# Supplementary material for: Future Tense and Economic Decisions: Controlling for Cultural Evolution
Source: PLoS One. 2015 Jul 17;10(7):e0132145. doi: 10.1371/journal.pone.0132145 (PMC4506144; doi:10.1371/journal.pone.0132145)
Supplement: S8 Appendix — See README files within the various sub-folders. (ZIP) [file pone.0132145.s008.zip › S3_Code/Residuals_new/PGLS/PermuteResults/permute_S_28000.csv]

	ftr	r	t	p
1	svk_chh_rom_jav_azi_knd_por_est_spa_nor_pan_afr_swt_ewe_aeg_amh_aze_hun_igb_heb_fre_alb_tsw_mao_lat_fbf_cnt_gam_mlt_grk_ita_cic_bem_mol_moo_ind_glc_bos_zul_mly_bat_ger_eng_tag_pol_bam_fin_scr_tsn_bsq_swa_tur_slo_rus_sun_lit_jpn_amr_guj_arw_xho_tml_ctl_uzb_geo_anl_swe_sid_dyu_tha_krd_vie_hin_hau_akn_cze_kor_lda_dgb_sod_qcu_bul_mnd_wly_ben_ven_urd_ses_ukr_mcd_prs_owc_tig_dut_yor	0.887784148772362	2.35177196477897	0.0207943812985149
2	dyu_heb_igb_pan_lat_prs_urd_owc_por_amh_aze_lit_hin_ses_tur_bam_gam_fbf_amr_jpn_swe_svk_ita_tsw_bsq_swa_pol_glc_rom_moo_azi_ctl_qcu_bul_cze_afr_tig_xho_alb_dut_ger_hun_scr_est_mao_aeg_ewe_mol_sod_akn_spa_bos_nor_ukr_zul_uzb_cnt_sun_fin_vie_slo_lda_tag_ven_tml_wly_mnd_eng_krd_chh_geo_bem_guj_tha_knd_mcd_jav_dgb_mlt_kor_sid_hau_cic_swt_tsn_mly_ben_yor_arw_anl_ind_rus_fre_grk_bat	0.477235057530976	1.17136627056669	0.244443971870338
3	sun_alb_mlt_grk_hun_mao_glc_bsq_ben_mnd_cze_vie_mly_igb_tag_heb_dyu_pan_owc_cnt_rus_pol_slo_tur_est_gam_tsn_dgb_tsw_cic_ind_ita_scr_amr_amh_lit_ctl_anl_bam_ses_nor_fre_lat_mcd_tig_fin_yor_krd_ukr_jav_eng_geo_guj_arw_bem_svk_ger_swt_akn_rom_zul_sid_lda_jpn_kor_uzb_bat_mol_wly_swe_chh_qcu_hin_fbf_azi_dut_hau_urd_spa_bul_tha_tml_ewe_sod_xho_ven_bos_knd_aeg_afr_moo_aze_por_swa_prs	0.142592205154975	0.371092358858704	0.711412752108886
4	jav_anl_fbf_pan_lit_afr_scr_arw_geo_urd_lda_bam_pol_yor_swt_ewe_ven_bos_tha_mlt_moo_rom_azi_nor_est_zul_knd_tur_glc_guj_lat_bat_mol_cnt_aeg_fin_amr_chh_bem_vie_jpn_rus_mnd_xho_igb_hun_mcd_bsq_ben_wly_aze_sun_tsn_hau_akn_hin_ukr_owc_dyu_ita_cze_cic_dgb_slo_kor_krd_bul_sid_ger_amh_swa_spa_ses_tsw_heb_ctl_prs_alb_gam_tig_mao_uzb_swe_eng_tag_por_grk_ind_tml_qcu_dut_fre_sod_mly_svk	0.0159609080865611	0.0408017070707421	0.967541445353329
5	bat_svk_fre_ctl_bos_bul_bam_fin_aze_aeg_akn_gam_hin_tsn_sod_jpn_ger_fbf_vie_spa_bem_heb_ukr_xho_pol_urd_slo_prs_guj_tml_igb_swa_grk_ind_mlt_dyu_cnt_rom_afr_hun_sid_glc_swt_amr_azi_ewe_ven_dgb_chh_uzb_cic_yor_mnd_ses_est_mcd_dut_lat_anl_knd_tha_cze_arw_qcu_krd_kor_sun_hau_mly_mol_geo_nor_alb_jav_lit_bsq_mao_tag_tur_ita_scr_zul_wly_swe_amh_tig_por_eng_tsw_moo_owc_rus_ben_lda_pan	0.0565814396218665	0.140562392567916	0.888519659200246
6	rom_svk_amh_tsn_alb_glc_tml_chh_yor_grk_mnd_ses_rus_guj_aze_azi_tur_lat_wly_bam_ita_aeg_por_dut_gam_sun_mly_heb_sid_bem_lda_swa_ind_urd_amr_tag_bos_scr_geo_akn_ukr_mao_ewe_mlt_mcd_owc_eng_ctl_hun_igb_afr_hau_arw_fre_bsq_xho_nor_knd_prs_mol_slo_zul_krd_hin_cic_jpn_ger_jav_bul_kor_moo_swe_sod_qcu_anl_cnt_bat_swt_pol_est_vie_uzb_tig_dgb_tsw_ven_ben_cze_pan_fin_dyu_fbf_lit_spa_tha	-0.31851532401615	-0.794457249137198	0.428951969153248
7	tig_yor_akn_pan_ita_uzb_est_bem_xho_ven_cnt_eng_ben_bam_swe_azi_glc_lat_mnd_jav_slo_bsq_tha_rom_dut_igb_anl_sid_por_fbf_rus_swt_sod_mao_prs_qcu_vie_wly_mol_afr_bat_fin_ukr_hun_spa_tsw_lda_zul_tml_gam_aze_cze_ctl_owc_ewe_sun_dgb_cic_urd_amh_geo_bul_ind_kor_svk_amr_aeg_krd_lit_grk_fre_bos_ger_heb_hin_hau_tag_tsn_tur_arw_swa_moo_jpn_mlt_knd_guj_ses_alb_mly_nor_mcd_scr_pol_chh_dyu	-0.259368873592995	-0.666150534511221	0.506963972009579
8	tur_mly_jav_yor_tag_knd_bam_lit_ger_cnt_ukr_ewe_hun_wly_dyu_mcd_bem_zul_heb_qcu_hin_hau_bsq_prs_ctl_fbf_swe_ben_tml_geo_swt_slo_mnd_urd_afr_lat_ven_svk_aze_bul_dut_sod_lda_glc_moo_bos_bat_scr_aeg_ita_guj_ses_kor_azi_eng_alb_sun_gam_cze_grk_uzb_swa_tha_ind_jpn_akn_spa_anl_mao_owc_tig_mol_vie_rus_igb_chh_sid_fre_fin_amr_tsn_dgb_xho_cic_pan_mlt_rom_amh_est_nor_arw_krd_por_pol_tsw	-0.00589207210001592	-0.0151730368429171	0.987926635977155
9	tag_tha_gam_tur_owc_swe_hau_azi_anl_swa_jav_svk_mao_tsw_bos_spa_cnt_ven_grk_por_mlt_bul_alb_tsn_sod_bem_ewe_krd_rus_xho_sid_fin_hin_aze_zul_yor_dyu_afr_moo_amh_uzb_mol_akn_prs_lit_fre_igb_ind_cze_swt_chh_guj_ukr_mnd_mcd_ger_cic_bsq_pan_lat_ben_kor_glc_nor_bat_arw_dgb_urd_dut_fbf_geo_sun_aeg_amr_knd_est_slo_scr_jpn_tig_heb_qcu_vie_bam_ctl_rom_ita_pol_wly_tml_ses_lda_eng_mly_hun	0.315984043573569	0.836779800508261	0.404861406956955
10	wly_sun_jav_bat_bos_pol_lda_tig_yor_tag_tsn_ctl_jpn_swe_tsw_slo_alb_akn_fin_igb_est_sid_zul_ger_bem_azi_sod_eng_krd_xho_grk_mly_arw_kor_vie_bsq_ses_amr_gam_bam_dyu_heb_mlt_mnd_dut_uzb_guj_ben_ukr_svk_lit_chh_fre_lat_rus_swt_afr_aze_ind_bul_scr_anl_knd_urd_rom_hau_spa_dgb_prs_owc_cnt_amh_glc_mol_tml_hun_aeg_fbf_qcu_moo_ewe_mao_ven_por_tur_ita_mcd_cic_pan_geo_tha_nor_hin_cze_swa	0.299675614506875	0.695885868545608	0.488235717971992
11	svk_hun_tha_knd_bsq_heb_urd_hau_swa_jpn_slo_chh_rom_yor_fin_amr_est_ewe_fre_hin_tsn_mlt_mao_aeg_cze_wly_bat_bul_vie_krd_geo_sod_tig_ses_mol_bem_lda_dgb_tml_arw_nor_zul_por_alb_bam_azi_pol_cic_aze_owc_swe_igb_ger_tsw_bos_amh_scr_spa_pan_prs_cnt_ven_ben_ctl_qcu_lit_lat_afr_grk_guj_ita_kor_ind_sun_akn_mcd_xho_dyu_mnd_jav_glc_eng_mly_tag_moo_uzb_swt_dut_ukr_anl_fbf_tur_sid_rus_gam	-0.569250640044921	-1.3147904872394	0.191813339490381
12	tml_aze_hun_akn_jav_afr_azi_scr_swa_guj_chh_cnt_arw_qcu_alb_vie_yor_ita_mnd_kor_aeg_sod_swe_swt_rus_mly_tur_bsq_por_prs_nor_tig_uzb_ger_ses_zul_urd_wly_geo_xho_tha_spa_bem_heb_dut_ctl_est_dyu_slo_sid_ben_bos_pol_knd_ven_mlt_hin_mol_sun_igb_bat_rom_amr_fin_moo_owc_ewe_lda_ukr_krd_pan_anl_tsw_bam_amh_dgb_fre_mcd_eng_glc_lat_ind_svk_cze_grk_fbf_gam_cic_mao_lit_hau_tsn_tag_bul_jpn	-0.043081347979796	-0.105060086402283	0.916554391097208
13	prs_mol_knd_uzb_bsq_tur_ben_sun_pan_aze_mao_jpn_jav_bem_dyu_igb_swt_svk_dut_sid_est_bam_chh_ewe_hau_geo_vie_lda_swe_rom_amh_ven_tha_tsw_slo_bat_arw_aeg_mnd_ita_fre_zul_akn_rus_ger_mly_yor_amr_kor_ctl_scr_guj_bos_spa_wly_pol_lit_ind_moo_cic_ses_ukr_qcu_bul_tag_heb_gam_tig_sod_hin_mcd_owc_anl_fbf_alb_dgb_hun_fin_tml_cze_cnt_urd_azi_grk_tsn_swa_mlt_glc_eng_afr_por_lat_xho_krd_nor	-0.392869044070263	-0.890859004087334	0.375303760222098
14	igb_glc_por_ita_geo_uzb_mlt_kor_rus_bul_alb_spa_anl_lat_tig_aze_tsw_tml_bos_krd_chh_svk_fre_akn_qcu_pan_tsn_azi_ger_ben_est_sod_scr_ewe_swa_tur_cic_ind_afr_fbf_lda_wly_cze_slo_mcd_hau_sun_bsq_bat_guj_amh_tha_ukr_swt_lit_gam_grk_amr_mao_ctl_knd_moo_hun_mly_heb_pol_ses_mnd_yor_arw_jpn_aeg_dgb_mol_swe_dyu_dut_owc_urd_fin_prs_rom_hin_xho_tag_nor_zul_eng_bem_ven_cnt_jav_vie_bam_sid	-0.0327994487965115	-0.088450366659028	0.929708921185571
15	azi_ukr_zul_hun_gam_amh_mcd_swe_cze_urd_dyu_igb_alb_kor_lat_bul_sid_geo_lda_cic_tig_xho_sun_ses_swa_heb_hau_hin_fbf_arw_uzb_svk_tag_scr_aze_grk_fin_moo_ven_por_mnd_afr_rus_tsw_mlt_mao_qcu_bam_tsn_ger_ita_krd_tha_pan_aeg_ctl_spa_akn_mol_eng_bsq_dgb_slo_tml_knd_sod_swt_guj_prs_nor_cnt_bos_tur_est_bat_owc_jav_bem_vie_ind_ben_rom_fre_mly_chh_wly_dut_pol_lit_glc_anl_ewe_amr_jpn_yor	-0.0930473083513038	-0.21299950071674	0.831793562893714
16	arw_por_lit_fbf_scr_tsn_swt_chh_nor_bos_eng_guj_wly_igb_spa_moo_est_fin_krd_geo_glc_yor_mcd_grk_rom_gam_bul_tha_ger_afr_aze_jav_knd_dyu_ewe_swe_tsw_bsq_bat_zul_alb_uzb_lda_sun_sid_ses_ita_vie_hun_mnd_xho_ven_prs_amr_tig_slo_hau_sod_ind_hin_aeg_tml_pan_kor_anl_lat_jpn_cze_fre_azi_swa_urd_mlt_svk_akn_ctl_ben_bem_pol_mly_owc_bam_amh_qcu_tur_tag_mol_ukr_heb_rus_cic_mao_dut_cnt_dgb	-0.404050632413256	-1.03625539614439	0.302769964201539
17	igb_tig_prs_amh_geo_lat_ita_tsw_wly_amr_bem_spa_fin_glc_cnt_azi_ewe_bos_tag_rom_bsq_ind_ukr_dgb_aeg_est_mly_uzb_svk_hau_slo_mao_ses_swa_ven_mnd_mlt_ger_cic_chh_swe_kor_tsn_urd_bul_tha_gam_akn_ctl_fre_bam_grk_swt_sun_lda_heb_rus_tml_dyu_mol_mcd_sod_afr_pan_nor_lit_dut_anl_hin_jav_cze_yor_vie_krd_xho_jpn_owc_tur_alb_pol_por_fbf_guj_bat_knd_qcu_sid_hun_eng_moo_zul_arw_scr_aze_ben	NA	NA	NA
18	tsn_grk_jav_dgb_hau_spa_cic_aze_mao_moo_mnd_slo_ger_tag_ctl_tur_rom_nor_swt_bsq_fbf_mcd_wly_geo_guj_igb_fre_bat_anl_ben_hin_eng_prs_zul_arw_ukr_afr_krd_owc_bem_tsw_lda_jpn_swa_swe_heb_chh_azi_yor_rus_ind_dut_mly_mlt_kor_xho_akn_dyu_pan_sun_aeg_est_amr_cnt_lit_qcu_svk_pol_scr_tml_bul_knd_hun_fin_glc_vie_bos_ewe_alb_bam_gam_ses_amh_ven_urd_ita_por_sod_lat_tha_cze_tig_sid_mol_uzb	0.54768773925449	1.25929274509368	0.21107609979979
19	pol_cic_fin_mnd_krd_mcd_chh_bsq_arw_ben_sid_mlt_ses_swt_tig_hun_tur_ukr_eng_rom_akn_ewe_geo_por_jav_tsn_ven_ger_vie_anl_fbf_wly_spa_moo_ctl_fre_qcu_xho_owc_jpn_hau_est_uzb_igb_amh_grk_rus_alb_bat_tml_urd_dut_scr_mao_tag_sun_nor_bem_svk_mol_heb_swe_amr_lda_prs_bos_tha_zul_dgb_gam_cnt_kor_mly_azi_lat_dyu_pan_glc_sod_swa_ita_afr_cze_bam_lit_aeg_tsw_knd_aze_bul_hin_slo_yor_ind_guj	-0.262483453765467	-0.626250780514814	0.532684573078544
20	scr_fbf_vie_xho_nor_rus_bat_lda_est_ind_fin_spa_afr_arw_ven_sun_swt_guj_wly_bsq_swe_mly_owc_heb_eng_tig_tsn_amh_glc_ukr_zul_sod_hau_svk_tag_kor_yor_gam_cze_ita_grk_jav_cic_mlt_tha_ben_azi_ses_fre_rom_krd_prs_akn_alb_swa_ger_lat_hun_mcd_moo_pan_knd_sid_jpn_tsw_ctl_geo_mnd_tur_urd_tml_uzb_amr_bem_bul_qcu_igb_pol_ewe_mao_hin_lit_chh_aze_bam_dyu_bos_dgb_anl_slo_dut_cnt_mol_aeg_por	0.889576932791622	2.18915522721068	0.031088745023149
21	knd_ven_fin_mao_lda_azi_alb_tml_amr_swa_owc_ctl_tur_kor_mlt_por_moo_bos_swe_zul_sod_ukr_cic_ewe_grk_jav_ses_fre_igb_est_vie_tha_sun_mnd_sid_guj_anl_dyu_nor_spa_cnt_swt_xho_geo_gam_arw_prs_tsn_fbf_qcu_pol_cze_ind_mcd_dut_dgb_krd_wly_bam_bsq_aeg_ger_bul_amh_tag_ben_eng_slo_lit_jpn_heb_aze_svk_lat_hau_akn_ita_hin_tig_rus_bat_afr_chh_bem_hun_urd_rom_glc_mly_mol_scr_tsw_uzb_pan_yor	0.222821403020818	0.570341413929194	0.569821552693477
22	amh_tsw_swt_cnt_heb_prs_xho_pol_hin_bat_afr_cze_ses_ctl_zul_bul_arw_urd_tsn_nor_rus_bam_mcd_bos_hau_mnd_ger_por_slo_alb_tag_rom_lda_akn_ven_tha_aze_bem_tur_aeg_svk_cic_uzb_lat_ind_yor_guj_krd_sod_tig_sun_swa_mol_eng_jpn_fin_moo_ukr_igb_lit_qcu_mlt_grk_dyu_wly_swe_mao_spa_knd_fbf_dgb_fre_pan_azi_kor_est_tml_owc_amr_anl_dut_gam_scr_vie_geo_glc_bsq_mly_hun_chh_ben_jav_ewe_sid_ita	-0.20693732258506	-0.485407999817654	0.628528534981162
23	rus_lit_mol_yor_scr_mao_xho_igb_tig_vie_mnd_afr_ben_bsq_sod_tag_ind_sun_bem_amr_hau_urd_zul_jav_ctl_dgb_anl_wly_por_tsw_krd_fin_bul_tur_pan_ger_grk_ewe_azi_fbf_alb_spa_nor_tsn_arw_cic_bam_prs_eng_svk_tml_mly_bat_dut_rom_heb_amh_aze_aeg_gam_ita_mcd_slo_lat_dyu_geo_swa_knd_pol_cnt_ses_owc_moo_lda_akn_sid_cze_hin_swe_bos_uzb_guj_hun_tha_kor_chh_ven_glc_qcu_mlt_est_jpn_fre_swt_ukr	-0.235885594235208	-0.573636100305789	0.567598732357604
24	rom_mnd_cic_azi_krd_rus_igb_bos_aeg_wly_guj_mao_hun_ger_gam_ben_bsq_aze_ukr_slo_moo_dgb_arw_akn_ven_dyu_nor_spa_tsw_qcu_sod_mol_pan_tur_xho_bul_svk_uzb_ctl_dut_chh_swt_kor_lit_lda_grk_swe_heb_zul_cze_lat_hau_sid_eng_pol_afr_bam_sun_yor_bat_alb_tig_ind_tag_urd_jav_prs_tsn_glc_mcd_vie_amr_mlt_mly_fbf_fin_amh_hin_ita_owc_anl_cnt_geo_bem_tml_tha_por_ewe_ses_scr_est_swa_knd_jpn_fre	-0.263716109614651	-0.61253364913919	0.541679620202107
25	zul_ger_tig_igb_krd_owc_sid_cze_vie_rom_eng_fbf_hin_jpn_tha_ukr_swa_sod_ven_mol_scr_bam_tml_fre_tur_mao_tsn_bul_geo_anl_yor_knd_ita_heb_wly_afr_qcu_cic_cnt_ses_rus_amh_por_gam_ind_prs_xho_tag_jav_moo_spa_lda_lit_chh_sun_hau_alb_azi_bat_aze_mlt_bem_grk_dgb_hun_guj_akn_kor_glc_swe_uzb_pan_amr_pol_dyu_bos_mly_mnd_urd_mcd_est_arw_ben_fin_tsw_ctl_aeg_dut_lat_nor_svk_swt_slo_ewe_bsq	0.228690679401581	0.588340763885431	0.557729722018029
26	mol_mcd_ewe_aze_heb_pol_hin_ita_azi_anl_swt_fin_swa_arw_tha_yor_sid_akn_krd_svk_nor_cic_bam_chh_lat_bat_bul_dgb_urd_sod_grk_knd_bsq_ger_mlt_mnd_rus_kor_qcu_gam_bem_wly_ind_tag_tsn_est_rom_spa_jpn_afr_alb_ven_fre_owc_tsw_mly_prs_bos_hun_glc_dut_aeg_guj_lit_ukr_uzb_tur_pan_slo_cnt_geo_ctl_amr_eng_mao_jav_fbf_zul_vie_swe_ses_por_xho_scr_cze_amh_hau_tml_tig_igb_dyu_moo_ben_lda_sun	0.201506383155846	0.47382603610422	0.636734454808209
27	glc_uzb_knd_wly_jpn_owc_bsq_fin_bam_tsn_tag_ger_chh_est_bem_mly_amh_azi_fre_tig_cic_gam_lit_sid_amr_swa_moo_hun_svk_hau_mnd_aze_pan_mao_bul_swt_hin_afr_mlt_geo_alb_nor_prs_mcd_bos_ctl_cnt_dyu_urd_swe_lda_anl_cze_ses_zul_ind_jav_heb_fbf_igb_dgb_yor_slo_bat_vie_dut_tha_akn_guj_ewe_sod_aeg_tur_pol_rom_rus_scr_sun_eng_qcu_mol_spa_ita_tml_kor_tsw_grk_krd_ven_xho_arw_ukr_lat_por_ben	-0.645178470544342	-1.67875234548187	0.0965574697262532
28	geo_anl_tur_bat_lda_svk_vie_owc_nor_xho_ind_ses_afr_guj_mlt_ger_fre_gam_igb_mcd_tsw_fin_amr_yor_cic_akn_arw_pan_eng_swt_mol_est_mao_hau_sid_qcu_alb_rom_cnt_glc_urd_moo_bem_chh_fbf_ukr_heb_cze_bos_krd_tag_spa_bam_sod_mnd_azi_amh_tml_por_scr_prs_ctl_bul_dyu_dut_bsq_ita_tsn_grk_lit_swa_tig_kor_sun_tha_uzb_ven_jpn_ben_hin_ewe_lat_aze_rus_knd_swe_hun_slo_mly_wly_jav_pol_dgb_zul_aeg	-0.256800336643884	-0.598978292455562	0.550643646235227
29	swa_ger_mol_heb_lda_tha_sod_ses_uzb_xho_est_dyu_bul_moo_bat_fre_prs_knd_sun_rus_qcu_tag_aeg_ewe_swe_por_yor_mao_tur_alb_kor_bsq_eng_bam_azi_tig_rom_chh_cze_dut_wly_fin_amh_grk_tsn_hun_urd_igb_ukr_afr_jav_lat_arw_tml_gam_spa_anl_tsw_krd_swt_bem_nor_ind_ben_geo_cic_hau_akn_guj_bos_zul_glc_mcd_owc_ctl_svk_hin_cnt_sid_fbf_pan_lit_scr_ita_slo_mly_mnd_pol_amr_aze_vie_mlt_jpn_dgb_ven	-0.8333585828288	-2.07256473381432	0.0409799306515071
30	swe_sod_cze_bem_eng_hun_fin_mcd_cic_ewe_fbf_mol_moo_krd_xho_afr_ctl_sid_dut_scr_ita_geo_aze_bam_arw_mnd_aeg_lda_urd_ses_svk_slo_ukr_kor_owc_bsq_zul_dgb_swt_anl_ven_tml_tag_guj_fre_azi_glc_mao_dyu_prs_tsw_ben_spa_rus_bul_knd_cnt_igb_pol_wly_mly_qcu_ind_hau_amh_alb_por_tur_gam_bos_akn_amr_lat_rom_nor_tsn_chh_uzb_tig_sun_heb_swa_pan_yor_jav_hin_bat_ger_jpn_mlt_lit_vie_grk_tha_est	0.590710625738926	1.43795241424319	0.153804076868746
31	lda_nor_dut_wly_bem_sod_mol_tsn_slo_fin_spa_tig_fbf_ses_swt_est_grk_tha_swe_eng_krd_moo_pan_hun_fre_por_glc_ukr_ben_tsw_chh_amr_scr_svk_arw_mao_ctl_anl_mcd_tag_xho_bul_mly_hau_lat_dgb_mnd_afr_tml_bsq_vie_sid_bam_urd_qcu_pol_igb_bos_aze_heb_akn_ven_zul_azi_cic_prs_cnt_swa_geo_tur_ger_cze_owc_yor_ind_aeg_uzb_jpn_lit_rom_gam_dyu_rus_mlt_amh_kor_ita_sun_knd_ewe_bat_hin_jav_alb_guj	-0.621077995762211	-1.61207766013483	0.110333698594851
32	azi_zul_bat_cnt_ven_ger_sid_dgb_swt_ses_tur_tsn_bem_lda_mnd_vie_knd_scr_tha_nor_svk_hau_grk_chh_prs_ukr_dyu_aeg_mol_ewe_xho_ind_sod_eng_ben_dut_glc_fin_rus_bsq_moo_hun_jav_amh_urd_swa_uzb_lit_ita_bos_arw_gam_slo_rom_amr_akn_fre_bul_owc_tml_est_guj_tsw_mly_anl_cic_sun_wly_tig_pol_hin_yor_jpn_igb_bam_lat_krd_heb_kor_mao_cze_ctl_fbf_tag_geo_mcd_afr_qcu_mlt_spa_alb_pan_aze_por_swe	-0.280538551236264	-0.641940249256499	0.522491158235278
33	ger_tig_mcd_heb_wly_owc_nor_hin_glc_ind_guj_grk_est_mao_svk_sod_afr_alb_yor_ses_swt_eng_gam_dgb_prs_dyu_mlt_mol_fbf_scr_arw_azi_rom_spa_akn_dut_cnt_geo_tag_aeg_bat_bos_fin_lda_amh_bul_swa_ven_aze_cze_kor_tsw_sid_por_amr_igb_ctl_moo_tsn_pol_tur_uzb_xho_cic_swe_rus_tha_jpn_slo_bsq_chh_jav_ewe_fre_zul_sun_mly_pan_krd_bam_knd_anl_bem_lat_ben_mnd_urd_tml_hun_lit_hau_qcu_ukr_vie_ita	-0.335635663762932	-0.86320547962244	0.390245184113292
34	por_kor_urd_swe_xho_pan_bos_tsn_owc_amh_mcd_vie_grk_tha_eng_knd_mao_aeg_anl_wly_krd_slo_hin_tml_est_dyu_swt_nor_arw_zul_mnd_ita_bem_cze_jpn_ind_sid_dut_pol_qcu_glc_akn_fin_uzb_spa_igb_bsq_moo_sun_yor_alb_cnt_ewe_ses_guj_scr_ctl_ven_swa_cic_chh_bam_lat_heb_lit_aze_tag_jav_hun_bat_rom_dgb_tsw_tur_ukr_gam_ben_rus_ger_svk_bul_mlt_prs_fbf_afr_hau_tig_azi_amr_mol_fre_mly_sod_lda_geo	0.122102272606034	0.285566002168364	0.775845602645249
35	jav_swe_qcu_dut_amr_sun_nor_swa_ctl_est_fin_amh_ewe_bat_zul_owc_aeg_hun_fre_lit_mly_uzb_bul_kor_mlt_glc_rus_xho_geo_eng_moo_ukr_azi_yor_grk_cze_gam_lda_sid_sod_bsq_spa_vie_mol_bos_bam_tml_tha_mao_afr_cic_ven_ger_ben_ses_pol_scr_chh_heb_prs_bem_urd_tur_arw_lat_aze_akn_knd_hin_por_wly_mcd_alb_cnt_guj_jpn_tig_slo_ind_tag_mnd_ita_tsw_swt_pan_tsn_hau_svk_dyu_igb_fbf_anl_krd_rom_dgb	-0.0779211578054024	-0.179349353205279	0.858053569153009
36	pan_aeg_dyu_jpn_cic_mly_cze_tig_ewe_igb_bam_bem_owc_grk_swe_ind_aze_tml_slo_heb_bat_alb_glc_ben_amh_bos_fre_hin_lit_zul_fbf_est_ctl_ger_ita_amr_sun_hau_arw_mlt_fin_kor_dgb_rus_nor_dut_xho_spa_mcd_afr_svk_chh_anl_bsq_tsn_uzb_ses_vie_sid_gam_jav_mol_hun_sod_akn_wly_guj_rom_cnt_pol_ven_tag_mao_swa_qcu_mnd_prs_knd_yor_tur_moo_por_swt_urd_tsw_bul_geo_eng_lda_tha_krd_scr_lat_ukr_azi	-0.240832832178675	-0.571067687300024	0.569331196708521
37	wly_dut_arw_ger_owc_bat_fbf_bos_ben_swe_lat_guj_nor_anl_sod_cnt_qcu_eng_hau_moo_rus_pol_tur_lda_alb_spa_urd_pan_tsw_zul_tha_por_afr_glc_chh_ita_cic_igb_bsq_hun_svk_fin_mcd_amh_mol_swt_ven_amr_knd_prs_est_hin_rom_geo_tag_jav_sid_mlt_tsn_ind_swa_slo_ukr_cze_vie_heb_xho_sun_mly_azi_ses_krd_tig_bem_lit_dyu_scr_bam_akn_ewe_bul_aeg_uzb_fre_jpn_aze_mao_grk_tml_dgb_ctl_gam_yor_kor_mnd	-0.652933203047246	-1.48459487709426	0.141032820270507
38	prs_ben_wly_owc_glc_vie_cze_bsq_tsw_nor_slo_yor_rom_heb_hun_scr_chh_bem_est_hau_ses_swt_spa_akn_swa_sod_guj_tha_tig_bat_ewe_fre_krd_lda_mcd_rus_ind_zul_fbf_tur_dut_azi_grk_sun_swe_urd_svk_bul_fin_amr_hin_arw_qcu_mlt_dyu_aze_kor_mao_dgb_pol_aeg_ita_tag_alb_ukr_ger_igb_sid_mly_amh_anl_jpn_ctl_tml_pan_bos_uzb_por_geo_mnd_mol_lat_ven_cnt_xho_moo_lit_tsn_bam_cic_knd_jav_afr_gam_eng	-0.215178600082267	-0.489892843117958	0.625363396343225
39	prs_mao_scr_mcd_krd_kor_bos_grk_geo_cnt_ewe_fre_ita_est_eng_uzb_ukr_zul_rom_heb_bul_aeg_jav_mol_dgb_pol_chh_swa_tur_fin_dyu_azi_bem_cze_wly_guj_yor_pan_gam_slo_swt_lda_lit_tml_bat_jpn_hin_sod_mlt_amr_alb_moo_tig_por_ctl_mnd_akn_ben_xho_igb_sun_arw_tag_aze_fbf_spa_knd_owc_tsn_ger_dut_qcu_urd_tha_swe_glc_amh_vie_lat_anl_bam_ses_hau_mly_hun_tsw_nor_svk_ind_rus_sid_cic_bsq_ven_afr	-0.202361226672929	-0.48537245667185	0.628553647083765
40	guj_ven_aeg_fre_geo_nor_sid_ind_mly_dyu_lat_rom_tag_tur_kor_swe_jpn_bem_hau_tig_mao_hun_amr_bsq_grk_chh_ses_prs_gam_ukr_azi_owc_tsw_bos_amh_heb_dgb_knd_wly_dut_krd_hin_spa_igb_pan_eng_bat_akn_scr_anl_lda_cze_urd_xho_bul_bam_moo_lit_qcu_aze_alb_mcd_swa_swt_sun_ben_tsn_vie_mol_slo_fin_zul_arw_ger_rus_jav_tml_afr_glc_svk_cic_cnt_est_mnd_mlt_yor_ewe_uzb_sod_tha_ita_por_ctl_fbf_pol	1.09534400161839	2.61976876216245	0.010275735639903
41	mcd_urd_afr_chh_pan_sod_fbf_heb_hau_glc_jav_prs_knd_nor_ger_hun_ben_gam_wly_grk_bam_kor_sun_mnd_fin_amr_tsn_dgb_pol_mly_arw_tha_bos_svk_hin_sid_dut_tml_ses_geo_swt_tsw_rom_tag_alb_dyu_bat_qcu_uzb_xho_ven_lit_vie_bem_jpn_ita_azi_cnt_ewe_swe_por_rus_tig_spa_eng_scr_krd_bul_aze_lda_mao_ctl_cze_zul_amh_tur_est_fre_guj_cic_moo_owc_akn_ind_slo_anl_swa_mlt_mol_aeg_igb_bsq_ukr_yor_lat	0.0774684085818905	0.181424282467013	0.856429384974928
42	swa_tsn_zul_scr_jav_lit_bul_gam_geo_nor_arw_ewe_ind_mlt_vie_tag_aeg_mao_dyu_heb_bsq_spa_bam_aze_ger_bos_grk_ctl_hau_sid_svk_swe_pan_mnd_por_fbf_eng_rom_afr_dut_guj_moo_tml_cic_glc_owc_ses_knd_prs_igb_mly_tur_amh_yor_krd_uzb_est_cze_tha_urd_mcd_wly_slo_bem_azi_pol_mol_akn_cnt_qcu_amr_xho_ven_alb_ita_sun_lat_fre_fin_sod_swt_tig_jpn_hun_ben_chh_ukr_anl_tsw_hin_bat_kor_lda_rus_dgb	-0.0925304149798079	-0.237131287026562	0.813076517638147
43	mly_glc_amr_igb_lit_jpn_swe_hau_mcd_yor_pol_ctl_bam_owc_tml_uzb_vie_anl_cze_nor_mao_ewe_geo_tag_swa_xho_tha_rus_tur_gam_lda_cnt_prs_tsn_lat_grk_est_dut_akn_por_ben_cic_dyu_svk_ger_bsq_bem_bul_ven_heb_azi_ses_eng_hin_kor_zul_hun_arw_dgb_mnd_wly_chh_urd_amh_sod_fre_aeg_ita_ind_alb_qcu_krd_swt_fin_fbf_scr_aze_moo_rom_jav_tig_tsw_mol_spa_slo_afr_knd_sid_mlt_sun_ukr_guj_bat_bos_pan	-0.217110718896967	-0.530198387621911	0.597238047901727
44	est_uzb_prs_tml_mly_aze_kor_vie_ewe_tsn_mnd_mlt_eng_swe_bam_bos_knd_por_bat_dyu_tsw_amh_lat_gam_mao_tha_jav_fin_dut_afr_qcu_yor_mcd_anl_sid_krd_ses_zul_akn_ind_sod_pol_swa_ctl_pan_arw_hun_bsq_slo_rus_bul_glc_cic_chh_azi_hau_owc_sun_nor_wly_amr_urd_lit_mol_swt_ven_spa_jpn_tig_cze_dgb_bem_rom_cnt_heb_igb_svk_hin_ben_alb_fbf_guj_scr_ger_xho_fre_moo_aeg_geo_tur_ukr_ita_grk_tag_lda	-0.310288706547323	-0.712805440918023	0.477750845968051
45	ger_amr_bat_kor_spa_cze_wly_chh_jpn_ctl_igb_jav_alb_ven_xho_ita_azi_rus_geo_grk_anl_sid_vie_fin_svk_tig_dut_swa_est_hau_tsn_ind_qcu_glc_owc_mcd_mly_pan_bsq_tml_bam_knd_dyu_tur_uzb_ses_bul_eng_guj_ben_hun_pol_hin_cic_tag_tha_heb_cnt_rom_bem_por_scr_gam_mlt_prs_bos_zul_fbf_lit_sun_arw_tsw_ukr_mao_swe_fre_krd_lda_urd_ewe_afr_aeg_yor_nor_swt_mnd_moo_slo_dgb_sod_akn_aze_amh_mol_lat	0.277576463339093	0.651738083716317	0.516177571552485
46	anl_tig_bem_geo_azi_knd_chh_fbf_guj_amh_xho_lda_zul_mcd_mlt_urd_alb_amr_wly_jpn_heb_cze_nor_pan_dyu_hin_mly_prs_afr_swe_uzb_arw_vie_ita_bos_lat_dut_akn_ses_tha_yor_owc_ctl_est_hun_tsw_cnt_ger_sod_pol_dgb_rus_lit_jav_qcu_igb_grk_sun_bat_swa_ukr_krd_tur_svk_ven_ben_mnd_tml_bul_mao_eng_hau_swt_scr_spa_ewe_slo_por_tag_fre_mol_glc_sid_cic_bsq_kor_fin_aeg_moo_ind_gam_bam_rom_aze_tsn	0.505410906868948	1.14249626977725	0.256180622727521
47	tag_amh_jpn_akn_sod_eng_mao_lat_mnd_amr_fbf_aeg_uzb_urd_ses_bam_guj_rus_svk_ita_jav_xho_scr_swt_tsn_tig_ind_gam_vie_prs_bat_ewe_tha_mol_ctl_mcd_swe_por_glc_chh_azi_yor_lda_igb_bem_ger_nor_arw_tsw_pol_bul_kor_tur_est_knd_cze_ven_grk_bsq_mly_tml_ben_mlt_owc_bos_ukr_cic_afr_hun_fre_spa_dgb_swa_cnt_krd_moo_aze_sun_dut_hin_alb_zul_wly_slo_lit_anl_geo_hau_pan_dyu_rom_fin_qcu_sid_heb	-0.176700343272845	-0.416058803906647	0.67832553290354
48	kor_jav_svk_tsn_bem_vie_dut_mao_gam_wly_amr_lit_alb_bat_rus_lda_pol_hun_ses_pan_por_jpn_glc_cic_xho_spa_knd_aze_tag_fbf_lat_swt_eng_anl_ind_swa_hin_ven_mly_sid_ewe_sun_mlt_dgb_scr_cnt_tsw_mol_ita_hau_mcd_igb_slo_guj_urd_heb_geo_akn_bam_rom_ctl_sod_tur_chh_ben_uzb_arw_dyu_est_amh_zul_fre_tig_fin_krd_yor_owc_mnd_afr_bos_bsq_swe_tml_moo_ger_nor_aeg_qcu_bul_prs_grk_cze_ukr_tha_azi	0.997796516899525	2.72821060467693	0.00761380824440798
49	chh_moo_grk_fbf_ukr_guj_ewe_alb_sun_spa_uzb_mnd_aeg_tsn_hin_mcd_ben_dut_knd_azi_svk_zul_swa_glc_fre_tsw_lat_mao_amr_tag_akn_bsq_yor_tur_rus_ven_owc_geo_igb_wly_lda_ind_mly_tig_sod_slo_fin_tha_dyu_ctl_cze_nor_hun_scr_jav_jpn_cic_swe_qcu_rom_bam_afr_kor_vie_est_bem_heb_bat_lit_por_mol_pan_bul_ses_mlt_krd_eng_xho_sid_ger_aze_tml_arw_swt_gam_anl_prs_pol_cnt_urd_amh_hau_ita_bos_dgb	0.119894277838296	0.307952025565021	0.758807489298604
50	ger_bem_jpn_cic_afr_pol_guj_alb_tsw_bat_ewe_arw_amr_scr_zul_mol_aeg_tag_rom_fre_bos_rus_knd_jav_glc_pan_nor_hin_mnd_sid_hun_moo_ben_por_akn_dgb_xho_tig_svk_igb_bsq_ven_eng_ukr_mcd_qcu_dyu_tha_aze_cze_ind_spa_amh_sod_urd_mlt_dut_prs_lat_ses_wly_ita_geo_ctl_bam_mly_owc_est_tsn_mao_gam_kor_azi_anl_yor_swt_swe_tml_fbf_lda_hau_grk_krd_tur_lit_uzb_chh_bul_vie_slo_sun_swa_heb_fin_cnt	-0.618686891605208	-1.67944666641073	0.0964217244390591
51	moo_tsn_ukr_glc_gam_krd_bat_tml_bam_mlt_swe_rom_sid_fre_jpn_pan_zul_swa_lat_ben_mnd_xho_swt_heb_ind_ctl_afr_tig_prs_por_bem_scr_cic_geo_lda_mol_amr_yor_fin_dut_qcu_bsq_sod_alb_ven_cnt_est_uzb_bos_arw_ger_akn_hau_fbf_hin_bul_spa_grk_tsw_jav_slo_azi_vie_kor_pol_svk_tur_sun_lit_dyu_mly_tag_ses_knd_urd_tha_cze_rus_chh_anl_mcd_mao_ewe_hun_eng_nor_wly_aze_owc_ita_aeg_guj_igb_amh_dgb	-0.0372769796297431	-0.0843590709359856	0.932952277442366
52	urd_geo_uzb_bat_nor_tsw_pan_swa_sod_mao_sun_cic_owc_ewe_heb_qcu_jpn_est_zul_azi_cze_grk_dgb_bul_dyu_tag_mol_prs_mnd_ctl_tsn_bam_ven_ita_glc_dut_amr_bsq_afr_mly_rus_fre_ger_bos_mlt_tml_slo_igb_moo_jav_hin_tig_amh_por_fbf_anl_arw_knd_tur_svk_aeg_lit_tha_alb_xho_rom_yor_guj_aze_hun_fin_vie_krd_pol_swe_ses_cnt_sid_bem_lat_scr_ukr_swt_akn_ben_gam_hau_wly_spa_chh_lda_ind_mcd_kor_eng	-0.228065488680925	-0.517440079655837	0.606077580106696
53	vie_tsn_tig_lda_jav_alb_aeg_spa_sod_tha_pol_est_bat_ewe_amh_ctl_swt_mlt_igb_cnt_swa_akn_swe_guj_pan_arw_bsq_urd_hau_ukr_mnd_tag_ben_fre_eng_grk_hin_cic_svk_glc_qcu_por_ses_anl_geo_mly_hun_knd_bos_ind_fbf_bul_azi_amr_wly_ven_lit_dut_gam_ger_rom_rus_prs_fin_yor_chh_dyu_krd_kor_lat_xho_mol_slo_cze_afr_dgb_jpn_nor_ita_tur_scr_aze_tml_tsw_sun_sid_zul_owc_mao_mcd_uzb_bem_heb_bam_moo	0.284054750947828	0.733275739903985	0.465234659903386
54	nor_fre_bam_mol_heb_xho_lda_akn_jpn_tml_rus_slo_knd_bem_lit_dgb_hin_fbf_tsn_ses_urd_dut_mao_afr_uzb_sid_spa_bat_sod_bos_ewe_tig_tur_ita_scr_prs_mnd_amr_igb_anl_aze_ger_swe_owc_kor_jav_hau_sun_dyu_fin_cnt_chh_rom_alb_zul_svk_geo_pan_cze_krd_ben_tsw_eng_bsq_tag_lat_aeg_tha_arw_ukr_hun_por_gam_pol_azi_swa_ind_ven_swt_amh_qcu_mcd_yor_est_cic_guj_grk_glc_vie_ctl_bul_moo_wly_mly_mlt	0.771258414378048	1.77985134352367	0.0783665929525761
55	rom_grk_hin_aze_swt_ind_bsq_knd_geo_yor_jpn_hau_ven_nor_svk_bam_anl_jav_rus_lda_tag_lat_azi_krd_dgb_mao_hun_mnd_dyu_eng_gam_ukr_glc_pan_swa_ewe_kor_ben_amr_tig_mly_tsn_sid_dut_sun_bos_xho_ses_tsw_uzb_por_igb_pol_sod_urd_vie_scr_alb_afr_qcu_ger_swe_guj_heb_bat_cnt_spa_ctl_tha_cze_est_akn_fre_mlt_ita_bem_aeg_fbf_zul_tml_owc_mcd_fin_slo_cic_wly_tur_lit_arw_chh_bul_mol_prs_moo_amh	0.0511256087370101	0.130743479726421	0.896260637529568
56	alb_owc_cic_aeg_rus_fin_jpn_ctl_scr_tig_ses_mly_por_urd_fbf_wly_ven_heb_ita_hin_uzb_hun_bsq_rom_est_krd_azi_zul_slo_lda_mao_kor_jav_tur_aze_mcd_spa_knd_dyu_tag_ben_bem_swa_tha_mol_akn_eng_pan_dut_yor_xho_vie_lit_bos_amr_afr_glc_chh_anl_hau_cnt_sun_ewe_arw_ind_dgb_svk_mnd_tsn_swt_ukr_geo_lat_bul_bam_nor_sid_qcu_moo_gam_bat_guj_tml_prs_igb_swe_amh_grk_fre_sod_tsw_mlt_cze_pol_ger	0.718948702933695	1.65462138119849	0.101372582225523
57	scr_zul_mao_fre_azi_pan_mcd_yor_krd_sun_guj_sod_ind_cze_bsq_uzb_est_mlt_bam_ukr_dut_ewe_anl_tag_cnt_ctl_xho_owc_bul_igb_swe_arw_ses_sid_moo_eng_fbf_bat_tml_lda_kor_qcu_wly_dyu_swt_prs_fin_por_rus_tur_slo_aeg_jpn_heb_akn_mly_hun_gam_amr_tha_vie_afr_spa_ger_urd_svk_glc_chh_amh_mol_jav_knd_ita_tsn_hin_lit_pol_grk_hau_ben_rom_bem_swa_bos_nor_mnd_cic_geo_tig_alb_lat_dgb_tsw_ven_aze	0.0651109632898945	0.170870922018386	0.864696471336535
58	mcd_yor_mol_bsq_swa_sun_owc_geo_amh_ukr_gam_dgb_azi_ven_tur_prs_lda_ewe_urd_sod_afr_xho_tag_mnd_ind_uzb_aeg_bam_scr_arw_akn_tsw_cnt_knd_bos_hau_bem_hun_jpn_ita_rom_mly_krd_fre_ctl_fin_slo_swt_spa_cze_glc_amr_cic_zul_mlt_ses_chh_fbf_svk_aze_qcu_guj_lit_tsn_bul_lat_anl_por_tml_bat_est_tha_hin_heb_dut_eng_swe_moo_vie_igb_kor_grk_nor_jav_alb_ben_pol_rus_dyu_sid_pan_mao_tig_ger_wly	-0.0128249349431423	-0.0284646348821979	0.97735256774998
59	akn_vie_arw_geo_tsw_bam_eng_tha_mol_swt_sod_pan_ger_fin_nor_jav_ewe_ctl_lat_fre_bos_scr_dyu_bsq_alb_mnd_pol_kor_dut_afr_gam_por_igb_krd_azi_yor_uzb_zul_fbf_ven_tig_amr_cze_sun_ukr_svk_cnt_ses_tur_urd_cic_mlt_guj_moo_prs_hun_aze_glc_tsn_grk_ind_knd_anl_spa_tml_rus_jpn_ita_amh_ben_wly_aeg_swe_rom_sid_qcu_mly_xho_swa_bem_dgb_heb_est_tag_lda_hau_owc_bat_slo_bul_mcd_mao_lit_hin_chh	0.358894503336123	0.860043524162163	0.391976723637238
60	sod_svk_cic_scr_lat_krd_afr_slo_cnt_mly_swt_owc_uzb_ses_wly_aeg_anl_dut_grk_nor_lit_hin_dyu_sid_ben_vie_akn_rus_pan_bsq_mcd_tag_amr_hau_eng_dgb_mol_por_ger_bul_tsw_sun_heb_cze_gam_ukr_bam_lda_fbf_bos_xho_qcu_ven_bat_fin_swe_tha_mnd_pol_urd_amh_jpn_mao_bem_igb_chh_ctl_geo_tml_arw_mlt_kor_glc_swa_tur_spa_yor_tig_moo_tsn_fre_alb_jav_azi_est_ita_aze_knd_hun_ewe_rom_zul_ind_prs_guj	-0.425350269128665	-1.14834373110323	0.253771856126741
61	anl_bsq_pol_cnt_rus_geo_pan_bat_glc_swe_tsw_tig_amh_uzb_heb_fbf_igb_hun_sod_alb_bem_cic_yor_slo_prs_aze_tsn_jav_ven_afr_cze_gam_tml_svk_sun_krd_mao_hin_guj_chh_swa_ctl_swt_moo_eng_tha_bam_lat_bos_rom_kor_ben_mlt_xho_wly_ewe_tur_dgb_fre_mnd_spa_sid_aeg_nor_urd_fin_ger_lit_grk_lda_akn_est_owc_ita_ukr_dut_zul_hau_mol_dyu_azi_ind_por_knd_tag_scr_arw_bul_ses_mcd_qcu_mly_jpn_amr_vie	0.0355945633200178	0.0917317235284249	0.927108494768183
62	bos_pol_mcd_cze_dyu_krd_swt_ukr_pan_mlt_igb_vie_mol_owc_arw_bsq_sid_ses_wly_tig_qcu_mly_dgb_dut_ven_est_ewe_por_geo_tml_jpn_anl_fbf_aze_tsw_swa_spa_chh_amh_bam_zul_rus_nor_moo_amr_sun_bat_bul_knd_fin_mnd_scr_afr_ben_ita_uzb_gam_urd_lat_jav_xho_hin_tag_swe_yor_bem_svk_glc_tur_ctl_slo_ind_ger_heb_sod_alb_cnt_aeg_hau_grk_cic_rom_prs_azi_fre_tsn_eng_hun_mao_lit_lda_akn_guj_kor_tha	-0.493040096612676	-1.11177508702964	0.269100701311355
63	azi_rom_sid_lda_anl_yor_dyu_uzb_afr_amr_cze_est_svk_sun_geo_qcu_spa_pan_bam_cnt_fbf_ses_swe_lit_hun_vie_knd_dut_ger_tur_wly_tml_mao_sod_ben_urd_scr_bem_mcd_por_mly_hin_arw_bul_dgb_ven_swa_rus_glc_igb_tsw_fre_tha_ita_owc_tag_krd_grk_lat_akn_guj_ukr_tig_hau_slo_bsq_zul_nor_amh_moo_fin_swt_bos_kor_ind_aze_eng_jav_heb_xho_jpn_bat_mlt_pol_mol_chh_ctl_tsn_alb_ewe_aeg_cic_gam_prs_mnd	0.545854647188957	1.44490682848597	0.151845091480061
64	lit_xho_aeg_anl_lat_nor_uzb_akn_fbf_slo_pol_tig_dut_cnt_alb_bos_wly_ind_mnd_tsw_dgb_knd_ctl_jav_tml_mao_prs_rom_amh_grk_ses_mol_azi_pan_dyu_swa_sid_sod_igb_ukr_ewe_arw_yor_owc_tha_jpn_kor_glc_swe_urd_rus_zul_swt_cic_sun_vie_qcu_mly_hau_eng_chh_bem_bam_est_bat_moo_ita_guj_ben_lda_bsq_aze_ger_heb_fre_spa_gam_fin_hun_tag_hin_bul_ven_por_cze_tsn_scr_afr_krd_mlt_amr_mcd_svk_tur_geo	0.307896799638407	0.726612993834224	0.469288018554378
65	lat_spa_zul_aze_tag_moo_cic_sid_tig_bam_arw_amh_bem_mlt_mly_igb_rus_jav_rom_pol_guj_sun_krd_tsn_svk_wly_mao_mcd_tur_grk_kor_swt_vie_hun_ctl_tha_ewe_prs_bat_scr_nor_qcu_alb_geo_swa_por_bos_ukr_akn_fbf_afr_ind_fre_cze_ger_bul_tsw_gam_ven_dgb_est_urd_eng_lda_hin_pan_heb_dut_fin_mnd_aeg_amr_ses_owc_chh_ben_hau_yor_uzb_cnt_mol_glc_jpn_anl_bsq_tml_lit_xho_swe_azi_slo_ita_sod_dyu_knd	-0.0769946541866536	-0.177063293034833	0.859843726383474
66	tsn_ind_bos_tur_est_tsw_fin_amh_ven_jav_mly_igb_akn_afr_lat_swa_azi_mcd_bam_scr_ita_gam_hau_dut_jpn_mol_lit_tml_pan_vie_qcu_sid_dyu_amr_chh_owc_grk_tha_tag_sod_dgb_heb_rus_lda_guj_kor_fre_wly_nor_aeg_ukr_glc_hun_krd_xho_zul_anl_por_swe_ger_cnt_sun_rom_geo_ewe_cic_cze_prs_arw_mao_bsq_fbf_swt_slo_mlt_ses_pol_urd_ctl_mnd_yor_aze_bat_uzb_ben_tig_spa_svk_knd_eng_alb_bul_moo_hin_bem	0.874647653679643	2.33146414832049	0.0218887140959534
67	krd_svk_lit_tsn_ctl_gam_ses_tag_ewe_aeg_cic_swa_afr_igb_pol_por_ind_fbf_bem_urd_tha_tml_rom_moo_swt_rus_hin_mlt_zul_guj_bsq_tig_swe_bos_scr_qcu_ukr_amh_arw_bat_mcd_est_bam_wly_chh_hun_aze_tur_jav_dut_nor_grk_vie_slo_knd_dyu_geo_fre_uzb_mao_bul_akn_xho_pan_ven_prs_spa_heb_hau_mly_ben_fin_yor_amr_eng_glc_lda_azi_dgb_sid_mol_tsw_sun_lat_cnt_cze_kor_ger_sod_jpn_mnd_ita_owc_alb_anl	-0.258954619406084	-0.607917325570561	0.544724023028511
68	lit_lda_wly_sid_grk_alb_ukr_cic_dut_igb_chh_swt_tur_bem_jav_ewe_hau_tsn_slo_dgb_fre_tsw_sod_fbf_ita_vie_rus_bos_knd_rom_mao_est_scr_yor_jpn_eng_lat_bam_pan_tml_aze_anl_bsq_hun_amr_geo_moo_bul_nor_amh_heb_sun_kor_guj_mol_arw_gam_tig_ctl_ind_spa_akn_por_xho_mlt_prs_owc_bat_swa_krd_hin_mnd_uzb_glc_dyu_cze_cnt_azi_aeg_afr_ger_zul_svk_ben_tha_fin_mcd_tag_mly_swe_ses_pol_urd_ven_qcu	-0.321831532407704	-0.723428587954444	0.471232276406599
69	bam_gam_urd_hau_rus_hin_swe_sod_qcu_bem_mol_yor_bos_ita_ctl_tsn_bul_por_jpn_mlt_tag_tsw_chh_ukr_tha_krd_fbf_nor_pan_cic_heb_aeg_alb_slo_lda_lit_sid_ven_owc_mly_dut_arw_uzb_guj_moo_tig_fre_wly_ses_knd_amh_grk_scr_aze_swt_svk_est_mnd_pol_bsq_zul_prs_dgb_geo_vie_rom_cnt_dyu_xho_sun_jav_eng_azi_tur_fin_amr_akn_glc_ger_tml_mao_swa_ewe_hun_bat_mcd_spa_ben_lat_ind_igb_anl_afr_cze_kor	0.194698441237336	0.501108827970167	0.617478575388885
70	cze_spa_tig_prs_sun_kor_jpn_slo_ukr_ewe_mcd_hun_bat_swa_krd_uzb_aeg_hau_fbf_xho_swe_dut_aze_jav_bsq_heb_ind_rus_tsn_sod_urd_akn_ses_owc_qcu_tsw_ger_vie_zul_lit_azi_amr_svk_ben_grk_glc_scr_nor_pol_bul_tml_moo_hin_mlt_ctl_bos_por_amh_gam_geo_ita_cic_tag_lat_mly_afr_wly_pan_mol_tha_sid_bam_mnd_lda_bem_dgb_yor_anl_knd_arw_igb_dyu_chh_rom_alb_ven_tur_eng_est_fre_cnt_guj_swt_fin_mao	-0.540886592261624	-1.28217411389712	0.202968532804031
71	swt_tsn_bul_bam_ind_svk_por_vie_bat_mao_akn_amr_lda_bem_est_tag_amh_dyu_glc_ses_knd_afr_fin_uzb_mly_arw_zul_urd_hin_mlt_sid_cze_fre_alb_wly_slo_eng_lit_owc_fbf_hun_cic_ukr_scr_jpn_ger_ben_chh_swe_tha_xho_prs_jav_yor_dut_aeg_pol_bsq_lat_geo_sod_igb_ewe_mnd_nor_cnt_heb_ita_moo_qcu_mcd_grk_ctl_tsw_tig_rus_aze_swa_rom_pan_guj_tur_gam_mol_bos_tml_sun_krd_anl_spa_kor_hau_ven_dgb_azi	0.104555938306839	0.246157057712882	0.80610313394386
72	ewe_owc_arw_urd_uzb_jav_xho_bat_geo_tig_alb_ind_rus_prs_tag_hun_hin_sid_ses_swa_bos_gam_glc_sun_guj_aze_ben_lat_grk_mly_mlt_cnt_kor_tsn_bam_fre_dgb_por_akn_aeg_mao_hau_tur_ctl_pol_fin_swe_bul_ukr_svk_cic_zul_knd_dyu_eng_bsq_sod_tsw_cze_heb_jpn_chh_spa_swt_mol_scr_krd_pan_lit_dut_amh_rom_ven_lda_moo_anl_mcd_slo_afr_mnd_azi_tml_igb_ger_wly_vie_tha_ita_amr_qcu_nor_yor_fbf_bem_est	-0.571359378885444	-1.51492666602051	0.133182460317357
73	tur_cic_moo_dgb_rus_eng_tsn_xho_grk_owc_mcd_swe_pol_lat_mao_tha_igb_mly_afr_fin_heb_amh_jpn_knd_nor_cnt_yor_uzb_chh_dut_ukr_kor_ben_hin_zul_scr_bul_bat_urd_anl_dyu_ind_gam_fre_glc_qcu_mol_por_bos_prs_wly_bsq_arw_ewe_hun_spa_ctl_sod_rom_jav_lda_sun_aeg_krd_ven_tag_guj_azi_sid_ses_bem_cze_bam_ita_hau_tsw_swt_tig_amr_aze_alb_akn_mnd_ger_swa_vie_slo_lit_tml_fbf_geo_est_pan_mlt_svk	-0.28526097213288	-0.734857237703136	0.46427544976915
74	pan_bos_scr_akn_lat_tml_amh_bam_dut_por_dgb_jav_guj_alb_jpn_ita_mol_tsw_uzb_vie_zul_moo_slo_kor_ses_sun_mcd_igb_amr_ewe_knd_fre_gam_rom_fbf_lit_rus_aeg_hin_mao_xho_pol_dyu_swt_geo_eng_swe_bem_sid_grk_fin_svk_spa_ind_wly_arw_aze_heb_nor_tig_bat_owc_anl_ger_chh_tag_bsq_ukr_mlt_cze_sod_qcu_tsn_glc_urd_tur_cnt_azi_ctl_hau_prs_swa_ben_mly_mnd_est_hun_bul_cic_krd_lda_tha_yor_ven_afr	-0.0299756245697643	-0.0739175099160928	0.941234779142654
75	hun_tha_nor_tsw_tml_dyu_afr_cic_ewe_lda_fin_dgb_azi_akn_rus_scr_ses_bsq_ukr_dut_moo_tsn_fbf_ita_cze_aze_mnd_bos_mao_owc_bul_pol_arw_ctl_bam_igb_mlt_amh_amr_aeg_geo_swa_slo_est_ven_yor_prs_ger_hau_heb_jav_tig_mcd_bat_jpn_chh_swe_glc_krd_bem_qcu_xho_guj_ben_pan_uzb_hin_grk_fre_alb_por_ind_zul_svk_anl_urd_knd_wly_tag_rom_eng_lit_mol_spa_mly_gam_tur_swt_sid_sun_cnt_kor_sod_vie_lat	-0.19563825133853	-0.49947124599276	0.618627033642482
76	xho_chh_hun_moo_anl_krd_hin_guj_cnt_amh_jpn_knd_tag_akn_sid_owc_grk_lda_lit_swa_mlt_tsn_ind_ger_ita_eng_ven_alb_ben_gam_kor_bul_bem_heb_jav_amr_por_nor_tig_yor_zul_tml_sun_ses_mao_tsw_fbf_wly_fre_cic_dyu_mly_swe_uzb_pan_rus_glc_bos_ctl_geo_pol_igb_sod_cze_bam_vie_tur_afr_lat_qcu_prs_arw_slo_fin_est_urd_bat_svk_bsq_ewe_dgb_hau_spa_rom_aeg_aze_dut_swt_mnd_mcd_mol_scr_tha_ukr_azi	0.674915346169255	1.5954687045427	0.114000274871229
77	bos_cic_rom_ses_jpn_pol_amh_igb_fre_vie_glc_tag_kor_lat_bam_amr_bat_prs_eng_bem_alb_afr_slo_tig_ben_gam_geo_dut_ind_tha_dgb_arw_mcd_fbf_svk_mol_spa_tsw_anl_xho_bsq_sun_wly_tur_ewe_guj_mnd_swa_scr_tsn_tml_bul_cnt_aze_hun_yor_mly_fin_jav_owc_pan_aeg_ita_azi_swt_dyu_por_mao_krd_urd_grk_zul_qcu_ctl_rus_sid_uzb_moo_hau_mlt_ukr_lit_swe_knd_hin_cze_lda_est_nor_akn_ger_ven_chh_sod_heb	-0.478492563293275	-1.0818259584537	0.282127052329951
78	igb_svk_moo_bem_yor_bam_por_lit_mol_glc_swa_sod_akn_aeg_ben_nor_lat_scr_arw_swe_ita_bsq_lda_ind_fin_bat_xho_hau_qcu_tha_rus_bul_anl_mao_pan_mcd_sid_cic_knd_aze_vie_bos_jav_mnd_gam_chh_zul_afr_est_spa_slo_dyu_prs_cnt_alb_fbf_ctl_kor_tig_jpn_urd_tag_eng_pol_ven_fre_rom_dgb_tsw_cze_hun_guj_ger_krd_amh_uzb_ewe_swt_tml_heb_azi_grk_tur_tsn_sun_geo_mly_ukr_ses_owc_mlt_wly_dut_hin_amr	-0.851575932889788	-2.01133657031708	0.0471844118476249
79	ben_nor_cze_uzb_mly_tsw_scr_mnd_amh_igb_akn_svk_por_ita_fre_jpn_chh_bat_jav_prs_hau_lit_mcd_mao_grk_swt_xho_mol_zul_guj_ger_pan_tsn_afr_knd_sod_amr_hun_lat_rus_azi_fin_ctl_slo_ukr_hin_tml_glc_gam_eng_bam_tha_fbf_ven_dgb_spa_lda_sid_ewe_alb_est_rom_ses_cic_cnt_yor_bsq_tag_kor_krd_aze_bul_dyu_mlt_arw_aeg_vie_anl_ind_tig_bem_geo_owc_bos_wly_moo_pol_dut_tur_urd_swe_swa_qcu_sun_heb	0.214371485595056	0.552752942111992	0.581758782024464
80	mlt_jav_dgb_guj_jpn_bat_mol_aze_eng_tha_fbf_glc_scr_igb_ses_bem_akn_vie_sid_svk_chh_ben_heb_pan_tig_qcu_cnt_aeg_dyu_ger_mnd_bam_spa_fin_mly_tag_rus_urd_ukr_swt_por_geo_alb_lit_bos_cic_swe_mcd_slo_gam_lat_hau_bul_uzb_tsw_sod_grk_yor_wly_amh_tur_cze_afr_rom_krd_moo_ita_dut_swa_hun_anl_amr_mao_hin_owc_prs_azi_pol_tml_bsq_knd_est_kor_ven_zul_ewe_tsn_fre_xho_arw_ctl_nor_sun_ind_lda	-0.385032354312168	-0.930283871589431	0.354632663490698
81	est_grk_amh_zul_arw_geo_lit_jpn_nor_dgb_fre_ewe_bam_anl_tig_alb_aze_glc_krd_uzb_vie_rom_eng_bem_mcd_knd_azi_heb_dyu_jav_kor_hin_slo_gam_sid_cic_spa_sod_rus_bsq_cnt_ven_tsn_ger_lda_aeg_ben_swt_tml_afr_akn_pol_tsw_xho_hun_qcu_urd_lat_ctl_bat_swe_mol_hau_sun_bos_moo_owc_yor_amr_tur_ses_tha_ind_bul_ukr_prs_por_mlt_wly_scr_igb_cze_mao_svk_tag_pan_fin_dut_chh_mnd_ita_swa_fbf_guj_mly	-0.16938201754961	-0.438070068379755	0.662351315342485
82	owc_aze_krd_cic_rus_nor_bam_jpn_fin_lda_afr_bat_tha_wly_mao_ger_dut_prs_pol_ben_cze_chh_swt_scr_sod_bul_kor_gam_anl_tur_mcd_alb_swa_cnt_ind_guj_ctl_akn_ita_dgb_svk_spa_vie_aeg_glc_bem_fre_tml_eng_geo_xho_pan_sid_jav_lit_dyu_ses_heb_mlt_amh_tsw_amr_uzb_yor_sun_hun_est_tag_ven_mly_bos_azi_swe_arw_tsn_urd_knd_moo_por_mnd_qcu_tig_slo_hau_lat_rom_igb_ewe_mol_bsq_fbf_grk_ukr_hin_zul	-0.629550408217926	-1.6167697894696	0.109315196010666
83	igb_swa_aeg_tsw_sid_swe_por_ukr_bul_fre_lda_grk_dgb_nor_ses_pol_tag_rom_zul_swt_lit_amh_guj_est_scr_azi_aze_geo_alb_pan_anl_chh_dut_xho_afr_tur_bat_glc_ind_svk_mlt_mol_fin_uzb_cnt_ger_dyu_moo_bsq_ita_krd_hun_tig_mao_gam_ctl_sod_eng_ven_qcu_tml_mly_tha_tsn_spa_vie_jpn_ewe_arw_rus_slo_cze_lat_yor_hau_amr_sun_fbf_mcd_ben_akn_bos_cic_kor_bam_hin_urd_jav_mnd_owc_wly_prs_knd_heb_bem	-0.338633237275518	-0.779967428326528	0.437390592430393
84	rus_prs_lit_akn_swe_uzb_mly_tig_lat_moo_qcu_ctl_ind_gam_tml_fre_mol_chh_ger_heb_owc_cic_bul_kor_guj_tha_por_slo_hun_mlt_bos_xho_anl_scr_wly_dgb_fin_ita_bsq_afr_swa_alb_pol_geo_rom_ukr_svk_ben_sun_bam_nor_igb_cnt_krd_ewe_azi_pan_tsw_amr_grk_knd_fbf_urd_mcd_vie_tur_mnd_tag_glc_sid_yor_jav_cze_spa_swt_bat_eng_aeg_ses_ven_zul_aze_dyu_jpn_est_sod_tsn_hin_bem_dut_lda_amh_hau_arw_mao	0.713326430645382	1.91080578432537	0.0591097820256689
85	tha_hin_igb_grk_fin_geo_lit_mly_zul_owc_est_bos_bsq_dut_amh_cic_ukr_moo_heb_swt_tig_pan_xho_alb_mcd_bul_krd_cnt_jav_uzb_jpn_ven_sun_mol_tsn_ger_rus_qcu_por_svk_tsw_cze_mao_ben_scr_aeg_ewe_hau_bem_yor_rom_bam_swa_azi_spa_fre_ita_bat_fbf_urd_anl_dgb_aze_lat_vie_nor_tur_ses_ctl_eng_tag_dyu_sod_pol_wly_sid_mnd_afr_lda_prs_chh_mlt_guj_swe_arw_kor_knd_akn_hun_tml_gam_slo_amr_ind_glc	0.15969707968866	0.38577772796851	0.700542350326914
86	ind_mao_prs_aze_glc_tsn_spa_pan_ses_fbf_dyu_mnd_bos_sid_mcd_ukr_rom_slo_geo_heb_mlt_grk_amr_gam_fre_uzb_tag_ewe_ita_cze_scr_bul_jav_nor_lat_afr_tha_swa_guj_cnt_jpn_kor_hau_xho_azi_vie_ven_knd_hin_dut_rus_tsw_cic_por_svk_dgb_lda_arw_bat_pol_bsq_alb_tig_ctl_anl_zul_mly_ben_amh_lit_akn_chh_aeg_swt_igb_est_swe_eng_wly_tur_bem_fin_tml_qcu_ger_krd_sun_hun_urd_mol_moo_yor_owc_sod_bam	-0.883305875445349	-2.81455187517855	0.00596168485539263
87	ses_mol_ben_rom_rus_tur_arw_xho_vie_ukr_swt_hin_svk_tsw_pan_zul_hun_gam_cze_spa_hau_ven_knd_ita_lda_urd_guj_ewe_sun_dut_mao_grk_mnd_por_cnt_tig_aeg_ind_eng_slo_pol_ctl_bul_bem_jav_fbf_qcu_swa_mcd_tsn_swe_mly_glc_geo_cic_mlt_ger_bam_sid_bsq_owc_fin_nor_moo_sod_amr_akn_fre_dyu_bos_afr_chh_lat_aze_tag_est_prs_alb_amh_bat_igb_azi_jpn_kor_heb_anl_krd_lit_yor_tha_scr_tml_uzb_wly_dgb	-0.503345369365076	-1.20262471693374	0.232174509163954
88	lat_cze_mao_hin_heb_dyu_owc_sun_swe_tha_pol_bos_dgb_tur_ven_eng_amh_dut_svk_bul_geo_rus_scr_tsw_vie_amr_igb_ind_bsq_glc_aze_mnd_ewe_qcu_tig_mol_alb_sid_lda_mlt_ita_mly_guj_anl_hun_tag_slo_cic_arw_prs_lit_ger_swa_moo_wly_bat_jav_chh_cnt_fin_bem_zul_spa_aeg_xho_ses_yor_pan_gam_hau_tsn_uzb_por_krd_rom_ctl_fre_tml_sod_ben_bam_swt_jpn_nor_est_afr_knd_kor_fbf_grk_akn_ukr_mcd_urd_azi	-0.129172638290079	-0.305665276449731	0.760542656430652
89	amr_jav_swa_zul_pol_qcu_knd_sod_tha_ita_hun_mol_hau_mlt_por_tml_cic_swe_bem_fin_tsn_prs_nor_mao_scr_bam_cze_fbf_rus_bul_ctl_lit_azi_aze_mcd_ukr_bsq_cnt_pan_alb_tig_kor_ind_ger_dut_ven_vie_tur_swt_heb_igb_akn_bos_owc_aeg_arw_chh_fre_bat_geo_lat_moo_est_ewe_urd_svk_ben_afr_dyu_tsw_ses_eng_spa_sun_yor_guj_wly_lda_rom_tag_grk_hin_jpn_krd_sid_mnd_gam_mly_glc_amh_dgb_uzb_slo_anl_xho	0.954321075891673	2.26267299868121	0.0259832425617887
90	xho_akn_prs_yor_sid_cic_lit_ctl_ven_hin_mnd_geo_lat_mao_dgb_dut_vie_lda_bsq_nor_svk_alb_fin_tur_knd_sod_ben_kor_igb_por_bos_bul_tsn_ukr_slo_bem_gam_chh_est_grk_guj_krd_hau_qcu_amr_arw_tml_jav_ger_pol_ind_anl_moo_tag_cnt_jpn_glc_mol_owc_swa_urd_ses_afr_aeg_dyu_amh_ewe_fre_mly_cze_swt_mlt_rom_bam_heb_zul_spa_ita_rus_tig_pan_hun_bat_aze_fbf_mcd_azi_swe_uzb_sun_scr_eng_tsw_tha_wly	NA	NA	NA
91	arw_sun_tml_mly_ctl_hin_vie_fre_wly_bos_amr_anl_sid_tag_ind_azi_dgb_uzb_mao_jav_tha_mlt_glc_guj_jpn_tig_urd_ita_fin_slo_rus_zul_hau_bat_krd_cze_dyu_aze_dut_xho_tsn_amh_swe_qcu_rom_igb_ewe_cnt_por_bam_mcd_nor_ger_swa_eng_ben_ukr_prs_tur_swt_ven_est_lat_lit_sod_akn_mnd_pol_afr_kor_cic_geo_tsw_owc_hun_alb_heb_chh_moo_ses_gam_yor_bem_scr_lda_bsq_bul_aeg_pan_grk_svk_mol_fbf_spa_knd	0.25609004462501	0.659066472822667	0.511481673824153
92	kor_pan_rom_dyu_lit_slo_eng_rus_alb_chh_xho_dut_jav_glc_urd_aeg_akn_knd_tur_ukr_vie_est_scr_hun_heb_mnd_bul_owc_bos_bat_bem_grk_ctl_sod_moo_qcu_hau_mcd_mly_fre_por_tig_lda_tsn_fbf_ven_tha_azi_lat_dgb_ger_arw_swa_aze_mol_afr_swt_fin_amh_prs_swe_uzb_cnt_tag_ewe_mao_bam_krd_spa_bsq_gam_jpn_zul_sid_yor_guj_ses_mlt_amr_tml_nor_sun_hin_cze_ita_geo_anl_pol_cic_ind_wly_svk_igb_tsw_ben	-0.0375998187639117	-0.090041897773579	0.928447559483007
93	sod_mnd_akn_wly_tml_mly_prs_ses_anl_scr_ewe_uzb_xho_fin_urd_swt_sun_tsn_kor_mol_tig_mao_ger_hun_mlt_gam_nor_igb_hin_aeg_geo_por_ctl_pol_mcd_svk_owc_arw_jav_tha_swe_cic_cnt_qcu_lit_bos_fre_heb_sid_krd_rom_ven_dgb_tsw_swa_aze_alb_tag_lda_bam_hau_lat_ukr_spa_vie_fbf_bsq_zul_rus_tur_ita_grk_afr_eng_ben_dut_dyu_cze_glc_amr_pan_bat_bem_knd_guj_moo_chh_slo_yor_ind_jpn_est_amh_azi_bul	0.159219000601354	0.372732368078857	0.710195773577399
94	prs_ses_eng_sod_bat_sun_aeg_vie_chh_lat_krd_urd_zul_cze_dyu_afr_geo_amr_bam_bsq_ctl_jav_nor_ita_tag_dut_bem_tig_igb_ewe_ger_est_wly_spa_pol_pan_moo_uzb_aze_mao_kor_alb_tsw_qcu_mol_hun_sid_arw_glc_slo_ben_grk_jpn_lda_rom_swt_swa_ven_knd_dgb_mcd_tsn_tha_fbf_fre_svk_xho_cnt_rus_ukr_anl_hau_cic_mnd_owc_scr_amh_bos_tml_akn_yor_tur_heb_guj_bul_mly_fin_hin_mlt_por_swe_azi_ind_gam_lit	-0.221345189043662	-0.537032931983126	0.592527401818458
95	knd_sod_akn_prs_afr_swa_ita_slo_mol_wly_mcd_rus_por_aeg_qcu_fre_dgb_bat_bul_azi_anl_heb_amh_cnt_glc_cze_grk_swe_ukr_spa_ben_owc_alb_uzb_nor_jav_jpn_gam_bem_igb_pan_vie_dyu_ger_tig_lat_hin_est_zul_bsq_sid_xho_lit_dut_scr_chh_geo_tur_urd_tsw_arw_eng_svk_mao_hau_ctl_ses_rom_pol_cic_moo_aze_fbf_tml_kor_bam_mnd_mlt_guj_ind_mly_tag_fin_krd_ven_lda_swt_yor_tsn_bos_hun_ewe_amr_sun_tha	0.330560613513418	0.740093998709539	0.461107246615372
96	ben_mcd_cnt_uzb_glc_nor_bem_spa_swt_mnd_bul_grk_jav_dyu_sun_akn_heb_hau_ctl_svk_cze_sod_lda_gam_anl_scr_ukr_azi_mao_amr_cic_tsw_amh_guj_tsn_mol_chh_aze_knd_alb_wly_ses_geo_ven_xho_moo_fbf_afr_zul_igb_vie_bos_urd_lat_por_arw_ger_bam_ita_ewe_slo_fin_hun_dgb_eng_est_hin_tur_kor_qcu_mly_fre_owc_dut_swa_pol_aeg_tml_sid_bat_yor_bsq_tig_mlt_ind_krd_prs_rom_rus_lit_jpn_tag_pan_swe_tha	0.322528161858756	0.805825311434804	0.42239925035806
97	est_cnt_nor_vie_gam_bul_swt_uzb_cze_svk_wly_dut_igb_rus_grk_fbf_zul_mlt_amr_ita_akn_guj_ewe_anl_afr_bem_sid_amh_knd_pan_qcu_bsq_fre_lda_rom_bam_tsn_tml_tsw_sun_scr_glc_swa_xho_ven_sod_swe_mol_spa_ukr_geo_ctl_ger_mly_yor_mnd_dgb_bos_hau_aeg_eng_tur_lit_chh_ses_moo_mcd_azi_pol_tig_dyu_aze_jav_ben_cic_lat_slo_kor_jpn_heb_prs_fin_bat_hin_hun_arw_owc_por_mao_alb_tag_urd_tha_ind_krd	-0.740533713979784	-1.77477231956853	0.0792075230184043
98	tsn_tha_ven_ind_mol_bam_krd_bsq_cze_ctl_azi_kor_nor_mlt_tsw_swa_prs_yor_wly_rom_vie_ita_scr_ewe_bos_tig_fin_cnt_hau_swe_ger_urd_heb_hun_rus_sun_jpn_bem_dut_aeg_mly_tml_lit_pol_mnd_amh_knd_gam_afr_zul_cic_glc_sid_eng_mao_swt_spa_aze_pan_jav_igb_lat_est_chh_fbf_mcd_arw_uzb_ben_bat_xho_fre_grk_tag_bul_sod_qcu_akn_por_geo_owc_moo_amr_alb_slo_ses_hin_anl_dgb_svk_lda_dyu_tur_guj_ukr	0.0402582600029507	0.10303055501446	0.918160564660288
99	xho_tur_hun_tig_azi_sid_bos_ven_spa_kor_dgb_glc_eng_ita_bam_lit_svk_ewe_grk_hin_cze_jav_afr_tsw_uzb_swa_hau_dyu_ukr_scr_vie_mly_moo_gam_guj_lat_alb_igb_rus_zul_tag_swt_fre_ind_amh_wly_pan_bsq_lda_rom_fbf_ger_mnd_swe_anl_urd_fin_mao_knd_jpn_yor_geo_heb_tsn_owc_ses_tha_bem_pol_cnt_chh_mol_cic_mlt_ben_krd_bul_tml_por_est_bat_akn_amr_dut_ctl_sun_aeg_nor_qcu_sod_mcd_slo_aze_arw_prs	-0.224525455771088	-0.54967819644853	0.583857737625423
100	bul_uzb_ctl_lda_spa_owc_ita_rom_cic_scr_fbf_akn_svk_tml_pan_glc_igb_tha_cze_hin_ind_sod_dyu_gam_mly_ven_lat_rus_mol_prs_cnt_swa_tur_dut_tsn_chh_mnd_tsw_grk_heb_anl_tag_mcd_sun_bat_guj_swt_mao_arw_kor_wly_aze_xho_bem_ben_amh_aeg_swe_lit_bsq_est_ukr_dgb_afr_hau_qcu_slo_fre_alb_hun_jpn_ger_urd_ses_ewe_krd_moo_bam_knd_fin_geo_amr_bos_yor_vie_pol_jav_tig_mlt_azi_nor_por_zul_eng_sid	-0.110900436586248	-0.252451831930976	0.801248960930081
101	mlt_fre_nor_bsq_bos_tha_spa_tig_swt_bat_eng_sod_por_ses_prs_sid_arw_guj_fbf_aze_kor_gam_bul_ukr_mly_ger_amh_lit_rus_knd_hun_jpn_scr_mnd_lda_igb_owc_ita_dut_tag_jav_dyu_tsn_amr_alb_qcu_hin_grk_yor_aeg_ven_fin_slo_wly_swa_est_bem_cze_moo_dgb_uzb_ben_anl_krd_urd_chh_tml_cic_geo_pan_tsw_cnt_ewe_hau_zul_bam_azi_afr_glc_sun_mao_vie_ind_heb_rom_swe_mol_lat_akn_pol_tur_mcd_svk_xho_ctl	0.246887043870753	0.558067206418439	0.578139507431713
102	tsw_mcd_vie_heb_swe_urd_amh_sun_tha_nor_xho_anl_ukr_knd_owc_por_cic_rus_jav_tur_yor_fin_tsn_dyu_pan_bsq_dut_wly_ger_hau_sid_hin_mao_hun_mly_fbf_aze_est_uzb_svk_slo_lda_tml_kor_akn_cnt_bam_guj_geo_afr_eng_lit_qcu_ctl_pol_glc_swa_ewe_amr_chh_prs_dgb_swt_fre_spa_bos_bul_moo_lat_ben_arw_igb_bem_ita_scr_alb_cze_tag_azi_grk_aeg_krd_jpn_mol_gam_rom_zul_sod_mlt_tig_mnd_ven_ses_ind_bat	0.126784898993695	0.293919947162003	0.769474044673576
103	jav_swt_kor_dyu_mcd_tml_mao_tsn_qcu_mly_gam_swa_sid_ctl_ger_cze_bam_fbf_moo_sod_wly_heb_pan_bos_tha_ukr_spa_amh_geo_tag_chh_nor_fin_lat_zul_grk_ses_arw_ind_svk_lda_dut_ben_lit_slo_tig_glc_cnt_hau_vie_afr_alb_mnd_ewe_bul_dgb_hun_knd_cic_hin_tsw_rom_guj_pol_bat_mlt_aze_mol_ita_fre_rus_por_bsq_bem_uzb_urd_amr_est_eng_jpn_krd_ven_prs_aeg_owc_akn_sun_xho_scr_anl_tur_yor_swe_azi_igb	0.277316879941486	0.735593108005066	0.463829511279736
104	amr_ctl_ukr_hin_mcd_scr_alb_swt_dgb_qcu_bos_akn_uzb_tml_ita_sod_jpn_ses_chh_hau_fre_aeg_tsn_bsq_zul_jav_krd_dut_knd_pol_eng_afr_lda_tsw_prs_nor_azi_bul_ewe_moo_tig_tur_mol_est_dyu_spa_cic_hun_geo_swa_heb_ind_kor_svk_rom_fin_cnt_mlt_tha_mly_igb_ben_sid_swe_grk_cze_bem_gam_ven_xho_anl_glc_mao_mnd_vie_por_yor_bam_lit_slo_aze_pan_ger_tag_lat_amh_owc_wly_fbf_rus_bat_arw_guj_sun_urd	-0.0938042339053064	-0.210906771723132	0.833421463466226
105	prs_bul_tag_tur_ukr_swe_jav_urd_alb_jpn_akn_tsw_dyu_lda_knd_por_guj_hau_slo_grk_mly_aze_fin_est_sid_dut_uzb_pan_qcu_ben_tml_krd_geo_glc_ger_zul_anl_azi_aeg_sun_tha_moo_lat_cze_mnd_ses_tig_swa_amr_mao_arw_ven_igb_ctl_rom_hun_vie_kor_fbf_wly_eng_sod_ewe_lit_amh_bsq_bem_scr_pol_tsn_gam_chh_dgb_owc_bat_hin_xho_mcd_yor_ita_fre_bos_ind_swt_cic_mlt_afr_rus_bam_nor_mol_heb_spa_cnt_svk	NA	NA	NA
106	tag_sod_xho_tsn_qcu_swa_zul_sid_tig_urd_svk_bam_kor_yor_slo_vie_bat_por_bul_dut_pan_fre_alb_spa_amh_heb_geo_uzb_ctl_jpn_cic_mao_lda_krd_rus_mnd_dgb_eng_jav_swe_ben_azi_nor_ger_igb_bsq_rom_prs_grk_cze_lat_chh_anl_pol_dyu_tha_akn_hau_ukr_amr_fin_tsw_sun_guj_mol_bem_aeg_owc_ewe_gam_ita_ses_bos_wly_hun_ven_afr_glc_knd_mcd_tur_aze_tml_cnt_lit_est_arw_moo_mly_scr_hin_fbf_swt_mlt_ind	0.497129796972546	1.27226843106789	0.20644967803502
107	mao_alb_lit_svk_mlt_guj_swt_pan_mly_tig_geo_slo_sid_cze_afr_spa_jav_knd_mnd_hin_anl_tml_azi_qcu_bos_fre_sun_ctl_fin_chh_ind_bam_fbf_cic_tha_por_bul_mol_tsw_aze_hau_ben_bat_lda_urd_prs_ewe_pol_heb_swe_lat_bem_rom_sod_amh_tur_dyu_hun_jpn_ukr_amr_wly_est_nor_swa_rus_ita_tag_grk_igb_aeg_owc_arw_mcd_tsn_scr_glc_ses_ger_eng_moo_xho_dgb_ven_bsq_cnt_dut_kor_vie_yor_krd_zul_akn_uzb_gam	0.291430644847103	0.695856898088859	0.488253778162589
108	tml_lit_bat_cnt_amr_tag_mly_zul_pan_qcu_mnd_bsq_geo_dgb_igb_uzb_owc_swe_bam_ind_mcd_jav_wly_slo_rus_bem_grk_bul_amh_gam_afr_ctl_mao_glc_sod_knd_rom_aze_fre_anl_ven_sun_tig_bos_ger_swt_dyu_krd_ita_hun_eng_cic_tha_spa_ukr_chh_scr_sid_tsw_hin_ses_moo_ben_hau_alb_azi_kor_nor_cze_swa_pol_vie_guj_por_tur_prs_mlt_lda_fin_lat_tsn_jpn_arw_est_yor_xho_aeg_ewe_heb_mol_svk_urd_dut_fbf_akn	-0.333051240526245	-0.762956599881611	0.447420262146957
109	tsn_tag_pol_prs_bos_est_tsw_owc_gam_spa_kor_nor_bam_dyu_chh_glc_fbf_alb_xho_amr_rom_ctl_urd_slo_sun_ukr_por_lda_swa_tml_jav_moo_tur_ben_uzb_bul_igb_vie_cze_sid_dgb_guj_ses_arw_hau_wly_cic_mlt_swe_tig_tha_anl_aeg_afr_lat_swt_cnt_azi_qcu_mao_lit_akn_zul_bsq_ind_ven_ewe_sod_fin_krd_amh_pan_geo_fre_svk_rus_bat_grk_mly_ger_mnd_heb_mol_eng_bem_mcd_knd_jpn_ita_dut_scr_yor_hun_hin_aze	0.32729790086778	0.791018766646553	0.430945731302954
110	jav_owc_igb_ven_lit_bsq_urd_pan_amr_mcd_moo_afr_ukr_por_alb_sid_knd_spa_amh_wly_bat_tur_fbf_bam_cze_swe_tag_mao_krd_dgb_gam_mnd_tsw_arw_tsn_azi_tha_svk_ger_sun_sod_kor_fin_akn_rom_yor_pol_cnt_grk_guj_mlt_ses_zul_jpn_tml_aeg_slo_bul_qcu_fre_swa_lat_ind_ctl_bos_nor_tig_rus_vie_geo_mly_hau_xho_hun_lda_dut_scr_uzb_est_swt_ita_eng_cic_anl_hin_dyu_ben_glc_mol_ewe_prs_bem_chh_aze_heb	0.291252739108551	0.738033343032897	0.462352461306781
111	moo_fin_bem_slo_guj_nor_tsw_tag_spa_tml_ven_igb_eng_dgb_rom_knd_cic_xho_mol_uzb_zul_pan_chh_mcd_mly_akn_urd_swt_aze_mnd_ben_hin_swa_bsq_geo_vie_azi_cnt_tha_svk_sid_scr_ukr_bul_sun_hau_hun_tig_est_bam_grk_lda_owc_wly_arw_ctl_tur_ses_lit_tsn_rus_ger_amh_swe_gam_pol_cze_ita_mao_sod_qcu_jpn_glc_afr_por_yor_krd_anl_fbf_bos_bat_ind_heb_aeg_mlt_fre_amr_jav_ewe_dut_alb_kor_dyu_prs_lat	0.385837445241099	0.905812672246699	0.367375825999141
112	ses_krd_swt_rom_bat_sun_tsn_ctl_lat_akn_owc_ukr_bem_gam_tha_mcd_bam_dgb_mol_eng_jav_cnt_aze_svk_prs_ita_mao_ven_ger_grk_dyu_aeg_fre_glc_swe_mly_fbf_xho_hau_afr_ind_tig_uzb_nor_lit_bul_amh_moo_mnd_guj_pan_cic_spa_sid_heb_azi_knd_swa_scr_chh_sod_amr_lda_anl_tur_vie_bos_est_tag_yor_fin_wly_tml_dut_slo_urd_ben_geo_hun_bsq_arw_igb_zul_jpn_alb_pol_qcu_rus_kor_hin_ewe_por_cze_mlt_tsw	NA	NA	NA
113	mnd_bam_gam_krd_urd_hin_alb_swa_ukr_ind_afr_sod_fbf_hun_est_tsw_akn_jpn_scr_igb_pan_lit_ven_vie_tig_rom_pol_amr_bem_dgb_spa_zul_mol_rus_azi_qcu_tag_grk_tml_ewe_knd_ger_bsq_tha_ctl_xho_ben_kor_lda_swe_por_geo_nor_svk_sun_anl_glc_eng_heb_wly_prs_cze_amh_ses_tsn_mlt_ita_bat_fin_swt_dut_guj_yor_bos_uzb_aeg_dyu_mao_slo_moo_jav_cnt_mcd_lat_tur_owc_sid_aze_hau_arw_chh_fre_cic_mly_bul	-0.558676427918969	-1.44770052239299	0.151063594698557
114	rom_amr_scr_mnd_hau_aze_igb_gam_ctl_hin_grk_fre_lit_azi_arw_alb_bos_qcu_spa_sun_afr_jpn_ben_zul_prs_cic_lat_yor_guj_urd_tha_swt_jav_ger_anl_tag_pan_bsq_moo_eng_wly_tsw_hun_akn_est_swa_sod_sid_ses_pol_bat_fin_geo_dut_chh_ita_owc_uzb_xho_tml_mly_dyu_slo_ven_dgb_nor_bul_mao_ewe_rus_amh_kor_aeg_bam_glc_tsn_svk_mlt_tig_heb_cze_mol_bem_mcd_vie_tur_fbf_cnt_swe_lda_ind_por_knd_krd_ukr	-0.0962574455490846	-0.245391197361188	0.80669424448438
115	aze_prs_pan_bam_swa_sun_spa_jav_akn_eng_swe_mcd_tha_tig_ven_wly_hau_owc_tur_afr_cic_vie_gam_ind_bsq_dgb_tsn_mlt_urd_mly_bul_rus_guj_est_fbf_lat_anl_nor_zul_sod_pol_uzb_kor_mao_rom_chh_moo_sid_por_dyu_ben_ita_fin_azi_aeg_slo_swt_mol_alb_hun_ses_ger_jpn_bat_glc_cze_grk_knd_lit_dut_ukr_cnt_mnd_amr_igb_lda_amh_arw_bem_geo_svk_scr_hin_fre_bos_ctl_krd_tml_heb_tag_yor_ewe_qcu_xho_tsw	0.59615478174234	1.4587631766217	0.147999526601374
116	cze_mcd_lit_mlt_knd_zul_slo_tag_eng_akn_bsq_krd_tha_jpn_cic_scr_anl_ger_moo_por_nor_tml_bat_alb_azi_xho_bos_gam_fbf_mnd_qcu_mao_tsn_lat_dyu_svk_geo_swe_fin_rus_hau_aze_lda_vie_prs_sun_afr_grk_bam_heb_ukr_dgb_urd_swa_guj_swt_spa_mol_sid_pan_ewe_ctl_ven_amh_chh_pol_bem_ind_ses_est_ben_tig_glc_rom_tsw_fre_igb_owc_sod_uzb_cnt_yor_ita_kor_hun_wly_dut_amr_bul_tur_hin_jav_aeg_mly_arw	0.15351524027188	0.396949568135749	0.692314128774629
117	swa_anl_jpn_tsn_xho_alb_chh_pol_sid_ewe_rus_cnt_aze_bsq_bul_krd_vie_qcu_fin_rom_heb_est_fbf_lda_bos_zul_sun_akn_hau_ben_amh_ctl_ses_cze_yor_jav_dut_scr_mly_kor_aeg_mlt_swe_ukr_lit_amr_swt_fre_ind_moo_sod_arw_dyu_urd_azi_hun_tag_mao_owc_tig_spa_mcd_mol_hin_lat_afr_por_tur_gam_geo_uzb_glc_tml_ita_igb_grk_pan_prs_cic_bam_tsw_svk_bat_knd_bem_tha_dgb_ven_mnd_slo_nor_eng_ger_wly_guj	-0.435594662594475	-1.11144736603199	0.269240935287945
118	heb_aeg_mol_mnd_aze_ukr_zul_sun_wly_bam_sid_urd_amh_pol_prs_swt_bat_gam_igb_arw_tag_yor_hun_lit_guj_anl_knd_swa_lda_cnt_tha_ewe_fbf_mly_mao_uzb_dyu_por_azi_svk_spa_qcu_ctl_hin_lat_akn_sod_eng_dgb_cze_bul_geo_jpn_bsq_jav_tig_nor_slo_rus_tml_moo_mcd_ben_glc_ven_amr_dut_grk_ger_owc_rom_bos_hau_ita_fre_alb_vie_tur_chh_swe_pan_scr_cic_tsw_ses_bem_est_tsn_xho_fin_mlt_afr_kor_ind_krd	-0.150889132005993	-0.354606474389067	0.723687259394918
119	cze_afr_dgb_tur_glc_ukr_ind_swt_heb_lat_tag_fre_dut_zul_urd_arw_tig_nor_ben_krd_hin_spa_mao_hau_slo_aeg_ven_mlt_dyu_pol_ctl_sod_uzb_mol_gam_rom_xho_jpn_pan_rus_grk_geo_kor_wly_tha_jav_amh_vie_bem_knd_akn_cic_qcu_cnt_igb_tml_swe_est_tsn_yor_anl_por_azi_bam_mcd_ger_tsw_ita_prs_bul_bat_aze_owc_hun_mnd_amr_fbf_swa_ewe_lda_sun_mly_chh_sid_eng_scr_moo_alb_guj_bos_svk_bsq_lit_ses_fin	0.143105378312782	0.371973811181729	0.710758572082295
120	mao_swt_lda_chh_zul_tsw_moo_rom_sod_fin_spa_amr_sid_mol_pol_swa_pan_vie_tml_ita_bam_dgb_uzb_mly_ind_lat_sun_ewe_eng_fre_cic_rus_xho_lit_dyu_hun_wly_tag_fbf_ger_est_slo_cze_mlt_glc_bos_ven_dut_gam_azi_bul_igb_anl_knd_mnd_kor_jpn_qcu_yor_svk_akn_scr_tha_tsn_por_cnt_grk_bem_aeg_ben_afr_heb_prs_jav_aze_bat_tur_mcd_tig_urd_arw_owc_amh_alb_hau_ctl_hin_geo_ses_ukr_nor_guj_krd_bsq_swe	0.361658841298151	0.871263102981542	0.385854100478558
121	urd_por_akn_ctl_kor_mol_pan_wly_tml_azi_jav_rom_bos_pol_aze_fre_xho_knd_mlt_hun_bat_tig_tsn_ita_owc_ben_moo_sid_eng_est_jpn_geo_spa_uzb_ewe_lda_ukr_tur_cnt_nor_aeg_prs_krd_afr_bam_rus_fin_gam_amr_tsw_hau_scr_chh_anl_swa_ven_ger_swt_cic_sun_alb_mnd_sod_igb_yor_ind_tag_lit_ses_lat_dyu_hin_arw_slo_zul_amh_cze_mly_bul_grk_heb_dut_guj_mcd_mao_dgb_vie_bem_bsq_swe_glc_qcu_fbf_svk_tha	-0.752782881335233	-1.68787278460582	0.09478668622761
122	yor_hin_dgb_knd_swe_tig_ita_fbf_krd_ven_grk_cic_fre_gam_bul_hau_ger_uzb_azi_bos_eng_scr_lat_bat_mnd_nor_amr_qcu_bam_zul_est_swa_bem_xho_fin_por_ewe_lda_owc_geo_dut_tag_mly_sod_ind_chh_mlt_ukr_prs_jav_amh_alb_sun_ben_cnt_glc_afr_rus_urd_swt_sid_lit_mcd_tml_tha_jpn_arw_anl_heb_pan_akn_spa_tur_pol_hun_aze_dyu_aeg_kor_igb_wly_mao_tsn_vie_bsq_tsw_ctl_guj_mol_moo_slo_ses_cze_svk_rom	-0.075638157414491	-0.167772586432912	0.867126488595847
123	svk_azi_tml_ben_fbf_est_moo_uzb_dgb_cnt_mnd_rom_amh_mao_eng_alb_mly_spa_aeg_xho_ukr_guj_tig_bul_bsq_afr_arw_slo_tur_swa_glc_ind_wly_amr_bat_fre_scr_geo_owc_zul_ewe_ses_kor_por_mol_heb_lda_bos_igb_ctl_hau_knd_hun_cze_tsn_ven_swt_tag_swe_vie_qcu_tha_tsw_sod_gam_cic_akn_nor_mlt_dut_sid_krd_grk_pol_aze_fin_ger_jav_yor_hin_dyu_pan_mcd_rus_jpn_lit_prs_lat_urd_bam_bem_anl_chh_sun_ita	0.26736725472075	0.654496402967562	0.514407428536044
124	vie_tur_bul_xho_bem_fin_aeg_bam_scr_jav_krd_slo_hun_igb_mao_svk_ger_owc_lit_bsq_grk_moo_sid_cic_swa_mnd_ewe_rus_qcu_zul_heb_akn_swe_hau_tha_ctl_glc_spa_tig_knd_rom_bat_ses_tag_est_fbf_mlt_eng_yor_kor_azi_chh_sod_arw_jpn_fre_nor_lda_bos_mol_tsn_guj_lat_dgb_por_anl_tsw_dut_ind_hin_cze_uzb_pan_aze_ukr_tml_urd_dyu_wly_sun_amh_afr_gam_ven_mly_cnt_ita_geo_mcd_ben_amr_pol_prs_alb_swt	0.0794953833885269	0.20536633562364	0.837734767838475
125	tsw_arw_fbf_ctl_heb_ind_bat_gam_pol_bam_glc_tha_tur_akn_qcu_zul_aze_urd_swa_vie_ben_hau_amh_fin_tml_azi_anl_afr_mlt_grk_spa_bem_krd_alb_nor_eng_cze_kor_lit_pan_amr_dut_mcd_slo_lat_lda_jpn_bul_fre_sod_est_swt_mol_dgb_tig_hun_moo_wly_dyu_bsq_sid_ukr_bos_owc_tag_scr_mnd_ven_aeg_swe_knd_jav_sun_tsn_geo_guj_xho_prs_rus_ger_svk_por_chh_cic_igb_uzb_yor_mly_mao_ewe_ses_hin_rom_ita_cnt	0.143191067911268	0.364479301754785	0.716327567571335
126	fre_sid_chh_dyu_guj_glc_qcu_prs_akn_cic_mnd_yor_mao_wly_bem_azi_aeg_knd_vie_hin_por_tsn_ctl_heb_fin_cnt_amr_nor_bul_mlt_eng_amh_sod_alb_ewe_afr_spa_ind_hun_rus_ita_krd_gam_ukr_dgb_swt_urd_zul_mly_arw_igb_mol_moo_bat_scr_sun_tur_dut_lit_pol_bsq_hau_cze_tig_slo_kor_bam_fbf_ven_tag_swe_swa_aze_jav_tha_owc_bos_lat_svk_rom_anl_pan_ben_grk_est_geo_uzb_ses_mcd_tml_tsw_lda_ger_xho_jpn	0.181702119685224	0.434213850322497	0.665138891724621
127	ita_scr_glc_amr_bam_arw_bul_tsn_ctl_dyu_est_anl_mao_hun_swa_swt_tig_fin_prs_gam_ind_mlt_tsw_bat_ven_bem_jav_hin_mly_amh_eng_igb_sid_jpn_heb_fbf_qcu_kor_mol_tha_tag_mnd_knd_aeg_afr_rus_geo_uzb_sun_urd_guj_rom_lit_ewe_cze_chh_owc_vie_xho_zul_tml_ben_slo_dut_pol_fre_moo_dgb_ukr_cic_wly_lda_mcd_ses_aze_yor_ger_pan_akn_svk_swe_por_tur_spa_alb_bos_hau_lat_bsq_grk_krd_sod_nor_azi_cnt	0.0288486199255926	0.0748347350373307	0.940506941598265
128	lit_tha_aze_eng_knd_por_urd_pol_amr_jav_tig_tsw_nor_rus_amh_tur_dyu_xho_sun_bos_cic_mol_prs_uzb_ses_lat_cnt_yor_tag_hun_fre_kor_tsn_bsq_scr_swt_moo_swa_rom_bem_cze_bat_aeg_akn_pan_azi_mnd_afr_zul_guj_slo_hau_tml_mcd_vie_swe_lda_bam_dgb_heb_arw_est_qcu_spa_fin_bul_glc_owc_mly_ger_ewe_dut_jpn_mao_wly_ben_hin_svk_ind_geo_anl_mlt_ven_sod_fbf_krd_ita_igb_ctl_chh_alb_gam_sid_grk_ukr	-0.0376919849244913	-0.0852996232293333	0.932206556705818
129	urd_bos_bam_azi_dyu_scr_amh_uzb_mao_sod_cnt_prs_afr_tag_moo_dgb_grk_krd_guj_qcu_spa_ger_cic_ben_glc_sun_amr_bsq_xho_zul_mnd_rom_igb_ewe_tsw_ind_nor_wly_eng_chh_hun_kor_tig_tha_alb_tml_aeg_sid_pan_fre_bat_anl_fbf_fin_ven_rus_hin_cze_tsn_por_geo_lda_ctl_lit_vie_heb_mly_lat_pol_bem_dut_aze_yor_ita_mol_swa_knd_swe_bul_mlt_owc_tur_jpn_gam_jav_svk_mcd_est_akn_hau_slo_ses_ukr_arw_swt	0.132402652604968	0.306505705944845	0.759904802356278
130	moo_bsq_por_fbf_prs_dut_eng_guj_dgb_bem_urd_scr_yor_bam_kor_gam_amh_tsn_sid_tha_fin_lat_akn_ben_ctl_pan_geo_mlt_azi_krd_glc_qcu_xho_heb_tig_rus_rom_amr_slo_alb_anl_tur_aze_sun_afr_est_hun_jav_swa_tag_grk_cnt_jpn_lit_uzb_knd_aeg_hin_swt_mnd_ukr_hau_tsw_sod_wly_svk_ita_mao_bul_zul_cic_ses_mly_spa_bat_swe_ewe_bos_ger_igb_chh_vie_owc_dyu_ven_pol_fre_nor_cze_tml_arw_mol_lda_ind_mcd	1.15889716092782	3.06767830741818	0.00282573851778083
131	mcd_mao_grk_hun_afr_cnt_jpn_fre_ctl_geo_alb_knd_lit_swe_ewe_tig_eng_slo_mnd_swa_rus_gam_dgb_fin_mly_hau_scr_xho_chh_ita_bat_nor_pol_por_ger_spa_tml_tha_lda_bem_ses_amr_azi_moo_heb_rom_qcu_sod_hin_anl_glc_sid_pan_bos_bul_swt_bsq_lat_vie_amh_dyu_ben_mlt_ind_dut_bam_kor_sun_ukr_aze_jav_krd_cic_tsn_tur_svk_urd_wly_fbf_tsw_cze_akn_igb_yor_zul_prs_owc_tag_mol_aeg_guj_ven_uzb_arw_est	-0.0691416060820177	-0.157364959862589	0.875298380568056
132	chh_tsn_hin_cze_fre_ctl_bos_pan_mao_slo_bem_mlt_cic_ven_yor_knd_nor_svk_akn_owc_por_bul_lit_lda_bam_wly_swt_lat_gam_tag_est_grk_tha_krd_glc_alb_ukr_kor_bsq_sun_ben_mly_ewe_ses_qcu_mol_jpn_prs_urd_dyu_xho_swa_rus_zul_anl_bat_heb_ita_aeg_pol_fbf_jav_dut_ind_spa_tig_amr_arw_sid_mcd_hau_sod_amh_tsw_ger_igb_geo_tur_mnd_guj_azi_hun_rom_afr_cnt_vie_tml_eng_moo_fin_uzb_scr_dgb_aze_swe	-0.34997448659315	-0.928728753272356	0.355433940804276
133	moo_hau_pol_gam_ita_tig_zul_tsn_spa_mnd_ses_sid_cze_dut_azi_ewe_tur_aeg_slo_mao_amr_kor_fre_yor_chh_jpn_arw_ctl_ben_pan_fin_bem_lda_geo_dgb_amh_anl_tag_uzb_eng_alb_urd_swe_vie_wly_bul_bam_cnt_bat_rom_tha_svk_aze_tsw_ind_sun_mlt_bos_qcu_tml_swt_hin_ven_grk_prs_afr_mcd_igb_xho_bsq_por_guj_sod_est_dyu_ger_lat_swa_hun_ukr_owc_mol_fbf_glc_scr_heb_rus_cic_lit_jav_nor_krd_knd_akn_mly	-0.716061940456184	-1.72747006140164	0.087402885875567
134	ses_hun_ukr_mcd_lat_scr_aeg_bos_cze_hin_ewe_mnd_slo_tml_gam_fin_ind_azi_tag_tig_sid_urd_grk_bam_ita_tsw_rus_dyu_pol_cnt_bul_spa_sun_nor_est_swe_ven_aze_glc_xho_rom_swa_pan_mol_svk_lda_uzb_dgb_krd_bat_bem_jpn_chh_amh_wly_akn_fbf_ben_amr_kor_mlt_guj_yor_ger_vie_mly_zul_ctl_por_cic_dut_alb_mao_bsq_lit_hau_geo_sod_afr_knd_fre_qcu_swt_anl_arw_owc_jav_eng_igb_tha_tur_moo_prs_tsn_heb	-0.511978531144829	-1.17846744541155	0.241616813521395
135	mnd_jpn_igb_mao_lit_mlt_ita_kor_geo_ses_grk_lat_amh_bam_tsw_mol_ger_zul_cic_pan_eng_hin_jav_guj_ctl_anl_ewe_bem_akn_ven_tha_xho_bat_tsn_nor_ind_prs_dgb_gam_bsq_krd_rus_fre_dyu_mly_yor_ukr_wly_lda_cnt_dut_vie_hun_moo_glc_qcu_urd_por_tig_knd_cze_swe_sod_tml_uzb_aze_tur_scr_swt_aeg_amr_arw_bos_bul_est_fbf_svk_owc_ben_sid_sun_rom_fin_mcd_spa_slo_pol_hau_afr_azi_alb_chh_tag_swa_heb	0.533744672850995	1.37193689662444	0.173383534397501
136	swe_fre_tml_amr_mnd_hin_urd_swa_pol_knd_moo_akn_mao_dyu_sid_ven_dut_cnt_eng_ita_guj_kor_ger_pan_glc_bat_cze_chh_igb_gam_sod_ukr_azi_est_rom_lda_ctl_ewe_heb_bul_geo_spa_uzb_jpn_tag_por_fin_alb_lit_hun_bsq_mly_tsw_slo_xho_rus_hau_mcd_tig_nor_qcu_bam_bos_mol_zul_amh_arw_svk_prs_bem_mlt_tur_grk_wly_aze_jav_anl_ben_afr_tha_aeg_cic_swt_ind_vie_lat_scr_fbf_sun_owc_dgb_tsn_krd_ses_yor	0.122587316160627	0.28302440465388	0.777787148377971
137	tur_arw_kor_wly_cnt_swa_tsn_bsq_cze_cic_gam_tsw_sun_amh_guj_mlt_rom_fbf_por_urd_hun_owc_ben_eng_sod_ind_lda_spa_nor_svk_aeg_heb_hau_rus_dgb_zul_geo_igb_dyu_bat_xho_bul_tha_ewe_slo_prs_est_krd_fin_glc_sid_pan_bem_ita_swt_bos_knd_aze_mnd_chh_afr_jav_mcd_grk_uzb_tag_ukr_lit_lat_hin_yor_tml_mly_amr_mao_tig_pol_ses_vie_azi_ctl_mol_anl_swe_jpn_alb_dut_qcu_bam_moo_akn_ger_scr_fre_ven	-0.412535901534919	-1.01783448736409	0.311397222163324
138	alb_scr_tml_ind_krd_sun_guj_xho_vie_lit_bsq_amh_anl_wly_dyu_tig_geo_bam_mlt_por_ben_mcd_jav_ewe_tsw_cze_swt_nor_fbf_ita_urd_svk_hun_est_glc_knd_rom_mao_heb_spa_arw_hau_jpn_yor_kor_lat_aeg_hin_akn_ses_igb_fin_ukr_cnt_swe_azi_dgb_tur_ven_uzb_bul_swa_prs_mol_slo_chh_tsn_afr_ctl_moo_lda_grk_amr_rus_pol_dut_bos_mly_pan_ger_bat_owc_cic_sid_tha_fre_qcu_sod_gam_tag_bem_aze_mnd_zul_eng	0.298178723319868	0.702908165311015	0.483868833903636
139	tag_tig_dyu_ben_mol_svk_swt_dut_amr_bsq_aze_afr_por_mlt_xho_bam_cic_owc_jav_alb_kor_anl_uzb_gam_zul_ctl_bos_igb_cze_ger_sid_hau_est_rus_vie_ven_lat_dgb_pol_wly_swa_mao_krd_hun_qcu_tha_bul_prs_rom_mcd_slo_ewe_yor_amh_geo_sod_mnd_cnt_heb_pan_mly_ita_ses_spa_sun_lda_swe_tur_akn_lit_bat_glc_moo_ukr_knd_arw_grk_scr_guj_bem_jpn_azi_ind_fre_nor_aeg_fbf_fin_tml_tsn_tsw_eng_hin_chh_urd	0.275778165615648	0.757773831209238	0.450502259742836
140	zul_lda_cze_amr_knd_bos_ewe_tha_grk_wly_akn_ukr_cic_mcd_pan_afr_dgb_arw_ben_azi_tsn_fbf_bam_prs_pol_glc_nor_tag_swt_por_eng_ind_geo_ita_hun_xho_fin_aze_sod_scr_hin_cnt_mol_ven_alb_mao_tml_bul_hau_dut_mlt_mly_svk_swa_jav_tur_anl_bsq_qcu_gam_est_ses_rom_owc_dyu_spa_bat_fre_lat_igb_tig_rus_chh_amh_sun_swe_ger_mnd_vie_tsw_moo_lit_yor_ctl_uzb_heb_kor_aeg_jpn_krd_bem_guj_urd_slo_sid	-0.44546081814728	-1.15120918904783	0.252597344547511
141	ven_ewe_knd_dyu_bam_jav_tsn_hun_anl_tig_swe_mnd_bul_est_sun_chh_mao_cnt_lat_swt_ita_mcd_dgb_grk_tur_dut_gam_rom_fin_amr_lda_geo_guj_ben_owc_bem_igb_bat_arw_pol_sid_glc_tag_fbf_rus_pan_yor_por_aze_tha_qcu_aeg_ukr_xho_scr_vie_moo_ctl_svk_hin_akn_swa_fre_azi_urd_eng_krd_slo_cic_tsw_zul_amh_lit_afr_ses_prs_bos_uzb_mly_nor_tml_jpn_alb_sod_bsq_cze_hau_mol_spa_ind_heb_mlt_kor_ger_wly	0.400982379050247	1.03216297650754	0.304672517733662
142	bul_amh_vie_krd_tha_jav_azi_fre_heb_dgb_sun_scr_tsn_grk_mcd_afr_urd_gam_tml_qcu_nor_geo_aze_alb_ven_ger_bam_spa_bat_fin_hun_sid_por_lit_hin_mol_knd_ctl_dyu_mnd_akn_ses_uzb_swt_lat_anl_jpn_ben_owc_swa_amr_xho_tsw_igb_swe_ukr_aeg_zul_tig_eng_pan_ita_ind_hau_wly_ewe_cnt_chh_cze_kor_mlt_mly_prs_arw_rus_bem_lda_cic_bsq_sod_guj_slo_glc_bos_tag_rom_moo_tur_mao_est_pol_dut_svk_fbf_yor	1.00882226901765	2.68109895641466	0.00868187156808397
143	tml_xho_geo_cze_amr_lda_moo_svk_vie_hun_bos_rus_bsq_mao_sid_tsw_rom_ind_sod_spa_afr_ita_bam_pol_aeg_bul_zul_est_cic_jav_uzb_alb_azi_swa_yor_glc_hau_dgb_mlt_wly_fbf_swe_mcd_ctl_krd_qcu_sun_swt_owc_bem_arw_akn_aze_lit_lat_dyu_cnt_mol_tur_eng_ukr_amh_hin_slo_prs_gam_fre_mly_por_mnd_igb_ewe_tag_nor_heb_guj_tsn_ses_urd_pan_ven_knd_scr_bat_fin_tha_tig_ben_chh_anl_kor_jpn_grk_ger_dut	0.808469978048823	1.86901478719457	0.0647679433289807
144	spa_alb_aeg_mcd_dgb_kor_xho_rus_afr_ven_fin_gam_bsq_fre_cze_sid_krd_vie_cnt_mly_lda_tha_geo_ben_eng_nor_scr_rom_sod_mao_jav_slo_zul_wly_hun_ses_urd_est_ita_heb_guj_igb_tig_aze_sun_amh_glc_tsn_qcu_fbf_amr_cic_mol_moo_bos_akn_ind_hin_lat_azi_mnd_dut_pol_ctl_pan_lit_bam_grk_ewe_swe_hau_bat_dyu_ukr_anl_svk_tsw_swt_yor_bem_swa_tml_jpn_uzb_tur_ger_tag_bul_mlt_chh_owc_prs_arw_knd_por	-1.00012842739811	-2.67080981336359	0.0089325280614859
145	jav_hin_knd_jpn_spa_dut_alb_arw_mao_dgb_cze_urd_krd_mnd_pol_wly_moo_tsn_ses_ewe_mlt_mly_vie_fre_xho_slo_ben_lit_ind_fbf_dyu_anl_sod_aeg_bsq_lda_sun_owc_heb_amh_tag_mol_yor_akn_tur_bos_geo_nor_chh_gam_mcd_eng_cnt_ita_ven_cic_tha_tsw_glc_amr_est_kor_zul_svk_por_afr_tig_uzb_swe_fin_bat_swt_guj_hau_rus_bam_azi_prs_bul_lat_ger_igb_qcu_sid_bem_rom_pan_ctl_tml_grk_hun_ukr_scr_aze_swa	0.645618473499446	1.5254877611137	0.130531189114763
146	eng_dgb_hun_igb_cic_ind_est_ger_pan_fbf_mol_dut_lda_bem_moo_arw_akn_krd_tsw_bam_amh_hin_tml_pol_cze_jav_aze_heb_cnt_grk_mlt_tsn_geo_bul_owc_gam_qcu_swe_knd_swt_slo_alb_chh_lit_rus_tag_scr_tur_ewe_kor_amr_sid_ben_ukr_azi_dyu_wly_svk_mao_uzb_jpn_sod_aeg_vie_rom_lat_bsq_afr_yor_urd_sun_fre_ses_ctl_nor_hau_por_bat_ven_glc_mly_fin_tig_bos_xho_mnd_spa_prs_anl_guj_tha_mcd_ita_zul_swa	0.0315219860758177	0.0712308341540147	0.943366997949532
147	ind_owc_ukr_uzb_jpn_swa_krd_kor_aeg_bat_glc_hau_xho_por_tsn_tha_mao_grk_bul_anl_qcu_wly_arw_ses_hin_ven_rus_guj_mly_zul_swe_alb_swt_knd_sun_tsw_svk_fbf_ewe_bsq_gam_amr_urd_dgb_spa_amh_cze_nor_mnd_tur_sid_heb_mlt_dut_pol_sod_bam_chh_geo_prs_akn_mcd_fin_tig_pan_yor_fre_rom_moo_cic_lat_igb_jav_aze_cnt_ita_afr_hun_eng_ger_dyu_bem_azi_mol_tag_lda_scr_ctl_bos_slo_lit_tml_est_vie_ben	-0.0181945337606496	-0.0463063802307568	0.963165345058427
148	cze_aeg_qcu_ctl_vie_mcd_tur_sod_bat_dyu_cic_zul_jpn_mol_kor_eng_ben_tml_grk_aze_tig_azi_est_rus_lit_ven_xho_svk_fre_tag_spa_geo_mlt_wly_ind_prs_dgb_bsq_akn_swt_urd_sun_dut_hin_chh_amh_bul_mly_fbf_igb_scr_cnt_slo_owc_rom_glc_knd_moo_ger_ewe_tsn_alb_ukr_mao_amr_tsw_yor_arw_bem_fin_guj_tha_bos_lda_por_swe_bam_jav_ses_mnd_gam_hau_uzb_pol_krd_lat_swa_pan_heb_nor_hun_sid_anl_afr_ita	-0.330334312801254	-0.765339333409258	0.446007437570338
149	bat_swa_sod_chh_amr_krd_owc_wly_bos_fre_cic_eng_moo_hau_ben_aze_anl_akn_arw_pan_azi_rom_bsq_qcu_prs_mol_pol_afr_uzb_nor_rus_grk_slo_kor_lat_tml_mnd_cze_igb_ctl_ses_sun_hin_bem_bul_swe_ita_ewe_ven_ger_ind_jav_xho_sid_tig_tha_mly_gam_jpn_tag_por_alb_swt_guj_dgb_knd_glc_tsw_dut_tsn_scr_geo_zul_fbf_mcd_ukr_mlt_heb_dyu_yor_amh_cnt_tur_est_aeg_mao_lit_fin_bam_lda_vie_svk_spa_hun_urd	0.643567615989554	1.59797877503798	0.113439980944655
150	vie_mnd_est_lat_geo_rus_swa_hau_sod_tsn_tsw_bem_pan_ctl_ven_ita_svk_anl_guj_mcd_heb_urd_tur_tml_arw_bat_bam_cze_pol_jpn_bsq_swt_glc_cic_lda_ind_dgb_sun_mol_owc_ewe_rom_fin_ben_swe_yor_ukr_moo_slo_kor_alb_spa_scr_aze_eng_mao_prs_dut_amh_sid_chh_afr_nor_fre_xho_cnt_por_bos_uzb_mly_gam_amr_tag_akn_lit_fbf_bul_mlt_hun_tha_qcu_ger_dyu_wly_grk_tig_jav_ses_zul_knd_krd_azi_aeg_hin_igb	-0.153491779523093	-0.35438519392761	0.723852513623926
151	dut_tha_cze_urd_bem_chh_xho_bat_hin_slo_rus_swe_cnt_bsq_bam_ben_sid_gam_anl_tig_grk_lda_scr_amh_bul_heb_akn_mol_arw_lat_mcd_bos_ctl_qcu_tml_prs_ses_guj_dyu_ita_fin_hun_ind_svk_ger_wly_uzb_azi_rom_amr_mao_est_fre_knd_sod_aeg_hau_aze_glc_tag_igb_mlt_spa_krd_pan_moo_fbf_owc_alb_eng_vie_afr_jav_pol_tur_swt_ewe_nor_jpn_mnd_mly_zul_swa_ven_kor_lit_ukr_por_dgb_tsw_geo_sun_yor_tsn_cic	-0.409075731177475	-0.933808679573158	0.352820795053187
152	fbf_ukr_bsq_mlt_cnt_eng_cic_chh_zul_scr_ben_pol_amr_arw_lat_sun_alb_ewe_igb_fin_jpn_por_dgb_cze_mol_dyu_tml_anl_fre_owc_bat_rom_tsn_krd_hau_gam_swa_sid_spa_wly_swt_amh_akn_mcd_grk_urd_bam_nor_tig_hin_ven_tag_lit_uzb_tha_moo_jav_tur_pan_ctl_mao_swe_azi_sod_mly_dut_vie_geo_ind_aze_lda_guj_ses_bem_qcu_rus_glc_xho_knd_ita_kor_mnd_slo_aeg_afr_bul_tsw_bos_ger_hun_yor_heb_prs_est_svk	0.235341060186322	0.545265914995907	0.5868759996173
153	aze_dyu_mao_bem_sun_scr_ukr_urd_tha_prs_owc_arw_swe_mnd_zul_krd_jpn_rom_tig_akn_hin_bos_swa_lat_bam_amh_dgb_fbf_bat_slo_sid_swt_eng_fin_tml_geo_svk_bul_por_ger_mol_cnt_tsw_tsn_ses_rus_gam_ben_fre_lit_mly_nor_ctl_heb_chh_lda_sod_xho_wly_ven_hun_moo_ewe_glc_alb_aeg_bsq_mcd_tur_cze_azi_qcu_uzb_dut_tag_spa_anl_vie_ita_amr_afr_est_kor_ind_mlt_hau_pol_igb_pan_grk_knd_jav_yor_guj_cic	-0.511265355358611	-1.15876848670243	0.249517381955889
154	vie_tsw_jav_tml_cze_ctl_dut_sid_geo_arw_tsn_lat_fin_hun_ses_prs_mly_glc_qcu_urd_bsq_cic_lit_hau_zul_swa_amh_dyu_grk_tha_kor_lda_tig_slo_alb_ukr_heb_mnd_yor_azi_hin_tag_bat_ven_ewe_guj_bam_chh_fre_igb_rom_mcd_svk_scr_bem_wly_mol_afr_sod_krd_bos_rus_swt_ben_uzb_aeg_gam_cnt_akn_pol_sun_eng_mao_amr_ind_mlt_aze_bul_ita_est_nor_knd_ger_swe_moo_owc_anl_tur_jpn_spa_pan_por_fbf_xho_dgb	-0.0177380535906537	-0.0421720124012873	0.96645198312398
155	tml_jav_ewe_ita_knd_qcu_tig_mnd_aze_rus_lda_hin_akn_ukr_sid_spa_chh_bsq_slo_por_moo_alb_mly_swa_ind_gam_hau_igb_dyu_swt_grk_krd_rom_aeg_bem_mlt_vie_mao_dgb_prs_fre_swe_tsw_bos_hun_nor_tur_svk_glc_arw_guj_sod_lit_fbf_cic_azi_bul_kor_ben_fin_ctl_wly_tsn_yor_mol_mcd_scr_bam_ven_heb_zul_afr_tag_anl_jpn_est_owc_lat_amr_dut_bat_amh_urd_ses_cze_sun_eng_pol_pan_tha_xho_ger_geo_cnt_uzb	0.0832273771471153	0.186140706689507	0.852739836593791
156	igb_swe_cnt_tsw_uzb_swa_ven_por_rus_dut_bos_xho_bam_cze_sid_mcd_owc_jpn_ger_aze_cic_glc_aeg_grk_krd_mly_nor_arw_knd_mol_hun_dgb_bsq_ctl_spa_moo_lda_ewe_tur_fin_pol_yor_mnd_tha_anl_scr_vie_ind_slo_ben_chh_est_sod_amh_ita_amr_hin_tsn_dyu_tml_lat_ses_bem_mao_afr_gam_hau_ukr_wly_guj_svk_mlt_zul_heb_fre_akn_geo_tig_eng_urd_bul_swt_rom_lit_qcu_kor_alb_fbf_tag_pan_jav_bat_sun_azi_prs	0.466022740920096	1.0669648136222	0.288749693052144
157	uzb_ukr_hin_mao_slo_bat_mlt_mol_tml_qcu_bsq_guj_por_svk_scr_cnt_rom_fin_amh_mnd_grk_fre_ger_yor_arw_knd_sod_nor_ctl_hun_vie_jav_mcd_bos_ewe_geo_est_tsw_lit_hau_rus_alb_akn_chh_sun_heb_ita_ven_wly_swt_gam_bul_prs_tsn_anl_swe_glc_igb_bem_afr_dut_ind_tig_spa_tur_dyu_eng_kor_cic_ben_tag_swa_krd_urd_mly_fbf_lda_cze_moo_aze_xho_ses_jpn_sid_aeg_azi_bam_tha_pan_lat_pol_dgb_zul_owc_amr	0.211860719231999	0.484065291933539	0.629477494182762
158	alb_jpn_mol_ita_xho_cze_slo_krd_sun_dyu_akn_aeg_mnd_bam_pol_tsn_dgb_geo_scr_aze_sid_ewe_jav_fin_tha_mly_tag_chh_bat_afr_tur_mlt_est_heb_vie_guj_uzb_por_amh_rus_fbf_amr_ven_ukr_igb_qcu_tig_cnt_spa_svk_ger_moo_kor_fre_hin_lda_ses_bul_dut_yor_knd_pan_glc_mcd_swe_anl_hau_bos_lat_ben_urd_hun_tsw_zul_ind_grk_bsq_nor_eng_cic_sod_rom_swt_prs_arw_ctl_mao_azi_bem_gam_swa_tml_owc_lit_wly	0.699552613902384	1.60546282698186	0.111782478685188
159	lit_knd_bat_vie_krd_tsw_prs_mlt_ctl_sid_ven_anl_sod_ger_tha_dut_mnd_svk_swa_scr_pol_guj_jav_amh_lat_heb_azi_rus_ind_ewe_cnt_fbf_pan_cic_amr_aze_xho_fin_tag_uzb_spa_slo_tur_arw_tml_est_grk_ben_ses_fre_eng_wly_dyu_bos_ukr_ita_mly_bul_chh_geo_hin_bam_tig_bem_bsq_swt_mcd_akn_glc_rom_mao_lda_qcu_por_alb_gam_dgb_aeg_urd_kor_jpn_igb_tsn_cze_mol_sun_afr_moo_swe_owc_hun_zul_nor_yor_hau	0.605179919354737	1.40410502660771	0.163618323764189
160	geo_wly_fin_tig_por_guj_xho_tsw_bul_cze_ctl_cic_ven_fre_tml_jpn_tsn_tur_rus_sid_bos_hau_krd_mcd_bem_est_jav_spa_swt_lda_azi_akn_mao_rom_amh_knd_lat_mlt_pan_fbf_grk_heb_ind_dut_ita_ben_sod_prs_sun_glc_aze_lit_anl_svk_yor_afr_slo_alb_urd_eng_moo_pol_chh_ewe_bam_kor_igb_bsq_mol_owc_uzb_nor_ger_tha_tag_amr_bat_qcu_zul_dyu_mly_dgb_cnt_ukr_hun_ses_swe_arw_aeg_scr_vie_swa_mnd_gam_hin	-1.09020705016224	-2.68910683786685	0.00849122865754901
161	spa_pol_zul_tml_swe_fin_hin_uzb_sid_lat_geo_vie_hau_amr_alb_arw_slo_tag_kor_bul_wly_rus_glc_mlt_tig_lda_cnt_mcd_bos_lit_ven_ses_dyu_ewe_ger_mol_ind_ita_scr_pan_sun_ben_swt_xho_gam_est_tur_prs_aeg_urd_guj_krd_mnd_amh_nor_dut_bsq_heb_owc_eng_tha_swa_por_igb_azi_tsw_rom_fre_cze_moo_chh_qcu_aze_jpn_afr_sod_anl_knd_tsn_bem_ukr_hun_dgb_yor_grk_fbf_bam_mao_ctl_jav_bat_mly_akn_cic_svk	NA	NA	NA
162	aze_afr_mly_amh_guj_wly_jav_hin_tml_lda_hau_knd_ven_yor_azi_moo_ewe_fin_mcd_mao_por_sid_kor_swt_zul_krd_dyu_rom_glc_cnt_grk_spa_mnd_bem_svk_qcu_slo_ctl_dgb_cze_aeg_tur_urd_sun_pan_sod_prs_akn_tsn_amr_scr_igb_geo_bat_pol_lat_ses_jpn_vie_rus_fre_bam_ind_mol_bos_dut_est_nor_chh_hun_heb_tig_swe_tag_tsw_bul_alb_mlt_gam_lit_tha_ben_arw_uzb_anl_ita_fbf_eng_xho_swa_cic_owc_ukr_ger_bsq	0.0331484019173257	0.073078927766496	0.941900255484967
163	tml_afr_rom_geo_tsw_zul_mly_pol_por_mlt_bul_qcu_ewe_fin_tha_aze_ind_slo_tag_chh_hau_prs_azi_fre_cic_mao_scr_ctl_sid_fbf_owc_yor_bat_ses_hun_vie_mol_cze_hin_tsn_dgb_sun_alb_xho_swt_ben_aeg_dut_est_heb_bsq_dyu_spa_gam_arw_lit_mnd_mcd_swa_ita_igb_jav_kor_sod_uzb_bem_wly_lat_tur_glc_bam_ven_moo_knd_swe_guj_ger_ukr_amr_cnt_bos_jpn_tig_rus_akn_lda_krd_amh_urd_svk_pan_eng_nor_grk_anl	0.246403114291896	0.606311507504027	0.545785059606702
164	bos_ger_dgb_lda_aeg_arw_heb_uzb_ben_spa_bat_lat_swa_dut_geo_ukr_ven_ind_tig_bsq_sun_amh_fin_jav_grk_jpn_swe_pan_amr_akn_hin_bul_mol_mao_mcd_zul_fre_est_swt_ewe_hau_yor_tur_ctl_nor_rom_anl_guj_bam_glc_urd_sid_xho_mnd_gam_ses_tag_eng_azi_dyu_ita_cnt_scr_tml_pol_cze_owc_knd_qcu_chh_tsw_prs_igb_cic_fbf_sod_por_tha_svk_alb_hun_wly_moo_aze_kor_lit_vie_rus_mly_afr_krd_mlt_tsn_bem_slo	-0.244951942942156	-0.573201302215761	0.567891835057063
165	sid_knd_hin_rom_por_aze_azi_geo_zul_tha_mnd_yor_igb_cic_bul_tag_svk_uzb_est_ben_dgb_ctl_pol_dut_eng_mol_krd_ven_tsw_tur_ukr_akn_guj_sod_fre_bos_bat_slo_swa_pan_cnt_bem_afr_vie_glc_jpn_chh_dyu_scr_fin_aeg_mlt_tig_amr_xho_cze_qcu_arw_lda_ger_ewe_heb_mcd_tsn_hun_grk_sun_moo_ita_swe_kor_prs_lat_hau_lit_nor_ind_anl_wly_fbf_bsq_mao_urd_mly_spa_amh_gam_owc_rus_alb_bam_swt_ses_jav_tml	0.311812350472074	0.763101663330444	0.447334173974479
166	bsq_aeg_por_ben_gam_sun_lda_ses_cic_glc_xho_zul_mao_ven_mcd_bem_swa_guj_bul_jav_rus_azi_tig_hin_aze_geo_vie_swe_tha_scr_anl_dgb_sod_pol_tag_dyu_dut_ukr_pan_tsn_cnt_rom_qcu_est_ctl_ita_bos_tml_yor_bam_uzb_ewe_mnd_heb_akn_afr_grk_wly_mlt_igb_knd_ind_ger_fre_cze_krd_moo_mol_hau_bat_tsw_prs_swt_fin_hun_owc_svk_mly_fbf_lat_alb_eng_nor_lit_sid_arw_spa_jpn_amh_amr_kor_urd_chh_slo_tur	0.125262357279362	0.300431879465166	0.764518313346885
167	sod_swe_hin_fre_lat_tha_igb_tig_moo_bem_ger_eng_tur_afr_aze_mol_fbf_knd_sid_ita_est_hun_sun_dgb_dut_mcd_mnd_scr_glc_bul_xho_kor_swa_bsq_anl_fin_mlt_pan_jpn_ewe_pol_zul_tsw_arw_lit_qcu_ctl_svk_aeg_ses_akn_vie_tml_grk_ven_heb_ind_dyu_hau_urd_cic_slo_guj_bos_nor_rus_geo_tag_cze_rom_amh_amr_owc_chh_gam_prs_bam_bat_lda_wly_por_krd_azi_tsn_spa_cnt_ben_uzb_yor_swt_jav_mly_alb_ukr_mao	-0.251298790351419	-0.593517230979797	0.554275845778795
168	eng_pol_mlt_aze_lat_anl_gam_aeg_tur_zul_azi_amh_geo_kor_mol_bos_hau_mao_bul_spa_jav_cnt_cic_prs_guj_bat_moo_fbf_ind_sod_pan_swa_dyu_cze_mcd_hun_swt_vie_wly_jpn_ctl_tsn_rus_xho_akn_igb_glc_scr_yor_owc_dut_mly_rom_bem_hin_sun_heb_tag_alb_fin_fre_svk_urd_dgb_ger_amr_lda_krd_ukr_arw_ses_tha_tml_grk_ewe_knd_est_swe_slo_ben_lit_qcu_tig_afr_mnd_chh_bsq_sid_nor_ita_por_tsw_uzb_bam_ven	-0.173143126955778	-0.415358197457764	0.678836452373927
169	por_guj_akn_mcd_knd_fin_sod_jav_ctl_krd_arw_ewe_jpn_scr_pan_rom_swe_fre_ger_tig_lat_geo_nor_ukr_tsn_spa_ind_dyu_est_prs_wly_alb_pol_mly_cnt_mnd_mlt_tur_mol_yor_swt_sid_aze_dgb_bat_xho_grk_glc_slo_aeg_moo_qcu_dut_svk_bul_uzb_bam_rus_tsw_hun_urd_azi_fbf_igb_chh_eng_ita_heb_ben_hin_lit_ven_vie_anl_tml_tag_afr_bos_owc_gam_ses_amh_zul_mao_lda_sun_tha_swa_bem_cic_kor_bsq_hau_amr_cze	0.738545451033667	1.68351068070125	0.0956302860452945
170	cze_lda_mlt_grk_tur_krd_wly_ukr_owc_heb_tml_spa_fbf_cic_tig_akn_chh_eng_pol_ita_bat_scr_lat_bsq_glc_igb_alb_swe_hin_bos_hun_bem_swa_dut_tha_tag_por_lit_kor_dgb_bam_mnd_urd_geo_nor_ger_ven_rom_knd_ewe_uzb_prs_dyu_sod_afr_amh_aeg_xho_rus_bul_cnt_mao_guj_swt_fre_slo_sid_ses_jav_ben_yor_est_mcd_mol_fin_pan_anl_qcu_zul_sun_azi_moo_vie_hau_gam_aze_tsw_tsn_arw_ctl_jpn_ind_mly_amr_svk	0.223088291831761	0.573539054663318	0.56766414562881
171	wly_sod_lit_mol_glc_qcu_bat_tha_uzb_gam_cnt_por_scr_swa_cic_est_sid_akn_ven_ctl_hau_alb_mly_fre_fbf_igb_bos_jav_amr_bam_hin_sun_swt_swe_bsq_moo_pol_azi_ewe_ger_lda_hun_dyu_tml_prs_nor_ind_aeg_amh_owc_tsn_jpn_urd_cze_mao_guj_krd_dgb_fin_ses_chh_ita_afr_grk_arw_kor_anl_svk_tur_lat_xho_heb_eng_ben_bem_vie_tig_mnd_mcd_dut_rom_aze_slo_mlt_rus_zul_geo_tsw_spa_tag_yor_knd_pan_ukr_bul	-0.306570753032617	-0.697015298976258	0.487531916161002
172	mcd_lit_aze_qcu_svk_sun_cze_chh_swa_yor_slo_por_pol_tig_bsq_eng_geo_jav_wly_tha_mol_ind_ses_knd_cic_scr_zul_arw_heb_krd_grk_ctl_tur_kor_bos_mlt_ben_mao_lat_uzb_sod_akn_tsw_guj_nor_prs_urd_aeg_glc_swt_vie_mnd_swe_anl_hau_afr_bul_gam_tsn_dgb_spa_igb_rus_lda_amh_owc_ven_tml_ukr_ita_cnt_pan_ger_fin_jpn_hun_ewe_bem_azi_dut_amr_mly_fre_est_fbf_moo_xho_tag_dyu_bat_alb_bam_sid_hin_rom	0.0687239779584691	0.164425529100484	0.869753011579999
173	glc_mly_ind_bos_bam_amh_sod_fbf_por_tha_fre_ger_ses_moo_tsw_bul_sun_yor_bat_geo_chh_ita_alb_dut_tsn_amr_zul_swt_mao_ben_wly_tig_mlt_pan_swe_fin_hun_grk_hau_uzb_owc_vie_svk_lda_mnd_igb_hin_bsq_azi_arw_kor_est_akn_cnt_heb_jpn_mol_ewe_tag_ven_rom_anl_scr_bem_krd_tur_xho_dyu_urd_jav_cic_guj_pol_knd_rus_ukr_sid_afr_slo_aeg_dgb_gam_swa_aze_spa_lat_ctl_mcd_nor_qcu_lit_tml_eng_prs_cze	1.08746257105845	2.51468223705358	0.0136312177142693
174	lit_aeg_scr_ven_tig_tsn_lat_ben_por_zul_mly_swt_afr_jpn_ukr_ctl_swe_pol_bsq_chh_arw_lda_nor_anl_eng_qcu_ger_amh_tml_bem_aze_fre_uzb_mlt_hin_mao_ind_cze_tsw_igb_knd_fin_slo_jav_akn_owc_mol_krd_prs_urd_kor_svk_moo_hun_est_amr_rus_ses_sod_wly_bam_bat_glc_dut_sun_tur_alb_dgb_spa_azi_dyu_hau_grk_vie_swa_mnd_tha_cnt_guj_heb_tag_pan_yor_cic_geo_rom_sid_bos_ita_mcd_gam_fbf_bul_ewe_xho	-1.26458968279231	-3.12131706574978	0.00239896671919091
175	xho_moo_wly_scr_swt_krd_sod_tsw_ita_jpn_akn_bem_por_pan_ctl_swa_ben_ger_fre_ses_rus_glc_fbf_urd_alb_cze_sid_chh_kor_lit_ukr_cic_grk_anl_owc_pol_guj_yor_hau_lda_fin_tur_tag_mly_knd_amh_aze_bat_azi_tha_aeg_tml_mcd_bul_cnt_bos_prs_dgb_swe_amr_eng_lat_tsn_mao_spa_vie_est_gam_mlt_svk_slo_jav_sun_geo_igb_ven_hin_mnd_dyu_arw_tig_hun_dut_nor_qcu_mol_uzb_ind_zul_bsq_bam_heb_afr_ewe_rom	-0.473920080027227	-1.11384346728091	0.268216803317377
176	mlt_cic_tag_tsn_ctl_sod_mcd_bem_spa_fre_yor_amh_lat_pol_uzb_mnd_rus_bsq_sun_jpn_hau_fbf_sid_eng_dgb_grk_lit_tsw_gam_lda_zul_swt_swa_mao_tha_wly_por_akn_tig_aeg_cze_hun_alb_prs_est_glc_aze_scr_tml_owc_ukr_igb_urd_cnt_tur_rom_ger_nor_knd_ita_azi_krd_jav_chh_xho_svk_guj_kor_vie_mol_anl_pan_arw_geo_heb_bos_dyu_afr_ben_slo_ses_ind_dut_ewe_bul_fin_swe_ven_bat_amr_bam_mly_moo_hin_qcu	-0.0849984683869772	-0.228006478747279	0.82014175853568
177	fbf_ses_urd_ita_dut_aeg_bem_jpn_cze_ven_hin_slo_guj_hun_lit_swa_heb_tur_xho_dyu_mnd_hau_wly_aze_ukr_mol_fre_svk_owc_bsq_tha_afr_anl_tig_eng_bam_fin_ben_pan_lat_tsn_igb_sun_moo_pol_bul_alb_por_jav_bos_swe_ctl_mlt_scr_arw_lda_kor_prs_grk_dgb_sod_zul_rom_qcu_chh_bat_est_cic_amr_nor_amh_tml_mao_glc_ger_rus_ind_azi_geo_cnt_mly_krd_sid_yor_spa_swt_knd_gam_tsw_uzb_mcd_akn_tag_ewe_vie	-0.526749021408658	-1.38390817024408	0.16969895511721
178	fin_mnd_vie_dut_uzb_geo_ger_tag_ukr_prs_knd_guj_akn_hun_slo_zul_amr_mol_chh_svk_sod_ven_scr_rus_sun_bam_fbf_aze_ctl_spa_tig_owc_alb_sid_bos_krd_dyu_mlt_est_yor_cic_mcd_hau_dgb_bat_arw_ewe_tha_hin_fre_por_amh_ben_mao_tsw_lda_aeg_ind_pol_lit_ita_mly_wly_pan_heb_jpn_swe_xho_gam_swa_swt_qcu_ses_cnt_rom_tml_nor_tsn_grk_cze_bul_tur_eng_urd_anl_glc_kor_azi_lat_igb_bem_afr_moo_jav_bsq	-0.295563657201784	-0.68200647331866	0.496929921559053
179	anl_slo_ctl_tig_jpn_fbf_yor_spa_uzb_qcu_chh_owc_krd_hau_akn_bat_tml_sod_xho_mcd_cic_lat_lda_dut_ben_scr_rus_eng_swt_rom_alb_pol_tsn_vie_mly_arw_heb_ven_azi_fre_urd_mlt_mao_cze_geo_fin_aeg_bem_tha_ind_amr_dyu_glc_tsw_gam_moo_igb_amh_jav_svk_mnd_lit_ukr_cnt_hun_knd_aze_ger_mol_ita_zul_bul_bos_swa_wly_por_afr_bam_prs_ses_nor_bsq_sid_tag_grk_ewe_kor_pan_guj_swe_hin_sun_dgb_est_tur	-0.116640057043161	-0.277659546876884	0.781890022387835
180	owc_yor_heb_slo_sod_igb_uzb_prs_tsw_hin_arw_ben_ukr_pol_nor_geo_tsn_grk_kor_rom_jav_zul_est_anl_ewe_cze_mlt_mol_chh_azi_ses_ita_mly_tml_vie_mnd_swt_knd_mao_swe_ind_bam_akn_fbf_glc_cnt_por_urd_sid_bsq_afr_fre_hau_sun_bos_guj_tig_ger_scr_mcd_gam_ctl_bat_aze_spa_lat_amh_lit_aeg_fin_rus_xho_tha_bem_tag_pan_wly_cic_hun_alb_jpn_bul_moo_eng_lda_svk_amr_dyu_qcu_krd_ven_swa_dgb_dut_tur	-0.131383332344945	-0.311099043189927	0.756421575540462
181	cic_yor_fin_slo_chh_lat_ger_aze_vie_qcu_jpn_tha_swa_ukr_aeg_amr_spa_dgb_hin_pol_cze_wly_krd_dyu_gam_bul_bem_guj_sod_tml_geo_tag_por_swt_pan_igb_hau_mao_rom_afr_moo_knd_tur_mcd_svk_cnt_ven_ses_tsw_fre_ind_est_azi_zul_nor_tsn_bam_hun_amh_owc_glc_eng_sun_fbf_akn_lda_bsq_bat_jav_prs_ben_ita_xho_swe_mol_uzb_heb_ctl_scr_ewe_rus_anl_tig_urd_kor_mnd_alb_dut_arw_grk_lit_mly_sid_mlt_bos	NA	NA	NA
182	lda_guj_ben_tur_hau_alb_hun_jpn_sun_wly_eng_xho_aeg_fre_cze_swt_ven_anl_mcd_grk_bos_igb_cnt_glc_por_owc_gam_bsq_pol_swa_mlt_scr_afr_mao_aze_akn_spa_yor_tsw_bam_amh_bem_hin_sid_knd_mnd_lat_heb_fin_swe_qcu_lit_ukr_mol_tha_ewe_tag_rom_kor_est_arw_amr_krd_azi_ctl_urd_dyu_jav_slo_tsn_geo_tig_ita_sod_tml_dgb_dut_ger_nor_prs_bul_rus_pan_ind_cic_svk_ses_mly_bat_vie_chh_uzb_fbf_moo_zul	-0.179142099083122	-0.387290135143066	0.699426322208667
183	azi_dyu_hin_qcu_pan_tur_ind_lit_urd_knd_mnd_ita_prs_mlt_hau_ctl_fin_glc_amh_mly_spa_aeg_bos_igb_alb_jpn_tml_eng_lda_wly_yor_cnt_uzb_por_fre_swt_est_grk_dut_xho_bam_akn_scr_jav_mol_chh_hun_moo_swe_ukr_krd_swa_geo_slo_vie_bul_aze_cze_pol_nor_mcd_sid_bat_rom_svk_guj_dgb_owc_lat_cic_ger_ses_tha_tig_tsn_tag_heb_rus_ben_ewe_anl_sun_bem_fbf_amr_sod_arw_afr_ven_gam_zul_tsw_bsq_kor_mao	0.534703613746989	1.27439496266611	0.205698663353789
184	amh_dyu_cic_xho_ven_por_ukr_bsq_anl_guj_kor_lat_fbf_tig_ita_arw_lit_mcd_sod_qcu_mao_bos_lda_knd_hun_geo_fin_sid_tsw_igb_aeg_tur_bul_swt_mol_ewe_rus_cze_tag_ctl_ses_swe_wly_zul_jav_tml_ger_afr_tsn_slo_aze_vie_tha_ind_cnt_eng_mnd_chh_hin_bat_gam_prs_est_bem_pol_ben_alb_heb_swa_spa_rom_jpn_dut_yor_fre_akn_hau_krd_glc_mly_owc_svk_urd_moo_grk_scr_dgb_bam_azi_amr_uzb_pan_nor_sun_mlt	0.0687681633906958	0.158310382461197	0.874555478749794
185	vie_swe_wly_ses_anl_pan_lit_ita_nor_fre_mol_yor_hau_grk_urd_scr_ven_sun_amr_eng_xho_qcu_bul_gam_swt_spa_arw_swa_lda_tag_dyu_chh_tml_rom_mcd_tig_igb_lat_bem_mnd_mly_mao_slo_heb_fin_alb_zul_amh_owc_guj_tur_dut_tha_ger_dgb_mlt_por_aze_tsn_cze_hin_akn_glc_ben_hun_bsq_sod_cic_ewe_afr_cnt_uzb_aeg_bat_bos_sid_ind_jpn_knd_ctl_svk_kor_azi_jav_fbf_rus_prs_krd_moo_ukr_tsw_geo_est_bam_pol	0.44248327178993	1.13499141449026	0.259295711946501
186	knd_spa_grk_mnd_swt_kor_jav_hin_swa_tig_igb_ven_ses_swe_ctl_cnt_lit_sod_fin_amh_ita_vie_xho_eng_nor_owc_tml_geo_svk_afr_sun_hun_guj_fre_cze_glc_mlt_uzb_mol_prs_mcd_lda_azi_qcu_chh_tur_akn_bsq_tsw_tsn_est_por_heb_ewe_amr_sid_dgb_mly_krd_ger_aeg_bat_cic_rus_yor_jpn_lat_anl_tha_bul_pan_hau_aze_gam_fbf_alb_dut_wly_bam_arw_zul_urd_mao_tag_slo_bos_dyu_rom_ben_ukr_scr_moo_bem_pol_ind	1.55289772294898e-05	3.52560272693994e-05	0.999971945276096
187	hau_mol_owc_bem_spa_ses_cze_hin_pan_tsn_ukr_tsw_grk_slo_gam_hun_tha_pol_fin_prs_moo_chh_nor_ven_tig_svk_mcd_scr_jav_amh_dgb_swt_wly_sod_uzb_ind_est_aze_mao_tur_ita_zul_xho_kor_urd_ctl_rom_geo_eng_arw_vie_tag_knd_jpn_swe_rus_swa_por_yor_ben_glc_krd_qcu_mlt_alb_heb_cnt_sid_bul_ewe_akn_tml_afr_fre_fbf_dyu_bam_sun_bos_guj_bsq_lat_lit_lda_igb_cic_ger_mnd_azi_amr_mly_anl_bat_aeg_dut	0.0402877434707375	0.0944445830786903	0.924959190063195
188	tml_uzb_wly_knd_hau_ger_est_aze_tur_hin_mly_moo_bos_dgb_lda_pan_fin_akn_bem_alb_anl_ben_mlt_lat_dyu_mol_tag_glc_kor_prs_sod_tha_slo_swa_guj_arw_hun_xho_swt_ita_chh_nor_cic_lit_owc_bam_jpn_scr_jav_ind_vie_yor_ewe_rus_bul_zul_grk_igb_dut_cze_amh_afr_aeg_svk_ses_mao_gam_amr_mcd_heb_sun_urd_tsw_eng_tsn_bsq_sid_rom_ukr_ctl_bat_spa_azi_pol_geo_qcu_por_mnd_swe_tig_ven_fre_cnt_krd_fbf	-0.40442084822801	-0.957418522745106	0.340838371015688
189	mly_tha_fbf_jpn_ukr_akn_prs_hin_hau_rus_mlt_cic_urd_qcu_fre_zul_svk_sid_aze_vie_alb_tsn_rom_sun_hun_arw_tur_owc_bat_bem_ben_ewe_swt_ven_ctl_mol_slo_cze_tig_afr_dgb_cnt_scr_geo_pan_uzb_tml_aeg_guj_tsw_dut_gam_mao_grk_heb_ses_yor_chh_lit_ger_spa_glc_sod_amh_bul_lda_bos_kor_igb_por_amr_est_knd_jav_tag_moo_wly_bam_eng_ita_fin_mcd_bsq_swe_azi_mnd_dyu_xho_nor_pol_krd_ind_lat_anl_swa	0.400892797639596	0.979881932418235	0.329686611106921
190	akn_bem_est_ctl_ses_ind_pol_cic_anl_fbf_slo_gam_kor_krd_tha_igb_ven_lat_amr_scr_swt_sid_bos_moo_dut_bat_uzb_tur_ewe_tsn_svk_rus_bam_hun_urd_arw_afr_aeg_mcd_glc_vie_tsw_rom_mly_mao_ita_mol_bul_ger_ukr_chh_spa_yor_wly_lda_sod_tig_tag_prs_heb_sun_alb_pan_hau_azi_cnt_xho_amh_por_jav_jpn_nor_knd_swe_hin_fin_tml_cze_mnd_mlt_lit_guj_eng_fre_dgb_bsq_geo_grk_zul_ben_qcu_swa_dyu_owc_aze	-0.648649226614952	-1.7992928745557	0.0752156320518489
191	tur_mnd_kor_mly_aeg_hau_dut_akn_moo_vie_jpn_ctl_zul_rom_bam_owc_ger_knd_krd_nor_azi_sod_rus_bsq_fbf_cnt_tig_hin_eng_aze_grk_bat_slo_lat_hun_fre_tha_chh_cic_bos_bem_swe_lit_svk_ben_cze_jav_swt_urd_sun_lda_pan_pol_guj_mao_tsw_ukr_arw_yor_afr_geo_alb_spa_mlt_ind_tsn_mcd_swa_amh_ita_gam_fin_sid_prs_uzb_por_ses_glc_igb_tag_dgb_tml_scr_ewe_wly_ven_amr_qcu_est_anl_dyu_mol_bul_heb_xho	NA	NA	NA
192	pol_scr_yor_ind_bul_hun_pan_uzb_sod_cic_afr_igb_fre_tur_rus_dyu_arw_moo_heb_qcu_hin_owc_bos_est_mnd_dut_amh_ita_wly_fin_tml_tag_bam_alb_ger_slo_zul_lda_prs_spa_bat_sid_mcd_chh_xho_urd_nor_tha_amr_dgb_swe_mao_vie_ewe_ses_tsw_ukr_knd_bsq_jpn_mlt_geo_aeg_swt_akn_tig_lit_bem_hau_ven_por_cze_ben_ctl_guj_grk_tsn_krd_fbf_mly_mol_anl_azi_lat_sun_jav_eng_kor_gam_cnt_svk_swa_aze_rom_glc	0.983808203853738	2.24423961236978	0.0271888915359035
193	anl_slo_nor_dut_alb_ukr_xho_fre_lda_arw_krd_tsn_mcd_afr_eng_ewe_pol_tsw_bos_rus_wly_amr_dyu_svk_ven_ses_grk_aeg_kor_mol_qcu_sod_hau_jpn_guj_ind_scr_gam_bem_spa_dgb_tur_mnd_glc_sun_heb_chh_igb_tag_owc_hun_mly_amh_geo_ben_urd_yor_hin_fbf_vie_swa_azi_tha_est_mao_ger_lat_bat_aze_bul_ita_cnt_moo_sid_cic_akn_lit_swe_tml_bam_swt_por_knd_rom_zul_tig_pan_uzb_prs_bsq_mlt_jav_fin_cze_ctl	0.383393069123466	0.865797038923933	0.388829531756103
194	swe_krd_dgb_akn_sod_ukr_rom_fbf_ses_mol_prs_hau_chh_ben_owc_swa_pol_urd_pan_vie_alb_bat_heb_scr_kor_cze_aeg_jpn_mly_slo_arw_cic_cnt_knd_tag_grk_est_lat_igb_spa_ita_afr_ger_mao_jav_tur_ven_sun_bos_tha_ewe_uzb_tsw_fin_dut_por_ctl_sid_tig_qcu_xho_dyu_gam_moo_tsn_bul_azi_amr_hin_hun_lda_ind_bam_guj_swt_aze_lit_mnd_mcd_geo_svk_anl_tml_nor_bem_rus_mlt_wly_bsq_yor_glc_fre_zul_amh_eng	-0.0630917426310276	-0.151343288226165	0.88003273222212
195	gam_azi_tag_cic_bos_alb_ukr_krd_est_wly_rus_hun_nor_swt_tsn_tig_moo_mao_mly_mnd_svk_glc_spa_grk_jav_bem_pol_guj_por_chh_tsw_eng_arw_mlt_owc_ger_scr_knd_sod_fin_swe_qcu_geo_anl_ind_cnt_lda_prs_hau_jpn_yor_igb_dgb_ses_uzb_cze_amr_tur_mol_sun_slo_bat_heb_afr_kor_bam_hin_urd_aze_ita_xho_bul_ctl_swa_tml_tha_fre_mcd_dut_bsq_ven_dyu_fbf_lat_akn_ben_rom_zul_vie_ewe_lit_amh_sid_aeg_pan	0.271440442716261	0.618162541083209	0.537979155408017
196	spa_fre_ewe_grk_swa_rus_ger_uzb_yor_ukr_tur_amh_cze_knd_est_tig_gam_mcd_sod_bem_xho_ses_por_hau_bat_mlt_geo_dgb_azi_swt_cnt_pol_dyu_vie_wly_igb_jpn_urd_nor_tsw_qcu_slo_ben_alb_cic_ven_bos_sun_mly_lit_bul_svk_prs_mao_swe_tha_tag_tml_sid_fbf_hun_zul_jav_afr_ctl_amr_ita_bsq_aze_anl_ind_krd_guj_bam_rom_kor_tsn_dut_moo_mnd_glc_hin_arw_lat_heb_pan_fin_owc_chh_akn_lda_aeg_mol_scr_eng	-0.082755758484234	-0.213727815979719	0.831227189614548
197	afr_mol_mnd_wly_tig_slo_swa_moo_por_cze_tsn_aze_mao_ita_mly_tur_ger_vie_chh_rus_geo_amh_eng_bam_dgb_krd_bat_gam_ven_bem_ses_pol_guj_qcu_urd_bul_xho_anl_glc_igb_sid_cic_scr_ewe_heb_rom_dut_svk_aeg_alb_pan_jav_bsq_tsw_dyu_fre_akn_ctl_bos_kor_lda_sod_prs_ben_uzb_nor_yor_grk_hun_sun_knd_fin_jpn_owc_swe_tml_zul_lat_spa_tha_fbf_azi_cnt_lit_mcd_amr_hau_arw_tag_hin_mlt_ind_swt_est_ukr	NA	NA	NA
198	ewe_tur_amh_nor_lat_fin_bsq_bem_moo_dut_alb_mnd_wly_kor_geo_ses_pol_sid_akn_tsw_swa_mcd_mly_por_arw_mlt_fbf_aze_owc_cic_chh_bam_jpn_xho_hau_afr_tig_tsn_lit_mao_tml_bos_grk_anl_scr_yor_cze_aeg_fre_ben_sod_prs_cnt_ind_swe_zul_uzb_lda_rom_gam_urd_qcu_bul_ven_ukr_krd_spa_knd_est_heb_azi_sun_tag_pan_slo_guj_mol_igb_hun_hin_bat_ctl_ita_svk_swt_tha_amr_ger_vie_dyu_eng_dgb_jav_glc_rus	0.0552580930877254	0.146396480035273	0.883925277046723
199	knd_pol_slo_dyu_glc_bsq_tsw_hau_aze_ewe_qcu_mlt_wly_bat_mao_por_sun_dgb_sod_fre_akn_grk_tml_gam_aeg_svk_nor_azi_spa_dut_mly_geo_swe_cic_zul_amr_swt_bul_tha_xho_uzb_hun_rus_hin_bem_arw_jav_ben_alb_afr_moo_lat_guj_ukr_ind_heb_rom_tig_cnt_anl_est_pan_ger_scr_urd_ita_swa_ven_owc_ctl_ses_lda_jpn_amh_tsn_yor_bos_prs_fbf_vie_sid_mcd_cze_chh_igb_mnd_kor_tur_mol_fin_lit_eng_bam_krd_tag	0.579577418793104	1.53762685834743	0.127535368330336
200	mcd_aeg_dgb_tag_tsn_jav_pol_ewe_heb_sod_rus_vie_cic_prs_akn_fre_ctl_bsq_swa_uzb_spa_est_ben_bat_lda_tml_alb_dut_ita_guj_cze_hun_zul_dyu_tig_anl_glc_igb_fbf_ses_xho_hin_ind_rom_yor_lit_kor_azi_wly_amh_tha_tur_fin_qcu_slo_knd_moo_por_nor_swe_sun_scr_tsw_mol_swt_gam_chh_mly_cnt_owc_aze_bem_lat_jpn_sid_arw_bul_ukr_bam_mnd_eng_hau_amr_mao_bos_krd_ven_urd_afr_svk_geo_pan_ger_grk_mlt	-0.191091624129779	-0.495460189425163	0.621444038613858
201	eng_rus_akn_slo_tag_alb_yor_fre_fin_hau_vie_chh_tha_jav_lat_swt_ukr_nor_knd_pan_swe_est_dut_aeg_bos_kor_tig_mlt_cze_svk_xho_tur_tsn_ben_azi_bat_uzb_lit_urd_bem_jpn_igb_sid_tsw_guj_qcu_mnd_por_bsq_ses_lda_ven_pol_fbf_amh_ctl_geo_hin_sod_hun_cnt_afr_bul_ita_zul_swa_heb_mao_rom_mcd_glc_ewe_prs_aze_tml_spa_arw_grk_amr_anl_dgb_mly_gam_moo_ger_scr_sun_owc_krd_cic_bam_dyu_mol_ind_wly	-0.312444997387422	-0.745089903907053	0.458096236760017
202	fre_glc_lat_tig_moo_ger_alb_rom_arw_est_fin_yor_tag_kor_pan_lda_ven_grk_jav_scr_sod_amr_mol_swt_mao_mlt_hin_tsw_fbf_prs_ewe_wly_bem_swe_slo_krd_ses_dut_ita_mcd_ind_dyu_svk_geo_akn_owc_bsq_afr_bat_guj_tml_hau_ben_bam_zul_uzb_bul_por_lit_spa_tur_azi_knd_heb_cze_mnd_sun_jpn_bos_swa_aze_tha_ctl_urd_aeg_hun_eng_gam_vie_amh_xho_rus_nor_tsn_sid_qcu_chh_cnt_ukr_mly_cic_dgb_anl_igb_pol	-0.0580338969880526	-0.149422712572344	0.88154365052857
203	aeg_ctl_ewe_sun_ind_tsn_ukr_tig_bat_bem_pol_bsq_eng_spa_svk_qcu_mao_heb_arw_sod_zul_pan_dut_por_wly_gam_ger_yor_swt_anl_mol_dyu_fin_ben_bos_lda_amh_bul_bam_tml_amr_lit_xho_tag_fre_tha_azi_mlt_cnt_chh_jav_sid_dgb_scr_cic_slo_knd_urd_aze_ven_mcd_igb_akn_fbf_prs_afr_krd_tur_rus_hun_mnd_jpn_swa_alb_cze_hau_hin_glc_grk_ses_tsw_est_nor_moo_ita_guj_uzb_lat_mly_rom_kor_swe_vie_geo_owc	0.0345141224808475	0.0827794029073294	0.934204857932797
204	tsw_tur_afr_bul_swt_yor_uzb_owc_chh_mao_grk_alb_ita_bat_ukr_jav_qcu_lat_dgb_glc_wly_ses_jpn_knd_sid_tag_moo_bam_scr_bos_geo_dut_fre_cze_kor_ven_dyu_vie_aze_sun_prs_arw_ger_anl_tml_fin_tha_gam_rus_mlt_rom_ewe_amr_tig_krd_fbf_sod_mol_hin_hun_mnd_mly_swe_zul_heb_slo_nor_xho_lda_spa_urd_bem_ben_swa_aeg_ind_eng_svk_bsq_guj_ctl_tsn_mcd_akn_hau_cic_por_pol_pan_azi_lit_igb_est_amh_cnt	0.275162025748222	0.636331172524097	0.526123634296746
205	fin_bam_lda_bul_bos_lat_swe_alb_uzb_tig_heb_owc_chh_eng_wly_aeg_cic_por_azi_kor_lit_ger_nor_jav_amr_svk_slo_bat_zul_tml_mlt_ven_knd_cnt_dyu_swa_tag_spa_pan_mol_tha_pol_afr_urd_ewe_moo_ukr_bem_mnd_ind_sid_vie_prs_dut_mao_tur_ita_bsq_cze_hun_mly_tsw_sun_rom_glc_hau_mcd_geo_jpn_dgb_hin_gam_xho_arw_ben_grk_igb_amh_yor_akn_ctl_rus_guj_qcu_ses_sod_tsn_fbf_scr_est_fre_krd_aze_anl_swt	-0.307837890214095	-0.702494084497282	0.48412573537423
206	bam_qcu_bsq_amh_lda_eng_cze_lat_rus_mcd_slo_ses_hin_ger_owc_xho_swa_scr_dyu_fre_anl_knd_bat_mao_amr_guj_fin_sid_tig_pol_urd_mly_spa_por_nor_grk_alb_akn_tsw_aze_mnd_tsn_tha_fbf_sod_uzb_aeg_jpn_zul_ctl_vie_rom_prs_bul_est_pan_ewe_dgb_chh_igb_geo_swe_dut_bem_arw_hun_ben_swt_moo_lit_tml_heb_wly_ita_hau_tur_kor_mol_azi_sun_yor_cic_glc_cnt_krd_jav_tag_svk_ven_bos_mlt_ukr_gam_afr_ind	0.269375534863125	0.617714109557851	0.538273483403035
207	akn_knd_swt_ses_xho_yor_tag_arw_lit_tur_fre_prs_jav_kor_igb_est_hau_tha_dgb_hin_ind_gam_mnd_tig_fbf_rom_bem_mol_jpn_pan_ven_grk_ger_por_nor_bat_vie_moo_tsn_azi_anl_alb_amh_ctl_mao_bos_mcd_wly_ita_lat_sid_sod_pol_bam_qcu_mly_slo_swa_tsw_guj_tml_chh_afr_aeg_cze_uzb_dut_geo_cic_scr_heb_rus_aze_fin_ewe_bsq_sun_cnt_mlt_owc_swe_spa_glc_ukr_svk_urd_bul_krd_amr_eng_ben_zul_hun_lda_dyu	-0.121613248429682	-0.316390012931474	0.752415547309156
208	bul_anl_sun_pol_swa_sid_aze_dut_yor_bos_ses_rom_xho_arw_igb_amh_nor_dyu_guj_sod_spa_fre_zul_owc_jpn_tag_urd_azi_alb_fbf_gam_mao_pan_swe_cnt_tha_tsn_ukr_hun_bat_uzb_mcd_svk_tml_ita_vie_tsw_ben_ewe_mlt_krd_jav_heb_mly_tur_afr_geo_hau_lda_aeg_akn_por_kor_fin_knd_mol_lat_ven_rus_bam_dgb_amr_glc_cic_tig_prs_ind_swt_slo_moo_qcu_ctl_bsq_ger_wly_cze_lit_est_mnd_eng_bem_chh_hin_grk_scr	0.173722117461323	0.409590469860772	0.683048268152245
209	fre_amr_zul_chh_ses_prs_ind_heb_tml_igb_ewe_ger_swt_aeg_sun_geo_slo_mao_urd_krd_sod_mlt_fin_sid_nor_afr_moo_swa_yor_pan_eng_hau_amh_bem_hin_bos_arw_alb_cic_knd_cnt_ukr_tsn_est_owc_akn_tha_cze_wly_lda_tag_swe_mnd_vie_azi_tsw_qcu_kor_tig_aze_mol_tur_gam_hun_fbf_rus_uzb_lat_grk_guj_dgb_rom_por_scr_mcd_ben_lit_bul_bsq_dyu_mly_dut_xho_glc_spa_bam_ctl_pol_svk_jpn_anl_jav_bat_ven_ita	NA	NA	NA
210	mol_akn_grk_amr_qcu_vie_scr_bul_spa_lit_slo_mlt_amh_sid_urd_lda_bsq_bam_svk_moo_zul_afr_pan_est_pol_fin_tha_prs_wly_bem_tur_jav_lat_ewe_igb_ven_guj_mly_sod_cic_mnd_gam_jpn_dyu_ses_tag_rom_yor_swa_aeg_mao_sun_tsw_hin_tig_hun_ind_swt_mcd_bat_knd_fre_ben_tsn_tml_swe_chh_glc_cnt_aze_ger_heb_bos_cze_nor_eng_kor_owc_krd_alb_ita_arw_ukr_hau_dgb_rus_uzb_por_geo_fbf_anl_dut_xho_ctl_azi	-0.508772135769781	-1.21608810610669	0.227029046127348
211	fre_lat_alb_ind_cze_amh_mlt_mao_uzb_aeg_mcd_sun_zul_ewe_pan_igb_arw_lit_jpn_lda_tml_swt_slo_nor_hin_dut_qcu_ukr_knd_pol_moo_tur_xho_ses_ita_aze_afr_rus_tha_hun_mly_bem_vie_swa_tsw_ger_jav_ctl_amr_ven_sod_geo_sid_grk_swe_tag_por_bos_fin_mol_prs_dyu_chh_bul_rom_anl_dgb_kor_krd_cnt_svk_yor_bsq_mnd_guj_gam_bat_tsn_urd_eng_hau_cic_est_spa_akn_tig_wly_owc_ben_fbf_glc_bam_azi_scr_heb	-0.392622096222153	-1.01378135432613	0.313317369614993
212	swe_prs_qcu_bos_heb_mnd_mao_tag_guj_ger_igb_tig_ven_nor_mol_jpn_yor_uzb_amh_gam_ben_fin_fre_swt_aeg_pan_vie_dgb_geo_cnt_azi_ewe_lda_tsn_alb_eng_fbf_arw_lat_bem_urd_aze_por_tsw_spa_xho_hau_est_cic_wly_owc_grk_tml_bsq_dyu_jav_amr_slo_kor_mcd_tur_sid_svk_ukr_pol_ind_hin_glc_scr_rom_afr_sod_sun_swa_bam_ctl_mly_ita_tha_cze_mlt_bat_anl_dut_zul_krd_akn_lit_knd_moo_bul_chh_rus_hun_ses	-0.356173406852392	-0.830606642851621	0.408323168721804
213	scr_lda_glc_tag_lat_ven_moo_ger_bat_cze_heb_svk_dut_nor_rus_ukr_xho_dyu_jav_bam_slo_hun_gam_est_grk_azi_tur_knd_tha_ctl_swa_chh_fin_aeg_tml_sun_fre_ses_yor_mcd_krd_bsq_tig_owc_sod_mnd_sid_lit_alb_mlt_wly_ind_guj_mao_afr_pol_arw_hau_fbf_eng_cic_ben_urd_zul_cnt_mly_ita_bul_tsn_swe_anl_igb_prs_dgb_kor_swt_bem_amh_por_spa_akn_geo_vie_jpn_uzb_tsw_pan_qcu_aze_ewe_rom_bos_mol_amr_hin	0.894165779866251	2.37510931428031	0.0195968728034056
214	cze_zul_scr_mlt_sun_sid_hun_owc_heb_wly_aeg_tig_glc_mly_jpn_mnd_igb_ita_akn_vie_gam_swe_anl_lit_eng_kor_por_xho_geo_chh_svk_cic_tsn_bem_tsw_bam_bsq_spa_ewe_dyu_ctl_bat_swa_ven_lat_est_tag_yor_ukr_ind_hin_slo_amr_prs_ses_bos_amh_moo_knd_fin_krd_bul_urd_mol_grk_dgb_tur_swt_jav_mcd_pan_pol_rus_guj_uzb_rom_mao_sod_tml_cnt_ben_dut_nor_hau_lda_alb_arw_afr_tha_qcu_fre_aze_azi_fbf_ger	0.0752875196146294	0.1925976030537	0.847694078263458
215	urd_igb_prs_est_arw_rom_azi_tur_cze_amh_eng_mol_qcu_afr_scr_hau_ind_ewe_knd_krd_mly_sid_uzb_heb_mao_hin_mlt_pan_sod_pol_moo_glc_jpn_tig_aeg_swe_bsq_fre_hun_bos_cic_wly_lda_chh_tsw_ctl_spa_tml_ita_vie_zul_ukr_slo_bam_tag_akn_bat_tha_dyu_aze_fbf_dgb_yor_bem_ven_grk_ger_guj_alb_mcd_rus_lat_fin_geo_xho_ben_gam_amr_owc_nor_svk_por_anl_sun_kor_tsn_lit_dut_ses_jav_bul_swt_swa_cnt_mnd	0.116910454265425	0.272108716481633	0.786141622832624
216	rus_knd_tml_mao_aeg_ewe_hin_hau_tag_qcu_tsw_bat_fre_urd_tur_dgb_tig_lat_cze_afr_gam_nor_scr_owc_por_mcd_uzb_chh_jav_swe_geo_swa_slo_ukr_tha_cnt_est_amh_akn_ven_glc_bam_dyu_lda_lit_moo_svk_sod_jpn_anl_bsq_mol_xho_hun_kor_pol_cic_bul_krd_pan_wly_dut_igb_amr_rom_aze_azi_ind_bos_swt_sid_alb_mnd_fin_ger_ben_prs_fbf_arw_ita_ctl_guj_heb_yor_tsn_ses_grk_eng_spa_mlt_sun_vie_bem_zul_mly	-0.307826878740134	-0.724724577430168	0.470440457967835
217	svk_mol_fin_rom_swe_vie_ukr_arw_bat_nor_wly_ind_moo_guj_aze_fbf_bul_eng_kor_ewe_lat_mlt_hun_bos_gam_ven_mcd_jpn_ita_fre_spa_slo_ctl_urd_chh_knd_zul_geo_hin_tsw_lda_azi_tsn_jav_xho_hau_por_igb_tig_yor_aeg_dgb_krd_est_akn_bam_lit_mly_amh_glc_tur_sun_cze_sid_afr_cic_cnt_tag_uzb_bsq_grk_heb_pol_sod_dyu_mao_anl_ben_swa_owc_prs_bem_scr_pan_alb_dut_tml_ses_swt_rus_qcu_mnd_tha_amr_ger	-0.444186260615338	-1.14769256713226	0.254039297090436
218	swa_bos_arw_scr_rus_bsq_sod_vie_cnt_cic_bem_sid_anl_fbf_sun_hau_wly_fin_ctl_mol_xho_geo_tml_hin_amr_tur_ven_lat_akn_swe_mcd_bam_ben_bul_mlt_est_por_gam_guj_igb_alb_swt_moo_aeg_ind_jpn_ukr_owc_glc_hun_aze_zul_ewe_knd_lit_mly_afr_rom_tag_ita_prs_yor_nor_chh_uzb_jav_amh_fre_azi_tsn_bat_spa_dgb_ses_svk_dyu_tha_tsw_urd_mnd_lda_kor_cze_eng_krd_heb_pan_dut_pol_grk_ger_mao_tig_slo_qcu	-0.112430901576806	-0.256410198702952	0.798200468471875
219	mol_arw_moo_knd_xho_rus_bsq_rom_scr_guj_ven_sid_azi_mly_sun_afr_uzb_chh_tsn_swa_lat_igb_nor_dut_aze_hin_mlt_vie_anl_tsw_wly_pol_akn_lda_hau_amh_tur_tag_swe_yor_fbf_slo_pan_mao_dyu_cic_hun_tig_glc_est_ctl_dgb_bat_jav_fin_krd_tml_por_cze_ukr_grk_kor_zul_fre_lit_bos_mcd_jpn_owc_amr_urd_ita_mnd_prs_ben_aeg_ewe_eng_cnt_spa_tha_qcu_bul_sod_swt_alb_ger_gam_geo_ind_bem_ses_svk_bam_heb	0.321139878432022	0.835028082892688	0.405841912386756
220	sid_hun_por_pol_ctl_mly_tsn_azi_qcu_bat_anl_fin_tha_aze_slo_glc_hin_guj_lat_dyu_cnt_pan_igb_dut_kor_rom_jpn_jav_ben_wly_bem_mcd_xho_tag_mol_dgb_ven_rus_yor_swe_grk_mlt_tur_ewe_bul_owc_tig_akn_lit_urd_uzb_scr_sod_zul_mnd_bsq_tml_fre_spa_nor_bam_cic_vie_tsw_amr_ukr_amh_sun_geo_lda_moo_aeg_afr_ger_hau_gam_eng_arw_alb_knd_ses_swa_mao_ind_chh_svk_est_krd_prs_fbf_bos_heb_cze_swt_ita	0.102626448216303	0.239112930964066	0.811544171544046
221	bat_xho_dgb_sod_bul_por_guj_kor_gam_eng_heb_dyu_bem_swa_moo_qcu_bos_mnd_swt_geo_slo_uzb_lit_fbf_yor_hun_mly_hau_krd_afr_aze_prs_cnt_bam_ewe_ctl_mcd_tsw_glc_ita_mlt_ind_fre_vie_sid_anl_knd_lda_amr_rus_zul_owc_est_arw_mao_ses_jav_pol_tha_cic_ven_igb_fin_hin_svk_tig_aeg_bsq_tml_pan_ger_alb_chh_amh_swe_tag_lat_cze_tsn_grk_ben_scr_tur_rom_nor_mol_urd_akn_jpn_sun_spa_wly_dut_azi_ukr	-0.268145717245163	-0.643133079153682	0.521720365315877
222	vie_mnd_rom_chh_bem_jpn_swa_mcd_alb_nor_ven_xho_amh_dgb_ctl_dut_sid_cnt_svk_hau_glc_swe_aeg_kor_igb_wly_prs_tag_sod_urd_scr_spa_fre_lat_lda_slo_tha_bam_tsn_ben_eng_rus_qcu_hin_owc_ind_arw_tig_mlt_moo_bat_por_azi_pan_cic_ger_tml_bul_bsq_afr_dyu_fin_cze_krd_gam_ewe_geo_mol_akn_aze_knd_ukr_tur_ita_lit_pol_uzb_zul_mao_fbf_anl_tsw_swt_mly_grk_hun_ses_heb_guj_jav_amr_yor_est_bos_sun	0.161053634727261	0.39550505195377	0.693375986224652
223	heb_kor_dut_gam_ven_mol_azi_lda_grk_wly_swt_mlt_bem_slo_arw_hun_rus_cze_zul_tur_mly_ger_anl_por_ewe_tsn_akn_alb_knd_rom_yor_tag_guj_tig_dgb_amr_ctl_nor_jpn_hin_sod_geo_tml_bos_fre_fbf_ind_scr_ben_svk_aeg_swe_sid_amh_est_bul_dyu_jav_mnd_sun_afr_swa_tsw_ita_lit_urd_fin_prs_lat_krd_mao_moo_pan_bsq_ses_cnt_glc_ukr_bat_mcd_hau_tha_pol_uzb_chh_vie_igb_eng_xho_cic_bam_qcu_owc_aze_spa	-0.0975767399291964	-0.225230270144322	0.822294322165071
224	moo_por_yor_nor_arw_pan_krd_afr_vie_dut_tha_bat_ger_rus_cnt_scr_amr_uzb_mol_ita_kor_geo_lda_jav_dgb_bos_igb_slo_swt_bul_alb_tml_amh_qcu_pol_mnd_ses_xho_jpn_ctl_tsn_zul_ind_prs_gam_rom_tur_mly_mcd_ben_ukr_est_guj_lit_fin_svk_hun_swe_dyu_wly_lat_tsw_aeg_bem_sun_eng_anl_bsq_heb_fre_knd_cic_hin_aze_swa_spa_chh_akn_tag_ven_sod_tig_sid_grk_azi_owc_mao_glc_bam_ewe_cze_fbf_hau_urd_mlt	-0.114872641472124	-0.29183478022976	0.771062940795961
225	dyu_wly_zul_dgb_azi_cze_fbf_pan_akn_heb_geo_dut_scr_uzb_ind_glc_cnt_krd_yor_lat_ses_afr_rom_bat_jav_sid_bos_lit_owc_pol_hau_hun_tml_mly_cic_fre_sod_ewe_mlt_ven_svk_igb_qcu_xho_knd_tsn_bsq_tha_swe_ita_jpn_mnd_bem_tur_slo_eng_bam_est_gam_prs_sun_nor_guj_ukr_tag_mcd_vie_anl_por_aeg_urd_tig_ctl_ben_moo_fin_amr_chh_alb_lda_hin_mao_rus_ger_swt_aze_tsw_kor_amh_bul_mol_spa_swa_arw_grk	0.189358189785974	0.47545486825717	0.635577642254743
226	xho_ctl_slo_fre_kor_arw_sun_cnt_zul_chh_ven_spa_bam_ses_swe_est_moo_mol_rus_igb_cic_yor_tig_dgb_knd_fbf_dut_akn_hau_lda_por_urd_bul_gam_anl_mlt_tsn_sod_scr_bos_owc_rom_ita_bem_mcd_qcu_nor_tag_swa_tsw_geo_prs_amh_tml_uzb_amr_hun_fin_pol_mnd_pan_svk_tha_glc_aeg_hin_sid_cze_alb_dyu_guj_azi_heb_ewe_ben_mly_ger_ind_afr_bsq_krd_mao_aze_tur_wly_jav_eng_grk_jpn_swt_vie_lat_lit_ukr_bat	0.0979339885592996	0.227680410915253	0.820394507777459
227	mlt_amh_mnd_afr_arw_spa_amr_bsq_aeg_fin_swa_lat_tig_dyu_mly_alb_qcu_bat_wly_tsw_bam_eng_kor_jav_gam_knd_zul_ind_anl_cic_igb_nor_tml_ewe_sid_ita_swt_cnt_dut_heb_lit_tag_rom_est_slo_sod_akn_azi_sun_tha_moo_ctl_xho_glc_bul_guj_mcd_pol_hun_krd_cze_urd_chh_mao_tur_geo_yor_uzb_pan_ven_svk_grk_mol_ger_hin_prs_ukr_ses_bem_aze_scr_fbf_lda_bos_vie_jpn_por_hau_tsn_ben_swe_owc_fre_dgb_rus	0.425778555973264	1.08442617874015	0.280979149363545
228	bat_knd_hau_aze_fre_lat_fin_swe_mol_hin_tml_ven_qcu_jpn_scr_gam_glc_cic_spa_ukr_xho_rus_fbf_guj_lda_chh_alb_mly_amh_bam_geo_jav_ewe_ses_lit_dgb_mlt_sid_zul_pol_mnd_yor_arw_tha_tig_aeg_sun_grk_bem_igb_prs_azi_mcd_cze_pan_bul_eng_uzb_ita_bsq_owc_por_est_krd_moo_tur_hun_bos_vie_ben_svk_cnt_kor_dyu_akn_ger_afr_swa_dut_anl_wly_ind_tsw_tsn_sod_heb_amr_ctl_swt_slo_urd_mao_nor_tag_rom	0.353918473646071	0.848253851664555	0.398474592728801
229	azi_bam_pan_heb_ita_mao_arw_dut_tag_yor_ctl_bos_geo_guj_rom_fbf_ven_scr_sun_mcd_cic_pol_alb_anl_bem_lda_qcu_cze_mly_ukr_hin_hau_sod_mol_amr_prs_tha_tsw_fre_chh_uzb_jpn_jav_akn_dyu_aeg_zul_glc_fin_spa_gam_knd_mnd_swe_svk_tur_lat_krd_dgb_amh_swa_por_sid_bat_lit_aze_kor_swt_cnt_tig_ben_rus_hun_mlt_afr_xho_vie_grk_nor_ger_tml_owc_bul_ind_bsq_ewe_igb_ses_urd_wly_tsn_eng_moo_est_slo	0.645581895035886	1.50773566878668	0.135011808347443
230	grk_chh_bem_afr_akn_rus_geo_fre_sod_azi_bsq_ven_dgb_rom_kor_swe_heb_hun_prs_fin_ctl_mcd_tml_mol_moo_tig_cic_spa_nor_por_cze_xho_est_ukr_wly_owc_glc_bat_bos_dyu_qcu_arw_ita_svk_ses_uzb_gam_aze_vie_ger_urd_sun_jpn_pol_pan_swa_fbf_hin_mly_tha_lda_tag_dut_ben_alb_igb_tur_amr_ind_guj_slo_knd_scr_sid_mao_jav_tsn_lat_anl_mlt_mnd_eng_aeg_lit_zul_hau_amh_cnt_tsw_bul_bam_ewe_swt_yor_krd	0.0862713363493638	0.202413532423976	0.840035599784335
231	aze_tig_swa_swt_jpn_grk_ger_fbf_amr_rom_amh_fre_gam_xho_tsn_mnd_jav_cze_prs_lat_bem_sun_ukr_akn_ven_svk_zul_hin_nor_rus_pan_bat_mol_scr_bos_cic_owc_yor_sid_igb_pol_lda_qcu_uzb_knd_spa_glc_bsq_mao_kor_ind_arw_tsw_por_slo_mlt_hun_hau_mly_guj_wly_sod_lit_fin_krd_eng_geo_heb_tag_ctl_ben_ses_urd_dyu_vie_chh_aeg_anl_azi_tml_ita_bul_tha_moo_mcd_dut_alb_ewe_est_afr_bam_cnt_tur_dgb_swe	0.243547708677069	0.645533722256681	0.520170901192826
232	pan_lat_mcd_ven_spa_fbf_dut_sod_mao_mnd_fin_kor_arw_yor_aeg_hau_tig_bsq_swe_lit_tml_mlt_pol_amh_zul_uzb_bam_fre_ses_cze_swa_mol_rus_xho_owc_bat_heb_vie_ukr_ben_swt_grk_sun_gam_glc_slo_est_aze_ger_knd_bem_azi_ctl_anl_eng_moo_jpn_svk_tsw_hun_bos_igb_rom_lda_tsn_alb_ind_por_krd_tur_hin_afr_urd_bul_ewe_geo_qcu_mly_nor_ita_tag_scr_jav_wly_akn_guj_prs_chh_dyu_cic_amr_tha_dgb_sid_cnt	-0.15778568036224	-0.354556717341939	0.723724417262646
233	por_prs_ses_mao_tml_chh_hun_tsw_tsn_ewe_guj_bem_dut_gam_rus_lat_swt_bat_kor_ctl_ger_grk_krd_arw_mol_knd_ukr_akn_vie_mcd_nor_spa_cze_cnt_tag_owc_wly_geo_ben_bsq_ita_sun_alb_qcu_pan_eng_igb_fin_zul_tig_tha_rom_afr_tur_swa_mnd_est_svk_sid_sod_anl_ven_amr_aeg_glc_bul_hau_lda_yor_azi_jav_hin_amh_ind_dgb_uzb_swe_moo_slo_mly_mlt_heb_pol_cic_xho_bam_fre_bos_jpn_fbf_lit_urd_dyu_scr_aze	0.190271381010355	0.454570590258906	0.650477456946456
234	dut_vie_tur_mcd_moo_lit_cze_xho_fbf_dgb_scr_bos_yor_fre_alb_prs_aeg_lda_glc_est_lat_ctl_anl_mnd_ger_dyu_pol_cic_hin_igb_bem_cnt_por_swt_krd_rom_sid_uzb_mly_tsn_fin_azi_mao_pan_ben_urd_kor_slo_mlt_ita_bul_tig_spa_swa_rus_tag_swe_jav_ven_ses_zul_owc_ind_amr_tha_nor_hau_geo_gam_tsw_bsq_eng_knd_mol_amh_guj_tml_aze_wly_svk_bam_sun_grk_chh_ewe_qcu_ukr_sod_afr_arw_heb_jpn_akn_hun_bat	0.401525692458739	1.04268575789546	0.299796758903117
235	bsq_akn_ewe_urd_guj_tur_bem_pol_gam_aeg_amr_mao_swt_ita_ind_xho_fbf_kor_tml_dut_anl_mly_lda_glc_azi_cic_arw_ger_grk_spa_swe_nor_krd_amh_yor_owc_lit_svk_mcd_rom_sid_wly_uzb_ses_sun_tha_lat_igb_qcu_dgb_eng_chh_sod_hun_tig_ven_tag_moo_vie_bam_fin_afr_bul_tsn_por_hin_jpn_slo_tsw_bat_bos_fre_hau_cze_knd_mol_dyu_mnd_pan_swa_mlt_rus_cnt_jav_aze_scr_heb_geo_ctl_prs_ben_ukr_est_alb_zul	NA	NA	NA
236	geo_eng_ewe_heb_swe_alb_krd_ven_igb_mnd_svk_zul_bul_nor_bam_tag_tsn_mcd_mao_urd_chh_lit_bsq_hin_xho_fbf_tha_grk_glc_prs_gam_bem_por_rom_rus_est_dut_slo_aze_sid_lat_kor_jpn_ukr_amr_afr_yor_arw_tur_moo_bat_azi_mly_aeg_sod_dyu_vie_cic_ind_wly_mlt_tig_fre_dgb_uzb_amh_fin_jav_cze_knd_ctl_cnt_spa_guj_anl_ita_ses_tsw_qcu_mol_owc_ger_ben_swt_tml_pol_lda_hun_hau_swa_pan_sun_akn_scr_bos	0.722667055316641	1.88850669907154	0.062074743160638
237	zul_por_bul_akn_cnt_pol_geo_sid_dgb_cic_swt_krd_ewe_est_spa_heb_ven_alb_amh_hin_swa_jav_svk_chh_ind_aeg_aze_anl_cze_dut_ses_hun_uzb_nor_prs_hau_bam_rom_fre_fbf_amr_lit_mcd_tsn_tag_swe_ben_owc_mao_arw_xho_sun_wly_gam_tml_dyu_bat_vie_pan_kor_ita_jpn_igb_tur_yor_knd_ukr_ctl_grk_mol_sod_mnd_lat_mlt_qcu_azi_rus_tig_tha_bsq_scr_bos_moo_lda_glc_ger_slo_afr_tsw_bem_eng_guj_mly_fin_urd	-0.360906961178291	-0.831669063698985	0.407726114995237
238	tig_mcd_chh_mly_pan_ger_swe_ind_ctl_cic_cnt_grk_slo_bam_dut_heb_glc_tsn_urd_cze_rom_bos_guj_tml_zul_nor_uzb_yor_krd_ewe_ukr_tsw_mnd_ben_fre_est_amh_svk_fbf_owc_akn_sun_xho_mol_aeg_sid_hin_afr_gam_mao_mlt_swt_bsq_swa_azi_anl_alb_fin_aze_moo_prs_tag_geo_tur_amr_tha_igb_dgb_hun_eng_por_vie_spa_lat_pol_ses_rus_jpn_sod_hau_bat_jav_lda_lit_ven_wly_dyu_knd_ita_kor_scr_bem_arw_qcu_bul	0.522642023378927	1.17051742201701	0.244783492816639
239	ita_ger_igb_fin_chh_ben_vie_mnd_wly_gam_bos_swt_jpn_guj_swa_kor_mly_slo_ewe_rom_dgb_arw_rus_krd_pol_lit_zul_cnt_swe_sun_tsw_lda_alb_tsn_hau_ses_prs_anl_mao_mcd_mol_bat_spa_bem_eng_tml_knd_afr_scr_geo_amr_yor_tig_uzb_tag_fre_tur_aeg_tha_nor_dut_cze_cic_moo_ukr_bul_glc_owc_heb_urd_jav_lat_amh_ven_aze_bam_pan_ctl_est_sod_mlt_hun_hin_bsq_azi_dyu_por_xho_qcu_akn_svk_ind_grk_sid_fbf	-0.137306032179568	-0.31128936327431	0.756277359605023
240	tur_chh_qcu_sun_ger_dyu_cnt_ewe_xho_ses_knd_arw_heb_est_lat_grk_bos_mnd_fre_alb_afr_tsn_cic_nor_kor_mao_azi_ctl_jav_bem_tag_moo_zul_tha_bul_gam_sid_svk_guj_rom_amr_fbf_yor_hau_mcd_tig_krd_spa_prs_rus_dgb_pol_owc_sod_igb_cze_uzb_fin_ben_bsq_bat_hin_lda_swe_pan_geo_mly_scr_ita_slo_anl_bam_vie_tsw_wly_glc_por_swt_dut_eng_hun_akn_aeg_aze_tml_jpn_mlt_swa_ind_ukr_urd_mol_amh_ven_lit	-0.212256230502917	-0.512050239634643	0.609829695985858
241	ind_urd_sid_rom_tsw_dyu_swt_dgb_ven_bsq_por_pol_moo_ger_akn_fbf_hun_bul_owc_tur_jav_wly_bos_fin_amh_hin_mao_gam_swe_jpn_eng_lat_mol_tml_rus_geo_bem_swa_dut_heb_yor_guj_chh_tag_spa_ctl_ben_mlt_mnd_cnt_glc_krd_est_azi_arw_prs_lit_cze_aze_bam_mcd_amr_ewe_slo_igb_alb_nor_aeg_hau_mly_pan_svk_cic_lda_qcu_ukr_vie_ses_knd_grk_afr_tha_xho_anl_kor_uzb_fre_sod_ita_scr_tig_bat_tsn_zul_sun	0.291454183308361	0.690523509407509	0.491584843599728
242	lit_mnd_fre_jpn_chh_bem_urd_prs_pan_ita_akn_tsn_gam_hau_aeg_krd_glc_cic_geo_mcd_rus_mao_sid_hin_tig_dut_knd_lat_ewe_heb_ven_tur_yor_ger_ctl_bsq_eng_cnt_zul_anl_sod_tsw_fbf_est_ukr_sun_arw_uzb_tml_xho_tag_mly_hun_wly_amr_tha_dyu_slo_dgb_ben_grk_rom_svk_mlt_guj_ind_fin_bat_azi_kor_lda_bam_swt_vie_pol_spa_swa_mol_ses_qcu_aze_amh_moo_afr_scr_cze_alb_igb_bul_swe_jav_owc_bos_nor_por	-0.47094548396408	-1.10007928380577	0.274136983178083
243	svk_yor_glc_scr_mlt_tsn_lat_jav_grk_tag_prs_alb_tml_dyu_tsw_bsq_chh_zul_krd_tig_eng_spa_owc_nor_sid_knd_bul_bos_est_hau_fin_pan_bat_mly_mnd_fbf_guj_ind_cic_dut_heb_ben_aze_gam_wly_ctl_slo_cnt_rus_arw_por_vie_mol_urd_swt_rom_ses_hin_moo_pol_azi_amr_aeg_dgb_ger_amh_cze_tur_hun_bem_tha_mao_geo_ewe_jpn_kor_uzb_xho_lit_lda_mcd_fre_akn_anl_ita_sod_bam_ven_afr_igb_swa_qcu_sun_swe_ukr	0.131383365511682	0.311799423261032	0.75589090181398
244	fre_por_cze_dgb_guj_glc_ger_heb_mcd_pan_ctl_zul_rom_wly_fin_grk_bsq_bam_anl_afr_tur_tig_mnd_uzb_xho_cnt_swa_owc_dut_bem_nor_akn_mao_krd_swt_est_ben_svk_tag_tml_bul_tsn_aze_geo_knd_igb_slo_ita_vie_bat_eng_pol_lat_scr_amr_amh_gam_aeg_swe_qcu_kor_spa_prs_moo_alb_cic_hun_tha_sod_fbf_arw_lit_mly_lda_yor_dyu_ewe_jav_hin_ven_bos_chh_rus_sun_sid_urd_ses_mol_tsw_mlt_ukr_hau_jpn_ind_azi	-0.00934663925275289	-0.0238770499699799	0.981001838038052
245	mcd_cic_hun_ukr_bul_pan_ind_ctl_eng_ven_mlt_vie_igb_ses_kor_anl_swa_fin_prs_qcu_scr_heb_xho_amh_tsw_alb_lat_ewe_amr_krd_por_sid_mnd_aze_jpn_arw_wly_bos_chh_bat_nor_knd_ben_cze_afr_gam_hau_mol_est_tsn_geo_tig_jav_fre_tag_mly_fbf_swt_bam_grk_swe_lda_ita_slo_moo_hin_zul_aeg_dut_tha_akn_pol_owc_yor_dgb_tur_sun_bsq_rom_urd_azi_mao_guj_ger_sod_spa_svk_glc_cnt_bem_lit_rus_tml_uzb_dyu	-0.267456153443778	-0.714382318606716	0.476780086572121
246	amh_knd_xho_tsw_cic_mcd_wly_ger_akn_ctl_ukr_pol_alb_uzb_dyu_swa_scr_lda_rom_jav_hin_sid_por_ind_ses_tml_guj_tsn_lit_aeg_kor_lat_bul_fre_mnd_heb_geo_krd_hun_igb_jpn_zul_ita_azi_mlt_arw_spa_pan_moo_bem_tig_mao_qcu_anl_dut_grk_aze_tur_chh_tag_est_afr_nor_vie_bos_swe_bam_mol_hau_bsq_rus_eng_yor_ven_glc_bat_urd_tha_fin_prs_cnt_amr_gam_ben_dgb_ewe_sun_svk_sod_swt_fbf_owc_mly_cze_slo	0.657697154450425	1.70991453647573	0.0906161865320689
247	fin_uzb_akn_cic_lat_est_alb_mcd_sun_jpn_ind_fbf_geo_bos_guj_swa_ses_tml_arw_knd_hin_ven_tsw_cnt_yor_kor_ewe_swe_bam_bat_lit_owc_ben_spa_rom_sod_tig_ita_mnd_dyu_mly_fre_grk_anl_ukr_glc_hau_gam_chh_dgb_nor_por_slo_svk_mol_igb_mlt_cze_moo_aze_dut_scr_prs_xho_jav_tsn_pol_lda_tur_zul_qcu_bsq_amh_pan_urd_sid_mao_ger_hun_azi_aeg_tha_bul_afr_vie_eng_heb_ctl_amr_tag_rus_krd_swt_wly_bem	-0.148001279296348	-0.338622824590865	0.735657215213432
248	amh_tag_zul_ita_sun_krd_fbf_jpn_bul_arw_rom_tml_sid_mnd_mol_svk_ctl_slo_igb_aeg_sod_lit_bam_chh_lda_mly_rus_bat_ewe_urd_anl_glc_tig_heb_bem_azi_cic_tha_cze_dut_bos_prs_gam_grk_ger_xho_ven_fin_kor_uzb_geo_knd_ukr_swe_hin_ses_amr_hau_yor_eng_swa_jav_tsw_alb_por_cnt_dyu_akn_dgb_afr_bsq_tur_moo_spa_pan_qcu_aze_lat_est_ben_mcd_mlt_tsn_mao_scr_fre_vie_hun_pol_guj_ind_swt_nor_owc_wly	-0.135045702847012	-0.306433429005361	0.759959651295051
249	glc_ind_moo_sun_heb_fin_tig_bsq_pan_sid_dgb_scr_fbf_owc_bam_ewe_lat_aze_jpn_anl_rus_amr_tsw_prs_igb_bem_tha_sod_ctl_mol_jav_ukr_alb_lit_mao_bul_kor_mly_knd_yor_mnd_cnt_guj_mlt_krd_eng_azi_swt_swe_est_pol_rom_spa_tml_lda_cic_bat_ben_urd_wly_hau_slo_vie_akn_svk_qcu_geo_ger_arw_ita_aeg_hin_ses_fre_mcd_dyu_swa_tur_tsn_dut_amh_por_grk_gam_bos_chh_xho_cze_nor_hun_afr_zul_uzb_tag_ven	0.784527921994331	2.1076401973681	0.0377523937053438
250	dgb_cnt_tha_tsn_lat_guj_sid_bat_jpn_tur_yor_amh_swe_dut_ven_bem_hin_swa_hun_ctl_bsq_est_alb_kor_jav_arw_mol_swt_azi_fre_moo_xho_ind_mao_hau_igb_scr_ewe_ben_afr_tag_mly_qcu_nor_eng_spa_geo_tsw_ger_slo_uzb_rom_ukr_knd_sod_por_ita_bam_fbf_lda_zul_urd_mlt_vie_pol_dyu_grk_prs_glc_pan_cze_lit_ses_amr_sun_aeg_bul_fin_mcd_owc_aze_anl_akn_wly_svk_tig_gam_chh_heb_mnd_rus_tml_bos_cic_krd	-0.209906349411047	-0.547222498901022	0.585536673916351
251	anl_hin_ita_wly_azi_afr_swt_cic_ctl_jpn_owc_fbf_mlt_pol_zul_bul_swe_prs_lat_dgb_spa_bsq_amr_aze_mnd_igb_alb_tml_geo_ind_hun_bam_sod_glc_swa_ben_mly_dyu_mol_arw_hau_scr_sun_chh_est_gam_akn_pan_bem_xho_tha_krd_tsw_por_cze_eng_guj_vie_lda_nor_ukr_cnt_ven_tur_qcu_fre_moo_heb_knd_kor_bat_tsn_tag_ewe_yor_bos_aeg_mcd_amh_slo_grk_dut_rus_rom_sid_mao_ger_ses_urd_lit_svk_tig_jav_fin_uzb	-0.344677346095332	-0.849024993988262	0.398047573479102
252	arw_sid_bul_afr_por_gam_ben_scr_nor_bam_pan_tsw_knd_swe_aze_fre_mao_sod_tha_bem_xho_heb_igb_moo_geo_jav_urd_tag_sun_mlt_cic_bos_ctl_bat_dyu_bsq_slo_mnd_mly_tur_ita_pol_anl_aeg_prs_dut_ger_lit_hin_tig_wly_ewe_kor_amr_rom_rus_uzb_guj_hun_spa_fin_mol_ses_lat_krd_zul_ind_est_yor_jpn_cnt_tml_ukr_tsn_swt_eng_vie_owc_qcu_swa_grk_ven_glc_lda_alb_amh_hau_fbf_mcd_dgb_chh_svk_azi_cze_akn	0.844949000808882	2.12037624799187	0.0366360878997489
253	cic_qcu_dgb_fin_ben_mol_bsq_mly_mcd_glc_zul_prs_aze_pan_nor_cnt_urd_dyu_jav_swa_mlt_mao_tha_fre_afr_grk_moo_bem_aeg_bam_tur_amr_pol_ger_xho_por_amh_swe_sid_rom_hun_kor_eng_krd_heb_ven_jpn_scr_bos_rus_arw_hin_yor_tsn_gam_tml_bul_swt_lda_lat_dut_tag_bat_mnd_ctl_tig_chh_ita_akn_knd_lit_igb_owc_ukr_ewe_sod_sun_anl_azi_hau_uzb_ses_wly_svk_cze_geo_guj_slo_spa_vie_est_fbf_ind_tsw_alb	0.206617845799855	0.484208284544422	0.629376404493448
254	rom_amh_bsq_mcd_igb_tur_tsn_zul_owc_fin_kor_aeg_tha_prs_arw_amr_urd_uzb_dgb_cze_swa_guj_hau_cnt_heb_nor_geo_sun_hun_ses_sid_krd_gam_grk_azi_bul_moo_ind_yor_lit_qcu_aze_jav_fbf_lat_ger_slo_tsw_ven_tml_jpn_cic_chh_dut_rus_afr_mly_knd_wly_bat_fre_eng_glc_swt_est_anl_vie_swe_ewe_mlt_alb_ben_tig_sod_hin_mol_dyu_pol_lda_por_spa_bos_bam_pan_ukr_mnd_tag_svk_akn_ctl_bem_xho_scr_ita_mao	-0.0191054592088022	-0.0499246228731189	0.960289523352487
255	akn_bos_lda_grk_bul_rom_scr_fre_uzb_bam_lat_cze_svk_zul_tha_mcd_prs_hun_wly_fin_cic_arw_tml_sun_pol_mnd_bem_ukr_gam_ita_ven_bat_amr_alb_bsq_swe_glc_owc_swt_sid_tur_slo_qcu_geo_sod_vie_ben_amh_ewe_igb_swa_mol_por_urd_hin_tsn_ger_ctl_moo_tag_dgb_jav_mlt_eng_tig_lit_est_knd_aeg_azi_spa_tsw_jpn_chh_dut_hau_ind_kor_heb_nor_dyu_pan_aze_afr_xho_anl_cnt_krd_ses_mly_rus_mao_fbf_yor_guj	0.224228593996697	0.606800750302616	0.545461684478324
256	arw_svk_krd_zul_ger_tml_glc_tha_amh_bat_hin_gam_fbf_bem_tig_tag_tsn_bul_uzb_aze_fre_amr_tur_dyu_por_mnd_cze_mly_bsq_swa_ita_heb_est_owc_ind_cic_mao_eng_sod_spa_sun_afr_ewe_prs_rus_rom_xho_swt_anl_lat_ctl_yor_slo_knd_mol_ukr_chh_guj_jpn_pan_igb_ben_geo_scr_tsw_bam_sid_mcd_jav_qcu_moo_fin_mlt_ven_grk_hau_hun_bos_vie_alb_dut_lit_lda_ses_nor_aeg_pol_azi_swe_akn_kor_wly_cnt_urd_dgb	0.110520605445445	0.290191125068397	0.772316093868842
257	moo_mcd_xho_ita_por_mnd_tig_lit_tsw_bat_kor_hin_jav_mlt_bsq_wly_bam_bem_cze_mao_geo_amh_igb_qcu_azi_gam_prs_fbf_glc_fin_cnt_guj_ben_bul_dgb_ven_vie_jpn_grk_akn_ind_ewe_zul_svk_tag_rom_bos_est_spa_ger_alb_pan_eng_heb_knd_ukr_anl_slo_mol_yor_amr_swt_mly_scr_cic_pol_owc_ctl_lat_uzb_sod_aze_dut_sid_krd_swe_hau_hun_sun_arw_nor_tur_tha_fre_aeg_swa_tsn_ses_afr_chh_lda_rus_tml_dyu_urd	0.714585734302864	2.51332093498539	0.0136804963348856
258	qcu_anl_jpn_tsw_igb_vie_owc_dgb_xho_uzb_tha_hau_aze_hin_mao_nor_kor_ewe_fin_geo_knd_wly_krd_bul_amr_cic_fbf_grk_gam_ukr_swt_glc_ben_sod_jav_mly_slo_dyu_bos_cze_mcd_swa_afr_aeg_est_swe_mlt_heb_urd_ses_guj_prs_amh_azi_ger_ind_bat_arw_tig_por_ctl_dut_moo_tag_cnt_tur_sid_tsn_bsq_bam_lda_svk_lat_hun_zul_alb_bem_chh_pan_ven_eng_mol_yor_sun_ita_rom_pol_akn_mnd_rus_fre_lit_tml_spa_scr	-0.301752607887338	-0.786334884107553	0.433670393393891
259	swe_por_mcd_wly_alb_azi_kor_mlt_akn_ses_svk_tur_uzb_bem_chh_sod_ind_cze_mly_bul_amr_swt_guj_zul_aeg_ger_owc_fre_hau_dgb_fbf_lat_hin_tag_afr_tsw_slo_krd_glc_prs_xho_mnd_cnt_aze_bam_bos_sun_dyu_tml_spa_tha_mol_igb_ven_ita_anl_jav_bat_moo_sid_ben_yor_geo_gam_tig_heb_swa_pol_mao_knd_amh_eng_qcu_rom_lda_fin_jpn_urd_ctl_nor_pan_tsn_scr_est_rus_arw_cic_bsq_vie_hun_dut_grk_ewe_lit_ukr	-0.152016419323453	-0.348734015387051	0.728077277513883
260	heb_rus_bsq_fin_anl_ukr_lat_por_swa_cnt_qcu_ewe_pan_sun_ven_igb_geo_bat_vie_mlt_knd_owc_nor_dut_moo_mnd_est_tur_mao_bam_krd_yor_tag_dgb_hau_bul_glc_akn_fbf_sod_bem_tsw_zul_hun_tsn_chh_eng_scr_dyu_slo_bos_svk_jav_tig_lda_urd_tha_amr_rom_arw_pol_spa_uzb_swt_jpn_gam_aze_mcd_guj_azi_ctl_lit_fre_ben_prs_cic_hin_amh_mol_swe_wly_sid_aeg_grk_xho_ind_ita_afr_ses_mly_tml_alb_ger_kor_cze	0.00299081316931429	0.0068079180467581	0.994582691676255
261	svk_afr_bul_fin_rom_owc_tig_mlt_dut_jav_bem_pan_vie_kor_tml_ven_eng_slo_geo_ben_rus_tha_krd_mly_mao_jpn_hau_fre_anl_aeg_gam_fbf_tsn_azi_tag_amh_wly_dgb_nor_cnt_moo_qcu_pol_aze_sun_ses_sid_guj_swe_bam_akn_swa_lat_urd_igb_est_ind_swt_scr_ewe_hun_mol_por_ita_yor_amr_alb_grk_lda_uzb_glc_dyu_hin_sod_mcd_mnd_bat_spa_chh_heb_ukr_tsw_ctl_tur_cic_bos_prs_xho_ger_zul_cze_arw_bsq_lit_knd	0.438372592864114	1.15168899931043	0.252401053815784
262	bul_cic_ita_tur_cnt_alb_azi_pan_wly_ven_lda_dut_fre_knd_zul_dgb_nor_tag_rus_lit_prs_anl_fin_bos_mly_spa_sod_lat_afr_heb_swa_swe_vie_dyu_krd_rom_ewe_uzb_ben_cze_hau_svk_qcu_owc_pol_mcd_aze_amr_eng_bat_tig_amh_jav_chh_bsq_moo_urd_grk_swt_fbf_kor_ger_mlt_arw_sun_tsw_tml_tsn_ses_igb_xho_ctl_hun_mnd_hin_mao_por_ukr_scr_bam_mol_akn_yor_aeg_glc_jpn_guj_est_geo_gam_slo_sid_ind_tha_bem	NA	NA	NA
263	sid_bam_hin_hun_ewe_kor_mnd_hau_alb_tur_mao_pol_tag_uzb_tsn_rus_swe_amh_ben_jav_bsq_tha_mlt_est_bem_swt_rom_spa_por_ukr_guj_dgb_nor_krd_heb_tsw_arw_aeg_yor_urd_xho_lat_afr_igb_anl_lit_dut_ita_akn_amr_cze_prs_aze_azi_grk_slo_sun_ven_mol_fre_knd_mcd_chh_dyu_zul_qcu_ses_fbf_cic_ind_lda_tig_ger_wly_bat_moo_vie_fin_cnt_gam_bul_svk_jpn_scr_pan_glc_bos_ctl_geo_tml_swa_eng_owc_sod_mly	-0.0372201009433919	-0.0952496448036627	0.924321473887658
264	sid_owc_chh_qcu_eng_swe_tha_akn_krd_est_afr_bos_svk_tur_hun_fin_ita_scr_mcd_arw_swa_tig_tsn_tml_bul_sun_mly_slo_heb_fre_jpn_sod_bat_dut_ven_uzb_hau_prs_ind_wly_guj_ben_fbf_lit_zul_bam_bsq_urd_por_knd_tsw_pan_gam_pol_ger_ukr_amr_azi_anl_rom_glc_ctl_jav_xho_dgb_cnt_igb_rus_dyu_vie_tag_kor_amh_geo_mol_yor_hin_cic_lat_moo_mnd_mao_alb_bem_aeg_ewe_mlt_aze_spa_nor_swt_grk_lda_cze_ses	0.17215045746838	0.416706240585274	0.677853521212077
265	ses_mnd_dut_mcd_fre_owc_igb_lda_amh_swa_krd_ben_spa_jav_azi_akn_ven_bul_sid_xho_anl_sod_rom_kor_pan_gam_geo_cic_zul_amr_ger_hau_swt_est_dyu_fin_tha_alb_prs_por_slo_ctl_aeg_tml_moo_aze_ukr_svk_uzb_tsn_eng_lit_ind_ita_hun_hin_cnt_vie_bsq_knd_dgb_mao_bem_afr_wly_mly_tig_bos_cze_sun_tag_chh_nor_qcu_guj_urd_swe_fbf_mlt_tur_tsw_pol_glc_rus_heb_grk_ewe_arw_lat_scr_jpn_bam_mol_yor_bat	0.621758938018825	1.56398558167098	0.121217511256441
266	kor_fbf_dgb_bsq_bat_est_bos_yor_anl_jav_arw_bam_tig_glc_azi_heb_rus_prs_mly_uzb_fin_ger_xho_knd_swa_pol_zul_fre_tag_ukr_vie_svk_scr_bul_mlt_alb_aeg_amr_tur_guj_gam_ita_swe_eng_tsn_owc_rom_urd_akn_tsw_tml_swt_lit_aze_sod_mao_dyu_sun_mol_cze_lat_igb_hau_dut_ind_sid_ben_hin_por_geo_ewe_tha_cnt_qcu_cic_pan_krd_wly_afr_ctl_lda_slo_mnd_chh_amh_bem_hun_jpn_mcd_ven_grk_ses_nor_moo_spa	-0.483428085742323	-1.33431062589833	0.185360053343514
267	fbf_jpn_cic_amh_bat_fre_cze_rus_wly_ukr_ses_mlt_igb_lat_est_bam_slo_aeg_guj_lit_rom_hun_akn_bos_tha_ita_alb_svk_azi_sid_tml_chh_urd_swe_ven_gam_qcu_ind_por_knd_krd_lda_hau_cnt_ctl_swt_swa_uzb_heb_xho_tsn_pan_bem_owc_glc_ewe_pol_nor_tsw_amr_ben_dgb_tig_fin_dyu_mol_arw_ger_aze_mnd_afr_prs_vie_bul_anl_eng_geo_kor_tur_scr_mao_moo_grk_hin_sun_mcd_bsq_jav_yor_tag_dut_zul_sod_mly_spa	-0.154726565348599	-0.395545988807023	0.693345885285635
268	tsn_ukr_slo_eng_mol_fbf_gam_swt_ita_knd_kor_mlt_svk_jpn_swe_uzb_tur_xho_swa_fre_sun_mao_pan_lit_geo_ses_grk_bat_tsw_arw_ven_pol_yor_rom_anl_dut_bam_aeg_guj_ger_tml_lda_bem_sid_por_heb_bsq_zul_chh_wly_prs_glc_fin_scr_hun_ind_tag_lat_hin_afr_dgb_igb_tig_mly_dyu_bos_nor_cic_vie_est_rus_krd_bul_azi_akn_mcd_alb_spa_aze_qcu_tha_sod_hau_amh_ewe_ctl_cnt_owc_cze_urd_amr_ben_mnd_jav_moo	0.58200213351272	1.52084478466178	0.131691597930068
269	tha_tml_glc_rus_yor_cnt_sod_bsq_scr_amh_qcu_aze_krd_dgb_azi_ven_mlt_fin_swa_swt_tig_svk_mcd_heb_ind_igb_bul_fre_cic_ben_chh_pol_aeg_tag_spa_kor_hin_ses_urd_bam_sid_ewe_knd_geo_swe_lit_mnd_mao_cze_uzb_est_dut_mly_bat_owc_vie_anl_arw_hau_jpn_pan_tsw_moo_jav_hun_alb_afr_wly_amr_bem_akn_sun_bos_rom_mol_fbf_zul_gam_slo_tsn_lda_ctl_ukr_grk_ger_prs_tur_dyu_eng_lat_ita_xho_guj_por_nor	NA	NA	NA
270	alb_hin_heb_rus_mol_akn_prs_sid_fbf_xho_swe_owc_fin_uzb_arw_dyu_ben_anl_bam_yor_moo_hau_ses_tsn_swa_zul_chh_slo_tig_qcu_spa_lat_knd_bat_afr_ewe_jpn_gam_nor_hun_urd_ukr_sod_ger_amr_pol_mlt_mly_por_guj_cnt_mcd_mnd_fre_pan_ind_svk_geo_lit_kor_cze_mao_lda_tag_grk_eng_tml_glc_sun_aze_bsq_ita_krd_dgb_ctl_tha_scr_bos_bem_aeg_jav_bul_tsw_rom_wly_ven_swt_cic_azi_igb_est_amh_dut_tur_vie	0.129920883182056	0.348453547034943	0.728287172926244
271	guj_amh_sid_aze_ita_urd_mnd_dut_anl_bsq_uzb_pol_jpn_zul_jav_dyu_est_eng_tsn_swa_geo_vie_wly_bos_fre_krd_kor_lda_akn_azi_bul_mly_ven_tsw_aeg_yor_tur_grk_alb_cze_moo_afr_cic_lit_igb_dgb_ses_ewe_ben_sod_fbf_rom_mol_swe_nor_spa_glc_mlt_tha_ctl_chh_hun_ukr_heb_svk_xho_gam_prs_bam_pan_amr_hin_cnt_qcu_tig_fin_ger_tml_owc_slo_scr_arw_rus_mao_lat_swt_sun_bem_por_tag_mcd_ind_bat_hau_knd	-0.421931056725619	-0.98213817798851	0.328579938883397
272	ger_jpn_swa_akn_sun_azi_bat_rom_cze_fin_fre_por_mcd_urd_swt_mao_uzb_anl_alb_arw_dut_heb_grk_amr_scr_cnt_igb_ewe_dyu_bul_mnd_lat_pol_tha_est_lda_tur_hin_kor_bem_krd_rus_ctl_guj_nor_xho_knd_swe_ben_moo_ukr_cic_bsq_dgb_ita_qcu_tml_ind_glc_bos_tig_yor_hun_gam_slo_zul_tsw_tag_ven_afr_aze_svk_sid_sod_pan_aeg_eng_mly_prs_geo_tsn_chh_mlt_bam_ses_hau_mol_vie_amh_owc_jav_lit_fbf_spa_wly	-0.00933310471638067	-0.0230907865633799	0.98162732697866
273	pol_glc_ben_scr_ctl_chh_cic_tig_por_dut_est_qcu_bos_owc_ita_slo_urd_alb_cnt_rus_afr_fin_uzb_svk_mcd_fbf_ind_mao_jav_heb_amr_prs_guj_bul_krd_kor_jpn_tag_zul_grk_tml_tsn_hin_bem_ger_nor_sun_mnd_arw_ses_hau_swe_mlt_lat_lit_eng_bat_tur_aze_tsw_vie_hun_knd_moo_bam_swt_swa_sod_mol_dgb_sid_spa_mly_geo_cze_xho_pan_anl_akn_igb_aeg_ven_gam_fre_bsq_rom_lda_ukr_azi_ewe_dyu_amh_tha_wly_yor	0.0987964022445051	0.223435580031896	0.82368657955114
274	ita_hau_uzb_rom_fre_igb_swt_lda_arw_tsw_lat_bam_amr_kor_mly_afr_eng_bsq_ger_tig_owc_pol_guj_zul_hin_swa_dut_chh_tsn_bos_xho_ben_ind_dyu_ukr_urd_wly_sid_pan_bul_bat_geo_azi_fin_swe_cze_scr_svk_slo_mnd_lit_mlt_tag_ctl_amh_grk_glc_moo_hun_aze_aeg_knd_tur_bem_nor_dgb_alb_sod_mcd_est_rus_vie_yor_por_akn_ewe_fbf_qcu_prs_spa_heb_jpn_jav_anl_tml_krd_cnt_mol_ven_ses_gam_mao_cic_tha_sun	0.0710226001192648	0.183291407256457	0.854968390848632
275	cic_tig_mly_ven_tsn_spa_mao_akn_heb_bam_kor_sod_pol_ita_fin_xho_swa_aze_fre_tag_dgb_bos_owc_uzb_cnt_swe_sun_cze_lit_alb_chh_fbf_swt_mol_krd_amh_ind_bat_tha_dut_mlt_moo_jpn_ewe_qcu_ses_slo_gam_wly_bem_svk_mcd_hun_aeg_scr_azi_tur_rus_lda_vie_tsw_ukr_lat_yor_pan_dyu_urd_mnd_ger_anl_rom_nor_bul_sid_arw_prs_afr_ctl_zul_eng_amr_grk_glc_guj_ben_geo_est_por_igb_hin_bsq_hau_knd_jav_tml	0.131065190979129	0.347455923861635	0.729033936572506
276	est_arw_nor_fre_xho_owc_bul_mao_hun_bam_tha_anl_fin_ses_yor_tsn_rom_mcd_grk_swt_mlt_swa_bsq_chh_jpn_tig_bos_lat_kor_sod_pan_jav_tur_ind_aeg_spa_wly_akn_slo_tsw_zul_dgb_amr_aze_mnd_mol_hin_bem_moo_krd_scr_lit_tag_dyu_swe_pol_sun_geo_guj_igb_ger_ewe_tml_urd_prs_eng_azi_fbf_rus_amh_ctl_svk_gam_hau_lda_ukr_glc_cnt_ven_dut_ben_cic_ita_mly_por_qcu_cze_sid_afr_uzb_heb_alb_knd_bat_vie	-0.80185588142246	-1.86056510689276	0.0659655191372134
277	hun_bsq_akn_bul_afr_guj_ewe_mnd_fre_rus_ven_tig_geo_arw_jpn_ger_aeg_scr_jav_mao_spa_cze_por_dut_knd_bem_urd_ukr_tml_dyu_lit_tag_grk_hin_rom_lda_anl_cic_swe_amr_glc_pol_wly_amh_yor_bos_slo_igb_aze_fin_qcu_chh_kor_mcd_nor_fbf_sod_cnt_est_gam_vie_mol_prs_ben_sun_eng_azi_alb_owc_ita_pan_zul_bat_svk_dgb_moo_mly_tha_krd_mlt_ctl_lat_bam_tsw_uzb_heb_ind_hau_ses_tsn_xho_tur_sid_swa_swt	-0.455321537822873	-1.17626887069771	0.242489611647909
278	mol_bat_aze_dut_yor_fin_fbf_eng_sod_ctl_swe_ewe_bem_tha_geo_igb_por_krd_jav_hau_cic_akn_mly_gam_grk_swa_lda_tur_swt_dyu_mcd_sid_owc_dgb_cze_aeg_ind_bul_ven_urd_pol_amr_sun_moo_heb_anl_tsw_prs_mao_ger_qcu_ita_tag_cnt_bam_arw_amh_pan_knd_kor_rom_nor_tml_svk_lit_hun_guj_tsn_lat_azi_alb_ben_afr_fre_vie_glc_mlt_ses_rus_zul_xho_hin_chh_spa_jpn_uzb_mnd_slo_ukr_wly_est_tig_bsq_bos_scr	-0.532780541226205	-1.46984682082995	0.144978255560065
279	krd_uzb_pol_slo_igb_owc_rus_hin_amh_scr_mcd_bat_jpn_est_sun_vie_tsw_wly_cze_zul_xho_hau_tml_qcu_lda_gam_mlt_pan_aze_mol_swt_mnd_spa_mao_bem_ctl_cnt_eng_kor_fin_swe_geo_hun_ewe_fre_bul_rom_jav_guj_sod_ses_ita_por_knd_prs_mly_tig_akn_amr_cic_sid_heb_yor_fbf_ind_ven_arw_ukr_svk_lit_alb_azi_anl_lat_dyu_tha_ben_ger_grk_chh_afr_bsq_dut_bos_urd_aeg_bam_dgb_nor_glc_tur_moo_tag_swa_tsn	-0.480166983861097	-1.09993068454243	0.274201389175488
280	dyu_ukr_cic_xho_est_aeg_fbf_bat_moo_zul_lat_akn_cnt_lit_prs_ctl_tha_owc_svk_fin_ind_ben_fre_krd_knd_hau_lda_ita_mnd_ewe_urd_chh_azi_por_heb_sun_swe_geo_cze_gam_ses_amr_aze_sod_sid_uzb_bos_tsn_nor_wly_glc_swt_tml_tag_spa_afr_igb_hun_ven_guj_qcu_anl_mlt_jav_eng_tsw_bul_rus_slo_dgb_swa_tur_vie_bam_bem_tig_pol_yor_ger_scr_hin_pan_jpn_arw_alb_amh_mol_mcd_kor_mly_mao_bsq_rom_dut_grk	0.106402464063515	0.28060105111786	0.779639680800216
281	bam_eng_igb_ger_lat_gam_cic_prs_guj_urd_geo_mcd_ukr_pan_scr_rus_bem_zul_arw_fre_tsn_dgb_vie_sod_chh_mnd_aeg_uzb_swt_hin_spa_svk_por_bos_kor_sun_pol_ben_rom_slo_mly_lit_grk_tha_azi_aze_bul_cze_glc_yor_bsq_ven_bat_swa_anl_est_tig_mlt_hun_owc_xho_dut_mol_nor_ctl_krd_tur_jpn_heb_mao_qcu_jav_amr_akn_moo_tag_knd_ind_fbf_afr_tml_tsw_alb_ita_ses_cnt_swe_wly_lda_ewe_amh_fin_hau_sid_dyu	-0.125574571191852	-0.327406073687972	0.744096621541031
282	hun_bat_bem_chh_vie_kor_tsw_jav_ind_pan_nor_heb_afr_swe_ita_prs_azi_bos_fre_gam_scr_mly_owc_dut_aeg_slo_tml_cic_krd_bsq_glc_aze_knd_arw_ukr_rus_mnd_mao_ctl_urd_igb_guj_uzb_akn_mlt_hau_swa_lda_moo_cze_ses_eng_dyu_tur_ewe_ven_jpn_pol_lat_sid_tha_mcd_bul_est_tig_lit_yor_ben_amr_dgb_xho_zul_hin_rom_sod_amh_geo_tag_sun_qcu_ger_fin_fbf_cnt_anl_por_grk_swt_svk_wly_mol_spa_bam_alb_tsn	-0.263422916088945	-0.693422338955059	0.489772790291574
283	fbf_prs_dut_por_ita_hun_hin_rus_vie_sun_ind_heb_lat_slo_wly_tig_mlt_tur_yor_cic_cnt_ger_jav_owc_ewe_zul_chh_gam_amh_tha_geo_tag_ctl_swe_fre_hau_bam_mnd_urd_cze_est_afr_bos_spa_amr_pan_azi_swa_dgb_nor_lda_bem_guj_tml_igb_aze_fin_dyu_mcd_svk_akn_rom_arw_ven_eng_anl_alb_ukr_bsq_grk_mly_moo_knd_bul_mao_aeg_ben_glc_kor_mol_sod_tsw_pol_swt_jpn_xho_scr_uzb_ses_krd_lit_tsn_sid_bat_qcu	-0.146039495465392	-0.382762655685662	0.702769176896337
284	cic_swa_lat_nor_gam_jpn_hin_bem_akn_pan_aze_ben_igb_spa_tag_glc_anl_dut_hau_moo_fre_amr_xho_mlt_arw_qcu_aeg_tur_tml_grk_rom_chh_afr_tsw_sod_bat_ses_est_tig_sid_mcd_wly_por_ukr_dgb_heb_bsq_fin_amh_lda_bul_pol_rus_urd_ven_lit_owc_sun_alb_slo_fbf_azi_ewe_bos_bam_geo_vie_hun_svk_jav_tsn_prs_ind_cnt_krd_zul_ger_mao_mnd_yor_ctl_eng_cze_guj_kor_ita_knd_tha_swt_mly_uzb_dyu_scr_mol_swe	0.144869824050653	0.329303784609564	0.742666567558426
285	hun_zul_bsq_bem_pol_pan_owc_bos_tsn_tig_sid_jav_est_tsw_hau_tur_anl_swa_mcd_fin_svk_prs_ita_ben_azi_hin_aeg_eng_ctl_ukr_scr_igb_uzb_tag_glc_ses_dgb_cic_afr_heb_bat_nor_qcu_chh_vie_amh_tml_sun_sod_akn_gam_fre_rom_por_cnt_tha_spa_swe_lda_rus_lit_amr_moo_jpn_cze_ven_wly_guj_mnd_mol_bam_mly_slo_aze_grk_urd_yor_ewe_ger_ind_alb_geo_dyu_krd_xho_swt_knd_mlt_dut_fbf_kor_bul_arw_mao_lat	0.174382163170281	0.4436704954277	0.65831134825311
286	amh_prs_bam_scr_slo_uzb_lit_ben_fbf_amr_lat_dyu_spa_bsq_rus_vie_aze_pol_fre_swa_dgb_bem_geo_anl_hin_ses_hun_cic_alb_nor_mol_zul_gam_moo_ind_mnd_ger_afr_tsn_swt_azi_knd_cze_qcu_jpn_owc_tur_grk_mly_guj_dut_wly_por_pan_chh_akn_arw_sod_krd_urd_tml_eng_xho_bos_hau_yor_tag_cnt_rom_heb_mao_swe_lda_mlt_ita_tha_igb_bul_kor_tig_tsw_aeg_mcd_bat_sun_glc_ewe_sid_ctl_svk_fin_ven_jav_est_ukr	-0.210707679949743	-0.556847002527405	0.578969573737033
287	akn_alb_aeg_grk_rus_swe_ctl_qcu_cic_afr_knd_geo_amh_mao_cnt_pan_swa_pol_azi_ses_dyu_por_heb_bos_anl_vie_uzb_aze_spa_hun_hau_ven_sid_ger_owc_tha_mol_jav_mcd_arw_fre_bem_fbf_hin_guj_scr_bul_dgb_tsn_sod_moo_mly_lit_igb_bat_slo_tsw_urd_kor_ben_prs_bam_xho_mlt_glc_rom_zul_ewe_gam_cze_dut_sun_fin_bsq_lat_swt_est_tml_wly_ukr_tag_nor_tur_yor_ita_chh_ind_jpn_eng_tig_mnd_svk_lda_amr_krd	1.0356154110459	2.51976643248456	0.0134485775258916
288	scr_fbf_dyu_lat_svk_akn_geo_anl_swt_por_tsw_tml_vie_cic_ven_bul_bos_amh_dut_amr_lit_ger_bem_jpn_mol_uzb_swa_krd_aeg_ben_pol_alb_aze_bat_bam_knd_qcu_chh_rus_hau_ukr_yor_prs_tsn_guj_xho_fin_wly_tag_azi_arw_mao_mlt_jav_sid_grk_sod_fre_heb_urd_afr_tig_rom_lda_igb_tha_pan_spa_mly_owc_ind_mnd_kor_ewe_mcd_bsq_glc_ctl_cnt_slo_dgb_cze_nor_hin_eng_gam_moo_sun_swe_ita_hun_ses_tur_zul_est	0.273253634691074	0.656203033951553	0.513313811408548
289	ven_heb_aeg_swt_prs_swe_igb_nor_akn_chh_moo_rus_cnt_hau_tag_bsq_lit_xho_jpn_tsw_grk_pan_wly_anl_mlt_ukr_mao_qcu_jav_sod_mly_zul_rom_alb_ben_ita_kor_scr_ind_fbf_tml_tha_por_pol_mnd_ses_amh_azi_yor_bat_fin_vie_dgb_hin_afr_tsn_bos_ewe_glc_tig_sun_tur_lda_dyu_owc_ger_est_aze_ctl_slo_arw_fre_geo_urd_knd_spa_sid_bam_cze_swa_lat_krd_amr_bem_hun_guj_eng_cic_mcd_mol_bul_uzb_gam_svk_dut	0.140727949011902	0.360355355750269	0.71939855113467
290	afr_ewe_tha_bam_swe_qcu_hau_aze_rom_fbf_alb_prs_ger_hun_moo_cnt_bat_pan_zul_bos_ita_swa_mnd_bsq_cze_glc_guj_tig_wly_geo_akn_igb_swt_uzb_mlt_sun_krd_bul_yor_rus_pol_tur_grk_anl_mly_vie_eng_mol_kor_lit_amr_ven_scr_xho_nor_heb_aeg_fre_ind_tsn_slo_jpn_owc_amh_por_azi_ben_tml_dgb_mcd_spa_chh_hin_mao_lda_svk_cic_sid_est_lat_jav_knd_fin_sod_urd_arw_tag_ukr_dut_bem_tsw_ctl_gam_dyu_ses	-0.232415473038184	-0.51826429489275	0.605504732333739
291	sid_aze_chh_hin_lit_fre_heb_rom_knd_yor_ewe_por_glc_urd_mly_mlt_tml_eng_tsw_tha_lda_akn_krd_alb_gam_wly_cic_fbf_hau_est_moo_jav_jpn_geo_kor_bul_ind_fin_arw_ven_dut_qcu_ctl_sun_scr_grk_mcd_tag_uzb_pol_ben_azi_ses_swa_cnt_hun_tur_igb_ger_bos_svk_spa_cze_afr_amr_prs_owc_vie_dgb_ukr_anl_xho_bat_bam_tig_guj_zul_slo_bem_tsn_mnd_rus_dyu_bsq_sod_pan_mol_nor_ita_swt_lat_swe_amh_mao_aeg	0.0703876090463868	0.167192374358949	0.867581690166432
292	owc_mao_ben_spa_tig_sod_igb_ctl_tsn_guj_amr_ewe_bsq_tha_ukr_azi_slo_fbf_ses_yor_ven_sun_bul_hin_aeg_tml_fre_ita_bam_swe_uzb_lat_swa_bat_wly_mly_fin_chh_hau_sid_zul_prs_arw_akn_por_grk_jav_rom_gam_qcu_lda_anl_mlt_vie_cnt_dut_bos_jpn_ger_swt_scr_alb_knd_ind_afr_hun_eng_dgb_dyu_moo_tag_kor_tsw_bem_mol_mcd_cic_tur_geo_cze_xho_pan_krd_aze_rus_urd_est_heb_mnd_glc_pol_svk_nor_lit_amh	0.607800456032375	1.56648314332511	0.120632010310068
293	swe_slo_jpn_moo_pan_ukr_anl_est_aze_alb_ita_mcd_jav_bsq_bos_yor_fbf_lda_bem_tml_tag_tsw_cnt_chh_ger_nor_tur_arw_ven_por_amr_tig_qcu_ewe_eng_lat_dyu_vie_guj_ctl_mly_hun_urd_kor_scr_aeg_glc_amh_fre_rus_bat_pol_mlt_grk_sun_mao_ind_knd_fin_tha_ses_cic_svk_bam_dgb_sid_heb_lit_tsn_mol_geo_owc_swa_afr_azi_hin_swt_bul_dut_rom_ben_akn_uzb_krd_xho_sod_gam_zul_igb_prs_cze_wly_hau_mnd_spa	NA	NA	NA
294	qcu_bsq_uzb_aze_jpn_cic_rom_slo_mnd_nor_swe_gam_ewe_ses_pol_sun_sod_jav_vie_bem_kor_cze_tsn_dut_ven_hun_chh_igb_fbf_tag_rus_bos_ukr_urd_mao_ctl_cnt_xho_bam_eng_svk_spa_bat_pan_tha_mcd_moo_aeg_yor_knd_tig_arw_dyu_hin_fre_amh_swa_scr_alb_amr_zul_swt_por_ben_sid_anl_dgb_tur_lat_mly_glc_hau_mol_est_ind_owc_fin_bul_ger_prs_geo_azi_afr_tml_krd_grk_guj_mlt_wly_lit_heb_ita_tsw_lda_akn	-0.251666669133863	-0.565323136364744	0.573215311658853
295	fre_tur_xho_mnd_urd_bam_mlt_jpn_prs_bul_grk_amh_aeg_afr_yor_ewe_owc_ctl_uzb_aze_geo_tag_amr_pol_rus_cic_glc_igb_swa_kor_swe_jav_zul_por_slo_alb_gam_mly_fin_cnt_bos_fbf_ben_sod_est_eng_sid_dyu_vie_hun_knd_nor_bem_mcd_dgb_sun_hin_azi_bsq_scr_qcu_ven_cze_dut_tsw_akn_tig_hau_ita_lda_arw_pan_ger_tha_svk_spa_guj_moo_heb_tsn_lit_lat_ind_bat_anl_rom_wly_swt_mao_chh_mol_ses_ukr_krd_tml	0.525701505086451	1.39573094298117	0.166118933485149
296	guj_ewe_mlt_swt_jpn_mcd_moo_gam_dut_spa_hau_eng_krd_swe_afr_ben_grk_aeg_owc_sun_lit_aze_mao_cnt_bat_tig_vie_xho_tur_pan_fbf_ita_bem_qcu_sod_fre_ukr_mly_arw_hin_jav_hun_nor_zul_uzb_dyu_chh_scr_bul_ses_ven_bam_anl_amh_geo_lat_bsq_cze_alb_mol_glc_tsw_mnd_rom_pol_amr_ind_ctl_urd_svk_bos_swa_ger_est_knd_heb_fin_wly_sid_tml_slo_tha_igb_kor_lda_azi_akn_tag_rus_tsn_prs_dgb_cic_por_yor	-0.115181252718684	-0.26792198305963	0.789352708110271
297	dyu_krd_ind_pol_ben_lit_akn_aze_alb_ger_swa_vie_bam_bsq_dgb_chh_lda_tag_por_hin_geo_fbf_prs_amh_mnd_rus_sun_moo_swt_dut_xho_fre_aeg_kor_sid_grk_hun_uzb_arw_glc_igb_yor_pan_nor_bat_slo_ewe_amr_jav_ctl_ven_heb_eng_urd_tig_spa_swe_jpn_cze_tha_lat_afr_mao_qcu_svk_azi_mcd_sod_gam_anl_rom_hau_scr_bul_knd_tsn_bos_tml_bem_tsw_owc_ukr_est_tur_cic_ses_ita_fin_mol_mlt_guj_zul_mly_wly_cnt	0.0817472756169394	0.205358981554073	0.83774049640626
298	nor_mly_dut_moo_est_slo_amh_mlt_arw_ind_cze_lda_ger_knd_ctl_scr_geo_yor_cnt_bos_ses_lat_tur_akn_sod_aeg_zul_pol_uzb_azi_dyu_heb_amr_cic_sid_tsw_hau_ben_xho_mnd_sun_swe_jpn_lit_afr_chh_tsn_mol_bat_glc_gam_hun_por_owc_urd_alb_grk_mcd_tha_aze_bam_ewe_eng_hin_tag_dgb_prs_wly_guj_bul_tig_pan_bem_svk_anl_rus_qcu_vie_swa_rom_igb_ukr_kor_swt_jav_mao_krd_fre_ita_fbf_spa_bsq_ven_fin_tml	-0.206899966714572	-0.53137826516507	0.596423593193027
299	lat_dgb_sod_est_amh_sun_mol_ukr_dyu_prs_swt_krd_eng_arw_cnt_bam_bos_knd_fin_nor_kor_ewe_hun_ita_heb_por_bem_ven_amr_zul_lda_mao_alb_azi_hau_wly_tsw_cic_uzb_pol_bul_jpn_aze_ctl_glc_vie_mnd_guj_bat_hin_akn_ben_afr_swe_aeg_tsn_igb_tag_fre_lit_cze_scr_svk_spa_fbf_qcu_moo_chh_tha_tml_ind_grk_geo_anl_sid_jav_ger_slo_mlt_mcd_rus_swa_yor_tur_gam_tig_mly_dut_rom_urd_xho_pan_owc_bsq_ses	0.177840356250492	0.461724546459996	0.645357091561335
300	geo_jav_ben_swa_sun_aze_uzb_vie_ven_swe_ger_knd_amh_hin_fre_est_zul_hun_ewe_fbf_hau_bem_dut_sod_mly_akn_qcu_afr_kor_dyu_cze_tig_bam_igb_fin_lat_slo_grk_jpn_bat_scr_guj_xho_swt_tha_moo_bos_yor_arw_chh_gam_mnd_mao_tml_ses_cnt_heb_pol_por_mlt_tag_bsq_glc_rus_nor_anl_urd_amr_mol_pan_prs_cic_lit_aeg_tur_ind_ukr_dgb_tsn_ita_sid_mcd_owc_bul_tsw_svk_spa_alb_azi_eng_krd_rom_wly_lda_ctl	-0.268619986112209	-0.643886457974579	0.521233847038864
301	igb_mlt_urd_tha_arw_ctl_mcd_tsn_nor_por_vie_dgb_tag_swe_cnt_cic_afr_wly_chh_bsq_tsw_pan_scr_jpn_bam_kor_bat_swa_yor_bul_sid_azi_sod_eng_aeg_dyu_ewe_owc_knd_bem_svk_fin_prs_spa_ind_dut_bos_ben_fbf_xho_anl_tur_swt_jav_gam_lit_sun_mao_qcu_geo_slo_akn_fre_hau_aze_zul_glc_rom_ses_mly_amh_krd_ger_mol_lda_moo_pol_ita_grk_lat_hun_cze_tml_hin_ven_mnd_ukr_guj_tig_alb_est_rus_amr_uzb_heb	-0.69968656800517	-1.79590895744347	0.0757563965192825
302	arw_prs_igb_fin_ukr_uzb_hin_ctl_zul_afr_fre_fbf_geo_wly_sid_ben_por_cic_dut_heb_bul_gam_xho_lda_ger_nor_mao_rus_akn_mol_glc_urd_cze_grk_vie_dyu_jpn_ewe_azi_ses_mcd_bem_moo_scr_kor_swa_amh_tml_yor_mnd_swt_mly_jav_rom_amr_aeg_dgb_spa_tsw_ven_bsq_chh_tig_mlt_anl_swe_tag_knd_sod_sun_est_hau_lit_pol_ita_tur_pan_cnt_tha_lat_aze_tsn_slo_owc_krd_guj_alb_svk_bos_bat_hun_eng_qcu_ind_bam	-0.156436571718301	-0.363168690090836	0.717303039757341
303	ger_jav_slo_swt_heb_krd_mao_rus_tsw_bat_igb_swe_chh_kor_ses_sun_lit_svk_urd_cze_bul_afr_akn_eng_ukr_fin_dgb_bos_tsn_jpn_mlt_ind_fbf_pol_tml_moo_prs_wly_gam_pan_tag_mnd_glc_rom_bam_cnt_ita_ben_hun_xho_grk_amr_nor_swa_vie_spa_aeg_mly_ctl_lda_mcd_hau_anl_qcu_hin_lat_bem_fre_geo_dut_cic_mol_ewe_knd_tha_azi_scr_sod_arw_est_por_dyu_uzb_bsq_amh_yor_tur_alb_zul_aze_tig_ven_guj_owc_sid	-0.32843621052646	-0.751039941821436	0.454524843533356
304	wly_spa_bul_vie_owc_hin_ita_mao_afr_ven_sid_jpn_glc_ses_tsw_por_urd_slo_lda_hau_ctl_bam_ben_bem_est_tig_knd_jav_swt_tsn_ewe_prs_alb_lat_anl_azi_scr_svk_swa_bos_aeg_swe_lit_rus_yor_amr_tur_qcu_ger_heb_fin_pan_bat_mol_amh_arw_tag_igb_aze_uzb_bsq_sun_xho_tha_geo_cze_mnd_hun_cnt_pol_moo_guj_grk_dyu_eng_kor_dut_akn_nor_gam_chh_fbf_rom_krd_mlt_mcd_ind_tml_zul_sod_dgb_mly_ukr_fre_cic	NA	NA	NA
305	bem_alb_dyu_mnd_wly_bul_grk_geo_ewe_cnt_ses_ben_moo_fbf_arw_tsw_jav_mly_swe_pol_uzb_zul_tha_yor_ven_rus_mol_kor_azi_aeg_eng_heb_svk_ger_swt_mao_tag_spa_afr_por_fre_qcu_ind_xho_nor_hun_igb_vie_bam_bos_pan_glc_amh_scr_ukr_hin_rom_gam_lda_chh_dgb_tsn_ctl_tml_swa_knd_ita_sun_anl_bsq_lat_tig_dut_urd_est_aze_mlt_prs_bat_akn_amr_mcd_tur_slo_jpn_fin_cze_guj_lit_cic_sod_owc_krd_sid_hau	-0.0302449315343147	-0.0736419475338642	0.941453453495557
306	lda_jpn_kor_hun_slo_tur_dyu_swe_pol_mao_xho_por_owc_fin_cic_hau_bsq_wly_ben_est_guj_chh_grk_dgb_tsn_ses_mnd_tig_tsw_ven_fbf_mol_tha_gam_ewe_bul_swt_ctl_sid_fre_mly_bam_heb_amh_krd_azi_lit_ger_ind_afr_zul_moo_eng_arw_igb_mlt_urd_aeg_vie_rus_nor_mcd_yor_anl_tag_jav_spa_aze_geo_cze_akn_bat_ukr_prs_ita_lat_tml_cnt_rom_alb_sod_qcu_bos_dut_svk_knd_glc_bem_amr_swa_uzb_scr_hin_sun_pan	0.0914419691231928	0.223801964543383	0.823402305384048
307	dyu_fbf_jav_qcu_cze_svk_ctl_bsq_ben_fre_pan_arw_gam_bat_hau_xho_geo_hun_fin_tig_lda_ger_akn_aeg_ind_slo_krd_azi_tml_rus_swa_urd_mly_tsn_dgb_aze_afr_ita_nor_pol_rom_yor_jpn_ukr_owc_igb_swt_tag_mcd_prs_ewe_swe_alb_lat_uzb_hin_zul_mao_kor_sod_por_bem_heb_mnd_scr_anl_chh_sid_bul_spa_knd_mlt_moo_bos_amh_wly_cic_tha_dut_cnt_mol_bam_guj_tur_lit_ven_glc_grk_sun_tsw_vie_amr_eng_ses_est	0.103591061707345	0.274264656613287	0.78448952543327
308	mcd_amh_fin_pol_tsw_amr_rom_mol_eng_xho_guj_mlt_tig_kor_ven_tha_ita_owc_knd_tur_fbf_grk_hun_hau_mao_alb_jav_slo_moo_swa_anl_sid_bsq_rus_pan_ger_ewe_bat_mnd_swe_est_afr_dgb_lit_qcu_swt_nor_bos_bam_aze_scr_yor_sod_chh_zul_glc_uzb_fre_heb_tag_dyu_dut_azi_hin_jpn_krd_por_vie_ses_mly_cnt_cic_gam_igb_svk_spa_aeg_sun_cze_ctl_prs_arw_bul_wly_bem_lda_geo_ukr_lat_tml_akn_urd_tsn_ind_ben	-0.984856404062164	-2.52901739304879	0.0131218827094902
309	tag_swa_rom_spa_mol_fin_rus_moo_jav_uzb_kor_hin_mcd_prs_ctl_zul_lda_sod_fbf_xho_glc_bam_amr_dut_bos_bsq_pol_igb_cic_swe_vie_bul_tml_tha_amh_ven_cze_krd_sid_alb_tur_bem_svk_cnt_dgb_tig_bat_ind_afr_swt_azi_gam_knd_mly_slo_eng_mao_qcu_mnd_ben_lit_dyu_yor_anl_ukr_geo_por_akn_tsn_est_mlt_arw_owc_hau_nor_hun_lat_aeg_ewe_guj_tsw_grk_scr_heb_chh_jpn_fre_ita_urd_ses_sun_wly_pan_aze_ger	0.439363826786989	1.07993395452892	0.282964332122274
310	hin_bam_tig_cnt_mol_nor_owc_prs_urd_lit_bat_akn_cze_sun_por_dyu_krd_fre_mnd_yor_mcd_heb_mly_aeg_ses_cic_grk_lda_hun_gam_moo_tha_tag_arw_eng_pan_ind_afr_mlt_bsq_chh_tml_est_bul_tsn_svk_kor_amr_ctl_guj_vie_tur_geo_alb_glc_ewe_slo_lat_fin_wly_aze_jpn_swt_anl_bem_fbf_azi_mao_ven_swa_knd_ger_swe_jav_ben_uzb_tsw_bos_rus_dut_igb_hau_amh_sid_ukr_pol_rom_xho_ita_spa_dgb_sod_qcu_zul_scr	-0.0221279993393563	-0.0572915518584163	0.954435864944598
311	ses_afr_igb_geo_swa_bul_aze_zul_glc_scr_eng_amh_rus_sod_swt_fbf_sid_lit_mol_est_azi_cnt_dut_guj_fre_amr_ind_qcu_nor_mlt_mly_mao_tsn_prs_ita_uzb_jpn_tig_jav_mcd_slo_hin_anl_moo_sun_ger_tha_tag_akn_pol_tml_tur_hau_bat_wly_dgb_pan_heb_fin_lda_ven_hun_knd_rom_ewe_alb_tsw_owc_cic_dyu_bam_swe_grk_cze_mnd_spa_bsq_ctl_gam_bem_urd_yor_arw_lat_bos_xho_svk_vie_ukr_por_aeg_ben_chh_krd_kor	-0.296888874048473	-0.716075260698856	0.475739098428267
312	grk_bos_tml_heb_ven_pan_xho_cic_lda_afr_slo_zul_lat_glc_prs_sid_cnt_knd_swt_pol_guj_mlt_uzb_geo_mol_chh_hun_nor_ben_azi_ger_dyu_tur_spa_aeg_svk_yor_ind_tsn_scr_cze_rom_tag_tig_sun_bam_mnd_eng_bem_anl_amh_akn_por_dgb_fbf_dut_urd_hin_jpn_ita_bsq_vie_moo_jav_swe_bul_qcu_mao_owc_ukr_ctl_krd_lit_rus_sod_alb_tha_gam_mcd_ses_mly_igb_est_fre_arw_fin_bat_ewe_swa_hau_aze_wly_tsw_kor_amr	0.186861476090959	0.424351344099082	0.672289640947347
313	fin_tig_tsw_bem_hun_nor_cze_tag_dgb_ger_amh_lit_bam_amr_sun_lda_por_dut_tsn_tha_azi_grk_eng_swt_mlt_anl_heb_mol_swa_pol_scr_tur_ind_mly_hin_est_hau_bsq_wly_sod_guj_mnd_ctl_mao_arw_owc_vie_aeg_krd_alb_jav_ita_kor_dyu_swe_bul_yor_cnt_rus_glc_prs_igb_ewe_fbf_aze_pan_fre_cic_bos_rom_urd_spa_slo_ven_ukr_mcd_xho_bat_jpn_ses_svk_gam_qcu_akn_moo_geo_afr_sid_zul_knd_uzb_tml_lat_chh_ben	-0.0926458974189406	-0.210017850240942	0.83411316143612
314	ses_svk_pol_uzb_amh_rus_swt_ctl_afr_xho_ind_aze_cic_owc_heb_tml_geo_eng_tha_cnt_moo_krd_alb_sod_gam_tag_fin_zul_glc_sid_por_cze_bsq_tsn_kor_ita_jav_swa_mlt_amr_spa_ger_wly_arw_chh_mol_hin_jpn_lda_sun_anl_vie_yor_hun_dgb_ben_lit_ukr_tig_swe_bos_prs_mao_mnd_tsw_fre_ven_aeg_bul_mly_hau_mcd_igb_dut_fbf_nor_lat_grk_urd_bam_akn_dyu_rom_guj_est_azi_bem_knd_tur_pan_qcu_slo_scr_ewe_bat	-1.24783202619451	-3.28128504364227	0.00145580137000837
315	bam_cnt_anl_wly_hau_mao_mcd_eng_bem_moo_spa_fin_tsn_urd_vie_azi_akn_krd_lda_uzb_bat_ita_tag_ind_aze_prs_hin_tsw_rom_slo_tur_bul_svk_amh_bsq_kor_igb_ses_bos_qcu_swa_ger_sun_pan_dut_nor_hun_cze_owc_geo_glc_dyu_lit_jav_ctl_dgb_yor_fre_sid_zul_ukr_swt_pol_aeg_chh_swe_knd_ven_arw_guj_jpn_grk_rus_amr_por_mol_mly_xho_tml_tha_gam_afr_ewe_lat_fbf_alb_scr_ben_mnd_cic_heb_mlt_sod_est_tig	0.484603912539091	1.29132970275328	0.199789802523135
316	cnt_tur_por_guj_lat_tsn_bat_hau_bul_dut_ven_eng_slo_mol_amr_dyu_uzb_bem_scr_urd_sod_gam_vie_yor_ctl_lda_swa_cic_qcu_ita_mly_tml_rus_mlt_krd_cze_svk_dgb_anl_prs_moo_heb_igb_chh_ses_fre_ger_hun_xho_fin_bam_pan_akn_aze_arw_pol_alb_est_wly_mcd_rom_ind_glc_mao_sun_swt_aeg_geo_sid_swe_nor_tag_knd_fbf_owc_spa_tsw_bos_mnd_lit_jav_afr_azi_tig_grk_ewe_ben_zul_hin_jpn_ukr_amh_bsq_tha_kor	NA	NA	NA
317	mol_tsn_ind_akn_swa_ben_yor_est_scr_glc_bat_heb_chh_lit_slo_svk_mlt_igb_rus_eng_fbf_ven_alb_sun_wly_tag_tur_bul_bem_tig_pan_mnd_uzb_mly_aze_amr_dyu_tha_geo_gam_dgb_sid_pol_lat_ita_ses_por_ukr_ewe_grk_fre_prs_nor_cze_kor_swe_ctl_cic_hau_tsw_azi_ger_owc_fin_bam_aeg_anl_arw_bsq_sod_swt_urd_mao_krd_jav_vie_qcu_dut_spa_xho_knd_zul_lda_hun_jpn_bos_hin_afr_tml_mcd_moo_amh_cnt_rom_guj	-0.33624555138302	-0.773035383334748	0.441461798432016
318	zul_est_sun_tur_bos_sod_scr_aeg_lda_rus_cze_rom_lat_ukr_akn_tig_fin_chh_svk_bem_amh_ses_bam_por_aze_urd_krd_igb_qcu_spa_tsn_owc_bat_slo_wly_hau_eng_anl_hin_cnt_heb_fbf_dyu_uzb_tag_xho_glc_alb_mao_fre_ven_amr_tsw_dgb_tha_dut_knd_mol_lit_jav_moo_ind_mlt_swa_grk_swt_gam_mnd_swe_sid_ewe_bul_nor_guj_vie_prs_cic_azi_ctl_pan_kor_hun_geo_arw_tml_yor_pol_mly_afr_jpn_ger_ita_bsq_ben_mcd	0.101363653923448	0.259262488631329	0.796005742583218
319	lda_hau_cic_alb_mao_swe_igb_bul_arw_ben_pol_bsq_sun_guj_mly_eng_lit_amh_krd_tsn_tag_lat_aeg_knd_ctl_xho_glc_akn_chh_kor_slo_cnt_pan_tha_sid_hun_fbf_scr_owc_ita_ewe_jpn_fre_grk_amr_zul_mnd_gam_rom_por_ukr_jav_hin_uzb_urd_anl_tig_rus_azi_tml_bam_tsw_mol_ses_est_dgb_mlt_ven_ind_heb_bem_moo_nor_swt_dut_prs_ger_afr_mcd_fin_yor_geo_svk_cze_bat_tur_aze_spa_swa_qcu_bos_dyu_wly_vie_sod	0.277218967231867	0.625337497123631	0.533281066161556
320	por_amh_prs_hin_wly_tag_spa_jpn_rus_chh_knd_bem_swe_mcd_pan_swa_zul_xho_ind_grk_eng_dyu_qcu_sid_ctl_afr_ben_bos_slo_mao_sod_hau_cic_rom_fin_yor_cze_mly_tur_anl_sun_ita_cnt_tsn_alb_akn_svk_geo_est_dut_scr_urd_lit_ewe_lda_mlt_pol_glc_ukr_mol_tml_arw_heb_hun_bat_nor_fbf_fre_dgb_tha_moo_kor_azi_vie_tig_gam_lat_ger_guj_uzb_amr_ses_bsq_krd_jav_bul_swt_owc_aze_aeg_mnd_ven_bam_tsw_igb	-0.876609956644971	-2.49299868007944	0.0144354036681577
321	arw_tag_swt_gam_vie_bul_ger_nor_dgb_tsw_tml_qcu_fbf_knd_jav_ind_est_swe_mnd_jpn_hun_moo_anl_tha_lat_fre_afr_bam_mcd_guj_ewe_fin_sod_mlt_akn_ita_hau_alb_cze_pan_uzb_prs_hin_por_rus_mao_mly_sid_cic_grk_amr_bem_bsq_glc_heb_owc_spa_tsn_slo_svk_cnt_xho_kor_bat_sun_ven_dyu_swa_lit_ctl_zul_tig_chh_dut_mol_bos_lda_ses_krd_aeg_eng_ukr_amh_rom_igb_urd_wly_scr_geo_yor_pol_tur_ben_azi_aze	0.34280130513038	0.798893654828471	0.426387642000777
322	knd_bat_ind_tag_krd_kor_mao_bam_dut_mcd_rus_pan_fin_urd_lda_swt_yor_tig_ger_tsn_guj_swe_azi_vie_tha_swa_hin_dgb_cnt_nor_lat_afr_mlt_tml_hau_owc_mly_grk_sid_jpn_akn_ita_ven_jav_rom_est_chh_zul_scr_ses_geo_eng_bem_cze_aeg_sun_qcu_arw_fbf_heb_prs_amr_ctl_hun_amh_wly_alb_xho_cic_moo_anl_sod_bul_lit_glc_mol_spa_svk_mnd_gam_bos_tsw_dyu_por_pol_ewe_tur_ukr_bsq_uzb_slo_igb_ben_fre_aze	1.21213001664599	2.78156506519678	0.00654969769899133
323	por_krd_scr_sun_tig_lat_urd_tsw_amr_tur_heb_akn_ewe_ukr_spa_owc_ben_bam_afr_lda_rus_glc_tml_chh_azi_jpn_ger_prs_cnt_lit_ses_cze_aze_aeg_slo_fin_rom_mao_dut_alb_bat_mnd_wly_tha_fbf_amh_dgb_bul_sid_mly_anl_svk_swa_eng_jav_tsn_yor_mol_xho_igb_est_bem_zul_pan_moo_uzb_ven_vie_kor_fre_guj_mcd_bos_knd_geo_qcu_bsq_ctl_nor_hun_swe_cic_swt_mlt_tag_pol_gam_arw_hau_ind_ita_sod_dyu_hin_grk	-0.962244196672155	-2.45107310476269	0.0161118097329133
324	owc_jpn_swe_bsq_tml_hun_chh_ind_ita_krd_vie_bam_dyu_igb_ctl_lda_tur_ger_bos_tsn_ven_glc_svk_amh_rus_sod_mol_nor_afr_akn_urd_fre_tha_lat_pol_mnd_jav_est_amr_rom_bat_cnt_grk_por_xho_fin_scr_gam_wly_zul_geo_uzb_slo_sun_dut_aze_ewe_cic_sid_mao_bem_hin_hau_prs_tag_azi_dgb_mlt_spa_yor_swt_tig_bul_ukr_kor_tsw_knd_ben_aeg_ses_cze_fbf_moo_alb_qcu_lit_swa_heb_eng_anl_pan_mcd_mly_arw_guj	0.753349752690733	1.83453319763398	0.0697721447289255
325	lat_rom_slo_lda_anl_fbf_qcu_dut_prs_sid_azi_gam_sod_cze_ita_mao_fre_nor_est_bam_hun_knd_guj_bem_pan_tig_dyu_arw_svk_ger_tag_geo_akn_ben_igb_tml_por_fin_uzb_hin_ind_amr_aeg_scr_heb_ven_rus_tsn_moo_afr_mcd_mnd_pol_cic_mol_glc_bos_ctl_amh_krd_ukr_urd_vie_spa_eng_jav_swt_bul_hau_dgb_yor_wly_swa_ewe_alb_lit_tha_chh_mlt_tur_jpn_owc_bsq_swe_tsw_zul_grk_bat_xho_aze_cnt_sun_mly_kor_ses	-0.0260830880104269	-0.0611266324466379	0.951389531599184
326	fin_mlt_ses_krd_vie_mol_ger_lda_knd_ita_cze_tag_bul_guj_mao_lit_mnd_glc_pan_geo_cnt_jav_jpn_tml_tig_tha_slo_tsn_nor_yor_qcu_cic_hin_spa_ind_xho_pol_bos_gam_eng_sun_ven_owc_urd_heb_dyu_mly_grk_sod_moo_aeg_ctl_bem_est_fbf_swt_dgb_swe_azi_aze_kor_ewe_anl_swa_bsq_akn_sid_rus_amh_hun_uzb_tur_svk_prs_wly_tsw_scr_amr_arw_igb_por_afr_chh_hau_bam_ben_zul_dut_lat_bat_alb_mcd_fre_rom_ukr	-0.309202004681435	-0.757931710951121	0.450408194512683
327	yor_lda_hau_nor_sun_chh_glc_zul_wly_akn_jav_mol_mao_cnt_ukr_bam_tsn_por_moo_tag_ita_slo_grk_ses_ben_pol_svk_mlt_fin_vie_rus_bem_knd_ctl_fre_dut_ven_amh_alb_swe_lit_tur_azi_urd_ind_tml_geo_cic_swa_afr_mly_ewe_qcu_krd_gam_swt_ger_scr_eng_anl_hin_dgb_aeg_aze_cze_arw_amr_sid_owc_jpn_bos_dyu_fbf_bsq_igb_heb_pan_bul_hun_rom_tsw_tha_mnd_xho_mcd_lat_prs_uzb_est_kor_bat_sod_tig_guj_spa	-0.355886259986464	-0.802907701094074	0.424075294289726
328	tag_slo_zul_ger_tha_cze_tsn_tur_guj_tsw_lat_mlt_mnd_yor_urd_akn_dyu_bos_jpn_aeg_bat_fre_dgb_ukr_igb_cnt_aze_pol_ewe_ven_pan_glc_rom_scr_fbf_ind_rus_bem_mly_tml_bsq_bul_moo_ben_swa_eng_knd_mao_gam_est_mcd_por_hin_grk_jav_nor_qcu_krd_ctl_sid_arw_wly_afr_svk_tig_amh_lda_xho_hun_ita_chh_hau_anl_mol_kor_dut_uzb_heb_alb_ses_owc_sun_swe_vie_lit_cic_azi_swt_amr_bam_fin_prs_spa_geo_sod	0.726999728103806	1.92711951396621	0.0570170948245482
329	tml_mlt_vie_mcd_hin_nor_tsw_ven_ses_sun_tig_tag_swe_tha_lda_aeg_guj_afr_pan_bsq_jav_qcu_hun_tsn_por_fbf_tur_bul_arw_uzb_glc_zul_mao_prs_ita_cic_chh_mol_knd_ewe_anl_bam_est_kor_fin_bos_fre_scr_urd_rus_ben_gam_swt_xho_svk_geo_lit_owc_wly_sod_dgb_ind_swa_krd_grk_ger_moo_yor_mly_bat_lat_ctl_sid_amr_amh_dut_dyu_azi_hau_heb_spa_eng_bem_alb_akn_cnt_igb_ukr_slo_rom_cze_aze_jpn_pol_mnd	0.550028147223896	1.40126590785805	0.16446287101496
330	eng_tig_sid_mly_aze_mlt_tsw_afr_bsq_pan_tha_knd_rus_dut_bul_urd_jpn_hun_mol_tml_swt_sun_fin_svk_bos_hau_geo_igb_xho_cic_heb_amr_fbf_aeg_mnd_bat_lit_prs_dgb_dyu_sod_swe_fre_lat_grk_bem_tur_pol_slo_ses_scr_jav_ita_swa_ger_spa_anl_cnt_ind_ctl_ewe_lda_akn_krd_vie_hin_por_qcu_est_chh_zul_ukr_gam_amh_rom_arw_guj_tsn_cze_glc_ben_mcd_yor_uzb_wly_bam_moo_mao_tag_owc_kor_nor_ven_azi_alb	0.319779437523579	0.845301973477991	0.400111781239682
331	rom_ctl_vie_hin_cic_tml_nor_slo_tig_mlt_scr_mol_sod_hau_sun_geo_knd_ukr_gam_amh_fin_bem_lda_eng_wly_akn_qcu_bam_jpn_heb_amr_glc_tha_zul_swe_tsn_dgb_ewe_tag_uzb_chh_pol_lat_spa_hun_lit_fbf_anl_krd_yor_sid_swt_azi_bat_prs_mnd_ger_est_pan_cnt_urd_ita_rus_afr_jav_tur_arw_bul_fre_igb_por_svk_aeg_ses_owc_grk_guj_dut_xho_aze_ind_swa_ven_cze_mly_dyu_moo_kor_tsw_bsq_alb_bos_ben_mao_mcd	0.278073951309941	0.655751907059266	0.513602775965662
332	swa_pol_lat_fbf_eng_spa_mao_aze_bat_anl_fin_moo_akn_wly_nor_ven_mlt_pan_tag_guj_urd_jav_cic_igb_est_hau_uzb_cze_ita_mly_sun_bsq_sod_prs_heb_bul_mcd_mol_scr_dgb_zul_tsw_gam_svk_krd_cnt_ukr_sid_hin_lit_xho_mnd_kor_swe_ewe_bam_jpn_azi_ger_yor_amr_vie_ben_chh_tsn_ses_lda_glc_owc_grk_afr_por_ctl_tml_ind_bos_tig_swt_bem_geo_qcu_tha_alb_hun_aeg_dut_amh_fre_arw_tur_knd_rus_dyu_rom_slo	-0.209923243028343	-0.48741004750276	0.627114745243739
333	xho_hun_anl_svk_tha_owc_dyu_eng_bsq_spa_ses_knd_heb_kor_cic_tag_bat_ewe_sun_igb_fin_gam_mol_chh_rus_vie_grk_tsn_pan_tml_hau_scr_geo_mcd_rom_alb_wly_amr_dgb_slo_cze_dut_jav_zul_ctl_mlt_mao_sod_tsw_lda_ven_aze_uzb_moo_yor_lit_fbf_ita_tur_aeg_azi_ben_afr_mnd_qcu_ger_akn_ind_bam_amh_arw_sid_jpn_swa_lat_bos_ukr_krd_swe_est_pol_hin_mly_prs_por_guj_bem_fre_swt_bul_urd_cnt_nor_tig_glc	0.608869391348402	1.41027543876285	0.161794282412733
334	bem_spa_aze_bos_pan_azi_moo_qcu_mcd_fre_wly_ben_cnt_ukr_ita_dut_ger_fbf_afr_scr_rom_tsn_aeg_por_arw_hin_gam_sod_zul_tur_svk_mao_swa_prs_tsw_krd_ctl_tha_cic_urd_owc_kor_nor_dyu_yor_ses_bat_mol_lda_tag_grk_hun_bul_dgb_sun_geo_bsq_eng_guj_amr_jpn_hau_ind_chh_bam_tml_glc_knd_lat_alb_cze_heb_mlt_anl_mly_sid_lit_swe_pol_fin_amh_jav_mnd_uzb_tig_ven_vie_ewe_est_slo_akn_swt_igb_rus_xho	0.345057787825398	0.860517633119302	0.391716792232877
335	guj_scr_ita_prs_tag_krd_ses_nor_rus_qcu_swa_spa_amh_cnt_grk_lat_gam_aeg_ukr_pol_mol_eng_mcd_owc_yor_bem_svk_alb_ben_arw_geo_ger_tml_swe_rom_vie_moo_amr_lda_sod_kor_aze_uzb_swt_afr_sun_ven_hun_heb_dyu_bul_bsq_jav_lit_glc_ctl_sid_tig_igb_xho_hau_tha_fbf_zul_mao_mnd_jpn_slo_tsw_est_dut_tur_ind_anl_cic_knd_wly_cze_hin_mly_dgb_mlt_chh_bos_urd_ewe_fre_akn_bam_pan_por_fin_bat_tsn_azi	NA	NA	NA
336	tur_lda_tml_zul_yor_moo_rus_dut_ger_hau_grk_akn_cnt_rom_fbf_mlt_jav_sod_ben_cic_swt_eng_wly_cze_hin_ind_aeg_ewe_bam_heb_dyu_bsq_tag_glc_igb_prs_slo_vie_chh_bos_spa_swe_kor_mcd_afr_fre_ctl_ses_swa_owc_pol_mnd_lit_ita_hun_ven_scr_xho_bul_tha_mao_sid_krd_urd_guj_alb_pan_uzb_amh_azi_por_aze_mol_fin_geo_knd_nor_dgb_tig_arw_bat_mly_lat_bem_anl_svk_sun_amr_est_tsw_qcu_jpn_tsn_gam_ukr	0.451685616779698	1.1839460806831	0.239451666847172
337	slo_owc_mnd_hin_igb_mly_est_ses_bam_alb_lit_hun_sid_gam_nor_tsn_pol_prs_pan_cic_zul_azi_akn_krd_tha_guj_tag_fre_grk_dut_amr_tur_tml_cze_lda_spa_chh_ita_vie_bsq_bat_sod_swa_afr_mao_aeg_xho_ukr_ctl_fin_lat_rom_wly_bem_por_geo_jav_arw_bos_glc_qcu_yor_aze_uzb_ewe_rus_mcd_knd_mlt_amh_mol_tsw_hau_fbf_anl_ven_tig_ger_dyu_kor_swt_moo_bul_cnt_scr_swe_dgb_heb_ind_urd_eng_svk_ben_sun_jpn	0.528585740503527	1.3533442124843	0.179226091742289
338	qcu_zul_fin_ind_cnt_ewe_gam_fre_mao_knd_lit_glc_uzb_yor_owc_heb_tag_mly_sun_cic_prs_ger_bem_dgb_ses_azi_swe_lat_mnd_eng_ctl_tig_afr_tur_krd_jpn_pol_bam_grk_vie_aze_amh_geo_swa_lda_amr_bul_tsn_fbf_dut_cze_swt_sod_pan_hin_slo_alb_rus_aeg_jav_akn_bat_sid_guj_spa_hau_hun_mcd_chh_bos_bsq_por_svk_wly_ven_mol_rom_kor_ita_xho_tsw_arw_ukr_est_igb_ben_moo_dyu_urd_scr_nor_anl_tha_mlt_tml	-0.419427572153469	-0.983181860047118	0.328068849289055
339	gam_fin_yor_svk_bem_swt_heb_urd_bsq_geo_lda_tag_sid_spa_tsw_mlt_amr_swa_ctl_anl_est_guj_sun_sod_azi_prs_mol_jav_nor_lat_rus_slo_akn_bos_mnd_aze_arw_cze_qcu_mao_xho_bul_glc_ven_ger_ind_rom_zul_uzb_ukr_chh_cnt_afr_pol_moo_por_pan_scr_mly_lit_bat_ita_tsn_hin_wly_alb_dut_hun_tml_dgb_fbf_owc_jpn_aeg_dyu_tig_fre_mcd_ewe_tha_bam_tur_vie_swe_kor_krd_eng_hau_ben_igb_knd_amh_ses_grk_cic	-0.10901389452622	-0.243028981005853	0.808518168727141
340	por_jav_hin_eng_tsn_chh_est_sun_mlt_arw_mao_dyu_aze_ind_guj_yor_hau_dgb_bem_azi_swa_geo_ses_bsq_qcu_owc_scr_jpn_ctl_rom_urd_ben_tig_tur_cic_ita_spa_nor_xho_mcd_pan_anl_krd_amr_alb_bam_kor_ukr_moo_fin_swt_heb_prs_mol_vie_tag_zul_sod_tha_igb_uzb_bat_tsw_mnd_gam_hun_knd_sid_dut_wly_aeg_bos_rus_ewe_fbf_ven_cnt_akn_lda_fre_cze_lat_swe_mly_grk_pol_svk_afr_bul_ger_lit_tml_slo_glc_amh	0.175562905833521	0.412072175230929	0.681234793004531
341	tig_cic_mao_bul_ind_kor_alb_amh_svk_ses_tag_ewe_dgb_ctl_ita_uzb_afr_slo_prs_eng_dut_sid_por_ukr_arw_fbf_sod_swt_guj_ger_yor_mly_chh_sun_mnd_bam_hau_moo_amr_knd_lda_mcd_tha_grk_tsw_gam_fre_urd_heb_akn_lat_tml_swe_bat_jav_rom_mol_geo_nor_hin_igb_dyu_krd_qcu_glc_fin_mlt_aeg_swa_pan_lit_jpn_aze_hun_scr_ven_zul_cnt_xho_vie_bem_anl_est_bsq_ben_wly_spa_pol_azi_bos_tsn_owc_tur_cze_rus	-0.0862390475515095	-0.192473859306883	0.847790719238509
342	slo_afr_zul_bul_bem_prs_eng_ses_wly_rom_amr_mlt_xho_mnd_mcd_cic_pol_bam_amh_akn_owc_pan_gam_lit_tml_lat_dut_aeg_moo_tag_tha_aze_swa_ben_knd_lda_tsw_ita_anl_sid_urd_ger_yor_bat_hau_swe_bos_svk_cnt_ukr_geo_grk_tur_jpn_rus_glc_ind_chh_tsn_ctl_hun_hin_scr_spa_vie_dyu_bsq_arw_por_dgb_fbf_alb_fin_sun_guj_kor_ewe_krd_nor_mao_azi_tig_fre_jav_mol_ven_qcu_igb_heb_mly_uzb_swt_est_sod_cze	0.00640585148580257	0.0157490815312609	0.987468308040155
343	vie_eng_hun_bul_ita_mly_arw_swa_aeg_ewe_yor_aze_tha_bam_zul_ctl_tml_heb_scr_ses_cic_por_dyu_afr_krd_urd_est_bat_hau_mol_sod_tag_ukr_fin_rus_anl_bem_spa_kor_mnd_prs_pol_qcu_ger_glc_sid_cze_dut_bsq_tur_wly_dgb_slo_fbf_azi_rom_swe_fre_sun_amr_nor_guj_jpn_ind_uzb_hin_mao_lda_grk_tig_geo_knd_chh_xho_cnt_lat_gam_mcd_svk_swt_ven_amh_bos_akn_tsn_jav_ben_tsw_moo_igb_owc_pan_mlt_alb_lit	-0.0368507361610579	-0.0842892499736987	0.933007637670787
344	rom_hau_aze_knd_zul_ewe_tml_vie_akn_bul_mly_swt_amh_krd_ctl_arw_bam_bem_anl_uzb_yor_hin_gam_lda_hun_slo_fre_tha_igb_dyu_chh_cze_fbf_azi_tsw_mlt_tsn_mol_glc_swe_alb_rus_prs_nor_ses_ukr_ita_est_mnd_lit_spa_bos_pol_pan_svk_sid_geo_sod_mcd_ven_jpn_tag_eng_xho_scr_urd_dut_aeg_ben_mao_wly_cnt_tur_owc_fin_ind_dgb_amr_afr_por_tig_heb_sun_qcu_moo_bat_kor_ger_lat_swa_grk_bsq_jav_cic_guj	0.505601149564547	1.3426588189549	0.182650521819249
345	ses_spa_knd_rom_ind_wly_ukr_swe_krd_ctl_arw_rus_xho_guj_bem_vie_hun_igb_svk_alb_gam_lat_tur_sun_yor_sod_prs_ita_qcu_zul_fin_kor_azi_sid_afr_lda_mol_fre_fbf_hau_eng_owc_moo_tsn_amh_cic_dgb_ven_swa_jav_bam_tha_bat_mnd_geo_chh_cze_amr_ger_aeg_scr_dut_hin_tml_heb_ewe_lit_est_mcd_bos_anl_pan_bul_glc_swt_aze_mao_tag_dyu_slo_uzb_urd_ben_cnt_nor_tig_pol_por_jpn_mlt_grk_akn_bsq_mly_tsw	-0.148550679093801	-0.346855455132544	0.729483539149961
346	hin_grk_pan_owc_vie_est_krd_lit_lat_xho_gam_afr_wly_pol_tur_sod_ctl_ben_jpn_hun_akn_cze_aze_spa_cnt_svk_glc_aeg_mcd_por_jav_igb_sun_eng_scr_tsn_tig_cic_qcu_arw_tha_rom_amr_fin_chh_bat_guj_dgb_tsw_mnd_sid_swa_hau_dyu_prs_yor_ewe_ven_bul_bam_lda_heb_moo_zul_ind_fre_bos_rus_fbf_dut_mlt_urd_mly_mao_ses_slo_swt_bsq_azi_amh_tag_alb_nor_mol_uzb_ita_anl_geo_tml_ukr_bem_kor_knd_swe_ger	-1.18603154566779	-3.20676170814242	0.00184100892898195
347	amr_mcd_jav_bul_ven_eng_por_kor_ind_ita_chh_spa_owc_aze_igb_tsn_tml_tsw_slo_pan_lda_ewe_cic_bem_sid_nor_aeg_hin_ben_azi_tag_amh_sun_arw_akn_yor_gam_est_bat_bsq_scr_ger_lit_tur_rus_fin_knd_xho_swa_krd_swt_wly_dut_tig_urd_mly_fbf_heb_pol_glc_fre_alb_hun_sod_anl_prs_mol_guj_bos_afr_qcu_bam_cze_lat_geo_uzb_dyu_grk_mnd_tha_swe_dgb_mao_ses_cnt_ctl_moo_jpn_ukr_rom_hau_vie_zul_svk_mlt	1.14508974686021	2.81504620880164	0.00595325276381324
348	mly_glc_mol_zul_por_tag_tha_slo_pol_owc_hin_tml_ven_bsq_tig_spa_svk_sod_fbf_aze_prs_ben_est_igb_amh_uzb_mlt_amr_tsw_ita_sid_rus_tsn_ukr_chh_dyu_gam_nor_dut_grk_swe_mao_guj_azi_geo_vie_tur_cze_moo_fre_swt_swa_jav_eng_akn_lit_sun_anl_hau_ewe_bos_bat_xho_knd_lat_dgb_ger_bem_yor_bul_aeg_scr_pan_afr_rom_wly_heb_alb_mnd_hun_qcu_jpn_ctl_cic_krd_arw_fin_ind_bam_mcd_urd_lda_ses_cnt_kor	0.0759095564489208	0.174350527042328	0.861968975760934
349	ukr_azi_lda_krd_yor_hun_tur_slo_dgb_akn_tml_anl_sun_dyu_afr_mao_cic_mlt_moo_guj_alb_mly_ewe_wly_tsw_glc_jpn_tsn_heb_ses_pan_scr_igb_ger_sid_qcu_swe_lat_amr_mnd_grk_ita_amh_dut_bul_chh_cnt_aeg_spa_ind_fin_rus_uzb_fre_mol_est_por_ctl_tha_eng_bat_bos_kor_swa_cze_hau_lit_zul_arw_pol_tag_gam_tig_prs_swt_hin_urd_mcd_ven_rom_knd_aze_fbf_jav_bem_nor_sod_bsq_geo_vie_ben_xho_bam_owc_svk	-0.469697183409979	-1.10934457392191	0.270141946606039
350	sod_mol_qcu_azi_ukr_tag_jav_mnd_amh_tur_svk_cnt_dut_lat_kor_hin_bat_afr_swa_ewe_xho_jpn_bsq_nor_krd_tha_prs_ben_dyu_fbf_urd_ses_wly_heb_swt_tml_mly_zul_fre_arw_mao_sun_bos_pan_spa_eng_slo_chh_est_fin_mcd_bul_ita_glc_tig_bem_cic_cze_moo_knd_bam_por_rus_hun_guj_vie_dgb_tsw_swe_grk_pol_ind_lit_lda_owc_scr_yor_ctl_geo_aeg_anl_hau_akn_aze_gam_alb_sid_mlt_ven_tsn_uzb_rom_igb_amr_ger	-0.24392767050771	-0.566700569411954	0.572282812250881
351	fin_azi_por_ita_mly_anl_hau_moo_mol_slo_dyu_sod_krd_tsn_bem_aze_gam_igb_est_wly_urd_pol_hin_dgb_jpn_bam_afr_bsq_geo_rus_knd_lit_xho_fre_glc_qcu_sun_svk_scr_mao_heb_spa_ctl_tsw_bat_tig_sid_chh_uzb_tha_tml_ger_owc_pan_swa_swe_eng_cze_bul_tag_hun_rom_bos_ewe_vie_mlt_grk_mcd_kor_lda_dut_nor_ukr_cnt_akn_ven_ind_lat_ben_prs_ses_swt_yor_amh_cic_tur_zul_jav_fbf_guj_aeg_arw_amr_alb_mnd	-0.22719639319038	-0.503177643842755	0.616029044928808
352	tml_ind_bam_tig_dgb_est_azi_qcu_pol_fbf_eng_mao_tsn_bem_alb_mlt_sun_rus_spa_swe_fin_cic_bos_sid_mnd_geo_svk_mcd_dyu_igb_chh_fre_amr_bsq_aze_tsw_ctl_owc_tag_mol_afr_bat_lda_ses_hun_glc_scr_mly_ita_sod_lat_grk_knd_lit_zul_swt_prs_gam_ewe_xho_hau_krd_swa_cze_tha_cnt_guj_yor_slo_uzb_tur_amh_dut_moo_wly_ukr_jav_ven_jpn_arw_hin_rom_aeg_bul_ger_ben_anl_akn_vie_urd_por_heb_kor_pan_nor	0.0282044108908492	0.0660576510573689	0.947473724705424
353	hau_rom_tag_krd_kor_aze_tur_bem_moo_ukr_nor_wly_rus_sid_ewe_sun_mcd_amr_ses_alb_xho_mnd_mlt_gam_yor_ita_dut_glc_bam_fin_lat_qcu_ger_mly_swa_grk_afr_spa_ind_guj_arw_ctl_jav_chh_dgb_fbf_cze_aeg_fre_cic_igb_slo_amh_tsw_bat_zul_tha_tsn_tig_hin_lda_jpn_ven_geo_pol_vie_uzb_owc_sod_bos_azi_hun_prs_est_anl_swe_lit_bsq_mao_swt_akn_pan_urd_dyu_mol_knd_heb_bul_tml_por_scr_cnt_eng_svk_ben	-0.465402203678188	-1.1970295209584	0.234337454073165
354	fre_bem_ind_ger_rus_tml_ven_dut_grk_hun_tha_bul_lda_slo_ukr_eng_xho_akn_ben_urd_cic_bam_qcu_pan_yor_vie_zul_gam_sun_tur_dyu_aeg_swe_lat_swt_ses_fbf_wly_azi_ctl_heb_bat_rom_cnt_est_jav_bos_por_lit_cze_tsw_alb_nor_moo_ewe_sod_aze_spa_mnd_mly_amh_svk_uzb_glc_kor_pol_jpn_tig_mao_arw_hin_chh_fin_ita_sid_krd_mcd_owc_mlt_igb_mol_tsn_hau_guj_afr_dgb_bsq_swa_prs_anl_geo_scr_knd_amr_tag	0.697101200691671	1.80665428136294	0.0740503042182017
355	krd_tha_jav_yor_mly_ger_dgb_est_lda_tml_swa_glc_azi_rom_kor_aeg_xho_afr_wly_tur_lat_hin_igb_uzb_arw_pol_aze_sod_swe_chh_bem_pan_slo_hau_grk_akn_dyu_tag_cnt_bul_scr_amh_tig_bos_ctl_spa_alb_jpn_swt_urd_zul_bat_eng_mnd_tsn_bam_ses_fre_amr_sun_ukr_ven_gam_mcd_heb_mol_fin_guj_vie_rus_sid_ita_mao_hun_tsw_por_fbf_cic_cze_ewe_prs_qcu_nor_dut_mlt_anl_svk_knd_ind_lit_ben_moo_geo_owc_bsq	-0.772266549047011	-2.00051334950054	0.0483608480306889
356	qcu_mlt_glc_aeg_bsq_eng_mol_swe_jav_grk_jpn_svk_moo_ewe_ben_igb_ind_azi_lit_mnd_lda_por_uzb_bem_knd_aze_tur_ses_ita_krd_amr_mly_arw_swa_ctl_ukr_hau_dut_amh_swt_bam_guj_fre_geo_fin_cze_tsn_kor_tml_heb_tig_fbf_bos_alb_cnt_owc_urd_yor_ger_tsw_mao_scr_bul_prs_zul_wly_dgb_tha_tag_pan_gam_slo_cic_spa_akn_nor_pol_dyu_rus_rom_mcd_bat_sod_ven_lat_afr_xho_hin_sun_chh_est_sid_vie_anl_hun	0.0221012832576982	0.0522272236687922	0.958459660194101
357	aeg_wly_dyu_lat_hun_mlt_mao_tur_swt_bem_mly_mcd_knd_vie_gam_geo_heb_alb_akn_glc_sod_swe_nor_tig_urd_anl_ewe_spa_jpn_cic_amr_por_ses_dgb_fbf_yor_amh_arw_guj_dut_tsw_tag_bos_owc_bat_svk_est_swa_ita_azi_cnt_eng_ben_rom_fin_chh_tml_tha_hau_afr_moo_zul_mnd_krd_ven_lda_grk_cze_bsq_kor_rus_ctl_jav_uzb_sun_pan_igb_ukr_fre_sid_pol_xho_bam_hin_ind_tsn_prs_aze_mol_ger_bul_slo_lit_scr_qcu	-0.296706780363263	-0.716982077404919	0.47518201919658
358	cnt_dgb_owc_nor_afr_mly_hin_gam_xho_fbf_igb_ses_por_guj_tha_jpn_hau_est_swe_dut_cic_ind_scr_jav_bsq_heb_yor_lit_tsw_ven_sid_tig_geo_glc_tsn_mcd_bos_dyu_anl_ctl_swa_amr_prs_spa_knd_amh_zul_ita_pan_chh_uzb_azi_aze_slo_rom_mol_cze_moo_hun_krd_pol_alb_wly_swt_lda_grk_urd_bam_qcu_bat_arw_fin_ben_mnd_sun_ger_lat_svk_rus_bem_fre_kor_tag_eng_ewe_bul_mlt_akn_sod_aeg_tml_vie_tur_ukr_mao	0.565655876346625	1.31306096710934	0.192393112722893
359	glc_ind_nor_cnt_mol_rus_lat_sid_kor_tig_est_moo_cze_mlt_eng_swt_tml_wly_tur_arw_guj_bem_scr_aze_azi_dgb_spa_jav_vie_svk_swa_aeg_lit_rom_amr_bam_pan_hun_ses_dut_urd_sun_owc_tsw_ita_mly_ukr_bat_grk_amh_bul_cic_fin_mcd_mao_mnd_ewe_fre_chh_uzb_fbf_bos_prs_swe_knd_geo_ctl_tsn_tha_ben_qcu_yor_jpn_bsq_akn_alb_igb_slo_sod_anl_lda_krd_ger_zul_xho_gam_hau_dyu_afr_pol_heb_tag_hin_ven_por	0.395416511268837	0.939982199887851	0.349661767515623
360	mao_anl_moo_pol_bem_heb_zul_fbf_ukr_tha_wly_mol_yor_bul_fre_knd_swt_igb_gam_ses_spa_sod_dut_ind_glc_por_hau_geo_hin_tml_uzb_alb_amh_swa_dgb_ben_owc_rom_mcd_rus_mnd_lat_tag_tig_krd_prs_chh_ger_bsq_ita_hun_azi_aze_tur_kor_urd_scr_cic_mly_dyu_akn_bam_swe_tsw_qcu_tsn_jpn_bat_pan_mlt_lda_arw_est_lit_nor_bos_afr_slo_cnt_guj_grk_amr_ctl_eng_ewe_svk_sid_fin_ven_vie_jav_xho_sun_cze_aeg	-0.11296311762023	-0.291016879447333	0.7716864478067
361	vie_nor_akn_geo_alb_slo_wly_moo_hin_dgb_ita_dyu_bem_bul_mly_grk_afr_anl_amr_mlt_qcu_hau_sun_por_mao_mnd_heb_owc_tha_aeg_fbf_cic_krd_sid_bos_hun_ewe_swt_ind_bsq_bam_sod_fre_lat_tig_est_knd_spa_mcd_ger_ctl_gam_rus_zul_swa_bat_jpn_pol_kor_ven_azi_glc_xho_mol_tsn_yor_igb_scr_tag_eng_swe_cnt_ukr_ses_fin_rom_lit_jav_ben_aze_tur_svk_pan_chh_amh_urd_arw_lda_tml_cze_dut_guj_prs_tsw_uzb	0.0660303565692679	0.164697127629496	0.869539826291458
362	ita_mnd_swt_ben_spa_mly_amr_tha_mcd_bos_hin_bul_bam_tsw_tag_swa_tml_hun_dgb_uzb_fre_vie_cze_urd_kor_pan_est_xho_cnt_rus_mao_igb_zul_azi_ukr_prs_guj_hau_chh_aeg_arw_wly_dut_anl_glc_afr_akn_sid_sun_ger_ven_nor_tsn_grk_amh_krd_moo_qcu_pol_jpn_por_svk_ctl_heb_tig_mlt_ind_fbf_alb_dyu_gam_owc_ewe_jav_knd_yor_cic_mol_bsq_scr_slo_lda_eng_tur_aze_bem_lit_rom_lat_sod_geo_bat_fin_swe_ses	0.618844311378549	1.39966077988964	0.164941819518622
363	geo_fre_cze_xho_amh_anl_arw_scr_slo_krd_aeg_swt_wly_dut_aze_dyu_afr_tag_bam_cnt_swa_zul_ewe_hin_hau_akn_uzb_por_lit_knd_ven_bem_yor_sid_azi_ses_tig_swe_nor_prs_amr_dgb_chh_grk_jpn_igb_fbf_gam_lda_mcd_mao_vie_mly_ind_pol_mol_urd_ita_sod_moo_mnd_lat_bos_bul_ben_qcu_fin_ger_rom_bsq_tha_tsn_hun_rus_heb_ukr_jav_kor_owc_sun_mlt_guj_svk_est_eng_tsw_ctl_tml_bat_spa_alb_tur_glc_pan_cic	0.2689866298832	0.620924654460506	0.536168054526592
364	prs_geo_slo_hin_tsw_mnd_knd_owc_lit_uzb_igb_grk_heb_tha_swt_amr_tsn_bat_afr_ind_glc_svk_hau_amh_cnt_ben_anl_bos_bsq_dyu_pan_fbf_ukr_rom_nor_kor_por_aeg_bem_eng_zul_tur_urd_swa_fre_yor_xho_ven_sun_wly_akn_azi_gam_ctl_sod_chh_dgb_sid_swe_lda_guj_aze_tag_tml_est_pol_ger_qcu_bul_dut_rus_lat_ses_mcd_bam_cze_cic_jav_fin_mlt_mly_tig_ewe_spa_moo_mao_mol_arw_ita_alb_hun_jpn_vie_krd_scr	-0.826007281573358	-2.16950315268277	0.0325937076342128
365	tha_fbf_krd_jav_geo_dut_yor_rom_bem_slo_afr_xho_hau_ses_ita_cic_mcd_cze_svk_amh_mly_knd_bul_ind_glc_swt_qcu_zul_aeg_mao_igb_pan_anl_lat_bsq_kor_arw_hin_ger_ven_tig_tsw_ewe_uzb_fre_mnd_bat_lda_tag_urd_eng_ukr_guj_ctl_sod_swe_grk_vie_mol_bam_cnt_pol_heb_bos_amr_gam_tur_tsn_est_fin_wly_alb_akn_jpn_chh_ben_prs_dgb_spa_lit_mlt_hun_dyu_aze_azi_sid_scr_tml_nor_rus_owc_sun_moo_swa_por	-1.01959644345907	-2.30597159676416	0.0233343129796245
366	cnt_mol_ewe_dut_krd_zul_rom_sod_slo_dyu_owc_knd_chh_swa_amr_tml_qcu_tag_xho_amh_ger_ses_dgb_pan_fbf_gam_mlt_alb_swt_hun_aeg_lat_grk_bul_guj_akn_eng_mnd_ven_azi_nor_yor_bam_tig_bsq_mcd_fre_swe_scr_prs_ctl_pol_jpn_sid_ukr_wly_glc_urd_vie_tsw_lit_bem_sun_uzb_tha_ita_ind_por_rus_moo_mao_cze_tur_mly_aze_tsn_kor_ben_igb_lda_bat_spa_est_jav_fin_anl_bos_heb_svk_hau_arw_geo_cic_afr_hin	0.506715434555493	1.14158060633396	0.256559272083529
367	bos_krd_dyu_wly_hin_tsn_fre_hun_xho_nor_ind_dgb_cze_guj_glc_aeg_jav_mly_spa_bem_moo_bat_prs_swe_chh_est_mao_mol_tha_vie_bam_tag_tsw_ita_swa_ukr_cnt_uzb_ewe_heb_grk_bsq_ben_mlt_swt_svk_knd_tml_yor_ctl_scr_zul_alb_afr_bul_anl_rom_mnd_pan_ses_aze_azi_slo_gam_dut_igb_amr_tur_urd_jpn_lit_mcd_kor_por_amh_rus_sun_fin_hau_ven_owc_arw_ger_eng_geo_tig_akn_qcu_pol_fbf_sod_lda_sid_cic_lat	-0.215468366029322	-0.554207663144368	0.580766976437764
368	mly_tur_swt_heb_ita_mao_igb_tig_nor_bul_rom_slo_guj_bem_hun_tml_grk_bsq_ewe_qcu_fbf_krd_uzb_sid_urd_chh_scr_tsn_jpn_bat_ven_fre_ses_hin_ben_lda_bos_mlt_eng_sod_ukr_hau_afr_swe_xho_cze_amh_cic_anl_ind_alb_swa_mcd_geo_fin_zul_lit_arw_pan_dgb_ger_jav_cnt_dut_spa_moo_lat_rus_mnd_prs_por_owc_gam_amr_akn_knd_kor_aze_vie_yor_bam_est_tha_tsw_svk_azi_mol_tag_sun_aeg_glc_wly_dyu_pol_ctl	-0.0446245211519179	-0.107070083830936	0.914964017808198
369	krd_guj_owc_ben_prs_jpn_zul_sid_hau_tsw_ewe_kor_aeg_lit_fin_dgb_cic_ind_ger_rus_jav_bos_grk_swt_urd_moo_mly_yor_bem_mol_mcd_swe_dyu_spa_lat_rom_amr_arw_aze_bsq_tur_sod_cnt_cze_mnd_fbf_mao_azi_bat_ses_anl_ita_slo_igb_vie_mlt_qcu_heb_afr_akn_pan_ven_alb_pol_gam_bul_tig_nor_svk_ctl_tsn_hin_tag_bam_chh_por_sun_knd_wly_swa_hun_est_uzb_tha_glc_tml_xho_ukr_eng_dut_scr_geo_lda_amh_fre	0.0284376442648655	0.0646313651027562	0.948606234711333
370	ita_por_heb_fbf_mly_sun_tur_akn_fin_ger_ind_bem_glc_lit_guj_ctl_swe_jpn_tml_urd_bsq_hau_pol_tag_swt_bat_geo_gam_ven_owc_afr_bam_moo_igb_dgb_arw_prs_dut_lda_ben_knd_chh_jav_tha_tig_tsw_ses_xho_cnt_ewe_lat_bul_slo_cic_mcd_mol_rus_vie_tsn_amh_anl_dyu_hin_uzb_kor_krd_mnd_rom_fre_spa_nor_hun_sid_aeg_pan_aze_est_azi_yor_eng_qcu_sod_grk_ukr_scr_bos_amr_mao_cze_alb_swa_svk_zul_mlt_wly	0.0766229987519322	0.202300774575127	0.840123488666016
371	aeg_por_ben_azi_qcu_tsw_krd_bem_ven_gam_swe_bat_afr_zul_wly_ses_mol_scr_svk_dgb_guj_urd_sid_dyu_fin_akn_amh_mao_prs_yor_sod_xho_mly_tag_aze_anl_jpn_rus_ctl_geo_mlt_bul_pol_est_spa_tsn_moo_eng_lda_tha_nor_arw_swa_lit_bam_mcd_ewe_ukr_alb_cic_hau_vie_fre_chh_mnd_tml_bos_lat_ita_dut_rom_amr_hun_pan_igb_ger_hin_owc_uzb_bsq_sun_fbf_grk_ind_swt_glc_tur_kor_jav_tig_knd_heb_cnt_cze_slo	-0.665768578602817	-1.5447281463953	0.125808191208643
372	swe_geo_heb_sun_ven_moo_bam_dgb_pan_swt_ukr_rom_est_hau_amr_ger_bul_tha_ewe_tur_dut_scr_tml_eng_chh_tsn_svk_jav_dyu_jpn_ita_afr_cic_hin_pol_lit_tsw_vie_bem_fbf_kor_bos_krd_lat_amh_xho_sid_hun_fre_mly_uzb_anl_cze_alb_aeg_mao_ses_glc_swa_zul_por_yor_ind_tag_mcd_mol_ctl_akn_nor_guj_fin_grk_arw_mlt_wly_bat_mnd_spa_prs_knd_tig_cnt_owc_slo_gam_bsq_ben_sod_qcu_rus_lda_igb_aze_urd_azi	0.580984641231901	1.50647361505084	0.135334893500778
373	swt_pan_amr_amh_igb_cic_cze_lit_sod_tsn_uzb_tsw_eng_por_dut_hau_tha_ukr_fre_sid_fbf_anl_est_urd_yor_afr_vie_heb_pol_zul_cnt_lat_akn_mcd_ewe_dgb_arw_gam_swe_krd_mlt_mol_ctl_aze_bsq_nor_scr_chh_tig_mly_rom_mao_spa_mnd_xho_moo_wly_bem_azi_owc_bam_svk_bat_hun_geo_knd_ind_tag_tur_grk_swa_glc_kor_guj_dyu_alb_qcu_prs_ger_ses_rus_jav_lda_tml_ven_slo_jpn_aeg_ita_bos_bul_fin_sun_ben_hin	NA	NA	NA
374	akn_swt_krd_ita_svk_eng_mlt_fbf_grk_aze_sod_gam_moo_dut_lit_nor_afr_jpn_rom_spa_xho_amh_bem_alb_ctl_igb_knd_cze_dyu_cic_swa_dgb_zul_tsn_mol_fin_ewe_tag_scr_bam_geo_owc_mcd_hin_uzb_slo_pan_jav_mao_azi_bos_prs_hau_arw_pol_mly_ind_bul_tml_cnt_por_amr_sun_wly_rus_guj_chh_mnd_sid_ukr_vie_kor_ven_yor_hun_glc_ger_lat_ben_tur_ses_aeg_bat_tig_fre_est_tsw_bsq_lda_heb_swe_qcu_urd_anl_tha	-0.268669542377154	-0.649855029760882	0.517387856848317
375	tur_uzb_ita_chh_ctl_tha_gam_tig_mcd_arw_swa_aze_lit_lat_svk_dut_sid_akn_lda_est_bsq_fbf_sun_swe_ind_jav_cic_mly_moo_bul_pol_tml_scr_tsw_bem_slo_igb_qcu_knd_mlt_alb_amr_tsn_mol_grk_azi_jpn_heb_glc_hin_dyu_mnd_aeg_swt_krd_por_cnt_tag_pan_prs_yor_kor_hau_dgb_guj_rom_urd_bos_spa_cze_amh_hun_afr_bam_eng_mao_ses_zul_xho_ukr_fin_fre_owc_wly_ger_geo_nor_rus_sod_vie_ven_ewe_ben_bat_anl	-0.106515462779487	-0.239073947117481	0.811574309536818
376	wly_swa_bat_prs_jav_por_bem_tml_amh_ewe_rus_vie_dut_mcd_tsn_swe_arw_azi_sod_nor_mnd_ven_jpn_sun_bsq_tha_aeg_zul_hau_mol_fin_ukr_ger_bam_tsw_grk_tag_urd_cze_anl_svk_lat_ita_geo_amr_dyu_hun_tig_hin_alb_sid_rom_igb_guj_ses_qcu_aze_kor_mlt_mao_lit_moo_cnt_dgb_scr_slo_pol_yor_mly_chh_glc_fbf_ctl_afr_ind_krd_ben_cic_akn_pan_owc_lda_xho_knd_fre_heb_gam_est_bos_spa_tur_bul_swt_eng_uzb	-0.325319687370942	-0.798088569756884	0.42685232063954
377	fin_hun_prs_mcd_rom_amr_tag_uzb_hin_urd_dgb_lat_grk_lda_vie_dyu_tha_rus_aze_akn_gam_tur_knd_mly_qcu_pol_jav_cze_aeg_sun_tsw_sid_eng_bat_svk_por_ses_ben_spa_mol_xho_cic_cnt_mnd_ind_ger_fre_chh_lit_mao_krd_guj_wly_tsn_mlt_ita_ewe_sod_afr_fbf_bul_geo_tig_owc_ctl_moo_bos_ukr_hau_azi_yor_tml_jpn_alb_glc_amh_heb_swt_slo_zul_arw_pan_igb_kor_swe_dut_nor_est_bem_ven_scr_bam_swa_bsq_anl	-1.0237654221077	-2.40928113559789	0.0179538177875739
378	ven_urd_aeg_spa_cze_lat_moo_pan_tml_amh_ben_yor_swt_ind_hau_ger_slo_ukr_aze_qcu_mcd_mao_sid_cnt_ses_por_afr_jav_xho_mnd_prs_krd_igb_dut_hun_fin_tha_eng_sun_tag_arw_bul_bos_vie_tsn_rus_fre_kor_geo_ewe_nor_lda_jpn_gam_zul_anl_alb_ctl_owc_swa_azi_rom_pol_mly_est_cic_guj_akn_mol_uzb_svk_tsw_dyu_tur_amr_bem_tig_hin_grk_fbf_knd_ita_swe_bsq_wly_bat_lit_glc_dgb_sod_chh_mlt_heb_bam_scr	0.248873593318567	0.584884065245541	0.560042034268172
379	mly_alb_jpn_ben_sid_ger_aze_lat_bam_fin_urd_wly_tur_xho_heb_fbf_ind_azi_sod_arw_mnd_bsq_dyu_rom_anl_cze_bos_hun_bat_swt_zul_gam_cnt_kor_krd_moo_ses_uzb_bem_geo_slo_fre_hau_tsn_lit_svk_afr_amr_ewe_qcu_hin_ven_mlt_tml_nor_mol_tsw_jav_vie_est_owc_igb_knd_grk_chh_amh_akn_swe_guj_por_dut_prs_aeg_ctl_ukr_mcd_cic_tig_mao_lda_ita_spa_swa_eng_dgb_scr_glc_tag_sun_yor_tha_rus_pan_pol_bul	0.720786444068184	1.8992346666841	0.0606330604766619
380	afr_arw_mcd_bam_yor_cnt_ven_mnd_swe_qcu_sun_bul_ind_wly_mol_lda_bos_swa_urd_ita_ger_knd_geo_grk_rom_slo_fbf_ewe_xho_tsn_lit_gam_prs_zul_hin_hun_dgb_cze_amr_aeg_owc_ukr_ben_tsw_bsq_fre_sod_cic_bem_chh_tha_pan_amh_uzb_aze_spa_akn_vie_rus_est_hau_moo_pol_dyu_svk_tag_nor_fin_sid_tml_ses_igb_eng_lat_scr_mlt_mly_por_kor_mao_swt_alb_azi_guj_tur_anl_glc_bat_tig_heb_krd_jpn_ctl_dut_jav	0.303313993410143	0.698273290065467	0.486748657681615
381	swt_dut_ven_cze_uzb_qcu_anl_tsn_cic_fbf_igb_fin_jpn_scr_azi_chh_xho_ukr_fre_mly_tsw_lda_dgb_amh_dyu_bsq_moo_tha_akn_yor_svk_ind_amr_kor_sun_sid_pol_bos_bat_ita_aeg_hin_grk_aze_ewe_knd_ctl_swe_swa_spa_ben_geo_lat_gam_prs_mnd_jav_vie_hun_arw_sod_est_tig_zul_cnt_hau_heb_slo_eng_por_owc_ger_nor_bem_rus_mao_urd_krd_wly_guj_mol_alb_lit_mlt_tur_tag_mcd_bul_glc_rom_tml_bam_pan_afr_ses	-0.121450885046906	-0.341467257900852	0.733522179443964
382	akn_jav_urd_knd_sun_amh_ewe_zul_nor_moo_lda_lat_mao_cnt_swt_arw_tml_bem_cze_gam_prs_tsn_tur_ukr_lit_kor_cic_dut_spa_bos_bsq_swe_fin_mcd_ctl_chh_sid_guj_por_bam_tag_sod_tsw_pol_grk_hin_uzb_hun_mol_ven_vie_svk_igb_slo_fre_qcu_bul_anl_rus_ses_tig_ger_swa_mnd_alb_heb_azi_owc_mly_rom_wly_fbf_yor_eng_afr_dgb_ind_pan_krd_ben_hau_aze_bat_mlt_xho_amr_dyu_ita_est_scr_glc_geo_jpn_tha_aeg	-0.00482038074009328	-0.0108171279389832	0.991392519816197
383	est_azi_aze_geo_spa_qcu_bsq_alb_arw_tag_lit_jav_ctl_fin_heb_mao_hau_eng_krd_ukr_vie_mol_kor_bem_ewe_sun_fbf_afr_dut_grk_gam_mnd_owc_tsw_xho_bos_bul_dgb_pol_urd_ger_zul_moo_ita_rus_tsn_ven_wly_hin_uzb_sod_cnt_slo_mcd_guj_jpn_tha_tig_amh_ind_pan_knd_chh_swa_mly_akn_anl_rom_prs_cic_nor_scr_sid_tur_hun_glc_igb_amr_fre_cze_ses_bat_lda_swt_bam_svk_swe_yor_aeg_por_mlt_dyu_lat_ben_tml	0.0228383196187875	0.0584551376664211	0.953511516078082
384	hin_glc_bam_vie_afr_mol_tur_uzb_hau_azi_lda_prs_xho_mao_hun_ukr_sid_ctl_tig_ses_fre_bsq_amr_bul_wly_aeg_qcu_tha_eng_mnd_grk_por_scr_bat_fbf_amh_zul_cic_tsn_cnt_krd_fin_swa_gam_dgb_mcd_svk_akn_ita_est_tml_pan_mlt_geo_ind_bem_swe_owc_tag_pol_lit_slo_sun_tsw_igb_cze_rom_mly_sod_chh_anl_swt_urd_moo_spa_nor_ven_yor_ewe_ger_aze_guj_rus_bos_jpn_arw_jav_heb_lat_dyu_knd_ben_kor_dut_alb	-0.0259948692515692	-0.0588010201524111	0.953236760325653
385	fre_igb_aeg_urd_kor_aze_est_uzb_fin_ses_zul_jpn_ewe_krd_nor_bat_glc_slo_qcu_svk_ger_swe_ukr_bem_ven_knd_por_eng_bsq_lat_moo_sun_azi_yor_alb_ita_akn_lda_mlt_owc_jav_sid_chh_anl_ben_sod_rus_vie_pan_mly_dgb_cic_tml_spa_geo_arw_cze_bos_rom_lit_tha_scr_hin_prs_wly_tsw_swt_tur_grk_mnd_ind_mol_dut_hun_tsn_xho_amh_bam_mao_ctl_hau_gam_afr_heb_dyu_bul_tig_cnt_mcd_tag_fbf_pol_amr_guj_swa	NA	NA	NA
386	dut_vie_tsn_swt_bsq_lat_pol_igb_scr_hun_tur_ger_akn_ita_sid_hin_afr_aeg_tig_heb_krd_alb_ses_yor_sod_fre_ukr_bam_prs_amh_geo_amr_chh_ven_ewe_slo_xho_tha_mol_urd_tml_ctl_arw_glc_por_swe_est_eng_dgb_bem_ben_uzb_bul_fbf_aze_bat_nor_azi_sun_knd_kor_lda_mcd_cze_anl_bos_spa_owc_dyu_ind_gam_tag_rom_jav_cic_wly_swa_tsw_mlt_mnd_fin_moo_qcu_rus_grk_mao_jpn_mly_cnt_lit_pan_guj_hau_zul_svk	0.071771191493065	0.16606758417579	0.868464263877717
387	nor_sun_dut_mcd_uzb_ger_tig_glc_afr_arw_bul_ind_vie_eng_yor_jav_bam_svk_hun_tml_alb_guj_est_bat_cze_zul_swa_aeg_fbf_moo_swe_dyu_xho_hin_bsq_pol_cnt_sod_ses_knd_kor_rom_mao_gam_tsw_mnd_spa_fin_akn_mly_lat_krd_amh_ctl_tha_pan_ven_igb_wly_lit_bem_urd_hau_chh_cic_sid_tur_aze_jpn_geo_slo_tag_owc_dgb_por_ukr_qcu_rus_bos_amr_ita_tsn_anl_ewe_azi_lda_mol_swt_fre_grk_ben_mlt_scr_heb_prs	0.0349604891834958	0.0790401031962066	0.937170548820989
388	ewe_lat_mao_bos_prs_wly_alb_zul_sid_eng_svk_guj_ita_moo_swa_bul_lda_pol_tsw_urd_cic_dut_afr_yor_spa_cnt_igb_scr_slo_chh_bem_ven_aze_amr_amh_tha_mol_kor_hau_rom_krd_ben_geo_knd_qcu_owc_tag_gam_swt_ukr_tsn_ses_heb_tml_mnd_est_vie_azi_pan_swe_dyu_fre_cze_mlt_ctl_aeg_anl_ger_glc_mcd_mly_lit_bam_jpn_dgb_ind_fin_uzb_rus_tig_nor_grk_bsq_por_xho_bat_hun_hin_arw_sun_akn_tur_sod_jav_fbf	-0.227790012185485	-0.584548193434735	0.560266962708961
389	dyu_slo_ctl_mao_tsw_por_swt_tig_geo_hin_eng_scr_yor_tur_ukr_mcd_bat_cnt_chh_aze_hun_mly_rus_vie_bem_bul_swa_ger_est_anl_dgb_lit_cic_arw_jav_krd_bsq_cze_sid_glc_kor_wly_fbf_amr_swe_aeg_ven_tml_pol_spa_urd_ita_nor_ben_bos_xho_grk_knd_afr_pan_gam_fin_owc_guj_lat_ewe_igb_tsn_prs_uzb_alb_mnd_ind_tha_svk_hau_zul_moo_sun_amh_azi_qcu_lda_sod_mlt_bam_dut_akn_fre_mol_rom_ses_heb_jpn_tag	0.404407555218973	0.947921475054377	0.345626095849151
390	sid_amr_gam_dyu_swt_grk_mly_swa_tig_vie_aze_ven_afr_swe_bam_kor_lda_ctl_alb_hun_amh_ewe_knd_bos_fin_mol_jav_cic_jpn_moo_bsq_owc_lat_krd_bem_azi_pan_prs_chh_tha_bat_ger_ukr_ben_est_sun_cnt_uzb_ses_fre_rus_mcd_geo_tur_ind_urd_pol_yor_tsw_cze_igb_fbf_xho_por_dgb_tag_spa_mnd_mlt_svk_bul_slo_sod_tsn_wly_tml_heb_ita_lit_hin_arw_aeg_hau_qcu_dut_rom_nor_glc_guj_eng_akn_mao_anl_zul_scr	0.438040668374969	0.974599268039692	0.332287304997004
391	mnd_lda_swe_urd_ewe_krd_spa_hau_qcu_nor_zul_bos_knd_mol_est_ger_fre_azi_pol_bam_amr_ind_bat_guj_yor_sod_grk_tig_dgb_uzb_slo_cic_arw_rus_fbf_ukr_scr_geo_ses_mao_swt_igb_hin_por_prs_hun_svk_jpn_xho_sid_ven_cnt_tsw_tha_dyu_kor_tml_bul_anl_lit_ben_mlt_eng_afr_ita_akn_glc_moo_jav_tsn_tur_bsq_mly_vie_alb_fin_chh_dut_cze_wly_ctl_aeg_amh_sun_tag_swa_heb_pan_bem_gam_aze_mcd_owc_rom_lat	0.677536069427438	1.59004643380986	0.115218182583136
392	lat_tml_ukr_ewe_aeg_tha_wly_ctl_hau_yor_bem_chh_moo_dyu_prs_anl_svk_lit_xho_swt_bsq_arw_tsn_zul_urd_igb_owc_nor_swe_aze_alb_bos_slo_uzb_amh_ger_hin_cze_tsw_geo_spa_jav_ben_mcd_tig_sid_amr_akn_bat_afr_rus_fin_pol_rom_ita_bul_ind_ses_vie_tur_jpn_mnd_hun_mlt_dgb_cic_mol_scr_ven_est_gam_mao_bam_sod_pan_eng_grk_azi_glc_heb_kor_fre_cnt_swa_qcu_por_knd_tag_krd_fbf_lda_guj_mly_sun_dut	NA	NA	NA
393	lda_bam_swt_amr_anl_hau_scr_tml_hin_mcd_bat_knd_alb_xho_yor_mao_bem_lat_krd_azi_fbf_dgb_mly_amh_pol_gam_tur_mol_zul_por_ven_jav_igb_ind_rom_aeg_tha_sid_afr_moo_cze_kor_akn_rus_mlt_heb_nor_ewe_ben_hun_jpn_uzb_tsn_fre_lit_qcu_bsq_pan_dyu_cnt_swe_est_sun_bul_prs_aze_svk_wly_chh_ctl_eng_tig_slo_geo_tsw_owc_glc_mnd_swa_sod_grk_tag_arw_guj_bos_dut_ita_spa_vie_fin_cic_ses_ukr_urd_ger	-0.119373142246712	-0.276567777777335	0.782725732945577
394	swt_akn_ger_hau_dgb_spa_urd_bem_ben_afr_nor_hin_aeg_mcd_azi_amr_guj_zul_sid_xho_chh_bos_svk_lda_cic_mol_bsq_fre_bam_bul_tml_dyu_sod_grk_vie_ctl_rus_knd_owc_mao_alb_hun_qcu_tsw_fbf_bat_ind_jav_wly_jpn_yor_mlt_arw_pol_dut_ven_por_glc_swe_anl_prs_tig_lit_krd_swa_tur_igb_kor_scr_ukr_tsn_tag_pan_tha_ses_lat_cze_est_gam_slo_fin_rom_uzb_mnd_aze_heb_moo_mly_sun_ewe_eng_ita_geo_cnt_amh	0.398985046026329	1.03959068931935	0.301225346675286
395	dgb_grk_amh_aze_zul_glc_swa_bem_igb_anl_arw_prs_tur_rom_mol_yor_sod_spa_chh_jav_gam_swt_lit_akn_qcu_cze_mcd_rus_heb_wly_mnd_afr_fre_eng_uzb_cic_ewe_slo_bul_lat_krd_hau_hin_swe_amr_tha_guj_svk_azi_tsw_bat_kor_scr_ukr_ger_alb_moo_tsn_ven_nor_ind_ctl_mao_urd_ita_dyu_ses_vie_fbf_bos_dut_tag_pol_tml_bam_mlt_jpn_cnt_est_hun_mly_fin_lda_aeg_tig_por_bsq_sid_geo_ben_knd_owc_xho_pan_sun	-0.032972306454759	-0.0828975590220678	0.934111161566323
396	tml_glc_dgb_ukr_bos_ind_slo_ven_owc_tsw_swt_anl_jav_mlt_tag_ben_lit_cic_mly_mnd_geo_fbf_por_yor_afr_swe_vie_fin_zul_tsn_amr_mao_urd_qcu_krd_amh_guj_ctl_heb_sid_dut_rus_jpn_tur_ger_spa_rom_lda_cze_bam_mol_bul_sod_fre_knd_hau_bat_moo_igb_swa_chh_ses_prs_svk_azi_nor_grk_eng_tha_pol_uzb_arw_ewe_lat_akn_kor_wly_sun_xho_scr_bsq_alb_hun_pan_aze_cnt_aeg_dyu_tig_gam_bem_mcd_ita_hin_est	-0.630051549535924	-1.43501278182208	0.154637987709013
397	sod_cnt_akn_zul_grk_vie_hau_glc_mlt_rus_mly_sid_fin_ewe_bsq_mol_igb_hun_sun_ind_pan_krd_jav_alb_amr_geo_yor_wly_azi_fbf_tsn_slo_fre_rom_tsw_anl_aze_ctl_ses_moo_ven_eng_jpn_tml_lat_spa_amh_qcu_dut_ita_afr_cze_swt_bam_bul_prs_swa_urd_guj_bos_tag_ben_uzb_pol_tur_est_lda_ukr_dgb_lit_scr_knd_tha_aeg_heb_owc_mao_dyu_hin_bem_ger_nor_mcd_bat_svk_gam_por_cic_xho_kor_chh_tig_mnd_arw_swe	0.0111231254219827	0.0268195046000235	0.978661162491161
398	fbf_ita_ewe_tml_rus_mol_heb_zul_tsw_aeg_igb_ben_bem_tsn_sod_ind_lat_yor_qcu_hun_vie_bos_owc_kor_fre_hin_azi_xho_chh_dgb_bsq_por_glc_spa_anl_est_alb_grk_jav_mly_afr_dut_swa_lit_fin_rom_lda_hau_sid_mao_amh_akn_guj_tha_geo_ukr_mlt_cnt_uzb_tag_nor_bat_krd_pan_prs_swe_wly_aze_jpn_moo_ses_cze_bul_urd_gam_sun_eng_pol_ven_scr_dyu_mcd_knd_mnd_arw_tur_ger_svk_slo_ctl_bam_cic_swt_amr_tig	0.524602497087386	1.24174713346621	0.217452446238591
399	yor_tsn_swa_guj_glc_fre_arw_jav_knd_bem_swe_ven_fin_cnt_zul_ctl_sun_anl_amh_dyu_tig_bsq_mly_tml_por_sod_mnd_lda_ita_moo_ben_bat_bam_gam_dgb_sid_geo_akn_afr_jpn_owc_lit_eng_spa_heb_alb_pan_uzb_scr_ind_swt_cic_igb_hin_mlt_dut_nor_grk_bos_aeg_tag_xho_wly_ger_hun_ukr_azi_slo_aze_svk_kor_vie_pol_est_rus_rom_mao_amr_krd_mol_bul_urd_cze_ses_prs_qcu_hau_tur_tha_tsw_lat_ewe_fbf_mcd_chh	0.344353146994014	0.811068653890329	0.419397104236502
400	swa_swe_swt_tur_bul_mlt_knd_bat_azi_tha_eng_ita_svk_est_dut_aze_arw_ses_lit_scr_ind_moo_tml_zul_guj_aeg_akn_nor_hau_bsq_qcu_kor_afr_igb_hun_krd_mly_jpn_amr_sod_mnd_prs_bem_chh_fin_tig_vie_ewe_geo_rom_jav_xho_fbf_sid_tsw_pol_alb_ukr_gam_fre_cnt_dyu_spa_dgb_urd_mol_wly_slo_ger_mao_glc_lda_anl_ven_ctl_por_heb_tsn_bos_mcd_yor_cze_owc_uzb_tag_cic_bam_hin_grk_lat_pan_sun_ben_amh_rus	-0.447753139942562	-1.55665975340338	0.122947935383844
401	mcd_cic_gam_est_prs_sod_ewe_wly_amh_geo_lit_bsq_qcu_pan_aeg_dut_swa_bul_ctl_dyu_tig_ben_anl_lda_heb_urd_svk_fbf_nor_ven_sid_pol_fre_tha_amr_alb_moo_ses_zul_glc_spa_afr_eng_chh_azi_tsw_guj_ita_cnt_bam_dgb_scr_aze_mlt_uzb_akn_arw_grk_fin_kor_jav_igb_bem_vie_tur_slo_mao_mnd_xho_mol_swe_hau_rus_bos_owc_tag_ind_rom_yor_tsn_tml_lat_sun_cze_ger_por_krd_knd_hun_ukr_jpn_bat_mly_swt_hin	0.444552362268756	1.14159425536142	0.256553624977065
402	sun_swe_hin_bem_nor_ita_krd_alb_tur_ewe_fin_swa_arw_knd_bam_moo_tml_guj_urd_jpn_dgb_amr_por_ger_aze_ven_est_tha_lda_mcd_ctl_bos_kor_fre_akn_scr_mao_owc_cze_lat_sid_igb_rom_spa_ben_rus_glc_gam_ukr_mol_mlt_dut_azi_chh_mnd_amh_jav_fbf_yor_bul_anl_geo_pan_ind_mly_tsw_afr_prs_ses_swt_cnt_slo_bat_tsn_svk_eng_hun_hau_xho_tig_qcu_bsq_wly_uzb_sod_cic_pol_heb_grk_aeg_vie_zul_lit_tag_dyu	0.244005083890281	0.567331527328764	0.571855908849796
403	guj_ewe_moo_urd_chh_lat_gam_knd_akn_swa_vie_pan_geo_grk_slo_est_bul_amh_krd_fre_hin_yor_heb_zul_mcd_swe_scr_uzb_mlt_bat_cic_sun_pol_por_bsq_tur_ben_glc_dut_nor_fin_bem_eng_ukr_ctl_tsw_prs_svk_cze_bam_rus_qcu_wly_hau_lda_dyu_afr_arw_alb_lit_sod_mol_mao_ita_tml_owc_fbf_aeg_rom_tha_ind_mly_anl_mnd_kor_sid_azi_cnt_ven_ses_jav_spa_xho_bos_ger_tag_aze_igb_hun_tsn_dgb_tig_amr_jpn_swt	-0.427087892572859	-0.97682768657158	0.331188600430602
404	ind_zul_sun_hun_eng_tur_cic_tsn_azi_amh_mcd_ewe_dut_glc_ctl_hau_est_alb_knd_por_mnd_tml_yor_wly_mol_pol_rom_amr_afr_sod_rus_cnt_fbf_slo_svk_mao_tig_dyu_bat_mly_lat_mlt_xho_qcu_hin_spa_swa_ita_swt_gam_cze_ses_aze_guj_akn_prs_tsw_lit_geo_ven_fin_tha_tag_bos_urd_sid_heb_dgb_chh_jpn_igb_nor_grk_bsq_uzb_scr_owc_moo_bam_anl_ben_fre_pan_swe_aeg_krd_bul_arw_bem_kor_ger_vie_ukr_jav_lda	-0.117417963286149	-0.299146457936259	0.765495780231916
405	ita_por_igb_swa_dyu_grk_xho_knd_guj_afr_tsw_alb_heb_dut_ctl_tml_hau_sod_svk_mnd_azi_pan_fbf_tha_chh_tsn_qcu_cze_tag_bos_swt_gam_mlt_geo_hun_fin_wly_akn_mcd_bem_yor_amh_nor_jpn_ven_mao_ger_bam_est_ewe_lda_bat_amr_lit_ben_ind_aeg_prs_pol_ukr_zul_tig_hin_spa_kor_bsq_lat_cnt_swe_dgb_tur_anl_scr_sid_krd_aze_rus_moo_mly_ses_urd_glc_jav_rom_eng_fre_uzb_bul_sun_mol_arw_owc_vie_slo_cic	0.601567098448317	1.40063471463936	0.164651083406815
406	svk_mcd_bsq_hun_sod_bul_tsn_fbf_aze_arw_ita_moo_slo_swe_mlt_ven_lda_tsw_bos_dgb_guj_ukr_glc_ger_xho_heb_mly_pan_kor_est_lat_azi_krd_gam_ben_hin_igb_tig_vie_tha_cnt_por_sun_hau_chh_tur_wly_prs_fin_uzb_geo_lit_sid_ctl_bat_aeg_qcu_tml_rus_cze_spa_bam_swt_ind_mnd_fre_mol_alb_eng_jav_amr_mao_zul_rom_tag_jpn_urd_nor_anl_cic_pol_scr_afr_akn_bem_knd_yor_swa_dyu_ses_owc_amh_grk_dut_ewe	-0.666205269884422	-1.61263650286913	0.110211994572038
407	ses_hau_por_moo_hun_chh_rom_mly_lda_grk_gam_dyu_dut_cze_jpn_dgb_ben_ewe_pan_fre_swe_tsw_tag_arw_est_sun_tsn_hin_ctl_bos_tur_eng_lat_cic_sid_ita_tig_svk_owc_bul_slo_krd_nor_mlt_ger_guj_azi_mcd_uzb_glc_zul_urd_fbf_yor_knd_ukr_mao_ind_afr_bem_prs_igb_amh_aze_lit_sod_scr_rus_xho_aeg_tml_mnd_cnt_bat_tha_jav_anl_kor_heb_mol_swa_akn_bam_pol_qcu_geo_wly_ven_vie_fin_spa_bsq_amr_swt_alb	-0.15702057575746	-0.361115113484466	0.718832433717575
408	dut_qcu_svk_ewe_ctl_sun_tig_lit_est_ita_glc_mao_ses_bem_zul_grk_bsq_amr_vie_ven_ger_mcd_tsw_bos_nor_mnd_pol_tml_tur_jpn_pan_mlt_cic_wly_anl_moo_tsn_krd_fin_ukr_hun_akn_jav_guj_ben_spa_sid_cnt_tag_alb_hin_azi_mol_xho_amh_swe_dgb_afr_chh_aze_heb_dyu_aeg_slo_ind_lda_prs_bat_arw_hau_sod_por_fbf_bul_bam_uzb_rus_swa_eng_swt_igb_mly_knd_rom_geo_scr_kor_yor_lat_gam_tha_fre_owc_cze_urd	-0.495349086692533	-1.30567635289882	0.194883329658851
409	fbf_heb_vie_tur_wly_est_tsw_tig_mly_mnd_anl_sod_cnt_jpn_moo_nor_bam_scr_amh_arw_krd_ven_grk_dut_fre_tag_ita_dyu_mao_mlt_jav_pan_uzb_ben_mol_alb_ctl_prs_rus_dgb_hau_lat_eng_akn_rom_swe_amr_bat_afr_ewe_hin_geo_slo_chh_tha_cze_bsq_sid_swt_igb_glc_bem_azi_aze_lda_bos_ger_ind_sun_ses_fin_qcu_mcd_yor_tml_tsn_guj_aeg_gam_xho_swa_svk_owc_por_hun_cic_kor_knd_spa_lit_ukr_pol_urd_zul_bul	0.722164278282631	1.71624341774713	0.0894468124547872
410	uzb_tig_kor_ctl_dut_ita_svk_lit_moo_eng_swe_alb_hin_bam_mnd_grk_fin_yor_dyu_fbf_amr_tml_pol_tur_glc_owc_mao_swt_bat_qcu_bsq_pan_slo_ses_swa_afr_spa_gam_hun_chh_rus_ewe_cze_bem_mol_urd_tha_knd_akn_tag_tsn_prs_anl_ven_xho_mlt_jav_mcd_lda_igb_amh_dgb_heb_ger_tsw_sun_lat_geo_bul_aeg_ind_est_sid_cnt_ukr_hau_jpn_azi_rom_aze_cic_arw_wly_bos_fre_guj_vie_sod_scr_nor_mly_por_ben_krd_zul	0.304598675728449	0.781562602972345	0.436456860029275
411	gam_ewe_dut_ctl_mao_ind_est_mol_pol_ita_moo_lda_cze_bem_bsq_bul_fbf_heb_cnt_mnd_grk_tha_swt_fin_jpn_sid_pan_aze_fre_mlt_glc_knd_rom_geo_eng_zul_bat_bam_hau_qcu_arw_bos_amr_ven_lat_tig_jav_azi_kor_por_guj_anl_uzb_aeg_sod_ukr_scr_afr_krd_tur_slo_amh_mly_sun_dyu_swe_owc_swa_dgb_ses_rus_tsn_ben_xho_ger_urd_alb_hun_akn_lit_svk_tml_igb_spa_prs_hin_nor_cic_yor_chh_wly_tag_tsw_vie_mcd	0.352580829987303	0.902724835384927	0.369004148238994
412	guj_hau_heb_sid_bul_mol_svk_arw_aeg_xho_fbf_fin_anl_tml_cze_dyu_bam_ven_slo_mnd_hun_jpn_mly_prs_tag_ctl_vie_swa_ben_amh_ger_est_dut_geo_afr_ses_fre_mcd_swt_dgb_lda_lat_bos_pan_grk_sod_cnt_amr_wly_aze_uzb_tur_urd_eng_alb_scr_moo_ukr_sun_gam_por_tsw_bem_nor_krd_hin_tsn_lit_tha_knd_rus_rom_akn_pol_spa_kor_bat_chh_igb_glc_bsq_zul_mao_ewe_owc_yor_cic_mlt_qcu_ind_tig_swe_jav_azi_ita	-0.351447168861825	-0.781414602986924	0.436543442383349
413	rom_anl_hun_sod_ind_kor_rus_sid_uzb_owc_ven_vie_mcd_ukr_cze_swt_jav_cic_gam_jpn_pol_mlt_lda_tsn_chh_aeg_knd_swa_tsw_dut_qcu_swe_mly_nor_amr_fin_igb_ben_amh_lat_bat_ctl_slo_alb_heb_mnd_eng_pan_wly_lit_mol_yor_bsq_dgb_tig_grk_bem_akn_fre_mao_tml_fbf_svk_tur_geo_ita_tag_bul_hau_urd_spa_afr_est_moo_arw_bos_krd_dyu_sun_ger_guj_prs_bam_ses_azi_glc_xho_ewe_por_zul_cnt_scr_aze_tha_hin	-0.245846131838575	-0.643391547944804	0.521553424148067
414	pan_kor_sod_swt_jav_alb_tag_ven_ukr_mol_bsq_zul_hun_ita_lit_yor_arw_chh_grk_por_ses_amh_dut_ind_spa_svk_krd_bos_sid_prs_cic_bam_fre_aeg_mao_fin_hau_glc_slo_wly_xho_tha_urd_tsn_igb_qcu_nor_mly_swa_dyu_swe_mcd_gam_vie_geo_bat_anl_sun_hin_tig_dgb_lat_heb_fbf_owc_mnd_afr_ger_aze_est_ben_azi_jpn_ewe_tur_tml_lda_knd_ctl_cnt_rom_scr_moo_tsw_akn_mlt_cze_pol_uzb_bem_amr_eng_guj_bul_rus	NA	NA	NA
415	mol_ben_rus_ger_vie_lda_chh_fbf_ven_knd_mlt_kor_prs_hau_dut_uzb_mnd_urd_owc_ctl_bam_grk_guj_ses_amh_spa_heb_svk_bsq_akn_pol_zul_slo_alb_krd_igb_tsn_tig_afr_cze_aeg_est_wly_cnt_por_arw_moo_mao_swt_dyu_azi_yor_nor_ewe_xho_bat_fre_bul_sun_tsw_tur_dgb_cic_hun_tag_ita_jav_jpn_glc_mcd_amr_swe_anl_sid_scr_rom_sod_bem_gam_tml_eng_lat_tha_mly_geo_lit_ind_swa_fin_ukr_hin_qcu_aze_pan_bos	-0.0319479700451371	-0.0747650569774744	0.940562230848933
416	bsq_mao_ctl_uzb_mol_lda_azi_vie_eng_swt_nor_prs_mlt_lat_urd_bos_aze_ben_ind_est_ven_wly_hun_alb_tur_qcu_bam_igb_guj_jav_geo_ewe_sod_gam_ita_anl_lit_pol_dyu_afr_yor_kor_bat_cze_owc_krd_dut_swe_heb_knd_arw_cic_tsw_tml_chh_spa_hau_mnd_amr_fin_ses_svk_pan_sun_amh_slo_aeg_tag_rom_tig_dgb_sid_akn_xho_jpn_bul_moo_zul_fbf_mly_cnt_tsn_swa_mcd_tha_rus_ger_grk_glc_ukr_hin_bem_scr_por_fre	-0.530519275388047	-1.23498647748457	0.21994657884348
417	cze_sod_azi_hau_lat_tig_ind_rom_gam_amr_mnd_mlt_glc_aze_igb_fre_ger_heb_anl_lda_hun_cic_jpn_cnt_dgb_bam_bem_nor_afr_ven_mcd_bat_rus_ctl_swe_sun_zul_mly_dyu_slo_moo_vie_dut_est_tur_por_qcu_akn_bsq_mao_jav_swa_scr_prs_krd_chh_fin_sid_kor_alb_yor_swt_tha_tag_knd_geo_bul_ben_ses_lit_svk_tsn_tsw_ewe_spa_aeg_fbf_guj_ukr_arw_wly_xho_tml_pol_uzb_grk_amh_bos_urd_owc_hin_ita_mol_pan_eng	0.284684512943896	0.66701115679233	0.506416584452567
418	knd_swe_geo_bos_uzb_tag_amr_dgb_dyu_bul_moo_igb_qcu_lit_gam_hau_spa_jpn_alb_chh_heb_sod_hun_amh_glc_ind_por_cic_zul_tml_sid_eng_ukr_aze_urd_aeg_mlt_mcd_vie_kor_cze_azi_nor_pol_mao_tsw_fin_lat_dut_bsq_grk_swt_ita_tsn_afr_ctl_est_slo_ben_tig_ven_guj_scr_svk_bem_sun_tur_mol_arw_ses_owc_jav_pan_tha_xho_ewe_fre_hin_bat_mnd_cnt_prs_swa_anl_rom_lda_mly_ger_wly_bam_akn_fbf_rus_yor_krd	-0.576151586286865	-1.45329845648481	0.149507027788459
419	bsq_xho_fre_vie_swt_rom_wly_hin_ukr_gam_jpn_knd_sid_slo_uzb_lda_bem_cnt_hau_qcu_zul_akn_mcd_fbf_dyu_yor_tha_tig_ven_bat_amr_azi_fin_pan_hun_mao_bul_ger_por_cic_aze_dut_aeg_alb_urd_ctl_tur_jav_swe_geo_lit_tsn_est_svk_rus_anl_tsw_ben_ita_guj_ses_prs_cze_glc_amh_mly_sod_scr_grk_mol_pol_ind_mnd_tml_sun_swa_igb_tag_krd_owc_ewe_dgb_moo_heb_afr_bam_kor_mlt_eng_bos_lat_nor_chh_arw_spa	0.981544946011252	2.76234993946243	0.00691618863746899
420	amr_fre_guj_ven_ind_tsn_tur_jav_grk_fbf_knd_ukr_prs_hun_aze_por_geo_mlt_rus_gam_tml_ewe_mao_scr_kor_fin_yor_chh_svk_owc_bam_zul_aeg_glc_nor_rom_sid_igb_moo_arw_swa_sod_urd_cze_swt_bat_mol_azi_amh_pan_wly_ger_bos_lit_hin_dgb_ben_ses_cnt_jpn_pol_ita_mly_afr_lda_krd_bul_lat_xho_est_dut_bem_alb_tag_bsq_spa_vie_eng_mcd_ctl_tig_uzb_swe_tha_mnd_dyu_anl_akn_cic_tsw_slo_sun_heb_hau_qcu	-0.401652467170914	-1.02591706892748	0.307591736625898
421	nor_glc_swt_igb_chh_pan_ctl_cic_anl_fre_gam_grk_urd_tha_tml_tsn_lat_svk_scr_jav_amh_uzb_qcu_rus_mao_ses_eng_mcd_arw_dyu_dgb_afr_heb_bem_aze_zul_hau_sod_prs_swe_lit_alb_cnt_knd_wly_moo_guj_est_ewe_bsq_amr_yor_tag_bat_aeg_hin_ukr_lda_dut_hun_ita_slo_pol_sid_vie_por_mol_ven_azi_tur_fin_bos_xho_mnd_bul_tsw_sun_mly_jpn_krd_bam_mlt_geo_ben_kor_ind_rom_ger_akn_fbf_spa_swa_cze_tig_owc	-0.4046089074539	-0.990800132057324	0.324354075946972
422	jav_knd_tml_mly_fbf_gam_bat_tsw_akn_aze_bem_fin_ger_qcu_rus_swe_bos_slo_mao_glc_arw_bam_swt_sid_uzb_dyu_lda_chh_tur_hau_cnt_jpn_mlt_cic_prs_krd_spa_bul_azi_hin_svk_geo_est_cze_grk_igb_zul_ita_vie_ben_ind_ses_tsn_mnd_kor_bsq_sod_xho_heb_mol_ukr_lit_anl_amh_nor_pan_pol_moo_eng_tig_guj_urd_hun_tag_scr_yor_alb_amr_tha_ven_sun_fre_owc_por_lat_aeg_mcd_swa_wly_afr_dut_ctl_rom_ewe_dgb	-0.090865380128022	-0.216671515623184	0.828938936381564
423	sid_por_mcd_ctl_spa_ewe_bat_pan_sun_bam_chh_tml_vie_ita_bsq_ben_fbf_cze_tag_mlt_mly_ger_dyu_dut_aeg_cnt_heb_anl_owc_bul_pol_igb_arw_swt_mao_uzb_est_bem_lit_tur_zul_afr_swe_wly_tig_ven_scr_hun_fre_geo_guj_jav_rus_tha_amh_amr_mol_mnd_eng_kor_tsw_sod_lat_hin_fin_akn_ukr_urd_nor_grk_xho_moo_ind_slo_rom_gam_aze_qcu_hau_jpn_prs_lda_cic_svk_dgb_azi_bos_swa_tsn_alb_yor_krd_ses_knd_glc	0.454857832395924	1.06008726747515	0.291850325185225
424	arw_ben_cze_guj_igb_dgb_akn_ita_fbf_tur_mlt_hau_nor_mao_tag_fin_aeg_zul_rus_bem_tha_aze_grk_tsn_ukr_mnd_pol_ger_alb_yor_por_mol_fre_cnt_amr_est_owc_tsw_mly_swt_bam_spa_chh_ewe_lat_tml_dyu_bat_glc_mcd_jpn_pan_azi_jav_ses_uzb_sod_bos_wly_heb_sun_sid_anl_geo_knd_lit_ind_svk_scr_rom_kor_hun_xho_swa_amh_cic_vie_swe_afr_krd_eng_slo_hin_qcu_lda_ven_moo_prs_dut_tig_bsq_gam_ctl_urd_bul	-0.294057895240003	-0.756321359672141	0.451368177018178
425	cze_swt_sun_zul_rus_jav_bat_ewe_dyu_alb_qcu_cic_ukr_mol_aeg_slo_mnd_bsq_prs_amh_azi_svk_nor_fin_igb_swa_pan_lit_dut_tig_kor_guj_fbf_hin_hun_bul_sod_mlt_tur_est_sid_lat_ger_spa_geo_knd_wly_bem_bam_rom_mly_xho_grk_tag_fre_tha_yor_ses_tsw_moo_aze_eng_chh_glc_cnt_krd_uzb_ctl_owc_tsn_mcd_vie_lda_ita_pol_mao_arw_urd_heb_ind_hau_por_gam_tml_akn_bos_afr_ven_ben_scr_jpn_dgb_anl_swe_amr	0.703587835829096	1.57067988579948	0.119653239537292
426	hin_ger_mnd_est_dgb_nor_rom_slo_bam_glc_por_kor_prs_swa_sun_vie_swe_knd_jav_bem_moo_hau_fbf_xho_aeg_sod_alb_bul_heb_tml_lit_dyu_bsq_mcd_svk_yor_wly_cic_ses_swt_akn_gam_dut_hun_scr_jpn_rus_eng_krd_tha_ben_ctl_owc_cze_sid_qcu_ind_ukr_spa_bat_uzb_lat_guj_fre_ita_arw_grk_mly_mol_mlt_amr_anl_mao_afr_pol_ewe_bos_cnt_tsn_pan_tur_chh_tag_amh_aze_tsw_fin_geo_ven_zul_lda_urd_igb_tig_azi	-0.595150080304507	-1.36911002943179	0.174262405658832
427	hun_slo_bat_mol_nor_swt_geo_mcd_fin_moo_tag_zul_bos_jpn_uzb_tha_eng_akn_igb_jav_amh_azi_heb_vie_anl_qcu_amr_pan_mao_owc_ita_bul_bam_afr_lit_sod_cnt_xho_swe_hin_prs_hau_mnd_tsw_ben_mly_arw_spa_tur_swa_est_rus_dut_ukr_ger_ctl_bsq_aze_dyu_ind_grk_por_urd_tig_ven_rom_guj_mlt_scr_yor_tsn_ewe_aeg_chh_kor_sun_krd_dgb_bem_sid_svk_ses_gam_pol_lda_glc_cic_tml_cze_wly_alb_fbf_fre_knd_lat	-0.00424877971158174	-0.0114343536587475	0.990901397729549
428	tml_uzb_knd_swa_fre_gam_geo_mlt_grk_aze_ben_kor_lat_bos_igb_hin_qcu_heb_dut_rom_pan_est_eng_glc_jav_bem_lda_ukr_ger_swt_afr_mcd_moo_hun_tig_mao_slo_sid_tsw_bsq_dyu_anl_akn_por_tsn_amr_cic_nor_vie_lit_bul_chh_urd_swe_hau_ita_bam_fin_amh_cnt_ven_aeg_jpn_tha_ses_owc_alb_wly_pol_prs_mly_guj_spa_tur_tag_ctl_mol_zul_yor_svk_cze_ind_ewe_fbf_rus_bat_azi_xho_sod_sun_mnd_arw_scr_krd_dgb	NA	NA	NA
429	anl_lda_ses_pol_ben_prs_igb_zul_glc_nor_sid_qcu_por_amh_svk_tsw_eng_bat_lit_urd_lat_owc_mnd_uzb_cic_krd_rus_ita_tig_ind_est_xho_fbf_mlt_alb_moo_heb_geo_sun_dyu_dut_knd_vie_mcd_bem_fre_mol_akn_rom_bul_spa_aze_ukr_mly_chh_swt_guj_hun_sod_swa_mao_bsq_scr_arw_tsn_hin_ctl_dgb_grk_amr_jpn_ger_pan_wly_cze_yor_tml_bos_azi_slo_ewe_ven_jav_hau_swe_tha_fin_bam_afr_gam_kor_tag_cnt_tur_aeg	NA	NA	NA
430	uzb_dyu_sod_ctl_aze_cze_bat_fin_tag_mlt_hau_guj_krd_cic_tha_tml_amr_hin_moo_ukr_aeg_por_lda_fbf_swa_bsq_mol_tig_glc_fre_jpn_alb_slo_mnd_dgb_lit_rus_ven_bam_swe_arw_knd_cnt_pol_swt_bos_eng_owc_mly_yor_kor_ben_urd_mao_chh_sid_heb_dut_ses_bem_akn_prs_spa_tsw_vie_tur_anl_ewe_ger_afr_zul_geo_mcd_scr_azi_ind_lat_jav_hun_xho_qcu_grk_ita_pan_igb_svk_nor_rom_est_tsn_sun_wly_gam_bul_amh	-0.183797555305708	-0.439090410780755	0.661614524575061
431	sod_azi_owc_scr_urd_bam_bsq_jav_est_tur_mcd_pol_tag_arw_ger_tsn_fre_xho_lda_jpn_fin_krd_bos_zul_hau_uzb_mnd_ctl_ben_igb_moo_anl_wly_ven_mlt_swe_aze_tsw_amr_akn_amh_mol_yor_cnt_dut_cic_bem_por_prs_alb_spa_pan_heb_glc_hun_bul_knd_guj_slo_aeg_lat_tig_mly_svk_fbf_swa_sun_dgb_chh_geo_rus_gam_ses_tha_lit_tml_kor_nor_ukr_eng_afr_cze_ita_rom_grk_bat_ewe_ind_vie_mao_dyu_swt_sid_hin_qcu	1.10565288827229	2.72716678869264	0.00763611426647935
432	vie_bsq_amr_mlt_ind_ger_prs_mcd_rom_pan_nor_ven_gam_lit_dut_azi_por_aeg_aze_lat_arw_est_geo_grk_eng_kor_hau_swt_ben_ses_sod_cnt_sid_anl_tsw_swa_tag_cze_yor_bat_svk_slo_glc_bam_chh_owc_spa_lda_hin_dyu_amh_heb_ctl_ewe_fre_akn_ita_bos_sun_krd_tig_dgb_alb_zul_igb_ukr_hun_tsn_xho_moo_mnd_afr_bem_knd_bul_swe_jpn_tha_fbf_wly_guj_mol_jav_cic_tml_qcu_scr_mao_urd_mly_rus_pol_fin_uzb_tur	-0.015203552046644	-0.0339738418811982	0.972970821269262
433	dgb_pan_gam_jav_aze_ewe_geo_swt_glc_owc_kor_dyu_amr_dut_tig_bos_bem_bam_yor_vie_tsn_ctl_ind_aeg_mcd_jpn_bat_arw_tha_ses_mao_pol_lit_ven_est_ukr_urd_hun_guj_slo_fin_moo_uzb_mol_knd_krd_fre_igb_rom_zul_xho_bsq_heb_mlt_afr_bul_ita_tml_prs_svk_por_nor_tag_eng_akn_sod_fbf_wly_scr_chh_sid_sun_azi_swa_spa_rus_lda_mly_ben_amh_grk_ger_swe_anl_cic_lat_alb_tsw_hau_mnd_tur_hin_qcu_cze_cnt	0.681060761707423	1.64025539538941	0.104330286079561
434	krd_lda_jpn_swa_jav_bem_dgb_por_aeg_sod_tsw_mly_kor_afr_mao_glc_lat_tig_xho_tur_fbf_slo_bsq_heb_mcd_gam_lit_fre_qcu_akn_prs_cic_swt_nor_fin_ben_ses_amr_bul_amh_moo_dyu_ctl_rom_vie_ita_mlt_cze_azi_scr_mol_dut_ind_pol_aze_ukr_guj_sun_spa_eng_rus_ven_knd_pan_svk_ewe_bos_urd_hau_est_swe_grk_anl_geo_alb_bat_arw_igb_mnd_tha_bam_yor_sid_chh_tsn_uzb_owc_zul_hin_tag_hun_cnt_tml_wly_ger	-0.0406586152366783	-0.102816596907128	0.918329911256772
435	amh_glc_mlt_dyu_sid_pol_ger_amr_cic_arw_vie_heb_wly_cnt_aze_ctl_grk_afr_ben_mao_hin_dgb_anl_eng_knd_tur_mol_lit_cze_igb_hun_moo_ita_rus_azi_scr_lat_tsw_bam_ewe_chh_nor_mnd_prs_svk_hau_akn_bos_slo_jav_pan_rom_bat_guj_jpn_sod_dut_kor_tsn_fbf_est_por_bul_qcu_krd_fin_lda_swa_bem_urd_uzb_ind_tag_swt_xho_zul_gam_mly_ukr_bsq_aeg_tml_alb_tig_ses_sun_geo_mcd_swe_tha_fre_owc_ven_yor_spa	0.203956782469108	0.476650676411987	0.634728942246533
436	jpn_ita_yor_anl_ind_azi_sid_tur_amh_moo_mcd_guj_bem_cic_kor_akn_urd_wly_hin_knd_heb_ses_bos_fin_jav_amr_pan_igb_dut_chh_arw_bul_lat_uzb_swe_sod_ben_tag_xho_lit_fbf_tig_tha_prs_bsq_fre_bam_afr_dyu_cnt_swa_grk_qcu_ven_svk_swt_slo_nor_geo_gam_hun_lda_spa_bat_mlt_est_mnd_mao_owc_pol_krd_sun_rus_ewe_dgb_vie_ukr_rom_aeg_tsn_ger_alb_ctl_tml_por_glc_mly_aze_tsw_hau_scr_zul_mol_cze_eng	0.234236621652585	0.569032276859129	0.570705955893915
437	mcd_hun_bsq_ses_rus_guj_igb_est_slo_pan_krd_tag_bam_akn_owc_zul_gam_ven_ita_urd_hin_jav_jpn_sid_nor_arw_fin_mly_mao_mlt_geo_tsn_scr_dyu_aze_amr_fbf_dgb_bos_pol_fre_lda_afr_mnd_ctl_dut_eng_anl_amh_moo_azi_aeg_ewe_qcu_wly_rom_sun_bat_por_ukr_cic_yor_spa_xho_lat_ben_tur_knd_tha_swe_swa_tig_bul_prs_alb_lit_ind_swt_tml_hau_sod_mol_kor_chh_bem_grk_cnt_uzb_vie_tsw_ger_cze_glc_heb_svk	-0.0382544104948135	-0.0938274899068619	0.925448043295135
438	pol_afr_swa_ita_ukr_cze_tsw_ses_ind_rom_cic_azi_tag_prs_mnd_nor_igb_tig_arw_heb_tsn_moo_sun_bat_vie_lit_akn_hin_ctl_dgb_sid_rus_tur_ben_mcd_bsq_anl_fbf_uzb_guj_bem_amh_xho_alb_qcu_kor_amr_gam_tml_hun_urd_aze_por_aeg_mao_dut_eng_slo_svk_ewe_mlt_yor_jav_knd_fin_mol_dyu_scr_fre_swt_bam_cnt_ven_geo_chh_sod_bul_zul_tha_krd_owc_lda_glc_spa_grk_hau_lat_mly_est_bos_ger_swe_jpn_wly_pan	-0.240040733547474	-0.629645111359242	0.530470643874471
439	tsn_hin_mly_wly_mol_sid_igb_hau_lat_tml_rus_bem_swt_akn_lda_swa_ita_jpn_bam_est_ukr_cic_ven_fre_amh_aze_ger_fbf_tig_vie_arw_dgb_mlt_spa_ind_fin_ctl_scr_slo_nor_dut_knd_azi_xho_urd_lit_moo_bat_grk_kor_rom_tur_qcu_pol_svk_aeg_por_eng_cze_tsw_sod_afr_glc_hun_mao_alb_heb_mnd_bul_cnt_jav_ewe_krd_guj_bos_yor_chh_mcd_amr_geo_bsq_zul_sun_uzb_prs_gam_dyu_tag_owc_ses_pan_tha_swe_anl_ben	0.801917299837881	2.08786883868735	0.0395435737265343
440	fin_jpn_guj_alb_est_owc_moo_cze_azi_scr_tha_tig_svk_fre_arw_mlt_urd_lat_bam_rus_cnt_prs_slo_hun_gam_mnd_dyu_kor_qcu_dgb_cic_knd_bsq_aeg_bat_spa_pan_tml_amr_lit_ind_mly_krd_lda_bos_ewe_akn_sun_grk_bem_xho_swt_dut_mcd_aze_uzb_ben_wly_hau_ses_ita_yor_swe_mol_hin_tag_bul_nor_swa_glc_por_sod_afr_amh_fbf_tsn_jav_ger_eng_sid_tur_igb_ukr_zul_tsw_geo_vie_anl_rom_ctl_pol_mao_ven_chh_heb	0.00022090061809354	0.000564704013323402	0.999550640966655
441	yor_tag_fre_akn_swa_est_bos_glc_swe_bsq_gam_pan_ita_bul_tha_bam_lat_cnt_chh_alb_xho_fin_ger_pol_bat_eng_tur_arw_kor_ben_cze_heb_knd_fbf_hau_mao_ewe_geo_mcd_mol_tsw_krd_mnd_wly_nor_anl_guj_swt_lda_por_tig_hun_ukr_slo_sun_aze_cic_aeg_tsn_vie_dut_rus_dyu_jav_afr_ind_qcu_amh_ctl_azi_jpn_zul_dgb_ven_owc_amr_urd_prs_uzb_moo_bem_tml_hin_svk_spa_grk_mly_igb_mlt_sid_scr_sod_lit_ses_rom	0.113609705653874	0.291302779334142	0.771468481837806
442	igb_por_moo_bsq_glc_aeg_mol_mnd_nor_mcd_tag_uzb_yor_bem_amh_ses_swa_akn_guj_svk_hin_kor_heb_zul_bul_eng_xho_aze_urd_arw_fbf_ben_mao_gam_cnt_scr_tsn_ven_ind_lda_vie_pol_tur_chh_jpn_sun_amr_bam_sid_ukr_krd_owc_afr_fin_hau_qcu_knd_grk_tsw_jav_ctl_tig_ewe_hun_spa_rus_cze_est_geo_mly_tha_dgb_azi_dyu_bat_rom_sod_bos_ita_pan_dut_lat_prs_alb_ger_cic_fre_tml_mlt_lit_anl_swe_wly_swt_slo	0.0214567002062949	0.0493373886647195	0.960756229301545
443	ctl_rus_grk_vie_ben_por_fin_jpn_cic_sid_mao_tml_sun_ukr_est_kor_geo_uzb_tur_ven_azi_hun_lit_moo_alb_dgb_lat_ewe_gam_mnd_owc_eng_urd_cze_yor_spa_aeg_tig_chh_mcd_knd_amh_hin_igb_swt_bos_tha_pol_mlt_bsq_nor_jav_slo_lda_fbf_mly_wly_fre_bem_arw_rom_pan_sod_tsn_bul_qcu_ses_zul_bat_ind_dut_heb_amr_swe_krd_guj_anl_bam_xho_scr_glc_prs_aze_hau_tag_mol_svk_ger_tsw_dyu_afr_akn_swa_ita_cnt	0.296467110532861	0.673207939707999	0.502484544268914
444	lat_hin_krd_sod_anl_dut_tig_kor_afr_vie_pol_ses_ewe_bam_jpn_igb_slo_qcu_cze_grk_dyu_rom_jav_knd_tsn_spa_tml_alb_lit_azi_xho_tur_ger_ind_fre_swt_nor_arw_bos_yor_ven_tag_chh_ben_moo_heb_mnd_mly_svk_scr_hau_wly_rus_hun_ctl_urd_dgb_uzb_bul_zul_ita_lda_sid_prs_pan_por_tha_cnt_mao_bsq_eng_mcd_ukr_swa_mlt_est_sun_amh_tsw_akn_amr_swe_bem_bat_glc_aeg_gam_fin_fbf_cic_mol_geo_guj_aze_owc	0.26683201542027	0.610728386241107	0.542869138458315
445	ukr_swa_gam_dgb_ger_uzb_afr_wly_por_grk_yor_mcd_bos_arw_xho_igb_tur_geo_bem_est_guj_sod_ses_swe_dut_ben_cze_urd_zul_heb_bam_mnd_rom_aze_alb_ctl_tag_hun_cic_swt_slo_jpn_jav_pol_dyu_amr_mlt_tsw_moo_scr_bat_krd_glc_rus_nor_ind_anl_pan_chh_kor_cnt_tsn_ewe_sun_aeg_azi_bsq_tml_sid_akn_eng_fin_mol_lit_spa_vie_tig_svk_fbf_ven_ita_lat_tha_hin_bul_hau_mly_knd_lda_fre_owc_amh_mao_qcu_prs	0.137283487137404	0.326852497395838	0.744513948112153
446	ukr_bul_mcd_wly_bam_xho_jpn_tsn_est_tml_zul_swt_akn_mao_bat_yor_afr_moo_ita_aze_grk_urd_ewe_amh_azi_heb_spa_tur_owc_hin_geo_mol_dgb_glc_fre_bsq_ger_swe_sid_kor_dyu_sun_svk_hau_pol_lda_aeg_tsw_rus_alb_mnd_mly_bem_chh_igb_slo_vie_tig_ind_anl_lit_guj_cnt_gam_arw_cic_amr_sod_tag_ven_prs_uzb_pan_fbf_krd_bos_ctl_rom_scr_ses_tha_mlt_qcu_jav_fin_eng_cze_ben_por_knd_nor_lat_swa_dut_hun	0.674528309583607	1.7889703894777	0.0768752940712236
447	tig_bam_prs_ewe_bat_dgb_spa_arw_afr_scr_eng_uzb_guj_qcu_ita_aze_amh_tur_anl_jpn_chh_geo_igb_ger_ven_owc_dut_knd_mcd_aeg_akn_hin_est_pan_bem_lit_azi_sid_dyu_tml_gam_vie_sun_mlt_cze_hau_kor_swa_swt_tha_nor_wly_lat_xho_bos_bul_cnt_tsn_fbf_fin_por_lda_alb_krd_swe_ben_sod_tag_yor_svk_ukr_heb_cic_mnd_hun_fre_tsw_rus_ses_mol_bsq_urd_slo_amr_moo_mao_zul_mly_glc_grk_ind_pol_rom_ctl_jav	0.659332398763903	1.68852741169751	0.0946606104894736
448	tsw_afr_ita_swt_guj_fre_svk_bsq_krd_akn_fbf_geo_heb_tsn_igb_tig_uzb_spa_prs_sod_dut_ben_mao_urd_cic_chh_jpn_ctl_mol_swa_amr_nor_aze_wly_tha_bam_tml_owc_swe_azi_cze_mlt_bul_dyu_ewe_bem_lit_ven_rom_amh_tur_alb_grk_mcd_sun_cnt_pol_ukr_hin_eng_ger_lat_aeg_anl_yor_hun_vie_xho_lda_qcu_dgb_ses_slo_scr_bos_fin_sid_mly_bat_kor_glc_por_moo_jav_zul_knd_hau_rus_mnd_est_gam_arw_tag_pan_ind	-0.392752710819713	-0.933318309567808	0.353072504563349
449	pol_azi_hun_tml_fre_hau_bam_cze_sod_rom_akn_tag_moo_est_tig_cic_bul_rus_ven_bem_tha_tsn_jav_mlt_mol_gam_nor_aze_swt_qcu_amh_swe_lda_arw_guj_sid_glc_tur_fbf_krd_geo_ger_amr_alb_bsq_mao_swa_xho_ctl_grk_wly_ukr_eng_kor_ses_dut_sun_hin_aeg_knd_tsw_bos_mly_spa_igb_afr_anl_mcd_mnd_lit_por_dgb_bat_owc_vie_ben_chh_cnt_dyu_ewe_slo_svk_scr_lat_prs_pan_ind_zul_urd_jpn_yor_fin_uzb_ita_heb	-0.172978792591502	-0.443232936277598	0.658626626437663
450	sod_qcu_mlt_scr_knd_rom_fre_swe_bul_vie_tag_igb_hau_arw_sid_cze_ven_ewe_tha_xho_mao_dgb_mol_glc_pan_swt_nor_alb_guj_chh_spa_dut_heb_yor_mnd_fin_amh_ben_zul_tml_tur_lit_bem_geo_akn_eng_gam_slo_cnt_bos_moo_svk_aze_mcd_amr_ctl_sun_swa_grk_kor_lda_por_prs_ger_urd_tsw_bat_wly_ukr_uzb_aeg_ses_est_azi_jav_tsn_jpn_krd_tig_bam_owc_fbf_cic_rus_mly_ita_afr_dyu_bsq_hun_lat_anl_pol_ind_hin	-0.314008166451212	-0.802641091956161	0.424228646809709
451	moo_bul_sid_ctl_swa_guj_xho_jav_bos_aze_rus_afr_urd_grk_ger_tag_bsq_bam_owc_glc_dut_wly_bat_tur_rom_krd_tha_ses_kor_pan_dyu_por_cze_mol_swe_zul_arw_geo_ven_svk_gam_hau_eng_pol_amr_igb_ind_heb_mcd_prs_anl_sun_bem_mly_chh_swt_akn_tsw_spa_nor_fin_uzb_lit_ukr_amh_dgb_yor_mlt_tsn_jpn_hin_cic_lda_cnt_vie_fre_alb_tml_slo_azi_aeg_ita_qcu_est_tig_ewe_sod_mao_hun_fbf_lat_mnd_scr_knd_ben	0.301646676684655	0.777109089030791	0.439066635085341
452	fre_jpn_uzb_wly_kor_nor_eng_krd_ind_ven_prs_bem_scr_sod_knd_pan_akn_rom_geo_tag_cic_por_tml_ben_tha_tsw_ctl_dgb_zul_owc_jav_igb_dut_heb_glc_fbf_lat_sid_swt_gam_yor_swe_pol_bsq_bat_vie_sun_hin_mcd_xho_moo_hau_cze_ita_alb_anl_tig_mao_cnt_chh_urd_amh_ukr_ger_dyu_bul_spa_mol_tsn_aze_aeg_fin_mnd_afr_swa_guj_est_rus_lda_mly_grk_tur_mlt_qcu_slo_ses_bos_arw_hun_bam_azi_svk_lit_ewe_amr	-0.017867013410416	-0.0416560215483394	0.966862214661225
453	geo_ses_fre_arw_urd_tsn_igb_svk_nor_mcd_heb_grk_jpn_ctl_dgb_yor_ita_tag_mly_zul_hin_uzb_swt_mol_owc_slo_bat_bos_tml_wly_glc_ger_tha_por_aeg_ind_gam_ven_bam_hun_pol_jav_dut_ewe_lda_bsq_moo_mao_tsw_bul_eng_cze_pan_alb_sod_ukr_kor_guj_rus_amh_lit_akn_azi_lat_spa_mlt_swa_rom_tur_chh_krd_knd_scr_qcu_est_cic_dyu_tig_aze_hau_sun_anl_bem_prs_fbf_swe_afr_cnt_fin_xho_sid_ben_mnd_amr_vie	0.0975909313825599	0.229503389896221	0.81898168212006
454	swt_rom_guj_tsw_kor_ctl_ita_amr_tag_ben_cnt_ven_hin_fin_bos_fbf_tig_aze_aeg_scr_prs_cic_mnd_hau_bsq_zul_dut_ukr_vie_por_lat_geo_ewe_xho_slo_alb_uzb_chh_igb_tml_lda_bam_mlt_glc_swa_est_knd_pol_akn_krd_anl_fre_owc_ind_mly_tsn_wly_yor_mao_mcd_nor_sod_rus_mol_ses_bem_tha_dyu_arw_bat_moo_svk_grk_swe_cze_azi_afr_lit_sid_amh_spa_jav_eng_urd_bul_jpn_hun_qcu_tur_sun_dgb_gam_pan_heb_ger	-0.00309053126889179	-0.00738453070245283	0.994123868087495
455	cnt_tml_qcu_scr_mnd_hau_knd_anl_bat_guj_owc_dgb_zul_swt_spa_heb_ukr_mlt_uzb_fre_rom_ita_arw_mcd_aze_urd_mao_igb_kor_wly_mol_prs_jpn_est_yor_tag_svk_eng_slo_chh_moo_fbf_glc_sun_ses_nor_por_grk_ven_tig_amh_geo_hun_aeg_sid_ben_xho_ewe_hin_pan_bul_azi_bsq_fin_cze_jav_cic_mly_amr_ger_krd_bem_rus_afr_pol_ind_sod_akn_tha_dyu_ctl_tur_alb_gam_tsn_lat_lit_swa_vie_swe_dut_bos_tsw_lda_bam	0.21201425490893	0.486448061679144	0.627793899317264
456	rom_bam_dgb_guj_chh_moo_uzb_afr_ctl_pan_nor_aze_owc_ben_lat_svk_mol_dyu_aeg_cnt_lit_yor_akn_igb_qcu_tur_tha_jpn_urd_prs_wly_tsn_por_spa_tsw_bat_kor_ind_slo_amr_fre_arw_pol_gam_alb_fin_mlt_ger_mnd_swe_knd_jav_fbf_bul_mcd_scr_ita_est_mly_ewe_swa_geo_lda_ses_krd_sod_dut_ukr_tag_heb_sun_hun_tml_xho_glc_eng_vie_hin_hau_bos_azi_cic_ven_cze_rus_swt_zul_bsq_anl_grk_amh_mao_sid_tig_bem	-0.575878500363868	-1.34080080742034	0.18325097116059
457	geo_amh_bsq_ukr_fre_tha_svk_mol_ger_moo_aze_swa_ven_igb_tag_nor_cze_rus_tur_fbf_yor_mcd_spa_grk_sod_akn_dut_ita_fin_tml_est_lda_krd_mao_cic_heb_pan_scr_ben_swt_bam_jpn_cnt_sid_knd_afr_owc_hin_aeg_pol_tsn_amr_mlt_vie_urd_tsw_por_glc_lit_kor_bem_lat_anl_guj_mnd_hun_bos_tig_hau_ses_sun_slo_xho_ewe_ctl_bat_arw_zul_wly_qcu_bul_dyu_swe_jav_prs_eng_ind_azi_alb_dgb_gam_chh_uzb_mly_rom	-0.248901568484025	-0.642468198528516	0.522149930177055
458	arw_bsq_tag_tha_fin_cze_dgb_krd_qcu_cnt_mcd_fbf_aze_azi_amr_sun_glc_owc_ukr_mlt_est_aeg_bul_mly_sid_swa_eng_svk_por_knd_lit_jav_bat_igb_ben_mao_hin_tig_mol_ses_dyu_tur_zul_rom_amh_ven_xho_pol_hau_spa_alb_rus_geo_nor_dut_heb_swe_mnd_tml_gam_tsn_ctl_bos_ind_swt_cic_tsw_uzb_prs_vie_chh_fre_akn_urd_scr_anl_bem_kor_bam_slo_sod_hun_ita_ewe_grk_yor_pan_guj_moo_wly_ger_afr_lda_lat_jpn	-0.00518699908498333	-0.0120091983336669	0.990444001083807
459	uzb_mao_dyu_tml_spa_ind_bos_hun_alb_tag_ukr_krd_ewe_urd_lda_bam_igb_tig_owc_scr_lit_gam_moo_xho_mnd_dgb_hin_bat_bul_ctl_anl_aeg_tur_ses_rom_knd_lat_glc_prs_aze_rus_tha_por_bem_akn_mly_amr_chh_amh_ven_pol_arw_cze_bsq_grk_mcd_fbf_sid_mlt_cic_vie_ger_pan_ben_swt_fre_sod_guj_jav_kor_slo_fin_heb_est_jpn_hau_eng_nor_swa_ita_svk_afr_tsw_geo_sun_wly_tsn_mol_swe_yor_azi_zul_qcu_dut_cnt	0.505971005738487	1.38121363997655	0.170523044845627
460	glc_rom_bsq_nor_guj_amr_cze_jav_geo_tag_cnt_tsw_wly_ewe_arw_bem_lit_ukr_ita_est_heb_fre_ben_chh_sod_swa_pan_lat_krd_anl_mly_tur_hin_cic_ses_xho_fin_slo_ven_ind_moo_knd_alb_urd_rus_tha_prs_scr_spa_qcu_igb_akn_dut_mnd_svk_swt_fbf_pol_bat_uzb_azi_ctl_hun_eng_tig_vie_sid_kor_dgb_jpn_lda_grk_bos_bul_yor_tml_owc_sun_amh_aeg_dyu_mlt_mao_aze_mcd_por_bam_mol_swe_ger_afr_gam_tsn_zul_hau	0.221490796576526	0.562816364302196	0.57491423160612
461	ven_sid_tsw_ctl_rus_cic_bem_tag_eng_mcd_yor_bat_sun_dgb_igb_tig_alb_hun_owc_lda_pol_hin_rom_dyu_por_fbf_est_bos_qcu_ewe_vie_ses_slo_geo_swa_mol_grk_jav_moo_hau_gam_arw_ita_kor_fre_amh_sod_swe_uzb_mao_bul_tsn_bsq_lat_tml_pan_mly_afr_guj_urd_cze_aeg_mlt_wly_mnd_anl_akn_dut_scr_chh_glc_zul_spa_ind_svk_knd_swt_azi_ukr_tur_aze_heb_amr_cnt_krd_prs_fin_ben_bam_tha_xho_lit_ger_jpn_nor	0.293653429228495	0.790223122937167	0.431407852649513
462	fre_rus_krd_knd_lda_wly_urd_ukr_ita_kor_dyu_heb_dut_geo_hun_hau_mao_sod_mnd_fin_qcu_anl_por_aeg_bam_glc_uzb_ses_moo_slo_dgb_mlt_tsw_ger_eng_lat_guj_vie_afr_zul_ben_gam_aze_ind_igb_sun_rom_tsn_mly_owc_bos_azi_swe_mcd_spa_hin_chh_tur_arw_tha_tig_ewe_bat_sid_jpn_yor_ctl_swt_bem_swa_bul_scr_nor_alb_tag_tml_cnt_est_pol_mol_xho_lit_pan_cic_prs_fbf_bsq_jav_amh_amr_akn_cze_ven_grk_svk	-0.407967711318259	-1.05043163757395	0.296241652987303
463	hin_swt_spa_azi_tml_mcd_amr_bul_bsq_igb_gam_qcu_bem_heb_ger_eng_ctl_bam_aze_cic_tha_lat_grk_arw_urd_mao_nor_svk_krd_scr_ben_ven_guj_est_afr_yor_hun_knd_swe_chh_xho_tig_owc_sod_moo_kor_fbf_dut_fre_ita_jpn_sid_vie_pol_ewe_bat_mol_rus_mly_glc_zul_ukr_alb_fin_hau_anl_ind_prs_jav_lit_aeg_mnd_akn_dgb_swa_bos_tur_tsn_por_wly_ses_tag_amh_tsw_uzb_dyu_lda_pan_cze_sun_slo_mlt_rom_geo_cnt	-0.131996054551038	-0.320401566536989	0.74938272557304
464	ind_ukr_aeg_nor_hau_hin_mly_kor_por_amr_dyu_pol_moo_jav_ita_tsn_grk_tml_igb_glc_tur_tag_ben_chh_afr_tsw_aze_dut_azi_ctl_bem_mlt_rus_akn_urd_mol_amh_arw_dgb_tig_cze_bos_zul_swt_swa_ewe_bsq_svk_eng_spa_ger_anl_wly_bam_scr_ven_heb_lat_uzb_jpn_prs_mnd_mao_gam_alb_yor_swe_sod_bat_cic_est_sid_bul_fin_cnt_guj_hun_ses_vie_slo_xho_owc_fre_geo_lda_lit_knd_rom_pan_krd_fbf_sun_mcd_qcu_tha	-0.281240585216279	-0.665763788208378	0.507210059792328
465	mcd_bem_anl_tur_ctl_tsn_ven_glc_dgb_geo_ita_cze_vie_azi_aeg_hau_heb_ind_jav_jpn_dut_hin_gam_pol_tsw_bam_arw_eng_yor_uzb_amr_lit_xho_rus_spa_bul_lda_swt_ger_grk_sid_slo_scr_amh_mol_fre_lat_afr_sun_tig_ukr_kor_ses_pan_wly_fin_tml_qcu_mao_sod_nor_alb_bat_tha_chh_por_fbf_owc_guj_aze_hun_swa_swe_cic_dyu_krd_igb_est_zul_prs_ben_moo_rom_ewe_mnd_mlt_bsq_svk_akn_bos_cnt_tag_mly_knd_urd	0.332675807851047	0.853437862396725	0.395609346114031
466	ita_spa_urd_est_tha_aeg_cnt_jpn_xho_amh_swt_arw_bam_aze_dgb_mol_lda_rus_tig_hin_swe_uzb_mcd_grk_ewe_por_heb_bul_fin_lit_qcu_bem_slo_mao_tml_vie_nor_mnd_cze_rom_ses_ger_wly_bat_dyu_sun_swa_guj_glc_knd_igb_fre_azi_anl_bsq_akn_tsw_ctl_ven_dut_yor_svk_eng_mly_lat_chh_mlt_owc_hun_sid_fbf_pol_cic_moo_ben_jav_gam_tur_geo_ukr_kor_bos_pan_sod_afr_zul_hau_amr_scr_tag_alb_krd_prs_ind_tsn	-0.342532654940134	-0.849232602160375	0.397932658562297
467	fre_grk_amh_mol_fin_aze_afr_igb_ukr_amr_rom_zul_mcd_ven_por_rus_cnt_pan_uzb_wly_tig_owc_sid_slo_ben_mly_spa_vie_xho_bul_cze_fbf_guj_moo_urd_bos_ger_kor_anl_nor_geo_ewe_jav_aeg_lda_knd_swa_pol_dyu_sod_bem_prs_dgb_ses_azi_scr_lat_mao_eng_heb_svk_mlt_jpn_tsw_hau_qcu_tha_hun_gam_chh_tur_arw_krd_est_bat_swt_lit_swe_akn_ind_ctl_bsq_yor_mnd_alb_tag_sun_cic_tml_glc_ita_hin_tsn_dut_bam	0.385718250712683	0.862822702099004	0.390454547775768
468	hau_mly_rus_bsq_ind_eng_swa_mnd_swe_nor_por_tha_fbf_gam_sod_tml_lit_ses_jav_heb_cnt_mol_prs_hin_vie_ctl_azi_amr_mlt_knd_sun_aze_krd_chh_lat_sid_afr_ewe_scr_anl_est_dut_fin_tsn_bul_alb_bos_owc_ger_fre_slo_aeg_ben_qcu_tag_kor_ukr_bam_bat_tig_geo_uzb_hun_moo_guj_amh_ita_ven_yor_wly_rom_swt_cze_lda_pol_bem_dyu_dgb_cic_jpn_tur_akn_mao_grk_igb_tsw_svk_urd_glc_pan_zul_xho_arw_spa_mcd	0.335766437095447	0.776531175177676	0.43940596111788
469	uzb_cnt_igb_ses_knd_azi_spa_ewe_dyu_tsn_dut_guj_eng_hin_urd_lit_bos_heb_sid_pol_arw_svk_por_aeg_swe_mcd_bul_prs_tur_tig_tha_swa_mly_ind_qcu_mlt_ukr_bem_bat_mao_bam_scr_grk_hun_fin_mol_ven_fre_anl_rom_akn_zul_sod_mnd_cze_afr_gam_jav_glc_tsw_fbf_ita_bsq_geo_lda_slo_vie_chh_est_hau_moo_swt_jpn_dgb_wly_rus_cic_amh_sun_tml_ger_yor_ben_owc_ctl_aze_amr_pan_alb_xho_kor_lat_nor_tag_krd	-0.02716645602442	-0.0641061462034958	0.949023299569339
470	vie_mly_jpn_urd_por_krd_arw_sod_ben_jav_sun_bul_pan_azi_tsw_fre_alb_rus_glc_ukr_swt_qcu_hun_mnd_dgb_fin_bat_knd_yor_lat_mlt_svk_kor_dut_rom_tag_mao_hau_mcd_xho_uzb_prs_est_tsn_heb_tig_aze_pol_aeg_ita_lda_chh_nor_swe_gam_mol_tml_ind_cnt_ctl_ger_tur_amh_spa_sid_ewe_ses_afr_fbf_guj_cic_amr_owc_ven_bem_bsq_anl_geo_igb_wly_bam_tha_moo_dyu_bos_eng_akn_swa_cze_scr_slo_lit_hin_grk_zul	-0.316837233969419	-0.829493514499946	0.408949286097986
471	rus_bam_gam_bem_hun_est_svk_bat_mly_tha_sod_swa_ewe_eng_pol_jav_geo_alb_pan_jpn_bos_sun_scr_yor_mol_cic_fre_moo_chh_heb_cze_ven_mnd_amh_dut_tsn_arw_rom_knd_tsw_swe_grk_aeg_anl_lat_sid_lit_ita_fin_amr_mlt_ses_nor_slo_lda_ukr_ctl_dyu_cnt_dgb_afr_akn_mcd_ind_fbf_prs_zul_wly_ben_guj_hin_qcu_swt_azi_hau_uzb_kor_urd_bsq_tur_bul_glc_owc_tag_por_tml_ger_krd_mao_igb_tig_aze_vie_spa_xho	0.0207383431167419	0.0527378340292852	0.958053910961295
472	pan_jav_zul_sun_geo_lat_rus_bul_amh_prs_mol_bam_heb_lda_ven_tha_ind_tag_sod_qcu_vie_guj_tsn_dut_mly_bsq_bem_aeg_akn_moo_hin_mlt_dyu_grk_kor_lit_aze_eng_fin_owc_alb_dgb_xho_jpn_knd_mao_sid_swe_hau_est_pol_uzb_nor_anl_tur_urd_fre_gam_bat_mnd_tml_spa_cic_igb_amr_tsw_rom_cnt_glc_mcd_krd_bos_chh_ben_ctl_por_ukr_azi_afr_ger_scr_ewe_swt_hun_ita_fbf_svk_arw_slo_swa_cze_ses_wly_yor_tig	0.594051142325081	1.3803279163539	0.17079459711179
473	hun_spa_zul_rom_afr_cic_tha_est_svk_tml_grk_mao_chh_akn_hin_cnt_fin_sun_mly_kor_anl_dyu_jpn_sid_fre_bsq_slo_bem_tur_ven_aze_hau_urd_igb_azi_wly_mlt_alb_bos_swe_geo_tag_ind_guj_ger_gam_dut_owc_glc_ben_eng_uzb_dgb_ukr_bat_tig_xho_amh_rus_swt_scr_mnd_qcu_ses_bul_aeg_jav_por_arw_moo_bam_vie_pol_tsn_nor_fbf_ctl_mol_prs_knd_amr_lda_pan_tsw_ewe_mcd_swa_lat_sod_yor_ita_krd_cze_lit_heb	-0.716370777528892	-1.85159060093188	0.0672577294377901
474	gam_vie_mlt_ben_azi_dyu_zul_ctl_ven_spa_pan_fin_igb_lda_ger_moo_guj_jav_fre_sod_urd_lat_jpn_bat_nor_svk_heb_afr_qcu_bem_rom_kor_tml_mnd_krd_grk_scr_pol_hin_yor_ewe_mol_dut_glc_prs_chh_rus_lit_tag_anl_mcd_mly_tsw_geo_alb_por_est_ses_dgb_bul_aeg_hun_amh_cze_amr_bsq_swt_uzb_knd_swe_bos_fbf_tsn_eng_sid_mao_hau_owc_ukr_tur_tha_slo_aze_xho_cic_ind_tig_wly_arw_akn_ita_cnt_bam_sun_swa	-0.267766488482623	-0.692343938952855	0.490446469269846
475	aeg_anl_xho_hun_afr_heb_azi_dgb_fbf_nor_swt_amr_mcd_mlt_rus_akn_aze_bem_uzb_bsq_bam_tsn_urd_ita_tur_moo_svk_lat_cze_mnd_gam_lit_yor_sun_amh_cic_kor_sod_tag_zul_ven_guj_ewe_owc_lda_alb_hau_igb_mao_fre_rom_por_mol_ukr_prs_ben_pol_ctl_swa_pan_jpn_ses_scr_tml_grk_cnt_wly_dut_tha_tig_geo_mly_jav_dyu_bos_swe_ger_vie_spa_glc_est_qcu_ind_bat_tsw_chh_hin_eng_knd_krd_bul_sid_fin_arw_slo	0.563464877550383	1.25377437907645	0.213066575754994
476	mao_ewe_dut_tur_moo_ben_geo_kor_ind_rom_fbf_est_qcu_ger_tml_rus_sid_mly_arw_bam_svk_ven_aeg_amr_ctl_bat_jpn_akn_alb_fin_vie_sod_sun_pan_hau_azi_fre_aze_owc_tig_mcd_wly_lat_heb_nor_krd_tsn_pol_yor_glc_tag_bem_spa_hin_prs_uzb_scr_xho_bul_dgb_cze_bos_grk_swa_eng_ita_swt_chh_ukr_tsw_ses_urd_mol_swe_lit_dyu_jav_amh_bsq_mlt_por_afr_zul_cic_lda_mnd_knd_gam_guj_igb_anl_tha_hun_cnt_slo	0.737546412909583	1.94794856014777	0.0544365365017197
477	hau_fin_zul_amh_rom_prs_mcd_scr_lat_ven_por_tig_lda_owc_sod_tha_rus_cic_anl_ses_knd_wly_ind_moo_jav_bem_grk_est_amr_igb_sun_tag_bul_mly_uzb_arw_swa_jpn_afr_urd_tsw_eng_geo_alb_fre_fbf_bsq_slo_akn_xho_ctl_ukr_krd_dut_dyu_aze_kor_guj_swe_vie_hun_yor_cze_qcu_bat_ita_swt_heb_tur_dgb_pan_hin_gam_ben_tml_lit_cnt_bam_mlt_ger_glc_aeg_tsn_spa_mol_bos_svk_mnd_nor_chh_pol_azi_sid_mao_ewe	-0.0118661740041533	-0.0272349503580385	0.978330696610648
478	moo_dut_zul_ind_vie_bat_tsn_hin_alb_igb_uzb_qcu_afr_krd_heb_ven_glc_lda_tha_lit_yor_svk_jpn_scr_ses_sun_mnd_bem_prs_aeg_fre_cnt_fbf_bsq_grk_urd_akn_ewe_slo_tml_jav_owc_rom_gam_eng_geo_tag_knd_por_rus_swt_amh_dgb_spa_tig_aze_ctl_anl_arw_mao_amr_sid_chh_ben_wly_guj_fin_ita_pol_est_lat_ger_dyu_mcd_mly_cze_swe_azi_tsw_kor_hau_pan_xho_nor_bos_tur_ukr_mlt_bam_hun_sod_cic_mol_swa_bul	0.415694121909315	0.960327947387639	0.339380327335105
479	kor_mol_ctl_jav_ger_tsw_afr_bsq_heb_gam_cnt_tig_xho_hau_rom_owc_bat_zul_svk_ewe_guj_mao_fre_tag_swe_sod_swt_yor_pan_fin_grk_amr_tsn_ven_tur_bam_ukr_cic_sid_sun_lat_pol_fbf_rus_krd_dyu_urd_knd_dgb_mcd_ita_ben_jpn_lda_ses_akn_spa_azi_aze_glc_igb_por_aeg_tha_uzb_swa_amh_lit_bem_mlt_slo_vie_prs_anl_eng_hin_qcu_nor_scr_bos_arw_wly_bul_geo_alb_mnd_moo_ind_est_dut_tml_hun_chh_mly_cze	-0.338170367854327	-0.796457683261638	0.427794553720123
480	lat_eng_tsw_swt_est_gam_guj_kor_ukr_nor_sid_qcu_tha_ben_vie_hin_hau_bat_knd_urd_grk_fbf_tag_aze_krd_wly_chh_zul_dut_tsn_anl_ses_ewe_scr_prs_geo_dgb_ger_jpn_rus_ctl_mao_swe_bam_owc_sod_aeg_fre_bem_pan_arw_ita_tml_por_lit_slo_alb_spa_mnd_yor_akn_cze_cnt_moo_lda_azi_sun_afr_mol_bsq_mly_xho_bos_jav_ind_bul_igb_pol_tig_fin_tur_rom_dyu_cic_swa_glc_mlt_hun_uzb_svk_heb_mcd_amh_amr_ven	-0.274593848442267	-0.706112210403614	0.481883542659689
481	lat_tml_owc_chh_ewe_heb_mnd_igb_mly_mao_por_amh_cic_nor_tag_tsw_dut_rus_wly_ukr_anl_ven_hun_lit_spa_glc_hin_cze_knd_swa_pol_aeg_scr_yor_sod_xho_cnt_mol_sid_arw_azi_bat_bul_geo_fin_swe_mcd_moo_alb_zul_est_aze_ctl_svk_bsq_ben_fre_kor_dgb_swt_pan_urd_akn_tur_uzb_ger_eng_ses_ita_bos_bam_slo_qcu_dyu_prs_lda_rom_hau_jav_jpn_fbf_tha_sun_tig_vie_bem_ind_grk_gam_krd_amr_afr_mlt_tsn_guj	0.098036543481442	0.22655773744906	0.821264885239367
482	igb_tsn_dut_uzb_lat_rom_akn_mlt_lda_grk_ben_gam_ger_jpn_tur_urd_cic_prs_aze_zul_bat_wly_arw_guj_glc_bem_owc_sod_cnt_bos_mcd_dyu_tig_amh_fin_geo_swa_svk_krd_sun_tag_hun_jav_knd_est_yor_ewe_ctl_mol_ses_qcu_bul_mao_bam_hau_ita_eng_sid_spa_tml_azi_swt_heb_bsq_scr_mly_chh_pol_moo_tha_nor_vie_ven_dgb_afr_rus_amr_xho_aeg_ukr_anl_cze_fbf_swe_kor_alb_por_pan_fre_hin_mnd_tsw_lit_ind_slo	-0.609067524563192	-1.44771319033107	0.151060058126617
483	bsq_por_ita_lda_uzb_bul_mnd_tsn_mol_guj_sid_ven_hau_anl_wly_chh_grk_sun_swa_bem_swt_prs_cnt_ukr_bam_bat_krd_ben_swe_svk_arw_lat_est_amh_rus_cic_pol_zul_bos_tsw_mao_spa_moo_mcd_cze_geo_eng_urd_dgb_heb_tur_slo_fin_aeg_ger_afr_ind_mly_kor_dut_akn_gam_qcu_igb_alb_tha_yor_glc_pan_amr_tig_vie_scr_nor_lit_knd_ewe_tag_sod_ctl_hin_jpn_aze_hun_owc_jav_xho_mlt_tml_fre_dyu_ses_azi_rom_fbf	-0.0234205852660263	-0.0568062706120963	0.954821389300608
484	mol_fin_xho_qcu_moo_rom_hun_cic_ewe_bos_aeg_owc_jav_bul_uzb_tsn_sid_vie_kor_ven_alb_krd_dgb_zul_anl_ses_scr_est_guj_chh_mao_prs_svk_yor_ukr_ben_knd_azi_gam_rus_lit_sod_heb_swt_pan_spa_bsq_ita_eng_fre_mcd_mnd_aze_bam_tml_swa_tur_mly_lda_amh_tag_swe_glc_pol_igb_hau_grk_akn_arw_ind_fbf_hin_wly_ger_lat_tsw_slo_jpn_mlt_bat_afr_sun_ctl_cze_dut_bem_por_amr_urd_tha_geo_nor_dyu_cnt_tig	0.265653425447553	0.641675194978035	0.522662513956292
485	knd_sun_sod_lat_hin_bat_fin_cnt_aeg_fre_zul_xho_qcu_ben_bos_mol_heb_scr_hun_bsq_gam_mly_bam_azi_nor_arw_kor_est_swt_bem_pol_vie_hau_ewe_amh_mcd_lit_guj_afr_slo_tig_akn_bul_geo_grk_prs_owc_jav_glc_yor_ctl_krd_ses_tur_swe_dut_moo_mnd_jpn_cze_amr_eng_sid_pan_aze_mao_por_urd_spa_cic_alb_tag_fbf_igb_chh_ven_ita_rom_tml_rus_ind_wly_anl_dyu_lda_ger_mlt_ukr_tsw_svk_dgb_tha_swa_uzb_tsn	0.0356540369695236	0.0819672429445072	0.934848915930958
486	ben_mol_tha_por_ses_jav_cnt_akn_cic_pol_qcu_afr_heb_lda_chh_mlt_yor_hin_igb_urd_svk_zul_bsq_mcd_glc_gam_sod_mly_fre_nor_xho_knd_dgb_rom_moo_fin_arw_lit_guj_tml_ger_mao_sid_pan_dut_vie_swt_owc_amh_fbf_lat_dyu_geo_ven_hun_bat_est_spa_krd_bem_grk_swa_cze_alb_tur_kor_anl_swe_azi_aeg_ita_ewe_amr_sun_aze_wly_tsn_prs_bam_jpn_ind_hau_bul_tag_rus_tsw_uzb_mnd_eng_ctl_ukr_tig_bos_scr_slo	0.672008683639573	1.61916470997959	0.108798259132309
487	tag_sod_rus_alb_tha_bem_por_guj_azi_pan_mol_amh_arw_swe_pol_mly_ind_qcu_ses_zul_tur_mnd_tsn_bos_heb_vie_tsw_mcd_glc_geo_nor_spa_ben_cze_lda_scr_igb_eng_bat_jav_gam_xho_afr_slo_knd_dyu_akn_svk_mlt_bul_urd_mao_grk_prs_aeg_moo_amr_bam_owc_dgb_uzb_ewe_swt_krd_rom_wly_fre_est_lat_ven_cic_ita_cnt_swa_anl_dut_hun_sid_ger_jpn_ctl_tml_hin_hau_tig_fin_sun_kor_ukr_lit_yor_bsq_chh_fbf_aze	0.234914064120211	0.591318294596597	0.555741734551129
488	fin_uzb_rom_knd_tsn_glc_zul_geo_bsq_alb_ita_chh_igb_fbf_tag_bam_fre_ben_wly_yor_swa_por_hin_bos_jpn_slo_urd_ukr_tig_lda_svk_pan_bat_mol_hun_scr_bem_pol_spa_dgb_cic_hau_azi_tha_aze_arw_jav_nor_est_akn_vie_dut_eng_anl_aeg_qcu_swe_cze_ctl_guj_sid_ewe_ind_amh_sod_mlt_krd_rus_kor_swt_amr_mao_sun_moo_ger_prs_cnt_dyu_mnd_tur_tml_ses_bul_tsw_owc_heb_lat_afr_mly_xho_grk_mcd_lit_ven_gam	0.00776731513258561	0.0184685185212912	0.985304656858173
489	amh_lit_sod_prs_gam_tag_ven_est_mly_owc_amr_wly_afr_geo_ben_rom_aeg_bam_bul_cze_pol_tsn_cnt_guj_eng_ger_tha_qcu_igb_alb_nor_swe_ewe_sun_xho_jav_yor_mcd_vie_ses_jpn_bos_uzb_lat_hau_ctl_akn_zul_fbf_urd_hin_tig_tsw_pan_chh_fre_kor_arw_krd_svk_dyu_grk_aze_ind_swa_mnd_lda_knd_slo_spa_azi_dut_ita_mao_ukr_cic_moo_hun_rus_fin_swt_mol_mlt_glc_tur_por_bem_scr_anl_bsq_tml_heb_bat_sid_dgb	-0.558455504089846	-1.31993248641103	0.190097341024219
490	sun_ses_dgb_geo_tml_ctl_chh_aze_owc_sod_nor_alb_afr_wly_mao_est_jpn_knd_fbf_lda_swe_urd_mol_glc_bam_dyu_cnt_bat_mly_lat_qcu_fin_tig_bul_kor_tag_eng_bsq_krd_tur_ven_arw_ita_tsw_hun_sid_spa_prs_lit_zul_guj_swa_bem_slo_uzb_ben_hin_swt_cic_tha_cze_ind_rus_akn_mcd_jav_bos_mnd_pan_grk_xho_vie_heb_amr_gam_amh_ukr_rom_scr_tsn_igb_aeg_fre_pol_ger_mlt_ewe_svk_hau_dut_moo_yor_azi_anl_por	-0.259315694481447	-0.58615908624223	0.559188576533434
491	mao_tsn_wly_prs_uzb_zul_ses_moo_cnt_ewe_spa_aze_azi_kor_sun_bos_mol_ukr_krd_bsq_rom_sod_mly_rus_bat_bem_dyu_swa_sid_hin_fbf_swt_ger_nor_aeg_geo_pol_urd_heb_fin_bul_afr_yor_lit_grk_chh_swe_ita_tag_igb_mlt_qcu_owc_ctl_xho_svk_knd_arw_hau_tsw_alb_lat_ben_slo_amr_pan_ind_tml_guj_mcd_lda_jpn_tur_fre_glc_tig_scr_hun_est_cic_cze_vie_amh_dgb_por_anl_akn_jav_ven_gam_dut_tha_bam_mnd_eng	-0.218797171351431	-0.511778680010696	0.61001901838522
492	spa_arw_cze_nor_glc_alb_hun_ger_lda_bem_ses_tsw_knd_gam_ind_amr_pol_hau_lit_vie_qcu_grk_svk_sun_ben_tig_rus_jpn_ewe_mly_amh_heb_guj_mlt_fin_azi_yor_eng_kor_sod_prs_mnd_por_swa_slo_pan_swt_dut_zul_geo_hin_uzb_bam_aeg_tsn_lat_ctl_bsq_scr_dgb_igb_chh_ukr_bos_tag_mcd_urd_cic_mao_cnt_mol_est_bat_owc_afr_tur_wly_tha_ita_bul_dyu_xho_ven_rom_moo_sid_krd_akn_fbf_fre_swe_jav_tml_aze_anl	0.165834827629231	0.396895807851025	0.692353636729638
493	heb_swa_por_lda_lit_ses_urd_anl_dut_kor_sid_lat_grk_rus_owc_tsn_tig_bsq_ctl_tha_sun_aeg_est_mao_mol_ven_tml_nor_xho_fbf_dgb_mnd_tsw_alb_gam_swt_ger_ita_amh_moo_cze_vie_zul_akn_ukr_mlt_uzb_dyu_aze_arw_ewe_amr_swe_chh_bul_scr_hau_bem_geo_krd_bat_rom_sod_pol_pan_mcd_knd_jav_afr_spa_slo_guj_bos_fre_eng_fin_hin_ind_tag_svk_cnt_mly_qcu_igb_bam_glc_ben_wly_tur_azi_hun_cic_yor_prs_jpn	0.129965127027564	0.297984386574604	0.766379775306032
494	jav_grk_qcu_hin_prs_ind_fin_chh_bat_tag_hau_alb_est_sod_pol_tig_mol_aeg_owc_vie_tur_uzb_afr_mnd_aze_ger_xho_glc_rus_scr_bsq_tml_dyu_lda_dut_eng_mly_krd_anl_spa_bul_cze_knd_pan_por_slo_ewe_igb_mcd_sid_wly_lat_nor_dgb_bam_urd_ben_tsn_guj_swt_heb_akn_kor_lit_moo_azi_amr_yor_cnt_swe_ukr_cic_geo_mao_mlt_amh_swa_fre_tsw_sun_hun_ita_ses_arw_bem_ctl_zul_bos_tha_jpn_svk_fbf_ven_gam_rom	0.142416130262297	0.369364392930534	0.712695808342651
495	bul_swt_cze_amr_bat_tig_tsw_hau_ger_mcd_heb_dyu_tag_por_bam_pan_prs_ind_ben_tml_mnd_grk_dgb_ctl_xho_scr_fin_hun_sid_igb_bos_owc_moo_tur_vie_qcu_rom_yor_alb_fbf_bem_est_arw_ita_aeg_azi_mao_lat_slo_urd_rus_akn_cic_nor_cnt_hin_lit_geo_tsn_spa_uzb_afr_eng_ewe_swe_mly_zul_amh_fre_anl_gam_ses_lda_glc_sun_sod_jpn_aze_krd_pol_chh_mlt_tha_svk_knd_bsq_ukr_ven_mol_swa_guj_wly_dut_kor_jav	0.0836779874334817	0.189155216890979	0.850383364323041
496	mlt_ven_swa_pan_jav_eng_mcd_ses_dut_kor_nor_krd_hau_alb_fbf_tsw_ctl_lat_ukr_tsn_dgb_cnt_yor_qcu_bul_swt_azi_akn_bem_owc_glc_ewe_aze_tig_bam_geo_dyu_ger_sun_gam_rus_fin_cze_wly_lit_mnd_mao_scr_guj_arw_tag_bsq_lda_est_sod_tha_amr_tur_aeg_mol_bat_zul_hun_grk_prs_heb_cic_tml_anl_por_igb_amh_ind_urd_chh_sid_swe_xho_bos_vie_moo_slo_rom_hin_knd_fre_svk_ita_jpn_spa_ben_uzb_mly_afr_pol	-0.504242368126091	-1.17581272767512	0.242670974836513
497	anl_eng_ctl_cze_prs_geo_sid_cic_qcu_sun_jav_mol_hun_xho_mly_bat_akn_guj_moo_dyu_glc_por_yor_ses_wly_swa_uzb_swt_est_spa_bam_scr_pol_ukr_mao_mnd_fbf_azi_alb_gam_swe_rus_tig_bul_amr_fin_tml_hin_tha_knd_dut_bem_chh_ita_kor_bsq_tag_fre_bos_heb_vie_lda_dgb_mlt_amh_owc_zul_arw_ben_lat_ven_ind_jpn_pan_tsw_urd_svk_rom_slo_ger_hau_aeg_krd_afr_tur_mcd_lit_grk_sod_cnt_igb_aze_ewe_nor_tsn	-0.0073121753364521	-0.0185736870110538	0.985220984314128
498	mly_bos_prs_bem_sod_ger_aeg_est_tag_mnd_kor_mlt_knd_eng_wly_sid_tha_qcu_mao_dgb_bsq_heb_zul_fre_tsn_anl_dyu_por_rus_amh_chh_pol_vie_fin_owc_xho_moo_akn_lda_cic_bul_mol_rom_gam_aze_krd_geo_amr_azi_nor_urd_hau_pan_scr_ses_lit_ukr_arw_tsw_cze_grk_jpn_hun_mcd_yor_tml_cnt_afr_dut_ita_bam_ewe_tur_lat_uzb_svk_tig_swa_swe_sun_slo_ind_hin_fbf_spa_bat_ben_ven_swt_guj_ctl_igb_glc_jav_alb	0.342076731933219	0.881083694263262	0.380543917584792
499	lit_tsw_amh_qcu_jpn_kor_glc_sod_tur_dut_mlt_amr_bem_ewe_jav_swt_dgb_igb_scr_bat_heb_est_anl_urd_cnt_tig_sid_yor_vie_ind_nor_lat_afr_arw_bul_moo_eng_geo_ger_bsq_fbf_hun_tml_mao_slo_alb_tha_rom_sun_lda_knd_prs_spa_rus_ben_cic_ses_xho_ven_mcd_ctl_fin_svk_krd_tsn_wly_aze_uzb_dyu_mnd_guj_swa_mol_por_zul_owc_swe_pol_hin_chh_hau_cze_pan_aeg_gam_tag_grk_akn_ita_mly_bam_ukr_azi_bos_fre	-0.211162069912777	-0.472727420968545	0.637515210749426
500	sod_bul_lat_dgb_geo_mnd_moo_ger_kor_hau_jpn_azi_qcu_jav_amr_glc_mol_anl_ses_bos_tml_yor_sun_scr_tsw_por_cic_spa_knd_prs_cnt_rom_nor_tag_dut_ewe_krd_gam_pan_guj_heb_slo_bam_ind_eng_ctl_tha_fin_xho_bem_amh_igb_urd_chh_hun_ukr_mao_bat_lit_hin_wly_ben_tig_mly_zul_ven_arw_rus_owc_dyu_grk_est_uzb_ita_akn_bsq_fbf_tsn_mlt_afr_pol_aze_swe_mcd_cze_alb_swa_vie_tur_fre_sid_lda_swt_aeg_svk	0.317582185574243	0.756525205351634	0.451246593021598
501	dyu_anl_ukr_urd_mao_grk_tsw_tur_aeg_swt_lit_amr_moo_hau_guj_est_glc_rus_tsn_ctl_rom_bos_wly_hin_tml_ses_por_gam_mol_slo_jpn_dgb_arw_bem_akn_ger_hun_mly_pol_lat_bsq_aze_cnt_ven_lda_amh_azi_swa_krd_sid_nor_fin_xho_spa_ind_yor_scr_bat_knd_sun_qcu_fre_uzb_chh_cic_bam_zul_ita_kor_ben_igb_tag_fbf_owc_sod_mcd_pan_prs_heb_alb_geo_ewe_mnd_mlt_vie_svk_cze_tig_afr_bul_jav_swe_eng_tha_dut	-0.925956165883409	-2.25568819277978	0.0264344484409455
502	bsq_mcd_akn_azi_aeg_lat_lit_rus_tsw_ger_ven_sod_anl_fin_ben_dgb_uzb_qcu_xho_tsn_jpn_scr_mlt_svk_alb_yor_bul_fre_cic_guj_cnt_prs_hin_moo_owc_slo_tag_jav_swa_mao_ind_tur_sid_bat_spa_bos_heb_pol_swe_pan_amh_amr_tig_knd_ukr_bem_dut_lda_afr_ctl_grk_swt_bam_glc_fbf_mly_ita_hau_rom_wly_vie_urd_eng_aze_zul_igb_kor_arw_gam_por_tha_mnd_ses_est_krd_chh_mol_sun_hun_ewe_tml_geo_nor_dyu_cze	0.200490551425498	0.452567360226826	0.651914270221392
503	ukr_yor_mlt_fin_bem_mol_eng_owc_amh_tml_moo_cnt_scr_lit_aeg_rom_lda_azi_ven_ger_ses_cic_bul_bam_geo_jav_swe_nor_ben_grk_arw_heb_amr_prs_akn_tag_slo_knd_tsw_cze_dyu_zul_uzb_est_lat_mly_tha_ctl_fbf_ita_sod_vie_bsq_gam_qcu_chh_ind_rus_por_ewe_mao_svk_swt_bat_fre_hun_anl_dgb_bos_xho_afr_wly_spa_jpn_glc_urd_igb_kor_krd_pol_sid_mcd_swa_sun_alb_tsn_hin_dut_tur_aze_hau_mnd_pan_guj_tig	-0.484376610698433	-1.1812616075058	0.240510822359346
504	urd_cnt_chh_fre_est_spa_tig_afr_hin_ven_anl_mao_arw_knd_tsw_ses_hun_krd_ita_heb_yor_mly_dyu_tsn_prs_scr_azi_amh_dgb_bsq_dut_swa_sid_vie_hau_tag_lat_mnd_jpn_qcu_bam_ukr_rom_akn_kor_sun_lit_igb_glc_slo_gam_eng_tur_bos_geo_guj_cic_aze_grk_mcd_pan_amr_bul_tha_ewe_bat_sod_fbf_pol_zul_por_ind_aeg_uzb_nor_bem_ben_fin_owc_alb_svk_xho_tml_jav_mol_swt_rus_mlt_cze_lda_ctl_swe_ger_moo_wly	0.818911038287526	1.86044849471478	0.0659821754801324
505	bos_lda_fin_tsn_uzb_bat_urd_tur_cze_kor_tsw_por_fbf_scr_rus_swe_ger_ben_zul_krd_slo_tag_jav_ses_yor_aze_ukr_tml_est_heb_geo_svk_swt_hau_eng_spa_arw_lat_jpn_wly_xho_alb_owc_cic_mlt_amh_lit_knd_dgb_grk_anl_bem_aeg_sid_akn_bam_ven_nor_swa_igb_sun_gam_ind_glc_dyu_sod_tig_azi_ita_hun_cnt_hin_mcd_guj_mol_vie_bsq_ewe_rom_pan_mnd_amr_tha_dut_qcu_fre_moo_chh_ctl_mly_bul_mao_afr_prs_pol	-0.359855999267908	-0.815306687007666	0.416979904445821
506	jav_gam_tml_est_bos_swe_dgb_krd_mol_uzb_pan_azi_eng_vie_guj_tag_mly_mcd_chh_moo_rom_aze_arw_scr_pol_ven_ewe_spa_owc_fbf_yor_igb_wly_urd_ita_heb_grk_fin_ind_tha_bem_ukr_mao_lit_afr_lat_sid_prs_amh_kor_svk_mlt_bul_jpn_xho_hau_nor_cze_swa_ctl_hin_cnt_bat_fre_dyu_zul_tur_qcu_sod_tsw_akn_anl_ben_bsq_glc_geo_cic_tig_mnd_sun_por_ger_dut_knd_slo_bam_swt_tsn_lda_ses_amr_rus_aeg_hun_alb	0.103234835015115	0.244871537240486	0.807095395338698
507	qcu_sid_moo_lit_rus_arw_est_tig_urd_dut_hau_prs_cnt_slo_pan_pol_mcd_wly_glc_gam_bem_azi_bsq_tsn_jpn_por_swt_owc_tsw_ses_tag_bam_xho_yor_bat_swe_dyu_afr_cic_ewe_uzb_guj_hun_akn_cze_ukr_heb_nor_aeg_dgb_tml_chh_amh_mlt_mao_anl_ven_svk_tur_mnd_spa_ger_vie_bul_eng_fre_sod_hin_rom_knd_grk_aze_igb_fbf_ind_fin_lda_mly_scr_ita_ctl_mol_amr_lat_bos_jav_ben_zul_sun_kor_alb_geo_swa_tha_krd	0.244777191036058	0.597795180338297	0.551429533348195
508	tha_azi_hun_mnd_kor_ger_ben_ses_dgb_tig_afr_yor_guj_bul_anl_prs_pol_sid_ind_hau_aze_dut_chh_wly_bat_dyu_ita_moo_grk_bos_mcd_ctl_bsq_rom_fre_tml_mly_uzb_vie_tsw_rus_hin_ukr_mlt_ewe_por_ven_est_sun_knd_amr_owc_heb_krd_tur_qcu_swe_spa_arw_swt_jpn_igb_lit_bam_alb_scr_sod_slo_glc_cic_tag_mol_cze_mao_pan_gam_zul_swa_nor_jav_bem_urd_fbf_svk_aeg_tsn_lda_amh_cnt_lat_akn_fin_geo_eng_xho	0.281303891475515	0.675092698598872	0.501291871295978
509	jpn_aeg_swt_anl_tig_mlt_hau_cze_sun_amr_cnt_ven_aze_ben_bam_rus_owc_arw_qcu_ita_uzb_gam_scr_pan_mcd_ctl_spa_cic_svk_mol_dut_glc_yor_tsn_ukr_bsq_mao_tsw_bul_chh_amh_lit_wly_grk_knd_dgb_azi_sod_hin_prs_fbf_slo_hun_geo_ind_alb_eng_sid_est_por_tml_mnd_ewe_pol_akn_xho_jav_vie_mly_nor_swa_lda_tur_moo_tha_bat_zul_lat_afr_bos_fin_guj_rom_bem_kor_krd_urd_dyu_ger_igb_heb_ses_fre_swe_tag	0.13549075217331	0.331008265178136	0.741382894492584
510	tha_rus_geo_hin_hun_mly_alb_bos_rom_sod_heb_zul_lat_yor_nor_hau_ven_jpn_bsq_spa_sun_bem_knd_mol_jav_chh_lit_est_ses_guj_qcu_tsn_mcd_tur_amr_cze_tsw_uzb_ind_swe_amh_swt_krd_pol_moo_xho_ita_fbf_bat_tag_aze_sid_ukr_bul_urd_por_tml_pan_swa_anl_grk_vie_ctl_arw_glc_tig_lda_slo_ewe_igb_azi_mao_fin_gam_ben_mnd_dyu_prs_mlt_dgb_owc_eng_cic_fre_dut_scr_aeg_cnt_afr_akn_bam_ger_kor_wly_svk	0.921431223170414	2.366378911431	0.0200374965937219
511	xho_fre_amr_gam_est_jpn_aze_hun_cic_krd_swe_dut_fin_tml_por_kor_bem_lit_bos_arw_moo_dyu_bat_amh_ukr_wly_bul_hau_cze_vie_owc_ger_fbf_dgb_mol_sun_prs_ven_bam_rom_eng_ses_mao_jav_guj_mcd_mnd_geo_tsn_chh_anl_tur_urd_lda_cnt_knd_nor_tig_scr_igb_lat_tsw_tha_swa_qcu_pan_pol_grk_aeg_ita_bsq_ewe_rus_akn_slo_ben_swt_tag_uzb_sod_azi_yor_ind_spa_sid_afr_mly_heb_hin_zul_glc_mlt_alb_svk_ctl	0.436544627199333	1.00773292497691	0.316197474976717
512	ctl_cze_spa_zul_owc_grk_bat_scr_swt_prs_tha_lat_tur_eng_sod_alb_dyu_ita_mnd_slo_cnt_por_ger_ewe_amr_svk_bos_uzb_hun_mao_knd_tsn_akn_arw_swe_urd_dgb_bul_rus_fin_jav_mcd_azi_mly_geo_tml_kor_tag_yor_jpn_lda_cic_bam_amh_ven_krd_hau_est_sid_ukr_moo_guj_aeg_anl_igb_aze_nor_tig_wly_xho_tsw_ind_chh_gam_ben_bsq_dut_mlt_vie_mol_fre_bem_hin_pol_lit_rom_pan_heb_fbf_afr_glc_qcu_sun_ses_swa	0.153893132118316	0.400828570694517	0.689465735513477
513	sod_ukr_dut_nor_bul_mly_jav_aze_ses_pol_geo_bem_amr_mol_cze_heb_tig_uzb_kor_rom_lat_igb_jpn_bam_knd_wly_tha_aeg_eng_ger_tsn_cic_hin_xho_mcd_arw_swe_svk_anl_mao_lit_alb_guj_krd_swt_tml_ben_mnd_mlt_lda_pan_sun_urd_akn_ind_grk_por_est_moo_owc_dgb_scr_afr_tag_ewe_amh_sid_fin_fre_yor_vie_tsw_tur_bsq_ven_prs_swa_fbf_slo_glc_azi_ctl_rus_dyu_zul_qcu_gam_hau_spa_bat_ita_hun_chh_bos_cnt	0.299910342791282	0.723712410349082	0.471058803878457
514	slo_scr_aze_knd_est_tig_amr_eng_ven_ewe_yor_aeg_dyu_wly_nor_fbf_swa_mlt_afr_geo_tha_hun_ses_grk_bam_tml_ger_swt_mol_prs_sid_owc_ctl_hin_fre_chh_lda_bsq_dut_bem_dgb_sun_pol_azi_tsn_urd_hau_amh_rom_mly_fin_heb_glc_bat_ben_rus_ind_kor_ita_mcd_sod_mao_guj_bul_akn_gam_tsw_arw_zul_jpn_por_igb_tur_moo_tag_spa_ukr_uzb_anl_vie_krd_alb_bos_cze_mnd_cnt_xho_cic_lat_svk_swe_lit_jav_qcu_pan	0.53833828452117	1.27726809021601	0.204687184271866
515	sun_owc_prs_swa_anl_tml_rus_vie_wly_grk_hau_amr_fre_rom_urd_mol_ctl_kor_ukr_bam_tsn_fbf_lat_ben_tsw_mly_eng_slo_mao_por_bat_gam_dyu_lda_bem_hin_bsq_heb_sod_yor_guj_ger_fin_moo_hun_lit_chh_geo_igb_dut_krd_afr_knd_svk_alb_jav_mnd_ita_qcu_ewe_mlt_amh_tag_bos_pol_nor_aeg_cnt_aze_pan_akn_glc_swe_tur_ind_cic_spa_swt_xho_bul_uzb_ses_ven_cze_arw_jpn_mcd_azi_dgb_est_zul_sid_scr_tha_tig	-0.253877417326186	-0.581691210538726	0.562182038922655
516	grk_zul_tig_cnt_ben_bem_eng_amr_lat_owc_alb_jpn_lit_bam_xho_vie_dyu_tml_glc_aze_mcd_tsn_arw_bos_ewe_prs_azi_cic_knd_pol_sun_pan_tur_ukr_moo_guj_bsq_bul_fre_ctl_swa_anl_rom_est_mlt_qcu_mao_slo_heb_amh_rus_bat_mly_fin_ger_swt_chh_uzb_tag_fbf_aeg_hau_igb_lda_sod_geo_afr_scr_hin_mol_hun_swe_dut_ita_tsw_jav_krd_sid_por_svk_urd_mnd_yor_ven_gam_dgb_tha_ind_ses_wly_kor_nor_cze_spa_akn	0.211254311355168	0.480768787639406	0.631809935236721
517	ita_afr_sod_fre_krd_pol_swa_kor_por_ewe_hau_est_lit_uzb_mao_mcd_amh_swe_knd_ctl_pan_sid_lat_glc_ukr_ses_tsw_alb_heb_ind_bam_gam_scr_dgb_geo_anl_jpn_nor_hin_jav_spa_cze_bsq_amr_tur_tag_rom_mol_owc_arw_dut_akn_tig_zul_rus_prs_tml_eng_guj_mnd_moo_fbf_ger_tsn_bem_yor_dyu_slo_ven_chh_hun_mlt_igb_mly_lda_vie_tha_aeg_bos_bul_cnt_ben_svk_wly_azi_urd_fin_swt_aze_grk_sun_bat_cic_xho_qcu	-0.0250958425152855	-0.063859458115168	0.949219194098773
518	pan_sun_ctl_dyu_bul_bsq_bat_nor_jpn_slo_fre_tha_ben_mlt_anl_azi_ita_cnt_kor_rom_sod_swa_tsn_urd_prs_dut_arw_lit_akn_bam_aze_scr_svk_hun_mcd_geo_bem_xho_mao_ind_glc_moo_fin_gam_tur_cic_alb_mly_lda_fbf_qcu_vie_krd_owc_dgb_cze_igb_pol_guj_tml_swe_spa_hau_jav_aeg_ses_ven_ger_tsw_grk_yor_hin_amh_afr_swt_zul_heb_amr_tig_por_mnd_rus_est_tag_wly_eng_mol_ukr_uzb_bos_knd_chh_ewe_sid_lat	0.452330086221068	1.12822698404916	0.262126230110275
519	ctl_heb_scr_gam_xho_sun_mcd_urd_mlt_sod_hun_aze_arw_moo_rom_kor_pan_wly_fre_amh_grk_vie_cnt_dut_prs_lda_swa_pol_geo_mly_cic_ukr_por_nor_ben_glc_bam_svk_fbf_amr_tml_igb_lit_jav_fin_bul_qcu_bat_zul_slo_mao_yor_swt_bsq_spa_ewe_jpn_ind_est_eng_mnd_hau_ven_cze_dgb_swe_alb_tag_akn_mol_anl_afr_hin_krd_owc_knd_guj_bem_dyu_tha_ses_uzb_tsw_sid_ita_bos_ger_tur_azi_tig_lat_tsn_rus_chh_aeg	0.498068493452468	1.2410720107918	0.217700578821881
520	dut_prs_ind_jav_glc_geo_chh_wly_zul_ses_mao_dgb_gam_ben_ukr_ven_aeg_krd_bul_por_tig_urd_swe_mnd_ger_dyu_fbf_vie_tsn_anl_azi_swt_fin_mcd_bat_tha_cic_guj_pan_jpn_lit_ctl_tsw_mlt_amr_afr_uzb_hau_est_xho_lat_aze_owc_mly_ewe_hin_swa_bos_nor_scr_sun_eng_fre_rus_heb_rom_bam_cnt_cze_mol_moo_sid_pol_amh_ita_spa_slo_sod_tag_tur_yor_svk_tml_qcu_bsq_grk_alb_arw_igb_hun_bem_lda_knd_akn_kor	-0.617928327998388	-1.60237936889352	0.112463009207931
521	urd_cic_amh_nor_knd_qcu_tsw_dut_arw_ewe_alb_lit_bsq_swe_aeg_ukr_fbf_cnt_sod_tml_tig_lat_chh_swt_krd_tha_sun_cze_mcd_rom_xho_tur_ita_bam_mlt_grk_hin_gam_geo_por_fin_sid_tsn_guj_afr_jav_eng_azi_akn_dyu_pol_ses_ben_mol_owc_dgb_ven_scr_hun_kor_uzb_lda_zul_bul_ind_wly_hau_prs_est_moo_bat_swa_slo_yor_spa_igb_pan_vie_heb_ctl_anl_glc_bem_bos_mao_tag_aze_amr_ger_rus_mly_jpn_mnd_fre_svk	-0.425697919026868	-1.09519159032465	0.276260921985047
522	slo_amr_owc_gam_mlt_knd_ger_cnt_kor_akn_fin_rus_bam_hin_bul_yor_tur_vie_fre_azi_afr_bat_ctl_sun_spa_rom_est_chh_arw_glc_swa_fbf_por_qcu_zul_jav_xho_anl_krd_mly_mnd_bem_swt_eng_ukr_lit_lda_ita_nor_guj_bos_igb_dgb_tsw_dyu_mao_bsq_ewe_swe_pan_mol_sid_ind_cze_geo_hun_hau_tag_alb_tha_jpn_ses_heb_tml_tig_pol_tsn_lat_prs_aeg_sod_wly_svk_scr_aze_ven_grk_ben_cic_dut_mcd_urd_amh_moo_uzb	0.794749728159628	2.28138926293786	0.0248074000982115
523	sun_prs_spa_swt_yor_jpn_ewe_kor_tsw_akn_cze_amr_ukr_lit_guj_nor_bos_eng_ses_aze_hun_slo_mao_hau_dut_grk_glc_swe_swa_anl_rom_dyu_aeg_mcd_est_afr_mnd_svk_bsq_bam_mol_amh_uzb_vie_igb_gam_ctl_bul_jav_tml_fbf_tag_zul_fin_tha_wly_alb_sod_lat_ind_knd_arw_urd_ven_qcu_rus_cnt_fre_geo_mly_xho_dgb_heb_krd_bat_tsn_bem_tur_cic_tig_mlt_por_ita_ben_owc_scr_pol_sid_ger_pan_azi_lda_moo_hin_chh	0.116371789225401	0.267613080811961	0.78958977068957
524	fre_ger_lat_tag_guj_dyu_bsq_alb_tsn_pan_eng_nor_dgb_bem_xho_ses_tha_bul_spa_tur_ita_fin_geo_prs_rom_fbf_igb_lit_swt_scr_hun_swe_ven_vie_mol_krd_ctl_svk_arw_amr_lda_afr_bat_tig_bam_ind_sun_dut_urd_aeg_anl_mlt_swa_ewe_kor_sod_ukr_bos_mnd_rus_uzb_aze_hin_knd_hau_est_owc_amh_cic_ben_cze_azi_jav_mcd_tml_moo_chh_tsw_cnt_akn_zul_jpn_yor_slo_mao_heb_grk_glc_sid_gam_por_wly_mly_qcu_pol	0.0412964250274136	0.105411979282057	0.916275937671331
525	amh_jav_rom_pan_bem_azi_mao_ewe_bos_ses_arw_prs_lit_mnd_est_chh_lda_bul_swa_sun_igb_ger_kor_nor_urd_aze_akn_guj_bam_tsn_por_scr_moo_sod_tur_ven_dut_knd_tag_wly_glc_hun_pol_heb_yor_anl_grk_tha_mly_bat_krd_aeg_gam_ita_uzb_owc_qcu_vie_rus_xho_dgb_jpn_svk_ben_afr_eng_swt_slo_ctl_alb_mlt_fin_mcd_cnt_cze_amr_geo_fre_zul_dyu_swe_tig_sid_tml_mol_tsw_hin_spa_fbf_bsq_lat_cic_ukr_ind_hau	-0.181532080363364	-0.414385254911704	0.679546222589141
526	dut_dgb_gam_igb_eng_rus_rom_bsq_sod_wly_cic_ctl_jpn_amr_aze_ind_guj_xho_ger_cnt_owc_urd_ben_ses_ven_afr_aeg_dyu_bem_slo_ewe_svk_bam_tur_tsw_amh_azi_spa_mly_geo_chh_ukr_mol_sun_hin_mcd_mlt_knd_swe_fin_ita_pan_lit_nor_hau_por_zul_arw_moo_anl_cze_lda_alb_yor_swt_prs_mao_mnd_scr_uzb_tml_swa_est_heb_hun_bos_vie_sid_pol_tha_fbf_jav_akn_krd_tag_fre_grk_tsn_glc_bul_kor_qcu_bat_tig_lat	0.457255262135792	1.06337783809787	0.290363998097974
527	mly_azi_qcu_ven_spa_knd_pan_swt_ses_eng_fin_mol_anl_vie_ita_svk_ger_scr_pol_lda_afr_rom_swa_igb_sid_aeg_hau_glc_bsq_tsw_tag_tha_slo_moo_lit_xho_bat_yor_tsn_fre_cze_nor_urd_geo_hun_por_tml_prs_jav_heb_krd_tig_bul_arw_mnd_chh_bem_dgb_tur_dyu_lat_sun_mcd_rus_zul_amh_guj_gam_est_akn_wly_mao_amr_fbf_sod_hin_owc_ctl_bos_bam_ewe_cnt_aze_alb_grk_kor_cic_swe_dut_jpn_ben_ukr_ind_mlt_uzb	-0.534569541705252	-1.24952016457151	0.214610446199993
528	tha_anl_mlt_arw_krd_mao_dut_sod_ind_dyu_geo_tsw_ven_mly_bsq_lit_guj_kor_afr_pol_alb_uzb_mol_cnt_bam_grk_knd_akn_chh_fbf_zul_xho_ukr_ben_tig_qcu_jpn_urd_est_jav_amh_prs_glc_sid_ewe_cze_heb_rus_ita_bul_sun_aeg_swa_ger_pan_ctl_cic_swe_tur_spa_azi_gam_bat_fre_swt_nor_fin_tag_yor_amr_owc_eng_bem_vie_rom_ses_lat_tml_moo_hin_dgb_por_slo_aze_wly_tsn_mcd_hau_igb_bos_mnd_scr_lda_svk_hun	0.0459928023096527	0.105299275824259	0.916365118971907
529	bam_slo_xho_ger_mao_aeg_hin_tsw_gam_grk_fre_swe_azi_dyu_dgb_hau_pol_tml_swa_fbf_lit_prs_sid_chh_tur_igb_jav_rus_mly_glc_cze_ita_ukr_aze_amr_est_uzb_akn_cnt_ewe_dut_amh_yor_mcd_wly_scr_bat_ses_afr_tsn_nor_cic_tha_sun_lat_knd_tag_moo_zul_qcu_spa_ind_swt_alb_heb_rom_fin_anl_krd_owc_hun_bul_kor_tig_eng_mlt_bem_bsq_bos_ctl_svk_geo_por_ben_sod_ven_pan_guj_arw_lda_vie_jpn_mnd_mol_urd	0.0205588174977854	0.0549568473103263	0.956290733397249
530	cic_gam_mnd_cnt_urd_rus_ben_jpn_igb_azi_prs_nor_ctl_dut_mly_guj_ses_lda_tsw_dyu_spa_svk_amh_bsq_sun_zul_sid_mlt_hau_geo_afr_arw_mcd_fin_aze_moo_krd_hin_tag_ven_tml_amr_uzb_mao_bul_bem_fre_anl_hun_chh_scr_owc_swa_grk_pol_eng_por_mol_heb_wly_jav_sod_bat_yor_lat_xho_bam_swe_ind_aeg_tsn_tha_rom_bos_fbf_ukr_qcu_glc_cze_vie_tig_slo_swt_ewe_dgb_knd_lit_pan_alb_akn_est_ita_kor_tur_ger	-0.130098401771632	-0.338473855583161	0.735769088937728
531	bul_jpn_bat_hin_geo_fbf_swt_tur_lat_tha_sid_yor_bsq_qcu_cic_cze_ctl_xho_tig_dgb_urd_nor_lit_mly_eng_fin_glc_alb_jav_aze_spa_mcd_krd_svk_owc_ven_uzb_hun_rus_scr_chh_igb_ita_mnd_tsn_akn_ewe_zul_fre_swe_dut_tsw_bos_gam_ukr_cnt_ind_tag_anl_aeg_ben_afr_dyu_kor_pol_tml_slo_prs_grk_heb_amr_rom_ses_moo_swa_pan_vie_por_mol_sun_hau_guj_mao_azi_ger_arw_knd_bam_mlt_wly_lda_amh_est_bem_sod	-0.0190505397750884	-0.0424118526564762	0.966261304443205
532	rus_slo_mol_scr_svk_vie_gam_glc_ctl_sun_mlt_hin_amr_urd_mcd_geo_nor_dut_tag_swe_tig_qcu_spa_arw_ita_ger_lit_pol_xho_tml_ben_owc_chh_bat_sid_bos_tha_bsq_afr_hun_amh_tur_yor_fre_ven_moo_bam_ind_por_zul_fin_heb_hau_swa_uzb_guj_est_mly_aze_akn_jav_ewe_rom_swt_fbf_cze_krd_wly_mao_prs_tsw_dgb_azi_jpn_sod_ses_lat_mnd_cic_kor_anl_igb_ukr_aeg_grk_cnt_alb_tsn_eng_dyu_bul_knd_lda_bem_pan	-0.171026146243833	-0.397021935785581	0.692260947775895
533	knd_amh_tsw_mlt_ind_azi_por_moo_fre_hun_jav_krd_zul_amr_ita_kor_glc_tml_fbf_scr_tha_wly_afr_swe_ukr_rom_prs_mol_sod_svk_spa_rus_grk_ven_tsn_ewe_heb_alb_dgb_mcd_est_mly_chh_sid_igb_ger_dut_bam_sun_mnd_eng_slo_lit_anl_ses_tag_bat_jpn_dyu_owc_mao_nor_cic_aeg_geo_pol_fin_bem_bul_urd_lat_lda_vie_swt_hau_xho_cze_ctl_ben_tig_qcu_pan_yor_bsq_guj_swa_cnt_tur_arw_aze_bos_akn_uzb_hin_gam	-0.254249488529329	-0.614018535306424	0.540702195445574
534	hau_igb_bat_alb_slo_jpn_tag_ita_tha_mcd_aeg_mol_ven_mnd_ben_tml_bem_sod_geo_arw_vie_cze_nor_heb_ger_prs_bam_tig_sun_sid_hun_mly_moo_uzb_bul_scr_gam_mlt_zul_amh_glc_ctl_ukr_svk_knd_qcu_mao_swa_ses_bsq_por_ind_dut_pol_akn_fre_bos_azi_hin_grk_jav_fin_ewe_lat_est_rom_lit_cnt_lda_yor_pan_tsn_dyu_xho_eng_tur_swe_dgb_owc_rus_wly_amr_afr_fbf_urd_cic_krd_spa_aze_tsw_guj_chh_kor_swt_anl	0.364169730225404	0.826940253575542	0.410387647419228
535	tml_spa_tha_mly_bsq_ctl_guj_jpn_igb_krd_lda_cze_fre_heb_dut_fbf_bem_owc_slo_uzb_est_mao_bat_alb_rus_cnt_swe_por_tsw_arw_tig_ven_jav_vie_hau_gam_xho_glc_mcd_chh_knd_yor_mlt_kor_rom_fin_prs_geo_sod_moo_nor_sun_pan_akn_ger_sid_qcu_dgb_ewe_aze_anl_svk_ses_eng_amr_dyu_tag_ita_zul_mol_urd_lat_tsn_wly_ukr_amh_pol_bam_cic_aeg_mnd_swt_afr_tur_bos_scr_hun_swa_bul_lit_ben_azi_ind_grk_hin	0.541474675241285	1.26571917124104	0.208775349851962
536	mlt_cze_wly_guj_ind_hau_lat_mao_ita_krd_bem_uzb_fbf_tml_tur_knd_bul_dyu_nor_cnt_ewe_por_ben_gam_ukr_sun_dgb_est_owc_urd_igb_moo_swt_arw_akn_mly_vie_hin_bam_rus_anl_slo_jpn_jav_svk_ger_rom_sod_grk_tsw_azi_sid_amh_bos_ctl_mol_geo_chh_xho_mnd_fre_tag_ven_bat_dut_bsq_spa_mcd_cic_zul_scr_alb_glc_qcu_swa_tsn_lda_prs_yor_fin_pan_tha_amr_pol_kor_aze_tig_afr_hun_heb_eng_aeg_lit_swe_ses	0.144747080189735	0.392183897065708	0.695819671699194
537	ger_anl_cic_tsn_ctl_geo_fre_uzb_prs_dyu_wly_ven_urd_scr_aeg_zul_mlt_jav_bsq_cze_sod_jpn_amh_tig_ewe_nor_owc_est_lit_fin_cnt_sun_rom_alb_ind_tur_aze_tml_igb_mly_guj_ben_grk_bat_spa_swe_chh_ukr_sid_tag_fbf_yor_xho_lda_eng_lat_slo_gam_svk_vie_tha_kor_bam_bul_knd_mnd_mol_amr_hin_afr_heb_arw_bem_ita_hau_bos_glc_hun_krd_azi_tsw_pan_mao_rus_ses_swa_dgb_swt_moo_pol_mcd_dut_por_qcu_akn	-0.035104731778855	-0.0834454397821456	0.933676710908806
538	tig_mlt_eng_ita_est_akn_azi_lat_chh_ind_aze_bsq_tha_ewe_amr_rus_hun_aeg_lit_owc_krd_alb_swe_fre_cze_bam_arw_uzb_gam_bem_fin_prs_tsn_ctl_mao_ses_kor_jav_bat_nor_ven_tag_dut_sun_afr_tur_grk_cnt_qcu_xho_guj_ukr_moo_sod_ger_ben_tsw_spa_jpn_glc_vie_yor_por_amh_tml_rom_anl_pol_geo_mly_lda_zul_hin_knd_bul_mol_bos_igb_urd_dgb_wly_svk_slo_dyu_scr_fbf_pan_mnd_swa_cic_heb_hau_swt_mcd_sid	0.208732293143723	0.480807431746196	0.631782570960547
539	mao_amr_mol_zul_alb_afr_svk_tig_uzb_grk_swt_hin_rom_tha_pan_ben_ven_ctl_eng_vie_slo_urd_mly_scr_tml_azi_xho_fin_sod_knd_ukr_cic_igb_owc_akn_ewe_amh_geo_wly_chh_tur_ses_cnt_fre_pol_guj_ind_lda_sun_mcd_bat_heb_lit_dut_jpn_tsn_bem_arw_gam_est_bos_por_kor_tag_rus_bul_bam_cze_spa_yor_dgb_nor_ita_bsq_sid_anl_fbf_prs_aze_tsw_qcu_lat_hun_jav_aeg_swe_ger_hau_swa_dyu_mlt_krd_moo_glc_mnd	-0.387673949383311	-0.962661396331454	0.338213873180283
540	ctl_anl_svk_glc_swe_vie_qcu_ewe_xho_tsn_hau_swa_bsq_ben_nor_uzb_sod_dut_mol_sid_moo_bos_yor_dyu_arw_jpn_azi_amh_rom_mly_lda_hin_aeg_mcd_ses_cnt_krd_fre_ita_tsw_lat_hun_tha_spa_ven_scr_lit_sun_alb_bul_amr_kor_wly_aze_ukr_tml_por_ger_pan_guj_bem_grk_bat_akn_mnd_tig_slo_geo_swt_est_mlt_bam_zul_igb_rus_eng_fin_jav_afr_owc_fbf_gam_mao_pol_prs_chh_knd_urd_dgb_cic_tag_ind_heb_tur_cze	0.150535157270999	0.345164186427167	0.730750388796159
541	amh_bat_anl_ind_vie_est_akn_ita_lat_jpn_prs_mol_ger_jav_knd_dgb_qcu_gam_cnt_tur_chh_tml_svk_hin_scr_alb_tsn_mly_bem_mnd_por_bam_afr_lda_swe_zul_aeg_fbf_sid_owc_ukr_rus_bos_tsw_aze_sun_wly_hau_fre_lit_slo_bul_krd_bsq_mlt_tha_yor_tag_sod_xho_cze_guj_ben_fin_moo_glc_dyu_urd_mao_azi_ven_mcd_swa_amr_grk_igb_swt_uzb_geo_dut_ses_tig_cic_hun_arw_ctl_kor_pol_rom_heb_spa_nor_ewe_eng_pan	0.517311164053542	1.16911744631187	0.245344187136887
542	bul_lda_tag_zul_xho_pan_lit_ewe_tsn_swa_afr_ses_bos_swt_fre_dut_lat_urd_spa_cnt_hin_wly_rus_bat_igb_ben_ven_eng_ind_por_dyu_cic_arw_jpn_tml_fin_grk_guj_akn_tur_yor_aeg_fbf_hau_ukr_sod_bsq_kor_mao_sid_vie_sun_tsw_hun_aze_mlt_prs_tha_azi_pol_scr_rom_knd_krd_ita_geo_alb_owc_nor_mnd_cze_swe_chh_amr_anl_mly_glc_est_slo_tig_bam_amh_dgb_svk_heb_mcd_bem_ctl_uzb_jav_qcu_ger_moo_mol_gam	0.621139637053286	1.58651649395652	0.116016622779848
543	dyu_mly_moo_mao_ctl_ind_chh_lat_igb_fin_sod_fbf_bul_ven_mol_ger_por_eng_rom_swa_qcu_tha_azi_uzb_anl_guj_fre_alb_cic_glc_xho_arw_knd_heb_grk_kor_ukr_spa_ewe_slo_hun_urd_bsq_nor_hau_afr_bem_jav_akn_tig_yor_owc_tml_jpn_bam_cze_est_aeg_hin_lda_lit_gam_amh_swt_tag_tsn_cnt_dgb_krd_ses_wly_bat_vie_ben_mcd_sid_dut_pol_tsw_zul_mnd_geo_amr_prs_bos_rus_ita_aze_mlt_swe_tur_scr_sun_svk_pan	-0.0595551943987624	-0.141549091749585	0.887742355262529
544	owc_lda_bam_ind_tsw_jav_kor_knd_arw_tag_tsn_xho_hau_afr_grk_alb_ses_fre_akn_tha_mly_qcu_por_hin_hun_yor_ger_svk_ewe_krd_ven_aeg_vie_urd_spa_fin_tig_igb_pan_rom_sid_bat_swa_mao_bos_fbf_mnd_anl_wly_cic_tur_aze_gam_prs_cze_amr_guj_swt_swe_chh_eng_moo_uzb_lit_slo_bem_glc_amh_zul_ctl_heb_azi_geo_est_mcd_bul_dut_mlt_scr_ita_jpn_lat_ben_dgb_tml_sod_bsq_rus_dyu_nor_sun_mol_pol_cnt_ukr	0.0886634849430761	0.207051947646072	0.836421965133912
545	por_tig_afr_glc_ger_lit_ewe_jav_scr_rus_kor_jpn_zul_owc_alb_knd_bos_mol_swe_bat_fin_ukr_mao_swa_sun_dut_igb_ben_tha_mnd_spa_ven_anl_pol_aze_qcu_eng_mly_gam_amr_svk_dgb_hau_bem_bam_mlt_cic_wly_cnt_azi_ctl_krd_nor_lat_slo_tur_sid_rom_aeg_hun_bsq_tsw_arw_chh_yor_akn_swt_geo_xho_heb_amh_mcd_hin_vie_ses_moo_prs_lda_uzb_fre_ita_est_tag_grk_cze_pan_ind_sod_tml_guj_bul_tsn_urd_dyu_fbf	-0.799676810869057	-2.02447185277481	0.0457895988365566
546	lit_aeg_tig_heb_moo_dgb_mly_ewe_ses_akn_uzb_knd_arw_prs_geo_tha_bem_ven_kor_jav_rus_ger_afr_bul_mlt_cze_anl_gam_svk_swt_tsw_tml_swa_ind_chh_guj_cnt_sid_pan_igb_amr_ita_zul_spa_bam_por_krd_fre_swe_vie_cic_bsq_nor_azi_scr_sun_alb_ukr_mao_lat_owc_yor_grk_hin_fin_bos_hau_bat_slo_ctl_qcu_urd_xho_jpn_mcd_aze_tsn_tag_rom_eng_hun_mol_glc_fbf_amh_dyu_tur_lda_ben_mnd_dut_pol_sod_wly_est	-0.302025235122938	-0.69762680856798	0.48715108780636
547	prs_hau_ger_lit_bsq_heb_tag_aeg_mnd_dut_cnt_akn_kor_moo_lat_swt_mlt_pan_grk_ses_bul_sod_slo_bam_rom_swa_geo_wly_guj_mol_swe_ewe_ven_vie_krd_mly_xho_cze_nor_aze_scr_lda_rus_fbf_yor_tig_amh_sun_azi_por_jav_zul_tha_owc_hun_tsw_tsn_uzb_jpn_fin_anl_qcu_ctl_knd_glc_spa_ind_tml_ukr_afr_ben_fre_amr_alb_ita_gam_svk_est_dgb_tur_chh_sid_bem_cic_urd_arw_dyu_igb_hin_bos_eng_mao_mcd_bat_pol	0.278648599914489	0.712724451417368	0.47780073446641
548	owc_hau_cze_hin_wly_cnt_dut_gam_ben_ita_bat_swa_mcd_afr_anl_ukr_mao_tsn_glc_bem_amh_fin_tml_sid_spa_grk_fbf_knd_mly_scr_slo_lat_por_qcu_tsw_rom_arw_azi_mol_chh_amr_kor_jav_xho_akn_dgb_ger_guj_ind_hun_rus_mlt_pol_tag_bos_bsq_lda_moo_lit_ctl_bul_krd_geo_igb_alb_tur_est_aeg_prs_dyu_eng_svk_zul_swt_urd_uzb_sun_fre_ses_mnd_ewe_tha_nor_sod_swe_aze_pan_tig_vie_heb_jpn_bam_cic_ven_yor	-0.610396806081444	-1.59663579047328	0.113739485014977
549	chh_sun_ukr_fre_cze_hin_amh_tur_dyu_jpn_tsw_heb_ven_ben_yor_fin_gam_guj_ind_owc_por_sod_ctl_dgb_mol_aze_rus_slo_geo_knd_ger_mly_bat_krd_swe_scr_anl_uzb_cic_mcd_akn_azi_jav_afr_urd_mao_pol_ita_tha_kor_arw_tag_pan_tsn_glc_eng_vie_amr_prs_mnd_moo_wly_qcu_aeg_mlt_bul_bos_spa_ses_swt_hau_lda_tig_lit_alb_est_igb_tml_nor_sid_lat_grk_hun_zul_ewe_fbf_bam_cnt_bem_rom_swa_bsq_xho_dut_svk	0.405166782469981	0.913302990705972	0.363444862373385
550	hun_est_uzb_bsq_afr_mnd_svk_fre_lat_anl_sun_pol_fin_lit_kor_glc_tml_cze_spa_cnt_swt_ind_mao_lda_hin_tig_hau_prs_yor_pan_xho_fbf_ita_krd_jpn_aeg_nor_guj_ven_ses_igb_alb_dyu_ger_azi_sod_rom_bat_gam_owc_mol_qcu_knd_tur_vie_chh_bul_aze_akn_scr_tsn_ben_amh_moo_cic_ctl_grk_mly_zul_wly_heb_dgb_dut_jav_tag_bem_amr_ewe_geo_bam_mcd_slo_tsw_eng_ukr_arw_mlt_tha_swe_sid_swa_bos_rus_urd_por	-0.0279548448711855	-0.0649980117173384	0.948315097115625
551	lat_dut_tsw_por_cze_bam_rus_ses_ctl_fin_moo_mol_lda_ewe_mnd_ben_tml_nor_hin_spa_bem_hun_xho_igb_tsn_jpn_geo_pol_qcu_sid_sod_amh_owc_glc_ger_grk_rom_heb_tha_mly_anl_aeg_lit_tig_bat_uzb_jav_akn_azi_fbf_vie_prs_ind_bul_dyu_tur_svk_yor_bos_mlt_scr_krd_kor_knd_swt_guj_pan_hau_mcd_aze_bsq_ita_slo_cnt_swa_swe_ven_est_sun_afr_alb_chh_ukr_eng_zul_urd_fre_gam_amr_mao_wly_cic_arw_tag_dgb	-0.273032158862631	-0.728714403832401	0.468007463130622
552	ukr_ita_zul_por_cze_hin_bem_lat_geo_tag_hun_rus_heb_vie_ger_anl_swe_yor_xho_mlt_azi_bat_akn_amh_afr_ewe_guj_fbf_lit_prs_mly_sun_fre_tha_lda_fin_urd_amr_hau_dut_owc_ven_cnt_pol_swa_moo_gam_ben_ind_bul_arw_ctl_tml_uzb_tsn_grk_knd_spa_tsw_eng_ses_tur_bos_mol_svk_est_dyu_mcd_scr_aeg_swt_tig_jpn_mnd_wly_kor_alb_cic_glc_qcu_slo_bsq_jav_igb_aze_mao_chh_rom_pan_dgb_sod_nor_bam_sid_krd	-0.371635023155791	-0.970667291345638	0.334231764791019
553	ger_owc_wly_swa_akn_ctl_heb_hau_grk_amr_bam_eng_ses_svk_ven_spa_dyu_lda_nor_bat_arw_guj_est_tha_fin_mnd_slo_bsq_gam_xho_moo_knd_lat_bos_fbf_hin_jpn_zul_tur_afr_pan_geo_mao_sid_por_igb_tsn_glc_aeg_mly_tsw_urd_rom_cic_kor_lit_sod_ben_cnt_yor_chh_pol_cze_alb_swe_dgb_azi_ita_ind_bul_vie_ewe_bem_aze_uzb_tag_tml_mol_hun_anl_mcd_jav_prs_krd_qcu_mlt_rus_scr_sun_dut_amh_tig_fre_swt_ukr	-0.437094282236641	-1.00001852845271	0.319896418318447
554	swe_amr_eng_ven_uzb_xho_cic_grk_mly_glc_tur_lat_rom_mao_heb_ben_zul_afr_lda_gam_swt_hau_dut_ukr_tml_bos_tag_fbf_bsq_azi_ses_owc_tig_yor_cze_cnt_krd_akn_pan_svk_fin_geo_jav_tha_prs_est_lit_bam_vie_rus_hin_bat_mlt_qcu_swa_por_alb_bul_scr_jpn_tsw_spa_moo_nor_chh_aze_mcd_ctl_fre_sid_ind_hun_amh_urd_wly_tsn_mol_guj_ger_ita_anl_pol_sod_aeg_mnd_arw_sun_ewe_slo_igb_dgb_kor_knd_bem_dyu	NA	NA	NA
555	aeg_prs_alb_guj_bem_bam_qcu_zul_amr_ita_wly_cze_jpn_bsq_ven_fin_uzb_tag_ind_svk_owc_jav_dut_lit_rus_tsw_swt_gam_xho_tsn_cic_yor_azi_heb_bat_mcd_mlt_aze_pol_swa_ger_dyu_anl_ewe_chh_cnt_ses_nor_slo_fbf_mly_akn_spa_glc_sun_moo_mol_grk_lda_tur_mao_swe_pan_est_ben_hau_tig_por_dgb_tml_arw_urd_hin_ukr_tha_geo_sid_kor_bul_krd_sod_knd_mnd_amh_afr_rom_lat_ctl_eng_fre_vie_bos_hun_igb_scr	0.235684523757141	0.562083684440152	0.575411248913565
556	lit_ven_sun_ben_pan_sod_bos_nor_mol_bsq_cic_scr_ger_kor_swe_tig_glc_bam_mnd_lat_dyu_hun_ita_est_ctl_dut_swa_jav_bat_lda_tag_qcu_tha_krd_mlt_aeg_tml_heb_hin_igb_yor_amh_bem_hau_ses_aze_amr_mly_swt_jpn_arw_svk_grk_rus_guj_slo_fre_bul_moo_zul_gam_ind_uzb_eng_urd_mcd_spa_knd_azi_wly_fbf_tsw_vie_rom_pol_dgb_prs_chh_anl_geo_ewe_alb_afr_tsn_sid_mao_owc_fin_cnt_akn_xho_por_tur_cze_ukr	0.0716922986725152	0.162433654272745	0.871316782887461
557	owc_uzb_fin_tml_ewe_mnd_bos_est_rus_ven_bem_sid_azi_lat_bam_urd_jpn_zul_scr_swa_rom_glc_eng_yor_heb_ger_amh_ben_mlt_hin_bsq_ses_hun_cze_swe_guj_ita_sod_anl_igb_lit_fre_xho_moo_dgb_mol_lda_amr_tsw_geo_ind_qcu_mao_tsn_cnt_aze_afr_spa_fbf_slo_tha_ukr_hau_arw_grk_bul_tur_knd_wly_aeg_mly_nor_mcd_jav_pol_gam_tig_svk_bat_cic_pan_vie_kor_tag_ctl_sun_krd_akn_prs_dut_por_chh_alb_dyu_swt	-0.377771195655504	-1.016154696306	0.312192054157266
558	urd_est_tsw_mcd_dut_prs_vie_moo_scr_tur_mol_por_uzb_glc_amh_hin_jav_tig_gam_nor_ctl_fbf_akn_guj_geo_ses_chh_rus_bam_grk_rom_dyu_aeg_svk_owc_heb_ger_igb_bsq_bos_swa_hau_zul_mnd_ben_kor_cnt_fin_fre_xho_mly_afr_amr_bat_dgb_mlt_tml_sod_spa_swe_tsn_jpn_alb_ukr_swt_krd_lat_ven_lda_mao_cic_aze_wly_ita_hun_pol_bul_yor_eng_cze_tha_azi_knd_ind_anl_ewe_pan_tag_sun_bem_qcu_lit_slo_sid_arw	0.0783340852531474	0.201144502085287	0.84102485965425
559	sod_chh_prs_lat_aeg_bos_guj_mao_fin_slo_wly_mcd_cnt_cic_pol_qcu_lda_krd_hin_anl_akn_mnd_aze_zul_bem_dut_hun_swa_est_tml_tur_igb_afr_sun_spa_nor_mly_grk_tig_por_eng_cze_fbf_hau_azi_ger_glc_amh_bam_mol_ind_swt_bul_moo_ven_urd_ses_ita_tsw_xho_fre_swe_jpn_dgb_ukr_arw_jav_tag_vie_bsq_rom_ewe_geo_dyu_yor_svk_ben_owc_knd_amr_heb_gam_scr_lit_rus_sid_kor_tsn_mlt_tha_alb_ctl_bat_pan_uzb	0.582568824076453	1.4433897707676	0.152270775854357
560	anl_tur_lit_alb_pol_sun_tsn_sod_ben_cic_dyu_tha_ven_moo_aze_vie_dut_amh_ses_slo_zul_scr_hin_sid_qcu_azi_bul_aeg_afr_bos_mao_rus_mlt_est_ita_chh_krd_ukr_cze_nor_heb_swe_kor_wly_fre_mly_tig_swt_xho_amr_prs_eng_spa_rom_yor_igb_ctl_svk_owc_bsq_arw_akn_geo_jav_ger_fin_cnt_lat_fbf_jpn_hun_bam_ind_por_bem_mol_tsw_pan_dgb_bat_uzb_urd_hau_guj_ewe_knd_mnd_gam_tml_glc_grk_lda_tag_mcd_swa	0.369549636347636	0.962920092801689	0.338084716199756
561	ukr_spa_tml_kor_jav_anl_dyu_wly_rom_azi_mao_ven_alb_cnt_tag_knd_swe_vie_tha_amh_arw_ewe_cic_igb_lit_bat_swt_ses_hin_mlt_geo_uzb_akn_fre_slo_aze_ita_sun_moo_rus_dgb_xho_glc_chh_lda_fin_bam_amr_tsw_tig_mol_gam_afr_swa_mcd_pol_bsq_sid_mnd_ctl_ben_aeg_nor_owc_urd_bos_jpn_tur_pan_zul_svk_yor_hun_hau_cze_grk_krd_est_mly_dut_ind_ger_sod_bem_guj_qcu_eng_lat_tsn_bul_scr_fbf_prs_por_heb	-0.00522590245761232	-0.0128088992927303	0.989807694474844
562	knd_bos_dyu_tha_ewe_igb_slo_cic_grk_geo_aze_afr_jpn_fbf_fre_cze_cnt_ita_nor_dut_tag_mcd_dgb_wly_ger_est_ben_bem_scr_tml_owc_chh_rom_glc_spa_urd_bsq_anl_mol_xho_ses_lit_vie_jav_pan_por_sun_tsw_tur_rus_kor_sod_mlt_hin_prs_moo_ctl_bat_guj_swa_sid_arw_hun_mao_pol_ukr_lda_bam_lat_ind_qcu_amr_amh_uzb_tsn_aeg_krd_eng_gam_heb_alb_fin_ven_svk_hau_zul_tig_bul_yor_mnd_azi_mly_akn_swe_swt	-0.262979729048869	-0.678959864945314	0.498849511774163
563	igb_xho_wly_heb_geo_owc_bsq_ind_amr_tha_swt_hun_cze_qcu_afr_swa_akn_aze_por_fbf_cnt_fin_prs_svk_tml_hin_mao_bul_swe_rom_vie_sun_sid_bat_dut_aeg_ger_mly_tur_kor_arw_alb_mnd_ukr_gam_jav_scr_sod_lda_ven_tag_grk_ses_anl_pol_azi_guj_amh_yor_uzb_nor_tsn_mcd_mlt_dyu_knd_eng_glc_spa_slo_ben_zul_ita_cic_lat_jpn_chh_urd_pan_bem_lit_dgb_moo_hau_rus_ewe_tig_tsw_fre_krd_ctl_est_mol_bam_bos	NA	NA	NA
564	sun_amr_yor_bem_heb_aze_dyu_ben_fre_igb_jav_ven_tml_tsw_slo_lit_cic_mao_geo_moo_vie_mly_mol_alb_tha_zul_nor_lda_hin_mnd_ses_akn_ita_bsq_uzb_krd_azi_tig_pol_owc_por_prs_jpn_urd_sid_tag_scr_knd_hau_kor_rom_amh_gam_mlt_arw_grk_wly_mcd_tsn_dgb_ind_glc_aeg_sod_qcu_fin_hun_ctl_fbf_bam_swt_est_afr_anl_ewe_swa_xho_lat_pan_svk_guj_bos_cnt_tur_eng_bul_swe_bat_rus_spa_dut_ger_ukr_cze_chh	-0.392274568387065	-0.956939000875238	0.341079071785196
565	ses_sun_cnt_ben_amh_cic_lat_dyu_por_slo_bul_ven_tsw_rus_rom_jav_tsn_tha_fin_alb_mcd_svk_knd_geo_akn_bem_lda_bam_kor_tml_mao_eng_guj_arw_mol_aeg_scr_tur_bsq_tig_bat_uzb_aze_hau_pan_igb_mnd_yor_amr_spa_grk_hin_cze_pol_prs_heb_glc_ita_zul_xho_ger_lit_fre_owc_fbf_urd_krd_chh_wly_bos_est_ctl_jpn_hun_azi_swe_ewe_sid_gam_moo_ind_vie_qcu_dgb_afr_tag_mlt_nor_sod_mly_ukr_anl_dut_swt_swa	0.478445996606099	1.25691876624646	0.211930713381087
566	chh_cnt_tag_fin_zul_tig_azi_vie_owc_rom_fbf_glc_bos_fre_bsq_nor_aze_aeg_mao_rus_moo_alb_ukr_sun_dut_ctl_igb_xho_ewe_lat_cic_knd_hin_mol_mnd_prs_mlt_spa_tsn_anl_yor_lit_ita_ses_lda_urd_por_geo_dgb_ger_kor_bat_qcu_wly_hau_tml_scr_guj_akn_tur_tsw_gam_tha_uzb_mly_sod_pol_sid_swa_eng_hun_amh_bul_jpn_bem_krd_swe_heb_ben_svk_arw_grk_ven_swt_est_bam_mcd_jav_ind_amr_afr_dyu_pan_slo_cze	0.624807057089011	1.43583642544285	0.154403986447701
567	sun_owc_uzb_ben_bam_xho_spa_mao_ita_afr_glc_jav_swt_ger_kor_krd_pol_prs_rom_arw_anl_guj_fin_cnt_por_akn_wly_bat_sid_lda_cze_tha_aze_bos_bsq_azi_mol_pan_tig_hau_bul_ven_urd_ctl_hun_hin_aeg_bem_ukr_amh_dut_tur_sod_est_yor_igb_zul_grk_chh_dgb_slo_qcu_mnd_jpn_tml_ind_svk_alb_tsn_moo_swa_amr_mlt_mly_gam_geo_tsw_ewe_eng_dyu_scr_ses_tag_lit_cic_mcd_lat_fbf_heb_fre_swe_nor_vie_rus_knd	-0.980797468951786	-2.63210522660784	0.00993532054375
568	mlt_nor_tsn_ita_ewe_jpn_sun_tml_dut_bsq_kor_bat_fin_uzb_guj_hin_fbf_bam_mly_slo_dgb_hun_swt_aeg_tha_arw_alb_mcd_mao_svk_heb_eng_igb_qcu_geo_swa_yor_rus_afr_xho_tur_urd_jav_ben_dyu_spa_scr_lda_aze_swe_zul_ger_hau_tig_bul_azi_rom_knd_cnt_tag_glc_bos_mol_pol_wly_pan_lit_grk_ukr_mnd_amr_krd_vie_ind_amh_bem_por_cze_anl_cic_moo_chh_lat_owc_sid_ven_gam_akn_tsw_est_ses_ctl_prs_fre_sod	0.184927462887158	0.410412762667296	0.682447181381596
569	scr_tig_pan_owc_amr_mnd_nor_ses_yor_bsq_mly_ita_bul_fbf_rom_aze_jav_xho_ctl_krd_rus_alb_vie_igb_mlt_heb_ven_tur_anl_ukr_mol_moo_gam_sun_sid_mcd_bam_lat_prs_swt_cze_eng_uzb_jpn_swe_est_bos_afr_cnt_aeg_lit_geo_zul_wly_hin_ben_swa_sod_spa_dyu_fin_dut_kor_lda_dgb_tsn_por_qcu_tsw_guj_arw_bem_bat_grk_glc_chh_svk_akn_tha_azi_hun_tag_ind_cic_ger_tml_hau_pol_urd_amh_knd_ewe_fre_mao_slo	-0.0668603646897959	-0.153765574350345	0.878127751324724
570	lit_rus_hun_mol_cze_amr_prs_mly_bat_gam_tsw_tag_xho_rom_por_jpn_azi_swt_cic_dgb_scr_ger_bam_sun_vie_tig_bul_aeg_ewe_pol_zul_mao_igb_guj_aze_est_bsq_kor_tur_afr_swe_lda_dyu_hau_wly_qcu_grk_knd_tsn_spa_mnd_arw_chh_swa_anl_dut_cnt_ukr_jav_yor_svk_uzb_tml_fbf_moo_akn_geo_ses_heb_glc_pan_alb_fre_lat_ita_amh_bos_ben_mlt_ind_sid_ctl_hin_eng_owc_fin_bem_slo_nor_krd_ven_tha_sod_urd_mcd	0.457645163606672	1.01333244773872	0.313530522556841
571	cze_fre_tsw_bam_amh_amr_vie_mao_tur_azi_sid_lit_hau_owc_rom_ger_tsn_xho_est_kor_dyu_ukr_geo_alb_sod_nor_eng_glc_mlt_mly_uzb_ben_jav_aze_scr_jpn_dgb_bul_hin_bos_pan_svk_bsq_wly_swa_zul_knd_lat_guj_swe_spa_igb_pol_lda_tml_akn_cnt_dut_krd_tig_ewe_mcd_tha_mnd_moo_ven_swt_prs_heb_ind_sun_ses_fbf_fin_mol_chh_qcu_ctl_por_gam_arw_urd_bat_tag_bem_cic_rus_slo_ita_anl_hun_grk_yor_aeg_afr	-0.531586616584262	-1.29423514887337	0.198788823318293
572	hin_pan_sid_tha_wly_mao_ukr_tml_guj_mlt_ses_lat_dut_est_xho_jpn_tur_ben_eng_spa_yor_amr_tsw_bem_azi_bsq_zul_tsn_tag_knd_igb_cic_bos_ven_anl_ita_bat_svk_hun_heb_cze_fre_hau_scr_aze_aeg_sun_ewe_ger_krd_rom_jav_owc_ctl_uzb_bul_sod_alb_glc_qcu_lit_nor_urd_slo_mol_gam_geo_afr_arw_rus_grk_kor_moo_fin_swa_por_ind_chh_tig_swt_vie_mnd_lda_prs_pol_mcd_fbf_amh_mly_bam_swe_dyu_cnt_akn_dgb	-0.059098819277907	-0.140074609239893	0.88890396645705
573	chh_hin_tsn_amr_fin_sid_swe_krd_mlt_mnd_rus_ind_alb_tur_arw_ewe_geo_aeg_wly_hun_mcd_kor_ses_spa_nor_bos_mly_tig_igb_ger_prs_tml_bat_anl_ita_amh_slo_afr_gam_swt_bam_aze_ben_dyu_mol_lit_pan_vie_rom_mao_cze_ctl_tha_pol_ukr_bem_fbf_dgb_cic_dut_est_akn_azi_jpn_guj_ven_xho_swa_bul_jav_uzb_scr_moo_lat_bsq_owc_sod_cnt_grk_lda_svk_qcu_por_heb_sun_eng_yor_glc_knd_hau_tsw_fre_tag_zul_urd	0.69368484956724	1.605353590135	0.111806531126405
574	geo_ind_swa_cic_nor_vie_jpn_bem_ewe_sun_lda_pan_dgb_akn_aze_por_hin_moo_scr_hun_uzb_wly_heb_mnd_tsn_tha_tml_lit_rus_ben_alb_pol_mlt_mly_eng_fre_aeg_sid_afr_cnt_grk_hau_jav_krd_tur_spa_arw_mol_swe_rom_ger_azi_guj_swt_prs_bsq_urd_mao_svk_tsw_bat_zul_bul_amr_gam_fbf_amh_slo_mcd_lat_xho_igb_tag_glc_ven_est_yor_cze_ukr_kor_bos_knd_anl_dut_ita_ses_owc_chh_qcu_ctl_sod_tig_bam_fin_dyu	0.354784995056312	0.850330850421991	0.397325096158783
575	mao_dut_lit_sun_krd_swt_pan_grk_tig_heb_hun_uzb_amh_tsn_bem_ctl_cnt_xho_tml_arw_prs_swe_fin_bat_mol_ven_pol_fre_alb_cic_tag_dyu_vie_tsw_lda_sid_anl_bam_ben_qcu_bos_svk_moo_dgb_igb_gam_ind_nor_guj_rus_por_yor_slo_fbf_geo_rom_chh_kor_aze_bul_akn_hin_aeg_hau_mnd_tur_jpn_ukr_wly_est_eng_afr_owc_ita_sod_zul_tha_lat_urd_azi_scr_ger_ewe_amr_glc_mlt_mcd_spa_knd_bsq_ses_swa_jav_cze_mly	-0.116098015206329	-0.301557119731996	0.7636629650938
576	krd_yor_pol_sod_svk_ita_azi_amr_bam_ger_jav_guj_scr_tag_ven_mnd_lda_ewe_uzb_tml_qcu_aeg_prs_dut_mao_bos_bul_cic_jpn_urd_pan_tur_wly_moo_mol_heb_slo_cnt_glc_grk_lit_sun_tha_sid_hin_swt_nor_xho_lat_mlt_kor_dyu_tig_eng_hau_mly_dgb_akn_ben_tsn_fbf_ctl_est_swe_arw_cze_ind_ukr_anl_zul_owc_knd_rus_amh_hun_mcd_bem_ses_por_aze_spa_afr_alb_gam_rom_bsq_tsw_fre_igb_fin_bat_swa_geo_chh_vie	-0.227698519319366	-0.542494377226843	0.588775644005839
577	hin_fre_urd_tsn_mcd_arw_krd_ven_heb_nor_bem_fbf_ger_hun_cnt_eng_sid_ewe_sun_cze_azi_ita_wly_hau_kor_moo_lit_rus_bos_amh_owc_aze_bsq_tig_afr_fin_glc_tur_knd_prs_slo_igb_ind_uzb_svk_tha_spa_bam_gam_rom_chh_bul_dgb_akn_tag_sod_bat_geo_jav_swt_mlt_guj_cic_ses_dut_mao_tml_yor_qcu_pol_xho_swe_pan_lat_jpn_mly_ukr_grk_alb_ben_dyu_amr_anl_tsw_scr_aeg_vie_ctl_est_zul_lda_mol_swa_por_mnd	-0.338076660850006	-0.772577228931631	0.441731648385602
578	heb_yor_ger_prs_igb_ewe_krd_sod_ita_eng_afr_gam_aeg_hin_mnd_qcu_moo_owc_tag_scr_sid_aze_ben_hau_dut_cic_por_urd_geo_dyu_mly_chh_lit_wly_fin_pol_mol_anl_tur_tsw_amr_jpn_swa_guj_rom_lda_bul_spa_azi_bat_cze_amh_sun_mcd_tig_fre_arw_akn_svk_tha_vie_nor_swt_kor_dgb_mlt_ctl_ind_lat_fbf_jav_grk_bam_alb_knd_ses_bsq_tml_zul_ven_tsn_glc_cnt_est_swe_pan_bem_xho_ukr_hun_slo_rus_mao_bos_uzb	-0.761834677492201	-1.76348695448859	0.0811027429373736
579	lit_nor_azi_dgb_igb_qcu_pan_urd_owc_est_fre_glc_ger_ita_tha_guj_bat_hau_geo_wly_ven_swe_grk_dyu_amr_spa_cnt_uzb_fin_hun_fbf_alb_dut_mlt_tsn_svk_ben_akn_ewe_yor_sun_cic_ctl_heb_jpn_por_bos_mol_rom_mao_ses_bul_anl_tig_swa_mly_bsq_swt_tag_hin_bam_moo_rus_cze_sod_prs_vie_jav_tur_afr_gam_scr_aze_aeg_eng_lat_tsw_zul_pol_ukr_bem_tml_xho_chh_slo_ind_amh_mnd_sid_kor_arw_mcd_lda_krd_knd	NA	NA	NA
580	dgb_eng_rus_prs_ben_aze_arw_gam_glc_amr_bos_lat_igb_pan_tsn_zul_mlt_guj_wly_ses_hin_cze_tsw_grk_swe_kor_hau_alb_lda_qcu_tig_swa_mly_rom_nor_scr_mnd_slo_dut_mcd_ven_jav_est_yor_bsq_tha_bat_fbf_cic_por_urd_fin_jpn_lit_afr_xho_spa_hun_mol_uzb_ewe_sod_krd_geo_amh_swt_ctl_sun_bam_tml_tag_vie_knd_ukr_fre_aeg_pol_heb_akn_mao_owc_dyu_cnt_sid_svk_ita_chh_azi_ger_anl_ind_bul_bem_tur_moo	0.50474509806954	1.26036190206194	0.210692039956252
581	yor_guj_ger_gam_jpn_wly_grk_pan_bam_ses_zul_svk_akn_nor_azi_alb_kor_slo_est_aze_cic_vie_amr_por_fre_dgb_tur_lda_heb_chh_ind_mol_tsw_dut_mao_swe_mnd_tsn_tml_cnt_moo_scr_igb_bem_ctl_xho_aeg_bos_ben_ita_bul_prs_glc_tha_rus_eng_swt_cze_geo_sun_rom_hau_mcd_sid_lat_bsq_mlt_jav_krd_fbf_hun_knd_arw_sod_urd_ven_fin_spa_tig_anl_qcu_uzb_lit_ukr_pol_ewe_amh_tag_mly_owc_swa_bat_dyu_hin_afr	0.783943623372392	1.94196910090122	0.0551670135854347
582	por_hun_glc_tha_tur_arw_bul_tag_ctl_qcu_gam_bam_geo_pan_dut_tig_azi_owc_rus_dgb_sid_jpn_lda_bat_slo_hau_moo_nor_amh_igb_aze_ukr_tml_bos_scr_ewe_eng_aeg_grk_tsn_sun_zul_anl_yor_cze_ben_svk_mly_chh_pol_afr_mcd_jav_prs_est_lit_mol_hin_guj_knd_swa_wly_ita_swe_cic_mlt_mnd_swt_ven_kor_spa_bsq_vie_ses_tsw_urd_fin_cnt_dyu_ger_mao_xho_krd_uzb_fre_heb_sod_bem_alb_rom_akn_lat_amr_ind_fbf	-0.689456186330293	-1.56304723034947	0.121438070972773
583	amh_bos_cic_bul_guj_fin_ger_hin_xho_svk_lda_bat_ctl_gam_mlt_ses_mnd_tml_ben_aeg_cnt_jpn_urd_arw_eng_rom_mcd_pol_lat_mao_chh_hun_aze_spa_qcu_sod_yor_por_swt_afr_bam_swa_wly_krd_hau_ewe_pan_azi_geo_bem_nor_jav_tur_tsw_lit_akn_zul_dut_amr_alb_knd_glc_owc_fre_moo_sid_dyu_vie_swe_est_igb_anl_cze_ven_tha_mly_fbf_ind_rus_tag_prs_scr_mol_tsn_heb_sun_slo_dgb_ita_grk_uzb_tig_ukr_bsq_kor	-0.30169840745712	-0.705038030681944	0.482548624065663
584	ven_mcd_gam_kor_tsn_bsq_spa_bos_dgb_pan_cze_arw_mly_tsw_ind_uzb_mlt_vie_nor_knd_bem_tig_glc_prs_afr_swa_cic_qcu_zul_mao_xho_rom_alb_sod_ewe_owc_tml_lat_hau_ses_wly_dyu_moo_azi_lda_svk_ctl_fbf_sun_tur_ita_chh_tag_amh_urd_sid_hin_anl_jpn_cnt_bam_swt_mol_geo_scr_akn_grk_krd_bul_lit_bat_ukr_eng_pol_fin_por_aze_mnd_aeg_amr_guj_ben_yor_est_hun_tha_swe_ger_jav_slo_rus_fre_heb_dut_igb	-0.0546630791532021	-0.142198288410703	0.887230989549586
585	lda_dyu_ctl_eng_geo_mol_aeg_dgb_ita_mao_sid_bem_cze_grk_qcu_knd_ven_lit_guj_tig_tha_vie_bos_spa_krd_jpn_glc_mly_aze_uzb_fin_fbf_mnd_zul_arw_lat_afr_swe_hau_heb_amr_scr_tur_swt_bat_akn_ind_xho_ben_moo_owc_tml_rom_rus_bsq_swa_urd_ger_mcd_fre_mlt_kor_pol_ewe_cic_yor_svk_wly_azi_por_igb_est_slo_tsw_alb_bam_tag_nor_hin_chh_hun_bul_pan_anl_jav_amh_tsn_prs_gam_ukr_dut_sod_sun_cnt_ses	-0.263223770770955	-0.610501311147723	0.543018855659897
586	bos_rom_jpn_ita_hin_mol_fbf_guj_slo_scr_aze_ven_cic_amr_bem_akn_tsn_afr_fin_fre_bam_mly_bat_bul_lit_krd_moo_gam_ctl_swe_ses_ben_svk_swa_kor_anl_urd_arw_tur_pan_tag_prs_jav_tml_alb_aeg_knd_mnd_wly_nor_chh_ind_spa_mao_owc_pol_lda_est_qcu_tig_amh_swt_ukr_rus_tha_por_ger_cze_cnt_mlt_xho_igb_sid_mcd_hau_sod_dyu_hun_sun_lat_heb_yor_vie_ewe_dgb_dut_glc_bsq_uzb_grk_geo_zul_tsw_azi_eng	-0.351196690736283	-0.83945625159783	0.403366074415746
587	nor_dyu_aze_svk_bos_dgb_scr_ukr_zul_hun_lit_cic_chh_bul_glc_prs_moo_urd_pan_fbf_swa_mol_bat_mlt_akn_yor_cze_est_qcu_tag_spa_mnd_mao_ger_xho_grk_kor_guj_tsw_bam_hin_amr_mcd_vie_dut_arw_krd_sod_tsn_hau_sid_rom_geo_ven_igb_jpn_ben_ses_tha_uzb_heb_rus_cnt_afr_bem_azi_amh_lat_anl_ind_tur_fin_lda_por_pol_owc_knd_slo_tml_ita_wly_jav_fre_sun_ewe_mly_bsq_aeg_ctl_swe_eng_gam_swt_alb_tig	0.397797434172979	0.944572322296522	0.347324835914032
588	moo_jpn_tsn_lat_pan_grk_yor_chh_swt_cnt_tha_ses_rus_akn_tur_ven_mnd_svk_mly_afr_zul_por_tsw_bos_anl_cic_bsq_xho_krd_dut_mol_urd_ger_knd_arw_est_swa_sid_dyu_swe_ukr_bam_amh_aeg_fbf_vie_hau_dgb_fre_prs_mcd_geo_tag_slo_ewe_qcu_sod_sun_lit_scr_nor_mlt_wly_tig_amr_glc_bem_heb_igb_jav_kor_gam_bat_alb_fin_eng_hun_tml_ben_cze_ctl_mao_owc_bul_azi_ind_guj_spa_pol_aze_lda_ita_hin_rom_uzb	0.257302934190945	0.588170319768915	0.557843627593239
589	rom_hun_uzb_pol_urd_amr_sun_krd_kor_azi_grk_ven_swe_sid_ita_arw_anl_heb_cnt_akn_bem_svk_tha_bam_swt_gam_igb_eng_knd_pan_ind_cze_mnd_afr_rus_swa_mcd_yor_bul_dyu_dgb_tsw_tig_ben_glc_amh_moo_cic_mly_nor_bsq_lda_ukr_owc_qcu_mao_fin_wly_fre_guj_lat_mol_ctl_tag_prs_vie_xho_tur_dut_est_zul_por_scr_tsn_mlt_jav_chh_ewe_aeg_ger_aze_alb_bos_geo_fbf_slo_spa_bat_ses_lit_hin_hau_sod_tml_jpn	0.325886177077663	0.753257969950868	0.453197606288169
590	yor_ses_bos_bem_anl_hau_tml_cic_grk_guj_gam_kor_xho_mly_sid_akn_ind_ctl_fin_tig_ven_aze_igb_svk_jpn_spa_cnt_qcu_prs_mnd_alb_mol_bsq_vie_glc_dut_zul_geo_amr_lda_swa_fbf_bat_rom_bul_hin_swt_aeg_mao_heb_knd_mlt_sun_azi_krd_wly_lit_mcd_slo_afr_rus_scr_ita_eng_por_dyu_cze_ger_ben_sod_pan_moo_amh_urd_pol_lat_ukr_uzb_fre_est_tha_owc_arw_tur_bam_swe_jav_dgb_tag_tsw_ewe_hun_nor_chh_tsn	-0.180527376430006	-0.472808867213478	0.637457315070444
591	svk_tml_zul_igb_wly_urd_chh_anl_sun_ven_eng_guj_heb_dgb_fbf_akn_owc_bem_azi_rus_hin_ctl_bam_rom_afr_swe_tsw_gam_arw_tsn_ewe_mlt_ger_moo_fin_tag_alb_amh_cze_knd_lda_bat_hau_hun_cnt_ind_uzb_jav_cic_glc_grk_ses_pan_nor_por_geo_mcd_aze_dut_lat_ben_sid_qcu_pol_vie_scr_mao_mly_est_tig_prs_slo_dyu_fre_spa_mol_lit_swa_xho_mnd_swt_yor_tur_bsq_ita_kor_bos_bul_sod_tha_jpn_ukr_aeg_amr_krd	NA	NA	NA
592	mao_alb_bam_fbf_dyu_zul_hun_dut_rus_rom_chh_nor_guj_cic_gam_ewe_jpn_sun_tha_tur_slo_fre_azi_akn_lat_est_lit_wly_ind_swt_amh_tag_ger_scr_arw_eng_moo_swe_vie_bsq_tig_bos_mol_krd_hau_mly_amr_kor_heb_tsw_swa_igb_tml_glc_spa_ses_mlt_owc_urd_cze_bem_prs_sid_por_tsn_anl_qcu_mnd_afr_aeg_svk_grk_ben_xho_bul_pan_bat_ita_hin_lda_ctl_ukr_aze_cnt_sod_uzb_dgb_pol_jav_mcd_fin_geo_yor_knd_ven	NA	NA	NA
593	bul_heb_sod_knd_ben_grk_eng_afr_hun_anl_tsn_hin_sun_tsw_pol_tag_moo_gam_vie_slo_ind_cic_glc_pan_ctl_bem_swt_azi_scr_urd_ger_rus_svk_ukr_bos_guj_bam_tig_spa_owc_arw_mnd_ven_cnt_dut_hau_alb_uzb_fre_lit_mcd_amh_akn_tml_dyu_amr_geo_kor_ewe_yor_nor_chh_prs_fbf_swa_jpn_mlt_aeg_ses_krd_igb_jav_lat_mao_cze_lda_xho_mly_por_zul_qcu_ita_wly_rom_mol_bsq_dgb_est_tur_swe_tha_bat_fin_sid_aze	0.694928119295017	1.67089964696324	0.0981035744464412
594	alb_mol_scr_ben_grk_moo_tur_mnd_mcd_amh_hau_lda_afr_lat_vie_mlt_kor_jav_hun_ewe_glc_eng_urd_tha_knd_slo_sod_swt_prs_anl_geo_dut_akn_bul_tig_tsw_ukr_tag_bos_heb_sun_bsq_swa_ger_aze_qcu_owc_jpn_fbf_chh_bem_bat_azi_ita_arw_pol_fin_cnt_tml_ven_yor_dyu_dgb_por_tsn_xho_rom_gam_nor_ses_krd_guj_mao_igb_spa_sid_cze_pan_uzb_swe_est_bam_hin_lit_aeg_mly_fre_rus_ctl_zul_ind_wly_svk_amr_cic	0.638234077032644	1.51384132355111	0.133457309329468
595	eng_pan_rom_igb_dut_wly_bul_mcd_rus_dyu_bsq_ewe_nor_ven_swe_scr_mol_sun_ben_jav_bam_cic_tag_cze_hau_bem_mlt_lit_cnt_tur_mnd_knd_ses_owc_qcu_fin_ukr_fbf_alb_glc_hun_mao_tha_grk_fre_bos_anl_ind_tml_bat_tsn_krd_aeg_amh_pol_aze_ita_arw_zul_geo_tig_est_chh_uzb_mly_akn_swa_moo_dgb_heb_amr_tsw_azi_sid_slo_gam_xho_sod_ctl_lda_jpn_por_guj_svk_vie_yor_ger_afr_swt_spa_urd_lat_prs_kor_hin	NA	NA	NA
596	hun_ita_tsn_ven_sun_bat_lit_ind_sid_dgb_igb_eng_mao_mly_anl_mol_cnt_svk_arw_tml_lat_swa_krd_est_grk_vie_heb_swe_aze_tur_bos_moo_dyu_afr_ses_kor_aeg_chh_hin_ger_rus_pol_amh_spa_mlt_mnd_qcu_jpn_cze_lda_ben_fre_sod_tsw_jav_cic_azi_tag_uzb_glc_wly_guj_dut_xho_ewe_owc_amr_swt_gam_fin_prs_mcd_tha_bem_por_hau_geo_yor_ukr_scr_slo_nor_bul_bam_alb_tig_bsq_zul_urd_knd_ctl_pan_rom_akn_fbf	-0.499766370280693	-1.17731503188637	0.242074022205232
597	owc_cnt_est_swt_mao_pol_nor_dyu_qcu_hin_bos_akn_cze_bsq_slo_bul_arw_wly_anl_geo_jav_xho_ewe_ven_kor_tur_gam_yor_tha_ind_dgb_scr_tml_hun_vie_amr_svk_lat_guj_bat_sod_ukr_mol_ger_aeg_lit_rus_spa_ben_glc_tsn_ctl_jpn_aze_bam_ita_alb_sun_krd_mcd_swa_amh_sid_eng_zul_dut_pan_heb_hau_fbf_igb_por_ses_bem_urd_tag_afr_mly_swe_rom_uzb_fin_prs_tsw_mnd_chh_azi_mlt_cic_knd_moo_lda_grk_tig_fre	-0.152275984738438	-0.335887440056268	0.737712358090652
598	swe_bat_ewe_wly_sid_ctl_arw_slo_chh_tha_svk_amh_jav_bsq_pan_lat_prs_ger_bem_swt_fbf_bos_sun_mly_por_fin_rus_mcd_uzb_ven_cic_glc_scr_tag_lit_aeg_cze_heb_mol_krd_hau_anl_urd_qcu_eng_vie_ben_dyu_xho_alb_ita_aze_jpn_tig_owc_bam_hin_akn_afr_ind_mao_sod_mnd_ukr_pol_nor_spa_tur_tsw_moo_cnt_hun_gam_mlt_zul_tsn_dgb_ses_knd_tml_bul_fre_geo_azi_amr_lda_kor_igb_rom_grk_guj_yor_dut_est_swa	-0.435551607931295	-1.01327577960876	0.313557437003789
599	fin_fbf_chh_yor_dut_uzb_tsw_hau_cic_tur_lit_mlt_ukr_hun_zul_cze_tag_ewe_hin_gam_geo_sun_mol_cnt_mly_pan_ses_glc_akn_azi_slo_afr_urd_swa_pol_mnd_xho_ven_ger_ita_ctl_tha_igb_lda_nor_swt_ben_svk_bem_alb_bat_anl_jpn_est_rus_heb_lat_bul_mcd_guj_jav_wly_swe_grk_arw_vie_kor_bam_eng_aze_tsn_moo_aeg_amr_dgb_scr_qcu_tig_fre_owc_bsq_tml_amh_dyu_sod_mao_prs_spa_rom_knd_krd_ind_sid_bos_por	0.229367644276099	0.608749687771617	0.544174453735817
600	scr_cze_azi_mlt_fre_ind_arw_bos_grk_slo_xho_sid_gam_tha_moo_bam_igb_ben_sun_mao_mly_ctl_tig_bsq_rom_heb_por_zul_vie_qcu_pol_ven_tsn_prs_dut_svk_tag_chh_guj_eng_yor_pan_afr_sod_swe_mnd_lit_uzb_ewe_owc_wly_amr_fbf_kor_alb_dyu_rus_ses_geo_hin_mcd_spa_cic_cnt_swa_aeg_tml_glc_tsw_swt_knd_hun_krd_dgb_amh_lat_hau_aze_est_ukr_urd_bem_jav_nor_anl_bul_akn_mol_tur_ger_jpn_fin_ita_bat_lda	-0.337515224480652	-0.859150318438143	0.392466714657018
601	mcd_jav_arw_jpn_hin_est_mly_tag_fre_aze_spa_sod_lat_owc_fbf_mol_zul_bsq_ita_swt_svk_wly_anl_eng_amr_lda_pan_bul_grk_tml_bos_cic_chh_ven_qcu_dgb_xho_fin_pol_sun_amh_vie_por_afr_tsw_bat_prs_tig_mao_tha_mlt_bem_lit_cnt_kor_heb_nor_rom_hun_hau_akn_urd_guj_ger_ctl_ben_geo_scr_bam_aeg_mnd_rus_sid_tur_igb_krd_moo_dyu_glc_uzb_ukr_dut_azi_ses_swe_ind_slo_ewe_tsn_cze_swa_gam_knd_alb_yor	-0.177731821309809	-0.419521357064624	0.675802665010604
602	sid_dut_mao_tha_svk_grk_tsn_tur_bam_owc_aze_uzb_lat_tag_chh_cnt_ses_dyu_fin_rom_ven_mnd_tsw_scr_sun_urd_est_arw_alb_bos_pol_xho_zul_anl_fbf_ita_azi_cze_igb_glc_swt_yor_hun_lda_cic_ctl_bul_eng_bem_mlt_afr_aeg_moo_lit_bat_mol_krd_ukr_heb_jpn_ewe_ind_tml_gam_geo_amr_pan_kor_knd_rus_hau_qcu_akn_mcd_swe_jav_vie_dgb_mly_nor_amh_tig_ger_slo_guj_wly_fre_hin_sod_ben_por_spa_bsq_swa_prs	0.0608999716514459	0.136085755121199	0.892047631356692
603	swt_ewe_geo_jav_swe_sod_lda_mnd_kor_amh_mcd_tha_wly_bos_ukr_scr_mol_alb_cze_mao_ben_glc_por_lit_jpn_ger_vie_sun_guj_zul_chh_tsw_prs_bul_ind_lat_swa_cnt_hin_ses_akn_tur_anl_rus_ctl_fbf_cic_bat_aeg_dyu_slo_fre_mly_sid_est_spa_rom_xho_dut_pol_bem_grk_arw_ven_gam_igb_tig_nor_bam_svk_uzb_eng_urd_krd_hun_dgb_fin_mlt_ita_tsn_yor_hau_afr_amr_tag_azi_owc_bsq_aze_pan_qcu_heb_knd_moo_tml	0.676194619385721	1.60386865656527	0.1121339046383
604	ger_pol_fin_arw_slo_sid_swt_por_fbf_geo_anl_ewe_hau_tur_hun_igb_scr_pan_ses_swa_tsn_xho_azi_lda_nor_tml_bos_hin_ukr_sod_chh_cic_spa_mcd_tag_akn_rom_aeg_bsq_bam_tha_tig_uzb_heb_guj_svk_grk_krd_yor_lit_mol_bem_bat_tsw_glc_mao_dut_qcu_sun_alb_zul_eng_mnd_bul_owc_ind_wly_fre_cnt_moo_jpn_vie_mly_ctl_afr_gam_cze_aze_prs_dyu_ita_knd_lat_swe_urd_amh_ben_amr_dgb_kor_ven_est_rus_jav_mlt	-0.205580972789184	-0.484324613465646	0.629294170103138
605	fre_bat_krd_gam_hin_bam_ukr_akn_chh_fbf_cic_arw_urd_ctl_swt_qcu_lit_vie_dgb_sun_est_nor_azi_eng_swe_lda_scr_aze_cze_aeg_swa_igb_por_slo_bos_owc_uzb_wly_jpn_grk_knd_pol_tml_guj_tig_ses_bem_rom_ven_sod_bul_fin_hau_kor_amr_cnt_bsq_pan_tur_spa_mly_zul_geo_anl_xho_prs_ger_mnd_mol_mao_ben_ewe_dyu_yor_tsw_moo_sid_rus_glc_lat_tha_svk_amh_hun_afr_jav_ind_mcd_tsn_heb_mlt_alb_dut_ita_tag	-0.118376370606063	-0.277133396660729	0.782292739856247
606	alb_yor_swe_igb_est_tha_por_qcu_fin_arw_swt_bul_bat_hun_tag_tsw_ind_tig_ses_afr_pan_mcd_akn_fre_spa_bam_bsq_sod_knd_ewe_dgb_azi_swa_ita_anl_gam_tml_hau_jav_ctl_bem_prs_tur_dyu_rus_aze_fbf_eng_ger_vie_scr_owc_pol_mnd_lat_jpn_krd_mao_cnt_glc_dut_ben_chh_wly_ukr_ven_sun_heb_svk_mly_sid_bos_cic_hin_mlt_kor_guj_slo_grk_urd_mol_geo_amh_lit_uzb_cze_nor_xho_tsn_moo_aeg_amr_lda_zul_rom	0.604063528883188	1.37654261065739	0.171958836799023
607	sun_cnt_yor_igb_slo_ita_scr_bam_mao_amh_glc_ger_azi_tag_rus_por_moo_ben_rom_mcd_zul_cic_ven_knd_mol_aeg_svk_kor_vie_chh_tur_arw_dut_prs_wly_dgb_swa_qcu_ses_est_grk_tha_spa_sid_lat_bul_alb_bem_hun_geo_anl_mly_swe_xho_fin_guj_krd_bsq_nor_tsn_uzb_lit_cze_ind_hin_hau_mlt_tig_akn_tml_lda_jav_bat_ukr_owc_jpn_dyu_pol_pan_sod_tsw_bos_eng_ewe_urd_fbf_heb_amr_afr_swt_aze_gam_mnd_ctl_fre	-0.0359496903447557	-0.085506998228243	0.93204214670109
608	cic_ger_tha_dyu_mly_tsn_bos_pol_cze_heb_alb_krd_swa_swe_bat_chh_afr_pan_wly_ven_grk_mol_amh_aeg_kor_bam_dut_mnd_svk_ctl_ita_tml_hau_fbf_fin_knd_lit_est_swt_guj_tig_sid_ind_zul_bem_ses_qcu_bul_sod_mao_mcd_eng_ukr_nor_gam_fre_cnt_glc_hun_lat_slo_vie_azi_akn_jpn_geo_mlt_xho_owc_uzb_igb_lda_tsw_amr_por_bsq_spa_urd_dgb_scr_tur_rus_sun_arw_jav_hin_yor_anl_aze_rom_tag_ben_prs_moo_ewe	0.239080349167069	0.614186967079128	0.540591382009012
609	ben_cic_dgb_mlt_glc_zul_sid_tsn_prs_kor_spa_wly_guj_arw_swt_tag_sun_mly_aze_anl_rus_amh_lit_grk_knd_bam_eng_cze_mcd_yor_afr_lda_svk_pan_est_bat_scr_pol_alb_ewe_ita_ger_heb_tha_ctl_mao_fin_bem_bos_tsw_nor_hun_ses_ukr_jav_azi_uzb_sod_vie_fre_slo_swe_por_amr_xho_cnt_dyu_urd_igb_chh_tig_jpn_hin_mol_aeg_mnd_hau_ind_tur_gam_fbf_geo_bul_rom_qcu_lat_owc_ven_krd_swa_akn_dut_tml_moo_bsq	-0.467040376021096	-1.20348154626015	0.231844558610161
610	dgb_lit_spa_mly_cic_uzb_mnd_ses_anl_lda_bul_bat_bsq_est_swa_ind_nor_arw_pan_owc_tml_glc_slo_bam_mao_dut_igb_ger_tag_amh_krd_wly_ukr_tsw_tsn_swe_scr_aze_akn_rom_aeg_jpn_prs_tha_bem_vie_fre_mol_ven_urd_hun_tig_hau_yor_geo_qcu_fin_amr_kor_lat_tur_mcd_bos_azi_gam_mlt_zul_moo_ewe_por_eng_alb_heb_afr_ita_guj_xho_sid_rus_hin_svk_swt_jav_dyu_sod_chh_fbf_pol_grk_sun_cnt_ben_cze_ctl_knd	NA	NA	NA
611	owc_fbf_mao_ita_spa_aze_hin_sid_swa_cnt_ind_cic_ben_mcd_sod_sun_slo_eng_arw_swt_tsn_rus_svk_cze_bos_ven_vie_afr_mol_moo_qcu_bat_krd_bul_mnd_zul_gam_urd_mlt_akn_wly_pan_hun_knd_alb_tag_aeg_yor_mly_heb_swe_igb_azi_grk_ctl_tur_ses_pol_dut_chh_fre_bem_bsq_ewe_amr_tml_ukr_hau_xho_lit_jpn_anl_dgb_guj_nor_tha_glc_bam_fin_geo_kor_est_jav_tig_ger_dyu_tsw_prs_por_lat_scr_uzb_rom_lda_amh	-0.371309131494561	-0.955944907830898	0.341578418894785
612	grk_bul_ctl_chh_ind_wly_ger_dyu_cic_gam_uzb_fre_hun_mao_dgb_eng_swe_arw_igb_mly_tha_lat_moo_qcu_cnt_vie_anl_mol_aeg_urd_sid_tsw_lda_xho_mlt_bos_ukr_hau_jpn_tsn_dut_heb_aze_owc_jav_sun_akn_lit_pol_kor_swa_nor_rus_bam_knd_rom_bat_mcd_mnd_spa_tag_glc_por_cze_ewe_tur_azi_hin_slo_est_tig_scr_prs_afr_amr_sod_alb_geo_ben_amh_yor_krd_fbf_bem_zul_fin_ses_ven_guj_svk_swt_pan_ita_bsq_tml	0.124327458650095	0.321126485579594	0.748835089326316
613	tsn_fin_mol_tsw_mlt_aze_alb_slo_hin_afr_swe_anl_bul_prs_rus_cic_bam_urd_aeg_arw_hau_moo_tag_ewe_ita_lit_lat_ukr_por_dyu_xho_est_zul_ven_fre_sid_eng_tig_dgb_scr_bos_qcu_lda_ben_owc_ger_sod_swa_mao_kor_tur_pol_tha_bsq_geo_wly_jpn_cnt_vie_rom_fbf_yor_chh_krd_guj_knd_heb_dut_amh_glc_mly_azi_jav_amr_uzb_pan_mcd_akn_sun_hun_cze_spa_svk_tml_mnd_bem_swt_ctl_igb_ses_gam_bat_nor_ind_grk	-0.633648319951255	-1.69062620490205	0.0942573208573988
614	anl_dut_tsn_qcu_ewe_igb_yor_hun_bam_mol_grk_fbf_ita_bsq_amh_svk_alb_swa_hin_rom_eng_aeg_owc_tsw_tml_zul_por_bos_dyu_scr_pan_moo_ben_chh_cic_ctl_lda_swe_sun_mnd_azi_prs_nor_aze_dgb_rus_amr_ses_uzb_fre_pol_ind_mly_mao_bat_tha_swt_mcd_lit_slo_tig_bem_jpn_tur_glc_vie_arw_krd_fin_wly_cze_sod_ukr_cnt_guj_geo_gam_heb_kor_hau_knd_afr_ven_ger_urd_akn_lat_jav_spa_sid_mlt_xho_est_bul_tag	0.0166657173636641	0.044160392475224	0.964871233838381
615	tig_arw_tag_tha_fin_yor_pol_mao_hin_bos_pan_ewe_sun_gam_cic_bat_ctl_afr_uzb_fre_rus_knd_lda_igb_bem_bul_spa_jav_vie_por_lit_mcd_ind_tsn_mnd_zul_hau_scr_amr_swe_mol_swt_xho_est_sod_aze_cze_geo_ger_dgb_tsw_mly_ben_azi_sid_glc_guj_aeg_mlt_akn_heb_swa_ukr_urd_amh_ven_dut_bsq_eng_dyu_chh_nor_wly_owc_tur_jpn_krd_slo_kor_tml_grk_qcu_rom_bam_cnt_moo_anl_lat_prs_hun_alb_svk_ita_fbf_ses	-0.607290684049393	-1.45332565163255	0.149499496348967
616	knd_moo_tag_mcd_alb_por_pan_xho_dut_swt_mol_vie_ben_fin_amh_anl_slo_ses_bsq_arw_dyu_bos_geo_chh_ita_aeg_amr_tsw_ind_azi_jav_gam_hau_yor_cic_kor_dgb_spa_cze_krd_hin_urd_aze_ukr_wly_uzb_afr_scr_glc_rom_nor_ewe_mly_prs_zul_rus_jpn_bul_fre_qcu_ctl_mao_pol_eng_akn_ven_swe_fbf_igb_mlt_grk_svk_lit_swa_bam_hun_lat_bat_sod_lda_est_heb_guj_tml_tig_sun_tsn_mnd_cnt_ger_bem_tha_tur_owc_sid	-0.157303033001802	-0.39203547450417	0.695928955308147
617	cnt_spa_guj_mcd_tml_eng_sid_aze_tig_mlt_swa_zul_mao_tur_heb_prs_arw_ukr_mnd_cic_svk_swe_rus_tha_ewe_yor_grk_amr_xho_sun_gam_tsn_aeg_moo_kor_jav_pan_est_amh_tsw_scr_slo_jpn_uzb_dgb_hin_azi_bul_rom_knd_vie_ger_lat_por_geo_chh_fbf_krd_qcu_owc_ind_dut_dyu_fin_mol_igb_anl_alb_ctl_afr_bat_glc_hun_wly_lit_swt_bem_bsq_cze_lda_nor_mly_fre_pol_ita_ses_akn_tag_ven_sod_bam_bos_hau_ben_urd	-0.692588746339336	-1.80364185464675	0.0745253530045462
618	bsq_slo_ewe_lit_rus_heb_moo_tur_swe_cic_glc_tsn_uzb_fin_lda_bat_amh_ukr_swa_ger_tha_nor_jav_ind_wly_ctl_igb_fre_hau_geo_por_bem_sun_kor_prs_tsw_bos_ven_guj_cnt_vie_aze_xho_mcd_amr_chh_urd_afr_gam_pan_mol_bul_tml_jpn_pol_zul_dgb_fbf_est_grk_eng_akn_anl_ben_alb_cze_yor_tag_bam_ses_arw_spa_knd_mao_svk_lat_dyu_hun_mnd_ita_aeg_hin_scr_swt_tig_qcu_sid_owc_mly_sod_azi_krd_dut_rom_mlt	0.350404125732189	0.834097567572451	0.406363344155841
619	dut_mlt_tml_uzb_aze_yor_swe_tha_bul_mao_bsq_xho_akn_aeg_tsw_sun_spa_grk_pol_lda_amh_jav_knd_wly_tur_bam_hau_scr_hin_heb_anl_ukr_ger_geo_dyu_alb_bem_por_fre_owc_fbf_lat_tag_qcu_bat_bos_igb_prs_kor_swt_sid_afr_ctl_azi_glc_tig_svk_guj_dgb_ven_tsn_lit_chh_mnd_ind_mly_zul_ben_mcd_cic_ewe_arw_jpn_slo_urd_cnt_swa_ses_est_sod_vie_rom_amr_hun_fin_pan_nor_cze_rus_mol_krd_eng_gam_ita_moo	NA	NA	NA
620	lda_krd_akn_bsq_amr_mnd_urd_dgb_sod_scr_amh_ind_yor_est_rus_alb_arw_bem_prs_tig_vie_guj_azi_wly_ben_hau_tml_pol_tsw_pan_fin_sid_mcd_knd_anl_jpn_tsn_dyu_gam_aeg_sun_hun_ven_owc_spa_por_mlt_igb_svk_ctl_mol_bat_lat_afr_tha_zul_uzb_ger_aze_ita_moo_eng_bos_mly_dut_bam_chh_fbf_ukr_cnt_cic_swe_slo_nor_bul_swa_tur_glc_ses_qcu_lit_mao_hin_jav_kor_xho_fre_tag_rom_ewe_cze_grk_swt_heb_geo	-0.149579267241746	-0.358293273903138	0.720935855637808
621	mol_tha_slo_cnt_jav_uzb_amr_lat_rom_qcu_bul_mlt_glc_sun_bsq_fin_xho_pol_nor_azi_scr_anl_swa_kor_lit_bem_bos_akn_afr_ind_eng_urd_hun_tml_svk_hin_yor_spa_ses_owc_hau_ben_zul_mcd_cze_sid_lda_ger_krd_geo_mao_est_swt_gam_dgb_arw_ewe_dut_mly_aze_prs_grk_tag_bam_tsw_dyu_ven_rus_guj_fre_jpn_aeg_fbf_chh_por_mnd_tsn_pan_alb_igb_vie_tig_bat_ita_swe_sod_ctl_cic_knd_wly_tur_ukr_moo_heb_amh	0.560967813911819	1.26779528319215	0.20803603376288
622	glc_ctl_tig_tag_anl_prs_heb_akn_yor_lat_scr_nor_mao_amr_ita_ses_xho_sun_rus_svk_azi_ukr_hun_cic_aze_bem_mcd_bat_jav_wly_arw_uzb_mol_rom_fin_swa_gam_owc_ben_geo_alb_slo_tur_dut_ewe_mnd_moo_fbf_knd_pol_swt_krd_ven_lda_bul_bsq_fre_cze_sid_tha_vie_hau_eng_tsn_hin_bam_lit_qcu_igb_ger_grk_aeg_dgb_spa_ind_urd_jpn_chh_pan_dyu_tsw_cnt_guj_est_afr_por_kor_sod_mlt_amh_bos_tml_zul_mly_swe	0.199796142078623	0.464743532950228	0.643201382390274
623	alb_chh_sod_mol_jpn_lit_fbf_vie_glc_mao_ind_prs_azi_tsn_rom_mnd_tha_hau_ben_aze_rus_cic_aeg_akn_ses_sun_kor_swa_lda_lat_mlt_zul_slo_est_yor_pan_amh_tag_spa_hun_amr_pol_bul_nor_fin_ukr_anl_dut_eng_krd_fre_tml_sid_arw_swe_igb_jav_wly_owc_xho_uzb_bsq_moo_tur_ewe_por_grk_mly_svk_ctl_bem_gam_ita_ger_afr_qcu_hin_tsw_bam_cnt_urd_bos_dyu_heb_geo_swt_guj_tig_scr_dgb_ven_bat_mcd_knd_cze	0.255232649670116	0.681039175743902	0.497538957365444
624	ses_afr_hin_knd_hau_mly_fbf_guj_svk_azi_lda_glc_geo_ind_alb_mlt_bat_dut_ctl_slo_rom_vie_prs_qcu_cic_swa_anl_tsn_bos_sun_dyu_tha_gam_moo_amr_ita_mcd_hun_jav_eng_sid_aze_bam_pol_cze_kor_wly_swt_mao_fin_spa_lit_heb_bul_krd_tml_bem_grk_lat_pan_swe_sod_ewe_urd_ukr_est_mnd_nor_tag_uzb_tsw_aeg_owc_zul_por_mol_arw_scr_tig_amh_akn_fre_dgb_ger_rus_jpn_ven_tur_yor_chh_xho_igb_bsq_cnt_ben	-0.211705417609542	-0.491277931656364	0.624387295440382
625	lat_bul_zul_aze_mly_por_fin_jpn_tsn_ctl_kor_slo_tig_fbf_akn_sun_pan_arw_pol_dgb_igb_dyu_alb_lit_mao_bsq_fre_bam_mnd_hin_azi_nor_tsw_rom_ger_amh_ita_heb_krd_cze_tml_swe_tha_scr_moo_cnt_anl_tag_glc_spa_tur_afr_prs_bem_hau_aeg_gam_owc_sid_guj_swt_lda_yor_wly_ses_amr_vie_urd_dut_uzb_ind_ewe_swa_knd_ven_sod_eng_grk_rus_ukr_qcu_cic_xho_bos_svk_mol_jav_hun_est_chh_ben_mcd_mlt_bat_geo	-0.202985296081629	-0.478795142659653	0.63320817378136
626	cnt_geo_aze_scr_tsn_kor_pol_fbf_rus_afr_sid_dyu_slo_tur_grk_tig_urd_tag_azi_swt_swe_akn_bsq_anl_lda_bos_fre_ses_nor_svk_owc_est_guj_hun_bul_mnd_eng_mol_sun_xho_aeg_spa_mao_ven_hin_prs_cic_tsw_vie_jav_gam_amr_zul_ukr_knd_bem_dut_tml_lit_rom_lat_pan_tha_cze_mly_jpn_bam_uzb_por_alb_ben_chh_mlt_wly_ctl_hau_arw_dgb_ita_swa_krd_sod_ewe_qcu_glc_amh_mcd_fin_igb_heb_ind_moo_yor_bat_ger	-0.308580627067678	-0.697985440641581	0.486927819347725
627	cnt_swt_swa_spa_bat_rus_sod_nor_dyu_gam_tml_bsq_moo_tsn_mlt_vie_ven_ind_jav_ctl_por_urd_guj_zul_fre_hau_afr_dut_wly_est_hin_glc_swe_pol_krd_scr_ses_mnd_owc_sid_akn_bem_rom_uzb_aeg_tha_heb_anl_knd_chh_qcu_mly_aze_ewe_cze_tsw_jpn_bul_mol_sun_xho_igb_arw_alb_lit_lat_fin_geo_ben_kor_svk_tur_amr_amh_fbf_bos_hun_yor_tig_slo_ita_mao_cic_prs_mcd_tag_lda_azi_bam_pan_grk_ukr_ger_dgb_eng	0.438534351544633	1.10179451867725	0.273394325164479
628	heb_aze_eng_amh_tha_jpn_nor_lit_arw_mlt_anl_svk_tsn_igb_sun_prs_ctl_ukr_yor_zul_mol_est_dgb_tur_swe_afr_ben_aeg_mly_bam_moo_geo_urd_sid_kor_hau_grk_pol_alb_owc_ewe_fre_lda_wly_spa_mnd_glc_hin_tag_azi_sod_bsq_swt_cze_jav_rom_fin_ger_cnt_bem_hun_ven_bos_mcd_por_qcu_tig_scr_vie_cic_dut_mao_chh_swa_tml_xho_slo_ita_knd_ses_fbf_dyu_gam_lat_uzb_rus_pan_krd_ind_bul_guj_akn_tsw_bat_amr	0.0551116600239296	0.140835629582318	0.888304397035821
629	qcu_mnd_lda_glc_bat_chh_hau_akn_mly_afr_arw_cnt_mao_cic_bem_dgb_ven_guj_aeg_spa_ita_knd_zul_bul_bam_eng_pol_kor_mlt_sid_alb_tsw_scr_por_urd_ind_ses_geo_tsn_sun_slo_swe_lit_ukr_svk_sod_jpn_vie_swt_owc_prs_tml_nor_yor_rus_fin_krd_fre_igb_hun_tig_tag_tur_heb_ctl_xho_fbf_grk_gam_amh_amr_dyu_anl_jav_ger_mcd_wly_pan_hin_ewe_lat_bos_est_bsq_ben_tha_moo_uzb_rom_aze_azi_swa_mol_dut_cze	0.547197120501228	1.36022532529579	0.177046667180103
630	urd_geo_tha_bos_ses_wly_krd_hun_tur_afr_azi_lit_tig_ewe_ita_anl_cic_bul_nor_fre_sod_por_tsw_fin_mao_uzb_akn_tsn_est_arw_bat_lda_rus_dgb_eng_moo_spa_sun_zul_cze_gam_pol_kor_dut_glc_alb_ctl_ukr_heb_pan_bem_tag_chh_mcd_scr_mol_tml_cnt_ven_ind_amr_mnd_mlt_xho_yor_vie_swt_qcu_swe_prs_grk_fbf_aeg_bam_slo_owc_knd_jav_swa_hau_igb_guj_svk_ben_ger_mly_hin_dyu_amh_rom_lat_aze_sid_jpn_bsq	0.308214041075029	0.747096313978163	0.456890144139075
631	aze_bat_fre_owc_tsw_urd_vie_bem_jav_ukr_ses_slo_yor_kor_lat_akn_swe_sod_tig_ita_mnd_ben_bam_qcu_rom_dyu_wly_nor_mly_alb_igb_ewe_heb_tha_lit_prs_tml_bos_tur_est_grk_mol_bul_pan_amr_svk_krd_ger_geo_sun_glc_cze_spa_afr_anl_gam_swa_arw_scr_swt_hun_hau_fin_cic_sid_ven_xho_dut_ctl_cnt_amh_mlt_ind_tag_knd_azi_hin_pol_chh_por_bsq_uzb_rus_guj_dgb_moo_lda_jpn_zul_tsn_eng_mao_fbf_mcd_aeg	-0.0721530648615471	-0.172130206394827	0.863709187727562
632	eng_tml_afr_bam_bos_pol_ind_anl_zul_mcd_hau_wly_dut_mol_hin_swt_alb_amr_gam_grk_lda_spa_fre_bem_tur_nor_arw_lat_xho_tag_cic_akn_azi_mao_rus_aze_cze_swa_mlt_pan_chh_sun_jav_amh_ukr_qcu_svk_ven_kor_uzb_mnd_ctl_vie_ita_tsn_guj_bsq_hun_ben_sod_bat_ger_moo_lit_tha_prs_tsw_dyu_urd_glc_owc_geo_bul_rom_mly_jpn_heb_aeg_slo_sid_fin_scr_est_krd_ewe_knd_fbf_igb_yor_swe_dgb_por_ses_cnt_tig	-0.401519628002917	-1.06699362691434	0.288736750670184
633	cnt_rus_kor_geo_bos_bam_knd_afr_nor_xho_bat_scr_swa_rom_cze_krd_tsw_anl_vie_sod_mly_tha_sid_bul_tur_pan_jpn_jav_aeg_qcu_heb_wly_moo_lit_mnd_fbf_grk_ewe_gam_est_ven_amr_swt_lda_mao_aze_sun_amh_dut_alb_fre_uzb_tig_tsn_ukr_ben_ctl_ind_tag_slo_owc_zul_glc_igb_chh_mol_hin_tml_ger_ita_dgb_prs_cic_ses_guj_akn_bsq_spa_lat_eng_arw_hun_dyu_por_mcd_svk_bem_azi_hau_swe_urd_fin_mlt_pol_yor	0.241181254171545	0.552067906147455	0.582226107072229
634	bam_pan_hun_bsq_dyu_anl_alb_jav_yor_tml_geo_krd_aeg_fbf_lat_hin_bul_pol_wly_tsw_ind_azi_ctl_fin_ita_chh_lda_swe_gam_guj_mnd_cnt_bat_eng_owc_scr_mol_knd_urd_por_bem_amr_ven_sid_heb_est_tsn_dgb_ukr_fre_uzb_mlt_rus_grk_qcu_xho_tha_swt_sod_zul_nor_igb_cic_slo_tag_hau_mao_prs_cze_ewe_mcd_amh_lit_sun_tig_swa_ger_bos_rom_aze_glc_akn_jpn_kor_ben_svk_afr_spa_mly_arw_tur_ses_vie_moo_dut	0.749292001197326	1.95404301659435	0.0537004650764533
635	tur_tsw_lit_hau_mol_rom_lda_qcu_slo_swt_azi_moo_pan_ctl_sod_nor_mnd_swe_tha_wly_geo_akn_ven_fin_bat_kor_gam_anl_vie_ben_spa_ses_cnt_ita_knd_ewe_dyu_pol_dgb_heb_fbf_dut_uzb_mlt_afr_alb_ukr_amr_mao_zul_fre_xho_aeg_urd_lat_tml_por_ind_svk_bem_krd_jav_scr_guj_eng_est_prs_yor_bam_igb_glc_hin_bos_bsq_mcd_hun_swa_tag_aze_cze_tsn_sun_arw_ger_chh_bul_amh_sid_tig_grk_owc_rus_mly_cic_jpn	-0.534440340492312	-1.21353560242519	0.227998165823512
636	bos_arw_swa_bam_swt_mcd_alb_sun_owc_glc_tur_dut_ger_por_amr_prs_eng_fre_fbf_mol_lat_afr_lit_igb_fin_akn_qcu_azi_ses_wly_aeg_slo_lda_chh_zul_mnd_mly_spa_vie_bat_bem_ctl_cze_ben_nor_bsq_anl_aze_tsn_ind_urd_guj_yor_bul_pol_knd_kor_xho_geo_dyu_scr_swe_dgb_hau_jpn_amh_hin_tsw_tag_cic_est_rus_ewe_ven_cnt_moo_svk_ita_mao_hun_mlt_tha_sod_heb_uzb_sid_ukr_gam_rom_pan_grk_krd_tig_jav_tml	0.0122215336418165	0.028730151077385	0.977141372499922
637	lat_grk_cnt_ind_mly_geo_dut_kor_arw_mol_tur_bat_fre_hau_fbf_igb_lit_aeg_mcd_uzb_sod_dyu_ewe_est_gam_glc_svk_wly_qcu_jav_ses_bsq_ctl_tsw_owc_heb_ukr_bam_bem_amh_alb_tag_bos_bul_spa_lda_jpn_scr_urd_ita_xho_mao_knd_ben_afr_yor_por_akn_ven_guj_tha_pol_vie_cze_chh_hun_rom_krd_rus_amr_swt_tml_azi_mnd_eng_sid_ger_fin_tsn_swe_aze_swa_sun_slo_anl_tig_prs_cic_pan_mlt_hin_dgb_zul_moo_nor	-0.0347457485709611	-0.0845893913616076	0.932769661395423
638	fre_bem_grk_afr_tml_arw_chh_tag_xho_hau_cze_lit_cic_tig_ctl_kor_sun_scr_jav_svk_hin_fin_heb_krd_qcu_akn_jpn_mnd_mol_ita_vie_zul_knd_swa_rus_bul_pol_rom_azi_est_dyu_urd_ind_owc_por_mlt_slo_sid_swt_pan_aze_ven_dgb_bos_tsn_aeg_yor_spa_glc_tsw_prs_mcd_mly_hun_gam_eng_moo_mao_lda_alb_wly_swe_ben_ukr_tha_bam_bat_sod_uzb_geo_lat_igb_tur_bsq_fbf_anl_nor_guj_ses_ewe_amr_dut_amh_cnt_ger	NA	NA	NA
639	aze_cnt_nor_spa_grk_afr_bsq_rom_knd_cze_lit_sod_ben_chh_akn_bul_owc_jav_ita_ind_dgb_rus_sun_xho_dyu_cic_tsn_kor_aeg_ctl_tig_alb_amh_jpn_slo_ewe_pan_lda_bem_geo_tur_bam_tml_scr_ven_svk_moo_yor_amr_uzb_swt_guj_heb_hun_krd_mao_vie_ukr_arw_swe_tag_ger_swa_azi_lat_dut_est_mly_eng_tha_tsw_mnd_pol_fbf_mlt_gam_fin_qcu_glc_mcd_ses_sid_anl_hin_urd_fre_igb_por_wly_prs_hau_bos_zul_mol_bat	0.116795381576176	0.31450288591671	0.753843604109181
640	sod_ger_anl_azi_bos_cic_mao_fin_mnd_igb_mcd_swe_aeg_bul_ctl_ven_pol_ind_rom_qcu_svk_est_cnt_dut_nor_urd_xho_bam_ses_bat_afr_mly_akn_chh_slo_spa_lda_vie_tag_amr_grk_krd_por_yor_sid_heb_alb_ukr_aze_ewe_pan_glc_lit_tur_knd_lat_rus_bsq_wly_amh_prs_tha_hin_mlt_uzb_zul_hau_mol_moo_eng_tml_jpn_guj_owc_geo_kor_ita_swa_fre_bem_swt_sun_scr_tig_hun_tsw_gam_dgb_fbf_dyu_jav_ben_tsn_cze_arw	0.0618646980497074	0.161781266535289	0.871829067708676
641	moo_azi_lit_swa_mly_spa_tig_geo_bat_glc_aeg_swe_tml_qcu_pol_ita_lda_jpn_ven_eng_vie_mol_hin_fre_dyu_amr_swt_prs_tsw_cnt_krd_rus_dut_cze_tur_igb_xho_rom_por_bsq_ses_fbf_hun_kor_mcd_mao_heb_scr_gam_ctl_tag_mnd_svk_bam_cic_akn_aze_ukr_ben_owc_lat_amh_pan_chh_wly_bos_slo_fin_bul_nor_guj_afr_zul_sod_sun_grk_mlt_hau_ger_tsn_anl_dgb_bem_tha_ind_ewe_yor_jav_sid_urd_arw_alb_uzb_est_knd	-0.0636773751937357	-0.172385829651388	0.863508804498373
642	tur_tha_wly_mol_swa_cnt_dut_tml_ind_svk_akn_dgb_anl_ita_xho_swt_scr_gam_pol_geo_mlt_aeg_swe_lit_ukr_bam_knd_mly_vie_mao_rom_tsn_fin_qcu_bem_ven_afr_owc_krd_mnd_aze_tsw_bul_alb_arw_mcd_urd_ewe_bos_chh_tag_rus_guj_amr_lat_sun_amh_fbf_uzb_ben_moo_ctl_yor_cze_pan_heb_azi_prs_eng_cic_bat_bsq_hau_kor_tig_grk_ses_igb_sod_jpn_por_jav_slo_hin_ger_nor_hun_spa_sid_est_dyu_fre_zul_glc_lda	-0.314823275798401	-0.735519292973433	0.463874232356893
643	yor_gam_sun_sid_mlt_geo_ind_vie_ita_prs_por_bul_qcu_ven_guj_cze_pol_dut_mol_tml_lit_dyu_kor_ger_tsw_fre_ben_jav_ses_knd_anl_bem_scr_cic_tsn_fin_glc_tig_chh_bsq_est_azi_slo_mnd_bos_amr_aze_lat_pan_bam_mao_grk_urd_bat_owc_aeg_wly_ewe_nor_mly_afr_igb_tur_rom_alb_swt_lda_mcd_amh_heb_hin_xho_akn_zul_rus_jpn_swe_ctl_uzb_eng_arw_cnt_sod_ukr_tha_krd_hun_spa_svk_moo_fbf_hau_dgb_swa_tag	-0.238633266760872	-0.53378130701876	0.594766395044561
644	por_hun_geo_afr_ukr_amh_vie_lat_bos_sun_mol_kor_owc_ben_lda_qcu_hau_mnd_scr_alb_fre_dyu_igb_sod_mly_tsw_sid_bem_arw_eng_tag_ses_fbf_jpn_ita_ewe_wly_bsq_mcd_akn_swa_moo_swt_swe_cnt_ind_glc_tig_prs_tml_urd_fin_dgb_azi_zul_nor_xho_guj_spa_aze_tsn_cze_aeg_tur_amr_lit_anl_yor_svk_slo_ven_ctl_rus_rom_uzb_mlt_bul_knd_pan_cic_jav_tha_bam_chh_hin_grk_ger_heb_gam_krd_dut_est_pol_bat_mao	0.223698449889972	0.510473256309175	0.610929486672858
645	ita_dgb_mnd_swa_cic_ctl_sid_ben_bsq_mcd_amh_bul_nor_zul_guj_bam_slo_ukr_bos_jpn_moo_mol_afr_hun_eng_fbf_arw_svk_tsn_lit_akn_pol_cze_alb_jav_glc_tur_mly_vie_ind_grk_rus_chh_pan_igb_est_ses_fre_scr_gam_mao_owc_cnt_heb_aze_sod_urd_wly_bat_tsw_bem_mlt_uzb_tml_hin_spa_tag_dyu_tig_kor_yor_ger_hau_lda_swe_ewe_fin_amr_aeg_tha_qcu_swt_geo_ven_xho_lat_prs_por_krd_anl_rom_azi_knd_dut_sun	-0.0177821933831136	-0.0399735671704674	0.968199888550813
646	glc_mlt_prs_hun_fin_dyu_alb_igb_bul_sun_dut_bam_jpn_lat_aeg_tha_chh_guj_slo_bsq_tag_ger_ewe_jav_grk_ind_ctl_bos_eng_sod_arw_anl_rom_bem_ben_scr_vie_gam_moo_yor_fre_zul_nor_tur_hau_dgb_owc_mly_por_krd_qcu_ven_azi_pan_ses_sid_amr_cze_akn_cnt_uzb_afr_geo_lda_xho_svk_hin_aze_tig_mcd_ukr_amh_kor_tsw_spa_knd_swa_swt_heb_swe_tsn_tml_fbf_bat_pol_urd_rus_mnd_est_mol_cic_mao_lit_wly_ita	-0.583177774294428	-1.50545580503914	0.13559589425057
647	bul_heb_pan_bos_jav_fbf_kor_aze_tur_sun_swt_gam_por_tha_grk_mol_prs_ses_uzb_ind_mcd_ben_nor_geo_scr_tag_dgb_bsq_est_slo_anl_akn_hin_azi_tig_lda_tsn_krd_afr_rus_alb_aeg_cze_hau_qcu_mao_moo_wly_tsw_dut_yor_ukr_igb_sod_bem_bam_lit_ger_hun_bat_swe_mlt_owc_knd_guj_mly_tml_xho_glc_rom_sid_swa_jpn_amh_urd_arw_chh_amr_ctl_zul_cic_lat_svk_vie_pol_fre_eng_cnt_ewe_dyu_fin_ita_spa_mnd_ven	-0.409205624499994	-1.05333533037459	0.294916370045213
648	ukr_xho_ben_bat_pan_guj_ewe_cic_rus_mcd_mao_uzb_azi_nor_mly_tur_est_lit_cze_eng_igb_tig_bem_dut_aze_anl_dyu_gam_ind_tml_aeg_yor_kor_ses_amh_ctl_fin_hin_ita_qcu_tha_grk_akn_ven_alb_afr_bam_lda_knd_arw_pol_owc_bsq_dgb_sun_jpn_lat_tsn_hun_bos_por_mlt_heb_swa_hau_chh_urd_zul_krd_vie_geo_ger_slo_jav_tsw_svk_glc_wly_swe_sod_bul_moo_sid_mnd_fre_amr_spa_cnt_fbf_prs_rom_scr_tag_mol_swt	0.357191084954449	0.919152577415446	0.360393632691381
649	owc_ind_kor_swe_bul_hun_tha_rom_svk_zul_bam_ger_spa_aeg_hau_tag_yor_bos_qcu_alb_rus_lda_mao_pan_jav_aze_ukr_igb_cic_dgb_fbf_azi_uzb_fin_chh_guj_bat_anl_ven_tml_ben_grk_glc_tsn_afr_amh_tur_xho_dyu_swa_wly_bem_jpn_vie_krd_sod_mnd_bsq_slo_ses_tig_pol_por_gam_fre_akn_mcd_ewe_moo_mol_ctl_est_cze_swt_ita_arw_dut_geo_tsw_lat_mly_urd_hin_heb_sun_cnt_knd_nor_lit_eng_amr_scr_prs_mlt_sid	0.070791167240087	0.172091399405349	0.8637396093299
650	hun_mly_lat_bul_bam_amr_xho_tml_uzb_jpn_ger_tag_hin_ewe_bem_tsn_azi_tig_gam_zul_wly_rom_spa_sun_tha_vie_swa_swe_bos_dyu_afr_mlt_eng_dut_knd_anl_akn_bsq_nor_guj_tsw_ses_fbf_fin_ukr_rus_prs_mcd_amh_geo_tur_cnt_mao_lit_est_pol_cze_glc_fre_yor_ben_moo_swt_alb_dgb_grk_sid_ven_aze_slo_sod_mnd_ita_chh_ind_bat_pan_aeg_arw_scr_igb_owc_hau_lda_por_kor_svk_mol_heb_qcu_ctl_cic_krd_jav_urd	-0.148630719467789	-0.347837462898924	0.728748307374506
651	cnt_ben_tsn_zul_mol_yor_mlt_azi_mnd_vie_bam_wly_hau_afr_bsq_jav_glc_svk_sod_owc_cic_mcd_heb_ses_ctl_qcu_mao_dyu_gam_sun_pol_xho_guj_ewe_eng_cze_ita_ven_ind_hun_sid_ger_scr_aze_amh_anl_geo_nor_mly_knd_moo_tml_swe_bem_tsw_fin_tag_bul_uzb_krd_grk_tha_tig_lda_jpn_est_akn_dut_amr_lat_kor_por_bos_hin_arw_fre_dgb_lit_tur_rus_prs_spa_chh_alb_igb_urd_pan_bat_fbf_ukr_rom_swt_slo_swa_aeg	0.0268949322889738	0.0625341113580171	0.950271702466063
652	afr_cnt_jpn_sod_dut_ven_yor_uzb_krd_chh_gam_grk_por_jav_mnd_aeg_hin_lda_ukr_lat_moo_dyu_swe_est_svk_hun_cze_slo_pan_akn_lit_hau_mcd_ita_vie_wly_dgb_bos_arw_amr_kor_ben_heb_tsn_fre_prs_fbf_tha_nor_knd_eng_anl_bem_alb_qcu_azi_guj_tml_ctl_swa_ger_tag_bam_tsw_mlt_scr_igb_amh_aze_ewe_glc_urd_cic_zul_mly_bul_tig_sun_bat_sid_pol_swt_spa_owc_mol_ind_rus_bsq_rom_geo_ses_fin_xho_mao_tur	0.0693528744731662	0.168988027120199	0.866173067897677
653	tha_cic_ind_aze_swa_ctl_wly_amh_amr_mnd_lda_mcd_mol_zul_tig_prs_anl_igb_tur_bul_slo_moo_akn_jpn_mlt_tml_bos_chh_scr_qcu_mly_gam_heb_uzb_alb_ewe_bam_krd_tag_sun_est_hau_ven_pan_hun_nor_jav_lit_tsw_swt_tsn_grk_eng_afr_cze_azi_ben_xho_knd_sod_guj_ukr_vie_lat_dgb_glc_por_pol_spa_rom_swe_kor_svk_fre_urd_arw_fin_dut_hin_rus_bsq_sid_ita_owc_ger_mao_dyu_bem_cnt_fbf_ses_yor_geo_bat_aeg	0.462858792887302	1.09393610753767	0.276808325712081
654	tur_sun_jav_guj_akn_lit_ukr_tag_mly_fin_spa_arw_fre_cze_tha_lda_tsw_ben_glc_rus_aeg_svk_ita_alb_swe_bam_dyu_jpn_urd_ses_uzb_lat_amh_mcd_knd_yor_bsq_kor_tig_aze_swt_mao_wly_azi_por_eng_dgb_mlt_heb_vie_owc_gam_moo_cnt_afr_chh_tsn_hau_pol_tml_igb_geo_anl_ctl_ven_scr_nor_fbf_ger_sod_xho_grk_amr_ind_bem_bat_bul_krd_dut_bos_zul_mnd_mol_ewe_pan_swa_prs_sid_est_cic_qcu_slo_rom_hun_hin	-0.179642577442533	-0.470705714852657	0.638953050614976
655	ukr_glc_cze_bem_mao_mly_bsq_scr_qcu_est_uzb_swt_lit_cic_akn_lda_swe_cnt_afr_sid_mcd_sun_ger_ctl_lat_geo_moo_tml_bos_pan_tag_igb_ita_kor_tsn_mnd_aze_wly_ses_bam_ind_hau_chh_tig_grk_svk_mlt_fbf_spa_bat_tsw_swa_eng_vie_urd_yor_guj_nor_xho_azi_amr_tha_rom_slo_arw_jav_owc_gam_dgb_anl_ven_rus_fre_ewe_dyu_dut_heb_por_prs_krd_hin_tur_alb_sod_ben_fin_amh_zul_jpn_bul_knd_mol_pol_aeg_hun	0.442855614766803	0.999163794742241	0.320308013651987
656	rus_owc_dut_pan_cze_eng_est_azi_amh_slo_fin_mlt_amr_aze_chh_swa_fbf_bsq_zul_arw_bam_tsn_tml_ses_swe_tsw_bul_ger_geo_igb_dgb_ctl_mnd_jav_ind_ven_xho_rom_lat_nor_lit_mao_lda_por_ukr_sun_tag_tig_fre_gam_krd_moo_jpn_mcd_sod_spa_hau_ben_akn_glc_scr_aeg_prs_qcu_svk_alb_kor_vie_hin_afr_tur_wly_bat_mol_hun_cnt_sid_bem_urd_uzb_ita_heb_ewe_guj_tha_bos_anl_knd_cic_dyu_pol_mly_swt_grk_yor	0.0662537455505464	0.153447849444356	0.878377582053171
657	bem_est_akn_bos_svk_uzb_geo_prs_heb_tig_hau_chh_cic_qcu_ctl_rom_grk_sun_lda_ita_lat_arw_azi_mlt_cze_mcd_ses_mol_tag_yor_swa_scr_fin_pol_zul_jav_ben_slo_bam_vie_amh_ven_fbf_guj_rus_tsn_wly_sod_pan_alb_mnd_eng_fre_aeg_igb_lit_ind_glc_dgb_sid_tml_bul_bsq_ukr_kor_afr_xho_hin_urd_swt_bat_gam_dyu_ewe_tur_moo_tha_cnt_ger_por_mao_krd_knd_nor_mly_aze_tsw_spa_anl_dut_owc_hun_amr_jpn_swe	-0.75055740130162	-1.94225571726689	0.0551318107564843
658	mlt_cnt_uzb_tha_ewe_geo_bat_amr_est_lda_ctl_ben_afr_akn_bsq_aze_mcd_chh_moo_hun_tig_bul_yor_mol_fre_mao_tsn_igb_lit_qcu_svk_dyu_fin_heb_bam_urd_ind_swt_jpn_swe_ukr_pan_ger_ses_dgb_tsw_xho_jav_rus_guj_sun_hau_zul_alb_scr_tag_spa_grk_slo_aeg_por_mnd_tml_kor_tur_bem_owc_gam_krd_wly_sod_knd_prs_hin_nor_ita_lat_bos_dut_ven_rom_azi_mly_sid_cze_amh_anl_eng_glc_swa_cic_vie_fbf_arw_pol	0.0810990278529348	0.196603472160825	0.84456685319239
659	afr_swt_xho_amh_ctl_bos_slo_azi_jpn_mnd_mcd_bem_tag_vie_arw_spa_rus_pan_knd_hau_cze_ger_swe_wly_lit_ewe_hin_akn_aeg_lat_igb_ita_owc_sid_mly_por_krd_bam_jav_kor_tsw_amr_pol_cic_grk_moo_fbf_fre_tsn_bul_bsq_nor_qcu_dut_dgb_tur_tig_svk_ven_anl_hun_alb_ben_cnt_scr_urd_rom_chh_fin_swa_heb_geo_sun_ind_tha_mao_uzb_est_sod_tml_ukr_aze_yor_glc_mlt_prs_gam_guj_mol_bat_zul_dyu_lda_eng_ses	0.0775104521095208	0.199052619250675	0.842656122163594
660	bat_knd_owc_swt_bam_jpn_arw_dyu_azi_bos_uzb_hin_jav_krd_akn_igb_mcd_ind_mly_fre_pol_gam_guj_yor_grk_ger_tml_pan_tig_fbf_bul_tag_hau_est_swa_ctl_zul_sid_glc_tsw_ukr_amr_cnt_rus_bsq_wly_dut_lit_svk_cze_lda_urd_xho_mnd_spa_ita_geo_slo_anl_prs_mol_tsn_mlt_eng_tha_lat_swe_amh_sun_moo_dgb_ven_afr_fin_ewe_hun_chh_aeg_nor_sod_qcu_por_cic_vie_scr_ses_mao_tur_heb_rom_bem_alb_ben_kor_aze	0.130314859365222	0.296394846858162	0.76758944872102
661	mlt_tsw_por_sod_slo_svk_hun_mol_ses_amh_ger_ewe_cnt_dyu_bam_eng_xho_spa_uzb_grk_ben_gam_wly_bos_vie_glc_mcd_lat_lda_bem_sid_heb_pan_moo_fre_swe_fin_dut_mao_rus_swa_tml_mly_bul_anl_tur_chh_qcu_lit_rom_guj_tsn_owc_knd_jpn_ukr_krd_kor_hau_ita_amr_dgb_alb_arw_cic_zul_fbf_afr_tig_sun_azi_cze_ven_mnd_urd_scr_igb_yor_tag_nor_jav_swt_ctl_akn_hin_tha_geo_bsq_prs_ind_aeg_aze_est_bat_pol	0.256137589519202	0.578347239007166	0.564427624466751
662	cze_ses_ger_akn_scr_sid_urd_slo_bsq_por_tig_swe_geo_ewe_dgb_sun_prs_chh_lat_alb_dyu_ctl_krd_mly_ukr_glc_ita_tur_tag_fbf_afr_jpn_tsn_anl_arw_guj_mnd_bem_bam_hin_hun_xho_rus_tsw_bul_amh_aze_bat_gam_eng_pol_fre_cic_jav_cnt_knd_svk_fin_qcu_tml_moo_aeg_tha_grk_mol_hau_igb_owc_lit_nor_kor_lda_heb_swt_mao_ind_est_amr_swa_bos_pan_rom_yor_mcd_spa_azi_zul_dut_ven_mlt_wly_sod_ben_vie_uzb	-0.153685929503995	-0.360986654813882	0.718928140977746
663	cnt_ukr_ger_tsn_mao_slo_mlt_prs_tsw_amr_sid_azi_rom_nor_afr_bem_cze_scr_vie_xho_eng_akn_bul_lit_krd_glc_jav_wly_est_dgb_mnd_anl_ses_spa_pol_tag_guj_ven_ita_tur_tig_heb_moo_jpn_bos_sun_swt_igb_dyu_sod_uzb_lda_bam_dut_bat_kor_tml_chh_cic_zul_hau_fin_aze_fbf_arw_hin_fre_mol_grk_pan_knd_por_svk_tha_amh_yor_lat_owc_rus_ewe_mcd_gam_ctl_swe_ben_geo_aeg_qcu_ind_urd_mly_hun_bsq_swa_alb	-0.796235002350925	-1.93735063322777	0.0557368939361641
664	pol_ita_lit_geo_wly_mnd_hau_akn_gam_knd_rus_ses_mly_grk_xho_scr_por_slo_swt_cic_aeg_tsw_moo_ind_urd_cnt_bsq_sid_fbf_lda_tha_cze_hin_ctl_igb_azi_dgb_arw_rom_prs_mcd_bat_mao_anl_tsn_lat_krd_zul_spa_pan_fre_yor_sun_tur_kor_svk_dut_ven_tag_fin_hun_uzb_ger_bam_qcu_glc_sod_heb_eng_mol_swe_afr_tml_jpn_dyu_guj_amr_nor_tig_ukr_alb_vie_owc_bem_mlt_bul_aze_bos_est_swa_amh_ewe_ben_jav_chh	-0.438313817972701	-1.02269910821193	0.309103070645227
665	mnd_tag_aeg_heb_ewe_ger_jav_ind_kor_gam_bsq_ctl_anl_lit_nor_pol_arw_mao_mcd_tig_cic_dgb_sun_hin_fre_zul_rom_cnt_alb_ben_tml_lda_aze_owc_guj_bam_fin_lat_eng_sid_mlt_swt_prs_slo_xho_swe_dyu_afr_amr_mly_svk_bos_por_yor_glc_moo_bem_qcu_hau_jpn_est_krd_cze_grk_bul_igb_rus_sod_vie_tsn_azi_mol_spa_tha_fbf_scr_wly_pan_amh_bat_tur_swa_uzb_geo_akn_urd_chh_hun_ses_knd_ven_ukr_dut_ita_tsw	-0.402853603618508	-1.25166055194678	0.213832670175495
666	ind_hun_azi_bsq_ukr_cze_ctl_spa_prs_ewe_lit_mnd_kor_fin_tha_bem_tml_zul_swt_hin_pan_bam_ven_pol_mao_heb_nor_mcd_est_amh_mlt_tur_tig_bos_anl_rom_grk_xho_wly_scr_ita_krd_uzb_lat_qcu_hau_dgb_swa_knd_fbf_yor_tsw_sid_ses_bul_rus_glc_sod_aeg_gam_fre_dut_bat_aze_por_geo_chh_amr_igb_sun_slo_cnt_akn_owc_arw_eng_jav_tsn_vie_mly_moo_dyu_ben_swe_lda_guj_svk_ger_cic_mol_alb_urd_jpn_afr_tag	-0.36451682547844	-0.956262364878403	0.341418904047681
667	spa_ven_kor_akn_sid_alb_ind_mol_ukr_krd_bos_guj_aeg_prs_gam_mlt_ewe_knd_ita_swt_dut_pan_wly_glc_rom_xho_tsw_hun_tig_bem_mao_fre_tha_lat_grk_slo_zul_cze_tml_eng_hin_fin_scr_azi_cnt_jpn_fbf_yor_swe_nor_dgb_mly_rus_tsn_urd_bam_qcu_pol_ctl_por_anl_lit_owc_ger_svk_swa_sod_sun_jav_cic_arw_geo_tur_mcd_igb_bat_bsq_mnd_afr_ben_vie_bul_tag_ses_moo_uzb_dyu_aze_hau_amh_amr_chh_heb_lda_est	0.426830716596263	1.09805172248536	0.275016676502277
668	sid_sod_dyu_ger_ind_swe_gam_zul_mol_lda_aze_igb_tml_alb_jav_afr_guj_rom_azi_fre_heb_pol_xho_lit_chh_fin_pan_amr_ewe_por_est_bat_tha_hun_rus_ita_dgb_arw_dut_spa_urd_cic_mly_amh_kor_slo_ukr_fbf_vie_tig_mnd_jpn_nor_bul_glc_cnt_bos_anl_tsn_lat_mcd_geo_aeg_owc_mao_moo_qcu_wly_swa_ses_hin_scr_svk_eng_tur_bsq_bem_ctl_yor_bam_grk_akn_ben_cze_prs_sun_ven_krd_swt_tag_uzb_mlt_hau_tsw_knd	0.281180596631062	0.673416300403116	0.502352618966876
669	qcu_dut_igb_rus_slo_uzb_spa_arw_sid_azi_afr_mol_swa_dgb_mlt_lit_hau_fbf_bul_swt_wly_dyu_sun_geo_aze_krd_guj_ger_lat_sod_tag_ewe_vie_jpn_urd_eng_bat_ctl_ukr_anl_scr_amr_mly_cnt_xho_tha_gam_mnd_tsn_knd_kor_jav_tsw_tig_fre_rom_yor_cic_prs_mcd_amh_bem_tml_fin_ind_bos_owc_alb_ita_por_ben_bsq_mao_moo_cze_ses_bam_hin_swe_chh_ven_nor_heb_est_svk_pan_grk_tur_glc_zul_hun_akn_pol_lda_aeg	0.396127563145227	0.965422902806554	0.336836824025389
670	est_krd_xho_lat_slo_bos_ewe_bat_mcd_mnd_prs_fre_mlt_eng_tml_pan_ukr_ita_ses_anl_tha_bul_geo_moo_knd_qcu_ger_scr_swa_cnt_uzb_tsw_swt_akn_sod_bem_tur_igb_wly_hau_jpn_yor_jav_rus_zul_ind_swe_alb_rom_heb_amr_kor_fbf_sid_grk_bsq_lit_gam_spa_fin_ctl_chh_ven_bam_dut_glc_arw_por_sun_mao_amh_owc_guj_afr_tag_cze_pol_aeg_dyu_mly_mol_hun_vie_svk_azi_urd_dgb_hin_cic_ben_nor_tig_tsn_lda_aze	-0.77836719374895	-2.04724890442228	0.0434545669024294
671	ukr_tml_prs_ger_tig_swe_kor_tag_rus_dgb_bat_mly_bam_jpn_fin_afr_uzb_anl_hin_bsq_krd_chh_alb_pan_scr_tsw_xho_aze_hau_dut_dyu_sod_amh_swa_glc_lit_arw_bos_moo_ven_mnd_ben_geo_pol_est_nor_por_slo_mlt_cic_hun_mcd_ctl_bem_grk_ita_cze_lat_ses_urd_tha_amr_tsn_heb_fbf_guj_owc_knd_ewe_bul_mao_jav_sid_qcu_sun_lda_wly_eng_gam_rom_swt_ind_tur_yor_cnt_akn_vie_fre_zul_igb_spa_svk_aeg_mol_azi	0.262906908047341	0.691927172186697	0.490706960012878
672	amh_mol_akn_urd_spa_tag_dgb_kor_por_tur_tha_bam_knd_dyu_ven_scr_jpn_mcd_sod_mao_wly_pan_amr_bos_bem_svk_zul_nor_fre_sun_uzb_arw_tsn_ger_hin_vie_jav_ctl_geo_anl_krd_dut_bsq_mnd_slo_mly_aeg_prs_lda_owc_hau_ind_grk_yor_cnt_ben_alb_aze_tig_swa_ukr_azi_cic_lit_fbf_cze_heb_swe_ewe_fin_bat_chh_lat_est_gam_mlt_ita_bul_glc_xho_eng_guj_afr_qcu_rus_swt_tsw_rom_pol_ses_igb_tml_moo_hun_sid	-0.430333527405556	-1.10986062634685	0.269920632433309
673	dgb_ben_est_tag_prs_swe_grk_ven_bem_bos_azi_vie_qcu_moo_swa_yor_sun_lit_afr_slo_bsq_spa_mcd_chh_sid_bam_ukr_fin_ses_nor_geo_ewe_akn_tsn_mol_cze_arw_tur_heb_zul_rom_eng_sod_lat_pan_kor_hin_jpn_bul_mlt_xho_glc_ita_aeg_tig_dut_tha_mnd_jav_por_owc_wly_mao_ger_hau_swt_pol_igb_scr_hun_alb_svk_amh_fbf_bat_dyu_uzb_tml_gam_rus_knd_guj_ind_anl_cnt_fre_ctl_aze_krd_mly_lda_urd_amr_tsw_cic	-0.585846173659311	-1.52330497746081	0.131075719450245
674	bam_dyu_amr_zul_krd_fbf_ben_svk_prs_jav_moo_alb_mcd_sid_geo_tig_anl_bul_eng_tsn_lda_fin_afr_fre_tsw_slo_pol_arw_guj_dut_mao_yor_xho_ses_aeg_ctl_bos_bsq_tag_ind_kor_uzb_sun_akn_hin_tha_vie_lit_hau_urd_swe_igb_owc_dgb_mnd_tur_scr_est_aze_mly_mol_ukr_ger_heb_swt_ita_rom_pan_grk_swa_bat_chh_lat_azi_por_ewe_cze_nor_jpn_amh_tml_qcu_sod_ven_wly_hun_glc_bem_cnt_mlt_cic_knd_spa_rus_gam	NA	NA	NA
675	fre_spa_jpn_nor_bos_rom_sun_grk_amh_fin_alb_ses_tsw_tag_ger_azi_moo_amr_tur_slo_est_dut_ukr_pan_owc_knd_ind_lda_tsn_geo_hin_dgb_akn_swe_sid_swt_scr_guj_arw_lit_ita_hau_tig_qcu_rus_ctl_tha_gam_xho_mol_tml_uzb_lat_zul_mlt_kor_krd_vie_prs_bsq_urd_por_ewe_bam_afr_mnd_aze_cnt_jav_wly_mao_bat_bem_swa_igb_heb_glc_yor_eng_ven_aeg_cze_sod_mcd_chh_ben_fbf_cic_anl_hun_mly_pol_bul_svk_dyu	0.13522118800334	0.355731478550077	0.722847298790825
676	kor_afr_cze_grk_krd_urd_ven_tha_rus_nor_azi_qcu_mcd_hun_zul_akn_dut_tml_hin_bat_por_ind_aeg_owc_yor_aze_anl_uzb_bsq_bem_ben_hau_sid_glc_ses_cnt_heb_igb_bos_tsw_est_amr_bul_svk_arw_sun_geo_ewe_fre_xho_fbf_amh_ita_ger_mao_vie_jpn_mnd_swe_knd_alb_pan_chh_mol_scr_lda_tag_tur_swt_dgb_slo_ukr_fin_swa_rom_eng_spa_lit_bam_gam_ctl_pol_mlt_wly_guj_mly_prs_cic_tsn_sod_tig_moo_lat_dyu_jav	-0.321337922039111	-0.75047914437453	0.454860769148871
677	ita_rus_ses_ewe_moo_anl_amh_gam_dyu_azi_knd_dgb_arw_cze_ger_guj_alb_tha_jpn_lat_slo_vie_owc_jav_mlt_est_aze_glc_mly_eng_bam_svk_ctl_heb_swa_qcu_tsn_hin_fbf_mol_xho_sid_spa_sod_cic_chh_bsq_ind_akn_swt_dut_pan_bos_mcd_cnt_bat_scr_hun_amr_ben_tur_lda_sun_por_fin_aeg_fre_nor_igb_zul_geo_krd_grk_pol_hau_tag_tml_rom_tig_ukr_mnd_afr_lit_swe_urd_tsw_mao_prs_kor_wly_ven_yor_bul_uzb_bem	NA	NA	NA
678	sod_sun_est_geo_ewe_ukr_ind_ctl_owc_heb_prs_lat_zul_pol_dut_tur_krd_akn_amr_rom_ses_fbf_ita_jpn_vie_eng_cic_nor_gam_bat_aze_tag_pan_swe_svk_xho_mol_tha_cnt_glc_mao_fin_azi_hau_bos_lda_guj_lit_anl_tml_bul_dgb_tsw_kor_mly_yor_rus_jav_alb_afr_knd_slo_dyu_fre_scr_arw_spa_bem_qcu_hun_ben_wly_sid_moo_hin_aeg_mlt_tig_ger_mcd_ven_por_cze_bsq_urd_amh_swt_chh_grk_bam_mnd_tsn_swa_uzb_igb	-0.302376194711924	-0.757260261192631	0.450808324517871
679	fre_dut_rom_urd_tag_ven_dgb_hin_xho_hun_cnt_swt_yor_bsq_sod_uzb_tha_sun_ita_slo_lat_sid_bul_aeg_mlt_tsw_tml_hau_bat_ind_mnd_gam_arw_azi_mao_guj_cze_wly_amh_cic_ukr_knd_tur_jav_nor_swe_mcd_eng_dyu_zul_amr_moo_igb_pan_heb_spa_aze_por_jpn_chh_lit_alb_ger_geo_tsn_akn_prs_ctl_est_tig_bem_mly_bam_vie_glc_grk_kor_swa_fin_owc_ewe_bos_rus_anl_krd_svk_pol_scr_lda_mol_qcu_fbf_ben_afr_ses	-0.110576336231543	-0.254102243641615	0.799977537788503
680	bos_eng_ewe_urd_ukr_mao_glc_amr_ita_lit_hau_por_qcu_geo_amh_spa_bat_arw_rom_swe_mnd_mcd_owc_slo_tur_rus_tml_gam_swa_aze_dyu_grk_prs_wly_akn_jpn_bul_sod_yor_ctl_azi_tsw_heb_pol_zul_swt_bem_bsq_moo_mly_cic_guj_ben_ind_anl_dut_hun_pan_vie_krd_knd_sid_mol_lat_fbf_hin_chh_bam_igb_cnt_tig_lda_tha_tsn_jav_sun_cze_fin_uzb_est_fre_svk_aeg_nor_ven_scr_ger_mlt_tag_dgb_alb_ses_xho_kor_afr	0.751090164599487	2.00361305643972	0.0480213921314923
681	mcd_mol_rom_nor_gam_dyu_ger_cnt_alb_xho_guj_knd_amr_owc_bem_ind_igb_bam_aze_est_sod_mlt_jpn_pan_tsn_vie_mnd_prs_sid_lit_rus_por_jav_ita_svk_urd_geo_tsw_aeg_moo_hun_lda_grk_qcu_tha_fre_lat_yor_arw_bat_ewe_fin_spa_amh_afr_mao_tig_bul_dut_anl_heb_eng_chh_cze_bsq_tag_tml_hin_ses_bos_krd_wly_akn_sun_dgb_pol_swa_hau_tur_scr_glc_ven_uzb_kor_fbf_ukr_mly_azi_ctl_swt_ben_cic_slo_zul_swe	0.160053135151387	0.42113383699944	0.674629047396611
682	grk_dut_qcu_svk_jpn_hun_vie_bem_swa_ven_ger_cze_fbf_igb_bsq_amr_mol_moo_aeg_geo_tsn_eng_zul_swt_mcd_prs_mlt_hau_dgb_azi_pol_tag_krd_lat_tur_guj_chh_est_wly_cic_spa_gam_mao_mnd_xho_ewe_kor_heb_yor_bam_tml_ctl_akn_glc_lda_ukr_tha_nor_dyu_aze_urd_lit_alb_ind_mly_bat_ben_tsw_afr_rom_sid_sun_pan_por_sod_uzb_arw_bul_rus_owc_cnt_knd_jav_bos_swe_fre_anl_amh_ses_hin_slo_ita_scr_tig_fin	0.341016315061465	0.895535322748264	0.372813066523743
683	gam_mlt_swt_fbf_bsq_xho_bos_sun_tsn_anl_owc_pol_dgb_amh_swa_yor_alb_kor_ukr_fre_ita_ben_cze_sod_heb_wly_qcu_mcd_chh_jpn_svk_mol_jav_ven_arw_urd_moo_amr_hun_cnt_glc_rom_azi_ctl_bul_tig_lit_knd_ewe_tag_uzb_tsw_tha_scr_tml_rus_akn_aeg_mao_swe_ger_bem_guj_est_igb_lat_eng_lda_pan_grk_bam_fin_prs_zul_vie_mnd_hau_geo_slo_dut_aze_krd_por_cic_afr_spa_hin_bat_mly_tur_sid_ses_nor_ind_dyu	-0.464702700331916	-1.03413799147159	0.303753334651051
684	bul_est_hun_ctl_afr_mly_bam_guj_mol_heb_ind_eng_mnd_sid_tur_tag_hin_arw_swa_spa_bat_prs_ven_mao_qcu_aze_cnt_scr_bem_cic_gam_moo_fbf_kor_sod_mcd_tig_knd_por_ben_nor_ses_urd_tsn_rus_anl_sun_ewe_lat_dyu_dgb_amr_azi_aeg_pol_lda_swe_yor_glc_ger_zul_cze_krd_swt_ita_rom_igb_svk_xho_chh_owc_bos_ukr_geo_lit_uzb_bsq_mlt_akn_tsw_tha_dut_jpn_pan_hau_grk_wly_tml_vie_fre_amh_slo_fin_jav_alb	-0.151622354419467	-0.354089045607354	0.724073700307407
685	azi_yor_bam_jav_tha_kor_ukr_ben_guj_aze_ven_akn_por_cic_swe_tsw_xho_fbf_hun_vie_ewe_tsn_dgb_slo_jpn_krd_scr_rom_eng_tag_fin_svk_geo_prs_bem_zul_est_bul_alb_bsq_hin_rus_anl_mol_lit_tig_uzb_lda_heb_grk_amh_mly_tur_arw_fre_mao_amr_swt_glc_moo_urd_dut_mnd_ctl_sun_nor_owc_wly_igb_cze_dyu_ses_sid_gam_ger_hau_bat_mcd_pol_swa_spa_qcu_pan_aeg_mlt_tml_bos_knd_cnt_afr_lat_chh_sod_ind_ita	0.13130169345011	0.346062101175286	0.730077710001861
686	fbf_pol_guj_mnd_jav_lit_dgb_nor_vie_tsn_heb_cnt_sid_xho_mao_ben_tur_tsw_igb_swt_tag_krd_knd_lat_lda_jpn_mly_sun_hin_cic_swa_bat_prs_ewe_amr_anl_mol_bem_gam_fre_cze_kor_pan_por_uzb_tml_geo_spa_mlt_ses_urd_scr_slo_wly_qcu_aeg_amh_mcd_ind_bos_alb_rus_ctl_ger_dut_bul_ita_moo_hau_ukr_aze_sod_rom_svk_owc_est_tig_bsq_afr_ven_bam_yor_swe_chh_azi_glc_arw_akn_tha_zul_grk_hun_eng_fin_dyu	-0.0546778500880085	-0.127488012325323	0.898829418966535
687	mlt_amh_tsw_ger_igb_ind_prs_vie_geo_ven_alb_ewe_tml_swt_yor_tur_svk_mly_wly_owc_xho_bat_rom_scr_zul_lit_amr_ses_sun_mao_por_slo_dut_pan_akn_bul_jpn_chh_ctl_guj_aeg_bos_arw_jav_grk_est_hun_anl_kor_sid_mol_spa_fin_ukr_qcu_afr_dyu_aze_bam_tig_fbf_tag_swa_glc_mcd_knd_urd_uzb_lda_gam_mnd_moo_tha_cnt_hin_cic_cze_bem_heb_fre_azi_eng_dgb_sod_krd_nor_ben_swe_ita_lat_bsq_tsn_hau_pol_rus	0.171851327481047	0.417745865420848	0.677095854781008
688	lda_cic_slo_bsq_gam_moo_mol_heb_lit_alb_tsw_amr_bam_qcu_sun_ita_akn_aze_scr_grk_cze_svk_tha_ger_tml_dgb_owc_sid_ctl_igb_prs_por_nor_afr_krd_xho_knd_urd_hin_pan_guj_swa_rom_swt_mly_bat_ses_eng_fbf_dyu_tig_anl_zul_spa_cnt_hau_uzb_pol_tag_amh_ben_mao_chh_wly_dut_tsn_rus_mlt_mnd_fre_est_geo_glc_kor_jpn_fin_jav_arw_swe_lat_ewe_ven_mcd_bos_ind_aeg_azi_tur_bem_ukr_yor_vie_hun_bul_sod	-0.369576974410357	-0.866737205488687	0.388316747305014
689	heb_cnt_chh_afr_kor_uzb_rom_prs_bem_dut_glc_tur_tml_mao_fre_scr_tsw_ind_mol_est_cze_amh_sun_qcu_tsn_urd_igb_akn_svk_fbf_jav_owc_ger_xho_lda_knd_hau_dgb_bam_arw_fin_por_lit_ven_mcd_slo_ukr_sod_hun_mly_gam_ita_ses_wly_geo_swe_moo_alb_krd_rus_cic_swt_hin_grk_bul_guj_ctl_azi_nor_zul_swa_aeg_lat_pan_anl_pol_bos_yor_tag_vie_jpn_ben_bat_ewe_tha_eng_sid_tig_mnd_bsq_amr_mlt_spa_aze_dyu	0.773700028623353	1.94143898342535	0.0552321739116931
690	tsw_jpn_por_tig_wly_lit_alb_sid_uzb_cic_svk_hin_bul_akn_amr_est_aze_bat_guj_pan_rom_prs_ita_mnd_hau_ben_scr_spa_swe_glc_rus_grk_kor_bsq_tha_tag_fbf_ukr_anl_mlt_ewe_sod_cnt_dgb_owc_ger_hun_moo_afr_azi_lda_bam_ind_mol_heb_dut_mly_pol_geo_fre_aeg_krd_bem_amh_swa_lat_jav_bos_gam_sun_eng_xho_igb_ses_arw_zul_ven_swt_tsn_dyu_mcd_yor_tml_urd_slo_cze_chh_qcu_vie_tur_ctl_nor_knd_fin_mao	0.198296100533891	0.477834769933368	0.63388903692541
691	tag_guj_bos_kor_tsn_uzb_fin_dgb_fre_prs_afr_akn_est_rom_azi_mol_geo_yor_mnd_grk_tha_arw_bat_knd_moo_ger_amh_slo_sod_dyu_jpn_svk_por_igb_ewe_nor_vie_bem_ven_dut_pan_alb_rus_sun_bsq_ctl_tur_xho_tsw_bul_anl_owc_tml_gam_wly_lat_lit_krd_swe_aze_chh_cnt_mlt_aeg_ita_ses_glc_jav_fbf_lda_mcd_ukr_ben_bam_qcu_eng_mly_swt_zul_cic_pol_ind_hun_spa_tig_swa_urd_amr_scr_hau_hin_mao_heb_sid_cze	-0.43761623832245	-1.03723937860786	0.302313713548772
692	ita_mly_alb_scr_sun_xho_eng_tsn_jav_knd_grk_tur_krd_fbf_chh_est_anl_spa_por_swt_hin_swa_sod_slo_akn_cze_glc_jpn_ben_pol_ind_tsw_lit_bem_qcu_dgb_bsq_ger_tha_svk_kor_moo_tig_amr_nor_cnt_arw_yor_wly_prs_mcd_gam_bos_tml_owc_ven_hun_uzb_vie_pan_mol_lat_aze_fin_amh_lda_ukr_ses_ctl_fre_igb_rom_hau_rus_dut_afr_dyu_ewe_mlt_cic_tag_guj_sid_bat_urd_mao_bam_mnd_swe_azi_aeg_zul_bul_heb_geo	0.0773123267889377	0.203567740098652	0.839136071637668
693	uzb_aeg_rus_swa_ben_tsn_est_mnd_dgb_bul_igb_amh_mao_sod_hun_bem_azi_hin_tig_jav_nor_swe_afr_rom_dut_akn_fbf_gam_ven_jpn_bat_guj_hau_bam_tag_chh_kor_urd_por_pan_alb_mly_tur_glc_krd_tml_aze_mol_sun_prs_yor_fre_svk_cze_swt_dyu_heb_ita_moo_sid_owc_ses_wly_zul_lda_anl_fin_scr_grk_ctl_cnt_bsq_tha_pol_geo_mcd_knd_ger_bos_cic_ewe_slo_vie_eng_ind_spa_tsw_qcu_lat_ukr_arw_lit_amr_mlt_xho	0.1544198690261	0.389301663637195	0.697943007135633
694	bem_tsn_lit_ben_scr_pol_ctl_alb_krd_fbf_azi_fin_urd_sid_lda_afr_lat_bam_mly_gam_igb_rom_mcd_tsw_knd_sod_owc_amh_grk_bsq_swe_yor_cnt_ses_tur_pan_ukr_cze_tml_dgb_ita_moo_bat_bul_jav_qcu_hau_heb_mnd_spa_xho_hin_tig_rus_sun_mol_ewe_mlt_chh_jpn_swt_prs_eng_dut_anl_uzb_cic_est_geo_fre_svk_kor_amr_swa_glc_guj_zul_bos_akn_tag_arw_slo_wly_ger_por_ind_tha_hun_vie_mao_nor_aze_ven_dyu_aeg	-0.535777518597263	-1.23240973111349	0.22090265867775
695	arw_xho_rom_lat_geo_moo_cze_jpn_por_scr_guj_ben_cnt_urd_bam_tml_dgb_bos_sid_ven_bul_mol_azi_svk_tsw_lit_zul_bat_jav_ctl_sod_mnd_mlt_prs_glc_yor_eng_ita_heb_pan_hun_wly_swa_owc_mao_igb_est_swe_uzb_fin_amr_ses_afr_alb_spa_hin_fbf_pol_chh_gam_hau_aze_ger_mcd_mly_tsn_grk_sun_fre_kor_bem_qcu_vie_krd_knd_amh_dyu_nor_swt_cic_rus_dut_slo_tha_tag_lda_aeg_tig_akn_ukr_ind_anl_ewe_tur_bsq	-0.165887548944728	-0.38469401023721	0.701342446385672
696	bsq_spa_heb_bat_yor_guj_kor_por_jav_mao_ctl_mcd_ukr_tml_arw_igb_lat_knd_chh_sun_dut_ewe_tsw_qcu_jpn_lda_prs_alb_cic_ben_ita_mnd_mly_anl_geo_dyu_amr_ven_slo_tur_swe_urd_swt_sod_bem_vie_amh_akn_svk_mol_moo_glc_gam_cze_mlt_cnt_ses_aeg_rom_tha_tsn_fbf_pan_eng_sid_grk_wly_hau_bam_owc_aze_dgb_xho_krd_bul_ger_fin_uzb_est_azi_bos_fre_zul_hun_rus_tig_pol_ind_lit_swa_scr_afr_nor_hin_tag	-0.11486879371452	-0.293768685450908	0.769589273026187
697	heb_tml_ita_swe_bam_ven_owc_mcd_chh_ctl_krd_dgb_fin_aze_cic_tsw_slo_grk_glc_azi_prs_arw_yor_jav_lda_tsn_geo_sod_por_igb_bul_swa_mao_uzb_aeg_swt_eng_rus_knd_amh_hau_guj_tur_dut_nor_mnd_mlt_bem_dyu_qcu_afr_ewe_ger_anl_amr_cnt_hun_bos_mly_pan_wly_lit_urd_kor_tag_svk_est_bat_xho_fbf_ukr_ben_jpn_hin_tig_tha_vie_alb_bsq_gam_ind_rom_zul_mol_cze_moo_fre_akn_sid_pol_spa_ses_lat_scr_sun	0.125383421046885	0.278521064768117	0.781230741499498
698	tag_pan_dut_urd_rus_akn_anl_heb_ind_nor_swa_glc_guj_dyu_amh_ukr_est_ita_ewe_zul_sun_pol_jpn_azi_ger_arw_yor_grk_mao_bam_vie_hau_hun_slo_tsn_tsw_bos_eng_mly_swe_hin_ven_xho_knd_por_mcd_swt_wly_moo_tig_aeg_tur_ben_spa_lit_mol_rom_sod_scr_fin_mnd_cnt_sid_lda_fre_dgb_bat_lat_qcu_svk_cic_gam_bsq_bul_tha_aze_uzb_geo_igb_owc_amr_tml_krd_ses_kor_chh_cze_mlt_prs_bem_jav_fbf_ctl_alb_afr	0.191572133453268	0.49313421485246	0.623080183727404
699	bam_fin_hau_ven_ben_dgb_bat_mao_nor_mnd_guj_rom_por_tsn_tsw_tag_tml_jav_amr_pol_bul_geo_scr_hin_sod_vie_fbf_ukr_dyu_ewe_gam_ita_est_swe_xho_akn_afr_fre_lit_yor_hun_aze_krd_prs_jpn_ind_lat_bsq_mly_lda_chh_cze_amh_heb_knd_tha_ger_mol_qcu_urd_svk_mlt_sun_mcd_spa_swa_cic_slo_sid_grk_alb_aeg_ctl_eng_kor_owc_zul_swt_anl_uzb_pan_cnt_moo_dut_tur_bem_wly_igb_bos_rus_glc_arw_azi_tig_ses	-0.269741943573173	-0.630783823704413	0.529728991376867
700	rus_tag_pol_bam_uzb_kor_nor_chh_jav_gam_svk_zul_dgb_qcu_aeg_xho_ewe_lat_igb_geo_fbf_akn_ita_ger_vie_sun_swa_urd_arw_aze_cze_sid_sod_tsn_owc_bat_hun_heb_hau_swt_alb_scr_ctl_bsq_amh_ses_swe_guj_yor_lit_mlt_ind_por_pan_mnd_eng_ben_dut_est_slo_spa_afr_glc_tsw_tml_cnt_bul_prs_mly_tig_krd_knd_ukr_tha_anl_cic_bem_mcd_fre_lda_azi_bos_fin_mao_jpn_rom_grk_moo_wly_tur_amr_ven_hin_mol_dyu	0.775337752634255	1.77622614299267	0.0789660562222377
701	dgb_bos_aeg_cic_glc_gam_chh_ita_alb_aze_ben_tag_lit_hin_dut_sod_swa_grk_slo_lat_zul_amr_qcu_geo_est_lda_tig_sun_cnt_owc_fre_bat_cze_afr_sid_rom_anl_hau_amh_hun_mnd_xho_bam_tur_wly_eng_bsq_ukr_mao_ger_bul_swt_urd_yor_mcd_mly_mol_spa_ind_vie_guj_moo_pan_ses_ven_mlt_ctl_akn_por_fin_igb_prs_ewe_svk_heb_bem_scr_dyu_rus_azi_tml_swe_tha_knd_uzb_jpn_fbf_nor_jav_tsw_krd_arw_pol_kor_tsn	0.266620559211414	0.600156622059684	0.549861493081809
702	ben_ind_bsq_rus_ven_svk_nor_prs_sid_fre_gam_uzb_pan_afr_geo_tag_ita_urd_eng_dgb_cic_bos_fin_aze_sod_krd_akn_aeg_yor_hun_tsw_cze_jav_alb_spa_tur_mol_pol_amr_bem_kor_jpn_chh_ukr_dyu_sun_zul_est_tha_scr_swe_mlt_bat_owc_hau_bul_rom_azi_bam_mao_mly_ger_vie_tml_grk_glc_knd_amh_wly_swa_guj_xho_qcu_hin_ctl_por_tsn_arw_mcd_igb_ewe_anl_tig_lda_heb_lat_cnt_mnd_moo_lit_dut_fbf_slo_ses_swt	-0.723877650672213	-1.87130514674589	0.0644464880625223
703	vie_ben_amr_sid_heb_spa_est_fbf_bat_dyu_tur_scr_bos_tha_tml_rus_ukr_ctl_knd_svk_mlt_urd_jpn_swe_tag_mly_swa_swt_hau_amh_prs_cze_nor_hun_cic_xho_cnt_por_tsw_jav_igb_azi_lit_kor_ger_tig_aze_akn_dgb_sun_lda_grk_fin_ita_mao_owc_bem_lat_ses_tsn_fre_wly_arw_anl_geo_mcd_pol_afr_qcu_glc_chh_ven_yor_ind_zul_pan_uzb_alb_gam_mol_krd_hin_ewe_rom_bul_slo_eng_dut_guj_mnd_moo_aeg_bsq_sod_bam	-0.728856445722475	-1.7426951140219	0.0846923483376334
704	nor_rom_azi_tag_ses_lat_guj_cnt_knd_aeg_krd_svk_swa_chh_bul_ukr_kor_swe_dut_akn_owc_sid_fre_por_hin_igb_ewe_aze_glc_jpn_moo_xho_fbf_dyu_slo_urd_lda_heb_mol_bam_scr_mly_rus_dgb_ctl_amr_swt_wly_tsn_tha_tml_alb_ind_zul_mcd_prs_gam_mlt_cic_tsw_cze_spa_est_grk_ven_hau_afr_pan_tur_bsq_lit_bat_uzb_pol_tig_fin_hun_mao_anl_qcu_arw_yor_amh_ita_jav_bos_mnd_geo_eng_ben_ger_sod_bem_vie_sun	-0.163521214143924	-0.420043530647701	0.675422521517168
705	amr_cze_pol_ctl_tsw_jav_lit_aze_sid_anl_ita_ses_prs_guj_dut_tml_hin_dgb_tag_mly_bul_spa_dyu_rom_geo_glc_sod_uzb_urd_tur_ind_swe_ven_cnt_igb_por_afr_fin_ben_mcd_amh_bem_mol_arw_chh_alb_ger_heb_akn_bat_swa_vie_tsn_jpn_yor_pan_lat_ewe_fbf_scr_hun_nor_azi_bos_sun_knd_zul_mnd_aeg_swt_xho_kor_mao_mlt_gam_fre_lda_qcu_krd_bam_grk_hau_tig_moo_cic_ukr_bsq_owc_wly_tha_svk_eng_slo_est_rus	0.203415235866292	0.529213701393665	0.597918157689272
706	pan_cnt_mcd_ger_krd_lit_glc_anl_jpn_bem_rom_fre_ctl_afr_wly_tur_knd_bos_est_swt_urd_lda_spa_tsn_kor_owc_chh_cic_swa_hau_ukr_bsq_sid_por_hin_mnd_eng_qcu_mly_mol_swe_sun_dut_bam_dyu_ven_svk_tml_amh_cze_dgb_prs_tha_akn_arw_grk_pol_hun_tig_mlt_aze_moo_fbf_ita_azi_nor_aeg_ewe_sod_mao_ses_vie_lat_tsw_ind_gam_scr_guj_amr_uzb_rus_zul_alb_heb_slo_xho_bat_fin_igb_bul_ben_geo_tag_jav_yor	0.369571448863182	0.827654449009065	0.409985003103256
707	zul_ita_por_gam_eng_pan_bos_tsn_mcd_est_sod_fbf_bsq_geo_tha_cnt_tag_swa_hin_knd_krd_hau_fre_mlt_wly_mnd_ven_scr_arw_swt_rus_alb_hun_bul_rom_ctl_anl_svk_ewe_azi_amr_moo_lda_nor_yor_aze_tur_ger_jpn_glc_slo_lat_fin_lit_ses_cze_ben_bam_mao_jav_cic_xho_tig_tsw_akn_dut_ind_chh_swe_qcu_aeg_guj_kor_sun_ukr_afr_amh_urd_sid_mol_uzb_dgb_dyu_owc_pol_vie_bem_prs_tml_mly_grk_bat_heb_igb_spa	0.454333656506091	1.13732095879832	0.258325932139756
708	gam_arw_tha_azi_ger_aze_ind_est_owc_ses_mol_bat_cic_chh_swe_cze_yor_knd_por_geo_rus_dyu_scr_mnd_tig_tsw_glc_hau_hin_lit_swa_tag_heb_mcd_tml_lat_fre_pan_urd_ukr_kor_mly_bsq_prs_slo_hun_aeg_sod_amr_rom_bos_ben_jpn_cnt_eng_pol_nor_xho_fbf_ven_dgb_amh_ita_mlt_zul_wly_anl_moo_tsn_lda_vie_afr_bam_jav_spa_sid_sun_fin_grk_mao_igb_ewe_bul_svk_tur_krd_swt_akn_ctl_bem_dut_alb_uzb_guj_qcu	0.017989936333212	0.0470836094181108	0.962547551810031
709	cic_ses_hau_chh_scr_mnd_fin_vie_tag_uzb_geo_jpn_ven_aeg_mao_tml_prs_lat_ctl_rus_krd_bos_swe_hin_ita_grk_svk_dut_spa_bat_bul_por_est_eng_alb_bem_swa_gam_mcd_pol_ger_mol_dyu_aze_jav_lit_azi_swt_glc_lda_xho_ind_tig_ben_urd_igb_cze_tur_zul_amr_sun_slo_akn_wly_ewe_qcu_owc_yor_tsw_amh_mly_tha_kor_arw_moo_rom_heb_nor_afr_fbf_bam_hun_dgb_knd_tsn_pan_mlt_sid_anl_cnt_bsq_guj_fre_sod_ukr	-0.0241701973727643	-0.0555367253235766	0.955830010954908
710	hin_krd_akn_ukr_dgb_urd_swt_aze_rom_mcd_sun_xho_slo_tsw_dut_tml_moo_bos_bsq_igb_ita_ben_uzb_heb_aeg_glc_yor_grk_lda_sod_sid_amh_ewe_mlt_mol_swe_owc_nor_cnt_dyu_tur_fin_ven_scr_anl_hau_guj_spa_hun_ctl_bat_mly_jpn_qcu_bam_tsn_wly_tag_svk_bul_ses_lat_rus_cic_amr_vie_afr_ger_bem_jav_pan_chh_cze_lit_kor_alb_est_pol_knd_prs_por_mao_arw_fre_azi_ind_gam_tig_mnd_swa_tha_geo_fbf_zul_eng	0.483059824138909	1.25316580274724	0.213286929647518
711	lda_hun_owc_tur_est_sid_glc_kor_vie_tha_rom_gam_qcu_anl_aeg_bem_uzb_dgb_xho_fbf_bam_pan_ewe_ukr_zul_igb_mao_geo_swa_lit_ses_ben_ita_swt_ger_sun_knd_moo_tsn_mlt_azi_arw_sod_heb_hau_yor_spa_swe_tml_amh_mly_mnd_bsq_wly_aze_afr_ctl_tsw_chh_fre_cze_tig_scr_eng_krd_jav_lat_grk_tag_ven_alb_cnt_por_dyu_mcd_bos_dut_cic_nor_svk_urd_mol_bat_slo_jpn_guj_akn_rus_bul_amr_fin_hin_ind_prs_pol	-0.0899959515236304	-0.216471778937492	0.829094153146132
712	grk_ctl_anl_tsw_akn_mnd_dgb_cic_scr_slo_mlt_glc_bat_ind_prs_tig_sun_pan_tha_geo_rom_nor_ses_swa_fre_bam_lda_wly_cze_urd_ewe_ben_bos_hin_spa_rus_est_fin_tur_sid_gam_bsq_lit_uzb_ita_tsn_kor_por_ven_swe_igb_aze_aeg_moo_azi_vie_heb_swt_pol_eng_qcu_svk_yor_cnt_bul_zul_arw_fbf_mly_amh_amr_lat_knd_jav_mcd_sod_tag_chh_dut_mao_hun_xho_guj_mol_ger_jpn_afr_hau_dyu_krd_ukr_bem_owc_alb_tml	0.282969917981051	0.668051515193775	0.505755299989089
713	lit_prs_eng_anl_amr_vie_cnt_tag_svk_afr_dgb_moo_dut_mly_swe_bul_est_bsq_rus_jav_tig_chh_xho_pol_urd_swa_mlt_scr_mcd_tur_alb_mnd_cze_hin_tsw_amh_sod_bat_sun_slo_krd_cic_ger_ven_geo_owc_ind_guj_fbf_swt_jpn_ukr_arw_yor_rom_wly_akn_nor_knd_hau_lat_heb_igb_kor_grk_bos_hun_ctl_sid_mol_ben_tha_fin_mao_zul_tsn_por_bam_aze_spa_ita_dyu_glc_azi_pan_aeg_fre_gam_ses_lda_uzb_qcu_ewe_tml_bem	0.102069717803485	0.232334636559679	0.816788624855461
714	mly_swa_jav_tha_est_aeg_tml_igb_bsq_ind_rus_glc_tag_mao_prs_slo_geo_sun_ses_eng_tig_fre_uzb_aze_bat_rom_hau_zul_ita_xho_swt_fin_hin_sid_kor_vie_anl_amh_akn_fbf_knd_grk_qcu_ctl_hun_bem_svk_ven_mnd_lit_spa_ben_arw_alb_tur_owc_sod_ger_scr_pol_krd_lat_mol_mcd_afr_bul_heb_chh_mlt_jpn_wly_tsw_dyu_guj_tsn_swe_gam_ewe_cze_dut_pan_amr_cnt_yor_cic_por_lda_moo_dgb_urd_bos_ukr_azi_bam_nor	-0.400309165887522	-1.03989342241582	0.30108541151395
715	akn_pan_heb_spa_dgb_tha_moo_ind_mlt_slo_zul_mao_eng_ses_cic_azi_nor_krd_aeg_tsn_swt_amr_rom_bem_dyu_tag_sod_lat_scr_fre_knd_hun_yor_chh_swe_hin_bsq_geo_swa_vie_sun_wly_mcd_ctl_guj_por_tsw_ita_cnt_mly_alb_ven_gam_sid_ukr_glc_anl_bul_uzb_lda_est_rus_dut_tml_cze_pol_mnd_qcu_tur_xho_prs_ben_bos_ger_arw_grk_igb_owc_mol_aze_bat_afr_jpn_urd_fbf_hau_ewe_tig_kor_amh_fin_lit_bam_jav_svk	-0.761157701805399	-1.77983753855495	0.0783688685834484
716	ewe_cnt_prs_ven_spa_heb_aeg_ben_eng_bul_akn_urd_tur_bem_slo_azi_tig_lat_mlt_igb_bos_fin_dgb_jpn_bam_jav_uzb_amr_qcu_tsn_arw_bat_hau_mnd_swe_ses_grk_tsw_lit_gam_aze_hun_sid_rus_glc_tha_fre_yor_svk_cze_pan_knd_ind_swa_sod_amh_ukr_rom_ita_vie_dut_zul_mly_est_dyu_bsq_xho_krd_chh_mao_pol_ctl_scr_fbf_alb_mol_kor_tml_afr_moo_mcd_nor_lda_sun_hin_por_owc_tag_cic_wly_swt_geo_guj_anl_ger	0.0641428862035347	0.145754627242533	0.884430549085659
717	lat_cnt_eng_rom_jav_jpn_amh_lit_aze_wly_qcu_ewe_svk_tsw_scr_mao_amr_pan_ind_por_hau_dut_uzb_slo_sod_cic_swe_afr_bos_anl_ita_bam_xho_pol_chh_hun_fre_ukr_nor_yor_bem_spa_aeg_owc_gam_tig_mcd_est_tsn_ctl_rus_ger_swa_mnd_mol_tml_bsq_geo_bat_akn_glc_grk_alb_vie_lda_swt_kor_sid_arw_mly_fin_tha_dyu_guj_tur_krd_prs_moo_mlt_bul_sun_heb_igb_cze_azi_knd_tag_dgb_fbf_ven_urd_hin_ses_zul_ben	-0.218153462187131	-0.532306491996212	0.595783211309714
718	cic_sid_fin_uzb_tur_tsw_zul_yor_heb_nor_amh_mnd_mlt_afr_dut_bos_bul_swt_ewe_dyu_mao_guj_mly_qcu_hun_anl_chh_eng_ger_sod_scr_geo_vie_est_moo_cze_hau_bem_svk_ita_fbf_lit_mol_tig_ctl_por_ven_owc_ben_glc_akn_krd_xho_cnt_slo_wly_knd_ses_bam_rus_mcd_dgb_aze_grk_alb_gam_arw_azi_lda_pol_ukr_kor_swa_urd_swe_aeg_amr_tha_ind_sun_igb_jpn_tml_hin_bsq_jav_prs_pan_fre_lat_tag_rom_spa_tsn_bat	0.186145477080853	0.416952546980231	0.677673986024321
719	por_ewe_pol_tha_bem_pan_eng_cic_dgb_fin_qcu_cze_hau_scr_dyu_krd_arw_glc_ses_azi_rom_dut_owc_mnd_amr_cnt_bam_knd_yor_tml_sid_ita_sod_uzb_hun_mol_nor_mlt_mcd_akn_amh_fbf_spa_jav_ger_aze_jpn_hin_heb_ven_guj_chh_bul_slo_mly_anl_est_ctl_tur_tag_swe_lit_mao_swt_afr_sun_bsq_svk_geo_gam_prs_rus_zul_bos_wly_bat_xho_fre_aeg_lda_grk_ind_swa_tig_tsw_lat_alb_kor_ukr_igb_ben_urd_moo_vie_tsn	0.337843673295423	0.868282099347017	0.387475042798855
720	bos_pol_dgb_tsw_ger_krd_bul_sun_dyu_gam_bat_ses_knd_tag_jpn_tml_arw_cnt_kor_por_aeg_mnd_hin_sid_mao_wly_jav_ind_cze_fbf_swe_sod_bem_rus_lda_guj_slo_vie_lit_hun_grk_aze_afr_zul_swa_amr_hau_tig_anl_ctl_fin_igb_swt_bsq_lat_ben_est_nor_ewe_rom_dut_mlt_tsn_tha_owc_scr_azi_heb_moo_bam_geo_prs_mol_akn_qcu_cic_yor_glc_mcd_ita_chh_amh_pan_mly_tur_xho_fre_eng_spa_ukr_svk_ven_alb_uzb_urd	0.435264835364431	1.13199188810728	0.260548172534749
721	bem_geo_bat_mly_ita_tsw_pol_fbf_cnt_tml_uzb_rom_amr_swe_kor_ger_lit_dyu_hau_krd_grk_cze_hin_tha_wly_anl_spa_amh_qcu_prs_eng_aeg_gam_dut_ukr_svk_chh_glc_est_nor_sod_ewe_arw_urd_mlt_xho_aze_ben_bam_mol_ven_tig_cic_akn_swa_guj_pan_rus_zul_jpn_bos_azi_ses_por_mnd_swt_dgb_afr_mao_sun_owc_ctl_bul_knd_scr_alb_igb_yor_tur_tsn_fin_vie_lat_mcd_jav_moo_bsq_tag_slo_ind_hun_lda_fre_heb_sid	0.674286826024921	1.53693932824054	0.127703580024145
722	mcd_yor_tsn_dgb_akn_uzb_azi_por_aze_kor_bam_ukr_ben_nor_zul_tag_ita_scr_aeg_rus_cic_mnd_geo_amr_fbf_cze_sid_slo_alb_dyu_hau_urd_xho_afr_rom_eng_fre_gam_wly_fin_tsw_tig_mol_lat_igb_ses_mao_mlt_swt_swe_guj_knd_jpn_swa_ctl_heb_sod_pan_arw_ger_svk_grk_est_ewe_mly_sun_ven_bul_chh_glc_tml_vie_hun_prs_anl_tha_bem_amh_moo_lit_hin_bos_ind_pol_spa_tur_owc_lda_krd_cnt_bsq_qcu_dut_jav_bat	-0.573367785872006	-1.27002497677532	0.207244176735924
723	uzb_mlt_owc_mnd_zul_dgb_tha_eng_hin_fin_hau_mao_aze_svk_ses_cnt_cze_qcu_amh_anl_swa_rus_bsq_ita_grk_sun_bam_jav_jpn_mol_hun_guj_lit_ven_swe_ben_urd_azi_fre_bat_bos_cic_ger_rom_nor_bul_kor_knd_arw_vie_slo_ukr_mly_chh_pol_por_aeg_geo_tsn_moo_dut_amr_ctl_krd_wly_heb_afr_pan_scr_swt_glc_est_sod_ewe_igb_spa_lda_fbf_prs_mcd_alb_tag_yor_bem_xho_gam_akn_tsw_tig_sid_dyu_tur_ind_tml_lat	0.152559789425868	0.34781358156369	0.728766184387946
724	sid_fin_ger_dgb_pan_guj_knd_bul_swt_mcd_ukr_arw_mol_anl_urd_cnt_pol_qcu_hun_tml_scr_geo_chh_cze_moo_nor_mao_prs_por_afr_ben_tha_bam_lit_yor_aze_mly_grk_bsq_bem_jpn_ind_rom_amh_slo_alb_cic_swa_uzb_vie_hin_zul_krd_glc_bos_svk_ctl_tsn_gam_aeg_est_mnd_hau_ita_ewe_sun_fbf_ses_swe_mlt_dyu_tur_owc_amr_bat_kor_lat_tsw_tag_wly_heb_eng_lda_fre_igb_sod_tig_rus_dut_azi_spa_akn_jav_ven_xho	0.69651692985231	1.60410424177215	0.112081915510083
725	ses_bam_sod_mnd_gam_chh_uzb_akn_guj_rom_pan_knd_ita_nor_est_dut_jav_fin_xho_vie_ukr_tig_cnt_fre_anl_owc_ger_aeg_amh_mlt_swa_ctl_grk_azi_geo_dgb_urd_lat_mly_aze_ewe_lit_slo_bem_scr_alb_arw_ind_moo_fbf_jpn_zul_hin_qcu_tsn_rus_eng_hun_hau_bsq_cze_lda_pol_mol_amr_glc_svk_ben_swt_tur_krd_tag_afr_ven_sid_bat_tml_cic_sun_por_tsw_igb_bos_yor_swe_prs_tha_mcd_spa_bul_mao_wly_heb_dyu_kor	NA	NA	NA
726	ewe_mao_jav_svk_cze_ind_ses_tur_tsw_ger_ben_xho_pol_amr_aze_tml_lda_tag_fbf_bat_lat_uzb_aeg_mly_sun_ven_eng_lit_tsn_akn_guj_ita_heb_geo_bem_est_rom_fin_rus_bam_mlt_ctl_afr_swa_mcd_sod_zul_spa_por_prs_wly_urd_scr_gam_knd_owc_vie_hin_grk_amh_bos_kor_dgb_moo_chh_tha_bul_jpn_dyu_krd_arw_ukr_swe_cic_anl_mnd_alb_glc_fre_dut_igb_bsq_hun_cnt_mol_hau_azi_slo_pan_sid_qcu_nor_tig_swt_yor	-0.000555125029630735	-0.00137729341542306	0.998904029263721
727	krd_heb_xho_sun_tha_geo_pol_grk_bem_por_amh_sid_zul_wly_ctl_mcd_scr_eng_anl_nor_mnd_ven_ger_lat_spa_fbf_dgb_ita_pan_akn_sod_afr_aeg_rus_prs_azi_swa_bam_dut_hun_cnt_rom_jpn_kor_ses_fre_swt_mao_fin_cic_ukr_glc_guj_hin_bos_aze_bat_chh_mlt_amr_arw_uzb_owc_knd_tur_tml_tig_hau_ewe_qcu_jav_lda_moo_ben_mol_lit_mly_vie_urd_svk_alb_swe_tag_tsw_est_yor_ind_gam_bsq_dyu_cze_slo_igb_tsn_bul	-0.14981920266125	-0.338215419050391	0.735963184811231
728	tig_bsq_swe_tsn_bat_mlt_vie_chh_fbf_ven_lat_bul_lit_slo_owc_dgb_mly_ger_por_moo_bam_mnd_guj_ben_bem_sid_yor_anl_ukr_urd_sod_geo_tur_gam_ctl_fre_dyu_rus_tha_uzb_mao_aze_nor_tag_krd_svk_mcd_jav_glc_est_hin_cic_scr_cnt_kor_tsw_swa_ses_heb_knd_amh_ewe_amr_swt_ind_aeg_jpn_spa_afr_grk_wly_pol_arw_xho_lda_zul_bos_eng_alb_sun_rom_tml_azi_akn_hau_fin_qcu_cze_igb_pan_mol_ita_hun_dut_prs	-0.0276042636394965	-0.0627476777550248	0.950102095243658
729	sod_eng_sid_tha_cze_pol_swt_fbf_ben_rus_fin_mcd_akn_lda_gam_glc_tsn_kor_ita_bem_tag_spa_aeg_nor_lit_azi_mly_urd_pan_ctl_chh_hin_guj_krd_yor_mol_alb_slo_ses_tur_dut_heb_ukr_tig_jav_mao_lat_dyu_mlt_fre_tml_xho_ind_swa_uzb_owc_jpn_arw_por_prs_cnt_afr_qcu_tsw_mnd_ven_bul_ewe_est_amr_bat_scr_svk_hun_vie_amh_wly_zul_moo_hau_igb_ger_cic_aze_rom_grk_bos_dgb_bam_bsq_anl_knd_swe_geo_sun	0.18551704688372	0.464006034163262	0.643727713111275
730	owc_jav_bul_slo_heb_bat_geo_spa_azi_ita_mnd_mly_fin_vie_lda_dut_swe_afr_ger_cic_wly_urd_ewe_ukr_ben_tml_rus_anl_ses_tag_tsn_tur_cze_tig_chh_prs_fre_bos_lat_aeg_knd_sod_pol_pan_dyu_mcd_aze_dgb_grk_uzb_guj_amr_svk_nor_zul_ctl_sun_igb_sid_qcu_cnt_kor_tha_bem_krd_gam_glc_hun_por_rom_bsq_swa_alb_jpn_bam_est_arw_lit_amh_fbf_xho_mlt_moo_yor_ind_tsw_scr_hin_hau_akn_swt_ven_mao_eng_mol	-0.207817821787201	-0.543003576629484	0.588426416523693
731	glc_qcu_heb_grk_aze_mcd_amr_rom_guj_sid_amh_hin_hau_fbf_kor_tig_ita_prs_owc_mly_bem_alb_fin_lat_dyu_cic_swa_bul_pan_moo_geo_vie_bsq_svk_krd_fre_nor_bat_bam_dgb_bos_azi_sod_mlt_ewe_ven_yor_rus_akn_knd_tsn_ukr_igb_ctl_wly_zul_cnt_xho_hun_cze_scr_urd_gam_ben_aeg_eng_ger_tsw_arw_ind_pol_spa_swe_ses_afr_por_swt_anl_mnd_slo_tag_dut_tur_chh_lit_jpn_uzb_lda_sun_est_jav_mol_mao_tha_tml	-0.165658761370056	-0.397595806626618	0.691839280461048
732	sun_ukr_hin_alb_est_heb_aze_sid_mcd_krd_gam_eng_pol_rom_chh_mlt_lat_tha_ind_fin_ewe_sod_owc_nor_tig_tag_fre_bem_guj_amh_dut_arw_ger_qcu_mol_geo_spa_svk_slo_lit_uzb_tur_ben_jav_azi_afr_scr_amr_hun_bam_tsn_ctl_vie_cze_rus_cic_dyu_bul_bos_tml_swa_kor_aeg_zul_wly_lda_ven_grk_hau_bat_glc_urd_yor_por_fbf_mao_swt_cnt_prs_ita_mly_mnd_bsq_moo_igb_ses_jpn_tsw_xho_pan_dgb_anl_akn_knd_swe	-0.728504209829087	-1.69066571947038	0.0942497414554719
733	afr_jpn_tsw_tur_ben_kor_fre_eng_zul_pol_rus_rom_lat_ind_tha_prs_glc_alb_scr_ses_mol_mcd_gam_tag_yor_spa_amr_hau_moo_dgb_ven_swe_arw_mnd_urd_sun_uzb_aze_wly_geo_nor_igb_ger_xho_grk_lit_azi_aeg_guj_est_hin_swa_tml_heb_tsn_bos_qcu_akn_amh_lda_cic_slo_mly_tig_pan_chh_bsq_swt_ukr_cnt_fbf_jav_sod_bul_por_bat_hun_fin_dut_krd_mao_bem_vie_ita_owc_dyu_bam_mlt_knd_sid_svk_ctl_anl_cze_ewe	0.216605569254156	0.508751663157495	0.61213114768196
734	tsn_swa_hun_nor_fbf_afr_vie_tur_dut_zul_anl_bem_tsw_mcd_ses_spa_por_arw_gam_bsq_tag_pan_pol_ewe_ind_sid_rom_lit_guj_fre_lda_rus_tml_slo_urd_ben_knd_est_amr_hau_swt_akn_bul_svk_scr_igb_sun_chh_eng_bos_geo_grk_jpn_lat_fin_yor_ven_aeg_xho_uzb_kor_prs_cnt_bat_hin_tha_bam_dyu_ger_sod_azi_mnd_amh_jav_mly_wly_mao_qcu_ctl_mlt_alb_krd_aze_tig_ukr_dgb_moo_swe_owc_cic_cze_heb_glc_ita_mol	0.165460204230352	0.401780182064638	0.688767637736819
735	bem_tag_eng_jpn_alb_mol_ctl_grk_krd_swe_bos_aze_azi_lit_mlt_tsn_wly_mly_knd_yor_owc_geo_cze_amh_moo_ger_cic_cnt_bsq_tig_pan_kor_dyu_bul_amr_ukr_pol_rom_scr_chh_prs_dgb_bam_uzb_nor_urd_hau_hin_sod_spa_glc_lda_anl_tha_ses_igb_swt_svk_por_vie_fre_swa_ewe_jav_mcd_tur_aeg_sid_qcu_ita_slo_ven_heb_akn_hun_mnd_afr_fin_rus_zul_gam_arw_dut_lat_tsw_bat_tml_sun_guj_mao_est_ben_xho_fbf_ind	-0.0279224984241532	-0.0742168470332222	0.94099724329309
736	swt_kor_bsq_scr_swe_tsn_lit_mol_urd_yor_gam_heb_rom_eng_bem_moo_bos_pan_hun_chh_cnt_qcu_dyu_sun_aze_ses_geo_jpn_vie_fbf_hau_dgb_mcd_tag_ctl_dut_lda_owc_fin_krd_ukr_rus_knd_ben_ewe_amh_prs_grk_amr_mnd_bat_ger_nor_ind_swa_bam_tsw_xho_aeg_jav_glc_ven_est_anl_spa_mly_pol_mlt_hin_uzb_arw_mao_ita_azi_akn_cic_guj_wly_slo_alb_tig_igb_fre_afr_zul_bul_por_lat_tur_sod_tha_sid_cze_svk_tml	NA	NA	NA
737	svk_mcd_tha_guj_bsq_lit_cic_cnt_bem_ven_bul_ita_glc_heb_swe_knd_gam_mly_hin_cze_amh_grk_lat_yor_mol_tsn_tag_scr_est_dyu_pol_hau_xho_nor_afr_geo_ewe_sun_aze_dgb_dut_prs_akn_mao_pan_bat_sid_hun_owc_slo_arw_por_moo_ben_ind_anl_tml_kor_swt_lda_swa_spa_bos_uzb_qcu_alb_vie_azi_ger_ses_rom_rus_jpn_krd_ctl_fin_tur_bam_zul_aeg_igb_jav_amr_wly_tsw_mnd_fbf_ukr_sod_tig_chh_fre_mlt_urd_eng	-0.568203658408057	-1.31714512481097	0.191026113469163
738	urd_knd_tag_bat_moo_tsw_pol_aze_kor_ctl_tur_qcu_ger_tsn_rus_por_hun_mlt_sod_igb_mol_glc_bul_ven_swa_scr_mcd_mnd_swt_cze_jpn_yor_prs_zul_hau_bos_gam_afr_swe_dgb_alb_eng_spa_lda_dyu_fin_cic_jav_ses_amr_nor_tml_xho_dut_grk_ewe_uzb_cnt_ukr_svk_akn_sun_azi_wly_hin_fbf_krd_lat_bam_amh_slo_ben_anl_est_ind_sid_fre_chh_pan_mly_mao_ita_tig_geo_heb_guj_owc_arw_rom_bem_tha_vie_bsq_lit_aeg	0.245391915257069	0.581641639634786	0.562215295345751
739	anl_spa_dgb_amh_hin_afr_gam_moo_bsq_bos_heb_krd_bat_svk_guj_por_xho_eng_mlt_tml_mol_ven_swe_wly_knd_tag_swa_bem_tur_ben_ita_bul_tsw_tha_azi_scr_bam_mnd_tig_fre_aeg_nor_fbf_owc_cnt_rus_grk_kor_hun_yor_sid_pan_vie_akn_alb_rom_jpn_prs_aze_ctl_est_mao_ewe_qcu_dut_swt_lat_hau_igb_mcd_urd_amr_tsn_ses_cic_glc_ukr_uzb_mly_cze_pol_dyu_slo_chh_jav_ind_arw_geo_lda_lit_fin_ger_sod_zul_sun	0.311133181834808	0.747030960150609	0.456929401025606
740	bsq_tml_jpn_lit_slo_grk_nor_ind_zul_sid_swt_rom_pan_ewe_aeg_ita_mcd_prs_uzb_cic_sun_akn_krd_est_cnt_dgb_vie_anl_ven_wly_bos_amr_swe_urd_bam_tsw_scr_qcu_alb_mnd_mlt_tur_mao_fbf_gam_amh_sod_moo_hin_glc_yor_jav_spa_ses_igb_arw_knd_hun_cze_heb_mly_rus_hau_svk_swa_azi_bem_xho_owc_mol_eng_por_bul_geo_tsn_dyu_ukr_tig_afr_tag_ger_bat_dut_fin_lat_ben_chh_ctl_guj_fre_kor_lda_tha_pol_aze	-0.0860501982808341	-0.195178517279235	0.845678977133151
741	ses_svk_ewe_tag_vie_aeg_fin_guj_hau_bos_urd_bem_dgb_aze_kor_por_zul_hin_cnt_jpn_cic_sid_dut_lda_fre_bat_mcd_slo_gam_tsn_scr_rus_nor_uzb_yor_geo_swe_prs_qcu_pan_bsq_fbf_mnd_swa_tur_mol_arw_moo_grk_jav_igb_sun_azi_akn_ctl_ben_ukr_knd_heb_eng_bul_krd_glc_bam_ven_cze_dyu_ita_spa_amh_mao_wly_mlt_ger_alb_pol_ind_xho_est_sod_hun_chh_tig_owc_tml_anl_lat_swt_tha_amr_rom_afr_tsw_mly_lit	0.596372438001247	1.53299645724928	0.128671634770099
742	prs_cic_scr_ben_cze_grk_spa_bat_pol_rom_bem_swt_bul_mao_mnd_zul_fbf_igb_uzb_swa_mcd_afr_dgb_bam_moo_ukr_geo_heb_tml_vie_krd_hin_xho_dyu_hun_est_cnt_arw_bsq_nor_ita_yor_rus_svk_wly_lit_akn_azi_tha_aeg_amr_mol_fin_fre_urd_pan_ctl_sod_tsn_aze_eng_guj_tig_alb_mly_jpn_bos_ses_lat_ven_tur_por_mlt_lda_tag_slo_qcu_chh_sid_glc_ger_owc_ewe_jav_dut_tsw_amh_swe_hau_knd_gam_ind_anl_sun_kor	0.0238813298565061	0.0585792849078883	0.953412897633519
743	cic_jpn_rom_bul_amr_swe_pol_rus_dut_tig_spa_mao_lit_mnd_chh_alb_tur_prs_bem_cze_geo_uzb_aeg_akn_swa_hun_lda_tag_ben_gam_cnt_tsw_mlt_yor_anl_ewe_aze_guj_amh_bat_ven_sun_arw_sod_est_kor_tsn_svk_tha_afr_qcu_scr_bos_pan_mcd_por_bsq_sid_ses_owc_fin_heb_dyu_fbf_ita_swt_urd_dgb_jav_hau_vie_azi_wly_knd_mly_slo_lat_bam_tml_ukr_hin_fre_moo_igb_ger_eng_krd_nor_glc_mol_zul_ind_grk_ctl_xho	-0.501139874866691	-1.23249180206475	0.220872160339271
744	tur_knd_lda_hau_sod_grk_akn_mlt_swe_owc_urd_kor_mly_pol_amh_lat_cic_heb_ger_yor_tag_cze_por_dut_prs_mnd_sun_fbf_mao_spa_uzb_bam_gam_bos_glc_ses_tsn_tig_lit_scr_tha_alb_ctl_bat_chh_hun_mcd_amr_xho_mol_aeg_swa_qcu_geo_dyu_jav_svk_vie_rom_slo_wly_ven_swt_ben_afr_krd_azi_bem_bsq_sid_hin_moo_eng_est_bul_jpn_rus_aze_nor_arw_dgb_fin_pan_ewe_ukr_ita_anl_cnt_igb_zul_ind_tml_fre_tsw_guj	-0.340133389637132	-0.918515805262373	0.360724987684388
745	alb_knd_fre_rus_ewe_por_bul_tag_glc_mlt_jpn_guj_kor_azi_dyu_ind_ukr_rom_akn_bem_zul_lit_urd_vie_swe_uzb_moo_krd_grk_ben_ven_tur_spa_igb_jav_cze_scr_anl_pol_amr_arw_nor_bat_sid_lda_hun_dut_swt_yor_mnd_mol_ita_cic_mcd_tig_hin_mao_sun_ger_swa_est_pan_fbf_slo_owc_aze_geo_hau_ctl_lat_qcu_cnt_bam_aeg_chh_eng_afr_gam_mly_prs_svk_bos_dgb_wly_tsw_amh_sod_heb_tml_tsn_fin_bsq_ses_tha_xho	-1.11128720502829	-2.6811539819316	0.00868054842248512
746	alb_cnt_krd_swt_slo_hun_prs_amh_jav_ses_ukr_yor_bos_ven_heb_urd_tur_rus_kor_lat_mnd_fre_dyu_nor_mcd_bul_knd_tha_tag_uzb_svk_mly_vie_owc_swe_afr_akn_arw_por_fbf_spa_dgb_grk_tig_moo_azi_sid_anl_ger_pol_sun_bat_rom_igb_aeg_guj_jpn_sod_est_scr_pan_cze_lda_zul_dut_mlt_glc_bem_swa_chh_mao_ben_ewe_ctl_xho_tsn_ind_lit_tsw_hau_qcu_tml_amr_fin_eng_gam_wly_aze_mol_hin_bsq_geo_cic_bam_ita	0.44138756727811	1.03887631171221	0.301555734603756
747	xho_dyu_jav_bam_moo_tml_ben_arw_anl_hin_vie_ukr_zul_lda_slo_glc_lat_hau_tha_mnd_pol_amh_knd_urd_heb_pan_mcd_akn_sun_tag_alb_ven_aze_scr_jpn_owc_eng_fbf_grk_igb_chh_cze_por_bem_bat_afr_spa_dut_yor_mao_cic_fin_krd_swa_dgb_guj_rom_hun_ses_nor_sod_gam_ctl_ind_ewe_lit_ger_swt_cnt_uzb_wly_mly_qcu_tsn_aeg_prs_fre_tur_tig_bos_bul_ita_amr_svk_est_sid_rus_bsq_azi_tsw_kor_geo_swe_mol_mlt	0.702708757286946	1.72740935550328	0.0874138341633897
748	zul_nor_ben_igb_pol_swe_bsq_alb_ukr_fin_bam_grk_dyu_cic_afr_chh_moo_mnd_mol_fbf_sid_sod_amh_geo_fre_ctl_tsw_owc_ven_scr_swa_dgb_prs_amr_azi_bul_cnt_bem_tml_ger_urd_slo_hau_mly_lda_krd_mcd_pan_tag_est_aeg_gam_lat_ind_dut_spa_tsn_bos_jpn_hun_kor_ses_jav_eng_lit_arw_akn_xho_hin_cze_heb_uzb_qcu_anl_tig_svk_por_knd_tur_tha_ita_bat_mlt_swt_rom_glc_wly_sun_aze_vie_mao_yor_guj_ewe_rus	0.463325658971735	1.07879058220311	0.283471144156221
749	yor_tur_slo_dyu_moo_mly_swa_alb_bsq_est_igb_tha_lit_dut_mnd_hau_ben_tag_guj_tig_spa_mcd_fin_sun_swt_eng_bat_cnt_jav_hin_ind_rus_pan_mol_sid_cic_cze_aze_arw_sod_por_azi_zul_owc_svk_ctl_tsn_amr_dgb_mlt_grk_xho_ven_prs_wly_tsw_bem_akn_bam_swe_ita_rom_tml_uzb_bul_krd_qcu_fre_hun_geo_knd_urd_scr_vie_ukr_ewe_afr_lda_fbf_bos_chh_gam_jpn_kor_pol_ses_ger_amh_glc_nor_anl_heb_aeg_mao_lat	-0.591469463149326	-1.31627853701786	0.19131555831483
750	arw_kor_krd_mnd_qcu_pan_cze_aze_heb_guj_grk_knd_fre_tha_tag_bat_amr_xho_eng_cic_hin_mly_jpn_ger_spa_ses_hau_mcd_slo_chh_gam_azi_bul_ctl_est_dgb_fbf_swa_cnt_dyu_uzb_tsw_dut_aeg_rus_afr_swt_bos_sun_bem_hun_igb_mlt_vie_scr_owc_pol_moo_jav_lit_ewe_tig_ind_prs_rom_anl_ben_por_alb_yor_sid_sod_ven_akn_ukr_svk_mol_fin_nor_swe_amh_tur_lda_zul_glc_urd_tsn_geo_wly_lat_tml_bsq_bam_mao_ita	0.152947270749544	0.372108601261038	0.710658555135854
751	pan_geo_pol_eng_ewe_fre_ind_bul_hau_wly_bam_amr_prs_jpn_azi_yor_knd_mnd_igb_urd_hun_tml_arw_guj_sod_est_ukr_tur_cze_dyu_sun_tig_rom_cic_cnt_tsw_amh_ctl_gam_ben_anl_xho_fbf_hin_mol_sid_ita_heb_mcd_swe_bsq_lat_por_owc_aze_afr_glc_tsn_dut_akn_grk_moo_zul_qcu_krd_slo_bat_bos_nor_fin_spa_mly_rus_tag_scr_ger_chh_tha_ven_kor_bem_mlt_jav_uzb_alb_swt_vie_aeg_ses_dgb_mao_svk_lit_swa_lda	0.000221479194072427	0.000572946123404626	0.999544082369364
752	bam_azi_bat_dut_swt_ind_por_knd_mnd_ita_mol_bsq_lit_tur_tsn_tha_urd_grk_geo_ukr_sun_xho_igb_tml_rom_anl_hin_owc_mlt_zul_cze_rus_mao_akn_lda_amr_uzb_sod_afr_cic_pan_lat_chh_scr_slo_arw_guj_heb_ven_aze_hau_kor_spa_alb_amh_qcu_ewe_ben_yor_dgb_krd_nor_hun_bos_bem_jpn_moo_fre_swa_tsw_fbf_dyu_cnt_aeg_gam_svk_est_fin_mly_ses_prs_tig_vie_swe_eng_ctl_jav_bul_pol_wly_ger_glc_mcd_sid_tag	-0.616479786565314	-1.48947312218513	0.139746401142673
753	sod_slo_knd_kor_jpn_pol_bsq_ewe_swa_tur_mao_fbf_tsn_spa_cze_geo_krd_tag_urd_eng_hun_dyu_swe_tig_dgb_ita_azi_lat_arw_mly_guj_mnd_ger_gam_lda_grk_cic_sun_mlt_afr_heb_svk_wly_lit_aze_alb_moo_pan_ben_aeg_chh_por_ses_uzb_qcu_ukr_scr_bos_hin_yor_tml_akn_mcd_xho_prs_swt_nor_glc_bem_dut_rom_jav_bat_amr_amh_ven_ctl_est_hau_bam_bul_ind_mol_rus_fre_tha_anl_cnt_zul_fin_owc_tsw_igb_vie_sid	-0.638917183898994	-1.53248258318981	0.128798226994427
754	ven_tur_yor_lit_sod_cic_ind_mly_mcd_owc_bsq_afr_gam_swe_fin_tml_fre_sun_igb_lat_mlt_alb_pan_spa_grk_bul_chh_svk_aeg_por_jav_bos_knd_tha_mol_ses_est_cze_dgb_dut_swa_rom_tag_bem_slo_heb_eng_tsw_qcu_arw_wly_xho_ukr_krd_azi_hun_ita_dyu_uzb_vie_rus_pol_amr_aze_moo_sid_lda_jpn_cnt_anl_scr_mao_geo_ctl_zul_bam_swt_ewe_glc_urd_mnd_tig_tsn_nor_hin_ger_hau_fbf_guj_ben_prs_kor_amh_akn_bat	0.431884404168321	1.04279949878396	0.29974434724445
755	krd_eng_yor_guj_spa_ctl_mlt_dgb_sid_tag_lat_bsq_fin_swe_bam_igb_tur_bos_wly_pol_owc_qcu_amr_glc_mcd_zul_moo_slo_bat_heb_swt_xho_ger_lda_bem_grk_tha_cic_jav_nor_dyu_afr_hin_anl_rus_knd_tml_hun_urd_uzb_jpn_aze_sun_alb_akn_ewe_gam_pan_mly_dut_bul_ses_arw_cze_rom_ven_mao_tig_prs_ita_tsn_geo_lit_swa_ind_tsw_amh_est_chh_azi_ben_fre_scr_ukr_mol_por_vie_svk_mnd_fbf_hau_cnt_kor_sod_aeg	-0.359501678885021	-0.845931727474357	0.399762158871183
756	wly_rom_kor_fre_bul_bat_tig_chh_ger_ita_glc_cic_tag_hun_amr_akn_swt_hau_tha_pan_geo_rus_est_hin_yor_knd_ctl_bos_tml_sid_igb_ben_nor_jav_swa_cze_aeg_swe_uzb_mcd_ses_tsn_spa_dut_grk_mly_amh_por_scr_fbf_azi_fin_moo_ven_mol_sod_sun_afr_zul_krd_gam_jpn_ukr_cnt_xho_anl_owc_vie_lat_urd_tsw_dyu_mao_eng_pol_mnd_lda_mlt_lit_bsq_svk_tur_bam_slo_qcu_ewe_prs_ind_bem_guj_dgb_alb_arw_aze_heb	-0.261973971430968	-0.591598364390393	0.555554923293782
757	nor_aeg_anl_grk_mol_lit_bem_glc_prs_mnd_rom_gam_tha_tur_dgb_ses_jpn_cnt_xho_fre_akn_eng_afr_pan_bsq_mao_hau_pol_hun_aze_yor_ukr_ctl_mcd_svk_owc_dyu_ewe_ben_urd_sid_scr_spa_fin_sod_amr_wly_est_dut_swt_arw_qcu_tsw_ita_hin_vie_bos_rus_cze_bam_tig_knd_tml_azi_geo_jav_cic_bat_swa_kor_tag_ind_mlt_sun_moo_uzb_mly_alb_bul_amh_swe_ger_tsn_igb_ven_chh_zul_slo_lda_por_krd_lat_fbf_guj_heb	0.0821379012641234	0.183260365821441	0.854992676140652
758	sid_tsn_dgb_tur_yor_qcu_grk_bos_fin_swt_mol_sun_bam_ind_tsw_nor_knd_anl_heb_ses_igb_tha_svk_krd_uzb_hau_ben_ewe_bat_hun_kor_slo_spa_vie_urd_lat_afr_dut_swe_ger_prs_est_mnd_lit_akn_guj_pan_tig_ven_tag_aze_ita_jpn_tml_fre_amr_rus_bul_bem_bsq_por_wly_gam_lda_ctl_eng_azi_amh_moo_zul_chh_arw_xho_dyu_glc_mly_cic_cze_ukr_mcd_pol_aeg_mlt_cnt_alb_swa_owc_mao_sod_jav_hin_fbf_scr_geo_rom	0.242178231093052	0.627563883288029	0.531827547509271
759	por_slo_mly_xho_swt_azi_nor_arw_yor_scr_zul_ses_est_alb_chh_fin_dut_lda_tsn_aze_jpn_cic_fbf_prs_tig_sun_rom_cnt_lit_mlt_amr_bsq_wly_tha_fre_sod_ita_ven_hau_grk_sid_pan_owc_tur_kor_spa_swa_hun_igb_ind_bat_aeg_tag_krd_hin_ewe_gam_mcd_bem_jav_bam_dyu_ukr_bul_afr_ben_amh_swe_lat_cze_ctl_guj_tsw_eng_ger_heb_moo_pol_knd_anl_dgb_akn_qcu_uzb_mol_bos_vie_rus_svk_urd_mao_geo_glc_tml_mnd	-0.622622682518672	-1.56571719459724	0.120811331318372
760	ven_lit_bsq_vie_ewe_dut_wly_fin_akn_spa_bat_aeg_ind_owc_gam_tur_cic_glc_sid_fbf_amr_svk_mol_yor_bul_ses_ukr_hau_fre_scr_ita_bem_chh_aze_ben_ctl_arw_swe_afr_tsw_cze_heb_por_urd_guj_sun_lda_alb_knd_mcd_krd_igb_nor_bos_geo_rom_prs_jpn_uzb_cnt_dyu_pan_xho_anl_sod_est_tml_dgb_amh_slo_ger_swt_lat_jav_eng_tha_tsn_tig_mly_swa_tag_bam_grk_mlt_zul_qcu_moo_hin_mao_kor_mnd_pol_hun_rus_azi	0.276503893953945	0.748133510449155	0.456267376441679
761	swa_kor_arw_lit_bem_prs_rom_vie_dgb_igb_bat_gam_hin_alb_mlt_qcu_zul_jpn_fbf_jav_mnd_tig_geo_mao_cic_bsq_guj_lat_ger_mly_lda_slo_svk_hun_nor_tur_bos_grk_tml_aeg_eng_ctl_amh_krd_ita_knd_moo_heb_ewe_sid_cze_afr_scr_mcd_swt_azi_pan_tsn_uzb_dut_ind_dyu_hau_fin_est_yor_tag_chh_tha_aze_xho_akn_sun_glc_ven_ses_fre_mol_spa_owc_swe_sod_bam_wly_bul_ben_anl_tsw_rus_amr_ukr_urd_por_cnt_pol	-0.490406637972725	-1.3088730886388	0.193802402699979
762	fbf_fre_mly_chh_sod_ukr_wly_vie_est_rus_hau_geo_jpn_mol_afr_glc_bos_xho_mlt_gam_lda_qcu_pan_hin_fin_amh_uzb_tur_bsq_mnd_svk_ven_rom_grk_ind_bem_cze_jav_amr_krd_ben_slo_anl_prs_ita_spa_pol_owc_tsw_tag_por_ses_lat_azi_tig_sun_cic_lit_alb_tml_eng_ctl_tha_kor_cnt_hun_moo_swe_bat_igb_tsn_akn_bul_bam_zul_aze_mcd_swa_swt_arw_guj_knd_nor_sid_ger_heb_urd_ewe_dut_scr_aeg_yor_dyu_dgb_mao	NA	NA	NA
763	kor_fin_moo_bos_rus_bem_slo_ctl_spa_glc_gam_yor_tag_ben_qcu_lat_afr_sod_por_ita_pan_amh_jpn_mnd_pol_ven_fre_swe_mol_hau_arw_tig_owc_mcd_ger_alb_ind_aeg_ewe_tha_knd_krd_aze_hin_chh_dut_sid_cnt_jav_grk_vie_igb_svk_azi_dyu_sun_heb_tsn_guj_bam_tsw_xho_swa_ukr_tml_zul_mlt_amr_wly_bsq_uzb_bul_ses_akn_nor_urd_bat_rom_cze_lda_fbf_swt_geo_est_anl_mao_mly_tur_hun_dgb_lit_cic_eng_scr_prs	-0.0564792076868116	-0.135928619037739	0.892171507872651
764	ukr_bat_vie_tha_ses_svk_mol_uzb_nor_zul_grk_alb_lit_anl_jpn_rom_est_bem_sod_prs_tsn_igb_guj_jav_cic_qcu_afr_urd_spa_owc_fin_sun_xho_lda_hin_moo_fbf_bos_swe_ven_tml_ctl_tig_swt_ind_chh_sid_tag_rus_mao_mcd_glc_mlt_slo_ben_cnt_cze_dut_arw_tsw_pol_knd_eng_swa_bsq_geo_mnd_hun_scr_ita_aze_bul_azi_gam_hau_lat_yor_tur_por_amr_wly_kor_krd_dgb_dyu_pan_fre_ewe_ger_aeg_amh_mly_bam_akn_heb	-0.932732047615758	-2.43714481635246	0.0167060478829618
765	azi_geo_scr_mcd_anl_sid_cic_ind_aeg_lda_qcu_sod_grk_hun_swe_fin_jav_slo_swa_tsn_ben_ewe_bam_knd_fbf_yor_swt_glc_owc_uzb_ses_mly_rom_pol_jpn_amr_mol_wly_kor_rus_pan_bos_mlt_est_lit_por_tml_zul_arw_sun_bul_bem_dyu_nor_ven_ita_alb_cze_chh_dut_moo_akn_hin_amh_aze_ctl_gam_krd_prs_lat_tag_hau_igb_heb_dgb_mao_eng_guj_tur_cnt_spa_svk_ger_xho_ukr_vie_bsq_tha_afr_bat_tig_urd_tsw_fre_mnd	-0.385956455951883	-1.02606988725506	0.307520088441236
766	swe_bsq_ctl_sun_pan_afr_fin_eng_scr_azi_ven_alb_lat_tha_qcu_ind_bam_guj_svk_cze_spa_chh_akn_glc_gam_aeg_yor_bos_slo_ses_dut_prs_amr_rus_ben_mao_hun_ita_por_amh_nor_swt_lda_pol_owc_aze_cnt_bul_dyu_tag_uzb_bem_mcd_moo_sid_xho_wly_lit_ewe_fre_tml_hau_grk_mly_arw_est_anl_rom_kor_cic_tur_dgb_fbf_mnd_sod_tsw_swa_jav_zul_mlt_vie_hin_knd_tsn_krd_heb_igb_urd_tig_mol_jpn_geo_ger_bat_ukr	NA	NA	NA
767	lat_kor_bat_mol_chh_lda_jpn_mnd_bos_ger_lit_sod_hau_dut_scr_urd_ben_aeg_pan_por_fbf_amh_svk_ewe_ven_mly_yor_xho_spa_cic_bam_bem_mcd_tsn_ind_bul_qcu_krd_uzb_dyu_moo_amr_sid_igb_tag_cnt_hun_rus_alb_knd_fre_jav_nor_est_vie_slo_prs_geo_ses_hin_sun_aze_ita_akn_bsq_mlt_cze_arw_owc_guj_grk_ctl_wly_zul_fin_anl_rom_gam_mao_azi_tig_tsw_swe_eng_swt_glc_afr_pol_tur_ukr_swa_dgb_tha_heb_tml	-1.12768282253056	-2.73414555012374	0.00748810461764643
768	tag_uzb_pol_mnd_chh_bsq_glc_dgb_scr_krd_wly_pan_cze_tml_cnt_eng_fin_yor_tha_jpn_ita_knd_tig_mly_ger_vie_ind_mcd_sid_moo_owc_por_tur_est_fre_ewe_swa_tsn_aeg_bem_fbf_ctl_gam_hun_bat_rom_sun_lat_kor_aze_heb_qcu_ben_xho_akn_ses_amh_ukr_mao_lit_afr_urd_bam_geo_cic_hin_grk_svk_dyu_rus_mol_anl_igb_prs_amr_bos_ven_mlt_swe_zul_spa_guj_swt_alb_lda_arw_hau_nor_slo_sod_tsw_dut_jav_bul_azi	-0.557309868269672	-1.31320348935089	0.1923452866925
769	dyu_moo_sid_ger_bsq_jav_hun_mcd_guj_swe_dut_swa_mly_tsn_igb_sun_lit_pol_afr_bat_tha_cic_lat_slo_zul_hau_svk_ewe_knd_spa_mao_rom_yor_xho_urd_fin_cnt_rus_ukr_eng_mol_est_qcu_azi_amr_kor_ind_anl_amh_aeg_uzb_tml_cze_wly_mnd_ben_bem_tsw_fre_tig_sod_glc_prs_aze_nor_dgb_geo_ctl_ita_gam_bam_lda_grk_heb_krd_hin_por_bul_swt_fbf_jpn_scr_ses_mlt_owc_tur_vie_akn_arw_pan_chh_ven_alb_tag_bos	0.0329986309076854	0.0884123336120918	0.929739066335207
770	tur_jav_ukr_vie_cnt_hau_knd_pol_cze_moo_rus_ven_tsn_owc_arw_bem_qcu_por_sod_aze_anl_svk_jpn_est_hin_ita_tag_dyu_chh_uzb_mlt_sid_mcd_slo_pan_bat_sun_mly_eng_wly_glc_igb_alb_ind_mnd_swt_kor_akn_prs_swa_guj_geo_gam_afr_ctl_amh_ses_tsw_mol_bos_lat_yor_xho_nor_hun_aeg_fin_lda_fbf_rom_ger_lit_scr_tig_spa_bul_dgb_fre_cic_tha_bsq_grk_ben_ewe_urd_zul_swe_dut_amr_mao_tml_azi_bam_krd_heb	0.0981800769501232	0.25495652521368	0.799319638518275
771	arw_bem_hau_ind_mao_aze_yor_nor_tsn_wly_tur_uzb_swe_vie_afr_tml_fbf_cnt_swa_jav_urd_knd_fin_guj_tig_rom_bam_lat_qcu_ses_por_dut_mnd_mol_ctl_cic_spa_heb_dgb_chh_grk_xho_rus_cze_amh_lit_owc_hun_tsw_hin_bul_swt_krd_tag_aeg_ven_fre_geo_bsq_mcd_svk_sun_azi_ben_lda_slo_tha_gam_eng_igb_glc_dyu_kor_alb_anl_sod_pan_ukr_pol_jpn_est_zul_ewe_akn_mlt_amr_moo_bat_ger_mly_bos_scr_prs_ita_sid	0.567161311518869	1.32876077298323	0.187177988232034
772	ses_fbf_uzb_cze_xho_bul_fre_fin_glc_tig_lit_svk_urd_jpn_dyu_gam_cnt_amh_amr_tml_ben_ind_est_swe_swt_igb_grk_tsw_owc_ger_ita_mly_bam_swa_ctl_scr_rom_rus_vie_afr_knd_aze_sod_heb_tag_pan_mnd_tha_hau_akn_geo_jav_lat_qcu_ukr_sid_azi_eng_anl_tur_sun_dgb_bos_bem_mol_yor_mcd_guj_hun_arw_wly_krd_mlt_hin_nor_mao_moo_chh_prs_cic_bsq_ewe_bat_tsn_pol_por_aeg_slo_alb_kor_zul_lda_ven_spa_dut	0.241629551447143	0.538792857771818	0.591317198589638
773	fre_slo_rom_ita_uzb_hin_bsq_mly_ben_cze_geo_urd_moo_svk_ctl_xho_grk_ses_ger_wly_igb_hun_scr_mnd_owc_pol_lat_akn_fbf_krd_bat_anl_swe_glc_amr_swt_rus_lit_amh_tsn_tsw_azi_bem_sid_bos_por_ind_tag_dyu_yor_lda_jpn_alb_mao_qcu_cnt_guj_mcd_zul_kor_vie_aze_aeg_mol_spa_dut_arw_chh_dgb_pan_ukr_heb_ven_knd_nor_tha_bam_afr_mlt_hau_est_sod_fin_bul_cic_ewe_eng_tur_sun_tml_gam_prs_swa_tig_jav	-0.103431306345856	-0.239920930795402	0.810919579518497
774	aeg_sod_guj_bsq_gam_tig_lat_fre_wly_mol_lit_ses_bat_urd_hau_tur_por_akn_zul_swe_tsw_tsn_tml_mnd_sid_xho_bem_mao_anl_bul_swt_chh_rus_bos_rom_cnt_uzb_prs_mlt_jav_amr_spa_vie_heb_owc_hin_afr_ita_qcu_amh_mly_azi_ewe_alb_knd_ind_ger_geo_aze_scr_est_dut_tag_cze_dgb_igb_ukr_yor_ben_grk_ctl_eng_slo_mcd_kor_arw_ven_cic_hun_svk_lda_krd_pol_tha_bam_dyu_sun_moo_fin_glc_fbf_jpn_nor_pan_swa	-0.706179903316215	-1.92383022822095	0.0574339217719853
775	cic_yor_urd_cnt_tag_kor_tur_amr_xho_krd_lat_rom_por_tig_zul_spa_wly_pan_fre_akn_swe_bat_slo_tsw_ind_hau_ita_tsn_fbf_qcu_grk_ben_tml_mcd_ses_gam_glc_hin_igb_scr_aze_moo_bos_mnd_bam_hun_mlt_aeg_rus_ger_ewe_chh_ctl_sod_sun_swt_cze_bsq_jav_pol_nor_swa_amh_afr_dgb_dut_owc_dyu_eng_azi_heb_bem_svk_ukr_mly_arw_lda_guj_ven_tha_uzb_geo_vie_sid_mol_est_knd_alb_anl_jpn_bul_lit_prs_mao_fin	-0.131199389033768	-0.295262236409078	0.768451740653973
776	tml_cic_afr_guj_ita_mnd_akn_eng_fre_owc_bos_dyu_wly_ben_ctl_swe_jav_alb_aze_spa_sod_lit_ewe_tur_aeg_moo_chh_qcu_tag_anl_zul_dgb_knd_mly_scr_dut_swa_tsn_rus_ger_krd_lda_mao_pan_sun_ven_glc_ind_fin_lat_amr_sid_bul_mlt_bat_svk_ukr_amh_geo_fbf_hun_ses_gam_bem_por_grk_mcd_slo_mol_bam_nor_urd_rom_heb_pol_kor_est_bsq_yor_xho_tsw_arw_tha_vie_cze_igb_prs_cnt_azi_jpn_tig_swt_hau_uzb_hin	-0.133412414190204	-0.360527265875977	0.719270442231718
777	azi_moo_svk_mlt_amh_swt_mao_dut_pan_lda_slo_est_tsn_mcd_fbf_chh_ben_aze_por_tml_alb_qcu_mol_bat_bem_jpn_tag_grk_mnd_geo_lit_lat_tur_fin_pol_krd_hun_dgb_scr_arw_igb_ewe_fre_ukr_urd_owc_mly_nor_spa_uzb_ses_cnt_amr_vie_swe_hin_afr_heb_kor_zul_jav_aeg_sod_yor_tig_gam_knd_wly_swa_bam_tsw_guj_cic_ita_dyu_ctl_bos_glc_bsq_bul_eng_rom_rus_tha_xho_ger_anl_ven_sid_ind_prs_cze_hau_sun_akn	-0.4185552652657	-1.04508148397979	0.298694123437389
778	heb_lda_dyu_ben_ind_arw_swe_rus_ewe_xho_mol_scr_swa_fbf_ger_mao_tml_mlt_bsq_por_hau_mly_eng_akn_nor_pan_knd_sod_ses_urd_sun_mnd_tsn_tha_geo_afr_aeg_cic_amh_svk_bat_guj_qcu_aze_lat_dgb_swt_krd_tur_grk_spa_bem_jav_owc_anl_amr_cze_tsw_ita_hun_bul_dut_bam_prs_alb_sid_azi_tag_mcd_tig_kor_hin_chh_vie_est_ctl_igb_rom_ukr_bos_pol_ven_fre_lit_jpn_moo_zul_yor_gam_uzb_slo_glc_fin_wly_cnt	0.319398197872432	0.749036155194942	0.455725793094708
779	knd_owc_bos_lit_krd_geo_mlt_por_prs_heb_grk_pol_tag_spa_azi_bem_mly_rus_hin_bul_slo_amh_mao_scr_sod_tur_bat_vie_sid_rom_tig_mcd_akn_bsq_jav_ctl_hun_jpn_tsn_xho_glc_fin_urd_tml_ger_bam_afr_eng_cnt_ben_kor_aze_fbf_aeg_uzb_ind_ven_swt_wly_cze_chh_tha_dgb_ita_svk_lat_dyu_anl_qcu_moo_yor_pan_amr_dut_ukr_nor_ewe_alb_igb_tsw_hau_lda_swa_guj_arw_mnd_swe_ses_cic_est_fre_gam_zul_sun_mol	-0.276506920646088	-0.691734144726752	0.490827633107819
780	spa_bam_eng_tsn_dyu_yor_pan_krd_ger_ita_por_hin_akn_ind_jpn_zul_nor_slo_grk_wly_lda_pol_ukr_fbf_amr_dut_est_tur_sid_tsw_mlt_ben_anl_tag_alb_bat_aze_gam_mnd_amh_xho_lat_geo_qcu_cic_aeg_moo_prs_scr_lit_rom_mly_svk_urd_igb_tha_knd_heb_bos_kor_uzb_guj_chh_ctl_swt_arw_fin_hau_mol_mcd_sod_swa_rus_glc_ven_cze_tig_tml_vie_bem_dgb_hun_ewe_afr_mao_bsq_bul_jav_azi_sun_fre_swe_ses_owc_cnt	0.357768336493292	0.930947763332132	0.354290945467703
781	ger_bos_est_akn_eng_rom_kor_mly_lda_bam_ind_amh_owc_yor_bul_cic_bem_ben_bsq_glc_wly_tsw_afr_grk_qcu_ven_dut_bat_ewe_pan_nor_pol_svk_tur_swt_urd_vie_tha_tag_mao_scr_knd_tml_ctl_dgb_arw_aze_amr_jav_xho_anl_slo_guj_ses_swa_hun_swe_mcd_sun_alb_lit_uzb_krd_geo_cnt_igb_chh_fre_heb_mnd_prs_sid_rus_mlt_dyu_zul_aeg_moo_spa_jpn_mol_ukr_hau_hin_fbf_tsn_cze_azi_fin_por_sod_ita_tig_gam_lat	-0.165063813898518	-0.369936855979608	0.712270649025759
782	mcd_pan_krd_sid_tha_eng_yor_amr_ctl_ven_heb_zul_tur_tag_pol_bam_cnt_ukr_arw_hau_fbf_mao_gam_chh_fin_slo_geo_afr_ses_bul_akn_bem_fre_azi_mly_ben_knd_spa_aeg_guj_tml_tsn_ewe_por_swt_lat_nor_alb_anl_rom_owc_sun_amh_scr_jpn_hin_glc_lit_dut_swe_svk_grk_bsq_wly_lda_hun_ind_mol_dyu_tsw_moo_cic_urd_mnd_jav_aze_vie_swa_ita_bos_tig_kor_mlt_qcu_prs_rus_dgb_ger_cze_xho_est_bat_igb_sod_uzb	0.194253074112265	0.44025234755904	0.660775893711829
783	jpn_por_bul_fre_mao_aeg_spa_mol_lat_wly_zul_bam_azi_anl_mcd_yor_sid_gam_tha_scr_tml_owc_moo_tig_nor_lit_ukr_ewe_ven_est_sod_vie_rom_fbf_bem_cic_hau_amr_ses_tag_bsq_swt_xho_dyu_fin_eng_ind_ben_urd_tsw_ita_bat_mnd_dut_afr_dgb_prs_lda_hun_ctl_kor_slo_tsn_knd_akn_chh_bos_svk_grk_arw_qcu_ger_tur_cnt_pol_igb_geo_pan_swa_amh_heb_swe_rus_guj_cze_glc_uzb_sun_alb_mlt_hin_mly_krd_jav_aze	0.460649766837613	1.07656376581878	0.284459996811878
784	bem_jav_cze_mol_bsq_ctl_owc_tur_mcd_bat_gam_amr_xho_sid_est_tig_ita_sod_ses_tml_hau_alb_cic_eng_amh_chh_ind_prs_hun_scr_ewe_slo_hin_arw_spa_uzb_urd_anl_sun_afr_ven_dyu_dgb_rus_krd_nor_swe_geo_glc_tsw_moo_ukr_aeg_svk_mlt_ger_mnd_bul_grk_mao_jpn_bam_pan_ben_igb_pol_lda_fre_mly_vie_yor_lat_azi_por_knd_heb_akn_fin_aze_rom_fbf_kor_tag_lit_tha_qcu_wly_swa_bos_cnt_guj_tsn_swt_dut_zul	-0.0185778663859417	-0.0459231950000207	0.963469934359901
785	wly_sun_bem_rom_prs_kor_eng_ben_alb_mlt_tsn_igb_tha_mao_tsw_slo_glc_grk_mcd_anl_guj_hau_owc_knd_krd_aeg_arw_pan_sid_tag_uzb_nor_fre_ewe_pol_jav_tur_cze_por_dgb_scr_bsq_zul_fbf_sod_ses_xho_ukr_tml_swa_lat_ita_bul_amr_afr_hun_jpn_geo_swe_ger_swt_lda_rus_mol_heb_ind_dut_urd_hin_bat_spa_mnd_qcu_gam_amh_bam_tig_yor_azi_fin_svk_chh_aze_ctl_akn_ven_cnt_lit_mly_bos_dyu_cic_est_moo_vie	0.0956121223476457	0.267419512190376	0.789738332228343
786	afr_aze_bat_sun_mao_xho_ger_bsq_svk_est_swt_mol_hin_azi_jav_ses_por_urd_igb_tml_cnt_hau_mnd_fbf_dut_yor_rom_lda_ind_qcu_dgb_heb_hun_geo_grk_rus_prs_zul_aeg_pan_nor_mcd_gam_ewe_knd_mly_tsn_eng_vie_ctl_scr_pol_ukr_slo_fre_spa_anl_amr_sod_ben_ita_tag_tha_lat_tsw_ven_guj_sid_bem_akn_swe_amh_jpn_mlt_glc_chh_swa_kor_arw_alb_wly_bul_dyu_uzb_lit_cze_tur_bam_fin_bos_moo_tig_krd_owc_cic	NA	NA	NA
787	amr_jpn_ewe_sid_bat_tsn_pan_ger_tur_lit_igb_swe_svk_grk_amh_nor_fbf_arw_ben_urd_dyu_vie_heb_cze_moo_qcu_spa_akn_anl_kor_fre_hau_dut_hin_tml_mao_mly_sun_fin_aze_sod_tsw_bam_mol_alb_guj_wly_krd_dgb_lda_tha_swt_ukr_scr_rus_pol_cnt_bsq_xho_jav_azi_lat_bos_geo_est_knd_swa_gam_glc_mlt_tag_tig_mnd_prs_owc_eng_zul_uzb_cic_yor_ind_bul_ses_afr_chh_slo_por_bem_aeg_mcd_rom_hun_ven_ctl_ita	-0.142540557113941	-0.330196101350663	0.741994457806642
788	pol_ukr_ita_bat_ven_hin_mol_ewe_dut_tsw_zul_tha_hun_amh_fre_owc_mnd_lit_ses_cic_eng_wly_geo_svk_tml_ger_fin_rom_nor_rus_swe_tsn_knd_glc_sun_mly_sod_urd_chh_tag_pan_slo_prs_ben_vie_jav_heb_mlt_fbf_afr_spa_guj_jpn_amr_por_gam_bsq_arw_ctl_est_hau_qcu_akn_azi_yor_cze_grk_xho_moo_uzb_sid_krd_dgb_bam_cnt_bul_igb_swa_swt_anl_bem_mao_bos_ind_tur_lda_aeg_lat_scr_aze_kor_alb_dyu_mcd_tig	-0.117072455121003	-0.300168858878281	0.764718289858312
789	spa_zul_cnt_por_amr_tha_dut_hun_lat_jpn_fre_anl_vie_urd_geo_azi_chh_tsw_sod_bsq_lit_bem_alb_hau_ctl_owc_ind_ben_amh_nor_swe_ger_prs_akn_eng_lda_sun_guj_uzb_ven_rom_arw_mnd_glc_mao_jav_qcu_krd_ses_yor_est_bat_xho_tur_cze_slo_cic_kor_pol_aeg_ita_wly_fbf_ewe_dgb_tml_tsn_bul_scr_aze_igb_grk_pan_knd_mcd_gam_bos_sid_svk_hin_moo_swa_bam_heb_mlt_tig_mly_afr_mol_dyu_tag_fin_swt_rus_ukr	-0.276035770977817	-0.634868300784772	0.527073151718332
790	owc_ses_krd_ewe_ven_grk_spa_fre_bam_pol_mao_arw_dut_bem_ben_knd_bos_amr_swt_est_akn_ctl_zul_aze_chh_afr_igb_mlt_lit_yor_jav_alb_swa_bsq_bul_uzb_mnd_dyu_eng_vie_amh_rus_anl_kor_gam_nor_tsw_pan_cic_mol_glc_tml_hin_geo_ukr_wly_heb_por_svk_lda_tag_azi_slo_ger_scr_mly_urd_sun_swe_xho_bat_aeg_cnt_moo_tha_mcd_tur_ind_cze_jpn_hun_sod_tig_hau_fbf_rom_sid_prs_qcu_lat_guj_dgb_ita_fin_tsn	-0.545461340404909	-1.28106608227605	0.203355755675287
791	slo_mao_wly_bat_cic_amr_guj_ukr_azi_dgb_arw_geo_est_sun_knd_bos_nor_scr_ger_fin_svk_ses_fbf_swt_yor_mcd_tag_uzb_cze_mol_owc_bsq_pan_bam_grk_swa_spa_rom_igb_cnt_aeg_lda_amh_jav_mlt_moo_alb_sod_prs_dut_bem_gam_bul_hin_tsn_fre_ewe_glc_lit_ind_tsw_krd_ven_ben_anl_heb_urd_zul_dyu_akn_pol_tha_kor_vie_eng_sid_ita_jpn_qcu_tml_afr_rus_hau_ctl_tig_lat_mnd_hun_chh_aze_swe_tur_mly_por_xho	0.322283103071761	0.833470639116075	0.406714884338524
792	cze_aze_cic_rom_tig_chh_krd_jpn_prs_uzb_alb_wly_ses_hun_zul_tha_moo_ita_ewe_glc_mcd_scr_ven_vie_lit_dyu_ind_rus_ctl_fre_bam_grk_xho_mol_azi_tsn_lda_ben_bul_heb_mao_anl_mly_yor_eng_nor_sod_lat_dut_mlt_sid_tsw_pol_tur_geo_por_qcu_pan_ger_afr_dgb_hau_gam_swt_swa_swe_akn_owc_bem_spa_bat_aeg_fin_cnt_guj_arw_fbf_tag_jav_sun_svk_kor_ukr_hin_bos_amh_mnd_igb_urd_est_amr_bsq_slo_knd_tml	-0.312754782048298	-0.813045241611684	0.418268699563647
793	wly_spa_xho_hin_dut_ewe_por_owc_est_dyu_cic_ctl_scr_lda_igb_dgb_heb_vie_rus_zul_fbf_tsn_aze_akn_chh_nor_urd_svk_rom_mlt_sod_mol_bat_mao_moo_pan_arw_qcu_bem_tag_sid_grk_guj_krd_slo_amh_jav_sun_glc_bul_cze_ben_cnt_swt_bam_fin_bsq_ger_afr_geo_swa_amr_hau_hun_ven_lit_tml_tur_ses_tha_alb_jpn_kor_yor_ita_knd_fre_mnd_lat_pol_gam_tig_tsw_mcd_mly_aeg_bos_ukr_eng_prs_swe_anl_uzb_ind_azi	NA	NA	NA
794	aze_hun_fbf_hin_sod_swe_spa_owc_jav_tha_bat_lat_heb_nor_jpn_cze_geo_rom_lda_scr_guj_amh_bul_xho_lit_swt_dut_tag_ger_anl_ctl_bsq_bos_ita_kor_vie_mol_tsw_rus_zul_mcd_mly_por_pol_pan_knd_urd_ukr_gam_ewe_dgb_mlt_tsn_mnd_dyu_arw_ind_yor_amr_tur_azi_qcu_tml_grk_ven_igb_fre_hau_alb_mao_cic_bam_cnt_slo_fin_swa_uzb_eng_moo_chh_sun_wly_est_akn_ses_bem_afr_glc_aeg_ben_sid_krd_prs_tig_svk	0.223671241960578	0.569970300212856	0.570072195522269
795	pol_scr_cze_ven_tur_urd_uzb_spa_dut_prs_akn_swe_swa_heb_ita_hau_ctl_aeg_alb_tsw_arw_hun_bem_grk_fbf_sod_zul_bam_sun_lda_amr_mlt_jav_hin_kor_knd_afr_owc_wly_azi_mly_krd_aze_fre_tsn_lat_swt_yor_lit_ben_por_svk_bsq_guj_fin_igb_tml_bul_mnd_anl_sid_bat_tag_gam_glc_ukr_est_vie_ewe_tha_mao_rus_mol_bos_pan_ses_cic_mcd_rom_amh_tig_moo_eng_qcu_chh_slo_xho_nor_dgb_ger_ind_geo_cnt_dyu_jpn	0.251484157952204	0.579223814927146	0.563838551166143
796	cnt_ven_prs_anl_tsw_bat_qcu_svk_pan_grk_aeg_est_mly_uzb_igb_knd_ses_hin_ctl_jav_chh_amh_bul_ukr_kor_swt_glc_fre_moo_dyu_swa_dut_xho_mcd_lit_sun_sid_rom_tig_jpn_pol_heb_mnd_afr_mao_por_mol_geo_aze_tur_cze_swe_gam_akn_fin_vie_cic_tml_azi_ger_hun_amr_guj_zul_scr_tag_krd_wly_sod_spa_fbf_dgb_mlt_bsq_bam_alb_yor_slo_ewe_tha_bos_tsn_nor_eng_lda_bem_rus_ben_lat_urd_owc_ind_ita_arw_hau	-0.297981221027608	-0.750434875640522	0.45488729279835
797	uzb_chh_amh_ita_yor_swa_anl_ben_cic_mcd_wly_slo_swt_prs_mly_owc_pan_ses_mao_ukr_tml_heb_ger_svk_cnt_rus_spa_sod_mol_sid_knd_igb_tsw_gam_jpn_sun_lit_ind_bos_bam_tur_grk_alb_bem_hin_azi_arw_lat_mnd_por_dgb_fre_geo_dyu_glc_tha_pol_tig_nor_kor_est_mlt_afr_fin_aze_amr_moo_xho_vie_scr_lda_hau_qcu_fbf_rom_ven_krd_tag_aeg_zul_dut_bul_jav_bsq_bat_hun_cze_guj_ewe_eng_urd_swe_akn_tsn_ctl	-0.0341592079406489	-0.0810848654177376	0.93554870686954
798	igb_tig_pol_tsn_ven_bsq_grk_ses_qcu_fre_lda_wly_aeg_swe_ita_chh_bul_krd_ben_azi_yor_tsw_dut_ewe_rus_mao_bam_svk_urd_sod_por_xho_tag_slo_fbf_vie_scr_guj_uzb_dyu_cnt_moo_glc_nor_aze_swa_spa_cic_bat_jav_ukr_lit_amr_swt_heb_anl_gam_sun_pan_owc_geo_mcd_mlt_knd_kor_ger_bos_rom_jpn_prs_alb_hau_sid_amh_bem_tha_cze_zul_eng_ctl_mol_arw_akn_ind_dgb_hun_est_fin_lat_mly_mnd_hin_tur_tml_afr	-0.718629353289049	-1.63891818229329	0.104609102417255
799	amh_arw_mnd_amr_sid_est_owc_lat_dyu_knd_bat_lit_ben_por_dut_akn_qcu_urd_tml_vie_hin_cnt_igb_azi_zul_slo_mao_tsw_scr_ewe_nor_tag_bos_rom_tsn_swa_jav_pol_rus_bsq_grk_dgb_hau_prs_tig_guj_wly_glc_fre_swe_alb_sod_uzb_tur_cic_eng_ctl_yor_mol_xho_cze_ven_mcd_chh_swt_mlt_svk_bem_afr_ita_anl_heb_lda_mly_ukr_geo_moo_fin_krd_fbf_jpn_bul_ses_spa_sun_tha_hun_ger_aze_aeg_bam_ind_pan_gam_kor	-0.7167857123276	-1.82243926407821	0.0716020152088702
800	krd_lda_sid_owc_por_svk_anl_yor_akn_rus_geo_mao_dyu_bam_zul_cnt_ben_est_mly_heb_scr_bul_fin_ind_rom_cze_mlt_knd_glc_hau_ukr_bsq_pol_ewe_jpn_spa_dut_ita_tml_tsw_chh_sun_qcu_tsn_arw_ses_lit_tha_uzb_guj_vie_grk_cic_fbf_afr_gam_aze_dgb_mcd_bem_hin_tig_lat_aeg_sod_fre_slo_swe_igb_amh_kor_bos_nor_xho_mol_amr_urd_pan_tur_bat_jav_azi_wly_eng_tag_alb_hun_swt_ctl_swa_moo_prs_ven_mnd_ger	0.156330593221649	0.404951677154168	0.686442990401952
801	igb_jav_cnt_guj_afr_tsn_bul_arw_spa_nor_owc_krd_tag_ses_eng_tig_tur_alb_tsw_bos_grk_pol_mnd_azi_geo_yor_sod_dut_vie_fbf_amr_rom_aze_mao_mlt_fin_anl_amh_ven_scr_swe_swt_dyu_knd_gam_ger_qcu_jpn_urd_uzb_ita_ctl_pan_hau_wly_por_mol_bsq_moo_sid_sun_mly_lit_hun_bat_lda_zul_bem_hin_ind_rus_heb_prs_lat_est_svk_glc_tha_ben_xho_mcd_ukr_ewe_aeg_cic_chh_slo_fre_kor_tml_swa_dgb_akn_cze_bam	-0.264586699633453	-0.625691510339729	0.533049808668973
802	fbf_hun_azi_bat_bam_amr_geo_urd_lit_tsn_aze_xho_mlt_knd_heb_guj_sod_fre_scr_bem_jpn_afr_mnd_yor_est_nor_owc_rom_lda_dyu_bos_kor_amh_ind_hau_lat_dut_ger_swt_eng_sid_ewe_ukr_tha_grk_dgb_uzb_mcd_aeg_slo_cnt_hin_fin_cic_chh_cze_spa_ven_alb_tur_swa_vie_tsw_mao_rus_krd_bsq_pol_tig_anl_arw_tml_ctl_mol_bul_akn_jav_pan_zul_qcu_gam_swe_sun_mly_por_tag_prs_ben_ita_igb_glc_wly_svk_moo_ses	-0.00170101867699929	-0.00372268531245954	0.997037707509519
803	kor_xho_alb_tha_urd_geo_lat_tur_prs_tml_lit_est_fre_tsw_qcu_scr_tsn_igb_rus_uzb_guj_mcd_hun_amh_swt_chh_ger_hin_jpn_ewe_heb_ben_sid_pan_arw_azi_mao_bam_owc_aeg_nor_amr_krd_fbf_hau_ita_zul_fin_mly_bat_knd_swa_anl_sun_cic_yor_ind_bsq_cnt_vie_ukr_spa_ctl_ven_afr_bem_cze_ses_gam_wly_bos_swe_mol_dyu_moo_dut_slo_sod_mnd_tag_svk_glc_pol_lda_jav_eng_mlt_bul_aze_rom_grk_akn_por_dgb_tig	0.148105609931141	0.37076431001376	0.711656272526259
804	bam_kor_anl_mly_tsn_urd_azi_zul_sod_lda_bat_ven_grk_alb_lit_fre_glc_ind_prs_owc_nor_ita_qcu_ewe_svk_knd_jav_dut_tml_fbf_moo_hau_tsw_akn_heb_ben_swt_sun_aze_rus_bem_scr_jpn_geo_igb_mnd_spa_bsq_tha_dgb_ctl_mlt_tig_cze_bos_krd_swa_arw_amh_pan_eng_wly_guj_mao_sid_mcd_slo_ses_est_vie_fin_bul_mol_pol_chh_uzb_ger_gam_afr_lat_cic_aeg_tur_swe_ukr_dyu_xho_hun_tag_hin_cnt_por_amr_rom_yor	-0.557568453583557	-1.43677791052539	0.154136840804294
805	tha_cic_por_tsn_geo_gam_fbf_swa_sid_sun_swt_heb_tur_mlt_uzb_ctl_azi_jav_glc_ita_vie_alb_mnd_knd_rom_igb_dyu_ukr_bos_bul_eng_bam_hun_lda_fin_chh_amh_dut_bem_spa_tsw_xho_bsq_lat_aeg_ben_jpn_tig_prs_wly_ind_grk_mcd_swe_mly_arw_owc_est_pan_hin_moo_ven_tag_cnt_dgb_krd_aze_cze_urd_anl_amr_bat_guj_qcu_svk_ses_lit_ger_mol_tml_zul_fre_ewe_sod_hau_akn_scr_afr_kor_rus_yor_nor_slo_pol_mao	0.221428898822516	0.501839895510827	0.616966174354486
806	bul_afr_guj_mao_anl_bat_amh_por_ven_heb_pol_bsq_mlt_chh_mly_swe_azi_jpn_ctl_hin_dut_tsn_lit_aeg_bem_arw_igb_prs_cze_owc_urd_moo_uzb_knd_tml_tig_qcu_sod_ses_glc_dyu_aze_spa_est_akn_dgb_fbf_lat_yor_zul_scr_ukr_grk_kor_hau_tag_cic_sid_mnd_bos_slo_vie_ewe_fin_ita_ben_tha_nor_krd_rus_swa_bam_swt_ger_rom_sun_gam_svk_fre_tsw_hun_tur_amr_cnt_alb_xho_eng_geo_mol_jav_lda_ind_wly_mcd_pan	-0.175513692122486	-0.417910653034271	0.676975789949873
807	swt_knd_dyu_akn_ctl_ses_alb_bam_heb_swe_tha_rom_ita_ben_tml_cic_hun_svk_vie_lit_ewe_hau_chh_geo_cnt_aze_yor_bat_mnd_mly_spa_urd_wly_fin_bsq_dut_arw_pan_amh_sod_slo_lat_uzb_scr_grk_mcd_owc_bos_krd_azi_amr_tag_mao_afr_sid_igb_mol_tig_fre_kor_moo_ger_gam_lda_prs_swa_est_bul_eng_por_fbf_mlt_tsn_aeg_dgb_sun_ven_ukr_nor_glc_jav_anl_jpn_cze_xho_qcu_tsw_pol_hin_zul_guj_ind_tur_rus_bem	0.439395625032688	1.04665332430432	0.297972178816244
808	tsn_dyu_aeg_hau_akn_ind_mnd_kor_rus_ita_cic_bul_bos_grk_lat_jpn_afr_ewe_chh_heb_zul_amh_amr_sun_eng_tha_bem_moo_dgb_aze_ben_bat_vie_geo_cnt_azi_svk_knd_pol_lit_bam_swa_arw_dut_wly_ctl_guj_jav_mlt_anl_bsq_prs_tig_krd_swe_slo_yor_mao_qcu_ukr_pan_swt_alb_fbf_lda_tag_hun_hin_ger_tur_owc_gam_tsw_nor_tml_sod_scr_sid_spa_mly_por_cze_est_urd_xho_ven_ses_rom_mcd_fre_uzb_fin_mol_igb_glc	NA	NA	NA
809	arw_bsq_rom_bem_owc_azi_swe_mlt_ita_heb_ewe_sid_bul_sod_pan_spa_prs_hin_dut_lat_dyu_tag_krd_eng_bat_ben_bos_tur_mly_fre_amh_zul_dgb_fbf_hun_qcu_jav_aeg_tha_akn_ind_mnd_ctl_moo_slo_sun_tsw_chh_uzb_scr_tsn_fin_est_tml_glc_igb_grk_rus_alb_aze_cze_lit_xho_cnt_knd_vie_lda_geo_pol_urd_kor_por_amr_ven_wly_ukr_jpn_mao_swa_yor_anl_svk_tig_guj_nor_swt_afr_gam_bam_mol_ger_cic_ses_mcd_hau	-0.541872474357374	-1.22585012451196	0.223350201644114
810	eng_est_aeg_cnt_ctl_mlt_dyu_urd_prs_ven_bem_guj_glc_tsw_lat_hin_swe_tig_scr_mol_dgb_rus_ses_afr_heb_xho_akn_geo_aze_wly_moo_azi_amr_sod_cze_slo_gam_tml_zul_anl_por_rom_fre_tsn_bul_jav_lda_krd_alb_tur_mcd_tag_mao_grk_bsq_tha_dut_bos_yor_ger_qcu_ewe_jpn_nor_amh_igb_fbf_lit_svk_chh_pan_cic_hau_sid_fin_knd_swt_uzb_bat_ben_arw_owc_vie_ita_kor_pol_sun_ind_mly_mnd_hun_spa_bam_ukr_swa	0.170145455601385	0.398191500396854	0.691401680829727
811	mnd_tha_qcu_tml_lda_scr_igb_urd_mcd_tur_tig_hun_akn_swt_eng_kor_uzb_sod_wly_tag_est_azi_ses_owc_geo_alb_bam_fre_sun_pol_lit_ger_bat_knd_ind_svk_mol_swe_por_cze_krd_hin_dyu_pan_grk_yor_afr_ukr_xho_ctl_mlt_bul_bos_jav_tsn_fin_slo_vie_amr_chh_moo_ven_dut_aeg_zul_guj_ben_anl_tsw_sid_prs_aze_mly_bem_cnt_ita_rom_fbf_mao_jpn_bsq_amh_gam_nor_spa_ewe_glc_hau_lat_swa_cic_arw_dgb_rus_heb	-0.642473726230918	-1.5054731636274	0.135591439615079
812	yor_swe_igb_tml_scr_ukr_ita_nor_pan_por_jav_tag_sid_rus_grk_lat_rom_ben_heb_tha_ewe_ger_bat_mlt_ctl_cnt_xho_lda_lit_qcu_tig_urd_kor_krd_aeg_gam_mao_geo_alb_sod_vie_fin_dgb_uzb_prs_slo_fre_aze_mnd_tur_glc_spa_mly_eng_amr_fbf_guj_arw_mol_azi_hin_dut_ven_akn_wly_afr_svk_bos_swt_bul_moo_zul_cze_sun_owc_hau_swa_jpn_tsw_bem_pol_amh_anl_hun_mcd_bam_knd_dyu_bsq_ses_tsn_chh_est_cic_ind	-0.121386385721833	-0.310511324599169	0.756866976456685
813	moo_hin_krd_jav_knd_spa_sun_mly_akn_dut_xho_ses_sid_heb_mlt_urd_guj_pol_bos_mao_pan_mcd_fin_lit_yor_tsn_ger_tha_dyu_por_zul_rus_swe_kor_uzb_gam_fbf_sod_chh_slo_swt_afr_scr_aze_rom_dgb_vie_eng_ctl_arw_lda_tag_ukr_amr_cnt_qcu_aeg_fre_tsw_owc_swa_hun_bul_prs_lat_bsq_cic_est_igb_anl_wly_ben_jpn_bem_ind_ven_amh_hau_nor_tml_tig_mnd_ewe_tur_ita_geo_cze_bat_bam_glc_azi_svk_mol_alb_grk	-0.280918428416459	-0.718814285022854	0.474057560972746
814	hin_fbf_mcd_est_bam_aze_lat_dut_nor_tsw_dyu_hau_bos_chh_zul_por_slo_bul_pan_amh_mnd_arw_swa_urd_ukr_prs_ses_tml_mly_sun_ctl_cic_aeg_guj_knd_wly_cze_swe_igb_ind_owc_svk_ven_ger_heb_glc_gam_ewe_geo_eng_lit_cnt_alb_grk_spa_mao_rom_tha_akn_amr_tag_rus_xho_afr_bat_uzb_lda_tsn_yor_mlt_vie_anl_ita_dgb_jav_sid_mol_bsq_krd_pol_swt_tig_fre_qcu_fin_azi_kor_ben_jpn_moo_hun_sod_tur_bem_scr	-0.57161941781726	-1.35674535503943	0.178146342263652
815	pan_tsw_swt_arw_ven_prs_moo_swa_tur_tig_gam_sun_rus_jpn_fbf_hin_bsq_swe_krd_lit_knd_hun_jav_pol_dyu_mnd_yor_bem_tha_ita_guj_mcd_heb_ses_amh_spa_scr_est_kor_mly_svk_lda_glc_tag_amr_mlt_akn_hau_tsn_eng_sid_bos_ctl_ind_ger_aeg_mol_bul_tml_owc_sod_grk_igb_geo_cze_bam_qcu_afr_alb_por_bat_nor_mao_cic_fin_zul_urd_wly_rom_ukr_anl_aze_fre_xho_slo_dgb_cnt_chh_ewe_dut_azi_ben_uzb_lat_vie	-0.496168992504152	-1.30775399534705	0.194180296872421
816	hin_heb_mol_ben_pan_tig_tml_dyu_ctl_est_tsw_chh_mcd_cnt_owc_bat_jav_sun_spa_rus_gam_ita_aze_bos_tag_dut_geo_fbf_slo_akn_hun_swa_fin_tur_bul_lit_hau_tsn_igb_ven_azi_tha_mly_uzb_moo_mao_vie_guj_qcu_aeg_lda_cze_amr_zul_kor_ses_dgb_svk_eng_krd_anl_nor_swe_mlt_swt_fre_pol_prs_knd_yor_arw_ewe_mnd_jpn_afr_cic_ukr_bsq_alb_rom_bem_glc_scr_bam_ind_grk_wly_por_sid_lat_xho_sod_ger_urd_amh	0.776166896669246	2.0401245150053	0.0441737013734818
817	aze_cze_ben_vie_akn_kor_dut_bat_cic_sod_bem_cnt_amh_urd_bam_glc_lit_bos_bul_knd_pol_mao_svk_rom_prs_swa_amr_ven_heb_zul_geo_ita_afr_hun_slo_ses_ukr_sid_ger_tag_nor_scr_mol_tur_tsn_tsw_eng_wly_aeg_tml_anl_dgb_guj_fre_igb_yor_mnd_azi_por_chh_fin_owc_xho_gam_est_sun_alb_arw_ctl_swe_qcu_ind_rus_pan_mlt_bsq_krd_mcd_lat_hin_jpn_dyu_lda_tig_spa_fbf_grk_uzb_swt_hau_moo_mly_ewe_tha_jav	0.00877735103808326	0.0224436408660035	0.982142153508513
818	swa_bos_ctl_knd_yor_mnd_glc_svk_aze_afr_ger_fbf_ita_scr_gam_amh_tag_lda_swe_igb_qcu_ukr_bam_lit_swt_dut_slo_zul_cnt_tml_rom_anl_hau_tha_fre_tsw_bsq_akn_cic_eng_grk_spa_arw_lat_nor_bat_hun_krd_geo_amr_prs_sun_dyu_mlt_ses_uzb_ewe_wly_jpn_hin_tur_aeg_mly_urd_sid_pol_fin_alb_tig_ben_xho_rus_ind_tsn_cze_mao_pan_chh_bul_sod_moo_mol_azi_guj_kor_ven_por_jav_mcd_vie_bem_est_dgb_owc_heb	-0.726413820395922	-1.88287822626436	0.0628425860134188
819	ewe_uzb_tag_bul_lda_mnd_fre_yor_rus_igb_mlt_est_kor_gam_grk_krd_cic_cze_zul_ukr_amh_spa_slo_hau_tha_azi_eng_bat_scr_wly_bam_geo_tsw_ven_pol_heb_anl_ind_urd_chh_ben_hin_dut_knd_mao_prs_owc_jav_swa_sun_hun_lat_lit_ger_tig_aeg_xho_ita_por_mol_amr_sod_glc_alb_dyu_mcd_swe_akn_sid_fin_svk_tur_arw_tsn_qcu_bos_swt_pan_moo_aze_bsq_nor_fbf_afr_guj_ses_ctl_tml_jpn_cnt_bem_vie_mly_dgb_rom	0.657723785192962	1.54206775086393	0.126453071508305
820	azi_bul_bos_fre_pol_moo_urd_eng_aeg_nor_aze_jpn_vie_tml_bsq_sod_swa_lit_est_dgb_scr_dyu_ctl_ita_bat_ses_mly_zul_dut_cze_glc_sun_tha_qcu_kor_svk_mnd_tur_lat_hin_amr_owc_lda_xho_ven_heb_bem_bam_mol_hau_ewe_ger_por_sid_knd_slo_tsw_mao_arw_fbf_guj_igb_jav_ukr_uzb_geo_krd_mlt_afr_amh_chh_anl_swe_ben_swt_prs_gam_yor_tsn_cic_cnt_hun_wly_tag_alb_rom_mcd_tig_spa_grk_ind_fin_pan_akn_rus	NA	NA	NA
821	bam_bat_knd_aze_moo_tig_vie_ven_sod_qcu_amh_eng_lda_est_svk_fre_mlt_tag_dgb_ukr_dut_prs_chh_spa_amr_geo_jav_por_pan_alb_hin_dyu_slo_pol_scr_glc_hun_ses_rus_jpn_uzb_tha_anl_tur_akn_nor_bul_sun_mao_afr_ind_heb_zul_fbf_grk_cic_gam_mol_ita_hau_guj_ewe_azi_wly_tsn_sid_bsq_xho_lit_aeg_fin_bos_owc_mly_swt_yor_swe_tml_bem_ben_kor_urd_arw_cnt_lat_ger_cze_mnd_tsw_rom_swa_mcd_igb_ctl_krd	-0.518680825109782	-1.22125097497703	0.225077970083123
822	tha_urd_guj_heb_ses_hun_alb_igb_pan_por_mao_tsn_mol_fin_cnt_fre_bsq_pol_azi_sid_akn_jpn_yor_aeg_knd_moo_lit_amr_mcd_aze_ita_qcu_ukr_bem_vie_mnd_bul_sun_eng_mly_dyu_rus_uzb_est_tur_sod_geo_fbf_arw_grk_tml_prs_bam_dgb_mlt_lda_amh_ind_slo_nor_svk_glc_kor_owc_lat_zul_ewe_ctl_swa_xho_anl_tsw_swe_afr_gam_hin_scr_wly_ven_hau_krd_chh_swt_dut_jav_bat_ger_cic_rom_spa_bos_ben_tig_cze_tag	-0.548667909621807	-1.31876429427245	0.190486180262192
823	guj_sid_kor_mlt_cze_tig_jav_ctl_prs_ukr_fre_dyu_krd_scr_hin_bos_amh_mol_fin_jpn_urd_lit_fbf_ven_cnt_swt_rus_mnd_zul_est_ben_tur_bsq_lda_swa_ewe_bem_nor_azi_xho_mly_rom_igb_qcu_moo_grk_dut_svk_aeg_tag_yor_chh_anl_tha_eng_mcd_bul_uzb_hun_lat_akn_swe_gam_bat_ses_knd_slo_arw_glc_mao_pol_tml_aze_heb_vie_ita_spa_por_ger_afr_sun_alb_amr_owc_dgb_geo_ind_wly_pan_sod_bam_tsw_cic_hau_tsn	0.261404805725919	0.582609154940879	0.561566377495491
824	akn_ses_anl_amh_dut_por_wly_aeg_guj_spa_afr_swe_geo_moo_est_ger_lit_fre_sod_jav_sun_bsq_hun_mly_glc_qcu_ukr_dgb_bos_hau_fin_sid_bul_hin_ctl_lat_bem_mcd_yor_bam_gam_bat_aze_pol_nor_rom_fbf_rus_jpn_dyu_slo_alb_prs_kor_tag_pan_tur_krd_tml_ewe_ben_tsn_mnd_swa_amr_ita_mol_vie_igb_xho_cic_knd_svk_ind_arw_azi_tha_grk_cnt_zul_cze_tig_scr_urd_swt_uzb_mlt_heb_tsw_ven_mao_lda_chh_owc_eng	0.472685163632945	1.12273320186291	0.264440965426623
825	akn_lat_tml_ctl_urd_mao_hin_igb_cze_pan_eng_tur_arw_ven_cic_bem_tsw_anl_wly_geo_grk_aeg_swe_ita_bsq_fin_scr_ger_zul_por_xho_heb_bam_lda_swt_jpn_moo_chh_mlt_tha_hau_svk_pol_cnt_qcu_dgb_bat_prs_fbf_jav_gam_lit_mcd_ses_krd_amr_hun_kor_mly_dyu_amh_ben_aze_sun_sid_rom_dut_ewe_mnd_bul_spa_slo_nor_tsn_tig_glc_swa_sod_azi_knd_afr_mol_owc_tag_bos_uzb_est_vie_alb_fre_ukr_yor_ind_rus_guj	0.297594036510043	0.765377814647342	0.445984641605282
826	eng_gam_cnt_yor_prs_swe_dgb_uzb_anl_cze_aze_wly_tur_mcd_moo_ven_amr_vie_tsw_por_lit_tig_dyu_bem_xho_ewe_ses_mlt_scr_mol_est_bul_kor_nor_ita_slo_bsq_lat_zul_mly_rus_akn_hun_sod_spa_qcu_tsn_hau_mao_tha_bam_owc_ger_ben_sun_lda_jpn_cic_ind_tml_amh_guj_ctl_chh_dut_jav_alb_glc_bat_bos_geo_pan_urd_hin_fbf_krd_sid_fin_svk_azi_pol_rom_arw_afr_igb_tag_heb_knd_mnd_fre_aeg_swt_ukr_swa_grk	0.109473848190003	0.248168023285849	0.80455155606976
827	ven_sod_cnt_pol_ewe_uzb_rom_ger_gam_fin_lda_afr_bos_mao_swe_swt_geo_nor_cic_kor_tml_tur_jpn_sid_scr_mnd_ind_qcu_tig_akn_dyu_mcd_tag_mlt_hau_bsq_bul_wly_grk_mly_bem_bat_svk_igb_cze_fre_vie_krd_slo_arw_guj_urd_prs_spa_ben_hin_eng_yor_amr_azi_dut_moo_heb_bam_ctl_dgb_xho_glc_tsw_alb_knd_rus_tha_ita_jav_swa_fbf_mol_aeg_chh_tsn_owc_anl_sun_pan_lat_amh_hun_lit_est_ukr_zul_ses_aze_por	0.265224767085387	0.709941140564378	0.479516976630763
828	mol_gam_wly_tsn_scr_ukr_dyu_ven_hin_knd_lit_tig_lda_alb_qcu_tur_swa_tsw_bul_ewe_bsq_hau_sun_mao_aze_rom_owc_tha_bat_geo_bem_fbf_svk_por_cnt_slo_akn_zul_mlt_ind_tag_amr_prs_swe_urd_ger_glc_fin_pan_anl_azi_rus_aeg_bam_jpn_tml_yor_fre_heb_vie_xho_guj_jav_dgb_arw_mly_cic_pol_grk_cze_hun_eng_mcd_ses_lat_igb_uzb_moo_est_dut_kor_bos_spa_ctl_nor_ita_amh_afr_swt_ben_chh_sod_mnd_sid_krd	-0.123519635396943	-0.279268136949822	0.780659170070213
829	por_ewe_mol_alb_pan_hun_arw_tha_sod_dgb_lat_swa_tsn_hin_knd_ind_cic_bsq_qcu_bat_cnt_uzb_mlt_moo_bos_bam_swt_glc_kor_svk_mcd_ctl_prs_geo_lit_heb_owc_ger_vie_spa_amr_yor_igb_afr_fin_jpn_fbf_cze_wly_akn_mly_rom_aeg_guj_hau_tur_est_nor_gam_bul_fre_tml_swe_xho_scr_tsw_eng_ben_chh_pol_dyu_grk_rus_jav_krd_urd_sun_ukr_aze_lda_slo_anl_mao_azi_mnd_tig_sid_ita_amh_ses_zul_bem_ven_dut_tag	1.45168813485838	3.72671235639025	0.000332881685507026
830	lit_qcu_jpn_hin_ger_mnd_tsn_scr_aze_zul_guj_ita_ctl_glc_azi_knd_fin_tsw_arw_swt_svk_dgb_tml_sun_hau_amr_geo_ses_chh_kor_swe_mol_igb_tag_dyu_mlt_gam_sid_yor_anl_fre_heb_prs_uzb_swa_amh_tha_jav_cze_rus_nor_bem_tur_akn_mcd_alb_est_ven_ewe_slo_bul_eng_mao_xho_grk_bam_krd_por_fbf_moo_wly_aeg_bat_lat_mly_rom_afr_pol_ben_cnt_bos_vie_sod_cic_owc_spa_bsq_ukr_tig_hun_lda_urd_pan_dut_ind	-0.223513989047611	-0.53549594887995	0.593585243065673
831	spa_ind_dyu_tur_bul_jav_kor_slo_bam_mly_arw_owc_zul_amr_prs_rom_yor_bem_lda_tsn_est_swa_hin_tml_gam_guj_qcu_pol_tsw_anl_akn_xho_mnd_aze_urd_moo_ctl_fre_mol_ewe_azi_chh_wly_lat_ven_geo_knd_bsq_mlt_heb_cze_igb_eng_ita_swt_ben_uzb_hun_vie_ukr_fbf_aeg_glc_fin_mao_pan_lit_tha_sun_dut_krd_ses_rus_jpn_dgb_bat_sid_tig_swe_nor_tag_scr_mcd_grk_cic_sod_hau_bos_amh_ger_alb_por_afr_cnt_svk	0.18226593624976	0.417051085233461	0.677602165717482
832	bem_heb_tsn_est_vie_gam_cic_zul_wly_afr_tha_dgb_anl_bam_mol_fbf_sun_tig_nor_pan_spa_ger_hin_glc_swa_fin_aze_azi_moo_owc_svk_mao_dut_rom_bat_ind_bos_kor_lit_knd_ctl_swt_prs_slo_swe_yor_urd_ita_ukr_amr_por_mcd_cnt_uzb_jav_mly_arw_rus_alb_lda_mlt_krd_guj_eng_mnd_ven_ses_bsq_qcu_jpn_sod_sid_tsw_akn_lat_fre_tur_dyu_ewe_hun_pol_bul_tml_geo_cze_amh_grk_scr_xho_hau_chh_aeg_ben_igb_tag	-0.440719855607786	-1.12928751301484	0.261681032614505
833	geo_slo_kor_ita_rom_tml_bul_dyu_arw_dgb_cic_hun_uzb_jpn_rus_swe_bos_lda_jav_eng_nor_alb_igb_amr_chh_wly_mlt_hin_fbf_ukr_anl_tag_mao_aeg_afr_spa_xho_guj_gam_zul_amh_owc_swa_ger_est_vie_qcu_heb_fin_mcd_ctl_swt_moo_prs_por_grk_tur_tsw_mnd_mly_krd_sun_bat_bem_mol_yor_svk_urd_azi_hau_ind_pol_fre_ven_aze_lat_ben_akn_cze_tig_tsn_sid_cnt_dut_knd_bam_scr_bsq_tha_pan_glc_lit_sod_ses_ewe	0.300079896536698	0.711050265062824	0.478832660108479
834	spa_mol_est_tsn_ben_swt_tha_igb_swe_qcu_hin_jav_vie_kor_eng_ind_afr_owc_fbf_tig_mnd_uzb_glc_por_bam_urd_sid_yor_mlt_aze_bat_rom_moo_geo_wly_dut_heb_nor_dyu_xho_sod_pol_cnt_akn_tag_ewe_jpn_bul_tml_grk_slo_pan_cic_azi_fre_ven_lat_hau_sun_rus_mao_amr_alb_bos_tur_hun_knd_cze_ukr_scr_lda_swa_lit_anl_chh_prs_fin_ses_ctl_bem_mly_bsq_arw_dgb_tsw_ger_svk_krd_guj_mcd_gam_ita_amh_aeg_zul	-0.164552514912007	-0.372608513400873	0.710287654507122
835	yor_ben_lit_qcu_aze_est_sod_bem_kor_pol_guj_rus_grk_bul_ukr_mao_cic_nor_tsw_arw_jpn_bos_amh_ses_scr_heb_bsq_uzb_bat_alb_hau_vie_xho_jav_tsn_fbf_urd_hin_igb_moo_eng_dyu_tig_amr_spa_mcd_bam_wly_tml_fin_rom_swa_gam_ita_ven_mnd_svk_lat_mly_akn_por_ewe_ger_mol_ctl_slo_swe_krd_cze_prs_hun_afr_anl_knd_lda_owc_tur_swt_tag_glc_pan_fre_sun_mlt_geo_ind_dgb_sid_dut_cnt_chh_azi_zul_tha_aeg	-0.192910539576162	-0.463916062095763	0.643791935909261
836	tur_lda_prs_spa_rus_anl_glc_tig_mcd_aeg_guj_bsq_lat_scr_pol_mao_tsw_zul_amh_tha_xho_eng_hin_grk_cnt_uzb_ctl_tsn_gam_mol_swt_bos_swe_ita_vie_mnd_urd_ben_sun_hau_heb_knd_aze_swa_sid_ewe_alb_ger_sod_dyu_azi_mly_mlt_owc_por_jpn_fre_moo_nor_pan_akn_hun_cze_geo_est_svk_bam_afr_amr_fbf_tml_cic_chh_arw_rom_jav_dgb_ven_slo_bul_ses_bat_tag_kor_bem_yor_wly_ukr_dut_fin_krd_lit_igb_qcu_ind	0.149070482207428	0.359186003377807	0.720270174965679
837	aze_svk_pan_kor_krd_tig_swe_mcd_prs_akn_swa_hun_pol_azi_tsn_ger_dut_fin_anl_lat_fbf_alb_scr_lda_amh_cnt_tsw_xho_gam_arw_bem_afr_ind_ewe_mnd_bul_tml_ukr_heb_bam_knd_mlt_tag_mly_ben_urd_ctl_rom_bos_eng_ita_qcu_tha_sun_cze_mol_rus_guj_jpn_lit_tur_owc_spa_moo_swt_mao_nor_dyu_por_yor_bat_jav_ven_wly_hau_dgb_igb_geo_sod_aeg_slo_zul_sid_grk_fre_bsq_vie_ses_est_hin_uzb_cic_glc_chh_amr	0.638640189135813	1.53514395903794	0.128143663410166
838	rom_fbf_ben_bem_jpn_akn_afr_bam_hau_bul_chh_amr_gam_hin_kor_ita_aeg_fre_geo_igb_xho_ven_ewe_qcu_cze_lda_alb_lit_svk_tml_glc_sun_lat_dyu_ses_por_mlt_dut_bat_heb_yor_prs_est_moo_grk_cic_knd_tha_bos_krd_hun_mao_swe_vie_tsw_guj_jav_amh_urd_fin_spa_dgb_cnt_rus_pan_arw_aze_mcd_owc_ger_scr_ctl_swa_bsq_ukr_swt_tur_azi_ind_slo_sod_pol_mol_tsn_wly_sid_nor_uzb_eng_mnd_anl_tag_mly_tig_zul	0.350816121124732	0.949057322046008	0.34505120133212
839	urd_swa_heb_sun_arw_eng_gam_mly_swe_tur_bat_pol_nor_azi_krd_bam_mol_fin_cze_jav_spa_geo_knd_tha_prs_owc_qcu_dyu_yor_amr_ben_hun_xho_dut_grk_fre_mlt_tig_afr_uzb_swt_amh_igb_mcd_chh_glc_ewe_pan_cnt_ven_ukr_zul_sid_mao_hau_hin_por_moo_tml_dgb_lat_bsq_sod_ctl_scr_aeg_est_ind_mnd_ses_vie_anl_rom_aze_tsw_wly_lda_bem_guj_slo_rus_alb_bos_cic_jpn_svk_tag_lit_akn_ita_kor_bul_fbf_tsn_ger	-0.102885925957521	-0.245370665169897	0.806710093299074
840	sid_azi_cze_aeg_dyu_ita_hau_lat_mly_est_bat_hin_prs_aze_heb_fre_xho_pol_guj_nor_bsq_cic_bul_fin_ind_jpn_tha_amh_scr_kor_tag_igb_tsn_vie_jav_cnt_anl_akn_svk_grk_afr_mcd_hun_gam_por_ctl_glc_amr_tig_slo_swe_ben_fbf_lit_ukr_ses_ewe_uzb_moo_ger_mnd_owc_ven_lda_spa_krd_alb_eng_rus_swt_dut_mlt_yor_bam_swa_knd_bem_sod_tsw_geo_wly_chh_urd_mao_pan_tml_mol_rom_sun_bos_tur_arw_qcu_dgb_zul	-0.0613488522498217	-0.157321191672102	0.875332775801013
841	akn_slo_cnt_jav_mnd_hau_eng_tig_por_glc_tag_ukr_ses_wly_ger_tur_ewe_svk_alb_azi_mao_gam_ben_yor_uzb_vie_fbf_swt_dut_zul_kor_krd_tml_guj_cic_nor_bul_ita_bos_ctl_sun_fre_chh_grk_dyu_lit_swe_rus_tsn_aze_dgb_geo_lda_mlt_bsq_tsw_spa_lat_arw_amr_cze_sod_knd_igb_prs_heb_xho_ind_urd_hin_aeg_moo_ven_bam_pol_hun_afr_sid_mcd_anl_qcu_fin_bat_owc_swa_scr_pan_rom_mol_amh_tha_jpn_est_mly_bem	0.115759537346623	0.269560306554106	0.788095732085232
842	cic_ven_prs_tag_ind_fre_zul_wly_ctl_kor_mnd_nor_sid_mcd_bem_hin_hau_tur_geo_qcu_pol_eng_scr_bos_vie_anl_jpn_swe_ben_lit_mly_tsw_ses_ukr_owc_moo_arw_alb_bat_amr_knd_urd_tsn_dyu_por_jav_chh_yor_mlt_fin_swa_guj_rus_aeg_hun_rom_krd_tig_bul_dgb_mol_xho_aze_sun_mao_afr_heb_lat_dut_ewe_gam_est_glc_tml_swt_amh_pan_cze_cnt_spa_igb_azi_fbf_ger_grk_bam_sod_bsq_ita_svk_lda_slo_tha_akn_uzb	-0.0895995518882201	-0.21450426199171	0.830623485619459
843	tsn_ita_akn_mol_ven_spa_zul_cic_moo_tha_xho_bem_ctl_yor_ukr_ben_bul_fre_tur_amh_geo_sid_mly_owc_arw_aze_hun_uzb_slo_dut_ind_mcd_hau_aeg_prs_tig_lat_qcu_scr_pol_lda_gam_mao_fin_ger_cze_anl_hin_bos_grk_rom_swa_guj_krd_heb_dgb_tml_pan_fbf_sod_sun_igb_bat_cnt_dyu_bsq_wly_nor_jav_kor_rus_ses_azi_urd_afr_lit_swe_tsw_mlt_chh_est_bam_vie_alb_jpn_svk_swt_tag_eng_por_amr_ewe_glc_mnd_knd	-0.106395419047666	-0.286973163351438	0.774771272563812
844	lat_dut_est_tml_yor_pan_qcu_ewe_tur_dgb_geo_fin_amh_jav_fre_ses_ukr_hun_xho_nor_gam_bam_afr_mly_kor_sod_sun_igb_por_alb_bat_mol_krd_swt_fbf_tig_bos_aeg_ger_ctl_urd_swa_chh_sid_jpn_hin_ven_aze_tsw_cnt_bul_rom_slo_svk_azi_moo_swe_arw_lit_mao_zul_knd_cic_glc_akn_vie_anl_amr_scr_uzb_bem_spa_heb_mnd_eng_grk_cze_pol_tsn_lda_ind_dyu_mcd_prs_rus_hau_tha_ben_wly_mlt_guj_owc_bsq_ita_tag	-0.121127003248785	-0.285841384164336	0.775635321446968
845	bsq_cic_lda_ukr_kor_tig_akn_fbf_eng_geo_amh_hin_ewe_mol_mly_pan_anl_chh_wly_rus_fin_mao_slo_glc_azi_gam_bem_arw_yor_vie_lit_hun_urd_moo_mcd_swe_cnt_bat_guj_owc_grk_igb_sid_pol_fre_jav_tsn_tha_ctl_ind_por_scr_uzb_zul_rom_nor_mnd_ses_knd_swt_sun_krd_ger_swa_heb_ita_tsw_sod_bos_mlt_est_afr_tur_ben_aze_xho_spa_lat_tml_qcu_tag_dyu_amr_bul_aeg_hau_dut_svk_cze_prs_bam_dgb_alb_jpn_ven	-0.14332495720906	-0.337175387252851	0.736744462121778
846	bos_xho_rom_ben_akn_dgb_jav_cze_fin_amh_bat_cic_eng_heb_mnd_anl_yor_arw_swa_azi_uzb_dut_ind_por_scr_ewe_tha_owc_est_kor_ses_sod_sid_ven_jpn_mly_mao_ger_afr_pan_prs_qcu_cnt_chh_pol_krd_alb_igb_bam_swt_hun_zul_swe_bem_vie_fre_tsw_slo_tur_hin_ctl_mlt_sun_geo_tsn_nor_tig_mol_ukr_knd_aze_bul_svk_moo_grk_glc_gam_amr_hau_dyu_ita_lda_tag_tml_mcd_rus_aeg_lat_fbf_wly_spa_lit_bsq_urd_guj	0.575216571815887	1.34957912064688	0.180427141928094
847	sod_tur_lit_geo_swe_tml_gam_ven_sun_tig_mao_mnd_bem_scr_arw_cnt_spa_anl_fre_bsq_ses_jpn_tsw_ita_mlt_cze_rus_ukr_fbf_jav_grk_ger_ben_bos_dgb_vie_ewe_dut_krd_heb_lat_dyu_tsn_knd_ind_pan_cic_lda_por_tag_hin_guj_pol_swa_ctl_bat_hun_afr_amh_wly_kor_chh_zul_aeg_qcu_igb_mly_amr_sid_est_yor_moo_mol_xho_svk_azi_urd_bam_glc_eng_bul_rom_uzb_akn_mcd_nor_slo_swt_owc_fin_alb_tha_prs_aze_hau	-0.401800819363334	-1.02834124914953	0.306456494156404
848	tur_ctl_amr_fbf_zul_dyu_ses_azi_swa_xho_yor_mly_bos_bam_glc_lda_aze_vie_prs_dut_pol_cic_akn_rom_urd_tig_eng_mol_geo_mnd_sod_mao_por_tsw_hau_scr_ben_bat_ind_fre_tsn_swt_bem_gam_nor_ewe_uzb_tag_spa_mcd_afr_grk_swe_ukr_bul_moo_alb_owc_pan_lit_slo_bsq_guj_cze_kor_mlt_hun_fin_ven_rus_aeg_qcu_sid_anl_heb_jpn_tha_arw_amh_cnt_lat_chh_igb_wly_knd_ger_jav_krd_sun_ita_svk_hin_tml_dgb_est	0.564209039388134	1.29516670284297	0.198468675984703
849	ita_arw_tsw_swe_dut_akn_ger_scr_lat_grk_spa_urd_mly_prs_pan_swt_bam_rus_tml_est_tag_ind_lit_dyu_zul_wly_cic_pol_slo_qcu_tur_tig_anl_gam_kor_mao_sod_xho_ctl_igb_mnd_ewe_hau_svk_vie_knd_yor_por_dgb_afr_rom_aze_ukr_mcd_heb_cnt_moo_fre_fbf_bsq_mlt_jpn_ses_azi_uzb_tha_owc_sun_hun_bat_jav_swa_cze_geo_chh_amh_glc_alb_aeg_sid_nor_hin_ben_amr_mol_tsn_guj_ven_krd_eng_bos_lda_bul_bem_fin	-0.4544185035578	-1.07614381619548	0.284646747541103
850	fre_xho_yor_prs_vie_rus_tsn_bat_anl_mnd_pan_aeg_fbf_lda_sid_heb_bul_ven_cnt_mcd_arw_ind_afr_glc_bsq_bos_ben_jpn_dyu_krd_sun_grk_bem_uzb_amr_azi_tsw_cze_aze_knd_por_gam_ita_swe_ses_swt_scr_amh_dut_swa_ger_kor_cic_mly_tml_ctl_moo_hun_nor_dgb_qcu_akn_hau_svk_tag_mol_spa_jav_slo_tig_urd_mao_owc_rom_zul_eng_bam_ukr_igb_hin_guj_pol_chh_geo_sod_lit_alb_fin_lat_mlt_est_tha_wly_ewe_tur	0.223913294750153	0.504354117099681	0.615205418392335
851	moo_amr_krd_tsn_mly_yor_grk_prs_svk_ses_bat_ewe_lit_hun_cnt_arw_por_guj_wly_sid_jav_swa_sun_hau_hin_urd_afr_jpn_swt_heb_dut_fin_mnd_alb_bsq_lda_sod_lat_ukr_scr_ger_eng_anl_zul_ita_fre_slo_knd_mlt_fbf_aeg_dgb_azi_qcu_dyu_uzb_rus_bem_glc_ben_ctl_mol_tha_xho_ven_mcd_rom_akn_kor_geo_bam_tur_chh_bul_gam_vie_pan_cze_spa_tsw_mao_igb_aze_bos_pol_tig_nor_tml_amh_owc_ind_est_tag_swe_cic	-0.965639238722917	-2.56355861004048	0.0119641735152623
852	afr_mly_hin_tsw_pan_nor_azi_glc_krd_hau_anl_ewe_akn_heb_tig_por_sun_bul_knd_kor_cnt_tha_sid_pol_rus_sod_yor_igb_ven_amh_jpn_bos_tur_xho_ben_hun_urd_est_dyu_swt_cic_slo_mnd_qcu_cze_swa_mlt_gam_alb_aeg_wly_tml_ger_arw_guj_dut_swe_bem_jav_owc_uzb_fre_spa_ukr_dgb_ctl_bam_mao_moo_zul_bat_prs_bsq_fin_tsn_tag_aze_rom_lit_grk_geo_scr_vie_mol_ita_lda_ses_chh_svk_eng_mcd_fbf_amr_lat_ind	0.248422562761396	0.648403193821307	0.518322005817206
853	nor_uzb_lit_mnd_por_vie_dyu_dut_tur_ger_fbf_fre_heb_sid_tha_bos_geo_alb_mlt_spa_sun_sod_rom_dgb_ven_kor_afr_tag_guj_amr_tsw_amh_qcu_swa_pan_ctl_tig_cic_bem_akn_bam_hin_slo_glc_yor_tml_xho_swe_anl_jav_fin_prs_arw_scr_chh_azi_mol_cnt_ita_cze_moo_ewe_urd_aze_ind_mao_mly_pol_owc_mcd_svk_hun_krd_jpn_est_ben_wly_ses_bsq_bat_rus_aeg_hau_grk_gam_zul_eng_knd_tsn_swt_igb_lda_bul_ukr_lat	0.507475515506128	1.17629395185886	0.242479642148815
854	jav_tml_est_rus_eng_vie_kor_mlt_mly_hin_dyu_azi_cze_tha_uzb_amr_mcd_tag_igb_sid_svk_glc_ger_urd_afr_ctl_qcu_chh_sun_dut_spa_bam_mnd_jpn_tig_lit_scr_ewe_moo_aze_aeg_gam_lda_dgb_bat_por_ind_xho_bul_yor_hun_fbf_sod_owc_mao_ven_ukr_fin_amh_heb_bos_mol_rom_zul_grk_nor_bsq_tsn_knd_pol_arw_wly_prs_anl_cic_lat_fre_swt_ita_tsw_akn_geo_swa_ben_tur_ses_pan_slo_cnt_guj_bem_alb_hau_krd_swe	0.377952005107122	0.85243137515079	0.396164648411396
855	tsw_sod_scr_mol_anl_xho_mnd_mao_ukr_swa_owc_lda_bem_cnt_mlt_zul_mly_ger_cze_bul_arw_lat_swt_ven_tag_jpn_ben_amh_est_wly_bam_amr_ses_qcu_igb_rom_aze_slo_uzb_bsq_ita_yor_geo_heb_grk_spa_pol_fre_nor_krd_ewe_chh_svk_tsn_rus_hun_eng_jav_bos_glc_afr_tml_hin_moo_aeg_alb_cic_por_dyu_fbf_bat_tha_azi_dut_akn_swe_knd_fin_mcd_tig_hau_dgb_gam_kor_tur_pan_sun_vie_prs_guj_ctl_sid_lit_ind_urd	-0.0635586847716019	-0.169883821425086	0.865470512022097
856	ita_mol_amr_heb_swe_ven_zul_bos_ind_krd_pol_hau_dut_bam_lit_swt_fin_prs_qcu_ctl_owc_mly_fre_sid_wly_alb_afr_bul_bsq_azi_ben_tsn_bem_svk_dgb_glc_rom_yor_tig_ewe_mcd_chh_cic_por_tml_igb_sun_uzb_sod_swa_mao_slo_tsw_ger_geo_est_ukr_tur_urd_jpn_cze_aze_jav_lda_hun_tha_arw_xho_spa_scr_ses_cnt_akn_vie_mlt_bat_eng_kor_nor_tag_guj_amh_hin_lat_dyu_mnd_moo_gam_grk_pan_aeg_fbf_knd_anl_rus	0.565895223192276	1.32118791507513	0.189680127266515
857	chh_por_eng_lat_mcd_heb_svk_cic_kor_azi_ses_wly_gam_tsn_ewe_amh_owc_rus_ven_uzb_tur_vie_fre_knd_igb_aeg_lit_sid_hin_bam_ctl_bem_ukr_amr_tml_jpn_grk_sod_alb_ben_dgb_glc_mao_xho_jav_tag_swt_guj_bul_fbf_tsw_mnd_ita_prs_bsq_sun_est_swe_scr_bat_tha_qcu_mol_moo_pan_ger_fin_cnt_dut_pol_mly_swa_tig_ind_geo_zul_nor_yor_urd_akn_spa_afr_anl_lda_cze_dyu_mlt_bos_slo_hun_hau_aze_rom_krd_arw	-0.512123882184373	-1.76490797808269	0.0808620622263354
858	fin_eng_ind_mao_dgb_swt_sid_por_afr_nor_lit_rom_urd_cic_guj_knd_vie_bos_anl_ukr_uzb_sun_bem_tag_mnd_arw_grk_swe_cnt_pan_fre_gam_slo_ben_azi_glc_mlt_aeg_akn_hun_hau_bam_ger_moo_hin_ita_aze_lat_swa_est_pol_tig_owc_amr_wly_yor_cze_fbf_ewe_mol_zul_tsn_krd_mcd_svk_tml_jpn_amh_bat_xho_ctl_chh_sod_ven_prs_jav_bul_alb_qcu_dut_heb_scr_ses_igb_kor_rus_lda_bsq_dyu_tha_geo_tur_mly_spa_tsw	0.106788533821572	0.240536063915285	0.810444157379038
859	jav_alb_bul_scr_aze_jpn_fbf_gam_yor_arw_fin_vie_knd_kor_tig_glc_bem_por_lda_tag_lat_wly_rom_ben_ind_aeg_igb_mao_tml_bat_bsq_ven_ewe_ses_tsn_mly_swt_fre_dut_ita_pan_prs_tha_mlt_owc_afr_rus_cic_azi_bam_uzb_dyu_est_sod_spa_xho_swa_nor_pol_svk_hun_mnd_akn_amr_amh_grk_hin_tsw_moo_mcd_cnt_guj_zul_ctl_ger_anl_chh_lit_eng_bos_mol_krd_swe_qcu_sid_slo_geo_heb_urd_dgb_tur_hau_sun_ukr_cze	0.516525191500188	1.31690871454851	0.191105043225673
860	sun_swe_est_tig_aeg_knd_bsq_dut_lat_dgb_mcd_tsw_swt_tag_alb_glc_tur_ses_mlt_ewe_yor_jpn_chh_arw_swa_akn_svk_lit_mnd_cic_hin_ctl_igb_eng_mao_moo_kor_afr_tml_ind_heb_amh_grk_geo_krd_bem_bos_urd_prs_fre_fbf_pol_tha_hun_scr_pan_vie_qcu_cnt_ben_sid_bul_owc_lda_uzb_slo_azi_xho_ven_guj_gam_wly_mly_hau_aze_mol_nor_bat_spa_anl_zul_sod_rom_ukr_dyu_cze_rus_por_jav_amr_bam_ita_tsn_ger_fin	-0.0383276538265365	-0.0856956714317494	0.931892566319461
861	tur_eng_anl_mao_dut_swe_ita_pol_spa_mlt_hin_sid_bat_uzb_ses_aeg_pan_lda_est_tml_lat_jav_owc_ctl_krd_yor_sod_cic_guj_bsq_alb_qcu_hau_swa_nor_kor_scr_igb_rus_mol_swt_bem_jpn_gam_heb_dyu_xho_chh_lit_tha_cze_fbf_por_prs_svk_moo_bam_ven_grk_arw_amr_afr_glc_hun_fin_akn_ukr_ben_zul_ewe_mcd_amh_azi_cnt_tig_geo_bos_slo_ger_knd_bul_tsw_rom_tag_tsn_fre_vie_mly_urd_wly_sun_dgb_aze_mnd_ind	-0.255581980215916	-0.597434785089389	0.551669038658305
862	glc_cnt_tsn_mcd_ben_heb_qcu_vie_sod_knd_ewe_scr_ven_hin_mly_dgb_anl_arw_bsq_tig_amr_uzb_wly_aeg_tha_mlt_ses_lit_tag_rom_moo_igb_bam_gam_grk_guj_jpn_akn_pol_hau_swe_ger_fin_fbf_afr_bos_swt_pan_geo_eng_rus_amh_ind_prs_chh_lda_kor_bul_azi_alb_spa_tsw_slo_dut_mnd_jav_mol_tml_ctl_swa_por_fre_cze_cic_bem_sid_svk_nor_dyu_owc_lat_urd_yor_sun_tur_mao_xho_est_ukr_bat_krd_aze_hun_ita_zul	-0.452537876329986	-1.16073811032945	0.24871927571177
863	bam_swa_urd_slo_geo_rom_guj_rus_pol_ses_ger_uzb_krd_tur_bos_ita_hau_bul_swe_ukr_dut_azi_bat_igb_aze_amh_wly_mnd_swt_moo_hun_tha_chh_est_ven_aeg_bsq_pan_anl_xho_mlt_kor_ewe_mol_owc_spa_yor_fbf_lat_sun_tsw_zul_tml_amr_afr_sod_svk_dyu_dgb_ind_fin_arw_vie_jpn_gam_eng_sid_por_tag_mao_fre_ctl_qcu_glc_mcd_nor_tig_ben_lit_prs_knd_heb_bem_grk_cic_akn_jav_mly_cze_alb_tsn_cnt_hin_lda_scr	-0.156354804008657	-0.354499405689992	0.723767217623726
864	por_ewe_knd_amh_mcd_sid_fre_fin_svk_moo_owc_alb_dyu_cnt_ctl_jav_wly_ben_chh_azi_hau_guj_tha_jpn_gam_tag_aeg_heb_amr_geo_ven_zul_lat_cze_qcu_uzb_bul_krd_ukr_tig_glc_sod_hin_mly_vie_swa_mlt_dgb_tsw_bem_ind_pol_sun_lda_ger_hun_ita_prs_tur_mnd_igb_mao_pan_arw_slo_eng_rus_grk_aze_bos_mol_akn_fbf_tml_bsq_afr_anl_spa_lit_est_bam_swe_urd_rom_swt_dut_tsn_kor_scr_ses_yor_xho_bat_nor_cic	-0.266724390447789	-0.637490700121516	0.525371642395585
865	spa_bsq_dut_arw_dyu_azi_bam_tsw_jav_bat_prs_ctl_owc_sun_ger_ben_swe_yor_swa_hun_amh_est_aze_dgb_rom_tig_xho_zul_lit_gam_vie_knd_aeg_mlt_ven_mnd_bem_hau_swt_tsn_lda_geo_mao_sid_cze_igb_ita_eng_fbf_mly_bos_heb_amr_tur_jpn_fre_nor_tha_guj_wly_cic_hin_afr_ind_chh_ukr_slo_krd_bul_rus_scr_cnt_ses_lat_fin_grk_akn_uzb_qcu_pan_svk_tml_alb_tag_glc_pol_anl_urd_kor_ewe_por_mol_sod_moo_mcd	-0.407885832301331	-0.972193438518698	0.333476163722788
866	alb_akn_dut_azi_bos_cnt_aze_lit_sun_glc_mlt_bsq_hau_urd_jav_rom_spa_prs_fre_bem_dgb_swe_ukr_tig_est_mol_lda_scr_guj_anl_xho_tur_amh_dyu_aeg_gam_mnd_tha_cic_ses_ewe_geo_swa_moo_mcd_ven_por_fbf_swt_ben_igb_wly_yor_fin_tag_ctl_mao_ger_mly_nor_lat_bam_svk_bat_ind_tsn_cze_hin_ita_eng_amr_slo_hun_knd_afr_heb_pan_chh_bul_tsw_pol_qcu_zul_jpn_kor_sid_rus_sod_arw_uzb_grk_tml_vie_krd_owc	-0.364335526042334	-0.824547064499338	0.411738603019948
867	sid_ind_tha_akn_krd_ita_wly_lat_ben_mcd_afr_ewe_mao_fbf_azi_alb_cze_svk_anl_hau_bos_uzb_dyu_sod_lit_owc_spa_yor_ses_swt_tml_cnt_scr_eng_tig_gam_dgb_moo_bem_por_hin_lda_bul_urd_aeg_kor_prs_mol_swa_amr_knd_rom_hun_xho_rus_dut_bam_amh_jpn_arw_nor_swe_bat_ctl_cic_fre_chh_mlt_ger_tag_guj_glc_ven_mnd_bsq_sun_igb_pan_tsw_est_grk_mly_aze_heb_geo_zul_slo_jav_ukr_tsn_qcu_fin_vie_tur_pol	1.03035614930132	2.41689091047575	0.017605060457464
868	glc_arw_sod_knd_ind_bam_zul_ses_swa_dgb_nor_ita_anl_wly_slo_lat_bos_jav_kor_fin_bsq_amr_krd_mol_vie_cnt_fre_cic_swe_owc_hun_qcu_ukr_svk_tsn_sun_pol_tig_pan_dut_tag_bul_uzb_por_swt_ewe_tha_guj_rus_hin_afr_lda_lit_mlt_mcd_tml_prs_gam_mly_moo_grk_igb_ctl_mnd_ven_dyu_rom_tur_aze_bem_chh_alb_mao_bat_heb_jpn_sid_est_cze_xho_spa_tsw_akn_geo_amh_scr_yor_azi_hau_ger_fbf_eng_urd_aeg_ben	0.0348860476724191	0.0915190041385537	0.927277048040538
869	ger_tha_ven_bos_afr_hun_heb_geo_alb_bul_mlt_cic_mao_vie_cnt_fre_ind_tig_moo_lda_aze_bem_bam_guj_kor_pan_eng_amh_igb_knd_ses_mcd_zul_pol_ctl_glc_dgb_bat_tsw_fbf_hin_bsq_swt_aeg_fin_ewe_akn_prs_urd_hau_dut_mol_sun_krd_rus_sid_swa_ita_dyu_arw_yor_por_gam_grk_rom_tml_qcu_svk_jav_ukr_cze_chh_slo_lit_tag_azi_lat_amr_est_wly_jpn_sod_swe_ben_mnd_tsn_uzb_mly_xho_anl_spa_scr_tur_owc_nor	-0.367584969994522	-0.898621236059588	0.371175164216155
870	lit_yor_alb_sid_pan_swt_fin_bul_jpn_wly_rus_fre_igb_anl_ewe_vie_geo_tur_mao_xho_arw_qcu_swe_chh_tml_amh_cic_afr_bsq_cnt_ind_nor_ses_krd_mly_tha_bem_ita_urd_kor_cze_ger_uzb_amr_jav_ukr_tsw_bos_moo_spa_aeg_swa_ben_dgb_aze_est_glc_lat_por_hin_mol_prs_heb_pol_grk_knd_lda_scr_svk_azi_bat_dut_ven_mcd_akn_guj_fbf_ctl_mnd_bam_sod_rom_mlt_sun_gam_zul_dyu_hau_tag_tsn_slo_hun_eng_owc_tig	-0.133273140337399	-0.302732720681263	0.762769648313668
871	fbf_ctl_anl_alb_swe_lit_slo_yor_vie_cic_hin_bos_mol_ben_geo_sid_aeg_urd_ewe_owc_ind_wly_hun_mnd_amr_hau_pol_guj_ger_azi_cze_krd_bem_tml_mlt_grk_mao_spa_eng_tur_heb_svk_dgb_knd_tsw_igb_mcd_moo_est_bul_por_afr_tig_sun_ven_glc_akn_zul_sod_cnt_rus_amh_chh_gam_qcu_nor_aze_swa_tha_bat_uzb_arw_xho_jpn_tag_lat_ita_pan_bsq_swt_dyu_fre_dut_ses_jav_lda_ukr_prs_mly_bam_fin_scr_tsn_kor_rom	0.287892170390212	0.645824329826066	0.519983496004472
872	mly_alb_yor_dut_pol_hin_amr_swa_svk_lat_arw_fin_qcu_urd_aze_sun_dgb_akn_prs_uzb_ger_cze_fre_ses_tur_amh_hau_anl_vie_chh_rom_heb_dyu_mol_bos_ewe_cic_tml_ita_knd_mcd_bat_eng_tig_swt_swe_afr_lit_scr_zul_est_bem_igb_por_moo_mlt_aeg_nor_tsw_mnd_bam_geo_ctl_krd_owc_wly_glc_grk_tag_sod_mao_kor_azi_tha_jpn_fbf_sid_bul_rus_guj_xho_cnt_pan_hun_tsn_gam_ven_ukr_spa_ind_bsq_lda_jav_slo_ben	0.368233684862529	0.866762518148689	0.388302947095253
873	bem_slo_mly_cze_heb_sid_ita_pol_kor_xho_vie_ger_dut_qcu_tsn_pan_geo_chh_krd_eng_gam_moo_grk_mnd_alb_amr_knd_mlt_tig_ctl_urd_svk_arw_swe_anl_bsq_bat_tml_bam_ven_amh_mol_hau_lit_ewe_jav_azi_hun_bos_igb_mao_fbf_dyu_mcd_tag_uzb_spa_sod_swt_rom_dgb_aze_cic_ses_aeg_bul_ukr_tur_tsw_fin_scr_lda_sun_yor_rus_owc_guj_afr_est_ind_swa_jpn_ben_lat_hin_glc_wly_por_prs_akn_tha_cnt_fre_nor_zul	-0.339664865358589	-0.788431279897146	0.432449649368696
874	aeg_arw_kor_hun_tur_vie_grk_bam_amr_mnd_ita_sod_cnt_swe_spa_por_ctl_ger_jpn_dut_mly_svk_bat_bem_ven_dyu_aze_mlt_hin_krd_moo_yor_geo_glc_swt_cic_fin_anl_xho_guj_azi_fbf_prs_jav_wly_ewe_bsq_ukr_tha_qcu_ses_eng_zul_amh_slo_dgb_owc_afr_igb_sid_mcd_tsn_knd_tig_bul_bos_fre_nor_chh_tag_mol_tml_tsw_heb_pan_urd_scr_swa_rom_lat_sun_alb_pol_ind_hau_ben_lda_lit_gam_mao_est_rus_uzb_akn_cze	-0.219816812621571	-0.49685775901852	0.620461868565632
875	jpn_mlt_wly_rom_lda_bul_ewe_ben_fre_jav_alb_yor_bos_dut_nor_tml_bat_ger_afr_amh_kor_hin_mol_mnd_aze_hau_swt_eng_fbf_chh_tag_ses_ind_tur_ita_qcu_bsq_sid_igb_azi_fin_mcd_lat_arw_akn_moo_glc_hun_pol_ven_knd_spa_slo_por_uzb_tha_cic_tsw_aeg_ctl_cnt_rus_swa_geo_zul_sod_est_gam_krd_tig_mao_lit_ukr_grk_amr_tsn_anl_vie_cze_bem_urd_pan_owc_svk_scr_bam_swe_xho_mly_dgb_guj_heb_prs_dyu_sun	-0.600021090154309	-1.40784030680807	0.162512262021367
876	bat_zul_xho_geo_swt_grk_eng_swe_rus_rom_slo_sun_scr_aeg_hau_mly_spa_svk_swa_ses_cnt_uzb_mol_lat_cze_urd_dyu_alb_owc_igb_anl_lda_amr_yor_sid_bem_mlt_fin_akn_ven_dut_ben_heb_ita_tur_prs_krd_ctl_afr_chh_ewe_mao_fre_tig_hin_ind_cic_jav_kor_bam_por_wly_ger_gam_mcd_aze_qcu_bsq_arw_lit_azi_fbf_tsw_tsn_tml_sod_moo_hun_nor_mnd_pol_knd_est_pan_ukr_tha_bul_tag_jpn_dgb_vie_bos_guj_glc_amh	-0.137336909374004	-0.321349262904993	0.748666819217559
877	qcu_yor_owc_jav_bat_ses_bam_ven_lit_mnd_moo_mlt_aeg_heb_glc_cnt_dgb_lat_wly_mol_fre_rom_cze_amh_tsw_igb_alb_arw_bul_pan_chh_tsn_afr_swa_jpn_lda_bos_knd_zul_grk_ind_dut_nor_mly_bem_tur_amr_vie_swe_pol_dyu_ita_slo_kor_bsq_tig_svk_fin_swt_mcd_sun_anl_sid_fbf_krd_ctl_tml_est_ger_ukr_gam_spa_xho_sod_hin_urd_mao_akn_ewe_hau_scr_prs_cic_uzb_hun_aze_tha_ben_guj_rus_tag_eng_azi_geo_por	-0.658756654113334	-1.57849133035084	0.117848284840971
878	fre_glc_zul_xho_bsq_igb_por_fbf_mlt_rom_sun_hau_amr_owc_rus_tsn_alb_mol_anl_akn_tag_prs_pan_svk_aeg_kor_arw_krd_dut_ses_hun_sid_ctl_amh_chh_swa_jpn_ind_hin_moo_pol_swt_mcd_mly_afr_ben_est_bos_cnt_grk_mnd_lit_scr_ewe_vie_bul_lda_wly_ita_dgb_spa_tml_bam_heb_azi_cze_bem_slo_ger_jav_dyu_urd_sod_lat_ukr_swe_yor_gam_eng_ven_mao_tur_knd_fin_aze_qcu_tsw_geo_uzb_nor_guj_tha_tig_cic_bat	-0.647166462519019	-1.47332940329204	0.14403892286996
879	grk_est_jpn_lda_igb_ind_lit_mcd_ewe_qcu_swe_glc_svk_pol_rus_knd_bsq_ger_mnd_tur_eng_swa_yor_ven_azi_mlt_sod_fin_swt_heb_cze_wly_tml_tag_tsn_amh_mol_mly_scr_ita_guj_bul_aze_akn_tig_kor_afr_owc_bos_gam_spa_fre_krd_bam_mao_bem_fbf_chh_nor_ses_rom_moo_prs_ben_sun_arw_aeg_pan_cic_geo_dyu_hau_ukr_sid_anl_slo_dut_zul_por_amr_hun_cnt_tsw_urd_ctl_hin_dgb_vie_bat_lat_tha_uzb_xho_jav_alb	0.267608854152474	0.616603603372062	0.539002717291931
880	vie_swe_chh_sod_tha_amr_igb_lat_rus_akn_pan_swt_krd_ger_ita_tml_sid_por_mlt_mly_cnt_glc_est_zul_lda_mol_svk_owc_amh_knd_ctl_tsn_gam_aeg_hin_wly_mnd_yor_moo_qcu_bsq_fbf_afr_bem_pol_bos_ind_uzb_dgb_ses_xho_cic_dyu_tur_tag_kor_scr_nor_tsw_ewe_cze_swa_spa_bul_aze_arw_anl_guj_mcd_azi_jav_alb_prs_sun_mao_heb_grk_fre_hun_bat_ben_fin_urd_geo_tig_bam_lit_slo_hau_jpn_dut_ukr_rom_eng_ven	0.716869110053288	1.91203795230484	0.0589494915924087
881	est_tur_nor_svk_lat_geo_tsw_swa_rus_por_wly_mnd_lda_hin_slo_ita_ctl_tsn_azi_amh_heb_prs_ukr_mlt_amr_zul_hun_ind_ewe_mcd_bul_hau_cnt_urd_bsq_pol_tig_fin_ben_mao_anl_glc_swt_dgb_kor_jav_mol_ger_rom_bos_sid_ses_qcu_scr_dyu_aze_uzb_alb_aeg_bat_fre_cic_fbf_guj_grk_arw_tha_igb_moo_spa_eng_lit_yor_gam_tml_bem_owc_sun_jpn_xho_knd_sod_ven_tag_chh_swe_pan_vie_dut_mly_cze_krd_bam_akn_afr	-0.485188832297896	-1.08491035200128	0.28076576076904
882	owc_bat_cnt_pol_nor_lat_bem_est_hun_ses_wly_sod_tur_hin_moo_uzb_amh_kor_lit_prs_fin_tag_scr_swe_rus_yor_dgb_ctl_amr_tsw_tml_igb_dyu_aeg_zul_bos_spa_vie_gam_krd_svk_tha_afr_mcd_fre_qcu_ger_swa_ven_anl_bam_swt_alb_chh_slo_lda_fbf_cic_rom_akn_mnd_mol_mao_mly_grk_ukr_hau_ita_glc_geo_aze_heb_bul_arw_jpn_por_sid_jav_ind_ewe_urd_tig_guj_xho_knd_tsn_eng_azi_sun_ben_pan_dut_cze_bsq_mlt	-0.184381952247854	-0.473188514210384	0.637187474460018
883	cnt_ger_owc_por_ewe_jav_gam_qcu_sun_amh_mcd_swa_kor_chh_geo_bos_spa_krd_pol_hau_arw_aze_knd_mnd_svk_ctl_ita_vie_afr_anl_tsn_sid_mlt_tig_est_hin_guj_tha_bsq_dgb_mol_fbf_moo_fre_swe_fin_jpn_prs_ses_dyu_alb_bem_rom_aeg_xho_urd_ukr_nor_ven_yor_dut_ben_wly_pan_lda_heb_hun_amr_slo_bul_igb_tur_akn_bam_glc_uzb_cic_zul_tml_lat_lit_bat_tsw_swt_ind_mao_grk_tag_rus_azi_cze_scr_mly_sod_eng	0.331658013264884	0.855590991484168	0.39442302076824
884	sid_fbf_lat_glc_uzb_vie_hin_hun_mly_rom_tha_ind_zul_cic_est_tml_kor_gam_grk_tsw_alb_geo_guj_swa_sun_dyu_akn_arw_amh_tag_mcd_ven_owc_amr_svk_dut_ger_ses_igb_dgb_tsn_rus_bam_knd_moo_heb_anl_bat_sod_urd_eng_bos_lit_slo_cnt_scr_swe_ukr_azi_swt_spa_por_mnd_qcu_prs_ewe_ben_aze_ita_jav_lda_jpn_krd_ctl_pol_bul_wly_tig_nor_tur_fin_yor_bem_pan_aeg_cze_xho_chh_mol_bsq_mlt_mao_fre_hau_afr	-0.719601562888631	-1.86681119575028	0.0650784884493045
885	bos_jpn_cnt_tha_dut_azi_spa_hin_xho_zul_cze_mly_ukr_lat_ind_vie_est_nor_prs_gam_bat_amh_por_bem_alb_lda_scr_afr_fin_ita_mlt_amr_anl_ben_tag_kor_knd_sod_sid_arw_glc_swt_ven_tsn_eng_sun_slo_mol_hun_jav_dgb_pol_ger_swe_krd_moo_yor_akn_fbf_heb_lit_tig_pan_bul_swa_mnd_mcd_geo_chh_svk_wly_uzb_aze_cic_dyu_hau_bsq_tsw_rus_tml_ctl_guj_fre_tur_qcu_aeg_igb_owc_urd_bam_ewe_grk_ses_rom_mao	-0.305937656899612	-0.72060657340328	0.472959041213981
886	arw_moo_bsq_ewe_swa_jav_lda_guj_prs_mnd_hin_dgb_mcd_fin_eng_swt_sun_slo_scr_mly_cic_ctl_vie_spa_hau_aeg_nor_ven_rus_geo_lat_wly_svk_amr_xho_bos_amh_kor_qcu_lit_cze_knd_mlt_fre_bam_rom_zul_jpn_tur_hun_gam_owc_pol_azi_est_swe_mao_yor_bat_glc_cnt_anl_afr_ses_tsw_bem_sid_ger_sod_krd_dut_ben_heb_tig_grk_tsn_fbf_ita_mol_dyu_tag_pan_igb_tml_bul_ind_akn_por_uzb_tha_alb_urd_chh_aze_ukr	0.226635266625411	0.543359653553214	0.588182263803042
887	ger_anl_swe_por_ewe_owc_hun_ven_est_akn_arw_sun_hau_grk_tur_mcd_glc_tag_svk_aeg_dut_gam_bsq_qcu_ukr_bat_wly_fin_cnt_ctl_mly_pan_mol_urd_aze_prs_amh_spa_yor_krd_fre_eng_rus_jav_pol_lda_cic_hin_vie_moo_knd_tig_bul_fbf_rom_nor_swa_afr_mao_amr_bos_ind_cze_tsn_azi_dgb_sid_geo_uzb_igb_zul_lit_tsw_jpn_sod_bam_lat_heb_kor_chh_ben_scr_mnd_xho_mlt_alb_bem_ita_tha_ses_slo_dyu_tml_guj_swt	0.255102909374609	0.66196195202909	0.509632569420005
888	arw_cnt_nor_krd_afr_rom_aze_lit_ukr_hin_tig_igb_mcd_ses_jav_mao_svk_tml_zul_eng_geo_bam_heb_lda_mol_sun_mly_akn_pan_ewe_swt_azi_est_kor_cze_yor_owc_bsq_ctl_bat_slo_fin_vie_knd_rus_bem_fbf_ben_tha_amh_ger_moo_qcu_sod_gam_pol_por_bos_dut_bul_xho_swa_hun_spa_amr_tur_aeg_guj_wly_glc_sid_lat_uzb_prs_cic_urd_dyu_jpn_dgb_fre_ven_mnd_ind_tag_chh_ita_scr_anl_tsn_grk_mlt_swe_alb_hau_tsw	-0.269153903813416	-0.715536636675974	0.476070160277168
889	ewe_ukr_hau_pan_igb_moo_xho_azi_por_bsq_heb_mly_bul_cic_sun_tml_tag_ita_nor_afr_geo_pol_swt_ben_bem_uzb_ind_ven_hin_glc_prs_tur_arw_dgb_dut_mao_cnt_ger_est_sid_rom_amh_swe_krd_dyu_mol_zul_qcu_rus_yor_jpn_aze_svk_wly_lda_chh_swa_tsw_ctl_lat_urd_mlt_bam_guj_alb_knd_tig_anl_tsn_tha_spa_amr_ses_owc_fbf_gam_cze_sod_bos_lit_vie_akn_eng_scr_jav_mcd_kor_bat_fin_mnd_fre_aeg_hun_grk_slo	-0.437575366773169	-1.16458585776829	0.247165377222331
890	dut_svk_guj_dgb_swa_cic_mnd_spa_rus_yor_moo_bos_cnt_por_amr_fre_pan_swe_tsw_qcu_hin_nor_ukr_arw_afr_sid_ctl_heb_sod_bul_geo_lda_rom_prs_lit_tag_mcd_urd_swt_ger_tur_aze_jpn_fbf_tha_bsq_uzb_kor_ind_sun_zul_jav_amh_aeg_bam_gam_pol_alb_ses_grk_hau_eng_igb_akn_tml_chh_mao_tsn_mol_owc_wly_lat_dyu_est_scr_knd_bem_mlt_cze_vie_ewe_azi_tig_glc_slo_ita_bat_fin_mly_krd_ben_anl_hun_xho_ven	-0.44998707225816	-1.16678992705427	0.246278390456106
891	bem_tml_igb_heb_pol_mcd_bsq_bam_cnt_jpn_xho_prs_tha_scr_jav_est_sun_swt_rus_cze_fre_lda_ven_lat_kor_hun_amh_zul_urd_guj_ses_qcu_mol_tsw_owc_fin_tig_ewe_tsn_alb_pan_glc_amr_bos_fbf_svk_bat_geo_vie_tur_spa_chh_knd_mly_wly_afr_gam_anl_grk_slo_ctl_por_uzb_moo_cic_aeg_hau_mlt_tag_mnd_lit_eng_ben_hin_rom_aze_dgb_dyu_mao_ukr_sod_krd_dut_akn_azi_swa_swe_arw_ger_ita_bul_ind_sid_yor_nor	0.0664461922819886	0.158870832086265	0.874115137107466
892	grk_tur_cnt_bat_lat_aeg_est_jpn_bos_swa_tig_vie_owc_bem_azi_spa_tml_lda_swe_hin_nor_krd_bam_ita_yor_zul_urd_gam_bul_slo_cic_tsn_por_ven_sid_afr_mcd_eng_mao_igb_ctl_geo_akn_scr_pol_rus_mlt_moo_ukr_mol_dut_prs_pan_fin_lit_fre_arw_wly_tha_sun_bsq_chh_hun_ewe_aze_cze_ben_jav_xho_mly_ger_amr_tag_alb_fbf_knd_mnd_guj_ses_tsw_qcu_glc_kor_rom_dgb_ind_sod_uzb_heb_dyu_anl_svk_hau_swt_amh	0.468953434649055	1.20330653103118	0.231911926520452
893	amr_scr_amh_ven_rus_hin_bem_kor_sid_moo_bam_est_jav_eng_tag_zul_vie_alb_bat_mly_ukr_fre_sod_dgb_afr_igb_krd_swe_mao_urd_fbf_dyu_owc_ita_swt_lat_spa_prs_ctl_ben_lda_arw_rom_svk_sun_ewe_nor_tsw_pol_mol_ses_cnt_knd_chh_mnd_akn_jpn_fin_azi_heb_ind_geo_hau_yor_swa_tig_gam_tur_aeg_tml_wly_lit_guj_aze_xho_qcu_ger_cze_bos_cic_glc_anl_bsq_hun_dut_pan_bul_tha_mlt_uzb_grk_slo_tsn_mcd_por	0.339732917532363	0.775035936429651	0.440284610408238
894	glc_tag_bos_por_mlt_tsn_amh_gam_ind_chh_grk_tsw_mao_mnd_dyu_ukr_sod_afr_yor_eng_heb_tha_bem_fbf_ven_amr_tur_est_ctl_cic_scr_cze_bam_anl_ita_tml_dut_uzb_ewe_pol_aeg_knd_wly_krd_xho_aze_tig_sid_arw_slo_rus_fin_dgb_azi_hau_ses_bsq_vie_svk_alb_lit_igb_hun_akn_jpn_rom_mol_cnt_fre_swa_swt_geo_kor_ger_prs_qcu_owc_lda_urd_swe_jav_spa_bat_zul_lat_guj_hin_mcd_ben_pan_sun_bul_moo_mly_nor	0.105626036354257	0.232488424666363	0.816669543584268
895	vie_ukr_ita_wly_lat_cnt_ven_bem_knd_bat_gam_sod_aeg_mlt_tsn_prs_ben_geo_pan_slo_rus_dyu_mao_urd_grk_rom_mnd_heb_jpn_owc_tag_hun_tsw_azi_bos_dgb_spa_cze_aze_por_fre_akn_hau_tha_lit_swe_dut_qcu_amr_sun_mcd_ctl_uzb_bsq_jav_pol_swt_xho_fin_kor_igb_chh_hin_amh_nor_alb_bul_tig_mol_yor_est_fbf_glc_cic_ind_eng_swa_sid_tur_ewe_zul_tml_guj_lda_scr_bam_ger_krd_mly_arw_ses_moo_anl_afr_svk	-0.260835148161703	-0.604934939919536	0.546695448428567
896	est_vie_owc_cze_tag_ctl_por_ita_aze_igb_aeg_arw_geo_uzb_rom_tml_wly_bat_kor_ven_nor_gam_fre_jpn_lit_knd_tsn_swa_hin_bam_rus_jav_tha_scr_slo_alb_mnd_mao_urd_pan_grk_swe_bos_krd_spa_zul_yor_dgb_glc_akn_guj_mol_cic_moo_chh_eng_lat_pol_tig_sid_qcu_mlt_ben_fin_bem_ewe_tsw_ses_xho_bul_ger_sod_amh_ind_dyu_dut_sun_cnt_amr_hau_lda_afr_mcd_mly_bsq_swt_tur_heb_azi_anl_prs_ukr_fbf_svk_hun	-0.118127626876604	-0.301560467491652	0.763660420740329
897	fre_pol_lda_hin_ven_bos_glc_tag_urd_mao_mnd_afr_knd_lat_tha_bsq_kor_sod_swt_jpn_ewe_alb_hun_amh_moo_chh_cic_rus_akn_ind_heb_sid_bam_amr_jav_swa_ctl_xho_tur_anl_svk_geo_ita_arw_cze_azi_mol_dut_igb_aze_krd_tsw_prs_mlt_bul_bat_spa_hau_vie_nor_slo_yor_dyu_fbf_zul_bem_swe_dgb_mly_lit_ses_ben_ger_cnt_wly_sun_eng_owc_ukr_tsn_gam_scr_mcd_pan_aeg_rom_qcu_tig_tml_fin_guj_uzb_est_grk_por	-0.58414580571869	-1.33119452660892	0.18637913638888
898	mlt_lat_mol_xho_tml_moo_aeg_swa_wly_sod_nor_bat_dyu_tsw_kor_bos_igb_sun_ind_pol_ben_cic_mcd_ctl_urd_lda_pan_fre_hun_akn_scr_ewe_arw_tha_anl_spa_alb_tur_mnd_mly_aze_cze_lit_eng_cnt_jpn_rus_swt_ita_mao_est_geo_fin_heb_tig_jav_rom_bul_swe_hau_bsq_fbf_owc_sid_svk_dgb_tag_grk_chh_por_vie_ukr_tsn_dut_prs_slo_glc_zul_bem_knd_azi_ven_bam_ger_yor_afr_uzb_gam_guj_krd_hin_amr_qcu_ses_amh	-0.137436977697859	-0.37179851371424	0.710888653895482
899	gam_chh_hin_bam_alb_fre_fin_heb_sun_krd_ses_arw_swe_lda_jav_tml_slo_grk_bsq_ctl_pan_glc_uzb_mnd_sid_cnt_bem_pol_sod_akn_dut_tig_mly_xho_afr_qcu_ukr_spa_mlt_hau_cze_aze_rom_zul_lit_moo_por_knd_eng_amh_azi_bul_fbf_anl_swa_est_geo_ben_dyu_tsw_ita_vie_igb_scr_guj_prs_urd_jpn_ind_tur_bos_nor_cic_amr_owc_hun_rus_ven_kor_tag_mao_ger_wly_mol_mcd_tha_swt_aeg_yor_tsn_ewe_lat_dgb_svk_bat	-0.319416917861712	-0.836771391131692	0.404866110575633
900	svk_bos_sid_swt_pol_mol_ewe_dyu_tha_azi_amh_dut_heb_por_alb_ben_fin_ita_cnt_cze_mao_jav_yor_sun_aze_scr_lit_tml_igb_zul_tag_swa_mlt_bam_rom_tig_ger_bat_akn_spa_vie_tsn_rus_krd_fre_swe_mly_guj_prs_hau_cic_ctl_afr_tur_urd_amr_owc_ven_ind_mcd_fbf_hin_grk_knd_lda_chh_slo_sod_arw_geo_hun_est_lat_dgb_xho_ukr_wly_bul_qcu_bem_anl_jpn_aeg_glc_kor_mnd_nor_eng_pan_bsq_tsw_uzb_ses_gam_moo	0.379484238577045	0.8605985555906	0.391672436910198
901	ita_cic_ses_ukr_mly_ctl_amh_est_qcu_tig_por_bat_bam_tag_moo_chh_geo_sod_pan_dgb_alb_mol_tml_zul_amr_ger_cze_cnt_tsn_afr_mcd_yor_anl_fre_swt_gam_igb_urd_bsq_pol_ben_fbf_mao_owc_sid_ewe_ven_mlt_hin_jpn_hau_tsw_krd_prs_tha_nor_swe_uzb_lit_grk_akn_bos_azi_aze_arw_lat_ind_aeg_wly_sun_vie_glc_dut_dyu_xho_slo_knd_rom_jav_fin_guj_spa_tur_bul_lda_bem_swa_scr_heb_mnd_eng_kor_hun_rus_svk	NA	NA	NA
902	yor_guj_igb_eng_ses_akn_aeg_rom_moo_urd_krd_bam_lda_amh_hin_dyu_bem_mcd_fbf_heb_lit_ita_kor_sun_jpn_alb_mlt_ben_svk_pan_mao_prs_sid_arw_spa_tur_tha_swt_tsw_ind_por_tag_chh_bat_mly_scr_tml_grk_bsq_cnt_xho_uzb_ger_ctl_dut_qcu_glc_sod_est_bul_ukr_tig_owc_wly_cic_jav_hun_cze_swa_afr_mnd_rus_azi_lat_pol_zul_hau_amr_geo_fre_ven_knd_vie_slo_aze_nor_fin_bos_tsn_mol_ewe_swe_gam_anl_dgb	0.768769888425409	1.77987019321311	0.0783634858309533
903	guj_cze_hin_bos_aze_bam_uzb_yor_eng_tha_fbf_rom_tsn_mcd_moo_pol_zul_jav_aeg_chh_tag_ses_wly_anl_arw_swt_geo_glc_hun_cnt_owc_lda_kor_slo_tur_grk_qcu_amh_prs_vie_swa_dut_pan_amr_tml_ger_dyu_sod_ewe_spa_hau_swe_jpn_fre_dgb_bsq_sid_ukr_nor_rus_est_mly_urd_igb_alb_ven_krd_heb_bem_lit_ita_mnd_tig_gam_ind_scr_sun_bul_mol_mao_por_tsw_svk_ben_bat_mlt_knd_akn_azi_fin_cic_ctl_lat_xho_afr	0.139359708932386	0.314913490753842	0.753532811655608
904	cze_sod_afr_nor_ven_krd_gam_bam_swe_ita_aeg_vie_ger_dgb_mol_rom_dyu_wly_azi_fre_bul_bos_tsn_akn_heb_arw_yor_moo_pan_swa_ses_ben_mnd_rus_grk_est_jpn_geo_urd_aze_igb_alb_zul_hin_slo_glc_amr_mlt_sid_mao_por_ukr_ctl_dut_mcd_hau_owc_tag_sun_spa_tsw_jav_xho_uzb_tml_qcu_lit_bem_lat_tur_scr_prs_kor_bsq_ind_mly_amh_lda_pol_swt_fbf_knd_eng_chh_fin_tig_ewe_hun_guj_cic_cnt_bat_tha_anl_svk	NA	NA	NA
905	grk_tig_dgb_kor_cnt_swa_vie_knd_yor_hun_owc_bsq_xho_sun_tag_mao_rus_slo_zul_ita_fbf_eng_heb_wly_mnd_swe_jpn_ukr_ctl_bul_igb_sod_por_glc_anl_bat_mol_urd_moo_qcu_guj_hin_afr_bem_ger_svk_chh_tha_ses_uzb_amh_rom_lat_arw_pol_azi_fin_est_mly_bos_jav_akn_swt_tml_bam_hau_geo_gam_cic_ewe_dut_mcd_sid_ben_scr_amr_ven_krd_cze_dyu_tsn_tsw_alb_mlt_lda_nor_tur_spa_fre_aze_ind_lit_prs_pan_aeg	0.156633497259236	0.411614422891992	0.681569149416826
906	bul_mlt_arw_grk_mcd_krd_cic_swe_hau_lit_tur_urd_sun_mly_cze_ctl_bem_azi_rus_lda_nor_fre_tag_dyu_fbf_mao_tsn_igb_ita_kor_zul_ses_sid_tml_tsw_akn_mnd_pol_ind_vie_knd_cnt_geo_gam_ukr_aze_por_ger_heb_svk_moo_prs_chh_aeg_swt_rom_tha_scr_ben_eng_jpn_bsq_mol_ven_anl_lat_glc_yor_afr_pan_guj_bos_bat_dgb_alb_ewe_hun_amr_fin_spa_hin_wly_amh_owc_est_dut_uzb_swa_tig_sod_xho_qcu_jav_slo_bam	0.539634017405959	1.47887395185592	0.142553222779213
[truncated: 94 more rows]
