# Supplementary material for: Future Tense and Economic Decisions: Controlling for Cultural Evolution
Source: PLoS One. 2015 Jul 17;10(7):e0132145. doi: 10.1371/journal.pone.0132145 (PMC4506144; doi:10.1371/journal.pone.0132145)
Supplement: S8 Appendix — See README files within the various sub-folders. (ZIP) [file pone.0132145.s008.zip › S3_Code/Residuals_new/PGLS/PermuteResults/permute_S_29000.csv]

	ftr	r	t	p
1	scr_glc_pol_dut_hin_nor_qcu_grk_akn_zul_uzb_mol_ses_guj_yor_swe_swa_knd_svk_ita_bsq_mnd_jpn_sid_mao_anl_mly_rom_ewe_ger_urd_afr_aze_swt_est_eng_tml_krd_hau_xho_alb_lda_cnt_sun_lat_cic_bat_por_tsn_gam_bam_bem_hun_tag_geo_prs_tha_arw_ind_slo_amh_chh_vie_azi_wly_igb_fbf_fre_heb_fin_mlt_spa_pan_owc_kor_moo_dgb_rus_ben_aeg_jav_mcd_lit_cze_amr_bos_dyu_bul_tsw_ctl_ven_tig_tur_ukr_sod	0.614574771297476	1.53822012579374	0.127390359831844
2	ukr_geo_fin_tsn_bsq_dyu_uzb_ses_scr_por_ctl_mol_bam_slo_mao_hin_rus_est_alb_lat_aze_chh_akn_hun_mly_sun_dut_eng_jav_nor_xho_aeg_knd_glc_cic_pol_swe_grk_gam_tur_tsw_heb_ven_ben_lit_urd_mlt_qcu_swt_cnt_azi_pan_arw_bos_sid_wly_ita_bem_ger_amh_spa_tig_amr_prs_moo_fre_afr_vie_jpn_ewe_sod_yor_cze_svk_rom_ind_owc_tag_bul_fbf_tha_tml_bat_krd_mcd_zul_anl_lda_guj_igb_hau_swa_mnd_kor_dgb	0.22274725054362	0.57649397927115	0.565674035232706
3	mao_kor_hun_akn_sid_lat_ctl_tig_hau_mcd_vie_grk_gam_spa_por_yor_afr_jpn_ben_sod_fre_tsn_arw_wly_glc_tsw_uzb_amr_eng_mol_dgb_bat_owc_moo_lit_prs_bul_mlt_ind_tha_qcu_swt_chh_ven_dyu_swe_ewe_anl_hin_tur_alb_scr_bos_swa_dut_aeg_sun_knd_cnt_ses_krd_fbf_lda_zul_guj_ukr_heb_fin_bam_bem_jav_mly_svk_ger_pan_xho_cze_tml_est_geo_azi_cic_rom_mnd_bsq_urd_amh_tag_pol_nor_rus_aze_igb_slo_ita	0.105585775750645	0.2805793270263	0.779656293550718
4	hau_nor_moo_bat_arw_ses_azi_pol_por_akn_tha_lat_ctl_mly_yor_ven_glc_spa_zul_tur_geo_sod_swa_mao_dgb_knd_tml_kor_cnt_bem_alb_krd_qcu_ewe_mol_heb_mnd_aze_igb_wly_lda_tag_sun_dyu_mlt_afr_hun_scr_pan_xho_eng_mcd_est_tsn_hin_sid_dut_uzb_tsw_bsq_jpn_prs_tig_swe_ukr_gam_owc_cic_cze_slo_jav_rom_amr_fre_ind_vie_fin_fbf_bam_bul_guj_swt_lit_grk_aeg_amh_ben_svk_ger_anl_rus_urd_chh_bos_ita	-0.162852706713212	-0.352860788020744	0.724991308684567
5	mao_ben_cze_mcd_ven_nor_swt_amr_alb_yor_ewe_bul_est_amh_slo_ita_ukr_lit_gam_tur_ses_aeg_tml_sid_jpn_mol_dgb_uzb_glc_tig_cic_lat_kor_tha_bam_tsn_tag_prs_mlt_anl_rom_moo_akn_pan_pol_bem_jav_wly_por_aze_hau_afr_mly_ger_eng_fin_krd_ctl_hin_urd_sun_ind_zul_sod_tsw_bsq_mnd_lda_cnt_chh_guj_xho_swe_bos_vie_qcu_heb_geo_swa_dut_owc_arw_fre_igb_grk_svk_scr_fbf_rus_hun_dyu_knd_azi_bat_spa	-0.0015850363016272	-0.0036913936314939	0.997062607461139
6	bsq_chh_scr_uzb_cic_tha_bul_bat_mnd_hau_moo_dgb_mol_fre_krd_por_eng_dut_ben_kor_ger_lda_hun_bam_swe_tag_amh_vie_sid_owc_azi_igb_jpn_swt_rom_lit_anl_fbf_arw_wly_mly_cnt_yor_gam_aze_sod_ven_alb_fin_akn_glc_amr_bem_tur_svk_tsw_mcd_ctl_rus_lat_pan_bos_prs_dyu_nor_grk_slo_mlt_xho_afr_geo_tsn_tig_sun_knd_jav_zul_cze_heb_urd_pol_ses_ind_qcu_hin_swa_ita_aeg_tml_ewe_guj_est_ukr_spa_mao	-0.147539646414567	-0.338419428517829	0.735809964353399
7	ctl_heb_ben_dyu_mly_chh_jav_svk_ewe_sod_amh_eng_ses_pan_hau_est_xho_mcd_ukr_scr_bem_spa_vie_lda_sun_swt_swe_aeg_fbf_wly_slo_afr_geo_anl_tml_swa_mao_alb_mol_cic_uzb_tig_ven_gam_tsw_tur_lit_ind_krd_hun_bos_rus_sid_aze_dut_rom_grk_por_urd_owc_arw_bam_ger_ita_bsq_yor_cze_amr_zul_knd_bul_akn_dgb_azi_pol_qcu_bat_tsn_prs_mnd_kor_guj_fre_cnt_moo_glc_lat_mlt_fin_nor_tag_tha_hin_jpn_igb	0.165650207946326	0.425615739649108	0.671371196043137
8	hin_jpn_bul_pol_tml_prs_dut_cnt_ger_swe_tag_bat_azi_ven_por_aze_mol_heb_ben_cic_fbf_pan_sod_yor_akn_qcu_tsw_geo_eng_ewe_amh_hau_knd_nor_vie_wly_gam_tur_sun_xho_mly_bsq_fre_afr_anl_ses_kor_ita_spa_alb_zul_swt_est_ukr_jav_cze_lit_aeg_tha_amr_uzb_grk_hun_bem_mnd_chh_igb_bam_dgb_tig_svk_dyu_scr_lda_arw_bos_krd_rus_owc_mcd_lat_mao_guj_rom_swa_ind_ctl_mlt_slo_sid_moo_glc_urd_tsn_fin	0.273297853566966	0.686658121758368	0.494006769597816
9	tag_nor_tig_grk_akn_fbf_mnd_uzb_anl_mao_amr_svk_swe_swa_tml_geo_dyu_ukr_xho_fre_dgb_zul_cnt_igb_ses_hun_urd_cze_jpn_hau_pol_mcd_tha_slo_pan_chh_knd_sod_est_lda_alb_tsw_afr_eng_wly_gam_bul_aze_yor_mly_glc_rus_scr_spa_lat_vie_mol_ben_bos_hin_cic_owc_ger_krd_arw_mlt_ita_kor_tur_swt_sid_bsq_dut_ind_ctl_jav_bat_qcu_amh_bam_aeg_rom_ewe_azi_moo_prs_heb_guj_bem_sun_ven_tsn_por_lit_fin	0.0600661168161579	0.157187629186201	0.87543773736113
10	urd_bsq_lda_tml_sid_fbf_gam_swt_bul_tsn_wly_dyu_sod_ind_rom_owc_hun_mao_xho_hau_nor_amr_knd_scr_bos_cnt_tsw_mlt_dut_afr_grk_mnd_bat_chh_sun_ewe_yor_qcu_svk_heb_ses_mcd_bam_ger_azi_ita_krd_alb_mol_ben_bem_anl_cic_swa_eng_jpn_por_lit_jav_guj_hin_pan_tur_dgb_zul_rus_spa_lat_moo_tig_mly_arw_akn_aeg_fin_ctl_aze_ven_est_cze_pol_slo_tag_kor_geo_tha_vie_igb_swe_amh_uzb_ukr_glc_prs_fre	-0.520991704438121	-1.36931553026626	0.174198401841807
11	amh_mnd_mcd_bam_prs_mlt_vie_arw_owc_anl_wly_ctl_chh_akn_urd_tsn_scr_ewe_fre_hau_alb_pan_tag_amr_krd_aze_nor_sid_slo_kor_heb_tsw_lat_bos_geo_ses_ind_tig_gam_mol_ven_bsq_eng_mly_spa_fin_jpn_sun_guj_fbf_moo_tur_ger_dyu_rus_ukr_mao_cze_hin_swe_tml_glc_pol_cnt_uzb_svk_xho_dgb_lda_igb_qcu_afr_est_aeg_zul_jav_grk_rom_bem_sod_ben_knd_cic_por_swa_lit_azi_hun_dut_tha_swt_bat_ita_bul_yor	0.769654001788215	1.78166644370716	0.078067864881423
12	amh_moo_swt_ben_arw_scr_zul_bos_mly_hin_alb_cze_ger_bem_bsq_bam_hau_igb_sun_sod_wly_fbf_heb_tag_fin_knd_urd_hun_tsw_fre_ind_est_ukr_ctl_dyu_cnt_ses_nor_uzb_ven_gam_amr_anl_tml_dut_krd_geo_rom_mlt_por_pan_sid_cic_vie_owc_jpn_jav_tig_guj_aze_lat_mnd_azi_glc_qcu_afr_grk_tur_prs_svk_swe_chh_bul_xho_dgb_kor_tsn_lit_mao_pol_bat_rus_lda_ewe_slo_eng_akn_aeg_tha_mol_ita_yor_swa_mcd_spa	0.67522954741609	1.61695028602918	0.109276167698137
13	scr_bul_dyu_alb_ses_lat_mnd_glc_fin_tha_lit_ita_tur_pan_amh_bos_bem_arw_dut_afr_mlt_moo_ger_prs_spa_fre_qcu_ewe_rom_hau_kor_mao_azi_yor_tig_urd_mly_sod_amr_swt_krd_tml_cic_guj_ctl_ind_tsn_tag_anl_swe_swa_dgb_mol_nor_eng_geo_igb_sid_uzb_slo_hun_akn_bsq_owc_vie_grk_chh_bam_ben_mcd_por_sun_wly_aze_bat_aeg_fbf_gam_tsw_cze_jpn_cnt_knd_jav_zul_est_lda_ven_ukr_rus_heb_svk_xho_pol_hin	-0.55873651032026	-1.27016191081977	0.20719561828963
14	ven_akn_jpn_guj_azi_wly_amr_cic_prs_urd_ind_yor_scr_ctl_bsq_mnd_mao_ewe_slo_tag_cnt_ukr_knd_svk_pan_hun_moo_uzb_krd_jav_mlt_gam_aze_hin_bem_tsw_ger_est_fin_vie_arw_tur_alb_fbf_tha_chh_xho_pol_sid_swa_bam_hau_lda_grk_mly_ses_por_spa_qcu_bul_bos_aeg_heb_rus_glc_dgb_sod_lat_swt_afr_fre_dut_ben_nor_rom_kor_tsn_bat_dyu_lit_swe_sun_tig_mol_anl_igb_amh_eng_tml_mcd_owc_geo_zul_cze_ita	-0.479709899182192	-1.14767599477807	0.25404610615801
15	tag_ctl_sid_owc_jav_bul_mol_ukr_mly_sun_svk_bat_urd_azi_scr_arw_ses_mnd_sod_wly_vie_krd_qcu_jpn_nor_ewe_fbf_mlt_mcd_por_aze_swe_hun_est_knd_prs_cnt_amr_lda_anl_dgb_swa_xho_akn_mao_bam_eng_dut_igb_dyu_ven_pol_fre_swt_ind_tha_zul_tsn_glc_moo_geo_cze_tsw_ita_yor_uzb_afr_rom_lat_ben_tig_lit_pan_tur_hau_bem_guj_hin_alb_rus_aeg_spa_fin_heb_bos_kor_bsq_cic_slo_gam_chh_grk_amh_tml_ger	-0.572444381989223	-1.37105008169242	0.173658881505378
16	ewe_yor_bem_geo_swa_hin_lit_dgb_amh_ven_por_mcd_scr_fre_dyu_knd_chh_moo_bul_sod_spa_prs_igb_bam_slo_lat_cnt_dut_mlt_glc_tml_sid_swe_pol_tig_lda_azi_fin_ses_qcu_xho_svk_eng_vie_hun_akn_wly_bos_alb_sun_mol_mao_aeg_tsn_jpn_owc_ctl_amr_ukr_guj_tha_cze_rom_ben_krd_gam_tur_arw_heb_mly_uzb_zul_ita_kor_jav_ind_tsw_urd_swt_bsq_tag_rus_anl_afr_mnd_hau_est_grk_pan_ger_cic_aze_nor_fbf_bat	-0.400825055004119	-1.07651593690016	0.284481261980754
17	sun_mly_scr_ctl_urd_bam_guj_tsn_cze_sod_nor_ben_amh_hin_geo_hau_vie_dgb_moo_swt_glc_mol_aeg_ukr_bsq_tha_jpn_fre_xho_pan_eng_alb_heb_owc_ita_lda_tml_grk_rus_mnd_fbf_anl_gam_pol_dut_bul_hun_cnt_lit_dyu_wly_afr_tsw_cic_swe_fin_qcu_mcd_prs_uzb_arw_jav_igb_akn_bos_ger_slo_por_bem_azi_est_tig_tag_sid_mlt_mao_rom_spa_aze_ses_zul_bat_amr_knd_ewe_swa_tur_kor_krd_lat_chh_ind_svk_ven_yor	0.5804790550292	1.52339421026209	0.131053423860908
18	lat_tag_knd_tig_cic_mnd_mcd_dgb_slo_gam_chh_tur_moo_ctl_uzb_xho_wly_ind_tsn_ger_hau_grk_swt_swa_urd_akn_lit_amh_pol_svk_swe_bem_rom_est_scr_anl_owc_spa_alb_vie_arw_afr_krd_sod_ben_cze_igb_kor_bul_aze_lda_dut_fbf_prs_jpn_mlt_amr_hin_mol_yor_cnt_nor_aeg_bsq_eng_ses_azi_zul_sun_tml_tha_heb_bat_por_mly_qcu_fre_bam_sid_dyu_ita_fin_guj_hun_ewe_ven_jav_pan_mao_bos_glc_ukr_tsw_geo_rus	0.644531667325342	1.75269874227343	0.0829492915528673
19	aeg_tag_jpn_lat_ind_dut_mcd_bsq_gam_zul_nor_ewe_dyu_jav_afr_grk_scr_swa_swt_ctl_sun_amh_arw_mnd_chh_pol_qcu_cic_cze_hin_tsn_fbf_amr_bam_alb_spa_ukr_azi_rus_geo_moo_tig_kor_glc_xho_tsw_hau_tha_mly_svk_uzb_aze_est_slo_por_akn_krd_heb_mlt_cnt_hun_swe_ven_bul_bat_mao_igb_eng_ger_yor_owc_wly_mol_dgb_prs_urd_ben_anl_bem_sod_guj_lda_pan_fre_sid_rom_ita_fin_tur_lit_knd_vie_tml_bos_ses	-0.227197784555219	-0.580891839787991	0.562718443271161
20	akn_tig_cic_aeg_ctl_ger_rus_dyu_svk_guj_xho_bos_amh_ita_geo_krd_tsn_eng_bat_hin_pol_ind_igb_mly_tha_sod_spa_dgb_arw_bul_uzb_cze_nor_pan_swe_tag_fin_yor_zul_bam_ben_kor_lit_est_chh_alb_moo_knd_hun_mlt_glc_anl_hau_tur_swt_grk_wly_aze_ukr_vie_jav_tml_dut_fre_rom_lat_bsq_mol_ewe_mcd_fbf_por_cnt_bem_ses_owc_jpn_sun_mnd_urd_azi_tsw_slo_ven_mao_swa_qcu_heb_lda_scr_sid_gam_amr_prs_afr	-0.561236979225859	-1.51225436249304	0.133859989426739
21	ger_cze_xho_pol_swa_dgb_chh_aze_ind_scr_ven_dyu_nor_ita_prs_bos_qcu_svk_pan_est_arw_bsq_anl_mly_ben_hau_bat_uzb_amr_spa_vie_tha_sun_ses_mlt_akn_dut_tsn_eng_guj_knd_cnt_amh_yor_kor_wly_fbf_slo_gam_heb_zul_swe_tur_rom_cic_mnd_ctl_por_lat_krd_grk_lda_hin_jpn_igb_mol_glc_tml_sod_rus_alb_jav_bul_sid_swt_aeg_tig_hun_mcd_tsw_geo_bem_tag_afr_lit_urd_azi_fin_bam_ewe_mao_fre_ukr_owc_moo	-0.297062024886925	-0.760466472804594	0.448899524328917
22	por_owc_ctl_swa_dut_tha_igb_sid_glc_gam_spa_moo_sod_qcu_bem_knd_slo_mlt_afr_lda_bul_ewe_svk_amh_urd_nor_ben_fin_mnd_anl_est_dyu_tig_ind_mol_bos_tsw_ven_lat_krd_tsn_kor_scr_ita_ukr_pol_aeg_yor_mao_hun_pan_tml_amr_chh_lit_dgb_eng_jpn_wly_tur_akn_cnt_rus_xho_cze_swt_jav_bam_bsq_sun_uzb_grk_alb_fbf_fre_guj_arw_aze_vie_azi_cic_geo_prs_mly_ses_heb_bat_ger_rom_tag_hau_mcd_swe_hin_zul	0.261943009637804	0.605151840682901	0.546551951056392
23	xho_yor_mlt_moo_aeg_afr_hin_bul_fre_aze_pan_pol_jpn_hau_azi_mao_glc_spa_heb_uzb_tha_grk_svk_bem_ind_bam_fin_ukr_swt_alb_owc_cnt_ven_bos_vie_swe_amh_tig_sid_dgb_ita_ewe_geo_hun_zul_krd_lat_swa_mol_lda_por_dyu_rom_rus_scr_bsq_lit_est_kor_ger_cze_wly_tsn_fbf_ctl_slo_mly_urd_tml_igb_tsw_ses_amr_akn_tag_bat_chh_arw_knd_tur_sod_dut_mcd_cic_eng_prs_nor_qcu_ben_guj_anl_jav_gam_sun_mnd	0.981929540084962	2.44085004149541	0.0165460880907261
24	sod_guj_amr_mlt_swt_moo_dgb_heb_alb_arw_krd_wly_yor_ben_jav_azi_mcd_tur_vie_aze_lat_akn_hun_bos_cnt_ukr_scr_ctl_fin_rom_jpn_bem_mnd_grk_qcu_est_fre_tml_ven_ger_mol_aeg_chh_sun_slo_svk_bsq_cic_ewe_knd_bam_dut_pan_tig_swa_mly_fbf_pol_cze_lit_owc_xho_igb_rus_uzb_zul_nor_ind_hin_mao_anl_ita_bul_dyu_ses_prs_tsn_tag_tha_bat_urd_spa_geo_lda_afr_swe_eng_tsw_glc_kor_por_sid_amh_gam_hau	0.0528746861866747	0.128856625257083	0.897749359008638
25	bul_sid_est_igb_cnt_mcd_ger_swt_geo_knd_jav_pol_slo_rus_wly_amh_zul_hun_bam_dut_uzb_tsw_akn_vie_mly_svk_bat_bem_nor_anl_grk_yor_dgb_bos_lda_ind_tur_urd_hin_aze_prs_chh_mnd_heb_mao_eng_amr_tig_dyu_lat_mlt_fin_fre_xho_cic_moo_alb_azi_qcu_afr_kor_ben_cze_rom_tml_tha_krd_spa_swa_ita_guj_tag_ctl_tsn_pan_arw_ven_aeg_por_ses_swe_ukr_jpn_sod_mol_owc_hau_lit_ewe_gam_glc_sun_bsq_scr_fbf	0.170580695374184	0.389630523719071	0.697700614730066
26	prs_fre_aeg_lat_glc_ita_grk_pan_tml_knd_vie_rus_qcu_svk_hin_bsq_pol_swt_xho_ger_est_mlt_nor_ses_mly_geo_swa_krd_anl_rom_ben_akn_guj_tha_scr_dut_fbf_amh_lit_bul_lda_ukr_wly_hau_mnd_cnt_sod_tig_moo_tur_mol_ind_bam_aze_cic_yor_sid_tsw_arw_jav_urd_uzb_dyu_alb_spa_sun_eng_swe_owc_chh_gam_bos_mao_bem_azi_igb_bat_jpn_afr_mcd_zul_ven_tag_heb_dgb_ewe_slo_kor_ctl_amr_cze_por_tsn_fin_hun	-0.368482433873157	-0.839401968425328	0.403396368974078
27	owc_afr_rus_jav_moo_grk_mnd_mlt_vie_ita_ukr_ind_ewe_tha_est_jpn_hau_spa_cic_tig_lit_hun_heb_gam_sid_rom_fre_scr_ctl_pan_kor_akn_dyu_mao_ses_lda_mly_cnt_bos_nor_prs_bat_wly_krd_tsn_ger_cze_bem_sun_tml_eng_amh_hin_tsw_chh_ben_fbf_urd_knd_aeg_bam_amr_dut_slo_pol_glc_mcd_geo_bsq_yor_anl_swe_swt_dgb_aze_fin_zul_qcu_igb_svk_lat_uzb_arw_tur_swa_bul_azi_mol_sod_tag_por_guj_ven_xho_alb	-0.666247723927364	-1.5993283961806	0.113139633151117
28	glc_heb_uzb_aeg_hin_bos_slo_geo_sod_tsn_wly_fin_ben_spa_amr_vie_hun_moo_xho_ind_eng_jpn_bsq_ita_mnd_afr_krd_bem_sun_lat_azi_anl_dut_yor_ses_tag_por_qcu_dgb_mlt_pol_swt_kor_mol_ven_cic_akn_rus_cnt_est_lit_bam_arw_amh_pan_rom_cze_gam_swe_hau_aze_tsw_igb_nor_bul_swa_zul_guj_ukr_mcd_grk_ctl_prs_tur_lda_owc_tig_mao_svk_urd_tml_fre_fbf_jav_alb_knd_dyu_ger_scr_bat_chh_tha_sid_ewe_mly	-0.139382580722447	-0.309646345533938	0.757522647715116
29	amr_ctl_gam_cze_bem_tml_swe_tig_wly_krd_arw_rom_ger_mnd_bat_aze_jav_uzb_bul_fre_ven_rus_ses_tsw_moo_dgb_hau_dut_ind_heb_aeg_yor_geo_glc_fin_cnt_mly_qcu_lat_knd_amh_akn_fbf_sid_mol_zul_jpn_eng_anl_urd_ita_swt_ben_lit_mcd_svk_bam_scr_kor_xho_bos_ukr_est_tag_vie_slo_dyu_pol_hun_alb_lda_por_igb_grk_tha_guj_pan_prs_sun_mao_nor_azi_ewe_swa_spa_bsq_chh_cic_mlt_owc_hin_tsn_tur_sod_afr	0.00363498035805894	0.00891184567029729	0.992908559353955
30	anl_tha_cze_aeg_ewe_mly_svk_uzb_arw_mnd_hun_lat_dgb_tag_rus_spa_knd_dyu_nor_jpn_jav_igb_bam_owc_afr_wly_rom_bem_alb_mcd_eng_heb_sid_ind_slo_amr_tsn_por_chh_geo_sun_bos_mlt_tig_ben_fre_tsw_lit_amh_aze_gam_cic_azi_pan_xho_bsq_hin_lda_dut_vie_swa_guj_bul_swe_sod_bat_tml_cnt_ger_zul_prs_moo_est_krd_ven_ses_tur_pol_urd_mol_ctl_fbf_yor_akn_fin_ukr_glc_hau_swt_grk_mao_ita_kor_scr_qcu	0.206653246324253	0.491057303338298	0.624542732053877
31	prs_est_pan_xho_bsq_owc_vie_wly_swa_por_azi_ger_bem_arw_akn_mly_fre_yor_jav_moo_anl_igb_fin_fbf_ben_swe_rus_lat_zul_knd_mcd_pol_nor_tml_ind_tsw_tag_tha_hin_amh_ven_ita_sun_cnt_tsn_swt_alb_mlt_uzb_qcu_cic_bos_scr_dgb_tig_kor_mol_dut_heb_bul_tur_ewe_chh_ses_cze_lda_aeg_hau_slo_grk_bam_gam_amr_bat_hun_lit_jpn_spa_ctl_mao_svk_urd_ukr_rom_guj_afr_aze_mnd_sod_sid_krd_dyu_glc_geo_eng	0.424343801808519	1.08624575264239	0.280177792286764
32	ita_geo_fin_lda_gam_rus_chh_tha_por_glc_tur_akn_anl_knd_ukr_vie_urd_wly_mly_bam_guj_tsn_mlt_tml_nor_aze_slo_heb_pol_fre_bos_tig_igb_lit_hau_ind_rom_dut_mcd_hin_jpn_arw_svk_jav_swa_dgb_cnt_ewe_lat_pan_sid_qcu_sod_swe_dyu_mao_bul_moo_sun_tag_tsw_owc_afr_est_alb_ger_grk_eng_ben_xho_ctl_bsq_bem_kor_azi_prs_uzb_cze_ses_swt_hun_ven_bat_amh_spa_mnd_krd_fbf_yor_aeg_scr_mol_amr_zul_cic	-0.279706449348772	-0.643130560148597	0.521721992441413
33	dyu_ctl_azi_sun_fre_moo_por_bat_heb_anl_xho_mnd_vie_tag_cnt_bul_dgb_tsn_geo_afr_scr_ben_ukr_prs_jav_qcu_est_slo_tml_mol_ses_knd_urd_aeg_lda_rom_chh_mao_mly_wly_spa_fbf_igb_mlt_bam_rus_hin_jpn_tha_alb_swe_yor_amr_uzb_hau_hun_pol_lat_dut_svk_pan_arw_glc_bos_krd_aze_ita_grk_cic_gam_ewe_akn_fin_nor_tur_eng_lit_cze_tig_ger_bsq_mcd_guj_sod_swt_sid_swa_zul_ind_owc_bem_ven_tsw_amh_kor	0.759878877433488	1.97797022915136	0.0508917355489531
34	tsw_fin_amh_mcd_cic_urd_tur_ben_pan_geo_afr_rus_anl_tha_sun_ctl_tag_slo_arw_rom_ven_knd_bat_glc_eng_tsn_sid_tig_jav_zul_ses_mly_dgb_gam_por_guj_uzb_hau_swe_yor_amr_dyu_cze_hin_nor_jpn_hun_ukr_igb_tml_bem_svk_mnd_est_swa_ind_mlt_lda_ewe_bos_dut_spa_kor_heb_prs_scr_pol_bsq_owc_alb_aeg_mol_azi_bul_wly_krd_ger_qcu_xho_moo_fbf_ita_chh_lit_bam_lat_fre_mao_vie_cnt_aze_sod_akn_swt_grk	0.0944992084812297	0.211046352896179	0.833312862819403
35	akn_qcu_slo_ita_krd_hin_swt_eng_fin_afr_urd_amr_est_prs_ind_amh_heb_cze_aeg_vie_tha_cnt_dgb_xho_jpn_mly_tag_owc_rom_svk_scr_mao_bul_tml_glc_ger_fre_tsw_chh_dut_kor_bam_gam_hun_mnd_geo_bem_por_ben_sid_uzb_hau_mlt_sun_grk_lda_aze_zul_moo_bat_swe_spa_rus_wly_igb_ses_tsn_bsq_tur_cic_lit_arw_ven_lat_mcd_bos_nor_azi_guj_mol_swa_ewe_ukr_dyu_sod_pan_knd_jav_pol_anl_fbf_tig_ctl_alb_yor	0.271978250864878	0.720057795442251	0.473295243951503
36	tha_hau_ind_rom_sun_scr_igb_zul_owc_yor_bos_lda_urd_mol_swt_lat_bem_geo_xho_dyu_ita_cnt_amh_ger_hun_nor_dgb_jpn_swa_mlt_ven_pan_spa_bat_swe_ses_lit_cze_qcu_dut_amr_guj_azi_afr_knd_bsq_mnd_glc_bam_est_eng_akn_fin_tur_jav_wly_cic_mly_por_tsw_ben_chh_tag_fbf_ewe_moo_ukr_hin_grk_arw_prs_heb_slo_mcd_ctl_bul_alb_rus_svk_tig_sod_fre_aeg_uzb_krd_kor_gam_tsn_mao_sid_pol_tml_aze_anl_vie	-0.659106625821038	-1.68040901085916	0.0962338350060153
37	ven_mol_sid_est_aeg_bul_yor_tur_fin_rom_pan_sun_sod_uzb_prs_krd_cnt_hau_lat_glc_grk_qcu_cic_hin_tha_aze_spa_akn_lit_dyu_anl_amh_swe_knd_nor_ewe_tag_swa_lda_bat_swt_xho_bam_bsq_bos_wly_bem_amr_ukr_ses_dut_guj_tig_mcd_ben_chh_tsw_eng_ind_zul_kor_hun_svk_heb_pol_alb_mly_tml_vie_scr_cze_dgb_ctl_gam_urd_mao_jpn_mlt_por_moo_igb_fbf_arw_geo_ita_afr_mnd_rus_fre_slo_tsn_ger_azi_jav_owc	-0.329681184445158	-0.781717095534132	0.436366490141936
38	krd_lat_lda_rus_mol_ita_por_knd_bul_kor_rom_cze_ger_ben_tur_svk_anl_aze_xho_bsq_lit_ses_scr_wly_moo_sod_hin_amr_pol_bem_bos_slo_azi_guj_jav_vie_mao_alb_fbf_sid_bam_owc_mly_amh_dgb_qcu_aeg_ind_chh_geo_mcd_prs_fre_cnt_tsw_tig_swt_swa_est_uzb_heb_akn_jpn_tag_ukr_pan_swe_nor_tsn_ewe_afr_zul_spa_tml_hun_mnd_dyu_yor_hau_dut_gam_grk_ctl_glc_tha_mlt_sun_fin_ven_eng_bat_urd_cic_igb_arw	-0.317070543064255	-0.747225325783586	0.456812654685905
39	bul_fin_aze_prs_est_owc_bem_krd_bos_mly_mao_tha_swt_ctl_rom_sun_aeg_fre_por_tag_tsn_qcu_amr_hun_cnt_geo_yor_tsw_bsq_dgb_wly_vie_hin_rus_hau_mlt_ewe_guj_zul_urd_tml_bam_sid_cic_cze_pol_lit_tig_azi_alb_scr_anl_chh_glc_bat_nor_mcd_slo_igb_kor_swe_lat_afr_spa_heb_xho_svk_lda_jpn_amh_tur_eng_grk_arw_gam_mol_ven_swa_knd_akn_mnd_uzb_jav_ukr_ben_pan_ita_ind_dut_fbf_ger_ses_moo_sod_dyu	-0.335604446201507	-0.760590222454835	0.448825944202292
40	lda_pol_rom_urd_bam_ger_fbf_mnd_prs_sid_uzb_tml_ind_ven_lit_slo_cze_amh_ctl_kor_jpn_vie_spa_chh_ses_ewe_tur_tsn_afr_krd_wly_anl_hin_fin_dyu_yor_bsq_aeg_eng_igb_ben_knd_cnt_alb_zul_hau_amr_owc_bem_azi_tag_aze_cic_mao_dut_bat_tig_moo_geo_tsw_scr_ukr_lat_fre_arw_ita_hun_heb_nor_xho_rus_gam_svk_swe_grk_qcu_por_akn_glc_pan_swt_sod_jav_mol_bul_guj_swa_mlt_mly_bos_mcd_dgb_est_sun_tha	0.166681092217429	0.427391653202239	0.670082031342155
41	hau_tml_owc_ven_mcd_mlt_tig_wly_qcu_nor_mao_por_est_cnt_tha_ewe_amr_eng_heb_zul_dyu_jav_cic_chh_aze_cze_mol_bos_jpn_bem_sun_ukr_alb_prs_glc_fre_hun_tag_rus_sid_lda_tsn_lat_dut_igb_bsq_akn_urd_bam_bat_scr_ctl_swa_afr_tur_vie_mly_arw_grk_aeg_ger_knd_slo_bul_pol_swe_azi_ses_dgb_fbf_kor_xho_spa_geo_amh_sod_pan_yor_ind_ita_mnd_svk_fin_krd_tsw_hin_rom_ben_lit_uzb_gam_guj_moo_anl_swt	0.0132210570919491	0.031640989167043	0.974826161720491
42	tig_gam_pan_ger_igb_akn_por_aze_zul_tur_knd_dgb_ven_pol_cic_mnd_fin_est_ctl_uzb_ben_sun_cze_jpn_rom_ukr_geo_mcd_krd_sid_anl_vie_fre_sod_azi_arw_fbf_qcu_mlt_bos_bsq_mao_wly_hun_swe_eng_afr_bam_slo_hin_glc_bul_lda_amr_xho_amh_lit_alb_heb_ita_prs_lat_ses_bem_scr_ind_aeg_kor_mol_tml_owc_hau_jav_spa_dut_cnt_grk_chh_tha_guj_tsn_nor_dyu_svk_urd_tag_swa_bat_yor_ewe_rus_swt_tsw_mly_moo	-0.552986176524128	-1.29040795937935	0.200108140288393
43	tur_mlt_owc_bsq_swe_ukr_tml_sid_yor_vie_zul_lit_amr_ewe_eng_afr_guj_aeg_mly_knd_hin_ctl_ses_gam_mcd_pan_akn_bat_mnd_chh_aze_jav_sod_por_lat_slo_nor_krd_mol_mao_cnt_prs_jpn_urd_bul_tsw_xho_rom_glc_swa_ben_ger_ind_cze_amh_dut_geo_kor_wly_tha_hau_cic_ita_bem_bam_tig_svk_grk_lda_spa_fin_ven_pol_est_azi_arw_igb_alb_fre_uzb_dgb_rus_heb_tsn_fbf_anl_bos_dyu_sun_hun_scr_swt_moo_qcu_tag	-0.0644252803765495	-0.142257839168129	0.887184084399219
44	gam_cze_ukr_yor_ben_cic_bat_pan_mlt_lda_jav_bos_mcd_pol_aze_glc_sun_xho_bul_nor_amh_arw_fbf_scr_spa_sid_swt_ses_dyu_eng_prs_lat_anl_chh_zul_ind_krd_aeg_tag_ctl_bem_mao_swa_fin_mnd_heb_uzb_alb_tig_tsw_est_jpn_urd_tur_ger_wly_igb_vie_akn_hun_mol_por_dgb_moo_qcu_lit_hin_grk_slo_rus_geo_swe_bsq_azi_tsn_guj_knd_kor_dut_afr_svk_bam_sod_ita_rom_tml_cnt_fre_tha_owc_ven_hau_mly_amr_ewe	0.0866544389052736	0.222748235345638	0.824219946981279
45	alb_aeg_ewe_moo_afr_ita_ind_prs_svk_mnd_jav_uzb_ben_zul_bsq_yor_bem_xho_jpn_hun_fin_urd_ger_swe_kor_cic_swt_owc_akn_mol_tha_glc_mcd_cnt_chh_cze_igb_tsw_tig_gam_pan_dyu_bat_scr_wly_bam_hau_mlt_hin_mly_por_slo_tur_fbf_lit_amh_tag_mao_spa_eng_sun_krd_dut_grk_nor_rom_lat_dgb_amr_vie_anl_tml_aze_rus_est_geo_ses_sid_sod_bul_guj_azi_ven_ctl_qcu_knd_ukr_fre_bos_swa_tsn_lda_arw_pol_heb	-0.308151193628772	-0.725349214429756	0.470059086555759
46	ses_arw_lda_igb_tha_qcu_tsw_geo_nor_bam_svk_akn_amr_fin_ven_xho_jpn_moo_sod_eng_pan_guj_aeg_ita_knd_ukr_bul_mcd_ctl_bem_mao_azi_mlt_glc_fbf_spa_ewe_gam_tsn_pol_uzb_tag_ben_dut_yor_afr_por_scr_swe_chh_tml_cze_grk_swa_lit_cnt_prs_anl_bos_alb_slo_amh_vie_owc_est_fre_hin_rus_hau_sid_ind_hun_swt_krd_urd_rom_sun_ger_heb_kor_mly_wly_lat_zul_tig_cic_bat_dyu_mnd_aze_mol_bsq_dgb_jav_tur	-0.149648805794883	-0.36402441622876	0.716666080086017
47	spa_lat_jpn_glc_bos_sod_xho_prs_alb_hin_yor_hau_ewe_bsq_urd_guj_ita_ctl_akn_arw_bam_bem_tur_slo_mlt_svk_mly_tag_tml_por_knd_est_krd_mao_rom_mol_ses_vie_pol_chh_tha_fre_eng_zul_nor_fbf_uzb_cnt_anl_rus_aze_ben_tsn_cze_geo_jav_swe_heb_owc_bat_ven_bul_tig_kor_afr_dyu_ind_ger_sun_scr_lit_moo_azi_fin_amh_grk_sid_lda_dut_aeg_gam_cic_dgb_amr_tsw_swa_hun_mnd_igb_qcu_swt_wly_mcd_pan_ukr	-0.216470005477766	-0.532908413182366	0.595368117405614
48	anl_rus_uzb_ctl_xho_glc_lat_sid_arw_mnd_sod_mcd_zul_wly_tsn_pol_pan_tha_est_aze_rom_gam_ven_bam_scr_owc_grk_afr_swt_swe_mlt_aeg_tsw_igb_mao_ben_prs_lda_spa_ind_ger_lit_ukr_geo_ita_bat_fbf_hun_akn_mol_sun_urd_slo_krd_cze_hau_jav_bsq_eng_dgb_svk_hin_nor_bem_dut_swa_bul_chh_amh_cic_bos_mly_ewe_azi_vie_tig_jpn_kor_knd_heb_ses_por_tml_guj_moo_qcu_dyu_alb_fre_yor_tag_amr_tur_cnt_fin	-0.26515013481531	-0.608748574471374	0.544175188608046
49	dyu_hau_dut_por_gam_guj_tsn_moo_mly_swe_fbf_sod_scr_pol_cnt_dgb_sun_ind_bem_bul_slo_nor_bos_tml_mao_lat_amr_tur_prs_swa_bat_tig_bam_ewe_mlt_pan_azi_ukr_ita_jpn_fin_spa_yor_mol_zul_aeg_lda_fre_akn_arw_kor_rus_aze_ben_igb_eng_sid_amh_ctl_anl_xho_mcd_urd_svk_alb_uzb_geo_tsw_ger_knd_heb_afr_tag_ven_owc_est_swt_grk_hun_vie_jav_tha_bsq_krd_rom_lit_ses_cze_mnd_wly_chh_hin_qcu_cic_glc	-0.476345542554579	-1.12927857042715	0.261684784385487
50	kor_bul_fin_svk_afr_urd_ewe_hun_azi_yor_dgb_mcd_igb_tur_moo_fre_amr_sun_mao_slo_cze_dut_ind_cic_mly_bsq_swe_nor_krd_akn_ger_tha_mlt_hin_mnd_est_sid_guj_ses_por_scr_alb_prs_hau_mol_gam_sod_dyu_rom_tml_jpn_fbf_ben_rus_pan_spa_chh_ven_grk_vie_jav_wly_glc_lit_tig_aeg_bos_anl_geo_swt_ukr_bem_bat_aze_lat_swa_ita_arw_pol_tag_lda_owc_qcu_amh_zul_tsn_tsw_uzb_heb_bam_xho_cnt_eng_knd_ctl	-0.113653415260707	-0.267710873441804	0.789514719002568
51	heb_fre_svk_ven_uzb_ses_est_alb_mnd_ewe_mol_dyu_lat_lit_pol_guj_aeg_cic_qcu_gam_arw_grk_swa_ctl_fbf_urd_tsn_slo_amh_swe_vie_ger_sun_sod_mly_ukr_bos_prs_bat_xho_fin_nor_wly_sid_mao_lda_ben_azi_pan_moo_igb_dgb_mcd_krd_chh_dut_mlt_tsw_jav_eng_anl_kor_tag_owc_bsq_tur_ita_bam_knd_zul_yor_scr_cnt_cze_ind_swt_bul_akn_spa_bem_glc_por_tml_amr_tha_rom_rus_aze_geo_jpn_tig_hau_hin_afr_hun	-1.39104254594584	-3.562905549281	0.000580851818118178
52	scr_est_akn_swa_mao_lda_cze_dut_amh_aze_cnt_aeg_sun_swt_prs_ewe_pol_ind_krd_qcu_tig_fin_ukr_bos_spa_sod_ger_ctl_pan_urd_por_tag_amr_igb_rus_dgb_moo_slo_owc_azi_nor_tsn_lit_knd_fbf_yor_mly_glc_zul_uzb_ita_hau_fre_anl_hin_svk_bem_arw_cic_xho_tml_gam_eng_lat_mnd_ben_hun_kor_bul_geo_vie_bat_mcd_tha_mlt_tur_mol_ven_wly_bam_dyu_chh_swe_afr_bsq_jav_jpn_alb_ses_tsw_sid_guj_heb_rom_grk	0.303206907581018	0.691606093838919	0.490907694372936
53	svk_pol_fre_guj_por_bos_bsq_mao_sun_slo_bem_arw_tag_est_geo_grk_alb_ses_yor_jpn_kor_eng_dut_ven_jav_fin_dyu_tur_lda_mol_spa_bul_nor_hau_ctl_cic_gam_rus_knd_azi_sid_bam_scr_pan_bat_swt_cnt_tml_tha_ben_xho_swe_hun_amr_urd_mcd_mlt_anl_tig_ewe_lat_heb_ukr_glc_tsw_ita_moo_prs_aze_qcu_owc_sod_ger_ind_akn_vie_lit_aeg_wly_mly_chh_hin_dgb_afr_amh_rom_igb_krd_fbf_cze_mnd_uzb_swa_zul_tsn	0.0527339605815996	0.121930820380433	0.903216890080245
54	lit_eng_nor_cze_sid_mcd_bos_bam_chh_bsq_dyu_hau_rom_vie_ben_aze_arw_svk_hun_wly_bul_jav_cnt_est_slo_rus_amr_zul_grk_igb_aeg_swa_swe_yor_dut_bem_krd_mlt_anl_tag_glc_tml_knd_xho_tig_sun_swt_mao_ger_scr_pol_tsw_ewe_pan_afr_mol_guj_tha_uzb_alb_ita_owc_lda_bat_ctl_moo_por_dgb_mnd_jpn_ind_amh_akn_ses_hin_sod_kor_gam_spa_urd_tsn_fre_prs_ven_mly_fin_azi_geo_cic_qcu_fbf_heb_tur_ukr_lat	-1.30274373571721	-3.1783282500758	0.00201161032510974
55	mao_sod_hun_bat_fin_owc_ctl_pol_ewe_tsn_lda_hau_scr_lit_krd_aze_jav_sid_cic_gam_amh_mlt_heb_moo_grk_sun_chh_mly_dgb_tur_knd_hin_prs_urd_afr_bos_aeg_tml_spa_vie_slo_anl_por_bul_bam_alb_ses_tag_tha_uzb_azi_cnt_est_dut_ger_rus_dyu_igb_fre_ita_svk_mnd_nor_ven_zul_ben_yor_xho_tsw_tig_fbf_arw_jpn_bem_kor_ind_lat_wly_mol_guj_rom_swt_ukr_amr_geo_pan_swe_qcu_glc_mcd_swa_akn_bsq_eng_cze	-0.496255543040467	-1.19220162592456	0.236215409125682
56	krd_tsw_sod_dgb_ses_arw_mao_aeg_ewe_swt_igb_mol_mly_ukr_bul_pol_wly_swe_yor_lit_lat_eng_ctl_tha_akn_svk_bem_glc_dut_slo_fbf_geo_vie_sid_sun_pan_amr_uzb_por_tml_lda_hun_tig_cic_mnd_hau_anl_urd_jpn_hin_ven_bsq_mcd_ita_dyu_nor_alb_guj_tsn_aze_knd_azi_gam_ben_spa_fin_heb_cnt_scr_mlt_amh_tur_bam_owc_qcu_afr_grk_jav_ger_moo_zul_fre_est_tag_rus_chh_xho_ind_prs_swa_kor_cze_rom_bat_bos	-0.749371782990449	-1.96969500263379	0.0518486572978934
57	por_yor_mol_cze_hun_tig_cic_swa_ven_bsq_knd_fbf_pol_guj_tml_pan_zul_jav_alb_hin_ind_aeg_hau_amr_bos_mlt_swt_fre_anl_arw_ben_tag_est_tha_swe_rus_bat_cnt_nor_bul_mly_fin_bam_chh_tsn_svk_tsw_sun_dyu_ewe_aze_moo_lda_eng_grk_qcu_mnd_spa_rom_ger_ses_mcd_lat_scr_krd_geo_jpn_ukr_lit_slo_xho_igb_akn_kor_urd_gam_prs_sod_afr_vie_mao_heb_uzb_dut_owc_azi_amh_sid_dgb_bem_wly_tur_glc_ita_ctl	-0.0585909004519044	-0.151379025083664	0.880004622197547
58	ben_ctl_nor_ita_alb_qcu_pol_aze_hun_knd_amh_sun_swt_lat_est_rus_sid_bsq_uzb_mlt_mly_slo_fin_swa_igb_mol_scr_hin_bos_cnt_mnd_guj_por_owc_ven_urd_amr_tur_ses_tsn_ewe_chh_bul_bem_kor_lit_glc_gam_anl_mao_fbf_prs_tsw_spa_tml_svk_ind_sod_krd_heb_ukr_akn_pan_cze_grk_bat_azi_eng_fre_zul_xho_bam_jav_afr_dgb_cic_dut_tig_rom_tha_moo_vie_arw_swe_geo_dyu_mcd_yor_hau_tag_ger_lda_aeg_jpn_wly	-0.450535339787254	-1.19077345831648	0.236773005392722
59	yor_knd_spa_sun_hau_ind_slo_sid_amr_prs_igb_lit_azi_lda_urd_aeg_por_tml_ben_rus_geo_fre_mcd_bul_owc_bsq_swa_xho_uzb_anl_tag_ven_ukr_guj_tig_dut_fbf_ita_vie_mlt_nor_mao_mol_tsw_dgb_sod_chh_svk_bam_zul_dyu_kor_afr_mly_aze_swt_ger_fin_swe_hun_ctl_amh_jav_cze_eng_pol_glc_tha_mnd_alb_qcu_jpn_ewe_cnt_gam_wly_bat_scr_cic_moo_tsn_rom_akn_pan_tur_grk_krd_bem_hin_bos_heb_est_arw_lat_ses	0.130707839049233	0.346328791599705	0.729877957713386
60	heb_pol_urd_zul_hun_cnt_qcu_ukr_lda_akn_aze_ewe_nor_alb_fin_ctl_ven_spa_tag_tur_bam_rus_dyu_azi_rom_xho_hau_swe_est_dut_bul_prs_jpn_swt_jav_slo_arw_ben_por_cze_amh_glc_chh_tsw_owc_pan_mcd_vie_wly_uzb_ger_bsq_moo_tml_geo_fbf_knd_anl_guj_lat_bos_mol_afr_svk_igb_amr_kor_ses_lit_krd_mly_fre_gam_grk_mao_sid_aeg_mnd_hin_tha_cic_dgb_mlt_scr_tig_sun_bem_sod_tsn_bat_ind_yor_ita_swa_eng	0.366151096680887	0.816998848351524	0.416017101917969
61	nor_zul_tag_cnt_sun_tig_arw_guj_igb_aze_ses_sod_kor_ita_uzb_lda_est_bam_svk_wly_mlt_bem_alb_tsw_cic_aeg_bat_mol_gam_ukr_geo_hau_cze_amh_xho_pan_tur_bul_jpn_rom_scr_rus_pol_hun_tha_afr_mcd_krd_ctl_mao_amr_ger_mnd_ben_dut_akn_swa_jav_vie_moo_knd_dyu_dgb_lat_owc_mly_prs_anl_spa_slo_hin_grk_fbf_eng_bsq_fin_ven_tml_bos_tsn_por_fre_heb_sid_urd_swe_ewe_chh_azi_qcu_lit_glc_yor_swt_ind	-0.418204717359573	-1.09607100439344	0.275877935195506
62	fin_swe_mao_prs_fre_owc_kor_hau_wly_tur_ctl_ewe_zul_aze_amr_tag_dut_ukr_ben_urd_bul_svk_ita_pol_mol_jav_hin_chh_sun_knd_mnd_tsn_moo_slo_hun_dyu_geo_spa_ses_afr_glc_bsq_ven_guj_bam_lit_sod_alb_cze_anl_swa_grk_ind_scr_xho_bos_qcu_igb_aeg_uzb_mlt_swt_rom_bem_lda_krd_cic_tig_tml_ger_lat_pan_vie_akn_por_bat_heb_azi_nor_tsw_eng_mcd_est_sid_rus_mly_dgb_amh_jpn_fbf_tha_gam_cnt_arw_yor	0.490031180250092	1.16619023479325	0.246519500671318
63	ses_dyu_sid_hin_swa_ctl_mlt_chh_lit_slo_akn_dut_fin_tsw_qcu_vie_hau_pan_cnt_glc_bos_knd_afr_igb_hun_bul_tsn_fre_scr_swe_mnd_por_ind_tha_est_alb_lat_arw_ewe_fbf_jpn_spa_rom_eng_ger_tml_bam_lda_azi_pol_sod_dgb_gam_prs_xho_ita_aeg_cic_bsq_grk_rus_cze_ben_mcd_swt_kor_mao_sun_tig_heb_ven_bem_nor_uzb_krd_tur_svk_moo_geo_anl_zul_tag_amh_guj_wly_yor_amr_urd_bat_aze_owc_mol_ukr_jav_mly	0.0164753517021969	0.0424690554725944	0.966215827139316
64	dyu_swt_bul_krd_bsq_tha_jpn_zul_sid_owc_yor_mao_ger_tur_ewe_amr_ses_tml_slo_gam_alb_mnd_hin_mol_qcu_ben_pol_lda_fbf_geo_fin_jav_grk_lat_chh_cnt_dgb_sod_mlt_akn_mly_est_hun_bos_tsw_bem_tag_svk_glc_ven_heb_xho_vie_knd_anl_por_arw_hau_aze_azi_spa_urd_eng_dut_bam_bat_rom_ind_ita_tsn_afr_sun_scr_kor_fre_cze_tig_moo_ctl_cic_aeg_rus_wly_amh_pan_uzb_swa_swe_nor_guj_mcd_igb_ukr_lit_prs	0.39958827020775	1.02795891108704	0.30663535525312
65	jpn_mly_lda_azi_igb_lit_est_moo_xho_gam_rus_eng_tsn_arw_swa_rom_sun_zul_prs_grk_lat_uzb_yor_bul_tag_glc_ctl_fre_bos_ven_sod_heb_jav_slo_hun_ben_tig_pan_afr_dut_ukr_nor_chh_dgb_mol_fbf_tml_urd_swe_mcd_cic_cze_pol_swt_por_geo_anl_fin_ger_tur_mao_hau_mnd_qcu_scr_akn_mlt_tsw_aze_alb_ind_bem_amr_aeg_bat_guj_ses_wly_svk_ita_knd_hin_owc_cnt_bam_tha_kor_ewe_krd_spa_amh_vie_sid_dyu_bsq	-0.23985232581431	-0.547631580362469	0.585256830849003
66	por_mol_igb_bat_xho_tag_bsq_pol_wly_mly_sun_ses_tsw_sod_spa_sid_akn_gam_mcd_heb_amr_alb_fre_cic_swt_yor_qcu_owc_bam_ctl_cze_bul_ewe_lda_bos_fin_guj_moo_swa_scr_afr_amh_rus_lat_hau_kor_ind_lit_knd_tur_aeg_fbf_zul_ger_ven_mao_est_ben_uzb_cnt_pan_hun_tig_ita_tha_hin_dut_eng_ukr_dgb_jav_nor_mnd_azi_slo_svk_urd_tsn_grk_swe_bem_tml_anl_chh_dyu_aze_krd_mlt_geo_prs_vie_glc_arw_jpn_rom	-0.0745590680508761	-0.193847110518292	0.846718372752998
67	tig_prs_pan_mly_arw_spa_fbf_ita_ewe_bat_tha_krd_moo_azi_igb_ses_mcd_tur_tml_aeg_scr_bem_qcu_bam_zul_afr_owc_dyu_amr_svk_chh_urd_glc_yor_tsw_alb_swe_uzb_knd_cze_dgb_rus_kor_fin_hau_ben_vie_bos_mnd_mol_por_cnt_lit_gam_sod_fre_tsn_eng_pol_hun_geo_ctl_swt_xho_ger_sid_amh_aze_mlt_swa_akn_rom_lat_hin_bsq_nor_jav_ven_wly_tag_mao_bul_anl_dut_ukr_slo_guj_cic_lda_est_ind_jpn_grk_heb_sun	0.434762877811351	0.981589969734881	0.328848605719651
68	ger_bam_mly_uzb_pan_azi_tag_krd_cnt_sun_chh_urd_mlt_knd_sod_svk_swe_guj_grk_mnd_dgb_dyu_eng_pol_akn_afr_glc_ben_ind_fbf_bat_jpn_bem_mol_tsw_est_swa_ses_tsn_tml_bsq_jav_gam_aeg_spa_ven_aze_bos_xho_scr_heb_hau_ukr_kor_cze_tig_mcd_amh_vie_lda_dut_sid_lat_zul_swt_tha_mao_owc_ita_hin_qcu_prs_arw_cic_rom_rus_geo_bul_tur_nor_moo_alb_wly_hun_lit_igb_ctl_anl_fre_ewe_por_amr_slo_yor_fin	0.427763979380834	1.09512220424488	0.276291155450993
69	cic_krd_rom_vie_est_amr_lda_geo_hin_mlt_bsq_grk_slo_ewe_chh_igb_lat_mnd_sid_yor_svk_akn_amh_anl_swa_kor_tsw_tur_eng_guj_ben_bat_moo_tig_swe_ses_ctl_pan_tsn_wly_zul_afr_mao_gam_tml_fin_sun_mcd_nor_ita_fre_lit_scr_aze_urd_dyu_alb_knd_jav_aeg_dut_mly_owc_por_qcu_xho_cze_pol_sod_bos_glc_bul_prs_rus_cnt_jpn_ven_hau_hun_ind_bam_mol_ger_dgb_spa_tag_azi_heb_fbf_ukr_arw_uzb_swt_bem_tha	0.201528271642832	0.502037971552239	0.61682737660842
70	bos_scr_ind_amr_wly_fre_afr_swt_arw_nor_pol_xho_rom_dgb_chh_aeg_alb_qcu_grk_yor_svk_mnd_dyu_anl_jpn_lit_cic_heb_bul_bam_jav_ben_vie_kor_azi_swe_fbf_ses_hau_igb_sod_moo_mcd_ctl_hun_glc_tml_ger_ven_eng_spa_est_knd_swa_urd_mlt_mao_prs_tag_gam_fin_amh_mly_geo_tha_por_sid_ita_aze_lat_pan_hin_krd_rus_bem_slo_tig_tsn_tur_sun_zul_dut_bsq_bat_mol_ewe_cze_uzb_cnt_lda_akn_ukr_tsw_guj_owc	0.0431164893708863	0.0982991295445375	0.921906327202318
71	dut_vie_krd_tsn_ukr_fin_svk_grk_slo_igb_ben_zul_eng_swe_qcu_hau_dyu_mlt_jav_yor_cze_aeg_sun_pan_moo_afr_sod_swt_alb_urd_mol_swa_kor_ven_scr_ind_cic_rus_knd_chh_xho_lda_rom_ewe_heb_azi_nor_gam_bam_wly_lit_lat_ctl_est_jpn_guj_bem_ita_ses_akn_arw_bos_tha_tml_bsq_amr_spa_mcd_bul_cnt_tig_prs_fre_geo_pol_uzb_anl_mnd_ger_owc_bat_tag_mao_aze_amh_dgb_por_sid_tsw_hun_mly_tur_glc_fbf_hin	0.38367650320038	0.868910530270162	0.387132978442399
72	bem_svk_dut_por_krd_ses_knd_mao_akn_amr_tur_rus_dyu_pan_mlt_cze_mcd_fbf_anl_swt_lit_ger_amh_ewe_swe_tml_tig_rom_cic_yor_mol_aeg_hin_heb_bsq_slo_alb_fre_zul_spa_sod_mly_hun_tsw_vie_ita_afr_eng_nor_tsn_lda_ctl_bos_qcu_ind_sun_sid_kor_scr_hau_chh_pol_bat_swa_grk_urd_bam_arw_gam_ben_azi_fin_jpn_bul_wly_tha_geo_owc_jav_cnt_uzb_lat_xho_moo_guj_tag_glc_mnd_aze_ukr_prs_igb_ven_est_dgb	-0.663966277386381	-1.80653123688966	0.0740696584994184
73	owc_tsw_tag_bul_cze_geo_chh_rom_bat_swa_ben_pol_rus_vie_anl_amr_lit_mcd_wly_dgb_alb_xho_amh_nor_tig_ven_por_cnt_tha_akn_moo_mnd_spa_afr_sod_heb_aze_azi_jpn_krd_fbf_lda_ukr_scr_slo_hau_bem_eng_ewe_mol_aeg_lat_sid_igb_glc_grk_mlt_qcu_cic_pan_mao_zul_prs_bos_urd_guj_dyu_bam_uzb_ind_knd_ses_swe_mly_gam_tml_fin_kor_ger_yor_arw_est_hin_swt_ctl_fre_tsn_bsq_sun_hun_ita_svk_tur_dut_jav	-0.11198125616246	-0.256411750419999	0.798199274043665
74	mcd_uzb_ben_tur_cic_mao_pol_scr_ind_eng_hin_aeg_swe_nor_hun_urd_lit_mlt_prs_moo_kor_wly_alb_mnd_tha_hau_xho_sod_guj_jav_anl_qcu_slo_glc_spa_mly_svk_arw_bat_gam_fbf_akn_swa_bul_cnt_chh_tag_knd_swt_dgb_ctl_bam_ukr_sun_fin_afr_ita_lat_aze_igb_amh_cze_amr_tml_bem_krd_est_bos_dut_tsw_ven_heb_ger_jpn_geo_fre_owc_vie_mol_tsn_bsq_rom_zul_sid_ses_tig_grk_por_azi_pan_ewe_yor_dyu_lda_rus	-0.44598976057332	-1.0432510145128	0.299536350621737
75	igb_lit_lda_lat_dyu_ewe_swe_bat_wly_vie_dut_sid_ven_guj_hun_pol_bul_est_cic_ctl_tag_sod_ben_tsw_mly_kor_fbf_aze_bem_mlt_knd_bos_mol_slo_por_moo_ses_zul_tur_svk_geo_spa_azi_qcu_gam_ger_scr_anl_mnd_yor_tsn_fin_grk_prs_cnt_uzb_bam_alb_xho_tig_swt_owc_eng_ukr_rom_mcd_arw_sun_glc_jpn_hau_amr_amh_tml_urd_ind_cze_chh_heb_afr_mao_ita_fre_swa_nor_pan_tha_hin_krd_jav_bsq_aeg_rus_akn_dgb	-1.29208012256366	-3.75067183940635	0.000306442484459452
76	mly_est_hun_ukr_bsq_tha_slo_urd_aeg_ind_chh_alb_lat_svk_yor_knd_sid_glc_scr_anl_swe_guj_mao_eng_sod_tur_ses_jpn_xho_sun_tsn_nor_heb_moo_gam_ita_uzb_rom_mnd_fin_zul_dyu_bat_hau_ben_ger_bos_bem_cnt_ven_dut_por_swa_owc_qcu_fbf_akn_tag_wly_arw_amr_pan_pol_krd_hin_lit_fre_tml_mol_tsw_jav_cze_amh_azi_mcd_bul_ewe_aze_igb_ctl_mlt_kor_dgb_rus_prs_swt_vie_lda_grk_spa_afr_cic_tig_bam_geo	-1.03370809641561	-2.6062058187104	0.0106621399942396
77	scr_ven_akn_ind_ita_fbf_bsq_dut_cze_rom_mly_mol_tsn_aze_mcd_swe_mao_ctl_heb_amr_chh_yor_hin_anl_bem_tml_est_lda_vie_mlt_spa_rus_xho_bam_dgb_kor_owc_cic_sod_azi_zul_afr_jpn_lat_urd_fin_moo_aeg_uzb_bos_amh_alb_tag_ewe_fre_cnt_hun_bat_pan_swt_jav_glc_ukr_arw_por_igb_lit_slo_hau_eng_tsw_gam_svk_sid_knd_tha_prs_pol_sun_nor_ger_tig_geo_tur_ses_bul_dyu_krd_ben_grk_swa_mnd_qcu_wly_guj	0.357640717089857	0.929577880270683	0.354996282936416
78	kor_ven_ewe_bem_hin_akn_bsq_sid_moo_gam_geo_bam_lda_swa_jav_por_tag_fre_anl_krd_ind_guj_bat_jpn_nor_scr_bos_tig_owc_ben_hau_arw_qcu_dyu_amr_azi_mlt_cnt_zul_igb_ita_pan_tsw_sun_est_aeg_tur_tsn_slo_afr_xho_heb_uzb_urd_cze_ctl_glc_svk_hun_dut_eng_grk_wly_lat_swe_amh_mao_mly_dgb_cic_spa_chh_fin_mol_rom_sod_ses_aze_knd_vie_ukr_fbf_prs_mcd_bul_rus_pol_yor_ger_alb_swt_tml_tha_lit_mnd	1.00453600843057	2.65306291107674	0.00938034187725043
79	ses_afr_tha_ita_por_rus_spa_amh_arw_jpn_pol_sun_lit_glc_yor_alb_moo_slo_ctl_chh_krd_gam_qcu_dyu_est_scr_dut_lat_knd_aeg_fbf_bul_aze_mcd_ven_tig_ben_prs_hin_tag_owc_grk_tsw_ewe_sid_zul_swe_nor_tur_hun_bem_anl_svk_mao_amr_mnd_rom_bam_tml_sod_bos_akn_uzb_cze_pan_fre_mlt_fin_vie_kor_dgb_heb_igb_jav_geo_swa_cic_ukr_mol_wly_cnt_hau_mly_urd_tsn_bat_xho_azi_ind_eng_lda_swt_ger_bsq_guj	0.163225090419991	0.381219603344982	0.703909826142679
80	est_slo_urd_afr_amh_dut_ewe_jpn_glc_jav_nor_scr_owc_qcu_bem_heb_arw_spa_ita_prs_aeg_cnt_akn_aze_krd_guj_lda_wly_hin_dgb_xho_tur_ben_ven_azi_ctl_alb_fin_bos_mlt_bam_chh_tha_rus_anl_hun_igb_swt_tsw_lat_tag_lit_mly_fbf_dyu_tsn_ses_mol_tig_amr_swe_bul_zul_sun_mcd_rom_uzb_kor_ind_knd_sid_swa_sod_vie_pol_yor_tml_bat_ukr_fre_mnd_moo_ger_hau_cze_cic_geo_eng_por_bsq_pan_grk_gam_svk_mao	0.0108043480326065	0.0244205281312017	0.980569496738185
81	rus_spa_grk_vie_lda_gam_scr_ita_ben_bsq_sod_chh_dgb_rom_bul_alb_bat_akn_xho_igb_swa_est_swt_lat_aze_tml_mao_knd_fre_heb_ind_nor_jav_ukr_cic_pan_swe_svk_mol_tig_mly_tag_sun_krd_urd_fin_glc_tha_tsn_fbf_tur_tsw_arw_pol_uzb_hun_cnt_moo_ses_bem_sid_amr_mcd_zul_ger_qcu_aeg_prs_geo_dut_slo_wly_eng_anl_amh_lit_mlt_ctl_dyu_yor_guj_jpn_kor_bam_hin_afr_ewe_azi_hau_mnd_bos_por_owc_ven_cze	-0.482101799974966	-1.26086638873898	0.210510998028149
82	ben_mao_amr_lit_ita_kor_tml_uzb_krd_fin_vie_swa_bem_cze_swe_igb_tsw_prs_tur_urd_tag_afr_ven_est_tsn_hun_xho_rom_bos_mcd_amh_jpn_ses_pol_bat_anl_dgb_ewe_lda_slo_tha_nor_jav_eng_guj_gam_mnd_lat_fre_yor_arw_hin_pan_scr_rus_dut_spa_ger_mol_ukr_por_knd_cnt_moo_aze_bsq_swt_ctl_wly_zul_svk_qcu_bam_tig_grk_cic_sod_heb_sun_geo_ind_bul_chh_hau_azi_alb_owc_mlt_glc_mly_dyu_aeg_akn_sid_fbf	0.479881283845538	1.31561631395636	0.191536965219654
83	moo_ita_ven_igb_mly_arw_bul_amr_wly_lda_tig_fbf_krd_svk_chh_jpn_gam_bos_xho_tsn_amh_afr_ukr_ctl_dgb_mcd_spa_mlt_anl_cze_slo_bam_tml_glc_alb_ewe_qcu_dut_cic_grk_cnt_uzb_hun_rus_swe_fin_rom_scr_yor_ben_hin_azi_aze_tha_akn_geo_bsq_knd_swt_lit_zul_sun_tsw_pol_ger_mnd_eng_nor_tur_bem_sod_bat_dyu_urd_ses_jav_mol_kor_tag_fre_mao_lat_pan_heb_vie_por_swa_est_prs_owc_aeg_guj_ind_hau_sid	0.339096884485322	0.888043111968826	0.376808583727002
84	lda_hau_ctl_uzb_mlt_heb_yor_aeg_bos_swe_igb_dyu_lat_mao_hin_aze_jav_ben_azi_lit_cnt_prs_knd_glc_dut_wly_anl_hun_bul_grk_eng_mnd_sid_sod_pol_vie_bat_alb_bam_ses_owc_ukr_tsw_rom_ewe_slo_est_fin_dgb_tha_scr_chh_guj_bem_amr_por_tig_sun_nor_fre_rus_geo_fbf_qcu_swt_moo_swa_amh_bsq_ven_zul_afr_pan_urd_mol_tag_tsn_krd_tml_ita_gam_cze_arw_ger_cic_tur_mly_akn_jpn_ind_xho_spa_kor_svk_mcd	0.677844612599863	1.56865763331947	0.120124080376842
85	slo_ben_urd_lit_mnd_fbf_ewe_hun_geo_swe_rom_hau_azi_akn_por_wly_bam_ger_swt_ven_aze_ind_mao_mcd_krd_nor_grk_kor_knd_tur_tsw_swa_tig_spa_dgb_owc_hin_amh_ses_sod_mlt_amr_rus_ukr_uzb_pan_scr_tsn_afr_dyu_aeg_eng_fin_prs_lda_bul_lat_glc_mol_bos_cze_mly_igb_est_qcu_anl_jpn_tag_xho_arw_bat_sun_tha_bsq_sid_heb_moo_dut_ctl_zul_cic_ita_cnt_fre_pol_chh_tml_vie_jav_bem_guj_yor_gam_alb_svk	1.05926761594869	2.47692904807568	0.0150585442113526
86	swe_ind_mao_cze_lda_bos_ukr_jav_mcd_vie_fin_jpn_tig_owc_knd_moo_prs_hau_ita_aeg_pan_mly_ven_zul_tha_scr_gam_mnd_aze_bam_yor_ctl_amr_slo_swt_igb_eng_arw_glc_pol_wly_sid_rom_ben_xho_tsn_akn_bem_tag_sun_cnt_lit_fre_tsw_chh_tml_dyu_nor_qcu_bsq_mol_bul_bat_grk_ger_sod_urd_krd_azi_swa_tur_guj_ewe_hin_lat_svk_hun_cic_alb_dgb_anl_spa_dut_mlt_kor_por_fbf_est_geo_afr_rus_uzb_ses_amh_heb	-0.205118638299298	-0.53278154390503	0.59545559721347
87	wly_lda_tsw_ind_spa_ita_sid_afr_fbf_anl_fin_amh_mol_amr_bam_ven_aeg_bsq_heb_aze_cze_rom_dut_owc_sun_gam_jpn_dyu_azi_tsn_swa_bos_por_dgb_cnt_slo_xho_mao_arw_ben_bem_mnd_yor_krd_tur_eng_urd_jav_bul_hau_ukr_vie_est_alb_swe_pan_prs_scr_tha_pol_sod_ewe_mcd_tig_ses_kor_glc_svk_zul_tag_bat_uzb_guj_igb_nor_hin_cic_swt_chh_rus_mly_knd_ctl_hun_fre_akn_geo_moo_lit_qcu_lat_ger_grk_mlt_tml	0.0169596031678909	0.0387105638678006	0.969204128217168
88	ger_chh_cnt_cze_amh_xho_yor_mnd_nor_afr_bos_bem_swa_ewe_ses_fbf_rom_ukr_ctl_lda_glc_zul_heb_sid_tml_tsn_por_aze_hau_spa_tsw_cic_jpn_scr_eng_knd_est_lat_rus_owc_hun_bam_qcu_mol_pol_igb_fin_vie_mcd_alb_swe_mly_guj_azi_aeg_kor_mlt_ita_hin_krd_bsq_jav_bul_fre_grk_gam_lit_akn_geo_prs_anl_wly_ind_tha_sod_bat_urd_tig_tur_dyu_slo_dgb_amr_sun_ven_arw_dut_tag_moo_mao_ben_uzb_swt_svk_pan	-0.320526114016469	-0.846753917634845	0.399305982256834
89	geo_prs_lat_ses_ctl_fin_aeg_slo_heb_fbf_jav_bat_est_bsq_mcd_sid_zul_urd_xho_tur_bul_jpn_sun_bos_aze_swa_ven_hau_cze_nor_ita_igb_dyu_owc_bem_mlt_uzb_dgb_tml_mnd_knd_yor_rom_chh_qcu_swe_ger_bam_kor_guj_dut_wly_alb_ukr_hin_pol_gam_lit_ind_arw_rus_tag_amr_por_tig_tha_moo_fre_akn_tsw_hun_ewe_lda_amh_scr_mly_mao_swt_afr_svk_anl_ben_vie_cnt_glc_grk_krd_tsn_sod_azi_mol_cic_pan_eng_spa	-0.0675882629569157	-0.161015837557077	0.872430187347905
90	amr_slo_dgb_ewe_yor_sun_lat_owc_fbf_sid_jpn_uzb_afr_heb_eng_igb_ben_anl_arw_swt_mao_kor_xho_tml_mlt_jav_wly_swe_qcu_fin_ctl_cic_ind_pol_alb_chh_krd_aze_est_bul_tsw_swa_ven_guj_cnt_mol_rom_bem_dyu_aeg_ita_moo_prs_tag_grk_bos_zul_bam_scr_nor_geo_bat_knd_gam_hin_cze_mnd_lit_hun_urd_spa_ger_tur_dut_sod_mly_rus_svk_vie_tsn_glc_bsq_ukr_hau_fre_tig_por_azi_amh_mcd_lda_akn_tha_pan_ses	0.694068624566253	1.54644596885224	0.125393175987843
91	aeg_por_svk_hun_azi_swa_dgb_est_lat_amr_mcd_prs_heb_cic_rom_eng_tha_zul_hin_tag_amh_tml_xho_mol_grk_tig_jpn_glc_geo_sid_vie_qcu_rus_ita_gam_lit_ukr_mao_fin_urd_anl_moo_bam_tur_ven_knd_bsq_krd_cnt_owc_ewe_swt_tsn_slo_tsw_dut_igb_afr_sun_aze_chh_nor_arw_bul_ben_wly_mlt_guj_kor_spa_ctl_bos_fre_pol_uzb_ger_alb_ses_pan_ind_bem_mly_fbf_dyu_yor_akn_hau_lda_cze_scr_sod_bat_jav_mnd_swe	-0.0211001989856703	-0.0545218850747804	0.956636327663909
92	rus_kor_wly_bam_eng_bos_yor_knd_ctl_nor_chh_tig_por_anl_jpn_pan_glc_tsw_svk_ger_pol_dut_scr_hau_cic_qcu_rom_grk_tml_mol_ewe_jav_krd_slo_moo_afr_aze_amh_uzb_arw_akn_ben_dyu_bem_hun_dgb_hin_fin_ita_mnd_sod_amr_sid_cze_tur_swe_swt_mcd_bul_zul_ind_tag_spa_est_cnt_geo_xho_gam_mao_bat_vie_bsq_sun_ukr_tha_prs_igb_swa_fbf_fre_aeg_lat_azi_mlt_ses_lda_ven_lit_alb_tsn_owc_heb_urd_mly_guj	-0.957306484755424	-2.38898646097891	0.0189141782569535
93	mnd_bos_wly_fbf_lat_hun_mao_lda_tur_swe_bat_dgb_lit_glc_chh_alb_mcd_tsw_ukr_uzb_aze_bsq_cze_bem_tml_igb_ven_sun_amr_tha_grk_arw_pan_geo_owc_bul_ben_dyu_svk_spa_xho_dut_mlt_knd_cnt_nor_tag_ses_akn_urd_fin_yor_gam_rus_kor_ind_anl_afr_vie_moo_swa_est_ewe_swt_scr_prs_hau_jpn_ger_krd_pol_qcu_mly_sid_jav_sod_tig_ctl_azi_fre_hin_heb_zul_rom_slo_aeg_amh_mol_cic_por_ita_eng_tsn_bam_guj	-0.568375932979055	-1.28437587688864	0.202200704663893
94	kor_rom_guj_krd_swa_amr_bos_hun_knd_bem_ukr_tha_fre_qcu_owc_jpn_uzb_zul_mnd_tml_yor_glc_tsw_pol_lit_tsn_ind_mcd_geo_sun_cic_nor_cnt_arw_bat_grk_mly_sod_ben_alb_hin_pan_igb_slo_ses_sid_dyu_ita_urd_scr_dut_chh_est_wly_tur_anl_eng_jav_vie_ctl_dgb_mol_rus_swe_prs_heb_bsq_tag_fin_ewe_gam_por_aze_ven_swt_afr_fbf_cze_mlt_lat_spa_ger_amh_lda_hau_aeg_akn_bam_mao_bul_svk_azi_xho_moo_tig	0.296088379344686	0.693758820267592	0.48956269326655
95	est_ita_dut_ses_owc_tha_hin_jav_tur_mao_rus_dyu_bos_mnd_hau_tsw_mly_tag_anl_geo_tml_nor_kor_azi_gam_moo_fbf_zul_fre_igb_rom_bsq_cnt_sod_slo_ctl_swe_aze_qcu_uzb_prs_jpn_afr_yor_arw_alb_wly_bul_pan_tsn_aeg_swa_svk_eng_cze_guj_sun_ewe_ger_hun_grk_chh_bat_ind_swt_vie_sid_lda_mcd_por_bam_akn_lit_glc_fin_mol_ben_amh_spa_mlt_xho_bem_scr_heb_cic_pol_urd_ukr_knd_dgb_amr_ven_krd_lat_tig	-0.134229568156857	-0.308123055432922	0.758677762658114
96	mnd_hau_mly_lat_sid_ger_mlt_chh_uzb_dyu_ind_pan_guj_heb_tsn_tur_tha_swe_bem_amh_ewe_rom_cnt_slo_aze_jav_fin_grk_hun_rus_aeg_bul_akn_hin_jpn_spa_ven_tsw_mao_swt_xho_urd_gam_owc_ita_fre_sun_lit_ses_svk_fbf_por_pol_mcd_glc_ben_bsq_tag_nor_bat_bos_igb_scr_dut_zul_dgb_cic_tml_moo_cze_sod_ukr_kor_mol_ctl_bam_alb_prs_vie_afr_arw_lda_azi_tig_qcu_geo_knd_amr_krd_yor_swa_wly_eng_anl_est	-0.599891012034055	-1.54772734713838	0.125084309575466
97	ita_cic_ven_hau_afr_sun_bam_tag_lda_tsw_heb_cze_tig_geo_lat_eng_bat_fre_chh_grk_ses_ger_rus_sid_gam_prs_mao_xho_wly_tsn_guj_dyu_arw_igb_spa_mol_mlt_mcd_alb_lit_amr_bul_scr_akn_jpn_owc_mnd_azi_ind_aze_pol_dut_jav_qcu_yor_tml_bos_tur_svk_krd_aeg_fbf_swe_mly_vie_knd_cnt_tha_hun_rom_slo_uzb_moo_ben_ewe_glc_ukr_pan_por_swa_fin_bem_anl_swt_nor_sod_bsq_kor_ctl_urd_dgb_est_hin_zul_amh	-0.274455191510247	-0.663547325091728	0.508621630610506
98	tsw_yor_gam_scr_mly_bos_ukr_ind_jpn_por_cic_ben_swa_ger_uzb_lit_hun_dgb_krd_vie_wly_zul_pan_amh_chh_mcd_sid_mnd_bsq_ses_tag_tha_lat_azi_swt_sun_glc_moo_lda_bam_knd_dut_akn_pol_ita_arw_tsn_bat_aze_mol_xho_nor_igb_cze_tml_bem_anl_hin_bul_slo_dyu_afr_kor_alb_ven_spa_est_ewe_urd_cnt_mao_tig_grk_mlt_qcu_aeg_hau_ctl_rom_owc_heb_fbf_svk_sod_amr_jav_tur_fre_rus_eng_prs_swe_geo_guj_fin	-0.466977412502096	-1.24030035819498	0.217984442999488
99	bam_swe_fin_tsw_scr_afr_bos_aeg_ses_jav_anl_xho_knd_guj_amh_ewe_mnd_ctl_wly_arw_sod_est_ind_ven_aze_cze_svk_nor_urd_ukr_eng_pol_amr_hin_swa_sun_hun_slo_cnt_spa_heb_uzb_mao_moo_krd_fbf_lda_tha_vie_bem_hau_tsn_owc_bsq_mlt_swt_alb_prs_kor_por_bul_grk_mcd_tml_akn_azi_ger_mly_tag_qcu_fre_dut_pan_yor_lit_jpn_glc_sid_tig_zul_gam_geo_cic_dgb_ben_lat_chh_ita_bat_dyu_rom_mol_igb_tur_rus	0.918403843337414	2.44539679652837	0.016351666978633
100	mly_tsw_uzb_sid_est_bsq_lda_dyu_chh_jpn_mao_tsn_gam_afr_slo_dut_aze_qcu_lat_zul_por_dgb_rom_swt_nor_tml_moo_fin_igb_pan_arw_ben_heb_hau_hun_mcd_krd_ita_ven_swe_scr_fbf_tag_bat_mlt_svk_prs_sod_bos_tha_ctl_jav_yor_kor_cze_rus_mnd_akn_fre_bem_guj_ind_alb_ewe_pol_knd_sun_anl_cic_amr_cnt_amh_bam_tig_ses_owc_tur_hin_azi_bul_eng_swa_ukr_glc_lit_spa_wly_mol_urd_ger_aeg_grk_xho_geo_vie	0.30211879762232	0.693141774034511	0.489948011129469
101	mcd_est_lda_vie_sun_anl_bem_swa_uzb_hin_azi_mly_cic_bsq_mlt_dyu_svk_bam_mnd_sod_lit_tig_hun_heb_tsw_bat_swt_ctl_glc_scr_ger_tml_ses_por_krd_pan_ewe_dgb_rus_xho_bos_pol_ben_amh_prs_aze_fbf_urd_hau_jav_ukr_eng_owc_tha_wly_moo_mao_nor_cze_jpn_grk_gam_lat_knd_aeg_tur_dut_chh_tsn_tag_swe_guj_kor_amr_sid_mol_alb_fre_qcu_spa_geo_ind_arw_cnt_afr_fin_yor_zul_slo_bul_igb_akn_rom_ven_ita	-0.367291357401761	-0.998854874935713	0.320456859894098
102	kor_por_ewe_moo_heb_alb_anl_guj_wly_ukr_hin_swt_knd_lda_sod_ctl_aeg_pol_aze_mol_gam_mnd_cze_jpn_spa_cic_ita_igb_bul_ben_rus_glc_urd_mao_qcu_fin_ven_nor_grk_arw_amh_mly_sun_cnt_rom_bsq_lat_dgb_bem_zul_tml_sid_geo_slo_tag_ind_tsw_afr_dut_fbf_pan_akn_ger_azi_hau_mlt_jav_mcd_scr_krd_bos_swa_chh_tig_owc_est_eng_fre_bat_xho_tur_ses_swe_vie_tha_svk_hun_dyu_tsn_amr_yor_lit_prs_uzb_bam	-0.220357839848041	-0.506707291612351	0.613559484187105
103	amh_chh_hau_guj_mlt_sun_dut_pan_dyu_bos_wly_igb_svk_glc_mnd_moo_xho_est_rom_alb_mly_eng_hin_ind_ukr_ben_fbf_krd_uzb_pol_yor_jav_aeg_jpn_qcu_ewe_tsn_bsq_spa_tha_swa_geo_ita_mcd_rus_scr_kor_aze_owc_cnt_ger_dgb_tml_hun_azi_tag_lat_urd_ven_mol_heb_lda_vie_anl_prs_fre_swt_bem_grk_bam_lit_gam_tsw_ctl_afr_arw_fin_sod_cze_nor_mao_sid_bat_cic_bul_tig_amr_akn_zul_slo_ses_knd_swe_tur_por	0.506551963387399	1.21614739525303	0.227006571095199
104	fin_scr_tur_mcd_est_pan_ven_cnt_zul_dgb_mlt_bsq_bem_sod_tag_fbf_tml_sid_lda_lit_amr_swt_svk_por_ita_tha_amh_ger_rus_knd_alb_nor_ewe_jav_chh_fre_urd_grk_guj_cze_cic_heb_dut_moo_pol_tsn_hun_hin_bat_ind_mao_azi_qcu_krd_gam_jpn_dyu_wly_lat_aeg_mnd_mol_tsw_slo_yor_bam_bul_swa_owc_spa_arw_xho_sun_ukr_vie_mly_bos_glc_hau_kor_eng_igb_ses_ben_ctl_prs_rom_aze_anl_uzb_swe_tig_afr_akn_geo	-0.210520994277711	-0.540521812992321	0.590129417492206
105	tag_uzb_tha_mcd_hin_dut_krd_cic_rus_dyu_mol_kor_ven_scr_lat_bam_mnd_fin_bul_knd_bem_ewe_mlt_tsn_lit_tur_igb_aeg_swe_jpn_wly_hau_mly_rom_bat_bsq_ben_sid_sod_afr_akn_mao_nor_vie_cnt_prs_swt_fre_swa_aze_yor_tml_geo_qcu_arw_glc_ind_eng_svk_tig_grk_ctl_fbf_azi_cze_bos_ger_spa_pol_ita_xho_por_moo_heb_pan_jav_alb_est_slo_tsw_ukr_lda_urd_sun_gam_guj_dgb_anl_chh_amh_zul_ses_hun_amr_owc	0.664475836782018	1.79693529515984	0.0755920437734509
106	bos_tsn_ben_ewe_mol_moo_ita_ses_ven_knd_yor_zul_sun_mcd_bem_slo_por_gam_owc_urd_wly_anl_qcu_est_jpn_lit_sid_bsq_fre_guj_mao_krd_tsw_tag_rus_bat_aze_swt_pan_amr_xho_prs_glc_svk_jav_alb_mlt_vie_grk_ger_mnd_afr_rom_igb_cnt_heb_lat_ukr_amh_dgb_swa_bam_dut_scr_lda_dyu_bul_hun_tml_eng_mly_tha_pol_chh_kor_fbf_swe_akn_tur_hau_cze_arw_nor_ind_geo_tig_sod_fin_ctl_azi_spa_aeg_uzb_hin_cic	0.0665725763063882	0.170175340238517	0.865241902163077
107	wly_geo_vie_fre_bat_qcu_tsn_amh_sod_bul_mao_sid_chh_cze_fbf_lda_ctl_ven_moo_hun_hin_swa_knd_lit_ukr_aeg_mnd_alb_dgb_prs_dyu_akn_jpn_guj_krd_uzb_urd_kor_tag_jav_spa_lat_tml_afr_rom_sun_nor_cic_hau_eng_aze_xho_tsw_gam_est_bam_ewe_ind_tha_bem_cnt_scr_azi_fin_anl_grk_tur_glc_ses_swt_rus_yor_ben_heb_swe_bsq_ita_mly_zul_dut_mlt_owc_bos_amr_por_pan_ger_tig_arw_mol_igb_mcd_svk_pol_slo	-0.418647564575169	-1.1409670914524	0.256813196416707
108	svk_cnt_fbf_mlt_bsq_fre_ven_zul_alb_glc_amr_mol_rus_sun_fin_krd_pan_sid_ses_mcd_bem_ind_rom_igb_bat_jav_sod_akn_mly_ita_amh_bul_mao_prs_lat_swe_tig_hun_ben_hin_por_uzb_scr_slo_jpn_chh_arw_knd_xho_lda_afr_bam_dyu_azi_urd_heb_pol_mnd_wly_grk_aze_vie_tsw_eng_cze_moo_anl_ukr_lit_aeg_tha_qcu_hau_dut_tur_dgb_swa_cic_tag_gam_yor_geo_tml_ger_swt_est_nor_bos_spa_tsn_ctl_guj_kor_ewe_owc	0.0965346288649033	0.245829682290115	0.806355796885951
109	hin_knd_azi_zul_bos_tig_xho_aze_tur_dgb_dyu_sid_geo_hun_ven_chh_uzb_bsq_por_mol_bul_lat_qcu_urd_tsn_ger_moo_ind_amh_kor_yor_slo_krd_lda_grk_igb_mly_hau_alb_spa_mcd_tag_amr_mlt_cnt_swe_tsw_afr_bat_swa_tml_fre_mnd_tha_ukr_eng_ses_ctl_fbf_vie_bem_cze_owc_glc_dut_guj_cic_rom_jav_sun_ewe_anl_pol_bam_swt_pan_heb_wly_svk_sod_jpn_nor_ben_akn_fin_arw_lit_prs_rus_mao_est_gam_scr_ita_aeg	-0.382026511172034	-0.973132264314504	0.333011904482151
110	swa_amh_lat_bul_jpn_por_guj_ctl_mcd_gam_heb_knd_fbf_pan_wly_aze_est_ind_bos_lit_glc_aeg_cic_spa_ukr_xho_tig_cnt_tsn_swt_akn_prs_sod_mly_ben_ewe_bam_vie_afr_owc_swe_dut_ger_hau_moo_nor_bat_mol_arw_chh_yor_mnd_anl_urd_pol_cze_grk_bem_sid_tml_rus_dyu_igb_tsw_ven_geo_fin_hin_jav_hun_uzb_fre_lda_azi_bsq_kor_mlt_tha_tur_scr_ses_tag_krd_ita_sun_dgb_eng_slo_alb_qcu_mao_svk_rom_amr_zul	0.472671217708608	1.21858350866696	0.226084495094126
111	pan_sod_bos_sid_por_hun_est_bsq_jav_ewe_mol_gam_tsw_mly_bam_swe_arw_kor_tml_knd_ukr_jpn_hau_wly_fre_vie_svk_sun_tha_urd_dgb_yor_rom_mnd_scr_ctl_ven_bul_cnt_dyu_ses_tur_guj_lat_heb_qcu_mlt_lit_cze_krd_alb_glc_afr_slo_tag_amr_uzb_akn_nor_owc_anl_swt_igb_grk_aeg_dut_chh_pol_bat_ben_amh_cic_mao_fbf_prs_fin_ita_geo_tsn_aze_tig_zul_swa_azi_spa_lda_eng_xho_mcd_ger_hin_moo_bem_ind_rus	0.185430190906988	0.480344364753446	0.632110507024859
112	hau_lit_ind_tsn_jav_prs_por_sun_swa_scr_tha_fre_dyu_hun_spa_kor_arw_bul_mnd_fin_wly_alb_chh_glc_zul_tig_krd_tag_akn_swe_afr_azi_ses_bam_cnt_cic_bem_ita_tml_bat_amh_geo_grk_pan_ctl_moo_qcu_dut_owc_ven_yor_ukr_uzb_dgb_mao_knd_est_tur_rus_xho_aeg_sod_aze_sid_mol_lda_guj_vie_tsw_heb_lat_anl_ewe_jpn_slo_eng_bsq_swt_ger_nor_rom_hin_gam_igb_mcd_urd_mly_svk_mlt_cze_ben_pol_bos_fbf_amr	0.299795556671277	0.769088481473148	0.443789643234282
113	aeg_alb_jav_tml_yor_bat_ctl_tag_gam_bam_amh_sid_knd_tur_tha_ben_hau_ewe_lda_swa_slo_fbf_swt_tsw_mao_zul_mnd_chh_bsq_mcd_spa_lat_guj_prs_eng_dgb_ind_krd_fre_tig_uzb_mol_ukr_geo_cze_cic_dut_jpn_pol_bem_mlt_rus_bul_ita_amr_rom_wly_kor_scr_ger_azi_svk_mly_akn_grk_nor_tsn_arw_cnt_est_owc_lit_hin_anl_ven_sun_urd_fin_moo_heb_hun_bos_pan_por_afr_aze_dyu_sod_igb_glc_ses_vie_swe_qcu_xho	-0.0720554895708426	-0.173900372283307	0.862321737053631
114	mnd_nor_bat_fre_cnt_yor_bsq_pol_ita_sun_rom_sod_ger_fbf_bul_glc_hau_amh_swe_krd_scr_bem_heb_aze_mol_jpn_vie_est_gam_zul_ven_spa_alb_qcu_tsw_geo_pan_cze_uzb_urd_guj_ind_ctl_lit_wly_aeg_tml_amr_svk_lda_chh_swa_arw_bos_mcd_akn_igb_tur_knd_ukr_mly_tsn_dut_ses_cic_fin_tha_jav_afr_hin_lat_rus_swt_eng_xho_dyu_kor_moo_mlt_owc_por_tag_ben_ewe_bam_tig_anl_grk_prs_sid_dgb_slo_mao_hun_azi	0.919138553080282	2.11190270539699	0.0373755571782187
115	amh_urd_nor_fbf_prs_mcd_lda_tur_ewe_hun_dut_bat_ses_chh_ind_ger_slo_tml_aeg_glc_kor_jpn_pan_moo_ctl_akn_krd_swa_bul_bos_gam_azi_tha_anl_mlt_sid_mly_tig_spa_heb_vie_bam_ita_svk_por_sun_swe_fin_owc_alb_scr_lit_swt_ben_aze_rom_lat_xho_hau_zul_hin_bsq_qcu_bem_mnd_grk_amr_wly_cic_tsn_tag_est_afr_tsw_ven_guj_igb_cnt_fre_eng_dyu_jav_cze_arw_sod_rus_mol_pol_knd_geo_mao_ukr_uzb_yor_dgb	0.159675095497458	0.378682901607944	0.705786468031688
116	dyu_hun_dgb_amr_aeg_spa_lat_knd_tha_cze_bat_mly_cic_ses_sod_bul_mnd_akn_lda_anl_qcu_nor_owc_scr_tsw_yor_grk_pol_fin_tig_tml_ben_arw_fbf_tag_vie_xho_alb_bos_bam_rus_svk_mao_jav_ind_geo_ewe_prs_gam_swe_sid_heb_chh_bem_ita_afr_ukr_mol_eng_uzb_pan_est_zul_urd_swt_ven_dut_ger_krd_fre_lit_azi_ctl_tsn_glc_swa_kor_aze_mcd_cnt_sun_hau_rom_bsq_jpn_amh_hin_mlt_tur_por_slo_wly_moo_guj_igb	0.338176747609856	0.774377481509286	0.44067186375774
117	hin_knd_slo_hun_xho_mnd_nor_ven_anl_grk_dgb_fbf_swt_cic_pol_amr_mol_uzb_alb_aze_jpn_qcu_mly_owc_prs_ind_rom_bem_fin_bos_ctl_ses_est_igb_ewe_sod_sun_dut_urd_tha_bam_spa_arw_lit_svk_tur_azi_fre_mao_glc_krd_yor_jav_vie_dyu_cze_bsq_amh_lat_sid_akn_por_cnt_ukr_kor_hau_wly_geo_chh_guj_ger_tml_gam_tsn_eng_swe_mcd_pan_moo_tag_lda_ben_bat_swa_tsw_afr_heb_mlt_zul_aeg_rus_ita_bul_tig_scr	-0.405386432616426	-0.940863242179422	0.349212424886568
118	ctl_ukr_urd_hun_uzb_bul_afr_zul_aze_cic_ben_tag_aeg_ses_kor_knd_nor_mlt_ewe_tsw_lit_tml_alb_arw_jav_krd_est_sod_qcu_prs_azi_rus_fre_heb_amh_xho_bos_eng_ita_dyu_spa_svk_sid_akn_tsn_tha_mao_lda_lat_dgb_geo_fin_tig_pol_owc_cnt_glc_slo_rom_yor_mcd_grk_gam_ger_ind_jpn_guj_amr_mly_moo_hin_bam_dut_cze_igb_anl_ven_bem_fbf_chh_wly_swe_mol_pan_por_bsq_mnd_swt_bat_tur_hau_sun_scr_vie_swa	-0.239015068482081	-0.542482039708924	0.588784106731132
119	ctl_yor_rom_bat_swa_hin_ben_mao_kor_qcu_mcd_tml_tsn_por_knd_cic_aeg_moo_ita_prs_slo_fbf_jav_fin_bul_igb_grk_hau_amr_akn_urd_owc_wly_sid_heb_ewe_hun_nor_pan_eng_mlt_zul_sun_guj_afr_ger_uzb_lat_arw_glc_dyu_bam_lda_fre_bos_vie_alb_tsw_tur_bem_spa_geo_tag_sod_est_ukr_jpn_tig_rus_lit_krd_ses_mnd_cnt_cze_amh_dgb_swe_dut_pol_gam_tha_ven_xho_bsq_ind_scr_azi_swt_chh_anl_aze_mol_svk_mly	0.124576591059554	0.318122285016195	0.751105432280192
120	fin_rom_amh_afr_uzb_bem_mcd_moo_zul_jpn_tur_pol_ukr_tml_bat_ven_pan_hau_nor_geo_eng_amr_glc_svk_scr_ben_fbf_hin_spa_cze_heb_tha_knd_tsn_dgb_qcu_ses_rus_tsw_yor_guj_owc_lit_lda_hun_mly_slo_ewe_swt_swa_bos_chh_aeg_alb_bsq_prs_swe_dut_jav_mol_vie_sod_azi_xho_igb_anl_bul_mlt_por_dyu_arw_gam_ind_mnd_akn_tag_tig_aze_est_krd_ita_sun_kor_grk_mao_bam_sid_urd_wly_fre_cnt_ger_lat_cic_ctl	0.599191331106925	1.61453573145811	0.109799188442506
121	tsw_bsq_grk_tha_hin_swa_sod_bem_dyu_ses_knd_azi_glc_eng_cic_pol_swe_rus_yor_mnd_mly_xho_bat_moo_rom_bul_pan_urd_vie_tml_anl_svk_amh_zul_lat_amr_por_mcd_fbf_aeg_jpn_krd_ewe_tur_bos_cnt_cze_dut_fin_geo_bam_slo_tag_prs_mol_afr_qcu_ukr_chh_est_ind_aze_hau_jav_wly_scr_ven_ita_heb_fre_sid_kor_alb_guj_owc_tsn_dgb_mlt_gam_hun_igb_lit_akn_lda_nor_sun_ctl_tig_swt_uzb_ger_ben_arw_spa_mao	-0.247261411968035	-0.569858348979439	0.570147815646866
122	afr_ses_sid_ger_mnd_hau_aze_tha_ukr_tag_jpn_spa_ita_bat_wly_pol_guj_mol_bsq_aeg_fbf_grk_gam_sun_nor_owc_sod_lat_ctl_pan_dyu_swt_mlt_svk_bos_mao_mly_slo_urd_lit_krd_cic_fre_swa_cnt_igb_hun_tur_bam_arw_kor_dgb_tml_rom_eng_knd_yor_ven_akn_est_ind_bul_xho_alb_hin_mcd_tig_jav_cze_vie_swe_anl_geo_heb_glc_por_rus_dut_zul_qcu_ewe_chh_tsn_amh_uzb_ben_azi_tsw_bem_prs_lda_moo_fin_scr_amr	0.482054188468186	1.25036445083979	0.214303401474651
123	dgb_lit_sid_akn_amh_prs_por_bsq_fbf_fre_bos_dut_ewe_mly_swt_cic_mnd_nor_eng_hau_krd_sod_bem_hin_knd_afr_rus_uzb_aze_swa_wly_guj_ses_yor_mao_ven_fin_mcd_spa_lda_est_slo_qcu_aeg_ind_tha_amr_cze_jav_xho_svk_ben_bam_geo_pan_arw_urd_glc_dyu_kor_mlt_tml_owc_hun_lat_vie_swe_ukr_rom_tig_ger_scr_tag_bul_ita_tsn_tur_azi_tsw_pol_anl_grk_jpn_moo_chh_ctl_heb_gam_mol_zul_igb_bat_sun_alb_cnt	0.240605011907536	0.557906768406554	0.578248615879076
124	cic_sid_swa_est_ewe_nor_hun_igb_tsw_guj_rom_fre_grk_wly_slo_sod_zul_azi_knd_qcu_heb_mnd_swe_akn_bos_mly_swt_mlt_mol_ukr_yor_fbf_ind_svk_ger_fin_lit_eng_kor_hau_mao_ita_aeg_lda_por_amr_tha_vie_cnt_ses_krd_tur_bat_bam_ven_cze_uzb_alb_bsq_rus_glc_geo_spa_jav_tig_dgb_urd_tsn_bul_dyu_arw_pol_dut_aze_tml_bem_pan_owc_xho_jpn_amh_mcd_lat_chh_scr_prs_ben_sun_moo_afr_ctl_gam_tag_anl_hin	0.691247942272697	1.71432139059381	0.0898006285343843
125	wly_ind_tur_pan_tha_fin_bem_eng_cic_por_dut_ses_hun_pol_ven_aze_guj_moo_dgb_urd_fre_sun_yor_bat_svk_vie_uzb_slo_lat_mol_rus_bul_amr_igb_gam_owc_azi_amh_kor_mao_jpn_heb_lit_rom_mly_ita_prs_anl_aeg_est_tsw_ukr_cnt_zul_mlt_tsn_hau_afr_ctl_mnd_chh_qcu_spa_ger_jav_tml_hin_swe_glc_ewe_sod_mcd_swt_bos_grk_fbf_bam_scr_xho_cze_geo_bsq_sid_arw_ben_nor_tag_knd_dyu_alb_krd_akn_lda_swa_tig	0.360714633704526	0.875058001696195	0.383796695977381
126	fre_mly_bem_pan_owc_ukr_spa_svk_qcu_prs_ven_zul_dgb_bsq_jav_mao_ger_ewe_akn_eng_gam_arw_igb_rom_lat_swe_sid_urd_swa_est_amr_yor_tsw_por_grk_swt_cnt_jpn_sun_uzb_wly_slo_guj_ind_geo_vie_tha_mlt_kor_bos_knd_aze_hau_nor_dut_ctl_chh_scr_cic_tag_mnd_hun_moo_mol_afr_ita_bul_fin_glc_tsn_lit_lda_sod_aeg_mcd_tur_tml_azi_ben_hin_tig_bat_heb_dyu_fbf_xho_amh_alb_ses_pol_cze_anl_bam_krd_rus	0.240442568802779	0.631383789960876	0.529338444082474
127	igb_xho_slo_pan_zul_tig_tsn_jpn_cnt_akn_bos_ben_swe_vie_anl_swt_hau_lda_afr_heb_uzb_hun_rom_cic_azi_spa_swa_eng_bsq_scr_krd_ger_owc_mly_chh_por_tml_geo_wly_bem_sun_ind_sid_mao_mlt_alb_qcu_dut_fre_gam_hin_ven_cze_svk_aeg_lat_amr_fbf_aze_yor_rus_pol_mol_ukr_grk_mnd_ewe_mcd_jav_nor_ses_tag_moo_ctl_guj_knd_prs_arw_sod_bam_est_amh_bul_bat_urd_glc_ita_lit_fin_tha_dyu_tsw_dgb_kor_tur	0.216710714669309	0.540386847425221	0.59022209777216
128	rus_glc_knd_alb_ven_swe_fre_vie_bat_mly_lit_ind_tsw_arw_cnt_sid_akn_wly_spa_grk_uzb_ctl_anl_fbf_owc_jpn_gam_swt_hun_urd_guj_bam_qcu_sod_tha_tsn_sun_ses_hin_hau_pan_azi_moo_jav_chh_scr_cze_swa_yor_zul_mol_bul_mao_mnd_slo_bos_dyu_bsq_amh_bem_lat_afr_mcd_ita_tag_tur_por_ben_ger_pol_eng_ewe_fin_kor_krd_xho_ukr_prs_aeg_tml_dut_mlt_dgb_geo_igb_heb_cic_nor_amr_tig_lda_rom_est_aze_svk	-0.479060089477282	-1.09698208856256	0.275481544328855
129	fre_xho_bam_scr_bul_aeg_glc_cnt_cic_dut_ind_zul_cze_spa_pan_bem_amh_lda_ger_arw_tig_afr_ewe_yor_tsw_vie_mao_moo_mly_dgb_grk_tsn_eng_jpn_fbf_slo_est_ses_wly_guj_azi_ukr_anl_igb_rom_heb_ita_mlt_chh_gam_mol_jav_hun_owc_swe_kor_krd_lat_uzb_nor_ben_rus_hau_bos_lit_sun_tag_aze_sid_akn_mcd_ven_urd_swt_bsq_qcu_dyu_sod_pol_svk_bat_tur_por_tha_mnd_tml_swa_prs_fin_alb_hin_geo_ctl_knd_amr	0.674226283243275	1.82140558110807	0.0717602533639631
130	anl_bul_ctl_tig_dgb_bat_svk_ewe_knd_guj_grk_pan_cze_jpn_scr_pol_eng_tha_mao_mol_glc_lda_bsq_cic_mly_lit_ind_fin_est_kor_ukr_tml_uzb_urd_swt_zul_tsw_hin_vie_arw_moo_akn_aeg_prs_rom_ven_geo_amh_cnt_swe_lat_ita_spa_jav_slo_nor_dyu_bos_aze_mcd_sun_mlt_chh_wly_fbf_bem_qcu_rus_ses_por_afr_tsn_hun_owc_xho_heb_dut_mnd_sid_ger_krd_sod_fre_bam_hau_amr_igb_ben_swa_yor_tag_tur_alb_azi_gam	0.60252191460403	1.56115637287062	0.121883486343192
131	qcu_tur_mnd_dgb_bul_ger_tag_lda_rus_sod_est_dut_akn_gam_knd_jpn_owc_fin_tig_bsq_alb_vie_fre_hau_ita_igb_azi_afr_ctl_fbf_bat_tml_mol_nor_xho_mly_eng_geo_ewe_ben_moo_aze_sun_svk_tsn_kor_zul_lat_scr_slo_rom_spa_ven_amr_swt_amh_pol_uzb_glc_por_cnt_lit_guj_swe_krd_urd_mcd_hun_prs_mlt_dyu_anl_ind_sid_wly_pan_bos_cic_grk_bem_tha_yor_chh_arw_swa_ses_aeg_ukr_hin_bam_heb_tsw_mao_jav_cze	-0.598164425999419	-1.56608967041196	0.120724102235603
132	igb_ukr_amr_fbf_tml_ctl_knd_ger_uzb_heb_kor_swa_tur_grk_tig_slo_hau_dyu_ita_por_lda_glc_xho_zul_moo_hun_ben_swt_alb_urd_eng_bam_guj_swe_tsw_yor_ses_aze_amh_azi_gam_anl_tsn_aeg_bul_jav_akn_mlt_owc_mly_sun_bos_lat_afr_dut_dgb_pan_cze_rus_cic_ven_hin_mcd_bsq_bat_mnd_fin_spa_prs_sod_tag_nor_fre_ewe_geo_pol_rom_lit_wly_krd_arw_svk_tha_ind_mao_scr_jpn_chh_qcu_est_mol_sid_bem_cnt_vie	0.728438480292968	1.93382434216463	0.0561753568325706
133	amr_hun_eng_dut_heb_bem_ukr_pol_rus_cnt_scr_mlt_mly_alb_fin_lat_guj_lda_hau_dgb_grk_mnd_fre_slo_spa_ses_arw_amh_mol_afr_fbf_azi_jpn_hin_ctl_por_aeg_igb_svk_tag_ewe_cic_yor_ven_tsw_uzb_prs_tsn_cze_ind_swa_bat_sod_jav_owc_mao_mcd_vie_bam_urd_bos_tml_rom_kor_moo_wly_tig_ben_bul_zul_akn_lit_gam_ita_geo_anl_dyu_tur_krd_sun_sid_aze_glc_pan_knd_est_swe_chh_tha_ger_qcu_nor_bsq_xho_swt	0.0718436738332337	0.173166961601555	0.86289653002099
134	bos_mcd_lat_zul_ses_sun_arw_cnt_owc_azi_dyu_alb_rom_guj_fin_cic_tha_igb_amh_anl_bem_jpn_est_aeg_spa_ita_ukr_fbf_nor_cze_kor_tig_eng_uzb_mlt_por_fre_ewe_dut_ben_swe_bul_vie_aze_chh_heb_krd_lda_akn_tsn_mnd_ger_amr_swa_dgb_afr_grk_ctl_pan_mao_mol_knd_sod_swt_lit_prs_wly_bsq_ven_yor_gam_tag_bat_sid_pol_tml_glc_tur_svk_ind_qcu_moo_scr_tsw_rus_hin_hun_urd_bam_mly_jav_hau_geo_slo_xho	0.0926336683288047	0.208016679143258	0.835670812747556
135	pol_heb_tig_igb_svk_ita_akn_sod_hun_ger_rus_bos_dgb_krd_fin_mlt_mly_qcu_ses_pan_tur_aze_urd_rom_azi_wly_sun_jav_ben_cnt_zul_cic_slo_owc_grk_prs_lat_mnd_fbf_ind_dyu_tsw_jpn_dut_tsn_tag_eng_swe_xho_hau_bam_bul_ven_scr_bem_amh_ewe_tml_kor_uzb_aeg_lit_mcd_por_alb_sid_ctl_mol_swa_gam_geo_chh_tha_swt_vie_spa_cze_arw_moo_ukr_nor_afr_yor_lda_est_hin_glc_amr_mao_knd_guj_bat_bsq_anl_fre	0.563236648706293	1.3092683582743	0.193669059697694
136	swa_cnt_geo_sod_ger_ses_owc_moo_kor_uzb_dyu_amh_bam_xho_yor_prs_lit_rus_afr_wly_ewe_hun_dut_svk_lat_ukr_swe_jav_bos_rom_est_mly_bul_bat_grk_zul_pol_dgb_anl_fin_heb_urd_lda_hin_akn_gam_mcd_aze_tig_glc_qcu_tur_tha_por_fbf_jpn_mao_ben_sid_slo_ctl_mlt_tsn_vie_tsw_fre_aeg_ind_hau_nor_sun_ven_bem_chh_igb_mnd_tag_scr_amr_alb_bsq_cic_mol_swt_tml_spa_pan_knd_azi_eng_ita_arw_guj_krd_cze	-1.13080309533583	-2.94095920743661	0.00412866332119586
137	fre_ind_tml_lit_ctl_anl_cic_cze_tsw_hun_tag_bul_mcd_mnd_ita_svk_ger_jav_xho_rom_scr_grk_urd_aze_igb_vie_zul_yor_rus_guj_ukr_tig_pol_nor_gam_hin_geo_bam_ses_aeg_hau_slo_arw_ben_lat_lda_glc_sod_por_swa_moo_chh_spa_eng_swt_kor_mao_wly_knd_dut_heb_ven_mol_jpn_qcu_bsq_sun_afr_bat_ewe_mly_akn_amh_azi_swe_sid_tur_bos_dyu_prs_est_pan_fbf_dgb_uzb_owc_krd_alb_mlt_amr_bem_fin_tsn_tha_cnt	0.422730262972112	1.08989553849327	0.278575153506363
138	heb_swe_arw_est_owc_mlt_glc_hau_fin_sod_qcu_grk_dgb_slo_prs_aeg_yor_cic_ita_cnt_tha_ctl_bul_anl_uzb_ukr_guj_hin_knd_por_chh_akn_tsw_ger_fbf_mao_fre_lit_afr_kor_swt_azi_urd_bem_dyu_cze_svk_tag_alb_scr_tur_lda_igb_jav_tml_rus_krd_ses_zul_geo_ben_mly_xho_moo_bat_ven_gam_nor_eng_spa_mnd_vie_tig_sun_bam_pol_jpn_hun_wly_ewe_amh_mol_dut_mcd_swa_pan_sid_tsn_amr_aze_bos_bsq_rom_ind_lat	0.122624948732737	0.27859128621677	0.781177011218401
139	dut_swt_ses_sid_vie_mly_bat_mnd_akn_krd_xho_mol_kor_est_amr_fin_slo_mao_ind_rom_scr_pol_arw_moo_sun_qcu_sod_fbf_ven_lit_amh_eng_glc_afr_svk_aeg_zul_bem_tsw_tig_lat_swa_ukr_igb_alb_uzb_ger_tsn_guj_jpn_ben_mcd_anl_tha_mlt_tml_por_swe_hun_grk_azi_ita_heb_pan_bsq_urd_lda_nor_dyu_jav_spa_cze_gam_owc_yor_chh_knd_aze_wly_prs_tur_cic_ctl_ewe_hin_hau_bul_bos_dgb_cnt_geo_rus_fre_bam_tag	0.224760873817802	0.537247011464304	0.592380129594573
140	arw_est_krd_ukr_chh_swt_afr_mlt_bat_tml_lit_swe_guj_tsn_lat_sun_aeg_fbf_ind_anl_tag_tig_uzb_dut_ven_igb_bos_pol_xho_alb_ben_tsw_rom_qcu_prs_svk_owc_knd_cic_scr_wly_cze_zul_ger_moo_fin_sod_mly_eng_slo_akn_ses_cnt_amh_hau_rus_tur_yor_mol_mnd_fre_por_gam_lda_bul_spa_geo_nor_aze_swa_dgb_bam_azi_hin_mao_dyu_sid_heb_grk_mcd_pan_amr_urd_bem_jpn_bsq_hun_tha_glc_kor_ewe_ita_vie_ctl_jav	0.0910372690546467	0.232446854142063	0.816701732066018
141	swe_bos_ben_lit_xho_rus_cic_jav_bem_bam_amh_akn_jpn_guj_hin_vie_afr_tml_tag_mcd_sun_ukr_ven_dut_tha_bsq_ewe_sod_fbf_mly_grk_igb_pan_moo_rom_tsn_est_knd_ita_dyu_tig_nor_amr_ger_svk_swa_zul_scr_uzb_ctl_dgb_lat_anl_arw_fre_pol_tur_mol_ind_spa_mnd_swt_aeg_yor_slo_cze_azi_geo_fin_tsw_eng_hau_gam_wly_krd_kor_bat_sid_aze_glc_ses_urd_alb_heb_owc_lda_mao_mlt_chh_bul_prs_hun_qcu_cnt_por	-0.0155301204697611	-0.0341093770752615	0.972863033281068
142	eng_mnd_scr_afr_jav_krd_ind_spa_rom_amh_prs_vie_tag_kor_ukr_ctl_bam_mao_guj_bsq_gam_sun_mcd_pan_uzb_ven_moo_arw_lat_dyu_akn_mol_tsn_tur_dut_bem_yor_tml_slo_mly_azi_zul_lda_ses_swt_aze_aeg_cze_lit_por_alb_rus_nor_grk_fin_amr_jpn_est_geo_cnt_tha_svk_chh_urd_ger_heb_ita_ewe_bul_bos_tsw_hau_hin_tig_fbf_igb_hun_bat_ben_sod_anl_dgb_knd_xho_wly_fre_swe_owc_pol_glc_qcu_sid_mlt_cic_swa	-0.318716191532848	-0.841559102649723	0.402193573466727
143	sun_kor_pol_mao_ukr_aze_hau_mcd_tha_chh_ita_slo_anl_xho_mlt_afr_owc_tig_mly_spa_rom_ger_aeg_fbf_guj_rus_ben_prs_igb_akn_arw_sod_bam_zul_bat_ses_dut_lit_tsn_svk_sid_scr_tml_urd_hun_yor_tur_mnd_swt_tsw_nor_knd_eng_uzb_lat_alb_bem_bsq_bos_cze_heb_pan_lda_tag_hin_bul_mol_jav_geo_swa_gam_azi_fre_fin_ewe_ctl_ven_dyu_jpn_glc_wly_vie_cnt_grk_swe_ind_por_amh_est_amr_moo_qcu_dgb_krd_cic	-0.538538120261327	-1.3800702605105	0.170873653080785
144	cic_jpn_scr_nor_ukr_grk_ewe_aeg_bat_mol_ses_amh_qcu_ben_dgb_dut_zul_rom_pol_knd_cnt_akn_xho_mlt_igb_fin_urd_dyu_bul_bem_pan_afr_gam_tur_rus_arw_swe_ctl_sod_alb_prs_anl_hun_mnd_mly_lat_amr_moo_ger_mcd_tag_tsw_bos_lit_svk_yor_tig_por_swt_swa_glc_krd_eng_fbf_uzb_azi_heb_bsq_cze_sid_tsn_wly_tha_vie_sun_jav_hau_geo_chh_guj_slo_ven_bam_fre_est_lda_hin_ind_owc_kor_ita_tml_spa_mao_aze	0.291676113624444	0.665456984107187	0.507405325468665
145	dyu_ses_rus_ita_ben_tsn_mlt_tur_dgb_tml_krd_urd_sid_amr_glc_arw_akn_moo_tag_est_chh_qcu_ctl_bat_ven_mao_por_tsw_ukr_ind_mcd_mnd_swt_rom_fbf_dut_knd_pol_guj_swe_lit_eng_bul_bos_geo_fre_slo_cze_tha_alb_bem_wly_aze_jpn_scr_lda_cic_kor_hin_svk_pan_tig_vie_sod_owc_afr_spa_yor_cnt_bam_anl_azi_sun_ewe_hun_hau_aeg_grk_uzb_zul_igb_swa_xho_bsq_heb_mly_lat_prs_mol_nor_jav_amh_fin_ger_gam	NA	NA	NA
146	igb_ukr_knd_afr_cnt_sun_kor_mao_qcu_nor_svk_ctl_swa_urd_rom_mly_arw_cze_rus_tha_prs_spa_zul_alb_xho_hau_fre_ita_mlt_dyu_swt_glc_vie_bsq_tur_geo_grk_eng_bam_chh_fbf_tsw_tig_jav_amh_wly_jpn_uzb_swe_tsn_ewe_tml_ven_ind_guj_azi_mnd_ses_aze_lda_dut_lit_bul_hin_ger_moo_por_yor_pol_cic_pan_amr_krd_mol_hun_bos_lat_ben_aeg_sid_bat_sod_gam_scr_mcd_owc_slo_est_fin_tag_anl_heb_akn_dgb_bem	-0.3629187579733	-0.924454515641229	0.357642222768961
147	xho_ita_pol_por_dut_fbf_hin_hun_mnd_ewe_alb_vie_mly_rus_ben_lit_bsq_svk_tag_kor_cnt_prs_krd_ukr_zul_bul_lda_tig_lat_sid_akn_urd_cic_hau_aeg_fin_gam_qcu_tha_afr_sod_est_sun_tsn_spa_swt_bem_swe_ven_scr_rom_nor_azi_jav_ctl_bat_bos_moo_igb_knd_arw_tur_dgb_fre_tml_uzb_chh_jpn_yor_slo_amh_tsw_ind_swa_mlt_geo_anl_pan_ses_grk_guj_bam_mcd_amr_owc_aze_heb_ger_mao_cze_wly_glc_dyu_eng_mol	-0.554407487992378	-1.45102164852153	0.150138612203311
148	hin_spa_tsn_bul_eng_bam_bsq_amr_aze_tur_pan_swe_urd_por_alb_mnd_igb_sod_moo_tml_ita_mly_wly_sid_tag_ctl_yor_grk_dgb_akn_gam_tig_mlt_anl_zul_ewe_est_bem_hau_fre_swt_mcd_lit_fin_tha_owc_swa_ger_jpn_uzb_heb_krd_hun_glc_lat_xho_knd_azi_ind_jav_dut_ven_mol_ukr_ben_geo_slo_afr_fbf_guj_cze_aeg_svk_amh_lda_cnt_ses_arw_bos_scr_pol_vie_kor_rom_mao_rus_bat_nor_prs_sun_chh_tsw_qcu_dyu_cic	0.18150575283383	0.46951109567758	0.639803314344121
149	hau_eng_azi_amh_chh_afr_prs_aeg_lda_alb_jav_tha_nor_svk_mao_urd_ewe_ses_rom_amr_krd_ben_mol_tur_tag_slo_bos_knd_mly_tsw_anl_yor_swt_tsn_cic_dgb_dut_hin_bat_jpn_wly_igb_pol_sod_kor_cze_swa_dyu_bul_sun_qcu_uzb_ind_est_hun_mcd_cnt_por_bsq_rus_ukr_spa_xho_heb_swe_fin_geo_lit_sid_ita_scr_ven_zul_mlt_mnd_ger_fbf_moo_aze_guj_vie_glc_ctl_pan_akn_owc_gam_grk_bam_lat_fre_tig_arw_bem_tml	0.344077624851639	0.790426722078973	0.431289571544085
150	ita_cze_anl_por_knd_ctl_swt_rom_hin_jav_ukr_tsn_amr_bos_pan_mly_heb_glc_urd_nor_tha_aze_swa_kor_uzb_mnd_sun_ewe_mao_mlt_igb_mol_fre_vie_svk_eng_wly_dgb_tig_spa_bsq_ger_lda_arw_alb_tsw_cnt_fin_lat_afr_slo_hun_bem_aeg_swe_krd_rus_zul_prs_guj_ind_tag_ses_moo_tml_azi_dyu_bul_geo_xho_ben_grk_akn_chh_gam_bam_sod_est_qcu_fbf_pol_sid_yor_scr_tur_jpn_cic_dut_lit_owc_amh_mcd_bat_hau_ven	-0.36085631725985	-0.825096190977739	0.411428384247511
151	anl_bos_knd_rus_hau_cze_hin_pan_tsw_yor_wly_mly_slo_akn_fre_xho_grk_ben_sid_tag_ger_dgb_tig_geo_swa_afr_moo_bsq_tur_prs_swt_guj_azi_lit_ctl_por_vie_dut_qcu_bem_owc_glc_ses_ukr_swe_jpn_sun_alb_ita_cic_amr_sod_zul_fbf_aze_ven_aeg_igb_kor_tha_jav_amh_cnt_est_mao_dyu_svk_eng_bam_mnd_pol_spa_urd_chh_lda_bat_tsn_ewe_krd_arw_hun_rom_nor_mcd_tml_bul_heb_ind_fin_lat_uzb_mol_gam_mlt_scr	0.256735443009461	0.587431109161073	0.558337765439523
152	mao_mlt_urd_fre_fbf_azi_lda_slo_nor_ewe_amr_tml_est_mly_akn_dgb_rom_ger_cnt_ctl_ven_bat_bem_hau_swa_krd_zul_mnd_guj_tsn_rus_tig_sun_ind_ukr_knd_arw_tha_aeg_jav_prs_aze_pol_lat_bul_bsq_sod_lit_ben_afr_bam_swe_anl_dyu_cze_chh_swt_gam_qcu_heb_svk_amh_ses_xho_por_wly_jpn_tag_mol_scr_tsw_uzb_kor_sid_geo_hun_ita_moo_bos_hin_cic_grk_owc_fin_igb_vie_eng_tur_dut_yor_glc_mcd_alb_spa_pan	0.3193868015433	0.816247815755646	0.41644425821975
153	zul_mnd_hau_kor_bsq_cnt_ind_est_xho_owc_guj_urd_tsw_tml_tha_spa_nor_alb_sun_ses_dut_igb_amh_glc_ukr_aeg_ctl_dyu_sid_chh_ven_tur_jpn_ewe_swe_mol_fbf_mcd_wly_knd_fre_mlt_ben_cic_cze_amr_krd_rus_fin_sod_svk_grk_yor_pan_qcu_pol_hin_azi_afr_prs_ger_geo_mly_akn_bat_uzb_moo_por_jav_tsn_aze_lat_heb_bul_bem_ita_hun_dgb_anl_gam_mao_rom_slo_tig_bos_swt_lda_arw_scr_swa_eng_vie_tag_bam_lit	-0.101505754336341	-0.239446853093878	0.811286031565001
154	por_ewe_akn_bat_ben_dyu_wly_lit_afr_tag_fre_guj_uzb_bsq_swa_mol_owc_kor_bul_swe_urd_hun_amh_tsw_tsn_ind_arw_hau_ita_sid_glc_bos_amr_lda_jpn_zul_qcu_krd_ven_tig_dut_gam_tur_geo_scr_yor_aze_aeg_mcd_fin_hin_rus_eng_grk_lat_mly_est_bam_sod_chh_azi_tml_prs_sun_swt_knd_ukr_vie_spa_xho_ses_alb_cnt_dgb_ctl_slo_heb_mao_anl_moo_cic_pan_ger_mlt_igb_svk_tha_jav_nor_cze_rom_pol_mnd_bem_fbf	-0.230080300036213	-0.532620451883861	0.595566683117781
155	aeg_glc_swt_ukr_ven_sod_mnd_bam_anl_slo_mlt_ind_heb_cic_prs_qcu_zul_pol_ita_swe_ses_alb_owc_sid_fbf_tag_sun_bul_grk_por_jpn_dyu_yor_lat_knd_wly_tig_spa_guj_akn_ewe_ctl_kor_igb_mol_lda_eng_cnt_lit_mcd_geo_bsq_nor_uzb_tsw_hun_ben_bat_chh_gam_vie_rom_swa_fre_rus_jav_amr_tml_fin_moo_arw_pan_hau_aze_tsn_dut_afr_tur_amh_scr_ger_est_xho_dgb_krd_azi_urd_bos_mly_tha_bem_mao_cze_hin_svk	-0.446663645843241	-1.16593214599983	0.246623318685728
156	bsq_ven_ewe_tha_mol_lda_tml_zul_xho_geo_amh_ses_spa_por_pol_est_dgb_swt_fre_nor_afr_slo_amr_swe_guj_heb_gam_vie_eng_prs_ind_azi_anl_ben_dyu_tur_hau_bul_mcd_mlt_cnt_sun_tsw_chh_fbf_tsn_owc_mao_sid_krd_aze_ukr_sod_moo_qcu_urd_jpn_ctl_grk_jav_fin_mly_bam_ita_pan_knd_ger_aeg_dut_yor_bos_glc_cze_rus_bat_rom_cic_uzb_igb_arw_kor_akn_hun_scr_lat_bem_tig_svk_alb_lit_mnd_hin_swa_wly_tag	-0.169270315966479	-0.444101410455657	0.658000917741882
157	mao_jpn_heb_ven_por_owc_aeg_amh_bem_cze_bos_aze_wly_ewe_ger_lda_zul_knd_yor_pol_bsq_chh_tha_geo_est_azi_mlt_lit_alb_sun_tag_ctl_tig_swa_grk_krd_xho_hau_hin_spa_ind_jav_slo_ita_vie_sod_tsw_svk_nor_ses_rom_dgb_cnt_scr_dut_anl_prs_swe_lat_glc_sid_pan_mcd_cic_mly_dyu_bul_mol_afr_tsn_moo_akn_fbf_mnd_qcu_urd_arw_igb_bam_fin_fre_uzb_tml_gam_eng_bat_tur_swt_ukr_rus_ben_amr_hun_kor_guj	0.0191070888298658	0.0458622729310364	0.963518361075368
158	tml_aeg_knd_owc_bam_tha_tig_tsn_cnt_tsw_wly_grk_qcu_dyu_prs_urd_ses_scr_lat_swe_jav_por_yor_bem_dut_bsq_aze_igb_vie_fin_fbf_geo_mol_svk_zul_afr_ewe_xho_uzb_lit_mnd_spa_pol_fre_gam_mly_guj_mlt_nor_ger_bat_azi_amh_jpn_eng_kor_alb_sid_akn_krd_mcd_tur_slo_cic_hun_ven_glc_rus_hau_tag_chh_pan_ind_rom_ukr_sun_sod_lda_est_amr_heb_swa_bos_cze_ben_moo_swt_ctl_ita_anl_mao_arw_hin_dgb_bul	-0.353745881919903	-0.853362476162129	0.395650921879244
159	kor_tag_afr_ukr_est_vie_bat_tur_gam_bos_owc_zul_dut_mao_swe_fre_ewe_chh_amr_bem_swa_prs_por_xho_ctl_bam_mlt_tha_ita_knd_ben_uzb_sod_fbf_fin_cic_dgb_bsq_rom_tml_bul_ger_mol_mnd_cze_pan_ind_moo_anl_tsn_rus_arw_spa_eng_lit_lat_geo_hau_aze_akn_slo_scr_guj_grk_hun_glc_hin_azi_jav_krd_tsw_swt_igb_sid_pol_alb_heb_cnt_mcd_lda_aeg_wly_ven_urd_sun_svk_jpn_amh_mly_nor_dyu_ses_yor_qcu_tig	0.357922351581382	0.925867161600985	0.356911411169727
160	slo_kor_grk_ctl_mly_spa_sun_tig_mlt_bem_dgb_fbf_por_guj_mnd_hin_mcd_hau_amr_knd_chh_swe_sod_sid_bos_hun_ven_aeg_igb_ind_scr_ukr_swa_owc_rom_yor_bat_lat_tsw_dyu_cic_tag_glc_moo_amh_bul_tsn_xho_lda_bam_cnt_ses_pan_aze_prs_ben_gam_jav_mol_rus_lit_jpn_cze_geo_tha_heb_alb_urd_vie_nor_arw_uzb_tml_tur_mao_azi_qcu_dut_akn_zul_svk_wly_swt_ger_afr_krd_fre_pol_ewe_fin_bsq_est_anl_eng_ita	-0.108579408652951	-0.278634413257469	0.781144012880765
161	tig_bsq_lit_mly_swt_zul_amr_ukr_lda_ger_mnd_tsn_dut_qcu_tsw_chh_heb_arw_bat_geo_vie_slo_mlt_nor_glc_svk_hau_sid_tag_scr_swe_yor_rus_mcd_spa_pol_lat_hun_ses_ctl_aeg_ewe_azi_jpn_ind_amh_ben_krd_jav_igb_tml_ven_cic_bos_owc_ita_tha_cnt_aze_bul_sun_rom_hin_gam_mao_guj_mol_grk_xho_fbf_akn_por_bam_moo_fre_bem_urd_kor_dgb_uzb_anl_wly_dyu_knd_prs_pan_fin_sod_afr_swa_eng_tur_est_alb_cze	-0.646940381516155	-1.64244452628389	0.103875135130271
162	yor_lda_bul_mol_nor_arw_geo_mly_tur_heb_dut_ewe_ukr_akn_hun_eng_zul_swe_chh_bat_tag_svk_sid_urd_bos_gam_mao_rom_azi_glc_hin_ben_knd_swa_pan_por_pol_aze_rus_fre_cic_igb_grk_mlt_jav_aeg_spa_tsn_sod_fbf_bsq_anl_fin_lat_guj_hau_slo_moo_krd_sun_uzb_tha_tsw_swt_vie_scr_est_ctl_jpn_dgb_afr_bam_ger_tml_kor_ses_owc_mnd_ind_mcd_dyu_wly_alb_bem_cnt_prs_ita_amh_qcu_tig_cze_lit_ven_xho_amr	0.0317344248160295	0.0814207481961156	0.935282320875596
163	afr_scr_hin_urd_est_sun_mao_uzb_ctl_glc_bul_fre_nor_anl_ukr_cic_mcd_lat_spa_jpn_mlt_amr_tha_swe_xho_lit_swt_dyu_bem_fbf_geo_svk_kor_akn_knd_rus_yor_eng_tsw_rom_guj_por_bsq_azi_qcu_amh_pol_heb_bat_hun_aze_ind_moo_tml_hau_ven_vie_ger_slo_prs_dgb_bam_ita_tur_tsn_owc_ben_sod_arw_igb_lda_wly_mly_zul_pan_swa_dut_grk_ses_chh_aeg_mnd_ewe_cze_gam_fin_bos_tig_mol_alb_cnt_sid_krd_jav_tag	-0.464979888491951	-1.19293225271387	0.235930517321185
164	por_cze_nor_dyu_sid_anl_alb_uzb_bem_krd_ses_chh_bos_afr_mcd_ukr_aze_pol_prs_lat_cic_ven_arw_ind_amh_kor_yor_urd_est_fre_mol_aeg_rus_glc_ger_hun_rom_igb_xho_cnt_sun_ctl_zul_jpn_knd_pan_moo_heb_eng_ewe_amr_bsq_wly_svk_lit_jav_scr_mly_tha_ben_hin_tag_tig_guj_dgb_ita_mlt_mao_grk_bat_swa_akn_vie_tsn_dut_geo_sod_swt_azi_slo_gam_tml_hau_fin_lda_mnd_owc_bam_bul_swe_spa_qcu_tsw_fbf_tur	-0.397000377934807	-0.949677975017641	0.344737327686429
165	sid_uzb_kor_cic_bem_alb_geo_yor_lit_por_swa_tig_igb_swt_sun_ven_vie_amh_svk_bat_mcd_arw_rus_dyu_ewe_azi_est_mol_hau_swe_pan_ita_zul_ses_lat_dgb_mao_xho_heb_prs_cze_ben_bul_fbf_slo_guj_tha_bam_hun_chh_fre_tml_bos_afr_scr_amr_ger_tsw_krd_eng_hin_jpn_dut_pol_ind_nor_owc_akn_tur_gam_tag_lda_tsn_moo_anl_aze_mly_grk_urd_glc_jav_aeg_qcu_wly_knd_spa_rom_bsq_ctl_sod_mnd_mlt_cnt_fin_ukr	-0.170475395287709	-0.464818767812134	0.643147699750265
166	hau_dyu_tsw_qcu_fre_lda_ben_svk_afr_pol_yor_guj_jpn_ita_alb_ger_geo_lat_cnt_tur_rom_gam_cze_fin_cic_scr_fbf_mol_tig_mlt_akn_heb_bat_aze_bsq_bam_hun_aeg_bem_dgb_ven_xho_rus_arw_sod_uzb_swa_bos_vie_mnd_kor_krd_tha_lit_por_eng_grk_prs_nor_owc_bul_azi_mcd_ukr_amr_anl_ctl_swe_moo_tag_zul_mao_knd_pan_dut_ind_ses_spa_igb_mly_chh_glc_slo_sun_jav_tsn_wly_urd_est_tml_hin_amh_sid_swt_ewe	0.61508641377725	1.47986784682762	0.142288169727102
167	spa_igb_uzb_sod_anl_tsn_alb_kor_aeg_mcd_hau_azi_ses_knd_tag_lda_vie_swt_bul_aze_zul_amr_cze_est_dut_mlt_ven_dyu_tig_bat_pol_dgb_heb_arw_afr_por_pan_scr_mnd_guj_geo_swa_bem_urd_eng_tur_jav_bsq_fre_fin_bos_moo_fbf_ind_ukr_tml_mol_owc_grk_chh_rus_cic_ger_lit_krd_akn_bam_swe_cnt_rom_wly_slo_tha_prs_ewe_gam_tsw_hun_glc_amh_mly_hin_ctl_mao_sid_nor_xho_lat_yor_jpn_svk_qcu_ita_sun_ben	0.4704367368402	1.26342604385644	0.209594193081222
168	dgb_moo_por_swa_bos_hau_qcu_spa_jav_cic_tha_hin_pol_anl_scr_eng_ctl_bat_cze_sun_amr_knd_bsq_ewe_urd_glc_swt_ben_fbf_akn_amh_tur_ind_rom_igb_grk_mly_mcd_zul_pan_est_ita_cnt_krd_dyu_jpn_afr_alb_ukr_vie_heb_tag_mlt_wly_svk_bul_nor_lit_xho_uzb_arw_rus_gam_bem_chh_tig_lat_guj_sod_tsn_aze_swe_ven_owc_ses_kor_tsw_lda_yor_tml_slo_bam_prs_aeg_fin_hun_fre_mao_ger_geo_mol_dut_azi_mnd_sid	0.291945303455318	0.666533206566984	0.506720539446774
169	alb_grk_jav_mlt_jpn_knd_dut_eng_por_sun_slo_mcd_qcu_anl_ind_ven_aeg_ger_hin_lda_mnd_moo_aze_ewe_swa_pan_tsw_rom_dyu_ben_guj_tsn_bem_yor_glc_swe_afr_ukr_prs_swt_mly_lit_pol_ctl_igb_uzb_mao_cnt_ses_kor_krd_vie_fin_lat_tha_bam_fre_dgb_est_chh_tml_amr_heb_tur_wly_bos_spa_hun_hau_scr_cze_gam_owc_tig_arw_xho_fbf_amh_geo_bsq_nor_ita_sid_bat_mol_urd_svk_rus_tag_cic_bul_sod_akn_azi_zul	-0.202851117560518	-0.526086270500012	0.600080599797447
170	amh_cnt_bsq_akn_spa_ctl_knd_lda_bat_lit_sun_yor_hau_mol_tag_urd_xho_owc_aeg_sod_tur_bul_krd_fin_wly_slo_dgb_mao_glc_kor_swe_amr_tig_ita_anl_tsw_heb_ben_rom_cic_svk_ses_guj_swa_uzb_vie_gam_bos_cze_jav_est_hin_prs_ukr_igb_aze_tml_pan_scr_moo_afr_tsn_hun_rus_bam_grk_zul_jpn_azi_lat_fbf_eng_pol_alb_ewe_dut_fre_chh_mly_ven_sid_arw_ger_mnd_qcu_bem_dyu_nor_tha_geo_swt_por_mlt_mcd_ind	-0.485319641353829	-1.25136238755723	0.213940893388942
171	yor_igb_xho_spa_scr_uzb_tml_mao_wly_amh_amr_ita_prs_kor_qcu_fbf_alb_sun_moo_rus_tsw_sod_bsq_ven_zul_dut_akn_nor_slo_fre_jav_sid_dyu_est_mcd_bem_rom_afr_ses_guj_geo_heb_owc_cnt_azi_cic_jpn_svk_bul_lda_tag_hun_mly_pan_eng_fin_mol_aeg_ger_gam_urd_arw_anl_vie_pol_lit_mnd_krd_grk_swt_tha_ind_chh_ctl_dgb_hau_mlt_glc_lat_bat_por_tig_ewe_knd_hin_ukr_tsn_cze_ben_aze_swa_bam_swe_tur_bos	0.0428479143862121	0.102299845508377	0.918738932493473
172	lda_swt_akn_tur_igb_mlt_swa_tag_yor_amh_wly_glc_ses_ctl_krd_svk_jpn_ind_hin_tha_moo_ven_sod_ger_tig_rus_dgb_eng_cze_fin_aeg_bat_chh_bam_bem_mol_heb_por_nor_aze_rom_urd_pol_alb_tsn_spa_tml_ben_hun_cnt_mao_prs_zul_bul_owc_knd_gam_swe_arw_bos_cic_lit_mcd_afr_sid_jav_fre_uzb_scr_est_guj_amr_xho_dyu_mnd_hau_geo_mly_grk_qcu_sun_lat_dut_pan_anl_fbf_vie_ita_kor_bsq_azi_ewe_tsw_ukr_slo	-0.444320877146675	-1.00073657400337	0.319550916700479
173	azi_yor_swe_hau_hun_pan_tag_ses_tsw_amh_fin_sun_ind_dut_urd_amr_mly_cze_mcd_mol_sid_ger_chh_bos_jav_arw_lda_bat_jpn_eng_gam_mao_aeg_wly_fre_geo_cnt_dyu_rus_slo_glc_prs_svk_bul_alb_pol_nor_bam_owc_ewe_cic_hin_tsn_moo_bem_lat_por_fbf_afr_rom_qcu_akn_ctl_ben_swa_krd_ven_spa_scr_knd_vie_ita_grk_kor_bsq_tha_heb_aze_guj_tml_anl_swt_uzb_mlt_tig_dgb_mnd_zul_lit_igb_est_tur_xho_sod_ukr	-0.00154632777632979	-0.0037066517287406	0.997050466026645
174	eng_swt_owc_afr_arw_lat_bos_anl_cze_zul_scr_hin_rom_kor_mol_urd_dyu_prs_lit_mlt_pol_lda_tsn_igb_bam_guj_bsq_mcd_dut_moo_uzb_mly_pan_tsw_bul_grk_ukr_azi_spa_fin_akn_por_ctl_aeg_fre_sod_bat_ses_dgb_tag_rus_fbf_xho_amr_swe_tha_ven_amh_mnd_vie_aze_yor_sun_knd_qcu_ita_svk_nor_hau_est_geo_heb_sid_tig_tml_alb_cnt_glc_swa_gam_ind_jav_bem_ben_cic_hun_chh_krd_tur_wly_ewe_slo_jpn_ger_mao	-0.309952723212455	-0.809575188098112	0.42025090697867
175	hau_bam_ven_nor_owc_geo_ctl_mnd_prs_xho_uzb_aeg_ger_bul_fin_amr_swa_jpn_bsq_eng_svk_ses_zul_moo_sun_tsw_dyu_jav_swt_glc_vie_bem_ben_por_azi_heb_pan_bat_ukr_ewe_grk_cic_slo_alb_tur_anl_rus_tml_rom_wly_knd_swe_kor_arw_spa_pol_qcu_hun_mcd_lat_igb_sod_guj_fbf_aze_tag_gam_mly_mao_amh_dut_urd_hin_bos_scr_cnt_tha_fre_cze_tig_akn_dgb_lda_mlt_ind_tsn_sid_mol_ita_krd_lit_chh_est_yor_afr	0.26272326348858	0.685576438285538	0.494685677227856
176	tig_lit_zul_mcd_fre_mnd_scr_geo_fin_lat_sid_guj_ven_bem_hau_bsq_kor_est_igb_bat_azi_pan_tsn_ben_krd_sod_chh_tag_mol_knd_slo_qcu_sun_aeg_dut_ewe_dyu_amh_amr_nor_moo_mly_swe_wly_swt_owc_pol_ger_rus_akn_tha_mao_anl_urd_svk_aze_ita_heb_grk_spa_eng_bul_mlt_hun_uzb_afr_por_ind_swa_ctl_bos_dgb_tml_bam_yor_cic_alb_tur_lda_jpn_glc_vie_cnt_hin_tsw_prs_gam_ukr_arw_rom_fbf_xho_ses_jav_cze	-0.162738219332172	-0.42515611439768	0.671705005853043
177	mao_pan_pol_tha_moo_sod_cnt_owc_akn_alb_mly_bem_vie_knd_mol_por_igb_fbf_sun_jpn_arw_bam_lit_bat_sid_ben_swa_bos_tsn_prs_bul_tur_lat_hau_ita_rus_tag_yor_zul_ses_lda_urd_guj_hin_cze_glc_grk_xho_swe_uzb_anl_bsq_slo_amr_mcd_nor_krd_qcu_ven_tsw_mnd_dgb_kor_aze_amh_ctl_hun_est_rom_ewe_dut_scr_svk_ind_ger_eng_dyu_wly_heb_tml_swt_spa_geo_aeg_chh_mlt_fre_gam_azi_fin_cic_tig_jav_ukr_afr	NA	NA	NA
178	igb_xho_bsq_bos_slo_mlt_vie_ses_aeg_kor_sod_gam_tsw_mnd_hun_est_tur_tha_azi_sid_krd_amh_mly_ven_jav_pan_swa_jpn_lit_chh_nor_pol_bat_arw_alb_knd_swe_por_fre_ben_svk_hau_owc_mao_dyu_hin_geo_mol_cic_dut_bam_sun_lat_aze_mcd_qcu_dgb_scr_spa_tml_amr_guj_lda_ger_ctl_anl_wly_ukr_heb_akn_moo_rom_grk_rus_tsn_uzb_tag_fbf_tig_eng_ewe_afr_bul_yor_glc_bem_ind_cze_prs_swt_fin_urd_cnt_zul_ita	-0.698021267309133	-1.60702167601584	0.111439693473236
179	pol_lit_ctl_ukr_dgb_amh_xho_alb_geo_vie_jav_fin_slo_kor_pan_aeg_tsn_moo_ewe_owc_uzb_lda_tur_tig_swe_bos_mao_hau_hin_tml_cnt_svk_ind_ven_sun_mlt_ben_tag_mly_ita_scr_ses_amr_tsw_arw_bat_knd_hun_sid_anl_dut_est_glc_ger_rom_sod_swa_akn_cze_jpn_fbf_spa_wly_prs_fre_swt_bsq_gam_rus_por_igb_aze_grk_qcu_lat_yor_tha_cic_nor_mol_zul_heb_bam_bul_bem_mcd_azi_krd_dyu_mnd_guj_chh_eng_urd_afr	-0.220286445151578	-0.527402363746602	0.599170157347126
180	mlt_dyu_sun_wly_amh_ger_eng_arw_chh_ewe_heb_tig_ind_tsw_mol_yor_ven_jpn_mly_krd_tag_sod_alb_lat_guj_mao_aeg_svk_fin_tsn_ukr_geo_bos_uzb_scr_lit_kor_tur_rom_tha_moo_cze_fbf_bul_zul_bat_bsq_bem_mcd_azi_glc_mnd_amr_hun_ctl_ben_cnt_qcu_swt_ses_swa_rus_fre_est_ita_owc_sid_spa_grk_pan_dut_por_pol_afr_dgb_tml_gam_aze_cic_igb_urd_hau_knd_slo_jav_swe_xho_nor_bam_akn_vie_anl_hin_prs_lda	0.334191070563713	0.751424367778649	0.454294649036314
181	mao_amh_fbf_moo_tsn_xho_ctl_jpn_fin_ven_kor_bem_pol_zul_sun_mly_ita_arw_bat_aeg_slo_qcu_tur_ukr_wly_lat_urd_cze_mnd_amr_svk_gam_ewe_tml_afr_est_grk_ger_tsw_cnt_cic_prs_ben_igb_nor_bul_heb_pan_bos_akn_swe_geo_bam_hun_mlt_glc_alb_rom_tha_dgb_knd_ind_hau_lda_tag_dut_anl_mol_chh_swt_sod_scr_dyu_owc_azi_jav_swa_rus_hin_ses_lit_aze_guj_por_uzb_eng_yor_krd_fre_vie_spa_bsq_tig_mcd_sid	-0.120007888681596	-0.311205605128044	0.756340826670127
182	uzb_geo_pol_por_ses_qcu_mcd_cze_zul_grk_rom_bsq_chh_alb_swe_knd_gam_jpn_sid_bos_moo_mol_mao_spa_est_lda_mnd_owc_tsn_swt_tml_ger_guj_hin_bam_xho_scr_nor_ewe_ben_svk_dyu_swa_arw_sod_amh_hau_aze_ita_cnt_eng_rus_aeg_afr_wly_heb_lat_hun_mly_anl_azi_glc_kor_ctl_tha_krd_cic_dgb_vie_bat_urd_ukr_dut_prs_tag_ind_fin_bem_tig_fbf_fre_akn_mlt_bul_lit_ven_igb_sun_yor_jav_amr_tsw_pan_tur_slo	NA	NA	NA
183	tur_ita_ven_chh_akn_arw_krd_scr_jpn_bul_tsw_xho_mao_hau_fin_wly_por_afr_owc_uzb_guj_nor_heb_cic_eng_moo_gam_lda_sun_prs_igb_swa_pol_ukr_kor_swe_mcd_slo_knd_spa_aeg_cnt_tig_pan_urd_rom_swt_aze_lit_bam_zul_ses_hun_bem_ewe_ctl_svk_mnd_geo_bos_anl_lat_jav_tha_alb_ger_rus_mly_mol_tml_bat_yor_tsn_sid_fbf_vie_bsq_fre_mlt_grk_cze_ben_azi_tag_glc_hin_dyu_ind_amh_est_sod_amr_dut_qcu_dgb	-0.167574405534335	-0.443658378334001	0.658320078254027
184	amh_afr_moo_ses_zul_mcd_tsw_xho_cic_ctl_swe_fin_pan_scr_dgb_bem_tig_hun_lit_ukr_sid_tur_bul_glc_ven_pol_por_grk_azi_sun_fbf_fre_swa_rus_yor_krd_swt_nor_lat_alb_jpn_mol_rom_bos_jav_est_sod_wly_aze_bat_tha_mao_eng_urd_bam_cnt_ben_guj_qcu_tag_hau_ind_arw_bsq_akn_igb_amr_cze_prs_tml_aeg_mlt_lda_mly_uzb_owc_geo_spa_dyu_gam_mnd_svk_ita_chh_kor_ewe_vie_heb_anl_slo_knd_hin_dut_tsn_ger	0.0396441427929688	0.0931408613830517	0.925992015149749
185	rom_xho_dut_dyu_jav_lat_fre_slo_scr_chh_qcu_tsn_ukr_cze_rus_pol_cnt_bos_vie_azi_sod_svk_sid_urd_hun_kor_owc_bam_uzb_tml_mnd_hin_spa_ven_tur_zul_ben_ewe_moo_fbf_aeg_arw_ctl_lda_afr_yor_eng_amh_fin_aze_por_ses_heb_est_bat_prs_mao_swe_glc_ger_wly_guj_alb_pan_jpn_cic_geo_hau_igb_tig_bul_swa_anl_knd_nor_gam_mol_tag_amr_sun_mcd_mly_grk_ita_akn_tsw_krd_bem_mlt_ind_bsq_swt_tha_dgb_lit	-0.499492562144499	-1.23162056432887	0.221196077088428
186	moo_tsn_ukr_fin_igb_bam_swt_mao_est_ger_geo_dut_anl_bat_cic_cze_prs_cnt_akn_tur_dyu_qcu_bem_aze_por_mol_arw_spa_amh_vie_guj_knd_rus_aeg_bsq_owc_tml_kor_sod_glc_alb_krd_wly_fbf_slo_tsw_ben_xho_tag_chh_zul_eng_azi_amr_mlt_bul_mly_nor_lit_fre_hun_bos_ita_rom_ses_hin_grk_mcd_svk_afr_jav_sid_tha_gam_ind_sun_swe_mnd_tig_lat_pan_dgb_uzb_pol_urd_scr_jpn_yor_ven_ewe_lda_hau_swa_ctl_heb	0.474438195964628	1.12067698404424	0.265310998657409
187	bam_swa_tha_dgb_dyu_mnd_gam_slo_jav_swt_geo_prs_tsw_rus_bat_amh_urd_ewe_guj_spa_aeg_sid_nor_uzb_swe_por_hin_arw_cnt_pan_aze_lda_mol_amr_cze_lat_eng_yor_mly_fre_bsq_fin_scr_pol_alb_lit_tur_sun_bul_tag_afr_owc_ita_ven_akn_anl_mao_hun_knd_zul_xho_grk_ukr_svk_tml_hau_fbf_krd_igb_ses_rom_ger_ind_tig_sod_cic_mcd_wly_dut_bos_tsn_vie_qcu_bem_ben_ctl_jpn_est_mlt_glc_heb_kor_azi_moo_chh	0.115797908949552	0.262972732587967	0.793153309141359
188	mly_bsq_cic_amr_ses_tur_grk_igb_pan_anl_tsw_pol_sun_spa_urd_akn_dut_alb_mnd_ger_guj_tag_hau_zul_mcd_uzb_bat_bem_yor_vie_lat_mao_geo_heb_eng_fin_owc_fbf_sid_hun_bul_krd_nor_ben_tig_ewe_amh_por_bam_ven_moo_mlt_cnt_ctl_dyu_tha_hin_rus_cze_xho_slo_aeg_chh_qcu_mol_scr_swa_tsn_bos_swt_afr_arw_svk_gam_azi_glc_ita_est_jpn_jav_knd_dgb_fre_aze_lit_ukr_lda_ind_prs_tml_kor_rom_sod_wly_swe	-0.360816933458178	-0.921896057230854	0.358968238307481
189	dut_aze_ind_tsn_afr_igb_lat_azi_lda_swa_sod_tig_krd_dgb_cnt_sid_bam_wly_cic_sun_mnd_hin_cze_ita_fre_ukr_hau_glc_swt_bsq_bul_moo_amh_zul_arw_bem_svk_grk_guj_yor_aeg_mlt_est_slo_dyu_bat_akn_vie_ctl_knd_tag_uzb_geo_prs_chh_fbf_scr_tml_mao_hun_fin_spa_ses_eng_bos_rus_por_rom_lit_pol_ben_nor_jpn_mol_mcd_anl_amr_mly_tsw_owc_kor_tur_xho_qcu_swe_pan_urd_ger_jav_tha_ewe_heb_gam_alb_ven	-0.57124856439796	-1.34098948581107	0.183189928676992
190	nor_tsn_lat_eng_bsq_bat_akn_swt_ctl_por_alb_kor_jpn_rus_xho_ger_mly_amr_sid_heb_cze_amh_knd_tag_hin_zul_tsw_ses_dut_bul_azi_dgb_slo_geo_pan_grk_spa_tml_ewe_prs_guj_vie_lda_chh_bem_tha_krd_mol_tur_mnd_igb_scr_ven_anl_swa_afr_uzb_fin_ita_glc_bam_aeg_jav_fre_gam_lit_wly_mlt_cic_est_qcu_mao_owc_yor_aze_rom_hau_bos_arw_urd_cnt_tig_pol_fbf_mcd_moo_hun_ben_sun_svk_sod_ind_ukr_swe_dyu	-0.0552080897850463	-0.123812051875682	0.901731291539142
191	bul_ven_lda_slo_ewe_qcu_guj_hun_hau_jpn_ses_moo_cze_fre_bam_knd_bat_krd_arw_pol_swa_mly_scr_akn_zul_mlt_tsw_cic_dgb_alb_igb_vie_fin_sun_tur_tml_hin_dut_tig_yor_owc_kor_prs_uzb_mao_ita_glc_bos_tag_sod_tsn_heb_gam_mol_pan_est_rom_swe_fbf_grk_ctl_svk_swt_spa_wly_nor_mcd_amr_ben_bem_dyu_mnd_chh_bsq_ukr_amh_cnt_ger_jav_eng_por_aze_afr_anl_rus_sid_azi_xho_lat_aeg_ind_urd_tha_lit_geo	-0.593814558373341	-1.41345205845667	0.16086134167172
192	zul_wly_hin_krd_rom_pol_ukr_bam_ita_tag_swa_dut_guj_afr_tig_svk_bos_glc_est_igb_sod_knd_alb_aze_bsq_ses_scr_slo_cic_bat_pan_tsw_sun_geo_yor_nor_grk_ctl_hau_sid_bem_ven_fin_mcd_fbf_urd_tsn_gam_cnt_amr_mol_swe_jpn_hun_jav_tml_swt_uzb_arw_aeg_mlt_ben_dgb_por_heb_azi_cze_vie_fre_eng_kor_ger_amh_lda_dyu_rus_lit_mnd_moo_prs_ewe_mao_xho_lat_ind_qcu_chh_bul_mly_spa_tha_akn_anl_owc_tur	0.373008251634832	1.01525424500065	0.312618682356908
193	mnd_dut_bat_dgb_sun_lda_uzb_tig_sid_kor_pan_heb_aeg_bem_spa_aze_alb_vie_akn_anl_gam_grk_moo_jpn_swt_mly_ind_cic_chh_tsn_nor_lat_glc_slo_krd_ukr_mol_fin_tha_fre_ben_amr_rom_tag_ven_azi_tsw_swa_ger_hau_jav_mcd_mlt_zul_guj_pol_xho_ita_geo_igb_tur_tml_ewe_sod_bsq_arw_urd_ses_lit_owc_scr_amh_fbf_cnt_hun_dyu_bam_qcu_bul_por_ctl_swe_est_hin_mao_cze_bos_svk_rus_eng_wly_knd_prs_yor_afr	NA	NA	NA
194	tsw_cic_lda_ukr_tag_arw_mly_cze_cnt_knd_bem_hun_tur_sun_eng_urd_fin_yor_pol_fre_bsq_prs_glc_anl_moo_dyu_tig_dgb_nor_ewe_scr_mol_ses_swe_rus_lat_rom_wly_owc_igb_amr_lit_geo_est_dut_heb_bos_ind_ctl_fbf_ben_pan_bam_svk_sod_slo_ger_krd_afr_mlt_akn_jpn_mcd_bat_mao_amh_sid_swt_ita_xho_gam_aze_grk_spa_aeg_por_chh_azi_vie_qcu_bul_guj_hau_ven_hin_tha_jav_kor_tml_tsn_mnd_zul_uzb_alb_swa	-0.371707950995882	-0.843393620612642	0.401172387218862
195	azi_tag_swe_yor_vie_qcu_aze_aeg_jav_akn_est_knd_eng_cic_fre_afr_tsw_cze_fbf_ben_hin_wly_scr_gam_tml_swt_xho_owc_sun_mly_moo_lda_bem_amh_prs_hun_rus_tig_amr_mlt_dyu_sid_pan_urd_krd_lat_fin_bam_bul_kor_spa_grk_ewe_cnt_guj_uzb_nor_svk_jpn_mcd_geo_swa_rom_ger_alb_ita_ukr_mol_slo_ind_heb_anl_mnd_sod_arw_tsn_ses_ctl_por_dgb_chh_igb_dut_hau_lit_glc_pol_bsq_tha_ven_zul_tur_mao_bos_bat	0.549609682248202	1.3315434628785	0.186264812198034
196	dut_mol_rus_grk_krd_slo_azi_spa_urd_ctl_chh_guj_nor_ewe_moo_sod_tur_aeg_ind_prs_scr_bos_cze_heb_rom_amh_alb_pan_dyu_jpn_mao_fre_hin_arw_tha_bat_sid_zul_bsq_cic_akn_tag_mcd_eng_xho_igb_mly_glc_afr_ses_lit_fin_knd_dgb_swe_tml_jav_bem_bam_qcu_swa_ben_yor_lda_por_uzb_gam_ukr_kor_wly_pol_geo_swt_vie_tsw_tig_svk_sun_hau_fbf_aze_owc_mlt_lat_mnd_tsn_ita_ger_ven_anl_est_hun_bul_cnt_amr	0.187021703195404	0.447005732739513	0.655910213540173
197	mnd_dgb_tag_arw_por_glc_tur_svk_alb_vie_bos_geo_bsq_bul_anl_xho_tig_swt_tsn_mao_moo_zul_yor_tsw_ger_ita_spa_wly_ben_azi_aze_bem_gam_igb_hun_cic_fin_rom_lat_ctl_ind_est_krd_cze_amh_fbf_ewe_sun_mcd_uzb_rus_urd_swe_bat_jav_hin_sid_ses_mlt_grk_aeg_mol_prs_hau_lit_knd_lda_sod_akn_heb_guj_qcu_amr_ven_mly_tha_fre_eng_dut_jpn_afr_tml_owc_nor_slo_chh_bam_pan_dyu_scr_pol_kor_swa_ukr_cnt	0.393390202141745	0.863540895428075	0.390061782387335
198	chh_hun_lit_zul_glc_yor_slo_swa_urd_ses_scr_dyu_prs_fin_tag_amh_moo_ven_akn_knd_lat_tsw_geo_cic_jpn_bsq_jav_mol_swt_eng_mcd_hau_xho_krd_amr_tha_owc_nor_igb_ben_mao_bem_bam_dgb_mnd_kor_ukr_heb_alb_azi_fre_pan_anl_bul_afr_vie_tml_qcu_svk_mly_swe_gam_tig_uzb_cnt_por_lda_pol_rus_guj_mlt_sun_sid_rom_ger_sod_ctl_bat_fbf_est_arw_wly_hin_spa_dut_cze_ewe_ind_grk_aeg_bos_tsn_aze_tur_ita	-0.112954515078062	-0.253287519575226	0.800605107440552
199	owc_mao_ita_jav_scr_sun_hin_mlt_ger_knd_amh_lit_arw_prs_slo_ewe_mol_urd_swt_pan_rom_amr_tsw_akn_aeg_heb_azi_afr_por_swe_svk_xho_tml_lat_geo_krd_qcu_hau_hun_aze_dyu_bam_yor_igb_swa_tur_tsn_mnd_kor_fin_dut_eng_cic_mcd_dgb_ctl_ven_tig_grk_bat_tag_uzb_tha_ind_bul_alb_fre_lda_cze_cnt_glc_pol_spa_bem_ukr_chh_sid_ses_wly_sod_mly_gam_guj_jpn_anl_est_ben_nor_bsq_moo_bos_zul_rus_fbf_vie	0.0643265008359164	0.159352630123494	0.873736623170744
200	tml_ben_fbf_mol_aeg_jpn_bul_spa_ukr_tag_bem_chh_urd_yor_geo_lit_prs_ger_afr_est_akn_nor_bat_hin_slo_owc_uzb_wly_pan_fin_mly_rus_bos_mlt_qcu_ita_hau_dut_amr_sun_anl_grk_sid_azi_lda_heb_cic_ewe_rom_kor_swt_dgb_gam_tsn_swe_cze_arw_bam_fre_moo_ind_ses_lat_svk_igb_mnd_hun_amh_tha_sod_jav_tsw_glc_mcd_tur_cnt_dyu_guj_scr_zul_vie_krd_por_ctl_alb_eng_mao_bsq_xho_knd_swa_pol_tig_aze_ven	-0.643598626057098	-1.47448563313456	0.143728111648725
201	swe_lda_vie_tha_knd_tml_yor_igb_zul_ven_grk_sod_tur_rus_fin_aeg_dut_ger_mly_mnd_moo_qcu_amr_slo_lat_scr_sid_geo_bul_cic_lit_ctl_cze_glc_chh_afr_svk_jpn_ses_fbf_nor_est_por_tsn_bos_eng_bem_ukr_hin_uzb_guj_spa_wly_tsw_kor_pan_ita_tag_sun_cnt_dgb_krd_rom_hau_akn_anl_hun_gam_arw_heb_prs_owc_swt_alb_pol_aze_mlt_tig_ben_xho_amh_ind_ewe_jav_dyu_bsq_azi_urd_swa_bat_mcd_mol_mao_fre_bam	-0.266071644227469	-0.695947858744343	0.488197074495101
202	bem_bos_nor_swt_anl_prs_slo_amr_jav_arw_mnd_moo_gam_ukr_dut_svk_bsq_pol_geo_pan_sid_ewe_mly_cic_chh_dgb_tml_afr_sun_lda_fbf_cnt_tur_tag_ita_wly_mol_hun_ben_lit_rom_mlt_aeg_swa_tig_ind_krd_owc_qcu_knd_swe_bam_glc_por_azi_uzb_akn_lat_dyu_amh_tha_igb_bul_guj_alb_ctl_rus_sod_aze_hin_ger_hau_eng_yor_tsn_xho_ses_kor_tsw_ven_cze_fin_grk_scr_heb_mcd_jpn_vie_bat_spa_mao_fre_urd_zul_est	-0.375052265416378	-0.965798119537282	0.336650002066008
203	xho_cnt_ven_moo_akn_spa_alb_bat_swa_lat_eng_mlt_yor_dut_mnd_prs_jav_hin_tag_slo_amr_mly_bos_dyu_nor_scr_tsn_jpn_azi_tsw_lda_swt_fin_anl_bsq_sid_zul_kor_hau_ben_ita_swe_vie_pol_amh_ind_glc_wly_rus_fre_ses_ger_bem_heb_pan_hun_guj_ukr_uzb_arw_ewe_bul_tml_bam_cze_qcu_owc_lit_gam_igb_est_aeg_grk_rom_svk_cic_mol_tur_geo_mao_sod_urd_afr_por_dgb_ctl_knd_aze_fbf_chh_mcd_tha_krd_tig_sun	-0.0488544070233771	-0.124868991384472	0.900896785081581
204	tag_hau_kor_wly_amr_geo_scr_prs_azi_vie_alb_afr_mol_mao_bul_bsq_ita_hin_tsn_tsw_aze_cnt_cze_mnd_cic_eng_dyu_knd_heb_pan_aeg_tur_ben_mly_arw_fre_krd_swa_yor_rom_mcd_ses_sid_ger_jpn_guj_fin_chh_ewe_nor_ind_bem_rus_por_akn_amh_dut_urd_est_bos_zul_tha_swe_swt_jav_sod_tig_gam_ukr_spa_owc_tml_svk_slo_uzb_dgb_pol_glc_ctl_igb_grk_moo_xho_anl_bam_qcu_fbf_lda_lit_ven_bat_lat_hun_sun_mlt	-0.349745285728738	-0.840524148377645	0.402770380160235
205	uzb_amr_xho_arw_owc_dut_ctl_swe_fbf_igb_geo_tur_ita_slo_dgb_bsq_lit_alb_glc_pol_qcu_azi_mnd_svk_ewe_lat_jav_kor_vie_hun_ind_tsw_sid_wly_mcd_pan_bat_ger_scr_anl_mao_prs_tsn_moo_cic_tml_swt_sun_bul_tig_cnt_krd_guj_knd_por_tag_urd_grk_lda_mol_amh_mlt_bos_sod_est_spa_cze_heb_chh_nor_ukr_gam_rom_bam_zul_dyu_hau_tha_jpn_ben_yor_ses_akn_afr_hin_bem_aeg_swa_rus_ven_fin_fre_aze_mly_eng	0.340921243969686	0.886486699050258	0.37764195731584
206	dyu_vie_bos_ven_bam_owc_geo_amh_gam_aze_tig_grk_knd_afr_uzb_bul_heb_fre_chh_aeg_tml_hin_xho_mnd_cic_tsn_rom_azi_tag_lat_swe_wly_anl_sun_prs_urd_swa_amr_kor_eng_guj_igb_ben_ukr_nor_tsw_est_por_pan_lit_krd_tur_ewe_spa_glc_alb_fbf_arw_rus_sod_jpn_fin_svk_mlt_tha_akn_dut_hun_pol_mcd_swt_ita_moo_mol_ger_bsq_ses_hau_slo_zul_lda_dgb_bem_mao_ind_mly_qcu_ctl_bat_cze_scr_sid_yor_jav_cnt	-0.569716564153468	-1.29765762905245	0.197614500970927
207	svk_swt_ind_fre_eng_scr_sun_tsn_lda_ukr_swa_ben_bem_mnd_jav_fin_cnt_ses_spa_amh_alb_urd_slo_owc_arw_aeg_pan_tur_jpn_bsq_hau_cic_ctl_geo_akn_vie_ewe_igb_gam_bos_tha_amr_dyu_hun_rom_dut_krd_mol_wly_yor_por_ven_tml_lit_azi_hin_dgb_mly_guj_bat_tag_moo_sod_ita_pol_lat_fbf_uzb_nor_mao_anl_cze_mlt_heb_sid_ger_rus_afr_est_mcd_tig_zul_xho_kor_bul_qcu_knd_glc_grk_prs_bam_aze_chh_swe_tsw	-0.124446144403453	-0.29273516709428	0.77037672628446
208	pan_alb_bul_swa_knd_mlt_sid_aze_xho_ben_bam_bat_amr_azi_chh_cic_cnt_spa_fin_bsq_hun_kor_bos_akn_moo_bem_hin_igb_tig_sod_aeg_fre_qcu_uzb_ewe_tsn_pol_ukr_por_sun_mcd_nor_mly_ind_cze_prs_tha_slo_anl_eng_geo_ses_glc_afr_mao_jpn_ven_dyu_ita_scr_ctl_yor_est_heb_guj_grk_ger_dgb_mnd_amh_krd_rom_arw_dut_lat_lit_tml_zul_owc_swe_jav_fbf_mol_gam_tsw_vie_tag_tur_swt_wly_svk_urd_rus_hau_lda	-0.0285936998668218	-0.0661738553772832	0.947381460021024
209	rom_geo_por_tml_guj_ven_bat_chh_ukr_dut_sid_ctl_mcd_ger_azi_lat_tur_fbf_fin_cze_tha_mao_hin_bsq_akn_ses_pan_ita_tig_est_lda_anl_moo_swa_sun_tsw_ewe_hau_vie_eng_bem_grk_rus_tsn_cnt_qcu_owc_cic_uzb_igb_ben_yor_fre_nor_afr_spa_lit_bos_kor_jpn_krd_jav_urd_svk_scr_xho_amr_mol_bul_mlt_hun_dgb_knd_swe_bam_pol_arw_aze_swt_mly_dyu_aeg_zul_ind_gam_tag_amh_mnd_wly_prs_heb_glc_slo_alb_sod	0.304262881340713	0.72881050056459	0.46794895085265
210	pan_uzb_lda_kor_tml_aze_amr_tha_krd_bsq_ben_bat_mly_por_ukr_slo_ses_chh_akn_mcd_jpn_scr_ewe_tag_pol_lit_tig_zul_dut_glc_est_hau_rom_xho_amh_guj_ita_tur_dgb_aeg_yor_fre_vie_mao_bam_prs_geo_swe_hun_eng_mnd_jav_sod_fbf_wly_bos_igb_ind_nor_bul_grk_sid_dyu_cic_swt_arw_hin_ctl_moo_knd_sun_anl_tsn_ven_fin_cnt_tsw_spa_rus_swa_qcu_svk_mlt_ger_mol_bem_alb_urd_azi_gam_lat_heb_afr_owc_cze	NA	NA	NA
211	krd_amr_lit_amh_sid_dgb_eng_rom_tsn_tur_uzb_hin_tml_gam_yor_xho_ita_prs_lat_wly_jav_mly_alb_nor_aeg_qcu_bos_mlt_swt_bam_bat_ben_lda_jpn_igb_heb_grk_slo_mol_pol_ukr_sun_mnd_hun_zul_ven_aze_bem_arw_sod_glc_ger_moo_cic_kor_afr_mcd_anl_dyu_guj_bsq_dut_fin_scr_geo_tha_knd_hau_rus_cnt_cze_pan_ewe_bul_fbf_swe_ctl_svk_urd_tsw_spa_est_por_tig_akn_tag_azi_ind_owc_swa_chh_mao_ses_fre_vie	-0.318683514290759	-0.776817369436928	0.439237901099593
212	cic_hin_sod_tsw_uzb_ven_bsq_eng_sid_mlt_spa_igb_fbf_pan_qcu_rom_mnd_amr_zul_swa_chh_est_ben_glc_alb_knd_bos_dut_swe_prs_bem_tsn_owc_kor_gam_swt_bam_dyu_jav_scr_urd_tml_rus_aze_azi_lit_svk_jpn_ctl_mao_akn_dgb_por_lda_fre_bat_xho_bul_pol_heb_ses_sun_moo_wly_vie_ind_tig_arw_slo_aeg_mol_nor_mcd_amh_mly_hun_anl_tag_ger_tha_hau_cnt_ukr_fin_yor_krd_lat_geo_grk_cze_guj_afr_ewe_tur_ita	0.499201622672767	1.19630380065995	0.234619056411251
213	svk_alb_akn_sid_ger_ukr_hun_bat_ita_krd_sod_igb_rus_ewe_cnt_owc_yor_tsw_cze_spa_grk_geo_tsn_anl_knd_tur_dyu_guj_est_fbf_eng_tag_ctl_aeg_mly_pan_lit_wly_jpn_arw_sun_azi_cic_swe_dut_scr_qcu_lda_dgb_swa_ses_swt_mol_bem_afr_moo_por_vie_aze_tha_hin_mnd_mlt_xho_bam_glc_bul_amh_ind_amr_mcd_urd_tml_heb_bos_jav_prs_ven_hau_mao_chh_ben_fre_bsq_fin_kor_tig_nor_rom_pol_gam_slo_zul_uzb_lat	0.441168479424014	0.947958949043688	0.345607118975527
214	glc_ctl_fin_igb_arw_guj_tig_jpn_pol_rom_hun_chh_owc_dut_amr_kor_amh_anl_ses_hin_spa_lda_grk_ukr_dgb_jav_moo_bam_por_mnd_est_tha_mly_wly_aze_cnt_cic_lat_fbf_sun_krd_vie_pan_bat_gam_afr_ven_ewe_dyu_scr_akn_ind_mao_bem_bos_mcd_tsw_geo_rus_urd_cze_tsn_svk_bsq_heb_qcu_ben_yor_mlt_aeg_zul_hau_knd_mol_uzb_xho_nor_sid_fre_ger_tur_tml_tag_eng_swe_azi_lit_sod_prs_swa_bul_slo_ita_alb_swt	-0.017383363020152	-0.0404203573002778	0.967844648799637
215	akn_jav_mly_guj_wly_est_mol_uzb_svk_vie_bos_rus_tha_eng_gam_ses_jpn_dut_urd_swt_spa_prs_cic_fbf_ven_swe_moo_chh_tsw_kor_ger_swa_sun_nor_amh_geo_dyu_bsq_pol_hin_afr_fin_bat_cze_scr_ewe_heb_lda_fre_mnd_owc_ita_krd_bul_tag_cnt_pan_aze_anl_mlt_hun_dgb_ind_tur_ukr_grk_por_bem_ben_xho_bam_yor_slo_azi_lit_alb_zul_lat_mcd_sid_arw_knd_mao_rom_sod_amr_glc_tsn_tml_hau_igb_qcu_aeg_ctl_tig	0.0196940917714534	0.0484156395045383	0.961488819398427
216	cnt_hun_est_tsn_tsw_igb_prs_kor_tag_jpn_grk_yor_xho_tml_bos_tur_sun_ses_nor_afr_wly_ctl_gam_lda_bam_hau_bsq_aze_tha_guj_lat_uzb_geo_dgb_cze_pol_slo_amr_hin_bul_ita_ben_jav_amh_mcd_por_heb_owc_arw_anl_vie_tig_mao_spa_bem_knd_rus_cic_lit_svk_scr_qcu_urd_swa_dut_ger_ewe_sod_ven_zul_bat_moo_azi_aeg_ind_chh_fbf_mnd_sid_eng_fre_dyu_mlt_akn_swt_glc_alb_rom_swe_krd_mly_ukr_pan_fin_mol	-0.300396203155477	-0.749770581735172	0.455285411355459
217	swa_sod_cnt_lit_swt_mlt_mao_bam_gam_tur_anl_nor_sun_urd_afr_cic_tsn_tag_pan_slo_hau_jav_prs_kor_ewe_tsw_scr_por_svk_rom_hin_bat_mcd_mnd_lat_fin_glc_hun_grk_guj_amr_azi_jpn_ses_dgb_qcu_aze_est_arw_krd_dyu_ctl_pol_tig_spa_sid_ger_bsq_rus_mol_fre_cze_zul_tml_igb_eng_ita_akn_bos_dut_xho_amh_ben_owc_ven_aeg_knd_yor_fbf_bul_moo_lda_ukr_chh_swe_alb_geo_wly_tha_vie_bem_mly_ind_heb_uzb	0.148357664188488	0.393542618385486	0.6948195430877
218	jav_heb_ven_glc_sun_ukr_sid_mao_urd_por_ger_jpn_sod_yor_dgb_cic_vie_azi_owc_tml_bul_hin_wly_ita_lat_swt_akn_xho_scr_fin_afr_tsw_lit_pol_ben_swe_amr_mol_ctl_prs_pan_aeg_dut_kor_rom_tig_igb_svk_hun_knd_chh_amh_cze_mly_grk_anl_spa_uzb_fbf_est_slo_rus_tur_alb_qcu_mcd_tag_hau_fre_gam_swa_arw_geo_tsn_bsq_bos_bem_mnd_bam_ewe_lda_nor_aze_krd_dyu_zul_eng_moo_guj_bat_ind_ses_tha_cnt_mlt	0.348231798426586	0.793970385597482	0.429233939395749
219	hun_bul_tsw_amh_vie_bat_rus_tml_glc_sod_por_azi_uzb_urd_ben_tsn_dgb_fbf_lit_aze_qcu_yor_bsq_ewe_mao_arw_sun_moo_rom_ses_scr_mnd_swa_kor_guj_dyu_cze_tha_ctl_afr_anl_aeg_alb_hin_igb_grk_eng_prs_mcd_bam_swe_ita_nor_tag_swt_knd_slo_ind_heb_cnt_est_fin_hau_cic_ven_tur_sid_jav_pan_gam_akn_lda_xho_zul_tig_mlt_owc_spa_pol_mol_wly_geo_fre_svk_bos_ger_bem_jpn_dut_lat_krd_chh_mly_ukr_amr	-0.00429130886770779	-0.0103407821362888	0.991771547037103
220	ctl_guj_dgb_ben_jav_chh_bat_igb_mlt_mnd_lda_slo_jpn_ven_prs_tag_krd_tsn_bsq_bem_ita_afr_scr_fbf_bul_rus_bos_moo_geo_lit_tha_vie_por_dut_aeg_kor_ewe_amh_ind_heb_mao_hun_hau_ger_grk_swa_tig_sod_hin_lat_cze_knd_svk_fin_mcd_azi_mol_aze_cic_tml_rom_bam_tsw_glc_swe_ukr_swt_gam_cnt_anl_akn_tur_yor_owc_qcu_est_ses_xho_alb_urd_zul_pol_nor_spa_sid_mly_dyu_fre_arw_wly_eng_sun_amr_uzb_pan	0.347421484368285	0.785537440147916	0.434135280892164
221	lit_sod_anl_ven_bam_bat_tur_por_ukr_afr_hun_dut_owc_lat_ger_cnt_hau_geo_mly_amh_grk_azi_aze_lda_dyu_cze_fbf_fre_mao_pan_swt_mlt_rom_nor_aeg_jav_sun_ewe_arw_heb_ben_bsq_yor_jpn_tag_fin_alb_moo_bul_dgb_pol_scr_swe_prs_ita_krd_mnd_akn_urd_mcd_eng_tsn_vie_sid_amr_ind_mol_qcu_hin_knd_est_spa_tml_bos_guj_ses_chh_slo_uzb_zul_wly_glc_rus_swa_gam_svk_xho_cic_bem_kor_tha_igb_tig_ctl_tsw	0.150467399007965	0.38830938642046	0.698674573125659
222	sid_vie_qcu_tsn_jpn_igb_bos_lda_urd_bam_aze_pan_swa_zul_dyu_rom_dgb_uzb_alb_afr_mnd_geo_kor_rus_owc_sod_azi_glc_bul_ctl_fbf_fin_wly_mol_mlt_ita_ind_slo_chh_hau_ukr_ben_moo_tsw_yor_eng_mly_tag_spa_dut_xho_tha_swe_cic_ven_cnt_tml_ger_jav_anl_mao_lit_cze_hin_pol_heb_krd_tur_hun_nor_por_prs_aeg_bem_fre_ewe_scr_mcd_arw_ses_amh_sun_bat_knd_grk_gam_amr_bsq_est_tig_lat_swt_akn_svk_guj	0.750018548017478	1.81308905962953	0.0730439845959777
223	vie_ukr_mol_ben_est_lda_pan_tur_eng_gam_jpn_igb_afr_tsn_azi_por_mcd_tig_fbf_prs_akn_dgb_rom_pol_arw_ita_lit_yor_krd_glc_sod_tsw_ewe_heb_anl_hau_knd_fin_mnd_scr_kor_nor_guj_jav_bat_hin_ses_ind_cze_swa_qcu_geo_wly_bos_zul_tha_hun_svk_ctl_tml_lat_slo_amh_moo_fre_aeg_chh_tag_ven_xho_sid_sun_mlt_owc_uzb_amr_swe_dut_cnt_swt_mly_bam_alb_dyu_mao_aze_spa_grk_urd_ger_bem_bul_rus_bsq_cic	0.14720809631927	0.381383978472102	0.703788285115564
224	afr_fre_swa_jav_qcu_gam_mcd_sod_bul_krd_est_urd_tag_sid_guj_mlt_swe_cic_mol_bat_hun_mnd_tsn_cze_spa_aeg_dut_moo_ind_azi_ben_knd_rus_sun_scr_dgb_vie_bos_dyu_amr_prs_lda_swt_owc_anl_ukr_tml_yor_glc_wly_jpn_chh_tha_igb_mly_hau_por_ita_bem_akn_kor_pan_ctl_heb_alb_slo_aze_hin_bsq_grk_rom_cnt_xho_geo_uzb_lit_tig_amh_tur_fin_fbf_zul_lat_pol_ses_ger_ven_tsw_bam_nor_svk_mao_eng_arw_ewe	0.895292491356013	2.18087895262762	0.03171499675033
225	grk_bsq_guj_zul_lda_anl_swa_wly_azi_vie_geo_pol_sod_igb_prs_knd_glc_nor_ger_bat_dut_mnd_cze_tml_alb_sid_por_tha_bul_cnt_qcu_spa_ctl_lat_aeg_dyu_akn_ewe_amr_tig_tsw_mao_fre_hau_lit_swe_ukr_cic_ses_pan_aze_gam_tur_eng_dgb_svk_moo_fin_fbf_rus_urd_hun_chh_arw_ven_bem_mly_hin_heb_jpn_tag_tsn_bam_slo_swt_owc_amh_sun_rom_ind_jav_mcd_scr_kor_afr_krd_uzb_mol_ita_mlt_yor_bos_est_ben_xho	0.126420815696982	0.34379870866364	0.731773748798868
226	urd_aze_ger_glc_sid_swa_xho_tml_hin_qcu_heb_geo_vie_yor_fbf_mao_amr_scr_mol_pan_bsq_kor_dgb_grk_moo_lat_jav_anl_hau_lit_por_ctl_ven_chh_dyu_aeg_ita_bos_akn_cze_zul_mnd_fin_uzb_lda_slo_rom_mlt_fre_swt_eng_sun_igb_swe_gam_alb_rus_pol_tha_nor_ses_tsn_prs_arw_tig_bam_wly_sod_dut_est_mly_owc_bul_afr_amh_mcd_ben_cic_bat_svk_azi_hun_tsw_krd_cnt_jpn_ewe_ind_knd_tag_ukr_guj_spa_bem_tur	-0.398292038844565	-0.951402867660864	0.343865995539226
227	jpn_bsq_vie_bos_scr_akn_zul_sid_mao_aze_rus_glc_azi_yor_cic_qcu_anl_sod_bat_alb_mol_tsw_mnd_fin_nor_por_prs_bem_kor_ukr_grk_ses_urd_wly_bul_igb_moo_hin_mcd_swt_est_fbf_gam_tag_amr_lit_svk_swa_arw_eng_cnt_sun_ven_bam_mly_slo_knd_tsn_hau_ind_uzb_heb_tml_ita_guj_jav_tig_geo_mlt_amh_owc_dut_lat_pan_tur_krd_ger_chh_spa_ctl_rom_lda_ben_dyu_tha_swe_fre_pol_aeg_afr_hun_dgb_ewe_xho_cze	NA	NA	NA
228	mao_pol_urd_mcd_fin_azi_fre_moo_sun_bsq_lit_hau_yor_swe_wly_cnt_alb_cze_gam_aze_swt_est_chh_prs_grk_tsw_ses_lda_kor_tur_mol_scr_amr_spa_krd_mlt_bat_akn_xho_bul_jav_bos_pan_igb_cic_jpn_fbf_tsn_nor_ind_ctl_knd_glc_dut_vie_anl_hun_rus_ven_ita_guj_qcu_ben_bem_slo_arw_rom_tig_sid_afr_tag_svk_ukr_bam_uzb_dyu_ewe_ger_zul_owc_mly_aeg_lat_amh_swa_geo_mnd_tha_hin_por_sod_tml_eng_dgb_heb	0.631775830917095	1.6677630716468	0.0987267197093125
229	tml_hun_ita_yor_spa_xho_amr_fbf_cic_pol_dut_bos_bsq_urd_amh_lat_jav_afr_fin_mly_por_gam_mao_ses_anl_wly_tur_dyu_zul_krd_qcu_pan_lda_prs_arw_ewe_eng_ukr_cze_swt_slo_swe_sid_uzb_mnd_jpn_est_rus_hin_aze_scr_tsw_ger_dgb_grk_ben_bat_geo_guj_mol_tha_svk_tag_lit_bam_knd_sun_nor_glc_ven_kor_aeg_swa_azi_cnt_bul_rom_igb_tsn_mcd_mlt_moo_owc_ind_vie_tig_ctl_fre_bem_alb_chh_akn_heb_hau_sod	0.415805706751685	0.942278018172527	0.348491651308436
230	gam_mol_mlt_lit_yor_bam_ind_tml_eng_pan_mao_vie_tag_est_fre_arw_bem_heb_dgb_dut_chh_bat_sun_azi_swa_geo_pol_hun_urd_xho_swt_spa_sid_jav_ita_aeg_igb_ewe_krd_tsn_ses_svk_hau_aze_ctl_tur_tsw_akn_fbf_owc_bos_mly_rom_hin_cze_rus_guj_lda_bsq_slo_tha_zul_fin_alb_nor_ger_scr_moo_cic_jpn_prs_knd_glc_ben_kor_dyu_cnt_ven_qcu_anl_mcd_tig_amr_afr_mnd_bul_por_amh_ukr_sod_swe_grk_lat_wly_uzb	0.174033939993548	0.391689045734584	0.696184055954897
231	tsn_wly_knd_eng_urd_jav_amh_lat_tig_mao_svk_pol_vie_dut_mol_fbf_sun_geo_krd_arw_glc_bat_anl_ses_cnt_hun_xho_bos_hau_sod_yor_tur_nor_owc_aze_prs_lda_zul_aeg_tsw_por_ctl_pan_est_scr_ewe_afr_mlt_dyu_kor_sid_rom_mnd_spa_grk_jpn_mly_bam_tha_mcd_dgb_ukr_bul_ger_chh_swe_lit_moo_cze_hin_slo_rus_tag_bsq_amr_cic_guj_igb_azi_ita_heb_ven_swa_tml_fre_swt_akn_ind_alb_bem_qcu_fin_gam_uzb_ben	0.700882069040643	1.81220426695829	0.0731816773503329
232	slo_ses_aze_amr_wly_moo_jpn_yor_urd_sid_bos_amh_ben_mly_lda_ita_est_mol_bam_krd_tur_dyu_bem_tml_mnd_lat_glc_pan_chh_bsq_heb_ind_zul_scr_afr_arw_rom_hin_tig_ven_hun_por_azi_swt_bat_cic_geo_anl_alb_mcd_rus_tsn_eng_guj_dut_fbf_dgb_swa_fre_igb_bul_cnt_nor_grk_mlt_jav_swe_mao_gam_sun_owc_ctl_tsw_aeg_kor_knd_tha_spa_ewe_qcu_akn_lit_prs_ger_hau_sod_tag_fin_pol_vie_cze_xho_svk_ukr_uzb	-0.187032518310394	-0.478198395317342	0.633631205003349
233	uzb_rom_rus_kor_ses_amr_ukr_lda_guj_sod_fbf_geo_ewe_afr_eng_dut_tag_krd_ven_mcd_heb_arw_bat_bul_chh_tml_nor_ind_igb_por_ben_dgb_ger_svk_wly_alb_scr_jpn_ita_pol_lat_tha_anl_swa_tig_bam_est_dyu_yor_hau_urd_tsw_sid_bem_mol_mnd_glc_amh_owc_mao_hin_aeg_qcu_tur_bos_hun_swe_sun_jav_knd_aze_xho_spa_pan_moo_grk_zul_ctl_vie_fre_mly_slo_mlt_azi_gam_lit_fin_tsn_swt_cnt_cic_prs_bsq_akn_cze	-0.43947383393286	-1.01046838225615	0.314892740710416
234	arw_jav_heb_est_tha_qcu_geo_bem_scr_tag_moo_swa_tml_nor_swe_ses_spa_dut_mnd_ven_ukr_dgb_xho_sod_mcd_grk_fre_pan_lda_tsw_amh_igb_sun_bat_hau_ctl_chh_cic_jpn_rom_glc_bos_knd_zul_prs_hin_hun_swt_ita_aeg_rus_cnt_amr_cze_dyu_pol_kor_mao_uzb_mlt_bul_afr_guj_lit_vie_bsq_fin_aze_bam_wly_sid_tur_krd_eng_lat_tsn_mol_ben_azi_owc_urd_fbf_svk_akn_ind_slo_tig_por_anl_mly_ewe_alb_gam_yor_ger	0.119456076971397	0.28908457677455	0.773160086977896
235	zul_moo_fre_azi_bsq_prs_aze_ukr_tsn_tur_glc_hun_hau_mcd_dut_bul_lat_rus_xho_swe_swt_fin_sid_vie_tha_arw_bos_ses_guj_mnd_hin_tag_scr_bam_akn_dyu_igb_pol_grk_lda_tml_mol_sun_ger_owc_cze_uzb_nor_ben_anl_chh_wly_tig_yor_jpn_swa_jav_mlt_sod_cic_urd_pan_ewe_gam_rom_amh_lit_geo_ita_tsw_mly_est_fbf_eng_aeg_ven_por_ind_krd_mao_dgb_kor_alb_slo_ctl_cnt_svk_knd_qcu_heb_spa_afr_amr_bem_bat	-0.608599465566666	-1.39897873382528	0.165145655600711
236	heb_est_slo_tur_guj_vie_tsw_gam_bos_prs_krd_hun_cnt_sod_eng_ses_aze_hau_swa_tig_ben_fin_ewe_amh_zul_igb_bul_azi_bsq_tsn_grk_alb_fre_yor_jav_ctl_mly_spa_bat_xho_lit_sun_qcu_amr_fbf_mao_ger_bem_mol_mcd_kor_aeg_rom_mnd_sid_jpn_swe_tml_ita_geo_uzb_lda_svk_akn_hin_scr_rus_urd_ind_tha_pol_owc_nor_ukr_dut_swt_arw_dyu_glc_knd_tag_moo_cic_bam_cze_lat_mlt_ven_wly_pan_afr_anl_chh_por_dgb	0.0232133088126886	0.0559156187582857	0.955528982095358
237	dut_owc_azi_cnt_cic_afr_jav_spa_alb_swt_ewe_bat_ukr_amr_uzb_nor_glc_bsq_hun_tur_zul_yor_tsn_heb_krd_slo_lat_ger_ind_guj_aeg_ita_ctl_knd_cze_tsw_aze_urd_dgb_mnd_tml_bem_prs_kor_moo_tag_eng_bam_bos_ses_ben_sun_xho_grk_lit_rus_hau_sid_mcd_swa_scr_tig_igb_anl_mol_rom_fin_vie_akn_dyu_sod_geo_est_lda_wly_mly_mao_fre_tha_arw_jpn_hin_swe_ven_gam_svk_bul_pol_mlt_pan_fbf_por_amh_qcu_chh	0.0731165881979512	0.176128744356414	0.860575759756849
238	bat_guj_alb_dut_qcu_zul_bam_uzb_grk_tag_aeg_ewe_bem_ben_tig_afr_sod_swe_yor_ita_akn_cnt_fbf_dyu_dgb_aze_moo_tml_swt_ven_lda_fre_ukr_nor_tsw_wly_glc_mnd_sun_mcd_cic_ger_bsq_sid_vie_geo_spa_tsn_eng_owc_hun_fin_azi_arw_ctl_krd_chh_por_anl_mao_jav_est_pol_tha_xho_knd_lit_prs_ind_slo_hin_hau_bul_gam_heb_scr_svk_urd_pan_igb_amh_amr_rus_jpn_swa_kor_lat_rom_tur_mly_cze_mol_mlt_ses_bos	0.0314334375195378	0.0756602046177355	0.939851957167343
239	zul_geo_aze_chh_tsn_arw_swe_lat_dyu_xho_swa_ewe_mol_owc_pan_hun_eng_ben_wly_sod_guj_dgb_ctl_cze_por_kor_bem_sun_qcu_hau_afr_akn_ukr_ger_alb_mlt_tsw_bsq_bul_lit_anl_ven_uzb_tag_jpn_tha_swt_jav_slo_amr_heb_bam_est_rus_scr_grk_igb_ita_mnd_amh_pol_glc_nor_dut_vie_hin_prs_bos_mly_moo_mao_fin_tml_gam_fbf_ind_svk_cnt_aeg_cic_rom_azi_lda_tur_spa_tig_mcd_ses_bat_yor_urd_sid_fre_knd_krd	-0.202863795061699	-0.551492068507003	0.582619075831046
240	wly_scr_mcd_arw_krd_chh_tag_prs_grk_tha_eng_lat_amh_bsq_ita_mnd_ctl_akn_dut_cze_cnt_gam_moo_glc_azi_aze_ben_knd_jav_pan_tur_ind_ukr_guj_bos_svk_fre_swt_pol_alb_urd_swa_bul_heb_hun_slo_lit_ses_afr_qcu_ven_sid_owc_mlt_aeg_tsw_amr_geo_ewe_spa_lda_por_vie_cic_rom_hau_mao_bat_mly_mol_dyu_bem_bam_yor_nor_dgb_zul_anl_est_kor_tsn_uzb_sun_fbf_xho_hin_swe_ger_rus_jpn_tml_tig_igb_sod_fin	0.297514874683619	0.663507121788391	0.508647253689824
241	kor_ind_vie_arw_glc_akn_bem_spa_aze_ctl_rom_ger_ses_bat_slo_bam_dgb_est_heb_xho_dyu_mlt_gam_mcd_por_dut_urd_ukr_nor_azi_tsn_sid_zul_lda_geo_fbf_pan_aeg_tag_bsq_tig_cnt_moo_krd_ven_mly_amh_ewe_fin_hau_tsw_rus_jpn_qcu_cze_igb_fre_pol_svk_grk_hin_swt_mol_bos_swa_ita_afr_ben_prs_knd_tur_swe_cic_wly_uzb_tml_mao_sun_bul_eng_jav_yor_anl_scr_lat_guj_mnd_owc_hun_lit_amr_chh_sod_alb_tha	NA	NA	NA
242	dyu_nor_mly_bam_bem_hun_yor_zul_tsn_gam_lat_ind_bos_qcu_akn_fbf_cnt_owc_urd_grk_mol_azi_sid_alb_tag_rus_sod_ger_dut_por_vie_hin_cze_guj_kor_jav_tsw_eng_ewe_ukr_aeg_bul_arw_tha_spa_fin_svk_swa_mnd_swt_tig_anl_afr_sun_swe_glc_prs_tml_jpn_uzb_moo_bsq_ita_scr_mcd_dgb_amh_amr_wly_fre_ven_ben_lda_tur_chh_mlt_bat_hau_rom_est_pol_xho_heb_lit_cic_ctl_ses_mao_slo_pan_geo_krd_igb_aze_knd	-0.146948854348282	-0.341586957387974	0.733432378606059
243	geo_scr_pol_heb_cze_amh_aze_tsn_bsq_zul_bul_mly_nor_wly_moo_arw_akn_mnd_dut_mlt_sod_chh_azi_owc_hau_sid_ind_hin_igb_swe_urd_fin_qcu_ses_amr_grk_sun_mol_dgb_tur_ger_krd_pan_knd_gam_vie_kor_lit_jpn_aeg_est_rus_afr_ewe_svk_tsw_por_swa_tag_lda_hun_bos_ben_tha_tml_ven_swt_guj_lat_tig_cic_dyu_prs_ita_bat_fbf_glc_bam_yor_ukr_cnt_jav_fre_rom_spa_uzb_xho_anl_eng_slo_mcd_ctl_bem_alb_mao	-0.478827427051739	-1.16724453077224	0.24609572599593
244	ctl_bam_jpn_hin_ses_por_ewe_dut_ger_kor_mlt_slo_vie_tur_aeg_tsw_bem_bos_bul_arw_tha_nor_xho_grk_geo_swa_yor_heb_cnt_mnd_alb_spa_ita_tsn_rom_knd_qcu_glc_mcd_svk_chh_gam_owc_jav_dyu_tig_scr_ben_hau_mao_ind_amr_pan_lat_hun_pol_fre_wly_cze_guj_cic_krd_swt_anl_ukr_fin_mol_swe_bsq_fbf_tml_rus_mly_bat_afr_akn_uzb_dgb_est_eng_aze_moo_zul_azi_urd_amh_lit_sid_prs_ven_igb_sun_lda_tag_sod	-0.152602894542988	-0.388409418643009	0.698600810495476
245	aeg_amr_alb_dut_vie_tha_ses_yor_nor_est_azi_lit_anl_arw_urd_pol_chh_svk_owc_heb_xho_sod_wly_tsw_uzb_tsn_mcd_afr_spa_igb_swa_mly_por_ind_kor_bul_moo_geo_fre_swe_bam_cic_swt_mao_mlt_prs_jav_bat_zul_hau_fbf_sid_bem_ita_rus_aze_eng_scr_lat_cnt_tml_dgb_ctl_fin_hin_cze_mol_mnd_ukr_qcu_tag_sun_akn_tig_ben_bos_bsq_rom_ven_guj_krd_glc_tur_jpn_amh_pan_lda_knd_grk_slo_dyu_ewe_hun_ger_gam	-0.0387497960359308	-0.0893087110331186	0.929028621240771
246	arw_bem_lat_aeg_grk_amh_mly_gam_tur_glc_tag_amr_tml_mol_ita_akn_scr_dyu_bam_lda_lit_anl_ses_mlt_ewe_jav_cic_geo_bos_fin_nor_fbf_tsw_hin_swt_heb_bsq_mnd_qcu_guj_jpn_fre_yor_pan_spa_dut_ind_swa_knd_vie_ven_mcd_sun_urd_swe_alb_por_hau_afr_zul_rom_sid_kor_est_rus_cze_ukr_wly_azi_krd_sod_bul_chh_xho_bat_tsn_pol_ben_svk_aze_cnt_slo_tha_moo_owc_uzb_eng_hun_igb_ger_tig_mao_dgb_ctl_prs	-0.939982444432121	-2.32400375470859	0.0223033455915297
247	chh_uzb_ita_akn_dyu_sid_urd_tur_amr_cnt_swt_aze_lda_zul_krd_wly_knd_eng_ewe_lit_glc_kor_tsn_est_owc_fin_ger_rom_bem_dut_aeg_ukr_svk_bsq_guj_swa_tha_fbf_pol_arw_swe_jav_mcd_gam_afr_ven_mlt_nor_tsw_mly_geo_bat_mnd_hin_ind_cic_igb_ctl_rus_hau_heb_grk_sun_hun_xho_mol_dgb_jpn_alb_bam_qcu_azi_lat_tig_ses_yor_ben_spa_tag_prs_vie_anl_por_tml_sod_cze_slo_mao_bos_fre_moo_pan_amh_bul_scr	0.298380401100194	0.748050449688698	0.456317231047012
248	mao_pan_ben_svk_rom_lat_bem_tur_dut_ita_pol_tml_fin_glc_mcd_uzb_cze_arw_zul_tsw_ctl_mol_ewe_dyu_mlt_moo_tha_kor_lda_bam_yor_bat_lit_owc_sod_spa_ind_alb_qcu_cnt_est_amh_krd_sid_ven_swe_jav_amr_prs_nor_ses_igb_anl_swt_akn_hin_bsq_tag_fre_afr_fbf_aze_wly_xho_mnd_ger_mly_slo_geo_sun_cic_swa_hun_bul_aeg_vie_hau_knd_heb_bos_gam_chh_guj_tig_por_ukr_azi_scr_grk_jpn_urd_dgb_rus_eng_tsn	0.259183797945432	0.583394661099517	0.561039805032168
249	guj_dut_kor_moo_heb_alb_afr_gam_rus_rom_amh_wly_ctl_arw_fbf_mlt_urd_glc_aze_vie_tig_hau_cnt_lit_bem_ita_jpn_tag_lda_mol_bos_uzb_nor_pan_sun_igb_sid_swe_fre_est_ukr_yor_ven_ger_scr_tha_azi_cic_sod_ses_amr_ewe_tml_mnd_xho_svk_anl_mao_tsn_owc_spa_cze_dyu_aeg_tsw_knd_mcd_zul_mly_bsq_pol_jav_swt_fin_lat_grk_krd_bul_tur_hin_ind_swa_eng_dgb_qcu_por_hun_slo_chh_ben_bat_prs_akn_bam_geo	0.586803010622876	1.54211735123232	0.126441024489317
250	yor_zul_chh_swt_azi_alb_por_uzb_fin_bos_ger_eng_svk_mol_qcu_bat_cze_mnd_urd_hun_geo_pan_krd_lit_tsw_dgb_mcd_slo_pol_hau_owc_akn_afr_bam_dut_bsq_est_tag_nor_vie_ita_jav_aze_moo_anl_wly_gam_grk_xho_kor_tha_cnt_ctl_dyu_lda_glc_igb_mao_ven_heb_ukr_cic_arw_tig_lat_jpn_amh_sid_rom_bul_mlt_rus_prs_knd_ses_swe_amr_tsn_sun_bem_tml_sod_hin_fre_mly_ind_spa_scr_tur_ewe_aeg_swa_guj_fbf_ben	0.0347346968326139	0.0855826184689745	0.931982194574503
251	mao_slo_bul_ven_ben_rom_mlt_qcu_wly_ukr_lit_cze_tsn_azi_pol_rus_uzb_yor_tsw_sod_bos_vie_tag_mly_jav_ind_swa_nor_fre_tur_dgb_amh_alb_cic_bat_mol_kor_chh_sid_knd_tig_bem_arw_svk_owc_igb_krd_guj_jpn_por_mcd_ger_aze_cnt_pan_eng_lat_tha_grk_gam_sun_zul_fbf_akn_prs_amr_ewe_hun_urd_geo_dut_afr_bam_bsq_heb_tml_lda_est_anl_swe_glc_ita_spa_scr_dyu_aeg_mnd_fin_moo_xho_ses_swt_ctl_hin_hau	0.162278206749078	0.414542099571929	0.67943178348093
252	tig_eng_zul_tha_swe_bsq_mol_fin_aeg_gam_tsw_alb_nor_est_ewe_afr_bam_prs_chh_arw_mly_krd_akn_cnt_svk_wly_swt_pan_kor_ukr_ven_ita_urd_por_hin_lit_bat_heb_tag_swa_knd_geo_dgb_uzb_grk_ctl_xho_tml_moo_sod_mcd_hau_bul_spa_amh_rom_tsn_amr_glc_dut_anl_mao_slo_azi_ger_lat_mnd_cze_sid_jav_guj_lda_ben_yor_jpn_scr_fre_bos_sun_cic_fbf_bem_dyu_rus_owc_tur_pol_mlt_igb_hun_aze_vie_qcu_ind_ses	0.527351606522357	1.36146254302535	0.176656945516579
253	bul_bem_cze_guj_lat_spa_ven_fbf_ukr_dyu_anl_hau_rom_fre_tsn_tml_mcd_swa_ger_grk_afr_mly_chh_xho_bsq_glc_lit_ewe_nor_dgb_geo_sid_eng_swt_mnd_pan_aze_dut_alb_zul_rus_ita_mao_urd_cic_jav_pol_arw_ben_wly_prs_est_uzb_sod_bat_cnt_igb_vie_bos_knd_gam_heb_moo_qcu_bam_jpn_aeg_azi_swe_sun_tur_owc_hun_svk_slo_mol_amh_mlt_tha_fin_hin_scr_tig_akn_ctl_por_tsw_amr_ind_lda_yor_ses_krd_tag_kor	-0.408191968592256	-0.955055975930951	0.342025344509309
254	fre_guj_anl_svk_cze_ven_tag_mlt_est_por_sid_urd_swe_mol_igb_rom_knd_ind_ben_arw_spa_amh_gam_mly_alb_bat_fbf_chh_moo_pol_cnt_ger_heb_yor_lat_tig_tur_ses_scr_vie_krd_kor_nor_hau_bam_bul_dyu_swt_akn_ukr_rus_eng_mnd_tha_mao_bsq_mcd_jpn_tsw_ita_pan_hun_dut_lda_jav_cic_dgb_bem_hin_tml_prs_swa_grk_qcu_xho_uzb_tsn_glc_bos_owc_aze_aeg_sun_azi_amr_wly_lit_afr_slo_zul_ewe_ctl_geo_fin_sod	0.304399215825133	0.779949292901283	0.437401214679324
255	xho_pol_vie_lit_tag_kor_tml_owc_ses_mcd_svk_igb_sod_por_guj_afr_cic_slo_jav_fin_mao_dut_ind_bat_moo_ita_jpn_mnd_yor_hau_prs_rus_mlt_bam_bsq_eng_lat_gam_bos_ctl_bul_qcu_bem_mly_azi_fre_sid_tsw_heb_ukr_zul_cnt_amh_hin_rom_ger_knd_uzb_chh_geo_dgb_alb_mol_swt_cze_grk_arw_swe_akn_aze_ben_krd_dyu_tsn_urd_amr_wly_anl_pan_est_tur_hun_nor_ven_scr_sun_tha_fbf_swa_tig_glc_lda_ewe_aeg_spa	-0.0439758345096082	-0.104329245665732	0.917132739800772
256	lit_tml_bos_swe_vie_lda_guj_ita_dyu_cze_amr_swa_tag_mly_aze_glc_ukr_zul_bat_moo_qcu_pan_knd_tur_wly_mcd_scr_aeg_slo_bsq_dgb_tha_eng_tig_rus_swt_dut_owc_ewe_heb_azi_jpn_sod_hun_anl_afr_urd_pol_lat_ses_fin_fbf_spa_svk_bul_mlt_ben_sid_akn_krd_prs_alb_fre_xho_hin_ger_est_ind_ctl_mao_uzb_rom_hau_cnt_mol_por_igb_gam_kor_grk_ven_arw_yor_tsw_tsn_nor_bam_amh_jav_mnd_cic_bem_geo_sun_chh	-0.506105633755056	-1.31087569270157	0.19312753549218
257	nor_alb_tag_bam_guj_ita_wly_fin_mcd_anl_tig_lit_afr_eng_tha_hau_rus_zul_gam_slo_glc_bem_sod_geo_cnt_tml_arw_ger_vie_scr_mol_rom_amr_grk_ctl_mly_pan_fre_swe_owc_tsn_hun_knd_xho_igb_sun_cic_bos_ewe_prs_aze_dgb_azi_akn_fbf_bsq_uzb_chh_krd_mlt_lat_svk_dyu_yor_jav_tur_mnd_bul_hin_kor_spa_sid_est_urd_bat_ukr_dut_heb_mao_ind_ven_por_qcu_swt_pol_aeg_moo_amh_ben_jpn_swa_cze_lda_tsw_ses	0.0507984682226565	0.131657420472577	0.89553967460575
258	dyu_gam_bsq_mly_est_fre_krd_tsn_chh_qcu_sid_anl_jpn_cze_lit_mlt_aze_knd_yor_alb_wly_tsw_bos_zul_swe_dut_eng_cic_heb_ger_ukr_nor_bem_tml_uzb_mcd_aeg_bam_fbf_afr_rus_mao_ewe_fin_swt_bul_ctl_por_sod_jav_tur_lat_tag_pol_mol_kor_cnt_glc_akn_moo_ita_igb_spa_tha_owc_hau_amh_urd_lda_ind_hin_bat_geo_ses_xho_svk_hun_azi_guj_dgb_amr_sun_slo_mnd_ven_rom_pan_grk_prs_swa_tig_vie_arw_scr_ben	0.0446060455725485	0.106834941096563	0.915150052406961
259	sid_knd_rom_slo_rus_alb_moo_hun_ben_azi_akn_guj_bem_ewe_sun_geo_mnd_hin_ctl_svk_sod_uzb_dyu_lat_anl_jpn_krd_bul_aeg_bat_ses_igb_lit_heb_tml_chh_por_fre_ven_jav_eng_hau_dut_mcd_spa_tsw_cic_pan_est_cnt_mol_amh_bsq_tig_tsn_tag_ind_nor_fbf_urd_glc_pol_bam_swe_vie_swa_scr_yor_afr_tur_ger_amr_dgb_gam_tha_cze_kor_owc_wly_mao_lda_mlt_ukr_arw_grk_prs_mly_qcu_swt_bos_fin_ita_zul_xho_aze	0.427850374116058	0.982729074375203	0.328290513380685
260	svk_wly_lda_ben_sod_jpn_por_aeg_cic_chh_ses_akn_igb_fin_mly_pan_bsq_rom_yor_prs_tml_sid_owc_tha_tsw_glc_cze_est_anl_bul_urd_tig_bat_scr_hun_hin_slo_tsn_bam_alb_heb_mao_vie_spa_jav_swa_dut_ctl_nor_zul_xho_qcu_pol_lit_aze_ewe_eng_ind_swe_bem_mnd_mcd_afr_krd_hau_knd_azi_amh_guj_fbf_moo_geo_fre_mlt_arw_kor_ven_bos_swt_amr_mol_sun_uzb_grk_tag_ukr_lat_cnt_dyu_tur_rus_ita_dgb_ger_gam	0.216047024242804	0.516532496684349	0.60670865518955
261	aeg_moo_lit_igb_krd_uzb_akn_ctl_ukr_pol_knd_rom_swa_alb_cnt_afr_heb_mao_anl_dyu_gam_zul_bsq_prs_slo_bos_bam_eng_ewe_ven_mnd_swt_ses_aze_mlt_lda_vie_fbf_yor_svk_fre_cze_bem_jpn_sod_ita_fin_ben_tur_tml_amr_hun_urd_xho_geo_tig_nor_por_dut_lat_bat_dgb_qcu_est_mly_rus_tha_hin_chh_owc_scr_cic_jav_sun_tag_arw_wly_hau_spa_tsw_amh_kor_ind_bul_mol_guj_sid_pan_grk_azi_mcd_swe_ger_tsn_glc	0.0436163535853451	0.112464795470949	0.910697279663961
262	bsq_zul_cic_est_rus_jpn_fre_mao_ukr_hau_aeg_moo_slo_por_ses_heb_pan_hin_swa_igb_tml_hun_lat_dut_xho_ewe_cnt_bat_krd_uzb_owc_glc_scr_tig_afr_amr_nor_ven_yor_amh_azi_knd_chh_dgb_sun_anl_tur_gam_mcd_fbf_tsw_geo_prs_tsn_spa_vie_bem_mly_bos_eng_kor_mnd_aze_ben_pol_tag_akn_mlt_guj_bul_dyu_alb_lda_ind_bam_sid_lit_wly_jav_svk_grk_arw_ger_rom_swe_qcu_mol_ita_urd_swt_cze_tha_sod_ctl_fin	-0.540747042340812	-1.29436577295626	0.198743908603721
263	fin_gam_bos_sun_qcu_por_swa_jpn_moo_akn_lda_mnd_zul_azi_slo_dut_ben_fbf_fre_sod_eng_tml_yor_anl_hau_swt_chh_cze_owc_cic_glc_alb_tur_dgb_bem_prs_svk_wly_hun_ctl_nor_sid_bat_dyu_amr_igb_knd_geo_cnt_tig_heb_uzb_ger_tag_vie_mly_aze_pol_bul_ind_urd_tsw_xho_pan_mol_ses_tsn_grk_spa_guj_rus_aeg_amh_mlt_bam_kor_ukr_afr_krd_swe_rom_mcd_ita_scr_hin_bsq_lit_mao_tha_ewe_lat_ven_arw_jav_est	-0.492672260351176	-1.30291012302985	0.195822309003868
264	bem_uzb_heb_tsw_ind_azi_lit_mcd_dyu_wly_glc_gam_pol_grk_alb_mly_spa_swt_hin_anl_tag_ger_bsq_ukr_pan_sun_sid_jpn_bam_eng_mao_cnt_bul_sod_moo_mol_hun_tur_knd_swe_ses_fin_jav_lat_tsn_zul_ven_dut_ben_qcu_fre_cic_rus_mnd_svk_xho_slo_ita_scr_guj_swa_ctl_lda_yor_dgb_rom_owc_arw_est_chh_krd_amr_por_kor_geo_aze_ewe_hau_fbf_prs_nor_tha_tml_aeg_mlt_vie_cze_urd_akn_amh_bat_tig_igb_bos_afr	0.00534407361150158	0.0144528095680742	0.988499687961699
265	dut_tag_aze_fre_ven_mlt_xho_bat_scr_spa_lat_amh_est_bsq_pan_swt_ukr_ses_vie_rus_cze_eng_tur_tml_bul_yor_tsn_bam_ewe_mly_slo_mcd_afr_rom_sid_tsw_lit_ger_por_bos_igb_arw_kor_geo_tha_grk_ind_ctl_krd_lda_moo_mao_fbf_sod_akn_swe_bem_fin_swa_anl_mnd_knd_urd_uzb_jav_prs_guj_glc_owc_chh_nor_dgb_sun_wly_svk_hun_jpn_azi_aeg_ita_ben_gam_amr_heb_tig_hin_dyu_hau_zul_cic_mol_qcu_pol_alb_cnt	0.0810846905082119	0.243816734357129	0.807909807301165
266	cic_geo_bem_owc_uzb_ses_igb_gam_bat_akn_anl_por_scr_ven_vie_yor_sod_afr_dyu_jpn_pan_ger_svk_mao_ukr_ewe_kor_mlt_arw_rus_hun_ita_tsw_lat_chh_prs_dgb_cze_tha_tag_nor_hau_amr_fin_wly_ind_knd_alb_heb_lit_lda_swa_spa_tsn_amh_fbf_ctl_grk_bos_guj_mol_tig_rom_swe_urd_eng_glc_sid_mly_mnd_hin_slo_krd_est_azi_aeg_jav_tur_bam_sun_zul_dut_ben_pol_cnt_aze_swt_bul_xho_tml_fre_qcu_moo_bsq_mcd	0.287909371801833	0.743629678068052	0.458975147265723
267	aeg_ben_hau_amr_fbf_gam_ita_dyu_qcu_mao_rus_prs_azi_aze_bul_svk_xho_ger_swe_arw_bat_amh_moo_alb_sun_tml_igb_jav_hun_eng_pan_fin_wly_tag_fre_mcd_hin_ukr_mlt_cic_akn_knd_sod_slo_chh_guj_afr_glc_heb_tsw_zul_mly_lda_cnt_ven_lit_tsn_vie_geo_yor_uzb_swt_ind_kor_bsq_sid_pol_anl_spa_ewe_dgb_rom_por_mol_est_lat_ctl_bos_tur_urd_krd_tig_mnd_tha_bam_owc_ses_dut_nor_cze_bem_swa_grk_jpn_scr	-0.276508817204169	-0.849911251432442	0.397557155566758
268	sod_mol_bat_glc_lda_tha_xho_mnd_anl_aze_dyu_scr_fre_bsq_rom_vie_bem_tml_rus_fbf_lat_ven_knd_ukr_grk_lit_yor_ben_afr_moo_wly_chh_ita_akn_sun_sid_cze_dgb_bam_eng_mly_amr_bos_tsw_mlt_azi_aeg_por_zul_tsn_tur_hin_jav_owc_pol_amh_gam_igb_guj_bul_heb_prs_ctl_spa_urd_hau_cnt_swe_dut_uzb_mcd_slo_mao_qcu_est_swa_pan_nor_jpn_ind_hun_tag_geo_ger_ses_kor_cic_svk_swt_arw_alb_krd_fin_tig_ewe	-0.764792724114229	-1.98695235987333	0.0498701223349052
269	eng_aze_hin_tsn_fre_dut_tur_sun_igb_anl_mlt_uzb_vie_ses_rom_ukr_grk_jav_swe_prs_tig_fin_cze_spa_tag_wly_mnd_heb_cic_pan_kor_nor_swa_sid_geo_mao_zul_mol_knd_owc_krd_ven_lat_bos_est_tha_sod_alb_dgb_scr_lda_hau_por_mcd_swt_tsw_ben_slo_bat_lit_gam_urd_pol_ewe_rus_ger_cnt_bul_svk_tml_ita_yor_bem_mly_jpn_hun_bam_arw_amh_afr_qcu_ctl_dyu_amr_akn_bsq_aeg_guj_azi_ind_xho_moo_fbf_glc_chh	0.169900100057907	0.380302339102916	0.704588203849514
270	fbf_swe_vie_ind_amh_uzb_ewe_zul_hin_mlt_pol_ita_lat_fre_anl_cnt_mcd_mnd_fin_rus_gam_swa_tsw_nor_por_eng_est_svk_ukr_mol_lit_aeg_aze_hau_qcu_bam_wly_bsq_jpn_ben_xho_cze_mao_afr_cic_igb_slo_glc_tml_sod_azi_bem_mly_sun_prs_tha_owc_sid_tig_scr_ses_urd_geo_moo_alb_guj_chh_swt_yor_grk_bat_kor_knd_ctl_dgb_lda_dyu_tsn_hun_krd_heb_ger_amr_pan_akn_spa_jav_bul_dut_tur_ven_bos_arw_tag_rom	-0.296764598356146	-0.676276382275143	0.500543617486654
271	afr_bem_cic_ewe_swa_qcu_bsq_rus_fin_aze_prs_sod_dgb_cze_hin_mol_chh_amh_dyu_tsn_ger_sid_alb_jav_ind_wly_ven_ctl_moo_scr_rom_hun_hau_yor_ben_uzb_pol_swt_amr_eng_mnd_sun_glc_arw_mao_cnt_kor_por_svk_geo_xho_dut_spa_vie_lat_urd_knd_swe_aeg_heb_krd_tha_zul_grk_mly_pan_ukr_akn_tig_tsw_owc_est_mlt_igb_fbf_bul_slo_bos_bam_nor_jpn_mcd_azi_tur_gam_guj_fre_lit_ses_bat_tag_ita_tml_lda_anl	-0.488663109146076	-1.11233644236059	0.268860612058406
272	kor_grk_bam_lda_sod_guj_hun_tha_aeg_swe_alb_heb_afr_jav_ctl_mnd_swa_svk_pan_swt_nor_rom_bul_qcu_amr_owc_urd_dgb_mao_tsn_rus_igb_tag_ewe_sun_ita_hin_aze_glc_cnt_azi_bos_tml_prs_chh_mcd_cze_pol_spa_ven_tur_scr_ben_dyu_dut_yor_zul_mlt_mly_jpn_amh_hau_xho_wly_eng_akn_ger_lit_krd_lat_ind_geo_bat_moo_ses_bem_est_anl_bsq_cic_fin_tsw_sid_ukr_slo_tig_mol_fbf_por_knd_uzb_arw_fre_vie_gam	-0.12255620221676	-0.300702547590988	0.764312539013296
273	bul_afr_tha_amr_aze_krd_mly_tsw_igb_swt_fre_tig_ses_eng_heb_mcd_nor_xho_sid_amh_scr_ita_alb_akn_hin_tag_spa_sod_ewe_qcu_ukr_ind_aeg_guj_mao_swa_ctl_gam_moo_sun_pol_uzb_bam_fbf_dgb_prs_bos_jpn_yor_kor_bem_dyu_chh_wly_ven_lit_pan_owc_por_anl_ger_vie_knd_jav_svk_dut_hau_fin_geo_tml_mnd_rus_rom_glc_azi_bat_bsq_cnt_tur_urd_ben_mlt_lat_cic_zul_tsn_swe_arw_cze_mol_lda_est_hun_grk_slo	-0.144810490112868	-0.382411860287513	0.703028430918302
274	swe_swa_scr_qcu_dyu_ukr_fin_mly_jpn_heb_tsn_gam_pan_amh_dgb_rus_svk_knd_amr_lit_anl_owc_fbf_aze_slo_eng_bos_tag_ita_tur_urd_hun_hin_mao_est_glc_hau_uzb_sun_guj_krd_jav_akn_alb_bat_tha_lat_vie_prs_ewe_cze_cic_por_igb_ses_spa_mlt_grk_mol_cnt_bem_wly_bam_tml_yor_tsw_swt_nor_azi_fre_ven_ben_geo_rom_sod_chh_mnd_zul_bul_kor_ind_ger_bsq_lda_arw_tig_afr_moo_aeg_dut_mcd_pol_sid_xho_ctl	-0.209599752216063	-0.479814317330128	0.632485967754296
275	ewe_sid_ind_bul_ger_krd_mcd_ven_guj_ses_pan_fbf_dyu_qcu_bat_tha_alb_fin_spa_chh_moo_owc_lda_xho_vie_est_knd_cze_pol_heb_tur_aze_mnd_mly_zul_tig_wly_tag_amh_tml_glc_swt_aeg_mlt_jpn_swe_tsn_ctl_svk_ita_prs_afr_gam_bem_eng_rom_anl_swa_hun_hin_sod_igb_kor_cic_mol_tsw_jav_hau_scr_dut_urd_bsq_dgb_azi_uzb_nor_sun_bam_lat_grk_rus_yor_geo_ukr_mao_amr_slo_cnt_akn_bos_ben_lit_arw_fre_por	0.0565120554361404	0.13090474601542	0.896133416139288
276	mlt_mnd_svk_alb_lat_owc_azi_heb_fre_bul_akn_kor_grk_arw_pol_tsw_ind_fin_hau_jav_qcu_spa_eng_lda_tml_prs_tag_ger_bem_wly_swt_rus_sod_hun_slo_ben_knd_amr_amh_por_ses_tur_bat_mcd_yor_mao_sun_geo_aze_dyu_vie_cic_cnt_aeg_dut_tig_mly_ukr_pan_bam_urd_igb_rom_chh_zul_sid_xho_swe_uzb_moo_ven_ita_afr_cze_krd_jpn_fbf_tha_scr_gam_hin_bsq_ctl_mol_dgb_nor_ewe_glc_lit_guj_swa_anl_tsn_bos_est	-0.181829411692951	-0.414424581354009	0.679517527996963
277	anl_ita_hin_mol_est_por_vie_ind_jpn_wly_mlt_akn_hau_swa_lat_tig_dyu_ukr_bul_guj_cic_pol_lda_chh_qcu_bem_arw_jav_geo_rom_scr_mly_rus_amh_zul_ctl_slo_bam_ewe_tag_cnt_spa_cze_sun_nor_ben_moo_ger_uzb_tur_tml_heb_swt_urd_ses_ven_dut_knd_bsq_hun_prs_owc_aze_mao_yor_amr_azi_fin_mcd_mnd_sid_tha_xho_bos_eng_fre_igb_dgb_gam_sod_pan_krd_alb_swe_tsw_bat_glc_fbf_svk_grk_lit_afr_tsn_aeg_kor	0.416951809765752	1.04603343215213	0.298256753044063
278	mly_lda_ukr_hin_krd_cnt_sun_xho_fre_dgb_ind_geo_svk_igb_mol_ven_anl_eng_cic_amr_guj_wly_yor_tml_knd_spa_est_lit_dyu_mnd_ger_bsq_prs_tha_ita_amh_cze_uzb_tsw_tsn_scr_urd_akn_bam_chh_zul_alb_mao_hun_sod_tig_pan_por_ewe_jav_mlt_azi_tur_grk_ctl_jpn_bul_rus_bos_arw_aeg_hau_fin_gam_bem_fbf_swa_qcu_sid_swe_heb_bat_mcd_ses_dut_glc_vie_slo_owc_moo_nor_ben_rom_lat_swt_pol_aze_kor_afr_tag	0.195012274117356	0.516835691443906	0.60649779977509
279	dgb_cnt_svk_tsw_chh_cic_mnd_igb_ses_pol_bos_afr_tsn_kor_geo_sid_rom_slo_heb_guj_yor_sod_amh_por_knd_scr_fbf_glc_qcu_bul_owc_ind_fin_ven_krd_swa_tag_urd_tml_nor_ctl_cze_ben_lda_bem_eng_ewe_wly_lat_grk_hun_pan_moo_mao_aeg_ukr_ger_tur_mol_tha_fre_zul_sun_aze_vie_dut_hau_prs_mcd_bat_arw_jpn_ita_alb_bam_hin_tig_mlt_xho_jav_est_spa_mly_uzb_swt_anl_azi_gam_akn_lit_rus_swe_bsq_amr_dyu	0.123760588494358	0.307957466325726	0.758803362359894
280	xho_dgb_aeg_sod_tag_mly_ita_dut_mol_hau_vie_ger_hin_akn_rom_chh_swa_igb_ben_yor_mlt_rus_bat_heb_jav_qcu_amh_bem_moo_ewe_kor_mnd_bos_krd_grk_zul_ses_slo_azi_guj_owc_cze_sun_est_eng_swt_bam_ven_tsn_glc_lda_svk_pol_nor_aze_spa_lit_fre_pan_arw_hun_amr_tig_knd_sid_ukr_bsq_tur_cnt_bul_alb_mao_lat_prs_tsw_cic_afr_gam_por_dyu_ind_swe_geo_urd_uzb_anl_ctl_scr_tml_tha_fin_mcd_jpn_wly_fbf	NA	NA	NA
281	ita_mcd_arw_fbf_mly_ger_owc_amr_pol_bam_krd_glc_heb_dgb_eng_hau_knd_ukr_tur_ewe_tml_fin_est_sod_ses_tha_mol_anl_urd_spa_por_cnt_dut_uzb_mlt_lat_zul_fre_bul_ven_ind_xho_kor_bem_wly_alb_aeg_slo_mao_jpn_qcu_mnd_hun_scr_lit_tag_sun_lda_chh_bos_bsq_moo_tsw_geo_nor_rus_rom_prs_ctl_ben_jav_akn_gam_tig_grk_afr_cic_azi_igb_amh_pan_dyu_hin_aze_tsn_svk_vie_yor_sid_bat_swt_swe_cze_guj_swa	-0.399644268794256	-0.926102433063204	0.356789789869327
282	moo_amr_akn_uzb_pan_aze_tsw_fre_pol_bul_dgb_tag_zul_vie_gam_swt_cze_alb_sun_ger_xho_fbf_chh_urd_qcu_ewe_krd_igb_mao_nor_bsq_geo_sod_dut_ind_cnt_knd_tml_tha_heb_spa_mcd_hau_jpn_swe_por_anl_jav_mly_amh_guj_cic_swa_bos_hin_arw_ses_slo_afr_prs_tur_bam_rus_ita_aeg_lda_wly_ukr_kor_ctl_svk_mol_dyu_lat_tsn_grk_eng_sid_bem_ben_yor_owc_ven_bat_lit_azi_mlt_hun_fin_scr_rom_est_glc_mnd_tig	0.601010949359786	1.38995239833316	0.167861441830043
283	pan_ewe_arw_est_aeg_akn_amh_gam_eng_fre_ses_mly_mol_cic_uzb_fbf_scr_zul_kor_bos_sid_sun_svk_moo_rom_amr_tha_chh_ctl_dyu_fin_lit_mao_bam_cze_alb_owc_tag_bul_bem_ukr_ita_nor_ind_jpn_hun_qcu_tsn_tsw_grk_wly_lda_azi_urd_por_dgb_hin_afr_pol_jav_rus_hau_cnt_guj_swa_ger_glc_swe_sod_heb_ven_swt_igb_mlt_ben_knd_mcd_slo_tig_xho_bat_mnd_bsq_lat_tml_yor_spa_tur_krd_prs_dut_aze_geo_vie_anl	0.136513891087129	0.31191455837427	0.755803675829118
284	nor_swe_ven_jav_fbf_bos_lda_hun_urd_jpn_bul_cnt_eng_xho_aze_moo_guj_yor_tml_gam_geo_ses_zul_sun_dyu_ger_azi_tha_dut_swt_ita_sod_pol_glc_tig_afr_tsn_qcu_dgb_kor_mly_scr_owc_amr_wly_fin_grk_alb_est_mol_hau_pan_lat_fre_ind_vie_ukr_rus_igb_ctl_rom_uzb_hin_anl_mlt_por_krd_bam_spa_akn_slo_knd_ben_cze_svk_mao_tsw_chh_bat_bem_tur_arw_lit_mcd_sid_tag_prs_cic_aeg_amh_heb_swa_ewe_mnd_bsq	-0.820548929204874	-2.13094926163155	0.0357311906953228
285	xho_alb_knd_bat_amr_uzb_tsw_pan_cic_bam_sun_pol_hun_yor_cze_owc_vie_svk_mly_hau_akn_mlt_aeg_swa_bul_est_qcu_dgb_anl_prs_dut_nor_kor_geo_wly_jav_ger_tsn_fbf_urd_arw_aze_rom_azi_ewe_amh_eng_tml_sid_heb_fin_scr_swe_mol_mnd_tur_ben_bos_moo_ctl_bsq_tha_gam_mcd_slo_sod_ita_afr_igb_lda_guj_bem_spa_por_rus_ven_mao_ukr_jpn_dyu_krd_lat_lit_tag_swt_ind_ses_cnt_grk_glc_fre_zul_chh_hin_tig	0.407343847594181	1.04789255066247	0.297403839233862
286	por_glc_tml_ita_krd_dut_mao_bam_bos_heb_kor_lit_ben_azi_urd_tsw_tag_rom_mcd_amr_fin_fre_swa_ger_owc_sod_aze_cze_pol_gam_spa_chh_bem_pan_bat_hun_jpn_scr_arw_guj_knd_anl_zul_cic_prs_bsq_akn_moo_xho_rus_jav_hau_yor_alb_ewe_igb_geo_tsn_nor_amh_swt_ind_uzb_grk_mol_est_swe_tha_aeg_lat_slo_vie_dyu_wly_qcu_fbf_ses_afr_bul_svk_cnt_mlt_dgb_sun_sid_mly_tur_hin_tig_eng_ven_ukr_ctl_lda_mnd	-0.0657932404073846	-0.176145504221392	0.860562630655544
287	urd_prs_mao_moo_ger_grk_tsn_jav_zul_swt_arw_ses_tml_fre_dut_bat_sun_igb_azi_amr_akn_cnt_ven_heb_mlt_anl_spa_por_xho_ewe_pan_lda_fbf_sid_bsq_yor_aeg_ctl_tsw_bam_tig_aze_svk_afr_rus_ben_glc_krd_ita_cze_ukr_owc_bul_eng_knd_chh_dgb_nor_cic_swa_hin_mol_dyu_lit_wly_mnd_ind_swe_qcu_mly_slo_vie_gam_sod_tag_bem_scr_hun_est_kor_guj_lat_bos_amh_uzb_rom_fin_mcd_hau_alb_jpn_tur_geo_tha_pol	-0.197316079913931	-0.458173845939262	0.647896350875741
288	lat_lda_mlt_ses_swt_xho_pan_jav_kor_fre_amr_ewe_mly_lit_sun_uzb_owc_chh_ind_ukr_tag_rus_cic_azi_swe_tsw_akn_spa_anl_mnd_svk_tig_bam_urd_amh_yor_hin_geo_mol_tsn_ctl_moo_cnt_qcu_krd_fbf_bsq_bos_tha_mao_aeg_ita_afr_dyu_dut_igb_tml_rom_glc_jpn_heb_cze_zul_dgb_bem_wly_guj_slo_prs_aze_nor_hau_alb_pol_ger_sid_gam_sod_arw_grk_vie_eng_scr_knd_ben_por_bat_ven_hun_mcd_bul_tur_swa_fin_est	0.443027902017314	1.04140473314889	0.300387482376944
289	anl_jav_dut_mcd_mly_ven_prs_tml_amh_por_gam_aeg_wly_yor_svk_swt_ukr_ger_bat_rom_hin_tsw_uzb_glc_qcu_afr_arw_heb_tha_tur_amr_grk_ctl_slo_lda_vie_aze_eng_bsq_ita_est_rus_sun_pol_azi_igb_cnt_bos_cic_swe_fbf_ben_tag_cze_fin_xho_fre_tsn_krd_mol_bam_sid_bul_akn_alb_kor_geo_mao_hun_swa_knd_lat_owc_nor_scr_moo_mlt_guj_tig_urd_dyu_spa_bem_ewe_lit_dgb_ses_chh_mnd_zul_jpn_hau_pan_sod_ind	0.159782555078477	0.415757238028609	0.678545432371587
290	hau_chh_ita_dut_mcd_mly_krd_qcu_heb_bat_pan_knd_swa_prs_lit_gam_grk_akn_cze_aeg_sun_vie_svk_tig_ben_mlt_glc_pol_zul_ind_igb_tag_anl_jav_urd_slo_uzb_kor_hin_scr_lat_wly_alb_tml_swt_ven_tur_ses_aze_por_dgb_eng_amr_guj_sid_mao_bsq_ctl_geo_azi_hun_lda_rus_dyu_bos_ukr_est_bem_cnt_swe_moo_bam_xho_owc_cic_sod_spa_tsw_tha_rom_amh_ger_mnd_ewe_arw_afr_tsn_fin_yor_nor_bul_jpn_mol_fbf_fre	-0.348906572454819	-0.826703114903652	0.410521392654533
291	yor_bsq_swt_lda_ses_igb_cnt_bem_akn_mcd_pan_geo_dgb_bat_xho_amr_vie_hun_qcu_spa_krd_ita_dut_afr_hau_uzb_por_jav_nor_mao_grk_dyu_rom_slo_amh_tha_tsn_swe_fin_ctl_azi_arw_urd_jpn_tag_moo_ven_fre_cze_guj_aeg_eng_rus_ben_sod_ger_ukr_tsw_est_prs_tml_kor_mly_heb_wly_swa_fbf_ewe_scr_lat_anl_glc_svk_alb_mnd_mol_knd_pol_chh_bam_bos_zul_owc_tig_hin_aze_bul_lit_sid_sun_cic_tur_ind_gam_mlt	0.592358195274143	1.53693828317501	0.127703835844161
292	ger_ind_kor_qcu_swa_moo_sod_ven_owc_bos_svk_xho_lda_urd_jav_rom_alb_akn_hun_chh_tml_amr_spa_uzb_vie_amh_wly_mcd_afr_yor_tha_sid_glc_sun_bul_cze_rus_guj_tag_eng_hin_heb_fbf_cic_anl_ben_igb_azi_dgb_mlt_pol_ctl_gam_fre_mol_lat_dyu_zul_hau_prs_dut_nor_tsn_geo_slo_ses_arw_tig_swt_bsq_ita_cnt_bem_bat_ukr_swe_aeg_por_mly_bam_grk_krd_mnd_est_scr_tsw_knd_tur_ewe_aze_mao_pan_fin_lit_jpn	-0.237419688689018	-0.543144119927863	0.588330043941913
293	heb_tsn_tur_gam_swa_cic_mao_mcd_eng_mnd_tml_bul_ewe_fre_amr_vie_sid_knd_aze_zul_cnt_guj_anl_azi_chh_mlt_bat_fin_lat_prs_bos_por_lda_dut_qcu_wly_urd_yor_ita_geo_uzb_ctl_aeg_tag_bem_ger_dyu_arw_sun_amh_ind_est_nor_xho_pan_tsw_grk_glc_mly_cze_jav_igb_spa_owc_alb_scr_bsq_ukr_dgb_tha_kor_akn_sod_hun_swt_swe_ven_ben_jpn_fbf_bam_hin_lit_mol_krd_slo_tig_rus_rom_afr_moo_ses_svk_hau_pol	0.124691676127837	0.28839158041478	0.77368879221332
294	tsw_akn_nor_tur_mol_svk_sid_glc_bat_moo_hau_sod_knd_geo_bos_fre_hin_grk_spa_bul_cze_jav_cnt_ger_swt_ita_bem_guj_yor_tsn_aeg_cic_scr_ind_pol_eng_mly_lda_ewe_tha_tml_bsq_amh_fin_pan_alb_rus_urd_dyu_prs_dut_bam_uzb_swa_est_lat_dgb_gam_tig_rom_por_slo_wly_ses_heb_mcd_hun_vie_ukr_xho_afr_owc_swe_sun_mlt_chh_anl_mao_igb_amr_zul_ctl_fbf_krd_kor_qcu_jpn_mnd_tag_azi_aze_lit_ben_arw_ven	0.0427406145739046	0.102644880119996	0.918465826818003
295	lit_kor_zul_hun_slo_cnt_ewe_vie_swe_pan_pol_tml_rus_bat_tsn_igb_uzb_por_ukr_prs_rom_fbf_ses_lda_xho_chh_azi_ind_tsw_amh_knd_ven_dyu_eng_mol_wly_tig_ben_krd_afr_aeg_nor_amr_heb_guj_geo_bem_sod_swt_anl_bul_owc_lat_tag_dgb_glc_swa_dut_mnd_ita_alb_ger_fin_bos_est_jav_urd_sun_aze_sid_mly_bsq_arw_yor_ctl_cze_fre_gam_jpn_spa_tha_moo_mcd_grk_cic_hin_mlt_mao_qcu_hau_scr_svk_bam_tur_akn	-0.00284302376582985	-0.00680778240221842	0.99458279961187
296	fre_bos_fbf_fin_mlt_pan_ses_owc_amh_moo_dut_hun_swe_mly_bat_grk_tml_chh_ewe_dyu_hau_dgb_uzb_slo_por_tsw_qcu_cnt_swt_lit_est_ben_cic_afr_lat_aze_xho_igb_cze_azi_scr_guj_kor_ctl_tag_spa_mcd_ind_tig_pol_ven_ukr_ger_nor_prs_sid_anl_ita_urd_bsq_tur_mol_akn_sod_svk_jpn_sun_rus_wly_heb_yor_mnd_krd_gam_swa_arw_knd_alb_zul_tha_amr_bul_glc_vie_mao_tsn_lda_jav_rom_eng_aeg_hin_bem_geo_bam	0.55773957431495	1.3329372021856	0.185808697850593
297	scr_ctl_bsq_jpn_azi_bat_ses_knd_swe_urd_hin_ind_hau_akn_prs_bul_xho_mlt_igb_tsn_tha_wly_grk_ger_kor_yor_fin_heb_svk_swt_pol_tml_mcd_ven_swa_krd_dut_fbf_sun_hun_uzb_qcu_mao_dyu_tag_geo_glc_mnd_mol_lat_tig_rus_fre_rom_spa_chh_tur_lda_alb_sid_slo_bos_por_eng_est_bem_amh_amr_guj_cic_cze_anl_tsw_pan_sod_lit_aze_vie_aeg_bam_gam_jav_ukr_ben_moo_ita_ewe_nor_mly_cnt_owc_afr_dgb_zul_arw	-0.248304793631435	-0.596873846125138	0.55204192118689
298	ger_fbf_ctl_bul_krd_pol_rus_pan_lda_nor_est_fre_swa_bsq_azi_wly_fin_tig_por_mcd_cic_zul_tml_bem_amr_lit_guj_tag_gam_slo_svk_ita_aze_urd_sun_ind_sod_eng_tsw_dyu_dut_alb_geo_vie_prs_spa_tur_jav_dgb_aeg_anl_tsn_knd_ewe_ukr_igb_chh_swe_hin_grk_heb_bat_xho_owc_akn_bam_amh_ben_yor_scr_uzb_arw_mol_jpn_hau_ven_rom_lat_mlt_kor_mnd_mly_ses_hun_qcu_sid_glc_swt_mao_afr_bos_moo_tha_cnt_cze	0.775509420929846	2.09132102396881	0.0392256402729541
299	tag_mlt_swe_fbf_swt_urd_guj_grk_afr_scr_est_xho_mao_hin_tsn_cze_tig_aeg_ven_mol_tml_slo_por_azi_ukr_aze_igb_gam_tsw_lit_bos_yor_mcd_dgb_tha_fin_dut_uzb_ben_zul_vie_akn_ctl_kor_ita_eng_owc_wly_bsq_swa_mnd_ger_tur_cic_amr_krd_bem_dyu_qcu_knd_cnt_bam_jav_moo_hau_jpn_chh_nor_sid_lda_rus_mly_glc_arw_fre_svk_ind_pol_ses_alb_sun_heb_sod_bat_rom_hun_pan_prs_anl_bul_geo_spa_lat_amh_ewe	0.581141099010489	1.50725283042975	0.135135343128538
300	ind_dut_sun_por_rus_igb_nor_urd_ctl_bos_rom_ses_swa_geo_hin_amr_owc_swe_alb_pol_krd_kor_pan_guj_moo_grk_chh_xho_bul_heb_gam_bem_afr_cic_bat_azi_ger_fbf_vie_aeg_bam_dyu_qcu_sod_jpn_lat_tsw_anl_slo_tha_mnd_akn_mol_mcd_hau_aze_zul_hun_est_ita_swt_tsn_bsq_jav_ven_yor_tur_prs_fin_tml_ewe_ben_wly_lit_mly_arw_cze_svk_tig_mlt_amh_cnt_fre_tag_mao_eng_uzb_sid_scr_knd_glc_dgb_ukr_lda_spa	0.0266748545524491	0.0608604973556609	0.951600908858068
301	ven_hun_ger_tsw_azi_dut_fin_slo_est_krd_bsq_sid_mly_nor_alb_bam_pol_mnd_chh_geo_tur_rus_arw_ewe_ses_por_heb_jav_lat_prs_mol_cic_glc_cze_amr_hin_aze_swe_fbf_gam_mao_tsn_tag_xho_bul_aeg_guj_grk_scr_mlt_moo_bos_svk_anl_fre_akn_owc_lit_ben_ctl_spa_jpn_sod_qcu_cnt_eng_swt_mcd_yor_wly_bat_vie_igb_ukr_dgb_bem_ind_amh_swa_kor_knd_urd_rom_uzb_tml_ita_tha_lda_pan_afr_hau_dyu_sun_zul_tig	-0.355767870913364	-0.8149692010351	0.417172086114608
302	qcu_afr_rus_fin_dyu_swa_bem_gam_pan_akn_glc_xho_tha_lit_geo_anl_tsw_rom_nor_tig_ses_hun_azi_tsn_amh_est_tur_swe_ukr_sod_ita_bos_vie_prs_sid_cic_aeg_hin_eng_tml_cze_krd_fbf_yor_mly_sun_moo_bul_mcd_dgb_guj_pol_ben_urd_igb_ind_jav_swt_cnt_slo_por_tag_bsq_mol_wly_kor_dut_zul_mao_ctl_fre_ger_svk_hau_chh_lat_bam_heb_mlt_owc_knd_aze_mnd_ewe_arw_scr_uzb_alb_bat_grk_spa_ven_lda_amr_jpn	-1.11594888377374	-3.08818255691964	0.00265489628636119
303	swt_dgb_alb_guj_moo_uzb_prs_ger_mly_jpn_tml_eng_pan_arw_lit_mol_geo_urd_krd_bat_yor_sid_mlt_pol_ewe_aeg_afr_azi_amh_jav_ind_rus_por_vie_sun_bos_nor_ses_mao_heb_fbf_lat_swa_ukr_dut_tur_xho_fin_owc_ven_akn_ita_slo_svk_sod_tsw_tsn_est_swe_zul_ctl_hun_lda_tha_grk_chh_mcd_spa_bsq_bul_knd_rom_fre_scr_cnt_tag_bem_glc_hin_aze_tig_ben_mnd_wly_anl_cic_gam_kor_amr_dyu_igb_qcu_cze_bam_hau	-0.493422752131968	-1.41840512346396	0.159414925145794
304	slo_bat_xho_prs_tsw_azi_tml_ger_dyu_rom_grk_fin_tag_mao_zul_ses_hau_swe_svk_pol_vie_dut_owc_wly_est_cic_anl_spa_mlt_sun_tha_eng_mcd_kor_sid_afr_ukr_jav_bul_igb_fre_urd_hun_geo_ben_ctl_cnt_aeg_pan_amh_ita_fbf_yor_hin_amr_tsn_scr_mly_bam_bem_gam_dgb_knd_tig_chh_moo_ven_rus_cze_swa_mnd_jpn_swt_heb_ind_tur_sod_aze_qcu_uzb_lda_bsq_bos_mol_lit_krd_arw_lat_glc_nor_akn_por_alb_ewe_guj	0.0110823899513595	0.030090809742077	0.976059111677271
305	ewe_amh_pol_chh_dyu_sid_sod_lda_krd_mol_hau_amr_rom_ind_tsn_tml_grk_mnd_bos_mao_swa_yor_mcd_azi_ger_gam_fre_zul_alb_swe_dgb_prs_cze_sun_swt_vie_bam_hin_moo_igb_bem_aze_est_heb_ses_tsw_qcu_knd_hun_mlt_tig_rus_svk_geo_pan_jpn_bsq_fbf_lat_eng_cnt_bat_ben_uzb_slo_wly_ctl_bul_ukr_tur_guj_glc_nor_mly_urd_dut_tha_jav_akn_kor_fin_owc_ita_xho_aeg_afr_lit_por_scr_spa_ven_tag_arw_cic_anl	-0.236771143619039	-0.526775155908644	0.599603965691112
306	mol_dut_sun_heb_mnd_alb_tig_guj_moo_scr_igb_lat_krd_xho_dgb_dyu_glc_tsw_knd_tur_amr_ses_swa_bam_hun_pan_aeg_amh_spa_grk_afr_wly_hau_swt_akn_swe_ind_uzb_ven_eng_gam_qcu_nor_ctl_mlt_fre_lit_cze_mcd_rom_cic_mao_tha_vie_ewe_ben_fin_zul_jav_aze_jpn_sod_lda_hin_est_tag_bul_urd_anl_prs_cnt_kor_chh_ukr_ger_fbf_rus_bsq_arw_bem_bat_azi_pol_yor_bos_ita_svk_tsn_por_tml_geo_slo_owc_sid_mly	0.309587543235751	0.71329897547692	0.477446897562351
307	mnd_fin_lat_grk_krd_igb_wly_mao_eng_amh_ses_hau_aze_ewe_jpn_fbf_ita_hun_geo_tur_anl_pol_uzb_tha_mcd_ctl_alb_svk_bem_nor_tig_knd_swt_zul_lit_jav_owc_qcu_akn_scr_cnt_rus_hin_ukr_afr_bul_sun_gam_mlt_heb_mol_por_ger_bat_pan_dut_bsq_slo_ind_dyu_azi_arw_tsn_chh_tsw_ben_bam_dgb_guj_swe_yor_lda_tag_swa_tml_cze_kor_est_prs_moo_spa_urd_fre_xho_glc_bos_rom_sid_cic_mly_amr_vie_ven_sod_aeg	0.59309020098559	1.36228705680468	0.176397585920773
308	dyu_dut_bos_hun_tag_cnt_ctl_ses_slo_bam_glc_ben_moo_grk_ger_igb_bem_fin_bul_cze_pan_alb_gam_afr_qcu_mlt_owc_fbf_lat_scr_sid_anl_urd_wly_est_lda_cic_knd_tig_mao_tml_spa_swa_jav_sun_bsq_jpn_geo_mly_nor_rus_zul_ita_mol_tur_tsw_eng_krd_guj_hau_ewe_hin_xho_prs_mnd_azi_rom_swt_bat_aze_fre_svk_amr_heb_sod_ven_arw_dgb_mcd_ind_tsn_tha_kor_akn_amh_chh_por_lit_uzb_aeg_pol_vie_yor_swe_ukr	-0.43388671998193	-1.14521536267759	0.255058536427644
309	bul_arw_sod_tsw_swt_cze_lat_moo_mcd_xho_swe_lda_wly_tml_dut_ben_rus_akn_urd_prs_tsn_yor_dyu_uzb_amr_ukr_ctl_krd_pan_mao_dgb_glc_ind_zul_hun_bos_amh_svk_afr_gam_aeg_lit_sun_mlt_pol_mnd_vie_fre_ita_tag_fbf_tha_anl_fin_qcu_aze_kor_azi_ses_bat_tig_cnt_guj_cic_mol_knd_spa_tur_alb_sid_jav_heb_ger_bsq_geo_rom_por_grk_bem_hau_eng_mly_scr_bam_est_swa_ven_nor_jpn_owc_hin_slo_ewe_chh_igb	-0.26963146264301	-0.640891285888452	0.523169477273301
310	tag_aeg_tsn_grk_moo_ses_krd_fin_ita_slo_lda_swt_dgb_mol_dut_cic_gam_amh_bsq_est_tig_swa_guj_ben_akn_bul_yor_ewe_lat_rus_fbf_knd_glc_eng_ctl_xho_tml_ven_hin_wly_bat_cnt_ger_tha_amr_prs_arw_hau_azi_por_spa_mlt_bem_pol_sid_rom_jpn_aze_afr_heb_vie_bam_ind_qcu_ukr_mcd_scr_bos_geo_svk_anl_uzb_sod_pan_zul_cze_sun_fre_tur_chh_hun_nor_mly_swe_alb_kor_owc_mao_mnd_lit_urd_igb_tsw_jav_dyu	-0.109225340801033	-0.252513060307121	0.801201783014764
311	urd_fin_alb_dyu_est_tsw_heb_svk_mlt_mcd_aeg_eng_owc_tsn_glc_slo_sid_wly_moo_guj_bam_bat_ctl_xho_lit_amr_jpn_ukr_anl_ses_sun_tag_ven_mly_knd_zul_hau_chh_cic_spa_fre_krd_kor_igb_yor_aze_uzb_akn_mol_rom_pol_nor_ind_tur_lat_amh_ita_lda_qcu_bsq_bem_geo_hun_mnd_cze_scr_bul_por_dut_gam_ger_bos_azi_cnt_tha_grk_vie_rus_tml_fbf_swe_dgb_afr_sod_arw_swa_hin_pan_prs_ben_mao_swt_tig_jav_ewe	0.233358618927329	0.558261160180866	0.578007619198968
312	guj_arw_bat_xho_bem_zul_akn_hin_swe_rus_sid_dut_ctl_prs_spa_owc_mao_ewe_alb_tag_scr_ukr_wly_bos_lda_afr_pan_moo_amh_yor_aze_bul_mol_tsn_geo_hau_mlt_dyu_mnd_igb_dgb_fre_tha_ger_sun_kor_ses_gam_svk_uzb_knd_eng_rom_jpn_cic_bam_chh_hun_ben_aeg_azi_lit_ind_heb_bsq_swa_tur_tml_fin_qcu_sod_ita_tig_grk_krd_pol_anl_tsw_cnt_por_slo_lat_jav_cze_mcd_amr_vie_fbf_ven_est_mly_swt_glc_urd_nor	-0.0408541532869083	-0.0921442791271684	0.926781606000339
313	uzb_igb_jpn_tsn_krd_tsw_svk_bsq_ewe_guj_owc_scr_ctl_sid_xho_ses_gam_fbf_afr_akn_cic_jav_hau_prs_cze_ita_dyu_swe_swt_anl_mlt_lit_moo_por_cnt_pan_mcd_ind_rus_heb_tml_ven_mnd_tha_chh_hin_amh_tig_bul_azi_ukr_bat_ger_zul_bam_glc_aeg_fin_bos_eng_ben_sod_mao_amr_grk_lda_kor_hun_wly_mly_slo_tag_knd_swa_qcu_geo_vie_fre_arw_bem_dut_tur_urd_pol_mol_est_spa_aze_lat_dgb_sun_yor_rom_nor_alb	-0.265077018619805	-0.663010428991303	0.50896387143178
314	bul_bem_fre_swa_tur_mao_scr_hun_qcu_lat_bsq_aze_lit_mly_akn_igb_cnt_nor_sod_moo_bam_ctl_xho_alb_sid_bos_fin_cic_glc_fbf_mol_hin_ven_ben_spa_amh_mnd_afr_tha_ger_mlt_por_bat_mcd_ita_vie_tml_lda_svk_jav_ewe_cze_pan_hau_owc_aeg_eng_grk_gam_ind_tsn_sun_wly_est_knd_uzb_slo_guj_amr_arw_ses_dgb_prs_dut_geo_krd_azi_heb_chh_ukr_dyu_swe_pol_jpn_kor_zul_yor_tsw_tag_anl_urd_rom_swt_tig_rus	-0.308676413085159	-0.68918842384228	0.492420631767418
315	tha_hin_amh_tig_owc_uzb_amr_zul_lda_jav_krd_mcd_est_guj_aze_mlt_bul_azi_nor_rus_bam_chh_moo_grk_slo_fin_pan_ind_tag_ger_mao_wly_ben_vie_lit_swe_swt_scr_ewe_rom_hau_gam_tur_prs_pol_dgb_yor_urd_xho_aeg_lat_dyu_bem_tsn_anl_glc_mly_geo_mol_cic_sid_alb_bsq_ctl_qcu_sun_heb_eng_swa_afr_ita_tsw_bos_ses_cnt_kor_por_fbf_tml_mnd_jpn_akn_svk_spa_sod_igb_hun_knd_cze_ven_bat_ukr_arw_fre_dut	NA	NA	NA
316	mlt_ben_wly_sod_hin_aze_cze_alb_moo_tig_heb_swe_lit_dyu_glc_bat_bem_zul_jpn_pol_slo_por_mao_ukr_bos_qcu_rus_dut_geo_cnt_sid_knd_igb_prs_mly_ven_chh_ses_xho_bsq_swt_mnd_afr_fin_gam_grk_ger_scr_kor_azi_hau_vie_cic_lda_urd_spa_krd_hun_owc_sun_ctl_svk_tml_pan_mol_uzb_arw_fre_aeg_amr_akn_fbf_yor_bul_tur_lat_tha_ita_dgb_nor_rom_est_anl_tsn_guj_mcd_eng_jav_ind_tag_ewe_tsw_swa_bam_amh	NA	NA	NA
317	prs_afr_nor_ewe_tha_moo_spa_hin_bul_fre_pol_bat_cic_qcu_sod_xho_geo_mol_wly_igb_ita_ses_aeg_ben_mlt_dgb_grk_alb_tml_fin_bos_swa_swt_akn_amh_svk_scr_zul_heb_mly_lat_bam_ger_ven_guj_gam_hun_jpn_ind_rom_aze_slo_owc_eng_mao_kor_krd_rus_pan_anl_bem_lit_est_ctl_bsq_tsn_mnd_cnt_dyu_mcd_hau_dut_sun_cze_knd_chh_jav_azi_uzb_ukr_tig_amr_tag_urd_tur_glc_lda_fbf_por_yor_swe_sid_tsw_arw_vie	-0.18760798462521	-0.507822496555068	0.612780141177711
318	vie_yor_azi_fre_nor_gam_afr_owc_svk_est_aze_mol_dut_grk_akn_rus_tsw_wly_tur_spa_bul_scr_amh_tig_por_cnt_ind_swa_bsq_bam_krd_zul_tsn_hau_tml_hin_lat_urd_qcu_rom_eng_lda_arw_aeg_chh_jav_fin_ben_ses_uzb_moo_glc_sid_pol_amr_bem_ita_knd_tag_sod_alb_ukr_mcd_dgb_igb_jpn_sun_bos_slo_bat_mnd_hun_prs_anl_swt_mlt_ger_heb_ewe_pan_fbf_cic_lit_ven_mao_dyu_kor_xho_geo_guj_ctl_tha_mly_swe_cze	-0.944666553532642	-2.34962139268871	0.0209079300029134
319	vie_bul_ewe_uzb_amr_ctl_mol_chh_dyu_aze_alb_rom_rus_tsw_hun_tag_wly_gam_tsn_tml_guj_fbf_pol_ukr_por_swa_grk_sod_bem_ita_cic_cze_geo_lda_ind_mlt_ger_tig_kor_ven_igb_slo_dut_aeg_urd_mnd_krd_bsq_dgb_spa_swt_qcu_fin_hau_eng_bat_swe_mao_akn_xho_sid_svk_owc_glc_lat_moo_anl_hin_knd_afr_bos_pan_fre_amh_azi_bam_ses_heb_lit_tur_mcd_cnt_scr_tha_jpn_yor_mly_jav_ben_zul_sun_arw_est_prs_nor	0.38294039367266	0.999873957818824	0.319966011312216
320	hau_moo_fin_urd_bul_igb_cze_sun_ind_rus_anl_ger_scr_gam_mnd_guj_sod_slo_mlt_est_ben_hun_rom_jav_amr_aze_tsw_arw_tml_dut_swe_azi_hin_afr_mao_dyu_fbf_wly_sid_akn_cnt_ewe_dgb_pan_tsn_bos_eng_owc_pol_ctl_glc_xho_bam_swa_lda_tag_swt_geo_knd_prs_spa_tig_ukr_tur_ven_mly_yor_jpn_chh_cic_por_nor_bem_mol_lat_aeg_alb_kor_mcd_bsq_vie_bat_ses_grk_zul_ita_krd_heb_amh_qcu_tha_lit_svk_uzb_fre	0.455206815181798	1.04304974016839	0.299629058190577
321	tag_qcu_grk_arw_jpn_mlt_dut_tur_nor_bos_kor_akn_amh_sid_glc_chh_ewe_xho_azi_eng_vie_por_swa_tsn_dgb_spa_afr_svk_fbf_rus_fre_aze_swe_aeg_pan_uzb_yor_tsw_lit_fin_krd_cic_slo_scr_lda_dyu_swt_mao_wly_sod_bem_ukr_ses_prs_heb_bul_ita_jav_anl_geo_alb_mol_bam_tig_ctl_bat_lat_amr_hau_knd_zul_tml_urd_gam_pol_moo_mly_ger_rom_ind_mcd_mnd_ven_guj_hun_bsq_est_owc_sun_ben_hin_cnt_igb_cze_tha	0.527653436031887	1.22098362487372	0.225178703393967
322	cnt_lit_rom_moo_spa_cic_bos_eng_qcu_tsn_ger_bsq_mol_ukr_lat_ind_lda_est_azi_zul_bem_fre_svk_swt_ven_bat_vie_pol_tml_bul_igb_xho_ses_hun_mcd_wly_sid_pan_cze_bam_yor_rus_aze_amr_heb_mao_grk_nor_dgb_geo_ctl_kor_slo_sun_sod_hau_dyu_mnd_hin_knd_afr_fbf_tha_dut_prs_ita_tur_jpn_ewe_anl_tig_tsw_glc_jav_chh_ben_aeg_swa_owc_uzb_akn_amh_por_tag_scr_alb_swe_guj_urd_fin_gam_arw_krd_mlt_mly	-0.750929851643615	-1.78194654639016	0.0780218497713841
323	ben_wly_mol_amr_tur_eng_moo_grk_prs_fre_nor_lat_urd_ukr_dgb_swt_mlt_mly_dyu_krd_anl_lda_fin_svk_aeg_fbf_mao_chh_hin_sod_cic_bat_cnt_jav_por_akn_tml_sun_tig_kor_ven_mcd_guj_bos_swe_rus_ita_jpn_xho_amh_ewe_cze_geo_yor_est_spa_ger_igb_heb_gam_slo_ctl_lit_bam_bsq_sid_zul_vie_swa_arw_glc_afr_azi_mnd_tsn_uzb_pol_ind_bem_hun_tag_rom_scr_alb_hau_owc_bul_tha_aze_qcu_dut_ses_knd_pan_tsw	0.497177044273071	1.17555985414372	0.242771559503465
324	jav_heb_anl_qcu_tha_est_swe_swa_rus_swt_pol_sod_bem_nor_hau_sid_por_urd_cnt_sun_dgb_eng_ctl_fin_mol_mnd_afr_ewe_uzb_igb_bam_moo_chh_alb_dut_xho_rom_grk_jpn_pan_geo_dyu_tsw_gam_bul_ben_vie_scr_tml_ita_ses_knd_cze_ukr_amh_guj_bat_mly_lda_spa_hun_fre_tsn_bos_azi_lat_akn_tig_amr_hin_yor_fbf_svk_mao_cic_ven_mlt_tag_krd_wly_slo_lit_owc_kor_ind_arw_tur_bsq_prs_zul_glc_ger_mcd_aze_aeg	-0.09167031922752	-0.234544547936752	0.815077859559146
325	ita_tsn_lda_arw_cnt_bam_uzb_geo_afr_ind_dut_mao_anl_ben_chh_bsq_bos_qcu_tha_wly_hun_igb_ukr_ger_ewe_heb_prs_bat_gam_dyu_swt_bem_spa_jpn_amh_knd_xho_amr_rus_sod_mol_moo_pan_mcd_yor_hin_hau_tig_urd_akn_krd_swa_por_azi_alb_ctl_owc_kor_tag_aeg_tsw_cze_cic_mlt_ses_tml_rom_lit_mly_scr_grk_sun_ven_glc_sid_tur_jav_fin_svk_fbf_aze_pol_est_dgb_zul_fre_mnd_vie_bul_eng_slo_guj_nor_swe_lat	-0.611883366427522	-1.57049104448558	0.119697145160985
326	kor_pol_amr_dut_prs_ukr_ger_glc_zul_bat_ven_hau_jpn_sid_grk_tig_bul_knd_tha_bos_krd_hin_mnd_svk_hun_fbf_tsw_ben_xho_por_urd_mly_wly_ewe_rom_afr_guj_scr_lat_lit_nor_sun_rus_eng_qcu_fin_lda_alb_arw_geo_aeg_fre_tsn_dyu_anl_mol_tur_mcd_chh_akn_yor_cze_mlt_vie_ctl_cic_slo_pan_owc_mao_igb_swt_swa_ses_swe_gam_bsq_amh_cnt_aze_uzb_dgb_bem_ind_spa_azi_tag_sod_jav_bam_ita_est_tml_moo_heb	0.218668469735307	0.518676267330924	0.60521849480396
327	alb_tsw_eng_tha_fin_yor_cnt_sod_pan_kor_svk_jpn_aze_bos_fbf_tur_urd_igb_swe_est_ukr_swt_dgb_dyu_swa_tml_tig_tsn_rom_knd_mol_bsq_krd_glc_xho_mao_mlt_mly_mcd_amh_aeg_amr_nor_scr_akn_geo_lat_ctl_wly_ind_bam_arw_ses_lit_sid_hin_fre_moo_cic_owc_afr_chh_bat_mnd_guj_dut_cze_qcu_uzb_slo_spa_ger_pol_ewe_heb_prs_hun_tag_ben_zul_anl_bem_por_azi_grk_lda_ita_hau_ven_sun_vie_gam_jav_rus_bul	-0.0652710246666587	-0.147406909325262	0.883129955707463
328	heb_lit_mao_hau_yor_glc_eng_cic_fin_ven_owc_fre_zul_aeg_bem_nor_scr_akn_rom_tha_hun_tag_ses_krd_ind_dut_qcu_ukr_amh_azi_kor_swa_amr_uzb_cze_tig_moo_sid_swt_pol_bsq_geo_grk_fbf_bat_ctl_gam_tsn_bos_anl_wly_slo_prs_sun_aze_cnt_ben_arw_swe_lda_bam_chh_ewe_pan_dyu_tml_mlt_mly_spa_rus_urd_ita_afr_dgb_igb_jav_vie_knd_est_jpn_sod_por_svk_ger_bul_lat_xho_guj_mcd_tur_hin_mol_mnd_tsw_alb	-0.112614346729775	-0.288993754371911	0.773229371704092
329	dgb_qcu_nor_grk_dyu_krd_yor_swa_chh_sid_est_akn_bem_gam_ger_slo_mlt_tur_hun_cze_svk_cic_ben_sod_amh_ses_mol_fin_bat_prs_zul_eng_mly_dut_lit_bul_fbf_rom_por_ven_igb_swt_hin_rus_tha_arw_aeg_moo_lat_sun_jpn_bos_pol_ctl_azi_glc_tml_bam_pan_wly_urd_kor_mnd_mao_ukr_hau_guj_afr_scr_owc_mcd_aze_geo_tig_amr_bsq_jav_knd_cnt_uzb_fre_ind_lda_anl_spa_tag_ewe_tsw_swe_ita_xho_tsn_heb_vie_alb	0.557053819979305	1.40857704575772	0.162294783051922
330	qcu_knd_cic_fin_cnt_ger_arw_bos_mnd_tsw_sid_eng_owc_bsq_guj_dgb_zul_gam_kor_rom_aeg_swe_wly_slo_mol_sun_afr_tha_mao_cze_glc_lda_hin_bat_tig_jpn_alb_ven_bem_grk_heb_hau_azi_lit_lat_ben_bul_svk_jav_ses_tur_anl_pan_amh_urd_prs_tml_fre_mlt_chh_swa_xho_spa_bam_ewe_yor_geo_amr_nor_ind_scr_ctl_vie_swt_rus_dut_por_mcd_aze_tsn_ita_est_pol_moo_hun_krd_sod_uzb_dyu_igb_ukr_tag_akn_fbf_mly	NA	NA	NA
331	krd_fre_glc_scr_eng_ewe_rom_ses_grk_dyu_prs_anl_vie_mol_igb_azi_geo_ctl_tig_dut_akn_bat_lat_tha_bem_bam_qcu_moo_tsn_alb_pol_swe_mly_ukr_jav_mlt_tag_amr_mcd_bul_arw_mnd_hau_yor_kor_nor_afr_sid_svk_tml_swt_gam_ben_knd_jpn_cic_cnt_guj_bsq_ven_hin_ind_fbf_sun_fin_urd_zul_tsw_est_lda_rus_hun_aeg_spa_sod_mao_cze_amh_xho_bos_owc_ger_lit_slo_wly_pan_ita_aze_dgb_tur_uzb_swa_heb_por_chh	0.428959084561407	1.05246658805595	0.295312451397718
332	hun_aeg_jav_ben_pol_yor_pan_geo_igb_ger_bos_tml_mao_bem_amr_dut_por_swa_anl_tsw_kor_ukr_ewe_tig_xho_bat_fre_bul_tur_zul_rus_lit_qcu_wly_ven_gam_moo_hin_lat_guj_ita_eng_hau_sod_sid_aze_heb_mcd_fin_tag_bsq_uzb_vie_dgb_mlt_mnd_alb_urd_krd_owc_mly_rom_tsn_cnt_ctl_jpn_cze_prs_ses_dyu_cic_chh_arw_svk_scr_lda_amh_akn_sun_azi_fbf_swt_tha_afr_slo_grk_mol_knd_swe_ind_glc_nor_bam_spa_est	-0.522041263603534	-1.21286892868158	0.228251777191933
333	fin_knd_urd_cic_chh_cze_bem_guj_grk_xho_alb_scr_sun_est_ses_uzb_azi_bos_tha_mlt_amr_owc_mao_dyu_ger_por_hin_anl_svk_bam_aeg_ukr_lda_rom_hau_gam_sod_swa_bat_jpn_tsw_bul_arw_cnt_fre_ita_qcu_spa_nor_tml_bsq_geo_hun_tig_pol_mcd_sid_ewe_mol_dgb_rus_heb_swe_ind_akn_mnd_lat_afr_tag_zul_amh_ben_pan_aze_dut_tsn_glc_eng_vie_ven_tur_fbf_krd_swt_yor_moo_mly_jav_igb_ctl_prs_lit_slo_kor_wly	-0.0421076974558475	-0.0987051321631188	0.921584833843849
334	tsw_bem_dyu_azi_urd_ewe_pol_lit_moo_alb_wly_tsn_mao_tml_glc_owc_xho_guj_tha_swe_qcu_hau_nor_aze_yor_bsq_por_rom_uzb_zul_anl_cnt_amr_bat_jav_svk_mly_akn_dgb_gam_lda_ven_ind_mol_jpn_cic_chh_pan_tur_swa_aeg_prs_heb_hin_fre_kor_swt_slo_sod_tig_fbf_bam_sun_eng_arw_amh_est_cze_lat_hun_mlt_spa_geo_bul_bos_ses_fin_knd_dut_ger_tag_ukr_afr_ctl_krd_ita_vie_sid_scr_ben_grk_mcd_mnd_rus_igb	0.228520286269244	0.604966254676904	0.546674730016533
335	aeg_tha_tsw_ukr_bul_cze_ita_urd_spa_est_uzb_tag_jav_ger_lda_swe_sid_azi_dgb_amh_guj_heb_xho_bat_mlt_fin_zul_arw_vie_tur_ben_tig_sod_hin_krd_anl_lat_kor_chh_tsn_igb_mly_owc_slo_gam_cic_hau_mao_fbf_ses_grk_hun_fre_pol_pan_bsq_ewe_bam_eng_bem_dyu_qcu_glc_jpn_geo_prs_knd_alb_svk_rus_tml_amr_por_yor_ind_ctl_dut_lit_akn_moo_mnd_bos_afr_scr_rom_swa_aze_mol_swt_sun_cnt_nor_mcd_ven_wly	NA	NA	NA
336	rom_mcd_cze_swa_pan_jpn_bem_guj_ctl_akn_swt_tag_svk_ukr_tsw_tur_vie_xho_ben_fre_tig_cnt_dgb_sun_mly_moo_fin_pol_afr_mol_heb_bat_wly_ses_geo_bos_mnd_aze_ita_lat_sod_zul_urd_amh_igb_rus_uzb_anl_aeg_ven_krd_scr_arw_tha_knd_yor_alb_est_azi_grk_fbf_glc_swe_lit_prs_hun_por_tsn_hau_jav_bam_bsq_tml_ewe_qcu_sid_ind_dyu_slo_dut_owc_mlt_mao_ger_gam_eng_chh_cic_hin_kor_amr_bul_lda_spa_nor	0.625298742646233	1.61738260527325	0.109182733927845
337	geo_nor_sid_bsq_swt_jav_grk_ven_knd_amr_azi_bam_pol_swa_guj_mlt_est_moo_hin_hun_dgb_dut_cze_alb_heb_sod_owc_mly_ewe_cic_arw_amh_kor_tag_tsn_cnt_krd_jpn_bat_por_uzb_rom_tsw_aeg_ind_ukr_fbf_fin_tig_gam_lat_mao_afr_ger_spa_ctl_prs_akn_mnd_hau_aze_vie_lit_dyu_wly_igb_zul_qcu_urd_ita_tha_bos_fre_eng_tml_chh_mcd_rus_svk_yor_bem_slo_lda_mol_ses_tur_scr_bul_swe_ben_pan_glc_anl_sun_xho	0.136731284942913	0.320693575674355	0.749162113355832
338	owc_kor_hau_afr_bul_guj_bat_mao_gam_bos_cic_rom_tig_mol_fre_azi_aze_swa_tml_bam_knd_moo_ses_sun_hin_tha_jpn_est_amr_heb_ewe_bsq_wly_sid_slo_pan_amh_mly_xho_mlt_swt_swe_dyu_tsw_krd_hun_fbf_igb_chh_mnd_nor_cze_grk_rus_glc_vie_fin_pol_tag_spa_urd_uzb_akn_sod_scr_arw_ben_mcd_svk_ind_lda_ukr_zul_prs_tur_dgb_por_ger_alb_lit_qcu_ven_dut_jav_ita_aeg_cnt_lat_tsn_eng_bem_geo_anl_yor_ctl	-0.0939914731944704	-0.225803114817561	0.821850048904614
339	krd_geo_pan_tag_tml_heb_swe_lit_owc_glc_mlt_chh_anl_fbf_lat_vie_dut_hin_tha_alb_urd_ses_ita_amr_hun_jav_cic_ctl_swt_pol_tur_grk_yor_aeg_mly_cnt_slo_tsn_azi_scr_por_tig_bsq_dgb_bul_ukr_tsw_ger_svk_nor_spa_ben_lda_guj_prs_mcd_fin_mao_rus_ven_rom_dyu_hau_cze_bem_bam_sod_afr_kor_jpn_sid_eng_akn_bat_sun_qcu_aze_igb_swa_knd_arw_ewe_mol_gam_amh_fre_bos_moo_est_ind_uzb_mnd_xho_zul_wly	-0.182842514706378	-0.436287729574465	0.663639141596554
340	prs_eng_bam_qcu_hin_arw_jav_ben_fbf_swa_swt_sid_bul_lat_tag_ctl_lit_afr_alb_spa_amr_hau_krd_fin_dut_ind_est_bat_dgb_tig_ita_aze_geo_mcd_zul_tsw_tur_mlt_jpn_sod_svk_cze_gam_mnd_bem_grk_scr_rom_azi_mol_tha_heb_sun_bos_aeg_rus_wly_glc_uzb_hun_fre_amh_ger_anl_mly_lda_moo_slo_tml_pol_kor_ses_cic_swe_mao_tsn_bsq_vie_pan_urd_nor_ewe_igb_akn_ven_guj_chh_owc_xho_ukr_knd_por_cnt_yor_dyu	-0.262857486057014	-0.678877503452822	0.498901461190427
341	swt_chh_igb_tig_azi_hun_aze_bam_gam_cic_zul_amr_cze_hau_grk_ctl_mnd_alb_bat_moo_qcu_bos_mol_hin_spa_geo_aeg_tur_lda_ewe_eng_ses_sid_heb_fre_tha_mlt_slo_cnt_urd_bsq_rus_sod_prs_ind_akn_anl_xho_vie_svk_tsw_bem_lat_lit_knd_dut_nor_uzb_swe_mly_pan_scr_tag_tml_rom_est_yor_ger_krd_ukr_glc_sun_dgb_kor_amh_swa_afr_ita_por_mao_jpn_wly_jav_ven_ben_mcd_guj_fin_tsn_bul_arw_dyu_owc_fbf_pol	-0.033367082915867	-0.0800798064368735	0.936345854933239
342	knd_mcd_wly_amr_eng_bem_ukr_arw_fbf_swe_scr_urd_rom_azi_bul_dgb_aze_afr_grk_prs_tha_aeg_bam_ben_dut_ctl_bat_mly_jav_ita_tag_hin_uzb_mol_dyu_lda_cze_ewe_bos_kor_alb_glc_jpn_por_est_cic_rus_guj_ses_sun_tml_nor_krd_amh_tig_heb_lit_qcu_swa_fre_spa_pol_bsq_cnt_geo_mlt_xho_gam_moo_anl_ven_sod_tsw_owc_ind_akn_tsn_zul_lat_mao_ger_tur_mnd_vie_chh_pan_slo_svk_hau_swt_yor_igb_sid_fin_hun	0.612217785563245	1.58866614418436	0.115529867087818
343	fin_bul_sod_ind_ctl_moo_bam_eng_tur_tsn_bos_scr_grk_rom_alb_bsq_owc_ita_dut_amh_svk_ses_azi_krd_akn_vie_heb_hau_bem_lat_rus_swe_xho_igb_gam_qcu_chh_tag_cnt_spa_anl_yor_cze_ger_aze_prs_guj_tsw_tml_mlt_slo_jav_bat_hin_ben_glc_dyu_dgb_fre_mnd_mol_pan_lda_kor_sun_mcd_hun_zul_wly_ukr_ewe_arw_urd_cic_aeg_fbf_mao_lit_por_nor_swa_sid_ven_est_uzb_tig_jpn_afr_knd_tha_swt_mly_geo_amr_pol	0.435942744388829	1.02406059252116	0.308463033942871
344	aze_amr_svk_chh_yor_lat_vie_aeg_jav_swe_bam_rus_amh_kor_ind_tur_afr_nor_mly_bsq_fbf_tsn_moo_eng_knd_bul_wly_mcd_pan_spa_anl_sid_hun_scr_slo_prs_fre_bat_lit_ita_sod_dut_ger_owc_hau_tag_pol_mao_lda_cic_est_ses_ctl_krd_jpn_heb_zul_bem_akn_grk_rom_swa_sun_urd_dgb_igb_mlt_ewe_mol_tml_guj_ben_ukr_cze_uzb_fin_hin_tha_tig_azi_geo_alb_bos_tsw_ven_gam_qcu_por_cnt_dyu_glc_xho_mnd_swt_arw	0.123078263363738	0.314702564113925	0.753692459868104
345	mnd_jav_bsq_tsw_pan_ita_qcu_bam_tml_moo_amh_ses_cic_yor_kor_scr_gam_swt_amr_spa_vie_sod_ben_bul_ger_chh_igb_hau_cze_arw_tha_anl_ukr_swe_bos_tsn_est_akn_ctl_bem_mly_glc_guj_mcd_uzb_sid_pol_por_alb_afr_eng_sun_aeg_urd_hin_jpn_lit_ind_knd_bat_dgb_fre_slo_tur_cnt_fin_azi_zul_mao_xho_nor_rom_dyu_lda_hun_svk_dut_ven_geo_wly_owc_grk_tig_prs_mol_aze_ewe_krd_lat_swa_mlt_rus_heb_tag_fbf	-0.0598328759379939	-0.139076971728383	0.88969005235639
346	tur_swa_tsw_est_por_ger_mlt_azi_dyu_fin_cnt_hau_lat_mcd_lit_amr_prs_hin_bul_geo_vie_sod_svk_fbf_jpn_xho_scr_chh_ewe_nor_spa_aze_knd_moo_yor_mao_ind_cic_mnd_mol_hun_zul_heb_bem_ses_tha_tml_eng_glc_alb_swe_bam_amh_ben_ita_qcu_owc_pan_rom_swt_ukr_akn_fre_dgb_arw_cze_tig_anl_slo_tag_pol_gam_bos_kor_uzb_krd_ven_wly_sid_tsn_jav_bsq_bat_rus_lda_aeg_mly_dut_ctl_afr_grk_guj_igb_sun_urd	0.024047525377072	0.0605901594374747	0.951815627746708
347	anl_lda_yor_rus_sid_tig_jav_aeg_mly_dyu_arw_bul_tml_hun_akn_bem_bos_afr_hin_ses_ita_ukr_dgb_heb_por_prs_ven_scr_ind_azi_cze_moo_mol_sod_krd_slo_tha_mcd_alb_qcu_rom_est_chh_kor_bat_jpn_ewe_cnt_lit_uzb_ben_tur_fre_mlt_tsn_vie_swt_ctl_gam_cic_mao_igb_swe_glc_aze_pol_nor_fbf_svk_xho_amr_urd_dut_owc_bsq_guj_zul_eng_tag_wly_fin_tsw_sun_geo_hau_bam_mnd_lat_swa_ger_pan_spa_grk_amh_knd	0.004979982774046	0.0112535868839114	0.991045232203889
348	sun_swe_bam_anl_mly_lda_aze_hun_ger_alb_pan_dyu_tsn_chh_lat_kor_cnt_tha_swt_afr_pol_bat_spa_ita_dut_fbf_ind_svk_bsq_jav_gam_igb_amr_tml_jpn_dgb_heb_tag_mao_hin_slo_ewe_sod_geo_moo_wly_arw_cze_zul_lit_knd_krd_mnd_ctl_fin_ben_uzb_est_nor_hau_scr_glc_mlt_amh_urd_prs_guj_swa_cic_grk_qcu_xho_aeg_vie_yor_akn_ven_tig_sid_por_owc_azi_bos_rom_tur_bul_tsw_mol_fre_ukr_rus_mcd_eng_bem_ses	-0.131518739632821	-0.309261549489813	0.757814387757032
349	tha_arw_moo_sun_bem_nor_mol_bat_lda_igb_ben_sod_swa_akn_prs_ses_ctl_svk_aeg_hau_slo_tml_bos_tsw_ewe_gam_fre_geo_mlt_xho_heb_tag_sid_dyu_est_ven_bam_kor_amh_ger_tur_uzb_bsq_anl_guj_rom_yor_pan_ukr_cnt_owc_bul_aze_afr_glc_pol_cic_tsn_chh_mcd_grk_ita_swe_alb_ind_spa_lat_lit_fin_mnd_tig_urd_mly_swt_zul_wly_amr_knd_qcu_vie_dgb_jav_hin_hun_eng_rus_cze_fbf_azi_scr_dut_krd_por_jpn_mao	0.0737614518803451	0.192494019243719	0.847774974640253
350	ita_moo_ses_knd_sod_uzb_bul_xho_dyu_tur_grk_cic_aeg_ben_geo_lit_mcd_scr_tsw_fbf_afr_alb_tml_tha_ind_dut_lda_est_ukr_prs_qcu_mol_owc_fin_nor_dgb_azi_bam_amh_ger_hin_gam_mly_chh_tag_swa_eng_cnt_ewe_igb_por_jav_tig_ctl_rus_mlt_bos_aze_urd_mao_lat_jpn_guj_anl_sun_hun_slo_yor_spa_sid_amr_zul_bsq_arw_bem_cze_pan_rom_ven_glc_kor_swt_swe_svk_krd_mnd_wly_hau_tsn_vie_akn_bat_fre_pol_heb	-0.271950804010393	-0.636782705734067	0.525830733672171
351	swe_rom_fbf_sun_swa_tml_ger_igb_wly_kor_zul_bat_tag_scr_ses_ukr_pan_eng_mol_rus_svk_amr_bam_afr_bos_pol_ctl_yor_dgb_aeg_spa_amh_alb_knd_arw_krd_cic_dyu_ven_ewe_glc_fre_swt_moo_ben_guj_mly_bsq_gam_prs_mcd_azi_jpn_cze_mnd_heb_tur_jav_fin_ita_akn_aze_tsw_vie_tig_mlt_tsn_slo_cnt_est_bul_hin_grk_hau_lda_ind_anl_urd_sid_lat_nor_hun_geo_sod_dut_xho_chh_qcu_lit_owc_por_tha_uzb_mao_bem	0.34476700150141	0.900088435273198	0.370398016651796
352	grk_amh_sun_rus_aeg_heb_tag_est_vie_anl_cic_owc_mcd_bat_ses_scr_tha_nor_swt_mly_tsn_lit_tml_tsw_hau_eng_bos_arw_aze_svk_lda_ukr_gam_por_sod_igb_urd_krd_hun_jpn_spa_bam_dyu_ger_dut_uzb_mnd_ven_pol_fin_moo_ind_ewe_pan_prs_azi_qcu_lat_cnt_jav_ben_guj_knd_slo_glc_xho_kor_ctl_fbf_swa_bul_bsq_fre_amr_tig_ita_yor_mao_chh_mol_akn_geo_rom_zul_hin_swe_dgb_afr_cze_bem_sid_alb_tur_wly_mlt	-0.59429619313522	-1.34707167794496	0.181230370549274
353	scr_akn_lda_ukr_eng_aze_swe_sun_slo_guj_geo_knd_aeg_zul_tha_tig_swt_amr_owc_tsw_cze_grk_tsn_urd_ger_pan_por_krd_qcu_amh_glc_hau_dgb_mnd_pol_ind_bat_uzb_mlt_bos_hin_arw_heb_ita_cnt_tur_rom_swa_chh_bam_hun_dut_azi_jav_ven_kor_bem_afr_wly_dyu_ben_alb_mly_bsq_spa_vie_tml_lit_lat_mcd_jpn_tag_sid_ses_anl_gam_fbf_mao_ctl_ewe_moo_mol_fre_bul_nor_sod_xho_rus_svk_prs_yor_est_fin_cic_igb	0.0171891912423897	0.046342824873805	0.963136375936597
354	ewe_urd_mcd_nor_igb_rom_lda_dyu_ses_ben_qcu_spa_vie_mlt_sod_fbf_bul_sun_akn_tsw_dgb_geo_bsq_wly_ita_ven_guj_owc_jav_lat_moo_por_mol_amr_azi_kor_prs_chh_rus_zul_tha_bat_swt_aeg_svk_hau_amh_hun_yor_mnd_est_mao_ukr_pol_aze_tur_cic_sid_ctl_pan_dut_gam_tml_bem_tag_uzb_slo_fin_tsn_heb_alb_cze_afr_eng_mly_bos_fre_cnt_swa_glc_tig_swe_hin_anl_xho_bam_scr_knd_krd_ger_lit_jpn_grk_ind_arw	0.582511814421846	1.42110224293436	0.158631515490329
355	cze_tsw_por_knd_ven_sod_scr_fre_tml_ind_anl_guj_dut_kor_slo_vie_lat_sun_bat_prs_hun_mlt_mao_mnd_bam_chh_akn_tur_urd_sid_gam_jpn_jav_hin_est_amh_mcd_lda_fin_dgb_igb_dyu_ukr_glc_svk_tha_bsq_swt_moo_rus_wly_ctl_grk_alb_cnt_aze_owc_fbf_mly_tsn_amr_yor_xho_spa_bul_ses_pol_geo_aeg_hau_tag_rom_swe_tig_ewe_bos_zul_azi_ita_qcu_mol_swa_pan_heb_nor_arw_krd_eng_lit_ger_cic_bem_afr_uzb_ben	0.0724233990571563	0.202613252694068	0.839879933190335
356	mnd_rus_fre_dgb_slo_mlt_glc_ind_fin_amh_pan_chh_grk_jpn_tsw_cze_cnt_tur_mcd_sun_tag_rom_zul_dyu_bam_krd_svk_bul_tig_heb_ewe_urd_mly_ben_por_prs_xho_est_arw_swa_gam_pol_swt_ita_aze_anl_dut_alb_jav_tha_ven_bat_mao_lit_fbf_afr_knd_qcu_guj_uzb_bem_hau_nor_yor_aeg_lda_lat_wly_tml_ger_scr_tsn_amr_moo_hin_hun_sid_bsq_bos_swe_vie_ctl_kor_cic_azi_igb_spa_akn_geo_sod_ukr_owc_eng_ses_mol	0.117746458550596	0.306491613945582	0.75991549628233
357	bsq_mnd_ven_slo_dut_ewe_xho_est_wly_ind_lit_mlt_swe_uzb_hun_fbf_knd_tsw_hau_alb_heb_arw_geo_akn_ita_tha_sid_ben_bul_lda_dyu_aeg_sun_eng_urd_kor_bat_fin_amh_ctl_spa_amr_jav_mol_aze_bam_scr_swa_afr_nor_glc_tsn_hin_rus_mly_gam_zul_owc_dgb_tml_tur_yor_swt_rom_azi_grk_anl_tig_pan_bem_krd_bos_ukr_cze_fre_igb_guj_cnt_mcd_pol_ses_tag_por_vie_mao_qcu_chh_prs_lat_sod_ger_cic_svk_jpn_moo	-0.439335354916233	-1.13412618191825	0.259656556554642
358	por_swt_ukr_lit_tha_chh_bsq_hun_ses_fin_tig_xho_bam_ben_rom_cze_gam_amr_krd_aze_lat_pol_ewe_jpn_sod_qcu_bat_ven_knd_est_cnt_swe_owc_yor_zul_afr_ind_wly_bul_ger_sun_spa_ita_alb_rus_hau_tsn_moo_geo_hin_fre_tur_aeg_akn_kor_grk_fbf_heb_scr_mcd_bos_mly_prs_dut_swa_guj_arw_ctl_amh_tag_nor_tsw_lda_igb_mlt_azi_dgb_pan_mnd_sid_vie_eng_slo_svk_mao_bem_glc_anl_dyu_mol_cic_uzb_tml_jav_urd	0.0160194010570814	0.0378783365416661	0.969865876349757
359	prs_aeg_mly_mlt_scr_cze_bam_ctl_lit_geo_ses_dyu_fre_tur_bat_mcd_nor_rus_tsw_swa_owc_pan_ind_eng_por_alb_ven_ukr_ewe_ger_heb_slo_sid_bem_bsq_amh_mnd_spa_xho_hun_igb_fbf_wly_zul_swt_grk_dgb_rom_hau_glc_swe_cic_gam_cnt_tig_knd_jav_mao_guj_afr_hin_jpn_fin_tsn_mol_tml_sun_kor_arw_moo_vie_akn_lat_anl_est_bos_yor_urd_tag_uzb_ben_chh_qcu_krd_azi_amr_dut_sod_bul_ita_tha_aze_svk_lda_pol	-0.373725509308818	-0.960475574835575	0.339306453104593
360	akn_arw_knd_cnt_tha_ses_lit_spa_heb_svk_dut_aeg_pan_kor_cic_dgb_ewe_hau_nor_swe_bam_yor_xho_vie_gam_amr_lda_qcu_bsq_ita_aze_bat_tur_sod_swa_swt_dyu_rom_ger_est_ven_hin_glc_azi_owc_fin_amh_grk_ctl_mol_bul_mly_guj_bem_urd_prs_slo_fbf_jpn_tsn_mlt_tsw_sun_ukr_pol_hun_tag_igb_zul_ben_alb_moo_rus_mao_krd_mnd_wly_scr_por_fre_mcd_jav_uzb_anl_ind_lat_eng_tml_bos_cze_tig_geo_sid_chh_afr	-0.0639591545944502	-0.170645039337843	0.864873586945523
361	aze_jpn_ctl_swa_amh_rus_prs_mly_hau_ind_bul_ewe_afr_tig_nor_krd_cze_sod_sid_ben_kor_eng_rom_igb_dgb_yor_por_aeg_lat_tha_dut_tml_moo_hin_tsn_ger_anl_urd_ven_tur_gam_dyu_fre_tag_akn_lit_ukr_est_mol_svk_spa_ita_mcd_pol_pan_ses_guj_jav_hun_lda_owc_vie_fbf_qcu_fin_glc_bem_grk_arw_heb_cnt_amr_xho_chh_geo_mlt_sun_tsw_uzb_zul_bos_bsq_knd_bat_mnd_alb_cic_azi_swt_bam_wly_scr_swe_slo_mao	-0.294699452914782	-0.747200437891052	0.456827602727318
362	fin_tig_svk_afr_amr_lat_qcu_bul_geo_prs_nor_bam_swe_dut_est_dgb_fbf_ven_wly_igb_akn_aze_bat_kor_sid_scr_cic_slo_tur_arw_tag_sun_tsw_lda_ger_ind_hau_pol_bem_rus_alb_mao_sod_mol_pan_swa_guj_azi_vie_tml_spa_krd_ita_mnd_xho_mcd_gam_tsn_fre_rom_heb_dyu_swt_cnt_por_bsq_glc_ses_ukr_yor_grk_zul_anl_jpn_hin_bos_ben_ewe_amh_knd_mly_cze_lit_uzb_aeg_hun_chh_owc_tha_eng_urd_ctl_jav_mlt_moo	-0.196546304796834	-0.444966616589874	0.657377805559245
363	sod_anl_ben_mnd_zul_mol_fin_arw_slo_guj_amh_mlt_urd_moo_ctl_tig_knd_lda_aeg_tha_yor_prs_tsn_ewe_ind_jpn_mly_ukr_por_swe_eng_bat_igb_ven_akn_ger_cic_chh_kor_bos_gam_est_spa_bsq_rus_swt_uzb_fre_sun_ita_rom_afr_tml_dyu_nor_amr_hun_bem_pol_bul_sid_krd_heb_hin_scr_bam_mao_tur_alb_hau_aze_fbf_glc_xho_dgb_owc_tsw_azi_wly_grk_lit_qcu_tag_pan_geo_swa_vie_jav_mcd_ses_cze_dut_svk_cnt_lat	-0.134616517513852	-0.311216831139398	0.756332320152908
364	mly_knd_heb_gam_igb_chh_mol_cze_wly_ven_xho_uzb_cic_alb_mnd_guj_rom_tig_amr_swt_bem_bat_azi_tur_tml_ind_hin_urd_bam_bos_pan_lit_fin_tha_ben_jav_scr_dut_sun_swa_dyu_geo_glc_aze_mlt_fbf_ger_sid_cnt_jpn_lda_por_tsw_mao_akn_qcu_aeg_yor_tsn_slo_fre_mcd_bul_prs_ewe_lat_arw_amh_pol_rus_tag_bsq_vie_svk_afr_ses_moo_grk_hun_anl_zul_ctl_swe_nor_sod_krd_spa_kor_est_hau_eng_ukr_ita_dgb_owc	0.460125116784275	1.24644320158702	0.215732184266955
365	anl_tur_azi_qcu_gam_ita_alb_ukr_scr_cic_hun_grk_hin_rom_xho_svk_zul_sid_urd_prs_fre_ger_eng_nor_rus_heb_akn_mcd_fbf_bat_wly_chh_slo_lda_por_hau_bam_vie_uzb_est_ctl_tig_mnd_tag_fin_ewe_mao_swe_jav_spa_pol_dyu_bul_cnt_aeg_tha_amr_cze_ind_swt_bsq_bos_swa_ses_lit_owc_tsn_sod_jpn_aze_amh_dgb_moo_bem_guj_geo_glc_mly_dut_afr_tsw_ven_igb_sun_mlt_yor_lat_pan_arw_knd_ben_kor_tml_mol_krd	-0.148087376447399	-0.332246736852586	0.740450638905863
366	tur_tsn_mly_qcu_owc_swt_guj_gam_jpn_slo_bat_hin_swe_glc_ses_urd_chh_mnd_lat_ukr_geo_sid_hau_kor_sun_dgb_tml_ven_cic_jav_anl_ctl_uzb_fin_mol_bam_hun_por_lit_prs_tsw_pan_arw_ind_spa_yor_scr_dyu_lda_zul_ewe_igb_pol_aeg_mao_cnt_eng_grk_ben_ger_vie_mcd_akn_dut_wly_tag_krd_ita_bsq_bem_swa_azi_heb_mlt_knd_rom_alb_est_amr_cze_fbf_moo_svk_afr_tha_rus_bos_xho_aze_amh_sod_fre_bul_nor_tig	-0.215930508755985	-0.551528165079042	0.582594438759953
367	svk_kor_tur_rom_bsq_uzb_swa_est_aze_lat_zul_nor_eng_pan_mlt_alb_swt_bem_gam_cze_amh_amr_ven_vie_ses_heb_jpn_tag_hun_sid_dyu_knd_grk_anl_tha_bos_spa_chh_ctl_bam_swe_igb_cic_tsn_pol_por_ben_jav_prs_urd_ger_moo_lda_qcu_krd_fbf_hin_lit_wly_scr_bat_glc_slo_ita_sod_rus_tig_mnd_hau_cnt_arw_fre_fin_afr_aeg_tsw_dut_akn_xho_mao_dgb_azi_guj_mcd_owc_mol_ukr_ewe_ind_geo_mly_sun_tml_bul_yor	0.0586542109485841	0.14749034655291	0.88306428657702
368	mnd_mly_hau_jav_ben_amh_bam_owc_afr_moo_mlt_aeg_anl_grk_svk_fbf_ctl_rom_xho_yor_qcu_lat_mao_tig_fre_mol_bat_bem_cze_sun_nor_arw_kor_sod_alb_geo_urd_ita_wly_lit_spa_igb_cic_hun_por_bsq_glc_chh_cnt_akn_amr_sid_swa_ses_uzb_dgb_jpn_swe_pan_dut_aze_ewe_dyu_scr_mcd_azi_bul_tsw_rus_gam_swt_fin_krd_bos_pol_slo_eng_vie_tml_lda_tha_heb_tag_guj_hin_est_knd_zul_tsn_prs_ger_ven_tur_ukr_ind	-0.231239124788982	-0.592142139861496	0.555192304925351
369	zul_kor_anl_glc_jpn_krd_swe_sun_lat_ctl_bos_svk_fbf_fin_guj_ses_por_ewe_ind_aeg_tha_dyu_arw_wly_owc_rom_eng_bem_afr_slo_mao_hau_tag_chh_mly_mlt_lda_bat_spa_hun_bul_ukr_ben_uzb_rus_prs_tur_geo_alb_tsw_lit_gam_ger_bam_sid_igb_urd_yor_vie_mcd_qcu_dgb_azi_moo_xho_jav_grk_mnd_dut_cic_swa_knd_ven_nor_fre_scr_mol_est_tsn_amh_pan_cnt_pol_swt_bsq_ita_cze_hin_akn_tig_aze_heb_tml_amr_sod	NA	NA	NA
370	spa_anl_swa_ewe_lat_fre_bos_gam_chh_bam_tag_amh_bat_guj_jav_grk_dyu_pol_tsw_cnt_tig_prs_aeg_vie_dgb_mcd_owc_mlt_bsq_ven_ita_swe_ger_heb_por_akn_urd_uzb_mol_zul_xho_tha_cic_hau_knd_fin_tur_svk_wly_arw_mly_est_jpn_azi_swt_sid_qcu_eng_slo_fbf_scr_moo_hun_aze_yor_ind_tsn_ses_geo_glc_rom_rus_lda_mnd_ctl_lit_ben_alb_cze_sun_amr_krd_kor_mao_dut_sod_tml_ukr_nor_afr_bul_pan_hin_bem_igb	-0.529245633037704	-1.17942707260114	0.241236562455916
371	lat_igb_bsq_azi_arw_aze_eng_scr_chh_bem_mol_anl_amh_dgb_tsn_ben_dyu_spa_swt_zul_gam_afr_fin_sun_qcu_sod_tsw_heb_tag_mcd_bam_ukr_mnd_bat_ewe_hau_prs_jav_guj_tha_est_ctl_mao_bos_cic_dut_fre_owc_alb_vie_moo_nor_swe_hin_mly_cze_yor_pol_ses_jpn_wly_cnt_aeg_ger_slo_mlt_urd_ita_ind_rus_rom_xho_lit_glc_uzb_geo_amr_tur_lda_ven_kor_por_knd_sid_fbf_hun_svk_tml_tig_krd_pan_akn_bul_grk_swa	0.844192795513684	2.11281731234451	0.0372951245652816
372	tur_mol_guj_tag_tml_alb_azi_mly_knd_ukr_por_est_glc_sid_afr_vie_dut_urd_ctl_gam_ind_krd_heb_wly_geo_tsw_rom_scr_xho_bam_bsq_cze_bem_bos_yor_pol_mcd_grk_mao_ses_mnd_nor_bat_ben_svk_swt_aze_aeg_slo_tsn_swa_anl_sun_cnt_arw_lat_rus_zul_jpn_cic_hun_hin_igb_uzb_ita_fbf_hau_eng_qcu_lit_prs_spa_owc_fre_chh_moo_dyu_ewe_kor_dgb_ven_amh_fin_swe_lda_sod_amr_akn_mlt_bul_pan_tig_tha_ger_jav	-0.221560981650171	-0.564715712236843	0.57362676030847
373	dgb_swt_guj_jav_heb_gam_knd_fin_tml_amr_geo_hau_ita_glc_aze_bat_por_bos_owc_tha_fbf_pol_tag_qcu_cze_spa_wly_nor_azi_dyu_svk_krd_akn_eng_lda_bul_swe_ven_ctl_tur_ewe_pan_jpn_mcd_slo_mly_lat_hun_alb_aeg_bam_grk_ses_sod_ger_vie_rom_kor_lit_ukr_urd_arw_tig_cnt_sun_scr_afr_sid_prs_dut_mnd_rus_swa_moo_chh_uzb_anl_cic_amh_fre_hin_xho_yor_tsn_mao_mlt_zul_bsq_ind_est_igb_tsw_bem_mol_ben	0.213875411808386	0.547457612426937	0.585375830531829
374	igb_rom_guj_hau_tsn_fin_slo_mol_lit_lda_amr_hun_tha_svk_cnt_tig_sun_ctl_cze_bsq_por_heb_est_cic_gam_mao_glc_eng_aeg_bul_vie_nor_lat_fre_bem_sid_scr_prs_tag_jav_fbf_knd_pol_mlt_mcd_grk_zul_ses_tur_bam_qcu_aze_bat_jpn_wly_moo_swa_anl_yor_dgb_bos_uzb_krd_ven_swt_sod_mly_ben_ita_tsw_amh_dut_spa_dyu_rus_swe_mnd_chh_hin_arw_afr_ind_ukr_akn_ger_alb_tml_geo_owc_azi_kor_pan_urd_xho_ewe	-0.566589489992636	-1.49290385368711	0.13884720810851
375	rom_bat_afr_swa_svk_pol_bem_fin_sid_prs_ses_cnt_sod_dut_ven_pan_anl_bos_rus_qcu_bsq_swe_krd_tag_hun_cic_owc_lda_ind_lit_dgb_tig_mao_alb_igb_slo_azi_ukr_ctl_urd_arw_mlt_aeg_nor_knd_tsw_bul_moo_eng_glc_sun_aze_por_jav_kor_yor_akn_mcd_tsn_swt_tur_wly_dyu_jpn_scr_grk_hin_heb_lat_fre_chh_ben_spa_vie_hau_uzb_fbf_mol_mnd_tha_amh_bam_amr_ewe_tml_est_ger_zul_xho_mly_cze_ita_geo_guj_gam	0.168842363559597	0.442490142676788	0.659161978973805
376	lit_pan_tag_guj_fre_mao_arw_bos_igb_moo_svk_tur_chh_xho_akn_prs_amh_dgb_jpn_geo_rus_rom_hun_krd_tml_dyu_alb_ukr_bul_hin_bam_nor_bsq_ind_owc_ger_ctl_gam_por_ven_mlt_lat_aze_ses_eng_swe_tig_mnd_azi_cic_mcd_ewe_yor_urd_grk_cnt_anl_heb_zul_slo_tha_sid_dut_swa_vie_cze_est_afr_lda_bem_glc_jav_scr_wly_ben_swt_ita_fbf_sun_spa_mly_qcu_amr_aeg_fin_hau_bat_kor_sod_tsw_uzb_knd_tsn_pol_mol	0.551051933682813	1.27820421401728	0.20435841886206
377	ger_cnt_tag_mlt_prs_moo_swt_aeg_tig_fin_gam_tsw_ita_ben_anl_igb_akn_hau_sun_heb_kor_tsn_bul_vie_knd_qcu_rom_swa_pan_tha_zul_fre_sod_bsq_afr_alb_mol_mcd_urd_sid_dyu_guj_svk_fbf_tur_lit_ewe_owc_yor_eng_dut_lda_dgb_scr_amr_cze_azi_ctl_ses_ukr_ven_arw_jav_xho_por_glc_hin_spa_geo_chh_amh_ind_aze_bem_hun_uzb_krd_tml_mnd_bat_wly_cic_slo_lat_jpn_bos_est_nor_rus_grk_bam_swe_pol_mao_mly	0.255517672830521	0.702408440474486	0.484178879491074
378	scr_sid_urd_yor_cic_svk_tsn_lda_dgb_tml_tsw_uzb_xho_igb_dyu_tha_ben_anl_jpn_ita_alb_krd_ind_heb_kor_geo_amh_ukr_tag_knd_cnt_jav_bat_swt_glc_fbf_ctl_nor_cze_guj_lat_spa_fre_swe_lit_aeg_rus_sun_owc_ewe_sod_mol_qcu_mly_por_rom_pan_ger_bam_ven_hun_afr_aze_mcd_est_mlt_chh_pol_bul_gam_wly_grk_dut_hau_fin_swa_zul_mnd_hin_vie_mao_bsq_prs_akn_azi_eng_moo_amr_bem_bos_slo_arw_ses_tig_tur	0.685610805757315	1.74419518243492	0.0844290694436547
379	igb_alb_tha_bul_hun_kor_bsq_fbf_knd_lda_aze_krd_urd_anl_lit_ukr_amh_azi_cze_sid_yor_amr_glc_guj_grk_wly_pol_fin_rus_bat_qcu_uzb_cic_mao_jav_afr_por_vie_tag_aeg_tig_dut_ger_hin_moo_lat_ben_mol_fre_arw_mnd_nor_cnt_rom_mcd_dyu_est_ind_bos_svk_ven_slo_akn_jpn_ctl_zul_heb_dgb_swa_xho_mlt_pan_tml_sod_spa_sun_prs_tsn_chh_swt_mly_ewe_tsw_gam_eng_bam_tur_ita_bem_scr_owc_ses_geo_hau_swe	-0.0811878027421889	-0.184533931218797	0.853996416093765
380	krd_cze_ita_vie_dyu_zul_heb_hun_tha_svk_sun_ewe_jav_mly_nor_hau_afr_scr_mlt_tur_ses_lat_ven_dgb_tsw_tsn_pol_anl_dut_mcd_tag_aeg_fin_wly_bem_fre_eng_igb_azi_tml_slo_hin_rus_pan_lda_glc_qcu_ukr_lit_guj_mao_aze_ben_bsq_chh_bat_amh_sid_swt_bam_gam_bos_ind_grk_bul_swe_jpn_alb_xho_amr_knd_uzb_arw_urd_swa_owc_ger_ctl_rom_est_prs_spa_fbf_akn_cic_kor_moo_yor_sod_tig_por_geo_mnd_mol_cnt	-1.1625129552424	-2.89197180955274	0.00476659515263399
381	dyu_slo_aeg_pan_rom_ben_glc_zul_tur_bul_tsw_cze_cnt_anl_bat_afr_sun_mlt_tsn_krd_amh_svk_por_tag_vie_fbf_aze_fin_azi_hin_swa_ven_alb_swt_amr_xho_ewe_heb_sid_ger_eng_uzb_mnd_jav_geo_ind_knd_mcd_ita_jpn_guj_lit_arw_qcu_tml_lat_bos_moo_lda_urd_fre_scr_rus_sod_hau_ses_est_pol_dut_mao_tha_spa_bem_hun_bsq_ukr_nor_yor_chh_ctl_cic_dgb_grk_prs_tig_igb_swe_akn_kor_mol_owc_mly_wly_gam_bam	0.443233624407889	1.0087483974988	0.315712703608029
382	urd_azi_fin_lda_owc_mcd_est_tag_grk_tsw_amh_ben_slo_ven_chh_ewe_tml_qcu_pan_pol_ita_krd_moo_tsn_gam_nor_ukr_cze_hun_kor_tur_xho_fre_guj_swa_dgb_igb_ger_jpn_tha_sid_sod_aze_wly_knd_mly_ses_bam_lit_cnt_amr_mlt_scr_hau_dut_zul_spa_cic_uzb_anl_lat_mol_afr_mnd_bsq_svk_heb_mao_ctl_eng_ind_prs_bat_sun_glc_jav_bem_bul_swe_yor_fbf_aeg_rom_arw_swt_alb_por_vie_geo_tig_dyu_rus_akn_bos_hin	0.0771468619662086	0.180445194598002	0.85719570517223
383	aze_ven_tml_amr_sod_bsq_bos_fre_zul_sid_bem_ses_dut_qcu_pol_cze_mly_lit_vie_scr_ger_tig_tur_ukr_nor_uzb_dyu_ind_prs_fbf_spa_akn_guj_mao_alb_bat_afr_mnd_eng_arw_grk_svk_gam_chh_tha_tsw_hau_ctl_mlt_ben_jpn_bul_lat_pan_rus_fin_moo_owc_igb_est_rom_knd_swa_swe_cic_jav_cnt_hun_kor_tsn_azi_amh_por_heb_mol_xho_anl_mcd_sun_aeg_ita_slo_geo_swt_hin_krd_tag_dgb_lda_glc_bam_yor_urd_wly_ewe	0.192940966742016	0.783774127617703	0.435164281028204
384	ven_ger_urd_bat_pol_ben_tag_vie_bsq_dut_sod_ita_akn_mlt_hin_amh_aze_amr_mol_nor_mao_por_cic_tig_sid_spa_swt_slo_anl_tsn_geo_bem_krd_azi_ctl_moo_hun_qcu_bam_eng_swe_fre_prs_mnd_ukr_alb_swa_glc_jav_fbf_uzb_svk_bul_xho_rom_sun_dgb_tml_yor_cnt_scr_lit_tha_jpn_est_chh_fin_igb_ind_bos_arw_ses_owc_tur_pan_hau_kor_ewe_grk_knd_aeg_wly_lat_guj_afr_dyu_rus_gam_mcd_heb_cze_lda_zul_mly_tsw	-0.154277855130019	-0.390545953335261	0.697026045509235
385	amr_xho_ben_jav_ven_fbf_azi_mnd_yor_swa_geo_arw_hun_nor_cnt_dut_guj_jpn_mlt_swe_igb_chh_tag_fre_tha_mol_lat_akn_slo_grk_dgb_dyu_mcd_ind_eng_ewe_pan_krd_bsq_knd_lda_sun_bat_zul_tsn_owc_tml_urd_sod_anl_rus_hin_kor_pol_heb_mao_bam_ses_cze_swt_hau_amh_bos_glc_moo_ukr_fin_svk_bul_alb_est_scr_tur_aze_por_gam_sid_ita_mly_cic_aeg_tsw_rom_afr_prs_tig_ctl_qcu_spa_vie_uzb_wly_ger_lit_bem	0.316384192140745	0.850487870992156	0.397238277210719
386	lit_aeg_ven_cic_bat_geo_ger_est_ukr_afr_igb_arw_mcd_dyu_cnt_hau_hun_owc_nor_prs_grk_uzb_mnd_akn_mol_swt_dut_heb_ben_tig_anl_fin_azi_vie_swe_alb_amh_bem_ind_lda_fbf_tml_knd_tsw_ewe_slo_fre_tha_bsq_rom_bul_chh_sid_svk_lat_jpn_tur_krd_urd_moo_yor_cze_bos_dgb_aze_amr_tag_eng_wly_hin_swa_ses_scr_bam_jav_sun_mao_glc_pan_spa_gam_por_tsn_mlt_qcu_kor_sod_rus_xho_pol_zul_guj_ita_ctl_mly	-0.364755982435847	-0.839538663842701	0.403320084125363
387	ukr_heb_tsw_dgb_hau_urd_tig_sid_swt_mlt_bam_sun_mnd_gam_kor_amh_sod_dyu_krd_tur_bsq_rom_vie_svk_jpn_swe_azi_cic_wly_rus_zul_yor_prs_lit_tag_por_arw_nor_uzb_pol_alb_aze_slo_bos_ind_ctl_ven_guj_fin_tml_ses_aeg_qcu_ewe_bem_spa_fbf_anl_knd_cnt_geo_bat_ben_igb_ger_hun_mol_lat_mao_akn_fre_bul_xho_jav_swa_chh_grk_eng_moo_amr_tha_est_glc_ita_scr_owc_hin_cze_afr_lda_mly_mcd_dut_tsn_pan	0.0122868562875335	0.0328383493267513	0.973873871607366
388	dut_ger_nor_igb_sid_akn_hin_ven_mly_azi_jpn_tml_bem_sod_sun_guj_svk_mol_moo_est_swa_anl_swt_chh_glc_arw_rom_spa_mcd_prs_ita_zul_rus_lit_hun_pol_yor_eng_amh_bam_tsn_heb_lda_pan_cze_tig_tsw_mlt_tur_jav_mnd_scr_knd_uzb_bsq_tag_xho_gam_bat_bos_ses_ben_ind_qcu_dyu_ctl_owc_mao_dgb_krd_ukr_geo_urd_lat_aze_cic_amr_afr_vie_fre_kor_cnt_ewe_por_fin_hau_alb_swe_slo_wly_aeg_fbf_bul_grk_tha	0.502039316174919	1.23593967235288	0.219593669590545
389	geo_fre_gam_lat_tur_kor_pol_mcd_fbf_aeg_jav_igb_amh_bam_wly_grk_ita_dyu_mlt_swe_vie_ewe_spa_yor_mly_mnd_owc_cic_bat_ven_ger_ben_lit_tml_uzb_nor_hau_bos_azi_tsw_dgb_bsq_moo_swt_hun_bem_ind_tig_qcu_akn_krd_bul_afr_est_rom_heb_tha_pan_sod_mao_mol_zul_scr_anl_amr_chh_guj_ctl_rus_sid_eng_arw_dut_alb_por_sun_knd_lda_prs_swa_tsn_jpn_svk_ukr_cze_slo_cnt_aze_tag_fin_hin_ses_glc_urd_xho	0.174615876843877	0.395841346222045	0.693128723045112
390	tig_mao_ben_est_rom_lat_cnt_spa_tag_hin_dgb_fre_bos_lit_zul_afr_hau_ewe_glc_svk_aeg_azi_chh_mnd_pol_scr_guj_igb_ukr_arw_tha_jpn_sod_fbf_bul_bsq_heb_mol_geo_prs_tsn_ses_dut_anl_uzb_mlt_owc_sun_amr_qcu_ita_urd_ven_alb_fin_jav_swa_hun_por_mly_eng_kor_swe_amh_mcd_slo_tur_pan_lda_tsw_bat_wly_sid_knd_bam_ind_gam_yor_bem_swt_vie_ger_krd_moo_aze_grk_cze_akn_rus_ctl_xho_nor_dyu_tml_cic	0.0847899058819755	0.196423606586221	0.844707214228698
391	bat_qcu_ctl_fin_akn_glc_mnd_pan_arw_swa_swt_fbf_prs_heb_xho_uzb_fre_cic_svk_est_tsn_bem_krd_aze_jpn_chh_moo_kor_grk_pol_dut_cnt_tur_ita_ven_bsq_hin_hau_afr_alb_slo_mao_cze_eng_geo_swe_mly_ind_amh_vie_knd_spa_igb_ses_sid_scr_yor_bam_hun_jav_nor_lda_guj_tml_lit_ukr_bul_anl_ger_wly_tig_sun_lat_mlt_gam_sod_dyu_tha_dgb_zul_bos_urd_ewe_ben_por_rom_mcd_rus_owc_amr_tag_aeg_tsw_mol_azi	-0.157728725819076	-0.403501633376476	0.687505473352972
392	dut_chh_guj_vie_alb_heb_mlt_akn_xho_pol_anl_bul_bat_rus_prs_igb_ger_fin_spa_tsw_aze_ita_moo_tur_tag_swe_tsn_sun_bos_cnt_aeg_scr_bem_bam_jav_mcd_zul_rom_ewe_fre_est_por_pan_hin_cze_nor_uzb_eng_dyu_yor_cic_azi_bsq_swt_hau_tml_ukr_ind_slo_knd_ven_amh_urd_geo_swa_gam_grk_dgb_amr_ctl_krd_kor_jpn_mly_ben_svk_ses_mao_sod_lat_mol_tig_owc_mnd_tha_sid_glc_afr_qcu_wly_lit_lda_arw_fbf_hun	0.574039296503354	1.43448039732087	0.154789386399149
393	pol_slo_qcu_cic_pan_anl_ses_bem_heb_ger_amh_yor_fin_rus_urd_guj_aeg_lat_sod_mly_tha_spa_est_kor_owc_mol_zul_mnd_ven_ukr_swa_tml_cnt_glc_tag_chh_mcd_akn_dut_jpn_tig_alb_dyu_sun_mao_cze_jav_tsn_mlt_azi_lit_lda_uzb_aze_ben_moo_wly_swe_bam_prs_ita_tur_por_gam_rom_dgb_hun_bul_xho_bat_knd_igb_ctl_fbf_tsw_grk_hin_bos_swt_svk_eng_bsq_sid_nor_ewe_hau_arw_afr_amr_vie_krd_ind_scr_geo_fre	-0.0143413140874829	-0.0337963774492549	0.97311195536349
394	lit_yor_tur_cic_nor_bos_jpn_dyu_knd_gam_dgb_owc_lda_ben_fin_ukr_amh_sid_tsn_scr_ctl_hun_krd_alb_por_tml_fre_tha_zul_grk_amr_sod_tig_fbf_heb_bsq_cze_ses_ewe_tsw_arw_prs_azi_slo_mao_tag_dut_glc_afr_igb_aeg_vie_mnd_ven_bem_jav_lat_chh_mlt_wly_uzb_geo_bat_pol_xho_ita_bam_hin_kor_urd_svk_cnt_ind_eng_qcu_rus_rom_sun_ger_swe_swa_pan_aze_swt_spa_moo_bul_akn_est_hau_mcd_mly_guj_mol_anl	-0.659342290527053	-1.48373319518353	0.141261008653991
395	afr_bat_zul_nor_prs_cnt_owc_vie_jpn_rom_jav_anl_tha_bul_uzb_sid_krd_glc_ind_ger_spa_arw_tml_sod_yor_hun_tsn_azi_moo_swt_pol_wly_alb_amr_slo_ven_aeg_mly_urd_ukr_fre_mnd_hin_mlt_mol_pan_svk_lit_chh_knd_qcu_fbf_grk_tig_lda_fin_dut_swa_heb_dgb_aze_tsw_hau_est_ben_scr_bem_igb_por_ewe_mao_tur_bos_akn_bsq_ses_tag_xho_kor_sun_bam_gam_dyu_amh_ctl_cze_rus_swe_lat_ita_geo_eng_guj_mcd_cic	0.579335969072339	1.33736807684582	0.184364226580635
396	hun_ctl_hin_est_swt_akn_nor_jav_aeg_bat_prs_bul_lit_ben_fbf_krd_bsq_dut_slo_scr_tsw_lat_bos_kor_dyu_xho_tha_ger_uzb_mly_cic_tml_grk_guj_gam_yor_ven_tsn_sod_igb_amh_bam_tig_ses_rus_afr_knd_fin_zul_owc_cze_por_ewe_aze_ind_sid_wly_bem_ita_svk_heb_lda_fre_amr_jpn_mao_spa_tur_mnd_chh_azi_mlt_vie_cnt_urd_qcu_geo_swa_glc_pol_anl_rom_ukr_mol_sun_pan_arw_swe_moo_alb_eng_hau_mcd_tag_dgb	0.194498975169784	0.523217613840993	0.602067269812009
397	ewe_arw_ita_xho_wly_uzb_dgb_swa_akn_jav_tig_ven_afr_mol_alb_lat_bem_jpn_gam_glc_sod_hun_mly_moo_urd_bul_mao_bam_tag_geo_krd_tsw_tha_qcu_cze_ukr_amr_bsq_bos_igb_pan_dyu_por_ind_bat_knd_rom_lit_swe_swt_slo_scr_hau_nor_aeg_hin_mnd_pol_zul_guj_azi_lda_ses_kor_vie_tsn_fbf_cnt_grk_ger_rus_sid_eng_dut_cic_tml_yor_aze_fre_anl_mcd_ctl_fin_amh_heb_spa_tur_sun_owc_est_prs_chh_mlt_svk_ben	0.258224556135138	0.60053953201209	0.54960744443327
398	mol_rus_owc_bat_lda_rom_knd_gam_amr_spa_eng_sid_tha_aeg_lit_amh_bem_cze_ewe_bos_ben_pan_swt_kor_dut_qcu_xho_geo_aze_heb_anl_pol_guj_afr_dyu_ger_hin_fbf_bam_alb_ctl_mcd_vie_chh_krd_igb_akn_sun_tag_tsn_mly_mao_hau_glc_uzb_ven_swe_nor_fin_ukr_yor_urd_cic_jpn_hun_svk_mlt_ita_dgb_lat_tig_ind_grk_swa_moo_tml_zul_est_mnd_prs_arw_azi_tur_sod_fre_slo_scr_por_bul_bsq_cnt_tsw_jav_ses_wly	0.202321742916034	0.513140190939223	0.609070085000363
399	eng_ind_amr_bul_grk_azi_vie_tur_tha_sid_cze_wly_sod_yor_chh_qcu_zul_ewe_bam_fin_bem_mnd_arw_nor_mao_cnt_tsw_swa_tag_ita_aze_dgb_gam_hun_ben_dyu_kor_owc_mcd_svk_fbf_tig_hau_scr_bos_aeg_lat_por_urd_fre_swe_lda_ven_xho_alb_uzb_anl_ukr_bsq_tml_akn_mol_moo_lit_pan_amh_pol_knd_afr_hin_rus_est_cic_guj_tsn_igb_jpn_heb_jav_ctl_dut_mlt_slo_sun_ses_bat_spa_prs_ger_swt_glc_rom_krd_mly_geo	0.407034372895988	0.90983392009677	0.365262115611011
400	zul_chh_anl_bam_sun_sod_ukr_sid_gam_afr_kor_azi_prs_est_bat_tig_mcd_qcu_glc_mao_amr_cic_bem_swt_amh_grk_tsw_vie_bul_tag_eng_fin_ses_ewe_tur_dyu_mnd_uzb_geo_ctl_akn_moo_urd_por_owc_aeg_krd_mol_tml_mly_xho_fre_scr_rom_lit_guj_lda_dgb_ven_nor_wly_cze_ind_jav_svk_tsn_hau_swa_igb_dut_knd_heb_bos_rus_aze_hun_pan_spa_pol_bsq_ger_slo_lat_arw_ita_mlt_hin_tha_jpn_cnt_fbf_ben_swe_alb_yor	-0.313992762757343	-0.747570029275238	0.456605649325032
401	eng_knd_lat_fin_xho_dyu_swe_mao_tur_heb_tig_amh_por_tha_vie_akn_tag_bos_bam_swa_gam_rom_mnd_mlt_svk_scr_rus_alb_kor_mly_azi_bsq_afr_ben_glc_nor_grk_amr_hun_lit_uzb_arw_yor_ita_cze_prs_guj_mol_hau_igb_fbf_cnt_chh_wly_krd_bem_fre_aeg_urd_ukr_ses_sun_jpn_dut_jav_est_swt_geo_qcu_zul_aze_mcd_ewe_owc_pol_cic_bat_spa_tml_hin_dgb_moo_sod_ven_ger_ind_pan_bul_ctl_tsn_slo_tsw_lda_anl_sid	0.0751829270540484	0.184614072606421	0.853933732537072
402	ger_dyu_akn_xho_jpn_mlt_fin_kor_hun_glc_qcu_svk_scr_lda_gam_eng_cze_geo_ita_lit_ben_pol_arw_rus_lat_fre_mol_amh_ukr_mnd_grk_knd_uzb_owc_sun_est_chh_aeg_cic_tsw_rom_nor_alb_igb_tig_fbf_hin_sod_prs_por_wly_anl_afr_swt_tha_aze_tml_swa_amr_tag_ctl_jav_spa_bul_hau_azi_krd_bat_ven_swe_pan_vie_bem_heb_bsq_bos_urd_cnt_bam_moo_guj_zul_dut_mao_yor_ewe_sid_ses_mcd_dgb_tsn_mly_ind_slo_tur	0.294630671034465	0.702584764849624	0.484069469600977
403	bsq_mao_cic_mcd_jav_rom_por_rus_fbf_sid_nor_ger_moo_swa_ind_ven_krd_uzb_bat_jpn_tur_tig_dgb_gam_yor_bul_pan_bam_afr_hau_dut_hin_amh_akn_anl_amr_azi_chh_mlt_glc_ctl_kor_qcu_ses_lda_ukr_tag_lat_bem_tha_owc_pol_igb_xho_sun_scr_alb_aeg_swt_cze_hun_heb_mol_spa_mnd_knd_guj_vie_tsw_geo_svk_fre_swe_mly_urd_bos_tsn_fin_ita_lit_aze_eng_arw_prs_zul_wly_cnt_dyu_tml_ben_sod_slo_grk_est_ewe	-0.145997924873603	-0.333809418723451	0.739274887784023
404	moo_aeg_ben_yor_fbf_dut_ven_rom_swe_ctl_gam_owc_fin_mlt_krd_igb_bul_knd_ukr_aze_lit_lat_wly_cze_mly_mcd_est_tha_mnd_bos_tsn_xho_rus_hin_hau_jpn_qcu_azi_tml_uzb_chh_spa_pol_swa_bsq_vie_ses_dgb_tsw_svk_alb_ind_amr_por_guj_ita_tur_cnt_slo_sun_nor_ger_swt_hun_prs_grk_sid_tag_amh_scr_arw_urd_akn_mao_heb_sod_bem_bat_fre_ewe_dyu_bam_zul_geo_pan_jav_kor_eng_tig_afr_lda_anl_mol_glc_cic	-0.540737889793985	-1.42093557963668	0.15867983877575
405	amh_yor_knd_por_krd_bam_ctl_dgb_eng_geo_pan_rus_afr_amr_mao_lit_slo_moo_fre_urd_est_pol_sid_mly_mcd_swa_rom_ukr_ita_lda_wly_uzb_igb_akn_chh_xho_tur_zul_ger_grk_spa_bsq_arw_tha_bat_gam_sun_aze_tsw_kor_hin_glc_hun_aeg_dut_azi_ses_bos_svk_prs_swt_fin_ewe_owc_ven_fbf_hau_guj_alb_tag_bul_heb_tml_cic_vie_cnt_tig_mlt_ben_sod_dyu_mol_mnd_lat_ind_qcu_nor_jav_cze_anl_scr_tsn_jpn_bem_swe	0.657962044062404	1.63619871076456	0.105177981911798
406	fin_knd_dyu_fbf_vie_chh_grk_gam_cic_scr_ind_cze_tml_swe_lat_tig_bos_ukr_tag_rus_afr_zul_ven_aeg_slo_dgb_ctl_ita_hin_est_amh_urd_pol_sun_eng_cnt_prs_heb_bam_dut_tsw_wly_akn_mcd_bat_yor_bsq_nor_jpn_krd_lda_igb_pan_fre_swt_qcu_azi_hau_xho_guj_mnd_rom_spa_arw_swa_mol_mao_sid_bul_ger_anl_amr_glc_tha_ses_moo_tsn_sod_owc_svk_aze_tur_bem_hun_mlt_geo_uzb_jav_ben_por_alb_lit_kor_ewe_mly	-0.295953592692554	-0.669280312456692	0.504974833210025
407	azi_chh_scr_anl_xho_grk_cic_qcu_aeg_bos_glc_spa_ind_alb_fin_prs_uzb_mlt_tag_lat_dut_guj_amr_por_pol_mly_tsn_krd_cnt_pan_zul_swa_eng_ctl_tml_hin_cze_bul_akn_amh_est_ven_bat_ita_tur_lit_bsq_urd_hun_sun_aze_mcd_ben_dyu_vie_geo_fre_gam_kor_yor_bem_owc_heb_mnd_jav_sod_afr_rom_tha_slo_bam_dgb_swt_ses_wly_hau_jpn_fbf_mol_rus_igb_svk_ukr_ewe_moo_sid_knd_ger_tsw_tig_lda_arw_swe_mao_nor	-0.135780082334211	-0.322416835343545	0.747860620027469
408	sun_spa_amh_zul_alb_swt_bsq_swe_kor_grk_amr_aeg_hin_aze_geo_afr_cze_akn_sod_bam_hun_jav_ben_ses_lit_pan_uzb_swa_bul_yor_cic_arw_jpn_nor_vie_krd_rus_bem_mcd_rom_cnt_bat_gam_eng_xho_tml_heb_mnd_ven_scr_ewe_tag_wly_mly_anl_est_svk_mao_knd_mlt_qcu_tur_glc_pol_lat_por_mol_ind_dgb_hau_moo_ctl_guj_ita_owc_dut_slo_fbf_tsw_igb_prs_ukr_tha_tig_fre_lda_dyu_chh_azi_fin_tsn_urd_bos_ger_sid	-0.38896073618998	-0.911989154642487	0.364132430735447
409	sun_zul_lda_urd_tur_lat_ven_ben_aze_rus_heb_bsq_mly_fin_pol_cnt_ind_cze_sid_amh_glc_vie_nor_ita_slo_bul_bam_spa_tag_chh_tha_hun_fre_owc_prs_tml_alb_eng_ses_bat_por_scr_ctl_tsw_svk_azi_ukr_knd_jpn_tig_mnd_afr_xho_amr_rom_bem_sod_yor_ger_dut_guj_dyu_est_tsn_kor_lit_moo_mao_akn_fbf_wly_aeg_krd_pan_jav_anl_swa_swt_cic_geo_hin_bos_ewe_hau_mcd_mol_qcu_igb_uzb_mlt_grk_arw_dgb_gam_swe	-0.837640968899786	-1.91653105899095	0.0583680948549075
410	ven_amh_hin_tsn_gam_nor_dut_mnd_tml_aeg_heb_grk_krd_yor_mlt_cic_ger_hau_qcu_wly_lit_uzb_por_chh_prs_pol_dgb_fin_jpn_bam_dyu_est_aze_rus_guj_arw_amr_slo_kor_vie_zul_swt_mol_glc_pan_ben_tig_mao_igb_xho_sod_ind_akn_ukr_sid_scr_knd_moo_mly_geo_afr_alb_tha_owc_cze_spa_fre_bul_fbf_lat_anl_urd_bos_tsw_swa_rom_ctl_lda_ses_tag_bem_swe_svk_ita_cnt_sun_tur_mcd_jav_hun_bat_ewe_bsq_azi_eng	-0.313913423930059	-0.805110058178262	0.422809767799697
411	ita_zul_fbf_geo_jpn_xho_scr_hau_hun_rom_jav_eng_mao_urd_ind_mlt_mly_glc_sun_vie_pol_tsw_aeg_sid_bam_swt_est_nor_amh_qcu_wly_ukr_uzb_bsq_aze_fin_amr_cnt_ven_lat_kor_sod_arw_guj_svk_spa_por_bul_azi_bat_krd_lit_chh_ger_heb_cic_igb_rus_knd_yor_swe_dgb_slo_hin_ewe_gam_ctl_ben_swa_mnd_tml_lda_tag_alb_mcd_pan_fre_dyu_tig_prs_akn_bem_grk_owc_bos_tsn_dut_mol_tha_tur_moo_anl_cze_ses_afr	-0.406491822079253	-1.00296790298693	0.318478853098386
412	afr_gam_uzb_dut_fbf_hau_sun_lit_sod_aeg_yor_tsn_ven_ger_lat_mol_pol_rus_qcu_alb_wly_cnt_akn_grk_swt_ind_est_owc_ukr_tml_swe_por_ita_heb_geo_tig_ctl_mly_mlt_hin_swa_slo_ses_anl_mnd_prs_urd_lda_amr_dgb_tur_sid_zul_xho_vie_dyu_cze_mao_scr_glc_guj_hun_bos_eng_krd_bam_mcd_tag_tsw_amh_kor_fin_bem_bat_chh_fre_tha_arw_rom_spa_jav_cic_bsq_knd_ben_bul_jpn_moo_aze_nor_svk_ewe_igb_pan_azi	0.158433279585343	0.4360288265736	0.663826295709588
413	dut_bam_mao_mol_tsw_hin_tag_swt_krd_ind_bem_spa_eng_lda_mlt_igb_cic_pan_akn_lat_qcu_alb_bsq_tml_bat_azi_uzb_gam_hau_glc_ita_fin_cze_ctl_anl_owc_cnt_ger_tig_geo_swa_sod_por_amh_fre_mly_scr_knd_vie_bul_fbf_mnd_rus_jpn_heb_tsn_bos_dgb_svk_guj_pol_ben_slo_ses_est_tha_amr_ukr_tur_grk_xho_zul_chh_urd_nor_prs_sid_arw_afr_ewe_aeg_moo_aze_sun_swe_dyu_lit_yor_jav_rom_kor_mcd_ven_hun_wly	0.139509559286241	0.315996392105941	0.752713343445846
414	tur_ewe_tig_mly_jpn_mnd_pan_dut_igb_aeg_pol_lda_bam_por_moo_wly_swe_sid_cze_spa_bos_mao_amr_knd_uzb_lat_hun_ven_swt_tag_tha_fre_chh_ctl_krd_tsn_bem_sod_xho_geo_tml_yor_fbf_lit_ind_azi_cnt_dgb_rus_kor_afr_alb_ses_ben_gam_qcu_dyu_prs_guj_est_ger_tsw_akn_sun_fin_grk_ukr_nor_bul_mcd_urd_bat_mlt_heb_aze_slo_arw_hin_rom_jav_scr_mol_ita_hau_zul_eng_anl_amh_glc_swa_owc_vie_svk_bsq_cic	-0.597225376765984	-1.49480975887078	0.138349631422983
415	bos_ukr_mao_ven_mcd_krd_wly_uzb_aze_ger_spa_amh_mlt_heb_swe_sid_ben_tsw_arw_tha_pan_alb_sun_tsn_ind_cze_geo_aeg_jav_gam_tur_cnt_xho_mly_lda_ita_svk_yor_afr_bem_qcu_bam_dgb_zul_tml_bul_hau_tig_owc_grk_guj_ctl_jpn_anl_mol_urd_prs_vie_igb_dut_rom_rus_cic_fre_mnd_hin_est_glc_knd_lat_tag_slo_fbf_lit_kor_chh_akn_hun_por_ses_swa_fin_dyu_bat_scr_swt_eng_amr_bsq_pol_sod_nor_moo_azi_ewe	0.482456738038045	1.13067723522843	0.261098447962209
416	tsn_azi_amr_mnd_tsw_lat_fbf_nor_cic_knd_bos_bul_sun_zul_rus_akn_ger_igb_prs_por_tag_ewe_heb_moo_mao_bsq_est_krd_anl_ben_geo_mly_tur_sod_ctl_yor_xho_svk_kor_urd_afr_sid_guj_bat_amh_bam_ind_swe_lit_aze_wly_qcu_jav_dyu_arw_spa_ses_aeg_cnt_rom_glc_hun_fin_cze_chh_ukr_tml_pan_slo_pol_swt_mol_mcd_fre_ita_hau_gam_mlt_ven_dgb_lda_owc_tha_swa_vie_tig_uzb_dut_scr_grk_alb_eng_bem_hin_jpn	-0.335996926253587	-0.788472684755088	0.432425559445797
417	dgb_grk_ctl_wly_gam_rus_jpn_ses_azi_mao_heb_por_swt_swe_glc_ind_svk_lat_tml_ven_urd_bam_pan_dut_tur_nor_kor_uzb_jav_mnd_hin_mol_fre_arw_lda_ben_amr_rom_bos_sod_fin_pol_geo_lit_eng_ita_spa_knd_fbf_yor_zul_dyu_mcd_tig_afr_aeg_mlt_anl_chh_cze_bsq_amh_qcu_prs_alb_bem_scr_mly_ewe_guj_sun_ukr_swa_slo_bat_cic_tsw_ger_sid_moo_vie_cnt_owc_tha_tsn_hau_krd_aze_bul_akn_est_xho_hun_tag_igb	0.367436484442406	0.998842496730074	0.320462825018559
418	mol_hin_cze_rus_tha_knd_dyu_cnt_slo_ita_hau_akn_bul_ses_nor_kor_heb_gam_svk_ewe_alb_bem_aeg_chh_mly_est_eng_xho_anl_sid_swt_guj_rom_qcu_scr_bam_lat_sun_amh_arw_mao_ind_spa_fre_lda_vie_zul_pan_tur_ben_ctl_krd_amr_aze_afr_lit_mlt_yor_wly_mnd_tag_por_pol_sod_fin_fbf_tsw_owc_cic_mcd_dgb_ven_hun_bsq_tsn_tml_swe_urd_geo_bos_uzb_azi_moo_ukr_jav_tig_dut_glc_swa_bat_prs_grk_ger_igb_jpn	-0.365874436065746	-0.88493037813137	0.378476434802409
419	aze_bam_grk_urd_fre_spa_pol_alb_uzb_ses_cnt_bul_por_zul_bsq_bat_sun_ukr_nor_qcu_lda_swt_eng_rom_mol_igb_chh_est_prs_ewe_mlt_fbf_sid_slo_swa_dyu_rus_anl_ger_tig_wly_hun_tml_aeg_afr_bos_akn_mnd_tsw_amh_krd_mly_jpn_tha_arw_kor_moo_mao_vie_mcd_heb_owc_hin_lat_gam_ind_cze_yor_swe_dut_tag_svk_pan_ctl_amr_hau_guj_cic_sod_lit_fin_knd_dgb_glc_jav_ita_azi_scr_bem_tsn_ven_tur_xho_ben_geo	0.261745801250249	0.581393489160218	0.562381790529005
420	afr_dut_ben_tml_gam_swe_owc_bam_lda_anl_heb_tur_est_bsq_por_grk_mly_ses_bul_guj_lat_ven_krd_jpn_mlt_slo_ukr_igb_ctl_cnt_sid_tsn_ewe_glc_vie_svk_pol_dyu_tag_aeg_mcd_mnd_azi_swa_scr_moo_dgb_yor_cze_fbf_xho_uzb_prs_hau_ita_bem_ger_swt_akn_aze_alb_mao_geo_jav_tha_eng_rom_sod_hun_wly_urd_nor_fre_tig_knd_arw_rus_fin_cic_spa_bos_lit_sun_qcu_ind_zul_chh_mol_amr_kor_pan_hin_amh_tsw_bat	0.312307225467828	0.741322547691957	0.460365765165232
421	ukr_hau_kor_glc_heb_mlt_moo_yor_gam_tig_anl_lda_knd_dgb_wly_sid_aeg_bsq_bos_azi_tsw_rus_svk_tag_ger_owc_swt_por_chh_fbf_hin_nor_dyu_zul_ven_swa_lat_guj_arw_mao_dut_swe_urd_pan_cze_tsn_geo_rom_ben_mol_fre_spa_ses_sod_hun_fin_uzb_bam_xho_tur_sun_jpn_bul_mnd_tml_vie_igb_alb_pol_cnt_ita_mcd_bem_afr_cic_ctl_ind_est_tha_lit_aze_mly_amh_amr_grk_qcu_ewe_scr_krd_eng_bat_prs_akn_jav_slo	-0.108949629761015	-0.268183132266586	0.789152308369816
422	ben_lda_xho_sid_cic_bem_guj_bat_knd_ven_krd_aze_ger_sun_anl_mnd_ses_dyu_tml_owc_yor_eng_alb_pan_cze_swa_mao_ctl_glc_rus_nor_por_mlt_fin_tur_uzb_arw_bam_est_tsw_prs_moo_wly_dut_bos_mly_pol_amh_swe_azi_mcd_tig_bsq_urd_rom_sod_amr_jpn_bul_heb_tsn_gam_dgb_qcu_spa_grk_fbf_akn_lit_vie_hau_slo_hin_swt_aeg_tag_hun_lat_ind_tha_afr_igb_zul_jav_ukr_ewe_cnt_chh_geo_mol_svk_scr_fre_ita_kor	0.431458493917028	1.13126955420926	0.260850419475236
423	alb_mly_moo_knd_spa_cic_dgb_qcu_ita_swe_urd_eng_fin_lda_aeg_ewe_tur_swa_azi_ukr_hin_amr_glc_tha_guj_dut_por_fbf_nor_rus_geo_gam_bos_swt_krd_bsq_slo_hun_mcd_mol_sod_mnd_tsw_zul_cze_bul_igb_rom_fre_lat_ctl_tag_arw_cnt_ind_tsn_ven_jpn_kor_pan_scr_bam_prs_jav_ses_pol_lit_sun_amh_uzb_afr_ger_owc_vie_chh_ben_xho_hau_bat_sid_mao_akn_anl_yor_tml_svk_est_aze_bem_tig_heb_grk_mlt_wly_dyu	0.766508006357127	1.76255773624676	0.0812604452179334
424	tsw_fre_glc_bos_tsn_anl_swt_mcd_ind_fbf_uzb_tag_por_jpn_bsq_aeg_svk_qcu_afr_hau_tig_guj_ven_cnt_mlt_eng_jav_sid_sun_pol_ses_akn_owc_hin_slo_grk_rus_amh_aze_arw_kor_ctl_xho_tha_hun_azi_tur_mao_dgb_fin_mol_pan_heb_moo_ben_wly_yor_bat_spa_amr_krd_nor_cze_mly_bul_ita_lat_igb_knd_sod_zul_est_tml_cic_ukr_prs_vie_swe_geo_bam_swa_rom_ger_lda_alb_ewe_mnd_gam_scr_dyu_urd_bem_chh_dut_lit	0.434916131523088	1.01599960962851	0.312265505450688
425	aeg_est_dut_mao_yor_fbf_ger_bem_moo_ctl_slo_mnd_cze_azi_kor_lit_gam_vie_cnt_anl_wly_ven_swa_bul_mol_hin_zul_bam_krd_uzb_chh_nor_tsw_qcu_tag_spa_prs_bos_lat_fre_dgb_ben_tig_mcd_ind_dyu_ita_tsn_bsq_amh_ewe_afr_arw_owc_swe_por_rus_guj_tml_xho_scr_ses_tha_bat_hau_aze_pol_svk_rom_sid_mly_cic_amr_swt_fin_jpn_urd_knd_tur_eng_sun_grk_ukr_geo_lda_heb_jav_sod_pan_mlt_igb_alb_akn_hun_glc	0.553438296700558	1.3439334196311	0.18223946999008
426	jpn_jav_swt_lit_bem_cnt_fre_scr_aeg_glc_fin_tig_lat_cic_xho_tsw_aze_spa_qcu_mao_ewe_pan_akn_arw_geo_gam_amh_por_pol_mnd_tha_dyu_hun_knd_chh_mcd_azi_vie_prs_anl_ukr_bos_heb_kor_alb_tag_rom_lda_mly_sod_rus_hau_ita_swa_bul_afr_ben_moo_sid_ger_igb_tsn_yor_svk_ven_ind_bam_krd_bsq_guj_sun_est_eng_cze_mlt_tml_ctl_zul_wly_swe_dgb_uzb_dut_tur_owc_hin_mol_amr_bat_urd_fbf_ses_nor_slo_grk	-0.410693691551141	-1.05258129907244	0.295260131038907
427	pan_aze_grk_anl_cic_ukr_lit_bos_cze_dgb_sod_zul_ses_aeg_glc_mnd_akn_arw_jpn_mly_dyu_uzb_sun_hau_mcd_eng_rus_hun_alb_geo_amh_lat_bat_tag_swa_spa_azi_mlt_nor_cnt_dut_vie_ita_mol_fre_swt_owc_wly_urd_ewe_tig_bam_krd_scr_fin_xho_swe_tha_heb_est_por_fbf_tml_bem_yor_gam_svk_knd_ben_ger_slo_tsw_igb_prs_bsq_amr_ctl_guj_sid_bul_qcu_pol_kor_ind_ven_afr_hin_moo_chh_tsn_rom_lda_jav_tur_mao	0.481512225005709	1.08815920960199	0.279336791870417
428	svk_prs_akn_dgb_lit_alb_tml_ben_tha_swa_scr_lat_por_chh_gam_mol_tsw_cze_mao_knd_bos_anl_ita_moo_amr_fin_aeg_kor_jav_grk_est_urd_jpn_xho_fbf_afr_hun_pol_bsq_dut_cnt_cic_bam_swt_ses_uzb_arw_tag_fre_mcd_ven_nor_heb_wly_rus_eng_vie_qcu_sun_aze_ewe_zul_sod_mnd_amh_yor_igb_spa_pan_ukr_swe_lda_glc_guj_mly_ger_tur_ind_bem_slo_mlt_rom_geo_owc_dyu_hau_bat_tig_azi_hin_bul_sid_krd_ctl_tsn	0.712285752923608	1.81733833562871	0.0723857040032824
429	lat_swt_swe_heb_aze_amh_yor_mao_cic_cnt_azi_grk_tsw_sun_est_amr_ger_gam_hau_dut_hin_urd_slo_wly_owc_dgb_mcd_glc_spa_moo_fin_ven_igb_mlt_zul_guj_bem_kor_bat_ita_nor_geo_tig_sod_mly_qcu_ses_vie_pan_sid_arw_jpn_prs_swa_bam_eng_bsq_fre_ind_xho_lda_rus_tha_akn_mnd_ctl_mol_chh_lit_anl_bul_jav_tml_rom_pol_uzb_aeg_knd_afr_ben_dyu_scr_svk_fbf_ukr_krd_tsn_cze_hun_por_ewe_tur_bos_alb_tag	-0.201660008798905	-0.517903422031217	0.605755516606432
430	tml_nor_mly_mcd_ind_tha_zul_mlt_tsn_owc_swe_mol_lat_dgb_cze_aze_tag_afr_urd_arw_alb_amh_jpn_ven_swt_bam_fbf_svk_anl_heb_bat_sun_akn_por_bsq_ses_pan_azi_jav_vie_wly_dut_bos_hin_mnd_lda_sid_rus_fin_igb_tur_sod_ewe_ita_fre_ger_gam_bul_guj_tig_moo_rom_slo_knd_bem_xho_yor_uzb_geo_ben_dyu_pol_cnt_kor_grk_krd_tsw_spa_eng_cic_est_chh_prs_hun_lit_qcu_aeg_hau_mao_glc_ctl_amr_ukr_scr_swa	-0.644761515737201	-1.47681321631271	0.143104009158509
431	sun_bam_yor_lat_owc_bat_ita_sid_svk_tig_fbf_eng_anl_swa_aze_vie_moo_ind_kor_scr_tsw_guj_ger_arw_knd_alb_tsn_bem_amh_fin_cze_mlt_bsq_prs_rom_bul_chh_dyu_urd_akn_ukr_hau_jav_tag_swt_azi_dgb_glc_xho_wly_amr_dut_hun_spa_mly_krd_swe_ses_est_sod_afr_lit_mol_tml_tha_geo_lda_aeg_ven_por_igb_rus_slo_mnd_ewe_mcd_pan_ctl_qcu_cnt_pol_fre_jpn_ben_heb_tur_uzb_zul_hin_grk_mao_gam_bos_cic_nor	-0.116597876298865	-0.266187942936724	0.790683728197444
432	nor_dut_mly_guj_uzb_heb_azi_cnt_tsw_tig_igb_slo_glc_bul_hin_mnd_mcd_ita_ewe_lit_moo_vie_scr_hun_bem_geo_tsn_knd_grk_tha_ger_tur_svk_ses_mol_swt_yor_eng_sod_aze_ukr_mlt_cic_aeg_ben_ctl_zul_sid_amh_afr_rus_kor_bos_chh_krd_ven_wly_tag_lat_fre_swa_jpn_xho_mao_spa_alb_prs_qcu_tml_bsq_rom_por_dgb_owc_urd_ind_bat_swe_dyu_anl_gam_amr_akn_fin_bam_arw_cze_est_fbf_sun_lda_pan_jav_pol_hau	-0.0460422659547544	-0.106365863071135	0.915521180427223
433	arw_dut_eng_geo_mlt_swe_hin_bul_bsq_amh_tha_anl_heb_ita_bos_scr_swa_zul_fre_tag_ven_tsn_owc_fbf_lat_bat_por_hau_mao_glc_akn_grk_amr_ewe_qcu_moo_ses_yor_tsw_mcd_sun_gam_cic_ctl_cnt_tml_azi_vie_fin_prs_swt_spa_bem_mol_igb_ger_sid_guj_ben_rus_wly_uzb_pan_dyu_xho_cze_krd_lda_dgb_sod_mly_ind_afr_bam_tig_tur_slo_mnd_lit_est_nor_pol_svk_jpn_jav_knd_ukr_rom_urd_chh_alb_kor_aze_aeg_hun	-0.563640800873062	-1.39032702637396	0.167748052330803
434	mly_aeg_tur_dgb_swe_mnd_spa_est_jpn_qcu_bam_sod_arw_pol_igb_ben_hun_heb_bos_tsw_scr_cic_bat_uzb_amh_azi_tig_ewe_tsn_ita_mlt_tha_tml_dyu_fbf_owc_ukr_bem_nor_jav_dut_krd_pan_por_bul_ctl_yor_geo_rus_anl_fre_akn_ven_guj_ses_kor_tag_gam_hin_alb_lit_moo_cnt_wly_lat_eng_fin_aze_glc_slo_grk_amr_zul_chh_ger_swt_urd_vie_rom_mcd_hau_cze_swa_sun_ind_mao_knd_lda_prs_afr_svk_mol_sid_xho_bsq	-0.301315991589146	-0.686166837696468	0.494315056234478
435	swa_wly_hau_tml_ctl_tig_dut_ven_krd_nor_dgb_tha_prs_cic_est_swe_cze_chh_kor_geo_guj_bul_mcd_aeg_fre_knd_ses_uzb_mao_hin_hun_fbf_owc_arw_lat_heb_gam_swt_amr_lit_grk_pan_jav_bos_urd_ger_azi_svk_ewe_bem_mnd_ben_lda_amh_pol_rus_sun_alb_qcu_igb_tag_mly_zul_afr_sid_bat_xho_tur_rom_yor_glc_slo_scr_jpn_bsq_moo_anl_por_mlt_tsw_eng_aze_ita_mol_vie_sod_akn_bam_cnt_ukr_ind_spa_tsn_fin_dyu	0.124167626869192	0.321632293901842	0.748453055322982
436	bam_amh_hau_ita_swt_pan_mol_ger_igb_swa_ind_eng_lit_bat_nor_gam_jpn_spa_mao_cic_rom_akn_geo_mnd_prs_rus_tha_fre_tag_hun_sun_owc_knd_pol_scr_vie_aze_dut_moo_tsn_mlt_fbf_glc_dgb_bul_bsq_tig_fin_dyu_jav_alb_mly_tsw_wly_sod_tml_est_amr_bem_por_qcu_xho_anl_ses_guj_sid_arw_heb_bos_ewe_afr_krd_lda_cze_kor_hin_ben_svk_yor_ctl_swe_grk_lat_uzb_zul_tur_ukr_chh_urd_cnt_mcd_ven_aeg_azi_slo	0.604153369861463	1.61544220303812	0.109602600885266
437	azi_dyu_aeg_jav_nor_ukr_ses_amh_ger_cic_lit_mnd_cnt_por_knd_wly_swt_rus_moo_pan_spa_mol_scr_svk_afr_sid_mlt_lat_cze_bem_igb_yor_glc_mcd_ven_bat_geo_ctl_bul_fre_tha_prs_jpn_akn_lda_mao_ind_slo_kor_bam_uzb_tag_amr_fin_rom_hun_krd_sun_bos_anl_bsq_aze_pol_arw_urd_grk_ita_hin_vie_dgb_tsw_zul_tsn_qcu_dut_ewe_sod_gam_tml_xho_swe_swa_mly_est_fbf_chh_heb_eng_hau_ben_tur_alb_tig_owc_guj	0.418947542754778	1.07721557492647	0.284170305548689
438	dyu_moo_swt_amr_zul_tsw_bos_afr_grk_chh_swa_rom_sod_tur_sun_amh_lda_mao_ind_jav_tml_eng_knd_lat_qcu_lit_ctl_mlt_alb_urd_bem_guj_yor_tha_bat_slo_azi_igb_spa_aze_pol_rus_tig_pan_cic_sid_fin_nor_est_svk_glc_akn_por_xho_kor_ses_wly_prs_ben_krd_cze_anl_tag_gam_tsn_ewe_owc_fbf_hin_hun_bsq_bam_ukr_mly_swe_bul_hau_mcd_ita_dgb_geo_heb_mnd_arw_mol_jpn_scr_cnt_ven_fre_dut_ger_vie_aeg_uzb	NA	NA	NA
439	qcu_guj_sod_tha_lda_tur_ger_dyu_lit_mcd_uzb_swt_ita_dgb_bos_vie_hau_bul_tag_igb_bam_aze_tsn_tsw_ewe_nor_spa_bat_moo_mao_por_chh_ctl_akn_mol_svk_hin_ses_swe_bem_eng_est_urd_wly_pol_swa_cnt_knd_tml_sun_anl_alb_fbf_grk_ukr_hun_rus_ind_lat_mly_slo_glc_dut_heb_sid_arw_aeg_geo_ben_fre_yor_mlt_owc_gam_zul_amr_xho_scr_rom_azi_fin_ven_pan_jav_jpn_amh_cic_kor_afr_cze_tig_bsq_mnd_krd_prs	0.154269936035702	0.416418228009089	0.678063480030597
440	pol_est_jav_glc_igb_ctl_tml_swt_cnt_vie_fbf_dut_fin_bsq_aze_ukr_alb_tig_krd_grk_mol_lat_mao_sid_bam_rus_amh_lit_pan_ita_cze_tha_ben_tsn_swe_sod_svk_arw_ind_mlt_tur_akn_moo_aeg_yor_anl_lda_bul_spa_owc_dyu_tag_guj_bos_uzb_scr_amr_ses_heb_mnd_qcu_xho_nor_fre_zul_por_hun_dgb_tsw_wly_sun_gam_geo_swa_hau_ger_kor_mcd_chh_afr_jpn_knd_eng_bem_urd_mly_cic_prs_slo_ven_rom_azi_bat_hin_ewe	NA	NA	NA
441	sod_kor_krd_yor_alb_moo_grk_cnt_qcu_lit_bul_rom_pan_jpn_mao_est_aeg_prs_tig_bem_tml_dut_urd_akn_fin_nor_fbf_gam_mcd_hun_dgb_vie_anl_fre_jav_scr_xho_bsq_lda_dyu_mlt_ind_mnd_ger_svk_tsw_tsn_pol_rus_igb_hau_ses_cic_bos_ven_sid_wly_geo_tag_slo_por_swa_knd_heb_azi_ben_mly_bat_zul_uzb_ewe_owc_ctl_arw_guj_mol_lat_eng_cze_amh_spa_hin_tha_ita_swt_bam_afr_amr_chh_glc_aze_sun_swe_ukr_tur	-0.0601536938728476	-0.137566847208051	0.890880160521521
442	lda_uzb_arw_sid_bul_mcd_slo_tsn_bsq_mnd_ukr_tsw_dut_heb_ses_ewe_jpn_tig_ger_prs_tur_eng_azi_aeg_svk_vie_xho_afr_fre_spa_rom_ven_cze_hin_ind_mol_cic_pol_grk_hau_yor_lat_gam_akn_scr_swe_kor_dgb_lit_swa_amr_wly_rus_moo_geo_jav_knd_igb_bem_fbf_bos_aze_swt_sun_cnt_bat_hun_krd_amh_anl_dyu_ita_chh_fin_por_bam_tag_tml_urd_sod_ben_ctl_zul_mlt_alb_guj_est_qcu_owc_mao_pan_nor_mly_glc_tha	0.52635176625103	1.20764042843509	0.230247849203587
443	fre_ita_cnt_guj_azi_dgb_xho_dut_wly_tig_fin_vie_hin_fbf_bsq_por_arw_grk_scr_est_ctl_rom_rus_pan_ses_ukr_sid_igb_owc_moo_ind_tsn_hun_prs_qcu_mly_alb_tha_ven_chh_tag_bem_ben_svk_sun_bat_eng_aeg_glc_amh_hau_krd_mao_bos_jpn_jav_lda_yor_tur_akn_bam_tml_gam_mol_uzb_kor_cic_zul_knd_ger_mcd_spa_mnd_bul_ewe_swe_urd_nor_pol_anl_geo_lat_heb_tsw_amr_swa_swt_lit_afr_sod_aze_mlt_cze_slo_dyu	-0.51571100613231	-1.29879337108935	0.197225947006998
444	bsq_tha_lit_nor_sod_swe_tig_fre_krd_por_kor_mly_alb_cic_aeg_scr_mol_anl_ukr_ses_chh_fin_ben_guj_jav_ita_owc_bul_fbf_tag_dut_dgb_svk_geo_azi_sid_arw_spa_cnt_slo_afr_tsn_swa_aze_rom_tur_dyu_igb_tsw_grk_yor_mlt_glc_pan_moo_prs_sun_pol_qcu_amr_lda_wly_urd_ger_swt_mcd_mnd_bam_hin_tml_amh_lat_xho_jpn_zul_est_heb_rus_hun_cze_ven_bos_vie_ind_akn_mao_eng_hau_bat_ewe_gam_uzb_knd_ctl_bem	-0.49423840085395	-1.12646297049997	0.262867919362848
445	spa_mlt_slo_alb_pan_cic_ben_lit_azi_grk_zul_amr_hun_tml_svk_rom_tur_xho_sod_eng_ukr_heb_gam_prs_mao_ewe_por_pol_mcd_anl_qcu_tsw_ger_afr_igb_rus_mnd_ctl_dgb_fin_ita_akn_swe_moo_jav_bam_glc_lat_arw_tha_sid_knd_wly_hau_bat_dyu_uzb_mly_est_ven_urd_fre_bsq_bem_tsn_tig_aze_aeg_swa_swt_yor_tag_mol_geo_bul_fbf_ind_hin_amh_cze_bos_vie_owc_sun_chh_scr_guj_jpn_lda_kor_cnt_krd_dut_nor_ses	0.05734838324641	0.129935779146036	0.896897865300674
446	gam_mlt_swt_tag_hun_fbf_hau_ctl_prs_jav_qcu_tsw_bam_fre_mao_swe_hin_swa_svk_lda_fin_bat_bul_scr_dgb_sun_igb_nor_owc_ger_knd_ven_heb_urd_aeg_lit_amh_ses_chh_pol_yor_wly_akn_afr_mcd_sod_ind_anl_sid_tig_amr_est_lat_kor_moo_ita_mol_jpn_bem_arw_vie_tur_rom_tha_bsq_guj_cze_rus_mly_krd_xho_uzb_azi_por_glc_bos_cic_zul_dut_slo_dyu_grk_ben_alb_eng_cnt_ewe_spa_tsn_tml_geo_aze_mnd_pan_ukr	0.586994797192906	1.3629965060876	0.17617465203543
447	lat_sod_amh_zul_gam_tig_ind_por_lit_dut_rom_fbf_mol_aze_hau_scr_arw_tml_rus_ewe_spa_mlt_hin_moo_hun_nor_mnd_krd_swt_ukr_anl_igb_uzb_bam_cic_fre_ven_heb_eng_svk_pol_wly_est_jav_fin_tha_vie_owc_bat_slo_knd_bul_aeg_azi_tag_ben_geo_cnt_xho_chh_jpn_pan_glc_ses_swa_dgb_grk_yor_kor_amr_mly_bsq_alb_tsw_tsn_ger_afr_qcu_guj_tur_sun_dyu_mao_prs_bos_lda_cze_ita_akn_urd_ctl_mcd_swe_bem_sid	0.0910409105504211	0.226555220140666	0.821266837090148
448	urd_mcd_alb_zul_est_rom_bem_mly_tml_afr_swt_tsw_geo_wly_prs_ukr_tsn_jpn_dyu_dut_cic_amr_fin_amh_cze_fbf_mol_qcu_yor_eng_moo_lat_owc_fre_arw_mao_ben_lit_pan_heb_dgb_lda_igb_sun_tha_ses_por_swe_spa_bsq_bam_ven_grk_cnt_swa_anl_rus_guj_bat_hau_ind_slo_ctl_aeg_bos_akn_glc_tur_ewe_hin_kor_ita_azi_mnd_mlt_knd_ger_sod_uzb_sid_tig_gam_svk_xho_jav_chh_nor_bul_pol_tag_aze_hun_krd_vie_scr	0.869289230461068	2.19691299523563	0.0305115478105306
449	aeg_cic_guj_lit_urd_mly_fre_hun_ben_sun_scr_mao_bul_sid_lda_bsq_tag_eng_azi_ctl_tsn_bam_tig_jpn_afr_cnt_ita_tsw_pan_ukr_grk_owc_rom_glc_dgb_nor_tml_fbf_hau_heb_hin_akn_svk_fin_kor_krd_rus_wly_dut_mnd_amh_tha_swe_ewe_est_amr_zul_ven_ses_chh_por_bem_yor_bat_spa_vie_gam_arw_alb_slo_knd_aze_mlt_cze_bos_pol_jav_lat_swt_dyu_mcd_xho_anl_geo_moo_swa_mol_ind_ger_prs_tur_uzb_sod_qcu_igb	0.905884269023748	2.3379294247953	0.0215349165513233
450	pan_knd_ben_spa_svk_cnt_mol_ses_aze_slo_lat_qcu_cze_geo_anl_zul_arw_kor_dut_rus_tml_tag_cic_tsw_swa_chh_pol_eng_bem_hin_fbf_vie_bul_fre_tur_bat_akn_dgb_tig_igb_nor_guj_jpn_ctl_amr_glc_ita_krd_aeg_sid_mcd_por_tha_moo_ger_fin_lda_ind_swt_est_wly_sod_amh_heb_xho_bsq_hau_scr_afr_rom_lit_bos_mnd_gam_ewe_tsn_alb_ukr_dyu_bam_yor_urd_mao_ven_sun_mly_swe_owc_hun_jav_grk_prs_azi_mlt_uzb	0.645346901837902	1.76714697772686	0.0804840357967147
451	uzb_cze_ben_bam_tha_cic_ita_ewe_fin_pol_owc_ind_ukr_swe_fre_bat_krd_aze_afr_wly_zul_arw_moo_aeg_tsn_bos_hin_tsw_anl_sid_rus_lit_nor_gam_swa_chh_sun_pan_guj_sod_urd_svk_slo_prs_lda_vie_tig_spa_heb_igb_ctl_bul_cnt_xho_scr_azi_tml_ger_jpn_mlt_tur_fbf_tag_hun_grk_dyu_knd_jav_yor_amr_mly_est_akn_por_lat_hau_dgb_qcu_bsq_glc_amh_mcd_rom_eng_alb_ven_mol_kor_mao_geo_bem_mnd_dut_ses_swt	-0.66879099876472	-1.58301332473373	0.116813370233027
452	igb_slo_mlt_lda_por_mcd_chh_aze_cze_spa_tsn_ger_glc_rus_gam_ukr_ind_bam_lat_mol_ctl_ben_ven_swt_nor_lit_mly_owc_moo_yor_bem_tag_swe_afr_jpn_anl_sod_hau_cic_guj_bsq_dut_azi_svk_xho_zul_tha_fre_fin_urd_geo_qcu_jav_pan_hun_arw_rom_tsw_akn_dgb_hin_amr_est_knd_bos_dyu_vie_tur_fbf_cnt_sid_wly_ita_swa_kor_tml_bat_eng_sun_ewe_mnd_grk_bul_krd_uzb_heb_tig_ses_aeg_alb_pol_prs_scr_amh_mao	-0.0726617665862351	-0.168113652865599	0.866858928051684
453	akn_ses_tur_fbf_kor_chh_jav_vie_fre_slo_aeg_pol_mao_yor_bul_dut_tml_igb_ben_amr_owc_glc_swt_arw_lit_amh_por_guj_cze_alb_heb_moo_nor_mly_hau_cnt_mnd_azi_svk_tha_sid_ewe_swe_swa_scr_dyu_grk_xho_tag_rus_urd_uzb_bem_knd_pan_qcu_ger_krd_sod_gam_sun_rom_ukr_tsn_fin_ind_ctl_mol_hun_zul_wly_tsw_est_lat_bos_prs_ven_eng_bam_mcd_dgb_afr_ita_spa_jpn_mlt_lda_tig_anl_hin_geo_bsq_cic_aze_bat	0.167750860033209	0.428185460376151	0.6695061126177
454	tml_cnt_kor_spa_mao_jav_fre_akn_igb_fin_bos_alb_por_tig_vie_hin_jpn_heb_tag_rus_guj_xho_yor_tur_tsw_aeg_swa_lda_sid_anl_ven_est_bam_moo_glc_ewe_aze_ger_mcd_scr_pan_hun_swt_eng_hau_azi_sod_cze_lat_ita_bem_rom_mlt_mnd_ukr_bsq_sun_ctl_mly_fbf_dyu_cic_svk_prs_urd_bul_lit_tsn_gam_dgb_zul_chh_grk_qcu_arw_pol_ind_wly_ses_swe_slo_afr_uzb_nor_tha_knd_dut_krd_amr_owc_bat_ben_mol_geo_amh	0.0222038801929524	0.0540138469805711	0.957039994001319
455	wly_ven_tig_bem_guj_afr_prs_vie_arw_anl_swe_qcu_tur_jpn_tag_cnt_dgb_mlt_xho_fin_glc_bul_alb_ukr_urd_lat_spa_ind_kor_amh_est_eng_krd_fbf_tml_swa_mcd_akn_mol_knd_sun_ses_rom_bos_uzb_chh_hun_lit_amr_mly_tsn_por_slo_svk_tha_dyu_geo_aze_mnd_rus_ger_pol_jav_sod_fre_moo_mao_ben_sid_dut_azi_swt_ita_bam_aeg_hin_yor_cic_igb_pan_heb_cze_ewe_zul_bat_bsq_lda_ctl_grk_nor_gam_scr_hau_owc_tsw	-0.0652491314294335	-0.168211944433894	0.866781822942316
456	jpn_lda_tig_yor_mcd_zul_tha_nor_lat_hun_svk_afr_ger_amh_est_anl_guj_amr_por_bos_ben_swe_swt_jav_sun_dgb_bul_spa_arw_knd_sod_aeg_tag_mao_tml_qcu_bsq_swa_mol_ses_dut_azi_cnt_pan_hau_chh_moo_ewe_cic_aze_mlt_slo_bam_ctl_heb_uzb_bem_ita_krd_rus_alb_xho_kor_mnd_geo_igb_rom_cze_ind_wly_dyu_vie_gam_tur_owc_eng_ukr_urd_tsn_fin_grk_tsw_akn_bat_fbf_mly_lit_sid_ven_glc_prs_fre_hin_pol_scr	NA	NA	NA
457	ewe_fbf_kor_mcd_sid_urd_owc_nor_tur_rus_cnt_prs_aze_jav_ven_bul_dyu_swe_krd_aeg_lat_bem_swt_cze_hun_bos_akn_ctl_fin_knd_hin_tag_mlt_chh_jpn_wly_gam_bsq_amh_pol_zul_est_igb_ita_mnd_rom_bam_por_amr_qcu_svk_anl_ses_fre_lit_ukr_dut_guj_ind_eng_pan_tig_vie_tsw_bat_afr_dgb_tsn_mao_lda_hau_scr_cic_xho_swa_glc_grk_tml_geo_uzb_heb_sun_ben_slo_sod_azi_tha_alb_arw_ger_mly_mol_yor_moo_spa	0.208149045990956	0.465854545247773	0.642408829760247
458	azi_slo_vie_lat_gam_owc_xho_igb_dyu_ven_mly_yor_mao_grk_bul_cnt_qcu_pan_anl_dgb_tha_chh_rus_ger_heb_fbf_krd_fin_urd_swa_mol_bem_sun_hun_bsq_hin_svk_bat_rom_ita_arw_lda_tur_moo_nor_jav_aeg_fre_bos_zul_lit_aze_sid_kor_scr_cze_amh_glc_pol_est_bam_tig_guj_amr_uzb_knd_geo_eng_cic_ind_dut_hau_swe_wly_ses_swt_ukr_mnd_ctl_tsn_akn_afr_ewe_tsw_mlt_alb_tag_spa_por_sod_mcd_jpn_ben_tml_prs	NA	NA	NA
459	lat_slo_tml_dgb_ses_bos_rus_amr_est_cze_mol_alb_mly_lit_akn_amh_mnd_rom_prs_swa_hun_cic_aeg_gam_mcd_dut_wly_svk_ita_sod_bat_fre_tsn_arw_fbf_swe_azi_igb_pol_owc_tha_mlt_urd_pan_kor_ben_vie_ger_spa_mao_knd_nor_jav_geo_bam_chh_tag_uzb_guj_heb_ven_bul_moo_ukr_xho_zul_bem_glc_afr_sid_scr_ewe_krd_tur_hin_tsw_ctl_dyu_por_eng_tig_swt_yor_sun_anl_bsq_fin_jpn_hau_ind_aze_qcu_grk_cnt_lda	-0.303204625744353	-0.773070883793344	0.441440892899405
460	grk_xho_mol_arw_mcd_hau_mnd_dgb_aeg_tsw_ben_amr_mlt_cnt_aze_swe_owc_bos_bul_hin_fre_tig_lit_swt_zul_slo_yor_por_est_gam_mly_afr_knd_tur_bat_anl_sid_ukr_mao_rus_akn_spa_scr_ses_lat_alb_tml_ger_ven_prs_sod_azi_pan_amh_lda_ewe_fbf_bem_jav_bam_ind_swa_vie_nor_glc_krd_urd_sun_svk_rom_pol_bsq_dyu_igb_tha_uzb_tag_heb_cze_cic_qcu_geo_guj_tsn_jpn_chh_kor_ita_fin_moo_dut_ctl_hun_wly_eng	-0.107543293075008	-0.258010872948602	0.796968611279631
461	swe_ind_dut_ben_owc_dyu_alb_lat_qcu_tur_cnt_ctl_bat_knd_sid_grk_cze_dgb_mly_bsq_scr_bos_anl_heb_ukr_swt_glc_lda_sod_cic_mao_jav_jpn_guj_mlt_igb_fin_ewe_pan_chh_sun_swa_tig_amr_gam_rom_svk_mnd_amh_bul_urd_slo_tag_uzb_aeg_aze_hun_spa_nor_ven_rus_xho_azi_hau_ger_afr_por_krd_geo_bem_akn_mol_yor_tsw_tsn_eng_ita_tml_bam_lit_vie_arw_hin_wly_prs_fre_pol_tha_kor_zul_mcd_est_ses_fbf_moo	-0.381113732951636	-0.905836220062977	0.367363425932482
462	tml_chh_guj_mcd_tur_scr_kor_por_anl_rom_aeg_xho_jpn_ita_mly_hin_amh_bat_sod_vie_cze_jav_uzb_slo_tha_bos_eng_bsq_moo_mao_ewe_ctl_alb_knd_tag_cnt_swa_mol_ses_qcu_gam_heb_pan_mlt_sun_svk_igb_prs_yor_amr_bul_mnd_bem_sid_wly_arw_afr_lit_swe_tig_ger_est_grk_swt_geo_pol_urd_fre_zul_dut_bam_dgb_fbf_aze_ven_hau_rus_fin_cic_hun_ukr_tsn_tsw_spa_krd_nor_ben_owc_akn_dyu_glc_ind_azi_lat_lda	0.227836837804289	0.5410659874838	0.589755804304744
463	sid_swt_nor_aze_uzb_ctl_cze_fbf_tur_heb_moo_anl_dyu_mnd_cic_bul_igb_guj_mcd_spa_qcu_bem_amh_jav_ita_dut_mlt_yor_wly_tsw_bos_ind_hin_bam_aeg_rom_xho_ben_krd_cnt_alb_glc_pol_eng_sod_azi_zul_rus_hau_urd_bsq_knd_bat_scr_ses_ven_pan_hun_ukr_lit_est_ger_tig_por_arw_mly_ewe_owc_tsn_sun_vie_geo_mol_lat_tag_swe_jpn_fre_fin_lda_chh_tml_amr_swa_grk_kor_tha_prs_dgb_afr_slo_akn_gam_svk_mao	0.255390051828898	0.589534933326235	0.556931996897177
464	pol_ctl_lit_bem_aeg_uzb_tag_owc_bat_arw_tsn_jav_bul_knd_ind_tha_gam_ewe_vie_lat_heb_afr_svk_ukr_pan_dut_rom_swe_guj_swa_dgb_krd_mnd_yor_ses_scr_ven_kor_por_zul_rus_bos_bsq_fbf_wly_eng_tur_hau_mao_fre_est_prs_nor_cnt_anl_mol_aze_ita_mly_cze_azi_mlt_sod_ben_amh_jpn_igb_chh_cic_glc_sid_qcu_ger_slo_grk_alb_spa_tig_geo_lda_amr_hin_xho_swt_mcd_hun_moo_urd_fin_tml_bam_tsw_sun_akn_dyu	0.0640203261754893	0.14397642813437	0.885830611573573
465	dyu_bem_knd_fbf_eng_azi_yor_aeg_igb_krd_geo_rus_tag_arw_tsw_glc_hau_bul_chh_afr_amr_amh_por_svk_rom_zul_sod_nor_mol_jav_tha_gam_uzb_est_mly_heb_ind_ben_qcu_mlt_spa_fin_mao_ita_guj_alb_anl_ctl_hin_ukr_ses_aze_cze_grk_bat_swa_akn_vie_lda_bos_tig_swe_mcd_sid_tur_ven_xho_slo_scr_lat_fre_dgb_pan_swt_cic_sun_cnt_lit_jpn_ger_tsn_ewe_hun_tml_kor_bam_owc_wly_prs_moo_urd_bsq_pol_mnd_dut	0.289195009049826	0.672423198507873	0.502981576718862
466	hau_pol_eng_vie_urd_tsn_glc_azi_swe_bam_lda_cic_swt_owc_guj_cnt_tur_sun_mao_sid_aze_swa_bsq_est_igb_uzb_knd_mcd_qcu_mly_dut_bul_rom_akn_ger_nor_scr_wly_kor_bem_mnd_rus_chh_prs_zul_amr_bos_heb_pan_jav_gam_ben_tml_dgb_ses_krd_moo_ita_jpn_bat_yor_geo_amh_ven_ewe_svk_lat_arw_tig_ind_tha_por_dyu_mol_cze_tag_alb_hun_sod_aeg_anl_hin_ctl_tsw_ukr_slo_spa_grk_mlt_fin_afr_fbf_xho_fre_lit	-0.379088617022909	-0.997969084509476	0.32088391331323
467	fbf_wly_tha_swa_kor_tag_cnt_bam_rom_vie_mol_hun_dgb_slo_svk_chh_ita_mlt_cze_dyu_arw_nor_est_tur_cic_anl_pan_sod_geo_mcd_tsn_knd_rus_por_urd_lat_glc_ctl_tsw_bem_aeg_amh_krd_alb_amr_pol_lit_hau_zul_grk_tml_swt_spa_azi_guj_heb_fre_qcu_tig_igb_mly_gam_sun_ger_fin_akn_owc_swe_ses_afr_ewe_dut_sid_prs_bul_ven_jpn_ben_yor_scr_ind_moo_mao_jav_bsq_hin_ukr_uzb_eng_mnd_aze_lda_bos_xho_bat	0.67507151723577	1.54494382021232	0.125756026138356
468	guj_yor_sun_mly_mol_swt_pan_tsn_dgb_zul_bem_rus_lda_ven_geo_ukr_owc_azi_ind_bsq_eng_anl_swa_aze_chh_knd_spa_tml_afr_bul_por_mao_gam_bam_ita_nor_slo_cze_kor_hin_dyu_sid_dut_vie_est_wly_tur_fbf_hau_cnt_bat_heb_sod_pol_lit_alb_svk_ewe_bos_lat_jpn_igb_rom_xho_mnd_cic_tig_qcu_aeg_ben_scr_hun_uzb_glc_tsw_moo_mlt_prs_ses_swe_jav_tag_arw_urd_ctl_grk_tha_ger_krd_amr_amh_mcd_akn_fre_fin	0.16954721628121	0.369580919931258	0.712534986462824
469	zul_dgb_arw_bem_mcd_sod_afr_glc_tsw_ind_fbf_lit_alb_por_mol_sid_scr_pan_swe_est_lda_geo_kor_xho_guj_rom_pol_bam_yor_bat_akn_cze_owc_grk_ses_ewe_nor_aeg_anl_lat_cic_uzb_dyu_mly_jav_aze_prs_spa_tur_hun_tha_moo_bos_swa_vie_jpn_wly_sun_tag_azi_igb_krd_ita_cnt_svk_bul_heb_ben_tsn_chh_qcu_tml_amr_urd_mlt_ven_knd_hau_slo_hin_dut_amh_mnd_ctl_fin_tig_rus_gam_mao_ger_swt_bsq_fre_ukr_eng	0.0149503924036282	0.0388092940361739	0.969125624039134
470	ben_yor_mol_chh_sod_amh_akn_anl_tsn_xho_spa_nor_bam_jpn_swa_ewe_geo_zul_guj_lda_bos_dut_hau_igb_glc_kor_bat_mly_alb_amr_cic_swt_pan_por_rus_bem_ger_svk_mao_fin_sun_mnd_aeg_vie_tml_cnt_grk_fre_eng_mlt_est_sid_ctl_swe_slo_prs_bsq_uzb_jav_tig_ind_pol_rom_aze_qcu_heb_hun_fbf_wly_dgb_mcd_scr_tha_arw_ses_azi_tag_gam_lit_tsw_tur_bul_krd_ukr_afr_moo_lat_hin_ven_dyu_urd_knd_owc_cze_ita	-0.573541248083607	-1.5149564377026	0.133174927300438
471	est_bat_hau_tig_swt_lat_prs_tha_cnt_afr_pan_aeg_yor_aze_ind_heb_sid_qcu_por_wly_kor_rom_eng_hin_moo_xho_bsq_ses_chh_mlt_geo_cze_owc_jpn_bos_rus_ita_jav_dut_nor_lit_ger_grk_tsw_krd_pol_sod_hun_fre_slo_alb_ctl_lda_urd_mly_mol_ven_swa_svk_amh_glc_igb_ben_bem_swe_ukr_zul_scr_mnd_knd_gam_bam_guj_fin_bul_dyu_mao_spa_sun_azi_tml_amr_akn_fbf_dgb_tag_cic_uzb_mcd_anl_ewe_tur_vie_arw_tsn	0.193216319922547	0.491585969402712	0.624170305725622
472	vie_ven_jav_fin_pol_glc_tig_amr_moo_xho_bam_ukr_geo_ind_aeg_chh_lat_mcd_bsq_cnt_hau_mnd_dut_sid_bem_grk_igb_dyu_ewe_kor_scr_rus_mlt_yor_mol_prs_ger_dgb_swe_spa_urd_owc_sod_lit_nor_ita_tag_ben_tsw_cze_tsn_tml_hun_bat_gam_lda_guj_arw_ses_akn_hin_swt_pan_fbf_cic_swa_aze_knd_est_bul_anl_tha_mly_rom_ctl_slo_svk_mao_uzb_qcu_zul_heb_krd_bos_alb_wly_amh_eng_afr_tur_fre_sun_por_azi_jpn	-0.864822496716593	-2.12471717749517	0.0362621938293266
473	bos_tur_heb_kor_ctl_ukr_mao_lda_rom_afr_aze_arw_ger_bam_ven_alb_eng_gam_tha_sod_jpn_mol_lit_fre_dyu_prs_mnd_mly_owc_sid_spa_mlt_krd_bem_tag_bat_glc_azi_ita_cic_amh_aeg_dut_geo_pol_wly_tig_bul_akn_pan_anl_igb_xho_swe_zul_chh_sun_svk_ses_swt_moo_tsn_hun_hin_dgb_tml_est_fbf_vie_jav_fin_grk_mcd_knd_urd_scr_hau_guj_slo_yor_cze_bsq_qcu_ben_cnt_rus_uzb_swa_nor_lat_ind_amr_por_ewe_tsw	-0.478386033777266	-1.22905358006642	0.22215246523531
474	owc_swt_bat_scr_krd_uzb_xho_slo_cze_geo_qcu_aeg_mcd_por_cic_aze_kor_tig_bam_mol_lda_ger_tha_sid_bem_zul_hau_lat_gam_mlt_alb_guj_spa_jpn_ses_mly_jav_ven_yor_fbf_fre_heb_tsn_sod_nor_moo_ukr_tsw_dut_cnt_pan_est_bsq_ben_ewe_eng_pol_rus_arw_afr_amr_bos_dyu_hun_grk_ita_glc_prs_swe_azi_tag_dgb_bul_igb_sun_anl_lit_tml_hin_urd_fin_ind_akn_tur_chh_mao_swa_amh_svk_rom_vie_mnd_knd_ctl_wly	-0.0060443123037017	-0.0149941915659354	0.988068934425744
475	aze_rom_xho_dut_akn_eng_tag_dyu_tsn_glc_mlt_tur_mly_swa_ses_fre_arw_chh_sid_fin_lat_azi_jav_ger_mol_tig_pol_rus_lit_amr_grk_cnt_bos_krd_sun_zul_ukr_ind_knd_geo_guj_hin_moo_bsq_heb_mao_mcd_igb_alb_urd_wly_lda_cze_scr_amh_tsw_est_swt_uzb_ita_ctl_nor_ben_bem_ewe_swe_mnd_cic_tha_bat_spa_jpn_qcu_slo_afr_por_bul_hau_yor_pan_gam_fbf_svk_hun_kor_tml_prs_dgb_bam_sod_anl_vie_ven_aeg_owc	0.544641426852306	1.25628689079619	0.212158611122488
476	ven_lda_jpn_ita_grk_tag_hau_xho_ses_mnd_dut_knd_bem_eng_qcu_fin_amh_ind_scr_pol_fre_mao_tml_zul_ben_ewe_aze_mol_rus_moo_fbf_bsq_cze_lit_afr_uzb_mlt_mcd_chh_guj_est_bam_tsn_dgb_spa_sod_tig_bul_glc_vie_alb_gam_bat_sid_azi_cnt_swt_igb_ukr_svk_por_geo_pan_akn_aeg_rom_hin_wly_nor_ger_owc_prs_sun_ctl_bos_tha_tsw_urd_heb_tur_slo_cic_dyu_anl_kor_swe_lat_arw_jav_amr_hun_swa_mly_yor_krd	0.263638214459222	0.596483789516178	0.552301284285591
477	gam_kor_geo_swt_ben_vie_mly_lat_amr_prs_ven_dut_akn_chh_guj_aze_hun_fbf_uzb_heb_azi_swa_anl_lda_sod_rus_sid_krd_knd_pan_por_alb_dgb_amh_dyu_ita_bsq_mao_est_bos_tig_cze_fin_ses_cnt_bam_owc_arw_bat_igb_ind_hin_swe_zul_grk_afr_hau_fre_svk_ewe_urd_mlt_moo_sun_cic_eng_tha_pol_ger_ctl_ukr_tur_rom_tsn_mnd_glc_tml_wly_nor_yor_scr_aeg_bem_tsw_tag_xho_jav_mol_bul_lit_slo_jpn_qcu_mcd_spa	-0.12745160554057	-0.290350523081037	0.772194539392022
478	ger_tur_lda_igb_bat_alb_kor_mol_owc_mlt_mcd_ewe_ukr_cze_jav_amh_sod_ben_slo_xho_hun_glc_guj_ind_uzb_urd_tag_chh_tha_bos_wly_scr_amr_bsq_afr_arw_bul_zul_ven_mnd_knd_ita_dyu_ctl_nor_swe_bem_akn_sun_tml_swt_por_aeg_spa_sid_qcu_hau_anl_bam_svk_hin_tsn_geo_cnt_tig_est_vie_gam_fbf_rus_pan_grk_krd_lat_dgb_swa_moo_azi_pol_jpn_fin_yor_rom_prs_mly_heb_lit_ses_tsw_fre_aze_eng_dut_cic_mao	-0.0977904377956747	-0.268895390885657	0.788605809996733
479	ses_uzb_zul_ben_cze_ita_bsq_bos_slo_sun_sod_por_mnd_geo_prs_xho_dyu_akn_ind_grk_kor_tag_urd_mlt_fbf_anl_aze_amh_tur_pol_rom_gam_jpn_owc_hau_eng_tml_guj_knd_fin_ukr_chh_sid_glc_pan_swa_igb_amr_qcu_vie_swe_ewe_mol_hin_scr_yor_ctl_cic_hun_jav_alb_mly_lit_moo_est_tha_bat_nor_lat_bem_dgb_ger_svk_spa_cnt_aeg_mcd_dut_bul_tig_azi_arw_heb_mao_ven_afr_fre_swt_bam_tsw_tsn_krd_wly_rus_lda	-0.067608898557553	-0.161760958512721	0.871845015378902
480	lat_ctl_fre_ukr_ses_slo_tsn_bam_lit_tml_mly_dgb_ewe_wly_nor_eng_mol_zul_por_jpn_arw_lda_hin_swe_grk_glc_mnd_rom_hun_alb_owc_sid_mao_aeg_kor_fbf_bos_urd_akn_tag_knd_jav_tsw_swt_pan_guj_rus_cze_gam_ind_swa_est_pol_azi_amr_svk_ger_geo_anl_aze_fin_uzb_ven_bsq_hau_sun_igb_tig_amh_mlt_bat_xho_scr_mcd_heb_sod_tha_moo_cic_vie_afr_tur_bul_qcu_krd_ben_dyu_cnt_spa_bem_prs_ita_dut_chh_yor	0.506641797568653	1.19067007152536	0.236813407134723
481	mnd_amr_pol_fin_moo_ind_heb_sod_rus_alb_lit_grk_xho_scr_sun_dut_afr_sid_jpn_bem_ger_slo_hun_svk_igb_guj_mly_chh_nor_jav_mol_tig_ukr_bam_yor_prs_bos_gam_azi_est_por_rom_geo_qcu_mcd_tml_pan_akn_ben_amh_krd_dgb_cze_tur_zul_ctl_eng_vie_wly_lat_spa_fre_tsw_glc_knd_aeg_kor_swa_mlt_bsq_tag_tha_owc_swt_bul_arw_mao_cnt_anl_hau_tsn_urd_dyu_ven_hin_ses_lda_bat_aze_ewe_fbf_ita_swe_uzb_cic	0.140240712122997	0.328047822834795	0.743612919354949
482	sun_aze_mol_swe_mnd_tag_tha_ind_alb_lda_bam_hun_qcu_ger_eng_wly_mcd_grk_tml_slo_bem_rom_nor_scr_tur_dut_jpn_dyu_spa_bsq_tsn_yor_anl_cic_mao_vie_fre_rus_uzb_glc_tig_tsw_fbf_ukr_lit_arw_bat_aeg_ses_pol_afr_ewe_hau_igb_prs_owc_geo_akn_chh_moo_ctl_lat_ita_mlt_pan_zul_gam_bos_krd_fin_hin_est_azi_amh_heb_cze_xho_dgb_sid_knd_mly_amr_bul_guj_swa_urd_sod_swt_ben_cnt_ven_kor_por_svk_jav	0.214337518639843	0.562702837136116	0.574991229858109
483	nor_swt_tha_sun_aeg_ger_vie_wly_swa_ita_mlt_chh_zul_lda_gam_afr_anl_fre_tag_tsn_eng_jpn_mao_por_knd_prs_lit_jav_mol_aze_fin_bul_akn_cnt_mnd_scr_moo_tig_sid_spa_tml_xho_uzb_hun_guj_amr_igb_yor_mly_cic_rom_sod_geo_arw_ctl_bat_dgb_azi_swe_urd_grk_hin_svk_amh_bos_tsw_glc_ewe_ven_mcd_fbf_ses_heb_dyu_ukr_ben_owc_tur_slo_pol_rus_ind_krd_pan_bem_alb_cze_est_bam_hau_lat_kor_bsq_qcu_dut	0.612855881860658	1.58878080464189	0.115503949871882
484	aze_krd_alb_geo_arw_bem_tag_grk_jav_dut_slo_dgb_rus_eng_urd_anl_cnt_jpn_nor_est_ita_ukr_chh_mcd_ctl_tur_svk_igb_afr_mol_glc_cic_gam_spa_lda_sun_rom_ven_mnd_hin_ses_hun_aeg_tsn_dyu_heb_akn_bul_ind_azi_moo_knd_scr_xho_mao_swa_swt_bos_ger_tsw_bam_mly_amh_sid_tml_guj_prs_mlt_hau_owc_bsq_pan_ben_lit_fbf_lat_ewe_pol_zul_uzb_cze_amr_qcu_fin_fre_tig_wly_tha_vie_swe_yor_kor_bat_sod_por	0.12681001711889	0.290374186124305	0.772176494802784
485	bsq_moo_cic_ven_uzb_jav_wly_pan_swa_nor_knd_ewe_zul_tsw_arw_mly_urd_mnd_igb_fre_dut_bam_dyu_anl_fin_kor_lit_est_alb_afr_gam_heb_ben_sod_amh_grk_hau_swe_pol_glc_tml_bat_krd_sid_mol_aeg_swt_lat_azi_bos_jpn_yor_xho_mcd_guj_hin_prs_rus_dgb_akn_mlt_owc_eng_bul_spa_qcu_rom_mao_cze_tag_vie_ukr_svk_ger_geo_fbf_ses_ctl_tur_hun_amr_scr_tsn_ita_sun_por_tig_tha_slo_aze_bem_cnt_chh_lda_ind	0.45539288229192	1.07798536644641	0.283828439383165
486	svk_fbf_arw_afr_ven_prs_scr_heb_knd_bem_tsn_akn_bos_ita_dgb_nor_xho_fin_mao_amh_tur_sod_tag_glc_slo_ben_ses_hin_swa_chh_aeg_sun_moo_azi_ukr_por_kor_lit_alb_est_jav_bsq_hau_owc_aze_lda_tha_fre_hun_tsw_igb_uzb_jpn_gam_ind_swe_ewe_bam_sid_guj_cze_rus_mnd_cic_pol_bat_yor_wly_bul_tml_cnt_ger_vie_urd_lat_tig_anl_mly_rom_pan_mol_zul_swt_grk_qcu_dyu_krd_amr_geo_eng_ctl_mcd_mlt_dut_spa	-0.467575791391648	-1.20365208868952	0.231778925980686
487	heb_hin_ger_ctl_tsw_swe_hun_aze_uzb_nor_krd_rus_scr_swt_moo_mnd_lit_tsn_sun_prs_akn_eng_fbf_svk_tml_bos_glc_cic_est_alb_hau_mao_amr_por_zul_dgb_ses_cnt_yor_qcu_sid_afr_mly_mol_tag_knd_grk_urd_jpn_owc_tha_bsq_gam_guj_lda_ben_anl_lat_ita_ven_dyu_spa_cze_ind_azi_arw_aeg_slo_swa_jav_pan_vie_mlt_bam_kor_sod_xho_amh_tig_fre_pol_ewe_rom_bem_igb_bul_mcd_bat_wly_fin_ukr_dut_geo_chh_tur	NA	NA	NA
488	bam_bat_bos_guj_por_igb_gam_tig_ukr_heb_sun_ind_dut_lda_mol_slo_knd_aze_est_dgb_amh_ita_aeg_dyu_geo_mao_anl_wly_tsw_sid_sod_pol_scr_afr_fre_eng_mnd_mlt_pan_cnt_hun_grk_rus_jav_swt_lat_bul_amr_ven_spa_tag_qcu_swa_kor_chh_cze_nor_hau_vie_mcd_ger_tur_uzb_svk_fbf_lit_azi_bem_fin_swe_krd_ctl_tml_akn_owc_alb_prs_ben_arw_tsn_bsq_rom_zul_ewe_jpn_yor_xho_urd_cic_glc_ses_tha_moo_hin_mly	-0.204432988885194	-0.481596516665439	0.631223924232238
489	scr_urd_akn_amh_mao_dut_xho_bam_tig_jpn_ctl_dgb_ukr_eng_hau_ewe_swa_knd_ger_pan_uzb_sid_rom_geo_hin_fbf_tur_heb_jav_mly_tag_rus_bul_ind_lit_sun_fin_vie_owc_ita_nor_aeg_gam_qcu_mcd_amr_bsq_tha_lda_glc_arw_slo_kor_prs_fre_tml_krd_afr_swe_zul_mnd_wly_guj_aze_alb_por_tsn_grk_bat_lat_tsw_spa_dyu_pol_anl_est_ben_cze_igb_bem_mlt_cnt_ven_hun_chh_cic_yor_svk_sod_azi_mol_bos_ses_swt_moo	0.716775877206968	1.82153126347805	0.0717409981341979
490	spa_ben_swa_ind_mly_heb_fin_gam_geo_chh_fre_tha_jav_sod_ukr_tsn_zul_lda_fbf_igb_ita_mlt_svk_vie_mnd_rus_grk_uzb_ewe_owc_cze_glc_bsq_azi_pan_ctl_wly_dyu_mao_dut_aze_rom_xho_kor_hin_krd_ger_afr_tag_amh_ven_moo_slo_mol_anl_est_alb_tig_pol_arw_yor_tml_cnt_nor_swt_dgb_cic_tur_swe_knd_por_urd_eng_bem_hun_hau_aeg_lat_sid_prs_akn_qcu_guj_mcd_amr_bos_sun_bat_bul_tsw_ses_bam_scr_jpn_lit	0.787174905805033	2.19453561768877	0.0306874285535836
491	tur_dgb_anl_cze_guj_eng_zul_owc_lit_mcd_gam_rus_tag_svk_bsq_akn_mol_ben_hau_mnd_nor_azi_swa_arw_ind_wly_alb_knd_glc_pol_krd_amh_grk_scr_xho_sod_fre_moo_swt_aeg_mao_igb_bat_ita_ukr_urd_ewe_chh_mly_jpn_afr_cnt_rom_vie_uzb_dut_tml_tha_amr_por_est_geo_lda_tig_slo_pan_bem_bul_fin_cic_sid_ger_hin_dyu_sun_spa_ses_kor_tsn_prs_fbf_hun_bam_heb_aze_mlt_lat_swe_qcu_tsw_bos_ctl_jav_ven_yor	0.227373003948433	0.582400191054782	0.561706499559786
492	tsw_aeg_kor_mol_ita_alb_lit_wly_grk_heb_aze_bem_tur_swt_swa_svk_spa_mlt_jav_mly_akn_dgb_yor_bat_prs_rus_bsq_amr_uzb_jpn_ind_por_cnt_lat_dut_owc_urd_ven_ukr_glc_qcu_bul_gam_azi_zul_sid_amh_hau_moo_bam_chh_sun_mcd_hun_swe_geo_cic_mao_fbf_lda_ewe_hin_nor_fin_xho_ben_ger_anl_bos_tig_tag_slo_tsn_sod_afr_arw_dyu_vie_scr_pan_est_igb_krd_mnd_pol_tha_ses_ctl_cze_tml_fre_knd_guj_rom_eng	-0.370358410761376	-0.901414596096888	0.369696458703414
493	xho_lda_cnt_sun_mnd_ukr_anl_zul_cic_qcu_est_tig_sod_ind_mao_glc_azi_rom_ger_tml_pan_bem_dut_ita_tag_lit_hau_hun_chh_lat_owc_mlt_slo_fbf_bam_geo_mly_heb_amh_prs_swa_dgb_arw_bsq_ctl_tha_ben_swe_bos_bul_rus_svk_scr_tsw_por_eng_urd_hin_ewe_mcd_amr_akn_tur_alb_gam_yor_krd_fre_kor_grk_ses_fin_aze_vie_sid_cze_jav_guj_igb_afr_swt_wly_spa_jpn_pol_dyu_tsn_knd_bat_moo_ven_uzb_nor_mol_aeg	0.667291840564716	1.7878339732408	0.0770598481031331
494	mnd_gam_tml_owc_heb_zul_grk_swa_slo_hin_mcd_arw_por_bos_moo_guj_rus_ger_ses_mol_urd_sod_akn_ewe_ukr_lda_cnt_cic_amr_lat_mly_spa_amh_afr_geo_aze_hun_tsw_tha_dyu_bsq_mlt_dgb_bem_scr_glc_qcu_bam_cze_wly_alb_tag_uzb_ven_jpn_bul_fin_prs_rom_ind_pol_jav_sun_fre_ctl_chh_igb_mao_tur_ita_nor_vie_bat_fbf_pan_kor_xho_dut_hau_swt_azi_lit_sid_swe_tig_tsn_est_yor_knd_krd_svk_anl_eng_ben_aeg	0.83728710595287	2.02534828910718	0.0456978008843997
495	pan_bsq_ben_urd_swa_alb_swe_bem_mcd_lda_lit_rus_chh_swt_geo_hin_ewe_anl_ses_ger_tag_owc_fin_lat_pol_ita_sod_knd_akn_qcu_xho_hau_por_tsn_sid_yor_eng_tha_mnd_mao_slo_cnt_hun_bam_gam_azi_cze_ind_ctl_heb_kor_dut_nor_grk_amr_prs_bos_est_cic_glc_dgb_dyu_jpn_svk_wly_zul_bat_tig_ukr_fre_tur_arw_bul_amh_jav_igb_scr_fbf_sun_moo_krd_tml_uzb_aeg_mlt_rom_guj_mly_afr_tsw_mol_spa_aze_ven_vie	0.164880116658087	0.389834167541464	0.697550530995054
496	bul_tur_lda_owc_heb_igb_bem_ven_lat_xho_fbf_ukr_swe_jav_dyu_svk_tag_est_ewe_hin_anl_mol_pan_ind_fre_tig_ses_eng_lit_wly_dgb_aeg_mnd_sod_ben_tml_hun_tsw_mlt_mcd_spa_mly_tha_tsn_ita_sid_prs_rus_chh_fin_mao_aze_urd_pol_qcu_cic_bat_swt_amh_nor_ger_uzb_krd_guj_jpn_cze_bos_arw_bam_rom_kor_alb_vie_zul_sun_scr_yor_geo_knd_bsq_cnt_grk_swa_slo_gam_hau_afr_azi_glc_moo_por_ctl_amr_dut_akn	-0.209981991120869	-0.513202870929028	0.609026414950283
497	mly_kor_spa_pan_dgb_ses_swt_prs_cze_fin_hau_afr_aeg_cnt_sun_sid_sod_fre_dyu_heb_swe_por_zul_mlt_ben_igb_krd_arw_aze_lda_wly_hun_ind_tsn_moo_scr_vie_bsq_guj_grk_knd_bam_pol_alb_est_xho_geo_ger_ukr_ctl_tml_amh_ewe_lit_tig_chh_svk_azi_uzb_tsw_tag_urd_swa_cic_amr_bat_mao_glc_bul_gam_lat_jpn_yor_mnd_qcu_rom_slo_jav_tha_hin_tur_eng_ven_bem_dut_mcd_anl_rus_fbf_owc_mol_nor_ita_bos_akn	-0.11971609923409	-0.307284356704011	0.759313984031264
498	hau_hun_sid_uzb_geo_arw_bam_mnd_chh_ger_mcd_ben_slo_nor_jpn_dut_dyu_tml_fre_pan_est_bat_rom_ind_grk_fin_tig_dgb_vie_ctl_amr_kor_eng_mlt_lat_xho_bos_scr_cze_prs_guj_spa_yor_bsq_rus_gam_fbf_swt_cic_knd_zul_swa_tha_heb_mly_owc_ukr_afr_aeg_lda_tag_bem_por_qcu_tur_hin_tsw_moo_sun_urd_svk_glc_anl_azi_cnt_mao_sod_ita_wly_pol_bul_ses_aze_amh_alb_jav_lit_akn_mol_ven_krd_tsn_igb_swe_ewe	-0.179641334053631	-0.389027192448547	0.698145335178794
499	afr_mao_fin_tsn_tur_urd_moo_xho_dyu_yor_knd_swa_lat_prs_jpn_dgb_hau_mly_qcu_azi_grk_eng_mcd_pan_bam_vie_kor_por_tha_cic_ita_owc_swe_lit_amh_tml_glc_jav_arw_sun_heb_ven_dut_bsq_sid_ben_igb_tig_tsw_guj_pol_cze_akn_aeg_aze_fbf_slo_zul_chh_sod_spa_amr_swt_hin_geo_rom_ukr_ger_bos_cnt_mol_mlt_rus_lda_anl_bat_mnd_est_tag_ses_ind_uzb_alb_svk_hun_wly_fre_krd_bul_ewe_nor_scr_ctl_bem_gam	0.424739055507442	1.01424080941061	0.313099308360409
500	amh_tag_tsw_chh_bat_kor_heb_anl_guj_hin_lit_prs_aeg_spa_pan_mao_swa_krd_jpn_est_igb_dyu_cnt_tml_ewe_hau_cic_gam_xho_akn_qcu_lat_grk_uzb_cze_aze_bos_sid_bem_bam_mnd_urd_dgb_afr_jav_mlt_svk_zul_ctl_rus_fin_lda_amr_knd_tig_wly_arw_alb_geo_tha_ven_rom_mol_hun_yor_nor_ita_ben_fre_mly_sun_por_tsn_bsq_ind_dut_tur_azi_moo_scr_fbf_bul_ukr_mcd_ses_owc_ger_sod_glc_swt_swe_pol_slo_eng_vie	-0.745805926963265	-1.81358067547333	0.0729675717425715
501	bsq_cic_mol_vie_aze_igb_dut_sid_por_cnt_uzb_mly_lat_akn_chh_rom_hin_ctl_fbf_nor_svk_tur_scr_ewe_glc_yor_krd_slo_prs_dyu_heb_swt_sod_eng_ven_bam_ita_wly_tsw_mao_hun_jpn_bat_bem_ses_lda_gam_ben_swe_zul_hau_tsn_kor_tig_xho_swa_mcd_est_tag_alb_guj_knd_spa_fre_afr_owc_moo_mnd_rus_bos_ind_pol_geo_grk_jav_ukr_ger_anl_sun_dgb_urd_fin_arw_lit_tml_aeg_tha_cze_amh_pan_amr_bul_mlt_azi_qcu	-0.131494667836531	-0.330743948783524	0.741581907824902
502	ind_afr_hun_pol_ukr_zul_xho_eng_igb_ewe_tha_slo_bam_bul_yor_spa_akn_heb_azi_amh_nor_tml_cze_pan_rom_owc_geo_cnt_qcu_krd_mao_dgb_bos_prs_swe_hin_mnd_amr_rus_glc_sun_ger_guj_alb_lat_anl_mly_por_sod_ita_sid_fre_dut_swt_mol_scr_wly_kor_tur_chh_moo_knd_grk_bem_vie_fin_tag_cic_dyu_fbf_swa_uzb_aze_jav_lda_hau_jpn_ses_ctl_est_arw_lit_aeg_tsn_urd_tig_tsw_gam_bsq_bat_svk_mcd_ben_mlt_ven	0.66924777248081	1.52181903250045	0.131447435159178
503	bsq_svk_heb_bat_vie_owc_alb_rom_kor_slo_mnd_sod_tig_bos_afr_jav_cic_dyu_krd_mcd_tag_mlt_fin_hau_ctl_pol_arw_sid_wly_guj_tha_glc_ukr_uzb_nor_qcu_dut_swa_tsn_bam_xho_cnt_knd_igb_gam_prs_chh_rus_yor_hin_moo_est_scr_anl_ven_bem_geo_bul_ger_ind_grk_spa_hun_lit_jpn_ses_swt_lat_tsw_fbf_azi_aze_sun_mao_por_urd_zul_dgb_swe_ben_mol_aeg_ita_ewe_tml_eng_pan_amh_cze_amr_lda_fre_akn_tur_mly	-0.144937396628512	-0.324450108821691	0.746325927416661
504	cnt_tsn_tur_hin_akn_swt_sid_kor_rom_tha_amr_mlt_tig_mly_afr_yor_pan_dyu_urd_bos_eng_vie_chh_lat_glc_heb_dgb_uzb_prs_hun_jav_bsq_anl_nor_bat_alb_grk_ven_mnd_bul_qcu_lda_svk_swe_geo_owc_fre_cic_por_est_fbf_jpn_guj_tag_wly_ses_fin_ukr_moo_dut_zul_sun_ctl_xho_scr_tml_aeg_mao_hau_slo_knd_ewe_mol_mcd_krd_arw_amh_spa_azi_tsw_ind_sod_pol_ben_ger_cze_aze_swa_ita_bam_igb_bem_gam_lit_rus	0.619212534632513	1.41283674631278	0.161041729307752
505	pan_fbf_bul_rom_dut_tig_sod_ewe_svk_yor_slo_bam_qcu_anl_azi_fre_geo_grk_nor_amh_por_lat_gam_tur_tha_amr_moo_dyu_lda_ger_arw_uzb_scr_aeg_eng_akn_swt_dgb_bsq_guj_zul_kor_mol_vie_pol_ses_swa_prs_lit_rus_wly_bos_chh_owc_sid_afr_igb_mcd_swe_hau_ind_ukr_jav_ctl_cic_xho_spa_ven_knd_tsn_bat_tsw_bem_fin_hin_mly_krd_tag_cnt_ita_glc_est_mlt_aze_urd_mnd_mao_hun_cze_alb_tml_jpn_heb_sun_ben	-0.599047741000028	-1.40456271254645	0.163482488251903
506	jav_bos_mcd_chh_grk_dgb_hun_tml_spa_bat_zul_ben_akn_swa_tag_mao_geo_lat_rom_arw_rus_sun_kor_yor_mlt_wly_hau_cnt_pan_urd_tur_vie_jpn_ven_aze_dyu_xho_aeg_sod_eng_tig_afr_glc_mnd_hin_krd_ses_mol_slo_por_ewe_alb_mly_swe_anl_swt_tsw_fre_bsq_dut_moo_tha_pol_bem_ind_cze_sid_bul_cic_lda_heb_knd_owc_bam_azi_tsn_uzb_svk_guj_ita_ctl_ukr_lit_fbf_est_scr_ger_gam_qcu_amr_amh_nor_igb_fin_prs	0.767711765237923	1.93712670075536	0.0557646515444166
507	mcd_dgb_sod_pan_rom_krd_urd_qcu_mol_alb_afr_fbf_mly_aze_heb_ben_ctl_tag_guj_arw_spa_hin_aeg_mao_swa_bam_gam_tsn_akn_igb_xho_prs_glc_scr_jpn_amh_geo_fin_slo_swt_ven_ind_amr_hau_pol_cic_bem_anl_hun_yor_lat_sid_dut_tur_ger_tml_swe_cnt_lit_sun_knd_grk_kor_eng_mlt_jav_uzb_ewe_por_svk_bat_azi_lda_fre_wly_moo_bul_vie_tig_tsw_ukr_mnd_est_ses_bos_dyu_tha_rus_ita_owc_chh_bsq_cze_nor_zul	-0.800366059343568	-2.09895367499032	0.0385305222756874
508	kor_geo_ven_fre_fbf_bat_por_ger_guj_ita_moo_cic_urd_cze_mcd_est_alb_mly_swa_yor_swe_bem_eng_rom_tha_chh_xho_tig_dyu_scr_tml_ben_aze_sun_amh_gam_owc_pan_ses_lda_amr_cnt_ukr_lat_mnd_dut_wly_nor_lit_glc_tsn_fin_mlt_swt_mao_dgb_tsw_bul_jpn_pol_sid_jav_grk_prs_ewe_heb_akn_svk_bsq_qcu_krd_knd_hin_ind_bam_azi_hun_ctl_tur_bos_mol_spa_afr_uzb_rus_aeg_sod_slo_zul_hau_anl_igb_vie_arw_tag	0.14594893991513	0.336392214363268	0.737332968308487
509	igb_rom_fin_tag_bsq_moo_bat_tig_mao_nor_gam_zul_bos_grk_knd_pol_guj_krd_aze_ita_sod_geo_urd_heb_arw_hau_slo_xho_pan_ewe_svk_tur_jav_bam_anl_scr_kor_amh_aeg_fbf_mly_dut_cic_hun_ukr_afr_jpn_prs_chh_tha_mnd_fre_amr_spa_vie_tml_mcd_owc_ven_ger_uzb_swt_tsw_bul_ben_hin_swe_mlt_wly_rus_est_qcu_swa_ctl_lda_sun_ses_azi_yor_por_eng_bem_lit_tsn_dyu_glc_lat_cnt_ind_akn_sid_cze_dgb_mol_alb	-0.401512076215437	-0.965208901607681	0.336943406439136
510	moo_mly_owc_slo_prs_nor_ger_ita_mlt_rom_mol_yor_tig_afr_akn_qcu_bat_bul_tha_hin_bos_mcd_spa_mao_pol_est_krd_ctl_fin_lit_lat_amh_guj_arw_ven_jpn_cze_swt_bam_tur_hun_ses_sid_alb_eng_ind_bem_lda_kor_anl_cnt_aze_igb_grk_svk_zul_dyu_dut_pan_tsw_sun_aeg_geo_tml_ewe_cic_rus_azi_urd_scr_amr_mnd_xho_gam_swe_fbf_uzb_dgb_glc_swa_heb_wly_por_vie_sod_hau_chh_knd_ben_fre_jav_ukr_bsq_tag_tsn	0.026413955295697	0.0602812978904155	0.952060948804453
511	rom_bsq_afr_aeg_owc_yor_heb_tig_est_glc_wly_tha_swt_mnd_hun_bos_sod_fbf_por_cnt_mlt_uzb_lda_tsn_tur_scr_xho_rus_ind_mao_ctl_cic_alb_knd_ewe_jpn_aze_sid_grk_zul_ben_krd_hin_mcd_guj_mly_tsw_ven_igb_dgb_dut_bem_bam_tag_eng_svk_ger_jav_amh_tml_cze_mol_anl_fre_lit_moo_qcu_chh_ses_swa_fin_urd_akn_ukr_amr_bul_bat_vie_nor_pan_lat_kor_sun_gam_arw_hau_spa_dyu_geo_azi_ita_slo_swe_prs_pol	-0.13865750628235	-0.342517049439189	0.732734732193386
512	ven_uzb_owc_mlt_eng_aze_vie_tag_tur_ukr_sun_sod_tsn_heb_jpn_grk_tig_lat_rom_pan_krd_lda_tha_mol_bam_por_rus_lit_cnt_jav_prs_scr_bos_fre_xho_mcd_urd_est_knd_swa_moo_aeg_sid_hun_tsw_swe_fbf_fin_anl_ctl_ses_arw_wly_mly_dgb_mnd_afr_svk_alb_slo_bat_glc_yor_kor_spa_chh_zul_bsq_amh_ind_bul_gam_ger_cze_tml_cic_ita_geo_akn_mao_azi_amr_bem_igb_nor_dut_guj_qcu_swt_hin_hau_ben_dyu_ewe_pol	-0.505557307500571	-1.10508046855331	0.271975489802169
513	prs_grk_cnt_mao_mcd_ewe_amr_rus_swa_tur_hun_arw_bsq_ven_fre_aeg_ukr_bam_kor_vie_ctl_ita_geo_nor_cic_dut_igb_sod_pol_cze_glc_hau_bos_ben_yor_bul_krd_por_svk_tig_guj_fin_knd_owc_anl_sun_est_mnd_urd_swe_mly_eng_swt_rom_wly_zul_dyu_bat_heb_moo_dgb_qcu_hin_pan_tha_alb_afr_ses_tag_bem_lit_tml_lda_gam_azi_tsn_scr_jav_mlt_sid_akn_xho_lat_ind_chh_aze_amh_jpn_tsw_fbf_uzb_mol_spa_ger_slo	-0.51643480193802	-1.33674603022358	0.184566503436497
514	xho_slo_uzb_arw_pol_zul_igb_tml_swt_gam_hin_pan_swa_mcd_mly_alb_lda_azi_bsq_lat_mlt_tag_dyu_hun_aze_knd_ewe_wly_ben_guj_rom_ukr_dut_fbf_tig_ita_tur_fre_moo_tsw_prs_ven_rus_jpn_kor_est_bos_geo_glc_por_bul_ger_mol_ses_hau_akn_grk_tsn_nor_sod_bem_spa_bam_amh_fin_sid_heb_qcu_cic_cze_ctl_eng_anl_lit_yor_swe_afr_urd_bat_scr_mao_dgb_tha_vie_krd_chh_aeg_amr_cnt_sun_jav_owc_svk_ind_mnd	0.414478464565868	0.99522583799531	0.322208871489941
515	glc_hin_lat_moo_fre_mcd_tur_azi_dgb_fin_aze_guj_scr_fbf_tha_rom_afr_ita_bos_bam_tig_ukr_hun_cnt_bsq_knd_igb_wly_jav_ind_bul_sod_cze_swt_tsn_vie_swe_est_bem_por_ger_hau_uzb_akn_arw_qcu_mol_prs_bat_gam_spa_krd_aeg_ctl_urd_ewe_ses_kor_mly_anl_owc_heb_jpn_svk_sun_pol_amh_ben_dut_lit_grk_swa_lda_pan_mnd_rus_nor_xho_dyu_cic_zul_ven_tsw_mlt_slo_tag_amr_sid_geo_mao_eng_alb_yor_chh_tml	NA	NA	NA
516	gam_fin_mao_mlt_hun_nor_ukr_anl_knd_glc_swe_uzb_moo_urd_heb_cic_igb_mnd_por_tur_mol_chh_grk_ita_slo_rom_tag_swa_akn_geo_bsq_guj_aze_sid_dyu_tsw_fbf_bul_mly_aeg_mcd_ben_svk_bam_zul_afr_est_tha_pan_bos_qcu_bem_kor_ctl_krd_arw_spa_scr_pol_ind_bat_lda_rus_jav_ven_alb_amr_fre_cze_lat_amh_ewe_lit_azi_hin_sun_xho_yor_jpn_wly_swt_tsn_dut_ger_cnt_dgb_ses_tml_eng_owc_hau_prs_tig_vie_sod	0.171221674921755	0.4482429665492	0.655020409066186
517	por_ita_fre_arw_knd_anl_bam_hin_rus_vie_swe_ben_yor_slo_wly_mly_akn_igb_bos_tha_amh_qcu_scr_ewe_rom_afr_tur_sod_lda_gam_cic_mao_aze_pol_mol_dut_ctl_hau_prs_spa_azi_swt_est_guj_pan_xho_bul_nor_tag_ger_ukr_ind_chh_tig_uzb_zul_bsq_tsn_lat_amr_hun_jav_owc_geo_mcd_sid_aeg_kor_fbf_mlt_dgb_fin_moo_heb_tsw_ven_bem_svk_eng_cnt_alb_cze_mnd_bat_tml_swa_jpn_grk_sun_ses_urd_lit_glc_krd_dyu	0.380419632088996	0.983404788228307	0.327959749643867
518	mnd_pan_chh_ben_tha_scr_sod_cnt_guj_ind_owc_bam_xho_mao_pol_qcu_afr_knd_alb_vie_zul_igb_ven_lda_arw_amh_fre_rus_mol_urd_anl_tur_tsw_heb_swa_spa_geo_grk_dut_wly_cze_bul_jav_nor_hau_bat_sun_tag_aze_ctl_kor_yor_mly_gam_hin_est_krd_prs_bsq_slo_cic_amr_swt_ses_ukr_aeg_mcd_dyu_glc_ita_tig_azi_lit_por_mlt_bem_moo_dgb_jpn_akn_eng_rom_hun_tsn_fbf_uzb_fin_ewe_sid_tml_lat_bos_swe_svk_ger	-0.175260976961	-0.411874194488334	0.681379396434226
519	urd_ger_geo_mol_swa_prs_lit_fbf_ben_xho_grk_hun_qcu_bsq_vie_rus_sod_anl_bat_dgb_afr_moo_yor_cze_aze_jav_fre_ses_mlt_arw_tag_spa_swe_ctl_knd_azi_ind_krd_cic_igb_scr_swt_lat_ukr_bos_mao_tsn_slo_lda_dyu_bam_heb_tig_akn_por_svk_rom_tur_cnt_tsw_sun_ita_bul_mly_wly_pan_ven_tml_ewe_bem_guj_kor_alb_hau_chh_nor_owc_hin_aeg_sid_uzb_zul_amr_dut_pol_tha_eng_est_fin_glc_amh_mnd_jpn_gam_mcd	-0.448754415363443	-1.05834452153431	0.292639611854591
520	ctl_eng_uzb_hin_svk_tsw_mcd_tig_mao_chh_glc_heb_mly_tag_ukr_bat_krd_aeg_xho_swe_sod_cic_cnt_hun_nor_akn_fin_lit_est_owc_knd_scr_sid_ben_dyu_rus_aze_sun_bam_swt_tur_yor_prs_ewe_geo_bul_por_amr_ger_ind_swa_mnd_fbf_guj_bos_igb_lda_zul_jpn_alb_azi_mol_spa_jav_vie_gam_bsq_kor_afr_grk_wly_tsn_anl_tml_hau_amh_lat_mlt_bem_ses_ita_fre_tha_ven_pol_rom_urd_qcu_pan_slo_arw_moo_cze_dgb_dut	0.00121688479906251	0.00295843985542086	0.997645846755809
521	lda_lit_knd_eng_hau_bul_tsw_sid_guj_afr_lat_slo_swt_fre_cze_pol_yor_aze_sun_bat_ger_geo_grk_rus_wly_bam_igb_tig_hin_dut_arw_mly_cnt_rom_qcu_vie_nor_scr_jpn_krd_spa_owc_por_swe_mao_heb_aeg_ind_amr_tml_anl_fbf_mnd_tag_chh_gam_dyu_xho_svk_urd_mol_moo_bos_zul_glc_alb_tur_tha_bem_ewe_mcd_tsn_sod_est_ita_hun_ukr_jav_amh_akn_fin_dgb_ses_ven_kor_prs_swa_pan_mlt_bsq_ctl_ben_azi_cic_uzb	-0.593752724408844	-1.40791337092047	0.162490684151977
522	igb_ewe_spa_slo_grk_azi_vie_mly_svk_mao_jpn_tig_fbf_pan_tml_krd_amh_glc_akn_swe_anl_ctl_arw_rom_yor_qcu_est_scr_ger_fin_cze_zul_uzb_bat_ita_tha_chh_pol_tag_rus_hau_mcd_cnt_alb_amr_ven_bam_bem_bos_mol_ben_sid_mlt_ukr_mnd_bul_dyu_ind_tur_nor_cic_aze_geo_lda_dut_prs_bsq_owc_ses_jav_knd_hin_swt_xho_gam_kor_sun_guj_lat_aeg_wly_sod_swa_moo_por_lit_hun_tsw_eng_dgb_fre_urd_heb_afr_tsn	-0.202270000318846	-0.549536838281855	0.583954320991733
523	amr_dgb_swe_uzb_kor_heb_grk_tag_tha_hin_mcd_prs_tml_hun_rus_ven_zul_krd_igb_nor_fbf_pan_azi_glc_cnt_bat_aeg_alb_mao_jpn_aze_tig_rom_bem_mnd_swa_tur_lat_por_bul_ind_pol_sod_tsw_knd_est_dut_vie_arw_xho_anl_svk_slo_amh_lda_bam_mlt_ita_sun_yor_ben_ewe_scr_chh_eng_mly_geo_urd_jav_cze_ctl_tsn_moo_bsq_wly_akn_cic_lit_sid_afr_qcu_dyu_fin_guj_spa_ger_hau_gam_owc_bos_fre_swt_ukr_mol_ses	-0.502527821668837	-1.33391124249861	0.185490432447216
524	tml_aze_moo_chh_sod_ger_swa_xho_hin_tig_mlt_slo_bem_prs_cze_lda_svk_glc_mly_lat_amh_ben_tur_nor_gam_lit_tsn_knd_bat_krd_geo_arw_mol_guj_aeg_akn_anl_sun_fbf_owc_ewe_fin_est_rom_pan_ven_bam_tsw_vie_ses_rus_eng_afr_mnd_bos_qcu_grk_azi_fre_jav_dgb_hun_scr_yor_hau_tha_swe_pol_amr_sid_tag_ukr_mcd_igb_ita_alb_cic_jpn_bsq_dut_urd_spa_heb_kor_cnt_dyu_swt_por_ctl_mao_ind_wly_zul_bul_uzb	0.0241575491902195	0.0540751115231801	0.956991315100137
525	jav_svk_sun_chh_ita_tur_azi_ven_ind_heb_tig_sod_moo_ewe_urd_rom_geo_nor_bsq_guj_dyu_wly_pan_cic_hin_eng_afr_tsw_hun_tml_prs_uzb_vie_ukr_aeg_dut_alb_amr_cze_xho_zul_tha_bul_mol_jpn_bos_owc_mcd_spa_anl_mly_fin_glc_bem_pol_qcu_krd_ger_aze_swe_dgb_fbf_grk_ctl_bam_slo_por_knd_mao_lda_scr_lat_hau_lit_igb_est_sid_ben_akn_tag_mnd_tsn_yor_swt_arw_fre_mlt_gam_bat_ses_kor_rus_swa_amh_cnt	0.0220645209700894	0.052490621328322	0.958250353632146
526	bem_mao_bat_pan_pol_ven_mol_grk_aze_por_sid_geo_dgb_amh_ukr_bul_hin_chh_aeg_fre_ctl_tsn_amr_yor_ita_swt_tur_mcd_rom_heb_hun_akn_qcu_dyu_prs_moo_lat_urd_swe_jav_knd_bos_tha_tag_krd_glc_tml_jpn_bsq_cnt_igb_arw_azi_spa_svk_sod_zul_scr_fin_uzb_rus_xho_lda_swa_mnd_anl_afr_tsw_slo_bam_ses_hau_eng_ewe_owc_guj_cze_sun_wly_ind_kor_fbf_ben_alb_ger_est_cic_vie_dut_mly_nor_lit_mlt_gam_tig	-0.291510197025276	-0.657628720465305	0.512401168837657
527	hun_mol_tml_cze_bos_mnd_fin_glc_zul_ses_lat_mlt_tag_aze_ven_eng_bul_dut_hau_aeg_rus_fbf_krd_est_bsq_fre_cnt_gam_mly_heb_ger_akn_por_guj_urd_arw_chh_kor_tha_tur_anl_sod_igb_pol_prs_tig_dgb_bem_ind_hin_ewe_ukr_svk_tsn_swt_vie_nor_slo_sid_owc_azi_lda_rom_spa_cic_grk_bam_alb_pan_uzb_wly_moo_ctl_amh_swe_scr_lit_amr_afr_yor_geo_knd_xho_mao_mcd_tsw_ita_jav_bat_jpn_swa_ben_qcu_sun_dyu	-0.260867714431231	-0.669084432260182	0.505099202687159
528	bos_prs_lat_pol_afr_scr_vie_fbf_swa_slo_cic_tag_arw_bul_tur_tha_dyu_ita_krd_xho_ses_jpn_chh_geo_yor_amh_svk_grk_rus_akn_ukr_sid_kor_urd_pan_eng_alb_bam_sod_por_spa_hun_owc_bat_tig_glc_moo_swt_ewe_lit_anl_knd_lda_bem_amr_bsq_est_mol_cze_hau_cnt_tsn_tsw_tml_igb_mao_mlt_swe_dgb_rom_ben_hin_ven_dut_mly_mnd_sun_jav_uzb_heb_guj_aeg_azi_fre_fin_ind_qcu_mcd_ger_nor_aze_ctl_gam_zul_wly	-0.337223854667262	-0.799346719664546	0.426126274121709
529	pol_nor_dut_owc_bsq_tsw_prs_jav_fre_moo_est_mly_azi_ita_bem_ctl_kor_akn_pan_por_mol_lit_amr_anl_wly_aeg_afr_vie_urd_swe_amh_cze_cic_yor_zul_sod_bos_tml_sun_igb_geo_guj_ukr_bam_lat_qcu_slo_bat_mao_rus_jpn_ger_dgb_spa_mcd_ven_glc_mlt_ewe_hau_ses_ben_xho_fbf_tig_alb_ind_tur_lda_fin_uzb_mnd_chh_gam_aze_arw_krd_rom_bul_tsn_hun_tha_sid_grk_svk_scr_heb_cnt_hin_swa_dyu_knd_eng_tag_swt	-0.0788817635233178	-0.175994590862685	0.860680852396833
530	alb_fbf_tig_mnd_jpn_fin_grk_pan_spa_amr_owc_swt_qcu_tsw_mlt_ctl_mly_lda_igb_tur_bam_bem_akn_azi_aeg_prs_lat_cnt_tag_pol_rus_ses_tha_aze_svk_krd_kor_sid_sun_gam_ind_ita_ukr_wly_mol_ven_mcd_xho_heb_afr_nor_urd_arw_bos_amh_hun_hau_lit_uzb_swa_por_slo_yor_tml_bat_vie_tsn_guj_geo_anl_swe_fre_eng_bsq_zul_bul_dgb_cic_scr_glc_jav_chh_ben_mao_est_moo_sod_hin_knd_ewe_rom_cze_ger_dyu_dut	0.723387789732811	1.70107769357087	0.0922698272856632
531	aeg_ita_mlt_akn_moo_cnt_amh_fbf_wly_heb_bem_dgb_tur_slo_ger_ses_yor_zul_lat_tsn_nor_bam_hau_swt_mao_pan_lit_uzb_igb_krd_guj_prs_anl_mly_ewe_tml_knd_rus_ven_fre_ukr_scr_fin_tag_ind_qcu_sun_jpn_alb_eng_rom_tig_azi_mcd_xho_vie_mol_amr_swe_glc_bos_por_urd_owc_est_svk_spa_chh_lda_dyu_sid_geo_jav_cic_swa_ctl_sod_afr_hun_bat_cze_gam_tha_pol_grk_arw_bul_mnd_ben_kor_aze_tsw_hin_bsq_dut	-0.262585440775853	-0.600401875078775	0.549698768686943
532	sun_kor_igb_fbf_azi_ewe_swe_tag_prs_cnt_slo_dgb_aze_amr_bul_mao_jav_tig_urd_geo_lda_eng_owc_moo_rom_swa_cic_sod_ger_wly_hin_mly_cze_scr_zul_gam_amh_dut_sid_mcd_vie_dyu_pan_nor_mlt_qcu_anl_pol_ses_tsw_ita_afr_svk_arw_bam_mnd_tur_hau_bem_ben_krd_mol_fin_bsq_knd_jpn_bos_swt_chh_xho_tml_akn_lit_tha_aeg_yor_est_rus_tsn_alb_bat_ctl_glc_hun_guj_por_ind_ukr_spa_ven_heb_lat_grk_fre_uzb	NA	NA	NA
533	bsq_sun_tig_ita_knd_xho_ctl_bem_alb_lit_amr_eng_aze_est_nor_swa_slo_swt_fbf_swe_ven_guj_por_dut_tml_ewe_lda_rom_tha_dgb_spa_mcd_bat_ses_dyu_pan_jav_qcu_kor_azi_glc_cze_heb_jpn_pol_scr_bam_tur_mol_svk_vie_tsw_sid_gam_fre_urd_rus_hin_mao_ger_tag_bul_aeg_uzb_ind_ben_cnt_prs_ukr_mly_igb_sod_hun_akn_moo_zul_fin_hau_chh_arw_geo_yor_lat_anl_wly_grk_tsn_cic_mlt_owc_krd_bos_amh_mnd_afr	0.280680368769083	0.754772562052311	0.45229257415214
534	aeg_amr_mol_bat_krd_bul_lit_mly_rom_pol_ses_tig_mlt_anl_vie_ben_slo_fre_dut_nor_dgb_tha_tag_uzb_svk_aze_akn_swe_ctl_moo_knd_alb_tur_fbf_igb_wly_fin_amh_prs_cnt_swt_mao_bos_dyu_ewe_arw_jpn_ven_grk_eng_spa_sid_sun_cze_mcd_geo_tsn_chh_owc_afr_scr_glc_ger_bem_lda_ind_tml_kor_hin_zul_ita_lat_ukr_bam_por_sod_gam_bsq_qcu_cic_hun_guj_azi_jav_xho_yor_swa_urd_est_mnd_rus_heb_hau_tsw_pan	0.202445735082045	0.466374842774531	0.642037812029147
535	dyu_swe_grk_heb_bos_anl_ben_spa_hin_krd_swt_est_zul_amr_moo_bem_ger_tur_lit_tha_xho_tag_aze_afr_guj_bam_dut_cze_sid_rom_chh_ita_prs_mlt_akn_hun_knd_tsn_scr_swa_mly_hau_kor_cic_jav_sod_wly_pol_ven_mcd_alb_nor_eng_amh_bsq_ind_tsw_ukr_arw_geo_bul_ctl_cnt_ewe_owc_mao_uzb_glc_lda_svk_vie_qcu_azi_mol_dgb_tig_igb_bat_gam_rus_sun_tml_urd_fre_por_mnd_ses_pan_fin_slo_fbf_aeg_lat_yor_jpn	0.0814712945035942	0.186761018865466	0.852254822577379
536	rus_gam_wly_knd_hin_mol_yor_chh_zul_bsq_svk_tag_rom_pol_arw_slo_kor_bos_akn_scr_moo_uzb_ctl_xho_est_azi_amr_nor_amh_ewe_swe_tig_owc_bul_alb_lit_sod_fin_anl_afr_ukr_hau_mao_spa_swa_vie_pan_tur_mlt_dut_lat_swt_ben_sid_lda_glc_krd_mly_tha_tml_por_fre_fbf_jpn_dyu_igb_ven_geo_aeg_mnd_prs_cic_heb_cze_cnt_tsn_ita_sun_jav_dgb_guj_qcu_mcd_bem_eng_ind_hun_bat_bam_ger_urd_ses_tsw_grk_aze	0.137047756614417	0.351777881603289	0.72580066100853
537	bat_bam_por_azi_mao_lat_bem_swe_uzb_chh_tag_wly_pol_akn_mcd_pan_dgb_glc_sod_ind_vie_fin_gam_ses_jav_cnt_bos_krd_fre_fbf_spa_eng_mly_dut_knd_tur_geo_ewe_arw_tig_tml_urd_cze_grk_heb_scr_tha_sun_est_kor_aeg_igb_afr_swt_xho_jpn_ven_moo_slo_hin_mol_mlt_qcu_ger_amh_mnd_amr_tsn_alb_lda_rom_prs_yor_anl_bul_sid_ukr_dyu_svk_guj_rus_bsq_zul_hau_owc_ita_swa_ben_ctl_hun_cic_lit_aze_tsw_nor	0.127462614211543	0.327303792346278	0.744173723000562
538	azi_bul_tig_ger_igb_por_hin_ctl_moo_kor_geo_sun_xho_guj_wly_pol_swt_mcd_anl_tml_mnd_scr_arw_zul_ses_glc_dut_svk_mol_swe_tsw_uzb_lat_ben_gam_bam_akn_tsn_yor_chh_mao_bsq_qcu_pan_tha_urd_vie_sod_bos_amh_grk_alb_rus_heb_est_afr_bem_cic_jav_aeg_tag_cze_ind_nor_ewe_ukr_cnt_tur_mly_eng_lda_sid_swa_dgb_fin_bat_dyu_krd_knd_hau_lit_prs_aze_slo_rom_ven_mlt_hun_jpn_spa_owc_fbf_ita_amr_fre	0.779636476704894	1.81864574275185	0.0721841614738311
539	tur_guj_bos_svk_jav_scr_spa_anl_fin_arw_ven_aeg_cze_glc_sun_azi_pol_hau_dyu_lda_owc_moo_aze_vie_hin_gam_eng_tag_zul_akn_yor_swt_cic_ind_grk_fre_fbf_mao_tig_jpn_bem_mol_est_ukr_amh_qcu_por_urd_lat_dut_bsq_sod_bat_ses_tsn_alb_ewe_krd_ben_mcd_xho_bul_bam_mlt_tml_nor_slo_mnd_pan_tha_swe_geo_ctl_amr_igb_swa_rom_wly_knd_kor_lit_uzb_chh_mly_heb_dgb_sid_hun_cnt_prs_afr_ger_tsw_rus_ita	-0.777046571189311	-1.89629425211318	0.0610253766138794
540	geo_ses_dut_rom_ewe_spa_pol_lit_lat_dgb_bam_akn_bul_rus_yor_glc_cze_ctl_fin_ita_svk_ger_dyu_ind_por_guj_urd_swt_mly_jav_knd_qcu_bat_tha_amh_chh_tag_vie_aeg_uzb_krd_scr_grk_nor_xho_tsw_amr_swa_aze_eng_mnd_azi_sun_wly_ukr_prs_mao_bem_owc_slo_mlt_pan_tsn_hun_heb_kor_tur_jpn_bos_fre_swe_bsq_moo_tig_est_gam_afr_lda_fbf_tml_mcd_hin_ven_mol_cic_igb_ben_arw_cnt_alb_hau_zul_sid_sod_anl	-0.565358227388754	-1.36061815936859	0.176922854597879
541	akn_bos_moo_lat_swe_eng_fbf_ind_arw_swa_ewe_tml_dyu_alb_por_xho_tag_tig_igb_rom_aeg_ben_tsn_gam_hun_lda_mol_swt_ukr_ita_dgb_qcu_mao_jpn_mnd_tur_bat_glc_hin_bul_dut_prs_est_mcd_sod_sun_sid_tha_vie_pan_grk_guj_svk_bsq_cnt_fin_mlt_owc_knd_azi_krd_scr_ger_urd_lit_tsw_kor_ses_cic_jav_aze_wly_yor_heb_spa_afr_amr_uzb_chh_pol_geo_amh_fre_nor_ven_bam_hau_anl_cze_ctl_mly_zul_rus_slo_bem	0.130246368339559	0.337411967905632	0.736566717168409
542	knd_spa_rom_anl_urd_guj_tag_arw_ita_lat_pan_ukr_mly_xho_hin_gam_wly_mao_lit_lda_grk_mnd_nor_tml_vie_alb_qcu_yor_amr_ctl_mcd_sun_akn_igb_glc_ind_est_tha_slo_krd_ewe_dyu_owc_jpn_ven_sid_bem_cze_dgb_tsw_aeg_por_aze_pol_afr_tur_tsn_bat_kor_uzb_cic_dut_cnt_hau_jav_bos_amh_ben_bsq_mol_azi_scr_prs_fin_eng_fre_ses_bam_hun_mlt_swa_swe_heb_ger_rus_geo_svk_sod_tig_swt_bul_moo_fbf_chh_zul	0.107988948515678	0.267034849702745	0.790033579009906
543	zul_eng_owc_grk_yor_vie_ger_bul_hau_ewe_nor_swt_aeg_krd_hun_ben_cic_qcu_chh_tml_mnd_mlt_ses_mol_aze_est_kor_akn_alb_tsn_tsw_slo_bam_rus_glc_igb_lit_cze_dyu_mao_ctl_mcd_anl_amr_arw_fin_tur_fbf_xho_wly_ita_knd_moo_svk_tag_rom_pan_sun_uzb_lda_cnt_tha_scr_ind_dgb_fre_dut_prs_pol_bat_heb_bem_sid_gam_tig_geo_mly_afr_ven_lat_hin_jpn_bsq_urd_guj_amh_jav_ukr_swa_swe_bos_sod_azi_por_spa	0.346400562417849	0.819897655970932	0.414370846767368
544	chh_tag_hin_pol_amh_jav_afr_aeg_cnt_hau_eng_sod_mcd_por_scr_jpn_swt_anl_fbf_rus_azi_glc_ven_xho_mnd_spa_tha_dyu_bsq_lit_dut_mlt_ben_bat_rom_tig_bos_cze_sun_alb_grk_igb_mao_ind_yor_swe_est_pan_lat_ses_heb_cic_krd_wly_ita_tml_zul_nor_tur_lda_ewe_owc_moo_fin_fre_mly_tsw_bul_bam_arw_uzb_guj_ger_prs_geo_ukr_akn_tsn_sid_aze_svk_amr_qcu_kor_hun_vie_knd_ctl_swa_gam_urd_mol_dgb_bem_slo	-0.357256301757176	-0.789892534492405	0.431599949006331
545	por_chh_ger_cze_est_uzb_urd_heb_guj_pan_dut_mnd_dyu_spa_swe_tsn_alb_sod_rus_bsq_krd_bat_bem_amh_tha_hau_tml_ukr_ctl_lat_owc_sun_mlt_knd_dgb_mcd_ben_cnt_bul_ven_sid_jpn_anl_swt_moo_cic_ewe_yor_arw_prs_afr_hun_tsw_ind_rom_gam_hin_amr_mol_lit_pol_kor_fin_azi_eng_fre_svk_akn_mao_ses_swa_scr_xho_tag_vie_slo_fbf_ita_tur_aeg_bam_mly_bos_wly_qcu_nor_lda_glc_jav_zul_tig_aze_igb_grk_geo	0.231881478918974	0.542839542215007	0.588538906677091
546	dut_sod_aze_heb_urd_wly_ven_sun_vie_geo_fin_amr_zul_yor_afr_bat_ind_krd_jpn_gam_lat_owc_hau_qcu_rom_guj_lit_tur_pan_akn_amh_tag_hun_est_slo_rus_aeg_moo_bam_por_fre_uzb_lda_mly_anl_scr_bsq_tml_knd_ben_cnt_cze_chh_xho_fbf_hin_mol_ewe_jav_swt_spa_mlt_kor_ctl_pol_ses_sid_bul_grk_ger_glc_swa_bem_svk_prs_tig_tsw_nor_mcd_dyu_ita_swe_azi_dgb_arw_ukr_eng_tsn_bos_mao_cic_tha_alb_igb_mnd	-0.110825558511942	-0.277539455974021	0.781981935213631
547	mlt_tur_geo_pol_jpn_arw_ven_alb_sod_aeg_tag_hin_por_mao_igb_slo_ctl_ita_zul_mcd_heb_fre_dut_hun_moo_gam_fbf_krd_qcu_anl_ukr_akn_bat_svk_tsw_sid_lit_mly_chh_rus_azi_cnt_amh_dyu_urd_lda_vie_jav_est_owc_pan_nor_hau_amr_sun_eng_knd_tig_tml_mnd_ger_cic_wly_swe_guj_swa_swt_aze_rom_bsq_bos_ind_glc_xho_ses_lat_fin_cze_afr_bam_scr_bul_grk_mol_bem_ben_yor_dgb_prs_tsn_spa_kor_ewe_tha_uzb	0.0619280748265413	0.146636561458363	0.883736295203007
548	azi_cic_kor_urd_chh_owc_glc_fin_amh_amr_cnt_ewe_krd_rus_sod_est_swa_ita_vie_yor_akn_hau_pan_hun_tag_ctl_bsq_uzb_mao_xho_ben_por_jpn_qcu_pol_lda_tsn_arw_dyu_moo_lit_guj_lat_mol_spa_anl_dgb_bem_tsw_aeg_mly_jav_tha_svk_mcd_afr_eng_prs_sid_tml_wly_heb_swt_ger_bos_gam_grk_alb_aze_sun_tig_swe_dut_bat_scr_igb_rom_bam_ukr_ses_hin_fre_mlt_nor_ven_tur_cze_fbf_bul_zul_geo_mnd_ind_slo_knd	0.0515824508721811	0.131635872861644	0.895556671450019
549	hau_azi_mao_fbf_tig_sod_dgb_pol_amh_aeg_alb_ukr_bos_tag_gam_qcu_mcd_bam_wly_mly_spa_bat_hun_owc_urd_fre_krd_lat_est_ven_sun_lda_tur_amr_swe_rom_bul_mol_tsn_dut_cze_vie_fin_akn_por_ses_zul_anl_tha_arw_bem_heb_yor_swa_ger_aze_jpn_knd_kor_igb_glc_hin_bsq_xho_moo_pan_jav_uzb_sid_ben_nor_ewe_chh_slo_prs_cnt_lit_eng_svk_mlt_geo_swt_afr_ind_mnd_tsw_ita_grk_cic_scr_guj_dyu_tml_rus_ctl	-0.0872839529652263	-0.194405812928064	0.846282174786359
550	qcu_afr_yor_sod_mol_dut_aeg_fin_gam_bsq_scr_dyu_nor_rom_azi_spa_ukr_alb_aze_hau_cnt_tsw_mnd_xho_tha_bem_mcd_swt_tsn_mly_swa_lda_sun_bos_swe_wly_prs_rus_ses_ger_fbf_amh_jpn_moo_tig_akn_owc_est_lit_anl_zul_eng_bam_igb_hun_ewe_sid_tml_kor_pol_lat_ven_bat_urd_cic_ben_por_mao_glc_slo_tag_ctl_jav_heb_uzb_chh_ind_grk_guj_krd_arw_geo_mlt_fre_ita_cze_amr_dgb_knd_tur_hin_svk_pan_vie_bul	-0.115059650401977	-0.262104890472016	0.793820255297213
551	guj_slo_eng_mcd_tag_sun_cze_ven_mao_sod_wly_xho_krd_nor_swe_bam_hau_chh_aeg_dut_mlt_pan_alb_dgb_yor_fre_swt_cnt_anl_bem_lit_urd_amr_akn_hun_zul_lda_rom_aze_fbf_bat_kor_svk_jpn_grk_owc_jav_hin_amh_heb_glc_ind_spa_ita_arw_sid_afr_ewe_tig_igb_tsw_gam_pol_ses_ctl_est_bsq_lat_prs_por_tsn_azi_rus_tml_mly_fin_tha_swa_ukr_mnd_moo_knd_vie_geo_bos_bul_tur_mol_ben_cic_uzb_dyu_scr_qcu_ger	0.0587902492613113	0.146876646356974	0.88354731734657
552	pol_amh_cic_owc_swa_ewe_dut_moo_slo_krd_tsn_lda_tig_bsq_bam_kor_spa_ses_chh_hau_cze_por_ukr_alb_tsw_ven_prs_ctl_azi_jav_bem_tha_bat_yor_arw_sod_mcd_scr_anl_bul_ben_tag_igb_wly_fin_vie_urd_ger_rus_aeg_sid_mlt_swe_lit_uzb_eng_swt_hun_mly_knd_geo_mol_rom_dyu_amr_afr_zul_fre_akn_fbf_grk_cnt_qcu_mnd_est_lat_guj_tml_glc_dgb_aze_pan_bos_jpn_mao_nor_svk_ita_ind_sun_tur_xho_heb_hin_gam	0.126948970981406	0.285247603630256	0.776088752014091
553	lat_tur_bem_akn_zul_scr_rus_yor_urd_jpn_jav_xho_lit_lda_cze_ven_arw_moo_ses_anl_wly_mly_bsq_ita_cic_eng_uzb_ukr_hin_swa_bul_dyu_sod_qcu_krd_est_ewe_sun_glc_amr_bat_pol_sid_tml_geo_heb_dut_ctl_knd_owc_dgb_hau_fin_bos_azi_pan_tag_gam_ger_bam_mao_kor_igb_swt_mnd_afr_guj_tsw_por_slo_aze_swe_tha_nor_grk_vie_ben_aeg_mcd_cnt_chh_amh_fbf_rom_tsn_mol_prs_ind_fre_tig_spa_mlt_alb_svk_hun	0.690249879780063	1.7988173773409	0.0752914246139812
554	ben_ukr_tur_fre_owc_ger_lat_est_svk_sid_lit_dyu_mly_bul_bam_xho_azi_rus_igb_bos_bat_swt_amh_afr_gam_bsq_rom_krd_kor_chh_alb_aze_amr_cze_uzb_swe_arw_guj_spa_sun_tsn_zul_mao_aeg_urd_wly_tig_cnt_ctl_tha_fin_glc_knd_jav_hun_lda_yor_bem_por_hau_cic_mlt_tml_heb_hin_geo_ven_anl_akn_slo_dut_ses_scr_ind_tsw_pan_qcu_mnd_fbf_vie_pol_ita_moo_mcd_swa_dgb_nor_ewe_sod_prs_tag_jpn_mol_eng_grk	-0.406552694669969	-1.09592086687237	0.27594329435509
555	prs_aeg_qcu_tha_scr_tsn_cze_hau_amr_xho_afr_ita_knd_sid_igb_jpn_urd_rom_ctl_gam_alb_svk_amh_tag_azi_aze_chh_arw_ewe_tig_glc_bem_lat_zul_swa_guj_spa_owc_swt_tml_bam_moo_kor_lda_akn_rus_tur_eng_mly_geo_uzb_anl_nor_mol_ses_slo_fin_bat_heb_fre_mlt_hin_ind_swe_est_ben_mao_por_tsw_vie_pol_sod_ven_cic_dut_cnt_krd_fbf_mcd_pan_dyu_hun_jav_ger_yor_bsq_ukr_wly_dgb_sun_grk_bul_mnd_bos_lit	0.126361604688879	0.326264900289473	0.744957005489303
556	ctl_krd_lit_anl_dyu_jav_tig_ven_eng_bos_heb_grk_ses_mly_lat_ita_jpn_zul_rom_knd_qcu_spa_xho_ben_azi_uzb_amh_ger_mcd_bat_cnt_tml_sod_tag_tsw_afr_vie_est_gam_mao_slo_pan_geo_swa_fin_ewe_fre_bul_chh_bsq_mlt_prs_swt_pol_hau_por_aze_tur_hin_nor_fbf_bem_urd_swe_amr_igb_rus_ukr_dut_moo_arw_mol_scr_sun_bam_guj_hun_ind_wly_dgb_tha_kor_yor_cic_mnd_cze_tsn_sid_alb_svk_lda_akn_owc_aeg_glc	-0.0842972806191584	-0.18973779165335	0.84992811574686
557	mao_glc_hun_tml_ewe_tsn_fin_krd_est_alb_cic_hau_ven_mol_vie_ind_eng_tha_dyu_xho_ses_lat_ctl_moo_scr_amr_knd_afr_pol_amh_aeg_cnt_bat_hin_gam_chh_ger_geo_urd_bem_heb_ita_bos_wly_uzb_rom_grk_swt_owc_tig_akn_dut_nor_swa_sod_svk_bul_igb_spa_dgb_zul_sid_kor_bam_tsw_qcu_guj_ben_jpn_mlt_anl_swe_tag_arw_sun_ukr_prs_pan_bsq_jav_fbf_azi_por_mcd_lda_aze_tur_rus_mnd_yor_slo_lit_fre_cze_mly	-0.0362825775075172	-0.0925680961627797	0.926445807301952
558	bat_qcu_por_ita_mao_dyu_ven_ctl_cnt_akn_arw_xho_alb_azi_mnd_igb_hau_svk_krd_jpn_gam_mlt_aze_bsq_tsn_bem_cic_mol_dut_wly_hun_afr_heb_bos_sod_spa_ind_vie_tha_ben_owc_knd_rus_eng_fbf_tag_slo_bul_lda_dgb_urd_pol_pan_mcd_sun_moo_zul_est_prs_geo_tml_tur_uzb_swe_lat_lit_hin_scr_fre_ses_fin_anl_chh_tsw_swt_tig_amr_glc_swa_ukr_yor_sid_kor_jav_ewe_guj_amh_ger_grk_mly_bam_aeg_nor_rom_cze	-0.146422859671379	-0.331594798044976	0.74094133557314
559	tsw_svk_hau_bos_akn_dut_lda_prs_owc_jpn_heb_pan_dyu_bat_por_afr_dgb_slo_nor_pol_mcd_lit_igb_moo_sun_ctl_grk_azi_kor_ben_yor_mly_vie_sod_bam_bsq_wly_ita_ger_aze_zul_ven_cnt_ind_mlt_swa_rus_ewe_amh_qcu_uzb_tsn_hun_mao_ukr_fin_geo_tur_hin_tha_aeg_eng_ses_bem_gam_amr_swe_jav_glc_scr_alb_est_mol_xho_cic_spa_fbf_tig_mnd_arw_knd_bul_rom_lat_fre_tml_tag_urd_guj_cze_sid_swt_krd_chh_anl	-0.229457134119422	-0.523814732958806	0.601653490509791
560	mlt_lda_heb_tig_hau_ind_xho_est_bat_ukr_por_rus_lat_tha_krd_mly_cic_ewe_wly_rom_fin_fbf_amr_ita_ses_urd_tsn_uzb_dgb_svk_owc_fre_glc_mnd_bos_mao_aze_bam_pan_ctl_ger_zul_amh_jav_spa_tur_gam_prs_cnt_akn_swa_afr_sid_swe_ben_eng_sun_kor_ven_tsw_azi_scr_sod_mcd_dyu_cze_tag_hun_slo_dut_vie_lit_bem_tml_geo_yor_moo_pol_bul_swt_knd_mol_chh_jpn_aeg_grk_arw_igb_hin_nor_qcu_bsq_anl_guj_alb	0.188272686645976	0.458927789879701	0.647356823476687
561	ukr_wly_slo_dyu_hin_pol_ben_bat_ctl_dgb_igb_swt_pan_fin_arw_knd_lat_bos_svk_fre_tsn_aeg_sod_ses_bul_ind_zul_jpn_ewe_est_hun_azi_heb_cze_swe_tsw_glc_afr_lit_mcd_hau_bam_urd_moo_nor_tig_vie_cic_grk_lda_prs_aze_kor_uzb_amr_scr_tag_rus_xho_sun_cnt_mol_alb_tha_spa_yor_mao_dut_mnd_por_ven_owc_tur_mlt_chh_jav_eng_tml_akn_anl_bsq_gam_ita_mly_amh_guj_sid_swa_rom_geo_krd_qcu_bem_fbf_ger	0.445459408223501	1.1675472369906	0.245974149055788
562	arw_tig_tml_eng_cnt_qcu_fin_hun_amr_swt_uzb_igb_zul_akn_jpn_rom_bos_mol_tha_owc_ind_urd_chh_aeg_geo_bam_swa_krd_svk_ita_kor_cic_glc_tsn_alb_ven_tag_fre_mao_sun_nor_knd_yor_ctl_ewe_moo_lda_guj_gam_ses_azi_hin_amh_mcd_ger_slo_swe_mlt_bul_jav_por_spa_tsw_vie_pan_grk_bsq_anl_wly_sid_sod_scr_fbf_est_mly_lit_dyu_prs_dgb_mnd_aze_ukr_bem_heb_xho_pol_lat_cze_rus_tur_afr_hau_ben_bat_dut	-0.90320707292383	-2.32625575905207	0.0221774590737228
563	rus_ses_qcu_cic_sun_dyu_glc_mcd_swa_pol_tsw_cze_pan_amh_urd_por_dgb_grk_aeg_owc_akn_vie_fre_lat_aze_hun_tsn_uzb_mly_ewe_mnd_krd_igb_swt_arw_bos_ind_moo_bat_geo_svk_ven_slo_fin_mao_lit_sod_alb_hau_bem_tig_prs_eng_mlt_scr_bam_ita_spa_lda_hin_jav_swe_xho_tur_bsq_dut_ctl_chh_gam_zul_jpn_ger_amr_sid_est_heb_mol_kor_anl_yor_guj_rom_bul_azi_afr_fbf_ukr_knd_nor_tml_wly_cnt_tag_tha_ben	-0.00249057390416556	-0.00578251094656613	0.995398635442395
564	owc_dyu_hin_mcd_jav_lit_tsn_grk_ger_bem_slo_heb_spa_cnt_swt_por_akn_cze_tml_scr_sun_bat_bul_kor_dgb_mlt_vie_igb_arw_rom_mnd_tig_urd_swe_bos_dut_mly_aeg_lda_ben_glc_pol_ind_jpn_wly_sod_tur_moo_eng_knd_mol_amr_bsq_anl_fbf_xho_zul_ita_hau_guj_fre_gam_geo_lat_alb_rus_est_sid_ven_prs_ukr_afr_svk_krd_ctl_swa_tag_ewe_aze_mao_cic_tsw_azi_bam_fin_uzb_hun_pan_nor_tha_yor_qcu_chh_amh_ses	-0.680975493763545	-1.82211991542248	0.071650870665158
565	mnd_lda_hun_nor_bsq_mlt_sun_uzb_est_kor_tig_moo_bam_tsw_mol_chh_svk_swe_knd_azi_heb_arw_fin_swt_scr_urd_tml_owc_aeg_alb_qcu_ind_prs_ewe_ben_jav_cic_rom_igb_mao_sid_bul_xho_yor_dut_dyu_ses_spa_eng_zul_dgb_vie_pol_amh_tur_ctl_por_afr_grk_ita_slo_gam_aze_tsn_tha_lit_bem_cze_fre_wly_bat_swa_akn_mly_ven_jpn_amr_fbf_mcd_glc_hin_sod_lat_pan_anl_ukr_geo_krd_rus_guj_ger_tag_cnt_bos_hau	-0.514271207733744	-1.19747158548907	0.234166038404128
566	yor_heb_tsn_bat_tha_mlt_ger_lat_bul_amh_jpn_chh_mao_glc_prs_krd_uzb_mol_est_pol_mly_aeg_nor_sid_dut_hau_svk_scr_vie_gam_por_guj_fbf_ben_swt_xho_tig_ukr_urd_grk_mcd_ind_hun_ita_ses_owc_hin_azi_eng_lit_dyu_ctl_slo_ven_spa_amr_swe_moo_lda_sun_alb_tml_jav_afr_wly_tsw_arw_qcu_cze_knd_akn_fre_zul_tur_rom_swa_bos_cnt_bem_fin_pan_tag_bsq_geo_aze_cic_kor_rus_igb_sod_anl_bam_dgb_mnd_ewe	-0.259954475799387	-0.697274735153833	0.487370327776
567	ind_fin_aze_pol_ita_bam_knd_bat_lat_ukr_sun_cnt_tag_spa_dgb_anl_qcu_hun_aeg_rus_uzb_scr_bul_tig_pan_vie_glc_igb_swe_yor_lda_ses_ctl_krd_bsq_afr_ben_chh_jav_amr_sod_azi_wly_tml_akn_dyu_urd_lit_guj_swt_ger_fbf_hin_bos_mol_ven_sid_prs_alb_jpn_mly_kor_mcd_rom_mlt_cze_slo_owc_heb_svk_mao_cic_eng_hau_swa_est_tsn_tur_tsw_bem_por_dut_tha_grk_arw_ewe_fre_geo_mnd_moo_nor_zul_gam_amh_xho	-0.734165089837747	-1.91724049250217	0.0582767398522503
568	prs_krd_mnd_nor_pol_sod_guj_lat_moo_tsw_xho_rus_ind_dut_cnt_ger_lda_wly_tha_owc_heb_fbf_grk_vie_fin_urd_hin_bat_pan_glc_gam_sun_amh_geo_scr_zul_swa_aze_arw_knd_qcu_bul_rom_jav_bsq_slo_mlt_mcd_spa_bam_dgb_uzb_amr_est_azi_tsn_ita_cic_mly_mol_ven_alb_ukr_bos_lit_aeg_tag_swt_svk_dyu_chh_afr_kor_yor_ctl_eng_hau_fre_anl_ses_por_swe_hun_tig_tml_bem_sid_ben_jpn_mao_cze_tur_akn_ewe_igb	0.00320678197554052	0.00823149643810112	0.993449922129519
569	pan_swa_ben_alb_dgb_guj_zul_swt_mnd_geo_heb_dut_amh_fin_sod_lit_ger_gam_dyu_anl_knd_bem_hin_spa_owc_grk_tml_jpn_vie_amr_mcd_mao_xho_ewe_sun_uzb_wly_urd_aze_akn_aeg_fre_fbf_mol_tig_lat_tsn_arw_rus_afr_cnt_azi_jav_eng_pol_sid_yor_scr_bul_ind_est_krd_ukr_kor_cze_chh_tag_tha_glc_cic_ven_igb_lda_ctl_svk_nor_bat_bos_hun_hau_prs_bam_mly_qcu_moo_tsw_tur_swe_ses_ita_bsq_mlt_slo_rom_por	-0.339045085685447	-0.788863638694362	0.432198135929468
570	geo_amr_qcu_jpn_aeg_lat_tig_dyu_tur_nor_zul_alb_moo_eng_sun_mol_wly_glc_ind_dgb_anl_akn_por_grk_tml_arw_scr_chh_cic_tha_bos_pan_mao_ita_ctl_urd_swa_ger_ewe_spa_guj_knd_hun_owc_prs_pol_heb_rom_uzb_rus_fin_xho_dut_fbf_bul_gam_hin_hau_krd_tag_bsq_ses_tsn_sod_bem_cze_lit_ukr_cnt_tsw_igb_slo_fre_yor_swt_jav_aze_bam_bat_swe_kor_ben_azi_mly_vie_amh_mcd_ven_est_mnd_lda_afr_sid_svk_mlt	0.296269003244217	0.772981186383408	0.441493715078423
571	sid_mnd_ben_zul_chh_fbf_tur_lit_heb_vie_hin_rom_bul_aze_spa_sun_mlt_svk_guj_swa_ger_geo_cnt_jpn_alb_rus_tag_uzb_owc_urd_azi_akn_lda_pan_fre_lat_arw_wly_mcd_pol_fin_glc_kor_ita_mly_sod_bos_tml_cic_bam_ewe_cze_swt_bat_aeg_dgb_prs_xho_igb_amh_swe_jav_por_eng_amr_ctl_tig_anl_tsn_krd_mao_qcu_ses_dut_scr_nor_bsq_slo_hau_afr_mol_yor_dyu_knd_gam_ukr_moo_ven_tha_ind_est_tsw_bem_grk_hun	0.332596669450442	0.7574344875839	0.450704479970091
572	prs_yor_mol_afr_lit_tur_qcu_dgb_arw_sun_svk_uzb_por_grk_cnt_moo_akn_scr_bem_cic_swe_fin_mlt_fbf_ven_mcd_alb_ind_cze_lda_heb_aeg_urd_mao_nor_amh_slo_pol_bul_aze_tsw_mly_ita_pan_ses_bat_ger_zul_amr_swt_glc_tsn_hin_bam_igb_mnd_jav_anl_tha_ukr_hun_spa_rom_knd_sid_dut_owc_vie_tag_xho_dyu_geo_ctl_ewe_swa_chh_sod_krd_gam_eng_fre_tig_kor_tml_lat_guj_bos_jpn_wly_bsq_rus_ben_azi_est_hau	-0.208976812738625	-0.540861080775125	0.58989647383867
573	lat_ita_urd_sid_ger_guj_bat_mao_vie_jav_tig_igb_arw_lit_ctl_fre_aze_sod_tsw_sun_qcu_tsn_rus_amr_alb_azi_swa_uzb_bem_fbf_ewe_swt_ind_cze_gam_por_cnt_cic_yor_nor_eng_slo_scr_afr_krd_geo_bul_chh_anl_tur_mnd_amh_pol_glc_owc_bam_dgb_heb_prs_ses_hun_mol_fin_bsq_pan_hin_ben_grk_xho_akn_dut_hau_spa_moo_lda_ukr_tha_kor_zul_knd_tml_jpn_tag_mcd_wly_dyu_bos_est_ven_rom_aeg_mly_swe_mlt_svk	-0.0616879099438508	-0.163047474942126	0.87083483277971
574	kor_heb_mol_ita_zul_owc_mly_ukr_nor_glc_swt_tig_cnt_lat_guj_mnd_fbf_sid_geo_alb_swe_mcd_tha_tur_pan_bam_dgb_bos_slo_bul_chh_anl_ind_rom_qcu_ben_scr_tml_cic_uzb_pol_igb_moo_ses_azi_est_grk_mlt_spa_por_tag_hun_bat_arw_amh_rus_fin_sun_prs_cze_lda_hin_dut_aze_ger_jav_mao_amr_urd_hau_ven_xho_wly_sod_gam_bem_ewe_aeg_lit_bsq_dyu_swa_ctl_svk_vie_afr_tsn_tsw_krd_akn_fre_yor_knd_jpn_eng	0.322409677426841	0.723036226284632	0.471472147205153
575	cnt_mly_geo_cze_yor_mnd_alb_rus_fbf_svk_chh_ita_hun_prs_vie_dut_sod_tig_rom_scr_wly_tsn_eng_lat_bem_xho_glc_swa_tur_bsq_est_fin_afr_por_tag_dgb_pan_anl_ven_bam_amr_tha_tml_gam_spa_akn_ger_slo_owc_ses_swe_knd_jav_igb_ewe_arw_moo_ukr_aze_mlt_ctl_sun_swt_hin_azi_fre_hau_bul_dyu_grk_ind_aeg_pol_bos_cic_tsw_lit_nor_heb_lda_kor_guj_qcu_zul_ben_uzb_sid_mcd_urd_krd_mao_mol_bat_amh_jpn	-1.1274901500346	-2.85602823073991	0.00529102009532877
576	bem_ctl_mol_heb_tag_tml_ger_afr_urd_rus_tsw_grk_kor_mnd_sod_slo_moo_bam_prs_aeg_cze_por_mly_ita_fin_hun_bos_swt_fre_sun_guj_owc_alb_knd_gam_chh_mao_tur_hau_sid_jpn_qcu_fbf_svk_uzb_swe_ewe_cnt_akn_mlt_aze_spa_xho_vie_lat_bsq_wly_lda_tha_swa_mcd_ses_igb_eng_azi_bul_zul_ben_jav_anl_est_rom_hin_ukr_dyu_dut_lit_tsn_krd_geo_pol_amh_amr_pan_tig_nor_bat_yor_dgb_glc_arw_cic_ven_ind_scr	0.0746667435924367	0.170312164580463	0.865134608086269
577	tur_chh_cic_ses_ctl_xho_sun_mcd_fin_lat_mnd_vie_jav_moo_svk_alb_pan_nor_zul_amh_prs_hau_swa_geo_jpn_fre_bem_lit_guj_hun_igb_rus_eng_grk_bsq_mlt_amr_tsw_tsn_ewe_mly_dgb_qcu_bam_dut_ben_azi_ven_aze_arw_est_bul_rom_por_tig_anl_hin_wly_uzb_swe_fbf_afr_lda_ind_tag_ita_dyu_mao_mol_aeg_bat_kor_swt_gam_scr_glc_pol_akn_knd_cnt_yor_sod_ger_krd_spa_ukr_slo_tha_bos_sid_cze_urd_owc_tml_heb	0.237896826118015	0.566037482063259	0.572731620013906
578	scr_dgb_uzb_cnt_ger_rom_hau_gam_bat_mao_moo_wly_est_akn_fbf_tha_grk_swa_xho_mlt_lat_rus_hin_tml_jav_krd_hun_swt_bul_tig_tsw_por_yor_ben_mnd_ewe_alb_sod_aeg_mcd_bos_lit_bsq_fin_qcu_knd_svk_tsn_sid_ukr_urd_guj_tag_swe_slo_prs_ctl_anl_tur_geo_jpn_cze_arw_pan_cic_nor_ven_amh_sun_kor_eng_owc_lda_zul_vie_afr_pol_glc_ind_dyu_mol_ses_azi_dut_ita_chh_bem_bam_mly_igb_fre_heb_aze_spa_amr	-0.634553177549477	-1.48987719297189	0.13964025837866
579	prs_jpn_pol_tsn_lda_svk_spa_aeg_tig_tur_jav_swe_bam_hin_mol_fbf_chh_tag_mnd_lat_ven_sun_akn_kor_guj_nor_hau_bsq_swa_ctl_mly_sod_swt_bem_bos_gam_pan_tsw_ses_vie_dyu_dgb_alb_cnt_dut_amr_ind_knd_qcu_rom_yor_mcd_cze_mao_por_tml_zul_fin_fre_uzb_arw_aze_amh_ewe_bat_heb_urd_xho_anl_hun_est_cic_moo_bul_ukr_ita_grk_krd_sid_eng_mlt_ben_tha_rus_scr_lit_slo_afr_geo_owc_igb_wly_ger_azi_glc	0.388981649745011	0.922452844310764	0.358679395805693
580	alb_bam_bsq_aze_ger_hun_cnt_anl_tur_guj_owc_ukr_bos_eng_scr_dgb_ewe_mlt_vie_swe_uzb_lit_zul_mao_azi_aeg_lat_ind_slo_ben_amr_fre_dyu_est_kor_chh_ctl_gam_fin_heb_knd_afr_wly_urd_ven_rom_xho_swt_pol_prs_qcu_moo_ita_tig_nor_amh_tml_swa_krd_tsn_akn_geo_hau_bul_hin_rus_dut_cic_mol_yor_cze_bem_bat_sid_ses_igb_pan_lda_mnd_spa_sun_svk_sod_tag_glc_arw_tsw_tha_fbf_por_grk_mly_jav_jpn_mcd	-0.440658012611987	-1.08171330285006	0.282176858633544
581	ukr_moo_sod_mnd_rom_scr_aze_mol_mao_gam_knd_aeg_geo_jpn_swt_lat_ind_arw_mly_tsw_guj_swa_dut_tag_azi_tig_tml_hau_ven_bat_grk_krd_nor_urd_prs_cnt_pan_glc_est_ses_ctl_igb_tur_ewe_amr_anl_lda_jav_rus_fin_sid_tha_sun_kor_dgb_ita_mlt_amh_pol_bem_vie_zul_bsq_qcu_yor_afr_fbf_ben_ger_spa_chh_por_bam_hin_fre_cze_bos_akn_alb_svk_owc_hun_cic_tsn_wly_eng_bul_slo_xho_dyu_mcd_uzb_lit_swe_heb	-0.0651852149334541	-0.166751709699203	0.867927440552115
582	ven_ger_fbf_tur_rus_swa_sun_mcd_afr_ukr_urd_bat_aze_knd_amh_alb_bsq_dgb_mly_anl_ctl_bem_sid_jav_tha_swt_geo_yor_hin_owc_est_azi_tsn_akn_kor_fin_scr_igb_ewe_ita_pan_pol_cze_rom_swe_heb_dyu_jpn_hun_uzb_mnd_lat_tml_mol_por_zul_svk_mao_glc_tag_sod_bam_cnt_eng_spa_slo_guj_krd_vie_aeg_amr_dut_ses_tsw_qcu_lda_tig_lit_mlt_chh_ben_cic_bos_moo_arw_gam_bul_prs_hau_xho_grk_fre_nor_ind_wly	0.383244395702178	0.931352808537207	0.354082564652226
583	svk_zul_alb_bul_ses_lit_wly_tig_pan_ger_owc_tag_guj_ind_ewe_afr_cic_cze_glc_urd_akn_lda_ita_uzb_xho_vie_sid_dyu_moo_bos_mcd_cnt_grk_por_eng_jpn_krd_swa_slo_dgb_kor_qcu_rom_ctl_mol_ven_scr_est_mlt_lat_hin_spa_fin_chh_mly_tsn_sun_anl_ben_bat_yor_arw_bsq_amh_amr_sod_swe_nor_tsw_fre_mao_fbf_gam_igb_swt_tha_heb_tur_tml_pol_jav_aze_bam_bem_aeg_azi_mnd_ukr_rus_hau_geo_hun_prs_dut_knd	0.301680653493895	0.77313162230131	0.441405126504505
584	fre_krd_qcu_wly_urd_hun_igb_scr_bat_tag_est_ger_fbf_slo_geo_ita_mlt_chh_yor_amh_por_hin_bos_ind_azi_ben_grk_dut_jav_hau_rom_swt_vie_lit_aze_tsn_zul_amr_fin_spa_ewe_svk_cic_kor_pol_tsw_gam_mcd_knd_bsq_owc_ven_mly_mnd_sun_heb_glc_tha_jpn_anl_cnt_swa_nor_aeg_ukr_eng_sid_moo_swe_dyu_guj_bam_pan_dgb_lda_uzb_xho_ses_lat_tml_ctl_afr_bem_rus_tur_arw_bul_mao_sod_alb_mol_akn_prs_tig_cze	-0.267809707306441	-0.676860651158924	0.500174499703118
585	afr_sun_igb_heb_hun_ukr_hin_lit_fre_jpn_bat_amr_anl_lda_amh_fin_mao_akn_pan_mnd_knd_tur_jav_bul_swt_mlt_tml_arw_tha_wly_mly_nor_dut_xho_geo_owc_tag_urd_prs_ses_dgb_sod_rus_yor_pol_ger_svk_ctl_zul_lat_sid_bem_rom_uzb_aze_por_swe_tsw_qcu_gam_krd_ita_moo_fbf_bam_mol_bsq_swa_scr_cnt_azi_bos_spa_tig_slo_hau_aeg_eng_grk_glc_mcd_est_alb_vie_ven_dyu_cze_tsn_ben_chh_kor_cic_ewe_guj_ind	0.261769800169544	0.610821516851406	0.542807740786788
586	prs_bul_sid_knd_por_scr_mly_ctl_ita_sun_ses_bsq_tsn_cic_yor_aeg_zul_kor_akn_rom_afr_krd_urd_tml_arw_ukr_fre_amh_swt_eng_dgb_xho_mnd_vie_svk_sod_tsw_rus_cnt_alb_heb_chh_lit_amr_azi_tha_dyu_hun_tag_nor_gam_dut_moo_anl_est_wly_jav_lat_bat_uzb_qcu_aze_slo_jpn_ven_guj_pan_grk_bem_hau_igb_swe_fbf_tig_mcd_ger_owc_ind_fin_pol_mao_mol_ben_swa_hin_bos_spa_bam_geo_mlt_lda_tur_glc_ewe_cze	-0.342673661605677	-0.779049908137589	0.437928189971415
587	kor_dyu_alb_arw_sod_nor_rom_swa_fbf_ita_mlt_bos_jpn_sun_cic_tur_afr_tag_tsn_mol_pol_swe_amh_scr_grk_xho_wly_heb_yor_guj_mcd_amr_lda_tig_bat_lit_ven_ses_igb_bem_ger_ind_akn_hun_bam_krd_est_por_aze_hin_tsw_tml_ctl_sid_vie_urd_anl_moo_dut_mao_fre_gam_slo_zul_pan_knd_jav_bsq_prs_eng_tha_glc_cze_ukr_mly_azi_ewe_uzb_svk_ben_cnt_rus_qcu_swt_owc_dgb_lat_chh_geo_fin_hau_spa_bul_aeg_mnd	0.238898345624283	0.564299683133445	0.573908646464129
588	slo_hin_swa_anl_fin_ukr_pol_igb_alb_vie_sun_svk_ven_ita_ger_cze_arw_dyu_glc_qcu_scr_swe_bos_bsq_bam_bem_grk_jpn_cnt_pan_sid_mly_wly_aeg_por_moo_lit_rus_xho_zul_lda_dgb_azi_hun_mnd_nor_ewe_sod_urd_rom_gam_akn_spa_ind_aze_bat_mcd_eng_hau_fre_mol_tag_heb_tml_ctl_bul_tur_geo_ben_tig_mao_guj_est_lat_amr_tha_tsn_swt_fbf_chh_uzb_jav_mlt_prs_kor_afr_ses_cic_yor_krd_amh_tsw_owc_knd_dut	0.526197223775775	1.2060194775527	0.23086922947137
589	gam_mly_rus_afr_zul_chh_rom_slo_lda_lat_jpn_glc_swa_grk_svk_ita_bul_wly_owc_prs_azi_mao_amh_kor_xho_vie_heb_geo_sun_ses_ind_amr_yor_tur_pol_eng_bsq_tig_urd_knd_fin_spa_qcu_hau_aeg_nor_mnd_bat_ewe_tsn_dgb_hin_arw_anl_sod_bam_tha_akn_scr_pan_cze_cic_fbf_sid_mol_aze_dyu_krd_lit_tml_dut_ven_bos_igb_ukr_tsw_ger_jav_swt_guj_est_hun_ctl_cnt_mlt_swe_alb_bem_tag_moo_fre_por_uzb_ben_mcd	1.03157146935683	2.61066692083347	0.0105336190432658
590	owc_eng_geo_chh_lat_mol_sid_vie_ita_nor_lda_aze_mlt_aeg_slo_akn_zul_guj_cze_azi_mao_fbf_igb_mcd_bam_ger_ukr_dyu_hau_ind_tur_svk_tml_hin_pol_arw_ctl_bat_xho_afr_ven_tsn_qcu_pan_anl_cic_cnt_prs_ben_scr_sod_bem_grk_tag_moo_swt_mly_amr_glc_yor_est_tsw_uzb_knd_jav_mnd_amh_hun_ewe_jpn_bos_krd_ses_alb_fre_por_kor_bul_dut_tha_sun_swe_gam_lit_fin_rom_bsq_wly_swa_dgb_heb_rus_urd_tig_spa	0.487524318535343	1.38420729687703	0.169607658263223
591	fre_qcu_guj_swe_swa_pol_fbf_urd_hau_akn_ven_glc_tur_mnd_tml_arw_kor_tha_dgb_afr_zul_heb_slo_cnt_lit_igb_eng_ctl_bos_bul_sod_bam_azi_xho_vie_fin_jpn_ses_bat_ind_uzb_bem_hin_mlt_grk_amr_hun_jav_mly_aze_sid_dut_mao_swt_est_amh_chh_bsq_cze_tsn_nor_dyu_ewe_ben_owc_tig_knd_scr_pan_wly_ita_geo_tsw_lda_moo_anl_yor_rus_mol_rom_svk_lat_gam_spa_ger_mcd_alb_prs_aeg_tag_por_ukr_krd_sun_cic	-0.265772248882549	-0.623725589041285	0.534334688919367
592	bos_aze_mlt_mnd_hin_mly_scr_mol_ita_ven_dyu_cze_ind_jav_xho_owc_amh_pol_spa_nor_bul_chh_dgb_knd_wly_aeg_fin_est_eng_gam_mcd_tag_yor_fre_heb_tha_cic_amr_bam_ewe_anl_lit_rom_lda_swe_bsq_ctl_ses_rus_tur_hau_sun_svk_dut_afr_azi_bat_ger_por_akn_moo_mao_zul_jpn_tml_sod_cnt_vie_swt_kor_prs_sid_geo_tig_ukr_slo_grk_uzb_krd_pan_glc_fbf_tsw_arw_urd_guj_alb_ben_tsn_qcu_lat_bem_hun_igb_swa	-0.119226650992111	-0.275919038222686	0.783222440870308
593	rom_fre_ger_mnd_lat_mol_amr_pan_zul_qcu_ita_fbf_prs_slo_tag_jav_nor_guj_hun_owc_ukr_urd_cic_cnt_bam_akn_glc_ctl_wly_dyu_heb_cze_svk_vie_hau_anl_azi_tsn_ewe_ben_tml_yor_spa_tig_ses_tur_eng_bos_alb_xho_pol_uzb_mly_est_ven_igb_bat_fin_sid_bem_hin_swe_moo_mao_amh_swa_ind_jpn_dut_aeg_gam_lda_arw_krd_knd_tsw_dgb_lit_mlt_afr_rus_tha_aze_bsq_geo_kor_bul_sun_chh_mcd_por_scr_grk_swt_sod	-0.513847130026487	-1.22470725085687	0.223778643555075
594	xho_rus_ger_bem_lat_geo_lda_prs_chh_dgb_fin_sid_mly_bam_mnd_swe_ind_bul_tml_ukr_pol_wly_hin_uzb_afr_bos_hau_svk_anl_spa_ven_tsw_yor_tag_scr_por_amr_grk_aeg_mol_rom_lit_vie_guj_knd_hun_cze_ctl_owc_sod_dyu_mao_akn_fbf_pan_tha_mcd_cic_jav_fre_sun_zul_mlt_aze_eng_tig_ita_azi_ben_tsn_igb_nor_bat_qcu_heb_arw_bsq_slo_urd_tur_swa_ses_est_cnt_jpn_amh_moo_ewe_gam_krd_dut_glc_swt_alb_kor	0.0653729499505243	0.142900480105763	0.886677933886722
595	prs_amr_pan_krd_por_lda_sid_bsq_bos_mnd_ven_ben_hin_bat_xho_afr_bam_heb_akn_ses_rus_spa_bem_cnt_fbf_tag_mol_ger_arw_moo_eng_geo_amh_rom_wly_tml_fre_svk_mlt_igb_jav_cze_urd_tig_bul_guj_mcd_mly_sod_swt_cic_dyu_mao_yor_scr_alb_dgb_zul_tsn_ewe_ita_knd_chh_glc_jpn_tur_swe_slo_sun_dut_swa_lit_nor_tsw_azi_hau_qcu_lat_grk_tha_kor_fin_ctl_est_uzb_anl_ukr_gam_vie_ind_pol_aeg_aze_hun_owc	0.115812685671562	0.269255627879386	0.788329449318607
596	swa_afr_gam_rus_amr_knd_hun_igb_aze_cic_spa_uzb_vie_tha_ven_fin_urd_fre_xho_pol_hau_wly_akn_chh_lat_kor_bat_cze_owc_dyu_guj_tag_mnd_pan_geo_ctl_dut_lda_bam_azi_bul_arw_zul_ind_cnt_grk_moo_rom_scr_amh_lit_krd_swe_aeg_ses_mly_swt_mcd_tur_bem_sod_bsq_prs_mao_jav_jpn_tig_nor_bos_hin_ukr_slo_svk_tml_alb_mol_sid_dgb_tsw_anl_ger_yor_tsn_heb_glc_sun_ita_ewe_eng_por_fbf_qcu_mlt_ben_est	-0.0912318951742634	-0.234785161156671	0.814891646844149
597	dut_urd_alb_prs_mol_ben_igb_sid_mnd_anl_ewe_amr_moo_lat_bem_tsn_spa_tha_knd_bul_lda_aze_por_gam_amh_owc_ses_dgb_ind_slo_bam_sun_tsw_cnt_eng_cze_arw_yor_sod_ctl_tml_vie_chh_tur_fin_swa_heb_mlt_cic_xho_swt_scr_ven_rus_grk_wly_jpn_glc_geo_aeg_dyu_mcd_akn_tag_kor_qcu_jav_ger_swe_fre_krd_pol_bsq_est_pan_guj_hun_rom_mly_mao_zul_nor_lit_bat_fbf_azi_afr_ukr_hin_bos_uzb_tig_ita_hau_svk	-0.185633926492189	-0.44760517733575	0.655479037742704
598	bem_swe_bul_scr_yor_prs_kor_est_eng_mcd_bat_glc_ben_qcu_akn_spa_ses_mol_amh_ger_rus_por_gam_cnt_ukr_chh_arw_aeg_vie_knd_tag_azi_uzb_svk_amr_krd_ctl_tur_hin_swa_dyu_bam_fbf_hun_bsq_geo_heb_dgb_dut_xho_jpn_ind_rom_tig_slo_tsn_sid_mlt_cic_ven_cze_urd_bos_fin_hau_jav_tha_lat_pol_lit_ita_mly_nor_lda_mao_fre_aze_owc_sun_moo_tml_zul_mnd_grk_ewe_guj_wly_swt_anl_pan_igb_alb_sod_tsw_afr	-0.40536113802454	-1.06464852426391	0.289791426018785
599	azi_fre_mol_tig_grk_tag_lit_prs_qcu_est_slo_kor_ukr_knd_arw_dut_bam_sun_fin_ses_cze_igb_swt_spa_ita_krd_por_mly_ven_hau_mlt_vie_fbf_jpn_gam_ewe_mnd_cic_zul_heb_cnt_afr_pol_aze_hun_geo_bul_bem_amr_yor_tsn_moo_mcd_bsq_swe_dyu_ger_bos_aeg_tml_akn_uzb_tur_ind_owc_wly_ctl_dgb_chh_sod_eng_pan_lda_nor_tha_amh_ben_rus_tsw_hin_anl_scr_glc_mao_alb_xho_jav_sid_rom_bat_svk_guj_lat_urd_swa	0.539760390978181	1.24906633087837	0.214775626708843
600	igb_owc_swe_aze_ven_tsw_mnd_rus_ctl_tha_tag_spa_anl_sod_wly_heb_tig_scr_bsq_krd_pol_ben_dgb_nor_mcd_sid_amr_ger_ita_urd_yor_mlt_amh_mol_moo_kor_hun_dyu_akn_swa_rom_hau_jpn_tsn_fbf_est_azi_eng_alb_geo_cic_lat_sun_arw_chh_svk_xho_bat_fre_lda_lit_mly_prs_tml_pan_bam_qcu_por_ukr_dut_tur_aeg_slo_uzb_zul_bem_guj_ewe_bul_cnt_swt_cze_ind_gam_ses_knd_vie_fin_grk_jav_mao_hin_bos_glc_afr	0.148665175602205	0.380776917819636	0.704237191579361
601	ewe_nor_tha_chh_geo_eng_tur_akn_dgb_zul_jpn_yor_krd_lat_tml_slo_mol_ven_bul_svk_ger_kor_moo_qcu_igb_prs_por_grk_scr_swa_sid_bem_ben_heb_cic_ukr_wly_rom_hau_bos_hun_glc_bam_bat_mlt_est_rus_anl_sod_tag_xho_spa_mnd_tsn_dyu_uzb_lit_ind_amh_gam_lda_cze_jav_aze_ctl_swe_ses_hin_amr_vie_tig_afr_alb_urd_mcd_swt_pol_knd_mao_arw_owc_guj_azi_ita_fbf_bsq_dut_sun_tsw_fin_cnt_pan_aeg_fre_mly	-0.413085988089325	-0.97489493433133	0.33214139149059
602	geo_tha_krd_ind_heb_dut_slo_ven_ben_hin_fre_amh_cic_tur_scr_ses_xho_tsn_svk_est_arw_ita_nor_rus_rom_yor_swa_mcd_jav_bam_alb_grk_aeg_igb_cze_dyu_vie_chh_mly_hau_mlt_swe_kor_jpn_bsq_guj_afr_cnt_wly_fin_owc_sid_mao_lit_gam_moo_lat_akn_azi_bem_lda_fbf_qcu_tig_ctl_por_tag_aze_urd_tml_sun_tsw_mol_sod_bul_pan_ger_eng_glc_hun_mnd_amr_prs_bat_pol_uzb_anl_swt_ukr_zul_dgb_bos_spa_ewe_knd	-0.601184620977121	-1.55300773016972	0.123817868368811
603	mly_bsq_svk_ger_knd_gam_bam_chh_uzb_azi_ven_mol_xho_bos_pan_swa_cic_spa_lda_cze_mlt_fin_anl_afr_hin_jav_ses_geo_amh_grk_eng_mao_tur_est_scr_mnd_tha_slo_dut_nor_cnt_lit_ind_dyu_aze_bat_fbf_tsn_lat_sun_swe_vie_tsw_amr_guj_bul_heb_rom_ewe_owc_tag_por_tml_sod_fre_qcu_moo_tig_prs_swt_yor_krd_kor_glc_igb_sid_pol_jpn_ukr_ita_mcd_hun_ctl_bem_hau_urd_aeg_ben_arw_rus_wly_alb_dgb_akn_zul	0.181423790079255	0.445202525874815	0.657207948177414
604	hun_ukr_sun_cze_sod_ven_glc_tag_bsq_jpn_azi_fre_hin_tig_ctl_aze_swt_igb_mly_rus_ses_mnd_sid_owc_pol_spa_bos_ger_lat_fbf_rom_cnt_arw_bem_uzb_dgb_slo_fin_tml_swe_swa_mao_eng_tur_scr_tha_nor_anl_knd_aeg_mlt_zul_lda_ewe_jav_akn_tsw_prs_alb_heb_cic_ind_tsn_por_lit_pan_moo_ita_xho_ben_dyu_bul_vie_gam_afr_mol_yor_qcu_amr_bat_guj_wly_geo_amh_mcd_urd_svk_grk_hau_bam_est_chh_kor_dut_krd	-0.0444920545870261	-0.10007074722516	0.920503566793855
605	aze_fbf_tur_sid_azi_rus_uzb_dgb_amr_akn_moo_ukr_scr_hun_bul_ger_arw_glc_ben_aeg_mao_alb_ind_est_heb_swa_sod_owc_cze_ven_bam_por_mcd_guj_zul_swe_cic_knd_svk_geo_chh_amh_cnt_grk_mnd_pol_wly_mly_bos_vie_lit_yor_rom_fin_eng_spa_ita_tag_hau_jav_slo_tig_jpn_tsw_mol_bsq_afr_igb_xho_pan_anl_krd_tml_sun_mlt_ewe_tha_nor_ctl_dut_dyu_swt_bem_tsn_prs_fre_lda_lat_hin_gam_urd_qcu_bat_ses_kor	0.683816329529848	1.76550959921491	0.0807603425455648
606	hin_knd_eng_swt_sun_ind_akn_cze_arw_krd_tag_swe_ita_ses_gam_jav_zul_nor_pan_urd_fre_svk_tig_ven_ger_dyu_mol_ewe_mao_owc_scr_rus_bul_ben_bsq_swa_yor_jpn_fin_kor_igb_bem_xho_tsn_moo_bos_heb_cnt_grk_bam_ctl_anl_vie_chh_mnd_hun_bat_aeg_fbf_ukr_lda_geo_tha_hau_pol_wly_mcd_qcu_guj_slo_por_amh_lat_tsw_alb_dgb_sid_mly_cic_prs_tur_azi_mlt_sod_tml_amr_est_spa_glc_rom_dut_aze_uzb_afr_lit	0.0955317434393525	0.220890968998517	0.825661565077457
607	sod_lda_urd_dut_scr_pan_rus_rom_amh_bam_moo_mao_swt_ven_dgb_ses_jpn_glc_lit_ita_est_guj_yor_prs_tur_tha_anl_nor_ben_bul_bos_mol_mlt_sid_sun_afr_gam_igb_swa_kor_eng_fin_tml_aze_slo_fbf_mly_ger_mnd_tig_azi_amr_cze_uzb_jav_bem_por_owc_vie_ctl_hau_bsq_cnt_tag_arw_knd_alb_mcd_fre_ukr_tsn_aeg_wly_bat_hin_zul_xho_svk_hun_chh_ind_swe_krd_spa_pol_cic_lat_geo_tsw_akn_qcu_heb_grk_ewe_dyu	-0.364297156645078	-0.934791610790045	0.352316598746325
608	mol_tha_fre_sod_krd_slo_sid_alb_nor_fbf_igb_mcd_spa_bat_por_swe_moo_akn_glc_sun_eng_aze_tsn_lda_ewe_pan_xho_jpn_svk_ses_aeg_gam_afr_uzb_tsw_bos_tur_bem_ukr_tig_tml_amr_lat_bam_swt_mly_cze_scr_mao_ita_amh_kor_hau_cnt_ind_dut_wly_lit_heb_urd_rus_tag_ben_jav_guj_est_swa_fin_azi_chh_knd_dyu_mlt_mnd_arw_ctl_bul_anl_pol_prs_qcu_cic_hin_grk_bsq_owc_yor_geo_vie_ger_zul_ven_dgb_hun_rom	0.447117286239567	1.08793733073707	0.279434222319153
609	aze_cze_mnd_jav_mol_mao_xho_kor_zul_heb_slo_swt_eng_glc_mlt_tur_ven_aeg_dut_owc_igb_tml_svk_jpn_bos_sid_fin_amr_rus_lit_sod_bem_spa_urd_wly_uzb_lda_bat_ger_qcu_tsn_knd_grk_hun_ita_cic_afr_rom_hin_tsw_arw_bul_prs_krd_sun_scr_moo_tag_lat_akn_geo_swa_por_fbf_ben_gam_ukr_azi_mcd_pol_cnt_ses_swe_ctl_mly_bam_vie_amh_ewe_fre_dyu_alb_yor_dgb_guj_ind_tig_pan_chh_hau_anl_tha_nor_bsq_est	0.0688650227469154	0.161419238744339	0.8721133721475
610	pol_fbf_rom_eng_ita_ind_nor_akn_chh_krd_ben_mly_tig_mlt_uzb_sid_mcd_ger_rus_geo_mol_bat_kor_arw_slo_aeg_ses_amr_alb_svk_afr_dut_xho_pan_bul_dyu_igb_tag_gam_zul_tha_tsn_sod_jpn_ven_mao_knd_fre_swa_cic_tml_aze_prs_hun_scr_cnt_swe_ukr_sun_guj_vie_bam_fin_tsw_bem_grk_glc_dgb_bos_owc_anl_urd_swt_hin_bsq_ewe_wly_jav_qcu_por_mnd_heb_ctl_lit_lda_amh_moo_azi_cze_est_hau_lat_spa_tur_yor	0.410076366926157	0.993803354969913	0.32289734156244
611	glc_amh_mly_uzb_scr_guj_mcd_alb_spa_sod_por_bos_grk_lat_anl_prs_bam_aze_bsq_cnt_wly_eng_fin_arw_lda_qcu_knd_chh_tig_ita_urd_bem_cic_geo_tur_hin_rus_dut_bul_sid_bat_moo_fre_hau_gam_ses_pol_rom_yor_ger_svk_amr_azi_swt_mlt_ben_ven_ctl_tag_heb_mol_swe_pan_hun_dyu_tha_cze_igb_owc_mnd_fbf_jav_jpn_est_tsw_xho_nor_sun_mao_krd_tsn_swa_zul_kor_vie_afr_dgb_aeg_slo_ukr_akn_tml_ewe_ind_lit	-0.176169361281833	-0.453077938808193	0.651547933630011
612	bul_arw_scr_gam_ukr_swa_svk_fbf_akn_dut_dyu_yor_tig_xho_sun_jav_zul_guj_geo_bam_owc_bem_lit_kor_lat_tml_eng_ctl_glc_dgb_heb_swt_fin_slo_ger_tha_bsq_grk_chh_mnd_tur_sod_mly_krd_afr_ben_bat_aze_ses_ind_tag_azi_cnt_knd_spa_urd_lda_por_vie_anl_ewe_amr_mao_moo_pan_igb_nor_hun_tsw_cic_qcu_ven_rus_pol_jpn_uzb_tsn_alb_amh_mol_rom_swe_wly_hau_sid_cze_prs_mcd_bos_ita_aeg_fre_mlt_hin_est	0.34923592750962	0.818778606911049	0.41500589882816
613	mnd_tml_wly_spa_sod_heb_bul_urd_bam_bos_swa_rom_jav_swe_amh_ukr_ewe_bsq_grk_gam_uzb_mlt_kor_igb_ses_arw_tsw_akn_qcu_yor_aze_dgb_bem_anl_glc_guj_sid_tig_mol_slo_ger_tag_prs_dut_eng_fin_tsn_est_rus_tha_dyu_aeg_ita_hun_bat_azi_lda_ben_pan_pol_zul_ctl_mcd_sun_knd_xho_moo_svk_alb_ven_swt_tur_hin_amr_fbf_nor_fre_vie_lat_lit_chh_afr_cnt_ind_por_owc_scr_krd_geo_mao_hau_mly_cze_cic_jpn	-0.371247910120917	-0.876618984991957	0.382952393249925
614	sid_uzb_pan_alb_tsn_owc_lit_knd_tag_jav_bul_ind_slo_sun_amh_geo_ewe_aze_pol_lat_mnd_bat_grk_ita_ctl_bam_arw_swt_por_dyu_tur_vie_tml_zul_xho_tsw_afr_sod_heb_chh_jpn_cic_lda_wly_rom_urd_dut_hun_mlt_glc_kor_cnt_ses_swe_ben_cze_mly_svk_tig_mcd_anl_swa_ven_moo_tha_nor_gam_scr_fin_ukr_yor_bem_mao_igb_eng_akn_prs_spa_rus_fre_bos_hin_amr_qcu_azi_dgb_mol_fbf_aeg_ger_bsq_guj_hau_est_krd	0.297099912065774	0.678084070819218	0.499402067517565
615	afr_dut_aze_uzb_ukr_lit_zul_ita_slo_mly_aeg_dgb_por_jav_bos_svk_heb_yor_tur_cic_ind_tsn_xho_tag_swa_geo_wly_igb_ctl_fin_sid_tig_grk_prs_ven_mcd_mao_ses_ewe_lda_arw_rus_mnd_bul_spa_swe_alb_pan_chh_bem_cnt_fre_tml_bsq_scr_sun_amh_glc_kor_krd_qcu_jpn_amr_bat_hin_knd_nor_swt_guj_hau_lat_est_eng_owc_fbf_pol_rom_gam_sod_mlt_tha_dyu_urd_cze_moo_tsw_ger_hun_azi_bam_akn_mol_ben_vie_anl	-0.161368063771216	-0.372011953000652	0.710730269572955
616	mol_bam_ctl_rus_hin_mcd_prs_azi_mly_bem_chh_nor_tag_igb_swe_qcu_cnt_spa_bos_sid_pol_sun_arw_owc_guj_slo_swa_mlt_glc_moo_ven_tml_fbf_zul_ind_dut_scr_krd_tur_bat_lda_hau_ewe_tsn_mnd_vie_sod_lat_tig_tsw_geo_cze_knd_cic_ben_bsq_aze_aeg_lit_est_ukr_kor_svk_eng_bul_jav_swt_grk_uzb_tha_dgb_amh_ita_fin_akn_heb_mao_fre_hun_pan_alb_anl_xho_dyu_yor_ses_urd_por_afr_ger_amr_rom_wly_gam_jpn	-0.930323617619994	-2.14797741892736	0.0343145412093417
617	ven_glc_gam_heb_zul_aeg_dut_igb_jpn_spa_uzb_sid_bul_fin_dgb_sun_vie_knd_sod_amr_pan_dyu_xho_amh_nor_hin_mcd_owc_urd_bem_mlt_fbf_akn_rom_tur_hun_tig_bam_svk_lda_mly_ctl_swa_krd_ben_prs_bsq_tml_bos_kor_scr_ind_pol_hau_geo_ukr_aze_slo_ger_ses_eng_est_cnt_tha_swt_fre_moo_swe_ita_azi_guj_tsw_jav_mol_cic_ewe_yor_rus_afr_lit_tag_lat_grk_qcu_mnd_alb_anl_tsn_por_bat_wly_cze_chh_arw_mao	0.120916698960591	0.280052848455664	0.780058931150103
618	afr_dgb_owc_ven_mcd_ewe_jav_igb_pol_bos_fre_slo_amh_dut_jpn_arw_hau_est_rom_sid_svk_tur_tag_azi_knd_sun_bsq_ita_scr_mao_alb_kor_vie_cic_amr_tig_bul_sod_ben_ses_heb_yor_krd_fbf_lat_cze_bam_lit_swa_ger_ind_guj_ukr_xho_tha_ctl_cnt_nor_geo_urd_pan_grk_mly_eng_tsw_aeg_tsn_lda_chh_mnd_wly_bem_hun_anl_swt_hin_qcu_prs_moo_fin_akn_swe_zul_gam_mol_bat_glc_uzb_por_dyu_aze_mlt_tml_spa_rus	0.431288028042178	1.13461767723901	0.259451535466987
619	hun_krd_gam_ukr_ita_mlt_bul_bem_ses_hin_heb_zul_glc_tha_owc_pan_rus_mly_swe_por_swt_svk_ger_xho_tig_vie_arw_dgb_bos_cnt_mao_hau_ewe_azi_jav_scr_ben_guj_bat_eng_qcu_slo_urd_ctl_igb_wly_tml_grk_afr_lit_swa_prs_alb_kor_mcd_fbf_moo_mol_uzb_tsw_pol_yor_sid_tur_lat_sod_bam_aeg_akn_cze_nor_anl_sun_cic_geo_fin_aze_mnd_spa_jpn_tsn_tag_amr_chh_amh_dut_est_bsq_knd_rom_dyu_ven_lda_fre_ind	-0.207139426031375	-0.467864146971524	0.640976309682185
620	scr_wly_est_ind_amh_mlt_akn_tsw_hin_amr_lat_knd_swe_rus_fin_guj_ewe_mnd_cic_aze_fre_moo_ger_por_glc_afr_slo_lda_hau_kor_tag_uzb_mao_grk_sun_urd_zul_rom_sod_chh_dut_krd_sid_jav_ben_heb_pan_tur_ctl_hun_igb_vie_mol_bat_tig_ita_cze_eng_gam_arw_ses_alb_ven_fbf_dgb_mly_swt_tsn_pol_geo_dyu_aeg_tml_yor_nor_anl_cnt_bos_bul_xho_jpn_ukr_owc_prs_qcu_swa_bem_azi_spa_lit_bam_svk_tha_mcd_bsq	0.11786798521417	0.301272627292659	0.763879193590795
621	knd_uzb_dut_grk_sun_lat_swe_tur_sid_sod_azi_rus_slo_rom_afr_zul_glc_qcu_heb_urd_mnd_tsw_svk_bos_scr_fbf_cnt_amr_chh_bem_ven_ben_xho_geo_ind_fre_gam_bul_pan_cic_ukr_prs_tml_tsn_ses_aeg_alb_jpn_lda_bam_owc_pol_mly_mao_yor_dyu_vie_dgb_akn_kor_ctl_tig_mcd_ewe_guj_fin_por_est_arw_cze_swt_eng_mol_wly_lit_moo_bat_bsq_tha_anl_amh_spa_jav_krd_mlt_hin_ita_swa_nor_igb_aze_hun_ger_hau_tag	0.616657848982801	1.48420955925931	0.141134823532071
622	igb_bat_yor_swt_tsn_ben_bsq_uzb_bam_slo_owc_cnt_amh_cze_pol_qcu_knd_aeg_hau_pan_ven_bul_rus_svk_cic_moo_jav_ita_hin_bos_dyu_glc_eng_wly_dgb_mlt_xho_lda_tsw_aze_fbf_hun_gam_heb_ger_dut_tml_lat_por_sid_ctl_chh_lit_arw_swe_ses_mly_mao_tag_ewe_urd_spa_anl_fre_jpn_tur_rom_geo_scr_azi_sod_prs_fin_mcd_mnd_akn_nor_bem_krd_est_guj_mol_afr_kor_ukr_tig_alb_ind_sun_tha_vie_grk_amr_swa_zul	-0.330031490762147	-0.812273330350265	0.418709155939524
623	ind_tsn_slo_guj_glc_eng_vie_bos_cze_arw_tag_fbf_tha_hau_swa_lat_amr_kor_geo_aeg_tml_dgb_zul_fin_tur_sid_dyu_cnt_ger_alb_bam_qcu_pan_prs_knd_rus_rom_scr_mnd_tig_bsq_afr_ita_aze_urd_lda_mlt_bem_gam_est_hin_wly_swt_svk_anl_mcd_nor_tsw_dut_jav_jpn_moo_amh_por_heb_yor_lit_ven_uzb_ukr_ewe_fre_xho_ben_spa_ses_mly_akn_chh_swe_grk_sun_krd_pol_bul_ctl_cic_sod_azi_bat_owc_hun_mao_mol_igb	-0.122018531885685	-0.280525412834765	0.779697523012855
624	yor_cic_prs_mao_swt_ewe_fin_qcu_rom_azi_spa_ita_mnd_tag_tsw_geo_aeg_rus_cze_pol_mlt_est_nor_bsq_bul_bos_urd_svk_hun_hin_owc_swa_ven_uzb_mol_scr_tig_akn_krd_igb_dut_sod_jav_alb_dyu_gam_por_eng_bat_tha_tml_mly_dgb_swe_vie_sid_xho_guj_lda_slo_tur_lit_amr_pan_ind_aze_glc_afr_sun_knd_arw_jpn_lat_wly_grk_bam_chh_fre_ben_kor_cnt_anl_amh_tsn_fbf_bem_heb_ukr_mcd_ctl_ger_ses_zul_moo_hau	-0.2078347653866	-0.460503010989652	0.646230192306039
625	mao_azi_dyu_scr_igb_mnd_por_yor_spa_guj_pol_prs_tag_krd_ukr_hun_ind_hin_swa_bat_tsn_grk_arw_knd_xho_tsw_jav_dut_lit_est_kor_cze_cic_ewe_lat_chh_glc_dgb_bul_fin_heb_tha_wly_uzb_mol_hau_afr_moo_bam_aeg_fbf_geo_mcd_ctl_sid_bsq_amh_rus_fre_ita_rom_cnt_nor_amr_bem_pan_eng_gam_ben_qcu_vie_urd_ger_ses_anl_jpn_swt_slo_akn_bos_sun_alb_mlt_svk_tur_tml_swe_mly_owc_sod_zul_tig_ven_lda_aze	-0.837458838591047	-2.24385056537239	0.0272148575538779
626	swt_akn_knd_cnt_pol_chh_hin_afr_sod_mnd_wly_aze_arw_igb_urd_ewe_owc_krd_ven_jav_bam_bul_aeg_dyu_mao_prs_mcd_ses_sun_yor_bem_alb_xho_ben_heb_swe_sid_tsw_uzb_azi_cze_nor_fre_guj_svk_glc_rus_zul_spa_hau_dgb_mly_swa_cic_est_tha_tag_kor_lat_lit_hun_tsn_fbf_ukr_rom_bos_bsq_qcu_dut_ita_grk_amr_anl_tur_mlt_pan_ger_vie_lda_mol_gam_bat_geo_scr_eng_moo_fin_tml_slo_amh_ctl_ind_por_tig_jpn	-0.0719421179775995	-0.168935728077121	0.866214088452267
627	guj_mol_afr_fin_krd_sid_svk_por_uzb_ses_lat_anl_mao_zul_hau_lit_sod_glc_aeg_bat_amr_moo_bsq_rus_jav_gam_pol_hin_fre_arw_ben_xho_slo_cic_rom_bem_qcu_urd_tha_owc_eng_wly_mly_bam_hun_nor_igb_ger_spa_swt_knd_ind_vie_lda_fbf_prs_tag_alb_bos_ven_geo_ita_scr_grk_swa_akn_est_yor_mlt_pan_aze_cze_ewe_ctl_dgb_cnt_dut_swe_azi_sun_jpn_kor_bul_dyu_tur_amh_tsn_tig_tml_mnd_chh_mcd_ukr_tsw_heb	0.243021813653713	0.552784529194222	0.581737237913706
628	krd_bul_zul_lda_aze_mly_arw_dyu_azi_bat_ven_pan_jpn_hin_nor_pol_ger_cze_kor_lit_jav_afr_tml_xho_bos_ita_tha_guj_ses_vie_sun_fin_moo_ewe_swe_fre_ctl_mlt_prs_ben_glc_tig_yor_cic_bam_mol_hun_spa_slo_akn_swt_est_tag_grk_rom_lat_sod_mnd_alb_gam_ind_ukr_scr_eng_mcd_owc_svk_por_tsw_hau_wly_cnt_rus_fbf_mao_bsq_chh_swa_uzb_tur_igb_tsn_geo_heb_sid_amr_qcu_urd_anl_aeg_dgb_bem_knd_amh_dut	-0.301633295581083	-0.703554313942095	0.483468104516736
629	dyu_pol_nor_mol_tha_azi_tsn_geo_dgb_gam_sid_mly_uzb_bat_akn_guj_krd_moo_pan_ben_eng_bem_owc_zul_xho_tur_mcd_amh_alb_aeg_lit_igb_mlt_arw_tig_cic_sun_ita_jpn_jav_scr_chh_swa_ger_wly_kor_swe_tsw_bsq_svk_amr_fbf_bos_qcu_hun_rom_ewe_fre_lda_sod_rus_prs_dut_ven_bul_yor_ukr_mnd_glc_cze_hau_vie_anl_ses_ctl_fin_spa_slo_tml_afr_heb_tag_est_bam_ind_urd_swt_mao_por_grk_cnt_hin_lat_knd_aze	0.208897750944345	0.48906751906221	0.625945337167496
630	amh_bul_swe_afr_bsq_est_tsn_sid_dut_vie_arw_hun_lit_tsw_eng_bem_nor_slo_tml_zul_rom_heb_fbf_amr_tha_lda_pan_cnt_mcd_bam_igb_lat_ewe_glc_ven_ukr_svk_ger_mao_por_tag_owc_mol_swa_ses_tur_fre_knd_dgb_pol_grk_jpn_wly_geo_guj_cic_sun_bos_scr_cze_sod_moo_kor_aze_mnd_swt_mly_rus_yor_fin_gam_anl_aeg_hin_krd_ind_bat_uzb_mlt_dyu_chh_urd_prs_hau_qcu_ita_ben_ctl_alb_jav_xho_akn_azi_spa_tig	0.229567153895185	0.538352387102987	0.59161997748051
631	ger_lda_tsn_ind_cic_hau_bsq_aze_mlt_anl_mao_tml_mcd_dyu_swt_ses_owc_bul_spa_gam_aeg_uzb_eng_vie_amr_ctl_swa_zul_chh_azi_afr_alb_kor_bem_est_tig_guj_arw_bam_xho_bat_slo_nor_svk_krd_pan_grk_rus_tur_dut_jav_fre_ewe_sid_knd_lit_por_ben_scr_bos_ven_hin_hun_cnt_dgb_urd_wly_geo_mly_akn_glc_rom_heb_fin_jpn_mnd_sod_swe_cze_tha_sun_tag_ita_yor_mol_prs_fbf_moo_qcu_lat_ukr_tsw_pol_igb_amh	0.137374440715513	0.351227342671222	0.726212247144291
632	ben_hin_mao_knd_rus_glc_nor_hau_dut_yor_eng_tag_cic_ven_jav_akn_alb_ger_por_lat_azi_grk_est_swa_bam_vie_mnd_ind_xho_lit_sod_hun_swe_pan_pol_aze_bul_fbf_afr_prs_guj_wly_cze_anl_tsw_scr_ukr_urd_amh_kor_mol_arw_bsq_mly_ewe_moo_owc_uzb_cnt_igb_tig_sun_aeg_lda_fin_rom_tml_geo_spa_mcd_zul_krd_sid_ctl_tha_dgb_amr_slo_heb_tur_bat_tsn_mlt_svk_bem_jpn_chh_bos_swt_fre_qcu_gam_ses_dyu_ita	-0.0721027066642505	-0.164787106770882	0.869469201268648
633	aeg_qcu_fin_dut_ben_tsn_mnd_jpn_ita_geo_hun_krd_cze_nor_tml_est_owc_svk_gam_lat_ger_akn_urd_hin_sod_lit_ven_guj_scr_eng_rom_bos_afr_moo_prs_pol_fre_tag_tig_cic_dyu_heb_swe_ukr_glc_yor_swt_bul_cnt_mlt_mly_ewe_anl_ses_fbf_tur_arw_hau_mol_grk_sun_jav_igb_bem_xho_knd_sid_mcd_aze_slo_kor_tha_mao_bsq_azi_por_vie_ind_amh_zul_ctl_wly_rus_spa_bam_swa_bat_pan_uzb_chh_lda_alb_dgb_tsw_amr	0.214366292960209	0.571770824153247	0.568856656859501
634	cnt_eng_jav_hun_scr_xho_krd_uzb_lat_grk_urd_anl_fin_mly_prs_lit_swt_nor_ger_swa_tig_arw_bat_jpn_ses_bam_chh_wly_heb_alb_akn_tur_ita_owc_kor_mao_yor_glc_dyu_lda_slo_mol_sun_ind_aeg_aze_mcd_afr_vie_qcu_knd_rus_rom_hin_tsw_tha_fbf_pol_zul_bsq_amh_dgb_fre_mnd_bem_cic_bos_geo_ven_ben_mlt_svk_sod_ukr_ewe_igb_ctl_por_amr_gam_spa_tml_tag_sid_bul_tsn_est_cze_moo_pan_dut_azi_hau_guj_swe	-0.123888967205233	-0.324256471054457	0.7464720391555
635	bem_chh_hin_ben_mlt_dgb_fin_bam_nor_owc_anl_por_moo_tml_sod_hun_spa_lat_amh_mol_jpn_ewe_fbf_bos_ukr_cnt_zul_hau_rus_pan_urd_prs_lit_knd_geo_mly_ctl_azi_est_dut_ses_guj_arw_sun_dyu_glc_tsw_scr_afr_ind_fre_krd_tig_tha_lda_akn_igb_mnd_ita_rom_amr_cic_qcu_xho_uzb_tsn_bul_cze_bsq_sid_bat_kor_slo_vie_eng_heb_svk_alb_aze_mcd_tur_tag_swt_mao_aeg_gam_ven_pol_swe_yor_ger_wly_grk_swa_jav	-0.147205041749781	-0.39322991170218	0.695049672722007
636	afr_mlt_jpn_anl_bsq_aze_est_svk_geo_tig_xho_tur_scr_qcu_ven_jav_prs_wly_mnd_tsn_moo_spa_pan_sid_mcd_vie_aeg_dut_tag_chh_ind_fin_zul_dgb_mol_mly_azi_ger_grk_heb_fbf_lda_cic_hun_rus_bul_pol_bam_bat_knd_krd_tsw_yor_ukr_por_cze_ita_sod_akn_ewe_ben_cnt_hau_fre_urd_swe_ses_igb_amh_alb_ctl_eng_swa_amr_lat_nor_slo_dyu_swt_hin_arw_uzb_kor_owc_rom_tha_sun_mao_gam_bem_bos_tml_glc_lit_guj	-0.0577001973803003	-0.138353628825936	0.890260077504769
637	hun_swt_tsw_vie_lit_pol_hau_fin_hin_heb_alb_sid_urd_aeg_tml_ses_afr_sun_kor_ben_ger_knd_ven_bos_svk_aze_por_bsq_dgb_azi_xho_lda_sod_glc_tag_cze_prs_nor_rus_pan_ind_mcd_est_tig_arw_scr_bat_bam_uzb_lat_mao_ukr_ewe_anl_qcu_eng_chh_mnd_fbf_moo_cnt_fre_cic_mol_dyu_krd_bul_ctl_zul_igb_mlt_geo_wly_jav_tur_tha_grk_swe_dut_rom_amr_jpn_mly_slo_ita_akn_tsn_yor_bem_swa_amh_spa_gam_owc_guj	-0.692252157721412	-1.62979524474835	0.10652736326638
638	arw_sid_moo_jpn_spa_tsw_krd_dyu_zul_ses_por_tag_eng_tig_fre_ger_yor_mcd_uzb_swe_afr_grk_rom_dut_glc_hun_akn_mol_rus_tur_ben_guj_ita_pol_aeg_bam_mlt_hin_bul_anl_chh_lat_tsn_xho_bsq_svk_heb_bat_vie_fin_ctl_tha_bem_knd_mao_prs_nor_aze_sod_slo_ewe_ind_amr_wly_swt_azi_qcu_gam_alb_owc_bos_pan_mly_scr_igb_hau_jav_fbf_lda_geo_kor_lit_ven_est_amh_urd_mnd_sun_dgb_tml_cze_cnt_ukr_swa_cic	NA	NA	NA
639	fre_chh_nor_azi_grk_amh_mao_anl_mcd_gam_lda_qcu_bul_rus_tag_bsq_est_alb_tsw_svk_ven_rom_glc_owc_xho_bos_yor_pan_krd_hau_lit_tml_amr_ukr_ita_knd_pol_ses_sid_fbf_tha_hun_geo_mly_arw_jpn_urd_eng_bat_swe_moo_ben_mol_sun_scr_bem_aze_tig_mnd_dyu_cze_aeg_dgb_dut_zul_akn_mlt_tsn_uzb_wly_heb_sod_hin_swa_bam_afr_ger_tur_lat_kor_prs_cnt_vie_swt_guj_ctl_ind_por_slo_igb_jav_spa_ewe_cic_fin	0.285151364858389	0.733535462413475	0.465077056201934
640	geo_tml_cnt_chh_owc_hun_dyu_hin_ven_ctl_bsq_ukr_sod_lat_moo_swt_mly_sid_fbf_qcu_cze_bem_yor_mol_lda_sun_pol_knd_lit_ses_jpn_swa_mnd_urd_krd_alb_ind_slo_est_amr_gam_rom_aze_bul_dgb_jav_uzb_nor_tsw_hau_xho_swe_tsn_tur_kor_rus_glc_fin_ewe_amh_wly_aeg_igb_akn_anl_grk_tag_cic_dut_zul_vie_bos_guj_bat_fre_eng_afr_ita_bam_ben_svk_scr_azi_prs_arw_spa_mlt_pan_heb_por_ger_tig_mao_tha_mcd	-0.218027474847724	-0.522238541243318	0.602746009298621
641	azi_dgb_fin_ind_tsn_hau_prs_guj_swa_bos_igb_urd_heb_aze_pan_geo_bat_ven_wly_ses_mnd_moo_mly_qcu_lit_ita_akn_swt_afr_tsw_yor_grk_mao_sod_bsq_jpn_alb_chh_cic_zul_krd_aeg_tag_xho_ger_lat_swe_jav_svk_lda_slo_ukr_owc_uzb_tml_glc_vie_gam_ewe_pol_knd_est_fbf_rus_mcd_bul_por_amr_anl_cze_sid_tig_tur_cnt_tha_bam_fre_kor_amh_dut_arw_spa_bem_ben_eng_hun_dyu_ctl_rom_sun_mlt_scr_hin_mol_nor	0.387597592009176	0.963527727823568	0.337781474533261
642	ewe_swt_bul_bem_ind_ven_chh_prs_uzb_mly_mol_tsw_hun_gam_geo_mcd_qcu_dgb_fin_sun_ger_spa_knd_alb_xho_tsn_svk_mlt_guj_owc_pol_heb_igb_akn_fre_slo_lat_fbf_ben_dyu_azi_swa_mnd_dut_urd_bam_hin_pan_amh_yor_afr_glc_cze_moo_ukr_ses_tig_kor_anl_ctl_bsq_lda_tml_eng_nor_tur_mao_jpn_zul_bat_rom_arw_krd_tag_amr_ita_jav_aeg_wly_por_est_grk_vie_swe_cnt_tha_aze_lit_sid_cic_bos_rus_scr_sod_hau	NA	NA	NA
643	swa_sod_ita_afr_alb_ger_azi_mly_nor_bsq_cic_hin_arw_bam_zul_ses_grk_knd_gam_eng_tig_geo_bat_cnt_anl_amh_por_ind_guj_vie_pol_ven_urd_dyu_akn_heb_tml_igb_yor_lat_qcu_rom_tha_ukr_chh_mcd_krd_wly_glc_dut_pan_bem_mao_xho_est_hau_swe_lit_aeg_spa_bos_tur_bul_amr_cze_fin_slo_mol_lda_dgb_hun_ctl_sun_svk_aze_scr_fbf_ben_swt_mnd_jav_rus_prs_tag_sid_tsn_fre_kor_uzb_jpn_tsw_owc_mlt_ewe_moo	-0.357761778174114	-0.845462494591564	0.400022646529573
644	azi_rom_dut_pan_tig_grk_amh_ctl_bam_wly_dyu_guj_heb_fre_nor_owc_swt_ben_jpn_mnd_igb_krd_swa_bsq_slo_ita_hun_hau_tur_por_fbf_ewe_aze_ses_ind_cic_lda_fin_zul_uzb_tha_ger_mcd_vie_anl_ven_alb_eng_tag_xho_ukr_prs_chh_scr_cnt_bul_yor_geo_mol_qcu_mlt_mao_cze_sid_arw_bos_aeg_tsn_sun_swe_sod_bat_gam_dgb_lat_jav_kor_est_afr_rus_tml_akn_moo_knd_bem_hin_pol_mly_glc_urd_spa_amr_lit_svk_tsw	-0.428035695609114	-0.956536890615404	0.341281000267974
645	tig_amh_tur_mol_pan_ven_ukr_ses_dgb_xho_urd_chh_fin_afr_aeg_amr_pol_owc_cze_heb_ctl_grk_knd_akn_fbf_ben_mly_jpn_guj_tsw_hau_vie_tag_hun_ita_eng_bem_est_azi_cic_moo_nor_cnt_ind_svk_glc_anl_bsq_krd_ger_rus_aze_ewe_rom_tsn_igb_sid_spa_mao_sun_alb_arw_tml_swe_zul_slo_dut_fre_bat_tha_wly_por_hin_prs_mcd_lat_qcu_gam_jav_kor_bul_scr_swa_dyu_lit_swt_lda_mnd_sod_bam_bos_uzb_geo_yor_mlt	-0.841372573620365	-2.08931194748934	0.0394103993889702
646	glc_dyu_prs_mol_bam_mly_krd_arw_mlt_igb_sod_swt_bsq_moo_fre_cnt_afr_ger_amr_xho_por_urd_gam_hin_ita_sun_fin_tml_yor_rom_guj_est_mcd_anl_azi_tha_wly_ben_cze_tur_hau_akn_spa_sid_alb_tsn_swa_rus_hun_bat_dut_qcu_fbf_ven_ses_ctl_eng_bem_lat_tag_svk_heb_tig_mao_slo_vie_dgb_aze_jav_jpn_chh_scr_tsw_ukr_grk_bul_knd_nor_pol_aeg_cic_swe_geo_amh_owc_uzb_ewe_ind_lda_bos_zul_mnd_kor_pan_lit	0.208644181595182	0.544310659054173	0.587530417316019
647	ger_dgb_owc_vie_swt_sid_xho_wly_igb_fin_bam_amr_ukr_uzb_jpn_bsq_chh_nor_azi_ven_pol_tag_afr_aze_lit_aeg_glc_qcu_rus_pan_bem_grk_bul_cnt_geo_swe_mol_dyu_hin_scr_zul_bos_hau_svk_hun_prs_swa_slo_alb_guj_sod_gam_amh_ewe_arw_mnd_rom_akn_fbf_tsw_cze_por_moo_sun_tha_mlt_kor_heb_anl_yor_krd_tig_spa_lat_urd_cic_knd_jav_ind_mly_ita_eng_tml_bat_ben_est_tsn_mao_ses_tur_fre_ctl_mcd_lda_dut	0.620375378489299	1.6159794230195	0.109486226848851
648	ita_ven_ind_tsw_ger_tig_glc_mol_zul_krd_lit_owc_swe_bsq_pol_kor_grk_akn_sod_dyu_svk_bam_ses_mnd_eng_vie_rom_rus_pan_azi_jav_amh_xho_anl_nor_alb_slo_aze_scr_est_sun_fin_amr_dgb_geo_tsn_cze_hin_cnt_hun_yor_cic_mlt_mao_swt_ewe_tml_wly_bos_uzb_ctl_gam_knd_lda_dut_tha_jpn_mly_sid_urd_afr_arw_chh_por_spa_bul_hau_swa_fbf_qcu_tur_bat_mcd_tag_ukr_guj_bem_lat_ben_aeg_moo_prs_igb_fre_heb	-0.118208832480426	-0.268347535181435	0.78902615672123
649	sod_mnd_swt_tsw_tha_tur_cnt_nor_ben_tml_arw_ger_igb_mlt_svk_prs_ita_aeg_jpn_yor_owc_aze_akn_eng_bul_xho_zul_ctl_gam_bat_mol_ses_pol_tig_tsn_alb_cic_afr_glc_kor_moo_anl_ven_qcu_lat_bsq_hun_krd_geo_uzb_est_dgb_sun_dyu_mao_sid_ukr_amh_swa_pan_dut_knd_bam_slo_bos_ind_fin_scr_jav_vie_heb_tag_mcd_cze_hin_guj_spa_chh_hau_azi_grk_lda_rus_wly_ewe_lit_urd_bem_fre_por_amr_fbf_swe_rom_mly	0.179408662357494	0.471002418023256	0.63874194842132
650	spa_jav_ewe_heb_cic_swt_tsn_ven_tsw_aeg_yor_afr_mnd_dyu_por_qcu_nor_xho_glc_jpn_grk_sun_est_knd_vie_akn_mlt_rus_tha_ben_tur_sod_ukr_hau_sid_tig_ctl_arw_bem_tml_igb_aze_kor_cnt_scr_pan_moo_mol_ger_ita_svk_amh_azi_lat_dgb_uzb_pol_mao_gam_ind_swe_prs_fin_hun_mly_lda_wly_lit_bat_urd_krd_geo_rom_alb_swa_slo_bsq_amr_bam_eng_bos_zul_hin_fbf_bul_mcd_fre_chh_owc_dut_cze_anl_guj_tag_ses	0.215838968664188	0.493865377085673	0.622565662730391
651	est_kor_geo_tsn_lda_rom_bul_mcd_tml_cic_igb_aeg_hau_lat_qcu_fre_bat_ses_sid_yor_akn_pan_mao_tsw_guj_urd_nor_sun_uzb_tha_sod_fbf_moo_prs_xho_por_jav_knd_azi_mly_scr_bos_amh_bam_dgb_cze_jpn_ind_chh_ven_hin_wly_swa_ukr_mlt_mnd_ger_dyu_amr_spa_vie_eng_hun_ewe_svk_aze_arw_anl_glc_pol_heb_dut_swt_zul_tag_afr_bem_ben_krd_ctl_ita_gam_cnt_bsq_alb_lit_slo_mol_swe_tig_owc_rus_tur_fin_grk	-0.192998786572606	-0.499917531370963	0.618313953706285
652	knd_aze_yor_chh_cze_ger_ind_tml_moo_sun_dut_mol_svk_bsq_afr_xho_swe_mly_ctl_spa_hau_bat_eng_glc_akn_lit_bos_mnd_scr_ses_pol_arw_ben_krd_wly_gam_tag_swt_rus_tha_ita_fbf_uzb_tsw_urd_geo_bam_bem_por_igb_rom_dgb_heb_zul_alb_sod_ewe_guj_jpn_prs_dyu_qcu_lat_grk_owc_hun_est_kor_mcd_slo_ven_lda_amh_fin_fre_pan_cic_swa_nor_vie_tsn_tur_anl_cnt_bul_jav_mao_ukr_mlt_tig_sid_azi_amr_aeg_hin	0.332731651592822	0.877951326309637	0.382232673615183
653	pan_sid_mol_mao_bsq_lat_gam_bos_jav_bul_moo_grk_hau_igb_scr_amh_amr_nor_yor_swa_tsw_chh_urd_ind_aeg_owc_ger_fin_dyu_est_ven_akn_ukr_anl_prs_glc_lit_tig_mcd_mlt_fbf_uzb_kor_bat_svk_hun_guj_tsn_ses_jpn_tha_ctl_rus_cze_hin_eng_ewe_heb_cic_sod_azi_swe_arw_alb_afr_knd_mnd_xho_sun_mly_tur_spa_ben_pol_dgb_krd_dut_tag_lda_wly_vie_cnt_bem_bam_qcu_por_aze_tml_geo_zul_fre_slo_rom_ita_swt	NA	NA	NA
654	wly_pan_knd_ger_cze_gam_eng_por_yor_jav_heb_ses_ewe_rus_ukr_svk_zul_fin_tsw_anl_jpn_sod_igb_mly_krd_ven_hin_fbf_arw_tig_mnd_owc_tsn_swe_kor_afr_slo_aeg_hun_dyu_swa_ita_moo_mcd_chh_cic_guj_scr_grk_mao_bul_lat_dut_est_amh_tag_tml_tur_dgb_bat_ben_vie_alb_qcu_azi_lda_prs_amr_akn_nor_rom_ctl_tha_bsq_geo_spa_urd_sid_lit_bam_hau_cnt_bem_xho_mol_sun_fre_swt_ind_aze_bos_pol_uzb_mlt_glc	0.00416544678331332	0.00949626047909934	0.992443535492267
655	lit_sod_zul_tsw_aeg_aze_yor_kor_sun_vie_krd_mnd_pan_grk_chh_moo_bem_wly_tag_bos_mlt_tsn_rus_bsq_igb_afr_cic_bam_knd_est_qcu_mol_ses_owc_guj_swa_por_ita_swe_dgb_ger_amr_tur_tml_uzb_bul_ukr_rom_anl_hau_ben_geo_cze_gam_hun_mao_swt_azi_alb_fin_cnt_svk_tha_akn_eng_hin_glc_ewe_fre_prs_arw_fbf_bat_amh_sid_dut_ven_lda_slo_nor_mcd_urd_xho_jpn_jav_tig_ind_heb_mly_scr_spa_pol_lat_dyu_ctl	-0.082373341260458	-0.192668004811255	0.847639097174189
656	tml_pol_tig_tha_wly_mly_bul_nor_pan_por_ses_lit_anl_guj_rom_zul_knd_heb_ben_bsq_xho_aeg_tsn_jpn_bos_aze_mlt_ind_ger_ewe_cnt_bem_mnd_hau_fbf_amr_hun_swt_azi_tsw_jav_kor_eng_afr_akn_tag_ukr_ita_yor_amh_tur_rus_swa_ven_mol_vie_owc_cic_alb_bat_dyu_spa_chh_uzb_geo_dut_dgb_lda_gam_ctl_mao_lat_sod_slo_hin_moo_swe_fin_krd_urd_bam_arw_cze_svk_qcu_mcd_est_glc_scr_prs_sid_sun_fre_igb_grk	-0.836883041843051	-2.09488521362184	0.0388997082500665
657	jpn_rom_bul_scr_vie_lda_mlt_igb_sun_swe_anl_por_nor_sod_fin_est_heb_aeg_mnd_kor_mly_xho_hin_alb_dgb_svk_swt_mcd_qcu_tsw_bat_ewe_ses_uzb_fre_gam_ind_grk_tha_tml_jav_pan_arw_knd_azi_afr_tag_lit_rus_amh_ctl_akn_bos_yor_mol_spa_geo_lat_bsq_aze_cze_tsn_tig_chh_bam_fbf_hau_amr_sid_ita_ben_cic_ven_ukr_hun_prs_cnt_dut_urd_dyu_eng_bem_krd_glc_owc_zul_slo_wly_moo_swa_ger_tur_mao_pol_guj	1.1128883620064	2.75332849182845	0.00709463146332
658	owc_mcd_bos_igb_fin_nor_aze_por_fbf_tha_uzb_ind_bam_akn_mly_yor_tsw_vie_tig_anl_ukr_ewe_cic_glc_jav_rus_amh_pol_dyu_ita_hin_eng_pan_ses_mol_hun_tur_rom_xho_bsq_cnt_alb_hau_sid_aeg_kor_heb_swa_geo_fre_urd_mlt_tsn_spa_bul_amr_grk_knd_afr_jpn_ctl_arw_cze_qcu_azi_mnd_dut_prs_lda_est_wly_bem_swt_scr_bat_swe_moo_chh_ger_ben_zul_sod_dgb_tag_guj_mao_slo_tml_lit_krd_sun_svk_gam_lat_ven	-0.425266652369784	-1.01310736844997	0.313637432760687
659	afr_ben_bos_eng_dut_tig_tag_cze_heb_swt_kor_tha_chh_moo_tur_bem_owc_aze_swe_jpn_tml_jav_bam_mly_gam_grk_bul_yor_fin_tsw_sid_ses_zul_ven_alb_ctl_ger_sun_xho_lit_fbf_geo_igb_hau_ind_aeg_tsn_bsq_amr_mol_hin_pan_amh_spa_arw_est_knd_azi_nor_pol_krd_prs_mlt_por_cic_mao_glc_vie_cnt_dyu_rus_lat_ita_wly_fre_anl_bat_rom_slo_urd_lda_akn_ukr_swa_sod_uzb_qcu_mnd_dgb_guj_hun_scr_ewe_mcd_svk	0.895160859810017	2.1563877444785	0.0336330210909266
660	pol_hin_bem_swe_tha_est_cic_tag_mcd_hun_rom_nor_bat_uzb_alb_spa_ven_rus_guj_ger_sid_mnd_fre_lit_arw_glc_slo_knd_sod_krd_fbf_anl_svk_mlt_eng_bsq_gam_zul_ben_urd_scr_azi_amr_akn_dut_tsw_kor_qcu_wly_owc_swt_dgb_por_mao_geo_bam_tml_aze_dyu_tig_fin_mol_tur_aeg_tsn_pan_moo_sun_ukr_hau_yor_heb_lda_grk_lat_bos_ind_jpn_vie_ewe_swa_ita_amh_jav_mly_afr_ses_igb_bul_cnt_ctl_chh_xho_cze_prs	NA	NA	NA
661	hin_est_ben_scr_yor_tag_kor_afr_dut_bam_tsn_ewe_aeg_ctl_fbf_chh_qcu_cic_owc_xho_mly_mcd_jav_prs_lda_jpn_sod_wly_anl_nor_rus_moo_azi_heb_spa_amh_bem_tur_alb_pol_bat_sun_mao_cnt_bul_ven_cze_tml_por_swt_akn_zul_dgb_mol_fin_bsq_guj_svk_krd_swe_bos_ita_tha_rom_knd_amr_geo_lat_igb_tig_hun_gam_mnd_mlt_ger_pan_eng_ses_vie_ukr_uzb_arw_hau_ind_urd_sid_aze_tsw_lit_grk_fre_dyu_slo_swa_glc	-0.212734453958187	-0.488318673504238	0.626473557516403
662	ben_bsq_jpn_wly_grk_alb_uzb_sun_owc_chh_bam_tig_bem_prs_vie_azi_mnd_svk_yor_kor_afr_amr_moo_lat_bos_ukr_ita_knd_cnt_spa_nor_tml_pan_gam_dgb_jav_mcd_tag_swt_sid_hau_dut_sod_aeg_amh_heb_eng_mao_tsw_ctl_mly_igb_fbf_anl_dyu_bat_arw_guj_pol_tha_slo_ses_hin_lit_rom_est_ger_glc_zul_swe_por_qcu_akn_krd_fin_rus_ven_mlt_cze_bul_lda_scr_geo_mol_tsn_ewe_xho_cic_hun_swa_tur_fre_ind_urd_aze	-0.326283168658231	-0.834458465028597	0.406161060250605
663	vie_uzb_swa_arw_prs_aze_tur_glc_fbf_fin_qcu_rus_jpn_ita_bam_xho_bsq_ben_owc_pan_guj_bat_hau_tig_gam_amh_slo_hin_nor_igb_ind_cic_mao_eng_aeg_fre_dyu_ctl_geo_scr_zul_hun_bem_lda_mnd_bul_urd_swt_alb_rom_anl_afr_cze_ses_amr_pol_ewe_tag_heb_ger_mlt_dut_yor_cnt_ukr_spa_chh_moo_jav_azi_knd_ven_tml_mol_tsn_lit_grk_sid_por_sod_lat_swe_tsw_bos_akn_dgb_mly_tha_svk_krd_est_mcd_wly_kor_sun	-0.12532626163936	-0.2859187406065	0.775576255212972
664	urd_wly_mnd_hau_est_ukr_lit_ger_fre_amr_geo_cic_tml_jav_aeg_owc_bul_alb_cnt_mol_mcd_bat_bos_knd_akn_sid_ind_chh_igb_lat_rus_yor_tha_scr_heb_afr_glc_uzb_fin_vie_bam_swe_moo_tag_lda_anl_ven_eng_bsq_dgb_ewe_sod_spa_jpn_por_mlt_dut_tsw_rom_tsn_qcu_pol_svk_ctl_prs_azi_ben_mly_fbf_bem_tig_grk_hun_nor_ita_gam_mao_tur_hin_arw_sun_swa_aze_krd_zul_dyu_guj_xho_swt_slo_cze_ses_kor_pan_amh	0.587788391688853	1.51113178488701	0.134145411824719
665	bem_pol_cic_fbf_uzb_rom_kor_chh_knd_gam_sun_guj_glc_tml_tig_mly_urd_bam_por_dyu_nor_bat_jav_fre_arw_lat_yor_ses_ewe_afr_amh_vie_mlt_pan_cnt_heb_aeg_alb_qcu_ukr_sid_slo_bul_sod_zul_moo_grk_amr_spa_ita_ben_rus_dut_eng_tha_ven_prs_anl_tsw_hin_cze_ger_dgb_mnd_bos_lda_hun_igb_akn_azi_wly_mao_hau_tag_mcd_geo_xho_jpn_est_krd_svk_ind_ctl_swt_lit_swa_aze_fin_owc_bsq_tsn_tur_swe_scr_mol	0.518608987192827	1.18324392893807	0.239728376605414
666	bam_jav_dut_zul_amr_ewe_heb_por_xho_rus_tsn_tsw_amh_dyu_geo_akn_wly_est_ukr_ben_nor_swa_aze_grk_owc_bat_hun_tur_dgb_afr_azi_uzb_glc_igb_ctl_cnt_swt_fre_qcu_svk_cze_aeg_bos_tag_bem_cic_chh_hin_fbf_yor_mol_slo_guj_mlt_prs_kor_arw_mnd_tig_moo_bul_ven_scr_knd_ind_krd_mao_ses_bsq_fin_lat_tml_urd_lit_anl_hau_rom_ita_sid_sod_gam_alb_pan_tha_lda_spa_swe_sun_pol_vie_mly_eng_ger_mcd_jpn	0.59777804807682	1.40404638986206	0.16363573266841
667	bul_afr_krd_ger_aeg_fre_tha_guj_bat_zul_qcu_tml_ven_svk_cze_vie_uzb_tag_spa_hin_mly_nor_dyu_lda_mlt_mnd_yor_ben_hau_jpn_rus_sun_chh_amr_glc_arw_pol_amh_wly_bam_est_ewe_grk_por_sid_anl_swe_mao_ses_prs_slo_fin_sod_rom_swa_xho_bsq_ctl_aze_moo_ukr_tsw_urd_igb_ita_tig_lit_eng_dut_owc_knd_lat_mol_alb_bos_cic_jav_geo_heb_hun_bem_cnt_azi_fbf_tsn_swt_pan_mcd_gam_kor_ind_scr_tur_dgb_akn	0.285232118520406	0.646474274293294	0.519564491981886
668	guj_azi_dut_aze_cic_nor_owc_knd_heb_bam_grk_arw_ses_glc_tha_hin_uzb_cnt_mol_pol_moo_chh_ctl_afr_ben_swa_swe_ind_dgb_cze_gam_lat_dyu_spa_krd_ewe_zul_est_por_rom_sun_bul_tig_mlt_ita_yor_tur_eng_xho_swt_tsw_bem_tag_bat_alb_aeg_geo_lit_qcu_mcd_urd_wly_rus_fbf_tsn_sid_kor_lda_jav_pan_mao_hau_vie_ukr_fin_amh_sod_jpn_fre_akn_ven_tml_prs_mly_svk_amr_scr_bos_bsq_ger_slo_anl_igb_mnd_hun	0.628478956178596	1.50477513691997	0.13577066080469
669	guj_cnt_uzb_pan_sid_ben_yor_swe_tig_hin_bos_scr_anl_arw_swa_qcu_rom_tsn_dut_fbf_krd_est_wly_pol_bam_tml_kor_lit_lda_jav_moo_vie_swt_aeg_sun_igb_hun_owc_xho_prs_mlt_tag_knd_bul_ita_ger_grk_fin_lat_chh_ind_mcd_bem_spa_mao_afr_zul_akn_slo_hau_ukr_alb_nor_cic_tur_aze_jpn_fre_bsq_gam_dyu_ewe_mol_amh_tsw_mly_cze_azi_por_svk_ses_glc_ven_ctl_eng_rus_mnd_bat_urd_geo_amr_sod_tha_heb_dgb	-0.0891363288815527	-0.227946079256261	0.820188575354931
670	geo_gam_mlt_fbf_yor_knd_ben_tsn_uzb_tml_hun_grk_rom_bem_svk_amr_lit_mol_krd_afr_por_alb_sod_dut_rus_swt_urd_akn_tig_pan_azi_aeg_spa_bam_mly_xho_tsw_heb_ctl_slo_hin_igb_qcu_mcd_mnd_dgb_tur_sun_guj_tag_est_mao_ind_pol_moo_bsq_kor_eng_cnt_ita_hau_ses_sid_prs_ukr_zul_vie_scr_bul_anl_ger_bat_lat_glc_owc_ven_amh_nor_wly_arw_bos_swe_cze_dyu_lda_swa_aze_fin_ewe_chh_cic_fre_tha_jpn_jav	0.158660588147583	0.36487416419779	0.716033768402759
671	ewe_grk_mlt_tml_cic_mcd_akn_afr_moo_bam_tur_aeg_ukr_arw_glc_igb_swe_jav_tsw_ben_dyu_tag_est_tig_fbf_prs_slo_mnd_bsq_bat_uzb_ses_pol_lat_vie_sid_fre_jpn_hin_krd_pan_ger_xho_amr_gam_sun_ind_spa_swa_geo_wly_por_ita_eng_dut_urd_dgb_svk_aze_bem_fin_owc_hun_mao_cnt_hau_lda_lit_bos_zul_tsn_kor_sod_heb_ven_bul_chh_swt_scr_azi_knd_alb_qcu_yor_rom_tha_mol_rus_mly_anl_guj_nor_ctl_cze_amh	-0.200299160559873	-0.512467109958286	0.6095391193967
672	svk_chh_uzb_vie_scr_alb_bat_akn_dgb_jav_sun_glc_moo_bem_arw_swa_azi_urd_fre_dut_swe_mao_cze_pol_lit_yor_fbf_xho_hun_bam_swt_wly_fin_aeg_ctl_knd_tag_ger_mly_lda_grk_spa_rom_sod_tsw_mlt_rus_qcu_geo_bsq_ben_ukr_owc_krd_hin_dyu_mnd_eng_aze_guj_ses_slo_est_kor_anl_tig_sid_bos_igb_tha_tsn_cnt_amh_pan_ita_cic_mol_nor_jpn_amr_prs_ewe_lat_heb_tur_mcd_ven_hau_bul_por_gam_afr_tml_ind_zul	-0.611625440445619	-1.4897525770132	0.139672986219525
673	heb_slo_fre_uzb_tsw_fbf_azi_swt_pol_svk_ger_dyu_bat_amr_anl_lat_sod_alb_dut_ind_ven_cnt_geo_hau_zul_ctl_swe_yor_tig_bem_hun_tha_hin_ben_urd_amh_eng_mao_moo_glc_mol_rom_arw_rus_igb_bsq_akn_grk_scr_mlt_bam_jav_cic_kor_bos_jpn_tml_mcd_aeg_owc_krd_qcu_lit_swa_cze_ses_aze_prs_bul_gam_spa_tsn_tag_lda_dgb_wly_ukr_por_knd_est_nor_xho_pan_sid_guj_mly_chh_tur_ewe_afr_ita_mnd_sun_vie_fin	-0.428700657173269	-1.16808213657556	0.245759420117036
674	ctl_yor_arw_hin_scr_tha_swt_ukr_cic_tag_ger_geo_bos_moo_qcu_lat_ewe_uzb_amh_cze_aeg_akn_dyu_jav_pan_sod_spa_eng_prs_ind_mol_lda_igb_tsw_mly_zul_tig_alb_pol_dgb_mao_ses_fin_wly_ita_cnt_sid_swa_guj_gam_krd_knd_slo_bul_chh_urd_amr_hau_afr_svk_est_swe_lit_mnd_bam_dut_aze_rus_hun_rom_heb_grk_tsn_tur_kor_nor_glc_bem_anl_fre_tml_sun_azi_mlt_jpn_por_fbf_owc_ben_vie_mcd_xho_ven_bat_bsq	0.322509589091802	0.804177608942112	0.423345300619792
675	aeg_sid_tml_grk_por_dyu_bat_ukr_rom_xho_swe_bos_pol_cic_rus_lit_eng_mnd_nor_alb_kor_aze_ewe_mlt_moo_ven_bem_tur_tag_ind_cnt_krd_bam_ben_mol_tsn_swt_amh_mcd_tsw_scr_dgb_lat_azi_anl_uzb_afr_guj_jav_glc_akn_est_pan_lda_hau_owc_dut_tha_mly_prs_slo_urd_ses_fre_gam_ctl_ita_hin_vie_spa_svk_tig_arw_sun_amr_yor_hun_bul_cze_geo_fbf_ger_wly_bsq_heb_swa_fin_mao_knd_qcu_igb_sod_zul_chh_jpn	-0.0524401923647486	-0.135553528453578	0.892467217243299
676	kor_pol_svk_eng_pan_hau_mlt_ger_fin_vie_nor_ewe_hun_cnt_glc_owc_est_ben_lda_slo_bos_cze_tur_tml_swe_ven_knd_bam_lit_wly_akn_hin_dut_alb_aze_sid_swa_fbf_cic_guj_sod_jpn_scr_tsw_swt_azi_dgb_mnd_tig_tha_gam_grk_mly_urd_krd_rom_ita_chh_bat_amr_arw_bsq_prs_geo_moo_ind_ctl_uzb_jav_zul_qcu_lat_amh_por_anl_yor_dyu_mao_igb_ses_bul_aeg_mcd_afr_xho_bem_spa_fre_rus_sun_ukr_mol_heb_tag_tsn	0.409233355555961	1.04299811819562	0.299652838560009
677	svk_dgb_glc_vie_ven_mlt_sod_lit_swe_fin_aeg_tig_bem_urd_gam_mao_jav_dut_moo_rom_knd_bos_aze_rus_uzb_ukr_heb_guj_igb_bat_sun_ben_arw_prs_mnd_qcu_ewe_bsq_swt_ctl_eng_ger_bam_akn_lat_fre_amr_cic_ita_mol_est_geo_hun_slo_hin_chh_tha_hau_swa_kor_scr_tag_tsw_spa_ind_cnt_xho_azi_mly_jpn_anl_por_tur_grk_mcd_nor_owc_yor_wly_bul_sid_dyu_lda_afr_amh_tsn_pan_cze_pol_zul_fbf_ses_tml_alb_krd	0.405560845580653	0.967962836528368	0.335573503264519
678	bos_ses_tml_yor_dgb_ewe_qcu_mlt_krd_aze_por_ita_bam_ctl_alb_xho_kor_bul_mnd_tag_jav_wly_mao_svk_fbf_eng_ben_cic_swa_mly_uzb_dyu_urd_fin_tsn_guj_heb_akn_est_amh_lda_ukr_knd_afr_lat_mol_bem_hau_vie_sid_ven_geo_chh_azi_mcd_lit_pan_bat_scr_dut_jpn_spa_ind_cnt_prs_slo_sod_cze_owc_grk_tsw_hun_glc_tha_ger_arw_hin_bsq_rom_amr_fre_gam_aeg_igb_tur_tig_sun_moo_anl_zul_nor_swe_pol_swt_rus	0.472334015723425	1.09778652890678	0.275131880085409
679	hau_alb_swe_krd_guj_mcd_dyu_aeg_ita_bsq_lda_amr_por_ger_yor_akn_ben_svk_aze_uzb_mol_mao_owc_pan_ukr_fre_azi_mlt_sun_anl_sid_knd_heb_cic_tag_swt_tig_urd_zul_scr_dgb_xho_fin_bos_wly_cze_qcu_tml_tur_glc_geo_tha_bul_grk_bem_slo_eng_nor_lit_cnt_jav_kor_ctl_tsn_prs_jpn_mnd_igb_lat_hun_bam_bat_est_ses_dut_fbf_swa_hin_afr_ind_rus_ewe_spa_tsw_arw_ven_amh_mly_sod_gam_rom_moo_vie_pol_chh	0.262027551857232	0.678786061602663	0.498959141454197
680	sun_mcd_ven_ewe_ita_bat_yor_bam_mao_anl_ben_swa_tsw_mlt_lit_xho_lda_swe_heb_mol_swt_svk_kor_nor_fbf_cnt_hun_tur_qcu_ind_knd_spa_sid_rus_sod_amr_ukr_aze_cze_chh_est_moo_tag_jpn_jav_fre_amh_vie_akn_lat_bos_dyu_geo_dut_wly_scr_hau_bem_uzb_bul_tig_owc_rom_bsq_afr_tml_ses_ctl_grk_krd_tsn_hin_ger_pol_gam_igb_alb_urd_tha_glc_eng_azi_mnd_zul_guj_por_mly_arw_prs_fin_aeg_cic_dgb_slo_pan	-0.225728309907174	-0.517553119787892	0.605999000142445
681	hin_slo_est_pol_swe_cnt_alb_hun_mol_arw_bat_anl_scr_mao_ewe_bam_krd_bul_chh_akn_sid_dyu_lda_urd_vie_fre_mly_ctl_ses_xho_jav_glc_cze_aeg_rus_grk_jpn_lit_moo_heb_owc_knd_sun_azi_tsw_mcd_ger_bem_ita_tsn_amh_sod_swa_fbf_tha_geo_zul_ben_prs_guj_nor_svk_tur_uzb_gam_spa_ukr_qcu_mlt_igb_mnd_afr_tig_cic_swt_tag_hau_ven_yor_dut_dgb_amr_wly_tml_eng_rom_lat_fin_pan_bos_kor_ind_aze_por_bsq	0.551267790739854	1.25139268505324	0.213929894628469
682	krd_azi_bsq_mlt_bem_tml_anl_rom_ses_hau_jav_arw_fin_guj_ind_rus_ewe_svk_lit_mao_cnt_mly_uzb_swt_ger_est_swe_bam_alb_bos_lda_tsn_gam_akn_xho_glc_cic_knd_urd_tig_dut_hun_hin_bat_ben_ukr_por_fre_yor_aeg_grk_dyu_moo_ven_ita_tur_pan_slo_mnd_scr_lat_pol_qcu_igb_cze_nor_sod_mol_amr_tsw_geo_tag_bul_tha_jpn_fbf_afr_eng_aze_sun_spa_swa_kor_vie_heb_amh_zul_ctl_mcd_owc_chh_prs_dgb_wly_sid	0.0107006034507031	0.0239807748082508	0.980919323643324
683	ben_ven_fin_bem_uzb_bat_sun_azi_lit_ctl_heb_cnt_ita_afr_bul_lat_zul_tml_krd_ind_dut_mlt_aze_cze_vie_ses_amh_lda_chh_spa_est_jav_bos_tsw_bam_ewe_tig_hun_urd_anl_jpn_guj_sod_moo_fbf_tur_alb_svk_hau_nor_amr_sid_dyu_mol_cic_prs_fre_swt_mcd_kor_qcu_tha_aeg_mao_mly_scr_pol_glc_tsn_eng_gam_grk_pan_swe_rus_swa_por_ger_wly_akn_bsq_mnd_ukr_slo_knd_owc_xho_tag_igb_arw_yor_rom_dgb_hin_geo	-0.558115514252016	-1.45045316455077	0.150296631260723
684	grk_mol_guj_geo_igb_fre_alb_rom_svk_rus_yor_aze_spa_krd_dyu_kor_fin_dut_slo_amr_qcu_cnt_lda_gam_cze_chh_tsw_knd_fbf_jav_eng_tur_aeg_mlt_prs_tig_ben_uzb_hau_ses_swt_swe_bul_ukr_bam_nor_pol_por_akn_owc_ctl_lat_cic_hin_ind_vie_swa_pan_moo_hun_azi_zul_scr_tha_mcd_est_anl_tsn_bos_tag_heb_ita_afr_xho_ewe_amh_bat_ger_sod_bsq_wly_jpn_ven_sun_urd_dgb_glc_tml_bem_mao_lit_sid_mly_mnd_arw	-0.45553820909764	-1.11950164989327	0.265809208705629
685	swt_uzb_eng_zul_ctl_moo_slo_pan_por_mol_grk_ses_bam_mcd_dgb_prs_kor_hin_ukr_ven_spa_bos_dut_anl_arw_rus_gam_akn_yor_swe_fin_chh_sid_bat_geo_guj_sod_hun_ben_xho_jav_alb_cic_amr_lat_mlt_mnd_cnt_tha_aeg_lit_ewe_azi_sun_cze_tml_fbf_owc_krd_urd_scr_bem_dyu_wly_ita_bul_tig_svk_tur_mao_aze_heb_hau_mly_glc_est_swa_jpn_tag_tsn_lda_nor_ger_ind_fre_qcu_pol_igb_tsw_amh_vie_knd_afr_rom_bsq	0.507345552249498	1.16401227223226	0.247396578417644
686	pol_sod_xho_pan_mao_jpn_nor_bos_bsq_cic_anl_mnd_uzb_amr_akn_jav_alb_afr_mcd_glc_bam_yor_arw_scr_gam_amh_tig_por_cnt_knd_ita_hun_hau_lda_aze_krd_eng_tml_fin_kor_ctl_fre_heb_dgb_lit_mly_hin_tag_dyu_ger_zul_ses_fbf_qcu_tur_est_rus_ind_spa_wly_azi_tsn_cze_bul_grk_mlt_lat_swt_moo_guj_igb_svk_dut_bat_mol_aeg_rom_tha_vie_sid_geo_swa_owc_ewe_tsw_swe_ben_ven_chh_ukr_bem_slo_urd_prs_sun	0.232502107382918	0.574777900775186	0.566829381334874
687	ewe_heb_rom_krd_tml_hin_fbf_por_geo_moo_ukr_prs_bam_ven_bat_bos_slo_eng_mao_svk_lda_hun_knd_akn_glc_dyu_mcd_ita_fre_bsq_mnd_sun_ses_azi_tur_spa_cze_swt_uzb_tsn_tsw_anl_mly_jav_kor_urd_lit_guj_pan_wly_tha_sid_ctl_amr_cnt_afr_bul_dgb_yor_bem_mol_grk_igb_qcu_nor_jpn_swe_ben_aze_fin_amh_cic_hau_vie_alb_mlt_owc_dut_aeg_arw_xho_ind_pol_ger_zul_sod_gam_tig_swa_scr_chh_est_lat_rus_tag	0.15429741881192	0.354512136039122	0.723757710518849
688	dut_aze_moo_tig_spa_ben_mnd_hun_dyu_tha_tsw_grk_afr_por_eng_owc_chh_nor_tsn_tag_hin_arw_zul_ewe_dgb_ind_rus_heb_ven_bsq_fbf_azi_mly_ukr_jpn_xho_ger_knd_fin_tml_guj_akn_aeg_ctl_amr_qcu_lit_cnt_bam_rom_gam_geo_mlt_bul_bem_bos_krd_ses_uzb_glc_jav_slo_est_sod_cze_swa_lat_swt_wly_urd_lda_mao_pol_svk_anl_scr_alb_hau_igb_ita_pan_mol_vie_cic_mcd_fre_bat_amh_swe_kor_prs_sun_tur_sid_yor	0.45871120999136	1.23988148393458	0.218138645450115
689	prs_sun_tsw_lit_por_ger_alb_nor_vie_slo_tur_tml_swt_amh_afr_tsn_dgb_bos_dut_uzb_lat_ind_azi_zul_mnd_sod_fin_swa_krd_mao_tha_jav_spa_ukr_gam_scr_ewe_heb_ita_est_ben_aeg_dyu_glc_anl_wly_hun_bat_geo_grk_akn_bam_cze_tag_ses_amr_guj_knd_rom_eng_bsq_cnt_arw_chh_moo_fbf_lda_ctl_qcu_hin_sid_svk_xho_yor_kor_mcd_pan_bul_swe_aze_mol_mlt_hau_urd_rus_fre_cic_mly_ven_bem_igb_tig_owc_jpn_pol	0.552741736566268	1.257083802216	0.211871219679571
690	aze_slo_mao_amh_swt_mlt_sod_pan_krd_bos_azi_pol_ger_rom_owc_tag_ita_lat_dyu_swa_igb_nor_rus_vie_hun_por_yor_tml_mol_dgb_sun_aeg_lda_qcu_tsw_ewe_heb_bul_dut_svk_bat_fbf_tha_ven_mly_jav_prs_afr_eng_tur_est_mnd_chh_fin_bam_arw_bem_gam_xho_amr_kor_anl_ctl_akn_glc_lit_jpn_zul_hin_cic_scr_uzb_ses_wly_tsn_mcd_spa_sid_cnt_ben_ind_geo_moo_alb_bsq_ukr_tig_knd_fre_urd_swe_cze_grk_guj_hau	-0.338732772133089	-0.753131997126268	0.453272927084779
691	ctl_qcu_glc_urd_tag_lit_aze_mcd_lat_fin_bos_afr_cze_spa_cnt_ukr_owc_swt_tsn_dut_fbf_cic_knd_chh_gam_azi_tml_ger_anl_heb_bsq_krd_guj_scr_akn_sid_tsw_dyu_pan_mly_dgb_rus_zul_kor_amh_pol_est_por_rom_aeg_uzb_grk_sod_fre_prs_ita_wly_ewe_mnd_svk_nor_ind_eng_mol_ses_bam_tur_alb_jpn_ven_ben_swe_igb_amr_tha_hin_jav_moo_vie_bat_swa_bem_xho_bul_hau_lda_sun_tig_hun_slo_arw_mao_yor_geo_mlt	0.0260337366182676	0.0650463545491849	0.948276710768289
692	alb_amr_dyu_pan_akn_lda_mcd_sod_guj_jpn_ukr_cic_moo_aeg_ita_ewe_tha_mlt_bsq_tur_cnt_prs_sun_ger_mol_lat_spa_fin_gam_rom_qcu_bos_cze_tig_eng_swt_fbf_swe_dut_ind_sid_hau_swa_por_geo_arw_glc_tsw_wly_grk_uzb_zul_krd_afr_svk_bem_nor_igb_pol_ven_heb_azi_rus_dgb_amh_slo_jav_vie_bam_scr_yor_hin_fre_bat_xho_mly_urd_knd_tsn_tag_ses_lit_owc_ctl_aze_mnd_bul_chh_anl_kor_mao_tml_ben_hun_est	0.500693191742643	1.31516654393528	0.191687450007294
693	cnt_mly_mao_jav_spa_xho_ben_sun_knd_pol_ewe_mlt_geo_krd_tsn_tig_rus_tha_swt_cze_vie_yor_arw_dgb_ind_ctl_hau_por_akn_lit_fbf_pan_heb_owc_afr_tml_amh_fin_hin_gam_tsw_hun_swa_tur_ven_dut_aze_svk_mol_cic_ukr_sid_jpn_kor_chh_anl_lda_rom_ses_urd_qcu_bem_moo_bat_mcd_eng_guj_slo_uzb_glc_sod_bam_grk_scr_azi_est_dyu_ger_wly_aeg_lat_zul_bsq_mnd_tag_bul_nor_amr_igb_swe_prs_ita_bos_alb_fre	-0.586490564331514	-1.31855296463039	0.190556586029825
694	dgb_yor_mcd_ger_swt_sun_xho_lit_jav_tsw_tsn_chh_anl_vie_guj_mao_bat_hin_akn_pan_fre_pol_bem_jpn_est_hau_cic_swe_svk_tig_sid_sod_lat_mol_kor_ctl_por_fin_uzb_dyu_heb_arw_prs_tag_krd_amh_knd_azi_bul_swa_geo_ven_ewe_afr_mlt_eng_alb_rom_glc_lda_tha_urd_igb_zul_ben_aze_cnt_dut_qcu_bam_rus_tur_bsq_mly_ses_moo_fbf_aeg_nor_mnd_amr_hun_owc_grk_bos_gam_cze_ind_slo_spa_tml_ita_scr_ukr_wly	0.174728215885254	0.449109290251734	0.654397655028936
695	tha_por_tsn_igb_aze_guj_anl_bul_hun_slo_dyu_bos_afr_mcd_aeg_swe_eng_tml_wly_prs_svk_mly_ses_chh_ger_dgb_pol_ita_vie_mao_knd_ukr_urd_yor_spa_sun_tig_amh_fbf_amr_ind_alb_est_tag_hau_cic_ven_nor_kor_cze_azi_pan_glc_arw_zul_moo_fin_sid_owc_jav_dut_gam_swt_lda_heb_qcu_rom_mol_hin_uzb_krd_mlt_jpn_bsq_ctl_akn_bat_sod_bam_scr_bem_tur_tsw_xho_grk_ewe_rus_geo_cnt_ben_mnd_lit_lat_fre_swa	-0.378618970601687	-0.849488114169335	0.397791255888969
696	cnt_cze_lit_mol_ewe_nor_lat_rus_zul_geo_cic_bsq_ind_swe_dyu_glc_rom_mlt_por_dgb_tsw_fin_uzb_ses_ctl_xho_krd_aze_jpn_mnd_svk_wly_sun_chh_tml_ger_moo_sid_est_eng_pol_tsn_amr_sod_mao_arw_tha_grk_heb_tag_pan_tig_akn_lda_aeg_hin_bat_swt_gam_bos_urd_afr_bem_ven_hau_azi_swa_mcd_ita_amh_ben_dut_anl_qcu_hun_prs_bam_kor_fre_scr_igb_guj_jav_yor_alb_bul_ukr_mly_vie_slo_knd_tur_spa_owc_fbf	-0.106559610952423	-0.243514308503459	0.808143348985509
697	knd_uzb_fre_jav_scr_guj_moo_ewe_geo_lit_tig_alb_mol_qcu_tha_mcd_fbf_wly_gam_por_lda_xho_prs_lat_pol_spa_bat_vie_zul_ctl_ita_tag_hau_amr_arw_ben_anl_owc_aze_azi_rus_mly_fin_igb_bos_tur_chh_ger_swt_bem_tml_yor_cze_dgb_krd_bsq_est_hun_sod_grk_nor_sun_ven_amh_cic_pan_mlt_tsn_swe_hin_rom_cnt_svk_aeg_afr_glc_bam_slo_swa_bul_urd_mnd_heb_dyu_ukr_eng_akn_tsw_kor_jpn_sid_ses_mao_dut_ind	0.567806876940518	1.5918339800755	0.114815534184964
698	hau_ven_mao_amr_sid_wly_vie_krd_pan_ses_ger_cic_hin_bam_aze_qcu_eng_heb_swt_swa_tml_yor_afr_alb_mlt_tig_bul_tag_jpn_ctl_bsq_bat_tsw_mnd_cze_arw_lat_por_spa_zul_svk_ita_rom_xho_bos_ind_jav_nor_hun_est_lit_mly_pol_dyu_prs_gam_ben_geo_guj_grk_mcd_tur_sun_lda_swe_slo_dut_sod_tsn_mol_akn_cnt_rus_moo_chh_bem_uzb_glc_urd_aeg_fbf_fin_amh_scr_igb_tha_ewe_kor_anl_fre_owc_azi_dgb_ukr_knd	-0.864997379853478	-2.29387590760578	0.0240492148990195
699	aze_sid_chh_fin_lda_heb_jav_grk_gam_cic_scr_est_krd_prs_alb_ind_ger_bos_igb_urd_swe_mly_xho_hau_bam_pan_sod_ukr_ven_dyu_nor_aeg_ita_uzb_mcd_amh_mnd_tml_amr_ben_geo_tsn_bat_tag_swt_mao_tig_sun_azi_bsq_lat_tha_svk_ses_rus_vie_fbf_dgb_mlt_zul_lit_slo_guj_dut_akn_bem_swa_eng_arw_tsw_bul_afr_jpn_pol_por_hun_moo_fre_ctl_spa_cze_yor_rom_mol_ewe_anl_knd_cnt_hin_owc_tur_kor_wly_glc_qcu	0.0768577028713291	0.197751294072603	0.843671249928705
700	vie_cnt_scr_mcd_mly_xho_bem_tsw_nor_cze_amh_mol_tur_hin_sid_zul_alb_aze_bos_mao_ukr_bam_tml_swe_dyu_fre_spa_ctl_uzb_rus_bsq_guj_hau_anl_pan_chh_dut_afr_geo_ger_lat_azi_slo_urd_svk_knd_heb_bat_igb_ind_bul_wly_prs_lit_ses_krd_rom_fin_arw_jpn_tig_qcu_cic_grk_ewe_lda_owc_por_jav_kor_est_swa_mlt_ben_hun_akn_sod_sun_aeg_glc_gam_tha_amr_eng_tsn_tag_ita_yor_dgb_fbf_pol_ven_mnd_swt_moo	0.259976944004134	0.601217417465943	0.549157833102053
701	dut_scr_est_amr_lit_ctl_bsq_bem_lda_krd_bam_hau_afr_tig_bul_jpn_cnt_mcd_tsw_geo_sun_tha_svk_pol_anl_aze_fre_jav_swt_mol_kor_dgb_ses_tml_mly_swe_aeg_ukr_lat_gam_moo_ger_spa_alb_owc_igb_ven_guj_arw_vie_prs_fbf_pan_wly_nor_swa_zul_ewe_uzb_heb_tur_hin_grk_bat_cze_dyu_ind_sid_amh_slo_azi_ita_ben_rus_cic_eng_chh_rom_urd_qcu_hun_mao_yor_knd_tsn_glc_por_mnd_akn_xho_mlt_fin_bos_sod_tag	0.540417125921544	1.30219248926278	0.196066454839878
702	rom_igb_mol_pol_wly_amr_anl_tag_swe_chh_ctl_pan_dut_lda_aeg_swt_hin_amh_gam_mlt_swa_glc_knd_xho_scr_eng_spa_est_qcu_fin_heb_mcd_jpn_arw_geo_cnt_guj_bsq_aze_nor_mly_azi_owc_bos_tsw_alb_tur_urd_hau_svk_ukr_tha_bem_ita_lat_tml_ven_uzb_prs_ben_mao_tsn_lit_yor_grk_ind_mnd_zul_fre_hun_sid_dgb_jav_rus_moo_ses_tig_por_afr_ewe_akn_sun_cze_vie_kor_dyu_cic_slo_bul_krd_ger_sod_bam_bat_fbf	-0.57741840846505	-1.39551787083221	0.166182938542016
703	eng_amr_tml_owc_tsn_mol_lit_amh_est_lat_kor_cnt_scr_arw_fbf_tag_sod_urd_cic_tha_rom_yor_swa_ses_tur_igb_rus_spa_dgb_qcu_bul_vie_hau_prs_geo_tig_fre_bat_alb_ben_afr_hin_knd_sun_aeg_wly_sid_ita_mcd_ger_cze_ind_ewe_swt_pol_fin_ukr_mao_dyu_ven_jav_akn_swe_guj_heb_glc_jpn_pan_lda_bam_chh_slo_mly_bem_mnd_bos_por_grk_nor_hun_krd_ctl_moo_aze_azi_svk_mlt_uzb_gam_dut_xho_tsw_anl_zul_bsq	0.674081236731062	1.63790532272136	0.104820689168912
704	bam_ewe_geo_yor_prs_sid_bat_aze_hau_tml_bul_swa_ses_jpn_grk_tha_dgb_kor_sod_mnd_amr_fin_anl_wly_bos_heb_ita_ind_tig_dyu_mol_moo_cnt_azi_bsq_gam_chh_aeg_fre_alb_knd_pol_mly_amh_eng_bem_krd_tsn_zul_mcd_qcu_ukr_lat_ger_mao_hun_svk_glc_igb_arw_tag_afr_ctl_urd_xho_mlt_scr_swt_cic_tur_uzb_lit_ven_sun_swe_est_cze_pan_jav_ben_tsw_rus_slo_rom_guj_por_hin_fbf_lda_owc_spa_vie_nor_dut_akn	0.564042289474884	1.47277565908446	0.144187962609843
705	krd_dgb_tml_lat_azi_jav_uzb_cnt_ven_urd_tha_guj_ses_heb_amr_hin_knd_slo_bem_mcd_hau_rom_bul_mly_ind_dyu_aeg_ger_afr_amh_svk_mao_geo_dut_gam_fre_xho_ita_ukr_qcu_eng_swe_cze_tig_ewe_glc_bam_nor_est_zul_tsn_swt_mnd_pol_scr_cic_owc_swa_alb_igb_bsq_lda_rus_yor_aze_vie_tag_bat_jpn_wly_por_chh_ctl_hun_arw_tsw_akn_pan_mlt_sod_bos_grk_kor_lit_mol_fin_tur_sun_anl_fbf_prs_moo_sid_spa_ben	0.0762557435154416	0.196156765474731	0.844915457273407
706	mnd_swe_spa_mao_svk_scr_owc_dut_dgb_pan_amr_mlt_mly_ukr_swt_uzb_vie_bos_hin_tha_zul_jav_ind_por_dyu_glc_arw_yor_chh_ses_rus_grk_sod_nor_fre_igb_cnt_prs_ven_lit_knd_alb_urd_xho_slo_cic_aeg_lat_est_bam_ewe_anl_ita_swa_ben_krd_cze_akn_bat_geo_azi_aze_qcu_jpn_moo_bul_afr_ger_tig_tag_wly_lda_rom_eng_tsn_mcd_hun_sid_bem_guj_pol_bsq_mol_kor_heb_hau_fbf_amh_ctl_gam_tur_fin_sun_tml_tsw	0.289731131842727	0.653656331080813	0.514946202285442
707	owc_swe_ctl_fbf_fin_nor_geo_cze_bos_tha_qcu_kor_amr_scr_dgb_swt_pan_hun_arw_knd_mol_spa_glc_bat_igb_cnt_mlt_bem_cic_heb_amh_tur_anl_lda_sun_ven_tsw_fre_xho_tig_dyu_moo_ben_svk_dut_bsq_yor_grk_wly_est_lit_mao_swa_ger_hau_rom_bam_mly_tag_mcd_rus_aeg_chh_lat_urd_hin_bul_slo_prs_krd_zul_sid_eng_por_gam_guj_sod_pol_vie_jpn_alb_ewe_ita_ses_afr_tml_azi_akn_mnd_tsn_uzb_jav_ukr_ind_aze	-0.00694908974336517	-0.017166010891692	0.986340951362508
708	prs_tag_ctl_bsq_tha_aeg_qcu_lit_yor_pan_knd_anl_mlt_mol_ger_ita_vie_bat_hin_ukr_swe_tig_est_rom_kor_bam_pol_chh_aze_rus_sod_bul_akn_ven_mao_igb_dgb_geo_eng_swt_sid_jpn_hau_spa_fre_mly_lat_bem_ewe_cic_scr_afr_dyu_amr_ind_dut_glc_por_azi_tsn_krd_xho_swa_fin_mnd_grk_heb_fbf_hun_alb_owc_cnt_arw_tsw_moo_uzb_urd_mcd_lda_sun_slo_wly_guj_cze_bos_jav_nor_ses_tur_tml_gam_zul_ben_svk_amh	NA	NA	NA
709	tsn_fin_pan_dut_dgb_mao_sod_bat_cic_gam_tml_ewe_eng_sun_owc_glc_arw_swa_mcd_scr_hun_ben_azi_kor_hau_ctl_grk_zul_slo_prs_lit_tag_swe_jpn_mlt_dyu_uzb_cze_aze_tsw_mol_chh_spa_amr_mnd_fre_aeg_tur_ger_afr_urd_mly_krd_heb_geo_fbf_lda_anl_nor_knd_lat_cnt_moo_amh_jav_alb_akn_ses_ita_vie_igb_sid_svk_swt_bos_por_xho_ind_bam_ukr_yor_bul_tig_qcu_guj_pol_rus_bsq_bem_hin_rom_tha_ven_est_wly	0.573501071819707	1.36819105417163	0.174548841460926
710	uzb_amr_eng_ita_kor_ses_dgb_cnt_tur_grk_ger_swt_fre_mao_sid_dyu_bem_rus_sod_por_aze_swe_qcu_bos_mcd_tsw_afr_cic_scr_heb_tig_nor_jpn_gam_dut_pol_hau_lit_ctl_spa_cze_ben_sun_slo_bat_igb_est_swa_azi_chh_anl_lat_akn_knd_moo_mlt_mol_mnd_alb_pan_arw_prs_geo_guj_yor_urd_xho_ven_ukr_wly_lda_fbf_svk_fin_aeg_bam_glc_rom_amh_ewe_bsq_hun_hin_vie_owc_zul_jav_krd_tml_tha_tag_mly_tsn_bul_ind	0.0471525462523819	0.110823998746884	0.911994733192849
711	bos_alb_moo_mao_akn_ben_tsn_zul_mnd_bsq_bat_grk_tur_tha_spa_lda_knd_mol_bem_tag_slo_fre_kor_urd_dyu_amh_nor_igb_jpn_ukr_amr_cnt_pol_hin_chh_rom_por_cic_est_mly_fbf_hun_gam_ven_cze_mlt_guj_tsw_ses_uzb_pan_tig_heb_vie_owc_wly_sid_swe_ita_qcu_svk_prs_geo_eng_fin_lat_hau_aeg_scr_xho_sun_dut_afr_ewe_ctl_ind_bul_glc_aze_ger_tml_bam_anl_yor_azi_jav_arw_krd_dgb_lit_swa_swt_mcd_sod_rus	-1.10779753442076	-3.71035786306894	0.000352159254287782
712	aze_tig_lat_spa_eng_gam_uzb_nor_qcu_kor_tag_est_svk_slo_hau_dut_chh_wly_xho_scr_ses_krd_ger_lit_cic_fbf_prs_bul_ctl_amh_mol_ven_zul_tsw_por_tsn_anl_afr_swt_ita_ewe_amr_aeg_geo_fre_mlt_tha_alb_bat_azi_bem_guj_urd_hin_dgb_dyu_pol_owc_rom_fin_cze_hun_arw_pan_akn_yor_cnt_igb_heb_jav_sun_bsq_tml_jpn_mao_ind_ben_swa_lda_moo_ukr_sod_tur_bam_glc_mnd_bos_rus_sid_grk_mly_swe_vie_knd_mcd	0.247916142150199	0.64184124227248	0.522555162119781
713	azi_rus_tag_igb_tml_hau_bos_guj_cze_dut_ben_hin_anl_gam_bsq_amh_xho_lat_rom_kor_ses_pol_cnt_qcu_yor_chh_swa_uzb_ven_amr_dyu_moo_heb_alb_afr_wly_mly_swt_hun_fin_tha_bem_jav_est_arw_pan_fre_lda_jpn_aze_knd_bul_ukr_urd_vie_tur_ctl_dgb_lit_tig_ita_ger_akn_sid_zul_fbf_sod_bam_krd_owc_glc_slo_nor_geo_scr_cic_por_aeg_mcd_mlt_sun_mol_mnd_mao_ewe_spa_swe_bat_prs_ind_tsn_grk_svk_eng_tsw	0.470333654882092	1.17276679704156	0.243884526433746
714	eng_yor_dyu_ita_sod_alb_zul_igb_pol_dut_jav_mlt_hin_anl_sun_rus_svk_lit_pan_tha_qcu_por_bat_mly_chh_uzb_ben_owc_swe_grk_cze_ctl_sid_ses_knd_geo_cic_tag_amr_tml_rom_dgb_spa_jpn_akn_tig_est_wly_bem_arw_mnd_xho_heb_mol_bul_lda_urd_bos_lat_mcd_vie_bsq_afr_aze_cnt_swt_kor_amh_tsw_swa_ind_mao_bam_fin_prs_fre_hau_ewe_fbf_tsn_azi_ger_ukr_krd_gam_guj_aeg_hun_nor_tur_slo_glc_moo_ven_scr	-0.529982761914067	-1.19027737543023	0.236966910996779
715	uzb_prs_cic_est_ewe_spa_vie_hin_akn_lda_cze_grk_rus_tag_swe_mao_chh_jav_ctl_rom_ven_scr_arw_lit_mlt_amh_zul_tsn_swa_cnt_alb_kor_hau_tsw_krd_slo_azi_eng_bem_ita_anl_tur_afr_dyu_pol_dgb_bat_urd_fre_geo_bsq_aze_gam_tha_sid_mnd_sun_owc_hun_tig_mcd_nor_qcu_wly_fbf_dut_moo_aeg_xho_swt_yor_ukr_knd_glc_tml_mly_jpn_lat_heb_guj_mol_igb_fin_svk_pan_bos_ind_por_amr_ger_sod_ses_bam_ben_bul	-0.346906982352826	-0.840571197143524	0.402744147743472
716	lat_ita_mol_bat_dyu_owc_prs_swa_rus_ger_scr_cic_hun_heb_slo_sun_vie_amh_hin_afr_tha_bam_ctl_yor_qcu_tur_krd_geo_tsw_wly_mlt_moo_lit_fin_urd_glc_eng_aze_sid_bem_hau_spa_ven_swe_tag_swt_chh_guj_ind_rom_ses_sod_tig_cnt_tml_est_bul_fre_nor_azi_pan_zul_jpn_aeg_bsq_amr_cze_lda_svk_knd_ben_ewe_mly_mcd_grk_xho_mao_pol_uzb_bos_ukr_dut_kor_mnd_alb_por_fbf_jav_igb_anl_gam_dgb_tsn_akn_arw	0.171847248136684	0.419736957426186	0.675645697294161
717	azi_anl_xho_heb_fre_ewe_dyu_svk_hau_kor_tml_bat_sun_yor_qcu_zul_swt_amr_vie_chh_dgb_tha_ind_mol_pan_nor_ben_guj_ukr_cze_mnd_sod_jav_krd_swe_rom_fbf_spa_prs_uzb_bem_ses_ctl_cnt_afr_arw_rus_est_urd_dut_bam_aze_knd_lat_glc_tag_alb_tur_moo_ven_bul_jpn_akn_sid_cic_pol_mly_swa_lda_mcd_tsw_aeg_ger_geo_hin_tsn_gam_hun_bsq_mlt_tig_ita_owc_fin_igb_eng_scr_grk_mao_bos_amh_lit_wly_slo_por	0.293109262240848	0.659668146835463	0.511097141356249
718	est_sod_hau_ita_moo_pan_swt_ger_lda_arw_amh_amr_bem_mcd_azi_cnt_ctl_kor_ven_tsw_qcu_ben_akn_anl_urd_rom_krd_aze_tag_bat_swe_sid_fre_glc_eng_ewe_svk_mlt_ind_mnd_spa_tsn_dyu_vie_tig_lat_cze_wly_tml_chh_xho_fbf_dgb_swa_mly_geo_uzb_fin_hin_tha_sun_alb_bos_igb_rus_yor_hun_gam_afr_bam_bul_tur_nor_mol_scr_ukr_zul_heb_jav_knd_mao_grk_slo_jpn_guj_ses_por_owc_lit_bsq_aeg_cic_pol_prs_dut	0.291709882755699	0.791489729393337	0.430672326873967
719	lda_dut_chh_xho_knd_swe_bsq_urd_sod_krd_glc_yor_grk_mlt_ger_por_lit_gam_bat_afr_bul_ind_mly_ita_pan_slo_heb_ctl_owc_rom_hau_wly_alb_bem_hun_fbf_lat_rus_dgb_est_bos_cic_aze_hin_tur_cze_qcu_uzb_kor_spa_tml_moo_sid_aeg_dyu_mcd_arw_vie_ewe_fre_mnd_zul_mao_amh_swa_jav_tsn_geo_svk_cnt_nor_jpn_swt_ses_eng_ven_tsw_prs_anl_ukr_guj_azi_akn_igb_sun_tig_pol_scr_tag_mol_bam_fin_ben_tha_amr	0.435203078186358	0.999492544767303	0.320149663108083
720	chh_mly_jav_ger_mao_guj_swa_glc_ven_por_fin_anl_ses_tag_rom_azi_cic_zul_svk_arw_qcu_jpn_mol_scr_akn_krd_spa_amh_nor_tur_cze_cnt_est_owc_fbf_hun_kor_dut_urd_yor_sid_mcd_knd_vie_pan_ben_ukr_ind_ita_mnd_lat_bat_bos_swe_moo_swt_sun_bem_pol_tsw_sod_aeg_geo_rus_ewe_wly_dyu_bul_lit_xho_alb_afr_slo_prs_fre_hin_tig_amr_lda_grk_uzb_tml_tsn_mlt_igb_heb_aze_tha_gam_dgb_ctl_bsq_eng_bam_hau	-0.048790463570181	-0.112242238849266	0.910873251328123
721	geo_akn_swa_ukr_vie_hun_ger_mlt_moo_afr_bam_guj_ses_swe_bsq_ctl_grk_amh_rom_xho_knd_arw_fin_kor_hin_alb_wly_igb_ewe_cic_zul_mnd_mao_cze_owc_fbf_ita_rus_scr_sod_mol_ven_prs_pan_sid_gam_azi_lat_uzb_mly_fre_bat_slo_eng_bem_yor_tml_tig_tsw_aeg_jpn_qcu_glc_swt_dut_bul_lit_por_urd_nor_tsn_jav_tag_svk_sun_dyu_krd_lda_est_ind_tha_mcd_anl_aze_dgb_pol_spa_tur_ben_heb_hau_chh_cnt_amr_bos	-0.874079553243163	-2.2875464267014	0.0244309489098205
722	prs_rom_tag_moo_sod_cic_por_ben_est_spa_ukr_eng_slo_akn_afr_ctl_krd_fin_mlt_mnd_ewe_swa_bem_dut_rus_scr_knd_qcu_cze_kor_wly_mol_hau_tsw_swt_xho_dgb_fbf_tha_swe_grk_ind_bsq_tsn_pol_tml_ses_geo_aeg_jav_urd_hun_mao_yor_bat_tur_dyu_gam_tig_lit_zul_ita_ger_sun_azi_bos_pan_lda_sid_vie_cnt_mcd_bam_nor_amh_ven_aze_svk_jpn_owc_anl_bul_igb_heb_arw_alb_mly_guj_uzb_hin_amr_fre_lat_glc_chh	0.22696361912902	0.555532221105893	0.579864614290605
723	heb_lda_nor_krd_ses_bat_scr_cze_igb_moo_tag_swe_dgb_bem_fbf_grk_ind_ewe_tsn_mcd_est_dyu_yor_knd_sid_mlt_ben_lit_sod_anl_ger_mao_glc_tha_guj_ven_vie_cnt_amr_azi_gam_aze_urd_ctl_tml_bam_akn_rom_swt_owc_spa_jpn_prs_uzb_amh_fre_geo_cic_ita_fin_alb_hau_mol_jav_tsw_tur_ukr_pol_chh_zul_arw_rus_tig_mly_pan_wly_swa_por_slo_aeg_sun_qcu_xho_bul_hin_hun_kor_bsq_afr_eng_bos_mnd_svk_lat_dut	0.595582178520496	1.42229303375188	0.158286580291313
724	cic_cze_spa_amh_rus_pan_guj_ses_ven_prs_ctl_ger_uzb_tml_geo_kor_ita_tag_hin_alb_wly_eng_mol_gam_jpn_azi_anl_tur_heb_knd_sun_mao_bsq_por_rom_dgb_swt_vie_zul_glc_owc_moo_fin_igb_akn_afr_mly_pol_bos_mlt_jav_sid_yor_mcd_lda_swe_sod_bem_swa_tig_fbf_lat_aze_scr_urd_bam_dyu_lit_hun_ukr_tha_ben_amr_tsw_chh_cnt_ewe_mnd_qcu_nor_svk_aeg_tsn_fre_xho_ind_krd_bat_bul_hau_slo_arw_dut_est_grk	-0.655267535790147	-1.54340956639416	0.126127489043917
725	hun_guj_fin_afr_moo_eng_spa_tml_igb_qcu_cic_azi_knd_aze_ses_tsn_zul_chh_glc_tig_swe_scr_kor_sid_tha_owc_dyu_bul_rus_bem_mlt_por_amr_jpn_pan_grk_rom_krd_dut_fre_swt_ben_ger_lit_svk_amh_ctl_dgb_sun_akn_fbf_ukr_arw_heb_cnt_jav_bat_nor_slo_ita_ewe_anl_mnd_bsq_ven_swa_aeg_urd_est_tur_sod_tsw_wly_ind_mcd_mol_lda_hin_vie_pol_mly_xho_gam_bos_yor_tag_prs_mao_geo_lat_alb_uzb_cze_bam_hau	-1.56549796767654	-3.74737536610392	0.000309957780598322
726	fre_sod_prs_bos_bat_tml_jpn_alb_cic_dyu_dgb_wly_lit_aeg_svk_ses_uzb_ita_mcd_mol_bam_amh_ewe_ctl_scr_guj_cnt_igb_lat_mlt_sun_chh_gam_kor_azi_anl_hin_swe_yor_knd_tur_ben_urd_ven_tsn_glc_bsq_dut_por_pol_swa_zul_xho_jav_ukr_geo_ind_sid_spa_pan_fin_heb_rus_tag_fbf_swt_hau_nor_mly_moo_slo_afr_est_grk_aze_bem_owc_cze_tig_bul_vie_amr_arw_ger_tsw_eng_rom_akn_mnd_krd_lda_tha_mao_qcu_hun	0.419581989612491	1.09262446291609	0.277381018479348
727	spa_ger_glc_bos_dyu_ctl_bul_knd_ewe_amr_svk_sod_cnt_lit_swa_tur_gam_tsn_tig_lat_krd_azi_dut_pol_hin_igb_por_est_ita_chh_bem_rom_swt_hau_cic_tag_cze_urd_swe_fin_anl_uzb_mnd_amh_guj_fre_mol_jav_nor_heb_ukr_qcu_bam_tsw_mlt_bsq_slo_ven_rus_owc_lda_dgb_pan_ind_wly_sun_sid_aze_afr_ses_hun_zul_yor_grk_scr_arw_ben_kor_geo_eng_mao_aeg_vie_alb_tml_xho_tha_bat_jpn_fbf_mly_mcd_prs_akn_moo	-0.518846370675532	-1.29052465390734	0.200067817304697
728	fbf_bul_kor_uzb_fin_urd_tsn_bsq_wly_azi_pan_cze_bat_heb_pol_aze_rus_svk_aeg_krd_amr_tml_yor_akn_chh_sid_qcu_tig_mao_ewe_sod_guj_cic_bos_lat_tur_est_ctl_lda_bem_swt_alb_tsw_dut_bam_prs_mlt_glc_rom_swe_grk_mcd_moo_owc_tag_ven_hun_vie_amh_knd_ukr_xho_dgb_gam_arw_spa_jpn_anl_fre_afr_ita_geo_ind_scr_zul_mnd_lit_por_slo_dyu_hin_tha_swa_cnt_eng_sun_mly_mol_jav_hau_ger_ben_ses_nor_igb	0.0619441816412561	0.142336735078876	0.887121942658468
729	aeg_bos_afr_krd_amr_hun_mlt_wly_urd_lit_kor_chh_rom_knd_qcu_ewe_fre_tig_eng_est_nor_fbf_dgb_hau_azi_tur_aze_cic_tsw_sun_cze_ind_vie_heb_dut_ses_swa_scr_akn_mnd_pan_lda_bem_pol_mcd_swt_swe_xho_bam_spa_mao_ita_owc_anl_sod_igb_moo_jpn_ven_guj_mol_uzb_bat_rus_sid_tsn_cnt_tml_jav_grk_fin_tha_arw_yor_slo_prs_tag_mly_amh_svk_glc_dyu_bul_alb_geo_bsq_hin_zul_lat_ben_ukr_ger_ctl_gam_por	-0.161145339599048	-0.391508850712176	0.6963167604406
730	nor_ven_sun_tsw_mao_afr_mly_yor_est_alb_jpn_amr_akn_azi_prs_ind_tag_ben_mnd_mlt_tig_scr_lda_ewe_tml_amh_heb_mol_lit_urd_swa_dgb_kor_hun_fbf_igb_lat_anl_gam_svk_ger_grk_por_ses_swt_ukr_fin_pol_bos_hau_tur_zul_aeg_mcd_ctl_bsq_knd_slo_xho_swe_sid_bul_cnt_uzb_cze_bem_jav_tsn_tha_qcu_owc_chh_hin_rom_ita_vie_guj_spa_bam_glc_moo_sod_dyu_aze_dut_bat_fre_krd_eng_wly_geo_arw_cic_rus_pan	0.369343783321145	0.856820241710529	0.39374671356385
731	owc_bsq_ita_fin_sod_krd_amr_aeg_knd_tsn_sun_ewe_geo_tsw_fre_lda_tml_prs_bam_glc_dut_grk_mao_moo_ger_ven_ctl_bem_mlt_tha_ind_swt_aze_xho_lat_jpn_mly_wly_fbf_eng_pol_nor_amh_gam_spa_akn_qcu_tur_mcd_uzb_anl_chh_urd_pan_bul_swa_rom_hau_scr_jav_dgb_arw_bat_est_rus_igb_ben_bos_dyu_alb_swe_afr_cic_hun_hin_vie_sid_por_guj_yor_cnt_tag_cze_ukr_zul_mol_azi_svk_ses_lit_slo_tig_heb_mnd_kor	-0.859434592384157	-2.12198507749114	0.0364971283151167
732	fbf_pol_azi_rom_cze_mao_rus_owc_bat_hun_ind_knd_ven_afr_amh_bam_jav_dut_slo_ctl_fre_ger_est_sod_sid_qcu_gam_mly_hau_fin_prs_por_eng_lda_kor_grk_sun_aeg_hin_dyu_moo_bos_alb_tsw_zul_mcd_urd_tag_heb_tml_ewe_geo_bem_ukr_bul_cnt_aze_svk_nor_arw_tig_lit_spa_anl_mlt_cic_glc_chh_amr_mol_tha_krd_swe_uzb_bsq_ben_swt_xho_lat_tur_vie_ses_mnd_wly_guj_pan_ita_jpn_swa_scr_tsn_akn_igb_dgb_yor	-0.708436265933675	-1.83472773072274	0.0697430327099455
733	mcd_dgb_krd_cnt_yor_nor_igb_owc_ben_swt_lda_hin_fre_chh_est_tig_swe_afr_ven_ind_spa_sid_sod_qcu_swa_cic_xho_sun_tsw_anl_rom_bem_dut_urd_bat_wly_kor_tag_aeg_amr_bam_lit_tur_ctl_mly_mlt_hau_bos_azi_akn_uzb_prs_heb_cze_mol_guj_grk_ses_glc_bul_tml_aze_amh_rus_dyu_jav_knd_pan_lat_hun_ita_mnd_eng_pol_ewe_geo_tsn_moo_ger_por_alb_fin_slo_mao_jpn_gam_zul_svk_bsq_tha_ukr_arw_vie_scr_fbf	0.76710757175419	2.04253810500206	0.0439289390017248
734	ewe_urd_ses_uzb_zul_pan_tha_ita_akn_tur_moo_mnd_ukr_afr_lat_lit_ven_amh_swa_sun_ger_swt_dgb_por_mao_vie_pol_lda_mly_sid_mcd_hin_slo_mol_heb_cze_gam_est_krd_hau_xho_hun_ctl_yor_dyu_cnt_scr_swe_cic_jpn_igb_eng_tsn_tag_bat_ind_bam_chh_bsq_arw_qcu_rus_alb_nor_bul_anl_geo_jav_spa_sod_grk_fre_amr_glc_tml_svk_dut_prs_aze_tsw_knd_azi_wly_fbf_tig_kor_aeg_ben_bos_owc_rom_bem_fin_guj_mlt	-0.565456051786038	-1.37346137731386	0.172910973568349
735	owc_lat_bsq_tsw_ger_heb_igb_anl_mlt_bam_aze_alb_sid_pol_bem_lit_ses_rom_sun_tml_amr_hun_por_xho_sod_amh_tha_krd_bul_gam_slo_eng_mcd_tag_tur_swt_azi_uzb_swa_mol_wly_qcu_svk_vie_mly_dut_tsn_dgb_geo_arw_fin_moo_akn_fbf_nor_cic_mnd_afr_knd_jav_yor_ven_bat_spa_lda_fre_rus_zul_ben_hin_guj_chh_bos_glc_cnt_scr_grk_hau_aeg_dyu_ewe_cze_ctl_swe_urd_est_ind_ita_pan_kor_ukr_tig_prs_jpn_mao	-0.255778023671676	-0.609982966943845	0.543360693326285
736	knd_bsq_grk_sun_ita_glc_jpn_swa_ctl_owc_guj_eng_svk_gam_prs_aeg_ger_por_bem_swt_hin_heb_amh_krd_dyu_rus_sid_mol_tsw_bam_lda_dut_swe_arw_urd_scr_spa_fre_bat_mnd_est_cnt_mly_akn_rom_igb_cic_uzb_ukr_sod_pan_hun_wly_bos_ven_jav_nor_yor_tha_mao_pol_fin_ind_vie_ses_slo_lat_tag_bul_kor_xho_fbf_aze_tur_tig_mcd_tsn_qcu_afr_dgb_cze_ben_zul_alb_tml_azi_geo_amr_ewe_mlt_chh_hau_anl_moo_lit	-0.524181009489705	-1.42486352281575	0.157543957158213
737	mol_rus_ind_ita_wly_alb_swt_dut_cic_aze_por_sod_guj_jav_fre_glc_slo_pol_zul_grk_bul_aeg_pan_ben_igb_ses_tag_est_bam_ewe_mly_arw_lda_tig_bem_scr_ukr_dgb_tsw_dyu_rom_lit_ctl_ven_hun_swa_yor_vie_uzb_jpn_afr_swe_moo_bat_bos_anl_spa_azi_tsn_amh_amr_lat_cze_prs_cnt_fbf_mao_mnd_qcu_bsq_mlt_ger_nor_svk_heb_tur_fin_urd_gam_mcd_tml_sid_krd_hau_knd_tha_kor_sun_chh_owc_hin_geo_akn_xho_eng	-0.42909338899129	-1.04327373116419	0.299525888484999
738	bem_moo_bul_cze_uzb_bos_jpn_tml_bsq_rom_yor_tag_grk_pol_cic_arw_krd_ewe_guj_tur_gam_ukr_mcd_bat_dyu_geo_spa_xho_sid_aeg_amh_tig_afr_tha_qcu_jav_mnd_scr_nor_ger_svk_lat_pan_hun_dgb_ita_zul_azi_ind_urd_ben_amr_bam_dut_fbf_mly_chh_mlt_hin_lit_prs_hau_swa_owc_fre_rus_mol_mao_tsw_cnt_anl_swe_est_glc_ven_alb_akn_aze_sun_knd_por_fin_heb_lda_eng_kor_swt_slo_wly_igb_vie_ses_sod_tsn_ctl	0.247432066731856	0.638949512846289	0.524426348600073
739	tml_fin_tha_sod_hun_ewe_ven_ita_chh_tsw_glc_lit_tur_fbf_bsq_yor_swa_geo_mao_dut_nor_rus_ukr_moo_tsn_mcd_eng_tig_aeg_por_spa_uzb_cze_svk_dyu_slo_pan_prs_hau_ctl_aze_est_alb_mlt_heb_krd_guj_lda_mly_cnt_bam_qcu_azi_zul_afr_wly_rom_owc_amh_swe_kor_sid_sun_gam_bem_bul_scr_ses_igb_tag_ben_swt_mol_arw_fre_jpn_knd_jav_cic_hin_vie_bos_ger_anl_pol_akn_grk_lat_xho_dgb_ind_urd_mnd_bat_amr	-0.0488567762113326	-0.113173181192401	0.910137201023532
740	nor_knd_bos_grk_spa_mol_moo_xho_dyu_alb_chh_fbf_slo_prs_tur_zul_sun_jpn_igb_afr_por_ctl_hau_sid_bat_ukr_ind_tsw_dgb_cic_swa_aze_anl_aeg_amr_bem_eng_guj_akn_pol_vie_svk_urd_bul_mlt_rus_ewe_swe_qcu_lit_mnd_fre_tag_tml_ses_lda_geo_glc_ger_est_arw_bam_dut_jav_azi_krd_scr_mly_wly_cze_ita_swt_heb_hun_amh_kor_owc_tsn_ben_tig_bsq_mao_lat_sod_mcd_gam_uzb_yor_rom_fin_ven_tha_hin_cnt_pan	-0.325312368784502	-0.740990558913009	0.460566067626539
741	tur_scr_hau_cnt_dut_lat_cic_heb_swt_fin_sun_amh_spa_lda_prs_lit_moo_ewe_sod_swe_por_dyu_ger_afr_pan_mcd_xho_est_ven_bsq_mlt_dgb_mol_tsw_glc_hin_zul_bam_ind_mly_vie_cze_ita_slo_tml_bat_owc_bos_anl_uzb_krd_grk_guj_fre_bul_bem_tha_svk_amr_mnd_swa_azi_geo_mao_tag_jpn_sid_nor_igb_ses_arw_pol_akn_ukr_fbf_jav_qcu_gam_tig_aeg_rom_wly_yor_chh_rus_ctl_knd_ben_urd_kor_hun_tsn_aze_alb_eng	-0.40974163248843	-1.07271492682225	0.28617472132098
742	dyu_bam_ses_bat_tig_hin_fbf_mlt_sun_gam_dut_mnd_bul_zul_tha_cic_nor_anl_rom_hau_prs_aze_heb_mly_ind_arw_spa_sod_lda_wly_guj_amh_yor_ewe_fre_aeg_pan_afr_bsq_ven_rus_tml_mcd_cnt_bem_scr_tsw_sid_amr_bos_por_est_xho_svk_fin_owc_tag_jpn_lat_ben_dgb_ger_moo_akn_tsn_alb_vie_swt_slo_glc_krd_knd_grk_ita_tur_lit_ctl_chh_pol_kor_qcu_uzb_jav_azi_swe_hun_cze_ukr_mol_igb_urd_eng_swa_mao_geo	-0.151294341433914	-0.393282038060265	0.695011309486634
743	urd_mly_swt_bem_lat_ind_gam_tag_zul_geo_krd_prs_pan_dut_eng_rus_ukr_slo_ctl_swa_svk_sid_ita_ewe_bat_tig_tsw_alb_amh_fre_tha_uzb_fbf_jav_afr_nor_fin_igb_guj_por_kor_vie_pol_tsn_mlt_heb_akn_aze_aeg_mcd_wly_hin_lit_qcu_rom_jpn_ger_cze_azi_dgb_ven_mol_grk_xho_knd_spa_hun_lda_yor_mnd_chh_anl_arw_swe_hau_mao_dyu_scr_moo_tml_cnt_sun_cic_glc_owc_bam_est_bos_sod_ben_bsq_bul_amr_tur_ses	0.128476185101295	0.299212702108355	0.765445397205768
744	bem_sid_ctl_knd_bul_vie_prs_krd_anl_mnd_lda_ger_cic_mlt_grk_eng_jpn_kor_mcd_scr_bat_lat_mly_pan_zul_akn_est_fin_tsn_chh_ven_owc_pol_alb_hau_xho_hun_swe_moo_cze_heb_afr_tur_igb_dgb_jav_azi_qcu_dut_ewe_rus_aeg_dyu_hin_slo_nor_svk_ukr_ses_spa_sun_geo_yor_wly_amh_tha_fbf_tml_cnt_bos_amr_glc_bsq_uzb_sod_gam_guj_mao_por_rom_mol_ben_tsw_tig_bam_ita_tag_arw_swt_lit_fre_swa_aze_ind_urd	-0.807658688167574	-2.14176063729409	0.034825988524564
745	ukr_alb_sid_fre_nor_xho_eng_bat_zul_moo_jpn_knd_bem_azi_por_grk_swa_akn_sod_bos_uzb_jav_mao_cic_owc_hin_tig_krd_prs_bsq_mnd_hun_rom_ses_swt_svk_scr_fbf_mol_dgb_geo_pan_anl_chh_ctl_swe_tha_tsn_dut_tag_ind_lit_qcu_cnt_amr_mcd_tsw_glc_amh_est_lda_fin_ita_pol_cze_arw_aze_bul_sun_vie_lat_ven_hau_dyu_afr_rus_tur_mlt_ewe_yor_mly_slo_igb_wly_gam_aeg_bam_urd_spa_kor_guj_ben_ger_heb_tml	-0.107267596562344	-0.248843366280338	0.804030664442142
746	dut_ctl_tsn_spa_amh_akn_pol_aeg_pan_xho_gam_tig_eng_arw_alb_mcd_sod_ben_bul_swt_hau_rus_guj_ger_uzb_owc_mol_lat_fre_fin_igb_por_swe_jav_ewe_svk_ven_bsq_sun_geo_rom_scr_mao_knd_chh_tag_hun_zul_tha_urd_tml_moo_dgb_kor_glc_mly_bem_slo_grk_lit_anl_est_heb_amr_qcu_fbf_bat_cnt_azi_jpn_bos_vie_mnd_lda_sid_ukr_yor_wly_swa_krd_aze_ita_tur_mlt_cic_nor_bam_cze_afr_dyu_ind_prs_tsw_hin_ses	-1.13998144662544	-3.0713820294034	0.00279414300240176
747	mnd_swa_scr_tur_cze_pol_rom_tha_slo_est_urd_akn_wly_heb_alb_chh_owc_tig_cic_por_qcu_ukr_krd_moo_bos_dut_amr_ben_fbf_kor_aeg_cnt_ses_jav_rus_nor_svk_mly_tsn_afr_spa_fin_jpn_amh_sun_geo_knd_bat_bem_tml_igb_mol_ven_vie_anl_grk_ewe_azi_arw_ita_swe_glc_fre_zul_dyu_mao_gam_ger_uzb_tag_bam_hau_ind_hun_dgb_guj_hin_yor_swt_xho_eng_mlt_lat_mcd_sod_prs_lit_ctl_pan_sid_lda_bul_aze_bsq_tsw	-0.397473677502172	-1.38532310036289	0.169267432487522
748	spa_geo_lit_cze_tml_azi_yor_ita_aze_pol_jav_prs_bsq_wly_tig_hin_bam_kor_vie_rus_dut_cnt_afr_ger_ven_tsw_tag_mlt_tur_ben_swt_mly_ses_dgb_xho_mcd_hau_anl_bat_nor_amr_akn_arw_gam_sun_qcu_eng_ukr_bem_bos_chh_swe_sid_pan_glc_por_jpn_urd_fin_moo_mnd_fbf_zul_scr_krd_swa_mol_lat_grk_owc_svk_knd_est_tha_slo_tsn_heb_dyu_uzb_ctl_fre_sod_rom_guj_igb_bul_mao_ewe_aeg_cic_alb_amh_hun_lda_ind	-0.55971164708833	-1.28872107147374	0.200691706460369
749	bul_slo_prs_sod_geo_aze_qcu_alb_krd_pol_ger_tsw_jav_ukr_mnd_swe_xho_tur_chh_dyu_tml_mly_eng_ita_rom_cic_mao_azi_bos_glc_nor_bem_heb_cze_amh_ewe_fbf_vie_sid_tig_igb_arw_moo_ses_gam_wly_tag_rus_hau_anl_est_mcd_knd_yor_guj_urd_aeg_mol_swt_fin_dgb_lda_lit_bat_hin_dut_mlt_zul_swa_svk_pan_hun_sun_scr_grk_por_uzb_fre_lat_tha_ben_akn_amr_spa_bam_ven_kor_jpn_afr_cnt_ctl_ind_bsq_owc_tsn	-0.11495652544868	-0.294798387233918	0.768804967729218
750	jpn_alb_tig_cic_lat_rom_scr_aze_gam_ewe_mcd_lda_ukr_ita_fre_sun_fin_dyu_tag_hin_pan_urd_ger_tur_moo_svk_kor_fbf_prs_dut_pol_amr_amh_yor_arw_dgb_spa_ind_mlt_grk_akn_mol_xho_owc_tml_zul_bat_mly_afr_est_ses_uzb_slo_cze_wly_krd_ctl_anl_bem_hau_nor_bam_mao_hun_ven_tha_jav_igb_sid_heb_guj_aeg_lit_sod_glc_bos_swa_tsn_chh_por_qcu_bsq_mnd_cnt_knd_bul_vie_tsw_swt_swe_eng_rus_azi_ben_geo	0.152671954535119	0.364367369346118	0.716410859146995
751	hau_urd_bem_tsn_pol_nor_knd_lat_ewe_alb_aze_lit_spa_svk_hun_est_bat_lda_igb_geo_sid_xho_vie_cze_zul_por_owc_glc_sun_qcu_uzb_azi_cic_dgb_bos_rus_jpn_ven_akn_aeg_kor_tur_cnt_swt_fre_bsq_amh_mly_tsw_jav_yor_gam_krd_tha_tig_dut_mol_fbf_fin_mlt_mao_mcd_eng_bam_heb_scr_ctl_ses_guj_prs_slo_wly_dyu_arw_rom_tag_ukr_ita_grk_afr_ind_mnd_hin_moo_tml_anl_bul_amr_ger_sod_ben_pan_swa_chh_swe	-0.00233049551667958	-0.00576164995630003	0.99541523514218
752	ukr_ewe_ven_cic_sid_mao_swa_bem_akn_lda_uzb_afr_est_aeg_guj_fbf_cnt_pol_lat_kor_dut_slo_ita_tsw_hau_cze_por_sod_mnd_anl_hin_spa_rus_tig_chh_swt_tha_ses_scr_mcd_tag_bos_tml_bsq_grk_krd_swe_mol_bam_jpn_prs_fre_ind_vie_wly_dgb_rom_owc_mly_yor_bul_azi_zul_tur_knd_alb_heb_qcu_ger_ctl_jav_lit_bat_svk_amh_moo_hun_amr_eng_nor_geo_igb_arw_mlt_urd_aze_fin_glc_gam_pan_dyu_tsn_xho_sun_ben	-0.826205436192046	-2.0043807365639	0.0479376367634585
753	moo_arw_hin_zul_tsn_tha_sun_bul_dgb_qcu_pan_hau_bem_lat_bos_chh_rus_owc_nor_ger_glc_mao_mly_xho_svk_knd_heb_akn_igb_yor_wly_est_urd_amr_tag_jpn_dyu_amh_swe_pol_gam_fbf_afr_azi_tml_ukr_ind_mlt_spa_geo_slo_aze_guj_bsq_ses_mcd_ctl_vie_fin_alb_bat_cnt_cze_tur_lda_ita_grk_jav_ven_tig_tsw_swt_sod_dut_kor_anl_eng_krd_ben_cic_mnd_fre_hun_prs_lit_scr_por_rom_mol_swa_sid_bam_ewe_aeg_uzb	0.765085270460753	1.70267415165951	0.0919692719520151
754	fbf_slo_swa_bam_azi_jav_mol_sid_ukr_tha_ger_ind_moo_por_guj_ses_owc_cic_dgb_dut_prs_lit_tml_ben_svk_fin_urd_pol_eng_ven_chh_grk_aze_ewe_tig_krd_geo_bul_cnt_afr_bem_sod_ctl_lat_fre_bos_anl_tur_knd_akn_cze_est_scr_igb_heb_tag_bsq_lda_glc_swe_sun_rus_wly_pan_xho_aeg_amr_rom_mlt_kor_tsn_zul_mao_nor_jpn_mnd_qcu_spa_yor_amh_dyu_mly_ita_alb_hau_hin_mcd_arw_hun_tsw_uzb_bat_swt_gam_vie	-0.125442250838286	-0.326737228416649	0.744600855950782
755	aze_urd_mly_wly_bem_amr_sun_spa_eng_tag_jav_swt_jpn_bam_amh_ukr_nor_mlt_bsq_geo_tml_pan_lit_aeg_svk_gam_sod_kor_rus_yor_ctl_owc_swa_pol_hau_tsw_knd_tur_sid_guj_ses_bul_cnt_mcd_moo_est_lda_zul_heb_swe_cze_arw_ven_uzb_fre_hun_tig_dut_qcu_rom_xho_por_tsn_ben_alb_dgb_tha_hin_bat_fbf_igb_bos_ita_glc_prs_ind_slo_grk_lat_akn_dyu_mnd_mao_ewe_ger_vie_azi_mol_anl_krd_fin_chh_scr_afr_cic	0.341071900298097	0.791623154731276	0.430594889070954
756	mol_zul_afr_swt_gam_prs_bat_xho_nor_cze_fre_sid_aze_lda_urd_heb_hin_ven_hun_bsq_ind_alb_amh_lit_cic_uzb_est_vie_swa_anl_aeg_mao_lat_pan_qcu_dyu_eng_arw_ewe_svk_por_geo_rus_grk_tig_rom_bos_knd_bam_mcd_pol_tag_swe_yor_ben_bul_krd_dut_tha_ukr_sun_mly_tur_azi_kor_ctl_sod_cnt_wly_ita_slo_moo_mnd_amr_glc_owc_jpn_fin_tsn_ger_mlt_dgb_tml_hau_jav_spa_tsw_chh_ses_fbf_scr_igb_bem_akn_guj	0.137967826583804	0.326619457651939	0.744689653440792
757	ewe_hin_amr_afr_mly_owc_fbf_anl_mol_cze_dgb_hau_ind_gam_sun_qcu_pol_nor_tag_sod_prs_tml_tsw_bos_geo_ita_est_eng_fre_azi_uzb_dut_yor_dyu_swt_igb_ses_rom_aeg_tha_fin_sid_jpn_mao_jav_vie_krd_heb_hun_cnt_ben_rus_slo_bat_mcd_chh_tsn_grk_wly_bem_tig_swe_svk_glc_ven_mlt_lda_lit_mnd_guj_bam_lat_scr_pan_spa_xho_aze_bsq_swa_tur_akn_cic_amh_ukr_alb_kor_por_zul_ctl_bul_urd_knd_moo_arw_ger	-0.284378973588968	-0.775578210110844	0.439965835059314
758	pan_est_knd_lda_bos_hin_igb_spa_tha_cze_mol_kor_fbf_lat_aze_dgb_mlt_scr_swt_ger_sun_tsn_tur_swa_azi_hau_yor_qcu_bam_amh_dut_mcd_chh_fin_hun_zul_guj_afr_alb_urd_cic_glc_aeg_vie_cnt_mly_wly_ukr_arw_anl_amr_swe_bat_gam_slo_jav_ses_xho_bul_lit_grk_owc_mnd_nor_uzb_prs_akn_tsw_ewe_ita_dyu_heb_ben_bsq_bem_ven_krd_tml_fre_geo_pol_sod_eng_rom_ctl_ind_mao_moo_tig_jpn_tag_por_rus_sid_svk	-0.448078512893899	-1.16641919594471	0.246427425506532
759	nor_sun_rom_afr_bam_qcu_tha_bat_tml_gam_mao_prs_chh_mlt_swa_xho_tag_hun_fbf_svk_ctl_uzb_ses_akn_mol_tsw_cic_yor_tur_alb_mnd_cnt_dgb_lit_fre_por_lda_rus_urd_guj_ewe_vie_hau_grk_igb_scr_kor_amh_knd_anl_geo_azi_pol_hin_ukr_swt_jpn_krd_bsq_jav_wly_slo_amr_pan_ita_swe_dyu_glc_aze_zul_tig_owc_mcd_mly_est_ind_bos_bem_lat_tsn_bul_heb_fin_ger_ven_moo_cze_spa_arw_aeg_sid_ben_eng_sod_dut	-0.612659275205152	-1.41175913458236	0.161358020790434
760	jav_tag_chh_amh_pan_spa_mlt_dyu_afr_ukr_eng_swt_dut_scr_cnt_ven_fin_ben_bat_rus_rom_wly_lda_tsn_bem_hun_mcd_ind_bul_fre_owc_est_kor_moo_ita_fbf_prs_glc_mol_por_bsq_vie_igb_krd_jpn_mly_sod_hin_ses_svk_tml_ger_bam_tsw_arw_uzb_tig_aeg_tha_lat_ctl_pol_gam_sid_hau_knd_nor_guj_slo_sun_bos_zul_ewe_mnd_geo_urd_cze_mao_alb_xho_aze_cic_qcu_azi_anl_grk_swe_akn_yor_amr_lit_swa_heb_dgb_tur	0.46546408102717	1.18798573152439	0.237864133954679
761	urd_lat_heb_igb_zul_bul_uzb_ukr_ctl_cze_azi_geo_slo_aeg_amh_xho_tig_ses_fin_mcd_dut_hin_bsq_tml_hun_svk_mly_rom_anl_dgb_cic_pol_vie_swt_aze_nor_mol_hau_sid_ger_arw_rus_swa_tsw_qcu_amr_fbf_swe_alb_owc_knd_kor_tsn_afr_krd_fre_ind_prs_moo_sod_yor_jav_glc_ita_gam_akn_chh_lda_dyu_ven_bos_mnd_bat_sun_grk_mao_lit_tag_eng_jpn_tur_bem_bam_ewe_tha_wly_scr_mlt_por_ben_guj_cnt_spa_est_pan	0.207275683247348	0.47459561144446	0.636187782484233
762	jpn_fin_mao_ben_mlt_est_alb_fbf_tur_ewe_anl_bem_ctl_ger_hun_azi_hin_glc_mcd_jav_svk_owc_ukr_afr_sid_eng_igb_sod_heb_hau_scr_mol_dyu_wly_pol_spa_bul_tml_sun_pan_amh_cic_kor_grk_arw_gam_aze_prs_cnt_dut_geo_lda_vie_amr_lit_bsq_akn_qcu_mnd_swt_ven_nor_chh_rus_ind_tag_slo_uzb_urd_moo_cze_xho_aeg_dgb_fre_swe_guj_ita_mly_swa_bam_yor_tsn_tha_knd_tsw_krd_ses_rom_bat_bos_tig_lat_por_zul	-0.517727265277747	-1.36852363185743	0.174445138959932
763	ind_nor_mnd_eng_jpn_xho_sid_azi_tig_krd_anl_cze_fin_yor_ger_mao_amh_lda_uzb_urd_sod_hin_geo_est_grk_fre_slo_tha_owc_bos_sun_bem_knd_lat_fbf_moo_wly_mlt_hun_ewe_pol_swe_dut_ben_afr_cic_amr_chh_rom_prs_aeg_alb_rus_tag_bam_dyu_mcd_tsn_aze_cnt_hau_swt_kor_tsw_gam_bul_tur_mly_akn_por_ita_tml_bsq_dgb_qcu_scr_lit_swa_zul_mol_pan_glc_ctl_igb_ses_guj_vie_spa_svk_jav_ven_ukr_bat_arw_heb	0.670335295714562	1.53302770317887	0.128663940544794
764	pan_jpn_sid_ukr_nor_ben_mlt_scr_amr_bat_qcu_afr_mly_aze_bam_prs_bul_gam_urd_krd_eng_glc_wly_tag_zul_ita_slo_akn_ewe_svk_mao_sod_xho_tur_lat_amh_swe_mol_uzb_grk_tml_ven_aeg_hau_cze_hin_swt_ctl_azi_mcd_tsn_arw_sun_anl_bos_cic_fin_alb_tig_moo_jav_dut_owc_chh_pol_bsq_dgb_lda_est_swa_vie_guj_spa_dyu_heb_ger_bem_knd_hun_tsw_por_cnt_geo_rom_kor_rus_mnd_fre_tha_ses_yor_lit_ind_fbf_igb	0.266185640316654	0.643008931304025	0.521800560503932
765	ses_sod_lat_tig_sun_aeg_fre_est_heb_dyu_aze_mlt_glc_ven_cze_mnd_bem_rom_akn_pan_krd_arw_uzb_moo_slo_cnt_fin_ukr_swa_eng_nor_urd_igb_prs_sid_lda_dut_bsq_tur_azi_hin_lit_guj_qcu_mao_pol_hau_wly_fbf_jpn_bos_anl_ewe_yor_chh_mcd_knd_amh_afr_hun_mol_tsw_tml_ctl_jav_bam_tag_bul_swt_por_ger_vie_grk_xho_alb_bat_geo_gam_tha_ben_zul_ind_scr_cic_kor_dgb_mly_tsn_spa_owc_rus_svk_ita_amr_swe	-0.0800211184461333	-0.187087199665113	0.851999808817823
766	jav_mly_ger_bsq_ind_lit_bat_bos_mol_azi_slo_eng_gam_swe_fin_sod_qcu_heb_chh_fbf_mnd_tig_alb_por_scr_hun_bem_ses_dut_rus_ukr_ctl_est_lat_nor_zul_spa_swt_vie_knd_dyu_wly_swa_bam_amh_mao_amr_aeg_ben_cic_dgb_rom_yor_guj_jpn_akn_xho_kor_moo_svk_cnt_mcd_anl_tml_cze_fre_geo_arw_tha_krd_lda_sun_igb_pan_prs_ven_hau_uzb_grk_owc_ita_tag_pol_glc_sid_bul_urd_aze_tsw_tur_mlt_afr_ewe_hin_tsn	-0.152011852935708	-0.347599855479299	0.728926181448068
767	eng_cnt_moo_amh_ukr_tsn_bos_dgb_spa_rus_xho_tha_tml_krd_swa_uzb_bsq_ind_ven_swe_tag_bem_afr_azi_jav_lda_amr_mol_sid_ctl_lat_bat_fbf_ben_hin_heb_por_geo_rom_prs_kor_hun_mcd_swt_guj_ewe_igb_slo_jpn_yor_sun_vie_tig_tur_nor_aeg_alb_mnd_dut_urd_mlt_svk_ger_cic_gam_wly_ita_owc_scr_grk_akn_pol_chh_zul_qcu_cze_aze_knd_bul_mao_ses_glc_bam_arw_lit_est_hau_fre_anl_fin_tsw_sod_dyu_mly_pan	-0.0360299851929329	-0.0831424405141394	0.93391697646675
768	mly_rus_qcu_tur_igb_owc_azi_ewe_tsn_bos_zul_ukr_bam_pan_afr_amr_bul_jpn_grk_alb_ven_hin_svk_bem_pol_mlt_mcd_swa_cic_por_slo_krd_bat_arw_fre_guj_cze_mao_lit_spa_dut_moo_cnt_lat_urd_nor_jav_sid_scr_swe_ben_prs_fbf_heb_glc_sod_hau_ctl_hun_tha_fin_dyu_tag_yor_bsq_amh_mnd_aeg_sun_gam_akn_ger_uzb_eng_ind_aze_vie_est_knd_mol_tsw_rom_tig_dgb_chh_anl_kor_ses_lda_wly_geo_xho_ita_tml_swt	0.315137719627221	0.705991569895338	0.481958212306323
769	scr_bsq_qcu_slo_cnt_ctl_anl_bem_lit_ven_spa_xho_amr_akn_vie_dyu_est_amh_sid_geo_kor_sun_aeg_swt_mol_guj_bos_zul_hau_lda_bam_dgb_jpn_aze_tha_glc_swe_ger_fre_rus_ses_mnd_ukr_nor_krd_heb_ben_bul_bat_gam_knd_tml_afr_mlt_owc_sod_mcd_mly_wly_tig_hin_fbf_tag_yor_grk_uzb_ewe_tsw_dut_por_igb_chh_mao_prs_swa_arw_eng_alb_tur_ind_svk_tsn_hun_cze_lat_cic_pan_pol_jav_rom_ita_urd_fin_azi_moo	0.0263381458599273	0.0613086100465947	0.951244998257494
770	amh_prs_fbf_kor_tsw_glc_est_tml_bam_dyu_aeg_dut_rus_dgb_guj_mlt_anl_knd_ewe_mol_lda_sid_tig_grk_por_igb_pol_xho_heb_qcu_ven_bat_bem_jpn_cic_svk_mao_vie_wly_owc_hun_afr_azi_chh_lat_ita_zul_slo_urd_swt_rom_uzb_tsn_swa_hau_sod_lit_alb_geo_spa_akn_ben_mnd_ger_mcd_mly_ses_bos_yor_amr_tha_cnt_fre_ukr_krd_pan_swe_jav_fin_aze_scr_bul_ind_gam_nor_tag_bsq_eng_sun_moo_ctl_hin_tur_arw_cze	0.87132643552218	2.07828719942405	0.0404376777116839
771	amh_tsw_bul_ewe_cic_zul_anl_cze_hin_uzb_swt_ven_kor_gam_swa_afr_urd_owc_guj_mnd_slo_igb_fre_grk_ctl_moo_sid_mcd_aeg_ukr_spa_bat_glc_ind_tsn_bsq_ita_akn_ben_bam_dgb_eng_por_tag_scr_lda_hau_heb_lit_rom_mol_xho_cnt_dut_yor_mly_prs_bem_krd_mlt_nor_lat_chh_geo_sod_qcu_pan_tml_vie_rus_fbf_wly_dyu_pol_ses_azi_arw_jav_tur_alb_hun_svk_amr_jpn_knd_aze_tig_swe_fin_est_mao_sun_tha_ger_bos	-0.796053785282121	-1.84146745756253	0.0687406675062172
772	grk_cze_bam_hin_eng_hun_mol_ita_mnd_cnt_chh_knd_guj_vie_swt_ven_moo_scr_nor_slo_geo_tig_lat_ctl_fbf_spa_pan_jpn_ind_swe_ses_bul_urd_jav_azi_tsw_fre_krd_anl_yor_ewe_bos_fin_heb_gam_ukr_rom_amr_bsq_est_mcd_sun_akn_arw_swa_dgb_lit_glc_pol_owc_rus_mly_mlt_aeg_tag_dyu_ger_aze_sod_sid_cic_tsn_qcu_uzb_xho_prs_bat_bem_por_hau_zul_ben_wly_tha_tml_amh_svk_tur_lda_kor_alb_dut_mao_igb_afr	-0.877409935453353	-1.96638673911205	0.0522354726275748
773	bos_wly_owc_est_scr_tsw_akn_mnd_bat_tig_svk_hau_dut_pan_bsq_knd_zul_heb_lda_sid_mlt_sun_azi_jav_dgb_aeg_swa_alb_spa_bul_gam_bem_prs_tur_guj_tml_pol_afr_qcu_tha_glc_rus_ger_arw_amh_sod_ewe_mol_ben_ind_nor_moo_rom_tsn_ven_geo_vie_mao_chh_swt_fin_cic_krd_grk_lat_hin_cnt_tag_anl_bam_ctl_aze_ses_mly_eng_fbf_igb_dyu_hun_ukr_por_xho_lit_ita_cze_uzb_urd_kor_yor_fre_swe_slo_jpn_mcd_amr	-0.131427266452567	-0.321712490850778	0.748392488807171
774	ewe_aeg_ses_tsw_por_geo_knd_fbf_mcd_grk_zul_ind_dyu_ukr_prs_akn_svk_slo_bul_lda_kor_dgb_arw_swa_mly_mnd_cnt_lit_tig_ven_tml_jpn_eng_igb_mol_rus_spa_alb_wly_sid_glc_anl_mlt_tag_qcu_krd_cic_ctl_chh_ben_vie_jav_pan_fin_cze_hun_tsn_afr_fre_moo_bat_sod_dut_bos_amr_pol_swt_yor_ita_heb_est_xho_nor_ger_swe_scr_gam_lat_owc_hin_tur_azi_urd_sun_amh_rom_guj_hau_bem_mao_aze_tha_bam_uzb_bsq	0.0996489878968401	0.232678342423656	0.816522492322287
775	zul_aeg_amh_dyu_sun_mly_jav_tag_hun_svk_yor_swt_vie_ita_guj_fre_swa_pol_knd_lit_igb_por_est_gam_tha_glc_mol_fbf_tig_sod_spa_swe_afr_wly_ukr_nor_grk_rus_prs_hin_lda_ind_dgb_fin_qcu_xho_bem_bat_ger_eng_ben_scr_mao_ses_mnd_mcd_urd_aze_rom_ewe_owc_bul_heb_akn_hau_tml_geo_bsq_bos_cic_dut_uzb_azi_krd_bam_tsw_ctl_pan_ven_lat_mlt_chh_moo_slo_jpn_anl_tur_cnt_amr_arw_kor_cze_tsn_sid_alb	-0.237799642161097	-0.556216789153517	0.579398510697744
776	tha_sun_heb_tml_swt_tig_dgb_dyu_swe_bsq_anl_rus_guj_ewe_fbf_bam_lit_nor_tsn_eng_amr_pan_sid_owc_yor_glc_prs_ger_afr_zul_geo_ben_slo_hin_jpn_bos_scr_tag_akn_alb_bat_xho_gam_ukr_ctl_rom_amh_fin_grk_mnd_bem_mol_lat_ses_mly_chh_uzb_est_vie_qcu_fre_kor_swa_spa_bul_svk_pol_moo_dut_lda_krd_cic_igb_hun_sod_jav_ind_ven_por_azi_mcd_urd_tsw_aze_mlt_cze_ita_mao_arw_wly_cnt_hau_knd_aeg_tur	0.0761334164667749	0.179607601727298	0.85785138755765
777	hin_mly_mol_bos_dut_lat_ben_ven_pol_jav_ukr_igb_knd_tha_moo_aeg_alb_mcd_est_rom_scr_ctl_fre_yor_uzb_swt_lda_sod_bul_azi_anl_ger_slo_jpn_svk_sid_grk_xho_ind_tur_mlt_sun_fin_dyu_bsq_aze_amh_fbf_qcu_tsn_hau_bat_kor_nor_lit_akn_zul_wly_glc_cze_tig_eng_heb_hun_swe_ita_geo_tml_spa_tag_krd_prs_gam_bem_afr_pan_amr_bam_tsw_arw_vie_ewe_dgb_cic_swa_por_guj_mao_cnt_chh_rus_owc_ses_mnd_urd	0.203912869166436	0.567900636610997	0.571470983973493
778	amr_alb_urd_mlt_tig_anl_prs_bsq_gam_afr_heb_sun_hun_krd_sid_tml_lda_swe_cze_hau_chh_eng_ven_moo_ger_bem_aeg_grk_rus_igb_dgb_owc_scr_est_dut_bos_bat_yor_dyu_rom_hin_lit_tur_jpn_fre_amh_guj_mao_ita_tag_svk_lat_cnt_glc_nor_bam_ukr_jav_pan_mcd_vie_ben_geo_spa_tha_xho_ind_akn_sod_cic_fbf_tsn_pol_por_knd_kor_tsw_fin_swt_ses_arw_wly_qcu_slo_zul_bul_uzb_swa_ewe_mly_azi_ctl_mol_mnd_aze	-0.0488221735263134	-0.110441543885643	0.912297192260603
779	dgb_bem_cze_prs_wly_mol_sod_heb_rom_hun_cnt_mly_lat_por_swt_yor_igb_knd_spa_chh_aeg_lit_geo_aze_qcu_sun_vie_swa_mnd_glc_rus_hau_dyu_ven_mcd_bsq_amr_cic_mao_lda_fre_ctl_ind_bat_sid_xho_kor_ger_uzb_jpn_tsw_dut_tha_pan_moo_svk_est_ses_fbf_fin_ewe_gam_ukr_nor_bul_eng_zul_scr_owc_pol_amh_tig_grk_afr_tur_tml_tag_krd_urd_akn_ita_hin_alb_jav_anl_guj_swe_azi_tsn_bam_arw_ben_bos_mlt_slo	-0.0887176396796421	-0.204430355309772	0.838463934513294
780	zul_chh_pol_ben_heb_cic_lat_tag_amh_xho_por_mlt_qcu_mly_arw_bam_tha_owc_mao_gam_sod_bos_mnd_mcd_dut_eng_tml_pan_dyu_aze_swa_jpn_tsn_ger_spa_aeg_svk_ven_krd_nor_moo_swe_vie_hun_akn_bul_bem_cnt_rom_glc_bsq_lit_tsw_dgb_geo_sun_slo_anl_sid_jav_knd_ses_est_afr_ind_amr_azi_uzb_kor_urd_ukr_ita_guj_mol_tur_ewe_ctl_rus_wly_fbf_cze_prs_alb_lda_scr_bat_tig_hau_igb_fre_swt_grk_fin_hin_yor	0.532567607805154	1.2066024870212	0.230645597535675
781	sun_hau_ita_akn_sid_ewe_hun_fbf_eng_tig_zul_krd_heb_spa_xho_mcd_yor_owc_lit_dut_geo_fre_bos_scr_mnd_prs_ukr_afr_dgb_amh_igb_tag_jpn_bat_bul_guj_grk_glc_dyu_swt_nor_rus_ben_svk_mlt_bam_urd_knd_cnt_gam_tml_fin_slo_vie_qcu_aeg_mao_sod_swe_tha_moo_ses_uzb_ctl_ind_amr_cze_tsn_pol_por_pan_anl_ven_aze_hin_ger_tsw_lda_chh_mol_azi_cic_mly_swa_tur_bem_lat_wly_bsq_arw_kor_est_jav_rom_alb	NA	NA	NA
782	aeg_cnt_tig_tag_moo_ewe_bem_uzb_lat_alb_anl_krd_guj_fbf_bul_dgb_mol_igb_jpn_bam_mao_ben_eng_fin_mly_sun_bos_cic_hau_bat_rom_prs_urd_ger_pan_ven_tur_tsw_amh_spa_hin_cze_owc_zul_knd_lit_aze_ita_afr_por_rus_ses_ukr_ind_nor_xho_wly_qcu_akn_tha_dyu_tsn_kor_dut_scr_geo_amr_fre_swt_pol_est_ctl_vie_heb_mnd_swa_azi_tml_gam_bsq_hun_grk_sid_swe_slo_jav_chh_mlt_arw_glc_lda_yor_svk_sod_mcd	-0.261787274165177	-0.624923384350546	0.533551648810703
783	rus_afr_amh_tag_uzb_dut_bat_tha_lat_cic_ewe_akn_dyu_zul_ger_tml_pol_mlt_sun_ita_knd_azi_eng_nor_jav_bem_anl_bsq_slo_sid_mao_ukr_ctl_tig_qcu_swe_vie_igb_aze_fre_amr_aeg_urd_chh_svk_heb_glc_bam_mnd_mly_dgb_tsn_swa_hin_rom_por_yor_mol_mcd_tsw_arw_ven_bul_hau_jpn_geo_ben_swt_est_cze_spa_ses_lit_guj_sod_prs_scr_owc_hun_cnt_fbf_bos_gam_tur_pan_alb_wly_kor_lda_ind_grk_moo_fin_krd_xho	-0.0587114758861047	-0.149467288300634	0.881508577781017
784	sod_sid_grk_fbf_kor_mnd_tag_nor_tha_jpn_azi_prs_zul_mlt_tsn_bat_ita_dgb_est_swe_ses_amr_xho_cze_dut_rom_slo_svk_bem_tur_pan_vie_mcd_knd_bul_por_amh_cnt_igb_anl_yor_hun_guj_krd_mly_fin_owc_sun_moo_alb_bam_glc_mao_wly_eng_gam_ind_rus_aeg_hau_ven_spa_afr_qcu_hin_swa_scr_arw_ewe_heb_tml_lat_ctl_swt_geo_ukr_ger_tig_tsw_dyu_urd_lit_pol_fre_ben_uzb_bsq_akn_bos_mol_cic_chh_jav_lda_aze	-0.0742114555600209	-0.188799039510499	0.850661721381772
785	lat_bul_zul_vie_tha_ger_geo_owc_fin_sid_guj_urd_hau_ewe_tml_xho_tsw_mcd_mao_mlt_ukr_azi_dgb_knd_anl_swa_tur_dyu_rom_ben_mly_scr_aze_ctl_alb_cic_wly_spa_mnd_heb_est_gam_lit_bsq_akn_lda_swe_nor_rus_ven_kor_amh_grk_igb_sod_fre_jpn_hun_sun_pan_aeg_bos_ita_ses_mol_afr_chh_yor_moo_fbf_qcu_jav_svk_hin_amr_bam_tsn_por_bem_cnt_glc_dut_krd_prs_bat_cze_swt_arw_uzb_pol_tag_tig_ind_eng_slo	0.790124992580608	1.84538769379918	0.0681631843845423
786	owc_swa_lda_alb_ses_grk_knd_glc_bam_dut_mlt_wly_xho_tsw_ewe_pol_est_anl_swt_mcd_fre_bem_pan_bul_slo_ita_yor_tag_sod_rus_tml_gam_hin_bos_ukr_ven_zul_uzb_hun_svk_ind_mol_vie_jpn_moo_cnt_heb_cze_bsq_aeg_amh_mnd_fbf_nor_mao_lat_ger_tsn_rom_azi_akn_prs_tig_lit_qcu_urd_sun_spa_amr_tur_aze_swe_tha_dyu_jav_mly_guj_geo_cic_chh_kor_bat_igb_eng_arw_hau_afr_ctl_scr_por_ben_sid_dgb_fin_krd	0.0862082985809123	0.202649447875618	0.839851722510378
787	prs_tsn_fbf_swt_sun_tml_wly_mol_pan_bam_bat_ctl_jav_mao_sod_ind_jpn_rus_tha_spa_vie_dyu_krd_mlt_hau_alb_scr_glc_uzb_dut_anl_aze_slo_guj_ben_ukr_bsq_bos_gam_ses_lit_grk_sid_mly_azi_eng_akn_afr_bem_aeg_urd_geo_swa_heb_est_tur_ewe_owc_cze_chh_moo_cic_dgb_nor_knd_ita_pol_hin_mnd_ven_fin_yor_arw_por_rom_bul_qcu_fre_cnt_tsw_zul_hun_lda_ger_tag_amh_mcd_swe_xho_amr_kor_igb_tig_svk_lat	-0.0316352322190983	-0.0848250543843185	0.93258281304161
788	hin_aeg_tur_tig_sod_nor_tha_mnd_pol_dut_mol_fbf_cnt_igb_arw_xho_spa_prs_lit_afr_eng_anl_akn_yor_sid_mly_bul_ger_ukr_knd_aze_ctl_swe_jpn_lda_pan_geo_lat_swt_svk_por_azi_slo_ven_tml_urd_owc_dgb_dyu_uzb_cic_guj_ind_wly_kor_mcd_amr_mlt_bos_alb_rom_tsn_bam_rus_grk_ita_vie_amh_scr_fre_bsq_tag_heb_est_qcu_moo_zul_ses_sun_krd_swa_hun_tsw_bat_hau_ewe_jav_bem_mao_fin_gam_ben_chh_cze_glc	-0.0210778987953648	-0.0524530327594138	0.958280222869043
789	prs_aeg_ita_ven_dut_pan_eng_alb_fre_tag_dyu_lda_chh_grk_wly_swe_rus_hin_guj_jpn_swt_swa_amh_akn_ctl_cnt_lat_mao_geo_por_ind_xho_jav_sod_est_uzb_vie_ben_cic_tsn_igb_mly_fbf_slo_bem_fin_amr_rom_azi_zul_arw_qcu_spa_bam_gam_urd_glc_ses_tsw_moo_cze_anl_mcd_nor_dgb_tha_tml_mol_aze_bos_mlt_hau_bat_owc_knd_sid_krd_afr_svk_ukr_yor_bul_heb_ewe_sun_scr_tur_bsq_hun_lit_pol_tig_kor_mnd_ger	-0.186271043515091	-0.48251377562878	0.630574803394702
790	tml_tur_bsq_kor_jav_swe_mly_amr_bat_fin_chh_igb_tig_prs_xho_wly_knd_scr_ita_mol_ukr_yor_jpn_pol_alb_mnd_aeg_pan_ses_swa_azi_zul_afr_slo_lda_mcd_gam_dyu_ven_ewe_dut_tsn_rus_cic_cnt_bam_dgb_fbf_svk_bos_hau_owc_arw_lat_mao_est_uzb_tha_lit_glc_ger_mlt_ben_vie_bem_ind_anl_fre_tag_moo_cze_nor_sun_hin_eng_por_tsw_guj_rom_swt_heb_amh_sod_sid_urd_grk_krd_qcu_geo_hun_spa_aze_ctl_bul_akn	-0.202455726210508	-0.4897451386747	0.625467526195947
791	mly_bam_prs_dyu_bat_aeg_ven_urd_mcd_mnd_ewe_glc_spa_ind_tur_tml_cic_mao_mol_qcu_sod_cnt_tig_fbf_svk_lda_sid_ger_tsw_vie_mlt_krd_sun_anl_ben_aze_jpn_hau_arw_slo_guj_jav_lit_akn_dgb_amr_scr_bul_est_swa_owc_pan_bsq_fre_heb_amh_moo_pol_geo_eng_lat_tha_chh_tag_por_igb_alb_swt_kor_ita_afr_azi_tsn_wly_bem_fin_ctl_knd_grk_bos_swe_nor_gam_cze_hin_rom_dut_xho_yor_rus_zul_hun_ukr_uzb_ses	-0.25992162505261	-0.66815004882952	0.505692692869379
792	pan_dyu_afr_rus_bam_bem_prs_tsw_bat_mly_tml_ven_rom_ita_ses_ben_mol_moo_fbf_glc_heb_scr_cic_swt_amr_owc_sod_geo_cnt_igb_kor_bsq_fre_knd_tig_chh_tsn_sid_mnd_gam_spa_svk_est_azi_anl_ger_mao_xho_amh_tha_wly_tur_jpn_lit_arw_vie_yor_hun_ukr_bul_ewe_mlt_tag_jav_lda_fin_aze_uzb_mcd_hin_eng_dgb_alb_swe_aeg_ctl_por_sun_guj_urd_hau_bos_lat_dut_ind_cze_nor_zul_qcu_grk_akn_pol_krd_swa_slo	-0.173883225270056	-0.395362221475016	0.693481013573694
793	tsw_spa_guj_lat_zul_tag_jpn_mao_mcd_ven_pol_knd_grk_moo_lda_ben_arw_cic_amr_cnt_alb_swt_ctl_ukr_tml_hin_chh_est_dut_akn_fre_ewe_geo_kor_afr_lit_gam_swe_aeg_qcu_anl_nor_ind_hun_dgb_glc_bsq_por_prs_hau_pan_jav_igb_svk_swa_cze_mly_mnd_rom_tsn_bat_fin_heb_ita_xho_aze_scr_krd_mlt_amh_tha_slo_sun_owc_bem_uzb_eng_ses_vie_bam_sid_ger_bos_tig_sod_bul_mol_rus_yor_fbf_wly_azi_tur_urd_dyu	-0.664904447505367	-1.72289631754365	0.0882309133736177
794	gam_bem_swa_ewe_bat_zul_cic_dyu_owc_amh_sun_swe_grk_chh_nor_ben_alb_hin_ger_por_ven_ukr_mlt_jav_mol_aeg_ctl_hun_tsw_mao_heb_bos_dut_scr_afr_cnt_mcd_urd_azi_wly_tha_arw_ses_rus_fin_lit_rom_igb_hau_fbf_akn_mly_mnd_aze_sod_knd_fre_uzb_qcu_est_svk_dgb_krd_lda_yor_tsn_tur_slo_tag_xho_amr_vie_anl_geo_bsq_sid_prs_ind_pol_jpn_cze_guj_eng_lat_bam_moo_spa_tml_bul_tig_swt_kor_pan_glc_ita	-0.0832885526239329	-0.201495995034049	0.840750831237688
795	spa_urd_ita_lda_moo_ben_tml_mol_guj_por_swe_geo_ewe_arw_dyu_anl_glc_mcd_bos_svk_ger_eng_chh_nor_mnd_alb_grk_ukr_est_krd_tha_mao_cze_tsn_zul_gam_bam_sod_fre_jpn_rom_tur_tig_pan_bul_yor_amr_tsw_cnt_amh_xho_bem_knd_pol_swt_slo_afr_sun_dgb_lit_azi_lat_scr_owc_heb_ind_wly_hun_bsq_mly_cic_mlt_vie_rus_kor_qcu_hin_akn_ven_ctl_uzb_prs_fin_jav_bat_hau_ses_tag_swa_aze_fbf_sid_dut_aeg_igb	0.428710821978078	1.02807820444106	0.306579541234692
796	swa_hin_dyu_nor_kor_bsq_zul_grk_owc_swe_mol_fin_glc_mly_aze_lit_alb_hau_ita_ind_amr_ben_mao_vie_sun_ven_rom_prs_slo_tha_mnd_krd_urd_geo_aeg_est_akn_bam_heb_fbf_tig_yor_moo_eng_bat_cic_scr_gam_wly_afr_guj_dgb_amh_ctl_mcd_bul_tur_tag_fre_dut_uzb_ses_jav_tsn_cnt_xho_lat_pol_ewe_cze_azi_sid_bem_por_ger_spa_ukr_igb_qcu_rus_bos_pan_jpn_knd_sod_tml_svk_anl_tsw_hun_chh_swt_arw_lda_mlt	-0.31628126003664	-0.790888703967902	0.43102125362694
797	arw_yor_grk_mao_fbf_lda_dgb_tml_igb_tha_swa_tag_bem_vie_ben_aze_lat_gam_mlt_hin_geo_amr_anl_heb_bul_sun_pol_lit_jpn_rom_qcu_nor_tig_ind_moo_azi_wly_glc_sod_owc_mnd_scr_cze_cnt_cic_tur_mcd_swt_tsn_ita_hun_fre_rus_xho_spa_swe_ses_pan_urd_uzb_ukr_alb_est_ewe_ger_por_dyu_chh_ven_krd_prs_svk_sid_guj_bam_zul_mly_bos_jav_amh_slo_mol_aeg_kor_eng_tsw_hau_bat_bsq_dut_afr_knd_ctl_fin_akn	0.512359692444237	1.15432163875441	0.251325961770652
798	sun_tur_bam_dut_urd_jav_lit_mcd_vie_afr_swt_arw_mlt_alb_svk_cic_kor_amh_lat_fbf_tsw_zul_chh_swa_tig_hau_anl_ses_est_ita_cnt_jpn_scr_aeg_ben_swe_pol_azi_owc_guj_bat_hin_bos_bul_rus_ger_ind_sid_mnd_qcu_knd_moo_rom_fin_tag_ukr_dgb_uzb_slo_glc_heb_igb_bsq_ctl_yor_eng_hun_mol_bem_mao_spa_tha_prs_geo_pan_amr_sod_nor_krd_xho_lda_dyu_akn_ven_ewe_por_aze_fre_gam_cze_tsn_wly_grk_tml_mly	0.821059161038295	1.8564154128921	0.0665604131021337
799	pol_lat_slo_jav_scr_vie_ind_bam_xho_mol_ger_bul_fin_uzb_swt_akn_fbf_bem_tag_cze_cic_anl_wly_ses_sid_glc_igb_nor_ctl_bat_pan_krd_hau_yor_zul_azi_swe_sun_mao_afr_lit_urd_tur_moo_tha_knd_tsw_dgb_tig_owc_svk_cnt_arw_tml_grk_bsq_ukr_geo_tsn_hun_mlt_ita_ben_eng_heb_chh_ewe_alb_dyu_por_prs_jpn_dut_rom_amh_amr_mcd_kor_est_mly_guj_qcu_fre_ven_hin_swa_rus_aze_bos_gam_mnd_spa_sod_lda_aeg	0.325052252098728	0.819509984125693	0.414590781520878
800	guj_owc_ctl_mao_slo_swt_prs_tsn_sun_alb_krd_nor_pan_bsq_tha_hin_kor_xho_mcd_urd_amh_bat_bem_moo_fin_ind_scr_qcu_bul_grk_ewe_tsw_cnt_rus_dgb_yor_dut_swe_svk_arw_swa_bam_ses_tml_tur_aze_chh_afr_sod_mnd_bos_ukr_cze_por_zul_geo_est_sid_ger_fre_wly_heb_hau_ben_dyu_lat_fbf_tig_mly_gam_jpn_cic_akn_amr_ven_eng_mlt_tag_mol_vie_aeg_spa_pol_lit_jav_lda_glc_knd_hun_azi_ita_anl_rom_uzb_igb	0.9386123514097	2.24695181288562	0.0270084750865194
801	swt_swa_swe_aeg_zul_sun_hin_chh_rom_bem_cic_fre_akn_lat_bos_ger_mao_fin_amr_tag_tsw_mcd_afr_aze_uzb_wly_grk_mlt_glc_tml_ita_xho_pol_svk_vie_krd_amh_bul_scr_jpn_ukr_lda_por_eng_dgb_ctl_ewe_hun_spa_tha_moo_heb_mnd_ind_owc_yor_cnt_knd_bat_tur_igb_jav_tsn_ses_arw_bam_sid_nor_ven_rus_urd_pan_bsq_gam_slo_guj_qcu_cze_dyu_anl_hau_mly_azi_mol_tig_est_geo_kor_lit_fbf_dut_ben_alb_prs_sod	0.313999158124099	0.721102668968687	0.472655228746412
802	tha_tsn_cic_urd_ctl_mly_guj_dgb_glc_jav_hau_ger_amh_swa_fbf_moo_ind_tml_ses_bem_chh_hin_scr_lat_ewe_igb_heb_cze_tag_aeg_tsw_azi_krd_anl_wly_bsq_afr_lit_svk_rom_arw_mol_mao_alb_tur_swt_amr_lda_knd_bam_gam_fin_geo_uzb_bat_tig_pol_mlt_cnt_ben_jpn_kor_yor_ukr_fre_hun_mcd_dyu_mnd_swe_aze_por_rus_bos_dut_qcu_sid_slo_owc_vie_xho_eng_spa_akn_nor_zul_ita_bul_sod_pan_grk_prs_ven_est_sun	0.689963100109297	1.60224702598245	0.112492291903007
803	tig_aze_scr_fin_amh_slo_bsq_bos_mcd_swa_mnd_tha_cnt_hin_arw_knd_cic_bem_heb_zul_sid_alb_nor_fre_bam_jpn_azi_fbf_eng_kor_akn_mly_sun_ben_bat_pan_geo_swe_lda_afr_ukr_prs_tml_rus_vie_mol_jav_lat_uzb_ses_tsw_ind_ita_krd_mlt_ewe_moo_igb_swt_ven_por_aeg_svk_tag_dyu_ger_dut_gam_owc_mao_hun_chh_qcu_glc_guj_spa_cze_dgb_grk_lit_ctl_pol_rom_xho_urd_sod_anl_hau_tsn_bul_yor_wly_amr_tur_est	0.0739143245163877	0.167620710615888	0.867245637450494
804	afr_qcu_swt_ewe_hau_swa_azi_wly_geo_bat_nor_ita_bul_vie_ses_igb_tsw_lit_scr_fre_sun_ukr_tsn_dgb_sod_rus_tml_slo_jpn_ind_alb_yor_chh_uzb_zul_ctl_mly_fin_mol_bam_arw_tha_anl_kor_gam_hin_amr_dyu_knd_rom_cze_cnt_amh_mnd_tur_bos_ger_spa_svk_mlt_xho_aeg_mao_guj_pol_lat_grk_owc_hun_cic_akn_heb_swe_sid_por_bem_dut_eng_prs_aze_bsq_lda_tig_est_mcd_tag_ven_moo_fbf_pan_krd_ben_urd_glc_jav	-0.653093536411338	-1.54548354669601	0.125625557431616
805	uzb_tsn_jpn_ctl_hin_lat_akn_arw_prs_afr_grk_sun_gam_mly_lda_tag_urd_fin_knd_dgb_est_ben_tml_yor_fre_swe_cic_cze_bul_hau_bsq_ind_rom_igb_anl_jav_ger_swa_ven_cnt_tsw_fbf_heb_dyu_zul_mlt_sid_bat_amh_geo_vie_sod_azi_ses_bos_mnd_moo_lit_mcd_mao_qcu_rus_tur_bam_amr_aeg_slo_wly_aze_swt_dut_alb_eng_xho_mol_scr_pol_spa_pan_chh_bem_krd_nor_ukr_tha_ewe_ita_svk_guj_por_tig_glc_hun_kor_owc	0.0347566230011354	0.080711991649838	0.935844438713902
806	fbf_vie_fre_anl_cnt_knd_mly_dyu_mao_fin_akn_dgb_krd_tsw_geo_swe_hun_sod_por_grk_jpn_alb_sun_chh_ses_ind_pan_ben_kor_ukr_xho_uzb_sid_prs_rus_qcu_ewe_svk_tha_yor_glc_igb_bul_lda_spa_owc_ven_hau_tsn_tur_azi_mcd_lat_heb_slo_tig_afr_mlt_swt_amh_dut_aeg_cze_wly_cic_bem_hin_zul_scr_bat_ita_tag_est_lit_urd_ger_nor_gam_rom_jav_aze_moo_mol_bam_ctl_guj_eng_mnd_bos_pol_swa_amr_arw_tml_bsq	0.11639074293018	0.30975508822492	0.757440208846904
807	xho_swt_hin_pol_heb_tig_alb_hun_arw_mcd_lda_wly_sid_sod_ita_gam_cze_owc_ukr_kor_ind_vie_afr_nor_pan_ctl_tsw_svk_aeg_ewe_aze_mnd_mao_yor_zul_tur_slo_urd_fbf_akn_glc_lat_prs_fre_por_mol_ses_bem_guj_spa_geo_fin_tha_bul_tml_jav_bos_tag_amh_moo_bsq_dyu_ven_jpn_qcu_grk_rom_cnt_eng_dgb_cic_uzb_lit_bat_mly_bam_swe_dut_mlt_igb_krd_ben_azi_anl_sun_scr_hau_amr_chh_rus_knd_ger_swa_tsn_est	-0.0638455571066881	-0.167506599896549	0.86733516103669
808	aeg_lda_svk_ctl_alb_ukr_tsn_swt_slo_lat_azi_fre_yor_bat_ita_bsq_knd_mnd_jav_fin_owc_lit_zul_tur_sod_ses_krd_tig_bul_dut_arw_glc_ewe_pol_sid_igb_vie_mol_por_est_hau_grk_ven_bos_eng_qcu_fbf_cnt_tha_pan_tag_prs_mcd_heb_uzb_scr_dgb_swe_mao_ind_spa_rus_ben_kor_jpn_geo_mly_mlt_anl_swa_moo_aze_hun_amr_sun_bem_hin_wly_akn_cze_chh_guj_tsw_amh_ger_afr_cic_gam_urd_rom_xho_bam_nor_dyu_tml	0.127840485661067	0.307766447173605	0.758948258839844
809	swa_tur_scr_tig_fin_bos_moo_ven_urd_hau_chh_bam_owc_uzb_glc_rus_spa_tha_sod_cze_swe_eng_lda_amr_geo_prs_fbf_mly_pan_afr_vie_cnt_aeg_heb_hin_azi_swt_wly_igb_ctl_mlt_por_xho_ses_bem_bsq_krd_anl_grk_kor_ita_dut_amh_sid_dgb_svk_mao_mnd_lit_pol_ben_tag_est_hun_rom_arw_ger_ind_alb_ukr_tsn_fre_qcu_dyu_cic_jav_knd_bul_guj_bat_aze_ewe_yor_slo_tsw_tml_nor_lat_zul_mol_sun_mcd_jpn_gam_akn	-0.583995441268242	-1.50748334229094	0.135076355321365
810	aze_bem_ses_tha_glc_qcu_eng_rus_pol_svk_cnt_cze_uzb_sod_bat_prs_swe_dyu_wly_tml_nor_ben_arw_cic_knd_ewe_spa_guj_tig_akn_scr_fre_hau_jpn_amr_xho_amh_anl_hin_slo_ukr_sun_aeg_grk_est_zul_pan_afr_mly_mao_gam_bos_yor_ctl_lit_azi_por_lat_tur_ita_owc_bam_alb_tsw_krd_fin_fbf_tag_ind_rom_mol_geo_vie_bsq_tsn_ger_chh_mnd_mcd_dut_dgb_bul_urd_lda_swa_sid_swt_hun_kor_moo_igb_ven_heb_mlt_jav	-0.319206131444886	-0.712826757692529	0.4777377155884
811	fre_fbf_mao_tsw_ses_pan_hun_lit_sod_arw_hin_ewe_rom_vie_ita_swt_lda_xho_ctl_cnt_igb_tur_sid_urd_yor_mlt_ven_mly_amh_moo_grk_aze_dgb_owc_bul_fin_bat_jpn_zul_uzb_tig_tag_swe_slo_tha_lat_bam_kor_mnd_bsq_heb_ben_jav_sun_akn_glc_tsn_cic_mol_prs_tml_afr_ukr_spa_cze_eng_qcu_nor_anl_alb_ind_svk_swa_pol_bos_dut_guj_est_knd_hau_scr_geo_mcd_azi_chh_por_aeg_amr_ger_dyu_krd_bem_gam_rus_wly	-0.0470526431016195	-0.106940338279804	0.915066666202275
812	tml_ben_glc_swe_eng_ven_tsn_spa_arw_mol_kor_lat_bos_lda_cic_sid_afr_gam_lit_hun_fre_bam_est_cnt_mao_ses_tig_moo_bsq_tsw_prs_krd_jpn_swa_rus_ind_slo_zul_yor_por_swt_svk_grk_hin_ewe_aeg_jav_chh_pan_ukr_bul_qcu_tag_igb_ger_bem_aze_scr_dgb_mlt_akn_ctl_dut_mly_ita_sod_azi_rom_nor_xho_tha_urd_alb_amr_cze_guj_sun_anl_mcd_owc_bat_knd_dyu_tur_vie_geo_hau_amh_heb_wly_mnd_pol_fin_uzb_fbf	0.209858228890081	0.54919661677709	0.584186809283181
813	bem_anl_ben_yor_mnd_heb_sun_akn_grk_prs_nor_ukr_swe_ger_bul_geo_pan_tig_rom_vie_zul_scr_jav_kor_qcu_mol_aeg_igb_swa_knd_por_arw_bat_amr_mly_tml_ita_tha_ewe_rus_eng_aze_tsn_hun_fre_pol_bos_lat_azi_afr_spa_fin_chh_lda_sod_cnt_tsw_bam_svk_dgb_tag_cic_glc_guj_jpn_bsq_owc_wly_swt_xho_alb_hau_urd_hin_tur_gam_ctl_sid_mao_slo_ind_fbf_dut_krd_lit_uzb_ses_dyu_est_ven_moo_mlt_cze_amh_mcd	-0.106581200959598	-0.254920713297511	0.799347215085892
814	krd_ben_ger_swa_rom_scr_owc_fbf_mnd_wly_chh_por_hun_kor_tml_azi_eng_ukr_slo_cze_ita_xho_sid_gam_jpn_tsw_urd_dyu_ven_bul_geo_lda_dut_tur_uzb_fre_yor_anl_rus_amr_tig_mol_tag_sun_hin_ewe_arw_bsq_pol_aze_nor_ses_jav_aeg_est_grk_cic_bat_alb_lat_knd_mly_tsn_sod_moo_glc_svk_igb_ctl_heb_afr_hau_spa_bem_guj_fin_dgb_mcd_swe_lit_zul_swt_qcu_amh_bam_ind_mao_cnt_bos_prs_vie_akn_pan_mlt_tha	0.220732786704682	0.5240921840772	0.601461272518879
815	fbf_jav_mlt_vie_akn_ewe_cic_ukr_geo_spa_slo_sod_tur_ben_rom_ven_scr_lat_lit_aze_jpn_tml_gam_ita_urd_swa_tsn_por_amh_pan_swt_anl_tha_sid_azi_bsq_dyu_bat_est_mly_tag_mnd_qcu_mol_pol_afr_xho_lda_dgb_dut_cze_heb_bam_ger_krd_eng_igb_bul_rus_alb_wly_swe_moo_knd_prs_tig_chh_tsw_uzb_ses_nor_owc_svk_sun_hin_fin_hun_grk_bos_yor_mcd_fre_mao_amr_ctl_arw_cnt_kor_guj_hau_aeg_zul_ind_glc_bem	0.0433456882004837	0.112170289386078	0.910930141472558
816	lit_cic_ses_grk_tag_alb_zul_jav_uzb_mly_ita_xho_swe_azi_qcu_mlt_rus_knd_prs_heb_tha_pol_rom_dut_nor_hau_yor_bul_hun_por_vie_tsw_dgb_ven_sod_amh_afr_mao_wly_amr_scr_hin_gam_cze_urd_swa_geo_bat_mnd_tsn_aze_fin_owc_tml_bsq_lat_mcd_sun_slo_tur_moo_chh_ger_ben_ctl_guj_igb_dyu_cnt_mol_jpn_anl_kor_aeg_est_spa_bos_glc_svk_arw_krd_akn_ind_fbf_sid_ewe_eng_swt_fre_bam_pan_bem_ukr_tig_lda	0.173907041802759	0.460440904513598	0.646274596573704
817	glc_lat_qcu_cic_ind_alb_heb_sid_uzb_azi_rom_mnd_fin_lda_jav_vie_swt_lit_hau_hun_mol_amr_cze_xho_prs_ses_ewe_slo_eng_tml_swe_bem_mly_dut_ger_urd_sun_ven_tsw_ctl_bul_ukr_por_pan_ita_est_bos_svk_bsq_zul_tag_sod_mao_bam_yor_chh_pol_akn_tig_amh_nor_moo_geo_dgb_wly_swa_afr_guj_tsn_fbf_tur_owc_grk_dyu_kor_spa_gam_anl_arw_igb_hin_mcd_ben_tha_bat_rus_aeg_cnt_aze_jpn_krd_knd_mlt_scr_fre	0.376596679696798	0.894867693454142	0.373168020166692
818	bem_tml_sod_nor_tur_alb_rus_azi_mlt_scr_fin_amr_est_ben_bsq_urd_zul_lda_eng_ukr_mol_jpn_ctl_cnt_vie_krd_swa_fbf_lit_tha_mly_pol_arw_hau_tag_sid_gam_glc_anl_tig_hun_por_jav_mao_wly_bul_mnd_igb_amh_pan_ind_moo_mcd_ger_chh_yor_bam_geo_bos_afr_xho_uzb_grk_cze_aze_svk_aeg_ewe_swt_dyu_spa_slo_qcu_kor_fre_cic_dgb_ses_dut_knd_guj_heb_tsw_sun_lat_hin_bat_akn_prs_rom_ven_tsn_ita_owc_swe	NA	NA	NA
819	hau_ses_prs_ewe_ger_lit_dyu_glc_aze_chh_arw_guj_owc_vie_ben_bsq_zul_akn_eng_anl_kor_azi_ven_gam_hun_est_slo_scr_nor_por_tig_swa_uzb_bem_yor_mcd_dut_geo_sod_spa_lda_tsw_tsn_fbf_amr_mol_dgb_swe_sid_xho_ind_rus_amh_cic_tag_aeg_rom_bat_igb_bul_mly_fre_tur_qcu_bos_ita_sun_heb_svk_hin_swt_tha_pan_grk_ukr_mao_jpn_pol_mlt_fin_ctl_lat_cnt_alb_urd_jav_wly_bam_knd_krd_afr_cze_mnd_moo_tml	0.590145590370109	1.51946042130013	0.132039156706144
820	ukr_spa_tha_ben_zul_cnt_owc_rom_akn_jav_ewe_heb_scr_knd_slo_fin_uzb_por_fbf_mlt_aze_sid_bos_ses_dgb_krd_wly_amr_gam_bam_azi_bat_jpn_qcu_amh_pan_kor_tig_hau_cic_mnd_arw_tml_prs_ven_ctl_sod_aeg_anl_chh_ita_hin_mao_ger_eng_swa_dyu_swe_est_glc_yor_nor_ind_hun_lit_lat_tur_pol_grk_mol_igb_bul_vie_bsq_afr_sun_rus_tsw_svk_alb_mcd_tag_cze_fre_dut_xho_bem_lda_urd_mly_tsn_geo_moo_guj_swt	-0.513768971739858	-1.2889783918668	0.200602606920457
821	ewe_aeg_slo_rus_amr_prs_heb_bul_nor_uzb_zul_sun_moo_lat_guj_bos_bam_swa_arw_lda_bem_wly_sod_jpn_akn_tur_fbf_fre_urd_tag_knd_mlt_eng_ctl_cze_mao_anl_por_igb_jav_ben_grk_swe_est_cic_mnd_dut_mcd_krd_glc_bsq_kor_tsn_ukr_afr_cnt_tml_pol_mol_hau_gam_fin_spa_vie_scr_tha_rom_hun_aze_owc_geo_swt_ses_yor_pan_mly_tig_sid_qcu_bat_ger_amh_lit_ven_dgb_ind_alb_dyu_chh_tsw_svk_azi_xho_hin_ita	-0.503529566339029	-1.19222957876043	0.236204504987136
822	guj_dgb_mly_aeg_jpn_bam_swt_mlt_ger_geo_heb_grk_rom_mol_azi_glc_sod_tha_pan_ukr_afr_nor_fin_gam_swe_ven_bul_arw_spa_est_sid_urd_tml_ses_mnd_svk_amr_mcd_ind_bsq_dyu_uzb_aze_bat_jav_igb_por_zul_vie_owc_tig_mao_fre_ita_prs_ewe_pol_dut_tur_alb_tsw_akn_hun_cic_swa_yor_krd_cze_tsn_lat_lit_ben_scr_knd_kor_hin_sun_chh_tag_amh_eng_xho_qcu_anl_fbf_wly_bem_bos_lda_ctl_hau_slo_rus_cnt_moo	0.0871150362541306	0.201181625687642	0.840995916692034
823	wly_hau_nor_tsn_pan_cic_chh_ind_vie_sid_guj_por_sod_dyu_aze_tag_lat_sun_tur_lit_dut_eng_swe_azi_bem_mcd_jav_moo_heb_slo_mlt_pol_igb_mao_scr_cnt_ses_yor_amh_ger_ctl_grk_kor_spa_glc_bam_afr_swt_swa_fbf_krd_rom_rus_owc_knd_xho_mnd_lda_arw_anl_akn_prs_hun_qcu_fin_cze_jpn_uzb_ben_dgb_urd_amr_tig_ewe_hin_svk_mly_bsq_bat_tsw_ukr_gam_ita_mol_bos_zul_ven_tha_est_geo_fre_aeg_tml_alb_bul	0.0155879968851134	0.0357865399848739	0.971529266923243
824	gam_ben_krd_qcu_grk_tag_knd_afr_ger_xho_kor_akn_igb_aeg_geo_bul_bos_tsw_lit_owc_lda_hau_ukr_fin_bat_ses_ita_ind_amr_nor_slo_cze_ewe_fre_amh_zul_pol_est_bsq_tur_rus_alb_lat_sid_cic_hin_swe_glc_swt_dgb_mol_rom_heb_wly_sod_vie_moo_jpn_arw_prs_mly_mao_azi_ctl_swa_mnd_por_hun_svk_aze_fbf_tig_uzb_cnt_guj_urd_tsn_dyu_mcd_tml_yor_ven_pan_bem_sun_tha_bam_spa_mlt_jav_chh_scr_dut_anl_eng	-0.406535984288194	-1.00708104764774	0.316508932979909
825	urd_tml_jpn_fin_xho_ukr_yor_slo_ind_azi_tha_mlt_ita_por_tsw_bem_jav_rus_zul_cze_alb_swt_fre_amr_mcd_sid_arw_igb_owc_bos_scr_est_sod_akn_mly_mao_nor_cic_vie_cnt_pol_ewe_aze_svk_kor_fbf_bsq_gam_glc_afr_heb_hau_spa_uzb_ben_hin_pan_bam_wly_sun_lat_guj_knd_bat_swa_mol_dut_swe_ses_ger_dgb_tig_chh_tag_anl_rom_eng_bul_qcu_aeg_geo_moo_prs_grk_ven_krd_dyu_tur_lit_tsn_hun_mnd_lda_ctl_amh	0.572275999955517	1.3443729436726	0.182097887630108
826	bem_chh_bul_knd_cnt_ewe_aeg_ses_xho_tur_dyu_cic_azi_tha_moo_hun_lat_nor_mol_sod_qcu_hau_ctl_ven_svk_heb_spa_eng_tml_bat_amr_anl_pol_ita_sun_mlt_bsq_jav_tsn_mcd_arw_mao_slo_fin_igb_vie_urd_lit_yor_afr_glc_jpn_bam_scr_swa_fre_tig_ind_swt_wly_por_ben_guj_owc_dut_tsw_pan_geo_mnd_hin_ukr_ger_grk_swe_aze_uzb_akn_zul_krd_prs_bos_tag_cze_lda_est_mly_rus_sid_rom_amh_alb_gam_kor_dgb_fbf	-0.836352752069763	-2.21100046365844	0.0294872900448082
827	hau_dut_mnd_yor_sun_eng_swt_guj_ewe_ukr_geo_nor_uzb_tml_alb_lat_dgb_mcd_sid_tha_arw_dyu_wly_chh_ind_ben_heb_cnt_glc_aze_ita_afr_svk_scr_tsn_amh_fbf_bsq_lda_prs_fre_ses_akn_spa_tsw_cze_amr_bul_mlt_zul_mly_est_mol_swe_ctl_azi_lit_tag_jpn_pol_krd_tig_bam_por_jav_igb_ger_aeg_knd_pan_tur_qcu_hun_moo_vie_bat_rus_rom_xho_hin_slo_owc_kor_cic_anl_swa_ven_grk_mao_bem_gam_sod_urd_fin_bos	0.439512068866528	1.05659325077147	0.293434225359742
828	jav_krd_bam_eng_geo_arw_aeg_svk_zul_sod_tha_bul_urd_swe_dyu_swa_ben_prs_lit_pan_chh_bat_anl_ses_kor_mol_amr_mlt_sid_mao_alb_gam_pol_fre_heb_glc_bsq_dgb_ger_rom_xho_dut_bem_ind_cnt_afr_mly_fbf_yor_wly_hun_spa_fin_est_jpn_cze_moo_owc_aze_azi_slo_ita_akn_hin_tur_hau_mnd_knd_qcu_vie_mcd_scr_uzb_cic_ukr_grk_rus_nor_tml_por_ven_amh_guj_ewe_ctl_tag_sun_bos_tig_swt_igb_lat_tsw_lda_tsn	0.675647764024979	1.62649900075176	0.107227387233411
829	urd_ven_ewe_dut_dgb_heb_owc_cnt_tig_guj_tml_azi_sid_chh_bat_amr_slo_geo_bem_mao_wly_cze_anl_ita_moo_mol_lat_yor_tsw_afr_prs_kor_igb_pan_jav_alb_cic_grk_ukr_svk_dyu_hun_lit_tha_amh_sod_hau_ses_eng_zul_aze_rom_mcd_bam_fbf_swt_fin_mnd_swe_knd_tur_glc_akn_por_scr_vie_jpn_krd_pol_mlt_ctl_nor_sun_qcu_hin_ind_tag_mly_arw_fre_est_swa_xho_bos_bul_ger_lda_spa_gam_uzb_ben_aeg_bsq_tsn_rus	0.173640456937777	0.423874642467659	0.672636041624064
830	tur_lat_kor_nor_uzb_heb_grk_scr_mao_hau_aze_bul_tig_amh_sod_aeg_spa_mlt_pan_sun_chh_por_prs_tag_sid_moo_bem_arw_zul_lda_mcd_ewe_alb_krd_cic_swa_glc_ger_igb_mnd_azi_hin_cnt_lit_guj_fin_dyu_rom_dut_tsw_ukr_swt_eng_mol_owc_ind_vie_svk_urd_ven_yor_geo_mly_rus_est_cze_tsn_fre_hun_ses_slo_ctl_bam_amr_ben_jpn_bat_xho_dgb_swe_gam_tml_fbf_ita_wly_akn_qcu_pol_knd_jav_tha_bsq_bos_afr_anl	-0.456790490940837	-1.06273443618008	0.290654210282975
831	igb_wly_aze_vie_nor_fin_bsq_owc_fbf_mnd_alb_zul_ita_scr_rus_grk_swe_ger_knd_arw_dyu_glc_sod_lat_krd_mly_est_rom_kor_xho_tsw_swt_bat_mao_ses_cic_jav_uzb_prs_heb_slo_hun_pan_jpn_tsn_afr_sun_tag_bem_eng_cze_gam_amr_bam_ben_lit_geo_hau_urd_tml_bos_ukr_sid_guj_por_anl_yor_ctl_lda_mcd_chh_tha_dut_cnt_aeg_svk_moo_ewe_fre_mlt_mol_ind_azi_dgb_tig_spa_tur_swa_qcu_akn_bul_pol_ven_hin_amh	1.06343354973574	2.59017269488765	0.0111358218416223
832	tsw_krd_heb_cze_prs_rom_svk_alb_fbf_chh_lat_slo_afr_ewe_anl_moo_geo_xho_hun_uzb_ukr_tur_mlt_eng_tha_akn_bem_glc_ses_knd_vie_ctl_pol_por_fre_urd_mcd_tag_est_bos_wly_fin_lda_bsq_ita_jav_scr_swe_bam_ven_sid_tml_pan_jpn_arw_hau_swa_qcu_azi_tig_zul_owc_dgb_aeg_nor_rus_spa_cnt_sun_igb_lit_dyu_ben_mnd_swt_ind_kor_dut_bat_bul_amh_cic_guj_mly_gam_grk_aze_tsn_sod_ger_hin_mao_amr_yor_mol	0.0881814615112182	0.223651462282583	0.823519075771982
833	sun_aze_kor_hau_ben_mnd_fbf_mlt_gam_prs_spa_glc_cnt_jav_tag_ses_eng_hun_ita_bem_mol_tig_est_moo_bam_akn_cze_cic_por_zul_tur_ven_rus_tsw_yor_bat_dyu_knd_xho_amr_ind_swa_rom_alb_anl_ukr_lda_ctl_wly_dgb_mao_dut_lat_azi_heb_nor_ger_fin_vie_ewe_lit_fre_jpn_bos_urd_grk_bul_krd_tml_amh_tha_guj_bsq_igb_arw_swt_slo_scr_aeg_sid_uzb_pan_geo_tsn_swe_svk_qcu_mcd_mly_afr_sod_chh_pol_hin_owc	0.307166202054052	0.764925778803167	0.446252466439101
834	swa_bam_scr_mlt_owc_swe_rus_spa_fre_zul_rom_jav_mcd_xho_kor_amh_tsn_alb_mao_bsq_swt_krd_grk_slo_tsw_mnd_fbf_pan_fin_afr_pol_lit_tig_mly_glc_tha_lat_azi_tml_chh_eng_cic_guj_sid_akn_sun_knd_ben_bul_sod_mol_hau_dgb_cze_ewe_ger_uzb_anl_ind_heb_tag_cnt_ven_aze_bat_wly_arw_lda_vie_por_ukr_prs_dyu_hin_jpn_urd_svk_qcu_tur_bem_ita_ses_yor_moo_aeg_igb_geo_dut_nor_amr_ctl_hun_gam_est_bos	-0.460220457658999	-1.0630431950159	0.290514917112989
835	lda_bul_ses_dgb_tsw_aeg_qcu_akn_prs_hun_owc_afr_gam_yor_ven_tig_dut_tur_nor_swt_ukr_igb_sun_heb_pan_alb_mol_est_urd_amh_azi_ger_xho_tml_spa_por_guj_lat_vie_bos_hau_rus_grk_pol_glc_knd_sod_tsn_mlt_lit_bem_amr_ita_cze_eng_krd_zul_aze_uzb_mcd_tag_swe_bsq_mly_swa_bam_jpn_dyu_anl_ewe_bat_moo_svk_kor_cic_geo_mnd_fbf_sid_hin_arw_chh_ctl_ben_jav_fin_scr_slo_mao_rom_wly_cnt_tha_fre_ind	0.0389417122532334	0.089663932944392	0.928747097596247
836	krd_fre_amr_jpn_yor_akn_urd_lat_dyu_alb_spa_azi_hau_pan_aeg_bam_rom_moo_hun_dgb_slo_pol_geo_igb_ukr_dut_ben_tsn_sod_mnd_scr_knd_kor_ven_mol_tml_zul_mlt_hin_svk_por_lit_mly_afr_mcd_ses_tha_ger_sid_chh_vie_uzb_eng_nor_tur_tag_prs_owc_ind_anl_grk_mao_wly_aze_tig_cnt_jav_est_swa_guj_amh_bul_fin_tsw_arw_lda_bos_fbf_ita_bsq_qcu_swt_bem_ctl_sun_gam_heb_ewe_swe_cic_bat_cze_glc_rus_xho	0.613873701997048	1.5282998156134	0.129832307681584
837	sod_spa_afr_ukr_yor_cic_rus_dut_mly_urd_dyu_jpn_krd_mcd_mao_por_grk_eng_swa_ven_mol_guj_swe_aze_lat_rom_tag_tml_mnd_dgb_amh_ses_chh_lit_kor_bat_tsw_akn_xho_pol_sid_ctl_bam_heb_ita_fre_jav_knd_cnt_moo_sun_bem_ger_ben_bsq_qcu_cze_swt_ewe_hun_amr_vie_aeg_azi_slo_hin_anl_alb_bos_gam_est_zul_mlt_nor_owc_hau_pan_lda_tur_tha_tig_geo_ind_fin_fbf_scr_tsn_bul_wly_svk_igb_glc_uzb_prs_arw	-0.263431477666076	-0.641593083474774	0.522715604414663
838	prs_lit_vie_arw_rom_hun_swe_geo_pol_swa_ukr_swt_ind_est_akn_mly_jpn_xho_scr_alb_bul_pan_fin_hau_por_tag_owc_aeg_bsq_spa_tsn_azi_ctl_ger_aze_fbf_ven_sun_rus_knd_mnd_nor_tha_dut_yor_eng_gam_ita_urd_bat_tsw_cze_ben_uzb_lda_sid_chh_dyu_tml_cnt_mao_mlt_bos_wly_igb_slo_hin_jav_moo_svk_ses_kor_sod_amh_tig_glc_qcu_bem_afr_lat_fre_mol_anl_tur_grk_guj_amr_ewe_krd_bam_mcd_heb_dgb_zul_cic	-0.913741782366137	-2.28990109786489	0.0242883187044301
839	mao_mlt_uzb_afr_dut_wly_tml_tig_urd_nor_ven_gam_swa_vie_azi_aeg_sod_kor_lat_dgb_cic_mnd_ger_owc_bos_bam_akn_mly_tsn_scr_dyu_amh_swt_slo_prs_glc_jpn_tsw_yor_hun_ewe_aze_jav_sid_ctl_pan_cze_mcd_zul_bat_tha_qcu_cnt_mol_est_fre_grk_sun_fbf_swe_xho_chh_hin_hau_ses_moo_spa_lit_tag_fin_alb_bem_ben_anl_bsq_amr_heb_krd_geo_knd_rus_arw_igb_tur_bul_lda_ukr_guj_eng_svk_pol_ita_por_rom_ind	0.0179419047825209	0.0401653360326871	0.968047413661193
840	heb_eng_jpn_owc_fin_cic_ewe_ukr_alb_hau_lit_ctl_tml_swe_dgb_tsw_swt_ses_bat_grk_xho_rom_amh_hun_bos_por_tha_knd_est_krd_svk_geo_igb_gam_slo_spa_tur_mnd_dut_lda_anl_bul_lat_bem_wly_glc_swa_afr_pan_hin_guj_mao_aze_ben_nor_amr_scr_kor_mly_zul_cze_jav_fbf_qcu_fre_cnt_mcd_tsn_sod_bsq_ven_akn_moo_azi_pol_chh_ger_bam_yor_dyu_tig_vie_urd_rus_aeg_ind_arw_uzb_mol_prs_tag_ita_sun_sid_mlt	0.33677304607144	0.846619266163611	0.399380669268715
841	ses_tag_xho_pan_svk_vie_tig_ewe_moo_ctl_jpn_slo_amr_owc_urd_aze_chh_scr_prs_ukr_grk_sod_jav_bat_wly_gam_nor_tur_fre_tml_guj_anl_rom_mnd_tha_mao_afr_cnt_sun_bsq_cic_mly_dgb_est_yor_bam_bos_aeg_ben_lda_spa_bul_igb_knd_qcu_uzb_lat_dyu_por_geo_hun_sid_lit_fbf_ita_hau_swt_glc_swe_zul_dut_mol_tsn_amh_tsw_alb_hin_ger_bem_rus_heb_azi_mcd_cze_akn_kor_pol_ven_fin_arw_krd_eng_swa_ind_mlt	0.212214027938399	0.496938593072587	0.620405081825236
842	rom_chh_dut_cic_tsw_pan_igb_jav_wly_ukr_moo_hun_rus_jpn_zul_ita_owc_geo_mao_amh_ewe_lit_tsn_slo_bam_ctl_pol_fbf_bat_tig_ben_gam_azi_mcd_glc_mnd_scr_vie_dgb_amr_afr_krd_spa_bul_kor_anl_yor_cze_swa_swe_urd_por_akn_swt_hau_tha_fin_eng_aze_fre_lda_cnt_mlt_alb_bem_tml_prs_ger_sid_svk_lat_tag_bos_mol_uzb_xho_arw_est_ind_hin_heb_sod_bsq_guj_nor_ses_knd_aeg_sun_qcu_grk_dyu_ven_tur_mly	0.279288872124791	0.664158279314202	0.50823233111269
843	ven_heb_vie_swt_dyu_lat_urd_ind_cnt_bsq_swe_xho_aeg_ses_tha_gam_rus_zul_moo_guj_tig_lda_grk_mnd_ctl_mcd_anl_rom_slo_lit_bem_azi_hin_tsw_dgb_por_ben_alb_sun_pol_ewe_eng_owc_wly_fin_tml_uzb_mlt_tag_glc_bul_spa_prs_mol_hun_akn_fre_ukr_afr_bos_mly_bam_jav_amr_yor_ita_bat_krd_tur_arw_fbf_dut_est_ger_kor_svk_geo_qcu_aze_knd_cze_chh_sod_jpn_scr_igb_cic_nor_amh_tsn_pan_mao_sid_swa_hau	0.470677120863986	1.15677757754586	0.25032595981534
844	por_ita_lat_ctl_ven_chh_est_tag_mao_lit_hun_cnt_hau_bam_ind_bos_afr_kor_mlt_fin_bul_zul_yor_tsn_aeg_urd_mly_krd_knd_bsq_lda_igb_dut_geo_tsw_scr_eng_amh_xho_mcd_uzb_hin_cic_grk_mol_swt_bem_prs_wly_dgb_spa_tig_nor_alb_aze_pan_sid_jav_ger_qcu_azi_pol_fre_arw_sod_slo_ukr_vie_akn_tml_swa_svk_anl_owc_mnd_fbf_gam_cze_ben_ewe_ses_tur_glc_swe_heb_jpn_moo_guj_dyu_amr_rus_bat_rom_sun_tha	0.725491886833309	1.94244992615387	0.0551079684262579
845	anl_chh_amr_yor_xho_est_tsn_rus_ven_owc_jav_aze_alb_bem_azi_pan_swt_cze_prs_geo_lat_igb_guj_ita_fin_krd_sid_mly_bam_urd_eng_sod_moo_tml_dut_svk_nor_vie_ben_fbf_aeg_arw_pol_tur_bat_por_amh_lit_scr_fre_dgb_tig_glc_knd_bos_tsw_uzb_ewe_tag_bsq_qcu_cnt_slo_grk_hau_ind_zul_rom_mol_wly_heb_lda_ses_gam_cic_akn_tha_afr_ctl_mcd_spa_ukr_swa_jpn_hin_swe_kor_mlt_ger_dyu_mnd_sun_mao_bul_hun	0.314857629752154	0.814453334287648	0.417465949391425
846	mnd_mly_amr_bos_fbf_por_cze_tig_ben_grk_rom_eng_tha_alb_afr_tag_hin_aze_est_ewe_dyu_ita_arw_krd_wly_dut_bem_dgb_igb_ses_lda_heb_tur_jpn_vie_hau_cnt_geo_kor_ukr_scr_owc_bat_jav_nor_anl_ind_bul_tsn_fin_cic_swt_guj_ger_tsw_uzb_hun_akn_swa_spa_pan_sun_lat_mao_qcu_slo_svk_amh_ctl_yor_bsq_swe_sid_glc_mol_prs_gam_lit_urd_azi_zul_knd_mlt_tml_aeg_xho_moo_pol_rus_sod_chh_bam_mcd_ven_fre	-0.0853669076084166	-0.202973233986894	0.839599371528492
847	scr_mly_tsn_fre_cnt_hun_tha_aze_xho_dgb_ben_amh_ses_sod_chh_bem_kor_ewe_igb_hin_jpn_anl_akn_grk_swt_krd_mcd_pol_moo_wly_azi_jav_rom_mnd_sun_dut_ger_afr_pan_knd_guj_fbf_hau_ukr_por_gam_tml_yor_swe_lda_zul_dyu_swa_amr_mol_tsw_slo_urd_heb_svk_mlt_sid_vie_lit_uzb_fin_ind_nor_ctl_alb_aeg_spa_tur_bos_est_arw_bat_bsq_bam_lat_geo_owc_tag_bul_ven_ita_rus_cic_glc_tig_eng_prs_mao_qcu_cze	-0.0224360276165436	-0.0546528845799071	0.956532242631497
848	lda_lit_bem_bat_bsq_hun_svk_mly_prs_ger_tag_bos_xho_mnd_ukr_pan_cnt_alb_ewe_qcu_glc_kor_fbf_heb_ita_dyu_anl_mol_sun_scr_aeg_igb_tha_yor_knd_aze_rus_swa_akn_hin_mlt_afr_ind_vie_jpn_rom_sid_cic_ben_dgb_uzb_slo_amh_krd_grk_jav_sod_tur_bam_tsw_fre_guj_urd_est_swe_owc_moo_ses_lat_tml_eng_hau_ven_cze_tig_gam_chh_nor_swt_mao_dut_geo_bul_tsn_spa_ctl_amr_mcd_por_pol_fin_azi_wly_arw_zul	0.145903287374344	0.32748661185452	0.744035912300529
849	lit_chh_lda_arw_bem_afr_sun_zul_azi_swa_spa_xho_ind_rus_igb_sid_yor_amh_fre_ita_anl_ukr_cze_lat_scr_mol_sod_bul_prs_mao_hau_tml_eng_gam_tsw_amr_ewe_bsq_dyu_fbf_por_grk_heb_dut_urd_owc_krd_mly_swt_tha_swe_wly_ger_ven_tag_ben_bos_svk_geo_hin_pol_guj_kor_est_ctl_jav_bam_hun_nor_mcd_tsn_ses_mlt_aeg_knd_fin_slo_moo_rom_bat_vie_alb_mnd_cnt_qcu_dgb_tur_jpn_glc_cic_aze_uzb_pan_tig_akn	-0.28009873994618	-0.645382081401353	0.520268704445202
850	ind_est_tsn_mao_afr_ukr_akn_tur_glc_lda_vie_mcd_bul_svk_urd_igb_aeg_knd_swa_azi_bat_slo_ewe_rom_hun_arw_xho_qcu_dut_nor_rus_mol_grk_lat_anl_fre_yor_ctl_bam_alb_geo_spa_wly_cze_cic_pol_dyu_owc_ben_sid_sun_chh_dgb_uzb_tha_heb_amh_swt_hin_pan_fin_por_lit_jpn_krd_ger_scr_ven_mly_gam_jav_sod_amr_hau_tml_mlt_bos_prs_ita_zul_tsw_bem_mnd_cnt_ses_tag_tig_swe_fbf_eng_aze_guj_bsq_moo_kor	0.445334161004756	1.02491847774634	0.308060197998777
851	zul_slo_hun_akn_jav_lit_azi_tig_ukr_aeg_swa_tag_fbf_alb_mao_igb_bam_ewe_svk_ger_bul_knd_cze_bsq_prs_chh_mly_tsn_urd_ses_dyu_mlt_ind_lat_tsw_pol_est_rus_afr_ita_anl_cnt_amh_tml_spa_mnd_swt_qcu_geo_moo_xho_aze_yor_tha_fin_uzb_dut_eng_dgb_bat_hin_cic_bos_pan_rom_ven_scr_sod_ben_owc_jpn_krd_sun_por_hau_swe_amr_kor_guj_fre_bem_lda_wly_sid_ctl_mol_tur_glc_mcd_arw_nor_grk_heb_vie_gam	NA	NA	NA
852	lda_ewe_dyu_swt_tsw_tml_mnd_tur_aeg_fre_ctl_igb_por_mol_ven_hin_geo_ita_tsn_bam_cnt_bem_ses_kor_tha_eng_akn_anl_owc_hau_dgb_ind_prs_dut_bos_scr_guj_krd_amr_xho_sid_ben_aze_uzb_jpn_cic_pol_fbf_afr_yor_slo_vie_arw_tig_lat_mao_pan_glc_mlt_moo_swe_tag_bsq_ger_grk_gam_mcd_heb_azi_spa_knd_alb_wly_chh_est_sun_amh_bat_ukr_urd_hun_nor_sod_lit_bul_mly_rus_svk_rom_swa_zul_cze_qcu_fin_jav	0.378148163668583	0.970744153756086	0.33419368312527
853	slo_mcd_swa_jpn_svk_lit_afr_nor_anl_dyu_qcu_mlt_mao_uzb_por_cnt_tag_guj_ctl_yor_gam_arw_tml_geo_wly_urd_spa_grk_mnd_sod_amr_mly_hau_jav_akn_lda_lat_rus_alb_fbf_moo_bat_amh_cze_ven_fin_ben_swe_vie_ses_ind_bul_aze_hin_hun_tur_heb_xho_scr_igb_prs_ita_azi_krd_rom_mol_bem_dgb_ewe_ukr_zul_fre_cic_ger_pan_aeg_tig_tsn_sun_tha_glc_sid_pol_swt_dut_tsw_bam_chh_est_owc_bsq_knd_kor_eng_bos	0.230268974310369	0.598755091266766	0.550791865668111
854	jpn_urd_swa_mao_dyu_moo_xho_grk_zul_ven_sod_anl_nor_ita_scr_wly_cnt_eng_lat_uzb_bem_owc_swe_heb_arw_chh_tha_amh_fre_bos_mlt_bat_tur_rom_kor_hin_hau_guj_spa_mol_lda_akn_dut_sun_glc_sid_tsw_tml_bam_ind_tag_ctl_aze_geo_bul_ben_hun_qcu_igb_tsn_pol_ses_mly_jav_gam_pan_azi_ewe_bsq_aeg_rus_est_lit_knd_por_cze_dgb_krd_afr_mnd_alb_svk_yor_ger_slo_fbf_vie_tig_mcd_amr_swt_prs_cic_fin_ukr	1.03102131828395	2.56483949778832	0.0119230686073402
855	tml_bsq_lat_glc_geo_hun_guj_ven_scr_sid_hau_knd_xho_fin_cic_tsw_amh_eng_bul_prs_rus_rom_mao_aeg_dyu_urd_ukr_fre_bat_bos_hin_sod_vie_chh_slo_lit_svk_tag_tsn_fbf_kor_mnd_ctl_ita_pan_arw_amr_afr_wly_qcu_ewe_grk_est_ses_aze_mcd_uzb_swt_bam_bem_anl_cze_por_swa_tur_pol_jav_ger_mly_cnt_mlt_sun_jpn_krd_swe_heb_spa_tha_dut_akn_zul_nor_owc_mol_moo_yor_lda_tig_ind_dgb_azi_alb_ben_igb_gam	0.832767128098196	2.18102872438336	0.0317035668246442
856	ukr_tsn_mnd_jav_rom_swa_vie_slo_swt_ger_geo_cze_ben_tha_owc_mlt_urd_mol_fre_dut_hau_ven_sun_swe_grk_kor_chh_glc_alb_ewe_amh_sid_zul_dyu_afr_spa_tig_uzb_est_aze_bem_cnt_heb_qcu_knd_ita_hun_gam_mcd_svk_xho_rus_jpn_bam_tsw_tur_cic_lda_ctl_lit_bat_azi_moo_pol_fbf_krd_dgb_mly_anl_bsq_wly_akn_sod_ind_tml_bos_por_guj_prs_scr_arw_tag_yor_bul_mao_ses_pan_hin_lat_igb_eng_nor_aeg_fin_amr	0.2224547025948	0.567193431339617	0.571949330847983
857	tur_krd_tig_nor_fre_tha_spa_mlt_rom_akn_geo_igb_hau_arw_slo_afr_grk_tag_zul_aze_ctl_bam_pol_cic_jpn_lat_qcu_amr_fin_yor_vie_ukr_dyu_tsw_cnt_rus_urd_sun_chh_uzb_tsn_aeg_lda_knd_swt_bat_dut_anl_tml_dgb_mly_hun_mao_guj_por_ind_mnd_ita_kor_amh_heb_svk_xho_mcd_glc_bem_swa_gam_wly_lit_eng_ewe_moo_pan_prs_cze_azi_fbf_scr_mol_alb_est_ven_ben_owc_jav_bos_bul_swe_ger_ses_hin_bsq_sod_sid	-0.451237910848079	-1.17687729867378	0.242247850525614
858	grk_hin_anl_slo_mlt_bul_igb_bsq_bam_uzb_sid_zul_ben_eng_lda_sod_qcu_cze_tml_mol_tag_geo_sun_jpn_dut_moo_fbf_mao_xho_rom_swe_ewe_hun_fin_nor_ger_heb_tsw_glc_ctl_amr_tha_bat_aeg_vie_ses_tur_tsn_mnd_lat_mcd_prs_bem_chh_gam_yor_kor_ukr_dgb_guj_akn_arw_cnt_mly_alb_ven_fre_scr_jav_ind_lit_bos_dyu_hau_wly_owc_est_swt_amh_aze_svk_afr_tig_rus_ita_knd_krd_cic_pan_por_swa_spa_azi_urd_pol	-0.469843811287799	-1.26314381669537	0.209695135497084
859	mly_fin_krd_cnt_chh_mol_arw_cze_grk_nor_amr_dut_dyu_ses_vie_mao_afr_ind_scr_spa_tsw_alb_gam_bat_amh_bul_slo_mcd_geo_yor_owc_lda_fbf_rom_ven_pol_akn_bem_hin_rus_azi_est_sod_tha_anl_mlt_ctl_ben_swa_ger_sid_ita_svk_ukr_prs_eng_tag_glc_jav_aeg_cic_qcu_jpn_wly_bsq_zul_aze_xho_bam_lit_urd_heb_moo_uzb_bos_hau_tml_tur_mnd_lat_sun_kor_tsn_por_dgb_igb_tig_hun_pan_swe_ewe_fre_guj_swt_knd	0.0225558782446701	0.0562735712246372	0.955244596646677
860	cze_hau_cnt_knd_glc_dut_aeg_pan_tsw_owc_arw_xho_moo_urd_lda_aze_swa_swe_rom_guj_lat_anl_amr_ger_spa_ukr_mnd_amh_zul_svk_geo_fre_slo_tsn_prs_yor_ses_wly_sid_qcu_jav_uzb_bul_ctl_bem_lit_tha_krd_sod_vie_grk_mlt_akn_por_bsq_dgb_heb_ita_alb_rus_ben_mao_ewe_tur_sun_eng_bat_kor_bam_est_dyu_pol_mol_igb_ind_ven_gam_hun_tml_fbf_tig_hin_cic_bos_afr_azi_mly_jpn_chh_mcd_tag_nor_scr_swt_fin	-0.0706721133388326	-0.17340287437392	0.862711631002172
861	hau_sun_mly_zul_mcd_bsq_ven_fin_amr_tur_lit_gam_por_swe_swt_mlt_mao_uzb_urd_lda_tig_ind_scr_heb_hun_tml_rus_est_geo_owc_ukr_dyu_ita_pol_krd_ger_mnd_svk_tag_jpn_xho_anl_qcu_dut_cze_fbf_ctl_moo_ses_pan_spa_lat_aze_dgb_sid_tsn_knd_aeg_afr_nor_akn_chh_rom_bam_ewe_azi_bat_cic_igb_glc_wly_fre_jav_mol_alb_tha_ben_grk_arw_swa_bem_vie_tsw_prs_bul_guj_eng_kor_hin_bos_cnt_sod_slo_yor_amh	-0.677681224686744	-1.57219539080827	0.119301348591913
862	dgb_tsw_pan_eng_slo_mlt_sun_bam_cnt_lat_ben_zul_chh_scr_tha_swe_mnd_akn_bat_jpn_dyu_pol_geo_vie_amr_fre_amh_sid_igb_krd_por_spa_fin_arw_tag_afr_grk_yor_bul_alb_urd_heb_bsq_tml_ita_hau_hun_ewe_ukr_xho_hin_ind_sod_mol_jav_cic_bem_aeg_knd_rom_ctl_swa_kor_wly_mcd_dut_bos_mly_ses_ven_swt_gam_moo_mao_tsn_prs_nor_glc_aze_qcu_tur_fbf_tig_lit_rus_owc_cze_lda_uzb_guj_azi_ger_svk_est_anl	-0.420617502818262	-0.973362667166624	0.332898032671725
863	xho_cnt_sid_wly_grk_mly_hun_tml_anl_lat_bos_moo_bem_spa_ewe_bam_bul_akn_glc_pan_mcd_sod_slo_swt_tag_fin_fbf_ven_ben_knd_mnd_swe_fre_ctl_bsq_bat_dut_hau_heb_arw_cze_tsw_scr_guj_dgb_swa_eng_tha_ita_aze_prs_est_mol_ind_sun_lda_chh_lit_yor_ses_owc_por_dyu_vie_rus_zul_igb_mao_tsn_uzb_ger_amr_hin_pol_afr_krd_tig_urd_tur_alb_jav_rom_cic_nor_amh_ukr_azi_gam_jpn_qcu_aeg_svk_kor_mlt_geo	-0.169204838399909	-0.4494853797341	0.654127380335357
864	ven_sod_mly_cze_mcd_grk_zul_urd_bam_yor_lit_amh_azi_ger_svk_jpn_amr_mao_mnd_cic_slo_krd_ukr_owc_tsw_hin_chh_scr_cnt_ses_ben_uzb_alb_tha_tur_ewe_hun_bos_afr_dgb_tig_sun_moo_heb_ctl_kor_bat_dut_guj_prs_spa_swe_ita_lda_fbf_jav_pan_geo_dyu_mlt_fre_glc_aeg_rus_mol_hau_rom_pol_aze_ind_vie_anl_nor_tsn_fin_igb_tml_knd_bul_bsq_wly_akn_xho_est_arw_sid_swt_swa_por_qcu_eng_gam_bem_lat_tag	0.184847485024962	0.409410775687008	0.683179649778677
865	swa_bul_est_hau_dyu_alb_swe_igb_arw_fbf_ita_tsw_cnt_afr_amr_jpn_xho_zul_tha_yor_tml_sod_fre_ben_glc_eng_scr_kor_bos_hun_lda_knd_wly_ind_heb_slo_bsq_pol_ukr_ger_chh_bam_ven_amh_akn_grk_aze_pan_krd_jav_svk_mlt_swt_por_lat_anl_mcd_fin_qcu_guj_rus_moo_mnd_rom_ctl_cic_ses_mly_owc_azi_mao_bat_prs_cze_ewe_geo_tig_dut_tur_lit_uzb_hin_mol_aeg_tsn_gam_sid_bem_vie_nor_dgb_sun_spa_tag_urd	0.233296469495313	0.551942489214902	0.582311684607141
866	mol_bam_vie_ses_glc_dut_chh_swa_mcd_zul_akn_moo_anl_aze_igb_pan_jav_wly_bul_prs_bem_rus_urd_mlt_tag_dgb_bos_ben_heb_ctl_sid_swe_est_grk_sod_hin_jpn_por_lda_tha_geo_hau_alb_ewe_tsw_cnt_kor_lat_ind_sun_svk_yor_amr_bsq_lit_owc_ger_tsn_ita_scr_afr_amh_arw_xho_nor_swt_cic_gam_eng_bat_knd_fin_mnd_qcu_spa_azi_uzb_tml_ukr_slo_pol_mao_cze_ven_aeg_krd_hun_guj_mly_dyu_tur_tig_fbf_fre_rom	-0.151054200918671	-0.341269090065969	0.733670856877291
867	cze_qcu_prs_ben_swa_bem_glc_aze_pan_sid_urd_arw_pol_svk_tml_dut_moo_fre_slo_knd_azi_bam_vie_ven_ind_dyu_tur_fbf_sod_tsn_afr_mao_bul_ger_mly_xho_sun_fin_eng_mcd_aeg_cnt_tha_grk_tsw_bat_zul_spa_nor_hau_wly_dgb_ita_amh_bos_kor_hin_swe_uzb_akn_rus_por_gam_scr_anl_ses_hun_heb_ctl_ewe_lda_lat_swt_jav_lit_tig_rom_mlt_guj_mol_tag_ukr_chh_igb_amr_geo_mnd_bsq_est_yor_cic_krd_jpn_alb_owc	-0.356270807504531	-0.792549986329201	0.430057198390806
868	heb_ses_xho_slo_knd_tha_qcu_mao_mcd_ita_urd_ger_bam_swa_aeg_sod_rom_arw_aze_sun_swe_eng_fin_grk_glc_pol_vie_geo_azi_zul_amh_uzb_sid_dut_tur_tag_cic_bem_wly_lit_ben_jav_dgb_est_lat_fre_ind_rus_anl_jpn_dyu_fbf_cnt_gam_pan_swt_moo_prs_akn_por_nor_yor_ewe_cze_ctl_chh_hau_mly_spa_bsq_scr_tsw_alb_lda_svk_mol_ukr_bul_kor_bat_mlt_tsn_krd_ven_tig_igb_bos_amr_hun_mnd_tml_hin_owc_guj_afr	0.301668630713464	0.737146659063703	0.462888853591325
869	fin_akn_tig_ctl_cnt_ben_tha_grk_uzb_guj_alb_sun_glc_krd_svk_hin_mol_sid_owc_pol_qcu_anl_sod_por_azi_vie_fbf_rom_ven_ukr_zul_amr_mlt_bam_tml_aze_mnd_geo_mao_bsq_tag_swa_jav_arw_dut_igb_lat_eng_heb_fre_hau_bos_nor_aeg_lit_xho_wly_tsn_rus_hun_slo_urd_swe_jpn_afr_amh_chh_spa_dgb_ses_bat_mcd_dyu_gam_est_swt_ind_cic_kor_lda_knd_pan_mly_scr_tur_tsw_bul_bem_ita_yor_ewe_prs_ger_cze_moo	-0.659269789981146	-1.6022786087969	0.112485303214677
870	guj_vie_por_tag_sod_svk_grk_mlt_chh_tha_wly_akn_fre_prs_aze_ses_glc_sid_yor_bem_urd_dgb_dut_cnt_qcu_moo_lit_lat_ita_swa_swe_cic_aeg_amh_bsq_heb_hun_jav_uzb_owc_mly_mao_anl_geo_hau_ctl_rom_bam_ben_mol_hin_azi_pol_lda_eng_tur_tml_bos_bul_mnd_fbf_ind_dyu_spa_sun_amr_nor_zul_knd_scr_bat_fin_igb_pan_ger_arw_gam_est_ukr_tsw_jpn_cze_krd_xho_mcd_rus_swt_ven_tsn_tig_slo_alb_ewe_kor_afr	-0.468782536729197	-1.20599891861535	0.230877118366761
871	tur_igb_mao_fre_uzb_eng_pol_rus_dgb_ukr_arw_tml_xho_hau_gam_slo_kor_guj_azi_mly_jpn_tag_krd_swe_dyu_wly_ger_pan_tsn_ewe_hun_ita_glc_mnd_bat_knd_tig_ind_moo_bam_ven_aeg_urd_anl_swa_bsq_jav_sun_alb_bos_dut_yor_scr_prs_fin_heb_tha_ctl_chh_amh_rom_vie_bem_mol_svk_hin_owc_geo_nor_swt_est_lat_mlt_por_tsw_aze_sod_fbf_lit_qcu_zul_ses_cic_ben_bul_sid_akn_afr_lda_amr_mcd_cze_grk_cnt_spa	0.117978283478375	0.269838094270326	0.787882659643212
872	guj_knd_mcd_jav_azi_svk_bem_tsn_bat_ind_igb_fin_eng_dyu_akn_lit_hin_moo_ukr_prs_ben_mao_rus_fbf_yor_urd_pol_pan_jpn_heb_tur_krd_cze_swa_sod_afr_qcu_bam_tag_hau_amh_lda_glc_mol_zul_alb_ses_tha_dgb_tig_dut_bsq_bos_kor_sid_ven_anl_owc_mly_lat_uzb_aeg_ita_spa_sun_arw_amr_cnt_ger_slo_tml_est_por_scr_wly_cic_ctl_xho_bul_ewe_chh_grk_swt_rom_aze_vie_hun_geo_nor_mlt_mnd_swe_tsw_gam_fre	-0.0985281629208467	-0.234288454468288	0.815276064238492
873	por_bat_bem_sid_prs_ewe_knd_akn_vie_hun_bul_ind_ger_cic_jav_bos_spa_hau_pol_mly_anl_heb_dyu_rus_fbf_qcu_tur_nor_ita_rom_pan_cnt_eng_dut_bam_fre_lda_alb_mao_jpn_zul_mol_lat_cze_ven_est_guj_sod_slo_ses_dgb_tsn_moo_grk_scr_tsw_geo_gam_wly_bsq_tml_arw_tag_fin_tig_swt_glc_amr_kor_owc_mnd_igb_urd_svk_lit_xho_chh_tha_krd_ben_aze_sun_aeg_azi_afr_amh_yor_hin_ukr_uzb_swe_mlt_ctl_swa_mcd	1.24670334066696	3.07877865262931	0.00273202314081869
874	dgb_tsn_arw_swe_alb_mao_ewe_knd_aze_eng_azi_gam_tml_tur_nor_scr_spa_ses_ctl_amh_ita_moo_tsw_fin_ind_tag_mly_svk_jpn_glc_tig_pol_dyu_kor_bam_sod_sun_anl_jav_prs_bsq_fre_mlt_urd_aeg_fbf_slo_bos_pan_bem_mcd_sid_ukr_zul_heb_est_guj_swa_qcu_cnt_igb_akn_rom_cic_mnd_geo_ben_cze_lit_lda_hin_chh_ger_hun_owc_grk_mol_rus_afr_wly_yor_amr_bat_lat_xho_hau_tha_bul_uzb_por_swt_dut_vie_ven_krd	-0.254179365511934	-0.621272100618759	0.53594045722046
875	amr_tur_akn_tml_mao_zul_wly_igb_ben_nor_ind_ctl_fin_urd_mlt_prs_anl_ger_por_lit_gam_amh_dgb_aze_knd_vie_fbf_cnt_lat_grk_sod_svk_cze_heb_swa_scr_qcu_ven_tag_ukr_bat_dut_kor_ses_xho_sid_yor_mcd_aeg_bam_jav_swe_swt_alb_slo_moo_bem_tsn_dyu_lda_hin_tsw_fre_bsq_bos_tha_uzb_hun_jpn_glc_bul_guj_ita_chh_sun_mol_eng_spa_afr_est_owc_krd_pan_cic_ewe_arw_tig_pol_azi_rom_mnd_geo_hau_rus_mly	-0.235859885504475	-0.604999149288361	0.546652966769917
876	dut_akn_spa_ben_aze_uzb_lat_bam_lit_ctl_cze_swe_ven_wly_hau_moo_prs_rus_knd_tha_sun_bem_krd_tsn_pol_hin_swt_mly_mlt_cnt_tig_scr_fre_kor_xho_alb_amh_bat_ses_heb_hun_por_afr_aeg_jav_ewe_pan_mnd_jpn_igb_swa_sid_gam_est_guj_rom_dyu_owc_tsw_geo_zul_azi_glc_mol_mcd_sod_bsq_ita_svk_tur_eng_bos_qcu_chh_dgb_mao_ind_urd_grk_tml_bul_arw_yor_ger_nor_amr_slo_ukr_fin_anl_vie_cic_tag_fbf_lda	0.164685145123744	0.377770046030788	0.706462240869487
877	knd_igb_ben_ger_lat_bam_pol_xho_sid_anl_hau_pan_jav_cnt_wly_rus_alb_slo_swt_afr_owc_arw_ewe_dut_guj_prs_tha_uzb_bul_por_tml_amr_tsw_bos_est_qcu_krd_akn_tsn_geo_cze_sun_ind_hin_rom_dyu_bsq_lda_mcd_ven_cic_eng_glc_swe_tig_spa_ukr_fre_urd_mao_aeg_vie_mnd_scr_dgb_fbf_aze_bat_sod_fin_tur_zul_yor_mly_grk_nor_moo_mol_hun_bem_ita_ses_mlt_tag_kor_ctl_heb_jpn_chh_swa_azi_gam_svk_amh_lit	0.562069045945462	1.34593908139196	0.181594067103979
878	hun_yor_urd_sun_ukr_rus_tag_spa_pol_mnd_mly_ctl_swt_lat_svk_mlt_alb_cnt_bos_qcu_tig_dut_afr_ven_cze_slo_uzb_gam_ita_owc_por_jpn_grk_swe_vie_ger_glc_mao_tsn_knd_chh_dyu_lit_aze_nor_fre_aeg_est_sod_bam_rom_amr_fbf_moo_guj_krd_heb_fin_swa_anl_cic_mol_tsw_akn_bem_hau_wly_lda_xho_azi_pan_prs_amh_scr_kor_jav_dgb_tha_eng_hin_ben_sid_ewe_mcd_arw_zul_bul_ind_geo_tml_ses_igb_bsq_bat_tur	0.476105767822618	1.19507138279544	0.235097831205168
879	jpn_lda_tml_bem_pan_tsw_fbf_fin_bsq_ctl_vie_sun_urd_eng_mao_cnt_mol_arw_guj_hin_lit_tsn_hau_dgb_chh_qcu_swe_knd_spa_mcd_zul_geo_mly_bam_ger_ita_kor_cze_svk_rom_ven_scr_dut_ben_akn_cic_hun_yor_pol_tur_swa_bat_fre_ukr_mlt_tag_sid_alb_sod_krd_jav_por_slo_amr_swt_anl_igb_wly_gam_rus_mnd_tha_moo_heb_aze_ewe_uzb_glc_bul_azi_xho_nor_amh_ses_lat_owc_dyu_ind_aeg_bos_tig_afr_grk_prs_est	-0.791818967012591	-1.82855720395287	0.0706714071911139
880	ind_pan_aeg_arw_afr_aze_dyu_gam_sid_hin_mol_lat_svk_anl_grk_tag_azi_igb_cze_tha_lda_bos_zul_tur_mao_dgb_vie_cic_kor_wly_geo_dut_pol_alb_tml_swe_mnd_slo_sod_heb_moo_ven_ses_scr_ukr_yor_swa_amr_qcu_tsw_bsq_ctl_est_por_amh_lit_bem_bam_tig_mly_guj_bat_urd_prs_rus_owc_swt_jpn_spa_mcd_ita_mlt_glc_sun_cnt_knd_krd_ger_ben_rom_ewe_hau_eng_tsn_fin_akn_chh_fre_nor_fbf_hun_bul_xho_jav_uzb	-0.184486566875521	-0.424515682522687	0.672170238938184
881	lda_bam_krd_lit_xho_mnd_mlt_bul_dgb_zul_lat_mol_mao_ukr_ses_jav_uzb_gam_knd_wly_arw_bat_ita_igb_mly_tag_spa_akn_moo_qcu_geo_por_svk_alb_tsn_swa_bos_jpn_heb_fbf_urd_sod_sid_bsq_yor_afr_scr_ven_tur_rom_fre_swt_dut_fin_nor_hun_sun_eng_glc_cze_tml_ger_hin_grk_amh_anl_bem_slo_dyu_cnt_pan_amr_ctl_tig_est_guj_aze_chh_owc_ben_pol_tha_cic_mcd_vie_kor_prs_azi_swe_aeg_ind_rus_ewe_tsw_hau	-0.0176226067688061	-0.0451698035613804	0.964068811849052
882	tsw_tig_sid_est_tur_wly_dut_rom_rus_swa_bam_svk_xho_owc_bul_lat_prs_bos_krd_cnt_tsn_igb_alb_ita_uzb_ind_arw_afr_grk_dyu_bat_heb_pol_qcu_knd_azi_kor_lda_vie_tag_amh_gam_fre_mlt_anl_amr_ses_fin_sun_swe_yor_ger_aze_ctl_akn_eng_mly_hun_pan_ben_slo_cic_guj_hau_glc_bem_sod_fbf_urd_mnd_ewe_bsq_jpn_geo_nor_mao_mcd_ven_swt_aeg_spa_zul_scr_mol_jav_tha_lit_hin_chh_tml_cze_por_ukr_moo_dgb	0.275065595906213	0.665192124932695	0.507573927526523
883	sun_azi_krd_bat_aeg_urd_guj_jav_bsq_wly_ben_ses_mlt_zul_grk_bos_lat_bem_fin_tha_nor_owc_prs_slo_mly_dgb_dut_ger_heb_tsn_qcu_eng_xho_tur_hin_jpn_dyu_bam_moo_tag_ukr_tml_alb_amh_tig_akn_ita_afr_cic_yor_swe_sid_sod_arw_geo_mol_spa_swt_hau_mnd_cnt_rom_por_lda_est_rus_ven_knd_swa_glc_fre_mao_gam_cze_ind_bul_tsw_svk_amr_pan_vie_anl_hun_ewe_mcd_kor_pol_fbf_ctl_uzb_aze_chh_lit_igb_scr	0.182472441116548	0.450445890330498	0.65343732371501
884	bam_lat_ita_jav_grk_rus_amr_ven_hin_rom_sod_cze_mnd_swe_pol_knd_igb_lda_scr_bul_azi_moo_ses_pan_zul_ben_chh_prs_aze_jpn_qcu_cnt_geo_hau_mol_ind_heb_wly_anl_tur_ewe_afr_tha_urd_tag_kor_arw_eng_tml_nor_bos_uzb_glc_bsq_mao_akn_fin_svk_dut_ukr_bem_tsw_swa_sun_fre_yor_mcd_sid_lit_vie_alb_cic_guj_mly_slo_bat_tig_ger_est_xho_mlt_dyu_spa_tsn_hun_ctl_por_krd_swt_aeg_dgb_fbf_gam_amh_owc	-0.151708332879729	-0.360825557002752	0.719048172139353
885	anl_hin_lat_mol_vie_sod_tig_pol_rom_pan_tml_wly_cnt_dgb_ses_bul_ukr_owc_cze_guj_amr_ctl_ewe_xho_est_sid_moo_bsq_mao_urd_glc_chh_bam_fbf_tag_qcu_svk_afr_ven_ita_gam_amh_dyu_lit_grk_ger_geo_slo_lda_nor_jav_akn_aze_swe_bos_dut_uzb_por_rus_aeg_swt_tha_sun_cic_ind_mly_tsn_krd_arw_prs_tur_bem_kor_igb_spa_hun_knd_alb_zul_scr_swa_mlt_fin_fre_eng_tsw_heb_azi_bat_ben_jpn_yor_hau_mcd_mnd	0.605469174742651	1.59682352897003	0.113697578734114
886	dut_hun_guj_lat_akn_fre_tsn_amr_tha_lit_est_aeg_ita_pan_urd_moo_cic_prs_swt_krd_mly_por_mnd_rus_alb_azi_tur_swa_ind_cze_gam_tag_tml_ven_bsq_spa_svk_ger_rom_afr_grk_lda_bam_igb_sod_jpn_mcd_cnt_hau_ses_ctl_scr_amh_dyu_sun_fin_slo_arw_chh_bat_bul_tsw_fbf_anl_owc_heb_glc_mlt_eng_sid_bem_vie_mao_yor_xho_ewe_tig_bos_wly_mol_jav_dgb_qcu_swe_uzb_kor_zul_ukr_pol_hin_aze_ben_knd_geo_nor	0.282608648848233	0.638747756004181	0.524557031918772
887	bul_mly_mao_amh_gam_lda_jav_dut_rom_ben_hau_grk_ven_chh_jpn_lat_fbf_vie_cnt_ukr_dyu_bam_zul_bsq_cze_heb_sod_knd_aze_sun_mcd_hun_swa_arw_nor_xho_est_tur_aeg_tsn_tha_dgb_geo_ewe_fin_eng_alb_fre_yor_svk_wly_pol_kor_ita_swt_bat_afr_amr_krd_azi_akn_guj_mol_hin_moo_pan_ind_igb_tsw_qcu_ger_por_tag_bem_uzb_mnd_cic_prs_slo_urd_ses_scr_tml_mlt_ctl_rus_lit_spa_tig_glc_sid_swe_anl_owc_bos	-0.13940264524796	-0.35579195022549	0.722802158490267
888	fbf_aze_bsq_aeg_dut_eng_fre_amr_sid_arw_qcu_mlt_lat_bos_nor_tha_ses_lda_afr_krd_jpn_mnd_tig_azi_tml_tur_svk_wly_cic_cnt_chh_jav_igb_ven_amh_ben_pan_akn_tag_sod_dyu_kor_pol_tsw_bat_ger_grk_zul_tsn_mol_mly_hin_bam_ind_moo_xho_lit_yor_gam_glc_anl_ukr_bem_heb_sun_hau_geo_dgb_swe_mcd_por_vie_rus_swt_owc_uzb_spa_est_alb_urd_slo_guj_fin_cze_ctl_mao_rom_ita_prs_scr_swa_knd_bul_ewe_hun	0.0866733839530556	0.208764872643972	0.835088364446649
889	cic_swt_cze_igb_akn_hin_arw_guj_zul_mol_swa_wly_gam_ben_uzb_rus_alb_tsn_urd_nor_anl_bul_krd_jav_mnd_swe_moo_bem_aze_por_tha_ukr_mao_prs_dyu_ctl_glc_ita_grk_scr_cnt_ven_jpn_geo_lit_hun_azi_mcd_chh_fbf_lat_fin_svk_yor_ses_slo_amr_owc_est_heb_spa_pol_tml_hau_aeg_vie_xho_pan_bam_tag_bsq_mlt_qcu_bos_kor_afr_knd_eng_tsw_amh_bat_sod_lda_fre_sid_dut_tig_tur_mly_sun_rom_dgb_ind_ewe_ger	-0.193998725283519	-0.536317163268374	0.593019926210569
890	por_svk_tml_chh_ses_ven_aze_anl_aeg_igb_est_tha_yor_sid_guj_slo_zul_dgb_bem_lda_krd_dut_fre_amr_swa_hun_glc_bos_akn_rus_knd_pol_hau_tsn_kor_arw_alb_ger_tig_bsq_cnt_ewe_afr_ita_mcd_pan_ctl_uzb_ind_vie_geo_mao_tag_dyu_spa_fbf_mol_grk_bam_sod_rom_mlt_qcu_cze_bat_urd_tur_ben_jav_azi_mnd_eng_fin_ukr_hin_cic_scr_owc_prs_heb_swe_lat_xho_bul_swt_wly_gam_amh_mly_moo_sun_lit_tsw_jpn_nor	0.307638561656569	0.726227173641055	0.469523343098611
891	bem_dyu_swt_owc_lda_aeg_tsw_chh_lat_ses_tml_anl_igb_yor_mly_hun_ind_rom_sod_ger_aze_bul_krd_guj_swe_afr_arw_slo_alb_sid_zul_uzb_lit_mlt_mao_kor_bsq_wly_jpn_nor_grk_amr_mcd_cze_cic_bos_heb_qcu_moo_fre_dgb_tha_ita_ukr_akn_hau_mnd_fin_pan_tsn_scr_glc_mol_xho_geo_bam_azi_tig_svk_ben_urd_eng_dut_est_ewe_ctl_fbf_knd_ven_spa_sun_amh_gam_hin_pol_swa_prs_por_tag_jav_cnt_vie_bat_tur_rus	-0.100310768804444	-0.257717919860751	0.797194025682698
892	geo_bul_hin_slo_swa_tig_afr_bat_amr_hau_vie_zul_svk_dgb_fbf_eng_jpn_cic_ctl_sun_aze_mnd_pol_mcd_lda_glc_guj_azi_fin_rom_tag_uzb_mao_anl_est_arw_alb_tsn_krd_dyu_chh_grk_moo_gam_aeg_amh_lat_bem_kor_nor_fre_pan_por_swt_ewe_bos_heb_dut_wly_cnt_scr_prs_owc_ven_mly_sod_ukr_mlt_hun_igb_yor_ses_ind_swe_lit_mol_qcu_knd_xho_tml_urd_tha_ben_ita_tsw_sid_jav_cze_tur_akn_rus_ger_bsq_spa_bam	-0.235542350095362	-0.578958604140609	0.564016745376566
893	hun_glc_akn_ger_ctl_tha_hau_tur_rom_ses_ukr_scr_arw_cic_chh_azi_lat_urd_ven_swe_amr_zul_jpn_mcd_vie_rus_eng_swa_mlt_qcu_mly_lda_grk_sod_bat_tml_dyu_geo_mnd_fin_swt_dut_tig_hin_heb_bul_wly_igb_krd_aze_svk_anl_guj_mol_bos_lit_pol_ewe_dgb_spa_aeg_fbf_ind_moo_bam_uzb_owc_xho_sun_sid_gam_jav_tsw_ita_cze_afr_prs_tag_alb_knd_mao_nor_est_bsq_tsn_fre_kor_por_slo_yor_pan_ben_amh_cnt_bem	0.636144120172336	1.75598278593012	0.0823835527399429
894	tsn_swa_spa_qcu_lit_mcd_aeg_ger_eng_swt_xho_gam_sid_glc_bsq_lat_tag_knd_afr_scr_tha_bos_hau_arw_anl_svk_wly_mao_mly_cze_bat_hin_ita_ctl_est_hun_tml_chh_slo_owc_sod_azi_grk_krd_heb_ind_pan_igb_jpn_bam_por_uzb_geo_fbf_mnd_ukr_dyu_nor_sun_yor_swe_kor_amh_cic_vie_ses_mlt_ewe_dut_ven_bul_moo_guj_bem_zul_tsw_rom_urd_alb_mol_cnt_akn_fre_lda_aze_fin_pol_amr_ben_jav_prs_tig_tur_rus_dgb	0.71717294775651	1.9328820997383	0.0562930091980584
895	jav_krd_glc_tsn_amh_sid_lit_spa_pol_wly_ewe_bul_knd_uzb_jpn_mly_ita_tag_swe_sun_est_bat_swa_zul_bos_dyu_ben_tml_kor_igb_prs_ger_rus_chh_pan_alb_azi_bsq_cic_yor_heb_ven_tha_akn_moo_qcu_ind_cze_tur_geo_owc_slo_lda_por_bam_dgb_lat_eng_ctl_aeg_anl_rom_ses_fbf_scr_fre_xho_urd_hau_grk_swt_vie_nor_ukr_afr_mcd_mol_gam_bem_mnd_aze_cnt_tig_arw_guj_amr_svk_mlt_tsw_dut_hun_mao_fin_hin_sod	-0.461581383350586	-1.06495587139749	0.289653051282332
896	afr_sod_fbf_scr_aze_rus_yor_urd_bat_ukr_ind_swa_ger_slo_tig_tur_lat_amh_mnd_glc_bul_tml_krd_igb_owc_cnt_rom_hau_lit_ita_xho_swt_moo_tsn_arw_bem_azi_por_kor_fre_ben_mlt_uzb_mcd_jpn_lda_gam_knd_ewe_zul_bos_tsw_swe_ven_chh_nor_pan_dgb_geo_tag_hin_anl_svk_heb_sun_cic_akn_wly_dut_alb_hun_dyu_sid_grk_ctl_qcu_cze_mol_tha_vie_spa_pol_guj_ses_est_amr_aeg_mly_jav_prs_eng_bsq_mao_bam_fin	-0.873650417023362	-2.29677421480916	0.0238761777691053
897	dut_amh_chh_sod_ger_ben_mcd_aze_tsn_svk_bul_lit_uzb_bsq_nor_swe_yor_krd_akn_fin_arw_gam_dyu_ewe_owc_mol_xho_est_afr_rus_lat_urd_cze_fbf_bat_zul_mly_aeg_wly_sun_grk_eng_cnt_glc_amr_mlt_anl_ses_hau_guj_ven_swt_jav_sid_jpn_tig_spa_vie_tsw_rom_tha_bem_pan_mao_alb_azi_ctl_geo_hin_knd_slo_qcu_bos_tur_ita_fre_pol_kor_bam_heb_swa_tag_cic_prs_mnd_moo_ukr_igb_hun_tml_ind_lda_dgb_scr_por	-0.0739109016708241	-0.178626050364266	0.858619889984133
898	swt_sun_cic_glc_rom_bos_prs_sod_cnt_hun_tha_mao_ita_ven_rus_tsn_mcd_bsq_anl_spa_xho_kor_guj_fre_ben_slo_tml_tig_est_mnd_por_yor_urd_jav_ctl_fin_vie_bam_krd_wly_grk_azi_tag_amr_pan_knd_ewe_swe_pol_alb_tur_akn_fbf_dut_ses_amh_swa_uzb_eng_igb_chh_mly_lat_heb_bem_geo_mlt_aze_lda_mol_nor_svk_hin_ukr_hau_afr_zul_sid_ger_gam_ind_qcu_arw_bat_scr_tsw_jpn_moo_owc_dgb_dyu_aeg_cze_bul_lit	-0.448237148267281	-1.11540648034121	0.26755021394421
899	alb_tur_sid_amh_tsn_wly_kor_ben_xho_swe_hin_mol_bul_azi_qcu_lat_arw_sod_est_prs_bam_dgb_mlt_bem_cze_tag_scr_hau_zul_krd_tsw_ses_mcd_cic_ind_mly_rus_bat_heb_rom_ctl_vie_bos_ukr_mnd_ger_owc_tml_bsq_jav_akn_svk_swa_afr_fbf_geo_hun_guj_pol_fin_anl_mao_igb_lit_cnt_dut_uzb_chh_por_spa_amr_jpn_aze_tig_grk_ewe_tha_gam_pan_urd_aeg_nor_swt_ita_eng_ven_moo_yor_glc_dyu_fre_sun_slo_lda_knd	0.250623430843114	0.571736452701347	0.568879849334949
900	fin_tha_wly_eng_azi_fre_sun_bul_tag_cnt_slo_hin_heb_ben_igb_ven_rom_swa_chh_krd_dgb_lda_pan_prs_xho_mol_knd_tsw_mly_moo_sod_guj_uzb_zul_bsq_bat_jav_cze_sid_tig_glc_lit_nor_lat_rus_aeg_amh_ger_tml_bam_anl_bos_amr_hau_ita_por_fbf_pol_hun_ctl_mnd_owc_qcu_alb_yor_jpn_cic_ses_spa_vie_ewe_afr_dyu_akn_est_arw_mlt_grk_bem_kor_swt_scr_urd_tur_gam_tsn_geo_mao_aze_mcd_svk_dut_ukr_ind_swe	NA	NA	NA
901	igb_hau_mcd_azi_tsn_mnd_sod_tml_owc_amr_mly_mlt_bsq_afr_tha_alb_hun_cnt_slo_vie_fre_uzb_lat_fbf_ger_tag_fin_glc_zul_eng_pan_anl_mol_por_prs_bam_bos_ewe_kor_swa_sid_aeg_guj_ses_dgb_mao_akn_bul_jav_hin_ven_rom_geo_pol_chh_xho_arw_lda_krd_sun_dut_grk_swt_tur_tig_rus_qcu_ctl_ind_dyu_amh_scr_cze_cic_nor_svk_aze_est_heb_urd_ukr_wly_ita_moo_swe_knd_jpn_tsw_bat_gam_lit_yor_ben_spa_bem	-0.00711295824284535	-0.0181359795365883	0.985569227511543
902	swe_guj_spa_pol_ctl_tag_bam_vie_heb_cic_swa_lat_jav_tig_aeg_ind_mcd_owc_ben_bsq_moo_amh_tur_tsw_akn_mnd_mlt_bat_tml_kor_grk_azi_arw_urd_mol_hin_cnt_swt_afr_mly_bul_prs_ukr_bem_dut_ses_tsn_anl_slo_yor_hau_rom_alb_dgb_ewe_lit_aze_knd_tha_por_sid_chh_scr_fbf_dyu_sun_uzb_fin_est_amr_ita_lda_nor_eng_mao_gam_sod_zul_pan_xho_glc_ven_rus_hun_fre_igb_geo_svk_krd_bos_wly_qcu_cze_jpn_ger	0.186491973437173	0.493079759185082	0.623118511826605
903	swt_tml_sod_ven_krd_tha_ind_wly_guj_glc_azi_yor_amh_grk_pol_sid_ita_scr_sun_lda_ctl_bat_fre_aze_lit_mnd_mol_vie_dyu_arw_jpn_ukr_tsn_bsq_tsw_ses_ben_bos_ewe_bem_est_cnt_igb_slo_rom_spa_dut_lat_nor_mcd_anl_prs_dgb_bul_zul_cze_bam_tig_xho_knd_cic_chh_eng_uzb_mly_mao_swe_kor_urd_tur_aeg_rus_alb_geo_ger_qcu_jav_heb_mlt_hau_hun_svk_gam_owc_fin_fbf_tag_amr_por_moo_swa_pan_hin_akn_afr	0.142656745461572	0.323692575975602	0.746897585808531
904	jpn_jav_mlt_mol_ctl_slo_kor_mnd_rom_geo_chh_urd_dgb_hin_aze_ven_cze_tsw_est_tml_akn_sun_swe_grk_lda_lat_tag_anl_bem_fre_mao_eng_nor_amh_ger_ita_rus_wly_uzb_spa_heb_swt_mcd_bsq_prs_fbf_mly_arw_vie_krd_amr_ben_tha_cnt_azi_tig_alb_hau_afr_gam_sid_dut_qcu_igb_bat_lit_dyu_fin_guj_glc_tsn_pan_zul_bam_cic_bos_ukr_moo_knd_por_sod_yor_ind_ses_swa_xho_bul_scr_ewe_pol_hun_owc_svk_aeg_tur	-0.727238751790474	-1.79921210879154	0.0752285013623476
905	ewe_bat_mnd_azi_aeg_bul_tur_hin_tml_tag_krd_sid_cze_ben_nor_ses_ctl_guj_dut_tsn_pan_zul_bsq_bos_xho_sun_mao_hau_spa_knd_aze_lat_ita_lda_cnt_kor_jpn_uzb_swt_tig_mol_afr_grk_fbf_urd_por_bem_ukr_mlt_tsw_tha_est_wly_rom_slo_amh_svk_swa_anl_owc_ind_prs_eng_hun_scr_igb_sod_mcd_vie_fre_heb_swe_ven_fin_chh_pol_jav_alb_mly_yor_bam_ger_amr_rus_glc_lit_akn_qcu_dyu_cic_dgb_moo_geo_gam_arw	-0.934954732384361	-2.24270898901944	0.027291174919299
[truncated: 95 more rows]
