# Supplementary material for: Future Tense and Economic Decisions: Controlling for Cultural Evolution
Source: PLoS One. 2015 Jul 17;10(7):e0132145. doi: 10.1371/journal.pone.0132145 (PMC4506144; doi:10.1371/journal.pone.0132145)
Supplement: S8 Appendix — See README files within the various sub-folders. (ZIP) [file pone.0132145.s008.zip › S3_Code/Residuals_new/PGLS/PermuteResults/permute_S_3000.csv]

	ftr	r	t	p
1	urd_por_cic_kor_bul_uzb_fbf_tig_rom_glc_xho_spa_ger_anl_fre_tur_yor_lit_wly_mlt_krd_chh_bat_afr_swe_aze_ses_ven_pan_swt_slo_igb_bsq_sun_mcd_mly_mnd_est_tml_tha_tag_hau_rus_bos_ewe_swa_arw_ita_hun_hin_alb_bam_knd_tsw_akn_lda_sid_moo_bem_ctl_guj_fin_jav_amh_qcu_tsn_mao_ukr_nor_pol_lat_mol_sod_dgb_grk_cze_dyu_owc_jpn_amr_svk_scr_geo_dut_ind_prs_heb_aeg_ben_gam_vie_zul_cnt_eng_azi	-0.503050486356148	-1.1541897774943	0.251379732654526
2	por_knd_ben_wly_grk_guj_amh_jpn_tag_ind_hau_akn_cze_ukr_tsn_xho_tur_fbf_tig_ven_tha_hin_alb_scr_afr_amr_bam_fin_lat_aeg_azi_lit_arw_sid_geo_dut_bsq_swt_gam_hun_swa_cic_est_tml_glc_bul_tsw_qcu_dgb_mcd_moo_spa_anl_nor_eng_ita_bem_ger_sod_yor_vie_cnt_mao_rom_mly_swe_mnd_lda_bos_aze_ctl_krd_heb_fre_pol_uzb_rus_mlt_zul_kor_dyu_ses_slo_mol_chh_prs_ewe_sun_bat_svk_pan_owc_igb_urd_jav	0.249277122200086	0.639304850749208	0.524196227930955
3	lit_ctl_est_tsw_jpn_prs_aze_amh_mao_anl_ses_hau_owc_xho_vie_amr_tha_slo_tur_fin_ewe_mol_mly_scr_swa_chh_zul_mlt_ukr_cze_swe_pol_pan_aeg_ind_igb_dut_hun_tig_glc_ger_moo_azi_fre_akn_bem_guj_por_nor_dyu_swt_gam_alb_cic_sid_qcu_cnt_knd_bam_afr_ita_bul_eng_jav_sod_dgb_yor_rus_mcd_ben_lat_mnd_geo_grk_krd_bat_heb_kor_lda_fbf_ven_urd_svk_rom_tsn_bsq_tml_arw_wly_spa_sun_tag_hin_bos_uzb	0.49508118706947	1.25210613564938	0.213671013735801
4	tur_amr_bam_jpn_rom_tsn_tag_glc_bem_ger_jav_azi_guj_qcu_por_wly_cze_afr_swa_ses_igb_gam_ind_kor_arw_ukr_pan_scr_mnd_pol_owc_swt_ewe_prs_eng_ctl_sid_akn_mcd_urd_dyu_mol_hau_hin_tml_ita_dgb_sod_bos_zul_grk_moo_bul_tig_vie_bsq_yor_svk_rus_bat_nor_swe_spa_lit_fbf_ven_cic_mlt_mao_amh_krd_fre_uzb_anl_aze_tsw_hun_aeg_dut_heb_xho_ben_cnt_knd_fin_alb_tha_mly_slo_chh_lat_est_geo_sun_lda	0.559592629016337	1.44808678024141	0.150955789975722
5	qcu_lat_bam_swa_hin_jav_eng_bem_pan_nor_mao_ven_ger_fin_ind_owc_chh_akn_ctl_mly_sod_prs_tig_amh_bsq_afr_bos_zul_cze_bul_lit_alb_swt_ukr_ses_yor_guj_arw_tsw_rus_azi_sid_kor_tur_ita_amr_aze_xho_mcd_tha_grk_pol_dut_fbf_dyu_mnd_dgb_hun_fre_bat_krd_aeg_wly_sun_urd_cic_cnt_ewe_moo_svk_mol_por_geo_mlt_tsn_knd_vie_spa_tag_swe_scr_gam_rom_slo_uzb_jpn_anl_ben_est_glc_hau_tml_igb_heb_lda	0.437858732289066	1.04068430320851	0.300720042918567
6	mlt_scr_dyu_tig_akn_bos_uzb_geo_sun_slo_arw_tag_fbf_chh_dut_knd_swe_est_glc_amh_ben_xho_cze_cnt_aeg_jpn_ewe_bat_alb_wly_zul_prs_hun_bsq_amr_tml_mly_eng_kor_ven_igb_bul_dgb_afr_moo_ita_hin_rom_qcu_mao_krd_mol_fre_spa_fin_sid_mnd_bem_tsw_lat_yor_ses_azi_lda_nor_sod_owc_urd_swt_tsn_por_hau_tur_svk_mcd_lit_jav_bam_tha_grk_heb_swa_aze_guj_ind_ukr_rus_vie_anl_gam_pol_cic_ger_ctl_pan	-0.58452008123064	-1.45360410982772	0.149422396906336
7	tha_por_fre_bem_jav_spa_urd_lat_jpn_dgb_mly_fin_mnd_vie_hin_mao_alb_guj_heb_cic_uzb_lda_ses_hun_fbf_scr_dut_kor_mcd_tur_zul_tsw_rus_geo_mlt_owc_nor_tag_sod_prs_tsn_yor_xho_cnt_glc_tml_bsq_wly_rom_ben_amh_lit_knd_eng_arw_akn_ukr_krd_cze_svk_azi_pol_bam_afr_gam_aeg_ewe_tig_dyu_hau_swt_pan_sid_ven_moo_aze_igb_swa_chh_ita_sun_bul_anl_bat_grk_swe_slo_est_bos_qcu_mol_amr_ind_ctl_ger	0.318650221052086	0.842119900964387	0.401881236524173
8	bul_bsq_bam_tur_igb_spa_lat_bos_ukr_mcd_xho_qcu_bat_tml_mnd_pan_prs_dut_ewe_gam_sid_aze_owc_jpn_yor_swe_ben_dyu_aeg_ger_mao_nor_kor_sod_tag_ses_uzb_afr_amr_scr_tig_swt_cic_rom_chh_tsn_lit_krd_fre_alb_grk_fin_moo_por_akn_mlt_rus_amh_tha_mly_bem_hun_swa_urd_jav_glc_slo_ita_heb_cnt_mol_pol_arw_est_cze_knd_azi_fbf_hin_hau_tsw_zul_geo_ctl_anl_vie_wly_sun_ven_svk_guj_eng_lda_ind_dgb	-0.77017636317736	-1.7655618361472	0.0807515155192242
9	gam_tsn_tur_scr_dut_xho_hun_mao_slo_anl_knd_afr_tig_dyu_lda_rom_geo_kor_chh_mnd_mly_heb_qcu_tml_mlt_por_glc_nor_aeg_guj_amr_pan_cze_owc_vie_zul_prs_lat_moo_ger_ewe_jav_bem_pol_bsq_bos_est_sid_krd_azi_ctl_swe_yor_tha_ukr_ven_eng_bul_jpn_ita_cic_arw_ind_cnt_tag_swt_wly_igb_fre_alb_ben_sun_tsw_grk_amh_lit_uzb_hin_svk_rus_spa_fin_swa_urd_bam_akn_sod_hau_fbf_aze_ses_mcd_bat_dgb_mol	-0.166369641918407	-0.395757175792095	0.693190606944227
10	bsq_swt_igb_cic_pol_mao_swe_lat_yor_knd_tha_qcu_mly_urd_mlt_ses_bem_jav_dgb_uzb_ctl_alb_mcd_sun_glc_kor_spa_aeg_fre_grk_pan_lda_bul_hun_mnd_nor_lit_slo_sod_swa_ven_tsn_anl_gam_heb_ind_wly_por_zul_dyu_cze_bat_mol_hin_geo_tur_aze_krd_tag_bos_ger_sid_prs_azi_arw_fbf_chh_fin_tml_hau_moo_ukr_scr_eng_ita_svk_vie_amr_est_tsw_bam_afr_amh_jpn_rus_guj_ben_owc_dut_rom_cnt_akn_xho_ewe_tig	0.402974403915722	0.929597589539253	0.354986128472399
11	hin_ctl_hau_ses_geo_spa_tml_ben_cic_zul_jav_ewe_swe_heb_chh_sid_bos_jpn_sod_knd_prs_yor_krd_gam_mly_ven_est_amh_tha_bat_ger_aze_xho_kor_tig_swt_pol_sun_uzb_slo_bul_ind_glc_bsq_mol_moo_cze_pan_urd_azi_guj_bam_lit_swa_fre_amr_nor_fin_tsn_mao_grk_lda_afr_owc_eng_dut_arw_rus_fbf_por_lat_mcd_aeg_tag_cnt_qcu_igb_akn_tur_dgb_alb_anl_wly_mlt_ukr_hun_tsw_bem_vie_ita_rom_dyu_svk_scr_mnd	-0.00979856237555198	-0.0226186415717277	0.982002933708722
12	ses_geo_lat_por_rom_afr_arw_slo_lda_krd_grk_sid_tag_swe_ven_cnt_hau_bam_cze_uzb_sod_est_anl_ewe_prs_bos_hun_aze_qcu_scr_pan_gam_tml_eng_chh_pol_xho_hin_ind_ukr_bul_fbf_aeg_heb_bsq_amr_jpn_mol_nor_akn_swt_mao_cic_mnd_azi_fre_guj_amh_urd_ben_svk_moo_mcd_ctl_ger_yor_jav_zul_kor_ita_dyu_dgb_knd_vie_tsw_tig_alb_igb_sun_fin_tsn_glc_spa_wly_lit_bem_bat_mly_dut_tha_mlt_rus_swa_tur_owc	0.2696602752251	0.642089805217943	0.522394484307624
13	arw_grk_hin_dut_tag_swt_bem_swa_swe_mcd_spa_mly_ven_fin_svk_aze_jav_sod_ind_bat_slo_pol_mlt_tsn_fbf_mol_dyu_heb_eng_vie_xho_gam_hun_cic_tha_igb_ewe_ses_bul_jpn_afr_tsw_lit_aeg_hau_geo_prs_knd_wly_cnt_mao_por_azi_sun_amh_akn_dgb_zul_mnd_fre_pan_nor_rus_tml_tig_amr_anl_scr_cze_urd_rom_est_chh_ger_bam_kor_bos_ctl_sid_yor_lat_ita_lda_glc_ukr_ben_alb_owc_qcu_guj_moo_tur_uzb_bsq_krd	-0.857239927932658	-2.2662678735591	0.0257536681493086
14	tur_tsn_xho_lit_slo_grk_ewe_pan_mao_ukr_akn_hun_cic_tig_pol_qcu_dut_bat_ger_heb_azi_ven_tha_tag_vie_krd_svk_lat_ita_kor_yor_amh_tsw_uzb_scr_zul_dyu_bul_mly_anl_spa_rus_cze_mnd_knd_nor_mlt_sod_geo_bos_urd_dgb_wly_mol_jpn_fin_prs_jav_aeg_alb_bem_swe_gam_mcd_igb_rom_por_swa_guj_chh_est_swt_arw_cnt_moo_sid_bsq_lda_glc_bam_aze_fre_hin_sun_ben_eng_afr_owc_tml_amr_ctl_fbf_ind_hau_ses	-0.114402059933355	-0.298478369545225	0.766003961478143
15	igb_hun_bos_tag_hin_ita_rus_ind_anl_krd_moo_slo_owc_afr_knd_scr_glc_dyu_qcu_kor_tha_swa_tsw_ven_est_mao_jav_ctl_bat_pan_bam_geo_sun_fin_ben_jpn_akn_yor_rom_sod_lit_bul_amh_xho_eng_guj_aze_spa_sid_mcd_swt_arw_ger_urd_svk_tml_mlt_mnd_grk_uzb_cnt_nor_cze_lat_fre_azi_ses_dgb_gam_ukr_wly_mol_aeg_amr_mly_ewe_alb_dut_bem_bsq_chh_tur_fbf_tsn_por_tig_zul_pol_vie_heb_lda_prs_cic_swe_hau	0.00179118274275294	0.00483297379968167	0.996154211843898
16	hau_sid_igb_xho_bam_fbf_ger_azi_dgb_mol_tag_bsq_por_slo_afr_urd_rus_mlt_arw_sod_geo_tsn_hun_yor_tha_knd_cic_ind_ctl_mcd_bat_swa_qcu_ven_eng_heb_jpn_grk_fin_ita_prs_bem_chh_aze_dut_pol_tur_alb_bul_mnd_rom_zul_mao_lda_vie_tml_ukr_guj_wly_svk_dyu_bos_ses_tsw_owc_amr_cnt_aeg_kor_est_sun_ewe_scr_tig_moo_lit_jav_ben_hin_akn_mly_glc_swe_krd_cze_anl_uzb_spa_nor_amh_pan_swt_lat_gam_fre	-0.362829527569195	-0.882276055996207	0.379902304445841
17	scr_lda_spa_heb_sun_pan_mly_tur_zul_pol_nor_bos_mol_azi_bam_xho_bsq_ita_sid_hin_owc_rom_guj_fbf_ind_akn_hau_ben_mao_tsw_chh_cnt_alb_yor_ger_dut_est_geo_glc_rus_hun_sod_prs_ctl_qcu_swt_tml_lat_urd_jav_mnd_amh_jpn_dyu_igb_tsn_wly_gam_swe_amr_svk_afr_fin_aze_slo_tag_vie_mcd_eng_grk_bem_ewe_tha_bat_ukr_fre_swa_bul_knd_dgb_mlt_anl_kor_arw_tig_krd_cze_ven_cic_por_aeg_lit_ses_uzb_moo	0.0295424703381312	0.0680503884785501	0.945891617862832
18	fbf_amh_guj_cnt_ita_yor_aze_afr_mao_est_swa_uzb_vie_azi_scr_cze_tha_ger_sun_fre_lat_mcd_hau_tig_geo_jav_alb_krd_wly_anl_sid_eng_por_spa_ctl_sod_ind_grk_svk_tsw_bat_swt_kor_ben_bul_bos_knd_hin_bem_jpn_cic_zul_dut_swe_ses_mol_mnd_tag_xho_rus_chh_arw_fin_urd_mly_bam_tur_pol_hun_bsq_ukr_rom_amr_akn_gam_ewe_lit_dyu_owc_tsn_prs_heb_nor_slo_aeg_dgb_tml_mlt_igb_ven_lda_moo_qcu_pan_glc	0.457731310348741	1.19467970793191	0.235250137763873
19	hin_tha_arw_swa_scr_rus_svk_jpn_zul_grk_heb_eng_tag_mao_knd_tsw_alb_cze_akn_afr_tur_igb_vie_sod_krd_owc_ewe_tml_ven_geo_bos_ind_anl_uzb_lit_tsn_xho_prs_slo_ger_ses_azi_aeg_fre_fin_pol_swt_rom_lat_cnt_chh_bem_urd_bam_spa_wly_ben_moo_por_yor_amh_mcd_dyu_est_gam_hau_lda_cic_bat_swe_guj_tig_sid_ukr_nor_dgb_jav_aze_kor_mly_bul_pan_amr_qcu_mnd_hun_dut_sun_mol_ctl_ita_bsq_glc_mlt_fbf	0.126876689514885	0.291306376653141	0.771465739410189
20	mol_dut_bsq_bem_tml_knd_tig_amr_spa_swe_mlt_glc_ewe_yor_afr_est_hun_xho_bat_kor_uzb_moo_svk_zul_ukr_vie_fre_rom_ind_ben_guj_arw_tag_qcu_fin_cic_bam_owc_cze_urd_mcd_prs_jpn_dgb_ses_alb_dyu_azi_jav_bos_fbf_grk_amh_bul_aeg_swt_hau_lat_slo_aze_wly_tsn_cnt_ctl_tsw_ger_eng_scr_akn_mnd_hin_ita_sun_ven_pol_sod_krd_anl_lda_pan_swa_sid_chh_geo_lit_rus_gam_mly_tur_mao_nor_por_heb_tha_igb	NA	NA	NA
21	mao_ctl_heb_ukr_swa_xho_tur_aeg_tsn_sid_fbf_sod_anl_cnt_igb_swt_lat_mly_slo_ses_dgb_akn_afr_tsw_arw_cze_spa_aze_bem_fre_gam_hin_bsq_owc_ewe_dut_swe_guj_ita_fin_rus_bul_por_kor_amh_bat_mlt_sun_lit_tml_knd_mol_amr_qcu_wly_azi_hun_pan_ger_chh_dyu_urd_mnd_hau_ven_vie_rom_ben_tag_glc_lda_prs_jpn_mcd_yor_bam_zul_krd_ind_bos_geo_tig_nor_grk_jav_scr_alb_tha_svk_est_cic_eng_pol_uzb_moo	-1.03582323160553	-2.57468396666485	0.0116113733004764
22	uzb_svk_bem_sun_kor_bat_eng_aze_bsq_spa_rom_azi_por_pan_mao_cic_amh_chh_swe_slo_lat_pol_swa_cnt_dgb_glc_ger_ita_zul_rus_knd_xho_dut_akn_gam_hau_ven_hin_bos_fbf_mly_urd_ewe_geo_jpn_tag_igb_mlt_qcu_arw_guj_tur_vie_heb_alb_sod_hun_mcd_prs_bam_nor_mol_sid_ses_amr_lda_ctl_ben_tig_ukr_bul_lit_jav_scr_yor_dyu_moo_anl_krd_wly_tha_est_fre_grk_afr_ind_mnd_tml_swt_cze_tsn_aeg_fin_owc_tsw	NA	NA	NA
23	est_bem_wly_rom_rus_hin_tml_azi_anl_mlt_ukr_sun_swe_chh_zul_swa_tha_bul_svk_scr_ben_nor_vie_lat_alb_tig_fre_ven_grk_tag_bos_krd_geo_ita_fin_dgb_knd_bsq_spa_ewe_qcu_hau_bam_aze_tur_yor_guj_kor_jpn_pan_arw_mnd_ctl_dyu_cze_mol_bat_pol_cnt_akn_urd_aeg_mao_jav_tsn_por_eng_mcd_mly_owc_igb_afr_glc_prs_uzb_xho_lit_ind_amh_sod_moo_swt_tsw_fbf_gam_ger_ses_slo_amr_dut_sid_lda_heb_cic_hun	-0.335506397075384	-0.858153276718004	0.393014113123835
24	hun_lat_vie_gam_ven_tsw_afr_ben_tml_dut_knd_fbf_akn_amh_bul_pan_hau_eng_amr_dgb_fre_sun_svk_cic_swa_sid_ger_bos_ctl_azi_owc_anl_lit_mnd_lda_moo_glc_guj_cnt_por_kor_jav_mol_mlt_mcd_cze_aeg_wly_rom_sod_spa_jpn_mao_yor_bam_grk_geo_hin_zul_krd_mly_swe_tha_urd_tsn_alb_qcu_ewe_tag_bem_prs_tig_uzb_aze_igb_nor_slo_dyu_pol_ind_tur_fin_chh_bsq_ukr_heb_rus_ses_swt_bat_xho_est_scr_arw_ita	0.327895125168707	0.757718412558108	0.450535281024429
25	nor_bem_ita_glc_jpn_sod_ind_slo_dut_mao_ukr_tsn_xho_cze_urd_svk_fbf_ven_zul_rus_dgb_mly_bsq_lat_eng_jav_guj_amh_ger_ben_qcu_tha_afr_aeg_sun_pol_cnt_hun_fin_yor_fre_ctl_cic_ses_est_tig_anl_hin_alb_krd_swt_wly_azi_bat_lda_knd_amr_gam_rom_uzb_prs_geo_kor_grk_mcd_dyu_moo_bam_bul_akn_arw_bos_mol_tur_por_spa_vie_tag_aze_swa_pan_mlt_swe_scr_mnd_igb_tml_ewe_chh_lit_heb_owc_tsw_hau_sid	0.606609735272123	1.66150188952754	0.0999802345038264
26	bam_aze_dyu_guj_bsq_mao_svk_sod_afr_urd_tml_hin_bem_jav_yor_mly_moo_ind_tur_mnd_grk_lda_sid_uzb_ukr_tig_pan_fbf_hau_glc_anl_ben_swe_est_igb_lit_scr_nor_tsn_bat_amh_dgb_spa_prs_arw_chh_geo_pol_mol_jpn_fin_cnt_hun_cic_cze_tag_swt_rus_xho_eng_vie_krd_tha_akn_owc_fre_gam_aeg_wly_bul_tsw_azi_rom_ses_lat_knd_amr_dut_heb_slo_por_mlt_alb_zul_ven_mcd_swa_qcu_ger_ewe_ita_kor_ctl_sun_bos	0.638406633092863	1.69384018923574	0.0936424576970426
27	bam_sod_heb_nor_swe_prs_ukr_wly_moo_bem_sun_slo_spa_cic_bul_pan_glc_ita_rus_mao_amr_geo_anl_mcd_ewe_pol_mnd_owc_rom_cze_hun_guj_sid_azi_dgb_mly_grk_fre_jpn_est_swa_ger_svk_zul_dyu_dut_lat_hau_ctl_knd_bat_mlt_xho_fin_tsn_ben_aze_swt_gam_akn_por_yor_tsw_tha_mol_uzb_ven_arw_tig_tag_lda_ses_alb_fbf_kor_urd_krd_cnt_ind_scr_eng_tur_afr_vie_chh_bsq_lit_qcu_jav_bos_amh_tml_igb_hin_aeg	-0.499444836736858	-1.12589707830995	0.26310616348258
28	fbf_glc_moo_cze_por_xho_cnt_ger_tig_chh_prs_slo_jpn_afr_fre_heb_swa_jav_ven_swe_bul_pan_tsn_dut_alb_tml_sun_qcu_ukr_ben_ind_sod_eng_aze_wly_svk_cic_uzb_tur_tag_dyu_zul_nor_mlt_tha_amr_est_hin_spa_yor_sid_bsq_hun_lda_azi_krd_bos_scr_hau_mcd_bat_bam_geo_anl_aeg_guj_mnd_ses_gam_bem_akn_owc_lat_amh_mly_mol_lit_swt_rom_ewe_rus_grk_urd_ita_vie_mao_ctl_kor_igb_pol_arw_dgb_fin_knd_tsw	0.377846963045449	0.969465096805015	0.334827764946676
29	jav_amr_por_mcd_kor_hau_ven_urd_hun_slo_pol_sid_uzb_geo_cze_jpn_ger_azi_tsn_lda_bat_krd_ind_wly_yor_ewe_ben_grk_qcu_bos_anl_sun_heb_bem_arw_moo_lat_aze_mol_dyu_tml_mao_mnd_swa_rom_dgb_chh_est_knd_owc_lit_bul_cic_akn_hin_bsq_cnt_gam_xho_tig_mlt_guj_ita_igb_scr_tsw_amh_mly_sod_prs_svk_zul_vie_aeg_pan_swt_bam_glc_tha_alb_fin_nor_spa_tur_swe_fre_afr_fbf_dut_tag_ukr_eng_ses_rus_ctl	-0.421696868892022	-1.00411469028383	0.317928800358692
30	glc_guj_ses_urd_krd_wly_bos_igb_alb_tml_yor_ukr_mcd_tig_amr_aeg_zul_cze_lit_fin_hun_scr_sod_ben_bam_lda_ind_mlt_jav_ewe_bem_tsw_rus_sid_ven_tha_por_slo_kor_geo_swa_mao_gam_akn_bul_azi_pol_knd_mnd_chh_owc_fbf_lat_swt_hin_fre_xho_nor_prs_afr_jpn_qcu_dut_ger_uzb_est_svk_bat_hau_mol_dgb_mly_tsn_moo_dyu_vie_arw_sun_grk_cic_rom_spa_amh_heb_ctl_bsq_tur_pan_eng_swe_anl_aze_tag_ita_cnt	-0.126845409757369	-0.327855172680245	0.743758113746293
31	urd_hun_tml_lit_alb_swa_moo_glc_geo_owc_igb_yor_mnd_bul_jav_pol_xho_ewe_sod_mcd_bam_eng_kor_bat_afr_bem_tig_cze_dgb_amr_bsq_fin_azi_spa_nor_scr_sid_mol_tsn_fre_lat_ven_ita_tag_dyu_hin_aze_jpn_ctl_tur_prs_dut_fbf_arw_guj_amh_mao_svk_qcu_est_swe_vie_anl_hau_sun_ukr_ger_ses_aeg_pan_ind_knd_chh_krd_heb_cnt_cic_tsw_mly_zul_gam_lda_ben_swt_rom_grk_rus_mlt_bos_akn_slo_wly_tha_uzb_por	-1.01251188173076	-2.47676219161848	0.0150651388842775
32	hau_urd_por_kor_rus_ben_aeg_sod_anl_mlt_vie_mol_igb_bat_grk_afr_ukr_ita_swe_jav_tsn_mnd_bsq_ven_sid_cze_fbf_tsw_prs_scr_hin_slo_ewe_lit_dut_ses_svk_bos_lat_geo_zul_est_cic_bul_arw_aze_moo_guj_ind_chh_tml_mly_hun_pan_mao_lda_heb_akn_rom_tur_mcd_bem_bam_amr_jpn_yor_tha_ger_uzb_sun_nor_spa_amh_cnt_ctl_fin_alb_eng_dgb_qcu_swt_fre_krd_azi_dyu_gam_pol_tig_tag_xho_glc_knd_swa_owc_wly	-0.271474787005752	-0.624777440705174	0.533647025669195
33	mly_bem_slo_lat_mcd_hau_dyu_fre_lit_fin_bsq_tur_aze_amh_pan_spa_ita_ind_fbf_moo_knd_ctl_aeg_hin_est_ger_anl_bam_ses_ewe_mlt_swa_tsn_lda_chh_swt_mao_tig_geo_mnd_qcu_wly_uzb_urd_alb_xho_bos_heb_guj_bat_sod_arw_glc_tsw_dgb_pol_scr_owc_ven_jav_hun_tha_swe_grk_jpn_sun_dut_sid_yor_ben_kor_svk_azi_rus_eng_igb_ukr_akn_prs_tag_cze_krd_amr_vie_afr_cnt_por_tml_rom_zul_gam_cic_nor_mol_bul	-0.222352252592213	-0.540841546373077	0.589909885128727
34	tsw_scr_xho_zul_heb_rus_dgb_fbf_grk_afr_ctl_por_alb_cze_fin_cic_sod_fre_mnd_ger_ewe_owc_akn_mcd_ses_anl_uzb_pan_cnt_guj_svk_jpn_mol_yor_vie_tig_tml_glc_urd_bul_tag_tsn_sun_bsq_tha_kor_ita_mlt_bos_bam_hau_eng_tur_moo_lit_azi_aze_slo_wly_ind_lda_qcu_bem_igb_prs_swt_lat_est_rom_geo_sid_mly_hun_mao_jav_dyu_knd_spa_chh_hin_aeg_pol_dut_swa_arw_ben_amr_bat_gam_ukr_ven_amh_nor_krd_swe	0.0312308523666386	0.0807721326338786	0.935796739377201
35	alb_xho_cic_eng_tag_tsn_fin_mcd_bsq_aze_dut_afr_sod_zul_fre_est_bat_por_bam_swt_gam_kor_mao_ctl_geo_swe_mlt_jpn_hin_aeg_slo_ind_mly_knd_uzb_fbf_tig_sun_moo_lit_ven_urd_yor_ukr_dgb_qcu_ger_grk_pol_amh_vie_lda_mnd_tha_ben_dyu_bem_azi_guj_pan_cze_lat_bul_svk_ses_sid_ita_igb_anl_bos_arw_ewe_spa_tsw_hau_glc_heb_amr_chh_nor_owc_krd_prs_mol_tml_cnt_scr_jav_rus_swa_akn_hun_rom_tur_wly	0.596008471416915	1.62839859881383	0.106823518510314
36	eng_xho_ctl_alb_jpn_lat_ukr_guj_dut_fbf_owc_bos_lda_anl_mly_swa_bul_knd_ben_swt_cnt_moo_sun_dyu_sod_chh_ewe_mao_lit_jav_amh_mol_urd_est_sid_ses_hin_kor_akn_tur_dgb_slo_mcd_hau_tml_ind_igb_vie_nor_afr_bam_scr_pan_ger_glc_amr_bat_geo_tig_gam_yor_heb_prs_qcu_aze_pol_tsw_rus_tsn_zul_aeg_fre_hun_fin_azi_arw_mlt_spa_svk_grk_rom_krd_tag_ven_cic_ita_tha_por_mnd_swe_bem_bsq_uzb_wly_cze	-1.14870281739002	-2.63296613954322	0.00991194972435702
37	ind_akn_bul_vie_mcd_dgb_hau_pol_anl_bos_sod_fin_swe_yor_mao_bem_svk_kor_tha_hun_qcu_ctl_ita_azi_igb_zul_afr_grk_scr_swt_lat_slo_aze_est_eng_fre_geo_mnd_moo_urd_ukr_uzb_tur_xho_cnt_ben_heb_ger_wly_alb_knd_ewe_bat_owc_pan_mlt_chh_jpn_dyu_glc_amr_swa_sun_rom_aeg_mly_spa_dut_sid_bsq_fbf_bam_tag_amh_nor_cic_cze_hin_krd_jav_guj_arw_tsw_lit_ses_prs_mol_lda_gam_tml_por_tig_ven_rus_tsn	0.0597127960117382	0.142721513829588	0.886818884828865
38	spa_igb_cze_nor_rus_mlt_hau_sod_ben_tml_lit_ita_ewe_est_bsq_fre_guj_mcd_mao_ger_bem_amr_azi_prs_qcu_slo_tsn_jpn_rom_hin_mly_wly_tha_moo_ukr_krd_cic_fin_geo_aze_zul_tsw_pan_por_sun_uzb_swa_grk_swe_bam_gam_mnd_mol_amh_ctl_fbf_alb_glc_pol_xho_arw_ven_akn_dyu_owc_knd_bul_afr_sid_kor_lda_bat_lat_bos_heb_jav_urd_tag_dgb_swt_anl_hun_yor_tur_svk_vie_scr_chh_cnt_dut_ses_aeg_eng_ind_tig	-0.0605957642802924	-0.13865823094238	0.890020030963552
39	qcu_svk_bsq_tml_jpn_mly_spa_swt_mol_glc_mlt_tsn_anl_ita_bem_chh_dyu_prs_sod_ukr_swa_por_aeg_uzb_heb_eng_tsw_dut_ind_guj_nor_igb_urd_akn_bos_pol_dgb_xho_hun_aze_rom_azi_mcd_lda_geo_swe_est_fre_rus_bat_fin_ewe_wly_scr_bul_ses_mao_alb_gam_ven_hin_tig_yor_ctl_zul_kor_afr_tha_lit_mnd_tag_moo_amh_ger_pan_slo_krd_sid_cze_bam_fbf_sun_knd_vie_tur_cic_cnt_jav_amr_owc_hau_ben_grk_arw_lat	0.17348889724965	0.398169176378794	0.69141807827742
40	pan_dut_lda_qcu_knd_urd_guj_azi_bem_scr_ses_jav_mlt_ukr_sid_jpn_xho_tml_tig_tsw_mao_krd_ewe_sod_hau_bos_rom_amh_afr_lat_tur_arw_ind_bam_heb_sun_gam_moo_ger_pol_cze_hun_uzb_mol_zul_rus_swt_aeg_swe_svk_ita_wly_chh_nor_bat_cnt_slo_bul_vie_fre_hin_aze_alb_bsq_spa_eng_fin_grk_est_tha_ven_fbf_prs_kor_akn_amr_igb_lit_yor_anl_por_ctl_dyu_mnd_geo_tag_mcd_swa_cic_ben_dgb_mly_tsn_owc_glc	-0.564141777969944	-1.30572552063133	0.194866670389183
41	lat_afr_spa_geo_svk_qcu_fbf_mnd_sid_bul_urd_bam_pol_lda_amr_gam_tml_tig_owc_ind_tha_zul_sun_slo_guj_dgb_knd_pan_swt_igb_prs_jpn_heb_rom_bem_glc_bat_por_jav_hau_arw_hin_tag_eng_tur_mlt_krd_mao_aze_grk_ger_tsn_swe_ukr_bos_kor_ses_cic_amh_wly_mly_mcd_akn_ven_xho_scr_anl_hun_uzb_cnt_azi_aeg_ewe_moo_fre_bsq_ben_est_rus_ita_mol_swa_ctl_cze_lit_chh_nor_fin_alb_dut_yor_vie_sod_dyu_tsw	-0.0627311393750128	-0.16457182517203	0.869638178501716
42	ben_sun_swe_bat_prs_pan_kor_tha_por_spa_tig_lit_mlt_sid_akn_mol_grk_bam_bsq_wly_heb_krd_jav_owc_eng_ven_uzb_jpn_swa_rom_hau_ukr_tml_alb_amr_tsn_zul_igb_guj_azi_vie_tag_cic_arw_ses_mly_ita_scr_knd_rus_qcu_glc_aeg_svk_chh_slo_urd_bem_fin_bul_swt_dgb_lda_tur_sod_lat_mnd_tsw_dyu_fbf_cze_xho_nor_gam_hun_anl_moo_bos_yor_mcd_ewe_ind_aze_fre_ger_ctl_afr_amh_mao_geo_cnt_est_dut_pol_hin	-0.0166275825925326	-0.040183208772458	0.968033203155835
43	ben_eng_slo_ven_dyu_dut_tml_spa_jav_rom_heb_svk_bat_akn_amr_ukr_fbf_bem_dgb_tur_est_wly_glc_qcu_pan_bul_prs_sun_lda_tig_moo_mlt_mnd_uzb_mol_pol_anl_scr_krd_jpn_hun_owc_ctl_azi_aze_cnt_tsn_tha_guj_amh_cic_nor_swa_grk_urd_gam_fin_fre_por_chh_ewe_bam_afr_mcd_yor_mao_aeg_mly_ind_vie_lat_lit_knd_rus_swe_cze_tag_ses_sid_sod_geo_zul_hau_alb_arw_swt_bsq_igb_tsw_kor_xho_hin_ger_bos_ita	0.156837351477998	0.355059001302145	0.723349349005805
44	swa_fin_akn_swt_igb_sun_hun_aeg_mol_nor_grk_uzb_ita_ses_tha_krd_wly_mlt_yor_dyu_tsn_spa_knd_por_heb_owc_ewe_sod_glc_lat_mao_bat_geo_tur_cnt_bsq_vie_afr_aze_hin_cze_sid_moo_kor_fre_slo_ger_bos_bam_tig_tml_pan_guj_mcd_ben_prs_bul_arw_tsw_ctl_jav_ind_zul_amr_swe_mnd_dut_bem_xho_urd_hau_azi_jpn_est_gam_alb_svk_dgb_eng_qcu_rus_ukr_chh_rom_pol_tag_lda_fbf_lit_ven_amh_mly_cic_anl_scr	-0.866186139133402	-2.65775101421966	0.00926010846838788
45	urd_amr_sod_mcd_fre_knd_rom_tha_alb_nor_geo_gam_bam_tag_krd_ind_heb_mnd_aze_fin_yor_hau_swt_swa_bat_bsq_grk_arw_bos_cze_lat_ses_cnt_mao_eng_ewe_slo_tig_qcu_pan_uzb_ven_sun_ctl_amh_dyu_lda_por_tsw_jpn_bul_spa_dut_ita_tml_azi_pol_dgb_xho_tsn_tur_ger_igb_aeg_anl_afr_bem_sid_ben_lit_svk_mly_chh_swe_rus_moo_mol_zul_est_cic_prs_wly_owc_hin_ukr_hun_glc_akn_kor_scr_vie_guj_jav_fbf_mlt	-0.0526367586323625	-0.12667005328823	0.899475013792783
46	bem_anl_dut_nor_tha_jav_alb_owc_spa_tag_swe_pan_bul_lit_grk_geo_swa_glc_mnd_igb_scr_tml_gam_tig_amh_sid_mao_sod_svk_qcu_ukr_ita_chh_lat_ctl_uzb_amr_dgb_afr_bat_ben_pol_kor_mol_aze_xho_ewe_slo_moo_tsw_fin_prs_por_azi_bam_cze_est_wly_jpn_krd_cnt_hau_rom_fbf_guj_vie_mcd_urd_lda_yor_arw_ses_hun_akn_cic_tur_hin_bsq_mly_tsn_fre_ger_swt_heb_bos_eng_dyu_rus_sun_mlt_zul_aeg_ven_ind_knd	0.189752405585472	0.486214795244924	0.627958631797456
47	est_mao_bsq_ger_tag_tig_owc_ctl_xho_por_alb_ben_jpn_dgb_qcu_glc_pan_azi_igb_bem_mol_guj_hin_cze_bam_ukr_nor_yor_zul_fre_ind_amh_mnd_ewe_tsw_fbf_rus_dut_uzb_heb_ses_bul_sun_aeg_amr_cnt_ven_sod_scr_jav_kor_rom_fin_swe_mcd_eng_bat_afr_lda_chh_urd_cic_vie_anl_tha_dyu_arw_swt_sid_tsn_bos_wly_aze_geo_mly_lit_hau_slo_krd_gam_ita_lat_prs_swa_spa_svk_moo_pol_tml_hun_knd_akn_mlt_tur_grk	-0.432888954206722	-1.18159906970108	0.240377493055335
48	aeg_slo_yor_tha_chh_alb_ben_sid_svk_krd_sod_tml_bos_dut_mlt_mao_jav_gam_nor_swe_rom_aze_moo_ger_xho_ses_igb_zul_bat_wly_tsw_dyu_ita_bsq_mly_tag_dgb_lat_est_hau_hin_geo_fin_heb_uzb_vie_mol_urd_ven_pol_knd_anl_rus_tur_hun_bem_swt_amh_mcd_por_ewe_pan_eng_grk_lit_cze_kor_sun_tig_guj_scr_jpn_ind_swa_akn_spa_amr_bul_ukr_cnt_fbf_mnd_qcu_prs_owc_ctl_lda_arw_fre_afr_bam_cic_azi_tsn_glc	-0.811418295801441	-2.05469998437263	0.0427132312202664
49	bat_sun_tsw_lat_moo_alb_fin_fre_bos_mol_aeg_anl_wly_prs_bul_fbf_por_urd_ses_glc_sid_yor_bsq_mcd_xho_cic_grk_uzb_ewe_swe_swt_bem_dgb_tml_zul_hau_ben_mao_afr_tsn_bam_slo_scr_kor_mly_rom_ger_tha_jav_amh_aze_knd_owc_mnd_tag_lit_ita_ukr_igb_dyu_guj_eng_vie_hin_ctl_heb_chh_azi_hun_rus_geo_arw_svk_gam_qcu_nor_cze_krd_amr_ven_pan_jpn_cnt_tig_mlt_swa_tur_est_akn_spa_dut_sod_lda_pol_ind	0.931771422373211	2.48702530271772	0.0146642862602841
50	mly_qcu_tag_guj_lit_dgb_fre_gam_tsn_grk_moo_igb_jpn_chh_mlt_mnd_fbf_hin_pan_owc_ita_rus_vie_heb_lat_nor_lda_ind_sod_dyu_wly_uzb_knd_anl_geo_hau_jav_glc_tig_scr_swe_kor_cze_cnt_ukr_cic_azi_xho_swa_bsq_ven_mao_mol_pol_alb_yor_zul_est_fin_sid_amr_tha_slo_ewe_ctl_mcd_ger_bos_akn_ses_krd_dut_bem_bam_urd_hun_ben_svk_tml_aeg_por_sun_arw_afr_spa_amh_aze_swt_tsw_tur_prs_rom_bat_bul_eng	0.185526709710234	0.420572168614489	0.675037757613773
51	bem_scr_guj_ctl_chh_eng_dgb_kor_mnd_bos_uzb_vie_xho_akn_ger_por_jav_owc_igb_moo_knd_ben_spa_glc_mly_mlt_bam_ewe_tml_hun_urd_fre_svk_swe_swa_heb_pan_cze_est_rom_grk_rus_cic_lit_lda_swt_aeg_azi_prs_sod_zul_ukr_jpn_sun_mao_hin_gam_ind_tig_geo_fbf_sid_pol_mol_amr_hau_bul_mcd_slo_bat_arw_lat_tur_wly_qcu_tsw_ven_cnt_fin_ita_tsn_afr_yor_dyu_nor_tag_krd_dut_bsq_anl_alb_aze_ses_tha_amh	-0.689671557133315	-1.80308266637934	0.0746138128053512
52	cnt_cic_krd_lda_ctl_xho_ewe_hau_amr_sun_tml_owc_swa_qcu_ukr_mnd_mly_aze_swe_hin_lit_bat_scr_pan_azi_anl_fre_glc_ita_ven_eng_ses_heb_mcd_arw_rom_ind_fin_prs_bsq_swt_rus_sid_zul_grk_lat_dut_jav_gam_wly_ben_tag_urd_bem_moo_slo_tha_pol_dgb_aeg_por_yor_tig_tsw_hun_mol_dyu_nor_chh_ger_fbf_jpn_uzb_guj_kor_svk_mao_amh_cze_akn_tsn_est_igb_alb_sod_vie_bos_afr_bul_geo_knd_mlt_bam_tur_spa	0.5690897867118	1.43311188327025	0.155179087338329
53	lat_swe_mnd_afr_azi_bsq_tml_ukr_aze_akn_cic_dgb_pol_owc_glc_yor_spa_urd_scr_eng_heb_fbf_guj_tag_kor_arw_alb_sun_mlt_swt_tur_mcd_qcu_hun_vie_chh_knd_fin_ben_sod_pan_mol_bul_geo_gam_amr_tig_jav_lit_ewe_bam_mly_por_cze_bem_ses_hin_cnt_nor_swa_igb_hau_ger_lda_moo_anl_tsn_xho_krd_uzb_sid_jpn_amh_ven_tha_mao_est_wly_aeg_zul_dut_slo_grk_rom_ita_ind_dyu_bat_bos_tsw_rus_ctl_svk_prs_fre	-0.540695057529509	-1.27394065999747	0.205858937083389
54	prs_mlt_tml_tsn_cnt_moo_zul_ewe_bam_gam_geo_xho_tsw_mly_aze_heb_uzb_cze_scr_mnd_swt_fbf_bat_ses_guj_ger_glc_lit_wly_mol_amh_por_grk_spa_bul_rus_bem_yor_jav_dgb_svk_bsq_ukr_aeg_kor_akn_alb_arw_afr_est_anl_sun_eng_cic_sod_hau_mcd_swa_ben_tha_slo_mao_ven_knd_qcu_hin_ita_sid_tur_rom_nor_krd_ind_vie_bos_tig_ctl_dyu_fin_urd_lda_amr_owc_fre_pol_swe_tag_azi_dut_hun_igb_chh_jpn_lat_pan	0.185391131627154	0.415564958360598	0.678685655717814
55	aze_por_lit_dgb_moo_wly_dyu_glc_tsn_fbf_gam_guj_sun_mly_kor_azi_ben_tig_yor_slo_xho_bos_amh_lda_mnd_pol_qcu_bem_lat_afr_aeg_est_cic_mcd_tsw_mol_eng_anl_hin_cze_spa_ctl_hun_urd_knd_sid_uzb_akn_sod_tag_nor_vie_owc_bsq_pan_fre_bul_geo_scr_chh_tml_igb_ukr_tha_ger_prs_cnt_alb_ven_rom_swe_swt_mlt_svk_jpn_dut_bat_fin_amr_jav_krd_rus_ind_ses_ewe_hau_heb_bam_zul_mao_swa_ita_grk_tur_arw	-0.293853609744862	-0.691000948155139	0.491286146106222
56	est_cic_amr_cze_azi_zul_ukr_moo_bem_nor_ben_aeg_knd_geo_igb_tig_alb_vie_yor_mol_swt_tsw_jav_dyu_tha_fre_chh_pol_ind_tml_svk_amh_scr_rom_glc_krd_akn_xho_hau_sid_mlt_gam_bat_tag_ger_jpn_qcu_tur_urd_eng_ewe_mly_swa_mnd_cnt_ita_bul_spa_dgb_fbf_swe_hin_dut_guj_lda_prs_pan_hun_por_lit_aze_bsq_tsn_sun_mao_fin_bos_sod_slo_bam_uzb_rus_ses_anl_owc_lat_kor_ctl_grk_arw_heb_mcd_afr_ven_wly	-0.135220476369046	-0.330184104935637	0.742003492407495
57	jav_cnt_fin_lit_prs_ewe_qcu_bos_ita_glc_cze_ind_slo_rus_mcd_alb_zul_est_tha_bem_grk_wly_hun_igb_mly_ven_heb_jpn_svk_amr_xho_fre_bul_azi_ukr_ben_tsw_anl_nor_eng_swt_dgb_aze_swa_por_hau_guj_sun_afr_cic_gam_ctl_lda_bsq_mao_tur_uzb_aeg_arw_rom_pol_sod_tag_ses_tsn_mol_akn_tml_amh_bat_yor_ger_chh_lat_moo_swe_urd_mlt_dyu_bam_knd_mnd_tig_scr_dut_geo_spa_vie_hin_owc_fbf_kor_pan_krd_sid	-0.455634821426135	-1.22998164742877	0.221806345978037
58	zul_tha_guj_mlt_lda_xho_scr_vie_nor_hun_est_tur_heb_cic_grk_swt_fbf_azi_moo_spa_swa_sid_ind_tml_tsw_dut_jpn_tig_bat_ben_sun_alb_fin_sod_anl_arw_rus_ctl_gam_dgb_cze_pol_ukr_ven_bam_svk_aze_tsn_krd_bos_mao_glc_yor_eng_kor_uzb_aeg_geo_tag_lat_por_mol_akn_chh_bsq_afr_hau_amh_amr_pan_ger_mcd_qcu_bul_mnd_ita_igb_jav_mly_rom_wly_dyu_lit_swe_bem_slo_fre_ses_urd_ewe_knd_cnt_hin_prs_owc	0.514809651316943	1.20905492523752	0.229706599763359
59	tur_aze_mlt_mol_sun_ven_amh_krd_tsn_xho_heb_bat_tml_lit_gam_cnt_nor_jav_qcu_bos_por_dgb_glc_azi_mao_dyu_vie_ger_mly_bsq_hun_afr_est_lda_ita_igb_ewe_swt_lat_pan_bul_geo_owc_arw_mcd_urd_knd_alb_ind_ukr_tag_aeg_zul_cze_ben_scr_tha_rom_yor_fin_ses_dut_kor_spa_tsw_swa_ctl_sod_hau_swe_slo_guj_amr_rus_tig_uzb_sid_fre_chh_jpn_pol_wly_anl_svk_bem_prs_cic_grk_mnd_hin_fbf_moo_eng_akn_bam	-0.363612305733888	-0.849560124034346	0.397751410533238
60	amh_sod_uzb_ukr_svk_anl_ses_xho_mly_owc_bsq_sid_hin_ewe_hau_glc_guj_akn_sun_prs_bat_tig_tag_mao_dgb_dut_tha_azi_nor_lat_mnd_slo_lit_ven_mol_rom_pan_zul_cze_moo_mlt_wly_eng_geo_est_krd_por_arw_vie_urd_rus_swe_aeg_chh_tsn_alb_jpn_bam_afr_ben_lda_yor_tur_jav_aze_bul_tml_fin_ger_swt_ita_amr_kor_knd_grk_bem_ctl_dyu_ind_qcu_swa_pol_igb_hun_gam_cnt_mcd_spa_bos_fre_cic_scr_fbf_heb_tsw	0.207035681924134	0.493821064492333	0.622596840303006
61	svk_chh_tha_spa_ctl_cic_fbf_aze_lda_est_bul_jpn_rom_moo_eng_ind_jav_amr_swe_zul_mao_cze_nor_cnt_uzb_geo_mlt_mly_yor_krd_afr_ger_dgb_lat_por_slo_bem_arw_mnd_fre_tsw_tig_bat_swt_rus_lit_kor_alb_tml_knd_ukr_bsq_dut_glc_mcd_prs_scr_fin_anl_bos_sid_urd_tsn_qcu_owc_bam_dyu_wly_mol_ita_swa_ses_ben_sod_pol_heb_sun_xho_pan_akn_amh_ven_igb_azi_tur_ewe_hin_guj_grk_gam_vie_hun_aeg_tag_hau	0.596205483211916	1.53942412074461	0.127096475893172
62	scr_eng_uzb_qcu_tsw_aeg_geo_ewe_owc_bat_krd_hun_bos_pan_vie_azi_swe_cnt_tha_ctl_tsn_arw_ita_mly_ven_lit_bem_chh_tur_urd_slo_ind_afr_dgb_jpn_pol_amr_fbf_ses_amh_aze_tag_sid_lda_por_yor_ben_grk_fin_swa_xho_wly_sun_mnd_tig_akn_dut_prs_rom_mcd_ger_moo_hau_swt_kor_ukr_spa_bsq_alb_mao_cze_bul_sod_mlt_knd_bam_fre_zul_guj_dyu_rus_nor_gam_glc_anl_jav_est_mol_tml_lat_svk_hin_igb_heb_cic	0.00387348562955732	0.00875699316406509	0.99303177723442
63	gam_uzb_owc_bam_tha_pan_spa_ukr_eng_ven_swa_svk_bul_pol_dut_hau_bem_alb_tur_jpn_ses_qcu_swe_ben_bsq_igb_mnd_dgb_heb_urd_tml_dyu_nor_tsn_kor_tig_cnt_slo_guj_fbf_mlt_wly_arw_grk_tag_rus_geo_vie_zul_lat_yor_glc_ctl_chh_sun_hin_anl_knd_mly_swt_scr_sod_hun_ger_xho_fre_bat_moo_mao_cic_amr_aeg_mol_ewe_krd_rom_aze_sid_akn_fin_mcd_bos_lit_est_prs_lda_por_ita_ind_cze_afr_jav_amh_tsw_azi	0.674511081726943	1.77865727005624	0.0785636279174821
64	est_sun_scr_pan_fin_eng_kor_swe_krd_dut_ind_tsn_jpn_qcu_tig_sod_nor_por_prs_aze_swt_rom_hau_igb_cnt_dyu_pol_moo_amh_mao_xho_knd_cic_arw_akn_tha_yor_dgb_jav_anl_glc_sid_hin_heb_bos_grk_afr_lat_rus_guj_mly_zul_hun_bat_mol_ven_lda_ukr_svk_ger_tur_mnd_wly_gam_owc_tag_vie_spa_bsq_geo_ben_azi_amr_ctl_lit_ita_urd_alb_aeg_fre_bem_uzb_mlt_tml_slo_fbf_bam_ses_mcd_swa_cze_tsw_chh_ewe_bul	0.232129869982977	0.543509324218407	0.58807965271063
65	spa_ewe_yor_rom_lit_dgb_xho_bam_tag_aeg_tml_fre_igb_knd_swa_jpn_fbf_aze_ukr_geo_ind_grk_qcu_sod_est_ben_zul_tsw_tur_guj_jav_mnd_heb_tsn_afr_ven_sid_owc_lat_ctl_hin_vie_ses_svk_prs_pan_arw_cze_mcd_tha_ita_cnt_krd_bat_urd_scr_chh_alb_por_kor_gam_bsq_nor_rus_mol_hau_anl_amh_azi_bem_fin_dyu_mly_amr_hun_slo_mao_ger_wly_tig_dut_uzb_swt_akn_swe_cic_lda_glc_bos_sun_pol_eng_bul_mlt_moo	0.629990061368333	1.46613642239552	0.145984274910471
66	dut_kor_eng_tag_yor_anl_mlt_spa_sun_ven_lda_swa_knd_tur_cnt_pan_uzb_sid_wly_tml_fbf_tsw_ctl_jpn_bsq_guj_ukr_bos_fre_gam_igb_pol_dyu_rus_arw_tig_hau_swe_amh_urd_afr_est_ben_hun_hin_xho_aze_vie_tha_cze_bul_ses_mol_fin_moo_mnd_krd_jav_mcd_azi_ita_svk_tsn_sod_ger_geo_bem_amr_rom_grk_lat_swt_ind_qcu_bat_bam_glc_cic_zul_por_mly_aeg_prs_owc_nor_mao_lit_alb_slo_heb_dgb_scr_ewe_chh_akn	-0.509764912044026	-1.19506549861807	0.235100118799468
67	ewe_lat_grk_moo_owc_hun_swe_fbf_ben_bos_svk_afr_aze_mcd_fin_mol_dgb_gam_ind_jpn_pan_heb_fre_tml_geo_kor_bsq_akn_sun_tsn_mly_lit_dut_est_cnt_aeg_uzb_amh_mao_anl_krd_swa_yor_lda_por_nor_vie_ven_cic_bem_ger_urd_guj_mlt_sod_rus_tig_scr_rom_bam_sid_pol_prs_xho_slo_amr_tsw_wly_tag_mnd_eng_zul_ita_cze_hau_glc_swt_bul_dyu_azi_tur_alb_ctl_ses_tha_chh_arw_ukr_qcu_jav_spa_knd_hin_igb_bat	-0.15923856641121	-0.360530788723336	0.719267817059377
68	eng_cic_jpn_grk_lit_mly_dyu_swe_wly_afr_mol_svk_geo_tha_urd_bem_knd_ukr_aeg_bul_mlt_yor_hin_kor_lda_zul_hau_por_mcd_scr_ctl_ger_spa_bat_chh_swt_amh_tsn_slo_pan_sod_tur_bos_nor_igb_swa_ind_lat_ven_cnt_ses_guj_pol_fbf_mao_ben_glc_tag_rom_arw_alb_uzb_mnd_moo_bam_jav_dgb_fin_est_tsw_hun_rus_vie_ita_gam_ewe_aze_tml_xho_fre_dut_amr_krd_akn_azi_tig_bsq_prs_sun_heb_sid_anl_owc_cze_qcu	-0.201918577569043	-0.458077986335243	0.647964962133892
69	cic_bos_swe_lda_prs_ben_spa_ukr_mao_mcd_tur_bsq_fin_qcu_sid_fbf_eng_glc_swa_bam_mly_sun_hun_guj_swt_dyu_vie_jpn_dut_slo_tha_krd_cnt_ctl_ven_aze_bat_lat_knd_ind_tag_hin_por_moo_anl_gam_scr_sod_alb_tsn_rom_jav_hau_tml_ses_rus_tig_mnd_amh_cze_amr_aeg_owc_mol_tsw_heb_fre_yor_igb_lit_akn_ger_wly_zul_xho_arw_grk_geo_pol_svk_nor_bul_afr_urd_azi_bem_uzb_dgb_kor_ita_chh_pan_est_ewe_mlt	-0.559827426052568	-1.26495718360512	0.209047183082152
70	nor_cic_ukr_ita_bam_ctl_kor_ind_owc_chh_wly_vie_ger_mly_uzb_mlt_swt_aze_fre_hin_amr_sid_tig_pol_bul_mao_xho_dgb_por_lit_hun_sun_zul_jav_urd_sod_prs_fin_arw_tha_tsw_bos_ewe_tag_rom_heb_grk_rus_bat_ven_swe_akn_spa_aeg_qcu_est_guj_afr_dut_krd_alb_hau_cnt_bem_slo_igb_yor_pan_amh_anl_jpn_knd_glc_swa_moo_tml_ben_mnd_cze_geo_fbf_eng_ses_tsn_dyu_scr_bsq_gam_svk_lat_lda_mol_azi_mcd_tur	-0.146835676975056	-0.341170839036398	0.733744574475582
71	lit_tig_mnd_krd_swt_urd_ctl_cnt_fin_bam_sun_geo_svk_alb_mao_swe_ukr_lat_heb_xho_fre_kor_gam_prs_aze_amr_cic_spa_lda_qcu_bem_sid_uzb_ita_azi_rom_scr_jav_arw_por_grk_tag_cze_vie_ben_ger_tur_bul_hin_ven_akn_tsn_rus_dyu_bat_ses_tha_moo_ewe_bos_eng_sod_glc_guj_mly_mlt_nor_swa_hun_hau_jpn_dgb_zul_pan_est_slo_yor_mol_ind_anl_afr_fbf_amh_dut_knd_owc_aeg_bsq_tsw_tml_wly_chh_igb_mcd_pol	0.507072377955301	1.28936804879704	0.200467740498908
72	hau_tha_ven_bam_alb_lda_jav_kor_moo_bat_bsq_hin_amr_tsw_aeg_tur_ewe_sun_amh_fbf_mcd_vie_ctl_chh_mol_glc_tml_bos_pan_est_arw_grk_spa_afr_mlt_nor_fre_aze_anl_ukr_swe_bul_ses_swa_rom_ger_mnd_uzb_tag_ita_owc_akn_pol_dyu_sod_igb_mao_krd_swt_fin_ben_cic_qcu_bem_azi_jpn_knd_eng_guj_lit_lat_wly_slo_por_urd_mly_cze_heb_cnt_sid_tig_dut_gam_zul_ind_xho_dgb_rus_prs_scr_hun_yor_svk_tsn_geo	0.085750273722204	0.224216853387213	0.823080425609798
73	akn_qcu_krd_hau_aeg_mly_ita_alb_arw_ses_wly_sod_jav_swt_svk_slo_bul_knd_mnd_prs_guj_gam_swe_kor_moo_bos_grk_ctl_lda_mol_tsn_rom_uzb_vie_pol_hun_amr_est_igb_glc_pan_zul_por_eng_lat_tsw_ger_fre_heb_fbf_ven_anl_owc_cic_mcd_swa_tur_aze_bam_tig_ind_dyu_afr_geo_azi_amh_chh_nor_cze_urd_jpn_dgb_bsq_tml_ewe_spa_bat_sun_tha_lit_hin_tag_rus_dut_scr_bem_mlt_ben_xho_fin_ukr_sid_yor_mao_cnt	-0.117151443768053	-0.300087744623168	0.764779964847842
74	fin_tha_tml_spa_ind_alb_bat_moo_rus_bul_mol_bos_ewe_uzb_swe_fre_fbf_yor_tsn_wly_bam_mao_ses_akn_lit_knd_dyu_tur_amr_igb_krd_tag_ger_sod_chh_sun_aeg_jav_prs_lat_lda_xho_qcu_afr_tig_mly_cic_jpn_scr_nor_mcd_hin_zul_hau_por_glc_ukr_pan_ven_grk_vie_dut_ben_amh_heb_geo_ita_tsw_gam_cze_svk_slo_dgb_bsq_rom_kor_owc_est_hun_cnt_azi_aze_ctl_arw_bem_swt_pol_mnd_guj_mlt_sid_urd_eng_swa_anl	-0.400273793694183	-0.974534167797513	0.33231943810094
75	ukr_akn_urd_swe_rom_hun_azi_mnd_pol_pan_bsq_ven_yor_fre_ind_moo_grk_geo_tsw_eng_fin_chh_uzb_nor_lit_heb_swa_ger_sid_tsn_krd_amh_prs_mcd_knd_aeg_swt_glc_lat_afr_igb_ctl_cic_jav_slo_aze_svk_tag_kor_tig_dyu_ita_lda_bat_hau_rus_scr_mly_fbf_bem_mao_jpn_alb_mol_bam_cnt_tml_amr_owc_vie_spa_qcu_sun_anl_gam_bul_mlt_est_xho_ses_ben_dut_arw_dgb_hin_por_cze_wly_ewe_zul_tha_guj_tur_sod_bos	-0.315528774015397	-0.815715038710272	0.416747439172903
76	tml_afr_glc_krd_geo_scr_xho_yor_bem_qcu_fre_arw_cic_azi_tsn_tur_bos_owc_ses_hau_fin_rus_gam_bat_bam_sod_cze_bsq_rom_vie_ewe_urd_nor_hun_lda_sid_pol_tsw_amh_ukr_ctl_mcd_swe_alb_lat_aeg_svk_dut_anl_tha_grk_kor_knd_jpn_ven_igb_mly_eng_mnd_wly_ind_heb_prs_est_tag_swt_cnt_akn_ben_chh_mlt_mao_amr_por_swa_slo_uzb_ita_ger_fbf_zul_guj_jav_hin_moo_aze_sun_dyu_bul_tig_dgb_lit_mol_spa_pan	0.131034993835904	0.334492120021581	0.738761422146173
77	kor_swt_ewe_yor_arw_mnd_jpn_rom_uzb_amr_pan_zul_swa_afr_dut_bam_grk_tha_akn_aeg_gam_jav_hau_azi_lat_por_tag_igb_cic_rus_bos_heb_sod_krd_bul_alb_swe_pol_lit_prs_nor_hun_svk_urd_bat_ger_slo_vie_chh_tig_tsw_lda_fin_ctl_moo_spa_cze_tml_wly_eng_ita_ind_dyu_guj_mlt_mao_mol_mcd_ukr_bsq_glc_xho_cnt_ses_knd_qcu_dgb_mly_hin_geo_scr_ben_tur_est_bem_fbf_sid_anl_ven_amh_owc_aze_fre_sun_tsn	0.477163132548086	1.13572044381554	0.258991944907885
78	guj_mao_rom_lit_sid_lda_cnt_bam_tsw_mcd_hin_swt_xho_jpn_dyu_dgb_tsn_fin_ctl_chh_gam_wly_scr_prs_cic_urd_uzb_bos_zul_tur_jav_cze_swa_tig_eng_akn_arw_pan_kor_ven_igb_bem_sun_bsq_owc_nor_krd_fbf_aeg_pol_knd_ukr_bat_amr_anl_ita_tml_sod_afr_mly_geo_azi_hun_vie_ind_ewe_mlt_por_mnd_lat_hau_spa_alb_mol_bul_heb_tag_svk_grk_fre_tha_dut_qcu_amh_aze_ger_moo_glc_ben_slo_swe_yor_est_ses_rus	-0.536874464070681	-1.28711367724886	0.201248945765566
79	urd_tig_swe_dut_ukr_alb_ewe_swa_mlt_hun_guj_swt_xho_jpn_amh_rus_owc_aze_knd_tsn_tml_mcd_lda_jav_scr_mnd_ven_spa_bos_cic_bsq_mly_prs_fbf_mol_ita_fin_qcu_ind_rom_glc_geo_aeg_bam_ger_tag_vie_chh_mao_svk_cze_hin_heb_lat_dyu_bem_nor_anl_kor_wly_tha_est_por_ben_akn_yor_bul_pol_pan_uzb_eng_lit_afr_grk_tsw_ses_ctl_gam_igb_moo_slo_sun_cnt_sid_sod_azi_krd_hau_amr_tur_bat_fre_arw_dgb_zul	NA	NA	NA
80	pol_ven_svk_ctl_krd_urd_fbf_est_pan_lat_hun_slo_geo_dut_swa_arw_lit_ind_bul_knd_amr_swe_swt_hau_mlt_spa_tig_cze_mol_tur_azi_tha_tsn_owc_amh_tag_ben_tsw_ger_vie_mcd_fin_aeg_ita_rus_nor_qcu_bos_moo_mao_kor_eng_yor_chh_zul_sod_cic_scr_dgb_ewe_igb_hin_xho_grk_alb_rom_akn_jav_glc_aze_dyu_bat_cnt_sid_lda_mly_gam_mnd_jpn_prs_por_fre_tml_wly_ukr_heb_uzb_anl_bem_guj_afr_bam_ses_bsq_sun	-0.655887083901447	-1.52685842913985	0.130190166615034
81	nor_sun_ses_qcu_xho_pol_tag_fre_mol_glc_knd_cze_owc_sid_amh_bos_est_mlt_tig_ctl_anl_por_kor_tur_alb_ita_ewe_swa_ben_cnt_hin_ind_scr_afr_rom_amr_akn_ukr_eng_dyu_hun_heb_azi_aze_wly_mnd_jpn_mao_tha_lat_slo_bam_spa_svk_urd_fin_arw_fbf_uzb_geo_rus_swt_gam_lit_jav_lda_moo_yor_ven_sod_swe_vie_guj_aeg_tsw_bul_bsq_pan_tsn_hau_mly_cic_ger_tml_bem_grk_dgb_bat_krd_igb_zul_mcd_chh_dut_prs	0.979818322723444	2.40213294037031	0.0182870086910217
82	geo_aeg_glc_ses_arw_moo_cze_fin_bul_pol_xho_swa_guj_vie_rom_dyu_tsw_svk_tur_scr_ind_eng_mlt_urd_sun_mnd_akn_knd_uzb_tsn_jpn_owc_azi_bat_bsq_prs_ven_jav_amh_slo_wly_ukr_igb_ita_chh_ctl_hun_pan_sod_sid_tha_aze_qcu_ger_est_mcd_yor_kor_nor_bem_lda_dgb_tag_cic_krd_bos_ewe_hin_ben_grk_gam_heb_amr_swe_tig_afr_anl_por_mol_spa_fbf_alb_tml_bam_rus_hau_dut_lit_mly_lat_cnt_swt_fre_mao_zul	-1.06669757877552	-2.67467451964962	0.00883761874229772
83	ben_bos_xho_fre_grk_ita_afr_fbf_bam_igb_amh_sun_mlt_heb_mao_gam_fin_vie_wly_amr_sod_mnd_lit_bsq_dgb_qcu_jav_chh_por_cic_tur_krd_spa_rom_moo_ctl_lda_mly_ven_akn_aeg_tsn_arw_azi_swt_knd_hin_cnt_eng_pan_lat_swa_tsw_alb_uzb_owc_tag_tha_swe_mcd_ewe_scr_ind_cze_dut_zul_jpn_bul_est_bat_mol_bem_anl_sid_aze_hun_prs_hau_guj_ses_pol_kor_yor_urd_svk_rus_ukr_tml_geo_dyu_nor_slo_glc_ger_tig	-0.378782644404899	-0.873572966490609	0.384600993885166
84	lit_ven_ita_est_bat_sid_slo_pol_mcd_geo_tha_jav_knd_tur_ben_dut_cnt_rom_azi_heb_vie_tsw_tig_hau_lda_urd_mol_mnd_tsn_bsq_zul_amr_qcu_mao_sun_kor_nor_fre_dgb_aze_xho_igb_mly_ewe_krd_pan_swe_swa_chh_swt_yor_ind_ses_fin_mlt_svk_alb_anl_amh_rus_bos_guj_cze_ctl_bem_eng_por_arw_scr_tml_prs_ger_lat_bul_fbf_wly_hin_owc_spa_afr_glc_tag_dyu_moo_gam_bam_jpn_uzb_sod_aeg_ukr_cic_hun_akn_grk	0.0982879316631814	0.238490667152021	0.812025270866032
85	ukr_urd_ind_cic_ven_cnt_ses_bam_swa_sod_nor_swe_tig_afr_uzb_aze_zul_grk_spa_ita_owc_jav_pan_ctl_mol_scr_fbf_kor_lat_lda_dgb_bul_hun_ger_moo_est_alb_mly_aeg_akn_mnd_tsw_ben_ewe_pol_slo_glc_chh_dyu_tha_prs_amh_azi_fre_tml_bat_hin_swt_mlt_mcd_por_sid_wly_cze_gam_fin_sun_tsn_geo_vie_knd_yor_svk_anl_lit_mao_amr_hau_rom_tur_heb_eng_xho_qcu_arw_krd_bos_rus_guj_tag_bem_jpn_igb_bsq_dut	-0.62052880399887	-1.41407361150306	0.160679281964557
86	pan_igb_nor_swt_mao_krd_amr_tml_aze_sun_ukr_bos_dgb_jpn_lda_swa_mcd_owc_bam_aeg_rus_est_pol_fre_lat_slo_zul_urd_ven_geo_guj_ctl_uzb_swe_tsn_gam_jav_grk_cnt_fin_anl_ewe_eng_qcu_ita_bsq_rom_cic_arw_knd_sid_hin_bem_mlt_tha_heb_ind_moo_ses_lit_mly_prs_sod_bul_afr_chh_dyu_mol_ben_svk_dut_bat_tag_azi_spa_tig_cze_ger_hun_tur_xho_yor_alb_scr_por_mnd_glc_akn_vie_amh_wly_fbf_tsw_kor_hau	0.66347578895645	1.62750351777305	0.107013666550815
87	azi_wly_tag_akn_amr_gam_mao_alb_mly_urd_tml_cic_fre_rom_aze_tur_mlt_swt_knd_hun_slo_fbf_cnt_bsq_svk_tsw_hin_pol_yor_glc_kor_sid_ven_chh_ind_ukr_bam_spa_ewe_moo_scr_prs_bat_vie_sod_mnd_bem_sun_jpn_amh_rus_owc_ita_krd_grk_swe_tsn_geo_xho_aeg_igb_jav_lat_swa_mol_pan_ger_heb_qcu_zul_dyu_eng_est_cze_lda_arw_lit_ctl_tig_afr_ben_por_bos_bul_uzb_mcd_guj_anl_fin_hau_dut_ses_dgb_nor_tha	-0.471611028190374	-1.18439968595295	0.239273028073023
88	tsw_lat_fbf_pan_arw_zul_ukr_jav_azi_cnt_spa_bul_ind_tur_moo_sun_mao_heb_sod_guj_swa_tag_ctl_dgb_eng_lit_por_dyu_fin_mol_mnd_mcd_yor_vie_akn_krd_cic_ben_bos_lda_anl_slo_amh_rus_hau_grk_ven_svk_gam_aze_tha_aeg_tig_fre_ita_knd_owc_urd_chh_kor_nor_sid_hun_scr_ger_cze_qcu_pol_wly_bam_xho_swe_jpn_alb_uzb_bat_bsq_igb_ewe_hin_swt_est_rom_tsn_bem_afr_tml_glc_ses_geo_prs_dut_mly_amr_mlt	-0.0768156881327963	-0.172378686218264	0.863514404118905
89	slo_afr_scr_lit_knd_tsn_nor_mly_amr_wly_tsw_ewe_uzb_prs_sun_tha_bul_ind_kor_mao_bos_eng_ctl_amh_fin_guj_ses_owc_lda_heb_bat_urd_igb_cnt_por_ven_akn_rom_dyu_grk_swe_aeg_ger_azi_moo_rus_swt_yor_est_qcu_dut_aze_anl_gam_ben_tur_mlt_bam_arw_fre_sid_bsq_pol_lat_tag_ita_mnd_mol_mcd_pan_zul_hun_cze_geo_xho_tig_tml_jpn_sod_ukr_krd_alb_svk_cic_dgb_hau_swa_glc_fbf_hin_chh_spa_jav_bem_vie	-0.217945721753472	-0.559580164633476	0.577111080114822
90	svk_rus_ctl_arw_jpn_bat_uzb_mol_urd_wly_krd_tur_tsn_glc_fbf_ger_mao_guj_ben_kor_cic_alb_bsq_slo_akn_vie_tig_ukr_ewe_qcu_pol_eng_scr_sod_chh_lit_fin_mnd_xho_tml_bem_geo_mcd_knd_yor_sun_dgb_lda_por_prs_bam_spa_dyu_hun_bos_ven_tag_ses_swt_aze_tsw_grk_mly_igb_ind_aeg_hau_dut_swa_zul_owc_gam_sid_nor_tha_fre_cnt_pan_hin_ita_amr_jav_lat_moo_heb_mlt_rom_cze_amh_swe_bul_anl_est_afr_azi	0.114501855980414	0.357523080321546	0.721510337833287
91	dut_mol_lit_cic_ukr_sid_tig_mlt_jav_amr_pan_sod_fin_bam_tsn_ctl_jpn_aeg_svk_ses_knd_bsq_grk_slo_hin_glc_aze_igb_ben_ewe_mnd_owc_dyu_heb_vie_guj_swe_eng_mcd_scr_dgb_hun_ita_azi_fbf_xho_zul_prs_fre_alb_amh_swa_mly_bos_tur_gam_tha_yor_geo_chh_qcu_por_akn_rus_hau_lat_krd_sun_afr_bem_tsw_ven_ind_cze_bat_arw_lda_pol_swt_uzb_cnt_tag_anl_bul_mao_ger_wly_tml_moo_spa_kor_nor_urd_est_rom	0.270255419159939	0.604269621125476	0.547135728784182
92	tsn_alb_est_hun_swe_bul_glc_gam_mol_ger_fre_tag_amh_bat_urd_cze_nor_ven_swa_ind_knd_sid_eng_svk_igb_amr_bam_lat_ben_tsw_prs_kor_mlt_lda_owc_ita_qcu_sun_mao_hin_xho_mcd_ewe_rus_ses_guj_sod_akn_tig_zul_scr_pan_rom_fbf_dgb_fin_hau_dut_vie_heb_uzb_bsq_por_grk_tur_swt_anl_cic_moo_pol_ukr_mly_tha_dyu_slo_jpn_chh_aeg_yor_jav_arw_krd_lit_aze_wly_ctl_tml_mnd_azi_cnt_bos_geo_bem_spa_afr	0.158677526703829	0.410650536329642	0.682273409640475
93	amr_urd_tag_wly_prs_grk_ses_chh_owc_bat_por_rus_uzb_amh_alb_ctl_tur_bul_fre_lat_moo_swa_est_sod_svk_igb_azi_ven_kor_jpn_zul_mly_knd_gam_ben_aze_bos_hin_fbf_tml_lit_slo_bem_hau_rom_swt_dyu_ind_cze_geo_mol_ger_bsq_ewe_dut_nor_mlt_sid_dgb_eng_glc_cic_swe_heb_tha_qcu_pan_sun_yor_mao_aeg_afr_mnd_fin_arw_guj_krd_xho_lda_ita_tsn_scr_tig_hun_cnt_mcd_pol_bam_akn_tsw_anl_ukr_spa_vie_jav	0.544090053575041	1.24918316968266	0.214733092335544
94	uzb_lit_ewe_jpn_cic_por_ven_afr_tig_vie_swa_pol_hin_bam_hau_lat_tsn_pan_akn_alb_glc_jav_scr_ukr_guj_nor_heb_tsw_hun_mol_tha_bat_igb_aeg_tag_geo_fin_eng_cnt_grk_cze_amr_knd_bsq_mcd_rom_gam_krd_moo_kor_sod_sid_svk_fre_swe_ctl_sun_ben_ita_tml_amh_owc_xho_ger_mlt_wly_anl_urd_est_bos_prs_zul_mly_chh_fbf_bem_ind_rus_yor_spa_swt_dgb_slo_ses_tur_qcu_dut_lda_mao_dyu_bul_aze_azi_mnd_arw	0.419231549829918	1.00831236937126	0.31592079611094
95	ind_bat_swe_ctl_ita_glc_yor_arw_slo_tha_ukr_bam_mly_chh_lat_mcd_hin_fbf_afr_tml_jpn_ger_aeg_uzb_rus_prs_lda_amr_fin_ven_moo_igb_cic_bul_cze_grk_ses_amh_sid_bos_tag_nor_ben_pol_svk_mnd_mol_kor_ewe_jav_dyu_mao_tur_xho_guj_bem_scr_geo_sun_alb_lit_tsn_gam_qcu_dgb_hau_swa_pan_est_sod_akn_aze_por_anl_vie_mlt_bsq_tig_heb_rom_wly_krd_hun_zul_swt_eng_tsw_urd_cnt_owc_spa_dut_knd_fre_azi	0.0628599268072767	0.161662901555085	0.871922019190746
96	mly_est_bam_lat_ger_azi_wly_cnt_tha_tsn_tig_tsw_owc_spa_zul_mnd_akn_moo_ctl_swe_yor_mao_amr_grk_urd_arw_cic_aze_mcd_hau_tur_guj_swa_qcu_chh_cze_scr_hun_bos_anl_jav_bsq_gam_vie_por_kor_fin_dyu_glc_tag_sod_xho_aeg_fbf_sun_svk_ind_ven_afr_sid_eng_knd_jpn_hin_dgb_fre_krd_rom_uzb_mol_slo_prs_bem_ewe_lda_bat_igb_ben_amh_ita_nor_mlt_ukr_dut_pan_geo_heb_alb_pol_swt_ses_bul_lit_tml_rus	-0.731247107238274	-1.95438497592896	0.0536594155768533
97	eng_aze_mnd_mao_akn_uzb_owc_anl_amh_dut_amr_ita_geo_cic_tsw_dyu_est_cze_krd_swt_ctl_sun_slo_bat_cnt_zul_alb_arw_rus_ukr_mlt_vie_svk_lat_sod_xho_rom_ind_knd_tur_pan_yor_swa_bem_jpn_guj_chh_gam_moo_tig_glc_fin_tha_mol_bul_hin_grk_igb_tml_fre_qcu_tag_urd_aeg_mcd_lda_ses_mly_tsn_ben_jav_scr_fbf_kor_ven_bos_dgb_swe_pol_ewe_bsq_nor_por_spa_lit_azi_wly_afr_hau_sid_hun_ger_bam_heb_prs	0.200757254509777	0.467766601647069	0.641045812365746
98	ses_azi_est_ind_pol_aeg_yor_bsq_amh_cic_vie_fin_krd_bem_guj_heb_swa_spa_mnd_mly_hin_por_tml_slo_mcd_bam_gam_ben_dyu_sid_amr_arw_scr_pan_uzb_tsn_grk_dgb_afr_xho_geo_rom_ger_chh_ven_fre_zul_mao_tur_mol_glc_bos_sun_akn_fbf_nor_urd_rus_jpn_lit_aze_hau_kor_prs_qcu_tag_owc_cze_mlt_svk_wly_moo_ewe_tha_igb_ukr_sod_hun_alb_lat_bat_bul_ctl_anl_knd_tig_lda_eng_ita_jav_cnt_dut_swe_tsw_swt	-0.1915835629861	-0.489180974227007	0.625865325217506
99	zul_sid_prs_rus_afr_moo_cic_fre_vie_mol_bam_est_tur_wly_hau_rom_yor_lat_geo_chh_dut_spa_ita_owc_por_bat_tml_fbf_ukr_mao_guj_gam_hun_igb_kor_tig_qcu_nor_sun_ctl_xho_aeg_cze_bem_jpn_tsn_heb_uzb_pan_dgb_sod_krd_cnt_bos_amh_ses_ewe_scr_bsq_slo_ger_azi_knd_swa_swe_ind_mly_pol_lda_hin_fin_ven_tha_grk_alb_eng_tsw_swt_svk_amr_arw_mlt_dyu_glc_mcd_mnd_bul_urd_ben_aze_tag_jav_akn_anl_lit	-0.474578993913315	-1.10357668099055	0.272624171013064
100	anl_lat_pan_krd_mlt_cze_hun_cnt_moo_pol_tsn_svk_amr_tsw_ven_dyu_sod_kor_wly_fin_tml_vie_tha_slo_spa_arw_ger_rom_ita_mao_mly_zul_eng_ben_ewe_bat_dut_azi_lda_bul_chh_gam_jav_hin_tur_bos_aze_owc_fre_urd_lit_glc_ukr_bam_grk_swa_amh_prs_afr_xho_yor_ind_guj_aeg_sid_ctl_geo_est_tag_qcu_nor_bem_dgb_mcd_igb_swe_cic_mnd_sun_hau_rus_alb_por_swt_tig_mol_bsq_ses_jpn_knd_akn_fbf_uzb_heb_scr	-0.164506870877021	-0.403087274035515	0.68780920003781
101	lit_mcd_hau_wly_dut_por_ses_hin_grk_amr_afr_bsq_tsw_ind_swa_ben_fin_tig_slo_azi_eng_rom_zul_ger_anl_ita_kor_moo_tsn_chh_svk_vie_mao_arw_jav_owc_tml_urd_krd_prs_ctl_mnd_sid_swt_mlt_guj_lat_uzb_akn_rus_bos_pan_scr_gam_tag_geo_glc_xho_cnt_yor_ukr_sod_bul_fre_pol_igb_sun_ven_hun_bat_spa_fbf_bem_bam_amh_qcu_cze_knd_dyu_jpn_aeg_dgb_nor_tur_aze_tha_alb_mly_heb_lda_est_cic_ewe_swe_mol	0.226761069914025	0.565494857689697	0.573099019211092
102	fin_aze_vie_lat_jav_amr_amh_uzb_sun_tml_xho_ind_ven_gam_eng_tur_mao_ben_cze_rus_bat_krd_est_glc_ita_heb_bsq_tag_dyu_moo_igb_qcu_ctl_mlt_aeg_zul_tsw_hun_anl_tha_akn_swt_nor_knd_ewe_grk_slo_ger_azi_pan_dut_swe_guj_bos_dgb_fre_bem_prs_hau_mly_fbf_ses_ukr_afr_kor_cnt_sid_sod_spa_rom_tsn_owc_scr_arw_por_jpn_urd_wly_geo_svk_chh_mcd_pol_mnd_bul_yor_lit_mol_bam_cic_alb_hin_swa_lda_tig	-1.19024558269397	-3.14980800059094	0.0021974516253865
103	igb_eng_lat_tur_ctl_mol_yor_bat_lda_slo_mnd_ind_jpn_dut_scr_amr_akn_tsn_ewe_amh_bsq_knd_ukr_cnt_fbf_vie_tag_wly_gam_bam_geo_ita_zul_glc_hun_fre_prs_mao_hin_aeg_bos_anl_mly_urd_mcd_lit_ven_grk_alb_pol_fin_cic_pan_heb_aze_tsw_qcu_bem_est_spa_bul_krd_hau_azi_sid_sod_rus_tig_afr_rom_guj_kor_ben_swa_jav_tml_arw_cze_chh_sun_ger_tha_svk_owc_xho_mlt_uzb_dgb_ses_swe_swt_dyu_nor_moo_por	-0.245262156390003	-0.611115633045627	0.542613863614832
104	tsn_rus_dyu_uzb_gam_mlt_ven_chh_bul_geo_aeg_pan_hau_est_mcd_sun_amr_rom_scr_owc_yor_zul_fbf_swe_vie_knd_urd_mnd_moo_fre_lda_mao_amh_ses_bem_jav_tag_aze_spa_sid_slo_svk_glc_jpn_bam_qcu_prs_wly_ger_krd_tml_mol_bsq_ctl_tha_ita_fin_ewe_xho_mly_kor_tsw_swa_lit_pol_guj_cnt_ben_dgb_hun_akn_sod_alb_lat_heb_cic_dut_ukr_bat_igb_eng_por_hin_bos_cze_anl_ind_azi_grk_tig_nor_arw_swt_afr_tur	0.211584018412867	0.504289144780184	0.615250891436876
105	guj_swa_knd_geo_prs_heb_tur_rus_mcd_mol_owc_fre_qcu_ven_jav_bam_sid_swt_zul_yor_uzb_ses_bos_hun_cic_ukr_azi_ita_bat_eng_dut_akn_dgb_anl_sod_vie_swe_bem_tml_cnt_igb_amh_rom_tsw_lat_tsn_ewe_chh_amr_dyu_alb_tha_urd_jpn_slo_por_krd_bsq_pan_spa_aeg_mlt_afr_est_svk_kor_hin_mao_bul_grk_fin_ben_ctl_cze_arw_ind_glc_ger_wly_fbf_hau_mly_pol_nor_xho_moo_tig_tag_gam_lda_sun_mnd_scr_lit_aze	0.606608994604405	1.43871289225819	0.153588912111543
106	rus_amr_cze_sod_ven_grk_tsn_tha_bul_aeg_rom_ger_fre_wly_swt_mcd_ses_lda_hun_tag_tur_xho_swe_dyu_lat_est_geo_por_svk_chh_sid_fin_owc_zul_ewe_glc_mol_hau_prs_ben_mao_uzb_jav_urd_ukr_qcu_mnd_pan_spa_bem_tml_bsq_ind_cic_arw_krd_jpn_mlt_tsw_ctl_azi_guj_aze_yor_mly_knd_gam_cnt_alb_bam_dgb_igb_afr_eng_sun_scr_moo_lit_vie_swa_akn_fbf_amh_ita_pol_kor_dut_bos_heb_hin_bat_nor_anl_slo_tig	-0.0109978049606618	-0.0266246306395337	0.978816176058838
107	hin_ewe_ctl_heb_rus_est_glc_gam_nor_cze_rom_kor_swa_aze_geo_ita_scr_eng_dut_wly_tur_ukr_sun_jav_ses_tha_guj_grk_afr_bat_bsq_qcu_por_tig_pan_slo_mcd_fre_mol_uzb_aeg_dyu_lda_lit_sid_xho_bem_mnd_owc_ven_knd_lat_amr_mlt_vie_anl_spa_krd_tml_bos_ben_fbf_mly_zul_swe_swt_igb_alb_ger_svk_prs_arw_cnt_tsw_hun_pol_tsn_akn_tag_bam_sod_moo_jpn_bul_yor_azi_hau_urd_fin_ind_mao_amh_dgb_cic_chh	-0.740644986350883	-1.81135194418156	0.0733145210709767
108	slo_moo_fin_heb_ukr_rus_tha_afr_qcu_anl_mol_dut_mnd_ses_wly_grk_gam_azi_kor_bam_bsq_urd_sid_lit_bat_mao_uzb_vie_jav_nor_swa_igb_ger_swt_bos_geo_xho_arw_est_amh_yor_svk_hau_ven_aeg_pol_tur_krd_guj_tag_pan_eng_swe_jpn_bul_lat_cic_mlt_owc_hin_cnt_bem_scr_zul_amr_aze_ctl_ita_ewe_ben_lda_hun_tsn_chh_knd_tig_cze_mcd_sun_por_glc_tml_ind_prs_akn_sod_spa_fre_tsw_rom_alb_mly_fbf_dgb_dyu	0.129979011130974	0.301501839139767	0.763704979645814
109	alb_ita_est_glc_bul_sod_rom_sun_amr_bos_chh_gam_lda_hin_scr_wly_fre_tig_ewe_ind_bem_urd_geo_eng_igb_pan_bat_swt_aeg_azi_vie_ven_por_mlt_jpn_kor_dyu_heb_anl_cic_cze_swe_guj_nor_xho_grk_sid_akn_tha_spa_lat_pol_yor_aze_hun_amh_swa_cnt_tur_owc_arw_bam_ses_ctl_slo_rus_mol_ben_knd_zul_tsw_bsq_hau_fbf_tsn_dut_uzb_mcd_jav_dgb_afr_fin_tml_mnd_mao_krd_ger_svk_moo_qcu_ukr_mly_lit_tag_prs	-0.568457868403845	-1.50220393765422	0.136432430607465
110	lit_pol_bam_fbf_fre_prs_zul_alb_mly_sun_tur_fin_ita_sod_bsq_geo_tha_ukr_akn_rom_hau_krd_ewe_vie_tig_spa_yor_uzb_jav_pan_igb_urd_nor_mlt_bos_mao_owc_mnd_est_swe_wly_aze_arw_lat_mol_amr_cnt_tag_kor_hun_eng_dut_hin_cic_dgb_knd_sid_ven_bul_dyu_heb_grk_qcu_lda_por_svk_azi_rus_gam_moo_ctl_ind_bat_tml_scr_slo_aeg_chh_cze_jpn_bem_swa_tsw_guj_mcd_swt_amh_xho_afr_ger_tsn_ben_anl_ses_glc	-0.236227004606373	-0.545041241202944	0.587029886148045
111	svk_chh_igb_sun_scr_alb_swt_ewe_cze_tur_afr_zul_dgb_bem_swa_krd_pan_anl_dut_azi_mlt_moo_mcd_vie_ses_mao_ger_cic_aeg_ben_bsq_tag_xho_nor_eng_wly_jpn_lat_bul_amr_cnt_hun_fbf_ita_rom_bos_glc_mnd_heb_tml_lda_urd_yor_uzb_knd_geo_slo_mol_guj_qcu_jav_gam_lit_amh_bat_mly_grk_swe_fin_aze_tsn_hin_ctl_est_arw_tsw_owc_dyu_sod_tig_bam_tha_fre_spa_kor_rus_ukr_prs_akn_hau_pol_ind_por_ven_sid	0.27538448595445	0.679039435875124	0.498799325276964
112	arw_krd_anl_tag_bul_zul_alb_glc_eng_cnt_ind_spa_ita_scr_jav_por_wly_prs_bat_rom_pan_grk_swa_sod_aze_hau_ben_dyu_mol_tsw_swt_pol_dgb_vie_fbf_amh_tsn_svk_afr_tig_qcu_amr_bam_hin_heb_fin_bos_igb_mlt_cze_akn_cic_ven_est_guj_geo_jpn_ukr_mao_xho_tur_owc_tha_rus_chh_sun_uzb_lat_bsq_knd_aeg_dut_mcd_moo_mnd_ctl_fre_yor_nor_ger_lda_urd_mly_swe_azi_kor_bem_ewe_gam_sid_lit_hun_ses_tml_slo	0.858385390658054	2.00540148010943	0.0478264649203172
113	tha_arw_fre_anl_guj_sun_fbf_bem_dut_mcd_nor_alb_heb_uzb_lat_est_hin_azi_tag_ind_geo_amr_tsn_scr_amh_dgb_tsw_ctl_mlt_zul_spa_grk_mao_hun_tml_dyu_por_moo_xho_akn_rus_pan_urd_ger_krd_sod_mly_vie_afr_gam_fin_rom_prs_bsq_tig_tur_aze_slo_owc_jpn_ukr_hau_yor_cic_swt_mol_swe_ben_ven_jav_pol_mnd_lda_bam_ses_knd_igb_eng_bul_qcu_bos_ewe_bat_svk_cze_kor_ita_cnt_aeg_lit_chh_wly_sid_swa_glc	-0.151440656640049	-0.335975389723745	0.737646250200029
114	tha_alb_moo_yor_mly_anl_arw_swt_knd_sod_ita_sid_hau_mcd_guj_hun_jpn_ukr_tig_swe_dgb_wly_vie_jav_cnt_nor_kor_lda_por_svk_heb_spa_bsq_mnd_owc_slo_bat_ind_bam_mol_ses_tsw_fre_bem_mlt_azi_dut_rus_tml_cze_lit_scr_qcu_mao_igb_ven_swa_amh_cic_aze_tsn_prs_afr_zul_pol_aeg_fbf_sun_xho_krd_lat_ger_geo_eng_tur_bos_urd_akn_tag_uzb_fin_chh_rom_amr_ewe_dyu_bul_grk_ctl_ben_glc_est_gam_pan_hin	0.342243866451003	0.795513108789818	0.428340837220107
115	grk_cze_geo_amr_svk_sid_fin_xho_tha_mnd_ses_swe_hun_tml_pan_tag_wly_anl_eng_tsw_sod_aeg_aze_nor_tsn_owc_fre_yor_chh_pol_zul_est_ben_slo_sun_mao_uzb_heb_alb_urd_fbf_jav_gam_ind_qcu_scr_amh_bam_moo_bem_glc_por_swa_hin_hau_bul_dgb_arw_guj_ven_cnt_cic_rus_kor_bat_ukr_prs_swt_bsq_lit_knd_ewe_ger_mol_ctl_afr_krd_mlt_bos_mcd_vie_mly_dut_lat_akn_lda_azi_tur_spa_rom_tig_ita_igb_dyu_jpn	-0.582190521274127	-1.69566295700436	0.0932952017325481
116	alb_lda_cze_krd_lat_heb_bem_amr_est_ind_ewe_anl_ses_uzb_ger_tha_rus_mol_ita_sid_swt_eng_jpn_qcu_sun_tsn_mcd_cnt_ctl_mnd_guj_moo_geo_igb_fin_nor_fre_aze_spa_bos_wly_swe_pan_amh_vie_svk_akn_dgb_rom_knd_dut_mly_bat_fbf_slo_bul_hau_chh_jav_dyu_mao_tag_hun_aeg_pol_urd_hin_swa_sod_tig_glc_azi_kor_prs_ben_por_grk_bsq_mlt_gam_xho_tsw_cic_tur_lit_tml_arw_bam_zul_owc_ven_afr_yor_scr_ukr	0.010451589101194	0.0268229875697226	0.978658391951117
117	mly_jav_cic_azi_ind_rus_rom_cze_ukr_tur_tsw_swe_guj_ewe_jpn_gam_bos_amr_akn_hin_svk_hun_bul_scr_swa_bam_lit_prs_mnd_moo_dut_arw_mao_zul_tha_urd_glc_eng_nor_amh_pol_xho_geo_knd_aeg_wly_fre_dgb_bem_aze_tsn_mol_swt_kor_ita_chh_sid_igb_mcd_heb_anl_tag_owc_krd_ses_fbf_ctl_sun_ben_lat_mlt_vie_sod_ger_tml_slo_grk_tig_cnt_fin_por_est_spa_afr_alb_dyu_hau_pan_bsq_yor_bat_lda_uzb_qcu_ven	-0.313921723204077	-0.814773613522153	0.417283487870993
118	jav_tsn_cnt_owc_svk_knd_xho_amr_sun_fin_tml_ita_dgb_yor_arw_azi_cze_lda_tig_kor_scr_dyu_geo_pan_grk_tsw_prs_ses_ewe_swt_swa_igb_ind_mao_bem_nor_qcu_zul_lat_aze_ukr_sid_lit_eng_krd_sod_afr_dut_bos_hin_aeg_vie_swe_akn_slo_uzb_moo_mly_ben_ger_est_hau_bul_mnd_mlt_mcd_ven_amh_rus_fbf_gam_wly_jpn_ctl_por_pol_bam_hun_mol_heb_fre_glc_tur_cic_tag_alb_bsq_tha_chh_anl_spa_rom_bat_urd_guj	0.347968902957406	0.913321277337583	0.363435298278773
119	lat_tag_pol_rom_slo_mao_eng_kor_qcu_krd_cze_yor_fre_afr_jav_glc_ben_amh_cnt_wly_hin_ger_aze_mnd_dyu_bam_fin_lit_moo_fbf_por_anl_heb_gam_est_lda_bos_svk_tur_swe_dut_sun_cic_ukr_nor_tha_amr_bat_igb_pan_bul_bem_dgb_sod_mol_hun_knd_tml_grk_vie_tsw_scr_ses_mly_geo_jpn_bsq_ven_urd_swa_spa_tig_guj_chh_ita_alb_tsn_mlt_uzb_prs_ind_ewe_hau_arw_swt_aeg_xho_sid_rus_owc_zul_ctl_mcd_azi_akn	-0.328638260464175	-0.77148922658929	0.442372859082991
120	slo_spa_svk_cze_amh_glc_ven_tur_swe_xho_qcu_zul_bem_ewe_mcd_gam_jpn_krd_swt_scr_fbf_bat_ita_tig_hin_cnt_tsn_igb_sod_cic_mly_ben_aze_amr_owc_urd_pan_mnd_tha_hun_heb_chh_por_bam_wly_bul_fre_afr_ukr_ses_akn_fin_dut_azi_tsw_anl_prs_ctl_mol_yor_guj_est_mlt_vie_rus_lit_dyu_grk_uzb_geo_bsq_lat_aeg_ger_kor_lda_arw_rom_swa_alb_bos_eng_tag_knd_sid_hau_moo_nor_pol_ind_sun_dgb_tml_jav_mao	-0.0151285747480472	-0.0369828466686472	0.970577951429047
121	ben_grk_rom_sid_ses_tag_hau_swt_bat_prs_geo_vie_jpn_anl_spa_lda_mao_kor_afr_amr_bem_krd_hun_tml_cic_ewe_jav_ven_sun_cze_ctl_qcu_tur_mnd_hin_scr_swe_pol_dut_gam_tsn_fbf_slo_dgb_bos_mly_sod_bul_fin_lat_owc_ind_mcd_ger_zul_alb_akn_swa_heb_ukr_tha_svk_pan_arw_tsw_glc_xho_cnt_tig_aze_ita_yor_bam_moo_wly_est_bsq_eng_mol_nor_knd_fre_azi_rus_chh_uzb_lit_aeg_amh_igb_mlt_dyu_urd_guj_por	0.103106793411613	0.275231470936502	0.78374897529649
122	prs_tig_arw_lda_amh_afr_mao_gam_grk_tag_bem_rus_ewe_sod_swe_fbf_sid_yor_ven_spa_jpn_kor_eng_mnd_fre_alb_cnt_uzb_vie_bat_swt_cic_rom_mol_tur_tsw_tsn_heb_tml_jav_bos_lat_por_chh_tha_ses_cze_bsq_wly_ind_geo_hin_mly_anl_dgb_swa_aze_pan_hun_moo_ben_mcd_est_hau_ukr_ger_ita_amr_owc_akn_krd_lit_xho_slo_bam_mlt_qcu_knd_guj_sun_pol_nor_ctl_urd_dut_dyu_igb_svk_azi_aeg_scr_glc_zul_bul_fin	0.0956207789634001	0.217656711962413	0.828173432868912
123	zul_lat_ukr_slo_sid_cze_wly_mao_est_svk_afr_dgb_ind_dyu_dut_tag_knd_jav_xho_nor_cnt_ben_moo_mcd_por_gam_sun_heb_cic_ewe_tsn_grk_kor_amh_ger_qcu_aze_spa_swt_anl_bsq_vie_swe_fbf_prs_azi_tur_bos_scr_bam_bem_fin_bat_akn_bul_swa_hin_chh_eng_mol_aeg_hun_rom_mlt_sod_pol_uzb_ctl_geo_tig_rus_ita_jpn_pan_mnd_glc_tha_urd_tml_ses_tsw_owc_hau_fre_guj_yor_lda_arw_amr_ven_alb_lit_igb_mly_krd	0.012945370848904	0.0346648400861172	0.972421291748243
124	tag_uzb_tsn_ind_zul_est_bsq_swt_ita_tsw_nor_anl_afr_cnt_owc_krd_ven_qcu_igb_sun_geo_ses_jav_hun_grk_chh_fre_swe_jpn_tig_sid_heb_pol_knd_mnd_fbf_xho_cic_yor_aeg_eng_sod_glc_ctl_arw_lit_rom_rus_tur_dyu_dgb_urd_prs_ewe_mao_pan_scr_azi_aze_hau_moo_bul_mlt_fin_vie_lat_mcd_ukr_hin_por_spa_ger_kor_alb_mly_lda_bem_amr_amh_akn_mol_gam_bos_slo_wly_ben_swa_svk_bat_guj_tha_tml_cze_bam_dut	0.572387840499702	1.53860551553527	0.127296231386859
125	svk_rus_cic_sun_scr_mnd_ita_urd_fbf_geo_slo_grk_akn_ger_bul_igb_owc_mlt_glc_tur_fin_tml_kor_dyu_chh_sid_anl_ses_hin_sod_xho_mol_hau_por_krd_aeg_ind_bam_wly_amr_tsw_dut_bem_knd_eng_uzb_mcd_gam_ben_lit_spa_nor_jpn_bos_ctl_amh_guj_alb_heb_swa_fre_afr_pan_prs_pol_arw_hun_bat_bsq_mly_yor_tag_jav_swt_est_cnt_mao_ukr_dgb_ewe_ven_tha_moo_lda_swe_azi_zul_qcu_tsn_cze_tig_aze_lat_rom_vie	-0.480649689261103	-1.25315267233596	0.213291685760628
126	bul_tsn_fin_ind_eng_lit_jav_hau_alb_nor_kor_ger_uzb_ukr_pan_ctl_dyu_tur_bat_bem_knd_est_lat_sod_swa_wly_igb_tig_slo_prs_azi_hun_amh_qcu_urd_afr_pol_tha_amr_tml_xho_akn_spa_yor_arw_glc_sid_mnd_mol_dgb_geo_rom_aeg_jpn_grk_tag_lda_por_fre_ven_cnt_rus_owc_heb_tsw_gam_chh_zul_mly_ben_scr_guj_ita_krd_vie_sun_fbf_mlt_anl_cze_bam_mcd_moo_mao_swe_swt_bsq_ses_bos_hin_ewe_cic_dut_svk_aze	-0.0357422063554129	-0.0773488138226579	0.938512227573583
127	bos_chh_aze_amh_vie_uzb_pol_ven_fin_owc_dgb_fre_sod_gam_bam_cnt_alb_krd_ita_cze_prs_bem_scr_mao_bat_mlt_ukr_zul_wly_svk_swt_ind_ses_yor_ger_urd_sun_sid_glc_akn_ctl_amr_mly_geo_jpn_tsn_lit_por_bsq_rom_aeg_tha_heb_lat_grk_anl_arw_jav_tur_moo_knd_hau_azi_ewe_cic_bul_xho_kor_qcu_ben_mcd_est_tag_mol_hin_slo_swe_eng_dyu_dut_nor_spa_tsw_lda_tml_hun_pan_fbf_igb_mnd_afr_tig_rus_guj_swa	0.623713426298421	1.53037746379336	0.129317847362003
128	fbf_nor_bsq_yor_mao_azi_fre_akn_pol_amh_ita_ctl_mly_grk_cnt_jpn_moo_swa_geo_krd_svk_aeg_zul_rom_kor_tag_cic_cze_jav_anl_bul_tha_dut_knd_owc_alb_lat_sun_arw_bam_prs_bat_qcu_tml_amr_slo_ind_eng_est_guj_tig_dgb_uzb_swt_ewe_sid_ses_tur_tsw_hun_dyu_hau_mnd_fin_xho_mcd_igb_pan_scr_sod_por_bem_swe_ben_lit_aze_afr_ger_gam_chh_tsn_lda_ven_heb_glc_rus_spa_hin_wly_urd_mol_bos_mlt_vie_ukr	-0.0956466513060501	-0.226937646943233	0.820970326902235
129	tha_mly_fre_arw_hun_kor_afr_mlt_cnt_tig_azi_dut_bsq_lda_hau_dyu_ewe_tsw_amr_scr_bem_aeg_geo_ses_mol_bul_eng_amh_glc_ben_xho_tml_mao_rom_pan_tur_mnd_owc_uzb_aze_yor_krd_mcd_jpn_ger_anl_heb_guj_swt_ctl_jav_rus_tag_wly_cze_moo_alb_grk_gam_prs_ind_lit_pol_est_igb_ita_ukr_swe_vie_zul_swa_ven_fbf_bam_dgb_slo_chh_akn_por_hin_sun_urd_qcu_spa_knd_fin_lat_cic_sod_sid_bos_svk_nor_tsn_bat	0.232027036102693	0.530063910407675	0.597330908459726
130	tig_sod_rus_krd_bul_est_ewe_qcu_azi_ven_wly_arw_bem_jpn_hin_swe_hun_rom_tur_glc_mcd_lit_svk_afr_hau_por_aze_cze_ses_fbf_grk_amh_yor_tsn_tsw_sid_geo_zul_mly_urd_nor_lat_eng_igb_dyu_mol_mlt_uzb_jav_bat_ukr_bam_alb_spa_tml_bos_sun_knd_guj_fre_prs_tha_owc_gam_anl_fin_akn_slo_cnt_moo_mao_tag_swt_amr_xho_dgb_scr_lda_kor_dut_pan_mnd_vie_pol_cic_chh_ind_ctl_aeg_ben_bsq_swa_heb_ita_ger	-0.446802368796654	-1.04371158626855	0.299324283046233
131	aze_swa_scr_glc_amr_ita_hun_tsw_jpn_svk_mcd_krd_bsq_kor_cic_hin_pan_aeg_spa_swe_chh_fin_dgb_pol_bos_swt_knd_amh_moo_por_bam_cnt_fbf_ses_igb_dyu_gam_arw_uzb_tig_sun_qcu_sid_azi_nor_afr_lat_mly_wly_mnd_eng_mol_cze_ven_sod_ukr_jav_lit_akn_zul_ben_xho_anl_ewe_ctl_prs_grk_lda_bat_rom_heb_mao_tml_bul_urd_hau_yor_slo_rus_fre_guj_geo_ind_tsn_dut_tag_tur_tha_alb_est_ger_vie_bem_mlt_owc	0.494274253285632	1.26288273008071	0.2097885485533
132	mlt_nor_rus_est_dgb_rom_swt_lit_sod_mly_tsn_gam_kor_ben_mao_tsw_urd_mol_uzb_ven_bsq_fin_bam_grk_hau_anl_bem_heb_tml_lda_chh_xho_mcd_tha_ctl_yor_fre_geo_sid_owc_vie_aeg_moo_slo_knd_dut_krd_mnd_spa_pan_arw_ukr_jpn_akn_zul_tag_eng_por_aze_prs_tig_bul_afr_swe_tur_sun_azi_ger_fbf_igb_dyu_amh_qcu_swa_hin_bat_hun_ind_ita_ewe_cic_wly_alb_amr_lat_cze_ses_svk_bos_glc_pol_cnt_guj_jav_scr	-0.58716250809679	-1.46573976798743	0.146092142317056
133	lda_rus_yor_grk_moo_swt_mol_bam_swa_bem_dut_zul_mcd_knd_slo_alb_urd_fin_pan_vie_ita_pol_aze_lit_tsn_tig_jpn_glc_afr_nor_ven_cnt_geo_scr_chh_ukr_amr_mnd_ind_sid_hin_tml_akn_por_tur_sod_bsq_qcu_dgb_rom_mlt_tha_arw_spa_hun_amh_bos_jav_fre_ctl_anl_lat_sun_ben_prs_owc_uzb_hau_wly_tag_igb_guj_bat_ger_heb_xho_mao_aeg_est_eng_gam_bul_cic_mly_swe_tsw_kor_fbf_krd_dyu_cze_ses_ewe_svk_azi	0.404921197218264	1.04179415647548	0.300207822874812
134	sod_mlt_azi_gam_sun_glc_dut_fin_bos_cnt_tur_por_slo_aeg_krd_swe_owc_anl_bem_tag_akn_sid_mao_ewe_pol_geo_kor_eng_amh_tha_cic_yor_qcu_afr_dgb_urd_jpn_bat_swa_ses_igb_fbf_uzb_cze_dyu_pan_tml_xho_bam_grk_fre_hau_rom_ven_lda_mnd_prs_wly_est_chh_hun_knd_nor_mcd_vie_tsn_guj_scr_ben_spa_jav_ger_rus_moo_hin_bsq_lat_svk_swt_amr_zul_ita_ukr_bul_tsw_lit_arw_heb_ind_tig_alb_mly_aze_ctl_mol	-0.0147440675230285	-0.0362055569019203	0.971196055566279
135	cic_swt_tsn_jav_owc_rus_dyu_est_krd_pol_ger_akn_bat_dgb_nor_bam_bem_afr_wly_gam_moo_guj_mlt_kor_aze_mao_mnd_sod_mly_swa_uzb_azi_zul_eng_alb_ven_cze_chh_sun_hun_aeg_hau_ita_vie_cnt_ses_tig_lat_qcu_knd_ukr_ewe_arw_tag_fre_hin_bul_heb_urd_grk_anl_igb_swe_por_svk_pan_yor_amh_lit_glc_mol_fin_scr_sid_tur_tml_dut_ben_bsq_fbf_slo_bos_ctl_amr_xho_ind_spa_lda_tsw_jpn_geo_tha_mcd_rom_prs	0.626156129347954	1.88258939353198	0.0628822032242856
136	nor_fbf_jpn_eng_tml_chh_fre_aeg_cze_azi_lit_por_knd_tig_bam_ita_hau_bsq_swe_mcd_mly_vie_mao_svk_tsw_mol_ses_tha_tag_bul_dgb_amr_dut_lda_fin_ven_scr_moo_mnd_guj_geo_krd_tsn_cic_kor_dyu_grk_yor_amh_ind_rus_tur_uzb_ger_hin_ewe_xho_bat_est_arw_sun_alb_anl_pan_hun_ctl_urd_swt_prs_zul_slo_bem_owc_akn_aze_sid_ukr_bos_lat_gam_swa_jav_rom_mlt_heb_afr_igb_sod_glc_wly_spa_ben_pol_qcu_cnt	0.248417414346452	0.558270599887862	0.578001200581131
137	tml_ind_scr_sod_mao_heb_slo_uzb_wly_xho_rus_ita_pol_sid_aeg_mnd_bat_sun_fbf_jpn_ven_prs_cic_glc_est_bam_svk_dgb_amh_krd_anl_jav_mly_hau_igb_swt_cnt_bem_por_moo_tig_tag_geo_dyu_lit_ger_arw_mcd_zul_pan_hun_hin_lda_ctl_kor_azi_bos_tsn_aze_guj_urd_mlt_vie_qcu_swe_gam_tur_spa_tha_dut_nor_amr_fre_lat_alb_rom_grk_afr_chh_ewe_akn_fin_knd_mol_owc_eng_cze_tsw_bul_bsq_ukr_ben_swa_ses_yor	0.557081388418664	1.44743834947658	0.151136801223625
138	prs_tur_lat_owc_jav_ben_bos_tag_tig_slo_knd_krd_mnd_ctl_grk_bam_dut_swa_cnt_svk_alb_ger_mlt_rom_bem_cic_anl_pol_mcd_tha_xho_geo_tsn_gam_akn_fin_dyu_qcu_heb_guj_mly_nor_moo_sod_bat_vie_fre_jpn_mol_sid_aeg_uzb_ukr_ven_kor_azi_ses_zul_mao_cze_est_swe_urd_tsw_igb_ind_afr_fbf_chh_glc_bsq_pan_ewe_hau_eng_scr_hin_amh_por_arw_lda_lit_aze_tml_hun_rus_spa_ita_wly_yor_dgb_sun_swt_bul_amr	0.0517950661263183	0.124818884860598	0.900936344175537
139	amh_moo_wly_alb_mly_sid_swe_gam_yor_mcd_ind_tur_akn_jav_hun_bsq_dut_tag_mlt_lit_knd_kor_cze_chh_swa_glc_jpn_ven_qcu_swt_aze_rom_ukr_tml_bul_cic_pan_mnd_spa_ctl_slo_xho_amr_zul_svk_grk_tsw_ewe_mol_bam_lat_ger_arw_hin_heb_ses_prs_owc_ben_pol_vie_igb_tsn_por_mao_tha_eng_urd_bat_cnt_tig_fbf_fre_dgb_dyu_uzb_lda_anl_azi_bem_hau_fin_aeg_sod_scr_geo_nor_est_sun_rus_ita_krd_afr_guj_bos	0.547684260252519	1.48418338243872	0.141141755280518
140	azi_heb_tsw_moo_jpn_swt_chh_alb_tig_anl_lda_bos_bat_sod_aze_uzb_knd_krd_ita_amh_dyu_igb_pan_lit_gam_vie_jav_akn_fin_geo_ukr_amr_ven_tag_rom_ctl_swa_ger_cze_eng_spa_scr_prs_yor_wly_owc_slo_grk_pol_bsq_qcu_rus_svk_swe_tsn_fbf_ben_mcd_bam_aeg_sid_glc_tur_afr_ind_mnd_est_kor_nor_dgb_por_mao_tml_bul_hau_zul_guj_tha_mly_urd_mol_mlt_cic_bem_dut_xho_fre_sun_hin_arw_hun_cnt_ewe_ses_lat	-0.655470096737052	-1.69018017752353	0.0943429090794179
141	sid_heb_lat_ger_bat_mly_swt_gam_chh_ukr_fin_est_amr_bos_uzb_krd_cze_ben_grk_mol_pan_zul_tsn_hau_tsw_bsq_slo_fre_tur_igb_mlt_cnt_hun_moo_afr_dyu_wly_mcd_geo_vie_svk_lit_tml_rom_glc_alb_sun_bul_por_lda_akn_ctl_mnd_urd_kor_fbf_ind_guj_swa_jpn_aeg_dgb_dut_hin_azi_qcu_swe_ven_bam_knd_bem_mao_xho_spa_sod_ewe_arw_owc_tig_ses_tag_tha_nor_yor_ita_amh_eng_jav_anl_pol_prs_rus_aze_scr_cic	-0.242751110049741	-0.562279947160908	0.575278092816249
142	geo_fre_yor_bos_knd_bat_ses_amh_heb_dyu_jav_por_ind_wly_ewe_cnt_slo_mao_hin_uzb_glc_est_spa_hau_qcu_krd_jpn_tur_urd_bsq_pol_afr_svk_prs_bem_lda_cze_swa_vie_tsn_tml_alb_fbf_hun_sid_tag_eng_mlt_tig_chh_cic_ger_lit_amr_pan_mly_mol_ctl_gam_bul_akn_ven_grk_ita_sod_fin_guj_rom_tha_rus_sun_ben_anl_swt_bam_kor_aze_arw_mcd_aeg_lat_owc_ukr_dgb_azi_moo_scr_mnd_nor_igb_swe_tsw_zul_xho_dut	0.180284921823091	0.461157044561881	0.645762655700552
143	mao_tml_por_gam_akn_fin_swt_svk_nor_rus_igb_vie_ven_hau_xho_tha_swa_pol_cnt_lit_mly_dut_scr_jav_urd_yor_mcd_tsn_krd_prs_sid_geo_afr_guj_grk_aeg_pan_wly_mol_bam_bsq_ctl_bul_eng_moo_mnd_aze_alb_heb_tag_sun_tsw_azi_est_slo_bos_ben_ewe_rom_lda_fbf_swe_spa_hun_dyu_sod_anl_ger_mlt_kor_amr_fre_tur_ukr_tig_zul_owc_dgb_hin_ses_amh_knd_uzb_lat_qcu_ita_chh_cic_bat_bem_jpn_glc_cze_arw_ind	0.100750917948483	0.265580994200418	0.791149758689138
144	tsn_svk_bem_swe_hun_bsq_rom_sun_por_cnt_grk_tml_fre_jav_nor_yor_cze_slo_scr_jpn_guj_hin_hau_est_dyu_chh_tur_igb_mao_ctl_spa_gam_glc_ita_qcu_swa_sid_swt_aze_wly_zul_alb_pol_aeg_bos_geo_pan_mly_urd_amh_lat_heb_akn_knd_dut_ben_tsw_prs_azi_ven_tha_xho_arw_tag_cic_vie_owc_ger_ses_eng_bat_tig_ewe_uzb_lit_fin_mnd_ind_ukr_lda_krd_afr_mcd_sod_kor_bul_bam_rus_fbf_anl_amr_mol_dgb_moo_mlt	0.434094946803543	1.05208575857013	0.295486195177995
145	ukr_swa_bsq_bul_hau_heb_ses_cic_vie_dyu_bat_glc_est_ven_sod_owc_eng_amh_kor_lda_uzb_moo_tml_mlt_ctl_anl_bem_jav_hun_mnd_ita_lit_cnt_sun_nor_swe_afr_tsn_guj_dut_fbf_ind_azi_mcd_zul_fre_ewe_sid_wly_yor_prs_mly_grk_ben_bos_urd_swt_knd_spa_arw_aze_gam_tha_pol_rom_svk_amr_jpn_scr_mao_cze_fin_geo_dgb_chh_tig_bam_lat_slo_xho_pan_hin_qcu_por_tur_akn_alb_krd_tag_ger_mol_tsw_aeg_igb_rus	0.154543681057218	0.404680972619473	0.686641294593327
146	fre_grk_tig_spa_rus_zul_hau_sun_glc_pol_aze_mnd_sid_mlt_lda_fin_kor_ger_moo_afr_jpn_amh_bam_gam_bat_prs_est_mly_xho_vie_fbf_mcd_urd_cic_krd_ewe_bsq_lat_swe_bul_pan_wly_dyu_svk_chh_ita_akn_eng_por_swa_mol_ind_slo_arw_ven_tsw_sod_dut_tha_azi_qcu_hin_tsn_guj_tml_owc_rom_swt_heb_ukr_ben_mao_uzb_nor_knd_anl_lit_jav_yor_ctl_hun_bos_tur_alb_aeg_cze_scr_dgb_cnt_amr_tag_ses_bem_igb_geo	-0.528273555469126	-1.27002508379375	0.207244138782636
147	mol_prs_por_geo_igb_alb_jpn_ita_qcu_tha_cnt_bat_bul_scr_lda_rus_tur_rom_anl_vie_hau_glc_bos_hin_fre_pan_dgb_eng_sod_zul_ind_guj_urd_bam_krd_bsq_dyu_lat_aze_ben_knd_lit_amr_jav_ger_est_ukr_ewe_gam_dut_moo_xho_sid_owc_ven_wly_akn_tig_fbf_sun_tsn_swt_yor_nor_grk_arw_mlt_tml_spa_tag_cic_chh_mao_kor_mly_afr_heb_aeg_swe_cze_fin_mcd_ses_ctl_mnd_amh_tsw_bem_slo_hun_swa_azi_pol_uzb_svk	-0.997418996786133	-2.34383845044795	0.0212159932796364
148	afr_est_ben_akn_yor_hin_rom_tsn_pan_sod_tsw_sid_ger_bat_swa_ses_fbf_anl_cnt_zul_swt_guj_hun_qcu_prs_igb_urd_pol_kor_tig_jpn_lit_sun_moo_cic_vie_jav_azi_rus_owc_ind_dgb_amr_bos_fre_chh_hau_swe_heb_dut_mcd_mly_bul_bam_nor_tur_bem_cze_amh_aze_slo_mnd_ctl_geo_grk_knd_tha_eng_dyu_lda_tml_ewe_glc_aeg_fin_tag_xho_krd_mol_arw_uzb_spa_svk_gam_alb_mlt_ukr_wly_bsq_ita_ven_por_mao_scr_lat	0.162799912076998	0.407249366852887	0.684760705680808
149	rom_ewe_urd_por_prs_knd_ses_slo_lat_tha_swa_ger_tur_aze_ind_anl_bsq_ukr_xho_hun_fin_guj_kor_swt_jav_tsn_lda_hau_cnt_pol_fbf_heb_amh_igb_mol_sid_glc_bam_zul_bem_nor_aeg_dut_moo_spa_gam_eng_azi_sun_tig_akn_jpn_scr_tag_pan_cze_lit_vie_chh_afr_mly_ben_est_qcu_swe_wly_bat_grk_geo_dgb_owc_ven_mcd_fre_uzb_rus_alb_bul_mnd_dyu_mlt_yor_arw_ctl_krd_bos_sod_ita_hin_svk_tsw_amr_tml_mao_cic	0.228507961795332	0.551531350179699	0.582592264850063
150	glc_amr_knd_vie_tha_cze_est_uzb_mao_krd_swa_fre_qcu_gam_mlt_bul_geo_prs_aeg_jav_hin_ctl_lat_ewe_ven_mnd_ind_mly_jpn_amh_tml_tur_spa_moo_heb_cic_hau_bsq_cnt_scr_tsn_ses_sid_bem_dyu_bos_tig_slo_xho_mcd_rom_arw_svk_aze_swe_eng_owc_mol_bam_wly_sun_pan_guj_akn_lit_nor_azi_hun_tsw_yor_pol_ger_bat_urd_fin_rus_alb_por_ukr_ita_zul_tag_sod_lda_kor_chh_igb_afr_anl_swt_grk_dut_dgb_ben_fbf	-1.07839739545915	-2.86172676629658	0.00520449059069809
151	bos_tha_nor_jpn_ger_swt_xho_vie_heb_tag_dut_spa_urd_guj_aze_akn_jav_fbf_hin_grk_rus_chh_knd_lit_zul_prs_azi_est_scr_dyu_amr_geo_moo_pol_gam_tsn_tml_fre_bem_bam_sid_cnt_alb_anl_bsq_afr_mao_mnd_mol_ben_tig_ukr_eng_tur_bat_amh_sod_igb_slo_hun_lda_wly_glc_arw_mly_qcu_hau_owc_sun_krd_ctl_ewe_svk_cze_rom_kor_lat_uzb_yor_ven_por_fin_dgb_pan_ind_swa_cic_aeg_bul_ses_mlt_swe_mcd_ita_tsw	-0.461275656042247	-1.18929077174915	0.237352887037148
152	moo_swa_owc_qcu_amh_tig_tag_lda_prs_aze_hin_knd_ger_sun_cze_mly_akn_tml_bem_gam_bul_tsw_dut_afr_mcd_amr_tsn_mao_est_uzb_nor_wly_fbf_mnd_bat_lit_sod_dgb_rom_fre_ita_jav_anl_swt_fin_glc_tha_mol_alb_hun_scr_svk_krd_cnt_bsq_rus_lat_hau_chh_vie_ses_bam_mlt_dyu_yor_slo_igb_ewe_pan_geo_ukr_swe_ven_zul_ben_spa_ind_grk_por_guj_arw_ctl_tur_pol_kor_aeg_eng_azi_jpn_xho_heb_bos_sid_urd_cic	0.737613489777988	1.69051510557892	0.0942786337957829
153	bem_slo_cze_jav_tur_ukr_igb_zul_bsq_qcu_yor_mao_lit_aeg_mly_prs_sid_gam_grk_dut_ven_est_hun_hau_amr_ewe_swt_aze_tag_jpn_moo_sod_cnt_kor_chh_lda_hin_mnd_bat_nor_ind_glc_rus_eng_spa_urd_guj_afr_swe_bul_mol_xho_rom_fbf_tsn_arw_geo_azi_amh_owc_ben_fre_ita_bos_ses_alb_por_vie_ger_akn_cic_tml_swa_heb_ctl_dgb_mlt_bam_pol_lat_uzb_tsw_krd_dyu_scr_pan_tig_svk_mcd_knd_anl_sun_tha_wly_fin	0.366309806057553	0.826009055513565	0.410912990483249
154	ita_ctl_lda_moo_hin_svk_pan_zul_sod_tig_jpn_alb_krd_owc_ind_glc_tml_azi_ukr_uzb_geo_por_pol_swa_sun_est_arw_tsn_bat_dyu_qcu_amr_akn_swt_tag_hau_lit_fre_chh_lat_swe_bos_bul_mnd_mol_aeg_slo_kor_guj_aze_bsq_mcd_bam_afr_tsw_rus_tha_sid_fin_cze_gam_xho_mlt_nor_rom_mly_tur_dut_cic_fbf_anl_igb_knd_prs_cnt_ewe_ben_bem_ven_yor_grk_wly_ger_hun_dgb_heb_spa_eng_amh_scr_jav_mao_urd_ses_vie	0.201892943502699	0.567617540342407	0.571662444365821
155	eng_fre_alb_azi_fbf_hin_mao_moo_rus_pan_scr_mcd_swe_urd_gam_jpn_owc_yor_nor_geo_fin_lat_bem_ukr_ben_ind_tig_lda_svk_ewe_cze_tsw_tag_afr_ses_mlt_ven_grk_bsq_vie_ita_qcu_kor_uzb_mnd_por_ger_bos_heb_sun_pol_hun_krd_knd_swt_xho_rom_hau_bul_tur_est_zul_aze_wly_cnt_cic_dyu_amh_akn_chh_prs_ctl_swa_glc_tsn_anl_jav_guj_mly_dgb_sid_spa_bam_dut_mol_amr_sod_bat_slo_igb_aeg_arw_lit_tml_tha	0.899686946293486	2.44165072829421	0.0165117014440175
156	prs_yor_dyu_pan_uzb_afr_cnt_slo_grk_por_spa_bat_lat_sod_ses_kor_bam_hin_pol_scr_gam_nor_est_tur_cze_rom_wly_aze_ven_amh_bsq_tig_swt_chh_jav_aeg_heb_jpn_tag_mly_ben_fin_hun_moo_sid_tsw_krd_zul_bem_glc_ctl_igb_knd_owc_qcu_rus_ita_alb_swe_cic_guj_tha_dgb_mol_svk_geo_mcd_urd_ind_tml_tsn_vie_bul_azi_lda_mlt_ewe_fre_dut_arw_xho_eng_anl_swa_mnd_amr_hau_akn_lit_sun_fbf_ukr_bos_mao_ger	-0.745997429669385	-1.72349117023559	0.0881228594065183
157	urd_tsn_fin_kor_anl_yor_rus_tur_swt_moo_dgb_cze_pan_mnd_ses_swe_dut_mol_scr_vie_est_tag_bem_knd_geo_ger_lat_zul_wly_tig_amh_ita_bam_alb_guj_ewe_igb_ven_swa_bat_svk_heb_tsw_mlt_sod_qcu_prs_fre_rom_sid_hun_tha_slo_por_lda_akn_jpn_grk_ukr_bul_bsq_azi_sun_pol_mly_aze_aeg_fbf_amr_chh_tml_owc_ctl_uzb_nor_mao_jav_xho_afr_krd_hin_ind_ben_spa_gam_cic_glc_hau_cnt_dyu_mcd_bos_arw_eng_lit	-0.185213573413337	-0.52952184628807	0.597705287648883
158	alb_por_xho_fre_bat_aeg_tur_sod_bul_akn_nor_amh_hun_pan_fbf_yor_krd_jav_ger_aze_dut_mao_fin_lit_swe_cnt_grk_vie_tsw_afr_sun_svk_jpn_ukr_ben_amr_urd_azi_bsq_mnd_tag_ind_eng_ita_dyu_lda_bem_swt_arw_cze_spa_rom_zul_ven_mcd_owc_mlt_tha_hau_igb_pol_gam_hin_swa_dgb_ewe_knd_kor_qcu_tig_slo_mly_geo_tsn_glc_guj_bam_ses_rus_mol_sid_moo_scr_cic_prs_uzb_wly_lat_chh_bos_anl_est_heb_tml_ctl	0.103532503624437	0.239635033505527	0.811140567048893
159	fin_ind_amh_cze_scr_hau_geo_swe_amr_sid_bem_lat_jav_tsn_lda_aze_hun_slo_swt_rom_fre_sun_uzb_arw_dyu_mao_cnt_urd_dut_bul_ita_prs_wly_krd_anl_afr_guj_tml_pol_dgb_pan_tag_alb_ven_aeg_ukr_tsw_swa_yor_ewe_ger_tig_mol_qcu_fbf_jpn_sod_owc_heb_glc_knd_nor_rus_bat_xho_spa_mcd_moo_azi_grk_cic_mnd_eng_kor_est_svk_ben_mly_vie_igb_bam_gam_tur_bsq_chh_tha_hin_zul_akn_ses_por_lit_mlt_bos_ctl	0.652123398676107	1.68150222851561	0.0960207550236189
160	heb_cnt_tml_bsq_grk_mnd_glc_vie_bos_sid_tur_mcd_igb_knd_aze_azi_pol_bem_tsn_ven_ewe_bam_fre_bul_eng_sun_geo_guj_alb_mly_dut_uzb_prs_dyu_dgb_tha_cze_krd_scr_ita_ctl_cic_hau_chh_ger_sod_slo_tig_xho_rus_spa_swa_mao_afr_est_ben_svk_aeg_qcu_rom_owc_tag_hin_jav_jpn_moo_por_ind_fbf_nor_fin_anl_lda_tsw_swt_lat_wly_akn_hun_amh_mol_mlt_zul_swe_amr_yor_bat_arw_pan_urd_kor_ukr_lit_gam_ses	0.0715920849559592	0.187399994052605	0.851755275553493
161	bat_xho_bam_igb_lda_ctl_mao_tag_svk_swt_sid_kor_bos_akn_qcu_tsw_tig_fin_dgb_aze_sun_knd_geo_spa_bsq_tur_lit_krd_gam_fre_chh_glc_hin_azi_cnt_afr_jpn_dyu_pol_guj_fbf_nor_alb_wly_ind_rus_swe_heb_ger_amh_tha_sod_tsn_mol_ses_swa_owc_ben_cze_mnd_arw_ukr_vie_mcd_urd_prs_hun_zul_mly_hau_por_mlt_eng_uzb_aeg_anl_pan_est_slo_jav_scr_cic_lat_rom_yor_tml_amr_moo_dut_ven_ewe_bem_bul_grk_ita	0.157288048801079	0.405979440249127	0.685690303932938
162	ctl_aze_svk_eng_ind_hau_bul_igb_por_sun_arw_alb_dgb_mnd_heb_gam_rus_mly_krd_jpn_afr_qcu_nor_ven_ewe_bos_grk_geo_glc_xho_kor_mlt_knd_slo_spa_aeg_wly_scr_hin_mol_vie_pol_dut_tig_anl_azi_tag_guj_bem_bam_ses_amr_moo_est_uzb_mao_cic_cnt_amh_dyu_ben_cze_sod_bsq_ita_swe_fbf_akn_prs_sid_urd_lat_tur_tml_pan_chh_mcd_swa_tha_tsn_lit_ger_lda_ukr_fre_zul_tsw_bat_yor_swt_fin_hun_owc_rom_jav	0.509421313558598	1.33734268476931	0.184372480299276
163	grk_arw_xho_chh_ita_wly_knd_prs_anl_ewe_alb_jpn_ger_por_urd_mol_swa_scr_zul_hau_gam_spa_bam_tur_mcd_glc_rus_tha_dgb_eng_jav_tsw_lit_ind_sid_igb_uzb_ses_swe_pol_aze_tag_aeg_swt_cic_mnd_sod_fbf_nor_moo_vie_cze_fin_heb_ctl_qcu_azi_tml_hin_svk_dyu_tig_bul_kor_mly_est_slo_krd_rom_geo_bos_cnt_lda_afr_lat_mao_bat_sun_amh_guj_fre_mlt_pan_ven_ukr_akn_yor_dut_ben_amr_owc_bsq_hun_bem_tsn	0.134495134950659	0.343992958652931	0.73162813812714
164	rus_tig_bem_arw_grk_ven_ita_lat_sod_cic_tsn_dyu_chh_igb_svk_qcu_tur_cze_lda_ind_bos_owc_ses_azi_swa_amh_gam_moo_mly_urd_ewe_uzb_glc_krd_tha_fin_ger_fbf_prs_bat_aeg_ben_mao_tml_pol_nor_mcd_vie_akn_geo_hau_tag_pan_por_ukr_wly_alb_cnt_jpn_aze_mlt_slo_lit_dut_est_swe_ctl_heb_yor_hin_anl_guj_mol_sid_bsq_amr_spa_afr_zul_dgb_sun_xho_kor_fre_tsw_eng_rom_scr_knd_swt_bam_bul_hun_mnd_jav	0.16476366536379	0.370973273853535	0.711501148993293
165	tur_bam_dyu_glc_ven_scr_krd_aeg_kor_tag_cic_ita_prs_xho_grk_por_mnd_tsw_ctl_swe_ukr_ses_aze_bem_ewe_fre_rus_slo_chh_alb_ger_ind_qcu_guj_igb_tml_swa_nor_mcd_cnt_wly_heb_tha_knd_anl_bul_geo_bos_sun_fbf_bat_mao_uzb_mly_jav_est_sod_lda_gam_yor_pan_rom_urd_owc_lit_dut_vie_hau_akn_azi_dgb_fin_ben_eng_swt_hun_pol_afr_arw_jpn_amr_lat_tsn_mol_mlt_cze_spa_tig_moo_amh_sid_bsq_hin_zul_svk	-0.19487701575904	-0.446453273631934	0.656307696246136
166	guj_ses_jav_bul_qcu_cnt_dgb_fbf_nor_bat_cze_lda_ger_tsn_bos_dut_ind_ctl_est_uzb_ewe_ben_bsq_amr_sod_azi_mao_swa_slo_mol_owc_mcd_sid_rus_akn_moo_bam_igb_yor_aze_eng_tsw_vie_grk_tag_anl_lit_scr_jpn_lat_amh_zul_knd_afr_ita_tha_spa_fre_glc_pol_mnd_swe_xho_cic_pan_bem_krd_mlt_ven_tur_rom_urd_gam_heb_wly_arw_fin_tml_svk_dyu_aeg_hin_hau_sun_ukr_tig_mly_prs_swt_kor_chh_hun_geo_por_alb	0.0386880711258531	0.0866734347368745	0.931117433468222
167	est_alb_rus_gam_vie_tsn_urd_chh_igb_slo_tha_moo_hau_hun_bul_ukr_amh_amr_azi_swt_cic_arw_aze_knd_krd_dyu_mcd_anl_heb_ewe_jpn_ind_zul_fre_eng_spa_fin_ven_akn_lda_xho_mlt_jav_bam_mnd_owc_sun_nor_por_fbf_swe_mao_ses_sid_tag_mly_tur_yor_hin_afr_bat_pan_swa_aeg_pol_bsq_tsw_geo_prs_lit_tml_rom_ctl_dut_qcu_bos_grk_ita_cnt_sod_cze_glc_bem_svk_lat_ben_uzb_guj_dgb_ger_wly_mol_kor_tig_scr	-0.4215043201275	-0.977656941131158	0.330780353084594
168	spa_scr_bsq_amr_dgb_igb_glc_bul_mcd_rus_zul_mlt_mao_moo_lit_akn_afr_fin_tml_ven_slo_prs_krd_mly_bem_bam_hun_jpn_uzb_cic_swt_vie_est_swe_bat_pan_cze_anl_por_ita_sun_ben_heb_svk_guj_ctl_mnd_sod_eng_mol_urd_swa_kor_fre_alb_tsw_wly_dyu_tha_pol_aze_ger_tur_amh_hau_jav_ukr_tig_ses_rom_dut_owc_ind_gam_sid_hin_aeg_geo_azi_ewe_knd_bos_chh_cnt_nor_tsn_tag_fbf_arw_lat_xho_yor_qcu_grk_lda	0.0402172264559771	0.0992624389177453	0.921143551450363
169	jav_knd_lat_tsn_owc_slo_cnt_sod_hin_urd_kor_sun_gam_pol_ben_guj_dgb_lit_amr_tha_ewe_tml_sid_qcu_spa_uzb_ger_chh_mol_dyu_arw_tur_vie_moo_swt_bam_fre_bsq_pan_tag_amh_yor_est_rus_glc_tig_grk_heb_hun_fin_ukr_lda_ctl_nor_mnd_eng_aze_ven_scr_igb_akn_azi_mlt_bat_swe_swa_bem_krd_ind_dut_ita_mly_fbf_rom_alb_cze_mcd_svk_xho_afr_bos_jpn_por_geo_wly_tsw_zul_mao_cic_bul_ses_aeg_prs_anl_hau	-0.412374847877214	-1.01554382171046	0.312481440172198
170	fbf_hin_amr_geo_swa_slo_sun_gam_tig_anl_urd_cnt_rus_swt_chh_spa_tsw_alb_mlt_tsn_hau_rom_aze_glc_lat_grk_mnd_mly_bat_moo_bem_swe_sid_est_amh_qcu_ben_xho_por_lit_cze_nor_bam_dyu_fin_mcd_uzb_krd_ewe_dgb_tur_prs_vie_mol_hun_heb_ses_mao_akn_arw_ctl_svk_wly_lda_kor_yor_jav_tha_igb_bsq_knd_dut_sod_fre_tml_ukr_cic_zul_guj_ven_tag_bul_eng_owc_pan_jpn_ita_pol_bos_afr_aeg_azi_ind_ger_scr	0.374326541397692	0.963932288405479	0.337579676135571
171	swa_bem_akn_bat_chh_bam_dyu_ven_tag_ind_alb_eng_geo_yor_wly_jpn_fbf_owc_heb_mao_xho_cze_cnt_rom_anl_scr_lat_tur_sun_por_slo_swt_tsw_ctl_prs_fre_igb_azi_aeg_urd_knd_hun_est_jav_amh_glc_afr_vie_mol_qcu_fin_mnd_mlt_spa_dgb_svk_cic_pan_ita_amr_bos_rus_pol_kor_sod_guj_krd_grk_sid_bul_moo_hau_lda_ger_mly_ben_hin_tha_tml_aze_uzb_swe_ses_bsq_tig_tsn_zul_dut_nor_ukr_lit_ewe_arw_mcd_gam	-0.229800944928428	-0.526208696843885	0.59999588129822
172	sun_uzb_bem_nor_rus_ger_zul_mol_lda_scr_jpn_por_spa_alb_xho_qcu_cic_azi_igb_afr_ses_svk_eng_dgb_ctl_vie_prs_sod_swa_ven_tsn_heb_jav_mly_dut_mlt_rom_fre_guj_mao_tur_pan_lat_krd_mcd_chh_bat_akn_slo_swt_fin_lit_mnd_bul_bos_tml_aze_tha_aeg_geo_fbf_grk_wly_ind_ewe_knd_ben_yor_anl_cze_pol_ita_hau_owc_bam_hun_hin_kor_swe_amh_tig_gam_bsq_est_sid_urd_cnt_tag_tsw_amr_dyu_moo_glc_ukr_arw	0.641695149347184	1.48978482041875	0.139664517571218
173	bsq_vie_ger_tag_bat_dut_ctl_owc_rom_afr_glc_lat_kor_knd_ukr_por_jpn_pol_hun_hin_aeg_amh_igb_wly_mcd_mly_svk_sod_jav_urd_mnd_ind_xho_cze_ses_nor_bam_mlt_heb_krd_qcu_slo_tml_gam_arw_tsw_est_scr_ven_bem_swe_fre_ita_hau_sid_guj_tsn_moo_uzb_alb_aze_swt_amr_prs_ben_tur_lit_bos_rus_azi_lda_grk_fbf_cnt_swa_dyu_mol_mao_geo_ewe_spa_eng_sun_pan_anl_tha_yor_zul_chh_fin_akn_cic_bul_tig_dgb	-0.489404503346586	-1.15346368880612	0.251675965950812
174	geo_ses_ctl_krd_sun_rus_azi_tag_eng_hun_spa_mcd_dgb_sid_amh_prs_arw_dut_bos_akn_igb_knd_ewe_jav_urd_pan_amr_heb_ita_pol_chh_mao_vie_bul_bem_por_mnd_hin_mol_ukr_scr_cnt_owc_glc_zul_fbf_fin_swe_kor_guj_lda_ben_swt_qcu_tml_moo_cze_lat_fre_aze_dyu_afr_aeg_hau_ind_ven_est_mly_wly_tig_gam_svk_uzb_sod_mlt_anl_slo_xho_tur_tsn_tsw_bat_lit_yor_grk_cic_swa_jpn_tha_bam_nor_bsq_ger_rom_alb	-0.270541973156002	-0.643616091196965	0.521408417658209
175	swa_guj_krd_bul_owc_tur_swt_cze_lda_tig_ukr_cic_dut_sid_sun_geo_fbf_yor_aze_sod_tml_heb_zul_fin_eng_bsq_pol_nor_pan_amh_dgb_tsw_fre_svk_scr_tag_anl_mlt_cnt_jav_tsn_ctl_prs_moo_mcd_slo_rus_ben_lit_glc_lat_ita_bos_bem_alb_uzb_mnd_kor_ven_mly_bat_vie_ewe_chh_swe_tha_afr_dyu_aeg_hun_ger_ind_hau_ses_gam_hin_azi_mao_amr_por_wly_igb_akn_grk_est_xho_arw_rom_jpn_mol_qcu_spa_knd_urd_bam	-0.25013125781969	-0.568000094519101	0.571403727110617
176	cze_bam_jav_azi_krd_yor_grk_rus_tag_spa_swe_lda_anl_amh_tur_afr_wly_swa_mol_xho_rom_lat_ewe_urd_vie_ind_glc_scr_dut_sod_fre_owc_ukr_arw_gam_bem_tha_qcu_nor_prs_eng_est_mnd_amr_kor_heb_fin_ben_chh_mao_geo_jpn_zul_dgb_svk_bsq_moo_tsn_swt_aze_mcd_ita_bat_akn_bul_tml_hin_lit_tig_pan_ses_pol_dyu_knd_tsw_alb_por_ger_mlt_cic_sid_ctl_ven_sun_slo_fbf_cnt_hun_bos_guj_hau_mly_uzb_igb_aeg	0.232422062712688	0.542552323506883	0.588735897434995
177	svk_urd_dyu_slo_owc_jpn_ewe_scr_gam_pan_mcd_ses_anl_ben_hau_swa_lat_guj_aze_amh_kor_igb_cic_bem_yor_vie_bsq_heb_tml_swt_arw_bul_mnd_mlt_nor_aeg_ind_qcu_grk_bam_fin_zul_xho_tur_mly_est_tsn_rus_amr_cnt_akn_wly_tag_geo_uzb_ita_pol_moo_hin_sun_lda_krd_lit_sod_glc_jav_sid_bos_ger_swe_dut_tig_ctl_hun_spa_prs_rom_fre_dgb_tsw_eng_alb_ukr_afr_fbf_mao_knd_cze_mol_bat_azi_ven_tha_chh_por	-0.563332237242811	-1.47384815742268	0.143899409588562
178	geo_scr_por_lda_ben_rom_zul_ukr_tha_ita_ind_xho_fin_bul_hun_pol_sun_eng_mcd_tsn_dgb_qcu_fre_cic_chh_tur_ewe_afr_mnd_spa_bos_pan_cze_owc_heb_swa_tag_yor_tig_bsq_krd_hau_mao_grk_mlt_jpn_mol_ger_dyu_cnt_azi_lit_mly_igb_ven_swt_hin_vie_est_nor_amh_dut_glc_tsw_aeg_amr_bem_alb_arw_anl_kor_lat_akn_jav_urd_aze_sid_prs_ctl_moo_knd_sod_bat_rus_swe_fbf_bam_slo_uzb_ses_tml_gam_wly_svk_guj	-0.271287711477734	-0.745074054215552	0.458105771542037
179	aze_lat_tml_tsn_dut_hun_yor_bsq_bos_lit_azi_lda_ita_ctl_afr_geo_ind_alb_knd_slo_urd_bul_vie_grk_fre_glc_hin_owc_uzb_amr_pan_ven_mcd_mao_arw_akn_rus_ewe_hau_swt_aeg_mlt_rom_tsw_zul_ben_jav_tig_prs_ukr_sid_swe_mol_tha_kor_por_guj_dgb_eng_spa_chh_bam_jpn_cnt_mnd_moo_pol_nor_bem_heb_mly_xho_tag_sun_gam_anl_scr_est_fbf_cze_dyu_fin_bat_qcu_cic_tur_ger_swa_amh_sod_ses_wly_igb_svk_krd	0.171759585967494	0.407511913686587	0.684568579373722
180	kor_prs_tag_pan_mao_yor_aeg_slo_akn_geo_est_ewe_afr_swt_ctl_cic_wly_knd_zul_glc_krd_sid_hin_gam_guj_jav_urd_scr_owc_heb_bat_amr_tsw_ind_dut_mcd_igb_ukr_por_lda_alb_ses_chh_hau_bsq_tur_ben_rom_svk_cze_grk_moo_ger_amh_anl_sun_lat_swe_mnd_hun_dyu_tha_spa_rus_dgb_tig_mol_tml_pol_qcu_fin_swa_aze_bem_fbf_ita_lit_sod_ven_azi_fre_uzb_bul_xho_bam_bos_vie_arw_nor_mly_tsn_mlt_jpn_eng_cnt	-0.435162734561032	-0.988126987093731	0.325654356053482
181	kor_zul_mao_chh_bsq_yor_glc_anl_mcd_hau_mly_jav_guj_slo_rus_moo_scr_gam_swa_azi_hin_krd_ger_hun_owc_tag_afr_tig_bos_igb_amh_fbf_spa_urd_ukr_aze_cze_por_sod_tha_dut_geo_uzb_alb_ind_est_cic_pol_tml_knd_mlt_ben_tur_grk_vie_ses_bam_eng_tsw_lit_bul_rom_cnt_ven_ita_fin_fre_swe_qcu_sid_arw_bat_heb_dyu_prs_akn_xho_amr_swt_dgb_nor_sun_svk_mnd_bem_lat_tsn_ctl_jpn_wly_lda_ewe_aeg_mol_pan	0.271769532285456	0.635366296377725	0.526749814142892
182	arw_tur_vie_jav_cic_cnt_ger_pan_prs_nor_mcd_tsn_bat_ita_yor_est_lat_bul_tha_heb_alb_bem_fbf_cze_sod_ven_bam_uzb_scr_mol_rom_rus_azi_bsq_amh_geo_pol_zul_mnd_ind_hun_amr_tsw_slo_aze_tig_ukr_sid_svk_xho_ewe_moo_akn_hin_gam_spa_mlt_ctl_por_kor_tml_fre_swa_dgb_eng_lit_sun_grk_glc_hau_igb_swe_swt_wly_owc_jpn_mly_guj_ben_mao_afr_anl_lda_chh_knd_dyu_bos_dut_qcu_aeg_urd_ses_tag_fin_krd	-0.266830659842873	-0.710570379257723	0.479128677361693
183	bam_rom_tha_azi_bos_fre_knd_swt_eng_ses_bem_amr_bul_mlt_guj_geo_ven_owc_aeg_chh_scr_tag_jpn_nor_uzb_dgb_urd_hin_grk_igb_ger_dut_alb_aze_pan_swa_cze_zul_lit_cnt_tsn_lda_sun_tml_tur_est_dyu_moo_lat_amh_slo_sid_afr_bat_mcd_ben_yor_wly_spa_vie_jav_sod_heb_ukr_mly_bsq_ind_prs_hun_arw_mol_ctl_hau_tsw_pol_mnd_mao_cic_ewe_akn_fbf_krd_xho_svk_glc_por_anl_qcu_fin_swe_tig_rus_gam_kor_ita	-0.0229462669826004	-0.0587626986177632	0.953267201202234
184	dgb_urd_swe_ctl_ben_mao_por_tig_krd_ewe_chh_cze_pan_dut_ger_igb_cic_akn_ind_grk_fre_geo_uzb_tha_lit_lat_xho_ses_fin_bsq_swa_vie_tml_yor_mlt_hau_bam_azi_owc_kor_aze_tur_ven_lda_mol_zul_bem_ukr_slo_jpn_heb_alb_amh_mly_nor_sid_hun_hin_prs_sun_tag_mcd_anl_aeg_sod_jav_spa_wly_mnd_amr_fbf_dyu_tsw_guj_bat_ita_rus_knd_glc_est_afr_gam_svk_moo_tsn_arw_rom_eng_swt_bos_cnt_pol_qcu_scr_bul	-0.441235253821466	-1.0472055721971	0.29771881338037
185	tsw_swe_lda_grk_prs_moo_ita_dgb_dut_glc_uzb_bos_mcd_fbf_ewe_fre_rus_pan_qcu_azi_ukr_scr_slo_igb_spa_sid_lit_fin_ctl_tha_tag_hau_aze_owc_bam_mly_svk_guj_tml_chh_sod_aeg_bul_mnd_knd_jpn_cic_amr_bem_eng_ger_anl_cnt_geo_hun_hin_ses_ven_amh_tur_urd_afr_heb_gam_mao_vie_tig_krd_por_zul_ben_mlt_jav_sun_pol_swa_bat_swt_ind_lat_arw_wly_yor_xho_rom_est_tsn_cze_alb_nor_dyu_akn_mol_bsq_kor	0.509677506811487	1.38565084706981	0.1691675963357
186	zul_tml_akn_ukr_cze_guj_yor_sod_aze_prs_tsn_urd_eng_ses_svk_tur_rom_lda_azi_jav_swa_grk_tha_hau_knd_afr_amr_sid_cnt_mly_alb_sun_por_spa_mlt_anl_ger_wly_mcd_bam_fre_vie_mnd_bos_bat_owc_dut_moo_swe_hin_pol_swt_slo_aeg_uzb_tag_glc_fin_chh_mol_geo_qcu_tsw_kor_gam_tig_ita_amh_nor_fbf_dgb_cic_scr_dyu_bem_pan_ctl_jpn_est_ewe_mao_lit_ind_arw_heb_krd_ven_bul_bsq_lat_ben_rus_igb_xho_hun	-0.100031152546883	-0.246970837552821	0.805475161263628
187	zul_tml_yor_nor_sun_grk_uzb_vie_fin_mlt_bam_heb_ven_azi_pan_geo_cze_ind_spa_mly_pol_swt_mol_bat_amr_amh_lat_ukr_ben_alb_aze_bul_dut_est_mnd_akn_tag_sid_tsn_lit_urd_bos_arw_rus_gam_owc_mao_swa_hin_ger_dyu_cic_lda_krd_xho_tha_afr_jav_rom_chh_wly_tig_anl_igb_hau_moo_scr_por_fbf_tur_slo_qcu_sod_cnt_jpn_fre_kor_prs_bem_ctl_aeg_svk_bsq_mcd_swe_eng_ewe_glc_ses_ita_knd_hun_guj_dgb_tsw	-0.897240445044871	-2.15861303344837	0.0334546775793767
188	moo_pol_qcu_ben_ewe_glc_dgb_mao_ven_scr_knd_guj_swt_eng_hun_swe_tig_arw_gam_slo_pan_jav_bat_dyu_ger_mnd_bem_urd_alb_cic_est_mlt_cze_fre_yor_grk_bos_aze_lit_prs_svk_mol_bul_cnt_heb_tag_ctl_xho_ind_jpn_ukr_tml_owc_vie_tsw_nor_chh_akn_geo_amr_sun_mcd_tsn_anl_por_krd_afr_rus_amh_bam_uzb_dut_swa_sid_fin_hau_azi_tha_igb_wly_rom_fbf_aeg_lat_bsq_kor_spa_zul_ses_ita_lda_hin_mly_tur_sod	-0.739997040680689	-2.02127940676858	0.0461253116102272
189	tig_mnd_ctl_fin_yor_dgb_tur_ewe_svk_qcu_vie_ukr_heb_bam_dyu_mly_ben_guj_scr_aeg_swt_lat_lit_por_mao_tsn_bos_ita_cze_hin_sid_geo_afr_kor_sod_xho_gam_tag_owc_slo_moo_dut_prs_bul_alb_rom_anl_mlt_tha_uzb_pan_ses_ind_rus_fbf_ven_amh_glc_fre_swe_urd_krd_grk_lda_wly_bsq_arw_pol_swa_knd_bem_cic_eng_ger_hau_nor_jpn_mcd_akn_tml_tsw_jav_cnt_bat_amr_mol_igb_hun_spa_est_aze_azi_sun_zul_chh	NA	NA	NA
190	hin_jpn_igb_gam_ctl_qcu_sod_fin_scr_tig_arw_chh_tml_prs_zul_akn_ita_guj_urd_tsn_grk_mlt_aeg_bam_slo_knd_krd_swt_heb_tsw_vie_lit_hau_tur_tha_amr_ind_dut_bat_alb_ses_wly_xho_moo_fbf_fre_bem_ben_bos_svk_nor_mly_lat_lda_sid_mcd_rus_spa_cic_cze_jav_mol_uzb_ger_pol_dgb_owc_mnd_bsq_tag_swa_amh_cnt_ewe_afr_aze_dyu_swe_por_glc_rom_hun_sun_yor_pan_kor_anl_azi_ven_ukr_bul_est_geo_mao_eng	-0.0235285832157198	-0.0564906737044553	0.955072116267015
191	bos_tha_anl_fin_lat_moo_owc_swt_lda_cze_swa_qcu_scr_svk_rom_hau_tig_ind_afr_xho_jpn_lit_pan_vie_fbf_cnt_sid_tsw_kor_jav_ukr_guj_mlt_mol_gam_wly_ctl_krd_alb_akn_mcd_est_nor_fre_mly_grk_ita_slo_tml_sun_bam_rus_spa_cic_por_prs_eng_urd_ben_uzb_yor_mnd_dut_zul_ses_azi_ven_glc_tag_geo_ewe_aze_chh_knd_bul_bem_aeg_heb_sod_tsn_dyu_tur_bsq_ger_amh_pol_arw_hun_igb_amr_swe_hin_bat_dgb_mao	-0.24775144190402	-0.590771588298277	0.556106486595541
192	ukr_amr_mnd_tsn_lit_cic_ita_vie_aeg_azi_gam_aze_dyu_tml_mly_por_cnt_ewe_scr_grk_zul_est_sun_tig_bsq_tsw_fbf_mol_ger_bul_guj_urd_uzb_tur_akn_lda_bam_geo_rus_sod_prs_afr_qcu_ses_cze_moo_bos_dut_ctl_wly_hau_tag_swa_krd_jav_ven_yor_hin_amh_swt_swe_kor_chh_alb_pol_knd_igb_xho_pan_bem_spa_lat_dgb_tha_ben_jpn_fre_ind_mao_nor_fin_svk_mlt_hun_arw_sid_heb_mcd_eng_bat_glc_rom_owc_anl_slo	-0.413612400899572	-0.941661668572183	0.348805539386333
193	sod_spa_bsq_bem_cze_eng_moo_rom_por_heb_mao_rus_tml_est_geo_aeg_lda_slo_akn_tur_bam_igb_cic_fbf_hun_ger_amr_amh_zul_ind_swa_urd_sid_ctl_alb_jav_azi_tag_chh_ses_cnt_owc_lat_pan_scr_jpn_bul_ben_gam_arw_tig_glc_fin_ukr_anl_mly_hin_yor_aze_afr_mcd_ewe_grk_qcu_xho_kor_swt_nor_tsn_ita_knd_svk_tha_fre_dut_uzb_dyu_mlt_ven_bos_bat_prs_sun_guj_mnd_dgb_wly_mol_hau_tsw_vie_swe_pol_lit_krd	1.28254815013098	3.59782249928827	0.000516550061415092
194	krd_grk_pan_cnt_anl_bam_mcd_glc_wly_ctl_dgb_yor_aze_slo_jav_sid_rom_ven_gam_mao_ger_mnd_knd_lda_lat_bsq_nor_fbf_cze_bul_moo_swt_mol_tig_ewe_amh_swe_eng_uzb_fin_bat_urd_swa_heb_tml_cic_vie_owc_tha_ita_svk_ben_mly_zul_ind_fre_rus_hun_guj_tsw_spa_ukr_chh_prs_tag_tsn_arw_bos_igb_akn_alb_kor_jpn_tur_mlt_dyu_dut_est_xho_hau_lit_qcu_afr_geo_sun_hin_azi_ses_por_aeg_bem_sod_scr_amr_pol	-0.230511470373275	-0.526895609407938	0.599520642808467
195	lda_glc_ben_jav_krd_dut_azi_jpn_bem_lat_mcd_mnd_tur_ind_alb_grk_ger_rom_hau_bul_swe_aze_chh_bam_amr_wly_dyu_svk_aeg_lit_amh_mol_mao_por_est_pan_sun_ses_urd_fin_sod_swt_qcu_geo_sid_tha_arw_knd_mlt_ven_rus_cic_bos_fre_eng_slo_uzb_tag_prs_kor_bsq_nor_vie_ewe_guj_moo_pol_tsw_heb_afr_akn_ukr_hin_hun_zul_tsn_mly_ita_xho_dgb_bat_tml_fbf_tig_yor_cnt_spa_scr_ctl_igb_cze_anl_owc_swa_gam	0.283349383319157	0.722411757972341	0.471854057759087
196	por_sid_rom_bul_vie_sun_knd_mol_aze_ger_ewe_mao_moo_aeg_cic_fre_nor_mlt_amr_scr_qcu_ses_eng_zul_prs_est_bsq_slo_hin_chh_amh_fin_tsn_guj_pan_akn_uzb_cnt_afr_svk_swt_tur_tml_dut_lat_ita_mcd_bam_arw_tag_grk_azi_ind_alb_wly_dgb_spa_igb_sod_owc_yor_rus_hun_urd_pol_dyu_mnd_ukr_ben_fbf_tsw_krd_kor_bem_tig_jav_lit_swa_bos_bat_tha_geo_jpn_ven_mly_heb_glc_ctl_cze_swe_hau_anl_xho_lda_gam	-1.10070904505857	-2.79457774116426	0.00631167958627212
197	cnt_grk_mnd_bam_fin_ben_amr_krd_prs_xho_heb_tag_azi_mly_mol_gam_hau_akn_cze_tsn_kor_bsq_hin_lit_dyu_tha_yor_jpn_lat_spa_por_tml_est_tsw_sid_fre_owc_mcd_guj_swe_dgb_aeg_moo_ses_bem_arw_tur_geo_anl_amh_dut_eng_slo_ukr_urd_wly_rom_zul_ewe_aze_ger_afr_svk_uzb_qcu_nor_lda_knd_bos_scr_ita_sod_chh_pol_igb_hun_swt_tig_fbf_bul_rus_bat_pan_swa_sun_ven_mao_jav_ind_ctl_glc_alb_mlt_vie_cic	-0.520359795948387	-1.34174663869877	0.182945123557699
198	sun_moo_svk_mlt_rus_ukr_mao_fin_ctl_afr_est_lda_spa_slo_ewe_knd_chh_vie_dyu_sod_urd_glc_sid_por_tml_ger_krd_cze_dut_ita_yor_tsn_fre_xho_aeg_swt_rom_hin_akn_igb_mnd_mol_bam_bul_bem_eng_grk_tha_jpn_fbf_kor_owc_prs_uzb_ven_cic_gam_mcd_pol_swe_wly_tur_azi_dgb_nor_lit_qcu_aze_lat_alb_mly_scr_ben_bos_swa_bsq_geo_arw_amh_amr_guj_cnt_tsw_tig_bat_pan_zul_anl_ind_jav_hun_hau_heb_ses_tag	-0.408446217106914	-0.987101461799408	0.326154108498068
199	ind_amh_cze_urd_sun_swe_yor_dgb_hun_bul_tml_azi_dut_bem_swa_vie_guj_igb_svk_dyu_ger_fre_por_sid_qcu_grk_aze_ben_krd_wly_heb_fin_glc_geo_rus_mcd_pan_alb_cnt_ven_anl_tsn_kor_afr_prs_lat_ukr_hin_knd_tsw_bos_ewe_tig_jav_mlt_arw_uzb_sod_eng_est_lda_swt_tur_mao_hau_mnd_bsq_amr_nor_akn_spa_tha_ita_fbf_aeg_lit_jpn_bam_ctl_scr_rom_moo_owc_xho_ses_mol_tag_cic_chh_bat_mly_pol_gam_slo_zul	-0.0578823991712062	-0.134932528423396	0.892956827105922
200	sun_ind_dyu_gam_mao_amh_uzb_alb_prs_arw_nor_geo_tur_knd_xho_mlt_guj_ger_lit_owc_aze_akn_bem_tha_tml_ukr_rus_dut_scr_svk_grk_bos_amr_ctl_pan_moo_vie_krd_azi_mnd_fin_bul_bat_sid_ben_ven_est_spa_zul_hau_qcu_tsw_hun_tag_jav_cnt_fbf_bam_bsq_dgb_swt_ita_kor_pol_ewe_hin_lat_aeg_swa_igb_heb_anl_yor_swe_afr_mcd_por_tig_wly_glc_chh_ses_cic_lda_slo_tsn_cze_jpn_sod_fre_urd_rom_mly_eng_mol	-0.221732584647615	-0.568210419130173	0.5712615109689
201	rus_tag_slo_chh_ind_heb_kor_tsw_spa_dyu_tig_ukr_est_por_hau_lit_sun_arw_mlt_azi_aeg_tsn_ger_anl_fbf_zul_bam_qcu_grk_krd_afr_gam_jav_tha_fin_mcd_geo_cnt_sod_igb_xho_dgb_swa_pan_ctl_svk_pol_vie_mao_aze_bos_ita_wly_bat_rom_amr_cic_bem_mol_hun_moo_knd_ven_owc_ewe_bsq_guj_urd_eng_lda_mnd_ses_tur_mly_tml_akn_hin_nor_bul_glc_amh_alb_uzb_cze_scr_yor_lat_swe_sid_fre_swt_ben_prs_jpn_dut	-0.0398855455422591	-0.0981825436751555	0.921998648174923
202	dgb_xho_est_sid_por_owc_geo_aeg_amr_alb_tsn_igb_bul_tsw_swt_ita_azi_cic_vie_bem_qcu_ses_grk_sod_hau_jav_bos_tml_ind_fre_anl_ewe_zul_tha_eng_kor_mol_cze_ctl_chh_amh_afr_bsq_hun_fbf_aze_mlt_pol_mly_pan_heb_prs_wly_lda_mnd_tur_swa_akn_swe_mcd_uzb_cnt_tag_slo_sun_moo_ben_fin_nor_spa_ukr_urd_lit_jpn_yor_glc_knd_rom_gam_mao_bat_bam_hin_dut_scr_rus_guj_ger_ven_svk_lat_arw_tig_krd_dyu	0.170477467668016	0.436919949583913	0.663182216146485
203	bem_mnd_scr_bam_kor_jpn_moo_lit_tag_slo_hau_sid_est_pan_alb_svk_vie_zul_tur_bos_mlt_hun_mol_ukr_fin_igb_swa_fbf_bsq_glc_mcd_qcu_rus_owc_ger_ben_jav_ewe_nor_gam_ita_afr_amh_tsw_uzb_azi_cnt_rom_dgb_wly_bat_ven_hin_grk_anl_aeg_eng_arw_spa_tha_bul_swe_mly_mao_chh_tml_tig_xho_fre_yor_swt_knd_guj_cic_urd_prs_ses_tsn_dyu_ind_aze_heb_amr_lat_geo_sun_ctl_akn_lda_cze_pol_sod_por_krd_dut	0.702421472254431	1.61406602753685	0.109901165012532
204	wly_por_knd_eng_arw_uzb_guj_lda_ukr_ses_bem_bam_azi_pol_xho_afr_tur_aeg_akn_ctl_sid_cze_anl_tag_jav_hun_mcd_mlt_amr_rus_bul_ger_fbf_aze_glc_owc_bat_ita_tig_bos_grk_mol_alb_mao_dyu_nor_prs_gam_mly_tsn_svk_swa_ben_cnt_ven_cic_urd_slo_moo_chh_tha_zul_qcu_mnd_vie_swe_fin_spa_fre_sun_geo_ewe_bsq_yor_ind_tml_kor_dut_lit_scr_hau_hin_amh_dgb_est_pan_tsw_jpn_igb_lat_rom_heb_swt_sod_krd	-0.133288840820241	-0.334339725608567	0.738876029067826
205	ctl_cze_scr_mcd_bos_wly_amh_ven_tag_dut_geo_hin_afr_tur_ses_lat_cnt_amr_cic_ind_bul_knd_est_xho_aeg_bam_pan_tig_ger_tha_swt_eng_ukr_ita_mao_ben_swa_heb_bem_nor_rom_bsq_alb_gam_dyu_bat_kor_urd_por_sun_spa_anl_tsn_fin_guj_glc_zul_owc_svk_moo_mnd_sod_uzb_tsw_mly_chh_lda_tml_dgb_qcu_lit_yor_mlt_mol_grk_ewe_slo_igb_fre_rus_prs_jpn_krd_aze_pol_hau_jav_arw_vie_swe_azi_fbf_hun_akn_sid	0.105066680913072	0.245032810673478	0.806970895029798
206	bsq_hun_ben_spa_nor_mnd_anl_igb_knd_ctl_bam_ita_hau_arw_lda_glc_ger_lit_tag_swa_swt_tsw_est_alb_por_akn_hin_ses_azi_afr_krd_sod_vie_cic_bul_yor_tha_bem_pan_zul_cze_lat_amr_uzb_bat_jpn_dut_dyu_svk_tsn_kor_tml_ukr_grk_dgb_eng_sid_cnt_amh_slo_fin_scr_owc_mcd_gam_guj_mlt_ind_swe_rom_urd_jav_fre_geo_wly_sun_pol_tig_rus_mol_mly_aze_qcu_tur_mao_bos_moo_ven_chh_xho_heb_fbf_aeg_ewe_prs	-0.809537332298307	-1.84931918733884	0.0675881195905669
207	igb_fin_scr_ses_mly_mlt_ven_tha_est_cnt_por_hau_rus_xho_dgb_swe_cze_amr_ben_fre_swt_geo_kor_yor_heb_svk_amh_azi_ind_alb_vie_ewe_zul_arw_ctl_tsw_hun_bul_sun_grk_sod_guj_ger_urd_krd_rom_uzb_hin_cic_dut_sid_knd_jav_lda_bos_aeg_lit_slo_tsn_lat_mnd_bem_bat_tml_aze_tag_anl_tig_eng_pan_bsq_mol_wly_tur_mcd_gam_owc_ukr_ita_glc_chh_swa_fbf_pol_nor_spa_qcu_bam_moo_akn_prs_jpn_mao_afr_dyu	0.420906543520663	0.961910049500048	0.338589173656963
208	vie_tur_wly_jav_por_cze_amh_aze_ita_est_cic_fin_spa_qcu_bsq_heb_tml_sid_eng_knd_krd_arw_gam_swa_xho_pan_grk_akn_igb_swe_hin_cnt_pol_aeg_ukr_mol_ben_ses_kor_scr_hau_afr_bem_ven_bul_zul_bos_sod_nor_tha_glc_rom_swt_sun_jpn_anl_lit_svk_dgb_alb_mcd_hun_bat_dyu_urd_tsn_mnd_geo_tag_owc_yor_mao_moo_amr_ind_mly_chh_lda_fbf_prs_fre_tsw_azi_slo_mlt_bam_rus_tig_uzb_ger_lat_guj_ewe_dut_ctl	0.495217379576423	1.1371924230733	0.258379374346731
209	hau_bos_tml_mlt_tha_heb_arw_afr_tsn_rus_bsq_ewe_ben_bam_kor_jpn_rom_amh_knd_krd_bem_swe_dyu_bul_cnt_urd_moo_mol_gam_swa_pol_ukr_uzb_vie_swt_lit_pan_sid_hin_est_cic_wly_ses_ita_nor_cze_azi_prs_slo_eng_zul_tig_akn_spa_dut_fre_por_owc_grk_fin_jav_sun_dgb_mcd_ctl_chh_mao_ven_mnd_lat_xho_alb_fbf_tsw_ind_igb_svk_scr_aeg_tur_qcu_aze_ger_anl_geo_bat_glc_amr_lda_sod_hun_guj_mly_yor_tag	-0.14995046554632	-0.384330637029041	0.701610795963888
210	amh_dut_rus_ind_spa_est_uzb_fin_aeg_guj_zul_mol_bsq_fre_grk_arw_lit_tsw_moo_fbf_xho_svk_wly_krd_swa_hin_urd_heb_mnd_dgb_swt_chh_swe_cze_qcu_hau_knd_tur_bem_sun_aze_tag_eng_mcd_tig_hun_slo_ben_cic_rom_ses_akn_amr_mly_tsn_afr_gam_dyu_sod_jav_igb_bos_lda_bat_ger_mlt_owc_prs_cnt_nor_kor_ukr_bul_alb_glc_vie_azi_ewe_ita_geo_ven_lat_mao_tml_bam_yor_pol_por_pan_jpn_tha_sid_scr_ctl_anl	0.115213492657788	0.294095559693223	0.769340272809451
211	mol_ind_sun_jav_bul_tha_aze_akn_ven_mlt_bem_tig_mnd_spa_wly_hin_zul_hun_qcu_tsw_sod_bat_aeg_arw_swe_slo_jpn_grk_owc_urd_rus_swa_mcd_sid_dgb_ita_uzb_dut_tml_prs_dyu_yor_tag_gam_fbf_cze_ses_azi_glc_igb_bsq_amr_lat_moo_heb_amh_anl_cnt_pol_lit_vie_chh_svk_alb_por_nor_ctl_est_ukr_fin_rom_kor_lda_afr_tsn_bam_hau_bos_tur_ben_knd_mly_guj_cic_scr_swt_geo_ger_eng_ewe_fre_mao_xho_pan_krd	0.297936458422738	0.682782188596929	0.496441802816418
212	bam_mly_afr_cnt_tsw_spa_tag_heb_zul_por_bos_gam_dut_dgb_jpn_yor_tml_krd_alb_bsq_aeg_amh_lit_rus_ita_cze_tsn_ben_ukr_mlt_cic_bul_mnd_fbf_geo_swa_swt_amr_igb_fin_est_lda_aze_sid_arw_swe_uzb_ctl_sod_tig_guj_pol_svk_mcd_jav_eng_mao_bat_chh_scr_lat_slo_anl_tha_xho_ger_ind_grk_akn_vie_moo_glc_mol_urd_hau_prs_nor_tur_fre_bem_pan_azi_kor_ven_hin_dyu_ses_sun_hun_rom_ewe_knd_wly_owc_qcu	-0.174891155942792	-0.44867268518292	0.654711476678269
213	bos_mly_lit_moo_mao_anl_nor_arw_geo_rom_wly_uzb_igb_jav_sun_tig_mcd_eng_yor_gam_fbf_akn_svk_jpn_tur_knd_ita_glc_dgb_ewe_slo_scr_mnd_zul_tag_hau_ven_amr_azi_hin_grk_swt_afr_aze_tml_lat_cic_ind_pol_aeg_dut_bem_tsw_por_bam_sod_spa_xho_ses_dyu_cnt_swa_ctl_lda_rus_mol_sid_bat_amh_krd_hun_cze_ger_qcu_bsq_ukr_bul_urd_pan_tha_vie_guj_fre_swe_owc_fin_tsn_chh_heb_ben_kor_est_alb_mlt_prs	-0.438164372401715	-1.03018651950268	0.305594248398558
214	pan_swa_ita_svk_mol_ses_tag_zul_krd_sod_eng_jpn_dgb_tha_ukr_moo_pol_anl_knd_tsn_por_rom_mlt_nor_swt_wly_slo_urd_tur_bem_swe_prs_fin_vie_ger_lit_xho_hin_alb_mao_kor_bam_ewe_qcu_scr_ind_ctl_grk_fbf_hun_bos_gam_sid_hau_fre_glc_owc_guj_tig_yor_tsw_chh_dyu_lat_akn_uzb_bat_heb_cze_tml_cnt_amr_bul_ben_arw_ven_igb_sun_amh_est_dut_afr_jav_spa_mly_lda_mnd_geo_aze_mcd_rus_bsq_aeg_cic_azi	-0.529215863154676	-1.29417347181073	0.198810033419049
215	yor_bos_dgb_chh_dut_mol_jpn_por_bul_tsw_ewe_azi_vie_pol_owc_mnd_nor_alb_mlt_bsq_cnt_tur_lda_igb_est_aeg_swt_krd_knd_tml_heb_tha_amh_urd_afr_mly_guj_slo_tig_akn_prs_uzb_mcd_swa_bem_ben_wly_rus_grk_bat_mao_sid_hin_svk_cze_ind_lat_fre_ven_anl_ger_ukr_ita_fin_bam_arw_moo_swe_aze_hun_scr_tsn_xho_qcu_jav_sod_spa_pan_ctl_rom_gam_glc_tag_kor_zul_ses_fbf_eng_dyu_hau_cic_lit_geo_sun_amr	0.216353106165128	0.554715128129797	0.580421184274776
216	zul_geo_igb_eng_hun_arw_swt_ven_mol_uzb_moo_tsw_svk_lit_aeg_mcd_afr_prs_hin_slo_bos_bul_sod_pan_mlt_tig_jpn_bam_spa_dgb_ben_urd_akn_alb_tml_bat_tag_cze_ind_owc_fre_fbf_rom_por_lda_ewe_ger_dyu_pol_gam_est_qcu_azi_sun_grk_aze_tur_mao_ita_hau_amh_ses_mly_chh_knd_sid_bsq_cnt_krd_kor_bem_wly_ukr_mnd_glc_swa_guj_xho_heb_swe_tha_dut_tsn_vie_scr_yor_anl_ctl_amr_rus_nor_cic_lat_jav_fin	-0.160288837864253	-0.386100556267047	0.700304075194111
217	azi_amh_yor_fin_pan_grk_dut_rom_tag_cze_knd_aze_pol_sod_sun_arw_qcu_est_ctl_chh_lit_uzb_ben_svk_por_xho_tsw_tml_bam_slo_eng_gam_tur_ind_moo_swe_bat_rus_ven_hin_jpn_ewe_mly_igb_alb_scr_ita_jav_mlt_lat_vie_guj_wly_mcd_fbf_lda_hau_cic_afr_anl_glc_ger_geo_krd_sid_mnd_zul_owc_swt_heb_tsn_bos_kor_akn_ukr_dyu_aeg_dgb_mao_tha_tig_prs_swa_bem_mol_spa_fre_bsq_amr_hun_urd_ses_bul_nor_cnt	-0.107780286360015	-0.250350810236382	0.80286829312445
218	svk_prs_ukr_bem_swa_ses_sod_grk_fre_cze_geo_tml_lat_jpn_hin_amh_ind_mnd_knd_tig_swe_lda_uzb_azi_xho_dyu_heb_akn_tag_eng_scr_owc_hau_slo_zul_alb_afr_glc_aze_mlt_nor_sid_amr_tha_fbf_aeg_mcd_yor_lit_anl_rom_wly_guj_krd_bsq_kor_ita_mol_arw_rus_bos_ewe_bam_bat_tsw_jav_sun_mao_mly_dgb_fin_moo_igb_spa_swt_vie_chh_tsn_ger_bul_gam_qcu_cic_ctl_ven_est_cnt_dut_pol_pan_ben_urd_hun_tur_por	0.689050308944516	1.68500420483926	0.0953407640235056
219	bat_rus_xho_ger_eng_dut_mlt_yor_swt_tha_mao_sod_sid_ewe_grk_qcu_tig_bsq_afr_fre_rom_fbf_ctl_mol_ind_ukr_tag_slo_kor_mnd_sun_guj_dyu_mly_ben_swa_spa_tur_jav_krd_lit_prs_igb_bul_scr_hin_bos_cnt_anl_geo_azi_lda_heb_tsw_aze_akn_bem_amh_por_amr_alb_zul_mcd_jpn_vie_swe_uzb_chh_urd_hau_dgb_owc_arw_glc_ita_aeg_hun_svk_pan_tsn_lat_nor_wly_moo_tml_cze_cic_ven_fin_ses_gam_knd_bam_pol_est	-0.424611538656867	-1.11393878085011	0.268176121091059
220	ita_moo_tag_bat_tsw_mly_tsn_geo_kor_ind_jav_akn_hau_spa_ven_aeg_ben_svk_lit_prs_swt_lda_slo_scr_bul_igb_ctl_gam_pan_wly_amh_mlt_mnd_fbf_bos_swe_ukr_dyu_urd_tig_bsq_tml_krd_anl_sun_xho_cnt_fin_cic_mol_hin_eng_sid_ewe_vie_por_uzb_grk_pol_yor_swa_cze_alb_arw_azi_knd_est_sod_glc_dut_bem_heb_amr_chh_jpn_owc_zul_dgb_aze_guj_tha_mcd_tur_rus_hun_lat_afr_rom_nor_ses_qcu_bam_mao_fre_ger	-0.563198786508979	-1.33950737502112	0.183669843414271
221	amr_swe_ven_mao_scr_lda_chh_ger_alb_cnt_ben_sod_tml_pan_sid_aze_guj_ukr_hun_hau_eng_bsq_ctl_grk_uzb_est_afr_bos_tig_rom_pol_fin_xho_tag_azi_arw_ita_dut_anl_svk_fbf_amh_fre_bem_bam_qcu_mlt_spa_tsw_glc_owc_yor_nor_dyu_mnd_urd_tha_heb_gam_swt_ses_por_hin_prs_geo_lit_tur_mly_bat_vie_mcd_lat_slo_moo_rus_igb_jav_mol_ewe_jpn_ind_kor_cze_krd_zul_aeg_wly_bul_dgb_cic_swa_akn_knd_sun_tsn	0.425353423512243	0.977535338069938	0.330840198342665
222	hin_grk_jpn_dut_igb_ger_yor_wly_prs_afr_urd_geo_bos_bam_fin_swa_aeg_est_mly_tha_tig_tml_mao_ukr_cnt_sod_lda_pan_hun_arw_slo_amh_mnd_pol_hau_dyu_moo_bat_krd_qcu_gam_nor_jav_ben_sid_xho_sun_vie_mcd_spa_mol_kor_ses_cze_anl_swt_amr_owc_ctl_fre_lit_tur_ven_scr_tag_rom_lat_ita_svk_glc_bul_mlt_guj_aze_bsq_fbf_ewe_por_uzb_ind_cic_tsn_eng_azi_swe_bem_chh_rus_alb_heb_tsw_knd_zul_akn_dgb	0.541492669465447	1.27339526047318	0.206051470685479
223	amr_azi_hun_krd_lit_ven_lda_arw_yor_bul_tag_ind_bsq_swa_kor_ger_qcu_nor_jpn_moo_pan_bam_tig_swe_rus_prs_hau_owc_grk_sod_knd_fbf_cze_rom_swt_zul_aze_alb_hin_spa_ctl_vie_cnt_guj_cic_slo_bat_chh_ukr_sun_por_pol_wly_mnd_mlt_gam_sid_fin_anl_igb_geo_tur_mol_afr_mao_tml_amh_dgb_ewe_fre_dut_tsw_mcd_glc_mly_ben_jav_bos_dyu_aeg_uzb_tha_est_svk_tsn_eng_bem_urd_akn_lat_xho_heb_ses_scr_ita	-0.144024483238695	-0.323601336860892	0.746966447304104
224	lda_scr_ger_afr_svk_azi_hin_zul_sun_lat_krd_grk_bem_est_geo_moo_mly_urd_tig_akn_nor_guj_tml_swa_hau_anl_prs_jpn_amr_cic_tur_sod_eng_pan_yor_bsq_owc_cnt_lit_pol_bam_bos_slo_qcu_ven_wly_por_jav_amh_vie_dut_tsw_ctl_rus_tsn_swe_cze_aze_tha_ses_ind_tag_dgb_sid_ewe_mlt_kor_igb_bul_mao_fin_dyu_spa_mol_aeg_mcd_alb_mnd_ita_hun_fbf_swt_uzb_xho_gam_ukr_rom_chh_fre_bat_knd_heb_ben_arw_glc	0.427788616068658	1.01389964510749	0.313261218105336
225	ger_geo_xho_cnt_sun_urd_ind_uzb_qcu_zul_wly_lat_nor_swe_jpn_bat_akn_fin_bos_arw_tsn_kor_swa_tml_mao_hun_sod_dyu_ven_tur_aeg_chh_spa_hau_fre_tha_sid_prs_hin_swt_slo_amh_yor_ukr_dgb_ben_lda_anl_gam_tig_scr_heb_cze_moo_grk_jav_mcd_aze_svk_bsq_amr_vie_tsw_ewe_igb_tag_owc_mlt_rus_rom_dut_bem_knd_bul_ctl_est_por_mnd_pan_alb_mly_lit_ita_mol_pol_fbf_glc_krd_eng_ses_cic_afr_guj_azi_bam	-0.0463917993674349	-0.119115396443672	0.905440857252049
226	fbf_hun_prs_aze_azi_hin_bam_igb_xho_ger_zul_owc_bul_glc_aeg_grk_alb_ewe_tml_uzb_tig_sod_urd_guj_lat_svk_wly_ses_mnd_geo_rus_mao_ben_akn_arw_dyu_tag_lit_pol_lda_qcu_knd_gam_heb_dut_dgb_scr_vie_ctl_mol_ven_bat_swe_chh_sid_swt_por_fin_bsq_bos_tur_jpn_amr_ita_tsn_kor_swa_mcd_anl_amh_mly_jav_hau_sun_ukr_ind_tsw_moo_krd_cnt_bem_pan_cic_rom_mlt_cze_afr_fre_spa_eng_est_yor_nor_slo_tha	-0.0732744065454491	-0.170346435142054	0.865107734402142
227	cnt_prs_fin_ukr_aeg_swa_moo_jpn_gam_tur_rus_urd_kor_por_ger_est_azi_heb_mcd_bat_afr_dgb_vie_mly_owc_aze_lda_dyu_jav_swe_igb_mao_ctl_tha_mnd_chh_anl_ewe_bos_guj_arw_grk_fbf_wly_ita_bem_hau_lit_ben_slo_pan_yor_glc_tsn_sun_xho_mlt_lat_amr_tag_spa_krd_ven_uzb_zul_fre_mol_bul_tml_pol_nor_cze_cic_bsq_qcu_sod_tig_rom_tsw_ses_scr_svk_hin_geo_alb_swt_bam_ind_akn_sid_amh_dut_eng_hun_knd	-0.609098031289239	-1.57421884011768	0.118832801295969
228	sun_moo_bam_tur_knd_mol_ewe_slo_gam_cic_wly_rus_ctl_fre_sid_hau_geo_mly_spa_swt_hin_mnd_bat_xho_chh_alb_aze_amr_dut_fbf_lat_amh_anl_pol_eng_akn_heb_azi_kor_pan_yor_fin_grk_nor_por_glc_est_ger_prs_aeg_rom_dyu_cze_tha_arw_urd_tsn_scr_ita_lda_swe_swa_qcu_hun_cnt_zul_mao_bsq_ukr_guj_bul_mlt_sod_bos_dgb_vie_jav_igb_owc_krd_tml_ven_jpn_ses_svk_uzb_mcd_lit_ind_tsw_afr_ben_tag_tig_bem	-0.269697961170006	-0.602513595272894	0.548298649554475
229	nor_akn_ses_ben_rom_guj_lat_mol_amh_swe_ctl_swt_grk_arw_tha_sod_tsw_hin_bat_tml_dgb_pol_est_xho_swa_glc_sun_slo_rus_tag_wly_mlt_hun_eng_spa_tur_aze_urd_uzb_ukr_afr_aeg_bam_geo_tsn_moo_vie_prs_cic_yor_lda_pan_azi_hau_zul_owc_mao_bul_qcu_jav_scr_dut_bsq_heb_igb_por_mcd_bos_mly_knd_krd_ewe_tig_kor_cnt_ind_dyu_anl_chh_fbf_fin_jpn_ita_gam_alb_mnd_fre_bem_amr_ger_lit_svk_sid_ven_cze	-0.292521835512603	-0.668131593317861	0.505704418970088
230	ind_dgb_ita_glc_cnt_anl_jpn_urd_est_slo_arw_amr_por_hun_svk_ctl_aeg_xho_igb_ukr_sid_tml_tha_scr_ger_krd_chh_swe_mlt_owc_akn_dut_wly_ven_bem_sod_swa_fre_jav_vie_pol_mcd_mnd_hau_tig_afr_eng_prs_alb_hin_rom_rus_ewe_lda_ben_zul_uzb_fin_bul_guj_azi_bsq_mly_knd_tsn_aze_moo_heb_fbf_bos_lat_tag_mao_tsw_kor_mol_amh_gam_spa_ses_bam_swt_pan_yor_cic_cze_dyu_lit_grk_sun_nor_tur_geo_qcu_bat	-0.240502061509142	-0.645087356652393	0.520458819548483
231	fin_tsw_glc_mcd_eng_uzb_krd_ses_cnt_lda_tml_swe_hun_svk_zul_cic_urd_hin_guj_nor_wly_mly_fre_tig_spa_anl_bos_arw_chh_jav_slo_rom_fbf_mol_pol_kor_sid_dyu_prs_jpn_bem_xho_ewe_alb_owc_ben_bul_lit_tag_mao_bsq_scr_amh_ven_igb_sod_aeg_gam_qcu_rus_pan_amr_lat_knd_tur_mlt_ctl_swa_ind_tha_grk_sun_dut_bat_yor_azi_ukr_hau_akn_bam_geo_aze_heb_tsn_mnd_ita_est_swt_ger_dgb_por_vie_afr_moo_cze	0.0753229037090254	0.166601940679535	0.868044956836921
232	ind_fre_fin_urd_anl_dut_krd_tsw_mcd_pol_sun_mly_afr_est_lda_arw_slo_geo_bem_svk_gam_guj_sod_zul_swe_hau_wly_tml_aeg_cze_prs_azi_rom_vie_kor_tsn_ewe_ven_aze_hun_alb_yor_bat_fbf_tig_amr_ger_ctl_mlt_pan_jav_chh_owc_sid_akn_mao_eng_lat_jpn_dgb_bos_lit_glc_ses_ita_swt_swa_uzb_bul_cnt_grk_amh_tur_spa_cic_ben_knd_tha_por_nor_qcu_xho_mol_igb_dyu_heb_tag_moo_scr_bsq_hin_mnd_rus_bam_ukr	-0.466190495631674	-1.05173247317608	0.295647434850525
233	ctl_ita_hin_tml_urd_jav_gam_yor_slo_kor_mlt_ben_ukr_eng_cic_tag_wly_bam_dut_hau_lit_ses_nor_cze_fbf_tsw_scr_bos_amr_prs_heb_dgb_qcu_rus_bsq_fin_azi_mnd_igb_ger_krd_swa_akn_est_arw_mao_bul_pol_bem_tha_sun_zul_fre_sod_tur_geo_lda_cnt_glc_svk_aeg_uzb_anl_owc_ind_por_xho_amh_bat_rom_ven_jpn_swt_tsn_grk_aze_hun_mol_mcd_guj_afr_knd_tig_lat_pan_moo_spa_vie_alb_mly_swe_ewe_sid_chh_dyu	0.654878495496446	1.74243798027136	0.08473754589366
234	dgb_afr_amr_uzb_grk_fin_akn_moo_knd_por_alb_sun_rus_ita_fre_pan_ben_swt_tml_gam_bam_nor_jav_bem_bos_slo_azi_urd_lda_zul_mol_xho_ctl_fbf_tig_scr_aeg_arw_mly_geo_yor_swe_cic_est_sid_dyu_ven_wly_lat_pol_chh_hau_anl_bsq_kor_tsn_swa_hun_spa_tag_tha_guj_ewe_bul_dut_tur_cnt_ukr_aze_rom_glc_krd_hin_ger_cze_svk_sod_heb_eng_lit_mnd_mlt_owc_mcd_qcu_amh_tsw_bat_igb_ind_ses_vie_jpn_prs_mao	-0.437306552686397	-1.0469333072699	0.297843707332915
235	ukr_vie_jav_amr_bsq_geo_hin_ven_tag_lda_owc_ind_heb_tig_sid_slo_qcu_azi_guj_zul_dgb_tsw_prs_bos_arw_mlt_ger_anl_jpn_xho_pan_aze_chh_mly_cnt_grk_swe_dyu_tml_yor_moo_dut_tha_por_afr_knd_spa_nor_lit_ctl_fbf_sod_ben_bul_hau_ita_akn_alb_amh_eng_rom_pol_bat_lat_fin_uzb_rus_kor_ses_swt_ewe_urd_cze_mol_svk_wly_hun_swa_mcd_tur_mnd_bem_mao_bam_igb_glc_sun_cic_est_krd_gam_aeg_scr_fre_tsn	-0.31273083780356	-0.804364483062685	0.423237941042417
236	scr_bul_svk_dut_dyu_tsw_bsq_slo_tml_mly_mcd_uzb_heb_swt_hin_urd_yor_azi_eng_zul_ses_fre_amr_bat_krd_ger_sod_geo_alb_lat_swe_dgb_cnt_rus_sun_mnd_wly_jpn_nor_guj_afr_fin_akn_tsn_mao_aeg_glc_ctl_ukr_aze_knd_ven_lit_hau_bos_gam_kor_swa_rom_amh_bam_mlt_chh_pan_grk_tur_tha_ind_pol_spa_ita_mol_vie_moo_ben_arw_fbf_tig_cze_prs_jav_hun_tag_est_owc_qcu_por_bem_anl_lda_xho_ewe_cic_sid_igb	-0.52690771895951	-1.38482926916019	0.169417945057671
237	swa_fbf_heb_ger_cze_est_aeg_pan_por_eng_cic_prs_pol_ind_dgb_amr_tur_tag_zul_afr_grk_wly_vie_urd_bos_rom_lit_gam_lda_moo_alb_mol_swe_mcd_lat_ukr_ewe_cnt_mnd_anl_amh_azi_aze_rus_scr_mly_hau_spa_slo_mlt_qcu_arw_tsn_ses_yor_knd_bat_hin_sun_jpn_guj_tml_mao_owc_ita_bem_igb_bsq_fin_ctl_svk_chh_ven_krd_akn_glc_ben_tsw_jav_tha_kor_nor_bul_sid_dut_fre_uzb_geo_tig_hun_xho_dyu_sod_bam_swt	0.393814114255867	0.914088318988394	0.363034271811868
238	spa_ben_knd_gam_aeg_moo_ses_swa_tsn_grk_igb_geo_slo_cnt_mcd_tml_jpn_bos_xho_rom_swe_tag_mnd_zul_wly_bsq_pan_mlt_afr_tsw_lat_hun_glc_alb_por_cze_sod_eng_chh_heb_ctl_tha_urd_amh_bat_arw_aze_lit_cic_bam_fbf_tur_prs_pol_bem_lda_rus_yor_ven_hin_bul_dyu_dut_azi_mly_swt_guj_amr_svk_ger_mao_dgb_jav_hau_kor_fre_qcu_tig_uzb_nor_est_ukr_sun_ind_sid_owc_scr_fin_anl_krd_mol_ewe_vie_ita_akn	0.577942462331543	1.5739603418827	0.118892577013856
239	aeg_tag_tsn_ctl_yor_tml_zul_mly_igb_mol_knd_mnd_amr_sid_qcu_ben_dut_swt_prs_urd_owc_nor_ses_tig_por_bos_xho_jpn_ind_kor_sod_ukr_swe_moo_ita_lit_vie_eng_geo_amh_swa_slo_ger_gam_ewe_alb_dgb_est_cnt_uzb_rom_mcd_ven_jav_spa_cze_lda_sun_svk_chh_akn_pan_guj_fbf_afr_mao_tur_bat_heb_rus_tha_aze_hau_bsq_cic_fin_wly_grk_bam_dyu_hun_anl_bul_fre_mlt_bem_tsw_hin_glc_azi_krd_arw_scr_lat_pol	-0.373036438851748	-0.848765087382922	0.398191465173653
240	pol_dyu_cic_tig_rus_est_vie_scr_jpn_krd_ben_bsq_bul_zul_ctl_mcd_bem_cnt_ind_tsn_pan_alb_glc_qcu_yor_lit_rom_ukr_knd_sid_uzb_fin_fbf_dgb_mlt_ses_lat_mnd_cze_heb_nor_hau_aeg_swt_eng_swa_tsw_jav_owc_ven_azi_amh_ewe_lda_bat_xho_slo_tha_kor_dut_wly_mao_ger_hun_sod_ita_gam_urd_mol_swe_tag_amr_svk_arw_spa_hin_grk_aze_tur_sun_guj_mly_prs_akn_geo_chh_tml_afr_moo_igb_por_bos_fre_anl_bam	0.142763083671596	0.384661742019501	0.701366274797061
241	aze_lit_bos_lat_moo_tig_bat_akn_fre_yor_guj_igb_ctl_aeg_fbf_knd_glc_chh_pan_tha_amh_swa_jav_heb_ses_eng_cze_hau_sid_ukr_svk_geo_gam_tml_ita_wly_swe_tsw_arw_cnt_tsn_nor_cic_owc_mly_sod_mol_est_rus_mao_amr_lda_hun_tag_hin_ben_ind_tur_pol_fin_sun_swt_urd_rom_scr_kor_dut_xho_jpn_ger_vie_ven_prs_ewe_afr_krd_mlt_bul_dgb_uzb_bsq_spa_anl_alb_grk_azi_dyu_slo_qcu_zul_por_mcd_mnd_bam_bem	0.102560489109834	0.242846003008096	0.808659494727891
242	mly_hun_zul_spa_kor_mol_rus_rom_cnt_qcu_igb_dgb_azi_tur_bat_cic_est_ukr_por_lat_fin_slo_amr_mnd_yor_fbf_xho_dut_tig_ses_fre_dyu_aeg_pan_knd_pol_ewe_nor_bsq_ben_afr_ind_swe_sod_tsw_ita_owc_bem_anl_sun_heb_uzb_bam_swt_wly_jpn_tag_cze_chh_lda_gam_scr_ger_grk_svk_moo_mao_alb_krd_eng_glc_akn_vie_ven_swa_ctl_lit_arw_aze_bul_amh_mcd_tsn_mlt_sid_jav_urd_tha_hin_prs_guj_geo_bos_hau_tml	-0.319404177999568	-0.762468024614242	0.447710278442768
243	ita_moo_bam_cze_tha_swe_nor_uzb_gam_aeg_dgb_bat_hin_hau_pol_jpn_aze_dut_yor_vie_sid_scr_tig_ewe_lda_amr_arw_eng_knd_bos_glc_slo_cic_swa_spa_akn_rus_azi_sod_afr_lit_kor_ind_guj_tsn_wly_mlt_mol_owc_alb_chh_fre_rom_grk_jav_fbf_ctl_ukr_prs_amh_bul_bem_ger_anl_est_fin_cnt_tur_krd_tml_zul_ses_mcd_mly_tsw_igb_geo_mao_qcu_urd_swt_tag_xho_por_svk_heb_ven_dyu_sun_pan_mnd_bsq_lat_ben_hun	-0.47115810011164	-1.26693730915018	0.208341329320435
244	ind_arw_owc_sid_hau_cze_xho_swa_est_ben_moo_dyu_uzb_zul_lat_chh_aeg_por_dgb_tml_bem_amh_swt_knd_igb_aze_sun_lit_alb_guj_nor_prs_bos_anl_afr_mao_fin_spa_pan_bsq_tsn_wly_mol_rus_pol_grk_jav_urd_mlt_bam_fbf_tha_ctl_tag_amr_vie_bat_hin_heb_ger_tur_rom_lda_cnt_fre_kor_sod_ita_tsw_azi_glc_hun_gam_eng_dut_krd_mnd_mly_svk_bul_swe_cic_ukr_ewe_akn_jpn_slo_scr_mcd_qcu_ses_tig_geo_yor_ven	-0.225945572658528	-0.589691082193423	0.556827728625416
245	bos_fin_tml_cic_bsq_dgb_est_ben_yor_xho_pan_gam_ita_ses_geo_bul_mly_cze_nor_guj_igb_por_akn_chh_mlt_ind_azi_bem_svk_hau_lit_arw_amh_knd_rus_mao_wly_swt_moo_spa_dyu_dut_owc_mnd_ger_tsw_bat_mol_tsn_urd_krd_lda_kor_bam_amr_tig_afr_lat_ewe_aeg_jav_anl_swa_sun_scr_mcd_sod_eng_glc_ven_hun_uzb_pol_alb_hin_tha_tag_fbf_cnt_ctl_fre_tur_rom_jpn_zul_swe_ukr_vie_heb_aze_slo_sid_prs_grk_qcu	-0.44776623820825	-1.118719952261	0.266140923185628
246	heb_prs_azi_bam_bul_swe_alb_tml_rom_urd_spa_swa_grk_aze_sun_akn_ukr_ses_bos_lit_fin_moo_chh_gam_aeg_ctl_rus_swt_mol_lat_mly_mnd_geo_vie_fbf_uzb_krd_igb_hau_zul_hin_knd_ind_amh_bsq_ita_anl_ewe_tha_ven_qcu_tag_svk_ben_por_bem_afr_dgb_arw_amr_glc_jpn_owc_sid_cnt_kor_guj_cic_yor_cze_dyu_pan_slo_bat_dut_wly_mao_ger_nor_pol_tig_tur_xho_tsn_fre_sod_scr_eng_jav_mlt_lda_tsw_mcd_est_hun	-0.137966846359978	-0.315505370749453	0.753084880947289
247	lda_hin_amr_ewe_fre_tsw_igb_yor_swt_wly_swa_zul_xho_akn_prs_swe_ind_azi_dut_bos_eng_qcu_cnt_ses_tha_knd_pol_hun_chh_krd_uzb_arw_aeg_spa_jpn_mnd_heb_rom_moo_glc_sid_fin_ctl_nor_mao_vie_aze_lit_tur_est_mly_bul_fbf_geo_tsn_lat_scr_guj_jav_afr_hau_por_pan_mcd_rus_cze_ven_bsq_dgb_grk_sod_ita_owc_kor_bat_alb_dyu_sun_bem_tag_ben_ukr_anl_tig_cic_tml_ger_slo_bam_mlt_amh_mol_gam_svk_urd	-0.337967516887977	-0.835777937864509	0.405422012674386
248	tag_uzb_est_hin_slo_azi_chh_zul_cic_ses_svk_swe_bem_cnt_fbf_guj_tig_urd_aeg_bsq_vie_sun_gam_jpn_krd_dgb_ind_ven_dyu_cze_bos_grk_mao_lda_arw_scr_anl_moo_tur_mnd_bam_xho_bat_rom_ben_tsn_ita_sod_aze_alb_nor_pol_hau_mcd_bul_ger_ctl_igb_pan_mlt_glc_rus_qcu_por_tha_knd_fre_heb_tsw_swa_jav_geo_owc_mly_prs_akn_dut_spa_yor_ukr_sid_tml_lat_kor_amh_lit_eng_ewe_afr_mol_swt_wly_fin_amr_hun	-0.777107924149094	-2.01126767945547	0.0471918219358225
249	por_geo_qcu_amr_yor_cze_eng_ger_akn_glc_lit_uzb_mcd_fre_kor_ctl_tha_jpn_svk_grk_ind_anl_mol_bat_swt_arw_tig_dyu_afr_zul_urd_ven_fin_rom_hun_lda_scr_gam_knd_bos_aeg_ewe_hin_dut_heb_lat_tsw_slo_hau_cic_krd_nor_pol_wly_amh_tml_mlt_ita_swa_xho_pan_dgb_swe_cnt_prs_est_ukr_rus_tur_bam_tag_ses_guj_fbf_bul_mnd_ben_sod_owc_azi_igb_jav_alb_tsn_chh_bsq_mly_mao_moo_aze_bem_spa_sun_vie_sid	0.173598442234422	0.409212294901803	0.683324778385969
250	dut_guj_spa_uzb_ita_kor_mao_vie_bos_chh_ben_sun_rom_pan_tur_ctl_ukr_tig_bat_ses_swe_geo_yor_cze_moo_bem_cnt_gam_fin_mly_xho_tml_anl_ind_heb_azi_hun_tag_igb_swt_bsq_lat_owc_zul_ewe_sid_lda_bam_scr_arw_grk_tha_sod_ven_afr_alb_por_fbf_lit_amh_hau_rus_mol_mnd_slo_tsn_mcd_jpn_svk_urd_amr_cic_nor_est_qcu_jav_eng_knd_hin_glc_aeg_fre_dyu_dgb_tsw_swa_krd_mlt_wly_pol_akn_aze_ger_bul_prs	-0.852344834493229	-1.96279040335309	0.0526587497482564
251	vie_yor_rus_geo_gam_wly_ses_heb_mnd_qcu_azi_mol_prs_akn_spa_tsn_uzb_hau_dgb_bsq_jpn_eng_cze_lit_mao_swe_dut_cnt_pol_amh_pan_cic_sun_igb_aze_afr_ind_bos_est_zul_slo_urd_aeg_svk_anl_tur_ger_rom_bat_lda_bul_glc_guj_arw_mlt_swa_knd_ita_ewe_lat_nor_ven_fin_bam_moo_mcd_tsw_tag_tig_tha_ctl_fre_jav_bem_swt_owc_mly_amr_scr_ben_por_chh_tml_ukr_alb_xho_krd_sod_fbf_grk_kor_hin_sid_hun_dyu	0.317181743922566	0.719257416867185	0.473785826455345
252	sod_fbf_anl_swt_rom_por_amh_heb_knd_dyu_azi_igb_svk_ita_mnd_ukr_akn_bam_aze_vie_ger_uzb_hin_dut_arw_mlt_rus_geo_ewe_est_grk_bsq_fin_mao_hau_wly_mcd_ind_mol_aeg_sid_yor_gam_xho_lit_scr_spa_tsw_prs_amr_zul_ctl_hun_lda_tml_jpn_urd_tur_pan_krd_guj_bos_swe_ben_kor_ses_cze_bat_alb_glc_bem_jav_chh_tig_eng_slo_swa_sun_fre_bul_cic_mly_dgb_afr_cnt_qcu_tag_tsn_moo_pol_owc_lat_tha_ven_nor	0.363450666598867	0.831032514029001	0.40808377634086
253	amr_yor_grk_sun_tha_eng_ita_tag_mnd_lat_rom_urd_scr_vie_knd_heb_sod_alb_nor_bem_qcu_geo_afr_est_jav_fre_jpn_mao_tur_ewe_svk_bat_swt_rus_tig_arw_dyu_amh_glc_ger_ses_mlt_mol_tml_krd_wly_dgb_bul_hau_slo_ben_cze_moo_azi_akn_swe_bam_tsn_por_ven_lit_guj_bos_pan_mly_anl_chh_cic_cnt_hin_fbf_fin_aeg_mcd_sid_kor_gam_tsw_ctl_prs_igb_ind_zul_xho_swa_spa_hun_uzb_ukr_lda_pol_owc_dut_bsq_aze	0.107431438547803	0.250774693057056	0.802541522035114
254	bem_jav_cze_pan_rus_swe_knd_amh_sid_cnt_tur_uzb_prs_alb_cic_aze_owc_tha_mly_azi_dgb_bsq_mnd_tig_yor_krd_bat_xho_hau_lda_ita_pol_afr_amr_ven_mlt_fre_geo_tml_ben_ger_mao_swt_lit_igb_ukr_akn_swa_arw_lat_chh_dut_rom_fin_ind_vie_sod_aeg_bos_wly_hin_ses_fbf_por_glc_ctl_urd_qcu_spa_eng_mcd_grk_bam_dyu_jpn_nor_hun_moo_gam_heb_scr_ewe_kor_tsn_slo_tag_sun_tsw_guj_zul_mol_est_anl_bul_svk	-0.152059293260421	-0.385118419308386	0.701029070006223
255	est_wly_swe_aeg_owc_fbf_ses_mnd_azi_ben_arw_uzb_lda_dgb_ukr_guj_svk_cnt_hin_akn_bem_bul_scr_tsw_chh_ven_aze_mly_sid_mlt_hau_nor_ewe_cze_fre_hun_krd_lat_bos_bat_tml_jpn_slo_spa_prs_tur_mao_vie_knd_sun_gam_xho_glc_rus_fin_bam_amr_tag_dut_zul_rom_afr_kor_bsq_pan_urd_pol_tsn_eng_moo_tig_lit_ita_swa_grk_igb_alb_ctl_ger_sod_ind_amh_jav_por_geo_tha_heb_dyu_anl_yor_cic_qcu_swt_mcd_mol	-0.129457794495097	-0.301373597606201	0.763802448954233
256	geo_kor_fbf_guj_swe_mly_ind_tsw_grk_por_ses_tha_urd_vie_arw_tml_dgb_bam_fre_chh_afr_wly_xho_rom_swa_gam_dyu_qcu_jav_moo_ita_amh_bos_ewe_ven_svk_bat_lit_pan_lat_mnd_tur_sod_ukr_knd_prs_aze_pol_mao_hau_zul_glc_igb_yor_heb_bem_jpn_aeg_swt_eng_anl_lda_hun_ger_ben_fin_dut_scr_cic_akn_spa_amr_slo_tag_krd_owc_sun_sid_tig_hin_est_rus_azi_uzb_cze_nor_cnt_mcd_ctl_alb_bul_mol_tsn_bsq_mlt	-0.27469713060204	-0.647302736873663	0.519030658278473
257	bos_vie_eng_tag_ukr_wly_kor_tsw_fbf_tsn_slo_tur_mnd_lat_nor_est_hin_ven_azi_fin_ctl_anl_fre_geo_swt_grk_alb_cze_bat_cic_akn_bem_dyu_ger_hun_swa_ses_tig_prs_krd_heb_pol_aeg_guj_owc_moo_glc_yor_qcu_lit_dut_igb_zul_amr_scr_rom_gam_mly_mcd_lda_mao_ita_spa_amh_pan_urd_ewe_chh_jpn_tha_sid_aze_uzb_ind_tml_ben_svk_rus_mol_afr_knd_jav_xho_mlt_bam_sun_hau_por_dgb_sod_cnt_swe_bul_arw_bsq	-0.0712818514796223	-0.164305661266567	0.869847102259143
258	swt_swa_bsq_dyu_lat_heb_cic_swe_ctl_nor_ses_rom_pan_dut_mly_wly_xho_ger_tsw_cze_moo_aze_amr_amh_sod_bos_slo_knd_grk_chh_hin_jav_scr_krd_fin_geo_ven_mol_yor_uzb_azi_tur_tig_gam_tag_hau_ben_alb_tha_eng_zul_svk_mnd_bat_ind_bul_hun_igb_sid_dgb_fbf_tsn_rus_mlt_por_ita_jpn_afr_aeg_mao_anl_ukr_lda_owc_vie_tml_ewe_urd_spa_arw_bem_qcu_lit_glc_akn_cnt_mcd_guj_bam_kor_sun_fre_est_pol_prs	-0.296397444413096	-0.685172756186496	0.494939173999304
259	krd_bsq_spa_jav_vie_cze_eng_yor_uzb_tml_owc_ger_sun_fin_ita_tsw_lda_amh_hin_kor_swt_xho_rom_svk_guj_igb_geo_sod_swa_tha_urd_dyu_por_ven_cic_tig_alb_qcu_swe_ctl_heb_zul_mol_grk_bat_bam_akn_afr_wly_mlt_mcd_moo_tag_ben_glc_mao_jpn_dgb_bos_arw_anl_aeg_tur_bul_pol_slo_gam_rus_nor_cnt_azi_fre_dut_knd_sid_lat_fbf_scr_lit_pan_amr_hau_mnd_ewe_prs_ukr_aze_ind_tsn_est_bem_hun_mly_ses_chh	NA	NA	NA
260	slo_gam_ben_glc_xho_owc_guj_pol_hin_spa_cze_ewe_por_bem_lat_tig_anl_mcd_ctl_ita_amh_cic_fbf_krd_rom_tml_zul_qcu_eng_swa_wly_vie_akn_tsw_dgb_bam_dyu_est_ukr_bsq_grk_bul_afr_tha_sun_tur_mnd_arw_swt_mol_alb_sod_chh_ses_svk_prs_mao_mly_lda_dut_urd_heb_scr_bat_jav_mlt_fin_bos_moo_sid_knd_kor_tag_aeg_hun_uzb_amr_hau_yor_fre_ven_ind_cnt_lit_azi_tsn_nor_aze_ger_geo_swe_jpn_igb_rus_pan	0.556283603419622	1.43239027758108	0.155384877879926
261	moo_urd_prs_owc_aze_kor_gam_mcd_heb_tml_lda_amr_swt_hun_ven_bem_pol_ses_wly_anl_por_cze_guj_swa_cic_tsw_spa_uzb_akn_eng_grk_azi_aeg_tag_dut_lat_ctl_ewe_igb_jav_dyu_bam_yor_knd_tsn_tig_mlt_krd_mly_amh_ger_rus_bsq_bul_chh_hau_ukr_fbf_jpn_tha_afr_scr_est_vie_ben_alb_mol_ita_lit_geo_qcu_mao_zul_fre_cnt_slo_rom_svk_ind_nor_pan_sod_glc_sid_sun_fin_arw_dgb_bat_hin_xho_tur_bos_swe_mnd	0.0136583863564625	0.0305458536464118	0.975697182016577
262	amr_mly_grk_gam_pol_pan_anl_hau_igb_wly_mol_hin_urd_tsw_rus_arw_aeg_bos_mao_guj_ben_ger_fbf_lit_ind_tsn_ses_swt_ctl_alb_nor_fre_bsq_chh_vie_azi_yor_zul_heb_mlt_xho_fin_dyu_kor_sun_bam_scr_amh_sod_por_tml_mnd_tur_cnt_lat_eng_tig_rom_sid_tag_prs_tha_owc_ewe_bat_bul_krd_spa_cic_cze_qcu_dut_bem_moo_slo_est_ven_afr_akn_knd_jpn_hun_ita_dgb_aze_uzb_ukr_geo_jav_svk_mcd_lda_swe_glc_swa	-0.241518184329338	-0.619480468326465	0.537114609420315
263	tig_uzb_kor_tsw_eng_hun_dut_sun_cic_knd_dyu_chh_ven_lit_swt_mlt_bsq_bat_mol_ewe_ukr_bul_tsn_amh_tha_wly_svk_alb_tur_mnd_arw_pol_azi_jpn_ger_spa_yor_bam_bem_igb_glc_prs_est_guj_slo_lda_qcu_heb_ita_rus_tag_afr_ses_sod_amr_akn_mao_geo_fin_tml_scr_urd_nor_vie_krd_ind_cnt_por_zul_mly_fre_swa_xho_aze_aeg_owc_cze_grk_rom_mcd_pan_jav_bos_hau_sid_ctl_moo_swe_anl_hin_dgb_gam_ben_lat_fbf	-0.123549113329379	-0.314511309667405	0.753837227648983
264	moo_krd_swa_ewe_ses_cic_scr_dut_mlt_tur_bul_urd_bsq_tsw_kor_xho_sun_bat_est_ctl_fbf_spa_bem_ita_slo_cze_chh_hun_swt_knd_ger_swe_cnt_aeg_rus_geo_prs_tag_tml_hau_glc_owc_ven_zul_mao_eng_igb_lat_tig_alb_afr_bos_qcu_nor_aze_dyu_ben_sod_arw_fre_jav_ukr_mnd_fin_svk_mcd_vie_bam_tha_akn_gam_yor_amh_mol_lda_azi_grk_sid_rom_pol_jpn_lit_ind_uzb_dgb_hin_por_heb_wly_pan_tsn_guj_mly_anl_amr	-0.607591664689438	-1.44458392525627	0.151935620469749
265	igb_vie_dyu_ger_amr_anl_sid_ben_tml_est_tag_spa_pol_ctl_bat_urd_cic_jpn_dut_tha_mnd_mlt_scr_bem_amh_tsn_ven_swe_dgb_ewe_mly_nor_ukr_owc_glc_rom_geo_swa_ses_krd_tsw_grk_ind_slo_akn_bul_zul_lda_sod_prs_swt_tig_jav_azi_cze_fbf_bsq_tur_qcu_alb_svk_ita_hau_lat_lit_yor_xho_cnt_hun_moo_knd_kor_rus_aeg_mol_por_afr_pan_eng_guj_bam_fre_aze_bos_arw_wly_gam_heb_fin_mcd_hin_sun_chh_mao_uzb	-0.294667935963648	-0.777115684439058	0.43906276342966
266	pol_slo_ven_bem_wly_cnt_arw_mao_sod_aeg_zul_azi_dut_por_swe_dyu_guj_tha_tsn_ses_fre_cic_urd_eng_rus_pan_jpn_bam_lat_bul_tur_heb_spa_chh_mnd_est_mly_ger_grk_afr_owc_lda_alb_prs_ukr_krd_qcu_knd_svk_swt_hun_tml_yor_igb_mlt_ewe_sun_ita_lit_xho_bat_tsw_vie_sid_bsq_hin_amr_mcd_amh_ind_gam_hau_cze_anl_swa_bos_ctl_tig_akn_aze_fbf_tag_fin_glc_uzb_mol_kor_geo_moo_rom_scr_ben_nor_jav_dgb	-0.680576596504208	-1.8146815593292	0.0727967001759993
267	mao_svk_akn_bos_mly_prs_jpn_aze_sod_ses_ind_scr_alb_lit_mcd_bem_rom_fre_fbf_eng_igb_jav_swe_zul_swa_ven_glc_lat_ukr_heb_vie_azi_yor_dgb_bam_guj_cnt_bul_tig_hin_dut_lda_anl_spa_hau_ben_fin_chh_knd_nor_tha_aeg_arw_tml_slo_ita_afr_est_geo_amr_swt_pan_sun_urd_rus_grk_tsw_mlt_tur_gam_sid_tag_kor_wly_ctl_ger_ewe_krd_owc_mnd_cic_pol_bat_xho_cze_dyu_moo_tsn_mol_bsq_por_uzb_hun_amh_qcu	-0.0975516322389714	-0.227113297259923	0.820834147174561
268	fbf_por_heb_chh_swe_bul_sid_gam_cze_mnd_jav_scr_hun_bsq_tml_qcu_glc_mcd_tha_bem_knd_est_vie_bos_mly_zul_ben_pan_kor_pol_akn_hin_guj_amr_ven_azi_yor_fre_dgb_ctl_cnt_xho_ger_tsn_swt_mol_ukr_svk_eng_arw_tig_fin_aze_prs_amh_mao_lat_igb_mlt_lit_jpn_bat_lda_sod_ses_rus_dyu_afr_ind_hau_urd_alb_owc_tsw_aeg_bam_swa_tur_tag_geo_anl_dut_slo_spa_sun_krd_cic_grk_ita_nor_rom_wly_uzb_moo_ewe	0.384535238248096	0.88928670678916	0.376143536172453
269	dgb_slo_aeg_urd_fin_krd_amh_uzb_tml_por_mnd_prs_pol_bam_mlt_spa_fre_amr_hin_fbf_geo_chh_scr_wly_dyu_tsn_ind_lit_tsw_owc_tig_est_ukr_bul_swa_yor_pan_aze_lda_bos_tag_kor_ita_igb_gam_qcu_sid_knd_swt_hau_jpn_ven_tur_cze_hun_glc_ses_ewe_ben_eng_rus_bsq_alb_ger_mol_lat_akn_sod_nor_mao_afr_guj_rom_tha_bem_anl_svk_cic_dut_swe_xho_bat_vie_moo_jav_grk_sun_zul_mly_ctl_mcd_arw_azi_heb_cnt	-0.30758953768741	-0.717699704642827	0.474741421559227
270	swa_ita_wly_ukr_lda_bsq_bam_guj_lat_knd_rus_ven_grk_por_hun_sid_bat_prs_ben_igb_nor_scr_tsn_bem_spa_amh_pol_bul_moo_ewe_jpn_xho_kor_geo_dut_tha_hin_sun_svk_krd_mao_akn_azi_est_aze_aeg_eng_swt_owc_yor_cze_tag_tig_ger_tur_ind_cnt_mol_cic_uzb_fbf_pan_fin_urd_chh_alb_mcd_zul_glc_sod_heb_fre_anl_dyu_lit_vie_ses_mnd_hau_tml_amr_slo_afr_mly_tsw_rom_mlt_gam_ctl_bos_swe_qcu_arw_dgb_jav	0.0279861450438851	0.0729879072459132	0.941972489421407
271	vie_sod_amh_ewe_por_fin_bsq_ses_kor_ben_bul_tur_moo_spa_geo_cic_bem_hun_azi_mnd_fbf_tag_rus_lit_dyu_lda_cze_jpn_amr_dgb_tml_slo_swa_zul_bos_yor_gam_ita_heb_prs_owc_pol_eng_lat_svk_hin_mly_sun_igb_anl_est_arw_cnt_pan_mao_chh_rom_uzb_afr_hau_knd_ger_qcu_tig_aze_akn_dut_ctl_aeg_fre_krd_urd_xho_ind_guj_grk_bat_swe_ukr_bam_wly_mol_alb_swt_mlt_scr_jav_nor_mcd_tsn_sid_ven_tha_glc_tsw	-0.103940434951459	-0.265905814429572	0.790900344106792
272	dyu_tig_mly_moo_yor_chh_owc_qcu_bul_urd_cnt_bos_ukr_guj_tsw_cic_est_fin_bsq_swe_heb_prs_bam_afr_swt_amh_anl_sid_geo_jpn_xho_sod_gam_mcd_rom_azi_akn_zul_ewe_hun_glc_kor_bat_grk_alb_pan_krd_lda_lit_rus_ctl_mnd_ger_dut_mol_tag_igb_slo_svk_cze_bem_jav_ben_amr_fbf_aeg_arw_sun_vie_fre_lat_dgb_eng_ses_nor_spa_por_knd_swa_scr_ita_ind_uzb_hin_wly_aze_hau_tha_pol_tur_mao_mlt_tsn_tml_ven	0.653090880037171	1.41837661741873	0.159423220912003
273	owc_tha_amh_mnd_pol_ctl_ukr_bsq_uzb_sun_aeg_vie_jpn_tsn_swe_knd_fin_ita_zul_chh_tur_hin_eng_mcd_lda_ven_bos_mly_sid_tig_swa_amr_yor_kor_urd_bem_arw_jav_tsw_mao_svk_nor_rus_tml_pan_akn_grk_azi_hun_scr_alb_fre_dgb_cic_ger_hau_gam_guj_est_wly_geo_spa_lat_ben_moo_rom_dyu_lit_tag_aze_swt_bul_prs_anl_bam_qcu_bat_ewe_heb_xho_dut_mol_ses_sod_igb_cze_por_slo_afr_fbf_ind_glc_cnt_krd_mlt	-0.534602428427649	-1.25906859739741	0.211156682760673
274	spa_glc_lat_amh_tig_nor_aeg_gam_mnd_bat_qcu_tha_fre_knd_ewe_mol_tsn_sun_moo_yor_hau_mly_por_fin_owc_ben_ukr_svk_aze_arw_urd_anl_ind_mao_bam_rom_est_tur_ctl_hin_sod_bsq_zul_amr_alb_scr_kor_mlt_igb_dyu_ger_slo_eng_hun_swt_geo_ven_heb_prs_cze_grk_xho_swa_mcd_pan_tsw_wly_ses_jav_akn_tag_dut_lda_dgb_bul_chh_cic_jpn_rus_sid_uzb_swe_cnt_afr_krd_tml_bos_ita_fbf_pol_azi_vie_bem_lit_guj	0.711845577160226	1.92692508552566	0.0570416620003933
275	owc_heb_geo_mao_bat_guj_est_amr_krd_akn_dgb_slo_alb_scr_tml_tsn_yor_hau_ger_sun_rus_vie_lat_jav_rom_bem_tur_cic_xho_grk_fbf_ben_bos_anl_hun_hin_zul_amh_dut_wly_moo_swa_ctl_dyu_chh_cze_kor_ind_fin_swe_tag_por_ita_glc_ukr_tha_spa_lda_cnt_mnd_aze_tig_nor_sod_mcd_bsq_eng_pol_urd_gam_prs_igb_swt_azi_pan_mlt_mol_jpn_uzb_mly_bul_sid_aeg_fre_ewe_ven_lit_tsw_arw_afr_svk_knd_qcu_bam_ses	0.244218639702376	0.650623574410445	0.516893713979506
276	aeg_yor_tsn_hau_ukr_heb_urd_swt_pan_grk_mnd_nor_scr_igb_geo_cnt_pol_cze_alb_anl_ewe_hun_mlt_fre_lat_fin_vie_tur_dyu_cic_bul_qcu_svk_aze_por_prs_jpn_mao_gam_swa_kor_ses_uzb_ven_bat_slo_bsq_lit_xho_bam_glc_amr_moo_amh_tag_tsw_rom_azi_mly_fbf_ctl_akn_krd_mcd_sun_tml_spa_swe_hin_tig_zul_arw_ita_eng_chh_owc_lda_knd_rus_jav_ger_sod_guj_dut_ind_sid_ben_tha_bem_est_afr_dgb_wly_bos_mol	-0.133496145132191	-0.328511520049268	0.743263483270481
277	slo_sun_bem_tml_azi_moo_mlt_hau_ukr_fbf_tha_cze_bat_xho_hun_heb_gam_ewe_prs_ses_tsn_dut_afr_ind_jav_urd_akn_geo_spa_cnt_zul_guj_swt_pan_kor_arw_dgb_pol_mnd_chh_mao_por_ita_lda_amh_alb_ven_tig_glc_lit_rus_est_aeg_tsw_mcd_tur_bsq_mly_bos_swe_anl_fre_knd_svk_ben_scr_dyu_hin_ctl_lat_swa_yor_amr_krd_eng_sod_qcu_aze_nor_jpn_bul_wly_mol_uzb_igb_ger_vie_bam_grk_owc_tag_fin_sid_cic_rom	0.117022615965142	0.30035478952778	0.764576923748129
278	fbf_guj_yor_rom_mlt_eng_bul_est_pol_slo_swt_por_lat_pan_mnd_ven_cnt_spa_tsn_geo_dut_tig_urd_ses_azi_tml_owc_ctl_dyu_jav_xho_svk_sid_mly_anl_uzb_mol_gam_swe_hau_vie_swa_amh_fin_hun_ger_glc_heb_lit_ukr_qcu_hin_dgb_ben_prs_sun_jpn_bam_knd_aeg_mao_bem_tsw_tur_nor_igb_bsq_krd_akn_moo_cze_kor_cic_bat_zul_arw_ita_aze_lda_grk_afr_mcd_ewe_amr_alb_tag_scr_tha_chh_ind_bos_sod_rus_wly_fre	-0.074066738938658	-0.167772224279353	0.867126772707094
279	tag_bam_swt_bat_sid_mcd_uzb_tig_cic_ven_ben_guj_bsq_pol_cnt_tsn_slo_aze_wly_gam_akn_cze_rus_mly_ukr_qcu_jav_arw_sod_ind_ctl_eng_swe_dyu_yor_afr_amr_rom_fre_glc_grk_tsw_ses_bos_fbf_tur_dgb_mol_tha_sun_knd_azi_xho_scr_mnd_anl_moo_lat_hun_ita_geo_amh_hau_tml_owc_spa_swa_hin_mlt_nor_bul_krd_bem_vie_chh_lit_dut_pan_svk_ger_alb_est_heb_ewe_igb_prs_mao_lda_urd_kor_fin_por_aeg_zul_jpn	-0.130622221821457	-0.297742976956825	0.766563455957212
280	scr_knd_alb_mol_dut_ven_spa_eng_swa_amr_mao_akn_ben_cze_ctl_mnd_pol_tur_xho_bos_aeg_swt_ger_heb_ses_urd_dgb_pan_kor_glc_cic_slo_aze_swe_lit_arw_moo_afr_por_tig_fbf_hun_tml_ita_krd_grk_vie_bat_sid_geo_tha_svk_fre_guj_dyu_ukr_gam_bsq_cnt_uzb_bem_tag_jpn_hau_bam_fin_mly_sod_rom_qcu_igb_tsw_lat_ewe_lda_mcd_chh_prs_ind_tsn_mlt_amh_rus_jav_owc_azi_nor_sun_est_bul_wly_zul_hin_yor_anl	-0.328971719410545	-0.841556602738876	0.402194966124646
281	alb_sod_anl_cic_ukr_rom_cze_hin_swa_mao_sid_ben_afr_azi_rus_geo_akn_arw_ind_dgb_bos_fbf_scr_lat_heb_tig_tag_eng_amh_uzb_slo_wly_knd_por_mol_guj_owc_prs_bam_bat_ses_dyu_fin_zul_swe_aeg_jav_ita_lda_krd_urd_aze_mlt_moo_tur_bem_yor_mcd_tml_vie_tha_est_sun_mly_pan_fre_mnd_igb_ven_xho_tsw_lit_dut_nor_hau_jpn_pol_hun_glc_ctl_swt_kor_spa_chh_gam_ger_bsq_amr_svk_ewe_tsn_grk_cnt_bul_qcu	0.712487309773781	1.65727384312637	0.100833979362888
282	ukr_tml_heb_akn_nor_wly_bam_gam_tsw_sid_hun_pan_tha_amr_ewe_ses_bos_afr_hin_swe_zul_grk_scr_uzb_ind_xho_sun_alb_fin_vie_prs_cze_krd_mly_hau_tsn_ven_qcu_lit_bat_fbf_swt_mlt_slo_tag_bsq_yor_tur_aze_owc_fre_azi_mnd_glc_ger_aeg_cic_geo_svk_rom_urd_bem_pol_kor_jav_dgb_ctl_swa_tig_mcd_lda_anl_lat_eng_dut_mol_est_knd_moo_igb_por_sod_jpn_dyu_cnt_bul_spa_ben_guj_ita_rus_chh_arw_mao_amh	0.346330230466682	0.88860011022578	0.376510622055506
283	swa_swe_cze_bat_swt_mol_owc_ind_prs_slo_bsq_ewe_mao_fin_ita_anl_svk_azi_sid_igb_uzb_tml_tha_xho_hun_tsn_jpn_scr_aeg_mnd_lat_dgb_mcd_pol_tig_ses_jav_sod_nor_lda_cic_ger_bam_hin_yor_tur_fbf_wly_bem_heb_grk_spa_ukr_cnt_moo_sun_ben_amh_est_pan_afr_rom_zul_fre_aze_hau_arw_tsw_mlt_por_guj_amr_urd_kor_vie_knd_glc_bul_rus_geo_chh_gam_ctl_bos_akn_tag_qcu_lit_ven_dyu_krd_mly_alb_dut_eng	0.774341009731549	1.84499241470036	0.0682212279038216
284	heb_ven_fin_wly_jpn_igb_ger_sid_cnt_grk_tag_kor_ind_yor_cze_aeg_dyu_hau_bos_prs_bul_por_fbf_afr_hin_qcu_ukr_amr_ewe_lda_est_swt_lat_sod_chh_tsw_anl_mcd_nor_moo_ben_lit_bem_rom_tha_swe_scr_xho_ita_ctl_tml_mly_owc_knd_bam_akn_hun_mnd_ses_amh_aze_geo_gam_tig_slo_cic_rus_dgb_vie_eng_sun_alb_dut_zul_mlt_tur_svk_arw_spa_mol_bsq_mao_swa_tsn_uzb_jav_pan_pol_guj_glc_urd_fre_krd_bat_azi	0.0248188061500738	0.0636181448000847	0.949410823549222
285	glc_bat_ind_dyu_swt_uzb_nor_slo_rom_lda_sun_mlt_fbf_fin_igb_fre_bsq_geo_jav_sid_mcd_moo_aeg_mol_azi_est_bem_ctl_bos_swe_arw_tsw_aze_amr_wly_por_dgb_grk_tha_mly_xho_anl_urd_alb_afr_owc_akn_jpn_bam_hin_cze_dut_gam_scr_tag_hau_ita_tur_ben_kor_tml_tsn_cnt_tig_swa_mnd_heb_zul_prs_cic_spa_chh_knd_bul_lit_qcu_ukr_lat_amh_guj_ven_pan_eng_mao_krd_pol_sod_ger_vie_rus_ses_hun_yor_svk_ewe	0.0282364764444163	0.0687950212033774	0.945300482122615
286	sid_mol_bam_eng_lit_anl_cze_hau_spa_qcu_bul_uzb_akn_azi_sun_glc_aeg_chh_ita_urd_ukr_gam_swa_hin_vie_scr_swt_tag_lda_tsn_amh_prs_jpn_bsq_afr_mcd_dgb_ewe_rom_mao_dyu_bos_moo_tml_fin_jav_est_ger_svk_fbf_cic_tha_xho_pol_slo_ses_heb_ind_knd_swe_fre_sod_yor_pan_tsw_ctl_amr_mly_geo_mlt_mnd_arw_nor_igb_tig_rus_kor_krd_dut_bat_lat_cnt_owc_ben_bem_por_zul_grk_ven_wly_aze_alb_guj_tur_hun	0.578946369575046	1.33620049121766	0.184744038921919
287	afr_sod_tag_anl_fin_zul_eng_mao_moo_amr_dgb_geo_mcd_ven_lit_bat_lda_wly_owc_swe_akn_jav_bam_svk_heb_gam_hun_alb_aze_fbf_hin_mly_scr_tig_aeg_igb_por_qcu_bsq_nor_dyu_jpn_sun_ben_tha_ctl_tsn_mnd_chh_sid_dut_ger_pan_uzb_prs_pol_bul_ind_ses_guj_knd_grk_cnt_kor_rom_urd_spa_slo_azi_bos_vie_est_amh_cze_ukr_tsw_glc_swt_tml_xho_ewe_arw_lat_tur_yor_bem_ita_fre_swa_mol_hau_krd_rus_cic_mlt	0.251983683480178	0.581197178096722	0.562513521487361
288	cze_dut_gam_heb_cnt_anl_lit_tag_scr_tha_bam_fin_tml_glc_bos_ses_ewe_tur_wly_igb_jav_bsq_sun_hau_ukr_slo_fbf_azi_tsn_pol_swa_grk_dyu_mcd_mol_rom_lat_alb_lda_cic_ctl_tsw_akn_eng_krd_ger_nor_guj_fre_aeg_owc_ben_por_geo_moo_ven_dgb_bem_ita_uzb_swt_hin_zul_afr_chh_urd_qcu_vie_swe_pan_sod_amr_rus_hun_arw_bul_kor_jpn_knd_aze_amh_sid_mnd_bat_spa_mao_mly_xho_svk_tig_prs_est_yor_ind_mlt	-0.0140753375128083	-0.0320937791246487	0.974466042319972
289	dyu_ven_mcd_jpn_ben_hun_ses_tha_heb_swa_fbf_eng_xho_bem_lda_gam_arw_aeg_sun_amr_tml_ita_tag_qcu_owc_jav_ger_rom_alb_bam_dgb_hau_krd_mol_ind_fre_swe_nor_anl_azi_kor_bsq_uzb_bat_igb_mly_afr_por_swt_amh_moo_est_knd_akn_bos_cnt_grk_lat_hin_ukr_tsw_svk_yor_mao_lit_cic_chh_ewe_guj_tig_vie_urd_mlt_zul_glc_sod_geo_tur_ctl_pol_pan_dut_aze_rus_scr_tsn_slo_cze_bul_prs_sid_mnd_spa_wly_fin	-0.151176290770596	-0.385355569674351	0.700853984749052
290	tag_lat_aeg_mlt_lda_dut_xho_geo_ben_bsq_dgb_bos_sid_ger_zul_wly_rom_tsn_amh_fbf_ita_bem_guj_igb_yor_fin_moo_sod_tur_spa_tml_eng_tsw_chh_por_gam_mcd_dyu_uzb_bul_bam_vie_knd_hun_slo_heb_swa_ind_rus_tha_swt_hau_afr_scr_kor_jav_aze_krd_anl_tig_mao_ses_fre_pol_est_qcu_swe_mol_prs_mly_azi_cnt_cic_pan_owc_alb_akn_lit_grk_mnd_ctl_arw_hin_jpn_ukr_sun_cze_ven_ewe_glc_urd_amr_nor_bat_svk	-0.846345435745678	-2.04761616847085	0.0434177693070922
291	hau_aeg_fin_swt_ctl_mly_prs_afr_swe_bat_mao_aze_mnd_grk_scr_lda_ses_bul_bam_lit_krd_tur_tig_arw_spa_cnt_tml_ukr_qcu_alb_slo_hin_gam_ewe_mol_nor_sid_azi_pol_ven_tsn_uzb_bos_lat_sun_geo_swa_owc_bsq_amr_akn_bem_ita_tsw_cic_tha_ind_dut_tag_cze_est_igb_rus_wly_amh_knd_glc_dyu_jav_anl_fbf_moo_fre_yor_jpn_vie_svk_rom_guj_ger_dgb_xho_zul_sod_ben_urd_kor_pan_mcd_mlt_eng_heb_chh_hun_por	0.125802199525698	0.309837217601069	0.757377947644172
292	aeg_knd_dyu_tag_glc_uzb_mao_mcd_bos_ind_wly_lat_ukr_jav_bem_amr_slo_fre_akn_alb_rus_aze_swa_fin_mly_cze_por_hun_tig_ita_ger_tsn_mol_mnd_igb_bul_owc_yor_bsq_mlt_bat_xho_sun_fbf_anl_sod_nor_cnt_kor_heb_scr_bam_ses_pan_qcu_cic_sid_spa_swt_krd_pol_tur_lit_tml_gam_hin_urd_tha_rom_prs_chh_ctl_tsw_swe_moo_dgb_est_azi_amh_ven_guj_zul_grk_geo_hau_eng_ewe_lda_vie_afr_dut_svk_arw_ben_jpn	-0.361045545872455	-0.929795967160496	0.354883932192518
293	ewe_slo_nor_mcd_lat_fre_zul_amh_hun_tig_hau_owc_ven_cic_fbf_rom_grk_knd_prs_jav_ctl_ben_lit_tsn_sun_arw_bsq_dyu_cnt_anl_lda_dut_vie_urd_bos_fin_spa_est_igb_pan_geo_mnd_svk_sod_amr_swt_glc_uzb_moo_akn_krd_aeg_ger_eng_wly_guj_hin_xho_alb_bam_mly_ses_heb_qcu_jpn_dgb_tur_yor_ukr_tag_chh_aze_gam_ind_ita_bul_pol_por_mao_mlt_swe_mol_azi_tml_bat_afr_tsw_rus_cze_scr_tha_kor_swa_sid_bem	-0.894166893203319	-2.13263568872908	0.0355886628328469
294	heb_est_afr_mly_sid_grk_ger_lit_cze_lda_amr_krd_tsw_ukr_hin_sod_pol_wly_tur_bem_ven_aeg_ctl_azi_ben_xho_mao_dgb_swa_ses_fin_mol_glc_tig_bam_bsq_ind_hau_bat_fbf_bos_spa_nor_jpn_eng_slo_swe_prs_tsn_swt_urd_sun_rom_chh_fre_mlt_lat_rus_amh_ita_owc_yor_mnd_tha_geo_cic_qcu_uzb_akn_cnt_tml_pan_arw_knd_hun_svk_zul_aze_jav_scr_mcd_gam_vie_dyu_kor_ewe_guj_bul_tag_por_moo_igb_alb_anl_dut	0.0885841568510489	0.202763502307856	0.839762829363473
295	tig_hin_est_dut_amh_tml_sod_afr_tha_rom_bos_nor_azi_qcu_ctl_ewe_guj_knd_cic_arw_grk_lda_ben_cnt_mly_gam_owc_tsw_mcd_bem_bul_ven_sid_igb_ita_vie_hau_tsn_fin_yor_amr_lat_mol_krd_bat_aze_dyu_pol_lit_swa_svk_tag_aeg_bam_jpn_chh_mlt_zul_urd_mao_prs_anl_heb_wly_cze_ind_scr_ukr_slo_moo_glc_rus_eng_por_alb_tur_dgb_ses_pan_sun_uzb_spa_swt_xho_ger_mnd_swe_bsq_kor_fbf_akn_hun_fre_geo_jav	NA	NA	NA
296	tsw_bem_grk_geo_mcd_tur_slo_knd_ind_scr_gam_moo_svk_rus_lit_tag_mnd_tig_hun_mlt_dut_bul_heb_aeg_anl_qcu_ben_prs_akn_guj_tml_afr_ukr_yor_glc_bsq_ger_por_jpn_eng_ven_amh_arw_ita_wly_krd_bam_spa_kor_azi_mly_swt_fre_bos_lda_chh_fin_mao_mol_tha_tsn_hau_alb_uzb_lat_ses_urd_pan_ewe_igb_est_rom_sod_dgb_amr_swa_cze_cic_dyu_swe_xho_jav_owc_aze_zul_vie_cnt_pol_fbf_bat_nor_ctl_sun_sid_hin	-0.425508770193114	-0.990831427613405	0.324338873430337
297	igb_guj_knd_arw_ctl_mnd_owc_afr_fin_ses_scr_svk_krd_swa_tml_akn_heb_gam_swe_dyu_slo_jpn_tur_wly_jav_tsw_cic_tha_geo_sid_bsq_est_dut_mao_grk_lda_moo_amr_eng_prs_spa_bos_sod_ukr_hun_urd_uzb_aeg_ben_swt_chh_bul_bam_tsn_mol_fre_hin_pol_bat_cze_zul_mly_rom_qcu_glc_lit_anl_amh_lat_ita_mcd_ind_ven_vie_alb_tag_pan_sun_bem_xho_ewe_dgb_fbf_ger_por_nor_aze_tig_rus_kor_cnt_azi_hau_yor_mlt	-0.765341135760449	-2.06418579497428	0.0417851968120255
298	sod_jav_knd_mnd_kor_azi_owc_tsn_slo_bos_ven_grk_krd_moo_rom_tha_xho_scr_pan_swt_vie_ukr_swe_bul_tml_zul_swa_por_ses_akn_mao_fin_rus_mly_gam_dut_cze_lat_alb_tsw_qcu_est_cic_ctl_anl_cnt_uzb_yor_urd_mol_sid_lit_arw_eng_fbf_chh_dgb_nor_ind_wly_hin_pol_igb_tur_ger_prs_glc_mcd_lda_aeg_amh_hun_guj_ita_afr_fre_ewe_heb_bam_bat_aze_tag_jpn_geo_hau_dyu_ben_sun_bem_bsq_svk_mlt_spa_tig_amr	-0.383092219701805	-0.990373719724152	0.324561262257648
299	ukr_arw_mol_anl_akn_tml_ewe_hin_swa_urd_ses_est_bat_amr_zul_hau_hun_afr_ita_fre_heb_mlt_ctl_amh_dut_tha_nor_bsq_grk_ven_sod_geo_bam_moo_igb_pol_mly_krd_lda_xho_chh_cnt_tag_aze_slo_scr_fin_spa_mnd_pan_swe_gam_por_qcu_rus_cze_kor_rom_dgb_prs_lit_bos_ind_svk_azi_mao_yor_mcd_lat_glc_sid_jpn_tig_vie_cic_uzb_aeg_ger_tur_swt_wly_knd_eng_bem_bul_sun_tsw_tsn_dyu_jav_fbf_owc_ben_guj_alb	-0.211714133367647	-0.503735156136399	0.615638679846044
300	azi_por_grk_qcu_rom_vie_lat_kor_mao_bsq_yor_scr_arw_gam_bat_ind_jpn_ven_dyu_mcd_aeg_owc_ses_pol_lda_tur_cnt_mnd_bul_mlt_cze_xho_ukr_dut_jav_alb_mly_tag_prs_bos_chh_hin_tsw_afr_ger_ctl_slo_lit_swt_sun_igb_spa_anl_sod_akn_rus_tsn_guj_cic_hun_amh_dgb_eng_tml_nor_ita_wly_knd_swa_geo_bem_est_uzb_swe_hau_mol_bam_zul_aze_glc_ben_ewe_tig_fin_tha_amr_sid_svk_fbf_heb_urd_krd_fre_moo_pan	-0.0278217568212331	-0.0670734570903106	0.946667212585128
301	glc_mly_rom_wly_amr_gam_ger_kor_ewe_cze_bos_yor_fin_ctl_grk_tur_eng_swe_akn_dyu_mnd_ita_urd_hin_amh_qcu_sod_spa_sun_fre_alb_svk_ven_slo_est_mol_moo_bem_owc_mcd_ben_tsn_tha_hun_xho_anl_swa_tml_ukr_prs_bam_nor_aeg_por_tig_dgb_lit_rus_krd_tag_guj_chh_pol_heb_jav_cic_jpn_azi_zul_afr_bul_hau_ses_bsq_lat_ind_fbf_cnt_mao_dut_swt_uzb_tsw_pan_vie_bat_arw_geo_aze_mlt_igb_knd_sid_lda_scr	-0.133370835557802	-0.310209831895405	0.75709549373381
302	scr_amh_slo_kor_swa_ewe_ukr_igb_pan_owc_cic_bul_ses_geo_krd_sun_azi_ctl_zul_eng_bos_tha_est_bam_ind_tig_lat_sod_heb_ven_nor_tur_tsw_lda_bat_swt_anl_fbf_mao_hau_dyu_hun_afr_dgb_pol_aeg_rom_uzb_tsn_mnd_moo_por_svk_spa_bsq_ben_arw_ger_swe_fre_jpn_knd_prs_mlt_akn_mly_wly_fin_sid_hin_cze_tml_qcu_guj_gam_tag_urd_mcd_dut_rus_amr_glc_chh_aze_lit_mol_alb_grk_ita_bem_jav_cnt_yor_vie_xho	0.0973418983227746	0.233570794203795	0.815831564557459
303	eng_mnd_nor_rus_knd_ita_bat_moo_tha_zul_bam_pol_grk_tsn_xho_mcd_hin_afr_owc_qcu_chh_igb_mol_swt_guj_cic_heb_mly_ukr_swe_tig_hau_jpn_bem_arw_glc_jav_mlt_est_aeg_dgb_tsw_hun_pan_ewe_uzb_bsq_rom_cnt_swa_ben_urd_fin_fbf_ind_por_akn_ger_lit_sod_tml_amr_wly_geo_lat_tur_krd_scr_alb_amh_cze_kor_dut_sid_gam_ven_yor_azi_fre_spa_svk_mao_ses_ctl_dyu_lda_bul_tag_sun_vie_bos_aze_anl_slo_prs	-0.168335804688441	-0.450065702364552	0.653710424996212
304	lda_sid_xho_dgb_qcu_ita_mlt_bem_pol_mol_glc_bul_sun_dyu_ben_grk_heb_rus_pan_ctl_arw_tur_ger_amh_chh_mao_hin_tig_azi_guj_sod_aeg_hun_anl_lat_mnd_fin_mcd_swt_bam_bsq_prs_knd_vie_igb_lit_rom_tag_hau_cic_gam_wly_spa_uzb_scr_tml_swe_krd_alb_moo_fre_akn_ind_urd_jav_cze_kor_jpn_est_eng_ses_tha_yor_ven_tsn_zul_afr_cnt_slo_por_bos_owc_svk_swa_fbf_bat_nor_tsw_dut_mly_ewe_aze_ukr_amr_geo	-0.220085758802942	-0.541257495218766	0.589624347442177
305	ewe_moo_ger_ses_swt_ctl_tha_guj_jpn_scr_cnt_dut_amr_ben_swe_svk_swa_tsw_glc_owc_aze_spa_bem_azi_mlt_rom_akn_ukr_fin_dyu_yor_lat_chh_fre_mol_heb_hau_por_mnd_grk_vie_bam_amh_ind_aeg_sod_anl_geo_tag_mao_jav_pol_knd_rus_fbf_est_tig_pan_dgb_hin_slo_uzb_alb_prs_lda_sid_hun_gam_eng_cic_wly_kor_mcd_bat_nor_arw_zul_cze_xho_lit_bul_ita_igb_bsq_urd_bos_mly_tur_krd_ven_sun_tsn_afr_tml_qcu	-0.688884948629813	-1.77881169619362	0.07853812290231
306	cnt_azi_ses_tsw_est_yor_chh_ven_bam_por_bsq_dgb_knd_heb_tml_xho_ewe_amr_qcu_aeg_afr_bul_anl_mol_mly_vie_fre_jav_urd_kor_gam_eng_scr_arw_mcd_swe_cic_tur_pol_amh_rus_sid_moo_tag_lat_guj_glc_fbf_ben_fin_ind_zul_alb_hau_bos_bem_mlt_dyu_ger_geo_ita_dut_tsn_svk_bat_rom_tha_ctl_spa_aze_cze_swt_lit_sod_igb_hin_slo_nor_jpn_wly_akn_sun_mnd_grk_pan_hun_uzb_krd_ukr_lda_prs_owc_swa_mao_tig	0.473898227794454	1.13485162260205	0.259353988132347
307	aeg_pan_vie_ind_nor_arw_xho_spa_swt_afr_knd_tur_ctl_bat_bem_bsq_fre_akn_mcd_tha_hau_uzb_lit_bos_mol_moo_swe_igb_lat_por_ukr_ita_sun_glc_urd_mly_krd_gam_tsn_dut_qcu_bul_sid_ger_rom_ewe_cnt_alb_grk_dgb_amr_heb_aze_owc_scr_cze_zul_lda_ven_eng_prs_dyu_chh_ben_tsw_hin_cic_amh_est_mlt_ses_hun_tml_slo_fin_fbf_azi_yor_rus_svk_tig_anl_jpn_sod_bam_jav_swa_pol_geo_guj_kor_mnd_tag_wly_mao	0.478263209395399	1.15659174174173	0.250401529009703
308	sod_tha_bat_urd_bul_arw_knd_heb_prs_fin_mao_est_swe_mcd_bem_glc_pan_cnt_mol_afr_guj_ewe_cic_spa_tig_bsq_geo_scr_dgb_ind_ben_zul_lit_ukr_tsw_ita_owc_krd_aze_pol_gam_tml_svk_bos_yor_lat_hun_mnd_vie_cze_amh_aeg_akn_rom_igb_qcu_fbf_wly_mly_ger_swa_sun_ses_hau_dyu_nor_azi_tag_ven_kor_tur_lda_xho_sid_eng_swt_mlt_por_jav_chh_ctl_dut_alb_grk_slo_rus_anl_hin_jpn_uzb_bam_fre_amr_moo_tsn	0.145859705917056	0.333290495944044	0.739665253202652
309	guj_swe_mly_hun_hau_amh_heb_xho_cic_swt_ses_ben_qcu_bsq_cze_tag_glc_eng_chh_scr_amr_mlt_tml_mnd_anl_grk_bam_ind_moo_lda_mol_knd_spa_svk_cnt_ukr_rus_ger_bos_slo_kor_afr_alb_geo_rom_aeg_ven_prs_ita_est_tur_aze_jpn_jav_sod_ctl_por_mao_sid_pol_bem_lat_dyu_swa_bat_hin_owc_urd_krd_gam_dut_arw_wly_pan_zul_nor_igb_ewe_tig_yor_bul_fin_azi_mcd_uzb_vie_dgb_tsw_tha_sun_tsn_lit_akn_fre_fbf	-0.00699170286218002	-0.0160570438317108	0.987223280629573
310	ctl_amh_grk_pan_xho_gam_eng_ven_spa_zul_bem_vie_krd_dut_bos_mcd_tag_mlt_jpn_hau_por_hin_cze_heb_ita_swa_fbf_cnt_mnd_bsq_azi_tha_tig_geo_arw_ben_mly_lit_kor_glc_sid_lda_tur_knd_wly_dyu_svk_guj_moo_ind_slo_bul_rom_ewe_ger_amr_dgb_alb_mol_ses_urd_lat_cic_anl_mao_bam_swt_afr_swe_tml_fre_pol_fin_est_prs_jav_chh_sod_akn_yor_aeg_uzb_tsw_ukr_rus_qcu_sun_hun_tsn_igb_bat_nor_owc_aze_scr	-0.235563559502683	-0.612992057141902	0.541377778014404
311	fbf_dut_grk_sid_tha_amh_spa_afr_dyu_yor_sun_bem_jav_xho_hin_igb_prs_alb_azi_aze_nor_uzb_mnd_mlt_moo_tag_mao_bam_gam_cnt_mol_lit_slo_zul_rom_geo_qcu_krd_ctl_lat_ind_por_swe_ita_swt_wly_dgb_chh_ven_hun_akn_lda_tsn_mly_knd_bos_guj_owc_est_pol_eng_arw_rus_ses_bul_hau_jpn_pan_anl_urd_ewe_amr_tur_vie_ben_kor_tml_bat_aeg_fin_scr_glc_fre_tsw_ger_mcd_ukr_sod_svk_bsq_cze_cic_tig_swa_heb	-0.280213092728361	-0.639005358023201	0.524390179176383
312	slo_urd_ewe_ben_tml_swe_akn_cnt_mol_jav_mly_lit_rus_gam_hau_tig_swt_sun_dgb_spa_tha_yor_bsq_lat_glc_cic_prs_ita_xho_fin_ses_wly_ind_hun_amh_chh_tsn_cze_bem_bul_krd_tag_azi_jpn_svk_bos_pol_moo_guj_por_ven_igb_amr_mnd_pan_scr_kor_aze_sid_mao_ctl_fbf_uzb_owc_alb_dut_ukr_est_afr_geo_lda_mcd_bat_grk_arw_heb_dyu_vie_eng_anl_zul_tsw_mlt_swa_fre_ger_rom_hin_knd_qcu_tur_aeg_bam_nor_sod	0.650981801697143	1.52260306455098	0.131251202719901
313	ukr_prs_cze_qcu_bos_rom_scr_mol_zul_sod_spa_grk_ses_cnt_lat_mnd_swa_amh_dgb_akn_fre_aze_nor_ger_mlt_owc_tag_geo_hin_hau_eng_ctl_lda_xho_swt_lit_pan_cic_sid_uzb_ewe_svk_ind_alb_guj_dyu_bem_afr_kor_pol_mao_moo_yor_jav_jpn_dut_tml_knd_ita_mly_tsn_gam_heb_bsq_chh_ben_tsw_igb_glc_rus_slo_hun_bam_arw_tha_aeg_fin_sun_est_por_krd_bat_bul_fbf_amr_anl_azi_tur_wly_urd_vie_tig_ven_swe_mcd	-0.271729640028606	-0.623824859715877	0.534269769859232
314	mao_bat_swe_lda_arw_akn_tur_krd_rus_lit_pol_glc_ita_amr_spa_hau_anl_eng_scr_sid_amh_tig_azi_fre_dut_knd_est_ewe_prs_kor_tsw_cnt_xho_gam_heb_ctl_ger_aze_tml_dgb_moo_jpn_hin_bsq_ben_lat_tag_mnd_bos_guj_geo_swa_mlt_ind_urd_uzb_fbf_qcu_tsn_swt_ses_wly_hun_ven_nor_svk_grk_jav_dyu_mol_bam_yor_cze_alb_bem_mcd_vie_aeg_zul_pan_cic_sun_igb_bul_por_sod_mly_afr_owc_slo_ukr_rom_fin_chh_tha	0.316858073440772	0.729069606133054	0.46779120475159
315	owc_xho_dgb_jav_amr_tsw_scr_pol_guj_bem_hun_ukr_ven_bos_mol_lda_glc_uzb_zul_bam_mly_ger_rom_ctl_moo_nor_akn_fin_mnd_tig_svk_igb_hin_rus_sid_yor_prs_urd_mlt_krd_knd_hau_fre_pan_ewe_mao_swe_bsq_eng_bat_slo_grk_swt_amh_gam_mcd_alb_dut_anl_cze_aeg_fbf_heb_wly_sun_tml_kor_ses_qcu_por_swa_tha_azi_est_vie_afr_chh_lit_tag_cic_tsn_bul_ita_sod_spa_ben_jpn_aze_tur_lat_ind_cnt_geo_arw_dyu	-0.405056798842768	-1.03477795177156	0.30345589555059
316	igb_fre_mcd_akn_tml_bsq_lda_zul_sun_ven_geo_tag_azi_wly_est_dyu_chh_vie_scr_ger_ita_mao_pol_eng_bat_fbf_swa_arw_mly_ukr_anl_kor_uzb_rus_owc_bam_svk_jpn_swt_cic_knd_jav_bul_tsn_pan_moo_spa_prs_alb_krd_cnt_cze_ses_aeg_ind_mol_xho_mlt_yor_guj_afr_tig_nor_rom_hun_sid_tur_por_amh_slo_mnd_dut_hin_grk_heb_ctl_amr_hau_fin_bem_glc_tsw_urd_dgb_lat_gam_aze_ewe_bos_sod_qcu_swe_ben_lit_tha	0.736806814671674	1.85530555003171	0.0667202802910032
317	spa_akn_dut_cnt_swe_ger_ses_krd_wly_sid_yor_svk_ukr_ind_afr_rus_tsw_fin_nor_mao_kor_mnd_alb_slo_pan_chh_jpn_zul_qcu_tml_aze_ewe_owc_hun_mol_bos_swt_fbf_hin_jav_lat_prs_hau_vie_igb_amr_moo_anl_amh_azi_pol_guj_sod_lda_bat_cic_geo_swa_aeg_sun_est_bsq_mly_tag_mlt_tur_xho_eng_gam_mcd_cze_tsn_ctl_fre_dgb_glc_arw_lit_dyu_bem_scr_grk_uzb_rom_ven_tha_ben_ita_tig_urd_knd_por_bam_bul_heb	0.119142368300433	0.265445961726398	0.791253450339955
318	urd_knd_swt_kor_alb_qcu_sod_mlt_aze_cze_fin_lda_tml_bul_rom_tur_aeg_svk_jav_cnt_lit_mol_mnd_nor_est_grk_bat_swe_hau_swa_sid_amr_hin_rus_igb_ger_chh_tsn_jpn_eng_bos_glc_tha_heb_arw_lat_tig_azi_owc_mly_pan_mcd_ewe_prs_wly_ukr_fbf_ind_moo_gam_bsq_scr_sun_ven_mao_zul_dgb_spa_uzb_cic_tsw_xho_por_dut_amh_afr_yor_akn_krd_dyu_tag_hun_guj_bam_geo_ctl_anl_fre_ben_ita_vie_pol_bem_slo_ses	NA	NA	NA
319	bat_cic_fre_dgb_nor_grk_igb_hau_yor_uzb_hin_mcd_wly_tha_aeg_tag_fin_bos_amh_svk_cze_lit_swe_heb_tsn_azi_aze_pan_ctl_sid_ven_sod_moo_scr_ses_qcu_glc_sun_swt_kor_bem_ukr_tml_geo_anl_tsw_mnd_prs_ger_ind_rom_chh_mlt_amr_dut_mao_pol_alb_guj_akn_lat_arw_jpn_eng_owc_ewe_ben_mly_knd_bam_ita_dyu_urd_bsq_tur_xho_mol_spa_fbf_por_bul_krd_rus_zul_lda_tig_swa_jav_est_slo_cnt_gam_afr_hun_vie	0.628044498073624	1.63183657707009	0.106095694010084
320	wly_scr_swe_slo_pan_yor_nor_ven_cnt_eng_zul_afr_urd_lit_dgb_aze_mao_glc_qcu_akn_lda_alb_swt_owc_ger_ctl_hin_amr_est_bsq_tha_hun_kor_spa_dyu_bam_swa_fin_xho_hau_fbf_grk_tig_krd_sod_bat_knd_ind_azi_rus_por_gam_mly_ukr_ita_bul_bem_ewe_amh_arw_mnd_vie_heb_bos_tml_mlt_tsn_tur_aeg_cze_pol_geo_jav_sid_guj_prs_ben_ses_chh_anl_cic_svk_sun_mol_tag_uzb_tsw_lat_moo_igb_rom_mcd_jpn_fre_dut	-0.323393114400361	-0.83188891744362	0.407602628795323
321	bsq_swt_arw_aze_lit_uzb_swa_cze_bam_bul_dgb_mly_alb_tml_ger_grk_dut_tsn_knd_akn_ben_azi_mcd_tur_mnd_fin_jpn_ind_rom_sid_hin_tsw_xho_amh_yor_svk_est_geo_dyu_rus_swe_glc_zul_eng_slo_mao_ven_ita_afr_sod_cnt_ewe_heb_krd_mol_bat_pol_spa_hau_wly_qcu_moo_nor_sun_cic_chh_bos_hun_lat_urd_scr_tig_tag_por_anl_igb_amr_ukr_tha_mlt_vie_ses_pan_aeg_owc_lda_fre_prs_fbf_kor_bem_gam_guj_jav_ctl	-0.287843190384627	-0.726666799016559	0.469255206254378
322	mcd_ven_mol_dut_ben_guj_vie_nor_hau_est_sun_krd_alb_akn_cnt_amr_swe_dyu_cic_fin_spa_arw_amh_bem_fre_bul_hun_bos_jav_bat_por_tag_mnd_cze_sod_pan_aeg_yor_mly_owc_zul_tig_grk_lda_qcu_tsw_bsq_swt_bam_rus_tml_uzb_svk_ind_swa_tsn_ita_geo_hin_knd_chh_tur_lit_ses_urd_igb_dgb_jpn_glc_fbf_tha_lat_wly_pol_azi_eng_afr_ewe_scr_kor_anl_slo_moo_mao_ger_ukr_gam_rom_aze_sid_heb_xho_prs_ctl_mlt	-0.385181622389933	-0.865584076894075	0.388945743400127
323	tur_mao_dyu_fbf_swa_mnd_zul_cic_gam_scr_heb_fin_amh_bam_mlt_aze_tsw_dgb_afr_mcd_tml_ctl_cnt_ita_krd_tha_urd_ven_rom_ukr_tsn_est_mly_tig_wly_lda_kor_ses_sid_ger_ben_guj_hau_bos_sun_yor_aeg_bul_arw_uzb_pol_prs_amr_swt_lit_qcu_alb_por_geo_vie_slo_fre_bsq_anl_cze_grk_knd_svk_eng_chh_bem_swe_igb_dut_lat_moo_rus_glc_akn_nor_hin_xho_azi_hun_owc_pan_spa_ind_jpn_sod_jav_mol_ewe_bat_tag	-0.157465156011982	-0.366859862213361	0.714556949308776
324	amh_ind_sod_ctl_est_fin_ita_nor_bat_aeg_heb_moo_mol_akn_ukr_slo_swt_eng_amr_bsq_knd_urd_cnt_hin_bem_ewe_scr_alb_pol_dut_yor_grk_dgb_vie_mly_afr_tha_rus_lda_bam_cic_aze_bul_fbf_owc_por_wly_jpn_krd_swe_mao_svk_spa_lat_rom_ben_kor_uzb_pan_sun_anl_azi_ger_chh_mnd_lit_tag_bos_tsw_hun_tig_mcd_tml_sid_xho_igb_tsn_ses_gam_prs_arw_hau_mlt_cze_geo_tur_ven_dyu_fre_swa_glc_qcu_zul_guj_jav	0.22173451324684	0.592683764644934	0.554831237606617
325	azi_bem_ben_amh_sid_alb_yor_tsw_moo_ctl_swa_ses_dgb_amr_bam_hun_tha_aze_pol_svk_pan_akn_mly_rom_knd_vie_gam_ita_sod_ewe_bsq_zul_scr_mlt_tml_spa_bos_cic_cnt_rus_ind_fre_tsn_hin_est_kor_xho_tag_anl_grk_urd_uzb_jpn_krd_eng_owc_cze_nor_mao_swt_dut_ger_mnd_slo_hau_chh_lit_sun_geo_arw_jav_mol_guj_tur_ven_igb_qcu_lda_fin_afr_heb_lat_fbf_aeg_swe_ukr_prs_por_dyu_bat_wly_mcd_bul_tig_glc	-0.525166615811966	-1.41035746956302	0.161770138706858
326	lat_hun_ben_swe_tsw_arw_cnt_igb_uzb_dut_ind_fbf_tha_ukr_amr_pan_jav_vie_ven_grk_geo_mao_kor_bat_tig_mol_tml_rom_alb_aeg_ewe_est_ses_zul_mnd_ita_bsq_fin_afr_cic_tur_sun_swa_anl_por_mly_guj_pol_nor_amh_svk_bem_dyu_bos_chh_yor_hau_mcd_scr_ger_eng_urd_spa_wly_heb_aze_glc_bam_owc_fre_gam_akn_jpn_bul_krd_lit_swt_ctl_prs_tag_cze_slo_moo_knd_rus_xho_lda_sod_dgb_tsn_sid_mlt_azi_qcu_hin	-1.11054890065447	-2.55241052441302	0.0123273521099468
327	ben_bsq_chh_fre_mnd_mcd_owc_ctl_alb_gam_mao_bem_grk_bos_bam_kor_cze_geo_tur_spa_tag_tig_fin_tsw_fbf_cic_lat_krd_glc_azi_swa_jpn_sid_bul_dut_ukr_afr_ita_dyu_amr_nor_zul_wly_xho_aze_mly_tml_dgb_urd_ger_rus_por_mol_ewe_moo_bat_yor_arw_knd_igb_jav_scr_swe_ses_eng_heb_vie_prs_mlt_tsn_amh_qcu_ven_hin_svk_aeg_est_lit_tha_pol_sun_ind_pan_cnt_lda_rom_sod_slo_swt_hau_anl_akn_uzb_hun_guj	0.0450772404478131	0.104059485009928	0.917346225393535
328	yor_vie_mao_jpn_est_svk_igb_ewe_cze_nor_eng_zul_hau_tsw_tig_hin_alb_mly_anl_mol_rom_sod_tsn_bos_wly_mlt_knd_slo_sid_owc_fbf_dyu_lat_uzb_guj_fin_cnt_afr_akn_sun_krd_grk_tml_fre_ukr_ses_aeg_ind_kor_jav_bam_mcd_lda_heb_ven_bul_gam_rus_chh_hun_tag_swa_amr_cic_pan_xho_spa_swe_ger_ctl_tur_mnd_qcu_por_swt_bem_prs_dgb_urd_ben_glc_arw_dut_amh_bat_bsq_lit_tha_moo_scr_azi_pol_ita_aze_geo	0.336079030770473	0.856105680380529	0.39413976306742
329	tsw_bos_tml_qcu_mnd_arw_aze_svk_yor_ewe_kor_fbf_swt_rus_bat_swe_dgb_mao_cnt_gam_glc_bem_pan_por_swa_pol_slo_alb_bul_sid_ctl_tha_akn_wly_amh_lda_mly_moo_guj_lit_ses_chh_fre_uzb_tur_hun_geo_knd_hin_est_mlt_grk_jav_urd_dyu_spa_krd_hau_cze_jpn_ukr_ita_owc_ger_mol_prs_dut_mcd_afr_tag_rom_scr_sun_nor_fin_xho_bam_zul_bsq_ven_sod_azi_tsn_ind_anl_aeg_heb_tig_igb_vie_lat_eng_cic_amr_ben	0.151951111754065	0.393836017891476	0.694603648130967
330	urd_kor_alb_dut_xho_slo_azi_dyu_sod_hun_vie_zul_akn_svk_mcd_mao_pol_ger_ven_dgb_grk_bat_pan_lit_jpn_cnt_sun_hau_scr_ewe_amh_fin_owc_rus_uzb_arw_wly_lat_gam_afr_igb_chh_fbf_tsw_moo_rom_ses_swe_prs_tig_lda_fre_por_glc_tag_yor_aeg_amr_nor_bos_heb_spa_bem_eng_hin_bul_mlt_guj_mnd_mly_cic_aze_bsq_swt_ita_qcu_jav_cze_swa_tsn_krd_knd_ben_mol_ctl_tur_est_geo_ukr_tml_bam_ind_sid_tha_anl	0.00343551751414873	0.00802331177538635	0.993615578010433
331	ses_por_dut_ben_jav_hun_owc_swe_alb_fre_lda_tur_nor_zul_azi_swt_urd_bsq_cnt_vie_afr_moo_tml_tsw_arw_gam_ind_slo_akn_ita_lat_est_mao_mol_lit_rus_aze_mly_knd_sid_mlt_bos_bul_swa_eng_ewe_ukr_geo_anl_ger_bam_jpn_kor_qcu_bem_dyu_mcd_pan_heb_tha_spa_hin_sun_tsn_pol_prs_yor_cic_cze_dgb_sod_svk_rom_scr_grk_bat_amr_igb_krd_uzb_mnd_ctl_hau_amh_aeg_tag_chh_tig_fbf_xho_ven_guj_fin_glc_wly	-0.0896282462906479	-0.22290559377651	0.82409783230627
332	ctl_ven_bul_prs_aze_scr_nor_eng_aeg_bat_anl_tur_amr_pan_mao_tsn_spa_gam_rus_knd_arw_ind_igb_vie_tsw_grk_sun_uzb_ita_dgb_urd_sid_qcu_chh_wly_heb_por_cnt_mcd_ben_azi_swe_ukr_akn_bam_cze_xho_afr_svk_cic_hun_fbf_tag_kor_ses_glc_bos_alb_zul_swa_fre_dut_ewe_mlt_owc_lda_jav_swt_rom_mly_est_krd_sod_lit_bsq_yor_slo_geo_hin_pol_amh_mol_tig_mnd_jpn_lat_fin_tml_ger_guj_tha_hau_dyu_moo_bem	0.0758785430297391	0.19353053520765	0.846965555055723
333	bam_pol_rus_hun_ctl_tag_geo_sod_aze_guj_glc_kor_sid_hau_nor_ger_pan_dyu_fre_dgb_tsn_amh_mly_arw_zul_aeg_bsq_amr_tha_bat_tig_spa_owc_swt_xho_tur_afr_ses_qcu_gam_rom_bos_heb_ukr_bem_lat_cic_chh_mnd_ven_knd_lda_est_moo_uzb_prs_scr_jpn_tsw_mlt_yor_sun_ita_tml_igb_anl_swe_eng_dut_ewe_fin_wly_azi_ben_ind_akn_mao_krd_urd_fbf_cze_mcd_cnt_hin_slo_por_grk_lit_vie_alb_bul_mol_svk_jav_swa	-0.017145624450509	-0.0580683158729275	0.953818799092243
334	tig_zul_rus_swe_eng_jav_grk_sid_svk_igb_mcd_rom_mlt_owc_akn_lit_tsn_tha_bos_aeg_anl_urd_ven_swt_lda_kor_bem_chh_slo_mol_scr_krd_dut_uzb_tur_amh_sun_bam_yor_pol_fin_bul_glc_aze_sod_ctl_nor_ewe_est_wly_mnd_ind_prs_geo_por_tml_afr_qcu_guj_gam_cic_hin_dyu_ses_cze_bsq_azi_jpn_dgb_alb_xho_ita_cnt_amr_ben_vie_moo_heb_tsw_bat_ger_pan_tag_hau_knd_mao_lat_swa_hun_spa_ukr_mly_fre_fbf_arw	-0.0637456484631976	-0.172591423942346	0.86334764547931
335	arw_pan_tml_bam_alb_slo_uzb_spa_tig_tsn_ven_prs_bos_jav_aeg_bem_owc_tsw_jpn_tur_swa_guj_swt_amh_svk_cze_kor_geo_xho_azi_dut_bat_krd_lat_aze_mly_moo_knd_wly_mlt_mcd_lda_mol_rus_bul_glc_mao_hau_ita_ben_tha_dyu_gam_ukr_vie_mnd_dgb_cic_chh_scr_hin_sod_ewe_amr_afr_fin_ger_por_hun_qcu_tag_fbf_ctl_fre_grk_nor_swe_pol_bsq_eng_ses_est_heb_anl_yor_lit_zul_sid_cnt_sun_ind_igb_akn_rom_urd	0.133625867948745	0.345652845930043	0.730384280149864
336	hau_arw_spa_dyu_cnt_swe_lat_gam_azi_bul_xho_hin_mlt_tsn_tsw_alb_hun_nor_cze_vie_wly_lit_jpn_dgb_jav_glc_mcd_ger_sod_ven_svk_eng_cic_ukr_swt_tml_pol_slo_mao_aze_urd_ita_tur_mly_rom_yor_scr_afr_est_zul_kor_qcu_bos_swa_mol_sun_krd_fbf_tig_ben_heb_guj_mnd_bsq_knd_uzb_sid_ctl_ind_aeg_grk_bam_por_bat_anl_igb_rus_tha_lda_geo_amr_ewe_fre_pan_ses_amh_bem_akn_fin_tag_dut_moo_owc_chh_prs	0.592602160600448	1.57209363306427	0.119324950278101
337	igb_rus_dut_moo_ukr_ewe_kor_fbf_mao_bem_ita_tag_guj_eng_lit_zul_mol_lat_lda_cze_arw_slo_krd_aze_bsq_azi_dgb_xho_mlt_tsn_hin_swe_tur_cnt_rom_aeg_nor_tsw_swa_mcd_yor_prs_glc_sun_owc_tig_bos_alb_chh_scr_ben_urd_dyu_sod_ind_qcu_spa_amh_afr_gam_bul_fre_por_geo_amr_ses_bat_vie_jav_wly_svk_swt_ger_bam_ven_pan_sid_ctl_mly_uzb_hun_cic_knd_anl_grk_tha_pol_jpn_akn_fin_heb_mnd_est_hau_tml	NA	NA	NA
338	dyu_amr_xho_hin_pan_fin_lit_scr_tsn_mly_moo_hau_anl_tml_lat_ctl_ind_dut_igb_est_tag_sun_heb_mol_afr_ukr_ger_ven_hun_qcu_tha_ses_svk_nor_urd_sod_fre_por_mao_rom_sid_chh_azi_rus_mcd_knd_swe_cze_tsw_aze_swa_yor_krd_kor_geo_jpn_aeg_ita_owc_bam_prs_eng_tur_alb_gam_zul_bem_akn_glc_ben_cic_guj_spa_mnd_wly_grk_uzb_pol_bos_bat_bul_amh_mlt_dgb_tig_lda_cnt_arw_ewe_swt_slo_fbf_bsq_vie_jav	0.539004623644838	1.26610869573128	0.208636490565014
339	guj_alb_mcd_swa_bul_bos_mnd_kor_ben_tag_amh_spa_gam_hun_knd_aze_lda_moo_ita_ind_nor_vie_xho_eng_jpn_heb_ses_hau_chh_fin_swe_amr_ven_sun_arw_ewe_igb_dyu_est_cnt_dgb_rom_bam_urd_mol_swt_scr_ukr_tml_mlt_jav_bem_cze_geo_dut_fre_aeg_bsq_cic_tha_tsn_qcu_prs_svk_tsw_lit_por_uzb_krd_rus_ctl_hin_sid_owc_zul_tur_bat_pol_afr_mly_lat_anl_akn_glc_fbf_ger_sod_yor_mao_azi_wly_grk_tig_pan_slo	0.287651605770167	0.670422312878508	0.504250073779858
340	tag_ven_guj_bul_rus_vie_fin_svk_swa_akn_tsn_sod_bam_aeg_ewe_ind_anl_tsw_amr_heb_amh_est_ses_glc_zul_fbf_krd_sid_lit_mol_sun_ctl_knd_igb_owc_dut_aze_ita_pan_jpn_qcu_bsq_bem_wly_jav_kor_arw_dgb_cic_spa_eng_azi_hin_pol_alb_bos_slo_lda_tig_yor_hau_mao_ukr_tur_lat_grk_mcd_hun_tha_scr_mnd_rom_nor_bat_moo_afr_gam_swe_urd_swt_fre_cnt_mly_geo_dyu_chh_xho_cze_mlt_tml_ger_por_ben_prs_uzb	-0.298365605546504	-0.711259244828982	0.478703782803369
341	bat_svk_uzb_fre_prs_grk_mnd_yor_scr_dgb_urd_alb_ger_pol_hun_fbf_ben_tml_dut_ewe_swt_sun_ita_cze_ctl_owc_geo_mlt_bos_jav_vie_kor_krd_wly_fin_tur_tsw_swe_jpn_heb_knd_zul_hin_bam_swa_amr_gam_slo_sod_guj_chh_hau_est_nor_rom_ses_moo_tha_tsn_pan_mol_bul_ven_aeg_tag_aze_igb_xho_afr_mao_lat_mly_glc_amh_por_eng_tig_qcu_azi_lit_ind_mcd_bem_cic_cnt_spa_dyu_anl_ukr_sid_bsq_rus_akn_lda_arw	0.0988331960066402	0.222820657349821	0.824163744882678
342	chh_aeg_ewe_mnd_spa_arw_uzb_ses_cic_dyu_tml_rus_knd_azi_pan_zul_owc_cze_alb_cnt_hau_urd_dut_geo_bsq_tur_sod_guj_ctl_wly_ven_tig_jpn_bat_scr_hun_amh_swt_nor_ben_hin_lda_mol_swe_aze_moo_yor_ger_swa_mcd_lat_mlt_svk_fre_prs_fin_gam_sid_qcu_tha_eng_jav_est_tsn_xho_krd_tsw_bem_slo_pol_ukr_mly_kor_fbf_ita_afr_mao_igb_tag_anl_heb_bos_dgb_grk_vie_akn_sun_glc_ind_lit_bam_bul_rom_por_amr	-0.101005581017802	-0.220611606084266	0.825878459589931
343	jav_mcd_tig_ewe_mao_amr_eng_fin_fre_est_ger_igb_cnt_ses_mlt_mol_lat_akn_moo_pan_vie_tsw_rom_bem_bos_mly_ven_owc_aze_swa_tag_tml_sun_hau_swt_afr_azi_knd_cic_lit_lda_anl_ita_bam_gam_mnd_xho_fbf_prs_bul_chh_dyu_por_geo_amh_zul_sod_bat_pol_tha_sid_bsq_slo_krd_dgb_scr_guj_svk_urd_aeg_arw_hin_tsn_ukr_yor_swe_ind_alb_rus_jpn_wly_uzb_kor_dut_heb_ctl_cze_tur_ben_hun_nor_spa_glc_qcu_grk	-0.684374892961292	-1.62435028961774	0.107685699771675
344	tsw_sun_bem_tag_amr_bat_nor_prs_sod_hau_jpn_yor_bos_jav_urd_moo_ses_cic_igb_swa_wly_kor_fre_fbf_pan_aze_sid_grk_gam_amh_svk_glc_dut_fin_tml_bam_por_mol_azi_mly_geo_arw_spa_mcd_lit_uzb_ven_lat_tur_ben_tha_heb_eng_chh_pol_mlt_swt_alb_est_afr_ita_swe_slo_knd_krd_vie_qcu_anl_ind_ukr_akn_hin_rus_owc_rom_cze_bsq_xho_ger_dgb_dyu_mnd_ctl_cnt_hun_aeg_ewe_guj_bul_lda_mao_tsn_scr_zul_tig	0.118318237282837	0.308337975267221	0.758514755140877
345	hin_jav_lda_ben_moo_amh_igb_fre_heb_vie_tur_ctl_dgb_nor_lat_bem_dyu_alb_ven_mlt_pan_bsq_bos_jpn_sod_rom_eng_zul_fbf_ses_swe_gam_qcu_tha_fin_rus_akn_yor_uzb_est_urd_grk_scr_mly_bul_glc_owc_afr_ind_amr_tag_xho_hau_cze_ger_bam_spa_pol_tig_kor_geo_slo_tsw_hun_sid_prs_tsn_ukr_krd_mol_mao_tml_aeg_guj_aze_ewe_cic_cnt_azi_knd_bat_mcd_wly_chh_swt_mnd_lit_ita_svk_dut_sun_arw_por_anl_swa	0.35199679849833	0.817080670258626	0.415970580881516
346	mlt_ind_por_owc_aeg_kor_rom_knd_moo_afr_dut_jpn_arw_bat_wly_ctl_sid_nor_krd_hau_anl_sun_bam_sod_jav_lit_fre_swt_ewe_tig_heb_chh_bsq_qcu_fin_ger_swa_ukr_cic_scr_slo_pol_ses_eng_mcd_akn_gam_svk_lda_glc_bos_est_tur_guj_ben_bem_ita_dyu_azi_cnt_tml_grk_vie_mnd_tag_spa_mly_lat_geo_tsw_amh_cze_mol_hin_swe_yor_mao_pan_alb_hun_dgb_amr_urd_uzb_xho_ven_fbf_rus_tha_prs_igb_bul_aze_tsn_zul	0.0602048403959658	0.148204947929711	0.882501894252943
347	jpn_knd_mlt_svk_cze_ukr_lat_ben_sid_mcd_aeg_tur_azi_tsn_guj_vie_cic_igb_ctl_mly_hun_heb_ses_fbf_por_arw_sod_glc_prs_alb_owc_bem_bos_eng_swa_zul_ger_swt_cnt_chh_gam_bam_dut_yor_aze_mnd_dgb_jav_bul_scr_tml_uzb_moo_ita_anl_mao_lit_ven_amr_sun_ind_pan_dyu_amh_slo_lda_nor_fin_rus_tag_spa_rom_swe_urd_akn_fre_krd_kor_wly_mol_qcu_hin_tig_bsq_tsw_geo_tha_pol_est_hau_xho_afr_ewe_grk_bat	0.406049680055874	0.980808617287777	0.329231782299548
348	grk_pan_chh_rom_xho_mao_mlt_cic_qcu_guj_fbf_sun_vie_bsq_amr_dgb_spa_mol_mnd_slo_lda_hin_arw_urd_sod_wly_por_tig_igb_ben_krd_mcd_ctl_aze_swa_ger_lat_akn_yor_tur_ukr_cze_glc_bat_fin_tml_moo_ita_amh_tsw_ewe_uzb_jav_bos_tsn_knd_fre_pol_geo_aeg_svk_est_hau_kor_owc_alb_ses_bem_anl_eng_ind_gam_rus_swt_cnt_bul_lit_azi_dut_prs_sid_scr_tha_heb_zul_tag_nor_hun_dyu_ven_bam_jpn_swe_afr_mly	-0.177527112961291	-0.482697870525485	0.630444558998851
349	chh_yor_kor_cic_qcu_cnt_nor_dyu_tur_mly_jav_heb_pan_anl_owc_mlt_sun_tig_tag_fin_urd_mnd_fre_grk_glc_zul_bat_ctl_jpn_scr_knd_est_bos_lit_hin_xho_dut_spa_por_tml_geo_ind_aeg_wly_ger_ven_igb_moo_vie_azi_bem_mcd_amr_cze_prs_swa_eng_alb_afr_ita_sod_ukr_fbf_swe_uzb_dgb_bul_pol_tha_aze_lda_gam_tsw_rus_ses_tsn_svk_akn_amh_sid_guj_bsq_hun_rom_lat_ben_slo_ewe_mol_swt_hau_mao_bam_krd_arw	0.0223852616783686	0.0532744148163047	0.957627536601799
350	tur_mcd_anl_hin_rus_kor_swe_eng_jav_zul_aze_scr_est_sid_grk_heb_geo_nor_ben_sod_pan_tig_por_pol_cze_bat_tha_rom_fbf_tsn_amr_jpn_bos_ses_mol_azi_prs_cnt_dyu_uzb_mly_krd_sun_chh_swa_owc_gam_lat_hun_amh_bul_lit_wly_bem_swt_fre_ukr_ewe_urd_tag_slo_ger_bam_fin_moo_igb_mao_afr_mnd_ven_akn_aeg_yor_xho_hau_tml_cic_mlt_vie_dgb_spa_alb_qcu_ita_dut_knd_lda_arw_glc_bsq_ind_ctl_svk_guj_tsw	-0.159971799306582	-0.364054413227299	0.716643755453119
351	owc_chh_rus_nor_cze_swa_wly_geo_mnd_jpn_swt_tha_ita_sod_glc_mly_mcd_bsq_bat_slo_tur_svk_cic_mlt_spa_prs_ven_heb_pol_aze_qcu_moo_yor_fre_rom_tig_sid_ses_igb_lda_tml_swe_guj_lat_hin_ewe_ben_vie_lit_kor_knd_uzb_tsw_ger_hau_bem_dut_fbf_anl_afr_akn_est_ukr_bul_xho_por_pan_mao_amh_fin_tag_urd_krd_eng_bos_azi_arw_ctl_hun_gam_ind_grk_alb_aeg_dgb_tsn_sun_cnt_dyu_amr_bam_jav_mol_zul_scr	0.411000476123581	0.93212620972794	0.353684896891479
352	bsq_gam_tig_afr_heb_eng_sun_glc_bos_aze_slo_guj_wly_tml_ctl_scr_qcu_vie_ger_lda_dyu_bul_aeg_ukr_mao_jav_grk_bam_sod_pol_azi_igb_fbf_ita_lit_geo_hun_ben_mol_cze_sid_ven_ses_tag_moo_amr_xho_swa_fre_est_zul_tsn_tsw_owc_ind_yor_mnd_cic_hau_hin_lat_cnt_dgb_urd_bem_spa_ewe_alb_por_svk_krd_mly_dut_pan_mcd_nor_rus_tha_bat_prs_uzb_swt_chh_tur_rom_mlt_jpn_knd_arw_kor_swe_amh_akn_fin_anl	0.583578668413542	1.51911587771724	0.132125770086927
353	mol_aeg_cze_glc_dut_lit_mlt_fbf_anl_azi_mcd_tag_fin_geo_kor_uzb_tsn_dyu_spa_bsq_qcu_grk_akn_svk_tml_ukr_ita_hau_bam_arw_vie_knd_eng_swt_amr_ben_urd_guj_slo_amh_sid_tha_gam_cnt_mnd_afr_hin_igb_owc_wly_ewe_mly_chh_rom_fre_zul_rus_ctl_tig_pan_por_hun_jav_ses_heb_swa_lda_bem_bos_tur_mao_sod_ven_krd_swe_nor_prs_est_ger_ind_sun_moo_alb_yor_tsw_bul_bat_scr_jpn_aze_lat_pol_xho_cic_dgb	0.666340321475547	1.50663202051649	0.135294308497721
354	lat_krd_tur_bem_tha_bos_dgb_swt_pan_tml_anl_ind_igb_bul_hau_rom_sun_fbf_scr_eng_hin_ben_ger_swe_aeg_alb_xho_mnd_geo_tag_tsw_amr_cze_dut_akn_lda_fin_guj_kor_wly_ita_sod_ven_mlt_grk_aze_sid_por_lit_yor_amh_spa_cnt_jav_rus_ukr_cic_urd_tsn_tig_mly_mao_pol_bsq_svk_gam_qcu_est_heb_prs_owc_hun_ctl_moo_bam_uzb_slo_zul_chh_ses_knd_ewe_bat_swa_mcd_jpn_vie_dyu_afr_azi_glc_mol_fre_nor_arw	0.3244380152052	0.808165053098724	0.421058021747815
355	yor_hun_mlt_uzb_ven_afr_mly_sod_xho_ben_ukr_igb_rom_tig_qcu_amh_cnt_bem_hin_cze_aeg_aze_krd_tsn_tml_eng_moo_mol_est_swa_por_scr_jav_mnd_ctl_ita_dut_fbf_rus_vie_tag_urd_kor_tur_pol_ger_ses_azi_gam_tsw_zul_bam_jpn_ewe_bat_lat_knd_chh_pan_glc_svk_dyu_bul_anl_fin_grk_hau_alb_cic_sid_amr_guj_dgb_mao_geo_wly_sun_owc_bsq_bos_slo_mcd_swe_arw_lit_heb_lda_tha_prs_fre_ind_akn_nor_spa_swt	0.0520487496454081	0.11717576265357	0.906973457580008
356	jav_pan_amr_urd_amh_azi_sid_xho_uzb_anl_nor_grk_fre_sod_glc_gam_owc_spa_ctl_bam_afr_wly_mao_ind_jpn_moo_ven_tag_ita_rom_bat_slo_ukr_qcu_mly_krd_ewe_aeg_bsq_cnt_rus_swa_ses_tml_bul_mcd_dut_bem_heb_eng_arw_geo_yor_alb_hun_por_swe_lit_mlt_ben_kor_ger_mol_zul_guj_fbf_hau_pol_fin_lat_aze_mnd_chh_cic_igb_swt_cze_tsw_est_sun_tsn_scr_lda_hin_svk_knd_prs_vie_tig_bos_dgb_tha_dyu_tur_akn	0.024769852189156	0.0634520940270555	0.949542687948317
357	jpn_cnt_chh_bem_dgb_cic_swt_sid_swa_dut_ses_ewe_mlt_fre_tsw_zul_prs_akn_svk_vie_hin_glc_tha_urd_bos_krd_geo_moo_mcd_hun_heb_cze_lat_tig_tur_mol_ukr_anl_xho_amh_guj_qcu_kor_arw_ctl_fbf_tml_aze_ben_hau_dyu_aeg_grk_spa_sod_pan_sun_alb_nor_bsq_jav_afr_pol_eng_fin_por_mao_rom_azi_owc_bat_bam_mly_gam_ven_ind_tsn_lit_ita_tag_amr_swe_est_scr_uzb_knd_ger_lda_bul_rus_slo_igb_mnd_wly_yor	-0.298509609426979	-0.767646867650879	0.444641666185867
358	uzb_lit_akn_gam_aeg_mly_tha_owc_lat_cze_pol_yor_rus_bsq_swe_mnd_prs_eng_hun_est_qcu_dyu_moo_pan_ben_swt_nor_swa_jpn_ita_guj_dgb_bul_amh_ger_alb_anl_vie_afr_sod_mol_svk_ctl_knd_kor_urd_fre_grk_bat_tml_ven_krd_sid_amr_tsw_zul_mao_ses_spa_igb_tsn_dut_chh_tag_azi_heb_lda_fin_ukr_glc_sun_ind_cic_ewe_fbf_mcd_bam_tig_cnt_wly_hau_por_rom_mlt_scr_tur_geo_bem_arw_jav_aze_hin_slo_xho_bos	-0.14847085993257	-0.33690969996858	0.736944092185853
359	tha_swe_ind_rus_lda_aze_aeg_ewe_mao_amh_bos_dut_qcu_yor_ses_mnd_mcd_swa_ctl_uzb_cic_sod_hau_mly_fre_lat_fin_alb_dgb_sid_urd_krd_ben_ita_tag_tml_cze_bam_vie_jav_zul_tur_pol_eng_sun_afr_tig_pan_cnt_rom_azi_tsw_geo_kor_nor_slo_bul_heb_scr_ven_wly_ukr_swt_arw_mol_fbf_prs_spa_glc_hun_owc_bat_mlt_akn_gam_anl_moo_guj_bem_hin_igb_knd_dyu_est_tsn_jpn_xho_bsq_chh_por_lit_svk_grk_amr_ger	-0.324022488309677	-0.771724540031086	0.442234132017536
360	owc_igb_swa_vie_sun_ven_xho_amh_hin_bul_swt_mlt_wly_alb_tml_cze_fre_yor_sid_tsw_guj_cnt_bam_bat_dgb_knd_grk_glc_cic_moo_ses_akn_eng_bsq_anl_ewe_chh_mcd_krd_geo_ctl_zul_aeg_lda_fbf_ita_swe_kor_heb_tig_bem_mao_ben_sod_pan_hau_jav_mol_afr_ger_uzb_mnd_tha_fin_amr_spa_nor_rom_lit_urd_mly_ukr_scr_lat_rus_slo_jpn_tag_gam_tsn_aze_arw_dyu_pol_prs_qcu_svk_hun_tur_azi_dut_bos_por_ind_est	-0.187042205603137	-0.433824810553068	0.66542038237474
361	mol_mlt_tsw_cnt_hin_grk_zul_ita_lit_swe_igb_fbf_rom_tha_mnd_arw_wly_akn_bul_heb_nor_jav_kor_dyu_swa_por_tml_gam_sod_glc_hun_owc_fin_ven_amh_rus_swt_ukr_fre_aze_eng_tag_guj_moo_amr_bem_cze_tsn_pol_yor_geo_dgb_ctl_lat_knd_ben_qcu_lda_mcd_sid_urd_krd_dut_svk_mao_hau_bos_ger_anl_slo_ses_cic_pan_mly_ewe_prs_tur_bam_ind_uzb_tig_xho_vie_azi_spa_afr_chh_alb_aeg_bsq_bat_scr_est_sun_jpn	-0.633909548810113	-1.4541463100281	0.149272361107458
362	lat_owc_anl_bul_por_bat_uzb_cnt_mol_rom_ger_alb_heb_glc_nor_xho_fre_urd_aze_tha_eng_dut_ctl_kor_krd_swa_hau_sid_zul_knd_scr_bos_geo_tag_tml_jav_slo_mlt_bsq_pan_cic_tur_bem_bam_sun_spa_amh_hin_akn_fin_dgb_vie_igb_yor_ita_arw_ukr_gam_amr_moo_mnd_hun_grk_guj_fbf_chh_mao_jpn_tsw_prs_pol_swt_ben_lit_tsn_swe_est_qcu_afr_azi_mly_sod_ewe_aeg_svk_wly_lda_tig_ven_cze_mcd_rus_dyu_ses_ind	0.237549640581121	0.557198613171675	0.578730325751646
363	glc_hin_cnt_mly_spa_guj_mlt_sun_tig_ewe_afr_zul_qcu_prs_eng_fbf_dgb_bos_gam_ita_bat_nor_jpn_urd_fin_cze_fre_lda_uzb_igb_bul_geo_ven_bsq_mol_slo_tsn_ses_kor_xho_amh_dyu_sod_yor_bam_heb_por_tha_ukr_ctl_aze_akn_rom_anl_azi_chh_knd_moo_mcd_hau_grk_ben_dut_arw_ger_lat_bem_swa_svk_tml_tag_mnd_sid_pol_jav_alb_swe_tur_swt_aeg_scr_mao_hun_pan_wly_cic_est_ind_owc_krd_vie_tsw_rus_amr_lit	-0.117757235043241	-0.307081112039979	0.759468186622043
364	guj_urd_afr_hun_kor_cze_dgb_pol_spa_scr_ind_hin_owc_hau_igb_pan_zul_ewe_bem_lda_jav_svk_sun_ctl_qcu_gam_mly_swe_anl_grk_alb_ita_tig_lat_tml_swa_akn_prs_mao_tsw_sod_geo_glc_moo_fbf_ses_mol_tur_ven_est_vie_chh_swt_uzb_heb_por_knd_amh_ben_bat_bam_slo_lit_krd_fre_eng_ukr_mlt_wly_cic_tag_aze_dyu_rus_tha_sid_ger_yor_amr_arw_jpn_tsn_bul_xho_bos_bsq_mcd_fin_mnd_aeg_cnt_rom_azi_dut_nor	-0.143568824667974	-0.394345371106088	0.694228905687665
365	ita_gam_glc_mly_ven_kor_ewe_uzb_anl_mao_bam_mnd_mcd_krd_dgb_hun_xho_chh_est_geo_jpn_bat_igb_tml_rom_mol_sid_arw_nor_ctl_ses_rus_bos_ind_lit_alb_swe_slo_zul_moo_owc_grk_ger_guj_cnt_tha_bem_aeg_lda_jav_fin_swa_eng_spa_sun_qcu_scr_tig_dut_akn_lat_pol_ben_sod_knd_cze_prs_por_mlt_afr_tag_tsn_yor_vie_cic_ukr_tur_pan_hau_bsq_heb_fre_dyu_amr_bul_amh_hin_fbf_aze_swt_urd_svk_tsw_azi_wly	0.0717713274783527	0.160812773040216	0.872589673990569
366	aeg_slo_bat_ses_bsq_jpn_geo_bam_bul_sun_amr_pan_bos_tsn_akn_sid_ctl_prs_aze_alb_hun_ven_heb_xho_afr_lda_hin_wly_moo_grk_rus_cze_tha_vie_chh_ukr_lit_spa_jav_est_tsw_dyu_rom_swa_fre_swe_tml_krd_mol_cic_eng_mao_owc_azi_fbf_ger_amh_dgb_gam_urd_zul_nor_yor_lat_glc_qcu_mlt_uzb_mnd_kor_fin_pol_tag_mly_ind_ewe_ita_tur_arw_swt_guj_svk_igb_sod_mcd_bem_scr_dut_knd_por_cnt_tig_anl_ben_hau	0.0571135010863183	0.147388171784604	0.883144703169734
367	aze_eng_fbf_swt_tsn_ger_cze_mnd_tig_fin_geo_alb_cic_mcd_afr_krd_arw_qcu_fre_jpn_moo_heb_sod_ctl_slo_amr_bos_owc_aeg_ses_por_tml_est_mao_tur_hau_guj_rus_lda_knd_ita_sun_lat_zul_bem_prs_kor_hun_lit_tag_glc_anl_tha_ben_bsq_bat_chh_scr_dgb_akn_ven_gam_mlt_spa_amh_ewe_urd_uzb_jav_sid_bam_dyu_ind_azi_grk_yor_mly_tsw_bul_dut_rom_xho_ukr_pol_igb_hin_mol_swa_nor_vie_pan_wly_swe_cnt_svk	-0.33430767911975	-0.845576930380325	0.399959109643302
368	por_hun_ses_ger_swt_wly_prs_sun_alb_tur_svk_tsn_owc_afr_anl_swe_sid_tha_ind_ctl_aze_amr_jav_lit_uzb_tag_jpn_bem_ewe_cnt_fin_gam_yor_cze_nor_pol_kor_mcd_ben_spa_dgb_chh_zul_mlt_sod_bam_amh_swa_scr_rom_vie_mao_lat_hau_guj_lda_qcu_fre_tig_xho_bos_krd_heb_tsw_bat_bsq_mol_eng_fbf_arw_geo_glc_azi_slo_dut_aeg_ven_knd_mnd_grk_hin_ukr_rus_tml_mly_est_moo_cic_ita_akn_dyu_bul_urd_pan_igb	0.55223085891233	1.32042426330686	0.189933828163893
369	mao_tha_ses_tsw_bat_fre_cze_mlt_zul_gam_azi_hin_amh_ger_nor_rom_ctl_bem_tag_slo_krd_geo_hau_por_glc_swe_tsn_bsq_dgb_arw_moo_fin_tml_yor_guj_dyu_prs_swt_anl_aeg_scr_chh_aze_heb_ben_dut_kor_sid_amr_tig_ven_bos_tur_knd_wly_jav_afr_bul_vie_jpn_bam_rus_hun_mol_mly_uzb_lat_pol_spa_mnd_igb_owc_lit_ita_ewe_qcu_eng_akn_swa_pan_svk_fbf_sod_alb_est_cnt_mcd_grk_sun_cic_xho_ukr_ind_lda_urd	-0.532713232380116	-1.19179297265736	0.236374862230506
370	ewe_pan_pol_bem_dgb_zul_sid_tur_rus_tag_ses_geo_tig_ger_hun_guj_ben_swt_hin_swa_scr_chh_yor_tsn_mol_moo_ind_svk_uzb_qcu_cnt_bos_aze_est_tml_spa_knd_mlt_aeg_owc_ita_prs_alb_swe_mcd_vie_anl_xho_rom_lit_amr_glc_sun_bsq_igb_arw_dyu_gam_mnd_lat_afr_amh_fbf_krd_dut_bul_ukr_urd_ven_jpn_fre_slo_tsw_wly_azi_jav_nor_kor_tha_hau_mly_cic_bat_fin_heb_por_bam_ctl_mao_grk_eng_sod_akn_lda_cze	0.200291302988477	0.490041222755148	0.62525879813499
371	moo_tig_hau_uzb_por_hin_cnt_tag_azi_krd_tur_bos_qcu_aze_pol_pan_cic_mlt_tha_dgb_chh_guj_mol_zul_rom_slo_aeg_bem_igb_amh_mnd_arw_jav_kor_knd_est_xho_lda_tsw_eng_hun_cze_vie_jpn_ctl_bam_bul_swa_amr_ewe_fre_tml_ger_mcd_spa_heb_sod_grk_ita_akn_svk_lat_bat_yor_swe_bsq_mao_owc_ukr_fin_urd_glc_dyu_dut_anl_afr_fbf_scr_tsn_lit_alb_ind_nor_wly_ben_ven_gam_rus_sid_prs_mly_ses_geo_swt_sun	0.244603032572238	0.647901594287816	0.518644953808315
372	ven_vie_fin_tag_mnd_afr_eng_mcd_tsw_qcu_tha_owc_dgb_sid_heb_alb_swa_hun_ben_knd_bam_spa_dyu_glc_mly_fre_svk_scr_bos_kor_cze_aze_rom_tsn_ukr_zul_mlt_azi_akn_dut_ita_moo_mao_bul_bsq_chh_jpn_krd_amh_guj_lat_ses_bat_sun_prs_arw_fbf_geo_est_bem_jav_yor_ctl_ind_sod_lit_swe_gam_anl_xho_por_tig_swt_nor_pan_lda_uzb_wly_ger_urd_igb_slo_rus_cic_mol_tur_hin_hau_cnt_tml_aeg_ewe_amr_grk_pol	-0.347757043116166	-0.79406310301712	0.429180233050641
373	zul_bul_tha_lda_anl_sid_cze_ctl_jpn_hun_geo_chh_rus_swe_knd_qcu_hin_ses_azi_wly_ind_est_vie_yor_ewe_nor_pol_fre_akn_jav_slo_tur_tsn_heb_rom_swa_tig_cnt_bam_spa_tsw_amr_sun_ben_mly_bem_owc_dgb_moo_amh_pan_eng_mao_aeg_fbf_igb_krd_bos_gam_aze_afr_ukr_alb_mnd_uzb_dut_bat_dyu_fin_scr_tml_swt_sod_arw_guj_bsq_mlt_cic_lit_ven_lat_ita_glc_kor_prs_mol_grk_xho_hau_mcd_por_tag_urd_svk_ger	-0.392773563890675	-0.924175136197695	0.357786868906976
374	nor_krd_owc_uzb_eng_moo_heb_bat_prs_arw_ben_est_anl_qcu_geo_bul_zul_guj_svk_bam_tsn_kor_ind_alb_lda_lit_vie_rus_pol_ita_sod_swa_rom_tag_yor_dyu_cnt_amr_cic_tml_ukr_ses_afr_knd_dut_sid_swe_lat_bos_mcd_hau_por_jav_spa_ewe_mlt_fbf_azi_urd_gam_glc_mol_fin_ctl_ger_hun_amh_dgb_aze_ven_grk_wly_hin_mnd_akn_mly_tha_tur_scr_pan_xho_tig_chh_igb_fre_cze_mao_bsq_jpn_slo_tsw_swt_sun_aeg_bem	-0.587061920569278	-1.39603772442942	0.166026812046878
375	ita_akn_cic_uzb_zul_fbf_ewe_ben_sid_geo_mcd_chh_tml_arw_lat_lit_jav_rom_tha_krd_hau_mol_ind_sod_bsq_urd_qcu_igb_tsn_ctl_glc_fin_bem_mlt_dgb_jpn_tag_bos_knd_pan_tig_ses_ger_guj_mly_cnt_rus_hun_azi_vie_afr_dyu_bat_alb_fre_ven_aeg_scr_aze_cze_sun_anl_svk_ukr_nor_tur_mnd_lda_dut_spa_yor_prs_amr_wly_heb_swt_eng_por_est_mao_hin_owc_bam_tsw_gam_swa_swe_moo_pol_xho_grk_amh_bul_kor_slo	-0.299421066878644	-0.744395277006769	0.458514213262757
376	por_bsq_slo_urd_heb_ita_bam_ben_ukr_guj_ven_cze_akn_yor_qcu_tur_arw_swa_ses_rom_lit_eng_gam_mlt_aeg_nor_fre_swt_tsw_jpn_lat_est_ger_bat_mol_jav_zul_dgb_mao_tha_mly_scr_azi_grk_dyu_kor_afr_sid_pol_hin_cic_uzb_wly_xho_tml_moo_ewe_bem_anl_geo_bos_ctl_prs_hau_aze_alb_mcd_igb_amh_tig_sun_knd_dut_hun_vie_ind_bul_glc_tsn_spa_cnt_amr_krd_mnd_fbf_fin_pan_sod_svk_lda_owc_chh_swe_tag_rus	-0.117686342682824	-0.283027579954795	0.777784721858694
377	hau_moo_sun_ita_qcu_eng_jav_dgb_tml_cze_vie_xho_scr_ctl_heb_ewe_lat_swa_bat_bam_tig_ses_alb_mcd_sod_ukr_spa_geo_por_swt_nor_gam_igb_afr_bsq_tsw_akn_bos_ben_jpn_cnt_ven_ger_chh_tsn_owc_tha_fin_amh_slo_glc_urd_swe_pan_bul_dyu_fre_wly_krd_pol_mol_svk_cic_hun_aze_knd_prs_guj_anl_zul_azi_dut_tur_bem_amr_yor_grk_mlt_sid_hin_tag_fbf_ind_uzb_rus_kor_mao_mly_lda_arw_lit_aeg_mnd_est_rom	0.338895215086146	1.32662811006794	0.187880120338729
378	dut_pol_lat_glc_amr_anl_azi_moo_kor_prs_svk_vie_swe_bem_tsw_est_mly_slo_por_gam_owc_aze_lit_heb_tur_cze_aeg_ben_wly_zul_tml_alb_mol_guj_chh_krd_bat_hau_ger_fin_grk_ctl_cic_eng_mcd_akn_sun_mnd_ven_ewe_spa_rus_fbf_tsn_igb_dgb_rom_hun_bos_uzb_swt_hin_ind_jpn_geo_qcu_sid_urd_tag_pan_arw_amh_ukr_bsq_ses_bam_knd_scr_xho_nor_afr_jav_dyu_tig_cnt_swa_tha_mlt_fre_sod_yor_lda_mao_ita_bul	0.275378807279092	0.721587673954589	0.472358313816167
379	cic_lit_hin_fre_azi_hau_ben_glc_knd_bat_alb_rom_nor_tsn_svk_tha_mlt_mol_moo_ses_tig_bul_aze_est_jpn_uzb_swe_chh_kor_mnd_dgb_afr_wly_eng_spa_mao_pol_hun_gam_pan_tsw_fbf_sun_lat_ind_bem_krd_mly_swt_anl_amh_sid_cze_igb_tag_amr_fin_ewe_yor_urd_vie_jav_dut_ger_akn_ita_bos_geo_ukr_swa_rus_tml_por_xho_aeg_guj_zul_tur_ctl_cnt_slo_scr_prs_heb_bam_mcd_grk_ven_dyu_sod_arw_qcu_bsq_lda_owc	0.701391322168301	1.60847697434072	0.11112043998375
380	akn_kor_spa_ctl_igb_azi_jav_grk_sid_aze_ind_bat_qcu_lat_mol_ven_ukr_nor_swt_tsn_rus_lit_rom_sun_ger_tha_guj_mly_tml_zul_glc_gam_tig_chh_fbf_vie_prs_mlt_amh_arw_hun_bsq_eng_bos_amr_ses_afr_dut_alb_hau_swa_wly_bam_sod_moo_tsw_scr_dgb_tur_mnd_xho_cze_ben_jpn_fre_hin_lda_slo_swe_aeg_yor_ita_geo_bul_bem_cnt_heb_krd_est_uzb_ewe_svk_urd_cic_fin_pol_mcd_tag_knd_mao_por_anl_owc_pan_dyu	-0.362049247094989	-0.929010003454357	0.355288940260698
381	ses_mly_igb_alb_fin_bat_tsn_cnt_tur_swe_anl_jav_dyu_fre_swt_amr_grk_aeg_mao_kor_ven_knd_heb_arw_nor_glc_tig_tsw_bsq_lda_ger_hau_xho_cic_tml_slo_moo_cze_dgb_ita_lit_ewe_svk_hin_sid_uzb_eng_por_bos_sod_rom_swa_vie_geo_bul_mnd_dut_pan_gam_ind_est_akn_mlt_pol_azi_afr_bam_mcd_tha_ctl_fbf_owc_spa_ukr_zul_yor_mol_amh_krd_jpn_qcu_sun_chh_prs_rus_urd_aze_ben_lat_scr_tag_wly_bem_guj_hun	-0.102250120874259	-0.270021504112781	0.787741987017415
382	igb_cze_zul_urd_spa_tml_sod_gam_guj_anl_aeg_scr_lda_tsn_mnd_owc_pol_jpn_fre_ind_tig_fbf_tag_rom_swe_ita_sun_swt_yor_eng_cic_nor_aze_rus_alb_ctl_akn_bam_est_hau_knd_afr_fin_tha_heb_bat_sid_mcd_krd_svk_chh_amh_tur_pan_ger_glc_por_dyu_tsw_mol_moo_mly_uzb_grk_azi_bsq_cnt_swa_kor_mao_lit_bos_dut_slo_prs_bem_qcu_ewe_ven_geo_dgb_jav_vie_ukr_mlt_bul_wly_ben_lat_hun_xho_hin_amr_ses_arw	0.444780765304516	1.06643097266919	0.288989556113334
383	owc_qcu_ger_bul_afr_knd_ewe_est_bos_pol_krd_prs_chh_bsq_geo_amr_ukr_bam_zul_fre_rus_uzb_yor_jav_alb_cze_fin_tig_sod_dyu_glc_dut_heb_cic_gam_anl_wly_azi_hau_urd_fbf_sun_mao_cnt_swt_sid_swe_dgb_guj_tur_kor_pan_aeg_hin_rom_bem_tml_ctl_ben_lat_swa_mly_tsn_tha_slo_ind_arw_nor_svk_akn_mcd_jpn_mol_scr_igb_ses_moo_hun_vie_aze_mlt_tag_spa_mnd_ita_lda_tsw_amh_grk_bat_xho_lit_por_eng_ven	0.218932243583552	0.500739183071875	0.617737729423787
384	mlt_grk_swe_azi_amh_tur_yor_ita_bam_bul_ben_pol_gam_sun_fbf_chh_ukr_vie_hau_ger_sod_tsn_xho_lat_est_aeg_eng_zul_wly_ewe_ind_rus_krd_uzb_owc_bos_aze_ven_swa_swt_kor_rom_jpn_ses_tml_dut_prs_ctl_fre_tig_svk_bsq_pan_hun_afr_tsw_lit_dyu_knd_mao_guj_glc_alb_mol_slo_spa_cnt_qcu_mcd_bat_scr_cze_igb_jav_anl_por_tha_lda_dgb_bem_arw_hin_tag_sid_akn_nor_urd_mly_mnd_geo_heb_cic_moo_amr_fin	0.660146929129715	1.76547025436778	0.0807669915857463
385	mly_heb_hun_xho_glc_cnt_tig_fre_nor_mol_amh_kor_yor_geo_sun_azi_ukr_jpn_tsn_akn_tsw_knd_wly_moo_ger_por_ses_bos_grk_tha_anl_mlt_sid_rus_lat_swa_ctl_krd_slo_alb_pol_amr_rom_chh_aze_tur_aeg_vie_guj_afr_tag_bul_bat_scr_hin_mcd_cic_ven_spa_lda_zul_gam_qcu_sod_bsq_est_ewe_uzb_bem_pan_prs_dyu_swe_tml_arw_jav_bam_ind_swt_eng_dut_urd_ben_igb_hau_mnd_svk_fbf_ita_fin_mao_dgb_owc_lit_cze	-0.166088590253333	-0.390694012474592	0.696916965333349
386	tsn_sun_swt_sod_kor_swa_aeg_qcu_grk_vie_bul_xho_fin_ben_mnd_arw_mcd_urd_tml_mao_jav_mly_geo_cnt_cic_jpn_dyu_uzb_chh_akn_hun_ger_est_bsq_heb_igb_amh_dgb_bos_gam_ctl_ita_afr_pan_tsw_anl_glc_aze_hin_hau_bem_owc_cze_ven_lit_rom_por_tha_scr_spa_dut_azi_tig_lat_tur_sid_bat_wly_knd_amr_fre_lda_bam_slo_krd_ewe_guj_zul_swe_alb_tag_rus_mlt_eng_ind_pol_ukr_prs_mol_moo_nor_ses_svk_yor_fbf	0.186030490482762	0.425758895579997	0.671267240327078
387	pan_yor_swe_rus_tig_tur_wly_pol_tsn_grk_aeg_afr_lda_tsw_aze_cnt_guj_hau_lat_uzb_mao_amh_fin_sid_jav_nor_hun_ctl_tha_xho_bul_arw_ewe_sun_cze_ben_svk_bat_kor_rom_dut_glc_chh_qcu_mol_krd_amr_moo_igb_azi_por_gam_slo_bam_sod_jpn_bsq_mcd_dgb_eng_swt_hin_est_knd_vie_ukr_mlt_ses_mnd_akn_mly_fbf_tag_scr_owc_tml_anl_dyu_alb_geo_zul_heb_ger_prs_cic_bos_urd_ven_bem_ita_spa_fre_lit_ind_swa	NA	NA	NA
388	tha_qcu_ita_mao_grk_spa_mol_mly_prs_geo_cnt_lit_mcd_anl_bul_knd_swt_akn_dut_bsq_scr_swe_sid_amh_mlt_eng_afr_bem_lat_tsn_dyu_sod_ses_arw_krd_uzb_tml_igb_aze_hun_tag_ctl_por_aeg_alb_yor_fre_ewe_tig_amr_guj_hau_nor_swa_tur_owc_heb_azi_slo_gam_kor_bos_lda_fbf_jav_ger_tsw_hin_ven_rom_rus_xho_glc_vie_pan_urd_bat_chh_est_jpn_svk_sun_wly_cic_ben_bam_moo_fin_cze_zul_pol_mnd_ind_dgb_ukr	-0.273390638710264	-0.72193325890314	0.472146814071781
389	por_tsn_spa_heb_mlt_ses_ven_swt_hin_slo_pol_cnt_tag_cic_ger_tig_fin_bsq_qcu_aze_moo_dyu_swe_cze_sun_chh_sod_hau_urd_zul_jav_wly_owc_lda_est_xho_bos_bem_ben_mnd_lit_ita_tha_tur_svk_amr_alb_dgb_azi_scr_sid_bat_mol_swa_pan_akn_arw_eng_ewe_krd_grk_amh_knd_tml_bul_geo_afr_fbf_rom_mao_mly_gam_glc_guj_hun_fre_rus_dut_lat_prs_vie_nor_ukr_ctl_igb_yor_anl_bam_jpn_tsw_uzb_mcd_ind_aeg_kor	0.911208918463173	2.41350921981773	0.0177592921080109
390	dyu_azi_svk_sun_tsw_rus_mlt_rom_pan_hau_guj_spa_fre_urd_hin_xho_vie_mcd_eng_ven_ukr_fbf_scr_uzb_bsq_cze_aze_swa_ger_swt_kor_lda_igb_bem_bam_ewe_dgb_knd_grk_bul_mly_sod_bos_moo_gam_mol_afr_pol_akn_tsn_tml_tur_tha_heb_ben_lat_mnd_yor_wly_cic_bat_mao_dut_owc_chh_krd_ind_tig_aeg_anl_alb_ctl_sid_qcu_ita_swe_glc_tag_nor_prs_amr_est_lit_zul_cnt_por_hun_fin_amh_ses_slo_geo_jav_jpn_arw	-0.32798603797727	-0.886712129920241	0.377521180041403
391	amr_bat_grk_prs_mol_kor_pan_knd_glc_est_cic_scr_aeg_xho_lda_ger_zul_jav_cze_aze_fin_sod_lat_rus_tha_fbf_chh_swe_tag_sid_hin_ewe_heb_ben_uzb_swt_swa_dut_wly_ita_geo_vie_arw_mcd_owc_slo_hun_hau_azi_tml_fre_bul_guj_nor_igb_ukr_bem_dyu_tig_bsq_lit_tsw_ven_qcu_mnd_bam_mly_mao_por_akn_anl_ses_svk_krd_jpn_urd_yor_tur_rom_cnt_moo_dgb_pol_ctl_amh_gam_eng_mlt_sun_ind_afr_alb_spa_bos_tsn	0.454727402658699	1.08035574276671	0.282777527605422
392	cnt_por_dgb_ses_uzb_tig_gam_yor_tur_mly_scr_pol_bos_tsw_arw_mnd_grk_zul_mlt_alb_rom_fre_krd_hin_tha_rus_jav_lda_ger_bam_owc_ukr_pan_nor_heb_geo_urd_afr_vie_fbf_ita_moo_dyu_bsq_ind_cze_chh_igb_xho_aze_cic_bat_prs_swt_hun_azi_ven_qcu_tml_swe_akn_jpn_mao_sod_est_mol_fin_ctl_tag_wly_eng_kor_ewe_sun_mcd_amr_bem_spa_guj_bul_hau_knd_lat_slo_svk_glc_ben_anl_amh_sid_lit_dut_tsn_aeg_swa	0.00649987373506641	0.0150638668678282	0.98801349714622
393	tag_mly_krd_ben_ctl_bat_jav_owc_anl_est_vie_bem_ven_jpn_ewe_bsq_cnt_yor_lat_mcd_bam_dyu_gam_zul_swe_hun_tml_sun_fin_tsn_dut_scr_nor_rus_qcu_wly_por_ita_lit_tsw_glc_azi_mao_cic_aeg_sod_igb_swa_bos_guj_tig_slo_knd_ses_cze_sid_urd_mol_afr_fre_hau_tha_grk_chh_bul_moo_xho_pol_swt_aze_prs_rom_fbf_amh_mlt_dgb_ukr_kor_akn_ind_hin_spa_pan_geo_alb_ger_eng_mnd_uzb_heb_arw_tur_amr_svk_lda	0.181571870850265	0.478813937798456	0.633194851979696
394	heb_jav_mol_est_kor_lit_ven_amr_lat_bat_vie_eng_qcu_scr_guj_dut_pol_svk_knd_tsn_tsw_mao_nor_chh_dgb_ind_ewe_gam_tag_mcd_afr_geo_spa_moo_tig_jpn_ctl_hun_hau_fbf_yor_fin_prs_swt_slo_cnt_cic_sid_alb_ukr_sun_anl_aeg_owc_arw_sod_glc_tml_tur_por_bsq_bem_fre_bul_amh_rom_zul_hin_swa_ita_bos_xho_dyu_bam_akn_ses_ben_igb_pan_mnd_swe_tha_mlt_cze_uzb_krd_lda_grk_azi_ger_rus_wly_mly_urd_aze	-0.380144119733622	-0.878305079539277	0.382041720770667
395	akn_mcd_bul_aeg_afr_tig_mol_hau_jpn_grk_cze_vie_amr_tha_swa_chh_eng_amh_igb_uzb_gam_knd_pan_lat_tag_zul_slo_ind_nor_lda_svk_bat_jav_ses_dyu_por_ita_urd_sod_mly_bos_alb_tml_tsn_heb_arw_fin_anl_ger_dgb_mao_azi_qcu_cnt_bem_ewe_swt_guj_cic_mnd_sid_ukr_prs_fbf_ven_rom_lit_aze_ctl_pol_geo_tur_moo_krd_hun_fre_dut_owc_swe_tsw_mlt_bsq_kor_bam_est_wly_hin_spa_xho_scr_sun_ben_rus_glc_yor	-0.197349532042195	-0.457819679145451	0.648149859945479
396	pol_hun_ven_chh_ita_rom_mnd_vie_sod_ewe_moo_slo_aze_fin_tml_heb_swa_glc_ind_azi_owc_bam_wly_dgb_tha_krd_fre_eng_pan_knd_qcu_dut_bat_mol_bul_scr_mly_tag_por_nor_tsw_ses_afr_hau_sid_mao_lat_bos_cnt_jav_gam_geo_igb_hin_prs_tur_zul_yor_fbf_anl_bem_lda_kor_swe_tsn_xho_lit_guj_sun_urd_grk_amr_uzb_ger_spa_cze_cic_arw_jpn_rus_amh_alb_ukr_swt_aeg_svk_ctl_tig_ben_dyu_mlt_akn_bsq_mcd_est	0.496217453251173	1.33186234854151	0.186160379740651
397	moo_ses_ita_glc_bem_azi_tsw_bul_ukr_geo_fre_hun_cic_swe_ben_sun_sod_krd_xho_kor_est_aze_mol_ctl_fbf_ewe_alb_amr_tur_tsn_jpn_anl_aeg_mlt_sid_owc_grk_ind_nor_slo_arw_pol_rom_spa_amh_afr_bsq_bat_scr_heb_cze_svk_eng_hin_vie_dyu_lat_rus_ven_bam_prs_jav_uzb_ger_tha_bos_qcu_lit_igb_cnt_gam_mao_pan_dut_yor_swt_guj_mcd_por_swa_zul_fin_knd_wly_chh_lda_hau_tig_urd_akn_tag_mly_dgb_tml_mnd	-0.339801416518645	-0.889044499216358	0.376273005768617
398	ewe_sid_owc_vie_afr_arw_amh_mly_jav_prs_qcu_knd_svk_cze_rus_bat_ven_yor_swe_swa_lat_fre_scr_sun_fbf_bos_moo_hin_ger_tml_anl_dyu_mnd_lit_kor_mcd_lda_dut_fin_chh_rom_cic_azi_tag_por_spa_tur_alb_bem_xho_dgb_uzb_glc_cnt_grk_krd_bul_ukr_tig_aeg_gam_nor_ita_slo_hun_mlt_pol_ben_geo_wly_pan_ctl_heb_akn_guj_amr_mao_sod_aze_igb_tsw_ses_ind_zul_swt_tha_urd_bsq_bam_hau_tsn_est_jpn_mol_eng	0.282213785541938	0.690242671035502	0.491760589300063
399	ctl_guj_ses_owc_tsn_azi_tur_sid_akn_bam_mnd_hau_bem_dyu_dgb_moo_fin_prs_anl_bat_mlt_heb_kor_ger_qcu_bsq_mcd_mol_amh_tml_por_fbf_ita_vie_swa_rom_bos_spa_gam_ben_lit_svk_chh_ewe_eng_mly_ukr_lda_aze_nor_hun_igb_grk_hin_cze_glc_scr_fre_aeg_slo_krd_amr_yor_urd_rus_swe_cic_mao_tsw_xho_alb_sod_arw_ven_tha_knd_afr_wly_tig_swt_zul_cnt_sun_tag_uzb_lat_jav_geo_dut_pol_pan_jpn_ind_est_bul	0.19077948391147	0.448943188157136	0.654517038071036
400	spa_vie_dut_ctl_urd_ger_moo_wly_rus_akn_tur_hun_igb_uzb_tsn_dyu_est_lit_bul_ita_hin_cze_afr_lda_xho_ukr_por_gam_tag_alb_jpn_cic_tsw_sid_mol_bam_aeg_owc_bem_scr_ewe_tig_heb_tha_azi_amr_qcu_hau_svk_anl_lat_zul_aze_sun_prs_arw_bsq_tml_slo_ben_mlt_guj_fbf_sod_mnd_mly_amh_ses_eng_chh_bat_yor_swe_cnt_kor_swa_grk_ven_geo_dgb_fin_pan_krd_nor_ind_swt_bos_jav_knd_glc_pol_mao_fre_mcd_rom	0.279957249068751	0.719023236712873	0.473929418090627
401	bos_rus_glc_ven_ita_est_swt_lda_gam_sun_bam_tml_cic_amh_swe_ewe_mnd_jpn_mao_aze_fre_owc_tsn_cze_mcd_uzb_bul_zul_mlt_alb_tsw_jav_ctl_urd_qcu_ukr_moo_vie_swa_pol_prs_knd_dyu_sod_lit_hin_lat_azi_ben_hun_bem_tur_tag_krd_sid_geo_xho_grk_slo_mol_tha_guj_anl_spa_wly_eng_igb_hau_chh_amr_afr_tig_dgb_yor_mly_ind_kor_pan_fin_scr_dut_bat_cnt_akn_nor_svk_arw_bsq_heb_ses_ger_por_fbf_aeg_rom	0.688469876674072	1.71033529265198	0.0905380584171525
402	gam_geo_akn_pol_wly_ses_mol_sod_cze_zul_aeg_mcd_ben_ctl_qcu_bam_alb_fin_igb_tsn_fbf_est_svk_uzb_bul_dyu_mao_scr_prs_tml_sun_por_fre_jav_ven_anl_cic_hin_ind_afr_yor_tag_krd_eng_tig_bos_cnt_mlt_amh_knd_sid_hun_ger_chh_grk_jpn_kor_amr_guj_swt_rus_dgb_glc_ukr_moo_owc_urd_heb_tur_bsq_arw_tsw_mly_slo_hau_azi_ewe_bem_lit_swa_rom_spa_vie_nor_pan_tha_xho_dut_swe_lat_bat_mnd_aze_ita_lda	0.118496784319376	0.306961953408834	0.759558597301483
403	slo_eng_swe_ger_ind_cnt_moo_amh_rom_mcd_hun_igb_ctl_amr_geo_krd_tur_qcu_mly_lit_swt_fbf_glc_azi_gam_tha_tml_alb_bem_ven_swa_xho_tag_vie_bam_cze_kor_afr_jpn_chh_guj_sun_cic_nor_heb_wly_rus_bul_bat_ita_jav_grk_pol_mol_por_ben_yor_ukr_akn_mao_dyu_uzb_fin_bos_arw_anl_bsq_owc_knd_prs_sod_tsw_svk_lda_spa_hin_zul_scr_pan_dgb_sid_dut_mlt_aze_hau_ses_fre_tig_lat_urd_mnd_aeg_ewe_est_tsn	-0.327732876858884	-0.842068666237535	0.401909765595074
404	rus_azi_tha_ben_ukr_est_amh_aeg_gam_xho_mao_eng_wly_vie_nor_arw_dgb_prs_urd_slo_bam_krd_owc_swa_afr_rom_mnd_glc_anl_akn_spa_tig_ger_scr_geo_cic_mlt_jpn_qcu_sod_bat_pan_cnt_ctl_mcd_dut_kor_tur_tag_mly_tsw_bem_bos_hin_lda_fre_alb_aze_chh_fin_tsn_moo_lit_ewe_swe_bsq_heb_mol_por_guj_knd_ven_yor_dyu_fbf_pol_ind_igb_tml_sid_swt_sun_hun_grk_ses_uzb_svk_jav_cze_amr_zul_hau_lat_ita_bul	-0.451152551607706	-1.52906306573874	0.129643126927582
405	jav_jpn_prs_bos_arw_guj_uzb_mao_svk_mol_amr_slo_ger_mnd_qcu_mly_vie_chh_geo_gam_sun_swt_tig_tha_knd_alb_pan_lit_hau_eng_yor_spa_ses_swe_grk_hin_ita_cze_xho_lda_por_sod_bem_ctl_bsq_pol_hun_azi_wly_igb_tag_owc_ewe_sid_ukr_cnt_fbf_ven_lat_mcd_tml_aeg_rom_anl_heb_aze_mlt_bam_fin_tsw_tur_urd_moo_nor_est_zul_cic_dgb_akn_glc_swa_rus_bat_tsn_fre_ind_kor_amh_dut_scr_ben_bul_dyu_krd_afr	0.266747249985123	0.687233416510367	0.493645898169262
406	yor_tml_slo_ctl_heb_cnt_ewe_spa_bsq_prs_fbf_mao_tag_akn_ses_knd_tsw_est_tha_bem_sid_mnd_lda_mcd_qcu_zul_bam_rom_fre_afr_mol_chh_eng_nor_hin_scr_alb_bos_jav_lit_pol_por_owc_guj_dyu_anl_tig_ven_cic_hau_uzb_tur_lat_svk_igb_jpn_glc_mly_ita_amh_moo_tsn_gam_arw_dgb_aze_mlt_grk_azi_bul_sun_aeg_swt_hun_sod_urd_ind_fin_swe_swa_pan_kor_geo_ukr_dut_vie_ben_cze_bat_amr_ger_krd_wly_xho_rus	-0.658978680628295	-1.75637047598305	0.0823169760573736
407	ewe_ctl_tsn_gam_hau_knd_bam_mol_kor_amh_afr_dut_glc_dgb_owc_bul_geo_est_heb_hin_qcu_ven_rus_mao_urd_ses_pol_scr_jpn_zul_ger_mlt_sid_xho_swa_yor_cic_krd_chh_moo_fin_azi_lit_mnd_bsq_ukr_vie_tha_alb_slo_tsw_ben_tig_tur_hun_bos_bat_grk_sod_wly_lat_swe_sun_amr_guj_prs_pan_svk_rom_ita_aze_fbf_swt_nor_aeg_igb_tag_uzb_tml_mcd_mly_cze_anl_dyu_lda_eng_bem_cnt_por_spa_arw_jav_fre_ind_akn	0.7377673369096	1.84528375968473	0.0681784422637353
408	bat_rom_ita_azi_aeg_dgb_ven_tsw_swa_tsn_amr_est_bos_xho_tag_moo_pan_bul_svk_dut_bam_ben_tig_wly_kor_owc_heb_nor_fbf_vie_eng_knd_urd_mao_arw_tur_fre_jav_akn_mnd_aze_afr_krd_qcu_cnt_sod_yor_pol_igb_fin_ukr_uzb_prs_mcd_ger_lit_swt_cze_mol_cic_slo_jpn_amh_hau_por_dyu_ses_alb_ind_scr_tha_sun_spa_chh_sid_lda_swe_mlt_hin_glc_ctl_ewe_tml_grk_lat_gam_anl_rus_bem_geo_mly_zul_bsq_guj_hun	0.18635036359078	0.430762686193018	0.667637660157608
409	bos_ven_grk_aze_ben_kor_swt_hun_cze_zul_tsw_mly_tag_ger_eng_afr_bsq_tur_hin_pan_rus_knd_fin_owc_mcd_vie_tig_guj_qcu_dut_cic_ctl_slo_chh_bul_cnt_fre_gam_nor_jav_tha_anl_azi_scr_sid_swa_amh_akn_ses_amr_geo_mlt_tml_ita_ukr_tsn_por_fbf_prs_sun_ind_est_wly_hau_dgb_ewe_mao_krd_uzb_yor_arw_igb_urd_dyu_svk_alb_glc_bem_mol_bat_lit_rom_aeg_bam_xho_pol_sod_moo_lda_swe_mnd_spa_lat_jpn_heb	-0.0239279000078948	-0.0545422023296311	0.95662018463663
410	tha_chh_anl_rus_tml_mlt_sid_hin_nor_jpn_ven_bat_heb_amr_svk_bem_swa_mcd_ctl_tur_grk_zul_krd_ben_tsn_hau_hun_vie_akn_slo_geo_bam_swt_wly_tsw_tag_azi_dut_glc_pan_kor_alb_dgb_amh_knd_sod_lit_scr_lda_dyu_jav_cic_gam_eng_ind_mly_xho_mao_aze_mnd_cze_mol_guj_rom_ger_spa_prs_yor_fin_arw_cnt_bsq_por_sun_qcu_ita_bos_lat_afr_moo_swe_ukr_uzb_fre_aeg_est_ses_fbf_urd_bul_owc_igb_tig_ewe_pol	-0.617356511167409	-1.55123981418981	0.124240746155173
411	por_fin_bem_lda_geo_jpn_tag_ukr_mol_prs_uzb_mcd_grk_kor_knd_scr_cze_ven_nor_lat_amr_xho_mnd_dyu_tsn_zul_ewe_heb_tml_bam_vie_bul_spa_wly_sod_tsw_lit_hun_sid_krd_ctl_mao_fre_swa_tig_chh_gam_ita_anl_guj_mly_bsq_akn_ses_tur_fbf_azi_tha_moo_jav_cic_glc_owc_swe_aze_hau_rus_aeg_mlt_ben_bos_dgb_dut_arw_eng_svk_bat_ger_amh_urd_yor_sun_igb_pol_hin_afr_qcu_ind_pan_cnt_est_slo_alb_swt_rom	-0.445130508883969	-1.04292407516734	0.299686949729305
412	chh_amr_spa_ven_ger_geo_tsn_mly_swe_sun_scr_swt_xho_mlt_swa_fbf_afr_hau_tig_sid_tur_aeg_lit_tag_pol_prs_cze_grk_bul_uzb_por_aze_krd_est_zul_amh_anl_mcd_jav_ctl_dyu_guj_bsq_svk_sod_ewe_arw_urd_cic_akn_dgb_bat_hin_tsw_ben_fin_lat_glc_mol_ukr_ind_azi_heb_knd_lda_slo_fre_ita_hun_vie_qcu_gam_yor_bos_rom_eng_nor_cnt_tha_jpn_tml_mao_pan_wly_mnd_alb_bem_dut_moo_rus_owc_bam_kor_ses_igb	-0.0920129457986189	-0.213223283654302	0.831619528964849
413	hun_sid_uzb_geo_lda_ind_moo_ses_guj_est_eng_rus_scr_cze_cic_svk_lit_gam_cnt_krd_ukr_pol_fbf_arw_tha_bat_heb_yor_amh_mnd_ben_wly_kor_zul_alb_slo_aze_chh_vie_glc_anl_swa_mly_hau_ewe_nor_tml_tur_bul_urd_mao_pan_owc_tsn_ita_tag_xho_akn_bsq_jav_afr_ger_mol_sod_azi_dyu_mlt_hin_aeg_spa_grk_igb_swt_mcd_fin_bos_rom_dgb_tig_jpn_bam_ven_por_fre_amr_sun_prs_dut_bem_swe_tsw_knd_qcu_ctl_lat	0.314810106723879	0.712264016119557	0.478084411739083
414	qcu_glc_swt_mol_bsq_azi_xho_nor_hau_swe_hin_mlt_tur_rus_wly_aeg_fbf_amh_sid_prs_kor_fre_ses_zul_swa_owc_afr_yor_lit_jav_tsn_spa_tsw_tml_dgb_akn_dut_pan_sun_bat_est_anl_scr_jpn_gam_mao_grk_ger_krd_ven_alb_slo_rom_svk_dyu_amr_bul_moo_lat_ewe_tag_eng_bem_ctl_cze_tha_fin_mcd_guj_hun_vie_sod_por_urd_arw_ukr_bos_igb_geo_tig_aze_mnd_pol_uzb_knd_ita_ind_cnt_cic_ben_mly_lda_heb_bam_chh	-0.401150861066652	-1.0339125340438	0.303858169044539
415	kor_tml_lda_glc_tur_gam_geo_est_urd_chh_bos_afr_akn_aze_zul_sun_owc_sod_por_mly_fin_swe_ind_knd_rus_krd_fbf_hun_lat_jpn_lit_tsw_hin_ses_heb_dut_xho_hau_svk_aeg_ctl_bam_amh_tag_tha_bsq_mol_scr_yor_dgb_mcd_moo_eng_cnt_uzb_pan_ukr_prs_guj_ewe_azi_ben_ven_bul_mlt_amr_swt_mao_anl_fre_slo_tsn_qcu_jav_nor_wly_rom_bat_cze_cic_swa_tig_sid_ger_bem_grk_igb_alb_mnd_arw_pol_dyu_ita_spa_vie	0.343104541728622	0.890442521363766	0.375526092135273
416	tsn_vie_bat_tha_bam_eng_ben_alb_grk_cic_fin_tur_rus_est_mly_akn_swt_pol_tig_mao_svk_dut_bsq_uzb_azi_guj_ctl_urd_ses_rom_wly_pan_tml_hau_ven_ewe_ita_fbf_tsw_yor_swa_glc_qcu_amr_dgb_aze_sod_ind_lat_aeg_kor_mol_por_ukr_heb_ger_slo_sun_geo_lda_scr_lit_mlt_jpn_nor_cze_swe_prs_mnd_mcd_fre_tag_spa_igb_afr_arw_bem_hin_knd_moo_amh_anl_krd_sid_hun_zul_gam_bos_bul_cnt_xho_jav_dyu_chh_owc	-0.128246892023259	-0.306713202271346	0.759747346041587
417	aeg_ukr_scr_ewe_lit_bam_ben_amr_mlt_zul_alb_fre_pol_heb_swe_jav_mol_por_krd_hau_chh_mao_anl_slo_kor_vie_ctl_rus_tig_eng_nor_svk_grk_swa_moo_sod_ven_cnt_urd_azi_ind_qcu_knd_tur_lat_aze_hin_ses_arw_lda_prs_cze_tsw_glc_akn_tsn_tha_hun_est_afr_igb_owc_guj_mnd_bat_rom_fbf_xho_bul_ita_yor_jpn_mcd_spa_gam_fin_tml_bsq_dut_ger_sid_pan_amh_mly_swt_wly_tag_cic_dgb_sun_bos_geo_uzb_bem_dyu	-0.141279982362449	-0.331241864584468	0.741207023718726
418	ger_wly_mly_cic_aze_knd_spa_scr_bos_jav_tha_swa_uzb_tur_yor_grk_sun_ven_lit_bat_sid_hin_mcd_arw_mnd_jpn_anl_cnt_dut_ctl_eng_urd_dgb_amh_hun_svk_rom_por_prs_amr_rus_xho_ewe_owc_cze_lda_ita_bam_heb_hau_ben_mlt_pan_fre_mao_guj_glc_moo_dyu_bul_azi_est_fbf_fin_swe_zul_akn_alb_pol_nor_gam_chh_afr_bsq_tag_tml_geo_ukr_tig_tsn_slo_qcu_swt_lat_kor_mol_vie_ind_aeg_bem_sod_tsw_krd_igb_ses	-0.149471064616039	-0.346128517511517	0.730027962136242
419	tsn_kor_akn_amh_bam_zul_tag_afr_swt_aeg_urd_glc_grk_anl_moo_sod_pan_dgb_lat_bsq_wly_sid_yor_ses_swe_mcd_cnt_vie_slo_ger_tml_rus_ita_heb_tig_bul_igb_alb_geo_prs_owc_knd_uzb_hun_mlt_est_cze_dyu_bat_jpn_arw_dut_scr_ukr_chh_svk_bem_nor_spa_tha_xho_fin_amr_pol_mao_swa_bos_krd_mly_cic_hau_lda_guj_fbf_hin_tur_mol_rom_ewe_sun_lit_tsw_ben_ind_azi_ctl_ven_qcu_eng_aze_fre_gam_por_jav_mnd	-0.252277817320527	-0.593605052499866	0.554217340795776
420	por_eng_bul_kor_aeg_bam_fre_fin_mol_tha_azi_mcd_qcu_lda_bos_scr_swt_tsn_ses_sid_yor_krd_nor_lat_swe_ctl_tur_heb_est_alb_bsq_ewe_ben_tml_glc_grk_uzb_gam_pol_ger_jpn_tig_fbf_slo_owc_swa_cic_mlt_mnd_spa_igb_urd_dyu_akn_sod_jav_guj_dut_afr_chh_vie_ita_cze_tag_sun_wly_amr_cnt_svk_hau_hun_zul_pan_aze_mao_geo_bem_knd_ven_rom_amh_mly_ukr_hin_xho_rus_anl_ind_prs_lit_moo_dgb_tsw_arw_bat	NA	NA	NA
421	sod_bam_tag_dyu_igb_tha_owc_ben_ita_amh_yor_bat_prs_bsq_ind_chh_dut_tsw_anl_mly_grk_zul_jav_xho_alb_aze_kor_ewe_bos_nor_ses_vie_moo_gam_hin_ven_tml_hun_glc_pol_fin_krd_arw_tsn_lda_tig_ger_uzb_geo_fre_tur_jpn_swt_cnt_ukr_mcd_amr_sun_cic_est_mao_hau_swe_mol_qcu_cze_slo_por_scr_aeg_bul_urd_rom_akn_lit_rus_lat_azi_swa_afr_ctl_mnd_sid_bem_spa_knd_guj_fbf_heb_pan_svk_mlt_eng_dgb_wly	0.00585107782929586	0.0159077220850117	0.987342086971225
422	cic_kor_tsn_ses_hin_moo_rom_azi_swa_lda_urd_est_mly_sid_wly_chh_igb_tha_cnt_spa_eng_rus_nor_ben_akn_aeg_cze_ewe_ind_pol_bsq_mcd_ven_lit_knd_tsw_pan_bat_scr_swt_mol_jav_grk_mao_owc_sod_dgb_dyu_svk_prs_por_guj_tur_hau_ukr_amr_alb_mnd_mlt_vie_lat_tml_afr_uzb_tag_zul_bos_bem_fin_aze_hun_ita_fbf_geo_arw_gam_krd_yor_xho_slo_qcu_ctl_jpn_tig_bul_swe_heb_amh_glc_bam_fre_dut_sun_anl_ger	0.794527931419585	1.89916682792581	0.0606420876713252
423	nor_geo_qcu_gam_rom_dgb_ukr_est_vie_tur_slo_cnt_lda_ven_mcd_cze_dut_tsw_bat_igb_lit_hin_wly_mly_cic_scr_eng_aze_fbf_anl_mao_spa_mlt_aeg_hau_kor_bam_tml_tig_urd_afr_fre_tsn_fin_swa_mnd_prs_por_jpn_guj_sun_ind_svk_swt_ewe_krd_chh_tag_ctl_bem_sid_alb_ses_jav_knd_ben_xho_ger_akn_tha_ita_mol_pan_glc_zul_uzb_bsq_moo_yor_amh_owc_sod_amr_grk_bos_azi_pol_hun_arw_rus_bul_dyu_lat_heb_swe	0.00807089258789094	0.0191808670769517	0.984737912263214
424	ewe_est_bem_nor_ctl_qcu_krd_rom_bos_sid_por_xho_tig_ita_cze_tsw_tur_fin_dgb_bat_cnt_bul_fbf_lit_rus_tag_owc_bsq_fre_wly_tsn_ger_lat_arw_aeg_gam_ses_moo_cic_akn_heb_dyu_mol_afr_mcd_svk_slo_swa_spa_mao_mly_amr_ukr_mnd_ven_anl_geo_yor_sun_knd_bam_aze_uzb_kor_pan_tml_hau_swt_sod_mlt_ind_scr_vie_lda_glc_eng_prs_chh_pol_amh_azi_dut_alb_jpn_swe_grk_jav_urd_hun_hin_zul_igb_guj_tha_ben	0.12985664145124	0.312394570119679	0.75544005459445
425	uzb_fin_tsn_bos_tag_svk_dyu_dgb_vie_sun_alb_swt_lit_bsq_amr_akn_tig_ewe_ben_chh_heb_spa_tsw_prs_knd_por_rus_anl_tha_qcu_hun_lat_kor_xho_igb_bem_glc_azi_aze_ger_jav_arw_ita_hin_mcd_amh_zul_yor_sid_tml_ind_scr_mlt_krd_mao_geo_pol_swa_owc_rom_fre_mnd_bat_fbf_grk_gam_swe_lda_moo_ukr_afr_mol_aeg_mly_bam_cnt_est_nor_urd_sod_cze_tur_wly_ctl_dut_ven_bul_hau_eng_slo_guj_cic_jpn_ses_pan	0.150327907885816	0.342760265821868	0.73255233665085
426	uzb_bsq_gam_aze_lit_ctl_bam_ewe_tig_mnd_lat_qcu_swt_por_hin_jpn_dut_arw_geo_zul_svk_afr_bat_alb_ven_ita_fre_tsw_bem_bul_anl_kor_swe_xho_cnt_cze_fbf_mlt_glc_azi_hau_eng_mol_knd_ind_mly_tha_fin_urd_scr_ukr_wly_guj_ses_dyu_rus_pol_sun_igb_dgb_est_sod_ger_nor_prs_spa_jav_tsn_tag_amr_lda_rom_tur_mao_grk_vie_pan_cic_ben_akn_sid_amh_moo_krd_chh_heb_yor_mcd_hun_tml_swa_owc_slo_aeg_bos	0.58106144538762	1.39966754429483	0.16493979887489
427	aze_bos_azi_lda_bsq_gam_scr_geo_pan_tsw_tig_alb_prs_uzb_rus_nor_chh_mnd_hun_dut_anl_tsn_xho_vie_ind_svk_hau_kor_knd_ses_tml_hin_bat_cnt_ben_ita_lit_lat_ger_por_mlt_glc_ctl_sun_aeg_jav_akn_heb_ewe_igb_spa_jpn_eng_dyu_swt_tur_krd_ukr_mcd_grk_rom_mol_mly_bul_slo_cze_mao_tag_fin_wly_zul_dgb_est_fbf_afr_pol_qcu_urd_tha_amh_arw_bam_yor_sid_owc_swa_amr_fre_guj_swe_ven_bem_sod_moo_cic	0.306111950021457	0.709798823696364	0.479604823670036
428	amr_afr_akn_knd_ben_alb_tml_ger_bos_urd_scr_hau_aze_swt_dyu_uzb_mol_ewe_aeg_cnt_guj_dgb_yor_azi_rom_tig_xho_pan_slo_cze_grk_geo_bem_lit_chh_glc_prs_ctl_cic_por_ven_mcd_gam_tur_nor_eng_mnd_heb_dut_tha_bat_est_ita_fre_fin_sod_moo_arw_wly_qcu_vie_mlt_anl_swa_kor_sun_amh_owc_bul_ind_rus_tsn_mao_bsq_mly_krd_swe_sid_lda_lat_ses_tsw_igb_hun_bam_spa_hin_svk_fbf_tag_ukr_pol_jpn_zul_jav	-0.0495373604654192	-0.121708865155239	0.903392189761598
429	owc_hin_hau_jpn_anl_bat_bem_mnd_ukr_lda_cze_tsw_mly_heb_zul_geo_rus_dut_gam_sid_xho_cnt_amh_ewe_glc_hun_bsq_jav_lat_cic_moo_spa_kor_dgb_fbf_svk_fin_tag_bam_ben_tha_scr_tur_igb_guj_pol_vie_bos_rom_grk_chh_swa_ses_qcu_fre_bul_lit_nor_mlt_swe_uzb_ind_mcd_pan_ita_krd_alb_yor_mao_afr_est_eng_arw_ger_urd_sod_tsn_ctl_azi_tig_aeg_mol_akn_swt_sun_wly_prs_por_ven_knd_slo_tml_aze_amr_dyu	0.40112132798379	0.989446682486827	0.325011995481132
430	mcd_sid_hun_prs_bul_swt_urd_sun_tig_cic_vie_ewe_jpn_glc_knd_fin_guj_por_ita_rom_svk_mly_bem_qcu_bat_aeg_mlt_sod_amr_aze_hau_nor_ukr_mol_xho_dut_mao_hin_lit_kor_arw_slo_geo_ses_swe_ven_bos_swa_fre_lda_gam_tsw_ind_afr_cnt_owc_azi_uzb_tur_fbf_tsn_tml_scr_bam_wly_dgb_ger_tha_rus_tag_anl_grk_yor_spa_jav_cze_ben_krd_dyu_lat_ctl_bsq_pan_igb_eng_heb_akn_pol_chh_moo_amh_alb_est_mnd_zul	-0.204672950853787	-0.476423142384366	0.634890392263116
431	kor_ind_slo_tur_uzb_swe_sod_hin_bos_mlt_cze_tsw_mcd_ses_cic_sid_rus_alb_hau_heb_nor_qcu_mol_wly_tsn_dgb_amr_ctl_lda_lat_ukr_jpn_pol_ita_bat_ven_gam_xho_geo_ewe_tha_fin_afr_anl_lit_pan_chh_fre_urd_scr_amh_grk_swa_yor_sun_tig_spa_mnd_bul_aeg_igb_guj_prs_dyu_hun_akn_ger_zul_ben_vie_owc_arw_bsq_cnt_azi_tag_dut_bem_glc_aze_svk_mly_tml_knd_fbf_eng_moo_rom_bam_por_krd_jav_est_swt_mao	0.137017857599777	0.35480786993912	0.723536866772441
432	tsw_arw_tha_lda_qcu_chh_yor_mnd_hin_geo_cic_bos_dgb_hun_ben_lit_nor_azi_glc_gam_dut_ita_moo_swa_amr_scr_ewe_slo_dyu_kor_lat_bsq_fre_swt_mao_bem_ven_rus_xho_guj_cze_vie_ukr_cnt_bul_heb_hau_amh_owc_tur_pan_ger_jpn_krd_mcd_bam_spa_zul_wly_fin_aeg_ses_tsn_alb_aze_mlt_pol_prs_tml_knd_uzb_tag_mly_akn_sod_mol_eng_ctl_svk_afr_grk_por_ind_anl_igb_fbf_bat_est_tig_urd_swe_rom_jav_sun_sid	0.0774636060007804	0.187310092003436	0.851825556795317
433	aze_bsq_cze_azi_swe_bem_lit_fbf_afr_tsw_svk_mlt_chh_guj_lat_mcd_yor_akn_bul_igb_cnt_qcu_mol_moo_sun_ctl_xho_rom_mao_nor_ses_gam_por_ita_bos_ger_vie_cic_ewe_kor_jav_ben_tsn_fin_glc_swt_arw_est_uzb_swa_dgb_tig_eng_hau_fre_owc_jpn_ukr_amr_tml_tha_krd_slo_dyu_mly_urd_sod_aeg_sid_ind_spa_rus_heb_amh_tag_lda_pol_bam_knd_tur_pan_grk_prs_anl_zul_hun_alb_geo_bat_dut_wly_hin_mnd_ven_scr	-0.402743801800504	-0.95180175443485	0.343664700879362
434	hin_geo_knd_ind_dut_sid_cic_cnt_mao_tsw_rus_tha_svk_alb_zul_bos_yor_rom_krd_ctl_amh_lda_tig_sun_ses_mlt_wly_bsq_lit_xho_sod_tur_por_heb_guj_azi_tag_swt_slo_fin_ben_afr_ven_glc_spa_aze_est_swe_prs_scr_gam_ger_tml_eng_akn_ukr_mol_fre_lat_pol_aeg_fbf_tsn_swa_qcu_ita_grk_bat_urd_owc_cze_hau_dyu_igb_hun_kor_anl_jpn_mly_bem_bam_vie_ewe_moo_amr_jav_mcd_uzb_nor_arw_dgb_chh_mnd_pan_bul	0.941958625609732	2.29608147583568	0.0239174361478625
435	lda_sun_slo_tag_mcd_akn_ger_glc_tur_cnt_mly_dgb_mlt_ben_tig_swa_zul_grk_sod_spa_jpn_xho_tha_pol_aze_ita_amr_fre_cic_ewe_eng_dyu_ven_bat_jav_pan_bul_afr_moo_qcu_tsn_knd_ind_guj_bem_prs_cze_por_chh_amh_sid_hun_fbf_ctl_alb_mao_vie_est_rus_arw_dut_bam_heb_hau_uzb_geo_ses_aeg_hin_krd_owc_swe_fin_yor_bos_mnd_urd_igb_mol_lat_scr_ukr_anl_swt_kor_gam_azi_nor_tsw_bsq_lit_wly_svk_tml_rom	-0.0653213551708118	-0.153063715667125	0.878679647270767
436	lat_urd_dgb_rom_jpn_swa_mly_slo_bos_bem_tsw_sid_lda_hun_dut_fin_tag_heb_rus_krd_ses_svk_mlt_tha_afr_owc_cze_mnd_anl_vie_moo_geo_amr_mcd_kor_scr_amh_lit_hin_eng_ven_bsq_yor_chh_dyu_xho_swe_mao_wly_ger_swt_cnt_prs_bat_uzb_igb_ita_tur_pol_tig_ukr_fbf_mol_zul_tsn_grk_ctl_nor_sod_knd_por_azi_ewe_arw_guj_hau_jav_sun_qcu_ind_aeg_akn_glc_cic_est_aze_spa_pan_gam_alb_bul_fre_bam_tml_ben	0.0590561700445942	0.140782329275129	0.888346387540241
437	jav_scr_afr_lat_geo_zul_krd_qcu_jpn_dyu_swe_ger_uzb_fin_amr_azi_kor_bem_spa_tur_ses_aeg_pan_grk_bos_pol_chh_mol_vie_por_ben_bul_urd_akn_nor_xho_arw_lit_prs_mcd_ctl_moo_tha_tml_bsq_svk_tsn_mnd_hin_aze_hun_anl_knd_bam_wly_mly_gam_cze_amh_lda_sod_rus_est_guj_heb_rom_alb_dut_ind_mlt_igb_dgb_ukr_tig_fre_hau_sid_owc_yor_ewe_swa_glc_fbf_cnt_swt_eng_mao_tsw_sun_ita_cic_slo_bat_tag_ven	-0.616967056911482	-1.45997653687427	0.147666414760792
438	tha_mly_heb_tml_ven_afr_spa_anl_chh_moo_jav_cnt_pan_fin_mao_yor_amh_azi_ukr_geo_tag_arw_slo_tur_ewe_ses_jpn_svk_hin_gam_ger_sun_krd_lit_hau_cze_aze_prs_uzb_por_owc_zul_wly_urd_qcu_dyu_nor_knd_rus_cic_mlt_sid_sod_eng_guj_tsw_swa_glc_bos_bem_kor_swe_bul_dgb_amr_grk_ita_xho_alb_mcd_ben_lda_hun_fbf_mol_mnd_swt_bat_scr_vie_igb_rom_tsn_ctl_akn_bam_tig_aeg_est_fre_pol_ind_lat_bsq_dut	-0.431651999597442	-1.04586274711597	0.298335141893291
439	tag_lda_ger_sod_wly_est_eng_zul_amr_cze_alb_tml_glc_kor_por_hin_svk_geo_amh_lat_sid_aeg_azi_chh_moo_fin_sun_tsn_cic_ewe_gam_slo_mol_swt_guj_qcu_bos_ctl_cnt_tha_rom_ses_dgb_scr_rus_owc_ben_swa_mly_heb_lit_tig_afr_tsw_mlt_anl_ven_vie_mnd_pan_mcd_igb_ita_swe_hun_krd_akn_hau_fbf_mao_fre_jav_urd_tur_pol_arw_bem_ind_knd_bat_xho_nor_prs_jpn_dyu_uzb_bul_spa_dut_ukr_grk_aze_bsq_yor_bam	-0.216287350871611	-0.497119301039452	0.620278140967835
440	moo_bos_nor_qcu_bam_aeg_arw_ita_rom_swt_bsq_bem_krd_gam_owc_svk_ewe_bul_swe_alb_hin_azi_pan_prs_mly_wly_knd_cic_akn_amh_ctl_ven_glc_urd_tig_tsw_anl_ind_lda_sun_fin_cze_ukr_ses_por_amr_zul_guj_kor_tsn_scr_xho_swa_afr_tag_pol_fre_tml_hau_aze_dut_lit_fbf_rus_vie_dyu_mol_tur_jav_yor_sid_dgb_chh_lat_mlt_est_eng_jpn_heb_grk_hun_spa_mao_tha_cnt_slo_igb_ben_geo_uzb_sod_mcd_ger_mnd_bat	-0.148289715955747	-0.391128293812252	0.696597052317359
441	fbf_ger_qcu_tur_tig_lat_hun_cnt_bat_azi_fin_ukr_grk_dyu_pan_mol_krd_scr_mnd_urd_cic_xho_heb_dgb_svk_eng_swa_alb_jpn_tml_est_nor_lda_hin_ewe_hau_wly_mlt_swt_rom_geo_fre_afr_aze_tag_glc_ind_yor_kor_bul_sod_chh_gam_spa_tsn_rus_mly_bos_uzb_prs_zul_bam_tha_ctl_amr_sun_anl_ita_bem_lit_amh_sid_mcd_moo_slo_bsq_igb_swe_dut_aeg_por_cze_vie_tsw_owc_ven_guj_knd_ses_mao_akn_jav_ben_arw_pol	0.0888177384553845	0.209380151842418	0.834609455167576
442	zul_rus_mnd_tig_swt_eng_azi_heb_dut_rom_geo_mao_mcd_aze_swa_tsn_mol_akn_ger_tsw_svk_lit_tha_swe_est_alb_afr_dgb_aeg_bos_spa_owc_dyu_vie_scr_amr_por_pol_ben_tag_fre_lda_xho_moo_amh_glc_krd_grk_wly_chh_bsq_arw_tml_uzb_ind_sod_urd_slo_guj_cze_ses_jav_cnt_nor_knd_pan_fin_ukr_bat_tur_lat_qcu_ita_yor_prs_sun_anl_ctl_mly_bam_mlt_cic_hun_igb_bem_hin_bul_ven_hau_gam_jpn_kor_ewe_sid_fbf	0.07686130215107	0.201671517040211	0.840613999365896
443	slo_swa_arw_ukr_tha_igb_bem_krd_amh_geo_ind_grk_vie_est_dyu_mol_prs_ita_mly_chh_jav_scr_guj_heb_jpn_uzb_tsw_fre_lda_alb_nor_por_afr_fbf_tag_pol_ven_fin_knd_hau_bat_ewe_spa_azi_tur_swe_kor_rom_amr_yor_qcu_xho_swt_bam_dgb_hin_urd_ben_glc_lit_tml_cnt_wly_mlt_tig_zul_tsn_hun_owc_gam_mnd_ses_moo_ger_sod_aeg_anl_akn_mao_sid_dut_pan_bos_bul_cze_rus_ctl_bsq_lat_eng_svk_cic_sun_aze_mcd	0.328523808984793	0.871769116571361	0.385579370329612
444	bam_rus_sod_pol_chh_nor_grk_tag_ven_tsw_ita_fin_krd_prs_bem_akn_kor_amr_mlt_mnd_ben_bos_dyu_jpn_swt_tsn_por_spa_uzb_knd_tha_bsq_afr_mao_dut_tml_hau_jav_vie_moo_igb_geo_guj_alb_glc_cze_ewe_sun_fre_gam_svk_arw_pan_qcu_est_ses_scr_tig_sid_aze_ukr_anl_lat_ger_aeg_fbf_azi_tur_wly_eng_cic_rom_lda_hin_ind_xho_yor_urd_bul_ctl_mcd_bat_heb_owc_slo_dgb_swe_swa_mol_mly_hun_cnt_amh_lit_zul	0.597444521266275	1.37218388969561	0.173306904599032
445	dgb_ita_alb_uzb_wly_est_swt_igb_eng_bos_svk_ben_tsn_glc_prs_tag_vie_tig_sid_bul_mlt_afr_ctl_swa_mcd_cnt_lda_krd_owc_kor_fbf_ses_ven_pan_pol_lit_spa_bem_anl_mol_fre_hau_sod_ukr_yor_guj_slo_xho_jpn_gam_moo_amr_zul_tml_bam_aze_dut_tsw_geo_grk_scr_hun_ewe_lat_aeg_cze_knd_tha_por_mao_rom_heb_chh_arw_qcu_hin_nor_mnd_sun_azi_bat_mly_bsq_akn_cic_fin_rus_ind_ger_swe_amh_dyu_jav_urd_tur	0.409943712194505	0.935614160780577	0.35189502664028
446	nor_rus_tha_anl_qcu_ctl_svk_ven_ger_heb_fin_pan_moo_mlt_bos_ind_dut_owc_glc_chh_yor_uzb_swe_sod_bam_hun_afr_arw_ewe_geo_sid_mly_cic_bat_spa_ukr_bsq_mnd_xho_aze_fre_por_vie_amr_eng_guj_mcd_hin_mol_tig_zul_hau_rom_dgb_jav_sun_ses_krd_tml_swt_mao_igb_bem_jpn_lat_tsw_cze_dyu_fbf_amh_swa_wly_knd_gam_alb_cnt_lda_tag_akn_scr_lit_azi_bul_est_urd_grk_prs_ben_pol_aeg_tsn_ita_slo_tur_kor	-0.0972285916666403	-0.248529277028581	0.80427291030072
447	bul_est_ita_mnd_pol_rus_dyu_svk_cze_sun_geo_arw_akn_dgb_ukr_rom_vie_dut_mao_tig_afr_hin_lat_uzb_ger_ven_bem_swe_hun_gam_bos_urd_ben_scr_sod_lda_jpn_bam_fbf_swt_swa_fin_lit_tsw_yor_heb_spa_owc_nor_mlt_eng_tur_slo_mly_qcu_mol_anl_hau_krd_tsn_mcd_pan_fre_ses_cic_knd_amr_aeg_azi_por_aze_jav_igb_zul_chh_ewe_grk_wly_moo_alb_xho_glc_tha_tml_ctl_tag_bat_amh_kor_cnt_ind_sid_guj_bsq_prs	-0.365249620228219	-0.949342655658854	0.344906880793125
448	lat_ven_zul_ben_eng_glc_aze_bul_ukr_yor_anl_afr_ita_por_scr_tig_sid_ses_sod_vie_fre_jpn_bsq_dut_spa_jav_bos_moo_hin_mcd_lda_ewe_krd_chh_grk_xho_heb_guj_mnd_prs_est_tur_swt_arw_gam_akn_nor_owc_mly_wly_tag_cze_pan_tsw_swe_dgb_tsn_azi_slo_ctl_knd_svk_fbf_lit_uzb_alb_geo_fin_qcu_swa_urd_rus_igb_amr_amh_cic_ind_pol_bem_mao_tha_aeg_kor_bat_hun_ger_dyu_hau_cnt_tml_rom_sun_mlt_bam_mol	-0.0188433862515107	-0.0439640025139245	0.965027356445264
449	fbf_tag_akn_krd_hau_tig_mnd_ctl_prs_por_dgb_lat_eng_grk_ven_amr_chh_azi_ukr_fin_swt_swe_ben_scr_owc_uzb_mol_ses_yor_moo_bos_mao_amh_spa_wly_tsn_ewe_igb_bem_hin_pol_knd_pan_alb_aze_mly_gam_bul_tur_ger_zul_tml_geo_sid_lda_bat_rom_urd_ita_xho_afr_aeg_mlt_vie_svk_cze_jav_ind_swa_nor_lit_est_tsw_bam_arw_kor_rus_anl_dut_cnt_slo_glc_mcd_dyu_fre_jpn_guj_cic_sod_heb_tha_bsq_sun_hun_qcu	0.845809285830914	2.2071548161497	0.0297638698677933
450	glc_aeg_igb_bam_mly_hin_xho_guj_lit_rom_gam_sod_vie_ewe_anl_prs_cze_mnd_azi_bos_ger_ben_bem_arw_pan_moo_spa_eng_mlt_kor_dyu_swt_aze_slo_ita_pol_swa_tur_est_tsn_tml_por_fbf_heb_tha_swe_svk_jpn_ukr_sun_scr_hau_tag_lat_ses_amr_dgb_grk_hun_ind_jav_yor_fre_urd_krd_amh_cic_geo_chh_afr_ctl_nor_fin_mol_bul_tig_mao_ven_knd_bsq_qcu_bat_uzb_wly_tsw_alb_sid_akn_cnt_zul_owc_lda_mcd_rus_dut	-0.0496248964670003	-0.12911316780265	0.89754692624534
451	swa_wly_mnd_rom_ukr_hau_krd_igb_akn_yor_ctl_lat_zul_pan_pol_dut_cze_lit_xho_mcd_cic_bat_nor_sun_amr_jav_ewe_ses_lda_moo_gam_owc_fre_tsw_ita_alb_chh_mly_qcu_eng_guj_scr_ger_uzb_bul_fbf_sid_mol_fin_ind_kor_aeg_azi_jpn_swe_sod_hin_bem_dyu_slo_tig_urd_por_ven_glc_arw_tag_tur_geo_heb_tsn_tml_hun_swt_tha_bam_amh_est_anl_rus_prs_mlt_vie_svk_cnt_knd_bos_ben_aze_bsq_afr_spa_dgb_grk_mao	0.347796967561637	0.902928918459912	0.368896387655882
452	knd_ger_afr_uzb_tml_cic_chh_ven_lat_azi_nor_mao_krd_svk_tsw_akn_jav_bat_bam_mly_bos_lit_hin_pol_wly_anl_swa_tur_heb_sod_geo_bem_hau_ben_ind_tig_moo_ukr_swt_dyu_est_jpn_yor_lda_rom_cze_sun_ses_sid_owc_cnt_prs_ctl_ita_pan_aeg_bsq_rus_mcd_urd_swe_ewe_qcu_gam_fin_glc_mnd_dut_guj_amr_fbf_dgb_scr_fre_xho_tsn_arw_grk_eng_tag_mlt_aze_alb_mol_kor_hun_por_tha_slo_vie_zul_spa_igb_amh_bul	NA	NA	NA
453	rus_guj_fin_ger_fbf_slo_amh_ewe_urd_bat_cic_sid_sun_yor_spa_akn_fre_alb_amr_dut_gam_swa_cnt_ses_krd_bos_vie_est_xho_qcu_mao_igb_kor_azi_ind_eng_jav_rom_ukr_tsw_grk_tml_bem_bam_ctl_cze_afr_tha_por_glc_arw_tag_lat_aze_lda_hau_sod_prs_tig_zul_hin_mnd_anl_scr_bsq_swe_heb_moo_geo_jpn_ven_svk_uzb_dyu_bul_owc_aeg_chh_pan_mcd_tur_nor_wly_mlt_hun_tsn_swt_mol_ben_pol_ita_knd_dgb_mly_lit	-0.189840839120607	-0.441215707825227	0.660080913935858
454	cze_jav_heb_glc_slo_lit_cic_krd_mcd_bem_dut_fre_ctl_eng_sod_ind_tur_aeg_amh_swe_por_svk_yor_tml_lda_arw_ses_ger_dyu_urd_mlt_sid_dgb_chh_ven_kor_rus_ita_ewe_ben_bul_akn_alb_guj_prs_moo_geo_tsw_azi_gam_hau_spa_amr_uzb_swa_bam_bos_grk_wly_mly_bat_zul_scr_vie_aze_cnt_knd_tig_jpn_lat_tha_mol_owc_mao_mnd_sun_rom_qcu_est_ukr_pan_bsq_hin_hun_xho_fbf_swt_tsn_pol_fin_igb_anl_nor_tag_afr	-0.387745032650756	-0.958476594116417	0.340307652763027
455	amh_ven_guj_cnt_mao_eng_yor_fbf_ind_heb_swa_zul_ger_swe_ctl_krd_aze_bam_alb_hau_sun_owc_sid_hun_prs_afr_lit_ewe_glc_lda_jav_vie_por_tml_gam_slo_moo_dyu_rus_pol_svk_tig_dut_arw_ses_nor_tha_urd_scr_fin_tsn_mly_bul_amr_dgb_jpn_kor_anl_geo_mol_spa_swt_hin_grk_fre_ukr_bos_mcd_tur_qcu_uzb_xho_knd_akn_rom_cic_lat_azi_tsw_bsq_tag_bat_sod_pan_est_wly_chh_cze_ita_bem_mlt_aeg_mnd_igb_ben	0.652719773614662	1.74138400458141	0.0849230151830744
456	cnt_scr_ven_lat_ind_gam_kor_guj_dgb_tag_bem_eng_ger_ukr_aze_krd_mcd_swe_tig_qcu_wly_tur_tsw_nor_igb_bul_vie_tsn_est_sun_por_sod_cic_amr_yor_swa_chh_cze_mao_prs_anl_rom_urd_svk_aeg_xho_fbf_hin_spa_akn_alb_bsq_mol_fre_ita_sid_jav_grk_glc_slo_zul_mly_owc_hau_pan_fin_mlt_afr_amh_uzb_ctl_heb_bat_azi_rus_bam_tml_mnd_arw_tha_dyu_knd_bos_ben_jpn_lda_swt_lit_pol_dut_geo_moo_ewe_hun_ses	-0.147504101721041	-0.331435089974734	0.741061559847966
457	tsw_sid_owc_rus_prs_mnd_afr_arw_bam_tag_swa_swe_uzb_tha_hau_tur_dyu_aze_guj_tig_tml_por_jav_vie_pol_pan_eng_mcd_ses_cnt_kor_geo_chh_fbf_cic_est_anl_heb_wly_ven_svk_fin_ind_fre_rom_mol_bul_azi_mao_dut_bat_zul_bem_mlt_sod_swt_yor_alb_amr_ger_lit_jpn_tsn_qcu_hin_glc_slo_mly_lda_aeg_spa_akn_igb_moo_ewe_urd_lat_bos_amh_gam_krd_ben_nor_bsq_ita_knd_hun_ctl_grk_cze_ukr_sun_dgb_xho_scr	-0.413361627897786	-1.05926360056229	0.292223181186816
458	igb_bos_nor_dgb_tsn_bul_tha_eng_heb_ben_afr_bam_ger_bem_swa_lda_zul_fin_geo_pan_pol_tml_spa_hun_dyu_amh_arw_gam_grk_glc_bsq_knd_ukr_mnd_wly_bat_lit_scr_vie_tag_sun_prs_mcd_rom_cze_qcu_guj_svk_ctl_hau_azi_xho_cic_moo_krd_mlt_chh_anl_swt_aze_tig_ewe_fbf_owc_ita_aeg_tur_mao_akn_est_swe_mol_sid_por_slo_ind_lat_hin_uzb_kor_fre_jav_dut_amr_rus_mly_ses_cnt_ven_alb_jpn_tsw_sod_urd_yor	0.0111044431104705	0.0258516346037233	0.979431067972621
459	tag_zul_swe_bem_tur_eng_hin_qcu_gam_pan_alb_mnd_ven_scr_kor_afr_jav_mlt_vie_ses_knd_pol_tha_rus_bsq_ewe_cze_mol_mcd_nor_uzb_moo_hau_chh_fbf_glc_aze_tsw_est_lat_ukr_prs_cnt_sod_akn_xho_arw_wly_swa_owc_aeg_fre_jpn_tig_lda_geo_bos_anl_svk_urd_tml_bat_dyu_amh_slo_rom_bam_ita_yor_lit_guj_ind_ctl_cic_azi_igb_tsn_sid_dut_spa_mao_ben_dgb_por_heb_swt_ger_bul_fin_grk_amr_hun_mly_sun_krd	-0.382950642902105	-0.873090714574221	0.384862407612926
460	cic_gam_wly_chh_guj_tig_ind_ewe_ukr_prs_cnt_urd_eng_ven_zul_igb_kor_amr_dut_sid_krd_rom_fre_yor_mao_qcu_jpn_mol_azi_hau_ger_mlt_por_lit_amh_tsw_grk_bsq_tag_vie_heb_jav_aeg_rus_ses_ctl_fin_sun_svk_lat_dyu_scr_alb_uzb_tha_knd_pan_fbf_lda_aze_hun_moo_arw_est_swe_mnd_tur_bos_slo_bam_ita_bem_hin_geo_mly_bul_swt_akn_pol_owc_bat_sod_tml_tsn_anl_afr_nor_glc_mcd_ben_spa_swa_xho_cze_dgb	0.359466919747396	0.84221402680076	0.401828827582802
461	chh_svk_ewe_eng_bem_tsn_ses_knd_tml_fre_slo_moo_por_hin_swt_guj_heb_swa_pol_fin_kor_hau_jav_ukr_lda_est_azi_lit_akn_geo_zul_bul_bsq_sid_dgb_mly_spa_anl_tsw_urd_sun_mao_cic_prs_swe_ben_cze_tag_scr_ind_ctl_afr_dyu_vie_ger_bam_uzb_qcu_rus_jpn_grk_lat_amr_pan_ita_bat_aze_gam_nor_ven_igb_aeg_yor_owc_dut_alb_tig_xho_hun_mcd_rom_fbf_cnt_mlt_glc_bos_sod_wly_arw_krd_tha_amh_tur_mol_mnd	-0.0401534107910588	-0.0963393967909465	0.923458323886609
462	tsw_bul_ven_cnt_chh_rom_aze_bos_amh_wly_fin_bsq_mol_geo_ctl_qcu_fbf_rus_swa_lit_heb_mly_glc_sid_uzb_ger_dgb_tsn_scr_lat_jav_tag_yor_amr_svk_jpn_spa_pol_alb_moo_azi_ind_tig_afr_anl_knd_bem_hin_mcd_bat_eng_zul_hun_grk_cic_vie_mao_aeg_swt_lda_mnd_owc_ben_igb_gam_mlt_sun_cze_slo_prs_nor_kor_pan_guj_sod_ita_tha_ewe_arw_por_ses_fre_dut_krd_tur_swe_tml_xho_ukr_hau_urd_bam_dyu_est_akn	-0.228614340639137	-0.538154625129632	0.591755942307949
463	dut_eng_zul_hau_hin_bsq_bem_tig_tsw_ukr_tur_swt_knd_cnt_rus_moo_slo_ita_fre_owc_wly_bat_chh_prs_swe_urd_fbf_hun_heb_mly_ven_fin_gam_uzb_mlt_yor_ger_ewe_mao_sun_geo_sod_por_lit_nor_guj_dgb_amr_spa_anl_bam_alb_mnd_swa_tml_azi_jpn_vie_igb_xho_tha_lda_tsn_sid_ind_svk_krd_ctl_jav_glc_dyu_lat_qcu_amh_bos_pol_akn_afr_cic_pan_tag_ses_aeg_mol_ben_est_scr_kor_mcd_rom_grk_cze_arw_aze_bul	0.459437412165509	1.07938111976568	0.28320930409342
464	bul_dgb_rus_amr_vie_geo_ven_mlt_cnt_prs_aeg_alb_slo_tml_hin_lat_por_krd_kor_scr_tig_pol_bos_hun_arw_spa_fre_glc_akn_mol_igb_tha_dyu_heb_amh_bam_guj_cic_fin_anl_bem_jpn_afr_tur_eng_rom_gam_grk_ger_mly_sod_urd_moo_ukr_ewe_ita_bsq_tsw_owc_pan_ben_ses_est_lit_nor_tsn_fbf_mnd_jav_chh_zul_ctl_swt_azi_ind_yor_hau_knd_uzb_sid_qcu_aze_swa_swe_mcd_xho_tag_svk_cze_mao_lda_dut_bat_wly_sun	0.192647354687631	0.429171389126261	0.668791081804151
465	tsw_sid_cze_swe_bam_alb_pol_tig_spa_azi_tha_ben_tsn_ita_dut_arw_yor_ukr_lat_aze_igb_ind_vie_tur_hun_bsq_jpn_sod_fin_zul_ewe_eng_dyu_aeg_kor_bem_slo_cic_heb_prs_mlt_amh_afr_guj_swa_sun_knd_akn_svk_geo_grk_hau_uzb_tag_urd_anl_rus_mly_gam_ven_chh_krd_fre_lda_jav_xho_mcd_nor_por_bul_tml_rom_bat_glc_swt_bos_dgb_ger_pan_mnd_mao_hin_fbf_owc_moo_qcu_ctl_ses_amr_lit_wly_mol_scr_cnt_est	NA	NA	NA
466	tha_spa_rom_tsw_slo_vie_cic_mcd_knd_ind_uzb_jpn_fre_igb_gam_fin_guj_alb_ukr_aeg_ita_bam_hin_est_sun_bat_kor_ger_por_bos_mnd_pol_arw_ewe_tur_cnt_lit_sod_mol_swt_glc_bul_qcu_hau_jav_pan_chh_yor_bsq_swa_tig_wly_amh_afr_mlt_swe_owc_hun_zul_mao_heb_xho_lat_scr_bem_akn_lda_dut_dyu_tag_prs_nor_grk_svk_rus_mly_ben_tsn_cze_amr_azi_ctl_ven_anl_dgb_aze_eng_ses_sid_tml_krd_fbf_geo_moo_urd	0.13669563339213	0.328173129530078	0.743518484592953
467	mlt_swt_tur_jav_lit_cic_dyu_hin_tsw_ben_eng_bul_jpn_rom_qcu_owc_tsn_mcd_cze_mly_sun_uzb_aze_yor_rus_fre_swa_mnd_ctl_ses_bsq_svk_akn_wly_glc_alb_ven_por_prs_dut_tig_ind_bat_azi_chh_urd_amr_zul_xho_igb_mol_scr_geo_kor_pol_gam_knd_grk_lat_fbf_aeg_ita_tha_cnt_heb_spa_mao_bos_hau_swe_lda_sid_tag_afr_dgb_sod_ewe_hun_anl_ukr_guj_ger_vie_bam_bem_est_krd_fin_pan_amh_arw_tml_moo_slo_nor	0.00832745301038168	0.0213108407677279	0.983043352782889
468	anl_guj_kor_tig_heb_jav_akn_por_bem_spa_afr_tsn_sun_est_swe_vie_lit_cnt_swt_xho_yor_sod_qcu_uzb_dut_ita_owc_alb_ind_tsw_gam_mol_aze_mnd_ben_fre_pan_ewe_svk_zul_ger_mao_nor_eng_lat_knd_jpn_hun_tur_aeg_hin_ses_lda_sid_ven_grk_azi_glc_arw_ukr_bul_dgb_hau_moo_tha_mlt_amh_bsq_mly_cic_slo_bos_amr_mcd_chh_cze_prs_dyu_geo_rom_krd_bat_tml_fbf_ctl_bam_swa_urd_tag_wly_rus_fin_pol_scr_igb	0.454227219550336	1.18425866721146	0.239328553822653
469	arw_bam_swe_bsq_mol_eng_amh_grk_vie_mcd_sid_rom_tml_bos_qcu_azi_krd_akn_sod_ind_kor_svk_rus_chh_pol_dyu_gam_knd_wly_swt_por_pan_cze_glc_lda_tur_heb_ben_aze_zul_fbf_geo_mlt_xho_ven_lat_ger_tsn_igb_owc_est_cic_jav_aeg_yor_ses_dgb_spa_mly_fin_mnd_bat_afr_sun_bul_dut_tha_anl_fre_ita_bem_mao_hun_hin_cnt_ctl_tsw_uzb_prs_tag_scr_ewe_slo_hau_swa_amr_urd_jpn_nor_lit_alb_ukr_tig_moo_guj	-0.725041705074376	-1.90098820064674	0.060400112897476
470	slo_swa_cnt_krd_cic_bos_dut_swt_glc_yor_alb_svk_bsq_por_tml_ind_hun_jav_xho_dyu_zul_amr_bam_nor_mnd_ses_mol_pan_kor_anl_uzb_cze_afr_geo_scr_urd_ita_sun_qcu_lda_ewe_sod_ukr_aze_gam_lat_guj_bat_azi_spa_prs_tig_ben_pol_swe_fre_jpn_bul_tsw_est_aeg_tag_knd_arw_mao_fbf_hau_rom_wly_mly_grk_ctl_heb_moo_fin_bem_dgb_tha_akn_lit_mcd_ger_tur_vie_chh_eng_owc_mlt_tsn_hin_rus_igb_sid_ven_amh	1.09294476966675	2.64035522855815	0.00971339894759941
471	afr_dut_alb_bam_ewe_tig_cic_spa_zul_tha_arw_urd_bul_dyu_igb_glc_rus_sun_sod_bsq_prs_est_rom_guj_owc_ita_swa_azi_wly_aze_xho_swt_uzb_mcd_amr_tag_mnd_knd_grk_hau_por_dgb_mlt_ben_pol_ses_tsw_jav_kor_heb_swe_fin_lit_geo_yor_tsn_moo_cze_eng_amh_pan_vie_mly_svk_bat_fbf_fre_jpn_qcu_sid_ven_lat_mao_tur_bem_hin_anl_hun_akn_cnt_nor_aeg_tml_scr_chh_slo_gam_ger_lda_ukr_bos_mol_ctl_krd_ind	0.184920095730634	0.430865214525214	0.667563371744785
472	hun_bat_aze_eng_anl_rom_tha_wly_amr_por_ctl_prs_owc_sod_knd_zul_bam_svk_moo_guj_ger_spa_fbf_grk_hin_slo_mao_cnt_tml_dut_heb_vie_lit_aeg_mly_hau_kor_sun_akn_tsn_rus_dyu_afr_est_swa_ita_sid_ses_jav_bsq_cic_mlt_krd_scr_pan_fin_tag_bul_amh_lat_ewe_glc_swe_nor_swt_bos_uzb_chh_geo_ben_mcd_gam_azi_lda_arw_ind_urd_qcu_tur_cze_jpn_tig_mol_yor_mnd_bem_tsw_pol_xho_igb_fre_ukr_alb_ven_dgb	1.2057607918897	3.31917668562389	0.00129023877554887
473	spa_ses_sod_bos_arw_mly_glc_anl_heb_tur_akn_amh_jpn_ita_scr_mol_wly_tml_lit_fre_moo_eng_bem_krd_yor_gam_pol_ven_guj_rus_zul_fbf_azi_pan_ger_cnt_qcu_bam_tag_dgb_ukr_hin_cze_afr_knd_dyu_lda_dut_vie_nor_owc_urd_tha_bat_mlt_grk_aeg_fin_geo_tig_tsw_por_igb_ewe_aze_sun_rom_ctl_mao_chh_mcd_bsq_cic_tsn_swa_swe_prs_slo_ind_est_amr_lat_jav_ben_alb_svk_swt_mnd_sid_hun_bul_kor_hau_uzb_xho	0.610551632350574	1.56724562010071	0.120453712459989
474	bem_qcu_ctl_geo_tig_slo_mly_heb_ven_por_igb_spa_moo_eng_gam_guj_nor_mlt_jav_ses_krd_ger_tag_svk_fbf_afr_fre_dut_mnd_tml_urd_alb_swt_wly_uzb_ben_bos_dyu_grk_zul_xho_cze_lat_tur_swa_yor_tsw_anl_mao_ewe_sod_est_amh_glc_tsn_sid_ita_lda_azi_rus_knd_swe_hau_mol_bam_bsq_prs_fin_lit_ukr_vie_scr_chh_hin_dgb_cic_bul_aze_mcd_pol_tha_bat_ind_arw_rom_sun_aeg_hun_amr_cnt_jpn_akn_kor_pan_owc	-0.260566976078722	-0.595893657107594	0.552693800709092
475	swe_glc_moo_owc_tsn_gam_lit_zul_svk_dyu_prs_ben_bat_tml_ctl_urd_bsq_heb_bos_bul_anl_fre_grk_mly_ukr_tag_nor_bem_cic_fbf_qcu_lat_mao_swa_hau_mnd_hin_scr_cnt_dgb_tig_mol_sun_afr_jav_yor_cze_slo_pol_rom_sid_spa_ind_mcd_tur_tsw_hun_guj_knd_krd_aeg_vie_sod_alb_aze_wly_fin_ven_dut_swt_eng_azi_igb_pan_amr_rus_jpn_ewe_mlt_xho_ses_chh_uzb_lda_ger_geo_tha_ita_est_arw_por_akn_bam_kor_amh	0.342399474855265	0.78227236134685	0.436041779812966
476	anl_mlt_ind_sid_mol_jav_tsw_cze_tur_ses_pan_knd_sun_hun_aze_mly_ukr_geo_owc_azi_afr_bat_tsn_ven_dyu_spa_prs_lat_cic_fre_hau_lit_tml_yor_hin_mao_zul_cnt_lda_fbf_xho_sod_wly_swt_guj_pol_tha_dut_krd_moo_chh_ita_akn_gam_bul_fin_amr_grk_ctl_nor_jpn_bem_swe_scr_rus_bos_slo_qcu_igb_por_uzb_arw_ger_est_mnd_glc_vie_urd_bsq_tig_mcd_eng_bam_tag_ewe_rom_aeg_ben_amh_heb_dgb_svk_alb_swa_kor	0.374212773639583	0.859694557357298	0.392168113467467
477	dgb_fre_aze_fin_glc_tsn_bos_hau_cic_bul_hun_gam_amh_zul_arw_swe_qcu_amr_jav_owc_rom_spa_por_grk_cnt_lat_dut_sun_tur_mlt_bem_mol_ses_urd_pol_chh_tml_afr_akn_wly_igb_pan_jpn_scr_mly_ger_fbf_cze_bam_bat_ven_hin_vie_tig_sod_svk_ewe_uzb_tsw_lit_est_ita_tag_guj_ctl_slo_prs_azi_moo_xho_lda_tha_yor_ben_kor_bsq_ind_krd_aeg_anl_rus_mnd_sid_ukr_nor_swa_mao_alb_knd_dyu_geo_swt_eng_heb_mcd	0.0524743202370774	0.135069220396604	0.892849052630936
478	bem_fbf_scr_jav_aze_guj_igb_yor_sid_nor_moo_owc_xho_aeg_amh_rom_mnd_swt_por_fin_hun_tag_swe_fre_spa_bam_zul_bat_bos_wly_dgb_svk_lda_arw_ukr_tsw_uzb_ben_dyu_tig_prs_ctl_eng_afr_pan_anl_slo_lat_urd_hau_sun_mcd_ewe_cic_alb_krd_ses_qcu_lit_tsn_ind_grk_hin_akn_heb_bsq_knd_dut_vie_tml_tha_mlt_mly_ven_ger_gam_cze_jpn_est_mao_mol_rus_bul_swa_glc_pol_sod_chh_azi_ita_cnt_geo_kor_tur_amr	0.102641471839199	0.275079349170014	0.783865482731661
479	lit_aeg_tig_sid_hin_urd_ind_ven_ukr_slo_prs_por_cze_svk_hau_hun_wly_pan_rus_tsn_anl_bem_dyu_jpn_fbf_arw_ewe_sun_mlt_bsq_xho_dut_swt_azi_bos_tur_bul_guj_geo_owc_moo_krd_spa_tml_akn_afr_swe_amh_knd_mnd_scr_vie_ita_cnt_cic_ben_glc_ctl_swa_pol_uzb_sod_bat_fre_gam_mcd_ger_fin_mol_grk_tsw_rom_qcu_aze_est_tag_nor_yor_amr_lat_mao_bam_jav_chh_zul_alb_eng_heb_tha_ses_kor_igb_dgb_mly_lda	-0.0222721257794601	-0.0546092043060667	0.956566948501271
480	ctl_igb_tig_mcd_tml_ita_qcu_tha_jpn_ven_jav_mol_ewe_lda_xho_cnt_glc_heb_bos_lat_fbf_swa_urd_hun_ukr_knd_azi_gam_yor_ben_est_grk_hin_dgb_krd_owc_alb_vie_pol_cze_uzb_scr_pan_mlt_dyu_guj_chh_akn_aeg_wly_kor_sod_bat_geo_ger_nor_tsw_rus_sun_hau_mnd_por_tag_arw_slo_fin_mly_zul_swe_aze_amh_dut_spa_afr_bul_bsq_eng_bam_ind_rom_tur_amr_sid_moo_lit_anl_cic_mao_prs_tsn_fre_svk_ses_swt_bem	0.168872506536154	0.448403826040888	0.654904757278098
481	yor_mlt_sun_aeg_dut_ita_lat_spa_bul_fbf_eng_igb_arw_vie_owc_fin_hun_xho_scr_chh_cnt_mly_grk_akn_bam_lit_svk_lda_knd_azi_heb_sod_geo_bsq_jpn_est_uzb_qcu_ben_krd_ven_moo_ukr_dyu_afr_rus_hau_wly_tig_ctl_tml_cic_gam_dgb_guj_tha_amh_swt_urd_swa_glc_jav_bat_ind_tsn_tag_slo_fre_ger_mnd_zul_tur_sid_amr_mao_aze_mol_hin_ewe_bem_swe_anl_mcd_bos_nor_alb_tsw_cze_pan_prs_ses_pol_rom_kor_por	-0.31836294678645	-0.751791913873389	0.4540746246713
482	por_bos_grk_bam_jpn_kor_hau_mol_pol_azi_ita_guj_hin_ger_aze_zul_arw_geo_tig_est_heb_ind_dut_lda_aeg_sid_tsw_scr_fin_mnd_lat_dyu_spa_svk_mcd_vie_pan_chh_mly_xho_cic_rus_amr_knd_urd_cze_mlt_mao_moo_alb_fbf_tsn_cnt_fre_ctl_tur_swt_qcu_ses_slo_bul_yor_glc_amh_owc_ben_bem_uzb_bat_bsq_nor_eng_rom_swa_tag_igb_ewe_afr_dgb_swe_ven_gam_anl_krd_lit_jav_sod_tha_ukr_hun_prs_akn_wly_tml_sun	0.725449073674544	1.75206168230732	0.0830594068523233
483	hun_swe_swt_cic_hin_guj_sun_mao_alb_ben_mlt_bos_lat_slo_tha_moo_scr_kor_gam_urd_tsw_eng_azi_wly_mly_vie_rom_ger_fin_ses_bat_anl_knd_rus_bem_geo_lit_akn_mnd_mcd_zul_ind_aze_svk_afr_tsn_tur_hau_dut_lda_heb_arw_tml_amr_dgb_bsq_fre_glc_igb_bam_ukr_chh_ven_aeg_krd_amh_tag_sid_xho_nor_cnt_tig_ita_jav_owc_ewe_cze_por_uzb_fbf_spa_dyu_sod_ctl_bul_yor_est_pan_swa_qcu_pol_grk_prs_mol_jpn	0.218890772827689	0.568727461502471	0.57091197286921
484	geo_lda_urd_bos_ita_aze_tsn_mlt_xho_moo_guj_spa_ctl_tsw_amr_fbf_mol_swe_krd_zul_slo_sun_svk_dut_lat_ind_scr_arw_mnd_rom_cze_aeg_dgb_uzb_ukr_prs_pan_amh_lit_knd_kor_hin_bam_jav_ewe_est_pol_cic_bem_mcd_anl_igb_yor_ses_wly_chh_jpn_rus_mly_bsq_bul_qcu_tha_heb_vie_nor_swa_alb_bat_ben_akn_ger_dyu_afr_mao_swt_eng_sid_azi_fre_tag_hau_sod_tur_por_tig_ven_fin_cnt_glc_hun_owc_tml_gam_grk	-0.614590617860386	-1.41886464261693	0.159281242684541
485	eng_grk_tha_ita_sod_fin_swa_ger_aze_bam_yor_azi_pol_swe_dgb_amh_jpn_ind_owc_pan_tml_anl_guj_cnt_qcu_arw_lit_moo_tur_tag_urd_kor_ukr_lat_mly_amr_krd_mcd_uzb_dut_ses_nor_mol_aeg_bos_por_ven_spa_wly_tsn_hun_hin_cic_geo_bem_alb_bul_rom_knd_sid_hau_afr_bat_fre_bsq_fbf_scr_cze_dyu_tsw_chh_ben_est_mao_mnd_glc_lda_akn_vie_heb_svk_zul_swt_rus_tig_prs_ewe_sun_jav_igb_slo_ctl_mlt_xho_gam	-0.265579970294607	-0.662102863764759	0.509542671509295
486	amh_svk_knd_scr_moo_dut_owc_alb_sod_wly_fre_uzb_ewe_krd_tur_sid_urd_cnt_aeg_rus_hau_bam_hun_ger_akn_ctl_jav_jpn_swt_qcu_bem_tml_heb_pan_rom_ind_pol_ben_dyu_bsq_nor_spa_igb_lit_fbf_est_cic_lat_mol_arw_bul_zul_mly_hin_tsw_kor_grk_anl_slo_mao_guj_aze_sun_xho_mnd_por_prs_vie_tig_tag_chh_tsn_mlt_gam_lda_ven_bos_amr_bat_ukr_fin_ses_cze_swa_swe_mcd_eng_yor_glc_tha_afr_azi_geo_dgb_ita	-0.299579581290496	-0.736138403712521	0.46349921770211
487	cze_dgb_afr_rus_yor_igb_tsn_est_hau_alb_eng_swa_sid_tig_jav_ven_ewe_bam_hin_fre_owc_knd_bat_bsq_sod_tur_svk_wly_zul_hun_swe_cnt_amr_mnd_aeg_qcu_pol_bos_urd_aze_dut_gam_rom_sun_mao_pan_bul_ger_mlt_uzb_chh_scr_dyu_swt_lda_heb_kor_glc_fbf_ukr_anl_akn_vie_slo_ctl_bem_amh_nor_guj_geo_prs_lat_tha_ind_mly_por_jpn_arw_fin_azi_tag_lit_moo_ses_xho_grk_mcd_mol_ita_spa_tml_ben_cic_krd_tsw	0.770637524596625	2.04449902945744	0.0437309390402965
488	dgb_knd_sun_scr_xho_anl_uzb_fbf_akn_eng_aze_prs_ita_ind_pan_heb_ukr_jav_bsq_gam_amh_chh_igb_tml_mly_kor_svk_tsw_tig_ewe_azi_spa_alb_ctl_zul_rom_mao_guj_geo_grk_swa_fin_hau_mlt_lda_dyu_cnt_swt_bos_jpn_arw_lat_hin_lit_mol_amr_tur_por_hun_mnd_aeg_vie_urd_cic_pol_owc_afr_moo_ben_ven_mcd_slo_cze_est_rus_qcu_yor_bat_bam_dut_sid_tag_nor_swe_glc_tsn_ses_bul_tha_bem_sod_fre_krd_wly_ger	-0.0936690418703577	-0.215086973552339	0.830170481154875
489	qcu_lit_por_rom_gam_pol_hun_spa_uzb_glc_slo_igb_urd_svk_tml_dut_azi_vie_swe_dyu_sun_xho_krd_owc_anl_prs_jpn_ses_fre_cze_tsn_mnd_aze_lda_ctl_tag_ukr_hau_bul_ita_zul_dgb_mlt_akn_grk_mcd_swt_ger_bos_eng_swa_bat_ind_tig_ewe_moo_wly_fin_fbf_tha_kor_hin_chh_rus_bem_lat_arw_mly_sod_cnt_guj_scr_alb_aeg_cic_bam_geo_ven_nor_pan_bsq_amr_sid_est_yor_amh_mao_ben_knd_tsw_mol_tur_heb_afr_jav	-0.626473669022988	-1.5361896659857	0.127887192804089
490	anl_nor_tsw_swe_xho_ukr_pol_wly_svk_swt_hau_gam_cze_bam_azi_dgb_yor_tag_heb_fre_mnd_dyu_lit_ses_tur_bat_slo_chh_tml_owc_ger_geo_ewe_ita_bul_cic_tig_est_pan_tsn_fin_mcd_prs_sod_lda_mlt_bem_hin_mol_hun_sun_krd_scr_mao_eng_uzb_bsq_moo_ind_bos_vie_mly_kor_fbf_cnt_dut_jav_akn_lat_swa_guj_ctl_qcu_amh_aeg_ven_spa_afr_arw_sid_alb_ben_igb_urd_tha_zul_rus_por_glc_rom_knd_jpn_aze_grk_amr	-0.0923744664008579	-0.208603057437639	0.83521432540781
491	qcu_eng_urd_mol_tag_gam_glc_lit_fbf_kor_ita_pol_hau_wly_dut_krd_tsw_mlt_tur_jpn_swt_sun_prs_mao_tha_rom_owc_ind_slo_dyu_tml_ben_knd_lda_bat_zul_akn_amh_ctl_aze_fin_anl_alb_spa_swa_ven_cnt_hun_rus_yor_hin_svk_bam_vie_moo_sod_bsq_cic_por_mcd_aeg_tsn_cze_igb_arw_xho_sid_geo_ses_fre_jav_bul_uzb_ukr_amr_est_ger_ewe_nor_chh_bem_afr_mly_dgb_pan_bos_azi_guj_lat_tig_swe_grk_scr_heb_mnd	-0.895810744415278	-2.27045249727615	0.0254886783381548
492	ewe_bsq_cnt_lda_swe_akn_azi_tsn_pan_urd_sid_dut_bam_prs_tha_bem_zul_dyu_ita_por_mcd_chh_arw_krd_knd_bos_sod_mlt_vie_tml_aze_fbf_geo_ukr_tur_fre_xho_moo_yor_amh_uzb_pol_ven_heb_rom_glc_swa_qcu_mol_mao_amr_owc_lat_ind_lit_cze_nor_grk_ses_hau_wly_jpn_tag_igb_fin_sun_jav_bul_cic_rus_aeg_ger_tig_bat_ctl_hin_anl_swt_scr_est_alb_kor_slo_eng_dgb_ben_mnd_afr_spa_gam_svk_mly_tsw_guj_hun	0.341500969488812	0.871617160799215	0.385661858972865
493	dyu_uzb_dut_amr_nor_ses_mnd_owc_anl_bos_vie_moo_akn_tha_tag_cnt_rom_tig_chh_ven_qcu_lit_fre_igb_swa_eng_swt_mlt_bsq_alb_mcd_guj_amh_hau_pan_bat_mly_ewe_rus_est_hun_sod_mao_tur_wly_xho_azi_geo_lda_tsw_tsn_fbf_scr_jav_glc_gam_zul_mol_por_arw_cze_bem_ctl_swe_heb_slo_yor_ita_cic_hin_knd_kor_ger_lat_dgb_svk_pol_tml_fin_spa_afr_aze_sun_krd_bam_sid_ukr_jpn_prs_ben_aeg_grk_bul_urd_ind	-0.234693753531288	-0.553107985958027	0.581516644593622
494	heb_mlt_azi_lit_pol_ben_guj_est_ctl_dgb_nor_gam_amr_tag_hun_rus_lat_ses_kor_fin_bsq_lda_igb_sid_amh_anl_bos_vie_glc_tig_mol_jpn_tsw_pan_cze_dyu_bat_swt_sod_tha_tur_cic_zul_ewe_ind_ukr_jav_dut_arw_aeg_swe_spa_fbf_prs_bul_geo_bem_mcd_alb_sun_mly_hau_grk_yor_moo_cnt_por_knd_aze_chh_swa_krd_scr_wly_owc_ger_fre_rom_qcu_tsn_svk_tml_eng_bam_slo_xho_urd_uzb_ven_mao_mnd_akn_afr_ita_hin	-0.407260200069496	-0.936806542996626	0.351284485258299
495	ukr_jpn_grk_scr_azi_anl_gam_dgb_lat_bos_tsn_swe_ger_ewe_pan_tml_hin_ctl_hun_ita_spa_qcu_rom_mlt_glc_cnt_svk_bam_bem_fin_ben_slo_lit_mol_cze_eng_zul_bsq_rus_afr_sid_aze_kor_urd_ses_sod_mly_tha_owc_dut_por_pol_est_arw_swt_krd_mnd_akn_heb_fbf_aeg_tag_amh_vie_jav_dyu_sun_ind_tur_lda_yor_xho_uzb_chh_swa_amr_moo_nor_guj_wly_igb_prs_bat_knd_alb_tsw_mao_hau_cic_fre_geo_ven_bul_tig_mcd	0.43462122278559	1.1477205125857	0.254027815460602
496	azi_mnd_amh_kor_ewe_aze_svk_sid_jav_bem_tag_urd_aeg_glc_mlt_ctl_cze_swe_yor_mao_tha_lda_dgb_mcd_dyu_qcu_ses_mly_dut_ita_arw_bsq_ger_owc_akn_bam_rus_krd_cnt_ind_tsw_ben_slo_igb_eng_rom_geo_mol_pol_lat_tig_hin_wly_knd_cic_vie_por_moo_bos_bul_hau_ven_amr_hun_alb_ukr_tml_sun_zul_swt_fre_fbf_gam_guj_est_heb_prs_spa_tsn_afr_lit_swa_tur_fin_grk_pan_anl_scr_chh_jpn_sod_xho_bat_uzb_nor	-0.604617649730328	-1.56685150470033	0.12054584635958
497	anl_qcu_lit_fre_spa_swa_wly_est_hun_fin_akn_cnt_fbf_tsw_bem_tha_sun_ven_glc_mol_swt_jav_bat_mly_tur_eng_grk_ben_aze_ewe_pan_afr_mlt_tsn_cic_nor_ger_chh_rom_sod_por_scr_vie_ctl_ind_guj_yor_lat_owc_hau_bsq_uzb_kor_gam_rus_dut_xho_geo_aeg_ses_krd_bul_amh_alb_tig_heb_pol_tag_amr_dyu_azi_ita_zul_lda_jpn_ukr_bam_cze_urd_tml_mnd_sid_mcd_mao_slo_svk_swe_knd_moo_prs_arw_hin_igb_bos_dgb	0.933931006654789	2.32684476431258	0.0221446375859881
498	mnd_est_geo_vie_ita_prs_mly_yor_swt_bem_kor_sun_qcu_rus_amh_eng_ses_ger_tsn_nor_zul_ind_fbf_spa_cic_xho_sod_arw_mao_sid_heb_grk_rom_bsq_moo_ewe_cnt_ben_pan_ctl_wly_fre_dyu_por_gam_dgb_tig_bam_scr_lat_tml_slo_cze_mcd_guj_hun_mol_tag_swe_bat_hau_krd_ukr_akn_fin_jav_glc_afr_tur_tha_tsw_lda_amr_igb_svk_azi_uzb_owc_knd_bul_lit_hin_aze_aeg_swa_pol_urd_mlt_ven_bos_jpn_dut_alb_anl_chh	-0.798592559565755	-1.89317568816956	0.0614437944035528
499	eng_uzb_wly_cic_urd_sun_mnd_amr_mol_arw_bem_grk_spa_gam_amh_ven_zul_anl_swe_swa_chh_fbf_geo_dyu_swt_mao_tsw_qcu_bam_ewe_fre_akn_aeg_aze_ind_ger_mlt_fin_slo_nor_owc_jav_ses_moo_bos_ukr_jpn_lat_est_rom_por_ita_yor_svk_mcd_azi_afr_ctl_sid_tsn_tha_lit_bat_xho_bsq_tig_heb_lda_alb_prs_bul_sod_igb_guj_pol_rus_krd_glc_cnt_kor_tag_knd_dut_mly_hin_tml_hun_vie_pan_scr_tur_cze_dgb_ben_hau	0.419645474928153	0.950954753008836	0.344092223833874
500	heb_fre_sod_ven_jav_geo_amr_alb_ind_fbf_ses_tur_fin_rus_mnd_spa_lda_wly_aeg_urd_akn_slo_est_eng_kor_cze_tag_tsn_zul_mly_swa_moo_lit_hau_ben_tig_mlt_jpn_dgb_uzb_ukr_bem_anl_dut_mol_bos_glc_bam_bul_tsw_tml_dyu_pol_gam_tha_nor_ger_bsq_guj_swe_rom_svk_qcu_grk_hin_mcd_ita_azi_afr_chh_arw_owc_hun_ctl_vie_lat_scr_pan_sun_swt_igb_sid_knd_xho_amh_cnt_bat_cic_krd_aze_yor_ewe_mao_prs_por	NA	NA	NA
501	aze_hau_tur_rus_tsw_ita_fbf_ctl_por_mao_mcd_pan_bos_rom_ewe_lat_swe_urd_scr_sid_krd_spa_eng_anl_cze_hun_ukr_qcu_gam_alb_lit_chh_bat_fre_wly_slo_bam_uzb_glc_moo_est_mlt_dyu_zul_cic_lda_nor_swt_igb_xho_geo_bul_sun_svk_tsn_tha_ven_aeg_jav_guj_ben_dut_mly_fin_owc_tml_tag_mol_jpn_arw_yor_grk_dgb_ses_akn_bem_swa_hin_ind_vie_tig_azi_amr_mnd_cnt_prs_kor_ger_amh_bsq_afr_sod_heb_pol_knd	-0.0880832540746915	-0.205535723705118	0.837602822756681
502	heb_hin_kor_pan_tur_guj_nor_fin_mnd_akn_tsw_wly_tsn_bat_eng_xho_moo_azi_tag_tig_spa_dut_mly_lat_lit_dgb_aeg_urd_gam_aze_sun_bem_vie_ewe_zul_owc_geo_cic_svk_krd_glc_pol_dyu_cnt_slo_afr_amr_hau_uzb_ita_mao_grk_jpn_anl_swt_mlt_rom_lda_amh_tml_hun_arw_bam_prs_alb_por_ukr_ven_swa_est_ben_jav_mcd_scr_bsq_yor_rus_sod_ses_ger_knd_bul_ind_tha_ctl_cze_qcu_igb_bos_swe_fbf_chh_fre_sid_mol	-0.127498029026894	-0.326637476117783	0.744676067549053
503	slo_bam_mao_fre_scr_mcd_dyu_swa_swe_mlt_bsq_qcu_cze_ben_spa_tig_sun_ukr_rom_chh_sid_yor_tsn_swt_guj_akn_alb_bul_wly_sod_aeg_por_ses_uzb_lda_rus_ctl_afr_est_svk_kor_tha_tur_mnd_dut_dgb_igb_mly_lit_bos_nor_pol_amh_tag_jpn_ven_owc_azi_knd_amr_ind_xho_jav_fbf_cic_ewe_eng_prs_moo_mol_zul_vie_gam_glc_bat_bem_urd_hin_ita_cnt_tml_geo_arw_heb_krd_lat_hun_aze_pan_tsw_ger_grk_hau_anl_fin	-0.741129974040469	-1.73730082324018	0.0856446895855974
504	sid_qcu_amh_swe_azi_jpn_bem_krd_dyu_fre_igb_xho_ger_rus_hau_est_cic_yor_fin_wly_mcd_hin_jav_ewe_rom_lda_ben_vie_alb_zul_bam_scr_arw_slo_swt_dut_owc_bos_urd_sun_akn_bsq_ind_bul_mnd_aeg_ses_mlt_anl_ukr_nor_grk_spa_tsw_kor_heb_aze_glc_dgb_guj_lat_knd_tha_moo_swa_gam_mol_cze_ita_tsn_tur_svk_afr_amr_por_pol_pan_fbf_ctl_mly_lit_ven_cnt_mao_tig_bat_chh_hun_tml_geo_eng_prs_sod_tag_uzb	0.47572134432742	1.10737128454404	0.270989377317813
505	geo_por_amr_bem_tml_vie_hun_ven_mnd_grk_jav_azi_pan_pol_dgb_mly_amh_lit_scr_hin_hau_ewe_fre_sun_swa_est_afr_krd_gam_igb_slo_rus_sid_tha_fin_guj_arw_wly_aeg_urd_kor_aze_swt_prs_eng_ben_lda_knd_swe_cze_ctl_dyu_mlt_yor_alb_mao_uzb_jpn_zul_mol_cnt_owc_ind_bos_ukr_tig_qcu_xho_chh_moo_bam_heb_nor_glc_rom_lat_spa_svk_tsn_fbf_mcd_bsq_bat_bul_akn_sod_ses_ger_tsw_tur_ita_anl_tag_cic_dut	-0.307873470072322	-0.820892687937526	0.413806664350554
506	qcu_rus_krd_gam_guj_dgb_anl_kor_jav_igb_chh_amh_tha_scr_bam_hau_alb_ctl_tsn_swe_lit_bat_est_wly_azi_mlt_bem_cze_zul_spa_bos_swa_tig_xho_aze_afr_swt_tur_hin_pan_tml_owc_fre_hun_akn_rom_prs_ewe_dut_grk_ukr_glc_nor_urd_ita_heb_ind_ven_ben_vie_moo_cic_mly_bul_ses_lda_mcd_sid_tsw_mnd_pol_dyu_fin_svk_arw_por_mol_sun_uzb_fbf_slo_sod_amr_bsq_knd_ger_lat_cnt_jpn_geo_aeg_yor_tag_eng_mao	-0.680106881614466	-1.77547320514062	0.0790910362543044
507	ger_eng_krd_zul_prs_swe_svk_sod_slo_cze_uzb_ita_bat_nor_por_bos_fre_tml_sun_est_afr_ukr_aze_tsn_urd_alb_chh_dgb_jpn_mlt_mcd_hau_hun_owc_grk_fin_guj_sid_tur_fbf_knd_spa_mao_dyu_wly_bem_qcu_pol_ben_lat_ind_anl_dut_ses_mnd_akn_aeg_amh_tha_yor_cnt_arw_xho_swa_azi_tig_rom_igb_tag_ctl_vie_lda_tsw_bul_kor_mol_heb_ewe_cic_geo_jav_gam_hin_swt_bam_lit_ven_glc_scr_moo_mly_bsq_rus_amr_pan	-0.257551524235473	-0.689544642441852	0.492197556649916
508	cnt_svk_fbf_lat_eng_aze_est_sod_qcu_swa_bat_scr_guj_rom_lda_swt_bos_akn_kor_por_azi_jpn_anl_bsq_prs_amr_afr_uzb_ita_rus_mnd_swe_zul_bul_igb_dgb_geo_dut_tag_amh_cic_mol_bem_glc_nor_ukr_knd_wly_arw_hau_mao_sun_ctl_mlt_pan_cze_chh_dyu_moo_hin_lit_fre_tha_alb_ben_xho_tsn_tig_mcd_mly_ind_vie_urd_ven_spa_ewe_slo_ger_hun_owc_jav_bam_pol_fin_sid_tsw_aeg_ses_krd_heb_grk_gam_tml_yor_tur	0.245785261020949	0.630891013203536	0.529659205586009
509	hau_alb_fin_afr_lit_ewe_dyu_moo_tsw_knd_eng_slo_krd_mao_bul_bsq_mol_vie_ctl_ind_guj_owc_hin_lda_kor_mly_geo_aze_cic_amh_amr_rom_tsn_svk_ukr_scr_arw_por_rus_jav_est_bos_dut_zul_bat_swt_tur_sid_tag_cze_spa_glc_gam_pol_aeg_ven_tml_sod_ger_qcu_grk_xho_urd_cnt_fre_lat_sun_swe_mnd_akn_yor_tha_fbf_jpn_uzb_dgb_prs_pan_chh_nor_mlt_anl_heb_wly_ses_tig_swa_mcd_hun_bam_igb_azi_bem_ita_ben	0.130006921446111	0.309966348018908	0.757280058803301
510	arw_mol_tml_moo_cic_mnd_swt_tsn_alb_bsq_sun_gam_aze_ben_ses_anl_dut_ind_ven_pol_heb_hun_yor_bat_uzb_urd_dyu_chh_rom_lat_ctl_tsw_slo_igb_tur_wly_tag_spa_fbf_prs_sod_cze_tig_zul_ukr_swe_swa_hau_nor_por_sid_dgb_amh_kor_azi_qcu_fin_rus_owc_svk_jpn_lit_mcd_grk_pan_vie_aeg_bam_ewe_ger_est_jav_tha_mlt_ita_eng_bem_amr_bos_glc_afr_scr_lda_geo_knd_krd_hin_mly_bul_xho_guj_cnt_akn_mao_fre	-0.223009180728007	-0.514458296804978	0.608152040031531
511	ses_tur_moo_aze_tsn_krd_igb_owc_aeg_tig_uzb_cnt_azi_cic_lda_bos_bul_xho_arw_tml_grk_lat_ita_urd_jav_kor_fbf_scr_glc_akn_mol_ewe_swt_mcd_afr_prs_geo_amr_est_bem_slo_svk_mao_lit_cze_dgb_rus_ven_swa_ind_ger_eng_hin_bam_jpn_pan_hun_amh_tha_por_pol_ctl_mlt_gam_mly_fre_mnd_yor_alb_heb_zul_nor_sid_bat_dyu_vie_guj_knd_chh_sod_tag_sun_ukr_anl_fin_dut_bsq_qcu_rom_swe_wly_hau_ben_tsw_spa	-0.147772798543776	-0.366168516524434	0.715070999506187
512	guj_geo_ben_jpn_tig_aze_spa_afr_sod_fbf_lda_bat_tml_bos_mnd_lat_jav_tag_azi_dgb_pol_knd_heb_sun_mol_ita_ewe_ger_rom_yor_dut_qcu_amr_owc_alb_est_cnt_moo_urd_krd_ukr_bsq_scr_por_gam_anl_tsn_fre_hin_grk_sid_rus_swt_glc_hau_kor_mcd_svk_ven_nor_eng_mao_bam_slo_ctl_bem_chh_ses_wly_arw_hun_uzb_tsw_pan_igb_akn_swa_tur_ind_vie_prs_dyu_mly_xho_cze_zul_lit_cic_amh_aeg_bul_fin_swe_tha_mlt	-0.388093166349407	-1.02460835534814	0.308205780893167
513	lit_ukr_gam_knd_guj_swt_prs_svk_fre_vie_bsq_geo_mao_ger_ind_jav_bul_dyu_glc_tha_sod_pol_cnt_tur_anl_kor_mol_ses_hau_fin_tml_igb_alb_lat_owc_tsw_chh_tsn_pan_por_qcu_dut_cic_bem_ben_aeg_mly_rus_afr_amr_sun_ewe_krd_sid_uzb_yor_est_grk_ctl_bat_ita_dgb_mcd_swa_scr_jpn_urd_moo_hin_hun_mlt_lda_ven_bos_wly_heb_cze_zul_eng_aze_mnd_tag_arw_fbf_swe_slo_akn_xho_bam_rom_nor_amh_spa_tig_azi	0.561162988154454	1.47876134589721	0.142583276941035
514	fre_ben_geo_moo_yor_scr_est_gam_spa_rus_pan_aeg_akn_dut_alb_fin_amh_jpn_urd_arw_mlt_bsq_kor_sun_glc_mao_jav_bat_heb_hau_pol_krd_ind_mly_qcu_mol_swe_cic_ukr_anl_knd_svk_owc_zul_nor_tag_dyu_tsn_tig_xho_azi_ger_fbf_tml_uzb_lat_slo_hin_swt_mcd_ita_ven_guj_ewe_hun_amr_tur_sid_rom_cze_bul_eng_ses_lit_afr_chh_prs_cnt_aze_igb_mnd_bem_bos_swa_por_ctl_wly_dgb_tha_grk_sod_tsw_lda_vie_bam	-0.224535842499017	-0.515825400174507	0.607200531539528
515	mol_sod_eng_ses_hun_lat_aze_fbf_swe_akn_dyu_kor_amr_guj_ukr_arw_ctl_sun_sid_scr_azi_est_yor_rom_tur_svk_jpn_tsw_pol_tha_xho_alb_tig_ben_ger_lda_por_glc_tsn_swa_bos_cnt_hau_krd_cic_grk_uzb_mly_qcu_knd_spa_tag_fre_mnd_ven_ewe_slo_hin_cze_igb_amh_bul_heb_aeg_mcd_ita_bsq_jav_chh_ind_bem_vie_fin_gam_dgb_mao_prs_dut_moo_bam_wly_zul_owc_lit_geo_anl_mlt_pan_urd_afr_bat_swt_nor_tml_rus	0.0366777201654699	0.0950241979206296	0.924500052899815
516	moo_fin_eng_ven_swt_hau_pol_mlt_slo_ukr_mcd_sod_guj_ind_tml_vie_tsw_afr_qcu_aze_bos_dut_chh_aeg_sid_hin_bat_swe_svk_tha_mao_spa_mol_fre_ses_dgb_heb_sun_est_prs_uzb_gam_ita_por_bul_cic_lit_lat_geo_wly_tur_amh_lda_anl_ben_zul_rus_akn_urd_hun_tag_xho_swa_cnt_owc_bem_krd_tig_cze_rom_ger_yor_bsq_tsn_nor_alb_ewe_knd_igb_fbf_pan_azi_scr_arw_bam_ctl_mnd_jpn_mly_glc_kor_amr_jav_grk_dyu	-0.0614915526511447	-0.154146672580834	0.877828105697051
517	glc_swt_por_amr_ewe_dgb_uzb_mnd_arw_zul_ger_akn_ita_cnt_bos_ven_tag_mly_mlt_hun_lat_pol_ind_tur_rus_mcd_tha_fre_vie_bat_dyu_alb_chh_moo_anl_bsq_igb_wly_scr_swa_knd_qcu_rom_mol_swe_ben_jav_aze_sod_ses_tsw_spa_gam_grk_eng_krd_xho_nor_fin_cic_heb_ukr_sun_tml_dut_afr_jpn_slo_prs_aeg_azi_fbf_pan_tig_bam_geo_est_amh_mao_owc_urd_bem_yor_svk_cze_bul_ctl_lda_lit_guj_kor_sid_tsn_hau_hin	-0.432147889797659	-1.14018103634985	0.257138791504169
518	chh_lda_amr_cic_uzb_akn_tig_bat_grk_ctl_jav_igb_bul_jpn_est_bem_pan_ukr_krd_dyu_arw_pol_tur_ewe_ger_fbf_hun_mao_mlt_amh_xho_qcu_guj_tsw_aeg_ben_ind_slo_bsq_fre_tsn_vie_hau_rus_lat_afr_mcd_hin_tag_rom_swa_eng_prs_ses_mnd_lit_dgb_spa_wly_azi_cnt_urd_owc_aze_ven_heb_sun_fin_yor_knd_moo_mly_scr_nor_swt_tha_svk_alb_por_sod_zul_dut_glc_geo_cze_gam_ita_swe_anl_tml_sid_bos_kor_mol_bam	-0.640482654774852	-1.65471235264737	0.101354071289752
519	jpn_dgb_hun_dyu_ctl_bsq_nor_anl_chh_geo_swe_svk_mnd_owc_ukr_sod_swt_alb_pan_pol_ind_yor_lat_bul_mol_ven_kor_slo_akn_eng_gam_vie_zul_tha_grk_scr_lda_guj_amr_mcd_swa_wly_cic_ses_cnt_sid_ewe_tsn_rus_azi_igb_por_fre_aze_aeg_prs_spa_cze_tml_ger_amh_urd_fin_hau_rom_est_mlt_sun_ita_fbf_bos_tag_jav_afr_glc_dut_ben_qcu_heb_arw_knd_krd_uzb_bam_hin_bem_moo_xho_bat_mao_mly_tur_lit_tig_tsw	-0.309353285982419	-0.780422186447539	0.437124281645759
520	ita_eng_krd_ind_dgb_chh_ctl_yor_moo_igb_mly_dyu_ger_urd_mcd_prs_dut_vie_mnd_arw_bsq_tsn_swt_sod_tsw_est_bam_geo_afr_lit_ses_sun_kor_tig_swa_rom_lda_cnt_por_fin_sid_tha_rus_ben_tur_swe_hun_slo_cze_ven_bos_amr_fbf_spa_aeg_owc_bem_wly_bat_jav_lat_xho_guj_ukr_pol_glc_anl_scr_ewe_akn_zul_nor_fre_hau_tml_mlt_svk_knd_mol_qcu_alb_heb_cic_azi_uzb_jpn_gam_grk_aze_hin_tag_mao_amh_bul_pan	-0.00850207966354552	-0.0204969349877898	0.983690869281676
521	kor_jpn_moo_hau_swa_amh_anl_lat_fbf_vie_arw_scr_ben_fre_ctl_hun_bsq_cnt_aze_glc_spa_wly_mol_bos_tml_ses_gam_krd_uzb_knd_pan_lit_hin_dyu_igb_tur_slo_prs_fin_xho_geo_ita_est_azi_cic_sid_aeg_ukr_heb_sun_mly_urd_afr_owc_pol_ind_bam_ewe_akn_amr_guj_tha_nor_tsn_tsw_swt_ven_bem_por_eng_bat_rus_qcu_alb_tig_dut_dgb_mnd_lda_cze_grk_rom_mlt_tag_chh_mcd_jav_bul_sod_swe_mao_ger_svk_zul_yor	-0.793881350656648	-2.19949586830545	0.0303214621002631
522	cnt_ukr_rom_mnd_geo_arw_ita_tml_ind_aze_bat_slo_dut_cic_bul_pan_knd_urd_tag_gam_swe_krd_xho_mcd_glc_ger_vie_scr_bsq_yor_qcu_sun_prs_lat_bam_jav_mao_moo_swa_hun_grk_pol_ctl_tig_alb_mly_fbf_anl_dgb_heb_sid_owc_nor_fin_mol_svk_akn_ewe_chh_lit_ses_tur_eng_rus_dyu_wly_aeg_afr_lda_zul_kor_hau_tsw_azi_ben_hin_guj_amh_spa_tsn_uzb_swt_cze_fre_est_bem_ven_tha_mlt_sod_por_igb_jpn_bos_amr	-0.165201298295377	-0.426120087344935	0.671004981675829
523	dyu_ses_ukr_chh_lda_est_zul_fre_bos_nor_bem_jpn_uzb_knd_tig_heb_glc_lit_arw_dut_cnt_svk_fin_pol_por_vie_eng_geo_dgb_cze_bsq_cic_guj_afr_aeg_owc_hau_bam_kor_prs_grk_ven_qcu_rom_ger_tur_mol_lat_ewe_jav_mlt_anl_ctl_hun_ind_tml_bul_mly_xho_slo_mcd_wly_swa_akn_amh_igb_tsw_azi_krd_rus_urd_tha_swe_sod_ben_scr_amr_swt_tag_fbf_sid_mnd_yor_bat_alb_pan_tsn_spa_mao_aze_sun_moo_gam_ita_hin	0.241765519730651	0.57938285850933	0.563731703555039
524	urd_dyu_aeg_eng_spa_fbf_slo_ctl_prs_akn_chh_owc_hun_zul_tsw_wly_krd_vie_cic_swe_moo_heb_swa_grk_uzb_mol_tig_sun_tur_ita_ewe_geo_cze_kor_por_jpn_amr_jav_lda_lat_qcu_swt_azi_svk_est_igb_ven_afr_rus_dut_guj_fin_nor_aze_tag_ses_lit_sod_hin_tsn_dgb_mly_ger_bsq_mnd_xho_alb_sid_bem_glc_anl_bam_ukr_fre_mcd_tha_bos_gam_rom_ben_ind_pol_bat_arw_scr_mao_amh_mlt_bul_knd_tml_yor_pan_hau_cnt	-0.352239845463659	-0.976825249779247	0.331189800566867
525	tha_anl_est_afr_arw_rus_pan_hau_ses_azi_gam_heb_kor_mly_fin_nor_swa_xho_uzb_mnd_yor_ukr_svk_urd_tag_tsn_sun_cnt_ind_guj_amr_lit_alb_tml_grk_akn_jav_dgb_por_swe_ctl_slo_aeg_hin_scr_amh_mlt_mol_vie_pol_swt_fbf_lda_sid_dut_cze_spa_moo_hun_krd_sod_ger_bam_mao_chh_mcd_rom_ewe_fre_eng_jpn_bul_bos_tur_tsw_wly_zul_prs_ben_bsq_owc_glc_ita_dyu_bem_geo_aze_tig_bat_ven_qcu_knd_lat_igb_cic	0.428813024321977	1.01623188193817	0.312155502237819
526	hun_ctl_tsw_akn_nor_sun_wly_cnt_tml_gam_arw_pan_bam_urd_tur_bos_xho_swt_prs_pol_bul_sid_uzb_hau_svk_vie_dgb_bem_lit_zul_dyu_eng_amh_dut_knd_rus_swe_ben_mly_owc_ven_rom_guj_yor_swa_tig_bat_geo_aze_qcu_tha_por_jpn_afr_sod_ita_ind_est_bsq_mlt_krd_glc_spa_ger_mcd_amr_anl_mnd_mao_heb_chh_aeg_mol_fbf_lda_ses_ewe_fin_cze_moo_lat_hin_tsn_ukr_azi_grk_fre_tag_kor_igb_alb_cic_slo_jav_scr	-0.345664589546165	-0.889459380514877	0.376051252250681
527	sid_cic_amr_ctl_cnt_tsw_jpn_rom_sun_qcu_zul_igb_mcd_ven_alb_mao_dgb_mol_bsq_tml_swa_moo_ukr_bem_vie_fre_xho_mlt_urd_bos_lda_anl_tha_kor_heb_prs_ger_bul_akn_slo_cze_lat_azi_dyu_yor_uzb_bam_tag_grk_wly_mly_krd_rus_spa_hin_afr_chh_tur_aze_lit_ind_fbf_hau_est_tig_nor_bat_ben_jav_pol_hun_fin_ewe_eng_swt_sod_aeg_owc_amh_scr_knd_mnd_swe_pan_gam_ses_ita_guj_geo_svk_arw_dut_tsn_por_glc	-0.324488605557694	-0.742103395801113	0.459894842698477
528	moo_est_knd_tha_ukr_rom_nor_jav_prs_lit_xho_fbf_ses_mol_akn_swa_dut_gam_sid_hin_bat_rus_yor_swe_bsq_lat_bul_bem_grk_cnt_slo_bos_mao_krd_dyu_ita_ind_mnd_urd_eng_alb_mlt_igb_afr_scr_ben_tig_pol_owc_lda_fin_cic_uzb_anl_bam_tml_swt_tag_amh_tsn_tsw_svk_por_geo_hau_arw_heb_ven_cze_sod_pan_glc_aze_aeg_ctl_wly_hun_azi_tur_jpn_fre_mcd_chh_mly_ger_zul_amr_kor_spa_ewe_guj_dgb_qcu_vie_sun	0.464518903553184	1.10322135256611	0.272777604222453
529	bem_slo_mol_eng_pol_ita_bam_est_lit_cic_alb_scr_ven_jpn_dgb_fre_bul_jav_owc_grk_zul_akn_tha_hin_bos_anl_aeg_lat_rus_tsn_spa_sod_ben_mnd_rom_tag_ewe_moo_heb_fbf_swt_amr_ger_hun_afr_geo_gam_igb_ctl_sun_dyu_nor_xho_tsw_chh_wly_mly_bsq_cze_bat_cnt_vie_ukr_mcd_mao_tur_knd_uzb_lda_krd_guj_swa_swe_kor_arw_ses_azi_yor_glc_amh_mlt_pan_urd_tig_prs_fin_svk_por_aze_dut_qcu_hau_ind_sid_tml	-0.185256953458785	-0.47181810841918	0.638161743849613
530	ind_sun_lda_swt_urd_arw_pol_bos_ben_igb_mol_hau_krd_anl_xho_fbf_bul_sod_alb_chh_moo_glc_est_fin_ewe_dyu_mcd_rus_dut_swe_dgb_ven_bsq_ses_aeg_amr_lit_sid_eng_vie_mao_heb_mlt_slo_kor_azi_jpn_owc_bat_wly_tha_grk_rom_jav_swa_tig_qcu_pan_yor_tag_ger_por_bam_spa_ita_svk_gam_guj_bem_uzb_tsn_tsw_mly_prs_lat_aze_tur_geo_cic_fre_ukr_cnt_amh_afr_nor_cze_akn_tml_knd_hin_ctl_hun_zul_mnd_scr	0.316577235231838	0.780311337656	0.437189187032334
531	ben_akn_hin_scr_knd_amh_afr_swe_cic_ger_wly_sod_est_guj_mly_nor_swt_tsw_dgb_glc_lit_bam_kor_pan_pol_rom_krd_mcd_prs_alb_jpn_jav_mol_bsq_zul_ita_amr_owc_ven_tig_tag_xho_bos_tsn_qcu_cze_uzb_azi_tml_eng_fin_vie_fbf_ctl_arw_bat_urd_svk_igb_ukr_grk_ses_tur_anl_chh_fre_aeg_lda_aze_dut_mlt_dyu_tha_mnd_moo_hun_ewe_swa_bem_hau_sid_ind_por_yor_lat_spa_bul_slo_rus_sun_heb_cnt_mao_gam_geo	0.0630081695097901	0.149654192540694	0.88136152172941
532	eng_guj_swt_mol_hun_ewe_dgb_spa_alb_chh_krd_igb_mao_jav_tml_fbf_glc_lit_grk_mcd_fre_aze_pol_cic_kor_tha_cze_azi_mnd_swe_ses_uzb_est_ctl_scr_owc_ben_akn_nor_pan_rus_dut_urd_bat_bul_ger_jpn_ita_bos_lda_qcu_heb_sun_ven_knd_mlt_hin_fin_por_hau_gam_arw_bam_moo_amr_ind_vie_amh_aeg_slo_wly_zul_yor_tsw_cnt_tag_anl_bsq_mly_svk_afr_ukr_tsn_dyu_xho_sid_geo_swa_lat_bem_sod_tig_prs_rom_tur	-0.50986298197347	-1.15688530347835	0.250282161017706
533	uzb_pan_akn_wly_fin_bul_rom_tur_swa_alb_dyu_swe_bam_ita_mlt_chh_ewe_mao_prs_hin_qcu_fbf_tha_lda_amh_urd_hau_sid_ctl_ukr_bem_spa_lit_lat_mnd_tml_tsw_zul_guj_tig_ben_sun_ind_pol_ses_scr_mly_anl_rus_tsn_bos_aeg_kor_gam_afr_owc_xho_ven_dut_bsq_arw_jpn_yor_cze_slo_ger_mcd_grk_svk_eng_tag_knd_mol_heb_vie_moo_cnt_jav_azi_fre_por_cic_amr_krd_bat_dgb_nor_est_glc_igb_sod_geo_swt_hun_aze	-0.243506163697429	-0.558778995957621	0.577655562223349
534	slo_sid_kor_owc_amr_heb_por_mly_ewe_swe_cnt_tag_jav_amh_rom_grk_tsn_chh_anl_mnd_igb_lda_eng_geo_fre_svk_xho_dut_guj_mlt_aze_aeg_rus_bos_mol_nor_hin_ses_azi_bam_ben_ind_mao_dgb_alb_uzb_akn_pan_ger_lit_tig_krd_ven_vie_dyu_bul_ctl_lat_swa_ita_fin_moo_prs_scr_knd_gam_bsq_ukr_hau_bem_bat_mcd_arw_swt_fbf_zul_pol_qcu_tsw_tur_tha_cze_cic_jpn_wly_sun_yor_urd_glc_hun_est_spa_sod_afr_tml	0.362308821860274	0.965150408273514	0.336972542637077
535	scr_mao_anl_sod_ukr_ger_guj_glc_bos_aze_bam_tsn_tha_wly_dgb_tsw_uzb_tml_dut_swa_pol_swt_hau_heb_cnt_bem_mlt_prs_xho_spa_igb_geo_mly_fre_eng_ben_kor_svk_lat_mcd_hin_owc_fin_swe_chh_tur_cze_sun_knd_azi_yor_ewe_mol_grk_por_krd_tig_afr_amh_arw_rus_ctl_zul_hun_cic_urd_qcu_ind_est_mnd_ses_fbf_pan_vie_sid_moo_tag_rom_amr_alb_jav_ven_gam_bul_nor_jpn_dyu_lda_lit_akn_bsq_slo_aeg_ita_bat	0.246581042845885	0.550878507855773	0.58303792626601
536	geo_afr_moo_rom_akn_sid_fre_ukr_bsq_fbf_qcu_knd_spa_tsn_rus_tag_amr_ind_grk_jav_fin_tsw_ven_swe_ctl_bul_dgb_swt_yor_heb_est_tur_slo_cze_eng_bem_ewe_hun_bam_ita_arw_por_amh_sun_scr_tml_nor_urd_gam_lda_tha_chh_svk_cnt_pol_igb_aeg_krd_swa_glc_mol_guj_alb_azi_anl_dut_owc_cic_mlt_hau_lit_mly_xho_prs_wly_aze_jpn_uzb_ger_vie_mnd_bat_kor_ses_tig_pan_zul_mcd_dyu_hin_lat_mao_ben_sod_bos	0.0658345862006724	0.169069646898562	0.866109050468399
537	arw_zul_pol_qcu_ben_bul_dut_rom_cnt_hin_bsq_moo_tha_uzb_mnd_swt_tur_prs_ctl_tml_grk_cic_geo_nor_amh_pan_tag_mao_aeg_ses_lda_ind_xho_lat_jav_sid_dgb_heb_bam_knd_mly_aze_igb_por_azi_ewe_svk_fbf_gam_anl_spa_eng_mlt_tsn_krd_mol_ita_sun_swe_yor_ukr_vie_tsw_slo_ger_ven_fin_chh_wly_bos_sod_urd_guj_alb_glc_bat_scr_rus_owc_hun_hau_afr_kor_amr_lit_est_dyu_mcd_jpn_bem_swa_fre_tig_cze_akn	-0.00185420037448071	-0.00435593309256102	0.996533809418231
538	owc_jpn_nor_bat_ven_bem_moo_geo_bos_igb_hin_grk_bsq_mlt_mol_dut_kor_eng_rus_wly_slo_scr_ukr_sun_fre_swa_pan_alb_chh_tig_zul_tml_ind_svk_uzb_tsw_tha_gam_ger_ben_bul_aeg_akn_swe_ses_lit_krd_heb_afr_vie_por_est_rom_hau_tur_sid_anl_glc_hun_tag_fbf_prs_fin_ctl_lat_azi_aze_cic_mnd_lda_mao_bam_dyu_jav_sod_guj_dgb_mly_amr_cze_ita_urd_qcu_swt_mcd_tsn_cnt_xho_pol_ewe_knd_amh_yor_arw_spa	-0.0612652972712847	-0.144592882351188	0.885345205993196
539	hin_fre_akn_fbf_cnt_jav_tag_kor_cic_svk_tml_spa_rus_tsw_knd_ger_alb_zul_krd_qcu_tig_dut_swt_vie_mnd_glc_wly_ita_ctl_geo_bem_pol_ven_ind_mly_bul_lat_dgb_nor_mcd_est_xho_gam_ses_igb_cze_guj_por_fin_hau_urd_rom_amh_bat_amr_aze_tsn_mao_sod_owc_heb_bam_eng_azi_hun_prs_uzb_tur_anl_arw_afr_slo_aeg_ukr_jpn_mlt_ewe_swe_sun_chh_ben_lit_swa_dyu_mol_bos_yor_tha_moo_lda_grk_pan_sid_scr_bsq	-0.13611453012459	-0.343232922808126	0.732197920358074
540	spa_vie_tha_mnd_tsn_sod_rus_mao_swt_mcd_bos_mlt_grk_ewe_slo_cze_swe_sun_arw_svk_ita_tur_eng_mol_lit_azi_dut_qcu_xho_hun_guj_sid_ses_est_tag_alb_fin_afr_moo_wly_hau_zul_geo_akn_lat_bam_chh_swa_fre_igb_jpn_bat_uzb_aeg_rom_ger_pan_bul_bem_hin_dyu_owc_lda_fbf_kor_ctl_ben_krd_yor_tsw_por_jav_bsq_pol_ven_anl_cnt_nor_ukr_amh_glc_dgb_tig_prs_amr_ind_tml_gam_scr_mly_knd_cic_aze_urd_heb	1.08822845702043	2.50274126317879	0.0140689586723234
541	vie_dyu_bsq_urd_tml_xho_grk_mly_gam_sid_spa_tsn_est_nor_prs_eng_ben_mnd_uzb_rus_hin_bat_rom_owc_glc_tig_yor_tur_lit_fin_knd_jpn_amr_lda_ses_jav_dgb_ctl_bul_lat_cnt_wly_krd_azi_ita_scr_cze_qcu_chh_por_cic_tha_bam_igb_akn_bem_ind_aeg_ger_slo_sod_guj_dut_swe_heb_arw_swa_ven_bos_swt_svk_sun_hun_mlt_tsw_zul_tag_aze_fre_ewe_moo_afr_pan_kor_fbf_mao_mcd_geo_anl_alb_amh_pol_mol_hau_ukr	-0.412914531394721	-1.06721471804852	0.288637453964812
542	sun_anl_fre_ewe_bul_por_lat_tur_ctl_gam_wly_dyu_grk_bam_ind_glc_amh_cnt_aze_spa_ven_hau_scr_swa_arw_alb_ukr_mcd_mlt_kor_dut_fbf_tsn_heb_mnd_geo_krd_jpn_bsq_azi_vie_ger_ben_igb_xho_est_moo_hin_pan_tag_eng_knd_jav_chh_fin_aeg_cic_uzb_amr_mol_mao_afr_bat_zul_tml_svk_tha_akn_ses_lit_swt_owc_mly_rus_bem_tsw_tig_sid_yor_prs_swe_bos_lda_rom_dgb_urd_cze_pol_sod_guj_ita_nor_hun_qcu_slo	0.176846790465033	0.458867343622692	0.647400072291041
543	uzb_ita_slo_bul_aze_ben_spa_tag_amr_swt_tsw_fbf_pol_bem_ven_dyu_gam_bat_knd_por_hau_guj_moo_mlt_qcu_nor_heb_svk_lat_eng_sid_prs_cnt_sod_yor_kor_grk_tsn_aeg_xho_rus_ukr_azi_dut_anl_geo_lit_tig_owc_bam_wly_swa_tml_afr_ctl_jpn_scr_ind_dgb_akn_mly_mnd_zul_krd_urd_hin_alb_swe_cze_fre_tur_arw_jav_vie_pan_ses_tha_amh_ewe_igb_chh_est_mcd_cic_bsq_rom_ger_sun_lda_mao_glc_mol_bos_hun_fin	0.430729777185129	1.01667923255349	0.311943711949674
544	amh_sid_ita_alb_lat_hau_slo_bos_zul_uzb_rus_spa_chh_cze_mol_igb_geo_amr_dgb_qcu_vie_ctl_moo_pan_ven_azi_knd_tag_nor_mcd_glc_cic_guj_swa_aze_fbf_urd_tml_ind_aeg_wly_dyu_tig_afr_fre_sod_lda_prs_dut_mlt_ben_anl_tsn_ses_jpn_swe_arw_hun_mao_gam_bsq_cnt_bat_eng_bul_ger_grk_swt_lit_bam_pol_hin_sun_rom_scr_bem_est_ewe_mly_fin_jav_tha_kor_owc_yor_tsw_xho_mnd_svk_por_akn_heb_krd_tur_ukr	0.134498779714127	0.314099275429149	0.754149141939652
545	afr_heb_ses_tsw_fin_tsn_krd_cic_swt_slo_uzb_bsq_amr_xho_hin_geo_grk_dyu_hun_dut_cnt_fre_mlt_ukr_sod_scr_vie_tha_ewe_moo_swa_jpn_spa_yor_jav_lit_gam_bat_igb_mcd_kor_ven_knd_dgb_wly_fbf_aeg_rus_ger_arw_tig_swe_pan_bul_urd_bos_owc_bem_mly_amh_azi_aze_est_tml_hau_ben_guj_prs_alb_tur_glc_lat_nor_por_anl_svk_sid_rom_sun_qcu_ita_tag_mnd_ind_bam_chh_ctl_mao_lda_cze_pol_eng_mol_akn_zul	0.105181385569255	0.274830618466453	0.784055991890327
546	xho_cnt_rom_ven_sod_tsn_azi_tml_glc_fin_bem_zul_lda_spa_jpn_mnd_ukr_mcd_sid_dgb_bul_mlt_tig_pol_bat_tha_moo_ben_dut_knd_rus_dyu_wly_mao_ses_alb_urd_nor_heb_cic_owc_swe_pan_akn_fre_guj_bam_est_tur_lat_bsq_swa_arw_uzb_bos_tsw_sun_slo_geo_yor_mol_aeg_hin_ita_hau_grk_afr_amh_gam_mly_amr_ctl_lit_igb_prs_aze_ger_chh_cze_tag_anl_eng_krd_scr_kor_hun_swt_por_svk_ewe_vie_qcu_jav_ind_fbf	-0.490352703553969	-1.11220887157833	0.268915160404726
547	amr_fin_igb_ven_hun_heb_xho_svk_mnd_fbf_mao_swt_sod_bat_ger_aze_anl_ben_hau_tig_glc_dut_por_bam_spa_prs_jpn_azi_alb_knd_slo_cic_qcu_amh_vie_yor_pol_bsq_mcd_wly_cnt_cze_uzb_eng_afr_geo_grk_kor_swa_tsn_arw_lat_jav_krd_aeg_mly_hin_ses_scr_mol_bem_zul_pan_tha_lit_owc_sun_ita_ctl_gam_nor_chh_est_dyu_sid_swe_tml_tsw_ukr_bos_ewe_dgb_rus_tur_tag_urd_ind_bul_moo_mlt_guj_fre_lda_rom_akn	-0.0610218520573198	-0.163641406356031	0.870368545398045
548	fin_owc_por_aze_jav_lit_ita_swe_scr_gam_mnd_mcd_cic_krd_alb_sun_hin_hau_cnt_bam_knd_qcu_ukr_tig_amh_kor_pan_pol_zul_yor_prs_guj_bat_sod_bul_nor_mol_urd_hun_ben_arw_jpn_akn_swt_lda_est_azi_ses_afr_tsw_tha_geo_tur_heb_swa_cze_lat_eng_rom_fbf_bos_bsq_ewe_amr_mly_bem_aeg_xho_anl_moo_grk_spa_uzb_ven_svk_tsn_sid_dyu_fre_chh_wly_tag_mlt_igb_rus_dgb_ind_mao_vie_glc_ger_slo_tml_dut_ctl	-0.205879743961901	-0.545301828155282	0.586851403264076
549	qcu_prs_mcd_vie_bos_bam_ukr_ewe_eng_sid_fin_ger_fre_dgb_hun_pan_heb_glc_cic_dut_tha_swa_amh_sod_mlt_rom_azi_dyu_ita_wly_scr_swe_lat_akn_jpn_svk_geo_bat_kor_ben_fbf_spa_alb_igb_bsq_cnt_mnd_tsn_moo_nor_tag_yor_grk_bul_chh_krd_guj_tig_lit_arw_swt_mly_jav_amr_xho_hau_knd_gam_mao_lda_afr_aeg_tsw_aze_por_ses_uzb_tml_slo_zul_ven_anl_hin_ctl_tur_mol_rus_cze_pol_sun_urd_est_owc_ind_bem	-0.141601839726014	-0.324441150222701	0.746332687032363
550	tha_pol_mol_amr_hau_bos_mly_cze_sid_dut_ctl_alb_vie_fin_ger_guj_scr_wly_glc_afr_amh_svk_ita_fbf_eng_tml_spa_cnt_rus_geo_ewe_arw_ben_knd_igb_azi_qcu_akn_bat_nor_anl_fre_gam_owc_swe_mlt_jpn_bem_lit_yor_heb_mnd_krd_grk_tag_sun_bul_slo_uzb_ind_moo_ukr_pan_tig_sod_ses_tsn_tsw_tur_aeg_urd_swa_dgb_cic_ven_swt_hun_bsq_lda_dyu_lat_mao_chh_bam_jav_hin_rom_kor_est_por_aze_xho_prs_mcd_zul	-0.31293539302086	-0.79954640979682	0.426011105350684
551	sod_prs_hau_mly_ind_rom_ukr_mcd_hun_glc_svk_sun_scr_tur_heb_ita_bem_qcu_igb_fre_swe_mol_tha_owc_aeg_hin_cze_anl_ses_pan_geo_cnt_azi_akn_bos_alb_mao_cic_swt_mnd_tag_lda_arw_uzb_ven_kor_aze_bat_bul_yor_ger_lit_pol_dyu_dgb_jav_xho_est_mlt_bam_moo_krd_guj_amh_amr_eng_jpn_tig_slo_lat_tsw_knd_tsn_vie_rus_zul_wly_swa_nor_gam_grk_dut_bsq_chh_ewe_sid_ctl_urd_tml_fbf_ben_fin_afr_por_spa	-0.0508215411287556	-0.133081627994476	0.894416362270083
552	sun_est_ukr_fbf_alb_tsn_kor_knd_amr_azi_jav_bat_ben_pan_lda_dyu_svk_aze_tur_zul_swe_rus_tig_qcu_bul_mao_eng_jpn_arw_cic_fre_mcd_fin_bem_ita_prs_grk_anl_por_heb_mol_ind_vie_swt_pol_lit_lat_dgb_swa_cnt_uzb_bos_ses_mnd_glc_moo_ven_bsq_slo_wly_rom_ger_mly_tha_tsw_nor_afr_yor_owc_spa_urd_igb_krd_guj_hau_hin_sid_ctl_cze_mlt_amh_tml_dut_chh_tag_scr_geo_aeg_xho_ewe_gam_hun_sod_akn_bam	-0.641070797521803	-1.45690471230572	0.148510873921602
553	kor_swa_bam_igb_moo_afr_rom_dut_tig_tsn_hau_sod_arw_knd_ger_sun_mlt_cic_gam_spa_xho_mly_cnt_hin_svk_bul_yor_urd_swe_lit_hun_ind_guj_mol_fin_ukr_pan_aeg_zul_scr_ven_uzb_prs_ewe_azi_pol_eng_tha_ses_jpn_alb_sid_por_fbf_grk_akn_tml_dyu_tsw_qcu_amh_jav_mcd_glc_cze_ben_wly_bos_lda_dgb_rus_vie_heb_amr_tag_bsq_slo_fre_lat_aze_bat_geo_tur_chh_mao_anl_bem_ctl_nor_swt_ita_owc_mnd_krd_est	0.293984783442631	0.757317962617517	0.450773931083392
554	sun_tml_akn_lit_igb_mcd_bos_tig_por_heb_moo_ind_alb_spa_dyu_guj_mly_afr_fin_jav_wly_knd_amr_tsn_scr_rus_bem_uzb_ses_fre_azi_lat_yor_geo_swa_kor_lda_sod_ven_prs_mlt_arw_dut_pol_hau_sid_vie_mao_bat_ctl_hun_gam_mol_jpn_mnd_ger_tur_urd_anl_aeg_est_bul_glc_ita_cic_bsq_amh_pan_tsw_bam_rom_zul_nor_cnt_grk_slo_ukr_fbf_owc_krd_ben_swt_ewe_hin_aze_eng_chh_xho_dgb_cze_svk_swe_qcu_tag_tha	0.284845291854378	0.682264768049283	0.496767360774979
555	slo_akn_amh_tig_cic_glc_ukr_pol_lat_wly_mnd_ger_sod_bam_bsq_heb_sun_guj_mly_swe_cze_tml_svk_ind_amr_tur_tsn_knd_ben_grk_qcu_moo_alb_uzb_bul_jpn_lit_dyu_arw_jav_cnt_mlt_eng_anl_swa_mao_igb_fin_por_urd_bem_owc_krd_mol_tha_spa_tag_bat_ctl_gam_ita_xho_scr_bos_yor_aeg_rus_azi_dgb_rom_dut_tsw_fre_hun_swt_hau_chh_geo_lda_ses_nor_prs_pan_mcd_kor_aze_vie_afr_hin_ewe_sid_ven_zul_fbf_est	-0.0287686192118234	-0.0759895909927792	0.939590610841178
556	bat_bem_bsq_tha_ctl_mao_fbf_moo_krd_azi_mlt_cnt_ind_amh_sod_ewe_qcu_xho_anl_tsw_lit_por_gam_glc_pol_cze_hau_knd_ita_lda_scr_tag_lat_guj_cic_spa_afr_ben_pan_jpn_hin_svk_chh_wly_ses_hun_swa_dgb_yor_grk_bul_aeg_heb_tsn_jav_dyu_owc_fin_nor_uzb_aze_tml_swt_alb_mol_swe_fre_amr_ger_arw_tig_rom_geo_kor_urd_akn_sid_prs_slo_bam_sun_mly_bos_vie_mcd_igb_dut_eng_zul_rus_ven_ukr_tur_est_mnd	-0.196567511674954	-0.606595084278476	0.545597611912621
557	cnt_mly_uzb_pol_anl_moo_mao_dyu_vie_alb_akn_est_tsw_qcu_igb_pan_ger_eng_heb_geo_tig_jpn_sid_guj_spa_rus_lit_tur_ewe_grk_nor_tsn_bos_amr_bul_lat_swe_prs_bam_hin_dgb_mlt_knd_rom_ind_bem_bsq_aze_tml_wly_ita_fin_ukr_sun_mcd_jav_hau_tha_afr_dut_ses_yor_glc_svk_lda_krd_hun_mnd_slo_azi_urd_ctl_mol_swa_cic_ven_owc_sod_xho_swt_chh_arw_gam_bat_fbf_tag_kor_fre_amh_scr_ben_por_cze_aeg_zul	0.67868657917033	1.72246941813218	0.0883085258004282
558	slo_moo_ses_hau_tig_est_pol_tag_nor_igb_fre_owc_bos_wly_sod_mnd_bam_cnt_dyu_amr_tha_ven_akn_chh_jav_aze_mcd_tml_kor_sid_xho_lit_bul_geo_mao_ctl_scr_yor_ukr_mlt_ind_zul_azi_pan_prs_afr_fbf_gam_tsw_hin_heb_jpn_por_mol_lda_ita_bat_glc_sun_eng_alb_swa_aeg_urd_spa_amh_tur_cze_guj_bem_fin_ewe_anl_uzb_ben_cic_rus_mly_hun_lat_swt_dut_ger_qcu_grk_dgb_swe_arw_knd_rom_svk_bsq_tsn_krd_vie	-0.54198307306142	-1.39103825297982	0.167532944641826
559	mnd_tml_geo_dyu_cnt_qcu_lat_hau_scr_fre_swe_sun_lda_grk_sod_mlt_hin_kor_lit_tha_tur_uzb_igb_jpn_svk_fin_tsn_cic_ita_nor_est_wly_mly_ven_por_hun_dgb_bem_ses_prs_amh_zul_slo_tag_gam_akn_mol_ben_moo_jav_owc_pol_amr_eng_pan_bat_swa_cze_ctl_krd_ger_urd_aeg_bam_mcd_ind_bos_dut_heb_guj_rus_tsw_spa_alb_tig_mao_xho_afr_aze_sid_bsq_glc_chh_yor_vie_anl_ukr_bul_swt_rom_ewe_knd_fbf_azi_arw	0.311202770910703	0.695421650612818	0.488525155619456
560	arw_ben_xho_bsq_bul_tsn_mcd_yor_lit_tha_azi_anl_svk_fbf_scr_aeg_geo_fin_jpn_swe_akn_grk_ita_owc_tig_alb_slo_pol_mnd_sid_est_knd_hun_cze_kor_qcu_swt_krd_por_dgb_eng_swa_dut_tsw_hau_ses_pan_aze_tur_prs_mlt_amr_urd_sun_igb_lda_chh_uzb_glc_ind_ukr_lat_bat_mly_mao_ewe_ger_amh_rom_cic_fre_cnt_mol_ven_wly_vie_guj_sod_hin_nor_bem_afr_dyu_bos_rus_ctl_zul_tag_tml_moo_jav_bam_spa_gam_heb	-0.909126036245475	-2.11360422144317	0.0372260418581059
561	tur_alb_bam_arw_dut_uzb_scr_svk_ben_tha_jpn_glc_prs_bul_ses_rom_swa_azi_zul_sun_hau_afr_moo_krd_urd_bos_akn_mol_ctl_aze_mlt_guj_bat_igb_mly_amr_lit_knd_qcu_geo_jav_grk_hun_chh_dgb_swt_ita_mcd_cze_owc_tsw_ger_swe_vie_ewe_fre_eng_fbf_lat_mao_xho_sod_cic_mnd_dyu_tag_bsq_yor_por_lda_fin_slo_heb_amh_nor_cnt_ven_sid_est_ind_spa_kor_aeg_pol_rus_hin_gam_tml_tsn_anl_bem_wly_tig_ukr_pan	0.285775222890266	0.646204821397144	0.519738180485448
562	sun_mlt_ctl_tha_swt_slo_fbf_sod_hun_tig_mcd_fre_mol_ewe_cnt_mnd_rom_chh_eng_heb_est_arw_ita_aeg_amh_bos_mao_jav_hin_amr_owc_bem_tml_bul_gam_bat_knd_uzb_azi_vie_qcu_xho_svk_hau_moo_aze_fin_prs_geo_grk_anl_kor_tsw_cze_sid_spa_guj_jpn_ben_ind_ven_nor_igb_scr_lit_afr_tag_bsq_urd_tur_cic_tsn_lat_bam_por_swe_dut_akn_krd_lda_ukr_alb_mly_dyu_ger_pan_ses_rus_glc_pol_zul_swa_yor_wly_dgb	-0.160146960195123	-0.394897275084529	0.693822943434888
563	swt_tml_amr_yor_aeg_alb_krd_kor_glc_bam_bul_scr_dyu_ger_hun_eng_cnt_swe_por_mol_hau_chh_est_jav_ita_azi_moo_mcd_dgb_afr_guj_pol_ukr_knd_swa_rom_wly_slo_tsw_sod_akn_ses_prs_ven_geo_amh_lat_igb_tag_grk_mly_sun_fbf_ewe_fre_cze_cic_bem_ctl_tur_nor_tig_uzb_bos_bat_bsq_mao_tsn_mlt_svk_arw_urd_ben_sid_spa_tha_vie_fin_gam_zul_mnd_qcu_hin_anl_lit_dut_jpn_xho_rus_pan_aze_heb_ind_lda_owc	0.367747585774881	0.850727010017726	0.397106076118376
564	cze_hau_ctl_guj_fre_amh_azi_tha_mnd_yor_bat_cic_sid_svk_sun_prs_urd_bos_swe_mly_glc_tag_por_heb_owc_bsq_mol_slo_amr_igb_ind_scr_lda_mlt_swt_uzb_moo_aze_bem_hun_bul_kor_rus_spa_ita_eng_xho_swa_tsw_jpn_vie_lit_anl_dyu_mcd_alb_chh_qcu_tsn_lat_zul_krd_nor_pan_ewe_fbf_aeg_est_geo_dgb_grk_fin_ger_tur_ben_tig_akn_knd_ses_cnt_tml_rom_gam_ukr_jav_ven_wly_bam_sod_afr_arw_pol_hin_dut_mao	0.259904102928991	0.606392664567747	0.545731410486365
565	hin_mcd_grk_scr_amr_lat_qcu_cze_rus_uzb_amh_moo_hau_prs_jav_mol_mly_tag_azi_ven_fbf_wly_slo_svk_tml_tsn_sod_bos_cic_geo_zul_igb_dgb_eng_mao_dut_ewe_glc_ger_spa_yor_lit_xho_fre_swa_sid_swe_kor_rom_bem_ukr_por_knd_akn_alb_aze_guj_gam_lda_pol_nor_aeg_vie_hun_sun_tha_jpn_tig_tsw_est_ben_afr_chh_mnd_ctl_dyu_ind_heb_mlt_ses_tur_bam_cnt_urd_bat_anl_fin_bul_bsq_krd_ita_swt_owc_pan_arw	-0.103364388580064	-0.293619934464631	0.769702593798065
566	urd_gam_sod_pan_anl_tur_mao_spa_sun_dyu_cnt_lit_tsn_rus_cic_bul_svk_bem_jpn_fre_uzb_swt_bsq_mcd_aze_mol_afr_vie_tml_amh_ctl_nor_mnd_por_bat_igb_swe_kor_akn_ben_hin_qcu_knd_ind_pol_mlt_yor_krd_ses_heb_cze_guj_est_dut_hau_tsw_bam_fin_zul_jav_eng_scr_azi_geo_dgb_swa_slo_prs_ukr_hun_owc_ita_alb_tig_rom_bos_ger_lda_fbf_amr_moo_aeg_xho_tag_arw_tha_glc_chh_ewe_sid_wly_ven_grk_mly_lat	-0.326187089092885	-0.851984977340266	0.396411089441474
567	azi_ewe_glc_sod_aeg_swa_ukr_jpn_vie_ben_lda_ita_owc_por_bsq_lat_mao_uzb_lit_kor_pol_mnd_anl_tag_guj_bul_arw_amr_fre_sun_ctl_ses_qcu_moo_mcd_rom_est_xho_spa_slo_knd_dut_tml_aze_tsw_bem_prs_urd_zul_mlt_akn_ger_chh_tha_tur_mly_hau_gam_heb_nor_cze_bat_krd_dyu_ven_pan_swe_alb_bos_swt_bam_cic_fin_hun_tig_jav_fbf_cnt_amh_igb_yor_wly_ind_geo_tsn_grk_scr_eng_mol_rus_svk_sid_afr_hin_dgb	-0.323506193433675	-0.7568662648626	0.451043209791881
568	afr_dut_tag_owc_knd_lat_aeg_xho_tml_bul_mcd_lda_azi_ben_ctl_cic_qcu_wly_tig_dyu_nor_est_tsn_fre_eng_grk_bos_swe_zul_swa_tur_vie_guj_jav_sid_gam_pol_yor_mao_scr_por_jpn_mly_ger_hun_spa_alb_bem_cze_bsq_fbf_glc_bat_svk_heb_fin_lit_bam_prs_igb_urd_mnd_pan_amr_akn_sun_sod_hin_cnt_amh_ses_swt_geo_rus_rom_ven_tha_uzb_anl_mol_ita_moo_hau_aze_krd_ukr_ind_mlt_ewe_tsw_arw_slo_kor_chh_dgb	0.297206479861805	0.762321872254454	0.44779705498257
569	moo_amh_grk_arw_ger_nor_ukr_ses_mly_uzb_jpn_lat_hau_bul_spa_anl_zul_swa_afr_rus_cnt_amr_qcu_fbf_xho_slo_guj_owc_ita_tig_mnd_fin_tha_kor_bsq_scr_aeg_lit_wly_heb_sid_ewe_cze_bam_sun_mao_mlt_swt_bat_hin_krd_eng_lda_hun_tag_est_mol_rom_ben_alb_azi_por_ind_tur_cic_prs_fre_tsn_yor_dgb_gam_glc_mcd_geo_pan_aze_svk_vie_urd_ctl_pol_sod_ven_bos_akn_knd_chh_dut_igb_bem_tsw_tml_jav_dyu_swe	-0.258944843857027	-0.786460545029387	0.433597163279898
570	hau_tml_yor_amh_ind_ctl_mao_bsq_eng_dyu_ses_uzb_zul_vie_nor_sun_bos_dut_tur_knd_swe_hin_cnt_ben_dgb_swt_mlt_ewe_igb_grk_rom_fre_ita_heb_bat_tha_owc_fbf_akn_pan_xho_mnd_aeg_kor_pol_tsw_por_guj_aze_tsn_azi_rus_alb_afr_anl_prs_cic_ukr_krd_jav_amr_lat_mcd_arw_moo_urd_slo_bam_chh_lit_mol_swa_wly_sod_jpn_tag_hun_bem_scr_bul_ven_spa_svk_est_geo_cze_mly_qcu_ger_gam_tig_sid_lda_fin_glc	0.00112793567039092	0.00288404822087043	0.997705043095524
571	fbf_slo_amh_aeg_bat_zul_anl_wly_ger_ukr_swe_fin_ewe_afr_mao_mnd_geo_qcu_eng_gam_xho_fre_tur_sid_swt_cze_bem_tha_owc_uzb_mlt_knd_ses_lat_dyu_ben_jpn_hin_tsw_tsn_svk_ctl_scr_mly_vie_akn_tig_pol_rus_cic_hun_moo_ita_lit_sod_krd_guj_urd_rom_azi_dgb_tag_spa_lda_dut_sun_arw_mol_alb_swa_bul_heb_cnt_glc_ven_chh_ind_bos_bsq_bam_grk_yor_amr_nor_hau_mcd_aze_prs_pan_tml_igb_jav_por_est_kor	-0.38331237055635	-0.920356219266163	0.359767828107983
572	hun_wly_fbf_fre_cic_grk_geo_urd_bam_zul_uzb_ewe_jav_ind_spa_fin_aeg_cze_aze_azi_por_ven_tag_krd_tsn_mnd_tig_slo_dut_kor_dgb_pan_sun_arw_ben_yor_sid_tml_knd_ita_prs_swe_rom_akn_rus_swt_gam_guj_mao_ukr_scr_owc_qcu_tsw_est_bat_bul_mol_afr_nor_mly_lat_anl_lit_amr_tha_chh_igb_cnt_moo_alb_heb_ctl_ses_mlt_pol_bos_lda_hin_amh_sod_mcd_bem_dyu_hau_eng_svk_bsq_vie_jpn_glc_swa_tur_xho_ger	NA	NA	NA
573	xho_wly_cic_fbf_chh_fin_gam_lda_bsq_vie_dgb_glc_mlt_ita_arw_mly_anl_pol_bam_krd_qcu_est_por_tsw_igb_urd_nor_afr_bos_uzb_ven_mao_amr_hun_prs_sun_aze_tur_tag_ben_grk_knd_alb_tig_ger_owc_dyu_lat_jav_pan_spa_aeg_cnt_swa_bul_swt_lit_rus_sid_heb_jpn_akn_swe_tha_dut_hin_moo_scr_hau_rom_geo_mol_tml_eng_fre_cze_mnd_tsn_bat_yor_slo_ses_kor_guj_bem_ewe_ukr_amh_azi_ctl_mcd_zul_ind_sod_svk	-0.122189480719995	-0.27798887412767	0.78163798422518
574	ben_tag_cic_bat_scr_bul_jav_tsw_pan_moo_knd_pol_nor_cze_por_ctl_fbf_amr_xho_spa_akn_sod_rom_hin_bem_mao_glc_mlt_aeg_rus_bos_lda_ven_amh_tml_swe_ger_ses_aze_mcd_igb_lat_bsq_fre_arw_ind_dyu_tha_zul_chh_owc_ita_lit_swt_tur_wly_kor_alb_mnd_dgb_yor_mol_grk_urd_heb_anl_mly_est_azi_gam_tig_hau_bam_geo_fin_vie_qcu_afr_swa_ukr_dut_sid_hun_guj_svk_prs_jpn_eng_cnt_krd_tsn_slo_ewe_sun_uzb	-0.221780824154762	-0.586930086720951	0.558672805268041
575	hun_pol_hau_svk_scr_amr_ita_tha_sun_bam_tig_por_rus_ewe_tag_ven_guj_lit_afr_urd_owc_swa_bem_tsw_azi_ctl_sid_swt_dyu_mcd_prs_eng_mnd_krd_uzb_wly_bos_qcu_glc_dgb_kor_sod_tur_mao_amh_fre_gam_pan_swe_mol_anl_igb_est_yor_lat_jav_aze_alb_hin_slo_cze_rom_fbf_fin_ben_xho_vie_ses_cic_bsq_knd_spa_mlt_heb_cnt_chh_arw_jpn_ger_tml_bat_aeg_mly_tsn_nor_lda_grk_geo_dut_bul_moo_ukr_akn_ind_zul	-0.0105030788599484	-0.0236584279482685	0.981175755241994
576	gam_sod_anl_guj_ger_slo_tsn_bsq_ewe_prs_ukr_swe_svk_bos_est_scr_pol_amh_bul_dyu_tsw_hun_sun_geo_mcd_akn_yor_arw_chh_lat_afr_hau_jpn_glc_ctl_jav_tag_owc_kor_alb_bam_ben_xho_ven_hin_ita_por_heb_moo_fre_cnt_aeg_nor_dut_cic_uzb_knd_pan_tha_mly_ind_igb_lit_tig_tur_eng_zul_ses_qcu_dgb_rus_swt_swa_lda_bat_wly_aze_vie_amr_fbf_urd_fin_krd_cze_mlt_mol_sid_bem_rom_azi_mao_spa_grk_mnd_tml	-0.0711936044583352	-0.163813536828278	0.87023341668389
577	ukr_ctl_mnd_azi_ven_jav_pan_bam_swe_alb_ind_heb_tsn_tig_mao_grk_hin_dyu_jpn_ita_eng_xho_mlt_lda_lat_rom_bul_mly_pol_urd_fbf_bos_tha_prs_slo_cze_qcu_bat_vie_hun_tag_est_aeg_ben_bem_sun_arw_cnt_akn_hau_amh_rus_mcd_geo_amr_sod_glc_svk_anl_nor_tml_bsq_kor_ewe_fin_wly_aze_mol_chh_krd_lit_gam_sid_guj_dut_ger_yor_tsw_scr_owc_igb_afr_tur_zul_dgb_swt_por_cic_fre_ses_uzb_spa_moo_swa_knd	0.182297346808364	0.443198429047204	0.658651492847903
578	slo_eng_bul_ses_tig_lat_bsq_cic_pan_rom_vie_cze_fin_owc_est_sun_moo_tsw_igb_azi_swa_mnd_tha_hin_aeg_knd_urd_qcu_fbf_ita_mao_anl_yor_mly_nor_cnt_zul_scr_amr_glc_tml_geo_wly_jav_bat_jpn_aze_guj_hau_mlt_grk_gam_lit_amh_ukr_tag_kor_dgb_mcd_swe_pol_dyu_ven_rus_ewe_tur_por_afr_swt_lda_hun_akn_tsn_uzb_ger_heb_arw_spa_ben_prs_dut_fre_bos_sod_alb_krd_chh_svk_mol_xho_sid_ind_bem_bam_ctl	-0.0477279413583703	-0.106506548172698	0.915409870359963
579	mcd_tig_aze_ses_slo_ctl_cze_lit_gam_swa_scr_hau_sid_rus_jav_hun_guj_zul_amr_tha_bam_glc_spa_cnt_kor_hin_amh_swt_knd_pol_ger_tur_fre_chh_pan_arw_fbf_ind_dgb_bsq_wly_ven_nor_dyu_heb_afr_ukr_akn_aeg_lat_geo_mol_bat_ben_lda_anl_bul_rom_tsw_yor_owc_est_ewe_alb_mnd_qcu_mlt_swe_eng_bos_bem_fin_jpn_xho_svk_moo_urd_cic_tsn_prs_mly_krd_vie_tag_uzb_mao_dut_sun_azi_grk_sod_por_tml_ita_igb	-0.744589199587613	-1.7300979129276	0.0869300304599271
580	azi_fin_rus_lda_qcu_cze_kor_ctl_glc_chh_knd_mly_hin_bat_lat_rom_afr_tsw_hun_wly_igb_hau_geo_swe_uzb_ita_bos_fre_mao_owc_tha_mnd_sid_slo_swt_ind_swa_fbf_ven_yor_bam_tsn_lit_dgb_sun_bsq_xho_amr_tml_guj_ukr_prs_anl_svk_grk_mlt_ger_bul_aeg_nor_tur_moo_mol_akn_jpn_pol_tig_aze_sod_dyu_cic_scr_vie_zul_jav_arw_por_urd_bem_ben_est_krd_cnt_amh_spa_ses_pan_mcd_dut_eng_gam_heb_ewe_alb_tag	-0.62694797394706	-1.45609388310227	0.148734398726926
581	bat_moo_uzb_cic_xho_jav_ses_anl_fbf_afr_dyu_amh_ukr_akn_rom_geo_gam_cnt_hin_amr_grk_tsw_tsn_zul_knd_ven_prs_tha_lit_chh_aze_tag_tig_krd_mol_owc_heb_swa_urd_glc_yor_fin_alb_lat_sod_scr_mcd_bem_kor_vie_bsq_rus_dut_ita_sid_ben_mao_ind_ctl_svk_igb_fre_pan_arw_sun_guj_tur_ewe_eng_spa_nor_mnd_bam_cze_mlt_tml_pol_mly_aeg_ger_jpn_swe_lda_est_bul_wly_swt_slo_por_hun_hau_qcu_bos_dgb_azi	-0.415797431682849	-0.949448321605198	0.344853445331037
582	fre_vie_rom_dut_heb_nor_bam_lat_azi_bem_afr_tml_mly_cnt_cic_ben_amr_est_ukr_anl_sid_spa_ger_alb_igb_tur_mao_tsn_glc_por_swa_moo_fin_xho_kor_ita_pan_akn_ses_jav_tsw_bul_urd_tag_dyu_hau_jpn_ctl_slo_mnd_cze_krd_chh_swt_hun_yor_owc_uzb_ind_guj_tha_geo_bat_hin_fbf_arw_aeg_scr_pol_grk_mcd_ven_lit_gam_knd_svk_zul_bsq_swe_sun_prs_mol_lda_tig_amh_dgb_sod_eng_aze_rus_ewe_wly_mlt_bos_qcu	-0.376634832839076	-1.04464441466384	0.298895079605802
583	fbf_gam_bam_ita_ind_nor_dgb_xho_kor_pol_yor_bul_geo_swe_mly_est_owc_ewe_cnt_alb_moo_ger_chh_anl_guj_bat_tsn_qcu_dut_fin_mnd_bsq_ben_tsw_lit_igb_wly_sod_bos_azi_por_rom_amh_ven_bem_knd_hun_tig_glc_grk_dyu_sun_amr_rus_prs_eng_tha_jav_scr_mlt_tag_lat_pan_mol_krd_lda_ses_uzb_tml_vie_hau_sid_aeg_akn_slo_hin_ctl_cic_mao_arw_svk_jpn_afr_spa_swt_heb_tur_aze_urd_swa_cze_fre_ukr_mcd_zul	0.283613626185582	0.730364226955662	0.467003475153006
584	heb_uzb_fbf_mlt_knd_spa_ukr_cnt_vie_geo_ven_bsq_grk_mol_dyu_por_amh_kor_lat_xho_pan_lit_tha_chh_alb_gam_anl_azi_cze_ben_nor_fin_hau_scr_krd_bam_arw_svk_bem_cic_eng_tur_aeg_bul_tig_mnd_sod_ses_pol_rus_swt_sun_prs_slo_moo_wly_fre_bos_ewe_ind_bat_jav_swa_swe_tsw_mly_hin_akn_ctl_ger_glc_yor_jpn_tag_urd_tml_dut_amr_qcu_aze_est_owc_zul_mcd_lda_rom_guj_afr_hun_igb_sid_tsn_dgb_mao_ita	-0.674034912033128	-1.56964691986088	0.119893561019455
585	krd_bul_nor_gam_ben_lat_hun_dyu_ind_vie_jav_moo_ger_sun_glc_igb_mlt_scr_dgb_amh_chh_tml_svk_qcu_ven_tig_aze_amr_est_owc_por_guj_eng_swa_anl_ses_ctl_afr_hau_sid_sod_ukr_mol_mnd_lda_slo_cnt_swe_bos_ita_lit_kor_tag_yor_swt_azi_tur_dut_spa_pan_heb_mcd_wly_cic_arw_uzb_fre_fin_bam_pol_tha_rus_akn_ewe_fbf_grk_tsn_urd_bem_hin_bsq_aeg_zul_mly_tsw_cze_geo_xho_mao_jpn_alb_rom_bat_knd_prs	-0.0142381714486601	-0.0345453239973398	0.972516338256532
586	bam_cnt_xho_bsq_lat_por_ger_ind_afr_gam_lit_qcu_mao_zul_rus_mol_jav_azi_tsw_vie_ita_hun_scr_grk_amh_hau_urd_ctl_tsn_aze_jpn_mlt_est_cic_alb_ben_dgb_slo_chh_dut_sun_heb_cze_aeg_dyu_rom_pol_tig_svk_tml_ses_mly_amr_ven_fre_tur_arw_knd_eng_swa_akn_geo_ukr_mcd_bem_prs_sod_moo_sid_uzb_swt_pan_hin_spa_fin_guj_igb_yor_bos_kor_swe_owc_glc_wly_bul_lda_anl_mnd_fbf_nor_krd_ewe_tag_tha_bat	0.908592068642836	2.12050533124186	0.0366249217039103
587	lat_ven_anl_sid_tml_scr_cze_heb_arw_xho_dut_tsw_ita_fre_tur_sod_bat_moo_vie_mnd_rom_igb_jpn_lit_mao_svk_mcd_alb_prs_bem_gam_hau_por_qcu_eng_swa_rus_geo_ben_swt_owc_tig_pan_hun_amh_cic_ctl_afr_zul_slo_uzb_tag_mol_knd_sun_tha_bul_ukr_tsn_pol_nor_aze_ewe_hin_mlt_azi_bam_kor_urd_cnt_jav_yor_fbf_ind_bos_grk_ses_ger_amr_aeg_wly_est_bsq_chh_spa_akn_fin_dgb_dyu_lda_guj_swe_glc_mly_krd	0.198952050037605	0.480217036064499	0.632200691903457
588	akn_lat_qcu_hin_svk_knd_dyu_glc_aze_geo_grk_amh_tag_zul_mcd_wly_owc_prs_jpn_est_swe_rus_tml_uzb_sid_bam_anl_sun_tsn_pol_arw_mao_bem_spa_scr_ger_kor_krd_jav_tsw_urd_vie_mnd_ctl_lit_ses_pan_ven_azi_cnt_fre_hun_heb_mol_afr_ita_nor_bat_sod_cic_ukr_alb_por_mlt_swa_bos_eng_dut_fin_lda_swt_chh_igb_fbf_guj_tig_ben_gam_slo_dgb_ind_amr_tur_yor_xho_mly_rom_bsq_cze_moo_ewe_tha_bul_aeg_hau	0.147397464109734	0.330811892608168	0.741530748794696
589	pan_spa_jav_swa_tig_sod_mnd_rus_bsq_tur_ctl_ewe_ses_lat_azi_moo_swt_lit_kor_aze_xho_qcu_yor_nor_hau_mcd_dgb_owc_akn_lda_glc_bos_alb_sun_vie_knd_fbf_dut_slo_krd_zul_tsw_igb_swe_por_bem_sid_ven_scr_hin_urd_ben_bul_ita_afr_cnt_eng_jpn_ger_hun_uzb_mlt_fin_arw_heb_pol_cic_chh_dyu_fre_tsn_mao_geo_amr_cze_tha_rom_tml_gam_bam_prs_anl_aeg_bat_mol_wly_ind_tag_grk_guj_ukr_est_amh_svk_mly	-0.234819634399528	-0.538165258094632	0.591748631586952
590	dyu_uzb_urd_kor_spa_mnd_hau_lat_bul_amr_afr_lda_mcd_jpn_tha_vie_mol_tig_alb_knd_ind_aeg_ukr_heb_ven_igb_hun_nor_guj_pan_ewe_tsw_bsq_yor_chh_cnt_bos_por_mao_rus_qcu_xho_eng_mly_dgb_pol_arw_scr_tml_cic_glc_tur_est_fin_grk_owc_jav_ger_bat_wly_slo_swe_azi_svk_swt_geo_prs_ctl_amh_sun_tsn_fbf_tag_moo_lit_mlt_ses_zul_sid_krd_akn_ita_hin_sod_ben_fre_aze_gam_rom_swa_bam_bem_anl_dut_cze	-0.264217473222237	-0.704475650057807	0.482897025680315
591	tsn_eng_est_uzb_urd_bos_lit_xho_por_mol_ger_cze_amh_zul_fbf_tsw_swt_scr_azi_knd_sun_hun_lat_pol_chh_fre_guj_ewe_tml_qcu_gam_rus_tig_prs_ind_ukr_anl_alb_mnd_igb_tha_amr_jav_mlt_owc_aeg_swe_dyu_ven_mcd_ses_arw_rom_dgb_spa_cic_swa_dut_afr_heb_tag_geo_hau_tur_aze_fin_mao_mly_slo_glc_ita_cnt_akn_kor_yor_bul_jpn_bam_krd_vie_hin_svk_nor_bem_bsq_lda_grk_ben_sod_moo_ctl_sid_wly_pan_bat	-0.161464686200505	-0.373352638347115	0.709735693825537
592	tag_hin_lat_amr_guj_akn_fbf_chh_bat_mly_swe_spa_glc_fre_grk_mcd_slo_afr_ben_tig_urd_fin_vie_jpn_amh_uzb_qcu_lit_pan_pol_eng_yor_tsw_rus_hun_cic_krd_kor_bul_ita_cze_ukr_swa_geo_ewe_xho_mlt_prs_sid_lda_ger_hau_zul_igb_cnt_por_bos_dut_aze_bem_dgb_owc_bam_arw_mnd_dyu_nor_alb_bsq_ind_rom_azi_tsn_tha_heb_tur_sod_moo_tml_aeg_scr_mol_svk_wly_swt_gam_jav_mao_anl_ven_ses_sun_knd_est_ctl	-0.31509432179141	-0.860749727229508	0.391589584826867
593	lat_tur_ses_tig_amh_cze_swa_bem_knd_bsq_ven_rus_urd_ben_lit_jav_mly_cnt_mlt_sod_por_hun_akn_vie_nor_geo_igb_krd_aze_ctl_cic_fin_ukr_swt_wly_hau_pol_pan_dyu_dut_svk_zul_mao_jpn_spa_mol_prs_swe_bam_est_anl_fbf_gam_owc_eng_uzb_heb_sun_aeg_dgb_yor_sid_arw_ewe_mcd_moo_azi_ita_lda_chh_xho_afr_tsw_grk_kor_fre_bat_ind_amr_tsn_bul_tha_guj_slo_bos_tag_tml_qcu_glc_mnd_alb_hin_rom_ger_scr	-0.577723933758452	-1.36933262954312	0.174193077027679
594	fre_jav_cnt_bul_scr_guj_lit_mnd_nor_mcd_ger_qcu_bem_swt_swe_gam_hun_aze_knd_pan_mol_tur_tig_krd_lda_kor_por_tml_ven_swa_arw_dut_ind_cic_owc_akn_amr_spa_geo_ukr_bos_mao_heb_azi_svk_prs_moo_tha_zul_urd_chh_afr_sod_grk_ses_amh_uzb_rus_dgb_anl_hau_dyu_cze_yor_hin_alb_mly_tsw_pol_bat_bsq_sun_bam_slo_ben_sid_rom_fin_eng_igb_tag_mlt_ctl_ita_jpn_fbf_xho_lat_tsn_est_aeg_vie_wly_ewe_glc	0.0497782524458294	0.112686942193512	0.910521636538868
595	sid_amh_grk_slo_qcu_bat_lit_jav_aze_scr_anl_ewe_hun_zul_heb_fbf_rom_xho_ctl_bem_uzb_dgb_ukr_bul_urd_bos_tig_swa_amr_igb_sod_prs_ven_ind_svk_tml_guj_fin_knd_pol_arw_est_nor_bam_jpn_hau_glc_mol_por_azi_ita_swt_cze_mao_akn_sun_owc_lat_hin_tag_yor_aeg_spa_moo_ger_afr_alb_krd_eng_tsn_mlt_bsq_fre_cic_tsw_kor_dyu_rus_ses_gam_swe_wly_lda_mcd_ben_chh_vie_tha_cnt_mnd_pan_tur_mly_dut_geo	0.288035240625133	0.641432228036665	0.522819616135556
596	mcd_hin_cic_prs_ses_ven_mao_alb_pol_bos_moo_mnd_mol_bam_lda_qcu_nor_rom_tml_spa_slo_tha_urd_bsq_mlt_lit_lat_svk_hau_pan_sod_fin_grk_tur_ewe_ukr_vie_gam_amh_fre_sun_por_glc_chh_cze_aeg_krd_aze_jpn_swe_mly_scr_hun_bul_dgb_est_ind_heb_wly_tsw_dut_jav_bat_dyu_swt_tig_fbf_akn_geo_azi_arw_sid_knd_ben_tsn_amr_tag_uzb_ita_xho_rus_anl_bem_ctl_afr_zul_igb_guj_owc_swa_cnt_yor_eng_kor_ger	0.885715430923371	2.23149943786977	0.0280505860442513
597	tsw_bat_mao_cze_prs_tha_sod_gam_por_owc_rus_fbf_scr_fre_tag_ses_mnd_dut_mlt_bos_bsq_akn_slo_qcu_rom_chh_ewe_hau_swt_ita_urd_mly_bem_wly_uzb_xho_ven_knd_pan_bam_lda_tur_ben_tml_lat_amh_swe_hin_dyu_grk_yor_kor_lit_glc_eng_vie_aeg_mol_heb_ind_arw_guj_igb_spa_jpn_cic_cnt_dgb_amr_nor_azi_sun_ger_ukr_hun_fin_zul_alb_anl_moo_aze_jav_mcd_est_ctl_tsn_tig_svk_afr_bul_krd_swa_pol_sid_geo	-0.131331869161284	-0.296049625040793	0.767852246023324
598	kor_scr_mlt_hau_mao_prs_tig_bam_zul_bul_mnd_tsw_tha_ben_spa_swa_fin_ind_sod_grk_bat_owc_tag_slo_krd_ger_azi_fre_mly_hun_pol_fbf_moo_jpn_est_nor_mcd_ita_dgb_sid_aze_geo_aeg_dut_svk_igb_amr_cnt_cic_afr_yor_urd_ses_bos_ven_tml_jav_bsq_dyu_uzb_alb_anl_glc_mol_swe_eng_arw_ukr_pan_hin_heb_tur_ewe_vie_rus_ctl_qcu_knd_lit_chh_akn_lat_gam_lda_guj_amh_rom_tsn_swt_xho_cze_sun_wly_por_bem	0.693142455443189	1.61708413267355	0.109247233608248
599	moo_pan_hau_bul_knd_gam_bos_fin_kor_lit_sod_yor_amh_zul_azi_tur_tig_ewe_scr_slo_xho_mly_sid_mol_swt_jpn_nor_ctl_ind_dut_anl_vie_igb_dgb_alb_bam_guj_qcu_bat_tsn_hun_por_glc_chh_dyu_mcd_spa_tag_lat_grk_mlt_fre_cic_hin_tml_aze_geo_pol_cnt_uzb_afr_akn_swe_svk_sun_rus_bem_heb_jav_bsq_ukr_aeg_mao_est_ses_ben_amr_wly_lda_ven_krd_owc_tha_fbf_cze_arw_urd_prs_rom_eng_tsw_swa_ita_mnd_ger	0.260067626581614	0.582093137462247	0.561912427460017
600	hun_nor_dut_cnt_amh_kor_ctl_moo_tag_igb_tig_ind_hau_fin_amr_fbf_xho_afr_azi_ukr_bos_swe_pan_grk_est_swa_cic_rus_sid_sun_mlt_bam_qcu_slo_zul_heb_tml_tsn_ses_eng_svk_urd_krd_ger_lit_jav_scr_ven_knd_mly_lat_spa_hin_bul_dyu_tha_fre_tsw_glc_gam_arw_bsq_mao_guj_alb_aze_vie_ben_yor_tur_ita_ewe_mcd_rom_por_geo_uzb_dgb_akn_sod_wly_swt_owc_cze_bem_anl_prs_lda_jpn_pol_mnd_aeg_mol_bat_chh	-0.611853864295574	-1.48204435380264	0.141709079548663
601	anl_tml_est_krd_cze_ewe_slo_por_sun_tsw_tur_heb_akn_afr_vie_dyu_yor_gam_amh_eng_qcu_sid_xho_ven_geo_ger_swt_guj_ses_urd_tsn_fbf_jpn_cic_ind_dgb_tha_arw_bat_owc_aeg_bam_bsq_rus_rom_moo_swa_knd_lda_cnt_spa_svk_kor_grk_bul_ben_ctl_aze_lit_fin_uzb_mol_azi_jav_nor_sod_hin_wly_mlt_mnd_igb_swe_alb_tig_amr_tag_fre_pol_zul_pan_bem_ita_mly_mcd_bos_prs_dut_hun_mao_lat_glc_ukr_chh_hau_scr	0.67114585302813	1.67169235262342	0.0979465935848127
602	azi_lda_guj_mol_ukr_akn_amr_aze_hun_dyu_lat_svk_fre_arw_amh_grk_dgb_uzb_swe_fbf_knd_pol_zul_bsq_aeg_jav_vie_hin_heb_chh_por_tsw_ctl_mly_tig_sod_anl_cnt_bul_ven_swa_lit_owc_moo_mnd_bos_alb_glc_dut_est_ewe_mcd_slo_geo_bem_tur_tml_rus_cze_mlt_qcu_wly_cic_ger_pan_urd_spa_afr_ses_rom_krd_ben_nor_bat_gam_fin_yor_eng_sid_jpn_tha_sun_ita_hau_bam_tsn_scr_ind_mao_xho_prs_igb_kor_swt_tag	0.157508155176836	0.410256641361611	0.682561288568735
603	pan_azi_ita_yor_tsw_aeg_mcd_bem_gam_amh_igb_rus_arw_bam_alb_ses_est_swa_ger_hin_mnd_prs_sid_glc_vie_swt_mlt_bat_xho_urd_tsn_chh_uzb_sun_moo_tha_ven_grk_rom_lat_owc_ukr_akn_dyu_tml_ctl_hau_lit_mol_ben_guj_jav_ind_por_slo_mly_aze_sod_ewe_eng_bsq_dut_jpn_svk_lda_pol_dgb_afr_wly_swe_bul_amr_anl_fbf_tag_tur_cic_krd_knd_heb_hun_qcu_scr_zul_geo_cze_spa_kor_bos_fre_nor_tig_cnt_fin_mao	0.289983148998627	0.743659951635587	0.458956915851071
604	anl_moo_mcd_xho_tsn_afr_tml_bat_aze_ind_dgb_ukr_lat_spa_est_tag_akn_por_dut_hau_scr_aeg_pol_prs_tsw_ita_guj_lda_grk_cze_sid_fbf_ctl_yor_krd_swe_slo_tig_mlt_rom_swt_wly_hin_pan_mnd_jav_azi_swa_qcu_bul_nor_ven_glc_cic_ses_fin_cnt_svk_amh_fre_lit_mao_vie_sun_bam_gam_geo_mly_sod_dyu_hun_igb_amr_tur_kor_ewe_tha_ben_zul_bos_urd_knd_bem_chh_heb_alb_bsq_ger_rus_mol_uzb_arw_jpn_owc_eng	0.199101759904822	0.523825608756925	0.601645955232233
605	anl_kor_rom_zul_ses_est_lat_afr_aze_urd_nor_por_eng_ben_tha_cic_spa_fre_scr_hin_aeg_slo_bam_azi_gam_alb_arw_owc_dgb_wly_bat_mcd_prs_svk_bsq_swt_heb_dyu_knd_bos_amh_mao_grk_swa_tml_igb_mlt_fin_cze_jav_moo_sod_lit_ind_tsw_hau_ita_hun_qcu_sun_pol_fbf_jpn_bul_bem_ven_xho_krd_uzb_vie_chh_cnt_ukr_geo_swe_tig_dut_rus_ctl_mly_mol_tag_glc_yor_ger_ewe_akn_sid_tur_tsn_amr_lda_mnd_pan_guj	0.203473608809106	0.523494251231133	0.601875555127363
606	rus_ger_xho_owc_amh_ind_bem_chh_fin_tha_glc_arw_mnd_pol_bul_ctl_tsn_guj_bsq_sun_aze_jpn_knd_fre_alb_sod_cze_pan_mcd_ses_amr_ven_mol_bam_ukr_est_eng_dgb_bat_scr_heb_tsw_prs_ben_azi_akn_sid_ita_aeg_wly_cnt_mao_qcu_svk_rom_geo_fbf_lit_lda_mlt_uzb_por_tig_moo_swt_swe_hun_lat_grk_anl_cic_yor_slo_spa_swa_bos_igb_vie_jav_hau_tml_urd_krd_tur_kor_mly_afr_dut_nor_gam_hin_dyu_zul_ewe_tag	-0.445002810906983	-1.05049801915697	0.296211310411425
607	uzb_mol_sun_afr_ses_urd_rus_bsq_geo_amr_mcd_amh_krd_yor_gam_mao_por_heb_bos_bul_wly_cnt_swe_mlt_cic_akn_lda_dyu_pan_dut_ewe_hun_alb_scr_hau_sod_bat_spa_kor_ger_prs_tha_xho_swt_grk_mnd_swa_ind_tsw_ctl_zul_aeg_knd_bem_fre_ukr_cze_arw_azi_ben_qcu_hin_svk_jav_sid_chh_slo_tag_igb_fbf_fin_lat_tur_owc_dgb_tsn_ven_moo_glc_eng_lit_guj_anl_ita_rom_bam_tml_nor_vie_est_pol_jpn_aze_mly_tig	0.469783417811635	1.07948839277109	0.283161757898687
608	ind_bam_mnd_bat_sun_ukr_rus_eng_pan_jav_fre_azi_ewe_mly_afr_hin_aeg_spa_alb_dgb_cze_tur_glc_hun_grk_pol_vie_cic_lda_ctl_bul_dyu_chh_lit_aze_swe_rom_hau_bos_moo_dut_ita_anl_bem_sid_por_geo_ger_tha_tig_mlt_arw_svk_scr_tsw_fbf_xho_swt_sod_guj_amr_krd_fin_mcd_cnt_prs_ses_lat_owc_qcu_zul_est_jpn_bsq_swa_heb_yor_slo_uzb_nor_urd_tag_ven_wly_igb_knd_akn_kor_mao_tsn_ben_mol_tml_amh_gam	-0.0358467029241404	-0.0813810313442131	0.935313819615705
609	rom_spa_akn_hun_lat_igb_bem_geo_lit_pol_ger_vie_amh_mlt_guj_ewe_gam_bsq_nor_jpn_ukr_knd_svk_scr_mly_xho_uzb_anl_fre_est_owc_cic_hin_sun_zul_swa_afr_qcu_swt_eng_hau_fbf_tsw_tur_dgb_glc_krd_prs_tha_ses_sod_ben_yor_mnd_bul_fin_kor_ita_tml_jav_urd_tsn_ind_wly_moo_heb_ctl_ven_azi_slo_pan_grk_rus_cnt_chh_mcd_aze_arw_swe_mao_por_dut_alb_amr_cze_bat_bam_aeg_dyu_lda_mol_bos_tig_tag_sid	0.636349658069753	1.46900942845839	0.14520482919757
610	moo_bat_mnd_uzb_cnt_bem_ukr_tur_jav_bsq_dyu_geo_chh_est_tha_krd_mao_bul_bam_guj_ewe_owc_amr_lda_tsn_scr_mly_hin_sod_ita_ctl_jpn_hun_alb_pol_aze_ses_yor_anl_rus_gam_nor_spa_zul_glc_wly_hau_prs_ben_grk_sun_dgb_ger_por_mcd_afr_ind_cic_tag_heb_aeg_tsw_mol_arw_swa_ven_swe_igb_lat_pan_fre_fin_knd_urd_azi_eng_qcu_lit_mlt_slo_kor_akn_swt_xho_bos_fbf_sid_cze_amh_tml_vie_rom_dut_svk_tig	-0.259912130802839	-0.607677783396162	0.544882233269647
611	swa_ger_mly_yor_est_zul_prs_mao_eng_rom_glc_tha_svk_cnt_geo_owc_ind_pol_swe_heb_qcu_ctl_tsn_moo_mcd_dut_nor_grk_wly_aeg_pan_por_bam_azi_bul_vie_arw_urd_lda_ven_bsq_jav_ses_anl_mol_knd_dyu_tur_hin_bos_fin_fre_jpn_ita_aze_hun_bem_slo_xho_guj_sod_kor_akn_scr_ben_alb_krd_chh_dgb_swt_mlt_spa_amr_sun_gam_amh_bat_igb_cic_mnd_rus_ewe_hau_sid_afr_fbf_tsw_tag_ukr_tml_lat_cze_lit_uzb_tig	0.284740617466375	0.751412367570539	0.454301833758311
612	bul_tag_tig_afr_swe_mcd_grk_ctl_por_knd_ben_tsw_geo_prs_slo_arw_cze_tml_sod_eng_ven_ind_nor_ita_xho_est_jpn_owc_anl_gam_moo_mol_ses_igb_amh_mao_pan_fre_scr_swa_bos_svk_krd_dut_bat_fin_pol_guj_uzb_tha_alb_lat_lit_ewe_chh_rus_tsn_swt_cic_wly_bam_zul_ukr_bsq_hau_kor_akn_cnt_jav_bem_dyu_mly_qcu_azi_sun_fbf_ger_amr_urd_lda_rom_glc_mnd_heb_hun_yor_hin_mlt_tur_dgb_aze_vie_aeg_spa_sid	-0.0932906361468756	-0.252032553382547	0.801572044774343
613	prs_arw_dut_spa_swa_vie_chh_guj_tur_tig_uzb_dgb_slo_akn_hin_lda_alb_cnt_ukr_glc_hun_igb_grk_sid_ven_sod_yor_xho_swt_tml_pan_jpn_lat_mnd_est_amh_afr_mlt_tsw_ewe_rom_scr_cic_tsn_nor_owc_zul_tha_aze_moo_fin_bam_krd_mcd_geo_urd_heb_ita_fbf_eng_ben_qcu_bem_kor_bat_bsq_ctl_sun_ses_por_rus_azi_dyu_aeg_ger_cze_knd_jav_swe_gam_amr_hau_ind_wly_pol_lit_anl_mao_svk_bul_fre_tag_mly_mol_bos	-0.12157281332512	-0.2807773987589	0.779504828803205
614	mcd_lit_ita_cnt_jpn_sod_swe_jav_akn_owc_bam_urd_spa_guj_gam_uzb_moo_alb_cze_fbf_scr_tsw_eng_qcu_knd_mlt_arw_mly_xho_yor_geo_ctl_glc_fin_bem_dgb_tig_bul_fre_anl_aze_sun_rom_pol_prs_kor_aeg_cic_est_ben_ewe_mnd_bat_mol_tur_nor_azi_ses_afr_ven_krd_hin_vie_ger_svk_mao_ukr_wly_tml_lat_pan_tsn_sid_tha_hun_bsq_hau_swa_tag_rus_por_lda_heb_ind_amr_igb_amh_slo_dut_swt_grk_dyu_zul_bos_chh	0.879021100780179	2.41656552911928	0.0176198483556061
615	cnt_dgb_cic_ewe_moo_mlt_ind_bul_dyu_sun_afr_swe_ven_aeg_tur_dut_pan_eng_bos_lit_bat_prs_krd_akn_qcu_aze_heb_amh_bsq_tml_rus_amr_geo_bem_arw_cze_ita_zul_xho_jpn_swt_gam_vie_hau_wly_scr_uzb_tsn_ger_glc_est_knd_chh_nor_ctl_pol_mao_mcd_hun_tig_grk_lat_fre_fin_sid_jav_svk_alb_mly_azi_kor_owc_swa_tha_por_ses_tag_ukr_igb_anl_fbf_bam_slo_tsw_rom_sod_hin_ben_guj_mol_yor_mnd_urd_spa_lda	-0.434339234478737	-1.08120658509839	0.282400959142021
616	ukr_ita_akn_mao_tsn_tsw_est_bat_mly_prs_jpn_bul_igb_gam_mnd_arw_bos_slo_rus_uzb_pol_fbf_tha_lat_pan_anl_grk_ctl_urd_cze_aze_owc_scr_fre_rom_xho_mlt_amr_ger_mcd_dyu_azi_tig_kor_ses_sid_chh_mol_wly_aeg_cic_moo_heb_svk_sod_hin_nor_yor_swt_guj_bsq_spa_ben_ind_qcu_krd_alb_swe_lda_sun_afr_tml_swa_tur_zul_ewe_lit_glc_fin_ven_dut_vie_tag_hau_bem_jav_knd_amh_por_geo_hun_dgb_cnt_bam_eng	0.131648085105949	0.317347468313065	0.75169133523459
617	ctl_chh_ind_bat_ven_amr_prs_ewe_mcd_spa_cze_bul_swa_mnd_mao_ses_tsw_bos_alb_dyu_igb_tag_gam_anl_ita_fbf_swe_uzb_svk_geo_yor_hau_rom_nor_dgb_vie_arw_kor_grk_tur_bem_afr_dut_fin_slo_por_qcu_bsq_hun_fre_pol_mly_lda_ger_amh_aeg_scr_hin_sid_pan_lat_glc_lit_bam_urd_mol_jpn_eng_sod_wly_tsn_krd_tml_owc_moo_cic_heb_swt_ukr_zul_knd_tha_est_xho_cnt_ben_guj_tig_azi_jav_akn_rus_mlt_aze_sun	0.643467621039536	1.54923711456173	0.124721165454182
618	owc_bul_fre_ven_rom_pol_ses_yor_bos_urd_amr_swt_hun_tha_azi_xho_anl_glc_dut_slo_grk_mao_alb_qcu_tur_bem_ind_tsn_guj_spa_vie_chh_gam_jpn_lit_heb_hau_cze_aze_prs_ita_scr_cnt_por_mol_tig_krd_ewe_mcd_bat_fin_sod_mlt_wly_bsq_mnd_ctl_aeg_lda_swe_swa_akn_dyu_afr_knd_kor_moo_hin_arw_tml_ben_nor_bam_eng_geo_igb_mly_uzb_zul_sid_dgb_amh_tag_ukr_lat_fbf_rus_cic_sun_pan_est_tsw_svk_ger_jav	0.00800248642147187	0.0183331858912319	0.985412328375369
619	xho_dgb_ger_swe_moo_dyu_afr_bam_ben_fbf_amh_mol_amr_urd_lda_geo_fre_glc_mly_hin_rus_bos_bat_sod_sid_spa_cnt_ind_swa_tsn_sun_tha_mcd_knd_heb_bul_nor_scr_tml_swt_uzb_eng_guj_cze_aze_lat_jav_chh_azi_ita_ses_zul_alb_est_tur_hun_aeg_arw_tsw_prs_ctl_jpn_slo_rom_dut_pol_bsq_tag_kor_krd_mnd_gam_ewe_por_ven_yor_mao_bem_vie_mlt_wly_svk_fin_ukr_anl_akn_tig_owc_qcu_igb_lit_grk_hau_pan_cic	0.0739881222348759	0.190659862173608	0.849207674789742
620	heb_alb_wly_dyu_aze_azi_ctl_urd_mnd_sun_bat_fin_tml_tig_uzb_arw_afr_aeg_fbf_rus_cic_xho_chh_lit_tha_pan_scr_owc_amr_bsq_bam_swa_kor_dgb_sid_ven_ben_qcu_mcd_anl_knd_hau_por_ewe_bul_swe_fre_sod_pol_ind_prs_ses_jav_bem_lda_slo_guj_glc_vie_geo_yor_mol_est_ger_mly_gam_tsn_spa_igb_dut_ukr_akn_amh_mlt_mao_hin_tsw_hun_zul_bos_eng_jpn_nor_svk_tur_cze_ita_krd_tag_grk_cnt_moo_rom_swt_lat	0.249420177566605	0.675675113073503	0.500923628582872
621	hun_ukr_dyu_kor_lat_grk_owc_est_bos_jpn_mol_ben_ind_bam_dut_mao_nor_bat_bul_tur_tig_jav_qcu_gam_urd_arw_aze_moo_fbf_wly_sid_lit_mnd_mly_scr_azi_rom_afr_tag_amr_alb_eng_hin_ita_svk_geo_heb_prs_cic_guj_tsw_ewe_amh_lda_swa_cnt_akn_knd_fre_yor_sod_ven_xho_pan_ctl_anl_tsn_fin_mcd_krd_spa_swt_ses_rus_tha_hau_slo_por_vie_bem_tml_ger_cze_chh_glc_sun_dgb_uzb_aeg_mlt_pol_igb_swe_zul_bsq	0.201085961018642	0.551167048933253	0.582840934392995
622	amh_aze_cnt_arw_tur_svk_kor_fin_sod_guj_bul_bat_yor_bem_gam_vie_lat_ger_fbf_lda_est_prs_mol_ses_urd_cze_tml_hau_mlt_mcd_swe_rus_bam_ven_mly_grk_jav_wly_swa_hun_tha_scr_knd_amr_akn_pol_ewe_ind_geo_tag_qcu_uzb_ben_fre_mao_swt_aeg_alb_pan_hin_chh_dgb_zul_eng_sun_por_afr_krd_mnd_sid_heb_anl_igb_tig_jpn_glc_xho_tsn_azi_cic_slo_dut_nor_dyu_owc_bsq_bos_rom_spa_ita_ukr_tsw_moo_ctl_lit	0.337741611141916	0.794995937272773	0.428640111925692
623	zul_rom_jav_ita_mao_tag_ger_afr_bam_urd_rus_aeg_swt_hau_uzb_kor_fbf_swe_aze_wly_akn_knd_tig_slo_chh_scr_dyu_qcu_arw_tur_tsw_mlt_amh_por_swa_mol_nor_ukr_sun_est_heb_gam_vie_bem_svk_hun_cze_bat_bsq_hin_ewe_owc_fre_lit_tha_igb_mcd_sid_ctl_tml_pol_jpn_sod_dgb_amr_cic_glc_lda_xho_cnt_ben_alb_prs_grk_ses_bul_spa_moo_mly_tsn_dut_geo_fin_guj_pan_lat_bos_eng_krd_anl_azi_yor_ind_mnd_ven	0.321810979020343	0.772854016316912	0.441568610947703
624	gam_tsn_moo_tha_chh_prs_bul_spa_mlt_igb_tsw_svk_mol_cic_fre_bem_ind_akn_swe_slo_heb_hau_por_arw_ven_ben_swa_jav_aeg_zul_afr_lit_krd_ctl_bsq_aze_knd_dyu_urd_eng_tml_geo_amr_sun_glc_lat_hin_swt_fbf_mcd_scr_ewe_dgb_kor_bos_lda_vie_xho_cze_mnd_pan_fin_hun_sod_rom_grk_est_azi_jpn_owc_bat_ita_wly_cnt_tag_tur_alb_dut_ger_bam_pol_ukr_qcu_tig_nor_guj_sid_rus_ses_anl_amh_yor_uzb_mao_mly	-0.455478369843612	-1.15052884579333	0.252875858752843
625	glc_aze_bsq_rus_mlt_sod_chh_tig_aeg_ben_tag_igb_tsn_ukr_owc_lda_sid_mao_vie_gam_afr_ita_heb_bul_jav_rom_ind_tha_tml_bam_anl_eng_geo_moo_prs_hun_amr_hau_fre_urd_fin_scr_swt_ctl_alb_hin_qcu_wly_tsw_swa_yor_por_est_xho_jpn_slo_fbf_dgb_knd_ewe_cic_mcd_arw_mol_lat_mly_lit_cze_zul_svk_pol_grk_azi_nor_guj_sun_kor_bem_bat_swe_dyu_akn_bos_ger_krd_tur_amh_dut_ses_cnt_uzb_mnd_spa_pan_ven	-0.729501812717726	-1.76424757790294	0.0809738417124108
626	wly_ses_lit_dyu_aeg_dut_tha_tig_mlt_grk_anl_igb_sun_tur_est_bsq_mcd_ger_krd_hin_pan_prs_dgb_bam_mao_lat_tsn_azi_heb_uzb_arw_rom_tml_moo_tag_ven_mly_guj_alb_sod_afr_bat_lda_amh_xho_swt_fin_chh_gam_vie_rus_ukr_swe_slo_ewe_jpn_cnt_swa_bos_yor_fbf_fre_hun_amr_knd_cic_pol_cze_urd_qcu_ind_por_aze_nor_glc_bem_ctl_svk_owc_geo_mnd_kor_jav_akn_sid_hau_mol_bul_ita_ben_spa_zul_scr_eng_tsw	-0.395936957110023	-1.01287571686096	0.31374749018799
627	mcd_ctl_swa_arw_slo_dut_prs_aze_cnt_wly_dgb_moo_bat_cic_igb_ind_bul_yor_gam_azi_pan_rus_sod_zul_jpn_eng_bos_fre_geo_afr_tur_mlt_sun_hin_tha_bem_lit_amh_alb_lda_tag_swe_vie_dyu_qcu_tsw_bsq_chh_ben_guj_mao_scr_svk_swt_mol_lat_ita_rom_amr_ewe_mly_nor_mnd_anl_ger_spa_fin_tml_heb_urd_cze_tsn_sid_ukr_bam_akn_tig_jav_krd_owc_ses_grk_uzb_pol_hun_hau_fbf_glc_est_ven_knd_por_kor_aeg_xho	0.0845827727077097	0.202820332577142	0.839718537064056
628	tha_guj_ita_pan_ctl_igb_lda_cze_prs_sid_hun_mol_hin_pol_mcd_mlt_bem_mnd_tsn_jpn_anl_vie_lit_gam_nor_urd_amr_jav_dut_tsw_knd_bos_hau_por_bsq_sod_spa_cnt_geo_tag_tig_bam_grk_swt_aeg_est_qcu_fin_bat_heb_yor_sun_dgb_ind_rus_ewe_eng_krd_fre_zul_tml_ven_mly_kor_wly_slo_mao_lat_cic_akn_xho_ukr_svk_fbf_arw_afr_swa_uzb_rom_tur_ger_swe_aze_ben_bul_amh_ses_scr_dyu_moo_glc_alb_chh_owc_azi	0.332751169155019	0.787652634208584	0.432902823303415
629	guj_pol_urd_pan_amr_est_chh_fre_ctl_tml_rus_tsw_swt_mol_ven_sun_hin_afr_cic_tha_svk_aze_owc_yor_lda_tag_cnt_dgb_ben_moo_knd_swe_por_bul_bam_mlt_ukr_ita_spa_bsq_ger_uzb_bos_igb_slo_glc_anl_mnd_grk_akn_heb_cze_jpn_rom_prs_zul_wly_tsn_geo_swa_aeg_fin_qcu_gam_jav_hun_ses_alb_mcd_vie_hau_krd_lit_bat_dyu_ewe_tig_mao_tur_ind_nor_fbf_arw_eng_azi_lat_bem_sod_kor_sid_mly_amh_xho_dut_scr	-0.125395457991272	-0.328923332967738	0.74295319155567
630	tsw_fin_cze_ita_swa_moo_tur_sun_zul_eng_akn_rom_hau_tag_knd_chh_ukr_aze_ses_spa_ven_jpn_dyu_amh_guj_slo_lat_cic_mao_tha_grk_pan_por_yor_mly_ctl_pol_kor_wly_ger_mcd_arw_tig_bam_mnd_fre_hin_bul_mol_tml_geo_est_fbf_igb_anl_heb_ewe_amr_scr_lit_prs_bem_nor_svk_vie_cnt_jav_dut_owc_mlt_dgb_swt_bsq_urd_hun_lda_xho_bat_krd_bos_swe_alb_tsn_sod_ben_uzb_sid_qcu_rus_azi_glc_gam_ind_afr_aeg	-0.281460039680195	-0.739082608477468	0.46171817220778
631	eng_bos_tur_rom_ctl_glc_sod_moo_akn_scr_sun_bul_arw_nor_grk_dyu_por_jav_igb_afr_fin_tsn_tig_alb_bsq_spa_mlt_knd_aze_geo_cnt_tha_mao_ven_hun_vie_swa_prs_ita_est_cze_amh_yor_kor_chh_tsw_mol_pan_azi_fbf_uzb_ewe_mly_hin_dut_zul_guj_heb_owc_lat_ben_ind_urd_xho_tml_mnd_swe_wly_ukr_fre_lda_amr_gam_aeg_anl_mcd_bem_jpn_dgb_ses_bam_qcu_cic_ger_rus_slo_svk_pol_bat_krd_hau_lit_tag_swt_sid	-0.061548960645617	-0.141536592816117	0.887752201013964
632	tur_sun_heb_amr_ses_xho_ben_krd_vie_prs_ger_hun_dgb_ind_pan_mcd_cze_akn_glc_cic_tml_swe_grk_fre_tsn_guj_svk_tag_mnd_arw_est_moo_mao_ita_por_bos_wly_lit_bat_tig_kor_azi_jpn_chh_fin_scr_mlt_swt_tha_rom_swa_afr_cnt_tsw_bul_yor_ukr_jav_aze_bem_hau_fbf_slo_lda_sod_ewe_aeg_uzb_amh_pol_owc_alb_ven_eng_hin_ctl_qcu_spa_zul_gam_bsq_bam_geo_mly_mol_rus_nor_knd_igb_sid_anl_lat_urd_dut_dyu	0.462990150787951	1.07787755249275	0.283876302757119
633	guj_tha_eng_amh_tsn_knd_arw_sod_aze_bam_pan_cic_krd_zul_amr_jpn_fin_afr_fre_mcd_anl_spa_jav_gam_rom_bsq_tml_lda_hau_mlt_slo_owc_sun_dut_urd_tig_sid_bos_vie_swt_rus_lat_mol_aeg_cnt_grk_chh_ind_ven_geo_mao_lit_ses_tag_bat_swa_scr_ukr_glc_igb_ctl_yor_tur_bem_cze_pol_ben_azi_est_swe_kor_mly_prs_ita_nor_dyu_por_fbf_akn_ewe_hin_wly_hun_bul_uzb_svk_xho_dgb_tsw_heb_qcu_ger_moo_alb_mnd	-0.052966291040739	-0.126624122846702	0.899511267562245
634	ses_rus_eng_nor_mcd_swt_est_lda_anl_aeg_ind_bul_urd_grk_slo_moo_zul_heb_mly_ukr_hau_sid_mlt_sun_mao_rom_alb_gam_knd_mnd_qcu_yor_hun_azi_owc_por_vie_scr_sod_akn_bos_igb_swe_prs_bat_aze_arw_swa_fbf_ctl_tag_svk_uzb_bam_chh_tur_cnt_lat_lit_tig_pol_wly_ven_mol_xho_bsq_glc_tsw_cze_afr_ita_amr_hin_dyu_krd_ben_ger_pan_amh_kor_jpn_geo_tha_fre_tml_fin_spa_tsn_bem_cic_guj_jav_dgb_dut_ewe	0.25497151366551	0.649530873300561	0.517596350718293
635	anl_rom_heb_mnd_uzb_aeg_tsn_cnt_rus_hun_ven_scr_ben_qcu_zul_dyu_svk_ctl_igb_tag_gam_bul_hau_fre_ind_sid_bsq_yor_cic_alb_dut_wly_mlt_hin_moo_bos_ses_aze_krd_sun_pol_cze_owc_azi_ewe_ukr_eng_swt_amh_por_vie_tsw_tur_spa_guj_amr_grk_kor_mol_mly_swa_bem_bat_fbf_urd_ger_afr_swe_fin_geo_bam_dgb_pan_akn_tml_prs_knd_xho_lit_slo_lat_jav_sod_chh_lda_glc_mcd_est_arw_mao_nor_tig_jpn_ita_tha	0.0776702899973733	0.206018593932619	0.837226715805061
636	pol_tur_mly_gam_qcu_slo_guj_ind_swe_swa_knd_spa_arw_geo_tsw_rom_sun_scr_mao_ita_moo_mcd_tsn_afr_tml_hau_alb_cic_jav_ewe_bat_yor_tag_ben_lda_tha_urd_sod_heb_zul_kor_bos_sid_fbf_svk_ger_fin_fre_bam_dyu_aze_cnt_ses_tig_vie_aeg_jpn_wly_amr_mlt_lit_pan_bsq_dut_por_xho_eng_uzb_bem_grk_akn_glc_prs_cze_chh_azi_hin_mnd_nor_swt_rus_ctl_owc_amh_krd_ukr_est_hun_mol_ven_dgb_anl_bul_lat_igb	-0.0783277504222012	-0.18581091845541	0.852997716772331
637	lat_swa_ven_amr_heb_slo_rus_amh_tur_azi_sod_tha_bam_ses_fin_guj_jav_knd_spa_qcu_pan_est_ind_geo_yor_bos_mlt_tig_krd_aeg_mcd_moo_sun_ger_kor_dut_bul_mly_vie_pol_jpn_cnt_igb_ewe_grk_gam_scr_ben_glc_tsw_arw_ita_fbf_swt_tsn_ukr_swe_svk_zul_anl_por_owc_mao_akn_xho_urd_fre_bem_bsq_sid_chh_tag_lit_nor_prs_dgb_bat_wly_aze_alb_rom_eng_lda_hun_cic_afr_dyu_tml_ctl_hau_mnd_mol_hin_uzb_cze	0.154798873390691	0.381466062726509	0.703727593868482
638	gam_ger_lit_urd_mcd_mlt_hun_moo_chh_sid_cic_hau_ind_sun_bam_owc_ben_lda_rus_igb_amr_lat_bul_zul_spa_por_dyu_slo_tig_mao_amh_ewe_swe_yor_bos_fbf_cze_dgb_aeg_mnd_xho_mly_guj_hin_tur_tag_ita_ctl_prs_wly_ukr_glc_tml_qcu_knd_fin_bsq_fre_kor_pol_jav_bem_mol_tsn_swt_aze_pan_anl_bat_scr_rom_uzb_vie_krd_afr_geo_dut_eng_azi_swa_ven_heb_tsw_alb_ses_arw_est_sod_grk_jpn_nor_akn_tha_cnt_svk	-0.157199662070863	-0.370246726765938	0.712040550754244
639	aeg_urd_bam_prs_mnd_rom_heb_qcu_nor_knd_cnt_mol_ind_amr_jpn_ben_grk_fin_swt_fbf_lit_mao_spa_ger_guj_zul_tig_wly_ctl_hin_alb_akn_ewe_ses_arw_svk_sun_gam_xho_tsn_yor_mcd_ita_sod_owc_anl_hun_sid_glc_geo_bem_swa_bat_uzb_krd_ukr_por_chh_pan_fre_mly_mlt_eng_azi_bos_tsw_tml_swe_bul_moo_rus_dgb_cze_afr_ven_lda_tha_dut_jav_vie_lat_tag_aze_tur_amh_slo_scr_hau_est_cic_igb_kor_dyu_bsq_pol	0.225833823514844	0.513019936503632	0.609153871958014
640	lat_nor_est_tha_alb_wly_swe_hin_igb_mao_uzb_jav_hun_svk_dyu_spa_tig_ses_mcd_dgb_cze_ind_geo_mlt_cnt_mol_zul_ewe_grk_bsq_tur_amr_yor_lda_dut_prs_slo_tml_fbf_ukr_guj_knd_ven_fin_urd_fre_vie_tsn_akn_afr_cic_chh_kor_owc_bat_heb_pan_jpn_tag_bos_amh_azi_gam_rom_aeg_lit_swa_sun_hau_krd_tsw_bam_mly_glc_moo_mnd_swt_qcu_sid_ita_xho_por_rus_eng_sod_pol_ctl_bem_aze_bul_arw_scr_ger_anl_ben	-0.0863182484385851	-0.205370208278258	0.837731751176959
641	slo_tha_arw_ewe_uzb_sod_spa_pol_fin_grk_mol_bam_scr_zul_ita_sun_mnd_dut_tur_qcu_wly_cic_dgb_nor_akn_swa_bul_heb_aeg_hau_geo_bat_aze_lit_tsw_mcd_ukr_vie_fbf_hin_swt_tag_anl_cze_kor_bos_glc_rus_urd_ven_ind_lda_jav_jpn_tig_mly_ctl_yor_rom_chh_swe_prs_dyu_eng_amr_tml_krd_azi_mao_afr_bem_mlt_est_gam_hun_xho_tsn_svk_knd_igb_owc_sid_bsq_amh_cnt_ses_lat_fre_pan_ger_guj_ben_moo_por_alb	-0.207002427721971	-0.493301498722557	0.622962449069728
642	bam_ind_bat_dyu_xho_est_hau_urd_moo_eng_tag_tsn_rus_glc_svk_mly_slo_grk_swa_gam_cze_owc_prs_knd_mnd_qcu_heb_sod_uzb_tsw_zul_hun_tig_lda_scr_alb_chh_azi_kor_mao_swt_akn_ben_amh_swe_fbf_aeg_vie_rom_bul_geo_wly_cnt_por_mcd_bem_fre_aze_jpn_anl_hin_amr_ita_jav_tur_ukr_nor_mlt_pan_fin_cic_mol_ses_lit_krd_ewe_sun_yor_ctl_pol_dgb_bsq_igb_dut_lat_bos_tml_afr_spa_sid_tha_arw_ven_guj_ger	-0.0900414279361267	-0.219935771741455	0.826403226289661
643	eng_zul_anl_swa_grk_ben_afr_scr_bsq_guj_est_geo_tha_xho_mol_pan_vie_alb_moo_ger_cnt_mly_spa_lda_bul_mlt_mao_urd_owc_bat_bem_ses_kor_prs_tsn_hau_cze_chh_ukr_mcd_nor_sid_slo_svk_amr_por_tig_bos_mnd_tsw_dut_fre_akn_ven_swe_heb_sod_jpn_pol_hin_aze_qcu_tag_glc_ita_dyu_jav_fin_ind_ctl_swt_hun_fbf_arw_dgb_wly_igb_amh_yor_gam_lit_bam_lat_cic_rom_tur_knd_azi_sun_uzb_aeg_ewe_tml_krd_rus	-0.0950020055678684	-0.250455687014806	0.80278744039649
644	jpn_ben_tur_ses_swa_amr_tha_hin_lit_akn_geo_mlt_tag_ita_spa_amh_zul_qcu_bsq_knd_gam_cic_fre_aeg_pan_uzb_sod_bos_dyu_bat_lda_swt_tml_scr_heb_hun_arw_ctl_tig_afr_vie_owc_ger_kor_mly_ven_tsw_lat_tsn_cnt_eng_sid_slo_hau_est_bem_por_mol_cze_bam_grk_urd_nor_ewe_azi_sun_jav_svk_rom_krd_ind_anl_mcd_alb_aze_fbf_dut_chh_fin_igb_swe_dgb_glc_bul_ukr_moo_wly_yor_rus_prs_mnd_mao_xho_pol_guj	0.229313988123636	0.518757886503436	0.605161793299333
645	pan_qcu_gam_scr_rus_alb_mlt_wly_pol_sun_amh_ind_azi_dgb_tsn_ctl_fbf_chh_afr_aze_xho_eng_ita_tml_anl_cze_kor_bem_jpn_tsw_bul_fin_swa_krd_ven_arw_lat_est_ewe_fre_nor_bsq_uzb_bos_sid_hin_amr_akn_lit_zul_tha_mol_hun_glc_moo_jav_spa_prs_hau_rom_sod_grk_mao_swt_swe_bat_aeg_ben_mly_cic_ger_dyu_bam_owc_heb_yor_svk_urd_cnt_geo_vie_tag_igb_tur_mcd_knd_guj_dut_ses_slo_mnd_lda_tig_ukr_por	0.337377541979595	0.770330470551381	0.44305636290791
646	gam_amh_por_ita_tha_anl_sod_kor_rus_tur_ind_sun_arw_swe_lit_mol_glc_igb_urd_afr_cnt_tml_zul_mlt_fre_cze_qcu_ctl_mnd_guj_tig_lat_slo_rom_pan_geo_ven_heb_bsq_cic_aze_bat_svk_ses_alb_aeg_amr_ewe_bul_est_jav_mly_mao_prs_xho_tsn_mcd_ger_ukr_dgb_jpn_fin_bam_ben_dut_bem_hun_lda_sid_nor_vie_krd_bos_chh_akn_azi_grk_moo_yor_uzb_owc_spa_tag_hin_dyu_tsw_scr_knd_swa_hau_wly_pol_eng_fbf_swt	-0.39796380646149	-1.04808877682971	0.297313912676779
647	arw_nor_ger_bem_hau_sid_tag_eng_ind_cic_sod_rus_por_lat_amh_geo_aze_scr_tml_mol_yor_cze_ukr_kor_amr_spa_pol_svk_bat_fre_mly_slo_hin_xho_igb_bam_fin_swa_qcu_afr_chh_tig_tur_anl_mnd_moo_jpn_grk_bul_sun_bos_tha_gam_aeg_swt_akn_est_urd_mao_krd_ita_azi_rom_heb_dut_knd_cnt_bsq_tsn_pan_zul_hun_owc_lda_ctl_ses_dyu_jav_uzb_ben_lit_prs_glc_wly_tsw_vie_swe_alb_mcd_fbf_ven_mlt_dgb_guj_ewe	0.00291119555054414	0.0067882313647019	0.994598356842567
648	por_jav_geo_ven_cic_wly_mly_moo_slo_mol_lit_urd_grk_sod_hau_knd_tha_kor_ewe_ukr_alb_rom_tsw_bos_arw_jpn_eng_tur_hin_mlt_igb_bsq_cze_amr_yor_spa_rus_est_bem_ger_fre_hun_zul_ita_ses_pan_scr_azi_qcu_lda_dut_swe_swt_vie_swa_akn_lat_bul_anl_gam_afr_mao_xho_dyu_amh_uzb_tml_ind_nor_fbf_heb_aeg_bat_owc_dgb_tag_mnd_sid_guj_sun_ctl_cnt_ben_aze_tsn_bam_pol_chh_prs_mcd_krd_tig_glc_fin_svk	0.439949380029949	1.00737463344076	0.316368636423301
649	hun_dgb_grk_xho_cnt_est_nor_ben_wly_igb_lit_krd_heb_fre_chh_mcd_cze_qcu_cic_gam_prs_ukr_anl_tha_por_ita_bat_pol_alb_bsq_bam_kor_tur_urd_ven_uzb_amr_geo_eng_rus_fin_fbf_slo_hau_ses_hin_mlt_guj_lda_svk_sid_ctl_lat_jpn_rom_swe_mnd_knd_swt_owc_pan_moo_swa_yor_afr_aeg_ewe_sod_scr_sun_bul_tsn_mao_azi_glc_aze_tml_bem_zul_spa_amh_akn_ger_dyu_bos_tsw_dut_tig_mly_vie_jav_ind_tag_arw_mol	0.0348618902465349	0.0913729835014971	0.927392752888419
650	ben_eng_fbf_bat_tml_aze_hau_glc_bem_kor_spa_bul_svk_swe_lda_tha_cic_tur_hun_ukr_pan_dgb_bos_por_sid_est_jpn_heb_vie_zul_lat_tsn_swa_bsq_anl_cze_dut_sod_amr_ctl_mao_fre_swt_krd_pol_owc_qcu_dyu_ger_tig_aeg_rus_amh_tsw_uzb_sun_igb_ven_mlt_hin_arw_nor_lit_xho_mol_fin_ewe_ses_yor_akn_mly_mcd_wly_grk_moo_cnt_jav_ind_guj_mnd_alb_gam_knd_rom_geo_azi_tag_afr_bam_chh_ita_slo_scr_prs_urd	-0.528132235870677	-1.36693427936458	0.174941144247
651	bam_ven_spa_lit_sod_rus_ita_tsw_tml_ctl_lda_eng_jpn_qcu_akn_amr_mao_gam_scr_geo_jav_igb_pol_ger_hin_mlt_bul_fin_mol_amh_wly_tha_swt_cnt_mnd_hun_fre_anl_cic_nor_grk_uzb_chh_lat_ukr_ind_bat_yor_azi_prs_cze_bsq_krd_mcd_ewe_kor_guj_fbf_tsn_dyu_tig_owc_pan_sid_bem_zul_xho_est_bos_slo_por_svk_sun_dut_vie_glc_afr_aeg_swa_mly_urd_ben_alb_ses_moo_hau_rom_dgb_arw_aze_swe_heb_tur_tag_knd	-0.766252900941371	-1.76719616314658	0.0804757478695428
652	guj_hin_pol_mol_heb_fre_tag_hun_knd_lat_eng_uzb_akn_dgb_aze_moo_bsq_tha_pan_tur_vie_swt_geo_owc_cic_ger_glc_fin_sod_tig_chh_bem_hau_ukr_ind_kor_rus_est_anl_mnd_ven_alb_mlt_spa_xho_ctl_mly_azi_sid_amr_mcd_afr_jav_bul_dut_svk_tsw_fbf_lda_dyu_cze_ewe_scr_urd_aeg_bat_bos_qcu_cnt_yor_sun_lit_mao_wly_igb_jpn_tsn_slo_swe_rom_krd_zul_gam_prs_amh_swa_bam_arw_nor_ben_ita_ses_tml_grk_por	-0.175494163452159	-0.464575508676522	0.64332128027417
653	amh_qcu_knd_aeg_fin_lit_ger_nor_lda_mnd_chh_bsq_tsn_alb_vie_ita_geo_mol_lat_tur_guj_igb_bos_aze_tag_tml_zul_swa_yor_bat_tsw_hun_moo_spa_swe_urd_tig_ses_dut_afr_ctl_mao_ewe_pan_dgb_ven_krd_eng_rom_glc_mcd_slo_gam_bam_hau_ukr_anl_hin_heb_dyu_wly_prs_cic_mly_por_mlt_azi_ind_sid_uzb_xho_cze_fbf_rus_jav_arw_swt_sun_ben_sod_pol_cnt_scr_akn_amr_kor_grk_owc_jpn_est_tha_bem_fre_bul_svk	-0.652745670852312	-1.69891423368709	0.0926784073358047
654	mao_ger_igb_tsw_gam_eng_por_mlt_mcd_swt_slo_bam_afr_cze_bat_heb_grk_tsn_amh_est_guj_tml_sod_aze_ita_dut_pol_zul_jpn_nor_sid_sun_tig_tha_wly_svk_hun_dyu_lat_glc_fin_scr_mol_lda_lit_vie_akn_yor_pan_urd_bem_ben_ctl_knd_cnt_ind_hin_chh_ses_fre_rom_bos_tag_dgb_moo_owc_geo_tur_ven_arw_azi_aeg_ewe_hau_jav_swe_mnd_cic_xho_fbf_spa_prs_qcu_amr_alb_swa_anl_bul_bsq_mly_kor_krd_ukr_rus_uzb	-0.370330665256966	-0.894150039349669	0.373549807204851
655	moo_tha_scr_bat_ses_ven_jpn_mao_igb_pol_tag_sun_bam_wly_cze_xho_cic_cnt_fin_rom_pan_jav_lit_arw_bsq_tur_ewe_lat_chh_fre_spa_ger_mly_sid_guj_geo_ind_vie_knd_akn_bos_tsn_svk_krd_lda_amh_hun_swt_qcu_glc_yor_heb_bul_dyu_aeg_grk_mnd_azi_nor_tml_hin_ukr_urd_zul_hau_por_gam_aze_kor_amr_tig_mcd_ctl_tsw_dgb_eng_rus_dut_sod_est_prs_mol_slo_swa_afr_anl_mlt_bem_ita_fbf_alb_owc_uzb_swe_ben	NA	NA	NA
656	cnt_knd_mlt_tsw_ewe_est_qcu_fin_alb_afr_moo_zul_bat_hun_tur_bsq_pol_ben_tsn_mly_bos_lit_ctl_eng_mcd_ven_kor_ses_scr_slo_mao_igb_akn_ita_mnd_lat_aeg_yor_tha_owc_ukr_bem_azi_heb_swt_hin_anl_ger_guj_vie_tig_hau_pan_fre_wly_cze_dut_swa_lda_tag_xho_urd_amh_glc_gam_sun_amr_bul_jav_geo_dyu_swe_ind_dgb_nor_sod_krd_arw_bam_sid_rus_prs_svk_rom_fbf_grk_cic_uzb_chh_por_jpn_mol_aze_spa_tml	0.219748693111949	0.540198107866871	0.590351715844786
657	ita_aze_bem_kor_jav_vie_eng_mlt_lda_dgb_swa_chh_rus_cic_amh_scr_hin_por_moo_lit_bos_swt_ben_mcd_azi_bsq_prs_svk_pol_tsw_qcu_owc_dut_alb_yor_spa_ven_tig_slo_ger_fbf_akn_bul_mao_dyu_pan_ewe_heb_ctl_tha_jpn_lat_ind_cze_sid_arw_gam_hun_aeg_ses_sod_xho_mol_swe_nor_bat_anl_cnt_guj_knd_amr_krd_sun_est_rom_afr_fin_mly_uzb_igb_geo_zul_tur_hau_bam_tsn_wly_mnd_fre_tml_ukr_glc_grk_urd_tag	-0.0806592136683737	-0.177527680405855	0.859480016540694
658	tur_por_tig_urd_amr_ses_fbf_qcu_chh_mcd_mlt_mnd_jpn_tsw_swt_nor_mao_ven_glc_cnt_alb_tha_hau_est_svk_ctl_prs_slo_cze_ita_lat_bam_swe_grk_rus_aze_akn_kor_jav_pol_vie_ewe_moo_ind_yor_swa_owc_azi_mol_hun_tml_lda_heb_bos_knd_rom_cic_igb_bul_aeg_lit_wly_xho_ger_geo_gam_sun_dyu_mly_bat_uzb_tag_bsq_fre_tsn_amh_fin_ben_arw_scr_guj_bem_pan_afr_anl_ukr_dgb_sid_hin_spa_zul_sod_krd_dut_eng	0.305402927770003	0.788276336424758	0.43253980464446
659	jav_nor_bsq_lda_uzb_moo_bem_urd_fre_swe_por_ukr_mlt_grk_eng_slo_zul_ben_hau_heb_bul_mcd_pol_alb_dyu_lat_krd_amr_yor_tag_bat_xho_jpn_amh_qcu_tur_prs_kor_ger_sod_ven_est_ita_mol_tml_chh_bos_knd_akn_anl_tha_rus_swa_cnt_dut_tsw_svk_mly_hin_tsn_spa_ewe_ctl_aeg_azi_geo_ses_dgb_fin_hun_sid_wly_mnd_swt_tig_sun_ind_pan_rom_vie_lit_aze_bam_fbf_owc_cze_mao_gam_arw_guj_afr_igb_glc_cic_scr	-0.237973397094462	-0.623389240012512	0.534554677839696
660	sod_afr_lda_urd_fin_arw_qcu_tsw_aeg_hun_azi_alb_tag_krd_scr_ctl_rus_nor_svk_por_dyu_kor_pol_mol_spa_bos_bsq_akn_rom_mcd_xho_dut_cze_knd_tig_vie_amh_ger_est_yor_eng_ind_prs_bam_tur_jav_amr_mnd_hin_lat_bat_ven_glc_aze_sid_wly_bul_swa_fbf_sun_ukr_slo_ses_lit_igb_owc_guj_ita_swe_grk_mlt_tha_tsn_cnt_moo_chh_jpn_mao_heb_zul_bem_geo_ewe_ben_fre_uzb_anl_mly_cic_hau_tml_dgb_swt_gam_pan	-0.577208065575566	-1.54125140739629	0.126651476856337
661	krd_bam_spa_cnt_pol_jpn_ewe_hau_mlt_ben_swa_ven_est_ses_sod_hun_ukr_mao_mnd_xho_nor_gam_rom_cze_wly_dgb_vie_lit_akn_bos_yor_pan_urd_swe_heb_chh_arw_fbf_eng_cic_aeg_tag_azi_amr_por_kor_tig_scr_guj_tml_svk_aze_dyu_uzb_qcu_zul_bat_swt_tur_lat_mcd_bul_sid_fin_knd_anl_hin_fre_ita_lda_tha_tsn_ind_geo_ger_tsw_prs_slo_rus_mol_grk_sun_dut_amh_glc_ctl_afr_jav_mly_owc_igb_bem_moo_bsq_alb	0.135313802116973	0.348598769587347	0.72817848945942
662	gam_anl_nor_guj_moo_krd_rus_knd_ukr_swe_uzb_vie_alb_ita_bos_tsn_qcu_mnd_ven_tag_igb_lit_heb_ses_geo_scr_lda_azi_fbf_zul_bem_fin_lat_wly_hun_glc_bul_pol_aze_akn_dgb_prs_sun_bsq_afr_owc_ind_amh_cze_pan_aeg_sid_mcd_ewe_kor_jpn_mlt_cnt_yor_fre_sod_urd_grk_hin_dut_hau_mao_slo_spa_mly_arw_xho_swa_tur_mol_bam_amr_swt_chh_ctl_rom_tsw_jav_cic_est_ben_dyu_eng_tig_svk_tha_tml_por_bat_ger	-0.277398464902888	-0.7481096363658	0.456281705789529
663	hun_ewe_bul_cnt_sod_rom_tig_cze_ita_urd_lda_mly_ukr_yor_grk_jpn_pol_uzb_bsq_dut_lat_owc_glc_vie_sid_swt_mcd_afr_ger_tur_svk_knd_krd_alb_swa_sun_zul_dgb_fin_nor_hin_por_spa_gam_kor_amr_bos_igb_amh_wly_pan_mlt_aze_mao_bat_hau_ben_ctl_tml_aeg_prs_mol_cic_geo_akn_anl_arw_ven_lit_rus_ses_guj_eng_azi_moo_fre_slo_tha_bem_tsn_chh_tsw_jav_scr_fbf_mnd_heb_xho_ind_swe_tag_qcu_bam_dyu_est	0.149373251127434	0.383205805263156	0.702441719084486
664	guj_afr_pan_mao_ind_akn_arw_hin_uzb_est_swt_bsq_vie_ctl_kor_igb_swe_dut_wly_bos_aze_jpn_fin_urd_mlt_ukr_qcu_tml_eng_tur_rus_mly_scr_pol_hun_xho_knd_aeg_cic_ven_fbf_zul_dgb_azi_bam_anl_chh_prs_tag_svk_tig_geo_grk_krd_amr_owc_lat_amh_sun_cze_tsn_bem_tsw_swa_cnt_gam_glc_dyu_slo_ses_mcd_lit_rom_por_jav_mol_moo_ewe_bat_yor_ita_alb_tha_ben_bul_mnd_heb_sid_spa_hau_lda_fre_nor_sod_ger	0.0832106909521337	0.185956307146404	0.852884027115601
665	gam_xho_glc_alb_guj_ukr_geo_ven_grk_swe_tsw_lat_cic_swt_tha_svk_tag_ewe_anl_bat_lda_aeg_slo_pol_azi_cze_tsn_spa_bsq_ind_mol_tig_tml_sid_hun_eng_jpn_prs_mcd_hau_mao_akn_amr_fre_moo_uzb_chh_aze_swa_afr_bul_igb_amh_owc_yor_sun_hin_jav_ctl_qcu_est_mnd_ita_pan_vie_kor_urd_fin_knd_rom_por_krd_heb_bam_nor_arw_sod_dgb_bem_fbf_dut_tur_ben_mly_dyu_lit_cnt_ses_ger_mlt_rus_bos_scr_wly_zul	-0.631251503109553	-1.52228673235385	0.131330348524974
666	cze_xho_alb_gam_eng_geo_ewe_yor_rom_sun_aeg_cnt_tml_nor_swt_anl_kor_ukr_spa_ita_lda_ind_afr_chh_vie_ctl_est_moo_sid_mao_bos_lat_ben_aze_mly_owc_hin_hun_jpn_tsn_rus_svk_pol_amh_glc_heb_ses_mlt_prs_dyu_lit_tsw_hau_azi_amr_por_fbf_mcd_wly_swe_tur_bam_akn_sod_fin_urd_arw_bem_tag_dgb_slo_mnd_ger_tig_bul_scr_tha_jav_swa_ven_mol_knd_uzb_cic_bsq_qcu_krd_pan_dut_zul_guj_fre_grk_bat_igb	-0.489257588239996	-1.10992056331023	0.269894936069135
667	lda_tha_zul_dyu_uzb_owc_alb_eng_tag_dgb_moo_tsw_nor_scr_slo_sid_ven_jav_fbf_wly_sod_hun_ctl_bul_azi_akn_pan_mol_knd_prs_lat_mly_tur_swa_anl_kor_swe_cze_gam_por_jpn_mcd_krd_swt_ita_ben_lit_grk_yor_tsn_ind_guj_spa_geo_urd_tig_dut_bos_bsq_cic_pol_amr_vie_mao_mlt_cnt_chh_sun_bem_glc_ewe_xho_rus_fre_tml_svk_aeg_rom_fin_qcu_ses_aze_igb_heb_ukr_mnd_bat_afr_est_arw_bam_hin_hau_amh_ger	0.110102826691082	0.283355047365022	0.777534487803909
668	fin_bat_tsw_aeg_heb_est_tig_wly_ses_sid_dyu_xho_hun_ukr_eng_bos_ger_ita_cze_tml_tag_dgb_jpn_mlt_fre_nor_arw_geo_bam_ven_pol_swe_spa_uzb_krd_slo_scr_urd_rus_mol_amr_alb_jav_cic_dut_hau_rom_ind_bul_sod_swt_afr_knd_prs_bem_por_tsn_mly_aze_guj_sun_gam_amh_qcu_grk_lda_moo_ctl_chh_kor_vie_cnt_mcd_igb_glc_anl_zul_mao_bsq_swa_mnd_hin_azi_akn_tha_yor_lit_owc_lat_ewe_tur_svk_pan_ben_fbf	-0.0332824063591042	-0.0781542219577602	0.937873284989583
669	slo_mly_fre_ger_igb_ctl_cic_dyu_mlt_ven_rom_mao_gam_sod_aeg_mol_chh_cnt_hau_knd_krd_swa_mcd_aze_ind_sun_tsn_jav_tml_glc_bat_amr_uzb_spa_yor_dut_scr_kor_tur_pan_est_alb_urd_rus_ben_swt_zul_svk_mnd_moo_lda_prs_tsw_hun_ita_bam_afr_nor_fin_vie_tha_bem_heb_xho_ewe_azi_owc_lit_fbf_tag_bsq_geo_akn_cze_eng_ses_swe_wly_amh_grk_sid_hin_ukr_anl_arw_qcu_pol_guj_bos_por_bul_tig_jpn_lat_dgb	-0.016741392138957	-0.0419448729585685	0.966632566155577
670	eng_spa_afr_scr_svk_bsq_rus_geo_mlt_heb_ses_mol_cnt_ven_est_tsw_dut_mnd_tur_tag_ben_cze_ctl_cic_azi_chh_swt_grk_ukr_ewe_tha_uzb_amh_lat_nor_ita_dyu_glc_sun_amr_gam_fin_hau_akn_mcd_ger_tsn_mly_bul_swe_moo_aeg_vie_xho_mao_slo_pan_tml_lda_pol_rom_lit_fre_alb_wly_knd_hun_krd_qcu_sid_arw_ind_hin_urd_owc_fbf_jav_por_kor_anl_zul_yor_tig_bat_bam_prs_swa_dgb_aze_igb_bos_bem_guj_jpn_sod	0.446438497872996	1.03953143374918	0.301252742083897
671	nor_aze_gam_tsw_glc_ita_ger_pan_mcd_knd_mnd_owc_fre_svk_swa_yor_anl_sid_bul_dgb_geo_slo_azi_guj_alb_bam_zul_jpn_bem_bos_rom_wly_arw_urd_uzb_ukr_ctl_fbf_jav_hau_tha_qcu_por_amh_amr_cnt_ewe_sun_swt_grk_tml_moo_afr_tag_cze_lda_cic_mlt_bsq_fin_tsn_dyu_ben_tig_aeg_prs_est_spa_pol_hin_sod_akn_swe_bat_hun_chh_scr_kor_lat_vie_mol_mao_ses_tur_dut_igb_xho_ind_rus_ven_mly_eng_heb_krd_lit	0.158040991087972	0.354498890294322	0.723767602525369
672	guj_uzb_spa_lda_anl_ctl_grk_ind_eng_por_swt_tsw_svk_tha_tml_krd_bam_aeg_nor_tsn_yor_swa_tur_gam_fin_bos_urd_zul_bsq_amr_hin_kor_lat_jpn_alb_tig_ukr_pol_cic_qcu_jav_afr_rus_prs_ewe_scr_knd_sid_mcd_fre_sun_lit_hun_azi_cze_slo_sod_ben_dut_tag_xho_ita_mao_dgb_rom_ger_mlt_bul_aze_arw_moo_pan_owc_mly_bat_est_akn_wly_vie_cnt_mol_fbf_ses_amh_igb_mnd_chh_bem_heb_dyu_swe_glc_hau_geo_ven	0.0328959055668618	0.0789592097092425	0.93723471651785
673	anl_fbf_ukr_grk_ses_wly_swa_mnd_mly_est_sod_lda_svk_cze_amr_pol_krd_uzb_jav_por_owc_ben_rom_hin_aeg_mao_mcd_gam_xho_aze_bam_afr_bem_pan_cic_tml_glc_spa_sid_chh_amh_prs_sun_knd_tag_ven_heb_yor_ewe_akn_azi_bsq_tsn_slo_igb_hun_tha_dgb_tur_dut_bos_bul_jpn_lat_guj_ita_ind_moo_ctl_geo_rus_arw_ger_urd_zul_fre_eng_swe_cnt_dyu_tig_mlt_vie_kor_mol_scr_lit_nor_swt_bat_fin_hau_qcu_alb_tsw	0.43727351166202	1.1227590933712	0.264430022888647
674	scr_ben_cze_tha_owc_sod_qcu_zul_mnd_tml_jav_lat_swa_pol_tsn_chh_grk_hin_ven_rus_jpn_anl_xho_mly_swt_bam_ses_eng_lit_dut_guj_gam_fre_mlt_bul_hau_ita_ukr_spa_fin_pan_vie_dyu_krd_aeg_ind_aze_heb_est_amr_tsw_swe_kor_bem_tur_uzb_azi_mao_alb_urd_ger_cnt_afr_nor_tig_bos_mcd_igb_por_prs_moo_hun_ewe_akn_rom_tag_bat_ctl_glc_arw_lda_amh_bsq_mol_wly_geo_cic_slo_knd_sun_sid_yor_svk_dgb_fbf	-0.239582391434361	-0.521218546423466	0.603453490081497
675	sid_sod_ben_rom_hin_aze_glc_pan_tml_nor_ctl_aeg_krd_alb_mly_hun_bul_grk_xho_akn_guj_hau_svk_uzb_chh_cze_por_slo_heb_swa_amh_ewe_ses_tsn_cic_swt_tur_moo_fbf_tha_tag_vie_jav_jpn_ger_geo_scr_anl_mol_eng_prs_mao_rus_fin_dut_wly_ukr_ita_bsq_dyu_arw_mcd_tig_afr_mlt_spa_bos_bem_fre_est_bat_cnt_amr_kor_bam_urd_azi_ven_mnd_gam_yor_ind_lit_qcu_sun_igb_pol_swe_lat_lda_tsw_zul_knd_dgb_owc	-0.271081145250623	-0.652288589277548	0.51582403006343
676	swe_dgb_ind_jav_xho_alb_bsq_urd_chh_rus_swt_heb_mly_ukr_mcd_mol_zul_dyu_wly_bem_geo_cic_aze_azi_lda_spa_tha_tur_bul_slo_pan_fbf_fin_afr_tsn_kor_hau_tig_vie_ven_arw_est_mao_sid_cze_guj_pol_moo_eng_ger_mnd_owc_uzb_krd_prs_amr_amh_knd_tsw_qcu_ewe_lit_mlt_bam_gam_sod_yor_glc_aeg_grk_tml_bat_sun_bos_nor_scr_akn_rom_ctl_fre_swa_anl_jpn_tag_ses_dut_hin_lat_svk_igb_hun_por_cnt_ita_ben	-0.272106700597563	-0.65771412391429	0.512346525763578
677	qcu_ger_fbf_mlt_ita_tag_swt_knd_svk_dgb_bem_slo_heb_lat_ctl_pol_rom_igb_mnd_tur_aze_azi_hun_bat_ind_mol_bul_hin_fin_nor_chh_dyu_est_mao_tig_pan_amh_cic_yor_afr_grk_cze_cnt_rus_mly_anl_moo_tha_bam_uzb_owc_sod_bos_eng_ben_urd_tsw_spa_zul_gam_ukr_glc_arw_jav_amr_tml_wly_sid_geo_dut_hau_jpn_guj_tsn_akn_krd_prs_swe_por_fre_ses_sun_aeg_ven_lit_scr_alb_mcd_vie_lda_ewe_bsq_kor_xho_swa	-0.408056311085828	-0.950855401774446	0.344142393847688
678	gam_guj_dut_pol_rom_aze_svk_owc_scr_bsq_hau_zul_tig_ses_uzb_hin_ukr_bam_ita_swe_xho_anl_bat_ctl_sun_mnd_moo_cnt_ind_afr_hun_tha_arw_tsn_swa_amr_jav_knd_tur_aeg_ben_chh_krd_dyu_ewe_bul_prs_ger_est_sid_tml_lda_lat_amh_mlt_yor_bos_mol_mly_fre_cze_mao_alb_fbf_heb_rus_kor_wly_slo_ven_tag_nor_tsw_geo_eng_azi_swt_fin_urd_cic_glc_por_lit_pan_sod_dgb_grk_qcu_akn_jpn_vie_spa_bem_igb_mcd	0.198161053117048	0.506601599005135	0.613633368809733
679	xho_bsq_mnd_bam_zul_grk_tml_est_mly_sid_tsn_dgb_afr_bul_amr_hun_tha_mol_fre_rom_spa_ukr_cze_akn_uzb_owc_aeg_lit_rus_vie_por_mcd_fin_urd_jpn_tig_alb_pol_azi_sun_wly_fbf_anl_ses_hau_gam_mao_kor_prs_tsw_ctl_scr_igb_moo_hin_glc_ewe_ind_svk_lat_cnt_dyu_sod_swe_qcu_guj_eng_chh_jav_mlt_bos_yor_tur_dut_amh_ita_geo_bat_pan_krd_ben_lda_swa_heb_bem_cic_ven_tag_ger_aze_knd_slo_swt_arw_nor	-0.134750126422308	-0.307539442691643	0.759120462969194
680	tsw_aeg_swa_kor_fbf_swt_xho_nor_qcu_cze_grk_mnd_heb_zul_jav_moo_swe_bat_azi_akn_ewe_fre_gam_fin_ind_ven_ctl_cic_scr_est_knd_por_hau_eng_slo_ukr_hin_bem_amr_rus_lit_dgb_sod_dut_ger_mao_cnt_chh_lat_tha_rom_igb_mlt_afr_pol_arw_tur_krd_spa_bos_owc_tig_mol_ses_prs_vie_mcd_sun_alb_pan_urd_ita_guj_tml_uzb_amh_lda_ben_tsn_dyu_bsq_yor_wly_glc_aze_tag_geo_bul_jpn_anl_hun_bam_svk_mly_sid	0.289539683405763	0.65955766927731	0.511167736538441
681	tml_prs_fin_grk_svk_dyu_yor_pol_bat_chh_swe_mlt_hau_geo_scr_qcu_mcd_ger_aeg_urd_mly_cze_fre_ind_ses_xho_moo_zul_hun_jpn_aze_ewe_bsq_swt_bul_ctl_guj_tsn_mao_ven_sun_jav_mol_fbf_arw_tag_azi_anl_tur_tsw_bos_sod_hin_akn_rom_owc_ita_amh_dgb_krd_tha_wly_cic_ben_rus_tig_igb_mnd_ukr_bam_cnt_dut_est_pan_knd_glc_lat_gam_lit_spa_alb_uzb_afr_eng_lda_vie_bem_por_amr_heb_nor_swa_kor_sid_slo	-0.124347054905551	-0.29661468042815	0.767422116351132
682	amr_mnd_fbf_fre_lit_mol_bam_lda_ven_rus_moo_vie_dyu_rom_ger_swa_tig_bul_pan_hun_fin_prs_tml_ben_jpn_arw_mly_wly_chh_eng_ewe_glc_nor_swe_amh_anl_slo_hau_guj_cnt_sun_dut_cze_por_xho_afr_grk_tur_bem_ctl_tsw_tsn_cic_gam_scr_bos_ind_pol_lat_mcd_hin_sod_spa_swt_heb_ukr_ita_dgb_est_owc_knd_jav_urd_sid_bat_tag_yor_ses_geo_akn_zul_krd_alb_aze_mao_azi_kor_igb_aeg_tha_qcu_svk_uzb_mlt_bsq	0.256878523073875	0.585194997112776	0.559833847402844
683	ewe_mcd_sid_prs_vie_tml_fre_igb_krd_moo_jav_tha_eng_ctl_lat_mol_wly_guj_mao_geo_jpn_aze_dut_fin_mnd_cze_yor_ind_kor_ger_bam_rom_aeg_ses_bem_cic_tsw_xho_tag_zul_anl_hun_bos_afr_ita_dgb_pan_ven_alb_scr_svk_hin_nor_bul_uzb_ben_por_tur_dyu_gam_sun_tig_bsq_grk_azi_swt_amh_swa_chh_cnt_glc_owc_knd_hau_akn_heb_rus_tsn_arw_slo_lit_sod_est_spa_pol_urd_swe_bat_qcu_amr_fbf_mlt_mly_lda_ukr	-0.857760387966435	-1.98335807048955	0.0502768147315128
684	uzb_ben_owc_ukr_qcu_mnd_fbf_arw_urd_mol_ita_cic_xho_cnt_prs_swt_rom_amr_fin_glc_fre_dut_knd_ctl_tml_dyu_rus_igb_heb_svk_slo_lat_scr_mao_por_yor_gam_lda_aze_swa_tha_spa_mly_bat_bsq_mcd_moo_swe_nor_afr_dgb_cze_ger_kor_hau_tig_bul_pol_est_bos_eng_tsw_tur_vie_bem_tag_krd_akn_mlt_jav_zul_jpn_sun_alb_amh_geo_sid_sod_ses_aeg_guj_ven_bam_chh_hin_anl_grk_ind_pan_ewe_tsn_wly_hun_lit_azi	-0.470695145576142	-1.03336076438063	0.30411483685935
685	jpn_grk_tml_urd_hin_xho_pol_bam_dgb_rom_ita_aze_est_prs_tig_mcd_moo_svk_lit_chh_bsq_krd_fbf_afr_ukr_cnt_tha_hau_sun_ger_alb_cic_rus_swa_swe_swt_sid_ind_tur_qcu_lda_igb_bem_amr_mnd_ewe_spa_bul_tsn_eng_geo_mol_jav_dyu_fre_sod_gam_kor_akn_anl_amh_guj_ven_nor_arw_uzb_ses_tsw_wly_yor_glc_aeg_bos_cze_azi_heb_mlt_owc_dut_vie_por_tag_pan_fin_scr_ben_ctl_mao_knd_lat_zul_mly_bat_slo_hun	-0.749136720176246	-1.88065715380318	0.0631477753711994
686	lit_bat_knd_tur_sun_swt_gam_mnd_ses_spa_est_hun_mlt_cic_cnt_urd_prs_amh_bul_tsw_yor_mly_ewe_ita_tml_tig_qcu_dyu_kor_mao_slo_swe_bem_lat_pan_fre_mcd_tsn_tag_pol_aeg_bam_nor_chh_aze_tha_guj_akn_grk_glc_jpn_dgb_igb_ukr_ben_geo_ctl_swa_wly_cze_rom_krd_hin_ind_afr_scr_heb_bsq_arw_fbf_moo_owc_azi_fin_jav_xho_alb_svk_rus_anl_mol_vie_lda_eng_uzb_dut_sod_por_amr_hau_ven_ger_zul_sid_bos	0.302618479306791	0.71887846165075	0.474018201596224
687	heb_bam_mnd_chh_zul_lit_hun_guj_mlt_owc_vie_wly_mao_bsq_svk_pan_swt_hin_amr_ses_akn_lda_ewe_lat_bos_nor_knd_scr_spa_sun_ven_igb_est_kor_glc_dut_fin_anl_sid_tml_jav_cze_bul_bat_prs_geo_xho_azi_mly_ben_alb_uzb_urd_tur_dgb_qcu_amh_ita_rom_ger_tha_cic_grk_afr_bem_tsn_gam_jpn_mcd_eng_tsw_cnt_hau_slo_dyu_fbf_ukr_rus_tag_aeg_fre_pol_moo_ind_tig_yor_mol_ctl_aze_krd_sod_por_swa_swe_arw	0.391027053189918	1.031930730995	0.304780729262698
688	guj_cze_aze_igb_nor_anl_mlt_wly_tsw_dyu_chh_ewe_dut_ger_geo_bem_prs_mao_ctl_fbf_hun_cic_qcu_cnt_akn_arw_swe_tig_mnd_mol_hin_aeg_scr_grk_ben_pan_knd_tag_rom_ses_fin_bos_slo_rus_hau_amr_mcd_ukr_eng_vie_glc_tsn_heb_jav_bat_est_lit_alb_bul_tur_ven_bam_sun_por_urd_krd_kor_zul_tml_uzb_sod_tha_amh_bsq_dgb_svk_afr_xho_ind_spa_sid_swa_lda_azi_lat_swt_yor_ita_fre_moo_pol_jpn_owc_mly_gam	-0.435360428050357	-1.03638689064262	0.302708966222334
689	sod_qcu_akn_cze_swa_heb_tha_rus_tsn_jpn_anl_geo_tig_tur_ses_bem_tsw_mol_swt_owc_cic_grk_dut_hau_cnt_prs_mao_afr_hun_bos_bam_chh_tag_hin_mcd_fbf_ger_arw_ven_sun_scr_bsq_mlt_azi_uzb_slo_rom_yor_lit_lat_est_pol_xho_vie_knd_svk_alb_nor_gam_spa_glc_dgb_ewe_fre_bat_lda_dyu_igb_ita_ukr_amr_sid_amh_ben_jav_kor_mnd_bul_aze_mly_wly_por_pan_aeg_zul_guj_krd_ctl_ind_moo_urd_eng_fin_swe_tml	NA	NA	NA
690	pan_pol_ses_arw_bem_lda_vie_tig_heb_grk_dyu_knd_krd_swt_glc_tag_ukr_mao_cic_cnt_bat_svk_fre_kor_igb_bul_azi_qcu_jpn_dgb_aze_uzb_tsn_ven_fin_amh_dut_tur_mcd_ben_slo_por_tha_alb_est_bsq_fbf_mlt_moo_aeg_anl_cze_hin_tsw_ewe_amr_swa_gam_spa_sun_hau_akn_chh_prs_geo_afr_owc_eng_mnd_sod_rom_lit_rus_urd_mly_mol_bos_ind_bam_scr_yor_jav_wly_tml_lat_ctl_sid_ita_xho_guj_hun_ger_nor_swe_zul	-0.313742848675415	-0.814607613585195	0.417378051262828
691	urd_mao_amh_aeg_kor_lat_mlt_lit_por_grk_ger_azi_fbf_aze_akn_ita_svk_ben_afr_tag_est_mnd_cnt_ven_owc_yor_hun_jav_uzb_fin_gam_tig_tha_wly_bat_spa_pan_scr_zul_arw_rus_anl_hau_lda_eng_geo_tsn_ukr_bsq_mcd_glc_guj_dut_moo_fre_ewe_swe_qcu_amr_dgb_swt_sod_alb_nor_tur_cic_dyu_bul_jpn_tml_chh_vie_tsw_bos_sid_cze_swa_rom_pol_prs_igb_hin_ctl_bem_ind_xho_knd_sun_heb_bam_mly_mol_ses_slo_krd	-0.301904838698087	-0.682161743812833	0.496832196819504
692	ses_knd_fre_sod_aze_fin_tml_heb_lat_bul_est_slo_amh_geo_moo_scr_tha_bem_ind_pol_bam_cnt_swa_azi_afr_grk_xho_hau_tur_ita_sid_qcu_mcd_bos_bsq_eng_fbf_ger_urd_vie_wly_jav_mnd_owc_pan_por_tsn_cze_guj_ben_uzb_glc_krd_spa_swt_bat_arw_hin_dgb_kor_nor_gam_lda_igb_jpn_akn_tag_svk_rom_zul_tsw_yor_alb_mao_mlt_ven_chh_dyu_hun_prs_lit_ewe_tig_ctl_swe_sun_mol_ukr_mly_aeg_amr_dut_rus_cic_anl	0.645377566631771	1.65941541173067	0.100400809963722
693	alb_bsq_hin_gam_hau_moo_fbf_nor_prs_krd_fin_uzb_aeg_mol_swt_aze_bem_mnd_ita_chh_jpn_sid_fre_ven_heb_cic_slo_yor_owc_afr_kor_mao_hun_rom_lda_cze_est_amr_bos_tag_dut_tur_scr_eng_wly_akn_por_pol_urd_cnt_mlt_vie_knd_ses_lat_anl_tsn_bat_arw_rus_guj_xho_tha_amh_ewe_pan_igb_bam_sod_bul_geo_spa_ind_ger_qcu_ctl_tml_jav_swa_dyu_tsw_tig_zul_mly_ukr_swe_svk_mcd_sun_ben_grk_dgb_glc_lit_azi	0.346572485123761	0.794330117709162	0.429025587601801
694	hun_mly_tsw_bat_ses_ben_cic_mlt_urd_rus_chh_fre_moo_lda_fbf_est_bem_fin_slo_dut_bsq_sod_bul_svk_akn_nor_ger_aze_por_anl_ita_owc_tur_hau_heb_zul_aeg_azi_sid_geo_tha_knd_amr_hin_arw_ukr_tag_jav_bos_rom_guj_pol_tig_gam_swa_sun_wly_ewe_mcd_eng_cze_igb_yor_kor_ind_spa_xho_scr_tsn_krd_swt_jpn_pan_dgb_ctl_qcu_amh_prs_vie_dyu_grk_mnd_bam_mao_cnt_ven_swe_glc_afr_tml_mol_uzb_alb_lat_lit	0.450658937859578	1.14488543893864	0.255194500430511
695	nor_prs_bos_pol_swa_mcd_anl_ewe_tig_bul_afr_pan_ukr_xho_spa_aze_tag_azi_sod_dgb_sun_lat_bem_mly_swe_qcu_amr_bam_aeg_ger_krd_lit_arw_uzb_jav_slo_fbf_cze_ben_mlt_gam_hun_chh_grk_geo_glc_mol_dyu_wly_knd_cic_alb_eng_lda_sid_svk_guj_rom_owc_amh_scr_swt_tha_ses_dut_tur_fre_por_jpn_vie_bat_akn_hin_ita_hau_kor_moo_tml_yor_fin_bsq_cnt_ven_est_ctl_tsw_zul_ind_mnd_rus_igb_tsn_heb_urd_mao	-0.123716819298933	-0.31875218455591	0.750629220597868
696	hin_kor_dgb_cnt_rom_bam_jav_swe_bul_tig_ewe_mnd_bat_por_owc_est_geo_cic_dut_tsn_aze_mao_pol_qcu_arw_vie_xho_mol_prs_akn_bos_mly_guj_tml_amr_sod_azi_ukr_mlt_fre_tsw_aeg_fbf_ctl_hun_tag_chh_urd_alb_sun_ben_rus_uzb_bsq_afr_scr_sid_svk_glc_lit_lda_dyu_swa_nor_ven_tha_knd_hau_fin_eng_zul_moo_ger_jpn_cze_ita_yor_swt_bem_igb_amh_anl_ses_krd_pan_spa_tur_wly_mcd_lat_gam_ind_slo_heb_grk	-0.159504594387778	-0.369876773869632	0.712315266799671
697	tsw_bos_fbf_bsq_fre_slo_ewe_ctl_bam_ind_scr_swt_lat_eng_ses_hun_hin_wly_afr_guj_prs_mly_amr_geo_dgb_ita_lit_por_urd_tag_fin_bul_lda_spa_chh_pol_mol_qcu_swe_svk_tml_moo_gam_mlt_uzb_cnt_krd_vie_knd_kor_yor_rus_grk_ukr_ven_aze_mnd_heb_tha_ger_azi_ben_nor_xho_sod_jpn_zul_mao_igb_bat_tsn_cic_sid_arw_anl_dyu_cze_jav_mcd_tur_owc_amh_bem_rom_est_alb_swa_pan_dut_sun_aeg_tig_hau_akn_glc	0.0979960663216417	0.228017879850456	0.820132921392114
698	dyu_kor_amr_igb_ven_sid_aeg_mnd_ind_ctl_tur_amh_azi_cze_gam_jpn_swa_mao_est_tsw_tha_vie_tml_arw_anl_aze_sun_alb_hun_afr_mly_fbf_urd_pan_swt_rus_spa_xho_grk_bat_yor_cic_wly_tig_lit_bem_eng_ewe_svk_tag_knd_dut_hin_ses_guj_chh_moo_scr_mcd_ita_tsn_lda_cnt_dgb_mlt_mol_swe_ukr_uzb_krd_ger_rom_bam_qcu_slo_ben_owc_pol_glc_lat_sod_fin_fre_bsq_bos_hau_nor_bul_geo_akn_por_zul_prs_jav_heb	-0.568551965696131	-1.39091162937377	0.167571226039709
699	cze_geo_tsw_bos_heb_mcd_ger_aze_fre_glc_mlt_ind_tur_slo_dut_dyu_hin_yor_xho_lat_prs_spa_alb_bem_cic_tml_tsn_aeg_zul_ita_tag_rus_amh_grk_guj_swa_owc_afr_sid_amr_dgb_sun_wly_lda_fin_igb_mly_moo_bsq_ses_eng_mol_sod_cnt_jpn_arw_bul_hau_bat_tig_akn_por_lit_nor_qcu_jav_ewe_est_bam_swt_uzb_vie_pol_scr_anl_azi_fbf_ven_swe_chh_mao_ukr_rom_kor_knd_hun_gam_mnd_pan_urd_tha_svk_krd_ben_ctl	0.0276718162041325	0.0724947732534956	0.942363849252475
700	bam_urd_uzb_tsw_afr_ewe_bsq_hun_mly_bos_aeg_xho_hau_fbf_mao_mnd_tag_sun_chh_slo_swa_vie_kor_scr_zul_ger_grk_dyu_amr_swt_fin_krd_bem_swe_ctl_lit_eng_glc_svk_ben_rom_cze_lat_igb_ukr_fre_bat_wly_alb_tha_ita_jpn_sod_pol_est_hin_tml_gam_dgb_guj_sid_amh_azi_por_qcu_owc_anl_aze_cnt_heb_mlt_mcd_tsn_dut_moo_mol_akn_ses_nor_jav_prs_geo_lda_tur_ven_spa_ind_pan_arw_knd_bul_yor_cic_tig_rus	0.450170280054111	1.0575542146537	0.292998020079253
701	guj_aeg_krd_swt_moo_xho_gam_tsw_hun_cic_svk_fbf_alb_bem_spa_arw_rom_dgb_bat_jav_por_pol_heb_ben_ctl_sod_nor_hau_hin_grk_qcu_ukr_tur_ses_tsn_ger_est_mcd_yor_igb_sun_amr_swa_prs_lda_tml_aze_mnd_amh_dyu_chh_azi_anl_ita_zul_mao_mol_cze_wly_mlt_tag_jpn_bsq_bam_fre_cnt_dut_bos_urd_ven_lit_mly_geo_ewe_tig_akn_bul_tha_eng_rus_fin_kor_owc_glc_uzb_vie_pan_knd_scr_slo_ind_lat_sid_afr_swe	-0.0894219285919889	-0.210055983331441	0.834083486187987
702	bat_afr_fin_krd_sid_svk_akn_tsn_alb_bem_spa_wly_fre_ben_mol_amh_jav_swe_ewe_nor_zul_pol_xho_tml_cze_bos_pan_rom_qcu_swa_tag_lat_mnd_mlt_jpn_ses_dut_kor_fbf_sun_lda_glc_hau_knd_vie_ctl_guj_gam_grk_cic_igb_tha_sod_heb_mao_bsq_dyu_ita_chh_moo_mcd_scr_est_azi_swt_arw_aeg_eng_ger_tig_cnt_hun_amr_anl_lit_uzb_yor_slo_bam_por_ukr_prs_ven_geo_tsw_owc_aze_hin_dgb_mly_tur_rus_ind_bul_urd	-0.253407916262428	-0.567193771710197	0.571949100578073
703	uzb_swe_mly_fbf_kor_bsq_bat_dyu_mcd_svk_tag_zul_jav_por_anl_hau_igb_rom_grk_qcu_dgb_ewe_glc_chh_afr_mnd_tig_cic_ben_prs_heb_ctl_knd_mol_guj_bam_gam_ses_bos_scr_ita_moo_bem_alb_slo_pan_tha_aeg_tur_geo_nor_spa_rus_dut_est_swa_lit_pol_hin_fre_ukr_hun_eng_sid_aze_tsn_akn_owc_tsw_amr_bul_cnt_ind_mao_mlt_sod_xho_wly_fin_arw_ven_swt_yor_krd_ger_vie_lda_amh_jpn_cze_sun_urd_tml_azi_lat	-0.00383114628745433	-0.0087631208473732	0.99302690136468
704	tag_ita_xho_svk_bsq_mcd_tsw_bam_mlt_lit_igb_ewe_rom_fin_cze_swt_afr_pan_glc_sun_bul_slo_vie_rus_swe_tig_ben_chh_aze_ven_tsn_lda_ukr_tha_akn_bem_geo_bos_tml_sid_mol_kor_por_owc_knd_dut_mly_zul_azi_grk_amh_cnt_uzb_amr_hun_mnd_ger_cic_pol_guj_qcu_dyu_urd_ses_ind_scr_fre_krd_spa_arw_mao_nor_bat_alb_heb_hin_hau_est_tur_swa_lat_dgb_anl_gam_sod_jpn_prs_eng_ctl_aeg_yor_fbf_wly_jav_moo	-0.10648432373111	-0.276374884861585	0.782873412158173
705	chh_akn_ewe_uzb_urd_yor_cic_hau_tml_mlt_lat_pan_dgb_mly_dyu_ger_sid_bos_owc_glc_alb_swe_spa_jpn_swa_pol_swt_gam_ind_lda_ita_heb_tig_bsq_guj_tsn_mao_hin_knd_fin_por_dut_rom_prs_arw_tha_sun_nor_slo_afr_wly_mnd_jav_azi_mol_aze_fbf_bul_cze_anl_geo_ctl_bem_est_kor_amh_bat_rus_ukr_moo_ben_svk_amr_fre_ven_grk_zul_qcu_scr_vie_eng_tur_sod_igb_lit_tsw_mcd_tag_krd_bam_hun_aeg_cnt_xho_ses	1.09320302144771	2.56334749624888	0.0119709605991245
706	tsn_dgb_mlt_pol_owc_tml_sun_ind_fre_azi_swe_nor_hin_lda_ita_lat_ewe_qcu_rom_yor_ben_krd_chh_swt_amh_moo_lit_glc_tha_uzb_tsw_rus_fbf_arw_guj_ven_por_pan_sod_cze_mol_sid_amr_jpn_ukr_igb_mcd_geo_slo_hau_knd_anl_bam_hun_kor_wly_grk_bem_urd_aeg_tig_est_vie_bul_mnd_aze_eng_ses_jav_tur_xho_ctl_tag_dut_bat_alb_dyu_afr_heb_akn_ger_zul_bos_svk_fin_swa_gam_mao_cic_mly_cnt_spa_scr_prs_bsq	-0.402954913216402	-1.07449991680324	0.285378596895015
707	fre_owc_rus_glc_ukr_rom_azi_xho_anl_prs_amh_tag_lit_bam_hau_sod_ger_pan_dyu_tsn_mnd_bos_fin_urd_grk_ind_uzb_lat_qcu_zul_tig_por_heb_ita_guj_bsq_cic_tha_mcd_swt_ctl_afr_swe_cze_eng_wly_mlt_est_jpn_mol_svk_tsw_mao_aeg_igb_lda_bul_bat_jav_akn_swa_kor_arw_dgb_hun_geo_bem_fbf_ewe_ses_hin_knd_sid_sun_cnt_moo_krd_spa_amr_ben_dut_gam_slo_nor_pol_yor_vie_tml_mly_scr_chh_ven_aze_alb_tur	-0.84224947187253	-1.95850811631083	0.0531665576116276
708	est_swt_bat_jpn_mcd_fre_bul_tig_afr_ukr_ita_wly_grk_por_fbf_hau_tsw_swe_ses_eng_pan_moo_lit_knd_bam_heb_xho_owc_tag_prs_lda_ger_ind_bos_cze_spa_ewe_urd_sun_akn_ctl_azi_nor_slo_qcu_ven_rom_jav_vie_mao_krd_sod_pol_ben_arw_sid_tha_bem_amh_bsq_guj_tur_uzb_yor_aeg_cnt_dyu_igb_hin_swa_dgb_amr_aze_geo_alb_anl_chh_cic_gam_scr_tsn_mol_hun_svk_zul_fin_tml_mly_lat_kor_rus_dut_glc_mlt_mnd	-0.110988803675748	-0.24895377650855	0.80394551350528
709	est_pol_tsw_hau_ctl_moo_heb_sun_arw_bos_yor_eng_chh_pan_cnt_uzb_owc_grk_krd_bem_sod_ben_mlt_ind_cze_urd_rus_lit_spa_zul_geo_tur_anl_hun_aze_amr_ses_afr_dyu_ven_nor_scr_ita_mao_jpn_dgb_wly_jav_lat_lda_bat_fin_amh_azi_kor_tml_ukr_gam_rom_bul_qcu_swe_mcd_knd_sid_swa_ewe_svk_dut_ger_mol_slo_bsq_fbf_aeg_xho_mnd_tha_mly_fre_guj_tsn_tag_tig_igb_vie_akn_bam_cic_por_alb_hin_glc_swt_prs	0.363036668806338	0.962662014624272	0.338213564452598
710	chh_azi_afr_jpn_dgb_amh_ita_xho_mol_rom_swe_alb_fin_sun_mcd_tig_cze_fre_igb_owc_bem_lda_ses_aze_cnt_tml_bos_knd_nor_dyu_swt_bam_rus_por_urd_hin_jav_arw_ewe_tag_mly_svk_lit_guj_uzb_vie_anl_zul_bsq_scr_gam_ukr_glc_tsw_heb_ctl_hau_wly_ind_amr_ven_bul_qcu_mlt_grk_eng_yor_sid_pol_moo_spa_tur_swa_cic_aeg_est_sod_mnd_ben_fbf_ger_geo_lat_kor_pan_tsn_tha_akn_prs_krd_bat_dut_slo_hun_mao	-0.468607628684462	-1.19978270653784	0.233271344045367
711	wly_swa_hau_cnt_mly_sun_amr_nor_uzb_lat_gam_eng_krd_prs_guj_svk_owc_tsw_moo_amh_jpn_tig_fin_jav_est_chh_grk_mcd_ewe_spa_vie_ses_cic_swt_anl_tml_zul_dyu_bos_scr_bul_azi_tsn_bem_ita_aeg_fbf_pan_ind_sid_cze_tag_ben_dut_mnd_por_lit_bam_ger_mlt_lda_knd_hun_sod_mao_ven_xho_qcu_slo_heb_fre_glc_tur_tha_afr_geo_ctl_swe_igb_pol_yor_arw_dgb_hin_bsq_urd_ukr_aze_alb_bat_rom_rus_kor_akn_mol	0.0689308506044732	0.174478309281861	0.86186884500846
712	bos_guj_ven_ses_ger_akn_tig_est_jav_hau_hin_moo_cze_geo_mao_mnd_prs_kor_grk_mol_fin_lit_mcd_azi_anl_ewe_vie_yor_amh_chh_bat_swe_owc_spa_ind_lda_tag_swt_tsn_uzb_bsq_qcu_tha_rus_ukr_rom_dgb_aze_bem_sod_ben_pol_mlt_glc_por_jpn_gam_krd_hun_tml_xho_svk_bam_igb_slo_wly_arw_sun_swa_ctl_eng_mly_aeg_tsw_cnt_sid_knd_afr_ita_nor_fbf_pan_lat_cic_tur_dyu_urd_heb_bul_alb_scr_zul_fre_dut_amr	0.350522940194868	0.927325695214685	0.356157864060836
713	tml_dyu_ewe_azi_mcd_igb_slo_sun_fin_pol_gam_eng_xho_tha_geo_mly_hin_fre_uzb_est_mlt_bat_svk_por_aeg_ses_jpn_zul_knd_prs_akn_mol_sod_lat_kor_nor_vie_grk_ita_bsq_pan_amr_dgb_tsw_swe_hun_jav_ben_owc_tsn_guj_heb_bam_alb_lit_sid_anl_tig_yor_ind_wly_mao_swa_chh_bem_krd_tur_swt_fbf_ger_cic_lda_glc_bos_scr_aze_cze_bul_urd_rom_ven_afr_dut_moo_spa_cnt_rus_mnd_hau_arw_ctl_tag_qcu_ukr_amh	-0.0330903045756466	-0.0779588326630657	0.938028286585023
714	rom_bul_geo_cze_hun_igb_alb_mnd_owc_amr_guj_lit_scr_cic_dut_tml_tha_glc_grk_ses_amh_pol_knd_nor_swa_hau_fin_sod_ewe_cnt_fbf_lda_mao_tsw_ukr_arw_qcu_slo_eng_tur_bsq_bos_rus_uzb_ind_bam_zul_afr_gam_aeg_azi_ctl_ger_lat_fre_vie_bem_anl_prs_mol_ven_pan_chh_kor_tsn_est_aze_heb_moo_yor_hin_akn_sun_tag_wly_jav_bat_tig_por_swt_ita_svk_ben_dyu_jpn_swe_spa_sid_krd_xho_mlt_mly_urd_dgb_mcd	-0.794182323499844	-2.07254642064585	0.0409816759835248
715	tml_hin_tsw_swt_por_geo_spa_afr_lat_sun_qcu_azi_ita_tha_akn_jav_fre_bam_bem_pan_dyu_alb_moo_swa_mao_cze_hau_anl_grk_rus_pol_fbf_ger_amh_tag_yor_lit_dgb_bul_ben_lda_cnt_zul_ind_kor_bos_urd_aze_amr_fin_owc_knd_sid_svk_wly_ukr_dut_aeg_ctl_scr_krd_tig_mol_mcd_mly_igb_bsq_ewe_chh_slo_mlt_tur_guj_ses_sod_gam_rom_cic_swe_eng_bat_uzb_nor_heb_glc_est_tsn_jpn_mnd_arw_vie_xho_prs_hun_ven	0.333004513958542	0.853766236585735	0.395428277922291
716	bsq_bam_owc_geo_slo_ind_rus_rom_amr_por_sod_ctl_kor_moo_bos_urd_dgb_yor_mnd_nor_zul_arw_hun_lda_qcu_knd_sid_tha_tig_mcd_tsn_bul_tml_alb_ukr_ita_jav_afr_grk_uzb_pan_anl_swe_aeg_akn_hin_fbf_dyu_wly_igb_swt_lat_tsw_krd_vie_eng_ewe_mol_cnt_spa_tur_fin_guj_swa_azi_ben_bat_mlt_ven_tag_cic_hau_amh_gam_dut_mao_cze_bem_xho_ger_heb_lit_glc_jpn_mly_prs_sun_pol_fre_est_chh_scr_ses_svk_aze	-0.883000995377649	-2.13110677577457	0.035717857522495
717	moo_swt_fin_mly_mnd_ind_akn_sod_afr_bsq_jav_ctl_sun_pol_mao_ita_dyu_prs_fre_mcd_bos_est_aeg_ses_ven_hun_tig_bem_rus_yor_mlt_spa_swe_tsw_cic_lda_nor_ger_rom_urd_igb_aze_guj_dut_cnt_geo_fbf_knd_pan_sid_tsn_swa_slo_por_arw_vie_kor_grk_tha_tml_scr_amr_tur_glc_hin_heb_bat_wly_lit_xho_amh_alb_chh_hau_ukr_anl_eng_svk_azi_zul_ben_gam_jpn_mol_tag_dgb_qcu_owc_krd_lat_uzb_ewe_bam_bul_cze	0.20718471218356	0.470519175351679	0.639085787364743
718	bsq_igb_guj_glc_ctl_mol_hun_spa_prs_mly_tur_zul_pan_svk_ses_ind_mao_cic_amr_rus_hin_chh_eng_amh_swe_gam_dut_urd_arw_tsw_afr_ita_scr_slo_tha_vie_sod_akn_bat_azi_wly_jav_cze_mnd_swa_est_moo_tig_heb_alb_geo_dyu_sun_fre_ger_pol_yor_bos_por_mlt_bem_jpn_lda_ven_sid_ben_lat_mcd_tsn_cnt_lit_tag_anl_bam_kor_fin_bul_uzb_aeg_swt_knd_ewe_fbf_xho_rom_tml_hau_qcu_aze_krd_dgb_ukr_nor_owc_grk	0.0814990799091022	0.185063765068417	0.85358201752496
719	svk_amr_heb_krd_kor_grk_dut_glc_tag_xho_cic_bos_fbf_mly_ind_tig_sod_spa_eng_scr_rom_mao_ven_est_qcu_ukr_vie_ses_moo_sid_mcd_swe_tha_guj_bsq_bem_tur_ita_lit_hun_lda_prs_azi_fin_por_urd_mlt_ger_lat_afr_yor_mol_ewe_ctl_alb_hau_slo_nor_tsw_hin_swt_wly_bul_geo_pan_bat_owc_gam_chh_jav_uzb_dyu_knd_rus_cnt_dgb_swa_amh_tml_anl_sun_akn_zul_fre_cze_tsn_arw_jpn_ben_igb_pol_bam_mnd_aeg_aze	-0.0371515025591374	-0.0949443880991283	0.924563272084353
720	jpn_urd_ben_pol_mao_zul_azi_uzb_igb_yor_tsn_knd_pan_tag_fre_krd_aze_tur_dut_tig_spa_vie_kor_grk_nor_sod_amr_ita_anl_fbf_afr_dgb_mlt_aeg_bam_hau_chh_lit_guj_lda_slo_qcu_amh_ven_bat_geo_ctl_ukr_owc_jav_sid_glc_arw_eng_hun_swa_bsq_heb_cze_alb_hin_rom_cic_ewe_moo_tsw_swe_bul_tml_mly_ind_ses_mnd_prs_scr_akn_rus_xho_cnt_svk_bos_mcd_wly_sun_swt_tha_lat_fin_mol_por_bem_gam_est_ger_dyu	-0.30036768482594	-0.763299841253982	0.447216580389165
721	tsn_zul_yor_scr_vie_guj_pan_swe_ind_ewe_igb_bul_bsq_chh_bat_swa_dgb_grk_tur_arw_krd_hau_bos_kor_dyu_aeg_cnt_glc_prs_est_spa_tig_fbf_cze_mly_cic_sun_rus_mao_fin_mcd_afr_swt_azi_wly_tsw_gam_slo_ctl_owc_urd_uzb_alb_lat_anl_tha_sid_amr_mnd_ita_jav_knd_ukr_eng_hun_pol_ben_geo_por_qcu_amh_mlt_dut_nor_rom_svk_tml_hin_moo_ses_ger_jpn_tag_akn_lit_bam_lda_bem_ven_mol_xho_fre_sod_heb_aze	0.213502870476054	0.565738353839592	0.572934139195751
722	swa_chh_geo_pol_sun_spa_bam_eng_prs_qcu_moo_nor_pan_bsq_tsn_amr_heb_bos_jpn_tig_slo_svk_ger_tml_vie_ctl_fin_amh_kor_ita_hun_swe_mao_bul_igb_cic_fre_owc_akn_urd_cze_ven_aze_lat_knd_tag_arw_mly_hau_jav_dut_tsw_ses_ind_gam_swt_sid_rus_ukr_afr_aeg_dgb_bem_xho_cnt_wly_tha_por_mol_ewe_anl_dyu_ben_rom_alb_mlt_tur_glc_lda_hin_guj_fbf_zul_krd_lit_scr_azi_bat_mnd_sod_yor_mcd_uzb_est_grk	-0.280675775383337	-0.642401916015068	0.522192763987815
723	owc_mlt_ewe_tur_mol_jav_wly_ukr_lit_por_cnt_eng_ger_tml_sod_mnd_swa_bul_alb_lat_bsq_jpn_ita_kor_bem_spa_yor_hau_aeg_ses_anl_amr_guj_cic_akn_heb_ind_grk_sid_ven_scr_bat_svk_qcu_dgb_est_geo_hin_tag_bam_slo_prs_dut_dyu_knd_rus_tig_pan_uzb_amh_swe_nor_mao_ctl_hun_urd_krd_mcd_sun_tsw_chh_bos_igb_xho_rom_moo_tha_zul_arw_afr_swt_fre_fin_gam_glc_azi_tsn_ben_vie_cze_lda_aze_fbf_pol_mly	-0.25059835313139	-0.558111779216004	0.578109196731338
724	moo_lat_aze_rus_wly_pan_kor_alb_knd_arw_bam_ses_glc_mlt_swa_igb_fre_swt_cze_rom_sid_krd_pol_jav_owc_bat_dgb_eng_cic_uzb_fin_ewe_tig_mao_azi_afr_dyu_est_ctl_fbf_tml_swe_sod_mly_jpn_yor_amh_akn_ukr_tsw_amr_tsn_prs_zul_bul_hun_xho_anl_geo_tag_cnt_gam_mol_por_lit_urd_heb_grk_hin_spa_vie_slo_tha_chh_ben_mcd_sun_tur_ind_guj_bem_ven_dut_mnd_scr_lda_ita_bsq_bos_ger_nor_qcu_hau_svk_aeg	-0.182879910790143	-0.487008642898351	0.627398094595173
725	jav_scr_ewe_anl_grk_akn_mao_pan_lit_lat_fin_bem_zul_glc_heb_por_mol_knd_mnd_igb_sun_swa_sod_rus_arw_nor_ses_qcu_bam_spa_kor_yor_ger_fbf_ind_cnt_bat_guj_amh_bsq_hin_xho_slo_jpn_cze_est_alb_amr_bos_svk_moo_bul_pol_tsn_tml_tur_lda_uzb_ctl_tag_tsw_sid_ven_tig_dgb_azi_aze_mcd_vie_ukr_mly_fre_dyu_prs_chh_cic_owc_mlt_afr_geo_urd_dut_tha_eng_ita_hau_gam_swt_swe_ben_wly_aeg_hun_rom_krd	0.17318114660335	0.454149805859137	0.650779154558834
726	grk_amr_tsn_swe_cic_mol_bam_lda_ctl_mcd_bos_ses_tsw_mao_slo_guj_pan_jpn_knd_wly_tml_krd_arw_bat_owc_aze_est_cnt_vie_ita_hau_urd_heb_swt_spa_dgb_glc_afr_aeg_zul_anl_jav_por_ukr_akn_rus_prs_moo_dut_alb_gam_bul_mnd_tag_azi_tha_mly_cze_fin_dyu_lat_mlt_nor_xho_eng_hin_tur_sod_ven_rom_geo_lit_amh_swa_bem_scr_svk_qcu_igb_kor_uzb_sid_ind_sun_fre_tig_ewe_ben_pol_hun_chh_yor_bsq_fbf_ger	-0.512732744602037	-1.20498608743106	0.231266003978441
727	guj_arw_ita_geo_grk_nor_mnd_uzb_ven_tsw_tag_swt_est_ben_slo_swa_rus_moo_por_gam_chh_jpn_pol_knd_hun_urd_mcd_dyu_svk_ses_bat_ewe_tig_kor_aeg_lat_mao_mly_amh_alb_tsn_jav_dgb_heb_bul_amr_fbf_prs_azi_hin_glc_tur_vie_rom_scr_lit_bem_swe_cic_afr_akn_bos_spa_anl_sod_cze_hau_sid_ctl_fin_aze_igb_ind_pan_tml_mlt_ger_dut_ukr_owc_sun_bsq_xho_qcu_lda_krd_bam_tha_fre_eng_zul_yor_cnt_wly_mol	0.379239490482516	0.857347624429392	0.393456777710077
728	glc_tha_xho_tsn_zul_ita_heb_grk_lit_est_sod_cze_rom_jav_amh_rus_lda_afr_bos_dyu_vie_yor_ctl_qcu_tml_por_fbf_ukr_mnd_jpn_sun_scr_tsw_tig_swt_chh_svk_cic_bam_akn_mao_moo_pan_ind_slo_gam_cnt_urd_mol_mlt_nor_bem_aze_ger_alb_ewe_fre_dut_fin_lat_tur_hin_ben_dgb_guj_knd_krd_arw_bul_uzb_bsq_ven_prs_owc_ses_pol_eng_mly_hun_wly_amr_igb_swe_spa_mcd_azi_hau_anl_swa_kor_geo_aeg_tag_bat_sid	0.0970214893772732	0.240701919893461	0.810315983289532
729	cnt_prs_tig_bat_est_guj_jav_fbf_ger_dut_fin_lat_ses_spa_anl_urd_glc_bos_bsq_bam_sid_zul_aze_rus_grk_ukr_ben_vie_krd_tsw_sun_svk_ita_swe_swa_mly_nor_mao_bul_tml_jpn_mol_moo_yor_kor_azi_aeg_mlt_tsn_dyu_hin_bem_sod_afr_lda_dgb_knd_akn_xho_hau_amh_igb_scr_eng_ewe_ctl_por_tha_gam_owc_heb_chh_qcu_fre_cic_ind_pol_tur_mcd_wly_pan_hun_tag_swt_ven_arw_uzb_amr_geo_slo_mnd_cze_alb_lit_rom	0.298216374435753	0.668362035399117	0.50555801313791
730	swa_moo_tsn_gam_spa_aeg_nor_amr_tha_jav_zul_guj_bul_ita_scr_kor_ind_mcd_alb_dut_mly_hun_ewe_igb_amh_bat_wly_heb_grk_mol_pan_ben_por_tag_chh_dyu_bsq_cze_akn_owc_afr_vie_hau_sod_ses_fre_rus_urd_anl_bam_prs_tur_ven_yor_ukr_geo_dgb_ctl_bem_swt_lda_bos_est_knd_swe_tml_xho_pol_fin_fbf_sid_cnt_arw_rom_lat_uzb_jpn_mnd_krd_cic_tig_glc_qcu_sun_lit_eng_ger_aze_mao_tsw_mlt_svk_hin_azi_slo	0.405596121162368	0.994162421842047	0.322723464245613
731	tha_bul_yor_igb_ses_ven_ita_grk_sun_dyu_est_kor_aze_prs_hin_jav_tig_spa_mnd_cic_bos_amr_swe_uzb_lit_tml_mly_mao_ewe_eng_hau_aeg_mlt_pol_geo_xho_sid_rom_mol_chh_glc_svk_ben_knd_bsq_krd_afr_owc_dut_urd_swa_cnt_fin_zul_rus_ukr_moo_vie_mcd_bat_cze_guj_tsn_tag_jpn_qcu_bem_lda_wly_tsw_tur_hun_ind_heb_fbf_gam_ctl_lat_amh_akn_dgb_bam_nor_anl_azi_slo_por_alb_swt_pan_scr_sod_arw_fre_ger	0.778105999527205	1.89442443694157	0.0612759608837004
732	tag_slo_ses_lit_cnt_tha_hin_hun_spa_aze_mly_tur_dut_swe_fin_sid_cze_chh_ctl_rom_geo_dgb_swt_glc_svk_urd_bem_arw_rus_tsn_tsw_mol_pol_fre_por_bos_heb_est_uzb_grk_ben_bul_pan_jpn_ukr_eng_vie_amh_mcd_dyu_alb_swa_qcu_fbf_mlt_bat_knd_moo_ita_lat_azi_amr_bsq_afr_kor_cic_lda_prs_tml_mao_ven_akn_ger_bam_hau_krd_owc_igb_wly_ewe_guj_sun_gam_tig_mnd_anl_zul_jav_scr_xho_sod_aeg_ind_yor_nor	0.188888305975159	0.450950386990798	0.653075000312787
733	mol_hin_prs_pan_kor_tur_swe_tig_tha_owc_amh_lit_spa_qcu_est_ewe_mly_ita_knd_ind_ukr_afr_cze_mao_krd_sun_lat_zul_bul_glc_eng_bos_jav_ven_anl_hau_fre_fbf_dut_nor_rom_arw_lda_svk_ses_pol_igb_wly_uzb_tml_akn_hun_mlt_mnd_tag_guj_fin_aeg_rus_slo_ctl_bem_por_mcd_ben_gam_aze_swt_sid_yor_bsq_sod_grk_amr_scr_urd_vie_heb_cic_alb_jpn_dyu_cnt_bam_moo_geo_swa_tsn_chh_azi_bat_tsw_xho_dgb_ger	-0.149977757384052	-0.351537107903084	0.725980654947264
734	tur_ewe_cze_bam_cnt_moo_mol_rus_eng_slo_dyu_dut_jav_mcd_amh_sod_hau_ven_urd_chh_lit_owc_krd_tag_fre_tig_tsn_grk_arw_bat_bsq_por_hin_jpn_bos_swa_knd_mao_spa_mnd_qcu_yor_azi_kor_ukr_glc_ind_swe_fbf_mly_geo_amr_wly_lda_scr_pol_svk_ses_ita_swt_tha_ben_bem_tsw_anl_sid_igb_rom_hun_cic_uzb_prs_afr_bul_aeg_zul_est_mlt_lat_vie_fin_ctl_heb_tml_nor_xho_guj_dgb_akn_pan_sun_aze_gam_alb_ger	-0.0462271144201949	-0.112529377605908	0.910646216521831
735	hun_zul_owc_qcu_aze_vie_cze_swa_guj_wly_sid_bat_cnt_mnd_lit_slo_fbf_ita_akn_knd_ven_ben_tsw_tml_hau_igb_nor_amh_lat_aeg_tag_afr_ind_ukr_ctl_tig_prs_bsq_dyu_jav_pan_azi_est_anl_mol_spa_sun_rus_tha_por_lda_geo_dut_tur_bul_bem_mly_svk_chh_arw_uzb_heb_alb_pol_swe_fre_amr_kor_fin_hin_mcd_dgb_bos_sod_moo_swt_cic_xho_ger_mlt_jpn_krd_urd_bam_eng_ses_grk_tsn_scr_yor_mao_ewe_gam_glc_rom	0.521445901185155	1.20051855791078	0.232986994727889
736	xho_uzb_bat_cze_dyu_tha_tig_bam_mcd_aze_ctl_krd_est_bem_prs_vie_azi_geo_cic_cnt_tml_ses_alb_rom_jav_lat_swa_knd_dut_fre_bul_ind_mly_owc_scr_tsn_lit_nor_hun_fin_mnd_ven_kor_bos_ita_rus_lda_fbf_jpn_ger_por_qcu_sun_aeg_amh_chh_pol_urd_eng_zul_bsq_slo_tur_arw_swt_igb_ukr_wly_guj_pan_spa_grk_moo_tsw_sod_tag_mlt_amr_anl_glc_swe_ewe_heb_hau_sid_ben_dgb_gam_hin_svk_mol_afr_akn_mao_yor	-0.811428864294327	-1.9219764246603	0.0576699730964876
737	mol_est_qcu_lat_nor_sid_sod_igb_rus_swe_xho_arw_eng_grk_mao_amh_glc_fre_rom_uzb_ita_hin_ses_fbf_sun_ctl_cze_tha_zul_por_heb_ewe_ben_urd_krd_anl_swa_mlt_aze_prs_geo_mcd_lda_guj_mnd_tag_cic_bsq_bos_ind_bam_fin_kor_tsn_hau_ven_tur_ger_yor_afr_mly_spa_cnt_scr_hun_knd_dut_gam_azi_aeg_owc_bul_tml_dyu_ukr_svk_pol_tsw_akn_vie_jav_lit_moo_chh_jpn_amr_pan_dgb_tig_alb_wly_bem_bat_swt_slo	0.271846033891594	0.631725216412182	0.529116259413326
738	ita_est_pan_bsq_hau_sid_por_mnd_bat_ewe_mcd_wly_tsw_prs_rom_jpn_zul_bul_tml_spa_afr_chh_fbf_fre_tag_aze_mly_bam_heb_svk_lit_kor_nor_sod_arw_gam_dut_hin_tsn_ben_igb_amr_geo_alb_urd_ukr_jav_rus_azi_glc_tur_moo_ctl_slo_grk_tig_hun_dgb_lat_ses_amh_mao_tha_krd_swe_akn_lda_owc_ger_cnt_xho_uzb_qcu_scr_aeg_bos_pol_anl_swa_mlt_ind_sun_knd_ven_cze_cic_mol_fin_dyu_bem_guj_vie_swt_eng_yor	0.595967324299051	1.39571103918541	0.166124911617821
739	spa_alb_fre_slo_nor_qcu_ctl_tur_swt_ben_xho_mnd_akn_rus_scr_tig_guj_lit_zul_mlt_arw_por_bos_mao_sod_ukr_hun_krd_jav_bam_afr_ven_igb_kor_mol_ewe_geo_ger_mly_tag_wly_cnt_uzb_pol_dgb_ses_gam_moo_sid_glc_tml_bsq_azi_swe_prs_rom_sun_chh_jpn_amr_dut_cic_eng_cze_heb_mcd_bul_tsn_dyu_urd_swa_pan_tsw_aze_owc_fbf_svk_fin_lat_hau_grk_ita_hin_ind_amh_knd_vie_anl_aeg_yor_est_tha_bat_bem_lda	0.095103357507326	0.216730296161988	0.828893258909057
740	arw_hun_knd_mol_afr_eng_ger_sod_scr_aze_ben_swa_bat_tig_prs_cic_hin_bos_jpn_zul_yor_moo_swe_tha_xho_ind_pol_svk_sun_owc_aeg_nor_lda_ita_fbf_sid_uzb_pan_bam_dgb_geo_tsw_igb_alb_slo_cnt_spa_tml_mlt_tsn_tag_dyu_urd_dut_bsq_tur_cze_ven_ctl_lit_azi_est_vie_swt_mly_glc_heb_mcd_gam_ukr_krd_mao_chh_rom_akn_fin_por_ses_guj_wly_qcu_amr_bul_mnd_rus_anl_lat_grk_amh_kor_hau_bem_ewe_fre_jav	NA	NA	NA
741	est_mol_qcu_mao_swe_mcd_akn_spa_jpn_azi_chh_lda_sid_igb_swa_aeg_mly_cze_sun_tig_alb_hun_ger_lit_pol_afr_rom_jav_ukr_kor_rus_guj_dut_wly_tur_fin_ven_prs_tha_moo_nor_ben_krd_gam_cnt_bem_owc_yor_ita_urd_mlt_bul_amr_ind_geo_anl_bsq_mnd_xho_heb_slo_tsn_ewe_glc_ses_amh_swt_svk_scr_sod_pan_tsw_bat_dgb_hin_knd_grk_hau_vie_uzb_arw_eng_tag_bos_fbf_lat_fre_dyu_bam_cic_por_zul_ctl_aze_tml	-0.128198407182081	-0.299103435134732	0.765528502426785
742	tag_alb_dyu_ger_hin_swa_lda_swe_tsw_xho_bsq_swt_krd_est_dut_rus_mnd_ses_owc_mlt_aze_hau_heb_cze_chh_slo_qcu_por_hun_rom_nor_tig_bam_ukr_amr_sod_anl_mcd_akn_moo_arw_bul_tha_eng_wly_spa_tml_fin_lit_jpn_aeg_ita_sun_tsn_amh_geo_afr_yor_guj_fre_lat_fbf_zul_ven_ind_sid_mly_azi_mao_dgb_ben_ewe_jav_grk_tur_igb_urd_glc_mol_pol_ctl_vie_uzb_bem_bat_bos_scr_prs_knd_svk_gam_cic_pan_kor_cnt	-0.15662688063767	-0.365986681014311	0.715206225155706
743	qcu_ben_owc_hin_bat_alb_cnt_aeg_lat_mol_dgb_prs_rom_bem_tig_scr_knd_ctl_yor_por_tha_bul_ukr_slo_nor_cic_urd_est_aze_arw_fbf_kor_igb_ind_cze_hun_ita_mao_swa_mlt_bsq_spa_pan_lit_krd_bam_tsn_ger_tag_swe_mly_xho_hau_jpn_bos_pol_ewe_dut_svk_tsw_gam_zul_mcd_amh_glc_uzb_swt_tur_moo_rus_grk_jav_vie_tml_fre_anl_eng_wly_sod_chh_fin_azi_afr_heb_ses_amr_sun_ven_mnd_lda_geo_guj_akn_dyu_sid	-0.217364605878081	-0.55507197079155	0.58017808651266
744	zul_uzb_glc_bsq_prs_ita_sun_hau_krd_alb_amr_jpn_heb_hun_hin_jav_swa_amh_dyu_ses_owc_lat_fre_grk_bem_sid_mlt_wly_ger_por_mly_ewe_ctl_est_swe_kor_nor_svk_cze_tsn_swt_pol_dgb_ven_bat_yor_mnd_rom_geo_bul_slo_urd_pan_fbf_xho_gam_akn_chh_mol_guj_cic_tig_bam_fin_scr_ben_ind_igb_arw_azi_vie_dut_tha_ukr_tsw_cnt_anl_mao_tur_spa_afr_eng_lit_qcu_bos_aze_mcd_knd_tag_aeg_moo_sod_tml_lda_rus	-0.408547313040273	-1.14269380484985	0.256098988869629
745	dyu_nor_svk_ita_hun_guj_knd_rus_tsn_krd_qcu_tsw_cic_pan_mcd_cnt_prs_tag_igb_tig_arw_ben_ven_gam_owc_fin_hau_dgb_ukr_azi_kor_hin_bul_urd_aze_lda_bos_grk_xho_fre_mlt_geo_alb_glc_zul_tur_bat_rom_cze_mnd_aeg_heb_swe_swa_slo_pol_por_afr_ses_uzb_wly_tha_jav_moo_vie_amh_ewe_anl_mol_dut_mly_est_chh_bam_mao_ind_bsq_sid_amr_scr_spa_sun_bem_ger_jpn_eng_lit_akn_yor_swt_sod_lat_ctl_tml_fbf	-0.809783837075787	-2.11011550528243	0.0375331607061701
746	pan_dyu_tur_mcd_owc_ewe_tsw_rom_spa_moo_tml_sid_hin_aeg_por_arw_rus_est_tag_mly_mol_knd_afr_hau_bul_bam_scr_ven_heb_bat_grk_mao_bem_ind_ger_svk_sun_tig_ita_geo_gam_nor_swe_chh_prs_eng_urd_vie_guj_dut_zul_cze_fre_lda_bos_cnt_lit_kor_wly_azi_jpn_dgb_aze_glc_uzb_ctl_mnd_tsn_ben_tha_alb_swa_yor_cic_amr_mlt_pol_slo_krd_amh_xho_swt_anl_bsq_igb_jav_ses_qcu_lat_akn_fbf_ukr_sod_hun_fin	-0.600654879885454	-1.55335834988543	0.123734137461813
747	pol_slo_qcu_tag_mol_urd_bsq_bem_dgb_heb_vie_fre_azi_swa_aeg_zul_amr_grk_gam_svk_glc_tsn_lit_arw_alb_eng_dyu_mly_bos_nor_sid_ven_cnt_rus_wly_swt_spa_ita_tig_afr_mcd_uzb_moo_lat_hun_por_guj_pan_scr_yor_tur_cic_akn_mlt_ctl_hau_tsw_cze_prs_owc_fin_mao_jpn_fbf_krd_hin_lda_aze_ind_igb_sod_tml_chh_geo_tha_ger_swe_amh_bul_jav_bat_est_ukr_mnd_rom_knd_bam_sun_ewe_ses_dut_kor_xho_anl_ben	-0.195674285423633	-0.459009177307591	0.647298593332991
748	owc_bos_anl_pol_cnt_dut_bem_alb_ewe_afr_vie_igb_jav_heb_fbf_scr_sod_kor_yor_lat_uzb_amh_hin_azi_akn_dyu_est_xho_fin_ukr_mnd_bul_dgb_tml_spa_cze_eng_mlt_knd_hau_guj_tsn_urd_rus_mao_swa_ita_mol_tig_gam_tsw_hun_qcu_ctl_aze_glc_mcd_ind_zul_slo_swt_ses_amr_aeg_lit_jpn_tag_por_cic_mly_svk_geo_sid_ben_lda_prs_fre_tur_grk_sun_krd_bsq_moo_ven_arw_pan_ger_bat_bam_nor_tha_chh_swe_rom_wly	0.475270260796391	1.20983130987676	0.229409911684006
749	hau_kor_anl_fre_zul_swe_sod_vie_tur_sid_bos_chh_xho_swa_urd_akn_fbf_rus_bat_jav_ind_afr_ven_jpn_est_geo_mao_tig_prs_hun_bem_tha_moo_scr_uzb_arw_cic_gam_aeg_grk_mly_alb_cze_dut_svk_ben_glc_aze_tml_tag_amh_mlt_tsn_qcu_mcd_dgb_ger_fin_knd_sun_bsq_nor_bul_pol_pan_eng_wly_owc_guj_azi_igb_heb_hin_spa_ita_ewe_lit_yor_amr_slo_rom_cnt_mol_por_ses_lda_ctl_tsw_swt_lat_mnd_dyu_krd_ukr_bam	-0.353138877996151	-0.901148709508442	0.369837049188643
750	xho_tur_dgb_est_hau_geo_zul_lit_fre_amh_sid_krd_por_mol_urd_pan_tha_spa_vie_ger_chh_ewe_pol_alb_jav_cic_qcu_mnd_lda_eng_ses_ind_bem_fin_mly_bos_cnt_bat_prs_tsn_wly_swt_ben_dyu_amr_igb_tsw_sun_fbf_tig_azi_sod_lat_mao_aze_dut_bam_ukr_ven_swe_bul_hin_afr_kor_owc_slo_rus_jpn_arw_swa_uzb_heb_yor_mcd_ctl_cze_ita_knd_tml_bsq_glc_grk_akn_rom_scr_anl_aeg_svk_mlt_moo_guj_hun_gam_nor_tag	0.0404856455500179	0.0926304527176036	0.926396402080805
751	urd_est_mnd_geo_tag_ewe_pan_fin_igb_tig_heb_mly_glc_azi_rom_swa_scr_xho_tsn_cic_anl_zul_amr_mao_gam_sod_grk_ukr_alb_sid_pol_nor_tsw_bul_bat_dut_hin_sun_ven_akn_ita_knd_cze_vie_tml_swt_qcu_arw_jpn_ctl_jav_owc_uzb_yor_afr_lda_slo_hau_svk_eng_spa_prs_mlt_tur_por_cnt_guj_bsq_wly_mol_dyu_swe_krd_ind_bos_hun_dgb_fre_aeg_kor_amh_moo_ben_ses_mcd_tha_fbf_aze_chh_lat_rus_bam_ger_lit_bem	-0.201167735354837	-0.525216119895236	0.600682898627335
752	urd_svk_lat_sun_vie_bam_yor_ind_tig_est_ses_xho_dyu_azi_aeg_aze_owc_swe_hin_tag_hau_mnd_jpn_eng_mly_rus_krd_knd_tsn_akn_cnt_ita_chh_geo_pan_kor_mol_ewe_swa_arw_nor_swt_dut_scr_zul_amr_cze_amh_spa_afr_guj_ctl_wly_qcu_fin_ukr_bul_gam_hun_uzb_por_grk_lda_fre_tml_mao_slo_ger_bat_ben_heb_anl_pol_tha_tsw_bem_alb_glc_bos_ven_sid_moo_sod_fbf_prs_rom_lit_bsq_dgb_mcd_jav_mlt_igb_tur_cic	NA	NA	NA
753	cze_svk_fin_dut_mcd_nor_tag_tha_swa_sod_dgb_bam_afr_pol_hau_ewe_tsw_gam_bul_geo_zul_bos_lit_hun_krd_sun_moo_mlt_jpn_tml_ind_lat_chh_vie_ben_ven_prs_xho_mly_mnd_tsn_pan_akn_uzb_alb_bem_azi_cnt_spa_ctl_est_fbf_scr_sid_ger_bat_qcu_igb_jav_swe_aeg_urd_arw_guj_grk_tig_rus_aze_hin_anl_por_amr_ita_mol_cic_heb_ses_tur_fre_kor_lda_mao_swt_amh_wly_rom_knd_eng_owc_ukr_yor_bsq_slo_glc_dyu	0.00986467402108623	0.0219239701943714	0.98255557477844
754	ita_azi_yor_ven_uzb_dut_qcu_hau_tig_vie_ukr_aeg_amh_tml_ger_lit_zul_heb_afr_jav_swe_ses_tsn_ewe_ctl_prs_rom_dyu_xho_mlt_mao_nor_akn_fin_cze_est_fre_mol_geo_alb_pan_igb_urd_tur_bat_fbf_ben_bam_spa_sid_mly_lda_tsw_slo_knd_sod_swa_wly_bem_hun_moo_chh_mcd_kor_cnt_arw_gam_bsq_cic_scr_krd_mnd_svk_pol_tag_bul_jpn_por_amr_glc_swt_bos_rus_ind_guj_hin_anl_owc_lat_eng_tha_dgb_grk_sun_aze	0.0882805704660087	0.204211995681965	0.838634065833933
755	swe_bat_fin_amr_heb_lat_prs_bsq_glc_anl_sid_zul_afr_ukr_cic_chh_ses_tha_tml_svk_jpn_spa_mnd_moo_ger_lda_swa_igb_amh_hau_bos_alb_fre_sod_nor_pol_tsn_pan_uzb_qcu_akn_bul_dgb_por_tig_fbf_sun_guj_ind_jav_slo_wly_gam_mao_dut_tsw_scr_eng_mlt_aeg_cze_ben_rus_krd_arw_mcd_dyu_bem_ewe_lit_hun_geo_xho_owc_ven_ctl_mol_bam_urd_hin_yor_grk_azi_mly_vie_ita_swt_cnt_tur_kor_rom_knd_aze_tag_est	-0.293868774927042	-0.662141615151897	0.509517950642052
756	wly_cic_nor_ctl_zul_sun_bsq_dgb_lit_guj_tig_arw_lat_amr_est_afr_alb_amh_mly_bam_ewe_sod_prs_mol_dut_gam_ben_anl_swa_chh_akn_ukr_slo_grk_spa_knd_tha_geo_scr_kor_pan_vie_tsn_eng_mlt_ger_ven_uzb_bem_swt_swe_bul_bat_azi_heb_tur_hun_hin_pol_dyu_ses_lda_cnt_rom_aze_sid_xho_cze_jpn_mnd_mao_krd_fre_yor_hau_qcu_por_tsw_fbf_rus_mcd_ita_urd_igb_fin_svk_owc_bos_aeg_ind_moo_jav_tml_tag_glc	-0.153521242143382	-0.383725935594188	0.702057449244031
757	pan_swe_qcu_heb_guj_lda_alb_scr_mnd_swt_lit_xho_uzb_fin_mao_pol_owc_afr_anl_geo_tig_ctl_moo_nor_bos_knd_krd_swa_ind_hau_lat_ben_amr_tsw_amh_cze_fre_tag_vie_ses_fbf_igb_ger_ewe_tha_urd_prs_por_gam_chh_grk_sid_hin_dyu_bsq_slo_arw_ukr_mol_dut_mlt_cic_rom_glc_mly_est_zul_tur_bam_cnt_svk_akn_spa_tml_sun_mcd_tsn_eng_rus_jav_dgb_aeg_wly_hun_bul_jpn_ven_kor_bem_sod_aze_azi_ita_yor_bat	0.887803520838927	2.31464395957832	0.0228333462526536
758	lda_yor_cze_chh_alb_ind_bos_tig_bam_ven_ger_igb_cic_slo_afr_swt_glc_sod_uzb_bem_mlt_ukr_jpn_hin_pol_por_fin_dgb_fre_qcu_tsn_kor_aeg_swa_lit_azi_moo_dut_scr_nor_est_tsw_geo_vie_lat_rus_ewe_tag_wly_rom_heb_knd_jav_zul_mol_mcd_swe_dyu_xho_hau_owc_guj_sid_mao_anl_ben_fbf_tha_aze_mnd_tur_bat_urd_amh_hun_svk_amr_arw_ita_sun_prs_spa_ctl_cnt_bul_akn_krd_grk_eng_ses_tml_bsq_mly_gam_pan	0.464172497560015	1.14005464233637	0.257191172840906
759	urd_arw_prs_alb_ind_fre_zul_afr_pan_tha_svk_geo_ben_dgb_glc_swe_gam_dut_aze_lit_ctl_tag_ger_mol_tsw_igb_jav_hun_heb_sun_sid_bem_owc_sod_anl_uzb_bsq_pol_krd_tsn_amh_azi_grk_bam_guj_cnt_hau_tml_ewe_wly_lda_hin_por_mnd_amr_swa_knd_mlt_cze_swt_rom_ukr_fbf_est_aeg_bat_mly_dyu_ita_jpn_xho_nor_spa_slo_cic_ses_bul_lat_chh_qcu_fin_kor_rus_tur_mao_eng_akn_yor_vie_scr_tig_ven_moo_mcd_bos	0.00119889500173829	0.00262399394941172	0.997911978571989
760	hin_nor_glc_azi_tig_aze_moo_aeg_bul_yor_alb_kor_uzb_dut_swt_ven_lat_mlt_spa_ukr_por_cic_rus_fbf_wly_urd_pan_knd_dgb_chh_ita_tag_mol_mcd_vie_mly_fre_arw_mnd_zul_jav_ind_anl_sid_geo_eng_svk_hau_sun_tsw_cnt_ctl_fin_grk_slo_krd_mao_ses_dyu_hun_bat_tsn_amh_heb_bos_swa_bsq_ger_owc_pol_xho_prs_lit_est_lda_swe_rom_afr_tur_tha_bem_gam_amr_akn_tml_ewe_igb_cze_ben_qcu_jpn_sod_guj_scr_bam	0.272908604641663	0.63990310261534	0.523808912391407
761	scr_swt_jav_mnd_tml_uzb_mlt_qcu_moo_swe_bos_svk_hau_tsw_ewe_spa_tsn_anl_est_glc_mol_hun_yor_ita_bam_rus_zul_heb_por_prs_azi_aeg_xho_slo_alb_hin_fre_kor_rom_urd_sun_tig_sod_guj_cze_amh_vie_cic_cnt_krd_amr_ben_chh_mly_eng_fbf_dgb_pan_sid_swa_lda_dyu_tur_grk_tag_tha_akn_ger_mao_lit_fin_lat_bat_afr_dut_knd_arw_wly_jpn_ukr_igb_nor_owc_pol_bem_gam_ven_mcd_bsq_ses_ind_ctl_geo_bul_aze	-0.864664262807264	-2.24725167984379	0.026988592456305
762	bam_eng_urd_zul_cze_ewe_mly_swt_mnd_chh_fre_por_xho_ukr_geo_uzb_mcd_tsn_bos_amh_ses_sid_vie_rom_scr_dyu_igb_bat_tur_ben_prs_dgb_bul_gam_fbf_pan_bem_lit_qcu_sod_wly_glc_nor_ind_tml_akn_krd_heb_pol_jav_guj_jpn_yor_alb_afr_moo_amr_ita_owc_hau_hin_cnt_arw_kor_bsq_mlt_tig_mao_aeg_lda_rus_ctl_spa_dut_est_tsw_aze_swa_fin_azi_slo_knd_ven_tag_mol_sun_grk_lat_swe_cic_tha_anl_hun_ger_svk	-0.156344452819769	-0.401549943684792	0.688936514893924
763	tag_swa_eng_gam_xho_jav_yor_tml_rus_cze_ctl_afr_swt_por_mly_guj_vie_dut_tur_uzb_igb_lat_urd_tig_tsw_lit_azi_amr_bat_kor_ger_bsq_akn_hun_cic_knd_ven_sid_pol_owc_amh_wly_glc_mol_dgb_cnt_mnd_nor_ewe_prs_aze_slo_krd_bos_bem_rom_mcd_est_hin_jpn_bul_fbf_swe_arw_grk_svk_ita_fre_tha_ind_lda_dyu_aeg_ses_hau_mao_spa_bam_geo_sun_scr_mlt_pan_zul_ukr_chh_moo_ben_sod_alb_heb_qcu_anl_tsn_fin	-0.0017876093541974	-0.0042604511196632	0.996609787781877
764	dyu_vie_mao_wly_qcu_lit_tsn_ita_igb_uzb_hau_ses_fin_por_swe_alb_pan_lda_bat_ven_mlt_bul_bos_swt_ben_spa_ind_svk_tig_ukr_yor_amr_tha_tsw_amh_tur_jav_anl_afr_slo_dut_jpn_urd_sod_swa_heb_grk_krd_fbf_dgb_mol_eng_guj_scr_geo_nor_rom_akn_prs_fre_kor_tag_est_aeg_arw_mcd_azi_ger_mnd_hun_lat_mly_xho_hin_cze_pol_bem_aze_chh_knd_bsq_sid_sun_moo_owc_cic_bam_gam_tml_glc_zul_ewe_cnt_rus_ctl	1.20431667681024	3.06057727688854	0.00288724459864389
765	swe_jav_vie_rus_fre_ukr_anl_est_ger_fin_amh_prs_heb_azi_krd_geo_amr_tml_mlt_lit_ses_cnt_mly_urd_qcu_akn_pol_tur_hin_grk_uzb_alb_xho_wly_dut_eng_glc_guj_dyu_spa_cic_arw_rom_hun_tha_gam_igb_bam_ben_mol_kor_sod_tig_chh_ind_ven_sid_ewe_tsw_bat_nor_fbf_lda_aze_svk_bos_bsq_afr_tag_swt_cze_jpn_mao_dgb_knd_zul_ctl_scr_moo_aeg_bem_owc_por_sun_bul_slo_ita_lat_pan_yor_tsn_hau_mcd_swa_mnd	-0.591074714534979	-1.62595334131577	0.107343625473044
766	sid_tag_bem_lat_rus_hun_grk_aze_jpn_dut_hin_arw_amh_tha_afr_chh_fin_svk_tml_lda_aeg_por_gam_swe_lit_tig_ctl_swt_knd_prs_est_wly_bam_ita_tsw_bsq_sod_tur_mol_swa_ben_kor_urd_owc_hau_moo_qcu_pan_fbf_mao_eng_sun_cze_guj_akn_mcd_ewe_krd_ven_fre_igb_cnt_mly_geo_ses_bat_nor_ger_scr_yor_anl_pol_rom_vie_heb_spa_alb_dgb_dyu_slo_mlt_azi_jav_bul_tsn_bos_cic_amr_glc_zul_ind_ukr_mnd_xho_uzb	0.123504223823374	0.313895437776219	0.754303464279398
767	tha_chh_ven_alb_bem_ukr_azi_est_aeg_tsw_amh_zul_wly_dut_geo_bos_ctl_swt_mnd_cnt_nor_ewe_swa_moo_kor_amr_anl_mlt_xho_mcd_scr_gam_hau_fbf_mly_owc_akn_tag_slo_dyu_tml_urd_pan_igb_ses_bul_qcu_hin_bam_ben_rom_lat_jpn_ger_grk_hun_sid_arw_por_knd_uzb_heb_yor_tsn_swe_bsq_aze_cze_ita_sod_guj_sun_svk_pol_lit_dgb_bat_afr_cic_glc_jav_fin_ind_tur_lda_krd_spa_mol_rus_prs_mao_vie_eng_tig_fre	0.0150419843376742	0.0336104630460612	0.973259810477029
768	fbf_amh_bat_tsw_bem_tsn_jpn_hau_ven_yor_ukr_arw_geo_cnt_moo_ses_por_kor_swe_mol_heb_zul_dyu_lat_akn_rus_pol_hin_eng_tig_dut_amr_azi_knd_sid_sun_glc_krd_urd_ewe_svk_owc_anl_grk_tml_scr_lda_mcd_dgb_swt_tur_bam_tha_wly_uzb_mlt_ger_swa_jav_spa_guj_aeg_ctl_nor_vie_cze_rom_igb_fre_lit_ita_gam_sod_aze_cic_mly_chh_mao_xho_prs_ben_tag_bul_pan_qcu_hun_mnd_ind_est_afr_slo_bsq_bos_alb_fin	0.0912446889645567	0.215141882905254	0.830127797154773
769	cze_bam_geo_anl_lat_mao_sid_glc_ukr_knd_swt_jav_slo_heb_tag_tsn_xho_por_est_mcd_ctl_bem_qcu_swe_moo_bsq_azi_dgb_hau_ven_dut_fre_mlt_ewe_rom_fin_kor_dyu_vie_chh_wly_hin_hun_ben_pan_eng_tml_owc_swa_mnd_aeg_bul_lda_svk_scr_alb_grk_mol_cic_spa_akn_amh_ses_jpn_ind_arw_fbf_tsw_guj_rus_yor_tur_bat_ger_igb_tha_sun_pol_amr_tig_aze_prs_ita_gam_lit_krd_mly_zul_uzb_cnt_bos_sod_nor_afr_urd	-0.204134330119073	-0.501868303291184	0.6169462673274
770	tsn_slo_scr_mcd_spa_bat_est_swt_rom_prs_fbf_amh_jpn_amr_kor_fin_uzb_hin_tsw_azi_guj_zul_tur_swa_ctl_tig_xho_ven_krd_tag_dut_gam_pan_ger_jav_alb_pol_lat_arw_anl_knd_ses_akn_lda_tml_geo_cnt_hun_ind_urd_bam_mol_sun_rus_lit_afr_tha_dyu_sod_vie_ukr_eng_moo_aze_bem_dgb_owc_qcu_chh_hau_mao_ben_cic_swe_mnd_mlt_bsq_yor_nor_sid_ita_por_bos_wly_ewe_grk_igb_glc_aeg_cze_mly_heb_fre_bul_svk	-0.0129661531628128	-0.0301977449704265	0.97597405782488
771	grk_mao_mcd_cic_sod_uzb_fbf_rom_azi_bat_dut_amr_krd_tag_swe_alb_sun_ger_svk_ewe_tig_por_cze_ind_scr_amh_urd_zul_eng_pan_bul_spa_gam_slo_tur_igb_mnd_kor_nor_mly_tha_bsq_lit_swa_bam_mol_moo_jpn_hin_arw_vie_prs_anl_ven_lda_cnt_tsn_tsw_mlt_geo_owc_ben_glc_wly_rus_afr_fin_jav_xho_akn_knd_chh_tml_lat_yor_guj_ukr_aeg_hun_hau_swt_ita_ctl_est_dgb_aze_qcu_fre_bem_bos_pol_dyu_sid_heb_ses	0.567016613740469	1.27274664874435	0.206280612615338
772	mao_ctl_est_glc_alb_akn_tml_amr_tsn_sun_mcd_owc_bam_xho_nor_swe_qcu_jpn_wly_gam_guj_tig_bul_tha_zul_aze_dut_ven_rus_ger_swt_hau_azi_hin_vie_spa_cze_tur_mly_dyu_krd_chh_knd_fre_por_lat_slo_sod_afr_mnd_rom_bat_ukr_cnt_pol_urd_scr_cic_uzb_grk_geo_ita_fbf_fin_lit_eng_svk_aeg_moo_heb_amh_hun_ses_anl_tsw_mol_ewe_sid_mlt_pan_jav_tag_kor_yor_igb_ind_arw_ben_bos_bsq_lda_dgb_prs_bem_swa	0.143356315442594	0.347980544763986	0.728641202750098
773	bos_swe_svk_lda_ger_guj_moo_gam_ukr_lat_aze_dyu_mao_aeg_jpn_ctl_glc_uzb_est_akn_rus_tig_amh_alb_arw_rom_mlt_ses_chh_fin_bul_qcu_yor_tur_urd_bsq_slo_fbf_mnd_cnt_ewe_zul_por_swt_ven_cze_pan_azi_bat_dut_spa_ind_tag_tha_bam_afr_jav_grk_tsn_xho_sun_tsw_hun_prs_eng_sod_bem_wly_ben_amr_sid_geo_swa_kor_nor_fre_hin_ita_mly_pol_igb_tml_cic_owc_mol_hau_heb_lit_mcd_anl_scr_vie_knd_krd_dgb	-0.356507853723213	-0.926363095515883	0.356655073929927
774	hun_fbf_aze_jpn_azi_knd_geo_lit_nor_glc_urd_igb_akn_ses_tsn_spa_kor_sun_ven_grk_hin_bam_swt_xho_tag_mlt_uzb_tml_lda_ukr_sod_cnt_tsw_anl_ben_hau_moo_ger_ita_jav_dut_scr_bat_prs_rom_fre_tig_mol_qcu_cic_amh_svk_cze_mnd_bem_ind_tur_zul_aeg_slo_mcd_ctl_tha_yor_pol_por_dyu_afr_heb_lat_bsq_ewe_bul_rus_arw_mly_alb_guj_pan_chh_wly_swa_krd_swe_gam_eng_mao_dgb_bos_est_vie_owc_amr_sid_fin	0.336256534133271	0.881141290491551	0.380512909355154
775	owc_bam_bat_hun_prs_eng_chh_pol_fin_geo_bem_dyu_mnd_hau_lit_jpn_mlt_scr_lda_guj_ses_qcu_gam_mcd_est_por_sod_ind_bul_bos_ukr_knd_mol_jav_aze_lat_tha_mly_swe_igb_kor_afr_grk_arw_ben_azi_heb_hin_krd_ewe_xho_anl_swt_swa_bsq_uzb_sun_amh_rus_cnt_tsw_svk_mao_amr_dut_spa_glc_urd_cze_alb_pan_tml_tur_rom_slo_aeg_tsn_dgb_fbf_sid_vie_zul_nor_tag_ita_wly_ger_akn_fre_yor_moo_ctl_ven_cic_tig	-0.268861701000054	-0.617794569906111	0.538220667216494
776	jav_ita_sid_dut_lat_azi_ben_qcu_krd_sun_wly_alb_swe_por_urd_lda_tig_glc_hun_kor_knd_scr_bem_uzb_ukr_swa_geo_tag_tur_zul_mlt_arw_dgb_vie_chh_ses_ewe_amr_pan_moo_spa_heb_mnd_gam_amh_bam_mly_tsw_fbf_swt_svk_aze_tsn_lit_jpn_ger_hin_rus_fre_cnt_slo_ven_bsq_mol_nor_est_bat_cze_hau_bul_aeg_tml_ind_rom_grk_prs_akn_afr_sod_eng_ctl_tha_yor_bos_guj_cic_owc_mcd_anl_dyu_mao_xho_fin_pol_igb	0.175240127501013	0.439011421474169	0.661671550991445
777	nor_ben_rom_dgb_gam_tur_tha_akn_mnd_heb_vie_qcu_azi_igb_scr_bem_svk_urd_fin_mol_swa_cic_tsn_afr_slo_cnt_tig_sid_guj_swt_anl_bat_por_bul_krd_prs_ukr_sun_owc_ind_geo_mlt_kor_mcd_hun_ita_ctl_zul_fre_bam_ewe_wly_pol_alb_rus_amr_sod_dyu_chh_lat_spa_bsq_hau_lda_xho_uzb_ven_est_pan_amh_knd_fbf_mly_ses_dut_tsw_aze_glc_eng_jav_ger_arw_hin_yor_grk_bos_cze_mao_swe_tml_moo_lit_aeg_tag_jpn	NA	NA	NA
778	uzb_fbf_cze_hin_azi_tag_rus_mly_prs_fre_cic_ita_pan_mlt_arw_amh_xho_mao_moo_hun_mol_hau_swt_ctl_owc_anl_igb_swe_svk_wly_jav_urd_krd_fin_heb_glc_geo_por_gam_bat_dut_swa_eng_ukr_mnd_ses_jpn_sun_yor_akn_alb_lit_ben_dgb_grk_vie_sod_dyu_lda_bul_aeg_cnt_spa_tig_est_tha_aze_ger_chh_bsq_tsw_bam_pol_tur_qcu_kor_tml_lat_bem_nor_slo_afr_tsn_guj_sid_amr_rom_mcd_bos_ewe_ven_scr_ind_zul_knd	0.39703992633383	0.92049633606061	0.359695022850675
779	geo_por_mol_ita_bam_swe_dut_prs_dyu_wly_urd_ger_eng_bsq_nor_anl_ses_mcd_gam_hau_jav_rom_arw_spa_aeg_moo_amh_chh_dgb_est_ben_mnd_tml_cnt_tag_hin_bul_sid_uzb_qcu_owc_kor_swa_tsw_cic_tur_yor_cze_pol_aze_lit_tha_jpn_mly_alb_rus_afr_fin_xho_ewe_krd_scr_mlt_ind_fre_bem_slo_glc_knd_mao_bos_amr_hun_heb_lat_vie_tsn_sun_sod_grk_igb_ukr_ctl_fbf_svk_guj_akn_zul_bat_ven_azi_lda_swt_tig_pan	0.112420731929093	0.282706592397347	0.778030027069371
780	owc_tur_tha_fre_dut_sun_akn_swa_urd_mnd_ctl_bul_ind_por_rus_glc_wly_grk_tsn_bem_bat_cic_amh_pan_heb_mcd_tsw_mao_vie_hau_spa_jav_pol_lat_swt_scr_bsq_krd_tig_dgb_nor_moo_gam_afr_knd_bam_lda_tml_slo_jpn_cze_ben_svk_eng_ewe_alb_kor_fin_azi_ger_mol_fbf_mly_amr_ven_uzb_cnt_dyu_zul_tag_rom_anl_hun_chh_xho_qcu_ses_igb_sid_ita_swe_geo_bos_guj_hin_lit_prs_mlt_yor_aze_sod_aeg_arw_est_ukr	0.148235250259788	0.380929685361226	0.704124213861862
781	gam_swe_knd_tha_por_geo_mlt_swa_prs_sun_uzb_ukr_tig_bul_bam_alb_hin_cze_ger_krd_rus_igb_heb_dgb_tur_bsq_dyu_grk_tag_lda_cic_slo_ben_aeg_fin_cnt_vie_aze_yor_est_tsn_anl_eng_owc_kor_jpn_tml_akn_lat_bos_ind_amh_ven_jav_nor_guj_svk_swt_moo_pol_urd_glc_fbf_hun_mcd_azi_qcu_spa_scr_ses_mol_mao_xho_ctl_mly_wly_amr_rom_afr_ewe_bem_mnd_sid_dut_zul_sod_tsw_pan_fre_lit_arw_ita_chh_hau_bat	0.759128499890396	2.35400010355345	0.0206773135873641
782	mol_jav_tsw_bam_rom_bsq_yor_ben_bem_heb_ind_slo_hau_tig_spa_prs_est_sod_grk_dut_anl_pan_mly_geo_por_mlt_ctl_xho_ven_knd_tha_ukr_tag_owc_arw_sun_fbf_lat_mcd_aeg_swe_azi_moo_bat_kor_alb_lit_rus_fre_tsn_gam_bos_dgb_cze_cic_pol_guj_tml_sid_aze_ewe_akn_lda_amr_fin_svk_swt_urd_swa_ita_hin_hun_bul_ger_mnd_nor_eng_chh_amh_qcu_ses_tur_cnt_wly_mao_glc_dyu_krd_afr_uzb_jpn_scr_vie_zul_igb	-0.140476918711878	-0.327822123436971	0.743783022857034
783	ukr_hun_ger_spa_pol_svk_ctl_slo_glc_vie_pan_krd_cic_bem_gam_uzb_scr_sid_tig_jpn_aeg_lda_knd_urd_chh_por_mnd_nor_rom_arw_lat_tsn_ses_dgb_jav_owc_amr_yor_bos_fin_afr_tml_mcd_dyu_alb_lit_dut_igb_ewe_bsq_mlt_swe_hau_amh_cnt_kor_swt_heb_ven_rus_mly_fbf_bul_sun_geo_aze_moo_azi_bam_akn_zul_hin_cze_qcu_bat_guj_mao_tha_ind_wly_swa_ita_anl_est_tag_eng_tsw_sod_mol_tur_ben_grk_prs_xho_fre	NA	NA	NA
784	ind_azi_mao_igb_sun_jav_grk_xho_tml_dgb_bem_fbf_prs_bat_bsq_gam_swe_swt_por_ita_ben_ger_pol_bul_cnt_uzb_ses_mnd_zul_swa_arw_lda_pan_bos_afr_tha_knd_hau_slo_anl_ewe_est_fin_svk_yor_bam_qcu_cic_fre_tag_mlt_akn_urd_hin_tsw_eng_heb_lat_cze_hun_nor_glc_geo_ctl_amh_rus_guj_tig_owc_tur_jpn_chh_ven_mol_scr_spa_moo_mcd_mly_aze_sid_amr_sod_rom_dut_lit_aeg_vie_wly_tsn_dyu_alb_kor_ukr_krd	0.258231548054139	0.572403882460035	0.568429576648744
785	hin_sod_urd_afr_uzb_mlt_alb_wly_bem_mao_aeg_jpn_tsw_mcd_swe_akn_por_gam_tag_bat_guj_kor_anl_heb_owc_rus_swa_dut_bos_eng_mly_ita_hau_grk_mnd_pol_rom_vie_arw_ukr_ben_hun_fin_chh_fbf_mol_dgb_cze_bsq_cnt_ven_fre_slo_xho_ewe_bul_azi_moo_cic_nor_est_zul_bam_tig_knd_amh_scr_tur_spa_amr_aze_glc_ger_igb_svk_krd_pan_tsn_swt_dyu_prs_lda_sun_yor_ind_lit_ctl_geo_qcu_lat_jav_tha_tml_sid_ses	0.0223245595996458	0.0521318881477757	0.958535418419547
786	wly_uzb_jpn_glc_krd_tig_lit_urd_kor_dyu_est_heb_aze_eng_xho_bul_bam_tsn_spa_sid_vie_grk_bsq_slo_amr_afr_amh_rom_aeg_swt_qcu_hun_pol_ind_pan_ben_mlt_nor_tag_cnt_sod_arw_cze_tur_tml_bos_prs_sun_bat_mol_bem_moo_yor_swe_fre_dgb_alb_tha_ita_mly_zul_rus_ewe_hau_scr_knd_azi_cic_ses_swa_fbf_anl_ger_igb_jav_chh_tsw_ukr_geo_hin_mcd_svk_mnd_guj_lda_ven_fin_lat_ctl_mao_gam_dut_owc_akn_por	-0.715462561270868	-1.94201977868496	0.0551607878474509
787	fre_swt_qcu_aeg_tha_aze_pan_owc_svk_tag_bul_lat_heb_mly_tig_spa_cze_hin_lda_ger_mcd_fbf_geo_hau_dgb_bsq_mao_azi_pol_por_tsw_ses_guj_krd_mnd_akn_eng_ewe_grk_slo_ita_prs_igb_swe_scr_bos_tml_wly_bat_afr_gam_moo_ind_urd_rus_arw_jav_zul_dut_vie_amh_bem_yor_uzb_cic_lit_hun_dyu_fin_anl_tsn_sod_tur_ben_ven_xho_jpn_est_kor_ctl_rom_ukr_sid_knd_alb_mlt_nor_glc_swa_amr_sun_cnt_mol_chh_bam	-0.065668487959741	-0.154541929173285	0.877517346582821
788	por_anl_slo_amh_krd_ven_swt_bem_ukr_mlt_ctl_mol_prs_xho_akn_fbf_tsw_alb_eng_vie_owc_lda_moo_kor_spa_jav_tur_afr_yor_glc_tml_svk_ger_rus_ben_est_gam_pol_grk_bos_dyu_tsn_ind_pan_ses_dut_urd_igb_qcu_fre_geo_aze_jpn_mao_cic_sun_lat_bam_cnt_guj_uzb_zul_heb_rom_mnd_knd_chh_hin_lit_tig_nor_sod_tha_bat_amr_wly_arw_dgb_swa_hun_scr_sid_tag_cze_fin_swe_ewe_mly_azi_hau_aeg_bsq_bul_ita_mcd	0.621906170767089	1.48776844097504	0.140194887616911
789	lat_afr_mly_grk_urd_fin_svk_dyu_rus_qcu_bem_ukr_eng_ven_scr_chh_mnd_fbf_uzb_pan_xho_lit_tsw_prs_tag_ben_swt_azi_fre_ctl_ses_heb_hau_cze_mol_moo_igb_por_tur_spa_geo_kor_slo_anl_bul_ita_tha_dut_gam_ewe_pol_nor_yor_alb_mlt_hin_bos_akn_amh_tig_est_jpn_vie_zul_ger_rom_dgb_aze_tml_mao_lda_owc_bat_sun_knd_hun_jav_cnt_mcd_bam_tsn_ind_guj_arw_cic_glc_sod_krd_sid_swa_swe_aeg_bsq_amr_wly	0.108405191915231	0.284345627776542	0.776777679130339
790	ita_hin_sun_spa_swa_vie_tml_geo_kor_urd_krd_bem_tig_ger_bat_gam_tsw_mnd_aze_dgb_tag_dyu_yor_ven_prs_swt_lda_ctl_mao_por_amr_igb_tha_azi_eng_ukr_mly_ben_amh_xho_swe_bsq_est_fre_bos_cze_glc_heb_alb_fin_ind_fbf_uzb_tur_owc_ewe_akn_ses_sod_cnt_tsn_lat_grk_qcu_zul_pol_scr_bam_aeg_wly_slo_svk_nor_hun_sid_jpn_knd_mcd_mol_rom_lit_bul_mlt_rus_jav_guj_arw_chh_hau_cic_pan_anl_moo_afr_dut	-0.330694341588633	-0.758079340335526	0.450320246705916
791	bsq_fin_jav_bat_sod_dgb_moo_owc_tsn_mcd_zul_chh_krd_tig_pan_ven_anl_pol_tha_tml_gam_ger_yor_alb_aze_azi_amh_dyu_geo_ewe_wly_mlt_knd_cic_ind_cnt_urd_tur_cze_rom_hau_swt_afr_mly_ctl_svk_spa_bos_mnd_ses_swe_jpn_vie_mao_heb_hun_qcu_lit_nor_por_kor_igb_tsw_lat_mol_swa_amr_tag_dut_est_lda_hin_rus_xho_guj_ita_bul_glc_prs_uzb_grk_bem_fbf_bam_slo_fre_ukr_arw_scr_sun_eng_ben_aeg_sid_akn	-0.449115398270815	-1.19360423685079	0.235668710063522
792	cic_dgb_guj_swa_mlt_bem_anl_vie_mly_aeg_bat_tig_tml_kor_scr_geo_hin_bam_knd_alb_zul_ita_qcu_ctl_xho_ind_ses_sid_mol_amr_chh_cze_tag_mao_swe_lit_tsw_ben_mcd_grk_hun_aze_pan_urd_uzb_arw_por_hau_cnt_pol_bul_fre_tha_lda_nor_bsq_krd_azi_dut_owc_afr_gam_rom_swt_igb_sod_eng_tur_sun_glc_mnd_svk_ewe_heb_wly_prs_lat_amh_bos_fbf_est_ven_jav_moo_dyu_ukr_tsn_akn_rus_ger_slo_spa_jpn_yor_fin	-0.768987717734183	-1.77439383642567	0.0792704856222705
793	amh_heb_yor_pan_ewe_aze_zul_cze_arw_swe_urd_ctl_hin_bat_prs_ukr_swt_geo_lda_por_fbf_glc_mao_bsq_slo_swa_jpn_jav_nor_tml_pol_cnt_amr_mol_ger_tha_owc_tag_knd_vie_qcu_mly_krd_moo_kor_est_akn_uzb_lit_alb_rus_tsw_afr_spa_igb_rom_chh_ven_mcd_ses_sun_sod_tur_dut_aeg_guj_ben_scr_hun_anl_gam_dgb_lat_bul_sid_fin_bam_hau_tig_fre_svk_bos_wly_xho_mlt_ita_mnd_eng_ind_grk_azi_bem_dyu_cic_tsn	-0.238044364396908	-0.552677216128627	0.581810432813462
794	qcu_guj_cnt_bos_aeg_amr_owc_anl_swa_ses_alb_pol_ctl_uzb_cze_scr_mcd_tsn_vie_tag_spa_mao_bat_knd_xho_heb_azi_mol_jpn_bsq_afr_sid_swt_dgb_hau_eng_slo_dyu_lit_bam_krd_ewe_geo_ger_tsw_fin_bem_sod_arw_akn_rom_ita_dut_est_hun_swe_yor_glc_igb_aze_sun_gam_fre_amh_nor_fbf_hin_lda_mnd_mlt_svk_tha_jav_tig_bul_prs_ben_ukr_moo_lat_kor_urd_ven_cic_rus_zul_por_tur_ind_tml_mly_pan_wly_grk_chh	0.908626765600028	2.22348920906478	0.0286045318308572
795	grk_dgb_anl_lit_spa_guj_tag_mol_kor_urd_por_dyu_bos_ger_tha_sid_slo_hau_bam_nor_mnd_rom_azi_dut_swt_cze_wly_aze_mly_amr_tml_bul_ctl_knd_cnt_geo_fin_tur_fbf_sod_zul_lda_cic_pol_ukr_moo_pan_alb_igb_krd_owc_fre_mao_glc_amh_ven_sun_tig_chh_bem_rus_bat_vie_hun_prs_eng_swa_lat_ind_bsq_ben_tsn_ita_jav_ses_swe_qcu_tsw_uzb_jpn_akn_afr_est_aeg_arw_xho_heb_svk_gam_yor_hin_scr_mcd_ewe_mlt	-0.478727999719214	-1.22974472876182	0.221894666572312
796	azi_uzb_hin_pol_jav_prs_qcu_kor_ses_aze_bem_hun_bul_swt_mlt_amh_lit_fbf_mly_fre_tsw_chh_ben_swe_afr_tml_fin_est_ewe_ger_guj_slo_lda_spa_heb_cze_ukr_por_igb_anl_mao_bsq_dyu_zul_akn_sod_jpn_moo_rus_xho_svk_urd_eng_krd_scr_aeg_mnd_tur_geo_bam_pan_bat_rom_nor_dgb_mol_sid_arw_yor_tsn_owc_alb_bos_tig_tag_hau_ctl_glc_mcd_swa_cnt_vie_ind_grk_lat_gam_knd_wly_amr_dut_ven_cic_tha_ita_sun	-0.514497339846315	-1.43180072192851	0.155553166048973
797	qcu_lit_gam_knd_dgb_cic_geo_mnd_bsq_jpn_tag_hau_ind_fin_glc_bem_svk_afr_swa_hin_tsw_tur_amh_kor_dyu_bat_moo_est_lda_cnt_ita_bul_azi_alb_dut_vie_prs_slo_ses_heb_krd_mly_tha_swt_tsn_yor_owc_anl_tig_urd_uzb_sun_zul_aeg_bam_jav_chh_rus_aze_rom_ger_hun_igb_akn_pan_sod_spa_nor_arw_grk_fre_ven_guj_swe_scr_eng_mao_bos_ukr_por_ewe_cze_mlt_fbf_mol_tml_lat_xho_mcd_sid_ctl_amr_ben_wly_pol	-0.971134482594454	-2.27659343386852	0.025104146217815
798	wly_tha_fin_hin_glc_eng_slo_por_kor_mcd_aeg_swt_arw_moo_ven_mly_tag_amr_spa_igb_yor_urd_knd_dut_sid_bos_rus_mol_tsn_ind_owc_heb_ukr_bat_alb_fbf_ses_sun_swa_ger_cze_swe_sod_scr_tml_jav_akn_hau_lit_bul_prs_jpn_uzb_qcu_bem_bsq_lat_tig_pan_bam_est_azi_vie_nor_guj_ctl_mlt_dyu_dgb_anl_afr_mao_xho_aze_lda_svk_rom_ita_krd_fre_amh_cnt_ewe_tur_zul_cic_geo_tsw_mnd_gam_ben_grk_hun_chh_pol	-0.677173891993565	-1.62358253172109	0.107849841560889
799	anl_dgb_dyu_nor_fin_owc_xho_gam_yor_scr_alb_sun_hun_ewe_ven_aze_rom_tml_lat_cze_guj_uzb_mlt_ita_bem_sod_urd_azi_zul_arw_afr_lda_pol_ses_hin_swt_akn_heb_bsq_krd_tsn_tag_swa_moo_swe_cnt_jpn_est_vie_ger_chh_amr_ukr_bat_mcd_kor_amh_ben_por_ind_jav_tig_sid_pan_tsw_lit_fre_hau_rus_wly_dut_geo_tur_igb_spa_qcu_mao_bos_ctl_eng_bam_slo_bul_grk_cic_svk_mly_knd_prs_mol_glc_tha_aeg_fbf_mnd	0.0798535439586641	0.189737911115382	0.849928022399381
800	hun_hau_mnd_akn_tig_urd_cnt_tur_rus_lda_wly_igb_xho_amr_hin_knd_ukr_eng_grk_mol_swt_alb_fin_tsw_jpn_bsq_ewe_gam_anl_ven_cze_sod_ger_kor_geo_tha_arw_fbf_bul_mcd_ben_afr_por_bem_bos_tag_aze_bat_cic_lat_prs_sid_qcu_scr_ita_ind_dyu_pan_ctl_heb_slo_tsn_chh_dut_nor_glc_azi_bam_dgb_lit_swa_mly_guj_jav_ses_svk_mao_owc_uzb_krd_yor_fre_pol_moo_amh_aeg_swe_zul_tml_vie_est_spa_mlt_rom_sun	-0.403466372050265	-0.990874856599868	0.324317777609525
801	ben_ewe_bat_bam_tur_arw_rus_ind_guj_tig_geo_amr_vie_hau_tsw_qcu_yor_mao_cnt_ita_est_mlt_azi_pan_krd_prs_ven_kor_tml_dgb_eng_bem_cic_fbf_ctl_swa_tag_nor_lda_dyu_anl_akn_moo_xho_aeg_fre_jav_pol_swt_slo_owc_bos_afr_mol_swe_gam_amh_rom_mnd_scr_sod_lat_mcd_aze_por_spa_heb_hin_svk_lit_bsq_fin_ses_sun_dut_grk_hun_bul_zul_uzb_ger_sid_tha_igb_alb_urd_tsn_knd_cze_glc_ukr_mly_wly_jpn_chh	0.677738994587425	1.59813276257364	0.113405679981273
802	dgb_rus_uzb_por_fre_pol_wly_arw_chh_swa_cze_fbf_aeg_ben_mlt_swt_svk_grk_lda_zul_urd_heb_azi_cic_mnd_afr_tag_pan_ger_xho_scr_tha_sun_tml_ewe_jav_prs_amr_cnt_nor_kor_jpn_akn_hau_lat_ven_bos_bem_igb_bam_ukr_bat_anl_hun_bsq_spa_bul_tig_eng_fin_mol_est_tur_tsn_moo_mly_swe_ctl_krd_ita_glc_rom_qcu_ind_guj_amh_ses_dyu_lit_dut_tsw_hin_mcd_geo_aze_yor_sod_vie_mao_sid_alb_gam_knd_owc_slo	0.16394898610342	0.381915387187945	0.703395407482481
803	bam_heb_tur_azi_tsw_prs_uzb_ctl_lit_chh_ukr_mly_yor_svk_glc_swt_vie_tml_cnt_swe_geo_jav_nor_ven_est_mol_tag_bul_ind_rus_akn_amh_hun_krd_wly_cic_anl_afr_zul_dut_scr_ses_dgb_aze_fin_knd_ben_spa_lda_grk_pan_jpn_cze_qcu_rom_tsn_ger_mlt_tig_pol_bsq_sun_urd_kor_fre_guj_bem_hau_aeg_hin_alb_fbf_gam_mnd_igb_ita_ewe_dyu_amr_owc_xho_bat_lat_swa_sid_tha_arw_moo_mao_eng_slo_bos_sod_mcd_por	0.244826388533537	0.57639612771776	0.565739882665536
804	dut_tsw_fin_eng_swa_arw_azi_cze_hin_mao_uzb_krd_mnd_pan_mol_alb_amr_tig_swe_ewe_grk_est_dgb_moo_rus_anl_bat_afr_mly_chh_tha_amh_wly_geo_heb_prs_swt_lit_zul_tag_bul_lat_ven_tml_ses_ind_owc_svk_mcd_fre_jpn_mlt_qcu_tsn_bsq_aze_pol_spa_glc_slo_vie_lda_sun_ita_gam_knd_por_xho_tur_rom_yor_ger_akn_aeg_hun_fbf_bem_nor_bam_kor_urd_sid_ukr_sod_cnt_cic_guj_ben_hau_bos_scr_igb_jav_dyu_ctl	-0.388365956111224	-0.871835697043469	0.385543230811702
805	amh_tha_lat_dut_afr_akn_vie_ewe_sid_mnd_tsn_lda_fin_cic_igb_ses_rom_jpn_xho_jav_mao_geo_ben_bat_bem_swa_alb_tur_pan_slo_mly_amr_ita_sod_dyu_sun_pol_ger_hau_tig_swe_moo_qcu_mlt_fre_ind_grk_kor_eng_rus_est_dgb_mol_krd_por_anl_lit_swt_ven_arw_chh_prs_ukr_aze_tag_aeg_ctl_svk_owc_bos_guj_hin_fbf_urd_tsw_azi_heb_wly_spa_gam_yor_bam_cze_zul_nor_uzb_bsq_scr_knd_mcd_hun_glc_cnt_bul_tml	-0.673711574505341	-1.56423127959162	0.121159812534003
806	tha_cze_ben_uzb_ukr_azi_yor_tag_amr_prs_bam_glc_knd_ven_dgb_swe_amh_mcd_dut_ses_mnd_tur_ewe_zul_bsq_bem_urd_bul_hau_igb_aze_hin_alb_fre_rus_mlt_sod_por_nor_swa_pol_grk_tsw_scr_kor_ind_eng_afr_ita_lda_lat_tig_arw_ger_qcu_anl_bos_spa_sid_moo_pan_sun_heb_chh_mol_aeg_jpn_fbf_krd_guj_dyu_gam_cic_jav_ctl_est_akn_lit_geo_rom_fin_hun_bat_xho_wly_mly_mao_vie_tml_owc_swt_svk_tsn_cnt_slo	0.19110891246051	0.44244438672629	0.659194962398914
807	xho_fbf_anl_krd_tml_amh_bat_hun_est_mcd_dgb_sid_lda_kor_bam_knd_fin_bos_sun_mlt_ben_cnt_jav_cze_mnd_glc_dut_ger_heb_uzb_slo_bul_dyu_prs_lit_ind_akn_mol_hin_tig_swt_eng_spa_nor_tsn_owc_cic_ctl_fre_zul_arw_gam_mly_swa_tur_aze_vie_yor_grk_chh_moo_bem_tag_qcu_urd_scr_ven_por_rom_pan_guj_igb_mao_tha_bsq_ukr_ses_lat_afr_geo_hau_alb_wly_pol_ewe_jpn_svk_tsw_ita_azi_aeg_rus_sod_amr_swe	0.130909738675455	0.336354073222923	0.73736163302623
808	vie_akn_dut_cic_mly_zul_tsw_tag_scr_est_ses_ukr_dyu_guj_bam_swa_gam_uzb_spa_yor_svk_mao_qcu_ewe_mol_moo_nor_swe_bat_cze_tur_prs_jav_tig_hin_grk_jpn_aeg_bos_igb_swt_hun_kor_lit_ctl_ven_bem_mnd_geo_ita_arw_pan_owc_amr_azi_ind_glc_bul_ben_eng_mlt_xho_krd_pol_sun_fbf_fin_ger_lda_cnt_por_lat_hau_sod_heb_chh_tha_amh_wly_rus_knd_slo_bsq_afr_urd_anl_aze_dgb_sid_tml_alb_rom_tsn_mcd_fre	-0.431566153496323	-1.02552640925887	0.307774946689342
809	sod_rom_swe_uzb_vie_bsq_est_bos_mcd_hun_lda_hin_ita_ses_eng_azi_chh_nor_cic_owc_swa_arw_glc_anl_pol_cnt_igb_zul_knd_hau_scr_bam_amr_tml_fin_tsw_mnd_afr_grk_sun_ind_amh_wly_bul_fbf_por_moo_swt_dut_mly_krd_aze_tsn_alb_lat_prs_tur_qcu_mao_jav_ewe_dyu_tha_ctl_xho_mol_urd_ven_gam_sid_lit_tig_svk_ben_dgb_bem_pan_bat_ger_yor_ukr_fre_geo_aeg_guj_jpn_rus_mlt_slo_kor_akn_cze_heb_spa_tag	-0.495454222004243	-1.28040104856256	0.203588426768289
810	sid_ven_akn_azi_wly_lit_jpn_ses_tsw_qcu_tsn_est_anl_swe_svk_ctl_mlt_geo_cic_sod_moo_xho_amr_uzb_nor_kor_ukr_pan_urd_lat_gam_aze_eng_afr_jav_mcd_mao_tur_bsq_chh_fre_mol_tag_tig_knd_zul_lda_grk_hau_ita_swt_bat_ind_glc_swa_tha_alb_cnt_cze_krd_igb_owc_rom_mnd_ben_yor_dut_tml_vie_bem_bul_scr_sun_pol_bos_aeg_fbf_slo_ger_hin_spa_rus_prs_bam_fin_mly_hun_guj_dgb_dyu_heb_amh_ewe_arw_por	0.197642490532109	0.584012342549833	0.560625906287697
811	slo_yor_dut_ger_tur_geo_krd_alb_dyu_amr_ben_tsw_rom_azi_jav_svk_chh_swa_bos_ctl_hau_tha_por_akn_tsn_fre_lat_ewe_bul_tml_uzb_fbf_kor_amh_aeg_swt_arw_knd_pol_mol_afr_heb_lit_moo_tig_bam_ven_anl_bat_bem_vie_prs_fin_urd_tag_lda_spa_scr_gam_ind_mlt_pan_nor_eng_sun_mly_glc_zul_igb_qcu_ukr_owc_ses_hin_guj_est_bsq_jpn_hun_aze_mcd_cic_cnt_dgb_cze_rus_ita_swe_mnd_mao_sid_xho_sod_grk_wly	-0.318457753112625	-0.734651692699958	0.464400053658697
812	ewe_wly_ses_bam_ind_tag_por_tsw_tig_sod_dyu_mao_dut_grk_qcu_owc_jav_rus_alb_geo_igb_tha_tur_slo_nor_zul_swa_mly_rom_urd_scr_azi_prs_xho_amr_bem_amh_arw_cze_glc_fin_sun_sid_lat_dgb_aeg_hun_ita_ben_jpn_bat_hau_swt_uzb_hin_bos_akn_spa_ukr_tml_mnd_swe_lda_lit_anl_pan_moo_fre_mcd_afr_fbf_mol_kor_guj_yor_cic_heb_aze_ven_est_tsn_cnt_ctl_pol_ger_bsq_vie_krd_svk_eng_knd_gam_chh_bul_mlt	0.132547226762856	0.349932697087067	0.727180448200101
813	tml_amh_ind_scr_bos_geo_tsw_amr_swa_sod_dut_moo_eng_hau_ctl_gam_tig_mnd_ger_fin_alb_aze_pan_chh_mcd_sun_cic_anl_tha_glc_krd_ben_svk_heb_swt_afr_ses_dgb_bat_spa_lda_bem_sid_est_lat_akn_rus_vie_hun_ukr_hin_swe_owc_uzb_urd_grk_tsn_tag_qcu_lit_nor_cnt_aeg_guj_mlt_bul_yor_ewe_mao_ita_por_kor_rom_prs_zul_mly_knd_fre_tur_cze_arw_jpn_mol_fbf_igb_azi_slo_dyu_wly_ven_pol_jav_xho_bsq_bam	0.0607913615157859	0.148018945815463	0.882648272405255
814	ewe_knd_sun_xho_spa_pan_ctl_cze_fre_mao_qcu_amr_glc_bem_cnt_tsw_mly_sod_ita_tml_rus_hun_bos_ben_heb_ven_kor_slo_lit_ind_tig_hin_lat_ukr_mcd_fin_bam_ses_yor_vie_alb_ger_sid_jav_swt_hau_azi_guj_mol_mnd_anl_eng_aeg_wly_moo_rom_gam_grk_owc_fbf_cic_est_jpn_pol_nor_tsn_swa_swe_mlt_lda_afr_svk_krd_scr_igb_aze_dut_tha_tag_bat_dyu_zul_tur_uzb_arw_por_bul_dgb_akn_bsq_amh_chh_prs_geo_urd	0.108748951830407	0.254411191648586	0.799739594092854
815	est_tag_tsw_grk_mao_ben_tig_mlt_glc_anl_tur_igb_ewe_cnt_pan_owc_bem_swt_sod_dyu_jav_guj_bos_mnd_tml_krd_pol_ven_moo_hun_dut_bsq_amr_bam_knd_mcd_ind_heb_fbf_xho_lat_scr_ses_arw_gam_dgb_lit_bul_aeg_zul_kor_swa_geo_amh_ctl_rom_spa_sun_swe_lda_bat_afr_uzb_cic_jpn_alb_vie_rus_prs_tsn_hau_akn_sid_fin_fre_wly_ger_mly_eng_azi_aze_chh_yor_por_ita_qcu_mol_cze_urd_ukr_slo_hin_svk_tha_nor	-0.517259642599398	-1.18910229170665	0.237426674939191
816	cze_rus_tha_aeg_jpn_prs_aze_owc_dyu_bam_amr_eng_bat_tur_chh_ukr_ger_akn_guj_mlt_alb_mcd_knd_hau_gam_sid_tag_urd_pol_azi_swe_kor_jav_svk_spa_swa_moo_mly_mol_slo_tml_anl_yor_xho_dut_bsq_ind_por_ven_rom_grk_hin_igb_arw_hun_vie_lat_cnt_ses_krd_glc_ctl_cic_pan_tsn_bos_est_uzb_tsw_afr_qcu_ewe_fbf_swt_lda_bul_sun_tig_lit_heb_dgb_mao_sod_fin_amh_nor_ita_bem_ben_mnd_geo_fre_scr_zul_wly	0.214431911507187	0.547469846546971	0.585367461625549
817	sun_prs_mcd_tml_bos_svk_akn_tig_jav_ita_fin_dut_afr_fre_pan_slo_tag_uzb_eng_glc_rom_mao_ger_tha_lit_ukr_rus_gam_bem_dgb_ben_bat_swa_guj_scr_spa_arw_hau_hun_bul_anl_aze_aeg_mlt_chh_tsw_grk_hin_tur_dyu_bam_fbf_vie_azi_amh_cic_lat_kor_bsq_por_knd_alb_krd_swe_ind_yor_igb_moo_heb_qcu_ewe_mly_xho_mol_owc_cnt_pol_geo_lda_ses_zul_cze_jpn_est_sod_sid_wly_ven_mnd_amr_nor_tsn_ctl_swt_urd	0.339747675893095	0.790926279143231	0.430999434387131
818	geo_uzb_cze_sod_amh_arw_rus_spa_tig_heb_mnd_akn_owc_bat_hun_kor_zul_guj_est_fbf_scr_urd_tag_azi_moo_lit_tsn_dut_sid_afr_fre_hin_ctl_rom_bsq_bam_knd_jav_wly_bul_prs_aze_pol_gam_swa_eng_krd_ben_ind_alb_ger_bem_glc_svk_aeg_ukr_yor_mao_ita_mlt_mly_mol_dgb_amr_ses_igb_qcu_slo_grk_dyu_swt_xho_tha_pan_fin_ven_sun_tsw_lat_bos_vie_chh_cnt_cic_swe_tml_ewe_mcd_por_anl_nor_tur_jpn_hau_lda	0.0929830304504397	0.252153342850279	0.801478964387861
819	aeg_gam_tha_urd_ita_uzb_anl_qcu_amh_amr_tsw_cnt_glc_tml_pan_dut_owc_vie_mnd_est_bos_sid_cic_rom_alb_chh_ind_bul_ukr_yor_mcd_moo_krd_geo_lda_mao_eng_pol_lit_dgb_kor_ctl_fre_hau_tig_aze_akn_xho_tag_swt_swa_spa_arw_hun_knd_fbf_afr_jpn_tur_mlt_wly_igb_swe_bsq_bem_ewe_mly_cze_jav_heb_guj_tsn_mol_hin_lat_ses_sun_bat_zul_ben_nor_sod_scr_azi_prs_ven_svk_bam_por_rus_ger_slo_dyu_grk_fin	-0.126774432762734	-0.296930096366277	0.767182048078519
820	ses_heb_pan_lat_prs_akn_gam_bam_qcu_hau_grk_ctl_dgb_fbf_lda_xho_ewe_aeg_tig_scr_owc_geo_swe_bsq_afr_bul_tha_dut_ita_tur_ben_urd_sod_mnd_amr_bat_vie_yor_cic_tsn_chh_zul_mlt_ven_jpn_cnt_tsw_svk_mao_fre_spa_guj_glc_kor_swa_moo_nor_swt_bem_knd_alb_igb_amh_fin_rom_cze_lit_bos_krd_est_hun_azi_ukr_aze_rus_ind_hin_dyu_arw_jav_eng_pol_anl_ger_tml_slo_mly_uzb_mol_mcd_tag_wly_sun_sid_por	-0.0552214128382951	-0.141951367880949	0.887425480770077
821	swt_swa_sid_eng_mly_fin_mol_bul_prs_pol_ewe_sun_lat_uzb_rus_jav_mnd_spa_xho_akn_tag_rom_ukr_svk_hau_lda_tsw_mcd_aeg_ses_cic_swe_hin_cze_urd_bam_dut_tml_kor_ven_tig_grk_mao_cnt_qcu_ctl_glc_bat_yor_chh_fre_tur_dyu_pan_afr_jpn_ben_geo_gam_dgb_ita_ger_amr_est_vie_por_slo_knd_hun_zul_guj_ind_heb_bem_wly_bsq_mlt_scr_lit_tha_tsn_krd_alb_bos_sod_moo_fbf_anl_nor_aze_azi_amh_arw_owc_igb	-0.585864281114576	-1.50734983324365	0.135110517718976
822	sun_lda_hau_mlt_lit_chh_tsn_por_anl_uzb_scr_dyu_tig_sod_ind_swt_bat_owc_tag_ctl_ven_ses_dut_swa_amh_fre_qcu_pan_aeg_knd_tml_tsw_bsq_vie_afr_ita_krd_jpn_urd_ukr_guj_moo_kor_lat_swe_bam_amr_mly_bos_ger_azi_wly_fbf_spa_est_aze_hin_mnd_svk_nor_jav_mao_akn_mol_pol_gam_rom_bul_tur_ewe_geo_ben_hun_eng_cic_xho_prs_sid_yor_cze_heb_rus_cnt_glc_fin_zul_arw_mcd_slo_alb_dgb_igb_bem_tha_grk	-0.139531722265863	-0.365431011851168	0.715619516024841
823	tsn_grk_glc_sid_guj_gam_dyu_mlt_mao_dgb_amh_eng_lda_slo_lit_bos_ven_vie_est_fbf_tha_hin_dut_ewe_jav_akn_alb_swe_ben_mcd_mol_afr_aeg_qcu_mly_yor_kor_ita_urd_nor_swa_rom_anl_igb_bsq_cic_tig_tag_hau_ctl_hun_amr_sod_bem_mnd_bam_jpn_tur_knd_chh_azi_bat_cze_uzb_sun_scr_arw_ukr_owc_lat_tml_tsw_pol_fre_ses_geo_xho_rus_prs_moo_aze_fin_svk_ind_bul_por_krd_wly_swt_pan_zul_spa_ger_heb_cnt	-0.386028784851524	-1.04280205858476	0.299743167762909
824	por_sid_fbf_aze_rus_vie_ben_alb_igb_zul_bsq_afr_mlt_ita_pan_eng_mcd_bul_lat_kor_bos_xho_aeg_pol_guj_azi_cze_heb_swt_wly_tig_geo_urd_hun_fin_owc_jpn_akn_dyu_sod_sun_moo_amr_hin_tsw_mnd_arw_ctl_grk_est_tha_amh_ind_mly_scr_bat_chh_tsn_anl_cnt_nor_dgb_knd_tag_tur_lit_swa_ger_hau_qcu_ven_prs_cic_slo_tml_yor_ses_mao_ewe_gam_krd_jav_lda_dut_glc_swe_rom_mol_uzb_svk_fre_bem_bam_ukr_spa	-0.199460003719497	-0.472719511594385	0.637520833210476
825	ven_chh_por_xho_arw_owc_wly_mlt_kor_fre_bat_bam_tml_rom_cnt_vie_tig_lit_aze_qcu_jav_mnd_tsw_ind_krd_ukr_ben_hin_dut_bul_ewe_gam_moo_sid_hau_eng_pan_dgb_anl_heb_ger_tha_mly_cic_pol_tag_cze_tsn_prs_spa_lda_nor_uzb_grk_ctl_glc_geo_fbf_alb_swt_igb_akn_bos_mol_aeg_zul_mao_slo_scr_ita_amh_amr_dyu_swe_est_svk_guj_tur_urd_ses_yor_bem_sod_hun_knd_bsq_mcd_fin_azi_swa_sun_afr_jpn_rus_lat	-0.147934313906643	-0.339880671127519	0.734712816708318
826	dut_eng_krd_slo_aeg_hau_bat_ukr_swe_glc_tml_yor_est_dyu_ctl_dgb_ewe_urd_kor_sod_bsq_bul_sid_prs_ger_sun_tag_tur_swt_tig_akn_hin_owc_knd_guj_zul_wly_chh_ind_xho_svk_mol_bam_qcu_amh_mcd_tsw_amr_jav_fbf_bem_lat_mlt_mly_rom_hun_pol_bos_geo_igb_uzb_cze_anl_swa_aze_grk_mnd_fre_por_vie_scr_alb_afr_moo_azi_nor_pan_cnt_lit_ses_cic_arw_tha_ita_ben_heb_ven_tsn_rus_mao_lda_jpn_spa_gam_fin	-0.614342975115825	-1.46564315213517	0.146118425711319
827	azi_lat_nor_hun_tml_ven_ita_bos_jpn_aeg_gam_aze_lda_qcu_dgb_ses_moo_tag_tig_grk_mly_akn_tur_ben_wly_mcd_xho_arw_knd_anl_ger_bem_tha_swe_bul_cze_mol_yor_fbf_cic_fin_sun_kor_amr_tsw_vie_ukr_tsn_guj_geo_hau_amh_spa_afr_scr_rom_ctl_pan_bat_glc_krd_owc_por_sod_ewe_fre_jav_chh_ind_sid_swa_alb_hin_prs_bam_pol_dyu_rus_mao_lit_mnd_igb_svk_est_cnt_dut_heb_swt_mlt_eng_zul_bsq_slo_urd_uzb	0.20244179151486	0.454419533004293	0.650585756580672
828	sod_heb_arw_ctl_dgb_aeg_qcu_cnt_bul_tsn_bem_moo_tag_rus_yor_amh_chh_geo_sid_grk_wly_ewe_prs_ger_kor_lat_amr_lda_mlt_fbf_jpn_bat_scr_ind_bsq_urd_mnd_eng_glc_tsw_por_hau_spa_guj_alb_rom_cze_bam_lit_gam_swt_fre_tig_jav_slo_pol_afr_igb_fin_akn_azi_ita_mly_bos_est_ses_ukr_mao_mcd_pan_nor_swa_zul_owc_ben_tml_anl_vie_dut_svk_hin_hun_xho_cic_mol_aze_knd_ven_swe_tha_dyu_uzb_tur_sun_krd	-0.809127576313094	-1.89382564150624	0.0613563915950539
829	ewe_sun_mnd_alb_tsw_tag_lda_dut_grk_fin_bsq_ukr_knd_ven_akn_arw_ita_swt_lit_bem_dgb_fre_est_dyu_tsn_xho_mcd_tig_scr_hin_spa_jav_svk_pan_amh_chh_amr_gam_glc_geo_slo_aze_wly_yor_eng_mlt_sid_mao_ger_qcu_prs_uzb_urd_azi_bat_mly_anl_hun_igb_krd_vie_rus_zul_jpn_bos_fbf_ben_tml_afr_lat_moo_cnt_aeg_guj_ctl_bul_cze_owc_nor_por_ind_hau_swe_tur_heb_tha_bam_sod_cic_swa_pol_ses_rom_mol_kor	0.348548964826653	0.788634923582856	0.432331174245527
830	krd_svk_xho_yor_bos_geo_sun_hau_pol_prs_dyu_dut_lit_heb_jav_rom_ita_mol_mlt_dgb_amh_moo_slo_owc_mnd_pan_sod_jpn_aze_tha_ben_ewe_bsq_sid_swt_arw_fbf_knd_afr_glc_ukr_gam_rus_alb_por_chh_guj_ven_ses_igb_bat_tag_anl_lat_bul_swe_mly_ctl_bam_mcd_tsn_urd_aeg_hun_fin_vie_amr_cnt_cze_cic_nor_eng_scr_tsw_grk_kor_tur_hin_ger_bem_fre_ind_qcu_est_tml_lda_spa_swa_tig_azi_wly_mao_akn_zul_uzb	-0.0844073067489329	-0.215279331097628	0.830020953498995
831	est_anl_prs_pol_rus_pan_igb_sod_bem_knd_alb_sun_jav_fin_qcu_amh_tsn_fbf_slo_bat_jpn_hau_owc_ukr_ita_moo_bos_svk_heb_spa_tml_mlt_bul_tur_tsw_sid_ctl_xho_aeg_swa_ind_por_grk_uzb_krd_gam_mly_arw_wly_vie_chh_fre_lit_swe_afr_urd_tha_akn_ger_eng_dgb_dyu_hun_lda_glc_hin_bam_mcd_mnd_scr_mao_dut_guj_ewe_cnt_rom_ses_azi_kor_nor_lat_ven_amr_cic_bsq_zul_yor_cze_swt_tag_ben_aze_mol_geo_tig	0.401702103045642	0.956363772880259	0.341367959077418
832	fre_fin_xho_swa_bul_bat_dut_est_cze_geo_mly_ita_ukr_prs_knd_azi_tha_urd_ctl_ind_kor_igb_tml_mao_cnt_svk_ewe_bam_owc_dgb_sid_heb_amr_bem_alb_sun_jpn_krd_akn_mcd_tag_mlt_mnd_ses_moo_tig_zul_jav_ger_wly_dyu_aze_aeg_nor_bsq_vie_swe_spa_guj_scr_tsn_eng_yor_rom_ven_fbf_arw_glc_hun_ben_tur_cic_hau_chh_slo_lit_sod_lda_amh_grk_afr_qcu_hin_mol_tsw_pan_lat_uzb_gam_por_bos_swt_rus_pol_anl	-0.494760060305174	-1.2323167457649	0.220937216616191
833	ita_hau_aze_dut_arw_anl_ctl_tsn_rom_nor_lat_spa_bul_bat_heb_mao_ses_akn_zul_tig_mcd_gam_ger_amh_cic_ukr_dyu_pol_tml_glc_est_amr_rus_igb_tha_por_azi_swa_tsw_owc_yor_bos_geo_uzb_dgb_ind_mlt_bam_kor_qcu_tur_fre_fbf_swt_jpn_grk_xho_sun_cnt_mol_afr_moo_bem_ven_sid_jav_pan_scr_chh_mly_swe_svk_knd_slo_vie_urd_ewe_mnd_tag_hun_fin_ben_sod_hin_guj_lda_bsq_alb_prs_wly_lit_krd_cze_aeg_eng	0.20825920239186	0.510006829285786	0.611254944782778
834	krd_chh_cnt_hun_ita_grk_dgb_lda_ctl_bam_jav_azi_alb_svk_akn_dut_jpn_ewe_geo_qcu_nor_prs_zul_mol_fin_ind_bos_fbf_urd_tha_mly_hau_swt_est_tml_tsw_wly_glc_amr_sod_cic_yor_pol_afr_slo_bem_dyu_aze_arw_knd_tur_tsn_lat_lit_hin_sid_gam_bul_ben_por_moo_ukr_owc_fre_ven_aeg_guj_eng_bsq_mcd_amh_igb_uzb_heb_scr_mlt_ger_mao_xho_swe_rom_kor_mnd_vie_anl_ses_tag_rus_swa_spa_sun_cze_bat_tig_pan	-0.487903933097074	-1.26153644023459	0.210270717785585
835	mol_bat_amh_glc_mlt_azi_jpn_sun_chh_swa_ger_xho_hin_owc_urd_vie_knd_spa_uzb_grk_sod_cic_pan_bam_alb_bul_ukr_nor_moo_gam_rus_lat_mly_heb_arw_tig_afr_swe_prs_rom_ben_ewe_zul_tsw_tur_bos_kor_sid_dyu_ita_por_dut_lit_scr_aze_guj_ind_tsn_ses_pol_ctl_geo_qcu_amr_cnt_mcd_fin_mao_mnd_tha_swt_tag_anl_ven_eng_cze_bsq_jav_dgb_hun_igb_slo_yor_krd_hau_lda_aeg_svk_fbf_wly_fre_est_akn_bem_tml	-0.163538247910247	-0.365672701875598	0.715439743464308
836	hau_alb_heb_bos_scr_est_mao_jav_aeg_ben_lda_moo_dyu_tsn_wly_mly_swe_rus_akn_slo_eng_fin_por_pol_ctl_vie_fbf_qcu_hin_geo_tag_jpn_sod_ukr_aze_mnd_ger_gam_mcd_pan_bem_zul_sid_anl_tig_swt_sun_ven_urd_rom_guj_bat_tsw_chh_nor_svk_tha_hun_ses_azi_owc_grk_glc_ita_tml_yor_ind_dut_cic_arw_prs_lit_mlt_lat_amr_kor_uzb_ewe_dgb_amh_igb_bam_tur_mol_bul_spa_krd_knd_cze_fre_cnt_afr_xho_swa_bsq	-0.481759089933028	-1.17250683104508	0.243988301672512
837	swe_svk_akn_wly_est_nor_afr_mnd_yor_pan_ita_bul_rom_glc_tha_lat_moo_owc_urd_aze_tig_mly_mlt_tag_tsn_uzb_knd_hau_zul_qcu_guj_ewe_swa_fbf_mol_vie_alb_rus_hun_ukr_chh_lda_ind_aeg_xho_sun_spa_bsq_tur_tsw_ben_bem_amh_cic_dut_igb_anl_sod_kor_hin_geo_dgb_lit_heb_bam_swt_slo_grk_eng_ger_pol_dyu_ven_krd_jav_bos_mcd_ses_por_sid_amr_fin_prs_jpn_arw_cze_azi_mao_cnt_bat_ctl_scr_tml_gam_fre	0.0327910997035592	0.0746851386212196	0.940625646090608
838	urd_igb_eng_lat_knd_arw_sun_cze_aeg_guj_kor_nor_por_jav_hun_alb_bam_mly_chh_cnt_anl_lda_jpn_ger_dut_mol_tml_bem_ses_mnd_est_rus_azi_afr_tur_hau_bos_yor_lit_glc_ind_pol_fbf_swe_heb_owc_aze_mcd_amr_krd_tig_dyu_moo_sid_spa_cic_slo_akn_dgb_tag_sod_grk_rom_swt_bat_svk_qcu_bul_gam_fin_vie_tsw_ctl_pan_xho_prs_ven_bsq_mlt_tsn_scr_hin_uzb_amh_wly_zul_tha_ukr_swa_ben_mao_geo_fre_ewe_ita	-0.564522201159894	-1.3914499455536	0.167408526091706
839	ind_bsq_glc_igb_heb_knd_aeg_swa_geo_arw_ben_hau_chh_fre_ctl_tag_bos_lda_guj_bam_swe_ger_spa_est_aze_tsn_xho_eng_tml_pol_tha_por_afr_sid_dyu_mly_mcd_amh_mol_tur_cnt_urd_prs_wly_scr_cic_anl_dgb_kor_lat_fin_akn_owc_rom_mlt_mnd_nor_slo_ita_svk_fbf_azi_bul_tig_jav_ven_tsw_jpn_yor_ses_ukr_mao_bem_krd_lit_hin_moo_amr_uzb_alb_hun_vie_cze_gam_bat_pan_qcu_rus_grk_zul_sun_dut_ewe_swt_sod	-0.00687795615310695	-0.0182107287792521	0.985509756279726
840	tha_yor_tsn_ben_jav_grk_mlt_bat_dgb_ewe_ses_heb_bul_prs_pol_jpn_svk_urd_aeg_mnd_wly_afr_tml_mly_tsw_spa_nor_cnt_lit_ukr_rus_swt_mcd_kor_hau_rom_azi_hun_lat_swa_glc_vie_swe_arw_sun_mao_fin_sid_est_por_xho_owc_knd_fre_tag_pan_fbf_geo_bsq_cze_lda_ger_slo_zul_ita_dyu_ven_ctl_anl_guj_krd_hin_alb_moo_bam_igb_gam_tig_qcu_dut_uzb_chh_amr_bos_sod_bem_akn_ind_tur_cic_mol_scr_amh_aze_eng	0.0816798684435306	0.211044840029044	0.8333140398831
841	mol_swt_afr_vie_alb_spa_uzb_ewe_mcd_mly_jav_bat_wly_qcu_cnt_ind_eng_rus_dgb_hau_sun_urd_svk_tha_tag_grk_bsq_rom_ven_ukr_tur_chh_aze_dut_mnd_lda_akn_amr_krd_por_igb_bul_swa_lat_tsn_bem_bam_sid_tsw_cic_fin_guj_mao_geo_zul_gam_fbf_nor_hin_amh_jpn_pan_heb_arw_swe_tml_mlt_ita_xho_bos_pol_glc_aeg_yor_fre_slo_dyu_prs_tig_anl_ctl_moo_ben_hun_sod_scr_azi_cze_knd_lit_est_kor_ger_owc_ses	-0.450190540934846	-1.05413155125492	0.294553670838807
842	mly_tsw_glc_tml_amh_tur_vie_cic_ita_cnt_lat_dgb_svk_ses_tig_sun_mnd_rom_qcu_por_slo_krd_afr_eng_ger_bem_jpn_dyu_hun_alb_grk_pol_ind_tag_azi_mlt_geo_bul_aeg_prs_anl_hau_uzb_ewe_hin_arw_nor_ven_bos_knd_scr_heb_mol_urd_swt_moo_fbf_aze_guj_kor_rus_yor_owc_spa_est_gam_wly_ctl_sid_mao_tsn_fre_fin_lit_zul_igb_tha_mcd_swe_swa_pan_bam_ukr_bat_ben_bsq_amr_dut_xho_akn_jav_cze_lda_chh_sod	-0.0525258737267673	-0.118576703900744	0.905866469159031
843	glc_slo_mlt_grk_afr_mnd_bem_swe_ger_eng_cnt_bos_aze_ewe_cic_fre_rus_anl_akn_urd_tur_por_svk_igb_lda_bam_sid_arw_wly_bat_tag_sun_chh_tsw_swa_ses_ind_tig_ita_aeg_jav_azi_pan_hun_yor_uzb_vie_amr_knd_moo_swt_jpn_cze_bul_amh_ven_qcu_owc_rom_nor_dgb_dyu_xho_hau_tml_dut_lit_est_mly_geo_krd_kor_tsn_gam_zul_heb_lat_mol_bsq_mao_sod_prs_scr_fbf_fin_ctl_alb_ben_mcd_spa_pol_hin_ukr_guj_tha	-0.0428684048974384	-0.0947791431733835	0.92469416790702
844	bsq_cnt_hau_aze_ben_bat_krd_slo_swa_ses_tag_ewe_dut_ita_bos_bam_fin_sid_tml_lit_owc_sun_cic_est_glc_hun_urd_dyu_qcu_prs_azi_akn_igb_mao_tha_guj_rus_nor_por_anl_ukr_gam_vie_xho_zul_pol_geo_amr_wly_spa_arw_kor_mnd_alb_amh_sod_tur_swt_cze_lat_mly_uzb_chh_svk_knd_jav_mcd_tsw_tig_grk_moo_ger_fbf_bem_mlt_swe_afr_eng_fre_rom_jpn_ind_mol_lda_scr_yor_pan_heb_dgb_hin_ven_tsn_ctl_aeg_bul	0.484436941032851	1.0812356531677	0.282388100211066
845	sun_grk_moo_lit_jav_ven_mnd_ind_dut_est_zul_urd_aeg_hun_xho_svk_bam_mly_uzb_bos_swa_sod_alb_nor_igb_tha_mao_amh_pol_jpn_pan_eng_ita_geo_anl_cnt_ukr_qcu_bsq_mlt_ses_sid_hin_ben_cze_prs_por_cic_glc_spa_ctl_azi_ewe_heb_wly_dyu_akn_chh_guj_tag_swt_kor_dgb_bem_fbf_slo_tsw_bat_swe_knd_aze_tur_gam_ger_tml_krd_mol_vie_fre_afr_fin_lda_owc_amr_arw_tsn_tig_scr_lat_yor_mcd_rom_rus_hau_bul	-0.290035845224693	-0.740625494459709	0.460786383163916
846	cze_sod_glc_bat_aze_krd_lat_bem_mlt_mcd_anl_scr_rom_hau_mnd_spa_ses_urd_tml_ger_sid_ita_bsq_amh_bos_xho_dut_chh_wly_bul_mly_sun_knd_amr_geo_owc_fbf_mol_cic_arw_hin_aeg_pan_heb_azi_akn_tsw_tha_lit_gam_tsn_est_fre_tig_jpn_por_eng_dyu_ben_rus_bam_alb_uzb_ukr_ctl_igb_swt_cnt_jav_mao_tur_swa_grk_ewe_ven_hun_zul_slo_tag_kor_ind_svk_moo_lda_prs_qcu_pol_fin_dgb_swe_afr_yor_nor_guj_vie	0.790927075286691	1.85737087603193	0.066423042908181
847	tur_chh_dut_qcu_hin_ger_zul_nor_hau_bam_mnd_eng_tha_heb_mol_wly_glc_jpn_arw_vie_jav_slo_bem_lda_igb_dgb_yor_fbf_uzb_guj_pol_lat_aeg_amr_grk_swt_ven_pan_cze_bat_mao_ctl_mcd_tsw_amh_sun_ind_spa_azi_mly_mlt_ita_moo_bos_swa_sod_owc_prs_urd_bsq_por_rus_akn_est_afr_fin_alb_swe_tml_gam_hun_dyu_tsn_rom_sid_aze_kor_fre_scr_cic_krd_ukr_xho_ses_lit_bul_svk_anl_tag_knd_ben_ewe_geo_tig_cnt	-1.17337580823418	-2.81509323327343	0.00595245121337303
848	bat_tig_sun_jpn_vie_tsn_guj_lda_dyu_afr_tml_fre_bem_glc_mao_dut_ukr_tha_ewe_nor_slo_mcd_ven_ger_swe_chh_svk_tsw_pol_yor_ben_rus_geo_cic_ses_anl_bsq_amr_swt_alb_mol_qcu_bul_por_prs_krd_sid_urd_amh_gam_mlt_bos_fin_cze_ctl_mnd_jav_zul_tag_aeg_bam_pan_aze_akn_azi_tur_scr_knd_spa_moo_sod_swa_heb_igb_fbf_rom_wly_lat_grk_eng_dgb_arw_ind_mly_xho_owc_hin_hun_hau_kor_lit_ita_cnt_est_uzb	0.34821676634131	0.893148165512324	0.374083207922537
849	dut_amh_fbf_bul_swe_dyu_geo_dgb_chh_moo_mnd_jpn_hun_pol_rus_afr_tag_bat_por_sid_cic_fin_rom_zul_spa_anl_lda_bem_ewe_grk_ukr_tur_ctl_wly_alb_azi_mcd_fre_ind_urd_uzb_ven_hau_eng_lit_bsq_aeg_sod_bam_arw_heb_glc_mlt_ses_cnt_aze_guj_gam_yor_xho_knd_jav_tig_tsw_pan_hin_prs_mol_owc_swa_akn_amr_est_kor_scr_ger_sun_slo_lat_mao_swt_tha_svk_qcu_cze_krd_tsn_tml_bos_igb_ben_ita_vie_mly_nor	-0.206803108651429	-0.532116476916445	0.595914276408267
850	ind_nor_bem_knd_aze_bat_eng_tsn_lat_sid_qcu_lda_prs_kor_svk_dut_glc_pol_geo_tml_mnd_fbf_tag_afr_hin_swa_spa_tha_xho_ses_alb_arw_ctl_bsq_pan_chh_scr_swt_amh_mly_ukr_sun_mol_mcd_lit_cnt_ita_vie_slo_amr_bul_gam_grk_est_hau_tur_wly_ger_krd_jav_igb_sod_tig_por_jpn_fre_ven_bam_yor_rus_tsw_cze_cic_zul_fin_aeg_dgb_ewe_heb_bos_hun_azi_urd_uzb_moo_anl_dyu_owc_swe_rom_ben_guj_akn_mao_mlt	-0.222337758879	-0.510038741118319	0.611232675221797
851	ger_lat_dyu_sod_ven_ewe_guj_rom_tig_kor_tsw_yor_amh_fin_pan_bam_tsn_ukr_spa_mcd_akn_jav_vie_aeg_hau_anl_lit_tur_gam_grk_scr_azi_nor_sid_bos_tha_igb_prs_alb_mao_swa_bat_wly_hun_tag_bul_hin_ses_dut_zul_mol_cic_uzb_swe_mlt_cze_eng_tml_fre_swt_moo_por_glc_xho_lda_ind_mnd_pol_heb_krd_bem_mly_arw_rus_aze_ita_ctl_afr_sun_ben_est_owc_slo_fbf_qcu_chh_cnt_amr_geo_urd_svk_knd_dgb_jpn_bsq	0.511888800317928	1.19892112596911	0.233604595622915
852	bul_tur_bat_ben_bem_grk_ita_swa_tsn_lat_est_bsq_ctl_spa_tag_bam_knd_dyu_igb_lda_glc_hin_geo_gam_afr_tml_kor_lit_mlt_tig_vie_yor_arw_mao_dgb_cze_wly_ger_zul_tsw_fre_qcu_uzb_swe_mcd_ewe_sun_por_moo_fbf_hun_nor_akn_rus_ven_svk_prs_sid_ind_jpn_cnt_pol_bos_amr_tha_azi_anl_heb_sod_mly_xho_pan_krd_mnd_guj_mol_dut_jav_alb_chh_slo_hau_rom_scr_urd_ukr_aze_fin_eng_amh_cic_ses_aeg_owc_swt	-0.813860510019096	-2.1344685517947	0.0354343181268306
853	chh_ukr_jpn_kor_anl_prs_bul_lat_bem_lit_amr_cnt_vie_aeg_amh_ben_ita_ctl_glc_dyu_gam_knd_qcu_hau_rus_igb_akn_sun_aze_ind_swa_hin_mnd_nor_pan_est_scr_zul_eng_pol_alb_krd_tml_ewe_wly_spa_hun_tsw_fin_svk_tur_afr_mlt_cic_jav_tag_arw_lda_moo_sid_por_tig_tha_dut_swt_rom_bam_xho_heb_mly_mcd_slo_grk_mao_uzb_ses_urd_owc_swe_bsq_bos_cze_ger_bat_ven_mol_azi_geo_yor_fbf_guj_sod_dgb_fre_tsn	-0.608698538055127	-1.59127272223385	0.11494183731032
854	mcd_glc_tag_jav_lda_mly_knd_dyu_owc_aze_tml_cic_scr_grk_prs_anl_gam_est_moo_sod_ewe_ind_jpn_mlt_uzb_bam_azi_zul_kor_ger_rus_tur_ctl_igb_svk_pol_slo_chh_sun_heb_akn_alb_cze_rom_ses_qcu_nor_urd_sid_tsn_ben_geo_bsq_mnd_dgb_swe_swa_bem_lit_spa_eng_amr_tig_arw_aeg_fre_swt_hau_guj_bat_bos_hin_mao_krd_vie_tsw_amh_dut_ven_hun_afr_lat_wly_fbf_fin_tha_ita_cnt_bul_mol_yor_xho_pan_por_ukr	-0.261459260971114	-0.644631659684536	0.520752842964984
855	alb_geo_sun_dut_rom_svk_tsn_aeg_rus_lit_est_xho_prs_urd_guj_ukr_mol_bul_ind_qcu_arw_ewe_swa_bat_krd_pol_anl_hau_aze_jpn_pan_bem_chh_fre_zul_uzb_sod_knd_scr_afr_amh_hun_tag_mly_slo_azi_tur_dgb_kor_jav_ctl_mnd_bsq_por_ven_spa_wly_fbf_swe_tha_fin_bam_ger_moo_heb_tml_mao_cze_mcd_lat_cic_mlt_lda_grk_ses_tig_bos_hin_sid_yor_ita_vie_dyu_glc_gam_eng_nor_swt_akn_igb_owc_amr_cnt_ben_tsw	0.0781603615911533	0.181873890912288	0.856077527932544
856	igb_bsq_knd_ewe_spa_bam_wly_moo_guj_ger_nor_mlt_ven_heb_fbf_aze_sun_sid_eng_bem_rus_svk_krd_tha_geo_bat_hau_jpn_prs_tsw_mcd_bos_owc_arw_hun_pan_tml_dut_hin_tur_swe_pol_swt_lat_vie_dgb_por_xho_tig_kor_azi_aeg_glc_cnt_lda_qcu_uzb_mol_yor_cic_scr_akn_alb_amr_swa_grk_mao_ctl_sod_lit_bul_mnd_tag_anl_afr_ukr_jav_rom_cze_fre_ind_chh_dyu_amh_ben_mly_zul_ita_ses_slo_gam_est_fin_urd_tsn	0.206257490246114	0.468532507343347	0.640500177745092
857	hin_swa_sod_slo_arw_rus_fin_guj_ben_aeg_sun_eng_azi_scr_ita_urd_kor_lda_uzb_anl_mol_spa_bem_jav_hun_heb_vie_fbf_bos_pan_tml_dyu_ind_chh_alb_qcu_geo_xho_mao_hau_dgb_mcd_bam_yor_knd_amr_swe_wly_pol_moo_ctl_dut_tsn_jpn_svk_krd_por_gam_lat_ukr_bul_prs_ewe_zul_sid_akn_nor_fre_bsq_cnt_rom_cze_mnd_mly_aze_tig_glc_ses_owc_swt_ger_tur_ven_afr_cic_grk_tha_mlt_lit_tsw_tag_igb_est_bat_amh	0.414797934241569	0.955915958737237	0.341592967557954
858	pan_svk_aze_bam_geo_krd_heb_fin_tha_ukr_tsn_dut_rus_qcu_akn_zul_swe_fre_guj_tsw_bsq_tur_vie_swa_sun_chh_alb_hau_ger_urd_bem_xho_slo_spa_tig_amh_jpn_cnt_por_mly_aeg_cze_est_ita_grk_ben_bul_tml_mol_glc_sod_hin_kor_afr_cic_dyu_hun_ind_lat_moo_mlt_rom_ctl_anl_scr_tag_swt_ses_uzb_wly_arw_sid_eng_owc_mnd_pol_igb_mcd_knd_azi_mao_prs_jav_dgb_lda_nor_ewe_lit_bos_fbf_bat_yor_ven_gam_amr	-0.125134577739633	-0.28205024276231	0.778531692749113
859	eng_mcd_prs_bem_tag_cze_cnt_mao_urd_ewe_gam_hau_arw_sid_alb_jav_fin_sod_lat_knd_ses_pol_cic_qcu_bos_por_bul_geo_dut_ctl_ger_xho_uzb_spa_tsn_mol_ben_guj_rom_mly_azi_bat_hin_chh_yor_dgb_bsq_mnd_tur_fre_dyu_wly_hun_swa_kor_ita_tml_swe_ven_afr_svk_mlt_krd_anl_swt_heb_scr_slo_grk_moo_owc_amr_est_glc_vie_ukr_pan_sun_igb_aze_amh_aeg_bam_akn_tsw_lda_lit_tha_jpn_ind_fbf_rus_nor_zul_tig	-0.181717410425289	-0.470193518451279	0.639317544662157
860	jpn_glc_urd_zul_scr_fre_krd_cic_dut_afr_hin_lit_azi_rus_mlt_vie_spa_chh_aze_tsw_akn_lat_alb_cze_ben_dyu_pan_xho_mao_kor_yor_swa_est_svk_lda_amh_rom_por_ita_tag_eng_bul_wly_sun_heb_uzb_pol_cnt_jav_tml_swt_tig_ind_knd_gam_hau_arw_fbf_ukr_amr_fin_ger_moo_tur_mol_nor_aeg_prs_ctl_tsn_bos_geo_bam_hun_grk_qcu_mly_dgb_slo_igb_sod_ewe_mnd_ses_bat_bsq_swe_owc_bem_guj_mcd_sid_anl_ven_tha	0.455186006976036	1.04308744616692	0.299611689213874
861	bul_igb_xho_amh_swa_ewe_moo_sun_vie_dut_tha_knd_alb_tsn_urd_bam_jpn_mao_wly_spa_ven_tsw_fbf_mlt_lit_tur_azi_krd_geo_mnd_sod_slo_guj_cze_bsq_dgb_ukr_afr_aze_rus_mol_pol_tag_fre_por_hau_est_bos_prs_bem_pan_ctl_hun_ben_anl_lat_glc_fin_jav_swt_kor_qcu_akn_lda_amr_heb_rom_cnt_nor_ses_zul_chh_bat_sid_ita_swe_tml_uzb_grk_scr_cic_mcd_tig_eng_hin_gam_arw_mly_aeg_yor_ind_ger_dyu_owc_svk	0.228531548260603	0.605417098120791	0.546376487613211
862	igb_prs_ctl_vie_nor_ukr_rom_tig_bat_kor_ven_cic_azi_dut_eng_glc_jav_ita_knd_aeg_bos_fin_xho_mly_krd_bem_ger_ewe_amr_swa_dgb_alb_fre_rus_uzb_lit_bam_cze_tag_chh_cnt_bsq_grk_tsw_svk_yor_lda_amh_urd_tha_ind_zul_anl_wly_swe_pol_afr_moo_guj_dyu_aze_swt_scr_est_spa_sun_arw_sid_hin_heb_ses_bul_hun_ben_sod_pan_geo_mao_mcd_tml_mlt_mnd_owc_akn_fbf_jpn_por_mol_lat_tsn_hau_tur_qcu_gam_slo	0.194171134350997	0.475818318099109	0.635319639752519
863	dut_hau_lat_bos_mlt_kor_swe_mnd_bem_qcu_bul_moo_rom_urd_mao_xho_lda_bsq_zul_tml_ven_fbf_alb_mol_svk_grk_prs_tag_sod_ewe_bat_tsw_ben_ind_eng_mcd_jav_por_hin_vie_tig_geo_fin_ctl_cic_arw_amh_chh_knd_heb_fre_slo_dgb_glc_sun_scr_azi_igb_akn_tsn_swt_bam_yor_rus_amr_lit_hun_spa_mly_gam_aeg_pan_sid_owc_krd_tur_uzb_ita_nor_est_ses_cze_dyu_swa_aze_jpn_pol_anl_guj_ukr_ger_wly_cnt_tha_afr	0.180012211282443	0.476822099082411	0.634607318504409
864	swt_aeg_tha_yor_tur_tig_mao_mol_moo_lda_urd_mlt_cnt_ben_chh_bos_mcd_hau_pan_scr_dgb_mnd_nor_slo_afr_arw_lat_tag_ukr_pol_bem_knd_sod_anl_amh_cic_spa_svk_tsw_bsq_est_ger_hin_swe_geo_akn_aze_gam_ita_ind_ctl_guj_dyu_cze_jpn_xho_rom_eng_kor_swa_uzb_por_alb_glc_prs_qcu_vie_bam_fre_sun_zul_jav_ewe_wly_sid_hun_ses_igb_tml_mly_fbf_owc_ven_lit_tsn_bul_grk_heb_bat_rus_amr_azi_fin_krd_dut	0.72102019297549	1.63603024703814	0.105213304327851
865	mlt_eng_fbf_hin_svk_kor_nor_glc_swt_amr_zul_ses_dgb_slo_akn_fin_moo_sod_mcd_ukr_lat_jav_mly_uzb_tig_swa_tsn_chh_jpn_grk_anl_pan_tsw_bul_alb_bos_ita_lit_fre_ger_amh_tha_mol_spa_arw_tml_vie_por_tur_wly_rus_tag_guj_xho_est_yor_hau_mnd_cic_qcu_ewe_ind_hun_krd_mao_lda_ben_sun_ven_azi_dut_scr_gam_cze_aze_bam_aeg_bsq_igb_heb_owc_knd_rom_bem_dyu_afr_ctl_urd_geo_prs_bat_sid_cnt_swe_pol	0.485949515954944	1.261025628525	0.210453876414366
866	chh_hin_grk_dgb_hun_swe_por_bul_swt_ukr_rom_knd_bsq_bos_xho_vie_igb_tml_tig_bam_cnt_wly_ven_akn_heb_prs_geo_jpn_azi_fre_rus_gam_fin_dut_swa_scr_spa_ewe_mly_svk_tsw_cic_uzb_hau_afr_krd_pan_mlt_jav_ben_est_fbf_aeg_anl_ses_sod_bat_lat_sun_aze_slo_kor_urd_tsn_zul_cze_ger_sid_ita_lda_alb_nor_yor_owc_mnd_arw_ind_qcu_guj_eng_pol_lit_tur_moo_tha_mcd_amr_amh_mol_ctl_bem_mao_glc_tag_dyu	0.415285589469482	0.912546151960018	0.363840837100853
867	qcu_scr_prs_fin_vie_swe_sod_arw_aeg_sid_pan_mol_svk_dut_knd_urd_amh_lat_wly_mcd_jav_fre_ben_ven_ctl_hau_kor_est_mlt_yor_dgb_amr_ewe_tsw_hun_bsq_eng_lit_jpn_grk_geo_tag_hin_bem_ita_bat_ukr_ger_xho_akn_owc_mly_cnt_swa_azi_bul_zul_cze_por_mao_nor_tig_glc_aze_gam_cic_pol_tsn_bos_chh_slo_afr_igb_tur_fbf_tha_rus_anl_ind_uzb_ses_krd_swt_sun_alb_bam_spa_moo_rom_dyu_heb_tml_guj_lda_mnd	0.0305265151250346	0.0704128334108761	0.944016268160737
868	sun_uzb_ben_cic_azi_tha_scr_alb_pan_moo_sod_svk_swe_ewe_grk_hau_mcd_vie_bos_gam_mlt_swa_bem_pol_akn_heb_amh_dgb_ger_bam_mnd_hun_ven_rom_mly_aze_aeg_rus_geo_slo_por_kor_afr_bat_tsn_glc_chh_prs_urd_dut_owc_spa_knd_swt_guj_jpn_cze_igb_bul_lit_ita_qcu_bsq_lda_tig_tur_amr_zul_mao_fbf_ctl_eng_cnt_hin_dyu_ind_fre_xho_est_tsw_lat_ukr_ses_anl_jav_mol_tag_krd_fin_tml_sid_nor_yor_wly_arw	-0.9735758262837	-2.29037457108753	0.0242597275958957
869	por_swe_vie_dut_mly_qcu_kor_bem_hin_wly_tur_cnt_mnd_sid_sod_rus_eng_jpn_glc_amh_est_grk_bul_ger_urd_dgb_akn_slo_ewe_zul_ven_ukr_fre_yor_tha_anl_fbf_lda_ind_nor_afr_uzb_hun_bsq_bam_lat_chh_tag_tsw_bat_heb_pol_swa_tig_guj_mcd_fin_hau_owc_spa_aeg_cic_aze_tml_mol_geo_lit_gam_knd_rom_cze_prs_sun_xho_alb_svk_arw_pan_jav_tsn_ita_swt_ctl_bos_amr_moo_mlt_mao_azi_krd_dyu_ben_scr_ses_igb	0.188846541598426	0.481432106454102	0.631340303730261
870	hin_tag_cic_mao_lat_owc_fre_fin_knd_sun_jav_azi_ger_glc_mol_gam_slo_bem_anl_bat_est_kor_tha_aze_qcu_xho_zul_akn_rom_swe_amh_nor_jpn_hun_lit_vie_hau_cze_svk_igb_moo_tig_pan_cnt_swa_bos_bam_prs_geo_ctl_swt_guj_heb_dyu_urd_rus_scr_uzb_ben_sid_fbf_tur_dgb_eng_mnd_grk_afr_mly_lda_ses_ind_ukr_chh_krd_mcd_bul_ewe_pol_arw_ita_tsw_yor_tsn_por_ven_wly_bsq_tml_dut_sod_spa_mlt_amr_alb_aeg	0.115003310865907	0.277141195816505	0.782286769918085
871	lda_rus_mlt_ind_tsw_alb_nor_swt_ewe_anl_sod_hun_kor_swa_hin_tsn_zul_mol_akn_bem_vie_knd_eng_sun_pan_guj_bos_bsq_arw_tur_bul_ven_ctl_tig_chh_cze_gam_hau_tml_scr_xho_urd_fbf_mao_fre_jpn_amr_bam_est_amh_ben_sid_yor_azi_moo_cic_tha_dgb_uzb_mcd_lit_prs_rom_mnd_swe_geo_aze_ger_fin_dut_ses_wly_jav_ukr_mly_krd_slo_spa_ita_pol_heb_cnt_qcu_owc_afr_por_lat_dyu_grk_bat_aeg_igb_tag_svk_glc	NA	NA	NA
872	knd_ind_cic_ses_rom_svk_bul_uzb_xho_mcd_est_cnt_pan_aze_tha_dyu_owc_fin_cze_ita_afr_guj_kor_ben_por_sun_tsn_spa_swe_ven_mlt_amr_moo_qcu_tur_bam_chh_grk_wly_arw_ukr_anl_igb_hau_bem_mly_sid_bat_sod_ger_geo_lit_ctl_nor_gam_swt_slo_tag_eng_azi_dgb_hin_hun_dut_bos_vie_alb_ewe_zul_tig_aeg_krd_pol_swa_prs_rus_tsw_bsq_heb_scr_lda_mnd_glc_lat_urd_amh_tml_akn_fre_jav_mao_jpn_mol_yor_fbf	-0.271720183173596	-0.61786110072432	0.538176996718166
873	fin_grk_por_tml_sun_uzb_ind_tsw_swa_mcd_aeg_tag_vie_bat_akn_alb_sid_mao_cic_svk_pol_ses_qcu_krd_cze_tsn_ukr_slo_lit_rom_lat_igb_hau_ven_glc_swt_owc_urd_nor_sod_swe_spa_eng_kor_dut_chh_tha_rus_azi_amh_gam_jav_fbf_prs_dyu_amr_cnt_scr_yor_ben_ewe_hin_moo_ctl_wly_ita_lda_mnd_hun_est_anl_heb_xho_dgb_zul_bam_bem_geo_knd_mol_aze_tur_bsq_bos_arw_fre_ger_bul_guj_jpn_pan_afr_tig_mlt_mly	0.918702301513773	2.32748857405715	0.0221088113094059
874	svk_mcd_mly_xho_amr_bat_owc_mol_ukr_alb_swt_rus_cic_cze_ind_dut_ger_lat_swa_heb_aeg_eng_afr_mlt_grk_spa_tha_ita_fin_fbf_glc_pan_swe_ctl_sun_tsw_lda_bem_mnd_akn_moo_uzb_tig_est_sod_ven_guj_azi_igb_tag_jav_bul_prs_dgb_sid_aze_anl_por_arw_vie_scr_krd_mao_bsq_jpn_nor_lit_fre_hun_ewe_urd_kor_zul_geo_hau_qcu_amh_yor_knd_bam_gam_ses_tsn_slo_tml_hin_cnt_pol_wly_chh_dyu_rom_ben_bos_tur	0.273362224839021	0.708478662235515	0.480420136549223
875	rus_glc_mcd_cnt_geo_cze_urd_zul_vie_jav_amr_tur_jpn_sid_ben_tsn_tsw_kor_bos_afr_lat_xho_swa_mlt_mao_arw_fin_dut_tag_nor_mnd_ita_grk_svk_hin_prs_aeg_swt_mol_lda_est_por_spa_ses_bsq_akn_anl_ewe_yor_ind_aze_bam_ctl_ven_qcu_ukr_fbf_alb_pan_bat_cic_tml_sod_eng_hun_ger_wly_rom_heb_gam_owc_swe_pol_bem_sun_amh_tha_knd_uzb_igb_chh_slo_mly_scr_dyu_lit_tig_fre_hau_krd_guj_bul_moo_azi_dgb	-0.148273480162666	-0.33879592839184	0.735527223739764
876	urd_alb_cic_hau_yor_cze_ind_rom_moo_geo_est_sod_knd_spa_pol_amr_sun_mlt_dyu_krd_hun_cnt_tur_prs_azi_mao_slo_bem_wly_nor_zul_kor_dut_guj_vie_tha_arw_hin_ukr_lat_bat_heb_ctl_bos_mol_gam_owc_ses_ger_ita_lit_mly_qcu_scr_afr_bam_eng_uzb_por_swt_rus_ven_fre_aeg_ewe_tag_chh_tig_akn_glc_mcd_swa_aze_dgb_ben_lda_pan_tsw_fbf_tsn_swe_xho_grk_igb_sid_tml_svk_bsq_jpn_mnd_jav_bul_anl_fin_amh	0.174282681935243	0.397402908737203	0.691981006642828
877	est_bul_heb_fre_ita_scr_ewe_hun_yor_akn_svk_krd_fin_mao_aze_bem_mol_lat_tag_pan_jpn_xho_tha_knd_nor_dut_amh_spa_jav_dyu_bsq_ukr_lda_owc_tsn_hau_eng_tsw_anl_tml_guj_arw_mcd_ctl_gam_cze_slo_rus_azi_ben_sid_lit_mnd_chh_ven_tig_bat_hin_prs_rom_zul_bos_sun_swe_ses_bam_geo_cnt_sod_cic_uzb_ger_moo_glc_alb_amr_mly_fbf_ind_afr_wly_aeg_igb_mlt_por_qcu_urd_kor_grk_swa_dgb_pol_tur_swt_vie	-0.646271095986468	-1.48733967033211	0.140307870266761
878	mol_heb_hau_yor_dyu_qcu_igb_tsn_ses_ger_grk_guj_tag_chh_dut_eng_tur_ukr_svk_ita_tig_fbf_hin_moo_tml_xho_prs_akn_kor_bos_azi_tha_lat_ind_ewe_ctl_bsq_fin_dgb_swt_mnd_lit_bat_lda_arw_alb_rom_gam_fre_sod_mlt_pan_mly_jpn_swa_cze_knd_geo_bam_ben_vie_mao_zul_cic_aeg_mcd_bem_spa_urd_jav_afr_scr_ven_por_cnt_aze_wly_hun_amr_amh_uzb_nor_rus_owc_pol_sun_est_tsw_slo_anl_swe_bul_sid_glc_krd	-0.124065826310298	-0.322547185006466	0.747762202982584
879	chh_tml_arw_moo_glc_fre_eng_akn_vie_amr_tsn_ukr_lat_fbf_mol_amh_bul_ewe_mnd_kor_rom_ita_ses_owc_knd_mly_yor_sod_swt_ben_dyu_qcu_por_azi_grk_tag_lda_hau_hun_aze_cnt_alb_urd_ger_tsw_heb_igb_scr_swa_cic_mcd_ind_nor_jav_guj_xho_geo_bem_dgb_slo_sun_cze_ven_afr_rus_aeg_gam_krd_bat_lit_prs_tha_jpn_ctl_tig_bam_svk_anl_hin_wly_dut_pan_fin_spa_tur_sid_mlt_est_bsq_pol_zul_bos_mao_swe_uzb	0.349386322161664	0.81213335582469	0.418789055793938
880	wly_amh_aeg_scr_aze_azi_bem_fre_zul_bul_kor_sun_grk_swa_amr_ses_bos_nor_slo_spa_rus_afr_ben_mao_gam_lat_mly_ven_est_ind_bat_lda_qcu_moo_jav_dut_sid_cze_urd_pan_xho_sod_mol_bsq_hun_ita_vie_por_owc_dgb_arw_pol_tig_cnt_chh_tml_lit_hau_fin_igb_ger_prs_mlt_eng_yor_tha_fbf_jpn_anl_cic_tsn_geo_guj_glc_bam_ctl_svk_tag_mcd_knd_hin_tur_swe_krd_dyu_tsw_rom_heb_akn_swt_alb_uzb_ukr_ewe_mnd	-1.00214687246303	-2.46443583369149	0.0155595202608433
881	ctl_dgb_lit_lat_tur_heb_eng_sod_chh_glc_hin_vie_jpn_kor_amr_ben_igb_fin_tha_owc_fre_moo_zul_lda_arw_mly_xho_bos_uzb_scr_bat_amh_sid_prs_svk_alb_swe_anl_tml_azi_akn_ven_mcd_rus_geo_ger_knd_rom_cic_ses_urd_hun_wly_tsw_tag_dut_bem_mao_aze_ukr_mlt_guj_aeg_jav_ewe_krd_tig_afr_dyu_est_cze_grk_tsn_pol_ita_sun_swt_swa_bam_mnd_slo_pan_bsq_ind_fbf_qcu_nor_yor_gam_hau_spa_bul_cnt_mol_por	0.29812007640319	0.66807250884752	0.505741960519482
882	krd_vie_tsn_owc_bsq_fin_cze_wly_tur_guj_pan_mnd_slo_zul_sid_ukr_heb_ita_ben_rom_bem_prs_qcu_mcd_tml_hin_afr_nor_hau_ses_dgb_kor_aeg_fbf_rus_igb_mao_tsw_scr_eng_fre_ven_dyu_ind_amr_glc_bos_gam_bam_tha_mlt_swt_mly_xho_por_amh_dut_uzb_arw_azi_cic_est_geo_swa_ctl_tag_spa_bat_anl_mol_akn_lda_chh_ewe_cnt_bul_jpn_jav_sod_aze_knd_grk_tig_ger_swe_svk_moo_urd_pol_lit_alb_lat_sun_yor_hun	-0.637699307828615	-1.47341101677268	0.144016966829253
883	tag_swa_mly_hau_svk_glc_mao_lda_xho_qcu_alb_zul_bam_ita_knd_urd_mol_pol_bul_bos_ger_ven_fin_fre_mlt_bat_mcd_afr_pan_tsn_mnd_sid_geo_por_ukr_cic_hun_nor_ctl_guj_krd_eng_heb_ses_bsq_igb_aze_jpn_hin_prs_yor_tml_dut_ind_est_rus_aeg_amr_kor_scr_anl_tsw_tur_sod_owc_sun_moo_arw_spa_tig_dgb_swt_bem_cnt_tha_gam_vie_swe_cze_wly_chh_uzb_lat_amh_ewe_ben_jav_slo_fbf_akn_lit_rom_azi_dyu_grk	0.742779986613137	1.95940731386123	0.0530595843125738
884	cnt_urd_chh_rom_vie_mlt_tig_yor_gam_afr_mao_sid_dgb_ben_jav_rus_igb_nor_qcu_ger_bos_bsq_svk_ita_grk_eng_mol_aeg_dyu_fin_lda_anl_ctl_slo_alb_bul_wly_spa_prs_cic_ukr_por_azi_tsw_krd_dut_aze_tur_ses_tml_est_uzb_amh_tsn_sun_bam_tag_amr_kor_scr_guj_ewe_bat_tha_jpn_geo_heb_arw_hau_akn_swa_ven_mly_swt_knd_zul_mnd_pol_lit_mcd_owc_bem_fbf_sod_glc_ind_xho_pan_fre_cze_lat_hun_swe_hin_moo	0.0369748569643345	0.0952869534128073	0.924291921692164
885	mcd_afr_mao_spa_aeg_bos_jpn_qcu_nor_swa_ukr_zul_krd_akn_owc_por_bam_mlt_anl_guj_wly_swe_mly_xho_fin_hun_tig_urd_dut_swt_dgb_ben_amh_hin_tsw_ses_moo_bem_scr_fre_ven_ita_knd_lat_tsn_mnd_cze_pol_hau_cnt_pan_ger_geo_mol_amr_igb_fbf_slo_lda_tur_rus_glc_chh_eng_vie_prs_uzb_bul_yor_azi_cic_tag_sid_sod_alb_grk_gam_aze_jav_ewe_rom_est_heb_arw_bsq_lit_svk_bat_tha_dyu_sun_ind_ctl_kor_tml	0.539809510599336	1.29478612082942	0.198599424362318
886	tig_spa_rom_qcu_pan_lit_swa_pol_swe_bsq_tsn_ukr_nor_bem_cic_ger_hau_lat_sid_ind_knd_afr_svk_uzb_mcd_krd_glc_jav_ven_amh_mol_heb_hun_tur_tha_urd_amr_yor_bam_anl_mlt_ctl_ewe_bos_hin_chh_arw_wly_aeg_owc_fbf_zul_azi_sun_tml_slo_sod_grk_cze_tag_jpn_prs_ben_kor_gam_igb_moo_por_bul_dgb_mly_akn_geo_ita_cnt_aze_xho_dyu_mao_est_scr_ses_vie_swt_fre_rus_tsw_lda_dut_mnd_eng_guj_fin_bat_alb	-0.336941791411937	-0.793412505616151	0.429557173839218
887	lat_alb_anl_bsq_cze_tag_mcd_fre_aze_rom_svk_pan_bos_owc_geo_ewe_prs_amr_eng_dyu_bul_mly_jpn_ind_aeg_tha_spa_ses_slo_mnd_akn_hau_tsn_urd_qcu_ven_tsw_lda_ger_uzb_tig_kor_tur_moo_igb_amh_krd_mlt_dut_ben_azi_knd_sid_wly_hin_lit_arw_fbf_sun_ctl_nor_cnt_yor_chh_glc_swa_swe_scr_ukr_bem_bam_est_bat_ita_zul_hun_dgb_grk_rus_cic_tml_gam_jav_xho_pol_vie_mao_mol_sod_swt_afr_por_heb_guj_fin	0.284765370963357	0.653453296298955	0.51507646179184
888	ukr_est_amh_xho_por_uzb_krd_svk_mnd_anl_ven_dyu_akn_moo_guj_fin_arw_bul_bos_urd_lda_mao_alb_qcu_ses_eng_cnt_bat_mcd_dut_pan_cic_tml_sid_vie_amr_knd_sun_jpn_mlt_swa_owc_hin_azi_ctl_sod_chh_ger_glc_tsw_yor_tig_hun_prs_geo_lat_slo_pol_tag_bem_tha_scr_swt_tur_ben_cze_heb_jav_zul_afr_mly_swe_gam_hau_aze_fre_tsn_lit_rom_bam_bsq_fbf_ita_wly_aeg_grk_mol_spa_nor_dgb_ind_igb_rus_kor_ewe	0.151953885016192	0.361609629960058	0.718464039416611
889	jpn_rom_urd_hau_dgb_mao_anl_fre_pol_bem_rus_scr_ven_uzb_kor_zul_mnd_ewe_tml_vie_tag_sid_ses_prs_dyu_bul_tig_hun_aze_amr_tha_dut_aeg_arw_por_mol_azi_xho_ukr_cic_qcu_bos_lda_nor_knd_cnt_ctl_ben_cze_eng_wly_hin_bam_slo_amh_pan_ind_glc_mcd_chh_mly_jav_geo_swt_fin_krd_akn_sun_lit_guj_tsw_lat_tur_yor_heb_est_bsq_swa_ita_moo_gam_bat_afr_svk_sod_swe_mlt_spa_fbf_igb_alb_owc_ger_tsn_grk	-0.594281072494862	-1.54195686593412	0.126480006706869
890	pol_aeg_gam_swe_lat_aze_tml_tsn_hin_geo_pan_xho_ctl_bem_guj_tag_est_ita_bam_zul_bat_ven_krd_igb_mao_cze_fre_ses_lda_arw_spa_prs_tha_eng_afr_tsw_scr_dut_sid_amh_anl_owc_glc_dgb_knd_bsq_chh_moo_tur_qcu_bos_cnt_mly_grk_por_svk_alb_hau_cic_rom_wly_jav_mlt_sod_kor_vie_ben_yor_sun_ind_heb_azi_dyu_swa_uzb_ukr_hun_swt_tig_urd_fbf_bul_mol_lit_akn_slo_ewe_nor_mnd_ger_mcd_rus_fin_amr_jpn	0.339718094023228	0.801565474845025	0.424847672040687
891	bam_fin_ger_mlt_por_ben_scr_azi_knd_mao_jav_chh_pol_cic_ctl_owc_bem_aeg_gam_mnd_krd_rom_swe_lda_uzb_hin_dut_spa_tur_moo_ukr_qcu_geo_swa_yor_tml_sid_dgb_akn_pan_ewe_xho_vie_fre_grk_heb_tha_ita_guj_ind_aze_slo_ven_est_bsq_dyu_hau_mol_wly_bat_urd_prs_tsn_cze_kor_lit_sod_rus_alb_jpn_bul_swt_bos_amr_zul_amh_igb_anl_eng_fbf_arw_mly_mcd_tag_tsw_svk_afr_hun_cnt_nor_tig_sun_lat_ses_glc	-0.244481922777813	-0.637987203255829	0.525049814682434
892	mly_swe_mcd_rus_geo_xho_mol_kor_amh_lat_nor_ewe_ukr_afr_qcu_tur_azi_sod_ita_dut_ind_swa_tag_tsn_prs_tha_pol_ger_tml_bam_alb_swt_mao_moo_krd_owc_est_aeg_lda_tsw_fin_eng_glc_hun_mnd_cze_urd_ctl_svk_jpn_cic_arw_jav_igb_mlt_bat_dyu_bsq_pan_sid_guj_bul_gam_wly_amr_hin_grk_spa_fre_ben_tig_yor_heb_scr_vie_uzb_akn_zul_chh_slo_lit_hau_por_fbf_rom_aze_cnt_sun_ven_bem_anl_knd_ses_dgb_bos	-0.530695875683149	-1.43540921478797	0.154525324977411
893	swt_swa_akn_hin_ctl_mlt_glc_rom_urd_yor_spa_fbf_afr_ger_mol_svk_lda_lit_ses_cic_kor_dut_tsn_anl_owc_fre_ewe_qcu_heb_hau_mly_bam_mnd_xho_sun_uzb_scr_cze_swe_mao_tha_tml_lat_vie_pol_tig_bos_zul_dyu_dgb_chh_sod_igb_amh_slo_fin_aeg_bem_ita_ven_grk_eng_prs_ukr_azi_geo_arw_hun_tur_amr_sid_pan_nor_bul_gam_moo_tag_mcd_ind_guj_tsw_rus_cnt_bat_jav_jpn_wly_bsq_krd_alb_aze_knd_ben_por_est	-0.227228329816664	-0.528691371954284	0.598279068782232
894	owc_bam_dut_tag_mlt_sid_uzb_mly_tig_pol_ind_zul_est_knd_ven_glc_swe_pan_hin_heb_amh_gam_alb_mcd_jpn_anl_tsn_urd_azi_svk_wly_prs_amr_ita_geo_kor_tur_aze_ukr_xho_bem_swt_ewe_hau_lat_afr_dyu_igb_rus_mao_yor_qcu_mol_cic_moo_ben_fin_dgb_mnd_por_bos_scr_bsq_ger_hun_sod_krd_slo_arw_rom_tml_grk_bul_aeg_fre_tsw_eng_ses_jav_sun_nor_guj_ctl_vie_akn_cnt_spa_fbf_tha_chh_cze_lit_bat_lda_swa	0.335519969126616	0.808997581468245	0.420581398236769
895	fre_fin_guj_tig_bsq_tha_sod_bul_pol_zul_ctl_est_igb_uzb_grk_xho_knd_tsw_tml_prs_bam_azi_geo_ewe_mol_alb_ind_rom_mnd_wly_tag_chh_ses_slo_tsn_hun_owc_ger_bem_sun_lat_sid_yor_moo_ben_glc_dut_fbf_dyu_jpn_swt_lda_scr_urd_cze_pan_ven_ukr_bat_spa_hin_swe_krd_kor_mcd_arw_eng_amr_tur_swa_dgb_akn_qcu_aeg_heb_cic_gam_ita_bos_nor_lit_afr_mao_vie_mlt_svk_jav_aze_rus_anl_amh_mly_hau_por_cnt	-0.252208481751945	-0.647186544318191	0.519105511535069
896	lit_bul_ewe_bsq_vie_swa_heb_bem_jpn_est_por_aze_afr_tha_bam_spa_pan_igb_dgb_prs_mnd_eng_dut_xho_tag_slo_pol_mly_hun_fin_fbf_lda_amh_jav_gam_rus_alb_zul_tsn_owc_moo_hau_cze_qcu_bat_glc_guj_nor_ind_mlt_mcd_sod_ger_fre_tur_tig_tsw_scr_mao_chh_ukr_mol_tml_aeg_geo_swe_hin_knd_wly_dyu_ven_cic_ctl_ses_kor_arw_anl_svk_akn_grk_ben_yor_urd_uzb_amr_sun_ita_krd_rom_lat_azi_bos_cnt_swt_sid	0.242826375549896	0.624428641797415	0.53387500763431
897	sod_geo_chh_cic_mnd_mol_gam_svk_dut_fre_vie_rom_lda_mcd_bam_sid_fin_arw_bsq_swe_tur_jpn_nor_grk_aeg_heb_ita_anl_amh_moo_qcu_tsw_pol_ses_tha_akn_dgb_por_mly_amr_sun_tig_ctl_ben_ind_urd_mao_lat_owc_swt_krd_guj_swa_uzb_bos_est_eng_cnt_dyu_scr_ewe_spa_ger_knd_wly_afr_prs_yor_jav_fbf_xho_tag_bul_bem_cze_tml_ukr_lit_aze_ven_slo_mlt_rus_hin_zul_glc_bat_azi_hau_alb_igb_kor_hun_tsn_pan	NA	NA	NA
898	sun_fre_mnd_jpn_swa_moo_tag_ven_glc_amh_zul_bem_alb_akn_swt_bsq_sid_dut_uzb_fin_fbf_cnt_tur_ita_arw_dyu_svk_pol_cze_wly_urd_tsn_jav_swe_qcu_aeg_prs_tsw_afr_igb_mcd_ukr_ind_azi_hin_sod_pan_hau_dgb_mao_xho_owc_grk_tml_lat_chh_heb_mlt_est_ewe_amr_por_hun_cic_yor_ben_kor_knd_scr_bul_aze_slo_mol_lda_ses_guj_lit_ctl_nor_bat_tig_mly_eng_vie_gam_anl_ger_tha_rus_bam_rom_geo_spa_bos_krd	0.0920343145480814	0.206801084298938	0.83661731543501
899	swe_fin_mcd_tag_qcu_moo_dut_dyu_cze_kor_swa_bsq_cnt_slo_sid_pol_lda_xho_mly_ita_arw_bul_geo_hun_ben_aze_bem_ukr_cic_por_ewe_sod_hin_guj_gam_chh_tsn_svk_uzb_aeg_heb_ven_sun_mnd_swt_rus_ctl_pan_igb_yor_ind_tig_grk_tsw_alb_est_tml_rom_amr_vie_jav_bos_mol_eng_jpn_anl_afr_zul_glc_wly_dgb_bat_spa_owc_nor_krd_ger_bam_prs_amh_fbf_fre_scr_lat_akn_urd_hau_mao_mlt_tur_azi_knd_ses_tha_lit	-0.281881413042392	-0.654082483708022	0.514672855297957
900	tig_sun_amr_chh_ger_ven_ses_swt_gam_wly_lat_ctl_tur_lit_jpn_amh_geo_bsq_mnd_tha_scr_tml_vie_dut_cic_urd_mol_slo_lda_jav_akn_aeg_ind_xho_moo_mly_uzb_svk_swe_pol_azi_ben_kor_knd_mlt_fin_aze_cze_bam_por_pan_hun_prs_zul_cnt_rus_fre_est_spa_guj_anl_bul_krd_ukr_dgb_mao_nor_hau_dyu_yor_bat_sid_owc_sod_tsw_tag_swa_heb_bos_hin_afr_tsn_qcu_glc_eng_ita_fbf_rom_alb_bem_igb_arw_ewe_mcd_grk	0.359961080677648	0.851150043289614	0.396872280470806
901	cic_bem_prs_mao_slo_arw_ses_afr_azi_pan_xho_moo_ind_uzb_mol_aeg_ben_ita_swt_hau_jav_tur_wly_svk_por_mcd_tsw_heb_cze_ewe_mnd_ven_rus_scr_alb_kor_lda_jpn_zul_sid_bat_gam_knd_dyu_pol_fre_geo_amr_grk_tsn_anl_nor_ukr_chh_vie_ctl_bos_urd_dut_swe_aze_lit_sod_hun_fbf_qcu_spa_lat_dgb_igb_yor_krd_hin_tha_owc_bsq_glc_mly_akn_guj_fin_ger_bam_eng_tig_swa_bul_tag_mlt_rom_tml_amh_cnt_sun_est	0.0172197460192427	0.0445644969872825	0.964549990315281
902	geo_tsn_ben_knd_aze_glc_hau_sid_mly_tml_cze_sun_bsq_tha_rus_hin_sod_kor_azi_tur_bam_tig_amr_fin_afr_lat_spa_lit_akn_swa_ind_tsw_svk_uzb_tag_dgb_cnt_krd_chh_xho_scr_grk_pol_anl_eng_wly_amh_jpn_ukr_mnd_urd_jav_dyu_bat_yor_dut_pan_fbf_por_bul_nor_cic_igb_est_qcu_arw_prs_swt_aeg_bos_slo_moo_zul_ses_fre_ita_heb_hun_mcd_guj_mlt_mol_gam_bem_ewe_mao_ger_ctl_owc_ven_alb_lda_rom_vie_swe	0.460713502677524	1.14700431101093	0.254322188872355
903	sid_swa_akn_ses_spa_hun_fre_swe_ukr_gam_ctl_por_afr_wly_ben_zul_jpn_mly_cze_mlt_nor_dgb_svk_est_rus_vie_amr_lit_uzb_anl_knd_ita_urd_aze_tha_mol_cic_lda_bsq_prs_tsw_bos_rom_ven_sun_lat_bat_kor_heb_igb_mcd_krd_guj_ewe_bam_tag_glc_qcu_dyu_tur_chh_swt_pol_grk_moo_bul_azi_tsn_hau_xho_dut_sod_geo_owc_arw_eng_fbf_jav_slo_mao_fin_tml_aeg_mnd_ind_hin_tig_scr_alb_amh_cnt_pan_ger_bem_yor	0.261449327094833	0.670839789210112	0.50398526573507
904	mlt_slo_jav_bos_mao_vie_prs_jpn_ukr_azi_kor_cic_owc_ben_geo_heb_mcd_spa_knd_dgb_afr_krd_tag_tml_est_tsw_amr_moo_yor_uzb_fre_anl_swa_gam_tsn_sun_swe_ita_fin_ger_arw_urd_cze_mly_bem_rom_hin_aze_hun_glc_wly_swt_lat_xho_fbf_lda_rus_sod_hau_qcu_tha_zul_bsq_amh_bat_eng_dyu_akn_igb_svk_scr_pan_ind_mnd_aeg_tig_bul_ctl_tur_alb_chh_cnt_ewe_dut_sid_mol_grk_por_lit_ven_ses_bam_pol_guj_nor	0.0252586580178898	0.066122981664694	0.947421852983984
[truncated: 96 more rows]
