# Supplementary material for: Future Tense and Economic Decisions: Controlling for Cultural Evolution
Source: PLoS One. 2015 Jul 17;10(7):e0132145. doi: 10.1371/journal.pone.0132145 (PMC4506144; doi:10.1371/journal.pone.0132145)
Supplement: S8 Appendix — See README files within the various sub-folders. (ZIP) [file pone.0132145.s008.zip › S3_Code/Residuals_new/PGLS/PermuteResults/permute_S_30000.csv]

	ftr	r	t	p
1	fre_ind_lat_ewe_akn_eng_xho_jpn_aze_pan_mly_ukr_yor_ctl_fbf_tag_bsq_bul_bos_dgb_rom_krd_swt_spa_guj_svk_bem_afr_jav_amr_wly_grk_sun_hin_vie_pol_mao_ben_knd_qcu_heb_prs_swe_rus_bam_scr_sid_glc_hau_kor_por_cze_chh_uzb_dyu_anl_tig_azi_est_nor_ger_amh_slo_alb_cic_mnd_owc_swa_dut_sod_bat_moo_mol_hun_mlt_tsn_aeg_lit_zul_ses_ven_fin_gam_tml_tha_cnt_ita_lda_tsw_urd_mcd_geo_igb_arw_tur	-0.426850760896341	-0.952821685252246	0.343150349691999
2	swa_mao_ind_cic_tig_hun_bos_xho_pol_svk_lda_swt_bul_yor_jpn_krd_tur_hin_prs_dut_moo_nor_knd_kor_ewe_wly_tsn_ukr_mol_dgb_igb_azi_scr_mlt_bam_mcd_tsw_ger_gam_swe_slo_arw_cze_alb_lit_bat_por_tag_glc_pan_owc_urd_fre_chh_qcu_ita_ses_aze_hau_ven_zul_bem_cnt_geo_rom_ben_uzb_mly_bsq_vie_amh_afr_fin_est_sid_heb_akn_tml_lat_eng_jav_ctl_rus_sun_spa_mnd_sod_aeg_amr_dyu_grk_anl_tha_fbf_guj	-0.27915750227064	-0.720925093531999	0.472763964663148
3	sun_moo_svk_tml_bam_gam_chh_ses_nor_tag_igb_ukr_dgb_hau_afr_ind_bos_ctl_anl_ita_aeg_bat_cze_krd_pol_yor_eng_fin_zul_tsw_ger_sid_azi_amr_ben_sod_kor_swt_fbf_lat_heb_arw_alb_xho_mao_cnt_ewe_rus_bsq_urd_cic_mnd_por_bul_glc_hun_fre_qcu_jpn_hin_uzb_est_wly_tig_mly_swe_bem_jav_owc_mcd_swa_dut_lit_scr_amh_mol_tsn_mlt_rom_dyu_akn_spa_pan_slo_tur_vie_knd_tha_prs_aze_grk_ven_guj_lda_geo	-0.0103193714484834	-0.0232614747584472	0.981491539970215
4	sod_gam_geo_swa_azi_knd_ses_ven_mly_hin_vie_nor_dut_hau_owc_aze_sun_arw_alb_xho_fbf_aeg_mnd_lat_bos_mlt_mol_amh_zul_ctl_amr_cic_ger_pol_jav_swt_pan_afr_akn_mao_rom_chh_wly_heb_tsw_tig_dyu_tag_hun_urd_tur_svk_cze_lda_igb_ukr_ben_sid_jpn_moo_bam_dgb_fin_swe_qcu_cnt_slo_tml_eng_ita_ewe_anl_scr_bat_ind_fre_lit_bem_grk_bul_krd_por_kor_prs_est_uzb_mcd_guj_tsn_rus_glc_bsq_spa_yor_tha	-0.38200747089561	-0.905581430461075	0.367497609906508
5	tag_sun_guj_anl_owc_pan_tur_kor_pol_mol_hau_ita_lat_cic_tsn_bam_bat_vie_hun_knd_akn_svk_dut_prs_fre_bsq_jav_aze_uzb_grk_est_mnd_ger_igb_rus_swe_ind_zul_lit_xho_urd_sod_jpn_heb_por_yor_dgb_amh_tsw_moo_krd_mcd_spa_mlt_cnt_ven_tml_mly_amr_mao_aeg_geo_tig_bul_lda_ukr_wly_bem_sid_arw_ben_afr_gam_fbf_bos_ctl_scr_chh_eng_fin_cze_alb_rom_hin_slo_qcu_swt_tha_glc_azi_swa_ewe_ses_nor_dyu	-0.830637363208973	-1.91023702370186	0.0591838949524013
6	spa_ewe_krd_bos_mao_sun_tha_mnd_scr_dyu_afr_cnt_pan_xho_rom_bul_bat_alb_glc_grk_tig_hun_yor_vie_ses_ukr_moo_mol_mlt_pol_eng_ven_akn_arw_ita_svk_amh_slo_lit_anl_tsw_mly_hin_bsq_urd_jpn_sod_ben_dgb_zul_fre_amr_dut_ctl_ind_aeg_prs_cic_est_geo_nor_guj_swe_fbf_fin_azi_owc_hau_bem_igb_sid_tsn_lat_wly_knd_uzb_qcu_gam_heb_tml_chh_mcd_kor_ger_cze_tur_jav_swt_lda_por_aze_rus_tag_bam_swa	0.393014250719608	0.918649101775689	0.360655608553585
7	ctl_owc_ben_dyu_amr_ita_mol_wly_spa_pan_xho_krd_aeg_sid_sod_yor_mnd_bos_uzb_hau_heb_tig_lat_gam_dgb_geo_pol_ven_afr_akn_bam_svk_lda_bat_mlt_mcd_ind_cic_eng_hin_mao_aze_tml_bul_urd_tsn_jav_rus_knd_arw_swa_ukr_ewe_fre_guj_glc_azi_vie_nor_fin_jpn_fbf_ses_anl_dut_sun_swe_grk_igb_chh_tsw_est_qcu_ger_bem_tag_tur_lit_hun_prs_rom_bsq_zul_kor_mly_scr_moo_alb_por_tha_cze_swt_slo_amh_cnt	-0.104730847821958	-0.24923570937451	0.803728091047559
8	jpn_zul_arw_sun_cze_amh_cnt_hun_tsw_aeg_tha_glc_krd_ven_spa_rus_mao_dyu_fin_lat_grk_owc_ctl_anl_bos_tsn_xho_tag_prs_wly_mlt_bat_qcu_heb_ita_bam_mnd_bem_akn_rom_dgb_azi_swa_alb_tig_sod_pol_por_ses_chh_mly_bsq_ukr_fre_igb_nor_aze_est_ewe_ben_lit_slo_kor_eng_mcd_hau_mol_geo_cic_scr_fbf_vie_ger_moo_dut_knd_uzb_ind_svk_afr_swe_bul_guj_tur_pan_lda_jav_yor_amr_swt_urd_hin_sid_tml_gam	0.451840328473469	1.04305509706746	0.299626590534842
9	spa_cze_rom_hau_igb_ctl_aeg_sid_dgb_uzb_cnt_azi_moo_knd_tig_yor_grk_hin_ger_rus_vie_dut_cic_qcu_swe_owc_tsw_scr_chh_hun_alb_ven_mcd_prs_ind_pol_afr_bat_tha_ses_amr_tsn_kor_fbf_lit_ewe_zul_pan_mly_tag_gam_sod_xho_bsq_slo_lat_jav_akn_urd_tml_arw_anl_dyu_ukr_glc_fin_bem_sun_guj_por_bam_swt_mlt_aze_geo_mnd_heb_bos_nor_mol_eng_svk_ita_bul_jpn_krd_lda_tur_ben_mao_fre_est_swa_amh_wly	-0.0118917076900961	-0.0266520491823389	0.97879436577832
10	prs_slo_fbf_knd_bul_gam_swt_jpn_pan_igb_fre_hau_uzb_vie_moo_afr_jav_tha_akn_swa_cnt_amr_amh_tsw_xho_azi_anl_tsn_por_sod_eng_fin_ven_bsq_guj_lat_heb_wly_zul_dut_mlt_aze_arw_rom_mly_ger_chh_spa_hin_ctl_ben_kor_yor_bat_ind_lda_bam_svk_glc_mao_mol_grk_cze_bos_bem_hun_owc_tag_aeg_dyu_tig_pol_sid_ses_scr_nor_dgb_sun_ita_cic_qcu_mnd_lit_tur_tml_krd_rus_swe_alb_mcd_ukr_ewe_geo_urd_est	-0.459874424206212	-1.18371906148861	0.239541107397189
11	aeg_igb_ses_ewe_bem_bul_bos_ind_mlt_owc_tml_gam_chh_sun_kor_swt_swa_scr_prs_xho_pol_rom_ctl_heb_afr_lit_krd_ger_vie_qcu_mao_por_hin_swe_fre_dgb_glc_tsn_svk_yor_bam_lat_est_eng_moo_amr_urd_ven_tur_lda_fin_hun_mcd_cnt_dut_geo_tsw_hau_cic_uzb_zul_ita_jpn_amh_tha_fbf_bsq_grk_aze_ukr_tig_guj_mnd_rus_tag_sod_knd_jav_nor_spa_arw_sid_ben_mol_anl_cze_alb_dyu_bat_mly_pan_slo_wly_akn_azi	0.386155211246709	0.91826524519148	0.360855424027567
12	ita_aze_vie_grk_svk_lit_prs_mly_tig_pol_por_mao_tsn_sid_swe_jav_ben_moo_tha_bul_ses_bat_uzb_fin_igb_ewe_dut_mlt_knd_nor_gam_azi_dyu_lat_qcu_sun_scr_kor_guj_ven_cic_sod_tag_dgb_hun_spa_rus_slo_eng_akn_mol_krd_ger_anl_mcd_yor_mnd_wly_ukr_rom_pan_alb_cnt_aeg_glc_bem_zul_ind_swa_lda_afr_bsq_tml_amr_ctl_urd_cze_heb_est_bos_hau_geo_tur_arw_bam_swt_fre_xho_hin_amh_tsw_chh_jpn_fbf_owc	NA	NA	NA
13	ctl_bem_bat_guj_arw_moo_tig_swa_cic_alb_anl_svk_aze_fin_urd_jav_hun_kor_sid_amh_scr_qcu_ven_mol_rus_mly_lda_tml_bos_fbf_knd_rom_tsn_aeg_heb_ukr_lat_pan_dgb_nor_slo_xho_mlt_sod_ben_akn_grk_geo_dut_swt_mnd_mcd_azi_amr_hau_wly_lit_cnt_bul_ita_pol_ses_fre_est_yor_ind_tsw_ger_sun_gam_glc_afr_vie_eng_bsq_tha_por_prs_tag_tur_cze_spa_hin_mao_chh_krd_igb_ewe_jpn_zul_owc_bam_swe_uzb_dyu	-0.0731854796363764	-0.168041279030559	0.866915702742106
14	uzb_cic_swa_slo_swe_tha_akn_ewe_ses_bos_afr_gam_wly_glc_arw_tag_azi_ukr_tsw_fre_sod_rom_spa_tsn_jav_dyu_lda_dgb_yor_mcd_fin_urd_tml_svk_est_igb_ben_grk_kor_cnt_anl_aze_bat_mao_por_ven_swt_nor_moo_xho_knd_ind_krd_chh_ctl_lit_ger_owc_jpn_geo_hin_zul_amh_cze_scr_sun_qcu_pan_lat_tig_pol_vie_amr_aeg_bsq_tur_mlt_bam_alb_fbf_guj_bem_hun_ita_sid_prs_dut_eng_bul_heb_rus_mol_mly_mnd_hau	-0.187342762903283	-0.433750139763725	0.665474416085182
15	jav_bos_moo_igb_cic_tml_fin_hun_scr_guj_rom_por_bat_ctl_owc_mcd_bsq_ben_lit_vie_ven_bul_hin_kor_ses_slo_heb_aze_yor_est_swe_tag_amr_mao_akn_dut_uzb_sod_bam_tsw_sun_svk_cze_knd_ewe_tha_geo_gam_azi_glc_mly_urd_ind_cnt_afr_mol_mlt_tsn_pan_bem_anl_fbf_ger_dgb_sid_grk_swt_qcu_jpn_chh_spa_mnd_alb_zul_krd_ita_fre_amh_tur_pol_eng_dyu_nor_arw_wly_tig_xho_ukr_swa_lda_hau_lat_aeg_rus_prs	0.210352056301388	0.524980876245618	0.600845776690753
16	lit_zul_ind_lda_fin_owc_amr_ewe_alb_dgb_swe_bsq_azi_hun_prs_mly_tha_tsn_mlt_qcu_tsw_heb_krd_knd_tig_svk_rus_chh_cnt_bos_fre_ukr_eng_por_cze_uzb_aeg_spa_xho_sod_scr_ita_dut_yor_igb_ses_sun_mol_rom_lat_jav_hin_guj_ven_mao_fbf_wly_kor_ben_arw_jpn_mcd_amh_mnd_cic_tml_bul_dyu_est_bem_bat_urd_tag_geo_moo_vie_nor_aze_gam_glc_hau_ctl_anl_pol_tur_sid_ger_swt_grk_bam_pan_afr_akn_slo_swa	0.21543423500301	0.488798885127798	0.626134803636501
17	ses_tur_ctl_wly_fbf_uzb_lat_swe_swa_guj_tig_anl_bem_rus_tha_vie_ger_amr_cnt_est_cze_moo_cic_tsn_alb_afr_xho_lit_mao_sun_slo_hin_ukr_ven_ewe_nor_kor_por_mlt_tml_rom_swt_yor_mcd_dut_lda_knd_heb_krd_bsq_tsw_sid_igb_fin_tag_bat_bul_azi_pol_dgb_eng_hun_spa_arw_ben_grk_akn_aeg_jpn_zul_geo_mly_amh_scr_dyu_hau_gam_urd_svk_bam_ita_qcu_ind_prs_aze_sod_owc_pan_mol_mnd_chh_glc_jav_fre_bos	-0.479937852600487	-1.13061975111113	0.261122527761808
18	rus_bem_akn_por_yor_bul_wly_ukr_mol_ben_kor_bam_azi_xho_tsw_scr_ita_eng_dut_gam_geo_tag_rom_hin_tig_lda_ewe_ven_mcd_ses_cze_fin_amr_swe_svk_mao_bsq_pol_ind_qcu_swt_prs_sun_aze_chh_dgb_cnt_hun_igb_vie_tha_knd_fre_dyu_cic_mnd_arw_moo_krd_nor_aeg_jpn_amh_tur_bat_lit_fbf_mlt_slo_lat_sid_pan_guj_spa_tml_glc_ctl_ger_mly_uzb_owc_sod_est_heb_tsn_bos_jav_afr_hau_grk_anl_alb_swa_zul_urd	-0.808950761295473	-1.90014628393596	0.0605118627677102
19	sun_bul_jpn_jav_svk_igb_owc_kor_mly_nor_tsw_eng_fbf_dut_dyu_zul_lda_rom_hin_uzb_swt_rus_chh_mol_yor_ind_slo_pan_ctl_tml_knd_bam_glc_xho_mlt_mnd_sid_ger_swe_qcu_aze_lit_arw_hun_akn_vie_cnt_ukr_sod_ita_fre_heb_bat_wly_bsq_ewe_ben_amh_afr_scr_hau_aeg_bem_pol_gam_dgb_urd_krd_mao_por_tag_alb_swa_grk_ven_guj_anl_moo_fin_mcd_tig_azi_tha_prs_cic_cze_spa_tsn_tur_bos_ses_lat_est_amr_geo	-0.0456334398824227	-0.107922365425732	0.914289769807333
20	mly_tag_ukr_sun_mnd_tig_dut_alb_tha_fre_pol_qcu_cze_jav_dyu_est_heb_akn_ven_tsn_zul_hau_rom_ita_prs_bem_swa_mol_arw_aeg_bam_knd_igb_swt_tsw_yor_rus_chh_hin_wly_ses_grk_ctl_lda_bat_xho_tml_gam_ger_sod_glc_swe_mao_ben_por_anl_pan_aze_uzb_moo_amh_bsq_azi_lat_scr_amr_lit_bos_slo_krd_cic_dgb_owc_geo_cnt_mcd_nor_bul_eng_sid_hun_vie_fbf_afr_jpn_guj_spa_ewe_fin_svk_urd_kor_mlt_tur_ind	0.262315036032193	0.5849211750415	0.560017185109682
21	akn_arw_tsn_mcd_bat_bam_ger_fre_xho_cze_fin_jpn_eng_mol_amr_aze_spa_bos_bul_dgb_tig_por_swa_hin_knd_lit_glc_bsq_mnd_heb_ukr_fbf_grk_igb_sod_krd_scr_hun_ewe_anl_tur_mlt_sid_jav_kor_prs_aeg_ben_azi_svk_lat_hau_cic_chh_ind_swt_urd_geo_lda_tsw_bem_ctl_uzb_owc_slo_qcu_guj_yor_mly_ita_dyu_pan_cnt_ven_mao_nor_rom_tag_afr_vie_pol_tml_rus_tha_est_wly_zul_sun_amh_ses_gam_alb_dut_swe_moo	-0.71023681025416	-1.60486828063149	0.111913439724558
22	aze_ses_scr_zul_eng_slo_hau_qcu_rus_bem_urd_tsn_tha_swa_sid_prs_amr_swe_pan_wly_dgb_geo_moo_anl_ven_ger_ctl_ita_hun_jav_knd_cze_sod_bul_igb_tsw_sun_tag_lit_fre_mol_bsq_yor_jpn_gam_krd_ind_xho_ben_lat_svk_chh_bos_grk_amh_fin_cnt_arw_akn_kor_mly_owc_heb_rom_nor_ewe_glc_afr_bat_mcd_tig_guj_lda_dut_cic_est_mlt_pol_mnd_vie_fbf_hin_alb_uzb_aeg_bam_ukr_tml_spa_swt_tur_por_mao_azi_dyu	-0.194124599050963	-0.444180828706112	0.657943711495826
23	aze_fre_eng_fbf_sod_xho_ind_cnt_hin_cze_uzb_afr_tag_arw_ita_gam_hun_ger_svk_igb_swa_dut_cic_moo_heb_rus_ukr_qcu_dyu_tig_nor_grk_tha_swt_mnd_mao_swe_aeg_amh_anl_glc_mly_kor_lda_est_tur_bat_tsn_akn_bul_krd_lit_pan_ven_owc_chh_amr_geo_ctl_ewe_tml_slo_azi_hau_urd_lat_guj_mol_bem_wly_mlt_ses_scr_tsw_bsq_sid_zul_knd_vie_jpn_dgb_fin_ben_pol_bam_mcd_por_alb_prs_sun_yor_rom_spa_jav_bos	-0.352952014002672	-0.922501611392904	0.358654104150788
24	rom_slo_heb_ben_bul_cnt_xho_moo_tsw_uzb_ses_lda_cic_mol_dgb_pan_geo_por_ewe_ukr_alb_nor_krd_swe_sun_mnd_vie_svk_rus_yor_sod_cze_tag_mly_hin_jav_chh_pol_amh_spa_wly_bem_arw_lat_mcd_fre_tig_owc_mlt_dut_azi_glc_tha_tsn_hun_est_ger_zul_jpn_bos_urd_scr_swa_amr_akn_afr_aeg_qcu_bat_gam_eng_dyu_mao_fin_ctl_grk_fbf_swt_anl_bsq_hau_prs_lit_ita_ind_kor_sid_aze_knd_ven_tur_igb_tml_bam_guj	0.348786114841941	0.915665833351959	0.362210397210882
25	dyu_bat_cic_glc_spa_kor_lit_por_aeg_rus_mao_anl_mly_slo_owc_pan_bul_pol_alb_tha_jpn_fre_yor_guj_tig_tml_bsq_svk_gam_vie_wly_mcd_aze_prs_tag_zul_ben_moo_fin_afr_akn_heb_hin_ukr_ind_qcu_uzb_ita_est_igb_swa_ctl_ger_nor_dgb_xho_ewe_bos_tsn_rom_hau_swt_krd_ses_fbf_sod_lda_grk_swe_cnt_sid_tsw_bem_lat_geo_tur_sun_cze_mnd_mlt_urd_amr_ven_dut_eng_bam_amh_azi_mol_arw_knd_scr_chh_jav_hun	-0.463710193577779	-1.07488045068508	0.285209071717543
26	cze_xho_mlt_amh_lit_fin_moo_tha_anl_pol_mly_scr_gam_cic_por_mao_ita_cnt_mol_dut_ind_chh_qcu_bul_eng_tml_sid_tsw_tag_heb_glc_sod_aze_alb_igb_dgb_akn_amr_prs_spa_svk_bos_geo_krd_grk_lat_uzb_ger_rus_yor_knd_bem_hau_swt_fbf_wly_arw_aeg_jpn_ewe_owc_est_swa_vie_lda_tur_slo_mnd_ben_guj_tig_hin_sun_nor_azi_mcd_urd_ctl_afr_jav_ven_bsq_bam_kor_tsn_pan_zul_ses_swe_hun_bat_fre_ukr_rom_dyu	-0.236009779314851	-0.529679570407051	0.597596343552698
27	hin_wly_eng_tig_spa_rom_bul_krd_zul_slo_lat_kor_hun_ger_lit_bsq_ben_ita_est_yor_knd_xho_chh_cnt_qcu_ukr_ven_ewe_ctl_akn_afr_gam_tsn_vie_aeg_mly_aze_amr_amh_igb_mlt_tha_jpn_hau_bos_svk_pan_prs_mol_pol_bem_cic_mnd_uzb_tag_fre_tur_sod_bat_urd_glc_scr_anl_arw_rus_swt_swa_jav_azi_dgb_dut_owc_fbf_guj_tml_por_mao_nor_fin_ses_bam_alb_sid_tsw_swe_grk_geo_lda_sun_heb_cze_dyu_mcd_ind_moo	0.552210932034794	1.3112553763625	0.19299978213878
28	ita_mly_fre_ven_tig_fin_nor_arw_lda_mol_dut_vie_lat_urd_tml_gam_uzb_fbf_wly_pan_rus_swa_ses_swt_tha_lit_prs_bat_dgb_owc_amh_alb_grk_spa_est_mao_bem_bsq_sod_slo_eng_guj_pol_xho_hau_rom_anl_cnt_jav_azi_aze_amr_por_knd_cze_dyu_ind_ukr_zul_afr_qcu_ger_krd_bam_tag_mnd_hin_jpn_glc_cic_chh_svk_ewe_ben_swe_bos_mlt_akn_geo_mcd_heb_kor_ctl_sun_moo_yor_hun_aeg_scr_tur_tsw_igb_sid_bul_tsn	-0.049160062233063	-0.114391145044754	0.909174335367606
29	vie_dut_fin_owc_swt_nor_mol_sod_knd_mcd_lit_jpn_spa_ind_tsn_ewe_guj_bem_pan_amr_cnt_afr_geo_sid_anl_glc_ben_swa_ses_mao_lda_bsq_heb_mlt_xho_dyu_urd_fbf_prs_ita_ger_bul_tur_tag_ukr_hau_gam_fre_igb_slo_swe_zul_ctl_por_arw_est_jav_scr_kor_qcu_chh_pol_grk_hin_mnd_rom_akn_cze_moo_svk_mly_hun_aeg_lat_tsw_dgb_yor_wly_bat_bos_ven_azi_rus_tml_amh_uzb_cic_krd_bam_aze_alb_tig_eng_sun_tha	-0.0586333706688118	-0.134669645031326	0.893164102562586
30	hau_bos_chh_azi_dut_tsw_lat_swt_dyu_ses_afr_ctl_ewe_tag_pan_cnt_fin_grk_swe_alb_aze_amr_moo_ind_owc_aeg_por_eng_spa_gam_bam_ger_bsq_mlt_sid_heb_bem_svk_qcu_geo_tsn_akn_nor_arw_mly_amh_xho_fbf_ben_sun_bul_tml_est_rom_lda_ukr_cze_prs_hun_tig_anl_rus_bat_wly_lit_fre_cic_urd_slo_scr_mnd_zul_kor_ven_pol_dgb_krd_guj_glc_hin_igb_jpn_mcd_tha_uzb_knd_tur_jav_yor_vie_sod_mol_swa_mao_ita	-0.686490857824309	-1.56009175497386	0.12213484106476
31	sod_lda_ctl_tsn_alb_yor_uzb_nor_ger_cze_fin_fre_tur_rom_amr_tml_jpn_mlt_dut_ven_azi_ita_scr_bul_slo_ind_tha_mol_eng_lat_moo_kor_hin_bem_heb_xho_mao_zul_aze_tig_prs_ukr_cic_est_chh_dgb_tsw_akn_mnd_ses_dyu_ewe_por_mcd_hun_jav_bam_gam_geo_glc_grk_swt_sid_mly_pol_vie_ben_amh_wly_spa_svk_anl_guj_bat_krd_bsq_lit_knd_rus_aeg_sun_qcu_tag_swe_fbf_arw_bos_hau_afr_owc_igb_urd_cnt_swa_pan	-0.208804223255928	-0.47580112241458	0.635331845456665
32	dgb_tsn_azi_uzb_arw_xho_lit_rom_ctl_fre_owc_sod_mnd_bat_ger_anl_moo_hun_urd_swe_alb_tig_qcu_heb_ewe_spa_bsq_akn_jav_amh_zul_pol_ben_lat_igb_aeg_ita_swa_cze_knd_mao_ukr_tur_sid_aze_jpn_mlt_sun_bos_vie_fbf_tha_slo_cnt_bam_mly_scr_hin_swt_pan_wly_chh_mol_lda_yor_dut_afr_est_gam_hau_bem_ind_eng_svk_grk_nor_por_tag_glc_bul_krd_amr_mcd_fin_guj_prs_tsw_cic_kor_tml_ven_ses_geo_dyu_rus	-0.220726723577877	-0.502608259943715	0.616427836354147
33	ven_hun_mly_lit_jpn_moo_alb_prs_fre_swa_uzb_amr_azi_sid_akn_sun_nor_slo_est_qcu_rom_xho_yor_lda_rus_krd_cnt_arw_bsq_anl_bul_tsn_bam_fin_pan_chh_bos_mcd_grk_sod_tur_cic_ita_ctl_aeg_dut_urd_lat_fbf_jav_tsw_guj_tml_glc_cze_ukr_hau_tag_swe_dyu_zul_mao_ses_ind_ben_tha_eng_swt_igb_hin_svk_afr_ger_pol_bat_aze_owc_vie_mnd_wly_por_heb_dgb_ewe_mol_geo_bem_spa_kor_knd_tig_gam_scr_mlt_amh	0.475891601698574	1.21391271106997	0.227854799155967
34	geo_eng_swt_swa_ger_bsq_mao_sod_kor_hun_dyu_akn_aeg_swe_grk_afr_lda_wly_tur_tml_hau_krd_igb_ctl_dut_owc_ses_ukr_tig_cze_jav_cnt_qcu_knd_spa_lat_svk_pan_tag_tsw_xho_prs_mcd_bem_mol_zul_ewe_bam_scr_bos_ven_moo_amr_sun_por_vie_azi_alb_nor_tha_pol_chh_amh_glc_uzb_aze_rom_guj_fin_mly_lit_est_bat_sid_fre_ben_mnd_urd_ind_heb_ita_slo_tsn_rus_cic_arw_jpn_gam_anl_yor_hin_bul_fbf_mlt_dgb	0.483415647198841	1.14055069075827	0.256985639200985
35	aze_glc_mao_igb_ben_aeg_amr_zul_jpn_prs_mlt_bam_hin_pol_bul_uzb_ukr_sid_arw_swt_ewe_spa_heb_chh_tml_ses_cic_amh_ctl_scr_ven_dut_mly_cze_svk_bsq_bem_kor_azi_fbf_rus_slo_geo_rom_moo_yor_ger_nor_alb_sod_dgb_akn_swe_fre_wly_fin_krd_swa_bos_afr_mcd_mol_tsn_ind_hun_tig_tur_est_guj_jav_anl_owc_grk_por_urd_dyu_lda_pan_qcu_mnd_bat_hau_lit_eng_xho_tag_tsw_knd_tha_gam_lat_cnt_ita_vie_sun	0.626384855783816	1.46879449061121	0.145263029452967
36	amr_mlt_ses_aze_grk_bem_amh_xho_cnt_guj_tml_aeg_rom_bul_owc_dut_scr_pol_est_afr_vie_tig_moo_uzb_fin_urd_hun_ewe_bos_swa_ind_arw_sod_geo_mol_bat_fre_jpn_hau_cic_lda_hin_alb_chh_ven_rus_sun_tha_tsw_eng_prs_glc_yor_bam_qcu_pan_azi_sid_svk_jav_slo_knd_por_swe_dgb_lit_ger_ita_cze_gam_anl_tag_fbf_mly_wly_igb_bsq_mcd_dyu_heb_spa_ctl_krd_nor_swt_mnd_kor_tur_ben_mao_akn_zul_ukr_lat_tsn	0.878558534605484	2.28380686370913	0.0246589826314812
37	lit_tig_dut_uzb_ita_cic_bul_ven_tur_pan_urd_yor_wly_geo_hun_mao_tha_tsw_fbf_jpn_cze_mol_ger_slo_qcu_ewe_tsn_sid_akn_guj_krd_aeg_pol_jav_gam_tml_amr_nor_fre_zul_anl_svk_mcd_xho_swt_ukr_mnd_amh_aze_afr_mlt_glc_est_bos_lat_rom_hin_kor_sod_scr_knd_hau_azi_ben_rus_tag_swe_dgb_eng_bem_moo_vie_ind_chh_bat_prs_igb_mly_sun_alb_swa_fin_cnt_ses_spa_bam_ctl_grk_por_arw_dyu_lda_owc_bsq_heb	0.0318306149762096	0.0760557712285823	0.939538101993274
38	cze_knd_igb_mnd_nor_tha_ewe_ben_jpn_guj_qcu_tig_dut_zul_heb_tml_vie_prs_mcd_eng_rom_fre_krd_bos_fin_swa_cnt_urd_amr_xho_cic_bam_kor_pol_sid_amh_akn_ctl_ukr_mol_por_lit_tag_ses_owc_hun_glc_aze_pan_fbf_tsn_geo_hin_gam_chh_ven_grk_uzb_sun_rus_slo_mao_ger_scr_lda_alb_sod_swt_arw_bem_svk_dgb_mly_bul_aeg_tsw_tur_azi_yor_afr_moo_wly_bsq_hau_swe_lat_spa_est_dyu_ita_ind_jav_bat_anl_mlt	0.0287830818575531	0.0770293055351263	0.938765709550441
39	mao_moo_dgb_yor_cze_bul_ses_amr_tha_fin_afr_heb_guj_fre_mly_urd_svk_ind_bos_tsn_swt_rom_est_sod_amh_xho_aeg_lat_alb_fbf_pol_tml_pan_akn_tig_krd_ita_arw_vie_ukr_anl_jav_prs_nor_cic_ewe_lit_kor_ctl_tur_knd_eng_slo_mol_cnt_lda_tag_bat_chh_gam_ger_bam_swa_sun_mcd_igb_qcu_glc_bsq_mnd_zul_scr_azi_bem_dut_swe_hin_ven_hun_wly_jpn_geo_dyu_grk_spa_hau_ben_rus_owc_tsw_mlt_sid_uzb_por_aze	-0.534435691605405	-1.31734836498573	0.190958277626037
40	nor_bul_chh_arw_ven_por_afr_sun_qcu_tur_bem_rus_mnd_fbf_grk_alb_tha_swa_est_tml_bos_mao_rom_cze_aeg_sid_ewe_bat_ita_bsq_akn_fre_hun_dyu_mlt_ses_spa_ukr_dgb_urd_pol_anl_igb_ben_amr_heb_bam_yor_gam_svk_zul_cic_lit_cnt_knd_hau_pan_swe_mol_ger_moo_scr_swt_fin_tsw_tsn_ctl_glc_prs_tag_ind_lda_slo_owc_dut_aze_guj_eng_vie_mcd_uzb_xho_kor_azi_tig_sod_amh_krd_mly_wly_geo_jpn_lat_jav_hin	0.334985635306572	0.91597877466932	0.362047101680451
41	jav_grk_est_ben_vie_ewe_ukr_moo_tig_sod_yor_bam_lat_glc_ctl_amr_fbf_knd_gam_wly_arw_dyu_xho_mao_mly_tml_dgb_spa_igb_ger_nor_ind_hau_anl_bul_heb_por_pan_fre_sun_akn_ven_amh_hun_mlt_jpn_swe_bsq_hin_urd_tsn_tsw_zul_cnt_bos_tur_svk_krd_aeg_ita_cic_aze_mol_alb_lit_dut_sid_rom_qcu_eng_bem_prs_bat_swt_swa_chh_mnd_geo_afr_mcd_azi_pol_guj_uzb_ses_cze_lda_rus_fin_slo_tha_tag_kor_owc_scr	-0.636154589059937	-1.66375648471745	0.0995273772785774
42	bem_amr_bos_vie_afr_slo_heb_tsn_jpn_geo_pan_rom_arw_azi_sun_ger_bat_dgb_por_hau_kor_fbf_spa_scr_jav_krd_moo_mlt_qcu_prs_owc_swa_knd_fin_ind_fre_ita_tur_cic_ukr_dyu_mly_svk_guj_sid_uzb_nor_zul_mol_yor_bul_lat_xho_hin_tig_tha_igb_bsq_ses_urd_anl_lit_alb_pol_ewe_cze_hun_aeg_wly_ven_aze_amh_cnt_tag_rus_tml_ben_bam_mao_gam_ctl_swt_chh_mnd_mcd_est_tsw_grk_akn_lda_dut_glc_eng_sod_swe	0.386178204071008	0.994029083713586	0.322788025686722
43	amr_bem_glc_mnd_dyu_arw_tag_anl_tig_pan_svk_ctl_ven_spa_krd_lat_aze_moo_lda_guj_fin_ses_hau_bul_nor_alb_ewe_azi_prs_sun_qcu_vie_mcd_amh_ukr_est_mlt_dut_swa_mol_yor_bam_rus_mly_hin_xho_por_fre_jpn_ita_rom_zul_fbf_afr_grk_tsw_ben_ger_slo_cnt_eng_bos_gam_chh_bsq_tsn_wly_hun_heb_mao_tha_akn_aeg_swt_kor_owc_knd_swe_lit_igb_dgb_geo_urd_scr_tur_uzb_tml_sod_sid_jav_bat_cze_pol_cic_ind	-0.276681444862955	-0.632023732506523	0.528922038350148
44	tsn_tag_amr_slo_ger_jpn_hau_urd_ven_tig_lit_akn_alb_eng_uzb_bsq_mnd_swa_ctl_scr_cic_bam_cnt_amh_fbf_guj_prs_mlt_rus_ewe_por_fin_krd_arw_glc_lat_igb_nor_vie_jav_ind_mcd_ses_tml_kor_moo_aeg_bos_wly_pol_chh_geo_tur_ukr_lda_est_sid_pan_hin_spa_rom_azi_anl_fre_owc_hun_bem_cze_bat_mol_bul_grk_sod_swe_yor_qcu_ben_tsw_mao_heb_knd_aze_dgb_sun_ita_afr_tha_gam_xho_dut_dyu_swt_svk_mly_zul	NA	NA	NA
45	guj_mao_tml_kor_cnt_knd_tsw_bos_bem_dyu_igb_wly_swa_rom_owc_fbf_xho_zul_sid_sod_ger_heb_glc_nor_mly_aeg_pan_mlt_tur_ind_prs_lda_rus_amr_dgb_lit_est_bul_fre_vie_slo_ewe_azi_urd_svk_mcd_aze_bat_jpn_amh_por_pol_swe_ben_cze_mnd_bam_alb_dut_gam_sun_swt_tig_ukr_chh_qcu_fin_eng_ctl_moo_tag_lat_afr_cic_ses_arw_ven_anl_uzb_geo_krd_hun_scr_bsq_ita_tsn_hau_jav_hin_yor_mol_tha_grk_spa_akn	-0.222686648490695	-0.571752935129806	0.568868727596842
46	mnd_cze_cnt_yor_svk_swa_ita_lda_tml_knd_amr_gam_alb_aeg_zul_hau_tag_igb_rus_hin_ewe_tsw_nor_guj_qcu_est_mao_pol_mlt_sun_fin_mly_tha_moo_sid_urd_anl_slo_tsn_jav_bam_bul_lat_bat_prs_krd_kor_spa_dut_lit_jpn_wly_ind_vie_chh_scr_ger_dyu_tig_rom_uzb_azi_owc_akn_glc_bos_xho_cic_fre_ses_heb_swt_aze_hun_swe_pan_mol_ben_fbf_afr_tur_arw_dgb_bsq_ukr_amh_ven_grk_sod_por_bem_ctl_geo_eng_mcd	-0.426532606239712	-1.27690167059905	0.204815976730423
47	mly_amr_alb_fbf_amh_est_azi_anl_bat_ben_ita_fre_lit_tml_ind_bem_jpn_akn_zul_tsw_owc_gam_sod_tsn_lda_fin_sun_aeg_mcd_mao_tig_bsq_hun_uzb_tag_spa_glc_xho_ukr_ses_rus_ger_pan_aze_svk_slo_prs_cic_grk_tha_afr_igb_swt_por_cnt_nor_swe_mol_mlt_qcu_krd_dgb_lat_arw_dyu_swa_yor_heb_cze_eng_vie_geo_moo_bam_ctl_sid_knd_ewe_mnd_dut_rom_tur_hau_bul_bos_ven_urd_guj_wly_scr_chh_hin_kor_jav_pol	-0.765387121818741	-2.08211824793166	0.0400781173399321
48	mao_dyu_ses_pol_lda_hau_yor_ben_prs_guj_nor_cnt_ven_akn_kor_rom_urd_vie_chh_por_mlt_jav_bam_hin_tsn_cic_uzb_sod_aze_tag_ctl_amr_glc_tig_tur_fre_tsw_owc_pan_ita_heb_dut_ukr_eng_lit_bsq_azi_aeg_fin_scr_ger_bat_wly_dgb_mnd_knd_fbf_zul_swe_ewe_grk_tha_bos_arw_bem_svk_afr_igb_rus_bul_mly_moo_tml_cze_mol_sid_alb_lat_spa_anl_mcd_sun_gam_ind_slo_swa_hun_krd_amh_jpn_xho_est_swt_qcu_geo	-0.123442381118722	-0.316913159373568	0.752019815768877
49	mol_swe_sid_mnd_spa_ind_cze_anl_chh_urd_fin_dyu_tag_sod_por_uzb_sun_xho_hun_vie_est_mly_bem_tur_ger_dut_tha_yor_tsw_mcd_nor_owc_cnt_igb_bsq_jav_bos_bat_slo_krd_ctl_swt_glc_qcu_lit_rus_zul_grk_swa_cic_jpn_hin_scr_guj_geo_prs_eng_svk_ben_afr_kor_azi_gam_tig_dgb_rom_heb_aze_pol_bul_fbf_pan_bam_tml_tsn_ita_ukr_hau_aeg_ewe_amr_fre_ven_wly_knd_mlt_moo_akn_ses_alb_mao_lat_arw_lda_amh	0.226732631680193	0.583877142063265	0.560716489185486
50	slo_tha_qcu_geo_tsn_azi_jpn_moo_sun_tsw_swt_eng_amr_ger_rom_aze_lat_prs_tag_fre_ukr_ses_hun_mol_ven_fin_anl_swa_guj_lit_krd_xho_mao_urd_hin_dgb_bos_ben_cze_bat_wly_svk_alb_dut_yor_scr_glc_tur_pol_tml_aeg_sid_arw_swe_bem_owc_igb_heb_amh_akn_ita_hau_ctl_knd_ewe_mcd_mlt_afr_nor_ind_grk_cnt_lda_mly_cic_mnd_zul_rus_bsq_bul_spa_fbf_gam_pan_sod_chh_est_jav_por_vie_kor_uzb_tig_dyu_bam	0.135351277929709	0.314215152513921	0.754061417635019
51	yor_tml_cze_spa_tur_guj_sid_est_nor_lda_pol_zul_ctl_cnt_geo_afr_pan_mcd_heb_wly_tig_hau_rus_amr_chh_anl_kor_scr_lat_ben_uzb_swe_lit_krd_aeg_aze_bem_prs_arw_cic_slo_glc_mly_amh_alb_bul_swa_grk_hun_bsq_jpn_ukr_ita_knd_tha_por_tsw_fbf_dut_akn_gam_moo_tsn_ses_urd_fin_bos_ind_owc_fre_swt_bat_igb_hin_qcu_ewe_xho_tag_dyu_mnd_vie_sod_jav_sun_mol_eng_bam_mlt_dgb_ger_azi_ven_mao_rom_svk	-0.00686273396857371	-0.0181600506779164	0.98555007626611
52	spa_uzb_aeg_dyu_alb_lat_nor_gam_bem_jpn_fin_arw_bul_ben_cic_tig_dgb_tha_sid_lit_eng_igb_bos_afr_lda_vie_mol_mly_tml_knd_cnt_tag_fre_bam_swt_ewe_mcd_urd_zul_xho_ses_slo_ven_ukr_mao_heb_qcu_guj_yor_ctl_hau_hun_glc_swa_rom_mlt_moo_amr_cze_azi_prs_geo_grk_rus_por_tur_krd_amh_pan_ind_svk_kor_bsq_scr_bat_wly_aze_akn_ita_dut_sod_ger_tsn_hin_owc_tsw_chh_anl_est_sun_mnd_swe_jav_fbf_pol	-0.051785042052584	-0.134422991121447	0.893358588315798
53	sun_sod_pol_cze_rus_igb_kor_gam_hun_yor_aeg_zul_guj_arw_lat_urd_est_akn_dut_tsw_swe_krd_lda_tsn_bam_sid_tha_ewe_vie_ukr_amr_jav_prs_mcd_jpn_mnd_scr_grk_aze_fin_mly_swt_owc_amh_bos_fre_mao_por_rom_wly_dyu_ven_mlt_ita_bul_tml_nor_hin_bat_tig_spa_slo_chh_bem_afr_tur_ger_cnt_eng_heb_alb_ben_xho_mol_svk_glc_azi_pan_geo_moo_hau_ctl_dgb_anl_ind_swa_knd_tag_lit_bsq_uzb_ses_fbf_cic_qcu	0.41329122762184	1.09977591787616	0.27426847942053
54	bam_bul_swa_azi_owc_amr_bem_bsq_ewe_tag_swt_krd_sun_gam_ger_nor_spa_urd_glc_scr_dut_amh_tur_tig_ctl_hau_mly_prs_rom_cic_tsn_dyu_xho_yor_eng_fre_svk_aeg_alb_jpn_ukr_mlt_igb_aze_jav_lit_geo_tsw_lat_knd_ind_afr_slo_guj_cze_mcd_est_pan_cnt_vie_hun_sid_ses_tha_uzb_ita_dgb_pol_mnd_ben_rus_tml_por_zul_fin_mol_qcu_wly_heb_mao_akn_lda_hin_kor_bat_bos_ven_grk_moo_sod_arw_chh_anl_swe_fbf	-0.0188234683686504	-0.0451874250900825	0.964054804104102
55	moo_aze_chh_ctl_krd_igb_ben_bul_dut_rus_swa_mlt_swe_mly_est_tur_aeg_uzb_ind_spa_dyu_sid_mnd_glc_geo_scr_vie_hun_ukr_ven_lat_hau_afr_tsw_amr_bem_slo_tha_ses_bam_knd_tig_zul_gam_tml_cze_amh_ita_akn_cic_hin_qcu_pol_jpn_fin_bat_svk_rom_tsn_tag_lda_mao_kor_lit_urd_fre_mol_ger_guj_prs_grk_alb_nor_owc_ewe_cnt_sod_azi_yor_pan_fbf_bos_por_sun_anl_eng_mcd_arw_xho_bsq_dgb_heb_jav_swt_wly	0.31777984727433	0.764129570328902	0.446724434917706
56	mao_swa_bem_bul_glc_sod_ukr_uzb_pan_amr_swt_cze_azi_hin_afr_ewe_qcu_sid_fbf_anl_urd_pol_ben_tig_bos_mnd_est_aze_krd_bat_tag_bsq_ind_cnt_fre_tur_dyu_rus_arw_tsn_akn_grk_slo_prs_kor_spa_tml_sun_por_amh_mlt_ses_heb_jpn_cic_nor_igb_dut_mly_wly_owc_alb_lit_dgb_rom_geo_moo_yor_knd_tha_ven_xho_bam_tsw_fin_vie_gam_ger_chh_ita_lda_swe_svk_mol_aeg_eng_hau_mcd_scr_guj_ctl_jav_lat_zul_hun	-0.593986385740959	-1.35732955324709	0.177961374915959
57	gam_krd_pan_guj_pol_aeg_lit_bos_hun_amr_grk_azi_rom_glc_tsn_tsw_ind_jpn_owc_tml_por_mly_sid_ses_sod_afr_swa_bsq_rus_cze_spa_mlt_wly_swt_geo_fre_ctl_prs_lda_anl_tur_tig_tag_knd_qcu_bat_kor_urd_heb_mao_xho_hau_mcd_nor_swe_ita_scr_igb_uzb_vie_arw_dgb_ven_cnt_tha_ewe_bul_est_cic_bam_sun_ben_aze_moo_dyu_fbf_bem_zul_slo_yor_alb_jav_svk_hin_akn_dut_amh_chh_eng_fin_lat_ukr_ger_mol_mnd	0.381598968787661	0.993797823839491	0.322900020485178
58	bsq_hau_svk_owc_eng_arw_cnt_bul_tml_akn_ita_mao_nor_cze_moo_lit_rom_ewe_dgb_tag_mnd_zul_tig_kor_grk_pan_jpn_knd_sid_por_guj_aze_alb_wly_tur_aeg_slo_geo_lda_hin_ben_swa_rus_ind_ctl_vie_glc_cic_jav_xho_amh_heb_qcu_prs_ger_gam_hun_mol_amr_tha_lat_bem_pol_bos_tsn_azi_yor_spa_tsw_ses_scr_swt_chh_mcd_ukr_bam_fin_sod_sun_mly_dyu_est_bat_mlt_uzb_fre_krd_fbf_afr_ven_dut_igb_swe_urd_anl	0.213587639847363	0.521553389934798	0.603221196728108
59	mol_tag_ses_fin_jpn_mcd_bam_fbf_gam_dut_knd_tig_glc_nor_fre_qcu_sid_amr_yor_sun_ven_uzb_pol_ewe_anl_igb_grk_mlt_mnd_owc_tha_scr_arw_lat_cic_swe_cnt_hun_tsw_ctl_pan_krd_wly_hin_ukr_urd_tur_hau_akn_est_tml_bem_cze_rom_dgb_xho_lda_sod_bul_por_bos_swa_mao_rus_ben_bsq_ita_ger_mly_jav_spa_ind_alb_heb_guj_eng_swt_aeg_slo_amh_dyu_tsn_svk_afr_chh_moo_lit_prs_geo_aze_vie_bat_kor_zul_azi	0.0616760629295838	0.150580633942469	0.880632660109493
60	ctl_nor_amr_mao_igb_sod_hun_ita_azi_heb_ewe_cnt_sun_bat_mly_akn_dgb_kor_lit_anl_hin_fbf_tag_lda_fre_dyu_swa_pol_fin_uzb_lat_ven_rus_cze_mlt_ben_mnd_chh_moo_tsn_tha_bul_rom_tig_urd_ind_tsw_krd_por_jav_aze_geo_eng_prs_tml_wly_pan_amh_bos_dut_guj_knd_glc_est_bem_owc_ger_alb_bam_vie_mcd_xho_qcu_aeg_swt_arw_zul_sid_bsq_yor_swe_cic_ses_afr_ukr_jpn_svk_hau_slo_scr_gam_tur_mol_spa_grk	-0.180291930061848	-0.410234056345621	0.682577796296241
61	hun_zul_ewe_uzb_prs_mol_knd_sod_bam_jav_swt_lat_ger_bem_geo_pol_dut_tur_cze_guj_mao_xho_bat_afr_vie_anl_fre_sid_bos_ukr_gam_mnd_tml_heb_urd_hin_por_grk_amr_spa_slo_dyu_fbf_ven_owc_scr_chh_mcd_lda_kor_mly_svk_lit_ses_tsn_aze_hau_igb_eng_wly_jpn_tha_bsq_ita_azi_dgb_yor_fin_swa_akn_tag_krd_rom_swe_cic_qcu_cnt_ind_amh_rus_mlt_ctl_glc_alb_pan_aeg_est_tsw_nor_bul_sun_moo_ben_tig_arw	-0.209822899621242	-0.479634716285315	0.632613210554142
62	cnt_ben_prs_anl_bul_qcu_azi_tsn_urd_grk_bos_svk_igb_ita_rom_eng_mcd_aze_nor_swe_mol_afr_ukr_alb_ind_jpn_glc_sod_gam_fre_xho_bat_sid_est_rus_swt_ewe_tag_lda_moo_bsq_fin_bam_spa_bem_aeg_zul_knd_krd_tig_hin_ger_mly_pol_swa_yor_mlt_dgb_jav_lit_mnd_sun_tha_kor_fbf_scr_geo_por_amr_tml_slo_dut_hun_wly_dyu_amh_owc_lat_ses_ven_tsw_pan_hau_cze_akn_guj_ctl_heb_vie_uzb_cic_arw_tur_chh_mao	-0.297300491333879	-0.695170149397634	0.48868200466515
63	azi_lit_glc_jpn_ctl_bam_geo_ewe_yor_ita_tur_tsw_rus_gam_cic_bem_fbf_eng_dgb_ger_bat_hau_tag_grk_knd_slo_afr_nor_alb_lat_sun_uzb_ukr_hin_ben_por_mly_pol_chh_est_tig_prs_cnt_kor_arw_vie_krd_pan_amr_amh_tsn_igb_jav_guj_zul_aeg_rom_akn_urd_sod_mol_bsq_spa_hun_anl_ind_bul_svk_moo_mlt_ses_dyu_wly_swa_lda_owc_mnd_mcd_ven_tml_dut_scr_heb_xho_mao_swt_aze_fin_cze_qcu_bos_tha_swe_fre_sid	0.283971508882504	0.685244585471761	0.494894062823124
64	jpn_ben_bem_zul_bsq_sun_chh_aeg_nor_tha_vie_xho_cic_hau_grk_arw_tag_ita_sid_alb_ewe_ses_lda_ind_est_eng_spa_rom_swe_afr_bat_azi_anl_dgb_mcd_jav_tur_mol_hun_lat_glc_lit_pol_guj_krd_mnd_uzb_owc_heb_cze_yor_pan_ukr_bam_tsn_cnt_fin_amh_ven_knd_ger_hin_urd_mao_mly_igb_aze_kor_ctl_swa_bul_swt_mlt_slo_wly_moo_prs_dyu_fbf_geo_svk_sod_fre_gam_amr_por_tsw_tml_rus_dut_akn_bos_scr_qcu_tig	-0.168909875455886	-0.405200012005478	0.686261092376228
65	ind_prs_bem_eng_pan_igb_jpn_moo_mly_krd_est_sod_scr_ctl_spa_wly_gam_fbf_bul_glc_dut_ita_bat_tur_mnd_knd_lda_rus_azi_amr_fre_tha_geo_pol_xho_afr_hun_nor_heb_guj_aze_aeg_bos_fin_kor_rom_tag_lat_tig_qcu_swt_dyu_ger_hau_yor_mcd_vie_jav_cze_swe_mlt_sid_swa_dgb_ukr_urd_sun_uzb_alb_akn_amh_hin_tml_lit_ses_cnt_ewe_tsw_grk_bsq_bam_ben_mol_svk_tsn_ven_cic_por_slo_arw_mao_owc_anl_chh_zul	-0.0846666428566619	-0.196733396996138	0.844465467346139
66	spa_sid_urd_mly_aze_zul_sun_alb_chh_fbf_gam_swa_igb_dgb_aeg_cze_tig_lat_bat_geo_uzb_ewe_jpn_bsq_tml_owc_mao_xho_anl_lit_rus_ukr_ind_ses_tsw_mol_glc_nor_hau_bul_kor_fin_guj_pol_cic_jav_tsn_bam_slo_dut_knd_bos_prs_svk_bem_rom_amh_est_sod_qcu_fre_cnt_mcd_swt_mnd_azi_arw_grk_scr_tag_tha_por_moo_vie_hun_ger_ben_pan_dyu_mlt_wly_akn_heb_ita_afr_swe_ctl_hin_krd_eng_yor_lda_tur_ven_amr	-0.175260658343289	-0.455470178765763	0.649832657500178
67	por_hun_jpn_fin_amh_wly_uzb_hin_mol_xho_ger_tag_est_kor_dyu_cnt_moo_glc_bsq_chh_alb_knd_zul_lit_jav_aeg_heb_bat_bem_swa_arw_rom_tur_sod_swe_dgb_cic_amr_spa_ewe_sun_geo_gam_ses_bul_ctl_tig_anl_bam_mlt_lat_mly_yor_cze_azi_bos_owc_fre_ind_grk_qcu_mcd_aze_hau_svk_ita_ben_tha_mnd_tsn_ukr_dut_nor_igb_urd_ven_rus_slo_mao_scr_lda_vie_pan_tml_akn_guj_krd_eng_afr_pol_tsw_prs_fbf_sid_swt	-0.717172172684138	-1.69972673689821	0.0925247893572729
68	akn_bos_pan_prs_amh_fbf_ewe_ind_scr_ctl_por_mcd_afr_ukr_ger_dgb_chh_mol_knd_ven_gam_glc_sod_aze_lit_cnt_tml_tha_eng_spa_moo_ben_lat_bsq_yor_fin_tag_bat_grk_ita_dyu_alb_tsn_mao_wly_xho_urd_hun_cze_mlt_kor_bul_qcu_arw_bam_bem_pol_dut_jpn_sun_tur_anl_nor_owc_zul_geo_lda_est_rom_vie_tig_cic_sid_hau_aeg_uzb_swt_mnd_azi_hin_heb_svk_rus_amr_jav_swa_tsw_igb_ses_mly_fre_swe_krd_slo_guj	-0.356267907652267	-0.806502034306287	0.422011065899342
69	sun_hun_tml_eng_mao_mly_akn_lat_afr_jav_uzb_sid_cze_bat_guj_bos_qcu_ukr_hin_ita_glc_nor_wly_ben_owc_ger_swe_moo_tha_swt_yor_aze_azi_scr_dut_spa_bsq_tag_vie_hau_amr_sod_zul_anl_gam_rus_ind_xho_rom_igb_urd_ewe_mlt_geo_ctl_amh_slo_por_pol_mol_krd_kor_alb_cnt_fbf_svk_dyu_prs_dgb_jpn_bem_tsw_tig_tsn_bam_fre_mcd_lda_arw_mnd_tur_pan_swa_fin_cic_est_chh_ven_bul_ses_heb_grk_aeg_knd_lit	-0.993993076423267	-2.38484917525435	0.0191154692843858
70	qcu_sod_bul_kor_alb_arw_ind_swa_nor_lda_lat_heb_mnd_rom_xho_krd_yor_ctl_mol_tsn_akn_tha_lit_bem_owc_hin_tig_igb_dyu_tur_pan_knd_mcd_fbf_jav_guj_dgb_urd_rus_jpn_cic_bos_por_ses_svk_wly_tag_hun_azi_aze_vie_amr_bat_amh_tsw_ewe_cnt_slo_mlt_cze_chh_prs_hau_mly_sid_scr_ger_uzb_swe_ben_sun_tml_fre_est_ven_aeg_ukr_gam_pol_grk_fin_moo_spa_anl_eng_swt_bsq_zul_bam_ita_geo_mao_afr_dut_glc	-0.783008084062523	-1.85194934468516	0.0672056718086403
71	ger_fre_cze_cic_hau_wly_amr_ind_bsq_rus_jpn_swa_mol_cnt_dut_ewe_tag_kor_aeg_glc_bul_tsn_zul_dgb_tml_svk_alb_ven_scr_chh_spa_krd_lit_igb_jav_knd_est_owc_ukr_swe_nor_mao_fin_mnd_uzb_bem_pol_moo_ben_mly_fbf_rom_prs_bat_mcd_slo_gam_akn_xho_tur_afr_azi_aze_tha_tig_sod_urd_lat_hun_yor_guj_grk_qcu_bos_ita_hin_swt_vie_eng_tsw_arw_por_bam_amh_heb_sun_dyu_anl_geo_sid_mlt_ses_lda_pan_ctl	-0.396804363129784	-1.01743651360964	0.311585409955531
72	owc_prs_fre_dgb_tsn_ita_hun_dyu_grk_azi_mlt_tsw_eng_cze_ukr_aeg_fbf_svk_zul_lda_arw_mao_ben_bat_rus_amh_qcu_guj_mnd_mcd_mly_krd_rom_bul_yor_ctl_nor_uzb_vie_lit_ses_sid_lat_dut_jpn_sod_bam_alb_bem_por_tur_ind_pan_chh_ewe_bsq_slo_heb_kor_hau_jav_anl_wly_gam_urd_ger_spa_tml_cnt_pol_fin_tha_mol_swt_amr_aze_cic_ven_afr_swe_akn_tig_est_xho_hin_knd_scr_bos_swa_glc_sun_moo_igb_geo_tag	0.231369422924053	0.556881326296869	0.578946216583831
73	scr_tha_cnt_tig_alb_pan_kor_zul_akn_swa_tur_lda_mao_igb_wly_guj_por_mnd_bos_tag_tml_amh_prs_tsw_mcd_azi_knd_moo_geo_anl_svk_dut_ven_ewe_ben_xho_hau_aze_jav_yor_gam_mol_heb_lit_krd_cic_vie_eng_bam_afr_ind_pol_fin_sod_glc_dyu_dgb_bsq_jpn_swt_qcu_sun_uzb_fbf_bul_urd_owc_sid_hin_tsn_ita_arw_aeg_est_spa_mlt_lat_grk_chh_swe_bat_bem_nor_ukr_mly_rom_amr_ctl_ger_rus_slo_hun_ses_cze_fre	0.276236666574218	0.641762745282547	0.522605910057786
74	knd_mao_dyu_ctl_akn_yor_wly_bos_sid_geo_cic_sun_kor_zul_pan_bul_uzb_mlt_svk_eng_est_swt_anl_lda_mly_azi_vie_mol_chh_fbf_cze_lat_scr_ven_hin_jpn_ben_alb_ita_ind_pol_jav_gam_afr_tur_fre_tig_sod_tsn_guj_tag_swa_rus_hun_mcd_cnt_mnd_nor_por_bat_amh_hau_lit_heb_arw_tml_ses_aze_fin_tsw_ewe_igb_aeg_grk_glc_amr_bam_owc_dut_spa_krd_ger_slo_xho_urd_dgb_prs_swe_moo_bsq_tha_ukr_bem_rom_qcu	-0.835911139303635	-2.20159411139387	0.030167804481652
75	mnd_eng_rom_hun_azi_bem_swt_vie_cze_owc_est_guj_mol_sid_tha_aze_bos_tag_ven_hin_ben_mcd_tig_kor_uzb_swe_amr_pan_ctl_qcu_nor_svk_alb_sun_mao_bul_ukr_lit_ita_dut_ger_bsq_bam_krd_cic_ind_xho_chh_scr_akn_slo_wly_glc_lda_knd_amh_spa_tur_arw_heb_fre_fbf_jpn_pol_geo_gam_sod_hau_fin_cnt_jav_tsn_ses_prs_dgb_grk_moo_mlt_afr_por_urd_anl_aeg_rus_tsw_yor_lat_ewe_zul_igb_tml_dyu_bat_swa_mly	-0.637253545669012	-1.56361025074936	0.121305694643297
76	guj_ses_ind_sid_kor_uzb_cze_arw_tur_geo_mlt_cnt_mao_jav_bsq_spa_amr_grk_akn_yor_aeg_afr_est_tag_tml_zul_jpn_chh_pan_fbf_ger_krd_qcu_tsn_azi_tha_cic_lit_dyu_bos_tig_mcd_bam_lda_anl_urd_ctl_bul_hau_nor_dut_wly_gam_moo_svk_mly_hun_swt_slo_heb_swa_scr_tsw_glc_rom_aze_prs_eng_bem_vie_fre_rus_ewe_mol_sod_por_igb_sun_owc_lat_xho_amh_pol_bat_hin_ben_fin_alb_swe_ita_ukr_ven_knd_dgb_mnd	-0.0504770815289396	-0.129273798276898	0.897420179292113
77	aeg_est_tig_swt_scr_nor_cze_spa_ita_bem_urd_xho_ben_jav_jpn_mly_sun_swe_anl_ind_pan_glc_bam_mol_akn_tml_dut_bat_lda_zul_por_chh_guj_ctl_ses_lat_geo_tha_afr_slo_cic_tsw_igb_moo_dyu_uzb_hau_knd_svk_rus_lit_ewe_mnd_tsn_bsq_cnt_sid_ger_fre_amh_ukr_hun_aze_alb_ven_tur_tag_amr_mcd_mlt_pol_hin_mao_swa_vie_dgb_eng_qcu_wly_arw_krd_rom_bos_yor_owc_sod_gam_fbf_prs_azi_kor_bul_fin_heb_grk	NA	NA	NA
78	svk_hau_zul_fre_spa_mcd_mol_afr_bos_moo_cze_tsn_uzb_akn_heb_krd_gam_hin_ind_aeg_mao_sun_sod_xho_tur_tig_slo_ctl_sid_amh_bul_nor_lit_tsw_ita_ses_chh_alb_rus_azi_qcu_bam_vie_wly_aze_arw_est_swe_glc_urd_bem_pol_grk_tha_jpn_eng_fbf_cnt_guj_lat_mly_yor_cic_lda_ukr_swa_anl_bsq_dut_dgb_tml_bat_por_ben_tag_mnd_fin_hun_ewe_owc_amr_rom_ven_pan_prs_knd_scr_igb_geo_mlt_ger_dyu_swt_jav_kor	0.845729332863265	2.22710371451313	0.0283533969185446
79	cic_tha_mcd_qcu_glc_dut_ven_owc_swt_swe_tsn_mao_tag_krd_mly_gam_bsq_knd_dgb_tig_chh_moo_ses_ben_azi_amr_hin_heb_guj_arw_cze_ind_rom_ewe_uzb_afr_igb_fre_pol_amh_zul_scr_mlt_eng_lat_fbf_por_tur_hun_geo_bam_swa_bem_alb_grk_anl_xho_sid_bul_cnt_pan_spa_bat_ita_sun_sod_yor_nor_ger_bos_hau_tml_wly_aeg_svk_tsw_akn_fin_mol_slo_lda_kor_prs_aze_ctl_vie_ukr_est_rus_jav_dyu_mnd_lit_urd_jpn	0.113829906272225	0.271146393853111	0.786879367364683
80	yor_qcu_grk_aeg_amr_ewe_tig_glc_vie_ven_hun_knd_uzb_mnd_prs_afr_jav_pol_fre_heb_gam_hau_eng_tml_ita_bat_akn_cnt_ben_cze_slo_bos_hin_swa_owc_pan_tsw_geo_dgb_chh_lda_aze_guj_xho_igb_wly_kor_bsq_rus_nor_swt_amh_bem_mly_urd_alb_zul_sod_lit_ses_svk_ind_dut_anl_mol_sid_scr_jpn_azi_spa_tsn_mlt_arw_bam_fbf_lat_por_krd_tha_dyu_mao_moo_cic_bul_swe_ger_ukr_tag_sun_mcd_ctl_est_fin_rom_tur	0.461558140303443	1.02768918512001	0.306761577696228
81	fre_mcd_hun_rom_mnd_mlt_prs_tag_swt_owc_jpn_cic_zul_spa_lat_bul_bam_mao_ven_moo_qcu_tml_bsq_sun_chh_gam_ind_dut_tsw_arw_jav_swa_ger_tig_bos_alb_ita_mly_wly_fbf_slo_ewe_hau_guj_swe_est_glc_kor_krd_pol_akn_amh_sid_cze_ben_pan_aze_bat_dyu_cnt_tsn_tur_amr_azi_lda_yor_knd_geo_bem_hin_aeg_vie_tha_mol_ctl_svk_ses_afr_xho_nor_grk_eng_uzb_scr_dgb_por_ukr_heb_igb_anl_urd_sod_rus_fin_lit	-0.0721081835709975	-0.178042275253547	0.859077019412545
82	heb_tag_bat_ind_ctl_swa_owc_mcd_amh_knd_rus_ita_tha_eng_moo_urd_ses_scr_hin_cic_igb_ben_tur_swt_rom_bul_akn_grk_afr_vie_gam_mol_fbf_lat_bam_jpn_dut_alb_dyu_zul_arw_aeg_tsw_amr_dgb_guj_est_sun_bem_nor_wly_slo_mly_tig_lit_por_hau_fin_glc_aze_bsq_ukr_tml_mnd_cnt_azi_mlt_fre_yor_anl_jav_geo_sid_bos_chh_pol_ven_prs_cze_swe_krd_hun_lda_ger_mao_svk_uzb_kor_xho_pan_qcu_spa_tsn_ewe_sod	-0.507455454955868	-1.23087037398138	0.221475266842267
83	rom_sod_bam_igb_swt_guj_swe_amh_ind_qcu_bem_zul_glc_xho_swa_tag_hun_pan_cze_est_mol_cnt_dut_gam_ben_mlt_aeg_tml_svk_arw_ewe_ctl_mcd_bat_geo_jav_mly_tur_knd_nor_owc_amr_bul_hau_sun_cic_ukr_ita_eng_urd_slo_kor_lda_tig_fin_akn_tsw_ses_ger_vie_aze_tsn_sid_grk_azi_tha_afr_scr_yor_hin_uzb_jpn_prs_pol_mao_bsq_fbf_anl_dyu_krd_lit_moo_mnd_dgb_heb_chh_bos_alb_por_fre_lat_rus_spa_wly_ven	-0.262840603668758	-0.592248090266772	0.555121665248636
84	mly_heb_wly_ger_aze_mcd_ctl_anl_guj_por_scr_tha_sod_bul_tag_vie_svk_cze_bam_lat_spa_moo_grk_swt_qcu_hin_ind_dut_uzb_mlt_ita_slo_ses_urd_afr_tsw_pan_sid_lda_tur_alb_owc_ukr_mnd_dyu_nor_tig_glc_bem_prs_lit_fin_eng_swe_mao_geo_jav_ewe_mol_chh_tsn_aeg_gam_ben_ven_hun_dgb_amh_cnt_rom_sun_azi_swa_fbf_kor_tml_amr_fre_arw_yor_xho_pol_rus_igb_bat_est_knd_bos_zul_hau_bsq_krd_akn_cic_jpn	-0.0632331169310194	-0.160222973137748	0.873052931987071
85	cze_ewe_glc_moo_pol_mly_mol_sod_dyu_urd_tur_vie_prs_kor_bem_fin_arw_gam_swe_azi_afr_tsw_spa_rom_slo_knd_bul_owc_ger_rus_yor_scr_cic_bsq_bam_ven_ses_svk_dgb_por_alb_swa_cnt_amh_qcu_aze_akn_zul_ben_est_anl_mcd_jav_pan_fre_swt_heb_mao_amr_geo_mnd_grk_xho_ind_lda_nor_sid_tha_krd_ukr_eng_aeg_tml_mlt_igb_hau_tag_chh_lit_ita_fbf_tsn_bos_guj_hun_lat_jpn_tig_hin_dut_sun_wly_uzb_bat_ctl	0.253030970860961	0.662511344961609	0.509282119137032
86	lat_akn_slo_mlt_igb_nor_amh_alb_fin_tsn_mcd_xho_ukr_bos_por_lda_glc_dgb_cze_tha_grk_fre_tml_cnt_bam_ses_hin_sod_sid_ita_eng_jpn_ger_est_amr_swa_zul_bsq_bat_tsw_cic_mao_ind_pan_rus_prs_wly_guj_krd_mol_kor_rom_fbf_chh_azi_yor_pol_mly_jav_anl_tur_ctl_moo_spa_dyu_hau_bem_ewe_knd_arw_tag_afr_bul_qcu_aze_heb_swt_ben_svk_ven_swe_vie_sun_aeg_mnd_scr_hun_owc_geo_uzb_lit_gam_dut_urd_tig	0.815595133911923	1.89037588981252	0.0618214971804786
87	ven_xho_hun_qcu_kor_arw_uzb_ind_ita_bat_ses_knd_tml_spa_moo_scr_urd_cze_pol_tag_bem_yor_krd_jpn_ctl_ukr_igb_lda_tur_gam_pan_glc_slo_alb_bsq_chh_akn_ger_mao_swa_amr_lit_geo_swt_fre_aze_sod_bul_jav_owc_ben_bos_rom_tha_svk_prs_swe_sid_tsw_tig_mlt_dgb_mnd_eng_nor_lat_afr_vie_bam_tsn_heb_guj_cnt_azi_amh_grk_mcd_dut_por_wly_fbf_fin_cic_est_mly_rus_zul_hau_anl_hin_aeg_sun_ewe_dyu_mol	0.0736277007493392	0.175338222272937	0.861195071966195
88	arw_ind_swe_bat_wly_sod_pan_scr_amr_hun_slo_rom_hin_lat_prs_grk_afr_aeg_mcd_bsq_mlt_dgb_amh_zul_akn_tsw_cnt_ctl_cic_spa_por_mnd_ukr_mol_sun_ewe_swt_glc_lit_fbf_jav_bam_pol_bul_hau_geo_nor_heb_urd_ger_ben_swa_xho_ven_tml_tsn_ita_fin_igb_svk_yor_mly_ses_dyu_kor_mao_azi_bem_vie_qcu_krd_bos_tur_fre_lda_tag_moo_gam_est_anl_owc_cze_guj_rus_tha_chh_eng_alb_aze_knd_tig_jpn_sid_uzb_dut	-0.346502476959233	-0.80877199150871	0.420710516955988
89	igb_guj_ita_aze_fbf_prs_nor_hun_cnt_bem_tur_scr_amr_tml_ukr_urd_swa_mao_grk_sun_est_fin_azi_sid_ben_tig_cze_anl_akn_cic_jpn_dyu_slo_tsw_sod_mcd_yor_bat_mol_bsq_eng_ind_por_bul_swe_hin_pol_heb_lat_rus_vie_rom_bos_chh_afr_knd_hau_spa_swt_mlt_mly_alb_tha_mnd_dgb_jav_xho_lda_tsn_ger_moo_bam_dut_fre_uzb_aeg_arw_wly_krd_geo_pan_svk_zul_ven_gam_lit_owc_tag_ctl_ses_kor_ewe_amh_qcu_glc	-0.169491315151279	-0.437716439444754	0.662606748887379
90	tml_tsn_aze_svk_mly_sun_slo_grk_bem_cic_vie_fin_hin_tha_prs_bul_bam_ctl_yor_cze_mcd_urd_bos_akn_tsw_rus_tig_fre_alb_jav_ses_bat_bsq_uzb_pol_rom_mol_swa_knd_amh_ben_geo_guj_tag_chh_ewe_sod_swt_eng_ita_glc_ven_hau_swe_anl_dut_cnt_est_igb_qcu_dyu_afr_ukr_krd_wly_gam_heb_fbf_spa_ger_scr_zul_kor_sid_mnd_mao_aeg_nor_dgb_pan_xho_jpn_lit_amr_tur_hun_moo_lda_ind_mlt_por_azi_lat_owc_arw	-0.469516542814032	-1.2115370161583	0.228759065387111
91	tsw_jav_ukr_ben_mcd_dgb_ita_lda_nor_bat_aeg_swt_knd_heb_moo_scr_bsq_aze_amr_amh_mlt_tur_cnt_tha_afr_sod_swa_mol_ger_jpn_chh_fbf_hun_rom_ven_guj_gam_anl_yor_zul_hin_mao_hau_akn_urd_cze_prs_glc_tag_kor_bem_sun_tml_est_mly_ctl_geo_por_lat_fin_ind_bam_owc_cic_lit_krd_dut_pol_qcu_alb_dyu_tsn_rus_tig_svk_xho_fre_grk_uzb_mnd_eng_pan_ses_vie_azi_slo_igb_swe_ewe_bul_wly_sid_arw_bos_spa	0.673192846865395	1.59758796796044	0.113527071113946
92	qcu_swe_glc_svk_dut_geo_zul_mao_mol_pan_fin_ewe_azi_swt_xho_aeg_tha_wly_alb_uzb_sun_mcd_lda_prs_cze_swa_amh_bul_bsq_knd_fre_slo_hun_por_ben_lat_afr_krd_aze_mly_ind_cnt_pol_tsn_jpn_ger_sod_chh_mlt_rus_bat_tig_jav_tml_mnd_anl_amr_cic_moo_ukr_nor_ven_spa_ctl_fbf_sid_tur_owc_arw_akn_tsw_ita_heb_ses_hin_hau_eng_kor_igb_yor_gam_est_guj_bos_rom_scr_dgb_bam_urd_vie_tag_dyu_grk_lit_bem	1.08742905472596	2.39777718847127	0.0184927254174631
93	sid_ven_nor_ita_eng_igb_dgb_rus_afr_urd_zul_amr_ukr_jpn_est_tml_glc_ctl_mol_knd_guj_fre_owc_tsw_aeg_alb_lit_krd_rom_tur_azi_hun_swe_ind_hin_dut_swa_yor_bat_moo_grk_svk_mcd_cic_bsq_geo_tha_xho_amh_cnt_dyu_mlt_lat_hau_ben_prs_pan_bul_qcu_arw_sun_heb_mnd_scr_tsn_akn_bam_por_uzb_wly_kor_tig_fin_gam_aze_pol_vie_spa_ewe_anl_tag_sod_jav_slo_ger_lda_swt_mly_mao_bos_chh_cze_bem_fbf_ses	0.914167327728622	2.44104536880101	0.0165376935899066
94	afr_geo_owc_dgb_ita_uzb_xho_gam_igb_bem_mnd_ind_fin_sod_por_mcd_tsn_tsw_swt_krd_knd_sid_heb_mly_kor_urd_akn_bam_jpn_amr_cze_cnt_tur_qcu_hun_tha_ben_spa_swe_glc_chh_nor_cic_slo_tml_hau_anl_ukr_mao_pan_eng_svk_ewe_prs_ses_sun_tag_vie_aeg_scr_dyu_bos_ven_lda_fre_lat_rom_ctl_mol_pol_ger_wly_swa_moo_aze_alb_zul_mlt_bul_azi_arw_rus_bsq_guj_jav_amh_grk_hin_tig_est_bat_yor_dut_fbf_lit	-0.475709632335139	-1.04252295638787	0.299871788439827
95	mly_aeg_lat_yor_cnt_tml_grk_ven_mlt_mnd_jav_urd_tag_chh_swa_lit_sun_svk_hin_swt_rus_aze_tig_vie_igb_xho_arw_ewe_akn_hun_pol_jpn_dgb_knd_por_mao_dut_bul_geo_nor_fre_hau_bsq_gam_amh_zul_amr_slo_sod_qcu_anl_scr_dyu_bos_ger_alb_lda_pan_bat_uzb_heb_tha_ind_ita_fin_cic_mcd_krd_owc_fbf_spa_afr_bam_mol_moo_tsn_cze_kor_ukr_ses_eng_sid_wly_guj_tsw_azi_ctl_swe_bem_est_rom_glc_ben_tur_prs	-0.51704459845874	-1.33169150890333	0.186216322860475
96	ind_glc_gam_bem_tur_nor_swt_ita_lda_grk_ger_wly_swe_mlt_heb_bat_cnt_pan_sun_knd_sid_moo_dyu_dgb_por_yor_cze_tha_ben_mnd_fre_hun_qcu_slo_cic_mcd_anl_uzb_xho_spa_est_chh_arw_ewe_akn_geo_jpn_bsq_tig_sod_hin_igb_tsn_zul_urd_mly_kor_rus_owc_bos_ses_amh_guj_jav_lit_fin_scr_svk_afr_eng_ctl_prs_mao_swa_pol_bul_krd_ukr_bam_aze_azi_tml_lat_tsw_fbf_hau_rom_aeg_vie_alb_tag_mol_dut_amr_ven	0.555362468843689	1.31630161339062	0.191307846438425
97	amh_tml_dyu_sod_guj_swt_svk_scr_fre_tur_krd_anl_swa_cnt_bul_fbf_ctl_alb_dgb_afr_bos_grk_glc_mol_geo_hin_aze_mlt_cze_ita_lat_knd_cic_ven_rom_owc_moo_xho_rus_bem_dut_qcu_bsq_urd_lda_uzb_tsn_tha_arw_ger_igb_amr_vie_mnd_est_ses_bam_pol_spa_eng_kor_pan_mcd_tig_lit_ben_fin_azi_slo_yor_hau_prs_nor_mao_tsw_ukr_chh_swe_sun_sid_ind_bat_akn_zul_heb_wly_hun_tag_ewe_por_gam_jpn_mly_jav_aeg	0.231022387048877	0.528437693966012	0.598454387506755
98	ger_mao_knd_hau_bul_hun_kor_bos_ctl_slo_mcd_qcu_lda_tur_lat_ben_por_krd_rus_swe_vie_dut_anl_bat_sid_igb_owc_moo_ind_dgb_uzb_fin_bem_svk_cze_swa_ven_yor_akn_gam_tml_zul_chh_amr_est_wly_mly_arw_prs_amh_tha_mnd_urd_tag_guj_heb_mlt_afr_glc_tsn_pol_swt_spa_ukr_bam_tsw_lit_geo_cnt_bsq_azi_pan_ses_ewe_hin_sod_fbf_mol_xho_jpn_aze_alb_scr_ita_sun_cic_grk_nor_fre_aeg_eng_rom_tig_dyu_jav	-0.279871047773057	-0.642688864043178	0.522007342522344
99	jav_prs_gam_ita_swe_chh_ven_amh_owc_mly_ewe_bat_eng_sun_bos_akn_hin_pol_fbf_dyu_cze_anl_svk_alb_ctl_bam_bul_amr_est_sid_krd_bem_fre_bsq_moo_swa_jpn_qcu_sod_ukr_ger_mnd_tag_yor_aeg_glc_geo_urd_lit_azi_ses_lda_slo_rus_cic_arw_nor_tsw_mol_dgb_rom_igb_afr_aze_knd_swt_tha_lat_pan_mlt_xho_tml_grk_tur_ben_tig_dut_scr_hau_uzb_mao_wly_hun_mcd_zul_cnt_fin_tsn_ind_guj_por_spa_kor_heb_vie	-0.4386616162377	-1.02333156910226	0.308805638565012
100	ctl_ger_tag_ben_sun_est_sid_mol_ukr_aeg_pol_zul_dyu_heb_svk_tur_dgb_bul_swa_hau_bam_cnt_ses_urd_igb_azi_wly_geo_ind_mao_mcd_bat_gam_aze_prs_jav_tig_owc_ewe_nor_hin_rus_slo_eng_fre_moo_qcu_afr_akn_rom_tsw_knd_kor_swt_chh_jpn_mlt_dut_grk_bsq_guj_lat_mnd_spa_por_uzb_glc_amh_cze_bos_sod_swe_tha_lit_mly_fin_anl_ven_scr_bem_lda_amr_tml_pan_arw_tsn_hun_xho_fbf_alb_vie_krd_cic_ita_yor	-0.18933498616724	-0.429952454583045	0.668224841773013
101	fbf_pol_gam_guj_jpn_ven_ben_arw_mol_heb_chh_tig_prs_pan_mcd_hun_grk_tsn_owc_xho_jav_swa_ukr_uzb_zul_kor_bem_nor_ita_glc_tag_lit_por_urd_est_eng_fre_slo_spa_ewe_bam_afr_rom_bos_ses_qcu_wly_moo_amr_igb_tur_sid_dut_fin_mly_swe_cze_sod_anl_dgb_bul_svk_bsq_rus_knd_tha_mlt_ctl_cnt_lat_lda_hau_tml_swt_bat_hin_alb_scr_dyu_yor_azi_ind_tsw_geo_akn_cic_vie_mao_mnd_ger_aze_amh_krd_aeg_sun	0.191120501949972	0.46530845339887	0.642798338652751
102	jpn_krd_xho_tig_tsw_ben_grk_svk_ewe_bem_lit_rom_geo_cnt_owc_mnd_gam_dut_lda_glc_moo_bul_sid_mlt_ger_tsn_arw_akn_sod_swa_hin_hau_scr_slo_yor_swt_pan_por_alb_zul_vie_amh_hun_jav_cic_kor_aze_ukr_mol_bat_rus_tha_bsq_anl_spa_aeg_tur_sun_ita_prs_wly_fre_mao_heb_chh_knd_bam_fbf_ctl_fin_dgb_eng_urd_tag_swe_ses_est_pol_ind_tml_igb_lat_bos_dyu_mcd_cze_uzb_nor_amr_afr_ven_mly_azi_qcu_guj	0.475446252875174	1.13066390530218	0.261104031660444
103	sod_geo_qcu_eng_ita_tag_krd_dyu_azi_swe_bam_pan_moo_bem_bsq_scr_tha_lit_arw_kor_cnt_hin_ind_jpn_mlt_fin_svk_rus_jav_dut_spa_sid_mao_ctl_urd_tig_sun_swt_mly_slo_wly_heb_rom_pol_bul_ben_amh_amr_swa_akn_gam_mcd_hun_vie_anl_tsn_ven_yor_cic_ewe_lda_fbf_fre_aze_glc_tur_xho_hau_ses_knd_bat_mnd_por_lat_ukr_alb_aeg_prs_owc_est_uzb_grk_guj_tsw_afr_ger_bos_cze_zul_mol_nor_tml_dgb_igb_chh	0.389082628999396	0.919125869310335	0.360407526796834
104	grk_tml_lda_eng_cnt_cze_ben_alb_hin_por_aze_anl_tur_mlt_mnd_bat_scr_rom_ind_dut_arw_ewe_azi_zul_bul_bam_dyu_glc_uzb_tag_sun_chh_tsw_wly_sod_guj_jpn_fbf_tsn_prs_amh_igb_krd_ita_ger_sid_amr_hau_spa_fre_ven_mao_mly_cic_vie_bem_pan_fin_bos_afr_svk_owc_slo_pol_est_gam_moo_ukr_tig_bsq_ctl_dgb_swa_mcd_aeg_lit_knd_heb_hun_akn_mol_xho_qcu_tha_yor_nor_jav_lat_swt_rus_urd_kor_geo_ses_swe	0.576178865064985	1.40170755904576	0.164331275173559
105	slo_gam_bul_krd_scr_mao_urd_aeg_amh_ven_bem_chh_cnt_hun_tml_bos_ukr_eng_bsq_moo_cic_zul_bam_lit_pan_dyu_akn_tig_rus_vie_cze_afr_ita_arw_geo_sun_alb_spa_ewe_qcu_mol_guj_yor_xho_est_jav_tag_sod_knd_fre_tur_ger_swa_amr_hin_por_fin_dgb_mcd_azi_ctl_grk_prs_swt_svk_tsw_mly_igb_hau_lat_ben_ind_wly_kor_dut_fbf_glc_pol_heb_uzb_tsn_mnd_rom_jpn_sid_bat_anl_ses_lda_tha_owc_swe_mlt_aze_nor	-0.0616725898296442	-0.143563443238354	0.886155826630307
106	arw_dyu_afr_sun_tig_por_moo_ses_dgb_yor_lda_zul_ven_nor_mao_grk_wly_tag_heb_fbf_mlt_hun_sid_mly_geo_cnt_aze_krd_hau_rom_uzb_swe_bat_scr_tha_glc_vie_bos_mnd_lat_spa_fre_prs_dut_bem_svk_bsq_qcu_bul_swa_swt_ger_tur_chh_fin_xho_hin_akn_rus_tsn_tml_bam_amr_jav_ctl_est_pan_knd_ben_ewe_ukr_pol_slo_igb_gam_urd_ita_owc_lit_cic_guj_mol_amh_sod_mcd_jpn_aeg_ind_kor_azi_tsw_eng_cze_alb_anl	0.140996346915106	0.335577699600517	0.737945192041503
107	geo_cze_por_azi_aze_fin_alb_prs_guj_mol_knd_amh_lat_tag_lda_est_aeg_jpn_igb_bsq_moo_swa_pan_ind_cic_cnt_fre_dgb_bat_heb_qcu_rus_fbf_yor_ita_grk_pol_anl_mlt_swe_akn_hin_afr_bos_tha_sid_tsn_tsw_zul_nor_kor_ewe_sun_vie_lit_tur_rom_svk_chh_gam_slo_mly_bem_arw_tml_spa_hau_glc_tig_owc_ses_jav_mnd_ctl_wly_mao_krd_xho_hun_ukr_ven_urd_sod_ger_swt_eng_ben_scr_bam_dyu_dut_amr_bul_uzb_mcd	-0.612032439048107	-1.3891509191848	0.168104223704313
108	ger_bem_cnt_fre_dgb_knd_hin_bos_ses_fbf_afr_por_guj_jpn_tig_spa_mlt_cze_lda_glc_scr_bam_ind_svk_ita_slo_zul_sid_eng_lit_yor_ctl_sun_grk_akn_sod_lat_amh_uzb_ewe_est_nor_mnd_swa_heb_anl_krd_dut_fin_pan_azi_mao_igb_geo_mly_bsq_aze_tur_chh_rom_ukr_urd_hau_wly_mol_prs_arw_hun_jav_owc_swe_ben_rus_bul_moo_ven_gam_bat_amr_tsw_swt_aeg_mcd_tag_tha_tml_qcu_dyu_tsn_xho_cic_pol_vie_alb_kor	0.283397720521547	0.64476526284122	0.520666630933004
109	spa_akn_lit_ger_wly_uzb_kor_sid_nor_ind_aeg_tur_dyu_tha_cnt_ctl_qcu_jpn_urd_fin_swt_azi_aze_por_xho_bat_bem_dut_lda_yor_owc_mcd_anl_rus_ewe_cic_mol_swa_chh_svk_hun_hau_amr_ita_guj_tsn_dgb_bos_afr_vie_tsw_tag_slo_cze_ukr_zul_scr_tml_ben_fre_prs_mlt_pan_swe_heb_sod_arw_mnd_geo_fbf_ses_bsq_bam_mly_knd_gam_igb_amh_jav_krd_hin_sun_lat_ven_tig_moo_est_grk_bul_eng_glc_alb_rom_mao_pol	0.353377578317178	0.91611302253427	0.361977064333924
110	aze_ewe_geo_sod_hin_ctl_xho_svk_swe_pan_por_amh_spa_tur_cic_grk_anl_pol_azi_bsq_mly_ukr_arw_akn_jpn_fin_glc_chh_aeg_wly_mao_swt_sun_tig_est_zul_fbf_mnd_prs_krd_sid_owc_bem_dut_bam_igb_eng_ita_amr_tag_alb_dyu_nor_swa_scr_uzb_lda_vie_gam_fre_moo_knd_bul_ger_rom_mol_tsn_tsw_ven_cnt_mcd_qcu_slo_tml_bos_rus_ben_heb_hau_guj_bat_ses_mlt_afr_lat_urd_kor_jav_lit_yor_hun_tha_dgb_cze_ind	-0.738753357480887	-1.67070815781808	0.0981415259806483
111	por_pol_dyu_fin_lda_sid_kor_alb_anl_dgb_ita_fre_tag_tsw_bam_qcu_wly_guj_ukr_swa_lit_pan_jav_nor_mly_bsq_hin_heb_swe_prs_cic_mol_jpn_tig_moo_mao_tml_slo_ger_afr_glc_tur_tha_urd_sun_owc_geo_swt_rom_bem_krd_ind_uzb_ctl_mlt_yor_rus_cnt_ses_amr_svk_hun_lat_dut_aze_xho_vie_spa_sod_mcd_chh_aeg_amh_ewe_mnd_akn_azi_scr_fbf_grk_gam_bul_arw_zul_cze_tsn_ven_hau_bat_ben_knd_eng_est_bos_igb	-0.625239792247238	-1.49768885858386	0.137600630669102
112	sod_hun_est_aze_mol_igb_heb_ses_sun_scr_mao_gam_knd_urd_cze_amr_bos_dut_zul_bsq_ind_eng_lda_mlt_qcu_ctl_mnd_sid_bam_prs_ven_tur_dgb_pol_alb_uzb_spa_arw_ewe_ben_jav_guj_bul_por_tha_xho_nor_rus_ger_tsn_tml_tag_moo_mly_bat_swa_bem_owc_anl_wly_hin_geo_kor_hau_fbf_tig_svk_dyu_yor_vie_akn_swt_lat_grk_azi_swe_mcd_cic_cnt_ita_glc_ukr_fre_jpn_krd_fin_amh_slo_chh_aeg_rom_tsw_pan_afr_lit	-0.312473092881437	-0.741329740874193	0.460361425771196
113	prs_pol_rus_aze_tha_cic_ven_hau_swa_scr_afr_glc_bos_geo_alb_ukr_fre_ses_lat_arw_ger_zul_jav_sid_mly_sod_tig_vie_tsn_nor_uzb_krd_azi_grk_bam_dut_akn_owc_mcd_fbf_bem_tur_amh_qcu_anl_ewe_chh_slo_swe_svk_heb_lda_ben_ind_urd_gam_spa_sun_bat_mnd_rom_est_swt_por_cnt_dgb_eng_moo_xho_tsw_mol_ita_wly_kor_aeg_igb_tml_mlt_jpn_bul_yor_hun_guj_cze_lit_mao_knd_tag_fin_pan_bsq_amr_ctl_dyu_hin	-0.323192746669112	-0.755305072240233	0.451974623806852
114	por_jav_fbf_glc_alb_tur_guj_amh_gam_dyu_ewe_anl_urd_ukr_tsn_geo_bul_mcd_bsq_krd_eng_aze_vie_owc_afr_mlt_igb_jpn_tsw_bat_uzb_wly_qcu_heb_sun_knd_fre_moo_ven_kor_ita_yor_akn_lit_mol_zul_ind_rom_est_pan_arw_ses_hun_chh_tag_cic_aeg_tml_dgb_ctl_dut_mnd_tha_azi_slo_ger_spa_lat_amr_bos_hin_pol_rus_prs_xho_fin_cnt_sid_grk_scr_lda_sod_hau_bam_swt_cze_tig_nor_swa_ben_svk_mao_bem_mly_swe	0.359031830717384	0.961710652706936	0.33868881867731
115	krd_dgb_ven_mao_mly_zul_amr_sod_ita_geo_owc_bat_mnd_igb_ger_pol_knd_vie_scr_alb_dyu_pan_tag_rus_hin_amh_tsw_fbf_ind_guj_slo_bsq_glc_rom_ewe_urd_jpn_dut_ctl_azi_aeg_tml_arw_akn_swe_ses_cze_chh_swt_tur_tha_jav_ukr_bos_sid_lda_bam_hau_mlt_qcu_spa_kor_fre_afr_bul_swa_eng_svk_sun_heb_xho_por_cnt_aze_gam_tig_uzb_grk_bem_tsn_yor_mcd_lit_mol_nor_prs_moo_hun_cic_anl_wly_ben_fin_lat_est	-0.43042168703263	-1.10188875839167	0.273353562042245
116	bos_ind_ukr_urd_glc_swe_heb_mnd_knd_chh_dgb_hau_nor_mol_hin_lit_tur_por_bem_alb_scr_mly_bat_cic_aeg_xho_lat_grk_jpn_tha_hun_tml_pol_spa_dyu_mcd_jav_azi_bsq_amr_rus_swa_arw_cnt_swt_zul_ewe_anl_wly_sod_sun_tag_ctl_lda_gam_svk_amh_sid_tsw_slo_pan_bam_fre_geo_mlt_prs_igb_eng_bul_ses_fbf_afr_guj_akn_moo_aze_cze_est_uzb_qcu_fin_ita_vie_tig_ger_kor_dut_yor_owc_ven_ben_rom_mao_krd_tsn	0.0995924573539125	0.255054558304272	0.799244150528596
117	azi_ctl_mlt_sid_bul_ven_aeg_spa_nor_urd_cze_tha_moo_sun_sod_glc_ita_tig_igb_dyu_xho_prs_jav_wly_grk_guj_mcd_heb_ewe_bat_swt_aze_uzb_bos_cic_zul_vie_owc_gam_ses_bsq_hun_krd_qcu_tsw_kor_ukr_est_anl_ind_swe_lit_amh_afr_mnd_fre_akn_mol_jpn_dut_pol_dgb_bam_rus_tml_tur_ger_hin_rom_amr_lda_slo_chh_ben_tsn_tag_bem_fbf_knd_mao_mly_yor_scr_cnt_svk_por_hau_lat_eng_alb_geo_swa_pan_fin_arw	NA	NA	NA
118	rus_kor_tig_spa_geo_swa_cze_ven_jav_knd_slo_guj_mnd_owc_wly_chh_anl_scr_pol_ben_qcu_igb_fre_gam_cnt_heb_xho_ind_ses_amh_ctl_lat_krd_eng_tsn_tml_pan_est_swt_dut_mao_bsq_urd_yor_tha_mly_arw_ukr_lit_bul_ger_sod_bem_mol_tur_prs_fin_glc_fbf_alb_azi_swe_uzb_cic_svk_ewe_moo_aeg_ita_afr_hin_bat_mcd_por_sid_nor_tag_dyu_zul_akn_tsw_jpn_hun_bos_mlt_sun_dgb_bam_rom_vie_amr_aze_grk_hau_lda	-0.343564875601547	-0.768669513123941	0.444037164293609
119	swt_pol_aeg_ctl_qcu_aze_pan_lda_spa_ven_rom_anl_glc_lit_hun_sun_mlt_tur_lat_owc_cnt_moo_ind_swe_geo_ita_guj_sid_fbf_azi_tsn_xho_svk_chh_ewe_mao_kor_fin_ukr_bat_amr_slo_akn_knd_igb_gam_urd_afr_ger_tml_mnd_wly_hin_dut_cic_prs_est_ben_yor_rus_krd_jav_fre_tig_arw_por_tag_hau_ses_bul_heb_tha_zul_alb_mcd_dyu_jpn_uzb_nor_amh_scr_sod_swa_vie_tsw_grk_bam_eng_mol_dgb_bsq_bem_cze_bos_mly	0.0228193495534029	0.0516975555088981	0.95888056499021
120	jpn_mly_alb_lit_sid_pan_chh_heb_ben_prs_igb_ind_hin_cnt_mcd_azi_moo_ctl_akn_bos_hau_lda_rom_guj_rus_tsn_por_tag_lat_xho_sod_uzb_anl_amr_slo_ger_cze_tsw_bat_ukr_dut_mnd_cic_fre_aze_swe_owc_wly_mao_bam_tur_afr_est_bul_urd_arw_fbf_dyu_mol_spa_kor_gam_swa_ses_fin_tha_zul_sun_geo_eng_pol_knd_bsq_grk_vie_ven_bem_scr_dgb_jav_ewe_svk_krd_hun_qcu_nor_glc_ita_mlt_yor_tml_amh_tig_aeg_swt	0.64066127673728	1.67203576101058	0.0978786511714777
121	dyu_mcd_spa_est_alb_geo_tha_tsw_ven_lda_eng_ben_ses_swa_bos_ger_yor_urd_aze_amh_lat_wly_fin_dgb_hau_tur_hin_por_xho_qcu_tig_glc_sid_lit_mao_vie_chh_tsn_ukr_hun_jav_nor_krd_tml_uzb_akn_prs_mnd_bem_heb_anl_pan_gam_bam_ita_pol_bsq_knd_ewe_dut_sun_mol_rom_cze_bul_svk_ctl_swt_moo_slo_arw_azi_cnt_fre_amr_bat_swe_igb_grk_scr_kor_sod_afr_mly_aeg_zul_guj_mlt_jpn_cic_ind_owc_rus_tag_fbf	-0.602290821745323	-1.6066213413733	0.111527645056294
122	urd_cnt_zul_tig_ger_cic_hin_sun_dgb_vie_mnd_knd_ben_guj_fin_ses_sod_hun_heb_nor_ita_swa_bem_tha_alb_anl_scr_lat_jav_slo_grk_bam_aeg_tml_fbf_xho_krd_jpn_bsq_bul_mly_amh_mlt_rom_glc_por_bos_pan_swe_mcd_ewe_rus_igb_afr_pol_amr_prs_chh_yor_mao_lit_azi_hau_tsw_ven_qcu_lda_moo_wly_ind_est_akn_uzb_aze_geo_cze_gam_kor_spa_tsn_dyu_owc_sid_ukr_tag_mol_bat_arw_dut_tur_fre_eng_ctl_swt_svk	0.395435696865203	1.01668981612541	0.311938702509245
123	mly_lat_fin_slo_sod_tig_dyu_xho_guj_prs_fre_knd_mlt_cnt_svk_bos_aeg_heb_spa_ita_tha_mol_tag_swe_bem_azi_sid_swt_ukr_fbf_swa_hun_tml_mao_bsq_ben_hau_lit_por_mnd_krd_pol_bat_dut_owc_jav_dgb_afr_grk_amr_lda_chh_geo_ven_jpn_ger_nor_tur_arw_ind_anl_hin_moo_tsw_scr_cic_ctl_cze_urd_kor_amh_est_wly_ses_pan_aze_uzb_mcd_gam_yor_ewe_qcu_akn_glc_vie_igb_bam_tsn_rus_rom_zul_alb_sun_bul_eng	-0.89322050074666	-2.16009280852432	0.033336538129355
124	aze_cic_bat_amr_bsq_nor_dgb_mcd_fbf_guj_ctl_ben_pol_krd_anl_tag_tur_aeg_sod_hun_azi_tml_scr_cnt_kor_ind_est_glc_heb_grk_bam_hin_urd_xho_bos_bem_jpn_moo_tig_rus_mol_eng_sun_amh_owc_prs_lat_dut_swt_uzb_swa_yor_bul_chh_lit_sid_geo_mnd_hau_gam_ger_qcu_ven_mao_fin_rom_svk_pan_mly_lda_tsn_wly_ewe_alb_tha_swe_ses_akn_ukr_spa_knd_igb_jav_ita_afr_arw_por_dyu_tsw_zul_mlt_cze_slo_vie_fre	-0.38254260968131	-0.940411943854394	0.349442546130427
125	por_krd_bat_geo_tag_mnd_pol_ger_swe_bem_dyu_ses_bsq_hau_mcd_anl_bos_igb_mol_qcu_tig_chh_jav_svk_amh_est_tml_cze_slo_mao_rus_xho_lit_yor_sod_afr_dut_fin_ven_bul_kor_arw_alb_lat_jpn_mlt_bam_scr_tur_ind_tsn_ewe_cic_cnt_aze_aeg_owc_fbf_hin_sun_dgb_guj_glc_vie_ukr_swa_eng_amr_tha_knd_tsw_lda_gam_uzb_prs_ita_akn_pan_fre_zul_ctl_azi_spa_heb_urd_wly_rom_nor_grk_hun_mly_sid_ben_swt_moo	-0.394991476253567	-0.993490023683589	0.323049122236855
126	lit_tur_hau_hin_amh_por_gam_swe_ind_yor_fin_xho_nor_zul_cic_knd_cnt_ven_eng_ita_afr_swt_ger_bos_tag_spa_grk_aeg_tha_dyu_fbf_hun_heb_bat_glc_dut_chh_tig_moo_krd_pol_rom_ukr_azi_geo_ctl_rus_mol_bam_urd_mlt_arw_bul_alb_aze_cze_vie_amr_mly_igb_jpn_mao_tsn_tml_anl_mcd_pan_fre_mnd_lat_bem_prs_swa_svk_ewe_jav_qcu_akn_bsq_est_sid_sod_dgb_sun_uzb_slo_owc_ses_wly_tsw_kor_guj_ben_lda_scr	-0.19450938661807	-0.433702310375262	0.665509027592711
127	qcu_alb_tha_pan_ses_swt_fre_tsw_krd_hin_kor_bat_lit_ita_cnt_svk_ctl_dut_heb_ger_por_jpn_xho_yor_spa_tag_tml_bem_arw_uzb_aeg_prs_swe_lat_glc_hau_sod_rus_mcd_fbf_bos_azi_geo_scr_bul_zul_pol_cze_tsn_bam_dgb_eng_guj_amh_ind_urd_chh_ven_vie_ewe_lda_ukr_knd_cic_ben_jav_sun_afr_moo_grk_est_hun_slo_rom_mlt_owc_igb_aze_bsq_tur_gam_akn_swa_mly_sid_amr_nor_fin_mao_mnd_mol_tig_wly_anl_dyu	0.376858496599824	0.952324823162361	0.343400854812209
128	mlt_spa_fin_slo_azi_dut_mly_tsn_lat_bos_ewe_rom_amr_mnd_bem_pol_ctl_zul_glc_bat_cic_vie_dgb_mcd_aeg_hun_knd_qcu_afr_amh_tha_hin_ger_alb_swa_sun_guj_gam_swt_est_tsw_kor_krd_owc_tig_pan_igb_cnt_wly_heb_svk_ben_geo_mao_sid_xho_mol_moo_urd_scr_tag_ven_yor_fre_chh_lit_ita_prs_akn_por_sod_ses_bsq_anl_lda_arw_dyu_rus_bam_grk_aze_swe_hau_ukr_tur_uzb_ind_cze_jpn_eng_tml_fbf_bul_jav_nor	-0.209812932690995	-0.486056616391687	0.62807034823506
129	swt_mly_mnd_sun_heb_ses_igb_vie_glc_bem_moo_bat_ctl_zul_lat_amh_nor_tur_bsq_eng_slo_scr_hun_dyu_mlt_mol_fin_mcd_lit_fre_tig_prs_rus_krd_svk_ven_swa_azi_ind_tml_lda_swe_ger_tsn_rom_aze_cze_por_kor_pan_cic_knd_sod_uzb_ben_afr_sid_xho_tha_dgb_alb_owc_geo_tsw_amr_ukr_wly_dut_grk_cnt_jpn_chh_spa_pol_yor_ewe_aeg_akn_hin_jav_hau_tag_urd_qcu_mao_gam_fbf_bos_bam_bul_guj_anl_arw_est_ita	-0.261919664834535	-0.581759190307799	0.562136433820836
130	lat_wly_sid_cic_ger_swe_scr_krd_cnt_ven_mlt_hau_prs_azi_yor_svk_guj_moo_glc_owc_bos_zul_por_dut_tml_amh_chh_mol_aze_mao_swt_fbf_afr_tig_fin_mcd_ukr_mly_tha_swa_vie_bem_cze_slo_hun_bat_ctl_lda_lit_amr_jav_tur_geo_alb_grk_anl_sun_bul_jpn_tsw_rus_heb_hin_urd_sod_dgb_xho_bsq_arw_igb_ewe_ita_kor_est_ind_uzb_tsn_akn_dyu_spa_gam_ben_eng_fre_knd_pan_aeg_nor_rom_tag_bam_ses_pol_qcu_mnd	-0.351287195260383	-0.769879625499969	0.44332246404573
131	rus_geo_tml_ses_ind_fin_hau_alb_bem_ctl_uzb_est_pol_sun_mnd_jpn_arw_mao_nor_sod_yor_aze_anl_prs_mcd_qcu_krd_jav_sid_cnt_amh_knd_slo_hin_mly_guj_dyu_kor_wly_bat_tsw_cze_ben_mlt_pan_tha_dut_tsn_fbf_bul_xho_swa_ven_vie_bsq_lda_akn_afr_grk_ita_aeg_mol_dgb_eng_por_heb_moo_swe_svk_igb_tig_ewe_ger_lit_amr_bos_zul_glc_swt_spa_scr_lat_azi_rom_tag_ukr_bam_tur_gam_owc_fre_chh_hun_urd_cic	NA	NA	NA
132	ses_hin_knd_tag_mao_rom_anl_afr_aze_tha_ind_tur_mnd_yor_lat_sid_cze_ger_ben_bul_guj_scr_pan_arw_swt_bem_amr_dyu_hau_akn_vie_aeg_lit_swa_ewe_sun_tig_gam_mol_chh_glc_krd_nor_fbf_mly_zul_ven_owc_kor_sod_svk_swe_spa_slo_mlt_cnt_ukr_uzb_bam_cic_eng_pol_ctl_xho_rus_fre_qcu_mcd_bos_prs_ita_alb_hun_tsn_geo_dut_igb_bsq_est_heb_azi_moo_tsw_jav_por_fin_jpn_lda_amh_grk_wly_bat_tml_dgb_urd	0.00267814524528427	0.00647444255065057	0.994848046429011
133	mol_sun_ven_fre_mnd_slo_nor_prs_swt_akn_aze_guj_ben_lda_eng_spa_swa_aeg_cze_zul_lit_mcd_azi_fin_krd_anl_bsq_heb_knd_mly_rus_wly_pan_est_ses_cnt_tsw_tag_yor_ukr_xho_pol_bam_swe_owc_ind_mao_ger_cic_ewe_rom_geo_gam_vie_bat_glc_dyu_scr_afr_bul_kor_por_amh_bem_hun_jpn_jav_mlt_amr_tur_lat_uzb_igb_alb_ctl_tig_qcu_sod_bos_grk_tha_svk_sid_urd_ita_hau_tsn_tml_arw_dgb_moo_fbf_hin_chh_dut	-0.622005646404829	-1.43331105188878	0.155122324641184
134	grk_hun_zul_swe_krd_rom_bat_kor_ind_lda_ben_guj_qcu_igb_tha_bos_dut_urd_mol_slo_prs_owc_svk_por_akn_pol_aeg_tur_afr_dgb_sod_scr_fin_azi_aze_vie_ven_sid_cnt_sun_alb_mcd_lat_ewe_xho_uzb_dyu_anl_chh_heb_bam_wly_tsw_mao_ita_cze_lit_amh_ctl_tag_rus_moo_fre_eng_ger_geo_amr_hin_cic_mly_tsn_glc_nor_yor_gam_swt_ses_hau_tml_jav_mlt_arw_knd_tig_bsq_est_bul_mnd_ukr_fbf_bem_spa_pan_swa_jpn	0.14882014910138	0.354492774834567	0.723772169605456
135	sod_urd_ukr_ctl_rom_tsn_sun_knd_swa_grk_alb_ben_glc_bat_mao_tig_moo_ses_krd_dut_bam_mlt_ven_vie_cic_fre_tag_fbf_hun_geo_scr_pan_cnt_ger_afr_tha_zul_lat_heb_guj_bos_igb_lit_ewe_kor_mnd_pol_bul_bem_aeg_qcu_hau_chh_nor_anl_aze_dyu_sid_hin_xho_wly_swe_mly_amr_azi_bsq_eng_mcd_prs_slo_tur_svk_jav_dgb_uzb_est_arw_swt_akn_mol_tsw_ita_rus_amh_ind_tml_fin_yor_lda_gam_spa_owc_jpn_por_cze	0.404801964481473	1.09331835664298	0.277077947185124
136	glc_cnt_ger_mly_dyu_owc_tml_mol_fin_xho_kor_ind_jpn_alb_por_svk_ses_urd_bat_bul_slo_prs_tig_akn_zul_wly_anl_hun_hau_mao_igb_bos_azi_fre_rus_nor_uzb_tag_cze_amh_lda_aeg_est_ven_ukr_bam_swe_ctl_yor_mcd_mlt_mnd_sod_ita_swt_fbf_tur_swa_grk_tha_amr_scr_aze_qcu_eng_rom_geo_gam_knd_pol_krd_bsq_tsn_arw_moo_spa_pan_dut_guj_vie_lat_jav_dgb_tsw_ben_sun_heb_chh_cic_ewe_sid_lit_hin_afr_bem	0.122577905981924	0.319394162343383	0.750143976936676
137	owc_eng_heb_pol_scr_sod_ctl_tml_cic_amr_mly_ses_glc_kor_krd_ven_spa_urd_bam_hau_cnt_xho_geo_grk_knd_arw_bem_tsn_bsq_qcu_lat_anl_aze_azi_cze_ita_akn_ind_alb_svk_est_tur_bul_fbf_mol_igb_pan_bat_swa_hun_ger_ukr_dut_chh_moo_swe_sun_fre_nor_gam_afr_sid_mcd_wly_aeg_bos_prs_mnd_swt_mao_slo_vie_rus_guj_zul_tag_tig_ben_por_hin_tha_dyu_dgb_mlt_yor_amh_uzb_lda_ewe_tsw_rom_fin_lit_jav_jpn	0.142619912220026	0.349210582776629	0.727720674075915
138	xho_tig_fin_bam_arw_ind_bat_rus_tml_pol_mnd_dgb_azi_swa_afr_fre_ita_krd_dyu_tsn_akn_amr_sid_kor_sun_ben_chh_aze_tsw_alb_mcd_zul_grk_mly_knd_lda_por_est_tag_jpn_cnt_hun_pan_ven_ses_lit_moo_yor_spa_lat_heb_vie_ukr_urd_dut_ewe_prs_mao_aeg_guj_rom_jav_bsq_swt_bul_owc_tha_hau_hin_mlt_bos_tur_mol_nor_slo_sod_glc_qcu_geo_fbf_anl_uzb_eng_cic_ger_amh_svk_gam_scr_igb_bem_wly_cze_swe_ctl	0.397354082033836	1.02976944313732	0.305788993941519
139	grk_chh_prs_bos_jpn_zul_cze_ses_swa_rom_akn_fbf_spa_igb_tig_bem_aze_dgb_est_jav_amr_yor_geo_hun_alb_moo_ita_xho_mly_kor_mol_dyu_rus_mao_nor_uzb_ger_pol_afr_ind_scr_azi_guj_cnt_swt_ewe_bat_sod_lit_krd_lda_aeg_ukr_sun_ven_ben_urd_wly_ctl_bsq_slo_bam_anl_mlt_owc_heb_eng_tsw_swe_dut_knd_qcu_glc_bul_pan_svk_arw_fin_gam_tsn_tag_hau_tur_mcd_vie_cic_fre_por_sid_mnd_tml_tha_lat_amh_hin	0.0832647227426765	0.202354755405153	0.8400814131623
140	prs_geo_ses_sun_tsw_est_swt_rus_jav_krd_lda_ewe_xho_svk_cnt_spa_swe_azi_cic_pan_amr_aeg_guj_mly_kor_cze_mnd_glc_fre_anl_heb_pol_uzb_tha_swa_mol_eng_ind_hau_grk_aze_jpn_qcu_tur_slo_ven_vie_ctl_mao_por_moo_scr_tsn_fin_tig_afr_arw_ger_urd_bat_dyu_dut_hin_lit_dgb_bem_igb_amh_ukr_zul_sod_lat_akn_owc_mlt_chh_gam_nor_hun_wly_fbf_yor_sid_mcd_tml_bam_rom_alb_tag_bos_bsq_knd_ben_bul_ita	-0.108054282176467	-0.250891749215482	0.802451289671039
141	mol_anl_geo_spa_mlt_rus_bos_uzb_est_ewe_fin_ctl_ven_afr_aeg_slo_tag_wly_ukr_cic_hau_azi_tsw_eng_amr_bul_urd_kor_tml_dut_ses_swt_arw_tha_igb_fbf_mly_knd_fre_tur_sod_lit_owc_prs_xho_lat_amh_swe_dyu_ben_hun_mcd_bsq_mnd_yor_svk_por_jpn_lda_cze_rom_tsn_cnt_zul_dgb_hin_bem_mao_sid_glc_jav_ger_ita_bat_scr_sun_gam_swa_alb_moo_aze_chh_guj_tig_heb_akn_pol_bam_qcu_krd_pan_grk_nor_vie_ind	0.421181443468536	1.1128337516325	0.268648039910021
142	ind_ses_ctl_eng_moo_anl_pan_wly_spa_tsw_fbf_slo_bat_urd_swe_zul_heb_tha_tml_xho_igb_ven_fre_mao_mlt_por_grk_afr_knd_aeg_mnd_arw_ger_guj_owc_jpn_cze_qcu_vie_mcd_lit_cnt_sun_dut_aze_kor_cic_hin_bsq_scr_mly_lda_chh_nor_bam_alb_akn_est_dgb_sid_ita_pol_tur_ukr_bem_yor_uzb_fin_glc_amr_ewe_swt_swa_hun_svk_lat_tag_prs_mol_sod_tig_bos_krd_rom_hau_geo_azi_jav_bul_amh_tsn_ben_gam_rus_dyu	-0.542169859732292	-1.24912914137519	0.214752760206986
143	zul_mol_ewe_spa_owc_hau_jav_ger_bul_aze_krd_pol_bem_tur_mnd_alb_dgb_glc_aeg_geo_mao_bam_sid_est_lda_amh_moo_tig_por_akn_tml_tsn_yor_guj_igb_tha_knd_kor_cic_sun_prs_dut_hin_ses_xho_chh_mly_swe_tsw_swt_svk_scr_wly_sod_heb_bsq_ita_slo_hun_ben_anl_fre_ven_fin_lat_vie_fbf_dyu_mcd_uzb_nor_jpn_tag_cze_lit_rus_ind_amr_rom_afr_qcu_azi_bos_arw_mlt_ctl_bat_grk_ukr_urd_pan_swa_eng_cnt_gam	-0.227426123082929	-0.552688574621629	0.581802685332176
144	pol_bem_hun_tha_xho_kor_svk_rom_dut_tsn_prs_sid_akn_yor_fre_bos_dgb_chh_aeg_ctl_tsw_owc_hau_zul_lat_ger_aze_slo_ven_cnt_lda_swt_spa_igb_krd_tig_grk_gam_arw_ses_ind_qcu_tml_pan_azi_moo_ben_mcd_heb_fbf_cze_bat_eng_afr_sun_tur_guj_jpn_tag_mol_scr_sod_ewe_mnd_glc_ita_ukr_amr_bul_lit_hin_bsq_anl_uzb_dyu_mlt_mao_cic_rus_urd_swa_mly_por_knd_swe_vie_est_bam_fin_wly_alb_nor_jav_amh_geo	-0.0758994298773777	-0.190217732369409	0.849553107945808
145	lda_geo_azi_fin_prs_lit_tsn_ind_guj_tig_jpn_wly_tml_ctl_dyu_ven_cnt_nor_est_mcd_anl_krd_jav_yor_ewe_bat_xho_por_sod_bsq_swt_tur_kor_chh_glc_ses_tag_fbf_bul_uzb_ben_hin_rom_hun_sid_vie_knd_aeg_gam_dgb_tha_arw_svk_dut_bos_swe_swa_hau_afr_mly_spa_rus_fre_eng_ita_urd_aze_moo_sun_qcu_zul_mnd_mlt_akn_pol_amh_slo_amr_bam_bem_heb_scr_tsw_ger_igb_alb_lat_mol_cze_cic_mao_grk_owc_pan_ukr	NA	NA	NA
146	tsn_ses_ita_bem_slo_bos_ven_rom_arw_urd_ger_est_azi_anl_dgb_svk_hau_sod_heb_ben_prs_cnt_tig_yor_pan_amh_akn_amr_cic_mcd_xho_chh_ind_aze_knd_lit_bam_owc_bat_hin_rus_tag_tsw_kor_mol_hun_uzb_dut_jpn_fbf_ewe_tur_moo_zul_lda_dyu_gam_swe_geo_scr_mnd_ukr_jav_fin_krd_sun_bul_glc_vie_mly_afr_sid_alb_eng_por_tha_aeg_guj_qcu_mao_ctl_nor_mlt_bsq_spa_cze_fre_swt_lat_grk_tml_swa_pol_igb_wly	0.0719104292971403	0.157852545123429	0.874915227887996
147	sun_ctl_tag_alb_dgb_tsn_heb_bul_hau_rom_tha_scr_arw_mlt_ind_aeg_moo_chh_swe_bat_pol_ita_tig_swt_mol_knd_por_sid_bsq_mnd_tur_krd_vie_wly_ven_owc_rus_azi_cic_igb_eng_kor_geo_nor_hun_bos_guj_ewe_ukr_urd_amh_akn_yor_jav_est_fin_sod_spa_hin_swa_ger_jpn_amr_mly_cze_uzb_lda_aze_zul_xho_anl_bem_tml_mao_glc_ses_lat_dut_prs_svk_gam_cnt_afr_fbf_fre_tsw_bam_grk_qcu_slo_mcd_ben_lit_pan_dyu	0.619926572466543	1.67623029240614	0.0970518587934406
148	dgb_fre_igb_slo_tha_bos_knd_est_heb_eng_ctl_grk_fin_tml_fbf_mnd_glc_tsn_ses_chh_vie_kor_ewe_wly_bem_tur_aze_mol_scr_moo_lit_yor_cze_sid_hun_ben_bat_pol_amr_jav_tag_swa_azi_zul_dyu_ukr_lat_hin_owc_sod_arw_mlt_bsq_swt_nor_alb_hau_swe_guj_xho_ind_ven_ger_qcu_spa_krd_geo_sun_svk_tsw_amh_bul_cic_gam_dut_tig_cnt_uzb_afr_mcd_aeg_mao_jpn_prs_mly_pan_urd_ita_bam_akn_anl_lda_por_rom_rus	-0.836180351725719	-1.89870876119456	0.0607030715016043
149	ewe_mly_bul_jpn_kor_tsn_tha_bos_bat_glc_geo_lat_swt_vie_rus_tml_pol_yor_lit_ses_pan_owc_mlt_swa_tur_arw_aeg_aze_urd_ind_afr_hin_fin_bsq_swe_uzb_fre_gam_ger_nor_bam_cnt_krd_dyu_spa_moo_dgb_tsw_anl_mnd_azi_akn_hau_tag_ctl_igb_est_amr_qcu_lda_ben_por_svk_amh_heb_zul_wly_bem_cic_guj_slo_ukr_tig_prs_jav_cze_alb_rom_sun_sid_knd_eng_sod_grk_chh_ita_ven_dut_scr_mcd_mao_mol_hun_fbf_xho	-0.118648599638066	-0.28459912351865	0.7765840416041
150	cze_tha_ind_ven_aeg_mlt_swt_cnt_por_dgb_tig_ben_moo_fre_dyu_ukr_mao_bul_ses_nor_wly_fbf_mly_chh_bos_bem_lat_anl_swa_eng_amr_sun_uzb_tsn_ewe_cic_bat_pan_est_urd_sid_tur_dut_aze_amh_tag_geo_svk_mnd_krd_vie_tsw_glc_mcd_owc_grk_jpn_gam_slo_swe_bsq_fin_lda_zul_lit_scr_kor_pol_akn_hau_bam_ctl_qcu_jav_sod_knd_azi_ita_prs_heb_alb_afr_rus_hin_spa_ger_yor_xho_mol_arw_igb_rom_guj_tml_hun	-0.526704487319068	-1.21475571751219	0.227534546630131
151	slo_por_tha_moo_lit_aze_krd_bul_mao_pol_bat_fbf_mly_ben_cic_fre_grk_ctl_ukr_nor_jpn_xho_swa_urd_svk_spa_knd_tml_uzb_eng_tsn_bam_arw_ger_ewe_mnd_anl_rus_mlt_chh_heb_scr_ind_lat_dut_bem_geo_cze_ven_est_owc_fin_cnt_wly_zul_tig_igb_tag_mol_tur_amr_vie_ses_qcu_dyu_azi_rom_gam_hun_sid_akn_hin_prs_glc_amh_bos_ita_mcd_swe_kor_alb_aeg_jav_bsq_sun_dgb_hau_afr_yor_swt_lda_tsw_pan_sod_guj	-0.701053722136387	-1.91047152549465	0.0591533284700931
152	igb_kor_rom_spa_ind_lat_qcu_ukr_ita_amh_vie_tur_guj_scr_hin_tsn_alb_sid_aeg_swa_knd_hau_ewe_bos_ses_jpn_bul_ben_mao_jav_zul_krd_gam_xho_slo_ctl_heb_urd_bat_akn_pol_owc_uzb_lit_por_ven_wly_mly_fin_bam_geo_afr_dyu_eng_tig_dgb_est_azi_chh_svk_sod_anl_sun_mnd_cze_amr_cic_cnt_yor_rus_tag_pan_tha_bem_fre_mcd_glc_fbf_aze_tml_lda_mol_dut_grk_mlt_hun_swt_ger_moo_nor_swe_bsq_prs_tsw_arw	-0.344132054845586	-0.902264815584195	0.36924712229106
153	fin_grk_por_dgb_tml_nor_aeg_zul_spa_kor_pol_cze_rom_eng_est_geo_ctl_tig_swe_bem_glc_ind_uzb_amh_mlt_anl_bos_swa_azi_cic_bsq_mnd_dut_ewe_sod_mol_amr_bam_guj_lat_gam_bul_lda_swt_mao_ven_ben_bat_afr_ses_krd_scr_akn_tur_sid_fre_xho_ger_owc_svk_fbf_qcu_jav_wly_yor_urd_sun_vie_lit_heb_ita_tha_igb_chh_mly_hin_tsn_moo_cnt_arw_alb_rus_knd_tag_aze_hun_slo_ukr_mcd_prs_pan_hau_dyu_tsw_jpn	-0.508134846604249	-1.23377283550234	0.220396513843024
154	bsq_ukr_svk_scr_nor_grk_amh_uzb_por_gam_hau_afr_owc_rom_mnd_urd_dut_dyu_mly_hin_tag_cze_sid_xho_tsw_alb_ger_azi_jav_ctl_igb_lda_lit_bat_rus_sod_knd_ven_lat_cic_bos_swe_ind_fin_mol_mcd_bul_tig_moo_ben_tsn_wly_mlt_guj_hun_ses_akn_yor_swt_bem_est_tha_eng_mao_geo_sun_chh_fbf_fre_dgb_prs_tur_swa_kor_pol_amr_krd_ewe_zul_ita_tml_glc_qcu_heb_vie_spa_aze_cnt_pan_arw_bam_slo_anl_aeg_jpn	-0.392287730205853	-1.00839891708549	0.315879484317801
155	ewe_ukr_amh_yor_jav_fin_urd_gam_dyu_ven_eng_fbf_bsq_dut_nor_mao_tig_ger_knd_tsn_pan_azi_pol_grk_ben_wly_hin_kor_swa_ses_ita_fre_bem_slo_mnd_igb_hun_akn_svk_dgb_cic_swt_heb_hau_vie_alb_bul_amr_swe_tsw_bos_arw_ctl_krd_bam_anl_owc_lda_mlt_mly_geo_por_xho_cnt_prs_mol_sod_afr_jpn_aze_guj_lit_mcd_tha_cze_bat_sun_est_chh_glc_aeg_tml_lat_spa_uzb_ind_rus_tur_rom_scr_sid_tag_moo_qcu_zul	-0.0570133841380846	-0.147480334928742	0.883072166165968
156	glc_ita_hun_bos_yor_dgb_tsn_igb_krd_tag_bul_sid_ctl_amh_tha_fre_fbf_zul_heb_lat_swe_dyu_bam_gam_jpn_rus_tml_sod_por_ukr_guj_kor_anl_bsq_knd_swt_bat_mol_ven_ind_eng_owc_mlt_swa_sun_mnd_rom_tig_arw_amr_hau_cnt_azi_svk_tur_afr_dut_xho_lit_ben_nor_urd_geo_moo_ger_cze_fin_aeg_chh_mcd_cic_ewe_hin_pol_est_uzb_grk_bem_tsw_mly_prs_scr_pan_alb_wly_slo_spa_mao_aze_akn_jav_ses_lda_qcu_vie	-0.149001206295288	-0.33485358224777	0.73848961114265
157	fbf_tag_owc_ses_scr_swt_aeg_zul_amh_kor_pol_jpn_mol_aze_anl_fin_cze_qcu_pan_chh_dgb_uzb_ita_cic_hun_sid_bem_glc_sod_xho_cnt_bos_tsw_bam_gam_mly_ven_vie_svk_dyu_amr_yor_rus_lda_knd_ger_krd_slo_rom_jav_tha_swe_nor_heb_por_akn_ewe_urd_afr_ind_arw_swa_bul_wly_mnd_mlt_tur_spa_tig_sun_ukr_guj_tml_prs_bsq_est_hin_alb_azi_geo_hau_mao_igb_mcd_eng_bat_ctl_moo_lit_tsn_ben_grk_fre_dut_lat	-0.389714106232162	-0.88293568323232	0.37954764771566
158	tur_mcd_owc_ven_ind_rom_bat_tag_grk_amh_bsq_tsw_ita_igb_akn_uzb_sid_cze_ewe_fbf_azi_kor_mao_est_heb_hin_eng_lda_yor_aeg_urd_swt_ger_lit_dut_ukr_rus_ses_amr_tml_slo_ctl_tha_fin_bul_lat_gam_pan_xho_mnd_afr_mlt_wly_cnt_jpn_geo_dgb_bem_hau_anl_nor_qcu_swa_bam_krd_mol_tsn_svk_hun_zul_prs_alb_bos_fre_cic_swe_moo_arw_dyu_por_spa_mly_scr_glc_pol_vie_ben_sun_chh_sod_knd_guj_aze_jav_tig	0.583670640357813	1.33238428795059	0.185989543739545
159	sid_dut_mly_swt_bos_prs_kor_cnt_amh_hun_tha_tig_zul_swa_lit_ukr_ben_sod_swe_tur_ewe_anl_lat_hau_gam_vie_mnd_fbf_scr_knd_jav_qcu_por_eng_ita_alb_ctl_ses_xho_bem_tag_heb_cic_rus_mao_mcd_afr_nor_urd_krd_bul_mlt_slo_sun_est_chh_jpn_yor_lda_guj_uzb_moo_azi_svk_aeg_tsn_geo_rom_mol_fre_pol_aze_amr_tsw_wly_cze_akn_ven_tml_fin_spa_arw_glc_owc_ind_bam_ger_pan_bat_dyu_hin_igb_bsq_dgb_grk	-0.244972203039156	-0.552369599548912	0.582020272737194
160	bul_moo_est_zul_aeg_sod_tig_ind_owc_pan_mao_lit_tha_aze_lda_yor_svk_arw_rus_geo_swa_nor_vie_rom_hin_ewe_cnt_bem_tur_hun_dgb_xho_kor_ven_por_ukr_tml_ses_bsq_afr_sun_amh_scr_akn_hau_urd_tsw_jpn_azi_krd_slo_eng_anl_tsn_ita_pol_alb_guj_qcu_knd_heb_grk_fre_cze_bam_ger_dyu_fin_spa_mly_amr_igb_mlt_bat_swt_swe_dut_chh_tag_fbf_gam_ctl_ben_lat_mnd_wly_bos_prs_sid_glc_jav_mcd_cic_mol_uzb	0.550318789272861	1.35056181212847	0.180113082674389
161	krd_zul_xho_jpn_tur_grk_hun_ita_cze_aeg_dut_heb_mlt_cnt_mcd_moo_tsn_ger_fre_bos_uzb_qcu_hin_spa_ven_tml_tag_akn_aze_lda_ukr_bat_afr_pan_vie_bul_amh_por_igb_tha_bem_lat_anl_yor_urd_glc_tig_est_wly_guj_arw_rom_scr_ben_prs_mol_fbf_chh_ind_swe_dgb_jav_ewe_alb_rus_mao_swt_tsw_hau_pol_sid_owc_ctl_nor_geo_lit_azi_kor_slo_bsq_fin_swa_sod_mly_eng_amr_svk_dyu_cic_ses_gam_sun_mnd_bam_knd	0.423403714749627	0.923202133956993	0.358290923884764
162	rus_slo_bul_wly_tha_uzb_eng_zul_bat_chh_swa_jav_ben_fin_tag_amh_ewe_swt_alb_scr_amr_lat_svk_cic_mol_hau_kor_sod_est_glc_tsn_cze_geo_dyu_ven_nor_dut_tsw_gam_igb_mnd_jpn_azi_tig_tml_xho_akn_moo_bsq_swe_arw_rom_ses_knd_krd_ita_bem_pol_qcu_fre_ind_mly_hun_fbf_afr_ukr_hin_tur_heb_sid_pan_spa_urd_yor_mlt_lit_mao_lda_cnt_por_prs_aze_bos_grk_sun_guj_bam_ctl_dgb_aeg_anl_vie_mcd_owc_ger	-0.0227204456482163	-0.0526749559117098	0.958103875565631
163	moo_ukr_swe_alb_hin_mnd_owc_tsw_sod_svk_glc_tig_dgb_fbf_guj_afr_mly_jav_ses_nor_lat_arw_prs_ewe_fre_swt_tur_slo_ita_tag_por_mao_cnt_fin_gam_grk_azi_igb_pol_akn_dyu_cze_amr_bem_aze_ben_rom_swa_tha_zul_bsq_bam_xho_tsn_ind_kor_urd_bat_scr_ctl_vie_sid_tml_yor_eng_heb_wly_pan_jpn_sun_est_bul_spa_uzb_knd_aeg_mlt_geo_rus_hau_chh_lit_cic_krd_bos_amh_lda_qcu_ger_mcd_mol_hun_ven_dut_anl	0.476195517902821	1.23581253522477	0.219640716740928
164	swa_mnd_bsq_swe_fin_bul_ger_tag_igb_sun_kor_mlt_tsn_mao_tur_ind_aeg_geo_rom_ctl_ita_swt_gam_heb_hin_krd_slo_guj_ewe_owc_dut_afr_cic_glc_spa_mly_bos_jpn_bem_hun_bam_alb_fre_arw_bat_vie_ukr_azi_mol_tha_lit_dgb_uzb_dyu_sod_ben_urd_lat_chh_jav_zul_sid_eng_knd_xho_tml_hau_est_wly_yor_fbf_grk_nor_cze_lda_svk_amr_mcd_akn_tsw_prs_anl_moo_rus_amh_ven_scr_por_qcu_pol_cnt_pan_ses_aze_tig	-0.44721363002821	-1.0253947207908	0.307836721974413
165	pol_tur_ben_alb_eng_aze_dgb_ita_owc_kor_bem_igb_sun_dut_cic_est_amh_qcu_lda_knd_fbf_ukr_swe_aeg_mnd_ctl_tsw_yor_ger_por_akn_fin_swa_bul_vie_tig_grk_cze_rus_krd_mly_pan_prs_chh_svk_amr_mol_mao_uzb_glc_ewe_nor_fre_mcd_bat_swt_bam_lat_anl_hin_zul_arw_geo_wly_tsn_gam_ses_heb_bsq_mlt_tml_scr_sid_ind_ven_rom_hun_jav_cnt_urd_hau_jpn_sod_slo_azi_xho_tag_guj_spa_tha_lit_bos_moo_afr_dyu	0.240025017215182	0.612264181354467	0.541857093113059
166	dgb_swt_bam_kor_ben_hin_eng_aeg_lit_dut_slo_qcu_igb_azi_fbf_rus_geo_tig_cnt_mlt_bat_prs_tha_bem_gam_aze_pol_tml_krd_mnd_rom_jpn_dyu_mly_ind_swa_lat_urd_xho_nor_guj_fre_ewe_anl_sun_amr_akn_tag_ger_mol_por_mcd_vie_ses_bsq_tsw_mao_arw_hun_sid_scr_svk_jav_alb_ven_wly_moo_sod_spa_swe_chh_amh_bos_bul_knd_pan_est_ita_fin_zul_heb_ukr_glc_cze_afr_cic_tsn_uzb_tur_owc_ctl_grk_yor_lda_hau	-1.0225937756589	-2.67083317163466	0.00893195166198479
167	mol_dyu_tsw_dut_chh_hau_slo_tml_lit_ses_hun_bul_knd_swa_owc_mly_eng_akn_bam_arw_glc_mlt_por_jpn_geo_fre_aze_uzb_nor_anl_amr_pol_spa_qcu_mnd_azi_cnt_cze_sid_heb_moo_sun_sod_prs_scr_fbf_cic_mao_yor_igb_swt_vie_tsn_est_hin_fin_dgb_afr_rus_ewe_ctl_grk_mcd_ind_lat_pan_guj_wly_xho_rom_kor_ben_tag_ger_amh_bem_tur_aeg_alb_gam_lda_tha_ita_swe_tig_bos_svk_zul_bat_ven_krd_ukr_urd_jav_bsq	0.208033917733976	0.54782393625537	0.58512526650628
168	mao_jpn_aeg_zul_azi_hin_bos_hun_dut_ewe_swe_qcu_afr_sun_aze_alb_urd_igb_mnd_heb_tur_moo_uzb_svk_ger_bul_knd_cic_lit_fin_por_pan_geo_akn_vie_ses_ita_arw_glc_tha_tml_ven_ind_sod_est_cnt_bam_mol_amr_grk_mlt_slo_ctl_chh_yor_lat_scr_prs_swa_nor_fbf_wly_amh_rom_tig_krd_kor_ben_tsn_dyu_bem_spa_bsq_rus_pol_fre_lda_mly_dgb_ukr_tag_owc_cze_sid_mcd_bat_xho_guj_tsw_swt_anl_jav_eng_gam_hau	-0.200665982974101	-0.471519127018062	0.638374384665289
169	wly_cic_moo_aeg_bul_eng_owc_tur_ben_dyu_sun_tml_ger_ind_slo_kor_dut_urd_glc_anl_mcd_prs_rom_vie_svk_fbf_amr_cnt_arw_mao_scr_sid_tsw_swe_bat_ctl_est_rus_azi_geo_hau_ses_hun_krd_bsq_bam_heb_afr_gam_tig_yor_fin_lit_pol_zul_mly_pan_igb_alb_jpn_mlt_qcu_hin_guj_lat_grk_lda_tsn_ita_akn_mnd_bos_tha_ewe_fre_swa_swt_mol_ukr_por_amh_cze_tag_xho_ven_chh_nor_bem_knd_aze_dgb_sod_jav_spa_uzb	NA	NA	NA
170	qcu_rus_azi_mnd_cic_yor_ita_ses_wly_heb_tsn_zul_sod_ger_kor_bam_mlt_mao_gam_urd_dut_igb_xho_dgb_ctl_scr_moo_svk_hin_anl_aeg_lda_mcd_jav_fre_rom_swt_fbf_afr_tur_mly_tig_tml_bos_eng_fin_glc_krd_aze_arw_spa_amh_bat_ven_chh_ind_alb_amr_cnt_est_vie_uzb_jpn_bul_akn_por_ewe_slo_nor_hun_grk_ukr_prs_pol_tha_pan_sid_swe_guj_owc_bem_geo_lat_ben_knd_swa_tsw_dyu_tag_bsq_mol_cze_hau_lit_sun	-0.0291405960721199	-0.0665305366106465	0.947098264349745
171	swa_ukr_swt_rus_owc_jav_bam_krd_mlt_qcu_aze_urd_hau_tsw_grk_pol_eng_ben_sun_afr_hin_kor_cnt_geo_knd_wly_chh_ses_lit_xho_ctl_ita_mol_scr_sod_nor_amr_fin_amh_dgb_mao_bos_ger_slo_mcd_fre_bul_yor_por_spa_ind_fbf_tml_gam_igb_lat_svk_rom_ven_jpn_lda_alb_tur_hun_prs_sid_tag_pan_glc_aeg_zul_vie_est_swe_uzb_bat_guj_tig_heb_tha_mnd_cze_akn_dyu_moo_bem_bsq_anl_tsn_azi_arw_cic_mly_ewe_dut	0.368635115370238	0.858401421607422	0.392877832039373
172	dut_cic_grk_azi_guj_fre_ben_cze_lda_tur_slo_yor_mol_swe_tml_hau_amr_arw_uzb_afr_bem_aeg_glc_xho_akn_cnt_vie_swt_heb_swa_moo_por_ita_tag_fbf_wly_tha_spa_mlt_sid_sod_geo_est_alb_tsw_mly_ven_knd_krd_rom_qcu_urd_pan_lat_jav_owc_zul_bos_prs_fin_ger_lit_hin_aze_gam_svk_eng_jpn_hun_bul_ses_tsn_scr_ukr_kor_bsq_anl_mcd_pol_chh_tig_ind_igb_ewe_sun_bat_amh_mnd_rus_dgb_ctl_dyu_nor_mao_bam	-0.108496376929973	-0.279971019854651	0.780121516997097
173	cze_bam_jav_pan_amr_mlt_mcd_eng_ita_kor_dut_tsn_qcu_heb_ses_prs_ben_tag_cic_dgb_swa_ger_azi_swe_spa_sid_hun_rus_mly_jpn_lda_owc_slo_scr_bul_moo_bos_hau_chh_afr_mao_alb_mnd_bem_swt_yor_tig_wly_uzb_ven_anl_por_geo_lit_lat_krd_dyu_urd_amh_hin_vie_aze_guj_arw_ctl_ukr_pol_sod_tml_tha_mol_akn_tur_bat_knd_fin_est_ewe_rom_sun_cnt_ind_igb_nor_gam_grk_glc_tsw_fbf_zul_fre_bsq_aeg_svk_xho	0.77368542002387	2.01831495823425	0.0464389322814514
174	jpn_pol_igb_mao_nor_arw_sid_cnt_ita_tml_tsw_aze_dgb_cze_hin_bem_moo_ger_sun_por_ewe_heb_chh_alb_lat_slo_mol_tha_yor_dut_gam_owc_dyu_ind_bsq_rom_bos_bul_tur_ben_est_bat_swt_swa_sod_scr_vie_akn_urd_knd_qcu_fbf_zul_mcd_amr_mnd_jav_glc_mly_xho_ctl_kor_pan_bam_wly_ses_aeg_eng_lda_lit_ukr_afr_cic_fin_grk_hau_anl_swe_svk_uzb_azi_krd_tag_guj_tig_fre_hun_rus_ven_prs_amh_geo_mlt_spa_tsn	0.480668610706315	1.24911651706186	0.214757356013488
175	prs_swe_scr_yor_grk_mao_pan_cze_fin_mly_ukr_qcu_aeg_ind_bul_hau_mnd_sun_por_aze_afr_hin_lat_bam_geo_bem_tsw_cnt_est_zul_svk_bos_azi_tig_swa_xho_rus_gam_sod_alb_mcd_rom_tag_owc_fbf_dgb_tur_lit_spa_knd_igb_cic_glc_ven_vie_chh_anl_swt_nor_amr_kor_sid_dut_hun_mlt_amh_tsn_ita_bat_tml_fre_urd_wly_eng_moo_heb_krd_dyu_ben_jav_guj_uzb_jpn_pol_mol_ctl_slo_ger_lda_arw_ses_akn_bsq_tha_ewe	0.249406270325901	0.554812848861429	0.580354607561321
176	amr_alb_krd_cnt_anl_hau_bul_hun_arw_mol_xho_lat_rom_vie_uzb_mcd_ukr_bam_geo_urd_dyu_swt_por_bsq_cze_wly_est_tur_scr_igb_svk_heb_ctl_aze_tsn_swa_afr_mnd_ven_zul_sod_bat_rus_ind_jpn_ses_bos_ita_prs_mlt_lda_chh_akn_mly_swe_eng_tsw_bem_fin_mao_tml_sid_sun_glc_amh_fre_tig_cic_grk_owc_knd_jav_hin_tag_ger_lit_nor_qcu_aeg_guj_gam_dgb_pan_azi_yor_dut_kor_spa_moo_tha_fbf_ewe_slo_ben_pol	0.710530989086969	1.6386076550809	0.104673935007255
177	bsq_ind_ses_heb_prs_swt_eng_zul_lit_wly_owc_xho_mly_ukr_lda_jav_tag_aze_moo_sid_fre_anl_dut_cnt_ben_alb_rom_tml_yor_lat_amr_tsw_ctl_bul_tha_igb_sod_ger_arw_bat_est_bam_azi_ewe_knd_fin_scr_nor_amh_geo_akn_mao_swa_chh_mlt_qcu_kor_glc_dyu_hun_svk_mnd_mcd_bos_jpn_slo_por_fbf_gam_dgb_tur_cic_ita_tsn_grk_tig_urd_rus_pol_uzb_mol_guj_ven_cze_afr_sun_hau_pan_krd_hin_swe_spa_bem_vie_aeg	0.615267538880229	1.4725653588629	0.144244596184205
178	slo_tig_mao_hau_swa_zul_rom_scr_dgb_ses_nor_grk_hin_xho_tsw_alb_lat_cze_svk_sid_ger_por_mol_urd_tsn_uzb_gam_est_yor_bam_aze_rus_fbf_krd_wly_ctl_dyu_bul_tha_arw_ind_bos_guj_swt_amh_swe_bsq_igb_bem_bat_ita_amr_mlt_azi_qcu_eng_tur_fre_cic_ven_mnd_anl_tml_cnt_vie_akn_fin_afr_spa_kor_knd_jav_ben_aeg_moo_ukr_lda_mly_geo_prs_chh_jpn_heb_sod_mcd_glc_pol_hun_pan_ewe_lit_owc_tag_sun_dut	-0.149739276995596	-0.337427894298933	0.736554752055075
179	ind_moo_hun_dyu_scr_uzb_hau_dgb_tha_swe_swt_heb_rom_bul_azi_ewe_aeg_fbf_tml_fin_jpn_lda_cic_ita_hin_pol_svk_ven_tsn_ukr_sid_arw_bat_tur_vie_est_geo_anl_alb_krd_nor_ger_wly_rus_amh_mly_qcu_ctl_aze_tig_zul_fre_dut_mao_urd_chh_mlt_cnt_bos_kor_mnd_bam_grk_owc_lit_amr_lat_guj_pan_mcd_bem_slo_cze_yor_mol_ses_bsq_swa_ben_tsw_igb_spa_sun_knd_eng_gam_jav_akn_xho_glc_sod_afr_tag_prs_por	0.300857870390194	0.782249288275197	0.436055269746956
180	slo_sid_moo_scr_por_bul_urd_rus_swa_bos_azi_ewe_mly_mlt_heb_ctl_cze_eng_bsq_mcd_cnt_alb_mao_anl_kor_ses_igb_prs_qcu_svk_hun_pol_tsn_est_ben_grk_lda_cic_fre_aze_yor_uzb_amr_lat_glc_tml_tur_tig_gam_vie_arw_afr_nor_hau_jpn_tag_amh_zul_fbf_swt_lit_chh_owc_ger_sod_fin_dut_mol_spa_ukr_jav_krd_geo_sun_xho_bem_bat_wly_dyu_rom_swe_pan_dgb_akn_hin_knd_mnd_ita_tha_guj_ind_ven_tsw_aeg_bam	0.232970985943588	0.55482316668281	0.580347578286294
181	pol_mly_rom_anl_dgb_owc_bul_lda_guj_por_xho_ben_swe_ukr_hin_qcu_heb_tag_ven_swt_spa_azi_cnt_tig_gam_sid_kor_hau_mlt_aze_lit_alb_ewe_mcd_tml_zul_cic_amh_akn_nor_bat_arw_mao_ger_bem_ses_bam_afr_hun_ctl_grk_swa_pan_aeg_chh_sod_bos_wly_mnd_krd_knd_svk_urd_amr_tsw_eng_igb_fin_sun_tsn_tha_scr_uzb_geo_slo_bsq_ita_cze_ind_glc_est_lat_jav_prs_dyu_moo_jpn_rus_fre_dut_yor_tur_fbf_mol_vie	-0.0144261104839453	-0.0338764329520827	0.973048288635453
182	tig_chh_glc_sod_tml_mnd_lit_cic_fin_cnt_geo_owc_slo_swe_bat_svk_tsn_jpn_grk_bsq_swa_tur_rom_dgb_rus_mcd_por_urd_bem_igb_ind_tha_mao_qcu_guj_eng_amr_azi_aeg_xho_swt_sid_ukr_scr_est_tsw_jav_ben_ita_sun_bam_dyu_uzb_alb_mol_anl_hau_ewe_lda_fbf_bul_gam_hin_ses_hun_amh_ven_pan_heb_kor_arw_nor_ger_cze_lat_spa_knd_aze_prs_fre_akn_mlt_mly_afr_bos_vie_dut_tag_wly_pol_yor_zul_ctl_moo_krd	0.732851451651109	1.76146615104021	0.0814460265817802
183	tag_mnd_rus_lda_azi_guj_mlt_wly_prs_fin_dyu_yor_ses_chh_afr_ita_glc_arw_tha_est_dut_hun_tsn_bam_lat_akn_ind_mly_sun_svk_aze_bat_amr_amh_pol_kor_eng_sod_ven_fre_slo_qcu_anl_owc_nor_mol_cic_tur_fbf_mcd_knd_alb_geo_bos_cze_xho_ukr_pan_grk_tsw_tml_scr_spa_tig_zul_rom_heb_bul_sid_uzb_ctl_moo_mao_ger_swt_por_gam_bem_aeg_swe_vie_hin_ewe_urd_ben_cnt_hau_jpn_swa_bsq_lit_krd_jav_dgb_igb	0.321267594690266	0.763099339881855	0.447335552753924
184	mao_tsn_urd_knd_afr_hau_gam_dyu_cze_mlt_fin_prs_bat_akn_sid_grk_scr_mcd_xho_svk_vie_hin_bam_krd_mol_azi_mnd_amr_ewe_arw_tag_cic_glc_tsw_moo_tig_mly_swe_ben_por_ctl_kor_anl_ger_slo_amh_bsq_bul_chh_lit_qcu_heb_guj_wly_tha_nor_lat_rom_sun_bos_pol_bem_yor_fre_owc_dgb_jav_pan_swt_aze_alb_lda_uzb_eng_sod_aeg_rus_ven_hun_ses_igb_geo_zul_tur_swa_ind_dut_ita_spa_cnt_fbf_ukr_est_tml_jpn	0.750155811072921	1.79718868627461	0.0755515124966814
185	sid_tur_geo_dgb_fre_cze_amr_ger_bam_cic_tsn_hin_bem_qcu_fin_glc_yor_mly_sod_owc_mao_ita_mnd_spa_bul_ben_tig_ukr_akn_nor_knd_xho_ctl_jpn_azi_igb_swt_svk_gam_anl_swa_fbf_hau_alb_chh_ind_sun_scr_slo_swe_amh_jav_guj_heb_aeg_bat_dyu_rus_tml_ven_eng_kor_moo_ewe_mlt_vie_wly_rom_prs_bsq_pol_urd_lit_est_hun_afr_por_uzb_lat_mcd_arw_pan_aze_krd_bos_tsw_grk_ses_mol_dut_tha_tag_zul_cnt_lda	-0.444616220994332	-1.18354130716053	0.239611155385778
186	fin_ewe_glc_mnd_azi_tur_dut_qcu_spa_kor_bem_ses_hin_wly_chh_arw_xho_uzb_cnt_dyu_aze_jav_bul_urd_sun_svk_rus_vie_mao_fbf_lat_owc_grk_yor_alb_hun_dgb_pan_jpn_afr_hau_tha_pol_swe_igb_amh_zul_knd_ita_krd_rom_ger_lda_cic_cze_geo_bam_tml_mly_bos_swt_mlt_por_ukr_sid_eng_scr_fre_prs_mcd_amr_lit_akn_est_ben_bat_swa_slo_tsn_tig_bsq_tsw_guj_ind_mol_ctl_nor_heb_aeg_anl_moo_ven_sod_tag_gam	-0.446201966832385	-1.01961608855679	0.310555699517066
187	por_tsn_bul_owc_mcd_lit_tag_bem_jav_geo_tig_pol_ses_eng_mao_igb_ven_chh_krd_urd_aze_cze_anl_ukr_tsw_mol_cic_knd_aeg_mlt_afr_zul_svk_kor_bat_hun_moo_scr_pan_rus_arw_dyu_akn_swe_tha_sod_qcu_amr_lat_sid_guj_fre_ind_bam_nor_mnd_prs_sun_glc_vie_ctl_tur_azi_xho_ben_swt_cnt_gam_amh_ger_bsq_est_wly_alb_fin_dgb_lda_tml_rom_mly_hin_spa_ita_swa_ewe_bos_jpn_dut_grk_hau_slo_uzb_heb_fbf_yor	-0.146791656875494	-0.398714573267342	0.691017515222862
188	arw_bam_guj_spa_bos_heb_sod_fre_ses_pan_slo_swt_est_afr_grk_alb_svk_prs_mcd_qcu_ven_eng_cze_geo_moo_jpn_scr_rus_swa_dyu_amr_swe_anl_ctl_aze_yor_lat_tsw_ind_fin_ger_glc_por_vie_lit_mlt_jav_mol_ben_sid_nor_chh_tsn_bul_tig_mnd_azi_hin_knd_hun_tag_bat_ewe_tha_cic_pol_ita_urd_amh_zul_dgb_wly_tur_gam_akn_aeg_xho_sun_owc_lda_mly_ukr_kor_cnt_bem_uzb_mao_krd_tml_fbf_igb_rom_dut_hau_bsq	-0.168480832745619	-0.450131469621465	0.653663178881419
189	ita_heb_rom_grk_swt_scr_krd_est_lda_sun_hun_cnt_hau_jpn_vie_kor_ctl_moo_ben_mnd_mol_aeg_mlt_nor_bem_mly_dyu_cic_urd_wly_alb_qcu_amh_xho_fbf_chh_knd_arw_glc_ven_fin_dut_ewe_swe_bos_lit_spa_akn_slo_lat_afr_rus_zul_eng_svk_pan_mcd_azi_bul_owc_sod_bam_pol_ukr_tha_cze_tml_ses_swa_mao_geo_sid_gam_bsq_tag_igb_tsw_hin_ind_prs_fre_tur_tig_bat_por_aze_jav_guj_amr_uzb_dgb_tsn_yor_ger_anl	-0.603188104645339	-1.5828872910555	0.116842116027931
190	ctl_sid_ger_swe_urd_tur_est_heb_aeg_sun_geo_hau_grk_vie_alb_lat_igb_mnd_zul_tsw_arw_hun_por_svk_amh_gam_mlt_mcd_tag_scr_chh_moo_anl_ewe_uzb_amr_bsq_yor_ukr_glc_tml_dyu_swa_eng_bul_xho_guj_mao_wly_tsn_mly_ben_bat_dgb_slo_rus_azi_afr_cze_dut_tig_jav_nor_bos_swt_knd_fbf_ses_kor_cic_krd_bem_aze_jpn_mol_rom_spa_lit_owc_ven_fin_qcu_pan_akn_pol_lda_prs_cnt_hin_bam_sod_ind_fre_tha_ita	0.783458573369742	1.92280590632058	0.0575642511587039
191	svk_zul_swe_mol_spa_tag_azi_wly_tha_knd_urd_grk_sod_fbf_alb_vie_cic_dut_scr_bos_bem_gam_aeg_est_mnd_nor_slo_chh_dyu_eng_rom_owc_uzb_tsw_ses_xho_mlt_tig_akn_prs_sid_rus_jpn_krd_bam_mly_ukr_amh_tur_dgb_bsq_kor_igb_ctl_glc_anl_ita_guj_cnt_afr_mao_lit_hau_ger_hun_bat_mcd_tml_heb_por_yor_sun_lda_jav_amr_arw_moo_pol_aze_ben_swa_swt_bul_tsn_qcu_hin_fin_fre_geo_ewe_pan_ind_cze_lat_ven	0.711221219807743	1.63261080918516	0.10593234055919
192	hau_bos_uzb_pan_scr_xho_mlt_bsq_dut_heb_rus_ewe_tml_tag_por_ven_dyu_mao_spa_afr_vie_alb_akn_swe_tsw_igb_fbf_guj_ben_hin_jav_tig_aeg_amr_mnd_fre_kor_est_lit_swt_pol_hun_krd_gam_yor_ind_cze_anl_ukr_mly_knd_tur_ses_aze_qcu_lat_glc_jpn_nor_owc_prs_arw_bul_lda_ita_bem_azi_sun_slo_fin_zul_grk_amh_eng_wly_swa_chh_urd_mcd_bat_ctl_moo_mol_tha_cnt_svk_sid_geo_dgb_tsn_sod_ger_bam_rom_cic	-0.151760060147028	-0.396195924675878	0.692868052234165
193	sun_cnt_est_hun_ita_bat_swe_ctl_anl_tha_grk_guj_mnd_swt_chh_qcu_ben_sod_igb_fre_ven_prs_mcd_fbf_glc_moo_eng_dyu_gam_svk_hin_bsq_aeg_vie_scr_rus_kor_slo_bem_knd_mol_cze_tml_aze_tig_xho_fin_geo_pol_zul_yor_dgb_hau_lat_ses_tag_ger_ewe_lda_azi_jav_afr_wly_uzb_amh_mly_mao_swa_bos_pan_urd_ukr_owc_krd_alb_tsn_spa_akn_tur_sid_bam_cic_bul_rom_heb_mlt_jpn_ind_por_tsw_amr_lit_nor_arw_dut	-0.0628356825494596	-0.139454197919192	0.889392804952706
194	wly_nor_mlt_vie_krd_swe_tag_qcu_moo_swt_geo_ses_glc_tsw_mly_hin_cic_uzb_xho_bsq_ind_eng_sun_dgb_urd_guj_ewe_rus_gam_igb_lda_jav_alb_ctl_swa_ukr_knd_slo_ita_fbf_rom_prs_bul_chh_fin_mol_sid_tha_anl_tig_est_arw_azi_spa_amh_bos_dyu_ger_tsn_zul_cze_grk_mao_bem_bat_dut_hun_scr_pan_sod_afr_por_ven_akn_pol_aeg_fre_jpn_heb_kor_amr_bam_lat_mnd_ben_svk_yor_tml_aze_mcd_tur_lit_cnt_hau_owc	0.706115766681663	1.82751246919252	0.0708296057547256
195	lat_lit_owc_lda_ind_spa_hun_krd_sid_ukr_anl_mly_cic_slo_hin_qcu_tha_aeg_fbf_urd_heb_mcd_rom_bos_hau_xho_bsq_swt_ctl_igb_kor_ger_por_scr_tur_grk_amr_mnd_yor_arw_gam_tml_pan_svk_bam_cnt_est_zul_bul_mlt_fin_pol_mao_swe_cze_alb_rus_ewe_ita_sun_ses_vie_eng_geo_tsw_ben_akn_azi_sod_bem_aze_nor_bat_ven_glc_afr_tag_tsn_knd_dyu_jav_jpn_guj_chh_tig_fre_dgb_swa_dut_wly_prs_amh_uzb_mol_moo	0.129221739285285	0.292234589886536	0.770758210167517
196	ben_dyu_fbf_lat_nor_cnt_ven_glc_ctl_igb_spa_vie_afr_knd_sun_eng_tur_sid_alb_tsn_svk_hun_guj_bos_lda_amr_mlt_gam_uzb_cic_ewe_bat_wly_hin_arw_tml_geo_prs_heb_lit_amh_xho_mcd_yor_moo_bem_chh_grk_pol_jpn_owc_tsw_fin_bam_cze_qcu_pan_jav_krd_aze_rom_mol_est_urd_sod_dut_ses_mnd_tha_rus_tig_azi_swe_mao_fre_bsq_swt_akn_aeg_tag_ger_mly_kor_hau_bul_slo_anl_ukr_dgb_swa_por_ind_scr_ita_zul	-0.0680483373480909	-0.15424453709293	0.877751160758435
197	mly_cnt_arw_dyu_mao_knd_tsw_aze_wly_est_bem_swa_moo_sod_prs_ger_cic_vie_glc_ven_fin_bat_tag_fbf_rom_sun_azi_mnd_aeg_hun_bos_eng_pol_nor_scr_ind_zul_geo_bam_tml_akn_urd_alb_rus_gam_sid_mol_owc_ewe_lit_spa_dgb_lda_uzb_por_qcu_mcd_krd_cze_jpn_ctl_afr_amh_fre_slo_hin_ita_swt_mlt_tsn_swe_ses_heb_hau_tur_svk_pan_guj_bsq_igb_jav_xho_amr_kor_ben_dut_tig_yor_grk_anl_tha_bul_ukr_chh_lat	-0.668475380684115	-1.53767314238317	0.12752405073434
198	hun_tig_por_nor_mao_cic_wly_ewe_swa_grk_owc_kor_uzb_igb_dyu_sun_tha_ukr_scr_yor_tml_azi_aeg_sod_aze_svk_cze_hin_bul_anl_pan_lda_jav_rus_gam_geo_glc_hau_krd_guj_ben_mol_lit_dgb_alb_moo_tur_ven_mcd_swe_spa_fbf_tsn_bat_qcu_chh_urd_pol_mnd_bem_slo_bsq_amh_eng_arw_knd_ctl_akn_zul_lat_jpn_xho_prs_mlt_ger_ses_tag_afr_swt_fin_amr_heb_mly_est_tsw_dut_ita_rom_sid_bos_fre_ind_bam_vie_cnt	-0.0422214793218243	-0.0990501464151256	0.921311644382791
199	bam_ctl_yor_lit_aeg_rom_gam_ind_jav_zul_pan_amr_uzb_tml_fbf_alb_hau_arw_geo_ukr_mao_spa_tig_pol_sid_cze_owc_dut_kor_mly_akn_igb_eng_urd_fre_glc_heb_lat_hun_ewe_vie_guj_chh_tha_ita_tur_bul_swt_afr_mcd_por_rus_azi_aze_slo_cnt_amh_cic_nor_svk_bat_sun_lda_xho_tsn_ven_bem_ben_sod_swe_grk_scr_ses_dgb_mnd_swa_hin_tsw_anl_knd_mol_prs_wly_krd_moo_tag_qcu_mlt_dyu_bsq_bos_ger_fin_est_jpn	0.303428702010971	0.739329602305686	0.461568934353051
200	anl_tur_bsq_aeg_hun_chh_igb_swt_mnd_lda_afr_bos_qcu_tsw_swa_aze_kor_cic_pan_tig_mol_vie_tml_rom_nor_prs_ewe_geo_fin_moo_ita_ger_rus_slo_lat_guj_hau_knd_zul_glc_svk_bem_est_heb_sod_grk_alb_ses_sun_akn_gam_spa_lit_dyu_por_mao_ukr_pol_eng_dut_jav_yor_ctl_jpn_dgb_mlt_mly_tsn_scr_fre_urd_tha_fbf_wly_bul_cze_amh_bam_tag_arw_swe_uzb_krd_ben_amr_mcd_hin_azi_cnt_sid_ven_xho_owc_bat_ind	-6.2862613649587e-05	-0.000147231284688991	0.999882841790535
201	arw_est_bul_tsw_por_aeg_bsq_mlt_chh_afr_tha_azi_guj_swt_krd_akn_swe_mnd_urd_spa_heb_ita_yor_knd_svk_pan_xho_fre_amr_nor_jpn_grk_gam_eng_fin_sun_cze_uzb_ind_alb_dgb_cic_amh_tsn_fbf_cnt_tur_mao_scr_rus_moo_ukr_swa_rom_ben_igb_bam_glc_dut_sod_mly_tig_ses_hin_slo_hau_owc_ctl_geo_vie_aze_dyu_mcd_bem_hun_sid_lat_qcu_bat_kor_bos_tag_wly_ven_lit_lda_mol_jav_anl_ger_prs_zul_tml_pol_ewe	0.0387848075195264	0.0989903419590343	0.92135899811998
202	grk_moo_swa_slo_svk_fre_azi_spa_pol_alb_mcd_ses_ben_lda_chh_mly_tsn_uzb_zul_afr_bat_bsq_aze_guj_akn_ven_jpn_mnd_lit_sun_dut_knd_tag_rus_bem_sid_yor_tsw_vie_swt_por_kor_tur_ger_urd_wly_geo_krd_hun_heb_amh_est_mao_cic_ita_bam_jav_hau_amr_prs_xho_pan_bul_owc_mol_rom_eng_ewe_dgb_swe_hin_scr_tha_sod_fin_cze_anl_glc_tml_arw_bos_cnt_mlt_lat_aeg_fbf_dyu_ctl_nor_ukr_ind_igb_qcu_tig_gam	-0.274985377620916	-0.628562712307086	0.531176115403455
203	dyu_wly_bos_pol_azi_moo_ven_est_tag_igb_ctl_tha_lat_kor_cze_ben_hun_aze_cic_mnd_zul_krd_spa_xho_fre_lit_mol_hau_amh_eng_akn_tml_dgb_rus_svk_bem_mcd_bul_tsw_dut_guj_geo_prs_fbf_jav_chh_alb_lda_nor_qcu_glc_slo_hin_arw_rom_aeg_anl_cnt_sod_swa_ewe_fin_ita_tig_bsq_por_grk_bam_mao_heb_scr_tsn_mlt_urd_gam_ses_ger_mly_bat_swe_knd_pan_jpn_yor_amr_swt_afr_sid_vie_uzb_owc_ukr_ind_sun_tur	-0.134377639783426	-0.310774511699835	0.756667510680442
204	tml_tag_chh_nor_spa_aeg_geo_anl_grk_igb_tsn_guj_vie_lit_arw_bem_heb_zul_amh_aze_ita_rus_gam_lat_wly_amr_fin_jpn_tig_bul_qcu_slo_mly_fbf_tur_swa_xho_ben_sid_est_dgb_bsq_mnd_por_mao_akn_lda_ven_urd_ind_uzb_pan_cze_jav_cic_ses_moo_sun_owc_ger_ukr_scr_hun_mlt_krd_dut_svk_tha_bam_alb_glc_rom_pol_fre_bat_afr_ctl_mcd_yor_knd_swt_mol_ewe_hau_azi_sod_dyu_bos_kor_prs_hin_swe_eng_cnt_tsw	-0.0976890552171782	-0.221807930302775	0.824949740799456
205	hin_igb_fre_mnd_amh_swe_mcd_slo_ses_nor_krd_afr_yor_bat_mol_cic_tag_ukr_tml_lat_vie_chh_fbf_azi_geo_scr_hun_tsn_kor_tha_ger_eng_fin_prs_pan_dut_jpn_ven_mlt_sun_rus_cnt_ctl_grk_svk_aeg_moo_alb_tig_pol_lda_swa_sod_dyu_jav_arw_sid_heb_mao_bem_zul_spa_qcu_est_gam_ben_aze_bam_swt_hau_amr_urd_mly_dgb_bos_ewe_ita_xho_tsw_glc_knd_tur_bul_uzb_bsq_lit_rom_ind_owc_akn_wly_por_anl_guj_cze	0.406753112776168	1.07165146166042	0.286649762200262
206	fbf_amr_swe_bos_tig_swt_eng_krd_aze_cnt_hau_hin_ewe_prs_svk_afr_spa_ven_uzb_hun_sun_mao_fre_slo_rus_qcu_swa_owc_bat_cic_tml_dut_grk_ctl_cze_sod_mnd_bsq_knd_ses_ger_mlt_vie_yor_jpn_fin_amh_ind_moo_igb_dyu_por_dgb_anl_scr_est_alb_lda_tsw_kor_pan_tha_tsn_sid_ita_urd_azi_lit_lat_gam_bam_ukr_mol_geo_bul_ben_wly_mcd_mly_jav_nor_zul_tag_bem_rom_xho_tur_arw_akn_glc_guj_heb_aeg_pol_chh	0.432308917019539	0.983512648498719	0.327906972095829
207	ewe_pan_mol_amr_akn_fin_aze_prs_por_heb_dut_ctl_tsw_cnt_jav_tag_slo_hun_ind_hin_qcu_guj_mlt_tur_ses_chh_mcd_spa_xho_urd_ben_anl_igb_aeg_nor_sid_bam_krd_gam_bos_fbf_svk_yor_geo_est_bem_lat_bsq_azi_tha_dgb_lit_bul_rom_tml_cic_swa_eng_afr_mnd_vie_ger_knd_zul_sun_rus_fre_swe_glc_swt_dyu_tig_hau_amh_alb_uzb_kor_tsn_lda_sod_ven_owc_mao_grk_arw_ukr_scr_pol_bat_wly_moo_jpn_ita_cze_mly	0.139564788079093	0.365865823806331	0.715296108084405
208	mol_ben_rom_moo_anl_ind_owc_xho_est_eng_dgb_arw_vie_fin_hin_swa_krd_por_mcd_cze_slo_gam_pol_uzb_dut_scr_cic_ctl_bam_ewe_tur_svk_tsn_kor_yor_sid_swt_aze_akn_afr_heb_mlt_zul_bem_mao_amh_grk_dyu_ven_geo_bul_lat_sod_azi_ger_hau_bsq_nor_tml_tig_qcu_rus_chh_guj_bat_hun_ses_alb_fbf_tsw_tha_spa_mly_sun_mnd_wly_cnt_pan_ita_jav_igb_urd_fre_glc_knd_ukr_aeg_prs_tag_bos_lda_lit_jpn_swe_amr	-0.226441801694337	-0.63854224669056	0.52469016323892
209	wly_ses_alb_fbf_bem_amh_dgb_svk_cnt_tur_ben_jpn_urd_nor_bsq_prs_fre_swa_slo_tag_dut_anl_mao_cze_rus_xho_qcu_eng_uzb_tsw_cic_grk_vie_mly_spa_yor_ven_ukr_ewe_pol_heb_lda_bat_geo_est_azi_hun_mnd_ita_igb_tha_akn_bul_swt_bos_swe_glc_ger_sid_bam_tsn_moo_lit_tig_tml_dyu_guj_jav_sun_ctl_ind_chh_mol_afr_zul_mlt_knd_krd_rom_scr_sod_aze_lat_mcd_amr_arw_pan_gam_por_hau_owc_fin_aeg_hin_kor	-0.0462419854905726	-0.120431324846554	0.904401280683579
210	kor_alb_por_igb_hau_scr_owc_heb_ben_mcd_amh_mol_pan_bsq_tag_aeg_bat_bam_tha_est_qcu_zul_amr_ukr_xho_fin_akn_lat_geo_guj_grk_vie_ger_sid_bem_sod_dut_prs_rus_ctl_uzb_glc_spa_jav_mly_svk_lit_ven_bos_rom_swa_urd_yor_cic_swt_tsn_dyu_cnt_tsw_aze_swe_ewe_afr_sun_arw_tur_moo_hin_tig_ses_dgb_mnd_azi_fbf_slo_chh_pol_mao_ita_mlt_bul_gam_ind_lda_wly_krd_eng_fre_nor_tml_cze_hun_knd_jpn_anl	-0.0221960023119914	-0.0519019799310861	0.958718116195185
211	kor_bul_ses_cze_mly_spa_nor_lit_ctl_akn_cnt_igb_ita_arw_cic_hin_rus_lda_eng_sod_mcd_por_afr_est_ben_gam_urd_glc_tig_lat_sun_fin_bem_pan_wly_yor_amh_sid_vie_bsq_ind_swt_ukr_ven_prs_slo_owc_bam_ger_guj_fbf_scr_krd_grk_aze_knd_hau_ewe_tsw_chh_bos_moo_xho_dyu_jpn_tsn_azi_dgb_aeg_heb_svk_swa_tur_mnd_amr_tha_qcu_swe_geo_alb_hun_mao_bat_tml_rom_mlt_tag_dut_uzb_zul_fre_anl_jav_pol_mol	0.888312013758128	2.36409682744781	0.0201541125205879
212	ven_azi_bat_swt_spa_bos_yor_ind_tsw_mao_bam_mol_knd_est_ewe_afr_wly_gam_arw_amh_scr_dyu_pol_anl_kor_fin_lda_ben_tml_dut_jav_mly_moo_hun_fbf_glc_mcd_bul_aeg_sod_nor_chh_alb_ukr_igb_fre_mnd_dgb_hin_tha_pan_urd_tig_sid_prs_geo_tur_lat_guj_lit_zul_aze_bsq_jpn_heb_ses_tag_ita_cic_cze_mlt_xho_bem_swa_krd_por_svk_tsn_grk_vie_qcu_hau_sun_rom_ger_slo_rus_uzb_akn_eng_owc_swe_ctl_amr_cnt	0.0782216161385114	0.203387121355118	0.83927682222965
213	grk_nor_mnd_hun_knd_lit_heb_owc_chh_cic_tig_qcu_ger_prs_bem_fin_sid_kor_vie_azi_afr_ita_bos_mol_fre_anl_sun_bsq_tur_wly_tsw_aze_mcd_svk_bam_ses_bul_gam_krd_hin_dyu_dgb_est_jpn_lat_fbf_ven_jav_pan_lda_alb_bat_amr_ben_aeg_moo_sod_guj_cze_eng_swa_ewe_glc_swe_tsn_arw_por_geo_rom_ctl_tml_tha_mlt_tag_zul_mly_hau_slo_rus_dut_igb_urd_yor_swt_amh_spa_ind_scr_ukr_uzb_cnt_mao_akn_pol_xho	-0.15787330452867	-0.350162704352112	0.727008404811856
214	spa_guj_fre_hau_svk_dgb_qcu_kor_aeg_mlt_dut_gam_azi_est_bsq_vie_amr_ewe_swe_xho_urd_arw_ben_ukr_yor_bem_moo_lda_prs_fin_jpn_pol_aze_tsw_mly_scr_hun_pan_tml_glc_cze_ven_tha_nor_fbf_sun_cic_akn_mnd_chh_swa_slo_jav_ita_ind_wly_dyu_ses_rom_ger_ctl_mol_zul_bam_geo_tur_tig_amh_knd_cnt_grk_heb_bat_sid_hin_uzb_por_mcd_swt_rus_krd_sod_bul_lat_tsn_owc_eng_igb_mao_lit_alb_anl_afr_bos_tag	-0.829631903450296	-2.19276357804816	0.0308191006452652
215	jpn_bam_lda_ewe_fin_anl_bat_swt_ses_ger_alb_tag_prs_dut_slo_rom_ukr_tig_pol_jav_glc_geo_mly_kor_gam_grk_swa_hun_cze_aeg_urd_mnd_uzb_eng_chh_sun_bsq_amh_ctl_mao_mcd_tsw_aze_amr_scr_zul_hin_tha_mlt_por_lat_cic_vie_svk_tml_ita_ben_afr_azi_heb_fbf_bos_tsn_igb_rus_tur_owc_yor_ven_spa_dyu_knd_mol_nor_hau_bul_wly_xho_krd_qcu_sod_fre_est_lit_pan_sid_ind_dgb_moo_bem_arw_swe_cnt_guj_akn	0.121025210869534	0.310151939843462	0.757139375654387
216	tur_tig_afr_lit_rus_bem_prs_bat_svk_slo_ind_fre_spa_cze_pol_heb_uzb_zul_geo_dut_bul_dgb_jpn_urd_vie_eng_qcu_mao_lat_azi_ger_scr_kor_tag_xho_mcd_est_bam_glc_arw_gam_sod_dyu_aeg_lda_tsw_ctl_hau_yor_ita_amr_jav_pan_mlt_amh_nor_mol_alb_owc_anl_tml_mnd_igb_swa_ven_ewe_hin_sid_bsq_grk_ukr_knd_tsn_krd_rom_ben_fin_bos_ses_moo_tha_mly_swt_hun_chh_wly_aze_fbf_por_cic_guj_akn_sun_cnt_swe	0.432745713699199	1.04729838937844	0.297676244212997
217	ind_ger_pol_tig_fbf_ewe_sun_knd_slo_ses_svk_grk_qcu_bos_arw_ben_yor_geo_fin_cze_bat_afr_dyu_urd_moo_lat_alb_azi_ven_ukr_mcd_vie_swt_tha_bul_mlt_tsn_aeg_mao_tsw_bam_dut_hun_akn_bem_spa_chh_jpn_ctl_heb_tml_sod_xho_hin_anl_cnt_est_wly_hau_nor_mol_lit_zul_owc_kor_igb_swa_fre_glc_ita_mly_lda_uzb_mnd_prs_pan_krd_scr_cic_sid_tur_dgb_por_amh_aze_amr_bsq_tag_swe_gam_rus_jav_eng_rom_guj	NA	NA	NA
218	jav_geo_mlt_gam_tsw_tml_lat_kor_slo_azi_mao_swa_nor_lda_hin_sun_tsn_sod_ven_grk_fre_rom_mly_tag_zul_bem_sid_owc_ben_est_guj_moo_krd_jpn_fin_ukr_ind_cnt_bam_xho_svk_akn_fbf_cic_arw_hau_glc_amh_lit_knd_bul_urd_dyu_aze_bsq_ita_spa_eng_bat_uzb_heb_swe_alb_aeg_amr_ger_wly_scr_pan_tur_anl_dut_pol_mcd_tha_mnd_ctl_bos_cze_igb_ses_rus_dgb_vie_mol_hun_afr_qcu_swt_prs_yor_tig_por_ewe_chh	0.140793731980599	0.324510950226508	0.746280020705806
219	bam_fin_ben_tsn_moo_krd_owc_mnd_xho_por_alb_swe_pan_sod_ita_dut_prs_amr_anl_tha_svk_hun_tml_ses_azi_mao_pol_ind_tsw_est_gam_mlt_slo_sid_wly_sun_afr_vie_dyu_guj_lat_bat_cnt_scr_uzb_dgb_glc_geo_ger_fre_rus_tag_chh_aze_arw_lda_cic_spa_bos_heb_jpn_knd_aeg_ven_mol_hin_zul_bul_yor_rom_ctl_mcd_akn_ukr_grk_bsq_cze_swa_nor_mly_qcu_tig_hau_lit_swt_tur_fbf_amh_igb_kor_ewe_urd_eng_jav_bem	-0.762436793789225	-1.92964681040565	0.0566985690204032
220	uzb_krd_sid_tml_fre_fbf_ven_mao_gam_mol_grk_ita_bsq_ukr_mlt_geo_owc_igb_cnt_lat_alb_dyu_sod_amh_lit_xho_sun_lda_dut_anl_qcu_hau_ctl_heb_ind_spa_zul_guj_bos_rom_tha_ewe_tsn_prs_ben_afr_fin_yor_urd_mcd_cic_bat_kor_aeg_bam_bem_hun_por_nor_bul_azi_pol_slo_jav_pan_rus_arw_svk_jpn_cze_scr_swt_wly_aze_hin_amr_tur_glc_vie_mnd_mly_akn_chh_tsw_ger_knd_swa_est_ses_tig_tag_eng_swe_moo_dgb	-0.0406455885029702	-0.0937700061689225	0.925493582628491
221	glc_bos_mly_ger_uzb_bem_amr_heb_anl_prs_igb_grk_sid_bam_tha_lat_tig_lda_knd_jpn_bul_swe_owc_swa_chh_tur_mao_cic_geo_mlt_scr_ses_nor_gam_moo_afr_ven_jav_pan_eng_mcd_pol_dgb_fre_cnt_mnd_por_hin_bsq_wly_rus_kor_rom_aeg_cze_mol_lit_tsn_spa_hun_arw_slo_vie_tsw_guj_bat_akn_ukr_aze_sod_swt_qcu_fbf_xho_svk_ben_tml_urd_ita_ctl_zul_ind_dyu_dut_fin_sun_alb_amh_krd_azi_tag_hau_est_yor_ewe	0.218262071159885	0.589639379395088	0.556862252054038
222	azi_hau_ben_geo_zul_pan_spa_dyu_amh_rom_moo_cic_aze_jpn_xho_amr_ger_ewe_chh_uzb_grk_swt_arw_por_tsn_sid_dut_alb_urd_afr_sun_knd_lat_wly_bam_cze_vie_bul_mao_anl_rus_dgb_gam_tig_slo_krd_lit_swe_tha_ses_heb_swa_glc_tsw_ctl_mol_tag_svk_ven_akn_fin_lda_hin_sod_qcu_mlt_bem_fre_tur_fbf_ind_tml_prs_hun_bos_mly_kor_nor_bsq_ita_est_igb_aeg_mcd_cnt_yor_owc_scr_mnd_bat_jav_guj_pol_ukr_eng	-0.467904721089939	-1.09531637593353	0.276206555155383
223	azi_eng_fin_bam_pan_amh_yor_chh_sid_hau_cze_tml_ben_swe_lat_igb_uzb_aze_xho_bos_jav_mao_tsn_ind_mlt_rom_bsq_knd_mnd_zul_glc_wly_sun_dyu_bem_prs_lda_tsw_ita_fbf_aeg_sod_vie_hun_jpn_owc_afr_moo_mol_svk_gam_bat_slo_anl_dut_grk_ven_ger_cnt_scr_tha_dgb_heb_mly_ctl_hin_krd_swa_pol_spa_mcd_urd_akn_ewe_bul_kor_tig_por_ukr_tur_fre_nor_est_geo_lit_rus_swt_tag_qcu_cic_guj_arw_alb_ses_amr	0.583328986669357	1.46111242280955	0.147355100431373
224	chh_dyu_knd_zul_dut_sid_ita_tig_rom_grk_bat_lit_tur_anl_wly_ukr_tsw_hun_bos_alb_sun_moo_hin_urd_bul_fin_eng_mol_spa_vie_dgb_ewe_lat_afr_ven_est_kor_aze_ger_swa_prs_azi_svk_fre_uzb_swt_cnt_rus_jpn_tml_sod_arw_ctl_glc_amh_pan_mao_cic_gam_ses_jav_krd_mcd_tha_amr_akn_scr_bsq_owc_mnd_bam_por_yor_swe_tag_geo_igb_mlt_qcu_slo_nor_guj_fbf_aeg_cze_bem_mly_pol_xho_tsn_ind_hau_heb_lda_ben	-0.274193209458095	-0.62133031482845	0.535902328385937
225	svk_amr_ben_owc_igb_tha_swt_krd_wly_est_akn_geo_alb_urd_arw_ukr_ind_uzb_jav_swa_gam_nor_bat_ita_sun_scr_glc_fin_rom_cze_tur_prs_vie_heb_grk_mnd_ctl_xho_sod_mao_tsn_amh_moo_cnt_hun_bem_cic_pol_hau_spa_fbf_tig_qcu_aeg_knd_dgb_chh_lit_pan_eng_lat_kor_mcd_tml_azi_afr_slo_ses_bul_mol_aze_dut_mly_hin_fre_lda_tag_mlt_anl_swe_jpn_bos_ewe_bam_guj_bsq_rus_sid_zul_tsw_dyu_yor_ven_ger_por	-0.341719209733382	-0.81215350491079	0.4187775537891
226	hau_ind_bos_cic_ger_ukr_geo_cnt_yor_owc_aeg_arw_tig_por_gam_wly_ita_urd_pan_slo_azi_jav_knd_bem_rom_grk_dyu_anl_chh_cze_amr_ben_glc_swt_swa_dut_ctl_mcd_nor_heb_lit_krd_kor_sid_prs_fbf_tml_mly_scr_bul_dgb_est_bam_tsw_bsq_tha_fre_bat_vie_amh_sun_rus_mol_eng_ven_guj_hin_ses_swe_alb_tsn_uzb_moo_pol_mnd_akn_spa_tag_lat_ewe_mao_svk_xho_sod_qcu_aze_hun_igb_fin_zul_jpn_lda_afr_tur_mlt	-0.0471569174368537	-0.112183410632498	0.91091976652241
227	tur_jav_zul_mao_por_tig_bat_bsq_mol_fbf_urd_mly_rus_wly_swt_ven_nor_lda_lit_dyu_sid_azi_mlt_anl_mnd_tha_tml_dut_sod_alb_owc_swe_guj_dgb_spa_heb_hin_grk_ind_ben_tag_aeg_qcu_bam_fre_vie_xho_ukr_prs_akn_yor_chh_ewe_ses_lat_slo_rom_bos_bem_uzb_igb_jpn_glc_pan_aze_moo_eng_ctl_est_hau_amr_gam_cnt_amh_cic_tsn_arw_mcd_fin_krd_swa_ger_pol_knd_svk_cze_kor_afr_tsw_hun_bul_geo_sun_scr_ita	0.26192690512798	0.601580275346544	0.548917241362072
228	anl_kor_ger_moo_tml_amh_grk_ses_qcu_cze_mnd_cic_svk_amr_pol_igb_pan_dyu_fbf_wly_swe_eng_fin_scr_ind_tsw_fre_ctl_sod_ita_mao_alb_tag_hin_aeg_chh_cnt_aze_hau_urd_est_ewe_lda_bsq_zul_rom_guj_bat_ben_sid_yor_mcd_heb_bem_lat_por_ven_akn_uzb_sun_lit_azi_mol_hun_vie_tsn_ukr_bul_gam_arw_glc_bos_dgb_slo_swa_knd_dut_owc_geo_bam_afr_mly_tur_tig_tha_rus_swt_xho_jpn_nor_mlt_krd_prs_spa_jav	NA	NA	NA
229	amh_mnd_mly_swt_pan_bem_cnt_mcd_uzb_tag_zul_knd_xho_bam_anl_rus_moo_scr_ind_bat_qcu_svk_por_chh_jpn_ger_vie_jav_mol_urd_ses_cze_ctl_mao_guj_gam_dut_sid_fin_aze_aeg_hin_spa_prs_tsw_igb_dyu_arw_tsn_pol_sun_bsq_tur_rom_owc_krd_est_wly_hun_nor_bos_azi_ukr_dgb_swe_tha_ewe_fre_ben_tig_eng_sod_slo_lit_ven_kor_tml_yor_amr_bul_cic_swa_alb_heb_glc_akn_hau_ita_lat_fbf_grk_mlt_geo_lda_afr	0.257137773703817	0.655745880246757	0.513606636958966
230	eng_por_slo_glc_hau_knd_svk_tig_jpn_pol_ctl_dut_ger_jav_anl_moo_zul_ses_swa_swe_grk_mnd_akn_aze_rom_dyu_bat_prs_tha_lda_bem_fin_swt_nor_heb_mol_ukr_est_fre_ven_ita_afr_sid_ewe_amr_qcu_xho_lat_mcd_ind_cze_hun_rus_urd_tsw_pan_cnt_tsn_bam_azi_tag_ben_tml_aeg_amh_guj_gam_sun_kor_vie_geo_lit_mao_bsq_arw_cic_fbf_alb_mlt_owc_mly_spa_uzb_wly_igb_dgb_tur_krd_yor_chh_bul_bos_sod_scr_hin	0.277992955033736	0.638017005843106	0.525030500245431
231	ind_lat_ukr_hun_xho_bem_bam_mlt_ven_swa_pol_bul_moo_qcu_grk_anl_mol_azi_nor_ger_alb_cze_tsw_aze_cnt_mnd_swe_fin_ben_aeg_rus_tag_pan_chh_lit_urd_heb_igb_guj_tig_wly_ewe_ita_mao_eng_est_ses_swt_akn_vie_sun_svk_uzb_mly_bat_por_owc_hau_jav_hin_knd_bsq_rom_tml_dgb_scr_dut_glc_tur_fbf_slo_arw_tsn_amr_gam_tha_fre_yor_dyu_krd_lda_geo_jpn_sod_kor_zul_ctl_sid_prs_cic_spa_amh_bos_afr_mcd	-0.421636727900744	-0.983779725755669	0.327776311538386
232	mao_urd_hau_bem_owc_aze_tur_amr_jpn_fre_kor_bam_pol_rus_fbf_heb_cic_bos_lit_guj_prs_aeg_ita_swt_por_ger_ben_cze_geo_krd_qcu_tig_tha_ewe_nor_fin_ctl_akn_bat_vie_afr_spa_tag_dut_svk_arw_knd_anl_chh_sun_hun_mly_moo_dgb_eng_xho_azi_alb_mol_sod_mcd_est_amh_yor_ind_lda_swe_tsw_swa_glc_pan_grk_hin_slo_dyu_uzb_bul_mnd_scr_bsq_gam_ses_zul_tml_wly_mlt_lat_sid_ukr_jav_rom_tsn_igb_cnt_ven	0.140250481769944	0.335636427945077	0.737901043678412
233	jpn_alb_mao_ind_por_aze_aeg_moo_tag_amr_xho_fbf_pan_tha_cic_ger_bsq_chh_svk_mly_bul_mnd_mlt_fin_bem_hun_azi_arw_mol_cnt_bam_krd_mcd_qcu_hin_bat_tsw_hau_dut_tig_prs_anl_ukr_uzb_lat_geo_scr_pol_lit_ewe_tml_lda_ita_ctl_amh_yor_rus_ven_slo_igb_kor_eng_sod_spa_grk_dyu_afr_gam_bos_heb_zul_est_ben_nor_fre_tur_guj_sun_vie_knd_glc_jav_tsn_swa_swt_ses_dgb_sid_wly_owc_cze_swe_akn_rom_urd	0.413009140723692	0.958881517314106	0.340104689697899
234	tur_azi_xho_mlt_gam_lit_sun_qcu_mao_scr_rom_ind_anl_akn_igb_uzb_amh_bat_cze_spa_arw_tsw_fbf_krd_fre_ewe_lat_ben_bam_mnd_afr_mcd_dgb_svk_jav_ven_knd_est_yor_sid_aeg_pol_tml_bsq_eng_pan_tag_ses_fin_chh_alb_ctl_mly_zul_cic_sod_glc_hun_bos_grk_vie_rus_por_cnt_dut_dyu_lda_bul_heb_jpn_hin_ger_tig_aze_tsn_guj_slo_swa_prs_nor_tha_owc_amr_wly_mol_hau_moo_swt_ukr_bem_geo_swe_urd_kor_ita	0.325831265253673	0.736570478283601	0.463237598409889
235	mly_cze_pol_ses_hau_azi_ven_tag_jav_hin_kor_vie_rom_sod_dut_aze_scr_fre_gam_svk_fbf_mnd_ita_lda_tig_bat_wly_bam_tml_ben_bem_amr_bos_slo_guj_jpn_est_tsn_ewe_afr_qcu_grk_heb_glc_hun_dyu_mcd_nor_mlt_cnt_cic_geo_swt_tsw_xho_swa_bul_urd_rus_sun_tha_moo_tur_chh_fin_sid_mol_ukr_lit_amh_spa_igb_dgb_ger_swe_alb_pan_krd_knd_lat_ind_arw_aeg_akn_uzb_anl_por_eng_zul_prs_owc_ctl_mao_yor_bsq	-0.50260522277406	-1.29543527687819	0.198376446281129
236	sod_vie_tig_ger_igb_grk_jpn_lda_alb_zul_urd_nor_est_tsw_gam_pol_qcu_mlt_anl_geo_guj_fre_svk_cic_yor_dyu_ses_ven_bos_aeg_swt_prs_owc_mcd_akn_dgb_bam_eng_krd_por_amh_cnt_knd_sid_bat_afr_mol_ita_azi_kor_ukr_chh_bem_swe_mao_hin_rus_tha_amr_mly_pan_heb_scr_bsq_glc_fin_slo_spa_ind_wly_tag_ewe_hau_uzb_sun_lit_tur_bul_cze_mnd_ben_tsn_tml_dut_ctl_moo_lat_hun_xho_fbf_swa_aze_arw_jav_rom	0.171975626693652	0.39122868254911	0.696523108831246
237	tsn_aze_mly_bat_glc_bsq_azi_amr_rom_krd_urd_aeg_vie_sun_tag_afr_tsw_amh_tur_cic_por_grk_zul_tha_swe_spa_jav_geo_mlt_sod_fbf_ita_est_anl_mol_lda_igb_prs_lat_slo_fre_pol_ewe_dyu_swt_cnt_hin_hun_ger_arw_sid_fin_nor_mcd_yor_pan_tig_akn_dgb_hau_bem_alb_ven_tml_ind_qcu_mao_ses_lit_cze_owc_ukr_ben_moo_kor_wly_bos_eng_jpn_bul_heb_rus_bam_uzb_ctl_knd_swa_guj_svk_mnd_scr_chh_gam_dut_xho	-0.0560117235190396	-0.125112171376936	0.900704798064346
238	aeg_bul_zul_gam_nor_cic_dgb_ewe_tml_por_amr_mnd_swe_ind_cze_qcu_ita_lit_mly_hin_lda_rom_fre_pan_dut_bem_urd_mao_alb_hau_bam_pol_swa_bsq_wly_svk_bat_slo_ven_afr_glc_azi_vie_grk_hun_knd_chh_sid_kor_est_ukr_anl_akn_aze_geo_jav_arw_ben_ses_krd_guj_ger_cnt_yor_swt_sod_moo_tag_rus_fin_tsw_spa_mol_amh_jpn_lat_owc_bos_prs_fbf_mcd_tig_tur_heb_igb_dyu_ctl_tha_scr_tsn_eng_xho_uzb_sun_mlt	0.827318901625155	2.15176912409632	0.0340058145692068
239	aeg_glc_mnd_jav_lat_grk_vie_jpn_nor_scr_krd_igb_swe_mol_knd_zul_ind_ses_mly_afr_uzb_est_wly_dut_spa_svk_hin_kor_yor_qcu_mcd_bos_bsq_eng_akn_dgb_tha_tml_alb_arw_pol_bat_aze_mlt_ewe_ita_dyu_pan_bam_ger_rom_tsw_chh_bul_cnt_heb_rus_fin_lit_moo_hun_tig_bem_prs_amr_hau_fre_owc_ctl_sod_fbf_tur_guj_cic_ven_xho_tsn_urd_swt_sid_tag_sun_anl_mao_lda_swa_ukr_slo_azi_ben_por_gam_geo_cze_amh	NA	NA	NA
240	mcd_nor_eng_slo_knd_bam_vie_ben_uzb_sid_cnt_amh_cic_ger_akn_igb_dyu_sod_grk_tsw_kor_rom_mol_sun_geo_azi_prs_yor_pol_svk_tig_mao_est_zul_alb_bem_lat_anl_pan_lit_mnd_jpn_aze_bsq_ukr_spa_ctl_tur_tml_tag_gam_cze_mlt_bul_ind_glc_afr_swe_aeg_mly_ewe_rus_jav_moo_qcu_fin_xho_dut_krd_bos_urd_tsn_arw_hau_hun_ven_amr_fre_wly_swt_ses_swa_por_chh_bat_fbf_hin_tha_ita_scr_guj_lda_heb_dgb_owc	0.328661561798144	0.87229695336552	0.385292921145947
241	gam_amr_tig_afr_vie_slo_rus_amh_tml_ctl_rom_igb_lat_guj_lda_bul_hun_por_bsq_krd_urd_arw_prs_dgb_qcu_geo_zul_tag_uzb_mlt_cic_dyu_tur_grk_mao_ses_fre_nor_bos_est_fbf_mcd_svk_tha_ger_mol_tsw_owc_heb_mnd_sun_xho_pol_ben_knd_ind_eng_bam_chh_sod_kor_ita_scr_mly_moo_dut_ven_jav_akn_spa_swt_tsn_fin_wly_azi_sid_yor_cze_glc_lit_swa_hin_aeg_pan_hau_ukr_alb_swe_aze_anl_bat_jpn_cnt_bem_ewe	0.411141034486589	1.05379858901758	0.294705306774329
242	moo_swt_alb_yor_ctl_tag_bat_sun_tha_azi_tml_glc_cnt_spa_knd_kor_eng_heb_lda_ewe_slo_pol_jpn_lit_rus_guj_uzb_aeg_dyu_igb_bul_geo_bem_mcd_swa_fre_nor_ita_svk_ind_zul_owc_est_prs_mly_ven_mnd_tsn_amh_chh_bam_grk_swe_fbf_cze_tsw_ukr_lat_sod_bsq_gam_urd_ses_amr_mol_sid_wly_hau_dgb_scr_mlt_ben_vie_ger_tig_por_dut_krd_hin_qcu_bos_arw_akn_rom_cic_xho_tur_pan_aze_jav_hun_mao_fin_anl_afr	0.202743656952475	0.527599299906222	0.599033976259597
243	afr_alb_bem_tur_lda_por_ven_wly_grk_jpn_zul_glc_kor_ctl_dyu_cze_vie_azi_anl_chh_ukr_aeg_swa_cnt_ger_bsq_hau_aze_bos_hun_mcd_jav_ben_mol_lit_gam_sid_geo_bam_cic_tig_swe_eng_slo_rus_heb_tsn_arw_xho_ita_guj_spa_amh_bat_urd_swt_knd_amr_akn_tag_ses_yor_ind_rom_tha_mlt_igb_fin_pol_fre_krd_svk_prs_uzb_sod_ewe_qcu_est_hin_dut_tml_dgb_scr_tsw_mly_sun_lat_owc_mnd_nor_fbf_pan_mao_moo_bul	-0.171238211183423	-0.410687047696736	0.682246727612994
244	heb_fbf_wly_ben_grk_dut_geo_aeg_rom_dgb_tml_tur_krd_mol_bos_arw_hin_tsn_swe_lit_pan_nor_amr_swa_mao_moo_zul_fre_ind_tig_dyu_anl_hun_ses_bem_tag_mly_est_spa_glc_chh_igb_bat_cze_scr_urd_amh_kor_lat_jpn_rus_sun_vie_cnt_azi_lda_swt_sid_ukr_hau_pol_tsw_qcu_tha_mcd_akn_bsq_svk_guj_jav_yor_afr_cic_eng_por_ger_uzb_mnd_bam_ctl_aze_ita_prs_bul_sod_slo_ven_mlt_knd_fin_xho_ewe_owc_gam_alb	-0.159219804784916	-0.364790952648703	0.716095678777019
245	wly_tml_svk_chh_mnd_bam_fre_cic_moo_bsq_hun_fin_alb_por_tha_jpn_tsn_krd_dut_cze_bos_scr_spa_ger_grk_rom_mcd_qcu_knd_gam_bat_swe_sun_ewe_fbf_bem_mao_sid_afr_jav_ind_ben_rus_dgb_sod_mly_akn_heb_kor_guj_pan_cnt_yor_ses_ctl_geo_amr_ukr_swt_uzb_swa_dyu_azi_eng_arw_igb_hau_tsw_ita_aze_lda_xho_lat_mol_ven_pol_est_slo_nor_aeg_zul_tur_mlt_owc_tig_tag_anl_urd_amh_lit_vie_prs_glc_bul_hin	0.142171710422152	0.317943179299176	0.751240855973527
246	ven_grk_hin_ind_moo_lda_igb_xho_lit_nor_ses_tsn_ewe_mol_swa_hau_mlt_guj_pan_qcu_scr_ctl_kor_anl_prs_bsq_spa_eng_tsw_hun_ben_bat_lat_ita_svk_knd_rus_cnt_chh_bul_heb_swt_est_bos_fbf_dgb_bam_amh_yor_mao_jpn_mly_sod_vie_arw_tag_aze_geo_tur_slo_sun_dyu_owc_por_tig_jav_mnd_uzb_cze_akn_wly_krd_mcd_pol_alb_glc_cic_azi_urd_tml_aeg_rom_ukr_dut_tha_ger_zul_bem_fre_amr_sid_fin_gam_swe_afr	-0.237342728150927	-0.540616287324403	0.590064546423962
247	amr_mlt_est_sun_anl_vie_svk_amh_qcu_swt_mol_ven_wly_tig_ukr_mcd_fre_afr_uzb_ind_sod_pol_tag_tha_geo_akn_aze_yor_zul_por_fbf_ben_bem_pan_dut_hau_tml_swe_sid_moo_heb_ita_ctl_urd_spa_xho_jav_prs_chh_hin_tur_azi_igb_gam_bat_ger_lda_mly_cic_slo_bsq_jpn_dyu_grk_kor_mao_hun_glc_ses_guj_tsw_mnd_ewe_bam_fin_cze_cnt_bos_krd_alb_aeg_eng_nor_rus_owc_tsn_swa_arw_lat_lit_bul_knd_rom_dgb_scr	0.232302470696738	0.594315541574385	0.553744139785545
248	uzb_tur_tml_pol_alb_eng_mol_sun_tha_hun_akn_ctl_prs_lda_owc_ewe_glc_amh_tig_bam_spa_scr_xho_chh_dut_por_fre_urd_guj_amr_aeg_swe_ind_mly_dyu_tag_wly_yor_hau_azi_ben_bsq_zul_krd_afr_arw_lat_cnt_mnd_geo_est_rom_sod_rus_slo_grk_sid_swa_jav_bat_mcd_ukr_qcu_aze_fbf_jpn_fin_ger_ses_cze_heb_pan_svk_gam_knd_anl_moo_vie_tsn_mao_bem_ita_bul_hin_lit_cic_swt_ven_nor_igb_mlt_dgb_kor_bos_tsw	NA	NA	NA
249	pol_pan_swa_fbf_wly_tsn_mly_dyu_sid_dgb_mao_gam_mol_jav_xho_est_aeg_bem_por_anl_akn_prs_arw_jpn_igb_yor_ven_amh_tha_bam_qcu_afr_slo_guj_hun_moo_owc_eng_tur_sod_cic_lda_urd_ben_swt_lit_uzb_azi_fin_fre_knd_ses_vie_chh_swe_aze_bul_hin_sun_hau_grk_ita_lat_spa_mnd_cze_bat_zul_svk_ger_bsq_kor_heb_ind_nor_ukr_geo_scr_ewe_mlt_tml_rom_tsw_cnt_mcd_amr_rus_tag_alb_krd_ctl_bos_glc_tig_dut	-0.0650576743276104	-0.166114996602966	0.868427058046823
250	cze_tsw_ita_fin_anl_yor_hau_mol_wly_mlt_mao_afr_amr_vie_mnd_fbf_ben_kor_tsn_ukr_swt_heb_mcd_qcu_tag_knd_tml_lda_aeg_bem_geo_sun_rom_gam_ven_lat_ses_akn_azi_arw_ind_tha_scr_eng_mly_est_dut_urd_dgb_swe_sid_hin_prs_alb_tur_uzb_zul_bos_xho_ewe_aze_grk_fre_tig_jpn_bsq_chh_glc_nor_bat_ger_cnt_lit_bul_pol_guj_jav_slo_owc_amh_spa_krd_svk_dyu_moo_por_hun_ctl_rus_igb_sod_pan_cic_bam_swa	0.134734693838602	0.302425089374778	0.763003380526368
251	bsq_ita_pol_uzb_swt_fre_bem_urd_heb_tig_aeg_sod_hin_cnt_ukr_wly_est_owc_krd_bos_tag_lit_fbf_afr_gam_hau_mlt_mnd_amr_yor_anl_rus_geo_ewe_dyu_azi_tur_kor_dgb_nor_mcd_ger_mol_cze_svk_glc_por_alb_aze_cic_guj_lat_spa_rom_lda_tml_eng_swe_vie_slo_xho_jav_ctl_hun_scr_ind_igb_grk_ven_sid_mao_fin_ses_qcu_bat_tha_bam_zul_dut_bul_amh_chh_arw_akn_tsn_mly_moo_sun_prs_knd_ben_tsw_jpn_swa_pan	-0.399020480885956	-0.940333111766277	0.349482753385265
252	mol_sid_amh_qcu_svk_sod_dgb_jav_ita_zul_tur_ses_bul_heb_akn_scr_spa_bam_pan_yor_mlt_wly_rom_ben_azi_sun_amr_hau_swa_hin_mnd_lit_ind_ger_urd_rus_glc_xho_ven_tsw_cnt_por_afr_cic_tha_lda_mao_swe_slo_nor_jpn_bat_ctl_vie_igb_bem_tml_ukr_aze_dut_guj_swt_knd_krd_tig_mcd_grk_fin_cze_bsq_alb_hun_uzb_pol_bos_tag_gam_geo_tsn_aeg_owc_kor_anl_dyu_mly_eng_chh_fre_lat_fbf_prs_ewe_moo_arw_est	0.358805218010869	0.938433503530927	0.350452525550644
253	scr_svk_bsq_eng_afr_mnd_glc_azi_rom_ger_cnt_qcu_grk_anl_pol_bam_ses_bos_jav_ewe_prs_tml_aze_rus_mcd_yor_amh_swa_alb_fre_lit_swt_jpn_uzb_bat_sun_gam_est_sid_mol_ukr_tag_heb_aeg_sod_kor_hun_dgb_slo_dut_mlt_wly_ben_lat_swe_zul_nor_geo_guj_bul_spa_por_ven_xho_tsw_pan_lda_urd_tha_knd_tsn_mao_tur_vie_akn_krd_arw_dyu_fbf_owc_igb_bem_moo_ita_fin_ind_cic_tig_cze_amr_hin_chh_hau_mly_ctl	-0.0645174796601674	-0.152913335779323	0.878797904021191
254	bsq_xho_dgb_ewe_grk_qcu_igb_bem_tur_alb_nor_dyu_guj_rus_swt_fin_chh_lda_mol_ita_yor_mao_owc_urd_aze_akn_rom_ses_cic_bam_mcd_swa_dut_hin_glc_moo_por_lat_mnd_hau_ukr_cnt_jpn_amh_tha_bos_azi_aeg_sid_arw_slo_fre_pol_pan_fbf_gam_ben_mlt_tig_knd_tsw_zul_sun_afr_ind_scr_lit_sod_ger_uzb_jav_bat_svk_wly_kor_bul_prs_tml_ven_amr_est_krd_tag_swe_vie_cze_tsn_hun_geo_mly_ctl_eng_heb_anl_spa	0.202223894812333	0.465301102983474	0.642803582137107
255	tig_mol_guj_grk_swt_sod_hun_pan_lda_fin_fre_uzb_lat_ind_heb_rus_dut_por_dgb_anl_igb_prs_est_xho_bat_yor_moo_ger_qcu_sun_tag_geo_urd_svk_tur_hin_tsn_swe_vie_spa_amr_lit_ctl_cnt_bam_ita_fbf_owc_tha_swa_mnd_jpn_eng_akn_mly_afr_cze_pol_ewe_mao_ven_chh_cic_jav_mlt_ses_aeg_dyu_scr_hau_wly_ukr_ben_krd_tml_kor_amh_sid_bsq_bul_tsw_zul_knd_slo_arw_aze_gam_mcd_rom_alb_bos_bem_nor_glc_azi	-0.524987524759015	-1.30456060507792	0.195261658631135
256	amh_bem_eng_akn_mao_nor_qcu_tha_kor_moo_lat_owc_swt_fin_vie_tsn_alb_ewe_amr_tml_bsq_cze_bul_rom_xho_igb_mol_swe_bos_chh_azi_knd_mnd_mlt_yor_grk_scr_jav_por_aze_glc_pol_lit_geo_sod_wly_slo_uzb_swa_hin_fre_heb_jpn_tsw_tag_afr_hau_krd_mcd_ind_cic_sid_spa_prs_ger_fbf_sun_dut_rus_dgb_guj_bat_ctl_est_cnt_bam_mly_pan_hun_ven_dyu_svk_aeg_arw_urd_tig_ben_lda_zul_ita_anl_tur_gam_ukr_ses	-0.118214266731414	-0.273054957910285	0.785416396829449
257	urd_zul_lat_dgb_jav_bos_tsw_wly_mcd_jpn_swe_dyu_sod_nor_cic_svk_azi_tsn_cnt_bat_anl_amr_hau_moo_mnd_tur_glc_pan_swa_swt_scr_krd_ses_heb_ben_mly_rom_prs_est_vie_spa_lit_aze_alb_igb_cze_eng_bam_uzb_ctl_geo_ewe_grk_ven_afr_slo_owc_amh_guj_mol_bem_tig_gam_pol_sid_chh_aeg_bsq_mao_knd_rus_akn_tml_yor_tha_hin_sun_kor_lda_hun_ukr_ger_fre_por_fin_qcu_dut_tag_mlt_bul_ita_ind_arw_xho_fbf	-0.0180296096204503	-0.042282875724255	0.966363843914731
258	ger_tsn_spa_aze_ben_cic_svk_ind_knd_dgb_kor_chh_amr_anl_ven_tag_mnd_gam_bsq_nor_sod_mlt_mcd_sid_hin_hun_mly_lat_lit_jav_geo_uzb_igb_dyu_bam_bat_rom_fin_azi_est_lda_guj_aeg_alb_ukr_ewe_bem_sun_glc_cze_heb_afr_tig_krd_jpn_slo_ita_tha_xho_arw_amh_pan_hau_yor_vie_tml_eng_grk_bos_dut_scr_mol_zul_fre_prs_rus_fbf_wly_ses_tsw_owc_bul_por_mao_tur_ctl_qcu_moo_cnt_akn_swt_pol_urd_swe_swa	-0.576707406226552	-1.36151033749168	0.176641903377325
259	mly_fre_igb_tag_knd_bem_mlt_bos_vie_nor_tha_bsq_ses_tml_krd_bat_glc_ctl_lat_est_fin_owc_cic_bul_pol_akn_sun_guj_arw_slo_ben_scr_por_ewe_tsw_urd_moo_bam_ind_dyu_ukr_rus_mnd_ven_ita_alb_lit_chh_prs_heb_hau_jav_swa_mao_kor_tur_xho_eng_amh_tig_hun_fbf_cnt_svk_zul_afr_mol_sod_grk_lda_gam_swt_hin_sid_swe_spa_dut_aeg_amr_qcu_ger_pan_rom_wly_geo_yor_mcd_azi_cze_aze_tsn_jpn_anl_uzb_dgb	-0.0557849791559263	-0.14074330648998	0.888377130274759
260	ctl_ewe_tig_bam_tha_spa_rom_nor_afr_mly_fbf_por_tur_dgb_dyu_fre_amh_anl_cic_bat_sod_ind_pol_urd_svk_prs_tsw_hun_amr_xho_arw_lda_est_slo_bul_swt_fin_chh_krd_aze_hau_glc_igb_gam_zul_bem_guj_dut_alb_ita_mol_heb_hin_wly_mlt_azi_owc_lit_rus_aeg_mao_ben_knd_moo_jav_kor_tml_mcd_ger_lat_vie_grk_pan_ukr_geo_ven_uzb_tsn_cze_cnt_qcu_swe_scr_mnd_jpn_sun_sid_swa_yor_bos_tag_akn_eng_bsq_ses	0.3186686289351	0.741158927163144	0.46046447795917
261	cze_glc_sun_prs_hin_aeg_rom_akn_ger_dyu_slo_est_ind_bem_heb_gam_arw_grk_eng_mao_vie_anl_moo_azi_tha_swa_ewe_krd_knd_nor_guj_mnd_lda_amr_ven_tsn_sod_hau_cic_jpn_bat_tur_ctl_pol_pan_kor_bos_bsq_owc_tig_lat_mly_lit_bam_mcd_urd_alb_dut_swt_fbf_ben_dgb_tml_fre_wly_yor_rus_swe_zul_chh_amh_uzb_aze_jav_ukr_ses_mlt_afr_mol_svk_cnt_scr_qcu_xho_geo_igb_sid_tsw_por_tag_ita_fin_bul_hun_spa	0.299017630484114	0.65725743395183	0.512638762303198
262	slo_azi_bat_est_ctl_eng_dyu_bem_owc_igb_zul_ita_fbf_tig_bul_gam_pan_por_krd_spa_ben_dut_sid_rus_knd_vie_bsq_tsn_grk_aze_ewe_tur_geo_akn_moo_uzb_mol_urd_cic_mnd_tha_qcu_jav_anl_amr_xho_nor_ind_aeg_jpn_cze_tag_mly_fin_swt_hin_arw_glc_sun_hun_bam_ukr_lit_mlt_sod_bos_swa_mcd_tsw_ger_wly_ses_rom_tml_swe_scr_ven_mao_lda_fre_yor_alb_chh_dgb_svk_amh_kor_cnt_hau_lat_guj_heb_afr_prs_pol	0.0440029608619104	0.0965343664519292	0.923303905658888
263	heb_ven_gam_pol_swt_fre_ukr_mcd_mao_ewe_svk_anl_aze_xho_afr_uzb_mnd_igb_swa_grk_amr_dgb_lit_sun_ben_rus_bos_swe_sid_qcu_lda_tig_azi_mlt_bul_cic_ger_chh_owc_guj_tml_mly_mol_zul_kor_ses_spa_akn_vie_ita_dyu_alb_knd_tha_bsq_moo_bam_hin_slo_eng_geo_amh_urd_por_tsw_est_yor_aeg_rom_arw_cze_pan_hun_fbf_krd_tur_wly_tsn_bat_cnt_sod_hau_glc_jav_prs_nor_jpn_lat_ind_scr_dut_tag_fin_bem_ctl	0.776066968213179	1.80853931405979	0.0737543227442842
264	mnd_grk_tag_afr_tig_est_aeg_cnt_swe_knd_akn_rus_igb_ind_tml_gam_urd_moo_sid_krd_ita_azi_fbf_arw_aze_swt_fin_heb_eng_swa_hun_vie_xho_guj_ven_spa_cic_wly_pan_lat_bem_tsw_svk_scr_mlt_ewe_slo_geo_tur_mcd_anl_rom_owc_bos_prs_bsq_dgb_bat_jav_tsn_amh_fre_dut_yor_ctl_zul_uzb_por_mol_nor_pol_amr_sun_chh_lit_sod_jpn_glc_tha_mly_ben_alb_ses_bul_bam_hau_mao_cze_kor_ukr_hin_lda_dyu_qcu_ger	-0.312082326205711	-0.774198510638193	0.44077715516508
265	bem_sod_por_hau_ukr_pol_xho_fbf_slo_cnt_prs_dut_krd_yor_owc_ita_hin_tsw_cic_afr_mly_pan_lit_knd_ben_sun_mol_mlt_amr_aeg_kor_guj_sid_scr_fre_amh_bos_tag_zul_vie_alb_cze_aze_lda_bsq_chh_jpn_grk_glc_mao_ind_tha_moo_azi_rom_tig_swt_tsn_bul_eng_geo_est_qcu_nor_dgb_heb_mnd_svk_arw_gam_fin_mcd_bam_swa_akn_bat_igb_lat_spa_tml_uzb_ven_tur_wly_ctl_urd_ewe_rus_ger_swe_hun_ses_dyu_anl_jav	0.866611038524826	2.10126353673578	0.0383222673015262
266	ind_bul_alb_cnt_lda_tsn_guj_ven_mnd_glc_zul_mlt_krd_bsq_ben_pan_ukr_azi_sid_owc_fre_grk_ita_tml_eng_tha_fbf_tig_jav_ewe_rus_ger_swa_fin_urd_xho_mao_tag_uzb_swe_amh_mol_rom_scr_dyu_hun_bos_jpn_slo_igb_gam_dut_svk_sod_bat_mcd_hau_ctl_mly_wly_cic_arw_afr_qcu_cze_tur_nor_chh_geo_lat_amr_knd_lit_bem_tsw_akn_anl_dgb_heb_yor_aeg_prs_est_moo_hin_bam_ses_por_pol_kor_swt_aze_sun_spa_vie	-0.492490644643648	-1.16714326087709	0.24613640892658
267	zul_sun_krd_bsq_ger_nor_alb_anl_chh_mnd_hin_bem_afr_knd_aze_geo_wly_scr_dgb_swe_spa_ctl_tsw_kor_svk_gam_cic_ita_akn_mol_vie_dyu_tha_fin_bam_glc_bos_tig_ses_tml_ewe_lit_yor_dut_mly_pan_lat_hun_por_bul_eng_rus_slo_sod_uzb_prs_lda_mlt_sid_tsn_ukr_owc_fre_fbf_jav_moo_arw_swa_swt_tag_ind_ven_guj_heb_bat_amh_aeg_jpn_azi_grk_tur_pol_xho_urd_amr_cnt_hau_mcd_est_cze_igb_ben_mao_qcu_rom	0.0249418626703074	0.0584059249822255	0.953550609199894
268	por_mao_chh_slo_anl_zul_tml_xho_yor_hau_fin_uzb_kor_amh_ctl_akn_mlt_tag_ben_geo_lit_tsn_ewe_bul_fre_bam_tsw_qcu_ind_bos_ses_vie_ukr_grk_mnd_nor_wly_cic_cnt_rus_heb_sod_urd_swa_alb_afr_dyu_swe_sun_svk_owc_fbf_scr_tig_amr_bat_pol_moo_bsq_aze_swt_dgb_gam_spa_aeg_eng_hin_cze_lat_ita_mcd_pan_est_prs_rom_dut_guj_ger_bem_tha_lda_mol_hun_jav_jpn_krd_igb_knd_ven_tur_arw_glc_azi_mly_sid	1.20876125065324	2.98993348088284	0.00357043143940135
269	krd_ctl_moo_bos_ger_amr_ita_scr_spa_kor_chh_cze_xho_alb_lda_geo_svk_tag_lat_aze_afr_bat_por_mol_ewe_fbf_est_bam_akn_heb_eng_bul_bem_fin_mnd_zul_swt_hun_aeg_nor_mao_mly_sod_grk_dyu_swe_slo_rom_azi_owc_yor_cic_gam_ukr_urd_tsn_amh_sid_fre_ven_pol_rus_igb_cnt_lit_glc_prs_dut_bsq_uzb_dgb_ses_anl_vie_jpn_ind_tml_qcu_tha_tur_mlt_hau_pan_hin_jav_swa_knd_guj_tsw_tig_sun_wly_arw_mcd_ben	-0.149803047126812	-0.389984646979879	0.697439636675073
270	moo_glc_ven_mol_fin_knd_dgb_igb_bul_dyu_tsn_mnd_ger_tha_nor_ctl_bat_svk_swa_swt_uzb_prs_aeg_urd_afr_mlt_bam_hun_pan_jpn_ben_mao_chh_fbf_tig_rus_cze_zul_tag_hin_scr_wly_sod_grk_hau_jav_est_pol_amr_ses_amh_lit_tml_arw_kor_azi_eng_slo_cnt_ind_dut_owc_sun_akn_alb_vie_swe_bos_ukr_aze_ewe_krd_tur_rom_por_geo_fre_qcu_anl_guj_mly_xho_yor_sid_gam_tsw_mcd_bsq_lda_ita_heb_lat_spa_cic_bem	0.230317275076998	0.541006379913392	0.589796723595097
271	krd_fin_qcu_ven_prs_nor_urd_heb_owc_mnd_por_arw_hin_tag_svk_spa_afr_hun_zul_tsw_est_lit_dut_xho_vie_mcd_eng_bem_tur_ukr_moo_mao_jav_scr_jpn_ctl_fre_alb_tml_ewe_yor_wly_swt_mly_bat_ses_dgb_anl_rom_bos_igb_lat_guj_sid_knd_tsn_ind_pan_chh_geo_aze_pol_cic_tha_rus_tig_dyu_ita_bul_amr_gam_glc_ben_akn_fbf_slo_bam_azi_cze_mol_mlt_sod_uzb_kor_ger_swe_amh_sun_cnt_hau_lda_aeg_swa_grk_bsq	0.177246342666397	0.421855656443963	0.67410394298199
272	swe_azi_xho_qcu_bsq_vie_arw_svk_yor_kor_lda_glc_tig_hin_cic_amr_bat_wly_alb_ctl_pol_ger_akn_swa_dut_heb_mao_moo_jav_sun_dgb_est_tml_sid_mlt_lit_fre_mly_ses_eng_tha_fin_aze_bam_rom_uzb_nor_aeg_ind_pan_gam_urd_bos_chh_grk_jpn_knd_slo_guj_anl_mnd_amh_por_cnt_fbf_ita_bem_hau_afr_mcd_geo_tsn_ewe_scr_mol_sod_dyu_prs_igb_ben_bul_ven_rus_zul_hun_tag_owc_tur_tsw_lat_swt_spa_ukr_krd_cze	0.27683370172803	0.652065377199501	0.515967364234553
273	knd_kor_qcu_sun_bem_fin_geo_cic_mnd_cnt_cze_bsq_uzb_est_ben_krd_ger_bam_mcd_bat_mao_grk_prs_sod_mly_gam_lat_akn_owc_hun_nor_aeg_tig_amr_ukr_ctl_pol_sid_tsn_fre_vie_mol_bul_bos_hau_hin_dyu_aze_tur_zul_wly_igb_fbf_ven_ewe_urd_dgb_arw_heb_svk_afr_jav_chh_glc_lit_ses_pan_spa_ind_guj_moo_alb_swa_tha_mlt_amh_dut_ita_swe_tag_eng_rom_tml_tsw_xho_rus_jpn_scr_azi_anl_yor_lda_slo_por_swt	-0.191941745059704	-0.470471428960484	0.639119764367086
274	nor_fin_fbf_guj_alb_prs_swa_mol_ben_gam_ukr_tag_azi_mao_aze_eng_bos_sid_zul_geo_ita_heb_tha_igb_mly_slo_ger_cze_svk_hin_por_jpn_krd_uzb_ctl_bul_dut_swt_cic_cnt_sod_jav_amr_knd_dgb_kor_bsq_hau_ewe_sun_wly_yor_urd_owc_bem_pol_pan_tur_est_mcd_tml_mlt_ses_lit_hun_fre_swe_ven_tig_scr_qcu_aeg_bat_ind_anl_spa_tsw_lda_akn_xho_moo_rom_chh_grk_mnd_bam_vie_rus_tsn_arw_afr_dyu_lat_glc_amh	0.398235361580294	0.890850971847041	0.375308047309414
275	akn_igb_qcu_tur_arw_tag_swe_ukr_swa_spa_vie_azi_geo_ind_fin_tha_tig_sid_mnd_xho_grk_mao_rus_bul_owc_bat_dgb_hau_glc_jpn_svk_bam_alb_mcd_aze_mly_aeg_scr_bsq_jav_lit_kor_yor_fbf_dyu_cze_ewe_dut_wly_eng_tsn_ita_rom_krd_uzb_ger_mlt_amr_est_chh_lat_amh_guj_moo_ben_zul_lda_nor_ctl_tsw_anl_afr_sun_por_ses_urd_gam_hun_bem_swt_cic_cnt_prs_mol_heb_knd_slo_tml_pan_hin_bos_ven_fre_pol_sod	-0.0625382439814935	-0.168158478642926	0.866823764179308
276	mcd_sid_grk_pol_guj_qcu_tag_ewe_bem_kor_ven_amh_geo_tur_vie_mol_xho_mlt_cze_tsn_bam_prs_arw_mao_ctl_chh_zul_ben_fin_rus_owc_yor_fbf_afr_spa_svk_bat_slo_hau_dut_est_igb_aze_glc_aeg_tha_pan_por_ses_mly_swt_alb_swe_sun_lat_ger_eng_nor_lit_knd_heb_anl_wly_ind_uzb_fre_swa_scr_ita_dgb_azi_bul_tml_tsw_krd_jav_dyu_bsq_cic_lda_hin_tig_hun_urd_jpn_amr_cnt_moo_gam_bos_akn_ukr_sod_rom_mnd	0.492740005705447	1.12904024338077	0.261784785974038
277	rom_sod_glc_guj_wly_bem_lda_ses_tsw_swt_sun_knd_zul_mcd_tag_rus_mly_hau_ben_spa_jpn_bam_est_mnd_tml_alb_ita_pan_ctl_cze_nor_svk_mao_tig_anl_sid_akn_ger_heb_arw_amh_aeg_xho_fbf_lit_moo_vie_lat_dgb_jav_igb_bos_urd_ukr_slo_swa_fre_mol_cic_amr_azi_pol_mlt_eng_afr_ewe_fin_qcu_owc_kor_cnt_tsn_prs_gam_krd_tha_bat_hun_bul_ven_uzb_por_bsq_dyu_scr_aze_ind_grk_tur_geo_yor_swe_dut_hin_chh	-0.0658084380102475	-0.152926271924531	0.878787731100011
278	aze_spa_heb_ben_sid_igb_zul_tsn_swt_chh_kor_uzb_geo_urd_bam_dut_ger_mao_cic_mly_glc_fbf_tig_bos_swe_rom_ewe_dyu_mol_hun_mnd_cze_dgb_arw_scr_jav_vie_gam_pol_bem_fin_owc_alb_sod_ita_mcd_lit_ctl_xho_lat_amr_jpn_wly_tha_guj_moo_krd_swa_bat_amh_grk_qcu_akn_slo_fre_prs_tml_afr_anl_cnt_yor_hau_est_por_tur_nor_ind_aeg_svk_sun_tag_lda_bsq_bul_ukr_knd_rus_tsw_ses_ven_azi_mlt_hin_eng_pan	-0.0976573775762227	-0.24519554796315	0.806845269686171
279	amr_eng_heb_pol_igb_amh_gam_slo_uzb_glc_wly_bem_azi_guj_kor_fbf_cnt_tur_mnd_hun_arw_jpn_dgb_yor_aze_spa_ven_ind_ben_bos_ger_urd_prs_lda_cze_qcu_scr_zul_mly_jav_mcd_sun_pan_akn_swa_cic_swe_svk_ukr_mlt_tsw_sod_swt_por_bat_krd_est_bam_geo_anl_ewe_alb_lat_chh_grk_rus_bul_dyu_hin_dut_ita_fin_sid_tml_moo_aeg_fre_bsq_mol_lit_hau_owc_rom_knd_nor_xho_tig_vie_ses_tag_afr_ctl_mao_tsn_tha	-0.529919236863798	-1.23716290106786	0.219141388800913
280	tha_spa_fin_geo_por_pol_qcu_ewe_glc_sun_tag_alb_fre_igb_ctl_tig_ind_mol_tsw_ben_ven_mao_bem_zul_sid_hin_lit_aeg_afr_swt_chh_cic_scr_bsq_tsn_fbf_yor_bul_akn_xho_ses_mlt_svk_swe_hau_wly_krd_lat_arw_lda_aze_nor_mly_ukr_kor_rus_cze_amh_owc_moo_swa_dut_bam_dgb_jpn_bat_guj_mcd_urd_grk_eng_bos_pan_tur_est_jav_mnd_ger_sod_heb_rom_amr_azi_ita_prs_tml_dyu_gam_slo_vie_cnt_hun_uzb_knd_anl	-0.169567979338327	-0.384206140841373	0.701702744572743
281	bos_spa_grk_fbf_bem_krd_arw_pan_pol_moo_dut_geo_lat_bam_mol_hun_mly_amh_uzb_mao_wly_knd_rom_ven_swa_eng_kor_qcu_bul_ewe_afr_igb_chh_sid_yor_sun_cic_rus_ind_prs_tha_xho_nor_mnd_ses_bsq_aze_slo_tsn_akn_tml_scr_ben_dyu_ukr_tag_bat_sod_gam_anl_cnt_vie_tig_svk_owc_azi_ctl_fre_cze_est_heb_aeg_amr_alb_mlt_ita_mcd_lda_glc_fin_tsw_jav_swt_lit_hin_ger_por_dgb_zul_tur_swe_jpn_urd_guj_hau	-0.240970450997939	-0.549272726570239	0.584134796318763
282	aeg_zul_slo_lat_aze_geo_bem_cze_mcd_qcu_tml_uzb_akn_hun_swt_eng_nor_sod_urd_guj_bos_glc_spa_bat_ger_prs_igb_svk_gam_mly_swa_ven_hau_pol_cic_ses_sun_ita_heb_krd_est_tig_swe_cnt_ind_anl_xho_tur_lda_moo_fin_dgb_por_mnd_bul_azi_ewe_bam_vie_afr_fbf_sid_pan_yor_owc_grk_mol_amh_mlt_mao_tsw_dut_tha_arw_wly_hin_ukr_rom_tag_bsq_dyu_lit_jpn_ctl_ben_fre_chh_knd_amr_alb_jav_kor_rus_tsn_scr	-0.2090291928251	-0.476753516994046	0.634655976036324
283	ben_fbf_dgb_bam_zul_bem_geo_ven_chh_urd_glc_krd_knd_grk_azi_swe_tsn_sod_fre_ses_bsq_cze_hin_mol_jpn_mly_por_prs_cnt_bos_mlt_kor_tsw_eng_amr_lat_lda_akn_cic_dyu_dut_gam_bat_heb_xho_rus_rom_ita_sid_mcd_guj_ctl_sun_ger_mnd_slo_afr_tur_bul_moo_ukr_spa_uzb_swa_alb_owc_ewe_anl_wly_fin_est_ind_pan_pol_nor_amh_tml_igb_scr_qcu_vie_tha_aeg_arw_hau_swt_mao_jav_aze_svk_hun_tag_tig_yor_lit	0.455907103951993	1.05808668477734	0.292756509253561
284	tsw_bam_hin_aze_ger_scr_bul_afr_azi_ukr_fin_tha_sun_urd_jav_amh_cic_bat_ctl_mcd_swa_dyu_prs_jpn_akn_hun_rus_bos_tsn_bem_ses_owc_mnd_bsq_mol_tig_xho_fre_amr_svk_swt_sid_igb_mly_spa_chh_eng_uzb_ewe_pol_lda_ita_sod_vie_ven_lat_krd_est_alb_anl_fbf_cnt_pan_glc_tml_arw_tag_swe_hau_grk_mao_ben_slo_cze_dgb_por_knd_kor_geo_mlt_ind_dut_tur_lit_zul_heb_wly_qcu_aeg_guj_gam_yor_nor_rom_moo	-0.000514089121213374	-0.00136788222613797	0.998911518141116
285	hin_eng_heb_mol_guj_vie_fin_bam_ven_ewe_cic_jav_ukr_tur_kor_gam_mao_mly_lat_scr_krd_mlt_jpn_fbf_ses_hau_wly_tsw_bsq_uzb_dyu_slo_fre_pan_prs_dut_afr_sid_aeg_igb_qcu_amh_svk_tig_tml_zul_cze_tsn_glc_aze_owc_yor_lit_ger_geo_xho_azi_swt_amr_sun_swe_est_moo_dgb_grk_bem_urd_knd_sod_mnd_hun_por_anl_bat_chh_arw_ctl_pol_swa_mcd_ita_ben_rom_spa_tha_nor_akn_bul_cnt_rus_tag_bos_ind_lda_alb	0.0371568189125752	0.0972952233072319	0.922701326376276
286	scr_ses_wly_lit_gam_mly_krd_svk_dyu_ewe_ben_bul_kor_ctl_fbf_hin_amr_vie_urd_jpn_anl_hau_tag_mcd_ita_bem_heb_tur_hun_aze_jav_glc_yor_moo_eng_qcu_cic_lda_ger_nor_knd_mao_alb_fre_xho_mlt_afr_amh_geo_rom_chh_pan_mnd_akn_swe_azi_guj_tsn_owc_swt_dgb_ukr_slo_est_por_fin_mol_cnt_tha_arw_bsq_rus_sid_bam_uzb_bos_sun_tml_tsw_cze_zul_igb_spa_pol_lat_sod_aeg_prs_bat_tig_ven_swa_grk_ind_dut	-0.392577764447803	-0.878234316163172	0.382079913453523
287	spa_rom_ven_tsn_guj_tag_rus_amr_bos_bat_hau_prs_dgb_bem_lat_urd_ewe_bam_swe_jav_geo_gam_mol_por_tha_nor_chh_wly_fre_akn_kor_hin_alb_svk_ben_cnt_igb_ukr_tur_dut_arw_ctl_anl_pol_jpn_moo_swa_vie_mao_est_tml_bul_cic_afr_bsq_eng_ind_aze_uzb_glc_sod_zul_pan_xho_lit_azi_sun_heb_lda_owc_fbf_ita_hun_cze_dyu_aeg_swt_mly_qcu_scr_mcd_fin_tig_yor_sid_grk_tsw_mnd_slo_ger_knd_mlt_amh_krd_ses	-0.574231432913578	-1.33128841836148	0.186348368861471
288	sun_grk_ven_svk_chh_urd_fin_swt_cze_alb_swa_ita_tsw_lit_swe_slo_pol_sid_hin_rom_afr_ctl_knd_ukr_mol_owc_arw_ses_cic_anl_lda_eng_igb_est_dgb_vie_spa_zul_bos_mcd_qcu_dut_guj_bam_hau_kor_tml_yor_heb_tig_gam_moo_nor_sod_jav_cnt_lat_bat_tha_tsn_krd_geo_azi_mnd_amh_amr_wly_ind_tag_pan_mlt_glc_tur_fbf_uzb_prs_fre_bsq_aeg_ewe_mao_aze_ben_rus_hun_bem_por_ger_scr_jpn_akn_dyu_bul_mly_xho	0.361037511959495	0.81824311370163	0.415309993936039
289	tur_kor_gam_vie_mnd_rom_ita_tsn_bsq_ven_swa_krd_fin_afr_swe_ses_amr_mcd_cze_slo_grk_anl_cic_tha_chh_scr_mao_spa_rus_owc_dgb_pol_hin_swt_knd_bem_bos_urd_tig_sid_aeg_yor_lit_alb_eng_ctl_uzb_ben_tml_por_ukr_akn_moo_hun_dut_jpn_fbf_azi_glc_mly_zul_lda_ind_geo_cnt_tsw_ewe_aze_ger_mol_bat_amh_sod_arw_lat_est_qcu_svk_bul_bam_heb_tag_xho_hau_pan_fre_dyu_sun_guj_wly_jav_igb_prs_mlt_nor	0.0103879033331294	0.0260851197197472	0.979245337220764
290	est_wly_tig_rom_svk_ger_por_alb_tha_bsq_amr_jav_mao_dut_urd_kor_arw_pan_lat_hin_fbf_guj_aze_igb_dyu_ita_rus_qcu_chh_vie_amh_slo_spa_tag_fre_ctl_sun_uzb_swt_anl_mlt_prs_owc_eng_knd_ses_mly_heb_jpn_afr_lda_mcd_mnd_bem_tsw_tur_moo_dgb_fin_cnt_ind_pol_bat_ewe_yor_hun_ukr_sod_geo_sid_glc_grk_azi_bul_ven_mol_aeg_zul_tml_cic_scr_gam_cze_lit_tsn_bos_swe_krd_bam_swa_nor_hau_akn_xho_ben	-0.277420983909683	-0.7123457745899	0.478034032966731
291	alb_igb_eng_bem_est_pan_zul_mao_scr_mlt_knd_ukr_gam_dyu_krd_tag_rom_svk_spa_lit_ven_ses_prs_chh_glc_bos_xho_jav_mnd_swe_por_sod_rus_swa_vie_geo_cic_azi_bam_yor_cnt_akn_hau_sun_lda_mcd_qcu_kor_fre_aeg_tml_tha_tur_tig_bsq_anl_tsw_owc_ewe_nor_fin_sid_mly_swt_arw_mol_bul_aze_amr_slo_hun_ita_grk_cze_afr_amh_dgb_ind_tsn_ger_urd_uzb_dut_jpn_bat_hin_guj_ctl_lat_moo_wly_fbf_pol_ben_heb	-0.105693018957079	-0.238363578437052	0.812123537575876
292	ses_scr_knd_xho_igb_bam_ukr_mly_fre_nor_heb_azi_lda_grk_afr_eng_geo_krd_sod_bat_dyu_rom_aze_mol_sid_jav_amr_ewe_anl_kor_arw_rus_ind_bem_fin_lat_swe_mnd_amh_spa_ger_owc_ven_est_moo_hin_bos_ctl_zul_hau_pan_cic_alb_qcu_gam_mcd_swa_tag_mlt_cnt_yor_glc_uzb_tha_aeg_fbf_slo_chh_dut_por_ben_lit_jpn_bsq_wly_ita_vie_bul_dgb_tur_swt_guj_tsn_tsw_tig_urd_hun_tml_cze_akn_sun_prs_mao_pol_svk	-0.72244971840006	-1.71465318698087	0.0897394682112748
293	scr_swe_ben_swa_xho_ger_ind_glc_guj_bem_bam_hau_fin_rom_ctl_tha_lit_tag_tsn_bos_aze_swt_mol_hun_tml_afr_prs_ita_por_sun_alb_yor_wly_ven_pan_gam_slo_amr_nor_azi_jav_ewe_amh_bat_svk_dyu_eng_spa_uzb_tur_mnd_ukr_sid_fbf_tsw_rus_zul_akn_aeg_dut_ses_heb_anl_hin_mly_vie_cze_est_moo_jpn_knd_cnt_kor_krd_lda_mlt_grk_dgb_tig_urd_qcu_mcd_lat_igb_fre_mao_cic_arw_owc_bsq_geo_sod_pol_bul_chh	0.0556484914542756	0.133757663971511	0.893883228931033
294	amh_swt_ita_ben_zul_tsw_rus_vie_chh_lit_arw_swa_prs_afr_bsq_eng_slo_mnd_cze_jpn_ven_tig_aeg_krd_lat_aze_tml_por_bos_urd_sod_azi_pan_hun_lda_uzb_jav_yor_dut_ses_ger_cic_grk_dyu_igb_ind_mao_fin_gam_hau_kor_svk_qcu_nor_tur_bul_owc_geo_tsn_sun_tha_spa_glc_dgb_hin_rom_mly_guj_mlt_fbf_heb_mcd_bem_amr_moo_mol_alb_scr_ewe_est_bat_ukr_wly_tag_knd_bam_akn_sid_anl_xho_ctl_fre_pol_swe_cnt	0.493830462684493	1.14889993727784	0.253543573256407
295	slo_knd_bos_swe_mnd_mly_sod_krd_heb_moo_tsn_cze_arw_amr_lda_guj_ben_tig_pol_hau_amh_urd_sun_cnt_uzb_afr_sid_bem_alb_igb_ger_svk_dyu_xho_hin_aze_fre_spa_gam_pan_fin_tag_rom_est_zul_azi_aeg_glc_eng_yor_mlt_swa_dut_owc_lat_bam_ewe_grk_dgb_qcu_ukr_hun_wly_fbf_ses_prs_bul_tml_vie_cic_ven_jpn_mol_geo_swt_jav_mcd_anl_ita_lit_tha_ind_kor_tsw_mao_rus_bat_bsq_chh_por_tur_akn_ctl_scr_nor	0.750755996307068	1.83041892422144	0.0703902268734178
296	cnt_alb_akn_hau_sod_dgb_tha_est_ita_bat_vie_bem_jav_glc_ger_fin_eng_qcu_fre_kor_swe_mol_geo_lat_ukr_dyu_tsw_arw_ben_dut_spa_wly_bul_rus_guj_chh_prs_xho_igb_amr_aze_sid_urd_yor_ven_ewe_uzb_knd_pan_afr_hin_hun_tur_cze_sun_lda_bam_pol_slo_heb_anl_owc_azi_cic_aeg_moo_fbf_tsn_tag_mlt_gam_ind_swt_tig_zul_rom_tml_nor_mnd_grk_mly_amh_mao_svk_mcd_lit_bsq_bos_swa_ses_ctl_jpn_krd_por_scr	0.251709432042896	0.585521617043897	0.559615197551343
297	grk_ven_fre_jpn_tag_swa_aeg_alb_cic_amr_igb_ita_arw_krd_ctl_tsw_lda_lat_mlt_aze_tur_cnt_qcu_yor_knd_cze_bsq_lit_mnd_prs_heb_tsn_pol_glc_rus_ses_mol_vie_kor_dut_afr_wly_nor_hun_ger_tig_azi_swt_slo_amh_scr_eng_ind_por_mly_hin_dyu_gam_tml_svk_urd_bem_hau_chh_guj_sod_uzb_zul_jav_anl_ukr_fin_bam_ben_akn_tha_sid_swe_bos_ewe_owc_fbf_est_xho_sun_dgb_bul_spa_geo_moo_pan_rom_mcd_bat_mao	-0.423399473465271	-0.9733198468188	0.332919193803804
298	dut_sun_vie_sod_azi_qcu_mcd_sid_ukr_tsn_bat_afr_por_pan_eng_ind_scr_tsw_bul_cnt_cic_anl_bos_dyu_est_fbf_alb_knd_ewe_mly_krd_heb_rom_hun_ben_amr_hin_gam_mnd_lit_slo_uzb_spa_ctl_lat_zul_tha_tag_xho_glc_dgb_jpn_nor_tur_igb_ger_cze_ven_bsq_kor_amh_swa_fin_ses_bem_arw_moo_aze_mlt_yor_prs_pol_rus_bam_jav_lda_geo_aeg_chh_tml_ita_svk_owc_guj_grk_hau_swe_urd_akn_swt_mol_wly_fre_tig_mao	-0.110682982823069	-0.268631473712016	0.78880829478555
299	urd_bsq_tur_tml_spa_grk_cic_owc_chh_rus_afr_lda_mly_ita_hun_cnt_qcu_xho_krd_swa_mlt_igb_knd_ind_akn_aeg_geo_hau_vie_bul_yor_aze_bat_swe_pan_kor_ewe_tha_dut_moo_rom_sod_svk_jpn_ctl_ses_swt_pol_ger_mol_fbf_dgb_ben_cze_scr_prs_bem_amh_bos_lat_mcd_slo_por_lit_ukr_mnd_tsw_eng_amr_uzb_hin_gam_heb_tig_azi_dyu_arw_guj_fre_ven_nor_glc_tsn_bam_mao_tag_anl_sid_zul_alb_sun_wly_fin_jav_est	-0.0211311026439341	-0.0500786936850695	0.960167077448418
300	vie_jpn_ewe_hau_geo_spa_prs_ita_jav_bem_uzb_amr_ukr_sun_pol_guj_mcd_swt_ind_eng_ctl_owc_aeg_tml_akn_krd_sod_scr_amh_zul_urd_wly_arw_est_xho_bul_lit_gam_ben_mly_azi_slo_tsw_hin_swa_moo_ven_lda_grk_mao_bos_ses_alb_glc_fin_hun_mlt_tha_por_tur_svk_dgb_dut_qcu_anl_aze_tsn_ger_lat_knd_swe_bat_cic_kor_bsq_igb_chh_tag_mnd_mol_heb_rom_rus_nor_cnt_yor_fre_sid_bam_cze_tig_fbf_pan_dyu_afr	-0.0619341197561683	-0.144196288962743	0.885657484754022
301	hun_est_cnt_geo_ctl_bsq_lat_dyu_ukr_knd_fre_cze_alb_xho_fbf_cic_owc_mlt_arw_kor_pan_yor_ewe_lda_swt_krd_ses_tha_bem_akn_ita_aeg_por_azi_fin_ven_svk_ind_rus_spa_vie_afr_ben_heb_bul_hau_qcu_bam_anl_zul_tsn_igb_wly_bos_aze_prs_glc_lit_tag_tml_grk_urd_eng_bat_swe_mol_scr_pol_sid_sod_dut_jav_slo_amr_mcd_tig_dgb_tur_ger_mly_amh_chh_mnd_hin_jpn_nor_mao_tsw_gam_moo_sun_rom_guj_uzb_swa	0.215611293089049	0.503493553003259	0.615807834621376
302	tsn_bul_lit_fbf_mnd_akn_tha_fre_knd_pan_por_bat_cic_hin_gam_spa_cze_cnt_azi_mly_wly_tml_swt_ger_sid_krd_geo_bam_ven_ctl_alb_lda_slo_chh_zul_prs_scr_ind_tsw_jav_hau_dut_tag_bsq_lat_heb_est_grk_aze_amr_moo_pol_dgb_vie_tur_igb_urd_jpn_glc_swa_ben_rus_sun_hun_rom_sod_ewe_mcd_guj_arw_ses_afr_aeg_eng_qcu_mlt_mol_ita_svk_anl_mao_amh_dyu_xho_yor_owc_bem_swe_ukr_nor_bos_tig_uzb_fin_kor	0.288393035680595	0.702551228629382	0.484090277893328
303	mnd_amh_lat_bem_nor_lda_amr_aeg_uzb_tig_ita_guj_azi_por_dyu_geo_sid_dut_mly_cze_grk_alb_anl_ewe_knd_rom_tur_sun_est_prs_scr_qcu_mcd_kor_urd_tha_wly_hau_svk_moo_slo_fbf_arw_pol_yor_aze_dgb_owc_mao_hun_fin_zul_swe_mol_ven_vie_hin_swa_akn_ukr_ses_tml_xho_pan_mlt_cnt_krd_eng_bul_fre_ctl_ind_tag_bos_glc_jpn_ger_rus_cic_jav_tsw_sod_swt_bam_gam_lit_afr_ben_igb_bsq_chh_heb_spa_tsn_bat	0.341219221416478	0.791276128545944	0.430796314276694
304	bul_ewe_tur_tml_amh_cic_knd_sun_bsq_est_spa_sid_hin_igb_jpn_ctl_glc_bam_zul_lat_mol_xho_grk_dgb_swt_ses_mly_bem_anl_mnd_mcd_ben_rus_slo_moo_prs_lit_lda_tha_por_mao_amr_chh_hun_guj_jav_aeg_cnt_afr_bos_aze_ven_urd_tag_geo_scr_sod_pan_fin_ger_fbf_nor_akn_rom_vie_tig_alb_ita_svk_fre_heb_wly_bat_eng_dyu_mlt_tsn_ukr_swa_hau_azi_krd_pol_gam_arw_cze_owc_ind_yor_dut_swe_uzb_qcu_kor_tsw	-0.319472327952849	-0.738110760128416	0.462305645196554
305	wly_anl_knd_ukr_prs_jav_krd_heb_fbf_fin_eng_afr_tag_dut_fre_tig_kor_zul_lat_jpn_chh_pan_dyu_scr_sod_por_mcd_amh_alb_sid_owc_mlt_yor_hin_lda_geo_swe_aze_hau_guj_cnt_mao_tur_ita_uzb_cze_bat_qcu_mly_lit_hun_bos_urd_vie_bsq_tsw_dgb_aeg_sun_ewe_cic_est_gam_bul_tml_swt_tsn_igb_tha_mol_bam_akn_mnd_xho_moo_rus_ben_glc_spa_svk_ven_bem_nor_amr_ses_azi_arw_grk_swa_ind_slo_pol_ger_ctl_rom	-0.229497846450975	-0.522658996484244	0.602454486928886
306	heb_wly_gam_tig_mly_ita_dyu_rom_igb_bat_nor_ewe_hau_amr_cze_zul_rus_glc_arw_svk_amh_dut_scr_vie_mlt_owc_tsw_chh_lat_anl_moo_bem_knd_mnd_ven_bul_bsq_est_sod_kor_ben_aeg_pan_tag_fin_guj_urd_ses_slo_tsn_por_lit_ukr_fre_tur_jpn_akn_krd_hun_spa_hin_lda_ind_tml_mol_bam_sun_sid_xho_geo_swe_ger_yor_mao_bos_eng_swt_fbf_prs_jav_swa_alb_afr_qcu_azi_cnt_grk_pol_dgb_mcd_ctl_tha_cic_aze_uzb	0.673477346014321	1.76901954516807	0.080168997947513
307	krd_spa_igb_cic_yor_ukr_cnt_tml_sod_sun_dgb_rus_svk_uzb_ita_arw_jav_hun_zul_anl_swe_scr_amh_jpn_tur_dut_azi_dyu_lda_rom_urd_ctl_chh_fin_grk_lat_afr_mnd_tha_hau_amr_prs_cze_aze_bat_slo_knd_pol_xho_bam_mao_mcd_mly_qcu_alb_sid_tig_swa_geo_nor_hin_por_akn_vie_moo_fre_est_bem_glc_lit_bos_gam_ger_ind_bsq_ewe_tsw_pan_ven_eng_aeg_wly_ben_mlt_kor_mol_heb_tsn_fbf_tag_guj_ses_owc_swt_bul	0.0103297471259104	0.0265233327558394	0.978896754341127
308	knd_jpn_eng_ukr_prs_svk_arw_tha_ita_dgb_chh_tig_mol_xho_igb_afr_moo_dyu_azi_lit_ven_bos_ben_akn_alb_tag_fbf_aze_vie_sun_mao_ctl_urd_hau_swt_nor_krd_fre_ind_grk_rus_uzb_dut_swa_amh_rom_jav_mly_qcu_mcd_tml_hun_cze_yor_scr_ger_ses_guj_spa_anl_amr_lda_bem_owc_por_sod_heb_est_kor_ewe_glc_tur_tsw_pan_cnt_gam_lat_sid_slo_tsn_zul_fin_bam_wly_aeg_mnd_hin_geo_mlt_bat_pol_swe_cic_bsq_bul	-0.663147338585399	-1.73611058221384	0.085856002162013
309	ita_jpn_tur_ses_est_zul_amh_vie_xho_mlt_dgb_lda_knd_ven_tsn_scr_anl_rom_cze_wly_slo_fin_jav_mao_mcd_ukr_pol_sod_bsq_moo_hin_cic_aeg_bem_aze_uzb_kor_prs_ctl_azi_bat_ind_swa_afr_tml_tsw_chh_bam_urd_rus_sid_tha_bos_guj_tag_spa_arw_fbf_owc_mly_alb_ewe_bul_hun_gam_por_ben_grk_pan_swe_mnd_lat_hau_krd_glc_dyu_eng_tig_ger_mol_akn_geo_swt_nor_svk_dut_qcu_sun_cnt_amr_lit_yor_heb_igb_fre	-0.436618299517329	-1.01311992254187	0.313631469062301
310	ctl_chh_pan_tsw_bem_rus_jav_tsn_mao_knd_cze_mnd_mcd_por_ewe_cnt_hau_moo_bos_bsq_eng_spa_igb_owc_lda_tur_scr_rom_dut_akn_gam_amr_anl_tig_tml_afr_bul_est_alb_arw_ven_nor_sod_ger_swa_lit_jpn_urd_amh_bat_pol_heb_svk_ind_sid_sun_grk_slo_kor_mlt_krd_fre_aze_prs_geo_fin_wly_tag_xho_cic_lat_ita_zul_yor_ukr_mly_tha_fbf_hun_glc_vie_uzb_qcu_ses_dgb_azi_swt_hin_mol_aeg_guj_ben_bam_swe_dyu	-0.448087023052971	-1.03292242214774	0.304318845671925
311	zul_dyu_igb_svk_tsw_grk_swa_amr_ita_geo_slo_cnt_lda_krd_mao_azi_arw_xho_por_ctl_aze_tur_mol_ben_bam_mlt_bos_kor_tsn_cze_wly_hun_fre_gam_urd_fin_bat_jpn_tml_vie_ven_glc_bem_ger_heb_tig_qcu_rom_mly_yor_fbf_ukr_ind_anl_ewe_akn_swe_cic_aeg_tha_mcd_sod_prs_sid_tag_scr_bul_spa_knd_afr_hin_bsq_sun_alb_ses_pol_rus_hau_pan_jav_eng_chh_guj_mnd_est_dut_owc_amh_nor_swt_uzb_dgb_lit_moo_lat	-1.04364584285913	-2.52626600421665	0.013218294111389
312	bos_rom_sid_glc_bam_jpn_tha_gam_swe_azi_fin_por_tig_fre_cic_moo_mnd_ven_anl_owc_scr_grk_hin_swt_mao_cze_alb_aze_uzb_guj_ita_ger_tag_bem_tur_pol_cnt_jav_krd_qcu_ind_vie_sun_est_ses_xho_arw_geo_chh_mcd_tml_hun_pan_slo_rus_kor_bat_lat_mol_ukr_ctl_akn_aeg_afr_prs_heb_tsn_ewe_urd_knd_sod_amh_yor_mlt_igb_bul_ben_nor_lit_bsq_lda_dyu_amr_svk_dut_swa_mly_dgb_spa_wly_fbf_eng_zul_tsw_hau	-0.447271935860109	-1.17118140406434	0.244517885817221
313	fbf_xho_ben_mao_tsn_moo_glc_mol_pol_dyu_fin_lda_amr_dgb_wly_uzb_heb_arw_cic_alb_aze_bul_sid_sod_akn_bem_ukr_swt_amh_ctl_geo_knd_ven_lat_sun_hin_scr_urd_kor_est_chh_tig_fre_vie_cnt_ita_bat_qcu_tha_eng_ind_igb_slo_mcd_bos_gam_anl_por_azi_tml_guj_spa_ger_yor_ses_tag_rom_hau_mly_jpn_owc_svk_swa_prs_tur_krd_dut_lit_grk_rus_mnd_swe_hun_bam_cze_nor_tsw_aeg_mlt_ewe_afr_zul_jav_pan_bsq	-0.0821819394470106	-0.189954767990072	0.849758574239688
314	tag_ewe_ctl_amr_yor_aeg_jav_bsq_mao_nor_krd_arw_swa_tml_moo_dgb_ind_mly_tha_pol_dut_geo_ger_urd_swe_fre_akn_fbf_svk_qcu_bat_grk_wly_hau_sod_gam_tur_rus_scr_ven_aze_kor_guj_lat_prs_hin_rom_lit_cic_sun_swt_lda_ukr_sid_cnt_dyu_tig_cze_est_anl_bam_tsn_jpn_bem_zul_mnd_afr_slo_ben_spa_bul_knd_glc_por_azi_heb_vie_mol_bos_uzb_pan_owc_igb_chh_xho_amh_alb_fin_ita_mcd_ses_mlt_hun_tsw_eng	0.492361484494582	1.26165446478297	0.210228415122253
315	jav_zul_akn_lat_swe_geo_qcu_tag_bul_fin_spa_vie_jpn_aze_bsq_hau_ewe_wly_gam_pol_fre_bat_afr_por_bem_urd_ven_uzb_glc_cic_ben_guj_est_krd_dut_aeg_mnd_tha_tur_tsn_xho_rus_prs_bam_mlt_dyu_swa_scr_kor_ctl_heb_lit_hin_rom_knd_slo_sod_bos_moo_mly_yor_pan_azi_arw_nor_anl_mcd_cze_grk_ukr_svk_amh_ita_dgb_sid_cnt_eng_swt_owc_ses_chh_tsw_tig_amr_sun_fbf_igb_hun_tml_mao_alb_lda_ger_mol_ind	-0.240511956579288	-0.552585318199087	0.581873117005386
316	nor_slo_tag_hun_por_pan_arw_pol_bam_tsn_chh_knd_qcu_azi_fin_uzb_akn_swa_lat_hin_hau_cic_mnd_urd_gam_yor_zul_cze_jpn_afr_mao_bos_ita_sid_anl_krd_dut_ses_sun_ewe_rom_grk_mly_vie_ben_xho_dyu_fre_cnt_ger_ukr_scr_fbf_ven_igb_ctl_spa_tha_owc_bat_eng_heb_tml_amh_tig_prs_tsw_swt_sod_rus_lda_est_alb_amr_bem_aze_bsq_wly_dgb_bul_lit_tur_aeg_mlt_swe_svk_mol_moo_mcd_ind_kor_jav_geo_glc_guj	-0.953083612230621	-2.59925131482332	0.0108653217841137
317	fre_kor_heb_lit_geo_bsq_krd_sun_dut_lat_bat_hau_pan_fbf_swt_eng_lda_tig_moo_cnt_cze_alb_bam_est_svk_akn_sid_yor_anl_scr_jav_slo_aze_owc_por_mlt_ses_fin_afr_dyu_nor_pol_ind_swa_tag_grk_rus_amr_amh_prs_mly_tml_bem_jpn_aeg_wly_tsw_mnd_ger_spa_ven_ita_dgb_tsn_hun_rom_vie_cic_bos_guj_xho_glc_urd_swe_chh_mol_tha_ctl_uzb_mcd_tur_bul_qcu_gam_ukr_hin_sod_mao_igb_knd_ewe_zul_azi_ben_arw	-0.432553270128525	-0.980660649431918	0.329304379086348
318	arw_anl_ita_spa_wly_tha_heb_cze_qcu_moo_guj_ukr_slo_hun_kor_owc_tag_ben_zul_lat_amh_lda_por_tur_igb_tig_ven_lit_grk_mcd_tml_dgb_ger_swa_rom_mnd_mao_urd_pol_bem_ind_sid_swt_fbf_swe_bul_amr_tsw_svk_hin_krd_afr_chh_aze_mlt_knd_prs_scr_bam_fre_est_mly_ctl_azi_hau_pan_sun_yor_alb_ewe_akn_mol_nor_dut_uzb_tsn_fin_bsq_vie_eng_jav_cic_dyu_rus_cnt_geo_ses_gam_jpn_bat_bos_glc_xho_sod_aeg	0.0126610028159863	0.0345124216372594	0.972542504296607
319	lit_ses_slo_afr_est_ind_zul_bem_tig_pan_sid_ukr_cze_urd_amr_eng_cnt_amh_guj_mao_chh_ita_fbf_aeg_svk_dut_igb_anl_geo_tha_jav_jpn_lat_hin_tml_cic_mlt_bul_rom_ven_mnd_mly_bos_rus_ben_sun_tur_hau_mol_wly_moo_glc_akn_fre_ger_aze_swa_alb_lda_dgb_dyu_knd_xho_nor_spa_owc_scr_prs_uzb_swt_tsn_grk_fin_pol_por_vie_ewe_hun_bsq_bam_tsw_gam_krd_azi_kor_arw_heb_sod_yor_bat_mcd_qcu_ctl_tag_swe	0.0981181506091958	0.253768528079056	0.8002345780064
320	bam_prs_cnt_geo_wly_dut_lda_amh_ger_urd_glc_guj_moo_tsn_pan_ven_tml_akn_lit_qcu_kor_afr_sun_ukr_hau_hun_bem_swe_xho_dgb_heb_grk_fin_slo_aeg_ewe_chh_mol_gam_tha_uzb_ind_zul_sid_tig_ben_bul_scr_bos_ita_rom_fre_owc_jav_swa_mlt_eng_krd_tag_anl_yor_mao_ctl_nor_pol_swt_bsq_svk_rus_sod_lat_hin_fbf_cic_por_aze_mnd_amr_tur_ses_arw_mcd_alb_knd_spa_cze_dyu_vie_tsw_igb_azi_jpn_mly_est_bat	-0.30590294927196	-0.733330208633056	0.46520160492235
321	swt_amr_ita_aeg_fre_afr_xho_owc_akn_hau_igb_moo_hin_ses_amh_azi_tsw_rom_dut_spa_eng_bul_sun_prs_lat_anl_dgb_fbf_guj_knd_bam_tur_mcd_mao_bos_wly_chh_dyu_gam_mol_sid_ukr_pan_mlt_mly_sod_yor_cnt_tsn_kor_grk_tig_hun_svk_ven_por_vie_aze_est_lda_geo_rus_jav_fin_tha_jpn_bsq_pol_urd_alb_glc_tml_nor_ger_swe_uzb_mnd_bem_scr_qcu_tag_lit_swa_ben_ewe_krd_heb_cze_ctl_bat_ind_slo_cic_zul_arw	-0.128783811618583	-0.330820696070708	0.741524120218269
322	lat_sun_cze_ger_bsq_bul_mcd_ukr_aeg_dyu_yor_glc_cic_bem_tha_moo_ctl_jav_knd_tsn_mao_cnt_mol_pol_igb_gam_slo_xho_mlt_bat_ben_urd_tml_chh_fre_vie_bam_owc_amr_zul_mly_dut_tag_aze_eng_swe_spa_heb_krd_ses_prs_akn_svk_arw_qcu_mnd_ven_grk_rom_uzb_tur_hin_ewe_ind_scr_bos_guj_azi_anl_nor_tsw_ita_swa_wly_sod_est_amh_por_tig_fbf_geo_kor_lit_sid_alb_hau_swt_pan_afr_fin_jpn_hun_dgb_lda_rus	-0.356689725401642	-0.853478778285488	0.395586781985063
323	bsq_aze_tha_grk_svk_slo_por_cic_sod_aeg_tur_glc_ger_ses_qcu_fre_ben_afr_lda_akn_owc_mlt_tig_lat_spa_hau_nor_ukr_swe_alb_ewe_knd_arw_geo_ind_igb_krd_vie_ven_hin_moo_zul_gam_mcd_tsw_mnd_heb_hun_wly_dyu_amh_sun_dgb_prs_mol_cnt_sid_ita_kor_bul_anl_fin_swa_bat_scr_bam_eng_cze_mao_mly_bos_azi_dut_uzb_amr_chh_tag_est_tsn_tml_jav_swt_rom_bem_lit_yor_urd_pol_ctl_guj_fbf_xho_pan_rus_jpn	0.964020334883727	2.10476670419476	0.0380082808032728
324	hun_wly_mlt_ewe_kor_cze_gam_tag_pan_aeg_sod_geo_hin_spa_chh_fbf_zul_fre_rom_uzb_heb_tml_yor_nor_alb_mly_cic_lit_bsq_dyu_mcd_tur_igb_amh_cnt_dut_swe_hau_swt_arw_sun_bos_urd_mao_bat_dgb_lat_scr_por_amr_ben_aze_azi_swa_moo_tha_ses_akn_rus_ven_ita_ger_fin_bem_guj_grk_est_ukr_mnd_knd_glc_lda_bul_anl_pol_vie_qcu_bam_tsw_ctl_jpn_prs_tsn_tig_jav_krd_eng_mol_ind_slo_owc_xho_svk_afr_sid	-0.333019394127926	-0.878425260164615	0.38197686187127
325	rus_aze_fre_bsq_afr_dut_tag_azi_bem_est_swa_sid_spa_akn_mol_geo_ben_jpn_aeg_prs_amr_ger_fbf_mlt_rom_xho_krd_mao_ita_yor_bul_tig_ukr_fin_urd_chh_owc_glc_mly_hun_gam_ind_slo_uzb_cnt_dgb_ven_ewe_eng_por_guj_tsw_lit_sod_cze_ctl_jav_dyu_bos_kor_mnd_bam_lat_anl_svk_vie_tha_pan_grk_amh_heb_ses_cic_swe_arw_tsn_scr_hau_sun_hin_zul_alb_swt_igb_mcd_moo_bat_nor_pol_tml_tur_qcu_knd_wly_lda	-0.0615355017319473	-0.144098866403261	0.885734198317114
326	ses_scr_ukr_jav_rom_tsn_mcd_fre_akn_swe_aze_tig_ven_tur_swt_pan_azi_krd_bsq_hau_ben_por_ind_jpn_alb_mly_nor_sod_ita_tsw_fin_amr_hin_slo_knd_moo_ger_eng_ctl_prs_mnd_vie_bul_anl_ewe_uzb_tml_sid_tha_bem_guj_rus_cze_urd_mol_mao_kor_igb_xho_bos_dgb_wly_dyu_lat_hun_spa_afr_sun_zul_tag_gam_dut_owc_swa_qcu_glc_bam_mlt_svk_amh_chh_fbf_geo_yor_arw_cnt_bat_lit_pol_cic_aeg_grk_heb_lda_est	-0.422632891894064	-1.04338064251035	0.299476653871032
327	owc_anl_xho_lat_sid_swa_knd_tsw_bos_mcd_krd_cic_afr_glc_ger_aze_mlt_igb_ben_bat_hau_pan_por_amh_zul_yor_gam_bsq_ita_svk_pol_bul_sun_mly_hin_dut_cze_azi_amr_scr_bam_ven_swe_ind_vie_jav_aeg_heb_kor_akn_nor_geo_chh_uzb_rom_tig_grk_ses_sod_dgb_cnt_lit_tml_slo_tha_fbf_qcu_hun_guj_fre_est_spa_ctl_lda_bem_arw_alb_fin_ewe_dyu_tur_jpn_mao_tag_wly_mol_swt_prs_ukr_rus_tsn_moo_mnd_eng_urd	-1.01240182526012	-2.42825699003287	0.0170953850784513
328	por_hau_cnt_ger_kor_cic_dgb_rus_ses_pan_owc_ewe_vie_svk_slo_ben_grk_zul_tur_bat_swt_sun_urd_hun_tig_lat_qcu_yor_knd_dut_hin_anl_lit_fre_amh_pol_ctl_eng_ind_bsq_tag_fin_tml_afr_geo_cze_tsw_mnd_wly_uzb_gam_mol_bul_arw_ita_dyu_bos_tsn_alb_rom_krd_aze_jpn_xho_mcd_mao_jav_akn_prs_igb_nor_guj_aeg_lda_moo_amr_bem_ven_spa_azi_sid_chh_swa_glc_heb_fbf_ukr_swe_bam_sod_mly_tha_scr_mlt_est	0.274687467777903	0.663485028800718	0.508661334675669
329	cnt_bul_hun_sid_fbf_mnd_chh_mol_moo_aeg_ger_qcu_mlt_azi_mao_hin_yor_ita_tha_ven_eng_igb_heb_uzb_mcd_owc_afr_cic_fin_xho_hau_tsw_scr_tur_guj_sod_arw_sun_nor_ewe_bsq_aze_bos_geo_pol_swa_ben_ukr_bat_jav_pan_tag_swt_amr_alb_lda_tig_gam_est_jpn_anl_zul_spa_amh_ctl_kor_prs_svk_dyu_lat_mly_ind_grk_bam_vie_bem_rus_akn_dut_glc_wly_por_tml_tsn_lit_fre_ses_slo_knd_rom_cze_swe_krd_urd_dgb	0.46324634121063	1.05853378920191	0.292553822415406
330	ctl_amh_rus_moo_bam_ita_ben_ukr_sid_dut_fin_vie_tur_amr_ewe_swt_anl_ven_tsw_tag_scr_nor_chh_spa_jpn_uzb_yor_qcu_bat_bsq_cze_pan_jav_kor_ger_ses_zul_urd_mao_mlt_mol_mcd_ind_bul_bem_swe_swa_tig_knd_sun_lda_igb_tsn_gam_krd_wly_aze_slo_por_fbf_guj_dgb_cic_hun_glc_lat_eng_svk_tha_xho_tml_rom_fre_aeg_afr_arw_hau_prs_pol_cnt_geo_hin_bos_lit_owc_akn_est_azi_alb_heb_mnd_dyu_sod_mly_grk	-0.192338229103821	-0.521621044813863	0.603174266994927
331	geo_hin_tur_pan_chh_spa_dut_mcd_rom_ewe_pol_cze_ven_heb_azi_arw_mol_jpn_jav_igb_aze_krd_alb_ukr_swe_swt_slo_amr_tig_anl_sod_amh_ses_est_ben_bos_ger_bem_tsw_tml_fre_akn_tsn_cnt_kor_moo_xho_mlt_afr_dgb_qcu_mly_knd_bat_cic_aeg_zul_scr_por_bam_lat_urd_eng_gam_uzb_yor_wly_sun_rus_mao_owc_hun_prs_lda_grk_mnd_bul_bsq_glc_ita_vie_hau_svk_tag_tha_lit_nor_fin_swa_ctl_sid_fbf_guj_ind_dyu	-0.0209176891101984	-0.0506019561760339	0.959751228093377
332	mcd_jav_geo_azi_mao_dyu_bat_grk_swe_mly_ita_knd_hun_guj_uzb_ger_ben_swt_gam_bem_tig_bul_heb_fin_aze_est_pan_bsq_svk_sod_tha_dgb_rom_mnd_tsn_urd_arw_lda_ukr_ind_cnt_wly_jpn_aeg_ven_mol_anl_fbf_cze_tur_bam_alb_mlt_zul_fre_eng_krd_lit_tml_moo_por_sun_rus_xho_nor_igb_lat_ses_pol_hin_bos_dut_spa_prs_hau_slo_ewe_amr_swa_tsw_akn_sid_scr_vie_amh_yor_ctl_cic_kor_afr_glc_tag_chh_owc_qcu	0.303276049933799	0.692548720830558	0.490318502626237
333	scr_mnd_ctl_tur_ewe_prs_ukr_sid_cze_mol_owc_wly_igb_lit_amr_amh_eng_swa_glc_por_bul_guj_alb_sun_sod_ven_bem_hun_mly_cic_rus_yor_mlt_bat_bam_tag_fin_mao_hau_dut_pol_tha_grk_azi_dyu_lat_vie_est_rom_spa_chh_arw_ita_kor_jav_gam_svk_ger_swe_akn_moo_tsn_ben_zul_qcu_knd_urd_ind_ses_uzb_slo_nor_cnt_tsw_lda_tml_anl_fre_swt_dgb_jpn_hin_aze_krd_afr_fbf_tig_mcd_pan_xho_aeg_heb_bos_geo_bsq	-1.59493059808847	-4.34375814958664	3.56781542078725e-05
334	pan_amr_lat_lda_jav_slo_rom_uzb_rus_tur_eng_tsn_fre_dyu_krd_tag_bem_est_mol_ben_mly_bos_cze_por_tig_kor_sid_bsq_fin_svk_swe_igb_aeg_mlt_ukr_bat_yor_grk_hau_owc_lit_geo_fbf_swa_mao_aze_chh_ewe_sun_afr_bul_dut_spa_tml_tha_wly_amh_cnt_cic_dgb_pol_ind_glc_hun_mnd_urd_prs_anl_ven_moo_jpn_arw_scr_akn_ctl_knd_bam_ses_hin_vie_gam_ita_nor_tsw_guj_zul_sod_mcd_qcu_heb_azi_alb_xho_ger_swt	-0.607485211097851	-1.39386899936855	0.166678882851968
335	ukr_cic_grk_bul_kor_azi_geo_cnt_hin_bos_lit_heb_fin_wly_sid_aeg_moo_bsq_xho_glc_fbf_tig_lda_owc_jav_uzb_amr_sun_hun_guj_ven_igb_gam_amh_ger_anl_qcu_yor_bem_spa_slo_krd_vie_ewe_prs_lat_tml_hau_eng_ctl_aze_urd_ses_jpn_tag_ita_scr_ben_mly_bam_rus_arw_fre_nor_afr_akn_svk_mao_pan_zul_tha_mlt_alb_dut_mol_mnd_sod_swe_bat_tsw_dyu_swt_rom_tsn_cze_knd_ind_dgb_por_swa_pol_chh_mcd_tur_est	0.242418237255258	0.572382296991298	0.568444136290727
336	svk_mcd_hin_zul_azi_rom_ven_tsn_slo_xho_bat_sun_afr_bsq_fin_ben_bos_qcu_tag_tha_dut_mly_grk_alb_cic_amh_swt_lda_pan_rus_anl_spa_geo_arw_sod_fbf_wly_por_bul_yor_nor_knd_eng_amr_krd_vie_akn_ses_urd_ctl_est_guj_ukr_cnt_lat_tur_tml_ind_mlt_bam_jav_ita_mnd_tig_aeg_uzb_mao_hun_kor_bem_scr_jpn_glc_heb_hau_moo_ewe_tsw_gam_fre_dgb_swe_dyu_cze_pol_mol_owc_sid_swa_igb_aze_chh_ger_lit_prs	0.602062363576947	1.57084208855625	0.119615537616346
337	anl_jpn_svk_bsq_nor_ewe_moo_dut_mao_uzb_guj_krd_tsw_tag_pol_rom_urd_zul_lda_tsn_akn_hun_tml_lat_kor_chh_prs_amh_ukr_tur_bem_dyu_eng_sun_mly_fbf_bul_swt_mlt_cnt_swa_ben_cze_rus_tig_jav_aeg_owc_arw_mnd_swe_ses_alb_ven_aze_hin_ind_pan_bam_vie_sid_wly_lit_bos_slo_azi_por_afr_bat_heb_hau_knd_xho_dgb_glc_cic_fre_scr_yor_ctl_qcu_geo_mcd_est_tha_igb_ger_sod_grk_ita_spa_amr_mol_fin_gam	-0.147544500584205	-0.379282301681318	0.705342869615275
338	vie_hau_guj_geo_lat_mol_owc_qcu_fin_prs_alb_fre_ctl_sun_tsw_mao_ven_arw_krd_swt_amr_xho_bsq_knd_lit_sid_mlt_gam_aze_glc_sod_por_ita_afr_cze_eng_lda_cnt_hun_slo_dgb_ewe_dut_jav_tha_bem_spa_yor_cic_mcd_aeg_rus_kor_uzb_svk_wly_igb_akn_zul_bat_amh_bul_ses_tml_hin_tag_nor_mly_jpn_azi_fbf_ben_bos_pan_dyu_anl_ukr_pol_swe_tsn_bam_ind_mnd_scr_est_tur_swa_heb_ger_chh_urd_grk_tig_rom_moo	0.134666610224508	0.358487282502842	0.720791171147328
339	tig_fin_guj_sod_ben_nor_akn_tag_fre_wly_cic_swa_sid_chh_cnt_jpn_gam_xho_arw_urd_afr_tsn_rom_ind_qcu_tha_tsw_ita_moo_dgb_tur_amh_bat_dut_prs_mnd_igb_bul_zul_eng_aeg_ses_pan_krd_mao_owc_swe_grk_pol_mol_ven_yor_jav_tml_svk_knd_hin_fbf_lit_vie_spa_est_hau_lat_por_aze_bem_cze_bsq_slo_bam_mly_lda_bos_azi_rus_geo_amr_heb_ukr_sun_ctl_uzb_alb_dyu_swt_glc_anl_ger_scr_mlt_hun_mcd_kor_ewe	-0.130363256607633	-0.311942006959689	0.755782881337519
340	alb_swe_uzb_urd_cze_dut_krd_tag_mlt_dgb_ita_arw_vie_sun_tha_lat_swa_jav_glc_pan_fin_wly_yor_swt_cic_fbf_geo_eng_knd_sid_por_bat_ven_moo_sod_hau_tsn_amh_ger_svk_ind_jpn_xho_chh_dyu_guj_lda_cnt_bsq_qcu_gam_pol_owc_heb_prs_slo_ben_bem_tml_mnd_fre_ewe_zul_ukr_est_ses_azi_aeg_kor_mol_akn_rus_rom_tsw_spa_scr_amr_mly_bam_tur_tig_hin_nor_bul_mcd_ctl_hun_aze_anl_lit_mao_bos_afr_igb_grk	-0.106563401886694	-0.25582896372799	0.798647905591796
341	sid_sun_mnd_ind_igb_urd_sod_vie_dut_pol_tha_swa_eng_hau_ger_cze_mlt_bul_lit_lat_kor_uzb_arw_spa_mol_rus_cnt_qcu_bsq_est_tsw_amh_tur_cic_aze_fbf_slo_aeg_swt_bos_afr_knd_moo_tsn_zul_jpn_xho_bat_hin_yor_tig_fre_alb_dyu_wly_amr_mao_geo_anl_ewe_jav_guj_nor_glc_owc_ukr_pan_grk_mcd_krd_akn_azi_rom_prs_por_ses_bem_swe_ctl_hun_tag_svk_gam_fin_lda_scr_tml_chh_heb_ben_bam_mly_ven_ita_dgb	-0.536671456605859	-1.28347114235322	0.202515954979352
342	bos_guj_pan_por_lit_jpn_tml_dut_sid_lat_jav_slo_alb_est_tur_zul_prs_heb_chh_tsn_hau_mnd_azi_tig_rus_hin_krd_mao_igb_fre_gam_glc_ben_ger_scr_mcd_arw_fbf_mol_tag_anl_ita_wly_mly_knd_ctl_urd_cze_swe_akn_eng_ewe_dgb_hun_rom_bul_xho_bat_bem_moo_vie_sod_tha_mlt_ven_amh_lda_bsq_yor_qcu_uzb_afr_kor_fin_pol_geo_aze_swt_spa_amr_svk_tsw_swa_dyu_grk_bam_ind_owc_cnt_ses_aeg_ukr_nor_cic_sun	-0.115250168315709	-0.263405154141326	0.792821045797209
343	por_owc_chh_ewe_ven_afr_knd_mnd_guj_bsq_vie_lda_sid_jpn_bat_bam_cze_lit_ind_jav_cic_sun_tag_mly_heb_fre_mlt_anl_fin_zul_tur_geo_ita_ger_mcd_akn_slo_arw_gam_lat_sod_spa_tig_wly_uzb_grk_ben_scr_urd_yor_ses_moo_fbf_est_amr_tha_amh_tsw_bos_hun_bem_dut_dyu_svk_alb_azi_swt_qcu_xho_bul_hau_cnt_krd_swe_tml_nor_dgb_kor_tsn_aeg_prs_swa_glc_mao_ukr_ctl_eng_pol_rom_igb_pan_hin_aze_mol_rus	0.135579431148511	0.350120709318643	0.727039815679865
344	yor_mlt_tha_mol_mly_tsw_swt_bem_rom_swa_spa_jpn_uzb_scr_amr_eng_prs_fbf_svk_tml_geo_fin_mao_tur_tag_bos_afr_hau_lat_igb_moo_cze_arw_ita_jav_slo_amh_tig_krd_por_cic_glc_ven_knd_mcd_rus_aze_alb_ind_ben_xho_kor_pan_guj_sid_wly_lit_akn_est_sod_hin_lda_hun_bsq_zul_dgb_dyu_ukr_owc_ger_bul_anl_cnt_mnd_nor_urd_vie_qcu_pol_ewe_azi_grk_ses_ctl_gam_bat_aeg_dut_tsn_bam_chh_swe_heb_fre_sun	0.176221293600272	0.465802281354706	0.64244610350999
345	heb_amh_aze_guj_scr_rus_uzb_moo_dut_bat_grk_glc_ewe_ben_swa_vie_hin_spa_aeg_igb_sod_pan_tsw_bul_qcu_xho_ita_bam_mnd_svk_amr_prs_ger_bos_anl_azi_ven_mol_por_knd_cze_tig_urd_slo_chh_tur_krd_wly_bem_tml_lat_zul_ses_owc_tsn_sid_geo_mcd_tag_akn_swt_pol_jpn_cic_lit_eng_alb_rom_yor_est_mao_cnt_jav_swe_mly_bsq_gam_ukr_dgb_dyu_sun_hun_ind_hau_kor_tha_lda_arw_fre_afr_fbf_fin_mlt_nor_ctl	0.14706925257362	0.378871108562286	0.705647170632378
346	amr_knd_lit_alb_bos_tag_ind_lda_bul_dyu_swa_eng_spa_ger_mol_swt_tml_dgb_ven_prs_mly_azi_ita_ben_zul_fre_tig_heb_rom_arw_cic_bsq_xho_tha_uzb_gam_est_aze_swe_aeg_jav_cnt_geo_slo_anl_igb_ctl_sod_por_tsn_grk_owc_fin_vie_hau_hun_mcd_akn_afr_bem_amh_jpn_kor_bam_svk_ses_rus_dut_glc_chh_moo_scr_tsw_pol_mao_hin_bat_guj_nor_lat_yor_urd_krd_cze_mlt_pan_sid_mnd_wly_ukr_ewe_fbf_tur_qcu_sun	0.34992820839436	0.909550451288002	0.365410863565969
347	mol_bem_aze_gam_ben_bul_tha_eng_tsw_dyu_tml_swa_spa_hun_swt_slo_bam_guj_tur_mao_ger_amr_ses_mnd_hin_vie_chh_cze_ctl_fre_pol_wly_hau_cic_dgb_owc_uzb_anl_ewe_zul_grk_swe_mcd_sod_rus_azi_aeg_jav_bos_alb_knd_nor_kor_akn_est_fbf_ukr_ind_arw_lat_yor_qcu_bsq_por_fin_ven_afr_cnt_ita_bat_sun_tag_rom_svk_jpn_moo_xho_geo_tig_urd_lit_mlt_mly_amh_heb_krd_tsn_dut_prs_scr_glc_lda_igb_sid_pan	0.234739460121014	0.559245765905118	0.577338310900435
348	mly_alb_lit_hau_grk_bsq_rus_lda_tsw_heb_mao_fbf_slo_ger_tha_ses_chh_dgb_yor_fin_kor_eng_aeg_azi_hun_tml_sod_swt_bos_ita_mcd_igb_qcu_tsn_xho_jav_moo_tig_amh_amr_owc_dut_guj_mlt_prs_lat_hin_rom_afr_bem_sid_est_glc_ind_sun_arw_aze_ben_pan_cic_cze_mnd_scr_dyu_wly_knd_swe_nor_spa_por_akn_pol_uzb_urd_anl_fre_bam_ukr_ewe_zul_geo_bat_cnt_jpn_tag_tur_swa_svk_gam_bul_ven_krd_ctl_mol_vie	0.525127411533129	1.2476759801579	0.215282248185003
349	sid_tml_mlt_hau_ses_rus_prs_bul_mao_tsn_ind_ukr_amr_rom_sod_gam_aeg_nor_lat_bat_tig_xho_hin_bsq_bos_ctl_slo_amh_moo_knd_vie_dyu_pan_yor_svk_mol_afr_swt_krd_fin_jpn_spa_aze_ewe_dgb_ita_hun_azi_bem_bam_geo_qcu_scr_anl_pol_tag_mly_zul_igb_cze_sun_arw_urd_wly_tur_lit_chh_glc_dut_kor_mcd_tsw_fbf_mnd_akn_est_fre_cnt_grk_por_heb_jav_ben_swe_uzb_alb_lda_ven_ger_owc_guj_cic_tha_eng_swa	-0.276318815104736	-0.761132039722609	0.448503867763611
350	wly_tsw_gam_mly_bsq_ger_urd_tag_rom_pol_arw_hun_heb_glc_ven_azi_rus_mlt_mcd_anl_cnt_dgb_amh_eng_dyu_bat_lda_sun_ctl_ses_tsn_prs_xho_aze_ukr_mao_hau_cze_dut_sod_grk_tur_uzb_swt_sid_mnd_geo_vie_ben_cic_swe_svk_chh_hin_jav_nor_guj_kor_knd_owc_amr_yor_pan_bam_fbf_bos_por_ewe_scr_spa_ind_slo_igb_aeg_krd_fre_swa_afr_ita_fin_tha_alb_moo_est_lit_jpn_zul_tml_bul_akn_bem_mol_tig_qcu_lat	-0.579483361458799	-1.49908397998551	0.137238832957329
351	igb_swa_dut_krd_mao_glc_ses_aze_ukr_ewe_fbf_moo_lit_tha_cze_hun_uzb_lat_bem_afr_mol_arw_ven_owc_tsn_svk_est_tag_xho_kor_heb_vie_mly_pol_mcd_ctl_ger_tig_azi_cnt_swe_fin_ind_amh_hau_prs_bsq_grk_akn_spa_urd_sod_chh_wly_yor_dgb_amr_tur_aeg_cic_knd_sid_anl_bam_hin_bos_sun_guj_scr_pan_dyu_nor_jpn_qcu_gam_alb_bat_swt_tsw_lda_tml_slo_zul_jav_rom_fre_bul_ita_ben_geo_eng_rus_por_mlt_mnd	-0.731104573863278	-1.67212006404064	0.0978619778979009
352	tml_ben_cze_bsq_jpn_rom_xho_swt_afr_svk_mlt_tag_fre_swa_urd_sid_ita_slo_ukr_spa_azi_fin_hin_tig_bat_eng_fbf_mnd_krd_jav_anl_vie_swe_tsw_bul_dyu_wly_chh_yor_qcu_ger_bam_ven_lit_bos_sod_hun_akn_ewe_tur_moo_nor_amh_owc_est_glc_dgb_pan_tsn_zul_lat_mly_aeg_aze_mcd_prs_tha_por_alb_lda_knd_heb_pol_hau_bem_mao_uzb_guj_ind_kor_grk_mol_gam_cnt_ses_sun_rus_igb_dut_geo_scr_amr_ctl_cic_arw	-0.521101205390732	-1.23245036381499	0.220887558799717
353	tsw_uzb_pan_guj_swt_mly_ind_xho_heb_knd_mcd_fbf_anl_bos_fin_sid_glc_grk_bsq_jpn_alb_ita_mao_bem_ewe_yor_tig_cic_pol_ctl_fre_vie_bat_mlt_azi_jav_por_scr_owc_moo_arw_geo_hau_afr_ger_tha_spa_bul_sod_eng_aeg_ukr_swa_kor_cze_hun_mnd_ses_nor_chh_dgb_bam_amh_cnt_tsn_tml_prs_lat_hin_tag_sun_qcu_slo_est_wly_dyu_zul_akn_lda_amr_rus_aze_tur_dut_rom_ven_mol_swe_urd_ben_lit_gam_svk_krd_igb	-0.803780690811516	-1.85023239976814	0.0674551248560439
354	glc_uzb_ben_rus_scr_swt_cic_heb_yor_ven_mlt_nor_zul_ger_slo_arw_chh_jpn_akn_lit_knd_bam_aze_bos_moo_dyu_tsn_tml_pan_fbf_tag_vie_fre_guj_amh_ita_eng_bat_azi_bsq_fin_ukr_mly_dgb_pol_est_lat_grk_mnd_aeg_mol_prs_sun_dut_por_spa_jav_owc_swe_sod_anl_xho_lda_hun_tsw_hau_tur_svk_qcu_gam_bem_mao_ind_cze_geo_krd_mcd_swa_ctl_kor_rom_alb_ses_hin_amr_wly_ewe_tha_sid_afr_igb_tig_urd_cnt_bul	-0.332713015299287	-0.785436460155502	0.43419417026697
355	ita_tha_jav_hun_qcu_amr_ind_mly_pol_spa_heb_slo_anl_sun_urd_uzb_lda_mol_est_fbf_rom_tsw_ctl_vie_krd_tml_scr_dyu_chh_mlt_hau_moo_hin_dut_bul_sod_guj_prs_tsn_owc_lit_alb_lat_azi_bem_ger_sid_aze_eng_swe_jpn_cze_dgb_wly_svk_por_ven_glc_zul_tag_gam_rus_fre_xho_cic_grk_mcd_amh_nor_igb_geo_ukr_pan_akn_bsq_yor_swt_mnd_fin_tig_cnt_ben_aeg_ses_bat_tur_mao_arw_afr_bam_knd_ewe_swa_kor_bos	0.339788064799697	0.889233057611644	0.376172211385568
356	alb_kor_ger_urd_tha_bul_heb_mnd_slo_yor_tig_eng_dgb_mol_bos_ses_mcd_svk_hun_sid_rus_owc_bat_tml_mao_tag_ven_fin_cnt_fbf_gam_est_jpn_tur_geo_moo_sod_fre_sun_qcu_knd_pan_aeg_nor_ukr_azi_guj_vie_grk_glc_lit_mly_krd_pol_aze_scr_bsq_anl_swt_mlt_lda_cze_uzb_zul_akn_igb_ctl_ita_bam_amh_ben_dut_tsw_jav_spa_ind_tsn_arw_ewe_amr_bem_wly_xho_hau_dyu_cic_chh_lat_rom_swa_afr_hin_prs_swe_por	0.480448157230312	1.11475901729914	0.267826201614668
357	ita_pan_por_kor_tsn_tur_fin_svk_sid_cze_pol_hau_chh_urd_anl_ben_hin_fbf_ctl_est_glc_gam_hun_grk_mly_dgb_ger_scr_arw_tml_aeg_tag_bul_geo_krd_qcu_igb_azi_rom_ewe_yor_ven_moo_akn_ukr_knd_cic_sod_vie_lat_mcd_uzb_amr_bem_mnd_jpn_bsq_mao_bam_dut_owc_spa_swe_bat_wly_tha_mlt_nor_mol_swt_heb_eng_slo_guj_dyu_xho_jav_lda_ses_amh_zul_tig_aze_swa_ind_bos_cnt_tsw_fre_rus_sun_prs_alb_lit_afr	0.0562481654913753	0.140383139007285	0.888660883660134
358	glc_ita_afr_tha_lit_lat_xho_ewe_amh_pol_anl_jav_mcd_jpn_aze_ven_ctl_swe_chh_cze_krd_slo_azi_knd_gam_dgb_arw_prs_bem_igb_mnd_bam_aeg_bos_hin_akn_swt_tsw_svk_ger_ben_nor_bul_tur_hun_heb_mol_scr_urd_est_wly_fin_fbf_lda_guj_kor_eng_sun_sid_por_tml_amr_spa_ses_mlt_hau_sod_ukr_fre_tag_vie_alb_owc_zul_moo_swa_uzb_mao_rom_dut_bsq_geo_yor_grk_mly_cnt_cic_rus_tsn_bat_pan_ind_dyu_qcu_tig	0.230205687126101	0.533564707585492	0.594915679790876
359	cic_glc_rus_ses_swa_vie_urd_pol_anl_spa_tsw_sun_bem_tur_scr_prs_alb_aeg_lda_ben_bat_hau_mol_tsn_dyu_hin_bam_geo_dgb_sod_tml_cze_aze_fin_mlt_mnd_kor_ger_knd_tha_zul_ewe_ind_amh_bul_tag_cnt_ctl_swt_bos_swe_guj_igb_xho_lit_slo_amr_owc_gam_fre_nor_arw_svk_afr_jpn_mly_pan_est_bsq_lat_rom_hun_akn_qcu_por_chh_fbf_mao_moo_sid_krd_mcd_yor_uzb_grk_tig_jav_ven_ita_heb_ukr_wly_dut_eng_azi	-0.384663960389663	-1.0004144092219	0.319705901871787
360	tml_por_aze_tag_tig_akn_fin_ses_moo_svk_ben_mly_guj_cze_mol_mcd_dyu_ctl_sod_cic_ukr_tsn_mlt_eng_xho_hun_spa_igb_jav_ven_anl_lda_bem_slo_ger_tha_tur_heb_prs_bos_est_alb_ewe_dut_sun_amr_chh_owc_fbf_rom_lat_bat_amh_grk_glc_swe_gam_pan_krd_vie_dgb_lit_ind_cnt_hin_mao_zul_azi_qcu_bul_swt_arw_swa_yor_bsq_hau_ita_pol_nor_rus_mnd_uzb_urd_sid_fre_wly_afr_jpn_knd_tsw_geo_aeg_kor_scr_bam	-0.564298768189823	-1.31073107579981	0.193176211793408
361	mol_por_uzb_owc_glc_swe_bem_guj_vie_lat_mao_jav_lda_grk_est_hin_yor_anl_azi_mcd_sid_moo_swa_rom_bul_lit_scr_fin_pol_heb_ses_cnt_aeg_mnd_amr_afr_cic_sod_bam_fre_mly_spa_ctl_pan_akn_hun_tha_wly_mlt_bos_tag_xho_nor_bsq_ewe_igb_slo_ita_knd_alb_ind_hau_qcu_rus_swt_tig_zul_geo_dyu_chh_gam_amh_tml_fbf_ven_urd_ger_sun_ben_krd_arw_kor_cze_tsn_bat_eng_svk_dgb_ukr_jpn_prs_aze_tsw_dut_tur	-0.521344353094385	-1.40247455026088	0.164102931494794
362	hin_cic_pol_gam_lda_owc_tha_swe_geo_bat_fbf_wly_tml_ind_xho_amh_mly_spa_yor_fre_tsn_rom_hun_ctl_cnt_svk_nor_por_mlt_lit_igb_azi_ewe_hau_mcd_swa_vie_uzb_heb_akn_bul_amr_ses_krd_eng_sid_tsw_jpn_bam_scr_cze_bsq_chh_guj_zul_knd_aze_dut_tag_dyu_arw_tig_lat_aeg_ben_kor_bem_bos_tur_rus_fin_jav_mol_ita_swt_ger_sun_afr_pan_alb_ven_ukr_slo_urd_glc_prs_mao_qcu_est_dgb_moo_sod_mnd_anl_grk	-0.41599827612885	-0.970244369336705	0.334441353374356
363	igb_fbf_ctl_heb_tsw_est_mly_svk_fin_krd_azi_hin_bos_aeg_fre_ger_tha_gam_sod_urd_slo_pan_moo_knd_jav_akn_swt_grk_bsq_anl_tig_lat_spa_sid_ewe_lit_swe_dut_yor_nor_tsn_tag_guj_mlt_amr_arw_sun_swa_amh_owc_zul_mol_rom_dyu_hun_ind_bam_glc_cnt_prs_qcu_uzb_tml_hau_bul_ses_eng_ukr_geo_aze_alb_chh_wly_mnd_rus_scr_ita_mao_bat_mcd_pol_cic_bem_lda_dgb_afr_tur_xho_por_kor_ven_vie_ben_jpn_cze	0.0930578803153616	0.229587523700833	0.818916492016785
364	heb_sid_ewe_hun_dyu_uzb_tag_nor_mnd_rom_mol_tsw_arw_jav_tsn_bem_owc_chh_zul_fbf_mao_hau_alb_moo_dut_scr_por_qcu_amh_swt_igb_pol_krd_gam_vie_xho_wly_ben_aze_bat_prs_tha_aeg_swa_knd_ses_lit_bam_yor_cnt_guj_glc_mcd_bos_slo_tig_swe_hin_dgb_ven_sod_eng_urd_pan_kor_amr_akn_mlt_ger_anl_sun_fin_grk_azi_ita_lat_bsq_ind_jpn_rus_geo_spa_lda_tml_afr_fre_ctl_tur_svk_cic_cze_est_ukr_bul_mly	-0.287593174857712	-0.658228241015816	0.512017647172149
365	chh_tur_ind_aeg_tml_azi_arw_tsn_krd_owc_vie_lda_yor_bat_glc_xho_svk_ukr_dut_ven_moo_bul_slo_jpn_fbf_hau_sod_alb_mlt_lat_sid_tig_mnd_mao_guj_jav_bam_tag_fre_heb_cic_igb_tha_fin_scr_grk_kor_sun_urd_rus_swt_amr_mcd_zul_prs_uzb_ewe_hin_anl_ben_cnt_bsq_pan_tsw_bos_dyu_swe_est_mly_pol_mol_ses_cze_lit_nor_gam_wly_eng_ger_bem_qcu_ctl_ita_geo_knd_rom_dgb_swa_spa_hun_akn_amh_afr_por_aze	NA	NA	NA
366	bsq_igb_rom_amr_ven_jav_glc_jpn_xho_qcu_yor_ita_bam_wly_dgb_gam_mnd_cic_prs_dut_moo_lit_mlt_geo_ben_fbf_sod_knd_swe_slo_est_hun_hin_aze_ind_spa_tha_dyu_cnt_azi_swt_bat_bul_ewe_afr_lda_guj_heb_ger_tsw_amh_kor_sid_svk_aeg_owc_ses_mao_eng_lat_mcd_scr_hau_pol_mly_swa_urd_pan_anl_tig_tsn_tag_arw_grk_chh_krd_por_vie_zul_rus_ctl_fre_tur_akn_sun_fin_tml_bos_nor_uzb_bem_mol_cze_alb_ukr	0.275776828979035	0.619090330376491	0.537370461726938
367	sod_bat_ewe_mcd_zul_lit_tml_swa_lda_pol_hun_slo_tha_fin_xho_bem_tsw_ger_owc_fre_anl_lat_prs_mnd_amh_swt_ita_ind_aeg_bsq_ctl_hau_sid_fbf_ses_ven_uzb_tur_jav_rom_grk_gam_chh_pan_dyu_igb_spa_krd_arw_scr_cic_hin_bos_bul_dgb_kor_nor_yor_cze_urd_tag_por_eng_sun_heb_tig_aze_vie_tsn_bam_dut_jpn_afr_cnt_mly_knd_moo_ukr_mol_azi_amr_geo_mao_mlt_rus_alb_wly_swe_guj_est_qcu_svk_glc_akn_ben	-0.0117878590258197	-0.0269130038190319	0.978586788311567
368	ind_fre_aze_sod_dgb_tml_igb_mlt_mcd_cnt_guj_tag_tsw_mol_kor_hin_urd_grk_alb_xho_rus_ewe_lat_glc_pan_bam_krd_dyu_amr_lit_moo_ger_afr_chh_mnd_ben_yor_bsq_scr_rom_zul_spa_bat_mao_hau_aeg_bem_slo_tig_bos_swt_jpn_hun_vie_amh_prs_dut_owc_cic_azi_swe_qcu_bul_ita_ctl_jav_mly_heb_ukr_uzb_fbf_lda_cze_gam_pol_sun_wly_tsn_est_svk_swa_geo_fin_por_ses_knd_sid_nor_arw_anl_ven_tur_eng_akn_tha	0.107619045349629	0.247744620463925	0.80487817139104
369	dut_sod_svk_arw_mao_tur_hun_mlt_eng_ses_mol_gam_anl_swt_chh_swe_fre_ukr_knd_swa_geo_uzb_est_rus_tig_lat_pol_ita_ind_scr_bam_bem_hau_grk_prs_heb_amr_tha_urd_moo_rom_zul_sun_ewe_ctl_nor_pan_owc_fbf_jav_yor_cze_cnt_tsw_qcu_krd_lit_cic_igb_xho_fin_vie_amh_glc_mcd_bul_jpn_aeg_bat_kor_bos_guj_sid_bsq_tml_mly_alb_lda_por_aze_tag_wly_ben_akn_hin_slo_ger_dyu_azi_tsn_dgb_ven_mnd_spa_afr	-0.349381030981722	-0.819714626045647	0.414474674924853
370	fbf_ven_spa_anl_tig_bam_ukr_mao_fin_azi_mly_moo_aeg_bat_scr_glc_lda_gam_sod_swt_grk_bos_amr_urd_ewe_tsn_dyu_mol_ita_pan_hun_uzb_rus_ind_lit_svk_igb_nor_tag_bem_guj_bul_tha_tur_tsw_heb_ses_cic_slo_mnd_lat_rom_amh_kor_eng_yor_xho_jpn_tml_jav_akn_mcd_est_aze_sid_ger_fre_prs_knd_geo_mlt_bsq_qcu_hin_chh_wly_vie_swe_por_swa_alb_sun_krd_ben_pol_zul_ctl_dut_cze_hau_afr_arw_cnt_dgb_owc	-0.683884156569327	-1.77581257157282	0.0790346846522038
371	ukr_grk_mcd_aeg_nor_bsq_ven_tsn_mly_tur_ind_mnd_cic_bat_hau_ita_dgb_tml_mlt_heb_pol_ctl_cnt_fin_aze_bem_ses_geo_rom_knd_eng_wly_sod_lda_amr_dut_alb_uzb_hun_jav_anl_dyu_scr_akn_lat_tsw_por_afr_est_amh_ben_sid_tig_tag_xho_jpn_cze_fbf_vie_gam_kor_lit_owc_spa_guj_arw_hin_ger_svk_moo_chh_zul_swe_sun_swt_azi_bam_prs_glc_bul_krd_mol_yor_qcu_fre_tha_swa_bos_mao_rus_ewe_slo_pan_igb_urd	-0.265949960366639	-0.608159634695674	0.544564008897647
372	tsn_zul_dyu_svk_vie_swa_ben_ukr_lit_krd_uzb_spa_sun_mao_fre_tha_kor_lda_mly_mnd_bam_ven_jpn_rom_lat_cnt_mol_tig_heb_bul_knd_gam_aze_hau_afr_bsq_qcu_urd_bos_tml_mcd_guj_anl_tsw_sod_hin_akn_aeg_ewe_bem_scr_wly_cze_fin_bat_hun_glc_geo_mlt_ger_jav_cic_yor_alb_chh_por_xho_fbf_moo_igb_est_amr_ses_tur_amh_sid_dut_ctl_prs_eng_azi_pol_grk_pan_dgb_nor_rus_swe_ind_tag_arw_swt_slo_ita_owc	0.180341901733461	0.459934871005391	0.646636443066099
373	grk_lat_sid_ewe_owc_bem_ger_tur_spa_arw_aeg_mlt_scr_dut_dgb_ben_mao_lda_yor_zul_tha_lit_afr_por_guj_mnd_tsn_cze_rom_moo_ukr_amh_bam_sun_glc_knd_tsw_est_akn_hun_fre_swe_chh_cic_bul_rus_fbf_aze_mly_fin_nor_amr_pol_swa_azi_igb_slo_ctl_bos_heb_swt_alb_eng_anl_ses_tag_bsq_ind_gam_ven_tml_wly_qcu_tig_vie_dyu_mcd_kor_geo_uzb_jav_mol_svk_prs_ita_hin_bat_pan_sod_xho_cnt_krd_jpn_urd_hau	0.136779461212767	0.322664301804658	0.74767378062304
374	jav_slo_knd_bsq_ger_scr_zul_ven_bul_aeg_ita_fre_fin_nor_grk_mnd_ben_wly_sun_swa_owc_eng_tig_tha_ind_chh_cze_gam_mly_dgb_urd_ewe_dyu_xho_glc_yor_lit_geo_sid_sod_bam_rus_cnt_amh_mlt_pol_ukr_igb_bat_hin_fbf_lat_vie_uzb_pan_jpn_por_est_ses_amr_rom_kor_qcu_hau_krd_arw_ctl_spa_dut_cic_swt_guj_mcd_afr_swe_lda_tsw_tur_svk_azi_moo_tag_prs_bem_mao_bos_alb_mol_hun_anl_akn_aze_heb_tsn_tml	0.11472168725872	0.28926959547318	0.773018949402522
375	lit_tml_hin_dyu_cic_fbf_bos_azi_owc_ukr_uzb_vie_akn_swe_scr_jpn_bem_mao_pan_yor_knd_prs_tur_eng_bat_est_tha_qcu_moo_ben_dgb_hau_zul_cze_ses_dut_heb_tig_xho_lat_jav_wly_mly_chh_tsw_mcd_anl_ger_bsq_svk_ita_gam_urd_amh_slo_geo_spa_sid_krd_mlt_swa_glc_ven_cnt_mnd_kor_ind_ewe_afr_rom_fin_swt_lda_por_tag_sod_grk_rus_bul_amr_tsn_hun_alb_aze_aeg_pol_ctl_igb_nor_mol_arw_guj_fre_sun_bam	0.339724889391344	0.798215362049825	0.42677911882708
376	mnd_aeg_mao_tur_arw_afr_cze_aze_spa_hau_moo_cic_mcd_zul_ewe_ita_ses_lat_ven_tha_knd_prs_sid_eng_dut_slo_ben_dgb_ger_heb_igb_swe_grk_pol_krd_jpn_qcu_wly_swa_rus_hun_pan_mol_owc_swt_svk_cnt_fbf_geo_xho_ukr_tag_fre_vie_lit_urd_amr_mly_mlt_chh_est_bem_tig_tsn_bul_glc_bam_bsq_lda_dyu_rom_guj_sod_hin_ctl_tml_bat_bos_azi_alb_anl_amh_nor_gam_scr_tsw_kor_akn_yor_fin_uzb_por_jav_ind_sun	0.528888492128318	1.26661648575084	0.208455573642591
377	kor_hau_svk_vie_azi_mcd_dgb_eng_hun_ind_est_arw_qcu_spa_sun_mnd_glc_tml_wly_mao_dut_lit_sid_hin_bat_fbf_rom_ses_ewe_gam_urd_pan_aeg_bsq_anl_heb_ctl_sod_cnt_alb_por_xho_mly_ben_owc_dyu_geo_swt_ita_slo_krd_guj_aze_fin_scr_chh_tsn_igb_tig_ger_swa_pol_mlt_lda_rus_jpn_ven_jav_akn_yor_tur_uzb_moo_afr_cic_nor_bos_amh_fre_ukr_tag_lat_amr_bul_bam_swe_bem_prs_tha_tsw_mol_grk_zul_cze_knd	-0.727142428975862	-1.71012370275116	0.0905773406041802
378	jpn_cze_mly_aze_cnt_zul_jav_ven_ita_grk_alb_vie_ses_ind_anl_cic_lit_fre_xho_spa_hau_bam_swa_tur_ewe_slo_mlt_fbf_tag_wly_knd_est_rom_swe_mnd_dyu_gam_guj_bos_kor_amr_krd_moo_hin_tha_heb_pan_arw_bul_bem_hun_ger_mol_por_dut_ctl_sid_igb_svk_geo_pol_dgb_nor_akn_tig_bat_scr_afr_yor_rus_sod_qcu_mcd_amh_mao_fin_lda_sun_aeg_tsn_eng_tsw_owc_glc_ukr_ben_prs_bsq_lat_urd_chh_tml_swt_azi_uzb	-0.46388600765353	-1.08966352631654	0.278676842144366
379	guj_lda_lat_swt_heb_afr_bsq_azi_bem_alb_sun_anl_prs_tha_est_slo_rus_spa_jpn_swa_zul_ita_swe_rom_knd_glc_mnd_cze_xho_tsn_tml_aeg_akn_nor_pan_hun_fbf_bam_lit_krd_urd_vie_dgb_ven_mao_sid_ctl_bos_por_tsw_arw_gam_fin_ben_wly_tur_eng_aze_pol_owc_ind_mol_mlt_cnt_cic_ses_uzb_mly_geo_bul_ewe_tig_dyu_fre_hau_kor_ger_tag_bat_scr_dut_igb_qcu_amh_hin_jav_chh_mcd_sod_grk_yor_moo_svk_amr_ukr	-0.881726750398109	-1.99356828775846	0.0491288590102063
380	yor_tsn_ses_slo_bsq_ger_mnd_scr_fin_por_sun_ven_tha_anl_zul_bul_ben_qcu_sod_cic_ukr_bos_pol_tag_cnt_azi_guj_moo_bam_mao_akn_dut_grk_kor_aeg_ctl_vie_swa_bat_igb_cze_lat_chh_dgb_uzb_hun_ewe_sid_heb_owc_dyu_krd_ita_amh_hin_lit_rom_afr_tml_tig_mlt_gam_arw_wly_bem_fbf_mcd_rus_fre_xho_amr_jpn_alb_mly_nor_urd_geo_swe_est_ind_swt_jav_tsw_knd_mol_svk_eng_hau_aze_spa_lda_prs_glc_tur_pan	-0.835162290555895	-2.21997382374491	0.0288506450796262
381	aze_ven_arw_cic_amh_pol_ind_vie_jav_tig_lda_ukr_est_cze_lat_eng_sod_bul_bsq_azi_spa_jpn_lit_svk_fbf_alb_kor_pan_dut_mao_aeg_bat_hun_mlt_ben_uzb_ses_heb_bos_grk_tha_slo_bam_anl_hin_mcd_mly_qcu_rom_ita_owc_tur_yor_wly_moo_swe_swa_sid_mnd_zul_sun_scr_mol_tsw_ctl_urd_fin_nor_prs_tml_guj_swt_geo_xho_dyu_krd_fre_ger_knd_akn_cnt_glc_afr_tsn_igb_chh_dgb_gam_amr_rus_tag_ewe_hau_bem_por	-0.81380413317926	-2.1350064947832	0.0353891284611645
382	mly_lda_prs_tig_bem_mcd_svk_rus_glc_dyu_sun_ukr_mnd_sid_aze_fin_pan_cnt_arw_hun_pol_bam_geo_jpn_dgb_est_slo_mlt_swt_mao_tur_amr_nor_cic_zul_scr_tml_krd_lit_xho_afr_akn_gam_aeg_bos_ewe_hau_igb_ind_owc_ger_eng_sod_swa_fbf_grk_kor_tag_amh_chh_rom_ven_mol_swe_bat_ctl_qcu_spa_ben_guj_alb_knd_azi_por_uzb_bsq_jav_yor_anl_urd_tha_tsw_lat_wly_fre_bul_cze_tsn_vie_ita_moo_ses_hin_heb_dut	-0.740969557823116	-2.01979020184765	0.0462826331784301
383	ben_arw_rus_igb_ven_lda_grk_guj_hau_alb_owc_mcd_tur_ger_kor_yor_urd_bul_swa_bam_est_zul_mnd_qcu_cze_dut_sun_hin_mao_dyu_vie_cnt_wly_amh_azi_mol_mlt_tha_amr_geo_ind_lat_heb_tag_dgb_ses_ctl_spa_xho_tml_slo_krd_chh_sod_fbf_jav_tig_fin_bos_fre_swe_tsn_ita_ewe_svk_por_sid_uzb_pan_bat_nor_tsw_cic_jpn_akn_mly_lit_hun_aze_bsq_prs_gam_pol_glc_moo_scr_ukr_eng_swt_afr_knd_bem_aeg_anl_rom	-0.754084271136586	-1.75359950408216	0.0827938007713327
384	por_tag_tig_rom_cic_bul_guj_jpn_sod_amr_lit_bsq_tha_mnd_alb_arw_ctl_dut_aze_mlt_aeg_dyu_scr_tsn_kor_tsw_hin_geo_ewe_ind_ben_ukr_ses_fre_qcu_bem_sun_mao_gam_bat_svk_fin_vie_heb_eng_mly_sid_hau_mcd_nor_uzb_grk_amh_afr_ven_fbf_zul_prs_swt_bam_swe_xho_krd_glc_urd_rus_owc_hun_moo_wly_ita_igb_pol_anl_est_spa_knd_mol_dgb_akn_chh_jav_azi_cnt_bos_ger_yor_swa_tur_tml_cze_pan_lda_slo_lat	-0.0988674341329428	-0.257331625724729	0.797491288156127
385	zul_kor_cze_lat_tml_rus_amh_vie_yor_alb_bat_azi_bam_anl_ind_geo_tur_rom_guj_scr_ctl_sid_fin_moo_prs_tig_arw_ita_aze_swa_pan_knd_hau_xho_fre_por_mlt_swt_bul_owc_krd_bos_mao_aeg_dut_ukr_amr_mol_chh_tha_mcd_tag_ben_tsw_qcu_ger_grk_igb_mnd_mly_heb_slo_pol_cic_afr_gam_eng_dyu_jpn_wly_spa_ven_nor_hun_bem_sod_lda_sun_ewe_est_tsn_hin_lit_ses_cnt_akn_bsq_glc_dgb_uzb_swe_svk_urd_jav_fbf	0.058615882586469	0.136881019047287	0.89142073484164
386	lit_spa_heb_akn_lda_ger_azi_tag_afr_lat_mcd_aeg_glc_geo_svk_chh_amh_mao_swt_swa_fbf_pol_bam_cze_tig_fre_wly_ita_moo_eng_krd_bos_owc_bem_guj_est_ven_jav_igb_mly_scr_ses_hun_cnt_mol_ben_ukr_por_swe_rom_bul_gam_yor_slo_urd_ewe_knd_qcu_zul_uzb_jpn_mlt_alb_anl_pan_aze_grk_hau_tur_tha_rus_arw_dut_ctl_sid_nor_sun_ind_hin_kor_vie_bat_dyu_tsw_fin_dgb_bsq_tsn_sod_amr_mnd_prs_xho_cic_tml	-0.1356378656234	-0.357732995205825	0.72135374789404
387	aze_sod_knd_slo_lat_kor_cic_alb_ctl_tml_amh_aeg_afr_nor_tsn_sid_est_mnd_lda_tsw_tur_scr_dgb_heb_ben_grk_bam_zul_qcu_mlt_anl_sun_dyu_pol_chh_bem_ind_hau_swe_amr_dut_mol_bos_por_lit_akn_spa_fre_svk_ses_ven_tig_geo_cnt_igb_ita_guj_fin_mcd_jav_eng_moo_pan_cze_mao_owc_uzb_wly_hun_rom_urd_rus_ger_prs_yor_ewe_arw_mly_ukr_swa_krd_gam_fbf_bul_swt_tha_bsq_azi_hin_bat_jpn_xho_glc_vie_tag	0.372255552047242	1.01041068081981	0.31492022545623
388	dut_fre_fbf_cnt_wly_ger_geo_ewe_igb_krd_prs_tsn_swa_glc_zul_sod_por_moo_rus_scr_arw_afr_akn_lat_tig_fin_mao_aze_bul_cze_amr_tur_sid_ukr_tsw_hun_kor_bam_guj_grk_eng_vie_lit_spa_qcu_ven_ind_nor_rom_ses_bem_xho_bat_heb_tag_gam_bsq_mcd_knd_urd_aeg_slo_owc_mnd_bos_amh_chh_ben_dgb_mlt_yor_dyu_tha_anl_sun_pol_mly_tml_alb_pan_azi_jav_swt_est_ita_svk_jpn_swe_ctl_uzb_cic_lda_hin_hau_mol	-0.0589771972104653	-0.137155494225676	0.891204385510141
389	fbf_est_ewe_mly_ses_svk_sid_tig_guj_lda_rom_slo_ita_zul_ven_qcu_amh_cze_cic_xho_ukr_grk_eng_swa_spa_alb_cnt_tsn_rus_dyu_por_fre_afr_hun_mnd_hin_akn_heb_ind_scr_pan_tha_bos_moo_tag_aeg_geo_urd_yor_nor_lat_knd_glc_anl_ben_arw_tml_bem_kor_chh_pol_jav_bsq_dgb_mcd_hau_swe_jpn_dut_igb_mlt_ger_vie_azi_amr_bam_lit_fin_wly_swt_mao_bul_tur_uzb_mol_owc_krd_prs_sod_bat_ctl_tsw_gam_sun_aze	-0.0178895404785192	-0.0485296501829681	0.961398203903409
390	hin_prs_mnd_ind_mol_azi_chh_tha_scr_igb_est_rus_sid_urd_tsn_sod_lit_mlt_bat_spa_glc_mao_arw_afr_tag_tml_cnt_fre_ita_pan_vie_amh_ewe_xho_rom_uzb_yor_por_ctl_fbf_swa_akn_wly_tig_svk_tsw_ven_pol_knd_grk_fin_jpn_hau_slo_jav_krd_mcd_gam_alb_kor_ses_tur_swt_mly_lda_geo_nor_guj_qcu_bem_ukr_zul_sun_dut_cze_dyu_aeg_cic_ben_amr_bam_moo_aze_hun_swe_heb_anl_bos_lat_bul_eng_bsq_owc_dgb_ger	0.537367747247216	1.26064154966534	0.21059167046432
391	tsn_eng_hin_bul_slo_spa_ind_anl_svk_ger_bat_rom_ven_wly_mly_alb_sod_jav_cic_pol_swt_lat_sun_krd_grk_qcu_pan_mcd_tha_fbf_bsq_tml_owc_arw_ita_zul_igb_cnt_swe_est_hau_urd_bem_tig_mao_aeg_ukr_mlt_akn_afr_fin_rus_jpn_bos_por_azi_tur_aze_kor_lit_mol_yor_dyu_heb_bam_ses_hun_dgb_nor_ctl_cze_scr_swa_mnd_amh_lda_tag_chh_xho_uzb_geo_ewe_ben_amr_vie_dut_moo_fre_gam_glc_guj_prs_knd_tsw_sid	0.408493324716914	1.06986411119675	0.287449374908216
392	sod_nor_azi_guj_yor_cic_amr_ctl_bsq_hun_fin_hin_swt_lit_bat_swa_bam_ven_pan_ger_slo_aeg_est_tag_ita_tsw_owc_uzb_mcd_afr_tml_dgb_tha_chh_jpn_dyu_wly_heb_qcu_jav_mao_mlt_moo_prs_hau_ukr_swe_pol_tig_akn_lda_zul_krd_glc_fbf_fre_por_mnd_rus_ben_cze_ses_lat_igb_tsn_grk_vie_dut_svk_kor_arw_tur_bul_anl_bos_ewe_cnt_urd_rom_gam_eng_mol_sid_mly_xho_alb_knd_aze_scr_spa_sun_bem_amh_ind_geo	-0.0600724605860448	-0.1536683829291	0.878204172742965
393	ita_tml_urd_rus_swa_alb_tur_zul_mnd_tsw_lit_krd_cze_moo_bul_qcu_amh_aze_tag_sun_svk_ger_ukr_lat_mcd_hin_por_vie_azi_gam_pan_nor_xho_owc_guj_slo_dyu_bem_ses_ind_tsn_grk_mlt_jpn_ewe_akn_aeg_dgb_cnt_spa_prs_cic_heb_bat_est_geo_ben_mol_chh_dut_wly_fbf_bsq_tha_jav_tig_hun_pol_rom_fin_bos_anl_amr_ctl_uzb_hau_sid_knd_kor_bam_sod_yor_mao_scr_swt_mly_glc_afr_fre_igb_ven_lda_eng_arw_swe	0.229478563043774	0.524759524668557	0.600999054669474
394	knd_ita_nor_eng_glc_lda_yor_grk_rom_hin_bam_tsw_urd_mcd_bul_bem_mnd_qcu_scr_tml_tig_krd_mao_moo_tur_tsn_dyu_ind_est_amh_chh_slo_prs_lat_arw_tag_ven_uzb_ctl_svk_swe_pol_amr_cic_fin_sid_kor_sod_swt_rus_guj_akn_aeg_mol_wly_cze_dgb_alb_por_cnt_pan_jpn_fbf_mly_ger_afr_igb_dut_azi_gam_swa_heb_ben_jav_hun_aze_geo_bat_bos_fre_tha_owc_bsq_ewe_mlt_spa_ses_sun_lit_anl_hau_zul_ukr_vie_xho	-0.414164067099479	-0.929015480352752	0.355286116983111
395	akn_tag_bul_grk_glc_rom_ewe_cic_ind_lit_krd_mlt_sun_tur_xho_eng_bem_ctl_svk_mnd_anl_rus_arw_heb_lat_mly_prs_pol_jav_ven_dgb_vie_hau_sod_dyu_owc_ben_tig_aeg_lda_mao_gam_azi_bsq_tsn_swt_mol_zul_moo_fbf_hun_fin_bos_alb_est_qcu_mcd_igb_cnt_spa_wly_bam_afr_ukr_jpn_tml_chh_aze_nor_geo_por_hin_amr_ses_slo_sid_swa_amh_kor_swe_bat_ita_cze_pan_scr_tsw_dut_urd_knd_guj_yor_tha_fre_ger_uzb	0.0574375074342106	0.137644037145296	0.890819322121338
396	urd_hun_cnt_prs_swe_tsw_glc_aze_tml_mnd_anl_ind_mlt_akn_rus_hau_tig_ewe_swa_lit_knd_vie_moo_mly_lda_amh_ses_ger_grk_dyu_uzb_zul_bsq_wly_hin_fbf_nor_pol_bam_lat_arw_fin_tur_por_chh_guj_ita_aeg_jav_qcu_pan_yor_bul_xho_ben_sid_tag_mcd_tha_ctl_amr_spa_kor_gam_cze_tsn_sod_swt_svk_jpn_igb_bat_krd_alb_owc_ukr_cic_eng_sun_bem_rom_dgb_azi_heb_fre_scr_bos_slo_dut_geo_est_afr_mao_mol_ven	-0.383559422091288	-0.901015099732395	0.369907709584807
397	lda_tig_chh_hau_tsn_krd_pol_uzb_mcd_amr_knd_ger_slo_ind_aeg_qcu_ven_fin_bsq_scr_jav_spa_sid_heb_fbf_swa_kor_arw_fre_tha_dut_gam_sun_cze_jpn_geo_ita_akn_amh_cnt_ukr_glc_zul_pan_guj_igb_bos_owc_ben_bat_swt_moo_rom_anl_eng_xho_azi_svk_lat_swe_mao_ewe_tur_mol_mnd_tag_mlt_vie_tml_alb_hun_cic_prs_dyu_aze_bem_sod_ctl_yor_grk_hin_wly_est_dgb_rus_afr_ses_bul_urd_mly_lit_bam_por_tsw_nor	0.651865434313897	1.48639396867875	0.140557317737889
398	tur_ita_swa_dyu_moo_fbf_bem_pol_arw_igb_dut_jav_sun_scr_yor_bam_tha_kor_fin_lit_gam_nor_chh_anl_cnt_aeg_xho_rom_lat_mnd_bos_slo_krd_ukr_ewe_swe_hin_dgb_mol_ben_eng_mlt_uzb_est_aze_amr_akn_prs_knd_hau_tig_cic_ses_ger_mcd_bul_mly_spa_swt_svk_pan_tsw_ven_tml_heb_tsn_amh_ind_por_qcu_fre_jpn_lda_sid_alb_bsq_afr_cze_bat_owc_vie_urd_guj_ctl_glc_wly_mao_grk_zul_geo_sod_tag_hun_rus_azi	0.742456931978863	1.94261907460293	0.0550872097933867
399	jpn_ben_mnd_sun_mly_urd_cnt_ewe_gam_svk_spa_qcu_fre_aeg_amh_chh_eng_tur_rus_por_tml_ses_est_mol_tsw_tag_ind_mlt_geo_afr_xho_rom_pol_mcd_hin_dyu_amr_grk_lit_pan_sod_tsn_bul_alb_swa_aze_fbf_anl_igb_swt_swe_owc_krd_zul_bat_wly_lat_kor_ven_ger_glc_nor_jav_azi_ctl_scr_tig_ita_dut_bos_akn_vie_prs_heb_ukr_sid_guj_cic_yor_hun_slo_arw_tha_moo_cze_hau_bsq_bam_lda_bem_mao_fin_dgb_uzb_knd	-0.055451590316742	-0.126119054535054	0.899909941606724
400	wly_alb_svk_ven_moo_tig_gam_mao_rus_jav_sid_swe_anl_bul_heb_ctl_amh_scr_slo_bam_tsn_ses_fin_dut_swa_ger_igb_rom_knd_azi_owc_ita_chh_lda_swt_guj_bos_uzb_amr_bem_mlt_mcd_eng_tag_yor_arw_lat_geo_hun_dyu_dgb_tha_tml_ind_glc_bsq_aeg_krd_zul_kor_afr_akn_lit_bat_xho_jpn_pol_hau_cze_tsw_nor_grk_mnd_sun_pan_sod_ben_ewe_aze_fre_cnt_tur_fbf_hin_qcu_ukr_spa_urd_por_est_vie_mol_cic_prs_mly	-0.0238591922391584	-0.0560456620335283	0.955425664874444
401	azi_fin_arw_vie_fbf_ind_bul_ven_aeg_aze_est_tig_fre_mnd_scr_swa_slo_mlt_zul_swe_igb_spa_cnt_bsq_cze_dgb_alb_hun_rom_bos_ewe_kor_gam_por_sun_tml_mcd_grk_ukr_sod_dut_lat_hin_tha_afr_jpn_pan_ses_yor_anl_dyu_moo_wly_mly_ben_cic_krd_lit_owc_mao_jav_guj_bat_nor_hau_ger_eng_chh_glc_lda_tag_mol_akn_rus_ita_bem_uzb_bam_amh_xho_amr_svk_geo_tsn_tur_knd_prs_tsw_heb_swt_ctl_sid_pol_urd_qcu	-0.657583293519259	-1.53685829392425	0.127723417494289
402	guj_chh_jav_bat_yor_mao_scr_uzb_cnt_sod_dyu_amh_bam_swe_sun_swt_qcu_ven_krd_rus_bos_alb_amr_wly_ctl_est_tur_fbf_ind_fre_rom_akn_dut_arw_mly_mlt_geo_ses_hun_aze_cic_owc_glc_por_mol_tsw_lat_ewe_fin_sid_pan_knd_jpn_hin_vie_tha_tsn_bul_slo_hau_grk_azi_zul_ukr_lda_spa_pol_prs_swa_afr_cze_mnd_bsq_ben_eng_ita_dgb_moo_igb_tig_aeg_tag_lit_heb_mcd_tml_xho_gam_urd_ger_anl_bem_nor_kor_svk	0.157611073514599	0.412893314461939	0.680635167083717
403	mao_tsn_ben_fin_tur_anl_lda_qcu_tml_akn_bat_bam_ger_alb_fbf_prs_tsw_ven_tag_hau_chh_kor_hin_arw_dyu_scr_tig_urd_pol_gam_glc_bsq_mly_jpn_jav_igb_aeg_mol_bos_bem_bul_amh_swe_afr_zul_wly_tha_guj_fre_ses_azi_grk_geo_ctl_owc_sun_est_amr_spa_lat_ind_pan_cic_moo_hun_por_ewe_swt_heb_lit_ukr_cnt_mlt_slo_swa_eng_uzb_nor_rom_aze_mnd_cze_svk_sod_xho_knd_yor_vie_ita_dut_krd_sid_rus_dgb_mcd	-0.541436110209631	-1.46470896408982	0.146372752112081
404	rom_yor_tml_swa_azi_bos_heb_lat_kor_pan_cic_chh_ctl_urd_slo_bsq_geo_tha_afr_hin_ven_krd_vie_prs_mao_cze_scr_mol_amr_spa_dut_zul_hau_glc_pol_mnd_nor_alb_tsw_ind_aeg_ita_swt_fre_bem_gam_guj_hun_bam_eng_bat_est_tur_jpn_rus_mcd_bul_qcu_knd_xho_ewe_tig_owc_aze_grk_mlt_fbf_dyu_ben_sod_svk_akn_amh_sid_lda_igb_fin_tag_dgb_cnt_wly_ger_mly_sun_ukr_moo_jav_arw_uzb_tsn_ses_anl_por_lit_swe	NA	NA	NA
405	tsw_sun_hun_afr_scr_nor_dgb_qcu_sod_arw_xho_tha_est_bat_rom_jav_aze_grk_spa_uzb_ukr_fre_hin_eng_krd_tig_mol_ind_bam_dut_mly_lit_yor_mlt_ben_swe_jpn_svk_pol_vie_amr_hau_aeg_bsq_bos_heb_lat_akn_mao_moo_azi_ger_bul_anl_lda_alb_fbf_prs_owc_ewe_ctl_por_wly_igb_tml_guj_ven_cic_mnd_tsn_amh_rus_pan_tur_chh_gam_ses_cnt_dyu_mcd_swa_cze_bem_glc_slo_ita_tag_urd_knd_zul_kor_geo_swt_fin_sid	0.574767370569169	1.85903462206169	0.0661844068647184
406	kor_amr_anl_tha_spa_sun_bem_bat_azi_yor_mnd_dgb_ger_gam_jav_por_amh_tsw_nor_knd_rom_rus_ses_akn_chh_cze_alb_ita_sod_ctl_mlt_jpn_arw_tsn_bam_aze_geo_ewe_tur_eng_bsq_fbf_mcd_tig_lit_hun_wly_dut_mao_grk_zul_qcu_aeg_mol_slo_krd_urd_tag_svk_swt_fre_prs_igb_bos_dyu_bul_owc_afr_ven_lat_guj_moo_cic_xho_glc_lda_ben_pol_hin_tml_vie_est_ind_ukr_uzb_mly_pan_hau_cnt_sid_swa_heb_fin_scr_swe	0.213265999104429	0.528721513632702	0.598258239221158
407	arw_knd_guj_amr_moo_tag_glc_ukr_mol_slo_fin_bul_lit_swt_ger_ctl_anl_bat_owc_spa_zul_fre_est_tml_bos_chh_nor_ita_grk_sod_dut_hun_tsw_cze_jpn_tig_dyu_alb_ses_cnt_mnd_afr_uzb_sid_yor_qcu_ben_mcd_xho_rus_swe_dgb_krd_hin_cic_azi_bem_lda_kor_urd_scr_tur_rom_geo_igb_mao_akn_prs_jav_mlt_gam_bsq_vie_bam_sun_aze_eng_fbf_swa_pan_ven_svk_pol_amh_tha_ewe_lat_ind_mly_aeg_hau_wly_tsn_por_heb	-0.187722852091479	-0.454246514564345	0.650709810372789
408	dut_tur_uzb_swt_geo_mcd_lda_mao_hin_amr_tsn_lit_zul_sun_scr_aze_fbf_grk_owc_ven_cic_chh_ewe_swe_ind_cze_slo_glc_svk_arw_dyu_mnd_hau_kor_knd_prs_mly_tig_cnt_urd_amh_lat_xho_ctl_pan_vie_gam_pol_spa_alb_guj_bam_ukr_anl_rom_mol_hun_tag_ger_mlt_est_moo_tsw_azi_swa_aeg_ses_por_sid_tha_eng_bos_sod_fin_ben_jpn_ita_bsq_bul_tml_fre_dgb_rus_heb_akn_jav_igb_nor_bem_yor_bat_wly_afr_krd_qcu	0.877319810606088	2.30183035224122	0.0235769378034946
409	gam_hun_geo_aze_sid_bem_ind_tha_por_scr_cic_glc_swt_tag_jpn_swe_est_fin_chh_tml_svk_urd_ukr_knd_mlt_ses_bos_ita_hau_alb_bsq_bul_azi_afr_mnd_dyu_sun_eng_yor_spa_rom_owc_bat_zul_swa_aeg_cze_ewe_tsw_heb_krd_bam_sod_pan_jav_moo_mol_fbf_akn_mcd_uzb_anl_cnt_prs_fre_mao_ben_tur_xho_slo_hin_nor_grk_dut_arw_rus_lda_lit_kor_ctl_qcu_tsn_mly_tig_vie_guj_lat_amr_pol_amh_dgb_wly_igb_ven_ger	0.000414861436844894	0.000945093935515471	0.999247948578058
410	jav_alb_anl_ger_ctl_tig_moo_fbf_ewe_tml_yor_glc_rom_bat_urd_uzb_por_dut_prs_tsw_chh_ven_rus_amh_bul_svk_tag_wly_ben_hun_sun_aeg_mlt_knd_lda_mnd_slo_afr_lit_dgb_azi_bam_cze_igb_akn_fin_krd_hau_tsn_bos_nor_grk_cic_mol_amr_pol_spa_jpn_pan_guj_ukr_bem_bsq_cnt_zul_arw_lat_ind_swt_owc_gam_xho_mly_scr_aze_tha_tur_sid_mao_swe_eng_qcu_sod_hin_kor_est_swa_ses_fre_mcd_dyu_vie_ita_heb_geo	-0.264420731052697	-0.615041990090143	0.540029029349356
411	igb_sun_xho_zul_arw_tag_bam_uzb_vie_gam_tsn_mlt_dut_ukr_wly_bos_azi_tsw_bem_chh_glc_heb_swa_kor_yor_mol_mcd_owc_qcu_dyu_geo_por_mnd_eng_lit_ses_ven_ita_hun_bat_fre_svk_jav_bul_slo_cic_scr_urd_anl_afr_nor_sod_sid_ind_tha_est_ben_guj_lat_fbf_aeg_ger_aze_tur_ctl_prs_alb_hin_akn_pan_spa_ewe_cnt_krd_lda_tml_grk_moo_tig_swt_rus_pol_swe_hau_knd_rom_jpn_fin_amr_amh_cze_mao_mly_bsq_dgb	NA	NA	NA
412	ind_amh_spa_moo_pol_ctl_lda_guj_uzb_geo_hau_sod_mlt_qcu_bul_mnd_tml_sun_lit_amr_dyu_zul_swe_heb_igb_rus_slo_alb_urd_owc_cic_tag_bat_dut_swa_ukr_ita_jav_glc_nor_ger_ewe_rom_bsq_hun_wly_anl_hin_tur_dgb_cze_ses_fbf_tig_azi_scr_kor_est_xho_eng_mcd_akn_tsn_arw_tha_fin_fre_grk_pan_mly_ben_prs_vie_lat_yor_bam_bem_afr_mol_svk_knd_jpn_bos_aeg_aze_cnt_mao_ven_por_tsw_krd_sid_chh_swt_gam	0.415071719318185	0.942708740600369	0.348272405803343
413	anl_ita_afr_ben_bsq_sid_grk_mcd_kor_dgb_cic_urd_ctl_knd_mly_mlt_tag_sun_cnt_est_scr_tur_aeg_spa_heb_rom_hin_tha_prs_wly_svk_ven_amr_hun_mnd_swe_hau_zul_lda_swa_owc_jav_vie_eng_lat_glc_krd_guj_moo_sod_fbf_swt_ses_tsw_por_ewe_nor_yor_ger_geo_rus_lit_ukr_gam_dyu_mao_xho_pan_pol_akn_igb_bat_bam_uzb_alb_fin_mol_amh_arw_tsn_fre_dut_qcu_bul_aze_bos_bem_jpn_slo_tml_chh_ind_cze_tig_azi	-0.616147813509552	-1.58799683954146	0.115681245741318
414	lat_ben_knd_aze_tsn_hin_owc_gam_jpn_tur_cic_tig_aeg_tml_afr_swa_bem_bos_sod_mnd_fre_azi_wly_pol_eng_fin_svk_igb_rom_mol_vie_yor_glc_tag_tsw_amr_uzb_bul_mcd_dgb_heb_geo_ewe_moo_ita_tha_bam_pan_slo_arw_scr_hun_dyu_nor_amh_fbf_anl_lit_alb_ind_swt_krd_xho_prs_ven_mlt_bsq_qcu_swe_akn_rus_mly_dut_sun_kor_guj_bat_spa_ctl_hau_ger_lda_sid_grk_zul_ses_urd_ukr_chh_cze_mao_por_jav_cnt_est	-0.106645141501722	-0.252896465875754	0.800906376692822
415	azi_afr_ukr_zul_krd_swe_cnt_sid_jav_amr_ger_lda_kor_tur_geo_bam_ven_mol_eng_wly_spa_knd_aze_rom_chh_grk_sod_slo_pol_gam_mnd_heb_tag_swa_ben_moo_cic_bsq_rus_glc_akn_dyu_bos_ewe_uzb_owc_aeg_nor_alb_por_hau_lit_lat_amh_guj_arw_mao_bem_pan_yor_urd_ctl_bul_svk_scr_cze_swt_vie_mly_tig_anl_fin_fbf_dut_fre_mcd_igb_hun_tml_qcu_jpn_sun_est_tsw_mlt_tsn_dgb_tha_ind_hin_bat_ses_xho_prs_ita	-0.642429453595163	-1.42780749725918	0.156696731741215
416	moo_heb_sun_nor_pol_tur_gam_est_alb_swt_uzb_ewe_slo_fbf_hun_yor_igb_geo_ven_urd_grk_cic_sod_azi_prs_fre_tha_guj_ukr_tag_ses_dut_tig_cze_dgb_chh_aeg_tml_scr_mol_vie_jav_xho_zul_afr_rus_anl_ben_lda_cnt_tsn_kor_ind_krd_wly_glc_jpn_arw_swe_owc_por_spa_sid_qcu_bam_mao_aze_bat_pan_lat_hau_svk_ita_akn_ctl_bos_fin_lit_mnd_amr_bsq_tsw_mcd_rom_swa_dyu_mly_eng_amh_knd_bem_ger_mlt_hin_bul	-0.422605780317668	-1.1599108256488	0.249054276419419
417	mol_glc_amr_cze_swe_tur_grk_moo_igb_yor_tig_uzb_svk_pan_tml_cnt_rom_swa_ctl_sid_hin_urd_tag_guj_mlt_fbf_owc_ben_dgb_tha_afr_aeg_heb_hun_bem_bsq_eng_est_chh_sun_alb_wly_bat_aze_tsw_knd_lat_fin_bam_mly_bos_scr_dut_krd_ses_ind_jav_fre_slo_geo_swt_sod_mnd_amh_hau_kor_vie_zul_ven_cic_nor_prs_lda_lit_mao_xho_rus_dyu_ewe_akn_pol_mcd_gam_anl_bul_qcu_tsn_ita_ger_arw_spa_ukr_por_jpn_azi	-0.697034047366663	-1.80464025900147	0.0743676287054707
418	tsn_azi_ita_igb_dut_cnt_bsq_ewe_aze_ukr_tag_afr_chh_svk_bem_xho_rus_mcd_qcu_mly_ctl_yor_rom_hin_glc_pan_ses_moo_eng_uzb_lda_amr_grk_ven_alb_ben_bos_est_ind_pol_geo_owc_bat_bul_swt_slo_dyu_tur_jav_cze_heb_anl_swa_hau_tig_spa_amh_mol_prs_fbf_dgb_fre_aeg_arw_tha_wly_tml_akn_mnd_cic_hun_mao_ger_sid_por_lit_knd_urd_nor_gam_kor_tsw_swe_vie_bam_scr_sun_guj_zul_krd_sod_lat_mlt_jpn_fin	-0.33173336091182	-0.797780965602107	0.427029942635033
419	aze_anl_nor_swt_por_zul_est_spa_bam_uzb_igb_tsw_akn_dyu_ctl_rom_ven_heb_wly_ewe_ger_prs_yor_fbf_urd_cic_jav_qcu_dut_fre_moo_dgb_azi_ita_hau_mao_lat_aeg_bat_knd_bos_bsq_tig_ukr_hin_ben_arw_mcd_rus_lda_tml_bul_alb_chh_pan_slo_mnd_lit_tag_pol_vie_sun_owc_amh_hun_mlt_bem_krd_swe_xho_ind_tha_tsn_kor_scr_sid_cze_afr_gam_cnt_fin_geo_eng_ses_grk_glc_tur_mol_sod_amr_svk_swa_mly_jpn_guj	-1.95377201771561e-06	-4.87542178013398e-06	0.999996120419044
420	dyu_tag_pol_bsq_bam_hau_sun_amh_chh_swt_fre_arw_owc_hun_svk_azi_mly_mlt_bem_scr_urd_dgb_ger_moo_ukr_lat_est_dut_wly_prs_ven_heb_geo_lda_gam_tha_tml_fbf_jav_jpn_bat_uzb_cze_aze_ctl_igb_sid_mnd_grk_mol_amr_nor_knd_ita_aeg_ewe_tsn_yor_xho_guj_mcd_anl_bul_spa_tur_alb_akn_swa_fin_slo_krd_sod_vie_rom_swe_afr_tig_ben_ind_mao_hin_pan_zul_ses_kor_rus_cnt_por_lit_glc_cic_bos_eng_tsw_qcu	-0.129744581768554	-0.442781689913037	0.658951831388433
421	qcu_afr_alb_zul_amh_tha_moo_ctl_guj_tsw_xho_mao_ses_swa_geo_cnt_hin_jpn_slo_chh_pan_swt_anl_ewe_fbf_amr_tig_mlt_dyu_krd_akn_lda_bsq_cic_bam_mly_ger_bul_gam_vie_uzb_svk_aeg_ukr_ven_urd_owc_hau_sun_aze_ind_mnd_arw_spa_cze_bat_igb_swe_tsn_lit_dut_pol_prs_rom_jav_rus_por_yor_knd_kor_fre_bos_ben_heb_est_tml_azi_hun_wly_sid_bem_scr_mcd_nor_lat_sod_eng_glc_tag_ita_mol_dgb_tur_grk_fin	0.0684680685932912	0.178204801765162	0.858949746993711
422	aeg_ukr_cic_lda_jav_spa_eng_nor_tur_mly_chh_bul_fre_swt_bsq_bos_hin_dyu_anl_jpn_krd_sun_est_moo_fin_rom_ita_ctl_mao_pan_tag_bem_mlt_zul_igb_uzb_vie_dgb_ger_alb_tml_urd_ben_ewe_guj_sid_rus_scr_ven_bam_owc_svk_heb_cze_hun_slo_prs_kor_ses_tig_lit_por_tsw_arw_swe_tha_pol_qcu_afr_geo_fbf_mol_amr_swa_grk_glc_dut_yor_sod_knd_mcd_aze_bat_azi_amh_akn_wly_xho_hau_cnt_gam_tsn_mnd_lat_ind	NA	NA	NA
423	ita_igb_jpn_tig_ctl_fin_tsw_qcu_alb_arw_spa_bem_tml_mly_bat_sun_owc_pan_zul_mlt_knd_uzb_gam_wly_eng_anl_mao_akn_cic_scr_fbf_lat_tag_swa_moo_hin_tur_geo_heb_aze_est_rus_ven_svk_bam_sid_tha_tsn_ses_cnt_kor_lda_ben_mnd_urd_azi_hun_vie_chh_lit_sod_aeg_ewe_fre_ind_xho_por_dgb_bul_guj_swe_dyu_slo_rom_pol_grk_krd_hau_cze_prs_mol_ger_ukr_swt_afr_bos_amh_amr_yor_nor_mcd_jav_bsq_dut_glc	-0.141395550119601	-0.331116163639446	0.741301658906928
424	lat_qcu_ven_guj_grk_dgb_pol_sod_rus_cnt_mly_bam_yor_anl_dyu_ctl_heb_ses_cze_hun_swa_tig_prs_gam_ind_azi_ger_bat_bul_ewe_arw_eng_ben_aze_por_alb_mcd_moo_tsw_bsq_xho_afr_jpn_swt_ita_pan_est_igb_urd_tag_geo_tsn_mlt_nor_spa_chh_fre_glc_scr_zul_bos_jav_ukr_dut_rom_slo_fin_krd_tur_svk_hin_lda_hau_akn_tml_swe_knd_mao_bem_amr_amh_aeg_cic_owc_fbf_wly_tha_uzb_sun_vie_mnd_lit_kor_sid_mol	-0.507107475191957	-1.30329410766486	0.195691766800287
425	bat_urd_dgb_nor_ben_jpn_jav_guj_svk_tml_bul_yor_wly_bos_swt_tsn_tsw_pan_tig_est_rus_cnt_hau_chh_grk_cic_ger_aeg_mnd_swe_alb_geo_ind_knd_hin_ewe_hun_eng_dyu_amr_heb_bem_cze_afr_tag_prs_arw_qcu_lda_slo_glc_ses_lat_fre_rom_tha_vie_tur_mly_amh_igb_mcd_ita_bam_dut_xho_akn_por_ukr_azi_kor_swa_sun_scr_sod_mlt_anl_zul_ven_spa_mao_uzb_aze_fbf_gam_moo_sid_pol_lit_mol_fin_bsq_krd_owc_ctl	0.0823119087097151	0.213127881390848	0.83169372140083
426	gam_tml_pan_moo_bul_aze_sod_dut_ewe_owc_dyu_igb_hin_arw_swe_ben_anl_hun_mly_nor_mnd_akn_ctl_swa_tsn_geo_jav_tha_heb_est_urd_ven_tig_hau_tur_ind_glc_bsq_knd_uzb_zul_grk_bam_bos_alb_cic_fbf_mol_rom_pol_azi_mcd_spa_eng_rus_prs_xho_fre_ger_swt_bem_bat_ses_cze_wly_yor_lat_cnt_jpn_amh_sun_ita_lit_por_aeg_mlt_slo_dgb_fin_amr_scr_tag_chh_tsw_vie_guj_afr_qcu_lda_ukr_kor_sid_mao_krd_svk	-0.0620672116889759	-0.141069622518794	0.888120058877212
427	ven_swt_fbf_hun_anl_pol_glc_ind_dyu_hau_mnd_guj_amr_gam_hin_tha_aeg_nor_knd_bos_swe_uzb_grk_ita_fin_pan_arw_wly_mol_dut_afr_bem_amh_tml_dgb_ctl_fre_chh_scr_est_azi_bsq_ewe_swa_jav_mly_zul_rom_aze_tsw_owc_ukr_mcd_cnt_eng_cze_krd_bul_sun_tur_moo_akn_tag_vie_mao_urd_kor_cic_lat_spa_heb_qcu_prs_xho_lda_ses_sid_tsn_igb_yor_tig_ben_ger_jpn_por_slo_lit_bam_geo_mlt_sod_alb_svk_bat_rus	0.407135348182408	0.946955964575377	0.346115264203343
428	tur_hau_mao_guj_kor_ind_aeg_knd_anl_swa_afr_nor_geo_akn_vie_rom_fre_owc_glc_tag_zul_eng_fin_mcd_lit_bem_ven_aze_lda_ben_krd_bul_ukr_tha_lat_sod_jav_mlt_tig_est_urd_ses_cnt_slo_chh_amh_mly_ewe_azi_pan_amr_wly_cic_pol_fbf_sid_yor_bos_hin_hun_tsn_arw_dgb_ger_uzb_moo_mol_qcu_swt_heb_svk_spa_por_alb_prs_jpn_dut_grk_mnd_dyu_scr_bam_igb_xho_cze_gam_ita_bat_bsq_sun_swe_tsw_rus_tml_ctl	0.0281486093437356	0.0627505630714752	0.950099803838452
429	scr_rom_aze_sun_amh_ben_glc_hau_ukr_grk_sod_mnd_swt_swe_knd_fin_arw_qcu_aeg_prs_guj_anl_sid_fbf_spa_krd_svk_kor_heb_cic_tml_owc_uzb_akn_xho_wly_por_lit_azi_bos_igb_mol_swa_pan_bam_jpn_urd_mly_bem_moo_jav_amr_fre_tsn_tsw_tig_vie_lda_ger_afr_gam_tur_yor_cze_ses_est_geo_mlt_eng_dut_dgb_hun_ind_alb_mcd_tag_bul_ctl_mao_slo_dyu_zul_ewe_bsq_cnt_ven_pol_lat_chh_bat_nor_tha_rus_hin_ita	-1.00757844984197	-2.72850718962801	0.00760748115329677
430	afr_nor_sun_heb_igb_tsw_knd_lat_dgb_wly_dyu_bos_alb_scr_tig_ind_hau_bsq_prs_por_mnd_swt_cnt_rus_slo_amr_urd_grk_swe_guj_sid_pan_tag_mcd_ven_swa_qcu_gam_dut_mly_svk_ses_arw_est_rom_cic_anl_mao_mol_glc_chh_ewe_bam_krd_bat_uzb_ctl_lit_jav_ger_yor_sod_owc_eng_ben_tsn_akn_lda_ita_bul_tha_aze_xho_geo_hun_fin_ukr_aeg_fbf_jpn_pol_mlt_vie_tur_fre_zul_bem_hin_amh_cze_tml_spa_kor_moo_azi	0.065164018485674	0.160187255587641	0.87308098773862
431	dyu_arw_svk_sun_lat_nor_amh_fre_igb_bul_est_ses_grk_bos_guj_alb_ukr_tml_pan_mol_aeg_aze_mcd_akn_cic_pol_krd_glc_sid_azi_mly_xho_urd_mlt_rom_anl_uzb_dut_cnt_fbf_afr_swt_prs_tsn_mnd_hun_hin_ita_scr_swe_ger_slo_gam_wly_tur_jav_chh_bat_ewe_cze_tag_heb_eng_tha_qcu_ben_ctl_tsw_spa_moo_ind_kor_lit_tig_jpn_hau_bsq_zul_vie_mao_owc_por_bem_amr_bam_swa_sod_lda_knd_yor_ven_dgb_rus_geo_fin	0.100864061188448	0.258870873545222	0.79630697845335
432	mol_wly_tsw_rom_cnt_arw_alb_igb_ben_aeg_sod_jav_lda_bos_aze_geo_dyu_ctl_hun_svk_ses_dut_mao_swt_owc_krd_ukr_ger_spa_fre_jpn_por_kor_glc_pol_pan_grk_tha_xho_bat_hau_hin_cic_eng_rus_tml_tig_mlt_anl_amr_ewe_uzb_fbf_nor_swe_guj_azi_mnd_qcu_swa_lat_mly_akn_tsn_bem_yor_sid_cze_ind_ven_tur_bsq_chh_ita_bul_afr_lit_urd_vie_sun_moo_prs_bam_scr_amh_fin_heb_mcd_est_gam_slo_zul_tag_dgb_knd	-0.0712000944288049	-0.161462650567718	0.872079279474589
433	dgb_anl_ukr_tml_gam_swa_eng_tsn_lit_swe_bsq_ewe_nor_ven_est_vie_tha_sid_moo_ita_rom_mly_spa_mlt_alb_azi_wly_aze_bul_tag_fre_amh_bos_krd_arw_kor_sun_ind_grk_dut_heb_lat_xho_cic_svk_amr_lda_fbf_ctl_akn_hau_pol_bat_jpn_chh_geo_jav_slo_tig_por_urd_uzb_ses_qcu_sod_mao_cze_glc_ben_mcd_cnt_yor_pan_swt_afr_rus_zul_mol_aeg_hin_prs_ger_fin_igb_hun_mnd_tsw_owc_bem_scr_knd_tur_dyu_guj_bam	-0.399479102514536	-0.932027068211179	0.353735857484389
434	sun_knd_mlt_mnd_por_fre_ven_rom_ukr_dut_qcu_svk_dgb_pol_aze_tig_prs_ita_igb_pan_tur_bos_spa_geo_ind_hun_lda_tsn_kor_tag_nor_est_cic_swt_jpn_chh_anl_sid_ctl_arw_heb_bsq_hin_xho_mly_owc_cze_sod_moo_zul_tml_uzb_swa_lat_guj_afr_fbf_gam_mao_mol_hau_azi_amh_cnt_ses_ewe_wly_dyu_rus_jav_ger_bat_lit_urd_alb_grk_krd_bam_swe_ben_vie_akn_glc_aeg_slo_tsw_bem_fin_yor_bul_eng_scr_mcd_amr_tha	-0.153513487268039	-0.373042589862226	0.709965656000134
435	sid_ven_yor_aze_pan_scr_spa_xho_bam_afr_mao_guj_mlt_grk_lit_tha_svk_ben_mly_eng_hin_por_dgb_gam_lda_sun_rom_amr_fbf_est_tsw_anl_slo_rus_swt_ger_krd_qcu_dyu_wly_swe_ses_glc_tag_alb_akn_bul_ind_ewe_ukr_bsq_bos_jpn_heb_azi_bem_igb_tml_mnd_mol_aeg_nor_geo_urd_ita_swa_vie_jav_arw_fre_tur_uzb_chh_fin_cnt_bat_dut_amh_tsn_hun_owc_pol_knd_mcd_zul_ctl_cic_prs_lat_moo_hau_tig_sod_kor_cze	NA	NA	NA
436	ses_bat_cic_alb_afr_grk_jav_tur_mnd_yor_xho_slo_amr_uzb_anl_fin_pol_ind_ita_krd_bem_bul_wly_vie_swt_swa_hun_por_swe_fbf_gam_zul_fre_igb_bos_mao_tha_azi_tag_mly_prs_kor_sod_akn_aze_cze_rom_svk_heb_tig_ukr_mlt_nor_bsq_aeg_ger_mcd_sun_tml_est_tsw_guj_glc_lit_geo_ben_scr_amh_mol_lat_hin_dyu_cnt_hau_owc_urd_ven_arw_chh_sid_jpn_ctl_spa_bam_knd_lda_pan_dgb_qcu_tsn_rus_eng_moo_ewe_dut	0.3087321259861	0.799484803953589	0.426046633776875
437	pan_bsq_tur_jpn_tsn_ind_nor_hin_grk_kor_spa_sun_sod_mly_wly_dut_ita_aze_fre_heb_lit_tha_dgb_mao_igb_amr_arw_tsw_ukr_swe_bem_prs_azi_mlt_moo_tml_xho_cze_sid_ben_eng_swt_svk_ewe_uzb_ven_anl_cic_cnt_slo_mol_aeg_rom_swa_jav_gam_ctl_chh_mcd_fin_bos_alb_afr_yor_vie_krd_est_guj_qcu_hau_bul_mnd_glc_zul_bat_lat_ger_lda_tag_rus_urd_akn_geo_bam_ses_scr_pol_hun_por_tig_dyu_amh_fbf_knd_owc	-0.431976988553021	-1.12526209748897	0.263373674613012
438	pan_wly_tsw_grk_hin_azi_qcu_dyu_lda_sod_lat_owc_moo_ctl_cnt_alb_ven_prs_yor_bam_rus_bsq_ewe_bul_uzb_arw_mlt_knd_ben_tha_swt_dgb_dut_glc_jpn_tsn_anl_bat_sid_heb_hun_nor_gam_mol_tig_urd_afr_fre_igb_cic_sun_tur_scr_mcd_tml_mnd_eng_por_lit_geo_amh_svk_swe_cze_guj_ita_aze_mao_swa_bos_est_jav_bem_tag_ukr_fin_amr_akn_krd_fbf_zul_kor_ger_ind_ses_hau_vie_chh_aeg_spa_pol_xho_mly_rom_slo	0.0240755818005604	0.0661550764416852	0.947396370197569
439	mcd_hau_dyu_tha_sod_mol_ind_swe_lat_urd_knd_krd_qcu_fin_bsq_geo_mly_tsw_tml_sun_swt_svk_arw_ita_hun_tur_jpn_grk_rom_bul_rus_nor_mao_bem_guj_ewe_bam_glc_bat_spa_zul_moo_anl_cnt_wly_igb_gam_lit_alb_kor_tag_pan_cic_afr_aze_uzb_ukr_prs_lda_tig_mlt_xho_fre_por_yor_jav_dut_tsn_fbf_slo_owc_swa_ctl_eng_pol_sid_ben_mnd_hin_bos_cze_akn_chh_ven_aeg_amh_ses_est_amr_heb_scr_azi_ger_vie_dgb	-0.288293889400271	-0.732737345455145	0.465561462195182
440	moo_guj_ita_mol_tha_tag_alb_xho_mnd_bem_tsw_tml_sod_qcu_scr_eng_ctl_azi_swe_mlt_lit_rus_akn_rom_pan_fbf_swt_tsn_bam_gam_ben_bul_jpn_hau_est_aze_cic_swa_dut_sun_cnt_tur_zul_ewe_urd_dgb_arw_sid_tig_mly_chh_hun_igb_dyu_amr_spa_cze_ven_lda_fin_yor_owc_fre_amh_jav_geo_bos_hin_anl_svk_pol_knd_ger_bat_nor_vie_prs_kor_glc_afr_por_grk_mcd_slo_wly_krd_ukr_ses_lat_aeg_mao_bsq_uzb_ind_heb	0.286498938915991	0.708690141648207	0.480289478272015
441	jpn_amr_hau_tig_dyu_dgb_krd_mly_chh_rus_swt_tsn_spa_bam_alb_fre_sun_moo_ven_por_aeg_ctl_cic_amh_hin_tag_mao_dut_pol_tml_akn_tur_lda_ukr_heb_pan_ger_kor_aze_knd_swa_mol_slo_urd_eng_sid_xho_azi_glc_cnt_swe_geo_ita_afr_anl_jav_fin_fbf_est_uzb_ind_arw_cze_yor_scr_wly_ses_hun_bat_ben_gam_rom_bsq_mlt_tha_bul_owc_lit_lat_vie_nor_svk_mnd_qcu_tsw_zul_prs_igb_grk_bem_mcd_sod_bos_guj_ewe	-0.512525171388897	-1.32514046399109	0.188371063117642
442	sod_ses_zul_anl_tha_heb_ben_rom_lat_amr_cic_pol_fbf_cze_geo_guj_nor_dyu_est_mol_bem_wly_lit_swt_mao_afr_svk_alb_qcu_ger_ewe_swe_grk_vie_glc_fin_dut_tsn_tig_yor_aze_tml_dgb_sid_knd_krd_arw_prs_bos_ita_urd_por_bul_amh_lda_moo_bsq_mnd_swa_ind_bam_scr_azi_ukr_tur_igb_ven_gam_chh_akn_jav_kor_pan_bat_owc_hin_fre_slo_eng_tsw_mcd_uzb_mlt_xho_tag_spa_hun_mly_cnt_rus_jpn_sun_aeg_ctl_hau	-0.44338929595588	-1.06333873515347	0.290381630173138
443	uzb_xho_bos_bul_moo_jav_ukr_sid_dut_svk_anl_amh_aze_dyu_cze_tsw_mlt_igb_lit_swa_tur_glc_mcd_est_krd_jpn_geo_tha_rus_knd_urd_grk_mao_lat_ben_guj_fin_gam_afr_por_wly_bat_tsn_tig_swt_hun_vie_mol_lda_qcu_slo_prs_bam_fre_mnd_bem_arw_tag_mly_nor_spa_amr_tml_ita_owc_eng_fbf_yor_scr_chh_sun_ewe_cnt_alb_heb_aeg_cic_pan_ses_ven_swe_dgb_pol_kor_zul_sod_bsq_azi_ger_ctl_hau_hin_rom_akn_ind	0.0253900902044801	0.0647985777950502	0.948473457761404
444	lda_xho_ses_tur_alb_jav_arw_fbf_bul_chh_mnd_ukr_ind_owc_hau_gam_amr_pan_fin_vie_por_mao_swe_sod_qcu_lit_ctl_aze_swt_nor_sid_amh_rom_tag_ben_glc_eng_ewe_mlt_guj_mol_tha_pol_swa_hin_afr_akn_slo_igb_prs_tml_spa_heb_mcd_lat_moo_zul_uzb_mly_krd_bos_bem_dyu_cic_rus_cze_dgb_tsw_svk_sun_kor_jpn_tig_wly_fre_ita_est_yor_ger_hun_scr_dut_grk_bsq_knd_tsn_azi_anl_bam_aeg_urd_geo_cnt_bat_ven	0.36357847073366	0.926042169801172	0.356820939850067
445	slo_bul_pol_igb_ven_afr_kor_qcu_ukr_moo_yor_sun_svk_sid_azi_lda_rom_jav_akn_nor_bat_xho_glc_ctl_mlt_aze_spa_tsn_sod_lit_pan_tsw_swe_por_rus_lat_tig_tha_zul_mol_alb_gam_chh_ita_dyu_est_amr_tur_cic_swt_urd_eng_cze_anl_fbf_grk_fre_aeg_knd_mao_cnt_mly_krd_mnd_arw_mcd_ger_hau_wly_hin_amh_bam_fin_scr_ind_uzb_hun_vie_swa_tag_bsq_guj_ewe_bos_dut_ses_jpn_prs_tml_ben_heb_dgb_owc_bem_geo	-0.830509975216595	-2.07042541774412	0.0411842510784849
446	tag_swt_swa_wly_bem_tha_cze_prs_ses_mol_ctl_dgb_uzb_mnd_ven_fbf_cic_ewe_spa_igb_amh_jav_owc_moo_alb_lda_lit_cnt_scr_por_ind_afr_svk_est_mlt_sod_mao_eng_lat_guj_sun_fre_ger_yor_aze_krd_sid_ben_dut_hun_anl_hau_tsw_mly_dyu_ita_tur_xho_slo_pan_bul_amr_geo_chh_ukr_nor_tsn_mcd_kor_urd_fin_tml_swe_jpn_pol_heb_bat_bos_gam_vie_tig_zul_akn_knd_azi_rom_rus_hin_aeg_grk_glc_bsq_qcu_bam_arw	0.288282464982619	0.749511810381616	0.455440549774745
447	vie_lit_tsw_mol_ses_slo_zul_dgb_sid_ukr_grk_aze_swe_yor_dut_urd_ger_krd_ven_aeg_ctl_bul_tag_cze_mlt_bat_qcu_cnt_mcd_glc_alb_prs_bam_tsn_chh_uzb_pan_mao_knd_rom_eng_heb_moo_tig_mnd_fbf_rus_ewe_ind_guj_est_jpn_mly_lat_azi_tur_por_amr_owc_igb_fin_amh_anl_fre_geo_spa_wly_jav_tml_hin_pol_sun_hun_bos_gam_swt_lda_ben_cic_arw_tha_swa_ita_bem_svk_akn_dyu_hau_sod_kor_nor_scr_afr_xho_bsq	0.60050659490835	1.50671031790775	0.135274251482425
448	mly_ukr_akn_uzb_bat_mnd_spa_ses_yor_fbf_jpn_tur_rom_lda_fre_alb_anl_glc_cic_fin_vie_bul_gam_aeg_urd_swt_geo_hin_bos_swe_wly_krd_tag_mol_prs_bem_zul_pol_ita_amh_bam_igb_dgb_tig_grk_azi_kor_por_sun_cnt_mao_afr_ind_sod_chh_lit_guj_ben_tml_dut_svk_heb_qcu_mcd_bsq_lat_cze_hun_hau_moo_xho_scr_ewe_tsw_ger_pan_tha_amr_knd_owc_est_nor_tsn_arw_dyu_jav_ctl_rus_sid_aze_mlt_swa_slo_eng_ven	0.769480690314252	1.80117106562133	0.0749168736581894
449	igb_cic_chh_spa_svk_aze_bos_sid_tsn_urd_dyu_afr_swe_grk_wly_tur_rom_mol_ben_bem_lit_moo_vie_prs_mly_jpn_tml_nor_mcd_swt_anl_fin_dut_jav_ukr_dgb_amh_glc_yor_bul_ita_owc_ind_por_eng_ses_est_akn_heb_qcu_alb_fbf_krd_tig_amr_uzb_rus_mlt_cze_sod_lat_ctl_hun_sun_azi_xho_bam_fre_mnd_knd_slo_bsq_zul_swa_guj_geo_bat_ewe_mao_kor_pan_ven_ger_cnt_arw_hau_pol_tag_aeg_tsw_hin_gam_scr_tha_lda	0.101404085251326	0.232658365811235	0.816537959688044
450	ger_tig_bsq_dut_pol_dgb_amr_cze_zul_tag_fin_svk_nor_rom_ctl_guj_mly_mlt_mol_bat_uzb_ben_urd_tsw_igb_sod_sid_moo_scr_mao_swt_knd_jpn_bos_slo_geo_eng_azi_tha_heb_cnt_hau_ewe_qcu_fre_grk_lda_kor_alb_yor_dyu_jav_rus_swe_hun_bem_chh_ind_bam_fbf_ita_aeg_ukr_xho_krd_gam_tml_lat_pan_ses_akn_lit_sun_mcd_spa_amh_swa_prs_glc_tur_aze_hin_anl_cic_est_owc_wly_mnd_bul_ven_por_arw_vie_tsn_afr	-0.561717990857384	-1.34847530007797	0.180780405655728
451	fin_pan_bem_azi_igb_cze_zul_lit_mol_kor_geo_est_swa_swt_svk_rus_knd_tha_alb_glc_pol_amh_uzb_prs_moo_wly_mnd_aeg_sid_tml_ita_tag_mly_bat_bos_tur_sun_aze_hun_slo_rom_chh_lat_por_ind_gam_afr_urd_yor_sod_cic_hin_vie_mcd_akn_mlt_xho_ben_guj_ukr_tsn_eng_arw_grk_mao_owc_jpn_swe_heb_tsw_anl_bul_jav_lda_scr_hau_krd_bsq_dut_tig_ctl_spa_fre_ven_dgb_bam_ses_amr_nor_ger_dyu_fbf_ewe_qcu_cnt	-0.274509676999132	-0.694502259855269	0.489098668652192
452	anl_hin_tag_mly_fin_xho_mao_hau_amr_bul_tsn_ven_mnd_glc_spa_swt_cnt_dyu_tha_swe_aeg_owc_ukr_uzb_rom_dut_guj_jpn_sod_pol_moo_dgb_fre_mcd_tur_por_wly_cic_lat_bsq_mol_jav_tsw_azi_tml_afr_scr_kor_bat_vie_bos_est_geo_bem_ben_slo_yor_mlt_svk_fbf_tig_grk_ses_sun_ind_prs_urd_krd_amh_ger_aze_igb_heb_alb_bam_chh_cze_ewe_ita_hun_rus_ctl_lda_knd_qcu_sid_lit_eng_pan_akn_zul_nor_swa_gam_arw	0.105784796699717	0.250142491536346	0.803028898764082
453	aze_grk_ger_bsq_arw_mol_nor_alb_mly_tsw_glc_bem_amh_tig_est_wly_lda_spa_uzb_ukr_swt_yor_akn_amr_fin_krd_ind_rus_urd_por_ses_sun_hin_ita_kor_mlt_tml_sid_hau_jpn_chh_geo_vie_mao_jav_pan_fre_afr_slo_lit_aeg_swe_swa_bul_azi_guj_anl_cnt_lat_dgb_svk_moo_prs_scr_owc_eng_rom_tag_zul_bat_heb_mcd_dyu_tur_bam_mnd_igb_ven_xho_cic_tha_sod_pol_gam_ctl_knd_bos_dut_cze_hun_tsn_qcu_ben_fbf_ewe	-0.0549322739779464	-0.133710333223321	0.89392055317179
454	jpn_bat_tur_bsq_fre_scr_kor_gam_nor_dyu_guj_swe_ewe_knd_ven_krd_prs_qcu_alb_tha_aeg_bos_mol_xho_moo_dgb_dut_hin_jav_por_glc_urd_swt_sid_ben_mlt_ukr_tig_igb_pan_owc_hun_eng_akn_ita_lat_grk_arw_cze_mly_pol_bam_mcd_cnt_azi_slo_sun_hau_fbf_est_spa_zul_heb_mao_fin_afr_tag_lit_geo_sod_chh_mnd_yor_bul_swa_ctl_tsw_rus_lda_rom_ses_svk_anl_amh_uzb_vie_ger_amr_ind_tml_cic_aze_tsn_wly_bem	-0.29333359383372	-0.66742869428266	0.50615112901842
455	heb_fin_lit_sun_anl_yor_afr_ewe_tur_tml_gam_uzb_bos_swt_dyu_cze_amr_tig_zul_aze_grk_kor_lat_prs_hau_sod_fbf_cnt_bam_ven_tag_urd_jpn_moo_slo_svk_arw_dgb_geo_rom_eng_pol_amh_lda_alb_guj_azi_knd_igb_owc_fre_mlt_tha_swa_rus_tsw_mnd_bsq_mol_jav_bem_ctl_nor_chh_mcd_swe_mly_est_ben_wly_glc_bat_pan_sid_ind_dut_cic_vie_akn_bul_hun_scr_qcu_ita_tsn_por_ukr_krd_spa_hin_mao_ger_xho_aeg_ses	-0.25588259446406	-0.598325769296619	0.551077018160167
456	est_lit_owc_jpn_ven_krd_jav_hin_mly_nor_xho_gam_pol_kor_ita_chh_por_igb_tsn_swt_akn_mlt_sod_ben_anl_eng_hau_bam_pan_glc_bsq_afr_fbf_slo_cic_tha_scr_bem_dyu_mnd_heb_tsw_bul_rus_grk_swe_knd_cnt_bos_svk_spa_yor_aeg_ses_wly_azi_qcu_moo_ger_aze_tml_vie_geo_ukr_alb_prs_sid_amr_tig_ind_uzb_dut_fre_amh_urd_zul_sun_hun_guj_swa_rom_mcd_arw_bat_tur_tag_mao_mol_ctl_dgb_cze_lat_ewe_lda_fin	0.378511190273772	0.897121878759595	0.371970406747113
457	ewe_ger_bem_mcd_qcu_est_geo_jpn_lda_wly_bsq_aze_prs_ven_svk_bos_tag_swe_zul_dyu_owc_bam_mly_bul_fin_scr_cnt_rom_heb_fre_ukr_tsn_nor_mnd_swa_por_tml_aeg_chh_anl_igb_ben_xho_arw_azi_dut_ita_tha_tig_hau_guj_gam_hin_alb_tur_jav_lit_dgb_slo_fbf_yor_glc_uzb_mlt_cze_tsw_swt_vie_hun_rus_ses_spa_cic_kor_ctl_pol_urd_grk_amr_krd_akn_ind_eng_pan_moo_mol_lat_bat_amh_sod_sid_mao_sun_knd_afr	0.0518417784047083	0.13300714883816	0.894475100753863
458	dyu_mao_ses_geo_ita_bos_guj_swa_bam_mlt_heb_aeg_afr_swt_cnt_sun_est_amh_slo_ven_fin_vie_hau_tsw_tag_wly_swe_hin_tsn_gam_arw_pan_hun_lda_mcd_ukr_cic_spa_bat_yor_anl_zul_sid_owc_ben_tml_lit_nor_glc_chh_ctl_ind_krd_tur_fbf_akn_aze_fre_por_grk_rus_amr_dgb_alb_azi_bem_eng_mol_dut_prs_knd_ewe_svk_lat_jpn_xho_pol_tig_mnd_scr_rom_mly_moo_bsq_ger_cze_tha_sod_igb_bul_uzb_urd_kor_qcu_jav	-0.00328950380461082	-0.00895446341882341	0.992874647962266
459	sun_pol_svk_igb_fre_alb_ben_dgb_spa_ukr_knd_cic_afr_rom_fbf_tag_pan_tur_krd_ctl_hun_amh_rus_ses_ita_tml_nor_ewe_mlt_owc_cze_arw_eng_ger_swt_ind_mcd_scr_bos_bat_vie_sod_yor_bsq_lda_anl_qcu_aze_heb_prs_hau_por_kor_mao_aeg_dyu_zul_swa_grk_moo_bam_ven_swe_urd_sid_geo_mol_akn_gam_wly_cnt_mnd_hin_chh_jav_est_dut_guj_slo_tig_tsn_tha_amr_jpn_glc_lat_uzb_bem_azi_bul_mly_fin_lit_tsw_xho	-0.691577196760164	-1.58098861536123	0.117275849939954
460	ven_ukr_urd_vie_sid_chh_hau_jpn_cze_akn_glc_mlt_owc_mcd_swe_mnd_anl_ita_hin_guj_tsn_dgb_aze_scr_hun_mol_prs_cnt_knd_uzb_dyu_jav_fin_xho_fre_bam_arw_eng_ctl_amr_mao_tur_tsw_grk_alb_cic_geo_qcu_pan_lat_dut_bos_spa_sod_lda_svk_tml_swa_ewe_moo_kor_bem_tha_bat_rom_bul_zul_fbf_azi_aeg_pol_afr_amh_bsq_est_mly_lit_por_gam_sun_igb_ses_ben_swt_krd_nor_yor_ger_tig_tag_heb_rus_ind_wly_slo	-0.438404320147558	-1.04659161650453	0.298000498785316
461	hun_ven_hau_cze_tsw_nor_azi_krd_por_uzb_ita_mol_ctl_scr_swt_ben_akn_tml_pol_cnt_mcd_amr_mnd_yor_prs_ger_afr_amh_knd_gam_xho_bam_lat_bul_glc_alb_vie_heb_svk_swe_tha_mao_lit_lda_swa_rus_owc_fre_sod_ukr_tur_moo_jav_mlt_guj_mly_zul_eng_kor_bos_aeg_urd_fbf_tag_sid_qcu_jpn_ses_cic_pan_tsn_chh_geo_igb_arw_hin_slo_bem_tig_bat_spa_anl_rom_dyu_dut_sun_fin_wly_bsq_est_aze_ewe_dgb_ind_grk	0.380474805216592	0.92412786045181	0.357811349190547
462	xho_jpn_wly_cnt_bul_mol_afr_akn_swt_nor_mly_ger_bat_tur_dyu_vie_swe_sid_dgb_prs_tag_fbf_igb_qcu_mnd_alb_tha_pol_uzb_ses_bos_amr_tsw_pan_moo_sun_geo_mlt_ven_zul_mcd_lit_tml_azi_anl_tsn_owc_lda_jav_krd_ewe_rus_hin_svk_por_grk_ben_glc_urd_hau_ctl_spa_tig_arw_rom_kor_fre_bam_amh_cic_ita_est_heb_chh_aeg_ukr_sod_fin_gam_hun_bem_ind_eng_aze_knd_swa_scr_dut_cze_slo_lat_bsq_mao_guj_yor	1.05549619336856	2.56541022038057	0.0119047945858258
463	cic_kor_dgb_urd_bul_lat_heb_svk_mol_eng_bem_tsw_mcd_swa_guj_tml_slo_aeg_bat_nor_fbf_swe_alb_jav_swt_uzb_rom_igb_prs_lda_tur_krd_tig_moo_sod_anl_tha_amr_amh_scr_chh_bam_bos_mao_sun_afr_est_ven_azi_vie_por_lit_dyu_rus_ita_pol_ben_knd_bsq_mnd_mlt_qcu_grk_akn_xho_aze_zul_ewe_cze_pan_hin_owc_tag_sid_spa_gam_wly_glc_ukr_mly_ctl_ses_arw_dut_tsn_yor_hun_fin_ind_hau_cnt_fre_geo_jpn_ger	-0.511923692330208	-1.32226162033692	0.189323849496235
464	ukr_amr_qcu_owc_rom_rus_grk_yor_aeg_lat_zul_ewe_cze_moo_guj_chh_glc_arw_jav_ind_ger_wly_geo_nor_bem_amh_mcd_slo_azi_pan_tha_est_bos_hau_akn_swe_fbf_heb_kor_fin_sid_fre_prs_tsn_spa_anl_krd_ita_ven_sod_ctl_alb_swa_mol_vie_bul_mlt_bam_scr_eng_knd_dgb_dyu_swt_bat_tur_svk_cnt_tsw_tig_cic_hin_mly_bsq_dut_afr_ben_urd_tag_aze_gam_por_ses_pol_xho_sun_jpn_mao_tml_lda_mnd_hun_uzb_lit_igb	0.361730250321745	0.814430142363547	0.417479163572636
465	azi_aeg_zul_vie_krd_dgb_grk_sid_rom_ewe_hin_cze_swa_tig_tha_ita_mlt_anl_fbf_dyu_ses_lit_fin_owc_pol_bsq_ukr_mol_chh_lat_uzb_bos_arw_yor_hau_afr_dut_scr_prs_svk_ger_sun_jpn_gam_mao_por_bem_guj_ven_amr_slo_rus_mnd_tsn_est_mcd_glc_fre_igb_knd_bam_nor_kor_moo_tag_sod_ben_eng_tur_heb_amh_cnt_swt_ctl_geo_hun_qcu_swe_jav_pan_mly_tsw_alb_cic_lda_urd_wly_xho_akn_aze_bat_bul_spa_ind_tml	-0.272081543801196	-0.607130974508528	0.545243470595226
466	pol_tsn_tml_chh_arw_scr_fbf_mao_prs_aze_zul_jpn_rom_lit_krd_mol_hau_cze_guj_tag_anl_akn_afr_rus_bos_tur_sod_fre_svk_knd_kor_est_bul_ita_dgb_mcd_jav_ind_dyu_ukr_ben_amh_dut_tha_sid_swt_nor_cnt_wly_bat_tsw_lat_grk_mlt_owc_heb_slo_aeg_tig_eng_hun_igb_yor_fin_azi_bem_mly_xho_moo_swe_mnd_por_ewe_hin_ctl_ses_lda_vie_gam_spa_urd_pan_cic_bam_sun_uzb_ven_ger_bsq_qcu_swa_alb_geo_glc_amr	0.0267602067137884	0.063978908397491	0.949124338472497
467	afr_knd_sun_moo_yor_jav_owc_xho_mcd_ger_hau_lat_urd_fre_sod_ven_swt_eng_ctl_bos_svk_wly_geo_azi_gam_ita_scr_uzb_bat_pan_lit_amh_glc_grk_zul_mnd_slo_jpn_anl_nor_tsw_mlt_sid_mao_bsq_arw_spa_pol_amr_fbf_rus_ukr_rom_ben_prs_dut_cze_tur_chh_krd_bul_alb_guj_ind_est_akn_hun_ses_kor_mol_bem_vie_dyu_tml_hin_tig_heb_tha_ewe_swe_fin_cic_lda_swa_tsn_bam_aze_qcu_igb_cnt_aeg_mly_tag_dgb_por	0.670735510279623	1.55971190311329	0.122224623123096
468	bul_moo_ukr_mly_grk_ctl_aze_uzb_scr_sid_fin_svk_ben_swe_anl_geo_hin_mol_fbf_tur_zul_eng_ewe_alb_heb_gam_por_bos_swt_urd_tsn_bsq_sod_slo_dyu_cze_ita_tha_mnd_bem_pan_tag_jav_chh_hau_lat_guj_fre_qcu_cnt_knd_lda_cic_kor_mlt_ven_jpn_yor_rom_mcd_wly_rus_akn_hun_xho_tig_glc_dgb_owc_afr_bat_lit_igb_pol_bam_spa_amr_amh_ind_tml_nor_prs_tsw_sun_azi_aeg_arw_dut_ses_mao_krd_swa_est_vie_ger	-0.0552263153906891	-0.128258613888962	0.898221264451422
469	swe_rom_swa_mcd_lit_chh_jpn_cnt_geo_ewe_ses_aze_fre_ben_tig_por_prs_heb_svk_hau_lat_scr_bat_zul_guj_jav_ukr_bul_vie_sun_dgb_mlt_afr_gam_ven_lda_xho_owc_uzb_anl_amh_ctl_knd_urd_spa_tsn_sid_dut_bem_tsw_slo_pan_est_tur_mly_rus_sod_azi_moo_grk_tag_akn_yor_alb_fbf_bsq_ger_mol_cze_krd_glc_hin_dyu_pol_hun_ita_arw_mnd_qcu_bos_amr_nor_swt_bam_eng_wly_aeg_igb_cic_mao_fin_ind_tml_tha_kor	0.40388742035209	0.931632603273184	0.353938666544156
470	tig_sun_pol_mlt_owc_slo_scr_jav_grk_amr_afr_hin_fbf_tsn_igb_chh_bam_azi_ven_geo_lda_cze_alb_hun_wly_yor_aeg_bos_cnt_ses_guj_rom_uzb_lat_qcu_vie_amh_ind_tag_hau_ukr_mol_kor_gam_por_anl_fre_krd_bem_bul_heb_swt_ctl_bat_knd_moo_mao_bsq_mcd_pan_aze_dgb_dut_rus_sid_akn_cic_swe_urd_dyu_swa_fin_ben_ita_tml_spa_xho_sod_tha_mnd_glc_tsw_lit_svk_eng_jpn_nor_est_arw_ewe_zul_prs_tur_mly_ger	0.544121389333256	1.28311830838877	0.202638996832559
471	svk_mcd_swa_heb_moo_jpn_mlt_afr_mly_zul_ewe_tur_ind_pan_arw_bem_bsq_geo_akn_qcu_tag_azi_aze_ctl_mao_glc_por_yor_dgb_grk_alb_urd_tsw_ben_guj_ses_dyu_anl_krd_chh_jav_gam_bat_dut_ger_lda_rom_mnd_cic_vie_bul_hin_nor_fre_wly_swe_scr_aeg_fbf_hun_swt_tml_bam_ita_ven_mol_tig_tha_prs_eng_amh_tsn_est_lat_amr_knd_lit_spa_slo_hau_ukr_owc_uzb_sun_igb_rus_kor_sod_cze_xho_pol_fin_bos_sid_cnt	-0.832342492936936	-1.90872398099521	0.0593814351540968
472	bem_fre_jpn_spa_amr_tig_urd_dgb_swt_vie_krd_swe_tsn_chh_dut_moo_rom_svk_amh_knd_mcd_por_cic_fbf_ses_tag_ita_scr_nor_aeg_igb_ven_ewe_grk_bos_azi_fin_xho_lit_cze_bsq_bam_qcu_sid_ben_dyu_gam_cnt_jav_wly_est_ger_bat_yor_pol_swa_mlt_ukr_alb_lda_bul_mly_lat_uzb_hun_tur_akn_pan_heb_ctl_hin_eng_sod_tha_rus_slo_kor_glc_prs_geo_sun_owc_anl_ind_afr_arw_mol_aze_tsw_mnd_mao_guj_tml_zul_hau	-0.0179563630763818	-0.0468478254388658	0.962734966139842
473	amr_ben_ven_afr_ukr_ger_lda_dyu_sun_geo_gam_bem_hin_rom_mol_spa_amh_prs_fre_bul_pol_grk_por_ind_jpn_uzb_hun_tig_vie_cnt_bam_lit_eng_qcu_cic_sod_jav_tag_rus_mly_tml_lat_owc_ses_azi_swt_krd_ita_hau_akn_bat_heb_tsw_zul_urd_mcd_dgb_yor_scr_kor_tur_xho_igb_arw_chh_mao_pan_knd_anl_cze_guj_slo_wly_bos_ctl_fin_dut_bsq_tha_svk_aeg_ewe_alb_mnd_aze_swa_nor_swe_est_glc_moo_sid_tsn_mlt_fbf	-0.190221664267831	-0.489263033828385	0.625807457140679
474	mcd_hin_slo_bul_mao_knd_lit_geo_dyu_hun_arw_tag_svk_mnd_prs_fbf_eng_wly_mol_afr_dut_fin_ven_sid_nor_anl_swt_bat_cic_bam_cze_est_aze_xho_tha_kor_por_ctl_azi_amr_ger_tsn_pol_tml_uzb_owc_dgb_sod_spa_rus_mly_scr_cnt_urd_mlt_zul_akn_ses_bos_krd_ind_ben_hau_gam_vie_lat_lda_swe_aeg_jav_pan_tur_ewe_yor_alb_ita_glc_sun_bem_guj_jpn_heb_moo_rom_tsw_bsq_ukr_igb_qcu_tig_swa_grk_chh_fre_amh	-0.602776281586265	-1.38897894966007	0.168156351133758
475	wly_rus_sid_bem_spa_sun_xho_bos_est_mol_glc_aeg_lit_chh_swe_ind_amh_pol_svk_fbf_hun_azi_scr_amr_dyu_vie_ben_tig_cic_lat_ger_tsw_dgb_sod_ukr_pan_tag_fin_akn_krd_arw_rom_bul_tha_afr_jav_igb_hau_urd_mnd_yor_knd_fre_zul_mly_uzb_por_hin_bsq_geo_cze_jpn_ctl_alb_slo_ita_gam_cnt_grk_tur_mlt_mao_tml_swa_anl_mcd_bat_heb_kor_owc_bam_nor_dut_moo_ses_eng_ven_aze_swt_qcu_tsn_ewe_prs_lda_guj	0.316887755467007	0.740759517843443	0.460705493412477
476	mly_cic_fbf_pan_ita_fin_amr_jav_ind_bul_tig_prs_ukr_spa_chh_arw_hau_cze_ewe_ven_tsw_afr_heb_grk_zul_yor_anl_mol_ben_uzb_rom_rus_mao_guj_krd_lda_swe_vie_scr_por_aze_amh_bos_mnd_owc_tml_lat_tur_azi_xho_swt_tag_qcu_geo_tsn_alb_wly_pol_lit_bat_sod_hun_mcd_dut_kor_aeg_glc_cnt_moo_est_hin_tha_swa_svk_jpn_igb_gam_eng_ses_akn_dgb_bem_sun_nor_knd_urd_dyu_bam_ger_slo_bsq_mlt_sid_fre_ctl	-0.321437047696643	-0.883235141748176	0.379386708456075
477	bat_ger_bsq_swe_bam_fre_ven_tag_heb_rus_pol_fbf_anl_pan_bos_amr_mlt_mly_dgb_spa_nor_lit_grk_mcd_por_cic_akn_ctl_arw_xho_swt_cnt_krd_afr_owc_ses_jpn_zul_tur_mol_qcu_gam_swa_aze_vie_tig_guj_hun_igb_jav_ind_bul_sod_mnd_cze_fin_ukr_tml_wly_bem_ben_yor_sun_knd_ita_mao_tha_alb_kor_dut_aeg_lda_glc_hin_amh_tsn_dyu_moo_lat_svk_prs_urd_scr_geo_sid_chh_tsw_est_azi_uzb_slo_eng_ewe_rom_hau	-0.207833909811649	-0.548846659370737	0.584425996209515
478	tsn_eng_chh_ger_mol_amh_jav_xho_spa_moo_jpn_ukr_gam_pol_afr_slo_grk_bos_mcd_vie_bem_alb_akn_bul_tag_nor_ewe_bsq_azi_guj_swt_sid_pan_mly_tsw_owc_bam_scr_igb_ita_cze_fin_bat_hun_geo_anl_knd_ind_aeg_dut_swe_prs_dyu_hin_rus_lat_amr_ses_por_sun_ctl_krd_rom_hau_heb_uzb_zul_sod_lda_dgb_fbf_mnd_ven_glc_ben_tig_urd_aze_fre_wly_kor_yor_est_cic_svk_tur_cnt_mlt_tml_qcu_swa_tha_arw_mao_lit	0.319474430512456	0.842266308067241	0.401799719353977
479	ben_fbf_zul_dgb_rus_ita_lda_tur_ses_dyu_mly_swe_hau_owc_moo_pan_tig_uzb_cic_rom_heb_mao_bos_akn_ukr_geo_vie_aze_mcd_mol_krd_tag_lit_bem_knd_tml_lat_chh_prs_bam_guj_xho_pol_kor_qcu_sod_bat_mnd_fre_scr_slo_anl_tsw_nor_sid_grk_spa_est_wly_bsq_ven_aeg_hin_amh_yor_bul_urd_dut_afr_igb_ind_mlt_por_hun_amr_cnt_ctl_fin_gam_glc_ewe_cze_azi_ger_sun_swa_jpn_arw_tha_tsn_svk_jav_eng_alb_swt	0.240799136699061	0.55417766158145	0.580787422897557
480	akn_aze_tig_ses_slo_prs_anl_qcu_uzb_ukr_glc_lit_grk_geo_krd_hun_tsn_mao_est_ctl_mly_fbf_nor_scr_bul_alb_mnd_gam_ger_ita_tml_sid_knd_hau_tag_aeg_spa_mlt_rom_swa_cnt_kor_fre_owc_swe_azi_yor_lda_xho_dut_pol_wly_dgb_lat_cze_mcd_zul_heb_ven_igb_chh_dyu_cic_bam_fin_ben_swt_svk_por_bem_tur_jpn_ind_tha_amr_sun_guj_arw_ewe_sod_moo_urd_mol_eng_amh_jav_bsq_hin_bat_rus_afr_vie_tsw_pan_bos	0.255156060338049	0.606539181269776	0.545634561912299
481	lit_rom_mcd_dyu_mnd_tag_ben_sod_eng_chh_tha_akn_fin_krd_vie_yor_mol_pan_bam_geo_ita_lat_tml_igb_xho_ger_ctl_guj_bos_afr_urd_bsq_cnt_sid_slo_mly_qcu_lda_est_jav_glc_tig_svk_swt_dgb_sun_ses_tsn_bem_hau_amh_owc_bat_mlt_ukr_dut_rus_cic_amr_kor_prs_uzb_aeg_fbf_ven_arw_scr_cze_nor_jpn_tur_wly_mao_swe_fre_swa_ind_knd_heb_zul_aze_alb_hun_ewe_grk_anl_azi_bul_tsw_pol_hin_gam_por_spa_moo	0.437019953120392	1.18039497539003	0.240853466098716
482	moo_vie_tig_lda_pan_grk_anl_owc_zul_fre_tag_svk_eng_prs_alb_cze_ewe_hau_bam_lit_kor_arw_qcu_azi_gam_mlt_fin_jpn_bos_tha_hin_urd_swt_tsn_rom_ger_geo_pol_sid_sun_mol_heb_dgb_cic_yor_ukr_scr_aze_mao_afr_ses_wly_chh_nor_bsq_dyu_ind_tml_jav_swe_tur_hun_spa_bem_ita_aeg_ben_mcd_akn_tsw_amr_lat_swa_mnd_bul_rus_dut_xho_fbf_slo_por_glc_guj_igb_knd_amh_ven_mly_bat_sod_ctl_cnt_krd_est_uzb	0.1948627002108	0.497548870356219	0.619976430095713
483	glc_azi_ger_swe_tur_tsn_mcd_akn_sid_jav_por_anl_vie_bul_gam_aeg_aze_scr_ben_owc_xho_qcu_svk_ita_geo_ukr_guj_cnt_dut_bat_krd_slo_mol_dyu_swt_fin_mlt_sod_bos_hau_tha_spa_tml_amh_est_cze_yor_lda_mao_lat_bsq_rom_amr_ctl_uzb_eng_knd_ven_hun_arw_afr_sun_mly_moo_mnd_grk_pol_kor_hin_jpn_tig_wly_fre_dgb_bem_fbf_cic_heb_tag_swa_nor_prs_lit_chh_pan_urd_rus_ses_bam_igb_alb_zul_tsw_ind_ewe	NA	NA	NA
484	lit_aze_bam_bul_tig_swe_rom_fin_mcd_sun_arw_yor_azi_amh_sid_tml_swa_akn_tha_swt_pol_hin_ind_grk_moo_ben_ctl_jpn_prs_ita_ger_svk_dut_dyu_afr_aeg_mlt_fre_gam_ses_xho_bos_mol_glc_nor_anl_dgb_fbf_cic_wly_owc_zul_heb_scr_bem_tsw_ukr_urd_spa_tsn_uzb_bat_jav_lat_geo_eng_pan_amr_cnt_mnd_kor_tur_qcu_est_rus_tag_igb_lda_ven_hau_slo_mao_hun_krd_chh_guj_cze_mly_bsq_sod_ewe_alb_por_knd_vie	-0.00421301991212176	-0.0102189506045407	0.991868488403311
485	ger_amh_chh_prs_akn_dyu_aeg_aze_mnd_scr_ukr_xho_jpn_grk_tha_mcd_owc_kor_sid_cic_bat_swa_nor_ind_tag_bem_glc_qcu_svk_mao_ben_lit_igb_tur_knd_uzb_alb_vie_cze_mly_lda_slo_amr_bsq_cnt_geo_fre_sod_pan_bam_ctl_tml_tig_heb_krd_zul_mlt_sun_fbf_gam_bos_urd_swt_tsn_afr_dut_bul_ses_ven_arw_lat_hun_eng_azi_tsw_pol_jav_ita_anl_wly_est_mol_hin_yor_por_guj_spa_moo_dgb_fin_rom_rus_swe_hau_ewe	-0.0909531396077682	-0.208579476199342	0.835232681985969
486	ewe_dgb_mcd_glc_aeg_cze_ind_ukr_wly_tha_qcu_geo_arw_bos_mnd_fre_mol_ben_swa_uzb_grk_amh_bat_tml_mao_heb_jav_moo_aze_jpn_gam_akn_krd_dyu_bul_ses_svk_afr_amr_scr_sod_rus_sid_hau_tag_swe_vie_knd_tsw_swt_igb_owc_kor_fin_lat_sun_mlt_guj_chh_slo_ita_est_cic_anl_bem_tig_dut_nor_hun_fbf_mly_ven_tsn_ctl_pol_eng_hin_xho_lit_lda_urd_pan_bam_por_prs_rom_ger_spa_alb_bsq_tur_azi_cnt_zul_yor	0.169577622119881	0.419500674602313	0.675817723618166
487	dut_geo_wly_ctl_tml_chh_guj_ses_tha_lat_aze_swt_rom_sid_knd_akn_gam_ewe_anl_moo_cze_urd_bat_cnt_hun_tsw_xho_qcu_uzb_sun_pol_tag_eng_ger_dyu_glc_sod_alb_bul_svk_amh_hau_ven_fin_est_mol_tsn_swe_mao_scr_tig_bem_ukr_mly_fbf_kor_afr_bos_rus_yor_ita_slo_mlt_lda_dgb_spa_mcd_swa_arw_fre_heb_azi_amr_por_bsq_ben_cic_zul_jav_jpn_owc_nor_grk_hin_tur_igb_vie_aeg_ind_lit_prs_krd_bam_pan_mnd	0.664170364332583	1.77815542364257	0.0786465601524215
488	cnt_azi_fbf_fin_prs_qcu_eng_tha_tml_sod_swa_scr_ben_rus_igb_nor_ukr_fre_ses_tsn_uzb_knd_ita_kor_rom_cze_ger_hun_anl_mnd_gam_hau_yor_pol_mlt_owc_jav_dgb_por_est_geo_tag_lat_akn_bat_moo_aeg_amh_bos_lit_grk_arw_chh_heb_svk_amr_mcd_sid_slo_lda_spa_urd_sun_swt_aze_vie_afr_glc_hin_bam_bul_jpn_dut_mol_pan_ewe_guj_tur_tig_xho_wly_bsq_mly_ctl_ven_cic_mao_krd_zul_tsw_alb_ind_dyu_swe_bem	0.413512139067944	0.984533920268414	0.327407527006096
489	jav_gam_alb_xho_ben_mly_tur_bsq_aze_est_krd_arw_por_hun_ita_anl_ctl_ewe_afr_ger_lat_glc_knd_pol_moo_dut_amh_jpn_ind_dgb_tig_cze_grk_kor_nor_fre_geo_prs_fbf_swe_tsw_chh_spa_mlt_bat_wly_tag_yor_slo_cnt_cic_sod_swt_zul_urd_tha_rom_eng_azi_heb_guj_hin_ven_tsn_pan_dyu_scr_bos_bam_aeg_amr_svk_bul_mol_hau_fin_akn_ses_mnd_qcu_lit_swa_tml_bem_mcd_ukr_uzb_owc_sun_rus_igb_sid_vie_lda_mao	-0.00570491169940799	-0.013879885519006	0.98895554181001
490	hau_geo_ewe_nor_ind_igb_ven_dyu_qcu_bem_mnd_lda_grk_pol_sid_urd_arw_tml_tsw_xho_ben_aze_dut_cnt_fbf_amr_jpn_akn_moo_tag_tig_ger_tur_bat_scr_bos_lat_tha_knd_alb_zul_bul_tsn_uzb_wly_chh_fre_fin_ctl_pan_heb_guj_sun_mcd_afr_spa_swe_vie_cze_kor_rom_krd_mlt_hin_est_yor_cic_por_slo_ukr_bsq_eng_swa_anl_prs_mao_jav_owc_bam_dgb_sod_swt_ita_hun_rus_ses_azi_mly_glc_gam_aeg_lit_mol_amh_svk	-1.12483749952866	-3.01611594428726	0.00330144775907432
491	cic_heb_swt_mcd_sid_mlt_guj_bem_ses_lit_dut_jav_tml_aze_ctl_rus_sod_tsw_dyu_bat_amh_amr_spa_ger_mao_tur_mly_prs_ukr_svk_grk_xho_azi_anl_urd_chh_jpn_lda_cze_tha_swa_ind_yor_bos_akn_por_est_pol_hin_tig_zul_ewe_wly_swe_qcu_pan_dgb_scr_fin_tsn_bsq_igb_eng_aeg_krd_knd_owc_rom_bam_fbf_arw_fre_mol_cnt_alb_uzb_ven_bul_slo_kor_ben_tag_afr_vie_gam_nor_ita_hun_sun_glc_geo_mnd_moo_hau_lat	-0.282605083406379	-0.749243567211077	0.455601398644523
492	tml_dgb_mol_knd_bul_chh_hau_ger_owc_eng_anl_mnd_moo_ewe_fbf_bsq_fre_ita_sod_tsn_tha_rus_ctl_qcu_bem_pol_amh_mly_arw_cnt_glc_lat_dyu_tag_swt_lit_cze_sun_nor_lda_ukr_ben_akn_krd_gam_aze_wly_azi_igb_por_mao_urd_swe_afr_zul_scr_ses_tur_bam_rom_slo_fin_alb_sid_jav_ind_tsw_pan_geo_prs_grk_svk_hin_kor_heb_swa_cic_vie_yor_est_mcd_mlt_amr_uzb_bos_jpn_bat_tig_spa_hun_guj_xho_ven_aeg_dut	-0.00967201463994826	-0.0278946885235064	0.977805916387173
493	swt_owc_arw_chh_lat_fre_svk_est_bos_lda_ind_qcu_swe_sod_dut_prs_zul_wly_spa_mol_tur_mcd_sun_mnd_cnt_yor_lit_ger_glc_ewe_mao_eng_mlt_xho_ben_nor_fin_pan_hau_cze_hin_tsw_rom_ven_igb_jav_knd_afr_dyu_por_geo_ctl_pol_sid_swa_amh_uzb_gam_bem_vie_tsn_alb_rus_bul_bat_fbf_akn_urd_guj_ita_grk_amr_slo_kor_heb_tml_azi_aeg_hun_jpn_aze_mly_cic_bsq_tha_bam_krd_anl_ses_dgb_scr_moo_tag_tig_ukr	0.0566083051765028	0.146674026989894	0.883706804542684
494	dut_mao_owc_aze_lit_ben_moo_scr_sid_knd_heb_jav_yor_swa_prs_hun_cze_afr_uzb_sun_nor_arw_krd_swe_chh_xho_aeg_akn_pol_rus_tml_ses_jpn_por_ven_tsn_dgb_amr_igb_ctl_spa_wly_urd_pan_alb_tsw_fin_zul_mnd_tur_bul_lda_fbf_dyu_sod_mlt_glc_eng_ita_bos_ewe_ukr_geo_qcu_tag_bem_est_fre_ind_svk_guj_gam_bam_azi_kor_amh_cic_slo_mcd_ger_hin_tha_mly_grk_rom_mol_swt_lat_tig_cnt_vie_hau_anl_bat_bsq	-0.543366769758479	-1.31473355190284	0.191832404660794
495	tur_ctl_ukr_tig_kor_pol_ses_ben_qcu_anl_tag_yor_cnt_pan_moo_hin_cic_tml_lda_xho_krd_rom_est_chh_arw_igb_dyu_mcd_glc_ita_tsw_ger_uzb_mly_sod_swt_slo_zul_owc_jav_bat_mol_amr_cze_bam_lit_gam_hau_tsn_akn_prs_geo_spa_amh_guj_bsq_grk_ven_bul_tha_afr_bos_fin_sid_dut_por_svk_wly_jpn_ind_scr_vie_swa_mao_fre_urd_eng_lat_rus_heb_sun_alb_aze_nor_mnd_dgb_aeg_bem_azi_knd_mlt_swe_hun_fbf_ewe	NA	NA	NA
496	cnt_aze_akn_kor_owc_uzb_dut_heb_lat_lda_mlt_jav_krd_rom_aeg_xho_glc_sid_afr_bos_tml_ewe_mol_gam_por_vie_hau_prs_amr_svk_ger_sod_anl_yor_dgb_tsw_tur_mly_ctl_spa_scr_tha_qcu_tsn_ita_moo_guj_ben_eng_ses_swe_bam_knd_slo_tig_wly_alb_est_bul_zul_cze_pol_amh_sun_swa_mcd_bsq_tag_pan_hun_geo_igb_ukr_ven_cic_grk_mnd_hin_dyu_swt_fin_lit_arw_nor_azi_bem_jpn_ind_bat_fre_fbf_mao_chh_rus_urd	-0.61480259095653	-1.6004635699017	0.112887502271955
497	ewe_bem_est_mnd_hin_pan_aze_wly_swt_cic_moo_amh_jav_azi_tsn_pol_chh_tsw_mlt_lda_dgb_krd_ses_guj_arw_grk_lit_sid_bos_aeg_tha_qcu_ven_mcd_urd_xho_spa_glc_gam_swa_fin_scr_ben_mol_fbf_rus_bul_swe_hau_zul_amr_yor_tig_owc_tag_ger_bam_por_eng_anl_dyu_tml_geo_ukr_lat_sod_svk_igb_prs_kor_rom_tur_mly_cnt_knd_heb_slo_ita_akn_ctl_vie_hun_jpn_cze_bsq_ind_afr_sun_fre_mao_bat_alb_uzb_nor_dut	-0.316076341976336	-0.725184612272855	0.470159567370446
498	alb_rus_amr_fre_por_hau_chh_pol_sod_amh_wly_spa_urd_bsq_fin_rom_tha_est_sun_afr_eng_jav_slo_scr_tsw_mol_nor_bem_hun_lda_aeg_azi_heb_krd_bam_cnt_mcd_tml_swa_tur_bul_hin_anl_dut_mnd_moo_dyu_pan_knd_ewe_tsn_mly_arw_qcu_svk_dgb_ben_guj_lat_tig_ses_zul_glc_jpn_bat_yor_sid_vie_fbf_xho_owc_cic_bos_kor_cze_ctl_ukr_uzb_igb_gam_akn_prs_mlt_swe_mao_aze_ger_ven_tag_geo_ita_grk_swt_lit_ind	-0.0953616688055167	-0.244545648447853	0.807346991020723
499	fin_cze_alb_nor_ctl_akn_amh_aze_glc_vie_geo_tig_ben_ven_tsn_dyu_ukr_mnd_heb_hun_kor_svk_spa_azi_jav_hin_bul_rus_owc_tha_arw_moo_ses_bos_rom_knd_urd_fbf_chh_swt_fre_bat_ger_ind_swe_sod_bam_tsw_mlt_uzb_ewe_gam_jpn_qcu_slo_igb_guj_anl_dgb_lit_scr_hau_wly_dut_amr_pol_aeg_tml_pan_bem_tag_yor_tur_bsq_sid_lat_grk_cic_afr_cnt_xho_por_eng_mol_lda_prs_zul_swa_mao_ita_krd_sun_mly_mcd_est	0.398023983784861	0.899772225955778	0.37056541985558
500	svk_geo_ger_tml_tag_fbf_bos_ben_mly_akn_fin_amh_slo_arw_sun_igb_amr_kor_bem_pol_wly_bsq_swa_scr_prs_sid_spa_grk_tur_guj_cnt_sod_nor_lit_tha_ind_azi_cze_hun_owc_tsw_mol_est_ses_lda_dut_tig_glc_xho_chh_qcu_ita_hin_vie_ctl_ewe_heb_alb_fre_bam_moo_yor_aeg_knd_tsn_jav_krd_bat_por_mlt_mcd_pan_rus_hau_jpn_rom_ukr_eng_lat_anl_urd_zul_mao_uzb_swe_dgb_cic_swt_aze_ven_gam_afr_bul_mnd_dyu	0.0668984781174001	0.154865131187092	0.877263252558706
501	tsn_ewe_pan_urd_bem_jpn_tml_jav_mcd_sid_hun_bat_bul_tsw_xho_wly_ven_moo_dgb_aze_hin_slo_bsq_grk_sun_mlt_mnd_lit_sod_mao_rom_scr_dyu_pol_lda_mol_eng_svk_akn_kor_dut_krd_cic_bam_rus_lat_swe_aeg_tig_zul_ben_uzb_yor_anl_swa_por_azi_tha_swt_qcu_chh_mly_afr_hau_ind_fin_vie_spa_ctl_knd_est_bos_cnt_nor_gam_prs_amr_owc_ses_geo_ger_ita_fbf_heb_glc_guj_alb_ukr_cze_tur_arw_igb_fre_amh_tag	-0.754584817429605	-1.97607913344596	0.0511090808610883
502	amr_tsw_fre_ewe_cze_heb_akn_wly_gam_vie_dut_mcd_bam_tig_hun_zul_bsq_lit_ben_yor_knd_alb_swt_tsn_pol_azi_aeg_nor_grk_cnt_geo_xho_tag_scr_mlt_mao_dgb_moo_mol_cic_fin_guj_amh_por_hin_tha_krd_ukr_lat_ctl_fbf_owc_mly_ger_afr_ita_jav_bat_uzb_rom_ses_qcu_swa_eng_slo_jpn_urd_sod_lda_anl_igb_hau_ind_rus_swe_tur_mnd_spa_aze_pan_prs_kor_sid_tml_bem_svk_bul_ven_sun_dyu_arw_bos_chh_est_glc	0.481775331271557	1.18607148446183	0.238615465391487
503	slo_fin_arw_swa_alb_svk_afr_dyu_gam_amr_spa_wly_qcu_ewe_lit_xho_bat_fre_moo_ind_cze_mcd_jpn_eng_ben_pan_knd_ses_pol_cnt_sun_lat_rus_mao_ctl_akn_krd_geo_tur_ven_yor_guj_ita_glc_urd_hin_est_heb_bul_mnd_ukr_rom_sod_swe_owc_kor_azi_dut_mol_vie_ger_bam_fbf_grk_tha_bem_mly_swt_amh_zul_bos_tsw_tml_mlt_tag_lda_scr_por_jav_anl_tig_hau_tsn_uzb_prs_igb_sid_dgb_aeg_bsq_nor_cic_hun_chh_aze	-0.796659263901805	-1.92887781129886	0.0567953295567223
504	fbf_nor_tml_geo_ger_tag_cic_arw_scr_rus_mnd_ind_pol_mly_guj_kor_cze_qcu_por_chh_aze_bsq_ben_alb_anl_urd_xho_tig_prs_swe_ctl_eng_ses_yor_azi_mcd_lat_dgb_bos_amr_moo_fin_jav_est_amh_lit_fre_bul_zul_knd_dyu_owc_hin_ita_sun_ewe_rom_akn_bam_hun_bem_tsw_lda_aeg_hau_vie_ven_pan_swt_wly_cnt_glc_uzb_ukr_sid_svk_krd_dut_jpn_afr_heb_slo_tur_sod_spa_swa_igb_tsn_gam_mao_bat_mlt_grk_mol_tha	-0.813121992007245	-1.90375500894739	0.0600340905640569
505	zul_dut_xho_fin_ger_amr_lda_bem_eng_arw_nor_ven_bam_vie_mlt_geo_cnt_hin_ses_igb_swe_tur_rus_bul_bos_fbf_akn_grk_heb_azi_hau_qcu_lat_moo_glc_est_bat_swa_hun_mao_dyu_aeg_ctl_ewe_pol_owc_ind_swt_por_bsq_wly_tag_pan_mol_tsn_jav_tig_tsw_gam_svk_tha_urd_mcd_uzb_knd_kor_mly_fre_anl_scr_afr_chh_ben_guj_sun_spa_mnd_sod_ita_prs_yor_alb_rom_cze_amh_krd_tml_aze_ukr_slo_jpn_sid_cic_dgb_lit	NA	NA	NA
506	ger_vie_mol_alb_igb_rom_krd_uzb_lat_rus_dyu_pan_svk_zul_swa_est_cic_guj_tag_aze_hin_glc_nor_gam_tig_moo_tsw_dut_arw_sod_urd_knd_spa_fbf_tsn_mnd_swt_yor_hau_aeg_ewe_bul_cze_akn_mcd_bem_ben_bat_owc_ita_slo_azi_fre_ind_fin_mly_ven_anl_por_jav_bam_lda_cnt_scr_sid_amh_mao_sun_ukr_heb_hun_bsq_afr_geo_bos_pol_lit_swe_eng_wly_tml_tur_jpn_ses_chh_tha_mlt_amr_ctl_prs_kor_dgb_qcu_xho_grk	-0.25312426718556	-0.575955863332779	0.566036196889948
507	swa_ind_mcd_mlt_owc_prs_dut_est_ita_bat_qcu_bos_lat_tha_nor_sun_azi_tag_heb_wly_lit_afr_anl_tsw_jpn_ger_uzb_scr_krd_bam_aze_eng_geo_alb_hin_bsq_arw_chh_amh_urd_por_gam_rus_grk_tml_sid_ctl_spa_ses_bul_mao_hau_jav_akn_yor_pol_hun_cze_tig_tur_ben_mly_ewe_vie_zul_fre_ven_sod_kor_mol_swt_dgb_bem_fin_knd_fbf_igb_ukr_rom_mnd_cic_dyu_glc_slo_xho_aeg_swe_cnt_svk_guj_pan_amr_moo_lda_tsn	-0.183919118452013	-0.425928632631965	0.671143990448129
508	amr_bos_bat_pol_sid_pan_glc_afr_dyu_urd_hun_svk_igb_zul_cic_fin_knd_qcu_fre_jpn_mly_swa_gam_rom_cze_scr_hin_dut_eng_tig_lit_ewe_bem_akn_ben_tsw_swe_kor_xho_slo_hau_chh_ita_owc_ind_tha_spa_cnt_guj_heb_aeg_krd_mao_ger_tag_bsq_por_mcd_ctl_mol_prs_est_mlt_moo_vie_arw_fbf_sun_ses_grk_ven_alb_lda_nor_aze_geo_lat_dgb_tur_uzb_rus_amh_swt_tml_bul_anl_yor_sod_ukr_tsn_mnd_jav_bam_azi_wly	NA	NA	NA
509	por_bsq_pan_fin_ses_ita_dgb_aze_mcd_geo_tur_cic_lda_mnd_gam_svk_chh_cze_est_anl_amr_spa_ukr_ewe_scr_dyu_swe_slo_jpn_nor_mol_kor_bam_akn_fbf_mly_arw_sun_fre_sod_mlt_tag_bem_tsn_aeg_xho_amh_bat_pol_vie_hau_hin_urd_glc_wly_swt_guj_dut_tha_rus_alb_tsw_yor_jav_hun_azi_eng_ven_moo_igb_swa_prs_sid_tml_ger_heb_qcu_ben_uzb_bos_ctl_lit_grk_knd_mao_ind_lat_cnt_rom_bul_afr_tig_owc_krd_zul	0.0510782415550055	0.117659126317225	0.906591494948723
510	tig_cze_dyu_glc_anl_tag_afr_uzb_rom_bul_arw_wly_mcd_tur_ger_ind_ven_gam_fbf_akn_mao_eng_moo_ita_ben_guj_est_heb_scr_prs_lda_xho_hin_vie_owc_jav_tsn_fre_sid_slo_sod_bat_bam_tsw_swe_geo_qcu_kor_ses_dut_por_cic_grk_bos_tha_svk_nor_ewe_swa_knd_urd_ctl_fin_bsq_yor_amr_azi_rus_aze_jpn_alb_igb_pol_pan_hun_cnt_tml_dgb_swt_chh_lat_ukr_aeg_krd_sun_amh_lit_bem_hau_mnd_mlt_spa_zul_mly_mol	0.431993046499997	1.11096431795406	0.269447727663427
511	spa_aze_cic_zul_mao_bam_lda_rus_ind_chh_krd_jav_urd_dgb_sod_swa_mcd_dyu_ctl_ita_owc_dut_slo_est_vie_moo_ses_ewe_tml_alb_cnt_mlt_eng_sun_pol_bat_tsw_anl_bem_azi_tig_amr_rom_scr_mnd_ger_igb_swe_pan_fre_kor_hun_gam_tha_sid_xho_arw_lit_qcu_ukr_yor_jpn_hau_uzb_knd_nor_glc_akn_prs_tag_guj_fin_ben_por_cze_mol_lat_bsq_aeg_geo_mly_bul_svk_hin_amh_fbf_heb_swt_afr_bos_ven_tsn_grk_wly_tur	-0.429409077399841	-0.988805867391402	0.325323806950947
512	bsq_igb_fre_ven_grk_dut_bul_aeg_knd_uzb_rom_jav_urd_tsn_pan_fin_wly_sod_ses_glc_mao_jpn_amr_geo_dyu_alb_dgb_anl_tur_arw_aze_pol_vie_heb_eng_slo_azi_xho_moo_ind_nor_prs_hun_sun_tig_ewe_hau_mol_lda_lat_bat_akn_cic_tml_mnd_scr_gam_guj_svk_fbf_tsw_mlt_tha_bos_kor_est_swt_bem_tag_por_yor_krd_qcu_cnt_bam_amh_sid_owc_ukr_ger_chh_cze_ben_rus_mly_mcd_swa_lit_ctl_afr_ita_spa_zul_hin_swe	-0.655590960643833	-1.53255149978746	0.12878124377004
513	fbf_ukr_sod_pan_zul_tml_ses_tsn_wly_lat_nor_pol_ven_afr_dut_jpn_sid_tha_scr_bos_chh_bat_mly_guj_aeg_mnd_kor_amr_rus_qcu_tig_alb_gam_heb_rom_bul_geo_por_mao_mlt_bem_glc_cze_est_mcd_azi_prs_mol_hau_tsw_cnt_xho_aze_knd_moo_sun_lda_bam_fin_ewe_yor_dyu_owc_slo_akn_ben_swt_eng_swe_cic_anl_svk_krd_fre_ctl_hin_lit_amh_jav_spa_swa_ind_urd_hun_ger_ita_tag_arw_vie_bsq_tur_dgb_grk_uzb_igb	0.17589146310607	0.459518038808977	0.646934568688784
514	igb_lit_spa_lda_anl_heb_ukr_dut_fin_grk_tsn_bos_tha_ger_jav_pan_yor_bat_azi_mcd_knd_cze_ven_tsw_jpn_sod_moo_kor_swa_scr_ewe_rus_krd_wly_aze_ita_owc_fbf_amh_est_slo_tag_ctl_pol_ses_por_arw_hau_ben_urd_cic_fre_lat_swt_sid_mol_zul_tur_mlt_nor_tig_hun_qcu_rom_glc_xho_bsq_afr_mao_geo_hin_dgb_cnt_eng_ind_akn_bam_sun_mly_uzb_mnd_vie_dyu_tml_guj_gam_alb_bul_swe_prs_bem_svk_aeg_amr_chh	-0.466076661936973	-1.11669940991414	0.266999684252965
515	mlt_sod_chh_fre_tsn_dyu_aze_slo_lda_fin_krd_ger_rus_heb_mnd_ita_spa_zul_kor_prs_mol_bsq_grk_owc_jav_bos_tur_knd_xho_akn_igb_svk_geo_ewe_mcd_ven_tha_bam_gam_mao_jpn_fbf_anl_lat_tag_ind_eng_est_ses_wly_cze_vie_alb_cnt_hin_dgb_swa_ben_azi_pan_bul_dut_tig_por_glc_lit_mly_moo_swe_bem_amr_urd_hau_uzb_aeg_sid_scr_rom_yor_swt_pol_ukr_bat_qcu_ctl_hun_sun_tsw_arw_nor_afr_guj_cic_amh_tml	-0.129433464427204	-0.344278003854804	0.731414484734831
516	fre_prs_ven_hau_ewe_sun_alb_jav_bsq_por_owc_xho_gam_rus_tsw_bat_urd_tha_sod_svk_moo_mly_swt_fin_tag_amr_krd_nor_pan_jpn_cze_aze_igb_mnd_geo_ind_cic_akn_glc_lda_amh_ger_knd_chh_ben_afr_dgb_wly_est_slo_ses_lat_arw_bos_eng_bem_mao_vie_cnt_swa_rom_swe_anl_mcd_tig_ctl_hin_hun_aeg_uzb_pol_kor_mol_tml_ita_spa_sid_tur_tsn_bul_zul_bam_grk_scr_fbf_ukr_dut_mlt_azi_qcu_lit_guj_dyu_yor_heb	0.632958207824093	1.46275016822764	0.146907138375509
517	slo_prs_tsn_urd_por_alb_mol_glc_owc_cnt_tag_ses_arw_ctl_tha_uzb_bat_ger_dyu_bul_swa_sod_svk_knd_ven_scr_nor_geo_tur_hin_heb_hau_jav_fre_fbf_zul_aze_swt_ukr_pan_wly_igb_ewe_lda_amr_hun_anl_fin_afr_aeg_vie_amh_yor_bam_xho_azi_pol_spa_rom_cze_mnd_sun_dgb_lat_krd_tsw_sid_tml_tig_gam_ind_cic_guj_grk_chh_kor_bsq_jpn_qcu_rus_lit_mcd_dut_moo_swe_mly_ita_ben_bos_mlt_mao_est_eng_akn_bem	-0.0793201408155907	-0.203380000604015	0.839282371317475
518	jpn_fre_igb_ind_mao_azi_jav_guj_tig_sod_uzb_por_bos_moo_ben_swt_fin_bam_sun_qcu_grk_rom_ven_chh_bsq_bem_afr_urd_amh_tha_fbf_kor_bul_est_slo_gam_mlt_ger_mly_alb_pol_tsn_swa_prs_krd_wly_lit_anl_zul_cic_tur_pan_rus_eng_mol_lda_ukr_aeg_dgb_spa_bat_ctl_cnt_swe_dut_xho_scr_glc_knd_svk_amr_hau_tag_sid_tml_dyu_ewe_owc_aze_nor_mcd_hin_lat_vie_akn_mnd_yor_arw_tsw_geo_cze_ita_hun_heb_ses	-0.0856188545565812	-0.198698119949883	0.84293263100496
519	anl_aeg_tml_spa_ukr_alb_ind_fin_rom_kor_mao_tur_swe_dyu_urd_nor_igb_guj_hau_bul_tha_afr_gam_grk_bem_hin_glc_ven_owc_jpn_prs_est_rus_tsn_cnt_ben_ewe_scr_dut_lat_qcu_heb_bat_dgb_slo_jav_cic_lit_eng_krd_por_mlt_xho_yor_mol_ctl_sod_amh_tag_amr_fre_vie_moo_chh_tsw_hun_sun_mly_mnd_cze_swt_fbf_bam_mcd_swa_bsq_bos_pan_wly_sid_knd_arw_uzb_ger_pol_azi_svk_akn_aze_ita_geo_lda_zul_ses_tig	0.273999531583691	0.628601097924914	0.531151088672761
520	swt_pan_sun_igb_owc_wly_ses_tag_cze_tsw_amh_xho_mao_nor_guj_ger_hun_anl_cic_heb_qcu_glc_alb_arw_afr_amr_fin_bos_ctl_tig_tml_slo_tsn_bam_mol_svk_moo_ukr_aze_scr_mlt_dut_grk_dyu_bem_ben_ita_por_fbf_zul_fre_cnt_prs_jav_hin_krd_azi_hau_mcd_tha_uzb_sod_dgb_bat_lda_pol_vie_bul_tur_geo_swa_ven_mly_bsq_rus_mnd_eng_aeg_knd_spa_sid_gam_lat_est_ewe_yor_ind_urd_jpn_akn_swe_lit_rom_chh_kor	0.232122975542277	0.599636172270367	0.55020688931596
521	scr_yor_ctl_pan_pol_amr_bos_prs_chh_moo_swa_zul_rus_ses_guj_eng_bem_jpn_gam_mol_akn_tag_rom_mao_ben_wly_arw_xho_ukr_kor_bul_fre_bam_heb_dyu_fbf_swe_ind_tml_cnt_lda_hau_owc_dgb_tur_nor_slo_aeg_igb_grk_urd_azi_mlt_krd_lat_sun_amh_cic_ita_lit_sod_sid_vie_mnd_hun_svk_alb_ger_qcu_mly_por_cze_uzb_est_anl_aze_dut_mcd_glc_bsq_geo_afr_jav_tsn_tsw_ven_ewe_tha_bat_spa_fin_knd_swt_hin_tig	0.405338202871641	1.04017457473333	0.300955491252745
522	uzb_mao_kor_svk_bat_sid_alb_bem_tha_fin_aeg_amh_swt_lat_lda_amr_aze_moo_mly_por_akn_tsn_tsw_ven_tur_ita_qcu_fbf_chh_bam_grk_bsq_hin_wly_lit_yor_ind_ukr_ger_krd_spa_arw_dut_knd_hau_hun_cze_glc_jpn_mlt_swe_rom_bul_tag_dgb_ctl_vie_swa_mnd_urd_scr_pol_fre_cnt_prs_owc_pan_azi_heb_slo_nor_cic_xho_eng_geo_ben_dyu_bos_anl_est_jav_ewe_gam_guj_tig_afr_sun_mcd_rus_zul_sod_igb_ses_mol_tml	0.410137723410044	0.92785435808469	0.355884983797083
523	tml_amh_igb_tha_dgb_rus_yor_hau_gam_fin_mlt_dut_hin_lit_hun_ita_afr_tsw_cze_swt_pan_mnd_alb_bsq_ses_mao_akn_wly_zul_arw_nor_swe_sod_ewe_bul_ger_tag_bos_swa_dyu_chh_fbf_anl_bat_aeg_grk_jpn_jav_tur_lat_ben_spa_por_scr_amr_bam_lda_svk_knd_cic_tsn_mcd_geo_tig_krd_est_guj_aze_ven_slo_urd_fre_bem_uzb_heb_owc_ukr_kor_moo_mly_rom_sid_ind_vie_eng_prs_mol_cnt_sun_pol_glc_qcu_azi_ctl_xho	0.0179454338013339	0.0445122144245228	0.964591552093317
524	tag_ita_eng_hau_gam_amh_spa_aeg_afr_lat_slo_ven_swa_sid_aze_mcd_kor_arw_ewe_tur_geo_dgb_bem_moo_bat_mnd_rus_yor_hun_bam_mol_tsw_lda_krd_pan_uzb_glc_xho_tig_amr_mlt_ben_azi_swe_cic_knd_sod_ctl_heb_bos_svk_lit_owc_alb_grk_sun_ukr_ger_pol_mly_dut_cze_guj_rom_nor_fin_jav_ind_vie_bsq_scr_tha_zul_urd_cnt_bul_prs_fre_wly_qcu_dyu_swt_hin_mao_tml_tsn_jpn_anl_igb_chh_fbf_ses_por_akn_est	-0.14814749037089	-0.336911333597541	0.73694286466718
525	xho_tha_slo_est_tur_hun_gam_dut_owc_amh_tml_pol_bem_yor_cnt_swa_aeg_swe_moo_bsq_tsn_nor_grk_tag_sun_cze_glc_ben_uzb_alb_mnd_mly_svk_swt_sid_kor_igb_amr_guj_eng_por_wly_anl_ind_ita_spa_geo_heb_pan_dgb_lat_ses_zul_bam_ger_bat_dyu_sod_ukr_rom_afr_krd_hin_qcu_fbf_jav_chh_urd_aze_hau_akn_rus_tsw_tig_ctl_ven_fin_mol_prs_fre_lda_lit_vie_bul_scr_mao_jpn_mcd_ewe_mlt_cic_knd_azi_arw_bos	-0.114519133544994	-0.251357029571217	0.802092656277554
526	alb_eng_slo_lat_aeg_owc_spa_mao_ben_pol_azi_tml_mlt_fin_swt_jpn_bul_yor_tsn_mcd_dyu_geo_aze_tsw_ctl_bam_gam_guj_swe_sid_ita_pan_kor_zul_por_tag_prs_arw_vie_fre_scr_knd_tig_ger_cic_ses_amr_bem_urd_hau_sod_dgb_hun_cnt_nor_qcu_afr_swa_tur_svk_akn_bos_amh_hin_sun_wly_mol_lit_dut_jav_xho_fbf_anl_rom_mnd_ukr_moo_mly_heb_lda_bsq_ewe_grk_ven_chh_uzb_cze_tha_est_rus_ind_krd_glc_igb_bat	-0.0864115534255121	-0.197774350393285	0.843653262028995
527	slo_tag_hau_lat_azi_bos_tsw_guj_hin_lda_mlt_arw_hun_tig_ger_ses_nor_aeg_glc_cnt_fin_mcd_aze_vie_dut_bat_jpn_tur_yor_bem_eng_sid_afr_mol_por_knd_bul_wly_zul_scr_dyu_owc_krd_uzb_amh_kor_ewe_swe_gam_ita_heb_alb_sun_chh_mao_est_swt_mly_tha_sod_ben_akn_mnd_urd_rom_anl_xho_bsq_lit_dgb_ind_bam_cic_pan_fre_fbf_prs_grk_tsn_svk_rus_igb_amr_qcu_ukr_cze_pol_swa_ven_tml_geo_jav_ctl_spa_moo	0.142140863991735	0.361781496141632	0.718336021791399
528	amr_geo_amh_ita_mly_ben_tur_dgb_rus_ctl_lit_ewe_spa_gam_knd_mol_zul_glc_lda_krd_hau_cze_igb_tag_svk_fre_anl_xho_owc_bos_cic_bem_mlt_bat_ger_uzb_moo_pol_chh_ses_kor_tha_scr_urd_swe_jpn_tml_azi_aze_bsq_mnd_ven_nor_hin_alb_arw_ind_guj_bam_ukr_vie_swa_tsn_sun_est_jav_akn_bul_mao_swt_dut_wly_grk_heb_tig_fbf_qcu_aeg_mcd_eng_cnt_fin_lat_sid_yor_rom_dyu_hun_por_prs_sod_afr_slo_pan_tsw	0.630777123567764	1.64482771244553	0.103381461562376
529	cnt_mcd_lat_amh_anl_knd_eng_mol_aeg_tsw_lit_xho_svk_pol_dgb_rus_hau_est_wly_alb_pan_scr_ven_glc_heb_ukr_mao_ctl_cic_krd_hun_igb_swe_fre_ewe_yor_arw_prs_jpn_tha_ind_tig_cze_ger_tag_slo_sun_bam_hin_azi_akn_mlt_fin_uzb_ses_bem_jav_tur_fbf_grk_sod_dut_urd_por_zul_mly_bsq_afr_nor_sid_kor_qcu_bul_ben_bat_rom_ita_aze_owc_spa_amr_dyu_tml_lda_swa_swt_mnd_bos_geo_gam_vie_moo_guj_chh_tsn	0.262781464124698	0.594397488706066	0.553689574168171
530	sun_knd_fbf_hun_bos_anl_ven_rus_aze_cnt_dyu_swe_lit_ses_eng_sod_ukr_tml_xho_hau_swt_ewe_mnd_tsw_pan_hin_nor_gam_ctl_guj_zul_slo_cze_owc_azi_ind_pol_mly_tur_tsn_tag_jpn_por_chh_cic_bat_tig_est_moo_geo_wly_ger_lat_mao_fre_scr_qcu_ben_sid_afr_glc_akn_amh_dgb_lda_kor_mcd_rom_urd_igb_ita_bul_prs_fin_heb_uzb_grk_yor_jav_bem_tha_swa_alb_aeg_dut_krd_arw_bam_svk_mol_mlt_amr_spa_vie_bsq	-0.176084531993022	-0.472063631653165	0.637987146035293
531	sod_chh_sun_urd_qcu_kor_amr_wly_yor_xho_nor_bem_fin_lit_lat_fbf_uzb_tsn_swa_mao_tur_zul_bul_afr_amh_dut_tha_swe_gam_lda_mlt_heb_sid_grk_geo_ukr_guj_vie_glc_arw_pan_cze_krd_aze_swt_akn_knd_mnd_mcd_azi_moo_scr_rus_ven_hin_ger_cnt_est_ctl_igb_mol_anl_ben_bos_svk_ewe_cic_prs_aeg_por_owc_hun_jpn_ind_dyu_dgb_hau_tml_fre_tag_pol_bsq_tig_tsw_ita_spa_mly_rom_jav_ses_slo_bat_eng_alb_bam	-0.385602891594185	-0.885870223890536	0.377972364769544
532	gam_ita_moo_tig_aze_sid_heb_uzb_por_pol_fin_ewe_urd_amh_grk_swa_slo_owc_anl_akn_jpn_bat_ger_zul_aeg_wly_tur_rom_tsn_tml_alb_geo_bsq_mnd_igb_svk_hau_mol_bem_prs_knd_vie_scr_dyu_tag_lat_bul_swt_rus_nor_jav_fbf_pan_xho_sun_yor_chh_dut_eng_qcu_afr_bam_hin_sod_tsw_lda_ven_dgb_arw_spa_cic_est_hun_cze_cnt_azi_swe_ind_guj_mlt_fre_glc_mly_ctl_bos_mcd_kor_tha_mao_ses_lit_ben_krd_amr_ukr	0.404952109497481	0.921965023733463	0.358932452734081
533	aeg_sun_aze_swt_ses_anl_lda_lat_ctl_ind_fbf_est_azi_arw_igb_geo_wly_zul_bsq_grk_bem_mnd_ukr_eng_akn_yor_tig_mao_dut_hau_bos_spa_slo_qcu_amr_hin_ben_nor_pol_alb_sid_uzb_svk_jav_ewe_owc_krd_glc_kor_rus_guj_fin_ita_tag_mly_bat_gam_moo_chh_mlt_tsn_xho_bul_pan_tha_afr_dgb_rom_mol_tsw_knd_ven_sod_cze_swa_lit_heb_fre_vie_mcd_por_ger_tml_urd_jpn_cic_bam_tur_hun_amh_prs_swe_cnt_dyu_scr	-0.925667153089485	-2.27827094781404	0.0249999953514295
534	mcd_azi_svk_owc_tag_lat_tig_yor_ven_heb_mlt_ctl_sid_swt_mnd_gam_pol_dgb_hun_tur_tha_swe_ses_xho_glc_ukr_swa_slo_zul_bos_cic_spa_anl_lit_mao_hau_lda_fre_fbf_vie_igb_bat_arw_alb_afr_kor_nor_fin_rom_ind_pan_tsn_hin_grk_aeg_rus_uzb_jav_ita_cnt_scr_dut_prs_guj_tml_wly_amr_bem_ben_aze_qcu_est_mly_moo_ewe_jpn_bam_chh_krd_ger_bul_akn_dyu_eng_geo_por_knd_amh_bsq_mol_sun_urd_tsw_sod_cze	0.117968485035058	0.279050050488084	0.780826011649878
535	fbf_mao_mcd_sid_grk_tsn_chh_est_geo_wly_cnt_akn_mnd_mol_owc_jav_swa_guj_por_bem_eng_ita_cze_knd_bsq_yor_azi_moo_bos_sun_ewe_xho_ukr_ben_sod_scr_pan_tur_krd_tig_vie_ses_slo_svk_lat_afr_bat_prs_tml_ctl_zul_jpn_urd_glc_fre_swe_kor_ger_dgb_cic_igb_aeg_hau_alb_tag_ven_heb_hin_tha_lit_dut_tsw_mlt_spa_aze_uzb_amr_qcu_mly_ind_gam_nor_bul_hun_pol_dyu_rom_fin_lda_amh_swt_anl_arw_bam_rus	0.219471758732469	0.561683114778901	0.575683064695133
536	bem_mol_uzb_chh_bam_est_bat_akn_mnd_dut_hau_swa_cnt_xho_gam_mly_svk_pan_ukr_guj_bul_tml_ewe_ses_mlt_spa_igb_eng_tag_cic_bsq_sun_mcd_alb_ita_tur_heb_aze_moo_qcu_por_bos_ben_lda_sid_azi_scr_ind_knd_fre_tha_kor_glc_geo_aeg_jpn_rus_hin_lat_ctl_mao_fbf_rom_tsw_ger_lit_tig_dgb_zul_swt_prs_anl_owc_arw_amh_wly_jav_hun_krd_ven_vie_tsn_yor_cze_slo_nor_dyu_sod_urd_fin_grk_amr_afr_swe_pol	-0.568138239459669	-1.35172254750473	0.179742654110442
537	nor_vie_jav_xho_igb_dut_azi_ind_lat_mao_ses_krd_grk_sod_aeg_prs_yor_qcu_bul_ita_anl_lit_svk_eng_tml_moo_mly_rom_ewe_mol_fin_mcd_swe_mlt_jpn_amr_ven_bat_knd_tag_dgb_sid_guj_por_scr_bam_pan_akn_chh_owc_tig_ben_bsq_est_cnt_cze_hin_afr_amh_swa_tsw_rus_swt_fre_arw_glc_geo_heb_tsn_urd_kor_bem_alb_sun_slo_dyu_ctl_wly_tha_ger_lda_pol_hau_aze_fbf_cic_mnd_zul_tur_uzb_bos_hun_gam_ukr_spa	0.0881792626253858	0.226541858085862	0.821277197673917
538	svk_fre_swa_mnd_kor_mly_yor_amr_scr_ctl_akn_aze_knd_mao_ses_hau_bam_tsn_tsw_dut_swe_fbf_pol_amh_sid_fin_afr_nor_ben_azi_glc_ita_dgb_bul_jav_pan_est_moo_lda_jpn_arw_mlt_rom_mol_tur_ger_tag_vie_guj_heb_urd_ven_owc_rus_por_cic_xho_hin_sod_prs_aeg_lat_bat_tha_dyu_wly_anl_bem_sun_ukr_igb_spa_geo_swt_slo_tml_lit_ewe_uzb_hun_bos_tig_gam_cze_zul_grk_ind_mcd_qcu_krd_alb_chh_bsq_eng_cnt	0.0539634777904587	0.138186849694277	0.890391514783905
539	prs_scr_tsw_bsq_gam_fbf_ewe_chh_akn_ven_swt_pol_dut_hun_jav_lit_tsn_afr_tml_krd_qcu_hau_alb_wly_aeg_arw_sun_svk_pan_ita_vie_sod_tig_bat_cic_heb_est_geo_owc_moo_swe_cnt_aze_ind_ctl_fre_swa_jpn_knd_lat_rom_grk_ger_azi_bam_dgb_kor_fin_mly_yor_ses_ukr_amr_anl_nor_uzb_amh_guj_bos_mcd_xho_mnd_eng_urd_mlt_zul_tha_dyu_glc_mao_spa_sid_tur_mol_igb_tag_slo_por_bul_cze_hin_lda_bem_rus_ben	-0.396635469314356	-0.902106579446985	0.369330723089545
540	cic_slo_krd_mol_dut_scr_rom_tha_qcu_alb_gam_aeg_eng_por_azi_bem_bat_guj_dgb_ven_ind_vie_nor_xho_lda_pol_chh_arw_ita_aze_tur_mly_anl_amr_est_bul_sid_ukr_yor_urd_hin_glc_amh_swe_zul_lat_cnt_tag_heb_tsn_tig_prs_owc_fbf_jpn_spa_hau_swa_bos_svk_cze_geo_jav_sun_lit_rus_swt_ben_mcd_wly_kor_grk_mao_hun_akn_bam_afr_uzb_ctl_sod_ger_knd_mnd_ses_pan_fin_bsq_dyu_igb_mlt_moo_ewe_tsw_tml_fre	-0.09222034191814	-0.218900991345461	0.8272068573079
541	eng_jav_bsq_ind_bos_knd_heb_gam_swt_hin_ger_sun_fbf_ewe_bul_igb_mao_jpn_wly_tig_amh_tha_owc_afr_tsw_akn_sid_aeg_pol_anl_tur_cnt_cic_mcd_rus_chh_bat_tag_geo_kor_dgb_uzb_swe_moo_scr_glc_mlt_ben_zul_rom_slo_pan_krd_amr_fre_hau_guj_prs_ukr_mly_alb_ctl_qcu_bam_aze_cze_vie_tsn_urd_xho_mnd_por_spa_mol_dyu_lat_arw_dut_lit_fin_lda_svk_yor_azi_tml_grk_ita_bem_swa_est_hun_ven_ses_sod_nor	NA	NA	NA
542	arw_igb_heb_bsq_dut_zul_tsw_eng_ukr_spa_vie_lit_ben_azi_tig_qcu_scr_amh_hun_mnd_knd_est_bul_fre_ewe_ses_swe_ger_kor_aze_svk_wly_xho_pol_chh_tag_nor_tsn_lat_owc_ctl_swa_jpn_moo_prs_anl_sid_mao_tha_gam_sod_ita_grk_aeg_mlt_cnt_urd_uzb_bat_fbf_tml_mol_mcd_dgb_sun_rom_hin_ind_krd_por_fin_bem_bam_ven_bos_swt_hau_geo_afr_pan_cic_amr_rus_jav_tur_mly_lda_akn_slo_cze_alb_dyu_guj_yor_glc	1.03424113546161	3.37996992536707	0.00106101516256468
543	jav_ewe_mao_hau_ger_cnt_alb_ses_jpn_amh_fin_tig_bam_swe_rom_swt_mol_dgb_akn_hin_ven_zul_tsn_moo_mnd_xho_fbf_aeg_guj_scr_rus_uzb_ita_ukr_vie_kor_ind_dyu_cze_wly_bat_dut_hun_chh_tml_sid_amr_cic_lit_glc_aze_bsq_afr_mcd_nor_owc_sun_pol_prs_bem_yor_ctl_igb_geo_anl_knd_pan_krd_mly_tur_bul_lat_gam_fre_azi_por_urd_lda_arw_svk_mlt_sod_heb_swa_eng_bos_tsw_ben_tag_qcu_slo_tha_spa_est_grk	-0.626867612210826	-1.44049224391455	0.153086382527231
544	amh_ses_vie_yor_geo_bam_owc_mly_anl_est_fbf_heb_hun_alb_spa_ukr_tig_bos_ger_tur_lat_prs_grk_slo_pan_ind_rus_ven_dut_amr_pol_swt_ctl_cic_uzb_swa_scr_mao_swe_bul_eng_svk_jav_tha_glc_zul_igb_azi_chh_sod_bat_mlt_afr_fre_mnd_lit_jpn_bsq_knd_rom_urd_mcd_kor_tml_lda_mol_fin_krd_gam_dyu_hau_moo_ita_dgb_aeg_nor_qcu_hin_aze_xho_tag_ben_akn_bem_arw_tsn_cze_sid_ewe_tsw_guj_por_wly_sun_cnt	0.824283372255459	2.06136217027758	0.0420596130900225
545	yor_svk_slo_pol_ses_bem_swe_gam_amh_pan_bat_kor_hun_bam_bul_geo_vie_rom_arw_lat_uzb_ctl_akn_ind_eng_lda_fre_mnd_bos_mlt_tsn_glc_zul_tml_dyu_sun_dgb_guj_sid_tig_spa_tur_ewe_swt_sod_fbf_tsw_mao_jpn_dut_ben_tag_knd_scr_heb_por_anl_cze_moo_grk_ven_fin_tha_qcu_ukr_cnt_mcd_est_amr_aeg_hin_mly_urd_afr_owc_jav_swa_igb_cic_lit_azi_aze_ger_krd_mol_rus_prs_hau_ita_alb_chh_nor_wly_xho_bsq	-0.103646217642353	-0.266217787498459	0.790660814753054
546	chh_vie_grk_rus_gam_bos_amr_yor_dut_zul_ben_hau_mcd_por_mao_ger_cze_glc_fbf_mol_ukr_arw_anl_mnd_ven_mly_lat_moo_jav_hun_tsn_igb_heb_ewe_xho_afr_ita_ses_est_bul_dyu_mlt_fin_knd_aeg_alb_cic_prs_sun_azi_krd_lda_ctl_urd_slo_bem_pol_dgb_tur_ind_tag_jpn_spa_scr_uzb_bsq_aze_tsw_nor_bat_kor_akn_tha_hin_sid_swe_svk_qcu_swt_geo_lit_swa_rom_amh_bam_tig_fre_owc_cnt_tml_guj_wly_sod_pan_eng	-0.0408693076989973	-0.104675896038761	0.916858413455159
547	est_chh_igb_bul_anl_grk_lat_owc_amh_ven_tsw_tml_prs_bem_tag_dgb_spa_moo_swe_jpn_bat_geo_azi_xho_mly_gam_tur_knd_sid_swt_vie_rom_amr_cnt_mao_afr_mnd_ind_mcd_fre_mlt_ger_alb_ukr_bsq_ita_akn_dyu_wly_tig_qcu_lit_ben_ewe_mol_dut_fbf_krd_zul_lda_hin_cic_ctl_scr_sun_pol_tsn_urd_jav_svk_yor_ses_swa_eng_tha_glc_hau_aeg_slo_pan_por_heb_sod_aze_nor_bam_cze_bos_kor_uzb_guj_hun_fin_arw_rus	0.511094519142851	1.19302341424606	0.235894988231572
548	swe_fin_krd_tha_knd_tsn_hun_akn_ita_bam_chh_prs_dyu_lda_sod_slo_sid_ind_eng_bsq_tsw_ben_cic_vie_zul_rus_alb_igb_jpn_guj_heb_mly_cnt_aeg_mao_hin_swa_svk_glc_cze_qcu_est_por_scr_tml_lit_afr_amh_ukr_fbf_ses_bos_grk_wly_rom_gam_geo_dgb_bul_pol_uzb_nor_anl_pan_mnd_bat_ewe_lat_ctl_amr_ven_dut_sun_bem_urd_azi_owc_mcd_hau_jav_xho_arw_tag_spa_tig_moo_kor_yor_tur_mol_mlt_aze_fre_swt_ger	0.260982670412468	0.621917079233018	0.53551809007052
549	bem_sid_hau_mao_amr_ewe_kor_guj_vie_mcd_tur_urd_mlt_dyu_nor_owc_rus_tig_ben_est_slo_bul_sun_mol_bos_aze_por_krd_dut_sod_swt_geo_grk_afr_anl_ses_ind_fin_cnt_prs_mnd_igb_ukr_tsw_tag_spa_bsq_ven_fre_pan_moo_lda_eng_bat_gam_cze_chh_cic_fbf_mly_hun_swa_wly_glc_pol_rom_heb_tha_qcu_yor_amh_tsn_jpn_tml_hin_knd_akn_arw_aeg_lat_azi_zul_dgb_ger_swe_scr_bam_ctl_lit_ita_jav_xho_svk_alb_uzb	NA	NA	NA
550	ita_svk_mol_swa_dgb_uzb_bat_akn_tsn_hun_ewe_wly_yor_heb_hau_ben_spa_ind_mly_ses_por_zul_igb_eng_anl_rom_vie_gam_cic_owc_geo_ven_pan_ger_ukr_aze_tur_moo_xho_bul_afr_dut_glc_pol_amh_prs_fre_mao_lda_cnt_bam_scr_mnd_krd_azi_mlt_aeg_jav_kor_nor_sod_chh_amr_tsw_tag_dyu_fbf_guj_rus_fin_mcd_swe_urd_jpn_tml_ctl_arw_grk_hin_swt_tha_sun_bem_alb_lit_bos_knd_qcu_cze_sid_slo_lat_tig_bsq_est	-0.3448722460515	-0.823274917794414	0.412457820143382
551	kor_spa_tha_dyu_rom_igb_chh_hin_swa_pol_bul_hau_rus_dut_mly_amh_prs_gam_glc_lda_bem_ben_jpn_mao_tml_lat_guj_qcu_svk_wly_ven_tur_azi_mnd_vie_sun_ses_zul_ewe_ger_fin_fbf_heb_swt_urd_lit_geo_ctl_mlt_bam_grk_aeg_arw_pan_aze_alb_eng_cze_bos_xho_tsn_ukr_ita_bat_sid_ind_anl_dgb_mol_hun_owc_tag_scr_cic_krd_tsw_est_jav_por_mcd_uzb_afr_slo_akn_moo_tig_bsq_knd_cnt_nor_swe_fre_sod_amr_yor	0.142224195395048	0.363603691991176	0.716979221136313
552	glc_swa_ita_pan_fbf_lda_aeg_mol_sun_tml_mnd_bam_geo_hin_ukr_bsq_jpn_heb_uzb_ben_ctl_anl_jav_spa_afr_scr_pol_mcd_sid_chh_slo_urd_krd_swt_cic_por_tha_kor_ses_alb_bul_bat_bos_ewe_swe_tsn_amh_igb_tur_gam_fin_hau_cnt_eng_arw_moo_dut_guj_mly_xho_lit_yor_rus_dyu_dgb_knd_est_nor_tag_tsw_mlt_owc_akn_zul_rom_fre_amr_prs_grk_azi_vie_sod_bem_aze_qcu_ven_mao_ger_ind_tig_wly_cze_svk_lat_hun	-0.0620306875096842	-0.162633402836693	0.871159942097363
553	ger_tig_chh_ses_bem_tag_aze_anl_tsw_nor_est_eng_cnt_por_tur_ctl_hau_xho_qcu_dut_guj_bos_tml_dgb_moo_jpn_swt_mcd_bsq_dyu_akn_amr_azi_alb_aeg_arw_pan_swe_ita_urd_igb_tha_fbf_hin_kor_spa_ben_cic_grk_mnd_mly_fin_sod_owc_gam_pol_tsn_scr_rom_prs_rus_glc_wly_afr_slo_geo_lat_hun_cze_yor_bat_bam_svk_bul_mol_jav_amh_swa_mlt_zul_vie_sun_ind_mao_lda_fre_sid_ewe_knd_uzb_krd_heb_lit_ukr_ven	0.0114634161654461	0.0281014316813948	0.977641467203846
554	ger_wly_heb_cic_sod_lat_svk_aeg_hin_afr_vie_jav_aze_jpn_dyu_mcd_mol_rus_dgb_mlt_ind_pol_tsn_kor_spa_fbf_geo_ben_scr_ita_knd_ses_slo_pan_sun_rom_krd_qcu_bat_cnt_guj_ukr_prs_hun_igb_uzb_chh_zul_bul_nor_fin_tha_alb_akn_arw_swe_hau_mao_yor_tur_tsw_tag_glc_bam_gam_tml_sid_azi_swt_ctl_tig_anl_bos_ewe_est_mnd_por_fre_urd_ven_amr_grk_amh_moo_bsq_owc_cze_eng_swa_mly_dut_lit_xho_lda_bem	0.343307954731495	0.879464361322541	0.381416367553323
555	rom_bos_svk_tha_ses_tsw_cic_ger_jpn_krd_hun_ind_ewe_slo_scr_cnt_bsq_eng_bul_mol_spa_yor_lat_tag_lda_uzb_tur_ben_hin_jav_cze_sod_aze_mcd_zul_heb_lit_amh_wly_fin_vie_dgb_sun_prs_guj_moo_owc_hau_chh_geo_aeg_afr_tsn_por_bem_bam_kor_fbf_tml_mly_xho_arw_glc_akn_ukr_amr_anl_dut_mnd_bat_pol_dyu_knd_rus_swe_est_urd_swt_ctl_gam_pan_igb_ven_sid_tig_mao_alb_ita_swa_mlt_qcu_fre_nor_azi_grk	0.0547433125677543	0.123032480405475	0.902346872871892
556	eng_moo_est_bem_cze_tig_ben_afr_prs_yor_ita_hin_swt_akn_mao_tsw_owc_lat_jpn_tag_azi_mly_krd_tsn_bat_pol_ctl_sod_lda_mcd_fbf_rus_por_chh_svk_pan_ewe_cnt_bos_cic_lit_fre_tur_vie_xho_sun_rom_nor_urd_sid_jav_ind_grk_hun_tha_bam_uzb_arw_geo_ukr_dyu_amh_ses_swe_gam_slo_kor_ven_aze_heb_wly_tml_dut_dgb_amr_glc_bsq_zul_anl_mlt_fin_ger_aeg_igb_spa_mol_swa_hau_mnd_alb_bul_knd_scr_qcu_guj	0.0575639468345209	0.136150092481518	0.891996912473262
557	sun_mao_tur_cic_tsn_ben_xho_est_ind_sod_lat_lda_swt_ukr_knd_jav_jpn_dut_wly_fin_qcu_glc_pan_mcd_rus_tml_aeg_tsw_mnd_anl_bul_alb_bat_spa_lit_chh_moo_svk_amr_bos_igb_akn_gam_ger_cze_bem_hin_ctl_mly_yor_prs_cnt_ita_vie_hun_mol_dgb_grk_tig_slo_fbf_kor_geo_heb_urd_sid_por_bsq_zul_afr_amh_ven_aze_arw_uzb_rom_owc_azi_tha_swe_bam_hau_ewe_krd_guj_tag_fre_swa_scr_nor_dyu_eng_ses_pol_mlt	0.446977385539481	0.989462602583249	0.325004251506287
558	lda_swt_heb_cnt_alb_moo_sod_afr_urd_mcd_swa_owc_azi_aze_tsw_por_bul_bsq_hun_fin_pol_svk_ses_cic_dgb_arw_hin_rus_xho_tha_bat_glc_mlt_qcu_chh_fre_lit_pan_jpn_tml_igb_scr_uzb_geo_ukr_dut_bem_eng_rom_prs_anl_dyu_zul_sun_guj_tsn_nor_sid_yor_tur_gam_knd_bam_grk_tig_ita_amh_mao_cze_aeg_ctl_hau_mol_vie_ewe_fbf_ger_lat_tag_est_spa_slo_mly_wly_akn_jav_kor_ind_krd_bos_mnd_amr_ven_ben_swe	0.078730506475288	0.201171546263129	0.841003774970396
559	yor_arw_rom_mol_glc_bul_aze_azi_wly_hin_dgb_mly_afr_sid_swa_kor_dut_anl_dyu_swt_igb_mlt_ven_scr_amh_svk_tml_heb_bos_bsq_fin_ind_qcu_hau_mnd_jav_ger_mao_bam_jpn_tag_tur_bem_cnt_amr_lat_ukr_est_sod_aeg_ewe_cze_geo_fre_por_fbf_lda_moo_pol_zul_krd_alb_xho_tha_lit_gam_urd_tsw_mcd_nor_tig_spa_slo_swe_owc_bat_akn_uzb_vie_prs_chh_guj_ctl_eng_ses_pan_cic_rus_ben_sun_ita_knd_hun_tsn_grk	-0.550943176488715	-1.34496541404282	0.18190716841961
560	dut_qcu_ger_tha_scr_ven_sun_bos_hin_eng_bem_cnt_por_rus_zul_azi_dgb_pol_moo_tsw_anl_amr_tig_bul_hau_xho_glc_mnd_igb_heb_ses_dyu_mao_ind_fin_hun_pan_cic_chh_uzb_jav_tml_wly_prs_mly_krd_cze_mcd_lat_alb_mol_tsn_bat_kor_owc_ewe_rom_gam_knd_vie_mlt_bsq_aeg_swt_svk_akn_arw_swe_est_afr_jpn_fre_urd_nor_geo_lit_yor_aze_amh_grk_spa_guj_sid_tur_ukr_slo_ben_fbf_bam_ita_lda_sod_tag_swa_ctl	-0.211247779306526	-0.484664787621206	0.629053723481127
561	hin_cze_vie_yor_ewe_tml_ben_bat_jav_igb_fbf_sod_amr_ita_xho_hau_grk_gam_ven_kor_alb_ctl_ind_glc_lit_guj_qcu_scr_bam_amh_bos_prs_bul_urd_fin_wly_sid_tig_aeg_lat_nor_mnd_svk_spa_uzb_rom_mlt_jpn_tur_owc_dgb_hun_knd_rus_tsn_arw_sun_pol_swe_swa_akn_por_swt_mao_chh_zul_ses_tag_cnt_fre_bem_lda_pan_aze_azi_tsw_mol_tha_mcd_dyu_cic_geo_slo_ukr_mly_ger_afr_dut_est_eng_krd_moo_anl_bsq_heb	NA	NA	NA
562	dut_prs_moo_wly_anl_hun_vie_ukr_qcu_aeg_jav_fin_ctl_eng_pan_ben_mao_cnt_ses_mnd_bsq_bam_por_amr_glc_pol_spa_fre_tag_est_ita_knd_sod_ven_aze_zul_dyu_amh_tig_ind_mlt_bos_swe_lit_owc_scr_ewe_dgb_xho_tha_afr_igb_bat_cze_tml_rus_akn_heb_mcd_chh_urd_rom_cic_hin_lat_jpn_ger_bem_grk_geo_bul_slo_gam_krd_svk_arw_tur_lda_alb_fbf_guj_sid_mly_mol_sun_yor_tsw_swt_uzb_hau_tsn_kor_nor_swa_azi	-0.354053550127862	-0.928599357554382	0.355500664433892
563	cnt_ewe_bat_swe_fbf_vie_est_jpn_ben_tig_swa_pan_gam_mly_dut_krd_uzb_xho_lat_amr_afr_pol_tsw_qcu_mao_slo_fre_sod_prs_alb_zul_spa_anl_ger_grk_por_lda_bem_geo_mcd_cic_tha_yor_ind_lit_bam_svk_mlt_bsq_swt_bul_knd_guj_hun_wly_ven_scr_ctl_heb_arw_ses_tml_urd_aeg_dgb_glc_azi_dyu_eng_ita_nor_moo_tur_hau_rom_rus_igb_tag_chh_cze_kor_mnd_sid_tsn_amh_jav_akn_bos_sun_ukr_owc_mol_fin_hin_aze	-0.0483146688616337	-0.118549625429534	0.905887864129451
564	pan_akn_ven_ita_vie_svk_moo_por_alb_heb_igb_ewe_ind_swe_hin_ger_zul_tig_mao_fin_pol_tsn_amr_chh_uzb_dgb_owc_ses_aeg_bam_bsq_rus_cze_arw_yor_urd_sod_mnd_bos_dyu_ben_bat_lda_cnt_swt_ukr_lat_guj_jpn_knd_hau_xho_grk_fre_sun_jav_glc_mlt_azi_swa_prs_wly_rom_geo_tsw_cic_tag_slo_sid_nor_tml_aze_lit_fbf_krd_mly_scr_ctl_eng_hun_bul_est_qcu_mol_gam_kor_amh_bem_mcd_tur_tha_spa_afr_anl_dut	-0.274492599733582	-0.632801813745044	0.528415975121815
565	sod_qcu_fin_eng_afr_igb_alb_tsn_moo_arw_tsw_pan_grk_mlt_mly_wly_swt_knd_por_svk_dgb_swa_cic_scr_fbf_zul_hin_anl_amh_aze_ven_ctl_mol_gam_azi_ukr_mao_pol_mnd_vie_rus_xho_kor_tag_jav_ben_rom_dyu_uzb_cnt_dut_tig_hun_ewe_sid_ind_geo_bam_tur_glc_est_bem_urd_bat_tml_aeg_bos_bul_spa_heb_fre_sun_ita_chh_lit_cze_akn_tha_jpn_lda_ses_hau_slo_krd_bsq_prs_lat_mcd_swe_amr_owc_ger_yor_nor_guj	0.0138432613921352	0.0325076363130695	0.974136892112422
566	bem_ben_est_swa_mcd_yor_fbf_rus_tur_cnt_tha_sun_rom_lit_sid_pol_owc_cic_glc_igb_alb_mol_bsq_hau_uzb_fin_aeg_chh_spa_bat_knd_ses_sod_lat_krd_gam_moo_ukr_mnd_mao_swt_jav_qcu_eng_mlt_ita_tml_cze_anl_bam_hin_mly_dyu_zul_vie_tag_akn_ewe_bul_ctl_amr_slo_dut_heb_xho_aze_kor_arw_dgb_azi_swe_geo_wly_tig_prs_hun_afr_tsn_lda_ger_jpn_bos_amh_grk_fre_pan_tsw_nor_ven_ind_guj_urd_scr_svk_por	-0.285711508777121	-0.770816117076199	0.44276982480875
567	scr_tur_glc_heb_gam_sid_jpn_mao_arw_chh_rus_sun_mly_uzb_dyu_lat_fbf_igb_jav_rom_nor_lda_hin_wly_hun_geo_ses_cic_yor_knd_tml_por_fre_bem_spa_ger_swe_swt_ita_sod_est_urd_swa_akn_ind_lit_cnt_dgb_cze_svk_mcd_pol_ctl_kor_prs_ukr_mnd_aze_afr_pan_bsq_zul_ven_mlt_grk_krd_bul_tha_bos_mol_moo_slo_amh_guj_bat_eng_tsn_aeg_tig_anl_ben_qcu_dut_fin_hau_azi_xho_tsw_tag_bam_alb_ewe_owc_vie_amr	-0.535087885622684	-1.25025496264793	0.214343201276461
568	amh_fin_wly_sun_amr_tig_anl_tml_scr_alb_mao_swe_kor_ger_tha_glc_rom_cze_pan_spa_hin_mly_tur_fbf_mol_knd_krd_grk_uzb_hau_guj_bsq_rus_lit_ita_aeg_chh_hun_por_pol_est_dgb_cnt_mnd_swa_mcd_bat_eng_ukr_jav_slo_bam_owc_cic_bul_afr_yor_fre_bos_sod_aze_sid_igb_tsw_dut_azi_geo_heb_ctl_arw_lda_akn_ses_ven_nor_vie_jpn_mlt_gam_moo_prs_ewe_urd_ben_qcu_lat_xho_bem_tag_ind_swt_dyu_zul_svk_tsn	-0.13078473473486	-0.334687301447462	0.738614646229724
569	bem_ind_grk_yor_tag_swt_pan_ger_ven_mlt_sid_wly_swe_bat_aze_mcd_rus_mao_lda_tha_ewe_prs_ita_amr_bam_spa_krd_bos_nor_igb_jav_hun_zul_rom_owc_gam_tur_aeg_hau_tml_mnd_ctl_bul_fin_cic_lat_dgb_sun_tig_por_vie_ben_dyu_geo_est_azi_glc_urd_uzb_mol_qcu_fbf_akn_pol_lit_guj_svk_eng_xho_scr_ses_jpn_dut_sod_slo_tsw_mly_swa_heb_alb_kor_amh_anl_fre_knd_cze_afr_moo_hin_tsn_ukr_chh_bsq_cnt_arw	0.298709800134433	0.767247538289144	0.444877845542461
570	sod_zul_heb_gam_slo_rom_owc_hin_spa_ukr_wly_svk_aeg_eng_fbf_rus_kor_bat_krd_tml_tig_mnd_mly_ben_mol_ses_mcd_prs_tag_hau_dut_urd_bos_amr_swe_swa_tur_est_dyu_anl_igb_xho_sid_bul_mlt_qcu_cnt_jav_cze_uzb_akn_cic_amh_tha_ind_dgb_scr_swt_ctl_knd_vie_geo_alb_yor_moo_pol_chh_fre_bem_ven_pan_jpn_guj_nor_por_glc_afr_hun_mao_ewe_ita_lit_azi_lat_tsn_bsq_sun_tsw_bam_ger_fin_aze_lda_grk_arw	-0.107910984491053	-0.27612066679808	0.783068054173941
571	fre_arw_grk_knd_moo_rom_ctl_sod_dyu_alb_fin_kor_tag_sun_tha_zul_anl_hun_hau_tig_heb_ita_guj_igb_tsw_ewe_krd_tur_slo_ger_jav_eng_ben_jpn_nor_dut_xho_ukr_est_ind_bem_bsq_prs_gam_swe_dgb_uzb_glc_hin_owc_bam_pol_mlt_mly_vie_aze_cnt_afr_swa_por_wly_tml_fbf_mnd_geo_aeg_swt_ven_bat_lda_mao_chh_lit_bul_amh_cze_scr_svk_azi_sid_bos_yor_qcu_lat_pan_cic_mol_mcd_rus_akn_ses_urd_tsn_amr_spa	-0.15788084605267	-0.404777459959928	0.686570610425431
572	amr_yor_lat_pan_qcu_bem_jav_sun_swe_cze_xho_afr_ses_zul_pol_jpn_rom_ben_heb_glc_fre_lda_uzb_ewe_chh_fin_rus_wly_urd_dyu_tur_kor_scr_ctl_tig_bul_nor_cic_eng_cnt_bat_mol_bsq_arw_tsw_akn_mcd_dgb_ven_sod_tsn_guj_amh_alb_ukr_prs_bos_knd_gam_mao_mly_azi_mlt_dut_lit_moo_aze_hin_est_slo_hun_krd_spa_geo_aeg_igb_ita_svk_por_swa_bam_mnd_grk_tag_fbf_hau_anl_ger_owc_sid_swt_tha_ind_tml_vie	-0.0335766204901144	-0.0778455454505872	0.93811815799951
573	bam_anl_ind_bul_pol_zul_rom_gam_fin_sid_sod_bos_urd_dut_ita_tsw_cnt_xho_amh_cic_pan_mnd_bsq_mao_owc_lit_knd_lat_ven_fbf_dyu_amr_qcu_akn_lda_aze_tsn_chh_nor_cze_ewe_wly_alb_mcd_scr_sun_arw_mol_svk_tur_mlt_tml_est_ben_hin_tha_mly_guj_dgb_aeg_igb_por_afr_swt_jav_uzb_hau_yor_bem_hun_swe_eng_tig_rus_ukr_tag_fre_moo_swa_azi_ctl_grk_glc_slo_vie_ses_prs_geo_krd_jpn_heb_kor_spa_ger_bat	-0.426373043136177	-0.98099800068791	0.32913888137228
574	akn_bam_lit_krd_nor_hin_mao_ukr_lda_tur_sid_tsn_pol_ctl_azi_rom_svk_sod_xho_sun_qcu_yor_est_bat_ben_guj_kor_glc_heb_gam_bos_knd_ven_tha_mcd_grk_chh_dut_mly_cic_lat_hau_cze_tig_tag_aeg_bem_ger_bul_jpn_igb_amh_amr_mol_urd_swa_arw_alb_prs_slo_wly_tml_owc_bsq_swe_cnt_vie_ewe_tsw_ita_afr_dgb_moo_fbf_spa_pan_dyu_hun_uzb_swt_ses_aze_mnd_geo_jav_zul_fin_ind_mlt_por_scr_rus_eng_anl_fre	0.0333057839504968	0.0820840299628299	0.934756298969536
575	swa_ctl_swe_zul_eng_kor_glc_rom_mnd_jpn_xho_ukr_ita_azi_anl_ven_mcd_igb_wly_mly_bem_aeg_bsq_prs_afr_rus_sod_hau_sid_tag_fbf_cic_scr_svk_arw_owc_amh_amr_yor_knd_bat_swt_guj_spa_tha_dut_aze_mao_est_tsw_tsn_pan_dyu_alb_gam_tml_cnt_bos_ses_cze_sun_dgb_slo_lda_tur_ger_pol_heb_bam_moo_ben_hun_tig_urd_qcu_grk_mol_jav_bul_nor_geo_ewe_akn_fre_lat_hin_fin_lit_por_chh_vie_mlt_ind_krd_uzb	0.109156919742722	0.247006761278913	0.8054474427959
576	amr_swa_mly_anl_pol_dut_ukr_mao_hau_jpn_wly_tsw_akn_swt_bat_rom_guj_krd_mlt_cic_bam_arw_est_fin_kor_cze_bul_prs_urd_grk_swe_aeg_chh_lat_amh_knd_heb_fbf_lit_glc_mol_ind_nor_dgb_mnd_vie_tag_azi_hin_tml_bem_eng_dyu_ita_qcu_fre_bsq_gam_spa_mcd_igb_tha_aze_cnt_sun_sod_ben_zul_alb_sid_bos_ses_hun_xho_tur_uzb_ven_moo_rus_scr_ctl_ger_afr_tig_pan_lda_owc_por_jav_slo_ewe_svk_tsn_geo_yor	0.329403381331775	0.739732626443846	0.461325479135825
577	arw_wly_aeg_amr_vie_bsq_hau_fin_dgb_heb_spa_guj_rom_ger_afr_por_bam_bul_gam_mao_jav_eng_ewe_bat_tag_nor_svk_pan_grk_amh_slo_cze_hin_ctl_ind_swe_tur_lit_azi_lda_zul_tha_pol_mcd_swa_tml_swt_alb_qcu_jpn_ukr_prs_urd_igb_ben_uzb_tsn_bem_sid_tsw_moo_xho_aze_fbf_krd_dyu_anl_sun_owc_knd_dut_mlt_rus_kor_chh_ses_sod_yor_akn_scr_cnt_est_geo_cic_lat_bos_mnd_ita_mol_glc_tig_fre_mly_hun_ven	-0.31939591078997	-0.739239616041335	0.461623302407702
578	nor_cnt_hin_qcu_cic_kor_chh_urd_rom_est_owc_mcd_tur_ewe_eng_swt_lit_mlt_dut_pan_sod_igb_uzb_sun_tag_wly_bem_tig_aze_mly_hau_dyu_mnd_spa_arw_gam_yor_moo_lda_bsq_prs_heb_jav_rus_mao_guj_geo_scr_hun_slo_bam_tsw_grk_ita_vie_tha_tml_anl_azi_ses_mol_bat_ctl_amh_cze_akn_por_jpn_ger_bul_krd_dgb_swa_aeg_ven_bos_lat_ben_pol_fin_tsn_swe_fre_glc_knd_afr_amr_sid_svk_ind_alb_zul_fbf_ukr_xho	0.116823690093191	0.268465785683967	0.788935422779468
579	geo_mcd_ben_cnt_ses_mnd_jpn_hau_ita_gam_urd_igb_lda_ctl_amh_mly_azi_aeg_rus_guj_jav_pol_glc_moo_owc_wly_dgb_ger_xho_swt_kor_bsq_vie_tml_cze_fre_est_tsn_fbf_uzb_arw_pan_ind_bam_tsw_slo_bul_tig_fin_sod_spa_lat_tag_rom_cic_afr_akn_grk_yor_knd_mlt_alb_tha_aze_chh_swe_krd_ukr_tur_zul_por_dyu_scr_bat_bem_eng_amr_ven_lit_ewe_hin_mao_svk_dut_sun_anl_heb_swa_hun_mol_sid_nor_qcu_prs_bos	-0.464870798561395	-1.18648747279739	0.238452047690113
580	akn_fin_arw_fbf_tml_vie_por_amh_bul_swe_qcu_hun_tha_pol_yor_ses_pan_cnt_uzb_gam_bam_dgb_sod_lat_glc_azi_ven_hin_ewe_ukr_eng_nor_bsq_fre_anl_swa_ind_hau_jpn_prs_kor_svk_heb_bos_bem_amr_xho_ben_swt_tsn_krd_cic_lit_tur_spa_mly_mol_aeg_ger_urd_rom_dut_tag_jav_afr_owc_chh_mnd_sid_alb_mao_geo_cze_moo_bat_knd_sun_mlt_ita_est_zul_igb_scr_tsw_wly_aze_tig_lda_grk_rus_guj_mcd_slo_dyu_ctl	0.234787710373608	0.604218324389903	0.547169682236931
581	dut_uzb_hau_bam_hun_swt_tsw_bul_tag_dyu_bat_aze_tur_ven_chh_tml_ita_ben_bsq_ukr_xho_ewe_lit_eng_anl_moo_qcu_mao_swe_mcd_swa_ctl_krd_geo_mlt_cic_akn_afr_pol_yor_tig_lat_rus_urd_mol_jpn_lda_nor_aeg_kor_dgb_wly_grk_bos_prs_fre_gam_mly_jav_svk_igb_cnt_amr_azi_scr_spa_zul_alb_mnd_sun_fbf_amh_cze_vie_sod_ger_ses_guj_arw_rom_tsn_glc_sid_est_hin_knd_heb_tha_bem_pan_ind_owc_slo_por_fin	0.677573147318878	1.75159305900098	0.0831404848167637
582	tha_sun_jav_dyu_tig_lda_sod_ses_rus_pan_geo_swe_rom_ger_svk_ben_ita_alb_bem_pol_mly_hin_ind_ewe_grk_sid_akn_nor_bul_tsw_knd_arw_afr_ven_bsq_eng_dut_prs_xho_ctl_cze_mlt_hau_vie_cnt_lat_chh_aeg_slo_anl_fre_mcd_glc_amr_por_moo_lit_mol_azi_bam_est_aze_wly_scr_hun_tml_qcu_tur_dgb_swt_bat_gam_urd_guj_spa_heb_cic_igb_tsn_uzb_amh_yor_mao_ukr_bos_fbf_fin_krd_kor_mnd_zul_swa_jpn_owc_tag	-0.181236639053429	-0.474277253352374	0.636413905611989
583	urd_ind_ctl_hun_est_swt_hau_glc_tsw_amh_tig_slo_eng_lat_qcu_ita_igb_uzb_zul_dyu_ewe_heb_hin_sid_mly_jav_tag_jpn_sod_por_xho_owc_moo_bsq_ben_tml_mnd_rus_tur_fin_kor_ukr_pol_anl_prs_mcd_rom_grk_bem_alb_pan_nor_mao_cic_bat_cze_geo_afr_cnt_svk_sun_azi_guj_bam_krd_ses_chh_ger_scr_vie_knd_spa_wly_swa_ven_mol_tha_lit_arw_fre_gam_mlt_tsn_fbf_amr_dut_aeg_swe_dgb_akn_lda_bos_yor_aze_bul	-0.300397924242766	-0.751289073052165	0.454375655984303
584	por_amh_hun_cnt_mcd_urd_amr_ukr_aze_tur_mlt_lda_gam_cic_prs_ses_chh_ind_azi_zul_swe_xho_scr_anl_tha_mly_tsn_rus_cze_sod_ctl_aeg_owc_grk_mol_rom_wly_uzb_vie_akn_ita_svk_sun_kor_bsq_lit_lat_swa_fre_bem_pan_mnd_jpn_geo_dyu_bat_ven_guj_moo_slo_tig_ewe_tag_dut_igb_qcu_dgb_fbf_ben_heb_jav_hau_spa_glc_pol_hin_mao_swt_est_nor_tml_bul_arw_ger_tsw_sid_knd_eng_yor_alb_fin_bos_krd_afr_bam	-0.242892925985448	-0.592782243955592	0.554765600154042
585	rus_tml_xho_geo_ben_slo_amr_mol_tha_jav_cnt_knd_urd_mly_dyu_wly_ind_glc_owc_bsq_bem_svk_kor_hun_aze_fbf_krd_mlt_vie_dut_bat_ctl_heb_tig_ukr_nor_cic_aeg_amh_swt_mao_grk_lat_cze_fre_ven_spa_hau_tag_swa_sod_azi_afr_ses_chh_scr_sid_mnd_bam_ger_arw_eng_pan_lit_tsn_igb_sun_ita_qcu_hin_lda_mcd_tsw_dgb_moo_pol_zul_yor_jpn_guj_gam_rom_tur_swe_anl_bul_prs_alb_est_akn_bos_ewe_uzb_por_fin	-0.113031708812958	-0.288907195478301	0.773295405681395
586	uzb_ewe_krd_fbf_jav_ukr_amr_swe_gam_prs_azi_tsw_rus_ben_lit_anl_svk_chh_cze_yor_mnd_tsn_igb_geo_hun_kor_sid_urd_por_mol_fre_sun_owc_swa_ger_bam_fin_qcu_knd_ses_jpn_bul_spa_akn_tag_hin_vie_zul_xho_dut_scr_afr_wly_arw_ita_lat_lda_slo_cnt_mly_glc_swt_ind_aze_ven_rom_mcd_est_hau_tml_sod_alb_eng_tha_aeg_bat_guj_mlt_tur_bsq_heb_bos_amh_ctl_dgb_bem_tig_grk_dyu_moo_cic_pan_pol_mao_nor	-0.456559240146524	-1.16453808593295	0.24718462724992
587	mnd_ctl_fre_wly_bam_ven_mol_prs_jpn_bat_eng_ger_geo_zul_hun_spa_est_swt_akn_uzb_tha_cic_mlt_aeg_bsq_tsw_glc_swa_urd_rus_hau_moo_chh_mao_afr_dut_tur_grk_kor_svk_pol_ind_bem_krd_amh_cnt_azi_sun_scr_sid_ewe_igb_bul_dgb_hin_ses_guj_ben_qcu_slo_rom_ukr_arw_jav_swe_tsn_bos_lda_lit_mcd_tig_nor_lat_dyu_pan_tag_por_aze_ita_knd_tml_sod_fin_fbf_vie_cze_heb_mly_xho_owc_alb_yor_gam_anl_amr	-0.000459162662395434	-0.00109831081142337	0.999126027442499
588	arw_cnt_sun_uzb_mcd_lit_svk_mly_hau_igb_guj_aze_jav_fre_amr_bem_urd_krd_scr_rom_nor_mlt_anl_dyu_tha_dgb_prs_ewe_ven_ses_ger_swt_vie_amh_fin_moo_tur_por_hun_aeg_ctl_hin_mol_qcu_bsq_xho_mao_dut_chh_lda_glc_cic_ita_tag_afr_alb_sid_rus_ben_fbf_wly_yor_bul_spa_heb_gam_kor_owc_slo_pan_pol_tml_est_lat_cze_tsw_ukr_bos_zul_tig_ind_jpn_sod_tsn_mnd_akn_swe_bam_bat_swa_azi_eng_grk_knd_geo	-0.0100480397671761	-0.0221032381410934	0.982412958562571
589	mlt_hau_ukr_swa_hun_arw_owc_afr_tml_fbf_mnd_qcu_pol_sid_dgb_ctl_lit_xho_slo_eng_dyu_kor_chh_yor_amh_uzb_cic_mol_amr_tur_vie_anl_alb_est_ben_rom_lat_fin_tsn_bos_spa_ind_jpn_mcd_urd_mao_tag_zul_ger_krd_geo_heb_fre_cnt_aze_aeg_jav_grk_tha_bam_glc_akn_scr_guj_swt_wly_rus_lda_tig_sun_bat_dut_hin_ven_bem_ita_igb_prs_gam_tsw_bsq_knd_moo_pan_swe_ses_nor_svk_azi_ewe_por_bul_sod_mly_cze	0.0120996109422722	0.0309493177282917	0.975376281807342
590	bsq_hun_tsn_ses_fin_nor_bos_ger_bat_gam_tag_lat_fre_ita_dyu_rom_bam_bem_hin_prs_spa_bul_aze_cnt_geo_mao_vie_sun_arw_tig_pol_est_scr_owc_chh_swt_lit_heb_lda_mol_urd_tsw_rus_slo_ewe_akn_kor_ind_pan_ukr_fbf_glc_guj_afr_swa_amr_krd_tha_por_azi_sid_cic_svk_yor_dut_mly_mnd_aeg_dgb_amh_mcd_jav_alb_zul_sod_uzb_ctl_qcu_moo_cze_ven_ben_knd_anl_igb_swe_hau_grk_eng_tml_tur_wly_jpn_xho_mlt	0.0070161699911256	0.0166624743980397	0.98674157888426
591	swa_nor_ewe_rom_bul_eng_bem_mcd_tha_afr_aeg_lda_kor_amh_wly_ses_hau_est_anl_prs_tml_chh_slo_ukr_lat_scr_aze_mao_por_pan_ger_mly_grk_gam_ben_amr_lit_bsq_mnd_pol_dgb_tsn_sod_zul_ita_uzb_arw_ven_swt_cic_ind_jav_owc_mol_tag_alb_yor_hun_bat_dut_urd_fin_sun_cze_fre_akn_svk_ctl_moo_bos_sid_tsw_igb_glc_swe_tig_cnt_qcu_knd_bam_heb_vie_dyu_xho_mlt_krd_geo_rus_guj_jpn_hin_fbf_spa_tur_azi	0.647022383775469	1.43366162372013	0.155022451220714
592	fbf_yor_swt_por_mnd_alb_est_ctl_swa_fre_tsn_ben_akn_cze_pan_hau_grk_sun_krd_tag_urd_anl_tha_dyu_hin_cnt_ses_ind_rom_sid_prs_glc_aeg_dut_dgb_jpn_tml_cic_slo_spa_tur_lit_lat_chh_svk_ewe_sod_jav_bam_ger_scr_eng_kor_xho_zul_mly_mlt_knd_tig_guj_mol_heb_qcu_arw_bul_afr_vie_bat_azi_swe_owc_ven_tsw_uzb_lda_fin_nor_ukr_hun_mao_geo_bsq_wly_pol_gam_mcd_bem_rus_igb_bos_amh_ita_aze_moo_amr	-0.00763740648688794	-0.0175500739253523	0.986035382568051
593	heb_sid_gam_pol_chh_por_akn_cze_slo_tag_ger_bem_amr_mcd_dyu_bsq_prs_aze_rus_svk_guj_bam_owc_hau_igb_mnd_afr_sod_ben_kor_jav_alb_geo_glc_pan_mlt_ses_est_scr_moo_tml_xho_wly_amh_hin_dut_dgb_azi_qcu_hun_vie_fre_ven_yor_ind_ukr_ctl_jpn_urd_knd_ewe_uzb_fbf_swa_swt_cic_tsw_mao_lat_fin_tha_tsn_tig_tur_nor_bul_mly_mol_spa_grk_aeg_lda_krd_bos_eng_cnt_bat_anl_arw_ita_zul_rom_lit_swe_sun	-0.150981468095753	-0.427872102667509	0.669733434652917
594	tag_tml_por_kor_svk_mly_sod_prs_bos_anl_vie_mcd_aeg_aze_cnt_ger_dut_pol_hin_scr_tur_ben_est_alb_tha_cic_dgb_ita_swa_chh_spa_fin_bsq_dyu_sun_eng_mnd_afr_jpn_tig_guj_amh_qcu_rom_cze_arw_ewe_ven_igb_slo_nor_zul_ctl_knd_bam_yor_bul_xho_ukr_tsw_sid_jav_bem_gam_heb_swe_fre_owc_hau_lat_ses_bat_moo_grk_ind_rus_mol_fbf_azi_wly_hun_tsn_krd_glc_mao_lda_swt_lit_amr_mlt_urd_geo_uzb_pan_akn	-0.109294444555107	-0.261627077727942	0.794187525058493
595	fbf_sod_mao_azi_xho_tsn_urd_krd_ben_tsw_cnt_tur_qcu_ewe_bem_ukr_rom_hun_prs_bos_lat_knd_rus_tig_por_gam_zul_nor_anl_alb_owc_akn_arw_swe_wly_swa_vie_dyu_jpn_heb_dut_cic_hau_kor_mly_tml_ita_lit_fin_pan_eng_grk_spa_jav_ses_glc_slo_tha_hin_sid_geo_amr_pol_fre_sun_mnd_est_afr_bat_ven_chh_swt_cze_svk_mol_bul_tag_guj_amh_dgb_lda_ctl_aze_igb_yor_ind_mlt_moo_bsq_uzb_aeg_bam_ger_scr_mcd	0.361235222921368	1.24147703812864	0.217551691463405
596	sid_igb_fre_scr_owc_bem_yor_dyu_ven_eng_cic_grk_cze_hau_akn_ctl_tsw_azi_kor_krd_mly_mlt_cnt_fin_gam_hin_mcd_bsq_geo_urd_heb_dut_tha_fbf_hun_mol_dgb_ben_qcu_ind_bat_tur_por_bam_pol_xho_amr_knd_ger_ses_tag_aze_moo_swe_anl_guj_pan_amh_lat_wly_est_bos_afr_rus_spa_chh_alb_bul_mao_tml_ita_aeg_lda_jav_uzb_tsn_arw_svk_jpn_slo_swt_tig_vie_glc_lit_nor_prs_swa_mnd_ukr_ewe_sod_zul_sun_rom	-0.136592909737997	-0.320676904178289	0.749174708070694
597	ukr_kor_hau_mol_por_zul_anl_guj_gam_tsw_lda_mly_pol_nor_ger_hin_owc_lat_cnt_tml_spa_scr_afr_ctl_tag_geo_fbf_aeg_dgb_arw_bat_swe_wly_ben_cze_pan_mnd_tha_dut_prs_xho_qcu_ven_sun_alb_bsq_mlt_jav_heb_fre_urd_grk_fin_est_krd_akn_svk_mao_bem_swt_glc_amr_knd_cic_azi_ita_tsn_amh_yor_igb_ind_lit_chh_uzb_bul_sid_eng_dyu_tig_jpn_sod_bos_ewe_vie_hun_aze_tur_slo_ses_moo_bam_swa_rom_mcd_rus	-0.310685385585942	-0.797532839212136	0.427173251861861
598	chh_hun_fbf_hau_gam_slo_est_dut_amh_ben_sid_hin_azi_anl_tag_cnt_mol_lda_swe_tha_aze_eng_moo_swa_ctl_ses_owc_pol_ger_tml_mao_lat_sun_sod_rus_krd_fre_por_tsw_yor_wly_mly_uzb_ewe_kor_amr_tur_ven_bam_akn_cic_dgb_lit_tsn_cze_glc_tig_svk_swt_spa_aeg_bat_mlt_bem_geo_alb_fin_zul_ind_scr_bul_jav_igb_nor_knd_mnd_bos_qcu_jpn_prs_arw_heb_ukr_bsq_vie_urd_mcd_guj_pan_xho_ita_grk_dyu_afr_rom	NA	NA	NA
599	kor_hin_ben_tsw_swe_cze_lat_tag_tsn_amh_qcu_mao_ita_sid_jpn_jav_hun_mly_eng_tha_svk_geo_moo_arw_uzb_sun_dut_owc_ctl_slo_guj_krd_afr_ses_fbf_bam_fin_dgb_igb_rom_aeg_hau_glc_aze_urd_bat_mol_pan_rus_akn_mlt_heb_azi_mcd_nor_tig_tml_zul_fre_bul_alb_prs_est_bos_lda_gam_scr_knd_bsq_wly_grk_cnt_ukr_xho_vie_tur_anl_por_cic_ger_dyu_amr_ven_lit_swa_yor_chh_mnd_swt_bem_spa_ind_pol_ewe_sod	0.3642703324499	0.816612654143084	0.416236720385763
600	zul_heb_dgb_bam_jpn_alb_dut_gam_tur_pol_bat_krd_rom_mnd_fre_cnt_amr_lit_bem_kor_tsn_arw_vie_grk_ind_tha_prs_ukr_hun_bsq_xho_sod_tag_mly_lda_ger_cze_bos_aeg_geo_fin_slo_chh_est_scr_igb_ben_glc_svk_pan_yor_mao_hin_knd_lat_jav_tml_wly_nor_anl_swa_ven_afr_aze_por_uzb_rus_sun_mol_hau_moo_bul_owc_guj_dyu_tsw_mlt_swt_ctl_azi_amh_swe_fbf_sid_cic_akn_ses_qcu_eng_ita_ewe_urd_tig_mcd_spa	-0.311088564680265	-0.707717088252673	0.480890822671088
601	arw_rus_gam_knd_grk_bam_jav_uzb_prs_xho_dyu_kor_bat_cic_tsw_swe_fin_mcd_amh_wly_cnt_ind_aeg_nor_chh_dgb_swa_tur_dut_lat_ita_krd_slo_lit_urd_hau_guj_moo_ses_bem_tha_aze_swt_fre_pan_tag_yor_hin_azi_fbf_mlt_mnd_ger_spa_sod_anl_ukr_mol_geo_ewe_amr_tml_zul_est_cze_ven_rom_tig_hun_bsq_ben_igb_bos_alb_mao_scr_afr_lda_sun_glc_mly_pol_owc_tsn_ctl_jpn_qcu_heb_akn_svk_sid_eng_vie_por_bul	-0.145648820965794	-0.376885518682226	0.707117267152955
602	moo_anl_mcd_lit_tur_tha_aeg_dut_lda_amr_ben_krd_cze_vie_bul_ind_afr_hun_bsq_tag_rom_gam_mao_mly_ctl_fre_grk_bam_akn_jav_urd_amh_ewe_sod_ita_dgb_fin_heb_zul_tml_prs_tig_tsw_pol_mlt_owc_scr_azi_igb_kor_cnt_bem_cic_arw_swe_eng_xho_ven_tsn_spa_mnd_knd_uzb_dyu_guj_hin_bat_swa_glc_qcu_swt_aze_ukr_bos_wly_sid_ses_fbf_geo_est_lat_yor_nor_slo_mol_svk_hau_por_rus_alb_sun_ger_jpn_pan_chh	NA	NA	NA
603	scr_lit_cze_arw_tur_mcd_grk_ukr_bat_bos_cnt_wly_por_rom_ctl_tag_spa_rus_amh_knd_eng_hin_est_mly_tig_kor_hun_bam_chh_heb_lat_mlt_dgb_pan_bem_swt_jav_tml_akn_aeg_tsn_guj_glc_anl_amr_gam_bul_moo_geo_fin_hau_swa_xho_owc_qcu_ewe_svk_nor_sun_pol_ben_ven_mao_ita_swe_bsq_prs_fre_alb_uzb_slo_cic_ses_lda_yor_vie_ind_ger_sod_mnd_dyu_dut_igb_zul_afr_azi_sid_mol_aze_tha_jpn_urd_krd_tsw_fbf	-0.128498617172364	-0.287215614472184	0.774586211773152
604	prs_moo_ukr_ger_kor_fre_ven_pan_akn_swt_hun_por_eng_zul_vie_krd_bat_qcu_afr_chh_bem_swe_cnt_amr_glc_mol_hau_tsw_tig_bam_ctl_fin_est_yor_mnd_azi_rus_arw_sod_alb_knd_geo_mcd_aeg_ita_owc_ses_fbf_bsq_ewe_bul_lat_igb_scr_hin_ben_xho_grk_dyu_urd_aze_sun_cic_mao_heb_dgb_svk_nor_uzb_ind_mlt_mly_jav_tsn_tag_cze_lda_lit_gam_tur_tml_slo_bos_rom_dut_spa_sid_swa_wly_anl_guj_tha_jpn_amh_pol	-0.440263294928443	-1.14220687634869	0.256300251371167
605	sod_fre_qcu_ben_alb_ind_azi_swe_gam_wly_sun_lit_vie_nor_knd_tha_grk_uzb_bsq_moo_anl_heb_mlt_fin_scr_dyu_mnd_glc_tsw_hau_arw_krd_lat_akn_bat_est_jav_ukr_hin_kor_dgb_hun_xho_lda_por_ewe_ctl_slo_swt_zul_mol_pol_pan_tsn_yor_cze_igb_mcd_mao_owc_bam_ger_prs_ses_rom_aeg_sid_ita_afr_mly_bul_tag_bem_fbf_bos_amh_ven_tur_cnt_tig_spa_swa_svk_dut_jpn_geo_aze_amr_rus_chh_eng_cic_urd_tml_guj	-0.0346889478705713	-0.0888356172484286	0.929403575766387
606	vie_bsq_tur_mlt_fin_ses_fbf_bat_rus_ukr_dut_igb_akn_guj_sun_hun_jav_lat_knd_tag_owc_kor_moo_nor_sid_mao_swa_aeg_swe_mnd_afr_wly_prs_hau_bos_urd_slo_est_ind_azi_tig_svk_scr_cze_cnt_gam_qcu_dgb_alb_por_lda_bem_sod_ven_glc_dyu_bam_ita_grk_tsw_bul_heb_lit_ben_pol_arw_fre_anl_rom_jpn_pan_chh_mly_tml_cic_tha_swt_mcd_amr_mol_ctl_xho_krd_eng_spa_geo_ger_aze_tsn_zul_uzb_ewe_hin_yor_amh	-0.353219881490393	-0.878536935887984	0.381916599036659
607	dgb_krd_bat_prs_geo_eng_bam_ven_mly_heb_vie_ses_amr_wly_amh_tha_sid_ewe_ben_svk_arw_mol_mlt_fin_sun_aeg_hin_dut_zul_alb_sod_akn_chh_azi_ger_cze_anl_rom_qcu_swe_ctl_ind_tag_tsn_lat_cnt_bos_slo_tur_yor_rus_mnd_por_est_tig_aze_uzb_hun_igb_pan_afr_swt_mao_mcd_tsw_nor_lit_bem_moo_ukr_glc_cic_urd_gam_guj_bul_scr_hau_ita_fbf_lda_owc_jav_spa_jpn_knd_swa_bsq_fre_tml_dyu_pol_grk_xho_kor	0.0845119545898721	0.224590453620045	0.822790604316727
608	guj_fin_fbf_chh_svk_geo_knd_moo_jav_nor_hun_est_gam_wly_hin_lit_uzb_qcu_tur_mao_mly_rus_alb_mcd_pol_lda_afr_tag_igb_sid_heb_ewe_amh_swa_mnd_cze_arw_scr_pan_bos_dyu_bam_lat_urd_sun_xho_tig_krd_ukr_slo_glc_sod_bsq_spa_ind_fre_eng_ctl_prs_akn_yor_tml_anl_amr_dgb_owc_tha_tsn_kor_bul_mlt_bat_ven_mol_aze_rom_ger_ita_ben_swt_zul_tsw_ses_cnt_dut_hau_bem_swe_vie_jpn_azi_por_cic_aeg_grk	NA	NA	NA
609	cnt_bsq_sod_vie_mlt_mly_yor_zul_prs_swt_heb_uzb_spa_fre_cic_guj_sid_swa_hun_xho_svk_eng_cze_ses_tsn_mao_mnd_mol_tur_por_wly_bos_tsw_gam_ven_bul_dgb_mcd_fin_sun_pol_tag_swe_grk_hin_amh_azi_hau_chh_pan_ctl_lda_dut_fbf_ita_moo_krd_slo_jav_aze_anl_bam_bat_aeg_bem_ukr_ewe_ben_rom_est_tig_ger_alb_tml_jpn_ind_lit_amr_akn_lat_urd_qcu_owc_dyu_scr_knd_rus_glc_igb_tha_geo_arw_afr_nor_kor	-0.125892183168985	-0.284642685067675	0.776550767709506
610	ven_bsq_geo_dut_owc_bat_dyu_tig_sun_hin_arw_afr_knd_ses_swt_fin_jpn_por_ger_fbf_alb_lit_krd_tml_igb_fre_aze_ind_slo_tag_swa_prs_cic_hau_heb_amh_sod_mnd_hun_est_zul_aeg_grk_mcd_azi_vie_nor_rom_ctl_xho_amr_chh_rus_guj_sid_qcu_spa_cnt_urd_tha_uzb_lat_ita_tsn_jav_cze_yor_mao_ben_tsw_gam_mlt_scr_dgb_mol_pan_bul_glc_akn_kor_wly_eng_ewe_mly_lda_swe_moo_tur_ukr_bos_bam_anl_pol_svk_bem	-0.00826174708910732	-0.018780411760588	0.985056513615561
611	ind_hun_urd_swa_scr_lat_afr_qcu_guj_ben_amr_kor_dut_grk_rus_tha_jav_tag_swt_mnd_fin_ger_por_slo_mcd_tig_hin_dyu_bam_cic_tsn_svk_tur_lit_gam_akn_hau_mlt_geo_jpn_prs_krd_nor_eng_bem_rom_bos_pan_pol_tsw_mly_cze_aeg_lda_anl_est_chh_bsq_knd_amh_aze_sid_bul_fre_fbf_swe_ita_ewe_bat_moo_cnt_sod_sun_glc_mol_mao_ctl_heb_dgb_wly_vie_zul_azi_igb_uzb_xho_arw_spa_ses_yor_tml_ven_owc_ukr_alb	0.328233940459336	0.761628830279686	0.448208674108737
612	rus_cic_fbf_aze_sid_zul_lit_anl_hin_mnd_swa_krd_grk_cze_heb_pan_amh_ses_ind_uzb_cnt_mly_geo_pol_nor_bul_lat_slo_sod_wly_kor_ctl_urd_tsn_ukr_tur_sun_bam_prs_azi_dut_ger_svk_glc_spa_arw_ven_bos_amr_ita_swe_rom_hun_mcd_chh_jpn_ewe_lda_xho_qcu_owc_swt_bat_dyu_igb_dgb_jav_fin_tsw_bsq_tml_akn_tha_mol_gam_eng_tag_afr_scr_tig_guj_bem_fre_por_yor_alb_mao_est_vie_hau_mlt_knd_ben_moo_aeg	-0.47738906613637	-1.22587163088025	0.223342145029998
613	swt_eng_anl_spa_aze_alb_tha_lda_tml_jav_ses_aeg_igb_ukr_akn_por_est_ita_fin_lit_ven_geo_tag_dut_nor_ctl_zul_wly_sun_xho_fbf_mol_tsn_ind_yor_mly_cze_prs_dgb_krd_tig_chh_ewe_uzb_bsq_pan_arw_knd_grk_bos_qcu_hin_svk_heb_afr_moo_azi_fre_sod_swe_bam_scr_bat_pol_rom_hun_guj_sid_amh_bem_cnt_jpn_ben_hau_dyu_mlt_glc_tur_mnd_rus_mcd_gam_kor_mao_tsw_cic_owc_vie_slo_lat_bul_urd_swa_ger_amr	0.314140995249871	0.766496447105908	0.445322267839196
614	ctl_amh_wly_heb_est_svk_slo_ben_por_guj_owc_dyu_urd_bem_glc_sod_grk_bam_eng_bul_vie_hin_ewe_uzb_prs_nor_tml_rom_hun_cze_aeg_hau_chh_tha_alb_dgb_bsq_tsn_dut_ven_amr_anl_scr_mly_pol_cnt_akn_lat_fbf_knd_swe_lda_jav_yor_rus_fre_mnd_tag_zul_swa_swt_bos_igb_bat_jpn_ses_geo_cic_fin_lit_afr_mlt_sid_ger_tur_mol_krd_gam_azi_moo_ukr_mcd_ind_spa_aze_qcu_kor_tig_arw_xho_sun_ita_pan_tsw_mao	-0.165624562350529	-0.379220282547849	0.705388763439579
615	bsq_cze_sid_lat_mly_alb_owc_azi_vie_fbf_swa_sun_urd_swt_tig_cic_uzb_akn_hin_fin_lda_jpn_eng_rom_ger_swe_ita_amh_ukr_zul_tsw_mlt_ctl_tml_jav_amr_est_glc_geo_mcd_scr_bam_anl_afr_pol_ses_aze_xho_ind_sod_rus_hun_cnt_arw_ewe_dyu_grk_chh_prs_aeg_tha_bul_gam_tur_fre_mnd_tsn_slo_hau_wly_qcu_lit_krd_spa_dut_moo_bat_heb_mao_bos_kor_tag_dgb_ben_mol_pan_ven_svk_igb_por_nor_knd_yor_bem_guj	0.494028183506279	1.19327268682603	0.235797856938213
616	dgb_cze_sod_owc_ita_pan_krd_spa_heb_lat_bam_zul_azi_jpn_sid_swe_mlt_ukr_tig_mly_urd_swa_por_ctl_ven_tsw_fin_knd_tsn_kor_fbf_ger_ind_igb_qcu_guj_amh_nor_scr_amr_bul_slo_est_eng_bsq_akn_alb_aze_lda_ewe_svk_jav_ses_cic_dut_tag_tml_cnt_hin_vie_arw_xho_mnd_mcd_bos_lit_rus_yor_fre_geo_ben_glc_gam_chh_swt_hau_grk_hun_mol_rom_anl_bat_uzb_prs_tha_pol_dyu_afr_moo_tur_aeg_mao_wly_sun_bem	0.0821714761594074	0.187995976059017	0.851289394811915
617	amh_bul_fbf_tha_rus_scr_xho_alb_igb_geo_bsq_moo_cze_dut_ben_akn_amr_owc_glc_qcu_eng_aze_swt_arw_tur_wly_jpn_nor_ven_lda_slo_swe_vie_bem_mly_zul_chh_rom_tsw_spa_tsn_heb_svk_lit_mlt_anl_yor_ctl_ses_swa_mol_mcd_krd_hun_sid_ger_ind_cnt_ewe_urd_tig_bat_pol_fre_gam_tag_mao_afr_por_prs_dgb_ukr_aeg_jav_azi_ita_sod_grk_hin_tml_hau_kor_sun_uzb_est_knd_bos_pan_mnd_lat_cic_fin_bam_guj_dyu	-0.0165104735216437	-0.0433080872357208	0.96554879417491
618	prs_hun_ind_afr_azi_tml_fbf_jav_bos_pan_sun_cze_ses_bul_slo_ben_aze_mlt_ewe_uzb_cnt_guj_ctl_xho_igb_rus_geo_anl_tsn_eng_ita_tsw_yor_kor_arw_tur_swe_alb_lda_ger_dut_qcu_mly_ukr_knd_bat_amh_mcd_lit_mnd_spa_sod_cic_hau_amr_glc_pol_urd_sid_vie_moo_tig_dyu_fre_akn_dgb_ven_mao_heb_swt_scr_lat_hin_jpn_est_bem_gam_aeg_grk_wly_bsq_tha_swa_rom_krd_tag_chh_bam_svk_por_fin_mol_zul_owc_nor	0.331447786936397	0.76764021818744	0.444645598349292
619	mlt_jpn_cnt_bat_fbf_mol_grk_amr_bul_akn_azi_lat_ind_vie_mao_igb_tml_ctl_tsn_rom_urd_ewe_aze_krd_knd_amh_ven_glc_aeg_bsq_mly_lda_lit_qcu_gam_hin_ben_mnd_hau_dyu_hun_est_sun_kor_owc_cic_tag_ger_chh_mcd_ses_moo_dut_tsw_anl_sid_yor_geo_sod_arw_prs_tur_zul_por_ukr_bos_pan_swt_fre_svk_slo_jav_wly_scr_swa_afr_uzb_bam_bem_ita_heb_fin_dgb_cze_tig_rus_nor_guj_eng_spa_alb_tha_pol_swe_xho	-0.342428616049074	-0.882814559783404	0.37961275572101
620	guj_glc_dut_spa_dyu_cnt_ses_hau_gam_ita_sun_xho_ven_swa_ger_pan_sid_amh_tha_mnd_mlt_tsw_fin_kor_akn_lit_prs_ind_bul_anl_yor_azi_geo_pol_bat_svk_ctl_owc_rom_zul_mcd_rus_amr_tig_tml_ukr_tur_bos_heb_jav_swt_krd_ben_bam_afr_uzb_igb_aeg_cic_swe_mao_fbf_knd_urd_vie_lda_dgb_ewe_sod_eng_bsq_est_por_arw_grk_tsn_fre_wly_mol_alb_aze_mly_lat_cze_scr_hun_moo_slo_hin_qcu_tag_bem_nor_jpn_chh	-0.0067146588098574	-0.0148801149320449	0.988159699831354
621	cze_prs_eng_lit_cnt_fin_dyu_rom_ses_swt_uzb_gam_ven_dgb_pan_vie_ger_swa_rus_cic_moo_tur_geo_knd_xho_hun_ewe_tsn_tha_krd_mcd_bos_mol_aze_bam_lat_scr_qcu_bem_hau_urd_kor_mnd_tsw_bul_mao_amh_chh_hin_akn_lda_fbf_bat_amr_dut_grk_nor_swe_spa_glc_tml_tag_por_mlt_ukr_slo_guj_alb_ctl_jpn_ben_yor_aeg_afr_est_azi_arw_heb_owc_pol_zul_jav_tig_anl_ita_svk_bsq_fre_igb_ind_mly_sid_sun_wly_sod	-0.121862587968493	-0.311095630152154	0.756424161864531
622	tsw_azi_lit_hin_yor_swt_akn_mao_anl_ben_owc_alb_tur_wly_pan_bos_tag_geo_mly_amr_amh_spa_fin_tsn_mlt_rus_tig_scr_sun_krd_bul_uzb_glc_prs_ven_aeg_nor_tml_zul_guj_ukr_fre_heb_mnd_jpn_eng_qcu_ind_ses_svk_dyu_ewe_cnt_swa_hun_gam_pol_dgb_jav_afr_ctl_mol_vie_xho_cic_grk_tha_slo_urd_lda_bat_lat_aze_bem_por_ita_sod_est_moo_kor_swe_fbf_mcd_hau_cze_arw_chh_dut_bam_bsq_rom_sid_ger_knd_igb	-0.344134182967125	-0.805075541865365	0.422829584337057
623	est_scr_lda_bat_vie_afr_mao_bem_amr_prs_anl_cic_wly_swt_gam_owc_heb_ses_swa_jpn_ctl_zul_mlt_rus_aze_tur_geo_bos_tha_dut_aeg_lat_jav_urd_uzb_tig_mnd_dyu_hau_svk_grk_bam_sid_glc_mol_cze_dgb_pan_ben_slo_sun_chh_pol_akn_ind_krd_swe_lit_moo_bsq_ita_qcu_bul_arw_hun_azi_yor_fre_fin_kor_xho_igb_ven_fbf_por_ukr_hin_tsw_tml_mly_alb_eng_rom_ger_sod_spa_guj_ewe_nor_cnt_amh_knd_tag_tsn_mcd	0.68091437003171	1.63002340881716	0.106479044557066
624	mcd_bat_tha_bem_kor_swe_lda_tag_ven_xho_glc_dgb_sid_geo_hin_spa_chh_scr_nor_tsw_cic_amr_moo_mly_jpn_igb_mol_fbf_tig_jav_dyu_amh_bsq_heb_wly_hau_por_rom_ger_prs_eng_krd_pol_pan_owc_vie_knd_hun_ita_urd_arw_aze_sun_lat_zul_tsn_azi_cnt_gam_qcu_ses_slo_cze_dut_aeg_guj_uzb_mnd_fre_sod_swt_bul_alb_ewe_mao_svk_lit_mlt_afr_tml_ukr_grk_bos_anl_ben_yor_ctl_rus_tur_swa_ind_bam_est_fin_akn	-0.273689689649895	-0.662332711885609	0.509396052674548
625	dyu_tha_akn_slo_fre_jpn_wly_geo_nor_svk_azi_tsn_vie_ven_bos_mnd_swe_grk_ben_pan_eng_cze_tig_ewe_urd_zul_moo_ukr_tml_arw_yor_prs_sod_qcu_lat_chh_glc_lda_rom_ses_dut_guj_hin_hau_swa_amr_jav_aeg_rus_est_amh_knd_heb_dgb_tur_bam_bem_mly_scr_tag_aze_mcd_xho_spa_kor_krd_gam_sun_bat_igb_fin_uzb_ita_anl_ger_alb_ind_por_cic_lit_mlt_fbf_mol_swt_cnt_ctl_pol_hun_mao_tsw_bul_sid_owc_afr_bsq	0.501415201570153	1.21540081827159	0.227289697436464
626	mol_anl_guj_dgb_amr_dut_prs_ses_ita_vie_gam_amh_ind_bat_hau_owc_fbf_spa_heb_xho_krd_knd_ven_yor_est_rus_lit_akn_pan_swe_mlt_arw_uzb_rom_aze_svk_jav_mao_azi_sid_fin_qcu_afr_ctl_cze_mnd_alb_tml_sod_hin_igb_tsw_grk_tur_ewe_scr_bul_bsq_ger_lda_ukr_jpn_fre_chh_hun_cnt_dyu_swa_bos_eng_urd_moo_swt_cic_bam_tig_slo_zul_tag_mly_por_geo_tsn_bem_kor_sun_pol_nor_aeg_glc_tha_ben_lat_mcd_wly	0.270403870382112	0.618228664595485	0.537935762192303
627	anl_fre_afr_ind_bat_gam_swe_lit_mnd_bam_rus_moo_mlt_alb_krd_tag_jpn_aze_ewe_lat_ukr_tsn_uzb_urd_pol_geo_ctl_knd_nor_pan_por_dyu_ger_sun_tur_tsw_guj_tml_azi_ses_arw_slo_amr_hau_svk_akn_glc_cic_bul_swt_swa_amh_sod_mol_zul_vie_bem_eng_prs_owc_igb_aeg_spa_dut_qcu_mao_fbf_bsq_dgb_ita_jav_ven_mcd_lda_hin_sid_grk_wly_hun_cze_xho_kor_fin_mly_ben_tig_scr_cnt_chh_rom_yor_heb_bos_tha_est	-0.330230722560305	-0.845565791633218	0.399965293812743
628	ven_ben_kor_tur_pan_lda_qcu_lat_wly_jav_guj_uzb_aeg_anl_knd_geo_mcd_sid_owc_vie_cnt_dgb_ger_jpn_glc_por_mly_mao_swt_afr_hun_cze_sun_lit_krd_moo_urd_mlt_eng_heb_bsq_bos_amr_rus_sod_aze_igb_scr_tha_cic_arw_ewe_fbf_grk_ctl_nor_alb_est_rom_mnd_tag_pol_prs_akn_bul_svk_dyu_slo_azi_chh_yor_hin_tig_zul_gam_ita_mol_ses_swe_fin_spa_bam_dut_bat_ukr_bem_tsw_hau_ind_tsn_tml_xho_fre_swa_amh	-0.108431994135928	-0.241146460123042	0.809972466521341
629	urd_tha_aeg_cic_grk_owc_vie_hau_tsn_alb_tur_spa_lda_arw_guj_fre_mao_cze_dgb_tag_amh_sid_moo_hin_bem_slo_kor_xho_mnd_mol_fbf_tig_tml_uzb_pol_ven_eng_hun_akn_gam_chh_bul_sod_bam_scr_jpn_ctl_geo_qcu_zul_mcd_mly_amr_bat_swa_ger_ukr_lit_sun_ewe_swt_tsw_krd_dut_rom_yor_aze_rus_nor_jav_wly_swe_dyu_afr_lat_ita_mlt_knd_cnt_heb_prs_igb_ses_bsq_anl_pan_ind_glc_por_svk_fin_ben_est_bos_azi	0.582506293084606	1.52425858086524	0.130837608021458
630	lda_ses_xho_wly_sid_azi_bos_arw_fbf_fin_ben_rus_tag_bam_yor_slo_ind_tig_guj_por_swt_anl_est_igb_bat_pan_qcu_ger_gam_jav_svk_cnt_tur_tml_hin_tsn_zul_amh_mlt_lit_krd_dgb_uzb_fre_knd_sod_amr_cze_swe_sun_alb_hau_ctl_akn_tsw_chh_mol_aeg_mly_ukr_geo_rom_moo_spa_jpn_vie_swa_nor_dut_mcd_bul_pol_kor_lat_hun_bem_tha_ewe_afr_urd_scr_owc_dyu_bsq_prs_aze_mnd_grk_glc_ven_mao_cic_heb_eng_ita	-0.072758429700953	-0.169699744621429	0.865614871453992
631	jpn_ses_mol_hun_rom_por_uzb_vie_ewe_amh_aeg_hin_pol_lit_bem_sod_tsn_mnd_scr_urd_swa_tur_azi_bos_cic_fbf_prs_swe_mcd_fin_ind_mly_aze_bat_xho_bsq_est_tml_geo_yor_swt_slo_fre_moo_tag_guj_alb_sun_spa_wly_mlt_rus_zul_owc_lat_dgb_glc_ven_nor_ger_bam_igb_knd_akn_chh_afr_anl_amr_pan_tsw_krd_cnt_tig_mao_eng_sid_kor_ben_heb_arw_hau_cze_dut_gam_jav_bul_qcu_tha_ctl_grk_dyu_ita_lda_svk_ukr	0.125269357733156	0.292476023153959	0.770574209730243
632	hin_sun_xho_owc_bos_est_rus_jav_yor_uzb_swe_cnt_ind_knd_kor_aeg_tsn_fbf_nor_bam_ger_mly_bat_ses_wly_afr_jpn_scr_grk_sod_heb_aze_mao_moo_lit_pol_vie_bsq_qcu_mlt_dyu_bem_spa_eng_dut_bul_lda_hau_pan_tsw_geo_guj_akn_ben_amh_ctl_ewe_ukr_swa_mcd_hun_tig_anl_arw_svk_tml_fre_urd_amr_ita_tha_ven_lat_swt_gam_krd_glc_prs_zul_azi_tag_sid_rom_mol_chh_fin_mnd_slo_dgb_igb_cic_alb_por_cze_tur	-0.475829045463969	-1.11620124813626	0.267211707817396
633	sid_jpn_amr_tsn_pan_aze_dut_nor_hin_est_wly_tag_afr_rom_sun_hun_cze_swa_ctl_qcu_hau_tml_dyu_arw_tig_moo_urd_zul_mly_svk_bat_kor_ewe_ven_geo_guj_por_prs_swt_cnt_gam_ger_rus_chh_bem_bos_bul_spa_grk_mcd_mnd_uzb_azi_eng_knd_sod_ses_ben_ukr_scr_krd_yor_owc_ita_fin_tur_ind_mol_pol_swe_tha_amh_alb_slo_cic_heb_lit_vie_glc_bsq_jav_lda_aeg_akn_dgb_anl_fbf_mlt_bam_tsw_igb_xho_mao_fre_lat	0.530173443089012	1.35787775776732	0.177787935955387
634	ctl_mcd_bos_glc_afr_lda_azi_moo_cze_tig_mol_lit_swt_pan_wly_rus_mao_amh_guj_hau_mlt_nor_ben_eng_fin_kor_hin_ukr_tsn_cic_igb_tag_owc_urd_swa_bam_jav_heb_aeg_mly_grk_vie_knd_svk_anl_mnd_ven_ger_yor_aze_geo_sod_dgb_arw_tml_lat_bsq_zul_ind_qcu_dyu_uzb_alb_cnt_bul_scr_xho_sun_tur_fre_bem_sid_jpn_spa_slo_ewe_est_ita_swe_chh_tha_pol_fbf_por_gam_akn_krd_hun_ses_tsw_rom_bat_dut_prs_amr	0.51918881631546	1.24319109576855	0.21692243049433
635	fin_ind_ben_aze_bat_scr_mcd_zul_ctl_anl_xho_sun_kor_krd_mly_geo_vie_eng_bsq_nor_est_dyu_ses_dgb_urd_glc_akn_bem_moo_tur_amr_mao_ven_bos_hau_yor_bam_ita_pol_rus_dut_afr_tha_chh_alb_guj_gam_pan_lit_wly_lat_spa_heb_aeg_jpn_fbf_igb_svk_tag_bul_swt_cic_fre_sod_cnt_hun_arw_hin_lda_mlt_ewe_mnd_por_qcu_tml_uzb_slo_jav_tsw_grk_owc_azi_mol_tsn_ukr_cze_tig_rom_sid_swa_knd_amh_prs_ger_swe	-0.228407072687319	-0.547103231430554	0.585618273891469
636	cnt_dyu_xho_bos_tig_zul_kor_heb_yor_tsw_ewe_swe_geo_eng_bam_mnd_amh_bul_lit_alb_swt_est_urd_afr_qcu_sun_fbf_cze_spa_owc_ind_lat_vie_tml_rus_ger_por_krd_hun_wly_hau_glc_anl_akn_nor_pol_svk_aeg_mlt_sod_igb_tag_rom_ses_chh_ctl_slo_azi_knd_moo_gam_arw_jpn_ukr_bat_aze_grk_bsq_swa_hin_lda_dgb_tha_prs_bem_mcd_ben_mly_jav_tur_dut_guj_ven_fre_mol_uzb_sid_pan_ita_scr_mao_fin_cic_amr_tsn	-1.16233425101347	-2.75292540563696	0.00710270161569912
637	bat_ger_knd_ind_vie_tag_dut_sid_hin_spa_tha_alb_azi_ven_hun_hau_guj_swe_arw_afr_amr_swt_yor_bos_ctl_tig_mao_zul_tml_eng_svk_est_pan_dyu_heb_rom_pol_urd_prs_rus_mnd_jpn_mol_fbf_sun_bam_geo_mly_cze_bul_jav_dgb_moo_slo_aeg_lit_amh_gam_lat_anl_wly_cic_aze_glc_scr_akn_por_sod_cnt_xho_ita_chh_fin_tsw_swa_owc_bem_tur_ewe_lda_ukr_nor_mlt_krd_ben_bsq_mcd_igb_ses_qcu_grk_tsn_uzb_fre_kor	-0.1287394580212	-0.30026777621584	0.764643080398563
638	swt_gam_svk_ger_guj_aze_krd_nor_wly_tsw_mcd_jpn_eng_ewe_lit_knd_heb_mao_tur_ind_kor_dyu_est_qcu_ses_urd_hin_aeg_azi_mlt_grk_arw_moo_tag_prs_fre_tsn_uzb_rom_mnd_mly_ctl_rus_dgb_ven_hau_chh_zul_glc_spa_ita_scr_xho_cic_sun_por_bam_afr_igb_vie_cnt_cze_slo_mol_amh_bat_sid_pan_fin_tig_geo_dut_yor_bem_anl_amr_sod_tha_pol_owc_ben_swa_swe_bsq_tml_lat_ukr_akn_lda_bul_jav_bos_fbf_alb_hun	0.0461249728944357	0.12118941462494	0.903802469181729
639	fre_tig_est_sid_cnt_uzb_lit_tsw_heb_fbf_guj_por_bat_ewe_cic_bam_anl_tag_cze_sun_spa_arw_ses_tur_ven_pol_bsq_mly_amh_prs_vie_wly_ind_aze_swe_fin_qcu_slo_akn_kor_knd_zul_sod_bos_scr_moo_jav_nor_dgb_afr_krd_xho_lat_ctl_mcd_hau_ukr_urd_dyu_chh_bul_swa_mao_eng_tsn_gam_aeg_tha_svk_rus_ger_tml_bem_rom_owc_yor_pan_hun_geo_igb_ita_mnd_alb_lda_amr_mlt_mol_azi_ben_hin_swt_jpn_grk_dut_glc	0.189711702630665	0.427633817695176	0.669906316547316
640	chh_cic_alb_hin_yor_por_cze_mol_hun_swa_amr_mlt_dgb_glc_jpn_dut_krd_mly_bul_knd_rus_vie_tml_hau_sod_lat_sun_guj_fin_scr_bam_amh_heb_jav_aze_arw_geo_ger_owc_eng_grk_est_cnt_tig_ind_slo_xho_zul_rom_bem_prs_tag_fre_swe_azi_uzb_dyu_moo_tur_ben_afr_wly_mnd_mao_lda_urd_akn_pol_kor_qcu_swt_bat_ukr_tha_ven_igb_aeg_sid_svk_ctl_pan_ses_anl_bos_nor_ita_tsw_spa_tsn_lit_mcd_gam_fbf_bsq_ewe	-0.65550290653027	-1.56556762980564	0.120846371584046
641	mly_tag_ita_qcu_tig_cze_ben_ctl_arw_bem_cnt_heb_amr_tha_ger_scr_swe_spa_yor_anl_tml_sid_nor_tsn_ewe_grk_aeg_lit_chh_afr_bsq_jav_dgb_hin_mlt_urd_tsw_hun_prs_zul_knd_swt_moo_owc_ind_ses_xho_pol_fre_aze_bam_fin_gam_fbf_bos_kor_guj_uzb_igb_azi_mcd_alb_tur_rom_sod_mnd_swa_sun_bul_hau_ukr_bat_geo_pan_wly_krd_rus_est_eng_ven_mol_dyu_vie_por_jpn_lda_lat_amh_dut_akn_svk_glc_slo_mao_cic	0.06077178905683	0.140861013344028	0.888284399571512
642	pan_rom_krd_swa_arw_sod_fre_tag_heb_igb_sid_bsq_cnt_tur_mlt_fin_ger_urd_alb_chh_eng_prs_tml_slo_est_svk_glc_rus_cic_nor_gam_aze_azi_mol_mcd_dyu_bem_tig_cze_pol_spa_ses_qcu_lat_bat_tha_dut_ewe_jav_moo_knd_wly_hin_swt_ctl_ita_guj_akn_kor_bam_por_geo_bul_anl_lda_hau_vie_uzb_swe_dgb_lit_xho_bos_aeg_grk_tsw_owc_amh_mao_scr_afr_zul_yor_amr_ukr_jpn_ven_ind_mnd_fbf_mly_tsn_hun_ben_sun	-0.474335946016001	-1.13266217237689	0.260267925096197
643	prs_lit_pan_lda_glc_dyu_grk_rus_mlt_bam_amh_uzb_hau_est_aze_aeg_nor_pol_eng_qcu_spa_hin_yor_ind_moo_svk_fin_sun_bat_mcd_mao_ita_fbf_jpn_cic_heb_mnd_slo_fre_wly_tig_anl_tag_tsw_cze_bem_ben_tsn_alb_bos_ukr_lat_krd_mol_sod_sid_amr_vie_geo_tml_swe_igb_bul_por_ewe_ger_swa_zul_scr_kor_dut_tur_bsq_dgb_jav_ven_ctl_ses_urd_azi_knd_rom_afr_chh_guj_tha_hun_mly_cnt_xho_owc_arw_akn_gam_swt	-0.747421049890283	-1.86211572346772	0.0657443707602803
644	tag_mol_rus_azi_lit_tml_chh_hun_lat_gam_arw_afr_swt_ctl_ita_grk_bos_jav_ewe_igb_swa_uzb_bam_pan_swe_fre_qcu_cic_amh_xho_tur_mao_tsw_slo_zul_owc_geo_sun_mlt_aeg_tig_nor_fin_jpn_kor_sid_sod_bem_ben_bat_fbf_est_cze_tha_eng_ger_guj_bsq_cnt_aze_alb_anl_hau_yor_amr_hin_bul_mcd_rom_dyu_prs_ukr_dut_mnd_glc_scr_heb_knd_lda_wly_por_tsn_urd_spa_ind_krd_mly_svk_vie_akn_dgb_moo_ses_ven_pol	1.00858090040304	2.32936162477335	0.0220048722449277
645	hin_fbf_guj_tsw_ven_eng_azi_ita_lit_cic_por_bul_geo_dyu_akn_alb_dgb_rom_scr_bam_swa_wly_bos_rus_vie_nor_anl_fin_lda_urd_amr_ukr_tig_bsq_hau_ewe_bem_heb_fre_spa_aze_sod_cnt_afr_tur_ger_ses_swt_aeg_krd_sun_xho_ctl_mao_moo_ben_jav_jpn_gam_slo_dut_est_mol_mlt_svk_mcd_amh_ind_swe_qcu_mnd_owc_prs_grk_tml_uzb_mly_arw_igb_zul_tha_tsn_pan_bat_tag_yor_knd_lat_pol_kor_cze_sid_glc_chh_hun	0.167534974980833	0.377853006299943	0.706400816943266
646	bem_bul_svk_chh_ind_ven_zul_tsw_jav_rus_hun_ctl_xho_ewe_lit_bsq_mnd_lat_swt_uzb_grk_mly_kor_fbf_ukr_vie_prs_scr_tig_guj_dyu_arw_ger_fin_ses_swe_rom_ita_alb_moo_sid_mao_eng_nor_azi_bam_tha_amh_mlt_dgb_anl_yor_qcu_slo_wly_geo_swa_igb_tur_knd_spa_aeg_amr_gam_owc_est_tml_pan_bat_cnt_urd_por_krd_sun_sod_heb_pol_mcd_mol_ben_afr_tag_dut_hin_bos_cic_tsn_lda_glc_jpn_hau_akn_fre_cze_aze	0.403017723406068	0.917714357138646	0.361142310563574
647	zul_fbf_sun_mcd_ctl_hau_pan_ewe_wly_bsq_swa_tag_krd_rom_lit_vie_afr_scr_moo_fin_aze_azi_slo_anl_owc_ger_qcu_bat_tsn_est_heb_grk_xho_bam_ita_rus_lda_bul_mao_amh_jav_prs_mly_mnd_geo_svk_dyu_tur_hin_bos_kor_tml_spa_dgb_tha_sid_por_mlt_nor_sod_amr_eng_bem_mol_urd_jpn_fre_ben_tsw_swe_cic_pol_aeg_swt_alb_uzb_tig_hun_ukr_yor_cnt_ind_dut_knd_ses_lat_chh_arw_gam_igb_guj_ven_akn_cze_glc	0.251499605742211	0.596301878266824	0.552422264598946
648	ewe_vie_lit_jpn_tsw_ven_zul_bos_wly_yor_lat_bul_hau_glc_tur_hun_bam_alb_urd_sod_knd_tml_por_pan_spa_chh_bem_bsq_cnt_arw_slo_azi_mao_akn_cze_swt_lda_amr_mol_ben_swe_ita_kor_fbf_dut_geo_uzb_ses_tag_igb_nor_rus_scr_rom_cic_dgb_bat_owc_dyu_mly_anl_swa_gam_eng_guj_fin_afr_ind_mnd_moo_mcd_tha_svk_heb_fre_aeg_tig_jav_hin_ukr_grk_qcu_pol_ger_xho_ctl_sid_aze_krd_est_prs_sun_mlt_tsn_amh	0.730266681790292	2.03453981289992	0.0447445346900416
649	akn_swa_mnd_chh_yor_fbf_ind_bos_zul_mlt_aze_sun_grk_fin_arw_tig_tag_ger_hin_bul_fre_eng_cnt_swe_igb_owc_knd_mcd_urd_dut_moo_mly_slo_lda_ukr_afr_tsw_tha_sid_ven_jpn_pol_rus_glc_aeg_qcu_wly_jav_bat_xho_bsq_ewe_prs_rom_geo_guj_alb_krd_ses_cic_tur_hau_tsn_svk_azi_ita_uzb_tml_lat_vie_lit_por_mol_est_spa_amr_dgb_bam_sod_nor_heb_amh_kor_ctl_dyu_swt_pan_gam_mao_cze_scr_anl_bem_ben_hun	0.78631261499681	2.09552965237202	0.0388410269318122
650	hun_zul_moo_cic_bul_dgb_jpn_tml_cze_rom_bos_slo_tsw_ind_lit_mnd_rus_ctl_bam_swt_ukr_bem_hin_fbf_fre_scr_afr_mlt_tig_swe_dut_chh_sun_arw_lat_anl_heb_ewe_cnt_tur_knd_gam_bat_sod_lda_por_jav_geo_bsq_qcu_akn_amh_ger_uzb_mly_pan_aeg_azi_igb_guj_alb_nor_eng_wly_hau_prs_amr_glc_svk_sid_kor_ses_urd_tha_tsn_swa_spa_mol_aze_ven_tag_mcd_vie_ita_est_ben_fin_pol_grk_yor_owc_krd_xho_mao_dyu	0.278630316631057	0.632274962457139	0.528758611256465
651	dgb_spa_fin_arw_urd_por_jpn_ctl_owc_tag_rom_pan_hun_azi_cic_nor_gam_cze_moo_wly_swt_ben_zul_uzb_chh_slo_tml_krd_bul_mlt_est_mao_fbf_bem_dut_grk_scr_dyu_lda_ewe_glc_bat_alb_aeg_pol_ses_cnt_prs_lat_bam_mol_bsq_tsw_afr_mnd_eng_ger_sid_vie_yor_mcd_anl_amh_igb_guj_rus_ind_mly_ukr_geo_amr_swe_bos_sun_knd_tha_tur_lit_hin_qcu_aze_hau_ven_akn_swa_xho_tsn_tig_sod_heb_fre_kor_ita_jav_svk	0.124582148776245	0.320343252620207	0.749426784097166
652	swa_lda_aeg_mnd_dyu_tag_yor_bul_bam_tig_afr_swe_tsn_ven_mlt_grk_guj_zul_urd_arw_ctl_ben_scr_aze_xho_prs_chh_hin_akn_krd_bem_nor_azi_dut_jav_mao_ita_cnt_bsq_wly_mly_uzb_alb_moo_ses_tur_sun_por_rom_mol_anl_bos_kor_geo_eng_hau_knd_ewe_rus_est_sod_jpn_owc_pol_fre_ger_fbf_bat_lit_cze_fin_amh_hun_mcd_cic_ind_heb_tml_qcu_swt_vie_dgb_slo_tsw_ukr_svk_lat_gam_spa_amr_igb_glc_pan_tha_sid	0.727960676126665	1.66588975419781	0.0991004219141004
653	ita_guj_ctl_cze_lit_knd_svk_tur_prs_zul_swa_bat_fre_ven_tsw_yor_bam_ewe_qcu_bem_arw_grk_tag_krd_pol_swt_lat_fin_jav_jpn_wly_aze_scr_anl_glc_amh_slo_hun_ben_por_kor_mol_ger_igb_afr_hin_azi_mnd_bos_akn_ind_tml_bsq_urd_sun_lda_tig_cic_alb_cnt_moo_geo_xho_gam_fbf_uzb_vie_mly_tha_mao_bul_est_rus_amr_ukr_dgb_hau_aeg_tsn_swe_ses_rom_eng_sod_nor_chh_dut_dyu_heb_sid_spa_mcd_mlt_owc_pan	-0.0175673517767345	-0.0403865176423753	0.967871554252219
654	vie_fin_owc_amr_anl_lit_zul_aeg_bul_tml_scr_qcu_swe_bat_akn_ven_mao_eng_dyu_guj_geo_nor_cic_cnt_ses_afr_sun_bam_mnd_lat_jpn_uzb_ewe_hin_swa_xho_slo_aze_sid_bos_tsw_azi_rus_pan_igb_hun_jav_bsq_amh_swt_ben_chh_bem_ukr_knd_moo_mly_urd_gam_pol_tag_spa_fre_tha_fbf_wly_krd_est_dut_por_kor_hau_ger_tsn_prs_mcd_svk_grk_ctl_tig_heb_rom_dgb_sod_glc_tur_cze_mol_ita_yor_mlt_arw_ind_lda_alb	0.315390640300848	0.715964783642263	0.475806991992438
655	tha_pan_pol_slo_yor_dut_azi_mao_mcd_svk_scr_ben_gam_tsn_grk_tag_guj_cnt_tur_akn_swt_glc_eng_chh_ind_rom_mly_bul_arw_lat_nor_tsw_sid_por_ita_jpn_hin_hau_kor_alb_aeg_mnd_tml_ses_dyu_prs_tig_swa_dgb_moo_igb_ukr_urd_ven_rus_anl_afr_zul_mlt_geo_est_spa_krd_heb_aze_bos_ewe_lda_hun_sun_amr_swe_ger_fin_bam_qcu_cic_ctl_jav_owc_sod_bat_fbf_fre_wly_vie_mol_lit_xho_bem_bsq_knd_cze_uzb_amh	0.109878148739254	0.25325878239625	0.800627245646661
656	sun_aeg_xho_akn_tsw_krd_uzb_spa_heb_cze_alb_hau_mlt_ukr_por_pol_bul_cnt_swa_dut_moo_urd_geo_gam_tag_afr_mol_owc_tsn_eng_anl_vie_fin_grk_aze_ewe_nor_ctl_rus_arw_pan_amr_ind_ven_swe_igb_hin_svk_mcd_tur_hun_mao_lda_yor_bos_slo_swt_fre_tig_wly_cic_ita_ses_glc_jpn_mly_ger_bam_jav_prs_qcu_est_zul_azi_ben_rom_scr_bem_amh_mnd_dgb_guj_tha_kor_bsq_chh_bat_dyu_lat_lit_sod_fbf_sid_knd_tml	NA	NA	NA
657	ctl_tag_tsn_alb_sod_chh_yor_rom_slo_spa_tur_mcd_jpn_uzb_nor_mol_fbf_glc_moo_wly_prs_guj_hin_cic_qcu_eng_ind_swt_azi_ben_mly_amr_igb_ukr_amh_gam_krd_ven_swa_ger_jav_arw_xho_zul_dut_fre_ses_lda_owc_scr_bos_swe_fin_vie_tsw_mao_rus_bat_lit_svk_tha_cze_hau_pol_heb_afr_bam_aeg_cnt_por_mnd_tml_knd_tig_ita_geo_dyu_bem_ewe_sun_bsq_akn_grk_urd_anl_dgb_sid_kor_bul_pan_hun_mlt_lat_aze_est	0.729115766218159	1.65855565086515	0.100574530075146
658	bul_bos_kor_tur_akn_afr_est_chh_bam_tig_swe_lat_rom_alb_uzb_mnd_tha_rus_heb_jav_sun_mol_pol_ses_hin_swt_aze_tag_ctl_ben_prs_knd_xho_slo_lda_fbf_cze_mao_cic_geo_owc_pan_yor_hun_ind_swa_bem_mcd_dut_ewe_azi_krd_dgb_fin_spa_vie_aeg_mlt_gam_por_qcu_fre_jpn_igb_ita_scr_arw_sod_amh_cnt_grk_bat_moo_svk_bsq_ven_anl_mly_amr_eng_sid_urd_tsw_guj_lit_tml_ger_nor_wly_ukr_hau_tsn_dyu_zul_glc	-0.0824131405761113	-0.210443187695164	0.833782176575423
659	dgb_pol_fbf_svk_ses_sid_mcd_eng_ven_mol_krd_slo_bem_por_hin_vie_akn_kor_ctl_bos_ben_moo_anl_bat_glc_ger_scr_bsq_tsn_fin_bul_arw_cic_tsw_jpn_hun_bam_alb_tha_gam_mnd_igb_dut_est_qcu_rom_mly_prs_fre_tur_pan_swe_guj_zul_lit_tag_knd_rus_wly_ita_owc_hau_swa_xho_aze_dyu_lat_afr_amh_urd_heb_azi_mao_chh_spa_sun_ind_uzb_aeg_yor_ukr_ewe_sod_mlt_amr_cze_nor_lda_swt_geo_grk_tig_jav_tml_cnt	0.519647793252221	1.34792738905793	0.180955951323246
660	bat_pan_qcu_urd_knd_uzb_heb_jav_mly_nor_amr_hun_ewe_wly_est_sid_igb_swa_tsw_arw_ben_akn_mol_eng_mao_aeg_bsq_dyu_afr_ger_swe_moo_fbf_slo_cnt_anl_bem_dut_tha_ukr_cic_mlt_alb_tag_tig_bul_ven_owc_cze_vie_amh_yor_grk_jpn_dgb_ind_por_chh_swt_scr_tur_gam_fre_bos_sun_prs_bam_hin_hau_kor_rus_spa_lda_lat_pol_fin_krd_lit_mcd_ses_ita_svk_sod_zul_geo_glc_rom_tml_ctl_mnd_aze_xho_guj_tsn_azi	-0.0337497141420672	-0.115780662739771	0.908076012843907
661	rom_jpn_alb_bat_sun_svk_ben_fre_eng_spa_swe_mao_zul_mcd_uzb_gam_rus_pol_ses_cic_ctl_chh_mol_sod_bsq_mly_aeg_urd_dut_vie_hun_krd_lat_arw_owc_fbf_est_afr_akn_ita_por_bem_pan_bos_glc_mlt_cze_moo_ewe_guj_mnd_grk_tsn_sid_anl_knd_bul_lit_slo_geo_heb_bam_tha_tml_ind_xho_azi_amr_fin_yor_jav_hin_scr_ukr_nor_hau_kor_ger_igb_swt_tag_ven_amh_qcu_prs_wly_tsw_lda_aze_dgb_dyu_cnt_tig_tur_swa	0.174098004136008	0.450294395307539	0.653546141826526
662	rom_dut_dgb_wly_nor_ger_tur_svk_pol_knd_mao_swa_gam_moo_xho_hin_ctl_uzb_heb_eng_tsn_tha_mol_bem_sid_alb_mcd_ita_urd_cze_hau_scr_glc_aze_akn_bos_dyu_bul_yor_hun_ven_amh_qcu_spa_ukr_fbf_geo_amr_tml_ind_sun_swt_owc_vie_lat_bat_cnt_tag_bam_jpn_tsw_kor_lda_krd_sod_igb_zul_mnd_est_mly_azi_prs_grk_lit_rus_guj_ses_anl_fre_bsq_cic_mlt_ben_tig_por_chh_ewe_swe_jav_afr_slo_fin_aeg_arw_pan	0.401402257568502	1.03583891760916	0.302963216064308
663	hun_guj_hau_dut_geo_bem_ita_knd_rus_aeg_heb_swt_igb_slo_jpn_afr_tur_kor_swa_prs_lit_bat_tsn_mol_wly_hin_pol_amh_alb_bam_krd_pan_por_glc_cnt_spa_zul_bul_mlt_arw_qcu_est_bsq_fre_sun_vie_mly_akn_ses_dgb_bos_ben_tig_aze_nor_scr_amr_mao_tha_ctl_swe_ukr_anl_tml_fin_sid_dyu_fbf_ewe_svk_mcd_azi_mnd_ind_grk_tag_yor_ger_xho_cze_sod_uzb_urd_rom_chh_cic_moo_tsw_eng_owc_lat_gam_lda_jav_ven	-0.202424801507461	-0.466343783645566	0.642059957363018
664	hau_arw_fin_vie_svk_mao_bos_geo_eng_urd_rom_ukr_zul_bat_hin_tag_tig_sod_swa_mcd_knd_tml_swt_bul_sun_mly_spa_fre_hun_tsw_mlt_aze_dut_ben_bsq_amr_moo_grk_pol_pan_lit_bam_fbf_akn_est_nor_dyu_tha_gam_chh_xho_ven_owc_wly_mol_tur_amh_yor_ind_ger_uzb_lat_ita_swe_rus_por_jpn_azi_glc_lda_aeg_cic_ewe_sid_jav_krd_igb_ses_ctl_dgb_qcu_anl_slo_prs_afr_guj_mnd_bem_kor_alb_cze_tsn_cnt_scr_heb	0.286753396134726	0.674164783868148	0.501878864040345
665	ita_mcd_tsw_vie_aze_moo_fbf_mnd_akn_lda_sun_dgb_bul_jpn_yor_rus_bos_geo_chh_krd_xho_alb_scr_ger_igb_dut_est_qcu_kor_ukr_sod_ven_amh_heb_ben_cic_ses_knd_grk_bam_urd_owc_guj_eng_tsn_amr_pan_bem_aeg_afr_swt_anl_arw_uzb_prs_lat_fre_tml_swa_svk_tig_tha_spa_hau_swe_azi_ctl_jav_mol_ind_mao_mly_tur_rom_nor_dyu_fin_hun_sid_ewe_gam_hin_cze_pol_bsq_wly_slo_tag_bat_glc_mlt_por_cnt_zul_lit	0.195104291871276	0.426592768959921	0.670661832586257
666	urd_ukr_pan_pol_mao_aeg_swa_dut_bos_owc_eng_lda_xho_fin_hin_chh_scr_sun_sod_swe_hun_vie_anl_bam_mol_ger_qcu_dyu_jpn_amh_hau_glc_tsw_grk_ben_slo_ewe_mlt_krd_azi_moo_ita_yor_tsn_lat_lit_gam_ctl_akn_est_spa_geo_dgb_bem_prs_amr_por_tur_heb_mcd_ind_cnt_sid_nor_fbf_cic_rom_alb_rus_aze_igb_tha_svk_swt_bat_zul_tig_ses_tml_uzb_fre_bul_ven_mnd_cze_guj_arw_jav_mly_bsq_tag_kor_wly_knd_afr	-0.54331438690497	-1.44325601981249	0.152308350429858
667	svk_bsq_sid_ita_bam_bul_arw_bat_akn_qcu_slo_tml_glc_ven_azi_lda_ger_yor_aeg_nor_chh_urd_moo_knd_mlt_sod_scr_krd_swt_pan_cic_alb_swe_heb_afr_amh_spa_tha_vie_hin_dut_por_dgb_jpn_geo_grk_mcd_cnt_ewe_pol_anl_lit_guj_gam_ind_bem_mao_ses_eng_zul_ctl_est_tig_ben_jav_bos_wly_owc_sun_igb_xho_dyu_hau_tag_aze_prs_rom_tsn_kor_tur_fre_swa_hun_mnd_mly_uzb_fin_mol_tsw_ukr_rus_cze_lat_fbf_amr	-0.0815992208582561	-0.183517855672488	0.854791232971031
668	mlt_bat_mol_zul_pol_hin_lit_cze_krd_aeg_bul_guj_urd_bam_sun_ven_scr_hun_eng_ben_lat_ctl_ind_ukr_nor_knd_gam_tsn_swa_tml_ita_svk_ewe_cnt_mly_amh_rom_chh_owc_rus_mcd_glc_alb_prs_est_dyu_swt_anl_amr_tha_sid_hau_tur_vie_bem_por_moo_igb_wly_spa_dut_swe_fin_fbf_ger_arw_dgb_ses_bsq_uzb_grk_mao_yor_aze_azi_slo_mnd_tag_jpn_heb_qcu_afr_sod_jav_tig_fre_akn_tsw_pan_xho_geo_bos_kor_cic_lda	0.0918802549063164	0.209571855099048	0.834460253572188
669	sid_mnd_svk_zul_slo_rom_xho_tsn_cze_tha_vie_dyu_spa_ukr_geo_bsq_tag_tur_bat_swa_moo_mcd_uzb_ctl_anl_glc_chh_alb_rus_mly_bul_scr_nor_knd_cic_krd_sod_bem_azi_aze_tsw_pol_bos_mlt_yor_urd_dgb_akn_dut_swe_prs_owc_fbf_jpn_lda_gam_heb_eng_ewe_mol_ita_tml_afr_ven_fre_ben_lit_qcu_grk_amh_hun_igb_arw_fin_mao_ger_lat_sun_hin_swt_amr_guj_cnt_jav_bam_tig_kor_por_hau_ind_est_wly_aeg_pan_ses	-0.247037365351751	-0.574254854014574	0.567181749870543
670	ctl_amh_kor_pan_tur_est_bul_bam_spa_aeg_wly_mcd_ewe_hau_mlt_lda_eng_amr_dgb_sid_ukr_jav_guj_scr_ger_anl_aze_pol_chh_bem_zul_ses_dyu_nor_gam_fre_glc_slo_dut_hin_ben_ita_sun_bat_ven_mol_vie_mao_prs_tml_azi_fbf_cnt_bsq_uzb_afr_tha_arw_tig_sod_yor_swa_lit_tag_krd_hun_mly_qcu_cze_por_jpn_lat_swt_knd_owc_cic_rom_fin_alb_bos_ind_akn_swe_rus_mnd_igb_tsn_tsw_heb_moo_xho_urd_svk_grk_geo	-0.145120371517523	-0.369294662601768	0.712747602164945
671	tur_xho_spa_cic_mcd_anl_slo_aeg_prs_cnt_uzb_chh_akn_ukr_zul_azi_sod_eng_hun_hau_mol_vie_moo_bat_swt_dut_aze_yor_rom_gam_igb_mlt_fin_est_afr_wly_nor_mly_qcu_bsq_swe_lat_glc_tsw_urd_knd_tag_svk_sid_jav_cze_tha_kor_heb_guj_ben_amr_fre_bul_arw_ctl_mnd_ger_jpn_ita_lit_mao_hin_alb_pan_ses_rus_bos_bem_swa_ind_tig_fbf_pol_owc_tml_ven_sun_scr_amh_bam_grk_dgb_ewe_krd_geo_tsn_dyu_por_lda	0.0772180121933591	0.201133355129105	0.841033550284836
672	swe_alb_bul_tsw_mly_cze_aze_bem_cic_grk_ewe_spa_owc_yor_qcu_ben_hau_slo_tig_arw_hin_dut_azi_ctl_prs_est_ind_fre_uzb_mnd_tsn_anl_pan_svk_glc_bos_heb_pol_geo_aeg_tml_knd_sun_xho_rus_nor_cnt_ita_jpn_bam_fbf_tur_kor_vie_urd_swt_bsq_rom_fin_amr_krd_hun_ses_akn_jav_tha_gam_lat_mlt_bat_sid_amh_zul_ven_ger_guj_lit_chh_mao_moo_swa_tag_lda_wly_mol_dyu_ukr_eng_mcd_dgb_scr_igb_sod_por_afr	-0.0808299624340952	-0.185829429317747	0.852983241652964
673	heb_gam_bos_bat_jpn_scr_hin_ses_rom_mlt_nor_eng_amr_tsn_svk_cic_ita_akn_dut_tag_dyu_est_bem_mol_guj_cze_vie_aze_spa_dgb_krd_swt_aeg_ctl_chh_fbf_qcu_fin_hun_uzb_amh_wly_mnd_afr_knd_pan_glc_ewe_lda_arw_ven_sun_bsq_prs_tsw_moo_mcd_alb_yor_tml_lat_tur_grk_azi_xho_zul_fre_tig_geo_igb_owc_hau_rus_swe_jav_bul_anl_swa_tha_ukr_bam_sid_sod_lit_por_mly_mao_kor_urd_ben_ger_ind_slo_pol_cnt	NA	NA	NA
674	lda_ben_svk_tha_xho_ven_grk_scr_sid_ita_hau_yor_sod_swt_swa_heb_qcu_mly_knd_ctl_est_ewe_pol_owc_tsw_geo_fbf_ger_cnt_hin_dgb_ukr_guj_ses_igb_gam_bul_cze_aze_cic_wly_azi_uzb_mnd_rom_bos_chh_ind_mol_tig_mao_kor_bem_mcd_por_vie_anl_bsq_eng_jpn_dut_bat_pan_lit_fre_moo_tml_akn_swe_bam_dyu_amr_jav_urd_slo_prs_hun_aeg_alb_krd_nor_glc_sun_tag_arw_amh_spa_tur_rus_afr_lat_zul_fin_tsn_mlt	0.11697998513583	0.271286347379961	0.786772062820181
675	akn_vie_tig_owc_swt_amh_chh_tsw_krd_knd_cnt_amr_slo_rom_nor_jav_kor_azi_gam_cze_mnd_geo_ven_mly_sid_fre_prs_bam_anl_bsq_igb_tag_eng_bul_ukr_zul_ind_est_rus_pol_por_arw_spa_ita_tur_mol_yor_tsn_tha_swe_scr_dut_ben_svk_alb_aeg_dyu_sod_lit_moo_lat_fin_bos_fbf_lda_grk_xho_wly_aze_dgb_bem_uzb_qcu_hun_mlt_hau_ewe_urd_ger_bat_heb_tml_guj_mcd_jpn_sun_ses_ctl_swa_glc_hin_afr_cic_pan_mao	0.506665796416511	1.1896345598561	0.237218340110839
676	lat_jpn_fre_ses_ven_aeg_vie_geo_est_azi_jav_hin_fin_igb_dut_tsw_tml_bos_grk_glc_ind_ger_knd_cic_mnd_krd_bem_kor_tur_bat_bul_swa_ita_hun_dgb_chh_lit_sun_mly_prs_rom_cze_scr_xho_hau_aze_pol_svk_uzb_mao_afr_por_tsn_mol_rus_arw_nor_tha_cnt_bsq_pan_eng_heb_alb_swt_moo_gam_tig_lda_sod_ukr_ben_guj_sid_dyu_mlt_amr_anl_akn_fbf_spa_zul_bam_urd_slo_owc_yor_ctl_swe_amh_mcd_ewe_qcu_wly_tag	0.0542191246211959	0.127829660821211	0.898559784380804
677	cze_hin_zul_krd_ben_dut_rus_cic_lat_swa_ses_uzb_sun_tml_sid_sod_fin_ita_mol_qcu_ind_jav_azi_dyu_amr_vie_ctl_prs_mlt_urd_tig_tur_grk_guj_ven_igb_aze_lda_bat_ukr_bam_bos_lit_yor_dgb_owc_mcd_wly_eng_glc_bul_pan_fbf_afr_tag_ewe_tsn_est_mly_svk_spa_swe_swt_hau_fre_bem_anl_akn_kor_cnt_heb_por_geo_moo_mao_tsw_jpn_knd_scr_bsq_alb_chh_rom_tha_gam_ger_arw_nor_aeg_mnd_xho_amh_slo_pol_hun	0.106780738873882	0.276736609762989	0.782596481359882
678	hin_krd_bul_ewe_prs_mly_ind_rus_tsn_svk_spa_urd_rom_fre_ses_tag_lit_ger_slo_bem_ben_amh_sid_igb_azi_mcd_fbf_bam_jav_ven_chh_tig_dyu_aeg_afr_yor_cze_sod_cic_sun_tml_alb_uzb_ukr_pol_est_owc_glc_arw_vie_gam_lat_bos_amr_moo_tha_swa_swt_zul_aze_bat_dgb_swe_eng_mnd_knd_guj_hun_scr_cnt_dut_lda_qcu_kor_tur_akn_hau_ctl_por_fin_mlt_bsq_ita_tsw_grk_mao_pan_jpn_xho_nor_geo_anl_wly_mol_heb	1.03055770561607	2.4086587652095	0.0179826113790612
679	dut_yor_rus_dgb_hun_afr_ven_bem_mly_akn_amh_ger_est_hin_jpn_tml_swt_dyu_mcd_uzb_gam_scr_hau_rom_nor_mao_ben_igb_xho_urd_zul_vie_ctl_sid_tsw_ses_ewe_ita_lda_grk_heb_cze_glc_swe_bat_knd_geo_owc_bul_mnd_aze_tag_qcu_chh_swa_fbf_krd_tha_guj_bam_tur_cnt_amr_fin_fre_ind_jav_prs_arw_por_mol_lit_sod_bos_wly_moo_svk_azi_aeg_anl_pol_mlt_alb_ukr_pan_eng_kor_bsq_tsn_slo_lat_sun_tig_cic_spa	-0.426051274544157	-1.00780462563037	0.316163229876514
680	sun_pan_scr_swa_moo_ewe_hin_uzb_hau_nor_cze_glc_urd_bem_svk_azi_akn_ind_mcd_aze_arw_spa_dut_chh_lda_ses_yor_sod_heb_lat_ven_fre_cic_alb_bat_mao_vie_amr_lit_cnt_hun_knd_prs_ukr_mly_krd_tsn_dyu_grk_amh_dgb_bul_afr_jpn_gam_tag_swe_qcu_ctl_mol_mnd_tml_swt_zul_aeg_bam_anl_fbf_ger_fin_tur_ben_sid_slo_tig_bos_rom_eng_pol_wly_tha_ita_guj_xho_por_bsq_owc_tsw_jav_igb_mlt_geo_est_kor_rus	-0.299290853320167	-0.682513685189735	0.496610729144684
681	jpn_knd_lat_cic_grk_tsn_tur_akn_zul_fin_uzb_bat_geo_bos_hau_moo_hun_swt_lda_rus_wly_qcu_xho_cze_urd_guj_bem_slo_dut_bsq_amh_spa_tsw_sun_fbf_igb_owc_aze_swe_bul_sod_eng_sid_ger_ind_vie_arw_mly_gam_yor_tag_ben_tml_lit_scr_pol_jav_est_aeg_afr_mol_chh_prs_azi_dgb_ita_amr_kor_pan_por_ewe_mcd_tha_svk_fre_glc_ctl_krd_dyu_mlt_bam_mao_ven_rom_swa_mnd_heb_tig_nor_hin_alb_ukr_ses_cnt_anl	-0.217640547817024	-0.488846340898532	0.626101331441542
682	owc_pan_mao_bat_arw_azi_sid_tur_yor_mol_ben_kor_swt_aeg_ita_scr_afr_eng_ven_knd_tml_geo_bem_qcu_lda_rom_ukr_lat_guj_sod_cze_grk_cic_bos_swe_ses_krd_mly_dut_ewe_jpn_slo_ind_bul_alb_hin_bam_tsn_sun_ger_prs_dgb_tsw_hun_nor_ctl_lit_aze_igb_por_mcd_xho_est_anl_dyu_tha_wly_chh_gam_urd_glc_svk_fbf_tag_hau_akn_fre_amr_heb_rus_moo_tig_pol_swa_mnd_fin_mlt_jav_zul_spa_uzb_bsq_vie_cnt_amh	-0.46424614448522	-1.23430590647679	0.220198805226403
683	geo_bem_bos_ven_knd_sod_amr_fre_moo_mcd_ses_igb_bsq_ewe_cnt_ger_ctl_hau_rus_rom_ind_amh_svk_scr_jpn_owc_lda_pan_chh_bam_aze_fin_jav_anl_grk_mol_ben_por_tag_cze_yor_hin_mly_lat_vie_tsn_mlt_qcu_hun_afr_zul_tig_ukr_urd_dut_heb_bul_azi_aeg_mao_swt_uzb_nor_tha_spa_gam_arw_wly_tur_kor_cic_swe_fbf_lit_akn_krd_tml_prs_glc_pol_alb_guj_xho_swa_bat_ita_tsw_mnd_est_dgb_dyu_sid_slo_sun_eng	0.069019265820341	0.179730886014287	0.857754872189659
684	swa_mao_ger_lat_tha_grk_ben_bsq_jpn_vie_sid_geo_bem_mly_ita_bat_lit_est_gam_swt_guj_azi_dgb_fre_mol_fbf_tsw_bul_ind_ukr_amr_mnd_por_wly_amh_knd_hau_aeg_dyu_arw_tsn_mcd_lda_cic_bos_cze_hun_ctl_tig_bam_scr_hin_uzb_spa_igb_sod_heb_mlt_ses_zul_ven_yor_eng_glc_chh_fin_tur_kor_xho_ewe_aze_tml_pan_prs_cnt_swe_tag_pol_nor_krd_urd_svk_rom_sun_moo_rus_qcu_dut_akn_alb_anl_owc_jav_slo_afr	0.494431186878838	1.12130931365081	0.265043232314958
685	ven_ita_zul_knd_jpn_owc_cze_qcu_tig_hin_sid_yor_urd_est_ewe_ind_sod_bem_kor_tag_chh_tml_rom_ben_swe_vie_lda_fin_tsw_slo_tsn_glc_swa_bat_uzb_bam_dgb_ger_nor_arw_bos_jav_xho_anl_lat_afr_por_prs_swt_grk_amh_igb_wly_cnt_ses_gam_mcd_bsq_krd_amr_akn_alb_hau_cic_heb_tur_mao_aeg_hun_aze_fre_svk_pol_scr_bul_guj_tha_mlt_sun_azi_mol_spa_pan_mnd_dyu_mly_ukr_fbf_ctl_geo_rus_eng_moo_lit_dut	-0.344657872582367	-0.832919615589735	0.407024014247135
686	amr_jpn_nor_gam_mnd_por_swe_bem_urd_mol_lit_krd_ctl_fin_moo_ukr_tur_tml_fbf_scr_hun_jav_azi_sod_lat_dgb_svk_swt_mcd_tsw_zul_glc_tag_arw_mlt_ven_cnt_igb_mao_rom_ses_ewe_sun_bsq_knd_bul_mly_ger_aeg_est_swa_afr_chh_kor_tha_pan_qcu_heb_cze_aze_anl_prs_yor_lda_fre_bam_ind_owc_dyu_xho_bat_geo_amh_bos_slo_eng_ita_tig_pol_akn_vie_wly_sid_hin_guj_cic_grk_ben_rus_tsn_uzb_hau_spa_dut_alb	0.544134802671031	1.38443488244616	0.169538221628843
687	cnt_ita_afr_swt_tha_guj_pol_rus_bos_por_bem_spa_tig_lat_arw_grk_amr_alb_pan_dgb_lda_mlt_rom_zul_owc_fbf_yor_nor_tur_vie_aeg_tsw_heb_urd_fin_moo_gam_mol_est_slo_tag_mcd_hau_geo_sid_bam_swa_krd_xho_ven_wly_hun_akn_tsn_knd_sod_bul_bsq_tml_prs_lit_igb_scr_dut_qcu_ger_dyu_bat_cze_mao_anl_eng_fre_azi_jpn_svk_cic_hin_glc_ctl_swe_mnd_aze_amh_ukr_mly_sun_kor_ind_chh_ses_uzb_jav_ewe_ben	-0.153974035715271	-0.350384734135166	0.726842341776209
688	knd_ita_mol_pol_qcu_zul_bos_lat_wly_sid_ven_swe_jpn_guj_amh_aeg_tag_mly_ewe_tsw_hin_fbf_mcd_bem_igb_mlt_vie_cnt_est_eng_arw_sod_bsq_krd_slo_ger_swa_tig_moo_fin_grk_swt_cic_geo_mnd_pan_anl_cze_aze_tha_prs_dyu_xho_lit_ukr_bam_yor_chh_dgb_ind_scr_gam_rom_glc_azi_spa_sun_hun_bat_rus_tml_hau_alb_urd_ctl_kor_svk_afr_tsn_por_nor_lda_jav_bul_owc_tur_dut_ben_uzb_amr_akn_heb_mao_ses_fre	0.00435292015740218	0.0114679980635962	0.990874627216438
689	knd_chh_wly_gam_ukr_nor_urd_anl_cze_bsq_pol_cnt_amr_spa_mol_xho_rus_aze_yor_sun_tha_tsn_bem_slo_fin_mly_kor_lda_eng_rom_amh_dgb_krd_bul_tml_hin_bos_sod_scr_moo_lit_dut_glc_hun_ben_tsw_por_sid_dyu_cic_bat_geo_prs_vie_igb_est_mlt_ita_afr_akn_azi_mnd_qcu_heb_grk_ewe_svk_ger_ven_mcd_jpn_lat_tur_pan_jav_mao_uzb_fre_hau_ses_bam_arw_swt_tig_ctl_fbf_swe_guj_tag_swa_zul_alb_ind_aeg_owc	0.605653660711048	1.39695978831272	0.165750166422317
690	tml_spa_cic_sod_amh_bul_ger_mao_wly_bsq_zul_dgb_pol_mcd_dut_tag_hun_qcu_mol_slo_fbf_tig_pan_lat_aze_afr_azi_tur_mly_scr_prs_aeg_tha_vie_mlt_svk_bos_ctl_kor_knd_cze_xho_swe_igb_fre_jpn_grk_ind_mnd_lda_cnt_anl_uzb_yor_akn_urd_hau_hin_ita_ses_lit_est_amr_ven_swt_ewe_heb_gam_geo_bem_krd_guj_tsn_sun_alb_rus_moo_bam_arw_jav_tsw_nor_sid_dyu_swa_bat_ben_owc_rom_fin_glc_eng_ukr_chh_por	-0.208247272687713	-0.54303930169347	0.588401918625737
691	pol_eng_wly_geo_zul_urd_bam_mnd_cze_cic_igb_qcu_ewe_aze_grk_jpn_slo_bsq_bem_dgb_rom_arw_glc_bat_bul_uzb_gam_fbf_ses_swt_mlt_ger_lit_akn_rus_owc_cnt_amr_nor_hau_afr_chh_ind_amh_mol_por_swe_jav_prs_tig_azi_dyu_krd_mcd_mly_kor_aeg_yor_mao_moo_tsw_vie_guj_fin_heb_est_knd_tag_ita_lat_alb_xho_dut_hin_bos_spa_tml_hun_swa_tha_ukr_fre_anl_sid_tsn_tur_pan_sod_scr_sun_ben_svk_lda_ven_ctl	-0.000466450758058304	-0.00105192902440673	0.999162935386182
692	heb_chh_fbf_uzb_fre_akn_bem_tsn_cnt_sid_sun_kor_glc_swa_rom_mol_bam_krd_azi_qcu_amr_lit_ger_zul_owc_afr_pol_lat_aze_mao_ita_aeg_swe_knd_prs_urd_dut_wly_mly_jpn_ctl_bat_xho_spa_bul_ses_est_guj_cze_amh_lda_tha_bsq_pan_sod_geo_svk_bos_ukr_fin_dyu_cic_vie_arw_ind_dgb_mlt_gam_alb_rus_tag_jav_nor_hin_hau_por_hun_mnd_ven_tur_ewe_mcd_tig_moo_swt_tml_grk_yor_eng_ben_slo_tsw_igb_anl_scr	NA	NA	NA
693	zul_uzb_swa_ita_mao_fbf_lat_pol_tag_ger_mly_gam_ses_pan_tha_dgb_bat_kor_ind_rom_cnt_ven_hau_por_knd_bul_scr_igb_arw_nor_mlt_svk_tsn_bam_xho_hun_dut_wly_jav_tig_mnd_sid_yor_tur_azi_bos_ctl_fin_glc_tsw_sun_cic_heb_aeg_amr_spa_urd_aze_grk_anl_mol_bem_bsq_dyu_tml_cze_owc_chh_fre_ukr_ben_guj_akn_mcd_krd_lda_moo_geo_vie_hin_sod_swe_jpn_est_afr_lit_ewe_swt_rus_qcu_eng_alb_slo_prs_amh	0.403729294284519	1.0734961414882	0.285826103869266
694	ewe_krd_anl_ben_aeg_bos_dut_grk_sun_ctl_bam_cnt_fre_sid_hau_ind_ukr_uzb_bat_tag_arw_sod_swe_tml_bul_tsw_scr_swt_hun_dyu_ses_mly_pol_mnd_ven_heb_bem_rus_vie_tur_zul_urd_yor_azi_lat_fbf_bsq_lda_aze_wly_est_geo_eng_tsn_swa_igb_amr_mao_prs_moo_qcu_tig_kor_afr_akn_jpn_nor_glc_mlt_knd_spa_lit_pan_por_xho_ita_owc_dgb_jav_cic_chh_tha_amh_ger_mcd_guj_gam_fin_alb_svk_cze_hin_rom_slo_mol	0.313002738646819	0.704368278760341	0.482963559282508
695	tur_lda_akn_cic_igb_wly_rom_dut_ger_grk_tml_lit_mcd_nor_scr_bsq_bul_anl_hau_ita_xho_uzb_heb_mao_prs_ben_pol_geo_swa_yor_afr_hin_guj_azi_sid_cze_cnt_dgb_krd_ind_gam_jpn_vie_ses_tsw_zul_knd_mlt_pan_bat_jav_qcu_arw_glc_swt_tig_spa_svk_amr_aze_amh_aeg_rus_swe_tag_ukr_owc_tha_chh_bam_urd_ven_fre_fin_mnd_fbf_kor_mly_slo_eng_bem_dyu_mol_bos_sod_est_tsn_ewe_ctl_alb_moo_lat_por_hun_sun	0.47036513887312	1.26792735084324	0.207989069013166
696	jpn_alb_anl_heb_tml_mly_mlt_bsq_chh_krd_grk_azi_fbf_sod_zul_fin_swe_bos_owc_ewe_swt_bem_ben_dut_xho_amr_nor_knd_swa_bul_tig_dgb_ven_tsw_tsn_afr_geo_rus_cic_ita_dyu_fre_akn_spa_ctl_sid_ukr_sun_ind_gam_ses_aze_rom_mol_yor_bat_lda_hin_scr_qcu_igb_svk_hau_cnt_cze_vie_slo_aeg_mcd_pol_tha_mao_wly_tur_moo_jav_kor_lat_guj_glc_pan_uzb_bam_eng_ger_mnd_urd_amh_hun_est_lit_por_tag_prs_arw	-0.179185422786296	-0.463976894314913	0.643748513077462
697	arw_bem_tig_yor_cze_ben_krd_prs_dut_ewe_vie_eng_uzb_amr_tsn_cnt_mnd_dyu_fin_geo_sid_jav_heb_mcd_ukr_guj_scr_bos_anl_gam_qcu_akn_svk_mly_pol_ger_bsq_bat_mlt_est_ita_tag_ctl_lat_grk_hin_ses_owc_tml_nor_zul_afr_lda_aze_hau_azi_mol_spa_jpn_alb_ven_pan_sod_swt_lit_xho_rus_fre_por_tsw_ind_amh_fbf_hun_swa_aeg_moo_rom_cic_chh_glc_tha_wly_bul_bam_tur_knd_slo_swe_kor_igb_dgb_mao_sun_urd	-0.127448192144212	-0.331304658240621	0.74115975038923
698	ita_ind_hin_por_fbf_zul_tha_sod_bsq_lat_amr_heb_qcu_tur_scr_amh_rus_ses_tig_aze_est_knd_mol_lda_alb_fin_igb_swe_arw_dut_bam_pol_pan_hun_sid_ven_mnd_fre_yor_mao_bos_nor_prs_uzb_bul_dyu_svk_hau_rom_moo_jav_krd_cnt_cic_lit_slo_chh_grk_kor_bem_tsw_swa_aeg_cze_eng_ger_ukr_tag_glc_vie_gam_guj_mlt_dgb_urd_tml_bat_jpn_mcd_swt_tsn_ewe_akn_afr_geo_azi_wly_mly_ctl_ben_sun_anl_xho_owc_spa	-0.349483037092486	-0.916128643714795	0.361968915297033
699	lat_ven_ses_jav_bam_alb_tsw_geo_ind_dgb_tml_jpn_mol_fre_aze_scr_kor_knd_dut_grk_swa_swt_bos_uzb_fbf_lda_hau_dyu_ita_nor_tsn_swe_sid_glc_afr_ukr_heb_svk_amh_est_eng_xho_lit_rom_mly_pan_ger_mao_bem_zul_spa_bsq_qcu_urd_tha_igb_fin_tag_ewe_sod_tur_tig_rus_yor_chh_wly_cic_mcd_sun_guj_krd_slo_moo_cze_prs_hun_akn_por_cnt_arw_ctl_ben_hin_mlt_pol_mnd_owc_amr_bul_azi_aeg_vie_anl_gam_bat	0.489298840262655	1.26003794826724	0.210808355528785
700	ses_ven_pol_alb_ben_mnd_sid_afr_aeg_wly_nor_dgb_dut_mcd_tur_arw_bul_chh_scr_anl_yor_mlt_ctl_ita_lda_tig_guj_bsq_qcu_dyu_por_jav_tml_cnt_bos_slo_tag_owc_est_ind_spa_swe_amr_hin_ewe_uzb_grk_bem_heb_hun_ger_swt_rus_knd_cic_geo_zul_rom_tsn_urd_moo_xho_sod_sun_gam_lat_amh_ukr_jpn_pan_mly_tsw_mao_tha_bat_igb_kor_svk_lit_prs_mol_hau_aze_fin_cze_swa_bam_fbf_eng_vie_akn_glc_krd_azi_fre	-0.315006950793579	-0.712781710632338	0.477765463221195
701	fre_lat_urd_spa_gam_ind_hun_tig_dut_uzb_ger_ven_ses_cze_azi_alb_swt_rom_dgb_tur_sid_wly_kor_jpn_bsq_ukr_chh_jav_tsw_cic_lit_amr_fbf_swe_est_mnd_por_eng_knd_ben_hau_akn_afr_svk_igb_sun_mao_tml_anl_bam_amh_bem_mly_moo_hin_grk_vie_ita_rus_arw_heb_ctl_glc_pan_bat_slo_yor_mcd_bul_zul_lda_aeg_dyu_sod_swa_tha_guj_nor_tsn_qcu_aze_mol_pol_xho_tag_bos_cnt_prs_ewe_mlt_fin_owc_scr_geo_krd	-0.436433931413429	-1.11619331527373	0.267215085089215
702	moo_gam_fbf_akn_qcu_mlt_kor_jpn_wly_mao_slo_sod_eng_tur_dgb_swt_zul_mol_sid_lda_glc_anl_sun_uzb_aze_spa_amh_pol_jav_swe_fin_pan_ven_tig_afr_tml_ses_ita_owc_ger_tsw_aeg_mly_scr_mnd_heb_cze_xho_swa_arw_dut_cnt_bam_vie_tha_urd_cic_hun_mcd_lit_bul_est_ewe_ben_guj_fre_geo_svk_nor_yor_krd_bsq_chh_por_rus_rom_grk_hin_dyu_bos_bat_tsn_ctl_prs_hau_alb_knd_ind_igb_ukr_azi_bem_amr_tag_lat	0.0181116373238218	0.0470759283528711	0.962553657118369
703	eng_hun_cnt_cze_tig_anl_swe_tur_yor_owc_tag_bem_glc_cic_mao_bsq_lda_sod_est_zul_bam_swt_grk_moo_jpn_dyu_mnd_vie_ctl_svk_swa_afr_ger_fbf_knd_amh_wly_sid_ita_xho_lat_amr_rus_pol_bat_guj_tsw_igb_hin_geo_lit_heb_ewe_aeg_uzb_ses_por_dgb_ukr_ben_ind_dut_mol_ven_akn_rom_alb_aze_tml_jav_qcu_gam_chh_nor_arw_azi_prs_mcd_mly_tsn_hau_mlt_bul_spa_urd_bos_scr_fin_krd_tha_slo_pan_kor_fre_sun	-0.407790029315156	-1.00794351382544	0.316096902230718
704	afr_azi_fin_aze_mly_heb_bsq_hin_lda_sod_mlt_tml_pan_por_alb_urd_ses_scr_knd_swe_bem_dut_svk_cze_arw_krd_fre_zul_lat_ben_bos_sun_anl_mol_uzb_ger_hau_vie_tur_ctl_guj_spa_igb_gam_yor_tsn_xho_rom_amr_amh_nor_owc_akn_cic_tig_bul_mao_bam_geo_jpn_dgb_est_ven_eng_rus_aeg_prs_dyu_sid_grk_lit_tag_jav_hun_glc_tha_moo_mnd_tsw_cnt_swt_swa_wly_bat_qcu_pol_ita_slo_chh_ewe_mcd_ind_fbf_kor_ukr	0.155412127672701	0.348588664111567	0.728186052141783
705	alb_lat_ita_tsw_est_svk_dut_fin_bem_mly_mlt_por_owc_ukr_ses_akn_hin_grk_amh_fbf_tig_swe_hau_amr_tml_kor_gam_spa_tsn_rus_rom_krd_jav_slo_cnt_ben_jpn_aze_geo_tag_mol_mnd_pol_bam_ind_eng_vie_ctl_bsq_hun_azi_dgb_swa_ewe_chh_xho_nor_mcd_dyu_moo_sid_afr_urd_guj_knd_lit_zul_yor_igb_wly_bat_swt_arw_ven_bos_heb_anl_aeg_uzb_tur_sun_cic_sod_scr_pan_ger_fre_glc_qcu_mao_prs_cze_lda_bul_tha	-0.366866588635145	-0.882863180579358	0.379586619538248
706	anl_chh_tsw_krd_uzb_sod_ses_afr_tsn_hin_tml_swt_dgb_zul_alb_amr_knd_est_rus_ita_mao_lit_dyu_jav_cic_lda_qcu_amh_cze_fbf_ukr_ven_aeg_fin_geo_pan_eng_mnd_owc_tag_fre_bos_tha_bat_swa_lat_ben_slo_azi_bul_cnt_gam_mly_rom_mlt_svk_urd_hau_hun_tur_nor_bam_ger_dut_spa_aze_scr_grk_igb_bsq_wly_akn_glc_moo_tig_sun_mcd_xho_ewe_por_heb_kor_jpn_sid_yor_arw_guj_vie_ind_bem_pol_mol_swe_ctl_prs	0.092830870417367	0.221711006096972	0.825024974807265
707	ind_krd_azi_tsn_afr_svk_bsq_por_ukr_ctl_aze_ger_sun_knd_cze_gam_hin_grk_fin_lda_ita_bam_lit_aeg_swe_dyu_bem_pol_cic_heb_mao_zul_tur_est_moo_tig_guj_kor_ses_fbf_qcu_amh_sod_mlt_bat_ven_xho_prs_urd_yor_swa_jav_amr_scr_rus_ben_tha_slo_mol_mly_spa_tml_sid_hun_nor_owc_geo_arw_fre_chh_mnd_pan_tsw_dut_tag_hau_swt_anl_cnt_dgb_glc_wly_bos_mcd_bul_alb_uzb_vie_akn_lat_jpn_rom_ewe_igb_eng	0.47013168515509	1.10734925752465	0.270998847274437
708	fre_fbf_lda_eng_nor_arw_bos_bam_anl_fin_heb_spa_ben_azi_hau_est_bem_mao_sun_swa_knd_tsw_tag_rom_dyu_prs_swt_aze_lit_ses_akn_glc_dgb_jpn_pan_hun_guj_tig_tml_aeg_geo_wly_vie_scr_chh_yor_hin_ven_cze_kor_mol_ger_mcd_swe_svk_igb_tur_por_sod_mlt_urd_ita_ukr_dut_owc_lat_mly_ind_slo_ctl_jav_cnt_qcu_moo_rus_mnd_uzb_gam_pol_krd_cic_amh_grk_sid_xho_ewe_bul_tha_amr_bsq_tsn_afr_bat_alb_zul	-0.152125188124415	-0.352438259295078	0.725307064912323
709	heb_anl_cze_nor_mao_fin_vie_tsn_hun_lda_wly_swa_chh_ita_por_fre_ind_ewe_dut_azi_alb_eng_spa_hau_krd_pan_bul_igb_bat_aze_amr_ven_moo_tha_urd_zul_sun_rom_xho_arw_ukr_tig_kor_dgb_ctl_prs_cic_tml_bam_swt_bsq_pol_lit_owc_ben_mly_uzb_gam_dyu_ger_fbf_yor_sid_tag_knd_bos_svk_jav_est_afr_hin_grk_amh_swe_tsw_aeg_geo_mlt_cnt_guj_qcu_sod_lat_slo_bem_glc_mnd_tur_mol_rus_ses_scr_akn_jpn_mcd	0.189696614320927	0.485904958701278	0.628177467125049
710	tag_kor_hin_arw_swe_sun_lat_cnt_tha_prs_ven_mcd_wly_aeg_ind_pan_dgb_por_geo_bos_bat_tig_jav_guj_owc_moo_qcu_ita_cze_eng_bam_heb_dyu_slo_yor_uzb_scr_lda_krd_pol_spa_hau_ses_ctl_mlt_bul_ben_lit_anl_mao_tsn_akn_tsw_glc_sid_hun_swa_afr_urd_xho_vie_azi_dut_nor_rus_amh_mnd_sod_zul_alb_gam_swt_chh_tml_mol_rom_bem_cic_est_igb_ger_fin_knd_fre_amr_tur_fbf_aze_ukr_ewe_mly_svk_grk_jpn_bsq	-0.241623131700714	-0.616532663915614	0.539049318055819
711	lat_glc_dgb_mao_pan_aeg_spa_qcu_grk_yor_scr_svk_urd_ewe_hun_zul_fin_chh_tml_mnd_akn_heb_wly_ctl_sod_knd_tag_mol_bem_cze_lit_kor_owc_ukr_tur_fbf_por_sun_geo_moo_swt_ind_bul_slo_jpn_tsw_alb_lda_afr_anl_aze_ita_cic_sid_eng_dut_prs_vie_amh_bam_est_uzb_mlt_amr_arw_dyu_cnt_ben_hin_bsq_tsn_fre_tha_bos_azi_pol_gam_krd_igb_swe_tig_ven_mcd_hau_bat_swa_mly_xho_rom_nor_rus_ger_guj_jav_ses	0.958261731170831	2.24045359909714	0.0274425054074498
712	tsw_mol_ind_mlt_fin_rus_sid_grk_slo_prs_cic_tag_amr_tsn_wly_cnt_aeg_aze_lat_fbf_pol_ita_heb_moo_tha_est_swe_zul_ven_ger_hun_arw_rom_lit_owc_bam_sod_bos_kor_svk_cze_gam_hin_por_jpn_tur_dut_amh_alb_geo_dgb_igb_ewe_urd_azi_scr_vie_uzb_ctl_fre_glc_spa_knd_guj_swt_ses_tig_krd_xho_afr_anl_lda_jav_yor_sun_mly_chh_akn_bsq_mao_ukr_mnd_bat_eng_swa_mcd_dyu_bul_nor_hau_pan_tml_bem_qcu_ben	0.0648226555822642	0.154929225470887	0.877212864626244
713	sid_swe_ind_urd_vie_eng_guj_afr_ven_dut_arw_ger_qcu_kor_nor_est_cic_cze_wly_mly_por_jav_fin_bam_tag_mlt_bul_tig_rus_dyu_mcd_tha_mao_akn_jpn_krd_hau_bat_svk_cnt_geo_amh_hin_tsw_hun_bos_igb_prs_fre_aeg_ses_ita_gam_lda_xho_alb_zul_slo_bem_lat_chh_uzb_fbf_anl_lit_owc_spa_sod_rom_aze_grk_ukr_tml_tsn_pan_mol_heb_glc_dgb_ben_yor_ctl_swt_knd_mnd_scr_swa_pol_ewe_azi_bsq_moo_amr_tur_sun	-0.205725633964191	-0.53638748696736	0.592971527642312
714	fre_eng_ewe_svk_heb_fbf_owc_ben_pol_ger_swt_chh_yor_tsn_est_wly_urd_bem_dut_ind_pan_mol_fin_uzb_dgb_bat_ses_lit_alb_bul_cic_hun_qcu_rom_tig_vie_mlt_swe_sun_cze_ven_tha_mao_guj_arw_por_lat_jav_amh_hau_azi_mcd_mnd_amr_geo_krd_dyu_slo_akn_spa_bsq_afr_swa_prs_scr_ita_rus_tml_knd_ctl_moo_lda_sid_igb_tsw_anl_mly_nor_aeg_bam_tur_zul_cnt_grk_glc_hin_sod_gam_xho_jpn_kor_aze_tag_bos_ukr	-0.22219501112528	-0.580333373472667	0.563093341625132
715	mly_bsq_pol_pan_bat_ewe_ind_slo_uzb_ven_bam_jav_amh_kor_knd_hin_krd_geo_dut_hau_cze_swa_bem_urd_nor_grk_vie_zul_cic_akn_est_ger_tsw_amr_tur_sun_moo_tsn_tha_arw_spa_chh_yor_ses_ukr_sid_glc_swe_qcu_dyu_anl_hun_guj_fre_scr_ita_prs_rus_svk_mnd_ctl_aeg_fbf_rom_tig_sod_bos_jpn_owc_lda_bul_lit_mao_azi_tag_gam_por_heb_cnt_wly_igb_fin_xho_afr_alb_mcd_tml_eng_lat_ben_mlt_aze_mol_dgb_swt	-0.437726757853192	-1.01941049632448	0.310652731160207
716	aeg_swe_tsw_glc_ewe_fre_amh_wly_owc_uzb_xho_igb_ukr_ger_ben_tsn_bul_ctl_scr_sun_bsq_hun_gam_lda_yor_bem_por_geo_lat_tml_guj_pol_spa_amr_anl_rom_dgb_dyu_cnt_lit_tha_eng_sod_jpn_ven_mao_ses_hau_swt_knd_fbf_krd_vie_ind_sid_hin_jav_fin_svk_nor_est_bos_mly_arw_chh_pan_grk_mlt_akn_dut_cic_mol_afr_zul_bat_ita_prs_azi_swa_mcd_urd_bam_rus_tur_tig_alb_moo_qcu_cze_heb_kor_mnd_aze_tag_slo	-0.878589722213419	-2.05451105088304	0.0427318937893835
717	aze_bos_swe_jav_fin_swt_heb_prs_sod_ben_ven_tsn_xho_kor_tur_zul_nor_fre_mao_jpn_uzb_pol_pan_ita_yor_glc_sid_slo_hun_fbf_krd_tag_mlt_cic_svk_igb_bem_rom_alb_azi_chh_knd_dyu_wly_est_ukr_dgb_mcd_moo_urd_tsw_vie_mly_bul_tig_mnd_tha_anl_mol_bam_qcu_geo_hin_amh_ind_owc_amr_eng_aeg_ger_lda_ses_guj_akn_tml_hau_swa_por_bsq_ewe_dut_gam_ctl_afr_bat_arw_cze_rus_scr_grk_sun_lat_cnt_spa_lit	-0.499012459282644	-1.31256037954969	0.192561164729136
718	mcd_mnd_tsn_alb_mol_dgb_tig_ind_svk_hun_heb_urd_sun_est_bos_anl_amh_amr_cic_swe_dyu_eng_fre_cnt_pol_ita_slo_moo_tag_pan_wly_bam_tur_zul_cze_qcu_ger_ukr_jav_scr_uzb_mlt_glc_bat_tsw_ben_knd_afr_fin_sod_azi_aze_sid_tml_owc_lda_akn_nor_lat_vie_yor_geo_rus_arw_rom_dut_chh_grk_hau_mao_aeg_kor_bsq_ewe_bem_krd_guj_swt_lit_xho_mly_ven_ctl_ses_por_fbf_jpn_igb_bul_tha_prs_swa_hin_spa_gam	NA	NA	NA
719	bat_pan_dgb_guj_cze_xho_svk_alb_tsw_fin_yor_fre_prs_nor_hau_wly_vie_ven_akn_jpn_ctl_cnt_geo_tha_bos_pol_arw_swe_qcu_scr_mlt_kor_afr_owc_swt_rus_mly_por_grk_aeg_est_bul_tml_slo_mnd_heb_amr_sod_ind_tsn_azi_hin_uzb_bem_ben_swa_dut_tig_lat_lit_rom_moo_anl_bsq_tag_ses_glc_krd_chh_ger_bam_eng_fbf_sid_aze_lda_amh_ukr_mcd_hun_mol_cic_sun_mao_spa_dyu_ita_igb_zul_jav_tur_knd_ewe_gam_urd	0.810580965638943	2.14001073540947	0.0349711386509178
720	ewe_jav_dut_swe_hun_amr_qcu_krd_xho_cnt_dyu_ctl_anl_amh_ven_bem_dgb_tml_sun_bul_lda_ita_mnd_tha_svk_azi_mcd_swt_mao_fre_rus_geo_glc_hin_swa_knd_mly_akn_gam_urd_slo_kor_owc_igb_aze_sid_ses_nor_ben_yor_bat_guj_sod_tur_ind_bos_mol_tsw_zul_ger_alb_jpn_lat_chh_moo_tag_hau_eng_bam_spa_prs_mlt_lit_grk_uzb_aeg_ukr_fbf_arw_vie_bsq_pol_rom_tig_cze_heb_est_pan_afr_scr_por_cic_fin_tsn_wly	-0.444893105895108	-1.17224755395169	0.24409183329556
721	sod_gam_vie_mol_scr_fin_qcu_uzb_mnd_mcd_xho_ger_jav_dgb_sun_swe_tsw_est_lat_aeg_mlt_chh_bul_lda_tha_alb_slo_cic_fbf_ind_dyu_ben_urd_spa_hin_rus_amr_grk_swa_amh_moo_hun_tur_guj_lit_afr_nor_svk_tag_owc_krd_bem_tig_pol_prs_glc_hau_fre_yor_knd_bat_ukr_bsq_arw_por_dut_azi_tsn_anl_ven_bos_ita_aze_cze_kor_eng_jpn_pan_bam_zul_akn_mao_wly_ewe_geo_heb_ctl_swt_mly_ses_igb_sid_rom_cnt_tml	0.124754367398622	0.296613151814025	0.767423279859798
722	ewe_prs_sod_alb_pol_wly_est_hau_ind_tha_uzb_tag_igb_mao_xho_bem_dut_ctl_afr_bam_mnd_lat_swa_kor_mlt_qcu_urd_bsq_tig_akn_aeg_fbf_hun_cnt_krd_tsw_moo_dgb_ita_ven_ger_swe_slo_chh_yor_lda_lit_vie_ben_ukr_mcd_grk_eng_owc_cic_mly_por_rom_rus_bul_azi_hin_jpn_tur_bat_svk_heb_tsn_nor_spa_amh_pan_fin_gam_zul_jav_glc_swt_amr_sun_bos_knd_tml_cze_scr_geo_arw_fre_guj_mol_anl_dyu_aze_sid_ses	-0.225374580054858	-0.529502887479103	0.597718383602093
723	fbf_afr_est_amr_mcd_alb_fin_tag_ben_slo_ita_bem_swa_bul_fre_cic_heb_mao_bsq_igb_rus_nor_swt_scr_wly_ind_cze_geo_lat_bam_urd_owc_rom_kor_mlt_grk_chh_aze_arw_knd_bos_glc_por_bat_tml_ven_tsn_cnt_tig_yor_vie_svk_jav_spa_uzb_sun_pol_ses_sid_zul_pan_hin_swe_moo_mly_hau_ewe_amh_ger_dut_qcu_anl_dyu_jpn_ctl_mol_lit_prs_eng_tha_gam_krd_hun_mnd_tsw_ukr_lda_dgb_xho_guj_azi_akn_aeg_tur_sod	0.00831533392189133	0.0202908009714461	0.983854864432104
724	qcu_akn_mlt_spa_kor_ses_aze_tsn_lda_mol_cze_bsq_mly_pan_tml_alb_ger_sun_amh_tig_zul_mnd_arw_xho_urd_vie_hau_hun_sid_dyu_mao_ita_knd_owc_amr_heb_scr_ven_hin_lat_slo_nor_guj_lit_bat_anl_dgb_uzb_fin_bam_prs_mcd_glc_tha_bos_bul_afr_tsw_grk_eng_fre_wly_ctl_chh_gam_aeg_rus_tag_azi_jpn_por_tur_yor_swe_cnt_krd_swa_bem_rom_ewe_ben_fbf_geo_igb_ind_cic_swt_ukr_pol_dut_jav_moo_sod_svk_est	-0.506669989937192	-1.31113771863746	0.193039364054599
725	mly_fre_heb_por_bem_ben_xho_eng_bat_aze_guj_arw_amr_amh_grk_pol_est_urd_mcd_mnd_swe_slo_fin_mlt_owc_geo_bam_chh_krd_dut_lat_bsq_hun_mol_uzb_sod_ger_bos_afr_lit_ctl_ses_rus_wly_fbf_dgb_ukr_akn_lda_pan_mao_igb_hin_jpn_dyu_cic_anl_bul_tsw_svk_knd_tur_swa_jav_tml_vie_gam_nor_kor_spa_tha_prs_sid_qcu_ven_glc_hau_tag_azi_ewe_rom_scr_sun_ind_cze_tig_aeg_alb_cnt_tsn_yor_swt_ita_zul_moo	0.223548720044693	0.75963593418925	0.449393533070252
726	por_mol_ben_grk_anl_hun_lit_cze_pol_guj_alb_aze_ses_urd_yor_eng_owc_heb_afr_moo_geo_lat_rom_uzb_svk_amr_fin_cic_gam_mlt_ger_tsn_tig_slo_cnt_ind_bul_tag_krd_tha_igb_sod_scr_xho_jav_prs_zul_ven_lda_tml_mcd_sid_swt_spa_jpn_wly_mly_vie_swa_bem_est_glc_bat_ukr_dut_kor_bos_sun_fre_aeg_ctl_azi_amh_knd_ita_arw_tur_swe_hau_akn_mao_fbf_bam_qcu_nor_chh_mnd_tsw_pan_rus_dyu_ewe_hin_dgb_bsq	-0.428965255314611	-1.12498128896679	0.263492037264894
727	prs_ven_mlt_chh_glc_tml_pol_eng_arw_dgb_ger_amr_lda_rom_kor_lat_ewe_bem_ctl_cic_anl_vie_cze_bam_scr_hun_tig_nor_mly_xho_bat_ukr_fre_sid_aze_swa_gam_tsw_bul_afr_swt_akn_sun_wly_uzb_heb_moo_dyu_hin_lit_fbf_geo_cnt_zul_ita_mol_amh_sod_bos_mcd_rus_jpn_tha_urd_svk_ind_pan_ben_tsn_spa_dut_alb_tag_yor_est_ses_grk_igb_jav_bsq_owc_azi_swe_mnd_knd_qcu_mao_fin_aeg_tur_por_krd_hau_guj_slo	-0.474111009966316	-1.09496136594931	0.276361246035142
728	xho_est_svk_glc_ger_mol_ukr_lit_bam_por_tsw_dyu_slo_moo_cnt_chh_fbf_grk_yor_bul_cze_gam_mnd_spa_kor_igb_mao_geo_pan_prs_pol_tag_nor_swt_jav_tur_dut_zul_heb_eng_tml_swa_bos_mlt_tha_rus_hin_arw_ewe_tsn_owc_knd_fin_ctl_lat_bem_sun_lda_rom_hun_jpn_sod_swe_uzb_aeg_mcd_amh_ita_sid_azi_guj_tig_mly_ind_ben_alb_akn_dgb_ses_fre_aze_urd_qcu_hau_anl_amr_afr_krd_bat_bsq_vie_ven_wly_cic_scr	0.0920784911682003	0.2069790038618	0.836478766278261
729	est_slo_dut_cic_tha_nor_tsw_glc_mly_rom_owc_amh_cze_mao_prs_urd_aeg_lda_afr_alb_fbf_krd_bul_yor_bat_akn_hin_mol_guj_chh_mnd_ses_aze_azi_scr_uzb_bos_tml_igb_pan_tsn_hun_xho_por_sid_pol_ven_svk_ita_dgb_eng_cnt_ewe_jpn_qcu_geo_knd_fin_kor_swe_amr_ger_hau_mcd_spa_bem_zul_anl_ctl_tag_tig_tur_ukr_moo_bam_gam_vie_wly_sun_ind_mlt_swa_bsq_rus_dyu_fre_jav_heb_grk_lit_lat_sod_ben_arw_swt	-0.628618433066693	-1.51199816754418	0.133925086522039
730	lat_amr_cic_sod_dut_geo_ita_bat_cnt_eng_hin_tsn_bem_ven_tha_amh_sid_akn_bul_tig_ewe_krd_heb_uzb_mnd_fre_jpn_bos_est_knd_gam_ind_ukr_lit_mao_tml_pol_arw_guj_spa_igb_mly_urd_chh_tur_aeg_hau_moo_ger_svk_rom_dgb_slo_ses_hun_kor_cze_fbf_mlt_afr_mcd_swe_vie_nor_rus_qcu_yor_alb_swt_glc_tsw_swa_lda_sun_ben_fin_pan_ctl_anl_zul_mol_jav_prs_tag_azi_por_aze_grk_wly_bam_dyu_xho_bsq_scr_owc	0.767101530289123	1.88171250583791	0.0630026084810272
731	arw_alb_anl_ben_lat_tsw_lda_aeg_slo_cze_fin_dut_bem_yor_gam_owc_tig_bul_grk_por_xho_heb_igb_ewe_hau_amh_fbf_zul_cic_bat_urd_bos_geo_krd_scr_wly_tur_tsn_ukr_sid_swt_bam_dyu_ses_cnt_nor_jav_swe_ger_jpn_amr_swa_fre_azi_glc_dgb_mnd_ven_mly_bsq_ctl_uzb_eng_moo_prs_afr_knd_pol_rom_rus_mlt_ind_pan_kor_mao_hin_tha_ita_sod_lit_mol_akn_tag_hun_mcd_chh_est_tml_svk_vie_qcu_sun_guj_aze_spa	-0.101416350021622	-0.244801370942476	0.807149564061277
732	mol_eng_moo_guj_sod_cnt_lda_dyu_ita_scr_fre_hin_mlt_azi_chh_mao_slo_bos_yor_aeg_afr_pan_aze_glc_dut_rom_spa_ben_ukr_ven_bat_dgb_alb_rus_bul_heb_est_jav_mnd_lit_fbf_xho_sun_cze_hau_por_fin_tsn_hun_bem_akn_ewe_vie_urd_tig_mcd_swe_swt_jpn_krd_kor_ger_mly_wly_knd_uzb_bam_sid_grk_tur_pol_gam_swa_nor_tml_geo_qcu_prs_svk_tag_amr_cic_igb_lat_owc_anl_zul_ses_arw_ctl_tsw_tha_bsq_amh_ind	0.124779503372788	0.33105804265208	0.741345417206301
733	azi_ger_hin_ven_mlt_alb_scr_mly_bam_pol_swt_hau_ewe_bul_tha_dgb_wly_lat_cic_rus_knd_svk_lit_tig_por_jpn_rom_grk_yor_ind_krd_swa_fre_ita_tag_eng_xho_guj_sod_amr_zul_chh_est_mcd_kor_pan_swe_tsw_cnt_spa_bos_qcu_prs_owc_afr_gam_akn_fin_urd_tml_ctl_cze_bem_sun_mao_anl_ukr_bsq_nor_tsn_mol_slo_arw_amh_mnd_sid_lda_fbf_moo_heb_ben_dyu_geo_hun_bat_jav_igb_uzb_aeg_tur_aze_ses_dut_vie_glc	0.13066805302816	0.347565486305249	0.728951911607378
734	swa_mnd_hau_scr_yor_sun_knd_jav_est_mcd_heb_sid_aze_bam_amr_por_rom_bem_bat_spa_glc_mol_ses_ven_xho_mlt_sod_ewe_ind_dgb_alb_tha_mly_lit_prs_lda_krd_guj_lat_vie_cze_qcu_tml_arw_moo_ctl_cnt_rus_hin_aeg_ukr_gam_swt_fre_igb_dyu_wly_tur_tsw_grk_akn_eng_pan_urd_owc_tig_bul_anl_ben_zul_cic_jpn_ger_chh_geo_bsq_pol_fbf_tsn_fin_uzb_hun_ita_tag_nor_amh_afr_mao_svk_swe_slo_dut_bos_azi_kor	-0.748661358177126	-2.09625862516978	0.0387747402400187
735	tml_yor_mly_tur_jpn_ewe_wly_qcu_jav_sod_xho_hin_sun_fin_akn_aeg_bsq_ind_cic_ben_bul_scr_spa_sid_pan_bem_prs_mol_geo_est_ctl_tag_anl_aze_chh_tha_mao_ses_tsw_vie_mlt_ven_afr_krd_ita_guj_zul_bam_nor_lda_mnd_swt_owc_fbf_alb_lit_amr_azi_rom_mcd_ukr_kor_swe_svk_igb_hau_bos_dyu_glc_tsn_cze_por_tig_hun_uzb_grk_lat_bat_pol_dut_ger_cnt_rus_knd_arw_moo_swa_fre_urd_dgb_slo_amh_heb_eng_gam	0.197009646960032	0.452600423349308	0.651890545073993
736	amr_anl_bem_hun_ger_dgb_slo_fre_bul_sid_aeg_yor_ewe_dyu_nor_wly_pol_mol_tur_krd_aze_owc_heb_chh_tag_tig_por_arw_rus_mcd_amh_akn_pan_est_fin_qcu_ita_bam_sun_alb_bos_lda_cze_tsw_tml_mao_scr_rom_ses_bat_hau_gam_svk_cic_cnt_hin_glc_geo_lat_moo_azi_igb_mly_sod_guj_jpn_ind_urd_bsq_jav_uzb_mlt_ben_kor_tsn_dut_grk_vie_eng_swe_prs_swt_ven_ctl_mnd_tha_knd_zul_swa_afr_lit_spa_ukr_fbf_xho	-0.012679299683662	-0.029546437029285	0.976492097639345
737	jav_tur_mlt_spa_amh_tag_swe_ita_est_owc_slo_tml_ses_urd_geo_swt_aeg_dyu_qcu_mcd_hau_prs_afr_cic_lda_arw_scr_krd_alb_tig_azi_ger_amr_knd_ewe_cze_lit_tsw_hun_yor_fbf_ctl_vie_bat_tsn_tha_ind_bos_mao_anl_rom_fin_chh_bam_igb_dgb_ukr_xho_kor_rus_zul_por_moo_hin_swa_gam_guj_sun_sid_eng_wly_dut_bem_grk_pol_aze_bsq_heb_ben_uzb_mol_ven_mnd_pan_sod_akn_fre_bul_lat_svk_jpn_mly_glc_nor_cnt	-0.424621236523374	-0.981894929311508	0.328699132755492
738	vie_amr_swa_rom_geo_eng_lat_mol_tsn_scr_yor_sid_afr_svk_alb_bul_owc_pan_ind_pol_hin_jav_azi_lda_aeg_knd_dgb_aze_hau_tml_spa_mcd_wly_krd_fre_heb_mao_mnd_sod_ses_dut_por_ewe_prs_cnt_bos_lit_cic_chh_swe_ita_ctl_anl_est_fbf_moo_tig_jpn_bem_ven_cze_fin_ger_amh_xho_hun_igb_akn_bsq_urd_nor_swt_mly_tha_tsw_uzb_rus_slo_guj_ben_arw_sun_bam_gam_tag_qcu_ukr_glc_dyu_kor_tur_mlt_zul_grk_bat	NA	NA	NA
739	mnd_pan_ewe_dyu_mol_sid_nor_tur_swe_krd_zul_lda_lit_spa_fbf_afr_bsq_knd_ben_rus_gam_fin_cze_swa_bul_hau_qcu_mlt_anl_dgb_mcd_mao_jav_igb_fre_heb_arw_amr_svk_sun_uzb_ita_azi_eng_rom_geo_dut_bat_jpn_ven_ger_owc_guj_ind_ukr_vie_tsw_scr_cic_prs_grk_lat_hin_chh_wly_hun_sod_glc_aze_mly_tag_yor_cnt_tha_moo_kor_ses_tig_bem_amh_tml_tsn_aeg_bam_swt_bos_por_urd_est_pol_alb_akn_xho_ctl_slo	0.0395043485933121	0.10529886599622	0.916365443267348
740	jpn_cic_uzb_scr_fre_ven_urd_ctl_chh_vie_geo_bul_igb_cnt_por_yor_bam_swt_moo_slo_svk_tsn_arw_tml_mly_sun_ben_dyu_mol_ukr_hau_eng_zul_fin_afr_mao_alb_pan_lat_kor_ewe_ses_mcd_bsq_pol_ind_amr_nor_aze_dut_prs_qcu_fbf_swe_knd_grk_xho_tsw_dgb_wly_anl_guj_cze_est_tha_owc_azi_gam_tig_akn_swa_lit_mnd_spa_rus_rom_aeg_hin_ger_hun_glc_bem_krd_sid_heb_tur_amh_tag_ita_jav_lda_sod_bat_bos_mlt	0.652736652437772	1.72001720550506	0.0887554342288921
741	amh_tsw_igb_moo_qcu_bam_gam_sod_grk_glc_hau_dut_swe_sid_mol_arw_anl_mao_knd_owc_hin_ukr_lat_geo_tml_pol_eng_rom_tig_fin_hun_swa_amr_por_ita_azi_mnd_lda_afr_ben_cic_yor_dgb_spa_ven_tha_rus_bem_guj_akn_bos_urd_dyu_vie_swt_ctl_aze_heb_tsn_cze_jpn_wly_mcd_uzb_zul_scr_bsq_alb_lit_pan_mly_cnt_ger_xho_ind_tur_tag_sun_krd_nor_est_ses_chh_bul_bat_prs_fbf_svk_kor_ewe_mlt_fre_aeg_jav_slo	0.0433927883652568	0.101805743337796	0.919130046756713
742	fbf_tsw_ukr_igb_dgb_slo_guj_rus_mcd_swa_swe_svk_ven_owc_mlt_aze_eng_moo_nor_azi_mol_dyu_mao_bul_qcu_urd_bam_rom_cze_est_bat_gam_mnd_tur_vie_tha_fin_tml_por_knd_bos_lat_sun_pan_ewe_heb_mly_lit_prs_tag_hau_fre_chh_bem_akn_xho_wly_scr_cnt_amr_ger_dut_swt_zul_anl_ses_spa_jav_yor_hun_hin_arw_sod_bsq_sid_alb_jpn_uzb_ben_krd_glc_afr_tsn_pol_lda_ita_kor_aeg_ind_geo_ctl_grk_amh_cic_tig	-0.719824898194652	-1.68569598350007	0.09520690356621
743	rus_nor_fbf_cnt_bos_sun_cic_lat_dut_swt_grk_kor_svk_ind_dgb_hun_fre_ses_tsn_ben_tig_eng_igb_guj_bem_afr_cze_bat_uzb_tag_prs_mcd_vie_bul_ita_dyu_bsq_owc_hau_wly_lda_arw_rom_krd_yor_mnd_tml_bam_slo_glc_jpn_spa_fin_jav_ukr_pan_aeg_geo_mlt_urd_swa_tur_anl_mao_tsw_ewe_por_amr_swe_gam_scr_azi_ger_knd_moo_qcu_est_lit_ven_sod_xho_hin_amh_akn_mly_chh_alb_pol_ctl_zul_tha_sid_mol_aze_heb	1.1756271452225	3.00831996327012	0.00337951105812483
744	spa_afr_lit_tha_sod_eng_hau_arw_vie_sid_mao_svk_ctl_rom_uzb_bam_cze_tag_heb_aze_yor_ben_anl_cic_moo_mnd_swe_kor_tig_fin_qcu_chh_swa_ewe_xho_est_ind_prs_knd_ses_ven_lda_mcd_bat_cnt_jpn_swt_ita_jav_fre_zul_sun_alb_glc_aeg_mlt_bos_wly_hin_tsw_igb_ukr_dgb_fbf_bem_rus_geo_dut_guj_pan_urd_tur_dyu_por_nor_ger_bsq_amh_hun_lat_grk_akn_bul_slo_tml_scr_azi_pol_mly_owc_tsn_amr_krd_mol_gam	-0.118012170503739	-0.307642327758205	0.759042413519615
745	azi_ven_aze_ewe_ukr_owc_bul_tur_tha_amr_akn_sod_arw_tig_tsw_jav_rom_lat_kor_spa_lit_ind_ita_krd_cze_hun_wly_slo_rus_aeg_nor_swe_eng_vie_prs_xho_ben_moo_est_urd_sun_mlt_svk_swa_ger_qcu_igb_uzb_lda_grk_alb_tsn_guj_cic_chh_ses_mly_mnd_bsq_dut_sid_amh_cnt_zul_jpn_bos_tag_fre_hin_bem_mol_tml_anl_hau_bam_scr_geo_knd_ctl_glc_dgb_bat_pol_swt_mcd_gam_pan_dyu_mao_yor_afr_heb_fbf_fin_por	0.0355464622718829	0.095259761884668	0.924313460124778
746	sun_uzb_rus_alb_prs_por_cic_xho_owc_mnd_mol_spa_eng_tha_lit_jav_gam_tml_anl_jpn_ind_mlt_rom_glc_scr_svk_qcu_urd_lda_ger_knd_dut_afr_cnt_bam_dgb_arw_swt_hau_heb_moo_fin_ben_hin_tig_ukr_tag_ctl_krd_bat_swa_sod_fbf_nor_akn_guj_bos_tsn_sid_mcd_pan_azi_cze_dyu_ses_yor_amh_slo_grk_bsq_fre_bul_mao_mly_kor_chh_pol_swe_zul_amr_aeg_geo_tur_wly_hun_est_igb_vie_lat_tsw_ita_aze_bem_ewe_ven	0.0436791406960184	0.102196133360106	0.918821025805081
747	jpn_ben_rom_sun_svk_spa_mly_hau_arw_lat_moo_ven_ukr_vie_lit_owc_afr_hun_fin_aze_mcd_cze_swe_jav_bat_urd_por_pol_cnt_bam_bem_tur_amr_prs_est_tml_fre_geo_zul_tig_grk_wly_sid_ind_fbf_ger_swa_nor_anl_slo_dut_tsw_swt_bul_scr_tsn_azi_tha_knd_dgb_ses_aeg_bsq_rus_mlt_hin_alb_gam_dyu_akn_ita_mnd_uzb_amh_glc_eng_yor_ewe_guj_ctl_kor_krd_cic_tag_xho_mao_lda_bos_igb_sod_chh_pan_qcu_mol_heb	-0.94447326705159	-2.16210584039118	0.0331764079898395
748	tag_dyu_arw_igb_ita_hau_tha_fre_mol_sid_slo_mao_sod_pan_tur_ewe_zul_jav_mly_tml_lat_rom_guj_cze_eng_hin_gam_ven_bem_ger_tsn_qcu_mlt_ben_urd_pol_owc_bam_grk_uzb_aeg_krd_amr_tsw_fbf_vie_kor_bsq_swt_mcd_est_ukr_nor_glc_dgb_jpn_akn_chh_lit_mnd_bat_dut_azi_anl_ind_ctl_tig_fin_afr_svk_spa_bul_swe_geo_moo_aze_hun_prs_yor_amh_swa_bos_heb_xho_knd_cic_sun_ses_rus_alb_lda_por_scr_wly_cnt	-0.952637733648145	-2.27789007706195	0.0250236088429942
749	mly_tml_bat_spa_ger_guj_qcu_gam_heb_dgb_scr_moo_swt_yor_mlt_ukr_bos_tag_azi_rus_eng_bsq_ewe_dut_vie_swa_aze_pan_cze_mcd_prs_bam_mol_arw_mnd_hun_lda_amh_hin_ind_cnt_uzb_cic_xho_alb_igb_ses_fin_tha_zul_slo_wly_akn_sod_geo_fbf_bul_owc_ben_fre_kor_sid_ctl_sun_bem_grk_tsn_tig_anl_lit_jpn_ita_svk_chh_tsw_hau_dyu_tur_jav_urd_mao_nor_pol_glc_por_aeg_rom_amr_est_krd_ven_knd_swe_lat_afr	1.01073661902531	2.35205522870468	0.0207794659449288
750	bat_aze_ses_bem_qcu_afr_heb_scr_amr_cic_ctl_sod_ven_cze_svk_hin_moo_ukr_ben_lda_gam_bos_fin_swt_tsw_rom_chh_spa_zul_knd_wly_arw_prs_ita_tag_mcd_urd_dyu_kor_guj_amh_rus_ind_por_uzb_grk_azi_jpn_ger_glc_jav_tsn_swa_owc_aeg_tml_yor_mnd_fre_krd_sid_pol_dut_xho_lat_bul_igb_geo_tha_fbf_hau_cnt_sun_tig_swe_mol_slo_mlt_akn_est_bsq_pan_nor_lit_vie_tur_dgb_ewe_hun_mly_anl_bam_mao_alb_eng	-0.561669364072841	-1.5042156806689	0.135914437630286
751	chh_dyu_mao_bat_amr_arw_moo_guj_kor_ita_ger_fre_yor_sid_tur_sod_mcd_por_cze_afr_lit_mnd_est_swt_bem_scr_mol_ewe_bsq_cnt_sun_zul_swa_ctl_tha_lat_svk_xho_slo_prs_uzb_ukr_glc_dgb_qcu_ind_jpn_igb_ven_lda_hau_pan_hin_urd_hun_rom_tsw_nor_spa_tag_bam_anl_aeg_fbf_tsn_owc_geo_akn_dut_amh_mly_grk_heb_eng_krd_bos_alb_rus_swe_cic_jav_tml_ses_fin_ben_azi_wly_vie_bul_mlt_gam_pol_aze_knd_tig	-0.158870811401285	-0.368951495262478	0.713002517291401
752	geo_vie_cze_est_bem_zul_mlt_alb_qcu_pan_arw_grk_amr_sod_kor_aze_mly_ind_knd_aeg_glc_uzb_krd_bos_ben_mcd_fbf_owc_azi_ger_nor_lda_akn_guj_jav_bul_rus_ses_cic_ita_por_jpn_gam_lit_mol_tsw_heb_ctl_svk_sun_tml_moo_wly_scr_amh_chh_urd_swa_lat_prs_mnd_fre_dyu_dut_ven_afr_tsn_sid_swe_spa_bsq_hin_ewe_bam_dgb_rom_swt_tha_igb_cnt_yor_tag_bat_ukr_xho_tur_anl_mao_pol_hun_slo_hau_fin_eng_tig	-0.0561508039074383	-0.124618979315879	0.901094172064246
753	tsw_sid_mao_swe_ctl_gam_mnd_alb_dut_chh_jav_fin_bsq_guj_cnt_tag_urd_bul_tml_ind_bem_eng_tha_ita_ewe_akn_krd_lat_mlt_hun_vie_aeg_swa_fbf_bat_dgb_amh_arw_azi_mol_kor_ben_anl_jpn_ses_scr_mly_lit_sod_igb_swt_rom_tsn_prs_moo_bos_qcu_glc_bam_rus_afr_ger_wly_est_knd_lda_uzb_aze_ukr_tig_zul_ven_nor_hin_por_amr_heb_dyu_yor_hau_grk_geo_pan_owc_slo_mcd_cic_sun_cze_pol_spa_tur_svk_fre_xho	-0.266535893520277	-0.602416768692458	0.548362808628649
754	krd_bam_amr_tsn_scr_mcd_moo_spa_bem_mao_mlt_prs_bsq_glc_ita_igb_hau_owc_sid_afr_fin_swa_lat_sun_amh_cnt_bat_vie_swt_mnd_dyu_tig_pol_fbf_ben_qcu_wly_uzb_ctl_bos_grk_rus_yor_guj_sod_zul_jav_jpn_geo_est_tag_azi_alb_cze_tur_mol_svk_aze_bul_tml_akn_nor_gam_knd_tsw_swe_xho_tha_lit_hun_pan_ses_ewe_heb_arw_fre_cic_ukr_dut_hin_por_kor_eng_anl_ind_slo_lda_dgb_ger_rom_urd_ven_chh_mly_aeg	0.178734911149588	0.461927862942478	0.645211817894418
755	ind_amh_tha_bsq_fre_zul_svk_dgb_chh_mol_afr_alb_sod_igb_aeg_dyu_scr_krd_fin_lda_arw_amr_grk_aze_guj_rom_anl_knd_glc_hau_owc_tsn_vie_geo_swt_urd_lat_wly_cze_heb_mlt_tml_tig_fbf_gam_bam_bul_ita_jpn_bem_yor_xho_eng_kor_por_slo_tsw_bos_qcu_lit_bat_ger_ven_mnd_cic_prs_mly_nor_pol_hun_ukr_azi_rus_moo_sun_cnt_uzb_ctl_est_akn_ewe_tag_sid_ses_mao_jav_ben_pan_swa_tur_hin_swe_mcd_dut_spa	0.362533560962315	0.809908239879287	0.420060414031601
756	amh_bem_mlt_afr_glc_kor_tml_svk_ses_tsn_sid_por_urd_ctl_est_scr_yor_mnd_gam_fre_eng_igb_ukr_azi_pol_ind_sun_lat_cnt_mol_xho_hun_alb_aeg_nor_rus_fbf_ger_tur_spa_wly_geo_swt_ben_moo_tag_rom_bsq_aze_akn_dgb_mcd_guj_tsw_swe_knd_bam_ven_bul_tha_amr_lit_bos_mly_ewe_cic_fin_cze_krd_tig_hin_grk_sod_bat_jpn_owc_zul_anl_prs_hau_slo_arw_heb_jav_ita_vie_qcu_lda_dyu_chh_uzb_mao_swa_pan_dut	0.140182567514132	0.338150929193353	0.736011621869276
757	kor_yor_hau_mol_fin_owc_igb_eng_sun_azi_xho_tur_grk_cze_dyu_amr_afr_mly_scr_rom_lat_ukr_ita_ctl_moo_pan_aeg_bat_fbf_tag_prs_dut_svk_gam_ven_qcu_tha_uzb_mnd_swt_jav_anl_guj_alb_rus_glc_krd_swa_bsq_vie_por_aze_ger_wly_hin_mao_geo_dgb_lit_akn_slo_bam_bem_ben_est_amh_tsn_fre_chh_lda_nor_tml_cnt_bos_heb_ind_tig_arw_pol_ewe_hun_spa_urd_bul_tsw_zul_sid_jpn_ses_mlt_sod_swe_cic_knd_mcd	0.0772887599513077	0.204790683439043	0.838183207545038
758	mlt_qcu_mol_tha_zul_rus_akn_arw_mcd_bul_guj_cnt_eng_hau_ewe_bos_chh_ukr_tml_sun_dgb_knd_azi_fre_heb_por_sod_ita_mnd_xho_afr_aze_aeg_hin_bsq_lit_fin_cze_pol_cic_tur_ven_prs_bem_gam_swe_alb_est_tag_ses_swt_owc_yor_uzb_igb_kor_mly_hun_spa_nor_ind_geo_swa_fbf_rom_bat_wly_grk_urd_sid_lda_dyu_krd_tig_scr_dut_mao_vie_glc_jpn_svk_anl_ger_amr_tsn_moo_jav_ctl_amh_ben_tsw_lat_bam_slo_pan	-0.554030416025403	-1.30036955458106	0.19668765358003
759	tig_akn_cnt_swa_tur_est_qcu_chh_ben_ind_tag_eng_fin_prs_krd_gam_dgb_heb_sun_mnd_mlt_hin_yor_mcd_bem_arw_svk_xho_pan_hun_nor_tha_ewe_scr_afr_guj_kor_ger_ses_bos_bsq_alb_mao_moo_dut_ven_lda_pol_lat_wly_uzb_azi_urd_owc_vie_anl_sid_igb_slo_fre_rus_mol_dyu_mly_knd_ita_lit_por_swt_tsn_aeg_ctl_tsw_sod_swe_ukr_jpn_bam_glc_spa_amh_zul_tml_jav_geo_hau_cze_fbf_amr_aze_grk_bat_cic_bul_rom	1.08384218509377	2.89538314166018	0.00471939165925169
760	rom_vie_dgb_sun_knd_tsw_bsq_fbf_swt_lat_tig_mao_tha_guj_tsn_por_chh_kor_xho_est_pan_glc_lda_krd_ses_heb_dut_jav_cic_hun_svk_cze_akn_swe_anl_igb_slo_hin_ven_wly_amr_gam_bem_dyu_prs_sod_lit_jpn_geo_fre_swa_bat_ger_urd_azi_mlt_mcd_mnd_ben_rus_tag_hau_grk_alb_ita_nor_afr_ukr_zul_qcu_sid_amh_uzb_arw_bos_cnt_bam_yor_aeg_tml_spa_ind_owc_bul_mol_moo_ctl_aze_tur_mly_eng_pol_fin_scr_ewe	NA	NA	NA
761	kor_mao_svk_tsn_swt_fbf_ven_owc_knd_aeg_mol_nor_lit_slo_bem_rus_heb_mly_sid_tur_akn_tag_ses_arw_xho_cic_fre_tig_wly_ctl_zul_bat_amh_sod_mnd_bam_ben_ind_cnt_krd_swe_yor_est_hun_mlt_ger_swa_lda_mcd_por_hau_chh_bul_hin_dyu_scr_ewe_aze_grk_tha_alb_guj_igb_jpn_tsw_cze_azi_lat_dgb_bsq_fin_spa_rom_afr_prs_uzb_bos_jav_moo_qcu_ita_pan_vie_tml_pol_ukr_urd_eng_amr_dut_geo_glc_anl_sun_gam	0.341391248734194	0.882864028951528	0.379586163504481
762	xho_glc_igb_sun_guj_geo_azi_aze_tha_tur_tig_jav_slo_jpn_spa_cic_cze_eng_dut_lit_est_nor_amh_ewe_mol_qcu_uzb_mly_vie_tsw_anl_bsq_gam_ven_cnt_bul_kor_swt_grk_tml_knd_owc_ind_dyu_fre_aeg_alb_wly_ger_swa_bat_rom_lda_dgb_bem_sod_heb_rus_tag_mcd_ita_bos_mao_hin_mnd_zul_urd_scr_swe_yor_ses_prs_moo_ctl_pol_afr_tsn_hun_mlt_fbf_lat_arw_krd_akn_pan_bam_ukr_svk_por_sid_chh_amr_hau_fin_ben	-0.291209850586828	-0.650769932500463	0.516799639864291
763	tml_fin_mlt_bos_uzb_aze_gam_tha_pol_geo_eng_heb_urd_ita_guj_yor_azi_ger_igb_owc_jpn_chh_bsq_sid_bam_xho_sod_jav_est_tur_swa_ven_bem_amh_dut_glc_dyu_bat_ctl_cic_anl_zul_mao_swt_dgb_ewe_prs_scr_alb_lat_aeg_swe_ben_lda_svk_slo_hin_cze_ukr_lit_cnt_wly_fre_por_rom_tsn_bul_mly_vie_ses_hun_tag_sun_afr_akn_kor_amr_rus_tsw_qcu_mnd_grk_knd_ind_tig_pan_fbf_spa_krd_nor_mcd_arw_mol_moo_hau	NA	NA	NA
764	xho_bos_tml_amr_azi_ger_ven_pan_lit_anl_bam_tha_kor_hau_bat_por_sun_hin_geo_owc_rom_cic_tsn_tig_gam_guj_eng_zul_jpn_dgb_afr_svk_ind_swt_mcd_chh_mlt_dut_yor_ita_akn_aze_tag_lda_slo_urd_fin_arw_krd_aeg_mly_cnt_mnd_vie_wly_spa_fbf_knd_prs_nor_ewe_ctl_rus_jav_sid_igb_pol_scr_alb_bul_qcu_dyu_lat_cze_fre_ses_glc_uzb_amh_est_grk_bsq_tsw_ben_sod_tur_mol_bem_heb_hun_mao_swe_moo_swa_ukr	-0.79092902460754	-1.80851551808212	0.0737580529735498
765	mnd_uzb_cze_vie_hau_hin_pan_jav_xho_fre_anl_moo_swt_heb_scr_eng_pol_bsq_aze_wly_ukr_igb_ger_prs_sun_tag_spa_chh_bul_qcu_rus_geo_swe_amh_guj_arw_hun_azi_mlt_ses_est_kor_tsw_rom_tml_slo_sid_lit_tha_zul_yor_ewe_aeg_lda_ctl_afr_ind_urd_bam_swa_grk_lat_fin_ita_gam_akn_alb_bat_krd_svk_ben_dut_mol_bos_dyu_jpn_glc_fbf_ven_cnt_mcd_mly_cic_knd_amr_bem_mao_tur_owc_dgb_tig_tsn_sod_por_nor	-0.547861924611882	-1.29519937217282	0.19845745546717
766	tig_akn_tur_bat_slo_lat_ctl_nor_afr_amh_urd_azi_geo_ven_cic_ind_jpn_ben_pol_krd_heb_swt_ukr_mly_alb_dyu_glc_bem_aeg_guj_mol_eng_scr_igb_tml_bsq_yor_uzb_bos_svk_por_sun_mao_pan_kor_gam_spa_swe_est_aze_fin_bam_mlt_ewe_ses_tsn_rus_bul_prs_dgb_hun_rom_cze_hin_lda_fre_amr_ita_mnd_qcu_lit_zul_knd_chh_moo_hau_arw_xho_ger_vie_grk_mcd_cnt_tha_swa_tsw_owc_wly_tag_dut_fbf_sid_anl_jav_sod	-0.135540109102899	-0.309968033614312	0.757278781043918
767	heb_jav_swe_krd_owc_ben_tag_mol_prs_fin_swa_chh_uzb_bul_ses_aze_bsq_lat_sun_qcu_tha_cnt_dut_amh_tsw_est_bam_arw_knd_slo_sid_hin_dyu_ctl_bos_mlt_zul_wly_scr_ukr_ger_por_bat_hun_fre_aeg_cic_lit_guj_dgb_amr_nor_rus_alb_xho_akn_geo_igb_bem_fbf_gam_ven_svk_mnd_pol_spa_eng_afr_ind_vie_tml_moo_rom_anl_kor_tur_swt_lda_tsn_ewe_glc_mcd_sod_urd_mao_tig_ita_pan_hau_mly_jpn_yor_cze_grk_azi	-0.563917234541628	-1.41839090737628	0.159419062238693
768	tig_swe_fin_tur_akn_wly_jav_mol_rus_fre_lda_tsw_ben_pan_ger_hin_bat_ita_eng_mnd_jpn_uzb_igb_knd_mao_mcd_mly_moo_qcu_ses_pol_sun_bam_ewe_cze_amr_tag_fbf_por_heb_xho_cic_slo_vie_bul_amh_prs_sod_alb_bos_dgb_ukr_est_gam_swa_azi_owc_lat_kor_mlt_sid_bem_urd_rom_ctl_swt_hun_svk_hau_dyu_lit_cnt_tha_dut_chh_spa_geo_guj_ven_anl_arw_tml_aze_scr_nor_tsn_ind_krd_glc_afr_bsq_yor_grk_aeg_zul	-0.513479042274031	-1.17060808706833	0.244747212734558
769	eng_urd_sid_rus_mnd_afr_swa_jpn_vie_bsq_spa_lit_tml_geo_bul_dgb_owc_krd_chh_dut_rom_swt_mly_slo_tig_kor_dyu_gam_pan_wly_mol_sod_grk_bat_ind_tha_mao_amr_mlt_hin_heb_aze_tsn_ukr_tag_glc_lda_lat_cze_tur_alb_cic_anl_igb_azi_ven_scr_hau_xho_ses_guj_yor_ewe_svk_pol_est_arw_hun_fre_sun_prs_jav_moo_aeg_tsw_mcd_amh_ctl_fin_swe_cnt_akn_qcu_ita_fbf_bos_bam_bem_zul_por_uzb_knd_nor_ger_ben	-0.331383107488709	-0.74857310809463	0.456003573631454
770	prs_hau_moo_mao_uzb_sun_gam_cze_bos_mcd_dut_knd_heb_ita_lat_guj_akn_azi_afr_swe_xho_slo_nor_tsn_ukr_fbf_bam_pan_ger_rom_mol_mlt_fre_jav_alb_est_sid_owc_grk_dgb_bem_ven_tig_dyu_anl_vie_tml_swt_mly_tsw_por_chh_pol_igb_lit_hun_lda_jpn_eng_amh_qcu_tur_ewe_aeg_cic_ses_tha_bat_ind_scr_svk_ctl_rus_urd_spa_swa_wly_amr_zul_ben_glc_cnt_bul_tag_arw_yor_geo_hin_bsq_krd_sod_mnd_fin_kor_aze	0.290326094260968	0.663588197318263	0.508595581906126
771	pan_cnt_swa_lda_fin_chh_tsn_hun_akn_lat_mcd_ven_vie_dyu_svk_kor_grk_tur_heb_alb_mlt_xho_azi_bem_mly_wly_sun_amh_spa_igb_aze_tml_mnd_jav_owc_tig_rus_zul_ewe_jpn_ben_fre_hin_knd_ind_ses_ger_bsq_bam_eng_ita_mol_tsw_bat_ctl_amr_cic_est_uzb_por_prs_scr_moo_ukr_guj_slo_dgb_rom_dut_bul_anl_sod_bos_yor_nor_krd_qcu_aeg_sid_tha_hau_glc_cze_arw_pol_swt_swe_urd_gam_afr_geo_fbf_lit_mao_tag	0.0763780317059442	0.196644258264061	0.844535025788484
772	moo_afr_dgb_cnt_swt_jav_grk_cze_yor_ukr_krd_hau_fbf_ind_gam_prs_swa_tur_ven_amh_guj_hin_rom_mol_dut_swe_ctl_lat_ger_mcd_arw_zul_hun_glc_sun_mly_geo_ita_pol_azi_fin_qcu_wly_uzb_bat_lit_rus_aeg_tsw_chh_tsn_cic_aze_knd_spa_bos_jpn_owc_eng_fre_igb_tag_nor_mao_dyu_akn_xho_bsq_tha_ewe_vie_bem_pan_tig_mlt_tml_urd_bul_anl_heb_svk_lda_bam_ben_scr_mnd_sod_amr_ses_sid_est_por_alb_kor_slo	0.470666252253417	1.09034943471358	0.278376289491983
773	dgb_mnd_glc_alb_lat_mol_qcu_urd_tag_ind_mlt_jav_sid_amh_heb_fin_cze_tig_tha_pol_hun_ses_spa_moo_hin_mcd_tml_lit_cic_ita_tsn_swt_rom_fre_bem_hau_tsw_yor_pan_kor_knd_fbf_akn_azi_bam_cnt_vie_arw_aeg_mly_eng_slo_uzb_bos_est_rus_ukr_ger_sun_mao_zul_afr_ctl_bul_gam_scr_igb_sod_grk_bsq_dyu_owc_xho_nor_lda_tur_por_bat_swa_ben_svk_guj_krd_anl_ven_chh_dut_jpn_geo_swe_aze_amr_prs_ewe_wly	-0.401774528123422	-0.944496675121428	0.347363267523653
774	eng_fbf_swe_slo_gam_tig_aeg_hau_grk_cnt_swt_lat_ind_swa_mao_ctl_vie_mlt_bul_ses_ben_alb_sun_tsw_bem_azi_cze_spa_ita_owc_urd_amh_svk_fin_por_jav_bsq_yor_mcd_wly_tml_prs_tur_sid_xho_akn_sod_jpn_glc_bam_mnd_bos_mol_geo_amr_bat_knd_ger_arw_zul_rus_tha_qcu_ven_ewe_krd_pan_ukr_moo_est_rom_afr_pol_dgb_mly_aze_guj_igb_heb_chh_hin_scr_dyu_anl_lda_lit_hun_cic_fre_kor_tsn_nor_tag_dut_uzb	NA	NA	NA
775	fbf_amh_bos_ses_azi_aze_jav_est_prs_fre_guj_ind_urd_mcd_cic_jpn_dyu_owc_tig_ger_tsw_alb_bsq_tha_sun_mao_moo_arw_qcu_bem_pan_anl_krd_ven_bul_ctl_gam_spa_amr_kor_pol_ita_fin_geo_tsn_tag_heb_xho_sod_por_slo_mly_uzb_nor_zul_lda_rom_cze_dgb_ben_akn_mlt_grk_chh_knd_mnd_eng_glc_tur_svk_tml_igb_mol_vie_bam_bat_dut_swt_hau_ukr_wly_rus_hun_swe_hin_scr_swa_afr_lit_yor_ewe_cnt_lat_sid_aeg	-0.628489265616063	-1.68165038683354	0.0959919069079863
776	ctl_bos_hun_hin_tag_sod_rom_pol_kor_pan_jpn_fin_cic_ger_zul_geo_alb_ita_dyu_amr_knd_prs_ind_chh_ses_eng_tsn_ven_tsw_jav_ben_mcd_amh_moo_swa_fbf_est_afr_scr_sun_anl_igb_fre_swe_yor_guj_tml_krd_slo_glc_lat_aze_ukr_urd_aeg_owc_hau_rus_heb_bul_arw_svk_grk_nor_bem_lda_dut_wly_bam_tur_cnt_mol_spa_por_swt_vie_ewe_bat_mlt_tha_sid_mnd_mly_uzb_qcu_dgb_lit_azi_cze_tig_xho_gam_akn_bsq_mao	-0.103432523951529	-0.264901700256045	0.791671427625068
777	ctl_pan_prs_vie_cic_igb_eng_alb_dgb_jav_moo_aeg_dut_mly_fbf_krd_mnd_slo_afr_wly_gam_yor_lat_jpn_ven_qcu_bsq_amh_mlt_zul_mol_por_est_rus_mcd_heb_hau_glc_bul_lit_tur_anl_ukr_tag_guj_kor_bat_ger_dyu_cnt_ben_amr_scr_ind_ewe_fre_akn_rom_bem_swe_spa_uzb_bos_swa_tig_nor_tha_owc_ita_urd_swt_tml_bam_xho_hun_fin_pol_sun_grk_hin_ses_tsw_knd_sid_svk_cze_chh_aze_sod_azi_geo_tsn_mao_lda_arw	-0.0658378959365019	-0.152198160904636	0.879360345627168
778	tag_krd_por_sid_zul_ven_knd_aeg_gam_dgb_sod_amh_heb_lat_mao_urd_ger_lda_bul_xho_nor_mly_wly_dut_fin_cnt_dyu_ukr_amr_geo_bam_owc_est_afr_bem_rom_qcu_igb_akn_fre_mol_swa_rus_chh_tha_tur_glc_pan_hin_bos_hun_hau_ita_ses_lit_aze_tsw_bsq_grk_jpn_mlt_mnd_tml_fbf_yor_swt_mcd_moo_alb_cze_slo_pol_kor_ben_ewe_guj_arw_tig_tsn_scr_vie_anl_swe_cic_jav_ind_svk_prs_ctl_sun_bat_spa_uzb_azi_eng	0.487590358114056	1.25337438583867	0.213211386865596
779	heb_wly_xho_bsq_hun_ven_rus_ses_prs_tag_lit_qcu_arw_spa_azi_mao_uzb_tsn_rom_ben_svk_sun_fbf_amh_fin_pol_knd_cic_swa_vie_bos_igb_moo_tml_alb_bem_hin_ind_ger_afr_ewe_zul_geo_bul_akn_sid_swt_tsw_scr_eng_ctl_glc_krd_est_guj_mly_anl_nor_chh_mlt_fre_pan_mcd_lat_por_lda_tig_mnd_jav_hau_cze_owc_kor_amr_aeg_bat_grk_sod_ukr_jpn_swe_yor_tha_dut_slo_cnt_mol_aze_dyu_urd_gam_ita_tur_bam_dgb	0.168076832589415	0.386434300284282	0.700057774825696
780	cze_bul_kor_tml_dut_uzb_ctl_tig_jpn_scr_grk_hau_zul_krd_hin_fre_vie_mol_rom_arw_glc_por_dgb_akn_nor_xho_pan_wly_jav_moo_fbf_mao_dyu_svk_ind_slo_heb_rus_swt_yor_ger_azi_owc_sid_lda_mnd_gam_igb_bat_bem_sod_tsn_ukr_amr_fin_afr_alb_ewe_prs_tha_aze_lat_qcu_sun_swa_tsw_ses_chh_tur_mly_bsq_spa_mcd_est_tag_lit_mlt_ita_bos_aeg_bam_ven_eng_ben_hun_knd_geo_guj_urd_cic_cnt_amh_swe_anl_pol	0.634890139936212	1.63289459296114	0.105872516462375
781	hun_azi_akn_mol_aze_ukr_rom_bos_bul_guj_arw_spa_knd_ewe_dut_igb_owc_anl_swt_swe_urd_ger_tml_lat_mnd_alb_glc_est_dgb_zul_pol_vie_amr_pan_mly_amh_mcd_mao_fin_nor_tur_ven_ita_cnt_fbf_bam_uzb_hau_bem_geo_tha_tag_ses_ben_scr_gam_cze_sod_rus_sun_grk_kor_ind_tig_mlt_hin_cic_qcu_swa_yor_por_jpn_slo_eng_bsq_aeg_lda_tsn_dyu_chh_ctl_jav_fre_bat_lit_xho_sid_afr_prs_svk_krd_wly_heb_moo_tsw	-0.0168255011484867	-0.0453886489867191	0.963894847555278
782	grk_igb_fin_jav_lda_uzb_ger_tag_svk_tsw_amh_azi_glc_wly_ven_zul_swe_chh_fre_mol_lat_aeg_cze_bem_sid_geo_aze_mcd_prs_swa_bam_qcu_pan_est_dgb_hin_bsq_eng_alb_urd_nor_ita_swt_hau_mnd_rus_arw_tml_tsn_sun_spa_gam_amr_jpn_rom_owc_lit_ctl_mly_mlt_yor_ukr_cnt_heb_pol_mao_krd_moo_dut_ses_por_hun_cic_afr_kor_ewe_xho_bos_guj_anl_bul_sod_akn_dyu_ben_tur_knd_fbf_vie_tha_scr_tig_ind_slo_bat	-0.257853702307706	-0.578560452039401	0.564284314135188
783	bsq_qcu_swt_alb_yor_gam_jpn_mnd_ses_prs_bul_ven_bos_svk_cze_sun_tsw_pan_fbf_ger_sid_bem_krd_slo_zul_tml_owc_azi_ctl_cnt_amr_igb_ind_aze_sod_lat_tig_nor_kor_afr_hau_anl_tha_por_dgb_dyu_wly_grk_eng_ewe_vie_mly_dut_rom_knd_ukr_chh_arw_fin_mlt_hin_glc_mao_spa_tsn_uzb_akn_cic_moo_pol_rus_lda_geo_est_hun_bat_mcd_lit_scr_mol_fre_ita_swe_ben_bam_amh_xho_jav_swa_tag_tur_guj_urd_aeg_heb	0.649373590684849	1.45070785414205	0.150225820357512
784	tag_ger_geo_fre_pol_tig_anl_nor_heb_ses_jpn_azi_swa_eng_tur_sod_amh_mao_dyu_ctl_akn_bam_swe_ukr_igb_grk_alb_ven_cze_knd_tsn_vie_glc_sun_swt_prs_bem_uzb_qcu_owc_pan_bat_est_ita_slo_tml_svk_sid_wly_guj_rom_bos_fbf_hin_mnd_fin_urd_afr_lit_kor_moo_arw_lda_mlt_ben_rus_dgb_lat_cic_aze_xho_aeg_mly_ewe_bul_spa_dut_por_zul_hun_mol_hau_tha_jav_gam_chh_krd_tsw_cnt_bsq_amr_mcd_scr_yor_ind	0.640033772749857	1.65404440513817	0.10149004944393
785	tsn_akn_por_urd_owc_ukr_vie_nor_sid_gam_hau_cnt_tig_amh_est_tur_bsq_mlt_bul_moo_cic_krd_mcd_bem_fin_ewe_arw_uzb_aeg_chh_tag_hin_guj_lat_amr_bat_afr_heb_swa_aze_tml_ses_kor_fre_igb_zul_dgb_prs_swe_lda_sun_tsw_azi_wly_bam_spa_swt_sod_ger_ind_pol_dut_geo_mly_cze_bos_glc_qcu_rus_mao_ctl_scr_slo_mol_xho_knd_jpn_yor_alb_ita_lit_jav_ven_rom_eng_fbf_dyu_ben_grk_mnd_pan_anl_hun_svk_tha	-0.111704146831438	-0.285267150970299	0.776073823779526
786	hun_swa_mcd_zul_prs_cze_azi_ctl_chh_lit_ven_por_arw_owc_afr_bos_slo_scr_wly_aeg_pan_tur_alb_dgb_qcu_tsn_hin_geo_urd_tha_ewe_igb_jpn_tig_rom_heb_swt_eng_cic_ger_ses_fre_jav_sod_bam_pol_spa_sid_est_swe_mao_tag_mlt_aze_akn_glc_dut_yor_knd_tml_sun_ben_cnt_dyu_rus_ukr_amh_kor_gam_mly_guj_bul_moo_xho_mnd_uzb_ind_vie_lat_fin_krd_hau_bsq_amr_mol_nor_bem_bat_tsw_grk_anl_ita_lda_svk_fbf	-0.0117424342000363	-0.0268565173926233	0.978631720553311
787	kor_swe_ctl_grk_dut_hun_igb_cic_bam_lit_azi_akn_mcd_jav_urd_mlt_geo_tag_uzb_heb_pan_moo_tur_svk_ukr_sid_nor_aze_ses_sod_guj_tml_mol_dyu_gam_mnd_anl_scr_ewe_krd_slo_tig_owc_lda_hau_mly_wly_ger_por_bsq_hin_ita_arw_rom_qcu_aeg_knd_chh_tsn_yor_vie_fre_ind_spa_ven_xho_tha_afr_bem_glc_ben_bos_pol_bul_rus_swa_fin_zul_tsw_sun_prs_fbf_cnt_est_jpn_swt_cze_lat_amh_bat_eng_alb_amr_dgb_mao	0.454422762380472	1.17149808350117	0.244391279714729
788	bem_ben_tig_bsq_geo_sun_cze_sod_hin_pol_tha_prs_mnd_swe_ewe_ukr_ita_vie_grk_hau_mlt_knd_mly_dyu_afr_tml_dgb_cnt_akn_mao_igb_bam_mol_sid_spa_azi_tsw_lit_jav_scr_jpn_qcu_owc_amh_por_rus_fbf_xho_ger_tur_tsn_lat_ind_est_glc_ses_alb_rom_swt_guj_yor_fin_tag_lda_wly_moo_hun_amr_fre_ctl_swa_bos_cic_pan_svk_aeg_urd_kor_heb_dut_zul_slo_eng_uzb_arw_chh_bat_anl_nor_aze_gam_bul_mcd_krd_ven	-0.579891561481137	-1.39472972438504	0.166419854807791
789	mly_mnd_ger_owc_mao_afr_prs_anl_jpn_bul_rus_pan_spa_swe_lat_tur_hun_por_alb_swa_ven_ctl_slo_ewe_bat_chh_jav_ben_amh_glc_pol_geo_svk_dgb_moo_cic_tml_knd_swt_heb_tig_ita_qcu_dut_krd_ses_grk_cnt_uzb_gam_lit_zul_hau_aze_kor_est_mcd_bem_fre_akn_bsq_lda_fbf_mol_bam_urd_tsw_hin_ind_dyu_guj_bos_ukr_wly_vie_fin_eng_scr_xho_sod_tha_arw_nor_sun_tsn_tag_mlt_aeg_amr_azi_igb_rom_yor_cze_sid	-0.00248132313743554	-0.00556544611690833	0.995571360370499
790	arw_krd_swe_owc_fin_igb_ben_tig_bem_ewe_vie_bam_heb_bat_anl_kor_ger_knd_lit_aeg_urd_mly_rom_yor_mlt_xho_ita_svk_jpn_mcd_prs_amr_uzb_aze_mnd_tml_lda_gam_tag_hin_eng_swa_afr_sun_bos_ind_pan_tur_dyu_fre_sid_mol_tsn_hau_ven_cze_nor_swt_azi_pol_zul_geo_ctl_bul_dgb_por_scr_slo_hun_tha_mao_cnt_spa_est_fbf_grk_dut_alb_guj_glc_jav_moo_tsw_ukr_lat_chh_bsq_wly_qcu_rus_amh_ses_cic_sod_akn	-0.181355661762491	-0.427063666965348	0.670320047729369
791	nor_bos_wly_tsw_amh_amr_sid_hin_lda_slo_pan_glc_por_chh_afr_tur_anl_fin_ctl_swe_svk_igb_rus_ind_tig_lit_alb_grk_azi_bem_eng_bsq_ewe_xho_mnd_zul_cnt_sod_mol_fre_aeg_mcd_tml_tsn_uzb_jav_aze_guj_hau_scr_bul_ita_akn_dgb_lat_sun_tha_fbf_heb_owc_kor_bat_dut_pol_rom_urd_ben_swt_ger_krd_swa_jpn_knd_ses_yor_tag_cic_ven_cze_hun_qcu_arw_mlt_mly_bam_prs_gam_est_ukr_geo_spa_moo_mao_dyu_vie	-0.73809715384626	-1.87609349837093	0.0637787579368442
792	mol_krd_mly_rom_afr_tig_pol_gam_jpn_nor_tsw_yor_geo_swe_mlt_cic_dut_rus_swt_ewe_heb_ben_svk_ukr_ses_igb_bsq_ind_mcd_fbf_kor_wly_slo_alb_tsn_sid_swa_zul_sun_grk_arw_lda_aeg_azi_tha_xho_anl_fre_hin_spa_bem_fin_ita_eng_aze_dgb_akn_amh_cnt_est_glc_urd_prs_owc_tur_tag_ctl_bam_sod_vie_ven_hun_ger_bos_cze_bat_guj_lit_dyu_chh_mnd_lat_amr_bul_moo_por_knd_scr_jav_qcu_uzb_tml_mao_pan_hau	NA	NA	NA
793	ses_knd_tha_fbf_fre_arw_anl_hau_sid_afr_swt_bem_mol_ven_azi_ukr_bam_tag_tur_ind_slo_amr_yor_rus_moo_dut_glc_bsq_sun_sod_ewe_hin_guj_geo_swa_tml_alb_bat_kor_qcu_aze_fin_bos_aeg_bul_rom_mao_amh_pol_mlt_mly_eng_gam_igb_wly_cic_jpn_tsn_grk_tig_vie_dyu_pan_cze_swe_cnt_ger_lit_jav_est_heb_xho_akn_por_hun_tsw_spa_nor_mcd_dgb_lat_ben_zul_owc_prs_ctl_urd_ita_scr_lda_svk_uzb_chh_mnd_krd	-0.638335195534336	-1.6821149672737	0.0959014934986462
794	por_hin_swe_tha_bam_mnd_pan_rus_sid_pol_lit_aze_urd_hun_prs_slo_svk_yor_grk_kor_tig_scr_afr_gam_aeg_fbf_owc_rom_guj_fre_ind_vie_lat_cic_ita_bsq_heb_sod_igb_ewe_chh_ukr_zul_anl_mly_tml_tur_ven_bem_swa_cze_nor_alb_cnt_qcu_wly_lda_hau_ger_xho_mao_mol_bul_fin_amh_azi_eng_tsw_ses_moo_jav_sun_mcd_dut_arw_jpn_ctl_glc_swt_akn_ben_est_uzb_bos_dyu_knd_geo_tag_tsn_spa_amr_mlt_bat_dgb_krd	-0.493391734803702	-1.21833379945945	0.226178885628814
795	dgb_afr_knd_prs_cic_uzb_est_ita_ven_mly_rom_grk_spa_cnt_aeg_qcu_krd_tsn_mlt_amr_cze_tag_wly_ewe_vie_tur_bam_ind_lit_yor_pan_sun_swt_urd_mcd_swa_alb_fin_kor_hun_ctl_jpn_mnd_lda_jav_ger_rus_tml_ben_aze_ses_chh_zul_sid_hau_gam_amh_swe_geo_scr_sod_azi_bat_por_nor_hin_xho_ukr_igb_akn_mol_dut_mao_owc_svk_bul_bsq_tig_fre_lat_tsw_pol_anl_arw_heb_guj_glc_eng_fbf_dyu_slo_bos_moo_bem_tha	-0.872233662682777	-2.3496980051825	0.0209038755034446
796	jpn_aze_yor_mol_ger_ukr_knd_ven_ita_fin_swe_wly_prs_sid_amr_swt_moo_kor_ind_ctl_dut_geo_heb_anl_spa_tml_rom_tha_chh_tag_ewe_mlt_grk_qcu_tur_dgb_mly_pol_bem_guj_alb_owc_mnd_scr_tig_cnt_bam_amh_krd_por_fbf_hun_bat_azi_tsn_fre_dyu_jav_xho_akn_pan_hin_vie_gam_lat_arw_sun_svk_zul_slo_ses_cze_glc_tsw_lit_lda_cic_swa_afr_bos_rus_est_ben_nor_mao_bul_bsq_eng_mcd_aeg_sod_uzb_urd_igb_hau	-0.635512350443834	-1.54674867586369	0.125320156346795
797	gam_vie_arw_svk_fbf_rom_zul_est_bos_tml_jpn_mnd_lit_bsq_ven_mol_bem_ind_dut_pol_alb_akn_azi_yor_prs_amh_dgb_ger_bat_nor_bam_mly_cnt_aze_krd_fre_scr_tsn_por_cze_ukr_dyu_grk_anl_ita_moo_ses_sid_fin_ben_afr_mcd_sod_pan_lat_urd_sun_igb_swa_xho_mao_rus_tha_hau_tag_guj_ctl_jav_lda_tsw_owc_mlt_eng_amr_knd_tig_wly_kor_ewe_heb_spa_slo_qcu_swe_hun_tur_hin_geo_uzb_glc_chh_cic_swt_bul_aeg	-0.0978822807216489	-0.23878810281346	0.811795301360541
798	mcd_krd_afr_amh_uzb_ita_bem_sun_knd_spa_igb_rus_hin_dgb_lda_tha_rom_glc_aeg_alb_gam_cnt_fre_kor_akn_jpn_swa_tsn_urd_swe_azi_mnd_pan_yor_grk_bsq_prs_eng_tur_jav_heb_bat_ses_mly_tsw_zul_tig_bul_ben_bos_swt_scr_wly_nor_cic_pol_guj_qcu_amr_owc_ind_sod_est_mol_chh_lat_anl_ctl_moo_dut_bam_xho_ukr_dyu_cze_fbf_slo_sid_geo_mlt_hau_vie_fin_ewe_arw_ger_lit_por_aze_hun_mao_tag_tml_ven_svk	-0.716355396773643	-1.64150904241346	0.104069438763175
799	ewe_ses_est_tsw_rom_jav_urd_uzb_ctl_krd_pan_dut_eng_lda_geo_ukr_ind_swa_arw_tsn_xho_aze_tur_dyu_slo_anl_bul_tml_bsq_aeg_gam_afr_heb_qcu_azi_zul_jpn_glc_sun_prs_mlt_ben_swt_wly_lit_vie_ven_nor_tig_cnt_mly_svk_ita_fin_kor_knd_yor_tha_bat_amh_pol_grk_bam_sod_chh_cze_rus_bos_scr_dgb_hau_spa_igb_mcd_fbf_ger_tag_guj_amr_mao_cic_mnd_fre_sid_owc_moo_akn_hun_hin_bem_lat_por_alb_swe_mol	0.501569651668211	1.37068329597889	0.173772861784863
800	cnt_aze_sod_pan_mlt_ben_arw_tsn_ewe_sun_jav_scr_fbf_hau_aeg_ukr_por_zul_rus_guj_heb_tsw_swe_bam_tag_eng_uzb_bat_slo_mol_swa_dut_sid_svk_lat_mnd_bem_chh_amh_tml_wly_lit_azi_krd_amr_ctl_qcu_xho_moo_akn_geo_hin_owc_lda_ger_cze_glc_cic_dyu_mly_bsq_tha_mcd_prs_swt_kor_ind_pol_jpn_rom_anl_tur_dgb_hun_fre_ses_spa_urd_est_nor_ven_afr_igb_grk_bul_knd_alb_fin_ita_gam_vie_mao_tig_yor_bos	-0.0967242277518416	-0.223541887602374	0.823604094121859
801	dut_arw_jav_tsn_geo_ind_mao_xho_bam_grk_azi_hau_owc_pol_uzb_sid_bos_amr_krd_chh_urd_por_aze_zul_ewe_igb_swa_ven_cze_prs_glc_tur_heb_ses_hun_slo_swe_pan_akn_mcd_fbf_anl_vie_eng_lit_mly_jpn_guj_fin_tml_gam_mlt_kor_ita_aeg_rus_bsq_ben_moo_bem_knd_tsw_tag_rom_lat_yor_swt_sod_alb_ukr_svk_lda_spa_bul_bat_dyu_ger_est_mol_cic_hin_tig_fre_nor_ctl_dgb_tha_sun_scr_afr_cnt_wly_mnd_amh_qcu	-0.0227700814569736	-0.0558500331507618	0.955581089058685
802	tig_ctl_bul_prs_heb_tur_cnt_ses_est_mlt_jpn_eng_qcu_tml_swe_mol_yor_alb_akn_sid_amh_scr_hau_ukr_dyu_afr_nor_mcd_guj_xho_dut_bsq_urd_rus_mly_tag_wly_ind_glc_aze_pol_fbf_zul_arw_lda_mnd_knd_krd_tsw_bat_ita_cic_lit_dgb_slo_anl_moo_sun_swt_uzb_lat_tsn_spa_sod_ben_svk_grk_tha_geo_bem_swa_rom_gam_ven_chh_kor_owc_bos_igb_hin_fin_mao_vie_ewe_ger_amr_fre_aeg_por_cze_azi_pan_jav_bam_hun	-0.170734028011647	-0.39053034594242	0.697037544374321
803	qcu_yor_nor_igb_ger_krd_est_geo_azi_fin_urd_arw_akn_cic_amh_sid_spa_hau_ind_dgb_afr_scr_lda_cze_prs_guj_mly_bsq_heb_tsn_por_fre_eng_ben_tig_dyu_bos_sod_fbf_rom_ukr_knd_hin_svk_gam_aze_glc_mnd_ita_ctl_swt_vie_alb_amr_aeg_wly_dut_bam_hun_tha_tur_swa_uzb_xho_moo_jpn_cnt_lat_pan_bem_slo_mcd_anl_zul_tml_ven_swe_ses_tag_jav_kor_sun_tsw_owc_mlt_mao_bat_grk_chh_ewe_mol_bul_pol_rus_lit	0.921148378593303	2.14648008858372	0.0344371248785855
804	aeg_glc_rom_hun_tig_eng_rus_tsn_bat_vie_krd_urd_fre_anl_chh_geo_pol_jpn_prs_sod_spa_mol_ewe_bem_hau_gam_grk_afr_zul_amr_lit_guj_svk_pan_hin_tur_dgb_ita_alb_swt_mcd_est_fin_swa_mly_bos_uzb_lat_igb_dyu_mlt_ind_tha_ben_owc_swe_dut_akn_sid_slo_mnd_ven_ger_lda_tag_mao_bam_bsq_ses_yor_kor_sun_aze_moo_fbf_jav_por_tml_azi_amh_ctl_heb_cze_scr_arw_wly_cic_xho_qcu_ukr_tsw_knd_cnt_nor_bul	0.586786666006186	1.36594364967856	0.175250840725139
805	swe_amh_sid_rus_vie_hun_bul_fre_bem_est_hau_chh_fbf_qcu_afr_ven_azi_ger_aze_dut_ukr_eng_bos_akn_hin_yor_tml_tag_mnd_cnt_amr_swa_moo_ben_slo_urd_nor_arw_cic_mcd_cze_glc_bsq_fin_ita_ses_sod_igb_knd_lda_grk_uzb_tsw_guj_dyu_aeg_bam_alb_kor_scr_prs_lat_jav_heb_gam_tsn_mly_anl_rom_tha_bat_ctl_zul_svk_tur_mao_mlt_swt_dgb_mol_owc_ewe_xho_ind_spa_jpn_geo_pol_tig_por_lit_krd_sun_pan_wly	0.0509171816294195	0.121887527786473	0.903251082086501
806	knd_tha_aze_mol_tsw_jpn_uzb_chh_akn_hin_est_cze_zul_lat_azi_lit_scr_bam_yor_rom_arw_fin_igb_ven_ben_fbf_qcu_pol_hau_amr_tsn_vie_fre_bul_spa_tag_ctl_mcd_ger_svk_mly_mlt_owc_grk_hun_tur_bat_bos_sid_geo_eng_amh_cic_afr_heb_anl_alb_tml_sod_xho_jav_dyu_cnt_ses_prs_por_lda_guj_dgb_nor_krd_swa_kor_gam_bsq_slo_bem_glc_urd_aeg_mao_ewe_rus_wly_sun_swt_swe_pan_moo_tig_ukr_ita_dut_mnd_ind	0.651637773991714	1.72299053037245	0.0882137925444894
807	moo_lat_urd_ewe_por_krd_amh_xho_mnd_ger_tml_swa_sod_zul_mlt_lit_aze_tha_tsn_wly_hun_bem_nor_eng_heb_cnt_mcd_dyu_tag_scr_kor_cze_tsw_gam_bam_bos_ven_igb_rus_mao_ctl_jpn_ben_sid_cic_fin_geo_bsq_akn_rom_swe_spa_jav_hin_bul_dut_svk_prs_grk_bat_lda_ind_guj_arw_alb_azi_ukr_tur_fre_mly_vie_afr_ses_aeg_hau_slo_uzb_tig_swt_owc_qcu_sun_est_amr_ita_yor_knd_dgb_pan_pol_fbf_chh_mol_anl_glc	-0.385768390343777	-0.925164947914786	0.357274571518023
808	ukr_krd_ind_ger_fin_guj_tsw_svk_tsn_ewe_mly_nor_moo_yor_sun_cze_swt_ven_bos_por_bam_ctl_mnd_bsq_xho_akn_spa_chh_swe_scr_cnt_hin_swa_sod_igb_heb_hun_tur_kor_lda_grk_urd_dyu_mcd_afr_amr_ben_mao_owc_knd_alb_rom_ses_rus_bem_fbf_tha_eng_wly_qcu_dut_lit_cic_geo_jav_tag_aeg_bat_vie_tig_glc_dgb_tml_azi_lat_slo_zul_pan_amh_fre_mol_aze_ita_bul_sid_pol_est_arw_hau_anl_prs_mlt_jpn_gam_uzb	0.214000633608988	0.48924238819472	0.625822016131956
809	grk_moo_rus_prs_pan_rom_dut_knd_lda_igb_jpn_bat_amr_swa_guj_cnt_spa_mlt_tsn_eng_ctl_tha_tsw_slo_mcd_kor_bam_geo_gam_uzb_owc_amh_ewe_swt_ben_sun_mol_fin_yor_lat_pol_krd_bos_nor_tur_heb_qcu_alb_tig_anl_wly_hin_bsq_arw_glc_zul_bul_xho_ind_jav_por_dyu_tml_cic_hau_bem_dgb_swe_azi_ukr_aze_fre_cze_ven_ita_aeg_mao_est_tag_ger_afr_fbf_sod_ses_lit_chh_akn_mnd_urd_hun_mly_scr_sid_svk_vie	0.4594988854312	1.1807576478242	0.240710032388233
810	mnd_sun_rus_aze_est_afr_dyu_eng_ind_pan_jpn_moo_vie_ven_scr_fre_qcu_hin_krd_swe_tag_mly_zul_igb_tsn_rom_mlt_bsq_tsw_nor_prs_owc_amh_lat_tha_fin_amr_heb_dut_fbf_bem_dgb_tig_chh_swt_mao_svk_tur_ctl_lda_alb_pol_ita_sod_anl_bos_arw_cze_jav_ses_ukr_wly_azi_swa_kor_bat_grk_gam_mol_xho_uzb_lit_ger_mcd_tml_akn_sid_ben_guj_cnt_hau_slo_urd_geo_knd_hun_glc_yor_cic_bul_spa_por_aeg_bam_ewe	0.127818567969305	0.327390636784386	0.744108257981231
811	cnt_hin_pol_guj_ben_dut_ses_mol_scr_gam_azi_aeg_zul_moo_dgb_rus_swe_amr_tig_ger_igb_krd_rom_mly_mcd_fbf_jav_tha_grk_lda_dyu_est_afr_mlt_tur_tag_anl_nor_cic_fin_slo_chh_akn_pan_vie_sod_jpn_swa_bat_xho_ewe_arw_bsq_alb_mnd_amh_yor_ctl_swt_kor_fre_wly_qcu_bos_geo_tsw_prs_lat_bul_bem_svk_ukr_heb_urd_sid_hun_mao_eng_knd_ven_aze_ind_tsn_owc_hau_bam_sun_spa_por_tml_glc_cze_uzb_ita_lit	-0.534776328012921	-1.23870596276588	0.218571821897628
812	ukr_spa_arw_hin_glc_guj_anl_swt_heb_mnd_ben_bam_svk_tur_bat_fbf_sid_bem_scr_aze_dut_afr_mly_slo_qcu_tsw_grk_nor_jpn_uzb_bsq_vie_tml_mlt_jav_zul_sod_hau_bul_swe_cic_chh_ctl_pol_mcd_lit_geo_gam_pan_moo_por_lda_fin_ewe_ger_urd_hun_cze_akn_yor_prs_amh_rus_aeg_mol_swa_owc_knd_lat_sun_fre_xho_bos_ita_mao_cnt_amr_tag_est_ind_dgb_dyu_tha_alb_eng_tsn_rom_tig_krd_wly_kor_ven_ses_igb_azi	0.346163080631284	0.895360842140098	0.372905810848098
813	rom_rus_hin_vie_por_amr_sod_heb_pol_cze_jav_eng_igb_spa_ctl_svk_guj_glc_lda_azi_tml_chh_hau_moo_uzb_bsq_ben_sun_ind_aze_krd_nor_tsn_arw_ger_afr_swa_tig_dgb_owc_slo_mol_grk_zul_tur_anl_lat_bul_pan_mcd_est_cic_ita_tsw_bem_akn_mao_sid_xho_jpn_bam_ven_kor_yor_qcu_mly_tha_alb_ewe_ukr_prs_lit_dyu_bos_tag_hun_swe_mlt_gam_fbf_urd_aeg_fin_fre_scr_swt_knd_dut_bat_ses_mnd_wly_amh_geo_cnt	0.195180453917421	0.44869851665589	0.654692907885243
814	est_tha_dyu_cze_zul_ctl_fre_mlt_tur_xho_hin_dut_ewe_moo_cnt_swe_chh_jpn_pol_gam_ven_ind_qcu_nor_afr_sid_mol_aeg_krd_azi_mao_amh_urd_tsn_lat_fin_tml_guj_amr_ger_mcd_rus_swa_glc_rom_por_tag_aze_heb_igb_uzb_eng_mly_pan_ukr_owc_fbf_ben_tig_ses_swt_sun_svk_hau_jav_kor_anl_tsw_alb_bsq_arw_sod_dgb_scr_lit_prs_bos_yor_hun_akn_bem_slo_grk_bam_geo_spa_lda_mnd_bul_vie_wly_cic_bat_knd_ita	0.110901205179342	0.263692530688712	0.792600253027708
815	sid_cze_ita_sod_mly_igb_hin_owc_pan_prs_ctl_glc_bsq_swe_aeg_bam_gam_est_mcd_urd_arw_sun_tml_qcu_fre_ind_xho_azi_wly_amr_swt_dgb_mao_ukr_tur_tsw_lat_uzb_geo_por_rom_cic_mol_afr_dut_slo_mnd_bat_grk_krd_ewe_nor_tig_tag_jav_hun_svk_jpn_pol_scr_zul_mlt_rus_ben_guj_ses_bul_moo_lit_lda_vie_chh_akn_spa_anl_kor_fbf_aze_ger_yor_bem_knd_dyu_heb_tsn_ven_bos_amh_swa_cnt_eng_tha_hau_alb_fin	0.605165403831224	1.4070794319835	0.162737100143373
816	fbf_cic_ctl_geo_cnt_mnd_grk_swe_pol_amh_hun_bsq_hau_aze_ewe_urd_prs_mol_bos_mcd_mlt_fre_amr_tsn_tur_tml_yor_bam_dgb_guj_swt_gam_eng_tsw_wly_pan_uzb_bat_fin_spa_ses_jpn_afr_ind_ukr_bul_est_tha_scr_moo_chh_lat_mao_qcu_heb_krd_owc_nor_hin_xho_sid_swa_rus_sod_arw_dut_igb_bem_sun_aeg_ben_azi_tag_knd_glc_svk_por_alb_lit_zul_jav_akn_rom_ger_cze_tig_dyu_ven_mly_vie_slo_lda_kor_ita_anl	-0.19905606336739	-0.505702979258232	0.614261711712915
817	mlt_mol_owc_ctl_por_fre_mcd_urd_dgb_bul_aeg_geo_chh_eng_ses_azi_swa_bam_svk_ind_ben_amh_tsn_lat_afr_dyu_hin_ven_hun_bat_heb_cic_bsq_lda_tha_rus_mao_jav_glc_knd_guj_sid_amr_fbf_ewe_tml_anl_tsw_ger_swe_moo_uzb_ita_prs_arw_slo_jpn_sun_tur_ukr_dut_cnt_yor_fin_gam_lit_pan_akn_krd_zul_aze_vie_scr_swt_grk_sod_igb_cze_bem_spa_qcu_pol_bos_wly_rom_mly_xho_tag_mnd_alb_est_tig_hau_kor_nor	0.887679807083222	2.23570778984583	0.0277633405282681
818	hun_ben_ven_arw_heb_bat_mcd_bul_zul_mly_est_bsq_fbf_aze_fin_dyu_amh_mlt_swa_swe_bam_afr_tha_lit_glc_yor_pan_cic_rus_rom_hin_geo_bos_svk_slo_tur_igb_scr_amr_lda_spa_sid_ita_urd_azi_ewe_sod_chh_bem_ind_eng_grk_owc_gam_ctl_kor_vie_xho_jpn_tsw_swt_cnt_prs_guj_anl_ses_ukr_qcu_moo_dut_wly_uzb_mao_nor_fre_ger_cze_jav_mnd_tag_krd_pol_alb_tig_aeg_por_lat_knd_hau_akn_mol_sun_tml_tsn_dgb	-0.266055518283545	-0.7285264324614	0.468121928804638
819	scr_aeg_krd_guj_sun_qcu_mlt_ven_knd_chh_yor_aze_mao_mnd_jav_ita_zul_lda_pol_ind_cze_tag_lit_dgb_hau_bat_glc_ses_akn_anl_cic_cnt_eng_pan_bam_hun_azi_slo_sid_tur_swe_est_ctl_tig_igb_wly_moo_ukr_fin_vie_tha_dut_ben_bos_spa_ewe_kor_rom_svk_afr_swt_swa_bsq_tsw_uzb_fbf_tml_mol_alb_heb_amr_nor_lat_urd_gam_bul_mly_prs_xho_ger_sod_arw_jpn_dyu_hin_rus_por_fre_amh_mcd_tsn_owc_bem_geo_grk	0.0148731119370608	0.0337459746931066	0.973152039874947
820	afr_yor_aeg_amh_rom_sid_nor_moo_sun_ukr_tag_swa_igb_spa_anl_svk_swe_fbf_mol_lat_rus_est_bam_lda_vie_scr_qcu_jpn_glc_prs_owc_alb_bos_uzb_bul_eng_mnd_jav_ewe_bat_mcd_por_aze_kor_tsn_guj_fre_ita_pol_cze_tsw_mly_cnt_bem_urd_azi_amr_geo_xho_dut_hun_knd_sod_ven_ctl_tig_bsq_ses_slo_krd_swt_cic_dgb_pan_tha_wly_hau_zul_fin_tml_grk_ger_tur_dyu_ind_arw_ben_akn_hin_chh_mlt_gam_lit_heb_mao	0.665199725640852	1.57229159089244	0.119279039367451
821	mcd_slo_ukr_amr_dgb_swa_tur_arw_ger_krd_glc_cnt_ven_ita_fbf_sid_zul_tsn_fin_svk_ben_bos_afr_gam_igb_geo_tml_fre_est_wly_swe_tsw_swt_spa_jpn_jav_amh_qcu_alb_scr_azi_mao_hau_tig_tha_moo_ses_ind_cic_anl_prs_yor_aze_bsq_owc_aeg_vie_lda_rom_nor_bam_cze_dut_urd_mly_akn_sun_knd_bat_mol_pan_ewe_hin_kor_guj_por_tag_uzb_xho_rus_sod_pol_lit_dyu_lat_grk_chh_bul_mnd_bem_mlt_hun_eng_ctl_heb	-0.635980881802878	-1.47170284431653	0.144477051501381
822	gam_heb_hun_amh_hau_swt_por_guj_bam_grk_zul_nor_lit_dut_ind_cic_glc_krd_mao_dyu_fin_kor_prs_mnd_tsw_spa_fbf_mly_ita_azi_rus_urd_tig_ewe_rom_yor_cnt_geo_bat_vie_tag_mol_sid_slo_tsn_afr_cze_igb_amr_ben_bos_qcu_bem_anl_pol_moo_chh_lat_svk_uzb_pan_akn_xho_swa_bul_wly_ctl_aeg_swe_jav_bsq_alb_scr_tml_ukr_tha_arw_jpn_sun_eng_ger_aze_mcd_knd_dgb_hin_mlt_sod_owc_tur_lda_ven_fre_ses_est	-0.49250670059466	-1.28271032417795	0.202781339915976
823	owc_bos_cic_scr_yor_jav_ger_svk_eng_heb_gam_lit_fin_bat_kor_pan_knd_ben_bam_afr_nor_rom_rus_krd_aeg_tag_hau_tha_swt_moo_bsq_sod_bul_tsw_cze_cnt_ukr_bem_est_glc_uzb_dgb_sun_qcu_sid_chh_mcd_guj_vie_swa_jpn_ven_tig_ses_akn_xho_anl_amh_mly_zul_dut_arw_amr_igb_lda_ewe_wly_alb_aze_azi_ita_spa_tml_pol_fre_mnd_prs_tur_hin_ctl_mao_grk_mol_hun_dyu_por_fbf_ind_swe_geo_urd_lat_mlt_tsn_slo	-0.249047829090255	-0.638733368916272	0.524566351468987
824	moo_glc_cnt_ven_ben_ita_ses_hau_igb_bam_dgb_urd_cic_bat_nor_dut_afr_chh_est_prs_fre_bul_por_zul_kor_lda_uzb_mlt_heb_dyu_mly_swa_lat_swt_aeg_guj_azi_rus_alb_fin_tag_akn_swe_lit_ctl_wly_pan_grk_cze_pol_jpn_tml_aze_mol_knd_slo_geo_amr_scr_svk_spa_bos_qcu_tha_hun_bem_yor_mcd_sun_mao_amh_anl_rom_ukr_vie_ewe_hin_tsw_sid_bsq_sod_jav_krd_owc_tsn_gam_ger_mnd_xho_arw_eng_ind_tig_tur_fbf	0.683463704826866	1.50405982180311	0.135954513672972
825	nor_ses_lda_xho_bos_dut_ctl_heb_mly_zul_alb_amh_slo_swe_fbf_grk_prs_mol_mao_lat_moo_pol_ven_urd_jpn_kor_sid_geo_mcd_owc_hin_bem_eng_ita_tml_aeg_chh_bsq_tha_ind_lit_bat_tig_por_est_yor_ben_scr_afr_cnt_krd_vie_qcu_cze_swa_bam_rom_aze_ewe_arw_svk_igb_bul_wly_sod_uzb_azi_guj_anl_spa_cic_hun_hau_mlt_fre_akn_gam_dgb_sun_tsn_rus_dyu_fin_tur_tsw_ger_mnd_swt_glc_pan_jav_ukr_knd_tag_amr	-0.683928281679315	-1.84027664996687	0.068916890188549
826	yor_sod_uzb_jpn_dut_cnt_tig_glc_mnd_wly_amr_qcu_anl_tag_aeg_hun_gam_dgb_mlt_mao_hau_ger_bul_prs_geo_urd_mly_azi_afr_ita_krd_tsn_arw_lit_cic_tsw_svk_est_xho_rus_por_bem_ben_grk_pol_kor_sun_nor_mol_fbf_igb_jav_ukr_sid_pan_ven_guj_swt_zul_knd_rom_lda_tur_amh_akn_heb_bos_eng_bat_swe_ctl_dyu_slo_vie_fin_aze_cze_mcd_tml_moo_spa_hin_swa_ewe_ind_tha_bsq_bam_chh_scr_alb_lat_owc_ses_fre	1.20803819334685	3.18016946778617	0.00200013115902848
827	ger_prs_rom_lat_tag_mol_tig_tur_ctl_jav_akn_lit_ben_swe_zul_aeg_mcd_swa_ses_xho_mlt_hau_arw_sid_bem_fbf_ita_swt_dyu_fre_est_eng_nor_glc_ukr_scr_cic_bam_aze_bsq_pol_svk_bos_alb_igb_grk_tha_fin_sun_mly_urd_tsn_mao_ewe_jpn_sod_afr_geo_bul_cnt_amr_mnd_por_rus_hun_chh_gam_vie_uzb_bat_slo_wly_tsw_azi_tml_ven_owc_dgb_yor_heb_kor_ind_dut_lda_anl_spa_knd_moo_pan_krd_hin_guj_qcu_amh_cze	-0.539833247925421	-1.45505663709767	0.149020721278818
828	aeg_amh_ger_prs_yor_bsq_cic_ind_tha_pol_zul_nor_arw_afr_est_swa_ses_mlt_jav_pan_aze_bos_anl_kor_hin_geo_moo_mcd_alb_swt_heb_bat_tsw_rus_mly_ven_spa_dut_guj_hau_eng_wly_lit_bul_uzb_fre_tur_por_mnd_knd_akn_fbf_tsn_sod_bam_cnt_cze_vie_owc_slo_tml_grk_bem_gam_amr_igb_hun_sid_ita_lda_ukr_fin_dgb_glc_rom_tag_scr_mao_lat_sun_azi_ben_jpn_ewe_svk_krd_tig_swe_mol_chh_ctl_urd_qcu_xho_dyu	0.296107004586581	0.718015672563926	0.474547500778477
829	bat_anl_sid_dgb_geo_bsq_tha_ukr_rus_swa_ctl_pol_lda_rom_uzb_azi_pan_svk_swe_xho_fin_yor_ger_owc_slo_jav_mol_jpn_afr_hin_sod_cic_gam_arw_akn_cnt_zul_tag_tsn_vie_mly_kor_dut_cze_chh_glc_aeg_spa_tur_heb_ind_scr_krd_knd_amr_tml_sun_lit_wly_hun_amh_swt_est_ven_mlt_nor_ita_por_bem_dyu_hau_ben_prs_bul_mao_aze_fbf_mnd_bos_lat_alb_mcd_tig_tsw_moo_guj_fre_grk_bam_eng_ses_igb_ewe_urd_qcu	0.272755929727967	0.624128746791363	0.534071064992017
830	tag_alb_ukr_ctl_svk_ben_fin_spa_swt_glc_amh_moo_chh_heb_cze_pol_hau_fbf_grk_nor_sid_tsw_bsq_mao_qcu_tsn_dyu_aeg_rom_uzb_yor_mol_ita_ewe_scr_prs_lda_afr_dut_bam_pan_cnt_ind_lat_wly_jpn_por_swe_kor_mlt_cic_azi_rus_tha_knd_tur_ger_arw_geo_mly_fre_est_ses_bos_mnd_guj_sun_tig_akn_swa_slo_krd_amr_xho_jav_anl_bat_owc_sod_aze_ven_bul_lit_eng_hin_urd_tml_igb_gam_vie_zul_hun_mcd_bem_dgb	-0.901393323009945	-2.12469774678213	0.036263860049424
831	amh_lat_aeg_mcd_mao_pol_guj_zul_slo_dyu_krd_aze_tsw_cze_tml_arw_mly_bsq_tsn_mnd_dut_hun_cic_azi_fre_glc_gam_lit_hin_jav_afr_bos_swe_ita_eng_knd_ses_geo_bat_est_akn_vie_alb_ger_mlt_bam_swt_qcu_wly_kor_igb_bul_fin_hau_ewe_yor_nor_owc_svk_tig_amr_sun_sod_pan_ctl_ben_mol_tag_heb_grk_cnt_lda_bem_uzb_swa_sid_tha_tur_dgb_jpn_xho_fbf_urd_anl_ven_spa_rus_prs_chh_ind_scr_por_rom_ukr_moo	-0.415778789820873	-0.928656253835329	0.355471324557566
832	ita_alb_knd_aeg_owc_aze_tur_hau_fin_tsn_dgb_ctl_lda_swt_moo_yor_mlt_ger_ewe_afr_geo_fbf_mao_swe_grk_rus_uzb_ind_krd_sid_guj_cnt_chh_spa_eng_jav_glc_est_bam_sod_mly_bem_bos_pol_fre_rom_lat_amr_dyu_ben_bat_cze_svk_bul_dut_azi_anl_gam_wly_urd_ven_sun_xho_scr_ukr_pan_hin_tml_slo_mol_kor_mcd_igb_qcu_mnd_arw_nor_vie_tsw_heb_akn_tag_amh_hun_zul_cic_swa_tig_lit_por_jpn_bsq_ses_prs_tha	0.552942708614538	1.36583026700268	0.175286313579736
833	mao_sod_spa_bem_ewe_grk_prs_bos_tml_sun_glc_bam_azi_ukr_fin_uzb_por_kor_krd_hau_amr_est_guj_mlt_cnt_jav_bul_bat_mnd_ita_tha_nor_alb_eng_dut_amh_swa_ctl_tsw_jpn_afr_aeg_pan_sid_dgb_mol_tsn_lit_slo_hun_chh_rom_arw_zul_owc_tig_wly_cic_lda_ses_hin_svk_ben_swe_lat_aze_akn_ven_igb_vie_fbf_pol_fre_ger_heb_yor_knd_urd_tag_tur_dyu_cze_xho_rus_ind_geo_scr_qcu_anl_gam_mcd_moo_mly_swt_bsq	-0.248353646216417	-0.581518921286338	0.562297629516175
834	aeg_tag_afr_wly_jpn_fin_tsw_dyu_heb_ita_ewe_owc_anl_glc_por_pol_igb_bem_arw_bat_yor_tsn_est_jav_mol_tha_gam_ven_ben_mcd_chh_ctl_swt_fre_cnt_ses_xho_spa_cze_ind_scr_pan_eng_fbf_hin_amr_akn_vie_moo_grk_mly_hun_bsq_rus_krd_ukr_alb_hau_kor_rom_lat_ger_swe_mao_guj_tml_uzb_dut_mlt_azi_zul_qcu_knd_sun_sod_lda_tig_swa_urd_svk_cic_tur_amh_dgb_bos_bul_slo_lit_sid_nor_geo_bam_prs_aze_mnd	-0.0649530682270759	-0.14550958905926	0.88462345786173
835	ben_krd_lda_vie_rom_sid_chh_owc_geo_mly_akn_anl_xho_urd_scr_gam_mnd_swa_tml_kor_hau_est_tur_bsq_uzb_lit_tig_swe_hun_lat_aeg_dut_pan_mao_bem_cic_rus_amr_knd_ctl_dyu_fbf_ewe_sun_afr_bos_glc_slo_arw_fin_ven_bat_mcd_nor_alb_tsw_wly_guj_por_yor_hin_dgb_ita_prs_ukr_svk_igb_tha_ger_fre_tsn_grk_mol_sod_amh_ind_mlt_bam_cze_spa_moo_tag_jpn_heb_swt_pol_cnt_jav_ses_qcu_bul_eng_aze_zul_azi	-0.274532419571353	-0.658338477122006	0.5119471441632
836	hun_geo_amh_zul_xho_rom_tha_mlt_tig_guj_lda_cnt_spa_owc_urd_lit_ita_kor_ses_yor_anl_swt_igb_cic_rus_eng_jav_afr_hau_lat_ctl_ger_cze_sod_swa_pan_aze_bos_krd_fbf_scr_heb_sun_tsn_por_bat_ven_tsw_tur_bem_mnd_ben_pol_fre_ind_alb_tag_bsq_qcu_bam_ukr_arw_bul_slo_prs_gam_dyu_dut_glc_vie_knd_tml_wly_azi_sid_mol_jpn_ewe_chh_grk_est_moo_mcd_mly_nor_aeg_swe_amr_akn_dgb_fin_hin_uzb_mao_svk	-1.20765991687348	-3.19980791818306	0.00188143723933875
837	mol_amr_pan_ind_vie_afr_swt_slo_tsn_fin_sod_bat_aeg_pol_prs_dyu_sid_scr_swe_tml_hin_rom_hun_bsq_xho_zul_geo_spa_aze_ses_ewe_tha_fre_glc_dgb_fbf_rus_dut_tig_mnd_wly_hau_bul_tsw_arw_amh_swa_qcu_cnt_knd_krd_chh_grk_alb_mlt_owc_sun_uzb_lit_ctl_igb_azi_jav_mao_akn_lda_por_bos_mly_lat_ger_bem_svk_est_ven_tur_cze_ukr_eng_bam_yor_heb_moo_mcd_kor_ita_ben_nor_cic_jpn_gam_tag_anl_urd_guj	-0.215639438257169	-0.485280325806759	0.628618741828677
838	hau_ven_ind_wly_ctl_rom_prs_amr_mlt_arw_amh_akn_dyu_bem_tsw_uzb_bul_mcd_gam_bos_mly_bat_por_tml_alb_lat_svk_aeg_jpn_urd_qcu_mnd_jav_pol_mol_eng_guj_swt_azi_spa_bsq_yor_ger_tag_heb_owc_lit_lda_swe_sid_sun_fin_dut_fre_ses_ewe_tur_ben_tsn_nor_ukr_mao_sod_cic_anl_kor_est_fbf_moo_dgb_cnt_hin_rus_tig_glc_krd_swa_pan_xho_scr_zul_tha_igb_hun_vie_geo_ita_grk_cze_aze_afr_slo_bam_knd_chh	0.221976958581737	0.5000152993762	0.618245376496553
839	heb_jav_mao_ita_chh_aeg_bem_cnt_tsn_tha_est_bam_bsq_qcu_tur_mcd_swa_anl_yor_nor_igb_prs_lat_svk_cze_glc_bul_bos_fre_lda_uzb_moo_hin_grk_vie_afr_sid_tig_xho_pol_dgb_swe_tsw_zul_tag_rus_ses_bat_hun_fin_kor_spa_jpn_mlt_alb_rom_ven_por_geo_cic_tml_eng_urd_ewe_amh_arw_slo_swt_azi_ind_mnd_amr_aze_ger_sun_owc_ctl_wly_mly_scr_mol_hau_fbf_pan_gam_ben_lit_guj_ukr_knd_dyu_dut_krd_sod_akn	-0.201894839493533	-0.495990841784789	0.621071031185578
840	ukr_tsn_knd_scr_sod_pol_vie_ita_jav_cic_mcd_dyu_wly_ven_urd_eng_spa_bsq_kor_bul_prs_ger_alb_swa_por_ben_azi_hau_geo_sun_gam_igb_fbf_lda_heb_mnd_cnt_bem_hun_glc_chh_owc_krd_aze_ewe_bam_dut_anl_lat_amh_est_grk_guj_tsw_sid_qcu_xho_bat_tha_pan_hin_zul_svk_yor_ses_akn_rus_mao_ind_fre_dgb_swe_swt_aeg_moo_tml_mol_ctl_nor_afr_mly_rom_bos_lit_tur_fin_jpn_tig_mlt_cze_uzb_amr_slo_tag_arw	-0.527886111252479	-1.31664272066015	0.191193879155215
841	grk_swt_qcu_bem_nor_tag_mao_bat_jav_lit_knd_est_mol_guj_ben_ita_kor_xho_gam_slo_krd_swe_heb_ctl_akn_dut_dgb_spa_hun_ewe_owc_bul_rom_prs_eng_bam_hau_bos_arw_tig_tsw_yor_cze_mcd_ven_ger_geo_glc_ind_zul_afr_amh_por_moo_tha_anl_fin_svk_sun_amr_aeg_cnt_ses_azi_mlt_cic_wly_urd_lat_tml_aze_fbf_ukr_mnd_tsn_pol_chh_lda_dyu_sod_igb_swa_alb_jpn_mly_tur_rus_bsq_pan_scr_hin_sid_uzb_vie_fre	0.369771144064395	0.870623060048501	0.386201773203189
842	ctl_anl_grk_vie_lda_qcu_mnd_dut_gam_fre_akn_ind_ses_arw_pan_ben_sid_geo_alb_cnt_krd_por_slo_swt_azi_svk_prs_bul_bat_scr_tsn_tha_nor_uzb_jpn_bsq_spa_tag_rom_jav_ewe_dgb_owc_tig_fbf_bam_zul_ukr_aeg_mao_heb_bem_lat_chh_est_moo_yor_hin_mcd_mol_igb_sod_xho_ven_eng_ita_afr_swa_aze_urd_ger_cic_hau_dyu_hun_fin_pol_sun_lit_kor_amr_wly_glc_cze_swe_mlt_tsw_tur_guj_mly_tml_amh_bos_rus_knd	NA	NA	NA
843	azi_urd_ewe_eng_anl_aeg_dut_aze_mlt_knd_ses_wly_amr_pan_grk_mol_por_lit_swe_arw_qcu_lat_krd_heb_mnd_afr_sid_akn_bem_vie_ger_guj_ita_tml_bul_rom_amh_dgb_bos_swt_mao_yor_ben_hun_cze_zul_tig_rus_sod_xho_ind_chh_svk_nor_tha_jpn_hau_pol_slo_cnt_mcd_sun_est_ukr_tur_fbf_dyu_fin_geo_ctl_prs_tsn_scr_igb_swa_tag_spa_mly_bat_tsw_glc_lda_jav_owc_bam_uzb_gam_hin_fre_kor_ven_bsq_moo_cic_alb	0.427591400724889	0.970793605550473	0.33416918361805
844	tig_mol_vie_lat_jav_bul_ind_prs_zul_bam_yor_tha_tur_tag_anl_arw_akn_cze_lit_amh_ses_fbf_rus_sun_hin_heb_guj_slo_ewe_ctl_uzb_ukr_dyu_tml_cic_tsn_mly_swe_pan_geo_kor_nor_mao_knd_dgb_qcu_dut_hau_hun_rom_bsq_alb_grk_aze_gam_swa_wly_svk_lda_ben_amr_moo_afr_por_mcd_cnt_azi_scr_pol_glc_aeg_mnd_bem_mlt_bos_fre_sid_fin_xho_jpn_igb_urd_tsw_eng_est_ven_krd_sod_chh_swt_owc_ger_bat_ita_spa	-0.843783535507895	-1.96526416412577	0.0523672846081715
845	tha_amr_sid_chh_cnt_azi_swe_hun_heb_grk_tsn_tig_mly_qcu_alb_geo_knd_xho_aeg_mao_ita_bul_slo_vie_por_scr_est_ukr_mlt_dgb_fbf_pol_sod_fin_nor_ven_mcd_akn_svk_hin_yor_anl_igb_tsw_zul_tag_cic_jav_amh_cze_ben_ger_glc_dut_swa_eng_arw_bat_tur_bam_kor_krd_dyu_ewe_gam_lit_rus_jpn_bos_prs_ind_bem_afr_moo_pan_lat_ctl_hau_rom_swt_tml_aze_mnd_wly_fre_urd_sun_uzb_ses_bsq_guj_lda_owc_mol_spa	-0.0152142716032353	-0.0367175207754941	0.97078893771087
846	azi_est_cnt_grk_dgb_ukr_bul_jav_owc_aeg_fre_hun_ctl_bem_sun_cze_amh_lda_ind_urd_anl_alb_rus_gam_cic_bsq_mly_glc_bam_xho_chh_heb_geo_pan_sid_zul_swa_mol_ita_nor_guj_mao_aze_lit_lat_tsw_krd_bat_hau_sod_dyu_kor_dut_tur_ben_pol_mlt_fin_qcu_rom_afr_knd_ewe_slo_amr_igb_ven_tml_ses_svk_tag_hin_mnd_bos_tsn_jpn_wly_moo_eng_mcd_tha_tig_por_akn_arw_vie_yor_ger_swt_swe_fbf_prs_scr_spa_uzb	0.487438157434001	1.13116451504901	0.260894391637833
847	dyu_bat_aze_mol_kor_spa_cnt_ven_amr_lda_hun_aeg_swe_mao_mnd_yor_zul_geo_tur_eng_amh_arw_grk_tsw_ger_swa_hin_sid_krd_est_bos_glc_cic_knd_rus_sun_bul_gam_vie_wly_mly_uzb_svk_tag_akn_lat_xho_nor_igb_ctl_dgb_jav_ses_bam_scr_rom_mlt_ita_azi_pol_ind_alb_urd_guj_ben_moo_qcu_tha_tig_fbf_lit_fin_slo_dut_hau_bsq_chh_owc_prs_ukr_bem_sod_swt_por_anl_jpn_mcd_pan_tml_cze_ewe_heb_afr_fre_tsn	0.426194433188886	1.11744843638359	0.266681111049067
848	glc_svk_xho_lda_bem_igb_ses_pol_heb_swa_eng_bul_ita_nor_cnt_tag_sun_fbf_tha_ind_amr_prs_pan_cic_mnd_uzb_fin_jav_mao_mcd_azi_amh_gam_bat_mly_hun_zul_ven_geo_alb_qcu_dut_ger_knd_krd_dgb_tig_ukr_lat_kor_bsq_sod_owc_cze_yor_aeg_chh_hau_urd_por_wly_est_spa_akn_mlt_scr_fre_sid_jpn_tur_aze_rus_hin_anl_vie_ben_rom_slo_lit_moo_tsn_dyu_grk_bam_guj_ewe_tsw_ctl_mol_afr_swe_arw_bos_swt_tml	-0.544028130032903	-1.26584181439044	0.20873162218087
849	zul_owc_amr_swa_heb_prs_bos_arw_sun_anl_sod_mnd_mol_tml_ctl_slo_dgb_lda_swt_ind_aeg_svk_krd_bul_uzb_ses_qcu_pol_ewe_bat_bam_eng_yor_mcd_scr_rom_est_aze_hin_jpn_grk_geo_mao_spa_ben_tag_dyu_amh_nor_azi_ven_guj_xho_mly_sid_ger_ita_hau_gam_fbf_lit_cze_kor_mlt_chh_vie_tsn_por_fin_bem_tsw_alb_swe_tig_urd_moo_akn_lat_cic_rus_ukr_bsq_hun_tha_afr_igb_tur_pan_wly_knd_fre_dut_glc_jav_cnt	-0.200298471773354	-0.4781716795792	0.633650146505008
850	jav_guj_dut_hin_bat_krd_bul_ita_grk_sid_arw_swe_ses_tsn_sun_lda_glc_owc_pol_geo_por_dyu_tig_lit_mnd_mlt_tha_ben_tur_tag_ctl_urd_svk_igb_ind_ger_fbf_zul_tsw_qcu_nor_ukr_cic_ewe_pan_mcd_est_spa_lat_mly_xho_tml_bam_anl_kor_amr_fre_yor_swa_vie_moo_afr_akn_bem_mol_slo_rus_gam_wly_eng_bsq_cnt_knd_aze_rom_sod_ven_scr_hau_hun_jpn_dgb_cze_bos_prs_swt_uzb_fin_alb_aeg_heb_azi_chh_amh_mao	0.323472445361672	0.754799634027411	0.452276406961486
851	sid_tig_sod_tur_slo_fre_qcu_fbf_ger_bsq_tag_spa_hau_ita_kor_amh_glc_uzb_mlt_por_pan_pol_krd_svk_hin_ben_tha_mol_azi_bul_knd_rom_lda_wly_ctl_eng_est_ses_jav_prs_nor_ewe_mly_urd_amr_ven_moo_zul_sun_mao_lit_arw_owc_aeg_mcd_gam_cze_fin_cnt_aze_xho_jpn_igb_tml_swe_dgb_bem_vie_anl_chh_rus_dut_hun_swa_tsw_dyu_yor_ukr_scr_bat_akn_swt_mnd_bos_heb_afr_guj_lat_tsn_grk_ind_bam_alb_cic_geo	0.491294421854676	1.10979421250042	0.269949107578807
852	krd_slo_heb_scr_hau_tsw_bsq_mnd_geo_fbf_gam_bam_aze_fre_afr_tml_tig_amh_ukr_cze_dyu_tur_dgb_zul_azi_moo_swt_lat_ind_uzb_amr_dut_fin_anl_ewe_ses_kor_xho_urd_hun_sun_qcu_mao_akn_est_hin_sod_cnt_lit_bos_bat_swa_igb_guj_aeg_rus_mol_owc_jpn_ven_tag_knd_ger_alb_mlt_wly_pol_por_glc_yor_mly_swe_spa_mcd_lda_svk_arw_ita_vie_jav_chh_ctl_grk_nor_cic_tha_eng_tsn_pan_rom_bul_prs_bem_ben_sid	0.301361024156521	0.767695718728683	0.444612778695436
853	eng_por_anl_moo_knd_dut_arw_lda_mao_bat_owc_tur_tsw_jpn_azi_hin_scr_glc_mol_aeg_ben_igb_sun_sid_fin_pol_ven_ses_gam_mcd_pan_tha_dyu_mnd_nor_jav_afr_dgb_lit_fbf_lat_tig_heb_ita_chh_alb_swa_ewe_mly_cze_ctl_spa_cic_bem_urd_kor_cnt_guj_rus_tag_amh_slo_tml_vie_rom_uzb_est_hau_xho_fre_bsq_mlt_swe_bam_qcu_swt_amr_wly_ind_ger_krd_tsn_zul_bul_grk_sod_bos_svk_hun_yor_ukr_prs_aze_akn_geo	-0.156437609157799	-0.390145080862518	0.697321413759661
854	lat_pan_ita_amr_sun_nor_glc_fbf_gam_rom_xho_sid_bat_bam_heb_tag_ben_dgb_bem_mcd_ewe_qcu_cic_tml_slo_knd_scr_lda_por_ctl_mlt_mly_kor_fin_tig_tha_jpn_bsq_uzb_azi_hun_chh_owc_eng_amh_ven_anl_sod_vie_yor_est_tur_guj_ind_jav_ses_mao_rus_moo_pol_ukr_mnd_dyu_prs_swa_aze_akn_hin_spa_dut_svk_arw_lit_grk_zul_wly_bul_swe_aeg_igb_geo_hau_cnt_bos_afr_mol_swt_krd_tsn_urd_alb_cze_tsw_fre_ger	-0.3293977396113	-0.810318842412285	0.419825635979854
855	aze_heb_sod_arw_swe_guj_jav_cze_jpn_kor_cic_mlt_azi_bat_spa_hun_ukr_dyu_yor_knd_aeg_tml_cnt_afr_alb_por_ewe_zul_sid_amr_ben_ctl_chh_est_nor_rom_svk_urd_bul_mol_sun_bem_anl_grk_ita_qcu_dut_fbf_bos_ger_fin_scr_eng_moo_tsw_wly_dgb_ven_swt_bam_tur_bsq_fre_tha_mly_lda_xho_hin_pol_prs_pan_tag_lat_igb_mnd_mcd_glc_rus_geo_swa_tsn_akn_owc_gam_tig_amh_vie_mao_ind_ses_slo_krd_uzb_hau_lit	0.396934779206819	0.893268572138463	0.37401907776185
856	spa_rom_alb_afr_arw_mnd_bam_prs_ses_amh_sid_fin_chh_sod_ctl_lda_swt_grk_nor_fbf_slo_azi_por_mol_aeg_bos_bem_ewe_cic_guj_tsn_scr_akn_jav_owc_aze_glc_svk_hun_heb_tag_ven_cze_qcu_tml_tha_bat_sun_ger_mly_ukr_anl_dgb_pol_geo_wly_ben_lit_est_pan_mcd_ita_moo_igb_bul_fre_yor_xho_tur_dut_zul_jpn_gam_lat_hin_urd_mlt_amr_kor_knd_krd_hau_uzb_dyu_ind_swa_tig_rus_swe_vie_cnt_mao_tsw_bsq_eng	0.128717107932478	0.296933330673085	0.767179586511821
857	dyu_hun_tha_afr_svk_cnt_xho_tig_akn_mlt_ukr_eng_dgb_dut_vie_zul_fre_por_fin_ben_krd_sod_cze_mol_mcd_geo_arw_guj_tur_lit_ewe_est_lda_bam_rom_ven_ita_bat_scr_ses_ctl_jav_uzb_mly_ger_swa_rus_grk_aeg_ind_mao_pol_qcu_glc_chh_sid_bul_hin_fbf_swe_wly_owc_alb_igb_knd_prs_pan_yor_urd_amh_bsq_aze_gam_spa_slo_swt_tsw_tsn_bos_amr_tag_bem_hau_heb_tml_sun_cic_lat_jpn_azi_nor_kor_moo_mnd_anl	-0.297333668651804	-0.680243476407202	0.49804025304384
858	bem_est_urd_eng_qcu_lit_dyu_bsq_svk_sid_tur_hin_heb_cic_moo_azi_ukr_owc_afr_bos_pan_mao_swa_glc_bam_tsw_xho_knd_lda_swe_ven_tsn_hau_grk_tig_amr_ewe_gam_jav_jpn_uzb_dgb_aeg_spa_fre_cze_por_mlt_fin_aze_yor_vie_cnt_mly_kor_geo_dut_rus_wly_mcd_amh_pol_ger_zul_ben_rom_ses_arw_bat_ind_lat_igb_sun_sod_alb_bul_fbf_ctl_ita_krd_tha_guj_slo_mnd_tag_tml_scr_hun_akn_anl_mol_nor_swt_chh_prs	0.368066197544499	0.843030900687211	0.401374170052088
859	alb_amr_slo_tsw_vie_sun_azi_pan_mly_sod_anl_cnt_rom_bam_jpn_lit_ger_hun_zul_heb_mcd_ewe_ukr_sid_ctl_mnd_tag_prs_swt_bem_fre_ven_guj_cic_gam_uzb_ses_tig_dgb_svk_mao_amh_igb_knd_kor_akn_bul_ben_scr_krd_por_qcu_cze_hau_lat_dyu_rus_tsn_ind_ita_jav_mol_tur_aze_yor_wly_est_bsq_geo_tml_pol_bos_swa_urd_dut_afr_lda_chh_eng_aeg_arw_swe_tha_mlt_nor_glc_xho_bat_moo_grk_spa_fin_hin_owc_fbf	-0.366407233013173	-0.975904384900084	0.33164353720114
860	tsn_geo_tha_ewe_urd_swt_aeg_hun_sid_tsw_slo_dut_mao_azi_mnd_yor_guj_lat_jpn_chh_mcd_por_ses_akn_gam_mlt_aze_zul_cic_cnt_jav_mly_tag_hin_owc_rus_swe_hau_spa_ger_bsq_grk_rom_ben_tml_mol_qcu_lit_amr_bam_amh_anl_dgb_eng_swa_fin_fre_alb_afr_ukr_bul_fbf_est_scr_sun_nor_bos_bem_svk_dyu_moo_wly_cze_pol_ind_glc_krd_lda_uzb_prs_bat_xho_pan_ven_sod_ita_heb_ctl_arw_vie_igb_tur_tig_knd_kor	-0.199566142034486	-0.455270238929384	0.649975945676873
861	est_azi_afr_swt_xho_moo_fbf_mnd_mcd_dyu_bat_grk_svk_alb_tml_amr_hau_cic_tsw_uzb_yor_rus_nor_bam_ukr_bsq_bul_hun_ind_owc_tag_akn_lat_fre_dut_swe_slo_tha_lda_spa_pan_ctl_ben_por_vie_amh_sod_qcu_jav_chh_ger_lit_geo_ven_scr_cnt_glc_tig_hin_mlt_zul_eng_arw_krd_aze_mol_wly_tsn_anl_mly_ita_sun_mao_tur_heb_jpn_fin_ewe_urd_pol_dgb_ses_guj_swa_kor_cze_bos_aeg_gam_rom_prs_knd_sid_bem_igb	-0.235724318547742	-0.620800140480047	0.536249630409173
862	eng_wly_scr_geo_tha_vie_azi_lit_cze_ben_knd_sod_dyu_swt_fin_urd_ukr_swa_tsn_pol_est_amh_bat_afr_aeg_akn_tsw_ses_ind_gam_spa_hin_chh_fbf_moo_qcu_bam_pan_sun_yor_tig_ewe_arw_lda_heb_tag_mnd_dut_tur_slo_xho_ita_tml_bsq_prs_grk_igb_bos_krd_aze_kor_zul_bem_anl_cnt_fre_uzb_sid_bul_por_ger_jav_mcd_mlt_rom_glc_lat_owc_dgb_cic_mly_nor_alb_mol_guj_hau_amr_jpn_ven_svk_ctl_hun_mao_swe_rus	0.377921741284615	0.910342981753811	0.364995086115191
863	dyu_tig_guj_chh_mly_ind_knd_vie_por_jpn_cnt_bat_pol_cze_mao_dgb_ita_geo_arw_ger_mlt_swe_gam_prs_est_bsq_lat_rus_tur_svk_dut_ewe_fbf_amh_hin_xho_nor_grk_bos_bam_wly_pan_afr_amr_ben_akn_krd_bem_azi_lda_tha_urd_aeg_tsw_aze_eng_fre_kor_cic_anl_heb_ukr_mnd_hau_scr_sod_hun_tag_fin_glc_lit_tsn_bul_rom_ses_swa_mol_alb_ven_slo_tml_mcd_zul_moo_igb_sun_yor_spa_jav_uzb_ctl_qcu_owc_sid_swt	0.201088440523016	0.515464480741495	0.607451667040311
864	ewe_bat_svk_kor_ind_ukr_swe_owc_amh_azi_dyu_rom_jpn_ses_sod_moo_hun_sid_eng_scr_ben_igb_akn_guj_lda_cic_vie_ven_uzb_mnd_alb_afr_cnt_aze_tsw_dut_mly_spa_por_yor_gam_cze_arw_pan_bos_sun_swa_bul_chh_ctl_jav_slo_xho_geo_fre_bsq_rus_mcd_knd_tsn_urd_tha_mol_fbf_ger_fin_aeg_bam_nor_amr_qcu_lat_wly_krd_anl_tig_pol_swt_tur_zul_hin_tml_est_ita_mlt_bem_grk_prs_lit_dgb_hau_heb_mao_glc_tag	-0.0083448701578297	-0.0218128204013506	0.982644000033626
865	arw_mlt_urd_pan_mol_aze_est_ewe_mnd_bul_por_svk_bos_zul_swe_geo_prs_ben_vie_akn_gam_jpn_nor_lit_xho_hau_mly_hun_lda_kor_azi_lat_bat_uzb_moo_ses_tsn_fre_ukr_sod_glc_afr_bsq_bam_mao_scr_tml_slo_rus_hin_swt_rom_anl_cnt_owc_eng_fin_igb_tsw_tur_ctl_guj_tag_cic_aeg_grk_pol_spa_qcu_alb_ger_jav_ind_amh_swa_cze_ven_bem_dut_knd_krd_amr_heb_dyu_tig_ita_sid_chh_dgb_tha_yor_sun_fbf_wly_mcd	-0.0903928099329949	-0.216403038718904	0.829147573215551
866	fre_sod_tig_svk_swa_swe_cic_heb_krd_wly_bul_swt_mol_jpn_lda_geo_arw_anl_grk_igb_akn_lit_tsw_kor_amr_scr_ukr_fbf_tha_bos_rus_pol_tag_ses_mao_chh_por_dut_gam_hau_dyu_urd_hin_yor_glc_bat_slo_ger_moo_fin_mlt_xho_zul_hun_mcd_ita_mnd_afr_tml_cze_aze_jav_rom_guj_spa_owc_bam_nor_est_ven_sun_aeg_mly_ind_cnt_prs_alb_ewe_bsq_knd_ben_azi_qcu_lat_ctl_eng_dgb_bem_tsn_amh_vie_pan_tur_sid_uzb	-0.0994280437278053	-0.270533894306384	0.787349028646172
867	igb_lat_arw_urd_spa_mol_glc_bat_tur_akn_ses_ger_dgb_pol_hau_chh_guj_rom_tig_knd_jpn_lit_heb_bam_fre_ctl_cnt_jav_alb_moo_zul_slo_tsw_mnd_tag_est_nor_afr_anl_gam_krd_prs_mlt_dut_sod_ewe_yor_por_ven_swe_sid_bem_swa_ben_cze_eng_hun_owc_azi_amh_xho_fbf_aeg_bos_ukr_mao_amr_lda_ind_kor_sun_tml_bsq_aze_grk_hin_tsn_mly_swt_svk_ita_vie_geo_pan_qcu_wly_mcd_bul_dyu_cic_rus_uzb_tha_fin_scr	-0.409874735761525	-1.09232362476027	0.277512486554357
868	krd_mao_hin_amr_pol_cic_ger_bat_bos_ita_arw_ind_dgb_lda_dut_jpn_fin_ben_urd_moo_tig_swt_mol_hau_aeg_glc_tsn_aze_afr_lat_uzb_bam_ses_tha_ven_chh_mcd_zul_jav_bul_igb_nor_sid_tur_azi_swe_spa_kor_ctl_cnt_grk_mly_sod_geo_heb_anl_slo_ukr_fre_mnd_wly_bem_rom_knd_mlt_est_lit_amh_por_swa_ewe_tsw_fbf_prs_dyu_qcu_svk_guj_hun_cze_eng_sun_tag_alb_tml_owc_pan_rus_yor_gam_akn_scr_bsq_xho_vie	-0.234355403831252	-0.546963613304639	0.585713804118271
869	bos_ger_owc_dgb_hin_pan_scr_tml_urd_mcd_sid_xho_chh_ben_cnt_fin_ses_knd_vie_bam_afr_lit_slo_amr_swe_mlt_ukr_rus_cze_ewe_eng_kor_ctl_prs_lda_heb_arw_rom_mao_tag_moo_fbf_uzb_bem_swt_pol_cic_bat_hau_mly_tsn_tig_sod_est_geo_aeg_qcu_tha_jpn_grk_tsw_ind_gam_igb_sun_swa_dyu_lat_ita_dut_svk_zul_guj_wly_glc_krd_bsq_fre_yor_ven_spa_nor_anl_jav_tur_mnd_por_amh_bul_mol_azi_aze_hun_alb_akn	0.259813054254945	0.591585288673986	0.555563644322807
870	prs_glc_dut_mly_tha_ewe_est_moo_lda_lat_xho_ctl_chh_nor_hau_yor_mcd_hin_fbf_arw_igb_jav_svk_mao_jpn_gam_ven_mnd_guj_ita_ukr_geo_kor_tur_rom_amh_vie_ind_mol_tsn_spa_fin_bem_sod_wly_akn_scr_tig_ben_pol_bsq_fre_qcu_alb_aeg_bos_tml_urd_cnt_krd_aze_lit_heb_anl_bat_swt_mlt_ses_grk_por_azi_dyu_pan_zul_ger_hun_sun_cze_owc_amr_cic_slo_knd_swe_tsw_bul_swa_afr_tag_eng_sid_rus_bam_uzb_dgb	0.606661945659955	1.3655479114075	0.175374674886895
871	eng_afr_spa_swt_tsw_mlt_ukr_sid_sod_lit_por_ven_moo_jav_prs_dut_tsn_ses_rus_ctl_sun_vie_grk_arw_nor_ben_mao_chh_cnt_bem_mnd_aze_bul_uzb_tml_ger_wly_heb_scr_kor_tha_urd_krd_ind_aeg_dyu_azi_glc_guj_bos_igb_lda_swa_gam_fbf_bat_owc_jpn_svk_dgb_tur_zul_akn_cze_bam_slo_amr_fin_bsq_knd_ita_amh_rom_lat_hau_swe_cic_geo_pol_yor_xho_est_qcu_fre_tag_anl_ewe_mol_mcd_pan_mly_tig_hun_hin_alb	-0.113920890305583	-0.262319935462805	0.793654976570429
872	tsn_amh_swe_eng_svk_tag_ita_est_fre_arw_urd_sod_swa_jav_bem_lit_amr_dgb_mcd_mol_tig_slo_hau_igb_kor_fin_zul_tsw_tur_sid_pan_lat_glc_fbf_dyu_afr_mly_vie_uzb_cic_sun_azi_hin_mao_tml_anl_moo_alb_dut_mnd_prs_ukr_ven_geo_gam_aeg_xho_swt_bam_rus_spa_qcu_lda_wly_ses_cze_akn_por_aze_ctl_grk_tha_pol_hun_chh_heb_owc_ind_bsq_bos_guj_yor_knd_ben_nor_bat_scr_jpn_krd_mlt_ger_ewe_cnt_rom_bul	0.154650584485748	0.40336798392279	0.687603433222536
873	yor_mlt_ben_krd_lit_ita_mnd_gam_est_tsn_kor_akn_ind_dut_pol_amr_rus_qcu_zul_scr_fin_dyu_prs_hau_ewe_mcd_moo_bul_afr_tag_knd_bat_jpn_arw_wly_chh_sod_bsq_azi_pan_bos_rom_swe_bam_cze_hun_heb_guj_igb_urd_tha_vie_tml_mly_cic_fbf_dgb_lat_ctl_mol_hin_ven_owc_grk_xho_spa_jav_amh_ses_ger_mao_uzb_slo_fre_ukr_sun_cnt_swa_anl_lda_glc_tig_alb_aze_aeg_swt_bem_svk_sid_eng_tur_nor_geo_por_tsw	0.188303000840387	0.441212888933134	0.660082947084492
874	svk_mcd_cnt_lda_sun_yor_spa_hun_cic_ukr_slo_knd_eng_mol_swa_xho_swe_hin_tsw_dut_bat_prs_ger_alb_geo_uzb_bam_cze_glc_jpn_gam_rom_amh_zul_urd_mly_pan_bul_ind_azi_sod_bsq_arw_guj_mlt_owc_tsn_afr_ben_krd_scr_fre_tig_sid_ewe_chh_fin_tml_jav_moo_mnd_swt_por_bem_ses_kor_nor_ven_vie_qcu_tha_amr_igb_pol_dgb_bos_ctl_lat_fbf_wly_heb_aeg_dyu_anl_akn_est_aze_rus_lit_grk_mao_tag_tur_hau_ita	-0.446667554343237	-1.21933524299276	0.225800510607816
875	scr_moo_xho_tsw_est_aeg_ben_qcu_rus_krd_svk_nor_slo_tha_grk_ind_ewe_wly_mol_alb_tur_pol_ukr_chh_dut_owc_ses_heb_kor_tag_fbf_zul_vie_mly_swe_cnt_anl_rom_swt_lat_hin_uzb_yor_bem_cze_ven_arw_jav_prs_bsq_bat_lda_urd_dgb_aze_hau_knd_akn_ctl_gam_guj_jpn_cic_glc_swa_fin_por_ita_tig_spa_amh_azi_afr_amr_dyu_bos_mnd_mcd_pan_lit_igb_tml_mao_sid_hun_bam_geo_eng_tsn_sun_ger_mlt_bul_sod_fre	-0.242390642672945	-0.565621152625562	0.573013497504863
876	spa_swt_mnd_yor_lit_alb_swa_bam_cic_mao_por_bos_dyu_eng_slo_bul_mly_jpn_ita_est_swe_heb_ukr_dut_owc_hin_lda_qcu_scr_tha_sid_ses_tml_igb_lat_rom_chh_tur_nor_mcd_amh_tsw_cze_moo_ewe_svk_xho_ctl_ind_sod_geo_mlt_urd_ger_tag_hun_wly_fbf_cnt_pan_vie_azi_bat_fre_akn_tig_sun_hau_gam_mol_dgb_afr_zul_guj_tsn_fin_krd_aze_anl_glc_ben_ven_bsq_rus_pol_prs_uzb_kor_amr_bem_aeg_grk_jav_knd_arw	0.608471273031471	1.43486832360008	0.154679057212579
877	bem_igb_chh_aze_tig_sid_glc_tml_krd_sun_kor_jav_lit_mnd_mcd_scr_azi_dut_cic_heb_sod_fre_amr_swa_mly_rus_arw_mol_tag_alb_rom_qcu_bsq_tsw_fin_bam_lat_swe_dgb_bat_bos_slo_ben_grk_owc_ctl_urd_hin_bul_ses_spa_dyu_knd_fbf_jpn_est_pol_eng_ind_xho_cnt_ukr_vie_afr_cze_wly_ger_anl_mao_yor_por_tsn_mlt_gam_tur_lda_ita_hau_ven_hun_zul_guj_akn_tha_ewe_moo_pan_prs_uzb_svk_geo_nor_swt_aeg_amh	0.239260932372454	0.564054597972921	0.574074738443132
878	sid_kor_amr_nor_fre_bos_alb_mao_swe_ewe_mly_rus_tsn_bsq_amh_tur_lat_zul_urd_aze_fin_azi_lit_pol_dgb_grk_tag_pan_scr_mcd_fbf_mol_mlt_bem_yor_guj_moo_prs_aeg_ctl_owc_cnt_cze_arw_por_svk_tml_tha_bat_lda_ind_eng_est_rom_afr_heb_knd_spa_tsw_cic_hun_bam_akn_geo_ger_ukr_hin_jpn_vie_ven_dut_ben_qcu_jav_glc_chh_swa_uzb_tig_ses_mnd_wly_dyu_igb_sun_sod_slo_hau_bul_krd_anl_xho_swt_ita_gam	0.811804263415038	1.96675739736709	0.0521920121528477
879	tig_ewe_amr_tsn_tha_krd_cze_urd_sun_mly_prs_tsw_spa_ger_hau_mol_mcd_xho_ind_lat_fbf_moo_tag_mlt_kor_owc_slo_scr_sod_anl_akn_sid_bul_fre_pan_geo_igb_yor_ita_dyu_afr_amh_ctl_rus_swt_cic_vie_swa_rom_fin_nor_ven_guj_glc_knd_bam_ukr_jpn_zul_aze_gam_pol_uzb_hin_swe_lda_eng_bat_lit_arw_ses_tml_por_mnd_svk_alb_qcu_dgb_cnt_est_aeg_grk_chh_bos_wly_bem_bsq_hun_tur_heb_azi_jav_ben_dut_mao	0.445001120208719	1.12403202032664	0.263892436410821
880	jav_hin_wly_pan_dut_ewe_geo_hun_glc_hau_mlt_tag_mcd_bsq_prs_ita_eng_est_ukr_mol_fin_spa_rus_nor_uzb_mao_owc_mnd_krd_bos_amr_grk_swa_urd_slo_bat_tig_azi_rom_bam_bul_kor_ben_swe_guj_lda_pol_ind_cic_cze_dyu_tsn_aze_sun_scr_ger_afr_tml_sid_ctl_jpn_akn_igb_tsw_lit_ses_heb_moo_ven_sod_dgb_anl_chh_svk_xho_yor_zul_aeg_lat_arw_mly_fre_cnt_knd_fbf_bem_tur_alb_tha_amh_qcu_swt_por_gam_vie	0.0129341507522731	0.0337700535029559	0.973132890371296
881	bat_cze_spa_ukr_owc_tml_azi_fin_hun_aeg_uzb_krd_jpn_moo_mao_knd_dyu_ger_hin_wly_igb_mlt_lat_geo_swa_glc_dut_sid_pol_tsw_heb_xho_lda_ben_jav_scr_ctl_por_dgb_guj_mnd_ven_cic_prs_alb_kor_est_vie_grk_fre_rom_hau_sod_bul_gam_aze_anl_akn_cnt_sun_slo_arw_swt_ita_amh_mly_lit_afr_ses_amr_tha_urd_bos_nor_ind_zul_swe_bam_fbf_tsn_chh_mol_ewe_tag_eng_rus_bsq_yor_mcd_bem_qcu_svk_tur_tig_pan	-0.529044215441487	-1.37280543342791	0.173114183969054
882	aeg_lat_chh_alb_ewe_azi_tha_tsw_bul_yor_krd_slo_ven_tml_vie_hun_akn_prs_nor_ger_bat_gam_mol_swt_fbf_heb_ben_amh_swe_fre_ses_amr_svk_pan_tag_rus_tig_geo_dut_tur_mao_wly_spa_aze_cnt_ita_guj_mcd_xho_jav_lit_igb_lda_zul_cic_bos_pol_scr_ind_swa_bsq_uzb_sun_rom_ukr_ctl_mlt_urd_qcu_anl_dgb_fin_bam_eng_tsn_dyu_jpn_por_glc_owc_arw_cze_knd_bem_mly_sid_grk_afr_hau_est_sod_mnd_kor_hin_moo	-0.639723861795649	-1.5247138102168	0.130724059132433
883	slo_bat_mao_kor_tag_heb_moo_lit_glc_grk_tsw_sun_por_guj_ita_est_spa_cic_amr_ewe_mol_urd_vie_tig_mnd_jav_hin_ben_qcu_pan_pol_alb_wly_prs_swe_swa_tha_yor_ukr_nor_cnt_lda_arw_bem_azi_akn_dgb_tml_afr_bul_sod_ger_zul_aze_fbf_dyu_eng_svk_mcd_aeg_bos_jpn_igb_tur_ven_rom_hau_fre_chh_fin_mly_owc_ctl_krd_gam_lat_sid_bsq_mlt_anl_rus_geo_scr_cze_knd_ind_tsn_xho_bam_dut_uzb_swt_ses_hun_amh	-0.428285889885277	-1.15564601389472	0.25078635528223
884	ita_amr_akn_gam_por_mao_hun_svk_lda_hau_fin_xho_lit_tha_tur_aeg_dut_dgb_bat_igb_tsn_uzb_cze_sod_ven_hin_geo_bsq_mol_mlt_tsw_urd_kor_bem_bam_prs_mly_krd_sun_bul_cic_knd_tag_rus_fbf_grk_azi_aze_ewe_pol_cnt_pan_swt_moo_zul_guj_afr_ben_ctl_arw_ind_fre_ses_tig_mcd_tml_vie_wly_amh_est_swe_bos_scr_glc_owc_qcu_heb_jav_ger_dyu_spa_anl_yor_alb_swa_nor_ukr_sid_mnd_rom_chh_slo_jpn_lat_eng	NA	NA	NA
885	urd_amr_pan_tsn_guj_afr_tha_krd_mao_ger_swe_tig_rus_ctl_mly_ven_tag_lat_hau_igb_cic_zul_moo_sod_sid_mnd_dut_cnt_anl_ses_lit_rom_nor_pol_kor_fin_prs_sun_hun_por_ben_lda_tml_aeg_fbf_owc_mlt_jpn_aze_tsw_mol_jav_bsq_ita_svk_xho_vie_spa_wly_bos_geo_bam_bat_yor_alb_knd_ukr_ewe_chh_mcd_bem_qcu_dgb_cze_eng_amh_scr_glc_hin_ind_fre_arw_dyu_bul_swa_heb_est_uzb_tur_akn_grk_gam_slo_azi_swt	-0.151393793370746	-0.400051391942431	0.690036069693452
886	arw_pan_cnt_tag_ctl_tha_amh_cic_jpn_sid_eng_scr_dyu_nor_hau_ewe_krd_bam_spa_lat_urd_hin_igb_bat_vie_qcu_ben_geo_ger_bul_amr_ven_rus_ukr_grk_fin_fbf_bem_bos_bsq_anl_tig_uzb_swe_yor_sun_moo_heb_jav_tml_fre_aeg_lda_tur_lit_dgb_slo_pol_cze_mly_svk_alb_est_akn_ita_azi_gam_ses_tsn_tsw_hun_ind_por_owc_glc_afr_guj_mao_wly_swa_knd_aze_mol_mcd_rom_kor_sod_prs_xho_mnd_swt_chh_mlt_dut_zul	NA	NA	NA
887	urd_jav_zul_tsn_swt_amh_pan_svk_geo_glc_wly_ctl_fin_lat_nor_qcu_tig_tml_swe_mcd_ita_aeg_sod_amr_cic_sid_dgb_tha_tag_ukr_hun_scr_gam_bat_slo_mao_pol_ger_mlt_fbf_jpn_bos_azi_yor_dyu_afr_heb_aze_rom_cze_xho_bam_hau_mnd_spa_bul_tsw_knd_mly_akn_anl_arw_bem_por_hin_grk_ben_sun_eng_kor_owc_ses_vie_dut_uzb_alb_chh_ind_ewe_rus_krd_tur_guj_bsq_lit_est_mol_cnt_lda_moo_ven_igb_swa_prs_fre	-0.482204163379947	-1.11857505817359	0.266202440988868
888	mol_hau_aze_anl_sid_eng_lda_svk_fin_tha_tag_knd_fbf_amr_moo_ven_dyu_lat_bem_arw_yor_hun_sun_uzb_tig_afr_tur_igb_ewe_aeg_slo_mnd_mly_owc_fre_scr_alb_nor_tsw_geo_zul_tsn_rom_bam_ita_wly_ger_dgb_swa_ukr_por_azi_gam_swt_dut_lit_sod_qcu_swe_bat_urd_ind_spa_bos_heb_cze_mao_jpn_cnt_ses_chh_guj_tml_prs_xho_akn_jav_grk_vie_cic_kor_rus_est_ctl_ben_mlt_amh_hin_mcd_bul_pol_pan_krd_bsq_glc	-0.470112026020985	-1.06451698852628	0.289850660246088
889	bsq_slo_ses_bul_guj_tur_chh_azi_geo_vie_mao_lit_bat_zul_ukr_cnt_lda_bos_dyu_nor_dgb_glc_swa_heb_tig_hun_alb_kor_scr_est_grk_cze_mcd_mly_ctl_xho_ind_igb_urd_wly_rus_tha_arw_fre_ita_svk_pol_fbf_aze_knd_swe_tsn_tsw_yor_sid_lat_ben_jpn_amr_bem_ven_bam_hau_mnd_dut_tml_swt_tag_anl_mlt_sun_amh_eng_krd_pan_rom_spa_gam_ger_por_cic_aeg_mol_jav_prs_fin_qcu_moo_uzb_owc_hin_akn_afr_ewe_sod	-0.510381814266863	-1.14395222227442	0.255579363127876
890	mlt_uzb_tha_sod_cnt_fbf_ind_tig_urd_dgb_sid_mao_swe_svk_hun_dut_cic_tag_ita_ger_bul_ven_zul_knd_por_mcd_jpn_jav_heb_vie_akn_spa_tsw_qcu_chh_xho_bsq_bat_lat_afr_moo_yor_owc_est_guj_tml_lda_grk_mol_prs_mly_mnd_rom_nor_fin_amh_kor_ben_pol_swt_ukr_aze_ses_wly_fre_eng_igb_bem_bos_cze_gam_swa_lit_sun_anl_slo_ctl_scr_alb_ewe_bam_arw_pan_rus_hau_tur_hin_geo_azi_krd_glc_dyu_tsn_amr_aeg	-0.31711424426139	-0.962284124516372	0.338402287880555
891	amh_scr_nor_eng_yor_ctl_mcd_spa_hun_tha_fbf_pan_alb_mlt_amr_tsn_owc_bul_lda_knd_guj_fin_por_rus_mol_chh_aze_krd_afr_tsw_dut_cnt_arw_kor_gam_grk_ita_ewe_rom_lit_uzb_bat_glc_moo_hau_tig_swt_prs_lat_zul_sid_bam_ben_jpn_bos_jav_tur_qcu_ses_vie_svk_heb_sun_est_ukr_azi_wly_mly_mnd_aeg_pol_igb_sod_cze_cic_swa_slo_ind_tag_tml_ven_mao_bem_urd_hin_dgb_geo_anl_ger_xho_swe_bsq_fre_akn_dyu	-0.0425884506055321	-0.100978201918428	0.919785144537844
892	est_sid_bul_ben_ind_azi_tha_krd_vie_mlt_tig_guj_amh_por_svk_mcd_ita_nor_xho_tsw_igb_lat_owc_kor_cic_jpn_bem_swa_hun_moo_ger_aeg_heb_ukr_swt_tag_mol_prs_bat_yor_afr_tur_anl_ses_bsq_pan_ewe_bos_sod_arw_lda_tml_mnd_swe_dyu_slo_dgb_eng_lit_knd_fin_rom_cnt_spa_glc_qcu_pol_grk_jav_chh_tsn_ven_scr_aze_rus_amr_zul_geo_hau_fbf_urd_wly_mao_ctl_fre_uzb_mly_dut_alb_akn_sun_gam_hin_cze_bam	0.277673367495751	0.63278708591683	0.528425551758699
893	zul_ukr_mnd_fbf_moo_rus_qcu_scr_ses_hau_lit_swe_tha_tsw_glc_bul_fin_knd_guj_ben_wly_swa_azi_mlt_cnt_vie_cic_fre_tsn_spa_est_svk_grk_mol_urd_mly_chh_lda_ita_lat_ger_bem_rom_tig_mcd_dgb_ewe_dyu_akn_dut_bsq_bat_amh_ctl_tur_tml_bam_bos_hin_anl_pan_hun_sod_eng_amr_prs_owc_uzb_xho_afr_swt_tag_pol_aze_jpn_nor_sun_heb_por_arw_ind_ven_alb_igb_aeg_sid_cze_gam_jav_geo_kor_slo_krd_mao_yor	0.278724222268535	0.731314635364486	0.466425662477906
894	chh_lit_ctl_aze_sod_swa_mol_moo_akn_glc_mcd_dgb_prs_owc_tur_rom_ger_ben_fbf_tsw_vie_sun_est_anl_pol_por_kor_sid_fin_hau_bsq_alb_knd_fre_bam_ita_dut_ewe_ind_afr_hun_wly_spa_hin_tml_swe_urd_cze_bul_mnd_geo_grk_yor_amh_gam_cnt_nor_tha_tsn_qcu_dyu_bos_igb_lda_mao_arw_scr_krd_zul_aeg_heb_tag_amr_cic_ukr_xho_mly_mlt_pan_ses_azi_rus_jav_ven_lat_swt_jpn_tig_bem_guj_uzb_eng_svk_bat_slo	-0.214015844010785	-0.497851521519221	0.619763900061498
895	ven_arw_jav_est_geo_sod_akn_tml_hin_swt_pan_por_bul_bam_scr_wly_kor_ind_rus_xho_cze_moo_lat_knd_owc_pol_uzb_jpn_chh_spa_fre_sid_krd_glc_eng_dyu_mnd_mao_amh_tur_alb_bem_guj_ses_fin_ita_vie_tsw_mlt_dut_ben_anl_mcd_mol_tha_svk_igb_heb_ctl_nor_yor_aze_fbf_hau_slo_ukr_swe_hun_ewe_amr_urd_azi_tig_sun_aeg_ger_afr_rom_prs_mly_tag_cic_lit_bsq_grk_gam_qcu_zul_bat_dgb_lda_tsn_cnt_swa_bos	0.493598644520281	1.11768402140372	0.266580967843776
896	bos_bem_knd_pan_chh_mly_aeg_hau_geo_uzb_heb_amr_qcu_pol_wly_azi_hin_lda_nor_cze_scr_est_tsw_owc_bul_tha_bat_ind_ben_ita_ukr_lit_tag_zul_vie_amh_fbf_afr_spa_jav_guj_kor_swt_dut_rom_glc_cnt_fre_ewe_yor_swe_akn_mol_tsn_alb_igb_bsq_cic_mao_krd_urd_jpn_dgb_slo_swa_sun_tur_grk_sid_svk_aze_mcd_dyu_lat_tml_ger_por_moo_prs_mnd_fin_hun_ses_eng_sod_xho_rus_ctl_bam_anl_tig_ven_arw_gam_mlt	-0.35940542879732	-0.903898342766291	0.368384780916881
897	igb_ben_eng_slo_scr_arw_dut_uzb_rus_urd_chh_sid_vie_guj_mnd_mly_bos_owc_ewe_krd_akn_sod_tag_tml_svk_bem_aze_lit_swa_swt_tig_bat_kor_mcd_cze_zul_bul_anl_tur_geo_mol_fbf_alb_jpn_qcu_tsw_afr_lda_grk_moo_amh_pan_ger_ses_bam_glc_por_mlt_tha_fre_pol_xho_yor_dgb_bsq_azi_ukr_knd_heb_cnt_gam_aeg_mao_prs_hin_est_hau_fin_cic_amr_ind_ita_ven_lat_rom_wly_sun_hun_dyu_tsn_jav_swe_nor_ctl_spa	-0.465191556040022	-1.08965750327419	0.278679482325862
898	tig_slo_hau_ger_arw_lit_dgb_bul_jav_tha_bem_sun_fre_amh_pol_fbf_afr_mcd_tsw_prs_hin_sod_lda_glc_knd_bsq_scr_tml_owc_mlt_akn_uzb_svk_sid_est_mly_mnd_rus_amr_mao_aze_mol_kor_dut_chh_guj_qcu_fin_eng_igb_ukr_ctl_zul_moo_tur_anl_bam_grk_ewe_swt_urd_tsn_bat_ind_por_swe_swa_wly_rom_spa_yor_tag_alb_krd_nor_pan_vie_heb_bos_azi_jpn_lat_ben_cze_aeg_geo_xho_cnt_dyu_ita_hun_gam_ses_cic_ven	-0.160259371056446	-0.383620526776893	0.702135318532368
899	rus_tsw_lda_prs_pol_dgb_svk_hau_mly_yor_arw_moo_ger_urd_kor_grk_spa_ewe_ven_swa_fbf_glc_por_xho_lit_mol_amh_heb_tur_bos_sid_tml_owc_rom_lat_bul_guj_akn_fin_ses_nor_ukr_cze_scr_est_dyu_bem_afr_ctl_mnd_uzb_wly_mlt_chh_qcu_anl_tsn_fre_tag_alb_hin_sun_tig_jav_aeg_azi_bsq_tha_knd_dut_geo_mcd_cnt_zul_aze_bat_igb_swe_eng_ita_swt_krd_gam_pan_ind_sod_amr_vie_jpn_slo_cic_ben_bam_mao_hun	0.235637298196017	0.566443368026994	0.57245687772422
900	cnt_zul_tag_bsq_qcu_prs_hun_swe_moo_mol_uzb_alb_hin_spa_bat_amh_est_pan_mcd_igb_urd_tig_swa_jav_tml_tsn_bos_ctl_owc_tur_mly_sid_tsw_aze_sun_lda_wly_cze_fbf_gam_mao_anl_kor_mlt_arw_scr_ind_sod_vie_ewe_azi_fin_krd_jpn_rom_por_dgb_akn_swt_hau_rus_knd_bem_grk_afr_ita_ven_bul_ses_lit_fre_tha_geo_heb_dut_chh_mnd_ger_eng_slo_cic_amr_dyu_ben_pol_aeg_ukr_xho_svk_glc_yor_bam_lat_nor_guj	0.729308666769208	1.74340745970462	0.0845672396214624
901	knd_grk_igb_chh_zul_ewe_por_tml_gam_qcu_amh_scr_hun_prs_slo_heb_sid_bem_vie_aze_eng_ind_ven_swe_est_tur_lat_krd_bul_cic_ukr_ses_svk_dgb_mlt_geo_bat_dyu_ita_ctl_jpn_fbf_arw_amr_pol_akn_wly_mao_urd_fre_anl_kor_rus_mcd_swt_bsq_lda_tsw_dut_alb_nor_spa_hau_azi_bam_hin_mol_uzb_aeg_cze_tha_afr_swa_tsn_tag_sod_owc_sun_fin_xho_bos_mnd_tig_ben_yor_jav_guj_lit_moo_ger_pan_cnt_rom_glc_mly	0.0378645296361618	0.0965486260555022	0.923292612003041
902	xho_ven_tag_cic_nor_urd_alb_pan_bem_bul_bos_ewe_mcd_azi_guj_wly_mol_moo_bat_knd_afr_ita_dgb_amh_bsq_glc_swt_svk_ben_chh_grk_ses_pol_ind_fbf_uzb_sun_prs_anl_slo_tur_bam_spa_owc_mly_aze_tha_gam_mlt_swa_mao_hau_sod_heb_tsw_jav_hin_akn_tsn_rus_fre_amr_zul_tml_kor_scr_krd_igb_tig_dyu_geo_sid_est_ctl_hun_ger_lda_lat_fin_jpn_vie_eng_cnt_rom_yor_qcu_dut_lit_mnd_arw_por_swe_cze_ukr_aeg	0.10565192315557	0.262734867515988	0.793336095778319
903	hun_dyu_rom_fre_tag_swt_rus_cnt_tsw_fbf_urd_zul_ven_uzb_amr_qcu_lat_aeg_tsn_bsq_hau_cze_heb_cic_owc_tml_ger_tur_wly_prs_bam_bem_swa_sun_dgb_ses_ukr_geo_mly_por_igb_yor_mao_krd_ctl_amh_jpn_arw_jav_tig_xho_ben_bat_glc_chh_kor_pol_aze_mol_dut_azi_knd_grk_scr_bul_svk_spa_est_bos_mnd_mlt_sod_ita_lda_sid_slo_nor_vie_mcd_tha_hin_anl_gam_ewe_eng_guj_pan_alb_akn_afr_swe_lit_fin_ind_moo	-0.942387777285372	-2.3918836454162	0.0187743452885995
904	mao_krd_bsq_anl_dyu_yor_pol_ger_mcd_cic_amr_aeg_lit_slo_lat_urd_swa_bat_vie_scr_aze_afr_tur_bam_bem_zul_grk_est_ctl_eng_swe_alb_sun_glc_pan_rus_hin_spa_gam_knd_tml_kor_rom_tsn_sod_tha_ses_amh_mly_cze_nor_owc_wly_jav_qcu_guj_lda_dut_arw_jpn_azi_igb_mol_ukr_bul_geo_sid_tag_ita_hau_swt_chh_xho_bos_fbf_mnd_mlt_por_ewe_ind_hun_moo_cnt_svk_prs_heb_ben_tsw_uzb_ven_akn_tig_dgb_fin_fre	0.056204930564203	0.127222599754003	0.899038895105806
905	amh_hun_arw_mol_pan_ses_aze_urd_zul_rus_krd_eng_tsn_amr_mlt_mnd_dyu_gam_grk_bul_bsq_wly_ctl_spa_cze_guj_ger_tur_jpn_jav_knd_scr_pol_heb_moo_ewe_sod_bem_ind_dgb_ben_bos_vie_azi_geo_fin_lit_est_slo_hau_bat_fre_tig_chh_mao_tag_hin_nor_mcd_owc_glc_rom_akn_ita_swe_ukr_tsw_lat_dut_anl_cic_yor_svk_swt_bam_uzb_lda_aeg_cnt_tha_sun_fbf_xho_mly_alb_por_igb_afr_prs_tml_ven_sid_kor_qcu_swa	0.376967701824844	0.866918411206132	0.388217962447406
906	rom_mol_ses_krd_sun_bsq_geo_gam_igb_ind_heb_pan_qcu_fre_afr_yor_hin_zul_ukr_amh_cic_ctl_tag_tsn_wly_ger_tur_xho_tsw_nor_arw_fin_ita_aze_ben_eng_glc_ewe_akn_jav_tig_ven_urd_moo_mcd_amr_azi_bat_vie_swe_est_bul_lat_svk_dut_sid_hau_tml_tha_scr_dyu_bem_swt_aeg_mly_swa_slo_anl_sod_mlt_guj_pol_fbf_dgb_spa_grk_lda_mao_bos_por_rus_uzb_chh_mnd_jpn_hun_prs_knd_owc_bam_kor_lit_cnt_cze_alb	0.268372832868898	0.696084697096948	0.488111778078047
[truncated: 94 more rows]
