# Supplementary material for: Future Tense and Economic Decisions: Controlling for Cultural Evolution
Source: PLoS One. 2015 Jul 17;10(7):e0132145. doi: 10.1371/journal.pone.0132145 (PMC4506144; doi:10.1371/journal.pone.0132145)
Supplement: S8 Appendix — See README files within the various sub-folders. (ZIP) [file pone.0132145.s008.zip › S3_Code/Residuals_new/PGLS/PermuteResults/permute_S_31000.csv]

	ftr	r	t	p
1	rus_ven_lit_mcd_afr_tig_gam_heb_zul_eng_mnd_hun_swe_qcu_cnt_pol_bat_tsw_uzb_ita_vie_fbf_bos_mao_nor_chh_scr_dut_bam_aze_prs_wly_tha_lat_moo_slo_amr_por_urd_bsq_geo_cic_arw_mly_igb_kor_tsn_mol_azi_fre_knd_ctl_yor_anl_jav_svk_krd_alb_hin_guj_cze_dyu_akn_bul_ewe_swa_ben_tur_ind_owc_mlt_aeg_amh_lda_dgb_fin_sod_swt_pan_jpn_sid_hau_tag_est_spa_xho_grk_ses_sun_rom_ukr_glc_tml_ger_bem	0.429555126695043	1.0976798661263	0.275178225240227
2	nor_lda_ind_amr_sid_kor_hau_pol_tig_uzb_svk_cze_moo_mcd_wly_tsw_lit_dyu_mao_ses_heb_hun_tsn_ewe_cnt_por_prs_yor_aze_chh_dgb_azi_fbf_hin_sun_mlt_swt_anl_owc_xho_swa_bos_bem_jpn_igb_vie_mly_dut_lat_tml_fre_cic_ukr_amh_bat_fin_sod_ven_eng_rom_qcu_jav_ctl_tur_spa_geo_glc_gam_akn_urd_knd_aeg_alb_est_scr_arw_guj_slo_tag_rus_krd_bam_pan_ger_ita_bul_mol_tha_zul_bsq_afr_ben_grk_mnd_swe	-0.437870176799337	-0.982669866696055	0.328319506171103
3	ben_rom_aze_slo_knd_cze_mao_cic_sun_mcd_geo_aeg_svk_xho_amr_chh_fbf_swa_spa_nor_lit_mlt_mol_ukr_ewe_bat_arw_por_zul_bul_alb_kor_urd_owc_igb_mnd_lda_ind_afr_glc_ctl_bos_sod_sid_hau_tsn_dgb_swe_swt_fin_rus_bem_pol_wly_ger_heb_dyu_cnt_ita_hun_eng_mly_tur_yor_moo_tha_akn_tml_prs_jpn_bsq_ven_vie_hin_tag_uzb_jav_fre_amh_ses_bam_gam_qcu_est_tig_guj_anl_pan_azi_scr_tsw_grk_lat_dut_krd	0.409119060873282	0.948967690347834	0.345096544743619
4	ger_dyu_bos_bat_mol_xho_est_tag_afr_aeg_ita_gam_azi_glc_ctl_jpn_lat_fbf_heb_swa_fin_prs_hin_akn_pol_mcd_hun_kor_scr_tha_anl_cnt_arw_amr_qcu_rom_zul_ben_guj_chh_nor_ukr_bam_eng_jav_yor_slo_moo_cze_ewe_sun_mly_pan_lda_svk_bsq_aze_bem_tsw_tur_sod_mlt_tig_alb_spa_krd_igb_bul_hau_ven_swe_dgb_tsn_owc_mnd_por_uzb_dut_ind_lit_fre_vie_cic_swt_knd_rus_urd_grk_amh_mao_geo_tml_sid_ses_wly	0.337436615908086	0.879115595324698	0.381604435777641
5	sid_cze_dgb_zul_krd_ven_bul_lit_ses_fbf_mlt_jav_azi_akn_jpn_aeg_rom_mcd_mol_prs_mnd_fre_lat_spa_rus_yor_swe_swa_bos_ben_svk_uzb_ind_glc_est_ita_cnt_sod_vie_owc_mao_lda_moo_wly_hun_fin_ewe_eng_grk_bem_pan_ctl_bam_ukr_xho_guj_tsw_kor_hau_heb_ger_dyu_tag_cic_anl_slo_bsq_geo_aze_sun_bat_alb_tml_nor_igb_amh_amr_pol_tur_afr_tig_arw_knd_tha_chh_por_qcu_gam_mly_hin_urd_swt_dut_scr_tsn	0.196919458008211	0.515675023313103	0.607305161267925
6	akn_fin_tur_ses_cnt_fre_bat_aeg_lit_knd_por_arw_sun_dyu_mcd_scr_ger_mlt_pol_hin_guj_heb_jpn_rus_ind_moo_gam_est_spa_rom_geo_krd_tsn_ben_lat_chh_owc_pan_bem_lda_sod_vie_grk_slo_cic_bos_amr_hun_anl_swe_qcu_swt_dut_nor_mly_bam_tsw_prs_bul_wly_eng_afr_kor_alb_jav_ctl_ukr_mao_amh_uzb_mnd_ita_yor_mol_tml_sid_cze_dgb_tag_hau_ewe_svk_azi_fbf_aze_ven_urd_zul_tha_bsq_tig_xho_igb_glc_swa	-0.414183449142338	-1.11190930310957	0.269043284073717
7	svk_afr_lat_gam_tsw_fre_wly_ses_spa_scr_bsq_uzb_bul_cze_yor_rus_swe_mol_grk_lda_tha_sid_hau_mnd_geo_heb_amh_amr_knd_ctl_urd_pan_alb_nor_fin_azi_akn_bam_arw_est_ind_qcu_ukr_por_cnt_ger_glc_ita_hun_chh_fbf_dut_guj_aze_zul_owc_prs_bos_igb_anl_cic_aeg_ben_krd_hin_tsn_swt_mao_dyu_mcd_tig_vie_tag_ewe_jav_ven_sun_slo_jpn_bem_moo_kor_xho_mly_eng_rom_tur_bat_dgb_lit_mlt_sod_pol_tml_swa	-0.832441246174972	-2.1693673769379	0.0326043221827447
8	dut_por_mlt_igb_wly_fbf_mcd_vie_anl_mnd_urd_tag_xho_cnt_rus_prs_slo_afr_glc_bul_cic_grk_est_lda_bam_bat_swt_jpn_knd_svk_sod_pol_aeg_gam_ita_yor_sid_mao_hun_krd_bsq_bem_swe_aze_bos_ven_hin_lit_mly_ctl_ben_chh_heb_nor_sun_uzb_alb_ewe_swa_hau_rom_tsw_ukr_geo_spa_ger_eng_tur_cze_tig_pan_tha_tml_dgb_amr_tsn_moo_lat_fre_guj_amh_owc_mol_ind_kor_ses_scr_arw_dyu_azi_zul_fin_jav_akn_qcu	0.0654620524364133	0.167224710679036	0.867556319743449
9	sod_tur_sun_swa_igb_uzb_xho_yor_grk_ukr_bsq_tha_sid_alb_ctl_guj_dgb_svk_glc_cze_wly_jpn_ita_mcd_bos_est_geo_chh_aze_ewe_bat_aeg_ger_tml_tsn_spa_zul_owc_mly_ses_pol_swe_fre_tag_dut_ben_heb_bul_pan_anl_akn_kor_slo_afr_mol_prs_mao_bem_jav_amr_hin_rom_swt_hun_arw_fin_dyu_moo_ind_mnd_gam_por_lda_hau_tig_urd_mlt_lit_rus_fbf_tsw_vie_cnt_krd_cic_azi_lat_amh_scr_knd_eng_ven_qcu_bam_nor	-0.0257185634519861	-0.0590664205253533	0.953025940298145
10	fbf_grk_sun_swt_fin_alb_uzb_tha_yor_tml_ind_amh_est_igb_fre_jpn_mcd_tig_ses_tur_geo_gam_hun_dgb_aze_bsq_nor_jav_pol_mly_mnd_mol_tsn_ctl_swa_ven_moo_eng_lat_heb_sod_knd_cic_glc_hau_mlt_anl_scr_qcu_zul_spa_ukr_tsw_kor_wly_ewe_slo_vie_bam_tag_urd_arw_bem_amr_owc_sid_bul_mao_cze_azi_svk_dyu_bat_por_dut_cnt_swe_ben_pan_lda_ita_krd_prs_rus_ger_chh_guj_xho_aeg_rom_afr_lit_hin_bos_akn	-0.275719266743449	-0.708576754479105	0.480359529793217
11	anl_ukr_pol_geo_bul_akn_bsq_qcu_alb_est_tsn_swe_sod_ses_guj_bam_rom_cic_amr_tml_mly_afr_tig_cze_igb_tag_tur_prs_tsw_eng_cnt_tha_dgb_dut_aze_nor_spa_urd_scr_arw_grk_swt_bem_ven_hin_mnd_owc_ben_xho_jav_lat_mlt_fbf_amh_ita_hun_fre_azi_ctl_svk_mcd_knd_heb_swa_rus_bat_bos_ewe_lit_uzb_fin_sid_vie_mol_jpn_zul_lda_mao_moo_yor_sun_krd_kor_hau_por_wly_glc_slo_gam_chh_pan_ind_aeg_ger_dyu	0.844019523431758	1.9323131330298	0.056364153678023
12	jpn_sid_amh_fin_bat_ewe_urd_dgb_pan_tur_qcu_nor_mnd_mol_akn_lat_cze_guj_vie_ses_bem_swa_heb_hin_tsn_igb_bsq_knd_rus_pol_moo_ukr_fbf_yor_xho_afr_chh_mlt_geo_spa_tig_krd_mly_swe_mao_tag_mcd_bos_dut_swt_sun_eng_azi_amr_aze_grk_prs_rom_slo_fre_kor_bul_tsw_wly_dyu_jav_por_ven_lda_aeg_ind_bam_arw_scr_hau_ita_glc_cnt_tha_alb_ger_tml_svk_cic_uzb_sod_hun_anl_ben_lit_owc_gam_ctl_zul_est	-0.123685880507658	-0.296289244704615	0.767669834620828
13	tur_est_jav_dyu_tml_prs_amr_jpn_hau_akn_chh_spa_bos_knd_tha_glc_uzb_scr_ctl_bam_tsn_mly_mao_ind_tag_ita_bem_bsq_hin_slo_rom_por_svk_swt_bul_fre_mol_owc_xho_cic_geo_ben_igb_cnt_fbf_dut_gam_yor_ger_swa_tig_ses_afr_sid_ven_vie_fin_tsw_alb_anl_aeg_wly_eng_dgb_ewe_krd_rus_qcu_mnd_moo_heb_pan_hun_sod_lat_amh_mcd_swe_urd_ukr_bat_mlt_guj_nor_zul_lit_sun_cze_aze_pol_arw_grk_lda_kor_azi	0.476987826868381	1.1158746523991	0.267350774671539
14	mao_moo_lda_heb_fbf_tur_swe_aeg_afr_ewe_rom_kor_sun_krd_glc_mnd_sid_akn_guj_bos_qcu_ben_sod_rus_prs_fin_cze_lit_ger_ven_pol_por_swt_urd_ind_dyu_geo_bat_igb_knd_zul_alb_swa_eng_slo_uzb_pan_tha_bam_amh_hun_ukr_mlt_ctl_dut_spa_yor_bul_nor_owc_est_wly_scr_bem_chh_lat_tag_svk_mcd_tsn_xho_aze_fre_amr_ses_vie_cic_mol_hau_azi_gam_tml_grk_cnt_jav_tsw_anl_dgb_hin_arw_ita_jpn_tig_mly_bsq	0.748887211935712	1.74333448688731	0.0845800487911917
15	alb_amr_krd_swa_afr_lda_mly_dyu_ukr_jav_glc_qcu_wly_mnd_ger_chh_bsq_spa_dgb_aze_bam_pan_swe_sun_svk_mao_fbf_kor_ewe_lat_hun_bos_ctl_urd_por_pol_sod_fin_ven_rom_ita_dut_hau_uzb_aeg_slo_tsn_knd_tml_tur_azi_ind_heb_anl_tag_yor_lit_mcd_cnt_nor_igb_cic_ben_arw_grk_guj_cze_akn_bat_owc_swt_geo_amh_gam_moo_vie_sid_hin_tha_prs_rus_mlt_ses_eng_mol_tig_est_bul_scr_zul_tsw_fre_bem_jpn_xho	0.453580604579893	1.2670176908904	0.208312712832858
16	por_hin_rom_slo_owc_vie_krd_glc_ind_arw_fre_dut_pan_yor_fbf_ses_ven_tag_tig_tur_est_grk_bul_pol_mol_qcu_gam_uzb_tha_urd_xho_bos_geo_kor_mlt_knd_lat_bam_dgb_akn_mcd_prs_bat_tsn_cze_chh_sun_swe_heb_hau_ita_dyu_fin_lda_wly_tml_eng_swa_aeg_spa_amh_tsw_ewe_igb_bem_sid_nor_mly_hun_jav_cic_svk_ben_lit_bsq_cnt_sod_jpn_ukr_afr_scr_alb_amr_zul_aze_mnd_anl_rus_ctl_guj_mao_swt_azi_ger_moo	-0.333490102598977	-0.758416526635935	0.450119410527071
17	ind_krd_azi_dut_kor_jpn_afr_tml_knd_dyu_sid_qcu_swt_ben_ukr_rom_sod_jav_dgb_mcd_prs_lit_tsn_geo_svk_tha_tag_tur_ger_glc_lda_hun_moo_spa_guj_fin_scr_uzb_akn_grk_aeg_pol_ewe_por_est_alb_zul_mnd_bem_slo_cic_pan_eng_arw_ses_mly_hin_lat_tsw_chh_ita_xho_cze_ctl_swe_rus_fbf_mlt_sun_bam_fre_bos_aze_wly_urd_tig_bsq_yor_anl_amr_mol_nor_bat_bul_vie_heb_amh_ven_mao_hau_gam_owc_igb_swa_cnt	-0.122718245064076	-0.299035063928585	0.765580504934436
18	gam_arw_tha_hau_ind_ger_bos_dut_ctl_moo_ven_amh_sid_ben_yor_sod_bsq_fre_kor_anl_rom_mlt_tsn_glc_mnd_heb_rus_mao_bam_svk_bem_uzb_pol_alb_ukr_dyu_akn_jav_aeg_zul_lat_krd_urd_bul_amr_afr_swt_mly_cnt_lda_por_igb_slo_chh_knd_fbf_mol_scr_tig_aze_spa_owc_sun_pan_swe_grk_lit_eng_ses_guj_tag_bat_nor_geo_azi_hun_tml_dgb_tsw_cze_swa_ewe_tur_prs_fin_cic_hin_jpn_qcu_xho_ita_est_mcd_vie_wly	0.215767357726915	0.550675283985778	0.583176689574304
19	akn_fre_mlt_cnt_moo_lat_hin_geo_ukr_owc_ger_jpn_dyu_amr_dgb_pol_hun_rus_nor_bos_cic_ben_hau_lit_afr_alb_azi_chh_uzb_mnd_aeg_mcd_ita_ctl_glc_guj_mly_krd_ewe_spa_igb_est_mao_urd_kor_grk_amh_heb_swe_mol_tml_ses_swa_tha_bat_vie_prs_scr_pan_yor_tag_tig_jav_ind_bsq_cze_tsn_sod_slo_bem_arw_bam_eng_ven_swt_aze_lda_qcu_dut_svk_sid_fbf_por_xho_anl_gam_wly_fin_tsw_rom_knd_zul_bul_tur_sun	0.303914934213401	0.818931414487416	0.414919147214585
20	owc_swt_hin_ven_dgb_zul_tsn_spa_bul_scr_afr_ewe_nor_bam_est_aze_swe_cnt_bsq_yor_tml_kor_dyu_urd_ben_knd_anl_tig_mly_lda_mlt_mol_jav_sod_qcu_dut_cze_moo_bat_slo_glc_swa_pol_tag_mao_sun_amh_guj_ses_ger_akn_ctl_tsw_ukr_rus_geo_krd_bos_vie_tha_uzb_lit_chh_lat_fbf_tur_bem_jpn_mcd_igb_wly_arw_fin_azi_eng_hau_gam_pan_alb_heb_sid_mnd_hun_amr_svk_cic_rom_aeg_por_grk_fre_ita_prs_ind_xho	0.421684585484624	0.959886437224398	0.339601325928752
21	moo_tha_uzb_chh_dgb_arw_anl_pan_hau_cze_knd_rom_tml_azi_amr_ses_mol_urd_guj_glc_bul_lda_dut_tag_sun_ind_nor_ewe_alb_tsw_zul_geo_swe_vie_cnt_owc_lit_hun_ben_tsn_yor_jav_qcu_por_lat_heb_igb_bam_grk_amh_slo_swa_sid_est_bem_mlt_svk_kor_mly_jpn_gam_ven_fin_bos_bat_tig_ctl_fbf_tur_mcd_rus_dyu_xho_eng_afr_bsq_ita_pol_aze_mao_sod_wly_prs_swt_cic_krd_ger_fre_ukr_aeg_spa_hin_mnd_akn_scr	-0.0910105445330739	-0.237615587548844	0.81270195510829
22	aeg_uzb_eng_urd_bam_jav_ind_yor_afr_swe_chh_sid_ger_dgb_fre_mly_glc_scr_anl_mol_prs_ita_xho_bem_sun_arw_owc_dyu_bat_tml_dut_swa_geo_rom_amh_mnd_hau_ctl_kor_bul_azi_cze_tsn_lda_ses_tag_ewe_bos_spa_mao_aze_wly_vie_svk_cnt_knd_igb_pan_guj_ukr_tha_heb_por_hin_slo_bsq_tur_grk_zul_mcd_cic_jpn_tig_pol_nor_swt_hun_alb_fbf_lit_ben_qcu_lat_krd_est_akn_ven_rus_fin_mlt_moo_gam_amr_tsw_sod	-1.00153859878355	-2.43524824944082	0.0167884580117454
23	uzb_cze_anl_xho_fre_afr_ukr_grk_cnt_urd_bsq_geo_ctl_swt_cic_bam_prs_gam_zul_krd_dut_arw_lda_swe_dyu_slo_scr_vie_bos_dgb_aze_tml_guj_hin_ind_mly_lat_chh_sid_jav_mcd_ewe_pan_ben_amh_mlt_mnd_spa_tur_fbf_ses_swa_sod_akn_ger_lit_qcu_moo_fin_kor_hun_hau_pol_azi_tsn_glc_yor_jpn_bat_sun_rus_mol_wly_mao_aeg_owc_tig_heb_tag_amr_knd_tha_nor_bul_ita_por_rom_alb_igb_est_tsw_eng_bem_svk_ven	0.443425508217792	1.08205862318549	0.282024207824929
24	rus_scr_krd_amr_anl_ses_afr_dut_heb_pan_cze_chh_ger_yor_zul_tsw_arw_mao_aze_tig_amh_swt_lit_eng_tsn_cic_bam_aeg_jpn_azi_rom_fbf_bem_qcu_glc_sod_jav_tur_geo_mnd_bat_ben_fin_swe_ita_hin_owc_prs_urd_ind_ven_slo_knd_swa_wly_gam_igb_uzb_cnt_pol_guj_bsq_mly_moo_grk_dyu_sid_ctl_mcd_dgb_lat_hun_alb_tha_mol_est_ewe_ukr_xho_tml_spa_tag_lda_por_bul_fre_bos_nor_vie_akn_kor_hau_sun_svk_mlt	-0.0164999549348314	-0.0420997310975001	0.966509448854424
25	rom_eng_azi_krd_hun_lit_spa_cze_bos_ger_akn_zul_por_aze_lda_hin_pol_urd_cnt_tha_cic_sid_jav_tml_ukr_rus_ven_anl_tig_amh_guj_afr_tsw_fin_mly_heb_moo_tag_dut_tsn_qcu_wly_lat_swe_dgb_sod_uzb_sun_est_dyu_knd_slo_aeg_nor_kor_mcd_alb_ben_xho_pan_tur_chh_gam_arw_grk_swt_bem_mol_bul_yor_vie_ind_bsq_svk_glc_ewe_prs_bat_amr_mnd_bam_ita_swa_hau_jpn_mlt_ses_mao_ctl_geo_owc_igb_fre_fbf_scr	0.447917103987379	1.15506997524229	0.251020956742345
26	scr_jpn_heb_bam_uzb_dyu_hun_hin_prs_grk_vie_rom_knd_eng_mly_bat_afr_dgb_mnd_bsq_tur_ita_fin_bul_ind_rus_anl_bem_ses_ger_geo_ven_tha_glc_aze_zul_wly_qcu_lat_lda_azi_guj_bos_alb_jav_amr_pol_sod_ewe_yor_cnt_aeg_est_amh_mcd_sun_tsw_nor_ctl_gam_igb_xho_fbf_ukr_swa_mao_dut_tsn_lit_fre_mol_slo_por_cze_tig_cic_kor_sid_hau_owc_swt_svk_mlt_akn_moo_arw_spa_krd_tml_ben_tag_chh_urd_pan_swe	-0.330284274752944	-0.857993610571336	0.393101817103302
27	owc_ben_pan_por_ven_arw_bul_tag_prs_ses_sod_lat_chh_ewe_swe_ind_eng_fbf_scr_spa_pol_dgb_sid_tha_jav_hun_nor_cnt_akn_hau_heb_tsn_afr_tsw_urd_azi_rom_rus_grk_sun_amh_mlt_moo_mol_ita_xho_est_knd_krd_fre_swt_kor_bos_amr_lda_wly_fin_zul_mly_lit_tig_cze_tml_gam_yor_mnd_slo_glc_anl_dut_qcu_aze_alb_vie_hin_ctl_guj_jpn_dyu_swa_bem_ger_mao_bat_aeg_ukr_svk_tur_mcd_uzb_geo_cic_igb_bsq_bam	-0.127050332267217	-0.289646304117439	0.77273160881397
28	sod_xho_rus_mlt_arw_lit_glc_ben_svk_swa_heb_pan_kor_moo_aeg_tsw_ewe_cnt_mol_bat_qcu_sun_tsn_cze_aze_por_bsq_tag_dgb_cic_sid_uzb_zul_eng_ven_nor_amh_fre_mao_akn_bem_ctl_ger_urd_owc_vie_prs_tur_amr_wly_swt_tml_geo_tig_jav_bos_alb_gam_ses_jpn_swe_azi_yor_slo_est_bul_mly_ind_bam_grk_chh_tha_hun_hau_krd_mcd_lda_spa_fbf_igb_dut_guj_pol_knd_anl_mnd_ukr_hin_rom_dyu_lat_afr_ita_scr_fin	0.181691757240962	0.414930093831696	0.679148722153998
29	amh_pan_owc_lda_mol_lat_swt_arw_fbf_prs_dgb_bat_igb_hin_bem_krd_ses_sid_aeg_eng_amr_jav_geo_urd_bul_scr_mao_fre_sod_rom_dyu_tig_alb_hau_chh_bos_gam_ewe_yor_pol_mly_tag_tml_rus_ven_fin_lit_xho_afr_mcd_slo_hun_mlt_por_uzb_swa_tsw_ita_tsn_ben_vie_ctl_moo_dut_bsq_cze_kor_anl_guj_aze_nor_spa_wly_knd_est_qcu_ind_ukr_azi_sun_cnt_bam_ger_mnd_tha_svk_heb_zul_akn_glc_cic_tur_jpn_grk_swe	0.375490738665681	0.870047138119163	0.38651478132741
30	aze_mao_qcu_spa_hin_owc_afr_pan_lit_swa_bat_ukr_sun_rus_bul_alb_uzb_tur_cic_fre_zul_ger_dyu_lat_aeg_scr_igb_heb_bam_bem_slo_tsw_tsn_hun_yor_tha_knd_glc_ven_ctl_kor_sid_geo_por_swe_swt_bsq_azi_dut_arw_vie_xho_anl_moo_pol_ben_ind_hau_mcd_bos_tag_cnt_rom_chh_est_krd_tml_sod_mnd_mlt_svk_amr_fin_grk_wly_nor_ses_fbf_amh_mol_tig_cze_akn_jpn_ita_prs_lda_eng_jav_guj_ewe_mly_dgb_gam_urd	0.0651493232069904	0.147607376764633	0.882972179520756
31	amr_pol_igb_tag_sid_aeg_mol_afr_zul_grk_qcu_moo_arw_knd_ind_kor_mao_uzb_cze_dut_dgb_hin_spa_xho_vie_wly_ukr_ven_sun_yor_bem_tsn_tha_cic_lda_aze_hun_scr_ctl_lit_azi_jpn_rus_dyu_tsw_pan_sod_ita_ben_owc_mlt_fre_rom_geo_bsq_fin_mnd_guj_ger_swt_slo_nor_amh_hau_est_eng_heb_mcd_tur_bos_anl_bat_bul_svk_ewe_tig_akn_mly_glc_alb_fbf_krd_tml_gam_bam_swa_prs_por_chh_ses_urd_jav_cnt_swe_lat	0.956895864328272	2.56918472759451	0.011784572282006
32	sod_amr_bat_bos_akn_svk_prs_anl_arw_qcu_gam_jpn_swa_rus_zul_fre_tag_sid_swe_cic_tsn_geo_tur_ben_xho_vie_lit_dgb_nor_wly_owc_lda_glc_grk_ctl_spa_mao_aze_jav_lat_mlt_amh_aeg_est_heb_tml_ukr_ven_mol_tsw_hin_urd_mcd_pan_kor_yor_mly_knd_ses_ita_uzb_hau_rom_sun_fbf_cnt_bsq_azi_ind_por_eng_bam_krd_dyu_alb_swt_tig_guj_igb_slo_cze_scr_ewe_moo_dut_afr_pol_ger_bem_bul_mnd_hun_tha_fin_chh	0.224007828031707	0.530878550806421	0.596768477015028
33	yor_moo_bul_rom_tur_mcd_ger_swe_ewe_ind_azi_est_spa_mol_fin_igb_nor_hau_geo_mao_prs_wly_chh_ctl_vie_alb_aze_zul_sun_uzb_svk_ses_cic_afr_hun_bos_qcu_owc_jpn_bem_urd_hin_jav_tig_lit_mly_pol_dgb_slo_anl_grk_amh_amr_dut_ben_cnt_rus_ukr_fre_glc_fbf_lda_heb_dyu_krd_arw_tml_bam_sid_xho_tha_tsw_cze_pan_sod_bsq_aeg_knd_ita_mnd_tsn_ven_swt_scr_kor_lat_swa_mlt_akn_guj_bat_tag_eng_por_gam	0.260375426856653	0.683719221757365	0.4958525214729
34	arw_ewe_dyu_mly_rom_geo_dgb_nor_chh_hin_azi_alb_ind_amr_lit_ita_mnd_svk_aeg_ses_afr_mol_tsw_dut_bat_sid_prs_yor_tag_tig_guj_cic_mlt_est_jpn_vie_jav_bam_moo_fin_akn_swa_swt_tha_heb_xho_krd_ben_swe_tml_fbf_kor_scr_uzb_hun_cnt_bem_tur_mcd_ctl_urd_bul_amh_ukr_grk_zul_pan_knd_lda_mao_pol_sun_spa_aze_slo_fre_anl_glc_rus_bos_sod_cze_eng_hau_qcu_lat_owc_tsn_igb_ger_por_wly_bsq_ven_gam	0.164474906485578	0.388264680796479	0.698707539482329
35	gam_tsn_ven_jpn_arw_eng_fbf_ukr_tur_rom_prs_fin_kor_glc_yor_akn_zul_mao_tha_pan_ewe_fre_scr_owc_qcu_aeg_hin_amr_ctl_wly_bat_mol_tig_pol_ind_hau_jav_por_svk_tsw_spa_lit_afr_bul_azi_mnd_dyu_slo_ses_mly_tag_heb_ita_rus_ben_guj_mlt_chh_swe_bsq_hun_grk_swa_swt_lat_sid_anl_amh_geo_moo_mcd_krd_bam_urd_est_vie_xho_cze_cnt_dut_ger_igb_bos_nor_dgb_bem_aze_uzb_sun_sod_tml_alb_knd_cic_lda	0.305925571777462	0.721046128977437	0.472689848726838
36	anl_gam_aze_cnt_uzb_bat_heb_scr_dgb_bem_alb_kor_rom_amh_tig_bul_sod_arw_swt_wly_cze_sun_ind_owc_pol_por_ger_tsn_cic_dut_afr_spa_urd_swa_tml_mcd_azi_hau_bsq_akn_tag_mnd_fre_knd_glc_ctl_fbf_lat_tsw_prs_igb_guj_chh_mol_ewe_jpn_krd_ses_hun_ven_fin_tur_eng_sid_vie_qcu_swe_xho_dyu_mlt_ita_svk_zul_mly_yor_aeg_amr_geo_ben_mao_grk_bos_rus_moo_lit_lda_nor_bam_slo_jav_ukr_est_tha_pan_hin	0.20306301696522	0.495764810457452	0.621229901574278
37	fin_qcu_tsn_fbf_ctl_urd_bul_lda_rom_swe_jav_dyu_svk_hau_ukr_scr_tsw_tag_krd_lat_dut_vie_mol_prs_est_ven_ewe_mlt_eng_spa_ses_aeg_lit_cze_amh_aze_azi_pol_uzb_heb_chh_arw_igb_gam_mnd_bam_nor_kor_tur_bem_por_geo_ind_jpn_tha_sun_xho_zul_hun_swt_cnt_mao_swa_knd_bat_mly_yor_pan_sod_grk_anl_tig_ita_amr_akn_ben_rus_alb_moo_bos_mcd_dgb_fre_tml_bsq_cic_owc_wly_guj_sid_afr_slo_glc_hin_ger	-0.445093381161398	-1.04990659291869	0.296481721844455
38	lda_mao_sod_lat_cic_aeg_sid_igb_swa_hin_tha_jav_rus_dut_tag_scr_akn_urd_fin_bam_bat_prs_hau_uzb_mly_est_tur_knd_ukr_azi_amr_lit_cnt_ses_xho_fbf_gam_zul_yor_eng_arw_chh_ind_pol_mcd_ven_tsn_slo_dgb_geo_bul_dyu_fre_ita_qcu_jpn_spa_tig_bsq_ben_ger_bem_alb_bos_por_rom_kor_moo_swe_amh_mnd_guj_anl_mlt_svk_owc_ewe_wly_hun_krd_afr_tsw_vie_aze_sun_heb_mol_ctl_tml_swt_glc_cze_pan_nor_grk	-0.0159067549961942	-0.0373384564365625	0.970295174989899
39	hin_cnt_ger_geo_chh_spa_glc_jav_mol_cic_ind_dut_guj_cze_scr_rus_lda_ita_eng_zul_bem_owc_tsw_swt_pan_amh_xho_fre_est_mly_ctl_tml_heb_vie_mcd_sod_bam_uzb_krd_fin_aze_bul_tsn_mlt_alb_bsq_rom_swe_yor_por_jpn_ses_tig_moo_hau_igb_arw_dyu_hun_tur_urd_anl_grk_wly_qcu_bat_pol_tag_bos_mao_amr_swa_akn_ven_tha_ben_lat_nor_azi_fbf_kor_lit_mnd_sun_prs_aeg_ukr_ewe_gam_knd_svk_slo_sid_dgb_afr	0.228946038859733	0.556283689472168	0.57935296969293
40	ewe_afr_nor_scr_tsn_tml_sun_fbf_rom_mnd_bem_tig_knd_ven_spa_tha_sod_cnt_lda_ukr_aze_moo_uzb_arw_pan_bam_qcu_grk_zul_prs_fin_eng_ind_mlt_aeg_bsq_kor_fre_pol_cic_tur_ctl_igb_ben_ger_azi_chh_guj_tag_alb_hun_mol_swt_rus_por_mly_hau_dut_heb_glc_xho_slo_sid_mao_amh_amr_gam_jav_akn_tsw_krd_dgb_vie_ses_bat_wly_lat_bul_yor_urd_bos_swe_lit_est_swa_anl_dyu_jpn_hin_mcd_ita_svk_owc_cze_geo	0.245248340742019	0.574096810426894	0.567288242375232
41	mol_hin_cze_rom_swt_dgb_jpn_uzb_eng_vie_cnt_lda_fin_spa_tur_tsn_bam_pol_heb_jav_fre_anl_mao_mcd_sid_amr_urd_ben_aeg_dyu_ita_arw_gam_lit_afr_tsw_grk_lat_ukr_hau_krd_owc_glc_ind_bos_ses_alb_igb_knd_prs_qcu_rus_ctl_ewe_moo_ven_bat_fbf_swe_sod_zul_tig_mlt_yor_por_geo_bul_mly_ger_slo_sun_amh_guj_tml_cic_est_kor_swa_xho_aze_hun_mnd_tha_nor_azi_dut_tag_scr_bem_chh_akn_wly_svk_bsq_pan	-1.00568238019146	-2.63024470530446	0.00998599775056343
42	zul_grk_ewe_bam_qcu_est_tha_lat_ind_rom_tig_knd_ben_eng_mcd_aze_cze_sod_jpn_hun_tml_xho_fre_akn_bsq_swe_alb_bul_igb_mlt_amh_lda_ven_slo_yor_bem_fbf_spa_geo_heb_cic_fin_wly_cnt_anl_uzb_por_mly_rus_kor_dgb_sun_scr_ses_swa_pol_tag_azi_prs_owc_krd_svk_arw_mnd_urd_swt_dyu_jav_ita_vie_lit_bat_ukr_sid_afr_moo_tur_amr_gam_ctl_ger_guj_hin_chh_glc_mol_tsw_hau_nor_bos_dut_aeg_tsn_mao_pan	-0.019596956798259	-0.0449295323065486	0.96425980993409
43	hin_sod_igb_mnd_amh_ukr_aze_geo_fin_moo_mol_hun_azi_ind_scr_svk_nor_rom_sun_arw_bam_cic_glc_zul_tur_ctl_mcd_fre_mao_anl_eng_dgb_ven_lat_xho_kor_chh_cze_ewe_lit_jav_alb_lda_dyu_pan_fbf_swe_yor_tsn_spa_aeg_tsw_ses_tml_tig_mlt_bem_bos_afr_tag_krd_est_dut_jpn_amr_guj_hau_bat_bsq_gam_owc_prs_pol_uzb_knd_urd_bul_slo_cnt_swa_por_rus_swt_ita_qcu_sid_wly_vie_grk_tha_akn_heb_ben_mly_ger	0.212156200641512	0.590721828753068	0.556139691109717
44	tml_pan_sid_alb_jpn_sod_nor_ctl_zul_owc_est_bat_rus_ses_azi_ger_bem_prs_geo_ukr_glc_scr_bul_qcu_hau_dgb_anl_yor_bos_krd_vie_arw_ewe_swa_spa_tsn_mlt_moo_chh_uzb_mly_wly_gam_mcd_cze_grk_aeg_cic_akn_dyu_svk_lda_afr_guj_lat_slo_heb_mnd_bsq_igb_rom_sun_amr_ven_kor_knd_fre_aze_ind_eng_urd_ita_mol_lit_hun_bam_cnt_swt_fin_ben_tur_amh_mao_tag_tig_dut_pol_por_tsw_tha_jav_hin_swe_xho_fbf	0.791321727239385	2.05666792520792	0.0425192569608648
45	cnt_tsn_urd_bem_bsq_dgb_ven_bul_ind_aeg_fre_igb_bos_arw_tur_slo_rom_yor_chh_ukr_mlt_lat_heb_ita_xho_pol_swt_scr_mnd_akn_guj_mly_sid_tha_nor_knd_grk_aze_ger_eng_bam_tml_jav_gam_est_sun_dyu_swa_afr_dut_tsw_uzb_alb_rus_spa_ewe_hun_bat_fin_svk_por_kor_geo_mao_mol_amr_hau_mcd_ctl_lda_pan_ses_cze_vie_anl_glc_prs_azi_amh_moo_cic_jpn_swe_fbf_zul_qcu_lit_sod_krd_hin_tig_wly_owc_tag_ben	0.423433132611831	0.929089667126256	0.355247875979199
46	jpn_por_pol_lat_hau_qcu_azi_urd_tha_aze_sun_swa_mcd_heb_akn_moo_sod_cic_tur_ind_owc_ukr_kor_bsq_mly_nor_afr_bem_igb_fin_guj_scr_tml_rom_yor_wly_swe_xho_prs_jav_spa_ses_gam_mol_glc_bul_vie_dut_hun_mao_ewe_dgb_amr_mlt_tsw_uzb_lit_swt_slo_cze_geo_amh_ben_arw_pan_bos_chh_mnd_aeg_lda_tag_krd_sid_zul_est_svk_ita_rus_cnt_anl_hin_fbf_ctl_tig_grk_bat_tsn_alb_eng_fre_knd_ven_ger_bam_dyu	-0.0584620932924926	-0.138339719219521	0.89027103943552
47	hun_tag_prs_amr_mly_urd_hin_fin_pol_vie_svk_hau_mao_tsw_lda_guj_ctl_owc_chh_aeg_bam_aze_amh_bsq_knd_por_nor_tig_geo_bat_slo_arw_lat_qcu_est_igb_rom_swt_mnd_bos_ita_fre_dgb_ven_anl_alb_afr_cnt_heb_wly_mol_xho_jav_rus_fbf_uzb_ger_gam_kor_mlt_eng_sun_dut_glc_akn_ben_swe_swa_krd_ind_spa_jpn_scr_ukr_sod_tml_cic_sid_mcd_ses_dyu_bem_azi_moo_tur_zul_ewe_pan_cze_lit_tsn_bul_yor_grk_tha	-0.227769999083576	-0.592682849661829	0.554831847470162
48	prs_bul_mol_knd_vie_amr_bam_fre_ita_owc_bsq_tsw_ven_por_sod_ger_mlt_guj_geo_yor_tha_fbf_lda_kor_mao_moo_wly_tml_uzb_bos_dut_spa_urd_dyu_ses_lat_scr_xho_hun_pol_aeg_igb_krd_dgb_jav_swa_mnd_akn_alb_ben_ind_cze_eng_pan_afr_cnt_slo_bat_aze_tig_hau_rom_mly_swe_jpn_hin_qcu_anl_gam_ctl_tur_glc_bem_ewe_swt_amh_heb_svk_lit_fin_arw_nor_sun_ukr_zul_chh_mcd_tag_tsn_azi_sid_est_rus_cic_grk	-0.694669118100767	-1.83239680797291	0.0700925244635273
49	dgb_jpn_glc_grk_amh_geo_wly_qcu_arw_rus_bam_ses_hin_hun_cnt_yor_fbf_krd_alb_bul_tha_tml_bat_uzb_lit_tig_swa_dut_ctl_swe_bsq_owc_urd_dyu_lat_aeg_ewe_heb_nor_mly_eng_mcd_est_ind_cze_por_ben_ita_gam_guj_sod_bem_scr_mnd_svk_hau_tsw_swt_ger_sid_pol_tsn_aze_akn_ven_azi_slo_ukr_spa_chh_lda_sun_cic_jav_anl_igb_zul_mlt_tur_pan_vie_knd_prs_bos_xho_tag_fre_kor_amr_mol_afr_mao_rom_moo_fin	-0.466735693365941	-1.05061675455183	0.296157042530795
50	sid_geo_por_nor_tsn_qcu_rom_dut_cnt_owc_ukr_hin_lat_bem_fin_mao_mly_hun_akn_chh_ita_yor_rus_est_glc_grk_tha_krd_ger_dgb_swt_mnd_bsq_fre_tig_anl_sod_kor_heb_gam_vie_amh_lit_ben_mlt_mol_ctl_guj_alb_hau_spa_pol_zul_dyu_prs_tml_moo_scr_jav_aze_sun_tur_cic_cze_bul_urd_uzb_swe_amr_afr_ven_jpn_bat_bos_tag_xho_wly_swa_ewe_ses_ind_knd_mcd_svk_arw_lda_fbf_eng_slo_aeg_pan_igb_bam_azi_tsw	0.172909243089845	0.414184910050601	0.679692411812783
51	amr_swa_ewe_aze_swe_jpn_cze_prs_swt_azi_ctl_scr_jav_bem_ses_ukr_mly_rom_cic_fin_hin_dgb_bsq_pan_akn_bos_ind_sun_fre_uzb_ven_grk_vie_mnd_tml_lat_qcu_hau_guj_igb_fbf_pol_por_cnt_sid_svk_lit_owc_ben_zul_spa_bat_tig_tur_gam_alb_tsw_krd_moo_geo_nor_tag_wly_glc_ger_amh_arw_rus_mao_bul_tsn_heb_dyu_bam_mol_est_urd_chh_afr_mlt_xho_ita_knd_mcd_dut_aeg_tha_slo_anl_kor_hun_yor_sod_eng_lda	-0.551309122009093	-1.32062921391163	0.189865714411898
52	uzb_anl_amh_afr_svk_tur_chh_grk_por_aeg_lda_xho_moo_cnt_bat_akn_mcd_guj_lat_tha_wly_sid_amr_hun_ven_aze_tig_cic_fbf_tsn_mnd_fin_nor_spa_mol_pol_glc_sun_est_arw_bul_mao_yor_tag_swt_ukr_rus_jpn_kor_dyu_gam_tml_bsq_lit_prs_hin_hau_urd_mly_cze_sod_ctl_zul_igb_ita_alb_dgb_scr_rom_eng_krd_vie_ses_bam_dut_ger_azi_swa_swe_tsw_heb_mlt_ind_knd_jav_fre_bem_qcu_slo_bos_pan_ewe_geo_ben_owc	0.542228974285988	1.30697959251368	0.194442117906901
53	geo_mao_fbf_ses_bat_arw_hin_scr_ven_spa_fre_tag_bem_uzb_azi_ita_tha_svk_rom_rus_pol_vie_krd_cic_ben_zul_bsq_mol_est_chh_por_aeg_lda_lat_tml_ger_wly_ukr_mcd_swa_xho_kor_bam_hau_tsw_urd_ind_igb_dyu_tsn_pan_afr_ewe_sod_fin_dut_slo_gam_dgb_mnd_bos_prs_tig_nor_heb_alb_bul_jav_owc_anl_qcu_tur_sun_mly_akn_cze_amr_amh_mlt_glc_grk_sid_swe_eng_yor_knd_aze_guj_swt_jpn_cnt_moo_lit_ctl_hun	-0.528642689278745	-1.22210556536025	0.224756193271776
54	qcu_tml_tsn_dut_bos_vie_yor_ger_guj_ses_arw_mcd_dgb_eng_rom_azi_cic_amh_heb_ven_ben_nor_owc_xho_chh_afr_mao_swa_ukr_bam_gam_uzb_hau_glc_spa_bsq_hin_pol_prs_sun_svk_lat_akn_jpn_tig_tur_mly_pan_cnt_scr_swt_dyu_amr_mlt_anl_mnd_tag_lit_cze_alb_sid_krd_tsw_fre_kor_grk_slo_por_fbf_moo_bat_est_knd_ctl_wly_mol_hun_fin_aeg_sod_ita_bem_ewe_jav_igb_bul_lda_tha_urd_geo_swe_ind_aze_rus_zul	-0.451792609812703	-1.06255958030174	0.290733114845789
55	ind_dut_gam_akn_hau_fre_swt_bul_eng_rus_bos_owc_ctl_mcd_ita_svk_spa_ses_swa_scr_jav_tsw_lit_hun_ger_zul_tig_xho_aeg_arw_bat_kor_chh_hin_alb_bem_wly_mao_tha_bsq_krd_lat_cze_ven_pan_swe_ben_fin_mnd_mol_sid_ewe_knd_ukr_yor_aze_geo_lda_est_amr_bam_dgb_tsn_moo_cnt_jpn_anl_afr_tur_heb_uzb_cic_pol_tml_por_mly_dyu_rom_nor_guj_amh_glc_urd_prs_sun_fbf_mlt_tag_qcu_slo_sod_igb_vie_grk_azi	0.4264992102484	1.09668394396367	0.275611216394765
56	svk_slo_qcu_fre_glc_aze_ind_amr_heb_chh_tag_vie_aeg_rus_hin_lit_geo_anl_mlt_afr_krd_mol_jav_arw_bem_sod_ven_scr_swt_prs_por_owc_yor_hun_tur_xho_ctl_fin_gam_bsq_zul_dgb_tig_mly_sid_bam_est_mcd_swe_grk_tsw_ita_wly_hau_mnd_knd_amh_ukr_ger_kor_fbf_urd_tsn_uzb_akn_pol_moo_rom_ses_cnt_lat_spa_tha_sun_alb_lda_dut_jpn_dyu_bos_eng_cze_ewe_bul_azi_cic_bat_tml_pan_guj_nor_mao_ben_swa_igb	-0.597641224656096	-1.46417855039266	0.146517306775944
57	ben_bem_vie_bsq_hun_igb_dyu_arw_lda_sid_cze_mao_chh_xho_ewe_ven_krd_eng_fre_afr_fbf_akn_aze_heb_ctl_urd_tsw_guj_tig_rom_por_ind_bat_scr_mlt_kor_fin_mnd_swt_bos_gam_knd_uzb_nor_mcd_swe_anl_ukr_ita_azi_sun_moo_amr_sod_tur_est_mol_owc_tha_pan_jav_amh_cic_yor_dgb_svk_pol_geo_prs_spa_bam_swa_jpn_aeg_lat_ger_hau_zul_slo_rus_cnt_bul_tag_grk_tml_qcu_ses_mly_lit_tsn_wly_hin_alb_dut_glc	0.772569685293378	1.91787702503217	0.0581948752056844
58	sun_hin_spa_rus_uzb_urd_lat_guj_pol_mly_prs_eng_nor_swt_mao_est_gam_slo_swe_qcu_lit_ben_mnd_dyu_arw_kor_por_ukr_cnt_hun_fre_afr_ctl_ses_tur_tsn_amh_ind_akn_glc_zul_mcd_scr_swa_fbf_bsq_ewe_lda_tsw_sod_aze_knd_bos_krd_aeg_vie_cic_dut_sid_chh_tml_rom_azi_bam_jpn_tag_ven_geo_moo_pan_bem_svk_hau_mlt_owc_grk_tig_xho_amr_heb_fin_igb_wly_anl_dgb_mol_cze_alb_bul_bat_ger_ita_yor_tha_jav	-0.277906112421441	-0.713233443439854	0.477487249959777
59	afr_amr_tml_ben_bsq_cnt_sun_eng_sid_bos_cze_igb_nor_pol_slo_tsn_zul_glc_aeg_dut_por_tag_lda_fre_swa_amh_hin_moo_scr_kor_swe_mcd_swt_ita_owc_bem_svk_rom_pan_mnd_rus_bul_mao_vie_spa_fbf_alb_geo_ctl_lit_jav_knd_mly_bat_yor_ven_mol_guj_xho_prs_ukr_sod_ind_jpn_cic_dyu_tur_anl_urd_tig_arw_azi_hau_uzb_ger_qcu_wly_tha_lat_bam_tsw_heb_ses_grk_hun_ewe_dgb_mlt_aze_chh_akn_fin_krd_gam_est	0.025810588235469	0.0797573295194135	0.936601636638313
60	sid_bam_mcd_swa_kor_bem_lat_pan_fin_tsw_hau_igb_ewe_spa_sod_mol_ger_rus_swt_tig_ctl_ita_tur_aze_por_chh_urd_mlt_dyu_eng_dut_bul_cze_glc_hin_pol_owc_azi_bos_prs_mly_krd_xho_rom_svk_ben_jpn_jav_qcu_aeg_knd_amr_fre_heb_mao_tag_arw_tsn_tha_wly_cnt_swe_moo_tml_slo_lit_guj_sun_bsq_dgb_uzb_ses_bat_grk_mnd_fbf_geo_hun_akn_nor_est_ukr_anl_vie_scr_ind_gam_zul_afr_yor_ven_alb_amh_cic_lda	0.0330186328841914	0.0854335461169399	0.932100380298312
61	guj_ben_ita_scr_bat_ctl_est_dyu_tag_aeg_hun_bam_cic_fre_cze_dut_lit_igb_nor_bul_dgb_uzb_heb_azi_knd_sod_mao_urd_kor_geo_ewe_prs_amh_eng_bos_rom_fbf_aze_fin_qcu_ind_gam_ven_sun_krd_akn_bsq_pol_tml_hau_tur_ses_tsw_zul_vie_mcd_mlt_ukr_swa_pan_bem_por_cnt_sid_jpn_xho_owc_svk_lat_mol_anl_swt_hin_tig_lda_slo_glc_chh_moo_wly_swe_alb_jav_mnd_spa_grk_amr_ger_yor_arw_mly_afr_tsn_tha_rus	0.138782610193249	0.363481897067806	0.71706988096702
62	rus_ben_igb_uzb_aeg_knd_lda_slo_bem_wly_rom_jav_fre_mol_ger_cnt_swt_tsn_heb_qcu_dyu_ven_akn_urd_grk_pol_prs_jpn_azi_sid_ctl_cic_eng_tsw_arw_mcd_sod_dut_gam_ind_swe_ita_tag_xho_afr_kor_anl_zul_swa_moo_fin_spa_lat_hin_hau_mlt_aze_fbf_sun_vie_hun_owc_ewe_est_guj_scr_mnd_svk_ukr_nor_por_tur_bat_geo_tha_pan_glc_mly_yor_cze_krd_chh_bam_bsq_lit_amr_alb_tml_amh_mao_dgb_bul_tig_ses_bos	0.582414684241714	1.35945968236347	0.177288169332157
63	pol_tsw_arw_tsn_ben_jav_fre_cze_igb_amr_moo_lit_fin_gam_bam_bem_azi_ind_tig_mcd_nor_urd_bat_guj_pan_mly_mao_ger_xho_ctl_ven_afr_hin_alb_zul_ukr_mol_eng_swt_por_yor_knd_slo_rus_grk_sod_prs_sid_owc_lat_fbf_aeg_scr_bsq_tml_swe_anl_ewe_aze_sun_mlt_tag_tur_hun_glc_lda_uzb_akn_wly_ses_krd_tha_cnt_bul_jpn_bos_rom_vie_heb_kor_mnd_spa_qcu_dyu_hau_swa_cic_est_dut_amh_ita_geo_chh_svk_dgb	0.296078045632523	0.828545981051944	0.409482716161762
64	lit_fbf_knd_ewe_amh_guj_hau_tig_wly_aze_dut_mly_hin_krd_scr_glc_alb_cze_tha_vie_mcd_urd_amr_dgb_tag_chh_est_arw_ben_prs_tml_lda_akn_rus_fin_kor_qcu_azi_slo_uzb_ita_tsw_grk_anl_swa_bat_spa_cnt_lat_eng_tsn_sun_jpn_pol_bul_fre_tur_bsq_igb_dyu_cic_svk_afr_nor_ger_gam_ctl_swt_yor_sid_por_mlt_swe_geo_mao_sod_hun_ukr_bam_mol_ven_ses_bos_xho_owc_ind_moo_bem_jav_mnd_zul_heb_aeg_pan_rom	0.465638217666486	1.10681290633642	0.271229508944934
65	mnd_hun_dgb_bat_fbf_dyu_hin_bem_swa_ita_sod_xho_afr_grk_moo_jpn_aze_fin_cze_bul_mol_svk_zul_ger_fre_spa_cic_bam_tig_tsn_cnt_tha_ctl_slo_krd_alb_igb_arw_pol_lit_vie_tsw_owc_guj_lda_knd_pan_hau_ind_wly_ses_ukr_azi_ewe_jav_aeg_geo_kor_swe_heb_nor_dut_amr_sid_mlt_est_akn_por_ven_rus_mao_prs_eng_tur_uzb_bos_sun_ben_lat_urd_tml_gam_amh_mcd_glc_anl_chh_mly_swt_yor_qcu_tag_bsq_scr_rom	-0.0239093769213089	-0.062823148103319	0.950042159789883
66	lat_por_ewe_ind_sod_slo_yor_bam_pol_guj_moo_hun_grk_jav_sun_bsq_tur_tha_sid_prs_heb_tag_vie_bem_dyu_alb_ita_geo_owc_ctl_hin_tig_amr_amh_lda_wly_gam_ven_ukr_cnt_cic_bos_lit_qcu_mlt_ben_ses_glc_tml_knd_pan_spa_afr_swt_mao_jpn_tsw_hau_eng_swe_mcd_akn_nor_rus_fbf_ger_cze_igb_svk_bul_swa_est_fin_mol_aeg_dut_zul_kor_dgb_fre_rom_arw_xho_mly_krd_tsn_anl_scr_chh_azi_bat_mnd_uzb_aze_urd	-0.24054607286591	-0.551723766283254	0.582460943242771
67	mly_bsq_fre_slo_cnt_swa_jpn_svk_cze_krd_hin_est_tsn_ewe_azi_aze_akn_yor_dyu_geo_guj_lit_tur_cic_ger_alb_jav_tml_ita_urd_hau_uzb_vie_swe_kor_bat_heb_tsw_rom_ctl_tag_swt_owc_grk_scr_nor_amh_por_mnd_ben_sid_ses_chh_bul_qcu_tha_knd_arw_lat_wly_pol_fbf_sod_mlt_glc_pan_afr_mao_anl_gam_bos_bem_lda_igb_sun_prs_aeg_mol_fin_bam_zul_amr_ukr_rus_moo_tig_dgb_eng_spa_xho_dut_mcd_ind_hun_ven	-0.189277852203335	-0.465245398956824	0.642843319688962
68	tsw_ita_rom_por_hin_knd_urd_afr_mcd_tur_mly_swt_ven_fre_mao_arw_est_svk_bem_hau_bul_ger_owc_qcu_tag_spa_sid_amr_xho_bam_heb_wly_tig_azi_cnt_gam_rus_kor_ind_ses_glc_lit_sod_tsn_scr_mnd_pan_mlt_dgb_prs_vie_geo_cic_hun_alb_uzb_lat_bos_akn_swa_zul_bat_fbf_swe_jpn_lda_krd_amh_pol_tml_cze_yor_fin_mol_aeg_eng_ctl_slo_chh_bsq_sun_ewe_grk_guj_dut_moo_jav_igb_tha_nor_anl_aze_ukr_ben_dyu	0.228194646359125	0.585448569291631	0.559664094403368
69	pol_swt_amh_xho_gam_dut_amr_aze_rom_ger_urd_qcu_aeg_eng_lat_wly_chh_bsq_arw_bem_sod_afr_est_prs_dyu_hun_cze_mlt_ind_tig_tha_anl_uzb_yor_grk_scr_tur_ctl_ben_lit_igb_spa_bul_ewe_alb_owc_mnd_fbf_pan_heb_vie_tag_slo_lda_fin_dgb_hin_svk_cic_swa_mly_mcd_bos_nor_ukr_tsw_mol_ven_sid_glc_hau_azi_krd_ita_guj_moo_por_cnt_tsn_knd_jav_akn_rus_jpn_geo_mao_fre_ses_bat_swe_kor_sun_bam_tml_zul	-0.470278461535147	-1.15436995065732	0.251306263001284
70	rus_lda_mnd_hun_bos_tha_uzb_jav_cic_mly_krd_sod_amr_hin_cze_cnt_guj_dut_bam_tsw_alb_bem_ewe_nor_hau_tur_vie_est_tig_spa_amh_igb_pol_aze_mao_mcd_kor_slo_scr_wly_ses_jpn_ven_fin_ben_mol_akn_anl_chh_bsq_geo_xho_dyu_afr_azi_swa_yor_owc_swe_ctl_bat_fbf_eng_rom_heb_svk_sid_ita_glc_sun_fre_tml_urd_gam_prs_grk_swt_knd_bul_ger_zul_moo_lat_dgb_mlt_tsn_por_arw_lit_pan_aeg_qcu_ind_tag_ukr	0.200822217233733	0.461504845738638	0.645514087553016
71	glc_owc_krd_swt_aze_anl_pol_moo_fre_tsn_qcu_mao_bul_ukr_svk_fbf_cic_pan_hun_tur_urd_heb_lat_ita_tag_ses_amr_jav_rom_rus_igb_hin_mlt_fin_xho_arw_mnd_bat_lda_por_hau_swe_cze_eng_afr_grk_swa_tha_spa_uzb_ger_ctl_bos_wly_cnt_nor_guj_dgb_ind_tig_geo_tml_bem_lit_azi_akn_ben_yor_ewe_est_sid_gam_sun_kor_knd_scr_dut_vie_tsw_bsq_sod_prs_dyu_alb_bam_chh_amh_slo_jpn_zul_mcd_mly_ven_aeg_mol	0.454341727649754	1.08341755868906	0.281424035453164
72	jav_mcd_kor_heb_ewe_amh_tha_arw_tur_alb_bat_nor_ita_anl_azi_urd_cnt_rus_aeg_fbf_slo_afr_ger_sid_spa_scr_bsq_mlt_wly_lit_knd_pol_svk_hin_grk_ben_igb_yor_tml_amr_bam_owc_ctl_uzb_prs_jpn_qcu_ind_mnd_swe_bos_zul_chh_bem_cze_mao_tig_krd_est_bul_sod_ven_tsn_dyu_mol_pan_gam_xho_cic_akn_mly_tsw_ukr_rom_sun_por_lda_fre_geo_aze_dut_eng_hun_tag_swt_glc_lat_swa_ses_vie_moo_guj_fin_dgb_hau	-0.95592548822675	-2.38568733083083	0.0190745375304709
73	dgb_spa_gam_geo_kor_bam_pan_grk_tha_lda_chh_uzb_ses_moo_cze_afr_bem_glc_igb_fin_por_bsq_ukr_sod_mcd_sid_ita_tsw_svk_mly_tig_rus_bat_ven_urd_slo_mlt_qcu_ewe_swa_azi_krd_sun_akn_ben_dut_alb_amh_fre_eng_est_tsn_yor_pol_swt_aeg_fbf_bos_amr_arw_cnt_aze_jpn_vie_ger_lit_tag_rom_heb_anl_zul_mnd_owc_dyu_xho_lat_nor_hin_mol_knd_swe_guj_scr_wly_ind_ctl_mao_hau_hun_cic_prs_tur_jav_tml_bul	0.242335243576752	0.64925964881511	0.517770833268302
74	krd_vie_ger_moo_bsq_hun_prs_guj_swe_amh_afr_tag_pol_swt_rom_lda_ben_bem_aze_tur_ind_fbf_bam_tml_mcd_nor_lit_anl_ita_owc_swa_uzb_bos_arw_mol_tha_rus_glc_yor_igb_pan_est_hin_urd_jpn_sod_fre_cnt_chh_xho_sun_ewe_tig_amr_tsn_ukr_slo_geo_gam_svk_dyu_sid_por_heb_eng_mly_wly_ses_kor_ven_bul_knd_cic_spa_mlt_dut_azi_zul_mnd_aeg_jav_hau_alb_lat_mao_bat_ctl_dgb_qcu_cze_grk_scr_fin_tsw_akn	0.132885338970694	0.35995639491793	0.719695891037064
75	ses_rus_sid_azi_sun_akn_sod_ben_tha_arw_afr_pan_aze_vie_guj_ger_heb_spa_ctl_bat_fre_aeg_gam_dyu_cze_jpn_jav_prs_lda_mcd_mol_hun_tsw_nor_qcu_bam_moo_tml_dut_eng_grk_rom_igb_xho_owc_swa_geo_kor_slo_bsq_tur_fin_amh_ind_alb_urd_amr_ita_mnd_swt_svk_lat_bem_pol_mao_uzb_mlt_zul_tag_dgb_swe_hau_knd_yor_por_bul_scr_cnt_ewe_ven_wly_krd_ukr_hin_anl_est_tig_glc_cic_mly_chh_tsn_fbf_lit_bos	-0.666318642523284	-1.76414790565372	0.0809907233267387
76	bsq_chh_amr_moo_hin_pol_tha_vie_bos_aze_ind_mcd_lit_glc_tag_est_krd_hau_bem_tur_geo_guj_tml_uzb_afr_owc_tig_ukr_urd_svk_cze_ben_hun_mlt_akn_mnd_yor_lat_wly_fbf_azi_rus_swe_qcu_arw_spa_sid_cic_mly_amh_mao_aeg_anl_ger_prs_xho_tsn_ewe_ven_bul_igb_bat_swt_sun_bam_lda_dut_zul_ctl_kor_fre_alb_rom_dyu_ses_mol_pan_dgb_knd_fin_tsw_heb_jav_sod_jpn_scr_swa_gam_ita_grk_cnt_eng_nor_por_slo	0.0999521060804893	0.225289943221385	0.822248039633428
77	dyu_xho_prs_bam_fbf_ewe_bat_bul_igb_est_hin_ukr_dgb_svk_aeg_eng_pan_uzb_arw_akn_tsn_ita_fre_bem_slo_zul_scr_azi_amr_pol_gam_mao_jpn_mlt_mol_sun_hun_ger_mly_knd_jav_nor_tag_heb_krd_sod_spa_swa_swe_kor_swt_lda_rom_amh_tml_anl_guj_hau_alb_moo_grk_tig_wly_ind_yor_qcu_ben_tha_lat_geo_por_cnt_owc_vie_chh_tur_ven_sid_dut_cze_bos_glc_afr_ses_cic_rus_tsw_bsq_fin_aze_mnd_ctl_mcd_lit_urd	-0.256222906170145	-0.578690596596113	0.564196846714448
78	vie_slo_bam_chh_moo_bem_wly_tml_arw_hun_pol_lit_amr_sun_tag_anl_swt_lat_sid_swe_fin_gam_nor_rom_jpn_ind_guj_ita_swa_kor_prs_tsw_jav_tig_spa_igb_fre_azi_mly_pan_mol_qcu_knd_grk_mlt_bul_tsn_zul_cnt_tur_xho_cic_fbf_scr_hin_ben_por_ctl_ukr_alb_eng_heb_amh_rus_krd_mnd_est_ger_yor_ses_dyu_dut_svk_aeg_aze_ewe_bos_sod_cze_uzb_bat_dgb_afr_tha_mao_lda_akn_glc_geo_urd_bsq_hau_owc_ven_mcd	0.0678395164171461	0.161324406366868	0.872187847841503
79	cnt_hau_dut_hin_tml_svk_kor_bsq_pol_nor_bos_dyu_mlt_jpn_urd_igb_ind_guj_knd_rom_amr_tur_bul_zul_dgb_azi_slo_sod_owc_sun_grk_chh_vie_swt_ctl_glc_fin_moo_scr_lit_swa_mly_ger_jav_mao_por_cze_est_rus_tsw_anl_gam_spa_ses_bam_ben_afr_lat_arw_amh_tig_alb_aze_geo_bat_krd_swe_sid_fre_tha_akn_uzb_pan_qcu_wly_lda_ita_hun_mcd_heb_ven_tag_fbf_yor_bem_mnd_prs_eng_xho_ukr_aeg_cic_ewe_tsn_mol	-0.60527035664442	-1.6134707534867	0.110030513143998
80	dyu_ven_owc_bsq_moo_fre_mly_hin_afr_tag_tig_yor_mnd_scr_por_lda_xho_tha_sod_fin_guj_amh_ind_tsn_amr_tur_dut_grk_lat_hau_ses_eng_nor_urd_chh_uzb_azi_cic_bul_swe_vie_rom_knd_geo_anl_cze_slo_qcu_cnt_tsw_pol_alb_dgb_mol_rus_akn_bam_aze_jpn_ben_swa_ctl_krd_gam_ewe_igb_ger_wly_est_bos_bem_zul_heb_ukr_sun_lit_mlt_glc_tml_sid_prs_kor_mcd_svk_ita_hun_aeg_swt_pan_bat_fbf_arw_mao_jav_spa	-0.344160608177296	-0.86753839312751	0.38788009506697
81	tsw_rus_por_lda_hin_bat_chh_urd_fin_guj_amr_ewe_sun_mcd_jav_geo_scr_rom_sod_mao_swe_grk_fbf_glc_anl_ven_prs_gam_bos_moo_tha_cic_spa_wly_sid_zul_ita_nor_bsq_swa_xho_hau_lit_arw_azi_ses_fre_amh_cnt_akn_ger_pan_qcu_est_bam_dut_tsn_ukr_eng_bul_lat_tag_mol_aze_pol_tur_dyu_yor_ctl_kor_tig_aeg_bem_ben_dgb_krd_vie_igb_jpn_uzb_swt_tml_cze_ind_hun_svk_slo_mly_mnd_mlt_alb_owc_heb_afr_knd	-0.148035895404737	-0.336128209140475	0.737531387267007
82	chh_swa_svk_moo_alb_rus_xho_mlt_akn_dut_pol_fin_mcd_mly_mnd_nor_fbf_bos_bsq_hun_arw_est_tag_ita_mol_igb_azi_sun_rom_jav_gam_swe_yor_hau_spa_geo_aze_tha_bem_lat_urd_grk_tur_anl_uzb_scr_qcu_ctl_kor_amr_tml_ukr_sid_tsw_hin_ger_heb_tsn_ses_jpn_wly_slo_zul_ind_lda_ven_tig_fre_bam_aeg_dgb_amh_cic_bul_mao_cze_guj_vie_krd_sod_dyu_lit_cnt_knd_owc_glc_afr_ewe_pan_swt_por_ben_eng_prs_bat	-0.310868587567703	-0.795790969732763	0.428180096816176
83	ukr_amh_lit_dut_glc_slo_hau_mao_qcu_cnt_mly_svk_ctl_chh_fbf_ind_bam_xho_geo_uzb_jav_mcd_bat_vie_fre_arw_ger_swe_pol_knd_cze_rom_eng_mol_moo_urd_guj_sod_ben_sid_dyu_tsn_krd_alb_bem_owc_fin_hun_mnd_azi_tur_jpn_lat_kor_ses_lda_ven_rus_tml_wly_zul_ita_tsw_sun_scr_aze_cic_ewe_bsq_tha_est_prs_heb_bos_swa_akn_swt_igb_afr_bul_aeg_mlt_por_tag_amr_gam_grk_hin_spa_pan_tig_nor_dgb_yor_anl	-0.294423540835444	-0.676707075586595	0.500271508407559
84	gam_bem_mlt_dyu_aze_scr_slo_tur_swt_azi_pol_bos_eng_cnt_akn_fre_qcu_knd_ukr_jpn_ven_hau_ben_dut_uzb_lat_igb_spa_hin_ses_aeg_ita_tag_arw_cze_grk_lda_swa_ind_nor_hun_cic_bul_amh_mao_heb_ctl_geo_bat_mly_sid_tml_bsq_tsw_rom_urd_mol_fbf_prs_bam_pan_afr_xho_chh_amr_fin_tig_jav_sod_rus_est_anl_owc_por_yor_tsn_sun_tha_ger_krd_svk_ewe_kor_glc_mcd_lit_vie_swe_guj_wly_zul_moo_mnd_alb_dgb	0.74244347847944	1.98795841392486	0.0497567910578538
85	sid_azi_xho_krd_aeg_vie_igb_tml_fre_tur_spa_mao_ger_grk_swa_tig_est_tsw_yor_bam_nor_amr_mlt_swe_arw_slo_prs_dyu_kor_zul_amh_gam_afr_glc_ses_mnd_ita_svk_ewe_swt_lit_mol_ukr_owc_tsn_rus_jav_akn_pol_eng_aze_bul_rom_fin_chh_alb_tha_ind_anl_urd_sod_qcu_fbf_wly_dut_geo_tag_guj_mcd_moo_lda_bos_heb_dgb_cnt_pan_bsq_knd_bat_bem_hun_uzb_ctl_por_ben_sun_scr_jpn_cze_hin_mly_lat_ven_cic_hau	0.108011912960762	0.248759862177129	0.804095066318923
86	rus_arw_lda_tha_alb_ewe_fre_spa_yor_mcd_bsq_est_ven_tur_krd_mao_tsn_eng_kor_lat_bos_swe_azi_uzb_dut_pan_cnt_mly_por_fbf_jav_rom_sun_vie_knd_aze_amr_hin_ses_moo_aeg_bam_hun_bem_cic_cze_ben_glc_tag_bat_afr_nor_ctl_geo_svk_heb_zul_sod_sid_bul_wly_anl_ita_grk_ind_ger_xho_owc_tig_qcu_scr_ukr_chh_lit_fin_urd_hau_akn_slo_mol_prs_swt_dyu_tsw_guj_amh_mlt_swa_tml_igb_gam_pol_dgb_mnd_jpn	-0.239848984700935	-0.590578831485496	0.5562351185696
87	hun_glc_knd_owc_ita_svk_ind_swa_igb_mol_vie_gam_wly_ctl_arw_por_amr_est_swt_jav_ben_afr_tig_sun_mcd_krd_zul_lit_qcu_tml_urd_tag_guj_sid_mnd_rom_bem_pol_ger_fbf_bos_ven_tsw_grk_dgb_kor_prs_bat_moo_yor_mly_cze_mao_bam_lat_azi_jpn_fin_bsq_akn_ses_hin_amh_aze_slo_tur_sod_rus_tha_geo_mlt_dyu_cnt_lda_ewe_anl_nor_hau_dut_swe_eng_spa_scr_xho_ukr_tsn_alb_pan_cic_uzb_chh_heb_aeg_fre_bul	-0.932324800602857	-2.20954760159109	0.0295915150665651
88	zul_spa_rom_gam_pan_bat_kor_fbf_svk_azi_bsq_xho_hin_bam_jpn_cic_yor_krd_lat_sid_sun_nor_owc_heb_ukr_ses_chh_bul_jav_knd_prs_grk_cze_mnd_por_ben_ven_ctl_swe_bem_lda_tag_tur_mcd_fin_wly_akn_est_uzb_guj_fre_hun_ita_qcu_tha_lit_arw_scr_mlt_pol_dut_afr_amr_igb_sod_vie_ewe_mly_tig_alb_geo_dyu_slo_moo_tsw_tml_tsn_glc_swa_urd_dgb_bos_rus_ger_amh_cnt_aeg_mao_ind_swt_anl_eng_aze_hau_mol	0.699944044116692	1.58615982265902	0.116097543779195
89	ven_sid_tsw_amr_lat_knd_igb_lit_urd_por_mlt_mol_cnt_bos_sun_azi_prs_scr_mcd_bsq_arw_glc_hau_alb_fre_swt_moo_cze_aze_grk_bem_tsn_geo_chh_spa_afr_ger_bul_wly_guj_lda_ind_akn_mao_est_zul_nor_pol_ben_fbf_yor_ses_dut_vie_jpn_rom_swa_tha_tig_jav_svk_pan_mly_ita_ctl_xho_uzb_dyu_amh_fin_ukr_swe_aeg_tml_bam_gam_qcu_mnd_cic_rus_tur_hun_dgb_slo_sod_tag_owc_ewe_hin_heb_anl_bat_kor_eng_krd	0.324945142732575	0.736998425906991	0.462978560426955
90	sod_jpn_kor_ita_arw_zul_qcu_bsq_bem_aze_rom_por_chh_lat_cnt_hin_rus_mly_moo_fin_guj_bul_ger_ukr_slo_fre_swe_ind_tsw_heb_owc_bam_hau_ven_grk_krd_spa_lit_mol_amr_pol_mlt_amh_wly_mnd_sun_cze_ben_dut_lda_bos_hun_est_urd_akn_pan_glc_prs_jav_tha_tag_sid_yor_bat_mao_fbf_swa_swt_mcd_tur_ewe_tsn_tml_eng_geo_scr_nor_dgb_anl_dyu_cic_svk_uzb_ses_afr_tig_igb_ctl_gam_xho_knd_vie_alb_aeg_azi	0.516679201702194	1.30977398382652	0.193498588273825
91	fbf_cnt_nor_dgb_arw_ven_akn_tml_zul_ctl_bam_moo_ewe_yor_lit_por_scr_alb_vie_hun_tig_est_swa_spa_kor_ses_bat_mao_ger_gam_afr_azi_krd_uzb_prs_ind_urd_jpn_slo_mnd_tsn_cic_tag_sun_ben_mcd_qcu_sid_guj_jav_pan_bsq_pol_eng_mol_hau_ukr_aeg_ita_owc_bul_bos_tha_xho_glc_dut_geo_anl_amr_dyu_fre_mly_fin_tsw_chh_tur_rom_swe_sod_igb_svk_rus_aze_lda_amh_lat_mlt_heb_hin_grk_cze_knd_swt_wly_bem	-0.137688043297223	-0.301827399154876	0.763457556551093
92	kor_cze_hin_ger_bsq_est_bul_tag_wly_owc_ewe_ita_fbf_fin_cnt_mly_lat_qcu_svk_prs_gam_hun_pol_tur_tsw_tsn_jpn_yor_ben_lda_grk_akn_dgb_uzb_tig_sid_ven_igb_bem_por_chh_mol_mnd_knd_vie_heb_ukr_cic_swe_sun_amr_amh_krd_zul_mlt_glc_anl_xho_dut_jav_aeg_bos_bat_arw_ind_moo_mcd_dyu_sod_spa_bam_urd_nor_tha_scr_ctl_slo_afr_rom_aze_swa_tml_pan_mao_alb_hau_azi_swt_ses_rus_fre_eng_geo_lit_guj	0.123583344909445	0.27995557925405	0.780133326759752
93	sun_swa_ger_ukr_hau_lit_uzb_ben_vie_tig_mnd_xho_hin_fre_tha_heb_bem_owc_lda_lat_jpn_mlt_rus_zul_ctl_est_ind_cnt_hun_fbf_dyu_rom_cze_aeg_kor_azi_dut_dgb_spa_aze_urd_ses_glc_tur_guj_sid_alb_pan_eng_akn_bam_anl_amr_swe_tml_ewe_bos_prs_scr_igb_svk_mcd_bul_nor_bat_grk_yor_mao_tsw_mly_knd_gam_sod_por_afr_krd_mol_arw_geo_ita_fin_jav_cic_tsn_chh_tag_bsq_qcu_moo_swt_amh_ven_wly_pol_slo	-0.045004226527536	-0.103545603343408	0.917752922393227
94	mao_mol_hun_cnt_pol_amr_afr_tsw_svk_qcu_azi_est_dut_tur_glc_spa_bam_ukr_eng_mnd_yor_owc_xho_ita_mlt_krd_nor_cic_tha_jav_lit_por_wly_rus_grk_moo_tag_aze_lat_pan_sid_vie_tig_igb_ctl_dyu_swe_bul_guj_tml_sun_fre_fin_sod_fbf_bos_bsq_amh_zul_arw_hin_knd_ses_mcd_uzb_akn_gam_kor_prs_swa_lda_urd_hau_heb_swt_bat_ben_mly_geo_ger_aeg_rom_alb_jpn_chh_cze_tsn_ven_dgb_scr_anl_ind_ewe_bem_slo	-0.298518757891198	-0.796975699666838	0.427495140143209
95	heb_ven_ben_xho_ger_swt_hun_scr_cic_sid_yor_por_lat_ses_urd_tsw_rus_bat_mol_est_krd_chh_rom_kor_geo_dut_pan_azi_qcu_mcd_ind_alb_fre_gam_slo_bem_arw_sun_knd_wly_fin_lda_afr_akn_owc_ewe_eng_swe_swa_ukr_hau_glc_bam_tag_grk_anl_hin_guj_amr_cnt_fbf_ita_aeg_vie_mnd_bos_mlt_bsq_mao_spa_ctl_moo_sod_tml_svk_zul_tha_uzb_pol_cze_prs_jav_tig_aze_jpn_bul_dgb_mly_tur_lit_dyu_amh_nor_tsn_igb	-0.291325032175244	-0.659693895397384	0.511080688763636
96	fin_mnd_swe_ger_cnt_svk_uzb_aze_ukr_chh_sun_alb_dut_glc_tur_jav_arw_slo_lat_amr_mao_ben_bos_ind_scr_hun_hin_bsq_akn_bem_amh_por_krd_jpn_lda_dyu_dgb_owc_guj_ewe_tag_fre_tml_afr_wly_mol_nor_vie_cic_xho_mlt_lit_bul_anl_qcu_pan_sid_rus_tsn_swa_swt_cze_igb_pol_bam_ctl_tha_eng_azi_grk_mly_aeg_spa_ses_hau_mcd_sod_geo_est_fbf_moo_zul_gam_prs_kor_ita_heb_rom_bat_tig_tsw_knd_urd_yor_ven	-0.123231098710847	-0.325916007490542	0.745220116686169
97	mao_arw_por_glc_jpn_kor_akn_vie_aeg_aze_cic_tig_lat_rus_pan_jav_sun_svk_bem_sod_gam_knd_hun_dut_afr_uzb_rom_scr_lda_ita_prs_dyu_cnt_hin_owc_bam_cze_swa_xho_pol_alb_nor_ewe_fin_tag_ben_lit_bos_tsn_amr_mly_bsq_fbf_urd_mol_yor_geo_azi_ger_wly_swe_heb_tha_bat_tml_zul_spa_swt_tsw_krd_tur_fre_hau_anl_bul_moo_sid_ses_grk_ukr_slo_dgb_igb_amh_mlt_eng_chh_est_qcu_ven_mnd_ctl_guj_ind_mcd	-0.120461666181396	-0.294399223524363	0.769108975047269
98	mly_nor_heb_arw_swt_aeg_spa_bam_ita_tag_bul_grk_cze_mcd_dyu_mlt_azi_bos_anl_geo_uzb_rus_zul_hin_tur_bem_owc_fbf_amh_guj_glc_por_jav_ewe_tha_dgb_hau_krd_alb_mnd_dut_tml_qcu_mol_amr_scr_xho_knd_yor_svk_fre_moo_ses_ctl_vie_akn_hun_mao_gam_sun_wly_ven_lit_bat_lat_kor_rom_lda_ben_pan_cnt_eng_fin_tsw_ger_urd_pol_cic_afr_tig_slo_jpn_aze_prs_igb_swa_ukr_swe_sod_chh_sid_tsn_bsq_ind_est	-0.307030269541331	-0.790129486704234	0.431462257118476
99	ukr_rus_heb_fbf_slo_ewe_hun_lda_ven_svk_pol_lit_yor_swt_arw_moo_amr_spa_aeg_wly_dut_jav_cze_tur_cic_alb_prs_lat_bsq_fin_sod_tha_chh_glc_tig_ger_hin_knd_dyu_kor_urd_rom_sun_swe_fre_anl_tsw_geo_cnt_por_jpn_mly_amh_gam_bos_est_dgb_sid_ita_bat_afr_akn_zul_tsn_tml_krd_pan_eng_qcu_ben_mcd_ctl_uzb_igb_aze_owc_bul_azi_ind_bam_nor_swa_mao_xho_guj_vie_ses_grk_hau_mlt_mnd_mol_bem_tag_scr	-0.00540161957107905	-0.0124877163373917	0.990063252781059
100	hun_kor_lda_rus_lat_ind_geo_chh_heb_alb_ben_fin_guj_tur_urd_sid_rom_tsn_arw_azi_ses_bsq_ukr_qcu_cze_dyu_swt_bos_scr_uzb_aeg_svk_tha_afr_hau_por_jpn_fre_ita_ven_jav_lit_prs_moo_mly_aze_pan_spa_akn_tsw_igb_krd_ctl_mlt_swe_bem_anl_fbf_tag_wly_mao_ger_yor_amh_grk_eng_glc_pol_gam_mcd_slo_cic_hin_cnt_dut_tig_dgb_zul_mnd_tml_vie_owc_nor_sod_mol_sun_bat_swa_bul_knd_bam_xho_est_ewe_amr	0.369827587789486	0.870205351558208	0.386428778148453
101	yor_kor_dgb_tsn_cze_fre_tig_tag_glc_mly_zul_ven_hau_ger_bos_alb_chh_rus_jpn_svk_ben_spa_lit_hun_bsq_aze_jav_akn_ewe_ind_azi_lda_wly_mcd_swt_qcu_ctl_vie_grk_sun_swa_bul_bat_gam_ukr_dut_igb_sod_slo_tml_eng_est_knd_lat_mol_cic_ita_prs_tsw_xho_bam_urd_anl_hin_por_uzb_nor_fin_scr_amr_mlt_heb_rom_pan_swe_fbf_sid_owc_tha_geo_krd_cnt_arw_amh_dyu_aeg_mnd_pol_afr_moo_mao_bem_guj_ses_tur	-0.0798435760356608	-0.187725694918645	0.851500667782806
102	ita_rus_prs_guj_bam_hin_fre_tag_cze_anl_amh_fin_uzb_knd_svk_owc_tig_ctl_vie_mao_sun_geo_swe_lit_kor_jpn_afr_dyu_cnt_yor_amr_urd_slo_cic_ben_spa_sod_bem_zul_rom_est_qcu_swt_akn_jav_aeg_krd_tsw_tur_ger_tml_xho_scr_mol_lda_fbf_azi_mcd_dut_moo_hun_grk_bat_aze_alb_lat_ukr_dgb_por_bsq_ses_igb_ewe_ven_mly_tha_sid_bul_heb_eng_swa_chh_mlt_pan_hau_wly_ind_mnd_arw_bos_gam_tsn_pol_glc_nor	-0.637296453846108	-1.66194227401245	0.0998916480447251
103	fre_igb_bul_pan_heb_afr_bat_bsq_aze_chh_tur_guj_akn_mao_xho_fbf_cic_alb_dgb_mol_sod_hun_swt_fin_tsw_ses_est_lit_jpn_bam_lat_ben_owc_moo_swa_ita_vie_ven_slo_kor_geo_cnt_zul_tsn_amr_dut_knd_jav_tha_yor_hau_rus_grk_ukr_tag_amh_bos_sid_scr_spa_krd_svk_ctl_ger_arw_nor_eng_bem_ewe_mlt_lda_azi_aeg_mnd_cze_dyu_mly_gam_uzb_qcu_prs_pol_anl_tml_swe_glc_ind_mcd_urd_por_wly_tig_rom_sun_hin	0.285655681802102	0.758305797708697	0.450185357621094
104	aeg_amr_nor_ben_est_xho_alb_mol_lda_spa_heb_grk_geo_ukr_dgb_jpn_rus_fre_hun_urd_fin_moo_mlt_igb_yor_hin_aze_mnd_tur_bem_bul_mao_mly_por_qcu_jav_ewe_prs_svk_mcd_cze_wly_azi_dyu_tsn_arw_ger_cic_gam_ind_pol_vie_chh_ctl_ven_amh_tml_cnt_swa_kor_anl_lat_bsq_tsw_krd_swt_fbf_pan_bat_sun_bam_uzb_ita_eng_hau_dut_tha_zul_knd_owc_glc_afr_rom_sod_sid_tig_bos_akn_guj_ses_swe_scr_tag_lit_slo	0.249452495929442	0.660079434262355	0.510834374111148
105	cnt_mcd_spa_pol_ses_mnd_alb_mly_kor_bul_krd_rus_bem_jpn_qcu_slo_owc_nor_urd_glc_mlt_vie_ukr_aze_tig_dyu_ind_wly_xho_ven_pan_grk_amh_swe_swa_sid_hau_ita_igb_dut_anl_arw_fre_bsq_lat_swt_hun_sod_ben_amr_dgb_bos_tag_geo_prs_bat_lda_rom_jav_heb_fin_tml_azi_bam_scr_afr_ewe_cze_cic_hin_aeg_mao_eng_knd_gam_yor_svk_ger_por_est_akn_tsn_zul_chh_tha_tsw_uzb_moo_guj_fbf_mol_lit_tur_sun_ctl	-0.256534122483974	-0.850786246428656	0.397073333150167
106	rus_dut_mao_mly_guj_kor_bos_prs_fbf_knd_swe_vie_cic_chh_wly_tha_mnd_moo_urd_sid_tml_qcu_uzb_ita_bem_est_fin_dyu_amh_geo_tig_glc_ven_akn_jpn_swa_aeg_cze_tag_azi_ctl_gam_tur_hau_lat_igb_por_mol_krd_sun_ewe_nor_tsn_lda_arw_sod_alb_pan_rom_owc_swt_bul_amr_ben_bam_heb_mcd_slo_eng_anl_ses_bat_fre_cnt_lit_spa_grk_xho_mlt_pol_yor_hun_hin_ind_ger_dgb_ukr_svk_aze_tsw_bsq_jav_afr_zul_scr	0.114273370684103	0.290395751918732	0.772160049609445
107	aeg_igb_rus_ven_chh_grk_vie_bem_por_fin_urd_lit_alb_heb_jpn_dut_anl_sun_mly_moo_nor_swa_mol_dyu_hau_knd_mlt_guj_yor_wly_ses_tig_lda_zul_sid_spa_tsw_tha_tsn_gam_glc_ukr_kor_cic_bam_ind_prs_fre_amr_swe_rom_arw_tur_geo_aze_ita_pol_ewe_hin_bos_sod_uzb_slo_hun_mnd_swt_dgb_cnt_tag_bat_bsq_pan_amh_lat_xho_fbf_svk_mao_bul_ben_jav_ctl_mcd_akn_ger_eng_azi_cze_tml_afr_owc_qcu_krd_scr_est	-0.705705727168469	-1.65717855000567	0.100853289160184
108	sod_svk_lat_cnt_rus_ger_bul_sid_mnd_bsq_spa_ven_knd_jav_wly_amh_vie_ben_ind_tag_grk_heb_pan_bos_rom_geo_krd_por_yor_tsn_mcd_uzb_urd_cze_bat_qcu_tig_tsw_jpn_moo_tml_hun_mao_akn_anl_mlt_lda_tha_afr_tur_ctl_zul_prs_guj_arw_hau_bam_est_nor_fbf_alb_mol_sun_lit_ita_aeg_swa_dut_cic_amr_azi_scr_slo_kor_dgb_mly_hin_fin_ukr_ses_dyu_pol_xho_swt_owc_igb_chh_aze_bem_eng_gam_glc_ewe_swe_fre	0.155776283611715	0.399700196963158	0.690293853551266
109	owc_tha_bsq_azi_mcd_grk_cze_dgb_moo_mol_mao_swe_ven_heb_guj_jav_rus_chh_wly_fin_eng_glc_lda_fre_vie_sod_krd_bam_xho_lat_tsw_prs_knd_ita_ctl_tur_swt_slo_sid_tml_jpn_pan_dyu_scr_spa_amh_ses_aeg_mnd_fbf_tsn_est_alb_geo_bos_tag_ger_tig_ben_pol_ukr_bem_qcu_lit_por_mlt_mly_ind_amr_akn_nor_gam_bul_bat_igb_afr_dut_urd_aze_uzb_swa_ewe_arw_sun_kor_rom_anl_svk_hin_hau_cnt_yor_hun_zul_cic	0.21546604858984	0.509416401310867	0.611667038774896
110	mcd_tsw_fbf_guj_hin_glc_est_zul_ind_fre_bem_prs_fin_slo_heb_ses_owc_yor_akn_dgb_rom_knd_mlt_amr_ita_dyu_hun_scr_jpn_ben_wly_lat_lit_moo_kor_igb_amh_bos_dut_pol_alb_mly_mnd_cnt_lda_eng_swa_svk_swe_sid_swt_pan_sod_qcu_tml_anl_xho_tha_ewe_azi_tsn_mol_aeg_cic_jav_nor_vie_tig_uzb_tur_geo_ctl_por_gam_rus_mao_tag_hau_ger_ukr_bul_chh_bsq_spa_bam_ven_grk_sun_bat_afr_cze_urd_arw_aze_krd	0.23748968398478	0.549590885830409	0.583917391959005
111	yor_qcu_owc_dut_heb_ctl_cnt_amh_ewe_hin_slo_tur_rus_tsn_igb_geo_guj_est_por_bos_svk_swt_vie_jav_fbf_sun_tha_cze_tig_xho_aeg_hau_jpn_cic_alb_sid_chh_azi_gam_ger_bsq_eng_mnd_mcd_moo_spa_rom_kor_aze_ind_fin_ben_prs_fre_ven_bem_lit_amr_swa_ses_urd_tsw_mly_nor_tag_swe_mol_bam_anl_bat_lat_uzb_wly_akn_arw_pol_scr_hun_krd_glc_afr_pan_dyu_ukr_mao_zul_grk_dgb_ita_mlt_knd_bul_tml_sod_lda	0.356499371610672	1.02396058461861	0.308510017541868
112	swe_arw_swt_lit_amr_uzb_grk_ewe_mlt_anl_amh_chh_cic_zul_bos_alb_fin_jpn_mly_ger_cze_dut_knd_por_rus_tsw_rom_gam_ind_vie_mao_swa_dgb_lda_bem_glc_igb_mol_xho_yor_bat_sod_hun_dyu_tsn_sid_bam_mnd_tml_est_afr_nor_hin_eng_qcu_kor_tig_ctl_heb_spa_sun_lat_mcd_wly_azi_bul_guj_aeg_ses_moo_ben_bsq_fre_svk_krd_prs_akn_tur_pan_ukr_pol_urd_hau_tha_scr_jav_slo_geo_fbf_tag_ita_owc_aze_ven_cnt	-0.462464185555376	-1.09780853763141	0.275122317931982
113	scr_ven_amh_mnd_ukr_cze_bat_zul_guj_lit_dut_wly_ita_bsq_jpn_glc_ctl_fin_aze_afr_est_bam_geo_swa_slo_tha_bul_mol_bem_rom_ses_cic_swt_eng_grk_sid_vie_lat_heb_nor_amr_tur_tml_bos_cnt_ger_aeg_tsw_dyu_akn_pol_hun_jav_mly_fbf_anl_xho_kor_mao_uzb_knd_alb_krd_tsn_rus_hin_moo_ben_gam_por_tag_lda_qcu_azi_dgb_owc_arw_urd_pan_ewe_sun_hau_tig_mcd_swe_sod_spa_yor_igb_ind_mlt_fre_prs_chh_svk	0.0784277546378663	0.183890280125837	0.854499889526266
114	vie_spa_aeg_hun_tsn_amh_geo_pol_nor_mnd_jav_bem_dgb_arw_aze_cnt_urd_eng_ukr_ctl_dyu_fin_tml_ger_grk_akn_bul_est_amr_ita_ben_rus_tig_owc_hau_chh_guj_anl_mly_hin_krd_cic_wly_zul_xho_heb_mlt_mao_lda_alb_ewe_swa_rom_yor_lit_lat_sun_bos_mcd_fbf_tag_bam_tur_prs_bsq_sod_fre_cze_ses_glc_kor_uzb_dut_azi_igb_scr_ind_knd_bat_sid_moo_gam_swe_tsw_jpn_por_slo_tha_afr_mol_swt_ven_qcu_svk_pan	-0.00744994640564404	-0.0182680504263524	0.985464150669568
115	tml_arw_uzb_rom_swa_ses_hau_cic_tur_anl_vie_tag_eng_urd_bem_ukr_mnd_por_heb_ind_tsn_nor_yor_dyu_rus_ctl_akn_xho_guj_mly_ven_knd_svk_wly_bos_sod_ewe_lit_mlt_spa_ger_afr_cnt_fbf_qcu_dut_slo_lat_ben_fre_kor_amh_aze_prs_chh_glc_ita_sid_swe_pol_tha_mcd_tsw_hun_dgb_lda_swt_bsq_bat_mol_amr_aeg_mao_fin_alb_owc_tig_sun_hin_scr_zul_jav_bul_gam_pan_est_jpn_azi_krd_igb_geo_cze_moo_grk_bam	-0.431730294355967	-0.961566079944167	0.338761078318695
116	guj_cic_sun_tml_cze_krd_nor_pol_arw_azi_aze_bat_lit_amh_ita_ben_vie_ven_prs_swe_rom_mly_ger_akn_moo_lda_mol_amr_afr_aeg_swa_glc_scr_mlt_alb_swt_por_tig_hin_anl_bsq_bul_fre_ukr_jpn_igb_qcu_tsn_kor_sod_hau_zul_wly_dgb_spa_bem_ses_gam_tag_hun_yor_ctl_rus_svk_xho_heb_pan_slo_bam_fbf_tsw_tur_ewe_urd_grk_bos_est_ind_jav_eng_mao_tha_sid_cnt_dyu_lat_knd_mcd_fin_dut_geo_uzb_mnd_chh_owc	-0.197260189709877	-0.507374554268269	0.613093125025953
117	hau_cnt_slo_est_arw_knd_yor_uzb_ben_ewe_fbf_pol_geo_igb_zul_amr_vie_jav_cic_sun_kor_por_lat_qcu_swa_fin_bem_mcd_ind_nor_tha_urd_tml_glc_bam_xho_tig_hin_rom_cze_tur_fre_sod_chh_aeg_pan_wly_tag_mol_afr_ita_mlt_tsn_spa_mly_azi_gam_svk_anl_ger_prs_akn_dut_rus_tsw_bos_lit_amh_aze_swe_bul_eng_moo_mnd_bsq_sid_grk_mao_scr_ven_lda_dyu_ctl_owc_swt_dgb_jpn_hun_ses_alb_bat_guj_heb_ukr_krd	-0.341781431317345	-0.876135548818955	0.38321374991685
118	krd_jav_kor_uzb_geo_urd_tml_slo_lit_glc_cnt_fin_anl_cic_chh_ven_swe_bam_tsn_akn_qcu_aze_tur_mcd_sun_vie_ewe_tag_mly_pol_guj_lat_xho_afr_bsq_sod_amh_por_rom_yor_aeg_igb_knd_swa_prs_bos_swt_mol_tsw_mlt_svk_owc_bat_ind_fre_dyu_ukr_heb_tig_amr_hin_wly_bul_hau_eng_hun_fbf_bem_pan_grk_rus_est_ctl_gam_tha_alb_scr_lda_ses_jpn_dut_spa_mnd_azi_cze_moo_arw_mao_ben_nor_ger_ita_dgb_sid_zul	-0.56912285889228	-1.29515820484555	0.198471594760612
119	bem_moo_pol_wly_mlt_mcd_mly_rom_jpn_anl_uzb_tha_spa_zul_eng_ben_chh_tsw_alb_bam_swe_tag_ven_nor_fre_scr_dut_cnt_gam_swa_bos_mnd_lat_afr_cze_ewe_sun_grk_prs_igb_heb_lit_dyu_azi_arw_mol_amr_hun_aze_guj_glc_akn_tml_knd_ger_tig_amh_vie_dgb_svk_geo_xho_swt_hau_urd_ind_rus_qcu_aeg_ita_por_ctl_mao_lda_slo_krd_hin_bul_fin_tsn_yor_ukr_pan_kor_bsq_bat_fbf_est_owc_cic_tur_sod_ses_jav_sid	0.0656243540530144	0.152603961615001	0.879041200401971
120	qcu_rom_gam_ven_ita_kor_afr_ctl_tur_dyu_tig_sid_jpn_tsn_heb_fre_bam_igb_guj_por_anl_grk_nor_aze_tag_xho_cnt_zul_ger_ses_lda_cic_aeg_mcd_lit_swe_jav_geo_azi_hun_pol_swa_mao_amr_fbf_krd_glc_swt_ind_spa_hin_sun_cze_arw_wly_vie_yor_sod_est_eng_slo_mlt_chh_pan_hau_mly_urd_mnd_bsq_scr_ukr_bat_fin_akn_knd_dut_dgb_alb_ben_ewe_tha_bos_tsw_prs_tml_moo_lat_mol_owc_uzb_svk_bul_rus_bem_amh	-0.262845435223338	-0.635485055184461	0.526672721864201
121	bul_moo_por_lit_aeg_alb_swt_jav_heb_ita_bat_bsq_bos_est_fbf_azi_mao_guj_tig_yor_krd_dyu_knd_tha_hau_wly_grk_geo_bem_akn_scr_ukr_hin_pan_hun_svk_fre_ben_sod_chh_fin_aze_sun_rom_ven_tag_tur_arw_mnd_dgb_dut_eng_lat_ger_mcd_prs_ewe_tsn_vie_tsw_igb_sid_spa_ctl_uzb_jpn_tml_afr_swe_amr_glc_qcu_swa_lda_ind_xho_urd_amh_pol_cic_nor_mol_gam_mly_ses_rus_slo_owc_bam_zul_cnt_cze_kor_mlt_anl	-0.432156530929755	-1.0002672708735	0.319776702957216
122	amr_knd_cnt_sod_bsq_scr_mol_cze_alb_dgb_tml_bam_mcd_jpn_eng_guj_ben_tsn_vie_gam_xho_urd_zul_anl_hun_wly_bul_jav_est_ctl_ger_bat_mnd_dyu_fin_hau_bos_afr_bem_rom_grk_tur_cic_svk_hin_lda_ita_heb_pan_slo_uzb_ewe_pol_tig_swa_ind_swt_spa_ses_rus_fre_arw_swe_ven_dut_lat_tag_owc_azi_mlt_moo_amh_igb_akn_aze_chh_lit_krd_prs_sid_glc_nor_mao_tsw_por_qcu_fbf_ukr_sun_aeg_mly_yor_kor_tha_geo	-0.0220600504343837	-0.0491901653566079	0.960873237566306
123	rom_guj_ewe_amh_mcd_gam_bsq_amr_dyu_knd_bem_por_tig_sid_lit_ven_tur_swe_cze_grk_geo_ger_dgb_prs_arw_wly_scr_swa_jav_tsw_tag_azi_afr_fin_est_dut_vie_anl_zul_hin_kor_hau_bat_moo_mol_uzb_mnd_bos_ukr_bul_qcu_yor_owc_tsn_swt_krd_alb_slo_cnt_tha_glc_aze_lda_jpn_spa_tml_ses_sun_mly_ben_urd_heb_lat_sod_igb_fre_akn_mao_pan_ctl_nor_aeg_hun_bam_svk_fbf_mlt_xho_cic_ind_rus_eng_ita_pol_chh	0.726976680464553	1.69129588634507	0.0941289344358967
124	nor_heb_sid_bul_chh_amr_spa_dyu_alb_tsn_knd_wly_prs_jpn_arw_cnt_amh_yor_rom_qcu_ger_ben_hin_scr_ind_zul_aeg_grk_hun_jav_pol_dut_guj_por_igb_vie_tur_tag_swe_mlt_ewe_lda_akn_fre_eng_lit_mnd_mao_bat_swt_anl_aze_glc_urd_cic_tha_tml_cze_ven_fbf_moo_gam_pan_fin_bam_geo_swa_rus_azi_krd_ctl_bsq_mly_owc_ita_tsw_bos_kor_ses_svk_est_ukr_mol_dgb_xho_slo_sun_hau_tig_bem_afr_mcd_sod_uzb_lat	-0.57132415699723	-1.54167882629725	0.126547565628662
125	eng_ctl_cnt_azi_tsn_aeg_tsw_fin_afr_ger_zul_scr_rus_spa_amr_prs_mcd_igb_mnd_pan_bem_jav_hun_tag_nor_arw_mlt_slo_uzb_est_ind_swa_guj_lit_aze_tur_hau_vie_fbf_jpn_tig_chh_bsq_sid_bam_ewe_sun_urd_xho_cze_geo_pol_grk_lat_krd_heb_wly_fre_ukr_rom_cic_knd_dgb_ses_ven_dut_qcu_sod_amh_swe_hin_mly_mol_mao_kor_glc_gam_dyu_tha_bul_alb_moo_ita_anl_lda_svk_akn_swt_owc_ben_bos_por_tml_yor_bat	NA	NA	NA
126	bos_mly_ind_aeg_kor_ger_cic_aze_est_ven_lit_guj_fin_prs_grk_dgb_por_ben_tml_jav_sod_mol_bat_glc_chh_dyu_vie_rus_bam_akn_moo_scr_owc_tig_mlt_hin_swt_anl_knd_krd_gam_rom_zul_amr_heb_lat_cnt_ukr_mnd_xho_tur_lda_mcd_fbf_alb_amh_bsq_svk_tsw_hun_yor_azi_ewe_tsn_geo_tha_swa_uzb_ita_ses_qcu_arw_tag_afr_pol_swe_fre_sun_ctl_jpn_mao_bul_hau_slo_dut_eng_wly_igb_cze_spa_urd_nor_bem_sid_pan	-0.658153522554627	-1.78507418247019	0.0775095660908477
127	ita_ind_mly_aze_aeg_ses_ctl_azi_jav_arw_fre_bat_glc_hau_chh_kor_dyu_eng_gam_dgb_lit_mao_jpn_geo_tml_dut_heb_bsq_ben_amh_svk_qcu_pan_ven_owc_tha_cic_wly_xho_bam_yor_cze_rus_fin_tsw_bem_mol_ukr_tig_sid_hin_swt_cnt_mnd_sod_ewe_anl_swe_amr_mlt_zul_uzb_hun_alb_fbf_slo_tur_swa_por_krd_scr_sun_lat_nor_mcd_bul_est_lda_spa_pol_afr_rom_grk_moo_igb_knd_ger_tsn_urd_prs_bos_guj_vie_akn_tag	0.0149785989965914	0.0350728942410435	0.972096785118471
128	ben_pol_cnt_azi_akn_scr_jav_ger_geo_mlt_alb_eng_ses_svk_bos_vie_dyu_bem_slo_kor_wly_ewe_ukr_rom_ita_owc_mol_lda_amr_fbf_sod_igb_xho_glc_jpn_grk_bul_lat_tha_hin_amh_tig_zul_cic_est_fin_dut_pan_swt_sun_gam_sid_bsq_qcu_guj_knd_bam_tag_uzb_ind_ctl_hau_ven_tur_mcd_mnd_arw_por_bat_anl_lit_nor_urd_hun_mao_krd_tsn_cze_tsw_afr_dgb_chh_yor_rus_aeg_mly_aze_swa_moo_heb_fre_spa_tml_swe_prs	0.159644818498564	0.40844725583625	0.683884284086014
129	por_mly_qcu_spa_tsw_bos_igb_gam_chh_azi_heb_uzb_tig_dgb_pol_jav_fbf_dyu_tsn_geo_tha_cnt_grk_mol_hau_fin_vie_ind_bam_amr_sod_eng_knd_moo_kor_hin_ctl_wly_nor_ukr_mnd_tur_aze_bsq_tml_ses_cze_glc_ita_bem_mcd_anl_owc_aeg_ger_mlt_sid_est_scr_rom_krd_pan_bul_rus_ewe_amh_dut_yor_svk_prs_swe_urd_slo_guj_ven_sun_lda_swa_arw_lit_akn_alb_xho_ben_afr_cic_tag_mao_jpn_zul_fre_bat_hun_swt_lat	0.260091297637972	0.599837423412698	0.550073316224314
130	tag_guj_uzb_bul_ewe_vie_tig_scr_bsq_aze_dgb_amh_ger_arw_krd_svk_anl_rom_prs_est_yor_fre_slo_lit_jav_cze_grk_ukr_nor_pol_lat_dut_lda_rus_heb_eng_mnd_fbf_swe_hin_ses_ven_kor_sid_owc_glc_moo_jpn_mly_bem_mlt_dyu_hau_mcd_ita_tha_pan_bat_wly_igb_akn_zul_azi_tur_cnt_amr_hun_xho_urd_tml_cic_aeg_chh_tsw_knd_bam_afr_mol_por_swt_geo_sun_ind_swa_alb_ben_ctl_gam_fin_qcu_spa_mao_tsn_sod_bos	-0.367519920489264	-0.813998437807545	0.417725183811745
131	chh_tha_swe_rus_bat_spa_krd_amr_sun_pan_bos_ben_aze_sid_mnd_ukr_por_sod_scr_svk_hun_prs_vie_alb_rom_pol_moo_fbf_akn_uzb_jav_est_slo_tml_geo_anl_glc_owc_fre_lda_hin_bem_guj_dgb_aeg_mlt_mol_ind_afr_tag_bsq_zul_lit_mao_swa_wly_gam_qcu_ita_cic_jpn_tsw_hau_amh_tig_cnt_dut_nor_yor_azi_tur_heb_mly_ctl_lat_xho_grk_ses_ger_bam_tsn_fin_mcd_igb_ven_dyu_bul_urd_swt_eng_arw_knd_cze_ewe_kor	-0.102014252323848	-0.303059954618065	0.762521046532951
132	mol_chh_dyu_wly_guj_moo_cze_gam_yor_hau_tig_azi_swa_uzb_vie_nor_tml_sid_swt_lit_bul_cnt_ewe_rus_mly_mlt_fin_fre_ses_bat_qcu_amh_ven_scr_eng_bsq_knd_mao_urd_pan_svk_swe_ctl_krd_aze_fbf_pol_tur_rom_dut_sun_ind_igb_ita_lat_mcd_arw_jpn_zul_hun_est_tag_akn_ger_ukr_amr_slo_jav_anl_lda_bem_tsn_sod_xho_heb_spa_kor_por_grk_ben_hin_tha_aeg_afr_bam_mnd_owc_glc_alb_geo_prs_dgb_bos_cic_tsw	0.393977480385603	1.01368488558846	0.313363167391723
133	mnd_owc_tag_bul_bos_mao_jpn_dyu_knd_guj_krd_ukr_ses_prs_bat_bsq_ctl_yor_ind_sid_ven_amh_tha_dgb_xho_aeg_swe_ewe_ben_tsw_swa_arw_urd_mol_igb_cnt_zul_ita_afr_tur_por_cze_heb_mly_gam_eng_chh_hun_anl_swt_tig_fbf_sod_mcd_uzb_pol_qcu_geo_bem_tsn_moo_ger_svk_lit_pan_rus_lat_fin_vie_jav_azi_tml_hin_mlt_rom_wly_spa_bam_hau_slo_dut_cic_lda_est_grk_alb_amr_akn_sun_fre_aze_kor_glc_scr_nor	0.0681085543967305	0.171527565844354	0.864181633265563
134	ita_tml_ukr_bem_afr_bos_pol_tsw_prs_aze_fin_vie_bul_kor_glc_lda_hau_alb_urd_dut_tsn_tag_sun_mcd_cic_arw_nor_amh_bsq_swe_svk_est_ger_mao_azi_heb_dyu_mnd_gam_ven_guj_lat_qcu_zul_jpn_tig_mol_lit_krd_igb_fbf_aeg_ctl_tur_ben_ses_akn_geo_fre_yor_amr_anl_eng_owc_pan_mlt_chh_hun_bat_grk_swt_rus_wly_ewe_knd_moo_ind_cze_mly_spa_cnt_rom_uzb_xho_sid_swa_scr_slo_hin_dgb_por_jav_bam_sod_tha	-0.210978000361753	-0.50059866791047	0.617836255768384
135	swa_hau_bos_hin_akn_bam_mnd_geo_sid_fre_anl_xho_tag_tur_qcu_tsw_arw_tha_bat_lit_ses_scr_ewe_ger_moo_azi_yor_spa_por_est_swt_vie_amh_urd_bem_lda_pan_pol_tsn_tig_eng_ven_ctl_dyu_kor_rus_cnt_nor_alb_ind_svk_slo_chh_jpn_rom_wly_swe_ukr_ita_mol_mly_hun_owc_mcd_ben_lat_prs_fin_krd_aze_guj_mlt_fbf_aeg_tml_cze_heb_glc_igb_mao_amr_bul_cic_sun_grk_afr_dgb_uzb_sod_dut_bsq_zul_jav_knd_gam	-0.0193913352260879	-0.0453749849695524	0.963905709285308
136	aeg_amh_fbf_dyu_amr_bsq_alb_tsn_mnd_knd_moo_zul_sod_geo_bul_nor_ger_eng_mcd_yor_kor_est_pan_mao_tha_lda_fre_gam_ukr_anl_xho_krd_urd_tml_bos_tig_tag_mol_glc_ben_grk_wly_bat_hau_bem_swe_ses_bam_cic_akn_pol_aze_ven_mlt_sun_sid_mly_fin_uzb_igb_ctl_tur_rus_vie_hun_ita_dgb_chh_tsw_dut_qcu_swt_ewe_lit_arw_scr_heb_cze_ind_spa_lat_rom_slo_prs_jpn_por_jav_hin_owc_afr_azi_swa_guj_svk_cnt	-0.0320558160768841	-0.0896410649963621	0.928765220834304
137	tha_fin_cnt_dgb_tag_scr_est_hau_owc_fbf_alb_kor_knd_tig_eng_jav_hun_heb_cze_akn_yor_swa_bsq_swe_ven_arw_ukr_hin_ita_aze_vie_moo_ger_zul_chh_bam_grk_mnd_ind_svk_lat_mol_uzb_bul_dyu_afr_aeg_krd_igb_ctl_xho_nor_tml_tsn_amr_guj_glc_spa_ewe_bat_rus_fre_dut_urd_pan_geo_pol_sod_slo_ben_bem_gam_rom_mly_sid_mcd_tsw_jpn_swt_amh_qcu_ses_lit_sun_wly_tur_azi_bos_por_prs_mao_mlt_cic_lda_anl	-0.284874775987028	-0.646563984589747	0.519506671756523
138	uzb_urd_mnd_dut_dgb_sid_ind_prs_owc_cze_cnt_ewe_mao_slo_pan_amr_ven_guj_igb_swe_moo_swt_ses_lat_geo_tur_mcd_lda_pol_heb_yor_amh_hun_ita_zul_rus_mol_tig_alb_bat_tsn_ger_spa_tag_chh_tsw_wly_mlt_hau_akn_jpn_vie_mly_por_rom_est_ctl_aze_aeg_bem_anl_bul_jav_bsq_knd_afr_azi_tml_sun_scr_eng_fin_bos_xho_svk_lit_nor_qcu_swa_fbf_gam_ukr_tha_kor_sod_fre_hin_cic_dyu_krd_arw_glc_ben_bam_grk	0.407166243698646	0.936062820625948	0.351665217030782
139	grk_akn_aze_eng_mly_rom_afr_bsq_bat_ven_cnt_hau_fbf_cze_cic_moo_tsn_bos_ctl_pol_ben_swe_mlt_jav_anl_mol_chh_hin_bam_kor_gam_prs_por_knd_dgb_slo_tha_arw_lat_sid_rus_lda_geo_sun_hun_owc_pan_mcd_yor_tig_ger_azi_ewe_bul_igb_ukr_alb_amr_xho_ind_spa_guj_lit_mao_uzb_jpn_svk_swt_zul_mnd_qcu_fre_dyu_tsw_tur_ita_wly_scr_fin_krd_tag_aeg_heb_sod_nor_amh_swa_tml_urd_dut_vie_ses_est_bem_glc	-0.682003026006115	-1.52934383303038	0.129573590109825
140	swa_yor_nor_moo_dgb_vie_ukr_azi_bsq_chh_hau_igb_gam_qcu_tsw_slo_glc_alb_tag_aeg_knd_lda_dyu_tsn_rus_mol_krd_aze_bat_ger_mnd_jav_arw_bam_lat_sun_geo_tur_bos_mly_pan_pol_owc_swt_por_ven_kor_mcd_amh_cnt_urd_mao_tml_prs_ewe_spa_est_anl_ind_bul_ita_uzb_xho_bem_zul_rom_eng_jpn_dut_guj_sod_amr_tig_wly_sid_swe_mlt_grk_fin_scr_cic_fre_cze_lit_tha_afr_akn_svk_hin_fbf_ctl_ben_hun_ses_heb	-0.247221813212146	-0.67788045651304	0.499530579096494
141	azi_prs_kor_mcd_ctl_est_tag_ven_ita_owc_aze_cze_bem_mao_fbf_lit_akn_cnt_tig_slo_hin_xho_krd_urd_mly_pan_chh_dut_ind_svk_tsw_fre_dgb_por_ger_qcu_mol_tml_hau_nor_sid_arw_cic_eng_ses_ben_tur_lda_spa_dyu_ukr_bat_gam_bam_jav_lat_bul_rus_knd_anl_amh_aeg_swa_zul_jpn_rom_hun_bsq_bos_yor_alb_moo_wly_uzb_guj_mlt_grk_amr_sod_sun_pol_igb_tha_glc_tsn_geo_ewe_fin_scr_mnd_vie_swt_afr_swe_heb	-0.24283454033591	-0.554547729140539	0.580535240933472
142	swa_krd_moo_knd_fre_sun_ven_mlt_tag_est_bam_fbf_spa_kor_afr_arw_azi_amr_heb_lat_alb_tur_xho_akn_yor_wly_mao_mnd_pan_urd_svk_bul_geo_swt_bem_qcu_jav_hin_sod_aeg_gam_scr_guj_eng_sid_zul_grk_owc_slo_cnt_rus_lit_hun_vie_ger_igb_jpn_fin_glc_tsn_tig_rom_anl_por_mcd_lda_uzb_dyu_cic_ita_mly_ben_dut_cze_amh_dgb_hau_ses_ukr_bsq_tsw_bos_pol_prs_swe_tha_ind_ewe_chh_ctl_nor_aze_bat_tml_mol	-0.394106775473182	-1.04221005667026	0.30001602873431
143	aeg_est_urd_moo_cze_jav_mcd_qcu_spa_swt_sun_yor_hun_heb_mnd_hau_mly_wly_amr_dyu_knd_tsw_mol_amh_ind_zul_swa_fbf_pan_tsn_geo_dut_tur_owc_cic_lit_sid_azi_ses_uzb_igb_alb_bam_krd_swe_ewe_afr_nor_ita_glc_cnt_kor_ven_akn_aze_lda_guj_rus_eng_ger_tag_chh_sod_bat_mlt_tha_jpn_hin_vie_scr_fre_fin_grk_dgb_bem_ukr_por_bsq_anl_rom_ben_lat_mao_tml_pol_svk_ctl_prs_slo_xho_bul_bos_gam_tig_arw	-1.31160799691983	-3.15455124164853	0.00216547445183666
144	mly_eng_amh_cze_afr_prs_alb_ewe_tag_rom_ven_tml_sun_sod_ctl_bat_ind_nor_cic_kor_dut_ses_zul_geo_tig_fin_guj_moo_slo_ita_amr_svk_aze_bul_tha_igb_urd_grk_est_akn_arw_knd_dgb_hun_tsw_yor_lat_swe_spa_scr_tsn_lit_bos_hin_mlt_cnt_hau_por_fre_vie_ben_rus_ger_mol_heb_swa_owc_fbf_mnd_uzb_jav_glc_chh_mao_qcu_lda_bam_pan_bsq_wly_ukr_pol_jpn_xho_dyu_anl_azi_mcd_aeg_swt_tur_gam_krd_bem_sid	0.0486976024339902	0.108563448734767	0.913782644035657
145	lat_mcd_est_ben_sod_yor_bat_bam_pol_bul_moo_fin_zul_guj_qcu_ewe_afr_bos_rus_akn_lda_tag_ctl_aeg_tig_wly_anl_krd_vie_kor_ita_ven_xho_mnd_hun_mlt_slo_prs_sid_fbf_igb_scr_jpn_urd_por_dut_knd_hau_gam_eng_svk_ses_tur_mly_geo_nor_mol_hin_bsq_swa_tha_uzb_rom_heb_lit_cnt_jav_ger_tsn_ind_bem_cze_swe_tml_swt_spa_dyu_glc_cic_sun_azi_aze_fre_chh_arw_pan_ukr_amh_owc_mao_grk_alb_tsw_dgb_amr	0.563936717669357	1.47276373566182	0.144191173108692
146	ger_uzb_afr_owc_knd_gam_arw_ita_cic_rom_xho_bos_scr_nor_hin_qcu_bem_anl_dut_prs_alb_krd_cnt_kor_tsn_slo_fbf_dgb_mao_dyu_ben_bam_hun_lat_fre_cze_sid_lit_grk_mcd_svk_azi_ven_amr_tag_bat_geo_swa_mly_hau_pol_sun_mol_swe_yor_igb_aze_sod_zul_heb_urd_vie_moo_lda_fin_swt_aeg_est_tml_amh_bsq_por_ind_glc_jpn_wly_mlt_tha_bul_ses_jav_pan_tur_tig_guj_rus_ukr_eng_spa_mnd_akn_ctl_ewe_tsw_chh	0.416709487624434	1.10586590074808	0.27163710911711
147	owc_aeg_fin_anl_mly_mol_igb_dyu_rom_guj_swe_grk_ukr_cic_jpn_jav_ewe_tag_heb_lda_ita_vie_amh_qcu_gam_pan_afr_bam_azi_fre_alb_sod_nor_mnd_ctl_akn_ger_ven_scr_dut_zul_rus_tsw_svk_bsq_glc_spa_fbf_bat_mao_prs_tur_dgb_aze_swa_por_xho_moo_sid_swt_hau_mlt_knd_kor_urd_uzb_tha_bul_mcd_krd_arw_geo_yor_chh_tig_tml_lit_ben_hun_lat_ses_cnt_tsn_ind_cze_amr_wly_bos_eng_hin_pol_sun_slo_est_bem	-0.369628520134835	-0.907006363217196	0.366747572945435
148	spa_fin_mlt_hin_ewe_bem_slo_tig_akn_bam_azi_afr_jav_chh_wly_por_bos_xho_dgb_swa_tur_cnt_swt_sid_alb_swe_nor_prs_urd_grk_heb_arw_aze_igb_qcu_krd_svk_mol_gam_tsw_bsq_mly_uzb_rus_rom_fre_ger_moo_sun_ben_guj_amr_cic_knd_vie_scr_bat_ukr_ind_tsn_bul_ctl_pol_lda_owc_yor_lat_fbf_glc_dut_lit_est_hun_aeg_zul_tml_tag_anl_sod_geo_ven_ses_mao_mcd_mnd_amh_pan_kor_jpn_dyu_tha_ita_cze_eng_hau	-0.0238662458381691	-0.0602113605522906	0.952116498937436
149	dyu_zul_gam_qcu_cnt_lda_urd_krd_aeg_sid_hin_mcd_aze_ind_ctl_heb_anl_sun_akn_rom_scr_ses_fin_bat_xho_geo_ukr_ger_tsn_grk_sod_por_glc_moo_lat_ewe_svk_ita_mao_eng_yor_bam_nor_tml_arw_tsw_guj_amh_wly_mnd_pol_pan_est_jav_bul_mly_lit_mol_ven_cze_fre_bos_tur_hun_hau_spa_chh_tag_amr_dgb_bsq_dut_uzb_mlt_bem_jpn_alb_prs_ben_kor_igb_owc_tig_slo_swe_rus_swt_cic_tha_fbf_afr_knd_azi_vie_swa	0.508125885050036	1.17227965456446	0.244079013538439
150	yor_chh_gam_fre_jpn_igb_ind_tag_svk_ses_ukr_sod_mlt_tur_sun_lda_ita_slo_owc_hun_qcu_ger_tsn_ven_wly_geo_vie_aeg_swa_bos_mao_moo_glc_urd_aze_mcd_dyu_pol_cnt_grk_tsw_mnd_spa_bam_lat_bat_rom_amh_ben_eng_por_hau_cze_sid_tha_prs_fbf_cic_nor_scr_xho_arw_swt_knd_hin_bul_ctl_amr_bem_mol_mly_pan_tml_uzb_dgb_lit_azi_ewe_afr_dut_est_rus_krd_swe_guj_bsq_zul_kor_alb_anl_jav_tig_fin_akn_heb	0.183695090218422	0.485809937818979	0.628244586349008
151	mnd_aeg_mol_afr_sun_swe_pan_rus_owc_grk_jav_ewe_bul_tha_lit_svk_prs_ukr_sod_urd_tsw_amr_zul_cnt_krd_bem_dut_anl_mlt_est_moo_fbf_uzb_xho_vie_bos_glc_eng_sid_alb_lat_yor_ind_ses_heb_jpn_ger_arw_hun_qcu_azi_wly_hin_ctl_bam_spa_ven_ben_bat_akn_cic_tig_fre_swa_chh_hau_scr_tur_mcd_ita_bsq_dgb_rom_knd_tag_aze_cze_mly_pol_slo_nor_igb_swt_mao_fin_gam_tml_kor_tsn_dyu_lda_geo_amh_por_guj	-0.310754867866414	-0.797065509306792	0.427443242773666
152	arw_lit_tur_svk_aeg_geo_rus_slo_ita_pol_kor_yor_hun_moo_mcd_jav_grk_bem_bul_glc_tag_alb_fin_swt_cnt_ven_sod_ger_rom_ewe_gam_sun_xho_sid_ses_mnd_fbf_qcu_eng_ukr_ben_tml_jpn_igb_tha_aze_krd_fre_lda_mly_bat_heb_hau_uzb_anl_lat_afr_bos_pan_tsn_mol_zul_guj_cic_bam_por_scr_prs_wly_mao_bsq_owc_ctl_dut_est_ind_akn_amr_amh_tsw_swa_urd_cze_mlt_dyu_hin_azi_swe_tig_knd_nor_dgb_chh_vie_spa	0.138717395129964	0.321472181099771	0.748573980782596
153	tml_lit_chh_mnd_owc_hun_pol_bos_mly_gam_hau_scr_grk_ses_lda_eng_mol_ita_tag_ger_mlt_jpn_vie_aeg_dgb_heb_tha_swa_est_ctl_urd_afr_por_akn_xho_pan_glc_geo_anl_bsq_ewe_bat_aze_dyu_rus_slo_jav_azi_cic_bem_prs_amh_qcu_cze_lat_dut_igb_amr_swe_yor_moo_fbf_tsw_nor_cnt_bam_krd_uzb_bul_swt_arw_mcd_ukr_sid_knd_zul_ind_tig_sun_ven_mao_ben_sod_fre_svk_tsn_guj_tur_kor_hin_alb_spa_fin_wly_rom	-0.148712576713287	-0.33171911764408	0.740847755310691
154	mcd_azi_qcu_amr_arw_afr_ben_lda_tig_urd_glc_ukr_uzb_mlt_bsq_amh_fin_krd_rus_alb_kor_owc_ses_lit_cnt_rom_wly_aeg_jpn_bul_scr_ind_hin_ven_vie_bam_moo_svk_geo_heb_prs_tsw_mol_aze_zul_tml_hun_lat_cze_xho_eng_knd_tur_igb_gam_jav_tag_ita_swa_pol_bat_nor_por_chh_sid_spa_bem_yor_ctl_sun_anl_sod_dut_grk_slo_fbf_ger_dgb_mly_mnd_mao_bos_tha_est_ewe_cic_tsn_dyu_pan_swe_fre_hau_akn_guj_swt	0.0790988187641289	0.184974739470005	0.853651644186037
155	aeg_ind_tig_svk_swt_wly_mol_ger_cnt_uzb_swa_eng_amr_guj_urd_tml_heb_anl_ven_tag_nor_azi_ewe_hin_bat_zul_rom_mnd_dut_ukr_krd_mcd_lda_bos_chh_geo_amh_moo_hun_knd_arw_spa_sod_mao_swe_fre_jav_dgb_mly_owc_sun_tsw_lit_tha_xho_tsn_pan_ctl_est_prs_bsq_scr_slo_por_afr_gam_cze_vie_hau_qcu_bem_dyu_glc_pol_aze_yor_igb_kor_fbf_mlt_bam_ben_lat_sid_bul_ses_grk_ita_rus_alb_fin_akn_tur_jpn_cic	0.394096261339768	0.992559084658141	0.323500356823426
156	zul_hin_aze_jav_scr_svk_mol_tha_krd_bsq_bam_swe_vie_prs_pol_hau_dgb_rom_pan_tml_hun_igb_fbf_ctl_bos_owc_tig_amh_spa_ben_amr_sod_mlt_wly_knd_bul_bem_ven_anl_arw_qcu_cic_rus_xho_dyu_tsw_slo_urd_nor_mao_ukr_uzb_mly_dut_jpn_sun_tsn_aeg_fin_tag_sid_lda_moo_kor_ger_lit_afr_fre_lat_gam_grk_ita_ind_por_tur_heb_ses_mcd_eng_yor_cze_cnt_akn_chh_alb_est_azi_glc_guj_bat_mnd_swt_swa_ewe_geo	-0.462924182547342	-1.19056045417279	0.236856249079063
157	bsq_dut_gam_owc_chh_tag_svk_bul_tsn_heb_por_alb_akn_sun_prs_aze_swa_cze_knd_dyu_lat_ctl_ses_aeg_xho_qcu_tig_cnt_jav_tsw_dgb_ven_sid_scr_amh_afr_swt_slo_mlt_fin_mnd_tur_fbf_nor_azi_arw_uzb_guj_ind_amr_kor_rus_sod_bam_ger_lit_hin_lda_fre_jpn_ukr_hun_tml_yor_anl_bos_geo_tha_cic_zul_spa_glc_wly_swe_pan_krd_hau_bem_bat_vie_igb_moo_mcd_urd_pol_mol_ewe_ita_mly_est_mao_grk_ben_rom_eng	-0.173081185942964	-0.460868025105173	0.645969244047593
158	chh_rom_guj_urd_dut_geo_swa_slo_knd_zul_bul_nor_igb_qcu_krd_eng_jav_moo_yor_ger_tag_tig_mnd_lat_bam_lit_fbf_mao_jpn_ctl_vie_swt_glc_dyu_mcd_rus_anl_bsq_lda_hau_tml_aze_hun_ben_ven_mlt_arw_tur_azi_sun_ind_swe_pol_wly_xho_mly_cze_sid_ewe_ita_cic_grk_amr_heb_dgb_tsn_hin_fre_pan_gam_owc_amh_bos_uzb_ses_afr_scr_spa_cnt_aeg_alb_kor_mol_est_bat_akn_tha_por_sod_prs_ukr_svk_bem_fin_tsw	0.281335816573013	0.680627242072387	0.49779844412802
159	mlt_hun_mly_ind_fbf_gam_pan_bul_chh_geo_tag_tur_tsn_bos_prs_cnt_sun_tml_swa_slo_wly_sod_dyu_moo_urd_fre_afr_krd_bsq_zul_svk_pol_ben_dut_por_ctl_rus_bem_bam_owc_heb_mcd_dgb_grk_guj_swe_bat_ses_nor_cic_kor_rom_ven_knd_anl_jpn_igb_swt_lit_ita_mol_tig_spa_mnd_ger_sid_hau_lat_alb_lda_ukr_fin_tsw_qcu_akn_hin_azi_mao_glc_eng_amr_uzb_xho_jav_arw_est_aeg_scr_yor_vie_aze_tha_amh_ewe_cze	0.757533527961872	2.00070318526535	0.0483399999696514
160	ukr_est_moo_lit_tsn_sun_ses_ben_xho_azi_guj_glc_mlt_hun_cze_prs_aze_akn_dgb_svk_bsq_slo_anl_mnd_yor_tha_alb_aeg_ind_chh_owc_eng_tig_mol_bul_grk_por_bos_hau_krd_tsw_igb_qcu_scr_bat_hin_lda_swt_arw_amr_cic_vie_dyu_pol_lat_ewe_fin_mao_mcd_spa_kor_tur_bem_afr_rom_swe_dut_zul_ctl_wly_gam_rus_uzb_swa_fre_tml_cnt_nor_pan_jav_jpn_fbf_sod_bam_mly_ita_geo_amh_tag_sid_urd_ven_ger_knd_heb	-0.0227731664771399	-0.0512449061868634	0.959240275422286
161	prs_tha_chh_swa_krd_bem_hin_jpn_ben_mnd_dyu_zul_arw_amh_grk_aze_sod_sid_ita_mlt_amr_cic_tig_dut_jav_mly_heb_pan_sun_ind_fre_aeg_cnt_kor_ewe_guj_knd_est_scr_rus_bam_moo_dgb_qcu_fin_nor_tag_lit_rom_ctl_fbf_svk_glc_alb_por_anl_gam_tur_mol_cze_igb_swt_ukr_azi_akn_hau_uzb_swe_ger_slo_ses_bul_hun_mcd_vie_tml_yor_tsw_eng_bat_urd_bsq_lat_xho_ven_geo_pol_tsn_wly_spa_bos_owc_afr_lda_mao	-0.0591253431958817	-0.135553016876305	0.892467620564776
162	por_lat_heb_fin_rom_pan_mao_ger_cic_bat_glc_ukr_tha_hau_bos_wly_eng_moo_bam_geo_ind_sod_swt_bul_jav_prs_cnt_guj_azi_mol_krd_arw_hun_tig_grk_swa_aze_svk_gam_urd_mcd_hin_tag_ven_yor_kor_uzb_zul_vie_tsw_tsn_anl_amh_sun_lit_jpn_dyu_dut_est_ita_tml_nor_igb_slo_ctl_bsq_aeg_rus_owc_cze_alb_knd_ses_spa_fre_fbf_mlt_sid_afr_mly_amr_dgb_chh_qcu_swe_bem_tur_scr_lda_mnd_ben_xho_akn_ewe_pol	-0.391337902561704	-0.94990078173035	0.344624696104929
163	mol_por_jpn_afr_jav_guj_bam_sid_rom_vie_ita_rus_anl_moo_ger_mao_eng_scr_pan_prs_dut_pol_dgb_swe_sun_fin_kor_mcd_sod_ven_alb_swa_amh_wly_bos_nor_spa_mly_bem_akn_tha_ind_xho_fbf_chh_yor_ben_svk_cic_krd_dyu_fre_cnt_uzb_heb_geo_bul_lda_igb_knd_bsq_mnd_tur_arw_hin_aze_azi_hau_cze_swt_ewe_grk_tsn_amr_hun_ctl_owc_tsw_gam_slo_tml_ukr_zul_tig_tag_lat_bat_qcu_ses_mlt_est_lit_urd_glc_aeg	NA	NA	NA
164	lda_mol_mcd_ses_igb_tig_hun_ctl_guj_cic_tag_cze_afr_azi_mao_zul_bam_ukr_dgb_lit_fre_est_owc_bos_cnt_sun_jpn_alb_wly_xho_aze_urd_arw_bul_jav_tsn_ind_krd_ita_tur_swe_tha_vie_swa_prs_pan_mly_aeg_nor_bem_qcu_svk_mlt_dyu_geo_eng_fin_yor_mnd_bat_heb_scr_akn_grk_bsq_gam_ven_ger_glc_fbf_spa_sod_rom_chh_tml_amr_moo_rus_pol_uzb_sid_kor_por_amh_anl_lat_ben_dut_tsw_slo_hau_hin_knd_ewe_swt	0.732474912820411	1.73324905061784	0.0863657839554436
165	hau_tur_tig_est_mly_tsn_aze_guj_ind_swa_fbf_uzb_cnt_tsw_amh_dyu_bem_prs_lat_mol_knd_hin_rus_mao_bos_lit_bam_pol_dut_svk_bul_grk_azi_mnd_jpn_vie_qcu_fre_wly_tha_lda_hun_glc_arw_jav_aeg_sid_geo_owc_slo_ctl_dgb_bsq_moo_tml_heb_bat_cic_urd_eng_sun_ger_cze_swe_kor_gam_krd_amr_mcd_tag_alb_mlt_fin_spa_swt_rom_ukr_sod_ewe_por_yor_ses_afr_ben_anl_ven_xho_akn_nor_pan_chh_scr_igb_zul_ita	-0.408471558923288	-0.942936276932906	0.348156621666163
166	bem_fre_mnd_aze_scr_swt_yor_bsq_heb_sod_sid_glc_swe_dyu_gam_cic_ben_aeg_tha_ita_tag_dgb_xho_ewe_bul_por_chh_mol_lda_dut_ctl_knd_afr_pol_ger_urd_ind_bat_cze_ven_mlt_wly_fin_guj_bos_uzb_vie_tml_spa_kor_est_qcu_jpn_bam_ukr_tsn_svk_amr_azi_prs_rom_mly_cnt_tur_lit_amh_pan_akn_nor_swa_fbf_moo_jav_rus_anl_tsw_krd_arw_mcd_igb_ses_hun_zul_hin_lat_sun_alb_mao_geo_slo_tig_hau_grk_eng_owc	0.34052292789951	0.874538811325186	0.384077771447116
167	bul_pol_fin_dut_ven_mcd_knd_est_zul_glc_mao_prs_eng_chh_dgb_gam_amh_por_lit_amr_mly_fbf_bat_igb_vie_lat_sun_jpn_ita_nor_tha_arw_swt_grk_ind_tag_akn_ben_bsq_azi_sod_yor_rus_mnd_uzb_ses_dyu_aze_alb_swe_hin_bem_xho_krd_bam_rom_ctl_swa_slo_urd_kor_mol_heb_ewe_mlt_qcu_tig_jav_cze_fre_afr_anl_owc_tur_sid_spa_pan_moo_lda_cic_cnt_ukr_svk_hau_guj_tsn_aeg_scr_bos_geo_hun_tsw_wly_ger_tml	NA	NA	NA
168	dgb_mol_rus_svk_cnt_uzb_glc_guj_spa_anl_alb_urd_grk_pol_sid_lat_zul_bam_ita_tig_tur_bul_swe_azi_prs_ben_chh_vie_geo_dyu_ukr_aeg_yor_ind_mcd_akn_ctl_bat_tag_ger_por_amr_bos_moo_tsw_hin_slo_jpn_mly_arw_igb_lit_swt_tsn_lda_cic_hun_xho_mnd_bsq_rom_tha_fbf_ses_heb_kor_knd_qcu_wly_cze_jav_owc_bem_ven_mao_mlt_sun_amh_nor_hau_dut_tml_sod_ewe_fre_afr_eng_gam_aze_pan_krd_swa_fin_est_scr	-1.04410294007179	-2.39256546717326	0.0187415709434529
169	guj_hun_gam_tur_alb_moo_mol_lit_hau_chh_lat_anl_dgb_krd_kor_mcd_hin_tml_owc_ben_pan_ven_swe_slo_heb_aze_swt_tag_swa_qcu_amh_prs_dyu_fin_rus_tig_rom_wly_jav_cze_fre_mnd_azi_mly_tsn_bam_jpn_tsw_cic_scr_sun_cnt_ger_lda_bsq_svk_xho_fbf_glc_est_ita_dut_grk_amr_pol_bem_bos_bul_ukr_aeg_ctl_vie_afr_uzb_mlt_geo_zul_sod_akn_arw_urd_sid_bat_knd_spa_eng_ewe_tha_por_mao_ind_yor_igb_ses_nor	0.176660262238398	0.400790393016555	0.689493748094907
170	tur_aeg_afr_scr_ven_fin_moo_cic_azi_ita_tha_kor_tsw_bem_glc_amh_lit_swt_svk_ind_pol_mly_fre_ses_tig_akn_sid_prs_alb_ctl_heb_chh_sod_qcu_mol_tsn_bam_tag_dut_dgb_bos_amr_urd_jpn_hau_jav_rus_owc_bul_dyu_est_mcd_tml_guj_bsq_rom_pan_grk_swe_zul_swa_lda_krd_ben_knd_yor_ger_arw_geo_cnt_mao_aze_ukr_uzb_lat_mlt_por_cze_wly_vie_xho_spa_gam_slo_mnd_hun_anl_bat_nor_hin_fbf_sun_igb_eng_ewe	0.303000370568207	0.68243082849522	0.496662863921699
171	pol_wly_rus_ctl_mnd_bul_kor_swa_ses_lat_ukr_hin_ewe_cnt_yor_cic_afr_mol_glc_jav_aze_bsq_aeg_fin_swt_nor_grk_dgb_por_bat_tig_spa_amr_dyu_bos_svk_ger_xho_cze_ven_mcd_sun_prs_krd_qcu_mlt_geo_scr_gam_ben_moo_akn_sod_tur_alb_hun_uzb_dut_vie_tml_fbf_chh_swe_mao_igb_tha_fre_slo_pan_jpn_heb_lda_knd_arw_tag_azi_bam_ita_lit_eng_ind_sid_urd_guj_mly_est_tsn_anl_owc_rom_bem_hau_zul_tsw_amh	-0.060080806693682	-0.144464529567155	0.885446269361836
172	chh_dyu_knd_sod_lit_bat_moo_cic_pol_wly_akn_glc_zul_uzb_tsw_geo_ita_ewe_vie_swt_azi_rus_ben_amr_mol_ctl_ukr_krd_gam_heb_hun_swa_hau_spa_tsn_owc_igb_grk_ind_urd_sid_scr_fin_anl_pan_tig_mao_tml_ger_bem_aeg_guj_est_tag_tha_cnt_mnd_alb_yor_mly_arw_rom_xho_nor_slo_bam_jpn_eng_mlt_lat_hin_ses_svk_bsq_fre_amh_mcd_lda_swe_dgb_sun_dut_fbf_por_prs_ven_jav_afr_qcu_tur_bos_aze_kor_bul_cze	0.783386181902327	1.84007734788031	0.068946420893551
173	mlt_azi_eng_lat_dgb_slo_dyu_bul_ind_bsq_cic_wly_aeg_vie_ses_zul_pol_mao_ven_moo_rom_ben_yor_hin_owc_tig_swa_jpn_svk_scr_fre_cnt_tur_lda_mcd_kor_swe_aze_bat_tag_tsw_sid_est_cze_swt_tsn_urd_hun_mol_krd_glc_ctl_anl_akn_gam_ita_fbf_bos_qcu_bam_knd_guj_tml_geo_tha_chh_pan_por_amh_jav_ukr_ger_mly_xho_ewe_afr_rus_lit_mnd_sun_uzb_hau_amr_heb_alb_sod_bem_arw_spa_igb_fin_prs_nor_grk_dut	-0.510080589443377	-1.18968794422749	0.237197452203997
174	knd_kor_cze_por_tsn_guj_qcu_amr_glc_slo_fin_owc_mlt_swt_anl_tig_xho_moo_alb_lit_mly_nor_cnt_bam_ven_chh_ctl_igb_dut_lat_krd_bsq_ind_ita_pan_afr_aeg_svk_sun_bem_ger_jpn_gam_bat_tml_wly_sod_tha_hau_mol_uzb_ewe_fbf_zul_urd_eng_ukr_dyu_prs_mcd_bul_azi_tsw_swe_yor_tag_est_heb_rom_tur_hin_aze_arw_swa_geo_vie_rus_bos_akn_fre_ben_pol_mnd_ses_cic_amh_spa_scr_jav_sid_lda_mao_hun_dgb_grk	0.287090326863324	0.641126860462185	0.523017101445696
175	grk_tag_amh_scr_mlt_mol_gam_tha_kor_alb_tsn_jav_pan_spa_arw_wly_ven_lda_nor_qcu_ben_pol_fre_slo_mcd_eng_hin_vie_swt_yor_rom_glc_zul_bsq_anl_sid_sod_owc_chh_est_moo_cze_por_swa_geo_mnd_tig_lat_lit_knd_svk_mao_fbf_tml_bos_sun_azi_cnt_ses_heb_dgb_tur_tsw_ewe_dut_bul_mly_aze_guj_ind_akn_jpn_dyu_swe_bat_ukr_afr_amr_bem_hun_ita_rus_igb_ger_cic_hau_xho_fin_prs_ctl_urd_aeg_bam_uzb_krd	-0.157430714959762	-0.357298823306983	0.721677639658982
176	rom_yor_ctl_hin_prs_moo_dgb_sid_bul_por_uzb_akn_tsw_hau_qcu_hun_fin_ind_bos_fbf_tag_swa_geo_tsn_kor_dyu_guj_heb_wly_krd_mlt_owc_xho_mnd_cic_anl_igb_dut_ita_glc_lat_swe_bat_jpn_knd_bam_spa_fre_cze_scr_aeg_bsq_ben_ses_tha_ukr_nor_amr_tml_mao_est_afr_lda_jav_cnt_lit_mcd_ger_tur_azi_pol_mol_svk_pan_rus_aze_ewe_urd_sod_gam_zul_chh_grk_mly_alb_swt_arw_sun_amh_bem_ven_tig_eng_slo_vie	0.36316047819526	0.936451483225648	0.351466216921452
177	ctl_pol_xho_mcd_est_tsn_sod_uzb_swe_chh_dut_heb_tur_rus_glc_cic_svk_moo_amr_tml_tag_dyu_owc_ven_por_mol_amh_bam_tig_hin_urd_anl_aeg_yor_fbf_vie_jav_geo_rom_grk_bos_ita_ben_mlt_ger_swt_cze_tha_wly_scr_bat_spa_mly_hau_qcu_tsw_dgb_bul_ind_zul_bsq_aze_mao_swa_igb_krd_azi_mnd_fin_ewe_gam_sid_kor_fre_nor_prs_arw_akn_pan_lat_alb_ses_knd_ukr_jpn_guj_sun_eng_hun_lda_cnt_slo_lit_bem_afr	-0.516045115666788	-1.37565722533437	0.172232022017623
178	pol_fre_knd_azi_cze_gam_hau_ger_est_mcd_ctl_bem_dyu_mnd_glc_lit_tag_grk_anl_hun_heb_jav_amh_mol_kor_lda_cic_tsw_por_scr_rom_urd_vie_zul_alb_jpn_wly_cnt_moo_xho_dut_yor_uzb_mlt_geo_spa_chh_arw_bam_swa_nor_slo_aeg_hin_bat_sun_bsq_lat_pan_swt_amr_swe_afr_guj_ind_igb_bos_tha_mly_ewe_prs_tml_aze_qcu_svk_krd_mao_fbf_akn_fin_tsn_ven_rus_dgb_tig_tur_ses_sod_sid_ben_bul_owc_eng_ita_ukr	0.622416490639757	1.66005054206909	0.100272634029713
179	rom_cic_tml_bsq_lda_hau_arw_zul_tsw_por_guj_tur_prs_anl_fbf_slo_tag_mly_gam_glc_tig_heb_sid_uzb_azi_spa_dyu_aze_knd_scr_amr_bam_eng_igb_amh_fre_xho_swa_mlt_mnd_jav_qcu_ind_alb_vie_tha_mao_hin_urd_afr_fin_cnt_jpn_hun_mol_lit_cze_svk_est_chh_lat_bat_ger_pan_swt_moo_dgb_ven_sun_geo_krd_rus_owc_kor_ewe_akn_grk_swe_wly_pol_bos_ses_yor_bul_mcd_ctl_ukr_sod_ita_tsn_aeg_ben_dut_bem_nor	0.0432892336024931	0.10641540323486	0.915481984052304
180	sod_gam_ses_tml_dut_hun_ben_ind_tha_mlt_swe_est_dgb_bul_lit_eng_scr_ita_lat_svk_alb_rom_knd_sid_afr_jav_moo_tsn_xho_fbf_prs_geo_yor_bos_ger_uzb_akn_cze_rus_swt_ukr_hau_tur_slo_spa_azi_fin_tig_chh_qcu_pan_aze_cnt_igb_owc_urd_wly_fre_bam_bem_bat_heb_guj_tsw_pol_aeg_tag_vie_arw_mly_swa_hin_ctl_grk_lda_krd_por_mnd_glc_amh_mcd_jpn_sun_cic_mol_zul_ven_nor_bsq_kor_ewe_mao_amr_dyu_anl	-0.64698315455484	-1.60754969567393	0.111323775179038
181	bul_slo_ctl_ita_aze_tag_ger_swa_lda_prs_dut_sod_chh_wly_sun_fbf_swt_krd_ven_est_amr_tha_bsq_alb_ben_owc_ukr_mnd_cze_zul_hin_ses_mao_bem_jav_pol_bat_scr_tig_guj_por_hau_tur_knd_xho_jpn_tsn_fin_bos_cnt_gam_mcd_mol_qcu_moo_aeg_eng_lat_azi_vie_mlt_rus_dgb_yor_nor_amh_arw_hun_spa_rom_tsw_pan_lit_svk_igb_akn_swe_mly_afr_kor_ewe_geo_dyu_glc_sid_uzb_heb_ind_cic_bam_anl_urd_fre_tml_grk	1.10954594958526	2.92622622583638	0.00431171970971336
182	fin_tml_swa_tig_fre_guj_spa_cic_heb_moo_por_aze_scr_cze_ctl_grk_arw_wly_ven_jpn_ewe_dut_jav_hun_tsw_bam_azi_mlt_nor_pol_uzb_anl_tag_fbf_vie_owc_ukr_tur_ita_dyu_mcd_ind_bem_bos_kor_geo_hin_ses_knd_bat_qcu_afr_yor_krd_tsn_prs_swt_aeg_ben_slo_pan_zul_est_akn_dgb_lit_glc_mly_cnt_bsq_lat_svk_sun_urd_mnd_eng_bul_sod_swe_alb_xho_lda_amh_hau_sid_rom_chh_rus_gam_mao_mol_igb_amr_tha_ger	0.872812477620399	2.36852121803245	0.0199285683683906
183	ben_guj_moo_hun_ukr_lit_mly_tig_eng_ita_heb_urd_bem_grk_mlt_amr_ind_cze_ses_swt_bam_kor_igb_wly_gam_fre_bos_qcu_hin_dgb_anl_lda_rus_nor_tsw_swe_jpn_hau_glc_scr_chh_jav_xho_cic_bul_ger_bat_azi_cnt_bsq_ven_fbf_tag_pol_aze_arw_alb_krd_pan_mnd_mol_amh_vie_tur_lat_sun_yor_tha_svk_uzb_est_ctl_owc_akn_tml_sid_knd_sod_ewe_tsn_dut_afr_mao_slo_spa_geo_zul_dyu_swa_por_prs_mcd_rom_fin_aeg	0.255973001627048	0.607402071414791	0.545064361258943
184	dgb_geo_swt_mol_rus_mao_pol_amr_swe_fre_hau_guj_amh_kor_lat_jav_tur_xho_sid_cnt_lit_krd_heb_ind_tsn_cze_ben_tig_sod_alb_mlt_cic_swa_aze_mcd_bul_nor_owc_ewe_mnd_akn_ven_bam_qcu_azi_arw_tml_ukr_bos_est_zul_slo_gam_glc_ses_afr_bsq_dyu_knd_bat_urd_prs_eng_grk_igb_svk_yor_hin_ita_tag_chh_uzb_bem_rom_jpn_lda_por_hun_pan_ctl_tha_moo_vie_sun_wly_ger_dut_tsw_fbf_spa_scr_aeg_anl_mly_fin	-0.396101445116704	-0.917614502645289	0.361194327448332
185	lda_por_sun_jav_prs_tha_vie_qcu_yor_akn_nor_dut_ctl_tml_grk_ses_kor_cic_cze_mlt_eng_alb_dyu_svk_cnt_amr_wly_ind_amh_dgb_est_jpn_hin_bam_ben_heb_mcd_uzb_bat_lit_fbf_mol_hun_aeg_bem_mly_ita_geo_swt_pan_knd_arw_bos_moo_pol_gam_krd_guj_urd_glc_sid_bul_owc_tur_ger_swa_ven_chh_bsq_fre_xho_rom_zul_igb_hau_afr_swe_anl_aze_lat_rus_tag_sod_slo_mnd_scr_ewe_spa_fin_tig_ukr_tsw_azi_mao_tsn	-0.254028134139331	-0.591403707931665	0.555684759119371
186	wly_akn_jav_zul_ewe_chh_fre_hau_dgb_pol_eng_azi_bsq_sod_anl_tag_mlt_aze_tml_ben_fin_bam_xho_guj_tur_uzb_ger_pan_por_ita_krd_rom_cze_cic_geo_swa_ukr_igb_urd_yor_heb_swt_lit_vie_knd_bat_bul_qcu_cnt_bem_ses_svk_mol_glc_arw_ctl_sid_gam_amh_sun_bos_tsw_ven_est_jpn_prs_tsn_hun_lda_mao_owc_dut_hin_alb_mnd_tig_spa_swe_nor_moo_mcd_amr_rus_scr_dyu_aeg_afr_kor_lat_mly_ind_slo_tha_grk_fbf	-0.427838690172495	-1.06096123465238	0.291455054721898
187	xho_jav_fbf_owc_bat_pan_sid_chh_sun_mly_aeg_knd_azi_slo_dut_ben_por_cze_igb_hau_bam_cic_nor_tsw_glc_mcd_guj_urd_swa_anl_hun_sod_lda_qcu_alb_ses_fre_bos_jpn_wly_bem_arw_ctl_fin_est_rom_tur_kor_prs_mao_akn_bul_amr_grk_moo_mol_uzb_ukr_ger_tha_pol_tig_scr_spa_tsn_zul_swt_cnt_dyu_svk_yor_heb_aze_afr_lit_dgb_hin_ven_swe_ita_ind_tag_krd_gam_eng_mnd_ewe_amh_lat_bsq_mlt_rus_tml_geo_vie	0.8210511847875	2.16448951720179	0.0329876595999815
188	xho_eng_bat_scr_fbf_hin_jpn_amh_fre_mnd_swe_ven_sod_hun_nor_bem_dgb_est_cze_swt_fin_tsw_ewe_bul_tsn_rom_anl_tur_jav_igb_afr_knd_grk_ita_lat_qcu_glc_vie_spa_cnt_tml_cic_lit_pol_tig_ind_mlt_mcd_swa_lda_slo_hau_mol_bam_dut_sun_wly_akn_ben_zul_amr_arw_prs_dyu_kor_tag_pan_chh_tha_urd_ger_mao_heb_bos_svk_azi_guj_yor_sid_ctl_bsq_aze_aeg_krd_rus_mly_uzb_por_gam_moo_ses_owc_alb_geo_ukr	0.216384361417762	0.555672004702169	0.579769424960334
189	mly_cnt_lat_heb_fin_pol_swt_kor_xho_slo_mnd_lit_wly_arw_guj_ven_moo_bul_amr_tur_prs_grk_bos_mol_yor_dgb_uzb_azi_owc_bat_rus_cic_ses_ben_lda_urd_eng_ind_hin_cze_mcd_svk_mlt_nor_swe_qcu_jav_tag_swa_glc_afr_zul_fbf_knd_hau_tml_por_aeg_ger_vie_tha_tig_bem_mao_alb_dut_ita_spa_anl_gam_chh_dyu_amh_sid_aze_ctl_akn_bsq_ukr_krd_ewe_geo_pan_hun_tsw_sun_igb_scr_est_tsn_jpn_fre_bam_sod_rom	-0.107140797127048	-0.280695393557849	0.779567536856407
190	bam_svk_igb_prs_aze_hin_moo_sun_eng_gam_bos_owc_pan_spa_ewe_glc_zul_rom_jpn_uzb_knd_wly_fin_alb_arw_fre_yor_kor_bsq_mnd_ctl_swe_bul_afr_lda_anl_chh_bat_ita_cnt_mol_scr_dut_heb_amr_cic_sid_ven_slo_fbf_tml_tur_rus_cze_urd_jav_ben_tig_xho_tsn_mcd_lit_dgb_grk_est_ses_qcu_mlt_ind_akn_azi_lat_nor_ger_geo_tsw_krd_dyu_hun_ukr_aeg_tag_guj_bem_amh_por_swt_vie_hau_swa_tha_pol_mao_mly_sod	0.558718065455075	1.34371859120416	0.18230870210556
191	sun_bos_owc_tig_hau_fre_mly_swa_krd_pan_svk_lda_ger_heb_bat_swt_guj_cnt_mol_mcd_swe_ses_mao_est_cic_azi_bsq_yor_arw_jav_ewe_hun_fin_ven_bem_spa_sod_scr_igb_dut_lit_uzb_mlt_dgb_qcu_nor_chh_aeg_xho_amr_vie_tsw_sid_geo_slo_tur_bam_hin_amh_lat_tsn_knd_kor_urd_ita_anl_aze_ind_ukr_grk_tml_tag_akn_wly_por_tha_rom_bul_gam_afr_pol_prs_mnd_ctl_glc_dyu_alb_ben_fbf_moo_eng_rus_cze_zul_jpn	-0.263678637063429	-0.62602399403339	0.532832662181631
192	fre_anl_afr_tml_prs_swa_bos_wly_ben_sun_mao_dgb_tsw_hun_hin_eng_igb_ven_ctl_bat_dyu_gam_tag_alb_swt_geo_pol_amh_bam_tsn_ses_por_ind_pan_cnt_ukr_guj_cic_jpn_fin_ewe_mlt_fbf_glc_akn_bul_nor_uzb_scr_jav_bsq_qcu_moo_lat_azi_rom_dut_xho_lda_amr_cze_sid_tur_yor_est_urd_spa_tha_arw_bem_aze_mnd_grk_svk_heb_ger_hau_rus_sod_zul_ita_aeg_mcd_owc_tig_vie_swe_lit_mol_krd_slo_knd_mly_chh_kor	0.35384099104105	0.804365439314872	0.423237391715167
193	hin_lat_bos_ses_cnt_spa_hun_pan_pol_ven_ctl_xho_sun_rus_jpn_afr_tsn_moo_lda_zul_mao_ger_fre_gam_bsq_wly_aeg_rom_dgb_uzb_amr_svk_sid_mlt_arw_hau_dyu_qcu_mly_mcd_dut_chh_cic_swa_eng_slo_fin_est_aze_cze_mnd_tag_vie_knd_bul_bem_geo_swt_tig_azi_tha_kor_swe_bat_prs_sod_ewe_owc_ben_akn_tsw_igb_alb_tml_ukr_fbf_heb_guj_mol_bam_grk_ind_scr_por_amh_tur_krd_lit_anl_nor_jav_urd_yor_glc_ita	-0.346682864966624	-0.766346333802566	0.445411121034514
194	wly_ind_urd_tha_dut_fin_est_amr_jav_swa_mlt_mnd_mcd_vie_ben_swt_geo_tig_spa_cic_qcu_ven_arw_alb_tag_lda_bsq_afr_akn_amh_ita_mly_svk_krd_ewe_kor_swe_hin_sid_ses_bam_ctl_lit_rom_bat_tml_rus_azi_chh_tsn_bul_ger_grk_pan_owc_yor_uzb_mao_aze_anl_guj_sun_bem_ukr_hau_por_mol_aeg_lat_jpn_heb_gam_zul_scr_igb_fre_nor_hun_slo_tsw_tur_xho_glc_prs_sod_knd_cnt_moo_dyu_cze_bos_pol_eng_fbf_dgb	-0.11060827535028	-0.287697461218556	0.774218461065252
195	ukr_mao_rom_bat_rus_guj_swa_tag_mcd_ind_afr_swt_slo_tsn_jav_hun_ben_arw_scr_sid_heb_pol_por_tsw_igb_cze_gam_moo_ger_geo_tml_svk_urd_glc_zul_wly_grk_kor_swe_aeg_bam_bem_sod_sun_yor_owc_azi_dgb_dut_tig_fbf_fre_ita_mol_amr_lda_hin_hau_chh_knd_nor_qcu_mnd_dyu_mly_fin_jpn_alb_uzb_akn_lat_tur_tha_ctl_bsq_vie_anl_amh_mlt_pan_est_krd_cnt_lit_eng_bul_xho_cic_ses_bos_aze_prs_ven_spa_ewe	-0.573978998264236	-1.30203691028218	0.196119414171933
196	aze_jpn_sid_dut_amh_ger_cic_knd_aeg_cnt_azi_lda_est_tml_afr_bsq_tha_moo_glc_dgb_wly_ewe_alb_arw_urd_rus_prs_swt_mlt_mol_slo_mnd_hau_nor_uzb_guj_cze_kor_xho_anl_swa_lat_svk_owc_fin_tsw_chh_grk_ctl_tsn_lit_zul_bul_sod_ukr_ita_mao_vie_geo_por_ind_amr_gam_ses_fbf_bem_krd_hun_yor_bat_eng_heb_mcd_dyu_rom_igb_ben_pan_tig_hin_bos_fre_ven_bam_qcu_jav_swe_pol_spa_tur_mly_sun_akn_scr_tag	0.498270394886189	1.31037086320365	0.19329749481392
197	tsw_arw_anl_por_bos_slo_krd_hun_wly_yor_dut_swa_ben_uzb_sun_ctl_glc_tml_fbf_cnt_ita_xho_tsn_nor_ind_swe_ewe_mol_geo_mlt_alb_zul_hin_urd_mao_fin_bul_svk_akn_ukr_pol_amh_pan_qcu_mcd_sid_ger_kor_azi_chh_mnd_jav_vie_hau_tig_grk_owc_rus_aze_scr_sod_cze_igb_tag_amr_lit_rom_jpn_knd_spa_mly_afr_cic_bam_bsq_prs_gam_lda_ven_aeg_guj_heb_bem_swt_dgb_fre_moo_dyu_bat_lat_est_ses_tha_eng_tur	-0.658616358775676	-1.46566087210815	0.146113604891247
198	qcu_prs_mlt_ewe_ita_sod_akn_knd_bsq_aeg_spa_pol_mcd_dut_zul_tha_bam_moo_rus_tml_ukr_grk_mly_lit_slo_scr_amr_ses_kor_glc_est_lda_lat_mol_tig_igb_mnd_guj_ven_fbf_cic_arw_jpn_vie_anl_geo_svk_urd_ctl_tag_swa_bul_bat_xho_chh_alb_nor_hin_heb_ind_dyu_aze_ger_bos_swe_krd_dgb_bem_hun_tsw_wly_uzb_owc_azi_sid_eng_jav_cze_tur_sun_pan_cnt_rom_fre_por_fin_afr_yor_hau_gam_swt_ben_amh_tsn_mao	-0.475925294700298	-1.06414619551074	0.290017683313132
199	afr_anl_mao_sun_lda_pan_ewe_ses_aeg_fin_sid_igb_arw_qcu_aze_tml_jpn_ben_bos_alb_knd_slo_cnt_azi_est_hin_lat_xho_krd_scr_glc_cic_jav_moo_swt_hun_dut_tha_chh_uzb_tur_tag_spa_bem_dyu_fre_sod_ita_lit_wly_amh_geo_ctl_swa_gam_rom_vie_rus_bsq_svk_prs_mnd_ven_bam_akn_nor_ind_grk_ger_kor_cze_mcd_mol_por_guj_pol_zul_fbf_dgb_mlt_bul_ukr_swe_bat_amr_tig_yor_tsw_eng_tsn_urd_hau_heb_mly_owc	-0.164701503971687	-0.397472760701669	0.691929683652558
200	akn_eng_kor_urd_cnt_uzb_bat_tml_dgb_ger_sid_moo_swt_swa_bos_chh_geo_igb_rus_dut_jav_hau_tha_gam_fbf_bem_por_est_heb_tsn_hin_lit_rom_vie_jpn_pan_tur_aeg_ita_ven_tig_pol_mnd_slo_ses_azi_fre_fin_alb_mao_krd_tsw_qcu_guj_zul_hun_anl_nor_bsq_dyu_owc_spa_afr_svk_ben_sod_ind_amh_ctl_mcd_knd_cic_mlt_ukr_mol_wly_lda_grk_arw_lat_cze_xho_glc_yor_bam_bul_sun_prs_scr_mly_ewe_aze_amr_swe_tag	-0.364909927581582	-0.860165901183199	0.391909619954928
201	tur_por_cnt_tsn_cic_bem_bam_sod_guj_moo_ger_pol_jav_ewe_xho_akn_swe_gam_ctl_amr_tha_mol_uzb_tag_cze_ses_owc_rom_bos_est_geo_krd_fbf_kor_prs_sun_tml_ita_qcu_hau_lat_hin_lda_mao_azi_nor_swa_scr_bat_eng_fre_yor_hun_dgb_arw_ukr_dut_mlt_chh_spa_vie_sid_tsw_wly_mcd_mnd_bul_bsq_alb_jpn_zul_aeg_svk_ben_ven_knd_ind_aze_igb_slo_glc_mly_swt_rus_anl_urd_afr_amh_grk_lit_dyu_tig_fin_pan_heb	0.674207162854248	1.77574600271595	0.0790457357557281
202	mao_cic_dut_tha_tsw_grk_pan_krd_qcu_yor_bsq_aze_ses_ben_kor_moo_mol_afr_chh_sun_xho_mly_wly_mlt_eng_est_ind_alb_sid_bem_ukr_cnt_lat_amr_glc_aeg_mnd_jav_pol_vie_bat_uzb_swe_swt_urd_dgb_akn_knd_azi_fbf_ewe_svk_lda_heb_mcd_tur_geo_arw_owc_bam_swa_slo_fre_dyu_ven_tag_por_gam_amh_anl_prs_igb_cze_tig_scr_hin_zul_ger_ita_hun_rus_nor_rom_ctl_spa_hau_bos_tml_bul_tsn_jpn_sod_fin_lit_guj	0.121053568435297	0.288558912732595	0.773561120184479
203	bat_slo_jav_qcu_ses_akn_aze_grk_pan_dyu_anl_eng_hun_arw_bul_vie_xho_fre_spa_alb_aeg_wly_prs_chh_ukr_igb_hau_por_ita_mol_swa_tur_nor_uzb_krd_ben_yor_dut_tag_fin_glc_cic_heb_sod_lda_guj_amr_sid_owc_mao_dgb_swt_rus_jpn_tml_ind_azi_est_bem_ven_ctl_hin_svk_rom_ger_ewe_moo_gam_pol_urd_bsq_lit_tsn_zul_fbf_cnt_mlt_tha_bos_swe_scr_kor_mly_knd_bam_amh_tig_lat_geo_cze_mnd_mcd_sun_tsw_afr	-0.153330347966359	-0.410573114674032	0.682329989704782
204	heb_chh_fin_cze_pol_tsw_mnd_afr_wly_lit_fre_grk_amr_lda_geo_ewe_tsn_owc_tur_vie_cic_swe_rus_igb_mcd_nor_hau_arw_tml_ind_gam_amh_knd_cnt_akn_ukr_tag_swt_urd_aeg_yor_xho_azi_est_swa_bat_anl_zul_rom_sun_bos_prs_slo_tha_svk_kor_por_pan_mao_mly_guj_spa_mlt_aze_dut_mol_hin_fbf_jpn_tig_qcu_jav_scr_bem_sod_dyu_ven_ben_ger_bsq_ita_alb_krd_hun_bam_ses_glc_lat_ctl_bul_moo_uzb_sid_dgb_eng	NA	NA	NA
205	fbf_ven_swe_por_est_tsn_grk_tig_lit_sun_rom_ind_geo_pan_tag_jpn_fin_sid_mlt_slo_cnt_hin_bul_arw_sod_scr_rus_mol_tur_kor_lda_ben_akn_xho_ger_igb_mao_fre_swa_azi_ukr_ewe_urd_bos_vie_anl_yor_svk_aeg_wly_hun_dyu_tml_amh_afr_amr_qcu_lat_bam_dut_tsw_swt_knd_spa_hau_prs_gam_bat_glc_ses_bsq_bem_cze_moo_mnd_tha_ita_cic_aze_chh_dgb_jav_guj_uzb_alb_nor_mly_eng_zul_heb_mcd_pol_krd_ctl_owc	0.8788874589109	2.22897533477874	0.0282241173584568
206	aeg_tur_tag_hun_dut_mcd_tig_sid_ind_amh_swa_dyu_aze_bsq_urd_amr_jpn_moo_dgb_qcu_tml_rus_nor_ger_zul_ses_gam_tha_azi_ven_bul_uzb_svk_prs_grk_chh_glc_sod_sun_bos_hin_scr_lit_ben_ukr_cnt_wly_fre_pol_kor_hau_bat_tsw_mly_igb_yor_lat_vie_slo_cic_guj_est_mao_por_mnd_arw_knd_afr_fin_cze_pan_jav_heb_mol_xho_tsn_bem_mlt_lda_akn_swe_krd_bam_eng_fbf_owc_spa_ewe_alb_anl_geo_ita_ctl_rom_swt	0.596356044418793	1.33234379975898	0.186002791715812
207	cic_lit_spa_scr_amr_swe_arw_swt_tha_swa_glc_tag_bem_guj_anl_fre_sid_grk_geo_por_ita_est_yor_gam_pol_vie_ben_eng_tml_ven_aze_tsn_akn_jav_xho_tig_urd_krd_cnt_cze_slo_ewe_afr_jpn_ind_ukr_sun_bat_amh_fin_heb_owc_sod_bam_rus_mcd_bsq_uzb_mly_azi_ses_nor_lat_qcu_bul_igb_hun_hin_mao_chh_rom_mlt_knd_wly_ger_zul_lda_dut_tsw_moo_pan_svk_alb_dgb_ctl_dyu_tur_fbf_hau_prs_mol_kor_mnd_aeg_bos	0.269052055071507	0.706219613256403	0.48181707175318
208	lit_afr_hin_swa_knd_bos_rom_ven_aze_mly_dut_tur_vie_ind_lda_mao_kor_mol_yor_zul_cic_swt_tag_dyu_cze_qcu_bam_ita_tsw_jpn_pan_sun_fin_por_hun_tha_aeg_bsq_alb_amh_mnd_xho_slo_sid_fre_tsn_rus_ukr_grk_eng_geo_ses_heb_wly_bul_azi_anl_spa_nor_amr_ewe_glc_fbf_chh_pol_gam_igb_krd_prs_owc_cnt_uzb_dgb_mlt_ctl_urd_guj_bem_ben_swe_scr_lat_ger_arw_sod_tml_jav_akn_mcd_svk_tig_bat_est_hau_moo	-0.0328681410551607	-0.0783693189666734	0.937702652104851
209	mol_geo_lit_ses_mao_jav_bsq_fre_sid_alb_qcu_hun_mnd_wly_xho_cic_bem_mly_aeg_lda_slo_swt_ctl_akn_est_tur_prs_ven_hin_anl_yor_owc_grk_rus_amh_urd_knd_mcd_tig_ewe_aze_lat_mlt_amr_tsn_azi_nor_glc_dut_ind_bam_ukr_zul_igb_pol_chh_jpn_swe_cze_gam_kor_bat_cnt_heb_sun_fbf_krd_rom_pan_dyu_scr_moo_tha_tsw_dgb_tag_fin_svk_swa_spa_bos_ben_tml_arw_uzb_ita_afr_ger_bul_hau_eng_guj_sod_por_vie	0.135922527854277	0.346411202404695	0.729816235427774
210	rus_amh_por_fre_afr_alb_nor_bat_vie_mao_qcu_lda_jav_mly_chh_eng_pol_grk_tha_dgb_tsw_glc_slo_geo_svk_swa_arw_swt_hau_ven_wly_hun_prs_tur_tag_ind_akn_swe_amr_uzb_cic_cnt_aeg_yor_ewe_azi_bos_mol_scr_bul_moo_sun_jpn_kor_mlt_ctl_tml_dyu_pan_ses_fbf_heb_hin_bem_knd_fin_bam_sod_ben_rom_lat_spa_lit_est_aze_igb_cze_anl_mcd_dut_bsq_krd_ukr_gam_tig_tsn_ita_sid_owc_xho_zul_mnd_ger_urd_guj	1.18295575872387	2.9179570352585	0.00441771177357382
211	por_ben_ewe_akn_tig_chh_mcd_bam_owc_prs_krd_aeg_vie_bsq_ses_cnt_sod_guj_uzb_wly_dgb_ven_tsn_nor_cze_bul_fbf_moo_slo_yor_bem_swa_aze_qcu_fin_tml_mol_lda_sid_swt_tur_knd_eng_lat_ger_amr_est_svk_rom_amh_spa_dyu_dut_ukr_bat_gam_zul_rus_pol_lit_tag_kor_pan_ita_glc_hau_azi_geo_tha_scr_alb_heb_mnd_sun_afr_hun_mly_grk_jav_arw_ind_mlt_jpn_anl_xho_bos_hin_tsw_urd_mao_igb_cic_ctl_swe_fre	-0.0115832144142341	-0.0260771400882902	0.979251684771233
212	qcu_ctl_dut_tha_fin_ven_yor_wly_azi_tsw_bem_amh_mao_ewe_rom_kor_ukr_pol_chh_bsq_jpn_krd_vie_dyu_aze_slo_bam_bat_amr_lda_uzb_arw_cic_grk_por_ind_hau_sid_owc_mlt_lit_fre_mol_mly_cze_urd_mcd_alb_glc_fbf_ses_svk_ben_zul_xho_knd_tur_geo_prs_aeg_swt_hin_dgb_sun_sod_nor_cnt_est_rus_scr_guj_hun_anl_bos_ita_tig_swa_tml_tag_akn_lat_gam_jav_eng_tsn_heb_ger_bul_moo_mnd_spa_swe_igb_pan_afr	0.565474657795079	1.52139961464685	0.131552504525055
213	tha_aze_glc_pol_afr_scr_chh_grk_ukr_cic_azi_wly_knd_ben_swa_bem_tig_gam_urd_ger_eng_dyu_tsw_bam_igb_tur_por_fbf_alb_kor_dgb_tag_tsn_sun_vie_rom_bat_ses_bsq_mly_hau_ewe_krd_pan_mnd_sid_akn_fin_lat_hun_uzb_yor_sod_bos_bul_dut_moo_zul_qcu_fre_prs_ind_cze_aeg_slo_xho_spa_mol_ven_amr_svk_anl_mao_tml_nor_jav_geo_mcd_jpn_amh_ita_swt_guj_heb_lda_rus_est_ctl_lit_mlt_hin_arw_swe_cnt_owc	-0.409187765838482	-1.01287900663762	0.313745927037813
214	por_jpn_fbf_ger_mlt_swa_cnt_sod_grk_anl_pan_tha_sun_zul_mcd_ben_wly_ewe_tsn_ven_geo_dgb_rom_kor_afr_fre_heb_lit_gam_glc_ukr_chh_pol_vie_ita_swe_hau_dyu_tsw_cze_moo_aze_ctl_akn_bat_lat_azi_mly_hin_yor_dut_est_bul_krd_lda_sid_amr_mao_fin_ses_tur_bsq_knd_urd_ind_nor_owc_aeg_alb_mnd_spa_tml_prs_amh_igb_swt_jav_hun_rus_tag_xho_bam_arw_mol_uzb_eng_guj_bem_cic_slo_qcu_tig_svk_scr_bos	0.662694197840415	1.49725343980297	0.137713700978065
215	kor_xho_ukr_fre_jav_pan_bsq_zul_mao_hau_swa_mlt_alb_tig_por_swe_ita_lda_bam_pol_igb_fin_bos_ven_dut_sun_amr_azi_chh_tha_cnt_sod_krd_tsn_qcu_spa_bul_bat_anl_tsw_akn_hun_scr_dgb_wly_bem_gam_aze_ger_afr_mol_amh_mly_guj_tur_sid_uzb_yor_rus_hin_prs_fbf_swt_moo_arw_mnd_urd_tag_glc_ben_cze_grk_ses_owc_ind_aeg_mcd_svk_knd_lit_ctl_ewe_lat_est_geo_heb_cic_slo_eng_dyu_jpn_tml_nor_vie_rom	0.141638308779547	0.346182517260018	0.729987515525166
216	fin_mnd_akn_ctl_mao_tsw_azi_krd_yor_ger_swt_chh_cic_alb_slo_tsn_owc_amr_zul_jav_sun_tml_bsq_uzb_ben_nor_bam_lit_qcu_igb_amh_tha_swa_pan_knd_cze_mlt_tur_bem_lat_mol_ind_aze_kor_fre_hun_swe_sod_ven_eng_est_bul_dyu_cnt_afr_svk_prs_glc_rom_mly_hau_aeg_spa_hin_ewe_guj_moo_jpn_heb_wly_bos_xho_vie_dut_urd_anl_tag_scr_rus_fbf_grk_geo_gam_ukr_por_dgb_ses_pol_arw_sid_tig_mcd_lda_bat_ita	-0.20365043652729	-0.466255656956992	0.642122793949128
217	afr_svk_est_sid_lit_mcd_swt_aeg_bos_swe_geo_dgb_gam_azi_hun_bat_ven_grk_pan_glc_swa_tha_ger_mlt_tur_moo_cic_prs_ewe_tml_dut_owc_cnt_scr_arw_fre_krd_urd_mnd_mly_knd_lat_akn_rus_qcu_spa_pol_fbf_alb_aze_por_eng_ita_sod_mol_hau_cze_zul_ctl_heb_kor_fin_guj_jav_bem_hin_xho_amh_ukr_bul_bsq_ben_igb_slo_ind_wly_jpn_tig_yor_tsn_sun_nor_uzb_dyu_mao_tsw_tag_amr_lda_rom_chh_ses_bam_anl_vie	-0.216344286963282	-0.55004464178824	0.583607398019582
218	spa_qcu_sod_urd_anl_cze_bul_est_ind_amh_por_aeg_lat_tml_tur_owc_bem_nor_yor_ses_hau_cic_kor_krd_vie_hin_moo_ita_guj_mao_tsw_aze_rus_sid_dut_rom_mlt_ewe_fbf_arw_chh_bat_hun_fin_bsq_pol_knd_tha_akn_alb_afr_ctl_amr_zul_dyu_geo_swt_swa_heb_mnd_grk_jpn_xho_slo_eng_tsn_ven_igb_fre_uzb_gam_glc_cnt_scr_tag_mol_ukr_azi_pan_ben_swe_jav_bos_mcd_tig_ger_wly_sun_dgb_lit_lda_mly_svk_prs_bam	-0.0338209070804996	-0.0747399180232329	0.940582178576032
219	fre_cnt_dut_moo_tsn_cic_jav_ger_cze_swe_ukr_spa_lit_tag_bos_fin_tur_ita_tha_uzb_lat_sun_mao_tsw_geo_ctl_akn_wly_mol_est_pan_swt_aze_sod_yor_mlt_swa_mnd_gam_hau_anl_lda_bsq_afr_nor_rom_mcd_ewe_scr_sid_jpn_grk_ind_qcu_rus_mly_eng_amh_urd_bat_xho_hun_chh_zul_slo_bam_dgb_alb_ses_bul_igb_krd_owc_bem_pol_amr_por_guj_arw_glc_kor_azi_heb_aeg_ben_ven_tml_fbf_svk_prs_hin_vie_tig_dyu_knd	-0.0547080171846347	-0.124540322799452	0.901156273442
220	chh_sun_fre_bat_mcd_por_tsn_urd_nor_arw_slo_amh_akn_bos_tag_uzb_dut_tha_spa_cic_anl_glc_jpn_aze_qcu_jav_knd_bem_swa_tig_wly_owc_gam_aeg_fbf_rom_ita_ses_afr_ind_grk_lat_lda_mly_dgb_cnt_svk_yor_kor_ukr_fin_moo_swt_krd_ger_mlt_zul_est_swe_heb_alb_scr_xho_lit_igb_bam_pan_hin_geo_dyu_rus_tur_azi_tml_mol_ewe_ctl_pol_hun_mnd_mao_bul_vie_eng_ben_guj_tsw_sod_sid_prs_hau_ven_bsq_cze_amr	-0.00677211204836588	-0.0155482510068561	0.987628097673551
221	tur_ven_ben_anl_aze_sid_por_xho_heb_ind_mcd_hau_guj_cic_lat_aeg_tig_lit_owc_ewe_knd_amr_uzb_krd_afr_ger_eng_rom_vie_sod_gam_mol_nor_svk_ses_ita_bam_igb_mao_chh_sun_tsw_zul_ukr_slo_arw_amh_mly_cze_hin_spa_dyu_bos_yor_jpn_fbf_hun_tsn_fin_glc_wly_bem_geo_urd_est_pol_ctl_bul_prs_cnt_akn_moo_fre_qcu_kor_mlt_rus_alb_swe_lda_tag_swa_dut_bsq_swt_jav_pan_azi_grk_tml_mnd_dgb_scr_tha_bat	0.115769205452745	0.300407890893897	0.764536551375241
222	krd_xho_mao_ben_glc_azi_swt_ctl_arw_amh_fin_mly_bsq_fre_afr_bem_uzb_sod_tsn_chh_gam_akn_tag_ukr_sun_igb_qcu_cnt_cze_tsw_pan_aze_bul_dyu_nor_dut_hun_rom_swa_jpn_urd_owc_aeg_scr_svk_bos_ses_geo_guj_tur_fbf_por_heb_lat_grk_hin_lda_pol_tig_zul_sid_rus_moo_ita_mlt_jav_alb_est_slo_ven_prs_eng_knd_dgb_hau_mnd_swe_tha_kor_mol_vie_mcd_yor_bat_ind_spa_ewe_cic_bam_wly_ger_amr_lit_anl_tml	0.0583172534071219	0.130110303693409	0.896760170063236
223	hin_krd_ind_chh_akn_anl_aze_tig_uzb_swa_nor_bos_fin_guj_urd_heb_bam_dyu_moo_svk_dgb_bul_tsw_gam_lat_ita_ctl_bsq_tml_igb_est_geo_kor_swt_knd_eng_amr_slo_jav_wly_glc_sod_cze_bat_ger_vie_afr_hun_spa_tur_arw_ven_xho_tha_mao_azi_swe_por_tag_sun_hau_mly_alb_lda_ben_pan_scr_fbf_bem_rom_rus_pol_zul_cic_dut_fre_cnt_sid_grk_owc_mol_yor_jpn_ukr_mlt_ses_mcd_qcu_ewe_mnd_lit_amh_prs_tsn_aeg	-0.197618681483125	-0.456024712679933	0.649435316059176
224	fin_eng_prs_por_spa_mao_xho_cze_dgb_sun_wly_ita_krd_mol_ger_akn_dyu_lat_hin_uzb_chh_bem_heb_afr_urd_amr_anl_owc_grk_mcd_tml_glc_ben_bam_fre_hun_mnd_hau_svk_alb_sod_lit_jav_ctl_jpn_scr_est_tur_rus_aze_ind_bsq_ukr_ses_zul_tag_geo_azi_cnt_sid_fbf_swt_bat_pan_swe_qcu_yor_bos_moo_ewe_pol_igb_dut_vie_kor_tsn_swa_rom_mly_tig_bul_slo_nor_tha_mlt_aeg_cic_lda_guj_amh_arw_tsw_knd_ven_gam	0.815457823500587	1.978798771049	0.050796758596978
225	igb_jpn_amh_azi_knd_ger_rom_fbf_ven_sun_moo_glc_rus_spa_cic_amr_mol_akn_scr_nor_fre_xho_est_mao_alb_ita_tag_por_aze_urd_kor_hin_mnd_mly_swt_tsw_bos_ukr_owc_cnt_dyu_vie_dgb_chh_wly_lit_dut_bsq_geo_uzb_guj_tur_bam_lat_pan_mcd_arw_hau_krd_jav_yor_afr_fin_anl_prs_ses_hun_ben_cze_slo_eng_sid_svk_bem_bul_swe_zul_bat_swa_ind_mlt_lda_sod_tha_gam_ctl_tig_tsn_pol_grk_qcu_ewe_heb_tml_aeg	-0.424958914472213	-1.14320799301628	0.255886580247158
226	mly_aze_ukr_chh_fre_sid_zul_guj_mnd_geo_prs_est_bat_lda_cnt_kor_mol_tur_eng_bos_dut_slo_aeg_gam_lat_ita_rus_hau_ctl_urd_vie_glc_pan_scr_tsn_arw_qcu_por_hin_owc_mcd_swt_bul_afr_grk_swe_tha_azi_cic_rom_heb_uzb_anl_ind_moo_alb_tml_nor_tsw_bam_igb_dgb_fin_ger_ven_ewe_ben_amr_jav_cze_hun_mao_mlt_sun_bem_amh_fbf_akn_yor_bsq_krd_sod_jpn_pol_lit_swa_svk_spa_wly_tag_knd_dyu_ses_tig_xho	-0.0690855957347492	-0.155894204969925	0.876454304037081
227	guj_mcd_aeg_sid_tha_bul_grk_geo_dgb_bos_glc_anl_yor_spa_lat_krd_cic_mlt_owc_nor_igb_moo_azi_qcu_swt_ewe_wly_swa_alb_amh_chh_sod_ctl_scr_afr_prs_fre_tag_eng_vie_mao_hin_cnt_ses_jav_lit_bem_mly_ind_mol_dyu_por_tur_slo_sun_ven_amr_dut_lda_ita_gam_cze_hun_uzb_pan_est_heb_bat_tig_ben_rus_bam_pol_jpn_mnd_svk_knd_hau_urd_arw_fin_rom_kor_xho_tsw_fbf_tml_bsq_tsn_ger_akn_zul_aze_ukr_swe	-0.109605624790824	-0.282413408962296	0.778254103450282
228	ger_qcu_gam_fin_dut_bam_ben_ses_amh_mlt_swe_bat_akn_ukr_tig_dyu_rom_knd_vie_slo_cze_hin_est_fbf_jpn_hau_glc_mol_bul_heb_zul_eng_hun_urd_kor_tsw_jav_rus_bem_xho_cnt_pol_guj_nor_lit_geo_ind_cic_igb_moo_mly_tml_tha_aeg_grk_swt_arw_krd_mnd_uzb_spa_ven_mcd_anl_tsn_afr_por_bos_ctl_svk_owc_scr_swa_wly_yor_bsq_prs_ita_aze_pan_sun_mao_chh_alb_ewe_lat_azi_amr_dgb_lda_sod_sid_fre_tag_tur	0.411514670396396	0.950863483137667	0.344138312773922
229	kor_sod_azi_slo_rom_cze_lat_dut_bos_swt_jpn_mnd_jav_bat_pan_eng_cic_owc_ewe_xho_anl_lit_lda_heb_bam_chh_scr_mlt_cnt_hun_krd_est_bsq_wly_aeg_uzb_zul_guj_tml_nor_dyu_tsn_ctl_aze_sun_dgb_fbf_ger_ses_glc_amr_rus_swe_afr_ind_urd_akn_ukr_igb_ven_grk_geo_arw_bul_ita_mol_fre_qcu_gam_knd_tha_prs_spa_mly_alb_moo_swa_pol_tig_mao_sid_hau_yor_por_amh_svk_tsw_fin_bem_hin_ben_tur_tag_mcd_vie	0.113548467254546	0.257328813887166	0.797493452041103
230	dut_eng_swa_bul_anl_ger_akn_fin_amh_mao_ven_lat_lit_chh_ses_hau_est_svk_sid_rom_geo_ind_zul_mcd_aeg_mly_scr_jav_cic_afr_xho_prs_aze_krd_knd_mol_fre_swt_tig_hin_hun_tur_ita_ctl_rus_pan_owc_jpn_bos_uzb_tsn_kor_igb_grk_slo_bem_ben_dgb_bam_azi_heb_fbf_sod_tha_dyu_tml_sun_swe_amr_glc_lda_ewe_mlt_ukr_alb_vie_cnt_arw_cze_moo_tsw_guj_bsq_tag_qcu_spa_yor_nor_gam_bat_mnd_por_wly_urd_pol	1.16108742474368	2.75010432616189	0.00715941700666498
231	fre_xho_mly_mao_gam_owc_ger_anl_yor_wly_amh_tur_rom_hun_mol_arw_swt_ven_pol_moo_ukr_mnd_guj_bam_hau_scr_lda_jav_sun_aeg_bem_amr_dgb_dut_cnt_ben_tig_por_swe_uzb_tml_urd_heb_bat_igb_nor_ita_spa_geo_sod_chh_ewe_mcd_svk_tsn_eng_fbf_cic_jpn_mlt_alb_akn_dyu_cze_aze_slo_lit_tsw_knd_krd_afr_ind_prs_sid_ses_ctl_tha_zul_hin_bsq_glc_bul_fin_rus_pan_lat_swa_qcu_grk_bos_kor_tag_est_vie_azi	-0.190011134334973	-0.46930338976441	0.639951197017902
232	nor_qcu_ind_tha_chh_ven_geo_dgb_tml_azi_bul_wly_cze_mly_fre_dut_bos_alb_cic_hau_sid_grk_mao_aeg_svk_uzb_xho_hun_urd_ses_scr_slo_tur_pol_bam_yor_igb_jpn_swe_moo_owc_swt_lat_jav_swa_fin_glc_mcd_ewe_cnt_anl_rus_est_bat_bem_gam_knd_tsn_por_ctl_fbf_aze_sun_guj_bsq_hin_akn_mnd_kor_ger_eng_mlt_vie_ben_lit_rom_afr_amr_tig_krd_ita_arw_mol_zul_dyu_pan_tsw_heb_lda_spa_sod_amh_tag_prs_ukr	0.0868536376701685	0.217912706617462	0.827974550585394
233	lit_pol_zul_bos_urd_scr_pan_mly_mol_wly_akn_uzb_fre_est_mlt_grk_heb_tig_kor_vie_aeg_por_swa_jav_xho_ctl_lat_tml_mao_alb_amr_knd_tsw_jpn_cic_bat_swt_nor_guj_rus_ses_arw_ven_afr_dgb_eng_lda_swe_qcu_mnd_svk_fbf_tha_hin_bul_dyu_slo_ita_ukr_ewe_ind_sod_anl_yor_geo_ger_sid_hau_sun_chh_bem_hun_rom_krd_bam_tsn_gam_bsq_owc_aze_azi_igb_tur_cnt_tag_cze_glc_amh_mcd_moo_fin_spa_prs_dut_ben	0.0388628246187657	0.100571017865934	0.920107499640272
234	swa_prs_ind_ger_ben_nor_cze_urd_tig_mnd_jpn_hun_heb_scr_ctl_svk_yor_cnt_bul_glc_wly_arw_guj_ita_zul_vie_fre_cic_ses_tml_hau_alb_lat_ewe_xho_ukr_hin_lda_pan_bat_chh_igb_gam_spa_swe_grk_azi_ven_dyu_amh_uzb_aze_fin_anl_lit_kor_sod_qcu_est_krd_sun_mly_eng_tur_afr_dut_swt_fbf_bos_tsw_tha_pol_por_bsq_amr_dgb_geo_jav_sid_aeg_mcd_rom_bam_knd_rus_akn_bem_tsn_owc_moo_slo_tag_mlt_mol_mao	0.0426093010597574	0.109468126609901	0.913067063821303
235	est_ind_fre_svk_ses_mnd_pol_chh_kor_ita_dgb_jpn_lat_lda_jav_afr_wly_aze_rus_swe_eng_tur_tsn_bos_krd_rom_ctl_azi_tha_prs_hun_hin_tsw_mly_dut_slo_ewe_heb_anl_owc_aeg_yor_bam_swa_bat_dyu_cze_cnt_uzb_mcd_ukr_sun_mlt_moo_cic_mao_arw_ben_fin_ven_bul_knd_por_bem_scr_vie_qcu_ger_grk_mol_geo_sid_xho_tig_guj_urd_nor_sod_lit_swt_alb_igb_hau_fbf_spa_glc_tml_bsq_zul_tag_amr_pan_amh_akn_gam	-0.211742268262669	-0.480179478462983	0.632227294415246
236	fbf_rus_ita_cic_wly_tur_alb_sid_glc_est_anl_hin_lda_akn_jpn_tag_bul_swa_tsw_knd_krd_ctl_prs_geo_ukr_aze_fre_slo_afr_dyu_cze_uzb_fin_ewe_pan_amh_jav_ven_bsq_tig_heb_mao_zul_ind_igb_mol_hun_dut_qcu_mnd_lat_yor_owc_mlt_vie_swt_chh_mcd_hau_bam_aeg_sun_kor_moo_guj_swe_bat_grk_mly_nor_xho_amr_svk_ger_bos_cnt_gam_scr_dgb_arw_bem_ses_tha_pol_azi_sod_tml_rom_lit_spa_por_tsn_eng_ben_urd	0.227997051356646	0.562030339745133	0.57544744362936
237	krd_jav_vie_ctl_qcu_cnt_rus_owc_xho_tsw_fbf_knd_mol_tig_chh_sun_tur_amh_moo_heb_slo_mnd_tag_arw_wly_pan_dgb_lit_lda_afr_aeg_scr_yor_eng_rom_por_tml_amr_anl_bem_ukr_swt_ger_spa_tha_glc_dut_ewe_mao_zul_gam_cze_est_akn_tsn_grk_jpn_guj_bos_geo_swa_fre_aze_hun_bat_ven_sid_igb_svk_sod_dyu_pol_swe_bsq_bul_mlt_nor_ita_hau_urd_alb_azi_bam_fin_ses_mly_uzb_cic_mcd_lat_prs_ben_ind_kor_hin	0.464809138671435	1.19045293719608	0.236898275537574
238	lat_spa_lit_bem_tag_tur_por_tsw_svk_tsn_chh_jav_vie_prs_amh_ven_geo_krd_sod_eng_mcd_est_ses_bos_ewe_dgb_bat_igb_fre_aeg_ctl_swe_tml_grk_dyu_jpn_fbf_hun_wly_aze_cnt_rus_mnd_tig_owc_rom_lda_uzb_mly_slo_ben_ukr_pol_cze_nor_ind_bul_heb_bsq_hau_amr_kor_fin_swa_hin_sid_glc_ger_gam_anl_guj_cic_sun_moo_mlt_yor_scr_pan_akn_swt_urd_zul_afr_dut_arw_knd_tha_azi_ita_bam_alb_qcu_mao_xho_mol	-0.36366019678238	-0.984687404085604	0.327332510326909
239	pan_moo_lat_krd_lit_tml_cze_fbf_mlt_bsq_alb_sod_dgb_mcd_urd_heb_cic_nor_grk_ven_cnt_ukr_tag_akn_prs_aze_knd_vie_bem_hun_mnd_bam_swe_zul_dut_svk_est_tig_amh_mol_gam_bos_mao_geo_azi_slo_tsn_ewe_swt_sid_xho_lda_mly_anl_yor_igb_eng_uzb_owc_tur_ctl_sun_hin_rom_pol_guj_ita_scr_kor_ind_qcu_arw_dyu_jav_spa_swa_amr_tsw_ben_wly_bul_rus_hau_por_ses_fre_jpn_bat_tha_ger_fin_aeg_chh_glc_afr	0.0675768002723641	0.156027037213646	0.876349894971161
240	mol_amr_wly_nor_mnd_bsq_vie_afr_ind_knd_fre_tml_alb_hun_scr_mao_igb_pan_lat_owc_cze_yor_cnt_ita_dyu_ben_amh_uzb_aeg_guj_slo_swt_prs_anl_ctl_bem_por_azi_spa_hau_kor_xho_svk_rom_pol_ukr_sun_bam_geo_urd_mcd_jav_sid_rus_glc_fin_dut_est_fbf_lit_bat_sod_ven_swa_grk_moo_mlt_chh_dgb_arw_krd_tag_swe_bos_cic_aze_ger_hin_tig_akn_tha_heb_ewe_eng_zul_mly_gam_bul_qcu_tur_tsw_tsn_ses_lda_jpn	-0.230174734282323	-0.602584294279939	0.548251805471573
241	pol_dut_bos_por_moo_wly_eng_alb_rom_xho_est_grk_slo_pan_chh_owc_lat_mol_svk_mcd_ger_prs_mlt_tsn_tsw_hin_ctl_cnt_amr_mnd_qcu_scr_cic_jpn_fre_dyu_ses_sid_azi_hau_ita_tag_cze_fbf_heb_akn_afr_kor_hun_guj_ben_mao_nor_ukr_gam_swt_arw_spa_krd_fin_aze_geo_swa_tha_igb_mly_bat_yor_swe_vie_jav_dgb_bul_aeg_sun_anl_tur_urd_uzb_glc_knd_amh_lit_tml_sod_zul_bem_tig_ind_bsq_ewe_ven_bam_rus_lda	0.30694400817313	0.724798018191301	0.470395609789676
242	geo_chh_anl_guj_scr_hun_pol_urd_pan_nor_ven_kor_mly_ben_bam_fin_knd_mao_tur_mcd_aze_akn_ind_hin_svk_tig_owc_dgb_cic_ctl_cze_por_bat_igb_tsw_ger_lit_sod_sun_jpn_dut_rus_cnt_prs_sid_hau_dyu_tag_jav_eng_slo_swt_moo_ewe_amr_afr_ita_fbf_yor_lda_bul_amh_gam_tsn_azi_heb_xho_bos_zul_qcu_fre_alb_spa_mol_mnd_uzb_ukr_swa_glc_aeg_arw_est_ses_krd_wly_swe_lat_mlt_tml_bsq_bem_vie_grk_tha_rom	-0.340310729289456	-0.793863172066727	0.429296047527527
243	swa_pol_hun_guj_lda_bat_ven_slo_tig_aeg_ses_ita_anl_tag_amr_ewe_svk_afr_alb_igb_sun_grk_chh_xho_mol_tur_zul_ctl_owc_ind_bos_krd_heb_akn_cic_mly_yor_moo_eng_lit_scr_glc_vie_mcd_wly_qcu_mlt_nor_fin_bul_por_spa_lat_jpn_ben_jav_kor_azi_tha_prs_hau_bsq_uzb_hin_gam_pan_arw_fre_knd_urd_swe_ukr_rus_mao_tsn_dut_sid_dyu_ger_cnt_tml_geo_fbf_swt_mnd_est_rom_bem_bam_amh_sod_cze_dgb_tsw_aze	-0.415945582580522	-0.994458585844399	0.32258009420924
244	svk_yor_aeg_zul_ben_slo_anl_tag_dyu_fre_afr_mol_dgb_bem_tml_sod_kor_dut_fin_knd_krd_alb_hau_swt_tsw_ctl_igb_mlt_urd_vie_geo_scr_lda_hin_jav_tha_tur_ven_mnd_ger_est_ita_chh_ind_lat_amh_bam_owc_jpn_tsn_glc_eng_azi_moo_bos_akn_mcd_tig_por_amr_hun_pol_grk_cic_heb_swe_ewe_uzb_bsq_prs_mly_ses_fbf_swa_rom_ukr_wly_spa_bat_cze_rus_bul_guj_sun_sid_arw_aze_pan_xho_qcu_mao_cnt_nor_gam_lit	-0.196659754349905	-0.452825128722446	0.651729312436847
245	bul_lda_vie_ctl_owc_scr_tig_bat_ger_gam_dyu_wly_afr_swa_tha_lat_hun_mao_hau_lit_alb_jav_mly_heb_pan_xho_knd_por_bsq_igb_spa_tur_krd_prs_mcd_tsw_fin_ven_sun_rom_uzb_guj_ben_glc_moo_mlt_ind_bos_hin_kor_slo_ewe_tsn_azi_jpn_swt_geo_ses_rus_aze_sid_amh_dut_aeg_yor_urd_nor_bam_fbf_bem_zul_sod_akn_dgb_mol_anl_svk_fre_pol_arw_swe_ita_tml_amr_eng_chh_cic_est_cze_tag_grk_qcu_ukr_mnd_cnt	0.141981521447208	0.368083433854355	0.713647485047627
246	afr_grk_tha_fin_owc_eng_heb_ukr_prs_por_yor_bos_rus_sid_uzb_dyu_mnd_qcu_alb_est_ses_igb_tig_ben_xho_geo_tsw_fre_tur_moo_pol_chh_urd_arw_scr_lda_lit_rom_bul_azi_dut_spa_akn_tsn_krd_mao_vie_aeg_guj_bsq_mcd_anl_hau_bat_pan_gam_amr_swe_swt_tag_cic_amh_slo_jpn_hun_ven_mol_kor_ctl_wly_svk_fbf_dgb_sod_ind_jav_tml_aze_ewe_ita_mly_knd_bem_cnt_hin_ger_swa_zul_glc_bam_cze_mlt_sun_lat_nor	-0.0343923377914873	-0.0827640186247125	0.934217057550572
247	urd_vie_spa_por_hin_sun_guj_mly_ewe_xho_aze_heb_kor_tag_bos_bul_nor_uzb_lda_amh_azi_ben_ger_moo_gam_scr_swa_alb_sod_fre_svk_zul_hau_ind_fin_tur_anl_dgb_bat_amr_aeg_chh_bsq_jpn_dyu_mnd_wly_lat_owc_ven_cic_pol_lit_tig_afr_sid_grk_ctl_mcd_bam_knd_slo_geo_glc_arw_bem_rus_fbf_tha_ses_tsw_tml_dut_tsn_hun_pan_krd_yor_mol_eng_swt_est_cze_igb_jav_ukr_qcu_prs_akn_swe_mlt_ita_mao_cnt_rom	-0.640915277145957	-1.49838525335458	0.137419940871636
248	wly_rom_prs_zul_glc_ben_cic_swa_mol_swt_bam_aeg_sun_scr_tha_urd_est_hun_eng_dut_geo_slo_bsq_grk_sid_amr_mlt_chh_cze_por_ita_lat_vie_lda_bul_owc_kor_moo_tsw_spa_lit_aze_tag_pan_tur_hau_fin_bem_ind_krd_igb_tig_uzb_xho_ger_svk_cnt_hin_afr_akn_tml_bat_knd_amh_mly_mao_gam_ses_fre_arw_nor_tsn_ukr_ewe_sod_jav_qcu_ctl_mnd_dyu_mcd_anl_bos_rus_ven_pol_dgb_alb_yor_heb_swe_fbf_guj_jpn_azi	-0.203494936924715	-0.48305283291649	0.630193461339804
249	est_igb_afr_dyu_gam_bsq_mlt_zul_krd_ewe_cze_fre_tml_aeg_lit_alb_amh_jpn_bem_wly_geo_sun_scr_owc_anl_por_jav_spa_dgb_swa_swe_urd_xho_dut_ctl_rom_heb_sod_sid_ger_guj_hau_mol_ita_rus_fin_lat_aze_ben_akn_ven_tur_pan_fbf_slo_moo_prs_mcd_hun_amr_bul_cic_tsn_mly_tsw_ind_bos_azi_tha_bat_bam_lda_arw_hin_uzb_vie_grk_cnt_eng_yor_tig_tag_pol_mnd_ukr_swt_knd_nor_kor_glc_ses_svk_chh_mao_qcu	0.0360689630853544	0.0943682273522987	0.925019676525211
250	sun_tml_akn_pol_bsq_bul_por_swe_ben_pan_uzb_cic_zul_swa_hun_arw_amr_scr_yor_dgb_knd_ctl_mcd_lda_bam_sod_aeg_guj_igb_ewe_cze_glc_eng_chh_rom_tag_cnt_ukr_tur_nor_lat_svk_afr_qcu_tha_bem_wly_alb_tsw_rus_owc_anl_azi_aze_ven_mnd_urd_fin_krd_heb_prs_swt_slo_mol_hin_spa_grk_ses_lit_dut_est_ita_fre_sid_tig_ger_bat_tsn_geo_gam_mao_kor_jpn_mly_vie_bos_jav_fbf_xho_mlt_dyu_hau_ind_moo_amh	-0.493256851135536	-1.27025993368769	0.207160863363642
251	cic_chh_dgb_amh_geo_sod_dut_qcu_mlt_mol_urd_rom_hin_ewe_ven_ctl_tag_zul_uzb_mao_swe_nor_sun_lit_swt_bat_ses_fre_ben_knd_scr_pan_sid_jpn_ukr_ita_tur_bos_pol_afr_hun_tsn_azi_bul_heb_anl_wly_svk_akn_prs_tml_arw_cnt_gam_lat_slo_ger_jav_dyu_yor_bem_owc_spa_aeg_fbf_igb_mly_vie_alb_glc_xho_eng_aze_moo_fin_lda_swa_tha_mcd_tig_guj_grk_amr_bsq_kor_est_tsw_cze_ind_rus_bam_krd_mnd_por_hau	0.827783653929594	1.91294816716988	0.0588313190586254
252	krd_chh_ind_knd_uzb_bsq_aeg_svk_kor_mao_sod_akn_azi_jav_lat_hau_afr_ewe_scr_hin_rom_tha_fbf_rus_cnt_heb_gam_moo_ukr_bos_tsn_grk_geo_bul_tml_vie_tur_ctl_sid_amr_arw_alb_urd_owc_slo_wly_ita_mnd_ben_swt_lit_bem_est_xho_ger_bat_hun_fre_mol_dut_glc_mcd_swe_tsw_guj_eng_pol_dyu_pan_zul_igb_mly_swa_aze_spa_tig_mlt_tag_ven_anl_fin_cic_yor_nor_sun_jpn_lda_qcu_dgb_prs_bam_por_amh_cze_ses	-0.428995210157607	-1.01814577978101	0.311250076028868
253	ukr_sod_igb_swa_afr_sid_por_guj_arw_mlt_lat_bat_ses_mcd_swe_uzb_ben_alb_fin_scr_ind_dgb_wly_hun_est_lda_dut_tha_mol_tag_knd_dyu_bem_grk_amh_chh_owc_moo_pan_tsn_jav_jpn_tur_cze_ven_aeg_spa_slo_anl_mnd_tig_cic_krd_rus_qcu_cnt_aze_bsq_bos_bam_swt_tsw_yor_rom_sun_hin_mao_gam_nor_urd_xho_eng_heb_hau_prs_zul_svk_pol_akn_lit_geo_tml_azi_ita_kor_bul_glc_fre_vie_ctl_ger_amr_fbf_ewe_mly	0.891908790104025	2.11017031111686	0.0375283191477232
254	tur_aeg_cze_fin_kor_cic_arw_ses_glc_mly_ven_heb_ger_scr_tig_mcd_swe_yor_knd_por_mol_tsn_jpn_akn_cnt_alb_spa_azi_igb_jav_wly_mnd_urd_ben_rus_slo_prs_dgb_lit_ukr_aze_swt_eng_owc_mlt_anl_fre_hun_mao_grk_swa_tsw_bem_amh_moo_zul_bul_pan_pol_xho_ita_bat_ctl_lda_uzb_hau_ind_bos_krd_guj_rom_sid_dyu_lat_svk_ewe_amr_qcu_vie_dut_sod_tag_afr_nor_geo_fbf_gam_sun_chh_est_hin_tml_bsq_bam_tha	-0.108487525589745	-0.251620347347187	0.801889712364787
255	nor_prs_afr_ukr_lit_bsq_pol_spa_lda_swe_sun_geo_wly_fin_chh_hun_owc_svk_bat_mao_akn_swt_cnt_dut_heb_sod_sid_grk_swa_dgb_tsw_bul_tig_kor_krd_dyu_aeg_pan_mly_tsn_ewe_jpn_eng_ctl_qcu_uzb_anl_slo_fbf_azi_ind_zul_mcd_tag_glc_ger_ben_tha_alb_xho_hin_amh_knd_mnd_cic_rus_rom_mol_igb_ita_yor_mlt_tml_bem_hau_ven_cze_urd_gam_guj_amr_bam_aze_bos_tur_lat_fre_moo_jav_arw_est_vie_ses_por_scr	0.346433040869722	0.819962215976912	0.414334227270449
256	glc_ctl_bem_hun_lat_uzb_swa_nor_rom_swt_ukr_anl_jpn_pol_gam_akn_dyu_mly_lda_zul_mlt_ind_urd_eng_sod_yor_heb_xho_rus_moo_ewe_tha_cnt_fre_sid_tur_igb_ven_alb_sun_ses_pan_tig_scr_chh_wly_jav_slo_afr_geo_azi_lit_vie_dgb_est_grk_por_aze_hau_amh_knd_bat_bsq_kor_krd_aeg_owc_fin_amr_tag_tsw_hin_arw_fbf_tml_qcu_mol_cic_spa_svk_bam_ben_mcd_mao_mnd_bos_prs_dut_tsn_ger_ita_bul_cze_guj_swe	-0.107252262105807	-0.248869817790422	0.804010264206837
257	alb_gam_ctl_spa_wly_hau_mlt_krd_cic_sid_bul_tml_swa_tig_bat_lit_rom_owc_ger_fin_dyu_swt_anl_aze_ukr_ben_sun_lda_qcu_tur_ewe_fbf_sod_guj_chh_moo_mao_vie_mol_jpn_pol_ven_igb_mnd_svk_bem_tsw_fre_cze_urd_amh_kor_hin_prs_arw_geo_por_zul_pan_tha_dut_bos_heb_hun_rus_tag_mly_est_uzb_ita_aeg_azi_ses_knd_afr_glc_bsq_dgb_eng_scr_akn_jav_grk_yor_mcd_bam_nor_tsn_xho_lat_slo_cnt_amr_ind_swe	0.734634027011226	1.91583374637435	0.0584580068045825
258	lat_bam_rus_dyu_tsn_jav_prs_bos_ewe_moo_ukr_cze_ind_mnd_mlt_krd_ger_mol_tha_fin_cnt_geo_alb_urd_fbf_bem_fre_hun_tur_glc_nor_lda_arw_swa_ses_akn_bsq_jpn_azi_svk_heb_dut_scr_tig_owc_anl_swt_mao_sod_amh_chh_slo_xho_pol_dgb_tsw_igb_mly_rom_zul_grk_gam_vie_spa_yor_sid_qcu_hau_swe_est_ben_ita_hin_por_aze_eng_cic_wly_tag_ctl_bul_ven_bat_knd_tml_aeg_mcd_amr_kor_lit_pan_sun_guj_afr_uzb	0.64570940096205	1.51150176793509	0.134051288521176
259	lda_mly_swa_chh_mao_knd_rom_mnd_wly_ben_aeg_alb_cnt_tha_arw_ven_igb_tsw_tag_xho_ita_gam_bem_fin_anl_bul_jav_kor_lit_ewe_mol_mlt_ger_sun_svk_azi_qcu_akn_cze_nor_hin_amr_yor_aze_slo_bat_lat_prs_guj_swt_vie_pol_tur_fbf_cic_pan_bam_urd_swe_mcd_tsn_tml_sod_eng_ind_dgb_zul_ses_hau_moo_sid_scr_por_hun_ctl_krd_bos_dyu_geo_owc_afr_rus_ukr_heb_amh_spa_est_tig_uzb_dut_fre_glc_bsq_jpn_grk	-0.72473374135285	-1.87941806468796	0.063318574299307
260	akn_heb_lat_cic_hin_svk_est_ind_rus_krd_sid_ven_por_grk_igb_amr_hun_rom_lda_xho_dyu_ben_urd_eng_ita_lit_moo_mlt_bul_glc_mao_tig_mly_mol_cnt_tha_bam_wly_spa_arw_aeg_ger_tur_pan_prs_chh_tsw_cze_mnd_swe_uzb_ewe_bos_fbf_anl_afr_tml_sun_ukr_qcu_slo_gam_yor_dgb_aze_bsq_pol_hau_dut_tag_vie_amh_zul_ses_swt_mcd_guj_knd_nor_azi_bat_kor_alb_tsn_bem_fin_ctl_sod_scr_owc_jpn_fre_jav_geo_swa	0.591694173725943	1.62889913108418	0.10671730576859
261	gam_fbf_urd_bat_dyu_tml_akn_tha_ita_alb_tig_vie_dgb_lda_arw_bos_aeg_qcu_ewe_ind_swe_grk_ukr_tag_jpn_amr_mcd_chh_sid_bsq_hin_mlt_scr_igb_tsn_ben_ven_mao_afr_aze_tsw_bul_mly_yor_owc_cic_amh_dut_sun_anl_lit_xho_rom_heb_mol_jav_cnt_bem_glc_ses_rus_svk_zul_slo_uzb_fin_tur_moo_ctl_cze_hau_eng_swt_bam_ger_wly_sod_fre_swa_prs_spa_hun_kor_pan_est_azi_pol_lat_mnd_nor_por_knd_geo_guj_krd	-0.676527733794837	-1.81587372507664	0.0726120359073903
262	igb_afr_urd_uzb_arw_yor_ses_grk_tml_hun_bem_rom_tag_tha_guj_azi_gam_mao_sod_owc_swa_spa_krd_glc_nor_svk_mol_ger_heb_bam_tur_cic_est_sid_ven_cnt_mcd_jav_geo_qcu_chh_aeg_bul_anl_akn_lda_ita_amr_hin_scr_dut_mlt_cze_jpn_swe_zul_mly_slo_lit_eng_ukr_ben_pol_kor_ind_por_vie_dyu_tsn_bos_pan_bat_mnd_knd_prs_ctl_tsw_dgb_alb_moo_fre_fbf_lat_hau_amh_wly_rus_xho_aze_bsq_ewe_sun_fin_swt_tig	-0.0824258428687477	-0.216730912549161	0.82889277992697
263	sod_mao_ewe_igb_prs_ind_grk_alb_azi_bem_pan_fin_dyu_vie_mcd_fre_swa_swe_tur_bos_aeg_akn_tsn_ita_aze_ven_cnt_ctl_svk_uzb_guj_bul_tsw_zul_pol_ger_fbf_glc_eng_bat_tha_por_rus_est_rom_xho_gam_nor_ukr_qcu_spa_dgb_mlt_urd_ben_mnd_cze_hau_lda_geo_lit_wly_sun_heb_knd_jav_yor_sid_owc_amh_dut_swt_jpn_scr_slo_ses_hin_kor_chh_moo_krd_mly_mol_bam_arw_cic_tag_bsq_amr_tig_hun_afr_tml_anl_lat	1.31187055291825	3.76021595255663	0.000296477460308075
264	tsn_jav_cze_pol_sid_arw_aze_krd_amh_afr_igb_ben_tur_hau_urd_mcd_lda_ctl_fbf_pan_wly_svk_hun_sun_vie_tsw_guj_qcu_azi_tig_ses_moo_ger_dgb_swt_spa_sod_cnt_xho_ukr_est_cic_ita_ewe_mly_geo_dyu_amr_gam_bsq_por_bem_rom_fin_heb_anl_bos_knd_hin_zul_aeg_scr_grk_ind_yor_tml_lit_tha_tag_glc_jpn_mnd_prs_akn_mlt_nor_ven_swe_chh_owc_alb_fre_slo_rus_mao_bam_uzb_dut_mol_swa_kor_eng_lat_bul_bat	0.625447859659239	1.67662256355015	0.0969748284768527
265	akn_rom_tig_ger_chh_sun_aze_pol_zul_amh_glc_bam_cnt_pan_arw_ven_hun_owc_tml_svk_bem_bos_tag_qcu_fbf_mlt_uzb_swe_swa_knd_mcd_grk_urd_igb_ses_xho_cic_azi_ind_amr_alb_fre_mnd_fin_lit_hin_por_geo_ita_mly_est_spa_jav_swt_wly_mao_ukr_krd_nor_dgb_scr_dut_sid_heb_tsw_tha_gam_eng_bul_hau_dyu_tsn_lda_ctl_sod_prs_cze_kor_jpn_mol_slo_ben_ewe_moo_lat_bsq_bat_tur_afr_aeg_guj_rus_anl_yor_vie	-0.704599914737641	-1.62022445176541	0.108570144827023
266	fbf_dyu_est_mcd_swe_jpn_grk_aeg_amh_fin_sid_chh_svk_mnd_lda_arw_tml_akn_ind_kor_spa_owc_aze_nor_amr_bul_xho_heb_sod_cze_wly_rom_azi_mly_bos_prs_cic_anl_swa_yor_igb_alb_lit_ita_slo_tig_krd_qcu_bem_ctl_tag_uzb_tha_lat_cnt_zul_tsn_guj_hin_tur_bsq_dgb_sun_geo_bat_moo_ben_afr_vie_pol_por_glc_ger_tsw_gam_urd_bam_scr_mlt_ven_hun_fre_eng_ses_ewe_hau_jav_swt_dut_pan_mol_rus_ukr_knd_mao	-0.216007413809198	-0.542618376557229	0.588690591795642
267	vie_bat_jpn_swt_guj_igb_por_mly_alb_eng_heb_ita_anl_afr_lit_tsn_bos_ger_mol_scr_geo_arw_tur_fin_grk_amr_rom_qcu_cic_svk_xho_akn_ses_mnd_hun_uzb_hin_lat_dyu_aeg_ukr_lda_tha_azi_bul_tml_kor_bam_tsw_ven_sod_bsq_pan_swe_mao_aze_wly_hau_bem_yor_ctl_spa_amh_slo_mcd_owc_fre_ben_cze_krd_sid_est_jav_ewe_pol_cnt_tag_glc_dut_urd_ind_tig_dgb_nor_sun_mlt_gam_zul_moo_fbf_knd_chh_rus_swa_prs	0.168989852541429	0.377280669632784	0.706824615517347
268	mol_scr_swe_pol_sid_bem_cic_tag_akn_rus_tsw_mnd_afr_swa_hau_eng_fin_lit_cnt_spa_swt_ger_chh_tur_mao_cze_bsq_amh_vie_dyu_moo_grk_nor_fbf_uzb_igb_ind_guj_dut_pan_zul_yor_ben_xho_mlt_bam_hun_bat_urd_fre_ukr_sod_kor_slo_tsn_est_ctl_ewe_dgb_prs_por_glc_mly_geo_aze_aeg_arw_svk_ses_owc_tha_bul_wly_tig_lat_bos_jpn_azi_qcu_mcd_hin_heb_lda_ven_anl_krd_ita_sun_gam_tml_alb_knd_rom_amr_jav	-0.226715825408784	-0.536445230294395	0.592931788583134
269	mao_tig_lit_igb_yor_hin_afr_lda_tsw_azi_urd_bam_qcu_sid_ewe_wly_ben_glc_ukr_mol_ita_tha_dyu_swe_pan_eng_ger_swa_alb_scr_moo_ind_mcd_tag_amh_knd_cnt_heb_hun_rus_nor_jav_anl_lat_spa_rom_dut_swt_mly_geo_sun_fin_bul_jpn_bos_bsq_dgb_arw_por_aeg_pol_aze_tur_grk_prs_gam_amr_mlt_fre_akn_kor_chh_tsn_cze_bem_tml_xho_krd_owc_bat_mnd_svk_ctl_slo_vie_guj_est_zul_cic_hau_uzb_fbf_ses_sod_ven	0.708197536768584	1.66725504177832	0.0988279518324146
270	bem_aeg_ven_tha_afr_fbf_guj_rus_geo_mlt_mol_wly_tag_tur_ita_swe_dgb_arw_amr_mcd_dyu_gam_bsq_swt_aze_eng_lit_sun_dut_tig_igb_vie_cnt_mao_cic_fre_chh_hun_grk_kor_por_jpn_knd_amh_pol_svk_zul_anl_lda_jav_krd_tsn_spa_ctl_ind_bul_ses_mly_mnd_rom_fin_akn_owc_alb_ben_pan_hau_ewe_ukr_heb_sod_cze_nor_bat_xho_qcu_azi_yor_urd_scr_prs_uzb_slo_glc_lat_moo_bam_est_hin_tsw_ger_swa_tml_sid_bos	-0.163694493070114	-0.373002504899198	0.709995388875621
271	hun_dgb_vie_mly_scr_mol_xho_slo_arw_rus_tig_bul_tsw_bos_lit_knd_mao_swt_ind_fbf_guj_anl_ukr_ita_tha_pol_azi_aze_glc_ven_svk_gam_bam_swe_hin_akn_swa_nor_moo_tml_urd_krd_wly_jav_alb_ben_ctl_chh_owc_por_grk_mcd_spa_bsq_tsn_lda_ses_fre_dyu_geo_hau_sun_bat_jpn_eng_mlt_yor_tag_uzb_aeg_fin_amh_afr_sid_ewe_amr_heb_sod_dut_est_igb_qcu_bem_ger_zul_cnt_lat_cic_prs_mnd_rom_cze_kor_pan_tur	0.0464606243470465	0.104839799824872	0.916728709532581
272	dyu_dgb_bam_igb_uzb_sid_nor_bos_ses_est_mly_owc_yor_swe_ukr_urd_fbf_geo_ctl_gam_mcd_aeg_hau_amr_moo_por_scr_azi_tha_qcu_tur_alb_akn_ger_bul_bem_lit_chh_tml_swa_rom_dut_jav_hun_amh_eng_heb_pol_spa_ita_mao_fin_wly_knd_cze_cnt_ewe_fre_ven_rus_aze_jpn_arw_zul_tag_sod_tsw_cic_bsq_prs_hin_anl_glc_svk_pan_ind_swt_krd_bat_kor_lat_afr_vie_guj_mol_xho_lda_grk_ben_mnd_sun_slo_mlt_tig_tsn	-0.74369582881753	-1.75178271054709	0.0831076647721916
273	ctl_xho_ses_amh_bat_gam_por_swa_jav_ewe_est_tsn_slo_bam_arw_dgb_azi_zul_hin_geo_lda_bem_hun_heb_swt_wly_cnt_sun_yor_ukr_moo_glc_aeg_fbf_ben_vie_chh_guj_rus_mly_bos_tag_swe_urd_bul_mol_ind_jpn_qcu_spa_kor_rom_mao_nor_cic_mcd_tur_svk_sod_fre_pol_sid_lat_lit_krd_amr_akn_cze_ita_grk_fin_ger_bsq_knd_ven_hau_igb_alb_owc_tha_mnd_tsw_uzb_dyu_tig_scr_aze_dut_mlt_afr_eng_tml_pan_anl_prs	0.690167512017594	1.80291949514301	0.0746396418133741
274	wly_bul_azi_bam_jpn_tml_ger_tha_hin_rom_scr_bat_urd_fbf_tsw_spa_fre_lit_chh_est_pol_anl_ctl_fin_ind_slo_ita_tsn_bem_dut_guj_bsq_por_cnt_moo_amh_amr_uzb_tag_sod_qcu_arw_cze_ukr_jav_mnd_glc_geo_tur_mao_bos_aeg_aze_ses_xho_dyu_kor_ben_vie_ven_pan_cic_alb_grk_gam_mcd_swa_lda_krd_swt_knd_hau_ewe_rus_eng_svk_mol_swe_heb_zul_afr_yor_mlt_prs_mly_dgb_tig_owc_sun_akn_nor_hun_sid_igb_lat	0.055840949815819	0.148356535931774	0.882382602002593
275	sod_yor_cnt_rom_spa_xho_cic_vie_heb_bsq_hau_sid_swe_tag_ewe_aze_bos_igb_lit_knd_nor_mol_bul_prs_eng_amh_ita_qcu_krd_anl_dut_tha_ses_mao_dyu_glc_jav_svk_dgb_tur_pol_fin_fbf_cze_chh_kor_tsn_rus_akn_jpn_ven_zul_uzb_bat_lat_tml_ctl_hin_wly_swt_mcd_alb_bem_lda_mnd_arw_tsw_azi_bam_tig_sun_guj_gam_geo_grk_amr_pan_swa_est_hun_fre_mlt_afr_ind_ukr_ben_urd_por_aeg_moo_scr_ger_mly_slo_owc	-0.271753814640865	-0.684288125453297	0.49549493451969
276	tig_fin_rus_spa_gam_sod_pol_slo_akn_hin_est_lit_bem_moo_tsn_tml_scr_jpn_amh_eng_fre_knd_mcd_dgb_dut_lda_vie_bsq_cze_rom_mao_bam_mnd_pan_aeg_krd_ses_sun_amr_tha_heb_cnt_hau_ewe_alb_aze_ben_mly_chh_svk_afr_anl_tur_swa_zul_geo_ger_ctl_nor_ukr_swe_mol_tag_bos_glc_mlt_yor_bat_bul_xho_hun_grk_jav_fbf_azi_wly_swt_owc_guj_igb_ind_dyu_cic_tsw_ita_arw_por_uzb_urd_ven_kor_lat_qcu_prs_sid	0.542550929372493	1.33012146941909	0.186731039051382
277	ben_bsq_swe_cic_lat_rom_tha_zul_akn_ukr_xho_chh_amh_scr_ita_mao_knd_afr_azi_amr_spa_mlt_sid_mol_ind_urd_lda_swt_fin_sun_slo_tsw_swa_anl_ven_yor_tml_mly_kor_cnt_ewe_lit_nor_aeg_bat_pol_dyu_ses_guj_grk_igb_fre_geo_hin_svk_vie_hau_bem_heb_bos_hun_aze_tsn_mnd_bam_uzb_moo_alb_pan_jav_mcd_owc_wly_fbf_est_krd_glc_por_qcu_eng_dgb_prs_jpn_tag_bul_sod_tur_ger_rus_dut_gam_cze_arw_tig_ctl	-0.525718610464883	-1.22138099220037	0.225028993463005
278	igb_eng_dut_rom_krd_zul_dyu_geo_hau_alb_anl_spa_aeg_swe_jav_svk_tsn_amh_aze_tur_ita_prs_rus_knd_tag_tsw_swt_hin_bul_lda_est_sid_arw_gam_xho_qcu_grk_fbf_mlt_tha_ses_afr_tig_chh_jpn_scr_ukr_urd_mly_mol_vie_ind_yor_lit_amr_mnd_wly_bam_bem_owc_mao_por_sod_ctl_cze_bos_lat_fin_uzb_pan_ven_glc_akn_dgb_swa_heb_pol_nor_azi_moo_ewe_ger_kor_fre_mcd_cic_slo_sun_guj_bsq_cnt_ben_tml_bat_hun	-0.747519642876814	-1.72450247288121	0.0879394068981925
279	pan_svk_mol_tur_rus_xho_tml_swt_afr_mlt_nor_krd_hun_glc_swe_geo_tsn_slo_ven_fre_rom_spa_ita_ewe_sun_prs_amr_qcu_lit_aeg_scr_cic_swa_igb_aze_ses_ben_bul_mnd_hau_fin_cze_alb_gam_vie_ctl_pol_grk_tag_tig_amh_bem_chh_moo_heb_bos_por_bam_mly_ind_tsw_akn_tha_dyu_bsq_mao_wly_sid_yor_owc_uzb_knd_guj_mcd_bat_sod_fbf_jpn_arw_urd_ger_dgb_kor_eng_cnt_hin_lat_zul_jav_ukr_lda_azi_est_anl_dut	-0.567725655703773	-1.29124605417101	0.199818676287305
280	ewe_fin_ben_grk_sod_aeg_jpn_scr_igb_hun_heb_mlt_mcd_mol_uzb_geo_hin_pol_cnt_bul_qcu_spa_lat_bos_fbf_tml_amh_pan_tsn_moo_sid_nor_ind_hau_ger_xho_bem_lit_owc_swt_rom_akn_anl_por_glc_slo_alb_jav_svk_est_arw_afr_bam_chh_mnd_bsq_dgb_wly_lda_ses_guj_yor_ctl_fre_bat_ita_rus_tur_swa_tsw_swe_mly_eng_tig_krd_sun_dut_amr_cic_tha_mao_knd_dyu_prs_ukr_cze_vie_aze_azi_zul_urd_gam_kor_ven_tag	-0.066465825238447	-0.157216412683288	0.87541511734258
281	gam_heb_bul_swe_est_por_yor_amr_zul_jav_swt_pol_tag_xho_ukr_arw_knd_sod_afr_ind_tsw_ven_bam_krd_hau_glc_scr_tml_aze_svk_qcu_spa_tur_mcd_slo_uzb_owc_wly_lat_tig_bos_cze_amh_dut_azi_tha_cnt_ben_kor_sun_cic_chh_ita_hin_nor_aeg_rus_prs_moo_ses_dyu_lit_mao_mly_alb_anl_ger_eng_ewe_bsq_vie_igb_grk_tsn_hun_bem_jpn_fin_fre_fbf_rom_mnd_akn_dgb_pan_guj_bat_lda_mlt_mol_sid_ctl_geo_urd_swa	0.642597706497492	1.50112220849294	0.1367115986912
282	lit_dgb_aeg_bul_swt_ewe_cnt_rus_lat_fbf_gam_ger_tml_fin_grk_bat_yor_ven_bos_pol_kor_cze_jpn_rom_mol_anl_jav_wly_svk_ind_mao_xho_ctl_heb_glc_tsw_tha_dyu_alb_swa_tag_guj_hun_fre_eng_mcd_arw_chh_urd_akn_amr_tig_ses_krd_por_bam_spa_swe_zul_slo_mly_sid_est_sod_cic_lda_hau_ita_knd_prs_hin_bem_dut_mnd_igb_azi_afr_bsq_aze_tur_ukr_geo_amh_qcu_mlt_owc_tsn_moo_vie_ben_sun_uzb_scr_nor_pan	-0.425800408671367	-1.10266110796432	0.273019643540868
283	lat_sid_mly_dut_bos_bem_mcd_tsw_ewe_est_fin_jav_bam_ven_azi_cze_por_qcu_amr_tig_pol_tag_kor_knd_ben_ger_jpn_ita_rom_prs_mao_ukr_hun_tha_tsn_sun_swe_sod_amh_lda_hau_aze_bul_aeg_tur_afr_swa_alb_anl_scr_chh_dgb_mnd_urd_ind_uzb_fbf_heb_hin_ses_moo_cnt_spa_dyu_arw_fre_yor_guj_cic_pan_tml_mlt_bat_bsq_svk_grk_vie_lit_slo_ctl_swt_owc_nor_eng_gam_wly_geo_xho_rus_akn_igb_zul_mol_glc_krd	0.00021755944634615	0.000523332966834182	0.999583561667123
284	bos_bsq_ses_rus_mlt_anl_uzb_swt_svk_geo_mao_hun_eng_hau_tig_hin_tha_ita_krd_tag_guj_kor_pol_dut_slo_jpn_mcd_alb_nor_azi_urd_aeg_grk_akn_sod_sun_dyu_prs_cic_ewe_zul_mnd_rom_tsn_spa_bul_mly_bem_mol_gam_est_ben_yor_fin_wly_arw_aze_sid_xho_amr_tml_ind_ctl_dgb_igb_ven_tsw_amh_knd_chh_cze_lda_pan_lit_cnt_moo_scr_glc_qcu_afr_ukr_ger_bam_vie_fre_por_bat_swe_heb_lat_tur_fbf_swa_owc_jav	0.247451643649942	0.566716762164178	0.572271854381493
285	yor_ben_fbf_jpn_hun_bat_mcd_fin_dgb_wly_amh_tsn_ukr_bam_spa_hin_akn_sod_est_jav_bul_lit_azi_slo_fre_mao_mlt_bos_zul_ita_igb_bsq_glc_tig_cnt_moo_gam_tml_lat_dyu_swt_alb_ind_rus_kor_pol_geo_por_tha_ctl_sid_prs_swe_chh_bem_scr_aeg_cze_dut_ger_xho_knd_cic_tag_tsw_anl_qcu_nor_ven_arw_eng_heb_rom_grk_mly_lda_guj_hau_mnd_uzb_ses_sun_afr_amr_owc_urd_krd_tur_svk_vie_aze_swa_ewe_pan_mol	-0.0360792899938807	-0.0872292174161118	0.93067686004718
286	akn_fbf_tsn_mly_est_spa_ewe_grk_eng_guj_mao_ben_alb_tml_knd_sun_pan_heb_svk_ven_hun_amr_aeg_anl_tag_amh_wly_swa_pol_fre_gam_swe_mlt_bam_moo_por_sod_vie_ses_urd_cic_geo_azi_aze_tig_nor_tha_mnd_owc_lda_fin_kor_arw_yor_qcu_slo_mcd_swt_uzb_bem_chh_cnt_igb_afr_rom_lit_bsq_lat_jav_ind_sid_ukr_mol_ger_dgb_hau_glc_hin_ctl_jpn_krd_cze_prs_bos_zul_tur_ita_scr_tsw_rus_xho_dyu_dut_bat_bul	-0.607161100611963	-1.45286483322688	0.149627155403722
287	hin_geo_ben_jav_bul_yor_swa_rus_mao_fbf_sod_fre_amr_scr_spa_tml_slo_azi_aeg_bam_ewe_lit_pan_mnd_alb_dut_tag_fin_tsn_heb_prs_knd_tur_gam_cnt_mlt_tha_qcu_anl_bos_bat_grk_ven_ita_guj_nor_glc_dgb_mly_mol_hau_akn_amh_ukr_swt_afr_jpn_vie_chh_dyu_bem_aze_xho_moo_sid_lat_zul_uzb_ctl_est_swe_eng_tig_por_ind_hun_owc_arw_kor_krd_bsq_ger_lda_wly_cic_urd_igb_rom_sun_mcd_tsw_pol_svk_cze_ses	-0.713668172339481	-1.96089162311025	0.0528834028264453
288	tur_cze_akn_ita_lat_afr_hau_ben_uzb_fre_sod_cic_mol_zul_tig_dyu_hin_swe_sun_tha_spa_pan_glc_rus_fin_bam_tsw_mly_knd_eng_dut_jpn_ewe_moo_guj_vie_heb_lit_cnt_gam_igb_ven_lda_prs_tsn_swa_slo_mnd_mcd_geo_yor_swt_arw_aeg_kor_por_amh_tml_urd_bem_azi_aze_ind_svk_est_pol_alb_bos_mao_grk_xho_amr_chh_bul_hun_nor_jav_ctl_bsq_sid_wly_tag_owc_ukr_mlt_bat_anl_ses_rom_fbf_krd_dgb_qcu_ger_scr	-0.171540479335557	-0.408669978812223	0.683721379057147
289	afr_aze_lat_tag_gam_sid_pan_dyu_bsq_swa_prs_ukr_moo_bam_fre_mnd_mol_glc_rus_tur_slo_pol_aeg_jpn_svk_uzb_cze_tha_wly_hin_ctl_bem_owc_bos_swt_mao_amh_guj_ind_vie_dut_tml_ses_anl_mlt_fin_ger_fbf_qcu_grk_lit_amr_est_yor_akn_hun_tsn_kor_ven_sod_jav_nor_hau_scr_knd_bat_spa_por_sun_xho_urd_igb_mcd_dgb_zul_mly_alb_azi_cic_arw_heb_krd_tsw_rom_tig_ewe_bul_swe_lda_geo_cnt_ben_ita_chh_eng	0.212546364610723	0.492112528713022	0.623799460510098
290	akn_amh_xho_hau_spa_dyu_swt_eng_lit_jav_tml_bat_azi_tha_mnd_yor_hun_wly_nor_chh_mcd_arw_bul_prs_ses_ven_glc_swe_cnt_sid_jpn_swa_cic_rus_tur_moo_bam_grk_fbf_tig_amr_mlt_fin_mao_sod_knd_svk_mol_dut_pol_pan_tag_kor_bem_dgb_fre_urd_ewe_lat_cze_scr_ger_tsn_bsq_ita_gam_mly_afr_rom_igb_aze_krd_por_heb_lda_hin_ind_ctl_est_zul_tsw_ben_ukr_guj_owc_aeg_anl_geo_slo_vie_qcu_uzb_bos_sun_alb	-0.28898283697438	-0.689818676326973	0.49202598563877
291	xho_ben_glc_mnd_tsn_tha_eng_lda_mly_ukr_grk_azi_bul_zul_yor_fin_tml_krd_swa_dgb_hau_spa_moo_cnt_hun_mcd_chh_aze_lit_ita_owc_fbf_pan_lat_est_bat_urd_vie_ger_bsq_ses_aeg_jpn_tig_swt_swe_akn_scr_mol_kor_mlt_cze_ind_wly_amh_bos_por_dut_tsw_cic_prs_bam_jav_fre_slo_tur_rom_anl_mao_geo_sid_sun_svk_ewe_ctl_hin_knd_guj_rus_arw_bem_heb_uzb_dyu_ven_pol_afr_gam_nor_alb_amr_tag_sod_qcu_igb	-0.562485470980264	-1.30432140170926	0.195342839160537
292	prs_moo_ses_azi_arw_tsw_gam_fre_wly_amh_zul_scr_hau_guj_amr_grk_ger_geo_tha_hin_swt_ewe_lit_lda_knd_yor_swe_glc_afr_eng_sid_anl_mly_lat_bat_xho_mnd_ctl_jav_pol_owc_ukr_bos_tml_swa_alb_aze_mcd_pan_heb_rus_jpn_por_urd_ita_vie_dut_ind_tsn_fin_tag_tig_sod_mlt_akn_rom_cic_bsq_est_slo_dyu_spa_qcu_tur_bul_uzb_kor_krd_bam_aeg_mao_svk_chh_mol_igb_bem_dgb_sun_ven_fbf_hun_nor_ben_cnt_cze	0.471451285178636	1.14308997567158	0.25593532163473
293	geo_lat_sod_bul_amr_pan_tml_mol_ger_krd_jpn_slo_ita_swe_igb_spa_prs_afr_owc_heb_ses_est_yor_grk_bsq_aeg_lda_ewe_ven_mnd_gam_fin_rom_sun_bos_tha_guj_lit_hau_dut_mlt_glc_jav_eng_bat_kor_azi_ind_ukr_nor_arw_urd_swt_tag_dyu_anl_tig_swa_chh_cze_rus_wly_knd_akn_tsn_mao_hin_ctl_svk_ben_fbf_dgb_qcu_hun_mcd_por_bem_cic_sid_moo_alb_amh_mly_xho_pol_uzb_cnt_tsw_tur_bam_scr_vie_aze_fre_zul	-0.20382549952374	-0.469469786397235	0.639832724610565
294	cze_bem_pan_aze_uzb_tsn_cic_pol_mcd_vie_bat_ctl_urd_grk_cnt_amh_scr_chh_rus_bos_xho_sun_wly_ven_svk_tha_bul_guj_swt_est_moo_jav_tsw_bsq_mol_prs_anl_ukr_krd_lda_hin_akn_aeg_afr_mly_knd_fbf_ita_mnd_lat_amr_tur_rom_azi_ind_ses_bam_igb_heb_dyu_zul_sid_lit_swa_qcu_ben_ger_arw_ewe_spa_owc_eng_hau_tml_mlt_mao_nor_sod_kor_yor_por_geo_hun_dgb_tig_swe_jpn_slo_fre_fin_tag_gam_alb_dut_glc	-0.205701542657612	-0.525837505045214	0.600252761351749
295	eng_mcd_uzb_zul_mol_grk_dut_guj_tsn_tig_ukr_amr_sid_est_rus_tag_ctl_yor_jav_fbf_qcu_aeg_bam_fin_anl_tha_amh_spa_hau_rom_por_mly_swa_tml_wly_lat_akn_hun_kor_swt_ger_hin_lda_bem_bat_chh_dyu_tur_lit_moo_tsw_bul_jpn_glc_urd_fre_bsq_slo_geo_krd_owc_ind_swe_cnt_mao_igb_pan_dgb_gam_knd_sun_sod_scr_arw_vie_heb_alb_ben_ita_cic_ewe_afr_mlt_bos_xho_nor_svk_azi_aze_ven_mnd_ses_cze_prs_pol	0.0582291756334577	0.13285401379695	0.894595873573382
296	ben_mly_dyu_glc_slo_gam_ven_cnt_bos_ctl_hun_fin_uzb_ger_cze_heb_ewe_nor_moo_knd_tig_igb_bat_amh_zul_ita_mcd_swe_alb_xho_prs_jpn_arw_guj_tur_geo_jav_krd_wly_rom_tsn_qcu_scr_fbf_pan_tsw_bul_bem_lit_grk_mao_aze_lat_akn_tml_amr_fre_swt_aeg_mlt_mol_sod_ses_bam_dgb_spa_owc_sun_svk_ukr_tag_hin_swa_afr_vie_urd_yor_cic_eng_chh_lda_por_azi_hau_mnd_est_pol_bsq_ind_anl_sid_rus_tha_dut_kor	0.562729763890993	1.34414857471576	0.18217015246437
297	ukr_tag_mol_prs_xho_owc_igb_urd_swt_afr_est_gam_jav_bsq_pol_dgb_chh_nor_mcd_glc_qcu_akn_sid_scr_tur_zul_bat_bul_azi_por_ctl_fin_tha_mnd_alb_aeg_swa_hin_ind_uzb_bam_bem_tml_sun_guj_fre_mly_cnt_bos_amh_tig_cic_vie_geo_fbf_lit_dut_heb_ben_slo_hau_ses_mao_amr_knd_wly_ven_pan_lda_aze_grk_ger_spa_rom_dyu_ita_hun_anl_eng_sod_yor_cze_tsn_moo_krd_svk_arw_rus_kor_mlt_lat_jpn_ewe_swe_tsw	0.202563639403477	0.533384776408127	0.59503970524799
298	zul_heb_tml_spa_tsw_arw_sid_cze_dgb_mcd_sun_swa_fbf_nor_fin_pol_ger_ctl_tur_urd_chh_rus_ita_hau_jav_mol_owc_moo_qcu_fre_tig_afr_guj_tag_bem_ukr_sod_wly_bos_por_akn_hin_jpn_rom_prs_lda_scr_yor_cic_mnd_xho_ind_bat_bul_krd_lit_eng_mao_vie_gam_svk_ven_anl_mly_swe_ben_dut_tha_slo_amh_est_kor_lat_swt_aeg_glc_cnt_geo_mlt_ewe_bsq_igb_dyu_knd_aze_hun_tsn_pan_bam_amr_alb_azi_uzb_grk_ses	0.202438263413933	0.529482078373772	0.597732757815241
299	mly_fin_pol_pan_nor_anl_chh_lat_heb_svk_eng_hin_igb_ewe_urd_tur_dyu_tag_tml_bem_azi_tha_swa_yor_kor_ctl_slo_prs_vie_ben_bul_amr_fbf_lda_qcu_uzb_hau_tsn_grk_spa_wly_swt_dgb_rom_bos_jpn_por_alb_knd_mnd_swe_ven_mlt_hun_owc_tig_jav_mcd_fre_mol_ukr_geo_krd_bsq_ind_bat_moo_sid_mao_aeg_ger_ses_scr_est_cic_guj_ita_lit_cze_arw_zul_afr_sun_xho_amh_glc_rus_bam_tsw_akn_dut_cnt_aze_gam_sod	-0.640506041378864	-1.55954667154598	0.122263693730804
300	ses_svk_rus_cze_jpn_wly_aeg_nor_ita_lda_tml_igb_tur_guj_swa_hun_geo_cic_lit_arw_mlt_scr_cnt_sod_ukr_glc_yor_fin_urd_anl_knd_dgb_fbf_swe_bem_ind_alb_tsw_mao_gam_kor_fre_uzb_azi_jav_bam_tig_heb_ctl_ben_chh_pan_vie_bul_mcd_ven_prs_hau_aze_est_amr_lat_ger_bat_dut_pol_swt_qcu_mnd_dyu_bsq_xho_grk_akn_ewe_moo_eng_slo_hin_krd_spa_tag_por_bos_tsn_afr_owc_amh_sun_mly_tha_zul_rom_sid_mol	0.126229520494839	0.295979886898661	0.767905336911079
301	dgb_tha_amh_sid_amr_ben_mly_svk_moo_slo_wly_gam_urd_nor_fin_eng_spa_pan_grk_tsw_cnt_lat_aeg_anl_yor_igb_scr_sun_glc_jav_tsn_ven_mol_krd_cze_swt_ukr_qcu_por_swe_afr_tig_mao_alb_hin_azi_uzb_sod_guj_bam_mcd_ctl_bem_zul_dyu_arw_ind_bsq_jpn_bos_xho_swa_vie_ger_ita_tag_akn_fbf_pol_hun_fre_ewe_lit_aze_dut_rus_bat_mlt_prs_ses_kor_tur_geo_knd_owc_bul_mnd_cic_est_chh_rom_lda_hau_heb_tml	-0.0247942633882801	-0.0589788841562664	0.953095474194242
302	sid_rom_hun_sod_chh_ukr_tsw_swa_tur_kor_cic_fre_ger_akn_gam_grk_rus_bam_fbf_tml_ben_cnt_mcd_mnd_tsn_aze_ctl_bul_uzb_tag_amr_aeg_jpn_ind_dgb_bat_alb_pan_igb_heb_bsq_owc_arw_hin_amh_slo_fin_moo_ses_mol_svk_vie_pol_geo_zul_lda_prs_jav_hau_mlt_knd_ewe_afr_ven_bem_lit_swe_mly_urd_glc_azi_xho_est_bos_tig_nor_eng_dut_lat_por_qcu_tha_wly_mao_spa_sun_scr_swt_guj_cze_dyu_krd_ita_yor_anl	-0.51125514845381	-1.28370385420504	0.202434832931164
303	knd_pol_tha_krd_prs_mao_moo_heb_akn_ind_spa_bam_ger_por_pan_fin_dut_lit_alb_aeg_ven_hun_slo_igb_svk_ukr_gam_sod_jpn_mly_ita_lda_grk_est_mol_yor_nor_fbf_dyu_rom_glc_sun_swt_chh_owc_amr_mcd_eng_tsw_tag_hin_xho_azi_bat_scr_dgb_ewe_swe_geo_cic_mnd_tig_uzb_ctl_vie_sid_lat_hau_arw_amh_ben_fre_swa_mlt_qcu_cze_cnt_bem_guj_afr_tur_urd_bos_tml_kor_aze_bul_rus_anl_tsn_zul_bsq_ses_jav_wly	-0.309895004115856	-0.725304719451775	0.470086247171413
304	hin_ctl_amr_ukr_gam_bul_knd_aeg_por_lit_mcd_tml_alb_ewe_krd_slo_fre_tsw_swt_chh_sod_tha_zul_tig_cic_rus_est_swe_pan_pol_igb_nor_moo_tur_scr_kor_rom_svk_mao_sid_spa_hau_cnt_bsq_fin_mly_cze_ven_xho_swa_hun_sun_yor_bam_wly_mlt_lda_jpn_azi_ben_afr_grk_lat_prs_urd_geo_bat_bem_tsn_tag_dgb_fbf_mnd_eng_anl_ses_glc_guj_qcu_dyu_akn_owc_ita_uzb_jav_heb_mol_aze_dut_arw_ger_ind_bos_amh_vie	-0.830920478345106	-2.00447488301207	0.047927373798329
305	cnt_ses_mol_xho_swe_tig_pol_owc_rus_nor_yor_pan_bos_scr_tur_kor_jpn_azi_glc_ger_ben_est_chh_swt_ukr_cze_ctl_uzb_moo_ita_tag_cic_lda_bat_dgb_sid_mly_vie_fre_svk_ven_anl_rom_por_akn_tml_aze_gam_tsw_fin_eng_mlt_bsq_sun_amh_ewe_igb_sod_hin_geo_knd_swa_bul_arw_mao_grk_guj_krd_heb_dut_slo_amr_alb_aeg_afr_hau_lat_spa_zul_dyu_qcu_prs_tsn_fbf_tha_mnd_ind_jav_bam_bem_mcd_lit_urd_wly_hun	-0.609447655832881	-1.56413760715901	0.121181807619811
306	cnt_guj_est_rom_mao_sod_tha_hau_moo_aze_swt_hin_mly_bam_bsq_mlt_swa_jpn_krd_ewe_uzb_xho_bul_akn_eng_zul_alb_igb_bem_mol_swe_pol_mcd_fin_ukr_heb_jav_grk_glc_amr_lda_amh_tsw_geo_slo_rus_arw_pan_ctl_kor_ses_prs_por_cze_tig_dut_sun_yor_wly_spa_lat_bat_ven_ben_chh_scr_urd_fbf_tml_hun_anl_tur_afr_nor_ger_azi_dgb_sid_owc_gam_ind_lit_cic_svk_tag_aeg_ita_mnd_qcu_fre_dyu_bos_vie_tsn_knd	-0.265317788451205	-0.689660686203188	0.492124898349825
307	mcd_bam_ind_ben_hun_por_amr_grk_anl_amh_ita_sod_scr_guj_swe_krd_prs_heb_fbf_dut_zul_mao_ses_arw_vie_owc_swt_uzb_ven_fre_akn_tag_dyu_jpn_nor_slo_aze_kor_aeg_svk_ctl_pol_wly_glc_lda_afr_moo_mly_xho_knd_bem_swa_hin_bat_fin_azi_rus_est_geo_jav_qcu_bul_lat_ukr_cic_gam_mnd_sid_dgb_mol_tsw_urd_bos_ewe_rom_mlt_tur_alb_tsn_hau_eng_igb_cze_pan_spa_ger_sun_chh_lit_tml_tha_bsq_yor_cnt_tig	0.168936735235048	0.386878940631921	0.69972968367098
308	dyu_tml_chh_sid_amr_ses_ukr_anl_amh_mlt_ctl_hun_krd_akn_kor_owc_ind_fbf_nor_ven_tsn_eng_svk_dut_guj_pan_zul_mcd_cze_qcu_bsq_grk_azi_glc_aze_tig_spa_arw_knd_hau_rus_scr_uzb_ita_bos_slo_hin_urd_vie_xho_ewe_sod_swa_ger_gam_heb_cic_lit_mnd_bul_jav_tsw_rom_alb_igb_geo_afr_swt_por_yor_aeg_bam_jpn_lda_prs_fin_fre_tha_mol_wly_tag_lat_dgb_ben_mao_swe_est_pol_bat_tur_mly_bem_sun_moo_cnt	0.235130257488873	0.620375705232096	0.536527748721403
309	kor_alb_amr_krd_cnt_bul_gam_hun_anl_bat_swa_uzb_swt_por_moo_prs_dut_mly_hin_arw_fbf_knd_sid_swe_igb_yor_vie_dyu_rus_tsw_zul_azi_jpn_bos_hau_lda_ben_wly_urd_tml_qcu_mao_pol_nor_xho_mol_amh_ctl_ewe_akn_svk_guj_tur_lat_fre_bam_cze_cic_rom_mcd_grk_est_ger_dgb_sun_mlt_afr_tsn_slo_glc_fin_chh_bem_jav_ita_geo_lit_ukr_pan_ven_spa_mnd_eng_tig_bsq_aeg_owc_aze_scr_heb_sod_ses_ind_tag_tha	0.627915598263196	1.64225063962431	0.103915382060573
310	mcd_eng_arw_knd_uzb_amh_igb_bat_ben_ind_ita_mlt_gam_xho_fbf_amr_wly_bul_bam_bos_yor_mao_tag_urd_kor_tsn_vie_tml_hau_chh_geo_cnt_por_tha_sid_tur_ger_slo_mly_tig_lat_spa_fin_swa_hin_bsq_lit_afr_akn_rom_jpn_moo_pan_swt_sun_zul_ctl_sod_hun_guj_anl_fre_ven_grk_pol_ses_prs_alb_est_ukr_dyu_cze_aeg_qcu_azi_cic_owc_nor_ewe_heb_dut_rus_jav_scr_glc_aze_bem_krd_mol_dgb_mnd_lda_svk_swe_tsw	0.426997037837728	1.0994644429488	0.274403536121506
311	vie_ben_tha_cnt_ctl_ita_ven_knd_alb_mao_krd_jpn_lit_grk_rom_kor_wly_hau_swt_lat_bul_tur_cic_aeg_slo_pol_ind_sid_fre_ukr_aze_lda_sod_tsw_afr_swa_bos_arw_tag_tig_tsn_qcu_ewe_akn_sun_tml_cze_fin_nor_bam_uzb_zul_bat_hun_spa_est_igb_yor_jav_mlt_bem_hin_geo_fbf_amr_guj_moo_ses_chh_anl_scr_amh_prs_owc_dut_glc_bsq_rus_mol_urd_por_azi_swe_ger_mcd_dyu_xho_mly_mnd_pan_heb_dgb_eng_gam_svk	NA	NA	NA
312	krd_gam_ewe_mol_ven_alb_mcd_anl_knd_moo_igb_bam_tur_tsw_mlt_slo_cze_cnt_ger_amr_dut_tha_rom_arw_swa_mnd_bsq_heb_svk_tag_uzb_hin_lat_pol_ses_nor_jpn_hau_rus_bul_lda_bos_yor_fre_ben_ukr_guj_swe_fin_kor_zul_qcu_ind_pan_bem_aeg_tig_sid_lit_dgb_owc_swt_scr_mly_geo_dyu_est_vie_glc_chh_amh_cic_hun_urd_sun_afr_spa_azi_prs_sod_aze_ita_por_bat_fbf_wly_akn_ctl_mao_eng_grk_tml_tsn_jav_xho	-0.449001473562282	-1.03042747710171	0.305481776125535
313	heb_hun_zul_lat_amh_prs_ukr_tag_jav_jpn_ger_bat_bos_mao_ven_dgb_sod_ita_xho_aeg_bem_grk_swa_bul_moo_dut_vie_arw_anl_por_tig_alb_aze_lit_afr_ben_cze_knd_spa_rus_pol_krd_swe_fre_wly_owc_swt_urd_mlt_tha_sid_bsq_uzb_cic_tml_glc_chh_pan_tsn_ewe_rom_dyu_svk_tur_mly_est_lda_slo_amr_akn_fbf_yor_ses_mcd_azi_tsw_geo_sun_hin_hau_bam_igb_gam_nor_mnd_cnt_ctl_ind_scr_kor_qcu_guj_eng_fin_mol	-0.80764349200777	-2.12091983973466	0.0365890850495791
314	sod_ukr_pol_azi_dut_guj_ind_por_owc_rom_krd_gam_tsn_sun_bul_qcu_dyu_prs_bos_bsq_sid_mao_yor_bat_svk_afr_ctl_mcd_ger_jpn_amr_tsw_hin_mnd_mlt_xho_jav_mly_aze_rus_igb_tml_swe_zul_vie_fin_heb_geo_bem_alb_ses_knd_pan_anl_kor_cze_mol_dgb_lda_wly_moo_tag_lat_amh_slo_chh_hau_ita_urd_spa_grk_ven_swt_est_arw_ben_akn_lit_cnt_hun_glc_bam_swa_fbf_tha_scr_tig_nor_eng_cic_aeg_tur_uzb_ewe_fre	0.706725248960031	1.83770466327591	0.0692987951598479
315	azi_jav_igb_sun_svk_aze_mcd_cnt_glc_prs_dut_ctl_cze_bam_alb_rom_pan_owc_chh_dgb_yor_rus_tml_slo_hun_eng_ses_mnd_mao_sod_fbf_sid_uzb_gam_est_ven_hin_ukr_spa_urd_jpn_dyu_lda_akn_pol_vie_heb_tag_mlt_tur_zul_anl_bul_swa_bos_krd_wly_scr_tsw_tsn_bem_swe_ben_guj_moo_lit_lat_knd_ind_mol_geo_amh_ewe_kor_grk_fin_aeg_fre_qcu_tig_xho_afr_arw_ger_tha_cic_hau_bat_amr_swt_por_ita_mly_nor_bsq	-0.191587193585744	-0.457619495170912	0.648293167984381
316	tag_rus_igb_knd_guj_tsw_tha_swa_owc_sod_ben_fre_bem_ger_ind_heb_prs_arw_xho_slo_ctl_cze_gam_tml_glc_zul_bat_dut_est_amh_pan_geo_bam_fin_ven_mao_tsn_spa_grk_alb_azi_aeg_tig_bul_ita_dyu_fbf_hin_swt_wly_mnd_sid_jav_lat_mlt_moo_eng_bos_por_vie_lit_pol_yor_svk_amr_uzb_ewe_urd_tur_ukr_cic_anl_mly_chh_cnt_mcd_scr_rom_jpn_akn_qcu_nor_krd_sun_afr_lda_ses_aze_hun_swe_bsq_hau_dgb_kor_mol	-0.651992378421356	-1.48137150651016	0.141887903193607
317	yor_sod_jav_mly_grk_knd_cnt_scr_por_hin_dgb_xho_prs_aeg_ukr_geo_lda_est_hau_hun_jpn_heb_wly_ita_vie_bam_lit_aze_fre_rom_mlt_ger_igb_mnd_lat_gam_krd_cze_afr_zul_guj_anl_sid_amr_mcd_dyu_qcu_alb_pol_bsq_dut_bem_bat_fin_tha_bos_ctl_azi_tsn_uzb_mao_cic_tur_nor_bul_fbf_tsw_swe_kor_urd_ses_pan_ewe_rus_tig_svk_akn_ind_owc_tag_slo_moo_swt_spa_eng_sun_amh_chh_glc_ben_arw_mol_tml_ven_swa	-0.587936053227836	-1.52506038086164	0.130637665321139
318	anl_chh_fbf_mcd_hun_ewe_jpn_tig_moo_tur_swe_est_yor_rus_sid_sod_spa_svk_amr_arw_tag_ind_ukr_alb_geo_bos_ger_vie_fin_mnd_urd_sun_aze_krd_ben_ita_gam_por_qcu_guj_tsn_azi_dgb_grk_ses_mly_ven_tha_scr_eng_cnt_rom_igb_swa_uzb_mlt_bam_cic_lat_dut_nor_jav_lda_akn_glc_mol_hau_slo_swt_bem_lit_pan_amh_aeg_bat_fre_prs_hin_pol_zul_bul_ctl_afr_kor_tsw_tml_knd_bsq_heb_xho_owc_mao_dyu_cze_wly	0.0533273279388547	0.126574677481615	0.899550295965762
319	zul_arw_jpn_hin_eng_rus_fin_fbf_afr_tig_ctl_jav_akn_glc_swe_igb_chh_kor_yor_lda_gam_bul_alb_svk_pan_sun_scr_ukr_pol_rom_mlt_lit_amh_aze_por_ind_tha_nor_hun_qcu_dyu_lat_wly_mao_cic_bat_amr_mnd_bem_tsw_tur_swa_hau_vie_ven_mol_fre_uzb_urd_tsn_tag_bos_krd_guj_ben_dgb_grk_geo_est_ger_bam_mcd_bsq_slo_prs_dut_cnt_ewe_ses_heb_aeg_knd_ita_xho_sod_sid_azi_cze_mly_tml_owc_moo_anl_spa_swt	-0.603900980441417	-1.48018116490582	0.142204693468451
320	uzb_tha_rus_jpn_tur_cnt_aeg_ger_igb_alb_chh_lat_sun_wly_ukr_tsn_arw_swa_jav_dut_swe_fin_lda_geo_aze_bos_qcu_ven_ben_knd_ewe_svk_heb_gam_lit_moo_nor_est_mao_eng_bam_tml_tig_hin_prs_fbf_anl_akn_sid_spa_dgb_ses_cze_azi_bem_kor_zul_pan_afr_cic_tag_hun_krd_slo_mcd_mnd_rom_bsq_owc_swt_sod_dyu_mly_mol_ctl_fre_grk_yor_ita_bat_mlt_tsw_por_xho_hau_ind_vie_urd_amr_amh_pol_bul_guj_glc_scr	0.00357018742829915	0.00865166545637347	0.993115587772485
321	slo_yor_tml_ven_ita_ben_urd_cic_lit_mcd_owc_rus_knd_kor_amh_svk_cze_tha_rom_mly_eng_jpn_ind_ger_gam_jav_sun_bat_aeg_tsw_tag_dut_mnd_cnt_nor_mlt_aze_lda_azi_swa_scr_tur_pan_grk_ewe_dyu_swt_akn_heb_alb_vie_geo_dgb_spa_swe_zul_tsn_mao_hun_afr_krd_uzb_amr_bul_guj_ses_bsq_hau_sid_hin_moo_anl_lat_fin_fbf_tig_prs_fre_qcu_arw_por_ctl_xho_pol_bos_sod_bem_bam_ukr_mol_wly_chh_est_glc_igb	-0.746853542043352	-1.78875846595392	0.0769096826608364
322	amr_lda_pan_ewe_qcu_fre_lit_ven_azi_kor_wly_sod_alb_bam_amh_cze_geo_mlt_swt_jav_spa_krd_eng_chh_bsq_sid_tsw_dyu_bos_mol_svk_fbf_akn_ses_sun_tig_ita_mly_anl_guj_tsn_arw_xho_swe_slo_ctl_pol_hin_tha_bul_jpn_hun_knd_afr_cic_yor_bem_swa_grk_nor_hau_igb_dgb_lat_tml_aze_ind_uzb_dut_glc_scr_prs_zul_ger_vie_rom_bat_cnt_mcd_heb_tur_owc_fin_aeg_rus_moo_ukr_urd_tag_ben_mnd_por_gam_est_mao	-0.594098004929842	-1.48989923816772	0.139634469281841
323	geo_akn_dyu_ses_afr_bam_svk_swe_sid_bsq_ita_nor_lit_prs_aeg_tsw_slo_cic_arw_ind_pan_bat_mol_bos_ewe_swa_eng_qcu_alb_pol_jav_uzb_tag_heb_ven_spa_mao_hin_tml_knd_mlt_swt_grk_ctl_cnt_yor_ukr_zul_por_glc_fbf_amh_moo_bul_dut_chh_owc_tha_anl_mnd_sod_guj_amr_vie_mcd_ger_wly_fin_krd_tsn_est_jpn_urd_sun_igb_fre_hun_tur_tig_azi_lat_xho_bem_lda_cze_gam_kor_aze_scr_dgb_hau_mly_rus_rom_ben	-0.0594396549105987	-0.133610124600059	0.89399957681289
324	ger_bat_sun_ewe_svk_ven_swt_dut_hau_tha_knd_ctl_tml_scr_hin_uzb_lat_slo_ben_nor_bem_swa_tur_jav_fre_yor_kor_hun_rus_tig_bam_cze_cnt_zul_azi_anl_ukr_sod_swe_qcu_mnd_arw_alb_urd_mly_chh_cic_bsq_eng_bos_lda_owc_afr_rom_vie_gam_tag_aze_dyu_aeg_mcd_geo_amh_pol_amr_ses_glc_spa_bul_ind_akn_guj_mol_mao_por_xho_wly_krd_tsw_est_grk_lit_moo_jpn_sid_tsn_prs_fbf_mlt_ita_fin_igb_pan_heb_dgb	-0.162853010518111	-0.381388974630912	0.703784591013575
325	moo_fin_xho_ven_akn_igb_spa_gam_sid_kor_cze_bat_afr_prs_arw_ewe_aze_urd_amh_mol_jpn_ita_rus_cic_dyu_mao_swt_eng_amr_tig_glc_jav_anl_por_ses_chh_sun_knd_fre_tml_mcd_est_bos_yor_cnt_zul_bul_tsw_tha_ukr_aeg_svk_bem_mlt_ben_hun_swa_ind_lit_lda_mnd_dgb_tag_tur_owc_fbf_geo_ger_qcu_lat_guj_bsq_alb_grk_krd_uzb_pol_dut_azi_wly_pan_bam_rom_mly_ctl_tsn_heb_swe_vie_hau_scr_slo_nor_hin_sod	-0.409165118041529	-1.00906483549089	0.315561742262444
326	mly_cze_cic_ven_qcu_anl_est_ukr_guj_fbf_hau_owc_pan_xho_uzb_arw_yor_bem_glc_geo_amr_por_lat_bos_aeg_rom_tsn_hun_ita_swe_lit_fre_lda_fin_bat_bsq_krd_heb_prs_tsw_tha_ben_ses_mao_grk_jav_sod_afr_urd_aze_akn_scr_wly_pol_slo_tag_dyu_tur_bul_knd_mol_nor_mnd_mlt_eng_ger_amh_vie_svk_tig_tml_mcd_igb_ctl_rus_hin_jpn_ind_sun_bam_cnt_sid_gam_zul_kor_moo_azi_swt_swa_dgb_spa_chh_dut_alb_ewe	0.0654217293543852	0.149135993297415	0.8817692505248
327	prs_gam_bul_qcu_svk_rom_ger_akn_tig_cze_amr_lda_rus_heb_bat_anl_fin_hun_grk_dgb_bos_pol_yor_cic_tur_moo_mly_urd_krd_owc_tml_swa_swe_hin_sid_lit_por_bam_igb_scr_kor_est_ita_sun_ind_bem_aeg_chh_lat_uzb_fbf_sod_tha_eng_guj_jpn_ukr_ses_geo_ven_ewe_spa_pan_nor_zul_aze_dut_mao_bsq_mol_cnt_wly_vie_tsn_mcd_ben_xho_alb_afr_slo_azi_mlt_tsw_mnd_glc_tag_ctl_knd_hau_jav_dyu_arw_amh_fre_swt	-0.497444474266618	-1.15203273559831	0.252260497487379
328	ukr_pol_tur_jav_cic_tsw_hin_sid_qcu_eng_spa_ger_nor_est_ben_igb_amr_svk_gam_chh_tsn_hun_afr_mnd_por_cnt_prs_tig_uzb_dgb_urd_mly_fbf_alb_aze_ita_bat_kor_mcd_mol_bsq_moo_azi_zul_grk_xho_vie_ven_lda_dyu_ses_dut_guj_scr_cze_aeg_fre_ctl_amh_akn_ewe_bul_swa_pan_wly_bos_glc_bam_rus_hau_slo_fin_knd_mlt_anl_tml_jpn_tha_bem_rom_krd_swe_owc_sod_swt_arw_lat_ind_tag_yor_heb_sun_mao_geo_lit	0.356043057950733	0.920986745999989	0.359440277912913
329	bam_bul_pan_pol_dgb_dyu_aze_wly_uzb_lit_prs_igb_guj_bem_chh_scr_fre_bsq_tur_ses_mlt_svk_grk_ctl_kor_rus_fin_amh_swa_bos_jpn_anl_fbf_arw_yor_mao_spa_ben_vie_por_cic_rom_azi_akn_sid_aeg_ewe_lda_tha_est_moo_mnd_gam_mol_nor_tsw_slo_tag_glc_sun_ger_lat_swt_mly_knd_alb_owc_afr_hin_qcu_hun_urd_eng_tml_jav_amr_geo_ukr_krd_zul_hau_sod_tsn_ven_mcd_dut_tig_heb_cze_cnt_bat_swe_ind_xho_ita	-0.258949451416392	-0.611760909139748	0.54218862979569
330	scr_owc_ukr_prs_glc_hau_hin_ewe_afr_bam_mnd_hun_mao_azi_tsw_aeg_slo_xho_krd_tag_sun_nor_grk_est_ind_igb_eng_fin_knd_tha_swe_lda_qcu_pan_aze_mcd_cnt_jav_tsn_wly_swa_yor_tig_ger_kor_tur_dyu_amh_sod_cic_urd_lat_cze_mly_lit_heb_mol_bat_guj_svk_mlt_rus_dut_ita_sid_gam_fbf_ctl_anl_por_uzb_chh_zul_jpn_amr_fre_ben_geo_ven_bsq_bem_vie_bul_moo_akn_tml_dgb_bos_ses_arw_spa_alb_rom_pol_swt	1.09009101589053	2.59405840809762	0.0110193104289235
331	grk_sun_cze_dgb_fre_urd_tig_tur_cic_zul_yor_pan_tsw_owc_hun_ind_igb_chh_dyu_nor_bul_akn_wly_ses_lit_arw_scr_xho_azi_gam_fbf_prs_mly_geo_krd_heb_fin_ukr_dut_bos_lda_ewe_svk_mlt_glc_qcu_eng_spa_bam_bat_ger_bsq_swa_tha_knd_swt_lat_mcd_rus_ita_ben_guj_moo_mol_tsn_ven_amh_ctl_mao_hin_anl_jpn_mnd_aze_swe_rom_tml_alb_hau_vie_pol_cnt_por_sod_afr_bem_tag_est_sid_slo_jav_amr_kor_uzb_aeg	0.333703260802723	0.855497429776387	0.394474525651997
332	fin_grk_bsq_spa_jpn_wly_afr_por_ctl_xho_akn_ind_guj_ben_azi_tsn_ses_dgb_igb_tag_ewe_swt_yor_hun_amh_mcd_bos_sid_pan_glc_tsw_qcu_bem_eng_swe_slo_lat_svk_bat_aeg_dyu_mao_arw_hin_tml_alb_vie_jav_bul_tig_tur_swa_cic_cnt_heb_ven_urd_est_uzb_rom_pol_mnd_fre_fbf_zul_aze_lit_hau_owc_mly_scr_rus_kor_bam_dut_gam_sun_tha_ukr_amr_knd_ger_sod_mol_moo_krd_lda_prs_nor_geo_cze_chh_ita_mlt_anl	0.34188075967406	0.880644612579864	0.380780358967526
333	bem_por_cnt_igb_swe_amh_aeg_mlt_ven_mnd_fin_dut_nor_uzb_tag_scr_slo_ukr_eng_swt_cic_spa_yor_est_lat_bos_cze_bul_sun_vie_anl_fbf_afr_swa_heb_jav_ger_dgb_xho_fre_tur_alb_hun_pan_mol_qcu_ewe_svk_mcd_ses_glc_lit_tha_urd_moo_owc_lda_pol_dyu_ind_jpn_tml_arw_mly_grk_guj_ita_mao_wly_ben_chh_aze_tig_rom_knd_bsq_rus_zul_ctl_azi_sod_tsn_krd_bam_hin_geo_bat_akn_hau_tsw_prs_amr_kor_sid_gam	-0.103237768486498	-0.239996621278505	0.810861076269718
334	por_ses_tag_tig_cic_rom_mcd_uzb_swe_mly_mol_gam_svk_hau_ukr_yor_bem_jav_fin_guj_akn_aeg_dgb_nor_swt_heb_dyu_glc_fre_cze_krd_hin_ven_slo_pan_tha_lit_bam_amh_pol_tsw_chh_moo_ewe_bul_urd_lda_eng_spa_knd_rus_prs_afr_owc_grk_geo_mao_ind_aze_est_mlt_ita_bsq_arw_qcu_sod_xho_jpn_fbf_tur_azi_vie_dut_wly_alb_ger_kor_swa_ben_hun_lat_sun_sid_zul_bos_igb_amr_cnt_mnd_tsn_anl_bat_scr_ctl_tml	0.276390778623265	0.655174158642927	0.513972972216828
335	ukr_lat_owc_amr_afr_jav_glc_lda_jpn_alb_amh_vie_ger_ven_pol_sod_wly_swt_rus_moo_bem_prs_mly_bul_geo_mao_tig_zul_akn_fre_sun_sid_tsn_swa_gam_aeg_ses_bat_mol_est_azi_nor_ctl_mcd_slo_arw_hun_mlt_tml_hau_cnt_aze_anl_tsw_qcu_knd_tag_ben_bsq_bam_xho_svk_igb_tur_dgb_por_dyu_bos_ind_tha_rom_lit_cze_cic_heb_uzb_chh_guj_krd_fbf_mnd_fin_ewe_urd_spa_pan_eng_scr_grk_dut_kor_hin_yor_ita_swe	0.277451538936764	0.74082385971411	0.460666662772808
336	wly_rus_hun_gam_sun_sid_ven_vie_tig_dut_jpn_svk_urd_azi_anl_dyu_akn_heb_ita_ewe_fin_cic_geo_eng_amr_yor_afr_amh_swa_tsw_aze_nor_hau_bat_ctl_owc_jav_ind_lda_zul_pol_mly_pan_fbf_slo_ger_xho_bam_bem_chh_mlt_tha_lat_tur_tsn_igb_dgb_bsq_mnd_tag_tml_grk_scr_qcu_lit_krd_est_cze_spa_por_mao_guj_ukr_rom_uzb_aeg_knd_swe_fre_sod_arw_mol_alb_hin_cnt_glc_ses_kor_mcd_prs_bos_ben_bul_moo_swt	-0.0661771816210375	-0.168143990490174	0.866835129475613
337	tur_dyu_glc_scr_zul_owc_cnt_ewe_ctl_grk_ita_guj_fin_akn_tml_krd_rus_afr_moo_dut_sod_wly_spa_ger_swe_hun_hin_lit_gam_sun_lat_por_uzb_tig_ukr_tsn_aze_est_fre_azi_nor_jpn_chh_ses_heb_yor_jav_ind_mcd_dgb_alb_sid_svk_knd_amr_mol_pol_pan_eng_hau_mnd_mao_qcu_tag_bsq_cic_arw_mly_bem_kor_bam_rom_bat_tsw_ven_xho_aeg_slo_bul_lda_cze_fbf_mlt_anl_geo_igb_amh_swt_vie_bos_ben_prs_swa_urd_tha	-0.19890214042484	-0.467760017205632	0.64105050400619
338	ben_glc_jav_lit_lda_sun_rom_uzb_dgb_igb_xho_urd_anl_eng_tsn_bat_dut_mao_tur_bsq_hin_grk_cze_nor_heb_ita_kor_tsw_scr_amh_moo_dyu_bam_ger_pan_akn_ses_hau_vie_arw_zul_tml_rus_tag_mol_fre_mlt_spa_fin_azi_ind_gam_bos_mnd_prs_sid_mcd_guj_qcu_wly_tig_aze_cnt_chh_bul_pol_amr_ewe_mly_afr_swa_yor_est_fbf_knd_owc_cic_jpn_slo_ven_krd_sod_svk_por_alb_ctl_geo_hun_lat_ukr_aeg_swt_tha_swe_bem	-0.0823041031418822	-0.19671881678197	0.844476844773767
339	heb_mly_tig_bat_mnd_geo_lat_ita_ctl_igb_pan_swe_hun_spa_tsw_slo_nor_zul_ukr_bem_ven_tag_cze_lda_ewe_pol_mao_swa_eng_scr_knd_prs_uzb_tsn_tha_xho_jav_ben_gam_bul_arw_qcu_urd_bos_sun_afr_mcd_jpn_vie_amh_wly_bsq_tml_aze_sid_rus_akn_guj_grk_por_cnt_alb_ses_swt_bam_dut_mlt_krd_hin_dyu_fin_est_anl_sod_ger_fbf_aeg_kor_hau_chh_mol_ind_tur_dgb_yor_amr_svk_owc_cic_azi_moo_rom_lit_fre_glc	-0.0981488488330399	-0.243294891077169	0.808312800121935
340	hun_pan_spa_tig_jpn_tsw_kor_mcd_dyu_gam_tag_mlt_amr_mnd_prs_glc_cic_geo_tsn_wly_ger_qcu_knd_xho_cze_uzb_bos_rus_ven_fre_chh_bat_cnt_akn_lda_tml_por_dut_swa_eng_yor_sun_mly_swt_afr_anl_ita_hau_zul_sid_amh_moo_ctl_ewe_est_ses_vie_grk_fin_bam_krd_azi_ukr_swe_guj_ben_tha_pol_ind_nor_urd_dgb_rom_igb_heb_aeg_jav_lit_scr_svk_arw_bem_hin_slo_tur_sod_bsq_owc_lat_fbf_mol_mao_alb_bul_aze	0.714340121857926	1.70137295941411	0.0922141790606338
341	krd_jpn_mao_lat_amr_pol_por_sid_eng_mlt_ukr_bos_rom_vie_zul_fbf_ewe_mol_aeg_tha_glc_tag_uzb_bam_guj_igb_swa_mly_gam_ven_tsn_bem_bul_yor_ger_cnt_ben_jav_dut_owc_chh_cze_fre_sun_akn_scr_geo_ses_tml_wly_est_arw_afr_hau_cic_lda_tsw_xho_sod_swe_lit_aze_tur_grk_spa_ita_hin_swt_prs_bat_ctl_pan_qcu_dyu_dgb_slo_amh_svk_kor_anl_urd_bsq_ind_fin_hun_moo_mcd_azi_rus_knd_tig_nor_mnd_alb_heb	-0.104109512832857	-0.26660304850807	0.79036504348453
342	scr_bem_chh_est_ben_mly_vie_fre_owc_hun_bsq_dgb_urd_gam_arw_fbf_rus_cze_guj_lit_tml_rom_bos_tig_spa_mlt_moo_afr_ven_mnd_akn_yor_sod_ind_swe_svk_heb_xho_mol_zul_bul_cnt_tsw_fin_qcu_lda_alb_eng_pan_prs_amr_amh_anl_wly_nor_ctl_azi_tur_pol_bat_sun_ses_ger_krd_hau_geo_swt_tha_cic_ita_mao_sid_jpn_igb_jav_mcd_ukr_grk_dyu_hin_lat_aeg_por_kor_glc_swa_slo_tsn_aze_dut_knd_uzb_ewe_bam_tag	-0.780783080143715	-1.91484667391018	0.0585854804205118
343	mlt_spa_bem_amr_rus_urd_eng_heb_lat_ind_swt_hun_dgb_ses_guj_igb_ctl_vie_ita_zul_rom_tha_est_geo_mol_dyu_tsw_pan_anl_chh_cic_grk_tig_sid_ewe_alb_krd_cze_tsn_fre_mao_hin_aeg_prs_svk_lda_jav_moo_bos_bul_kor_fin_wly_lit_uzb_mly_swe_tur_nor_yor_bam_jpn_aze_qcu_ukr_por_hau_glc_ven_knd_scr_bat_sun_mcd_akn_sod_afr_ger_tag_pol_gam_amh_cnt_azi_slo_arw_ben_swa_mnd_dut_bsq_owc_xho_fbf_tml	-0.508914366273456	-1.30133714681545	0.196357746460241
344	fin_swa_qcu_afr_ukr_alb_lat_glc_owc_eng_pol_cic_ind_hun_sod_bos_amh_geo_igb_swt_ven_tig_heb_akn_dut_guj_bsq_rom_est_tsn_dyu_dgb_bam_pan_moo_mcd_amr_tml_mlt_mao_aeg_sid_mly_ben_lit_arw_bul_fbf_lda_ewe_hau_gam_prs_swe_jpn_nor_cnt_kor_hin_tsw_ita_cze_svk_sun_wly_jav_ger_xho_zul_spa_bem_chh_por_tha_anl_aze_bat_slo_krd_grk_mnd_rus_knd_azi_mol_tur_scr_fre_tag_ctl_uzb_ses_vie_yor_urd	0.393521002319589	0.913232341990671	0.363481813874452
345	cnt_tur_chh_pan_glc_gam_lda_bos_ven_mly_ita_arw_bul_ger_kor_guj_eng_lat_rom_cze_jav_moo_wly_ewe_owc_cic_xho_jpn_spa_mcd_tag_dyu_mnd_afr_por_tha_swt_slo_hau_heb_tsw_knd_bat_ben_sod_fin_anl_geo_mol_uzb_mlt_tig_fre_fbf_tml_igb_swa_grk_bam_aeg_dut_hun_ses_zul_urd_nor_yor_prs_bsq_azi_bem_alb_ukr_mao_pol_krd_aze_sid_akn_est_rus_dgb_svk_ctl_swe_lit_tsn_ind_sun_scr_qcu_amh_amr_hin_vie	0.148703257754078	0.349232106420537	0.727704569885665
346	rom_aze_mnd_tsw_xho_chh_tsn_nor_est_ctl_fbf_ita_bul_swt_sun_krd_amh_lda_glc_sid_akn_ind_heb_eng_mol_arw_ses_urd_slo_hau_gam_mao_vie_afr_alb_tur_spa_lat_tml_lit_pan_rus_svk_por_swa_tha_wly_hun_bsq_ewe_mly_mlt_uzb_jpn_fre_ukr_tig_amr_cic_knd_geo_bam_ben_qcu_owc_bem_yor_ger_igb_mcd_prs_sod_dgb_kor_pol_fin_cze_hin_scr_tag_zul_cnt_moo_dut_bos_anl_jav_dyu_azi_bat_swe_ven_grk_guj_aeg	0.252354318510873	0.564933122469529	0.573479477593983
347	bos_ven_bsq_chh_urd_prs_lat_moo_ewe_jpn_azi_eng_fbf_mly_bem_sun_swt_amh_yor_qcu_slo_heb_gam_est_scr_ctl_por_dut_ita_mcd_hin_tha_alb_ind_grk_bat_krd_hau_pan_tur_owc_tsw_rus_ger_mlt_ses_mnd_zul_kor_swe_tml_vie_cic_pol_mol_lda_swa_glc_lit_sid_fre_sod_dyu_akn_cnt_tag_bul_jav_wly_arw_xho_guj_svk_bam_amr_anl_rom_nor_afr_ukr_fin_tsn_geo_hun_cze_aze_mao_ben_knd_tig_dgb_spa_igb_uzb_aeg	0.0288525062454897	0.0657894402078836	0.947686683283216
348	jav_svk_nor_rus_scr_ben_hau_hun_jpn_urd_amr_eng_sid_mcd_tur_mol_rom_xho_ger_yor_cnt_slo_zul_cic_bsq_tsn_igb_knd_dyu_alb_mlt_ewe_swa_kor_guj_bul_tig_vie_bat_ses_ukr_lda_aze_prs_swt_gam_ctl_glc_dut_swe_afr_mnd_grk_fbf_chh_aeg_lit_tag_arw_ven_pan_cze_est_tml_mao_amh_bam_dgb_azi_sun_pol_tsw_tha_wly_lat_moo_uzb_akn_ind_anl_geo_heb_mly_owc_krd_bos_fin_por_bem_ita_spa_sod_qcu_hin_fre	0.223284228272063	0.495042577925267	0.621737656619784
349	krd_sod_mnd_heb_scr_ben_wly_dyu_amr_zul_ind_cnt_ukr_dgb_alb_mao_bam_bat_igb_jpn_hin_pan_aze_mol_arw_rus_amh_ita_jav_mly_lit_swe_mlt_ctl_hau_rom_urd_prs_por_cze_akn_hun_mcd_slo_glc_eng_qcu_tig_dut_afr_swa_ses_ewe_gam_moo_fbf_fre_tha_pol_bul_sid_anl_tml_bsq_uzb_fin_bos_grk_swt_kor_svk_cic_tsw_tsn_tag_tur_bem_aeg_est_owc_sun_geo_chh_lda_knd_yor_lat_ger_azi_vie_nor_ven_guj_spa_xho	0.000911766205309543	0.00207323664934859	0.99835023840785
350	cic_anl_amh_lda_ukr_kor_tsn_dgb_bem_wly_krd_ind_mnd_ven_ewe_ger_swt_qcu_igb_dyu_aze_bam_ses_gam_mao_tml_jpn_swa_rus_spa_sod_cze_hin_fre_hau_sun_eng_ita_tha_guj_hun_ctl_bsq_vie_bul_tag_slo_tur_glc_geo_tig_zul_aeg_jav_heb_scr_akn_fbf_pan_xho_swe_fin_ben_svk_bos_tsw_mol_dut_urd_rom_lat_amr_est_bat_lit_uzb_yor_chh_prs_mly_nor_cnt_mcd_grk_azi_mlt_moo_alb_owc_por_sid_knd_arw_pol_afr	-0.032038405521889	-0.0728461041883756	0.942085025373974
351	lat_ewe_tsn_rus_yor_ind_gam_dyu_chh_mcd_heb_owc_tag_azi_fre_xho_sid_eng_fin_pan_cic_svk_ger_dgb_wly_guj_afr_knd_ita_ukr_tml_krd_hin_pol_scr_akn_tsw_cnt_lit_hun_ben_swa_dut_mly_moo_tig_grk_ven_urd_aeg_mao_jav_kor_nor_mlt_prs_sun_alb_swt_mnd_glc_cze_bem_rom_bul_anl_por_hau_bat_sod_arw_fbf_igb_ctl_amr_lda_mol_jpn_zul_est_swe_qcu_tha_bos_vie_aze_geo_amh_spa_ses_bsq_uzb_bam_tur_slo	0.129568636014344	0.339102123202137	0.735297307055541
352	sun_ukr_sid_tsn_nor_tig_grk_cze_uzb_alb_eng_swa_mol_ger_lat_rom_prs_zul_amh_tag_qcu_tha_aeg_bos_azi_aze_est_scr_hun_dgb_fre_heb_ben_lda_jav_krd_sod_mlt_bem_bul_rus_cic_knd_anl_svk_ses_ind_por_cnt_tur_moo_jpn_bam_arw_pan_pol_tml_amr_igb_mly_yor_bat_lit_spa_guj_glc_slo_ita_tsw_akn_ctl_swe_vie_mao_xho_hin_owc_ewe_gam_bsq_dut_kor_chh_ven_wly_fbf_dyu_afr_mcd_hau_geo_mnd_swt_fin_urd	0.30453745995343	0.715081521689179	0.476349993818653
353	jav_ben_ewe_gam_scr_chh_est_sun_arw_swe_guj_dgb_zul_mlt_mao_afr_swt_uzb_bul_glc_hun_alb_ger_akn_xho_ind_tsn_geo_amr_qcu_ven_por_fre_tig_tha_tag_grk_dut_fin_amh_tml_knd_sod_hin_ses_aze_bos_mcd_pol_yor_rom_ctl_nor_urd_azi_pan_bsq_cic_tur_lda_prs_rus_heb_krd_spa_lit_eng_mol_dyu_kor_swa_cze_hau_sid_owc_bam_tsw_ukr_mnd_vie_jpn_bat_anl_bem_cnt_wly_fbf_svk_aeg_igb_lat_ita_moo_mly_slo	-0.142146900593251	-0.334049506635709	0.739094302078679
354	ven_arw_bsq_scr_lat_alb_moo_anl_tha_glc_tsw_gam_tml_cnt_pan_hun_swa_chh_ukr_amr_prs_swt_lit_geo_fre_ctl_sod_grk_spa_tag_rus_tur_ben_qcu_est_mnd_tsn_rom_aeg_pol_tig_wly_guj_yor_sun_bam_zul_cic_eng_mlt_mcd_hau_svk_lda_owc_mol_urd_cze_fbf_fin_aze_knd_akn_mly_mao_afr_ita_igb_bul_azi_amh_jav_bos_nor_hin_ses_krd_uzb_dut_bem_sid_slo_dyu_jpn_dgb_bat_swe_kor_ewe_ger_heb_vie_ind_por_xho	0.32421314097236	0.737173444711561	0.462872644667376
355	grk_wly_afr_hau_ctl_fre_ven_ger_swe_tha_nor_dyu_geo_tur_cze_lda_lat_dut_yor_bem_ewe_xho_sid_urd_ita_lit_owc_bat_bsq_bam_tml_tsn_gam_jav_aeg_mao_amh_ben_ses_fin_chh_hun_dgb_guj_ind_mlt_uzb_qcu_swa_sod_rus_mol_tag_ukr_cic_eng_kor_slo_akn_anl_pol_mcd_glc_fbf_aze_tsw_prs_bul_cnt_jpn_rom_alb_igb_spa_krd_azi_heb_vie_scr_pan_est_zul_swt_arw_svk_amr_tig_por_moo_mly_sun_knd_mnd_hin_bos	-0.676108104158515	-1.79671514467076	0.0756272726710237
356	ind_moo_mlt_dgb_jav_amr_scr_dut_knd_swe_anl_aze_pan_mcd_swa_mol_ctl_mly_bem_kor_krd_sod_chh_ses_xho_slo_eng_ukr_igb_est_zul_bsq_cnt_tml_wly_amh_dyu_swt_alb_svk_sid_tha_lda_azi_spa_ewe_mnd_ita_urd_hau_fbf_hin_akn_pol_sun_bul_tsn_uzb_ven_vie_tig_qcu_mao_guj_tur_arw_heb_prs_aeg_bam_tsw_cze_bat_cic_gam_hun_por_ben_fin_grk_tag_rus_afr_rom_glc_lit_jpn_owc_bos_nor_yor_lat_fre_geo_ger	-0.56406622933787	-1.45665342974377	0.148580118182179
357	gam_ses_nor_pol_aeg_kor_bul_est_bem_krd_ger_arw_ven_heb_igb_dyu_slo_tig_uzb_lda_wly_dgb_glc_cze_yor_bsq_grk_akn_bam_cnt_alb_jpn_ben_mly_ind_amh_xho_sod_por_rom_bos_afr_bat_cic_mnd_amr_hau_tml_ctl_jav_ukr_qcu_moo_zul_dut_aze_azi_chh_swe_tha_mol_vie_tsn_anl_ewe_prs_fbf_mcd_ita_geo_spa_lat_fre_hin_sid_tsw_eng_sun_lit_tur_rus_scr_tag_knd_svk_swt_mao_swa_guj_hun_owc_pan_urd_mlt_fin	-0.0791169443455006	-0.182580471713009	0.855524626822128
358	nor_swe_bam_ind_krd_vie_ctl_azi_bul_tml_cze_bsq_owc_hau_mly_bat_igb_bem_chh_jpn_anl_tsw_rom_eng_est_pan_jav_ewe_svk_tsn_gam_lda_glc_aze_fin_dgb_hin_afr_spa_urd_yor_amr_cnt_cic_prs_slo_akn_tig_lat_rus_moo_hun_xho_mcd_ukr_scr_ben_amh_bos_qcu_ven_tag_mlt_heb_swt_lit_grk_fbf_kor_sod_zul_sun_geo_ita_fre_uzb_swa_mnd_knd_sid_dut_wly_mol_ger_aeg_guj_pol_dyu_por_arw_alb_ses_mao_tur_tha	1.0326241010236	2.38530242846754	0.0190933247552511
359	uzb_mly_kor_ind_lit_krd_mlt_knd_igb_owc_tha_hau_heb_lda_wly_fbf_pan_amh_akn_mnd_ctl_svk_qcu_prs_bem_por_ben_afr_geo_ukr_arw_vie_ewe_ger_dyu_bos_cnt_anl_cic_azi_scr_jav_zul_bul_xho_sid_hin_tig_est_jpn_aze_fre_urd_guj_ses_mol_chh_yor_dgb_bam_alb_moo_rus_tag_amr_glc_rom_spa_bsq_slo_swt_hun_gam_swa_swe_grk_ven_tsn_nor_tur_sod_eng_fin_aeg_tml_sun_mcd_lat_tsw_mao_pol_cze_ita_bat_dut	-0.253924411795006	-0.649387101511611	0.517688837293593
360	tur_hin_geo_anl_wly_nor_glc_xho_svk_ctl_ukr_pol_azi_aze_dyu_swa_est_mnd_grk_ven_bos_eng_afr_mol_dut_amr_heb_ita_urd_swe_vie_sid_fre_uzb_lat_tig_aeg_prs_kor_fbf_cic_ger_yor_pan_bul_akn_knd_scr_ben_jpn_dgb_por_hun_lit_slo_ewe_ses_spa_rus_gam_mcd_krd_mly_tha_qcu_tsw_cnt_arw_alb_lda_chh_bat_igb_ind_sun_mao_bam_zul_rom_cze_guj_mlt_jav_amh_owc_swt_moo_hau_tsn_bem_tml_bsq_fin_sod_tag	-0.375595014580091	-0.933272874159444	0.353095832639012
361	bam_cnt_bat_ukr_urd_pan_afr_aeg_dut_ben_sod_alb_aze_tha_bsq_lat_tag_guj_owc_uzb_ger_ind_fin_lit_mnd_moo_cze_mao_bul_hun_pol_lda_grk_sid_krd_tsn_dyu_arw_wly_hau_zul_spa_ctl_xho_cic_jpn_prs_sun_mly_fre_amh_tur_est_ewe_bem_tig_azi_eng_rus_ven_bos_jav_mol_geo_mcd_scr_swe_igb_chh_glc_amr_fbf_gam_nor_swt_slo_qcu_ita_kor_tsw_knd_rom_dgb_yor_mlt_ses_anl_vie_swa_svk_por_hin_tml_heb_akn	-0.329515305798372	-0.865332903617822	0.389082834218429
362	bsq_dgb_tsn_arw_est_urd_mlt_swe_kor_tag_amh_bos_knd_aeg_tur_bat_mly_xho_jpn_grk_mnd_ses_krd_tsw_jav_sun_nor_fbf_ewe_glc_guj_eng_tha_hau_swt_dut_geo_hin_sid_akn_bem_lda_owc_svk_ger_igb_heb_ind_zul_tig_azi_mol_chh_ben_wly_uzb_rom_moo_qcu_ukr_lit_pan_scr_bul_rus_mcd_dyu_ctl_por_cic_lat_prs_sod_aze_ita_pol_ven_tml_afr_fin_mao_amr_vie_anl_yor_slo_spa_cze_bam_swa_fre_cnt_hun_alb_gam	-0.491538402583991	-1.12933459837107	0.261661279059149
363	ewe_uzb_jpn_mly_dgb_hin_rus_zul_lat_por_rom_sun_scr_moo_vie_tsw_amr_afr_fbf_sid_tur_tag_krd_aeg_heb_bat_tml_amh_svk_prs_qcu_mao_bam_tig_wly_sod_cze_nor_grk_xho_ind_tha_swe_azi_kor_guj_ita_chh_fre_bul_alb_ukr_cic_pol_dut_est_anl_ven_cnt_akn_gam_tsn_bos_knd_bsq_ben_mcd_mnd_mlt_owc_slo_swt_glc_mol_eng_bem_aze_ctl_fin_spa_lit_arw_igb_lda_jav_geo_swa_ses_pan_hau_dyu_ger_hun_urd_yor	-0.331191525902483	-0.888980584085671	0.376307175612166
364	mnd_aze_yor_vie_fre_igb_mao_est_moo_bos_ewe_pan_qcu_hin_owc_ctl_xho_dyu_rom_kor_azi_mlt_uzb_prs_sun_akn_gam_arw_wly_bat_mcd_amr_cze_slo_bam_ben_swa_aeg_hau_tha_krd_ind_tig_dut_bul_anl_eng_sod_afr_scr_ven_mol_nor_jav_hun_cic_dgb_guj_lda_bem_lit_swt_svk_fin_grk_geo_tml_pol_bsq_jpn_swe_amh_fbf_zul_heb_rus_tur_sid_knd_lat_ita_ses_alb_por_spa_mly_glc_urd_tsw_ger_chh_tag_cnt_tsn_ukr	-0.884276502821611	-2.17079126965788	0.0324931559584286
365	dut_tur_owc_tha_est_krd_scr_mcd_ukr_pan_azi_alb_rus_ewe_anl_ses_kor_mol_por_fre_aze_yor_eng_bul_bsq_wly_arw_ven_cic_mlt_tig_swa_mnd_tsw_vie_ctl_hau_prs_gam_bem_qcu_pol_ita_sun_nor_dgb_lda_sod_dyu_afr_akn_heb_bat_hun_fbf_uzb_bam_rom_lit_svk_xho_fin_geo_amh_chh_cze_cnt_aeg_spa_knd_sid_moo_jpn_hin_tml_lat_mao_ind_igb_jav_bos_glc_mly_amr_slo_guj_tag_tsn_ger_ben_zul_swe_swt_urd_grk	-0.165343048028932	-0.425780849872947	0.671251298316745
366	geo_uzb_rom_ses_krd_dyu_swa_moo_bam_yor_gam_fre_aze_chh_sod_mnd_hun_amh_sun_zul_aeg_kor_glc_tag_hau_tml_igb_por_est_lda_spa_tsn_ger_heb_jpn_mao_bat_tig_wly_akn_mol_owc_alb_amr_vie_rus_bem_grk_arw_nor_qcu_anl_swt_eng_swe_jav_cze_cnt_bul_bsq_afr_fbf_xho_tur_pan_urd_ctl_hin_mlt_mly_ukr_cic_svk_ben_dgb_prs_ewe_fin_mcd_knd_lat_scr_pol_sid_dut_slo_lit_ita_tsw_bos_azi_ind_guj_ven_tha	-0.0993529975028665	-0.254415697260119	0.799736124128083
367	tml_svk_est_tur_hun_anl_prs_owc_mlt_cze_ses_bam_igb_ger_bem_fin_uzb_geo_jav_aze_amr_guj_sod_alb_arw_ita_azi_kor_qcu_mnd_bul_dut_bsq_slo_tsn_mol_pan_afr_zul_bos_heb_aeg_mcd_cic_knd_ben_lit_mao_gam_ind_ewe_ven_xho_tag_por_yor_jpn_rus_lat_vie_ctl_akn_tsw_bat_pol_sid_hin_mly_tha_sun_glc_rom_dgb_nor_eng_hau_fre_krd_fbf_lda_grk_dyu_spa_scr_cnt_swe_swa_chh_tig_moo_ukr_swt_urd_amh_wly	0.24478450891368	0.635930490955521	0.526383619406494
368	eng_aze_mol_xho_afr_swt_cze_nor_mnd_kor_ctl_fre_vie_bul_qcu_knd_fin_bam_tag_amh_aeg_ven_hun_lat_anl_chh_dyu_ind_akn_dgb_tsw_krd_rom_jav_tig_grk_azi_dut_por_svk_pol_mao_est_scr_yor_tml_sid_tha_slo_alb_uzb_igb_lit_ben_sod_swe_wly_owc_ukr_lda_zul_sun_amr_arw_cic_geo_jpn_pan_fbf_moo_cnt_ses_hau_gam_swa_heb_hin_urd_ewe_tur_rus_bem_glc_ger_tsn_prs_mly_mcd_mlt_guj_bos_bsq_ita_bat_spa	-0.67025606662373	-1.62195667533163	0.108198103855954
369	hun_uzb_sun_dut_sid_tig_swa_azi_ses_dgb_alb_bat_mol_knd_mly_hau_sod_grk_fbf_ben_ctl_fre_bul_hin_lit_akn_mcd_jav_mnd_mao_swt_cic_cnt_ind_cze_wly_bos_bam_amr_qcu_geo_owc_heb_eng_tha_nor_lda_swe_pan_tsn_yor_bem_fin_ita_zul_krd_igb_ven_est_svk_gam_spa_afr_prs_kor_rom_slo_urd_rus_tml_bsq_scr_lat_tag_ger_aeg_dyu_pol_chh_ukr_guj_ewe_jpn_arw_amh_mlt_glc_anl_por_xho_vie_tur_tsw_aze_moo	-0.103080742982058	-0.236345076802125	0.81368467243581
370	fin_pan_spa_arw_ger_sid_cnt_hin_mnd_geo_fbf_mol_lda_bul_pol_hau_alb_rom_mcd_prs_akn_ven_swa_sun_bem_yor_gam_igb_mly_jpn_est_aeg_bsq_tml_afr_swt_owc_ind_svk_tur_zul_guj_mao_cic_fre_slo_bos_ctl_knd_tsw_dut_ukr_scr_amr_ita_aze_amh_cze_mlt_anl_ses_bat_eng_moo_vie_jav_urd_dgb_ewe_nor_wly_tsn_rus_hun_bam_xho_glc_heb_qcu_uzb_tha_por_kor_sod_lit_tig_krd_azi_chh_ben_grk_dyu_lat_swe_tag	-0.410822426281184	-0.980194691730627	0.329533058615425
371	eng_jpn_fbf_knd_rus_hau_ger_grk_por_mlt_urd_mao_anl_est_tur_slo_tig_wly_sid_ven_hun_mly_glc_heb_spa_aeg_fre_tsw_dut_tsn_bos_swt_mcd_krd_lit_cic_bem_swa_tha_xho_bsq_vie_amr_bul_bam_uzb_ukr_sod_aze_bat_ctl_afr_lda_svk_mol_moo_jav_tag_ind_qcu_prs_sun_igb_geo_rom_ses_fin_dyu_nor_swe_owc_amh_hin_lat_pol_cnt_kor_scr_alb_guj_cze_akn_mnd_azi_tml_yor_ben_chh_arw_ewe_ita_gam_zul_dgb_pan	0.0496482843316259	0.116275422886475	0.907684980424775
372	kor_igb_glc_pan_wly_hun_nor_svk_prs_chh_lda_afr_spa_fbf_slo_xho_ukr_ita_pol_jav_heb_mnd_geo_mcd_bsq_ind_sid_mlt_mol_arw_sod_knd_vie_scr_tig_aeg_rus_dut_ger_rom_alb_fin_ben_zul_swe_tml_aze_cnt_sun_tsn_amr_bat_eng_moo_gam_tur_azi_tha_swt_ctl_hau_akn_dgb_cze_tag_guj_tsw_ven_yor_qcu_swa_lat_bos_amh_hin_cic_urd_fre_por_lit_dyu_ewe_uzb_krd_mly_jpn_est_bam_owc_grk_bem_mao_bul_ses_anl	-0.688816568755465	-1.57420950318262	0.118834959973168
373	ben_hin_yor_ewe_svk_fbf_mlt_gam_rus_spa_sun_rom_bul_swt_jpn_guj_lda_hau_mnd_dgb_prs_slo_moo_uzb_cic_glc_mcd_jav_bos_qcu_ses_swe_amr_mao_geo_scr_tml_por_cze_lit_fin_tsn_alb_bat_xho_dyu_afr_swa_bem_tha_mol_igb_amh_mly_arw_vie_cnt_chh_est_aze_aeg_heb_grk_ukr_sod_sid_wly_bam_urd_ctl_bsq_dut_akn_tag_ita_tig_fre_zul_pol_anl_ind_hun_tur_kor_owc_pan_ger_lat_krd_tsw_eng_ven_nor_azi_knd	-0.103814037609977	-0.270949593688681	0.787030264066948
374	lda_tha_rom_hau_pol_mao_mnd_tsw_mly_bam_swa_por_hun_eng_ukr_tsn_ses_prs_fre_dyu_sun_bsq_bat_ind_swt_gam_vie_dgb_fbf_heb_cnt_cic_arw_rus_swe_mol_guj_nor_akn_wly_lat_cze_chh_grk_owc_tml_qcu_anl_svk_bem_aze_krd_hin_afr_ven_fin_kor_uzb_mcd_yor_scr_bul_xho_tag_jpn_moo_ben_sod_knd_amr_igb_glc_ewe_azi_aeg_urd_sid_mlt_est_spa_dut_lit_geo_zul_amh_pan_bos_tig_tur_ctl_ger_ita_alb_jav_slo	-0.203538695792437	-0.538836494820263	0.591287206487224
375	vie_dut_fbf_guj_tur_amh_ses_afr_owc_rus_tsn_arw_ven_amr_svk_ukr_kor_ger_mcd_uzb_scr_slo_bsq_grk_chh_spa_dgb_lit_zul_est_xho_hun_tag_swe_rom_urd_swt_pan_aeg_bam_fin_cze_ind_krd_bul_hau_yor_tml_moo_nor_tsw_jpn_heb_swa_mao_hin_igb_jav_mlt_cnt_geo_knd_ctl_lat_bos_aze_glc_wly_sun_ita_sid_dyu_tig_tha_cic_por_sod_lda_alb_gam_ben_bem_ewe_mly_azi_anl_mol_mnd_prs_bat_pol_akn_fre_eng_qcu	NA	NA	NA
376	akn_glc_swe_bsq_swt_gam_hin_heb_fin_kor_spa_lat_est_ind_nor_rom_grk_uzb_mly_bos_aze_ven_wly_tsn_tur_bam_ukr_lit_arw_mao_mnd_geo_hun_fre_aeg_slo_bul_moo_tml_azi_eng_sod_sun_rus_ita_hau_dgb_xho_chh_ben_amr_bat_ger_por_anl_tig_pan_zul_igb_tha_ctl_cze_sid_owc_cic_mcd_urd_mol_tsw_tag_krd_mlt_cnt_bem_svk_fbf_jpn_ewe_prs_lda_amh_knd_dyu_qcu_afr_vie_dut_ses_jav_scr_pol_yor_guj_swa_alb	0.261672647028793	0.669928392829807	0.504563466879354
377	ukr_akn_guj_scr_heb_amr_tig_mly_por_glc_rom_igb_swe_tml_rus_eng_zul_hau_lit_vie_yor_tsw_xho_gam_tur_prs_spa_lat_chh_anl_uzb_fbf_mcd_fre_moo_geo_amh_tsn_ita_aeg_hun_hin_cic_lda_ctl_cze_sun_bul_urd_bos_knd_mol_ven_svk_wly_kor_arw_mlt_alb_fin_ses_qcu_ind_dyu_slo_est_jpn_sid_swa_sod_ger_mnd_krd_tha_grk_ewe_pol_bat_tag_dgb_jav_afr_owc_mao_swt_azi_bem_nor_bam_pan_bsq_ben_dut_aze_cnt	0.301471952122653	0.726674429779412	0.469250552850151
378	azi_ctl_afr_hau_cze_swa_ewe_tag_aze_jav_fin_bam_aeg_tsw_knd_heb_dut_prs_tur_wly_geo_qcu_mly_bos_rom_ven_cnt_dyu_tsn_spa_anl_ita_akn_swe_mlt_gam_zul_lit_bul_grk_xho_mnd_moo_glc_est_pan_pol_swt_bat_krd_mcd_vie_tha_nor_bem_yor_lda_igb_svk_tml_ind_ukr_urd_fbf_hin_ses_cic_rus_amr_por_amh_guj_ger_fre_mao_sid_tig_dgb_uzb_ben_eng_sun_hun_sod_scr_slo_bsq_owc_arw_lat_jpn_kor_mol_chh_alb	-0.848908304208639	-2.2351564607666	0.0278008247738756
379	tsn_bsq_est_urd_lit_cnt_aeg_jav_gam_fbf_mao_zul_cze_krd_dut_dgb_bul_owc_xho_ses_mlt_geo_nor_sun_afr_mcd_slo_uzb_rom_jpn_tag_swe_swa_aze_glc_bat_ven_lat_sod_tml_grk_azi_bem_svk_anl_kor_sid_ben_wly_igb_chh_por_tha_hun_alb_tur_pan_mnd_bos_pol_ewe_swt_fin_spa_lda_fre_arw_eng_hin_knd_ger_yor_tig_bam_akn_ctl_ind_hau_moo_ukr_amh_ita_scr_cic_mol_prs_heb_vie_rus_qcu_guj_dyu_tsw_amr_mly	0.200138594486906	0.466657295295775	0.641836436639365
380	bos_xho_tsw_tsn_nor_tml_tha_dgb_moo_afr_alb_fbf_cze_swa_arw_amh_rus_bsq_cic_hin_knd_swe_spa_ses_prs_scr_aeg_akn_bat_mcd_lat_ewe_fin_bul_geo_mao_mnd_amr_svk_eng_krd_ita_tag_uzb_tig_mly_bem_fre_lda_gam_swt_urd_slo_glc_bam_zul_tur_rom_pol_wly_hun_ukr_yor_sid_jpn_jav_pan_kor_ben_chh_heb_azi_sod_grk_mol_ven_por_ind_dut_mlt_dyu_ctl_vie_hau_qcu_sun_aze_cnt_est_anl_guj_ger_igb_owc_lit	-0.313307855030495	-0.745152203222562	0.458058760130456
381	tig_rus_zul_moo_mlt_uzb_owc_ind_ukr_jpn_sun_ses_nor_hun_afr_amh_urd_rom_scr_hin_ger_mly_mao_ben_mcd_aeg_ewe_mol_yor_bsq_bos_aze_knd_kor_swe_hau_prs_fin_arw_cze_chh_dut_qcu_cic_eng_est_azi_ven_bul_geo_tsw_igb_lda_cnt_gam_vie_mnd_bem_dgb_por_fre_heb_svk_grk_anl_slo_swa_lit_tag_bam_tur_xho_krd_bat_jav_tsn_pan_spa_akn_swt_amr_sid_fbf_tha_wly_alb_glc_lat_dyu_sod_ita_tml_ctl_pol_guj	-0.212821488098886	-0.500178829726874	0.618130679294451
382	bos_tha_tml_tag_guj_gam_bam_scr_lit_tsw_prs_anl_lda_ukr_jav_krd_swe_fbf_ewe_mnd_akn_jpn_pan_por_spa_uzb_mlt_dut_bat_ind_sun_igb_mol_mao_mcd_arw_tur_chh_kor_pol_glc_cnt_amr_ben_slo_rus_bul_moo_dyu_wly_swa_ctl_svk_ita_hin_tig_swt_grk_hau_hun_bsq_bem_yor_ses_fin_nor_urd_knd_cze_aeg_xho_aze_rom_ven_sid_sod_amh_ger_eng_owc_tsn_zul_qcu_azi_mly_dgb_cic_afr_lat_alb_vie_heb_fre_est_geo	-0.2031223007928	-0.518492529557607	0.605346147785911
383	jav_lda_tur_fre_qcu_akn_cnt_knd_tsn_bul_amr_mnd_lit_rom_alb_prs_urd_geo_tml_mly_nor_ind_arw_dut_bam_uzb_svk_chh_wly_scr_ctl_eng_bat_ita_yor_azi_mol_grk_gam_bsq_ewe_glc_pan_cic_zul_afr_pol_ses_swt_dgb_ben_tag_cze_moo_krd_owc_est_mcd_fin_dyu_swa_bem_ukr_ger_tha_slo_sun_kor_heb_spa_tig_ven_anl_mlt_mao_sod_rus_tsw_swe_hin_igb_vie_guj_por_sid_fbf_hun_aeg_lat_amh_jpn_bos_xho_hau_aze	0.58530226416581	1.58968671375252	0.115299346490086
384	amh_pan_ben_glc_bem_tag_mao_kor_swe_krd_amr_zul_scr_owc_dut_azi_bam_fre_tur_ita_pol_rus_ind_bat_ven_fin_alb_ger_fbf_mnd_lit_slo_tig_spa_mol_anl_hun_grk_sid_lda_cnt_akn_yor_arw_tml_vie_tsn_bul_ctl_qcu_bsq_chh_nor_jav_cic_prs_geo_mcd_lat_afr_dyu_swt_bos_aze_wly_rom_ukr_tha_mlt_est_guj_hin_por_gam_ses_swa_urd_dgb_sod_mly_moo_knd_jpn_sun_igb_hau_tsw_uzb_heb_eng_aeg_ewe_xho_svk_cze	0.00536646662954294	0.0123779718228109	0.990150574348099
385	bsq_sod_ind_fbf_swa_tag_anl_ewe_mol_eng_xho_bul_vie_swe_wly_guj_akn_tml_mcd_ctl_afr_moo_pol_urd_sun_bat_slo_ses_ger_bam_mlt_glc_cic_knd_tha_kor_lat_owc_qcu_alb_ben_zul_tsn_dyu_hin_hun_tsw_aeg_arw_cze_ita_svk_swt_sid_ven_mnd_fre_yor_grk_nor_rom_mly_gam_jpn_bos_azi_tur_dgb_lda_fin_amr_est_por_prs_lit_rus_scr_bem_uzb_igb_geo_tig_cnt_spa_mao_aze_dut_krd_ukr_jav_chh_hau_heb_pan_amh	0.276899650825756	0.707110846787798	0.481265688860304
386	ger_bul_tur_guj_cic_por_ukr_nor_pol_tag_chh_prs_tsw_ctl_fbf_arw_mcd_owc_uzb_akn_moo_tml_jav_kor_scr_tsn_aeg_fin_swe_heb_dut_urd_slo_spa_qcu_cnt_sid_krd_afr_tha_wly_hin_yor_aze_dgb_fre_pan_sun_lat_amr_bsq_bem_ewe_tig_rus_mlt_eng_mnd_anl_ven_mao_zul_est_bos_swt_jpn_swa_amh_dyu_mol_ben_hun_ses_xho_lit_geo_rom_glc_vie_ind_mly_lda_gam_svk_igb_grk_alb_knd_bat_sod_cze_azi_hau_bam_ita	-0.16059026769817	-0.620760627480994	0.536275518851272
387	ind_tsn_afr_bem_gam_tml_zul_bam_scr_yor_swt_kor_owc_fre_eng_bsq_slo_swa_tha_azi_dgb_hun_chh_arw_urd_tur_lat_ita_akn_tsw_vie_mlt_dut_wly_fin_dyu_ven_fbf_tig_hin_jpn_qcu_cic_mol_alb_ger_amr_mly_lit_jav_amh_hau_nor_sid_aze_ewe_heb_cnt_mcd_spa_ctl_knd_sun_ses_guj_anl_ukr_uzb_krd_prs_cze_grk_pol_igb_glc_swe_sod_pan_rus_mao_geo_ben_xho_bos_rom_lda_svk_mnd_bul_moo_tag_aeg_est_por_bat	-0.0728432936954405	-0.208488685251557	0.835303358139169
388	amr_yor_ses_grk_mol_ctl_fre_ind_rus_lat_lit_xho_kor_bos_hun_lda_ita_uzb_anl_mly_dgb_tha_hau_glc_sid_bul_swe_bsq_bat_rom_fin_aze_azi_zul_geo_sun_cnt_fbf_prs_por_qcu_svk_cic_cze_bam_urd_mnd_bem_swt_amh_krd_eng_igb_afr_aeg_mlt_guj_jav_chh_ewe_akn_ger_scr_tig_ven_est_tsw_sod_spa_pol_hin_heb_owc_gam_alb_ben_wly_knd_tur_dut_mao_arw_moo_jpn_slo_ukr_tsn_mcd_tml_dyu_nor_tag_swa_pan_vie	-0.0938486766097505	-0.22403700367349	0.823219953212227
389	knd_est_heb_bsq_anl_fbf_ita_dyu_tig_alb_hau_mlt_bos_pol_eng_geo_dut_gam_amh_por_rom_sun_pan_swt_sod_ben_lit_sid_dgb_hin_afr_aeg_wly_scr_ven_hun_spa_tml_nor_lat_vie_slo_akn_swe_uzb_tha_mcd_amr_bem_tsn_fre_bat_yor_moo_qcu_cze_rus_ctl_grk_bam_igb_tur_mao_cnt_fin_ind_ger_ewe_cic_mnd_mly_azi_jpn_ukr_urd_krd_arw_ses_lda_aze_prs_zul_xho_swa_bul_tsw_jav_guj_svk_tag_chh_mol_glc_kor_owc	0.371871204258896	0.955528271876283	0.341787842390374
390	vie_wly_qcu_kor_igb_knd_por_heb_aeg_jpn_mol_mnd_uzb_mlt_lit_jav_hun_owc_fin_mcd_svk_anl_aze_bam_swe_guj_amr_cic_arw_sun_est_nor_dut_eng_mly_bul_cze_zul_grk_dyu_tml_gam_bat_tha_dgb_rus_fbf_ctl_tig_alb_prs_bsq_ger_scr_krd_ita_tur_urd_ewe_tsn_swa_tag_sid_ind_bos_bem_sod_geo_ukr_azi_spa_pan_swt_ven_mao_pol_yor_amh_moo_afr_chh_xho_ben_fre_akn_lat_hin_ses_rom_cnt_lda_tsw_slo_glc_hau	-0.341781070034526	-0.741756660983342	0.460103921518348
391	mly_mol_lat_cic_anl_yor_krd_hin_bsq_mcd_cze_hau_arw_igb_bul_gam_eng_dyu_pan_tsn_pol_aeg_zul_azi_ewe_est_lit_sid_qcu_jpn_bem_afr_tml_ind_amh_wly_lda_tha_ben_spa_cnt_dgb_amr_swa_tag_ger_ita_bat_chh_swe_swt_fbf_fin_kor_scr_mlt_prs_slo_sun_glc_rus_uzb_akn_xho_ven_svk_tur_urd_alb_bos_fre_aze_geo_bam_owc_mnd_nor_vie_heb_knd_grk_ukr_ses_sod_rom_dut_moo_ctl_guj_mao_por_tig_tsw_jav_hun	0.105726331580443	0.246442107872119	0.805883153689227
392	ewe_jav_vie_bsq_cic_dgb_prs_anl_scr_ses_jpn_pan_afr_sun_amr_aeg_arw_tag_est_urd_igb_aze_mlt_ita_eng_akn_heb_dut_dyu_knd_bul_spa_swe_svk_ctl_hun_tig_fin_grk_chh_yor_amh_tur_tsw_zul_mnd_cze_ukr_krd_qcu_fre_fbf_mcd_rom_pol_alb_geo_azi_ind_mly_moo_bat_glc_swt_bam_cnt_guj_lit_xho_tha_ven_sid_wly_bos_por_hin_mol_kor_tml_tsn_ben_hau_mao_lat_swa_uzb_bem_nor_sod_slo_owc_ger_lda_rus_gam	NA	NA	NA
393	xho_cnt_ven_lda_ukr_owc_sid_nor_jav_swa_ses_alb_wly_bos_pol_aeg_mnd_vie_svk_afr_guj_azi_ind_swe_fre_akn_yor_gam_cze_igb_sod_amr_ctl_tml_tag_fin_jpn_cic_lit_moo_sun_ben_knd_ewe_swt_krd_glc_geo_bam_bat_hun_tur_aze_anl_rus_dut_tha_por_rom_qcu_mao_scr_bsq_arw_amh_hin_chh_uzb_eng_pan_est_fbf_bem_mol_heb_mly_dgb_hau_tsn_slo_lat_tsw_dyu_tig_ger_ita_zul_prs_mcd_grk_mlt_urd_spa_kor_bul	NA	NA	NA
394	tur_wly_knd_svk_bem_tml_lit_aze_scr_swt_vie_sun_por_xho_krd_glc_fbf_ind_hau_dgb_chh_prs_sod_rom_gam_ben_pan_mcd_igb_est_zul_tsw_tag_swe_amh_fre_arw_sid_cnt_mao_uzb_urd_eng_alb_ita_bsq_tha_ewe_yor_azi_swa_tsn_slo_tig_ses_lat_amr_mlt_ctl_hun_bam_moo_nor_cic_spa_ukr_dyu_dut_bos_anl_mol_jav_mnd_heb_akn_bul_jpn_bat_rus_lda_fin_afr_qcu_cze_ger_mly_owc_guj_aeg_hin_pol_ven_geo_kor_grk	-0.205829119528366	-0.469478415562658	0.639826581002752
395	amr_swt_hau_dyu_lit_arw_cnt_amh_por_scr_bem_ven_glc_rom_akn_sun_aeg_ind_uzb_bul_mly_bos_ses_mao_sod_sid_vie_owc_moo_gam_mnd_swa_bat_dut_pan_chh_geo_mol_knd_dgb_nor_cze_ukr_azi_ctl_bam_fbf_slo_swe_lat_rus_kor_est_urd_anl_ger_wly_krd_ita_mlt_tsw_ben_tsn_tag_lda_igb_alb_pol_zul_hin_xho_jpn_grk_fre_guj_spa_qcu_tha_cic_tig_prs_jav_tur_eng_afr_bsq_ewe_svk_heb_yor_mcd_tml_fin_hun_aze	0.153935442356237	0.368472423373595	0.713358440924411
396	aeg_knd_bsq_urd_tsw_tsn_ita_dut_anl_bam_slo_mol_mlt_scr_ben_ger_mly_ind_geo_mcd_tml_krd_uzb_qcu_ven_bem_glc_chh_sod_amh_afr_ewe_nor_xho_ses_por_dgb_fbf_swe_bos_moo_owc_guj_amr_grk_mnd_bat_akn_zul_fin_tha_sun_lit_bul_hun_mao_hin_jpn_lda_ukr_alb_tig_cic_jav_fre_heb_rus_kor_cze_arw_swt_tag_est_tur_spa_swa_eng_yor_pol_aze_ctl_pan_dyu_lat_rom_gam_sid_svk_hau_igb_prs_vie_azi_cnt_wly	0.408056216498507	0.923238699827745	0.358271973062274
397	arw_yor_heb_swe_ita_bos_swa_afr_eng_dut_cic_tig_xho_tml_mly_mao_spa_bat_nor_amh_wly_urd_azi_ben_sun_pan_alb_sid_guj_est_chh_moo_anl_krd_fin_pol_dyu_jav_cze_tag_ven_jpn_slo_lit_bul_lat_swt_bsq_akn_ind_mlt_knd_scr_rus_cnt_sod_hin_fbf_aeg_ewe_tha_bem_qcu_bam_vie_tur_tsn_uzb_dgb_hau_geo_rom_mol_zul_grk_tsw_aze_igb_kor_mnd_glc_prs_amr_lda_owc_gam_mcd_fre_por_ger_hun_ctl_ses_ukr_svk	0.0948687521955743	0.244013753602765	0.807757672896764
398	anl_por_uzb_swa_bsq_hau_rom_tml_ses_mnd_gam_mol_xho_geo_chh_dgb_eng_alb_nor_sun_urd_vie_lat_fre_ven_kor_zul_moo_ewe_mao_lit_pol_hin_bam_cze_spa_bos_owc_sid_yor_glc_rus_ben_est_pan_heb_svk_bem_lda_aeg_ger_arw_qcu_prs_fbf_knd_mlt_guj_wly_tsw_slo_bat_tig_tsn_grk_cnt_tha_afr_tag_scr_mcd_cic_jav_ctl_hun_dut_tur_swe_sod_akn_amh_ukr_fin_jpn_ind_aze_ita_mly_krd_igb_swt_dyu_bul_amr_azi	-0.184299577197896	-0.433984777738507	0.665304631933625
399	ctl_chh_mnd_rus_krd_amr_uzb_geo_ven_dut_azi_urd_tha_tag_mlt_bos_ita_svk_ukr_mcd_hin_moo_guj_rom_igb_slo_arw_bem_gam_dyu_ind_por_hun_jav_ses_aeg_sod_eng_lit_nor_ben_wly_qcu_pol_akn_swe_amh_knd_lda_bat_tsw_sid_ewe_kor_lat_swt_anl_ger_sun_bsq_dgb_pan_tml_mly_yor_scr_aze_fin_alb_tur_hau_cic_owc_heb_mol_afr_fre_jpn_fbf_bam_xho_tig_spa_vie_tsn_bul_prs_mao_cnt_grk_cze_est_glc_swa_zul	0.417193997838758	1.06922620137835	0.287735128673778
400	dgb_lda_geo_amr_ben_moo_ita_wly_aeg_pol_kor_anl_ukr_tml_dyu_tag_grk_bsq_ind_bos_por_swe_bam_chh_fin_bul_tig_ven_tha_uzb_mcd_cze_guj_mnd_alb_prs_ses_bem_heb_rom_qcu_mao_mol_ctl_swa_mly_dut_fre_glc_azi_bat_hin_igb_scr_vie_tsn_urd_xho_owc_zul_slo_eng_tur_cnt_nor_rus_hun_knd_sod_aze_krd_tsw_ger_fbf_mlt_yor_akn_gam_sid_lat_lit_jpn_sun_swt_hau_ewe_spa_jav_svk_arw_cic_amh_afr_est_pan	-0.00154593585262695	-0.00358582289905827	0.997146614031437
401	tha_igb_bos_hau_dut_mao_aeg_bat_fbf_krd_ven_tsw_bul_swe_urd_afr_bem_ewe_qcu_mol_bam_swt_slo_knd_scr_mnd_ukr_cze_sid_fre_moo_akn_grk_zul_pol_jav_dgb_xho_hun_lit_geo_ita_uzb_ind_kor_sod_cic_glc_hin_ses_svk_eng_vie_swa_guj_tml_gam_wly_mcd_tsn_aze_alb_lat_dyu_tur_mlt_rom_rus_lda_prs_tag_heb_ger_nor_spa_amh_amr_ctl_owc_bsq_fin_sun_anl_yor_jpn_ben_azi_pan_tig_por_arw_mly_est_cnt_chh	0.599432462489253	1.56899662732407	0.120045049744396
402	hin_bem_krd_ven_scr_swe_owc_tur_ctl_swt_afr_nor_aze_fin_kor_uzb_rus_bam_ita_fbf_dyu_moo_tsw_mlt_knd_cze_bul_fre_mao_ben_igb_ger_sod_tha_eng_lat_ewe_mly_wly_grk_akn_heb_sun_tig_sid_est_rom_pan_azi_ind_anl_guj_geo_amr_cic_vie_bsq_tml_por_aeg_mol_tag_alb_mnd_glc_slo_yor_jav_zul_svk_lit_amh_dut_ses_chh_bos_ukr_dgb_jpn_spa_cnt_mcd_tsn_hun_pol_prs_arw_bat_xho_hau_swa_gam_lda_urd_qcu	0.561532308412478	1.26858530210249	0.207755210519703
403	sid_bul_moo_ger_dgb_prs_chh_lda_bem_sod_aze_wly_kor_aeg_fre_azi_glc_spa_gam_ben_bat_tig_mcd_guj_svk_scr_arw_hun_slo_rom_krd_mao_akn_grk_heb_amr_tag_lat_bos_pol_zul_swa_xho_nor_hin_cze_cic_tsw_alb_est_qcu_tsn_dut_dyu_hau_rus_vie_fin_tur_ind_mol_urd_jpn_geo_ses_tml_ewe_bam_ukr_mlt_por_knd_yor_fbf_owc_lit_cnt_swt_igb_afr_sun_eng_jav_bsq_ven_ita_anl_mnd_uzb_swe_mly_ctl_tha_pan_amh	0.593489043928812	1.40254148260025	0.16408301636011
404	chh_ita_dyu_urd_swa_tag_cnt_xho_gam_azi_mol_tsn_ctl_alb_tig_bul_heb_mly_tml_ven_fre_ses_aze_kor_anl_jpn_tur_bos_swt_igb_sid_ger_pan_zul_prs_bsq_geo_mcd_eng_krd_uzb_fbf_aeg_dgb_mao_lda_spa_mnd_arw_ben_scr_ind_svk_swe_wly_yor_jav_pol_est_slo_hin_qcu_bem_guj_cze_rus_tsw_cic_ewe_afr_knd_akn_bat_amh_ukr_nor_vie_glc_grk_tha_fin_mlt_hun_bam_lat_rom_hau_lit_amr_dut_owc_por_moo_sod_sun	-0.321657791359902	-0.721509262705458	0.472406309278993
405	sod_spa_afr_qcu_bsq_mnd_moo_jav_tag_bem_bul_svk_hin_ewe_rom_hun_mcd_igb_ger_ukr_cic_ita_vie_dgb_mao_bam_nor_swe_tig_anl_swa_wly_dyu_chh_scr_heb_gam_fbf_slo_mlt_owc_sun_cnt_ses_akn_zul_xho_aze_tur_alb_lat_glc_ind_guj_uzb_grk_tml_azi_sid_geo_mly_bos_aeg_cze_dut_amr_lit_amh_swt_tha_por_pol_arw_yor_tsn_ctl_bat_tsw_rus_prs_lda_mol_fre_ben_fin_est_urd_kor_krd_pan_jpn_ven_hau_knd_eng	0.224471945222167	0.585011014195635	0.559957029998273
406	amh_tha_aze_fbf_bem_lda_pan_swa_mao_heb_ewe_hun_moo_wly_gam_igb_krd_slo_ctl_jav_fin_ben_glc_sod_afr_geo_tur_vie_dut_amr_bos_cze_lat_fre_aeg_mnd_chh_swt_bsq_bam_mlt_pol_tsw_kor_hau_sun_hin_tig_jpn_urd_tsn_cic_rom_cnt_knd_sid_swe_tag_scr_ind_bul_azi_est_uzb_qcu_ses_mcd_eng_owc_bat_dgb_ita_arw_rus_lit_yor_mol_prs_ven_nor_svk_anl_guj_grk_akn_tml_alb_spa_xho_zul_mly_ger_por_dyu_ukr	-0.301260659812024	-0.791557678784849	0.430632889173637
407	ita_hin_por_pol_mnd_glc_ind_swa_vie_pan_owc_sod_eng_bos_scr_arw_akn_zul_prs_spa_tur_mol_sid_krd_cze_slo_ewe_xho_bsq_mlt_nor_cnt_lda_yor_guj_tsn_bat_anl_bul_dut_heb_fin_moo_hau_ses_tig_kor_svk_lat_fbf_bem_ger_tag_hun_qcu_gam_rus_swe_uzb_fre_aeg_igb_knd_est_jpn_dgb_ukr_mao_wly_tsw_aze_rom_ben_cic_tha_mly_amh_lit_azi_ven_bam_swt_amr_jav_alb_afr_dyu_sun_ctl_chh_mcd_tml_geo_grk_urd	0.0772433633269565	0.196058708182663	0.844991984040638
408	fre_yor_ses_sod_scr_knd_mly_sid_ita_afr_owc_chh_pol_svk_swt_jav_est_kor_moo_pan_bos_amr_ger_bem_dut_rus_dgb_sun_alb_hau_tag_cic_tsw_slo_gam_amh_aeg_anl_eng_ven_ukr_ctl_arw_guj_akn_glc_spa_hun_tur_igb_tha_grk_nor_cze_mol_mcd_lit_mao_por_krd_tml_ewe_ind_prs_tig_uzb_bsq_bat_jpn_dyu_geo_mnd_lat_ben_fin_hin_swa_qcu_xho_rom_swe_aze_wly_lda_vie_bam_bul_urd_azi_heb_mlt_cnt_tsn_zul_fbf	0.585460084250959	1.36767148990098	0.174710942664426
409	eng_aze_lit_fre_mao_dgb_sid_swt_dut_arw_bos_ben_ind_por_ctl_urd_owc_mol_mnd_fbf_krd_hin_amr_igb_grk_mcd_bul_tsn_fin_ewe_cnt_geo_spa_swe_glc_bat_heb_knd_chh_mly_kor_pol_ven_swa_bsq_jav_amh_tha_afr_nor_pan_wly_ukr_mlt_ita_aeg_zul_uzb_gam_yor_bem_cic_moo_tur_bam_ses_tsw_tag_hau_dyu_lat_lda_prs_rus_anl_svk_rom_vie_qcu_tig_guj_ger_akn_jpn_sod_hun_azi_est_xho_alb_slo_sun_scr_cze_tml	0.307782591790721	0.713118255803796	0.477558183179823
410	swe_moo_tsw_owc_fbf_por_knd_ctl_hun_jav_urd_qcu_mao_prs_tsn_sid_xho_arw_anl_svk_jpn_mol_amh_yor_cic_fre_cze_lat_scr_bos_igb_vie_wly_spa_chh_ven_kor_swa_sun_grk_ewe_krd_sod_aze_amr_rus_hau_lit_fin_dut_heb_bat_bem_nor_ger_mlt_alb_tml_cnt_dgb_ukr_aeg_est_mcd_dyu_guj_tag_uzb_eng_akn_gam_pol_tig_ind_afr_mnd_tha_bsq_ita_azi_ses_rom_bul_hin_tur_glc_swt_mly_zul_slo_ben_lda_pan_bam_geo	-0.472644255412987	-1.12025048970422	0.265491708879429
411	aeg_swa_akn_dyu_por_mly_nor_xho_ben_sun_sod_moo_ven_owc_amh_fre_tag_mlt_eng_lda_kor_chh_prs_jav_est_ewe_wly_slo_hau_cic_mnd_cnt_vie_arw_mao_qcu_aze_dgb_glc_jpn_fbf_cze_azi_pan_mcd_ctl_swe_scr_lat_swt_fin_tsw_ses_dut_uzb_ind_ukr_tur_tml_igb_afr_guj_bam_bat_bul_hin_hun_zul_tha_geo_yor_mol_bsq_tsn_bos_heb_rus_spa_urd_lit_anl_rom_ita_ger_grk_tig_amr_svk_gam_krd_knd_sid_alb_pol_bem	-0.387775535652573	-0.876225233529105	0.383165255922384
412	tha_jav_aze_chh_fin_tag_hin_rus_pol_mol_ctl_cnt_alb_tsw_ind_cic_glc_afr_slo_bem_dgb_ukr_pan_igb_ben_dut_nor_aeg_dyu_lat_swt_swa_tml_bsq_prs_urd_eng_anl_ven_moo_bam_mao_zul_swe_ewe_owc_cze_spa_hau_jpn_uzb_azi_arw_scr_tsn_mcd_ita_heb_kor_lit_akn_ses_qcu_amr_krd_yor_sid_wly_bos_guj_ger_sod_sun_bul_est_lda_grk_por_rom_vie_fre_xho_tur_mly_mnd_svk_hun_gam_geo_mlt_tig_amh_bat_fbf_knd	-0.586732208195942	-1.43109100840341	0.155755939619993
413	swe_sod_dut_swt_spa_mlt_mly_mcd_bam_mnd_tsw_moo_mol_jav_ewe_arw_scr_ctl_fbf_hin_tsn_geo_gam_ger_jpn_amr_glc_hau_cze_tig_azi_fre_rus_lit_chh_ukr_prs_pol_bem_alb_qcu_mao_ita_owc_tur_anl_xho_sun_ben_amh_dyu_bul_knd_heb_fin_est_cnt_grk_urd_bos_tml_zul_aze_por_sid_nor_ses_aeg_akn_lat_vie_dgb_svk_yor_ven_swa_afr_bsq_ind_rom_pan_igb_cic_uzb_tag_lda_kor_guj_slo_tha_bat_wly_krd_eng_hun	0.160104687915038	0.39229027498132	0.695741349533643
414	ita_krd_jav_bat_cic_mol_ben_cnt_gam_ewe_mnd_azi_tsn_fre_ses_swe_qcu_bsq_rus_hun_bam_ctl_heb_afr_sod_bem_tha_xho_mcd_rom_vie_alb_yor_ven_amr_scr_nor_ger_ind_moo_mao_glc_geo_tml_swt_por_jpn_wly_amh_eng_tag_urd_tur_bos_fbf_dgb_bul_swa_sun_pol_lit_zul_cze_owc_akn_dyu_mly_aze_chh_lda_hin_guj_spa_arw_aeg_hau_knd_tig_anl_ukr_prs_pan_tsw_kor_sid_dut_slo_fin_lat_mlt_igb_est_svk_grk_uzb	0.796918871237203	2.13704719757605	0.035218154173499
415	tml_lat_ita_tsn_hun_krd_zul_bsq_mlt_gam_swe_fre_bat_ben_prs_ses_ctl_rus_tha_heb_hau_amh_lit_igb_ukr_dyu_swt_scr_xho_anl_cze_aeg_nor_kor_amr_mcd_vie_wly_pol_por_afr_bul_tig_uzb_ven_cic_chh_aze_ewe_cnt_qcu_jav_sid_eng_ger_fin_owc_yor_arw_est_rom_mol_spa_mao_akn_swa_guj_svk_jpn_tsw_slo_urd_dut_pan_glc_sod_lda_hin_sun_mnd_geo_grk_knd_mly_tur_bos_fbf_dgb_moo_tag_azi_ind_bam_alb_bem	0.213157238595231	0.542590276386457	0.588709865439913
416	pan_bul_heb_ewe_bos_swa_tsn_cze_tsw_eng_amr_aze_sid_dyu_ind_bem_ger_ven_arw_mao_por_kor_spa_cic_ctl_nor_yor_bsq_lda_ses_prs_fre_swt_cnt_amh_afr_pol_scr_hin_fbf_geo_dgb_lat_est_glc_svk_vie_fin_igb_ita_swe_tig_qcu_slo_wly_grk_hun_sun_mcd_xho_bat_moo_azi_knd_mlt_jav_owc_alb_aeg_urd_ukr_tur_tml_mly_akn_mol_ben_chh_dut_krd_mnd_bam_lit_anl_sod_hau_guj_tag_rom_zul_rus_jpn_gam_tha_uzb	-0.133045935244936	-0.305840665293165	0.760409529281428
417	rus_arw_urd_owc_uzb_tsw_alb_sod_ind_aeg_ses_nor_svk_amr_mly_tha_hau_cnt_amh_mol_vie_pan_est_bem_lat_knd_ewe_dyu_guj_fin_cze_yor_hun_mlt_bsq_swe_tag_krd_lda_ctl_igb_scr_fbf_wly_ger_bat_gam_dut_grk_slo_qcu_ben_rom_pol_tur_moo_por_mnd_sun_heb_glc_bos_spa_ita_anl_mcd_tig_lit_sid_dgb_cic_tsn_xho_jav_prs_hin_geo_zul_eng_ven_bam_ukr_azi_tml_swt_kor_fre_mao_aze_chh_swa_afr_bul_akn_jpn	-0.156227412435641	-0.379049408809171	0.705515214719325
418	aze_ewe_ita_tur_tml_amr_sun_swe_lda_arw_urd_ctl_mcd_bul_mol_fre_bam_heb_swa_akn_grk_prs_dut_wly_mnd_amh_bsq_bem_tha_est_jav_ses_pan_ger_zul_lat_jpn_pol_kor_dgb_spa_svk_ind_tig_dyu_bos_moo_xho_mao_alb_nor_qcu_ben_mlt_tsn_chh_sod_azi_ven_lit_tsw_igb_por_cnt_hin_knd_cze_uzb_ukr_anl_yor_hun_afr_geo_hau_krd_rom_glc_slo_aeg_vie_swt_scr_eng_sid_rus_fbf_tag_owc_mly_guj_gam_fin_bat_cic	-0.856000860058347	-2.16378611885043	0.0330432599069813
419	jav_arw_swe_ukr_rom_igb_por_mly_cic_bul_ita_swt_slo_svk_fbf_prs_tur_geo_est_ctl_dyu_hau_urd_kor_bsq_ben_lit_bam_azi_afr_tag_anl_zul_lat_gam_scr_fin_guj_ewe_glc_tig_aze_grk_mao_tsn_yor_eng_cnt_akn_pol_aeg_cze_alb_amh_xho_moo_hun_mnd_krd_lda_tml_ses_dgb_sod_hin_jpn_qcu_mol_spa_rus_wly_bat_heb_dut_swa_owc_sid_fre_sun_amr_ind_pan_ger_chh_knd_ven_uzb_tha_bos_mlt_bem_nor_tsw_mcd_vie	-0.102079110234465	-0.270632732261645	0.787273234922962
420	mcd_bos_krd_owc_tsw_jpn_lit_bat_glc_urd_lda_lat_igb_ven_tml_amh_chh_sun_fin_slo_knd_rom_dgb_swe_est_ukr_sod_dyu_scr_prs_por_amr_ctl_uzb_dut_geo_ben_arw_bul_mao_pan_grk_heb_eng_sid_qcu_mlt_hin_vie_tag_mol_ind_ewe_xho_tur_bam_anl_cic_nor_aze_moo_aeg_mly_swt_kor_fre_gam_wly_hau_tsn_cnt_afr_ses_fbf_guj_bsq_pol_cze_yor_jav_spa_azi_swa_ita_rus_tha_alb_hun_zul_mnd_ger_tig_bem_svk_akn	NA	NA	NA
421	cnt_nor_hun_ita_moo_igb_cze_scr_amr_urd_krd_ger_yor_lda_est_fin_fre_jav_tsn_anl_bem_lit_prs_mnd_por_bsq_tsw_chh_swt_mly_dyu_svk_rus_mol_bat_tag_hin_pan_sod_uzb_ses_qcu_mcd_knd_tur_tha_sid_bam_ewe_slo_bul_jpn_ven_swe_pol_azi_mao_glc_grk_geo_mlt_afr_tig_gam_arw_rom_amh_aeg_ind_vie_cic_owc_akn_heb_alb_fbf_guj_eng_xho_kor_aze_bos_lat_dgb_wly_swa_tml_zul_ben_hau_sun_spa_ukr_ctl_dut	0.358326239637365	0.843334938527421	0.401205028146615
422	ukr_swe_moo_heb_bat_bul_cic_pan_slo_bam_gam_rom_fbf_swt_sod_geo_tml_dyu_spa_ctl_mao_svk_ses_jav_igb_aeg_akn_yor_ind_anl_prs_ita_lat_bos_mol_owc_tur_alb_lda_fin_swa_knd_kor_mly_hun_uzb_aze_lit_por_nor_azi_sid_krd_tag_xho_afr_ven_hau_bsq_fre_scr_qcu_sun_tha_zul_guj_jpn_vie_rus_mcd_mnd_cze_glc_est_chh_dut_tsw_ger_cnt_dgb_amr_hin_ewe_amh_wly_bem_tig_arw_mlt_urd_eng_grk_ben_pol_tsn	-0.267406134999493	-0.615955357982759	0.539428631766208
423	mlt_fre_bat_ukr_krd_tml_ind_ita_fbf_swe_sod_sun_rom_eng_yor_mcd_igb_cze_dyu_por_bam_glc_amr_dut_cic_jav_akn_wly_fin_ger_hau_cnt_bsq_bos_spa_est_mao_heb_bem_kor_vie_hin_geo_nor_bul_guj_ewe_tig_knd_tha_tur_jpn_mnd_prs_hun_tag_mly_tsn_pan_afr_amh_scr_owc_qcu_chh_slo_anl_tsw_urd_uzb_ses_sid_aze_gam_rus_azi_grk_aeg_ctl_ven_swa_lit_alb_svk_zul_xho_mol_moo_ben_arw_swt_lat_lda_dgb_pol	0.464245739211472	1.25481371987064	0.212690636499891
424	pol_dyu_sod_jav_cze_lit_spa_cic_zul_krd_bos_hau_tur_lda_ctl_anl_guj_sun_igb_ind_fbf_ewe_rom_arw_swa_alb_dut_azi_rus_jpn_gam_qcu_cnt_ses_owc_fre_mlt_tha_tsn_xho_hin_swe_amh_bsq_tml_wly_grk_swt_geo_amr_mao_uzb_mol_knd_hun_akn_mcd_scr_mly_mnd_sid_urd_slo_glc_svk_fin_bul_por_lat_ben_ger_ven_bat_eng_kor_aze_nor_dgb_yor_pan_tig_afr_tag_ukr_ita_chh_bem_est_tsw_moo_heb_aeg_prs_vie_bam	-0.120381671220995	-0.301095164289693	0.76401408383681
425	geo_alb_azi_cic_amh_zul_ger_bos_fin_ses_fre_sod_sun_bsq_dut_aeg_eng_afr_akn_uzb_tsn_chh_svk_tml_anl_kor_bam_cnt_est_vie_amr_hun_pan_lit_owc_gam_ewe_spa_hau_por_jav_lda_moo_tig_ukr_arw_guj_swe_scr_hin_fbf_swa_urd_nor_rus_ind_lat_tsw_slo_qcu_rom_krd_aze_jpn_glc_mao_pol_mnd_tur_bem_tag_prs_bat_ben_ctl_mly_bul_grk_ita_xho_knd_wly_swt_sid_mlt_heb_tha_igb_ven_dyu_yor_mol_mcd_dgb_cze	0.15199702346198	0.364712811332269	0.716153818565332
426	tml_ukr_qcu_igb_gam_geo_glc_bos_aeg_cic_tur_lda_mcd_bul_swt_sod_kor_pol_nor_ita_amr_sid_hin_yor_moo_mlt_dgb_mol_urd_cnt_ven_spa_chh_akn_fbf_tig_grk_sun_hau_tsn_lat_scr_vie_mly_swe_por_anl_krd_wly_ben_aze_fin_dut_uzb_hun_ses_tag_dyu_fre_bem_cze_rus_jpn_lit_ewe_tha_slo_ger_owc_bat_zul_amh_svk_prs_afr_ctl_swa_alb_arw_azi_mao_xho_bam_heb_jav_knd_tsw_mnd_ind_bsq_rom_eng_guj_pan_est	-0.256512134485824	-0.597892646147188	0.551364770111558
427	por_cic_igb_est_mnd_owc_ind_bsq_azi_scr_bem_heb_cze_gam_pol_yor_ger_kor_cnt_lda_bul_hin_ita_ewe_akn_eng_pan_wly_vie_rus_ctl_bat_tsn_xho_tur_tsw_spa_swt_arw_bos_fre_uzb_sun_tha_aze_jpn_anl_sid_afr_nor_prs_mly_hau_fbf_chh_zul_mcd_mao_dut_krd_amr_ven_tml_dgb_bam_jav_slo_grk_dyu_guj_hun_swa_tig_tag_lit_fin_knd_ses_alb_ukr_aeg_rom_mol_sod_geo_amh_svk_qcu_urd_glc_lat_moo_swe_mlt_ben	0.144163287635346	0.335598328545639	0.73792968436724
428	arw_wly_ger_geo_tig_tsn_ven_uzb_owc_slo_est_zul_mol_hau_cze_nor_tml_ind_vie_chh_grk_ctl_aeg_bul_glc_fbf_hun_ben_aze_bat_kor_prs_tha_bam_bem_jpn_cnt_swt_tur_amh_eng_mcd_mlt_krd_heb_hin_rus_azi_mnd_lat_tsw_fre_lda_pol_svk_sid_moo_mao_scr_igb_akn_spa_swa_ukr_pan_dgb_yor_fin_rom_gam_qcu_anl_bsq_ewe_sun_guj_ses_alb_bos_knd_tag_por_jav_lit_ita_dyu_mly_swe_urd_amr_dut_sod_cic_xho_afr	-0.942863138406776	-2.50799830263153	0.0138747119647255
429	spa_swe_glc_owc_dut_gam_aeg_tml_afr_urd_mnd_scr_amr_bem_igb_slo_dgb_chh_ewe_azi_ind_mol_zul_por_sid_ben_kor_eng_bam_lda_uzb_hin_grk_tur_swa_tig_wly_pol_bsq_ctl_xho_aze_swt_anl_vie_akn_svk_cic_ita_tsw_tag_rus_pan_ger_fin_bul_mcd_lit_tsn_arw_bat_ukr_sun_jpn_alb_prs_est_nor_amh_qcu_hun_jav_sod_cze_rom_cnt_ses_yor_heb_ven_hau_fbf_geo_moo_guj_knd_lat_dyu_fre_krd_tha_bos_mlt_mao_mly	0.517930990247601	1.23285781211138	0.22073618490593
430	eng_ctl_bam_dyu_mol_azi_scr_lat_tig_heb_zul_cnt_tsn_mlt_por_wly_arw_xho_ind_jpn_dgb_ukr_est_anl_cze_jav_swe_glc_mao_geo_tag_rus_lda_sun_vie_ben_swa_pol_sid_knd_bsq_rom_yor_fin_owc_kor_spa_afr_gam_slo_bos_bat_mnd_swt_hau_tur_mly_hun_amh_sod_fbf_akn_grk_aze_cic_ewe_guj_tha_ita_uzb_hin_nor_ger_bem_qcu_aeg_tml_igb_prs_pan_amr_tsw_svk_bul_fre_dut_lit_chh_moo_urd_ven_ses_alb_mcd_krd	0.370743416492883	0.912106078389362	0.364071207682408
431	yor_pan_knd_tig_bsq_ctl_qcu_amh_scr_dyu_ger_mly_kor_krd_tha_bat_swt_mol_anl_tsw_alb_nor_cze_bam_est_afr_rom_fbf_igb_mcd_fre_bul_jav_grk_arw_zul_ewe_aeg_lat_wly_mnd_ita_amr_vie_slo_azi_tml_ses_mao_cnt_ind_tag_spa_aze_bem_ven_fin_dgb_guj_moo_lit_sod_hun_sid_glc_owc_tur_lda_por_ukr_chh_dut_eng_mlt_bos_cic_hin_gam_uzb_urd_sun_svk_swe_heb_akn_tsn_ben_xho_swa_geo_hau_jpn_rus_pol_prs	-0.311154262789707	-0.704200263536387	0.483067681598132
432	igb_moo_hau_wly_swa_cze_mly_jav_xho_tig_fre_ben_por_bam_tur_sod_ind_ukr_dgb_bem_mcd_krd_azi_fbf_uzb_pan_hin_alb_tsn_knd_ctl_hun_qcu_mlt_grk_ewe_slo_dyu_ita_rom_bul_pol_tsw_rus_gam_nor_lda_zul_guj_cnt_vie_chh_bsq_aze_est_lat_eng_kor_cic_swt_aeg_geo_ger_svk_glc_heb_tml_fin_arw_scr_afr_dut_amr_mol_ses_amh_owc_sid_tha_anl_urd_spa_prs_lit_bat_mnd_mao_jpn_swe_ven_bos_akn_sun_tag_yor	-0.00225365266481937	-0.00579176034669185	0.995391275424974
433	tur_arw_igb_mcd_sid_heb_prs_lda_pan_kor_amr_yor_sun_lit_bat_urd_ewe_bsq_swa_hun_bul_mol_svk_chh_knd_slo_ind_tig_ven_swt_est_swe_jpn_moo_tml_bam_owc_mao_qcu_geo_tag_rom_lat_guj_krd_akn_dgb_tsw_fre_ben_vie_ger_bos_aze_alb_wly_ita_afr_tha_gam_sod_cic_eng_anl_dut_azi_dyu_ukr_scr_nor_mlt_amh_mnd_bem_mly_uzb_cnt_por_spa_aeg_fbf_ctl_hau_grk_rus_cze_xho_tsn_ses_zul_glc_fin_hin_pol_jav	-1.08300519718855	-2.55654535749373	0.0121915067990785
434	heb_amh_cnt_cze_owc_chh_tag_sun_azi_aeg_ita_ven_bul_aze_arw_lit_alb_urd_fbf_uzb_jav_tur_mlt_knd_nor_tml_grk_cic_amr_swe_gam_zul_mnd_mly_ctl_svk_scr_guj_ewe_bat_xho_bam_fre_slo_hin_prs_rus_mcd_igb_por_rom_bem_geo_bsq_swt_pan_tsn_ind_swa_afr_mol_bos_vie_glc_est_mao_yor_ses_kor_moo_dgb_qcu_lat_hau_dyu_lda_tsw_jpn_tha_anl_ger_eng_hun_akn_tig_fin_ukr_wly_sid_krd_spa_pol_sod_dut_ben	0.802642193170692	1.96963796825183	0.0518553052984103
435	fbf_tig_aeg_lda_sod_rus_grk_mcd_lit_arw_vie_dyu_scr_guj_kor_dut_fin_pan_hau_jav_bsq_bos_krd_tml_sid_tsn_mlt_bat_amh_ind_ven_igb_uzb_tag_anl_glc_fre_eng_ewe_bem_ctl_jpn_ita_akn_ukr_wly_zul_cze_mnd_tha_nor_gam_chh_moo_ses_tsw_heb_prs_lat_mly_ger_swt_amr_cnt_bul_yor_hin_ben_cic_mol_alb_por_svk_azi_swe_afr_tur_owc_spa_hun_sun_knd_mao_urd_xho_swa_aze_est_dgb_qcu_geo_rom_bam_slo_pol	-0.885000654618569	-2.158005504226	0.0335032856199134
436	ind_bul_bat_tha_mao_tsw_tsn_wly_mly_rus_mnd_swt_rom_bsq_alb_heb_amh_tml_eng_zul_akn_mcd_aze_hin_dgb_nor_ctl_jav_vie_fre_qcu_gam_spa_krd_bem_est_cnt_tag_ukr_prs_sod_scr_chh_tig_pol_tur_sun_igb_kor_afr_yor_xho_swe_ita_guj_svk_fin_ewe_fbf_moo_cic_aeg_bam_dut_hau_sid_ses_cze_lit_lat_lda_mlt_owc_slo_grk_arw_por_geo_glc_uzb_knd_mol_ven_jpn_bos_pan_urd_ben_amr_swa_dyu_hun_ger_anl_azi	-0.0994387634702426	-0.254156666262374	0.799935621535962
437	swt_knd_hau_tag_scr_sid_fre_mol_amr_wly_tml_chh_xho_hin_mly_yor_pol_bam_jav_est_akn_rus_amh_ses_sun_zul_tsn_cnt_slo_ctl_aze_cic_lat_tha_bsq_ger_vie_alb_hun_mcd_dyu_glc_uzb_por_cze_qcu_eng_ind_bat_mnd_swa_guj_fbf_bul_swe_ita_arw_dut_sod_svk_grk_bos_bem_moo_jpn_dgb_spa_tur_anl_prs_kor_urd_lda_gam_krd_azi_fin_igb_tig_ben_owc_ewe_rom_geo_pan_ukr_mlt_lit_aeg_tsw_heb_afr_nor_mao_ven	0.351931863668891	0.799295914465135	0.426155578326315
438	bul_prs_yor_anl_dut_bem_vie_gam_grk_akn_ita_heb_glc_bat_krd_mol_swe_tur_cnt_jav_moo_amh_cic_nor_hau_cze_bam_pol_zul_jpn_hun_ind_ewe_tig_ses_slo_mlt_afr_amr_est_tag_rus_svk_ctl_tha_pan_ger_aze_sid_sun_kor_spa_lat_mcd_swa_mnd_azi_sod_bsq_mao_fre_chh_tsw_ben_alb_qcu_fbf_ukr_owc_fin_bos_hin_lda_dyu_geo_scr_lit_por_guj_xho_urd_igb_eng_knd_dgb_uzb_tml_aeg_tsn_arw_ven_mly_wly_rom_swt	0.136213487512386	0.307987658537125	0.758780461018994
439	dut_owc_lat_sid_bat_fin_bul_geo_xho_amh_mcd_ctl_urd_jpn_vie_slo_bem_sun_qcu_bsq_akn_krd_tur_aze_cze_anl_est_heb_guj_sod_mlt_tml_tag_ger_pan_lit_azi_alb_amr_bam_spa_ven_svk_aeg_ewe_swe_mao_yor_mly_hin_ukr_knd_por_hau_tig_gam_igb_cnt_grk_hun_rom_fre_chh_dyu_wly_fbf_jav_arw_afr_lda_rus_tha_bos_mnd_tsn_mol_glc_tsw_zul_cic_moo_swa_swt_ita_ben_prs_ses_pol_scr_eng_ind_dgb_nor_uzb_kor	-0.473715707231162	-1.1136495914001	0.268299567709233
440	xho_qcu_geo_akn_gam_ben_glc_ven_grk_eng_urd_ita_amr_ctl_bam_ger_zul_mnd_amh_yor_rus_bat_cnt_afr_sod_ind_lat_azi_wly_igb_tag_vie_jpn_cic_heb_cze_tml_pan_tsw_por_jav_ukr_hau_rom_mcd_pol_swe_prs_bos_chh_tsn_mao_mol_arw_hun_mlt_nor_aeg_bul_uzb_swa_sun_ses_moo_alb_sid_dut_dgb_swt_fin_spa_lda_guj_lit_aze_slo_bem_tur_tig_fre_knd_bsq_scr_tha_hin_fbf_est_owc_anl_krd_mly_svk_kor_ewe_dyu	0.258166254059225	0.677597208490187	0.499709381328492
441	azi_rus_ind_alb_fbf_tha_igb_mao_grk_mnd_amr_tur_est_gam_cic_dyu_bem_urd_chh_cze_mcd_ger_guj_svk_afr_uzb_aze_arw_ven_mly_tag_mol_kor_xho_swt_jav_nor_jpn_hin_ses_rom_tml_dgb_swe_vie_sid_mlt_sun_spa_tsn_bul_lda_geo_yor_slo_pol_knd_bos_krd_por_aeg_ctl_moo_ben_glc_ewe_amh_hun_bsq_tsw_heb_anl_ukr_fre_scr_hau_ita_bat_swa_lit_prs_dut_zul_tig_qcu_wly_sod_lat_eng_pan_akn_fin_owc_cnt_bam	0.159298462804113	0.360789562702268	0.719074991825783
442	wly_tig_ger_hau_lda_gam_tml_lit_por_ben_sun_alb_mnd_ewe_heb_knd_anl_mol_tha_afr_aze_pol_jpn_xho_cic_bem_ukr_vie_zul_tag_hun_swa_qcu_pan_uzb_eng_bul_cze_krd_urd_scr_arw_moo_yor_aeg_bam_rus_dut_guj_prs_swt_glc_amr_ita_swe_sod_fbf_tsn_bsq_ven_fin_azi_spa_sid_akn_grk_igb_nor_bos_lat_jav_tsw_est_dyu_ctl_svk_mlt_tur_mao_fre_cnt_mly_dgb_ses_amh_hin_kor_bat_mcd_slo_ind_chh_geo_owc_rom	-0.627557349869916	-1.62353336382853	0.107860360200191
443	vie_amr_afr_lat_sun_alb_qcu_akn_fin_krd_igb_bsq_ind_ita_ben_mlt_glc_cic_aze_bam_anl_pol_est_heb_cze_fre_hin_jav_ger_mly_knd_urd_por_fbf_ven_bem_chh_mnd_azi_dgb_scr_arw_tag_swt_rus_bos_prs_cnt_swe_hau_lit_tig_mol_nor_dut_grk_slo_tsw_zul_swa_pan_geo_hun_xho_amh_sid_ctl_rom_uzb_tur_owc_mcd_tha_aeg_guj_tsn_eng_sod_tml_bul_ses_wly_ukr_spa_lda_yor_ewe_bat_moo_mao_gam_dyu_svk_jpn_kor	0.089811435208235	0.21298708341768	0.83180321995829
444	bul_swt_ewe_mly_jpn_pol_tsn_swa_prs_tig_azi_mlt_est_bos_fbf_wly_glc_rom_owc_rus_bem_scr_ben_cze_moo_aeg_dyu_fin_ita_aze_tag_gam_slo_mao_chh_akn_lat_afr_alb_swe_tha_krd_geo_mcd_vie_ctl_ven_qcu_ger_anl_pan_uzb_grk_fre_knd_hun_xho_heb_bam_amh_amr_sod_kor_jav_zul_ind_hau_urd_svk_guj_spa_tsw_por_cnt_dgb_mol_ses_eng_bsq_ukr_lda_dut_yor_bat_igb_arw_sun_mnd_sid_tml_tur_hin_cic_lit_nor	0.588232182330396	1.57088736941714	0.119605014357879
445	dyu_arw_ind_amh_lat_spa_tha_geo_mly_tml_mcd_sun_eng_amr_azi_nor_mol_tag_ctl_tur_wly_prs_krd_lda_owc_bos_pol_cic_cnt_moo_por_hin_ses_urd_swe_zul_ven_swa_kor_gam_afr_lit_fin_rom_mlt_tsw_slo_sod_scr_bat_akn_hun_yor_dgb_ger_sid_tig_chh_swt_jpn_fre_bul_heb_mao_ewe_ukr_uzb_pan_aze_knd_xho_grk_mnd_glc_ben_cze_svk_bsq_tsn_qcu_dut_ita_aeg_rus_fbf_guj_anl_bam_est_alb_jav_igb_hau_bem_vie	-0.514383696598439	-1.31983697038393	0.190129111744753
446	kor_mcd_ven_ctl_bul_eng_aeg_bos_vie_gam_heb_afr_lit_svk_tsn_ind_jpn_arw_owc_sun_scr_qcu_wly_ben_dgb_xho_tml_geo_swe_sid_bat_tha_zul_lat_hin_uzb_azi_ukr_pan_fin_est_hau_por_nor_mnd_chh_pol_swa_ita_ewe_tag_ses_amr_mly_dut_rom_bsq_guj_glc_mlt_bem_krd_ger_fre_cic_cze_sod_yor_aze_fbf_tur_slo_prs_dyu_mao_igb_tig_akn_bam_hun_tsw_alb_swt_moo_anl_rus_amh_lda_cnt_jav_knd_urd_grk_spa_mol	-0.289871289127757	-0.650663102424228	0.516868305797664
447	spa_chh_tig_cnt_ger_ewe_arw_swa_afr_hin_bsq_bos_jav_anl_tur_mcd_swe_heb_ita_azi_hun_grk_zul_xho_alb_knd_guj_scr_dyu_ses_mnd_lat_bam_uzb_ven_igb_slo_nor_fbf_sun_amr_swt_svk_glc_tsn_tag_est_aeg_tml_cic_hau_pol_fin_dgb_geo_mao_rom_yor_lda_lit_ctl_aze_bat_tsw_qcu_mol_ind_prs_moo_mly_fre_krd_wly_sid_bul_eng_dut_rus_sod_owc_kor_mlt_urd_ben_bem_ukr_akn_pan_jpn_tha_vie_gam_cze_por_amh	0.29471791515684	0.691847317452216	0.490756880053313
448	mly_sod_fre_anl_tha_slo_qcu_moo_dut_swa_cze_mol_fbf_ewe_ger_jav_akn_dgb_tag_afr_krd_urd_dyu_tml_glc_amr_ben_bul_wly_grk_uzb_scr_rom_hin_cnt_yor_hun_cic_aze_lat_eng_bsq_kor_bem_bat_est_vie_knd_mlt_rus_lda_tsw_igb_pol_svk_aeg_mnd_pan_lit_heb_xho_sun_bos_hau_geo_amh_arw_nor_tig_azi_fin_chh_zul_jpn_spa_ses_prs_ind_owc_ukr_guj_swt_tsn_swe_ven_mao_gam_sid_por_tur_alb_ita_bam_mcd_ctl	0.815824775957832	2.13455121832397	0.0354273705092802
449	scr_slo_glc_dut_sun_cze_lit_aze_aeg_spa_hau_xho_swa_tsw_hin_heb_rus_fin_fbf_tig_pol_bam_sod_bsq_ukr_tur_mly_eng_afr_jav_arw_guj_tsn_ben_ita_mao_est_akn_ven_urd_rom_azi_sid_ger_bul_ctl_amr_cic_tml_vie_prs_cnt_swe_amh_mcd_bos_knd_fre_uzb_ind_lda_mnd_grk_lat_por_moo_kor_mlt_gam_ses_mol_bem_wly_pan_ewe_krd_dgb_tha_igb_qcu_alb_nor_owc_hun_jpn_yor_anl_dyu_chh_geo_bat_zul_swt_tag_svk	-1.13197652422076	-3.00693183291683	0.0033935886269196
450	dyu_svk_mcd_tig_dgb_aze_rom_heb_cnt_kor_sod_ven_aeg_krd_igb_scr_cic_hau_grk_afr_ger_yor_mao_swe_swt_bos_qcu_mlt_swa_dut_akn_lat_sid_fin_moo_urd_est_arw_pol_xho_tsn_bam_bat_geo_prs_ctl_amh_guj_mol_knd_wly_fbf_eng_por_ewe_pan_bsq_ben_owc_ita_gam_tur_uzb_hin_alb_hun_tsw_ind_tml_ukr_jpn_jav_fre_cze_ses_mnd_lit_vie_spa_mly_anl_rus_amr_chh_nor_azi_glc_lda_tag_zul_tha_bem_sun_slo_bul	-0.0581409300443192	-0.151301105959208	0.880065912297497
451	hau_wly_bat_xho_aeg_swe_amh_mnd_azi_swt_mao_bos_bsq_ses_ind_yor_cnt_est_fin_nor_grk_cic_rom_owc_sid_geo_bam_ita_kor_krd_tur_glc_hun_uzb_lat_ben_urd_alb_bem_rus_lda_tsw_ger_pol_jpn_sun_anl_ewe_arw_dut_amr_tha_ukr_lit_pan_eng_vie_igb_knd_por_slo_jav_zul_hin_tsn_mlt_qcu_dyu_prs_moo_svk_tig_cze_mol_tml_fre_spa_mcd_mly_afr_sod_guj_gam_swa_aze_ctl_ven_bul_fbf_dgb_akn_tag_scr_chh_heb	-0.110571033492603	-0.256208529530616	0.798355706623382
452	alb_amr_dyu_hau_mlt_geo_bat_sod_jav_lda_mao_jpn_tsw_wly_aeg_tha_spa_zul_tig_ses_scr_pol_eng_chh_tur_igb_yor_fre_glc_lat_azi_gam_rus_pan_ger_aze_moo_arw_anl_xho_qcu_akn_tsn_amh_mol_vie_ewe_fbf_krd_guj_urd_dut_mly_kor_por_mcd_swa_prs_ven_swe_ind_est_ben_nor_heb_cze_grk_afr_tml_hun_cnt_bos_hin_ukr_slo_svk_fin_sun_bsq_swt_sid_uzb_knd_dgb_lit_cic_tag_bem_ita_ctl_mnd_owc_bam_rom_bul	0.00626966348827166	0.0144120881959462	0.988532088282624
453	bos_scr_jav_bam_mol_aeg_guj_qcu_urd_ukr_tsn_heb_bat_aze_mlt_owc_arw_bul_tur_rus_ses_rom_fre_fbf_sun_sid_mcd_ger_lat_uzb_dgb_slo_zul_eng_ind_pan_tag_lit_krd_swa_fin_swt_hin_vie_xho_dut_cnt_azi_tml_lda_mao_mnd_ben_jpn_kor_grk_wly_chh_ita_yor_cze_mly_moo_igb_anl_hun_amh_hau_tha_dyu_svk_ewe_cic_bsq_spa_glc_por_gam_akn_pol_ctl_bem_amr_tig_nor_prs_alb_knd_swe_est_tsw_sod_ven_geo_afr	0.209581183792552	0.47393220216387	0.636659027169996
454	grk_fbf_bos_guj_dyu_bam_nor_prs_uzb_por_cze_arw_hau_geo_xho_ukr_fin_ses_ger_bat_ben_heb_ven_hun_aeg_moo_zul_fre_bul_krd_mnd_mly_tha_swa_ewe_dut_lit_jpn_swt_lat_afr_pan_aze_bsq_lda_hin_swe_tsn_owc_akn_mol_slo_knd_cnt_glc_mao_tag_tur_rom_eng_vie_ind_ita_est_anl_scr_azi_chh_tig_sid_rus_ctl_bem_pol_mcd_yor_kor_svk_cic_jav_sun_qcu_gam_wly_spa_amr_tml_alb_sod_urd_igb_amh_mlt_dgb_tsw	-0.0208912050649877	-0.0556253695506413	0.955759583003088
455	aze_bat_heb_fre_lda_dyu_fbf_rus_sod_hun_bam_anl_krd_bem_ses_spa_arw_scr_kor_svk_bul_tur_prs_pan_ukr_ben_uzb_tha_cic_afr_hin_grk_jpn_owc_ger_lit_bos_xho_glc_gam_fin_mnd_amh_dut_swa_rom_slo_est_wly_mcd_ven_lat_bsq_tag_cze_aeg_amr_tsw_knd_qcu_azi_vie_mly_akn_sid_guj_hau_moo_tig_mao_geo_jav_por_ind_dgb_tml_igb_mlt_eng_yor_swe_sun_ctl_ita_ewe_swt_zul_cnt_chh_pol_mol_tsn_urd_nor_alb	0.443632133613705	1.06847044963149	0.288073922052665
456	swt_mly_swa_scr_urd_jav_owc_sod_tig_bem_amr_zul_cze_tur_grk_bul_tsn_ind_qcu_tsw_alb_fre_rus_bsq_mao_mnd_eng_hin_kor_azi_aze_krd_hau_nor_rom_tha_por_aeg_vie_uzb_dut_cic_ctl_heb_lda_moo_guj_yor_igb_chh_ewe_fbf_bos_ben_afr_ger_geo_dgb_cnt_sid_sun_mlt_lat_wly_anl_ven_hun_lit_mcd_dyu_gam_ses_ukr_xho_bam_bat_spa_ita_swe_prs_pol_est_amh_tag_glc_pan_mol_tml_slo_fin_jpn_knd_svk_arw_akn	NA	NA	NA
457	afr_bat_geo_mly_alb_tha_pan_eng_bul_pol_uzb_swt_mnd_yor_ger_swa_tsw_jpn_ses_bam_krd_ven_svk_nor_por_swe_guj_qcu_anl_bos_dgb_hau_ctl_ben_lda_akn_arw_sun_xho_cnt_tsn_sid_aze_scr_ukr_tig_mol_vie_jav_rom_grk_est_lit_prs_tur_knd_bem_azi_ewe_fre_lat_rus_spa_heb_dyu_chh_amh_dut_tml_slo_kor_fbf_cic_moo_tag_ita_gam_mao_owc_ind_igb_hun_wly_bsq_cze_sod_amr_hin_mlt_zul_mcd_fin_glc_urd_aeg	0.387264966145175	0.937986684092264	0.350680883784904
458	zul_lat_eng_mcd_ven_scr_akn_dut_bem_moo_tsw_ben_tsn_pol_qcu_amh_knd_guj_afr_bul_tha_ewe_fin_geo_sid_spa_lda_hin_glc_slo_grk_arw_urd_ctl_vie_hau_amr_rom_kor_wly_ger_jpn_mao_heb_lit_sod_prs_fbf_bat_ukr_anl_est_alb_pan_gam_chh_cze_mnd_rus_cic_tig_nor_swa_aeg_bam_ses_uzb_ita_dyu_hun_dgb_owc_fre_mlt_yor_igb_aze_mol_mly_bos_swt_tur_svk_tml_bsq_xho_por_krd_tag_sun_azi_ind_cnt_swe_jav	-0.954855985093514	-2.40132752208047	0.0183248934798221
459	tsw_owc_fbf_bem_geo_hun_mlt_chh_lit_wly_heb_qcu_tur_mly_jpn_fin_uzb_jav_swt_sun_knd_bat_ukr_xho_amh_bos_arw_ctl_cze_est_bul_por_hau_nor_tml_alb_dut_tha_ind_ewe_vie_akn_ses_cnt_grk_kor_glc_slo_dgb_mnd_aze_tig_aeg_bam_swe_hin_ita_sid_scr_tag_igb_dyu_mol_ben_rom_ven_bsq_mcd_yor_pan_lda_svk_spa_krd_swa_fre_sod_rus_prs_amr_gam_anl_mao_tsn_pol_cic_moo_ger_azi_zul_eng_urd_guj_lat_afr	0.543898187790533	1.26130179759926	0.210354837597877
460	amr_fbf_slo_prs_bat_alb_grk_ita_urd_aze_yor_est_knd_amh_fin_chh_fre_bul_owc_tml_kor_krd_dyu_tag_mao_cnt_azi_geo_ses_bos_igb_tha_tur_swa_ukr_mnd_hau_mlt_bsq_spa_bam_gam_wly_swe_lat_afr_cic_mly_tsw_aeg_rus_hin_ven_sod_zul_tig_ctl_moo_akn_qcu_arw_pol_hun_cze_guj_jpn_rom_ger_eng_vie_mol_pan_anl_bem_ewe_ind_dgb_ben_scr_heb_lda_dut_uzb_xho_tsn_mcd_swt_jav_glc_sid_por_svk_nor_lit_sun	0.0970122153280289	0.220991505525911	0.825583512852331
461	svk_sod_vie_chh_kor_urd_nor_anl_mlt_zul_tha_qcu_cze_ukr_cic_bat_bos_afr_tig_ita_dut_owc_tml_tag_jav_ven_pol_eng_lit_bam_aze_rus_mcd_dgb_bsq_tsn_wly_prs_cnt_moo_arw_amh_por_swt_bul_lda_bem_uzb_spa_jpn_grk_amr_xho_lat_ses_ben_tur_dyu_ger_krd_tsw_gam_guj_mly_sun_hau_akn_fin_slo_heb_mol_geo_fre_hin_azi_rom_ewe_sid_aeg_fbf_est_glc_alb_ctl_pan_knd_igb_mao_scr_yor_mnd_hun_ind_swe_swa	0.314253018152152	0.763085698678321	0.447343647758137
462	sun_dgb_mly_ven_zul_sod_bul_geo_knd_uzb_cze_bos_vie_urd_spa_tsw_lat_pol_dyu_yor_ger_ewe_jav_bam_swt_hau_igb_cic_est_svk_gam_tur_eng_mlt_lit_xho_mao_akn_ukr_tha_krd_swe_aeg_swa_bat_grk_hun_jpn_nor_amr_cnt_guj_wly_bem_kor_aze_slo_por_ind_lda_qcu_mol_ctl_amh_ses_chh_fin_fre_rom_tig_prs_owc_tsn_mnd_rus_scr_moo_sid_glc_ben_dut_heb_ita_fbf_pan_mcd_arw_anl_alb_hin_azi_afr_tml_tag_bsq	-0.0174704897461381	-0.0405786765512557	0.967718771807175
463	cic_bul_hin_arw_tur_tag_rus_amh_prs_tsw_bsq_guj_krd_jpn_swt_gam_hun_glc_chh_pan_mol_zul_pol_slo_wly_igb_mly_por_hau_cnt_sod_akn_dgb_xho_aze_kor_tsn_lda_moo_fre_eng_spa_svk_cze_mnd_ita_swe_ctl_dyu_qcu_mlt_mcd_jav_sun_fbf_ses_uzb_lat_azi_amr_ger_scr_est_geo_nor_mao_bos_ukr_sid_grk_rom_tml_knd_bat_tha_anl_dut_urd_tig_ben_aeg_vie_bem_ind_ven_afr_swa_owc_fin_bam_heb_ewe_lit_alb_yor	0.255719027551351	0.585390456053141	0.559702995864464
464	anl_ind_cic_swt_fre_tsw_fbf_por_eng_knd_kor_rus_xho_amh_sod_afr_mao_vie_tur_lit_tig_amr_swa_cnt_dyu_azi_zul_slo_jav_mly_arw_dgb_bem_heb_lda_scr_owc_tag_bsq_urd_qcu_uzb_gam_ven_aeg_bul_hau_wly_alb_spa_ger_ctl_bos_fin_lat_cze_bat_ukr_dut_krd_yor_hun_guj_glc_rom_aze_bam_pol_swe_akn_sid_mcd_ben_mnd_est_mlt_chh_pan_tml_ita_ewe_hin_mol_tsn_sun_geo_nor_grk_prs_ses_moo_tha_svk_igb_jpn	0.319787939834546	0.832753621255894	0.407117166695039
465	swe_akn_moo_arw_nor_bam_rus_por_hin_mnd_fbf_mly_swa_lit_mlt_swt_alb_cnt_knd_aeg_bem_fin_tml_jav_amr_hun_scr_cic_slo_pan_dgb_ita_gam_ewe_tig_rom_hau_spa_bat_tsw_tur_yor_afr_glc_azi_tsn_bul_owc_aze_igb_grk_cze_sod_wly_bsq_ukr_ger_lat_ctl_dyu_mao_urd_lda_ben_vie_kor_geo_fre_est_amh_tag_jpn_svk_krd_ven_prs_mol_heb_guj_sun_eng_tha_bos_chh_sid_dut_xho_ind_mcd_pol_zul_qcu_anl_ses_uzb	0.187785968995584	0.462737224176134	0.644633649652209
466	cic_dyu_tsw_tml_fin_mcd_geo_est_dut_slo_bsq_hau_svk_sid_ben_gam_knd_igb_urd_grk_aze_alb_jav_mlt_vie_nor_swt_heb_scr_lat_cze_ukr_prs_guj_wly_mly_lit_tur_pol_spa_jpn_sod_krd_lda_swe_tag_eng_zul_mnd_rom_chh_ind_bat_tsn_ita_cnt_akn_rus_anl_arw_amr_afr_por_bos_mol_fbf_fre_pan_swa_ewe_ger_tha_moo_hin_tig_ctl_uzb_kor_owc_dgb_yor_ven_sun_bul_ses_bam_aeg_amh_mao_azi_bem_glc_xho_hun_qcu	-0.346747741293552	-0.893338910932462	0.373981617588714
467	uzb_hau_mlt_swa_fbf_dgb_ctl_zul_alb_mol_mly_heb_cze_cic_bul_ben_swt_ger_bsq_dyu_por_mcd_ukr_mao_eng_scr_afr_est_ind_krd_bem_amr_sun_tsw_aeg_wly_aze_hin_sid_geo_gam_fre_svk_rom_lda_swe_kor_guj_ven_hun_lit_pan_slo_ita_grk_jav_xho_sod_knd_glc_ewe_jpn_pol_bat_ses_nor_yor_bos_spa_dut_igb_fin_urd_vie_anl_chh_tur_arw_akn_prs_tml_tha_tsn_tig_cnt_azi_moo_tag_rus_owc_amh_bam_lat_mnd_qcu	NA	NA	NA
468	pol_mao_aeg_est_jav_mol_tur_ven_bat_heb_ita_xho_lat_cic_afr_mnd_swa_tsw_svk_hun_fbf_bem_alb_vie_lit_azi_geo_bam_tha_ukr_urd_nor_spa_hau_hin_kor_anl_tsn_wly_eng_scr_dgb_bul_ind_rus_gam_swe_grk_rom_bsq_knd_ctl_swt_dyu_por_ger_uzb_guj_qcu_tml_sun_arw_prs_owc_mlt_dut_tag_slo_akn_yor_tig_cnt_sod_moo_lda_amh_glc_fre_jpn_chh_bos_mcd_ses_cze_igb_pan_mly_amr_fin_ewe_ben_zul_krd_sid_aze	-0.585382478335494	-1.33841647982717	0.184023684796906
469	heb_fre_pol_bam_tsn_grk_rus_mlt_bul_cic_rom_tml_urd_dgb_pan_akn_anl_ben_mcd_bos_jav_azi_dut_hau_sod_zul_owc_ukr_gam_fbf_krd_cnt_tur_spa_nor_yor_arw_mao_ger_vie_bsq_knd_tag_afr_uzb_ctl_ita_sid_swt_aeg_prs_qcu_wly_tha_scr_est_moo_bat_alb_mnd_ewe_amh_amr_sun_tig_kor_jpn_mol_chh_por_guj_svk_glc_swe_tsw_xho_lat_fin_lda_ses_eng_hun_hin_bem_geo_mly_ind_lit_cze_ven_aze_igb_dyu_slo_swa	-0.339750449454119	-0.902099233930836	0.3693346042319
470	tsn_bsq_afr_nor_grk_mly_aeg_svk_bem_mlt_swt_cic_dut_ita_est_slo_tsw_dyu_prs_scr_dgb_qcu_bat_pan_owc_igb_kor_ukr_ven_yor_fbf_geo_glc_hau_bul_guj_tha_wly_alb_spa_hin_ind_akn_jpn_vie_cnt_lda_bos_eng_rus_ewe_rom_arw_lat_por_uzb_zul_chh_ben_mcd_fre_heb_azi_ctl_tag_tig_jav_sid_swe_swa_urd_hun_cze_aze_sun_mol_knd_amh_anl_tur_moo_tml_lit_mao_ger_amr_xho_bam_gam_krd_mnd_fin_sod_ses_pol	0.0361427757320194	0.0922192004069115	0.926722243408555
471	est_tur_wly_guj_fin_rom_moo_mao_bos_ukr_qcu_anl_slo_bat_chh_ita_glc_mol_ewe_zul_arw_nor_hau_cic_akn_tha_urd_svk_lda_lat_gam_hun_aze_bsq_amr_scr_yor_uzb_pol_ses_tig_kor_ind_swe_vie_azi_fbf_rus_lit_tsw_sun_ctl_tag_sid_amh_jav_igb_swa_dut_cze_sod_mly_krd_mlt_afr_eng_xho_swt_prs_pan_geo_mnd_knd_dgb_spa_grk_cnt_dyu_jpn_ven_tml_ger_mcd_heb_bem_tsn_bam_hin_fre_por_owc_aeg_bul_ben_alb	-0.125721867016672	-0.298809495447965	0.765752077849334
472	alb_rus_ger_est_vie_anl_hin_fin_bem_arw_sid_geo_ctl_scr_bam_tsw_swe_dyu_ewe_nor_amh_ven_heb_slo_jpn_tha_glc_bat_eng_lit_mol_ukr_tig_sun_cic_krd_bsq_jav_bul_ind_pan_grk_chh_urd_azi_igb_aze_aeg_tml_hau_qcu_akn_uzb_gam_amr_rom_bos_kor_tag_por_knd_fbf_moo_mlt_mly_owc_cnt_prs_fre_yor_spa_swa_tur_mnd_tsn_cze_lat_xho_ses_zul_lda_ben_dgb_wly_mao_ita_afr_pol_swt_dut_guj_mcd_svk_sod_hun	-0.0147295186532621	-0.0377037562616979	0.9700046970903
473	bsq_sid_xho_amh_tsw_ukr_gam_tml_ben_bat_igb_prs_arw_cze_bem_svk_dgb_hin_por_pol_alb_tsn_lat_mol_zul_krd_guj_lda_fin_hau_ind_tur_spa_swt_vie_scr_ewe_knd_tha_swa_afr_ger_bos_cnt_hun_anl_glc_uzb_cic_dyu_mlt_aze_nor_jpn_bul_chh_fbf_est_eng_swe_ven_ctl_jav_lit_azi_mnd_mao_pan_geo_kor_tag_dut_yor_ita_rom_mcd_aeg_ses_mly_sun_qcu_tig_moo_grk_owc_urd_amr_akn_sod_rus_slo_wly_bam_fre_heb	0.269419943480983	0.660904468858471	0.51030748448947
474	ses_kor_ger_scr_uzb_grk_bat_ctl_anl_gam_afr_mlt_moo_ewe_mol_mcd_fre_fin_geo_ita_jpn_bos_lit_bul_mnd_cze_urd_lda_bsq_guj_hun_glc_nor_heb_svk_yor_sid_amr_pol_bam_aze_cnt_aeg_hin_fbf_owc_lat_spa_sod_rom_ven_mly_por_tur_alb_est_amh_tha_zul_wly_jav_swt_rus_dgb_ind_tsn_krd_azi_dut_ben_knd_arw_tig_swa_eng_mao_xho_bem_sun_prs_tml_slo_cic_swe_hau_ukr_pan_chh_tag_dyu_vie_igb_tsw_qcu_akn	-0.405857506318838	-0.960810596488851	0.339138843854065
475	tha_tsw_moo_lat_swe_rus_ben_tag_ewe_pol_swt_amr_por_arw_mao_guj_afr_tur_bos_azi_uzb_dut_cnt_knd_prs_nor_spa_eng_tsn_pan_lit_sid_aze_rom_dyu_glc_mly_bsq_mcd_hin_qcu_mlt_hun_amh_xho_jav_fin_fbf_owc_bat_cze_scr_gam_tig_anl_vie_est_heb_ses_zul_cic_sun_bam_bul_mol_ger_alb_sod_wly_ukr_yor_ven_fre_ctl_aeg_swa_krd_slo_svk_ita_geo_ind_lda_dgb_chh_kor_jpn_bem_igb_urd_grk_hau_mnd_akn_tml	0.37843140303051	0.906305866575528	0.367116169685123
476	swe_slo_gam_bsq_fin_fre_sod_bam_tag_cnt_ctl_mao_tml_mol_afr_geo_hau_igb_bos_alb_fbf_lat_tha_rom_dyu_hun_cic_glc_pan_amh_sun_bul_ger_por_aze_nor_tsw_chh_wly_ukr_vie_bem_aeg_ewe_scr_kor_yor_prs_qcu_xho_uzb_dut_swt_mly_tig_ses_dgb_guj_jav_bat_pol_knd_eng_krd_sid_jpn_lit_mlt_lda_grk_tsn_urd_swa_arw_zul_anl_tur_heb_akn_amr_cze_mnd_moo_rus_owc_mcd_svk_ben_ind_ita_azi_ven_hin_est_spa	-0.198271708530213	-0.458652110941023	0.647554079378691
477	arw_est_fre_tag_ind_tha_heb_sod_rom_afr_cic_kor_aeg_bul_cnt_lat_hin_wly_rus_yor_amr_tsn_por_glc_mol_cze_azi_mlt_anl_svk_ctl_ewe_dut_moo_bsq_eng_swe_scr_chh_nor_ukr_krd_pan_slo_bat_swa_dgb_tig_knd_dyu_mao_owc_geo_urd_mcd_tsw_vie_xho_jav_ses_akn_lit_sid_tml_bem_hun_tur_ger_spa_swt_igb_fbf_qcu_fin_uzb_bam_amh_guj_pol_ben_aze_alb_gam_jpn_mly_bos_grk_hau_lda_mnd_prs_ita_sun_ven_zul	0.126180318665525	0.288657042312962	0.773486251693722
478	mao_scr_krd_grk_ses_xho_fbf_fin_bat_sun_aeg_ctl_rus_ukr_swt_mlt_slo_tml_tur_dut_urd_mol_por_yor_glc_hin_prs_cnt_igb_zul_ven_hun_swa_tsw_bsq_tsn_azi_jpn_heb_swe_svk_tig_dyu_nor_owc_moo_lat_arw_mly_hau_eng_amr_aze_bos_est_geo_rom_akn_cic_ita_pan_chh_ger_kor_guj_wly_mcd_dgb_uzb_ben_sid_pol_lit_alb_anl_sod_qcu_gam_bul_ewe_mnd_fre_amh_bem_afr_ind_jav_vie_tag_tha_lda_bam_cze_spa_knd	0.178670246555111	0.431042283596031	0.667435081537857
479	lit_mcd_knd_rom_krd_bem_swa_swt_est_dut_bat_ben_gam_tig_ctl_chh_ind_swe_amr_mol_dgb_aeg_akn_zul_vie_ger_uzb_tsn_tag_wly_cze_igb_eng_ven_fbf_fre_lda_jpn_grk_mlt_cnt_jav_anl_sod_mnd_bam_ukr_rus_prs_azi_por_svk_dyu_scr_geo_tsw_aze_alb_hau_tha_sun_glc_bos_hun_qcu_bsq_pol_owc_guj_tml_mly_sid_cic_lat_xho_kor_slo_urd_moo_ita_heb_mao_tur_bul_spa_pan_arw_hin_nor_afr_amh_fin_ewe_ses_yor	0.303338355646519	0.657569794737013	0.512438872662454
480	lat_pol_amr_arw_wly_heb_bem_hau_ven_rus_ukr_hun_fin_tur_est_cze_lit_tsn_uzb_fre_bat_bul_vie_mcd_rom_afr_tag_bam_aeg_sod_nor_jpn_sid_swe_spa_ctl_tha_xho_dgb_dut_geo_urd_sun_mly_mlt_swa_cnt_swt_akn_tsw_yor_ewe_glc_owc_ita_mol_ses_mao_ger_jav_svk_prs_amh_knd_tml_fbf_dyu_moo_krd_azi_gam_grk_mnd_igb_lda_qcu_ben_ind_kor_guj_aze_eng_anl_bos_tig_slo_scr_cic_bsq_hin_chh_pan_por_zul_alb	-0.836849687879343	-2.09821065561311	0.0385977196469545
481	kor_tag_jav_dyu_tml_hun_mly_ita_tha_slo_mol_sun_qcu_urd_ctl_bul_sod_prs_mlt_igb_pan_ger_ben_geo_bsq_cze_ind_hau_lat_guj_rom_aze_por_tsn_tig_svk_pol_rus_gam_knd_alb_bat_vie_bos_amr_est_ven_fre_tsw_amh_uzb_glc_ewe_ses_lit_nor_owc_akn_anl_dgb_zul_fin_sid_ukr_spa_mnd_bam_moo_afr_mao_bem_azi_wly_scr_swe_yor_tur_lda_cnt_krd_hin_dut_eng_arw_xho_swa_jpn_aeg_grk_fbf_cic_mcd_swt_heb_chh	-0.577263459730832	-1.50067333516238	0.136827573433304
482	mly_ewe_cze_xho_amh_bsq_swa_sid_scr_ctl_rom_bam_swt_glc_knd_geo_hun_fre_slo_ind_lda_arw_heb_nor_urd_zul_aeg_dgb_ger_tsn_afr_mol_ita_mcd_dyu_hau_kor_dut_mlt_ses_ukr_yor_aze_jpn_sod_swe_akn_pan_grk_owc_tml_tag_bul_svk_lat_pol_fbf_cnt_por_moo_uzb_jav_qcu_mao_gam_bat_bos_wly_est_tsw_guj_eng_mnd_igb_hin_sun_ben_tha_tur_vie_amr_lit_ven_cic_spa_azi_anl_rus_chh_alb_krd_fin_tig_prs_bem	0.451793591455604	1.07715675268574	0.284196440282806
483	lda_qcu_pan_mol_yor_gam_ita_jav_fbf_por_slo_est_igb_wly_ses_fre_chh_owc_cic_spa_geo_cze_mlt_bam_tsn_cnt_knd_ind_arw_ewe_bul_mao_prs_ctl_hun_hau_pol_tag_lit_guj_krd_sod_eng_ven_grk_kor_heb_bem_mly_lat_ben_mnd_vie_tur_alb_ger_urd_rus_scr_swa_swt_tml_ukr_jpn_amh_dyu_aeg_fin_bsq_tha_akn_swe_sid_dut_sun_dgb_azi_xho_mcd_amr_zul_anl_glc_bos_tsw_svk_aze_rom_afr_bat_hin_nor_tig_uzb_moo	-0.388071119524603	-0.882759263923239	0.379642481461365
484	knd_aze_tsn_sod_mnd_cze_dyu_dut_nor_mcd_alb_chh_swt_por_pan_rom_geo_bem_mol_bam_aeg_dgb_ger_est_fre_prs_glc_ctl_hun_cic_hin_amh_mly_amr_arw_slo_swa_tml_ben_heb_mlt_lit_bul_mao_owc_wly_anl_moo_guj_tsw_xho_uzb_ewe_sun_tig_sid_lda_qcu_hau_svk_tag_gam_bat_krd_tha_jpn_vie_igb_bsq_ven_azi_kor_akn_urd_pol_ukr_scr_swe_cnt_lat_rus_eng_bos_jav_ita_fbf_fin_grk_yor_afr_spa_ind_ses_tur_zul	-0.913832316004044	-2.15961717794288	0.0333744709951686
485	glc_ita_amr_swa_alb_qcu_est_jav_zul_cic_arw_yor_kor_prs_tsw_grk_gam_eng_anl_swe_ukr_moo_akn_fre_tag_sun_ses_sid_sod_pol_geo_guj_dyu_lat_mol_mao_bsq_bat_ind_bem_cze_tig_igb_wly_azi_cnt_dut_hau_scr_mly_owc_mlt_bam_pan_lit_dgb_por_aze_hun_vie_tml_ben_urd_tur_rus_xho_amh_tsn_fbf_mcd_slo_knd_svk_ven_bul_chh_tha_ewe_hin_aeg_lda_jpn_krd_mnd_heb_ger_spa_nor_fin_afr_bos_rom_uzb_ctl_swt	0.253329084477915	0.674948192174657	0.501383260808316
486	mlt_mao_cze_mnd_bat_amr_pol_mol_sod_ses_rom_prs_uzb_jav_eng_nor_pan_xho_ind_cic_vie_bam_fre_dgb_kor_afr_bsq_alb_grk_dut_anl_mly_arw_akn_guj_lit_scr_sun_hun_tag_tur_urd_svk_gam_tml_bos_swa_spa_aeg_tsn_ita_tsw_amh_krd_mcd_hau_ger_swe_fbf_tha_zul_wly_aze_tig_rus_fin_geo_sid_ven_swt_ukr_chh_hin_ben_qcu_cnt_heb_dyu_owc_ctl_moo_jpn_por_bem_slo_azi_yor_igb_ewe_lat_est_bul_lda_knd_glc	-0.236241224856455	-1.07258089809347	0.286234561036051
487	grk_zul_est_kor_bul_ctl_ger_cze_knd_lit_afr_mly_nor_qcu_wly_azi_slo_mnd_vie_pol_lda_sid_cic_svk_tha_bam_swa_amh_ewe_bat_swe_tag_hau_fbf_geo_ita_rus_lat_dut_mol_heb_bem_dgb_por_fre_ukr_mcd_rom_swt_ind_prs_tig_dyu_aeg_urd_uzb_pan_yor_owc_eng_tur_ven_glc_akn_ses_hun_bsq_tsn_amr_jav_moo_scr_gam_xho_sod_igb_tsw_bos_mao_spa_chh_anl_ben_mlt_tml_aze_fin_jpn_hin_arw_krd_alb_guj_sun_cnt	0.229200452832213	0.523453244981809	0.601903971429376
488	moo_tha_scr_glc_hin_eng_bsq_yor_tml_bem_nor_bam_pan_gam_fbf_owc_slo_knd_tsw_aeg_dut_dyu_jpn_anl_dgb_cic_fin_qcu_ind_igb_ewe_jav_hau_grk_afr_heb_tsn_akn_mnd_ctl_cnt_kor_ukr_sid_chh_lat_vie_bos_sun_swa_ger_arw_ven_azi_mly_est_mol_lda_hun_alb_lit_krd_amr_guj_tur_spa_ita_mlt_bat_swt_amh_prs_uzb_tag_svk_geo_mcd_urd_zul_tig_ses_bul_fre_sod_ben_cze_pol_aze_rom_xho_mao_por_rus_swe_wly	0.543829197059922	1.40710981876345	0.162728116296767
489	chh_ben_cic_gam_krd_lat_geo_fre_pan_wly_pol_mao_jav_swt_ukr_anl_afr_glc_rus_eng_akn_por_svk_dyu_heb_sod_tml_rom_aze_tag_cnt_swe_dgb_scr_fin_tha_mcd_ctl_bos_sun_mol_alb_jpn_moo_mly_bul_ses_xho_hun_amr_cze_bem_grk_bsq_igb_mlt_uzb_bam_ger_ind_hin_knd_arw_est_yor_zul_aeg_tig_spa_qcu_ewe_mnd_prs_bat_nor_dut_ita_amh_azi_tur_owc_kor_slo_vie_hau_swa_guj_sid_lit_lda_urd_ven_tsw_fbf_tsn	0.116422270360199	0.273637266326871	0.784970193319281
490	ewe_rom_ses_ger_ind_slo_afr_prs_geo_alb_svk_swa_azi_tsn_bsq_scr_bat_bam_ctl_qcu_lat_amr_lda_amh_est_knd_owc_bos_cnt_dut_yor_cze_krd_pol_urd_mly_tha_hau_tag_sod_glc_tig_aze_mlt_pan_fre_moo_akn_cic_mao_gam_vie_uzb_eng_tml_chh_mol_mcd_bul_por_tsw_anl_swe_grk_sun_guj_ukr_arw_sid_dgb_lit_wly_heb_dyu_hun_fin_ita_spa_ven_hin_jpn_mnd_zul_tur_jav_bem_xho_swt_kor_rus_ben_nor_fbf_igb_aeg	0.470166962321936	1.39138024910673	0.167429584252227
491	akn_tha_xho_wly_knd_rom_grk_tsn_amh_geo_bos_hau_jpn_bul_por_tig_azi_afr_guj_svk_slo_scr_cze_moo_mly_ses_lat_ind_igb_urd_qcu_mao_lit_hun_swt_zul_aze_ewe_tml_mol_glc_dut_ctl_kor_nor_est_pan_aeg_fre_bem_fbf_mnd_rus_yor_ger_bat_eng_chh_uzb_spa_swe_ita_bsq_sid_tag_jav_ven_cic_tsw_prs_heb_amr_bam_vie_tur_alb_ukr_hin_fin_cnt_mlt_sun_mcd_dgb_arw_dyu_pol_krd_anl_gam_sod_swa_owc_ben_lda	0.0904182914896476	0.233835866436829	0.815626376127351
492	pol_dut_scr_cic_ven_hau_urd_aze_ukr_spa_hun_ita_alb_mly_lit_mol_akn_hin_tsw_swa_tsn_bos_gam_fbf_bam_chh_tur_pan_kor_tag_geo_moo_amr_mao_lda_dyu_ind_mnd_swt_zul_azi_ewe_rus_guj_ses_sid_sod_prs_nor_afr_glc_anl_bul_eng_yor_igb_mcd_knd_wly_mlt_slo_ben_owc_tml_aeg_fre_rom_jpn_xho_cze_lat_cnt_heb_tig_bem_tha_uzb_bsq_amh_ger_qcu_vie_grk_sun_est_ctl_svk_jav_fin_dgb_por_arw_krd_bat_swe	-0.292251663187658	-0.674712564030881	0.501532297226086
493	nor_spa_eng_est_mlt_heb_slo_ven_tur_dut_por_owc_hin_wly_svk_ctl_urd_ewe_yor_guj_bul_fin_tha_vie_mol_tag_amh_scr_pan_tsw_anl_xho_mly_afr_pol_akn_ita_fre_ind_jpn_ger_jav_bam_bsq_ses_bat_mcd_bos_bem_aeg_tml_mao_amr_uzb_rus_moo_sod_krd_swt_prs_dgb_alb_tsn_chh_aze_lda_dyu_ben_cze_igb_fbf_rom_zul_sun_arw_cic_lat_hun_grk_hau_cnt_ukr_lit_tig_geo_qcu_glc_sid_swa_mnd_knd_gam_swe_kor_azi	-0.177592327575365	-0.408388347350819	0.683927373692959
494	scr_amh_jpn_glc_wly_bat_knd_vie_tsw_heb_azi_uzb_swa_hau_cze_aeg_ger_hin_mly_hun_amr_akn_alb_fin_tur_tsn_slo_por_gam_pan_fbf_spa_arw_guj_zul_aze_est_ben_ind_xho_mlt_lit_mnd_bos_bam_dgb_swt_moo_lda_sid_ses_prs_svk_chh_grk_eng_tig_owc_nor_cnt_rom_ctl_urd_bul_mol_qcu_tag_lat_dyu_sun_ewe_krd_tha_ven_igb_tml_pol_afr_mcd_bem_sod_bsq_kor_ita_swe_yor_rus_anl_dut_geo_jav_mao_cic_ukr_fre	0.195681864640415	0.502483485441639	0.616515242679748
495	moo_lit_ukr_amr_sod_spa_bam_guj_cnt_fin_por_amh_fre_tig_bem_xho_mlt_lat_dyu_hin_grk_mly_glc_bul_krd_fbf_dut_qcu_azi_swt_gam_yor_mao_nor_urd_anl_sid_bos_hau_igb_chh_scr_aze_wly_prs_bat_eng_owc_pan_sun_afr_uzb_ewe_lda_zul_swa_kor_mnd_mol_ita_ctl_cic_mcd_svk_arw_knd_akn_tur_est_alb_pol_bsq_jav_tag_tha_ger_slo_swe_tsn_aeg_cze_ven_vie_ind_tml_hun_ses_ben_jpn_geo_tsw_rom_dgb_heb_rus	0.12499661172539	0.304411416074231	0.761494596319911
496	lat_ctl_pol_bos_hun_aze_mly_hau_lit_azi_est_mao_rom_eng_glc_fbf_sid_spa_knd_amr_dyu_cic_swe_hin_tsw_kor_tur_ita_aeg_yor_lda_moo_igb_chh_tha_vie_ewe_dgb_tig_mcd_xho_uzb_ukr_mol_scr_fin_fre_akn_bsq_por_mnd_tsn_gam_nor_pan_ger_sun_bam_sod_ven_bul_qcu_geo_guj_svk_alb_amh_zul_cnt_krd_tml_jpn_swa_heb_slo_arw_bem_urd_dut_tag_mlt_anl_ben_prs_grk_owc_jav_cze_rus_bat_afr_swt_ind_ses_wly	0.448966710878505	1.07952873825432	0.283143877150114
497	moo_zul_vie_akn_qcu_mlt_ukr_uzb_kor_geo_mly_mao_prs_pol_bsq_jpn_lat_sod_jav_mol_owc_tha_hun_tag_dyu_sun_pan_ses_chh_yor_heb_afr_ita_urd_fbf_tig_cnt_hin_xho_wly_bam_guj_ind_tsn_est_dut_slo_azi_fre_tsw_krd_gam_anl_bul_bos_rom_rus_ven_ben_ctl_knd_amh_aze_aeg_mnd_mcd_ewe_swa_igb_por_bem_sid_cic_hau_tur_cze_ger_glc_lit_bat_swt_dgb_tml_eng_lda_svk_spa_fin_nor_scr_arw_alb_grk_swe_amr	0.818692192259956	2.22857253382846	0.0282518966017029
498	jav_cnt_tsn_cic_nor_fin_mly_prs_ita_ses_grk_zul_igb_fre_tml_bsq_vie_kor_alb_sun_ind_swe_urd_bat_aeg_moo_krd_eng_slo_glc_knd_pan_chh_yor_afr_fbf_akn_amh_rom_por_ewe_dgb_tag_est_pol_amr_geo_anl_hau_ctl_lit_ven_azi_lda_heb_dyu_uzb_rus_ukr_mao_mnd_jpn_bem_cze_ger_bos_aze_spa_sod_wly_qcu_mlt_hun_xho_tha_mcd_gam_tsw_tur_svk_bul_owc_mol_guj_lat_tig_ben_dut_hin_sid_scr_swt_arw_bam_swa	0.265450184585197	0.642516946151726	0.522118429126185
499	grk_tig_arw_fbf_heb_tur_glc_kor_tag_aze_amr_mol_qcu_ewe_hau_cic_tsw_hun_vie_ita_moo_ukr_lit_zul_por_mcd_amh_swt_eng_chh_bos_mnd_alb_cze_sid_tsn_ctl_rus_aeg_tha_lat_slo_ben_fre_est_urd_dyu_bat_gam_ger_ses_hin_lda_svk_krd_prs_pan_xho_tml_bam_azi_nor_afr_fin_mlt_scr_sod_bul_jav_pol_bsq_uzb_dut_guj_rom_knd_yor_cnt_sun_anl_igb_spa_jpn_wly_mly_ind_swe_akn_geo_mao_dgb_ven_bem_owc_swa	-0.19673140916584	-0.439654906131026	0.661207044628138
500	fbf_eng_bul_bam_fre_swt_zul_rus_urd_mcd_mol_ukr_owc_yor_igb_cnt_dut_svk_mly_vie_tsn_fin_moo_aze_amr_ben_geo_grk_sun_lit_tig_qcu_por_gam_tur_scr_aeg_alb_cic_ita_swa_slo_afr_ger_sid_bos_uzb_hau_rom_spa_amh_dyu_lda_kor_tag_est_mnd_akn_tsw_nor_hun_wly_pol_azi_anl_ven_guj_ctl_xho_lat_sod_knd_prs_arw_ses_jav_hin_pan_cze_heb_krd_chh_jpn_tha_bat_mao_bsq_bem_tml_ind_glc_dgb_ewe_mlt_swe	0.217630484622054	0.535723709614106	0.593428429433063
501	tur_ctl_sid_cnt_mnd_alb_fre_ven_sun_gam_scr_swe_lit_anl_azi_dut_bat_bem_lat_afr_slo_por_swa_guj_igb_ukr_jpn_wly_pol_glc_fbf_ger_pan_dyu_owc_fin_hun_mly_ind_akn_mao_est_xho_amr_tsw_arw_eng_bsq_qcu_chh_tig_geo_bos_mlt_dgb_swt_rom_mol_tml_sod_cic_kor_prs_grk_heb_svk_mcd_spa_cze_ewe_lda_rus_krd_ita_bul_ben_nor_jav_ses_knd_yor_urd_uzb_amh_vie_moo_hau_tha_aeg_bam_aze_hin_zul_tag_tsn	0.0613825761242459	0.146888783851646	0.883537763747704
502	scr_qcu_amr_ven_bam_pol_arw_sun_fin_ses_owc_lat_igb_vie_slo_tha_ben_fbf_mao_jpn_yor_tag_dut_afr_cze_glc_mlt_aze_hau_kor_bsq_aeg_est_bem_cnt_heb_bul_tig_mol_azi_rus_tml_svk_krd_prs_tsn_swa_mly_knd_anl_sod_ind_geo_mcd_ita_por_spa_eng_lda_rom_akn_ewe_pan_guj_amh_hun_wly_moo_urd_sid_swt_cic_xho_swe_fre_alb_mnd_bos_hin_jav_nor_bat_grk_ukr_zul_tsw_gam_dgb_tur_ger_dyu_lit_uzb_ctl_chh	0.0795802974141145	0.184037241373963	0.854384928946057
503	amh_jav_ita_vie_cnt_swt_bem_eng_ctl_scr_pan_ewe_aeg_slo_tag_heb_igb_anl_cze_mao_kor_tha_ukr_hau_fre_grk_sun_tig_tsw_hun_aze_amr_tsn_zul_knd_mcd_prs_ses_chh_por_bam_rus_yor_fbf_akn_swa_ben_arw_swe_urd_sod_dgb_sid_wly_mnd_alb_mlt_svk_mol_jpn_fin_ind_lit_est_afr_guj_ven_glc_ger_pol_cic_bul_uzb_tml_hin_dyu_tur_spa_bat_bos_mly_lda_azi_geo_xho_qcu_owc_rom_bsq_krd_lat_moo_gam_dut_nor	0.0701747536200752	0.157608781408113	0.87510677778692
504	krd_geo_lda_bos_mnd_ger_ses_jpn_heb_anl_spa_owc_amr_knd_lit_tml_ukr_ind_afr_scr_igb_jav_fin_tag_pol_zul_yor_wly_guj_mly_rus_tig_gam_glc_sid_kor_mcd_bul_nor_arw_dgb_ven_cze_tur_aze_xho_azi_chh_vie_tsw_dyu_bsq_swt_swe_aeg_bam_moo_ita_fre_mao_uzb_cic_tha_pan_slo_bat_eng_grk_swa_akn_qcu_cnt_sod_hin_hun_tsn_mol_hau_por_est_prs_dut_svk_bem_lat_ben_ewe_ctl_urd_rom_sun_alb_amh_mlt_fbf	-0.149196084184907	-0.360705156899159	0.719137884749574
505	mly_grk_geo_anl_fbf_xho_ger_bam_heb_cze_yor_est_rus_mao_ewe_tag_swt_alb_cic_tha_prs_sid_aze_tsw_ukr_tur_amr_afr_sod_bat_qcu_dut_tsn_bul_igb_glc_bsq_arw_jav_ben_kor_ctl_fin_mcd_zul_mol_lda_mlt_pan_swa_akn_sun_fre_hin_wly_bem_knd_pol_ven_krd_hun_lit_eng_slo_aeg_bos_ses_scr_swe_chh_vie_ita_dyu_owc_amh_guj_urd_spa_nor_azi_mnd_ind_por_gam_rom_tml_tig_cnt_jpn_lat_svk_hau_moo_uzb_dgb	0.0933903861900292	0.236329836210049	0.813696462573649
506	jpn_mol_pan_chh_ctl_aeg_yor_vie_ben_swe_fbf_por_alb_amr_afr_spa_grk_est_ukr_aze_sid_fre_ger_tur_svk_bat_urd_owc_ewe_prs_ven_mly_hau_azi_dut_lat_nor_tig_zul_cnt_arw_glc_geo_slo_rus_guj_tml_fin_tha_gam_swa_xho_heb_qcu_dgb_knd_jav_dyu_moo_swt_scr_sod_krd_lda_hin_eng_ita_mcd_mao_tag_bos_bem_mlt_amh_hun_ind_igb_cze_uzb_tsw_rom_anl_bsq_pol_bul_wly_bam_lit_sun_kor_cic_mnd_ses_akn_tsn	0.776884735708712	2.0253413276814	0.0456985294029848
507	nor_sid_alb_sod_swe_tsn_amh_aze_cic_tha_mao_ses_moo_urd_slo_tsw_qcu_ctl_ben_fin_pol_hun_krd_aeg_cze_igb_pan_por_guj_chh_hin_bam_tur_mlt_bos_dgb_kor_knd_amr_heb_ewe_ven_bul_mcd_dut_jpn_glc_wly_hau_bsq_uzb_tml_vie_fre_yor_tag_geo_jav_mnd_swa_owc_lit_tig_ita_ukr_fbf_eng_scr_rom_mly_bem_arw_swt_akn_sun_zul_est_spa_svk_afr_ind_azi_rus_xho_mol_ger_anl_lat_cnt_gam_grk_lda_dyu_prs_bat	0.595417512743415	1.34421428185872	0.182148987246489
508	ben_tur_ind_dgb_amr_tsn_jpn_azi_ger_tsw_lat_tha_lda_vie_tml_hau_sid_rus_bos_cic_swe_swa_bul_sun_spa_aze_slo_bem_ses_nor_sod_hun_pol_por_fre_mlt_dut_geo_ita_aeg_ewe_bat_mnd_prs_mly_bsq_tag_grk_krd_alb_gam_chh_kor_xho_dyu_moo_guj_jav_igb_glc_qcu_mol_tig_scr_pan_cze_ctl_urd_heb_anl_arw_ukr_cnt_est_swt_hin_mcd_owc_rom_eng_wly_yor_amh_ven_fbf_akn_uzb_knd_lit_bam_afr_mao_fin_zul_svk	-0.17025438503958	-0.436448771785184	0.663522739209204
509	por_aeg_rom_krd_jav_tsw_mnd_sid_moo_dyu_tha_hin_kor_sod_fbf_prs_bat_owc_fin_urd_knd_aze_bul_arw_swe_cze_cic_ita_wly_dgb_ewe_mcd_gam_tur_scr_zul_jpn_yor_pol_mol_uzb_ger_azi_tig_bem_akn_cnt_nor_mao_ven_xho_alb_qcu_bsq_anl_svk_eng_spa_bam_slo_vie_rus_lit_ind_lda_ses_mlt_tsn_pan_glc_amh_mly_tag_fre_hun_tml_ben_igb_geo_guj_swa_amr_lat_chh_ukr_heb_sun_afr_swt_est_grk_bos_ctl_dut_hau	0.340650209317194	0.876253018516446	0.383150232898869
510	ewe_aeg_hun_aze_amr_zul_swt_est_tag_hin_glc_dgb_lit_nor_krd_rom_eng_fre_spa_mol_sid_prs_sod_knd_tur_lda_tsw_wly_urd_pan_bem_azi_heb_ctl_jav_swe_bat_moo_swa_igb_tig_rus_xho_sun_jpn_ukr_amh_ger_mao_hau_mlt_ses_mcd_svk_ben_ven_mly_vie_bul_afr_ita_akn_tha_anl_cic_cze_dyu_tml_alb_fin_slo_kor_grk_cnt_lat_guj_uzb_ind_owc_gam_qcu_chh_dut_mnd_pol_geo_bam_bos_por_yor_arw_tsn_bsq_fbf_scr	0.805326308634973	1.92012738076319	0.0579062342309955
511	pan_swt_sid_prs_scr_guj_rom_fbf_bos_cic_hau_mcd_eng_swe_lit_mao_azi_spa_amr_bul_bat_alb_zul_svk_cnt_chh_lda_dyu_mlt_wly_nor_ger_rus_slo_dgb_tur_aeg_geo_moo_tsn_gam_yor_xho_jpn_bsq_bam_uzb_fre_tml_ewe_mly_mol_lat_mnd_krd_sun_tsw_hun_tag_ven_ind_hin_amh_pol_ita_glc_heb_jav_por_fin_ses_tig_knd_swa_dut_igb_kor_vie_aze_cze_arw_ben_qcu_urd_afr_grk_bem_sod_est_anl_akn_owc_ctl_tha_ukr	-0.110255577771314	-0.240598792872365	0.810395679610486
512	rom_heb_dyu_geo_hin_ind_azi_cnt_aeg_bul_por_rus_pan_grk_cic_amr_igb_bam_ctl_arw_mlt_tur_jav_bsq_dut_akn_lit_swa_lat_afr_yor_sod_ben_swe_bat_krd_tsw_pol_mly_zul_hau_fbf_spa_uzb_kor_bos_ukr_ven_gam_nor_fin_mnd_qcu_chh_swt_mao_tha_hun_ses_ita_lda_ewe_wly_tag_slo_owc_anl_guj_vie_tig_glc_scr_prs_tml_tsn_svk_aze_ger_jpn_moo_amh_xho_mcd_eng_dgb_est_alb_knd_urd_sid_fre_cze_bem_mol_sun	0.428438072704123	0.996842794166652	0.321427460941768
513	guj_amh_ben_tur_geo_jav_mol_jpn_fbf_bos_zul_cnt_eng_arw_hin_scr_qcu_swt_rom_dut_alb_tha_xho_ewe_lda_aeg_mly_swa_tml_spa_hau_kor_bsq_tsw_amr_bam_sid_ukr_fre_dgb_moo_svk_dyu_owc_yor_tig_bem_pan_chh_sod_uzb_ven_anl_lat_lit_est_tsn_krd_azi_ger_swe_gam_knd_glc_mcd_sun_rus_pol_igb_heb_cic_vie_prs_mlt_aze_afr_urd_ctl_mao_ita_slo_tag_ses_bat_ind_nor_grk_hun_bul_akn_cze_mnd_wly_fin_por	NA	NA	NA
514	wly_bos_urd_rus_yor_ger_mnd_geo_ses_ben_tur_dgb_bat_amr_mao_afr_arw_cnt_bsq_spa_knd_eng_bul_krd_hin_heb_sun_cze_akn_jpn_tag_pan_dyu_alb_zul_sid_igb_bem_tsw_por_swt_swe_ewe_aze_lit_mcd_owc_guj_hun_bam_swa_ind_anl_lda_est_mol_amh_tha_mlt_fbf_grk_tml_hau_glc_gam_tsn_aeg_moo_lat_azi_prs_jav_sod_fin_ita_nor_ukr_svk_slo_rom_xho_kor_cic_ctl_chh_qcu_ven_uzb_mly_fre_dut_scr_pol_tig_vie	NA	NA	NA
515	rus_tsw_kor_cze_yor_ukr_igb_mao_swt_mnd_afr_bos_wly_akn_ctl_ger_cnt_moo_lit_sun_uzb_krd_swe_eng_heb_sod_azi_hau_jpn_svk_prs_ewe_gam_hin_fbf_zul_dyu_rom_sid_bem_cic_dut_hun_slo_urd_tig_vie_mly_dgb_ses_owc_chh_ind_ven_nor_mlt_fre_amr_tsn_swa_scr_alb_lda_pol_est_aze_glc_fin_mol_guj_tml_por_qcu_bat_mcd_amh_tag_geo_ben_aeg_bul_knd_bsq_pan_tur_arw_jav_bam_xho_anl_lat_grk_tha_ita_spa	0.290666914571474	0.664542357385227	0.50798767823016
516	dut_ses_chh_tig_spa_lit_nor_lat_afr_mnd_ben_kor_tag_mol_bos_dyu_bat_lda_xho_slo_owc_moo_bam_hin_zul_fbf_bem_por_sid_fin_guj_ukr_tsw_cic_tsn_hau_jav_cnt_cze_mcd_mlt_tha_swe_alb_est_sod_ind_mly_grk_bsq_uzb_anl_ger_mao_akn_wly_swa_igb_amr_swt_eng_azi_fre_ctl_jpn_bul_dgb_hun_ewe_knd_tml_pol_aeg_prs_sun_amh_aze_ita_ven_arw_heb_glc_geo_vie_scr_tur_urd_krd_rom_qcu_gam_yor_pan_svk_rus	-0.436927832896488	-1.0302802449499	0.305550496663177
517	ctl_swt_bat_svk_geo_swa_cic_jav_igb_tsn_bsq_pan_gam_moo_bos_ven_lda_ind_aze_arw_yor_tha_heb_fin_alb_fre_cze_xho_sid_tml_tag_sod_krd_ses_bul_dut_dgb_eng_mcd_amh_uzb_lit_akn_guj_ben_sun_bem_urd_tur_ita_chh_afr_glc_slo_mol_spa_fbf_ewe_tig_wly_cnt_azi_dyu_hin_lat_tsw_por_swe_owc_grk_prs_qcu_rus_kor_vie_ukr_amr_nor_mlt_jpn_rom_hun_bam_hau_ger_mao_knd_pol_mly_mnd_aeg_anl_scr_est_zul	0.393381066142395	0.961025366254444	0.339031424273448
518	ses_cnt_grk_scr_spa_rom_aeg_swa_mao_bat_lda_hin_uzb_moo_dyu_eng_tsn_fre_arw_nor_xho_tsw_bsq_ben_cic_svk_sun_zul_swt_krd_sid_tag_aze_qcu_anl_amr_yor_tur_ven_ukr_vie_dgb_fbf_slo_pan_hau_igb_geo_est_kor_jpn_ind_tig_mly_heb_bos_alb_ewe_mnd_azi_guj_mol_ger_jav_amh_lit_urd_sod_afr_lat_glc_ctl_hun_akn_ita_knd_mcd_bem_swe_rus_bul_cze_bam_dut_chh_mlt_owc_tml_pol_gam_fin_tha_wly_por_prs	-0.56344968121358	-1.28344147991531	0.20252629686839
519	bat_spa_zul_mcd_amr_xho_dyu_sid_bul_swt_mol_tml_tsw_ven_tag_sun_swe_mnd_nor_hau_bem_arw_owc_est_bsq_uzb_rom_krd_alb_pan_heb_ses_ind_lda_mao_jpn_por_hin_gam_azi_pol_lit_lat_tur_jav_ctl_amh_eng_cze_rus_wly_vie_hun_knd_glc_svk_qcu_ger_slo_fbf_yor_cic_fin_bos_grk_urd_mlt_aeg_ita_ben_tha_anl_guj_tsn_cnt_chh_dut_prs_dgb_geo_bam_fre_aze_afr_igb_akn_scr_mly_ukr_moo_tig_ewe_sod_swa_kor	-0.028529194139082	-0.0666656812972833	0.94699096473734
520	bul_lda_cze_anl_moo_rus_swe_mao_fin_sun_rom_zul_fbf_dut_guj_ben_hau_bat_aeg_ukr_ses_tsw_ven_por_wly_eng_alb_lat_tsn_ctl_swt_pol_xho_ewe_amr_geo_ita_arw_hun_urd_amh_qcu_igb_bsq_jpn_krd_heb_cnt_bos_ind_owc_glc_svk_mol_est_nor_cic_tml_sod_kor_dyu_mnd_prs_tha_mly_sid_tag_slo_jav_hin_yor_afr_lit_ger_tig_chh_uzb_tur_knd_mlt_dgb_aze_pan_vie_bam_akn_scr_mcd_azi_grk_spa_swa_fre_gam_bem	-0.361826605450336	-0.88309809904697	0.379460354601701
521	nor_ita_akn_fbf_ben_swe_scr_hun_lda_moo_alb_tig_chh_afr_anl_svk_mcd_lat_arw_tag_cnt_bul_mlt_mao_swt_bat_amr_urd_fin_bsq_sid_gam_tha_tur_bem_dgb_ctl_guj_glc_heb_qcu_hau_mol_tml_ind_lit_cze_mnd_sun_uzb_fre_ewe_yor_pan_jav_geo_eng_mly_ven_owc_ukr_bam_aeg_por_kor_bos_spa_rom_cic_ses_dut_grk_ger_tsn_swa_sod_wly_krd_est_amh_pol_jpn_xho_rus_dyu_azi_vie_tsw_aze_knd_slo_zul_hin_igb_prs	0.0407999314525726	0.104577232180171	0.916936491378485
522	eng_vie_swe_tig_mcd_mol_cze_afr_est_xho_dut_gam_zul_amr_igb_ind_ctl_lat_tml_tag_hau_anl_wly_heb_akn_scr_sid_owc_bam_prs_azi_aeg_bsq_hun_jav_bem_bul_glc_fin_swa_rom_nor_jpn_yor_ven_slo_bos_uzb_mnd_swt_mly_ita_mao_pol_cnt_fbf_lda_ger_grk_tur_sod_sun_pan_guj_alb_qcu_dgb_rus_dyu_amh_tsn_moo_cic_knd_krd_bat_fre_hin_ben_ses_urd_geo_tsw_aze_ewe_por_tha_kor_ukr_svk_chh_spa_lit_mlt_arw	-0.627014120234407	-1.51122623422458	0.134121379075717
523	alb_tha_azi_afr_akn_ewe_sun_dut_amh_geo_aze_moo_owc_nor_cze_svk_krd_sod_hun_bos_pol_prs_arw_igb_tur_est_bam_por_jpn_jav_amr_guj_gam_rus_pan_swa_ben_hin_eng_tsn_rom_dyu_sid_spa_vie_yor_ger_mnd_qcu_lda_cic_xho_slo_heb_grk_chh_anl_ita_tsw_hau_ukr_bul_ind_ses_mlt_ven_swt_uzb_fin_swe_mol_aeg_zul_lit_lat_fbf_bem_urd_dgb_kor_tml_mly_bat_scr_ctl_mcd_fre_wly_tig_bsq_cnt_knd_glc_mao_tag	0.304547621533049	0.684086412753547	0.495621705923038
524	lit_geo_cic_swt_ukr_mlt_jav_afr_amr_aeg_slo_knd_chh_bat_yor_hau_tml_spa_ita_ven_mao_glc_xho_aze_swe_tur_arw_ger_igb_rus_zul_hun_svk_hin_ewe_gam_swa_mcd_sod_prs_dyu_anl_amh_rom_ctl_qcu_grk_fre_owc_guj_wly_cnt_azi_tsn_vie_tig_moo_fin_tha_nor_bsq_tsw_mol_kor_dgb_cze_uzb_krd_bam_lda_alb_lat_ses_bos_dut_pan_tag_sun_mnd_bem_por_sid_pol_akn_ben_est_scr_mly_urd_eng_jpn_fbf_heb_bul_ind	0.175223934156365	0.402327681762741	0.688366116434963
525	grk_owc_qcu_sid_ses_urd_mol_alb_cnt_pol_hin_tml_ben_moo_ven_dyu_slo_guj_cze_rom_geo_svk_sun_uzb_swe_igb_aze_tsn_bat_xho_tha_prs_por_lda_hau_fbf_ger_knd_zul_mly_akn_pan_mlt_gam_glc_ctl_cic_mnd_tig_mcd_vie_ita_amh_fin_yor_aeg_lat_fre_bam_afr_heb_hun_arw_spa_scr_lit_amr_bsq_sod_wly_tsw_anl_dut_tag_eng_rus_ukr_jav_krd_mao_azi_tur_nor_ind_swa_bul_swt_est_jpn_ewe_bem_dgb_chh_kor_bos	0.168251427051473	0.384500813324745	0.701485116778235
526	ven_hau_zul_qcu_bam_bat_mao_ewe_anl_sid_jav_vie_amr_amh_rus_tsw_cnt_igb_gam_bos_dut_jpn_nor_rom_arw_spa_fre_cze_swe_krd_bsq_grk_heb_mly_ita_mcd_ukr_tig_fin_glc_lda_dyu_bem_pol_mnd_owc_azi_pan_aeg_bul_ben_eng_sod_ger_akn_chh_lat_knd_svk_tag_tsn_tur_mlt_moo_dgb_geo_tha_por_ctl_tml_lit_uzb_slo_urd_xho_ind_hun_wly_guj_aze_alb_mol_cic_scr_kor_hin_swt_fbf_ses_yor_est_prs_sun_swa_afr	-0.491220727690134	-1.26576353739897	0.208759530588758
527	dut_heb_pan_ses_cnt_fre_eng_bem_arw_tml_uzb_guj_swt_fin_ger_xho_vie_lit_amh_hau_kor_scr_hun_ind_anl_swa_geo_tsn_swe_wly_jpn_glc_grk_dyu_igb_alb_svk_ita_yor_bsq_mlt_sun_por_fbf_rom_akn_nor_mly_lat_qcu_tha_gam_afr_rus_owc_moo_urd_cic_est_cze_bos_bat_bul_ven_tsw_azi_mcd_hin_mol_sid_jav_ukr_mao_spa_lda_ben_krd_zul_dgb_tag_prs_chh_tig_ewe_pol_knd_bam_mnd_ctl_sod_amr_tur_aeg_slo_aze	-0.493738066534491	-1.36809035623707	0.174580249746591
528	swe_scr_qcu_ven_mao_dgb_akn_fbf_lda_afr_sun_gam_cic_amr_amh_ukr_fre_slo_guj_spa_por_chh_uzb_rus_aze_bat_ewe_dut_svk_ind_est_grk_geo_prs_pol_moo_cze_hin_tsw_bsq_jav_azi_jpn_nor_xho_tig_lit_ben_heb_ger_glc_tml_sod_kor_bos_owc_tur_krd_zul_hau_mol_bem_vie_mnd_fin_ctl_tsn_swa_anl_mlt_swt_knd_yor_tha_wly_hun_aeg_lat_eng_bam_bul_mly_dyu_pan_urd_arw_igb_ses_tag_cnt_ita_sid_mcd_alb_rom	-0.426904268459229	-0.958456150692751	0.34031790188358
529	glc_tha_bat_ven_ewe_mcd_qcu_alb_heb_bem_afr_pol_tsn_gam_zul_akn_lda_mlt_uzb_bam_anl_mnd_tml_lit_hun_ben_kor_owc_yor_amh_spa_ctl_swt_bos_swa_bsq_ses_jav_jpn_aeg_tig_ukr_cze_cic_mly_krd_tur_ind_sod_dyu_knd_swe_fbf_xho_mol_nor_eng_arw_sun_tag_pan_igb_cnt_por_chh_fin_slo_urd_dut_vie_hau_est_fre_geo_wly_lat_azi_prs_mao_scr_dgb_grk_bul_moo_rus_rom_tsw_amr_ita_ger_guj_aze_sid_svk_hin	0.287864305452406	0.68105831008732	0.497526905968938
530	mnd_tml_ita_dyu_heb_xho_swe_amh_bos_hin_nor_zul_jpn_ger_slo_prs_gam_tha_ewe_dgb_ven_ukr_cic_lit_bsq_fin_afr_hun_por_rus_bem_kor_glc_yor_qcu_grk_mol_knd_aeg_anl_swt_tsn_geo_lat_mlt_ses_vie_cnt_ind_fre_pol_tig_moo_ctl_igb_est_dut_uzb_jav_lda_owc_bat_urd_tur_chh_mao_aze_swa_fbf_rom_cze_tsw_pan_azi_bul_mly_guj_eng_alb_mcd_krd_ben_hau_spa_wly_tag_sod_amr_arw_svk_sun_bam_scr_akn_sid	0.151952580871257	0.34769863693225	0.72885223136881
531	amh_tha_bsq_cic_mcd_hin_afr_dgb_bul_mnd_mlt_tsn_tig_amr_hun_sod_rom_grk_cnt_ewe_jav_bat_tag_mao_scr_ses_eng_aeg_svk_chh_lit_tml_krd_sun_dut_ukr_ven_zul_pol_arw_rus_swe_igb_bem_guj_lat_fbf_cze_moo_mly_wly_gam_yor_spa_ind_bam_slo_anl_pan_mol_tsw_fre_geo_azi_alb_knd_heb_est_qcu_uzb_bos_jpn_xho_sid_akn_tur_lda_nor_aze_glc_owc_swt_swa_ben_prs_kor_hau_urd_fin_vie_dyu_por_ctl_ger_ita	-0.739489417346123	-2.02558551869376	0.0456729805672618
532	mcd_lit_chh_amr_moo_lda_sod_cic_afr_amh_hun_tur_por_jav_uzb_tsn_bul_mao_guj_tig_dyu_zul_krd_gam_owc_mol_est_eng_fin_swa_sid_cnt_mly_bsq_ctl_bam_sun_prs_kor_igb_azi_qcu_svk_tha_tml_ben_akn_knd_ger_alb_fre_hin_pol_slo_bat_mlt_arw_ven_grk_aeg_ukr_ewe_dut_jpn_dgb_hau_xho_ses_glc_swe_rus_ind_cze_fbf_mnd_spa_bem_heb_geo_lat_pan_swt_tsw_rom_bos_aze_anl_urd_tag_wly_yor_nor_vie_scr_ita	0.396659972808427	0.982681830464913	0.32831364762196
533	est_mnd_scr_gam_guj_bat_ses_ewe_pan_uzb_cic_geo_azi_krd_sun_afr_cze_moo_prs_lda_dgb_bam_pol_mlt_aze_bsq_mol_arw_rus_knd_ukr_tig_anl_urd_igb_por_tag_mcd_cnt_slo_lit_tsw_heb_ind_aeg_mly_dut_amh_tur_owc_zul_swa_swt_bul_vie_bos_grk_akn_bem_ger_chh_ita_jpn_hau_fbf_nor_sid_qcu_mao_ben_tha_tsn_svk_hin_lat_amr_fin_swe_xho_alb_ctl_glc_rom_kor_jav_fre_spa_ven_sod_hun_eng_yor_dyu_tml_wly	0.716639823612952	1.65548278379251	0.101197413070633
534	ven_amr_bos_sod_ger_zul_hin_swe_cnt_geo_glc_xho_cze_urd_anl_tml_ctl_bul_vie_svk_mol_swt_knd_arw_ben_grk_sid_mlt_sun_tur_tsn_afr_ita_scr_dyu_rus_prs_eng_krd_rom_slo_bsq_tha_lda_gam_nor_ind_ses_swa_jpn_alb_hau_chh_lit_aze_owc_tag_akn_amh_est_tig_bam_kor_qcu_fin_pol_heb_aeg_azi_ewe_guj_mnd_bat_por_bem_lat_yor_mly_dgb_wly_hun_mao_fre_spa_igb_pan_jav_moo_mcd_fbf_cic_uzb_ukr_dut_tsw	-0.341751383518313	-0.776947602862759	0.439161437380946
535	nor_guj_lat_xho_anl_swt_dgb_azi_tur_wly_urd_bam_geo_por_swa_ind_mly_moo_tag_knd_tsn_spa_heb_tsw_mcd_fbf_slo_yor_lda_fre_alb_ven_akn_qcu_mnd_mol_bem_cze_amr_cic_hun_ger_fin_cnt_dyu_ctl_est_tha_mlt_sun_amh_chh_jav_dut_grk_afr_aze_jpn_kor_pol_pan_rus_glc_mao_svk_ewe_vie_ukr_zul_lit_prs_igb_arw_hau_swe_sid_eng_hin_gam_bul_sod_ben_bsq_tig_tml_uzb_bat_bos_ita_aeg_scr_rom_krd_ses_owc	0.882783001584885	2.26502671593426	0.0258327281656371
536	uzb_ben_ind_ger_krd_mcd_grk_lit_heb_tha_knd_gam_amr_chh_mao_ukr_guj_aze_hin_eng_aeg_pan_swa_sod_cnt_tur_rus_bsq_xho_geo_kor_ses_swe_tsn_wly_anl_bam_fre_lda_amh_arw_ven_tig_dyu_dgb_vie_swt_mnd_fin_fbf_jav_mlt_mly_sun_zul_ewe_cze_urd_bos_moo_por_sid_azi_cic_yor_bem_mol_slo_lat_ita_prs_hau_qcu_ctl_spa_rom_tml_alb_afr_scr_tsw_owc_igb_tag_jpn_bat_svk_est_glc_dut_nor_hun_bul_pol_akn	-0.21771694084965	-0.517869939997566	0.605778786940009
537	gam_aeg_zul_pan_dgb_ses_jav_cnt_svk_azi_ven_est_dyu_qcu_swt_sod_scr_knd_dut_mcd_nor_bos_krd_geo_fre_fbf_wly_fin_swe_ben_por_guj_chh_sun_bsq_mnd_kor_sid_mly_tml_slo_spa_tha_tig_owc_heb_mao_tsw_moo_tag_lat_ind_lit_cic_ger_tsn_akn_glc_tur_eng_jpn_ctl_mlt_rom_hau_hun_cze_arw_amh_bem_ewe_urd_afr_grk_igb_pol_xho_uzb_aze_prs_bul_lda_alb_mol_rus_swa_amr_ukr_ita_yor_vie_hin_bam_anl_bat	0.165423291850985	0.371979758863103	0.710754158676492
538	por_jav_dyu_dgb_ctl_pol_amh_swe_ewe_alb_kor_tur_krd_fre_zul_svk_cic_arw_mnd_cnt_tsn_est_lit_igb_lat_nor_slo_rus_fin_swt_tag_pan_lda_tig_bsq_ger_prs_swa_akn_ita_bul_tsw_fbf_heb_spa_hun_jpn_mly_bem_hau_knd_uzb_aeg_moo_ind_anl_mcd_urd_sun_yor_bam_ben_rom_mao_glc_hin_sod_gam_ukr_azi_owc_vie_mol_guj_wly_amr_ses_qcu_bat_afr_sid_mlt_bos_aze_tml_geo_chh_eng_scr_dut_ven_xho_grk_cze_tha	-0.11304190925951	-0.256768605508797	0.797924598969748
539	lat_alb_mao_dgb_jav_sod_yor_akn_ben_nor_afr_gam_tur_bsq_tsn_moo_uzb_glc_sun_eng_cze_por_prs_lit_mlt_swe_dyu_krd_xho_cnt_kor_swt_ger_bos_arw_ita_guj_spa_aeg_ctl_azi_est_urd_slo_mnd_jpn_ven_rom_mcd_hun_ewe_tag_heb_qcu_owc_mol_aze_sid_amh_chh_tsw_lda_fin_pan_tha_bat_grk_scr_igb_fbf_zul_bem_svk_fre_swa_vie_ind_ses_knd_rus_hin_mly_tml_amr_tig_bam_ukr_anl_wly_geo_dut_pol_bul_cic_hau	0.127069380418179	0.343648610644651	0.731886269677315
540	lda_aze_mnd_vie_qcu_tsn_tml_ben_owc_sod_rom_svk_krd_slo_tur_nor_fbf_mao_afr_dgb_pan_dut_tha_fre_eng_swe_bat_fin_guj_azi_bem_sid_kor_hin_knd_swa_hun_arw_ind_ses_lit_dyu_tsw_spa_tig_xho_amr_uzb_glc_aeg_hau_ger_bam_mly_cze_ukr_urd_prs_rus_gam_ita_bos_est_wly_cnt_anl_igb_mlt_mol_akn_jpn_amh_bsq_tag_bul_yor_heb_cic_por_ven_swt_geo_alb_mcd_sun_lat_ctl_scr_pol_ewe_jav_grk_zul_moo_chh	-0.166577408065956	-0.437665007176371	0.662643902808907
541	zul_svk_scr_swt_bam_prs_amh_anl_tur_gam_mlt_mly_geo_amr_azi_pan_ger_ven_moo_cnt_por_uzb_bsq_tsw_ctl_fbf_dut_yor_grk_lda_ses_mao_igb_kor_qcu_bul_spa_owc_bem_alb_swa_jav_heb_dgb_aeg_tml_nor_cze_fin_chh_hin_xho_ind_tig_sun_pol_fre_eng_knd_ben_hun_mcd_tag_tsn_aze_est_wly_dyu_krd_mnd_swe_sod_ewe_slo_lit_bos_sid_guj_cic_hau_arw_rom_afr_bat_akn_glc_mol_ukr_tha_vie_rus_ita_urd_lat_jpn	0.192944307179173	0.449526717332737	0.654097676101341
542	svk_eng_grk_slo_vie_lda_tsn_ven_scr_geo_aze_ita_bem_bat_anl_ben_dgb_lat_heb_cic_alb_wly_bam_ukr_ses_owc_zul_pan_qcu_bul_yor_tsw_xho_hin_mly_ewe_bos_jpn_est_urd_guj_moo_sod_chh_mao_spa_swa_mol_fre_dut_aeg_amh_tur_rus_mnd_sun_ctl_amr_igb_cze_nor_ind_ger_azi_dyu_krd_por_knd_hau_lit_fbf_mlt_tag_pol_cnt_tha_afr_sid_bsq_kor_fin_uzb_rom_glc_mcd_tig_tml_jav_swe_swt_arw_hun_akn_prs_gam	-0.0294504246328694	-0.0691990378103514	0.944979761414662
543	tsn_guj_heb_mol_sid_spa_akn_tml_mcd_afr_aeg_ben_slo_sod_amr_rom_pan_bul_gam_bam_glc_tha_yor_mlt_fbf_por_cic_swt_chh_knd_lda_est_anl_cnt_lat_qcu_arw_dgb_tag_tsw_fin_rus_geo_svk_moo_jpn_ita_wly_igb_pol_xho_azi_swe_scr_ger_mly_lit_bsq_amh_owc_kor_dyu_bem_grk_vie_swa_krd_ses_zul_aze_eng_ind_mnd_hin_prs_bat_cze_ukr_tur_jav_sun_urd_uzb_hau_fre_ctl_mao_bos_nor_ven_alb_ewe_tig_hun_dut	-0.219877339754584	-0.572180987931766	0.568579930244271
544	yor_eng_swt_vie_fin_geo_zul_fre_lat_rom_ewe_lda_arw_krd_cnt_kor_cic_hin_cze_mcd_dut_pan_pol_bam_jav_tig_qcu_mlt_lit_tml_ctl_guj_wly_afr_alb_ger_bsq_gam_hun_mao_igb_amh_hau_ukr_bos_sid_nor_aeg_spa_rus_bul_prs_grk_tag_ben_slo_uzb_mol_ita_tsw_mly_tur_dyu_xho_akn_scr_tha_glc_svk_sod_est_sun_ses_jpn_ind_heb_bat_swe_mnd_tsn_ven_aze_amr_chh_urd_knd_azi_bem_dgb_anl_fbf_moo_por_owc_swa	-0.553492281646498	-1.42371360016465	0.157875841489237
545	tha_gam_dgb_grk_igb_scr_ind_mol_est_yor_bul_mly_tsw_tag_ctl_nor_eng_mao_anl_ita_cnt_dut_akn_swt_fbf_wly_por_geo_bos_sod_ben_tml_pol_aze_mlt_amr_azi_fin_xho_bam_mnd_qcu_slo_tsn_bem_krd_zul_fre_bsq_tur_heb_moo_arw_knd_ses_bat_ewe_kor_cze_lda_hin_lit_uzb_afr_aeg_guj_amh_cic_prs_ukr_chh_jav_swe_hau_ger_dyu_sun_ven_vie_sid_glc_hun_spa_svk_jpn_tig_rus_mcd_pan_rom_urd_owc_lat_swa_alb	-0.353245346834997	-0.832729090958793	0.407130933665587
546	aeg_bul_spa_guj_yor_pan_xho_vie_bam_swt_bat_owc_ses_sid_knd_ven_tag_akn_ben_gam_rus_mol_tig_est_cnt_mcd_cze_sun_ind_rom_urd_eng_azi_tsw_mao_dgb_krd_afr_ewe_jpn_jav_por_igb_fbf_kor_slo_swa_moo_sod_lda_ukr_mnd_scr_mly_fin_nor_tsn_mlt_tur_bem_heb_zul_svk_geo_bos_wly_hun_swe_lit_bsq_amh_ger_ctl_lat_pol_anl_tml_grk_alb_aze_hau_dyu_cic_prs_glc_arw_amr_dut_fre_qcu_ita_hin_tha_uzb_chh	-0.429222310949608	-0.985859763827903	0.32675988245666
547	dyu_arw_ben_alb_lit_ukr_lda_mcd_tsw_fin_tur_chh_swa_igb_aze_hin_slo_qcu_est_anl_lat_jpn_bul_sod_wly_amh_tha_yor_mnd_ses_nor_kor_ven_sid_mao_amr_tsn_azi_grk_tml_cnt_eng_tag_gam_bsq_sun_ctl_vie_glc_mol_ind_pol_jav_rus_cic_xho_bos_hau_ger_svk_mlt_hun_knd_cze_fre_swe_swt_ita_dut_spa_pan_bam_rom_owc_zul_bem_scr_uzb_fbf_tig_bat_prs_moo_mly_aeg_geo_akn_urd_afr_ewe_guj_krd_dgb_por_heb	-0.212063640757427	-0.492533016729101	0.623503388747534
548	ven_lda_amr_zul_uzb_vie_hun_ewe_rom_tsn_lat_qcu_mly_fbf_anl_scr_azi_tig_ind_kor_aze_nor_sun_prs_gam_mao_geo_cnt_igb_fre_xho_hau_cic_grk_ukr_swa_dgb_tml_mol_ben_mnd_bos_bam_arw_swt_cze_krd_fin_spa_ses_est_slo_tsw_sod_alb_jav_yor_lit_eng_moo_pan_guj_amh_knd_aeg_swe_heb_urd_bem_dut_pol_akn_svk_ger_chh_tag_jpn_bul_glc_hin_por_bsq_tur_bat_mcd_owc_tha_mlt_ctl_ita_rus_sid_dyu_afr_wly	0.431391522320714	1.00975757641613	0.315231428339765
549	akn_lit_alb_ctl_hun_bem_xho_ind_urd_ses_jav_grk_pan_scr_slo_bsq_tml_azi_mnd_nor_yor_amr_glc_tsw_aze_prs_hin_tha_arw_cze_chh_cic_fin_ger_afr_est_dut_svk_lda_swt_gam_igb_mly_spa_tig_owc_lat_bat_heb_dyu_knd_tsn_bul_hau_tur_tag_rus_pol_mao_eng_uzb_swe_amh_mcd_guj_vie_ven_anl_fbf_dgb_por_ukr_ben_bam_ewe_sid_krd_sod_qcu_mol_sun_geo_mlt_aeg_swa_ita_cnt_bos_zul_kor_fre_moo_rom_jpn_wly	0.0807118565016443	0.196168230626414	0.844906509632136
550	tha_lat_igb_ven_mnd_eng_mly_heb_knd_bos_afr_bat_por_tig_cic_krd_tur_vie_hin_mol_urd_alb_pan_hun_ger_ita_ses_azi_qcu_geo_lit_amr_prs_kor_rus_uzb_arw_tsw_bul_glc_mao_ewe_est_svk_aze_moo_ctl_fin_bsq_xho_bem_lda_ben_tml_pol_hau_slo_sun_chh_cnt_ukr_nor_jpn_rom_swa_bam_tsn_scr_guj_spa_owc_ind_swt_swe_tag_zul_sod_jav_yor_gam_sid_dyu_aeg_dgb_cze_anl_akn_fbf_grk_fre_dut_mlt_mcd_amh_wly	0.144331336464752	0.334741764601864	0.738573691808594
551	eng_mol_gam_moo_ita_mao_wly_ewe_lit_mnd_zul_rom_guj_bam_xho_geo_aze_ctl_tml_lat_rus_glc_est_afr_uzb_urd_anl_alb_arw_bul_spa_krd_tsn_bat_fbf_ukr_bos_swe_dut_hau_chh_hin_prs_fre_swa_tur_tig_pan_vie_dgb_qcu_fin_cic_jav_mly_bsq_kor_sid_heb_sun_tag_slo_tsw_yor_scr_cnt_akn_swt_owc_ind_amh_por_lda_dyu_amr_nor_knd_jpn_bem_ben_hun_azi_igb_aeg_svk_pol_mcd_grk_ger_ses_tha_ven_cze_sod_mlt	0.0745971875225286	0.182411316492736	0.855656984622195
552	yor_ita_slo_dyu_scr_eng_tsn_hun_aeg_tig_xho_zul_ctl_urd_lda_ben_tag_amr_ind_ukr_rus_guj_cnt_arw_rom_anl_kor_igb_cze_ses_vie_svk_spa_por_grk_dut_nor_pan_knd_uzb_bam_geo_gam_mnd_fbf_alb_aze_tha_mao_ven_swa_mlt_bsq_fre_mol_tsw_tml_bul_amh_jav_afr_chh_hin_dgb_prs_hau_sod_ewe_sid_tur_sun_swt_bos_akn_swe_mcd_mly_krd_azi_bat_wly_cic_lat_heb_ger_qcu_fin_glc_pol_lit_jpn_moo_est_owc_bem	0.0677952134207625	0.173416989201949	0.862700568605308
553	amh_tur_mly_grk_uzb_ger_aze_chh_hun_bsq_dut_ita_cze_yor_ctl_mao_lit_sid_zul_ben_mnd_aeg_ses_bem_tsn_spa_owc_xho_mol_prs_mlt_rom_wly_tig_igb_azi_cic_slo_tml_geo_est_hau_rus_fin_tha_bam_dyu_gam_tag_bat_glc_mcd_bul_ven_sun_qcu_ukr_kor_por_bos_swa_lat_dgb_scr_guj_arw_afr_urd_pan_vie_swt_knd_svk_anl_ind_akn_heb_ewe_jpn_alb_fbf_sod_lda_tsw_cnt_amr_swe_nor_fre_pol_eng_krd_jav_hin_moo	-0.0722429721492252	-0.168888938278271	0.866250788162578
554	amr_amh_hau_gam_prs_spa_fin_vie_hun_tsw_anl_afr_bem_uzb_rus_guj_swe_bsq_qcu_pol_por_zul_lit_cic_ben_fre_igb_bat_chh_tml_ven_lat_eng_lda_ind_fbf_xho_aze_rom_dyu_slo_scr_cnt_knd_tur_mly_mlt_tig_mcd_owc_ses_bul_sun_hin_arw_geo_glc_yor_kor_azi_ukr_mnd_tha_sod_akn_tag_grk_heb_moo_dut_mao_swa_svk_alb_nor_bos_swt_ewe_ger_sid_ctl_urd_dgb_jpn_aeg_bam_cze_tsn_ita_krd_jav_wly_mol_pan_est	0.271112449032454	0.614555684896996	0.540348838081991
555	qcu_tag_bos_cnt_ctl_hau_mlt_wly_svk_fin_igb_ind_bam_mly_arw_swt_tml_ita_owc_zul_gam_ses_moo_akn_tsw_bem_amh_sod_knd_amr_tig_kor_lat_geo_afr_mnd_spa_dut_sid_prs_ger_ben_jav_hun_grk_aze_fre_anl_bat_mol_cze_cic_jpn_swe_bul_lit_por_rom_mcd_dyu_hin_guj_chh_uzb_swa_ukr_heb_tur_est_nor_dgb_pol_fbf_tsn_vie_ewe_slo_pan_xho_ven_sun_tha_rus_bsq_azi_eng_urd_scr_aeg_mao_lda_alb_yor_glc_krd	-0.0933945972858855	-0.239808378684233	0.811006576114148
556	scr_jav_uzb_rus_ven_cic_urd_bos_ind_owc_afr_fin_sid_jpn_heb_amh_dgb_est_ses_hin_mcd_mnd_mly_moo_cze_mao_wly_arw_spa_mlt_chh_anl_geo_tag_swt_nor_tml_ewe_tsw_lit_azi_ben_svk_aze_mol_rom_bul_eng_swa_bsq_pol_hau_xho_ukr_yor_slo_tur_bam_dut_knd_akn_prs_ctl_fbf_ger_guj_aeg_fre_swe_igb_vie_dyu_lat_tha_kor_cnt_krd_sun_pan_hun_glc_gam_ita_amr_grk_lda_por_bem_tsn_qcu_bat_zul_tig_sod_alb	-0.153533080281582	-0.338005385692048	0.736120940637468
557	slo_guj_chh_ukr_tsw_cnt_mol_tag_glc_mcd_jav_kor_uzb_tur_sun_ses_jpn_vie_ewe_urd_cze_swa_ben_wly_mao_dyu_tig_hin_aeg_bem_amh_igb_azi_gam_tsn_por_tml_knd_ven_mnd_grk_fre_bos_bul_hun_rom_lat_sod_xho_mlt_yor_hau_nor_dgb_fbf_owc_lit_heb_eng_moo_fin_amr_bat_rus_qcu_alb_ger_svk_anl_pol_prs_bsq_zul_swt_pan_arw_ita_bam_sid_spa_akn_cic_krd_swe_dut_tha_est_ind_afr_mly_aze_ctl_lda_scr_geo	-0.117263511286758	-0.301407806046397	0.763776448635689
558	tsn_cic_bsq_ita_fin_moo_hau_nor_arw_bam_eng_pan_cze_amr_mcd_slo_knd_tur_dut_est_ben_xho_rus_hun_por_ven_amh_tha_kor_alb_swa_jpn_urd_vie_mol_tml_dyu_guj_heb_svk_mly_scr_tsw_ger_fbf_igb_akn_aeg_fre_ukr_krd_chh_yor_gam_ewe_bos_geo_bat_tag_swt_tig_rom_ind_lat_ses_owc_afr_mao_glc_bul_lit_jav_swe_sod_zul_sid_dgb_lda_prs_mlt_spa_sun_bem_pol_ctl_wly_hin_qcu_mnd_cnt_aze_azi_grk_uzb_anl	-0.0248850895597623	-0.0558108037158592	0.955612256457314
559	ita_yor_lit_cnt_bos_dyu_sod_swt_ger_igb_swa_xho_tsn_fre_bul_heb_chh_nor_slo_tur_spa_grk_pol_tsw_dut_glc_vie_knd_hau_swe_tml_dgb_bat_fbf_jav_sun_mly_anl_bsq_ses_ewe_ukr_sid_azi_mcd_owc_bem_moo_mao_lda_ben_qcu_mnd_urd_kor_aeg_prs_ind_lat_alb_mlt_aze_ven_mol_svk_amh_pan_arw_uzb_bam_ctl_rus_gam_hun_cic_cze_tha_eng_est_wly_zul_krd_geo_guj_fin_rom_tag_afr_hin_scr_por_tig_amr_jpn_akn	0.0923352381144474	0.208230825388008	0.835504096347979
560	dut_krd_yor_tur_moo_ven_urd_cic_hun_scr_cnt_heb_aeg_est_anl_aze_swt_tml_chh_nor_pan_svk_geo_bat_por_amh_sod_mol_bam_cze_wly_tha_tig_dgb_ind_uzb_hau_afr_ses_mlt_jpn_tag_lit_mly_ewe_bem_akn_swe_mcd_kor_fbf_slo_vie_pol_bul_rom_guj_owc_xho_lda_tsn_igb_glc_lat_amr_zul_rus_fin_arw_knd_swa_tsw_alb_ctl_ita_sun_fre_grk_jav_qcu_azi_sid_hin_bos_gam_bsq_ger_ukr_spa_ben_dyu_mnd_mao_prs_eng	-0.664101908775745	-1.72181550033026	0.0884275197380767
561	cic_bem_knd_guj_nor_chh_sod_arw_tig_jav_hun_ger_kor_cze_ukr_prs_krd_pol_yor_tha_bul_xho_amh_mnd_urd_fin_bam_tur_tml_por_slo_azi_vie_fbf_eng_dgb_spa_tsw_ven_est_qcu_ita_fre_rom_hau_swt_aze_ben_wly_sun_glc_swe_sid_ctl_zul_swa_alb_bos_bsq_dyu_lat_tsn_afr_ses_mao_svk_aeg_anl_pan_lit_lda_gam_mol_dut_jpn_hin_owc_geo_mly_scr_heb_akn_uzb_amr_grk_mcd_mlt_rus_ind_igb_ewe_bat_moo_tag_cnt	-0.0688951342629723	-0.158454309253382	0.874442392627884
562	uzb_mol_bos_tur_urd_bem_sod_jav_chh_tml_lat_bat_mcd_dut_arw_owc_lit_hun_afr_rom_alb_ewe_por_ita_fbf_sun_tag_anl_spa_mnd_ben_ctl_sid_amr_hau_xho_ind_pol_swt_guj_mlt_zul_pan_cnt_nor_aeg_hin_fin_knd_jpn_ses_bul_amh_ukr_prs_tha_lda_eng_swa_cic_bam_qcu_dgb_bsq_slo_ven_akn_est_gam_scr_grk_azi_krd_rus_swe_fre_geo_kor_ger_heb_igb_wly_mao_yor_moo_tig_mly_tsw_tsn_cze_svk_dyu_glc_vie_aze	0.320382070888836	0.818556715710171	0.415131889852546
563	rom_sid_aeg_bem_gam_grk_sun_moo_est_bam_ind_fbf_ukr_spa_ewe_bul_ven_hin_jpn_pol_tml_tsn_lat_lit_tag_bat_alb_scr_dyu_lda_amr_ita_mnd_jav_cic_eng_ben_qcu_nor_mlt_mly_mol_slo_bos_ses_owc_guj_cnt_wly_sod_akn_cze_urd_glc_azi_uzb_aze_ger_amh_geo_hun_rus_tha_ctl_vie_anl_arw_zul_tur_yor_knd_hau_prs_krd_swa_mcd_pan_mao_tsw_xho_fre_chh_kor_swt_por_dut_bsq_igb_afr_tig_heb_dgb_swe_svk_fin	-0.224395393577208	-0.530644868182978	0.596929787509696
564	alb_lit_heb_vie_ewe_tur_slo_yor_sun_knd_mol_uzb_zul_ben_hun_ita_ses_hau_lat_scr_tag_tha_fre_igb_ger_aze_jav_bam_mcd_amr_fbf_afr_akn_wly_tsn_rus_lda_sod_cze_grk_amh_cic_guj_urd_sid_prs_glc_swe_ven_tig_est_ukr_owc_anl_mly_bat_bsq_jpn_xho_spa_dyu_bem_krd_moo_por_fin_rom_geo_azi_mlt_tml_hin_pol_tsw_kor_dut_arw_dgb_nor_bos_chh_mao_bul_aeg_mnd_cnt_ctl_swt_pan_svk_swa_qcu_ind_eng_gam	-0.83155927722169	-2.01176168459314	0.0471387074002438
565	amr_jpn_wly_eng_pan_tsw_por_sid_fin_pol_qcu_tsn_glc_afr_urd_fre_krd_tag_yor_xho_uzb_bul_bsq_rom_tha_swa_nor_owc_knd_swt_dgb_aze_bos_scr_sun_mol_fbf_tig_guj_bam_hau_azi_bem_ind_ctl_ewe_ger_est_vie_amh_slo_zul_dut_cze_sod_heb_geo_swe_prs_ses_svk_kor_ven_gam_hun_tml_mlt_lat_tur_akn_alb_moo_spa_cnt_jav_cic_mao_hin_mly_chh_rus_bat_dyu_anl_lit_mcd_aeg_grk_lda_ben_ukr_arw_igb_mnd_ita	0.398293652602046	1.05493168119887	0.294189497128832
566	wly_prs_mao_bul_jpn_grk_glc_swe_tml_ita_mnd_fin_knd_kor_alb_akn_hin_tha_guj_xho_owc_gam_tsn_nor_mly_pan_chh_azi_bsq_scr_amr_ben_ses_arw_zul_est_yor_qcu_tsw_rus_dgb_swt_spa_dut_lat_lit_svk_tur_tag_bam_sun_amh_pol_ven_eng_mol_cic_ind_ctl_lda_fbf_anl_rom_jav_ewe_mcd_heb_mlt_afr_moo_hau_slo_bos_bem_urd_dyu_vie_ukr_fre_bat_cnt_uzb_aze_igb_sod_sid_hun_krd_ger_geo_aeg_por_tig_swa_cze	0.753470227249675	1.97923477542393	0.0507468394009387
567	ita_mao_igb_bat_aeg_sod_anl_xho_cic_dyu_fbf_ger_glc_dgb_sid_hun_cze_dut_mly_alb_tsw_bul_lda_eng_afr_bos_swt_ses_krd_pol_geo_mlt_uzb_mnd_est_rom_tml_ven_cnt_ben_jpn_kor_rus_yor_vie_scr_fin_sun_jav_ukr_mcd_tsn_hin_swe_urd_bsq_fre_guj_hau_ind_wly_spa_moo_tag_arw_swa_bam_azi_bem_mol_ctl_amh_owc_qcu_heb_prs_lat_ewe_knd_gam_pan_zul_tur_lit_tha_tig_por_nor_svk_akn_chh_aze_slo_grk_amr	-0.287196959616026	-0.678275301174502	0.499281388343731
568	mao_bam_sod_kor_aeg_krd_vie_rus_ctl_moo_dyu_knd_mcd_wly_amh_qcu_tsw_grk_cic_urd_hun_lat_uzb_fre_yor_hau_owc_hin_glc_tml_ses_xho_dut_alb_dgb_bos_mnd_bul_por_swa_bem_tsn_mlt_igb_fbf_pan_tag_mly_ger_scr_swe_bat_est_aze_gam_akn_arw_svk_lda_anl_zul_rom_ven_tig_guj_cze_swt_ukr_tur_heb_chh_amr_ewe_geo_bsq_spa_fin_sun_jpn_eng_cnt_azi_lit_nor_ita_slo_mol_ind_tha_jav_afr_pol_ben_sid_prs	-0.691138260973159	-1.56099316045349	0.121921993861784
569	guj_ewe_bam_anl_pan_glc_mlt_tsw_geo_mol_tha_krd_arw_eng_aeg_hau_mly_ven_moo_ind_lit_wly_rus_hin_spa_cic_kor_hun_amr_jav_jpn_alb_nor_ger_yor_vie_grk_bos_svk_mnd_zul_lda_ctl_bem_azi_knd_dut_fre_rom_swe_sid_bul_est_cnt_qcu_bat_xho_cze_dgb_sun_bsq_ita_dyu_heb_sod_ukr_uzb_mao_tsn_mcd_akn_slo_chh_tur_urd_pol_owc_fin_amh_gam_aze_ses_prs_swa_scr_afr_tag_tig_igb_por_lat_swt_fbf_tml_ben	-0.128358692655611	-0.345283291669022	0.730661148194705
570	sod_svk_ses_cic_qcu_yor_arw_bsq_cze_tsn_glc_ctl_jpn_mnd_swa_sid_lit_grk_hau_igb_heb_bul_ven_dyu_fin_aze_knd_spa_akn_kor_mol_bat_rus_tag_moo_fre_tur_dut_xho_slo_eng_mcd_krd_est_cnt_afr_vie_gam_tig_pan_ger_azi_guj_mao_bam_geo_bem_tml_aeg_ita_zul_owc_por_mly_tsw_ewe_ukr_hin_anl_uzb_chh_rom_scr_swe_amh_wly_ben_nor_tha_fbf_lda_hun_ind_alb_urd_amr_pol_swt_lat_jav_bos_mlt_dgb_prs_sun	-0.457518099410574	-1.23628091280058	0.219467429754033
571	ewe_zul_tha_xho_amh_ita_spa_lda_prs_anl_gam_ses_moo_sid_rus_mcd_tag_swe_lat_slo_hun_ctl_vie_dyu_cic_nor_tsn_dgb_qcu_est_fbf_wly_por_sun_hau_chh_lit_ger_bam_ind_ben_uzb_mol_pan_swa_scr_sod_swt_tml_fre_afr_fin_bem_bsq_azi_knd_svk_rom_guj_aze_grk_krd_cnt_akn_mlt_igb_jpn_aeg_cze_bat_bul_hin_tsw_owc_yor_ven_heb_alb_eng_dut_kor_jav_glc_tur_mao_amr_tig_urd_geo_mnd_mly_bos_ukr_pol_arw	-0.240505359261184	-0.56157886922173	0.575753813026746
572	glc_sid_anl_zul_tur_afr_mcd_ctl_mao_cic_hau_cnt_tha_azi_swa_igb_mnd_jpn_chh_cze_bul_tml_akn_swe_lda_krd_geo_yor_ger_ind_wly_bem_grk_heb_svk_sun_mol_bsq_dgb_knd_fre_ven_bam_moo_aeg_prs_hun_pol_dyu_tag_lat_rom_bos_pan_ita_eng_uzb_aze_vie_slo_sod_mlt_lit_est_tsn_ben_bat_amr_qcu_owc_guj_jav_ukr_dut_rus_por_ewe_spa_arw_amh_gam_mly_xho_scr_kor_urd_swt_fbf_fin_tig_alb_tsw_ses_hin_nor	0.0939105269881153	0.232331174197127	0.816791305882966
573	dut_rus_rom_mlt_swa_bem_cnt_owc_sun_eng_aeg_dgb_scr_qcu_igb_yor_mao_pan_tig_urd_tag_chh_ukr_cze_mcd_uzb_anl_mly_tsw_geo_mol_hun_swt_fre_svk_alb_lit_tsn_por_prs_bat_zul_glc_ewe_ven_ger_spa_tml_sod_slo_aze_krd_est_tur_akn_fin_swe_ita_jpn_guj_grk_fbf_dyu_knd_bos_azi_hau_amh_mnd_bam_afr_moo_wly_lda_bul_arw_sid_amr_ind_pol_ben_ctl_cic_tha_kor_xho_bsq_jav_nor_lat_ses_hin_vie_gam_heb	0.574209254472619	1.3777829335336	0.171576690025494
574	cze_mlt_scr_svk_qcu_azi_ukr_tsw_heb_sid_afr_grk_uzb_glc_rus_urd_owc_swa_ita_spa_tsn_ven_wly_dut_aeg_akn_por_hau_mnd_bul_swe_tag_cic_sod_fin_knd_dyu_sun_aze_lat_eng_moo_ewe_tig_arw_igb_lit_gam_mcd_mly_cnt_tha_bem_fre_krd_prs_jav_nor_hin_ind_alb_bat_amr_fbf_bos_ben_zul_rom_yor_tur_pan_kor_bsq_pol_ger_chh_mao_geo_ctl_swt_bam_guj_slo_ses_xho_mol_vie_amh_dgb_lda_est_jpn_tml_anl_hun	0.597202207600033	1.68182528539112	0.095957861235257
575	qcu_owc_uzb_rom_anl_cze_igb_arw_aze_sid_jav_ukr_heb_fbf_dyu_hin_ger_bul_zul_amh_alb_azi_dut_vie_slo_tml_ctl_mcd_ita_prs_ewe_bam_pan_sod_aeg_est_glc_hun_dgb_kor_bsq_cic_akn_ben_ind_grk_bos_urd_bem_lda_mly_hau_spa_knd_svk_afr_rus_wly_fin_amr_eng_mlt_xho_tsn_tur_sun_mol_lat_swt_moo_tig_cnt_mao_ven_tha_guj_mnd_chh_nor_pol_gam_geo_krd_swa_fre_tag_yor_lit_scr_ses_swe_jpn_tsw_por_bat	-0.360227685073696	-0.850935289137054	0.396990957007862
576	ger_bem_por_uzb_mly_wly_swe_sod_fin_guj_kor_bsq_hun_moo_chh_vie_mao_svk_jav_swa_dut_igb_cze_jpn_ita_fbf_mlt_tsn_aeg_knd_tml_xho_slo_heb_pol_alb_tha_tig_hau_amr_swt_dgb_afr_ewe_bos_scr_ind_eng_dyu_ven_owc_yor_tag_tur_bul_bat_sun_fre_aze_grk_lda_cnt_ben_est_urd_geo_spa_rus_azi_sid_ses_cic_zul_ctl_glc_anl_bam_krd_mnd_mol_lit_amh_qcu_prs_nor_hin_akn_pan_ukr_mcd_arw_gam_tsw_rom_lat	0.317229035740336	0.726658761754658	0.46926010757856
577	hun_jav_est_vie_kor_guj_ctl_pan_wly_tha_rus_xho_hin_grk_fin_bsq_tsn_igb_jpn_moo_geo_zul_arw_mnd_amh_nor_sun_urd_uzb_pol_ses_fre_tig_tml_scr_ind_slo_yor_qcu_aeg_lit_ewe_fbf_amr_ukr_dgb_mcd_svk_heb_glc_ger_anl_knd_bul_chh_aze_tsw_hau_alb_bem_ven_afr_sid_bat_azi_mol_rom_ben_prs_owc_cnt_swa_dut_bos_tag_spa_cic_sod_dyu_por_bam_tur_swe_mly_akn_mao_mlt_cze_lat_krd_swt_lda_eng_gam_ita	-0.272083905689739	-0.647926990498698	0.518628600266812
578	sun_chh_amr_spa_geo_bam_svk_jav_ind_ger_rom_fre_yor_dgb_cze_tml_ewe_hun_por_arw_mol_uzb_tag_est_amh_ukr_bsq_lat_mly_tsw_urd_ita_hin_rus_wly_azi_igb_akn_fbf_pol_aze_krd_zul_bos_sid_knd_qcu_grk_swt_hau_swa_anl_bat_mao_xho_sod_owc_mnd_swe_scr_tsn_ben_vie_dut_pan_ctl_eng_dyu_alb_bul_tig_ven_lit_jpn_glc_cnt_prs_mlt_cic_nor_heb_fin_gam_mcd_tha_tur_afr_ses_moo_aeg_bem_kor_slo_guj_lda	-0.517256600767144	-1.29007414686149	0.200223520181468
579	swt_alb_pan_cic_bul_est_bat_scr_anl_lda_amr_jav_tha_xho_knd_mnd_uzb_tsn_prs_sid_ind_akn_afr_fbf_ewe_nor_aze_tag_cnt_azi_hau_geo_tsw_aeg_amh_ben_rom_ctl_krd_swe_arw_moo_fre_sod_spa_dgb_grk_mol_heb_svk_ven_cze_guj_bsq_kor_ita_hun_mly_tml_mao_bam_tur_ses_qcu_por_slo_fin_mcd_vie_eng_owc_jpn_tig_wly_lit_rus_mlt_pol_glc_bem_ukr_bos_gam_lat_chh_yor_zul_hin_sun_dut_igb_swa_dyu_ger_urd	-0.419935805532321	-1.08275457663282	0.28171673063215
580	hun_anl_urd_scr_tur_fre_mlt_ind_sid_lat_amr_swt_dut_ukr_lit_swa_ben_ctl_uzb_spa_gam_mnd_slo_geo_bem_pol_alb_bat_pan_cic_kor_est_swe_aeg_ven_cze_mly_wly_azi_lda_hau_fbf_guj_qcu_bam_tig_jav_ses_ger_bsq_eng_tha_bos_bul_knd_dgb_glc_igb_rom_nor_akn_tml_owc_aze_vie_por_arw_mol_chh_mao_fin_yor_jpn_krd_ita_sod_prs_amh_afr_tag_svk_grk_dyu_tsn_mcd_ewe_sun_xho_hin_rus_heb_moo_cnt_tsw_zul	-0.310230027283885	-0.797413047288844	0.427242449727792
581	xho_por_nor_owc_amh_ind_akn_jpn_sun_mcd_rus_svk_bam_hau_vie_bul_swe_yor_grk_glc_gam_chh_fbf_pol_ctl_slo_ita_heb_igb_aeg_kor_prs_tml_arw_tur_ven_sid_pan_knd_bat_uzb_bem_mnd_afr_swa_tag_rom_eng_mlt_lda_dyu_mao_est_ukr_tsw_mly_guj_hin_fin_lat_ger_spa_dgb_dut_ewe_scr_krd_bsq_ses_alb_lit_jav_cze_swt_geo_sod_mol_anl_tha_tsn_cic_fre_amr_zul_bos_ben_qcu_azi_hun_tig_cnt_moo_aze_urd_wly	1.18839006642007	3.30533525551753	0.00134855623827953
582	tur_zul_spa_prs_cze_yor_jav_aeg_hun_tha_tml_ita_svk_swa_akn_fre_rus_alb_nor_rom_tsn_sod_qcu_ben_lat_anl_hau_glc_fin_heb_sid_cnt_ses_azi_ger_dyu_jpn_geo_mnd_dut_pan_vie_knd_arw_sun_grk_uzb_slo_bat_lit_ewe_bam_aze_scr_wly_mao_urd_por_est_bul_bsq_swt_ven_tsw_guj_ukr_lda_ind_tig_dgb_hin_swe_fbf_tag_gam_moo_bos_bem_mol_ctl_eng_igb_kor_chh_krd_mlt_xho_mcd_mly_amr_amh_afr_pol_cic_owc	-0.360804928929382	-0.97654170367553	0.331329468404658
583	eng_azi_arw_fre_nor_urd_uzb_por_bos_tha_sod_dyu_xho_pan_geo_hau_tag_mao_mol_sid_anl_dgb_lda_moo_swa_heb_krd_ben_lit_swe_wly_bem_mly_ses_prs_tsw_chh_rom_ctl_ger_kor_tsn_ita_cic_tml_dut_aze_svk_bam_hin_hun_gam_mnd_ewe_est_bsq_ind_owc_bat_rus_amh_sun_afr_qcu_akn_guj_grk_fin_slo_spa_knd_fbf_tig_amr_vie_tur_cnt_cze_pol_scr_jpn_yor_ukr_swt_bul_mcd_mlt_zul_jav_lat_igb_glc_aeg_alb_ven	-0.561377651725085	-1.35134909839356	0.179861771084
584	bul_azi_zul_geo_akn_pol_ses_tsn_afr_scr_hau_lat_rus_mly_swt_ukr_dgb_tig_vie_svk_pan_amh_ben_alb_lit_wly_anl_bos_cnt_grk_igb_knd_cze_uzb_jpn_eng_krd_rom_cic_amr_owc_tag_hun_heb_xho_ger_por_mol_spa_urd_gam_swe_moo_ewe_mlt_mao_yor_nor_sod_guj_bam_arw_bsq_tha_dyu_est_kor_aze_aeg_qcu_prs_fbf_bem_ven_ind_ita_fre_lda_tml_jav_fin_dut_mcd_hin_tsw_bat_ctl_sid_sun_tur_glc_slo_mnd_swa_chh	-0.619820776388062	-1.62123388493761	0.108353217424095
585	zul_tml_scr_amh_wly_jav_nor_cic_ven_aze_mly_bam_fin_spa_swa_mlt_ewe_azi_gam_glc_qcu_lit_ind_krd_mnd_cze_rus_eng_tha_igb_swt_bem_lat_hau_mao_mcd_mol_ses_ger_por_tig_rom_akn_pan_sun_alb_urd_bul_lda_geo_bsq_ben_fre_sid_knd_kor_afr_heb_yor_cnt_vie_est_owc_dyu_fbf_hin_anl_ita_uzb_chh_grk_slo_tag_jpn_xho_arw_swe_prs_guj_tsn_dut_aeg_svk_amr_ukr_bos_ctl_dgb_sod_tur_pol_bat_tsw_hun_moo	-0.146971573287171	-0.376646276789836	0.707294472799941
586	afr_lit_grk_tur_azi_bsq_dyu_pol_mly_tsn_uzb_chh_bam_tha_bul_por_ukr_qcu_tsw_bem_swa_tig_knd_pan_cnt_eng_wly_ven_swe_heb_amr_nor_bat_jav_ben_dgb_akn_rom_mlt_mao_lda_jpn_urd_svk_alb_tml_moo_ewe_spa_cic_yor_ses_aze_hin_lat_fin_scr_est_swt_tag_cze_sun_fre_ger_igb_sid_dut_guj_krd_geo_sod_ind_amh_ctl_anl_arw_mnd_zul_mol_hau_rus_ita_prs_kor_vie_hun_glc_xho_mcd_gam_slo_aeg_owc_fbf_bos	-0.119683790401678	-0.294988144761803	0.768660459046802
587	prs_rom_gam_tig_lit_vie_heb_hau_ben_ctl_swa_ind_cze_jav_azi_mnd_mao_ger_akn_fin_arw_mly_ven_cnt_dut_dgb_rus_cic_bsq_ses_spa_tha_tur_mol_eng_grk_kor_guj_amh_bos_sod_urd_amr_anl_slo_xho_est_qcu_ewe_igb_fre_nor_bul_lat_wly_hin_hun_scr_mcd_svk_pol_uzb_ita_owc_knd_swt_sid_aze_tsn_bat_krd_lda_mlt_swe_bem_glc_aeg_alb_ukr_moo_bam_dyu_tag_fbf_tml_yor_sun_tsw_zul_por_pan_geo_jpn_afr_chh	0.696550594078551	1.81588456500069	0.0726103586124377
588	mol_fre_glc_knd_swe_bam_uzb_azi_ben_chh_qcu_jpn_gam_guj_mlt_prs_cic_swa_est_dyu_mcd_hun_bsq_cze_xho_ses_sun_bul_tag_aze_mnd_dut_kor_svk_pol_akn_bat_bos_tha_yor_ctl_anl_aeg_moo_rom_tur_ukr_slo_alb_mly_geo_fbf_grk_krd_lat_vie_eng_sod_jav_tsn_lda_pan_igb_lit_hau_ger_heb_ewe_nor_wly_tsw_swt_urd_ita_owc_bem_amh_ven_tig_ind_amr_mao_afr_scr_rus_fin_cnt_por_spa_sid_zul_dgb_tml_arw_hin	0.832824409887771	2.18214458259047	0.0316185223414629
589	bem_slo_ger_mnd_glc_hin_xho_swe_aze_mol_sun_dut_rom_sid_amh_ita_vie_chh_scr_wly_owc_bsq_fin_urd_cic_bam_azi_tur_qcu_zul_bos_bul_hun_ven_tag_tha_swt_igb_cnt_amr_tml_cze_pol_dgb_est_guj_ses_anl_heb_ind_geo_yor_dyu_ukr_tsw_eng_tsn_rus_moo_ben_lda_mly_nor_svk_lit_tig_grk_uzb_afr_lat_kor_sod_aeg_pan_ctl_fbf_gam_bat_mcd_por_mao_alb_fre_spa_akn_hau_prs_jav_knd_swa_jpn_ewe_arw_krd_mlt	0.143752017492626	0.35675896803676	0.722080441839149
590	ses_glc_aze_tag_cnt_ger_spa_uzb_ind_tig_scr_nor_wly_fbf_jpn_mol_eng_krd_tsw_dgb_ita_afr_mcd_qcu_geo_hin_kor_sid_swe_tsn_heb_ven_hun_cze_tml_pan_por_bos_est_arw_yor_hau_guj_bsq_ctl_tha_fin_jav_aeg_lda_mao_knd_rom_bat_mlt_bul_amh_svk_lit_fre_cic_dyu_vie_gam_sun_tur_xho_bam_swa_ukr_owc_slo_pol_ben_bem_mnd_anl_akn_azi_swt_amr_lat_urd_zul_chh_moo_ewe_dut_sod_mly_rus_igb_prs_grk_alb	0.0739549572875638	0.179053314991033	0.858285347766252
591	lit_swt_fre_azi_bat_jpn_moo_swa_rus_bem_prs_bsq_fin_pan_kor_dgb_krd_mol_nor_ind_geo_lat_mcd_ctl_ben_aeg_owc_knd_sid_urd_lda_fbf_scr_ven_chh_xho_bul_hau_mnd_guj_ger_hun_tml_svk_ita_tig_gam_vie_dut_afr_amh_pol_spa_heb_tsw_mao_sod_tur_sun_grk_alb_glc_mlt_tsn_amr_bam_cnt_est_slo_ewe_anl_swe_yor_rom_hin_jav_dyu_akn_uzb_arw_mly_por_zul_cic_aze_tag_ses_wly_cze_bos_ukr_qcu_eng_igb_tha	-0.494181870855589	-1.16119945343086	0.248532598549569
592	swa_tha_ben_aeg_mlt_dyu_uzb_mnd_urd_afr_tsw_zul_sun_fbf_wly_lda_ita_krd_bam_sid_anl_heb_tml_lit_bul_hin_pan_fre_azi_glc_svk_eng_igb_scr_mcd_ewe_gam_ctl_vie_tig_hun_xho_aze_akn_rus_dut_chh_spa_fin_rom_tag_prs_ukr_lat_arw_est_bem_sod_ses_grk_cnt_kor_nor_swt_pol_mly_bos_bat_swe_por_tsn_mol_amh_slo_qcu_mao_jpn_bsq_hau_ind_ger_guj_ven_amr_cze_moo_alb_knd_yor_cic_geo_jav_dgb_owc_tur	0.654018625111209	1.60341801476239	0.112233406465323
593	heb_por_kor_lda_cze_tsw_tig_guj_gam_afr_bsq_lat_swa_mol_dgb_ukr_slo_bat_aze_svk_akn_ctl_glc_igb_knd_bul_tur_owc_krd_tag_cnt_bam_pan_azi_mao_spa_tha_moo_grk_fin_chh_sid_mlt_uzb_mnd_amr_nor_scr_yor_dut_sun_xho_urd_arw_bem_pol_tml_mly_ewe_est_mcd_ses_hau_ita_ger_jpn_anl_fbf_jav_swt_vie_prs_zul_fre_qcu_geo_swe_dyu_aeg_wly_ind_alb_amh_cic_lit_ven_eng_rus_sod_rom_ben_hun_hin_bos_tsn	0.748494276288141	1.79919510218402	0.0752312114477245
594	tha_est_amr_owc_swa_sun_gam_sod_por_vie_aeg_grk_cic_pol_lat_akn_mly_pan_mol_lda_urd_bat_spa_ctl_tag_bos_jav_uzb_aze_heb_mlt_swe_mcd_nor_qcu_bul_afr_dut_arw_lit_ses_cze_rom_dyu_slo_tig_alb_hin_ben_yor_amh_moo_xho_bam_kor_jpn_ven_tml_scr_fre_glc_sid_bsq_ukr_fin_wly_ita_tsn_geo_ind_chh_prs_hau_ger_mao_eng_tsw_ewe_bem_tur_azi_anl_dgb_svk_knd_swt_guj_mnd_igb_hun_fbf_krd_rus_zul_cnt	-0.414092787052685	-1.03886213264578	0.301562294669887
595	anl_pol_cic_rom_fin_cze_geo_swt_guj_alb_uzb_tig_prs_hun_tml_azi_jav_afr_xho_tsn_bat_slo_dgb_bem_dut_lda_est_tha_fbf_sod_urd_zul_kor_arw_mol_vie_hau_jpn_sid_amr_yor_tag_krd_moo_bul_mao_glc_ctl_chh_bam_dyu_cnt_fre_grk_mnd_knd_bos_ewe_por_lit_rus_tsw_hin_amh_aeg_nor_sun_bsq_tur_ger_ses_mlt_ben_spa_eng_ind_owc_swe_swa_igb_lat_wly_akn_ita_ukr_qcu_mcd_scr_pan_ven_heb_aze_gam_svk_mly	0.852603124144789	2.10407201538456	0.0380703679696319
596	cze_swe_bul_sod_azi_ben_chh_hun_dgb_tsn_kor_amr_afr_est_mlt_lit_pol_heb_mcd_hin_sun_fre_tml_glc_alb_grk_hau_ukr_spa_cic_owc_lat_slo_tha_fbf_bsq_dyu_igb_dut_ita_jav_krd_tur_mol_eng_urd_ger_ewe_amh_svk_sid_fin_bat_tig_swt_aeg_wly_jpn_geo_bem_zul_bam_uzb_tsw_rom_ven_cnt_knd_mnd_scr_aze_por_anl_bos_ctl_vie_ses_qcu_swa_nor_ind_mao_gam_tag_xho_akn_yor_moo_rus_guj_pan_lda_prs_arw_mly	0.666487017458699	1.49172526645965	0.139155603269178
597	mao_owc_bul_aeg_mol_tag_cnt_bos_bsq_fin_swa_rus_lda_slo_grk_dgb_tml_yor_mly_moo_geo_anl_dyu_glc_ctl_tig_ben_dut_sun_ita_uzb_svk_ukr_knd_tsw_arw_jpn_azi_jav_kor_hau_mnd_scr_pan_est_aze_eng_amr_igb_vie_gam_lat_sid_sod_swt_ewe_prs_mcd_chh_cze_afr_mlt_ses_fbf_bem_hin_por_bat_heb_amh_nor_xho_pol_rom_lit_fre_zul_cic_spa_tha_qcu_ger_bam_ind_krd_ven_alb_hun_swe_tsn_tur_guj_urd_akn_wly	0.130556905223397	0.299420295269994	0.765287515559396
598	hun_swa_gam_lit_alb_ctl_ewe_mly_lat_sid_pan_arw_tur_jpn_tsw_mao_ses_ven_glc_knd_spa_bem_cic_eng_mol_hau_rus_aeg_dgb_por_guj_akn_chh_moo_pol_mnd_ukr_sun_krd_bsq_ben_tha_bul_jav_dut_fin_xho_ind_vie_owc_lda_kor_cnt_fre_tig_azi_cze_mlt_tml_heb_afr_bat_grk_ita_urd_mcd_hin_igb_fbf_uzb_est_swt_rom_wly_geo_anl_bam_yor_zul_tag_dyu_svk_tsn_qcu_scr_amr_ger_slo_nor_aze_sod_swe_prs_bos_amh	0.8684374648718	2.27883273986992	0.0249652007608431
599	guj_alb_kor_grk_jav_cnt_ctl_wly_nor_prs_eng_amr_bam_est_rus_bul_ukr_fin_akn_owc_ewe_moo_cze_mcd_pan_fre_yor_sun_heb_qcu_tsn_lat_ses_lit_ger_swe_svk_pol_swt_anl_sod_dgb_bos_fbf_tag_amh_azi_glc_mao_uzb_hin_tha_mly_ben_jpn_afr_igb_chh_knd_swa_xho_rom_ven_dut_sid_vie_ind_gam_tml_mnd_cic_tur_mlt_zul_krd_slo_bat_ita_hau_urd_dyu_aze_scr_tig_tsw_hun_bsq_aeg_geo_lda_arw_mol_bem_spa_por	0.149214238400969	0.385949327247259	0.700415691526424
600	ger_igb_swt_yor_owc_azi_cic_ind_pan_ven_sid_urd_tha_bem_xho_geo_ita_tsw_ukr_tag_alb_fre_sod_amr_lit_est_svk_jav_glc_rus_amh_ewe_tur_ctl_heb_spa_mnd_hau_krd_guj_prs_swa_lat_akn_bsq_tsn_hin_ses_kor_mly_bat_zul_scr_slo_grk_bos_afr_pol_ben_jpn_mlt_eng_arw_bam_vie_tml_tig_fin_aze_por_moo_mol_knd_wly_cze_cnt_nor_bul_mcd_chh_swe_qcu_mao_hun_uzb_aeg_dut_dgb_sun_anl_lda_fbf_rom_gam_dyu	NA	NA	NA
601	fre_tig_vie_krd_bam_ind_nor_cic_mly_arw_bem_tml_svk_tsn_spa_dgb_bat_yor_heb_akn_lat_gam_anl_glc_mol_hun_rus_alb_xho_hin_cnt_hau_aze_jav_kor_bos_sid_sod_mao_scr_jpn_ben_knd_zul_dyu_tag_afr_cze_owc_urd_fbf_geo_qcu_slo_mnd_fin_ita_mlt_tha_ukr_pol_guj_aeg_mcd_swt_swe_ctl_azi_est_wly_lda_uzb_rom_tsw_bul_igb_swa_tur_amh_moo_lit_pan_por_eng_sun_prs_ger_grk_chh_ven_amr_ses_bsq_dut_ewe	0.255217867021292	0.665290192480086	0.50751149694163
602	lda_lat_qcu_mly_dgb_xho_swe_bul_guj_bos_ger_gam_sun_prs_ctl_heb_mlt_swa_kor_svk_bem_bsq_tur_igb_jav_mcd_yor_tag_sid_hun_zul_rus_glc_cic_cze_akn_lit_ita_swt_ven_tml_urd_wly_tha_pol_anl_slo_mnd_bam_krd_owc_fre_tsn_hin_spa_grk_vie_cnt_amr_jpn_uzb_knd_ewe_azi_eng_mol_tsw_nor_dut_ben_hau_rom_arw_sod_ukr_afr_bat_ind_fin_mao_por_fbf_ses_pan_aze_tig_aeg_scr_dyu_chh_amh_alb_geo_est_moo	-0.517377071280667	-1.29065970317471	0.200021159494763
603	ita_heb_ven_gam_nor_jav_ctl_lit_aze_tsn_qcu_mao_ewe_por_eng_arw_mol_rom_xho_amr_anl_tig_ind_hun_amh_svk_azi_ger_bsq_est_slo_dyu_lda_bos_dut_scr_ben_sod_swa_tml_geo_pan_pol_igb_urd_cic_dgb_aeg_fbf_rus_akn_kor_ses_wly_alb_glc_afr_sun_vie_zul_cnt_grk_fre_jpn_knd_mnd_fin_swt_chh_krd_bem_bam_tha_hau_cze_lat_bul_yor_hin_mly_tsw_mlt_tag_spa_swe_prs_moo_mcd_owc_tur_ukr_sid_bat_guj_uzb	0.107074333656816	0.238328535499195	0.812150633777384
604	qcu_lda_moo_est_cze_por_eng_lat_mcd_urd_jav_ind_bos_rus_afr_mol_svk_ctl_slo_spa_tml_pol_azi_wly_amr_mnd_sun_aeg_gam_lit_cic_bem_aze_dyu_ukr_dgb_sid_igb_anl_ewe_grk_zul_tig_mlt_krd_hau_mly_tsn_vie_xho_tha_swt_fbf_bam_alb_tag_kor_heb_arw_yor_dut_bat_fre_ses_guj_ben_ita_scr_akn_chh_tsw_nor_knd_jpn_mao_swe_bul_ven_ger_prs_swa_geo_rom_glc_sod_owc_bsq_hun_uzb_fin_cnt_tur_pan_amh_hin	-0.797877289321577	-1.8769894474012	0.06365446596231
605	aze_lat_swt_cnt_chh_aeg_ses_wly_arw_geo_vie_amr_tag_scr_krd_cze_hun_bem_gam_est_bsq_tml_fbf_azi_amh_svk_igb_jav_rus_ukr_xho_qcu_ewe_tur_heb_mnd_slo_ger_akn_hau_knd_pan_eng_cic_ben_ven_tig_pol_uzb_tha_jpn_fre_sun_hin_dyu_fin_tsw_ind_kor_urd_lit_bos_ita_owc_mao_moo_mcd_mly_glc_yor_dut_bat_bul_nor_guj_grk_sid_alb_swa_prs_zul_spa_ctl_afr_mlt_rom_anl_dgb_bam_sod_swe_por_lda_mol_tsn	0.541322719351567	1.31760080153659	0.190874046507879
606	bam_gam_ger_aeg_spa_hun_bos_ctl_heb_rus_slo_afr_owc_xho_ita_moo_prs_vie_urd_svk_lit_arw_anl_swa_wly_mol_ewe_swe_tha_akn_grk_bem_mao_est_tsw_sid_mly_mcd_fre_guj_dut_yor_ses_alb_geo_cnt_tml_swt_tsn_qcu_aze_dyu_ben_uzb_pol_sun_hau_rom_bsq_fin_kor_por_zul_bul_tag_tur_tig_krd_lda_fbf_nor_ukr_dgb_pan_cic_azi_cze_ind_ven_mlt_jpn_glc_amr_mnd_knd_amh_hin_jav_lat_sod_bat_scr_eng_igb_chh	-0.666290657861673	-1.76848526231504	0.0802587808918477
607	tml_grk_hun_hin_ind_lit_ita_eng_sun_aeg_akn_bat_cnt_tsn_urd_jpn_bul_bem_pol_sod_lda_spa_yor_zul_anl_ger_bsq_amh_ben_nor_mol_ctl_chh_rus_ses_heb_tag_scr_alb_tsw_ewe_swa_uzb_por_arw_kor_aze_wly_cic_fbf_knd_bos_owc_fre_krd_guj_afr_cze_fin_mlt_lat_dut_glc_qcu_azi_amr_tig_sid_dgb_tur_est_vie_mnd_xho_mcd_svk_swe_slo_mao_bam_moo_prs_tha_geo_rom_hau_swt_pan_igb_ukr_mly_jav_ven_dyu_gam	-0.0132628860134231	-0.0317790241390634	0.974716377211611
608	swe_tsw_akn_afr_hun_spa_ctl_guj_kor_pol_knd_alb_swa_ind_tml_fre_anl_ewe_cnt_por_mol_pan_bem_grk_zul_svk_mnd_tig_ita_arw_aeg_ukr_lat_est_mao_bat_owc_mly_dut_yor_tur_geo_ben_bam_krd_bsq_xho_hin_jav_glc_wly_gam_vie_lit_azi_nor_slo_rom_ses_tsn_jpn_sid_uzb_bos_cze_heb_bul_qcu_mlt_eng_fin_dyu_swt_fbf_lda_sod_tha_aze_rus_dgb_hau_ger_igb_ven_moo_amr_tag_chh_prs_amh_cic_scr_mcd_urd_sun	0.5154545752131	1.21396697263483	0.227834175726562
609	sid_ewe_uzb_amr_bam_moo_bat_mcd_slo_tsw_ben_igb_pol_aze_urd_aeg_mao_rom_krd_ven_cic_yor_owc_nor_grk_tag_jpn_dut_est_tml_swt_mlt_scr_mol_wly_swa_azi_tur_spa_fre_ses_qcu_por_tig_kor_hun_anl_sun_xho_gam_eng_hin_heb_sod_arw_afr_knd_lda_guj_rus_ukr_bos_fin_ind_bsq_lit_chh_akn_ita_cze_alb_mly_fbf_bem_mnd_pan_vie_ger_dgb_cnt_amh_swe_tsn_jav_tha_glc_ctl_lat_zul_hau_prs_dyu_bul_svk_geo	0.734475306755217	1.68773074018117	0.0948140608479738
610	gam_jpn_bos_qcu_nor_aze_hin_scr_swe_hun_ger_rus_kor_cnt_akn_bam_zul_grk_lda_ukr_amh_anl_tig_mao_pan_mlt_knd_sid_est_glc_guj_lat_ven_cze_owc_jav_ewe_rom_mly_tsw_ben_yor_uzb_bsq_alb_fin_ita_heb_wly_tur_prs_por_dyu_azi_dut_moo_geo_svk_bem_dgb_tag_ses_krd_cic_hau_pol_ctl_vie_urd_fre_mol_bul_fbf_swa_slo_xho_eng_ind_spa_bat_afr_arw_chh_swt_tha_tml_lit_mnd_igb_mcd_tsn_amr_sod_sun_aeg	0.0704965531428467	0.1625689644455	0.871210537984926
611	tur_fbf_glc_krd_ewe_spa_ger_dgb_tsw_heb_pol_rus_urd_arw_knd_fin_alb_ita_akn_tag_sid_bos_scr_ses_mao_swt_ukr_prs_gam_swa_hin_nor_mol_fre_mlt_sod_ben_mnd_grk_sun_bsq_chh_svk_pan_cic_dyu_yor_hun_lat_bat_tig_uzb_swe_slo_wly_est_cnt_tha_aeg_qcu_tml_moo_bul_eng_cze_amr_azi_ctl_mly_mcd_zul_rom_lit_ind_jav_guj_xho_afr_bem_ven_tsn_jpn_bam_anl_igb_vie_aze_por_kor_dut_hau_amh_geo_owc_lda	5.34596673626675e-05	0.000180403250441897	0.99985644544358
612	lat_vie_svk_amr_ben_tig_ind_urd_uzb_igb_aze_heb_pan_ger_geo_jpn_tha_azi_ewe_lda_tsw_aeg_mlt_prs_amh_alb_qcu_dgb_fin_arw_grk_xho_guj_jav_moo_hin_ven_wly_sid_est_ctl_hun_lit_chh_afr_rom_knd_anl_bam_hau_spa_dut_mol_rus_mcd_tml_dyu_bem_bat_swt_por_kor_nor_tur_glc_slo_tsn_bsq_pol_ukr_zul_gam_mnd_owc_yor_fre_sun_cic_bos_mao_tag_akn_swa_fbf_eng_cze_ita_sod_scr_krd_cnt_ses_bul_swe_mly	-0.0387367963074635	-0.0988239170035237	0.921490776473501
613	tig_ger_svk_hun_guj_amr_por_tha_nor_tur_gam_tml_eng_ven_mnd_tsw_cnt_mao_qcu_ind_arw_hau_bat_cze_moo_est_rom_scr_swt_rus_akn_bos_mcd_anl_sid_knd_grk_dut_geo_pol_zul_ben_vie_aeg_sun_yor_jav_bsq_aze_ewe_urd_amh_pan_krd_bul_bam_igb_glc_ita_alb_spa_mly_kor_xho_swe_mlt_chh_azi_dyu_ctl_heb_prs_afr_lat_dgb_lda_fbf_jpn_sod_swa_cic_fin_tsn_lit_ses_bem_mol_uzb_wly_hin_owc_tag_slo_fre_ukr	-0.295069550650933	-0.752734189757662	0.453510828435216
614	tig_lat_fre_eng_dyu_por_uzb_mao_jpn_est_heb_ben_tml_swt_svk_tsn_igb_aze_sid_slo_guj_akn_ven_aeg_alb_hun_urd_azi_ses_yor_ita_hin_swe_knd_hau_ind_sun_krd_mly_ger_kor_owc_nor_swa_tur_afr_ewe_qcu_amr_wly_moo_lda_arw_fbf_spa_fin_dgb_ctl_mnd_tag_rom_mlt_zul_dut_anl_bsq_scr_chh_sod_cze_bat_pol_vie_xho_lit_glc_prs_grk_rus_geo_mol_mcd_cic_bem_cnt_pan_bul_ukr_bam_amh_bos_jav_tsw_gam_tha	0.375280984055065	0.986005071747723	0.326688954283145
615	rus_amr_arw_ukr_guj_hun_dut_lat_moo_glc_urd_bat_cnt_mlt_pan_mcd_kor_hau_sun_tur_prs_lit_mol_lda_gam_swa_swt_bul_wly_swe_anl_yor_tsn_zul_slo_ctl_nor_mnd_aze_cze_pol_bsq_sid_akn_tsw_geo_jpn_bos_vie_ses_qcu_ita_knd_tag_est_bem_afr_cic_tig_hin_aeg_por_azi_heb_tha_sod_fin_igb_jav_tml_scr_alb_ven_krd_svk_fre_ben_dgb_dyu_eng_mao_ewe_chh_ger_uzb_mly_grk_owc_ind_spa_bam_xho_amh_rom_fbf	0.125431020237502	0.283152825300772	0.777689012923944
616	igb_ukr_eng_bsq_mlt_mol_guj_bat_swa_chh_yor_owc_tur_fbf_est_gam_urd_dut_tsw_kor_vie_lit_amh_hun_dgb_afr_bem_por_jav_ctl_arw_ses_rom_bul_moo_ita_cnt_bam_mcd_sun_tha_uzb_dyu_aze_hin_svk_krd_slo_glc_tml_swt_rus_ger_amr_lda_zul_jpn_ven_tsn_spa_cze_ben_lat_nor_ewe_tag_pan_alb_mao_fin_sid_sod_mnd_pol_qcu_knd_scr_grk_bos_ind_azi_wly_aeg_xho_fre_swe_heb_tig_cic_akn_hau_prs_anl_geo_mly	NA	NA	NA
617	por_swa_dut_eng_jpn_rom_cze_tha_urd_dgb_bem_akn_tur_aeg_hin_guj_lda_prs_ind_amh_pol_est_tml_tig_lat_grk_hun_nor_pan_tsw_amr_rus_mly_ita_aze_anl_swe_ukr_glc_tag_chh_scr_slo_gam_xho_afr_arw_sun_vie_owc_fin_svk_cic_uzb_bul_geo_kor_sid_wly_fbf_krd_lit_bam_mao_bos_mlt_mnd_yor_jav_bat_azi_cnt_ven_tsn_qcu_ben_swt_ctl_moo_sod_heb_alb_ger_ses_ewe_spa_zul_knd_mcd_dyu_bsq_hau_fre_mol_igb	0.195534099785643	0.461238691571291	0.645704300227234
618	mol_lit_alb_ctl_prs_swe_amr_swt_fbf_hau_geo_rus_dgb_bem_mnd_sun_ukr_svk_krd_arw_swa_spa_aze_urd_tag_jpn_zul_hin_mcd_cze_mly_bos_heb_knd_bsq_nor_eng_chh_xho_fre_bam_tig_tml_ind_vie_scr_ita_mao_ewe_uzb_por_tsn_ses_rom_tha_dut_afr_hun_akn_glc_owc_dyu_anl_cic_tur_yor_kor_aeg_sod_igb_ven_slo_amh_cnt_tsw_ger_guj_bat_jav_lat_grk_gam_mlt_ben_fin_est_wly_lda_moo_pan_pol_qcu_bul_azi_sid	0.787200033762643	2.09949087812603	0.0384820015174479
619	glc_est_jav_amh_fbf_bsq_dut_swt_pan_afr_bem_moo_mol_fre_swe_xho_tml_wly_lit_bam_hau_uzb_alb_lda_mlt_hun_tur_amr_heb_rom_mao_vie_rus_swa_mnd_akn_mcd_igb_ind_krd_sid_bul_tha_grk_tig_ses_por_nor_fin_kor_dyu_qcu_aeg_lat_tsn_tsw_azi_mly_urd_aze_cze_arw_pol_anl_chh_ukr_knd_ger_sun_ben_ita_hin_jpn_cic_tag_sod_eng_ctl_prs_spa_ven_svk_scr_ewe_bos_yor_bat_slo_geo_owc_cnt_dgb_zul_gam_guj	-0.333122943908857	-0.855649853107914	0.394390620089355
620	tag_afr_bam_jav_ben_tig_swt_hun_sid_mcd_heb_ven_svk_anl_mao_bat_krd_ukr_moo_amh_gam_guj_akn_amr_aeg_ses_dut_prs_urd_tha_knd_pan_zul_azi_hin_swe_spa_bsq_tml_wly_por_lda_fin_pol_xho_arw_mlt_kor_eng_geo_ctl_ewe_cze_dgb_bem_slo_lit_est_dyu_rus_aze_rom_ger_tsw_cic_qcu_scr_igb_hau_sod_tur_grk_nor_uzb_fre_lat_mol_swa_glc_cnt_alb_yor_vie_mnd_mly_bul_tsn_chh_jpn_sun_ita_owc_ind_bos_fbf	1.00187012127708	2.49273161626767	0.0144455680196846
621	mlt_ukr_kor_cic_hin_aeg_sun_rus_geo_gam_sod_owc_ben_slo_ewe_cnt_urd_por_tml_bem_swe_tur_aze_ven_sid_lda_bat_guj_tsn_svk_mnd_prs_arw_pol_azi_dgb_igb_krd_grk_dut_mly_tha_eng_knd_akn_bos_dyu_fre_fin_qcu_swa_vie_nor_mcd_wly_lat_lit_spa_cze_afr_chh_hau_moo_uzb_amr_hun_fbf_tsw_glc_ctl_ses_jpn_est_pan_jav_alb_mao_ger_xho_swt_rom_bam_anl_zul_scr_ind_bsq_amh_mol_tig_heb_tag_ita_bul_yor	-0.791374821220915	-2.07062454370005	0.0411651961429401
622	swa_swe_aze_yor_tml_pol_tsw_mol_chh_uzb_grk_fin_igb_sun_mlt_bul_ven_anl_eng_amh_rom_scr_ben_qcu_cic_tsn_afr_mnd_est_kor_ewe_sod_hau_dgb_bsq_por_bos_lat_cnt_bam_ses_bat_bem_jav_fbf_swt_heb_dut_xho_dyu_amr_arw_sid_svk_prs_azi_ita_tha_fre_ctl_spa_lda_rus_mcd_alb_nor_ukr_urd_owc_ger_krd_tig_wly_mly_jpn_hin_cze_gam_ind_hun_lit_geo_mao_glc_pan_tag_knd_akn_aeg_vie_zul_tur_slo_moo_guj	-0.620693977641542	-1.43615090720073	0.154314712766064
623	azi_xho_scr_gam_swe_owc_guj_ger_tsw_hin_svk_tig_ita_sun_igb_amr_tsn_dut_alb_mly_jpn_swt_bos_krd_lat_sod_moo_fre_afr_dgb_bul_cnt_bam_vie_bem_kor_ben_bsq_cze_chh_spa_ind_zul_aze_mao_urd_tml_rus_tha_ewe_prs_fbf_akn_swa_anl_dyu_cic_jav_ven_eng_heb_hau_lda_hun_uzb_tag_ukr_ctl_nor_qcu_tur_mol_yor_glc_sid_pol_ses_grk_arw_mlt_fin_amh_knd_mcd_slo_aeg_rom_mnd_pan_por_wly_geo_lit_est_bat	0.254246398389431	0.561102874020767	0.576076909698566
624	krd_chh_hin_cze_swe_est_scr_urd_fin_amr_cic_sun_anl_ses_bul_bsq_gam_tsn_arw_ven_mlt_uzb_sid_ben_bam_akn_heb_grk_mao_svk_kor_tig_ctl_tur_ita_ewe_geo_dgb_lda_bat_xho_tag_rom_owc_lit_jpn_ind_hun_ukr_mnd_tha_amh_bem_moo_swa_hau_cnt_por_prs_slo_zul_jav_azi_afr_qcu_lat_mcd_fbf_dyu_aze_tml_guj_eng_bos_sod_alb_aeg_yor_glc_spa_vie_fre_swt_knd_dut_nor_mly_tsw_wly_igb_mol_ger_rus_pan_pol	0.110348341228682	0.254197255516942	0.799904360110597
625	sun_slo_mnd_moo_jav_kor_lit_tur_dut_ind_bam_vie_xho_bos_lda_arw_ukr_bul_hin_guj_bat_mlt_rom_tig_uzb_grk_sod_tsw_aeg_lat_mly_tha_pan_gam_dyu_anl_qcu_amr_cze_aze_mol_glc_tsn_urd_ger_nor_krd_prs_owc_sid_est_chh_fin_amh_fre_swe_tml_swa_bsq_hun_ita_rus_ben_spa_hau_akn_knd_igb_ewe_jpn_afr_mao_ctl_yor_cic_por_wly_geo_fbf_zul_bem_alb_svk_ven_cnt_heb_dgb_scr_azi_pol_eng_ses_tag_mcd_swt	-0.561236111436529	-1.30319678543789	0.195724847036906
626	urd_svk_bsq_dyu_ger_hun_guj_owc_mly_qcu_kor_hau_azi_por_ind_rom_afr_ctl_tag_alb_fbf_bos_akn_uzb_knd_cic_hin_ita_fre_vie_nor_anl_aeg_ben_ukr_prs_tsn_amh_tha_cnt_ven_rus_zul_wly_ewe_moo_tur_mnd_jpn_bem_amr_tig_dgb_cze_mao_grk_sod_lda_mol_sun_pan_swe_chh_slo_scr_eng_tsw_jav_est_pol_geo_krd_swa_sid_aze_lit_lat_mlt_tml_igb_gam_fin_swt_bat_ses_glc_yor_heb_bul_arw_dut_spa_bam_mcd_xho	-0.0249503791167921	-0.0564024655713443	0.955142194307665
627	mlt_ven_eng_azi_prs_knd_grk_owc_dyu_scr_ben_est_hau_amr_ctl_kor_cze_geo_dgb_ewe_wly_uzb_ger_yor_por_qcu_bos_sun_mcd_akn_lit_pol_tig_fin_jpn_dut_bat_ind_mly_bam_ses_tsw_aeg_guj_spa_tsn_tml_mao_urd_fre_tur_pan_arw_anl_igb_bem_rom_ukr_swt_gam_svk_heb_afr_hun_jav_bul_tag_moo_lat_chh_cnt_lda_rus_bsq_aze_slo_amh_nor_mol_vie_cic_sod_swe_swa_alb_glc_sid_krd_mnd_hin_ita_tha_xho_zul_fbf	0.233008413704257	0.59446170337505	0.553646817823573
628	prs_fin_lit_por_ven_ctl_akn_knd_dgb_bsq_anl_ita_uzb_sun_fbf_jpn_svk_gam_lat_moo_wly_rom_ger_mnd_heb_lda_aze_sod_tig_ben_tsw_bat_mly_ewe_slo_hun_grk_amh_azi_vie_bam_glc_rus_xho_krd_pol_zul_aeg_guj_chh_ind_sid_swa_yor_swe_hin_tha_jav_pan_mcd_bem_mlt_est_swt_alb_hau_spa_dut_tur_ukr_owc_qcu_ses_fre_arw_kor_tag_cze_mao_dyu_amr_cnt_cic_mol_bos_geo_igb_bul_urd_scr_eng_tml_nor_tsn_afr	0.696918764677302	1.58841867929032	0.115585818519585
629	urd_dgb_amh_owc_ben_azi_swa_glc_arw_prs_bem_lda_sid_ses_tsw_nor_pol_tig_bsq_por_bam_rus_slo_ita_anl_svk_yor_heb_krd_mao_chh_ven_akn_kor_afr_hau_geo_ind_eng_fin_cnt_ger_mlt_sun_mnd_mcd_bat_igb_bul_dut_alb_cze_moo_tml_vie_swt_dyu_bos_sod_rom_wly_fbf_grk_uzb_aeg_hin_tur_xho_lat_tag_lit_swe_aze_cic_mly_jav_pan_ctl_jpn_qcu_spa_fre_est_mol_guj_ewe_tha_gam_ukr_scr_knd_amr_hun_zul_tsn	-0.513667114509257	-1.33022754584795	0.186696229722884
630	aze_tsn_igb_dut_kor_bos_gam_prs_ctl_glc_mlt_guj_dyu_vie_fin_swe_qcu_wly_ind_sid_akn_ben_tur_cnt_cic_sun_pol_zul_ger_ses_spa_afr_tha_bul_hin_slo_rus_anl_svk_alb_grk_nor_fre_krd_amr_jav_bem_scr_tsw_xho_mnd_por_eng_est_chh_bam_aeg_lda_lit_rom_ven_geo_hun_heb_mly_bat_cze_ita_jpn_lat_sod_bsq_amh_yor_hau_azi_moo_tig_mol_pan_tml_arw_swa_urd_mao_owc_knd_swt_ewe_uzb_dgb_ukr_tag_fbf_mcd	-0.848027814050566	-2.17255538030122	0.0323558859209812
631	amr_arw_kor_slo_hau_sid_sun_swt_grk_ita_xho_tag_anl_scr_qcu_bsq_aeg_ewe_mao_fre_hun_tsn_vie_moo_pan_guj_krd_rus_aze_bul_gam_glc_por_mnd_nor_owc_hin_ukr_urd_bam_swe_dut_yor_ind_mcd_dgb_cze_lit_rom_svk_knd_est_lat_alb_tur_prs_cic_jav_mol_afr_geo_mlt_swa_spa_tsw_amh_igb_tml_akn_uzb_ven_zul_ger_dyu_sod_wly_tig_ses_bem_fbf_heb_ctl_bat_eng_pol_lda_azi_jpn_tha_ben_mly_bos_fin_cnt_chh	0.562560441095959	1.33636251714437	0.18469129720745
632	qcu_tsn_ses_jav_rom_fbf_igb_rus_guj_aeg_heb_mlt_cic_dyu_amh_bem_aze_fin_ita_sun_mao_akn_jpn_hin_tha_por_ewe_bul_moo_azi_chh_geo_owc_tsw_mol_uzb_tag_bat_swe_eng_nor_bsq_anl_zul_xho_ctl_mnd_pan_yor_sod_amr_alb_wly_tig_pol_ukr_glc_lat_kor_spa_fre_cnt_sid_gam_lda_swt_bos_arw_afr_grk_ind_tml_lit_ger_est_ven_cze_dgb_ben_mly_hau_hun_tur_slo_prs_dut_mcd_krd_vie_scr_bam_urd_svk_knd_swa	-0.102904314712875	-0.231669795025897	0.817303474651266
633	tag_swe_eng_bam_est_fin_nor_mol_mao_lit_chh_pan_spa_aeg_ctl_mlt_amr_bos_bem_yor_akn_ukr_uzb_cze_lda_cic_qcu_mnd_mly_svk_fbf_afr_vie_slo_moo_dut_tha_xho_arw_tig_tml_bul_alb_sid_ben_jpn_ger_ven_ses_mcd_geo_igb_grk_ewe_pol_por_rus_kor_jav_amh_gam_hau_fre_krd_hin_hun_anl_tsn_heb_dyu_swa_swt_glc_knd_prs_ind_guj_aze_tsw_azi_sod_cnt_bat_sun_dgb_wly_rom_tur_zul_lat_bsq_urd_owc_ita_scr	-0.212875394539163	-0.514322341629237	0.608246702193948
634	lit_spa_bul_tsw_fre_cic_dyu_tur_svk_hau_sid_cze_tig_tha_ben_afr_fin_akn_xho_ses_tag_grk_mnd_gam_geo_cnt_chh_pol_bat_fbf_krd_por_pan_bsq_ukr_amh_hin_sun_mao_ctl_owc_anl_ven_azi_slo_prs_sod_rus_nor_mol_uzb_dgb_qcu_mcd_scr_lda_wly_bam_ger_hun_igb_ita_lat_aeg_swa_tml_glc_knd_dut_vie_arw_jpn_yor_heb_ind_aze_amr_urd_rom_bos_est_jav_tsn_swt_mly_bem_kor_moo_mlt_guj_alb_eng_ewe_zul_swe	-0.510653266571275	-1.18776672691245	0.23795000595521
635	ven_dgb_tha_sun_bul_afr_yor_bat_sid_glc_chh_heb_nor_tur_cic_ses_ctl_prs_cnt_tsw_bem_slo_alb_cze_scr_fin_tml_geo_lit_uzb_hau_swa_knd_jav_krd_lat_dyu_moo_ukr_ewe_azi_urd_pol_rom_akn_fre_ita_mao_amr_swe_mly_gam_wly_hun_tag_zul_pan_igb_dut_tig_mol_ger_mcd_bam_aeg_jpn_ind_amh_swt_xho_mnd_por_mlt_fbf_ben_eng_qcu_rus_grk_sod_kor_bos_est_bsq_svk_lda_arw_tsn_anl_guj_spa_aze_hin_vie_owc	0.0978668661712925	0.224803503064546	0.822625341685867
636	bsq_ewe_zul_nor_heb_ven_gam_chh_hau_mly_sid_tsw_urd_swt_kor_igb_amr_swa_sod_rus_akn_geo_jpn_dut_sun_scr_pan_moo_fre_ses_tur_lat_pol_amh_knd_slo_anl_yor_fbf_mao_eng_swe_grk_wly_tig_por_cic_krd_rom_mlt_lda_guj_est_afr_dyu_bat_bem_hin_tml_bul_vie_mnd_hun_ukr_ita_ger_aze_mcd_ctl_azi_svk_tag_glc_uzb_bam_fin_xho_arw_tsn_aeg_cnt_prs_qcu_alb_cze_spa_bos_tha_dgb_jav_owc_ind_lit_ben_mol	-0.268892916343168	-0.626325282481366	0.532635928724484
637	xho_chh_nor_arw_pol_rus_tsw_glc_por_guj_cze_mao_aze_swa_bos_cic_sun_dgb_lat_swt_sid_amr_geo_cnt_mol_amh_scr_bem_hun_yor_lit_wly_vie_jpn_eng_azi_knd_ses_hin_bul_svk_ukr_mcd_fre_tag_bam_ben_tml_mly_afr_grk_fin_est_tur_pan_prs_aeg_gam_owc_fbf_spa_slo_sod_hau_krd_igb_lda_urd_swe_ger_kor_dyu_heb_akn_tha_ewe_zul_mlt_bsq_tsn_ita_jav_anl_alb_ind_dut_qcu_ven_mnd_ctl_rom_uzb_tig_moo_bat	0.81911348216416	2.00562216295038	0.0478024587456581
638	mao_yor_ven_tsn_akn_alb_scr_xho_hin_krd_mly_knd_ctl_jav_sid_tag_moo_aze_igb_spa_grk_kor_urd_tig_azi_qcu_bos_zul_anl_ewe_ukr_sun_guj_tha_bam_mlt_wly_aeg_svk_arw_amr_sod_lit_cze_pol_nor_mol_fre_dut_tml_fin_tsw_gam_slo_ger_hau_lda_tur_pan_rus_est_afr_fbf_glc_ita_swt_cic_jpn_ses_bsq_hun_ind_mnd_lat_bul_amh_vie_owc_rom_eng_bem_dgb_heb_chh_geo_ben_dyu_uzb_swe_swa_por_prs_mcd_bat_cnt	-0.437973018777489	-1.06487626758805	0.289688886405735
639	aeg_scr_sod_bos_hun_alb_igb_mly_mol_glc_bat_swt_moo_eng_slo_spa_rus_owc_lda_rom_nor_sun_lit_fin_svk_ind_mcd_tml_zul_gam_uzb_heb_ger_wly_chh_cnt_swe_amr_tsw_bam_tha_kor_grk_mao_sid_bsq_aze_fbf_fre_mnd_jav_tur_anl_est_amh_yor_ita_qcu_bem_tig_jpn_guj_prs_afr_por_bul_pol_tsn_ses_swa_mlt_dut_ewe_geo_ukr_krd_vie_azi_lat_dgb_xho_akn_urd_ven_tag_arw_hau_dyu_cze_cic_pan_knd_ctl_ben_hin	NA	NA	NA
640	afr_dgb_swt_vie_slo_anl_tag_lda_wly_tur_pol_guj_spa_moo_lit_lat_swa_bam_amh_scr_cnt_xho_ukr_glc_rom_mnd_owc_grk_sod_dut_cic_tml_fre_akn_ita_bos_mao_geo_jav_swe_svk_fbf_ses_est_heb_gam_hun_tig_dyu_nor_ger_hin_bsq_bul_eng_uzb_amr_rus_azi_mly_aze_sun_ven_mol_ind_zul_mcd_sid_bat_hau_ben_chh_kor_urd_ewe_igb_yor_pan_knd_qcu_prs_arw_alb_tha_fin_jpn_bem_tsn_ctl_krd_por_mlt_aeg_cze_tsw	0.196401598020521	0.449543139203089	0.654085875882915
641	bsq_jpn_fin_urd_bos_swa_ctl_grk_prs_ben_lda_xho_dyu_anl_ind_swt_lit_pan_dgb_bem_mnd_amr_lat_mcd_wly_cze_guj_fre_owc_hin_glc_swe_tur_heb_ven_arw_nor_igb_tml_slo_dut_alb_gam_vie_spa_geo_ger_bul_ewe_azi_chh_mao_tha_est_moo_krd_bat_scr_hau_yor_akn_sod_ukr_rom_tsn_sun_aeg_por_mlt_cic_bam_uzb_tig_mly_qcu_kor_eng_zul_cnt_sid_pol_hun_afr_fbf_jav_ses_rus_tag_tsw_ita_amh_knd_aze_svk_mol	-0.697691249919987	-1.59332366291558	0.11448084020827
642	ger_kor_knd_jpn_mcd_dyu_glc_aze_fbf_bul_aeg_gam_svk_zul_swa_spa_sun_ses_dgb_azi_lda_lat_prs_urd_sod_vie_est_cze_cic_tsw_moo_bos_alb_swt_ewe_tha_mnd_nor_anl_ctl_heb_tig_bat_tsn_dut_mly_tur_bem_bsq_hun_mol_slo_eng_rom_por_bam_arw_yor_hau_qcu_igb_pan_ben_jav_ita_ven_pol_scr_amh_geo_afr_mlt_mao_amr_ind_fin_xho_hin_chh_tag_cnt_swe_fre_ukr_krd_wly_owc_rus_lit_akn_uzb_tml_guj_grk_sid	0.146685397906277	0.375128168654968	0.708419305496346
643	bsq_eng_mao_rom_ses_spa_ctl_jpn_vie_tsn_tha_mcd_ger_alb_moo_hun_dut_knd_cic_rus_fin_uzb_akn_mnd_bul_aze_swt_aeg_fre_dgb_anl_urd_cnt_nor_glc_bem_amr_ben_sid_grk_ukr_chh_yor_tml_tag_por_swa_lat_ven_zul_hin_scr_krd_mlt_bat_ewe_igb_hau_prs_fbf_xho_mly_ind_wly_tsw_gam_pan_guj_pol_bos_swe_mol_bam_jav_azi_svk_slo_kor_dyu_geo_amh_lit_qcu_ita_owc_sod_lda_est_tig_afr_arw_cze_sun_tur_heb	0.392740586205177	0.916934387012587	0.361548744929907
644	dut_mly_mao_tml_ind_prs_hau_arw_heb_sod_por_bam_grk_alb_fin_est_spa_amh_kor_pol_krd_aeg_vie_mnd_dyu_bsq_lda_bem_nor_yor_ita_cic_akn_cnt_lat_jav_rus_bat_tsn_geo_jpn_svk_tur_wly_swt_afr_mlt_igb_hin_bul_lit_zul_ewe_azi_hun_pan_swe_knd_ben_amr_ukr_slo_scr_tag_moo_fre_urd_dgb_aze_sun_tig_xho_rom_bos_sid_fbf_qcu_mol_mcd_eng_swa_ctl_tsw_uzb_chh_ger_anl_cze_tha_ses_glc_ven_guj_owc_gam	-0.473996381096866	-1.09697029352213	0.275486673543326
645	slo_bsq_jav_cic_alb_arw_sod_por_mao_xho_geo_hin_owc_gam_bat_mcd_vie_cze_rom_lit_akn_bos_ven_fbf_mol_mlt_mly_ses_bem_tag_lda_sid_chh_aze_tig_bul_amr_grk_eng_hun_bam_cnt_anl_fre_ewe_wly_hau_zul_mnd_amh_ita_pol_kor_ind_tsw_ger_spa_swt_azi_ukr_heb_tur_lat_dyu_scr_dut_knd_fin_tsn_krd_urd_guj_rus_ben_moo_swe_tha_dgb_prs_svk_swa_sun_est_yor_igb_nor_jpn_glc_ctl_qcu_aeg_pan_afr_uzb_tml	0.81522300294079	1.99689229036641	0.0487599901308344
646	pan_bul_mao_anl_fin_guj_tsw_rus_svk_urd_amh_qcu_tur_lda_alb_hin_swt_swe_ind_rom_prs_ven_aze_cze_mnd_glc_dgb_dut_amr_bem_azi_igb_tha_bos_mol_zul_grk_geo_cic_xho_yor_heb_afr_scr_lit_pol_ewe_uzb_arw_fre_tag_por_sid_vie_mly_bat_owc_chh_ukr_krd_wly_swa_hau_ita_spa_fbf_akn_hun_cnt_nor_mcd_bam_eng_tig_tsn_lat_tml_ctl_ger_kor_slo_jav_dyu_ses_jpn_moo_est_aeg_bsq_sun_ben_sod_knd_gam_mlt	-0.578051899482928	-1.50673507749105	0.135267909440969
647	guj_fbf_gam_wly_hin_jav_bam_ukr_kor_cic_arw_akn_rom_mol_swt_owc_ger_afr_bat_heb_tag_est_dgb_eng_tig_rus_aze_cnt_sun_svk_uzb_tur_qcu_pol_fin_lda_slo_igb_azi_cze_bsq_nor_zul_hau_bem_geo_scr_ben_mcd_dut_anl_dyu_ven_mao_xho_ctl_ind_alb_prs_mly_tha_pan_moo_yor_krd_grk_hun_bos_jpn_por_tml_lat_spa_amr_knd_amh_mlt_vie_tsw_mnd_chh_ita_bul_ses_sid_lit_ewe_swe_urd_fre_swa_sod_aeg_tsn_glc	0.409816339863767	0.951592525811074	0.343770276704377
648	anl_afr_cic_bul_ben_cnt_aeg_fin_rom_ses_bam_geo_ctl_tsw_dut_hun_urd_ind_cze_vie_lit_bat_jav_tml_hau_owc_nor_moo_knd_mol_heb_eng_kor_bos_lda_krd_mao_chh_qcu_tig_mnd_mcd_pan_yor_slo_pol_swa_gam_jpn_svk_sod_fre_hin_ewe_sid_ven_swt_tag_ukr_akn_spa_ger_rus_uzb_mlt_bem_glc_grk_mly_dyu_azi_prs_tsn_ita_alb_est_bsq_aze_guj_amh_tur_tha_xho_fbf_lat_zul_swe_por_wly_scr_igb_sun_amr_arw_dgb	0.250234807032341	0.604383011364289	0.547060679227863
649	slo_mcd_ses_sid_kor_tsw_ukr_fin_afr_ger_scr_bos_anl_rom_igb_rus_svk_ewe_est_chh_por_hun_jpn_qcu_ven_mly_bem_geo_grk_fre_bul_bsq_tsn_amh_fbf_mnd_dyu_owc_eng_tag_jav_azi_pan_zul_moo_ita_aze_vie_pol_bam_urd_tur_knd_wly_amr_tig_lit_cze_swe_heb_sod_aeg_krd_cnt_bat_nor_uzb_ben_guj_alb_swt_spa_hin_ind_mlt_dgb_ctl_mao_prs_lat_dut_swa_cic_tha_yor_mol_arw_tml_xho_gam_sun_hau_akn_lda_glc	-0.520045286107958	-1.38587694832559	0.169098748952128
650	tig_jav_kor_est_eng_mnd_owc_mcd_tur_tsn_geo_ses_ind_zul_pol_amr_krd_bat_dut_mly_sun_urd_dgb_rom_azi_jpn_ctl_dyu_por_amh_wly_aeg_scr_tha_nor_swa_mao_pan_bem_anl_ukr_akn_grk_vie_xho_fre_ger_svk_guj_prs_lit_arw_ben_knd_lda_fbf_cnt_fin_moo_ven_mol_igb_bul_lat_bsq_tag_tml_cic_swe_sod_swt_mlt_rus_cze_afr_hun_alb_spa_chh_slo_ita_bam_tsw_sid_hin_aze_bos_hau_heb_qcu_glc_ewe_uzb_yor_gam	0.365156324429824	0.836254300578946	0.405155398751887
651	ses_hin_rom_lit_heb_cze_hun_igb_ukr_fre_cic_mlt_jpn_geo_ita_ben_mao_akn_kor_rus_prs_bem_bul_fin_ven_tig_spa_swt_ctl_amr_jav_sid_est_mly_arw_guj_swa_ind_krd_bat_tag_mnd_tsw_yor_gam_hau_bsq_wly_por_dyu_uzb_eng_xho_bam_mcd_aeg_glc_ger_azi_tur_moo_qcu_fbf_zul_sun_mol_pol_ewe_dgb_grk_cnt_amh_afr_chh_vie_anl_sod_alb_nor_slo_tha_bos_pan_scr_swe_knd_tml_dut_owc_lda_urd_tsn_svk_lat_aze	0.437836528840828	1.02876932935852	0.306256317862013
652	azi_ses_tsn_tur_moo_jpn_spa_dut_eng_nor_cnt_ind_bsq_tha_scr_ukr_slo_chh_rus_lit_afr_cze_lat_igb_swt_fbf_tsw_ctl_tig_cic_pan_swa_xho_pol_est_hin_hun_akn_heb_ewe_ven_rom_bul_bat_lda_amr_bos_uzb_krd_mol_qcu_arw_gam_geo_glc_mlt_aze_anl_mcd_por_bem_ita_amh_alb_svk_sun_wly_tag_bam_yor_knd_swe_dgb_fre_jav_dyu_urd_prs_mly_aeg_tml_ben_sid_owc_sod_ger_hau_kor_grk_zul_fin_mao_vie_mnd_guj	-0.579892184567878	-1.36591639640161	0.175259366676537
653	bsq_anl_geo_por_dyu_ewe_ses_lda_bul_ita_svk_fin_swe_tsn_knd_grk_alb_ctl_mlt_mao_zul_mly_mol_moo_cze_ind_ger_cnt_tsw_nor_scr_lit_vie_tml_dut_hin_fbf_akn_kor_uzb_bam_swt_swa_spa_xho_fre_pol_arw_bos_sun_krd_jav_pan_jpn_afr_azi_sod_tur_amr_slo_sid_rom_heb_amh_guj_tha_wly_bat_chh_mcd_tag_prs_hau_mnd_ben_rus_aze_est_eng_yor_hun_igb_qcu_aeg_tig_lat_glc_ven_cic_urd_dgb_gam_owc_ukr_bem	0.0372417621349588	0.084050846132234	0.933196667782189
654	spa_sun_cze_rom_tml_ind_amr_hau_tsn_anl_mol_svk_mao_urd_fre_bsq_yor_pol_lit_swe_bat_ctl_cic_ewe_azi_tig_slo_jav_aze_fin_ita_ukr_swt_mlt_lat_grk_dyu_tur_chh_guj_mly_hun_knd_dgb_akn_qcu_sid_tag_tha_geo_mnd_tsw_bul_wly_cnt_owc_ger_aeg_dut_ben_lda_swa_uzb_rus_gam_ven_moo_prs_arw_scr_fbf_sod_alb_glc_eng_kor_est_vie_afr_heb_bem_ses_hin_por_bam_krd_jpn_zul_bos_mcd_pan_amh_xho_nor_igb	-0.26534900967787	-0.62546114704274	0.533200286567607
655	geo_krd_bat_ita_eng_ger_tsn_tha_rus_tur_yor_knd_kor_mcd_sod_mly_xho_aze_jpn_ven_ewe_qcu_ind_mlt_spa_aeg_prs_bam_mnd_urd_glc_lat_mol_dut_chh_vie_cze_fbf_azi_bem_amr_gam_tml_slo_tsw_swe_nor_pol_tig_swa_alb_guj_akn_pan_sun_amh_rom_fre_ukr_hin_anl_hun_bsq_svk_wly_ses_tag_heb_scr_arw_cic_bos_cnt_lda_dgb_zul_sid_fin_est_swt_mao_grk_uzb_hau_por_jav_igb_ben_afr_ctl_bul_dyu_moo_owc_lit	0.0490036698066835	0.114576876029199	0.909027516954366
656	guj_mcd_prs_bam_arw_ita_ind_eng_tag_pan_hun_dgb_mao_bem_amr_owc_ven_ewe_fin_glc_hin_amh_krd_tur_xho_mnd_lda_mly_grk_bat_hau_ses_aeg_swa_alb_bul_cic_spa_gam_qcu_heb_igb_afr_tml_est_zul_kor_svk_tig_tha_sid_sun_ger_aze_dut_vie_swt_bsq_uzb_lit_akn_mol_chh_swe_tsw_ben_slo_ctl_geo_fre_moo_lat_anl_knd_cze_azi_por_cnt_rom_dyu_sod_nor_pol_yor_fbf_tsn_bos_scr_jav_mlt_wly_rus_urd_jpn_ukr	0.0190820265509435	0.0492430473691098	0.960831208575583
657	mao_chh_glc_sid_knd_hau_ven_moo_prs_urd_pan_guj_akn_mly_mnd_tml_tha_cic_dgb_dyu_ctl_bat_alb_lat_zul_mcd_gam_por_fbf_scr_amh_nor_bos_fre_pol_mlt_ben_yor_aeg_wly_afr_ewe_rus_ger_bem_jpn_dut_ukr_sun_tsw_tur_qcu_grk_fin_owc_sod_igb_bsq_eng_kor_ses_bul_anl_tsn_swe_tag_geo_cnt_krd_slo_aze_tig_lit_ind_vie_swt_heb_hin_cze_mol_lda_uzb_svk_spa_rom_bam_azi_jav_amr_xho_hun_arw_ita_est_swa	0.496069833382712	1.20212646394962	0.232366533676711
658	pan_dut_igb_tha_yor_rom_mao_hun_sun_ewe_eng_hau_mly_amh_ven_dyu_mol_lit_uzb_aze_fbf_tml_anl_ses_por_ita_vie_sid_glc_akn_lat_tsn_nor_est_prs_cze_guj_tag_rus_ben_mnd_alb_jpn_dgb_urd_bam_moo_swt_ukr_bat_sod_aeg_mcd_amr_spa_fre_fin_tur_mlt_cic_lda_scr_tsw_bul_grk_jav_gam_arw_knd_svk_afr_azi_kor_ctl_krd_swa_swe_cnt_chh_wly_xho_heb_tig_ind_pol_zul_bsq_qcu_hin_geo_ger_owc_bem_slo_bos	0.136572058304853	0.313683309452661	0.754464073944346
659	tag_lat_bam_amh_heb_fin_zul_ita_xho_owc_urd_jpn_spa_akn_mcd_hun_fbf_cze_tur_cnt_geo_hau_mly_moo_aeg_anl_lda_ger_kor_aze_sid_igb_glc_bsq_tha_rom_ind_tsw_wly_arw_sun_fre_bem_mol_bul_por_lit_swt_mnd_cic_afr_tml_eng_ctl_jav_grk_knd_ses_bos_nor_ven_swe_swa_svk_pan_pol_slo_bat_ewe_ben_krd_est_uzb_prs_amr_chh_alb_qcu_tig_azi_gam_dyu_sod_yor_guj_scr_tsn_rus_dut_ukr_vie_mlt_dgb_mao_hin	0.316610495187103	0.844838915105959	0.40036897784483
660	tur_alb_lat_hun_pol_sid_ind_mlt_bsq_svk_nor_azi_est_knd_dut_swt_ctl_bam_aze_swa_bul_kor_dyu_swe_grk_slo_scr_urd_arw_yor_rus_guj_tsw_akn_dgb_pan_cze_tha_zul_tsn_fbf_prs_cnt_eng_tig_chh_ewe_geo_gam_mly_vie_por_mnd_qcu_aeg_wly_anl_krd_ukr_hin_sod_bat_ses_mol_jpn_ger_glc_amr_lda_ita_lit_uzb_mao_tml_fre_rom_hau_ven_xho_fin_sun_bos_ben_igb_bem_spa_cic_owc_mcd_jav_heb_amh_tag_afr_moo	NA	NA	NA
661	sun_heb_tig_dut_mnd_rom_ewe_yor_lat_amh_fre_glc_ita_eng_moo_ger_ukr_wly_svk_guj_owc_bsq_grk_jav_fin_scr_mly_mcd_afr_lda_swa_ses_krd_anl_knd_mlt_chh_est_gam_pol_ven_cze_sid_hin_fbf_ind_slo_qcu_por_pan_spa_prs_bos_rus_tsn_igb_bem_mol_lit_nor_aze_azi_cic_dyu_hau_mao_tsw_bul_geo_xho_aeg_vie_jpn_cnt_ben_tag_zul_uzb_ctl_alb_hun_amr_urd_tml_sod_dgb_arw_swt_bat_bam_tur_tha_swe_kor_akn	-0.184521129916767	-0.49114478538501	0.624481097348745
662	akn_sun_lit_rom_lat_igb_ctl_ger_alb_chh_tml_nor_est_yor_ita_guj_pan_tag_azi_gam_mcd_ven_tha_swa_swt_urd_bam_ewe_aze_dut_lda_pol_wly_fbf_tig_amh_dyu_cnt_mol_cze_jav_hin_mao_zul_krd_sod_ses_geo_spa_glc_afr_uzb_bos_anl_hau_xho_qcu_tur_vie_bul_heb_rus_scr_aeg_kor_ind_fin_swe_por_prs_ukr_sid_bem_moo_knd_mlt_jpn_bat_mly_hun_dgb_bsq_svk_tsw_amr_grk_eng_cic_fre_tsn_mnd_ben_slo_arw_owc	0.176653378148275	0.437432872144898	0.662811604269496
663	bem_afr_jav_cic_pol_nor_tha_hin_tsn_ewe_pan_lda_sun_ind_swe_guj_aze_bos_sid_xho_ben_kor_krd_moo_zul_qcu_dyu_ger_dut_mol_ukr_glc_azi_ita_owc_urd_slo_eng_akn_bul_alb_fre_cnt_bat_spa_knd_yor_rus_mlt_hun_uzb_tsw_chh_ven_rom_sod_igb_anl_bam_geo_lit_prs_mly_amh_swa_mao_tag_lat_grk_cze_jpn_est_amr_tml_heb_svk_mnd_fbf_tig_arw_vie_ctl_fin_scr_dgb_mcd_hau_wly_por_tur_swt_ses_aeg_gam_bsq	-0.262426297260094	-0.65022290735392	0.517151295556086
664	cze_nor_sod_jpn_mol_ukr_mlt_dgb_afr_amh_ben_akn_gam_ven_kor_scr_fin_spa_tig_qcu_xho_arw_vie_geo_pan_ewe_owc_swe_dut_ger_swa_lda_uzb_wly_anl_bul_aeg_bos_knd_swt_lit_rus_sid_tml_igb_tsw_ses_fre_ctl_aze_eng_lat_est_grk_cnt_moo_krd_por_amr_tag_zul_ita_bam_glc_slo_chh_heb_rom_cic_dyu_ind_bsq_mao_mnd_tha_hau_hun_azi_tur_fbf_prs_guj_alb_pol_bem_jav_bat_sun_urd_tsn_hin_svk_mcd_yor_mly	-0.368455122333671	-0.945098239233586	0.347057726328845
665	azi_mol_urd_lat_mao_cic_lda_nor_heb_amh_hun_qcu_zul_wly_grk_aze_tag_krd_swa_pol_swt_tml_tha_moo_ctl_aeg_tsn_amr_kor_ita_ewe_sod_sun_est_uzb_prs_dut_lit_mlt_knd_fin_alb_svk_akn_hin_tig_eng_bat_geo_bul_dyu_por_rus_chh_arw_rom_scr_ukr_igb_glc_ses_guj_afr_dgb_xho_spa_bsq_pan_sid_cze_mnd_bos_jav_yor_anl_ben_jpn_ven_vie_ind_gam_hau_mly_mcd_tur_bam_ger_cnt_swe_tsw_slo_bem_fbf_fre_owc	0.147851686509536	0.375813289745109	0.707911589122769
666	sun_aeg_eng_mcd_bam_bem_jpn_moo_grk_ses_afr_xho_hau_rus_heb_urd_ita_tsn_mly_ewe_jav_mnd_tig_ctl_mol_tur_hun_swa_swe_anl_rom_hin_geo_tsw_nor_bat_cic_wly_yor_lit_por_glc_kor_ger_akn_arw_ven_fbf_aze_gam_dgb_swt_dyu_ben_bos_lda_tha_zul_cze_sod_fin_krd_sid_svk_owc_uzb_chh_bsq_spa_dut_ukr_qcu_cnt_pan_alb_ind_tml_igb_prs_amr_slo_scr_azi_mlt_guj_fre_bul_amh_pol_lat_tag_mao_knd_vie_est	-0.0247010438104374	-0.0577742551129172	0.954052399382181
667	tml_krd_tsn_aeg_tur_heb_mol_ben_sod_anl_jav_igb_bam_pol_kor_amh_mly_glc_ewe_qcu_ukr_fin_spa_scr_swt_vie_knd_sid_wly_moo_azi_lat_fbf_cic_fre_sun_guj_est_dut_tag_slo_bul_yor_lda_chh_dgb_bsq_ctl_zul_swe_ita_rus_geo_arw_amr_ind_urd_cze_grk_tsw_rom_mlt_tig_bos_aze_swa_dyu_cnt_pan_uzb_ven_owc_bem_hun_gam_eng_akn_alb_svk_ger_mao_ses_prs_lit_jpn_xho_mnd_nor_por_hau_bat_mcd_tha_hin_afr	-0.474423427893935	-1.06982672158274	0.287466118336259
668	rus_ita_ben_dgb_mao_mlt_uzb_cze_hun_anl_moo_tig_arw_mcd_fre_est_fin_lat_swt_dyu_rom_tha_bam_jpn_tsn_bsq_alb_ukr_hau_lit_owc_bul_spa_aeg_tur_mnd_kor_knd_sod_geo_akn_urd_bos_gam_qcu_glc_mol_igb_vie_cic_scr_swe_ewe_sun_bem_tsw_amr_svk_wly_prs_mly_yor_ctl_sid_xho_aze_ger_guj_zul_fbf_krd_dut_afr_tml_heb_chh_azi_pan_grk_lda_nor_ses_slo_eng_pol_amh_bat_por_swa_hin_cnt_jav_ven_ind_tag	-0.229221510570405	-0.59255907630098	0.55491434917833
669	chh_igb_svk_azi_bem_swt_mao_cze_spa_tag_bsq_tsn_por_ctl_lda_afr_eng_vie_gam_dgb_fbf_sid_akn_mol_fin_pan_tha_lit_grk_anl_tig_tur_zul_bos_geo_yor_moo_aze_lat_est_knd_fre_heb_kor_mcd_cic_dut_glc_tsw_owc_ukr_bul_ses_krd_swe_sod_ger_jpn_bat_hun_uzb_mnd_swa_bam_aeg_slo_arw_pol_mly_nor_ewe_wly_amr_jav_ven_xho_qcu_hin_scr_tml_rus_amh_ita_guj_ind_hau_dyu_alb_prs_sun_urd_mlt_ben_rom_cnt	0.197849149654213	0.521070554867878	0.603556170330192
670	jpn_dut_lit_dgb_glc_anl_alb_mly_gam_hin_chh_mnd_geo_xho_heb_tur_mol_bat_por_aze_bsq_igb_uzb_kor_slo_scr_aeg_dyu_pol_swe_ses_swa_ind_azi_fre_moo_bos_sid_tsw_knd_bem_guj_tsn_wly_mlt_mcd_bam_ukr_tml_grk_vie_owc_akn_cze_lda_ven_arw_swt_ben_spa_tag_amr_eng_bul_mao_pan_krd_afr_sun_fbf_svk_prs_fin_tha_lat_urd_hau_ctl_amh_sod_ewe_cnt_ger_yor_nor_jav_zul_cic_est_tig_qcu_ita_hun_rus_rom	0.555379968631147	1.2768750858939	0.204825323290783
671	spa_pan_pol_grk_dgb_ben_sod_mly_guj_aeg_yor_mao_est_amr_lda_ctl_krd_bos_ukr_bat_zul_azi_sun_alb_uzb_vie_geo_aze_tig_igb_owc_swe_tsn_cnt_fre_tml_wly_bul_heb_ven_nor_dyu_dut_fin_kor_arw_scr_eng_anl_tha_ger_hau_amh_cic_xho_glc_lat_qcu_sid_bem_gam_afr_jpn_knd_jav_mol_mnd_rom_tur_swa_bsq_slo_moo_cze_tag_ewe_mlt_hin_ses_bam_chh_urd_akn_rus_ind_tsw_lit_hun_mcd_ita_prs_swt_fbf_svk_por	-0.477299688517467	-1.17173818990959	0.244295318121806
672	fre_mao_tsn_hun_jav_amh_swt_lat_hin_ben_bos_mly_moo_hau_lda_cze_uzb_xho_qcu_bat_swe_ses_rus_grk_bul_geo_dut_lit_fin_mlt_eng_owc_ukr_tha_bsq_ger_scr_tml_sod_anl_urd_ctl_ewe_chh_akn_wly_knd_dgb_heb_cnt_bam_aze_tsw_cic_zul_gam_igb_arw_sun_swa_ind_prs_jpn_amr_kor_slo_ita_aeg_tur_alb_afr_dyu_glc_por_est_krd_fbf_svk_mnd_rom_tag_vie_pan_azi_mol_spa_sid_mcd_bem_pol_guj_ven_tig_nor_yor	-0.410209392305434	-0.953727229098951	0.342694102975688
673	yor_amh_krd_afr_igb_aeg_mcd_gam_pol_est_ukr_bam_nor_mly_bos_ben_guj_moo_fbf_scr_prs_aze_cic_swe_lit_ger_bul_tig_dgb_tsw_hun_tag_wly_por_uzb_lda_dyu_arw_mao_swt_glc_rus_sun_heb_tml_akn_mlt_tsn_ses_rom_urd_tur_lat_pan_svk_sod_hau_jpn_qcu_swa_ctl_anl_ven_ind_amr_tha_mol_spa_jav_slo_ewe_knd_alb_vie_hin_bsq_zul_kor_cnt_chh_xho_geo_fre_cze_bat_grk_eng_bem_ita_fin_owc_mnd_sid_azi_dut	-0.168809091646406	-0.432419066634329	0.666437910940638
674	pan_tml_est_bsq_swe_slo_ukr_rus_amh_geo_mlt_pol_chh_kor_svk_ben_tag_dyu_heb_cnt_aeg_fre_zul_uzb_bos_lit_alb_sun_dut_hun_aze_azi_hau_swa_anl_prs_ven_urd_yor_sod_ita_mcd_sid_owc_hin_tig_ind_spa_rom_ewe_krd_fbf_tur_nor_guj_vie_gam_xho_akn_dgb_bem_grk_bat_eng_bam_lat_cic_arw_qcu_mao_igb_bul_afr_mol_cze_tsw_tha_amr_scr_jav_mnd_lda_mly_tsn_moo_por_ses_ctl_glc_wly_fin_jpn_swt_ger_knd	-0.656660018776628	-1.63181945044683	0.106099309810341
675	bem_bam_ben_bsq_prs_amr_nor_igb_mol_swa_ewe_gam_spa_anl_bos_moo_rom_alb_ukr_owc_scr_wly_hin_aeg_mao_ses_tsw_mcd_hun_glc_rus_lat_ind_geo_aze_urd_dut_tha_est_bul_grk_sun_xho_tig_eng_swe_jpn_fin_jav_pol_zul_ven_por_mly_cnt_uzb_heb_vie_lit_swt_afr_knd_arw_lda_mnd_azi_slo_yor_pan_bat_dgb_tag_sid_kor_tur_krd_fre_ger_akn_dyu_ctl_guj_mlt_fbf_tsn_cze_chh_ita_amh_sod_qcu_cic_svk_hau_tml	-0.340873263671481	-0.802381073962166	0.424378239862576
676	mnd_mlt_owc_mcd_amh_dyu_cnt_sod_chh_mol_azi_krd_tag_prs_ben_ukr_yor_eng_tig_hun_bat_bam_slo_swe_ven_bem_scr_dut_aeg_fre_rus_tml_igb_hau_ses_bos_rom_ger_tur_ita_tsw_qcu_lit_wly_svk_jav_bsq_swa_anl_fbf_aze_xho_spa_moo_grk_cic_hin_bul_lda_est_arw_mao_por_afr_swt_nor_ctl_akn_fin_zul_uzb_guj_amr_sid_heb_pol_gam_mly_knd_tsn_jpn_vie_urd_pan_dgb_kor_ewe_alb_cze_glc_geo_lat_sun_ind_tha	0.669245486174415	1.71989467814865	0.0887778129676041
677	spa_xho_lit_nor_chh_prs_fre_sun_tsw_guj_fbf_ctl_afr_eng_krd_tha_bul_dyu_knd_owc_amh_yor_hau_fin_pan_qcu_zul_ven_ita_geo_bat_cnt_mly_grk_bam_mnd_aze_moo_rus_slo_gam_jav_tig_heb_scr_bsq_ewe_ind_mcd_sod_akn_cic_bos_pol_bem_lda_swt_ben_por_swa_est_vie_tsn_tag_swe_dgb_mlt_arw_rom_mao_cze_ger_anl_amr_tml_hin_azi_ses_dut_uzb_lat_tur_hun_kor_wly_glc_alb_aeg_urd_sid_mol_jpn_ukr_svk_igb	0.0540321733521802	0.144237061990175	0.885625379123248
678	geo_bam_rus_pol_ctl_sod_lit_tha_tur_ita_dyu_bsq_ind_fin_kor_bat_ukr_mnd_tml_svk_amr_vie_tsw_ger_moo_scr_nor_slo_hun_spa_bul_dut_zul_cnt_ben_prs_anl_est_azi_afr_ses_chh_por_sun_sid_xho_glc_swe_yor_mol_swt_hau_mao_fre_amh_jpn_hin_tig_wly_eng_bem_tsn_cze_igb_qcu_aze_owc_aeg_jav_grk_bos_knd_dgb_ven_gam_ewe_fbf_swa_lat_akn_tag_heb_mlt_mly_lda_guj_arw_alb_urd_pan_rom_mcd_cic_krd_uzb	NA	NA	NA
679	rus_sid_bul_fre_pol_bam_qcu_igb_mol_swa_tml_heb_est_tag_nor_lda_alb_swt_ind_bem_svk_tsn_yor_cnt_moo_mly_tig_glc_hin_amh_dgb_dut_scr_arw_aeg_hau_tsw_amr_hun_prs_swe_azi_ukr_xho_eng_cze_wly_sod_ewe_fbf_geo_gam_urd_aze_mnd_ben_ger_bsq_por_akn_zul_ita_bos_jav_owc_cic_bat_guj_lat_vie_tur_krd_dyu_kor_afr_chh_fin_mao_knd_sun_ctl_anl_rom_pan_slo_mlt_uzb_ses_lit_spa_grk_ven_jpn_mcd_tha	0.0196481299691322	0.043841699991241	0.965124583023546
680	geo_moo_ctl_pan_zul_igb_grk_krd_afr_akn_dut_tig_aze_mlt_sod_dyu_rus_azi_chh_tha_hin_tml_lat_jpn_scr_bul_hun_nor_ukr_ben_rom_ind_eng_por_knd_swt_glc_fbf_fre_pol_cze_anl_ger_bsq_bos_mcd_bam_ita_aeg_cnt_tag_mly_kor_lda_tsw_wly_mol_jav_heb_tur_tsn_owc_amh_xho_dgb_ewe_est_bat_uzb_ven_fin_yor_sid_mnd_prs_svk_swa_hau_spa_alb_bem_urd_mao_gam_arw_lit_amr_vie_ses_guj_swe_sun_cic_qcu_slo	0.106661292759946	0.28024340779079	0.779913189223652
681	kor_nor_bam_mly_hau_tag_svk_ger_xho_arw_tur_zul_fbf_swt_guj_gam_ven_bsq_ses_bos_tig_azi_cnt_hin_hun_knd_sod_sid_afr_urd_prs_yor_mao_slo_swe_rom_tsw_aze_ctl_owc_alb_tml_grk_rus_spa_heb_bul_tha_lda_mnd_lat_krd_mlt_est_dyu_uzb_sun_fre_chh_eng_igb_jpn_ind_fin_amr_wly_scr_pan_jav_lit_aeg_ukr_bat_ewe_akn_ita_glc_dut_dgb_cic_tsn_qcu_mol_vie_pol_anl_mcd_cze_geo_swa_moo_amh_por_bem_ben	0.109941984745004	0.251407723872115	0.802053584180932
682	hau_geo_aeg_scr_amr_jpn_igb_mlt_cnt_urd_tur_tsw_jav_ven_alb_dgb_sod_fin_spa_fbf_est_ewe_azi_krd_hun_akn_grk_rus_por_anl_xho_wly_rom_prs_owc_heb_ger_mol_yor_ctl_pol_ben_pan_nor_bem_svk_dut_tsn_moo_amh_sid_cic_tig_tag_fre_dyu_mcd_swa_ind_sun_qcu_hin_gam_slo_eng_bos_lit_kor_lda_ukr_chh_bul_ita_cze_tha_zul_guj_bsq_swe_afr_aze_arw_vie_lat_swt_mao_bam_bat_knd_mly_ses_uzb_tml_glc_mnd	0.110485237813964	0.253572105345933	0.800385880429261
683	tig_rom_ses_dut_por_wly_pol_bem_arw_gam_jpn_xho_cnt_anl_moo_mlt_spa_grk_hau_owc_lda_krd_tha_cic_swe_yor_azi_sod_bos_ind_hun_prs_mly_mcd_bam_eng_cze_scr_swt_ewe_tag_ctl_sun_fre_tsn_vie_dyu_akn_slo_heb_knd_igb_bul_jav_fbf_mnd_est_guj_nor_urd_mol_bat_amh_pan_ukr_mao_sid_afr_glc_geo_aeg_ita_lit_bsq_amr_qcu_aze_tur_fin_dgb_rus_zul_chh_hin_lat_svk_kor_swa_ger_tml_ven_ben_tsw_alb_uzb	0.274334265366787	0.743189861025979	0.459240061368805
684	sun_scr_tur_por_tsn_hin_ita_spa_bam_jav_hau_yor_urd_slo_lat_qcu_cze_kor_eng_aeg_xho_mao_ukr_ses_swa_fre_rom_knd_ger_afr_svk_alb_nor_moo_tsw_ven_tag_prs_swe_pol_est_mnd_cnt_sod_glc_arw_bul_heb_gam_mlt_swt_jpn_akn_ctl_vie_aze_grk_krd_azi_mly_anl_ben_wly_mcd_fbf_uzb_guj_igb_dyu_tha_zul_sid_pan_bem_fin_bat_ind_tml_amh_geo_cic_amr_tig_lit_owc_rus_bos_dgb_ewe_hun_mol_bsq_lda_dut_chh	0.943288997846165	2.53211954765821	0.01301393836728
685	igb_tml_lda_dut_azi_krd_pan_dyu_scr_uzb_sod_por_fin_tsw_fbf_aeg_lat_mol_chh_glc_geo_bsq_eng_wly_bem_hun_amr_bos_hin_rom_sun_mcd_prs_tha_pol_rus_cze_mao_akn_swa_spa_sid_est_ita_svk_knd_tsn_tur_ctl_gam_guj_xho_mlt_ven_moo_dgb_lit_heb_swe_urd_cnt_swt_jav_ewe_vie_arw_ind_tag_alb_kor_qcu_anl_ukr_mnd_jpn_amh_owc_ses_nor_tig_bul_fre_yor_bat_slo_aze_grk_hau_bam_mly_ben_zul_ger_afr_cic	0.219062047828627	0.500085101771979	0.618196417214028
686	tur_mlt_akn_tsw_anl_pan_arw_prs_dut_ewe_guj_rom_tag_mao_fin_ctl_azi_lda_mnd_uzb_bul_urd_cze_xho_igb_gam_lit_swe_cnt_slo_chh_kor_por_cic_amr_fre_ses_spa_bsq_tha_fbf_aze_jav_afr_dgb_svk_amh_wly_ger_vie_mly_scr_hau_nor_ukr_mcd_glc_bat_tml_rus_moo_heb_pol_krd_dyu_sod_ind_hin_owc_alb_bam_hun_yor_sun_bem_aeg_swa_grk_eng_qcu_bos_ven_knd_geo_zul_est_tsn_mol_tig_swt_lat_ben_ita_jpn_sid	0.185637688124764	0.476070766292138	0.635140460574263
687	gam_tha_bat_tur_qcu_glc_ctl_sun_bul_hau_krd_por_dgb_nor_tsn_tig_urd_ukr_azi_bos_aeg_heb_mnd_ben_svk_swe_est_geo_kor_dut_tml_cnt_prs_wly_rus_afr_moo_guj_anl_cze_lda_ven_lit_akn_aze_swa_amh_xho_spa_sid_mlt_ger_ewe_bem_tsw_swt_hun_sod_mly_amr_mao_ind_fin_zul_jpn_bam_cic_arw_dyu_rom_jav_pol_yor_ses_slo_fbf_alb_pan_lat_tag_scr_eng_grk_vie_knd_hin_fre_uzb_mcd_bsq_igb_chh_ita_owc_mol	0.137154016424017	0.349416333926032	0.727566734154857
688	vie_hau_svk_gam_cnt_urd_krd_glc_wly_owc_por_bam_tig_nor_yor_mly_azi_lda_aeg_sod_bat_tur_mol_mlt_heb_eng_scr_lit_amh_est_xho_fre_tsn_guj_moo_slo_tml_lat_dyu_tag_ses_bsq_akn_uzb_knd_chh_hun_anl_ind_zul_fin_afr_mao_swt_geo_arw_prs_fbf_igb_swe_aze_sun_ger_bul_kor_ven_dgb_rus_ukr_grk_rom_amr_dut_mnd_bos_spa_swa_cze_sid_ita_hin_bem_jav_jpn_alb_ewe_tsw_ben_cic_ctl_tha_mcd_pan_qcu_pol	0.470538419833065	1.05915967587744	0.292270248710703
689	gam_qcu_swt_anl_fin_bam_mol_nor_por_est_rom_ben_amr_arw_alb_mnd_chh_tha_scr_ewe_dyu_owc_ita_ses_mao_amh_swa_eng_tag_lat_bat_tsw_swe_sun_glc_fre_knd_tur_guj_rus_tml_aeg_igb_xho_lit_zul_ven_dut_urd_cic_spa_heb_akn_mlt_mly_slo_mcd_grk_svk_bsq_ctl_cze_ger_hau_tig_kor_bem_krd_pol_bos_yor_hun_jav_bul_tsn_hin_lda_aze_pan_azi_dgb_moo_ind_geo_sod_fbf_prs_sid_afr_cnt_ukr_jpn_wly_vie_uzb	0.0303497503695413	0.0729011406565053	0.942041347887217
690	svk_krd_uzb_cze_yor_cic_gam_pol_ita_bam_tsw_lit_ctl_spa_urd_swa_sid_aeg_hau_scr_mlt_ven_swe_dut_mnd_nor_rus_tag_tig_fin_lat_xho_eng_tha_slo_lda_tsn_mol_amr_alb_ukr_sod_kor_heb_ger_owc_tur_dgb_geo_vie_tml_arw_grk_bul_glc_cnt_knd_por_guj_rom_aze_dyu_hun_igb_bos_chh_mao_zul_amh_afr_ben_est_qcu_fbf_swt_anl_mcd_sun_bem_hin_bat_jav_moo_ses_fre_pan_akn_ewe_bsq_prs_mly_azi_ind_jpn_wly	0.685956549628042	1.63316753463227	0.105815003667961
691	kor_prs_heb_nor_pol_fre_bat_tsn_lda_ven_gam_por_swt_cic_knd_rom_amr_ita_tur_pan_dgb_est_alb_rus_ger_hun_cnt_swe_zul_mol_eng_lat_uzb_urd_akn_igb_spa_bem_lit_azi_fbf_mlt_bos_glc_mnd_slo_aze_tig_tag_dut_anl_yor_sid_vie_qcu_tml_hin_mcd_jpn_fin_bsq_scr_sod_mao_dyu_amh_ben_jav_tsw_xho_afr_sun_owc_cze_svk_geo_ses_ewe_swa_chh_ctl_hau_krd_aeg_grk_guj_bam_moo_arw_tha_ukr_ind_mly_bul_wly	0.134972084998619	0.358319451897877	0.720916332457886
692	amh_scr_mnd_nor_svk_por_krd_mlt_ven_tha_bsq_bos_chh_ukr_guj_knd_azi_rom_bem_bam_pan_akn_grk_ger_glc_bul_ewe_fre_qcu_hau_aeg_fin_sod_rus_tur_igb_hin_swa_bat_afr_tml_tag_amr_vie_arw_heb_dut_spa_hun_cnt_kor_slo_tig_eng_tsw_dgb_owc_swt_mao_wly_zul_urd_lda_lit_mly_xho_jpn_moo_anl_alb_jav_sun_uzb_ben_mol_prs_ses_tsn_gam_geo_cic_dyu_ctl_ita_est_fbf_lat_swe_aze_mcd_ind_pol_sid_yor_cze	-0.798294052893367	-1.85962085615817	0.0661004927644294
693	ger_fbf_ben_lda_bem_ven_pan_slo_tag_ind_bat_urd_grk_akn_ctl_knd_owc_scr_chh_lat_prs_bos_mol_anl_bul_tml_aze_pol_gam_cze_cnt_dgb_tig_zul_geo_mao_mnd_sid_fin_igb_hin_wly_jpn_vie_tur_tsn_tsw_est_uzb_hun_dyu_krd_fre_cic_moo_aeg_sun_lit_mly_ukr_bsq_swe_jav_glc_dut_swt_swa_ita_tha_kor_nor_ses_heb_amh_rom_hau_sod_yor_spa_por_azi_mcd_alb_bam_svk_afr_qcu_rus_guj_eng_xho_arw_mlt_ewe_amr	0.70119465220753	1.73096583675582	0.0867743180588646
694	kor_jpn_heb_wly_sod_amr_knd_lda_cic_swt_amh_tsw_lit_ses_rom_cnt_akn_tml_tag_por_ita_lat_mnd_bam_slo_ven_afr_mao_qcu_krd_glc_dyu_nor_mly_vie_tsn_swa_cze_hin_bat_urd_aeg_tha_svk_gam_chh_mcd_pol_prs_sun_bsq_ger_ewe_azi_mlt_sid_geo_bem_bos_xho_ukr_yor_eng_moo_uzb_scr_fbf_swe_jav_zul_tur_grk_fre_rus_aze_ctl_spa_pan_arw_anl_bul_alb_igb_dgb_guj_ind_hau_est_dut_fin_ben_owc_hun_tig_mol	-0.186870722477202	-0.439838021986064	0.661074884683312
695	ses_mol_uzb_xho_yor_spa_dut_rom_svk_fbf_alb_bsq_dgb_eng_dyu_arw_mcd_wly_tur_por_jav_tsn_mnd_mlt_ben_lit_hin_rus_sun_ven_lat_kor_pan_lda_ind_amh_swt_prs_owc_azi_heb_knd_ita_tha_swe_urd_ukr_bos_tig_bat_ger_mao_chh_fre_tml_cic_bul_sid_slo_tsw_vie_scr_hau_gam_geo_qcu_moo_glc_tag_amr_swa_fin_nor_anl_aze_afr_guj_krd_est_bem_ewe_cze_cnt_sod_aeg_ctl_zul_hun_jpn_grk_igb_akn_pol_mly_bam	-0.191512241419552	-0.469724221430211	0.639651587962956
696	cnt_ger_hun_tsn_ses_azi_mol_tur_scr_zul_fin_swa_urd_lit_owc_jav_tml_jpn_knd_ben_vie_bat_dut_guj_ita_bul_hin_eng_sun_sid_mao_mnd_moo_heb_xho_lat_grk_nor_tig_kor_sod_ewe_tha_swt_pan_bos_uzb_pol_igb_ukr_dgb_svk_alb_akn_aeg_amh_rom_lda_ctl_por_anl_bem_tsw_tag_hau_chh_slo_aze_geo_ven_fbf_qcu_krd_cic_wly_gam_swe_ind_arw_prs_spa_mlt_afr_rus_bsq_fre_amr_mly_bam_yor_dyu_cze_mcd_glc_est	NA	NA	NA
697	alb_mcd_slo_prs_fbf_aze_akn_por_tag_tur_heb_hun_svk_swa_grk_scr_ctl_guj_ben_urd_pol_bam_mly_ita_glc_tsw_amr_cnt_kor_rom_bos_arw_aeg_tha_geo_fre_spa_afr_mol_bsq_swe_chh_krd_igb_wly_bul_nor_tml_hau_swt_moo_est_yor_lda_pan_qcu_dut_cze_tig_vie_tsn_jpn_amh_mnd_uzb_zul_sod_azi_eng_dyu_rus_ven_ger_cic_ses_ewe_mlt_lit_fin_ukr_ind_xho_mao_gam_owc_knd_anl_dgb_bat_jav_sid_lat_sun_bem_hin	0.327698900533669	0.736212979574946	0.463454056366149
698	yor_jpn_swa_bsq_owc_nor_pol_cze_ctl_svk_spa_knd_heb_tur_tml_bat_lit_prs_mnd_mly_rus_glc_ben_swt_sid_zul_uzb_mol_fbf_slo_sun_aeg_dgb_wly_swe_afr_bem_ind_mcd_azi_hin_hau_pan_akn_tsn_lda_tha_kor_moo_por_xho_amh_gam_anl_dut_bam_lat_bos_sod_guj_fre_mlt_vie_hun_ewe_eng_alb_ses_scr_grk_ven_qcu_krd_arw_cic_urd_tsw_tag_igb_amr_ita_tig_fin_ukr_mao_jav_aze_bul_cnt_rom_chh_ger_dyu_est_geo	-0.571642150438034	-1.47606903565571	0.14330331854551
699	alb_cze_wly_ses_bem_spa_amh_swt_tur_lit_owc_rom_bat_lda_mcd_heb_fbf_tig_azi_afr_arw_rus_ewe_tsn_mly_urd_knd_anl_vie_aeg_uzb_zul_sid_pol_swe_xho_ind_ukr_tml_ben_lat_mao_bos_est_fre_sod_igb_jav_bsq_ita_slo_moo_ctl_prs_geo_mol_aze_pan_bam_ven_kor_hau_amr_scr_tsw_fin_qcu_akn_cnt_tag_guj_dyu_bul_dgb_hun_grk_sun_svk_mlt_ger_chh_tha_krd_cic_dut_glc_jpn_yor_por_nor_swa_mnd_gam_hin_eng	0.697143506152745	1.59009832774105	0.115206477486089
700	bos_scr_sun_ind_ses_mol_cic_qcu_zul_sod_ukr_akn_grk_eng_mao_tsn_tig_aeg_arw_fre_tur_mcd_slo_por_wly_bul_igb_hin_lda_fin_gam_fbf_ger_alb_tml_ven_mly_anl_owc_afr_swt_cze_prs_glc_bem_pan_amh_jpn_uzb_chh_pol_bam_geo_knd_ben_bsq_xho_ctl_vie_bat_jav_swe_hau_hun_rom_ewe_azi_amr_guj_nor_lat_lit_spa_rus_tag_ita_aze_urd_tsw_mlt_svk_sid_cnt_tha_krd_moo_mnd_heb_dyu_est_dut_swa_kor_yor_dgb	0.371959199243499	0.949379225646855	0.344888386676172
701	alb_uzb_igb_ewe_cnt_azi_urd_dut_est_hun_amr_ukr_scr_moo_fin_zul_cze_fbf_owc_ita_bam_wly_krd_bos_swe_ind_jpn_aeg_mol_lda_tag_bul_por_sid_sun_bem_fre_yor_kor_grk_svk_jav_ben_xho_tur_bat_glc_mao_tsw_heb_tha_gam_mlt_chh_mnd_ctl_nor_rus_pol_hau_lit_pan_geo_spa_guj_anl_akn_vie_dyu_lat_ven_eng_afr_slo_tml_swa_mcd_swt_prs_ses_sod_cic_knd_hin_rom_ger_tsn_tig_mly_qcu_arw_bsq_aze_amh_dgb	-0.302842128156413	-0.699039872870413	0.486271702016407
702	ses_mcd_ita_amr_tig_cze_lda_cnt_tml_rus_tur_geo_nor_moo_pol_sun_aeg_lat_jpn_uzb_rom_fbf_ger_mao_afr_eng_dgb_swt_tag_bos_dyu_tsw_est_yor_svk_mnd_bat_sid_scr_ven_kor_mly_mlt_arw_swa_prs_krd_alb_bsq_bem_tha_bul_qcu_ctl_hun_ukr_ben_vie_por_hin_wly_ewe_ind_amh_spa_dut_jav_pan_mol_gam_swe_igb_akn_bam_owc_azi_sod_fre_anl_cic_fin_glc_chh_aze_grk_hau_heb_guj_zul_urd_xho_slo_tsn_knd_lit	-0.119329817304472	-0.281095706973623	0.779261437468774
703	pan_por_cic_bem_mlt_dut_slo_ukr_bul_chh_ewe_lat_akn_rom_arw_lda_heb_mol_tsn_mly_ita_fre_spa_sod_aeg_bos_aze_yor_hin_svk_gam_qcu_ben_igb_sid_knd_kor_ind_jav_hau_zul_alb_swa_tsw_cze_afr_ger_owc_prs_krd_geo_tig_ven_est_amr_tag_urd_cnt_wly_jpn_guj_hun_lit_rus_xho_fbf_mnd_swe_dgb_fin_amh_bsq_vie_swt_tml_uzb_eng_tur_grk_glc_nor_sun_mao_bam_anl_tha_moo_ctl_azi_scr_ses_bat_dyu_mcd_pol	0.615598869487293	1.59847497788951	0.113329480714455
704	ven_spa_aeg_mnd_amh_urd_hau_tig_slo_swa_sid_jav_rus_zul_dgb_ind_ctl_afr_eng_glc_hin_bem_pol_ewe_por_qcu_ses_bam_swe_bul_knd_alb_bsq_igb_cic_geo_sun_xho_lda_lat_akn_owc_rom_tml_dut_chh_grk_anl_dyu_tha_wly_heb_fin_nor_mlt_ger_tsn_cze_kor_uzb_est_jpn_ben_moo_mly_ita_prs_guj_azi_svk_pan_mcd_vie_yor_tag_mao_lit_mol_krd_bos_scr_aze_arw_sod_amr_fre_ukr_hun_tsw_cnt_tur_gam_bat_swt_fbf	0.00257267556938569	0.00666757904692346	0.994694362839103
705	bul_mly_rom_dyu_jpn_amh_gam_lda_est_igb_ses_cze_mol_slo_uzb_krd_arw_sun_tha_anl_heb_vie_swe_ukr_ben_geo_swa_yor_ven_kor_dut_tur_mlt_qcu_mao_eng_afr_hun_fin_fre_mnd_spa_moo_bam_wly_svk_swt_fbf_guj_bat_mcd_por_ctl_owc_bsq_rus_bem_ewe_xho_sid_prs_tag_hau_scr_aze_tml_tsw_sod_lat_lit_cnt_amr_cic_pan_urd_aeg_nor_akn_hin_zul_ind_chh_pol_jav_ger_alb_tig_bos_glc_ita_knd_dgb_tsn_grk_azi	0.0796384152602758	0.191341558808714	0.848675127290426
706	mol_scr_tsn_ctl_tml_dyu_krd_lit_mao_fbf_knd_swt_ukr_pan_ses_afr_alb_rom_hin_urd_geo_moo_hau_uzb_jav_qcu_sid_grk_wly_ven_bos_mnd_ben_spa_fre_heb_akn_tig_chh_pol_swe_swa_owc_igb_tsw_bat_sun_rus_cnt_bam_mly_est_slo_zul_azi_sod_cze_lda_bem_glc_jpn_amr_bsq_kor_arw_dgb_bul_svk_anl_por_ita_tha_aeg_yor_ger_aze_prs_ewe_hun_ind_guj_mlt_gam_nor_dut_tur_tag_mcd_lat_amh_xho_cic_eng_vie_fin	-0.3087962659508	-0.72269122387733	0.471683121379163
707	spa_por_ind_glc_ukr_grk_mlt_bam_ses_dgb_owc_vie_heb_qcu_yor_rom_tig_uzb_prs_knd_ctl_cnt_anl_moo_geo_tsn_fin_hun_cze_chh_urd_jav_tml_sid_azi_gam_zul_fbf_hau_slo_cic_akn_swt_fre_afr_bsq_tag_xho_lit_bul_sod_arw_dut_alb_mol_lda_rus_aeg_lat_krd_mnd_pol_ven_est_pan_bos_aze_kor_swe_ewe_sun_swa_jpn_guj_scr_bem_amh_mcd_nor_hin_igb_dyu_tur_amr_mao_svk_ben_ger_wly_ita_tsw_mly_eng_tha_bat	NA	NA	NA
708	amr_azi_kor_urd_tml_tag_bsq_mlt_sun_hun_owc_fbf_guj_vie_swa_glc_ewe_uzb_cze_bam_lda_dgb_dyu_aeg_yor_por_tig_spa_bul_fre_zul_fin_mol_scr_mly_mcd_sid_knd_est_alb_cnt_swe_ita_jav_svk_anl_heb_ses_chh_bat_rus_swt_tsn_tha_ctl_ger_nor_jpn_dut_moo_tsw_ben_wly_qcu_mao_grk_pan_bem_krd_afr_sod_aze_slo_lat_xho_ven_prs_pol_arw_lit_igb_eng_mnd_hin_ukr_tur_cic_bos_akn_geo_rom_hau_ind_amh_gam	-0.381609378278877	-0.954041806189857	0.342535699586367
709	svk_heb_urd_cze_tha_bem_est_rus_mlt_gam_guj_ukr_aeg_slo_pan_hun_ses_jav_krd_ind_anl_bam_chh_wly_prs_swe_alb_tsw_lit_dgb_lat_fre_por_ven_pol_bat_yor_akn_mnd_moo_knd_eng_azi_zul_tig_xho_amh_bos_geo_hau_cic_fin_tag_swa_grk_cnt_arw_tur_rom_bul_kor_owc_dut_qcu_mly_ben_spa_ewe_amr_sid_mcd_lda_jpn_uzb_hin_sod_aze_tml_swt_fbf_mol_vie_mao_ger_ctl_nor_bsq_afr_ita_scr_dyu_glc_sun_igb_tsn	0.0248595714464878	0.0599535839109317	0.95232124892842
710	rom_ctl_scr_vie_chh_slo_jpn_tsw_mol_tsn_zul_grk_svk_heb_tml_tur_bsq_uzb_guj_hau_rus_aze_sod_nor_spa_ben_lit_fbf_pol_hin_mnd_swe_eng_swt_bul_dyu_gam_arw_igb_urd_sid_ses_amh_akn_bos_geo_bat_mcd_tag_mly_prs_afr_moo_knd_por_swa_jav_cze_hun_ukr_ven_dut_krd_est_tig_alb_mao_tha_xho_cnt_mlt_glc_lat_fre_amr_anl_fin_kor_dgb_yor_ewe_lda_pan_sun_ind_cic_wly_ger_azi_qcu_ita_aeg_owc_bem_bam	0.0516471585663767	0.121387033709967	0.903646379929853
711	fin_zul_vie_dut_bos_kor_por_aze_mao_fre_dyu_eng_qcu_krd_alb_hin_geo_hun_wly_swe_spa_amr_tur_sun_akn_mcd_mnd_ukr_owc_cic_grk_svk_xho_hau_tha_bul_glc_gam_cze_lit_ben_tml_azi_lda_chh_dgb_ewe_prs_sod_bem_ses_moo_pan_uzb_ger_sid_ind_est_slo_jav_bam_knd_tig_igb_jpn_aeg_scr_urd_afr_swt_lat_yor_tsw_mlt_bat_nor_ctl_ven_heb_rom_pol_ita_amh_guj_arw_swa_mly_anl_mol_tsn_cnt_tag_rus_fbf_bsq	-1.20762683063136	-3.23070801470939	0.00170791035663217
712	grk_svk_swt_ita_ben_bam_amr_tur_rom_uzb_ger_ses_dut_sod_afr_prs_owc_wly_krd_qcu_eng_slo_zul_akn_knd_tsn_hin_mly_hau_fre_mao_sid_cic_mlt_por_geo_ven_tag_tml_vie_sun_azi_alb_pan_moo_swa_ukr_tha_jav_ewe_lit_fin_bat_tig_cze_bem_bos_chh_kor_amh_jpn_hun_gam_fbf_est_mol_cnt_aze_glc_anl_heb_tsw_swe_urd_dyu_dgb_arw_mcd_mnd_bul_guj_xho_igb_spa_bsq_lda_yor_nor_lat_rus_ind_pol_ctl_scr_aeg	-0.666195724535715	-1.53697267651008	0.127695416964154
713	ukr_wly_zul_mao_ind_ctl_mol_bat_glc_chh_mnd_knd_igb_cnt_eng_anl_aeg_arw_sun_ger_vie_kor_geo_heb_amr_fin_svk_spa_uzb_bul_tag_jpn_ven_akn_swt_hin_tig_pol_guj_tml_est_swe_swa_bem_ses_ewe_azi_jav_prs_sod_bos_lat_grk_hun_owc_tha_hau_lda_rus_yor_aze_krd_tsn_fbf_qcu_lit_bam_tsw_moo_amh_dgb_pan_urd_por_slo_scr_ita_xho_dut_alb_mly_mcd_afr_mlt_dyu_rom_bsq_sid_tur_cze_cic_gam_ben_nor_fre	-0.0246627113760236	-0.0593058616112731	0.952835743821808
714	geo_slo_fbf_xho_uzb_tsw_mol_mlt_cze_cnt_swa_azi_dyu_swt_bul_dgb_mly_moo_ita_tur_scr_kor_spa_ind_guj_afr_arw_jav_ctl_qcu_vie_fre_heb_ben_tig_glc_ven_owc_aeg_bsq_amr_est_mnd_lit_sid_chh_rom_bem_cic_gam_ewe_dut_urd_sun_pan_eng_nor_lat_bos_knd_svk_mao_rus_ukr_anl_grk_fin_wly_akn_ses_bat_tml_zul_igb_tha_pol_alb_aze_tsn_hun_swe_yor_sod_hau_prs_tag_jpn_amh_bam_por_ger_krd_lda_hin_mcd	0.269703649651701	0.629271819208572	0.530713888600924
715	nor_heb_ses_dyu_bul_cic_aeg_xho_geo_zul_uzb_tsn_ewe_tsw_qcu_swe_mnd_aze_glc_ger_ukr_slo_igb_mlt_lit_urd_sid_guj_eng_cze_fbf_cnt_hau_bam_bem_wly_mao_dut_svk_pol_est_alb_moo_krd_bos_bsq_scr_mol_fin_chh_bat_tml_owc_jav_amr_mly_hin_sun_afr_tur_lat_tag_ita_mcd_prs_fre_jpn_dgb_ctl_pan_ben_spa_grk_arw_amh_lda_anl_akn_swt_azi_tig_por_rom_vie_tha_ind_knd_ven_hun_kor_yor_sod_swa_rus_gam	-0.193263266697566	-0.462585561877195	0.644741973198163
716	est_rom_sun_bem_tsw_mcd_bul_moo_prs_arw_jpn_hun_ger_akn_hin_bos_urd_swa_jav_mnd_xho_chh_krd_mol_qcu_fbf_sid_bat_yor_heb_nor_swt_zul_geo_pol_azi_bsq_alb_por_hau_cnt_ven_grk_tha_lat_amr_gam_dgb_amh_eng_kor_vie_uzb_guj_rus_dut_cze_ind_aze_sod_mlt_ita_afr_pan_scr_ben_bam_tur_spa_ukr_tig_ses_slo_cic_glc_mly_anl_aeg_lit_mao_swe_tag_owc_tml_tsn_lda_ewe_fin_igb_svk_wly_ctl_dyu_knd_fre	0.771690275650379	2.02716439349744	0.0455080835141368
717	fin_hau_tsn_aze_est_grk_ben_tml_qcu_ger_pol_jav_heb_bam_dut_cnt_tag_krd_scr_svk_ven_tur_knd_ind_zul_anl_geo_fre_hin_mcd_swe_owc_mao_glc_sod_ctl_wly_vie_ukr_chh_tha_afr_lda_mnd_yor_aeg_tsw_dgb_jpn_azi_urd_amh_cze_fbf_nor_moo_ita_prs_rus_pan_sun_mol_arw_bul_dyu_hun_amr_mly_slo_rom_xho_kor_bat_gam_guj_lit_alb_sid_bos_igb_cic_eng_mlt_ewe_tig_bsq_akn_spa_uzb_lat_bem_swt_swa_por_ses	-0.358222407384287	-0.84931917342601	0.397884745787785
718	fin_por_amr_eng_cnt_sod_zul_mao_swt_cic_pan_vie_pol_hun_svk_tag_geo_afr_lat_tur_owc_ben_nor_gam_tig_bos_bem_aeg_hin_prs_jav_aze_tsn_bsq_guj_slo_alb_knd_tsw_akn_anl_swe_fre_lit_jpn_ven_dgb_spa_amh_ita_mcd_tha_urd_ctl_dut_mly_rus_sid_ger_kor_bam_ukr_mlt_bul_ewe_dyu_moo_mnd_fbf_ind_heb_igb_chh_bat_arw_est_yor_mol_cze_qcu_grk_scr_rom_krd_tml_ses_sun_xho_lda_hau_azi_swa_wly_uzb_glc	0.361371652764552	0.848253372310592	0.398474858257719
719	dgb_ven_bos_bat_tml_ukr_jav_mao_slo_xho_glc_mlt_dut_akn_zul_rus_vie_wly_lit_mnd_sod_igb_ita_tag_ger_jpn_moo_anl_por_aze_ben_hin_swe_fbf_tig_hau_bul_guj_gam_fin_cic_kor_krd_pol_sun_tsn_alb_heb_mol_mcd_fre_eng_yor_cnt_knd_azi_aeg_swa_svk_owc_qcu_cze_ewe_sid_scr_urd_est_rom_chh_afr_arw_bam_tur_ses_lat_lda_geo_pan_bem_dyu_tha_spa_tsw_bsq_amh_mly_nor_swt_uzb_grk_ind_ctl_hun_prs_amr	0.321608656004415	0.753581372179866	0.453004272750663
720	ctl_dut_chh_ita_glc_wly_aeg_jpn_urd_bsq_cnt_swt_amh_est_igb_ven_tsn_mcd_cic_alb_krd_nor_yor_aze_lat_heb_dgb_jav_tha_pan_mol_kor_sun_svk_guj_lit_vie_bat_sid_mlt_knd_por_tig_scr_swa_rus_ind_qcu_gam_slo_tur_swe_mnd_akn_zul_geo_tml_grk_mly_ben_spa_ewe_fin_afr_tsw_tag_mao_eng_cze_ukr_ses_hin_owc_bul_fre_prs_pol_bos_amr_ger_uzb_fbf_moo_bem_rom_dyu_arw_hau_xho_lda_anl_azi_bam_hun_sod	0.651034515761589	1.49983824445844	0.137043539813762
721	bat_hun_por_sun_fin_vie_xho_tsw_mlt_uzb_tml_jpn_sod_afr_tha_rus_bam_arw_cic_nor_swa_lit_fbf_bos_bul_dyu_ger_eng_azi_akn_bsq_owc_aeg_igb_geo_lda_aze_mcd_wly_chh_ewe_prs_knd_amr_fre_hin_pan_dgb_rom_ses_ind_heb_sid_ctl_hau_alb_spa_moo_krd_scr_svk_ben_ven_est_amh_lat_zul_jav_mao_tur_urd_swe_tsn_qcu_anl_mol_mnd_tig_glc_cze_yor_ukr_kor_tag_bem_slo_mly_dut_grk_pol_cnt_swt_gam_ita_guj	0.142391840078987	0.410968638089744	0.682040958616387
722	ita_mol_tsw_igb_est_yor_tha_jav_bul_dyu_aeg_chh_urd_spa_prs_slo_scr_alb_pol_swa_afr_glc_swt_por_amh_vie_eng_krd_tml_cic_ewe_uzb_lit_lda_mlt_zul_ind_mnd_hun_lat_hin_mcd_guj_ben_tag_geo_cze_rom_akn_aze_bsq_fre_moo_cnt_gam_anl_fin_svk_dut_azi_tur_sun_jpn_ses_hau_rus_mly_amr_swe_sid_pan_ven_qcu_knd_tsn_grk_fbf_bem_dgb_bat_kor_arw_owc_xho_heb_ger_sod_bam_ukr_tig_ctl_mao_bos_nor_wly	-0.106532027982428	-0.258325027229173	0.79672690262124
723	cic_uzb_kor_qcu_jav_mol_gam_dut_jpn_swe_tig_amh_rom_tsn_owc_chh_est_afr_ven_lat_alb_krd_sid_fbf_geo_mnd_azi_moo_lit_sod_aze_fin_bos_bam_glc_tml_slo_mcd_ukr_ewe_prs_dyu_cnt_tur_akn_grk_spa_bem_hin_rus_aeg_bsq_wly_pol_hau_knd_swa_ctl_anl_ind_eng_lda_sun_amr_mlt_tag_arw_mly_igb_zul_bat_heb_tsw_pan_ses_xho_ben_urd_scr_nor_tha_por_vie_hun_dgb_swt_guj_ita_svk_fre_cze_ger_yor_mao_bul	-0.864427795081541	-2.28254925260492	0.0247360900415139
724	azi_qcu_amh_tsw_ven_rus_nor_swa_anl_sun_vie_lit_eng_glc_cic_rom_scr_mol_mly_uzb_est_sid_lda_guj_bem_fin_ses_ewe_moo_hun_amr_fbf_prs_owc_swe_heb_swt_ger_hau_gam_jav_bul_ben_aeg_pan_afr_sod_lat_alb_xho_grk_tml_svk_tig_akn_slo_tur_krd_cnt_wly_tha_aze_dgb_bos_tsn_mnd_chh_spa_dut_knd_zul_tag_cze_mlt_ita_ctl_bsq_jpn_mao_igb_ind_geo_yor_hin_ukr_fre_arw_urd_kor_por_dyu_bam_bat_pol_mcd	0.51109116678906	1.32368926095388	0.18885090521472
725	hin_sod_ctl_chh_cic_slo_owc_dyu_bat_zul_krd_heb_akn_mol_aeg_mao_jav_swa_aze_kor_igb_anl_nor_lit_prs_mcd_ses_cnt_rus_ger_mlt_grk_tsw_wly_est_hun_bam_tag_qcu_tml_tsn_bul_lda_jpn_geo_fin_cze_bem_moo_knd_ben_swt_mly_urd_hau_dut_sid_tha_ukr_pan_arw_bos_glc_swe_eng_fbf_tur_ewe_lat_azi_alb_afr_spa_pol_scr_guj_fre_svk_bsq_tig_por_dgb_mnd_amh_ita_ven_rom_amr_sun_xho_gam_yor_uzb_ind_vie	0.198637314748624	0.462491215397233	0.644809363260082
726	pol_cic_bul_krd_mcd_azi_chh_lit_mao_hin_bem_xho_geo_bsq_dgb_mly_tml_rus_tur_amr_grk_sun_swt_alb_akn_sod_hau_prs_arw_ven_tig_vie_knd_lat_swa_kor_jav_swe_dut_qcu_rom_urd_ewe_ben_gam_heb_tsn_owc_ukr_glc_amh_ger_yor_scr_ita_bam_ses_lda_eng_igb_anl_ind_cnt_afr_fbf_mol_bos_tsw_mlt_cze_fre_est_jpn_uzb_wly_spa_nor_aeg_fin_sid_aze_guj_bat_svk_tha_hun_ctl_moo_tag_pan_dyu_por_zul_slo_mnd	-0.251103733599954	-0.565162689761179	0.57332397896051
727	tur_jav_aze_yor_spa_igb_guj_bat_eng_prs_ses_chh_jpn_cze_rom_mnd_dyu_mao_bul_amr_slo_lit_bos_amh_hau_fre_lat_glc_urd_alb_tag_ben_wly_hun_gam_vie_kor_tsn_grk_hin_por_swe_bam_arw_ind_afr_krd_heb_dgb_pan_mol_nor_tsw_ukr_cic_mly_ctl_est_qcu_aeg_ger_mlt_knd_swa_azi_akn_scr_sod_cnt_dut_pol_tig_uzb_lda_rus_moo_anl_fin_mcd_bsq_zul_geo_bem_ewe_tha_sid_sun_owc_fbf_ita_ven_xho_swt_svk_tml	-0.00770405184356065	-0.0175445452034555	0.986039781323222
728	cic_ewe_dgb_por_scr_lat_sun_ind_akn_owc_mnd_swa_geo_grk_bem_tsn_nor_guj_vie_sid_svk_slo_knd_hun_ven_moo_aze_uzb_xho_fin_tsw_tml_afr_alb_prs_ger_cnt_ita_dut_chh_ben_fre_lit_zul_heb_bul_anl_tig_aeg_eng_mao_arw_mlt_yor_glc_mol_swt_ses_bos_wly_swe_hin_tur_spa_amr_urd_gam_qcu_jav_tag_kor_bam_jpn_tha_hau_azi_sod_rom_igb_dyu_pan_mcd_fbf_rus_ukr_cze_pol_est_mly_amh_lda_ctl_bat_krd_bsq	0.371636499678059	0.916449396495037	0.361801615341623
729	mcd_lit_mao_bam_dgb_scr_ind_bos_rus_ita_pol_moo_hau_bem_geo_xho_aze_qcu_amh_bul_prs_anl_nor_hin_spa_jav_grk_ger_swe_glc_afr_ven_bsq_akn_fre_mlt_alb_hun_ukr_mnd_amr_cnt_tml_urd_tur_sun_pan_por_yor_slo_vie_bat_ben_zul_arw_igb_aeg_lat_tig_tag_krd_ewe_dyu_heb_est_ctl_kor_jpn_lda_fbf_rom_knd_guj_cze_svk_mol_chh_fin_uzb_cic_azi_eng_tha_tsw_wly_ses_sod_owc_sid_gam_dut_tsn_swa_swt_mly	0.781018780994566	1.77487981930803	0.0791896474257903
730	aze_xho_mnd_ind_sun_aeg_prs_mol_rus_wly_mcd_tha_bul_guj_glc_bos_tig_lda_geo_akn_jav_cnt_bem_mao_rom_chh_lat_tur_ses_swa_cze_cic_igb_amh_grk_knd_swe_ven_tsn_por_uzb_ita_zul_tsw_mly_ukr_svk_fbf_moo_bsq_urd_hau_eng_qcu_dut_krd_scr_yor_gam_pan_jpn_azi_mlt_fin_amr_tag_est_ewe_slo_arw_kor_bam_lit_dgb_ben_alb_bat_ctl_spa_nor_ger_dyu_afr_pol_sod_vie_sid_tml_owc_anl_hun_hin_heb_fre_swt	0.816789748691342	1.91498867985323	0.058567126895861
731	qcu_fin_glc_fre_tsn_moo_sod_ger_grk_guj_bat_nor_mcd_bam_ind_xho_alb_swe_ita_krd_aze_est_fbf_pan_aeg_pol_por_rom_afr_dgb_dut_sun_urd_uzb_ben_mol_amh_owc_tsw_gam_chh_bem_tml_wly_dyu_tha_azi_sid_bsq_ses_bos_zul_ukr_rus_slo_anl_lat_mao_swt_ewe_scr_hun_cnt_ctl_bul_geo_svk_mly_tig_ven_igb_vie_spa_tur_jpn_mnd_lit_jav_kor_eng_lda_akn_heb_cic_yor_swa_knd_tag_mlt_hin_amr_prs_hau_cze_arw	0.626062934807254	1.6244549386785	0.107663342038339
732	svk_uzb_igb_sun_ger_rus_knd_bsq_tml_mnd_bul_bem_fin_urd_chh_cze_scr_grk_tsw_vie_cnt_azi_nor_guj_swa_rom_afr_wly_alb_jav_tsn_xho_qcu_lat_anl_sod_tag_ind_krd_bos_bat_eng_ukr_swe_fbf_lda_ses_amh_mly_fre_pan_glc_jpn_hun_tig_aeg_mlt_prs_dut_pol_lit_ewe_swt_mcd_tha_kor_heb_akn_bam_ven_mao_ctl_cic_spa_sid_hau_tur_gam_amr_slo_dyu_moo_geo_owc_ben_est_arw_dgb_mol_por_zul_ita_yor_hin_aze	-0.442070287309606	-1.06585704998035	0.289247580663843
733	grk_ukr_urd_nor_mnd_prs_tml_dut_ewe_alb_uzb_anl_fre_aze_ger_moo_xho_ben_ctl_jav_gam_owc_bat_swe_spa_ind_mao_sod_bos_scr_mol_chh_arw_wly_heb_krd_fin_pan_dyu_hin_zul_cnt_bsq_afr_swt_vie_hun_guj_est_amr_fbf_mly_kor_hau_cic_sid_por_azi_tha_mlt_rom_bam_yor_geo_glc_qcu_ita_bul_ses_tur_mcd_knd_svk_bem_tsn_lda_slo_amh_sun_akn_rus_eng_lit_ven_swa_dgb_pol_aeg_tag_jpn_lat_tig_tsw_cze_igb	-0.0968359455050317	-0.250438222576171	0.80280090411951
734	amh_lit_jav_mao_kor_guj_anl_yor_igb_amr_mnd_krd_azi_rom_ven_aze_slo_chh_mcd_tur_cze_mol_qcu_tsw_fre_urd_knd_por_mlt_mly_zul_owc_aeg_scr_tha_grk_tag_afr_xho_prs_swa_jpn_uzb_ger_svk_tml_ben_sid_rus_tig_heb_cnt_moo_hau_swt_dgb_dyu_pol_alb_bos_tsn_ewe_nor_ukr_arw_pan_cic_geo_ctl_fbf_gam_ita_bat_est_bul_ses_swe_dut_hun_fin_bem_sun_vie_wly_bam_akn_lda_sod_ind_bsq_eng_spa_glc_hin_lat	0.436410860632424	0.990012677240403	0.324736754932209
735	heb_glc_aze_fin_jav_swe_tig_geo_svk_ven_slo_swa_cnt_lda_alb_ses_knd_hau_est_nor_krd_vie_pan_anl_sid_bos_dut_bsq_afr_ben_mnd_amr_jpn_ewe_azi_qcu_rom_yor_hin_grk_lat_mlt_zul_scr_tsn_tsw_ita_spa_ind_arw_guj_amh_dgb_sod_owc_prs_mol_por_fre_xho_gam_bam_tha_eng_swt_cic_ukr_lit_kor_chh_ctl_tur_urd_ger_wly_moo_rus_uzb_bat_hun_dyu_tag_igb_mcd_akn_fbf_bul_mly_pol_mao_tml_bem_cze_aeg_sun	-0.276815178245378	-0.634222371418305	0.527492692715354
736	nor_lat_ben_sun_pol_bat_afr_bam_rom_grk_uzb_guj_amr_por_ger_krd_dgb_knd_mol_slo_moo_hau_vie_eng_spa_fin_cze_heb_scr_prs_ses_sid_hin_mcd_amh_ctl_sod_ita_bem_tsw_owc_glc_arw_svk_mlt_zul_mly_aeg_ewe_urd_pan_mao_qcu_xho_tsn_swa_gam_jpn_kor_tig_azi_tml_jav_mnd_tag_rus_anl_fre_alb_chh_hun_lda_wly_bul_geo_cic_dyu_lit_est_swt_tha_fbf_ind_akn_swe_bsq_ven_igb_tur_cnt_aze_dut_ukr_bos_yor	0.315738130612037	0.745850172112925	0.457639011116272
737	ctl_tsw_mcd_por_sun_yor_guj_urd_hun_jav_sid_tsn_cze_swt_lat_dut_bsq_bem_bul_sod_ben_ewe_cic_mnd_cnt_chh_fin_eng_tur_rus_wly_aeg_ind_alb_ger_moo_igb_aze_ita_amr_rom_tig_tag_hin_mol_amh_xho_mly_azi_swe_bos_ukr_fbf_lda_mao_tml_mlt_ses_pol_est_bat_scr_heb_jpn_dgb_akn_bam_grk_krd_knd_nor_geo_spa_fre_zul_slo_gam_kor_prs_qcu_svk_hau_lit_uzb_glc_vie_tha_swa_arw_owc_dyu_afr_anl_ven_pan	-0.542602941666474	-1.44226877622089	0.152585918049545
738	lat_moo_est_geo_azi_slo_aze_sod_grk_tur_scr_knd_eng_tsn_urd_arw_qcu_ses_cze_wly_vie_tag_swe_tha_chh_gam_pol_akn_ctl_bsq_pan_rus_alb_lit_sid_amr_bat_tml_mol_dgb_prs_mao_kor_lda_mnd_ind_fre_jpn_krd_bam_ven_sun_nor_jav_igb_afr_amh_svk_swa_ita_ger_ben_owc_dyu_ewe_heb_fbf_cic_cnt_ukr_dut_mcd_hin_tsw_tig_xho_bos_glc_spa_rom_hau_por_guj_bul_mlt_aeg_anl_zul_fin_hun_uzb_yor_mly_swt_bem	-0.56492292791542	-1.27718458978824	0.204716528485595
739	bem_cic_glc_dut_wly_tsn_tha_lda_rom_igb_mnd_heb_mcd_bsq_mao_vie_pol_anl_arw_owc_yor_ctl_guj_qcu_uzb_lat_moo_hun_ita_dgb_ewe_cze_slo_fre_spa_eng_hin_amh_tml_lit_krd_scr_mol_aze_dyu_mlt_ind_ses_por_gam_jpn_aeg_zul_urd_ukr_tig_est_bul_ger_rus_swt_sun_swe_prs_jav_hau_tag_alb_bam_azi_bos_tur_pan_bat_tsw_knd_grk_akn_chh_nor_ben_kor_sid_xho_sod_ven_geo_fbf_amr_svk_swa_afr_fin_mly_cnt	0.132044573605881	0.337428505678585	0.736554292741652
740	tha_mao_fre_scr_mnd_guj_lat_jpn_xho_cnt_mol_tsn_sod_mly_bam_arw_swe_ctl_swa_por_ben_bat_pan_knd_svk_tig_tag_heb_owc_sid_eng_aeg_tsw_alb_kor_rus_ind_dut_spa_bem_lda_urd_hun_vie_aze_prs_wly_sun_est_cic_hin_amh_fin_moo_dgb_nor_igb_bos_azi_gam_geo_lit_swt_amr_ita_akn_fbf_yor_ukr_jav_dyu_pol_glc_mcd_bul_slo_anl_grk_ses_rom_hau_cze_ger_mlt_ven_tur_tml_afr_zul_krd_ewe_qcu_uzb_chh_bsq	-0.488594244802645	-1.0890431878764	0.27894885636501
741	dgb_fre_heb_tsw_aeg_amh_dyu_hin_tsn_uzb_urd_lda_tag_tig_azi_gam_qcu_knd_afr_swt_ita_ctl_aze_slo_chh_mcd_ven_tur_zul_fin_spa_anl_ger_lit_grk_xho_prs_moo_sun_lat_mol_bsq_cnt_kor_wly_rus_bul_mly_mlt_guj_igb_jav_bat_mao_geo_sid_pan_mnd_bam_krd_bem_tml_amr_glc_hun_tha_owc_rom_akn_eng_dut_ben_ukr_cze_arw_ind_ses_por_scr_hau_bos_swe_alb_svk_jpn_swa_vie_nor_fbf_pol_est_cic_ewe_yor_sod	0.86461439298953	1.92549611472795	0.0572224955512041
742	aze_dgb_moo_mly_scr_bat_eng_zul_amh_chh_por_knd_tml_bul_ewe_bsq_fin_grk_amr_nor_ukr_swa_azi_yor_tsn_jav_cic_heb_slo_glc_hin_cze_ctl_ita_spa_aeg_mao_hun_lit_lat_krd_hau_dut_owc_qcu_guj_tig_mlt_swt_akn_ger_uzb_swe_rom_sid_sun_vie_rus_alb_afr_pol_dyu_ben_geo_svk_bem_sod_urd_ven_tha_ind_lda_ses_igb_anl_bam_cnt_xho_fbf_mcd_mnd_tur_fre_pan_arw_bos_mol_gam_jpn_est_tag_wly_prs_tsw_kor	-0.242846852335747	-0.638839548760717	0.524497573186397
743	por_ind_ctl_bsq_hun_bul_swa_dyu_fin_scr_aeg_tha_mly_geo_tml_lda_knd_cic_sid_hin_prs_azi_igb_bos_tur_mol_tag_aze_ben_rus_bam_lat_nor_afr_uzb_sod_vie_fbf_qcu_mnd_eng_bat_anl_alb_guj_moo_fre_wly_slo_jpn_jav_cze_pol_ita_tsw_ukr_hau_xho_akn_dgb_ses_bem_urd_svk_swt_chh_swe_dut_krd_cnt_lit_pan_kor_mlt_amr_zul_ger_ven_amh_spa_mcd_heb_owc_mao_sun_tig_tsn_est_grk_ewe_rom_yor_gam_glc_arw	1.11457202087997	2.57829832891921	0.0114987920154591
744	amh_tha_tur_mnd_ven_jpn_zul_wly_pan_bul_ger_ben_krd_igb_glc_urd_vie_dgb_fre_anl_svk_yor_fbf_kor_hau_bat_guj_est_eng_bam_akn_sid_moo_spa_mol_jav_mlt_xho_mcd_afr_tig_tml_lat_grk_amr_bsq_aze_por_rus_cic_qcu_cze_fin_swt_sun_aeg_tag_hun_sod_ita_tsw_mly_gam_swa_tsn_bem_cnt_knd_arw_hin_uzb_geo_nor_bos_ctl_ind_mao_dyu_slo_lda_ukr_chh_ewe_alb_scr_dut_prs_azi_owc_pol_rom_swe_lit_heb_ses	0.18761676680534	0.438174253208803	0.662276068080609
745	aeg_owc_krd_ewe_qcu_ind_tsn_mnd_rus_eng_fbf_bem_xho_cze_bos_nor_tig_ger_slo_lat_swa_ita_dut_heb_mao_tur_swe_azi_pol_tml_moo_lit_vie_aze_ben_guj_swt_igb_bat_lda_hin_bam_gam_mcd_prs_uzb_ctl_tha_geo_alb_kor_zul_afr_cnt_hun_sun_jav_por_pan_dgb_glc_anl_tag_ven_akn_bsq_arw_spa_wly_sod_amr_ses_mol_jpn_bul_urd_cic_ukr_dyu_yor_sid_hau_svk_rom_fre_scr_mly_est_knd_mlt_chh_grk_amh_fin_tsw	-0.254727455153836	-0.651739560299863	0.516176623101484
746	mao_moo_akn_tml_pol_hin_fbf_ben_ukr_heb_rom_aze_ses_scr_bul_hau_lda_krd_aeg_gam_tha_fre_grk_yor_vie_fin_ita_afr_por_tig_dgb_tsn_jav_azi_mnd_urd_cze_swe_dut_ger_swa_bem_eng_tur_sun_cnt_ven_knd_mcd_slo_zul_owc_bam_svk_wly_alb_pan_swt_cic_prs_mol_sod_jpn_glc_spa_lat_ctl_anl_uzb_chh_tag_dyu_amh_tsw_rus_lit_est_guj_qcu_ind_mlt_ewe_arw_kor_amr_nor_bsq_hun_igb_xho_bat_mly_sid_bos_geo	-0.878956994277169	-2.38168994502415	0.0192704540691697
747	mcd_akn_hun_lat_chh_svk_dut_guj_knd_heb_tig_jav_mol_swt_kor_ses_tag_sun_ewe_fre_tsn_lda_amr_grk_nor_afr_bos_amh_zul_qcu_ger_krd_urd_sid_glc_ven_cze_alb_ita_eng_mnd_ind_spa_swe_ctl_aeg_aze_bul_owc_rom_fbf_mly_tur_tha_wly_bsq_xho_scr_pan_slo_anl_est_prs_swa_pol_arw_por_fin_hin_bem_hau_moo_cnt_dyu_cic_mao_jpn_tml_geo_bat_mlt_gam_tsw_sod_yor_azi_rus_vie_bam_uzb_dgb_lit_igb_ben_ukr	-0.738988533172766	-1.92457159029703	0.0573397503253434
748	lit_rom_alb_sod_slo_ukr_ses_mcd_uzb_tha_ben_urd_bul_qcu_hau_bam_nor_mol_ven_prs_ctl_geo_scr_ger_akn_zul_anl_dgb_por_arw_wly_fbf_azi_guj_gam_glc_dyu_swe_jpn_mnd_swa_moo_mlt_heb_bsq_cze_dut_aze_ita_bem_tml_mly_vie_krd_bat_ewe_knd_lat_rus_fin_igb_cic_eng_tsn_tur_aeg_owc_est_pan_spa_amh_jav_amr_ind_mao_cnt_sid_chh_hin_xho_yor_tag_fre_afr_svk_lda_grk_tsw_sun_kor_hun_bos_pol_swt_tig	-0.214407484082759	-0.515359021919525	0.607525056447598
749	bat_knd_vie_svk_mol_mly_owc_swt_aeg_tml_anl_ind_tag_amr_rus_heb_pol_mcd_tsn_yor_eng_nor_swa_qcu_hun_ctl_bos_grk_amh_krd_jav_por_hau_lda_gam_bsq_tig_chh_ewe_dut_hin_pan_scr_cnt_dgb_bul_dyu_est_tur_fre_rom_urd_uzb_igb_afr_ger_tsw_spa_sun_ven_sid_moo_guj_azi_wly_tha_lat_ses_cic_slo_geo_lit_fbf_ukr_bam_xho_cze_sod_ben_akn_mlt_aze_mnd_swe_fin_jpn_zul_prs_glc_arw_mao_kor_ita_alb_bem	-0.314654564234966	-0.813043631268551	0.418269618144728
750	por_ita_azi_sun_igb_qcu_nor_amh_owc_bem_heb_svk_fre_rom_hau_mnd_tha_guj_cnt_mlt_xho_sid_ewe_spa_rus_ger_tsn_prs_ctl_wly_mly_anl_swa_vie_cze_tag_jav_bat_slo_glc_mol_mcd_kor_fin_gam_tml_tig_afr_alb_bul_moo_eng_hin_dyu_amr_ven_fbf_est_jpn_dut_pan_chh_zul_lat_aeg_ses_hun_sod_arw_lda_bos_swt_ind_akn_aze_pol_krd_bam_mao_ben_geo_yor_urd_lit_tsw_ukr_cic_uzb_swe_scr_tur_bsq_knd_dgb_grk	0.316070529350776	0.812957418723966	0.418318797756363
751	alb_amr_ger_kor_mnd_cnt_svk_ven_fin_sun_owc_heb_akn_lda_hun_sod_dyu_por_bsq_aeg_bul_igb_ben_mol_ukr_mcd_cze_geo_eng_uzb_bat_grk_ewe_tha_glc_knd_swt_bem_scr_amh_vie_sid_fbf_rus_mly_urd_ind_azi_prs_wly_zul_moo_tur_mlt_nor_arw_ita_chh_mao_spa_guj_tag_rom_slo_gam_hin_pan_tml_hau_jpn_bam_ses_qcu_yor_tsw_aze_jav_afr_xho_swe_lit_pol_krd_fre_est_swa_dut_dgb_lat_tsn_ctl_bos_cic_tig_anl	0.721566396359613	1.92468196186947	0.057325741552055
752	hun_sid_ger_cnt_cic_aeg_tur_mlt_bem_bsq_mly_kor_qcu_sod_mcd_lda_tml_pol_ind_svk_tag_swe_scr_arw_lat_bat_est_guj_bos_amh_nor_wly_ewe_ita_yor_grk_lit_rus_jav_owc_slo_tsw_krd_urd_ukr_swt_hin_hau_mol_tsn_bam_chh_pan_uzb_sun_heb_mnd_ses_glc_prs_amr_anl_moo_ven_swa_akn_spa_mao_jpn_alb_azi_ctl_knd_gam_fin_zul_cze_ben_fre_vie_dgb_por_geo_rom_dyu_tig_eng_tha_afr_dut_bul_xho_fbf_igb_aze	NA	NA	NA
753	dgb_hin_kor_guj_amr_igb_alb_moo_tsn_mly_rus_glc_ita_xho_svk_dut_sod_ctl_prs_gam_hun_urd_hau_sid_lat_bem_tur_lda_arw_cze_swa_pan_mao_rom_uzb_chh_bsq_wly_est_bat_ven_ind_por_yor_slo_fre_pol_bul_tsw_akn_ukr_nor_fbf_aze_dyu_grk_bam_sun_swe_mnd_jpn_jav_ewe_mol_ger_qcu_heb_bos_ses_cic_tha_mlt_tig_eng_aeg_mcd_anl_scr_lit_afr_spa_owc_zul_azi_cnt_amh_knd_krd_tag_swt_geo_tml_ben_vie_fin	0.295533868605022	0.674024255696825	0.501967793455864
754	ven_igb_krd_urd_uzb_ukr_tur_azi_dyu_akn_moo_fbf_swe_slo_rus_aeg_hin_geo_jpn_owc_aze_chh_arw_mnd_qcu_gam_knd_grk_fre_ger_lit_sid_ewe_afr_tsw_wly_bsq_zul_bem_amr_ben_tig_swt_guj_cnt_hun_heb_ses_dgb_tsn_sod_tag_est_lat_ind_eng_ctl_bos_por_nor_mao_cze_cic_swa_jav_kor_mlt_pol_tml_sun_vie_mol_xho_bul_mly_rom_pan_tha_bam_amh_prs_svk_yor_anl_mcd_fin_spa_alb_glc_dut_scr_bat_lda_ita_hau	-0.326984127718879	-0.842218995564252	0.401826061108211
755	tur_geo_aeg_bul_slo_eng_gam_ewe_mly_arw_spa_igb_fbf_swt_ita_cze_cnt_tsw_hin_swa_ven_knd_ben_zul_lat_aze_uzb_pol_ses_amr_wly_dgb_sod_bem_bsq_fin_moo_lda_pan_hau_guj_bat_rus_lit_dyu_xho_amh_ind_azi_bam_swe_alb_jav_fre_hun_tha_jpn_ukr_svk_kor_dut_mcd_qcu_anl_nor_est_mnd_glc_rom_owc_sun_tig_sid_ger_tsn_mao_prs_afr_akn_ctl_heb_chh_grk_urd_mlt_tag_yor_tml_por_bos_cic_vie_scr_mol_krd	0.117087453930632	0.279129829634609	0.780764977424191
756	hun_owc_bos_glc_heb_cic_aeg_bat_bsq_tig_hin_knd_afr_por_vie_bam_grk_sid_guj_pan_tag_cze_lit_ukr_amh_jpn_est_tml_slo_rus_lda_cnt_fin_krd_geo_anl_pol_akn_yor_chh_tha_ven_dgb_qcu_ctl_prs_nor_tsw_mnd_urd_ses_alb_moo_zul_amr_hau_eng_arw_ita_bul_swe_swa_fre_fbf_mly_spa_tsn_scr_tur_aze_lat_ger_xho_jav_sod_uzb_gam_mlt_ben_swt_svk_bem_azi_ind_mcd_mao_sun_dyu_wly_dut_igb_ewe_rom_kor_mol	0.756763293952548	1.71902573354468	0.0889366520433175
757	mao_cze_igb_azi_hin_tha_mol_bem_xho_ctl_jav_grk_lat_tig_nor_heb_amr_swe_swa_ewe_moo_mly_tur_prs_dyu_eng_rom_lda_ger_qcu_sid_pol_ven_krd_anl_alb_fbf_spa_svk_est_tsw_uzb_ukr_rus_fin_wly_tsn_tml_amh_guj_slo_afr_yor_geo_ind_bsq_chh_swt_bos_bam_cnt_ses_bul_ita_owc_aeg_cic_mcd_urd_ben_hau_mnd_dut_akn_arw_fre_hun_scr_tag_sod_jpn_mlt_bat_kor_lit_sun_gam_por_zul_glc_aze_knd_vie_pan_dgb	0.190120322350156	0.507626049684608	0.612917392657384
758	eng_por_jpn_krd_lda_wly_nor_dgb_bsq_xho_fin_urd_swe_yor_tsw_alb_ger_vie_fbf_amr_scr_aeg_gam_geo_chh_pan_anl_est_jav_tha_tag_rus_igb_sun_tml_hun_tig_prs_heb_tur_qcu_dut_hau_azi_bos_sid_mcd_afr_bem_cic_aze_mnd_cnt_ben_akn_slo_svk_guj_lat_sod_swt_cze_pol_rom_ewe_owc_bam_mao_ukr_hin_ind_zul_grk_bat_bul_knd_mlt_ctl_mly_spa_lit_amh_tsn_glc_dyu_fre_uzb_swa_ses_kor_ita_arw_ven_mol_moo	-0.245728071738801	-0.62978319066502	0.530380683178053
759	prs_jpn_kor_lit_ger_bat_uzb_sid_urd_swa_cic_fbf_fre_jav_hun_swe_svk_est_por_dyu_owc_ita_cnt_lda_dut_tml_igb_ven_nor_amr_spa_amh_qcu_akn_bul_pol_guj_fin_cze_tag_slo_arw_hin_sod_tha_afr_swt_ukr_xho_heb_zul_mlt_tsw_glc_wly_vie_krd_tur_mol_mnd_mcd_rus_gam_ses_aeg_alb_rom_ewe_mly_grk_anl_mao_bam_bos_scr_dgb_azi_ctl_ind_geo_tsn_moo_sun_chh_ben_bsq_yor_tig_aze_knd_pan_bem_hau_lat_eng	0.156425990388806	0.368296396483061	0.713489234999694
760	yor_tsw_arw_mnd_zul_tig_moo_mao_urd_cnt_cze_jpn_dut_igb_tsn_alb_afr_mcd_sod_rom_nor_grk_scr_bsq_est_heb_jav_ven_swe_qcu_krd_mlt_por_fin_ind_swa_dgb_amr_geo_ben_azi_ewe_dyu_bat_rus_ses_tha_lda_xho_tag_amh_fbf_wly_ctl_ita_eng_spa_pan_hin_svk_uzb_tur_hun_lat_akn_sun_bos_hau_slo_vie_aeg_kor_owc_sid_pol_bul_swt_glc_mol_fre_lit_guj_cic_ger_aze_anl_prs_ukr_bem_chh_mly_knd_gam_bam_tml	0.0637584713875716	0.164935309627963	0.869352878502924
761	zul_rus_cze_bul_kor_guj_tur_qcu_tag_tha_hin_ben_pan_svk_ctl_tsw_swt_igb_mlt_dyu_sun_vie_spa_slo_ind_uzb_mcd_est_azi_xho_nor_mly_jav_ukr_ses_dut_ven_aze_sod_moo_swe_fin_fre_afr_ita_mnd_fbf_urd_akn_amr_krd_bam_mol_hau_heb_ewe_hun_amh_chh_owc_lda_bat_eng_tml_rom_tig_bem_lat_glc_prs_jpn_anl_grk_scr_bos_cnt_alb_swa_ger_tsn_por_geo_wly_dgb_bsq_aeg_cic_lit_arw_knd_pol_mao_gam_sid_yor	-0.16851494392358	-0.391768493917494	0.696125549403589
762	eng_swe_mcd_afr_arw_lda_pan_moo_swa_heb_bsq_xho_urd_tag_rom_gam_bam_sod_ben_knd_tsn_ind_azi_chh_cic_alb_qcu_ita_rus_tig_swt_igb_dgb_bem_jpn_grk_bul_ewe_sid_svk_fre_prs_nor_ses_tur_mlt_geo_fin_ven_mly_slo_hun_tha_wly_lat_hau_kor_ger_dut_ukr_guj_fbf_pol_tml_amh_cze_spa_anl_dyu_por_sun_krd_zul_akn_owc_scr_cnt_mnd_uzb_lit_mao_tsw_vie_mol_bat_yor_aze_ctl_amr_aeg_hin_glc_bos_est_jav	0.0593157050020062	0.150696829087136	0.880541252843602
763	fbf_ger_ses_fre_swt_tur_swa_dut_arw_bem_dgb_tml_amh_bul_ind_glc_mol_krd_nor_bat_qcu_igb_hin_mcd_ewe_swe_wly_geo_sid_moo_xho_rom_por_zul_fin_sod_scr_rus_jpn_eng_jav_mly_sun_pol_tig_tha_tsn_slo_lda_prs_lat_gam_grk_afr_ven_aze_hun_ukr_ben_lit_aeg_cic_vie_urd_hau_owc_uzb_mnd_ctl_svk_kor_mlt_heb_bos_chh_tsw_tag_est_mao_guj_akn_knd_bam_anl_bsq_azi_pan_spa_cnt_dyu_alb_ita_cze_amr_yor	0.11827709555283	0.26230522291627	0.793666284001663
764	akn_chh_dgb_nor_dut_swt_cze_bam_slo_urd_eng_knd_pol_rom_ven_moo_tur_gam_azi_est_bat_ewe_amh_tsn_mcd_cnt_prs_por_guj_owc_swa_ind_pan_rus_fbf_vie_ukr_krd_alb_geo_ses_bul_bsq_igb_dyu_tha_mnd_spa_glc_qcu_amr_fre_hin_scr_bos_uzb_lda_tig_ben_jpn_tag_xho_kor_lat_grk_arw_ita_svk_anl_fin_swe_hau_hun_mao_mlt_bem_ger_aze_lit_aeg_tsw_mol_sun_sid_zul_afr_wly_yor_mly_tml_sod_heb_jav_ctl_cic	0.245086927618201	0.657278155653965	0.51262550054544
765	cnt_chh_bam_mly_owc_mol_alb_bat_tag_ben_qcu_mcd_knd_tig_svk_ind_pan_tsn_ger_tml_jav_arw_hau_ctl_por_cze_swe_bsq_sod_mlt_dgb_ukr_ita_sid_ewe_dut_amr_heb_guj_tha_aeg_mao_swt_glc_bul_moo_tsw_spa_hun_swa_akn_yor_fin_lit_est_amh_sun_pol_grk_krd_eng_vie_ses_bem_lat_scr_lda_nor_xho_jpn_gam_kor_cic_igb_uzb_slo_wly_aze_fre_urd_rus_bos_fbf_hin_geo_mnd_zul_azi_prs_afr_dyu_tur_anl_rom_ven	-0.389087740118535	-1.0307806064827	0.305316995611832
766	chh_pan_ita_est_arw_swe_svk_lat_hun_yor_ses_prs_aze_ben_mly_uzb_spa_ukr_gam_sun_tsw_tag_tha_swa_afr_knd_cic_tsn_tml_xho_bat_geo_tur_por_heb_dyu_vie_bem_akn_lit_swt_jav_fbf_tig_eng_slo_bul_ger_moo_rom_fin_anl_ctl_guj_scr_fre_ewe_hau_bam_bsq_mol_mcd_wly_glc_hin_sod_dgb_pol_bos_owc_mao_mnd_cze_ind_grk_aeg_rus_kor_azi_urd_dut_zul_amh_igb_mlt_jpn_amr_nor_cnt_ven_sid_krd_lda_qcu_alb	0.0417793256946107	0.109187259070055	0.91328921620257
767	eng_ben_xho_prs_glc_cnt_mly_gam_chh_lat_dyu_ctl_por_rus_uzb_owc_tha_igb_bem_knd_nor_mcd_amr_slo_aze_cic_ukr_est_mlt_zul_rom_ses_pan_kor_ewe_qcu_vie_guj_wly_svk_afr_geo_fin_hin_dgb_sod_sun_lda_amh_tag_bam_scr_bos_spa_urd_ita_tsn_akn_moo_bul_lit_hau_swe_bsq_bat_hun_fre_azi_fbf_aeg_krd_swa_anl_swt_tur_arw_mnd_tig_tsw_sid_dut_tml_alb_heb_grk_ven_ind_cze_jav_mol_ger_jpn_mao_yor_pol	0.45274416433064	1.06401014051316	0.29007898555682
768	mnd_hun_chh_bat_qcu_fbf_ben_grk_pol_aze_dut_alb_bem_rus_nor_vie_kor_uzb_yor_geo_ita_akn_dgb_cic_mol_lda_scr_pan_bam_cze_mly_dyu_amr_tsn_igb_urd_cnt_knd_bsq_fin_krd_sod_hau_spa_zul_glc_mlt_guj_azi_heb_tsw_afr_wly_fre_gam_jav_ind_bos_ses_sid_jpn_aeg_lit_por_slo_tml_swt_tha_est_arw_mao_tag_ukr_tig_hin_owc_anl_moo_xho_rom_lat_ctl_ewe_ger_svk_swa_eng_mcd_swe_ven_amh_tur_prs_sun_bul	-0.633279113928409	-1.70048180698542	0.0923822164360289
769	ewe_fre_hun_lit_ctl_vie_moo_eng_rom_akn_jav_heb_swe_sun_amh_dut_wly_fbf_swa_krd_lat_hau_bat_igb_tig_pol_amr_owc_ger_est_mol_mly_yor_svk_anl_rus_mao_sod_aeg_swt_sid_slo_zul_qcu_bos_alb_grk_cic_prs_mnd_ukr_bam_hin_xho_fin_por_ita_cze_kor_glc_pan_tsn_urd_uzb_bem_tha_bsq_ven_scr_afr_ind_ben_cnt_spa_tsw_aze_bul_ses_tml_tur_nor_knd_mcd_gam_dyu_arw_chh_geo_guj_lda_jpn_azi_dgb_mlt_tag	-0.0513983990730716	-0.116718213412105	0.907335041337125
770	tur_tag_lit_svk_hau_zul_arw_nor_ses_bem_fin_alb_amh_guj_pan_rom_bat_hun_fre_pol_geo_urd_spa_amr_ben_afr_aeg_lat_ger_scr_mcd_por_ewe_kor_knd_dut_slo_yor_moo_aze_azi_eng_mlt_tml_hin_ita_mnd_swt_uzb_sod_lda_gam_bul_ukr_dgb_bos_chh_jpn_heb_jav_ind_mao_wly_sid_swe_cnt_tig_swa_bam_grk_qcu_akn_vie_xho_dyu_mly_bsq_est_tha_cze_mol_tsw_rus_fbf_igb_sun_prs_glc_ven_tsn_owc_krd_cic_anl_ctl	NA	NA	NA
771	lda_mcd_nor_aeg_bat_heb_spa_ctl_scr_qcu_svk_tsn_amr_lat_tag_urd_krd_por_swt_azi_owc_swa_jpn_moo_fin_ben_sod_swe_prs_cnt_eng_akn_rom_sid_jav_pol_lit_cze_amh_vie_chh_hun_afr_dgb_dyu_dut_ger_bsq_uzb_aze_ukr_wly_knd_tml_glc_ind_hau_mnd_tig_mol_yor_fre_kor_ita_zul_sun_guj_pan_bam_mao_ses_ewe_ven_slo_alb_mlt_tur_geo_mly_bos_fbf_arw_gam_tha_cic_bem_tsw_igb_anl_grk_est_hin_xho_bul_rus	0.150800310231425	0.330465587314957	0.741791515188956
772	qcu_scr_swa_est_sid_nor_mly_mao_vie_jav_mlt_fbf_rom_ita_chh_fre_bat_hin_por_glc_knd_ukr_hau_rus_afr_heb_dyu_urd_cze_azi_pol_ind_ven_grk_ben_tha_swe_bul_svk_jpn_lit_hun_aeg_dut_arw_cnt_tig_tsn_tag_mol_wly_prs_spa_amh_cic_yor_ses_ger_ctl_dgb_kor_uzb_bem_lat_eng_bam_mnd_sod_krd_tur_geo_zul_aze_fin_ewe_guj_tsw_alb_sun_slo_amr_xho_gam_pan_lda_moo_mcd_swt_owc_anl_bsq_akn_bos_tml_igb	0.050189359768209	0.113283431640567	0.910050036596608
773	vie_cze_mlt_ind_rus_amh_owc_afr_qcu_bem_slo_tsw_amr_fre_ita_tig_lat_bam_xho_rom_pan_zul_jav_yor_lda_nor_svk_ctl_bsq_sod_dut_aeg_krd_ses_ukr_chh_mcd_wly_glc_uzb_igb_knd_mol_tag_hun_arw_swe_bul_prs_hau_cic_cnt_ben_dgb_tml_swa_jpn_kor_bos_dyu_gam_sid_fbf_tsn_guj_swt_tur_bat_azi_tha_sun_lit_est_por_ewe_eng_ven_ger_akn_mnd_hin_fin_alb_mao_grk_moo_heb_urd_anl_geo_aze_spa_pol_scr_mly	-0.183027982053303	-0.453039541361881	0.651575480560685
774	mao_slo_dgb_scr_qcu_rus_urd_arw_tur_ind_prs_dyu_bem_aze_aeg_ben_zul_tha_xho_afr_ses_moo_mlt_mly_hin_ctl_geo_spa_tsn_cic_jav_lda_ger_cze_hun_bsq_sid_mcd_glc_amr_tml_lat_kor_mnd_krd_amh_yor_rom_grk_gam_ita_fre_ven_wly_svk_ewe_swe_lit_fin_sun_ukr_por_eng_tag_dut_igb_cnt_chh_guj_swa_heb_anl_jpn_owc_tsw_bul_azi_tig_est_alb_bam_fbf_pol_knd_nor_hau_akn_swt_mol_vie_uzb_sod_bos_pan_bat	0.52486737155868	1.2841453291723	0.202281003357068
775	swt_eng_ger_alb_sid_tag_hin_grk_mly_por_hun_lat_sod_spa_lit_aze_pol_bul_slo_azi_cnt_tha_geo_mlt_heb_arw_bat_rom_nor_sun_kor_amh_mcd_chh_mao_glc_swa_ewe_dgb_ukr_ind_rus_prs_owc_bos_lda_ben_fin_tsw_akn_urd_est_tur_wly_dut_igb_cic_pan_dyu_qcu_swe_tig_krd_knd_vie_aeg_anl_guj_ita_jav_gam_bam_hau_bem_bsq_svk_yor_scr_moo_amr_xho_fbf_jpn_uzb_ctl_cze_afr_ses_mol_ven_mnd_tsn_fre_zul_tml	-0.525707994087552	-1.20869252949429	0.22984518079441
776	mao_lit_ben_akn_bul_cnt_dyu_alb_ita_rus_swa_eng_kor_xho_svk_slo_hau_amh_bat_tsw_nor_pol_arw_lda_sod_hun_geo_dut_mly_est_ven_afr_owc_rom_cic_glc_yor_cze_dgb_ctl_swe_igb_sun_jav_ses_grk_ukr_tsn_hin_aze_pan_anl_zul_mol_bam_ewe_sid_azi_krd_urd_tur_amr_aeg_knd_ger_ind_uzb_jpn_moo_heb_qcu_fin_bem_guj_bos_gam_tml_tig_swt_chh_fbf_mcd_mlt_fre_por_lat_prs_bsq_spa_wly_tag_vie_mnd_tha_scr	0.0647171727120298	0.150283142537196	0.880866695116688
777	svk_swt_cze_hau_tig_scr_tur_afr_eng_bem_yor_ses_amh_ctl_dut_cic_dyu_alb_ven_kor_swe_jpn_bul_tsw_rom_spa_xho_pan_hin_urd_qcu_chh_rus_mnd_uzb_tml_moo_gam_bsq_fin_fbf_dgb_hun_mly_bam_ger_aze_amr_guj_heb_anl_ewe_slo_aeg_azi_lit_tsn_bat_zul_mcd_sun_ukr_glc_igb_mol_vie_est_wly_krd_grk_sod_jav_ben_akn_sid_geo_tha_prs_tag_owc_swa_nor_bos_pol_fre_knd_ind_lda_ita_mao_por_arw_mlt_lat_cnt	0.0870805970448658	0.19979432965953	0.842077653135606
778	fre_ses_pan_tag_scr_igb_amh_bem_fin_akn_ita_kor_tha_sun_alb_ctl_ind_sid_ven_pol_cic_mao_tig_svk_mlt_zul_tml_tur_hau_wly_cze_xho_owc_ukr_tsw_dgb_jpn_rus_knd_ben_anl_guj_swe_bam_jav_dyu_geo_urd_mcd_mnd_mol_cnt_arw_qcu_hin_prs_sod_grk_swt_vie_ewe_spa_hun_ger_bat_heb_eng_bsq_por_slo_aze_gam_lit_est_rom_krd_aeg_yor_mly_amr_chh_uzb_glc_lda_swa_afr_dut_nor_fbf_lat_moo_tsn_bos_bul_azi	0.151732428702505	0.359305817927961	0.720180849358465
779	aeg_guj_ven_sid_dgb_bos_urd_mao_sod_jpn_chh_qcu_ita_krd_arw_hin_azi_afr_cze_tha_ger_fbf_scr_lit_gam_rom_ben_eng_fre_alb_ses_knd_dyu_rus_ind_amr_prs_aze_bam_ukr_pan_swe_mlt_tsn_jav_ewe_pol_bul_zul_yor_amh_tag_dut_geo_grk_kor_lda_bat_por_est_wly_svk_mnd_nor_anl_mly_xho_sun_owc_ctl_mol_cnt_glc_hau_tml_moo_tsw_fin_uzb_bem_bsq_heb_tur_lat_swa_hun_vie_spa_igb_mcd_cic_swt_akn_slo_tig	-0.403871930339325	-0.94715530456508	0.346014233456781
780	aze_tur_lat_anl_ewe_mcd_mao_eng_igb_ind_pol_rom_geo_bsq_krd_ven_owc_jpn_fre_xho_est_wly_afr_ger_glc_lit_fin_amr_arw_swa_vie_cnt_gam_ctl_bat_chh_sod_slo_bem_ita_cze_bul_tag_scr_tig_bam_por_swt_spa_knd_hau_sid_swe_cic_grk_alb_hun_amh_dgb_lda_prs_moo_tml_mol_qcu_ukr_dyu_zul_ben_mnd_aeg_mly_mlt_bos_dut_heb_nor_yor_tsn_pan_akn_jav_tha_azi_guj_hin_urd_uzb_kor_fbf_tsw_ses_rus_svk_sun	-0.126092016280548	-0.290971288603338	0.771721207305105
781	gam_dut_sid_swt_aze_dyu_bem_mnd_mcd_heb_scr_glc_ven_yor_tha_lit_tsw_jpn_hau_uzb_azi_aeg_afr_hin_ses_swa_mly_ben_kor_swe_lda_est_ukr_owc_xho_tig_pol_hun_tml_anl_alb_fbf_vie_pan_amh_ind_qcu_mao_fin_chh_dgb_prs_krd_urd_bam_jav_fre_sod_ita_guj_zul_amr_ctl_bul_rus_eng_wly_bsq_tur_sun_bat_knd_grk_moo_cze_cnt_slo_bos_ewe_nor_akn_arw_geo_lat_ger_tag_mol_svk_tsn_igb_por_rom_mlt_cic_spa	-0.490110647802552	-1.16632514957565	0.246465242647978
782	sid_tig_bem_rom_dut_scr_bsq_jpn_fre_swt_heb_ven_dgb_mly_dyu_spa_pan_swe_mlt_aze_cnt_lat_yor_bat_aeg_chh_cze_ukr_kor_por_geo_slo_ind_tag_nor_amh_tml_mcd_ctl_afr_arw_igb_cic_urd_mnd_ewe_tha_anl_mao_sod_prs_akn_ger_owc_hin_tsw_grk_krd_vie_xho_lit_svk_qcu_uzb_bul_tsn_mol_swa_amr_guj_gam_pol_azi_jav_ben_glc_zul_bos_lda_ses_wly_ita_fin_rus_hau_fbf_est_knd_hun_eng_bam_moo_tur_sun_alb	0.0545369933844185	0.139677310767821	0.889217003504435
783	svk_guj_nor_swt_hun_hin_dut_jav_sod_zul_hau_rom_ven_tsw_bos_grk_pan_moo_tsn_fbf_glc_est_tha_bem_eng_rus_tig_ita_mlt_owc_xho_urd_sid_qcu_akn_gam_tml_dyu_kor_aze_ewe_swe_cnt_azi_swa_dgb_wly_ukr_ben_uzb_mao_sun_igb_slo_amr_chh_por_fin_krd_lat_scr_cic_bat_arw_alb_amh_mnd_aeg_knd_anl_ger_ses_lda_pol_mly_ind_vie_ctl_cze_fre_lit_prs_geo_mol_tag_afr_heb_mcd_yor_spa_bsq_bam_tur_bul_jpn	-0.809047050820255	-1.98989625748991	0.0495391127944072
784	bul_anl_tag_tsn_rom_jpn_tha_tur_swt_mly_grk_prs_ses_rus_swa_knd_dut_mol_cnt_aze_svk_xho_ukr_geo_est_wly_mnd_aeg_pan_hun_amr_chh_dyu_lit_tml_yor_mcd_fbf_krd_ven_jav_mlt_zul_lda_moo_glc_ger_pol_tsw_slo_cze_igb_alb_uzb_swe_ctl_bsq_urd_afr_eng_gam_owc_bem_heb_fre_hau_lat_ben_cic_tig_scr_amh_akn_bam_ind_dgb_arw_bat_qcu_ita_spa_nor_azi_sun_guj_vie_kor_por_fin_ewe_bos_sod_hin_sid_mao	-0.495562916402459	-1.27555441065873	0.205290038618537
785	igb_wly_slo_scr_ewe_aeg_afr_spa_geo_xho_swa_ind_urd_bem_prs_ukr_lit_por_sid_ger_chh_tig_eng_rom_mlt_glc_tur_azi_sun_bos_svk_owc_mly_dut_mcd_nor_vie_gam_tag_lda_krd_knd_cic_uzb_tsw_tha_hun_swt_est_fre_jpn_alb_lat_tsn_kor_ctl_hin_arw_aze_mnd_fin_grk_dgb_bat_ben_qcu_sod_cze_guj_bul_bsq_jav_ita_mol_swe_anl_ven_akn_zul_bam_pan_amh_moo_mao_amr_pol_rus_tml_heb_ses_hau_fbf_cnt_dyu_yor	-0.0271484586858269	-0.0691606197846776	0.945010258426387
786	ben_hun_wly_amh_arw_hin_bul_bam_alb_swe_anl_ukr_vie_bos_cnt_guj_afr_cze_rus_igb_swa_lda_tur_azi_mlt_pol_uzb_mly_sid_fin_jav_por_sun_heb_tsw_mol_dgb_swt_bem_eng_lat_lit_aeg_glc_rom_tsn_mnd_est_krd_sod_ses_tha_pan_grk_ger_spa_moo_owc_kor_zul_prs_geo_tml_hau_amr_scr_xho_yor_jpn_akn_slo_ewe_nor_urd_ctl_bat_dut_dyu_svk_aze_tig_ven_mao_bsq_chh_cic_ita_qcu_fbf_fre_knd_mcd_ind_gam_tag	0.745316942816739	1.99890519730389	0.0485377658897843
787	knd_ctl_amh_ewe_ven_anl_lit_ita_rus_krd_aze_rom_kor_lat_nor_eng_mly_swa_fre_yor_tha_por_svk_heb_aeg_pan_bos_slo_lda_owc_afr_swe_cic_hau_vie_arw_sod_tsn_mlt_moo_gam_bsq_glc_sun_bem_scr_dgb_chh_qcu_xho_guj_pol_bam_hin_tur_dut_ukr_alb_cze_bat_fin_wly_cnt_jav_zul_bul_tig_igb_spa_ger_hun_tsw_mao_tml_tag_geo_jpn_uzb_dyu_urd_prs_grk_mcd_ben_ind_amr_swt_mnd_akn_est_fbf_mol_sid_ses_azi	0.590691744719807	1.5384908079603	0.127324242069726
788	jpn_ben_azi_akn_amh_ger_tig_hin_slo_mcd_hun_mly_ctl_hau_bem_bul_mnd_tsn_alb_qcu_jav_xho_bat_lat_fin_geo_yor_guj_tur_dyu_aze_nor_swa_grk_knd_rus_dgb_svk_urd_gam_est_mlt_uzb_cic_igb_por_cnt_ewe_mol_ind_tag_anl_sun_spa_tsw_scr_fbf_tml_cze_zul_ses_ukr_lda_amr_bos_lit_eng_krd_pan_bsq_ita_sid_fre_dut_arw_vie_sod_kor_tha_heb_swt_chh_bam_glc_ven_rom_wly_moo_mao_afr_swe_pol_aeg_prs_owc	0.179286876173468	0.44095570706821	0.660268452306497
789	fre_swa_mly_xho_bem_est_vie_ben_ger_dut_ind_chh_dgb_jav_tur_bsq_jpn_hau_sid_moo_spa_krd_uzb_grk_hun_ukr_mlt_lit_tsn_bos_bat_nor_pan_yor_cze_eng_tml_mao_sun_slo_owc_ewe_rus_tha_swe_geo_swt_arw_amh_aeg_mcd_hin_sod_azi_aze_tag_gam_ses_fin_guj_ctl_fbf_cic_scr_prs_ita_amr_wly_por_akn_bul_ven_kor_igb_lat_mol_tig_cnt_dyu_pol_tsw_urd_alb_rom_svk_afr_mnd_bam_knd_anl_zul_lda_heb_qcu_glc	-0.246022273947239	-0.609844054371413	0.543452321890562
790	hun_nor_amh_glc_akn_prs_ger_ita_cze_tur_grk_anl_urd_fin_mao_swe_scr_mlt_qcu_aze_bem_cic_ses_ind_owc_rom_eng_afr_pan_aeg_arw_ben_gam_tag_moo_zul_dgb_igb_pol_azi_mcd_cnt_mol_tha_jpn_tsw_sid_kor_svk_tml_est_swt_fre_swa_lat_bul_amr_wly_knd_mnd_lda_ukr_dut_hau_yor_uzb_chh_vie_bsq_geo_hin_spa_tig_heb_bat_ven_bos_tsn_slo_ctl_bam_mly_dyu_rus_sod_jav_xho_sun_fbf_alb_guj_por_lit_krd_ewe	0.294715543246706	0.723844901844824	0.470977837204893
791	swe_hin_sid_mcd_chh_kor_ben_jav_owc_anl_aze_akn_igb_hau_ukr_tur_bat_lit_mol_tag_pol_krd_spa_mly_mnd_bos_bsq_ewe_mlt_glc_tha_pan_mao_hun_rus_eng_svk_cze_sod_heb_cic_fin_tml_prs_uzb_sun_por_vie_amr_ven_qcu_ctl_ita_lat_amh_wly_rom_swa_bam_yor_dut_tsw_urd_guj_aeg_alb_est_fbf_tsn_afr_scr_jpn_ses_knd_ind_moo_azi_bem_slo_dgb_gam_lda_cnt_swt_fre_dyu_nor_geo_xho_tig_bul_grk_ger_zul_arw	-0.318073976211993	-0.718920774237155	0.473992252383848
792	ses_bul_rom_rus_urd_cnt_vie_spa_aze_swt_zul_lda_akn_ind_krd_sun_sid_jpn_tsw_mnd_arw_xho_hun_scr_aeg_knd_dut_glc_owc_eng_jav_mcd_tag_ita_prs_bem_uzb_alb_yor_fbf_tsn_por_swe_ukr_cze_tha_guj_chh_geo_tig_ven_pol_est_mol_mao_qcu_slo_hin_azi_amh_lat_bat_pan_heb_ben_svk_lit_anl_igb_afr_ewe_dyu_fin_bsq_kor_bam_dgb_sod_amr_ctl_fre_mly_cic_bos_gam_tml_ger_nor_tur_swa_wly_moo_grk_mlt_hau	0.422717859580107	1.09100710727386	0.278088319859114
793	glc_bat_yor_lda_ctl_aeg_dgb_ita_grk_igb_bam_mcd_cnt_bem_chh_swe_urd_tig_zul_est_lit_bul_tsn_sid_swa_cic_mly_amh_ukr_lat_pol_jav_bos_aze_moo_wly_dut_svk_ind_hau_cze_nor_rom_tag_bsq_arw_fin_prs_mol_mlt_rus_ven_qcu_akn_sun_gam_spa_hin_owc_ben_swt_tml_knd_mnd_hun_scr_geo_heb_pan_afr_vie_mao_tur_jpn_kor_tsw_fbf_ewe_sod_por_anl_dyu_amr_alb_krd_tha_uzb_fre_xho_eng_guj_slo_ger_azi_ses	0.00361082848228629	0.00852960084966084	0.99321271616117
794	tig_moo_chh_fin_sid_afr_anl_eng_ben_mlt_tml_xho_igb_fbf_lat_owc_zul_arw_azi_vie_knd_lda_amh_tha_ven_guj_mly_hun_cze_akn_est_pan_cic_dgb_pol_fre_mao_krd_tag_bul_tur_urd_swa_ind_prs_slo_bam_rus_ctl_lit_gam_bsq_mnd_ger_alb_ukr_bat_scr_geo_hin_jpn_por_qcu_heb_mcd_grk_wly_mol_uzb_ses_amr_hau_dut_kor_swe_tsw_ita_aeg_cnt_bos_dyu_nor_sun_tsn_glc_aze_bem_spa_swt_jav_yor_rom_svk_sod_ewe	0.106116087203555	0.247652855837351	0.804948963705794
795	dyu_pol_mol_ven_krd_sid_chh_sun_lit_grk_bam_glc_mly_geo_mnd_uzb_bem_cnt_mao_heb_tha_arw_xho_fin_knd_slo_rus_owc_tur_bat_mlt_lda_vie_tsw_lat_jpn_est_bos_amh_swe_aeg_ita_nor_tml_fre_fbf_ind_zul_tag_swt_pan_cic_dgb_bul_por_prs_swa_alb_aze_guj_cze_qcu_igb_dut_scr_wly_tig_yor_kor_sod_ukr_jav_hau_urd_mcd_spa_azi_moo_afr_ben_hun_amr_gam_akn_ses_tsn_bsq_hin_ctl_svk_eng_ewe_rom_ger_anl	0.277785714610564	0.624107138810093	0.534085192708455
796	aeg_anl_tsn_vie_svk_scr_uzb_moo_geo_ukr_bam_dut_ita_dgb_wly_ses_hin_mao_qcu_aze_pol_bul_pan_mlt_slo_arw_hun_tha_alb_bsq_est_rom_igb_spa_xho_sun_bat_lit_grk_eng_urd_bem_jpn_guj_tag_tur_bos_tig_fre_por_tsw_amh_swe_rus_zul_fbf_mol_swt_afr_cze_ven_ben_tml_nor_mnd_cnt_amr_mly_owc_azi_akn_heb_sod_knd_krd_ind_dyu_lda_gam_hau_swa_ctl_yor_jav_kor_prs_fin_lat_sid_glc_cic_mcd_chh_ewe_ger	0.0312191812740694	0.0712331808101916	0.943365135397273
797	guj_anl_ger_sun_amh_tha_ukr_bat_sid_hau_knd_mnd_cnt_mao_heb_swa_geo_ben_vie_alb_uzb_moo_fbf_lda_fin_mly_dyu_tsn_por_bem_lat_jav_dut_prs_bos_cze_amr_spa_svk_eng_tag_scr_lit_mol_swe_bsq_nor_tig_tsw_rom_wly_sod_ctl_dgb_pol_tml_afr_est_gam_ses_hun_akn_mlt_aze_bul_azi_yor_xho_jpn_qcu_ven_ind_arw_swt_glc_hin_pan_fre_bam_ewe_ita_kor_zul_grk_tur_chh_slo_cic_rus_mcd_urd_aeg_owc_krd_igb	0.0642022944084783	0.155579270081135	0.876701858515622
798	tig_akn_bul_cze_sod_rus_rom_prs_arw_tur_moo_bos_amh_ind_spa_fre_mol_por_mnd_azi_aze_scr_urd_xho_vie_dut_ses_alb_swe_ben_pan_ewe_glc_jav_fbf_ita_svk_krd_slo_chh_tml_pol_dgb_swa_lit_tsw_owc_lat_guj_afr_mly_hau_swt_gam_cnt_sun_sid_zul_knd_heb_ger_nor_fin_est_aeg_qcu_ctl_bat_hin_wly_bam_tsn_ven_igb_mlt_hun_mcd_mao_bem_tha_ukr_anl_uzb_grk_geo_tag_kor_yor_jpn_bsq_cic_lda_dyu_amr_eng	-0.710778825145416	-1.85011220619492	0.0674726166067483
799	alb_geo_lit_chh_bos_tur_grk_cnt_ses_igb_pan_ukr_glc_akn_hin_mol_krd_ger_tsw_gam_knd_sun_tag_ind_urd_pol_jpn_vie_mao_dgb_cze_zul_swa_owc_svk_moo_aze_jav_eng_kor_bat_dut_cic_xho_bem_tig_mnd_ewe_heb_swt_rom_swe_mcd_tsn_hau_fre_amh_sod_amr_est_bsq_anl_ven_slo_ita_hun_nor_yor_qcu_lat_guj_uzb_mlt_wly_spa_aeg_lda_scr_sid_prs_fin_bam_tha_por_arw_mly_fbf_dyu_ben_afr_azi_rus_bul_tml_ctl	-0.389020336637584	-0.922873439319514	0.358461303681563
800	knd_cnt_cze_guj_spa_azi_pol_mao_vie_qcu_bem_uzb_ind_urd_ctl_swe_mnd_prs_igb_bat_mlt_por_fre_tsw_tsn_owc_ger_mol_dgb_krd_swa_kor_bsq_sun_tha_akn_sod_moo_bul_ewe_gam_lda_heb_ukr_svk_anl_tml_zul_hun_lit_lat_slo_tig_cic_bos_mly_aeg_jav_tur_dyu_fbf_hau_afr_alb_nor_wly_mcd_aze_est_yor_dut_hin_ita_ses_tag_swt_glc_grk_chh_scr_ben_bam_fin_geo_amr_arw_pan_sid_ven_rom_rus_eng_amh_jpn_xho	0.435769385016648	1.11984433971084	0.265663879045872
801	jav_tha_vie_ewe_hin_tig_mly_scr_bos_ctl_bam_sod_fbf_afr_nor_eng_ukr_bem_uzb_chh_por_prs_swa_ven_zul_mcd_spa_glc_grk_owc_ind_sid_guj_bsq_amr_pan_tag_gam_ger_amh_fin_dyu_geo_moo_hun_svk_ben_lat_bat_slo_fre_lit_cnt_dgb_lda_hau_azi_mol_heb_tml_aze_anl_rus_mlt_arw_ita_rom_knd_mao_tsn_swt_igb_aeg_qcu_pol_cic_wly_urd_kor_bul_yor_ses_tur_swe_xho_akn_dut_sun_alb_est_cze_tsw_jpn_mnd_krd	0.247070564317323	0.571783824953856	0.568847884560999
802	anl_jav_ven_qcu_lat_cze_jpn_akn_tml_guj_uzb_mly_pan_tag_dut_ita_hau_mlt_bul_bem_fin_swa_bam_bsq_geo_spa_swe_yor_prs_fbf_lit_ger_cnt_heb_knd_rom_ses_lda_urd_aeg_pol_sid_vie_hin_alb_bos_ukr_mcd_est_fre_ind_amh_xho_eng_ewe_owc_afr_mnd_mao_sod_rus_grk_ctl_tsn_aze_glc_bat_wly_azi_moo_tur_nor_ben_arw_gam_chh_krd_scr_sun_zul_kor_amr_hun_swt_tsw_tha_mol_dgb_slo_tig_svk_por_dyu_igb_cic	-0.0442084227367801	-0.104406811737194	0.917071355994932
803	geo_prs_owc_est_fre_svk_scr_dut_swa_lda_alb_amr_spa_rus_cnt_sun_ben_aze_bem_glc_hin_azi_ses_ukr_eng_lit_ewe_jav_mlt_afr_dgb_nor_sid_mcd_swe_bsq_qcu_bul_chh_akn_arw_mol_tha_anl_ctl_pan_mly_igb_heb_gam_slo_ita_vie_fin_xho_aeg_guj_ind_mnd_hau_zul_tag_hun_grk_rom_uzb_tsw_fbf_knd_swt_lat_cic_pol_ven_moo_bat_bam_urd_yor_wly_cze_kor_amh_por_tml_dyu_tur_jpn_tsn_tig_krd_ger_bos_mao_sod	0.886547273828807	2.03823265240082	0.0443663722205157
804	knd_tag_lit_urd_glc_scr_ven_akn_tsn_prs_dut_vie_pan_bam_swa_qcu_azi_zul_hau_por_mol_rom_tur_uzb_krd_afr_jav_rus_cze_bsq_bos_bem_mao_lat_cnt_svk_lda_heb_pol_ind_owc_guj_tig_bul_mcd_chh_xho_mlt_sun_yor_jpn_dgb_kor_gam_nor_tml_spa_sid_igb_eng_amr_hun_aeg_sod_fin_tsw_mnd_cic_moo_ukr_tha_amh_slo_swt_swe_hin_wly_ewe_anl_bat_geo_ctl_grk_ben_dyu_arw_ita_fre_alb_ses_ger_aze_est_mly_fbf	-0.019011853452328	-0.0427135900300672	0.966021418873912
805	xho_por_arw_lat_fin_ukr_wly_eng_anl_bat_hin_alb_grk_tig_igb_heb_sun_knd_tsw_cnt_fre_pol_mao_rom_bul_aze_kor_afr_chh_ven_svk_bem_ita_pan_amh_swa_ger_lda_cze_ewe_sod_hau_mnd_guj_zul_qcu_owc_ind_jav_tag_dut_akn_gam_urd_scr_est_mly_dyu_mlt_amr_prs_swt_bsq_vie_sid_spa_ben_geo_hun_tur_moo_ctl_uzb_slo_tha_swe_mol_fbf_cic_mcd_ses_azi_dgb_bos_lit_glc_tsn_bam_tml_rus_aeg_jpn_yor_nor_krd	0.630434810840341	1.49033339572312	0.13952049719345
806	grk_xho_sid_alb_mol_sun_hun_ctl_cic_aze_est_arw_vie_geo_svk_lda_swa_uzb_swt_ben_dyu_jav_wly_bul_krd_pan_ven_tsw_sod_amr_owc_ita_fre_ind_hin_dgb_qcu_hau_urd_bam_rom_cnt_ger_moo_yor_igb_amh_cze_gam_eng_ewe_mnd_azi_slo_ses_tha_chh_kor_nor_bem_tsn_fbf_aeg_lit_anl_prs_mcd_knd_tag_glc_lat_tur_ukr_por_tig_bos_dut_rus_mly_scr_mlt_pol_zul_swe_guj_bsq_spa_mao_akn_jpn_heb_afr_fin_bat_tml	0.339150729572735	0.866012180991858	0.388712152296636
807	lda_tml_tur_mnd_bat_swt_bem_cze_afr_glc_tig_ukr_lat_arw_fre_nor_chh_fin_anl_zul_est_jav_por_ben_amr_hau_dyu_svk_bos_amh_sod_uzb_rom_guj_vie_mcd_grk_dut_yor_tag_scr_pan_lit_cnt_eng_spa_wly_ger_krd_ewe_slo_bul_ses_rus_tsw_kor_igb_fbf_prs_ind_xho_dgb_tha_urd_azi_geo_swa_mlt_bsq_mol_aze_ven_hin_qcu_knd_tsn_aeg_ctl_pol_gam_swe_mly_mao_heb_bam_hun_moo_sid_ita_alb_sun_cic_akn_owc_jpn	-0.385843699607529	-0.921802009969133	0.359017041543277
808	bat_est_xho_ctl_fbf_mlt_dut_swt_ukr_krd_por_scr_prs_sid_guj_grk_swe_pol_dyu_ita_tml_ven_bem_swa_tag_lit_dgb_chh_geo_zul_lat_jpn_fin_mao_tsw_aze_jav_hin_tha_lda_cze_bsq_spa_ben_akn_rom_hau_heb_ger_nor_bul_amh_sun_pan_vie_tsn_ind_azi_bos_ses_igb_moo_cic_tig_fre_aeg_mol_slo_anl_mnd_cnt_arw_tur_urd_kor_bam_uzb_knd_gam_rus_amr_ewe_wly_qcu_svk_mcd_yor_glc_owc_sod_alb_afr_hun_mly_eng	NA	NA	NA
809	krd_pol_svk_ben_hau_alb_zul_sid_tag_qcu_mao_chh_tha_heb_rom_uzb_bos_gam_afr_kor_amh_ger_aze_rus_urd_azi_lit_grk_bam_por_wly_ven_yor_geo_knd_anl_ita_cic_bem_vie_akn_hin_ses_nor_guj_fbf_arw_cze_sun_mlt_mcd_scr_mnd_prs_tig_xho_jpn_slo_glc_owc_dyu_tur_tml_est_mly_tsw_pan_dgb_igb_fre_lda_moo_bat_cnt_ctl_ewe_jav_swa_tsn_spa_mol_dut_fin_sod_swt_eng_lat_ind_hun_ukr_bul_bsq_amr_aeg_swe	-0.113696382140301	-0.258110762186077	0.796891754876572
810	fre_ses_tig_ven_amh_moo_aze_scr_anl_geo_bsq_hau_glc_xho_qcu_mlt_mol_heb_kor_ctl_ita_pol_cnt_tag_chh_zul_lda_tml_slo_swt_bos_aeg_dyu_uzb_swe_rus_cze_lat_nor_urd_fbf_mnd_prs_akn_igb_bat_fin_hin_jpn_arw_afr_gam_alb_bul_pan_hun_ind_rom_dgb_ewe_ger_azi_sun_guj_wly_por_amr_bem_ukr_krd_grk_tur_mao_tsn_bam_owc_tha_jav_est_sod_mcd_svk_dut_sid_knd_yor_spa_vie_lit_ben_cic_eng_mly_swa_tsw	-1.44366764731109	-3.55260426073981	0.000601224208541424
811	mlt_wly_bem_qcu_scr_guj_igb_sid_tml_anl_por_mol_rus_knd_xho_dut_aeg_gam_heb_mly_chh_swt_tha_bam_aze_bul_slo_lat_mao_spa_mnd_bat_grk_pol_moo_alb_swa_fbf_tig_akn_hin_ven_yor_afr_ger_dgb_ben_hun_sod_tur_zul_mcd_rom_uzb_geo_hau_tsw_jav_eng_azi_krd_pan_prs_ctl_jpn_tag_fin_cze_ind_fre_ita_amr_ses_sun_owc_vie_dyu_swe_est_svk_urd_cic_glc_bos_nor_arw_ukr_cnt_lit_kor_bsq_amh_lda_ewe_tsn	0.073913843100357	0.174372498865034	0.861951758378771
812	sid_tig_glc_ctl_bam_mnd_swe_anl_ewe_cic_ses_knd_mao_tsn_dgb_yor_hau_ita_cze_mol_azi_zul_mcd_fin_rus_ben_scr_lat_hin_wly_swa_moo_lit_tsw_chh_est_owc_bat_cnt_tag_eng_ven_akn_vie_mly_heb_por_grk_fre_bem_bos_sod_bul_sun_afr_lda_slo_tur_krd_ger_dyu_pan_mlt_guj_tha_spa_arw_amr_jav_igb_kor_pol_fbf_aze_ind_swt_geo_dut_nor_bsq_ukr_prs_gam_hun_tml_alb_rom_jpn_xho_uzb_aeg_urd_qcu_amh_svk	0.124343417147386	0.280914228174147	0.779400200805028
813	mnd_tig_heb_igb_xho_ben_amh_afr_swt_aeg_sid_pan_grk_bos_lda_tha_slo_lat_ewe_mcd_jpn_fre_nor_cze_wly_guj_ctl_swa_hau_cic_qcu_tur_akn_spa_dut_chh_rus_tag_amr_hun_sod_uzb_zul_knd_prs_tml_svk_geo_ind_pol_ger_urd_dgb_mly_rom_por_gam_lit_mao_moo_bul_fin_vie_alb_sun_yor_ven_bsq_ita_arw_scr_jav_krd_ses_fbf_bam_ukr_tsw_anl_hin_bat_glc_aze_bem_dyu_swe_azi_mlt_est_cnt_owc_tsn_kor_eng_mol	-0.246623031994126	-0.568607791511732	0.570992864618876
814	yor_por_spa_ben_cze_fre_alb_tig_svk_tha_ind_heb_zul_sod_jpn_pan_knd_prs_vie_krd_igb_glc_cic_kor_arw_afr_bos_ses_tml_fbf_mao_sun_ita_grk_bem_ctl_rus_jav_fin_lit_mol_sid_tur_bul_ger_tag_chh_nor_tsn_bat_scr_hau_dyu_swe_aze_hun_mly_lat_mlt_lda_est_dut_anl_hin_geo_akn_pol_amh_rom_wly_guj_owc_aeg_ewe_xho_tsw_cnt_mcd_ven_azi_swt_moo_dgb_ukr_uzb_swa_urd_amr_bam_eng_gam_mnd_qcu_bsq_slo	0.428425894919306	1.24686415207366	0.215578469616489
815	ukr_tsw_yor_ita_lit_sod_mly_bam_hau_urd_owc_svk_swt_ger_bos_hin_wly_tag_fin_anl_pan_spa_lda_fbf_xho_lat_ctl_scr_kor_mao_aze_ind_mol_krd_knd_ses_tha_alb_hun_azi_mnd_uzb_cic_cnt_vie_bat_amh_ben_geo_heb_mcd_cze_prs_mlt_est_por_jav_eng_pol_dut_nor_dgb_arw_rus_aeg_tml_bem_slo_tsn_sid_gam_dyu_ven_akn_sun_bul_igb_zul_tig_moo_ewe_jpn_tur_amr_guj_bsq_afr_rom_swe_grk_qcu_swa_chh_glc_fre	-0.305826554341502	-0.709335157702134	0.479891089743346
816	guj_sod_sun_bam_pol_dgb_nor_ben_swt_uzb_anl_chh_amh_bsq_geo_krd_rus_bat_grk_aeg_mnd_cic_swe_gam_moo_owc_ukr_bem_prs_akn_tig_est_hun_dyu_zul_mol_hau_lit_dut_amr_wly_fre_spa_tag_igb_mao_fbf_cnt_alb_afr_scr_vie_urd_bos_yor_ewe_tha_jav_tml_ind_mcd_lda_kor_mlt_ven_eng_tsn_por_hin_ger_aze_swa_fin_azi_bul_tsw_arw_knd_sid_xho_cze_tur_slo_ctl_pan_lat_rom_jpn_ses_glc_ita_heb_mly_svk_qcu	0.017306918592433	0.0395188363910326	0.968561448441958
817	gam_lit_mcd_glc_fin_jpn_bul_mnd_tig_ger_bem_ukr_xho_urd_knd_ewe_sod_yor_mol_ven_hau_tsw_eng_ita_scr_zul_heb_mao_fre_dut_amr_bam_ind_alb_anl_krd_tur_amh_cic_spa_nor_ses_tsn_slo_vie_guj_owc_est_hin_dyu_swe_kor_aze_svk_aeg_azi_prs_lda_tml_por_hun_uzb_pol_tag_dgb_mlt_geo_chh_sid_bsq_rom_bos_moo_sun_grk_tha_swa_bat_jav_fbf_afr_ctl_wly_pan_swt_qcu_cnt_rus_arw_mly_ben_cze_lat_akn_igb	0.369323641990847	0.97123175094844	0.333952168151146
818	hau_fre_vie_sid_est_urd_guj_dyu_spa_zul_cnt_ewe_alb_jpn_mlt_scr_aze_cic_mnd_bem_wly_amr_igb_dgb_lit_chh_xho_lat_swe_rus_cze_tha_dut_bos_bul_jav_tsw_akn_sun_lda_geo_ger_kor_mcd_tml_ind_eng_afr_ses_amh_grk_yor_prs_slo_tag_owc_azi_svk_fbf_fin_pol_ctl_uzb_hin_ven_sod_gam_swa_nor_rom_pan_tur_ukr_mol_mao_bat_bsq_mly_moo_aeg_ben_bam_heb_swt_krd_arw_tsn_qcu_glc_knd_hun_tig_ita_anl_por	0.537537488196235	1.27596548187547	0.205145308682422
819	mnd_sid_amh_heb_grk_slo_ind_chh_cze_mly_tml_spa_svk_alb_vie_gam_pan_urd_knd_aze_afr_bsq_ger_ita_bat_prs_fin_tur_swa_azi_yor_anl_cnt_dyu_glc_cic_tag_mao_ukr_lit_rus_kor_jav_xho_tsn_geo_tha_jpn_ses_moo_akn_ben_bam_eng_sun_ven_uzb_bul_mlt_fre_sod_por_amr_tsw_pol_hun_dut_wly_zul_hin_rom_scr_dgb_fbf_lda_lat_arw_nor_mol_igb_qcu_ewe_bos_hau_est_bem_ctl_aeg_krd_guj_tig_swe_owc_mcd_swt	-0.420429477744498	-1.08835556281022	0.279250589712391
820	pol_yor_grk_qcu_geo_rus_tur_sid_ind_dyu_urd_knd_igb_akn_ewe_tig_spa_sun_lat_swa_fbf_lda_tag_gam_ses_jav_prs_wly_ctl_hun_heb_azi_vie_uzb_eng_cze_moo_krd_por_bem_bam_ven_chh_bsq_cnt_fin_hin_amh_tha_pan_afr_scr_svk_anl_fre_ita_bul_dgb_glc_arw_amr_mcd_cic_owc_mly_zul_hau_mnd_jpn_tsn_aeg_swt_ger_swe_dut_nor_xho_mlt_ukr_bos_guj_ben_tml_kor_mol_tsw_slo_bat_lit_aze_est_sod_alb_rom_mao	0.6671771013017	1.55223890255587	0.124001628101517
821	mly_geo_prs_anl_bsq_xho_owc_urd_alb_afr_hau_sun_chh_tha_mnd_krd_bos_tur_mol_gam_dut_pan_fin_lat_amr_ben_guj_ven_ctl_por_tag_nor_spa_sid_moo_sod_fbf_cnt_dgb_vie_dyu_swa_ukr_igb_qcu_azi_pol_ses_scr_est_cic_glc_rus_uzb_svk_ind_jav_knd_heb_tml_cze_aeg_mao_ewe_mcd_tig_ger_lit_eng_wly_hun_swe_ita_bam_rom_bat_grk_arw_amh_kor_bem_swt_tsw_akn_yor_lda_hin_zul_bul_fre_mlt_aze_tsn_slo_jpn	-0.0759132241941054	-0.17401979042063	0.862228152967122
822	dgb_amh_lda_urd_krd_ewe_rom_glc_anl_akn_gam_aeg_dyu_bem_lit_swe_bsq_mly_bat_ita_ses_dut_ben_rus_owc_cze_guj_hun_alb_tsw_est_svk_pol_por_spa_mcd_sid_ind_bos_lat_hin_yor_sod_grk_mnd_ukr_tur_cnt_cic_xho_heb_ven_knd_moo_amr_ctl_slo_uzb_bam_hau_tig_kor_arw_bul_mlt_mol_tag_sun_zul_vie_chh_eng_nor_tml_ger_prs_geo_swt_fbf_swa_afr_pan_jpn_qcu_fin_scr_igb_azi_mao_jav_tha_aze_wly_fre_tsn	-0.366241325290449	-0.832250188586159	0.407399761281946
823	tig_bsq_por_ctl_dut_swe_vie_dgb_mcd_ukr_scr_urd_fin_sid_ses_qcu_nor_mlt_dyu_amr_pol_guj_prs_lit_wly_geo_grk_mly_tur_jpn_cic_uzb_moo_mnd_spa_ita_mao_tsn_ven_hin_azi_ewe_knd_hun_bem_cnt_ben_owc_bat_rus_eng_lat_akn_yor_tsw_rom_pan_afr_aze_fre_heb_svk_arw_anl_aeg_est_amh_hau_fbf_bos_swa_bam_ger_tag_cze_swt_alb_tml_chh_zul_gam_krd_lda_igb_glc_sod_bul_jav_mol_xho_sun_kor_tha_slo_ind	0.620197282975333	1.68879025651064	0.0946100272010245
824	bem_owc_mlt_ind_est_fre_azi_por_hin_tsn_krd_rus_bam_chh_prs_jpn_heb_bat_yor_tur_pol_gam_wly_aeg_mol_pan_cze_ctl_hau_hun_cic_ger_xho_eng_glc_swe_slo_spa_arw_cnt_tsw_lda_ewe_ukr_afr_dut_tml_sod_tha_bul_geo_moo_alb_ita_tag_nor_vie_mcd_igb_ses_lat_qcu_scr_fin_sun_anl_aze_mnd_jav_amr_rom_sid_tig_lit_ven_swa_kor_dyu_swt_bsq_bos_grk_svk_zul_ben_dgb_akn_knd_fbf_uzb_urd_mly_mao_amh_guj	0.881490616093468	2.30462132585216	0.0234131787778245
825	tur_spa_swt_tsn_mao_dyu_anl_fre_alb_lit_grk_eng_wly_afr_bam_sod_jpn_est_ukr_tsw_urd_swe_akn_knd_igb_rus_amh_tig_bat_mlt_ven_ind_ses_zul_aze_chh_mol_glc_ewe_moo_por_tha_krd_rom_ben_sun_swa_fin_bos_owc_bem_qcu_pan_uzb_mcd_sid_arw_svk_geo_slo_tag_cic_mnd_xho_cnt_vie_nor_azi_jav_prs_scr_tml_pol_aeg_fbf_ger_ctl_ita_lat_kor_gam_heb_hau_mly_dgb_lda_bul_cze_hin_bsq_guj_amr_dut_hun_yor	0.0866982404065386	0.221267209648027	0.825369477050804
826	spa_mlt_sod_eng_cic_fre_arw_bem_ctl_pol_bat_grk_lda_bsq_cnt_dgb_tag_owc_bam_mnd_geo_tsw_fbf_jav_ukr_cze_swa_kor_mol_lat_por_ger_hin_ita_pan_krd_dut_qcu_tsn_yor_xho_jpn_afr_rus_swe_amh_hun_tur_nor_vie_guj_igb_chh_bul_swt_zul_rom_fin_slo_urd_knd_est_hau_uzb_sun_mao_glc_ben_tig_amr_gam_aze_tml_anl_lit_wly_alb_ven_mcd_dyu_heb_scr_ind_azi_aeg_moo_bos_ewe_prs_tha_svk_akn_ses_sid_mly	-0.340670270166624	-0.847700162427022	0.398781370417419
827	fbf_tig_guj_ewe_slo_ses_swa_bat_aeg_hun_mly_wly_azi_alb_tml_cze_afr_amh_eng_bos_heb_ven_anl_ukr_chh_jav_swe_nor_tsw_knd_mcd_amr_gam_igb_qcu_ind_ger_akn_hau_tag_por_vie_sod_hin_spa_scr_swt_prs_zul_kor_rom_cic_ita_mol_moo_pol_fre_cnt_dgb_lat_est_yor_mao_grk_pan_dyu_glc_rus_lda_aze_krd_tsn_bsq_mnd_sun_uzb_tha_dut_urd_svk_xho_jpn_bul_mlt_bem_arw_ben_ctl_owc_geo_tur_bam_lit_sid_fin	-0.047232176139189	-0.11391096246145	0.909553929308387
828	krd_wly_hau_lit_knd_rus_fin_moo_tsn_swa_spa_dut_jpn_eng_aeg_akn_alb_tml_dgb_glc_swe_arw_ven_nor_igb_est_bem_aze_bsq_grk_kor_sun_pol_ctl_amh_ses_bos_qcu_rom_scr_afr_dyu_mcd_mnd_sid_lat_azi_fbf_gam_owc_tag_tig_hin_slo_ukr_pan_heb_urd_uzb_mly_ger_cnt_prs_anl_ind_vie_mao_mlt_ewe_svk_bat_sod_geo_zul_lda_amr_hun_bul_swt_tsw_cic_fre_jav_ben_xho_ita_cze_tha_guj_tur_yor_chh_mol_bam_por	0.246120419155839	0.605830996970756	0.5461027569818
829	urd_mly_kor_mnd_rus_lat_est_swa_dut_bam_aze_por_tag_ben_gam_hun_bem_bat_anl_lit_owc_slo_arw_jav_dgb_akn_ctl_fin_grk_moo_geo_mao_jpn_hau_hin_tur_cnt_spa_aeg_zul_mlt_nor_tml_tsw_glc_tsn_vie_scr_rom_ita_tig_knd_mol_bul_amh_sid_svk_ses_sun_pan_ewe_tha_guj_ukr_sod_ger_qcu_xho_mcd_alb_pol_dyu_uzb_wly_ind_fre_bsq_chh_amr_ven_bos_swt_lda_yor_swe_krd_cic_igb_cze_heb_eng_azi_afr_fbf_prs	-0.557697037489803	-1.32805636223359	0.187409681795725
830	ben_grk_lit_pan_swe_ctl_xho_moo_hin_sun_mly_qcu_eng_amh_scr_urd_uzb_dut_bam_rom_ses_jav_swt_lda_mao_tig_rus_tur_mnd_alb_cze_heb_mol_fbf_dyu_afr_bos_sod_krd_ind_nor_yor_swa_akn_owc_hun_aeg_tml_vie_chh_tha_ger_arw_lat_glc_jpn_cic_ewe_fin_por_spa_geo_tsw_azi_pol_gam_amr_aze_ita_kor_slo_bsq_svk_mlt_dgb_knd_wly_prs_tsn_tag_anl_bat_ukr_bul_ven_est_igb_zul_mcd_fre_bem_sid_hau_guj_cnt	-0.320811168936369	-0.764252703158296	0.446651426611209
831	qcu_bam_swe_mol_dyu_guj_hau_tag_jpn_swa_krd_owc_fbf_bos_pol_grk_ben_uzb_bat_swt_ses_ind_wly_igb_jav_ukr_dgb_mcd_aeg_rom_ita_yor_hun_anl_tsw_ctl_afr_moo_bem_slo_lat_tig_fin_vie_chh_amh_cnt_lit_tha_sid_heb_fre_tml_scr_mlt_tur_mnd_mly_kor_ger_cze_glc_gam_dut_bsq_knd_urd_hin_est_zul_alb_akn_pan_tsn_aze_ven_mao_geo_xho_nor_amr_arw_cic_sod_svk_por_ewe_lda_spa_prs_azi_sun_bul_eng_rus	0.021141747215106	0.0559213553897195	0.955524424421002
832	dut_tsw_mnd_akn_lit_hau_tag_mlt_geo_ctl_amh_bem_tml_anl_ewe_jpn_xho_bat_ita_amr_cnt_mly_hun_swt_tha_slo_swe_lda_uzb_alb_por_mao_sid_cic_heb_chh_aeg_fre_vie_ven_tsn_glc_sun_tig_pol_ben_moo_ses_prs_cze_bos_lat_svk_afr_azi_pan_dyu_mcd_rus_eng_ukr_arw_rom_knd_qcu_swa_owc_wly_igb_guj_bam_dgb_yor_sod_jav_spa_fin_scr_nor_mol_ind_bsq_aze_est_bul_tur_hin_urd_grk_fbf_krd_ger_zul_gam_kor	-0.103612908540792	-0.27865096226958	0.781131350632316
833	afr_lit_tsn_vie_bem_arw_uzb_knd_kor_wly_swt_ses_yor_swe_grk_ukr_aze_lda_moo_fin_glc_tag_bul_bos_prs_hun_jpn_sod_ven_hau_tha_tur_dgb_ben_ger_amr_spa_xho_est_qcu_amh_ewe_tml_ctl_sun_guj_swa_krd_tsw_mlt_azi_bsq_aeg_eng_por_mly_svk_dut_cnt_fre_igb_geo_bam_akn_mao_scr_rus_hin_pol_chh_alb_pan_heb_mol_mcd_slo_lat_tig_dyu_owc_mnd_cic_ita_gam_sid_rom_zul_urd_anl_jav_bat_cze_nor_fbf_ind	-0.0116403163547472	-0.026292769530259	0.979080158677993
834	urd_vie_akn_tur_amr_sod_krd_bsq_grk_amh_mnd_lda_rom_lit_fre_sun_ses_mly_jpn_bul_uzb_bem_knd_geo_sid_nor_slo_mol_igb_moo_cic_qcu_zul_kor_cnt_ita_spa_anl_swa_arw_ctl_azi_hau_por_tsw_tig_bat_tml_ven_yor_hun_est_ben_mcd_bam_glc_eng_swt_tha_jav_dgb_heb_xho_wly_ind_afr_mlt_gam_cze_tag_tsn_mao_aze_scr_swe_chh_owc_svk_dut_hin_ewe_guj_rus_dyu_bos_ger_alb_pan_lat_fbf_aeg_prs_ukr_pol_fin	-0.1265966331966	-0.304861130113226	0.761153127884767
835	nor_cze_arw_guj_wly_yor_knd_tha_est_scr_pol_xho_rom_slo_ger_owc_tur_afr_sod_zul_ewe_fbf_vie_swt_hun_moo_cnt_prs_sid_bem_lat_pan_hau_aeg_igb_swe_chh_fre_qcu_hin_mao_bsq_ita_amr_sun_eng_jpn_glc_bam_kor_urd_dut_ctl_bos_heb_gam_bul_grk_ben_spa_mcd_mly_svk_tsw_bat_krd_mlt_rus_tag_mol_dyu_akn_ses_cic_azi_fin_aze_ven_uzb_alb_lit_jav_dgb_lda_anl_geo_tig_tml_mnd_swa_tsn_ind_por_ukr_amh	0.140267313732574	0.315631436006514	0.752989486532181
836	arw_fin_por_tur_uzb_glc_amr_ctl_bos_lit_lda_amh_krd_ger_dut_ses_bul_ukr_aze_moo_ita_bat_anl_sid_mcd_rom_lat_azi_urd_nor_geo_eng_tag_grk_sun_knd_qcu_fbf_hin_tsn_wly_mnd_bsq_bam_slo_spa_mlt_scr_cnt_jav_mol_yor_tig_ind_ben_ewe_kor_fre_rus_zul_est_tsw_alb_owc_hun_swe_tha_chh_akn_pan_afr_ven_mly_svk_swt_jpn_mao_aeg_cic_xho_tml_heb_gam_sod_hau_vie_dyu_pol_bem_dgb_swa_guj_prs_cze_igb	-0.164032218551441	-0.376813225965184	0.70717081242022
837	grk_swe_ben_lda_fin_bul_tur_mnd_pol_wly_moo_prs_ctl_xho_bsq_uzb_est_krd_sun_slo_bat_knd_amh_dgb_spa_mol_rus_tsw_bem_fre_hau_scr_por_svk_owc_dyu_akn_mly_guj_arw_alb_jpn_geo_hun_urd_mlt_igb_jav_nor_ita_aze_sid_tha_azi_rom_mao_heb_anl_chh_gam_cic_ses_swt_aeg_tsn_tml_cnt_lat_cze_lit_zul_afr_kor_tag_ven_bam_dut_ind_mcd_eng_hin_yor_amr_glc_ukr_tig_bos_pan_ger_qcu_vie_swa_ewe_fbf_sod	0.145140369053006	0.330206744435978	0.741986442440001
838	cnt_aeg_vie_rus_ben_tha_est_tur_mly_sun_pan_bos_prs_lat_yor_knd_guj_tml_hau_akn_scr_svk_ind_lda_fbf_bul_jpn_moo_lit_bam_glc_aze_amr_chh_wly_krd_ita_rom_heb_zul_gam_ger_mol_mlt_pol_tag_sod_hun_qcu_tsn_dgb_tig_anl_slo_afr_bat_igb_xho_fin_dyu_spa_kor_alb_tsw_cic_swt_sid_fre_ctl_mao_mnd_hin_arw_grk_por_uzb_geo_bem_amh_ses_mcd_cze_nor_bsq_urd_swa_eng_ukr_dut_owc_swe_ewe_azi_jav_ven	-0.388804505409266	-0.927605556583108	0.356013391138919
839	lat_eng_aeg_tsw_ben_kor_tsn_rus_mnd_tig_fin_hun_heb_tml_jpn_mly_sod_zul_fre_ita_ewe_mlt_owc_aze_hin_gam_mcd_dgb_cic_scr_grk_bem_guj_bos_bam_slo_tur_geo_wly_bat_cze_lda_amr_spa_bul_tag_por_rom_ger_cnt_urd_igb_pan_dut_hau_qcu_akn_mao_mol_est_uzb_tha_svk_dyu_sun_yor_vie_krd_bsq_ukr_ven_afr_knd_glc_swe_sid_alb_prs_pol_fbf_amh_ind_lit_nor_jav_arw_swa_ctl_anl_moo_swt_chh_xho_azi_ses	0.903686337878939	2.35965155813306	0.0203829976366279
840	prs_bsq_bat_azi_wly_swe_owc_sod_gam_cze_est_lda_uzb_lit_zul_chh_aeg_hau_mnd_hin_xho_jav_ita_hun_tur_lat_aze_por_mly_moo_urd_mao_vie_mlt_kor_swt_svk_fin_glc_pol_tha_tag_scr_ven_bos_fbf_rom_mol_krd_igb_spa_knd_alb_cnt_geo_bul_ukr_bem_ind_slo_sun_fre_amh_guj_bam_sid_tsw_ben_mcd_ger_yor_tml_arw_pan_tsn_dgb_dut_heb_afr_amr_eng_tig_ses_cic_grk_dyu_swa_rus_ewe_qcu_anl_jpn_ctl_akn_nor	0.303152888677633	0.693363855567124	0.48980931201688
841	svk_cze_moo_bem_aze_heb_amh_est_lda_chh_rus_eng_tag_hun_dgb_geo_glc_prs_sun_arw_jav_sid_bat_yor_dut_ukr_tha_ben_slo_uzb_swt_ind_fin_ven_mcd_owc_grk_ses_mnd_mao_bul_fbf_lat_knd_amr_ewe_mol_bsq_tsn_akn_xho_guj_tig_wly_hau_krd_scr_ctl_ita_tml_gam_alb_azi_bos_kor_swe_lit_pol_hin_rom_bam_anl_cnt_zul_sod_nor_tsw_aeg_mly_qcu_cic_mlt_fre_igb_urd_por_ger_swa_jpn_afr_spa_tur_vie_pan_dyu	0.71469314509062	1.90117587009522	0.0603752267329277
842	sun_sid_est_krd_kor_spa_tml_mlt_fbf_cze_mao_ind_amr_mol_alb_azi_prs_scr_eng_cnt_pol_bam_tsn_knd_tig_mly_amh_bsq_tur_tag_bat_heb_dgb_lit_afr_gam_bos_slo_swt_mnd_owc_jav_urd_dut_anl_swa_hun_guj_glc_mcd_qcu_hau_rom_ewe_aze_chh_grk_uzb_fre_xho_sod_ukr_ctl_geo_pan_bul_nor_svk_bem_zul_moo_lda_lat_rus_por_vie_ger_akn_swe_ita_arw_hin_yor_ben_ses_tha_igb_wly_fin_tsw_jpn_cic_dyu_ven_aeg	0.00780551497427707	0.0206140811775967	0.983597670967689
843	fin_nor_por_aze_lat_cnt_jpn_prs_pol_slo_ukr_amr_jav_gam_bul_alb_mlt_eng_fre_spa_bam_heb_ita_owc_arw_bem_scr_guj_sun_rus_ind_ewe_krd_aeg_lit_bat_est_uzb_chh_cze_tsn_bos_swe_hin_wly_glc_lda_dyu_hau_akn_moo_mcd_ben_mao_swt_afr_pan_mnd_igb_qcu_dgb_fbf_ctl_vie_zul_knd_tag_ven_amh_cic_tml_hun_bsq_grk_dut_yor_tig_swa_xho_tur_kor_rom_anl_geo_tsw_sod_mly_urd_tha_svk_ger_ses_azi_mol_sid	0.856667702031418	2.25930478225818	0.0261999716513655
844	jav_aze_mao_spa_dyu_moo_zul_lit_tml_wly_bul_est_ita_tha_cic_mnd_ewe_mol_guj_urd_kor_pol_swe_arw_tig_gam_rus_cnt_knd_hun_bam_tag_jpn_igb_bsq_por_sid_fre_svk_pan_eng_amh_uzb_tur_sun_anl_grk_ctl_dgb_ses_ind_mcd_alb_xho_bem_heb_krd_aeg_vie_tsw_ukr_cze_dut_sod_mly_glc_lat_hin_fin_rom_bos_swt_mlt_ven_lda_swa_ben_qcu_yor_afr_slo_hau_ger_tsn_chh_owc_azi_prs_amr_scr_nor_fbf_bat_akn_geo	0.330533344855643	0.750985034730034	0.454557727383713
845	gam_ita_bul_swe_geo_prs_ind_fbf_owc_aze_zul_chh_sid_cnt_xho_knd_bos_tha_dyu_lat_urd_tsn_bem_mnd_ben_jpn_ukr_aeg_grk_igb_fin_dut_guj_spa_mao_swt_arw_tig_qcu_tml_hin_fre_tur_rus_mol_anl_wly_amh_svk_jav_cic_eng_est_bat_nor_cze_pan_ctl_sod_uzb_alb_hau_ven_ses_afr_dgb_glc_heb_tag_por_azi_lit_mly_rom_sun_bam_hun_tsw_ger_scr_amr_akn_lda_vie_yor_slo_mcd_mlt_swa_ewe_moo_bsq_krd_kor_pol	0.934326723323191	2.22930427454543	0.0282014497096572
846	swa_wly_lit_jav_swe_cnt_mly_rus_tag_mol_knd_prs_amr_guj_lda_uzb_tig_azi_kor_heb_fre_tsn_geo_cze_hin_ctl_moo_por_sun_nor_scr_ukr_afr_ita_dyu_tsw_arw_sod_bem_amh_alb_zul_slo_vie_mlt_fin_xho_tur_pan_jpn_bam_glc_aeg_yor_ind_pol_krd_est_qcu_urd_bat_ven_ewe_bsq_rom_svk_dut_eng_bul_bos_spa_chh_owc_ses_dgb_akn_hun_swt_ger_anl_mcd_aze_tml_ben_sid_igb_cic_mao_hau_mnd_fbf_gam_grk_tha_lat	0.104982298838576	0.238407441004536	0.812089622106748
847	knd_tml_mly_sun_mol_ita_cic_sod_guj_ukr_sid_amr_zul_tur_prs_gam_ctl_hau_dgb_fin_heb_lit_vie_grk_scr_ben_pan_mlt_aze_xho_dyu_rom_mcd_azi_bsq_krd_mnd_chh_swe_ind_por_tsw_ses_hun_bem_tha_anl_aeg_moo_dut_qcu_ewe_owc_lda_est_ven_svk_hin_wly_jav_mao_alb_slo_eng_rus_tag_ger_igb_afr_spa_jpn_arw_uzb_fre_cze_urd_amh_tsn_lat_bam_yor_akn_fbf_geo_cnt_pol_swt_tig_kor_bos_bul_bat_swa_nor_glc	0.539031468039966	1.41241514622257	0.161165417079254
848	glc_rus_urd_mnd_ger_dgb_pan_por_eng_scr_hau_aze_igb_knd_dut_lda_spa_dyu_bam_kor_azi_ita_hin_jav_tsw_aeg_bat_geo_nor_tsn_bsq_arw_est_swt_ukr_bul_gam_owc_qcu_tur_bem_alb_rom_anl_ctl_swa_prs_cze_uzb_pol_ven_swe_tig_amh_wly_sod_mlt_afr_svk_ben_lat_mcd_chh_zul_xho_cic_bos_fbf_ind_grk_moo_tha_sid_cnt_fre_mao_fin_tml_akn_mol_vie_yor_hun_amr_jpn_mly_slo_guj_sun_ses_ewe_heb_krd_lit_tag	-0.783133002336614	-1.88546640313228	0.062488518466479
849	wly_est_chh_bem_scr_sun_cnt_lit_ctl_tag_swt_mlt_guj_pan_owc_knd_cic_prs_dgb_hau_tsn_vie_heb_swa_tig_mly_ukr_tml_jav_sid_mol_nor_igb_glc_hin_lda_svk_kor_cze_dyu_bam_ger_eng_mcd_tha_bsq_fin_ben_yor_dut_rom_swe_lat_aze_spa_aeg_pol_sod_bat_ita_tur_moo_ven_akn_urd_bul_grk_geo_mnd_afr_tsw_alb_ses_ewe_bos_amr_ind_amh_krd_gam_zul_arw_azi_uzb_slo_fre_por_xho_rus_fbf_qcu_mao_jpn_hun_anl	NA	NA	NA
850	cnt_bsq_tha_rus_ben_hun_azi_dut_uzb_anl_hin_ven_geo_vie_nor_swt_lit_krd_tur_rom_zul_slo_ind_gam_igb_mly_mol_mnd_por_prs_xho_guj_swe_bem_aeg_est_sid_ita_eng_mcd_swa_fin_afr_ger_tml_tig_urd_amr_kor_amh_jav_yor_lat_tag_spa_bat_fre_mao_mlt_sod_jpn_alb_pol_pan_arw_aze_ctl_dgb_ukr_heb_tsn_wly_bul_knd_akn_dyu_svk_glc_bam_bos_qcu_sun_owc_chh_grk_ses_cze_lda_ewe_fbf_hau_moo_scr_tsw_cic	-0.436380303209642	-1.98375932032118	0.0502312738530204
851	fbf_chh_ewe_ben_vie_geo_sun_guj_hun_swe_swt_tha_moo_bul_knd_svk_por_hin_mlt_qcu_igb_est_gam_lit_yor_rus_prs_sod_dut_fin_bat_tsw_spa_rom_cic_cnt_amr_wly_mnd_afr_hau_uzb_krd_tag_xho_arw_pol_owc_dgb_azi_tig_anl_bos_slo_mcd_heb_akn_kor_tur_tsn_ita_grk_zul_ger_pan_glc_aeg_mol_ind_dyu_jav_eng_cze_ukr_fre_ven_lda_lat_bam_jpn_nor_alb_urd_mly_scr_aze_bsq_sid_amh_mao_ses_bem_ctl_tml_swa	0.866444784374449	2.01511271170222	0.0467797582261668
852	tag_swa_tur_tha_knd_est_gam_moo_ger_sun_cnt_tig_afr_kor_rom_uzb_bam_bos_cze_hau_slo_mao_ewe_fre_grk_amr_lit_glc_geo_bul_mnd_swe_ukr_prs_zul_hun_ita_pol_krd_nor_ind_qcu_dyu_hin_akn_aeg_svk_mly_eng_arw_rus_owc_aze_fin_mol_spa_pan_tml_igb_heb_swt_mlt_tsn_wly_cic_ses_fbf_ben_ctl_alb_chh_tsw_sid_lda_dgb_bat_lat_jpn_bem_xho_yor_guj_vie_mcd_dut_jav_sod_bsq_anl_azi_scr_por_amh_ven_urd	0.201498367284699	0.464610913245442	0.643296015681802
853	bat_ven_igb_tsn_amh_amr_mlt_sid_ger_ind_jpn_mol_heb_xho_jav_ses_fin_swt_azi_hau_bul_tml_svk_alb_bam_lit_dut_ukr_tha_hin_swa_cnt_chh_lda_ctl_glc_ben_owc_moo_dyu_tur_ita_uzb_eng_yor_geo_vie_tig_mnd_swe_cze_qcu_anl_prs_mao_est_sod_dgb_knd_rus_zul_slo_spa_tsw_wly_fbf_urd_sun_guj_nor_lat_aze_grk_arw_pan_mcd_bem_krd_cic_akn_kor_mly_pol_fre_tag_ewe_hun_bsq_afr_bos_por_aeg_scr_rom_gam	0.616269443713491	1.59505848534852	0.114092053483409
854	sid_glc_guj_dyu_gam_yor_bam_swt_owc_cnt_fin_rus_sod_mlt_xho_svk_mao_ctl_hau_lda_pol_tag_zul_bul_dgb_nor_vie_qcu_tsw_ewe_eng_krd_lit_amh_bsq_mnd_lat_jpn_bem_ses_geo_bat_knd_swa_ind_azi_por_prs_uzb_anl_ger_sun_tsn_cic_ben_slo_wly_alb_kor_amr_heb_aze_jav_hun_ukr_swe_scr_tig_mcd_aeg_fbf_spa_tha_urd_bos_tml_moo_rom_est_akn_pan_ita_mol_arw_fre_chh_tur_dut_afr_grk_igb_mly_ven_hin_cze	-0.468581525914103	-1.06993328747687	0.287418398869137
855	amr_mao_fre_lda_fin_wly_alb_lit_xho_pan_jav_kor_svk_dut_dgb_azi_moo_aze_geo_por_ses_chh_afr_prs_scr_swt_arw_mly_bul_mnd_mol_vie_anl_slo_nor_lat_pol_ewe_jpn_ven_aeg_gam_knd_sid_ctl_guj_cnt_zul_uzb_urd_akn_qcu_sod_glc_mcd_tag_ukr_bsq_sun_grk_ind_tsn_hin_owc_fbf_krd_rus_hun_dyu_bem_cze_swe_cic_bos_amh_eng_igb_yor_bam_spa_tig_ita_heb_mlt_tsw_est_tha_ger_tml_swa_bat_hau_rom_tur_ben	-0.0889311001007962	-0.238235498517293	0.812222573740951
856	ukr_urd_dyu_swe_mcd_tur_lat_lit_alb_akn_prs_ses_gam_mly_spa_aze_scr_mlt_yor_rom_ind_swt_eng_tsn_hin_lda_ger_amh_glc_por_pol_est_aeg_moo_azi_tha_uzb_krd_knd_cnt_bem_cic_amr_fre_fin_sod_svk_guj_pan_swa_bsq_hau_hun_grk_arw_ewe_mao_bam_ctl_kor_dgb_bul_tag_nor_bos_slo_wly_chh_owc_xho_tml_mnd_heb_rus_dut_fbf_cze_mol_qcu_igb_ven_zul_ita_bat_sid_jav_geo_jpn_tig_anl_tsw_vie_sun_afr_ben	0.370392839797754	0.83408673664664	0.40636941586058
857	yor_mlt_zul_swe_guj_mao_ses_amh_prs_sun_alb_hun_wly_tha_chh_dgb_anl_cic_bos_aeg_lda_knd_spa_jav_tml_lat_mol_tig_geo_fin_aze_ewe_vie_mly_akn_swa_azi_dut_bam_bem_swt_ctl_grk_fbf_glc_krd_pol_tsw_rom_urd_sid_ind_mcd_heb_tag_gam_igb_nor_arw_bul_ven_sod_lit_slo_owc_est_bat_xho_mnd_ger_pan_por_cnt_qcu_fre_tsn_svk_moo_jpn_scr_uzb_bsq_hau_dyu_afr_kor_tur_ben_ukr_rus_amr_ita_eng_cze_hin	0.518350019151733	1.35868395548468	0.177533106400085
858	mly_akn_arw_ger_xho_hin_afr_ses_bat_lda_sun_tha_spa_mol_ukr_swa_jav_bos_chh_sod_cnt_azi_lit_dyu_ewe_pol_hun_anl_bsq_ben_grk_svk_amr_bul_owc_zul_mcd_igb_jpn_amh_nor_hau_scr_alb_sid_dgb_urd_tml_mnd_heb_yor_qcu_lat_ita_wly_swt_bam_tsn_cic_tag_tur_pan_dut_uzb_mao_ctl_tsw_eng_knd_est_bem_aeg_geo_slo_ind_aze_rom_glc_mlt_tig_fin_krd_fbf_vie_ven_prs_moo_por_guj_cze_fre_swe_kor_rus_gam	-0.394955625874606	-1.01158560774041	0.314360891983571
859	grk_bos_fin_geo_ind_dyu_bul_urd_mcd_glc_tsw_prs_mlt_mnd_cic_fre_anl_tsn_zul_uzb_svk_aeg_cze_afr_aze_xho_owc_tur_pol_hin_qcu_mol_pan_fbf_akn_rom_tig_cnt_alb_amr_amh_mao_ger_swt_bat_ven_bam_rus_ctl_ukr_sid_guj_lda_vie_igb_ita_hun_est_krd_chh_ben_nor_sod_arw_dgb_kor_bem_ewe_tml_lit_lat_mly_spa_dut_jav_azi_heb_por_eng_bsq_tag_wly_yor_jpn_swe_knd_hau_tha_scr_swa_sun_ses_slo_gam_moo	-1.29119620624056	-3.40901835169938	0.000965549396093876
860	tig_ukr_qcu_fin_cic_alb_lit_svk_ind_geo_yor_grk_pol_heb_ben_ses_wly_xho_glc_mlt_amr_por_mnd_knd_dut_igb_akn_zul_afr_owc_sod_vie_krd_mly_anl_nor_gam_hau_tha_tsw_sun_bem_guj_jpn_aze_cze_fbf_urd_mao_amh_dyu_ctl_slo_mcd_bat_cnt_azi_tsn_arw_ita_swt_est_pan_bul_tur_swa_dgb_spa_moo_eng_bos_ewe_jav_fre_kor_chh_tag_ger_hin_prs_rom_sid_lda_tml_swe_ven_rus_lat_uzb_bsq_mol_aeg_scr_hun_bam	-0.176695842555898	-0.451216711080245	0.652883763090188
861	bul_mnd_lit_heb_jav_wly_aze_ctl_krd_urd_rus_tig_mlt_hun_scr_fbf_cic_jpn_amh_fre_akn_arw_zul_rom_swt_chh_hau_ben_sun_por_guj_tur_fin_bam_aeg_prs_tag_bat_sod_swe_yor_nor_pol_dyu_sid_bsq_uzb_igb_ses_qcu_pan_cze_swa_tha_owc_cnt_ita_tml_ukr_geo_vie_dgb_gam_bos_ewe_amr_mol_est_ger_glc_mcd_mao_grk_eng_ind_azi_ven_knd_xho_mly_tsn_anl_lat_bem_afr_hin_slo_moo_kor_tsw_svk_alb_dut_spa_lda	NA	NA	NA
862	zul_krd_xho_sun_hin_heb_jav_swa_moo_mnd_scr_akn_rom_fre_guj_lat_mlt_dgb_aeg_tsw_owc_ctl_pan_tsn_rus_fbf_bat_swt_swe_sid_igb_afr_tml_mcd_urd_knd_yor_ben_ita_svk_sod_bem_nor_hun_mao_spa_azi_tag_dut_fin_arw_mol_qcu_tur_gam_est_kor_ukr_pol_geo_wly_bos_bsq_por_cze_bam_eng_ger_slo_cnt_dyu_bul_hau_jpn_tig_prs_cic_chh_lda_anl_ind_amr_mly_lit_ewe_uzb_grk_tha_ses_amh_vie_alb_aze_ven_glc	-0.611054468909723	-1.39752170891598	0.165581747021025
863	cic_ita_alb_ses_aeg_sod_mol_dgb_dut_tsn_mly_lda_geo_grk_jpn_zul_mnd_owc_xho_spa_fin_glc_lit_scr_bat_guj_akn_bam_knd_est_bsq_arw_fbf_ukr_afr_mlt_ger_kor_hin_hau_tag_sid_bos_heb_yor_eng_aze_prs_rus_urd_cze_hun_tml_slo_igb_dyu_tha_sun_anl_fre_ctl_por_uzb_swt_ven_mcd_pol_gam_swa_pan_azi_amr_qcu_svk_wly_mao_jav_nor_swe_moo_amh_tur_chh_ewe_ind_rom_bem_tig_ben_lat_tsw_bul_cnt_krd_vie	-0.0430714552290168	-0.110217548714961	0.912474341700794
864	krd_sun_vie_yor_moo_swa_azi_amh_guj_mnd_akn_grk_fin_aze_bul_zul_pol_mol_bam_arw_heb_ben_glc_bat_cnt_tur_svk_geo_kor_dgb_jpn_rom_cic_ukr_rus_hun_sod_ita_tml_nor_xho_ven_ewe_amr_afr_sid_tig_tha_knd_dyu_prs_ctl_swe_alb_mao_lit_urd_qcu_bem_ger_lat_wly_owc_slo_por_est_chh_gam_hau_mly_eng_fbf_dut_spa_ind_tsn_bos_fre_mcd_ses_tsw_hin_jav_igb_anl_tag_mlt_uzb_bsq_scr_aeg_lda_pan_cze_swt	0.116802543785716	0.264672173599799	0.791847715804443
865	mly_fbf_heb_arw_dyu_hun_cnt_mcd_lda_chh_nor_jav_anl_cze_pol_prs_ewe_vie_por_bem_ven_tha_krd_aeg_cic_ger_glc_swt_bul_zul_knd_ukr_tur_hin_hau_igb_tsw_qcu_est_mnd_moo_mol_gam_dut_slo_sid_mao_pan_ita_rus_rom_xho_ind_fin_yor_lat_aze_spa_tig_swe_akn_guj_lit_wly_grk_kor_azi_ses_amr_afr_amh_sod_scr_bat_uzb_bam_tag_urd_sun_mlt_fre_ben_alb_jpn_owc_bos_svk_eng_tsn_ctl_swa_tml_geo_dgb_bsq	-0.892457863151576	-2.12557233963382	0.036188927719857
866	pol_lda_hin_vie_mao_ctl_tur_eng_owc_heb_lat_igb_qcu_tml_gam_ger_mly_geo_dgb_tsn_akn_jav_ind_rus_hun_slo_wly_cnt_bul_tig_amh_dyu_grk_chh_prs_azi_urd_ben_bam_bem_cic_fre_bsq_swt_ita_ewe_mnd_aeg_nor_scr_mlt_ukr_hau_dut_alb_pan_anl_guj_rom_ses_mcd_knd_tag_tsw_por_sun_bat_mol_bos_moo_afr_sid_uzb_tha_swe_lit_kor_fin_xho_arw_amr_sod_fbf_krd_svk_glc_zul_spa_aze_jpn_cze_swa_ven_est_yor	0.0245890872437028	0.0612216967327246	0.95131402782349
867	slo_tha_ind_mlt_svk_eng_swa_swt_krd_bat_urd_chh_bam_aeg_gam_sun_bem_bos_glc_lda_lat_ven_tsn_est_sid_igb_amh_pan_amr_owc_pol_mao_afr_bul_xho_kor_akn_mol_yor_hau_moo_scr_fre_ita_prs_rus_fbf_lit_sod_fin_ctl_mnd_tsw_vie_mly_heb_jav_wly_swe_dyu_ben_por_tml_grk_knd_geo_cze_azi_bsq_ses_anl_tig_tag_hun_mcd_arw_dgb_alb_dut_hin_spa_jpn_qcu_cic_uzb_aze_ger_tur_zul_nor_ukr_guj_ewe_rom_cnt	-0.150414505225059	-0.374348589244168	0.708997181413844
868	tag_jav_dyu_aeg_kor_hin_bsq_ewe_swe_vie_por_ctl_wly_ven_alb_ind_tml_owc_ita_glc_mlt_bam_ger_cnt_afr_krd_svk_bat_knd_rom_ben_ses_mly_urd_chh_gam_eng_tur_moo_lit_sun_pan_swt_xho_ukr_yor_fre_lat_heb_sid_mcd_sod_bul_hun_geo_fbf_spa_est_lda_guj_cic_uzb_slo_prs_amr_scr_tig_tsw_qcu_bem_fin_mao_bos_anl_hau_jpn_arw_rus_azi_zul_igb_mol_amh_cze_swa_aze_grk_akn_nor_pol_tha_dut_tsn_mnd_dgb	0.950547643057462	2.5236261602156	0.0133113946040928
869	cnt_lit_slo_vie_sun_xho_fre_aeg_ven_alb_tha_jav_amh_moo_mao_jpn_fbf_knd_pan_tur_ses_ind_wly_qcu_ewe_krd_mcd_chh_tig_rus_swt_tsn_svk_bam_cze_ita_lat_afr_bem_tag_grk_dut_guj_pol_kor_amr_geo_ukr_hun_bos_lda_urd_sod_ben_bul_swe_gam_fin_azi_sid_zul_rom_cic_swa_ger_ctl_scr_mol_hin_anl_prs_mly_eng_arw_bsq_glc_igb_por_heb_est_dgb_owc_bat_nor_mlt_uzb_spa_mnd_dyu_tml_hau_tsw_aze_yor_akn	-0.417882356765448	-0.989119010667833	0.325171411208576
870	uzb_heb_sod_jav_cic_sun_mnd_knd_krd_lda_tag_spa_tsn_bos_ses_pan_zul_amr_ita_fin_hau_hun_rom_xho_wly_aze_eng_aeg_ewe_swa_bem_bul_kor_tig_tml_tha_dut_mcd_igb_pol_lit_urd_chh_bat_grk_dgb_fbf_dyu_rus_mlt_akn_guj_swe_anl_azi_owc_jpn_gam_ven_alb_cze_prs_geo_ger_moo_qcu_swt_ben_scr_ctl_por_afr_nor_amh_mao_bsq_svk_mol_mly_fre_cnt_ind_tsw_hin_arw_bam_ukr_sid_est_glc_vie_tur_yor_lat_slo	-0.4469905217356	-1.17816650095862	0.241736150634609
871	amh_heb_amr_bem_grk_tml_mnd_mlt_slo_pan_tha_ses_gam_por_akn_ben_afr_nor_bam_mol_cnt_tag_azi_bat_swa_tsn_ewe_uzb_tsw_guj_pol_ven_wly_lat_jpn_dgb_jav_chh_mao_zul_bos_qcu_est_lda_vie_ukr_yor_rus_prs_lit_hau_ctl_knd_fin_mcd_cic_urd_cze_glc_spa_swe_moo_dyu_sun_dut_xho_svk_swt_tig_tur_hin_alb_hun_aeg_geo_bsq_owc_mly_krd_fre_rom_kor_fbf_ind_sod_igb_anl_scr_ger_sid_bul_ita_aze_eng_arw	1.0669036912242	2.9391685290461	0.00415052341199131
872	fin_gam_swe_tsw_zul_bsq_pol_mly_anl_cze_dut_ukr_urd_tig_heb_dgb_moo_cnt_ben_jav_sod_cic_swa_ses_tha_jpn_kor_spa_akn_tml_dyu_eng_glc_alb_mol_wly_bos_hin_tsn_lda_prs_grk_amh_knd_owc_mlt_bam_lat_mcd_nor_vie_est_chh_ind_xho_aeg_swt_tur_ita_svk_ven_scr_aze_qcu_lit_afr_rus_ctl_rom_por_bat_fbf_amr_hun_azi_yor_pan_ger_ewe_mnd_slo_igb_krd_sun_guj_tag_hau_mao_bem_uzb_bul_arw_geo_sid_fre	0.00160435913494225	0.00382013560054756	0.996960162718296
873	ger_uzb_sun_yor_bul_ses_bem_swa_bam_lda_cnt_mlt_ind_spa_mao_ukr_fbf_hin_azi_slo_pol_tag_tig_cic_hau_amh_sid_glc_dut_swt_scr_amr_xho_geo_grk_alb_dyu_mly_lit_gam_sod_lat_jpn_tha_rus_igb_tml_swe_aze_ewe_bat_dgb_urd_moo_cze_chh_rom_mol_ita_est_arw_eng_mnd_fin_hun_bos_mcd_anl_kor_qcu_tsn_wly_zul_fre_akn_vie_ben_tur_prs_nor_owc_bsq_ven_krd_tsw_knd_aeg_jav_heb_svk_ctl_guj_pan_por_afr	0.16034078373172	0.411963616050179	0.681314082221899
874	prs_heb_igb_eng_bat_amh_ewe_vie_bos_akn_owc_gam_fin_azi_fre_ita_knd_bul_tha_pol_lit_cze_anl_xho_moo_ses_tag_hun_pan_amr_kor_guj_yor_mao_nor_est_hin_swt_sun_tsn_arw_chh_urd_grk_ukr_tml_wly_swa_ven_mcd_uzb_sid_rus_ger_spa_cnt_dut_ctl_jpn_slo_zul_hau_ben_krd_scr_tur_dgb_por_mnd_jav_lda_bam_svk_geo_afr_alb_aeg_mlt_dyu_tig_tsw_bem_ind_cic_mol_qcu_lat_bsq_swe_mly_rom_aze_glc_fbf_sod	-0.0750016374322763	-0.179221595834614	0.858153593317574
875	swe_bam_moo_amr_sod_hau_ewe_qcu_lat_yor_jpn_rus_ger_ctl_owc_tsn_alb_dyu_grk_bsq_ita_spa_nor_vie_fbf_mly_lda_prs_cze_jav_eng_geo_aze_bem_knd_por_ind_ven_fin_ukr_aeg_dgb_arw_afr_gam_sid_hin_anl_mao_mol_pol_swt_mcd_fre_heb_tag_lit_amh_urd_sun_scr_azi_dut_swa_ben_mlt_svk_pan_igb_bos_akn_ses_chh_tha_cnt_glc_est_hun_bul_slo_tur_rom_zul_krd_tig_bat_tml_wly_mnd_xho_uzb_cic_kor_guj_tsw	-0.991627206534196	-2.42632174352593	0.017181224789523
876	yor_fbf_gam_azi_ita_dut_bsq_kor_est_anl_tsn_bul_aeg_jpn_mcd_dgb_mly_mnd_ven_arw_geo_svk_ger_afr_mlt_hau_aze_cnt_tsw_rus_urd_chh_bam_scr_ctl_fin_nor_tur_sun_hin_pol_rom_ben_bem_mol_krd_swt_cze_knd_hun_sod_prs_ewe_tig_guj_lda_cic_swa_uzb_fre_lat_amh_heb_xho_qcu_tha_swe_por_slo_amr_lit_vie_grk_ind_owc_ses_spa_akn_glc_zul_moo_tml_wly_dyu_pan_mao_sid_bos_jav_igb_alb_ukr_tag_eng_bat	0.247871494087743	0.633082490657904	0.528233484670876
877	fre_tsw_jpn_azi_aze_anl_amr_xho_dut_chh_guj_ben_swe_rus_wly_bam_akn_aeg_hin_lit_kor_bul_eng_urd_tur_mol_owc_mcd_swt_prs_dyu_heb_por_arw_bsq_lat_ven_scr_geo_ctl_uzb_cic_cnt_lda_nor_yor_hau_svk_ger_tsn_vie_jav_krd_moo_est_mao_gam_tml_knd_hun_ind_ita_swa_ses_bem_bos_qcu_mlt_cze_amh_mly_sod_pan_glc_mnd_bat_pol_alb_sun_tha_fbf_rom_igb_tig_tag_dgb_zul_grk_ukr_ewe_spa_sid_slo_fin_afr	0.351704030942366	0.822338704952484	0.412987597765608
878	tsn_svk_bam_urd_heb_qcu_ses_mao_bat_por_ita_ger_sod_owc_geo_kor_alb_cic_lat_cze_xho_sid_amh_lit_eng_azi_ukr_spa_jpn_swa_hau_afr_mol_rus_wly_tsw_slo_amr_hin_pan_aze_dut_lda_dgb_swe_zul_grk_knd_sun_ind_moo_gam_rom_scr_tml_guj_mcd_jav_mlt_uzb_dyu_ctl_est_pol_swt_mnd_fin_prs_igb_cnt_anl_tur_tha_krd_nor_ben_glc_ewe_bos_fre_chh_arw_tig_bul_yor_mly_bsq_vie_fbf_bem_tag_ven_akn_hun_aeg	0.429749452597057	1.10238207564533	0.273140247969762
879	tsn_bat_wly_tha_cze_dgb_grk_knd_alb_sun_svk_ind_sid_tag_heb_scr_owc_bul_ukr_mcd_ewe_swa_hun_ctl_swt_swe_mlt_xho_igb_spa_kor_arw_akn_tsw_chh_ita_nor_jav_tur_mnd_afr_ger_gam_prs_zul_dut_aeg_fbf_yor_mol_bsq_cic_mly_eng_fin_hau_hin_mao_pan_guj_bos_vie_tml_est_anl_lda_cnt_bam_ses_glc_urd_qcu_moo_ven_rom_slo_bem_jpn_amr_lit_aze_geo_pol_uzb_amh_azi_ben_krd_lat_rus_dyu_por_tig_sod_fre	0.164563158955792	0.379891859396623	0.704891858191906
880	vie_ita_igb_lat_gam_owc_ven_ukr_aeg_glc_hun_prs_mol_afr_amh_guj_bul_ewe_chh_bsq_scr_slo_tig_mlt_por_azi_bam_swt_uzb_sun_bos_rom_fbf_yor_bat_eng_urd_anl_akn_kor_tml_moo_jpn_grk_pol_mao_rus_spa_fin_knd_heb_hin_amr_svk_est_ben_zul_pan_tsw_krd_jav_sod_lit_dut_mly_xho_bem_alb_aze_tha_ses_mnd_dgb_swa_qcu_swe_tsn_ger_cze_lda_cnt_tur_tag_arw_fre_ind_nor_geo_hau_mcd_wly_dyu_sid_ctl_cic	-0.612151191439342	-1.42452509695204	0.15764157593158
881	azi_tha_wly_nor_swe_swt_gam_rom_guj_anl_ven_dyu_por_xho_lat_sod_zul_spa_pan_ita_tur_swa_bat_ben_knd_dut_ger_kor_alb_qcu_rus_ses_fre_mcd_mlt_mnd_lit_yor_bam_uzb_chh_bos_heb_pol_hun_mol_afr_lda_jpn_prs_moo_jav_cic_eng_est_vie_fbf_hau_scr_bul_tml_sun_amh_akn_mly_igb_fin_hin_aze_amr_geo_slo_dgb_owc_bsq_urd_aeg_arw_svk_glc_cze_cnt_ewe_ctl_tag_tsn_tsw_krd_ukr_ind_mao_tig_sid_grk_bem	0.756344750825303	1.70355178267052	0.0918043865244384
882	tml_fin_chh_aeg_guj_dyu_yor_zul_geo_eng_uzb_swt_tig_igb_ukr_rus_bat_sod_glc_knd_cic_aze_ctl_hin_lda_mcd_rom_sun_bul_ven_pol_urd_arw_heb_mao_moo_lit_ita_wly_hau_akn_dut_spa_ben_bos_hun_anl_grk_fre_ses_alb_cnt_krd_cze_qcu_scr_gam_azi_fbf_bem_por_ger_mly_slo_swe_sid_kor_est_tsw_amr_amh_prs_svk_mol_xho_jpn_mnd_tag_jav_lat_afr_mlt_tha_swa_nor_tsn_vie_owc_pan_ewe_bam_tur_ind_bsq_dgb	-0.360576780453363	-0.807204485642461	0.421608347850341
883	tsn_aze_svk_jpn_moo_anl_heb_fin_tag_zul_rus_swe_tml_azi_amr_sid_bat_dut_uzb_dgb_knd_chh_eng_gam_wly_spa_glc_hin_fbf_fre_ses_guj_geo_bem_bsq_mcd_mly_bul_tsw_nor_bam_vie_jav_pol_est_sun_cic_dyu_prs_tig_swa_ita_pan_kor_mnd_swt_yor_ven_mol_mlt_ind_mao_arw_por_aeg_slo_lat_scr_cze_tur_afr_ewe_amh_akn_krd_alb_ger_hun_grk_cnt_hau_tha_ukr_lit_qcu_ctl_xho_ben_owc_urd_lda_bos_igb_sod_rom	-1.07949551212246	-2.59770199312115	0.0109110601577373
884	mly_glc_ctl_dgb_yor_por_moo_dut_afr_ita_rom_tag_anl_ven_eng_bul_rus_owc_hin_tml_azi_hau_swt_slo_cic_ewe_gam_sod_geo_tsn_amr_ses_lat_fin_chh_mcd_mnd_mao_swe_tig_urd_heb_spa_akn_mlt_wly_lit_cnt_grk_igb_est_uzb_krd_sun_ind_prs_tsw_qcu_bat_lda_kor_fbf_mol_cze_zul_bsq_bem_ben_jpn_ukr_dyu_tur_xho_jav_bam_pol_pan_knd_bos_guj_swa_svk_fre_scr_nor_tha_hun_aeg_ger_alb_vie_amh_aze_arw_sid	-0.482587583467815	-1.24169519041126	0.217471529892769
885	grk_tsw_guj_mly_swt_tig_nor_geo_heb_ind_aeg_qcu_akn_anl_bem_uzb_tur_cic_mlt_pan_ger_vie_zul_glc_sod_fbf_aze_amr_tml_hun_lat_bsq_hau_lit_bos_mnd_afr_ses_jav_rus_fre_jpn_ewe_dyu_xho_ven_slo_chh_ctl_tag_swe_amh_mol_est_swa_bul_scr_knd_alb_azi_cnt_moo_urd_rom_prs_bam_spa_arw_mao_kor_tha_gam_ita_eng_owc_mcd_igb_wly_sid_ben_cze_krd_svk_sun_tsn_yor_por_lda_hin_bat_fin_dgb_pol_ukr_dut	0.526652302687556	1.30592381839258	0.194799492872578
886	kor_vie_grk_uzb_aze_ven_amh_mcd_swt_dyu_dut_guj_owc_gam_zul_fre_nor_geo_alb_sid_cze_pan_aeg_cnt_bat_pol_rus_ind_yor_igb_est_ses_tig_tha_mnd_por_tsw_chh_fbf_urd_krd_arw_bul_slo_bem_mly_ger_cic_hau_afr_bam_glc_prs_dgb_rom_knd_lit_svk_swa_lat_ita_bsq_hin_spa_mol_qcu_tml_ben_ewe_scr_tag_mlt_tsn_moo_heb_anl_swe_jav_xho_ukr_sun_hun_jpn_wly_tur_akn_sod_mao_amr_azi_bos_ctl_eng_lda_fin	NA	NA	NA
887	pol_est_swe_cnt_aze_wly_chh_krd_tur_rus_grk_tha_mcd_fbf_guj_tml_akn_dut_uzb_urd_svk_mol_bul_ger_bam_azi_anl_bos_hau_amh_mlt_ctl_igb_eng_zul_ita_ses_spa_tsw_gam_mao_owc_knd_hin_aeg_fre_ben_yor_tag_nor_alb_ind_afr_bsq_scr_swa_ven_bat_rom_sod_lat_swt_slo_kor_fin_por_moo_vie_xho_bem_lda_sun_jpn_tsn_mly_glc_jav_hun_geo_amr_pan_lit_ewe_qcu_cic_dgb_ukr_prs_tig_dyu_heb_mnd_sid_cze_arw	0.87974829355567	2.28697927825057	0.0244654129899212
888	azi_zul_geo_hun_tha_yor_fin_krd_ukr_hin_bos_jav_pol_knd_swe_tml_mlt_tur_bem_sid_scr_est_guj_amr_pan_cic_tsw_svk_spa_slo_ger_swt_mnd_ind_aze_ven_owc_afr_alb_lit_wly_cze_chh_por_mao_grk_fre_mly_gam_tag_arw_mol_uzb_qcu_dyu_vie_xho_glc_mcd_akn_amh_tsn_prs_bul_hau_bsq_ses_lat_kor_cnt_jpn_urd_eng_igb_swa_heb_ewe_dgb_rom_lda_bam_bat_anl_moo_tig_rus_ita_nor_sod_ctl_ben_fbf_sun_aeg_dut	-0.584500671960137	-1.49814167180826	0.137483120507606
889	amh_mao_amr_tag_hin_mnd_dgb_anl_bul_ben_hau_pan_est_cic_spa_por_lat_fin_swa_guj_bem_sid_afr_pol_tig_tsn_heb_slo_xho_wly_prs_moo_owc_ger_fre_swt_glc_grk_dyu_ctl_mcd_swe_bos_vie_sod_hun_kor_mlt_chh_arw_ind_aeg_ses_zul_jav_lit_qcu_akn_yor_bat_rom_uzb_urd_eng_gam_lda_knd_tml_scr_krd_cze_tha_igb_ita_mol_svk_dut_bam_cnt_ven_ukr_nor_tur_sun_fbf_rus_geo_aze_tsw_azi_jpn_mly_alb_bsq_ewe	-0.370098612597962	-0.823091706522959	0.412561462236639
890	mcd_sod_lat_swa_heb_tsn_azi_ben_rus_knd_zul_mnd_tag_vie_mlt_krd_tsw_ewe_prs_grk_fbf_ukr_moo_dyu_est_gam_uzb_swe_hau_tig_afr_guj_geo_xho_spa_yor_tml_wly_alb_bem_bam_ses_glc_owc_eng_ita_scr_pan_ger_kor_amr_cze_mol_por_akn_hun_hin_pol_lda_bos_ind_mly_jav_chh_ven_arw_mao_bat_swt_cic_dut_lit_aeg_tha_amh_urd_bsq_cnt_fre_bul_tur_ctl_slo_rom_jpn_fin_dgb_svk_sun_nor_igb_qcu_sid_anl_aze	0.155847506963945	0.377286259744431	0.706820475756199
891	fre_azi_ita_anl_lit_mnd_bul_hin_pan_hun_gam_ses_grk_ind_glc_dyu_alb_dut_zul_tig_scr_rom_slo_arw_mol_bam_uzb_pol_mly_sid_jav_bem_cze_ewe_tur_tsw_owc_xho_ven_ukr_bat_jpn_mlt_cic_bos_sod_amr_geo_dgb_akn_spa_qcu_fbf_yor_ben_tsn_sun_bsq_amh_chh_kor_tml_tha_afr_swt_mao_svk_igb_lat_mcd_por_swa_ger_est_ctl_moo_krd_hau_wly_knd_guj_cnt_nor_aeg_heb_tag_swe_fin_prs_urd_lda_rus_vie_eng_aze	-1.14767265108945	-2.74919469445533	0.00717779225649279
892	rom_dgb_bos_fbf_fre_lda_arw_svk_uzb_tsw_yor_swe_dyu_mol_anl_ind_scr_lit_alb_bem_hun_bsq_bam_swt_tur_bul_owc_afr_igb_mao_pol_est_urd_mly_ewe_ven_cze_tsn_mcd_aze_akn_mlt_grk_por_krd_fin_jav_cnt_lat_ukr_wly_ben_eng_moo_pan_ita_guj_knd_sod_amr_ger_tml_slo_bat_azi_swa_sid_chh_hau_hin_amh_ses_tha_xho_nor_dut_sun_spa_heb_kor_gam_ctl_glc_tag_aeg_vie_qcu_tig_jpn_prs_geo_cic_rus_zul_mnd	0.405378503743767	0.949127297034186	0.345015804656668
893	krd_sun_akn_tur_scr_ewe_hau_mnd_nor_bem_lat_jav_est_bsq_jpn_guj_rom_aze_qcu_grk_tig_yor_dyu_lit_hun_moo_fre_tsw_fin_knd_mcd_dut_bul_amh_gam_prs_lda_kor_azi_ben_anl_pan_heb_slo_mol_ita_spa_bos_alb_mlt_urd_tag_uzb_chh_dgb_fbf_mly_ukr_igb_eng_cnt_ind_afr_ses_sid_pol_vie_owc_mao_glc_cze_swa_tsn_swt_tha_amr_bam_por_ctl_swe_zul_cic_svk_aeg_hin_ger_sod_geo_wly_arw_tml_ven_rus_xho_bat	0.178222724248314	0.406418411724674	0.685368917907908
894	bam_alb_ger_anl_mol_scr_aeg_bul_amh_bat_dyu_yor_cze_tha_urd_bem_bos_ctl_tig_tag_hun_chh_eng_wly_mcd_rus_amr_heb_ind_knd_swt_geo_guj_lat_uzb_mnd_tsw_tsn_est_rom_tur_cnt_arw_por_moo_xho_lit_sod_fbf_swe_dut_ses_pan_ewe_hau_mao_prs_akn_ven_grk_jpn_sun_svk_cic_gam_mly_glc_pol_jav_bsq_vie_spa_hin_azi_aze_swa_dgb_slo_ben_owc_nor_fre_igb_mlt_afr_kor_sid_qcu_ita_fin_lda_ukr_krd_zul_tml	0.380395119872474	0.938521726526762	0.350407448316482
895	ben_swa_ses_igb_vie_lit_knd_urd_amh_tha_mao_dut_tml_moo_wly_tag_fbf_ind_lat_sod_tig_pan_aze_jav_bos_svk_sid_chh_fin_bsq_eng_ukr_yor_owc_jpn_bul_hun_nor_ita_mcd_hin_cze_swe_heb_mnd_por_mly_est_rom_grk_rus_zul_ven_ctl_lda_akn_gam_swt_hau_qcu_uzb_anl_guj_tsn_bem_scr_mlt_glc_cic_cnt_mol_slo_arw_fre_afr_tsw_pol_spa_xho_tur_prs_alb_sun_kor_geo_bat_krd_dyu_ger_dgb_amr_aeg_bam_ewe_azi	-0.672647563475147	-1.62898036271623	0.106700076473812
896	scr_yor_tsn_hau_aeg_bam_eng_mol_prs_swe_akn_qcu_urd_ita_geo_lda_sun_rus_ctl_svk_wly_azi_ger_arw_tha_knd_mly_jav_vie_mao_moo_ven_kor_dut_ben_mnd_anl_tsw_ind_sod_slo_bat_mcd_pan_gam_sid_hin_dgb_uzb_cic_jpn_tag_owc_rom_igb_fbf_ewe_grk_alb_est_bos_fin_nor_amr_tur_heb_zul_afr_amh_krd_glc_pol_lit_swa_dyu_bem_chh_hun_tml_spa_aze_mlt_por_ukr_cze_guj_bsq_tig_xho_ses_fre_swt_bul_cnt_lat	-0.388607029314526	-0.993174907746892	0.323201815079463
897	mly_tig_tur_cnt_afr_alb_anl_slo_svk_dyu_owc_wly_dgb_chh_tsn_jav_tha_sid_mol_kor_ven_mlt_knd_swa_lda_nor_aze_fre_bat_bul_moo_xho_pol_sod_bos_arw_vie_eng_swt_bam_mnd_dut_gam_por_bsq_cic_est_rom_prs_mao_bem_fin_glc_zul_spa_qcu_fbf_akn_ind_uzb_sun_heb_geo_amh_scr_tml_krd_ukr_guj_ewe_ger_lit_ben_hin_mcd_ctl_rus_igb_ses_jpn_hun_amr_yor_pan_urd_grk_swe_hau_azi_lat_ita_aeg_tsw_tag_cze	-0.983384186905893	-2.41543122874319	0.0176714864687468
898	xho_tur_cnt_swt_fbf_rus_chh_arw_tsw_pol_afr_mao_ger_gam_rom_qcu_bul_hin_zul_tag_ctl_uzb_sun_sid_bem_sod_bsq_kor_bos_geo_ind_dut_aeg_dgb_azi_alb_tsn_grk_est_ses_fin_cze_slo_guj_ben_tig_tml_hun_mly_yor_ita_scr_prs_glc_aze_fre_ven_moo_pan_knd_por_mlt_nor_amr_lat_igb_mol_bat_hau_eng_lda_urd_svk_swe_wly_vie_tha_jav_krd_bam_mnd_heb_swa_spa_ewe_mcd_dyu_akn_anl_lit_ukr_jpn_cic_amh_owc	-0.890904926945722	-2.04393172299234	0.0437881426573801
899	ind_chh_azi_grk_prs_svk_ukr_vie_dyu_pan_cic_spa_xho_qcu_rom_rus_moo_kor_cze_cnt_aeg_alb_tag_krd_wly_afr_fin_anl_mly_amh_tml_dgb_jav_swt_bul_tsw_hin_ita_eng_bos_ven_tur_geo_pol_swa_aze_mlt_slo_fre_sid_tig_owc_amr_est_bam_ewe_lat_fbf_tha_urd_bat_guj_bem_ben_mnd_tsn_mao_gam_sod_scr_glc_lda_sun_knd_dut_arw_ger_lit_mcd_akn_hun_ses_heb_nor_swe_yor_jpn_hau_uzb_mol_bsq_por_zul_igb_ctl	-0.118581086763321	-0.317228969690095	0.751780954671883
900	jpn_owc_cnt_bem_dyu_wly_azi_aeg_nor_guj_ses_mao_bos_anl_mly_bul_dgb_swt_arw_vie_swa_moo_ger_amr_fbf_ukr_lit_pan_mol_hun_fre_swe_ind_afr_slo_lat_xho_bsq_dut_tig_urd_lda_ewe_por_heb_mcd_tag_svk_fin_igb_jav_pol_rom_tur_hin_kor_ben_bat_qcu_rus_spa_cic_hau_bam_mnd_aze_ctl_geo_akn_yor_eng_tsw_gam_cze_sun_knd_scr_sod_tsn_uzb_ita_sid_zul_prs_tml_tha_alb_chh_glc_krd_amh_ven_est_grk_mlt	-0.276269441932762	-0.727445281417266	0.468780604504675
901	tag_owc_ben_zul_mly_grk_nor_ita_jav_lat_bat_heb_spa_urd_moo_qcu_rus_tml_mao_mcd_eng_fin_uzb_xho_anl_amr_cnt_por_chh_glc_igb_guj_vie_cic_sid_pan_slo_tur_jpn_krd_scr_bam_est_tsn_mnd_ses_knd_swt_hun_fbf_prs_ger_lit_bos_wly_bul_fre_swa_kor_bem_afr_svk_hau_dut_gam_sun_hin_amh_swe_alb_ind_rom_ewe_geo_tha_azi_dgb_aze_ctl_mol_ven_mlt_cze_tig_aeg_pol_ukr_akn_arw_bsq_dyu_sod_lda_tsw_yor	-0.218404403179846	-0.494908117204644	0.621832207484965
902	rom_hun_aze_qcu_bat_amr_azi_igb_ger_prs_lda_bos_geo_sun_swe_ctl_krd_eng_mcd_ven_knd_kor_afr_tag_cze_scr_mol_urd_moo_rus_sid_jpn_est_por_fin_gam_chh_fre_ses_lit_hau_bul_wly_mnd_heb_tha_bam_jav_zul_bem_lat_arw_anl_ukr_tur_swt_tml_aeg_svk_tig_tsw_dgb_sod_hin_uzb_cnt_pol_mao_slo_grk_yor_bsq_glc_tsn_mlt_amh_ind_xho_ewe_ben_fbf_dut_dyu_vie_mly_cic_akn_ita_guj_swa_spa_alb_nor_owc_pan	-0.0297113193707366	-0.069700265629056	0.944581884082578
903	ses_swa_bos_bsq_bem_fbf_ind_bul_tsn_sid_mcd_eng_guj_xho_alb_por_tsw_urd_lda_jpn_yor_tml_pol_mly_aze_moo_ukr_fre_tur_jav_nor_ita_igb_geo_spa_lat_slo_cic_sun_heb_mlt_krd_swt_bat_aeg_grk_cze_gam_anl_wly_azi_dut_zul_arw_glc_ven_mao_akn_hau_est_vie_tag_swe_ctl_dgb_amr_bam_hin_svk_rus_rom_afr_lit_ger_ben_mol_knd_prs_cnt_owc_fin_qcu_tig_pan_scr_ewe_hun_chh_uzb_kor_dyu_sod_amh_tha_mnd	1.03696527459744	2.39249176318087	0.0187451113517003
904	uzb_alb_amr_rom_arw_mly_mlt_ewe_bam_xho_ses_geo_krd_est_anl_tha_sun_fbf_tig_moo_heb_qcu_grk_swa_cze_spa_tsn_slo_vie_fin_guj_bat_swt_zul_ger_chh_fre_wly_owc_bos_ita_akn_cnt_gam_tag_por_lat_dyu_amh_hun_mol_mcd_urd_aeg_bem_prs_nor_hau_ind_ctl_lda_eng_yor_rus_mao_sod_azi_swe_kor_cic_svk_igb_pol_afr_tsw_bsq_mnd_tur_tml_bul_glc_ven_ben_aze_dut_hin_jpn_dgb_ukr_knd_jav_lit_pan_scr_sid	0.383930326525039	0.929591305771309	0.354989365928752
905	geo_bat_dyu_pol_ses_rom_nor_urd_arw_est_azi_yor_ctl_amh_mol_sid_ven_bem_lit_ukr_rus_jpn_mcd_dut_scr_ewe_eng_dgb_afr_moo_fin_lat_por_mly_aeg_svk_tml_heb_grk_pan_tur_fre_tsw_zul_tha_ger_swe_hin_owc_slo_bam_ita_xho_bul_igb_swt_fbf_prs_wly_jav_tag_swa_alb_krd_sun_gam_qcu_cnt_mao_ben_mnd_sod_chh_bsq_guj_hun_uzb_aze_tsn_tig_lda_vie_hau_ind_mlt_akn_knd_bos_spa_glc_kor_amr_cze_cic_anl	0.282800335224362	0.667355810985499	0.506197460257883
[truncated: 95 more rows]
