# Supplementary material for: Future Tense and Economic Decisions: Controlling for Cultural Evolution
Source: PLoS One. 2015 Jul 17;10(7):e0132145. doi: 10.1371/journal.pone.0132145 (PMC4506144; doi:10.1371/journal.pone.0132145)
Supplement: S8 Appendix — See README files within the various sub-folders. (ZIP) [file pone.0132145.s008.zip › S3_Code/Residuals_new/PGLS/PermuteResults/permute_S_32000.csv]

	ftr	r	t	p
1	amr_akn_dut_lda_azi_vie_sun_owc_rus_cze_aze_bam_chh_pol_dyu_swe_est_lat_bos_swt_mnd_ita_dgb_tsw_krd_geo_tml_mao_sid_tsn_bat_svk_cnt_bul_cic_anl_fbf_hau_igb_uzb_afr_scr_lit_jpn_mlt_knd_ukr_tag_grk_hin_por_heb_hun_gam_xho_mcd_amh_ewe_prs_qcu_rom_ben_fin_eng_guj_bsq_tig_zul_fre_pan_jav_spa_tha_wly_mol_alb_sod_aeg_ger_yor_ctl_tur_ven_urd_kor_bem_swa_glc_arw_nor_mly_moo_slo_ses_ind	0.822100389516475	2.17778434203887	0.0319519687661638
2	swt_urd_slo_azi_scr_tha_dgb_swa_tur_ben_aze_glc_tag_nor_sid_pan_ewe_geo_amr_alb_mcd_qcu_dut_arw_aeg_spa_mao_vie_grk_ita_owc_hau_jpn_akn_mlt_est_dyu_moo_gam_lit_ukr_anl_yor_rom_xho_knd_ven_hun_chh_svk_swe_tsw_uzb_cnt_zul_igb_amh_bat_lat_hin_bsq_tsn_fbf_fre_ind_mly_jav_mnd_prs_afr_lda_sun_eng_guj_fin_cze_pol_sod_bem_por_wly_bam_heb_cic_ger_mol_tml_kor_tig_bos_bul_ses_rus_ctl_krd	-0.257766899528504	-0.587037424065345	0.558601019120089
3	mly_bam_xho_dyu_alb_svk_glc_rus_zul_scr_mol_owc_vie_tur_azi_hin_mlt_mnd_igb_ctl_akn_eng_swe_tsn_ita_sid_hau_uzb_chh_qcu_hun_dgb_ben_amr_tha_pol_wly_heb_est_tml_tsw_grk_fre_arw_tag_ewe_ger_aze_ven_tig_fin_yor_pan_moo_bul_lit_gam_kor_nor_bat_mcd_knd_cze_dut_sod_jpn_rom_lat_guj_bsq_mao_por_jav_anl_prs_krd_sun_swt_aeg_amh_geo_lda_cnt_swa_bem_slo_ind_spa_cic_fbf_afr_urd_bos_ses_ukr	-0.398601577282349	-1.08956625869892	0.278719481211174
4	amr_knd_lit_mlt_dut_bos_ita_anl_tig_mol_afr_prs_sid_yor_chh_rus_fre_ven_ukr_owc_hun_grk_bat_fin_akn_heb_mnd_ses_igb_bam_nor_hau_swa_ger_tsn_tag_lda_tur_slo_uzb_dgb_moo_eng_dyu_bul_bem_tsw_pan_wly_vie_ben_cnt_geo_hin_cic_gam_zul_mly_fbf_tml_xho_por_ewe_svk_mcd_aze_kor_spa_qcu_krd_amh_arw_urd_ctl_sod_est_alb_lat_bsq_azi_swe_ind_swt_glc_jpn_rom_mao_cze_tha_jav_pol_guj_scr_sun_aeg	0.034927504323391	0.0911347367081535	0.927581539887894
5	anl_est_tha_lat_ses_por_heb_mol_ita_krd_sod_cze_bul_arw_ukr_owc_bos_wly_igb_dut_swe_mao_spa_urd_geo_amr_sid_jav_knd_hin_mly_swa_mnd_guj_yor_ctl_scr_tur_kor_dyu_bsq_zul_fre_ven_prs_bem_ewe_tag_xho_uzb_qcu_rus_akn_fin_lda_glc_tsn_gam_vie_slo_moo_bat_lit_aeg_ben_ind_amh_sun_pan_svk_grk_aze_tml_eng_bam_cic_swt_chh_pol_hau_tig_mlt_dgb_rom_ger_azi_alb_hun_tsw_cnt_jpn_fbf_nor_mcd_afr	-0.400313770569626	-1.03038948760022	0.305499506710232
6	spa_mly_lat_bul_jav_urd_ukr_bem_bsq_swt_moo_tml_krd_bos_azi_guj_cze_jpn_sod_kor_amr_ewe_mcd_uzb_por_dyu_nor_ses_mol_ind_aeg_bam_sun_fbf_fre_qcu_geo_mlt_grk_gam_tsn_amh_wly_lit_prs_swa_arw_eng_dgb_rus_est_rom_pan_heb_hun_afr_sid_ger_aze_ben_tag_mnd_ven_owc_svk_igb_hau_tha_pol_swe_yor_cnt_ita_xho_tur_mao_bat_lda_dut_glc_anl_ctl_tsw_slo_hin_fin_zul_chh_scr_knd_akn_cic_tig_alb_vie	-0.829708267126559	-2.24665799726127	0.0270279689452988
7	eng_kor_nor_guj_ukr_ger_pol_azi_geo_cnt_sid_krd_mcd_bat_ctl_ewe_urd_swe_mao_gam_amh_ind_xho_tig_mol_akn_cic_arw_glc_alb_dut_bul_tag_swa_afr_ven_dgb_yor_fbf_fre_vie_qcu_sun_zul_grk_ben_tur_por_tsn_aze_tsw_cze_svk_mnd_bem_moo_lit_slo_ses_bos_hin_owc_igb_bam_lat_rus_bsq_heb_pan_scr_chh_tha_uzb_mly_ita_hun_tml_jav_spa_aeg_wly_anl_swt_sod_prs_knd_dyu_fin_lda_est_mlt_hau_rom_jpn_amr	-0.727928485077125	-1.81385945913304	0.0729242693710916
8	ind_tag_bat_owc_vie_swt_bam_bul_lit_afr_krd_ita_cic_ger_yor_bos_tig_uzb_ven_geo_akn_kor_sod_por_mlt_hun_scr_knd_sid_arw_qcu_aze_mcd_guj_moo_fin_grk_nor_gam_wly_tsw_glc_ukr_igb_mao_urd_zul_mly_hau_chh_jav_swe_aeg_prs_alb_ewe_mol_pol_swa_tur_amh_eng_rus_heb_amr_azi_ben_bem_jpn_ctl_hin_ses_mnd_spa_lda_bsq_sun_tsn_dut_tml_tha_pan_fbf_est_rom_lat_svk_anl_xho_fre_cnt_dgb_slo_dyu_cze	0.286074276111303	0.645376644804135	0.520272211046447
9	ind_knd_nor_bat_akn_arw_tml_sod_alb_cic_eng_lat_cze_ven_yor_glc_lda_krd_por_dut_azi_ses_kor_bem_pan_rom_igb_mol_owc_bos_geo_moo_scr_dgb_rus_vie_swt_bul_prs_tsn_amh_sun_est_aze_amr_slo_aeg_guj_tag_ita_qcu_tig_svk_swe_hin_tha_zul_sid_mcd_afr_heb_mao_cnt_ukr_uzb_lit_hau_anl_jpn_tsw_fin_mnd_hun_mlt_urd_ben_pol_chh_dyu_wly_xho_gam_spa_tur_ger_mly_swa_fbf_bsq_grk_jav_ctl_fre_bam_ewe	0.635928683760305	1.56373943635855	0.121275336942272
10	tha_mly_slo_guj_ukr_pol_tag_knd_dut_amr_qcu_krd_rus_tur_swt_lat_tsw_alb_spa_ctl_anl_swe_glc_fre_sun_hau_hin_mlt_geo_bat_ben_rom_hun_dyu_mol_chh_cnt_ger_jpn_tig_cic_bsq_cze_jav_aze_igb_est_swa_azi_urd_mao_zul_prs_fbf_mnd_gam_sid_wly_afr_bul_bos_uzb_grk_eng_por_nor_mcd_xho_ewe_heb_owc_yor_scr_svk_sod_vie_bem_fin_kor_lit_aeg_akn_pan_lda_ven_moo_dgb_tml_bam_ind_ita_tsn_ses_amh_arw	-0.445327389041483	-1.14766773633366	0.254049499345481
11	yor_wly_dgb_mnd_qcu_azi_bsq_bul_spa_mol_swa_por_dut_ses_swt_dyu_tml_aeg_krd_alb_hun_svk_ctl_aze_bos_slo_gam_akn_fre_amh_tha_bam_ita_hau_pan_knd_mcd_eng_nor_arw_tsn_moo_guj_amr_est_fin_lat_tur_igb_sun_mly_jpn_fbf_sid_ind_chh_ukr_kor_scr_glc_anl_ger_cnt_pol_rus_geo_hin_rom_urd_mao_grk_ben_cic_jav_prs_ewe_uzb_mlt_vie_lda_sod_tsw_ven_bat_bem_tag_lit_cze_swe_zul_xho_afr_owc_heb_tig	-0.249256156212507	-0.571704490937146	0.568901416261816
12	mol_heb_xho_est_ger_fbf_jav_scr_gam_mly_sid_wly_bem_dyu_rom_fin_mlt_ita_guj_tig_ben_prs_ven_tha_lat_lit_glc_swt_tml_por_tur_fre_afr_arw_igb_swa_dut_lda_ewe_tsn_pol_sod_ctl_mcd_zul_grk_knd_urd_spa_sun_swe_alb_owc_ind_cze_amh_mnd_bsq_aze_rus_krd_svk_akn_mao_anl_kor_dgb_cic_jpn_pan_eng_qcu_uzb_chh_geo_bul_yor_ses_tsw_azi_vie_aeg_bam_bat_tag_hun_hau_amr_hin_ukr_bos_cnt_moo_slo_nor	-0.129940067847817	-0.322383485321086	0.747885800745576
13	por_mly_bul_wly_vie_qcu_hin_krd_cnt_amr_zul_prs_sod_tsn_tig_sid_arw_pan_ind_glc_ben_dyu_afr_xho_mlt_eng_cze_jav_swt_ewe_dut_rom_ger_dgb_ses_ctl_tsw_uzb_yor_ita_hau_gam_hun_bat_aze_swe_scr_azi_anl_slo_moo_fre_tml_fbf_aeg_mnd_mol_lda_mao_bos_bsq_nor_tag_swa_owc_rus_guj_chh_sun_fin_tur_est_cic_kor_knd_heb_lit_ven_jpn_igb_urd_ukr_spa_amh_grk_svk_akn_pol_lat_bam_bem_geo_mcd_tha_alb	0.35959657755537	0.827096634127415	0.410299463828787
14	tur_aeg_tag_krd_moo_cze_knd_pol_amr_spa_tig_afr_sun_est_swa_heb_fbf_dut_slo_amh_pan_wly_grk_glc_sid_bam_rom_fin_zul_prs_mlt_geo_mly_urd_nor_akn_por_tha_anl_lit_eng_ita_ukr_ses_bat_hau_aze_tsn_vie_mcd_owc_bsq_kor_mnd_bul_fre_ven_jav_jpn_cnt_azi_scr_ger_gam_arw_tml_ind_yor_ewe_hin_rus_ctl_igb_bem_swt_xho_mao_lat_mol_tsw_svk_chh_sod_swe_alb_uzb_guj_hun_dgb_bos_qcu_dyu_cic_ben_lda	-0.059013288173579	-0.134335637527832	0.893427467884864
15	eng_rom_afr_fbf_mao_amh_jpn_ind_vie_arw_tur_mly_swe_swa_dut_tsw_owc_cic_moo_dgb_kor_krd_ger_bsq_hun_scr_aze_bam_igb_qcu_azi_sid_anl_grk_jav_yor_geo_lat_pol_tha_zul_est_ita_sod_rus_mol_nor_bem_mnd_alb_tsn_ukr_slo_tml_prs_amr_pan_aeg_gam_cnt_ewe_glc_swt_ben_sun_urd_ses_akn_bul_tig_fre_dyu_mlt_ctl_wly_lda_fin_mcd_heb_spa_guj_chh_lit_knd_xho_hin_hau_por_uzb_ven_bos_svk_tag_bat_cze	NA	NA	NA
16	cic_por_mao_xho_cnt_dyu_arw_azi_tha_amr_sod_hau_swa_sun_svk_spa_heb_bem_ita_gam_pol_nor_aeg_geo_bos_slo_mol_glc_prs_cze_ven_lat_igb_ben_bam_hin_lda_aze_mly_tur_scr_afr_ctl_amh_fbf_swt_tag_sid_dut_fin_alb_owc_vie_kor_bsq_yor_qcu_ukr_est_zul_hun_lit_knd_krd_jav_tsw_rom_guj_ind_mnd_akn_grk_eng_fre_ewe_bul_mlt_rus_dgb_tml_tsn_swe_wly_pan_anl_urd_ses_uzb_chh_tig_bat_ger_mcd_moo_jpn	-0.530013070662538	-1.2622579415158	0.210012213250045
17	lit_pol_fbf_fin_akn_arw_bat_urd_krd_spa_tag_anl_hun_tig_mcd_ita_knd_ukr_chh_jpn_guj_scr_eng_sod_bos_amr_svk_uzb_cnt_aeg_tur_hau_ewe_lda_xho_kor_alb_wly_heb_cic_ven_amh_mol_zul_cze_ctl_dgb_pan_sid_tsw_moo_bam_swe_por_mly_mlt_grk_bul_igb_mao_bem_geo_rom_gam_tha_dut_vie_qcu_tsn_ses_sun_glc_swt_tml_lat_hin_azi_prs_aze_afr_rus_yor_jav_owc_nor_slo_ben_fre_est_swa_ger_ind_bsq_mnd_dyu	-0.100731694856727	-0.221626490708754	0.825090578239617
18	nor_hau_ben_tsw_tur_rom_ewe_scr_rus_eng_ukr_bat_sid_uzb_alb_aze_jpn_heb_chh_tha_tsn_pol_gam_glc_ctl_dyu_swe_slo_bsq_geo_mlt_lit_wly_mly_fre_por_bem_grk_lda_mcd_bam_bos_moo_knd_mol_vie_akn_cze_spa_est_kor_lat_mao_owc_hin_sun_amr_qcu_bul_prs_urd_sod_swa_ven_ger_amh_cic_igb_arw_svk_tig_aeg_jav_krd_xho_dgb_guj_hun_fbf_tag_mnd_swt_fin_pan_zul_afr_dut_cnt_yor_anl_tml_ses_azi_ita_ind	-0.0591765531990482	-0.150628019916421	0.880595382777325
19	pol_zul_qcu_cic_spa_kor_por_lat_hin_igb_rom_fin_ita_arw_tha_ctl_mnd_lit_swa_akn_svk_bul_sid_est_scr_dgb_gam_moo_fbf_amh_cze_sun_tig_xho_anl_heb_tml_bam_chh_hau_krd_cnt_vie_swt_aze_pan_bem_jpn_bos_tsw_ses_glc_guj_uzb_ger_bat_grk_afr_slo_yor_alb_rus_tur_tsn_tag_mao_fre_ven_jav_dut_eng_mly_ben_nor_ewe_mcd_owc_sod_azi_urd_mol_knd_ind_bsq_dyu_geo_hun_swe_amr_aeg_mlt_wly_ukr_prs_lda	-0.190781528039983	-0.430757097230476	0.667641709817848
20	ven_aeg_guj_scr_pol_urd_chh_bat_prs_ger_igb_rus_pan_swa_swe_bul_eng_alb_zul_azi_aze_ukr_ses_owc_fin_por_hin_glc_tsn_slo_geo_xho_ind_mol_vie_anl_tur_mcd_ita_sod_heb_afr_rom_yor_tha_cnt_est_ctl_cze_dyu_mly_akn_kor_ewe_amh_mnd_tag_mao_amr_dgb_tml_fbf_fre_wly_knd_bsq_cic_hau_mlt_uzb_hun_qcu_lat_lit_jpn_swt_dut_jav_svk_tsw_arw_moo_lda_sid_tig_ben_gam_spa_sun_krd_bem_bam_bos_grk_nor	0.301604217312337	0.709696044541582	0.479668271061455
21	knd_tha_tsn_cze_ben_bos_kor_spa_guj_qcu_bam_prs_ind_gam_dut_mol_sun_heb_ewe_tig_zul_cnt_sod_grk_wly_pol_est_igb_fbf_arw_tur_bat_tml_tag_mly_tsw_moo_sid_ctl_uzb_lat_dyu_rom_mao_yor_dgb_glc_bul_owc_hun_xho_nor_pan_mlt_cic_fin_svk_chh_alb_scr_eng_por_mcd_fre_jav_azi_ger_lda_aze_lit_slo_hin_vie_geo_aeg_ven_bem_urd_bsq_ses_amr_afr_ukr_swt_swe_mnd_akn_ita_rus_swa_amh_anl_jpn_hau_krd	-0.0477983829524979	-0.105374513384097	0.916305584003294
22	lda_bat_gam_scr_dut_hin_mao_bam_aeg_amr_sun_jav_tsw_rus_sid_rom_svk_bsq_ger_urd_bos_ses_tsn_zul_cic_dyu_hau_dgb_krd_lit_hun_afr_ven_grk_owc_geo_vie_amh_heb_kor_pan_chh_bem_tur_swe_tig_eng_glc_guj_anl_mcd_tag_ctl_swt_tml_tha_xho_ukr_fbf_akn_ewe_azi_cze_lat_bul_arw_igb_cnt_pol_ita_alb_est_prs_knd_jpn_moo_aze_uzb_fin_por_wly_slo_mol_sod_nor_mly_qcu_spa_fre_swa_ind_ben_mlt_mnd_yor	-0.249684422642754	-0.56336195687128	0.574544260035518
23	dgb_akn_bat_amr_lat_grk_fre_xho_hau_ita_amh_cze_azi_anl_eng_dut_zul_fbf_tur_krd_bul_est_tha_slo_uzb_igb_vie_spa_jav_por_knd_swe_tsn_gam_ven_ewe_cic_scr_rom_tig_tsw_pan_swa_geo_ctl_heb_aeg_jpn_ben_wly_urd_ger_mnd_yor_guj_kor_mly_bos_tml_sid_lit_rus_ses_bam_qcu_swt_tag_sod_dyu_prs_moo_mao_sun_arw_afr_mol_pol_mlt_lda_svk_mcd_hun_hin_glc_aze_owc_nor_bsq_cnt_fin_chh_ukr_alb_bem_ind	-1.0303984157264	-2.29651325764892	0.0238917125726622
24	owc_sun_amh_knd_por_scr_swe_bat_amr_glc_ses_tml_bam_cnt_ben_geo_urd_ven_uzb_mao_vie_mol_akn_krd_lat_jav_bem_nor_ukr_tag_chh_fre_jpn_tsw_mcd_tsn_swt_bos_prs_slo_afr_yor_eng_gam_pan_sid_cic_tha_alb_pol_dut_hau_ind_ewe_moo_sod_spa_tig_heb_anl_dgb_swa_mnd_hun_lit_arw_bul_lda_est_tur_mly_fin_igb_guj_dyu_cze_ctl_azi_bsq_fbf_zul_mlt_hin_rus_ger_qcu_ita_aeg_aze_wly_svk_grk_xho_kor_rom	0.185157116365464	0.476321447824018	0.634962556796513
25	aeg_glc_tig_chh_mol_dyu_mcd_amh_sid_rus_fbf_dgb_por_nor_jav_wly_xho_ita_bam_eng_swt_bat_hun_arw_tur_bos_bsq_dut_alb_guj_grk_mao_kor_owc_pol_tsw_lat_tml_qcu_fin_moo_ctl_rom_sod_tha_ewe_aze_mlt_krd_afr_anl_uzb_tag_ger_igb_spa_azi_urd_cic_knd_slo_sun_tsn_mnd_swe_yor_zul_lda_akn_fre_pan_jpn_cnt_vie_ind_cze_prs_hau_hin_mly_svk_ses_bem_ven_amr_gam_scr_swa_bul_lit_ben_geo_heb_ukr_est	0.158689639959686	0.378243705707419	0.706111568558953
26	azi_por_guj_uzb_amh_chh_geo_mol_mnd_mly_eng_akn_tag_hin_dut_fin_urd_cze_ukr_moo_heb_aze_kor_tha_mcd_nor_mlt_sod_mao_ben_rom_lat_ven_cic_igb_dgb_grk_rus_slo_xho_swt_ses_prs_pol_swe_wly_lda_bem_tml_sid_qcu_vie_alb_ind_ctl_ger_amr_bsq_afr_tur_gam_knd_lit_glc_bam_svk_tsn_owc_fre_swa_yor_tsw_bat_jav_bos_bul_scr_dyu_arw_sun_cnt_spa_fbf_jpn_tig_zul_pan_hun_aeg_krd_anl_hau_est_ewe_ita	-1.37258863802858	-3.75468641985831	0.000302212628530807
27	rus_moo_sid_hun_uzb_aze_ger_tml_guj_cze_arw_fre_pol_hin_fbf_owc_heb_zul_vie_kor_tsn_anl_ctl_chh_mly_ben_mlt_bos_sod_pan_akn_hau_swt_azi_bem_ven_spa_dgb_afr_ewe_tha_prs_mao_cnt_tag_jpn_qcu_tsw_scr_xho_ses_nor_fin_ita_est_por_bam_rom_grk_cic_swa_tig_yor_ukr_dut_gam_swe_mnd_lat_jav_krd_amr_lda_urd_dyu_tur_igb_ind_lit_sun_mol_bsq_mcd_knd_bat_wly_alb_geo_glc_svk_aeg_eng_amh_bul_slo	0.277417361161464	0.848343718428312	0.398424814674894
28	pol_por_bos_est_krd_tur_azi_geo_lda_sun_ita_ger_jpn_afr_lit_bam_rus_scr_tig_svk_ctl_swe_eng_glc_dut_tha_slo_pan_spa_mlt_bat_mao_bul_hau_anl_bsq_igb_sid_cze_grk_dyu_swa_dgb_alb_ses_heb_swt_knd_aeg_cnt_ukr_vie_mnd_lat_wly_akn_amh_tml_ben_tsn_sod_fre_jav_hun_tsw_hin_zul_ind_bem_gam_cic_aze_urd_mly_nor_mcd_ven_chh_guj_tag_prs_fbf_rom_uzb_xho_kor_mol_amr_moo_arw_owc_qcu_ewe_fin_yor	-0.825396530488195	-2.16462542922491	0.0329769257849279
29	cnt_tha_guj_ita_spa_svk_por_cze_bat_hau_swt_mol_bos_amr_sid_glc_lda_heb_fbf_fin_ewe_bul_sod_mlt_zul_mao_cic_afr_ben_geo_amh_eng_yor_bsq_bam_mnd_vie_tsn_swa_ctl_akn_sun_knd_dyu_ger_pol_hin_ven_pan_est_rus_qcu_gam_ses_ind_jpn_jav_owc_aeg_tag_swe_bem_rom_igb_moo_wly_slo_alb_ukr_fre_aze_anl_dgb_arw_lit_nor_mly_kor_uzb_dut_chh_krd_prs_tig_urd_tur_mcd_tsw_scr_hun_xho_tml_grk_azi_lat	0.134282198986484	0.322442144450805	0.747841510732662
30	zul_akn_ven_dgb_tig_mnd_prs_spa_slo_ctl_cnt_krd_hun_eng_jav_amr_ewe_ukr_mol_tml_uzb_est_fin_scr_moo_owc_kor_rus_vie_wly_alb_mao_bam_pan_mlt_geo_pol_lat_afr_por_dyu_aeg_fre_chh_tha_xho_aze_sod_cic_igb_anl_heb_rom_mly_swe_gam_bsq_hau_yor_glc_ben_guj_nor_qcu_bos_sun_hin_tsw_dut_grk_ger_mcd_swa_fbf_ind_bem_swt_cze_bat_bul_tsn_urd_knd_svk_lit_ses_tur_sid_lda_azi_jpn_tag_arw_amh_ita	-0.506450850579244	-1.20535336073373	0.231124931493001
31	owc_mcd_igb_por_hau_scr_pan_alb_vie_urd_slo_mly_bam_cnt_tsn_swe_jav_est_xho_fin_ewe_dyu_kor_sid_rus_mnd_chh_azi_tig_swt_ukr_bos_ger_guj_hin_hun_bsq_amh_aeg_yor_krd_fre_mol_cic_mlt_arw_amr_tha_tml_grk_anl_bat_bul_spa_afr_cze_ita_lda_ctl_zul_gam_dut_mao_wly_tur_bem_moo_ses_tag_akn_sod_swa_lit_ind_jpn_aze_dgb_geo_lat_nor_uzb_rom_svk_ven_fbf_heb_prs_eng_ben_knd_sun_tsw_qcu_pol_glc	0.199772734550197	0.475733486855069	0.635379854968945
32	mol_hin_est_svk_mnd_eng_heb_nor_afr_zul_por_anl_tur_bsq_tha_kor_aze_owc_swa_alb_cnt_ita_amh_jpn_qcu_azi_ger_akn_mlt_xho_fbf_mcd_cze_bat_ewe_bul_hau_spa_grk_gam_lda_hun_krd_pan_tsn_yor_ven_scr_sun_ind_ses_dgb_rus_glc_ukr_amr_bos_urd_knd_bem_guj_tig_chh_wly_ben_mao_uzb_tsw_ctl_swe_sod_fin_rom_tml_bam_pol_dyu_fre_aeg_prs_jav_swt_geo_tag_lat_moo_cic_slo_dut_mly_sid_vie_igb_arw_lit	-0.0501748734686295	-0.113632044524262	0.909774429158919
33	jav_uzb_yor_qcu_rus_dyu_svk_mol_bul_tig_prs_urd_tml_ger_por_fre_lit_swt_akn_amh_fin_pan_ukr_est_mnd_igb_ben_swe_eng_sod_owc_cnt_ind_mly_lda_hun_rom_tag_nor_vie_bsq_dut_moo_knd_glc_spa_mao_heb_aze_sid_anl_mlt_kor_tur_hin_aeg_guj_bam_cic_bem_grk_zul_afr_chh_ita_swa_bos_cze_arw_geo_amr_ven_jpn_slo_alb_pol_tsw_tha_dgb_krd_ctl_ses_bat_ewe_fbf_tsn_azi_scr_sun_lat_xho_wly_mcd_hau_gam	0.474026472664419	1.10353190890727	0.27264350059579
34	ctl_cic_lat_afr_wly_mnd_mcd_tig_fin_cnt_sun_swa_hun_ind_tsw_jav_est_bos_ven_krd_fbf_bam_spa_tag_alb_bem_uzb_ita_rus_owc_ben_swt_moo_yor_gam_anl_dgb_mao_jpn_mly_scr_nor_akn_lit_dut_bul_aeg_bsq_arw_zul_prs_lda_ukr_hin_urd_grk_vie_tur_pan_sod_qcu_ger_fre_guj_amh_slo_heb_geo_mlt_aze_swe_bat_eng_glc_sid_tsn_tml_amr_ses_dyu_azi_hau_cze_kor_ewe_tha_pol_mol_chh_por_igb_svk_xho_rom_knd	-0.122343840471204	-0.284082870242733	0.77697840632926
35	cic_heb_tur_swa_kor_owc_ewe_yor_alb_ukr_amr_arw_lda_ben_dut_aeg_sun_mnd_prs_lit_mol_gam_knd_ger_mly_tha_mlt_tsw_cnt_bos_igb_grk_geo_ctl_fbf_tml_est_cze_anl_krd_spa_sod_slo_uzb_sid_lat_rus_rom_scr_svk_jav_dyu_eng_por_qcu_bem_mcd_swt_afr_pan_hau_dgb_hun_glc_ita_chh_xho_urd_tsn_aze_tag_bam_ses_vie_jpn_pol_mao_moo_bsq_fre_zul_guj_bat_fin_amh_hin_bul_azi_akn_nor_wly_swe_ven_tig_ind	-0.0174900223568617	-0.0417538800754498	0.966784412876788
36	rom_ukr_tsw_pol_bem_mcd_vie_afr_knd_xho_bsq_cic_eng_jav_mnd_arw_swa_azi_mly_bos_chh_spa_ven_mol_ewe_swt_moo_krd_ger_grk_bul_akn_amh_gam_tml_scr_qcu_svk_fbf_ben_fre_hun_tha_jpn_prs_kor_amr_nor_ita_igb_bat_mao_cze_lit_fin_heb_alb_guj_tag_rus_bam_tig_owc_mlt_est_uzb_tsn_dgb_zul_ind_sod_lda_geo_dyu_dut_lat_swe_aze_aeg_wly_urd_sid_slo_tur_ses_pan_hin_anl_ctl_cnt_sun_por_hau_glc_yor	-0.00702772419307521	-0.0193881426905296	0.984573005217739
37	ven_ger_qcu_tag_afr_scr_tur_bul_amh_spa_pol_igb_heb_mcd_rus_ind_bat_svk_aeg_anl_zul_jpn_grk_ben_jav_fin_swa_ewe_chh_sid_hau_uzb_est_mnd_tha_wly_bos_mol_arw_mao_azi_tig_sod_aze_tml_tsn_bem_alb_lit_swe_krd_rom_por_nor_yor_amr_hun_cze_kor_cic_owc_xho_hin_dgb_prs_slo_ses_lda_mly_ita_swt_guj_glc_geo_pan_dyu_tsw_moo_bsq_ukr_knd_lat_bam_urd_akn_fre_vie_dut_mlt_sun_fbf_ctl_gam_eng_cnt	-0.468616314758182	-1.07206660463471	0.286464257000442
38	bam_svk_zul_igb_owc_hun_wly_tml_sid_heb_tig_cze_por_bsq_amh_xho_ctl_glc_cic_mcd_chh_yor_guj_slo_ind_swa_rus_akn_uzb_mlt_mly_mnd_lit_bos_ven_aze_spa_gam_geo_bul_swe_prs_ben_ita_fin_cnt_hau_bat_ukr_sun_hin_swt_dut_amr_tsw_alb_eng_arw_sod_bem_rom_krd_nor_tur_pol_jpn_ses_grk_mao_knd_aeg_dgb_fbf_kor_afr_est_ger_qcu_azi_pan_mol_tha_lat_anl_ewe_dyu_lda_vie_scr_jav_moo_tag_urd_fre_tsn	0.0146807781915452	0.0346162955638424	0.972459897275403
39	tig_tur_tsn_mlt_lat_cic_mcd_chh_swa_nor_ukr_tsw_ctl_heb_dgb_ind_akn_bul_amh_svk_slo_bem_glc_fin_sid_fbf_sod_prs_hun_ewe_tha_amr_bam_afr_geo_aze_rus_anl_lit_alb_ben_bsq_lda_eng_rom_zul_ita_dut_por_dyu_guj_swe_hin_pol_bat_mly_urd_swt_tml_sun_mnd_owc_azi_qcu_scr_jav_fre_tag_grk_arw_xho_krd_est_pan_ses_aeg_bos_wly_cnt_mol_kor_gam_vie_knd_cze_moo_uzb_spa_ven_hau_ger_yor_igb_mao_jpn	-0.098196935730889	-0.237786774579763	0.812569567876223
40	azi_xho_sod_tsn_bul_cic_hun_hau_mnd_prs_moo_mlt_krd_vie_ita_ind_uzb_tag_mcd_mly_dut_owc_ukr_qcu_tha_cnt_fin_rus_swe_geo_dyu_kor_alb_jpn_nor_scr_urd_yor_jav_knd_slo_arw_aeg_por_spa_bat_ewe_akn_svk_gam_grk_chh_lit_mol_fre_eng_anl_mao_fbf_amr_igb_amh_pan_tml_sid_dgb_ses_est_aze_bem_bos_wly_hin_bam_tur_ger_glc_rom_afr_zul_guj_tig_heb_ben_lat_lda_pol_swt_cze_ven_ctl_tsw_swa_sun_bsq	0.868152902657239	2.3151357773213	0.0228052226067933
41	alb_sid_swt_gam_pan_bat_jav_cze_eng_mly_krd_glc_bem_bos_geo_afr_akn_bul_prs_swe_fbf_spa_igb_moo_urd_est_mnd_bam_dyu_uzb_cic_heb_tha_tml_ita_hau_hun_mol_swa_pol_lat_ewe_mlt_mcd_amr_aeg_yor_tsn_por_ven_dut_hin_owc_mao_guj_bsq_amh_ukr_lit_tsw_ind_kor_arw_sun_tur_grk_cnt_tig_qcu_zul_ger_sod_fin_vie_aze_dgb_rus_tag_xho_azi_lda_nor_svk_knd_wly_chh_ctl_rom_jpn_anl_scr_slo_fre_ben_ses	0.227735757904105	0.554678057260737	0.580446441449426
42	tig_bam_cic_anl_mly_vie_arw_swe_dyu_lat_grk_igb_bsq_afr_tsw_hun_scr_pol_mao_uzb_tha_amr_spa_sod_lda_hin_wly_ind_bem_bat_alb_azi_tsn_pan_qcu_tag_eng_mol_xho_urd_mlt_glc_swa_moo_ctl_geo_dgb_kor_ukr_est_cnt_prs_dut_owc_yor_rom_ger_rus_ben_knd_sid_tml_krd_amh_bul_tur_slo_svk_hau_ita_jav_nor_mcd_mnd_guj_akn_fin_gam_swt_aeg_cze_zul_fre_ses_heb_sun_por_aze_ewe_bos_ven_fbf_lit_chh_jpn	-0.935899976694659	-2.11266384160773	0.0373086106678251
43	spa_bsq_hin_mnd_arw_ita_ukr_scr_bos_kor_bat_glc_eng_jpn_dyu_swa_amr_swt_mcd_guj_lat_tag_bul_sod_dut_bam_tsw_ger_pol_dgb_tha_grk_cic_slo_ctl_cnt_knd_ven_moo_fre_aze_xho_hau_yor_ses_aeg_owc_akn_rom_prs_sun_cze_ind_ewe_swe_tsn_fin_wly_lit_tml_vie_uzb_igb_qcu_mao_hun_krd_ben_svk_est_mly_gam_tur_rus_fbf_azi_geo_chh_anl_amh_sid_zul_lda_bem_pan_jav_afr_alb_mlt_urd_mol_tig_por_heb_nor	0.193797353656507	0.429449925879869	0.668589132236963
44	moo_owc_xho_tha_chh_krd_tig_por_tml_sod_sun_rus_ses_hau_mol_gam_knd_kor_fin_swt_hun_swe_prs_igb_mlt_spa_pol_fbf_heb_mly_eng_geo_nor_svk_swa_hin_aze_anl_cnt_bat_rom_jpn_lat_lit_bem_fre_ind_wly_ben_ven_dyu_tsw_uzb_alb_bsq_dut_scr_ita_grk_amh_aeg_ger_slo_pan_qcu_yor_cic_sid_jav_akn_glc_amr_ewe_arw_dgb_lda_bos_ukr_tag_bul_est_mnd_guj_ctl_tur_afr_tsn_zul_bam_vie_mcd_mao_urd_cze_azi	0.312115199275606	0.782374034334981	0.43598233845556
45	cic_igb_jav_ewe_fbf_bam_azi_ukr_mao_pan_bos_zul_mnd_nor_hau_xho_ind_fre_yor_ger_anl_scr_rom_tur_grk_cnt_prs_hun_ven_amh_dut_slo_hin_tsw_est_rus_krd_fin_mly_swa_akn_guj_qcu_kor_aze_uzb_tha_cze_knd_owc_aeg_lda_mlt_urd_dgb_amr_tml_afr_gam_dyu_sun_bul_tag_arw_ses_ita_ben_alb_bat_ctl_tsn_sod_bem_glc_sid_lat_wly_moo_svk_chh_lit_mol_spa_vie_pol_mcd_geo_swe_bsq_swt_por_jpn_eng_tig_heb	-0.750719316249198	-1.92545344969787	0.0572279021706653
46	dut_aze_guj_wly_fin_tsw_anl_yor_swa_sod_tha_uzb_mol_fbf_rom_amr_grk_hin_est_urd_owc_ctl_ukr_prs_afr_nor_xho_ger_jav_por_lit_knd_cic_tag_bos_bul_qcu_sid_akn_bam_ita_lda_mnd_ben_mao_ewe_ind_fre_chh_moo_spa_scr_pol_gam_svk_sun_cnt_tsn_eng_bat_rus_igb_zul_mlt_lat_aeg_mcd_hau_bem_azi_tur_dgb_glc_jpn_slo_amh_arw_krd_tml_alb_cze_swe_hun_swt_bsq_heb_vie_ses_ven_tig_pan_mly_geo_kor_dyu	0.629597044510175	1.47622214538392	0.1432622944246
47	rus_swe_tml_dyu_est_ita_prs_tur_sid_swa_amr_bem_sun_moo_sod_pan_ctl_lda_hau_ses_mly_glc_alb_geo_igb_heb_nor_bul_mao_tig_pol_fre_chh_tsw_tag_spa_mnd_akn_grk_gam_por_fin_arw_hin_lit_tsn_krd_mcd_dgb_lat_ukr_owc_ven_fbf_jav_bat_guj_wly_cze_tha_ben_mol_cic_urd_dut_ind_vie_bam_zul_azi_mlt_bsq_kor_jpn_afr_swt_ger_bos_cnt_hun_xho_amh_ewe_svk_eng_qcu_slo_uzb_yor_scr_aze_anl_knd_aeg_rom	NA	NA	NA
48	mlt_bsq_gam_bat_lit_heb_dyu_knd_guj_sod_azi_moo_tha_por_mnd_fin_bem_dut_hun_sun_dgb_cze_vie_zul_swa_mol_qcu_hin_svk_arw_tag_fbf_grk_spa_afr_slo_jpn_jav_ewe_geo_uzb_mao_cic_scr_prs_tur_amr_ger_igb_ben_eng_anl_lat_tml_tsn_cnt_ses_lda_swe_ukr_hau_aeg_kor_wly_owc_krd_rom_chh_sid_est_bos_tsw_bam_mcd_rus_glc_xho_alb_pol_pan_swt_nor_ita_urd_ind_bul_ctl_fre_yor_ven_tig_mly_akn_aze_amh	0.328580354754878	0.918204803938907	0.36088689298302
49	dyu_rus_dut_guj_por_grk_aze_mnd_kor_vie_ctl_wly_tig_swa_tsw_fin_tha_slo_qcu_est_mcd_bsq_arw_pol_uzb_ses_svk_bem_ita_scr_tml_ukr_hau_bos_hun_jav_lit_rom_fbf_anl_amh_krd_bam_ven_aeg_mao_lat_chh_ben_cic_azi_igb_amr_sun_sid_swe_heb_afr_ewe_owc_bul_cnt_fre_eng_tsn_hin_mol_mlt_tag_gam_alb_cze_lda_sod_akn_prs_dgb_geo_jpn_nor_spa_yor_tur_mly_zul_glc_ger_xho_moo_urd_knd_bat_swt_pan_ind	-0.232610672304487	-0.575942064491305	0.566045485244365
50	tha_lit_bsq_rom_anl_lat_bem_urd_tsn_xho_amh_ukr_ven_dgb_svk_ind_uzb_grk_mly_dut_guj_scr_hun_akn_swe_dyu_bat_est_mnd_kor_cze_tur_slo_chh_heb_knd_wly_aeg_geo_arw_ctl_afr_mlt_rus_bos_ger_por_yor_cnt_amr_hin_qcu_ses_lda_swa_sod_igb_azi_moo_pan_bam_krd_eng_glc_zul_sun_spa_alb_bul_nor_tml_swt_tag_ben_mol_ita_hau_prs_mao_mcd_tsw_sid_pol_vie_ewe_owc_gam_jpn_fbf_tig_aze_jav_cic_fre_fin	0.0681233461383635	0.162266582101756	0.871447970414821
51	zul_jpn_anl_ind_ita_tha_igb_gam_bem_amr_vie_cnt_mlt_hau_fre_mnd_tur_knd_glc_guj_tag_ger_tig_ven_yor_azi_ses_slo_prs_mcd_grk_pol_xho_bsq_nor_kor_tml_tsw_qcu_chh_urd_bam_arw_scr_geo_aeg_bos_sid_bul_mao_est_bat_hin_afr_swa_swt_ewe_tsn_pan_ctl_por_jav_heb_cic_mol_uzb_cze_akn_dyu_dut_eng_ben_lit_rus_alb_swe_fbf_moo_wly_krd_spa_rom_dgb_owc_aze_hun_lat_fin_sod_lda_amh_ukr_svk_mly_sun	-0.155671077443456	-0.357714433384976	0.721367593953679
52	bos_svk_jav_hun_akn_rus_anl_lat_mly_scr_swt_dut_tha_krd_por_fre_knd_bsq_kor_pol_ctl_tag_mcd_ben_nor_arw_tsn_ewe_sid_mol_bam_fbf_sun_mnd_moo_lda_vie_slo_eng_ita_heb_swe_hau_spa_owc_mao_uzb_hin_est_rom_dyu_bat_qcu_urd_jpn_bul_chh_azi_fin_lit_geo_ses_grk_ger_zul_tml_mlt_dgb_tsw_yor_sod_prs_aze_ven_aeg_swa_tur_pan_afr_bem_alb_xho_guj_wly_igb_glc_amh_cze_cic_cnt_ukr_tig_amr_gam_ind	0.549766133999653	1.27692365224665	0.204808248735434
53	nor_swa_tsn_fin_dut_pan_mol_jpn_mcd_tha_mlt_tsw_ctl_bem_mly_igb_ukr_sod_sid_slo_urd_lda_akn_pol_dyu_azi_scr_svk_bam_aeg_ben_ewe_alb_mao_eng_tur_ven_bos_afr_tig_hin_vie_wly_amh_ita_aze_cze_grk_amr_kor_ses_cic_cnt_arw_bul_mnd_qcu_ind_tml_por_hau_uzb_tag_guj_zul_prs_bat_bsq_lit_yor_fbf_spa_hun_ger_heb_est_gam_swe_rom_lat_rus_moo_fre_owc_geo_chh_krd_anl_knd_dgb_glc_xho_swt_jav_sun	-0.0354283380342525	-0.0806745993032392	0.935874095648435
54	mol_hun_tig_ind_amr_swe_ctl_chh_cnt_hau_pol_dgb_est_prs_por_qcu_fre_dut_ger_rom_jav_spa_nor_mlt_bul_sod_lat_dyu_cze_krd_geo_fbf_knd_igb_pan_fin_bem_vie_hin_guj_heb_anl_yor_urd_zul_ukr_mnd_ewe_moo_tml_tsw_eng_amh_uzb_azi_afr_swa_alb_ita_aeg_cic_scr_aze_tsn_bat_mly_akn_bos_bsq_tur_ben_swt_gam_mcd_svk_lda_grk_kor_ven_bam_arw_sid_wly_lit_ses_jpn_rus_sun_mao_xho_glc_owc_tha_tag_slo	0.420137239478768	0.964461320559573	0.337315909021136
55	glc_guj_ven_rom_swa_dut_lit_tml_uzb_mnd_azi_prs_mol_sun_ita_gam_bul_afr_slo_ctl_est_mly_grk_ewe_amh_ukr_arw_rus_vie_qcu_hau_tsw_bam_svk_spa_aeg_ses_xho_zul_yor_tsn_pol_cnt_swe_tig_sod_chh_swt_nor_kor_bat_cic_mlt_amr_knd_ben_bos_fre_dgb_scr_tur_bsq_fbf_urd_hin_owc_aze_pan_ger_akn_mao_bem_mcd_lda_krd_igb_por_cze_sid_tha_jav_hun_heb_wly_dyu_jpn_fin_moo_alb_lat_ind_eng_anl_geo_tag	0.0397674659778579	0.0918545492914576	0.927011172364258
56	ctl_lit_wly_guj_bul_amh_krd_uzb_hun_tur_mcd_gam_mol_mao_grk_jpn_dut_bem_svk_hin_mnd_scr_qcu_sod_eng_xho_bam_anl_bos_ita_kor_bsq_nor_sid_heb_igb_amr_tha_cze_sun_pan_zul_cic_lat_swt_ger_dgb_rom_ewe_afr_hau_swa_slo_vie_lda_bat_tsw_chh_rus_geo_moo_fre_tsn_dyu_jav_aeg_azi_tml_urd_mly_ben_owc_ukr_akn_spa_ind_ses_fin_fbf_tag_aze_glc_alb_ven_por_yor_prs_knd_swe_pol_cnt_tig_est_mlt_arw	-0.675046603898591	-1.59197644448113	0.114783492251948
57	sun_sid_fre_afr_scr_mcd_igb_est_nor_bul_arw_owc_cnt_bat_sod_ben_fin_aeg_mao_dgb_bem_krd_ger_uzb_qcu_tig_swt_amr_geo_mly_bam_hun_azi_hau_slo_alb_pol_swe_lit_swa_tur_tml_jav_cze_ven_spa_bos_ctl_chh_amh_svk_jpn_dyu_ses_bsq_zul_eng_tag_ewe_ukr_tsw_heb_rom_vie_yor_wly_mnd_ita_anl_moo_fbf_mol_akn_hin_pan_lat_tha_tsn_dut_glc_cic_gam_guj_urd_lda_xho_ind_grk_por_prs_knd_kor_aze_mlt_rus	0.0514949759601917	0.122476539281457	0.902785903060984
58	tig_heb_scr_bsq_krd_eng_aeg_est_alb_tag_spa_por_jpn_hun_tsn_swe_pol_swt_sun_knd_moo_dyu_tml_vie_bam_amh_arw_bem_jav_hau_glc_mnd_ger_fre_bul_rus_ewe_zul_swa_ita_azi_anl_mlt_ukr_hin_nor_sod_geo_prs_ben_guj_bat_fbf_mol_urd_pan_cze_kor_lat_cnt_ven_svk_grk_akn_fin_uzb_owc_ctl_dgb_cic_xho_mao_qcu_tsw_afr_chh_aze_rom_lda_mly_wly_tha_tur_bos_dut_sid_slo_ind_amr_ses_gam_lit_yor_igb_mcd	0.208787513459212	0.478030251211807	0.633750423510988
59	mcd_rom_aze_tml_spa_scr_jav_swt_sid_tsw_bsq_por_fre_knd_ses_nor_mly_pan_prs_glc_lit_zul_sun_ind_jpn_yor_ven_swe_kor_bul_ukr_bat_azi_mnd_arw_geo_alb_chh_svk_eng_dut_anl_bam_tag_fbf_ita_sod_hin_igb_lat_wly_mlt_rus_ger_ewe_gam_slo_est_amr_vie_ben_qcu_urd_tha_hun_fin_cze_guj_tsn_heb_owc_grk_moo_mol_amh_pol_bos_akn_krd_dgb_bem_afr_aeg_dyu_swa_tur_mao_ctl_tig_hau_lda_cnt_uzb_xho_cic	-1.01465218256314	-2.38001624804647	0.019353013275742
60	azi_uzb_mnd_lat_kor_cic_ses_swe_urd_arw_dgb_fbf_amr_igb_zul_eng_bsq_fin_cnt_qcu_sod_hau_nor_ukr_prs_tml_mcd_lda_gam_afr_rom_akn_pol_scr_guj_dut_tig_aeg_moo_bat_yor_slo_ita_fre_ven_mao_sun_aze_ind_tsw_ewe_bul_mlt_ger_lit_est_tur_tsn_owc_tag_geo_pan_spa_wly_jpn_chh_anl_swa_ctl_xho_mly_por_ben_svk_swt_krd_glc_bem_rus_grk_alb_cze_knd_hin_vie_heb_hun_bam_mol_sid_amh_bos_tha_jav_dyu	0.325564598306657	0.726874796249137	0.469128374324405
61	akn_ctl_igb_krd_lit_bam_fin_chh_sun_cze_azi_heb_mol_yor_arw_bul_swa_bem_bos_tml_geo_swe_eng_prs_guj_tag_urd_tsw_alb_xho_aeg_ses_uzb_glc_wly_mlt_moo_ven_pol_dyu_sid_tur_scr_fbf_jpn_cnt_ben_afr_mcd_amh_ewe_ukr_grk_amr_vie_aze_anl_zul_cic_rom_spa_mao_pan_qcu_est_mly_owc_tsn_tig_hau_kor_rus_hin_gam_knd_nor_tha_dgb_slo_por_ita_jav_swt_ind_mnd_bat_dut_hun_svk_lat_lda_ger_bsq_sod_fre	0.587429819065274	1.598506638868	0.113322433004487
62	est_bem_ukr_akn_wly_xho_por_chh_hau_sod_bat_ger_dyu_jpn_rom_guj_yor_aze_tha_mcd_urd_bul_afr_ben_mnd_dut_prs_arw_rus_mao_heb_knd_dgb_krd_svk_kor_grk_moo_ita_scr_hun_amr_slo_anl_sun_lat_tsn_igb_swa_qcu_hin_nor_gam_ctl_cic_glc_tur_aeg_tml_tsw_owc_fbf_ewe_pan_cze_mly_swe_vie_mlt_amh_swt_geo_bam_sid_lit_lda_bsq_bos_cnt_spa_eng_mol_azi_zul_ven_ses_fin_pol_tig_alb_tag_ind_uzb_jav_fre	-0.705582936654686	-1.64932122708274	0.102455793242423
63	yor_ger_fre_sid_cnt_sod_guj_fbf_mly_tsw_mnd_amr_ctl_pan_hun_owc_bat_bos_ukr_bsq_geo_moo_pol_jav_rus_ses_qcu_alb_arw_spa_dyu_prs_knd_igb_zul_ind_lit_hin_ven_dgb_rom_lat_cic_svk_amh_eng_anl_swe_lda_xho_bul_akn_dut_slo_mol_tig_sun_bem_tha_mcd_swa_grk_tur_heb_fin_uzb_mao_por_mlt_est_chh_swt_krd_azi_aeg_wly_hau_kor_tag_nor_ewe_scr_urd_jpn_tml_tsn_gam_vie_bam_aze_ita_afr_cze_ben_glc	-0.166660214456688	-0.378968687402104	0.705574953661953
64	ger_ukr_alb_guj_cze_hau_aze_ewe_vie_bul_aeg_dyu_jav_spa_sun_owc_qcu_tig_svk_hun_rus_fbf_wly_gam_dgb_bam_jpn_lda_mcd_hin_bos_pan_yor_amh_slo_sid_tha_por_bem_fre_est_rom_mlt_tur_chh_urd_prs_ita_ben_ses_kor_zul_amr_xho_igb_tml_ven_pol_geo_tag_krd_tsw_tsn_scr_bsq_mnd_swa_azi_swe_swt_mly_afr_glc_grk_sod_cnt_akn_lat_anl_knd_moo_arw_ctl_mol_mao_bat_ind_cic_nor_lit_heb_uzb_fin_eng_dut	0.000851259116175413	0.00202239830752472	0.998390692558005
65	mcd_heb_krd_aeg_alb_sid_swe_xho_afr_tur_scr_tag_knd_swt_bsq_est_amh_cic_ctl_tsn_igb_bat_ukr_rus_moo_qcu_uzb_mao_urd_mnd_mlt_jav_dgb_eng_bem_ita_vie_lat_tha_ben_spa_ger_mol_fre_yor_bos_lit_rom_cnt_svk_amr_hun_jpn_dyu_geo_guj_tml_dut_pan_sod_aze_por_zul_kor_tsw_wly_fin_arw_swa_fbf_hau_sun_lda_bul_ewe_cze_ven_mly_ind_gam_glc_hin_bam_prs_tig_azi_chh_pol_grk_owc_anl_ses_nor_slo_akn	-0.00504569048881246	-0.0130708320625883	0.98959928104066
66	rus_prs_dut_krd_bam_por_tig_bem_ind_yor_spa_afr_amh_mol_geo_mao_ben_svk_hin_glc_bos_mcd_dgb_ewe_qcu_tsw_eng_swa_owc_fbf_mlt_swt_chh_anl_bsq_urd_est_lat_fin_tag_igb_ses_tsn_xho_uzb_hau_grk_hun_ctl_arw_lda_ita_jav_lit_cze_cic_bul_scr_ger_swe_tha_aze_sid_dyu_vie_aeg_tur_wly_gam_knd_ven_cnt_akn_nor_mly_sun_azi_bat_jpn_rom_slo_heb_alb_pan_mnd_fre_amr_guj_sod_moo_pol_ukr_zul_tml_kor	-0.0567438273662096	-0.143530586618675	0.886181701216558
67	bat_prs_tag_heb_swt_lda_pol_rom_glc_ctl_alb_eng_pan_amh_mnd_fin_dyu_slo_jpn_ita_vie_bos_krd_hau_rus_svk_bem_sid_igb_afr_sod_ger_dut_kor_tsw_tur_arw_lit_ind_moo_tig_por_geo_mao_tml_anl_ses_hin_mol_akn_ben_spa_fre_zul_dgb_knd_mlt_urd_sun_ewe_xho_ukr_gam_amr_jav_guj_cze_tha_mcd_chh_bsq_qcu_yor_fbf_uzb_azi_swe_hun_mly_lat_nor_cic_cnt_ven_aze_aeg_scr_bul_est_tsn_swa_owc_wly_bam_grk	0.0311000889329861	0.0703241696274869	0.944086645379215
68	lat_urd_swt_knd_afr_xho_hun_aeg_tig_ewe_vie_scr_ger_jpn_igb_bsq_fbf_ukr_cnt_rom_mcd_grk_dyu_cic_guj_swe_moo_akn_qcu_bem_ben_heb_pan_sid_mlt_hin_ses_cze_aze_arw_est_mnd_ind_ctl_gam_lit_mol_lda_prs_owc_rus_swa_azi_tsw_tml_bul_uzb_wly_anl_tag_glc_fre_krd_amh_yor_nor_sod_fin_kor_hau_pol_mao_dut_amr_zul_ita_chh_sun_por_jav_bat_alb_tha_mly_tsn_svk_spa_ven_tur_geo_bam_bos_eng_slo_dgb	-0.583994326348522	-1.32499581111789	0.188418851722307
69	jav_knd_bsq_ukr_tag_swa_moo_tml_ses_vie_pan_urd_wly_geo_swt_sid_jpn_fin_afr_chh_bam_eng_hun_cze_bat_sun_azi_xho_alb_hau_glc_arw_tig_swe_fre_prs_amh_amr_ben_spa_rus_aeg_por_svk_tsn_yor_aze_scr_guj_krd_mcd_ger_qcu_mnd_rom_tsw_lat_ind_dut_mly_slo_uzb_owc_sod_nor_bem_ven_ita_pol_cic_tha_dgb_lit_est_ewe_zul_mlt_bos_heb_mol_lda_cnt_mao_dyu_grk_igb_ctl_kor_tur_anl_fbf_hin_akn_gam_bul	0.0641773242804635	0.164882756095451	0.869394126854446
70	igb_pan_mao_ita_mly_knd_pol_ukr_rom_zul_wly_lat_anl_chh_tig_bat_afr_amr_amh_guj_vie_geo_swa_hin_dyu_slo_tag_dgb_xho_nor_scr_owc_cnt_swt_bos_aeg_cze_azi_rus_ven_ses_cic_glc_tml_ind_hau_est_bsq_sun_fin_lda_spa_jpn_heb_tsn_fbf_mcd_mol_svk_por_moo_ewe_hun_tha_uzb_eng_qcu_akn_bul_krd_ger_arw_bem_ctl_sid_ben_urd_alb_tsw_jav_fre_sod_aze_mnd_lit_swe_tur_yor_grk_mlt_gam_kor_dut_prs_bam	-1.1656200744082	-2.90375612305332	0.00460534958152374
71	slo_geo_dyu_ven_krd_dgb_uzb_nor_igb_azi_bam_swa_cnt_bul_xho_hin_yor_bem_mnd_ind_amh_swt_sun_mao_sid_arw_sod_tml_mly_dut_urd_glc_tsn_qcu_lit_jav_rom_hau_tha_bsq_rus_spa_pol_jpn_tsw_alb_mcd_aeg_tag_hun_owc_tur_zul_ita_chh_ger_afr_ctl_akn_fin_guj_amr_lda_cic_ukr_gam_anl_mol_est_kor_eng_tig_fbf_vie_ben_lat_svk_swe_wly_bat_knd_bos_ses_aze_heb_ewe_prs_por_fre_moo_grk_mlt_scr_pan_cze	-0.0733243149034822	-0.169913184639602	0.865447484789696
72	mly_cnt_fre_fbf_cze_bat_krd_urd_lat_bul_qcu_ita_knd_dut_cic_tha_hun_nor_gam_eng_hau_azi_pol_rus_zul_uzb_lda_bos_ukr_owc_tur_mnd_bsq_xho_ven_slo_pan_guj_tig_heb_prs_ben_dyu_tml_kor_aze_scr_swt_grk_sid_arw_ctl_dgb_amh_amr_jav_ger_alb_lit_swa_fin_wly_svk_geo_mao_akn_yor_aeg_vie_sod_est_chh_bam_ind_afr_ses_hin_tsw_tsn_spa_sun_mol_jpn_swe_mlt_bem_por_glc_mcd_moo_anl_rom_tag_ewe_igb	-0.149060342356762	-0.39115431850013	0.696577882991692
73	sun_guj_fbf_fre_por_swt_ven_ewe_tsn_glc_fin_jpn_yor_bul_bem_tha_pan_mao_spa_xho_hau_ind_jav_ukr_sod_wly_mly_tsw_kor_heb_dgb_hun_hin_bsq_igb_dut_azi_nor_prs_qcu_aeg_knd_urd_vie_owc_cic_bat_svk_moo_amr_afr_tig_ita_scr_chh_uzb_ben_akn_pol_grk_mnd_mlt_ger_ses_amh_lda_lit_krd_bam_dyu_est_mcd_tur_slo_gam_rus_geo_bos_zul_alb_cze_tml_lat_cnt_aze_swa_eng_arw_mol_ctl_swe_anl_tag_sid_rom	-0.355677335250121	-1.7506237739633	0.0833083905757609
74	bos_tml_ita_knd_bsq_mcd_arw_lat_tsn_zul_uzb_rus_moo_bat_aze_sun_geo_slo_glc_por_urd_afr_mnd_bam_hun_tha_ukr_sid_akn_swe_pan_fin_sod_anl_tig_dut_swa_owc_bem_mlt_bul_xho_nor_alb_wly_scr_fre_heb_lda_prs_ctl_cze_ind_ger_ben_tur_qcu_pol_hau_spa_jav_ses_cic_ven_amr_mol_fbf_gam_dgb_eng_dyu_azi_mly_swt_amh_est_tag_svk_krd_vie_hin_kor_guj_yor_tsw_igb_jpn_grk_mao_rom_lit_aeg_chh_cnt_ewe	-0.164232001520788	-0.378541169509892	0.705891374662367
75	mcd_kor_sun_ukr_amr_aze_ctl_dut_tml_urd_scr_grk_mol_cze_alb_tha_tig_prs_knd_igb_guj_bul_ind_bam_lda_chh_fre_ven_eng_spa_gam_tsw_por_cnt_mao_lit_owc_arw_bos_ben_jpn_sid_mlt_svk_bsq_uzb_jav_cic_swt_yor_tag_aeg_tsn_ewe_zul_mly_krd_dyu_vie_hin_ger_ita_rom_hun_akn_geo_amh_pan_fin_sod_swa_moo_heb_hau_nor_anl_ses_rus_mnd_pol_est_bat_dgb_xho_bem_qcu_lat_wly_afr_glc_swe_azi_tur_slo_fbf	-0.030185905176874	-0.077536621525535	0.938363233240166
76	tha_cnt_mol_gam_geo_tag_ita_vie_cze_bos_azi_qcu_sun_eng_heb_guj_xho_chh_fre_tig_fbf_lda_bsq_sid_ger_mly_hau_pan_kor_bul_est_lat_bem_swe_ses_mcd_igb_fin_dyu_pol_krd_wly_nor_tsw_aeg_tsn_scr_alb_dgb_sod_glc_bat_akn_mnd_prs_uzb_dut_tur_slo_yor_hin_svk_ben_tml_ukr_afr_lit_jav_cic_amr_rus_spa_aze_mao_jpn_urd_amh_swt_ind_mlt_bam_arw_moo_ctl_por_rom_zul_ven_anl_owc_grk_ewe_swa_hun_knd	0.509668191246754	1.20130467400531	0.232683498104727
77	tig_tsn_sid_akn_ewe_geo_swt_svk_tha_knd_nor_azi_bul_tur_mly_pol_ses_hin_amh_tml_lda_rus_fin_jav_xho_bsq_ger_eng_scr_dut_anl_mlt_fbf_owc_urd_amr_igb_ukr_cze_lat_tsw_qcu_ind_cnt_moo_fre_ita_glc_dyu_prs_mcd_swe_swa_aeg_kor_zul_tag_cic_mol_uzb_aze_ctl_dgb_grk_arw_sun_est_gam_wly_sod_guj_rom_bem_spa_hau_por_mao_slo_mnd_pan_krd_hun_ben_yor_ven_bat_bos_chh_heb_vie_afr_bam_jpn_lit_alb	-0.192946709857615	-0.477095032155272	0.634413694197153
78	akn_wly_jpn_grk_dgb_spa_lat_mlt_ita_ses_tsn_dut_chh_ind_tsw_slo_prs_ben_svk_bsq_guj_cnt_heb_fin_urd_zul_jav_hin_fbf_bul_scr_igb_afr_sod_krd_tha_est_xho_moo_owc_ukr_sun_glc_lda_dyu_yor_bos_knd_bem_hun_amh_bam_mao_amr_arw_por_mnd_hau_swa_aeg_ewe_qcu_tml_anl_ger_mly_tig_mol_uzb_pol_swt_swe_nor_cic_tag_sid_bat_azi_alb_rom_lit_tur_kor_vie_aze_geo_ven_gam_rus_cze_eng_pan_mcd_fre_ctl	0.183046374331226	0.441729441995096	0.659710421629318
79	xho_glc_ger_grk_owc_mcd_alb_bos_hin_pan_aze_tml_svk_hau_ctl_azi_mlt_scr_lda_bsq_moo_heb_bem_tag_bul_tur_zul_mnd_por_lat_chh_ben_fre_kor_bam_prs_sod_ses_bat_cze_fbf_slo_swa_swt_krd_amr_dgb_cnt_fin_eng_ukr_tha_lit_rom_cic_gam_est_urd_sun_nor_tsw_igb_dut_tig_swe_dyu_yor_uzb_mao_mol_aeg_guj_geo_ita_amh_ewe_ven_knd_ind_tsn_vie_hun_mly_pol_afr_wly_akn_qcu_rus_sid_jpn_jav_anl_spa_arw	0.426100474496635	1.10109958653983	0.273695046495537
80	bsq_cnt_alb_prs_scr_grk_sod_por_pol_amh_xho_geo_akn_knd_tag_dut_yor_cze_mol_bul_tha_mao_eng_hin_jpn_vie_lda_amr_rus_glc_ses_tsw_arw_fre_jav_aze_ben_uzb_sun_mlt_bos_ctl_lat_cic_zul_tig_anl_wly_hun_pan_ger_rom_swt_swa_tml_qcu_kor_ven_ita_fin_chh_ukr_aeg_bem_slo_mcd_svk_afr_dyu_bat_guj_krd_heb_dgb_gam_ewe_tur_mnd_fbf_owc_hau_urd_swe_spa_igb_moo_tsn_sid_est_azi_mly_ind_lit_nor_bam	0.0932861712932111	0.247611367248105	0.804980970834611
81	aze_alb_dut_arw_zul_gam_sod_bam_tur_urd_hin_ctl_owc_ind_lda_uzb_cnt_azi_yor_grk_mol_swt_scr_chh_geo_dyu_tsw_mly_swe_krd_glc_rus_bos_bsq_vie_mnd_amh_por_mao_ven_pan_fin_qcu_fre_aeg_swa_mlt_est_lit_nor_jav_kor_bul_cze_afr_tha_ukr_akn_mcd_sun_knd_slo_tig_bat_ben_hun_ses_ger_tml_ita_fbf_hau_cic_heb_prs_ewe_amr_svk_pol_dgb_sid_spa_bem_jpn_anl_lat_wly_guj_tsn_moo_eng_igb_rom_xho_tag	0.369171497222349	0.837973666019182	0.404193978882603
82	jav_arw_bul_mao_owc_eng_bsq_mol_nor_akn_mnd_anl_heb_aeg_gam_swt_qcu_zul_afr_fre_fin_bem_ita_cnt_ger_alb_tml_ukr_ben_knd_slo_tag_aze_scr_grk_ewe_xho_vie_fbf_rus_amr_moo_bam_uzb_swa_guj_sod_por_tig_bat_hin_sid_dyu_dgb_lda_svk_chh_est_swe_lit_ven_mcd_spa_ctl_igb_yor_cic_kor_dut_tur_tha_pan_wly_jpn_hun_tsw_ses_rom_azi_krd_cze_hau_geo_bos_mly_prs_glc_ind_amh_urd_pol_sun_tsn_lat_mlt	-0.182741395586385	-0.414935567833826	0.679144728922911
83	swa_mly_hun_fin_slo_uzb_est_fre_mol_guj_mcd_ind_grk_hin_owc_aeg_arw_fbf_zul_gam_akn_yor_rus_lit_ven_tsw_wly_lda_sod_igb_scr_geo_mnd_jav_tig_bos_chh_jpn_bul_pan_azi_nor_tsn_amh_eng_mao_pol_ger_afr_swt_cze_lat_tml_prs_cnt_spa_qcu_aze_kor_svk_sun_ewe_sid_dut_mlt_ita_urd_bsq_krd_xho_heb_bat_glc_ben_dyu_alb_bam_ukr_ses_swe_cic_hau_vie_ctl_rom_knd_dgb_tur_bem_anl_moo_amr_tag_por_tha	-0.680938684601661	-1.80220847531866	0.0747522785529228
84	swe_rom_guj_est_yor_amh_cze_geo_azi_fre_slo_svk_moo_mlt_bam_kor_jpn_eng_mol_hun_urd_tsw_tsn_bul_grk_bat_akn_hin_bsq_bem_chh_sun_mao_pol_ewe_lit_dyu_por_aeg_afr_sid_dut_pan_glc_nor_vie_gam_prs_lda_ukr_tig_ses_mly_sod_hau_dgb_ind_tur_tml_ita_spa_tag_arw_ctl_rus_swt_amr_cic_cnt_fbf_mcd_swa_fin_wly_aze_heb_alb_lat_scr_jav_uzb_owc_mnd_zul_ven_krd_bos_xho_ger_igb_tha_anl_ben_qcu_knd	0.395447009626317	1.01973286295002	0.310500595538002
85	swa_swe_cze_krd_mly_ses_arw_azi_akn_moo_prs_sun_slo_alb_dgb_vie_rom_owc_sod_mol_rus_ita_svk_zul_anl_gam_dut_mcd_bam_tsw_tag_swt_glc_ukr_ind_lit_mao_bul_dyu_ben_pol_fin_knd_tur_fre_sid_scr_kor_eng_qcu_amh_por_geo_uzb_lda_bos_hin_bem_spa_amr_hun_tml_jpn_ewe_tha_mnd_mlt_pan_jav_tig_heb_cnt_ctl_hau_guj_cic_yor_nor_ger_aeg_urd_xho_est_chh_afr_bsq_lat_fbf_wly_ven_aze_bat_tsn_grk_igb	0.618378568916765	1.56649905395373	0.120628287619649
86	scr_cic_moo_alb_por_svk_swt_bul_ben_mcd_dyu_azi_cnt_krd_tml_vie_bos_ind_amh_bam_geo_chh_rus_hin_heb_pan_prs_ger_kor_aeg_jav_tha_sod_ses_pol_mol_xho_akn_tig_hau_bem_cze_knd_qcu_urd_mlt_ven_lda_yor_mao_est_jpn_lit_fre_dut_uzb_rom_tsn_tur_mnd_amr_aze_owc_ctl_lat_anl_guj_arw_sid_mly_fbf_bsq_ita_igb_eng_glc_hun_afr_tag_ukr_swa_grk_tsw_swe_nor_spa_ewe_fin_gam_zul_wly_bat_sun_dgb_slo	0.360540177044451	0.90451358318988	0.368060325071345
87	uzb_fbf_ukr_zul_cic_bam_sod_slo_aeg_bos_scr_rom_prs_qcu_fre_kor_cnt_ewe_yor_tur_tml_bul_pol_chh_akn_guj_eng_lit_tsw_vie_owc_ben_ctl_moo_swa_bsq_dut_arw_pan_xho_hau_hin_ven_krd_ger_gam_afr_bat_dyu_igb_swt_nor_mnd_alb_knd_grk_tha_glc_wly_mly_mol_mao_fin_dgb_svk_sid_geo_tig_swe_azi_lda_jav_jpn_bem_cze_ind_sun_heb_rus_anl_spa_por_lat_mlt_tag_ita_aze_amr_ses_mcd_tsn_est_amh_hun_urd	-0.083864672590338	-0.194366724735158	0.846312690711822
88	glc_krd_heb_mly_svk_mcd_fbf_urd_dut_bos_rom_zul_owc_afr_swe_spa_tig_amr_cnt_tml_nor_sun_qcu_aeg_bsq_ita_swt_gam_hau_lat_cic_eng_tsn_dyu_tag_kor_slo_por_fre_jpn_lda_tha_ven_lit_ind_cze_scr_rus_wly_mao_aze_bam_uzb_xho_ger_sid_arw_dgb_grk_ukr_moo_chh_anl_sod_bem_igb_bat_geo_hin_fin_prs_ben_jav_tur_swa_yor_guj_ctl_est_alb_mnd_knd_pan_mol_akn_vie_tsw_pol_ewe_mlt_amh_ses_bul_azi_hun	0.00164369665844407	0.00418971364188144	0.996666076100754
89	ven_anl_bsq_aeg_jav_rus_pan_chh_lat_xho_fin_tag_gam_cze_tsn_ukr_mcd_bem_lda_spa_mao_rom_scr_hau_amh_grk_ctl_ewe_heb_eng_owc_dgb_por_jpn_mly_cic_ger_moo_est_sid_dut_zul_bat_hin_mnd_krd_slo_tsw_vie_azi_swt_wly_sod_igb_ben_aze_bam_fre_fbf_kor_uzb_tha_mol_dyu_urd_qcu_amr_sun_cnt_ind_bos_prs_mlt_glc_ses_akn_tig_ita_tur_lit_geo_swe_svk_alb_pol_guj_hun_arw_nor_bul_yor_afr_knd_swa_tml	NA	NA	NA
90	eng_svk_afr_gam_mao_lat_fin_ukr_ben_tsw_spa_knd_tur_aze_rus_ita_azi_jpn_dgb_tig_urd_est_mnd_chh_lda_bul_ven_hun_bem_swa_sod_vie_ewe_qcu_ses_krd_hin_cnt_xho_swe_grk_heb_mly_guj_wly_bsq_nor_fbf_tml_slo_bat_jav_geo_pol_dut_anl_prs_cze_amh_pan_glc_alb_ger_akn_fre_mol_yor_zul_tha_mcd_dyu_bos_ctl_tag_bam_hau_arw_lit_aeg_moo_uzb_ind_amr_igb_cic_por_owc_scr_mlt_kor_rom_sun_tsn_swt_sid	-0.250248560298345	-0.608150240569004	0.544570212072409
91	aeg_hin_grk_lit_swe_cic_ukr_bat_arw_ewe_mol_amr_vie_mao_jav_ger_lat_fin_mlt_krd_est_por_spa_afr_geo_knd_ita_ind_bsq_urd_kor_fre_amh_prs_swt_wly_bul_owc_akn_hun_mly_zul_bam_swa_chh_tha_ses_ben_tsw_sod_xho_mnd_uzb_moo_tsn_bem_glc_guj_tig_rom_cze_ctl_pol_yor_dyu_slo_alb_hau_svk_fbf_sid_dut_tag_heb_eng_azi_tml_pan_scr_sun_bos_igb_lda_mcd_aze_qcu_cnt_jpn_dgb_nor_gam_anl_rus_tur_ven	0.445137337883083	1.00583837082043	0.317103233357669
92	grk_hun_eng_mao_wly_ven_heb_mly_fin_amr_mlt_dgb_tha_tag_sid_yor_rom_ger_lat_qcu_moo_ind_kor_lda_aze_zul_tig_fre_rus_krd_uzb_prs_slo_dyu_anl_sod_tml_bsq_tsw_scr_afr_chh_hin_jpn_ukr_cnt_vie_ita_por_dut_mol_gam_mcd_jav_cze_mnd_glc_swt_owc_urd_pan_bam_lit_ewe_svk_arw_xho_fbf_guj_bos_bul_est_akn_ctl_nor_hau_ben_tsn_alb_azi_cic_geo_aeg_pol_spa_ses_swe_swa_knd_tur_bat_amh_sun_bem_igb	-0.243475263121463	-0.574622128990954	0.566934311231948
93	urd_heb_zul_bsq_scr_ben_hun_wly_yor_ger_krd_por_ctl_rus_jpn_tha_amr_bos_tur_knd_pan_swa_azi_sod_owc_tig_amh_svk_fbf_prs_alb_uzb_eng_mao_lit_tsn_swe_mcd_grk_afr_tsw_glc_hin_fin_bam_bem_fre_spa_guj_aeg_xho_dyu_sun_cic_tml_hau_cze_anl_arw_mnd_igb_ita_jav_ven_mol_tag_moo_ind_gam_dgb_ses_qcu_akn_sid_vie_cnt_kor_chh_pol_nor_slo_mly_ukr_bat_swt_geo_lat_mlt_dut_est_aze_bul_rom_lda_ewe	-0.969303441412816	-2.25518660616659	0.0264671131934775
94	ven_nor_tsn_bsq_jav_mly_ita_krd_amr_scr_cic_ses_mao_spa_heb_hin_swt_tur_glc_ewe_bat_qcu_alb_zul_hau_tig_guj_fre_cnt_ben_xho_wly_urd_yor_arw_mol_bam_dyu_lit_swe_cze_amh_sid_mcd_tsw_rus_swa_azi_svk_aeg_fin_dut_aze_bem_eng_moo_est_anl_ukr_bos_tha_dgb_uzb_pan_tml_kor_mlt_lat_tag_prs_sod_vie_afr_slo_grk_bul_ind_jpn_ctl_knd_gam_sun_rom_chh_igb_pol_akn_geo_owc_mnd_fbf_por_lda_hun_ger	0.0321880464313257	0.0731734195287688	0.941825267282921
95	swa_swt_chh_sid_heb_mlt_bam_pan_gam_mao_nor_geo_tml_rom_eng_rus_ctl_owc_grk_moo_slo_jpn_cic_azi_anl_bat_ses_wly_zul_ven_dgb_scr_tur_akn_ben_por_ukr_sod_prs_ind_mnd_mly_aeg_swe_yor_pol_ewe_tsn_kor_svk_est_hun_tsw_jav_spa_hau_tig_bem_sun_tag_ita_alb_dyu_bsq_cnt_xho_krd_tha_knd_ger_vie_hin_fin_aze_qcu_amr_arw_fbf_bos_dut_lat_fre_afr_mcd_uzb_amh_igb_glc_bul_urd_cze_lda_lit_mol_guj	0.480411736740835	1.10183625627946	0.273376271161556
96	gam_tsw_azi_glc_lda_pol_vie_sid_afr_fre_chh_slo_dgb_anl_mlt_wly_zul_ind_scr_jpn_igb_mcd_eng_tig_amh_urd_bat_sun_rom_dut_grk_jav_prs_sod_cze_ita_hau_kor_lat_hin_yor_tha_mol_pan_mao_nor_bam_guj_fbf_qcu_bos_svk_ger_alb_ukr_cic_ses_ben_akn_arw_amr_owc_ewe_swe_tsn_ven_xho_swt_por_tur_aeg_est_uzb_aze_fin_dyu_geo_ctl_rus_moo_tml_knd_bem_heb_swa_krd_bul_mly_bsq_mnd_spa_cnt_hun_tag_lit	-0.561251695325262	-1.48321293296394	0.14139892269586
97	bem_pan_pol_fbf_swa_fin_mcd_tha_ewe_lit_fre_eng_mol_cnt_krd_amr_xho_sun_ben_ita_amh_lda_alb_lat_scr_arw_dgb_heb_bul_kor_chh_mao_swt_sod_jav_wly_ger_ses_swe_tsn_tig_bsq_gam_anl_est_dyu_hin_ven_prs_akn_owc_knd_zul_spa_tag_aze_guj_ind_sid_por_uzb_slo_glc_qcu_aeg_tur_grk_nor_hau_mly_tml_dut_igb_rom_bos_mnd_vie_jpn_ukr_bam_cic_azi_mlt_hun_tsw_geo_moo_cze_rus_yor_urd_ctl_bat_afr_svk	0.379316675147446	0.996306147108337	0.321686661561854
98	tag_bos_cic_vie_mcd_qcu_bat_jpn_urd_swe_rus_amr_yor_jav_heb_alb_wly_afr_por_lat_ses_mol_nor_ctl_anl_chh_dyu_bem_pan_cze_swa_pol_amh_aze_mao_azi_uzb_bsq_scr_mnd_hun_ukr_prs_sid_fin_slo_hin_tur_bam_hau_ben_mly_tsw_mlt_aeg_dgb_spa_ger_bul_gam_tha_akn_tml_xho_tig_svk_fre_eng_rom_arw_moo_grk_ind_guj_krd_dut_lit_sun_igb_geo_sod_zul_kor_ewe_ita_swt_knd_ven_lda_owc_tsn_cnt_est_glc_fbf	0.256712709146689	0.600228555999233	0.549813762701558
99	cnt_lda_bos_azi_igb_ven_est_mnd_moo_sun_glc_aeg_tml_aze_hin_hun_wly_svk_guj_qcu_ger_mlt_jav_arw_bsq_krd_lat_bul_bem_ctl_pan_spa_ukr_jpn_sod_fbf_owc_swt_cze_mol_ben_zul_cic_akn_amh_dyu_tur_yor_ewe_swe_bam_xho_prs_rus_afr_ind_mcd_sid_knd_ita_dut_urd_anl_mly_mao_fre_tag_uzb_bat_lit_scr_tig_tsn_heb_rom_tsw_gam_pol_slo_amr_eng_kor_grk_ses_hau_por_geo_dgb_chh_tha_swa_alb_fin_vie_nor	0.1878457472398	0.477943019538443	0.633812276824075
100	ukr_bem_mnd_bat_dut_tha_jav_igb_qcu_prs_mly_tsw_alb_xho_slo_moo_arw_chh_mao_lat_ger_ses_lit_cnt_pan_est_rom_jpn_ven_fin_bsq_por_sun_cze_ind_ctl_owc_swe_amh_azi_zul_eng_heb_nor_sid_swa_grk_uzb_rus_mlt_geo_hin_sod_bam_tag_anl_cic_ben_scr_glc_dgb_guj_urd_bul_fre_fbf_pol_bos_amr_mcd_kor_mol_svk_dyu_tsn_tig_afr_akn_knd_ita_hau_lda_tml_ewe_krd_hun_vie_swt_spa_tur_wly_aeg_yor_aze_gam	0.358840282174637	0.836973349104989	0.404753158549324
101	igb_eng_geo_hin_ben_bul_xho_mly_nor_rom_sid_amr_aze_mnd_azi_guj_grk_dut_bat_swa_urd_fbf_ita_fre_qcu_mao_akn_wly_anl_ctl_dyu_tur_slo_mol_zul_cze_swe_uzb_ewe_alb_krd_sun_ind_rus_aeg_mlt_lda_lit_tsw_heb_glc_dgb_bam_moo_owc_scr_yor_svk_chh_ses_jav_ger_amh_pan_bsq_gam_tig_arw_knd_fin_tha_kor_mcd_hau_cic_ukr_est_afr_swt_cnt_bem_lat_tsn_vie_hun_por_sod_jpn_pol_tml_bos_prs_tag_spa_ven	-0.467833527813562	-1.13862737345689	0.257783196654628
102	azi_bam_ewe_jpn_cze_mol_ben_uzb_kor_cic_chh_ind_ven_dut_bem_jav_geo_bsq_glc_grk_rus_dgb_tig_fbf_hin_tag_bul_mly_yor_fin_sod_amr_swe_xho_afr_gam_tml_swt_rom_lat_owc_svk_tsw_guj_por_tur_swa_ctl_knd_zul_alb_slo_ita_sun_bat_lda_ukr_amh_akn_nor_pol_eng_urd_heb_anl_prs_cnt_moo_krd_vie_dyu_hau_arw_scr_sid_lit_spa_tha_mlt_mao_pan_fre_aeg_qcu_hun_tsn_wly_igb_mcd_ger_est_bos_ses_mnd_aze	0.0778716401329956	0.178767793108032	0.858508904538571
103	dgb_bsq_tig_bam_svk_anl_jav_geo_slo_tur_ind_ses_tag_amr_pol_uzb_jpn_swa_knd_hau_guj_tsn_ewe_scr_hin_ger_fin_est_aeg_xho_ukr_eng_alb_vie_bul_ctl_mao_grk_cze_amh_fbf_owc_nor_ven_cnt_afr_lda_dut_sid_bem_pan_fre_glc_yor_rus_hun_ita_swe_heb_igb_mlt_wly_gam_swt_dyu_krd_mcd_qcu_azi_prs_sun_chh_urd_mly_kor_bos_tsw_tml_ben_rom_tha_mnd_bat_cic_sod_moo_arw_lat_zul_mol_spa_por_lit_aze_akn	0.383443804256264	0.943618058864853	0.347809839011678
104	aze_ger_pan_tha_spa_urd_rom_igb_gam_tur_afr_eng_swt_pol_ind_krd_guj_aeg_arw_wly_sun_qcu_xho_mao_mol_bsq_jav_cnt_cze_fin_anl_tig_fre_svk_sid_slo_tsw_prs_vie_amh_mnd_ita_grk_swa_swe_mly_glc_amr_heb_chh_tml_dyu_kor_azi_lda_bul_ewe_cic_lit_est_alb_hun_bam_hin_hau_por_geo_knd_akn_rus_dgb_moo_uzb_mlt_bat_lat_mcd_ben_tsn_bos_ctl_bem_ven_owc_fbf_ses_nor_ukr_jpn_tag_yor_sod_scr_dut_zul	-0.104594403099513	-0.241308555561241	0.809847217139997
105	tig_ses_moo_tml_cic_mcd_grk_est_bem_mnd_rom_igb_gam_afr_sun_krd_swe_wly_nor_eng_ben_vie_ven_xho_cze_amr_hin_lat_fre_kor_aeg_por_qcu_pan_svk_alb_fin_mol_lda_ctl_fbf_guj_yor_ita_bam_bos_pol_azi_hun_glc_lit_prs_ewe_mlt_jav_aze_ger_tha_sod_owc_bul_rus_bsq_mao_geo_spa_zul_knd_slo_heb_mly_dyu_dut_anl_jpn_akn_amh_arw_tag_urd_cnt_swa_dgb_ukr_scr_tsn_hau_bat_sid_swt_uzb_tur_tsw_chh_ind	0.0942812561042701	0.230201613877218	0.81844070991554
106	zul_knd_ita_spa_tig_anl_krd_bam_swt_mnd_hin_tml_akn_slo_prs_bos_owc_ses_sod_azi_bem_fre_svk_ctl_moo_grk_ben_mao_mly_cze_tha_hun_tag_scr_arw_chh_ukr_hau_bsq_nor_bat_igb_aze_por_lat_fin_swa_gam_pol_dyu_yor_jav_tsn_eng_ven_ger_glc_xho_jpn_mlt_guj_cic_qcu_est_kor_dut_ewe_dgb_geo_uzb_tsw_urd_sid_cnt_alb_heb_vie_mol_sun_amr_mcd_rus_wly_ind_swe_pan_fbf_amh_bul_lda_afr_rom_tur_aeg_lit	0.327538155206506	0.858311925697839	0.392926979805147
107	amh_por_lat_ben_mnd_cnt_geo_scr_swe_vie_ses_uzb_guj_jav_owc_est_ctl_anl_sid_pan_azi_swt_bam_aze_ewe_mly_urd_wly_cic_aeg_rus_cze_krd_spa_bem_prs_heb_xho_akn_fre_mcd_tig_ita_kor_tsw_hun_gam_hau_mlt_lit_amr_pol_ger_qcu_mao_hin_rom_alb_tha_slo_knd_dyu_tag_mol_arw_svk_bat_fin_lda_nor_moo_yor_igb_sun_dgb_swa_sod_eng_chh_ukr_ind_afr_tur_jpn_fbf_glc_zul_dut_bsq_tml_tsn_ven_bul_grk_bos	0.504868391613935	1.21539579360385	0.227291603820602
108	ita_kor_mlt_dyu_mly_krd_slo_tur_chh_arw_cnt_akn_mnd_dgb_uzb_est_azi_owc_anl_tsw_qcu_swt_cic_hau_moo_rus_lit_geo_alb_xho_yor_lat_ses_pan_bam_fre_prs_jav_tig_lda_bat_aeg_swa_sid_sod_mol_tag_urd_mao_guj_ben_amr_spa_knd_por_tml_hun_svk_aze_ewe_heb_dut_grk_ctl_ger_fbf_sun_ven_tsn_fin_amh_ind_vie_wly_zul_gam_pol_nor_glc_mcd_eng_hin_afr_bem_tha_bul_bos_bsq_jpn_ukr_cze_rom_swe_scr_igb	-0.00421795270570437	-0.00977188367976658	0.992224220649581
109	ben_geo_mol_tag_kor_vie_por_aeg_eng_scr_mao_zul_wly_bos_owc_krd_guj_dyu_dgb_ind_swe_ukr_azi_prs_gam_fin_tig_bem_afr_svk_tsn_rom_sod_pan_mly_jpn_heb_jav_knd_yor_tml_anl_ctl_est_pol_tur_cze_nor_mlt_ses_bam_dut_bsq_lat_swa_slo_glc_lda_akn_aze_grk_bul_moo_ewe_xho_ven_amh_cic_hau_sun_qcu_arw_amr_fre_spa_urd_igb_chh_sid_fbf_hun_cnt_mcd_uzb_hin_tsw_bat_lit_rus_alb_tha_swt_ita_ger_mnd	-0.0896441503970312	-0.202375660181194	0.840065119002893
110	est_arw_anl_spa_amh_amr_tha_hin_grk_eng_slo_ven_swe_knd_uzb_mcd_ben_yor_scr_ses_rom_sun_zul_prs_bul_svk_sod_heb_bat_ger_afr_dut_nor_ewe_cic_swa_tur_qcu_tsw_bem_xho_chh_aze_bos_aeg_hau_pan_tml_tsn_mao_ind_lit_krd_mol_lda_mlt_ita_fre_cze_tig_akn_swt_vie_kor_ctl_urd_bsq_jpn_wly_alb_bam_dgb_pol_glc_igb_geo_owc_tag_dyu_jav_fbf_mly_rus_ukr_moo_fin_gam_cnt_guj_por_lat_sid_azi_mnd_hun	-0.287626654820438	-0.678245462833817	0.499300217300528
111	ger_dyu_pan_grk_wly_hin_akn_qcu_rus_bat_fre_hau_eng_alb_cic_krd_knd_glc_sun_ses_anl_kor_ben_fin_tha_igb_sod_est_bul_bam_amr_swe_owc_heb_ctl_spa_yor_ven_tig_prs_tag_lat_pol_tml_swa_jpn_mly_sid_arw_scr_tsn_guj_jav_ita_ind_urd_bem_afr_azi_mcd_aeg_tur_bsq_geo_bos_aze_slo_cnt_nor_mol_hun_lit_uzb_swt_ewe_dut_mlt_vie_svk_por_mnd_xho_amh_mao_cze_moo_gam_tsw_fbf_chh_lda_ukr_zul_dgb_rom	-0.250847478503289	-0.576519104595205	0.565657128203962
112	ita_fre_jav_aze_tml_por_mol_ben_amh_pan_tsn_mcd_chh_spa_mao_bam_amr_ukr_jpn_krd_bul_pol_bos_ind_hun_ses_knd_swt_bsq_ewe_swa_anl_afr_bat_igb_gam_rom_svk_wly_heb_hau_glc_dgb_scr_sod_swe_ven_zul_bem_aeg_owc_ger_lit_cze_tur_kor_sid_slo_nor_urd_dyu_tha_lda_geo_lat_azi_qcu_est_hin_mnd_vie_eng_mlt_fin_guj_cic_tsw_tig_ctl_yor_mly_xho_alb_cnt_rus_akn_fbf_dut_grk_moo_sun_arw_tag_uzb_prs	-0.517928210525584	-1.21392143466772	0.227851483448974
113	mcd_ben_tsn_ita_mao_por_ven_alb_lda_rom_fin_jpn_bam_amr_geo_ind_yor_prs_ukr_aeg_svk_tur_heb_glc_fre_bsq_sod_scr_kor_lat_bul_tag_aze_arw_jav_mnd_gam_tsw_grk_xho_wly_cze_bem_anl_ctl_azi_amh_swt_tha_uzb_igb_vie_swe_tig_chh_est_swa_hun_mly_guj_dgb_zul_ewe_hau_sun_lit_slo_krd_spa_bat_fbf_sid_moo_dyu_nor_bos_eng_mol_akn_pan_knd_rus_mlt_ger_cic_hin_cnt_afr_dut_owc_urd_tml_pol_qcu_ses	0.0922303663228089	0.240337818007289	0.810597369298044
114	rus_dut_igb_zul_bat_svk_cnt_chh_aze_alb_eng_lat_heb_lit_akn_yor_tur_ven_mcd_prs_aeg_cze_grk_swa_ita_sid_fbf_mol_knd_sod_swe_fin_jpn_qcu_gam_mao_hau_rom_swt_fre_por_mlt_hin_anl_pol_bem_bul_dgb_bos_amh_azi_ukr_ind_ewe_bam_wly_guj_krd_slo_arw_geo_jav_owc_urd_tha_nor_glc_hun_tig_tsw_mnd_lda_tml_sun_cic_kor_dyu_mly_afr_tsn_moo_spa_bsq_ger_ses_pan_tag_amr_ctl_ben_xho_est_vie_scr_uzb	-0.111016000550903	-0.268706923838683	0.78875040581413
115	wly_est_spa_qcu_mly_azi_kor_slo_bem_zul_ukr_xho_eng_alb_amh_jav_knd_sun_mao_tig_cze_lda_ewe_ger_swa_krd_swe_cnt_bam_aeg_ctl_lit_bat_sod_yor_ven_geo_urd_mlt_pan_hun_owc_swt_guj_afr_mcd_rom_tml_arw_bos_tsw_gam_fre_dyu_grk_vie_moo_lat_por_heb_amr_fin_fbf_pol_aze_dgb_tur_akn_ses_glc_igb_ita_ind_chh_bul_svk_hau_tag_rus_nor_scr_jpn_hin_tsn_mol_bsq_anl_dut_prs_sid_cic_tha_uzb_ben_mnd	0.0607230999962303	0.144658368533196	0.885293643726793
116	yor_tha_mcd_mlt_tml_gam_heb_pol_amr_ger_afr_xho_fre_rus_bul_tig_ita_spa_aze_amh_kor_cnt_swt_jpn_tur_tag_svk_slo_hin_pan_ben_zul_sun_azi_ven_por_anl_lat_igb_geo_jav_wly_alb_akn_grk_glc_bat_mol_cze_ses_arw_qcu_est_owc_fbf_bsq_fin_knd_mao_scr_rom_ukr_hau_sid_ewe_dgb_bos_aeg_swe_guj_lit_dyu_moo_mnd_hun_prs_krd_cic_uzb_swa_urd_tsw_mly_bam_ctl_tsn_vie_ind_sod_lda_nor_dut_chh_bem_eng	0.316087633872527	0.755971727206712	0.451576759565404
117	lat_ses_arw_anl_knd_fbf_est_slo_ita_pan_sid_lit_rus_dyu_grk_urd_ger_owc_cnt_spa_cze_pol_heb_mcd_kor_xho_rom_fre_cic_qcu_hau_amr_ven_glc_bsq_amh_sod_tsw_ewe_yor_jpn_scr_tml_bul_tha_swa_fin_mao_tag_swt_bat_aze_mol_ctl_zul_geo_tsn_sun_jav_prs_krd_tig_hun_guj_akn_moo_bos_eng_chh_uzb_hin_mly_swe_dut_vie_bem_ukr_afr_lda_bam_nor_mlt_ben_alb_wly_mnd_aeg_tur_ind_azi_svk_igb_por_gam_dgb	0.549162118851079	1.30270334967925	0.195892632033097
118	rom_afr_jav_cnt_tag_uzb_owc_jpn_yor_swa_tml_tha_ses_dyu_sun_krd_moo_igb_alb_heb_bos_tur_scr_fre_spa_mcd_aeg_dgb_lda_pan_glc_kor_eng_sod_fin_mlt_bat_dut_akn_arw_mnd_anl_bul_knd_ven_gam_rus_pol_hin_swt_nor_slo_ger_tig_ben_prs_geo_bsq_ukr_por_ita_mly_svk_lit_lat_grk_mao_bem_azi_bam_xho_tsw_zul_vie_tsn_hun_est_ctl_wly_mol_swe_qcu_hau_cic_ewe_sid_ind_guj_fbf_chh_amh_amr_urd_aze_cze	0.522466388677008	1.33939391781443	0.183706620371971
119	ses_hau_bos_nor_krd_mnd_guj_tml_amh_tag_ukr_sun_jav_amr_bul_cnt_owc_dut_mao_prs_ind_mcd_gam_tsn_aeg_geo_qcu_cic_fin_jpn_eng_svk_dgb_lat_azi_heb_xho_urd_bem_slo_tha_lda_ewe_ven_ita_vie_swe_fre_cze_yor_hun_dyu_tig_hin_bam_anl_zul_mly_tsw_uzb_moo_mlt_rus_tur_ctl_por_afr_scr_pol_glc_aze_sod_bat_chh_igb_swa_arw_lit_swt_pan_knd_bsq_fbf_ger_kor_grk_mol_akn_ben_spa_alb_rom_wly_est_sid	0.190808432330732	0.461716042232265	0.645363168300741
120	rom_lat_mnd_fbf_svk_tig_bam_glc_amh_swt_mol_ewe_wly_cnt_swa_krd_pan_uzb_alb_arw_pol_jpn_tsn_dgb_geo_owc_swe_fre_tml_cze_mlt_ukr_lit_est_sun_ita_dut_mly_aze_lda_sid_scr_tha_heb_nor_akn_knd_vie_chh_azi_slo_kor_guj_prs_ctl_ses_igb_grk_tag_bsq_afr_aeg_amr_ven_gam_ben_hun_mcd_moo_jav_bem_hau_rus_tur_cic_bos_dyu_fin_hin_bat_tsw_zul_xho_urd_sod_yor_por_eng_spa_anl_ind_mao_qcu_bul_ger	0.181436024220264	0.465913551485036	0.642366748581247
121	mnd_yor_mcd_arw_sod_igb_cic_amh_pan_por_dgb_swa_ind_knd_pol_afr_ven_geo_est_ben_tha_azi_jpn_sid_fin_uzb_swe_zul_vie_qcu_lat_anl_hin_fbf_tag_hun_mly_kor_sun_tig_krd_hau_bem_dut_mao_ses_guj_xho_ewe_lda_dyu_ctl_akn_ger_mol_rom_bsq_heb_gam_ukr_spa_svk_tsn_rus_jav_lit_grk_bos_ita_urd_fre_moo_slo_cze_cnt_alb_wly_mlt_nor_owc_glc_bat_chh_tur_tml_scr_aeg_bam_eng_tsw_swt_amr_aze_bul_prs	-0.290395848804802	-0.744345908474166	0.458543927962995
122	tsn_qcu_pol_heb_arw_urd_kor_eng_akn_rom_krd_guj_mao_aeg_fbf_ukr_lat_jav_afr_alb_spa_bsq_lda_tha_hau_sod_chh_dyu_slo_ctl_tsw_cic_est_tur_hin_bem_owc_zul_ger_tig_grk_bul_moo_sid_glc_knd_mol_tag_uzb_bos_mlt_swt_ses_svk_amh_ven_swe_prs_ita_fin_scr_wly_hun_lit_mnd_xho_pan_ewe_gam_fre_anl_yor_jpn_vie_swa_azi_cnt_geo_amr_dgb_dut_por_aze_ben_tml_cze_ind_igb_rus_bat_bam_mcd_sun_nor_mly	0.132039529614216	0.322294086973935	0.747953301735982
123	gam_aze_ewe_scr_ukr_eng_ctl_jav_afr_kor_ben_dgb_sun_knd_guj_azi_rom_mcd_prs_ita_fin_swe_qcu_tml_cnt_amr_igb_bem_ind_mao_mol_vie_ses_cze_hun_bsq_zul_bam_tag_swt_owc_fre_mly_ven_uzb_swa_geo_akn_slo_tsw_mlt_ger_arw_lda_krd_est_pol_fbf_lit_spa_dut_jpn_yor_heb_rus_aeg_hau_lat_tsn_tur_chh_nor_anl_tig_cic_bos_hin_grk_amh_bat_mnd_glc_wly_urd_xho_svk_tha_dyu_pan_por_moo_bul_sid_sod_alb	0.378523301110086	0.870927190354306	0.386036544725874
124	bat_fin_mnd_mol_ctl_owc_fre_swe_rom_tag_tml_ger_est_ita_ven_nor_dut_jav_azi_ind_tig_knd_amr_bsq_hau_rus_uzb_aeg_ses_amh_moo_dgb_guj_kor_lat_swa_ewe_xho_qcu_urd_yor_geo_ukr_pol_igb_tsn_akn_jpn_hin_sid_arw_cnt_sod_mao_hun_bem_glc_bul_swt_gam_chh_prs_bos_anl_mlt_sun_alb_wly_krd_spa_por_lda_svk_slo_dyu_mly_bam_ben_cze_afr_mcd_tur_grk_fbf_scr_eng_aze_tsw_lit_tha_cic_pan_heb_zul_vie	-1.10463843851814	-2.66242244899727	0.00914169420715504
125	mlt_ewe_guj_bul_tur_ben_sun_xho_moo_jav_fin_ind_dut_kor_cze_cic_fbf_rom_qcu_krd_scr_tsn_mao_bsq_sod_ctl_owc_jpn_afr_svk_swt_alb_mly_uzb_hau_dyu_tag_ukr_ven_geo_gam_anl_slo_sid_amh_swe_bos_fre_ita_akn_zul_por_glc_aze_lat_heb_est_prs_mcd_yor_urd_pan_mnd_hun_tha_bam_knd_grk_arw_aeg_spa_pol_lda_mol_dgb_eng_vie_amr_bem_chh_rus_azi_bat_igb_ger_lit_nor_ses_tml_tig_swa_tsw_hin_wly_cnt	-0.0536105047134467	-0.119146775562795	0.905416065987881
126	ctl_arw_mcd_bat_jav_hun_mnd_tag_fin_azi_lit_wly_fbf_amh_ben_cnt_spa_amr_uzb_swe_ger_krd_moo_geo_sun_ven_bos_mly_cze_knd_por_mao_bsq_igb_ukr_rus_svk_cic_afr_nor_pan_guj_qcu_tur_tha_alb_dut_tsw_sod_scr_akn_hin_lda_owc_ind_anl_vie_bam_ses_pol_tsn_urd_sid_chh_tig_fre_kor_zul_swt_dgb_jpn_eng_heb_lat_ita_ewe_slo_yor_hau_bem_swa_aze_rom_xho_grk_mlt_mol_prs_dyu_gam_aeg_bul_est_glc_tml	-0.276766241538418	-0.706799105091286	0.481458515597639
127	urd_alb_hun_swe_bos_lit_por_gam_mlt_geo_rom_chh_pol_azi_ita_lat_amh_bul_mly_cnt_igb_fin_moo_mnd_kor_ven_wly_aeg_aze_eng_glc_sod_cic_swt_est_nor_akn_yor_krd_hau_ben_xho_dyu_bat_spa_tsw_tsn_zul_ewe_scr_tig_lda_slo_mao_ctl_dgb_amr_rus_bam_uzb_ind_sid_bsq_dut_knd_hin_mcd_jpn_swa_prs_tur_arw_bem_guj_tha_fbf_tag_grk_ses_heb_mol_ger_owc_fre_svk_tml_afr_sun_jav_vie_anl_ukr_qcu_pan_cze	-0.00390729372576395	-0.00895710434301731	0.99287254655148
128	tig_ind_heb_hin_swe_eng_ben_bat_moo_lat_spa_swt_tur_anl_scr_rus_hun_chh_hau_tml_owc_bem_por_knd_ukr_ita_dyu_sod_tsn_mly_cic_svk_amr_fre_bsq_aeg_afr_glc_ewe_kor_amh_jav_jpn_xho_ctl_grk_cnt_mlt_tha_qcu_sid_est_lit_fbf_bul_mnd_yor_sun_fin_geo_uzb_nor_prs_rom_ven_azi_slo_arw_bam_dut_gam_mcd_tsw_swa_tag_igb_bos_mol_cze_urd_lda_akn_aze_pol_pan_guj_vie_alb_ger_zul_ses_mao_krd_dgb_wly	0.544477833260275	1.24820467868598	0.215089495927793
129	alb_amr_fin_hun_tig_tag_fre_kor_nor_prs_slo_fbf_anl_bul_swe_bam_ewe_lda_mao_knd_vie_krd_tha_mlt_ind_lit_lat_azi_ben_est_tsw_cic_hin_hau_tsn_svk_wly_swa_eng_ita_jav_igb_bat_chh_ven_grk_geo_xho_aze_rom_glc_dut_ses_ger_jpn_heb_mol_uzb_afr_por_amh_guj_zul_mnd_bsq_pol_owc_pan_aeg_mly_arw_mcd_sun_urd_cze_ukr_tur_bos_moo_sod_cnt_yor_spa_rus_gam_tml_bem_dgb_sid_ctl_akn_qcu_swt_dyu_scr	-0.276977954302988	-0.642845390686594	0.521906211881063
130	ukr_tag_tsw_cic_ses_geo_jpn_uzb_tur_vie_dgb_sid_sun_lit_por_prs_cnt_pan_hau_ind_heb_swa_cze_jav_alb_hin_fbf_tig_pol_anl_glc_bam_mol_zul_ita_arw_ewe_bsq_eng_spa_dut_swt_bul_azi_knd_rus_amr_sod_hun_fre_lat_wly_slo_xho_lda_grk_kor_ben_nor_bat_scr_mly_aze_gam_ven_tml_akn_svk_krd_tha_ctl_yor_mnd_aeg_mao_swe_urd_bos_amh_dyu_chh_ger_mcd_fin_mlt_rom_bem_igb_est_guj_qcu_tsn_afr_moo_owc	-0.463788164604394	-1.09917770073032	0.274527909430973
131	mcd_pan_zul_swe_svk_dgb_wly_igb_jav_sun_eng_bam_hau_cic_jpn_ind_mao_guj_tig_hun_ctl_aeg_swt_fbf_fre_alb_mnd_ewe_dut_lit_grk_vie_bat_rom_qcu_heb_krd_bul_moo_glc_yor_gam_tml_geo_cze_afr_ven_ses_amh_sod_ita_owc_anl_arw_urd_por_aze_nor_est_prs_scr_knd_mly_bos_dyu_mlt_akn_sid_rus_azi_fin_kor_chh_ben_tsn_amr_lda_mol_tsw_swa_ukr_pol_hin_lat_cnt_tha_spa_slo_ger_uzb_bsq_bem_xho_tur_tag	0.744068731391212	1.89439737117956	0.0612795944643209
132	por_azi_nor_amr_gam_scr_geo_fre_lat_knd_akn_krd_anl_bul_mol_lda_glc_svk_mao_vie_swa_bem_mlt_sid_afr_ven_hin_ben_mnd_spa_tml_jpn_est_fin_ses_prs_ctl_sun_cze_sod_igb_lit_rom_guj_mly_pan_hau_ger_yor_alb_ukr_tag_ita_aeg_bat_dgb_mcd_dut_uzb_swe_eng_wly_rus_bsq_chh_tsw_tsn_moo_dyu_owc_ewe_bam_fbf_swt_hun_zul_aze_ind_cnt_tur_bos_kor_arw_tha_heb_amh_qcu_urd_xho_slo_tig_pol_cic_grk_jav	-0.364810844787446	-0.969978713625155	0.334573049095043
133	bat_ukr_tml_nor_bos_wly_mcd_grk_ewe_sun_ben_mlt_hin_jpn_bem_cze_ctl_pan_amh_mly_anl_alb_sid_uzb_igb_prs_tag_fin_sod_bsq_xho_ven_mnd_rus_moo_tig_azi_eng_geo_swa_akn_glc_aze_lda_kor_jav_zul_amr_urd_yor_slo_tsn_vie_cic_fre_swt_bul_swe_hau_cnt_por_knd_chh_aeg_svk_dgb_tur_spa_hun_mao_ses_qcu_pol_ita_heb_tsw_afr_lit_lat_bam_gam_ind_ger_rom_krd_mol_est_scr_arw_fbf_tha_guj_dyu_dut_owc	0.625338212020422	1.51304102171131	0.13366026101937
134	arw_bat_tsn_spa_pan_bos_qcu_lit_sun_heb_slo_amh_dut_vie_krd_svk_swe_est_mly_tag_alb_ukr_mnd_mlt_igb_sod_nor_ewe_lat_ctl_aeg_cic_cnt_tsw_chh_cze_gam_hun_tha_fin_tig_fbf_rom_guj_xho_hau_moo_afr_swt_ben_azi_glc_swa_ita_ind_tml_mao_bsq_scr_yor_bem_eng_uzb_grk_ses_mol_geo_fre_urd_por_mcd_hin_bam_wly_ger_knd_amr_kor_jpn_anl_jav_dyu_owc_lda_prs_aze_bul_zul_rus_dgb_sid_akn_pol_ven_tur	-0.667333824579364	-1.72857466980703	0.0872038664124149
135	mly_cic_mnd_rom_cze_hau_vie_swa_anl_por_dyu_swt_ita_urd_qcu_sod_hin_owc_fbf_moo_hun_bem_glc_ukr_ind_dgb_fin_bos_tml_mao_ger_sun_xho_gam_wly_akn_rus_bam_bsq_scr_amr_igb_ven_cnt_chh_mlt_dut_pol_slo_kor_knd_amh_azi_guj_fre_geo_bat_nor_ses_ctl_tig_prs_spa_yor_tha_mcd_alb_ewe_est_jav_eng_uzb_tag_afr_tsw_arw_svk_aze_lda_swe_bul_tur_tsn_heb_ben_lat_jpn_grk_mol_pan_aeg_zul_sid_lit_krd	-0.130579434275155	-0.333368844327332	0.73960631039075
136	mcd_ctl_arw_guj_hau_tsw_ewe_scr_uzb_grk_alb_rus_rom_lat_ind_tag_glc_ses_dyu_chh_owc_mlt_tig_krd_nor_lda_bam_cze_cnt_gam_afr_ben_ita_yor_slo_moo_est_pan_por_qcu_xho_swa_dut_zul_igb_jpn_swt_pol_jav_mnd_azi_amr_bem_urd_mly_anl_fbf_hun_bul_mol_akn_bos_bsq_svk_ven_tha_spa_prs_ukr_fre_lit_swe_kor_mao_tur_amh_ger_cic_fin_knd_eng_dgb_tml_sun_tsn_geo_sod_aze_aeg_bat_wly_sid_heb_hin_vie	-0.391870681468692	-0.870288108104003	0.386383797279843
137	guj_mol_lda_igb_zul_bos_est_bem_ewe_swt_nor_moo_rus_hau_dgb_yor_tag_anl_hun_mly_svk_pan_fbf_sid_qcu_lit_bam_afr_amr_mcd_rom_slo_tsn_dut_tur_akn_jav_tml_spa_fin_ven_ben_vie_ctl_glc_swe_urd_gam_eng_cze_sun_jpn_kor_ind_heb_amh_ukr_cic_xho_geo_tig_alb_lat_azi_arw_bul_scr_chh_knd_ses_prs_bsq_swa_grk_bat_tsw_aze_owc_wly_por_uzb_cnt_krd_tha_mao_fre_mnd_ger_aeg_hin_pol_mlt_ita_sod_dyu	-0.627276595678654	-1.66234259122209	0.0998111766035558
138	slo_ewe_cze_mol_bul_est_fin_spa_sid_chh_dgb_hau_yor_cnt_por_rom_scr_mly_moo_owc_tig_mao_bem_bat_dut_wly_amh_sod_bam_ctl_eng_lda_ita_nor_amr_fre_aze_knd_guj_mlt_glc_mcd_anl_uzb_xho_qcu_alb_heb_swe_tur_fbf_bsq_azi_dyu_rus_jav_geo_arw_hin_pan_jpn_lat_aeg_pol_krd_ben_igb_tml_gam_ind_tha_swa_vie_ger_prs_lit_kor_hun_svk_akn_afr_ven_cic_bos_mnd_sun_ses_tsn_ukr_grk_zul_swt_urd_tag_tsw	0.260565939101058	0.6876603859327	0.493378161129862
139	qcu_spa_uzb_ita_guj_xho_ukr_jav_nor_zul_pol_anl_tig_fin_amh_krd_bat_gam_cic_slo_chh_fbf_moo_lat_jpn_vie_alb_cnt_bos_hin_ven_aeg_tsn_bsq_eng_swe_dut_swt_grk_sod_wly_hau_geo_hun_sun_cze_tag_kor_ses_knd_lit_est_owc_sid_bul_pan_mol_tha_aze_svk_akn_dgb_glc_rom_mnd_ger_scr_por_ind_afr_igb_tur_mao_urd_ewe_bem_swa_mcd_tsw_lda_heb_yor_ctl_prs_azi_fre_rus_arw_tml_ben_amr_dyu_mlt_mly_bam	0.416440095004437	1.07949700149783	0.283157942524617
140	lda_bam_tig_spa_por_mnd_kor_ctl_mcd_zul_dgb_dyu_svk_amr_bat_sod_krd_rus_sid_tml_dut_cnt_afr_qcu_pol_swa_est_tag_ben_fre_mlt_vie_owc_uzb_fbf_hin_mol_pan_rom_bul_hun_prs_jpn_azi_mao_aeg_tsw_geo_cze_swe_akn_ewe_sun_amh_chh_xho_eng_ukr_arw_ind_ses_bem_lit_tha_fin_wly_hau_tur_aze_knd_bsq_jav_grk_slo_nor_lat_urd_guj_glc_swt_anl_ita_scr_ger_tsn_alb_yor_igb_cic_ven_mly_heb_gam_bos_moo	-0.153187375139416	-0.378777534441004	0.705716426287798
141	aeg_grk_fbf_uzb_cnt_zul_fin_geo_ven_rom_hun_bul_aze_slo_ben_arw_amr_vie_lat_ukr_tig_bem_chh_sid_ctl_moo_afr_ewe_tml_eng_urd_spa_fre_swe_krd_sod_alb_owc_bsq_xho_qcu_tsw_kor_prs_scr_swa_ses_akn_hau_mlt_mnd_tag_guj_dyu_glc_por_azi_anl_sun_mcd_mol_wly_hin_mly_igb_knd_swt_ger_dut_ind_lit_nor_jpn_ita_bam_pol_svk_pan_amh_rus_heb_yor_mao_lda_tsn_bat_dgb_cic_est_tur_tha_gam_bos_cze_jav	NA	NA	NA
142	arw_wly_tig_mol_lda_amh_swe_mly_tsw_amr_afr_fre_sod_spa_owc_krd_bsq_ita_dut_tha_nor_bul_tsn_por_rom_est_fbf_svk_yor_moo_geo_prs_pan_glc_ctl_qcu_akn_guj_anl_bos_ind_zul_lit_bem_gam_uzb_vie_hun_rus_ger_xho_chh_fin_knd_mcd_tml_dgb_igb_ses_jpn_urd_mnd_ukr_mlt_aeg_alb_sid_eng_cic_bat_slo_scr_pol_ven_cnt_jav_tur_azi_cze_mao_tag_sun_hin_aze_hau_swa_kor_lat_swt_grk_heb_bam_ben_dyu_ewe	-0.0678510880616137	-0.184165132418641	0.854284888607558
143	sun_ukr_anl_zul_afr_lda_cze_dgb_lit_qcu_jav_hun_amr_urd_dyu_fre_bat_est_pan_mly_mao_owc_uzb_azi_cnt_wly_scr_amh_tsn_gam_nor_igb_sod_swa_sid_alb_ind_hau_mcd_bam_tig_bos_rus_heb_geo_yor_arw_tml_lat_glc_slo_ven_swe_tur_jpn_mnd_pol_svk_xho_hin_swt_moo_dut_eng_vie_chh_bsq_ger_ewe_krd_ctl_fbf_bul_prs_akn_bem_ben_aeg_ita_tha_mol_aze_knd_tsw_tag_kor_cic_ses_fin_rom_spa_grk_mlt_por_guj	0.188100250115554	0.433990949921175	0.665300165974637
144	heb_dut_yor_wly_mcd_cnt_ger_sod_mol_hau_mao_chh_eng_knd_grk_swt_ven_fbf_slo_fre_cze_bat_akn_gam_aeg_amh_amr_tsn_swe_lda_bsq_tag_alb_bos_ses_uzb_sun_prs_qcu_azi_bem_kor_scr_bam_mlt_owc_mly_tml_ind_aze_zul_por_arw_mnd_vie_ukr_jav_igb_spa_fin_sid_ewe_pan_tsw_pol_ita_est_tur_rom_afr_moo_tha_glc_lat_svk_jpn_dgb_dyu_rus_ben_hin_cic_xho_krd_swa_nor_urd_guj_bul_anl_geo_hun_tig_lit_ctl	-0.472954214227564	-1.21077949963149	0.229047945860511
145	azi_glc_pan_igb_moo_swe_aeg_dut_uzb_aze_cze_krd_akn_slo_lit_knd_sod_swt_nor_tag_swa_fre_bsq_owc_tsn_tur_scr_lda_est_tig_chh_bul_rus_tml_ben_bam_grk_bos_ind_mcd_sid_amr_yor_bem_mnd_kor_pol_amh_bat_xho_ctl_anl_cnt_tsw_mao_alb_qcu_prs_fin_jpn_gam_heb_arw_ses_fbf_ven_mol_ukr_por_vie_zul_mly_guj_ewe_hun_mlt_hau_spa_jav_hin_lat_cic_afr_sun_dyu_urd_dgb_rom_ger_svk_ita_tha_wly_geo_eng	-0.291348421076429	-0.73128880082199	0.466441363577565
146	tml_aeg_por_tag_rus_bat_dyu_rom_anl_mlt_ukr_slo_bos_grk_dut_knd_pol_swt_cnt_fin_spa_fbf_xho_akn_amr_pan_bsq_mol_lit_sid_mly_sun_svk_alb_tur_est_tsw_cic_glc_swe_yor_guj_ben_tsn_ven_lat_mao_ind_eng_heb_mnd_uzb_ger_azi_vie_nor_jav_gam_scr_hun_urd_hau_lda_chh_arw_prs_mcd_ses_swa_tig_krd_bul_afr_hin_owc_ctl_jpn_kor_igb_qcu_sod_cze_wly_fre_bem_tha_ewe_moo_zul_aze_geo_amh_dgb_ita_bam	0.254887633119365	0.603382975568399	0.547722751034632
147	mao_tha_chh_krd_tsw_aeg_ses_yor_por_owc_afr_rus_knd_dut_xho_gam_ukr_svk_tur_tig_zul_moo_guj_dgb_bat_fin_spa_ita_sid_bul_kor_tsn_ger_jav_qcu_nor_anl_pan_hin_akn_igb_rom_mol_bem_swe_ven_urd_cic_grk_eng_bam_jpn_cnt_prs_lat_dyu_sun_swa_mcd_amr_slo_glc_cze_arw_swt_aze_mnd_hau_geo_ben_scr_azi_sod_bos_fre_ewe_lit_tml_alb_hun_heb_tag_mly_fbf_lda_vie_est_pol_uzb_ind_wly_amh_bsq_ctl_mlt	-0.525514959397751	-1.18426745145265	0.239325094781659
148	sid_mly_svk_slo_rus_uzb_xho_wly_cic_ses_swe_tur_hin_pan_ind_tsw_pol_eng_mcd_nor_prs_mol_por_amr_afr_chh_hau_swa_urd_bam_sod_tag_krd_guj_ben_dgb_cnt_owc_jpn_amh_cze_zul_ita_glc_hun_bul_bos_grk_lit_kor_dut_yor_mnd_knd_igb_lda_akn_mao_est_dyu_tig_vie_spa_bat_anl_tml_alb_rom_ewe_tha_azi_ctl_jav_bem_scr_mlt_swt_ven_moo_fin_bsq_tsn_aeg_geo_gam_lat_ger_aze_arw_fbf_fre_sun_ukr_heb_qcu	-0.319135388188757	-0.724323713903064	0.470685296175326
149	chh_xho_bos_pol_swt_bul_ven_dgb_krd_bsq_mol_rom_jav_aze_fin_tag_swe_ind_afr_cic_por_anl_ctl_jpn_hin_svk_nor_tig_spa_tml_yor_lat_lit_glc_zul_mlt_cze_hau_ewe_bam_akn_est_pan_qcu_moo_eng_ger_fre_azi_slo_hun_wly_cnt_tur_guj_tsn_scr_owc_sid_bat_aeg_ben_tsw_lda_amr_gam_rus_grk_kor_mly_amh_sod_geo_sun_heb_swa_knd_uzb_ita_tha_vie_mnd_fbf_prs_mao_dyu_ses_mcd_dut_arw_igb_urd_ukr_bem_alb	-0.139522697341617	-0.37055764764585	0.711809699500642
150	svk_dut_zul_tha_spa_xho_igb_cic_tsw_kor_tur_ukr_arw_mao_ven_qcu_rom_amr_tig_gam_tag_afr_aeg_fre_ben_sod_moo_uzb_aze_bsq_lat_geo_bam_lit_bos_anl_dyu_yor_fin_azi_hun_glc_cze_ses_swa_ger_wly_sun_heb_mly_tsn_lda_knd_est_sid_prs_mnd_ewe_swt_nor_amh_ita_chh_mcd_alb_urd_jav_grk_ind_krd_swe_ctl_dgb_pol_bat_rus_cnt_scr_bul_slo_jpn_hau_tml_vie_pan_por_guj_hin_mlt_fbf_eng_akn_bem_owc_mol	-0.573198920564598	-1.48185609587531	0.141759095407137
151	fin_aeg_jav_akn_mlt_alb_ben_rom_knd_kor_arw_vie_ewe_tag_amr_bam_ger_nor_amh_glc_wly_svk_por_swa_igb_pan_krd_grk_tig_jpn_afr_bat_yor_tha_pol_hun_aze_cze_lit_mly_bul_slo_mao_urd_swe_rus_fre_sod_lda_owc_mnd_est_dut_cnt_tur_bsq_xho_prs_mcd_eng_azi_tsw_ita_cic_swt_ukr_hin_tsn_moo_chh_lat_uzb_zul_dyu_ven_anl_gam_hau_qcu_heb_tml_ses_bos_mol_scr_fbf_ind_bem_ctl_spa_sun_guj_geo_dgb_sid	0.640616482745789	1.55785062744878	0.122665313494477
152	amr_mlt_svk_bos_hun_guj_alb_hau_bat_dgb_owc_ctl_mcd_heb_anl_ind_vie_lda_gam_urd_tur_fin_bsq_tsw_spa_ukr_fbf_bam_mly_uzb_nor_cnt_pan_ses_mnd_rus_swe_tha_cze_slo_ven_prs_hin_ben_grk_tml_glc_dyu_aeg_por_geo_krd_ewe_bul_sid_rom_igb_sod_zul_arw_cic_aze_tag_jpn_scr_qcu_mol_kor_jav_sun_fre_amh_lit_swa_swt_eng_xho_yor_azi_dut_afr_chh_tig_akn_wly_est_pol_ita_moo_tsn_mao_knd_bem_ger_lat	-0.0929227137711284	-0.210714062704749	0.833571405356117
153	dut_svk_krd_cic_mlt_aze_xho_fre_rom_mcd_aeg_lda_eng_azi_est_sid_arw_urd_afr_ind_knd_nor_geo_fin_jpn_heb_dyu_owc_bul_fbf_bem_zul_pan_ctl_cze_hin_bat_scr_prs_vie_ita_bam_lat_spa_ven_bsq_tsn_tag_yor_igb_akn_amh_tur_anl_amr_swt_tha_cnt_lit_swa_ben_gam_grk_sod_wly_alb_uzb_mnd_kor_tig_tml_ses_moo_dgb_rus_glc_chh_ukr_pol_mao_bos_sun_ewe_tsw_jav_qcu_mly_hau_swe_hun_mol_guj_slo_ger_por	0.358107335469132	0.977480680451602	0.330867099649182
154	uzb_cze_dut_hau_igb_bat_swt_est_hin_bsq_cnt_sid_owc_akn_mlt_kor_rus_tha_cic_ses_zul_yor_pol_bam_jpn_lat_tml_mcd_ukr_mao_ben_pan_rom_xho_por_spa_alb_ctl_bos_nor_svk_vie_moo_knd_ger_azi_krd_sod_chh_tsn_mnd_dgb_swe_tig_geo_eng_swa_arw_gam_wly_fbf_hun_lit_mly_heb_ven_prs_amr_glc_anl_aze_ewe_dyu_slo_sun_ita_qcu_grk_jav_tsw_ind_scr_bem_fre_tag_fin_tur_guj_urd_amh_mol_lda_aeg_bul_afr	-0.41915224266935	-1.12760321582704	0.262388328831797
155	spa_knd_gam_svk_dut_krd_mcd_mlt_mnd_ind_swe_lat_anl_uzb_ger_mly_lit_ben_swt_dgb_bat_eng_fre_moo_wly_jav_ses_est_tml_sun_nor_sid_aze_por_tsn_arw_guj_rus_dyu_mao_azi_cic_swa_qcu_akn_slo_fbf_pan_ita_ewe_prs_amr_afr_lda_ven_hun_vie_mol_ctl_aeg_bul_fin_igb_hin_pol_tur_heb_tag_xho_geo_urd_chh_bam_bos_zul_yor_sod_bem_alb_tsw_bsq_owc_amh_ukr_hau_grk_tha_kor_scr_cnt_jpn_tig_glc_rom_cze	0.245846278243373	0.631800555418643	0.529067238738882
156	xho_ben_azi_pan_fbf_aze_qcu_mlt_tha_fre_chh_heb_cic_swe_swa_sun_mcd_moo_bul_ger_tsw_bsq_arw_mnd_urd_pol_ctl_mao_ewe_fin_glc_lat_sod_tur_ita_vie_zul_dgb_alb_por_tig_amh_hun_tsn_akn_knd_kor_jav_owc_spa_geo_krd_grk_igb_rus_cnt_bam_ven_tag_ind_cze_mly_uzb_lda_hau_sid_yor_nor_bem_aeg_est_slo_anl_rom_afr_amr_guj_ukr_eng_bos_wly_hin_dyu_mol_swt_ses_svk_jpn_scr_bat_lit_gam_dut_prs_tml	0.331789182265074	0.895821788673918	0.372660828436968
157	por_bos_slo_aze_anl_sod_mlt_fre_mao_eng_swt_bem_ukr_jpn_bul_spa_knd_ita_cic_dgb_hau_aeg_urd_xho_rom_kor_zul_tha_mnd_cze_alb_dut_akn_bam_pan_mly_est_azi_wly_tag_lit_amr_arw_gam_tig_dyu_fbf_tur_ger_sid_ses_hun_swa_moo_glc_prs_yor_cnt_afr_rus_qcu_tml_svk_hin_pol_krd_ven_guj_chh_ben_grk_uzb_mcd_jav_heb_vie_mol_fin_igb_bat_scr_ind_nor_tsn_sun_lda_amh_geo_ctl_ewe_tsw_owc_lat_bsq_swe	0.228175491945921	0.588488605252351	0.557630930879888
158	bat_ind_sid_aeg_tsw_prs_bos_tsn_jav_lat_amh_heb_qcu_ctl_guj_swe_ukr_est_aze_lit_pol_bam_fin_hun_jpn_glc_afr_nor_eng_dyu_uzb_vie_bem_moo_swt_mcd_cnt_ses_azi_anl_geo_igb_rom_gam_ewe_spa_scr_grk_akn_sun_xho_pan_mao_tig_svk_mlt_hin_dgb_krd_arw_amr_yor_ger_mnd_knd_tml_zul_kor_urd_bsq_cic_fre_owc_chh_ben_por_dut_tur_ven_fbf_lda_cze_tha_bul_ita_mol_sod_swa_mly_slo_rus_tag_alb_hau_wly	0.0904036800510121	0.247731908076389	0.804887978333793
159	pan_chh_jav_glc_bos_est_cnt_pol_tml_bat_hun_tsw_ben_grk_aeg_jpn_yor_zul_dgb_por_amr_tur_ven_tag_fin_geo_svk_heb_swe_igb_sun_anl_knd_ses_tha_bsq_bul_nor_guj_prs_arw_alb_mcd_sod_tsn_mly_ewe_aze_uzb_rom_krd_ger_ctl_bem_azi_wly_spa_gam_ukr_xho_scr_hin_dut_sid_hau_lda_mlt_mnd_lat_amh_owc_cic_fre_mol_eng_ita_slo_dyu_lit_akn_bam_cze_vie_swa_afr_rus_moo_fbf_qcu_tig_swt_urd_kor_mao_ind	0.097575825714603	0.248364695457626	0.804399853835674
160	alb_ger_nor_sod_amr_anl_zul_jpn_ctl_guj_mly_bul_mlt_igb_tag_arw_ven_glc_fbf_bsq_mol_sun_wly_heb_spa_aeg_est_bam_rus_kor_lat_geo_pan_dgb_tml_cze_swe_knd_hin_tig_cic_moo_azi_qcu_tsw_por_eng_ewe_gam_hun_owc_cnt_mnd_jav_ben_lit_grk_uzb_afr_dut_ind_xho_bem_lda_mcd_sid_prs_urd_rom_hau_swa_fre_swt_krd_scr_akn_pol_tur_mao_svk_ukr_amh_dyu_bat_yor_fin_tsn_ses_vie_slo_aze_ita_bos_chh_tha	0.685483905041448	1.59835363695373	0.113356494364759
161	bos_alb_arw_bam_tig_hun_mlt_est_eng_bat_vie_rus_lda_amr_ben_mnd_kor_ses_heb_geo_swt_fbf_fre_krd_ewe_swa_hin_scr_bul_fin_yor_guj_spa_jpn_nor_tur_mly_ger_tml_gam_azi_moo_lit_bsq_lat_dut_aze_por_glc_tsn_afr_ctl_wly_mao_mol_rom_tsw_pol_aeg_ven_akn_cze_prs_swe_tha_urd_amh_ukr_bem_sid_dgb_chh_qcu_mcd_ita_uzb_dyu_slo_sun_anl_sod_grk_tag_owc_cnt_svk_hau_igb_xho_zul_jav_knd_pan_ind_cic	0.474073547730562	1.21205022459215	0.228563502147105
162	geo_dyu_anl_krd_est_uzb_fbf_ukr_fre_swt_jav_hin_lat_mol_tha_ses_kor_igb_rom_slo_pol_ven_chh_spa_ewe_bsq_bos_scr_tur_xho_por_bam_prs_bem_afr_ctl_tig_ger_alb_hau_hun_sun_cze_bul_moo_dut_akn_ben_vie_swe_mly_svk_grk_zul_tag_owc_lit_cnt_urd_wly_ita_amh_sid_aeg_fin_heb_rus_pan_mcd_gam_qcu_swa_mlt_aze_amr_guj_dgb_sod_nor_tsw_tsn_yor_arw_glc_jpn_eng_mnd_mao_tml_lda_knd_bat_cic_azi_ind	-0.211470352912735	-0.496047979986153	0.621030873363945
163	mly_lda_ben_ukr_ses_fbf_pan_cic_bos_hin_svk_heb_ewe_pol_tsn_sod_fin_uzb_swt_alb_swe_amr_est_jpn_prs_bat_chh_rus_fre_tur_krd_anl_sun_dut_slo_swa_amh_moo_igb_eng_tha_scr_tml_mlt_mcd_por_guj_hun_urd_mnd_tsw_ctl_rom_zul_spa_aeg_ger_grk_mol_dgb_akn_bam_glc_nor_jav_kor_hau_azi_vie_gam_ind_ita_knd_bem_qcu_afr_bul_dyu_geo_sid_cze_tig_mao_cnt_tag_lit_lat_ven_aze_arw_bsq_wly_xho_owc_yor	-0.0226509407247986	-0.0563413621747555	0.955190738862296
164	jav_akn_ita_bat_chh_arw_mol_ctl_kor_urd_amr_ewe_tur_heb_cze_grk_tsw_slo_ses_mlt_pol_guj_ven_lat_mcd_moo_bsq_spa_prs_bul_igb_zul_afr_tsn_tig_swe_dgb_sid_fin_nor_jpn_rus_amh_sun_rom_glc_scr_uzb_lda_ind_krd_ger_ukr_geo_eng_hun_aeg_yor_anl_lit_mly_azi_wly_xho_bem_tag_est_bos_cnt_swt_tml_bam_vie_swa_aze_fbf_mnd_tha_alb_svk_qcu_cic_pan_sod_hin_por_mao_ben_dyu_dut_fre_owc_hau_knd_gam	0.435806429534649	1.00301999795573	0.318453852194542
165	xho_dut_por_igb_tig_ind_svk_mcd_ita_lat_sod_sid_bam_ben_lda_qcu_aze_bos_cic_dgb_urd_grk_prs_guj_knd_alb_fbf_rus_mao_cnt_pan_ewe_mnd_amr_pol_hun_rom_zul_aeg_uzb_akn_ukr_geo_ctl_ger_eng_fin_swe_heb_azi_owc_krd_chh_est_mly_arw_kor_anl_jpn_tur_bat_moo_vie_jav_sun_dyu_hau_scr_tml_bsq_spa_hin_nor_bul_cze_glc_lit_slo_tsw_tha_yor_ven_tag_ses_mol_swa_gam_fre_bem_amh_afr_swt_wly_mlt_tsn	-0.457857968169277	-1.09516758607227	0.276271381053394
166	bat_ind_spa_owc_fbf_fin_lda_slo_ctl_ewe_tha_amh_tsn_dgb_mly_knd_est_krd_swt_moo_sid_por_wly_cze_mcd_jav_dyu_igb_tur_prs_rom_tml_yor_bos_fre_vie_hun_azi_mol_nor_ukr_chh_jpn_grk_bul_xho_qcu_zul_sun_aeg_aze_geo_anl_gam_ven_afr_lit_mnd_tag_tig_glc_mao_alb_hau_ses_arw_tsw_swa_akn_urd_ben_bam_scr_heb_pan_mlt_bem_swe_uzb_kor_cnt_amr_dut_hin_cic_sod_svk_guj_rus_bsq_lat_pol_ger_eng_ita	0.582867050649047	1.390227609481	0.167778137362659
167	lit_igb_grk_ind_kor_swa_geo_slo_ses_guj_ger_tsn_ukr_akn_chh_arw_tag_gam_hun_scr_ctl_alb_est_spa_moo_owc_bat_cic_jav_pan_mol_nor_hau_svk_prs_por_hin_amh_wly_urd_tsw_heb_ven_rom_fin_bos_mcd_dyu_jpn_uzb_ita_lat_dut_fbf_qcu_cze_swt_sod_bam_azi_bsq_tur_ben_afr_glc_sun_dgb_tml_rus_aze_eng_aeg_pol_ewe_tig_mnd_amr_mly_mao_zul_xho_bem_vie_lda_knd_krd_cnt_sid_anl_tha_fre_yor_mlt_bul_swe	0.613556083384696	1.60402094320726	0.112100295694588
168	bam_amh_ita_prs_akn_fbf_sid_dyu_svk_azi_mol_hun_bem_tsw_ukr_guj_knd_rom_amr_mnd_chh_krd_rus_igb_yor_uzb_alb_lat_slo_heb_pan_jav_jpn_dgb_wly_bos_fin_anl_grk_swe_mly_hau_ben_ewe_geo_arw_vie_bat_scr_ger_swt_lit_tig_kor_cnt_lda_ven_cic_ses_tsn_aeg_nor_spa_tml_glc_hin_tha_est_mlt_fre_por_pol_xho_dut_moo_tur_swa_afr_gam_ctl_bsq_tag_qcu_owc_urd_sun_bul_mao_sod_mcd_cze_aze_zul_eng_ind	-0.0555223020227321	-0.136016045345407	0.892102585967245
169	bul_hin_tsn_geo_chh_azi_afr_ses_moo_guj_krd_xho_qcu_por_scr_mcd_swt_zul_jpn_gam_heb_jav_rus_kor_tha_fre_ind_lat_tig_svk_fin_sid_igb_fbf_vie_tsw_tml_alb_mlt_tag_bem_ben_bat_aeg_pan_dgb_ger_urd_mol_sun_dyu_tur_grk_cic_ita_lda_mly_ukr_mao_ctl_swa_bam_owc_hau_sod_prs_akn_pol_eng_slo_cze_knd_swe_anl_mnd_cnt_ven_aze_hun_glc_amh_uzb_rom_dut_arw_spa_amr_bsq_wly_nor_ewe_est_bos_yor_lit	-0.50913614885279	-1.29955545574752	0.196965545478115
170	pan_tig_tha_dyu_svk_ben_ewe_amr_dgb_pol_hau_krd_fbf_kor_mol_qcu_mnd_ukr_sod_cic_geo_owc_knd_alb_ger_ita_mcd_zul_prs_spa_tag_moo_nor_scr_afr_anl_bam_fin_tsn_slo_cze_tur_aeg_jav_lit_mao_mly_lat_ctl_yor_arw_swa_urd_bat_swe_bos_heb_rom_xho_tsw_hun_est_por_azi_glc_swt_hin_bul_guj_igb_ses_rus_dut_grk_sid_bem_jpn_sun_aze_fre_uzb_amh_wly_cnt_lda_gam_chh_ind_ven_tml_vie_akn_mlt_bsq_eng	0.398041363825222	0.949408345068866	0.34487366090743
171	pol_yor_sod_ven_sid_zul_moo_ses_lat_ctl_dyu_prs_jpn_pan_knd_nor_anl_ewe_guj_scr_bem_alb_bat_hun_uzb_heb_lda_akn_lit_svk_cze_gam_fre_mcd_xho_eng_cnt_dut_qcu_afr_glc_chh_bsq_azi_swa_arw_tag_fin_aeg_ben_tig_geo_tha_jav_ukr_igb_amr_tsn_rus_tur_mnd_vie_aze_wly_amh_tsw_fbf_krd_ita_hin_bos_mlt_tml_est_swt_owc_kor_ind_urd_slo_hau_swe_sun_rom_grk_ger_dgb_mao_mly_cic_por_spa_mol_bul_bam	NA	NA	NA
172	owc_bam_sod_ven_sid_gam_rus_hin_afr_aze_amr_cic_est_cnt_chh_mol_bos_ger_svk_lda_knd_tsn_spa_grk_fin_aeg_geo_krd_cze_igb_ben_urd_wly_tml_fre_pan_bsq_hun_ewe_azi_swt_dgb_anl_glc_hau_kor_swe_jpn_nor_jav_bat_yor_scr_xho_uzb_heb_dyu_bul_mlt_rom_vie_mnd_qcu_ctl_tur_mly_pol_slo_fbf_amh_tha_sun_arw_eng_prs_ita_ukr_lit_tag_swa_zul_alb_dut_mcd_tig_ses_por_lat_mao_ind_tsw_guj_bem_akn_moo	0.488167181867116	1.1700901455197	0.244954521312936
173	fbf_glc_owc_ukr_arw_bem_ger_swe_est_nor_hau_spa_ctl_hun_mlt_ind_igb_lat_azi_kor_jav_sid_mnd_tag_afr_amr_sun_aze_heb_prs_aeg_xho_tur_gam_vie_dyu_alb_jpn_por_bat_swt_hin_grk_cze_scr_mao_chh_ita_fre_sod_ses_tsw_amh_mol_zul_bsq_ben_tha_qcu_cic_mcd_ewe_slo_swa_uzb_tsn_anl_yor_eng_tig_pan_guj_mly_bos_knd_dgb_rus_akn_geo_svk_urd_ven_krd_bul_tml_cnt_dut_rom_bam_lda_wly_fin_pol_lit_moo	-0.291280633870872	-0.670954304184015	0.503912641151857
174	bul_ben_lda_fbf_uzb_aeg_ctl_yor_spa_moo_krd_bam_dut_ven_urd_zul_cic_prs_tml_fre_akn_dgb_ses_svk_ind_lit_knd_mao_slo_rom_hin_vie_afr_arw_heb_hun_chh_tha_sod_aze_fin_mcd_pol_tsw_amr_rus_scr_azi_swt_bat_swe_bem_gam_sid_eng_mlt_glc_kor_amh_por_grk_mly_tur_ita_nor_ger_est_sun_lat_tag_igb_geo_jpn_dyu_anl_mnd_hau_wly_xho_cze_swa_alb_owc_ewe_jav_cnt_tig_ukr_mol_pan_qcu_tsn_bsq_bos_guj	0.276965292321841	0.719327571915472	0.473742814398928
175	pan_ctl_est_dut_lda_dgb_tml_ven_zul_heb_bem_slo_tsw_por_fbf_svk_kor_sod_bat_grk_tig_chh_aze_cnt_lit_uzb_ukr_sun_ewe_bos_fin_moo_anl_jav_mly_owc_tur_bul_prs_bsq_swa_gam_dyu_amh_ben_mcd_cze_xho_mao_sid_urd_bam_hau_arw_igb_qcu_swe_afr_swt_yor_guj_mlt_mol_ind_amr_jpn_spa_tha_cic_krd_vie_hin_eng_tsn_scr_wly_nor_tag_rom_ger_hun_knd_fre_ses_azi_pol_mnd_alb_rus_aeg_glc_lat_ita_geo_akn	-0.238236317787249	-0.544195715038856	0.587609185196612
176	ven_ita_vie_tig_jav_amh_wly_swa_tha_arw_anl_glc_mlt_scr_tsn_nor_fbf_bos_ukr_bul_yor_tag_tsw_tml_swe_spa_svk_mnd_dyu_mao_por_cnt_hin_bat_krd_akn_hau_sod_grk_est_owc_bem_mol_hun_uzb_guj_rom_sun_cic_prs_qcu_gam_sid_pan_chh_moo_bsq_ger_ctl_afr_jpn_slo_geo_pol_mcd_igb_xho_tur_heb_dgb_ind_bam_fre_mly_ewe_knd_alb_rus_amr_aze_dut_eng_lat_swt_ses_fin_cze_lit_ben_azi_kor_lda_urd_aeg_zul	-0.121051308412386	-0.271349090404018	0.786723958104015
177	grk_zul_bos_tur_mly_ind_urd_gam_tml_aze_glc_uzb_cze_ita_igb_ukr_mlt_bul_lit_lda_fre_aeg_scr_jpn_azi_pan_kor_fbf_pol_hau_ses_sun_vie_tag_hun_por_mao_fin_lat_moo_tsn_afr_dgb_tha_bat_dyu_cic_sod_ven_anl_guj_sid_swt_bam_tig_ben_mnd_jav_eng_ewe_spa_alb_slo_qcu_dut_rom_bsq_tsw_nor_est_owc_bem_arw_chh_amr_wly_ctl_krd_rus_cnt_hin_mol_yor_amh_ger_heb_swa_xho_geo_prs_akn_knd_swe_svk_mcd	-0.481048293010183	-1.13435909623828	0.259559385071133
178	scr_rom_lit_prs_ses_anl_lda_hau_amr_eng_igb_ctl_vie_yor_hun_rus_tig_moo_aze_tml_knd_urd_aeg_heb_mlt_mnd_ita_ben_fre_sid_gam_arw_azi_bsq_slo_ven_ind_tha_mcd_pol_ewe_geo_grk_alb_xho_swa_bam_bul_dut_jpn_krd_cic_cze_fin_owc_glc_bos_uzb_lat_bat_afr_svk_ger_bem_mol_pan_cnt_dyu_swe_spa_tur_jav_swt_chh_fbf_hin_guj_akn_mao_wly_qcu_dgb_mly_sun_nor_sod_tag_est_kor_tsw_zul_tsn_por_amh_ukr	-0.644651396458231	-1.48609241232583	0.140636932008778
179	arw_azi_pol_tha_cze_anl_aze_tsw_svk_lat_zul_cnt_prs_knd_tur_tsn_hun_dut_krd_uzb_bsq_aeg_mao_qcu_fin_akn_bos_afr_bat_ukr_amh_lda_ben_dgb_sun_pan_guj_jpn_mnd_tag_cic_amr_est_lit_mcd_bem_moo_jav_ind_wly_ses_dyu_tig_ita_spa_chh_xho_mlt_yor_hin_rom_grk_heb_glc_vie_gam_hau_swt_ven_slo_kor_bam_alb_rus_mol_nor_ger_sid_igb_urd_eng_ewe_por_tml_owc_fbf_sod_bul_geo_swa_scr_mly_swe_ctl_fre	0.029594001705244	0.0698575111879555	0.944457064604411
180	heb_lda_urd_sod_chh_amh_jpn_kor_dut_sun_fre_bos_rom_hun_uzb_akn_rus_lit_slo_cic_aeg_alb_wly_jav_ind_gam_mnd_tig_arw_hau_azi_eng_bam_geo_aze_spa_guj_por_tsw_qcu_hin_fin_ven_ukr_swa_swt_pan_ctl_dgb_sid_prs_ses_ger_pol_lat_mlt_mao_vie_amr_afr_bul_nor_cnt_bat_glc_est_knd_ben_moo_tag_anl_bsq_ita_mcd_tml_swe_bem_krd_zul_ewe_cze_tsn_scr_igb_fbf_tha_mol_svk_mly_xho_tur_grk_owc_yor_dyu	NA	NA	NA
181	cze_gam_sid_ukr_ven_amr_fre_owc_arw_knd_jav_bsq_amh_pol_pan_bem_sun_scr_azi_rus_hau_ita_yor_lda_ind_tag_dgb_heb_vie_alb_zul_jpn_mnd_dyu_guj_afr_aze_mcd_moo_igb_lat_ctl_svk_mol_tha_lit_glc_grk_fin_ben_urd_bul_bam_slo_anl_tml_kor_tur_fbf_swa_aeg_hun_ewe_cnt_qcu_chh_eng_mao_mly_xho_por_bos_ses_tsn_akn_cic_wly_uzb_spa_est_swt_tig_krd_swe_ger_rom_nor_prs_mlt_sod_tsw_geo_dut_hin_bat	-0.2898555474411	-0.650531575460919	0.516952852460008
182	amr_xho_eng_svk_vie_bul_qcu_geo_scr_yor_swe_ses_nor_igb_dut_tsw_moo_est_alb_hin_urd_rom_bsq_ctl_mnd_spa_uzb_sod_chh_bat_bos_anl_cnt_glc_ger_ben_akn_tha_hau_tsn_mcd_bam_sun_lit_mlt_gam_por_tml_ukr_zul_guj_ita_lda_mly_ewe_cic_fre_arw_afr_aze_wly_jav_hun_tag_slo_swa_heb_tig_pol_grk_jpn_knd_pan_aeg_owc_fbf_ind_krd_swt_tur_rus_ven_mao_bem_amh_prs_dyu_cze_sid_mol_azi_lat_kor_dgb_fin	-0.877353350001143	-2.02366584816329	0.0458741590673749
183	bos_eng_krd_arw_tml_est_moo_uzb_nor_akn_hun_swt_gam_sod_sid_ven_urd_tur_cnt_mlt_por_aze_sun_rom_knd_qcu_bsq_hin_lda_fre_owc_ind_bat_cze_tha_fin_alb_tsw_ita_chh_dgb_kor_jpn_vie_yor_mcd_amh_glc_pan_ukr_spa_rus_mao_swe_svk_scr_ses_zul_lit_anl_grk_dut_tag_bem_heb_afr_ger_tsn_prs_ewe_aeg_guj_bul_igb_cic_ben_lat_mol_xho_bam_swa_slo_geo_wly_ctl_fbf_hau_tig_azi_dyu_amr_pol_mnd_jav_mly	0.85886068958893	1.9872179154514	0.0498401863414549
184	tig_glc_fin_grk_cze_bos_sod_nor_urd_prs_mol_tsw_rom_jpn_amh_mcd_qcu_mlt_fre_dgb_mly_hun_amr_guj_scr_ses_igb_por_heb_dut_jav_bul_akn_tur_geo_mnd_mao_xho_eng_gam_kor_lat_pan_uzb_ind_bem_tml_sid_swt_spa_chh_ewe_alb_lda_zul_ukr_ven_lit_wly_ger_aze_est_hin_anl_krd_tha_dyu_vie_bat_pol_rus_slo_bam_moo_aeg_knd_swa_fbf_bsq_tag_arw_cnt_yor_azi_hau_swe_svk_owc_tsn_ben_sun_ctl_afr_cic_ita	0.649744444057807	1.64319303047961	0.103719878942395
185	chh_igb_bem_mlt_xho_cze_mao_tig_slo_sun_dgb_jav_qcu_dut_fin_prs_urd_arw_bul_mol_zul_cic_geo_akn_dyu_pol_tsw_owc_glc_lit_vie_mly_ind_yor_rom_kor_gam_swa_ben_bsq_knd_tha_spa_por_mnd_wly_ita_grk_uzb_bam_alb_bos_sid_tml_bat_aeg_guj_nor_tur_ukr_pan_hau_afr_fbf_anl_est_mcd_rus_ven_amr_swt_tsn_hin_moo_ewe_sod_amh_fre_aze_lat_swe_ctl_cnt_krd_hun_lda_azi_svk_heb_scr_eng_jpn_ses_ger_tag	-0.282862583643849	-0.73428439537646	0.46462276086364
186	swe_tml_azi_est_moo_jpn_xho_cnt_fbf_owc_ewe_hau_tur_rom_chh_tag_lda_akn_dyu_bul_swt_por_vie_mcd_ben_bos_glc_mly_arw_bsq_pol_geo_lat_ctl_sun_svk_rus_hun_mao_ses_mol_dut_tsn_cze_swa_afr_jav_ita_urd_slo_aeg_heb_grk_ind_uzb_wly_tsw_gam_dgb_spa_fin_ger_aze_guj_cic_bem_sid_lit_ven_knd_hin_igb_alb_sod_krd_scr_pan_bam_nor_amh_qcu_fre_eng_tha_anl_kor_zul_mnd_tig_yor_amr_prs_bat_mlt_ukr	-0.301516516603974	-0.702597193137808	0.484061758318855
187	nor_por_azi_dut_owc_tha_jpn_knd_dyu_cnt_cic_wly_ger_swt_uzb_igb_arw_krd_zul_eng_bem_dgb_swe_xho_lda_cze_hun_rus_hau_geo_prs_bam_mao_tsw_ctl_glc_ind_moo_rom_amr_afr_bsq_kor_mol_tsn_bos_aze_alb_spa_sun_urd_fre_ita_mcd_lit_scr_akn_heb_ewe_bat_tml_lat_amh_ben_tig_est_bul_chh_fin_sid_slo_qcu_swa_mlt_svk_aeg_yor_jav_pol_grk_tur_ses_guj_hin_sod_mly_anl_pan_tag_fbf_ven_vie_mnd_gam_ukr	-0.575991091862288	-1.38221116094634	0.170217610551772
188	hin_aeg_lit_glc_tur_sun_uzb_urd_mol_tsw_hun_azi_ger_fre_bsq_owc_nor_cnt_heb_tag_arw_anl_kor_swt_cze_hau_jav_mcd_rom_slo_mnd_ewe_pan_mly_sid_tml_guj_amh_grk_ven_moo_tha_jpn_scr_lda_bul_ben_ind_tsn_dyu_yor_akn_wly_sod_krd_bat_qcu_ses_eng_pol_gam_bam_fin_mlt_igb_cic_swa_swe_bos_zul_knd_ukr_vie_lat_amr_geo_spa_afr_ita_chh_xho_rus_alb_ctl_est_dgb_tig_fbf_bem_prs_dut_por_aze_mao_svk	0.450303564899667	0.992606191332347	0.323477513769923
189	geo_amr_azi_scr_grk_svk_aeg_pol_pan_zul_prs_bul_tur_guj_knd_jpn_sod_ger_alb_bem_sun_rom_slo_tig_bsq_afr_hau_spa_moo_est_swa_rus_tha_mao_bat_qcu_mlt_uzb_kor_akn_tsn_yor_cnt_bos_ven_cze_dgb_ind_tag_mnd_lit_cic_jav_hin_dyu_fin_aze_ewe_lat_eng_bam_ses_fre_tml_ctl_mol_vie_gam_krd_mly_xho_arw_swe_ita_anl_fbf_por_amh_chh_glc_tsw_heb_swt_ben_sid_hun_dut_ukr_owc_mcd_lda_urd_nor_igb_wly	-0.570827336239146	-1.30340941602074	0.195652578392649
190	sun_pan_ben_arw_grk_bul_fin_sid_por_cnt_guj_mlt_ven_tml_jav_ewe_dut_mol_rom_slo_tsn_swt_dyu_krd_ger_azi_ses_sod_mnd_afr_xho_moo_aeg_cic_hun_svk_akn_ita_spa_kor_dgb_rus_prs_bam_ctl_knd_gam_lda_jpn_eng_tha_yor_alb_lit_heb_mao_scr_tsw_bos_bsq_bat_igb_mcd_wly_pol_tig_urd_swa_fre_aze_tur_anl_nor_cze_geo_est_bem_tag_qcu_amh_lat_uzb_fbf_ind_hau_glc_mly_hin_swe_amr_vie_owc_chh_zul_ukr	0.142751668284234	0.326672146843836	0.744649926109349
191	ewe_est_swt_ind_nor_yor_aze_fre_ger_mnd_sid_mao_chh_jpn_cic_tml_hau_arw_sod_mlt_bul_pol_svk_hun_amh_grk_afr_fbf_tur_lat_lda_ses_fin_cnt_mol_dut_jav_sun_moo_amr_hin_akn_prs_slo_bam_swa_anl_pan_qcu_spa_tsw_scr_cze_bem_mly_azi_por_geo_owc_swe_ven_rom_knd_tag_ben_tig_eng_ctl_ita_bos_urd_vie_igb_krd_aeg_mcd_dgb_heb_alb_dyu_kor_bsq_gam_ukr_tsn_wly_zul_xho_uzb_bat_lit_guj_tha_glc_rus	0.0720395665187049	0.166771921131211	0.867911581875861
192	ewe_swt_grk_mnd_arw_moo_lit_bam_mlt_afr_amh_aeg_aze_urd_ind_yor_mol_svk_ctl_qcu_tsn_cnt_uzb_mly_bul_tha_fre_owc_azi_geo_pan_bos_kor_amr_wly_ven_prs_tig_tml_jav_heb_sid_vie_spa_hau_hun_bsq_dyu_ger_rus_est_lda_glc_guj_igb_swa_ukr_ses_cic_tag_anl_xho_eng_alb_jpn_mcd_lat_tsw_nor_ben_ita_fin_krd_hin_akn_dut_pol_swe_chh_por_rom_dgb_tur_mao_slo_bem_fbf_sod_cze_gam_zul_scr_knd_sun_bat	0.506337460671367	1.16526074794116	0.246893539043703
193	ind_dgb_bat_zul_knd_aze_rom_tsn_swa_lat_bem_pol_heb_prs_swt_dut_svk_wly_afr_amr_grk_kor_akn_cze_hau_sun_urd_sod_rus_mao_bsq_mol_ven_guj_tha_ben_krd_ewe_est_hun_amh_tag_lda_spa_ukr_vie_fin_glc_arw_slo_qcu_bam_cnt_cic_pan_alb_jav_tsw_ses_hin_owc_jpn_ita_por_gam_yor_uzb_tml_fre_geo_nor_lit_sid_swe_chh_dyu_eng_bos_bul_mly_tur_moo_xho_mcd_anl_fbf_mlt_ger_aeg_azi_scr_mnd_igb_tig_ctl	-0.680972713038755	-1.77056271006458	0.0799101441330205
194	heb_ind_cnt_ita_vie_sun_qcu_swe_lit_pol_tag_arw_mol_aze_alb_tig_sid_hau_spa_swa_lda_bsq_rus_mnd_fbf_prs_dut_bam_owc_amh_tml_fre_krd_nor_tsn_knd_xho_gam_tur_anl_grk_mly_fin_sod_bos_ben_jpn_ewe_por_ses_lat_jav_slo_eng_tha_hin_kor_azi_tsw_wly_dyu_ger_mlt_uzb_akn_moo_afr_scr_ven_mao_est_igb_geo_guj_yor_bem_cic_zul_aeg_cze_pan_swt_ukr_chh_svk_glc_rom_bul_mcd_bat_hun_amr_ctl_urd_dgb	0.581032528450957	1.42449014200043	0.157651661322969
195	kor_wly_swa_azi_afr_mlt_dyu_swt_cic_scr_ben_krd_chh_cze_pan_knd_ewe_owc_amh_eng_anl_sid_svk_swe_hun_tml_ctl_bem_moo_bat_fin_heb_mcd_igb_vie_mao_dut_spa_ita_slo_tag_glc_ses_guj_xho_lda_uzb_tha_prs_mnd_lit_amr_fre_jpn_mol_grk_dgb_tig_cnt_alb_sod_zul_arw_aeg_ger_fbf_jav_rus_ukr_bos_est_lat_ind_pol_tsw_geo_gam_yor_aze_rom_urd_sun_qcu_hin_tur_bam_hau_por_mly_nor_bul_bsq_tsn_akn_ven	-0.287409497237493	-0.649013550969095	0.517929178250438
196	tsn_aze_slo_jav_ben_wly_cze_heb_dut_scr_owc_hau_guj_akn_sun_bam_ses_hin_geo_mly_knd_urd_ger_bul_afr_dgb_uzb_prs_spa_bsq_rus_swa_vie_swt_zul_alb_tig_glc_svk_tur_fin_azi_por_cic_eng_bem_pol_ind_bat_aeg_hun_amr_bos_mol_tag_igb_ctl_mnd_tsw_mlt_nor_est_lat_fre_yor_chh_sod_arw_lda_tha_amh_pan_ukr_swe_mao_ven_xho_mcd_fbf_anl_sid_jpn_ita_dyu_krd_grk_moo_gam_rom_kor_cnt_tml_ewe_lit_qcu	NA	NA	NA
197	fbf_prs_rus_wly_nor_zul_alb_bam_rom_arw_ctl_dut_azi_moo_cze_gam_tig_aeg_grk_hau_ind_ukr_dgb_mcd_por_knd_owc_pol_glc_heb_ses_tsw_ven_amh_slo_ewe_swt_bul_hin_swa_fin_est_ita_hun_anl_lda_urd_aze_jav_dyu_svk_geo_cic_kor_mnd_tsn_guj_afr_chh_krd_eng_mao_spa_ben_sun_sod_tur_mol_igb_bsq_amr_tml_sid_uzb_yor_pan_scr_mly_ger_qcu_fre_lit_mlt_bat_swe_xho_cnt_tag_vie_akn_lat_bos_tha_bem_jpn	-0.107791514561399	-0.283415120412835	0.777488585559499
198	krd_afr_aeg_cic_grk_swa_alb_anl_slo_tml_amh_bos_bem_ses_qcu_hin_gam_knd_swe_fbf_dgb_cze_mly_chh_ita_dyu_bul_rom_rus_jpn_sid_kor_yor_mlt_igb_guj_tig_amr_sod_uzb_mnd_est_bam_ukr_tsw_spa_sun_pol_moo_mol_fre_lda_xho_swt_owc_ben_prs_glc_pan_wly_tha_aze_fin_hau_ewe_ind_azi_nor_vie_lit_mcd_scr_eng_ger_por_arw_jav_ctl_heb_ven_akn_lat_bat_hun_bsq_geo_tag_cnt_tur_tsn_svk_mao_urd_zul_dut	-0.472812272016666	-1.06633990743157	0.28903048676167
199	hin_pan_pol_cze_qcu_jpn_yor_moo_gam_tag_slo_est_tsw_wly_ind_mnd_kor_aeg_tml_eng_bem_mlt_mcd_dyu_scr_ven_rus_jav_ukr_nor_bam_swt_vie_ctl_knd_bos_geo_grk_svk_igb_tig_arw_lit_lat_ses_fin_krd_bat_dgb_anl_mly_ben_sid_mol_alb_swe_urd_amr_fbf_akn_zul_aze_spa_fre_glc_ita_sod_tsn_heb_hun_lda_rom_swa_amh_cic_afr_azi_cnt_prs_ewe_tur_uzb_sun_bul_xho_bsq_dut_por_chh_hau_tha_ger_mao_owc_guj	-0.255675714167234	-0.652947255152179	0.515401194499817
200	hin_tml_tsw_lda_fre_tsn_xho_bul_dut_ben_chh_dgb_nor_ctl_hau_tur_ind_pan_amh_bam_mao_mcd_tag_urd_ukr_scr_eng_ewe_knd_glc_arw_sod_wly_cic_rom_spa_fbf_rus_swa_jav_fin_krd_qcu_akn_vie_aeg_geo_slo_azi_gam_svk_heb_swe_tha_mlt_alb_ger_prs_bat_anl_uzb_tig_bem_moo_sid_amr_igb_sun_grk_jpn_swt_cze_hun_afr_owc_est_zul_mnd_por_aze_lat_mol_ita_cnt_kor_bsq_lit_pol_bos_dyu_yor_guj_ven_mly_ses	-0.056469280538353	-0.138767567151176	0.889933869323306
201	aze_knd_mlt_dgb_cic_jav_ita_swe_kor_alb_qcu_ind_guj_cze_eng_mol_owc_por_chh_afr_rom_bul_pol_nor_heb_geo_gam_arw_spa_hau_ven_anl_hin_mly_ewe_moo_lit_tha_akn_dyu_glc_bat_vie_mao_dut_zul_sid_aeg_sod_xho_slo_amr_ger_yor_ctl_azi_amh_tur_pan_tag_mcd_krd_ukr_tig_cnt_wly_ben_swt_prs_ses_tml_hun_igb_swa_bsq_fin_urd_svk_fre_est_fbf_grk_rus_jpn_bos_tsn_uzb_mnd_lda_scr_bam_tsw_bem_sun_lat	-0.695529004207638	-1.80220216740587	0.0747532784567076
202	ind_hin_lda_igb_ctl_mao_cic_bul_jpn_tag_krd_est_bsq_arw_hun_dut_slo_jav_grk_fre_rus_glc_bem_spa_afr_xho_fin_tsn_sod_akn_bos_qcu_yor_ben_swe_nor_prs_urd_bat_dyu_scr_guj_sun_svk_ses_mcd_vie_amr_tur_amh_moo_zul_ger_cze_azi_kor_aeg_mlt_anl_lat_lit_hau_swa_fbf_pan_uzb_mol_knd_eng_dgb_tig_tml_owc_cnt_heb_pol_aze_bam_tsw_wly_rom_swt_mnd_tha_geo_ven_ita_chh_alb_ukr_ewe_por_mly_gam_sid	-0.15048350998229	-0.359504469047596	0.720032757101746
203	dyu_fbf_ewe_bat_glc_vie_tur_bos_urd_ven_swa_geo_ita_lda_yor_sun_dut_pol_arw_grk_ukr_ctl_bam_svk_gam_fre_fin_azi_dgb_lat_nor_mao_jav_hin_kor_krd_tsw_est_swt_bem_alb_knd_amr_ind_qcu_wly_zul_lit_hun_rom_swe_pan_bul_xho_tsn_owc_spa_mcd_bsq_cic_scr_aeg_mnd_ses_prs_uzb_moo_slo_tha_guj_ger_anl_cze_hau_jpn_akn_sid_igb_tag_rus_heb_ben_tig_amh_eng_mly_tml_mlt_sod_chh_cnt_por_aze_mol_afr	0.0767630533088975	0.175099770317657	0.861381897464825
204	ind_xho_bat_rus_spa_pan_swt_bem_svk_rom_mcd_sid_sun_cic_grk_heb_bul_gam_bsq_mao_aze_fre_uzb_lit_por_arw_cze_fbf_ger_knd_zul_ctl_tha_ewe_tsw_tig_tsn_wly_akn_urd_est_fin_sod_krd_hun_lat_chh_moo_swa_afr_ukr_bam_scr_azi_mol_amh_tur_dut_kor_owc_igb_hau_aeg_alb_ben_guj_hin_jpn_eng_dgb_nor_tag_anl_slo_mlt_mnd_prs_dyu_ses_swe_jav_tml_qcu_ven_vie_glc_amr_bos_lda_mly_pol_yor_ita_cnt_geo	-0.174186060013737	-0.408751675638458	0.683661627751126
205	azi_ind_hau_aze_amh_tur_tml_cze_vie_jpn_grk_ewe_knd_zul_tsn_bam_tig_mcd_svk_igb_akn_sun_slo_ukr_geo_mol_dyu_nor_bat_prs_afr_dut_lat_mao_por_kor_mnd_fin_swt_mly_moo_ita_hun_yor_scr_heb_lit_swe_mlt_ben_arw_bsq_gam_aeg_bul_xho_pan_pol_ses_hin_tsw_ctl_bem_lda_krd_est_fbf_chh_eng_anl_alb_uzb_swa_guj_jav_qcu_dgb_rom_wly_cnt_ger_cic_rus_spa_tag_ven_owc_fre_amr_bos_tha_sod_glc_sid_urd	0.0392990605734228	0.096623783227798	0.923233087519745
206	lda_tag_nor_bam_hun_ger_lat_akn_azi_mol_uzb_rus_swe_owc_ses_rom_cnt_mnd_ewe_cze_svk_arw_ita_mcd_knd_ind_yor_amh_urd_xho_tig_ukr_fin_zul_mly_por_prs_vie_dut_chh_aze_moo_dgb_amr_grk_hin_hau_lit_afr_bat_dyu_mlt_kor_sod_bul_glc_tur_swt_tha_bem_swa_ben_anl_guj_mao_tml_sid_ctl_heb_igb_geo_tsw_bos_ven_fre_wly_aeg_spa_fbf_tsn_bsq_jav_sun_pol_gam_eng_est_jpn_qcu_pan_slo_cic_scr_krd_alb	0.82611903611676	1.98440071138991	0.0501585504967794
207	amr_ind_swe_ewe_xho_krd_geo_uzb_bem_ben_svk_ger_knd_lda_arw_slo_pol_ses_tml_glc_mnd_urd_moo_tsw_pan_ven_grk_hun_kor_lit_mcd_ctl_anl_swt_hau_akn_eng_tag_swa_lat_tig_bam_cnt_aze_mol_bos_amh_dyu_aeg_fin_mao_hin_spa_rus_wly_jav_fbf_est_heb_sun_mly_dut_afr_dgb_ukr_sid_tsn_owc_cze_chh_fre_igb_por_zul_jpn_gam_vie_tha_tur_bul_bsq_mlt_bat_cic_scr_nor_sod_qcu_yor_rom_prs_guj_azi_alb_ita	0.0935730039980586	0.217584642393555	0.828229425747183
208	est_bsq_scr_bem_aeg_slo_amr_nor_dyu_dut_hin_vie_lda_heb_swe_lit_qcu_chh_mcd_hau_pol_pan_glc_hun_bat_rom_mly_azi_anl_aze_ctl_grk_moo_lat_yor_fre_urd_dgb_rus_tag_prs_bos_swa_xho_spa_tsn_bam_ewe_ind_por_krd_wly_bul_cze_owc_tml_guj_swt_amh_ven_jav_mol_eng_ita_ukr_tsw_tha_sun_jpn_tig_afr_ben_ses_geo_cnt_sod_knd_mao_zul_alb_svk_sid_cic_akn_mlt_ger_tur_fin_igb_fbf_arw_gam_uzb_mnd_kor	0.277133953860741	0.639235752832279	0.524240972370002
209	knd_qcu_ewe_hin_tsn_tig_kor_glc_owc_fin_aeg_tha_chh_bos_est_dyu_pan_moo_tag_vie_ben_ger_eng_mol_uzb_jav_wly_ses_lit_anl_hau_nor_xho_gam_ven_igb_tur_arw_bam_rus_mnd_urd_ind_lda_dgb_cze_jpn_dut_sun_bat_tml_ita_guj_krd_cnt_tsw_geo_akn_scr_prs_swt_afr_sid_amh_spa_azi_alb_mcd_svk_yor_ukr_slo_mly_bsq_fre_bem_lat_sod_mao_fbf_swa_zul_grk_por_bul_cic_amr_mlt_rom_hun_ctl_swe_pol_aze_heb	0.218109010013793	0.500600145578649	0.617835219621461
210	igb_ses_bsq_sid_mly_scr_tig_aeg_rus_hin_krd_azi_anl_cic_tag_ben_cze_fre_spa_hau_mlt_dut_svk_amr_por_zul_bat_tur_bem_pol_heb_kor_ewe_sod_uzb_gam_ind_dgb_swa_vie_xho_yor_qcu_prs_mao_lit_tha_urd_aze_tsw_bul_eng_lda_swt_mnd_sun_mcd_ukr_jav_swe_glc_arw_fin_mol_moo_rom_tml_lat_ven_geo_ger_ctl_chh_slo_cnt_knd_jpn_est_pan_owc_wly_afr_fbf_bos_hun_akn_guj_tsn_bam_ita_amh_nor_dyu_grk_alb	-0.527699136624171	-1.22517074862042	0.223604814994322
211	dyu_tur_kor_gam_cnt_ewe_lda_dgb_cic_tag_hau_swe_anl_rom_ses_pan_dut_grk_mnd_lit_uzb_ind_amh_qcu_cze_ukr_fin_akn_spa_prs_ctl_svk_aze_mly_fre_swt_hun_geo_lat_ben_mao_mlt_aeg_azi_scr_bul_heb_swa_tsn_bem_knd_ger_sun_bam_bsq_owc_sid_guj_xho_chh_fbf_mol_igb_tig_amr_eng_vie_sod_bat_mcd_arw_jpn_yor_nor_jav_slo_urd_est_rus_alb_glc_moo_tml_afr_tha_tsw_krd_por_zul_wly_hin_ven_bos_ita_pol	-0.277130385618722	-0.660407848338402	0.510624605309838
212	tsn_scr_wly_bat_fin_bul_ukr_eng_gam_uzb_swe_owc_ben_bam_kor_mcd_tha_qcu_rus_swt_cze_azi_ctl_mlt_ger_bem_akn_dyu_cnt_jpn_slo_bsq_jav_dgb_grk_heb_lat_sid_por_guj_fbf_vie_xho_knd_lit_cic_mnd_tig_mly_amh_swa_ita_spa_amr_rom_fre_mao_prs_anl_zul_tml_urd_ind_est_dut_sod_sun_krd_chh_igb_tag_ven_tsw_ewe_aze_pol_pan_yor_alb_hun_tur_afr_geo_lda_hin_aeg_bos_hau_svk_nor_glc_arw_ses_moo_mol	-0.156010668860613	-0.373024260787098	0.709979251469247
213	chh_swt_anl_swe_pol_tml_knd_urd_tsn_amr_azi_dut_alb_afr_mao_gam_tag_zul_ukr_uzb_rus_jpn_tur_vie_krd_eng_tha_guj_owc_grk_ger_akn_igb_cze_lda_tsw_fin_xho_aze_bul_amh_wly_bos_hin_heb_slo_ind_lit_ses_prs_dyu_yor_bsq_jav_por_geo_qcu_bat_kor_est_swa_bem_mcd_hau_lat_cic_ven_ben_nor_scr_ewe_pan_sod_bam_mol_mlt_mnd_hun_spa_sun_dgb_glc_tig_ctl_fbf_cnt_mly_sid_moo_svk_rom_fre_aeg_ita_arw	0.939597018982614	2.19432231579314	0.0307032520022758
214	arw_owc_anl_prs_tha_tur_ind_mnd_urd_slo_dgb_hun_vie_bat_spa_ukr_uzb_qcu_dyu_bam_lat_jav_ven_guj_dut_bsq_amr_bos_bem_aze_zul_ita_cnt_azi_sod_swt_aeg_mlt_mao_yor_knd_heb_ctl_sid_amh_fin_kor_ger_igb_mol_hau_lit_mcd_pol_grk_ewe_glc_scr_alb_rom_chh_pan_tsw_lda_akn_tsn_geo_afr_por_cic_est_hin_moo_ben_nor_gam_swe_wly_sun_swa_svk_tml_eng_krd_tag_xho_jpn_fbf_cze_rus_ses_fre_tig_bul_mly	0.042322788278938	0.112902605024776	0.910351124235473
215	mao_mcd_xho_spa_urd_afr_jpn_slo_ind_bam_gam_aeg_hau_ben_knd_rus_cze_amh_por_moo_ger_guj_krd_lat_ukr_chh_vie_swe_swt_anl_cic_dgb_hun_sun_est_sid_tig_tur_ewe_tsn_uzb_yor_swa_owc_sod_zul_tha_amr_cnt_azi_arw_scr_mlt_prs_ven_ses_bem_igb_bul_mol_rom_grk_pol_wly_fre_lit_bat_fin_dut_ita_hin_heb_lda_tag_tsw_jav_nor_kor_ctl_qcu_fbf_akn_mnd_bsq_mly_dyu_bos_pan_aze_alb_geo_svk_glc_eng_tml	0.62020606257617	1.64475200825462	0.103397114377847
216	slo_hau_dut_pan_akn_cze_lda_swe_mao_bos_dgb_tur_hin_owc_azi_mcd_sun_swa_tsn_nor_urd_est_spa_chh_bam_tsw_fre_kor_ven_bsq_glc_jav_igb_alb_cnt_anl_swt_ben_cic_aeg_lit_svk_lat_rom_gam_fbf_ses_tag_tha_amr_uzb_xho_hun_tig_sid_bat_prs_knd_yor_ukr_sod_krd_aze_ind_dyu_zul_guj_heb_arw_jpn_moo_vie_qcu_rus_por_geo_bem_mol_ctl_mlt_ita_fin_mnd_scr_ger_bul_pol_amh_eng_afr_tml_mly_ewe_grk_wly	-0.771579835107577	-1.85287630879653	0.0670713152290984
217	grk_ctl_vie_cze_scr_tig_mao_fbf_fre_mol_por_amh_mcd_sod_jpn_mnd_anl_wly_amr_sid_ita_guj_lat_tag_hau_xho_akn_owc_ewe_azi_rom_prs_chh_heb_tsn_geo_ukr_tur_ben_yor_nor_urd_aeg_bul_swe_tml_kor_jav_igb_mlt_dut_lda_gam_bsq_lit_swa_ind_aze_svk_bam_rus_moo_ses_ger_tsw_arw_glc_alb_pan_dgb_bat_bos_dyu_uzb_bem_mly_est_ven_knd_hin_slo_afr_sun_pol_qcu_hun_krd_tha_eng_fin_zul_spa_cic_cnt_swt	-1.00390011738086	-2.62882696748068	0.0100247712813066
218	bos_ita_tig_aze_cnt_swa_rom_ukr_ewe_bam_mly_bul_sid_fbf_jav_lda_alb_bsq_akn_tur_spa_urd_azi_vie_ben_amh_sun_fin_grk_swe_dyu_bem_tsn_geo_dut_arw_dgb_hin_zul_mol_ven_est_knd_scr_svk_qcu_sod_kor_rus_tha_jpn_owc_guj_hau_cic_igb_mnd_pol_prs_tsw_moo_bat_pan_lat_ses_ger_eng_mcd_nor_afr_tag_cze_gam_heb_mao_uzb_chh_krd_wly_slo_aeg_hun_ctl_tml_xho_glc_lit_anl_yor_mlt_fre_por_ind_amr_swt	0.200221225319048	0.452563190323984	0.651917262449373
219	est_ger_bsq_cze_uzb_sid_bos_tur_grk_swt_pan_heb_xho_cnt_aeg_ses_amh_mlt_prs_por_krd_scr_slo_swe_eng_bat_swa_fre_tag_mao_qcu_tsw_lat_kor_ita_guj_dgb_ben_rom_rus_chh_aze_amr_jav_ctl_moo_ven_tsn_arw_owc_hin_igb_jpn_nor_knd_azi_ukr_fin_spa_bam_dut_sod_bem_alb_gam_lit_lda_tml_akn_mnd_dyu_hun_anl_pol_tha_sun_tig_wly_urd_mly_afr_bul_ewe_cic_hau_ind_mol_mcd_vie_yor_geo_fbf_glc_zul_svk	0.609634284097635	1.43305413586643	0.15519554824083
220	heb_bos_dyu_swe_spa_tsw_kor_mnd_wly_arw_scr_owc_fbf_grk_uzb_zul_krd_ben_sod_est_tur_ind_lda_tml_dgb_cnt_amh_cze_eng_amr_vie_urd_tsn_swa_mly_hun_bul_igb_ses_swt_guj_rus_por_ger_mlt_moo_hin_alb_rom_bsq_slo_fin_nor_aeg_gam_svk_prs_mao_dut_ukr_ewe_ita_aze_bem_geo_afr_tag_akn_bat_xho_pol_mol_lat_hau_fre_tig_mcd_glc_chh_ven_knd_yor_sun_qcu_jpn_pan_ctl_azi_lit_jav_bam_cic_anl_tha_sid	-0.375717337895198	-0.96527307376309	0.336911443449074
221	mao_uzb_aeg_anl_afr_dgb_rus_geo_urd_bem_arw_dut_jpn_tha_aze_cic_spa_gam_wly_yor_slo_fre_eng_pol_svk_ctl_tur_hau_por_hin_lda_bul_mol_ita_sun_dyu_guj_tag_qcu_bam_zul_glc_azi_owc_sod_mlt_ben_bsq_swt_xho_ven_akn_ger_tsn_rom_tig_knd_igb_tsw_mly_kor_grk_prs_ukr_vie_jav_lat_ewe_pan_cnt_alb_bos_swe_mnd_mcd_tml_chh_krd_est_bat_heb_hun_amr_fin_ind_ses_nor_lit_swa_sid_moo_scr_amh_cze_fbf	0.461271053919355	1.0917893256318	0.277746084773
222	hun_geo_uzb_kor_cnt_vie_spa_fin_heb_anl_aze_glc_tag_tig_afr_ukr_tsw_scr_nor_jpn_pol_lit_alb_fre_yor_arw_bat_grk_ewe_tur_igb_dgb_pan_swt_swa_mao_sun_qcu_wly_zul_cze_tha_svk_bos_mol_lat_sod_aeg_bsq_amh_gam_swe_ctl_lda_krd_urd_eng_xho_rom_prs_amr_tml_ven_por_guj_bul_mlt_cic_rus_sid_jav_chh_ses_ben_bam_ita_mnd_hau_owc_akn_ger_ind_azi_est_fbf_knd_hin_mcd_moo_bem_dut_tsn_slo_dyu_mly	0.394101583215837	0.934073057492296	0.352685136349
223	geo_chh_pan_krd_ita_hun_vie_fre_igb_rus_knd_ind_swe_svk_hau_tag_ven_hin_owc_urd_mnd_mao_swa_wly_bem_prs_tha_ctl_alb_ses_akn_nor_spa_swt_arw_dyu_mlt_amr_bos_mol_afr_ukr_sun_jav_mcd_glc_pol_fbf_moo_gam_slo_uzb_ewe_sod_tig_anl_ger_bat_guj_tur_amh_jpn_heb_xho_zul_eng_aze_sid_azi_scr_yor_fin_dut_ben_qcu_bul_aeg_mly_grk_lit_dgb_kor_lat_cze_tsw_rom_tsn_bsq_est_por_bam_cnt_tml_cic_lda	-0.457614446354623	-1.11497146284952	0.267735622642834
224	cic_bos_sod_prs_hin_bam_mol_mcd_rus_sid_knd_tur_amr_ukr_bem_heb_hun_kor_mnd_est_alb_qcu_tha_swe_glc_swt_amh_azi_guj_krd_dyu_lat_ewe_aeg_tig_tsw_fbf_ita_ind_jpn_lda_ses_gam_cze_yor_dgb_arw_hau_svk_bat_por_zul_mly_dut_chh_geo_sun_ger_tag_uzb_nor_fre_mao_urd_anl_bul_slo_tsn_wly_afr_swa_lit_tml_pol_vie_akn_bsq_moo_eng_mlt_cnt_rom_igb_spa_ven_aze_pan_xho_ctl_fin_grk_jav_owc_scr_ben	-0.365315397699468	-0.94228761297228	0.34848676641146
225	bam_ind_lit_anl_kor_mcd_dut_afr_est_krd_akn_gam_jav_swa_mlt_lda_svk_slo_fbf_cze_bos_mao_urd_ctl_arw_spa_dgb_bul_rus_fre_hin_zul_mol_glc_tsn_bem_lat_sod_qcu_ewe_bsq_hau_uzb_ita_ven_tig_grk_mly_scr_ben_chh_aze_amr_fin_por_rom_prs_hun_pol_igb_mnd_pan_swt_jpn_ukr_sid_sun_cnt_guj_vie_swe_heb_yor_tag_owc_ses_aeg_tur_moo_cic_azi_tsw_eng_ger_tha_nor_wly_bat_knd_tml_xho_alb_amh_dyu_geo	-0.524047542650043	-1.35308187852286	0.17930957901356
226	dut_ewe_cze_moo_igb_mcd_fbf_xho_ctl_aze_amr_tha_rom_scr_akn_tsw_vie_mnd_bam_hun_sid_ses_wly_zul_bul_nor_kor_ven_tig_jpn_lda_swe_pol_fre_gam_bos_est_mly_amh_cic_jav_hin_yor_chh_svk_lat_dyu_guj_hau_ukr_glc_tml_tur_bsq_prs_azi_grk_ger_uzb_krd_ind_por_arw_urd_afr_ita_bem_swt_owc_swa_heb_geo_qcu_knd_aeg_mlt_eng_alb_tsn_mao_lit_tag_cnt_mol_rus_sun_pan_ben_bat_spa_sod_slo_dgb_anl_fin	1.1714478047345	3.0495156207605	0.00298553414986638
227	igb_cic_sid_tig_cze_afr_fbf_anl_moo_ven_cnt_azi_urd_ses_aze_pan_tha_dyu_lat_akn_rus_tsn_geo_chh_fin_hun_mcd_prs_tur_fre_jpn_svk_owc_bem_kor_dgb_bat_knd_bul_mnd_lit_xho_jav_sun_qcu_swa_mao_wly_rom_mly_nor_mlt_swe_ita_scr_bsq_hau_tml_spa_ctl_eng_tag_amh_uzb_grk_dut_ukr_arw_guj_bos_ger_aeg_est_glc_ind_por_gam_vie_heb_alb_amr_mol_lda_pol_krd_slo_zul_bam_yor_sod_hin_ben_swt_tsw_ewe	-0.531766352411565	-1.2878672216512	0.200987570037083
228	arw_igb_mnd_hau_sun_est_pol_por_swe_mao_gam_eng_cic_scr_lda_mlt_knd_guj_glc_tsw_nor_hin_geo_tig_cnt_tha_ven_tsn_jpn_zul_ses_cze_sid_swt_aeg_ukr_kor_prs_bam_jav_vie_ewe_owc_swa_heb_tml_qcu_ger_mcd_tag_dyu_bul_sod_ctl_uzb_aze_amr_moo_alb_mol_spa_afr_rom_bem_rus_lat_hun_bsq_ben_lit_dut_urd_wly_dgb_fbf_anl_bat_chh_ind_ita_xho_mly_yor_azi_grk_svk_amh_tur_slo_krd_fre_pan_fin_bos_akn	-0.534763134517403	-1.28487983039972	0.202025262217525
229	glc_ctl_dyu_swe_akn_bam_por_swt_owc_urd_ewe_amr_heb_ind_eng_geo_tag_chh_xho_knd_ven_yor_afr_tha_aze_jpn_moo_kor_hin_ukr_ben_krd_est_lit_lda_sun_pan_tig_scr_azi_mly_cic_tsn_zul_mcd_grk_cnt_slo_tml_mol_ger_prs_hau_igb_spa_vie_fin_arw_cze_dut_alb_wly_svk_bos_ses_lat_sod_gam_hun_nor_bat_guj_uzb_aeg_bem_rom_pol_fbf_mao_ita_anl_tur_dgb_bul_swa_bsq_amh_fre_jav_qcu_sid_rus_mnd_tsw_mlt	NA	NA	NA
230	ewe_moo_xho_hin_tig_mlt_cnt_lat_rus_glc_dyu_yor_bem_mol_alb_tur_hun_grk_kor_sod_cic_afr_aeg_spa_heb_eng_geo_bam_pan_mao_guj_gam_ses_est_scr_ger_mcd_ctl_qcu_rom_knd_sun_azi_swt_chh_akn_swa_zul_ukr_urd_tml_mly_nor_tsw_tsn_jpn_sid_igb_svk_amh_vie_ind_anl_fin_por_jav_tha_amr_arw_fbf_ven_lda_cze_prs_owc_hau_dgb_bsq_krd_uzb_lit_slo_aze_tag_bos_ita_dut_ben_wly_bat_swe_mnd_fre_bul_pol	-0.809021436988785	-1.93789894055008	0.0556689777353576
231	knd_grk_spa_swe_bos_slo_moo_gam_pan_jpn_hun_ctl_amh_ben_nor_dgb_tha_dut_hin_lat_wly_scr_fre_swt_amr_tig_bam_svk_urd_qcu_ger_lit_rom_tsn_kor_akn_krd_ses_igb_mlt_yor_azi_pol_owc_sun_heb_lda_bul_mcd_geo_afr_por_guj_ukr_alb_zul_sid_cze_dyu_tml_tsw_ewe_bat_ind_ven_uzb_xho_cnt_swa_mao_est_ita_tur_sod_mol_fin_fbf_tag_cic_aeg_prs_glc_jav_vie_aze_eng_mnd_bem_mly_rus_hau_bsq_chh_anl_arw	0.363026803985778	0.866930797457734	0.388211210612087
232	azi_lit_svk_dyu_zul_owc_cnt_bat_heb_tsn_tsw_rus_grk_sid_por_est_lat_knd_dgb_afr_mol_ben_arw_aze_wly_bsq_ger_mlt_kor_glc_jav_tha_alb_ctl_hin_fbf_eng_ukr_sun_lda_prs_moo_mnd_uzb_swe_xho_cze_tur_hun_tml_hau_ewe_fin_gam_anl_scr_chh_amh_rom_igb_urd_geo_ind_yor_bam_mly_guj_pol_bem_jpn_qcu_sod_swt_bul_krd_aeg_cic_akn_ita_bos_tag_mcd_nor_tig_spa_dut_ven_mao_swa_slo_ses_vie_pan_amr_fre	0.337643956043668	0.776920471573727	0.439177366285535
233	vie_amh_tag_svk_ger_jav_xho_dgb_swa_tha_ven_cnt_rus_fin_tig_alb_por_dut_mao_gam_swe_lda_prs_pol_anl_tur_chh_ctl_kor_hin_uzb_azi_ita_ses_knd_fbf_yor_guj_nor_eng_zul_ben_cze_owc_bul_rom_scr_ewe_ind_cic_igb_hau_grk_afr_mcd_glc_heb_tsw_krd_urd_slo_lat_tml_wly_sod_mlt_aeg_lit_geo_swt_mnd_bat_jpn_bos_amr_hun_ukr_akn_qcu_spa_mol_pan_arw_mly_tsn_bam_est_aze_bsq_bem_dyu_moo_sun_fre_sid	NA	NA	NA
234	amh_fin_bos_mol_alb_zul_ses_anl_kor_amr_mao_glc_slo_xho_azi_tag_afr_tml_swe_lda_sid_tur_lit_moo_cic_ben_eng_igb_heb_dyu_arw_mnd_fre_cze_ita_tig_pol_swt_aze_akn_hau_ewe_fbf_geo_hin_rom_ukr_ger_scr_lat_bam_tsw_hun_dut_jav_pan_aeg_tha_bem_cnt_vie_svk_bul_jpn_ven_mly_ind_dgb_tsn_rus_chh_spa_owc_grk_uzb_gam_prs_yor_mlt_nor_sun_est_swa_knd_sod_urd_ctl_mcd_bsq_wly_krd_qcu_por_bat_guj	-0.919641212189496	-2.16384011652986	0.0330389887595925
235	ben_ven_ewe_jpn_jav_heb_nor_gam_uzb_ger_glc_eng_arw_ctl_lit_bem_wly_svk_dgb_sun_cze_rus_tur_mol_scr_est_afr_hun_cic_tml_bam_lat_owc_rom_bsq_ses_zul_mcd_geo_bat_urd_fre_hau_azi_amr_xho_igb_dyu_akn_qcu_mly_bos_tag_spa_ukr_anl_tha_alb_tsn_fin_pan_aze_pol_mlt_guj_yor_slo_tig_mao_fbf_vie_grk_por_sod_moo_amh_bul_prs_swa_dut_knd_tsw_krd_hin_swe_lda_ind_ita_kor_swt_chh_mnd_sid_cnt_aeg	0.211824000004663	0.486043839527782	0.628079372485056
236	tml_lit_swa_lat_aze_owc_afr_alb_bsq_amr_spa_ita_cze_bam_mol_ind_fin_ger_tig_rom_glc_por_ewe_aeg_hin_igb_grk_qcu_bul_knd_bat_ukr_jav_tsn_bem_dyu_vie_eng_ctl_ben_mly_guj_krd_ven_sun_wly_prs_cnt_zul_hun_jpn_dgb_uzb_fre_svk_mnd_geo_tha_sid_amh_akn_nor_dut_azi_tag_chh_swe_slo_pan_fbf_scr_tur_hau_xho_est_rus_moo_swt_mcd_kor_mlt_arw_sod_cic_heb_bos_urd_gam_lda_pol_yor_anl_ses_mao_tsw	0.25985446113975	0.618340323124825	0.5378624909087
237	anl_ben_aeg_tha_ind_guj_cic_uzb_akn_alb_wly_xho_aze_arw_est_ses_moo_pan_rom_slo_eng_chh_tml_cze_kor_sod_mnd_afr_ger_lda_bul_ctl_yor_spa_sun_amh_swt_heb_mly_fre_lit_vie_dgb_tur_bos_rus_nor_swa_hin_bat_tsn_hun_jpn_ita_tag_prs_jav_geo_mcd_zul_ewe_dyu_ven_fin_igb_grk_gam_knd_ukr_bsq_bam_mao_scr_mlt_urd_qcu_cnt_owc_hau_mol_azi_fbf_amr_tig_lat_sid_tsw_pol_dut_krd_por_swe_svk_glc_bem	-0.328058213586845	-0.947156403515192	0.346013676532901
238	dyu_bul_tag_moo_aze_tur_zul_tig_fin_hun_vie_dgb_nor_bat_mnd_eng_krd_alb_ind_cze_arw_mol_prs_ven_glc_aeg_chh_swa_mao_mly_hau_lit_owc_akn_ses_tsn_pol_anl_sun_kor_grk_urd_ita_fre_ewe_wly_gam_azi_geo_est_sod_bsq_tsw_uzb_xho_pan_dut_jpn_cnt_swe_ukr_igb_guj_ger_por_lda_qcu_fbf_heb_bos_amr_bam_jav_bem_cic_tml_tha_amh_svk_spa_yor_rus_knd_scr_ben_rom_swt_sid_afr_slo_mlt_lat_ctl_mcd_hin	-0.205688158769906	-0.529423824298207	0.597772998572714
239	cic_svk_ger_lit_ita_afr_jav_tur_zul_alb_swt_hin_aze_ses_sod_krd_tag_ctl_amr_akn_gam_fin_pol_ind_wly_vie_scr_tha_hun_chh_tsn_yor_spa_rus_xho_bem_rom_ewe_sid_guj_mao_kor_nor_dut_owc_anl_ven_swe_bos_uzb_mnd_dyu_urd_sun_slo_fre_mly_bsq_moo_igb_mol_glc_bam_fbf_dgb_bul_bat_est_prs_knd_jpn_cnt_mlt_tsw_arw_swa_mcd_heb_qcu_ukr_tml_pan_amh_cze_lat_grk_geo_ben_eng_tig_aeg_lda_azi_hau_por	0.0483236149820802	0.113898843016824	0.90956351024374
240	aze_azi_dyu_rus_ewe_ita_cze_slo_glc_lit_jav_uzb_rom_est_qcu_vie_hun_mlt_knd_grk_sid_swe_cic_anl_ven_urd_tml_bam_guj_gam_tha_amh_mnd_kor_dgb_ben_moo_sun_fre_fbf_ger_eng_owc_mly_pan_ukr_cnt_bem_alb_lda_chh_lat_fin_krd_tsw_prs_geo_tur_tag_wly_dut_bos_bat_tig_hau_scr_aeg_ind_hin_igb_spa_bsq_bul_jpn_amr_swa_arw_svk_por_ses_ctl_zul_xho_sod_yor_pol_nor_tsn_heb_mol_akn_mao_swt_mcd_afr	0.607641645061432	1.55111310711215	0.124271097853437
241	yor_urd_lit_fbf_fre_moo_mlt_dyu_tur_akn_swt_tig_guj_cnt_sun_igb_knd_glc_xho_slo_rom_bam_uzb_bat_chh_wly_ewe_tml_eng_bsq_kor_prs_swe_ben_dut_svk_ses_ind_scr_afr_pol_mol_hau_por_lda_rus_mly_cic_tha_ctl_arw_ukr_zul_est_ven_anl_krd_cze_tsw_mao_hin_tag_lat_mcd_azi_swa_bem_vie_bul_mnd_geo_bos_gam_owc_pan_dgb_jpn_nor_sod_tsn_aeg_aze_amh_spa_ita_heb_sid_fin_alb_amr_jav_ger_hun_qcu_grk	-0.480080693262026	-1.24724360512505	0.215439976924704
242	grk_akn_uzb_tur_sun_pol_alb_jav_pan_jpn_igb_hun_bul_tig_xho_aeg_lda_hin_ven_swa_spa_ukr_anl_cze_tsw_tha_bos_fin_dyu_mao_guj_scr_bat_est_ind_knd_urd_glc_ewe_mlt_geo_wly_mcd_prs_rus_zul_afr_swe_bem_lit_cic_dut_tag_gam_ita_dgb_heb_aze_por_kor_krd_ger_sid_mnd_rom_nor_svk_bsq_owc_tml_vie_moo_tsn_qcu_cnt_azi_mol_amh_chh_lat_ctl_arw_fbf_slo_eng_sod_fre_ben_yor_swt_hau_mly_bam_amr_ses	0.0666693387244362	0.175476526671494	0.861086715018459
243	bat_mly_dgb_ben_bsq_sun_ses_bam_mlt_ger_ind_jav_rom_moo_hau_chh_arw_azi_slo_geo_dyu_anl_gam_wly_bos_tur_swt_jpn_ukr_bem_qcu_lat_afr_owc_ewe_cic_svk_igb_yor_sod_vie_pan_tha_tsn_scr_tsw_tag_aeg_akn_hun_amh_mnd_por_hin_fre_grk_urd_heb_eng_bul_knd_aze_alb_uzb_prs_xho_fin_spa_ctl_amr_kor_fbf_mol_est_pol_krd_ita_mcd_lda_tig_swa_cnt_glc_lit_swe_sid_nor_cze_mao_ven_dut_tml_rus_zul_guj	0.487647984826966	1.46961044154123	0.145042184916096
244	ind_tig_alb_afr_tur_krd_bsq_sid_akn_bem_nor_bul_jav_heb_sun_ewe_pan_cnt_pol_fre_zul_scr_dut_ita_amh_spa_fbf_fin_tsw_guj_eng_cze_por_xho_gam_mcd_chh_hau_amr_bam_bos_kor_swe_azi_moo_ukr_lda_slo_knd_igb_urd_cic_ben_mlt_ven_aeg_tsn_sod_prs_owc_dgb_tml_geo_ses_tha_est_grk_hin_tag_mnd_bat_anl_aze_mao_wly_vie_rus_lit_lat_swt_ctl_yor_rom_mol_arw_jpn_hun_uzb_ger_qcu_mly_dyu_svk_swa_glc	-0.158743208101992	-0.369653137840273	0.712481350683023
245	mly_akn_hau_amr_ewe_bos_uzb_ven_sun_pol_ses_lat_lda_tig_tsw_lit_swe_ctl_cic_ukr_knd_eng_vie_dgb_fre_ind_jpn_zul_prs_glc_scr_heb_rom_qcu_pan_ger_spa_bam_rus_bul_gam_mlt_mol_arw_azi_grk_chh_afr_hun_sid_ben_urd_swt_igb_svk_fbf_krd_tha_bat_mnd_dyu_owc_hin_aeg_swa_moo_dut_alb_fin_guj_amh_jav_kor_aze_ita_geo_bem_slo_est_tsn_sod_tur_wly_tag_anl_mao_yor_bsq_xho_tml_cze_mcd_por_cnt_nor	0.370849553302739	0.855832327318488	0.394290186636312
246	dut_krd_mol_jpn_est_aze_heb_bem_cze_glc_lat_pol_qcu_slo_ven_xho_scr_ewe_alb_cic_mnd_sid_bul_dgb_tag_pan_hin_chh_akn_yor_tsw_tml_swa_ind_lda_knd_sun_mcd_igb_mao_cnt_grk_tur_prs_mly_geo_bat_dyu_por_ger_azi_spa_hun_hau_aeg_owc_tig_ukr_swt_ita_mlt_zul_moo_bsq_bam_jav_sod_svk_lit_swe_tha_ben_arw_wly_kor_gam_eng_fin_anl_amh_nor_tsn_fre_fbf_guj_afr_ctl_urd_uzb_rus_ses_amr_vie_rom_bos	0.608930923147267	1.38983581666802	0.167896739790986
247	svk_bul_scr_yor_mcd_bos_tig_kor_prs_guj_bsq_azi_ctl_fin_grk_eng_arw_est_dgb_pan_amh_wly_tsn_sun_mao_ewe_zul_fre_geo_sid_bam_spa_rus_mlt_tml_urd_xho_ses_afr_sod_hun_slo_hin_ben_ven_rom_jav_lda_por_glc_lat_pol_krd_tha_vie_ita_swa_tag_moo_owc_uzb_nor_bat_cnt_tsw_dyu_knd_heb_cic_ger_alb_gam_swe_anl_mol_ind_tur_lit_hau_aeg_amr_swt_mly_cze_jpn_bem_dut_mnd_igb_aze_chh_qcu_akn_ukr_fbf	-0.129552148930654	-0.30507952507443	0.760987317363569
248	mcd_dgb_ukr_cnt_ctl_mlt_cze_arw_amr_amh_bos_lda_jpn_lat_tsw_chh_ger_fbf_fre_hun_eng_uzb_akn_heb_fin_ita_yor_mnd_tag_mao_lit_mol_wly_bam_pan_tig_bsq_swe_aeg_spa_geo_alb_por_swa_ewe_rom_gam_sod_tur_owc_xho_dut_aze_prs_sun_slo_guj_sid_bem_ben_glc_mly_hau_pol_nor_anl_swt_azi_tsn_dyu_kor_scr_vie_urd_bat_zul_ses_igb_cic_moo_qcu_hin_bul_tha_grk_krd_ven_tml_knd_est_afr_svk_jav_ind_rus	-0.764329881101539	-1.97908929103103	0.0507634916170416
249	moo_qcu_dut_rom_mol_ses_cnt_arw_bam_urd_krd_bat_guj_amr_ven_slo_prs_hun_hau_mlt_ewe_spa_sun_gam_lda_mao_tig_alb_tag_fin_hin_por_mly_fbf_chh_grk_vie_swa_aeg_mnd_nor_svk_scr_knd_tml_xho_amh_cic_wly_azi_bsq_eng_zul_lit_uzb_akn_yor_bul_jav_anl_tur_geo_owc_cze_ind_tsn_ctl_jpn_glc_lat_sid_pol_swt_tsw_igb_swe_tha_bos_rus_bem_dgb_dyu_mcd_afr_sod_est_ben_heb_ukr_ita_ger_fre_kor_aze_pan	-0.332170849590494	-0.853607357502785	0.39551587878161
250	ger_tag_vie_ses_hin_amh_glc_cze_cnt_wly_ven_tur_eng_fre_owc_jpn_geo_chh_bsq_uzb_mly_ita_sod_rus_aze_swe_sun_nor_azi_dut_mcd_swa_guj_tml_slo_tig_mlt_mol_dgb_ukr_hau_moo_pan_bos_rom_jav_urd_spa_dyu_afr_cic_grk_mnd_knd_akn_xho_krd_igb_yor_ctl_anl_bam_pol_amr_mao_bul_lit_alb_ewe_scr_ind_tsw_ben_heb_por_tha_fin_est_bem_sid_lat_arw_fbf_gam_svk_kor_bat_swt_qcu_aeg_prs_lda_tsn_hun_zul	0.814706513448547	1.91238488189072	0.0589044263813525
251	swa_bem_kor_azi_bos_cnt_nor_heb_lat_spa_lda_akn_tha_cze_sod_mao_ind_bsq_chh_eng_igb_arw_urd_sun_mnd_qcu_knd_krd_aeg_cic_swt_xho_guj_owc_gam_bul_fin_tsw_uzb_alb_mly_scr_jav_amr_tig_mcd_dyu_ukr_dut_tag_zul_jpn_tur_mol_ses_est_ewe_vie_sid_wly_aze_moo_hin_lit_slo_ger_swe_bam_dgb_bat_rom_hau_svk_por_ctl_pol_glc_grk_pan_prs_hun_fbf_amh_yor_ita_ven_ben_tsn_mlt_geo_afr_tml_fre_rus_anl	-0.380404019810323	-0.899129169428403	0.370906005266203
252	ses_rus_mao_ewe_dgb_geo_qcu_tag_tml_dyu_yor_anl_cic_ger_hun_bos_krd_tur_alb_lat_urd_eng_azi_pan_sid_mnd_pol_aeg_fbf_mlt_bam_ukr_mcd_amr_mol_nor_dut_vie_moo_kor_chh_jpn_svk_sod_ind_tsn_cnt_ita_afr_lda_xho_owc_akn_ben_uzb_wly_bat_grk_est_glc_prs_heb_guj_tha_hau_tig_swt_tsw_swa_ven_ctl_jav_mly_swe_scr_zul_lit_hin_sun_cze_igb_bul_bsq_spa_aze_arw_bem_fin_fre_rom_slo_gam_amh_knd_por	-0.385901304339994	-0.962628196936564	0.338230450664277
253	ukr_ita_cic_sun_swt_heb_aeg_swa_spa_fin_glc_zul_lat_pol_geo_moo_mly_rom_fre_anl_bem_por_slo_mnd_hau_swe_sid_hin_ger_prs_kor_pan_lda_akn_bos_guj_urd_vie_amr_krd_jav_svk_tsw_mao_fbf_dyu_tml_nor_afr_mol_cnt_eng_dgb_bul_bsq_tsn_owc_uzb_xho_bat_tig_alb_jpn_ven_est_arw_mlt_gam_yor_mcd_scr_lit_qcu_tha_rus_ses_amh_dut_ewe_grk_chh_knd_azi_aze_wly_sod_cze_ben_hun_tag_tur_ctl_bam_igb_ind	-0.408213623656344	-0.921288837353253	0.359283412985291
254	jpn_aze_vie_aeg_ses_ind_azi_hau_fin_mnd_wly_ben_krd_mol_cze_tsn_tig_knd_hun_arw_slo_sun_chh_tsw_mcd_lat_guj_swt_afr_lit_pol_glc_cnt_anl_swa_ctl_bul_nor_ven_geo_fre_heb_cic_mly_jav_sod_est_bos_rom_tha_sid_amh_svk_owc_spa_yor_urd_rus_zul_lda_ita_tml_bsq_ger_eng_mao_bem_swe_qcu_prs_fbf_hin_pan_tag_bat_ukr_gam_dut_akn_xho_moo_kor_tur_alb_ewe_dgb_por_amr_uzb_igb_grk_bam_mlt_scr_dyu	0.3766392523054	0.85329637536273	0.395687378902538
255	owc_rus_aze_mcd_chh_geo_glc_igb_pol_ger_nor_ben_amh_fbf_bem_bos_lda_scr_aeg_ven_tag_lat_hau_ctl_hun_cze_qcu_pan_dut_anl_mly_sid_dgb_yor_tml_ewe_arw_mlt_gam_fin_guj_slo_swa_mao_eng_jpn_bul_swt_mol_tur_ita_dyu_xho_fre_amr_cic_bam_est_sod_hin_ind_jav_bsq_spa_ses_por_heb_tha_wly_tsw_krd_lit_moo_sun_kor_ukr_afr_alb_tig_azi_grk_vie_bat_knd_mnd_rom_tsn_svk_uzb_cnt_prs_swe_akn_zul_urd	-0.21285618445762	-0.504845150872324	0.614861800611935
256	urd_ewe_owc_por_ita_igb_amr_ger_ind_sun_kor_alb_swa_bem_bul_pan_fre_mol_chh_vie_sid_arw_wly_cnt_akn_fin_xho_bam_cze_swt_mlt_rom_lda_svk_ven_guj_mao_tha_lit_lat_uzb_slo_yor_ben_tsn_grk_krd_dut_sod_est_swe_bos_pol_fbf_tur_dgb_tig_hun_gam_knd_ses_afr_ctl_ukr_cic_geo_nor_hin_jpn_rus_anl_spa_mnd_dyu_scr_moo_tsw_bsq_aze_mcd_qcu_jav_mly_tml_aeg_heb_prs_glc_azi_hau_eng_tag_zul_bat_amh	-0.183358099699967	-0.408306791358002	0.683987030928157
257	spa_ctl_slo_cze_eng_prs_azi_akn_tsw_lit_hun_afr_cic_mcd_owc_scr_cnt_gam_swt_ita_chh_glc_fin_ben_hau_hin_ses_est_mlt_alb_sod_aeg_geo_wly_lat_dyu_fre_fbf_rom_jpn_tur_bat_amr_bam_tha_zul_lda_bem_por_tig_svk_pol_ven_tsn_moo_bul_rus_sun_ukr_amh_bos_igb_qcu_ind_mol_uzb_aze_yor_sid_kor_arw_nor_heb_pan_knd_dut_mly_swa_swe_ewe_krd_mnd_anl_ger_tag_urd_guj_dgb_grk_mao_tml_xho_vie_bsq_jav	-0.123152427275488	-0.27827000568047	0.781422849253153
258	hun_por_tml_hau_aeg_tha_lit_ewe_igb_aze_glc_bos_guj_alb_ben_nor_vie_eng_pan_heb_mao_azi_jav_rus_akn_mlt_amr_ger_wly_est_tsw_moo_sod_jpn_bsq_scr_svk_bul_krd_kor_tag_lat_dgb_mcd_fbf_mol_ukr_owc_slo_yor_spa_geo_chh_dut_cnt_rom_bat_gam_pol_ven_prs_bem_dyu_swe_ita_cze_tur_sun_grk_fin_ind_afr_knd_xho_qcu_arw_amh_lda_ctl_swt_fre_anl_mnd_bam_cic_uzb_tsn_hin_ses_sid_zul_urd_tig_mly_swa	-0.210836524450715	-0.478901713296794	0.633132639206991
259	vie_kor_dut_mnd_urd_bos_afr_sod_bam_hin_svk_akn_hau_lit_tig_bem_mcd_fre_lat_spa_scr_owc_amh_lda_sun_eng_tur_alb_prs_mol_cze_tsn_ven_pol_ewe_ukr_grk_est_azi_ctl_chh_aze_dyu_xho_gam_tsw_ses_tag_rus_mlt_ben_tha_ger_mly_slo_igb_yor_fin_jav_moo_aeg_bul_swt_hun_mao_ind_anl_guj_swe_swa_bat_glc_qcu_arw_geo_dgb_jpn_krd_amr_por_cic_nor_bsq_knd_zul_cnt_tml_fbf_uzb_wly_rom_heb_sid_pan_ita	0.206196027965636	0.478106049545056	0.633696679341467
260	tsw_bat_tig_spa_vie_rus_swt_est_geo_prs_moo_sun_heb_kor_dut_wly_sid_tur_lda_bos_pol_cnt_slo_amr_qcu_aze_jav_mol_ses_mcd_swa_eng_xho_svk_gam_pan_glc_bem_bsq_ven_hin_hun_dgb_igb_mly_dyu_swe_krd_arw_rom_lat_ctl_fin_bul_owc_bam_ukr_afr_lit_mnd_knd_anl_cze_yor_chh_ben_cic_ger_ewe_akn_scr_fre_alb_mao_mlt_azi_amh_ita_nor_hau_uzb_tsn_fbf_sod_por_tha_ind_guj_tag_tml_urd_aeg_jpn_zul_grk	-0.107177956215208	-0.275404208711913	0.783616684389117
261	tag_lda_mly_swa_amr_arw_yor_bat_bem_dyu_ctl_bos_jav_anl_dgb_knd_eng_tur_zul_tsw_ita_wly_scr_bsq_uzb_rus_sod_rom_chh_qcu_gam_vie_hau_owc_heb_glc_tha_ven_akn_grk_swe_por_xho_mcd_est_moo_sid_nor_spa_hun_aeg_bul_krd_ben_sun_ses_pol_fbf_cze_ewe_cic_lit_hin_ind_aze_swt_svk_pan_lat_guj_igb_ger_mnd_kor_cnt_geo_fre_jpn_alb_prs_afr_mol_dut_slo_urd_amh_mao_tsn_ukr_fin_bam_mlt_tml_azi_tig	-0.297626166090146	-0.766922905635554	0.445069899845673
262	ger_slo_heb_jpn_krd_lda_chh_cnt_guj_bam_yor_por_hin_cze_scr_hun_tsn_lat_tml_bsq_mcd_azi_ewe_dyu_tag_swa_bos_arw_moo_bem_urd_tha_kor_rom_fin_hau_cic_mly_tsw_ukr_svk_ses_pol_sun_gam_afr_amh_grk_dut_fbf_alb_est_igb_bat_jav_zul_swt_wly_mol_ita_tig_ind_rus_amr_mnd_qcu_anl_prs_owc_sid_aeg_eng_spa_xho_dgb_uzb_glc_akn_mao_aze_nor_sod_fre_vie_ben_lit_bul_geo_knd_mlt_tur_ctl_pan_ven_swe	-0.495896262233839	-1.30496733572347	0.19512368062833
263	dyu_ger_qcu_guj_rus_geo_igb_bem_eng_krd_bsq_tag_lit_mol_amh_hun_ctl_lda_heb_swe_mly_cic_mao_akn_xho_mlt_hau_mnd_owc_rom_moo_sod_chh_amr_hin_ven_anl_pan_mcd_tml_cze_prs_kor_bul_zul_ben_spa_tha_arw_cnt_fre_jpn_afr_por_tig_knd_azi_slo_jav_ewe_aeg_uzb_ind_est_tsw_swt_svk_alb_scr_dgb_glc_urd_pol_fbf_tsn_bat_fin_ita_aze_tur_bos_ses_dut_sun_vie_grk_yor_ukr_sid_bam_lat_nor_wly_swa_gam	0.192778467056998	0.451124618009939	0.652949889008494
264	tsw_cnt_ind_pan_ses_akn_hun_rom_sun_swt_glc_rus_urd_bem_prs_est_afr_tsn_tha_alb_svk_lit_fbf_wly_fin_ben_mol_spa_ukr_bat_qcu_geo_gam_uzb_ewe_sod_eng_bsq_mcd_hin_slo_cic_jpn_mly_ven_dut_zul_sid_lda_kor_swa_grk_bul_fre_aze_mao_tig_aeg_ctl_knd_moo_tml_owc_tur_jav_swe_mlt_dyu_yor_bam_dgb_anl_amr_ger_xho_nor_heb_amh_tag_arw_por_pol_mnd_lat_hau_chh_guj_igb_ita_azi_vie_bos_scr_krd_cze	-0.149536180240009	-0.325016067476657	0.745898929556962
265	lda_mao_urd_ctl_hun_azi_cnt_tha_ita_dut_zul_pol_heb_sun_amr_slo_swe_bul_afr_igb_jav_tsw_jpn_moo_chh_cic_nor_krd_ukr_kor_yor_rus_bam_glc_dyu_owc_uzb_arw_ger_anl_tml_mlt_amh_xho_sod_mcd_vie_akn_est_spa_aeg_mnd_aze_eng_bsq_prs_tsn_knd_lit_fre_tur_swa_lat_fin_wly_sid_mly_gam_cze_alb_tig_swt_tag_mol_bos_fbf_pan_bat_dgb_rom_ben_guj_bem_por_ven_hin_ewe_ind_ses_qcu_geo_hau_svk_scr_grk	-0.36620365765257	-0.833955062779482	0.406443235266691
266	ben_owc_jav_alb_cze_fin_dyu_mlt_afr_ctl_hau_hin_ita_lda_uzb_tha_glc_aeg_lit_moo_akn_dut_mcd_sid_bsq_xho_mnd_fre_svk_krd_mol_mao_bul_azi_guj_knd_bem_fbf_por_est_wly_geo_ger_tag_eng_mly_amh_dgb_gam_hun_slo_heb_ind_anl_bat_jpn_tig_zul_vie_swe_urd_qcu_ven_swa_tsn_bam_ukr_kor_scr_tsw_ewe_swt_pol_ses_yor_spa_bos_grk_cnt_rus_amr_tml_pan_lat_tur_arw_sun_aze_sod_cic_prs_chh_nor_igb_rom	-0.332550016495611	-0.857559732597404	0.393340205407476
267	gam_tig_mnd_swa_aze_svk_ben_prs_eng_grk_ses_rom_jpn_hau_anl_tur_uzb_zul_bem_dut_swt_igb_ven_bos_bam_pol_bat_akn_tha_knd_cic_dgb_ind_por_azi_glc_geo_alb_pan_aeg_cze_rus_ukr_cnt_guj_chh_yor_dyu_arw_amh_amr_ewe_est_sun_xho_bul_sod_ita_heb_ger_vie_urd_lit_wly_qcu_krd_spa_jav_bsq_sid_tml_nor_fin_tsn_mao_tag_tsw_mcd_slo_mol_owc_mly_ctl_hin_hun_kor_fbf_swe_moo_scr_lda_mlt_lat_fre_afr	0.113322105690115	0.264689388083542	0.791834493827563
268	afr_mol_kor_grk_dyu_svk_lat_chh_aze_rus_azi_lda_tag_uzb_fin_dgb_tha_yor_ven_nor_swt_hun_tur_eng_rom_jav_spa_sun_bul_sid_fre_amh_akn_bam_pol_ger_knd_cnt_owc_krd_aeg_heb_tml_tig_ses_mcd_ewe_ben_moo_est_xho_vie_bat_bem_dut_ukr_mao_ctl_scr_prs_cze_urd_alb_por_slo_hin_mnd_gam_lit_bos_bsq_cic_wly_anl_swe_fbf_ind_mlt_geo_swa_zul_tsw_arw_guj_amr_glc_ita_qcu_sod_jpn_mly_igb_pan_tsn_hau	-0.376736736140112	-0.884862908101512	0.37851263736052
269	heb_chh_sun_hun_moo_dut_guj_anl_scr_ctl_bat_ukr_urd_fre_ger_ses_igb_por_swa_ewe_dyu_vie_mao_akn_amh_alb_grk_qcu_zul_cnt_bsq_tur_krd_sid_slo_geo_mly_lat_lit_aeg_owc_ind_mcd_bos_amr_kor_hin_rus_spa_bem_fbf_tsn_pan_jpn_cic_fin_cze_tha_eng_arw_pol_jav_uzb_lda_tig_wly_mlt_hau_mol_swe_est_mnd_azi_afr_prs_knd_svk_tsw_tag_bam_dgb_glc_ven_ita_rom_yor_gam_ben_swt_xho_nor_aze_sod_tml_bul	-0.0208008105620202	-0.0470444823211824	0.962578652075728
270	aeg_dut_ukr_fin_swa_hin_xho_dyu_afr_guj_anl_amh_mly_cze_bem_gam_bsq_owc_sod_sun_tml_ben_heb_tur_lda_jav_nor_qcu_mnd_chh_pan_krd_bos_tsn_arw_geo_glc_cnt_spa_sid_ses_ind_est_hau_fre_tsw_ven_uzb_igb_urd_prs_bul_zul_akn_moo_swe_ctl_rom_bam_dgb_hun_wly_lat_scr_yor_bat_aze_grk_mlt_tag_alb_ita_eng_tig_vie_azi_tha_ewe_knd_svk_rus_lit_swt_amr_mol_cic_mao_fbf_por_jpn_pol_mcd_kor_ger_slo	-0.823473038765554	-2.16041173205003	0.0333111240877714
271	pol_ses_spa_scr_mol_fin_ven_lda_est_prs_bat_akn_bul_pan_sod_dyu_ger_hun_mly_azi_afr_zul_hau_mcd_owc_dgb_geo_lit_xho_ind_mlt_yor_bem_cze_heb_tml_gam_tag_chh_cic_bam_slo_aeg_tsn_amh_vie_svk_tha_mao_kor_tig_alb_rus_cnt_tur_tsw_sid_fre_knd_swt_bos_ctl_amr_glc_dut_aze_hin_fbf_ukr_uzb_eng_ita_wly_rom_lat_ewe_swe_bsq_sun_arw_moo_mnd_urd_ben_jpn_grk_igb_nor_por_anl_guj_qcu_krd_jav_swa	-0.0811908286116342	-0.196045211024899	0.845002517732141
272	ita_igb_ven_lit_bul_rus_wly_jav_uzb_dgb_bat_ind_fin_amh_pol_bos_cze_swa_ukr_chh_fre_urd_mly_nor_krd_dut_guj_alb_tag_kor_mnd_ewe_bam_hun_scr_geo_owc_tml_cnt_aeg_zul_mcd_mol_akn_eng_lda_afr_dyu_grk_pan_sod_qcu_tsw_ger_anl_slo_yor_swt_hau_rom_jpn_ben_sun_arw_heb_glc_aze_svk_hin_bem_est_azi_tha_spa_mlt_bsq_amr_knd_vie_fbf_cic_swe_por_sid_tig_moo_prs_xho_ses_ctl_mao_tur_tsn_gam_lat	-0.0651309420182384	-0.147887135096314	0.882752006001279
273	mnd_chh_hun_mao_mlt_rus_ben_ger_bam_amr_tur_slo_spa_urd_zul_mcd_gam_cnt_nor_qcu_ukr_glc_ses_igb_svk_prs_scr_tig_grk_akn_owc_tha_lda_mol_tsw_bem_moo_sod_mly_pan_fre_swe_hau_dut_knd_tag_geo_swt_xho_jav_cic_afr_amh_azi_uzb_fin_dyu_ind_ewe_sid_bat_bul_swa_pol_yor_aze_tsn_sun_heb_kor_guj_ita_jpn_fbf_dgb_lit_krd_est_anl_aeg_eng_tml_arw_alb_bos_rom_cze_vie_ven_wly_ctl_por_lat_bsq_hin	-0.296470481834811	-0.728085846994567	0.468390286252744
274	ses_bem_sod_yor_guj_xho_aze_lat_jav_ewe_prs_akn_afr_gam_aeg_azi_tag_hau_swa_chh_cnt_pol_dgb_tml_anl_spa_lda_vie_nor_heb_tha_wly_svk_glc_bsq_grk_ven_ctl_ind_igb_zul_hin_geo_swt_amr_fin_slo_mlt_lit_moo_scr_urd_sun_owc_tur_arw_amh_pan_rus_cic_jpn_ben_mly_fre_swe_mol_tsn_mao_alb_krd_hun_est_qcu_dut_fbf_por_mnd_bam_sid_bat_ita_cze_bul_uzb_ukr_mcd_kor_tig_knd_tsw_bos_ger_eng_rom_dyu	-0.133202037130997	-0.34371096964483	0.731839521583423
275	prs_bul_sid_yor_hin_ita_hau_bos_cnt_spa_alb_grk_fbf_amr_afr_eng_xho_krd_mcd_glc_cic_tig_mly_swa_slo_ukr_wly_owc_mnd_bsq_hun_sun_ewe_amh_ger_fre_zul_gam_scr_akn_mao_jav_guj_heb_qcu_tsn_rom_svk_rus_geo_lit_pan_dut_ind_sod_igb_ben_tsw_bam_aeg_vie_tha_bat_lda_tag_tml_azi_moo_dgb_arw_mlt_cze_chh_kor_pol_dyu_anl_est_ses_por_nor_swe_tur_jpn_aze_uzb_swt_bem_mol_lat_ctl_knd_urd_ven_fin	-0.423247826401514	-0.968844714876054	0.335135597642797
276	aeg_hau_krd_ses_tag_geo_tha_wly_ita_ind_mly_qcu_ukr_jav_hun_alb_est_azi_mlt_anl_owc_fbf_spa_arw_tsw_moo_pol_ven_bsq_guj_bos_slo_ger_lit_tig_tur_heb_fin_eng_uzb_nor_tsn_yor_amr_cnt_ewe_rom_hin_por_knd_gam_kor_swa_amh_dgb_fre_mol_cze_vie_ben_pan_lda_ctl_xho_bem_aze_mao_sid_sod_dyu_bat_chh_prs_swt_scr_dut_glc_urd_bul_cic_igb_lat_bam_svk_akn_rus_mcd_mnd_afr_tml_zul_sun_grk_swe_jpn	0.590388223037373	1.40730235066203	0.16267120310668
277	spa_fbf_vie_urd_scr_jav_sun_eng_chh_dyu_aeg_sod_jpn_afr_tur_lit_bsq_owc_mcd_sid_grk_tig_zul_hun_igb_cic_mol_por_krd_ewe_ind_glc_yor_akn_tha_moo_cnt_xho_ukr_anl_slo_alb_swe_bat_pol_wly_nor_ctl_est_cze_azi_fin_ses_hin_kor_swt_ger_geo_ven_pan_rus_fre_bem_qcu_tag_swa_ita_aze_dut_hau_gam_knd_uzb_mnd_heb_ben_lat_tsn_mao_tml_mly_bos_amh_lda_mlt_prs_arw_amr_dgb_svk_rom_tsw_bul_bam_guj	-0.0240329168446385	-0.0546326809054952	0.956548295315626
278	afr_rom_fbf_lat_spa_pan_sun_tur_vie_amr_cze_swa_urd_heb_nor_bat_pol_est_sod_ukr_owc_glc_ben_cic_tha_mol_sid_dgb_swe_bam_scr_tsw_mao_dut_fre_mcd_swt_tag_igb_tsn_bem_hun_lit_azi_hau_ven_prs_eng_alb_bul_por_guj_dyu_ctl_aeg_qcu_bos_geo_akn_ind_tml_rus_krd_jav_ses_zul_tig_wly_aze_slo_hin_mnd_svk_xho_anl_moo_ewe_ger_mly_chh_arw_grk_bsq_fin_ita_yor_amh_jpn_mlt_cnt_kor_knd_uzb_gam_lda	0.229989720633797	0.525258823913276	0.600653333382065
279	ctl_aeg_lat_yor_svk_ben_ger_owc_pol_nor_wly_tig_mlt_tag_gam_arw_jpn_alb_azi_eng_fin_rus_guj_dut_kor_mao_tsw_chh_cnt_qcu_heb_ewe_hin_zul_rom_afr_bat_tsn_cic_hau_xho_mcd_ind_ita_amh_akn_mly_uzb_lda_slo_dyu_fbf_sid_swe_mnd_fre_tur_bem_grk_igb_bam_spa_bos_tml_sun_geo_anl_ses_dgb_swa_tha_swt_sod_por_glc_ven_urd_aze_bsq_ukr_knd_moo_jav_hun_bul_pan_scr_prs_est_vie_cze_lit_krd_mol_amr	-0.0275095058946977	-0.0619342334103347	0.950748117501531
280	ctl_grk_swa_heb_sun_owc_jpn_geo_swt_bul_uzb_lat_aze_nor_svk_pol_urd_alb_pan_sid_tag_rus_est_azi_krd_ven_mao_bat_dyu_hun_wly_fre_mnd_akn_qcu_mol_ita_mly_afr_gam_guj_moo_anl_ind_tig_spa_fbf_knd_igb_glc_tur_tsn_lit_eng_prs_bam_vie_zul_tsw_ukr_ger_chh_dut_tha_ewe_cze_slo_hin_rom_yor_kor_hau_fin_arw_dgb_sod_bsq_mlt_bos_swe_amr_xho_ses_por_cic_jav_mcd_bem_scr_cnt_lda_amh_tml_aeg_ben	NA	NA	NA
281	sod_glc_owc_cze_moo_tag_hau_dgb_akn_lda_mnd_amh_bam_spa_dut_vie_fbf_ind_zul_est_bem_guj_tha_tig_mlt_rus_alb_wly_swt_hin_amr_swa_aeg_chh_pan_cic_pol_afr_svk_anl_sun_bsq_hun_heb_fin_lit_cnt_ita_qcu_azi_mao_jav_ctl_ger_sid_bos_ben_aze_rom_slo_ewe_ukr_knd_swe_tml_igb_scr_bul_kor_bat_xho_por_dyu_arw_eng_mol_tsn_mcd_grk_ven_krd_lat_fre_urd_uzb_tsw_mly_ses_geo_prs_yor_tur_nor_jpn_gam	-0.702815110239783	-1.64864373295126	0.102594927167629
282	aze_dyu_urd_knd_igb_xho_ctl_ukr_sod_tml_tag_swe_sun_swt_arw_cic_tsw_tur_lit_bul_amr_jav_spa_est_fbf_bat_pol_mol_heb_swa_glc_bos_dgb_mao_guj_wly_mly_bsq_geo_chh_amh_afr_eng_vie_ind_qcu_krd_owc_lda_alb_ita_ses_scr_cze_ben_mnd_jpn_aeg_kor_nor_slo_ger_prs_tig_rus_hau_yor_tsn_moo_dut_bem_cnt_mlt_ven_fre_bam_mcd_hun_grk_gam_sid_azi_por_rom_ewe_hin_tha_fin_anl_zul_uzb_akn_pan_svk_lat	0.170526735646787	0.385278349223724	0.70091099390477
283	sid_knd_bem_mlt_hau_hin_lat_pan_ind_bsq_mol_dut_prs_fin_heb_spa_slo_owc_mnd_anl_mao_ewe_cic_tsw_jpn_tur_arw_por_ita_gam_ukr_fbf_afr_est_svk_dyu_tml_swe_chh_tsn_bat_xho_scr_ger_tag_aze_azi_swa_uzb_hun_ses_yor_sun_dgb_nor_alb_rom_ven_rus_eng_amh_pol_bos_aeg_geo_tig_fre_cze_urd_tha_ctl_mly_akn_mcd_krd_lda_zul_swt_moo_igb_cnt_qcu_guj_wly_jav_bam_vie_bul_kor_grk_glc_ben_sod_lit_amr	0.471796085062339	1.06734403709613	0.288579384887496
284	cic_jpn_dut_slo_igb_prs_tag_fbf_uzb_anl_sun_grk_lat_bam_svk_tsn_jav_xho_scr_tml_ind_lda_bsq_nor_kor_bos_fre_aze_mly_krd_tsw_dyu_rus_arw_hin_amh_gam_sid_est_moo_ses_lit_ctl_rom_geo_spa_pan_swa_ita_aeg_alb_ven_cnt_swt_yor_eng_zul_wly_mnd_mcd_ukr_afr_akn_mlt_heb_sod_bul_guj_amr_fin_glc_chh_por_tig_urd_cze_mol_tur_qcu_tha_dgb_pol_knd_bem_owc_mao_hau_ben_ewe_vie_swe_azi_ger_bat_hun	0.543719970054886	1.28761348178014	0.20107555457182
285	tha_cze_mlt_ukr_anl_tag_glc_geo_ben_jpn_cic_ger_xho_spa_tsw_moo_owc_mnd_scr_dgb_zul_akn_gam_igb_arw_lit_tur_azi_urd_dyu_est_bos_wly_prs_aeg_mao_mol_pan_fre_svk_knd_mcd_amh_swt_uzb_qcu_bem_tig_tml_lda_chh_ctl_tsn_ewe_swa_bam_lat_aze_bsq_sid_fin_yor_guj_jav_amr_rus_kor_alb_eng_heb_por_pol_slo_ven_ita_sun_hau_mly_rom_krd_swe_afr_grk_dut_ind_fbf_nor_bul_hun_sod_cnt_hin_vie_ses_bat	-0.319366168680385	-0.774060942599391	0.44085809858843
286	azi_tag_swt_hun_ind_heb_ses_cze_ben_kor_rom_ewe_mol_prs_mly_guj_dut_arw_pan_rus_jav_anl_mcd_bam_ger_knd_est_aze_alb_nor_ukr_cic_tha_qcu_grk_moo_ctl_swe_tig_yor_cnt_dgb_slo_vie_spa_mao_lit_eng_tur_mnd_krd_jpn_afr_tml_zul_fbf_por_uzb_svk_lda_bul_glc_urd_igb_swa_mlt_hau_sod_chh_bat_ita_hin_scr_lat_xho_fin_akn_amh_fre_ven_pol_gam_sun_owc_tsn_sid_tsw_dyu_aeg_geo_amr_bos_wly_bem_bsq	-0.982152177871049	-3.04659480613514	0.0030120001966237
287	glc_qcu_bul_gam_por_tsw_spa_bos_mlt_amh_ses_ger_mcd_swe_est_bam_bat_swa_cze_sun_jpn_bem_rom_dyu_swt_geo_kor_scr_ven_aze_vie_hau_urd_mnd_moo_dut_bsq_dgb_nor_aeg_xho_fre_lat_sid_tml_prs_ben_lda_guj_mao_ukr_arw_anl_pol_rus_grk_akn_uzb_jav_zul_pan_ctl_ita_alb_tag_yor_tsn_hin_lit_hun_krd_ind_cnt_svk_eng_ewe_cic_tha_tig_knd_mol_mly_afr_sod_wly_fbf_chh_azi_fin_amr_tur_owc_slo_igb_heb	0.95193243148389	2.5134443813445	0.0136760210400447
288	ger_tig_igb_rom_nor_mol_aeg_gam_tag_bsq_yor_alb_por_chh_ind_urd_lit_mcd_glc_sod_hun_tsw_geo_tml_arw_ewe_zul_slo_heb_jav_vie_mao_bam_wly_bat_owc_fre_moo_mlt_fbf_ukr_aze_mnd_cze_hin_hau_tha_sun_grk_bos_uzb_swa_swe_scr_cnt_knd_ben_ven_tsn_ita_fin_est_pol_bem_amh_dut_spa_cic_bul_qcu_akn_ses_swt_lat_rus_afr_sid_dyu_anl_amr_xho_jpn_dgb_krd_ctl_pan_lda_azi_prs_eng_svk_guj_kor_mly_tur	-0.515525411028238	-1.17958157200756	0.241175382297867
289	tsw_bsq_mnd_grk_ven_scr_fin_aeg_jav_ger_por_dgb_ind_swa_lat_ewe_tha_yor_bem_azi_tsn_swe_fre_mao_vie_dut_uzb_heb_prs_ctl_bam_rus_hin_slo_tur_bat_qcu_geo_rom_mol_hau_gam_ukr_knd_arw_sod_mcd_tig_amh_lit_pan_cic_dyu_mlt_bos_afr_moo_jpn_ben_mly_bul_tag_tml_hun_swt_akn_eng_spa_chh_zul_kor_nor_pol_xho_est_svk_alb_amr_wly_anl_glc_cnt_igb_sun_ita_fbf_krd_guj_owc_cze_aze_urd_sid_lda_ses	0.0111660143700244	0.0250355742170949	0.980080229574225
290	igb_prs_guj_qcu_aze_slo_bat_anl_ind_hun_grk_mcd_ukr_geo_cze_hau_afr_amr_spa_nor_jpn_dgb_yor_swa_sid_eng_bem_swt_por_bsq_pan_amh_mlt_hin_xho_dyu_bul_alb_tig_fre_ger_aeg_swe_cic_vie_est_akn_ses_knd_mol_pol_fbf_tur_arw_ewe_tml_azi_zul_ita_mly_gam_mnd_rom_tsn_jav_mao_krd_sod_rus_fin_owc_urd_dut_tag_ben_tha_tsw_lit_heb_cnt_scr_uzb_lda_kor_svk_glc_lat_bos_ven_chh_bam_sun_moo_ctl_wly	-0.0082388913652029	-0.0187459349566426	0.985083943397489
291	bam_ger_nor_slo_est_ven_bsq_amh_grk_lda_hin_aeg_prs_bat_ben_arw_ukr_svk_rus_fre_azi_yor_ewe_mnd_igb_scr_dyu_wly_mcd_kor_swe_akn_swa_ind_chh_cic_geo_mol_sun_dgb_tha_owc_tsw_afr_tag_eng_hun_swt_heb_lat_alb_mly_cnt_ctl_moo_ses_pan_glc_qcu_guj_pol_bem_xho_mao_gam_hau_rom_tur_sid_por_anl_jav_spa_lit_mlt_dut_krd_fin_bul_tml_fbf_bos_ita_tig_uzb_jpn_urd_cze_amr_zul_sod_knd_aze_tsn_vie	0.743044589732008	1.97622823625264	0.0510919157087251
292	mao_por_cze_amh_ctl_yor_wly_anl_ben_uzb_jav_bul_glc_lda_amr_sod_ewe_mnd_dyu_spa_ger_azi_knd_bem_rus_bos_hin_tml_ukr_pol_fin_ita_grk_sid_swt_tsw_swe_pan_mly_nor_hun_owc_kor_gam_moo_lat_geo_krd_prs_tha_mlt_zul_dut_alb_heb_arw_jpn_est_mol_eng_tur_ses_chh_urd_afr_cic_tig_igb_ind_aze_tag_bsq_bat_cnt_guj_qcu_rom_svk_fbf_hau_swa_lit_xho_bam_slo_akn_fre_dgb_vie_scr_mcd_ven_tsn_sun_aeg	0.354441473293333	0.827894122191114	0.409849935260417
293	swa_swt_pol_heb_afr_fbf_ger_cnt_ewe_geo_uzb_amr_owc_hun_por_eng_aeg_tur_hin_qcu_yor_dgb_alb_glc_azi_bam_bem_akn_ven_ind_chh_ita_tsn_rus_tsw_kor_amh_knd_gam_cic_igb_aze_spa_tha_tig_anl_xho_cze_ukr_lda_nor_mao_fre_dyu_bat_sod_lit_grk_zul_slo_sun_krd_mnd_jav_vie_lat_tml_mly_fin_mol_swe_svk_ben_rom_arw_moo_mlt_hau_bul_prs_urd_jpn_bsq_mcd_sid_guj_scr_ses_dut_ctl_pan_est_wly_bos_tag	-0.129016119419236	-0.346679265736685	0.729615479379739
294	hau_uzb_sun_ita_geo_swt_yor_knd_moo_bsq_bam_fbf_xho_jav_bat_mao_swa_aeg_ind_urd_cnt_tur_por_mnd_tag_scr_grk_hun_chh_cic_spa_amr_akn_mly_fre_vie_dyu_amh_bul_ewe_lit_owc_nor_afr_fin_guj_tha_tig_eng_mcd_aze_wly_rom_igb_glc_jpn_pol_prs_anl_slo_ben_alb_ukr_sod_cze_gam_heb_qcu_dgb_est_bos_azi_hin_arw_sid_lat_lda_svk_dut_ses_rus_zul_ctl_krd_tml_mlt_pan_mol_ven_bem_tsn_swe_tsw_kor_ger	0.345796899299384	0.847837652520903	0.398705179016911
295	anl_mao_ven_tml_moo_zul_cic_bos_aze_qcu_mlt_rom_mol_lda_bem_hau_heb_gam_jpn_eng_fbf_tig_sun_grk_lat_swa_amh_uzb_scr_hin_cze_bsq_ben_dyu_azi_ukr_spa_knd_tsw_guj_rus_tha_wly_tsn_ind_urd_est_ses_bul_kor_swt_mly_ctl_lit_por_cnt_hun_afr_dut_pol_mnd_prs_tur_pan_dgb_mcd_xho_swe_ger_alb_tag_glc_slo_jav_chh_ita_arw_vie_svk_yor_bat_ewe_amr_akn_aeg_bam_fin_owc_sid_krd_nor_igb_geo_fre_sod	-0.344034456377184	-0.778268246730217	0.438386489049693
296	amh_tur_cic_cze_ewe_cnt_vie_lat_arw_scr_spa_ger_tml_rom_dut_glc_tsn_swa_fre_chh_bat_xho_swt_sod_bos_mol_mnd_tig_yor_alb_svk_rus_ven_bul_grk_swe_nor_mly_ind_eng_dgb_tag_aze_moo_kor_qcu_bsq_igb_geo_zul_ctl_heb_ses_mcd_akn_fin_est_azi_afr_mao_dyu_slo_sun_knd_amr_prs_hau_pan_tha_fbf_sid_owc_krd_jpn_pol_gam_jav_tsw_ukr_hun_por_lit_bam_ben_uzb_ita_bem_guj_anl_aeg_mlt_wly_lda_urd_hin	0.0616027603239685	0.139533168091408	0.889330579886611
297	ind_fre_dut_aeg_glc_sid_chh_jav_bsq_tur_ses_scr_cic_lat_mcd_bam_akn_ctl_owc_cnt_svk_dgb_kor_ger_alb_hun_ewe_fin_igb_tha_arw_swa_amh_lda_tsw_sun_ita_est_knd_wly_krd_vie_mly_tml_pan_moo_anl_hin_cze_pol_urd_azi_amr_ukr_dyu_mlt_bos_heb_tag_hau_xho_afr_rom_bat_gam_lit_spa_mol_jpn_ven_bul_qcu_nor_guj_por_uzb_slo_fbf_swt_rus_tsn_bem_aze_geo_zul_ben_prs_swe_grk_mnd_tig_mao_yor_eng_sod	-0.617628216430616	-1.37885584138707	0.171246645634902
298	knd_aze_arw_qcu_mlt_azi_ita_mol_alb_slo_bat_tha_zul_grk_jpn_uzb_lat_por_mly_mnd_tsw_owc_tur_est_bsq_lda_jav_akn_swt_spa_kor_bul_pan_cnt_ses_geo_gam_wly_fre_fin_rom_moo_ven_ben_sun_tig_chh_amr_scr_vie_cze_ewe_bos_svk_hin_urd_ger_tag_hau_ind_afr_heb_xho_glc_mao_sod_tsn_nor_tml_anl_krd_eng_prs_swe_swa_dyu_dut_fbf_cic_mcd_rus_igb_yor_sid_bem_amh_bam_ctl_ukr_dgb_hun_aeg_pol_guj_lit	-0.285231026817066	-0.733186285600156	0.465288949165674
299	aeg_ses_mnd_geo_igb_sod_fin_swt_cze_krd_jpn_amh_urd_rom_uzb_ben_akn_bat_qcu_lda_swa_ctl_yor_tsw_arw_por_zul_scr_pan_sid_chh_ukr_cic_alb_amr_tig_lat_grk_tag_kor_tha_owc_lit_ind_bsq_heb_cnt_tur_spa_swe_ewe_anl_hau_bos_sun_fbf_ita_bam_guj_tml_hun_eng_ven_ger_mao_tsn_rus_dyu_xho_aze_gam_fre_glc_moo_dgb_dut_slo_mlt_jav_wly_nor_bul_vie_knd_afr_prs_est_pol_mcd_mly_azi_mol_bem_svk_hin	NA	NA	NA
300	jpn_dut_svk_aze_swt_lat_heb_sod_ita_mlt_slo_ven_cze_cic_bat_mao_tml_kor_fre_hin_ben_tag_amh_guj_hau_hun_geo_jav_lda_bul_owc_ctl_ind_pol_spa_tha_vie_bos_rus_anl_pan_wly_qcu_fbf_mly_chh_nor_cnt_arw_grk_bsq_prs_krd_est_akn_knd_aeg_ewe_bam_scr_fin_glc_swa_tsw_sun_swe_tsn_xho_mcd_bem_amr_afr_rom_eng_dyu_mol_lit_dgb_ses_uzb_igb_alb_mnd_ukr_tur_yor_urd_sid_por_gam_ger_moo_tig_azi_zul	0.439226056330995	0.995609693979974	0.322023255245781
301	mlt_aze_jav_bul_svk_anl_tsw_eng_fbf_kor_cic_moo_spa_nor_zul_gam_lda_sod_mol_scr_rus_amr_slo_arw_mao_urd_tha_uzb_bsq_cnt_bem_mnd_lat_lit_ben_ind_grk_chh_krd_por_yor_swa_dut_geo_fin_cze_ger_rom_azi_sid_akn_mly_ses_vie_pan_aeg_afr_knd_alb_tml_hin_prs_swt_dgb_tsn_pol_ita_swe_wly_ven_ctl_bos_mcd_heb_tag_glc_xho_dyu_tig_sun_jpn_hau_est_hun_bam_guj_qcu_owc_igb_bat_fre_amh_ukr_ewe_tur	0.704141823147163	1.70991227066138	0.0906166074089693
302	grk_alb_lit_tsn_bos_aeg_svk_rom_cnt_ind_fbf_jpn_kor_tsw_dut_azi_mly_bsq_dyu_eng_mol_glc_cze_amr_wly_knd_mnd_mlt_jav_krd_mao_fin_mcd_tag_ctl_aze_swe_qcu_urd_tha_hun_tig_ben_owc_gam_est_hin_hau_sun_ses_ger_bam_nor_akn_cic_guj_igb_vie_sid_pol_amh_swt_arw_sod_ukr_lda_bul_lat_prs_chh_pan_geo_anl_yor_uzb_bem_por_tur_ven_swa_afr_rus_xho_heb_bat_fre_ita_dgb_scr_slo_moo_ewe_tml_spa_zul	0.0349602705575004	0.0790821095962657	0.937137227958991
303	tml_bos_amr_akn_ukr_ewe_spa_alb_zul_mlt_jav_nor_mol_gam_rom_azi_pol_yor_bam_jpn_mao_slo_swa_guj_tsw_moo_ita_fre_swe_arw_knd_eng_est_sun_hin_mly_tha_sod_tig_heb_xho_lit_aze_mnd_igb_dut_urd_dyu_qcu_geo_wly_hun_kor_chh_tur_bem_sid_lda_bat_mcd_dgb_glc_cze_tag_tsn_svk_scr_ven_anl_krd_ses_vie_ben_pan_ind_aeg_grk_por_fbf_uzb_ctl_afr_swt_rus_cnt_owc_lat_ger_amh_hau_fin_prs_cic_bsq_bul	0.340097797881961	0.924486789962335	0.357625515446477
304	uzb_bam_yor_est_zul_bsq_tig_grk_afr_mcd_eng_ita_ger_aeg_mao_moo_sun_lit_mlt_mnd_hun_chh_swa_igb_amr_cze_mly_nor_por_heb_dyu_wly_kor_ven_ses_ctl_jpn_fbf_ukr_dut_bem_xho_owc_krd_tag_aze_rus_tsn_tur_arw_azi_pan_hin_anl_qcu_knd_tha_lat_vie_dgb_tsw_hau_svk_bul_slo_fin_ind_swt_tml_swe_spa_sod_lda_geo_bos_glc_ben_akn_pol_rom_alb_amh_gam_scr_guj_sid_urd_cic_bat_ewe_jav_cnt_fre_mol_prs	0.155479984670612	0.35658042143621	0.722213678041913
305	prs_aeg_kor_chh_ewe_ses_scr_ind_hin_krd_zul_gam_alb_swa_bsq_qcu_tsw_sid_svk_spa_cze_azi_pan_aze_tur_ctl_ger_wly_moo_bos_vie_est_knd_akn_fin_arw_afr_tsn_cic_sun_mly_dgb_rus_swe_uzb_amr_jpn_geo_mcd_lat_mol_rom_slo_ven_bat_mao_mlt_tig_nor_mnd_sod_glc_dyu_ukr_lit_eng_owc_tml_por_hun_dut_anl_xho_cnt_lda_jav_pol_heb_fre_ita_hau_yor_igb_guj_tag_bam_tha_swt_bul_amh_grk_fbf_urd_bem_ben	-0.369873449974691	-0.967192906322756	0.335956125880202
306	anl_tur_bem_mnd_fre_geo_aeg_guj_urd_afr_tag_uzb_dut_swe_bul_dgb_ben_qcu_eng_knd_bsq_lit_scr_jpn_kor_hun_sun_glc_ctl_cic_bat_cnt_xho_ses_mol_krd_tsn_chh_nor_igb_pan_alb_prs_mao_hin_ewe_pol_tml_ukr_lda_dyu_vie_mlt_moo_sid_gam_mly_bam_cze_owc_ita_svk_amr_heb_fbf_swa_wly_rom_hau_zul_fin_aze_slo_bos_rus_ind_tig_grk_tsw_sod_ger_est_azi_spa_tha_yor_arw_akn_mcd_swt_jav_amh_lat_ven_por	-0.532373844706751	-1.38996596799883	0.167857333648613
307	kor_swe_dgb_knd_akn_tur_lat_aeg_anl_ses_amh_tsw_mol_dyu_bsq_gam_hau_hun_tag_fbf_sun_ind_pol_ger_bem_amr_lit_yor_alb_wly_geo_ukr_cnt_grk_owc_mnd_pan_vie_scr_xho_dut_tha_ita_krd_mly_qcu_igb_jav_ctl_afr_ewe_hin_azi_rus_fin_prs_jpn_ven_cze_bat_est_mao_eng_chh_sod_urd_sid_glc_uzb_guj_rom_bos_zul_nor_lda_fre_arw_heb_tml_tig_swa_por_bul_mlt_ben_spa_svk_slo_mcd_swt_bam_moo_cic_tsn_aze	-0.464310577864429	-1.0609351600834	0.291466842211862
308	lda_rom_swe_fin_afr_tur_mao_xho_bat_jpn_bam_sid_dgb_ger_prs_grk_mnd_sun_ukr_uzb_ses_svk_heb_knd_jav_spa_urd_aeg_owc_mlt_ewe_bul_ben_hau_qcu_pan_igb_dyu_vie_est_fbf_tsw_tml_chh_lat_swt_cze_ctl_tig_hun_sod_akn_pol_kor_lit_tha_mly_bem_zul_krd_scr_wly_tsn_swa_azi_moo_ind_amr_ven_geo_anl_mol_cic_cnt_arw_mcd_hin_aze_dut_yor_glc_guj_slo_eng_nor_por_tag_bsq_fre_alb_bos_ita_rus_amh_gam	0.42821328719346	1.10607116631315	0.271548724709749
309	spa_slo_swt_est_scr_geo_bat_ven_dgb_arw_ses_mao_xho_mlt_bam_bem_por_kor_wly_ger_krd_guj_tsn_ukr_bsq_rom_moo_sid_fin_cic_amr_knd_bul_alb_anl_prs_cze_grk_glc_yor_chh_akn_owc_lit_dyu_urd_ctl_tha_pan_lat_fre_uzb_qcu_sod_amh_cnt_afr_lda_pol_mcd_bos_ewe_svk_zul_hau_tag_vie_sun_fbf_jav_hun_rus_mly_mol_swa_gam_hin_ita_nor_tig_aze_ben_dut_jpn_swe_igb_tsw_aeg_ind_mnd_heb_eng_tur_tml_azi	-0.346256485855226	-0.806430866584489	0.422051879408147
310	pan_ita_amr_fin_mol_yor_bat_azi_sod_ctl_tig_vie_prs_bos_alb_krd_grk_wly_tsn_chh_pol_dgb_arw_scr_mcd_moo_hun_ven_xho_tsw_cze_ben_swe_ukr_fre_jav_eng_spa_mlt_hin_mao_zul_afr_rus_heb_tha_tag_nor_lat_swa_ewe_ses_bem_ger_bsq_fbf_geo_cnt_lit_hau_mly_sid_rom_dut_cic_anl_gam_lda_amh_qcu_igb_tur_dyu_sun_knd_akn_guj_swt_ind_aze_bam_bul_glc_uzb_jpn_por_kor_est_svk_mnd_tml_aeg_slo_urd_owc	0.103031456612641	0.277649475260067	0.781897730685988
311	sod_owc_swa_bos_slo_jav_pol_cnt_akn_ven_fbf_uzb_vie_pan_ukr_hun_grk_hin_cic_tml_ses_dgb_tur_dut_cze_tig_rom_fre_sid_afr_heb_krd_lit_nor_aze_urd_sun_est_ben_ind_ita_fin_igb_moo_amh_swt_geo_alb_mlt_glc_scr_tsw_tsn_gam_qcu_bul_mly_guj_arw_aeg_bem_hau_dyu_knd_chh_por_anl_bsq_lat_azi_tha_ger_mcd_tag_bam_yor_kor_jpn_rus_wly_spa_swe_mao_mol_eng_xho_bat_ewe_prs_lda_svk_amr_ctl_zul_mnd	0.562646498113903	1.33751020748158	0.184318032014203
312	spa_scr_bos_hun_bsq_rus_pol_slo_dyu_jav_owc_aze_dgb_tml_akn_nor_mol_ses_svk_cnt_tag_ben_pan_mlt_rom_fbf_bul_amr_aeg_krd_tur_chh_anl_ewe_urd_est_bam_tsw_knd_igb_moo_kor_grk_wly_mly_yor_glc_bem_swe_afr_ita_ger_hau_lat_swa_fre_fin_mao_ukr_por_xho_guj_qcu_ctl_bat_uzb_sun_lda_geo_alb_amh_tig_arw_zul_mcd_tsn_vie_azi_eng_sod_hin_jpn_tha_swt_gam_prs_lit_ind_mnd_cze_heb_dut_ven_sid_cic	0.0647997700138702	0.156423779956013	0.876038059473043
313	yor_tsw_chh_amr_amh_mao_lat_guj_gam_dgb_afr_aze_jav_dyu_cze_rom_mly_pol_lda_jpn_sid_tha_kor_ben_ita_ewe_moo_mcd_bem_swa_svk_arw_vie_knd_pan_anl_sun_alb_hau_eng_heb_glc_est_bam_rus_krd_bat_qcu_mol_bul_igb_grk_prs_ses_por_bos_zul_owc_ctl_mnd_swe_akn_ger_ven_cnt_mlt_hun_tig_slo_fin_wly_urd_tml_hin_cic_aeg_tur_tsn_nor_uzb_ukr_dut_tag_geo_fre_fbf_spa_azi_sod_xho_scr_bsq_lit_ind_swt	-0.0550059918074458	-0.144223914607268	0.885635731657708
314	sod_bul_ses_tml_afr_zul_prs_bem_moo_cze_tsw_sun_ven_alb_mlt_ewe_arw_fin_yor_igb_kor_pan_swt_grk_akn_gam_uzb_tsn_knd_mcd_qcu_cic_mly_sid_slo_mnd_lda_krd_fbf_svk_mol_scr_hin_swe_wly_est_ita_geo_ukr_urd_jpn_cnt_chh_tur_spa_vie_nor_ben_aze_pol_swa_heb_dut_bam_owc_amr_ind_lat_jav_guj_tig_bat_ctl_bsq_amh_anl_glc_ger_tha_mao_lit_por_azi_rus_hun_tag_fre_rom_bos_hau_dgb_xho_aeg_eng_dyu	-1.02849689908838	-2.54704920676205	0.012505520351152
315	uzb_amr_cnt_alb_eng_geo_bul_dgb_hun_glc_rom_prs_gam_dyu_aeg_mol_tur_tsw_qcu_urd_mao_vie_fre_knd_yor_zul_fin_dut_ven_igb_est_kor_rus_mlt_ita_spa_akn_heb_bam_grk_tml_chh_tha_ctl_slo_ses_swt_swe_krd_bat_aze_bsq_pol_xho_por_jpn_cic_sod_lda_nor_sun_ind_arw_amh_bos_guj_owc_mly_ger_bem_moo_hau_svk_tig_swa_mnd_scr_lat_anl_azi_hin_lit_ewe_tsn_jav_tag_ben_wly_ukr_fbf_cze_sid_pan_mcd_afr	0.568973788724312	1.36541671151362	0.175415744511334
316	heb_ita_svk_lda_ewe_rom_jav_pol_azi_por_mnd_cnt_tsw_fre_scr_pan_ctl_rus_ses_dgb_yor_alb_tha_gam_kor_knd_ben_fbf_bem_tsn_mly_glc_dut_krd_mcd_moo_akn_bam_qcu_sod_tml_aeg_ven_dyu_owc_jpn_ukr_hun_bos_vie_swt_sun_grk_bsq_amr_aze_tig_geo_guj_zul_afr_cze_tag_cic_swa_mol_slo_chh_fin_eng_uzb_lit_wly_anl_spa_nor_hau_mlt_est_amh_prs_lat_hin_urd_tur_swe_ind_igb_ger_xho_mao_arw_bat_bul_sid	-0.364804475415402	-0.835519757877775	0.405566557112569
317	fin_mlt_bat_cnt_ctl_afr_bsq_sid_hin_cze_tag_mcd_pol_fbf_swt_arw_slo_tsn_guj_jpn_cic_vie_ben_sod_heb_igb_lit_zul_por_mnd_swa_knd_ita_yor_tur_geo_tha_ind_tsw_swe_pan_anl_ger_alb_scr_uzb_ven_svk_bem_ewe_ukr_owc_bam_krd_lda_xho_aze_dyu_mly_mol_hun_glc_prs_mao_dut_qcu_rus_urd_hau_gam_kor_tml_fre_tig_bos_spa_aeg_est_amh_chh_lat_amr_nor_moo_azi_dgb_bul_wly_ses_jav_grk_eng_akn_rom_sun	0.434226392158202	1.12690007553502	0.262683999064038
318	fin_anl_ewe_ukr_afr_tag_fre_moo_aze_chh_spa_rom_bsq_heb_prs_tsw_vie_por_mcd_mnd_cnt_ben_lat_bam_mlt_eng_dgb_grk_amr_rus_aeg_swt_kor_mly_ven_tml_ses_dyu_nor_ctl_wly_yor_ita_xho_sod_cze_fbf_jpn_sun_knd_slo_krd_alb_arw_dut_akn_amh_bem_pan_bat_swa_lit_ind_sid_svk_geo_tsn_hau_bos_qcu_tur_scr_cic_ger_igb_owc_bul_guj_est_tha_gam_lda_tig_azi_pol_jav_uzb_hin_zul_glc_hun_mao_mol_urd_swe	-0.099763319769638	-0.231500976722876	0.817434219421816
319	qcu_guj_lda_yor_cic_tur_por_tig_tsn_moo_sun_bul_arw_tml_heb_fbf_uzb_wly_azi_glc_amh_bam_ben_urd_hau_scr_mnd_lit_vie_pol_igb_est_anl_ind_chh_hin_xho_slo_mol_hun_fin_pan_mlt_bem_akn_cze_gam_rom_kor_dut_swe_ses_ukr_bsq_ven_rus_prs_mao_ger_ewe_tsw_owc_fre_tag_tha_mcd_cnt_grk_nor_dgb_sid_ctl_alb_mly_zul_geo_sod_krd_jav_amr_jpn_aeg_dyu_aze_knd_svk_swa_ita_afr_bat_swt_bos_eng_lat_spa	NA	NA	NA
320	swa_tur_arw_qcu_dgb_amr_ses_swt_jav_swe_pol_tha_krd_tml_sid_fbf_sod_sun_rom_lat_guj_chh_svk_aeg_ita_amh_ukr_anl_est_xho_mol_ven_wly_bem_mly_dut_lda_mnd_spa_aze_mcd_zul_geo_bul_owc_por_mlt_dyu_bos_cic_prs_fin_alb_slo_scr_rus_ben_lit_uzb_azi_hun_tsw_tag_eng_igb_nor_heb_grk_cze_ger_bsq_fre_ctl_yor_urd_hau_afr_kor_knd_mao_jpn_tsn_gam_tig_glc_hin_pan_vie_bat_akn_cnt_bam_ind_moo_ewe	0.608070141729319	1.40701473300837	0.162756229651414
321	aeg_anl_tml_ger_por_prs_tag_rom_dyu_dgb_pan_dut_spa_bam_arw_xho_jpn_vie_amr_mcd_ewe_swt_ben_amh_qcu_sid_krd_mnd_urd_mao_lat_bos_tsn_afr_owc_eng_bul_tha_gam_jav_est_guj_bsq_igb_bem_wly_nor_rus_ctl_moo_heb_mlt_uzb_scr_swa_alb_azi_swe_hin_pol_sod_yor_slo_lit_cic_aze_mol_knd_mly_ita_glc_svk_fbf_chh_sun_kor_hau_grk_ven_akn_lda_fin_tsw_zul_hun_bat_tur_ind_geo_cze_tig_fre_ukr_ses_cnt	-0.353205166348387	-0.810169904091678	0.419910788228423
322	wly_tsn_grk_nor_mao_igb_mly_gam_slo_dut_ita_owc_tml_tha_pan_qcu_tig_amh_fre_ses_kor_aze_swt_jpn_svk_aeg_mcd_uzb_ukr_rus_sod_alb_rom_jav_amr_chh_fin_knd_lit_heb_bsq_geo_dgb_zul_sid_anl_scr_spa_bul_cnt_urd_tsw_xho_dyu_ctl_mnd_prs_ind_yor_lda_est_bos_tur_bam_ven_ewe_pol_hun_cze_eng_tag_ger_arw_glc_lat_cic_sun_swa_fbf_guj_ben_mol_krd_akn_hin_vie_hau_azi_moo_swe_bem_afr_bat_por_mlt	-0.00985811128857313	-0.024469203101832	0.980530775684015
323	hau_spa_alb_bsq_hun_aeg_bos_nor_zul_swa_sun_cnt_mcd_fin_moo_akn_uzb_gam_mao_sod_mol_ses_bul_urd_mnd_yor_anl_fre_pol_rus_ukr_tsw_tha_ctl_eng_pan_tml_lda_prs_krd_grk_igb_ita_scr_qcu_rom_glc_amr_ind_por_vie_fbf_mly_bem_guj_amh_knd_azi_svk_ven_kor_tur_sid_arw_slo_jpn_swt_tsn_bat_mlt_ger_ben_heb_ewe_swe_xho_owc_cic_chh_dgb_wly_lit_est_cze_bam_afr_tag_jav_aze_geo_dut_dyu_hin_tig_lat	-0.0356058159144962	-0.0909697738818829	0.927712259025869
324	mly_svk_pol_azi_pan_prs_heb_ctl_aze_moo_krd_akn_ven_bsq_tur_kor_anl_mao_ses_cze_tag_yor_ita_por_mlt_xho_spa_bul_dyu_fbf_urd_arw_ben_mnd_swa_sid_hun_jav_geo_est_lat_jpn_guj_afr_ind_tml_igb_alb_tsw_nor_grk_dgb_chh_ukr_scr_bam_eng_lit_sod_tig_fre_ewe_qcu_aeg_zul_wly_mcd_bos_fin_mol_swe_rus_slo_tsn_bem_hin_swt_tha_knd_dut_gam_amh_cic_uzb_amr_ger_lda_bat_sun_cnt_owc_glc_hau_vie_rom	-0.328356055755978	-0.74725875950662	0.456792574330178
325	spa_qcu_akn_ctl_bos_cnt_eng_igb_hin_anl_alb_wly_fre_xho_moo_mao_sun_sid_bat_owc_swe_pol_prs_zul_uzb_tha_aze_guj_glc_bem_bam_yor_sod_est_mnd_cze_jpn_ukr_urd_grk_gam_jav_mol_ven_ewe_tag_mly_tml_dgb_hau_amr_swa_nor_svk_lda_amh_fin_cic_slo_lit_chh_mlt_bul_mcd_tsw_geo_rom_arw_scr_azi_tig_heb_kor_pan_ger_swt_aeg_dyu_dut_vie_rus_ben_fbf_ses_tur_ita_knd_tsn_hun_lat_afr_por_krd_ind_bsq	-1.13896875372537	-2.82560736964144	0.00577569483939128
326	bsq_swt_hin_grk_mnd_svk_owc_akn_aeg_ses_afr_sun_ita_ind_sod_arw_dyu_alb_mol_sid_bat_wly_bos_jpn_cnt_por_ctl_hun_aze_rus_urd_est_jav_ben_lat_geo_yor_rom_tsw_ukr_mly_lit_bem_fin_ewe_xho_hau_krd_bul_cze_mao_knd_bam_tsn_prs_slo_pan_guj_heb_swe_uzb_swa_kor_dut_mcd_mlt_amh_qcu_azi_spa_ger_tha_fbf_nor_moo_fre_dgb_ven_amr_tml_eng_anl_pol_tig_vie_tur_chh_cic_glc_scr_zul_tag_igb_lda_gam	-0.816634315921909	-2.12689451764708	0.0360759023628738
327	heb_fin_cnt_mcd_lit_cic_ita_bsq_mly_tag_lda_mnd_bam_cze_mol_igb_amh_ewe_bem_hun_moo_eng_xho_mlt_yor_pol_krd_anl_scr_tig_dgb_bos_mao_tha_sod_zul_por_urd_swe_prs_svk_tur_dut_vie_tsw_bat_tsn_akn_jav_ind_guj_lat_grk_knd_hau_ben_hin_uzb_geo_aze_amr_ses_aeg_est_wly_bul_tml_arw_jpn_rom_pan_glc_ctl_chh_fre_ukr_sun_swt_qcu_gam_ven_kor_swa_fbf_owc_nor_alb_dyu_ger_spa_afr_azi_rus_slo_sid	NA	NA	NA
328	vie_wly_tig_chh_glc_igb_hau_tsn_lit_mly_dyu_amr_afr_dgb_mao_urd_akn_rus_bul_bem_bat_est_hun_kor_dut_gam_sun_swe_tsw_sid_xho_por_owc_mlt_fin_fbf_ctl_knd_ita_uzb_azi_zul_mnd_tml_lda_heb_ind_jav_fre_qcu_alb_yor_pol_ben_ewe_tha_rom_grk_prs_jpn_nor_slo_cic_bam_sod_spa_swa_anl_cnt_aeg_mol_pan_mcd_arw_scr_guj_lat_svk_geo_bsq_aze_ukr_tur_moo_amh_cze_hin_eng_ses_tag_ger_ven_swt_bos_krd	-0.0241493046577183	-0.0562279805234074	0.955280817146178
329	chh_ind_kor_mcd_ger_amr_yor_est_gam_vie_tml_rus_owc_fre_mly_ses_ctl_cic_mao_ven_fin_mnd_amh_azi_anl_tsw_cze_svk_jav_cnt_aze_sid_eng_igb_sun_bat_slo_pan_lda_urd_heb_swa_ita_pol_dyu_wly_tig_bsq_hau_dgb_tag_dut_moo_swe_hin_akn_zul_geo_glc_spa_por_ewe_knd_rom_guj_krd_mlt_ukr_swt_aeg_bul_bem_fbf_grk_bam_qcu_mol_ben_tsn_lat_jpn_xho_uzb_tha_bos_prs_nor_tur_alb_scr_sod_arw_afr_hun_lit	-0.301825948674554	-0.705299011258128	0.482386990602341
330	hau_mlt_krd_anl_amh_guj_knd_gam_uzb_mly_urd_tig_lit_mao_swa_qcu_mnd_rus_dgb_jpn_kor_ewe_tha_tsw_bsq_mcd_dut_scr_fre_nor_igb_rom_hin_bat_alb_vie_afr_spa_glc_arw_wly_cic_fbf_ctl_lda_sun_aze_cze_prs_slo_heb_ger_svk_aeg_jav_bam_por_geo_mol_xho_lat_yor_bos_pan_ses_zul_ukr_grk_bem_est_sid_tag_hun_cnt_eng_swt_swe_pol_sod_ven_ind_fin_bul_dyu_tml_ben_chh_owc_azi_akn_tsn_amr_ita_moo_tur	-0.735748631996301	-1.94383569972928	0.0549380953549508
331	igb_tml_hau_fre_slo_bem_ita_cic_jav_gam_bos_heb_svk_tig_prs_eng_alb_moo_nor_fin_hun_xho_grk_bul_bsq_est_lit_cze_tur_mcd_anl_bat_tsw_sod_hin_yor_spa_ewe_scr_akn_pan_ctl_krd_dgb_glc_por_cnt_mol_pol_chh_arw_kor_jpn_owc_rus_azi_knd_guj_geo_ger_ses_mlt_swe_wly_ben_dut_sun_amh_swa_lda_urd_swt_tag_tsn_mao_uzb_mly_lat_bam_qcu_afr_fbf_ind_ukr_sid_amr_ven_aeg_mnd_tha_zul_aze_dyu_rom_vie	0.837785959580842	2.04324611094131	0.043857361144965
332	rom_bos_ses_yor_lda_swa_swt_geo_lat_est_pol_mao_hin_sod_eng_slo_wly_anl_swe_ger_mcd_kor_ctl_dut_tig_bat_mlt_urd_grk_jav_knd_chh_prs_ita_akn_cze_aeg_igb_fbf_xho_jpn_ukr_hau_glc_mly_afr_ind_tml_vie_hun_bsq_zul_mnd_dyu_gam_moo_tsn_scr_dgb_tur_azi_alb_amr_por_cic_rus_owc_cnt_tha_tag_heb_ven_spa_arw_ben_bam_svk_tsw_krd_sid_bem_fre_nor_amh_lit_ewe_qcu_bul_pan_fin_guj_sun_mol_uzb_aze	-0.398807573018368	-0.938062319410431	0.350642221727042
333	nor_zul_azi_pol_grk_glc_swa_eng_rus_jav_bat_lat_uzb_tml_bem_aeg_ita_wly_yor_jpn_hau_mly_prs_anl_ctl_est_mcd_svk_swe_cic_gam_ven_slo_krd_akn_fre_amr_igb_tsw_geo_aze_qcu_tsn_sod_mnd_bos_lit_knd_arw_spa_mao_xho_chh_mol_por_ewe_dgb_dut_ukr_heb_bam_fin_dyu_tag_sun_ses_bul_pan_owc_ger_swt_fbf_lda_cnt_cze_ind_sid_tig_bsq_mlt_tha_tur_guj_rom_kor_urd_hun_alb_scr_vie_afr_amh_hin_moo_ben	-0.44497353623089	-1.14144173824713	0.256616731922651
334	dyu_tsn_mao_sod_kor_ita_hun_swt_krd_nor_ukr_por_afr_moo_mly_svk_tag_ger_dgb_heb_pan_swe_bul_bem_ctl_ind_pol_xho_lda_lat_fbf_igb_bat_bos_arw_tig_tsw_mcd_chh_mlt_bam_rom_cic_jpn_mnd_fre_uzb_fin_gam_sid_mol_lit_amr_hin_sun_prs_hau_amh_cnt_dut_slo_est_akn_ven_alb_cze_grk_jav_glc_ben_eng_scr_tur_aeg_owc_aze_guj_bsq_geo_qcu_ses_anl_azi_rus_spa_knd_wly_yor_vie_tml_ewe_swa_tha_zul_urd	0.224883430886382	0.519134736294739	0.604900024056863
335	urd_sod_tsw_swe_grk_mly_heb_owc_glc_bul_fbf_pol_swt_kor_geo_tsn_por_vie_tha_prs_swa_spa_cnt_eng_sid_arw_igb_ctl_ven_gam_mlt_jpn_akn_scr_afr_dgb_mcd_zul_lat_rus_mol_hau_krd_mao_tur_ewe_knd_bos_lit_hun_hin_amr_cze_cic_azi_fre_bsq_ukr_qcu_tag_aeg_bat_fin_xho_dyu_lda_uzb_nor_moo_anl_chh_yor_ses_svk_ind_alb_rom_est_pan_ita_guj_ger_ben_bam_amh_tml_aze_bem_tig_dut_mnd_slo_wly_sun_jav	-0.146394559608922	-0.34992136529435	0.727188924641619
336	pan_heb_mnd_ses_chh_anl_grk_ind_tha_ven_rom_hun_mol_knd_tur_cic_ctl_tag_bem_nor_aze_arw_lat_slo_dyu_fre_aeg_bos_mlt_vie_kor_cnt_amr_guj_lit_ger_rus_fbf_svk_akn_jpn_spa_tsn_hin_gam_prs_amh_scr_sun_pol_geo_sid_urd_tig_mly_mcd_yor_owc_wly_ben_lda_mao_ewe_bul_fin_bat_qcu_ita_ukr_azi_dgb_jav_hau_swt_alb_moo_bam_igb_uzb_tml_bsq_glc_swe_zul_xho_swa_krd_eng_dut_por_sod_cze_afr_tsw_est	-0.545118455199029	-1.37271750569951	0.173141437626546
337	knd_wly_eng_azi_glc_dut_ven_urd_lda_ind_bsq_heb_tha_ben_arw_swa_hau_kor_vie_bos_anl_hin_ctl_amh_swe_cnt_igb_fre_geo_tag_rom_svk_yor_pan_pol_spa_mol_gam_cic_mly_por_grk_lit_rus_tsw_mlt_mcd_qcu_prs_akn_moo_sun_tml_sid_ger_tsn_dyu_est_scr_nor_ewe_jav_amr_ukr_dgb_swt_afr_guj_jpn_lat_aeg_fin_xho_sod_bem_fbf_zul_uzb_aze_chh_bat_bam_slo_krd_mnd_owc_tig_ses_tur_mao_ita_bul_hun_cze_alb	-0.211153236736516	-0.54626803720761	0.586189844248592
338	hau_eng_alb_pol_chh_owc_pan_cic_ctl_jpn_tml_vie_ben_cnt_ger_dgb_nor_aze_zul_ukr_bem_swe_hin_mol_aeg_fre_mlt_glc_sid_fbf_grk_mcd_lit_afr_hun_guj_bat_mnd_gam_akn_kor_bam_swa_moo_est_por_lat_slo_ind_bul_tha_sod_azi_geo_rus_knd_anl_urd_arw_wly_swt_xho_prs_igb_mao_tur_heb_ewe_dut_fin_rom_mly_amh_uzb_qcu_tag_tig_tsn_krd_lda_jav_bsq_spa_cze_tsw_svk_ita_amr_dyu_ses_sun_ven_scr_bos_yor	0.23557473680552	0.592917307293648	0.55467558535313
339	azi_mlt_xho_nor_urd_qcu_geo_kor_scr_ger_igb_amh_gam_mnd_glc_aeg_tag_ita_tsn_rom_amr_bul_dgb_krd_sid_ben_bsq_sun_anl_ses_bam_bat_tur_aze_pol_cze_fbf_hin_knd_ven_mcd_est_swa_owc_jpn_dyu_heb_cic_ind_lda_spa_cnt_sod_ewe_por_hun_ctl_zul_swe_mly_tml_mol_uzb_lat_svk_fre_tha_jav_dut_tsw_akn_lit_ukr_fin_hau_pan_slo_chh_vie_swt_prs_guj_wly_afr_bos_yor_moo_arw_eng_bem_mao_rus_grk_alb_tig	-0.470245873935073	-1.0979433269189	0.275063760919586
340	fbf_arw_knd_scr_cic_sid_amr_alb_ind_pol_eng_est_owc_grk_hau_jav_afr_cnt_bsq_krd_jpn_prs_ger_dut_mly_mcd_spa_amh_glc_pan_sod_tha_lit_mao_gam_guj_qcu_azi_geo_ven_kor_ben_aeg_swa_zul_hun_hin_igb_ewe_slo_moo_lda_dgb_bem_wly_chh_heb_svk_cze_bos_sun_aze_mol_bul_ita_tml_por_fre_rom_ukr_mlt_tig_rus_tur_akn_uzb_tag_dyu_mnd_vie_fin_lat_xho_anl_swt_bam_urd_swe_ses_tsn_nor_ctl_yor_tsw_bat	0.058592345280326	0.144641913463065	0.885306600012283
341	sun_tsw_arw_ind_heb_ita_dut_amr_hun_cnt_yor_est_grk_wly_swa_tur_xho_mlt_hau_swe_por_pol_tig_dgb_qcu_owc_amh_ctl_mly_jpn_spa_cic_tsn_sod_ger_bat_kor_vie_dyu_geo_alb_uzb_ses_pan_scr_bam_lit_bsq_rom_sid_svk_jav_mol_ewe_azi_chh_ukr_aze_glc_fre_tml_fbf_fin_guj_bem_igb_slo_mao_urd_nor_mnd_gam_moo_bos_anl_bul_tag_ven_tha_lda_rus_krd_eng_cze_mcd_akn_ben_knd_zul_lat_prs_aeg_afr_hin_swt	0.167041238981886	0.397698473481826	0.691763853410855
342	yor_est_ger_bsq_krd_tsn_heb_nor_xho_hin_bem_lat_ses_lit_bat_knd_sod_cnt_rus_eng_fin_amr_mly_swe_bos_tur_qcu_geo_swa_tig_aeg_amh_hun_mao_aze_sid_wly_spa_fbf_ewe_ukr_pol_tsw_hau_cic_owc_anl_afr_tag_dyu_cze_alb_mnd_mlt_akn_dut_guj_rom_slo_mol_ben_uzb_moo_jpn_svk_kor_grk_vie_igb_swt_bul_ven_ctl_lda_sun_zul_mcd_por_dgb_gam_bam_jav_tha_scr_ind_fre_chh_glc_ita_tml_pan_prs_azi_urd_arw	0.283970744961277	0.65563922662197	0.513674965654515
343	azi_xho_por_anl_guj_fbf_cnt_pol_cic_hun_tha_zul_amr_ses_bsq_lat_ewe_prs_dgb_ind_wly_igb_afr_tur_ukr_eng_jpn_tml_qcu_akn_mnd_svk_tsw_fre_sun_jav_scr_rus_sid_arw_dut_glc_bem_mao_ben_lit_hin_dyu_tig_amh_pan_cze_swa_heb_lda_ita_tag_knd_slo_grk_mlt_aeg_hau_tsn_spa_geo_rom_nor_ven_moo_bul_krd_mcd_est_yor_bat_uzb_gam_kor_sod_chh_urd_owc_swt_mly_ctl_ger_bam_swe_aze_fin_alb_vie_bos_mol	0.0668467508933895	0.154300568390742	0.877707107270853
344	hau_ukr_geo_igb_ewe_anl_xho_swe_sun_mao_fin_glc_cze_uzb_hun_ben_tur_tml_ger_moo_alb_pol_tsw_ven_spa_slo_azi_swt_prs_bam_lat_tig_fre_ita_wly_bat_lit_cnt_gam_jav_owc_jpn_hin_mlt_amh_ind_bem_lda_guj_dyu_kor_mnd_mly_ctl_akn_amr_aeg_zul_qcu_bos_rom_aze_cic_tha_por_bsq_chh_swa_svk_bul_scr_afr_grk_tsn_tag_eng_mcd_dut_urd_mol_fbf_ses_krd_sod_arw_yor_knd_est_pan_heb_sid_vie_nor_dgb_rus	-0.0655172465975096	-0.147627142726486	0.882956623144639
345	jpn_kor_fin_ben_urd_sid_spa_tml_ind_rus_mnd_mao_ses_knd_igb_amh_alb_rom_xho_afr_vie_ven_amr_prs_bsq_cnt_dut_swa_wly_pol_ita_dyu_lda_chh_bam_ctl_nor_swe_jav_zul_anl_bat_tsw_mcd_geo_aeg_azi_hin_arw_akn_swt_bos_heb_tur_lat_cze_tag_mlt_mol_mly_bul_yor_est_hun_guj_moo_sun_scr_owc_aze_slo_por_tsn_hau_krd_svk_pan_sod_glc_bem_ger_fbf_dgb_eng_ewe_fre_tig_lit_qcu_grk_tha_ukr_gam_uzb_cic	1.0888580506185	3.6490094402163	0.000434352672470129
346	spa_cnt_bos_chh_sun_tsn_jav_ukr_hin_urd_ses_ger_dyu_fre_mlt_scr_ben_tag_lda_amh_dut_moo_bat_ind_pol_tml_tig_dgb_prs_vie_qcu_bsq_nor_afr_bem_fbf_cze_anl_aeg_azi_mly_eng_slo_swe_ctl_xho_est_cic_ita_glc_ewe_tha_akn_alb_jpn_owc_bam_uzb_swa_mcd_arw_sod_por_aze_tur_geo_gam_lit_tsw_knd_igb_lat_svk_ven_kor_krd_amr_hun_guj_swt_rus_mao_zul_sid_fin_yor_heb_rom_mol_hau_mnd_grk_pan_bul_wly	-0.475686914724443	-1.16813908902971	0.245736565116716
347	scr_jpn_swa_ukr_bem_mao_afr_dyu_akn_rus_amr_geo_krd_tml_ind_grk_lda_svk_ewe_pol_moo_ger_wly_guj_hun_anl_tag_hau_uzb_cze_sid_tha_rom_ses_mlt_mol_ven_nor_sod_tsn_ctl_est_jav_xho_pan_bam_qcu_fre_knd_eng_vie_fin_gam_zul_dgb_mnd_cnt_azi_aeg_prs_bos_spa_yor_hin_lat_bsq_dut_alb_swe_kor_por_arw_fbf_tsw_glc_ben_mcd_tur_owc_mly_lit_sun_urd_cic_bul_heb_slo_chh_igb_amh_ita_bat_swt_tig_aze	-0.34937642697763	-0.870473987644733	0.386282777556853
348	dut_ind_mnd_lda_tsn_tig_bat_heb_uzb_mlt_knd_gam_bam_hin_fre_arw_por_akn_geo_yor_spa_tsw_igb_chh_ctl_bsq_grk_eng_ger_tml_urd_mcd_scr_guj_tag_zul_owc_fbf_tha_vie_lit_cic_prs_ses_krd_swt_mol_xho_swe_amh_ewe_glc_sid_pan_est_jpn_ukr_amr_aze_kor_hun_moo_pol_mao_aeg_bos_slo_sod_dgb_afr_rom_rus_cnt_swa_nor_mly_qcu_dyu_fin_alb_wly_lat_svk_hau_bul_ven_jav_ben_bem_cze_ita_azi_anl_tur_sun	-0.138276726493736	-0.322993773753801	0.747425049714749
349	mao_swt_qcu_fbf_ben_tml_tig_sod_alb_scr_sid_jpn_dyu_arw_rus_igb_dut_swa_pol_svk_vie_spa_tag_bos_jav_mly_owc_kor_slo_mlt_geo_lat_rom_bat_chh_bsq_akn_urd_mnd_cnt_ses_xho_bam_yor_ewe_glc_pan_amh_lit_bem_aze_amr_nor_ger_swe_azi_moo_ita_tsw_hin_gam_cze_sun_grk_aeg_cic_lda_fin_hun_bul_tsn_anl_mol_zul_ukr_krd_ven_fre_tur_wly_por_eng_uzb_afr_hau_heb_mcd_tha_ind_prs_est_dgb_knd_guj_ctl	-0.879999287493531	-2.30446472285114	0.0234223407476598
350	tag_guj_aze_dyu_ewe_tur_heb_geo_tig_swt_amr_bsq_svk_sid_ses_ctl_bos_bat_grk_cic_kor_dut_mly_nor_bul_qcu_gam_spa_eng_lda_mlt_ven_uzb_akn_swa_swe_sod_prs_afr_knd_sun_mao_est_scr_chh_ind_arw_wly_bem_aeg_fre_xho_slo_moo_glc_owc_hun_ukr_yor_dgb_igb_tha_krd_urd_pan_amh_bam_tml_pol_cze_jav_zul_alb_azi_ben_tsw_hau_mol_anl_mnd_ger_mcd_vie_rus_rom_tsn_ita_lit_fbf_hin_por_cnt_jpn_fin_lat	-0.975101856206301	-2.30113890760412	0.0236176637569871
351	dyu_ven_dut_lat_krd_amr_afr_hun_azi_yor_slo_geo_tur_jav_mlt_hin_rus_lit_lda_aze_tml_swe_mcd_gam_bsq_arw_qcu_ewe_fre_akn_knd_mnd_bul_ctl_moo_mly_tag_sod_eng_urd_owc_pol_zul_sid_fin_bos_guj_cze_vie_alb_sun_kor_dgb_rom_bat_ukr_xho_mao_swt_tha_fbf_scr_hau_cic_bem_por_svk_bam_glc_chh_aeg_wly_amh_jpn_uzb_grk_pan_spa_anl_nor_mol_ses_ind_igb_tig_ben_tsw_tsn_ita_swa_heb_est_ger_prs_cnt	0.336507278239393	0.895410687441222	0.372879314337487
352	lda_tha_prs_mnd_ctl_hau_qcu_vie_swe_amr_arw_chh_zul_mlt_hin_ukr_igb_owc_akn_pol_bam_jpn_rus_cze_wly_azi_est_glc_slo_anl_tag_dgb_ses_tur_swa_eng_urd_fin_tsn_lit_ger_sod_bos_mly_amh_mcd_bsq_ben_bul_krd_jav_fre_por_aeg_aze_spa_guj_ita_svk_kor_nor_bat_knd_geo_ind_uzb_mol_grk_dut_tsw_cnt_sun_fbf_dyu_afr_gam_heb_bem_sid_yor_lat_pan_cic_ewe_ven_moo_tml_scr_mao_hun_xho_tig_alb_rom_swt	0.210122008517723	0.482128728897792	0.630847255929122
353	afr_glc_ukr_bul_alb_lit_tig_mlt_swa_rom_rus_geo_fin_tml_gam_krd_bsq_mao_sod_igb_nor_sun_azi_hin_uzb_jav_pol_swe_hau_prs_xho_ita_fbf_ger_qcu_aze_owc_lda_dyu_chh_tsn_ses_svk_ctl_ven_por_lat_heb_grk_bam_bos_ben_cze_slo_mcd_cnt_ewe_guj_spa_swt_bem_eng_akn_fre_dgb_bat_arw_sid_dut_tag_est_wly_cic_zul_anl_tha_amh_moo_aeg_kor_knd_mly_pan_amr_tsw_scr_tur_jpn_vie_ind_yor_urd_mol_mnd_hun	0.107110555643832	0.241353051326372	0.809812836611954
354	ind_hau_swt_tha_ger_aeg_bos_tur_sod_bat_ewe_wly_tsw_grk_spa_uzb_sun_eng_glc_scr_owc_bul_pan_lda_tml_lat_yor_chh_swe_aze_ctl_dgb_rom_amh_urd_mnd_ben_ita_azi_est_xho_por_ses_dyu_amr_swa_cic_gam_mcd_knd_cnt_afr_sid_dut_fbf_ven_krd_arw_mlt_fin_akn_anl_qcu_hin_svk_jpn_mao_zul_vie_kor_bsq_pol_tag_jav_moo_geo_igb_tsn_bem_nor_tig_mly_slo_ukr_alb_cze_lit_bam_hun_prs_guj_heb_mol_rus_fre	-0.616247085019361	-1.46056615936997	0.147504752151346
355	krd_lat_fin_bam_mly_qcu_guj_por_mcd_wly_mol_vie_est_afr_cnt_cic_urd_swt_ind_moo_bem_swe_akn_cze_ita_tml_dut_jav_rom_ger_ses_bat_nor_eng_tig_mao_alb_owc_hau_dyu_amh_scr_gam_chh_ukr_ben_mnd_anl_sod_yor_amr_fre_geo_aze_mlt_ctl_arw_dgb_kor_zul_bsq_tag_svk_aeg_jpn_slo_heb_hun_ewe_tha_swa_bos_bul_tur_rus_uzb_lda_tsn_ven_pan_azi_prs_pol_igb_lit_fbf_tsw_grk_knd_sun_sid_glc_hin_spa_xho	0.342017465878685	0.894262417654637	0.37349000650241
356	sun_tur_sid_vie_est_swa_eng_mao_scr_ctl_heb_ven_ger_tig_bsq_igb_por_zul_fre_guj_alb_swt_cze_fbf_mly_tag_azi_urd_ewe_rus_owc_bat_kor_akn_rom_svk_tsw_afr_bem_lda_ita_qcu_tml_pan_hau_hin_slo_krd_mol_swe_uzb_nor_grk_mnd_wly_pol_hun_amr_aze_ses_cnt_amh_tsn_dut_aeg_fin_tha_jpn_lit_dgb_ben_moo_jav_chh_xho_bul_mcd_dyu_lat_ind_yor_knd_sod_bam_prs_bos_arw_mlt_cic_anl_gam_geo_glc_spa_ukr	-0.267916789682455	-0.710072149133819	0.479436117681024
357	tha_bat_fbf_est_tur_knd_cnt_anl_geo_eng_rom_fre_tig_glc_swa_por_kor_dut_sun_gam_pan_ben_spa_bos_afr_bam_arw_moo_hin_bul_scr_sid_tml_swt_lda_tag_cic_chh_yor_guj_mly_jav_zul_ita_heb_dyu_aze_slo_bem_mlt_hau_jpn_azi_dgb_igb_ven_tsn_ind_ger_cze_ukr_ctl_owc_amr_mcd_ses_amh_ewe_akn_alb_hun_mao_mol_fin_urd_lit_bsq_aeg_mnd_wly_lat_grk_uzb_swe_rus_svk_tsw_qcu_krd_sod_nor_pol_prs_xho_vie	1.07465835890487	2.43233298863995	0.0169158399142764
358	hau_sun_sid_krd_bam_bem_kor_moo_chh_jpn_tsn_cnt_fin_prs_owc_nor_swe_igb_cze_lda_alb_mao_ven_bat_cic_spa_azi_gam_afr_scr_tig_swa_heb_ger_geo_ita_dgb_est_ses_mlt_svk_jav_uzb_anl_bsq_ben_yor_rus_mly_arw_dut_qcu_fre_dyu_ctl_glc_wly_lit_urd_hun_hin_amh_mnd_fbf_aeg_tha_tag_aze_bul_mol_vie_tml_ewe_pol_xho_lat_zul_por_rom_pan_slo_eng_sod_swt_grk_ukr_tur_guj_knd_bos_tsw_ind_akn_mcd_amr	-0.805879118510799	-2.16471900134787	0.0329695375802908
359	scr_tur_vie_zul_amr_spa_tha_pan_cic_arw_tag_cnt_svk_tml_swt_tsw_hin_wly_azi_ind_glc_mcd_bsq_grk_ven_sod_est_mlt_ctl_fin_jpn_tsn_eng_heb_mly_qcu_tig_nor_mol_sun_bam_alb_ewe_lda_urd_ukr_ben_krd_amh_rom_jav_lat_dgb_por_owc_hun_cze_akn_ita_aeg_gam_sid_chh_mao_uzb_rus_moo_mnd_aze_fre_ger_hau_dyu_ses_guj_swa_dut_geo_bat_pol_afr_fbf_swe_xho_yor_igb_slo_prs_bos_bem_bul_knd_anl_kor_lit	0.248407192293615	0.63552115499704	0.526649288831448
360	amh_ita_sid_alb_akn_tml_dyu_scr_cnt_mly_ukr_bul_pol_fbf_ctl_zul_moo_jpn_urd_guj_swe_por_chh_sun_jav_ewe_anl_glc_bam_qcu_tag_rus_prs_ind_uzb_dgb_tsw_lat_bos_sod_hin_mcd_amr_knd_tur_bem_bat_nor_mlt_yor_azi_gam_eng_aze_heb_mnd_cic_swt_igb_krd_hau_spa_swa_est_ger_owc_svk_hun_kor_mao_aeg_geo_vie_ven_tig_grk_lda_tsn_arw_ses_cze_slo_ben_mol_afr_wly_bsq_lit_dut_pan_tha_fin_xho_fre_rom	0.323040660980623	0.810830242708479	0.419533332483034
361	tsn_tha_uzb_ses_spa_yor_krd_tur_nor_swe_lat_heb_ind_lda_eng_jpn_rus_cnt_anl_mcd_ger_dyu_hun_urd_dgb_amr_tsw_aeg_tml_bat_afr_moo_pol_ctl_owc_lit_bem_dut_tag_scr_xho_svk_gam_alb_cic_ven_hin_sid_vie_por_jav_sun_cze_grk_ewe_wly_pan_kor_swt_akn_mao_qcu_fbf_guj_hau_rom_arw_ita_mlt_aze_swa_igb_bos_mnd_knd_sod_geo_azi_mol_zul_fin_chh_fre_ukr_est_bsq_tig_bam_amh_mly_glc_bul_prs_ben_slo	-0.272759591018657	-0.616414812499138	0.539126740241618
362	lda_ewe_owc_guj_hun_glc_akn_zul_dgb_anl_mol_svk_eng_vie_wly_xho_pan_aze_arw_aeg_mcd_hin_bat_alb_dut_uzb_lit_lat_knd_gam_sun_tur_heb_moo_ita_tha_rus_bem_urd_cze_ben_hau_tig_nor_azi_igb_krd_geo_tsw_ses_yor_swe_sid_ven_scr_prs_fre_bul_tag_mly_ger_fbf_grk_bsq_ind_sod_cic_jpn_ctl_dyu_cnt_afr_chh_bos_mao_mlt_amh_spa_kor_swt_bam_mnd_tsn_tml_por_amr_ukr_swa_qcu_est_slo_pol_jav_rom_fin	-0.364799288421892	-0.940330651767088	0.349484008123049
363	afr_ven_por_tag_hun_igb_alb_ctl_azi_ewe_rom_lat_lit_swt_akn_anl_bsq_fbf_swa_cic_eng_sun_aeg_urd_sid_xho_swe_ita_aze_jav_mao_ses_dgb_est_bam_glc_mcd_hau_pan_prs_qcu_pol_tig_ben_moo_ger_cnt_tsw_tml_uzb_bul_ukr_bem_mlt_mly_geo_vie_zul_dut_mnd_ind_yor_slo_nor_grk_jpn_gam_lda_tha_arw_dyu_bat_rus_knd_wly_bos_guj_amr_krd_sod_cze_heb_hin_fin_kor_mol_owc_tsn_chh_svk_tur_amh_fre_spa_scr	-0.172453881313297	-0.389593988054863	0.697727542470033
364	tur_amh_heb_aeg_hau_sid_moo_akn_nor_mol_pol_arw_amr_ukr_mly_azi_sun_tsw_jav_mnd_ven_kor_zul_urd_spa_yor_prs_ita_bsq_ses_mcd_pan_qcu_scr_lit_svk_geo_por_afr_dgb_bul_slo_eng_aze_ctl_knd_sod_tag_krd_guj_swt_glc_mao_chh_grk_gam_est_jpn_dut_bos_tml_tha_mlt_anl_tsn_bam_xho_cze_ind_tig_cic_cnt_bat_hin_ben_wly_ger_lda_rom_uzb_lat_dyu_rus_ewe_fre_vie_bem_fbf_swa_alb_igb_hun_fin_swe_owc	-0.132113590258294	-0.332744018134731	0.740076420886951
365	owc_bem_bos_svk_tha_sod_xho_amr_ben_jpn_dyu_pol_wly_chh_qcu_tur_aze_por_gam_krd_zul_mcd_bsq_sid_geo_tsw_alb_ctl_mol_lda_ita_sun_grk_swt_vie_amh_uzb_glc_lat_scr_arw_ses_mao_hin_bul_cze_nor_dgb_moo_ven_dut_jav_slo_swa_akn_azi_ukr_tml_rus_urd_prs_cnt_tsn_mlt_tag_fbf_eng_fin_bam_tig_mnd_ind_heb_igb_hau_guj_anl_pan_rom_mly_hun_est_fre_ger_ewe_yor_knd_lit_aeg_bat_cic_swe_spa_kor_afr	0.553075779384056	1.4650354146986	0.146283839040334
366	aze_urd_amh_arw_swe_hin_ewe_krd_aeg_svk_ctl_mcd_bam_ita_owc_swt_fbf_qcu_eng_grk_akn_sid_ind_tig_pan_jpn_mao_yor_rus_tur_mlt_fre_sod_anl_hun_swa_chh_lit_por_knd_glc_bem_rom_alb_gam_tha_sun_azi_ukr_tsw_mly_uzb_mol_zul_bul_dgb_ses_kor_vie_heb_amr_est_bos_bsq_moo_geo_jav_nor_tsn_scr_ven_slo_igb_prs_dyu_lda_spa_lat_bat_cic_tag_hau_dut_ger_cze_mnd_ben_tml_wly_cnt_pol_fin_guj_xho_afr	NA	NA	NA
367	azi_ses_prs_amh_pol_tsn_krd_ger_cze_ben_dyu_arw_tsw_cic_fbf_alb_slo_moo_tml_sid_zul_pan_mcd_lit_lda_ita_ind_sun_cnt_knd_igb_ctl_swt_xho_ewe_gam_mly_est_tur_akn_amr_dut_tha_ukr_rom_jav_fre_hin_swa_por_mao_mnd_tig_owc_geo_guj_dgb_hau_anl_bat_urd_bul_spa_bsq_wly_nor_vie_chh_eng_qcu_heb_uzb_bam_scr_svk_bos_bem_aeg_swe_glc_ven_grk_lat_rus_mlt_yor_jpn_kor_aze_sod_fin_hun_tag_afr_mol	-0.0136422992072749	-0.0313688791780671	0.97504258265143
368	bos_hin_glc_cnt_tur_bat_mnd_bam_fre_sod_swt_knd_tig_prs_pan_ses_heb_anl_mly_dyu_dgb_krd_bem_ewe_dut_spa_mcd_yor_azi_jav_bul_nor_zul_slo_mol_eng_fbf_sun_ita_aze_wly_qcu_tha_urd_lat_scr_moo_tml_amr_sid_arw_lit_est_cze_jpn_rom_lda_swe_uzb_afr_mao_rus_aeg_ukr_chh_alb_svk_swa_por_guj_hau_grk_tsn_cic_ben_tsw_ctl_tag_pol_amh_fin_bsq_ind_igb_owc_hun_ger_kor_akn_ven_vie_geo_mlt_xho_gam	0.413530892233659	0.941091619952002	0.349096010192603
369	mly_scr_eng_prs_wly_arw_cnt_afr_lda_sod_mol_tsn_ses_jpn_cze_nor_tig_alb_zul_heb_dgb_ben_bam_amh_swt_ewe_tag_tsw_geo_fin_ind_azi_uzb_bat_grk_mlt_cic_aze_krd_aeg_tur_spa_dyu_anl_bem_pol_rom_gam_vie_amr_akn_fre_bos_bsq_ctl_est_fbf_swa_tha_pan_jav_ger_lit_dut_svk_moo_sid_ita_ukr_mao_mcd_guj_bul_chh_lat_owc_hau_glc_mnd_igb_qcu_rus_slo_hin_tml_hun_xho_knd_sun_kor_por_urd_yor_ven_swe	-0.0911201990469568	-0.215611703140879	0.829762601397119
370	lat_ukr_sod_bat_eng_geo_bam_bem_cze_rus_amh_sid_spa_xho_ses_owc_gam_aeg_grk_tig_hun_chh_mcd_azi_alb_ven_scr_lda_ctl_vie_fin_tur_tha_dyu_glc_dut_yor_por_zul_hau_wly_mlt_urd_pol_igb_bsq_afr_mnd_krd_amr_uzb_est_dgb_slo_qcu_anl_cic_arw_prs_kor_nor_jav_guj_aze_rom_ger_pan_tsw_svk_tag_bos_swe_jpn_ind_ita_moo_heb_fre_mao_ben_tml_swa_lit_knd_swt_ewe_mly_bul_sun_fbf_akn_hin_tsn_mol_cnt	-0.455337087380527	-1.0464856922114	0.298049115582571
371	lat_swe_dyu_ewe_spa_hun_wly_pol_bam_mnd_jpn_knd_tig_mao_heb_moo_bsq_nor_arw_bat_aeg_kor_mly_sid_akn_mol_anl_sod_guj_krd_cic_bem_ben_chh_aze_mlt_swt_cnt_hau_prs_tml_glc_afr_dgb_bos_xho_owc_hin_swa_lda_ind_svk_ukr_est_ita_mcd_uzb_alb_geo_amh_tur_urd_ses_tag_vie_slo_lit_fre_igb_gam_dut_tha_grk_jav_rom_eng_yor_ctl_amr_pan_qcu_cze_por_zul_fin_sun_azi_rus_scr_fbf_bul_ger_ven_tsw_tsn	0.466285879853868	1.19417863423737	0.235445088578494
372	ses_est_nor_tsw_fre_aze_cze_ger_scr_urd_afr_alb_sid_eng_mnd_tur_bam_ven_hau_amr_ind_ctl_pol_mol_knd_tml_swa_lda_geo_sun_azi_prs_svk_sod_guj_bsq_ben_xho_tig_amh_swt_mlt_krd_ita_cic_glc_slo_spa_lat_fbf_ukr_ewe_cnt_jav_zul_por_qcu_chh_wly_hun_swe_igb_anl_yor_aeg_rom_dyu_mao_dgb_fin_kor_tag_uzb_bat_bos_heb_gam_arw_grk_tsn_rus_dut_bul_akn_hin_tha_mcd_lit_mly_vie_pan_owc_jpn_bem_moo	0.00912222540063894	0.020531618960061	0.983663275635554
373	swt_dyu_swe_vie_pan_azi_cze_xho_mcd_sun_mlt_ven_grk_rus_hun_mao_hau_bam_krd_tig_kor_ewe_tml_guj_swa_qcu_heb_alb_akn_tag_amh_rom_ctl_afr_uzb_bos_anl_ind_ita_mol_prs_fre_moo_est_ses_slo_hin_amr_knd_nor_chh_spa_por_ben_yor_bat_jav_aeg_svk_bem_arw_eng_lat_zul_aze_sod_ukr_geo_tha_ger_bul_lit_sid_tur_glc_scr_urd_tsn_fbf_wly_lda_jpn_tsw_bsq_igb_gam_owc_cic_fin_mly_cnt_dut_pol_dgb_mnd	-0.507261727636102	-1.15830780609181	0.249704315338693
374	fre_scr_tml_jav_bsq_pol_dut_lat_uzb_spa_fbf_eng_aze_rus_swa_mly_svk_mol_lda_alb_dyu_ukr_qcu_gam_tsn_cnt_nor_glc_hun_amh_bam_anl_bem_kor_arw_moo_swt_ind_hau_urd_est_tag_prs_ses_slo_guj_tur_geo_jpn_wly_afr_hin_rom_dgb_pan_cic_swe_ewe_vie_bul_sod_ven_por_ita_zul_tig_azi_sid_yor_fin_grk_sun_ger_akn_bat_tha_chh_ben_amr_cze_owc_mao_mnd_igb_mlt_bos_aeg_ctl_xho_lit_tsw_mcd_heb_krd_knd	-0.337168511652135	-0.902912142669389	0.368905244910775
375	kor_wly_cic_tha_fbf_hun_pan_qcu_sun_yor_prs_mlt_jav_vie_glc_afr_uzb_jpn_svk_alb_chh_dut_swa_cze_xho_aze_dyu_fin_eng_ita_mao_krd_guj_mol_swe_zul_mnd_lit_knd_ctl_moo_ses_grk_dgb_tur_urd_sid_heb_mly_ewe_aeg_scr_lda_rus_hin_igb_ind_swt_geo_fre_tml_anl_owc_amh_hau_gam_bos_rom_arw_ven_lat_tsw_bat_ben_nor_akn_sod_bul_bsq_bem_est_pol_azi_mcd_slo_cnt_por_bam_ger_tag_ukr_amr_tig_tsn_spa	0.244577651155833	0.534643226501293	0.594172514906679
376	ven_ewe_nor_zul_xho_ger_lat_bul_azi_jav_mly_glc_swt_yor_cze_kor_bat_mnd_cic_alb_afr_grk_ctl_slo_sod_svk_dut_sid_bem_swe_swa_ita_igb_guj_prs_eng_amr_pol_akn_urd_knd_scr_bam_heb_sun_amh_rus_jpn_dgb_fbf_hun_krd_moo_mol_spa_bos_ben_fre_bsq_ses_aeg_geo_dyu_lit_tha_qcu_gam_cnt_mcd_por_tml_est_anl_hin_ind_lda_hau_rom_uzb_aze_chh_mlt_tur_fin_tsw_mao_pan_arw_tag_vie_wly_ukr_owc_tsn_tig	-0.322325517996453	-0.721891343160395	0.472172463893602
377	uzb_tha_lit_hin_urd_bem_fin_dgb_afr_hun_aeg_amh_ses_rom_bos_spa_swt_sod_prs_owc_azi_ger_igb_kor_wly_geo_sid_tsn_rus_slo_ven_yor_ita_akn_cnt_bul_por_qcu_glc_cic_guj_mly_alb_tag_knd_jav_fbf_amr_svk_mao_ind_sun_ctl_grk_moo_ewe_est_xho_chh_mcd_dyu_mol_zul_mnd_ukr_bam_scr_pan_bat_vie_aze_nor_bsq_lat_tsw_swe_mlt_dut_hau_krd_anl_fre_ben_arw_heb_pol_jpn_gam_lda_tur_cze_tml_eng_swa_tig	-0.607385678027095	-1.45786097753289	0.14824759126383
378	yor_ita_kor_sun_lda_xho_afr_ses_amh_swt_fbf_pol_uzb_zul_qcu_cze_cic_geo_dgb_pan_sod_eng_chh_svk_tsn_gam_aeg_owc_bul_krd_tig_ukr_tsw_mao_mol_est_akn_ger_dyu_bem_aze_jpn_alb_ven_ben_ctl_tag_hun_mly_sid_anl_slo_spa_swa_cnt_mlt_prs_ewe_rus_vie_moo_tur_hin_lit_tha_tml_mcd_bam_guj_swe_dut_knd_rom_jav_nor_ind_amr_heb_scr_urd_glc_hau_por_lat_igb_grk_bsq_wly_bat_mnd_azi_arw_bos_fin_fre	0.270731356187329	0.620996279779863	0.536121131759346
379	bam_arw_knd_fin_afr_wly_bat_mly_grk_fre_mcd_chh_slo_ses_cnt_ewe_tig_ben_ukr_bos_dgb_aze_moo_qcu_gam_lat_lda_amr_ita_ctl_tur_heb_bem_mlt_urd_alb_sun_svk_xho_hun_jpn_tsw_igb_mol_rus_tsn_glc_pol_krd_por_mao_azi_rom_bul_tml_fbf_spa_bsq_hin_akn_aeg_swt_swe_tag_lit_prs_nor_zul_jav_tha_vie_sod_scr_ind_geo_mnd_anl_amh_dyu_sid_ger_pan_kor_swa_cze_hau_yor_dut_owc_eng_cic_est_guj_ven_uzb	-0.266927396284952	-0.694340851061288	0.489199392961812
380	fre_cnt_ger_grk_pol_bsq_yor_scr_ven_afr_uzb_arw_azi_zul_rom_owc_mol_bam_dyu_prs_dgb_bem_moo_urd_fin_sun_glc_bul_swe_tsn_guj_heb_qcu_krd_ita_mnd_igb_alb_ind_hau_kor_bos_lat_swt_lit_cze_bat_est_anl_mly_spa_amr_nor_geo_knd_eng_ses_por_jav_gam_swa_tml_rus_chh_dut_svk_amh_aze_hin_sod_xho_lda_mcd_tsw_tig_mao_hun_ben_tag_mlt_ukr_wly_vie_cic_ewe_ctl_pan_fbf_tha_sid_tur_slo_akn_jpn_aeg	0.790278243759331	1.85831280872637	0.0662878504016404
381	igb_dyu_rom_swe_jav_por_eng_arw_chh_xho_glc_anl_hau_uzb_akn_pan_wly_geo_tsn_guj_bsq_aze_fbf_cnt_tml_moo_vie_mly_nor_yor_kor_lat_tha_bos_dut_lda_fre_rus_ita_tag_tsw_owc_alb_zul_bul_bam_gam_sun_amh_ger_mao_bem_dgb_mcd_ben_mol_scr_ukr_afr_prs_ven_pol_swa_azi_swt_ctl_cic_cze_mnd_spa_hun_ind_urd_knd_lit_tur_heb_est_ses_aeg_slo_bat_sid_sod_grk_jpn_tig_amr_mlt_ewe_svk_krd_qcu_fin_hin	NA	NA	NA
382	ben_aeg_uzb_svk_pol_cnt_zul_chh_slo_akn_swe_mol_fbf_tml_lda_ewe_mao_qcu_sun_azi_yor_alb_afr_mnd_bem_dyu_rom_ses_hau_tsn_spa_sod_bos_est_nor_ita_amh_cic_tha_owc_sid_aze_eng_guj_anl_tsw_jav_ger_bul_ind_dut_tig_knd_lat_mcd_swt_bam_ctl_hun_glc_kor_por_bsq_fre_prs_wly_scr_mlt_mly_gam_fin_arw_rus_xho_lit_amr_tag_heb_urd_vie_bat_ven_swa_tur_ukr_moo_pan_dgb_cze_igb_krd_grk_jpn_geo_hin	1.16067094178181	2.79087575646322	0.00637857547976353
383	dyu_gam_knd_tur_moo_nor_zul_sun_fre_spa_tag_jav_geo_hun_mcd_swt_tsw_lit_wly_arw_amh_tsn_ctl_ewe_fin_bos_tig_rom_bul_mly_hau_lda_swe_afr_cnt_ger_dgb_chh_aeg_uzb_mol_por_swa_yor_mao_ind_cze_sid_eng_hin_rus_owc_ita_azi_cic_amr_pan_grk_igb_fbf_guj_jpn_krd_bat_svk_est_tha_dut_xho_urd_slo_sod_bem_glc_aze_ben_scr_mnd_ukr_tml_bam_qcu_akn_kor_bsq_ven_anl_vie_ses_prs_heb_lat_pol_alb_mlt	-0.445313679714092	-1.03098196333887	0.305223063432912
384	slo_azi_ven_ewe_dut_tha_geo_est_swt_ind_spa_akn_urd_mcd_sid_cic_tml_afr_tag_tsw_hin_amr_nor_rus_lat_bos_bem_scr_fbf_anl_alb_fre_hun_mnd_bat_pol_heb_owc_lda_tsn_mao_chh_pan_dyu_moo_bam_xho_hau_ctl_gam_cze_bul_por_svk_ses_vie_knd_fin_tig_kor_sun_aze_mol_mly_guj_prs_swa_yor_cnt_ita_dgb_ger_ukr_tur_qcu_mlt_igb_glc_amh_rom_ben_bsq_lit_wly_uzb_eng_krd_jav_sod_jpn_arw_grk_aeg_zul_swe	0.631946173329809	1.73646980920605	0.0857921807919513
385	guj_glc_ctl_mol_ses_hun_sid_heb_krd_yor_ita_bat_mao_bos_ewe_zul_knd_bam_alb_sod_anl_svk_geo_ind_por_ukr_rom_igb_bem_akn_gam_xho_tsw_scr_eng_swe_arw_hin_chh_tml_dgb_urd_afr_qcu_tha_hau_grk_bsq_rus_dyu_lda_dut_aeg_tur_tag_pan_cnt_swt_cze_lat_spa_kor_jav_azi_fbf_slo_est_nor_prs_amh_fre_cic_mnd_fin_tig_sun_ben_uzb_pol_aze_lit_wly_mcd_swa_ven_owc_mly_vie_ger_bul_mlt_tsn_jpn_amr_moo	0.0289947834650451	0.0671896120934602	0.946574993365545
386	por_ses_prs_afr_fbf_wly_urd_pol_ctl_aeg_eng_tml_guj_swa_lda_tha_sod_swt_geo_bam_nor_lat_hau_alb_tig_tsw_jpn_azi_jav_uzb_mcd_bat_vie_tur_ind_glc_qcu_est_amh_grk_slo_yor_ven_anl_fin_hin_swe_chh_arw_zul_knd_dgb_akn_ben_mly_tsn_mao_moo_lit_owc_scr_igb_gam_mol_svk_dut_bos_amr_bem_sid_rom_xho_pan_mlt_ita_kor_cnt_fre_ewe_tag_ukr_ger_cze_krd_spa_heb_bul_sun_hun_mnd_dyu_rus_cic_aze_bsq	-0.0401113020771738	-0.103128143126251	0.918083325490242
387	tha_mao_dut_guj_scr_sun_prs_pol_krd_tsw_sid_bem_hun_mnd_urd_bos_ind_anl_por_bul_uzb_mly_nor_lda_ger_wly_aeg_ukr_jpn_dyu_eng_xho_swt_mol_aze_jav_hau_afr_ses_moo_azi_tml_amr_knd_pan_qcu_ven_ewe_ben_spa_cze_bam_amh_rus_gam_sod_mcd_tsn_mlt_igb_fbf_bat_tag_geo_heb_cnt_swe_cic_lit_svk_yor_kor_est_glc_ctl_dgb_bsq_lat_fre_akn_ita_vie_slo_alb_zul_fin_tig_hin_arw_tur_rom_chh_owc_swa_grk	-0.310775278200564	-0.765366028092393	0.445991623790659
388	mol_lda_rom_ind_bsq_mcd_ukr_aze_bem_knd_svk_amh_swt_hin_kor_yor_scr_spa_uzb_hun_ewe_bul_zul_tig_xho_qcu_sun_est_bam_vie_wly_ger_pan_igb_tml_aeg_sid_akn_hau_pol_rus_jav_cze_eng_alb_dut_afr_fin_slo_dgb_heb_swa_mnd_nor_fre_tag_geo_chh_tha_bos_ben_krd_ctl_mly_tsw_grk_gam_moo_ven_por_jpn_tur_dyu_tsn_guj_sod_amr_lit_fbf_anl_glc_ses_azi_mao_ita_urd_lat_cic_swe_cnt_owc_prs_arw_bat_mlt	-0.27055255960369	-0.63883088409626	0.524503185570412
389	ita_ind_hun_tig_mnd_krd_ukr_ven_rom_spa_mlt_nor_fbf_mao_afr_lda_ger_pan_guj_vie_amh_dut_yor_scr_por_aze_est_lit_arw_jpn_swt_mly_svk_knd_bul_wly_azi_xho_urd_bem_ctl_amr_lat_dgb_sun_tml_rus_bsq_hau_chh_ses_mol_geo_dyu_fin_tsn_cnt_tur_fre_sid_swe_jav_hin_igb_bam_tha_bat_mcd_tag_owc_gam_cic_sod_akn_eng_uzb_tsw_kor_grk_moo_qcu_ben_anl_swa_pol_heb_glc_cze_bos_slo_aeg_prs_alb_ewe_zul	-0.160138395028286	-0.362835002612926	0.717551474176386
390	krd_prs_spa_ven_geo_tha_mly_xho_yor_bul_sid_por_ctl_fre_swt_akn_bem_swe_amh_ben_mcd_fbf_glc_bos_knd_hau_moo_jpn_tag_est_ind_arw_swa_guj_ita_dgb_aze_heb_cze_qcu_igb_azi_bat_grk_lda_jav_hin_sod_bam_ses_tsw_slo_dut_rus_hun_mlt_kor_svk_uzb_tml_aeg_cnt_wly_ewe_vie_ukr_urd_zul_gam_tig_tsn_rom_mnd_mao_pol_sun_mol_amr_alb_lat_fin_tur_cic_bsq_nor_scr_ger_afr_owc_chh_pan_anl_dyu_lit_eng	0.220325155577101	0.497035932173638	0.620336703174138
391	bsq_moo_bul_wly_prs_hin_ben_ses_zul_tsn_lda_jav_rom_krd_urd_lit_heb_akn_mlt_anl_dgb_arw_lat_jpn_alb_ewe_dut_qcu_bam_geo_amh_scr_swa_owc_ukr_igb_mcd_hun_mly_tur_glc_fre_vie_aze_mnd_swe_pan_nor_fin_dyu_ita_tha_por_aeg_xho_spa_afr_yor_guj_kor_cnt_mao_sid_eng_swt_tig_tsw_bat_knd_tag_bem_pol_gam_mol_svk_chh_slo_sun_hau_ctl_sod_amr_ger_cic_tml_azi_ind_est_ven_fbf_grk_rus_cze_uzb_bos	-0.188298144028282	-0.483078069614726	0.630175610746408
392	mnd_scr_bem_igb_dyu_lit_gam_rom_nor_wly_mly_hun_glc_ses_bam_aze_swt_tha_anl_ven_svk_ewe_ben_uzb_dgb_ctl_prs_mcd_amh_yor_bul_sid_cze_geo_afr_mol_vie_jpn_mlt_ita_qcu_jav_swe_pan_hau_ger_spa_mao_tig_alb_grk_tag_bat_tsn_cnt_amr_fre_bsq_azi_por_est_tml_fin_rus_aeg_zul_moo_xho_kor_bos_sod_dut_hin_chh_owc_pol_urd_ukr_heb_tsw_slo_tur_ind_arw_lda_swa_cic_krd_akn_eng_fbf_guj_knd_sun_lat	-0.455483644228069	-1.06883308180007	0.287911324810132
393	owc_bat_mao_bsq_gam_dyu_jpn_est_tig_kor_mlt_afr_uzb_aeg_ger_tsw_yor_chh_igb_aze_dut_cnt_fin_lda_ctl_lit_swa_swe_wly_rom_prs_ewe_knd_amr_akn_tag_anl_pol_ukr_ben_rus_moo_tml_tha_por_swt_ven_mol_ita_hin_fbf_heb_bos_xho_azi_grk_tsn_ses_zul_vie_bem_eng_mly_spa_scr_dgb_sid_tur_alb_lat_qcu_nor_bam_arw_sod_hun_fre_cze_slo_glc_jav_ind_geo_cic_guj_amh_krd_bul_pan_mnd_svk_mcd_sun_urd_hau	0.00320664788221347	0.00733127322210277	0.994166246175544
394	krd_amr_mao_kor_sid_bam_hau_est_tur_wly_chh_rom_anl_tha_bem_akn_scr_por_mnd_afr_ses_cic_glc_swe_hin_spa_fin_mol_swt_urd_zul_tsw_aze_tml_ita_guj_ukr_xho_cnt_hun_fre_geo_gam_ind_qcu_heb_slo_alb_lat_tig_prs_amh_igb_yor_eng_ben_ctl_cze_pol_jpn_ger_mcd_bul_knd_ven_mly_swa_ewe_mlt_azi_svk_bos_pan_uzb_rus_fbf_grk_sun_nor_tsn_vie_arw_lda_dyu_jav_lit_sod_owc_bat_bsq_moo_aeg_dgb_tag_dut	-0.235076330456155	-0.638211838018515	0.524904242670644
395	geo_arw_dyu_wly_yor_spa_ctl_cnt_moo_tag_bsq_bat_fin_tsw_jav_tsn_kor_tml_hin_swt_amh_dgb_bul_lit_cze_zul_lat_mcd_aze_ind_glc_bem_tha_svk_igb_rus_fbf_prs_owc_tig_sun_jpn_akn_ita_xho_bos_mlt_bam_pol_afr_pan_sid_hau_tur_ben_guj_eng_mnd_ger_amr_urd_vie_ses_nor_cic_azi_qcu_swa_ven_por_scr_fre_lda_hun_ukr_rom_slo_grk_heb_mao_mly_krd_sod_uzb_alb_anl_est_knd_chh_dut_gam_ewe_swe_aeg_mol	0.292101669839239	0.671667682465541	0.503460348121077
396	bos_lda_kor_yor_hau_mcd_mly_bat_spa_slo_pan_arw_rom_tig_fbf_tml_urd_bul_heb_owc_jpn_wly_gam_aeg_tag_tsn_anl_ben_bsq_sun_ger_cic_bam_grk_dut_akn_mao_prs_xho_ita_hin_swt_amr_amh_mnd_alb_ctl_ind_dgb_cze_fre_tsw_por_chh_azi_sid_fin_lat_sod_moo_swe_knd_ven_bem_cnt_rus_scr_igb_ukr_tur_hun_aze_ses_ewe_dyu_qcu_tha_mol_pol_geo_mlt_krd_glc_nor_uzb_eng_swa_afr_est_jav_lit_svk_zul_guj_vie	0.364542978390744	0.880583436229959	0.380813309135661
397	pan_guj_fin_sod_amh_afr_ukr_spa_uzb_mcd_jav_dut_kor_vie_fre_heb_fbf_tig_amr_rus_mol_rom_swe_lit_cnt_xho_urd_azi_sid_bat_ita_svk_por_bem_anl_alb_ctl_eng_hin_igb_glc_bos_hau_lda_yor_wly_pol_chh_tag_est_swt_bam_owc_lat_qcu_tsw_sun_bul_arw_scr_nor_ven_tsn_slo_cic_swa_mlt_mly_tur_cze_grk_hun_bsq_geo_ind_tml_mnd_zul_ewe_dyu_akn_jpn_dgb_mao_prs_knd_aeg_gam_ben_moo_krd_ses_aze_ger_tha	-0.78238762533024	-2.08148042214957	0.0401377881367072
398	spa_aze_zul_jpn_glc_cze_jav_chh_geo_swe_vie_est_dyu_gam_aeg_krd_moo_sid_pan_ewe_ven_mlt_mol_azi_ger_tha_por_bsq_afr_bem_ind_eng_akn_uzb_amr_bam_lat_knd_svk_cnt_swt_pol_ita_anl_qcu_dgb_mnd_wly_tig_tsw_rom_grk_fin_lda_slo_mcd_igb_urd_rus_dut_ctl_guj_yor_owc_ses_swa_fre_hau_bat_xho_arw_ukr_alb_tsn_bul_ben_prs_tml_amh_sod_scr_cic_fbf_hun_mly_mao_kor_sun_hin_bos_heb_lit_nor_tag_tur	0.129536198646109	0.320540594175885	0.749277687918349
399	scr_guj_mlt_igb_amr_swt_hin_rom_sod_kor_owc_krd_bem_ctl_ger_bos_afr_azi_cic_hau_bsq_cnt_fbf_fre_nor_aeg_lat_eng_mcd_grk_lda_est_jav_qcu_sun_cze_ven_dgb_prs_xho_hun_zul_tig_bul_rus_amh_heb_tag_swe_chh_pol_aze_yor_anl_fin_slo_uzb_bam_tha_por_arw_swa_tsw_tur_gam_wly_alb_akn_pan_moo_geo_bat_ita_knd_ses_tsn_dut_mnd_mao_glc_svk_mly_jpn_spa_sid_ben_ukr_ewe_tml_ind_dyu_lit_urd_vie_mol	0.182251251821882	0.422522824582742	0.673618739358721
400	bam_hin_ind_jpn_mcd_gam_nor_dyu_swt_guj_bos_rom_lit_arw_moo_slo_grk_glc_uzb_sod_fre_tag_tsn_vie_geo_azi_tsw_urd_hau_amh_amr_sid_cic_aeg_cze_pol_ita_yor_lda_sun_bat_tig_bul_chh_krd_dut_ukr_por_eng_fbf_afr_ger_est_xho_ven_kor_spa_bem_ctl_alb_owc_mao_cnt_knd_ses_svk_tha_bsq_igb_mnd_swa_lat_akn_swe_aze_ewe_prs_mlt_mol_hun_dgb_zul_pan_qcu_tur_rus_mly_heb_wly_fin_ben_tml_scr_anl_jav	0.84058882036322	1.90578580081765	0.0597666270756573
401	mcd_scr_pol_por_swt_aeg_mao_hau_swe_hun_bat_guj_rom_slo_mly_mlt_cze_jpn_est_pan_rus_fin_swa_amh_vie_dut_knd_cic_svk_bem_dyu_ses_sod_urd_lat_jav_grk_ind_moo_tha_ctl_geo_chh_glc_eng_xho_ukr_gam_afr_mol_arw_bsq_mnd_heb_bul_ger_sun_tml_wly_tur_anl_ben_akn_yor_bos_krd_sid_nor_bam_hin_tsn_tsw_dgb_kor_uzb_alb_amr_spa_aze_fre_lit_azi_fbf_ven_qcu_tig_ita_zul_igb_lda_tag_ewe_prs_owc_cnt	NA	NA	NA
402	pan_lat_tig_mao_aze_ukr_igb_tur_amh_tsn_swt_chh_mol_cze_prs_swe_zul_bsq_rus_cic_fre_kor_azi_urd_mlt_uzb_aeg_knd_est_mly_por_dyu_nor_glc_anl_bam_xho_ger_wly_ita_grk_hun_scr_gam_lit_eng_bul_tha_owc_hin_akn_sid_ben_pol_bat_rom_ses_yor_alb_krd_tag_fbf_dgb_mcd_jpn_heb_fin_cnt_amr_vie_guj_lda_mnd_sun_hau_afr_jav_swa_slo_ewe_geo_arw_bem_svk_bos_tsw_spa_tml_ven_sod_ctl_qcu_ind_dut_moo	0.21087858898911	0.552500467584157	0.581930997024432
403	sod_slo_spa_dgb_guj_mcd_eng_lat_qcu_ukr_bat_ger_sun_afr_cic_cnt_jpn_mao_hau_hin_heb_wly_aeg_owc_anl_tsw_bsq_rus_fbf_est_ben_fre_amr_bem_sid_ita_tur_amh_mnd_yor_tsn_swe_swa_uzb_dut_mol_urd_kor_swt_zul_lit_dyu_pan_arw_nor_moo_mlt_knd_alb_svk_cze_vie_igb_bos_mly_prs_ven_tha_xho_aze_tig_jav_bul_ses_geo_ctl_gam_azi_fin_chh_ewe_krd_akn_por_pol_lda_glc_bam_rom_grk_ind_hun_scr_tag_tml	0.166730744608299	0.414171879905239	0.679701920176309
404	urd_krd_est_eng_glc_hun_qcu_grk_swt_scr_tsw_swe_uzb_wly_kor_svk_tig_swa_ita_bos_anl_ctl_knd_nor_ukr_slo_owc_bat_vie_sod_mao_tha_guj_dgb_chh_mcd_afr_cnt_aze_tsn_amh_arw_ewe_bsq_spa_bam_pol_fbf_moo_jpn_yor_rom_prs_dut_mol_xho_bem_ind_ven_dyu_tml_alb_tag_cze_sun_hin_cic_ger_hau_amr_sid_pan_mnd_aeg_tur_jav_lat_akn_ben_igb_fin_lda_ses_fre_mly_geo_heb_rus_bul_lit_gam_mlt_zul_azi_por	-0.786629638966647	-1.81211564940944	0.0731954800257754
405	ben_swt_heb_cze_krd_slo_fbf_mlt_ctl_ven_guj_amh_rom_est_sun_mol_dgb_lda_spa_mly_xho_bul_igb_mao_glc_chh_ukr_anl_amr_scr_hin_moo_mnd_sod_tsn_alb_cnt_bat_urd_ita_svk_bsq_prs_pol_grk_afr_owc_geo_tml_jav_tig_lat_eng_pan_lit_swe_ger_bam_gam_sid_arw_vie_dut_azi_aeg_jpn_fin_rus_cic_wly_dyu_hun_ses_knd_yor_aze_kor_qcu_hau_bos_tsw_fre_nor_por_ewe_swa_tha_bem_uzb_tur_ind_mcd_tag_akn_zul	-0.25045890916642	-0.615040812600477	0.540029803585263
406	ben_zul_xho_glc_chh_tag_fre_rom_por_lat_bem_kor_fin_lda_cnt_owc_mol_ewe_krd_tsw_guj_heb_tha_amh_sun_nor_bsq_tml_akn_cic_aze_pan_afr_swt_ven_lit_sid_bos_vie_bat_qcu_grk_jav_swa_tur_swe_scr_mcd_cze_mao_anl_hau_moo_ind_igb_bul_mly_hun_jpn_dgb_gam_wly_prs_dut_eng_rus_tsn_ger_fbf_pol_bam_geo_mnd_aeg_tig_slo_ita_mlt_knd_urd_sod_svk_azi_amr_alb_dyu_yor_ses_est_hin_ukr_ctl_spa_uzb_arw	-1.13425302960924	-2.65900341450333	0.00922822618598366
407	aeg_cze_rus_wly_swa_dgb_dyu_eng_tag_urd_tur_tml_mly_scr_svk_mol_ctl_ger_swt_cnt_prs_tig_hau_ben_knd_ukr_ewe_alb_mao_rom_fre_yor_swe_cic_bos_uzb_bam_hun_bul_amr_krd_igb_qcu_sid_ven_arw_lat_owc_mcd_heb_akn_sun_pol_afr_ita_chh_pan_guj_bem_grk_spa_por_xho_ind_mnd_glc_aze_azi_gam_dut_lit_sod_jav_lda_kor_bsq_tha_moo_mlt_anl_geo_fin_hin_nor_vie_zul_jpn_slo_amh_tsn_fbf_tsw_ses_est_bat	0.265535875522294	0.632417547746673	0.528665870004992
408	knd_bam_est_eng_tig_fbf_dut_prs_swe_cnt_chh_aze_alb_hun_moo_yor_zul_pan_guj_tml_rom_cic_krd_ven_lit_mnd_por_lat_ses_spa_azi_ind_hin_mao_fin_ewe_amh_glc_svk_ita_bsq_dgb_ctl_hau_cze_amr_sun_tha_wly_xho_uzb_igb_scr_owc_mly_sod_geo_akn_vie_kor_pol_bem_jav_sid_nor_ger_ben_mlt_aeg_tur_jpn_tsw_bos_rus_swa_afr_lda_swt_ukr_grk_arw_gam_fre_urd_heb_bat_dyu_tag_tsn_qcu_bul_anl_slo_mol_mcd	0.503217348305722	1.1718909123154	0.244234294651858
409	dut_tha_afr_geo_kor_nor_tag_qcu_tig_ita_svk_swa_akn_mao_fbf_bem_moo_pol_aze_ewe_slo_jpn_gam_bos_ses_azi_bul_rom_sun_amr_mol_ind_lat_alb_vie_swt_igb_mlt_knd_bam_glc_lit_fre_por_xho_guj_tsn_lda_cic_swe_heb_eng_ukr_dyu_anl_wly_amh_cnt_tur_grk_krd_sod_pan_zul_urd_fin_scr_hin_owc_ctl_ben_mcd_aeg_ven_bat_hau_jav_tml_sid_chh_arw_tsw_mly_dgb_cze_spa_mnd_uzb_yor_bsq_rus_est_prs_ger_hun	0.603021858298072	1.34411434459704	0.18218117921331
410	swe_amh_vie_dut_por_afr_tml_tur_tsn_cnt_eng_hin_ben_aeg_heb_zul_rus_bat_svk_wly_ita_kor_moo_mlt_sod_mly_igb_mao_lit_lat_aze_prs_hun_urd_ukr_fre_azi_cic_ses_gam_ven_bul_jpn_owc_cze_ewe_glc_spa_akn_geo_guj_mnd_mol_mcd_ctl_knd_sid_anl_swt_hau_arw_est_uzb_xho_tig_slo_bem_tsw_tag_fin_ger_krd_amr_dyu_swa_ind_chh_bsq_scr_nor_lda_tha_fbf_alb_bam_grk_qcu_pan_pol_rom_dgb_bos_sun_jav_yor	-0.349571867771385	-0.809544062863388	0.420268712063153
411	dyu_dgb_jpn_slo_azi_lda_tur_por_hin_ctl_ind_fin_bsq_amr_rom_glc_moo_scr_gam_lat_hun_chh_urd_amh_bat_cze_wly_zul_swe_ben_heb_uzb_fre_fbf_sod_ses_cnt_est_ita_tsn_rus_vie_sun_igb_svk_guj_qcu_sid_nor_anl_mly_mol_tag_knd_arw_grk_cic_ger_alb_lit_krd_afr_pol_eng_bul_mao_ukr_spa_pan_xho_tml_tig_geo_akn_tha_yor_kor_bem_mnd_jav_ewe_dut_aze_swa_mcd_aeg_tsw_ven_swt_bam_prs_hau_mlt_bos_owc	0.136477804357051	0.32276452620666	0.747598114582596
412	afr_mlt_geo_fbf_eng_amh_sid_tur_spa_bul_fre_bat_por_arw_prs_bem_lit_bsq_slo_aze_ger_krd_sod_ita_grk_tha_scr_vie_pan_tsn_swa_mol_mly_ctl_bam_chh_ukr_jav_sun_xho_tsw_svk_yor_tml_knd_ses_aeg_zul_rus_dyu_tig_ind_moo_gam_igb_dut_mao_mnd_heb_nor_jpn_ben_swt_lat_kor_guj_ven_cze_cnt_cic_est_swe_ewe_tag_wly_fin_urd_owc_dgb_bos_lda_hin_azi_hau_rom_anl_mcd_glc_akn_pol_uzb_qcu_alb_amr_hun	-0.324596967420738	-0.832060735956276	0.407506138523417
413	swa_grk_bat_mnd_hun_spa_mol_lit_geo_vie_dyu_lat_mlt_anl_yor_glc_kor_nor_slo_bsq_moo_bos_por_amh_swe_bem_dgb_hin_hau_ven_swt_ger_urd_afr_sod_guj_mcd_azi_cze_rus_fre_ctl_gam_sid_tig_fin_wly_dut_akn_fbf_bul_cic_heb_arw_est_mao_qcu_sun_tha_ben_aeg_tsw_knd_pol_owc_mly_zul_tml_rom_pan_igb_chh_ses_lda_bam_uzb_tag_eng_ewe_jav_jpn_cnt_scr_tur_amr_ukr_alb_xho_ita_ind_tsn_aze_prs_svk_krd	-0.16416701497116	-0.377924260321439	0.706348061894163
414	bsq_mao_dut_rus_alb_hau_krd_sod_bem_qcu_jav_rom_mnd_ind_cnt_ita_hin_ven_urd_slo_kor_bul_lda_xho_scr_spa_amr_cic_anl_lat_igb_ukr_fin_chh_dgb_dyu_ben_aze_yor_sid_ctl_tha_swt_tsw_ewe_guj_gam_grk_pan_nor_mcd_jpn_pol_moo_uzb_lit_tur_swa_bam_heb_est_owc_glc_hun_aeg_tig_afr_fre_prs_ger_fbf_eng_tag_arw_cze_vie_wly_azi_tml_por_mol_bos_sun_tsn_knd_mly_ses_akn_svk_swe_mlt_amh_bat_zul_geo	0.422939237998917	1.08658551069704	0.280028334710189
415	azi_arw_ita_chh_ind_slo_fre_cze_krd_mol_hin_jpn_afr_fbf_mnd_owc_wly_mao_xho_ger_hau_igb_cic_tha_yor_scr_sod_swe_kor_ctl_alb_pol_zul_bul_rom_swt_bsq_ukr_lat_swa_fin_guj_amh_pan_aeg_est_rus_bat_cnt_grk_tur_bos_uzb_aze_amr_knd_dut_dgb_gam_tag_eng_mly_jav_bem_tsn_geo_vie_tml_spa_qcu_sid_heb_dyu_akn_prs_por_ses_ewe_bam_glc_lda_mcd_sun_tsw_lit_ben_urd_tig_moo_ven_nor_hun_anl_mlt_svk	-0.172873053132778	-0.434849795502872	0.664678855371477
416	slo_anl_ctl_xho_hin_yor_owc_glc_kor_jpn_fin_afr_sod_swa_sid_tml_cnt_qcu_hau_bat_arw_eng_ben_fbf_krd_ukr_geo_tig_mnd_lat_aze_bem_cze_moo_aeg_guj_igb_mlt_mly_gam_est_ita_sun_tsn_swe_grk_lda_swt_ind_prs_ven_dut_dgb_knd_tur_mcd_mao_tsw_rus_scr_tag_chh_ger_dyu_akn_alb_bam_tha_amh_bos_azi_mol_zul_svk_wly_pan_pol_heb_bul_jav_cic_fre_ses_bsq_uzb_ewe_amr_rom_vie_hun_por_urd_nor_spa_lit	0.239458828645231	0.611548954138524	0.54232828848594
417	bos_bsq_wly_scr_cze_geo_dyu_tsn_alb_vie_grk_ses_bem_bam_est_slo_sod_afr_cic_igb_heb_por_ven_uzb_pan_fbf_ewe_nor_swe_azi_tsw_krd_fre_tml_arw_rom_mol_urd_zul_lit_rus_glc_moo_yor_dut_svk_anl_cnt_xho_pol_tig_mnd_hin_ger_qcu_aeg_knd_amr_jpn_prs_ctl_tur_akn_ukr_lda_amh_mao_jav_bul_spa_mly_gam_lat_tag_sun_dgb_owc_bat_ben_tha_ita_guj_mlt_aze_fin_swt_mcd_ind_sid_hun_kor_eng_chh_swa_hau	0.656757677248457	1.55521104642738	0.123292443481787
418	hun_tur_qcu_aze_chh_mlt_fin_swt_gam_tsn_bos_sid_slo_xho_zul_uzb_ven_spa_amh_pol_est_glc_tsw_bat_ita_rom_ukr_ewe_anl_hau_mao_swe_alb_fbf_arw_mly_akn_lda_scr_vie_kor_bam_tig_guj_tml_tha_dyu_ses_grk_bem_dgb_urd_eng_afr_lit_fre_nor_ben_azi_bul_moo_rus_por_wly_cze_svk_yor_jpn_tag_bsq_igb_amr_knd_dut_hin_heb_aeg_lat_cnt_ind_ctl_mnd_mcd_prs_pan_ger_cic_jav_geo_sun_krd_mol_owc_swa_sod	-0.0875003216316831	-0.201839294948144	0.840483209143025
419	scr_rus_moo_swt_nor_tig_svk_afr_ses_urd_wly_gam_sid_dyu_fbf_bem_cic_cze_ukr_amr_ger_rom_knd_aze_dut_kor_krd_vie_prs_sod_mly_tsn_ewe_owc_mol_azi_glc_ctl_fin_mao_alb_anl_jav_heb_cnt_slo_lat_akn_dgb_bul_mcd_bat_ind_tsw_por_lda_qcu_est_mlt_jpn_geo_ita_grk_bsq_sun_ben_pol_swa_guj_igb_pan_mnd_chh_tur_yor_fre_bos_aeg_spa_swe_zul_arw_hun_hau_ven_xho_bam_tag_lit_uzb_tha_eng_tml_hin_amh	-0.105956897100434	-0.233484368952917	0.815898467819627
420	mao_hin_aze_uzb_prs_chh_xho_wly_amr_guj_ukr_tha_por_mcd_akn_heb_hau_owc_cze_swt_mol_sod_glc_scr_ita_ses_moo_qcu_fin_alb_ewe_cnt_jpn_grk_nor_lat_ger_pol_mly_kor_slo_ctl_vie_eng_tsw_lda_mnd_amh_afr_urd_tag_fre_geo_knd_bam_mlt_rus_azi_bos_tur_bem_jav_zul_dgb_gam_ben_ind_tsn_rom_hun_igb_bat_fbf_tml_pan_sun_sid_bsq_spa_tig_swe_cic_yor_swa_anl_dut_lit_aeg_est_svk_dyu_krd_ven_bul_arw	0.400654176270854	0.900764504952278	0.370040261244935
421	fin_pol_sun_ind_tur_cic_qcu_ukr_nor_ben_anl_dyu_tml_glc_lit_yor_owc_swe_uzb_mol_bos_chh_wly_geo_arw_cnt_eng_afr_bul_sod_grk_urd_bsq_moo_sid_guj_hin_krd_hau_amh_aze_rom_bam_ctl_por_kor_tig_mao_tsw_mlt_igb_swt_ger_bat_ses_tsn_amr_heb_spa_fbf_knd_cze_scr_tha_jpn_lat_zul_dgb_pan_vie_azi_swa_jav_tag_est_ewe_xho_slo_gam_akn_svk_fre_dut_mnd_ven_rus_mly_aeg_prs_hun_lda_mcd_ita_bem_alb	0.107444095694061	0.274179207730815	0.784554986207172
422	mlt_tsn_dyu_ven_urd_hin_geo_owc_arw_pan_bos_cnt_scr_dut_mnd_pol_nor_mol_akn_amr_kor_heb_anl_lit_alb_spa_lda_sid_bsq_ewe_bem_est_afr_tsw_tag_mcd_hau_azi_mly_hun_rom_igb_moo_tml_bul_swe_sun_ukr_gam_bat_jav_cic_xho_tur_por_krd_yor_ctl_lat_aze_bam_qcu_vie_aeg_wly_glc_swt_ita_tig_mao_ind_amh_uzb_ben_rus_eng_zul_tha_guj_slo_chh_fre_fbf_ger_knd_sod_prs_jpn_ses_svk_grk_dgb_fin_swa_cze	NA	NA	NA
423	zul_sun_ewe_aeg_heb_bul_est_gam_prs_bsq_tha_tsn_bem_tag_lda_uzb_tsw_owc_ind_slo_bat_ven_fin_scr_igb_bam_pan_sod_ses_por_hau_svk_chh_pol_lit_knd_mao_moo_lat_mol_sid_vie_dgb_akn_jpn_arw_amh_tur_urd_krd_fbf_geo_swt_hin_ukr_spa_eng_mly_nor_xho_wly_jav_kor_ger_azi_ita_rus_dut_swe_qcu_bos_cze_dyu_yor_cic_aze_fre_afr_glc_ben_mcd_rom_hun_tig_grk_tml_cnt_guj_mlt_ctl_anl_mnd_swa_amr_alb	0.647924087670391	1.53064027370481	0.129252886032857
424	wly_ctl_nor_moo_bul_pan_lda_swe_mnd_bat_dgb_bam_cnt_ses_yor_chh_ben_ukr_fre_scr_knd_mol_fin_cze_xho_jav_cic_hin_slo_swt_alb_eng_dut_glc_guj_anl_urd_mly_afr_grk_mlt_mcd_bem_lit_ewe_tur_hun_jpn_tig_amh_qcu_tha_sid_aze_zul_owc_arw_dyu_sun_swa_ven_spa_amr_hau_rom_ita_est_tml_tag_bsq_kor_tsn_sod_pol_ind_igb_azi_bos_uzb_mao_rus_lat_tsw_geo_vie_aeg_por_gam_prs_fbf_akn_heb_svk_ger_krd	-0.406949943610476	-0.905730965384602	0.367418854147301
425	urd_cnt_pan_sod_jav_afr_grk_rus_lat_ind_bul_wly_tml_arw_knd_fre_swe_ven_slo_cic_lit_swt_scr_bem_yor_geo_ukr_aze_spa_dgb_fin_prs_mol_rom_uzb_swa_cze_tha_moo_dyu_heb_vie_akn_aeg_sun_bsq_mly_krd_tsw_hau_kor_glc_igb_azi_fbf_ewe_zul_owc_bos_chh_svk_lda_mlt_mao_bam_amr_ses_sid_hun_alb_ctl_gam_mnd_pol_est_ger_xho_tag_tsn_tig_hin_dut_jpn_bat_ben_mcd_nor_guj_ita_anl_eng_por_tur_amh_qcu	-1.0401363947037	-2.4397039056757	0.0165954217619485
426	moo_sod_swt_igb_mao_guj_grk_xho_mnd_akn_cic_gam_fre_sun_yor_ses_geo_bem_swa_eng_ben_tur_afr_tsn_lda_tag_hau_tsw_uzb_aeg_lit_mcd_bul_zul_anl_cze_slo_tha_owc_cnt_ger_dgb_bat_krd_bam_azi_lat_ukr_jav_ctl_nor_wly_rus_spa_por_ven_fin_heb_swe_aze_vie_chh_dyu_glc_ind_bsq_urd_tml_pol_ita_knd_bos_scr_svk_dut_tig_arw_rom_mlt_sid_prs_qcu_hin_mol_fbf_amr_mly_kor_alb_hun_jpn_ewe_est_pan_amh	0.0704015548950185	0.18260739621474	0.855503559760908
427	alb_krd_spa_igb_cic_wly_eng_moo_jpn_ctl_vie_bat_nor_kor_hin_uzb_ind_dut_prs_owc_yor_bam_swt_ven_hun_rom_tml_mao_qcu_mnd_lat_ses_lda_azi_guj_knd_afr_tsw_cnt_rus_tig_dgb_slo_urd_fin_amh_tag_geo_por_dyu_anl_tha_pan_scr_tur_akn_lit_aeg_grk_gam_bos_mly_xho_ewe_ger_zul_bul_fre_tsn_pol_aze_mol_ita_mlt_mcd_ukr_svk_sun_chh_arw_hau_est_cze_jav_glc_bem_sid_swa_sod_ben_bsq_fbf_heb_amr_swe	-0.40172737862204	-1.03973175723081	0.301160134054566
428	ind_sod_mcd_amh_zul_hin_tig_urd_glc_knd_aeg_hau_moo_aze_fin_anl_dgb_owc_mao_gam_ukr_geo_vie_rom_jpn_swt_svk_afr_lit_pol_nor_mnd_ger_akn_mol_xho_wly_por_dut_bul_ven_cnt_azi_bat_prs_mlt_grk_tag_ses_krd_alb_bem_hun_rus_kor_slo_sid_lda_yor_dyu_jav_tsw_uzb_bos_tha_fre_spa_heb_bam_cze_amr_cic_scr_est_igb_bsq_tur_lat_chh_swe_ctl_sun_arw_tsn_pan_tml_ewe_mly_guj_ita_qcu_eng_ben_fbf_swa	-0.1244011206683	-0.317386442612077	0.751661860068138
429	hin_alb_akn_por_spa_ben_amr_knd_fin_azi_ita_prs_lat_chh_swt_kor_lda_ewe_tsn_hau_igb_ger_pan_bam_tag_jav_arw_geo_owc_sun_dgb_bos_est_bat_ukr_eng_heb_hun_ses_jpn_moo_tsw_tur_cic_rom_cnt_aze_slo_mcd_sod_guj_wly_nor_mao_krd_tml_urd_swa_dut_anl_lit_svk_qcu_vie_mol_zul_glc_xho_amh_fre_aeg_fbf_afr_sid_ven_mly_yor_tig_uzb_gam_swe_mlt_ctl_dyu_mnd_bem_tha_pol_bsq_ind_rus_scr_grk_bul_cze	0.484456113290611	1.11874754959566	0.266129207289709
430	tha_cic_tig_dut_uzb_krd_dyu_fin_svk_ukr_lda_tag_fbf_zul_bat_bos_lit_bsq_alb_afr_tsn_swa_hau_ind_lat_guj_ctl_tsw_mnd_nor_wly_rus_aze_sun_mcd_slo_heb_igb_eng_est_pan_swt_geo_mly_mol_jav_fre_kor_arw_tur_por_scr_anl_sod_tml_vie_dgb_yor_hin_moo_mao_bul_chh_cze_grk_swe_akn_owc_pol_ven_sid_hun_jpn_rom_cnt_ses_xho_ger_bem_mlt_amr_ben_bam_aeg_ita_urd_ewe_spa_azi_gam_amh_qcu_prs_knd_glc	-1.02891240082651	-2.34258939056814	0.0212830572261803
431	ctl_xho_sid_ven_svk_mcd_mnd_knd_wly_bem_moo_bsq_akn_anl_sod_swa_igb_aze_qcu_zul_afr_urd_dut_owc_lda_nor_dgb_scr_pan_heb_ger_prs_lat_slo_mol_ses_grk_por_fbf_amr_ewe_azi_geo_hau_hin_tag_bam_lit_glc_alb_est_ita_ben_krd_swe_dyu_fre_uzb_rus_rom_cze_hun_ukr_tml_vie_jpn_mlt_tsw_mao_aeg_guj_bos_bul_swt_eng_fin_gam_tur_tsn_tig_pol_mly_bat_cnt_amh_spa_tha_arw_chh_jav_sun_cic_yor_kor_ind	0.0873414618486974	0.196420399311094	0.844709717123662
432	eng_ctl_amh_moo_vie_geo_mao_swe_swa_jav_tsw_chh_lat_tml_zul_slo_sid_pan_est_bat_aeg_xho_bam_afr_rus_lda_azi_akn_lit_grk_hin_glc_mnd_mlt_dgb_prs_por_gam_fin_krd_urd_tsn_scr_rom_hun_tag_qcu_dut_fbf_owc_uzb_fre_yor_ven_ind_svk_mol_ger_igb_bul_spa_cnt_pol_sod_alb_cze_hau_mly_ewe_knd_tig_ses_ita_ben_mcd_heb_anl_swt_sun_aze_amr_bsq_ukr_cic_dyu_nor_kor_jpn_guj_bem_arw_bos_wly_tha_tur	0.323136620953811	0.8749514008445	0.383854396322459
433	scr_tml_zul_sun_sod_amh_yor_afr_lda_amr_swt_jav_ven_svk_hau_cnt_tsw_rom_mly_xho_nor_bam_knd_qcu_dyu_ctl_tag_mol_grk_rus_pan_owc_dgb_mlt_vie_fin_urd_kor_aze_anl_por_moo_geo_tha_hin_ita_cic_slo_swe_ewe_tig_alb_bsq_chh_ind_spa_sid_dut_ses_tur_fbf_azi_aeg_fre_eng_heb_bos_swa_lat_bem_cze_est_ukr_gam_tsn_krd_akn_hun_arw_ger_ben_prs_uzb_mcd_mao_bat_pol_mnd_igb_guj_lit_glc_wly_jpn_bul	0.162882005744147	0.376258821409685	0.707581493848064
434	lit_slo_nor_krd_urd_bos_azi_amr_dut_bul_rom_chh_mlt_yor_tag_sun_jav_aeg_tsw_akn_swa_tml_ita_mly_anl_tig_tsn_owc_bsq_ven_ukr_hun_lat_tha_lda_amh_cnt_mcd_hin_guj_vie_dyu_pol_spa_mnd_xho_prs_bam_cic_bem_mol_por_qcu_ctl_sod_swt_tur_mao_est_kor_gam_alb_hau_dgb_wly_ger_ses_afr_fbf_scr_bat_swe_grk_moo_fin_igb_arw_glc_eng_zul_knd_ind_heb_sid_cze_ben_jpn_rus_aze_svk_geo_uzb_pan_ewe_fre	0.305531322952304	0.701527816847678	0.484725513440157
435	chh_lda_tur_glc_por_urd_hau_bsq_geo_bem_pan_spa_uzb_anl_tsw_nor_swa_rom_fbf_ukr_vie_igb_yor_azi_aeg_ind_hun_ctl_jav_krd_knd_cze_lit_tml_ben_bos_ven_tsn_pol_dut_lat_moo_amr_qcu_guj_dgb_alb_zul_sun_amh_slo_eng_ses_tha_fre_bam_arw_gam_mol_svk_scr_hin_prs_afr_fin_bul_ger_heb_dyu_sid_cnt_akn_mnd_mcd_mao_swt_swe_mly_sod_wly_tig_mlt_ewe_ita_tag_xho_jpn_owc_cic_bat_grk_est_rus_aze_kor	0.947066258707631	2.52997587001371	0.0130884454192755
436	aze_amr_akn_bem_lda_mao_ctl_ewe_amh_tml_xho_por_uzb_mcd_spa_knd_dut_owc_azi_igb_bat_mol_qcu_pan_moo_gam_sun_sid_slo_anl_lat_scr_zul_cnt_tag_mlt_swe_ben_fre_tig_mnd_vie_alb_rom_pol_est_bul_urd_bam_cic_rus_nor_ses_lit_grk_glc_guj_hau_swa_sod_afr_wly_kor_dgb_ita_arw_bsq_prs_eng_tsn_fin_geo_fbf_dyu_jpn_ind_heb_ger_jav_ukr_swt_bos_svk_tha_hin_ven_tur_tsw_krd_chh_hun_aeg_cze_yor_mly	-0.113602551921218	-0.266131975164529	0.790726698479252
437	mly_bat_mao_xho_pol_cze_knd_hau_ewe_azi_mol_zul_rom_tsw_tag_ven_jpn_alb_nor_uzb_eng_swa_lat_bem_moo_sid_qcu_aeg_dyu_tur_tml_bos_hin_anl_fin_geo_dut_spa_rus_jav_est_akn_cic_yor_dgb_hun_heb_ind_mlt_ita_grk_swt_amh_bsq_bam_owc_pan_igb_gam_mnd_prs_ukr_ses_fre_por_scr_afr_tsn_wly_slo_swe_aze_kor_krd_svk_guj_lit_ben_mcd_amr_lda_ctl_sun_tha_bul_tig_glc_chh_cnt_vie_urd_ger_arw_sod_fbf	0.173396476313995	0.458009288370077	0.648014134389859
438	sun_mly_geo_mnd_cic_ukr_fre_mlt_bos_tig_azi_chh_dgb_fin_heb_uzb_owc_ses_mao_ger_knd_tsw_krd_tag_tsn_hau_ind_akn_prs_bam_amh_ewe_swe_spa_bat_aeg_igb_urd_anl_arw_kor_lit_por_eng_wly_yor_mcd_dut_slo_rom_rus_moo_cze_zul_bul_scr_tml_bem_guj_jav_swa_ctl_est_mol_gam_hin_tha_ben_afr_lat_sod_fbf_jpn_tur_pol_ita_vie_sid_pan_lda_ven_dyu_bsq_grk_glc_xho_nor_aze_alb_svk_cnt_hun_swt_amr_qcu	-0.962623308841348	-2.28141657038225	0.0248057193030517
439	ven_jpn_tml_igb_mcd_gam_wly_sid_dgb_grk_anl_chh_krd_urd_rus_qcu_sod_bsq_tur_aeg_mao_swe_hun_akn_dut_geo_swa_scr_lit_ind_prs_bam_mol_rom_slo_tsw_ger_ewe_ctl_arw_ita_afr_heb_azi_tag_bos_mly_bat_sun_glc_nor_eng_spa_fin_ukr_owc_vie_knd_amh_cnt_mlt_tsn_bem_dyu_moo_est_hin_alb_bul_yor_swt_mnd_pol_uzb_zul_kor_tig_tha_amr_cze_aze_hau_pan_fbf_jav_ses_svk_ben_lda_lat_xho_fre_por_guj_cic	0.180916298544538	0.461357087057565	0.645619683494068
440	mlt_knd_urd_ita_amr_tag_guj_spa_ben_sun_tsw_ctl_sod_hin_owc_lat_pol_afr_fin_hun_pan_uzb_tsn_ven_xho_cic_svk_kor_ukr_bul_qcu_mao_eng_sid_jpn_jav_krd_fre_bat_zul_anl_tml_dgb_cze_nor_bem_mnd_mcd_chh_tur_glc_ger_fbf_lda_dyu_grk_bsq_igb_rom_scr_gam_azi_moo_aeg_geo_yor_cnt_dut_tha_est_akn_ind_aze_wly_ewe_swt_arw_prs_tig_slo_swa_ses_rus_amh_lit_por_mly_alb_bos_heb_mol_vie_bam_swe_hau	-0.384054363933664	-0.959931307958678	0.339578861533318
441	dut_jpn_eng_amr_vie_akn_ben_ind_lit_fin_chh_kor_moo_swt_mnd_yor_ven_bam_por_fre_tsw_tsn_svk_tag_ger_igb_arw_amh_swa_glc_cic_aeg_sod_gam_bem_sid_azi_swe_geo_ita_mol_jav_scr_bos_cze_tur_pol_slo_sun_mcd_krd_tig_bul_ctl_uzb_spa_nor_cnt_aze_dyu_tha_heb_mly_owc_lda_afr_ses_bsq_pan_tml_alb_hun_mlt_fbf_dgb_rom_xho_urd_grk_anl_qcu_prs_bat_guj_knd_hin_ewe_zul_hau_rus_wly_lat_ukr_mao_est	-0.703999903008047	-1.58554217332709	0.11623778164873
442	ben_hau_ita_ukr_arw_alb_bam_prs_est_bsq_krd_grk_mnd_moo_tml_urd_swa_gam_rom_uzb_sod_dut_ger_pol_fin_lat_ewe_bos_amh_svk_sun_glc_fbf_ind_cze_swt_por_tur_akn_knd_slo_nor_rus_swe_cic_tsn_xho_owc_jav_tha_spa_aeg_afr_guj_tag_tsw_tig_bem_geo_mly_amr_qcu_pan_sid_heb_azi_fre_scr_zul_igb_yor_ctl_mcd_vie_mol_dgb_chh_mao_ses_cnt_hin_bat_kor_bul_jpn_hun_aze_lda_ven_lit_dyu_eng_mlt_wly_anl	-0.0883138246174865	-0.225817811138891	0.821838651844044
443	sid_ses_bsq_guj_dyu_est_tsn_azi_kor_akn_eng_vie_ctl_wly_geo_tha_pan_moo_ukr_spa_fre_glc_ven_bam_fin_lit_tml_yor_por_owc_jav_heb_pol_scr_bul_uzb_ben_zul_lda_aze_sun_krd_gam_svk_igb_hau_alb_mol_lat_ind_grk_prs_swa_swt_bos_chh_anl_afr_bat_tig_qcu_bem_aeg_tag_xho_hin_dut_knd_ger_slo_dgb_mlt_hun_nor_ewe_amh_tsw_rus_fbf_arw_cnt_rom_tur_jpn_mnd_ita_mly_cze_amr_cic_swe_urd_mao_sod_mcd	-1.10346887510719	-2.98548879472662	0.003618056656061
444	anl_ewe_lit_fin_est_afr_amh_wly_swe_tur_chh_pol_zul_gam_lat_bem_mao_tsw_moo_lda_owc_eng_rus_igb_ctl_urd_hin_rom_slo_pan_dgb_alb_prs_mly_jav_por_ger_vie_amr_sid_swt_hun_yor_bul_ukr_bsq_ses_geo_bos_nor_spa_knd_svk_ben_scr_sod_bam_dyu_glc_uzb_mlt_mol_fre_tml_cic_sun_kor_mcd_arw_xho_tha_fbf_mnd_akn_dut_cze_guj_jpn_swa_krd_ven_ita_ind_tig_qcu_azi_tsn_bat_heb_tag_aeg_aze_cnt_grk_hau	0.386487352455103	0.88196822640883	0.380067883650793
445	pol_ukr_eng_geo_tur_swt_cic_qcu_hin_hun_alb_moo_ind_pan_krd_sid_mcd_ctl_kor_swe_mlt_mao_akn_bos_jav_fin_aze_nor_tag_amr_afr_xho_lda_amh_ven_chh_glc_sod_igb_fre_mly_swa_anl_dgb_ita_knd_mol_tig_svk_owc_spa_scr_tml_rom_fbf_bsq_bat_heb_slo_lat_azi_cze_zul_bam_bul_dut_tha_ben_gam_ewe_prs_vie_cnt_grk_guj_yor_uzb_mnd_rus_aeg_arw_por_hau_wly_lit_bem_ger_dyu_tsw_urd_tsn_jpn_sun_est_ses	-0.159935722378319	-0.3810263470217	0.704052732118287
446	aeg_knd_jav_tsw_ben_aze_arw_lit_dgb_chh_mly_nor_pol_scr_anl_ctl_akn_lat_bat_sod_por_tml_rom_bsq_eng_guj_amh_mlt_ukr_xho_wly_slo_kor_hin_bem_tur_swa_lda_fin_igb_cnt_spa_vie_mao_hun_alb_ita_ger_prs_heb_bos_pan_tsn_urd_hau_krd_bul_owc_mol_gam_tag_ewe_uzb_tig_sid_moo_rus_yor_cic_qcu_fre_ven_ind_swe_tha_mcd_mnd_svk_glc_est_bam_geo_amr_cze_azi_grk_dut_fbf_swt_dyu_afr_jpn_ses_sun_zul	-0.491700276423064	-1.16648766945356	0.246399894109971
447	bos_azi_bul_aeg_ewe_hau_wly_hun_ger_mly_owc_est_glc_geo_vie_tsw_tml_yor_grk_dgb_ctl_xho_swa_igb_arw_lit_sod_heb_ita_hin_uzb_afr_alb_dyu_swt_mol_amh_knd_tur_svk_pan_chh_nor_anl_scr_bem_spa_qcu_fin_cze_mnd_aze_ind_sid_slo_tag_moo_guj_ukr_ven_sun_zul_por_tha_gam_pol_ses_mcd_mlt_krd_akn_tig_ben_dut_urd_bam_eng_rus_bat_tsn_kor_bsq_rom_prs_fbf_cic_lda_jav_lat_swe_fre_cnt_amr_jpn_mao	-0.599813694307247	-1.46886699891712	0.145243393832461
448	sod_ben_igb_ukr_amh_grk_bam_bos_lat_vie_lda_anl_lit_dgb_eng_swt_knd_dyu_prs_tha_glc_bul_owc_sun_bem_heb_rom_hau_fin_jav_spa_mol_swa_tml_zul_por_cic_aze_krd_arw_slo_mlt_tsw_cze_ger_hin_chh_moo_sid_wly_rus_geo_ind_bsq_svk_dut_xho_ewe_urd_pan_amr_akn_mnd_tur_swe_scr_mcd_alb_afr_ses_bat_gam_est_yor_ctl_guj_ven_cnt_tag_ita_fbf_pol_mly_hun_jpn_tig_fre_tsn_uzb_azi_nor_kor_mao_qcu_aeg	-0.227413722897615	-0.557211952527063	0.578721250124534
449	mao_est_owc_bul_swe_pan_ita_heb_akn_ind_bos_mol_jpn_geo_cic_grk_arw_urd_alb_guj_tur_prs_moo_azi_hin_gam_swt_xho_igb_wly_glc_tsn_qcu_fre_afr_swa_mcd_fbf_kor_tag_tml_ben_mlt_aze_mly_bat_dyu_uzb_nor_yor_ctl_bsq_chh_eng_jav_aeg_ven_lda_amh_svk_tig_dgb_bam_rus_sid_bem_hau_cze_ses_tsw_krd_lat_scr_cnt_dut_ger_mnd_knd_vie_lit_sod_slo_ewe_pol_anl_rom_ukr_fin_zul_sun_tha_por_amr_hun_spa	0.163741533346657	0.398622172379794	0.691085372249036
450	mao_jpn_azi_bul_cic_hin_nor_krd_ita_lit_sod_ses_bos_slo_bam_prs_geo_rus_tag_guj_tsw_ind_lat_scr_swt_tha_zul_lda_bat_ukr_ewe_aeg_cze_tur_sid_knd_fin_jav_bem_ctl_dut_xho_swe_mlt_cnt_urd_eng_hau_ger_glc_amr_owc_tsn_mly_pan_kor_fbf_spa_por_igb_svk_amh_vie_afr_anl_dgb_moo_ven_hun_arw_yor_fre_dyu_heb_mol_aze_grk_bsq_mnd_sun_qcu_est_tml_chh_ben_tig_mcd_gam_akn_pol_rom_swa_uzb_wly_alb	0.264541897978749	0.687065747915017	0.493751058673039
451	svk_tig_arw_lit_aze_xho_hau_swe_geo_hin_kor_rom_igb_bem_akn_amr_tml_dyu_urd_sid_azi_ben_alb_mly_grk_por_tsw_moo_jav_cnt_glc_fin_heb_prs_owc_wly_knd_sod_tha_cic_tag_bos_pan_bul_bat_krd_dut_eng_scr_fre_ind_anl_nor_qcu_sun_uzb_mao_zul_pol_yor_lat_mnd_mlt_chh_ger_est_bam_ukr_ven_fbf_hun_swa_dgb_ita_guj_spa_mol_cze_ses_swt_amh_jpn_vie_ctl_rus_slo_bsq_lda_afr_gam_aeg_mcd_ewe_tsn_tur	0.387006709154799	0.920449818459784	0.359719192542738
452	qcu_ses_amh_bul_pan_afr_uzb_amr_arw_grk_tha_sod_dyu_por_chh_hin_fbf_zul_ita_azi_mlt_urd_moo_aeg_sid_rus_krd_tur_pol_heb_prs_ind_est_alb_ctl_ven_dgb_knd_tsw_anl_tag_ger_mly_cnt_lit_swe_hun_mao_yor_owc_cze_gam_kor_xho_tsn_dut_cic_aze_akn_guj_mnd_ukr_scr_slo_bat_svk_bsq_bam_glc_igb_geo_sun_vie_ewe_jpn_lda_nor_fre_spa_mcd_eng_rom_tig_swa_hau_mol_fin_tml_bem_swt_wly_bos_ben_lat_jav	0.795307628643881	1.89854655679484	0.0607246786482358
453	xho_dgb_bem_ger_qcu_hau_tur_ind_cze_owc_ewe_ctl_mcd_hun_prs_ses_guj_cic_por_fbf_pan_arw_heb_pol_tsn_bat_aeg_lit_tha_fin_knd_yor_urd_tml_tag_sod_bos_kor_eng_svk_geo_mlt_swt_amr_glc_dyu_swe_afr_gam_igb_slo_jpn_ita_mol_sid_ukr_uzb_fre_wly_moo_ven_bul_zul_aze_rom_krd_tsw_vie_rus_bsq_grk_swa_tig_amh_cnt_sun_chh_nor_ben_spa_dut_anl_akn_lat_hin_mao_azi_scr_mnd_bam_alb_lda_mly_est_jav	-0.26106790508809	-0.673945260222113	0.502017787304946
454	glc_tsn_akn_ben_bat_est_mao_guj_lat_ctl_lda_fre_fbf_ukr_ewe_dgb_arw_bos_tha_jpn_tig_svk_krd_knd_scr_wly_mly_bam_xho_yor_geo_slo_mlt_mol_lit_bul_por_ger_dut_grk_cze_ses_gam_hau_dyu_bem_nor_amr_urd_jav_rus_ven_pan_afr_mcd_azi_owc_igb_tag_aeg_rom_prs_anl_swe_kor_mnd_ita_amh_moo_cic_tml_spa_swt_sod_bsq_zul_fin_tsw_sid_hin_vie_ind_hun_eng_uzb_cnt_aze_qcu_sun_swa_chh_tur_pol_heb_alb	-0.345203245381301	-0.818590609435717	0.415112643325624
455	nor_grk_ven_est_uzb_bem_zul_mlt_sid_mly_tsn_yor_bat_qcu_pan_hin_hun_ukr_bam_tag_lit_prs_tur_tig_akn_gam_glc_tsw_amr_eng_swt_krd_ewe_sod_rus_fbf_aze_ben_urd_azi_dyu_dgb_mnd_ita_rom_bsq_bos_knd_ctl_dut_chh_alb_geo_lat_ses_xho_tml_moo_swa_jav_ind_vie_ger_mcd_mol_guj_hau_wly_mao_pol_svk_amh_lda_arw_afr_scr_fin_fre_cnt_sun_jpn_slo_owc_igb_cze_kor_bul_swe_heb_aeg_anl_por_tha_spa_cic	-0.311293191251326	-0.81959720919402	0.414541290708866
456	tsw_bat_swe_glc_mao_gam_swt_rom_fbf_arw_aeg_geo_bos_lit_por_spa_svk_anl_ses_zul_vie_afr_knd_bam_sod_slo_tsn_hau_owc_grk_eng_xho_cic_tml_pol_hin_lat_mol_amh_chh_ukr_mly_azi_kor_rus_tig_tha_alb_ctl_heb_est_krd_akn_mcd_aze_cze_hun_dyu_mlt_ben_prs_uzb_ewe_wly_igb_mnd_urd_cnt_dut_bem_amr_fin_swa_sid_ven_sun_tag_pan_yor_ger_tur_guj_moo_fre_ita_jav_nor_bsq_scr_dgb_qcu_lda_bul_jpn_ind	0.6526506922469	1.76192257080759	0.0813683877822446
457	uzb_cnt_fre_chh_heb_lit_tsw_tig_glc_azi_swa_tml_vie_grk_igb_afr_wly_pol_mlt_swe_sun_owc_ctl_aeg_tur_bat_xho_ita_urd_ewe_hin_sid_ben_qcu_ukr_arw_moo_mcd_akn_lda_bsq_bem_guj_lat_jpn_sod_amh_swt_ses_mly_alb_fin_prs_jav_spa_rom_hau_dyu_cic_krd_amr_ind_mao_bul_bam_dut_geo_hun_aze_tha_knd_yor_anl_nor_ven_kor_scr_pan_tsn_eng_fbf_est_zul_mol_slo_por_rus_mnd_ger_dgb_tag_bos_svk_cze_gam	1.31074178614439	3.62205198070408	0.000475957337314207
458	nor_pan_fin_ses_krd_ctl_gam_bat_tur_kor_mly_aeg_hin_cnt_tsn_est_sid_sod_sun_ben_ger_swt_pol_rus_afr_ind_igb_mnd_bul_jav_vie_urd_grk_dyu_tig_mao_ewe_akn_cze_mol_dgb_mlt_amr_scr_eng_bem_azi_svk_lat_arw_lit_swe_slo_lda_chh_tml_por_rom_bsq_qcu_dut_prs_amh_fbf_glc_cic_yor_hun_jpn_owc_uzb_ita_aze_geo_anl_guj_bam_bos_mcd_knd_hau_heb_ukr_wly_tag_moo_spa_fre_ven_tsw_swa_xho_tha_zul_alb	0.632463919373711	1.62198373472425	0.108192300277293
459	ben_prs_mnd_geo_knd_lda_aze_wly_hun_ita_jav_lit_dgb_igb_sun_xho_kor_cnt_tsn_azi_nor_mly_spa_amr_bul_scr_bam_swa_ven_grk_bsq_slo_est_ukr_hin_fbf_bos_pol_por_dut_mlt_sid_eng_tsw_gam_mol_tig_swe_rus_sod_svk_bem_pan_mao_vie_dyu_tml_anl_ind_arw_fre_hau_cic_amh_urd_yor_aeg_swt_uzb_jpn_lat_mcd_chh_heb_moo_tur_tha_bat_krd_alb_rom_ctl_ewe_qcu_tag_ses_afr_fin_cze_guj_zul_owc_akn_ger_glc	0.0964234885576115	0.222962783595328	0.82405345243144
460	tag_bul_krd_kor_mcd_sun_hau_cnt_lat_ukr_amr_rom_tsn_ita_ctl_guj_cic_fbf_pan_rus_azi_fre_tha_bos_slo_mly_zul_eng_bam_nor_gam_scr_yor_sod_qcu_por_svk_est_aeg_bem_lit_swt_grk_alb_ewe_mnd_arw_spa_glc_akn_tig_pol_hun_mlt_ben_geo_jav_ind_xho_bat_sid_heb_tsw_dut_chh_anl_knd_igb_mao_ses_ven_amh_moo_lda_swa_prs_swe_tur_urd_jpn_bsq_wly_dyu_owc_fin_mol_afr_dgb_tml_uzb_vie_cze_hin_ger_aze	-0.262669969694305	-0.595862208667351	0.55271472200041
461	urd_mnd_heb_mlt_bat_mcd_sid_igb_hin_akn_cic_knd_bsq_bem_scr_bos_guj_jav_bam_svk_tha_swt_moo_hau_pan_fin_ewe_krd_tur_eng_uzb_ven_dut_kor_sun_ita_mao_bul_nor_por_tag_swa_ger_alb_jpn_lda_arw_gam_rom_mol_est_yor_geo_fre_ben_azi_grk_cnt_dyu_wly_aze_spa_ind_cze_dgb_ctl_amh_tig_zul_hun_ukr_mly_slo_rus_qcu_aeg_glc_pol_tml_afr_anl_swe_sod_prs_vie_amr_ses_tsw_lit_chh_fbf_lat_xho_owc_tsn	0.148680327340622	0.392861641593432	0.695320729659347
462	pan_bam_mlt_mly_spa_jav_bem_zul_cze_tsw_fre_rom_ctl_kor_ses_qcu_sid_svk_bsq_por_ger_bul_tha_ven_xho_amr_cnt_lit_rus_dut_hin_aze_sun_slo_grk_hun_tag_ukr_guj_alb_krd_scr_jpn_afr_tig_pol_ind_chh_knd_azi_swt_mcd_mnd_nor_akn_swa_bat_ben_wly_dgb_est_cic_prs_hau_dyu_igb_swe_mao_heb_tml_urd_bos_owc_gam_ewe_sod_mol_tsn_glc_amh_ita_geo_aeg_fbf_fin_tur_uzb_anl_vie_yor_lda_moo_arw_eng_lat	-0.307599668438775	-0.714943335080308	0.476434977826981
463	guj_tha_nor_cic_tig_grk_bem_fbf_hin_bos_swa_mnd_eng_cnt_jpn_slo_rus_amr_lat_fin_dyu_urd_tag_svk_fre_uzb_sun_dgb_ben_chh_vie_qcu_pan_bul_hau_mlt_ukr_igb_alb_ses_wly_afr_yor_sid_dut_xho_kor_ita_krd_glc_geo_est_arw_hun_sod_ctl_mly_ewe_akn_gam_mcd_swt_lda_tml_tsn_jav_rom_tsw_spa_zul_ven_swe_cze_amh_tur_heb_bam_ger_knd_scr_ind_bsq_moo_aeg_anl_azi_pol_mao_lit_bat_prs_mol_por_aze_owc	NA	NA	NA
464	aze_svk_tag_scr_amr_slo_mlt_hau_cic_lit_tsw_sun_ger_uzb_chh_xho_pol_glc_ind_afr_cnt_tha_est_tur_fre_urd_bsq_ukr_zul_knd_mnd_ven_dyu_sod_krd_rus_tig_igb_pan_lat_fin_ctl_jav_ewe_sid_vie_wly_amh_yor_bem_arw_swe_hun_geo_qcu_swa_rom_cze_guj_azi_bat_spa_lda_prs_akn_jpn_tsn_alb_grk_bam_kor_moo_mao_owc_ses_mcd_heb_tml_dgb_eng_bos_anl_ben_bul_dut_fbf_mly_hin_gam_por_swt_mol_nor_aeg_ita	-0.0949414365633437	-0.241725553255764	0.809525030306484
465	ses_fin_mlt_amr_spa_mol_tsw_krd_sun_mnd_yor_chh_aze_scr_rom_ukr_por_igb_cnt_cze_fbf_afr_bul_mcd_tsn_dut_hau_wly_prs_swe_ewe_azi_ger_sid_tha_nor_heb_hin_eng_ben_grk_xho_dyu_rus_mly_aeg_gam_bat_owc_kor_cic_lat_est_tur_swa_geo_alb_knd_amh_lit_tml_ctl_bem_slo_tig_fre_sod_jav_bsq_mao_hun_arw_ind_urd_zul_bam_qcu_jpn_guj_swt_moo_ita_anl_uzb_akn_dgb_tag_bos_vie_lda_ven_pan_pol_glc_svk	-0.0546153781817724	-0.127989699972851	0.898433482953349
466	akn_sun_owc_hun_ita_yor_grk_ben_chh_ukr_rom_anl_hin_kor_bos_amr_bsq_arw_lda_igb_mlt_krd_aze_bat_moo_bem_xho_tsn_mao_mly_alb_cnt_qcu_bul_amh_hau_afr_spa_rus_ven_aeg_gam_mnd_ses_swt_uzb_jav_mcd_ewe_tig_tha_tur_guj_wly_bam_fre_eng_nor_glc_tml_dgb_dut_ctl_cic_heb_scr_zul_swe_pan_jpn_tag_vie_fbf_fin_ind_azi_geo_lit_pol_prs_lat_sid_svk_slo_mol_ger_tsw_por_est_swa_cze_sod_dyu_knd_urd	0.00475918759787547	0.0121780783286859	0.990309626004961
467	sid_uzb_mly_anl_cic_tha_svk_krd_scr_hau_urd_sod_heb_owc_hun_ind_tsn_ger_ben_ses_swt_fin_zul_dyu_afr_lat_glc_vie_geo_ven_tur_mol_hin_est_sun_dgb_swa_bsq_cze_amr_kor_amh_ctl_qcu_tag_swe_chh_xho_mcd_pan_spa_azi_tsw_alb_tml_tig_cnt_mnd_nor_gam_aeg_lit_moo_knd_bul_dut_slo_mao_jav_pol_lda_prs_por_ukr_grk_yor_bam_ita_eng_wly_igb_akn_bat_bem_rom_aze_mlt_rus_arw_guj_fre_ewe_jpn_fbf_bos	NA	NA	NA
468	mlt_uzb_lat_grk_spa_slo_bam_ben_vie_alb_mcd_akn_heb_rus_sod_amh_sid_jav_dyu_ctl_anl_bul_ind_owc_tag_lda_scr_sun_guj_hin_cic_tig_mol_tur_geo_krd_yor_aeg_wly_ewe_svk_eng_afr_tsw_bat_qcu_cnt_fin_moo_hun_ita_arw_glc_mnd_rom_ger_knd_ses_fre_mly_ven_tml_tsn_gam_urd_fbf_nor_pan_ukr_pol_zul_swa_azi_est_bos_igb_por_dut_jpn_xho_hau_swt_amr_tha_cze_dgb_mao_prs_bem_lit_kor_chh_bsq_aze_swe	0.529656624138755	1.20861646041237	0.229874277471911
469	jpn_mnd_eng_rus_pan_guj_sun_mlt_est_swt_lit_geo_hin_lat_ger_cnt_lda_fre_alb_ukr_sid_swe_hau_anl_bos_urd_zul_dyu_bem_bul_igb_pol_gam_ben_cic_fin_owc_scr_swa_ses_qcu_aze_akn_arw_tml_ewe_cze_amh_slo_grk_yor_prs_mly_krd_xho_bat_vie_mcd_svk_amr_mao_nor_spa_kor_sod_rom_hun_knd_bsq_tur_tag_heb_jav_tha_uzb_tsn_bam_dgb_fbf_glc_mol_ita_afr_tig_moo_ind_por_chh_ctl_wly_ven_azi_tsw_aeg_dut	0.506900746234307	1.2666767519047	0.208434109513304
470	bat_est_ses_moo_ctl_urd_tha_tur_heb_jpn_swt_swa_prs_kor_spa_aze_bem_hun_dgb_ger_qcu_geo_swe_ewe_krd_ind_uzb_mao_lat_por_cic_tig_igb_akn_gam_mlt_ven_bam_mcd_knd_alb_glc_afr_guj_owc_amh_dut_fin_chh_mol_wly_aeg_jav_anl_rom_tag_tsn_rus_pan_mnd_scr_grk_bos_amr_fbf_cze_eng_vie_fre_yor_dyu_azi_pol_ita_sid_cnt_bsq_xho_nor_tsw_zul_bul_ukr_ben_mly_lda_sod_lit_arw_sun_slo_tml_hau_svk_hin	-0.701401311210701	-1.86074003448645	0.0659405398933674
471	lda_gam_bsq_ukr_lit_qcu_fre_amr_eng_xho_fin_mly_sun_nor_akn_swe_mlt_ewe_slo_sod_alb_sid_tsn_arw_cic_tha_urd_mnd_rom_tsw_jpn_tur_ita_ven_fbf_dut_aeg_ind_zul_knd_owc_mao_scr_krd_bam_swt_moo_yor_guj_geo_igb_pan_tml_glc_jav_uzb_mol_heb_hun_pol_lat_dyu_bul_cnt_grk_bat_bos_rus_hau_dgb_mcd_afr_spa_ger_anl_vie_bem_prs_chh_kor_aze_svk_swa_ben_wly_azi_est_tig_tag_amh_cze_ses_hin_por_ctl	0.986976488310217	2.31471082603733	0.0228295208260598
472	bam_tml_eng_fin_swt_knd_bat_igb_lda_gam_mlt_dgb_geo_owc_mao_dyu_yor_jav_hun_moo_amr_cic_swe_kor_ukr_por_fbf_tha_afr_svk_bos_hau_swa_tur_lat_chh_vie_grk_wly_ben_prs_ven_urd_azi_bul_ger_ita_cnt_xho_qcu_bem_tsw_tig_rus_anl_mol_mly_ewe_hin_rom_est_bsq_nor_ses_glc_sid_dut_uzb_cze_amh_fre_akn_tag_krd_ind_tsn_mnd_jpn_spa_ctl_aze_pol_sun_arw_scr_heb_alb_zul_pan_sod_lit_slo_aeg_guj_mcd	0.91230101236421	2.07554046530115	0.040697178088554
473	ita_lit_spa_sun_fre_zul_arw_hun_est_ben_hin_kor_pol_ind_scr_bsq_mnd_mao_krd_alb_tsn_bem_bos_ewe_vie_rus_tml_tur_glc_sod_bul_hau_amh_dgb_svk_geo_swa_mol_azi_moo_eng_owc_cnt_chh_ven_fbf_anl_cze_aze_uzb_tsw_sid_prs_ukr_tig_jpn_guj_fin_nor_bat_aeg_gam_jav_bam_lat_urd_afr_ses_wly_yor_tha_pan_mly_igb_swe_swt_ctl_mcd_amr_lda_heb_rom_por_cic_xho_ger_tag_mlt_slo_dyu_grk_qcu_akn_knd_dut	-0.028255645092555	-0.0688503994136548	0.945256520675852
474	qcu_tur_ukr_uzb_chh_nor_fbf_tsw_lit_grk_tag_mlt_zul_mcd_igb_alb_knd_amr_dut_anl_swe_scr_moo_gam_ven_est_mao_heb_pan_jav_svk_fin_tig_cic_mnd_lat_eng_ita_jpn_krd_dgb_cze_aze_aeg_prs_geo_tml_ben_bsq_dyu_ind_bam_ses_urd_hun_ger_hin_fre_bul_swa_akn_mly_mol_kor_afr_vie_tha_hau_swt_rom_cnt_guj_amh_arw_pol_lda_slo_bos_bat_ctl_glc_tsn_sod_rus_wly_por_ewe_xho_azi_bem_owc_sun_sid_spa_yor	-0.685377571210326	-1.58496580757038	0.116368768010549
475	guj_afr_mly_glc_ewe_ven_pan_ben_mlt_lda_lit_anl_xho_slo_spa_ita_fre_svk_aeg_amh_est_gam_grk_akn_hau_igb_ctl_eng_dut_scr_wly_ukr_tig_aze_tsn_geo_ger_alb_fbf_heb_mao_bsq_amr_cnt_krd_tha_swe_prs_ind_cic_pol_owc_sid_azi_fin_bul_sun_knd_hin_tsw_uzb_cze_bat_nor_jav_dyu_sod_qcu_mol_mnd_kor_tml_moo_yor_bos_ses_bem_bam_mcd_vie_por_arw_tur_zul_urd_swa_rus_dgb_swt_tag_chh_rom_hun_jpn_lat	-0.264939744643133	-0.59225702915648	0.5551157056806
476	scr_ita_mcd_prs_slo_bul_mly_ger_krd_sid_tag_pol_ben_amr_azi_ukr_sun_yor_mol_kor_jpn_dgb_igb_chh_bem_qcu_zul_hau_eng_mlt_swa_urd_cic_heb_tur_geo_bos_tha_est_grk_alb_hun_bsq_wly_anl_cnt_ind_glc_cze_arw_gam_xho_ven_dyu_sod_ewe_lda_spa_akn_jav_lat_aeg_lit_tsn_ses_swt_mnd_nor_por_ctl_rom_bat_owc_pan_svk_uzb_tml_afr_fin_mao_fre_aze_knd_amh_vie_swe_dut_guj_hin_tig_tsw_fbf_moo_bam_rus	-0.548744797929577	-1.27321799781653	0.206114075474987
477	bem_ind_ewe_rom_ven_sun_swa_ger_cic_cnt_lat_anl_gam_yor_aze_igb_zul_prs_amr_bam_aeg_geo_owc_scr_mly_est_akn_fre_ses_amh_guj_fin_vie_uzb_afr_tml_tig_glc_tsn_wly_jpn_chh_urd_arw_grk_rus_spa_cze_swe_dut_mcd_xho_nor_slo_pol_ben_dgb_fbf_bat_alb_tha_swt_hun_jav_por_hau_lda_hin_qcu_mlt_tsw_krd_eng_bos_sid_knd_tag_bul_bsq_tur_mol_ukr_azi_mao_pan_moo_svk_lit_kor_ita_mnd_heb_dyu_ctl_sod	0.343547459975284	0.782746462228421	0.435764645465374
478	sun_uzb_knd_bat_sod_ctl_jav_ses_amh_xho_fin_ewe_dut_geo_wly_ita_akn_nor_grk_mol_scr_ind_hun_hin_ukr_svk_tha_fre_eng_cze_ven_mcd_anl_bul_spa_slo_bos_heb_kor_pol_bem_swa_vie_lda_zul_ger_cnt_ben_gam_pan_alb_chh_mly_aze_prs_rom_aeg_dyu_amr_arw_bsq_cic_glc_jpn_tml_mlt_dgb_mnd_tsn_tur_swt_rus_hau_urd_por_afr_krd_lat_bam_swe_mao_yor_owc_azi_guj_tag_moo_qcu_tig_sid_est_igb_fbf_lit_tsw	1.18201328324338	2.7584180025654	0.00699345198911642
479	tml_mnd_spa_mao_prs_fbf_alb_ger_bul_akn_bat_scr_ukr_est_amr_ven_guj_qcu_vie_amh_ctl_dyu_aze_tsw_yor_mcd_rom_igb_swa_kor_xho_tsn_azi_ses_grk_jpn_owc_cic_cze_fre_tig_hau_swt_urd_tur_ben_hun_fin_knd_mlt_tha_mly_ind_arw_afr_sid_wly_hin_krd_por_lda_sun_cnt_moo_bsq_lit_dut_heb_mol_swe_jav_gam_pol_bos_slo_nor_ita_bem_rus_glc_chh_anl_eng_ewe_aeg_dgb_uzb_geo_tag_lat_pan_sod_zul_bam_svk	-0.662823755416002	-1.68644403271416	0.0950623268358245
480	zul_vie_hin_glc_sun_spa_dgb_krd_hau_igb_ewe_aeg_owc_lit_ctl_eng_tur_ind_lda_ben_ukr_tsw_yor_mcd_xho_amh_tml_arw_nor_hun_anl_mnd_lat_por_chh_fbf_akn_afr_sid_swe_bat_kor_scr_mly_guj_swt_swa_cze_mol_tsn_azi_mlt_knd_amr_grk_bos_tag_cnt_gam_moo_sod_rom_est_heb_urd_jav_ses_pan_svk_dut_pol_mao_dyu_wly_bul_slo_fin_bem_bsq_alb_ita_aze_bam_rus_ger_tha_prs_fre_ven_uzb_qcu_cic_geo_jpn_tig	0.138289709142341	0.335675419669482	0.737871732579636
481	hau_por_moo_fbf_mnd_mlt_amh_uzb_sod_lda_cic_swt_hun_wly_swe_ukr_bos_mol_aeg_mly_mao_bul_tsn_cze_alb_tur_bam_tig_hin_bsq_ger_tag_fre_dut_kor_azi_bat_chh_ctl_rus_igb_arw_jav_swa_akn_slo_aze_tsw_qcu_amr_grk_prs_sun_pol_guj_ses_sid_knd_mcd_bem_rom_ita_owc_geo_tha_spa_yor_cnt_eng_lit_est_svk_lat_xho_heb_zul_ben_urd_dyu_vie_dgb_gam_jpn_nor_pan_ind_fin_glc_afr_tml_anl_krd_ewe_ven_scr	0.11226072574549	0.258694914327027	0.79644233882205
482	aze_swa_sid_bem_rom_bul_spa_jpn_ind_guj_cnt_swt_ita_igb_grk_svk_akn_zul_kor_fin_cze_eng_lda_krd_lat_rus_swe_fbf_knd_heb_jav_mlt_ctl_dgb_amh_alb_glc_yor_bam_tha_chh_scr_ses_pol_mnd_moo_slo_wly_hun_tsn_ewe_mao_ven_tsw_xho_cic_hau_mcd_arw_hin_tig_vie_tag_bat_uzb_sun_ger_mol_dut_qcu_anl_nor_pan_owc_bos_fre_est_tur_dyu_geo_urd_aeg_sod_lit_ukr_gam_tml_mly_azi_por_amr_bsq_ben_prs_afr	0.758648054197191	2.03075604614061	0.0451348707962532
483	fre_sod_spa_dut_tml_aze_tag_sid_aeg_mly_anl_lat_swt_mlt_azi_tsw_fin_ben_mao_ger_rom_arw_afr_amh_sun_lit_dgb_tur_est_urd_guj_xho_bos_bem_akn_ita_pan_knd_mcd_grk_mol_nor_lda_geo_scr_prs_bat_kor_wly_glc_eng_cnt_igb_ses_uzb_por_vie_ven_tha_jav_qcu_cze_hin_slo_hau_tsn_tig_bsq_dyu_zul_yor_pol_ind_rus_heb_moo_swe_amr_cic_ukr_swa_krd_mnd_gam_ewe_ctl_chh_jpn_bam_owc_bul_svk_fbf_hun_alb	-0.248295587922632	-0.586858409307713	0.558720744944998
484	lda_mly_ben_aeg_cic_prs_lit_moo_mlt_por_mol_hin_bul_tsw_spa_gam_xho_alb_svk_tur_krd_ven_fbf_rus_sod_wly_vie_ukr_scr_qcu_tig_nor_dgb_dyu_mao_pol_sun_dut_geo_est_amr_owc_cze_tml_ita_ind_bsq_fin_eng_rom_arw_uzb_jav_guj_tag_slo_ctl_knd_bam_kor_swt_aze_cnt_ger_azi_fre_ses_anl_hun_glc_amh_jpn_zul_igb_swa_yor_bos_chh_hau_afr_mnd_pan_bat_swe_tha_ewe_akn_lat_mcd_tsn_bem_heb_urd_sid_grk	-0.823143292706581	-2.2029513126753	0.0300687770499034
485	urd_ven_aeg_ewe_hin_ind_jpn_bam_bat_lat_sod_eng_anl_pan_tag_qcu_swa_lit_aze_wly_mly_bos_mnd_ita_uzb_nor_tig_gam_mcd_bul_kor_cze_jav_akn_swt_yor_owc_alb_geo_tsn_guj_mol_tur_est_rus_amh_knd_svk_cnt_pol_dut_lda_sid_fin_vie_fre_tsw_bem_sun_spa_hau_ctl_mlt_por_bsq_krd_igb_dgb_moo_glc_swe_xho_ses_grk_dyu_tha_tml_azi_fbf_heb_ben_ger_rom_zul_prs_ukr_afr_slo_scr_mao_chh_hun_arw_cic_amr	-0.886620383309022	-2.11454822762937	0.0371433136801649
486	ven_xho_guj_slo_por_qcu_geo_scr_est_dut_mcd_pol_ben_alb_sid_bem_lda_grk_bsq_tml_chh_mol_akn_swa_tsw_cnt_knd_bat_hau_amh_owc_cze_dgb_wly_fin_ukr_fbf_tur_ctl_ind_uzb_ita_amr_hun_tha_aze_afr_ger_bos_hin_tig_rom_bam_zul_anl_yor_fre_moo_igb_mlt_bul_urd_eng_glc_vie_swt_heb_sod_dyu_swe_sun_pan_mao_jpn_mnd_kor_prs_arw_tag_azi_mly_aeg_rus_krd_tsn_gam_lit_ses_ewe_lat_cic_jav_nor_svk_spa	0.188840284411155	0.464885458634446	0.643100115156707
487	qcu_sid_jpn_urd_jav_lda_chh_grk_knd_fbf_hun_igb_bat_bem_eng_tur_spa_svk_wly_akn_uzb_bsq_swt_ctl_ven_ewe_mnd_guj_anl_prs_slo_mol_owc_dyu_dgb_bam_gam_lat_xho_mao_ses_ger_tsw_amr_swa_ind_afr_ita_cze_glc_rom_zul_fin_tsn_lit_krd_mly_cic_tag_geo_scr_moo_mlt_alb_aze_yor_kor_ben_tha_bul_pan_fre_azi_bos_cnt_hin_est_amh_por_pol_heb_dut_tig_mcd_tml_hau_swe_sod_nor_ukr_arw_rus_sun_vie_aeg	0.139742832260672	0.319973475210361	0.7497061852313
488	akn_pan_tag_xho_swe_uzb_igb_ben_gam_ctl_mao_heb_lda_sun_swt_est_cnt_amh_mol_tha_glc_tml_mlt_spa_ger_nor_bsq_aze_hin_mly_alb_jav_sod_dyu_kor_prs_lat_slo_knd_ewe_rus_hun_guj_bos_grk_hau_ses_fin_cic_urd_bat_wly_fbf_dgb_ita_zul_dut_tur_tig_pol_ukr_mnd_chh_afr_azi_cze_yor_amr_bam_jpn_tsw_scr_ven_bem_rom_mcd_qcu_arw_bul_aeg_por_swa_moo_sid_svk_lit_ind_krd_tsn_owc_eng_vie_geo_fre_anl	0.601097971208944	1.55970944116827	0.12222520520111
489	aeg_cnt_akn_lat_jav_heb_lda_amr_anl_arw_hau_alb_mnd_bem_bsq_svk_mol_tig_fin_zul_mlt_pol_tsw_owc_mao_igb_guj_ses_por_qcu_grk_sid_ukr_bul_xho_hun_kor_scr_tur_wly_amh_jpn_tml_sun_bam_uzb_krd_urd_azi_afr_ind_fbf_aze_mly_dut_hin_bos_sod_knd_tha_lit_swt_cic_slo_mcd_fre_dyu_glc_ben_cze_geo_ger_nor_bat_est_swa_rus_gam_eng_pan_tsn_prs_ita_rom_ctl_vie_yor_chh_tag_ewe_spa_moo_ven_dgb_swe	-0.0720448698907928	-0.164875534066768	0.869399795327089
490	ctl_wly_tag_arw_grk_vie_qcu_glc_xho_moo_ses_bem_dgb_pan_mly_chh_yor_jav_eng_amr_ven_ukr_hun_anl_lda_owc_fbf_tha_igb_spa_scr_sod_uzb_krd_heb_tur_fin_lit_cic_kor_hin_tml_nor_jpn_gam_bat_alb_bul_geo_knd_prs_mlt_afr_dyu_cnt_aze_fre_mnd_swt_sid_azi_bsq_tsw_rom_pol_svk_amh_mcd_ger_mol_slo_cze_ita_zul_aeg_mao_tig_sun_tsn_rus_lat_por_swe_bam_est_akn_ewe_guj_swa_urd_dut_ben_hau_bos_ind	-0.328884143139564	-0.795874061806633	0.42813203562454
491	aeg_ctl_tsn_kor_arw_glc_yor_azi_vie_pan_uzb_chh_slo_ven_dut_ger_cnt_dgb_ukr_scr_sod_cic_tig_rom_nor_tur_bem_afr_ind_sun_gam_akn_krd_est_amr_sid_xho_spa_anl_fre_swa_tml_hau_ita_lit_eng_qcu_ewe_urd_bam_por_fin_geo_ses_mcd_prs_bos_hin_tag_svk_mao_jpn_swt_igb_cze_mnd_tsw_zul_jav_alb_swe_rus_lat_grk_knd_tha_mol_aze_heb_ben_bsq_lda_bat_dyu_mlt_amh_pol_moo_fbf_mly_hun_bul_guj_owc_wly	0.411005117811249	0.950522023945832	0.344310776404773
492	arw_mao_azi_bat_mly_wly_jpn_ukr_tha_tag_rus_ctl_bos_mnd_lit_dut_tur_fin_urd_zul_bem_moo_bam_akn_bul_amh_ses_fre_hin_ewe_fbf_glc_slo_aze_afr_cic_xho_mlt_geo_rom_swa_lat_ven_swe_sod_ger_yor_mcd_mol_spa_uzb_knd_owc_scr_anl_kor_gam_tig_sun_vie_nor_hun_jav_por_ben_svk_alb_lda_qcu_tml_ind_cze_sid_krd_bsq_grk_amr_prs_cnt_swt_chh_pol_eng_igb_guj_hau_heb_aeg_dgb_dyu_ita_pan_tsw_tsn_est	-0.539770585537473	-1.39956405439982	0.164970715151299
493	moo_vie_akn_cze_guj_fin_aeg_ger_ben_amr_knd_mol_cnt_chh_fre_est_jpn_tag_ukr_zul_geo_aze_tur_swa_bul_urd_azi_swe_jav_owc_slo_kor_fbf_lat_bat_pan_wly_ctl_ita_mlt_ind_prs_hin_glc_hau_grk_nor_bos_arw_mcd_spa_igb_mnd_bem_sun_sid_dgb_xho_yor_lit_bsq_swt_sod_ses_afr_svk_uzb_qcu_tsn_eng_hun_tig_dut_cic_pol_krd_mly_rom_dyu_tml_mao_tsw_scr_heb_por_anl_lda_ewe_amh_tha_rus_alb_gam_ven_bam	0.345615015268767	0.893871670752855	0.373697963488357
494	dut_lda_tml_tha_vie_ita_ctl_dgb_hun_hin_amh_azi_pol_tur_gam_bos_est_tsw_swe_tag_lat_bul_geo_ses_lit_swt_fbf_mol_igb_spa_afr_swa_aeg_sod_slo_eng_owc_prs_dyu_ben_ger_grk_glc_mnd_moo_ewe_rus_tsn_pan_sun_scr_knd_amr_cic_jav_fin_mao_chh_tig_sid_krd_aze_bat_mlt_alb_cze_fre_por_bam_wly_jpn_hau_yor_arw_ukr_xho_mly_anl_ind_bsq_urd_svk_bem_cnt_uzb_qcu_mcd_zul_kor_guj_heb_rom_nor_akn_ven	-0.0760266145275732	-0.203858211095274	0.838909727554721
495	bat_ukr_fre_swt_vie_hin_sun_cnt_dyu_ita_uzb_ven_tsn_kor_rom_slo_lat_wly_arw_tml_ben_zul_sid_krd_anl_bul_prs_fbf_scr_nor_azi_spa_eng_yor_lit_tha_urd_guj_jpn_owc_mly_mcd_xho_alb_amh_mol_knd_bem_akn_glc_sod_dgb_tig_afr_est_mnd_pan_por_amr_bam_qcu_lda_cze_heb_aeg_swa_tur_hun_tsw_dut_cic_moo_svk_ctl_aze_ind_mlt_jav_mao_geo_ses_ewe_tag_hau_chh_grk_swe_pol_gam_fin_rus_igb_bsq_bos_ger	0.393069689245156	0.944388967338231	0.347417991871545
496	ewe_jav_xho_dgb_fre_slo_ctl_tha_pan_ben_tig_ukr_vie_mlt_lat_urd_scr_uzb_hun_fbf_mcd_azi_amh_lda_glc_dut_sod_yor_fin_swt_sid_mao_swe_rom_owc_tag_chh_anl_zul_jpn_cze_bat_tsw_mnd_aze_alb_guj_cic_por_geo_bsq_hin_krd_lit_tml_akn_mol_bul_pol_spa_nor_knd_grk_aeg_gam_hau_heb_swa_prs_ita_sun_tur_eng_afr_bam_svk_tsn_kor_rus_mly_bos_arw_est_bem_wly_ind_ses_ger_moo_ven_dyu_cnt_igb_amr_qcu	-0.326862973516274	-0.763936238347947	0.446839079849242
497	fre_mcd_bos_dgb_hin_kor_arw_swe_dut_krd_ger_ses_prs_rom_jpn_por_swt_mao_bat_glc_cic_chh_bsq_pan_gam_dyu_nor_tml_tsw_vie_tag_xho_qcu_eng_fin_cze_igb_ewe_lit_ben_heb_pol_owc_sod_grk_swa_lat_cnt_aze_tur_ita_tsn_lda_tig_guj_hau_scr_sun_geo_uzb_urd_yor_ven_alb_moo_mlt_svk_ctl_amh_ukr_ind_knd_bam_wly_anl_azi_mol_jav_hun_bul_amr_tha_est_sid_afr_zul_slo_mnd_bem_rus_spa_mly_aeg_akn_fbf	-0.685206147719979	-1.60425010868106	0.112049735170968
498	dut_arw_ind_bul_bem_swa_chh_qcu_est_tsn_mao_uzb_eng_prs_ewe_kor_mly_swe_urd_pan_mol_heb_hin_mcd_rom_fre_owc_sun_gam_svk_hau_xho_ger_hun_aze_afr_lit_ukr_ven_akn_por_ita_sid_vie_anl_wly_lda_sod_ben_guj_bos_mlt_mnd_amh_fbf_jav_bam_slo_cze_tsw_ses_swt_bsq_tag_scr_ctl_krd_glc_rus_dyu_knd_pol_azi_yor_cnt_tig_cic_zul_tur_jpn_amr_bat_lat_grk_moo_tha_aeg_spa_fin_igb_dgb_nor_tml_alb_geo	-0.499755942367581	-1.19931307373878	0.233452951270548
499	cic_afr_amr_ses_dyu_eng_rus_owc_alb_hau_svk_mnd_prs_mol_akn_azi_uzb_urd_bem_swt_bos_aeg_lat_spa_ita_arw_aze_fre_geo_zul_bat_anl_mao_tsn_qcu_tig_lit_mlt_amh_ctl_bsq_ger_hin_yor_mly_ben_jav_ven_dgb_bam_nor_igb_mcd_xho_ewe_por_chh_pol_ukr_slo_krd_knd_cnt_dut_glc_guj_fbf_jpn_swe_ind_pan_rom_fin_sun_cze_wly_scr_tsw_hun_tur_tag_bul_grk_tml_swa_sid_heb_gam_kor_sod_est_moo_tha_lda_vie	0.413374199200096	0.989180845579265	0.325141323928236
500	aze_krd_vie_svk_swt_amh_ewe_ses_mcd_ukr_aeg_fin_hin_nor_urd_tur_xho_azi_swe_fre_dut_heb_sid_alb_grk_pan_uzb_scr_cic_qcu_ven_rus_ben_dgb_jav_knd_afr_por_spa_moo_swa_dyu_tha_hun_bam_jpn_lda_est_slo_lit_ctl_igb_mly_bos_lat_yor_owc_gam_prs_sod_fbf_wly_sun_hau_bul_eng_ind_glc_tsn_tml_kor_amr_rom_bat_mnd_anl_mol_cnt_akn_geo_pol_bsq_mao_ita_tag_mlt_zul_tsw_ger_bem_arw_chh_guj_cze_tig	0.411795226051664	1.07529612127761	0.285023972474733
501	urd_cnt_bem_geo_swe_ses_ewe_ukr_dgb_alb_sid_tml_svk_glc_bat_azi_chh_ctl_tsw_lat_fre_scr_sun_akn_aeg_pan_cze_moo_mly_nor_tur_tsn_hin_prs_tag_lit_fbf_hun_mao_vie_sod_mlt_bam_knd_owc_mnd_guj_lda_krd_yor_bsq_grk_heb_ben_est_bul_ita_uzb_dyu_cic_eng_amh_zul_por_kor_jav_tig_swa_arw_igb_spa_aze_ven_gam_xho_mcd_hau_pol_bos_afr_amr_ind_rom_dut_wly_slo_fin_ger_jpn_qcu_mol_anl_swt_rus_tha	0.249776567755837	0.652116535177432	0.515934511620349
502	vie_sun_lda_lat_ses_ind_swa_tha_aeg_mly_cze_ger_bem_alb_swe_fre_aze_fbf_bat_gam_krd_jav_hin_sid_mlt_hun_fin_prs_spa_bos_tml_uzb_est_jpn_afr_tsw_ewe_mao_igb_grk_dgb_cnt_arw_guj_mol_akn_heb_lit_qcu_por_amh_cic_knd_swt_anl_yor_tag_tur_zul_svk_glc_dyu_rus_eng_mcd_geo_rom_dut_bul_ben_moo_ven_owc_slo_mnd_pan_bam_pol_nor_urd_amr_bsq_xho_kor_ita_tig_wly_azi_hau_scr_sod_ukr_chh_ctl_tsn	-0.308578243452598	-0.699638126768178	0.485899656408856
503	tha_rus_bul_cnt_guj_cic_amh_ind_jpn_rom_anl_zul_ita_grk_lda_fbf_chh_mao_igb_bam_tml_dgb_vie_sun_ewe_por_mcd_owc_prs_tsn_fin_hun_ger_gam_mnd_pol_moo_bos_scr_afr_akn_mly_hin_mol_ben_ctl_aeg_hau_tsw_ses_krd_ukr_qcu_tag_bem_tur_alb_dyu_sod_yor_nor_jav_xho_slo_lat_urd_azi_kor_swe_cze_fre_arw_wly_geo_uzb_mlt_heb_dut_spa_aze_pan_ven_tig_swa_bat_glc_amr_svk_eng_bsq_swt_knd_sid_est_lit	-0.462431390475687	-1.18665426686114	0.238386546522791
504	fbf_mly_slo_eng_aze_afr_jpn_sun_amr_dgb_qcu_spa_swa_ctl_knd_pan_ewe_nor_bem_scr_ben_geo_hun_azi_ses_tag_heb_jav_sid_bat_mnd_fin_arw_ger_anl_glc_vie_mlt_hau_tig_alb_tml_kor_svk_bam_krd_mao_uzb_ven_ita_dut_aeg_dyu_mol_mcd_bsq_fre_guj_tur_tsw_sod_tha_ukr_tsn_prs_lit_zul_rus_swt_por_rom_urd_akn_cic_chh_lda_swe_cnt_ind_moo_gam_wly_xho_bul_owc_pol_lat_grk_igb_bos_hin_cze_amh_est_yor	-0.11068349063981	-0.254483882903547	0.799683611928823
505	heb_guj_rus_hau_amr_lit_fbf_ukr_dut_sid_alb_ses_mol_urd_igb_zul_hin_scr_fin_geo_est_bat_lat_swe_afr_amh_tag_jav_ven_tsw_svk_ben_arw_cic_ctl_mly_cnt_por_glc_qcu_krd_pan_ewe_swt_aeg_yor_nor_bsq_hun_ger_bos_swa_slo_fre_vie_akn_tig_owc_kor_mao_rom_cze_dyu_eng_pol_knd_chh_uzb_mnd_spa_azi_bul_aze_prs_mlt_ita_anl_tha_lda_grk_sun_xho_sod_wly_mcd_bem_tsn_gam_tur_jpn_moo_dgb_bam_ind_tml	-0.170971019989729	-0.404620195456247	0.686685819824563
506	swe_swt_tsn_glc_tml_ewe_hin_cnt_ita_scr_yor_anl_fbf_tag_owc_cze_bem_ben_guj_spa_nor_bsq_ven_tsw_afr_mlt_sod_por_heb_bul_qcu_urd_sid_est_mol_ukr_uzb_ses_grk_zul_ind_knd_jpn_eng_hun_geo_wly_alb_lat_swa_mao_jav_pol_fin_mnd_chh_mcd_dyu_hau_lit_dut_igb_kor_tig_xho_svk_fre_rom_bam_tha_mly_bos_cic_lda_pan_arw_slo_amh_bat_amr_vie_sun_rus_azi_ger_krd_dgb_aze_ctl_tur_aeg_akn_gam_prs_moo	0.991264469978455	2.61692661425784	0.0103556426883744
507	eng_ukr_bam_kor_ita_ewe_mnd_hin_arw_krd_dgb_por_ctl_ven_jpn_hau_dut_uzb_lda_scr_xho_lat_moo_geo_amr_tag_tig_tsw_qcu_ben_knd_sod_cnt_ind_cze_rom_prs_swa_chh_sid_mcd_bos_mol_hun_ger_dyu_rus_tur_spa_yor_bem_alb_aeg_azi_tha_bat_tml_fin_mly_urd_bul_glc_owc_anl_nor_mao_akn_guj_lit_pan_jav_aze_cic_est_fre_fbf_vie_svk_igb_tsn_wly_zul_pol_swe_swt_heb_grk_ses_sun_mlt_slo_gam_amh_afr_bsq	0.19673220564687	0.445304261358781	0.657134703018183
508	akn_fre_tsw_swa_prs_cic_mao_rus_est_mol_jav_mly_knd_svk_pan_azi_ind_tha_krd_pol_swt_heb_jpn_hau_owc_scr_fin_moo_lit_ita_ewe_tml_lat_qcu_eng_anl_aze_tag_sid_sod_amr_swe_ukr_tur_rom_glc_bul_spa_nor_aeg_cze_tsn_dgb_igb_bos_por_uzb_urd_bat_tig_kor_alb_ger_lda_bem_sun_dyu_hun_grk_ses_fbf_yor_slo_cnt_bam_hin_ctl_vie_chh_mnd_xho_guj_ven_zul_mlt_ben_bsq_amh_geo_dut_arw_mcd_gam_afr_wly	NA	NA	NA
509	ewe_mly_tag_heb_svk_sod_jpn_krd_spa_igb_nor_eng_tig_hin_lat_dgb_gam_anl_mnd_fbf_owc_est_por_ses_swe_amr_ger_ctl_tml_vie_rus_tsn_aze_akn_afr_cnt_amh_mcd_zul_ita_kor_slo_bam_hau_fre_pan_swa_dut_mlt_knd_cze_sun_moo_bos_jav_qcu_hun_tha_bat_tsw_ind_chh_arw_mol_glc_grk_bsq_urd_lit_bem_alb_rom_tur_dyu_pol_mao_geo_fin_lda_swt_wly_scr_prs_sid_aeg_xho_ben_cic_uzb_bul_ven_ukr_yor_azi_guj	0.0396106044310341	0.103780131698636	0.917567308890819
510	moo_lda_tml_scr_azi_heb_uzb_lit_ukr_hin_fbf_glc_akn_pan_gam_igb_arw_cnt_tag_dgb_pol_alb_bam_eng_fre_urd_mol_geo_vie_est_por_ita_yor_jpn_ind_ger_sid_cic_aeg_anl_lat_afr_bul_bos_owc_hau_sun_sod_krd_ewe_guj_amr_ctl_aze_bsq_bem_mly_swe_tha_svk_ven_bat_qcu_mao_fin_hun_ben_amh_ses_nor_cze_jav_dyu_slo_rus_wly_chh_tsn_tsw_xho_zul_rom_mcd_tig_prs_dut_tur_swa_grk_knd_spa_swt_mlt_kor_mnd	0.00808672938290932	0.0210915663391622	0.983217799161289
511	mly_eng_bul_ses_heb_hau_ita_aeg_azi_tsn_guj_tsw_bos_rom_alb_pan_tur_fbf_aze_swt_dyu_lit_prs_afr_gam_knd_cze_tha_mol_uzb_bem_amr_bat_cnt_spa_ewe_arw_sid_owc_svk_fin_bam_swa_tig_dut_scr_pol_igb_mcd_tag_sod_ukr_ctl_hin_krd_por_geo_ven_jav_slo_ger_ind_rus_amh_akn_ben_nor_grk_sun_mnd_anl_vie_moo_dgb_yor_kor_fre_jpn_wly_qcu_tml_est_swe_zul_mao_cic_mlt_bsq_lat_hun_glc_lda_chh_xho_urd	0.21492947309768	0.550913213642335	0.583014230369291
512	moo_hun_nor_fre_est_swa_glc_owc_svk_eng_wly_ben_hin_mao_tsw_por_mlt_lit_bos_gam_dgb_arw_knd_mcd_geo_zul_grk_fbf_azi_jpn_fin_amr_tur_lda_ses_lat_prs_akn_aze_qcu_cic_tha_jav_bam_tag_ctl_igb_urd_amh_rus_bsq_mnd_scr_tml_sun_yor_pan_heb_chh_sid_guj_ger_dut_mly_rom_sod_dyu_pol_kor_swt_ind_swe_tsn_afr_ven_slo_xho_alb_ukr_cnt_vie_spa_aeg_cze_anl_krd_ewe_bul_ita_uzb_hau_bem_mol_tig_bat	-0.922421292079759	-2.55735783373126	0.0121649727913028
513	wly_moo_grk_guj_slo_dyu_lat_hau_azi_tag_cze_mcd_lda_gam_tur_zul_amr_geo_aeg_pol_mly_ses_fbf_igb_swt_lit_mlt_fre_heb_eng_vie_bsq_akn_dgb_hun_sod_bul_aze_est_spa_ctl_ukr_tha_tig_krd_scr_ind_ger_amh_sid_bam_bem_qcu_ita_tsn_kor_jav_dut_uzb_nor_tml_bat_hin_fin_rus_sun_bos_prs_jpn_ben_tsw_knd_por_arw_owc_svk_chh_pan_glc_alb_swe_urd_mnd_anl_ewe_mao_afr_ven_cnt_yor_cic_rom_mol_swa_xho	0.294106329239069	0.765772517428477	0.445750861898539
514	ukr_pol_fre_cic_dgb_afr_gam_bsq_knd_qcu_azi_nor_sun_grk_bos_ven_ger_pan_heb_ctl_bat_svk_tsn_fbf_fin_jpn_cnt_lda_est_aze_bul_ind_owc_aeg_xho_tha_mlt_lat_rus_mnd_hin_tml_wly_mcd_tig_amr_kor_swa_yor_akn_por_hau_moo_mly_anl_hun_tsw_scr_urd_amh_slo_cze_krd_rom_spa_ita_tag_ben_dyu_lit_alb_uzb_igb_swt_dut_vie_prs_eng_jav_mao_tur_sid_sod_glc_swe_arw_ewe_guj_zul_geo_bem_chh_bam_ses_mol	-0.3746813996543	-0.962433632284435	0.33832761346755
515	est_tsw_igb_afr_amh_bsq_mly_cze_cnt_mnd_aeg_eng_hau_pan_urd_jpn_ven_bos_ukr_ben_fbf_bul_ses_jav_sod_spa_tsn_fre_mlt_tig_tml_por_wly_bem_rom_geo_nor_slo_dyu_bat_heb_hin_akn_yor_moo_chh_cic_arw_krd_knd_gam_guj_zul_bam_prs_sun_rus_dut_uzb_svk_anl_ger_lit_qcu_swa_tur_swe_owc_ind_sid_aze_tha_lat_pol_hun_scr_ita_swt_tag_mao_ewe_lda_azi_glc_dgb_mcd_xho_alb_fin_mol_vie_ctl_kor_grk_amr	-0.247396105352846	-0.592103641300316	0.555217973945026
516	lda_bam_swt_vie_pan_azi_rus_akn_bem_tsn_chh_cic_dyu_uzb_spa_hau_urd_fre_wly_amh_glc_sun_dut_mlt_igb_jpn_est_alb_xho_rom_por_fin_hin_eng_qcu_tsw_pol_geo_slo_guj_gam_mnd_ind_anl_dgb_svk_aze_swe_krd_mly_tha_aeg_kor_ukr_ewe_prs_sod_hun_knd_scr_lat_tml_ita_bat_tag_cze_ven_afr_amr_moo_tur_tig_zul_arw_ger_sid_nor_fbf_ctl_bul_mol_cnt_ses_bos_yor_swa_mcd_jav_ben_owc_heb_mao_lit_grk_bsq	0.028639061179707	0.0671968281975593	0.946569264290738
517	azi_tha_alb_ukr_fre_ben_urd_jpn_qcu_ger_chh_nor_ctl_amr_bsq_ita_grk_guj_bem_dyu_tig_anl_zul_cnt_eng_prs_krd_heb_tml_por_spa_hau_tsw_mnd_fbf_sod_tur_lit_vie_glc_svk_gam_hin_aze_afr_ind_slo_mao_swe_pol_mol_moo_swa_tsn_rus_arw_bos_ses_bul_bat_bam_scr_knd_xho_cic_swt_mlt_est_wly_yor_igb_hun_aeg_owc_mcd_ven_uzb_fin_sid_geo_dgb_mly_akn_lat_dut_sun_kor_pan_cze_ewe_jav_amh_lda_tag_rom	-0.260742379117822	-0.61094003221848	0.542729612939702
518	fin_swt_lat_azi_tml_wly_bsq_krd_hun_gam_slo_bam_ses_yor_scr_hin_arw_dut_akn_lit_rom_grk_sun_swe_cze_ctl_dyu_chh_svk_bat_moo_eng_pol_cnt_mcd_alb_pan_anl_ben_bul_tag_fbf_tha_ewe_ger_rus_dgb_kor_geo_xho_spa_tsn_knd_mly_ven_swa_uzb_jpn_aeg_heb_est_ind_bem_sod_glc_hau_mol_urd_bos_ukr_amr_lda_jav_qcu_igb_por_fre_tur_nor_mnd_vie_owc_prs_aze_amh_sid_tig_guj_ita_mao_tsw_zul_mlt_cic_afr	-0.134401920499986	-0.332494189641353	0.740264415980338
519	arw_bam_ita_tha_alb_svk_wly_yor_lat_igb_por_dyu_jav_bul_swt_swa_ben_qcu_tur_fin_amh_nor_krd_dut_hin_zul_cnt_swe_jpn_bat_grk_ukr_dgb_mnd_afr_cic_bsq_spa_ger_ctl_mao_tml_lit_aeg_mly_fbf_rom_hun_prs_anl_ind_rus_guj_tag_glc_scr_sod_gam_ven_tsn_fre_moo_slo_ewe_bos_ses_tsw_bem_cze_vie_pol_knd_azi_akn_owc_est_eng_pan_amr_aze_mcd_sun_sid_urd_hau_mlt_geo_tig_uzb_chh_heb_lda_kor_mol_xho	-0.0483802265052196	-0.148590526510636	0.882198468328158
520	urd_sod_mol_dgb_mly_hun_aeg_lat_amr_cze_chh_arw_ita_afr_bam_cnt_swe_ind_hau_nor_mao_hin_mlt_rom_bat_amh_vie_est_yor_zul_tsw_kor_krd_aze_slo_sun_ven_fre_ctl_tsn_mnd_swa_igb_ukr_moo_qcu_tml_swt_grk_scr_tig_anl_sid_glc_pan_pol_fbf_jav_dyu_eng_knd_bul_fin_bos_rus_owc_alb_ses_bsq_spa_bem_lda_geo_heb_azi_gam_lit_tha_ewe_por_tur_mcd_prs_ben_xho_guj_ger_dut_cic_svk_jpn_akn_uzb_wly_tag	0.0425962941734262	0.0980778621124066	0.922081543382012
521	guj_yor_glc_tag_prs_por_swa_dgb_mao_pol_slo_kor_tur_grk_ven_fin_mol_moo_hin_amr_zul_aze_swe_swt_tha_alb_bsq_rus_sun_anl_aeg_nor_hun_vie_azi_svk_dut_xho_spa_owc_ita_amh_arw_tsn_bat_mcd_sod_geo_afr_lda_mnd_qcu_fre_ind_ukr_eng_mly_fbf_ger_igb_dyu_tml_mlt_jav_cnt_urd_cze_ben_hau_knd_ewe_gam_lat_bos_sid_lit_scr_akn_rom_bem_tsw_bam_ctl_heb_ses_est_cic_wly_uzb_bul_jpn_tig_krd_pan_chh	0.421743105599705	1.01104004443551	0.314620529203217
522	cic_tig_nor_bsq_uzb_mly_ewe_sid_tha_fin_urd_afr_cnt_pol_alb_dyu_aeg_azi_scr_akn_ctl_amh_sod_mol_aze_jav_vie_rus_zul_swe_lit_ven_ben_mnd_est_ger_hin_owc_por_bat_igb_svk_geo_lda_hau_slo_glc_kor_moo_arw_fbf_bul_mcd_bos_cze_ita_eng_bam_lat_swt_wly_tsn_swa_gam_rom_heb_krd_amr_yor_tur_grk_sun_hun_pan_qcu_guj_ind_ses_knd_tsw_prs_tag_tml_dut_spa_dgb_chh_ukr_jpn_xho_mao_fre_bem_mlt_anl	0.523662344818391	1.21607603800659	0.227033621039678
523	gam_alb_mnd_nor_bem_swa_kor_mcd_aeg_moo_jav_heb_por_jpn_lda_hau_owc_bam_ben_rus_prs_pan_ewe_svk_yor_chh_mol_tig_grk_est_ita_xho_cic_tsw_dyu_cze_sid_knd_swe_ind_bat_ukr_aze_ven_sod_scr_bos_glc_akn_amh_geo_eng_hin_swt_mly_afr_tsn_ctl_sun_tag_zul_bul_tha_dut_uzb_krd_amr_bsq_slo_tur_igb_ger_fin_fbf_azi_hun_dgb_lit_spa_wly_rom_arw_fre_vie_mao_qcu_pol_mlt_tml_anl_urd_ses_guj_lat_cnt	0.840326084068595	2.87236311173705	0.00504644962897029
524	prs_bem_krd_hin_ind_dut_xho_nor_bam_uzb_tag_afr_mcd_cze_svk_bat_fre_anl_dgb_sid_aze_eng_tur_amr_arw_kor_gam_fin_slo_lat_bul_chh_tig_grk_yor_qcu_spa_ger_bsq_cic_geo_pan_ses_jav_azi_rom_heb_scr_owc_hun_fbf_lit_por_rus_bos_alb_igb_swa_akn_tsn_mnd_zul_moo_ben_mol_ewe_hau_knd_tsw_tml_wly_glc_jpn_mlt_ita_lda_mly_est_vie_sod_urd_sun_ukr_aeg_amh_swt_tha_guj_ven_ctl_swe_pol_cnt_dyu_mao	-0.422095463412654	-1.0840481070039	0.281145853846878
525	urd_bos_ctl_rom_gam_tsn_hun_spa_fre_amh_slo_tha_xho_azi_afr_mlt_glc_eng_lda_amr_tig_bam_ven_sun_ses_mcd_vie_fin_hin_ben_ukr_aze_bsq_mol_dgb_swt_bem_est_rus_pan_ewe_uzb_alb_bat_hau_svk_ind_krd_cnt_tml_kor_ger_arw_sod_igb_yor_prs_dut_mnd_scr_lat_dyu_guj_sid_grk_mao_akn_lit_jpn_tag_bul_owc_anl_chh_tsw_wly_cic_moo_tur_mly_nor_geo_jav_cze_aeg_ita_heb_qcu_fbf_pol_swa_zul_swe_por_knd	0.0642671450222616	0.144783671972684	0.885194984146694
526	bul_alb_tur_spa_moo_fbf_pol_bat_ewe_tha_anl_uzb_pan_glc_hin_urd_amr_fin_arw_aeg_slo_qcu_afr_hun_ven_sod_mao_owc_svk_hau_bam_cic_nor_tsn_swt_tml_bem_ukr_mcd_heb_vie_krd_yor_geo_dyu_tsw_bos_lit_ses_sid_scr_kor_jav_ita_dgb_cnt_fre_rus_prs_por_mol_igb_est_ctl_ger_jpn_zul_swe_eng_dut_mnd_akn_lda_guj_mly_bsq_amh_xho_mlt_ben_azi_wly_ind_chh_tig_grk_aze_cze_sun_lat_knd_rom_gam_tag_swa	-0.160792404075554	-0.404505687794411	0.686769710915744
527	tur_guj_svk_ben_owc_fbf_ctl_aze_hun_mcd_cnt_tml_bat_bos_sod_lat_slo_lda_tsn_est_ger_ses_tag_yor_hin_moo_ukr_gam_mlt_anl_lit_afr_alb_bul_aeg_krd_bsq_pol_nor_dgb_mnd_glc_dut_dyu_cic_pan_bem_jav_amh_mao_sid_zul_arw_swa_fin_ewe_tha_scr_urd_vie_swt_geo_eng_xho_jpn_qcu_ind_knd_azi_mol_grk_uzb_mly_rus_ita_fre_por_amr_prs_kor_akn_igb_wly_rom_cze_heb_tig_swe_sun_tsw_spa_chh_ven_hau_bam	0.764381024944737	1.88311653114959	0.0628099151517058
528	amh_ses_jav_por_wly_arw_alb_moo_tur_anl_scr_swa_lda_ewe_svk_yor_mcd_akn_spa_bul_zul_grk_dyu_mly_rom_sun_tag_aeg_pol_cnt_afr_sid_igb_kor_tig_aze_azi_nor_tml_bat_fre_xho_tsn_gam_fbf_swe_ukr_dut_est_geo_jpn_bsq_tsw_hau_tha_amr_mlt_bam_ben_knd_ven_mnd_glc_hun_dgb_rus_pan_mol_sod_ctl_owc_ind_eng_guj_chh_cze_bem_ita_swt_uzb_hin_heb_cic_slo_ger_urd_lit_krd_vie_fin_prs_lat_mao_qcu_bos	-0.195885349291699	-0.501270056262175	0.617365555132386
529	prs_bos_fin_bsq_qcu_swe_knd_mlt_pol_mnd_krd_heb_bam_lda_tml_ben_mol_rom_kor_swa_ewe_glc_hin_spa_grk_est_dgb_swt_moo_aeg_cic_bem_sid_mcd_jpn_anl_ukr_mly_svk_ind_guj_owc_fre_slo_geo_por_dut_scr_pan_jav_urd_yor_ses_tha_aze_sod_fbf_mao_gam_eng_tur_hun_dyu_sun_hau_bul_ctl_lit_xho_ita_ven_cnt_alb_zul_amr_amh_bat_igb_akn_vie_uzb_cze_ger_tig_tsn_nor_tsw_tag_lat_azi_arw_afr_rus_wly_chh	0.694499758111644	1.64159860433709	0.104050823711942
530	dut_sun_tag_gam_sid_bul_svk_bsq_amh_igb_xho_ukr_spa_dgb_eng_bem_est_kor_fre_knd_jpn_mnd_chh_afr_ben_lit_cze_alb_aze_nor_mly_ven_tur_urd_tsw_hau_fbf_mcd_glc_cic_jav_lat_ita_ind_hin_bat_moo_tig_scr_ctl_cnt_azi_amr_dyu_arw_aeg_fin_krd_ewe_mol_prs_hun_tsn_zul_tha_ses_slo_rom_sod_swt_swa_pol_mao_yor_akn_uzb_grk_qcu_pan_guj_swe_lda_ger_mlt_por_wly_owc_geo_rus_vie_heb_bos_tml_anl_bam	NA	NA	NA
531	bam_mlt_qcu_tml_jav_bsq_bos_guj_swt_xho_vie_scr_ses_fin_pol_tha_lit_ewe_sid_est_akn_bat_heb_ger_fbf_alb_swa_tsw_mnd_chh_ctl_cic_urd_jpn_fre_sod_cze_nor_yor_ven_aze_amh_wly_cnt_glc_mao_por_slo_owc_knd_arw_eng_rus_pan_moo_zul_gam_ita_grk_rom_igb_prs_swe_hau_hin_hun_mol_spa_dyu_tur_bul_dut_kor_ind_aeg_azi_amr_sun_mly_tsn_uzb_lda_tig_svk_afr_geo_bem_anl_lat_ben_krd_ukr_tag_mcd_dgb	-0.358358436909887	-0.835727438553674	0.405450282716392
532	guj_amh_ctl_sun_ven_anl_chh_bam_ukr_yor_bsq_bos_gam_ind_tag_mao_tsn_jpn_prs_cnt_fre_mcd_mlt_ewe_mly_dyu_hin_ita_cic_mnd_jav_lda_scr_afr_tml_azi_cze_eng_hun_knd_aeg_lit_moo_grk_amr_alb_spa_urd_ses_zul_bat_pan_sid_swt_ben_tur_glc_ger_nor_igb_por_aze_rus_est_vie_uzb_krd_bem_bul_dgb_swa_geo_tha_pol_mol_tsw_qcu_wly_arw_slo_akn_dut_lat_swe_tig_kor_svk_fbf_sod_owc_xho_hau_fin_rom_heb	-0.290087522727059	-0.687888836908553	0.493234940266639
533	guj_pol_bul_fbf_ben_chh_prs_anl_igb_hun_dyu_afr_ukr_ven_akn_sun_slo_jav_spa_xho_amh_svk_est_qcu_krd_knd_bsq_swe_kor_tsw_lat_cic_ita_mnd_bam_ger_ind_uzb_cnt_zul_nor_fre_dut_glc_tml_arw_wly_hau_aeg_rus_dgb_amr_rom_scr_eng_mao_tag_sid_moo_jpn_mcd_por_fin_mlt_lda_alb_swa_pan_bem_bat_geo_hin_tsn_vie_gam_swt_ctl_owc_tig_aze_azi_ewe_heb_tha_grk_ses_mol_cze_yor_sod_mly_bos_tur_lit_urd	0.469268495091103	1.22016836151055	0.225486083813185
534	mol_pan_xho_wly_prs_mnd_bem_mao_zul_sid_cze_aeg_mly_grk_knd_kor_heb_chh_anl_bul_ven_swt_jpn_lda_tsn_ind_glc_hin_ger_swe_por_tsw_aze_ukr_tur_bat_tha_yor_svk_fbf_mcd_dut_amh_ewe_azi_uzb_tml_bsq_ben_jav_igb_est_pol_ses_spa_gam_krd_lit_vie_moo_alb_qcu_scr_dyu_akn_tag_arw_sun_nor_dgb_eng_mlt_ctl_fre_cic_tig_swa_bam_bos_slo_cnt_hau_geo_guj_ita_rus_sod_afr_amr_lat_owc_rom_hun_urd_fin	-0.340760097143408	-0.783836158331486	0.435128058075688
535	tag_alb_geo_hau_mao_jav_lda_fre_bem_knd_bsq_mcd_tig_slo_fin_tml_tha_amh_pan_hun_ukr_qcu_ctl_swe_mlt_uzb_bam_wly_pol_bos_akn_lat_dyu_grk_cnt_tsn_swt_tur_gam_xho_dgb_glc_tsw_est_swa_anl_sid_kor_bat_azi_aze_zul_eng_heb_hin_por_spa_ven_svk_sun_nor_cze_amr_ger_ita_guj_mly_mnd_afr_mol_fbf_aeg_prs_moo_yor_igb_rom_scr_arw_bul_jpn_krd_cic_rus_chh_ind_dut_lit_ewe_vie_ben_owc_urd_ses_sod	0.0630430881145437	0.142336616983949	0.887122035674478
536	mao_geo_owc_moo_jpn_spa_guj_wly_scr_tig_hun_yor_fbf_bsq_rus_tsn_eng_hau_cze_mol_tha_tag_qcu_tur_heb_xho_arw_mcd_amh_est_mlt_aze_tml_lda_grk_ind_krd_bat_urd_prs_dyu_vie_alb_fin_svk_uzb_anl_azi_pol_ben_ita_bul_bam_por_fre_sun_amr_mly_dgb_dut_glc_kor_akn_ses_afr_aeg_swa_cnt_swe_knd_bem_pan_ewe_jav_tsw_bos_sid_mnd_lit_rom_igb_gam_chh_nor_ger_hin_slo_cic_swt_sod_ven_ukr_lat_ctl_zul	0.110423411845977	0.259250884219941	0.796014668416905
537	bul_owc_dyu_bam_zul_xho_ses_arw_pol_por_swa_jav_ctl_moo_ita_fbf_fin_aeg_aze_lit_urd_nor_rom_dgb_slo_lat_glc_ukr_sun_uzb_ger_dut_hun_geo_prs_fre_mao_sod_grk_bem_mcd_guj_yor_ewe_tml_tsw_anl_ben_heb_cze_tig_mlt_alb_scr_mly_ven_tha_afr_gam_tag_cic_sid_akn_cnt_mnd_igb_bat_krd_hin_wly_mol_swe_svk_chh_qcu_knd_tur_jpn_tsn_pan_azi_est_amh_vie_bsq_swt_amr_eng_bos_ind_hau_spa_lda_kor_rus	0.204748973506306	0.467652063399089	0.641127426875083
538	svk_cze_dyu_pan_fin_eng_mao_ewe_mcd_xho_sid_fbf_dut_ven_geo_moo_hin_scr_prs_ses_slo_por_sun_jav_amh_swa_pol_qcu_lat_aeg_gam_jpn_chh_yor_cic_vie_dgb_ita_nor_bos_akn_ind_tha_owc_anl_tag_hun_guj_knd_lda_sod_zul_azi_urd_mol_tsw_bam_kor_tig_bat_arw_bul_igb_swe_ukr_tml_rom_est_ger_afr_glc_tsn_heb_ben_hau_alb_mlt_swt_grk_krd_rus_uzb_cnt_spa_amr_fre_ctl_bsq_bem_wly_tur_lit_mnd_aze_mly	0.249277381614122	0.588060287166643	0.557917167051383
539	mcd_krd_sun_bsq_por_bos_tur_bul_cnt_chh_bat_mol_cze_tml_eng_alb_hau_zul_swe_mao_tha_qcu_prs_hun_glc_fin_azi_afr_ukr_geo_svk_tsn_ind_tag_scr_ben_mlt_nor_sod_amh_lit_swa_vie_aeg_tig_kor_uzb_akn_pol_ewe_dyu_ses_sid_rom_ven_aze_lda_ctl_slo_swt_ita_pan_anl_cic_dgb_est_arw_heb_bam_wly_owc_guj_tsw_yor_moo_fre_bem_grk_jpn_lat_mly_urd_dut_mnd_fbf_spa_jav_rus_ger_hin_igb_xho_amr_gam_knd	-0.736726101606565	-1.64757591511089	0.102814530164783
540	ven_rom_yor_est_cnt_sid_moo_bsq_urd_sun_ukr_mol_bos_bam_azi_qcu_mao_amr_arw_kor_krd_por_hin_amh_guj_ses_eng_ctl_anl_mnd_sod_ger_swt_zul_dut_nor_chh_pol_dyu_tml_uzb_tig_owc_hun_swa_lat_glc_fin_mcd_geo_akn_cze_heb_lda_alb_xho_rus_bul_jav_ben_aeg_afr_gam_jpn_swe_ita_dgb_hau_aze_bem_igb_grk_tsn_lit_tag_knd_scr_mly_tha_bat_vie_spa_pan_tsw_fre_tur_prs_mlt_ewe_fbf_ind_slo_wly_cic_svk	0.0742165572960713	0.183638312005583	0.854696999138465
541	sid_sun_akn_xho_bos_bam_gam_jav_fbf_ita_ben_cnt_heb_mao_swe_amr_ses_dyu_por_mnd_lda_spa_fin_mlt_tur_afr_chh_tsw_tsn_owc_anl_swt_pan_sod_bsq_alb_hun_jpn_mly_moo_prs_ewe_hau_wly_qcu_tig_cic_eng_azi_kor_nor_amh_igb_bat_aeg_fre_ukr_krd_pol_arw_bem_scr_mcd_dut_glc_slo_grk_lat_tag_ven_svk_tml_zul_rom_vie_bul_swa_dgb_mol_urd_yor_cze_geo_ctl_rus_knd_tha_uzb_ind_aze_lit_ger_guj_hin_est	-0.0790170138767043	-0.190521847785102	0.849315501383437
542	pol_mol_amh_uzb_fin_ses_ewe_bam_grk_yor_lda_ind_swt_hun_rom_mnd_swe_bsq_spa_tsw_cze_ctl_heb_sid_svk_bat_anl_dut_nor_jav_aze_pan_geo_fre_guj_sod_est_afr_glc_owc_dyu_vie_cnt_krd_kor_ukr_ven_lat_jpn_moo_lit_qcu_chh_mao_fbf_eng_rus_alb_tur_bos_scr_mly_azi_knd_urd_hau_zul_wly_igb_tsn_prs_mcd_tml_aeg_gam_hin_bem_swa_arw_ita_sun_tha_ger_tig_mlt_slo_ben_bul_por_cic_amr_xho_dgb_tag_akn	-0.281714110771997	-0.649234311823282	0.517787134492909
543	urd_fin_bem_ita_tha_cnt_glc_anl_swt_jpn_aeg_scr_geo_uzb_mao_swe_sun_alb_mly_afr_wly_ukr_ewe_tig_jav_est_fre_kor_heb_yor_sod_spa_lit_swa_pol_hin_fbf_pan_tag_ven_mol_azi_bat_bam_dut_ger_dyu_chh_ses_ind_gam_amr_knd_ctl_moo_prs_mlt_akn_hau_vie_xho_zul_bos_hun_sid_dgb_ben_slo_bsq_svk_qcu_bul_tsn_tur_arw_rom_por_eng_amh_mnd_aze_lda_cic_rus_grk_mcd_tsw_guj_cze_igb_tml_lat_krd_owc_nor	0.157777494891327	0.402470996449383	0.688261028095619
544	ita_mao_grk_ind_jav_heb_eng_tig_lat_bam_pan_xho_cic_fin_hau_vie_geo_moo_tsn_glc_urd_anl_azi_est_tml_scr_ctl_swa_mnd_alb_igb_zul_yor_fbf_bem_dut_bos_bul_swe_swt_krd_tag_nor_hun_rus_ben_amr_mlt_owc_wly_pol_lit_dgb_ukr_cnt_tsw_cze_ven_fre_aze_afr_lda_ewe_mly_rom_svk_bat_knd_sod_tur_prs_ses_akn_uzb_aeg_slo_tha_chh_guj_gam_sid_jpn_kor_bsq_hin_arw_amh_mol_sun_spa_dyu_ger_qcu_mcd_por	-0.0814887570395633	-0.195168043692006	0.84568715253565
545	lda_knd_sod_geo_swa_krd_yor_rus_heb_mnd_est_aeg_ewe_grk_arw_mol_cnt_ita_tag_gam_lit_tha_swe_sid_igb_akn_swt_ind_azi_ven_ger_bul_owc_amh_urd_tur_qcu_dut_hau_por_tsw_hun_zul_chh_slo_mly_ben_bat_bem_prs_bsq_lat_eng_anl_bos_tml_hin_pan_fbf_aze_uzb_ukr_kor_mlt_mao_pol_guj_ctl_jav_cic_afr_sun_dgb_scr_tig_mcd_bam_fin_jpn_moo_nor_rom_cze_svk_vie_spa_glc_xho_alb_ses_wly_fre_tsn_amr_dyu	-0.261989285664464	-0.611038835559058	0.542664484031805
546	prs_gam_mlt_akn_rus_scr_lat_moo_zul_tsn_est_fre_cnt_urd_tha_tsw_glc_uzb_ita_swt_mol_wly_igb_aze_ses_mly_swe_slo_ben_bat_rom_spa_lda_jav_guj_bsq_krd_bos_grk_ven_ger_amh_ukr_tml_fbf_tur_lit_tag_vie_pol_ewe_svk_por_sod_swa_afr_cze_bam_hin_aeg_kor_chh_ind_dgb_azi_mnd_alb_fin_mcd_eng_hun_hau_nor_qcu_bul_jpn_amr_cic_bem_owc_arw_dyu_mao_sid_dut_sun_geo_xho_tig_heb_ctl_pan_knd_yor_anl	0.547751034955507	1.40396926792466	0.163658631877121
547	ita_fbf_tsn_mly_cic_hau_qcu_cze_mlt_krd_tml_rus_dyu_tag_bat_hin_arw_ewe_anl_tur_uzb_sid_jav_est_prs_spa_azi_amh_geo_kor_pan_ben_fre_sod_lat_aeg_sun_bul_wly_svk_mao_grk_pol_eng_por_glc_xho_ctl_bos_fin_moo_zul_lda_heb_dgb_igb_mnd_slo_tha_hun_alb_tig_lit_scr_swa_dut_bsq_bam_swe_ven_swt_mol_jpn_gam_rom_ukr_amr_ger_mcd_vie_urd_tsw_ind_yor_bem_chh_ses_guj_knd_afr_owc_akn_cnt_aze_nor	-0.0293907543082737	-0.0724642458332527	0.942388076817197
548	fre_xho_rom_akn_moo_afr_tsw_ita_tur_hin_mnd_krd_hau_mol_bem_bul_eng_jpn_pan_tml_vie_zul_bam_sun_por_aeg_lit_ben_nor_jav_sid_ind_svk_lat_bsq_qcu_aze_dyu_swt_urd_grk_ger_scr_sod_fbf_mao_est_anl_ctl_owc_alb_ewe_cic_wly_spa_geo_cze_rus_slo_amr_guj_hun_ven_yor_bos_uzb_igb_azi_tsn_amh_prs_dut_mcd_tig_knd_cnt_bat_ses_tag_lda_glc_dgb_chh_heb_pol_ukr_gam_fin_kor_swe_mlt_swa_mly_tha_arw	0.453468255609177	1.1930985907052	0.235865692022166
549	kor_dyu_grk_sid_por_xho_sod_heb_ewe_qcu_jpn_cnt_aze_amh_bul_lda_gam_scr_swe_mlt_ind_slo_spa_fre_bem_jav_krd_tha_tsn_bat_alb_ctl_moo_ben_rom_zul_fbf_tml_dgb_sun_amr_glc_akn_swa_anl_mao_tag_eng_mcd_mnd_prs_aeg_ita_guj_ukr_lat_afr_bam_cze_bsq_ses_arw_svk_vie_hun_tig_wly_ger_igb_swt_lit_hin_yor_pol_mol_est_fin_mly_knd_tur_uzb_geo_cic_nor_ven_owc_rus_bos_hau_dut_azi_pan_chh_urd_tsw	0.313296897624228	0.717236812614697	0.475025594724426
550	swa_bul_lit_ven_amh_ita_alb_igb_tur_guj_akn_urd_cic_sun_sid_rus_uzb_mlt_owc_tsn_glc_eng_est_mao_hun_swt_rom_bem_bos_tig_prs_mnd_chh_dyu_hau_tha_qcu_tag_moo_xho_lda_jpn_wly_grk_ctl_jav_slo_krd_pol_cnt_dgb_fin_ukr_scr_lat_bat_arw_geo_heb_dut_hin_gam_knd_zul_amr_mly_pan_tml_kor_ger_fre_anl_bam_ses_aze_yor_por_mcd_vie_azi_tsw_sod_ind_fbf_nor_mol_ben_swe_spa_afr_aeg_bsq_cze_ewe_svk	-0.107811597470812	-0.244311832324945	0.807527516388557
551	qcu_mol_mnd_ind_dut_fre_tsn_rom_alb_heb_geo_prs_spa_svk_hun_uzb_ger_cze_glc_ewe_anl_cic_kor_mlt_scr_zul_grk_fin_rus_jpn_amr_yor_mao_est_chh_ses_bos_azi_cnt_sun_ben_xho_tig_guj_afr_fbf_jav_slo_mly_pan_bam_swa_krd_igb_sid_lat_hin_eng_ven_swt_por_swe_bul_owc_moo_tsw_bat_arw_pol_tha_nor_ctl_vie_gam_lda_dgb_ita_bsq_tur_wly_mcd_akn_aeg_knd_urd_aze_amh_dyu_tml_lit_ukr_bem_sod_hau_tag	0.342607931216975	0.784510708307726	0.434734267531285
552	bos_tag_akn_wly_eng_bul_hun_tsn_urd_jav_slo_gam_fbf_ukr_ses_tur_fin_jpn_mlt_dgb_amh_glc_tig_fre_chh_swa_hin_tsw_moo_dyu_swt_ind_ven_bem_spa_bam_dut_aeg_cnt_knd_prs_lit_lda_ben_rom_kor_nor_tha_swe_geo_tml_qcu_igb_hau_arw_lat_sod_heb_pan_vie_mol_mnd_mao_krd_mly_azi_bat_uzb_cze_yor_afr_mcd_alb_amr_scr_svk_cic_zul_pol_ger_aze_ewe_por_sid_bsq_sun_grk_est_guj_ctl_xho_owc_ita_rus_anl	-0.292223904306501	-0.689565262324101	0.492184645527891
553	bul_hin_dyu_bat_mly_lda_nor_yor_mlt_tsw_hau_tha_ind_est_tur_tig_anl_cnt_uzb_slo_mao_ses_tsn_tml_jav_mcd_glc_sun_igb_urd_lit_aeg_tag_alb_ben_mol_guj_dgb_azi_eng_bam_sod_heb_swa_afr_ger_spa_knd_swe_ctl_amr_prs_grk_amh_xho_rom_hun_fre_krd_pol_akn_fin_geo_dut_lat_gam_fbf_scr_pan_cic_chh_qcu_owc_arw_sid_vie_swt_wly_aze_moo_mnd_cze_rus_bos_svk_ukr_bem_zul_por_ven_ita_jpn_ewe_bsq_kor	-0.668610400589138	-1.56584952196918	0.120780336198224
554	ses_alb_glc_eng_urd_cnt_fbf_rom_guj_gam_mlt_spa_jpn_ctl_kor_swa_ita_slo_ukr_cze_aeg_tur_fin_amh_yor_tml_vie_uzb_pan_est_hun_moo_ben_zul_bat_qcu_sid_jav_mao_dut_pol_dyu_chh_wly_tag_tsw_knd_mol_tsn_lit_hin_bem_aze_dgb_igb_rus_prs_bsq_ven_por_nor_lat_owc_swt_ger_fre_grk_ind_svk_afr_geo_hau_mcd_heb_xho_cic_krd_sun_sod_arw_azi_tig_swe_lda_akn_anl_bos_ewe_bul_mly_amr_bam_tha_scr_mnd	0.412370547285077	0.9809535302837	0.329160694519789
555	tsn_swe_spa_tha_mnd_mcd_mly_aze_bat_lit_geo_bul_mao_igb_xho_fre_sid_scr_alb_ben_amr_kor_cnt_ind_pol_jpn_eng_est_heb_slo_vie_yor_bem_hun_prs_mol_azi_rus_urd_lat_por_hin_tsw_bos_mlt_bam_aeg_arw_swt_gam_amh_wly_ses_swa_guj_cze_nor_ita_ven_uzb_tml_sun_afr_dgb_tur_ger_owc_qcu_krd_bsq_svk_ukr_cic_fin_sod_chh_ewe_dut_tag_anl_ctl_rom_moo_dyu_tig_fbf_akn_lda_zul_hau_jav_grk_knd_glc_pan	0.143124539270675	0.376721828428146	0.70723851021978
556	kor_tur_jav_tig_mlt_glc_hun_knd_owc_prs_afr_heb_gam_tsn_nor_grk_spa_guj_hau_tha_moo_amr_ita_ben_qcu_swt_cic_alb_pan_ukr_mly_vie_dyu_cnt_slo_scr_est_igb_por_fin_yor_bul_sun_akn_geo_uzb_sid_ewe_wly_xho_lat_aze_lit_lda_rom_fre_mcd_bam_rus_ger_ctl_dgb_mnd_jpn_anl_svk_zul_bos_tag_pol_tsw_ind_bsq_dut_amh_azi_ven_eng_mol_tml_sod_chh_bem_hin_mao_bat_urd_aeg_ses_krd_cze_arw_swa_fbf_swe	0.274400092740201	0.761213701185876	0.448455336703479
557	akn_bat_cnt_mol_amr_tag_dut_eng_lat_mao_qcu_aeg_ctl_fre_swa_arw_ses_zul_mly_hau_dgb_mlt_alb_glc_scr_tig_ben_krd_yor_igb_fbf_ita_ger_moo_swe_pan_sod_bem_jpn_tsn_swt_anl_gam_ewe_ven_mnd_amh_geo_vie_ind_aze_kor_dyu_bos_slo_lit_guj_rus_cic_lda_cze_rom_chh_bam_fin_tha_jav_pol_afr_owc_tsw_knd_urd_ukr_bul_tml_est_spa_bsq_azi_hin_tur_grk_uzb_wly_svk_prs_xho_hun_sun_nor_heb_sid_mcd_por	0.0769792080171363	0.177362854860282	0.859609105030756
558	spa_mlt_ses_hau_tsw_krd_uzb_ita_geo_slo_cnt_scr_dyu_pol_tur_tha_swa_hun_mnd_vie_tig_mly_dut_ewe_ukr_igb_ctl_eng_bem_mcd_azi_bos_owc_aze_nor_jav_akn_tag_lda_fin_amr_ind_gam_yor_bam_aeg_qcu_ven_grk_lit_anl_swe_knd_kor_ger_ben_prs_jpn_fre_alb_lat_amh_bsq_bul_xho_svk_arw_guj_afr_tsn_sun_heb_glc_wly_rus_urd_mol_hin_cic_dgb_chh_bat_sid_zul_rom_swt_est_por_moo_mao_cze_sod_fbf_pan_tml	NA	NA	NA
559	dut_grk_slo_swa_ven_mao_arw_glc_alb_tur_rus_fin_prs_svk_owc_mlt_chh_scr_hau_cic_uzb_ben_dgb_jpn_dyu_xho_azi_tag_tig_tsn_heb_eng_cze_wly_spa_moo_geo_swe_lda_bul_por_pol_ukr_fre_vie_akn_guj_mnd_hin_lat_mol_aze_knd_gam_yor_sod_jav_bem_aeg_swt_sun_cnt_mcd_amh_nor_tha_lit_qcu_ewe_est_hun_anl_bsq_tml_afr_mly_ctl_amr_ita_krd_tsw_bos_sid_rom_zul_bat_kor_ses_pan_igb_bam_ger_fbf_urd_ind	-0.179868498013521	-0.461958995868084	0.645189574014966
560	ger_dyu_kor_hin_cnt_ind_yor_ukr_gam_geo_amh_slo_bsq_pan_rus_urd_mao_fbf_igb_tur_knd_bul_nor_arw_guj_amr_eng_bam_tag_glc_tig_hun_ewe_uzb_vie_svk_swa_tsn_aeg_ses_spa_swe_bem_aze_alb_owc_ita_rom_sod_azi_dut_moo_bat_zul_tml_mcd_krd_mly_qcu_lit_ven_lda_ben_fin_akn_mlt_scr_lat_wly_jav_hau_chh_pol_tha_mnd_jpn_sid_est_ctl_bos_prs_mol_swt_cze_xho_tsw_sun_anl_heb_por_cic_fre_grk_afr_dgb	-0.210875773768484	-0.502493817966424	0.616508004388362
561	hun_amr_cze_rom_chh_spa_ctl_cnt_tml_hin_jpn_glc_ita_grk_jav_pan_swe_mol_tsn_bem_pol_dgb_tur_ger_kor_bsq_azi_fbf_anl_arw_lit_ukr_svk_amh_por_fin_heb_guj_lat_aeg_aze_sid_ven_afr_moo_sod_swa_wly_gam_dut_slo_bul_zul_rus_krd_mcd_bat_akn_cic_mao_hau_est_vie_owc_geo_tag_eng_scr_ewe_ind_tsw_fre_bam_ben_tig_qcu_mlt_ses_tha_yor_prs_knd_swt_xho_urd_uzb_nor_dyu_sun_mly_bos_igb_lda_alb_mnd	NA	NA	NA
562	hau_afr_ven_prs_sid_bem_anl_zul_sod_moo_jpn_ben_est_amr_gam_wly_grk_fre_xho_tig_mly_arw_owc_swe_lit_ind_geo_sun_mlt_tag_azi_tsn_lda_mol_aeg_bam_heb_aze_bsq_nor_fin_spa_mcd_por_dgb_tml_krd_urd_amh_akn_igb_lat_alb_rom_uzb_knd_ger_dyu_bos_pan_cnt_hun_cze_ses_ewe_rus_guj_pol_ukr_swa_bul_mnd_scr_jav_slo_svk_tha_yor_glc_kor_tur_chh_fbf_ctl_cic_bat_eng_tsw_ita_hin_vie_dut_swt_qcu_mao	0.108063853391024	0.253859092685556	0.800164819581486
563	gam_urd_bul_kor_yor_sun_ctl_azi_dyu_swa_anl_akn_geo_aze_jpn_mcd_spa_ben_afr_chh_amr_ger_fin_xho_bem_nor_lit_alb_est_swe_tur_dut_vie_sod_scr_qcu_prs_hin_ind_krd_por_pan_mao_ven_tsn_lda_heb_lat_guj_uzb_aeg_ses_tsw_mol_sid_slo_jav_ukr_tml_owc_ita_wly_amh_cnt_tha_igb_bsq_bos_pol_tag_cic_ewe_mnd_fbf_rom_arw_knd_rus_swt_zul_cze_moo_hun_eng_hau_bat_fre_bam_mlt_mly_grk_tig_glc_dgb_svk	-0.770518885721168	-1.76575418704066	0.0807190188193384
564	hau_cic_prs_mnd_aeg_eng_bat_owc_ctl_slo_cnt_chh_lda_bos_zul_mao_amr_ses_ukr_ven_swe_sod_tur_mlt_ita_bem_vie_jpn_tsw_lit_tig_dyu_heb_wly_guj_gam_dut_aze_arw_scr_fin_nor_spa_swa_ben_mcd_jav_sid_tha_sun_bam_glc_ewe_kor_azi_tag_pan_bsq_rom_uzb_grk_svk_hin_hun_ind_akn_lat_alb_dgb_krd_mly_por_ger_knd_urd_moo_bul_fbf_cze_tsn_pol_mol_fre_rus_igb_qcu_anl_est_swt_tml_yor_geo_afr_amh_xho	-0.23541166878439	-0.537708519944777	0.592062700990157
565	kor_tha_bos_guj_chh_grk_prs_urd_mol_ita_mly_mnd_krd_hun_pan_fre_ewe_knd_afr_nor_ses_wly_glc_dut_swt_por_qcu_mcd_dgb_hin_tur_azi_amr_fin_sun_mao_tag_sod_owc_ctl_pol_swa_tsn_sid_tsw_jav_rom_rus_cic_cze_tml_scr_xho_mlt_cnt_bul_arw_svk_akn_lit_dyu_gam_yor_ven_anl_zul_bat_geo_vie_amh_uzb_spa_lda_aze_ben_ger_aeg_eng_slo_ukr_est_bem_fbf_hau_igb_heb_alb_bam_tig_swe_lat_ind_moo_jpn_bsq	0.280716209796966	0.639567741247885	0.5240260110535
566	sun_knd_rus_tha_anl_urd_bul_uzb_svk_ses_wly_dut_mol_ewe_swa_hun_pol_zul_sid_tur_mlt_pan_amr_geo_bem_fin_amh_prs_bam_igb_bsq_gam_mnd_tml_est_qcu_ben_swe_ven_hin_lda_lat_sod_guj_tig_ita_arw_ukr_aze_rom_owc_ger_cnt_dgb_xho_scr_heb_tsw_aeg_mly_fbf_tag_alb_spa_cic_kor_mao_bos_ind_jpn_afr_dyu_cze_vie_lit_hau_eng_moo_fre_glc_azi_slo_chh_jav_krd_nor_yor_por_akn_grk_tsn_ctl_bat_swt_mcd	0.0308903968497119	0.0792883062966604	0.936973667558876
567	dut_heb_spa_pan_tha_scr_fre_tsn_cnt_alb_mly_azi_fbf_bul_swa_mlt_wly_mol_prs_sod_dgb_dyu_arw_slo_ita_cic_igb_rus_jav_urd_gam_eng_ewe_guj_mcd_anl_geo_nor_swe_ses_ven_bam_mao_est_hun_tag_krd_bos_lat_aze_knd_xho_por_bat_hau_tml_grk_svk_hin_akn_lit_tsw_amr_jpn_fin_yor_aeg_bsq_rom_ukr_sun_ctl_qcu_ben_zul_ger_amh_sid_cze_tur_swt_vie_pol_tig_uzb_kor_moo_ind_glc_mnd_afr_lda_chh_owc_bem	-0.14133085247618	-0.362363993389247	0.71790219798711
568	afr_aze_ben_arw_ewe_kor_dgb_chh_heb_lda_lit_sun_qcu_swt_swe_spa_pol_geo_ven_owc_sod_rus_igb_vie_glc_bsq_jav_pan_cic_fre_ukr_bat_tsw_tsn_dyu_mol_ctl_amh_azi_sid_ger_cze_bem_mnd_por_swa_mcd_slo_guj_est_urd_bul_mly_uzb_krd_zul_bam_anl_mlt_tur_prs_tha_rom_aeg_hau_grk_lat_yor_jpn_cnt_gam_bos_ind_knd_ita_amr_hun_nor_tml_scr_eng_hin_ses_wly_xho_svk_alb_tag_fbf_tig_dut_moo_fin_mao_akn	-0.838552900965134	-2.02375274370904	0.0458650361850719
569	fre_hau_hun_ses_ctl_rus_zul_prs_krd_ukr_aeg_dut_geo_heb_mao_bos_guj_slo_fin_knd_arw_tur_ger_jav_sod_dgb_vie_tml_glc_cze_ewe_nor_eng_ven_owc_swt_amh_kor_swe_aze_mol_mlt_azi_lda_est_ita_pol_alb_por_dyu_swa_cnt_rom_sid_fbf_mnd_urd_wly_cic_hin_mcd_lit_amr_scr_tsw_svk_igb_akn_uzb_moo_bsq_xho_bul_chh_lat_tha_bem_mly_gam_pan_jpn_tag_tig_bam_yor_afr_spa_anl_qcu_ben_sun_ind_tsn_bat_grk	0.0214237585848996	0.0476554272294888	0.962093047699951
570	rom_ita_geo_bem_bat_eng_fbf_aeg_por_swa_pan_chh_grk_ukr_kor_nor_mlt_ind_moo_ven_swe_scr_urd_heb_uzb_lit_akn_cic_mly_fin_ctl_glc_owc_tag_bam_ger_cze_ewe_ses_anl_cnt_hun_mol_prs_lda_svk_krd_afr_rus_dyu_slo_wly_tml_zul_tsw_pol_mnd_hau_arw_hin_dut_xho_mao_qcu_jpn_sun_sod_tha_est_fre_dgb_bul_tig_amh_amr_mcd_guj_azi_swt_aze_vie_ben_sid_tur_igb_knd_gam_bsq_tsn_jav_yor_bos_lat_spa_alb	0.182352926537053	0.423159899052693	0.673155550373898
571	ind_jpn_hun_amr_sun_hin_yor_hau_cnt_mnd_fre_tml_jav_dyu_tsw_spa_lit_bsq_dgb_ven_mol_wly_zul_tha_lda_mcd_pan_xho_aze_akn_cic_scr_prs_kor_est_owc_urd_lat_tsn_afr_svk_amh_bam_qcu_heb_fin_geo_ctl_mly_azi_ita_ses_ukr_bos_moo_mlt_slo_eng_vie_cze_sod_ger_sid_knd_igb_tig_grk_swt_dut_tur_krd_rus_swe_nor_ewe_rom_arw_alb_ben_mao_guj_bem_anl_chh_gam_fbf_swa_tag_bul_glc_bat_uzb_pol_aeg_por	0.0361674606644637	0.0838092711046112	0.933388216228124
572	tha_mcd_fbf_grk_arw_aze_pol_bul_eng_mol_cze_ita_mao_tml_amh_knd_jav_nor_ctl_uzb_tur_est_urd_jpn_gam_por_yor_owc_mly_lit_azi_bos_zul_alb_spa_swe_ben_kor_amr_qcu_cic_rus_fin_ses_tig_lda_krd_bam_sun_hin_scr_moo_ewe_dyu_bat_ven_swa_vie_geo_mlt_hau_ger_xho_igb_prs_mnd_guj_sid_wly_dut_hun_ukr_aeg_fre_sod_lat_glc_ind_heb_akn_tsw_rom_chh_bsq_slo_svk_tsn_bem_anl_tag_swt_cnt_dgb_afr_pan	-0.619156004970807	-1.45376815439603	0.149376990717472
573	ind_vie_tur_svk_sid_krd_amr_hau_eng_jpn_dut_fin_tag_geo_chh_aze_urd_ctl_zul_afr_tsw_est_qcu_uzb_mlt_akn_tsn_ukr_lit_rom_grk_arw_fbf_bam_tha_mao_ses_ita_guj_lat_knd_pan_lda_tig_slo_mnd_moo_azi_xho_hin_ben_swe_anl_ger_igb_spa_pol_jav_owc_cic_tml_bul_heb_alb_bat_swa_yor_cze_amh_wly_dgb_ven_sod_prs_scr_hun_por_bsq_sun_ewe_cnt_nor_bos_rus_swt_mol_dyu_bem_fre_kor_glc_mly_gam_mcd_aeg	-0.159685546582963	-0.374778168661245	0.70867872760824
574	sod_vie_heb_mlt_moo_grk_ger_zul_gam_nor_afr_fbf_lit_sid_arw_bos_rus_jpn_uzb_bat_swe_knd_tsw_swa_ind_glc_swt_amr_est_krd_aze_tig_kor_lat_geo_cnt_bem_mol_yor_fre_jav_slo_bul_ukr_ses_tur_ewe_pol_tag_spa_igb_rom_azi_dgb_xho_owc_por_mly_ita_ben_cic_mnd_svk_mcd_sun_dyu_anl_alb_hin_hau_chh_scr_tha_eng_aeg_bam_ven_lda_pan_dut_urd_qcu_wly_cze_prs_tsn_hun_tml_mao_guj_amh_ctl_fin_akn_bsq	-0.565263798968382	-1.23466284522354	0.220066493895558
575	tag_ita_moo_wly_arw_cze_spa_tsn_mao_amh_aeg_glc_sid_scr_pol_ewe_bam_uzb_slo_jav_chh_fre_fin_tur_owc_swa_swt_tml_est_hau_alb_kor_amr_zul_sod_rus_hin_azi_heb_ind_dut_lda_mlt_bat_cic_mol_prs_guj_tig_mly_anl_fbf_igb_aze_rom_knd_nor_tsw_lat_ven_ben_ukr_bos_urd_krd_mnd_akn_gam_mcd_bul_afr_ger_geo_ctl_lit_por_pan_eng_vie_hun_xho_bem_grk_cnt_sun_bsq_swe_tha_yor_jpn_ses_dyu_svk_dgb_qcu	0.426242351821936	1.01663733811543	0.311963542049563
576	ctl_sun_mcd_urd_cze_rom_hau_tsn_gam_anl_amh_amr_fbf_grk_ses_vie_azi_afr_pan_glc_bam_tsw_wly_alb_dgb_ben_bul_hun_dut_ger_dyu_jpn_lit_heb_fre_mnd_cnt_geo_prs_swa_mao_zul_tag_knd_sod_lat_krd_eng_xho_ewe_scr_igb_ven_est_guj_pol_kor_tml_ita_tig_rus_ind_hin_bsq_cic_slo_tha_ukr_akn_aeg_owc_swe_mol_uzb_jav_tur_chh_sid_fin_qcu_mlt_aze_nor_spa_bos_bat_arw_mly_bem_moo_swt_yor_svk_lda_por	-0.525853120124956	-1.24928244420881	0.214696956967474
577	zul_bem_igb_tsw_bat_dgb_bul_slo_swa_swt_prs_cic_spa_geo_svk_swe_bam_moo_afr_aze_amh_yor_lit_hau_rus_tur_hin_aeg_qcu_grk_lat_por_wly_cze_mnd_tha_ind_glc_sid_lda_tag_heb_cnt_knd_bsq_akn_vie_azi_jpn_pol_urd_sun_mcd_xho_krd_bos_tsn_nor_alb_ctl_eng_mao_ses_dyu_rom_pan_ven_dut_kor_ita_amr_tig_chh_est_ben_guj_gam_hun_uzb_mol_mly_tml_anl_sod_mlt_fin_fbf_jav_ewe_ger_owc_ukr_arw_scr_fre	-0.22452121137812	-0.577240392860435	0.565171872845498
578	amh_hun_scr_rus_azi_mnd_sid_spa_grk_dyu_bat_krd_bul_igb_swt_mao_fre_lit_sun_alb_bsq_mlt_heb_knd_tha_aeg_est_bem_ukr_eng_prs_uzb_qcu_bam_svk_hau_geo_ctl_arw_ewe_chh_bos_ven_por_pol_ita_fin_tig_slo_yor_anl_guj_zul_moo_tag_mol_cze_lat_wly_dut_cic_jpn_tml_xho_dgb_sod_pan_rom_hin_tur_lda_mcd_akn_gam_amr_cnt_swa_nor_fbf_ben_tsn_urd_ind_jav_ses_vie_swe_tsw_kor_glc_owc_ger_mly_aze_afr	0.0643200730883788	0.151568560094252	0.879855539643839
579	mly_qcu_bsq_dgb_por_akn_knd_nor_aze_fin_eng_geo_azi_owc_mnd_zul_uzb_fre_mcd_swt_guj_swe_urd_afr_wly_heb_bem_tsw_rom_krd_tur_hin_cnt_dut_jpn_grk_lda_xho_amr_bat_ctl_alb_tsn_jav_scr_rus_vie_mao_chh_hun_mol_fbf_bul_tha_sod_swa_svk_lat_tig_ewe_hau_aeg_cze_bos_slo_ben_sid_tag_tml_anl_ukr_arw_ita_pol_ger_dyu_mlt_igb_ind_ven_cic_ses_moo_glc_lit_prs_yor_sun_gam_kor_est_pan_bam_spa_amh	0.449834298835385	1.22555732885959	0.223459908387536
580	bat_mol_tsw_pan_bos_rom_amr_aeg_spa_alb_swa_yor_wly_jav_akn_dyu_slo_lat_mao_nor_tig_tur_bul_lda_hun_guj_ven_glc_zul_amh_cic_chh_svk_bsq_swt_ind_krd_mcd_cze_sun_grk_swe_sod_dut_urd_geo_tha_fre_gam_tsn_heb_dgb_knd_kor_cnt_bam_ses_scr_prs_moo_est_ewe_mly_ger_arw_sid_uzb_fin_hau_igb_xho_afr_ita_aze_hin_por_qcu_tml_azi_vie_ukr_eng_owc_tag_mnd_lit_fbf_rus_ctl_mlt_pol_bem_anl_jpn_ben	-0.214813871700161	-0.709110210900062	0.480030005369223
581	owc_tsn_tsw_ctl_xho_fin_bul_prs_afr_arw_akn_aze_rom_mao_cnt_gam_qcu_spa_tha_rus_bat_heb_lda_hin_sod_amh_mcd_bsq_dyu_mnd_hau_swt_urd_sun_krd_grk_bem_jav_alb_ind_guj_yor_azi_knd_swe_jpn_vie_pol_mlt_wly_eng_ses_lit_ger_moo_tig_tur_dut_fbf_glc_cze_anl_chh_bos_mol_uzb_ven_zul_ben_svk_dgb_tag_por_pan_cic_nor_ita_lat_hun_bam_aeg_geo_swa_amr_tml_sid_mly_igb_scr_kor_est_fre_ukr_slo_ewe	0.246056345986639	0.629397721844965	0.530631841463957
582	spa_jpn_bos_aeg_alb_tsn_fre_swe_amh_nor_bat_krd_hin_ven_dyu_cnt_prs_bul_eng_fbf_vie_amr_grk_swt_ita_heb_tig_jav_por_cze_dgb_pol_igb_tur_fin_gam_urd_mao_xho_lat_slo_yor_cic_rom_hun_hau_arw_sid_bem_chh_qcu_dut_geo_ctl_est_mly_uzb_tag_owc_moo_akn_mol_anl_svk_sun_aze_swa_tha_mnd_azi_glc_wly_ewe_pan_ben_lit_mlt_bsq_lda_ind_tsw_guj_ger_tml_ses_bam_rus_zul_kor_knd_sod_ukr_afr_mcd_scr	-0.434606012630511	-1.02303471959167	0.308945216235845
583	swa_prs_bam_jpn_dut_tsn_tur_chh_tml_est_hun_vie_sod_por_hin_sid_bsq_eng_ben_tsw_akn_mlt_yor_grk_ukr_cnt_kor_pol_lda_dyu_pan_owc_zul_mly_cic_urd_mcd_ger_amh_knd_slo_uzb_ita_glc_lit_aze_azi_xho_arw_rus_lat_krd_tag_bem_fbf_gam_heb_amr_dgb_igb_jav_ctl_swe_bos_hau_bul_wly_alb_qcu_mol_svk_ewe_fre_mnd_moo_tig_nor_mao_geo_spa_ind_cze_guj_bat_fin_swt_ven_scr_tha_rom_ses_sun_afr_aeg_anl	0.418458011434613	0.981868678089687	0.328711997775024
584	tur_swt_tsn_chh_geo_scr_anl_amh_guj_por_knd_jpn_sod_bul_ger_azi_igb_slo_nor_dyu_hau_cze_ind_moo_bsq_uzb_sid_vie_mol_jav_kor_yor_qcu_dut_pan_eng_aeg_ses_mcd_arw_glc_fre_dgb_cic_tha_aze_hun_heb_lat_bem_ctl_ben_swa_krd_ita_grk_ven_swe_prs_alb_lit_gam_bat_xho_bos_rus_tag_spa_akn_fin_tig_pol_tml_hin_svk_mao_cnt_fbf_amr_urd_wly_afr_ewe_owc_sun_mnd_ukr_est_mly_rom_zul_bam_mlt_lda_tsw	-0.330209472534243	-0.73973154307229	0.461326133471487
585	ger_bul_mly_hin_igb_mcd_anl_kor_lat_mao_xho_qcu_uzb_pan_sod_owc_heb_afr_dut_tsn_ind_por_mnd_ses_grk_scr_guj_aeg_yor_lda_vie_prs_sid_est_aze_dgb_eng_chh_lit_azi_alb_amh_glc_hau_bat_tur_hun_tag_arw_tml_tha_fre_pol_cnt_urd_knd_moo_spa_cic_sun_amr_ven_wly_bsq_krd_fin_bos_cze_slo_bem_fbf_swt_nor_akn_ita_ben_jpn_tsw_swa_ewe_gam_swe_rus_svk_bam_mlt_rom_jav_ukr_mol_zul_dyu_tig_ctl_geo	NA	NA	NA
586	mnd_alb_svk_igb_pan_rus_hin_amh_spa_rom_cic_ctl_tsn_eng_glc_bos_vie_dgb_prs_scr_mly_afr_amr_swe_owc_bul_nor_moo_por_yor_kor_bem_gam_swa_tur_arw_dyu_jav_sod_mlt_geo_azi_zul_tag_mol_grk_pol_bat_tha_fre_xho_ger_chh_cze_slo_mao_aze_tsw_fbf_ita_ewe_uzb_bsq_jpn_tml_cnt_ven_aeg_ind_sun_guj_hun_dut_heb_lda_krd_knd_ses_swt_wly_qcu_urd_akn_anl_ben_hau_sid_ukr_lat_lit_fin_est_bam_mcd_tig	-0.102321476033296	-0.238104907619093	0.812323554631024
587	scr_jav_guj_eng_krd_alb_kor_ctl_dut_ita_ind_akn_rus_pol_mol_bem_swa_tig_rom_qcu_tsn_ukr_lit_grk_ses_lat_cic_cze_tml_hin_mlt_knd_igb_azi_swt_heb_svk_geo_dyu_mnd_glc_mly_tur_est_zul_bat_fbf_slo_bul_nor_ven_hau_aze_ben_prs_gam_amr_tsw_sid_ewe_owc_bsq_sod_swe_tha_chh_mao_afr_dgb_pan_bam_anl_ger_moo_fre_vie_arw_sun_mcd_fin_lda_por_cnt_bos_yor_amh_xho_uzb_urd_tag_wly_aeg_jpn_spa_hun	-0.920454898004153	-2.40992070685271	0.0179242711713954
588	amr_lda_mao_afr_zul_anl_ctl_mly_jav_fre_bsq_mnd_tsn_swe_svk_kor_rus_ger_guj_arw_grk_spa_tag_por_dyu_swt_pol_scr_nor_dgb_knd_ind_ven_gam_aze_sun_amh_slo_alb_mcd_dut_bat_akn_bul_urd_jpn_ses_sod_bos_krd_mlt_ewe_vie_uzb_fbf_pan_cnt_eng_yor_tur_lit_chh_swa_bem_prs_qcu_igb_hin_wly_cic_azi_aeg_ita_heb_fin_owc_geo_sid_tsw_glc_lat_hun_tig_xho_moo_est_bam_rom_ben_cze_mol_hau_ukr_tml_tha	NA	NA	NA
589	urd_rus_cic_mol_ses_dgb_swt_fin_prs_afr_tur_fbf_bos_aze_pan_mnd_est_tha_knd_amr_tsw_eng_glc_hin_tig_dut_mly_bem_geo_mao_vie_ind_ben_amh_anl_cze_tsn_tml_zul_gam_sid_swe_ven_dyu_qcu_hau_moo_ukr_akn_bam_svk_bul_lit_heb_rom_azi_sod_swa_bsq_xho_yor_por_lat_slo_jav_cnt_ewe_aeg_ctl_igb_mcd_wly_spa_guj_uzb_scr_lda_jpn_hun_bat_krd_alb_fre_tag_owc_ger_mlt_chh_nor_kor_sun_arw_grk_pol_ita	-0.180621937235211	-0.467716206042682	0.641081721334013
590	jpn_akn_tml_bem_lda_nor_eng_dgb_rom_dut_mao_spa_qcu_moo_ben_mlt_owc_gam_scr_glc_pan_fre_cic_swe_tsn_tig_ind_jav_svk_est_bul_alb_ukr_ita_xho_rus_ger_afr_hau_mol_bsq_vie_aze_bat_tsw_zul_heb_knd_hun_hin_urd_bos_swa_uzb_swt_geo_por_lat_mnd_ctl_krd_sid_mcd_bam_chh_cze_ewe_cnt_pol_igb_aeg_anl_tag_sod_slo_yor_lit_wly_tur_sun_prs_arw_tha_kor_grk_azi_fbf_dyu_amr_mly_guj_fin_ses_amh_ven	-0.40193920610763	-0.913889055337381	0.363138424217761
591	spa_tsw_geo_pan_lda_est_rus_tur_ukr_bam_bul_amh_swa_mcd_lit_guj_rom_dgb_aeg_eng_kor_zul_cnt_por_vie_yor_mol_mly_wly_jav_prs_bem_dut_ven_slo_lat_alb_sid_hun_hin_scr_ctl_knd_chh_cic_ewe_tml_dyu_jpn_afr_mao_igb_aze_fbf_moo_heb_krd_fre_ben_arw_fin_owc_tsn_mnd_swe_cze_ses_ind_akn_urd_pol_bat_uzb_mlt_sod_tha_hau_svk_sun_glc_tag_xho_bos_nor_ger_bsq_ita_gam_qcu_grk_amr_tig_anl_swt_azi	NA	NA	NA
592	dut_ind_igb_hin_swt_fbf_por_krd_sun_ger_aze_moo_hun_arw_cic_rus_owc_azi_qcu_tha_lda_ctl_amr_dgb_tml_heb_guj_svk_jav_akn_rom_mao_eng_wly_uzb_mcd_spa_slo_ven_gam_pan_lat_scr_lit_sid_bos_tsn_mol_chh_knd_mlt_tag_urd_bam_bat_pol_kor_afr_anl_ben_cnt_grk_mly_ses_ita_bul_tig_swe_aeg_fre_tsw_fin_vie_jpn_sod_hau_bsq_yor_mnd_est_bem_alb_cze_geo_dyu_zul_prs_ewe_tur_amh_nor_swa_xho_glc_ukr	-0.489329468862683	-1.1358068830196	0.258955944622666
593	mcd_moo_anl_ses_ctl_afr_hau_lat_fre_bos_dgb_ewe_guj_scr_mao_pan_ind_sod_heb_owc_tag_dyu_kor_jav_mlt_aeg_tsn_grk_chh_nor_akn_tha_ukr_tig_mnd_bam_swa_rom_bsq_prs_xho_fbf_sun_lda_cze_zul_geo_alb_gam_tsw_cic_lit_tur_por_amr_slo_svk_knd_pol_swe_amh_rus_dut_swt_bem_fin_jpn_ita_aze_wly_hun_spa_bul_hin_tml_urd_mly_uzb_bat_sid_ger_cnt_mol_krd_glc_igb_eng_vie_azi_ven_est_yor_arw_ben_qcu	-0.441837766875893	-1.1408323096861	0.256869004252662
594	mlt_prs_fbf_tig_amr_azi_mcd_afr_ses_tur_sod_bem_tha_tag_xho_bam_cnt_knd_ind_qcu_zul_por_hau_mao_glc_cze_bsq_ctl_mnd_tsn_fin_nor_ukr_tsw_dut_wly_aeg_bul_aze_jav_ben_scr_eng_bos_chh_geo_heb_urd_akn_dyu_lda_swa_swe_grk_owc_lit_slo_yor_kor_alb_vie_sid_gam_uzb_dgb_ger_est_ita_hun_bat_pol_moo_mol_lat_krd_mly_hin_rom_spa_guj_igb_fre_rus_ven_amh_cic_anl_swt_pan_ewe_arw_jpn_sun_svk_tml	-0.0640769258007158	-0.144305907920007	0.885571168668844
595	mcd_swa_fbf_bul_tig_pol_ger_hun_dut_mlt_igb_tha_slo_bsq_bam_fre_mly_arw_mol_knd_ben_est_kor_zul_qcu_lit_wly_swt_vie_azi_tag_akn_ses_pan_chh_spa_dyu_prs_tsn_krd_por_dgb_uzb_ind_lda_amr_eng_ctl_cic_ewe_swe_sid_sun_hau_amh_urd_alb_bem_svk_ita_gam_anl_owc_tur_xho_moo_bos_tml_bat_mao_jpn_cze_yor_scr_cnt_sod_rus_ven_heb_lat_guj_aze_fin_jav_nor_aeg_rom_ukr_afr_tsw_mnd_hin_grk_geo_glc	-0.374735302683575	-0.923543376917748	0.358114094407203
596	mao_lit_sid_qcu_scr_rom_tha_hau_grk_amh_zul_hun_cnt_glc_mnd_prs_ven_anl_aze_cze_sun_fin_mlt_amr_vie_guj_bos_lat_ctl_bul_knd_akn_eng_bat_afr_arw_tsn_rus_ind_urd_swt_sod_tsw_fbf_moo_xho_wly_aeg_por_nor_mcd_bem_azi_gam_uzb_mol_heb_dut_lda_krd_swa_svk_spa_jav_mly_yor_kor_tml_jpn_owc_ewe_bam_ses_ita_alb_tur_dyu_geo_fre_ben_cic_ger_est_swe_pol_tag_bsq_igb_chh_dgb_hin_pan_ukr_slo_tig	0.493233374737558	1.16336300144033	0.247658472493531
597	dyu_lda_amh_fbf_swe_vie_lit_scr_urd_spa_geo_lat_gam_fre_krd_tha_yor_ewe_mao_xho_tur_ctl_wly_dgb_tml_eng_mnd_sod_kor_ven_ind_zul_akn_mcd_hau_svk_grk_swa_jpn_cic_tag_jav_tsn_sid_chh_igb_bem_ses_hun_glc_arw_rom_amr_azi_tsw_uzb_ben_guj_ukr_mly_nor_cnt_swt_por_mol_anl_ger_bos_qcu_pol_bul_bat_rus_heb_alb_moo_mlt_fin_slo_ita_dut_est_owc_cze_pan_tig_prs_aeg_knd_bam_bsq_hin_afr_sun_aze	0.382125679412797	0.992445809937006	0.323555290578549
598	scr_chh_lit_svk_hin_gam_glc_guj_pol_alb_krd_wly_azi_knd_dyu_qcu_ger_ind_tsw_urd_jpn_mly_swa_ita_pan_ewe_eng_cic_fre_igb_amr_xho_fin_nor_tha_arw_sid_slo_fbf_ven_sun_tig_tag_ctl_yor_afr_bem_dut_sod_tsn_lda_bam_bat_cze_heb_mao_ses_rom_aze_mnd_owc_amh_por_bul_mlt_grk_vie_kor_aeg_geo_cnt_lat_bos_ben_swt_rus_hau_tur_akn_est_swe_anl_zul_moo_mcd_tml_uzb_hun_spa_prs_ukr_jav_mol_bsq_dgb	0.164563289407859	0.379979697751795	0.704826875324455
599	aze_mlt_mly_cze_dyu_bem_owc_geo_alb_ukr_anl_amh_mcd_tig_por_tha_hin_azi_swa_ita_igb_qcu_dgb_pol_bat_heb_ewe_aeg_xho_mol_rus_hau_jpn_pan_bsq_krd_grk_kor_sun_cic_svk_swt_swe_tsw_lat_amr_hun_dut_eng_akn_vie_ind_chh_sid_uzb_mao_afr_urd_gam_rom_ven_arw_fin_yor_moo_lit_jav_ben_scr_ger_nor_fre_zul_cnt_bul_guj_est_tag_prs_spa_ctl_lda_fbf_mnd_tml_knd_ses_glc_wly_bam_bos_tsn_slo_sod_tur	-0.166729776354829	-0.408517378096018	0.683832993338054
600	sun_moo_cze_krd_cic_anl_chh_aeg_dyu_tur_mol_urd_dut_bsq_yor_zul_geo_ita_lit_slo_por_rus_sid_tha_ger_igb_lat_mly_mlt_ind_tig_mcd_vie_azi_wly_tag_heb_mnd_gam_rom_amr_swe_bem_tsn_est_sod_ven_fre_hun_dgb_jpn_ben_knd_qcu_xho_tml_arw_aze_akn_bul_hau_mao_owc_swa_spa_fbf_ewe_bos_nor_alb_kor_amh_pan_swt_lda_ses_guj_cnt_pol_svk_eng_grk_bam_glc_ctl_bat_prs_afr_fin_uzb_tsw_jav_hin_scr_ukr	0.382422858032901	0.986726806329261	0.326336809480423
601	wly_geo_lda_glc_bam_est_tur_ind_svk_nor_grk_slo_swa_swt_bos_jav_hun_tsw_akn_tha_chh_bat_hin_sid_amr_mlt_tsn_dut_cze_bem_krd_aze_ses_dgb_qcu_spa_bsq_mol_azi_ben_gam_igb_mcd_knd_por_scr_anl_pol_lit_dyu_ewe_eng_rom_guj_fre_mly_alb_xho_zul_amh_ven_arw_afr_uzb_mnd_ctl_yor_jpn_swe_lat_cnt_moo_tml_ukr_hau_kor_cic_fbf_ita_fin_aeg_rus_tag_sod_owc_mao_pan_prs_ger_sun_heb_bul_vie_tig_urd	-0.59763525346667	-1.40026598872363	0.164761108210046
602	vie_kor_ind_swa_lit_anl_tig_ses_geo_xho_rom_lat_cnt_bat_hin_fre_akn_aeg_zul_krd_swt_pan_est_chh_ben_amr_hau_igb_lda_por_sod_ukr_slo_glc_mlt_owc_hun_afr_rus_heb_dyu_wly_mol_gam_alb_moo_grk_yor_swe_knd_tag_tha_sun_jpn_jav_bul_tur_urd_guj_spa_amh_pol_ewe_mao_bsq_azi_mnd_bos_dgb_bem_tsn_aze_nor_ger_ita_dut_prs_uzb_fin_qcu_tml_mcd_tsw_cze_svk_eng_mly_ctl_arw_bam_sid_ven_cic_scr_fbf	-0.502905425105827	-1.16976720707252	0.245083842326356
603	mol_svk_cze_bem_mcd_fbf_slo_sun_pol_mly_rus_swe_sod_uzb_aze_dut_tml_sid_zul_tsw_swt_amh_owc_amr_bat_tur_ven_prs_ukr_heb_ben_azi_anl_vie_bsq_rom_bul_mnd_ctl_igb_xho_mao_bam_qcu_glc_spa_grk_jpn_lit_krd_jav_nor_tag_kor_akn_tsn_hun_tha_lat_yor_cnt_fin_guj_eng_ger_geo_pan_urd_gam_mlt_cic_dgb_chh_wly_ind_ses_aeg_afr_alb_hau_fre_por_swa_dyu_lda_est_ewe_ita_tig_hin_scr_arw_knd_bos_moo	-0.595239834993743	-1.45335470326873	0.149491451097512
604	amh_glc_ind_bsq_vie_mcd_igb_lda_slo_azi_mnd_ses_bam_pan_amr_rom_mol_fbf_cic_arw_por_rus_prs_ger_swa_wly_tha_ita_moo_yor_spa_dgb_urd_lit_tag_swt_dyu_tur_sod_uzb_bul_heb_zul_ben_bem_aze_swe_hau_fre_knd_alb_dut_ctl_fin_jav_tsn_mlt_bat_guj_eng_owc_chh_anl_tml_mly_tsw_xho_ewe_lat_ven_scr_ukr_nor_pol_mao_sun_geo_grk_gam_aeg_krd_afr_akn_svk_sid_est_qcu_cze_hun_cnt_kor_hin_bos_jpn_tig	0.0911071245405067	0.207957240139753	0.835717088327214
605	pan_urd_prs_cic_alb_jav_owc_tur_bos_bam_akn_krd_ven_cze_mnd_ctl_svk_anl_aeg_fbf_grk_tml_pol_lit_mao_ger_ita_bul_dgb_lat_rus_kor_slo_knd_tag_fre_ses_nor_bem_hau_ben_yor_eng_sun_tsw_est_por_arw_hun_bat_mcd_scr_uzb_jpn_dyu_amr_glc_guj_bsq_dut_wly_swa_mol_lda_moo_heb_tha_chh_swe_spa_igb_zul_mlt_geo_xho_tig_cnt_afr_amh_ind_hin_gam_fin_qcu_swt_sod_vie_mly_aze_rom_sid_tsn_ukr_ewe_azi	-0.193260148033221	-0.447295660093893	0.65570165650762
606	qcu_ben_slo_uzb_bul_ita_spa_svk_amr_kor_dyu_gam_knd_urd_hin_krd_hun_tur_cic_ven_arw_tsw_prs_mcd_ses_hau_grk_lat_bam_mnd_mol_bos_tha_mlt_ewe_tag_tml_eng_azi_vie_tig_fin_dgb_geo_swa_glc_fre_amh_pol_rus_por_nor_aeg_aze_fbf_moo_yor_lda_pan_anl_mao_cnt_heb_ind_guj_bem_igb_sod_lit_alb_ukr_chh_scr_cze_dut_wly_sid_ger_bsq_est_rom_jpn_swt_mly_zul_bat_owc_xho_ctl_sun_swe_jav_tsn_akn_afr	NA	NA	NA
607	glc_mao_cze_owc_tsw_bsq_lat_ctl_arw_ita_sun_nor_moo_urd_knd_ben_swa_svk_azi_sod_fin_fre_igb_scr_sid_pol_por_guj_est_lda_ses_hin_swe_jav_kor_geo_ind_dyu_mcd_rom_qcu_dut_rus_ewe_spa_dgb_afr_amr_cic_mlt_alb_bat_uzb_akn_tur_bam_vie_xho_mly_pan_ven_cnt_krd_grk_mnd_bem_swt_prs_mol_tag_tha_chh_anl_tig_amh_slo_fbf_heb_lit_jpn_tsn_bos_hun_tml_eng_bul_yor_wly_gam_zul_ger_aeg_aze_ukr_hau	-0.168718010842974	-0.395499374840264	0.693380160654864
608	dyu_grk_est_hun_qcu_heb_chh_gam_uzb_afr_tha_amr_kor_guj_fbf_krd_dut_fin_cze_owc_sod_bam_knd_geo_svk_bul_alb_eng_tsn_tig_ita_wly_fre_slo_mlt_mcd_mol_ses_bsq_glc_por_azi_swa_mnd_anl_swe_ewe_vie_ven_scr_sid_igb_amh_tsw_swt_spa_sun_mao_aeg_zul_tur_jpn_prs_jav_tml_ger_lda_nor_yor_pol_rus_pan_hau_ind_cic_arw_cnt_ukr_mly_rom_bat_tag_lat_aze_lit_xho_dgb_akn_ben_urd_moo_bem_ctl_bos_hin	0.371108729422937	0.814585824354412	0.417390464651562
609	jpn_scr_tur_wly_rus_nor_ben_aeg_cnt_rom_sod_mao_xho_grk_por_hun_bat_spa_tig_bem_jav_ita_afr_qcu_tml_tag_pol_amr_arw_sun_urd_eng_pan_tha_tsw_dgb_azi_chh_kor_slo_dut_ger_fin_mol_est_cic_moo_guj_mlt_krd_tsn_akn_lda_zul_ses_swe_ukr_aze_bos_prs_lit_uzb_svk_ewe_yor_swa_gam_mcd_hau_glc_sid_bam_knd_ctl_amh_fbf_igb_alb_dyu_geo_bul_fre_owc_ven_mly_lat_anl_hin_bsq_swt_mnd_heb_cze_vie_ind	-0.13933962816844	-0.364438097178536	0.71635822848071
610	kor_jav_lat_azi_bem_heb_tig_anl_pol_aze_tsn_gam_dgb_mcd_geo_fre_sid_bul_tml_ses_uzb_ven_qcu_tsw_knd_rom_scr_bsq_chh_dut_bat_akn_mnd_yor_nor_spa_swe_cze_jpn_lda_est_xho_arw_ita_afr_pan_hau_bos_fin_tag_hun_tha_lit_glc_urd_sun_bam_rus_fbf_vie_ctl_ben_slo_cnt_owc_svk_amr_mly_amh_cic_mol_aeg_mao_ewe_zul_por_prs_krd_ukr_guj_ger_alb_eng_hin_ind_sod_tur_wly_swt_mlt_swa_dyu_moo_igb_grk	0.323017547167393	0.86901616409573	0.38707549874948
611	kor_bsq_dut_bul_lit_anl_ger_bem_tur_svk_swa_spa_heb_eng_bos_bam_ben_cic_wly_hun_guj_moo_tsn_zul_xho_scr_tag_fre_lat_cnt_rom_swt_rus_azi_fbf_sun_dgb_mol_aeg_hau_nor_mcd_swe_sod_akn_grk_hin_ctl_pan_est_aze_tml_ewe_mnd_ind_slo_owc_amr_alb_ukr_por_chh_arw_yor_glc_urd_cze_jav_mao_ita_tig_amh_prs_tsw_uzb_krd_ven_tha_vie_igb_dyu_afr_pol_lda_sid_bat_mlt_ses_qcu_mly_fin_knd_geo_jpn_gam	-0.0929487976164197	-0.242827853603734	0.808673513058263
612	ewe_hin_jav_geo_guj_bat_sod_tha_jpn_tsn_chh_dgb_owc_lda_tig_por_bul_gam_ven_krd_bem_uzb_amr_cze_mao_grk_alb_amh_dyu_ger_fre_prs_urd_svk_heb_ses_wly_yor_mlt_ctl_bos_azi_pol_mnd_lat_mly_pan_hau_dut_ukr_akn_sun_knd_spa_tsw_est_kor_anl_bam_zul_cnt_mol_lit_fbf_moo_swt_tag_qcu_tml_hun_tur_aeg_eng_ind_bsq_rus_mcd_ita_sid_rom_swe_glc_xho_swa_aze_cic_afr_vie_nor_arw_ben_scr_slo_fin_igb	0.416850102280296	0.946982518318258	0.34610180496613
613	mlt_krd_wly_eng_swa_fin_lat_spa_moo_alb_mol_bem_mcd_ven_sod_amh_tig_swt_mnd_sid_urd_knd_tag_bsq_bat_ben_tsw_cnt_ger_hun_pan_dgb_ukr_jpn_igb_tha_fre_uzb_kor_gam_anl_azi_tsn_bam_fbf_ses_arw_tml_vie_pol_aze_scr_glc_xho_bos_afr_lit_akn_heb_dut_zul_chh_sun_nor_ind_amr_por_tur_lda_cic_owc_bul_guj_yor_mly_ctl_svk_ita_cze_slo_geo_hin_grk_rom_hau_qcu_mao_prs_rus_ewe_dyu_jav_aeg_est_swe	-0.474948406065328	-1.26928474216737	0.207506818055273
614	mly_ita_ctl_owc_kor_mol_mao_lat_guj_chh_mnd_dut_ger_krd_akn_sun_jav_vie_tig_prs_gam_cnt_dgb_cze_moo_sid_spa_dyu_jpn_uzb_tml_mlt_aeg_bam_fin_swe_ven_glc_ukr_slo_bul_yor_afr_eng_lit_bos_zul_geo_sod_amh_ewe_rom_est_knd_ben_alb_amr_tag_igb_rus_ses_bat_tha_hun_nor_wly_lda_mcd_hin_bsq_swa_ind_pol_bem_swt_azi_scr_hau_svk_urd_por_tsn_anl_arw_xho_pan_heb_qcu_cic_grk_tur_fre_fbf_aze_tsw	0.804554714899561	1.90690477218332	0.0596196836743568
615	fre_fbf_swa_aze_ses_dgb_hau_bam_owc_dyu_fin_knd_cic_swe_ukr_por_ven_jpn_hun_scr_geo_hin_alb_jav_amh_ita_mao_mol_eng_cnt_bem_xho_bat_mlt_akn_est_afr_chh_lda_slo_tha_wly_ctl_azi_ger_guj_sod_grk_swt_sid_sun_qcu_moo_uzb_ind_anl_kor_prs_tsn_gam_ewe_svk_zul_aeg_vie_rus_mcd_pol_tag_bul_arw_ben_amr_bos_tig_krd_pan_tsw_mly_igb_yor_nor_lat_bsq_lit_spa_tml_glc_heb_dut_urd_rom_tur_mnd_cze	-0.630658053459297	-1.70599343680938	0.0913469289165817
616	aze_gam_slo_tsw_amh_grk_krd_tur_prs_lda_bul_yor_jpn_ita_amr_lat_knd_dgb_lit_est_mly_ben_fbf_kor_glc_akn_fre_vie_tml_cnt_moo_cic_sun_swt_hau_ven_urd_mcd_mao_swa_aeg_geo_ind_anl_mnd_ctl_guj_fin_jav_alb_bat_eng_wly_tsn_dyu_chh_azi_hun_hin_tig_por_ger_bem_mol_tha_tag_ses_sod_bam_qcu_uzb_owc_nor_rom_sid_scr_ewe_dut_mlt_arw_xho_cze_afr_zul_svk_swe_rus_igb_ukr_bos_bsq_heb_pol_spa_pan	-0.997873572951448	-2.47134816737934	0.0152805249783295
617	mnd_mcd_mly_bos_bem_ben_heb_gam_tag_bam_hau_ven_hun_rom_fin_grk_pan_fbf_geo_sid_swt_moo_slo_aeg_rus_hin_ses_cze_azi_fre_tsw_spa_dyu_pol_dut_knd_ind_vie_igb_eng_tsn_lit_guj_tml_alb_tha_amh_bsq_cic_lda_krd_cnt_tig_ctl_mol_prs_mao_svk_tur_ita_aze_ger_mlt_ewe_zul_swe_qcu_yor_por_bul_owc_kor_jpn_akn_urd_wly_afr_jav_bat_dgb_est_uzb_arw_nor_glc_swa_scr_sod_xho_sun_chh_anl_amr_ukr_lat	0.00554364767981333	0.0127691227382307	0.989839343758788
618	bam_tha_nor_swa_lda_aeg_ewe_bsq_ven_heb_amh_ses_mly_jpn_knd_kor_prs_afr_dut_lat_sod_mao_yor_tml_geo_spa_fre_mol_pol_lit_wly_krd_xho_urd_tag_rus_hau_grk_ger_dyu_jav_aze_est_akn_sun_arw_igb_alb_vie_mlt_svk_swt_tsn_gam_amr_por_fbf_mnd_glc_rom_tsw_azi_tig_scr_ita_swe_moo_sid_bat_cnt_hun_cze_owc_bem_bul_eng_zul_ind_qcu_mcd_uzb_tur_pan_hin_bos_cic_fin_ukr_anl_slo_ben_dgb_ctl_guj_chh	0.298707615943299	0.715997538858002	0.475786861744475
619	fbf_vie_aze_ger_dut_scr_bat_zul_tha_jav_tml_afr_bam_swe_rom_ita_tur_yor_svk_prs_eng_swa_mao_ewe_tig_pol_uzb_arw_ind_cze_spa_mnd_knd_dyu_lda_por_fin_mcd_lat_mlt_est_ukr_bsq_bos_mly_alb_jpn_igb_ctl_bul_rus_grk_anl_krd_xho_dgb_tsn_sod_nor_moo_hau_sun_guj_qcu_heb_akn_tsw_amh_geo_hin_slo_pan_bem_fre_chh_urd_cnt_cic_wly_ven_tag_owc_lit_gam_hun_mol_aeg_ben_amr_glc_kor_azi_swt_ses_sid	-0.492687266469246	-1.17679806477166	0.242279324650388
620	cic_lat_sun_xho_glc_ses_cnt_igb_svk_fin_dgb_afr_ben_bsq_tha_spa_mol_pol_uzb_mnd_fbf_bos_knd_moo_lit_gam_cze_nor_hun_ger_chh_hin_tig_swe_sod_amh_tml_jpn_zul_slo_fre_swa_owc_bat_tag_ven_swt_amr_geo_ita_grk_aze_urd_alb_kor_aeg_mly_guj_vie_est_scr_bem_tsw_qcu_ewe_mlt_bam_dut_prs_mao_akn_rom_bul_anl_rus_eng_hau_tsn_wly_ind_yor_sid_dyu_pan_jav_krd_heb_por_ctl_arw_azi_ukr_mcd_lda_tur	0.432459604059272	1.11532956676451	0.267582988732233
621	sun_zul_hun_arw_cze_sid_ita_kor_mlt_cic_qcu_pol_geo_krd_urd_por_pan_ind_rus_ewe_mcd_swa_lat_bos_heb_amr_prs_svk_tig_ger_hin_vie_slo_lit_swe_mnd_anl_uzb_dgb_cnt_bat_est_tha_owc_fbf_hau_swt_guj_ukr_tsw_mol_bsq_moo_ses_aeg_dyu_glc_alb_chh_ctl_fre_eng_bul_lda_akn_dut_gam_spa_aze_ven_nor_azi_sod_afr_amh_jpn_igb_grk_bam_tsn_xho_tml_jav_bem_tag_knd_fin_ben_rom_mao_tur_scr_wly_mly_yor	0.156336421487525	0.355144832591264	0.723285263342512
622	lit_geo_bsq_scr_bos_mnd_ven_zul_igb_tsw_sod_lda_krd_alb_ukr_guj_arw_afr_tha_swa_ind_qcu_est_wly_swt_mao_cnt_jav_azi_ses_spa_yor_heb_svk_jpn_por_mcd_gam_amr_tml_mol_urd_ewe_grk_swe_cic_glc_dyu_ita_fbf_hin_uzb_mlt_ctl_tag_hau_pol_cze_rom_hun_akn_aze_kor_owc_tig_rus_bul_tur_sun_lat_eng_aeg_bem_tsn_moo_ger_fin_prs_mly_slo_dgb_xho_vie_amh_sid_knd_chh_pan_nor_bam_ben_anl_bat_fre_dut	-0.924474587018285	-2.47777500272205	0.0150251492596995
623	svk_heb_moo_owc_fbf_sod_tsn_mnd_dut_swe_mao_azi_tsw_tag_lat_bam_tig_hau_mol_ses_rus_bul_ita_alb_est_lda_xho_igb_vie_tha_ukr_fin_ind_dyu_cnt_aeg_mcd_anl_lit_tur_uzb_tml_guj_bsq_gam_fre_zul_akn_wly_swa_scr_ger_sun_jav_cic_yor_hin_ctl_kor_mly_grk_cze_jpn_arw_chh_glc_hun_geo_bos_spa_prs_amr_mlt_ewe_aze_urd_afr_nor_pol_amh_pan_slo_sid_dgb_rom_bem_por_knd_ben_krd_qcu_ven_bat_eng_swt	-0.225673385187729	-0.573189702543023	0.567899655545932
624	por_swa_lda_moo_fre_dyu_ita_ukr_spa_sun_lit_ewe_heb_mol_owc_bos_tag_tsn_bat_cnt_glc_est_pol_prs_dgb_xho_mnd_vie_guj_uzb_bsq_mly_bem_wly_igb_jav_aeg_kor_geo_gam_knd_rus_cic_aze_ben_ind_mao_bam_fin_chh_qcu_tig_fbf_amr_slo_swt_swe_sid_pan_akn_grk_ger_afr_alb_yor_arw_mcd_sod_urd_hau_tha_svk_anl_hun_scr_ctl_eng_lat_mlt_tur_ses_nor_ven_cze_rom_dut_azi_jpn_tsw_hin_zul_bul_tml_krd_amh	0.00974710625950302	0.0229083354056898	0.981772472335418
625	geo_swe_wly_tha_urd_aeg_fin_ind_heb_lat_mly_xho_mao_por_bat_pan_bul_zul_hun_slo_prs_spa_anl_knd_hau_mol_ctl_sun_bos_azi_swa_ger_pol_akn_ses_chh_sid_ben_svk_glc_tur_gam_cic_dgb_jpn_afr_tml_ita_ewe_fre_uzb_dyu_swt_moo_grk_yor_bem_ven_bsq_arw_sod_vie_ukr_lda_dut_cze_cnt_lit_fbf_tsw_nor_aze_tag_jav_alb_scr_est_kor_igb_owc_amr_rom_hin_bam_mlt_rus_guj_krd_eng_tsn_qcu_tig_amh_mcd_mnd	0.0438798686662401	0.098608945336073	0.921660998251675
626	hin_mol_bam_est_bul_slo_rus_ewe_bem_tml_owc_swt_amh_moo_wly_por_ger_fin_lda_svk_tur_tsn_ses_sun_mao_heb_urd_aze_cnt_rom_jpn_bat_afr_gam_zul_fre_vie_ita_lit_scr_mnd_jav_mcd_pol_arw_alb_ukr_ind_kor_geo_dyu_ven_swe_hun_ctl_aeg_chh_nor_dut_grk_cze_tha_lat_bsq_amr_akn_dgb_tsw_spa_qcu_igb_tig_glc_uzb_hau_anl_mlt_sod_bos_knd_eng_ben_tag_guj_sid_cic_yor_xho_mly_prs_pan_fbf_swa_krd_azi	-0.00429116097816063	-0.00993359740718445	0.992095544455772
627	owc_bsq_tsn_spa_tha_ses_mol_prs_kor_sod_ven_hin_geo_pol_mly_dgb_rus_guj_mlt_amr_akn_lat_por_fbf_mnd_cnt_ctl_krd_tur_zul_chh_xho_bos_slo_urd_vie_svk_nor_jav_tag_yor_pan_grk_swa_eng_est_ger_fre_arw_uzb_bam_lit_lda_anl_swe_bul_moo_sid_swt_aze_wly_hun_ind_dyu_glc_azi_heb_aeg_alb_fin_ewe_jpn_mao_amh_cze_sun_qcu_dut_ita_bem_cic_scr_mcd_tig_bat_tsw_gam_ukr_rom_hau_ben_igb_afr_tml_knd	0.0671157448932501	0.176184069832228	0.860532419832293
628	glc_heb_mlt_arw_ctl_bsq_wly_moo_anl_pol_ven_prs_chh_eng_knd_spa_scr_bat_aze_dgb_tag_afr_dyu_swa_fre_uzb_rus_mnd_sid_tur_hau_est_amh_guj_gam_cic_mao_sun_cnt_slo_vie_fin_ben_xho_swt_yor_owc_lit_jpn_ger_mcd_ukr_jav_zul_bul_krd_bos_cze_azi_ewe_pan_qcu_akn_mol_grk_tsw_tsn_aeg_igb_tml_tig_kor_hin_hun_amr_bam_svk_swe_fbf_nor_bem_lda_tha_ita_sod_lat_alb_dut_mly_geo_por_ses_rom_ind_urd	0.117520664231971	0.267351891012449	0.789790232482447
629	swe_sod_xho_tsn_uzb_tml_jpn_mlt_sun_slo_hun_cze_bem_yor_akn_jav_swa_glc_pol_geo_sid_ukr_ben_prs_mcd_wly_nor_cnt_hin_afr_alb_amr_eng_chh_mao_igb_fre_ctl_owc_bat_bul_dyu_swt_tig_ven_fin_est_dgb_rom_arw_lit_ita_ind_cic_ses_mly_ger_qcu_azi_moo_urd_rus_dut_tha_anl_aze_bsq_guj_heb_fbf_tag_zul_lda_spa_kor_tur_vie_krd_gam_hau_mol_mnd_grk_tsw_amh_svk_aeg_knd_ewe_scr_por_bos_bam_pan_lat	0.561386852843194	1.46421358400331	0.146507755576937
630	bul_amh_azi_anl_tml_scr_mol_kor_dut_vie_geo_amr_gam_fin_hau_aeg_igb_moo_jav_dgb_mao_mly_hun_bos_ger_tha_slo_ukr_cnt_swa_eng_fbf_por_ven_hin_owc_swt_tsw_chh_heb_tig_lit_akn_zul_ses_arw_urd_glc_cic_sid_pan_lda_ita_ctl_sun_alb_jpn_guj_xho_ind_rom_ewe_swe_yor_fre_svk_spa_lat_sod_mnd_krd_tur_tag_bam_mlt_rus_pol_cze_uzb_aze_bem_tsn_qcu_dyu_ben_mcd_bat_bsq_wly_grk_afr_prs_est_knd_nor	0.092011903733144	0.21946712862273	0.82676716100991
631	svk_por_aeg_jav_tag_hin_ita_ven_ben_tsn_hun_est_igb_bul_hau_arw_owc_swe_chh_guj_mao_amh_urd_zul_lit_azi_nor_bsq_glc_prs_dgb_vie_ctl_krd_xho_moo_bat_rom_tha_grk_dut_uzb_anl_geo_bos_mol_swa_dyu_mcd_pan_swt_qcu_tsw_akn_lda_eng_mly_ind_kor_heb_rus_fin_tml_knd_wly_tur_jpn_scr_ukr_ses_pol_mlt_fbf_aze_lat_bem_afr_ewe_cze_sod_slo_alb_ger_cnt_sid_amr_gam_yor_spa_cic_bam_tig_sun_fre_mnd	0.625378095226315	1.66716607456815	0.0988456884660821
632	cic_geo_urd_tsw_chh_ger_ewe_glc_por_aze_nor_hau_uzb_alb_hin_zul_tsn_ven_tur_afr_svk_bul_ctl_bos_mlt_jpn_bam_swt_ita_sun_rom_ukr_bsq_vie_bat_mnd_tha_dut_fbf_sid_kor_pan_grk_ben_gam_bem_mol_fre_guj_sod_eng_azi_knd_igb_dgb_prs_amh_spa_dyu_yor_aeg_tml_est_qcu_jav_cze_tag_lit_fin_akn_mcd_ses_lat_scr_mao_hun_heb_rus_xho_arw_krd_swa_pol_tig_mly_lda_owc_amr_slo_ind_cnt_moo_anl_wly_swe	-0.857351653559944	-2.28455873817887	0.024612984383247
633	ukr_mnd_lit_fin_mol_sun_mcd_bem_guj_mlt_xho_nor_bos_prs_vie_sid_knd_glc_lat_uzb_mao_swa_azi_tig_igb_spa_bam_akn_tag_svk_chh_eng_rom_dyu_urd_krd_rus_hin_tha_wly_jpn_jav_amh_pan_owc_fbf_ger_anl_cic_cze_ita_aeg_ind_fre_tsw_swt_est_tsn_ven_por_gam_heb_tml_amr_pol_geo_moo_kor_alb_swe_mly_sod_hau_tur_afr_aze_ben_hun_ctl_lda_yor_bsq_dut_bul_cnt_qcu_scr_ses_dgb_grk_arw_zul_bat_slo_ewe	-0.751756166757223	-1.98688972488027	0.0498771853897067
634	ind_dgb_por_amh_cic_mly_rom_xho_anl_ewe_lit_dut_knd_cze_wly_tha_ctl_urd_sid_bem_rus_aeg_mlt_azi_tur_est_eng_lda_hau_kor_bat_hun_tsn_heb_mnd_sun_spa_swt_bos_cnt_ven_svk_gam_igb_yor_alb_owc_swe_swa_dyu_chh_qcu_mao_fbf_hin_ita_sod_tig_tml_krd_slo_ukr_mol_scr_amr_moo_zul_uzb_tsw_prs_pan_afr_lat_ger_guj_pol_ben_geo_akn_arw_fre_jpn_jav_fin_mcd_nor_vie_ses_bul_aze_glc_grk_tag_bam_bsq	0.227225195239429	0.542041876653852	0.589086066947965
635	yor_tag_bsq_ita_cze_dgb_akn_rom_lit_gam_swa_svk_afr_mlt_anl_grk_jav_sod_urd_scr_ses_ukr_moo_mol_zul_igb_geo_ewe_bul_sid_wly_xho_cic_dyu_pol_rus_mnd_est_kor_eng_sun_mcd_lda_tsw_ger_knd_alb_mly_hin_nor_hun_pan_glc_por_qcu_swt_bem_tur_dut_chh_ven_prs_lat_swe_fbf_krd_ben_fre_bat_spa_ctl_jpn_tig_aeg_owc_guj_ind_tml_amr_aze_heb_fin_azi_mao_tsn_uzb_bos_tha_hau_arw_cnt_bam_slo_vie_amh	-0.826451651593687	-2.0525606180843	0.0429249644665219
636	tag_gam_dut_igb_fre_nor_jpn_ger_bos_jav_xho_akn_rus_ind_tur_slo_tsw_tha_ctl_kor_chh_scr_arw_amh_hau_qcu_sod_dgb_alb_cze_cnt_lda_tml_tig_tsn_hin_urd_ita_prs_anl_cic_geo_hun_ben_fin_zul_mao_bat_glc_aze_krd_swe_ses_guj_yor_mcd_mol_bem_rom_eng_wly_ewe_ven_moo_vie_mly_sun_fbf_uzb_lat_swt_est_spa_pan_knd_svk_pol_sid_mnd_bam_ukr_aeg_dyu_lit_afr_grk_por_owc_mlt_heb_swa_amr_bul_azi_bsq	-0.372973970435904	-0.844608385168	0.400497058772542
637	eng_lda_sid_ukr_owc_qcu_kor_geo_ind_rom_anl_grk_krd_pan_fin_pol_amr_swt_amh_mol_dgb_knd_mlt_hau_urd_dut_tsn_mcd_bem_wly_cze_mao_mly_igb_xho_tsw_vie_ctl_gam_zul_bsq_bat_ben_aze_arw_tha_jpn_guj_spa_cic_sun_fbf_ven_yor_tag_lat_svk_ewe_dyu_rus_hin_cnt_akn_ita_bam_glc_uzb_scr_ger_fre_est_ses_swe_afr_prs_heb_tur_sod_bul_por_mnd_hun_alb_swa_bos_tig_slo_aeg_chh_tml_jav_moo_azi_nor_lit	0.541583089729835	1.24030640268909	0.21798221839004
638	cze_scr_tsn_amr_guj_bat_tag_cic_bos_geo_svk_eng_aeg_ita_ukr_ger_alb_glc_mcd_ctl_jpn_knd_azi_prs_bem_mol_uzb_xho_zul_por_amh_ven_pan_tig_krd_pol_ben_ses_grk_qcu_moo_sid_mnd_bul_vie_heb_hun_urd_dut_mao_kor_igb_spa_tur_lda_tsw_ewe_arw_dyu_bam_gam_fre_sod_bsq_jav_nor_rus_swt_akn_lit_chh_rom_tml_sun_fbf_est_yor_slo_afr_lat_tha_anl_wly_swe_mly_ind_owc_hin_cnt_swa_mlt_aze_fin_dgb_hau	-0.95113743997398	-2.57655404594517	0.0115530000080118
639	bam_igb_xho_zul_qcu_cic_cze_bsq_yor_krd_lda_ven_moo_mlt_kor_mol_tur_chh_mao_jpn_ctl_dut_ses_tag_tig_scr_mcd_bat_nor_geo_alb_rus_tsn_eng_svk_prs_ben_arw_pan_bul_spa_anl_aeg_owc_lit_swt_sod_cnt_sid_mnd_rom_gam_guj_ukr_tsw_hun_akn_fin_azi_pol_ewe_swa_tml_wly_est_knd_aze_dyu_afr_bos_hau_uzb_slo_mly_amr_fre_jav_urd_ita_fbf_tha_sun_bem_grk_por_glc_vie_heb_swe_dgb_hin_lat_amh_ger_ind	0.349733571825038	0.801914082918926	0.424646986918859
640	jpn_cnt_akn_wly_eng_swe_fbf_alb_dut_pan_owc_ven_hau_swa_aeg_bsq_arw_swt_moo_svk_amh_urd_sid_geo_prs_guj_kor_qcu_lat_nor_tag_cze_gam_mnd_slo_bos_tha_est_glc_por_dgb_mol_sun_rom_knd_grk_mlt_mly_anl_ewe_hin_ita_heb_fre_fin_mcd_scr_tig_dyu_lit_yor_ger_bul_bem_tur_ind_cic_chh_mao_sod_aze_krd_bam_azi_lda_tsw_bat_ben_hun_spa_rus_xho_amr_ses_pol_ukr_igb_tsn_uzb_jav_ctl_afr_zul_vie_tml	0.392659949663615	0.870740083226313	0.386138191441285
641	tml_jpn_svk_qcu_azi_ukr_uzb_ewe_cnt_owc_fin_scr_mlt_tsw_glc_fbf_nor_fre_cze_swa_dut_sun_sod_bsq_ger_prs_urd_gam_alb_grk_tha_wly_aeg_lat_amh_hun_tig_bem_swt_tur_bam_ben_mnd_bos_chh_hin_mly_guj_lit_dyu_mcd_slo_arw_xho_ita_spa_amr_afr_krd_rom_moo_yor_est_cic_hau_geo_knd_igb_kor_akn_bat_ctl_eng_sid_lda_mol_vie_ind_jav_ses_dgb_bul_tag_aze_pol_tsn_rus_swe_zul_pan_anl_ven_mao_heb_por	0.0935608741887538	0.249739664785732	0.803339486540573
642	xho_zul_urd_hau_krd_ewe_bem_grk_lit_est_cic_ita_heb_hin_uzb_ukr_aze_swe_nor_anl_gam_lda_bos_dgb_mao_jav_eng_igb_por_ven_rus_bat_mlt_glc_dut_tml_spa_rom_afr_guj_mol_mcd_swa_swt_ind_tsn_ctl_tsw_tig_tur_kor_cnt_bsq_owc_jpn_lat_bam_mly_amr_ben_wly_qcu_mnd_tag_chh_cze_sod_moo_ses_aeg_fbf_hun_fin_pol_azi_geo_knd_prs_arw_amh_vie_alb_dyu_yor_sid_akn_svk_ger_tha_slo_sun_bul_scr_pan_fre	-0.188332203643371	-0.450702650903773	0.653252910992746
643	akn_tsn_ben_mol_eng_pol_uzb_ewe_arw_spa_lit_bos_bam_geo_hau_bul_igb_anl_por_mcd_tsw_aze_guj_fin_grk_slo_cze_aeg_tur_gam_tag_amh_est_yor_sid_fre_ses_sod_dgb_lat_scr_jav_ukr_jpn_tml_ger_swe_sun_rom_bsq_afr_prs_tig_heb_pan_azi_dut_owc_urd_zul_bem_mly_chh_ctl_dyu_wly_swt_swa_alb_hin_cnt_krd_vie_xho_bat_svk_mao_ita_fbf_cic_mnd_tha_nor_glc_rus_mlt_ind_hun_lda_kor_knd_moo_ven_qcu_amr	0.221684018459791	0.529540769872552	0.597692216159391
644	amh_kor_amr_azi_dut_tsw_rom_guj_moo_vie_aeg_bem_akn_ses_alb_ind_krd_ven_tsn_ewe_bos_cic_chh_aze_mlt_tur_nor_arw_bul_spa_wly_tig_tml_eng_por_swt_jav_scr_est_dyu_swe_knd_ger_sod_mcd_tag_pol_lda_xho_hau_lit_prs_tha_qcu_zul_sid_anl_bat_slo_glc_hin_ctl_mly_bsq_afr_uzb_fre_swa_pan_ben_yor_geo_igb_ukr_owc_cnt_bam_ita_grk_svk_lat_heb_rus_mnd_hun_jpn_sun_mao_cze_urd_gam_fin_dgb_fbf_mol	-0.320399591455145	-0.775265147578205	0.440149852311911
645	bos_akn_bem_bsq_knd_dyu_bam_slo_lit_cic_geo_ukr_tsw_tag_pol_por_wly_swe_bat_prs_swa_mcd_mly_ben_amr_aeg_mao_urd_qcu_hun_bul_aze_dgb_uzb_anl_krd_ctl_jpn_zul_vie_ven_chh_alb_est_fin_pan_rom_lda_guj_tur_yor_spa_mlt_tig_jav_heb_gam_fre_dut_fbf_ita_rus_cnt_eng_scr_nor_sun_sod_tml_glc_ses_hin_swt_ind_ger_ewe_owc_svk_kor_tha_mnd_sid_lat_azi_amh_grk_cze_igb_hau_afr_tsn_moo_xho_arw_mol	0.243461897823521	0.639053400597504	0.524359064328521
646	zul_owc_eng_chh_ger_moo_heb_spa_kor_dut_ctl_dgb_krd_mlt_sun_hun_yor_tml_mnd_azi_ses_ukr_amh_mcd_grk_prs_geo_tig_arw_swa_pol_ind_rus_tha_bsq_mol_igb_fbf_uzb_ven_knd_gam_urd_tsn_por_pan_ita_anl_akn_mly_swt_alb_fin_cic_lit_amr_mao_tsw_scr_cze_wly_bos_aze_hau_xho_fre_tag_guj_cnt_vie_svk_aeg_bam_bat_dyu_hin_ewe_nor_qcu_lat_glc_bul_bem_sid_sod_jpn_slo_jav_lda_afr_rom_ben_est_swe_tur	0.56161017063543	1.46709711563221	0.145723277770791
647	ewe_sid_owc_amr_lda_uzb_dut_svk_rom_bsq_xho_tag_swt_bos_mcd_grk_ger_spa_anl_ben_tml_lit_tha_tsw_ukr_jpn_ind_mao_alb_dgb_bat_bul_hun_wly_sun_swe_aze_qcu_prs_eng_ita_sod_cic_heb_scr_slo_arw_lat_igb_tsn_est_urd_mly_chh_nor_yor_cnt_azi_vie_kor_aeg_mol_akn_tur_rus_por_dyu_krd_fre_gam_swa_cze_mlt_pan_guj_pol_zul_hin_knd_amh_fin_afr_moo_ctl_glc_tig_mnd_ses_fbf_geo_ven_hau_bem_bam_jav	-0.418299232796362	-0.992280951912982	0.323635251230055
648	moo_hin_sod_zul_dgb_igb_sun_jav_dyu_cic_tsw_swa_bsq_kor_amr_akn_fin_tha_fre_bos_ukr_tur_rom_ses_heb_scr_mao_ven_pol_sid_bat_bem_prs_urd_swe_lda_pan_ind_azi_yor_chh_hun_rus_eng_jpn_mly_spa_tml_bul_tig_qcu_lat_lit_wly_fbf_tsn_ita_dut_swt_slo_guj_glc_bam_ben_mcd_ger_por_hau_grk_est_krd_gam_svk_cze_aze_nor_afr_owc_xho_mol_geo_ewe_uzb_amh_cnt_tag_mlt_anl_knd_arw_alb_ctl_vie_mnd_aeg	0.313522870093075	0.700064836049664	0.485634387605708
649	hau_xho_cze_krd_tha_swa_dut_jpn_mcd_eng_ewe_azi_knd_mao_ven_owc_tsn_guj_ben_cic_lda_spa_fre_aze_hun_bos_ctl_heb_ukr_dgb_wly_nor_sid_tml_uzb_akn_urd_fin_vie_aeg_ses_tsw_glc_tig_swt_bul_geo_ger_moo_mol_ita_lit_igb_bsq_zul_est_arw_sod_jav_dyu_rus_swe_bem_anl_grk_tur_pan_chh_pol_tag_amh_scr_slo_por_sun_afr_hin_lat_mly_mnd_alb_mlt_amr_cnt_gam_yor_qcu_rom_bam_fbf_ind_svk_bat_prs_kor	-0.0910451665635381	-0.219417887766809	0.82680540223422
650	tsn_guj_rus_anl_igb_ewe_heb_yor_ind_jpn_fre_lda_mol_bsq_est_ven_cnt_ita_tsw_bos_arw_swt_hun_tha_mlt_xho_ukr_ctl_ger_cze_por_spa_wly_ben_slo_tig_bul_prs_hau_lat_mao_alb_tur_mly_tml_bam_zul_dgb_gam_hin_svk_akn_aze_aeg_urd_mnd_lit_vie_nor_azi_dyu_qcu_scr_kor_dut_glc_amr_sun_geo_knd_owc_amh_bem_swe_sid_cic_tag_rom_eng_mcd_jav_chh_pan_moo_grk_fbf_sod_uzb_afr_krd_fin_bat_pol_ses_swa	0.396674296315427	0.907050357983097	0.366724431016108
651	xho_tur_igb_scr_por_aze_mlt_lda_eng_bsq_swa_heb_fre_amr_azi_owc_akn_bul_tml_sid_prs_bem_swt_tsn_nor_sun_hun_krd_sod_est_lit_dgb_ctl_yor_ses_cnt_anl_jav_bos_chh_dut_grk_mao_pol_geo_swe_urd_fin_slo_wly_mcd_bat_arw_rus_ind_bam_glc_vie_uzb_mol_dyu_fbf_guj_aeg_ben_amh_moo_mly_pan_zul_rom_tig_mnd_tsw_ger_kor_qcu_lat_hin_cze_ita_afr_jpn_cic_gam_tha_spa_ewe_ukr_tag_svk_ven_hau_alb_knd	0.0509288369257189	0.13288604138543	0.894570614210184
652	cic_bul_lat_wly_zul_ses_prs_ben_eng_aze_nor_igb_uzb_bsq_chh_hau_dgb_ukr_mcd_tag_tig_vie_guj_svk_knd_cnt_lda_xho_cze_fin_bos_mly_hun_bat_ger_pol_amr_glc_fre_arw_yor_akn_moo_tha_ita_tsw_mlt_krd_ind_tml_ctl_sun_sod_scr_por_mol_jav_grk_ewe_aeg_anl_kor_bam_swe_swa_swt_spa_tsn_mao_dyu_dut_urd_azi_hin_sid_afr_mnd_alb_rus_gam_bem_slo_fbf_rom_qcu_owc_lit_amh_est_geo_pan_jpn_tur_ven_heb	0.206356713697958	0.464106095612079	0.643656291605802
653	mol_sun_ses_vie_bat_scr_eng_tig_dgb_rus_anl_glc_qcu_azi_aeg_amr_hun_ewe_slo_mlt_guj_swe_ind_mcd_tsn_grk_mnd_cic_dyu_pol_prs_bsq_bos_knd_lit_por_uzb_alb_sid_fin_lda_dut_fre_tml_ita_tsw_ger_xho_swa_tag_fbf_lat_yor_mly_jav_chh_zul_bem_jpn_aze_geo_tur_cze_wly_bul_tha_akn_rom_cnt_gam_urd_arw_hin_svk_swt_krd_owc_moo_est_kor_ven_ben_bam_amh_heb_nor_ukr_mao_hau_ctl_spa_sod_igb_pan_afr	0.395101816702714	0.910852174110921	0.364728112052188
654	cze_scr_prs_fin_ind_tur_spa_cic_svk_yor_hin_aze_chh_anl_tha_azi_guj_amr_fbf_aeg_pol_heb_cnt_hau_swa_grk_ctl_urd_dut_uzb_swt_pan_mnd_alb_lit_glc_tml_fre_bem_tsw_mcd_kor_jpn_moo_dyu_ven_bsq_sun_mlt_bam_rom_mao_ses_slo_sod_tag_ita_arw_knd_mol_afr_gam_xho_wly_krd_qcu_ger_bat_sid_mly_vie_akn_lda_amh_swe_por_owc_hun_tsn_dgb_ukr_bos_nor_tig_geo_est_ben_ewe_jav_bul_lat_rus_eng_zul_igb	-0.0343369925396748	-0.0815154103325587	0.935207246407171
655	est_bem_dgb_igb_mol_eng_sod_por_geo_owc_ind_bul_cze_tml_lat_tur_afr_tha_prs_amr_mao_cic_mcd_svk_mnd_alb_ven_bos_lda_pan_spa_tig_cnt_tag_swa_fin_grk_yor_ses_arw_dyu_wly_ben_amh_dut_slo_krd_akn_hau_mlt_ita_uzb_jav_lit_bam_glc_scr_hin_sid_rom_tsw_fbf_jpn_guj_heb_aze_ger_bsq_qcu_fre_ctl_moo_aeg_anl_azi_urd_vie_pol_gam_ukr_hun_swt_xho_sun_nor_chh_zul_bat_ewe_knd_mly_kor_tsn_rus_swe	0.789087704000632	1.84883075948292	0.067659341202349
656	lat_svk_est_kor_por_pol_aeg_ben_swe_afr_sod_sid_guj_tml_ita_arw_mlt_tag_alb_bsq_gam_cnt_mcd_sun_glc_krd_fin_dut_mnd_fbf_nor_ger_ind_spa_heb_cic_ctl_eng_mao_urd_cze_bem_jav_fre_prs_bul_amr_amh_lda_aze_grk_moo_ukr_azi_zul_swa_rom_geo_vie_igb_bam_dgb_dyu_wly_bat_akn_rus_yor_lit_hun_ewe_hau_qcu_owc_mol_xho_pan_uzb_mly_hin_chh_ses_ven_tsn_tig_slo_tur_tha_anl_bos_jpn_knd_tsw_swt_scr	-0.243889034340535	-0.57979337127765	0.563455961402664
657	dyu_tml_pan_xho_urd_cic_grk_ger_aeg_sod_hau_ewe_yor_igb_lat_tag_spa_fbf_ita_mcd_svk_slo_glc_swt_por_mly_eng_prs_ukr_scr_est_uzb_heb_hun_fre_tsw_mnd_mlt_mol_nor_ven_mao_chh_kor_azi_akn_zul_ben_ind_ses_fin_pol_dut_bsq_bos_qcu_tsn_aze_knd_amr_alb_amh_lit_bat_rom_arw_swe_jav_afr_cnt_swa_bul_dgb_gam_bam_bem_anl_tha_vie_wly_sid_lda_jpn_krd_hin_ctl_tur_tig_cze_geo_rus_moo_sun_owc_guj	-0.321738385825226	-0.827533790245365	0.410053010534831
658	svk_rus_pol_anl_moo_arw_gam_tag_swt_fin_swe_ven_ben_jav_bam_ita_igb_grk_ewe_sid_krd_wly_urd_fre_qcu_aeg_geo_bem_eng_rom_alb_hun_owc_pan_bul_bsq_xho_zul_cnt_tsw_tig_akn_lda_azi_jpn_prs_dut_knd_guj_fbf_tsn_tha_spa_glc_mly_cze_ctl_ind_afr_ger_vie_swa_dgb_slo_scr_hin_ukr_tur_cic_tml_sod_sun_lat_amh_amr_bat_est_heb_lit_mol_bos_mnd_chh_yor_aze_kor_mlt_uzb_nor_hau_mcd_por_ses_mao_dyu	0.2618680439834	0.697452400816652	0.487259686656809
659	tig_tag_ven_cic_fre_aeg_swa_glc_ewe_vie_hin_bos_afr_est_fbf_urd_pol_jpn_jav_tha_tsw_prs_azi_mlt_sod_slo_tur_bul_zul_bat_krd_hun_bem_moo_kor_ben_yor_dyu_dut_chh_swt_aze_ses_arw_amr_alb_dgb_grk_mol_wly_scr_tml_tsn_rus_cze_por_ctl_bam_ukr_ger_swe_ita_qcu_anl_owc_spa_lit_xho_hau_svk_sun_nor_eng_akn_lat_mly_knd_mcd_lda_fin_sid_cnt_heb_gam_rom_mnd_mao_bsq_uzb_amh_pan_geo_igb_ind_guj	0.0941588432852048	0.24296524583663	0.80856739489036
660	bat_ses_grk_mlt_ctl_pan_slo_amr_nor_wly_tig_tag_lat_tha_akn_qcu_fbf_ind_krd_tsn_mao_vie_ewe_anl_heb_sun_afr_alb_dyu_tml_fre_dgb_kor_mcd_swe_urd_sod_cic_hin_lit_sid_aeg_xho_uzb_bos_svk_mol_ukr_aze_guj_zul_swt_ger_ita_lda_hau_arw_tur_eng_owc_amh_tsw_hun_swa_geo_mnd_bem_glc_por_ben_igb_fin_pol_bsq_ven_rom_jpn_est_cze_dut_prs_mly_cnt_spa_chh_bam_jav_scr_yor_bul_gam_moo_knd_rus_azi	-0.196889278920199	-0.441180364512511	0.660106405769392
661	tml_glc_zul_qcu_mol_vie_jpn_mnd_hun_prs_igb_tag_cnt_akn_guj_pan_sid_owc_dut_dgb_heb_eng_geo_ben_xho_yor_pol_fin_alb_lat_wly_bat_amh_arw_scr_rus_mao_chh_urd_tur_azi_anl_sun_fre_swa_grk_ctl_bem_mly_ukr_ven_tha_bul_ger_por_slo_lit_sod_tsn_ses_afr_aeg_swe_krd_bsq_moo_rom_hau_amr_mcd_ewe_spa_est_bam_knd_cze_bos_tsw_lda_ind_kor_uzb_hin_jav_tig_mlt_gam_swt_aze_fbf_cic_dyu_svk_nor_ita	0.25766541231047	0.640761489774862	0.523253442704653
662	bos_tsn_ses_wly_mcd_owc_gam_amr_xho_scr_tig_ita_swa_yor_spa_alb_lit_sun_bul_por_bsq_krd_fbf_rus_jpn_glc_urd_guj_hau_tur_mnd_ewe_geo_swt_dyu_slo_aeg_mao_mlt_grk_aze_dgb_tml_prs_bem_hun_fre_est_fin_qcu_tsw_kor_ukr_knd_azi_chh_cic_mly_tag_zul_jav_moo_dut_sod_anl_hin_swe_arw_ger_bam_ben_lda_lat_amh_ven_nor_bat_pan_tha_heb_svk_sid_ind_afr_eng_mol_uzb_igb_cnt_vie_ctl_rom_akn_pol_cze	0.693262013605408	1.56346385217472	0.121340104569713
663	bul_amr_bam_pol_tig_kor_ind_bos_lda_spa_hau_krd_mly_urd_uzb_qcu_est_lat_dyu_mnd_ger_fbf_sun_afr_ses_vie_jav_bat_tml_xho_sid_anl_swe_svk_mcd_bem_aeg_akn_amh_geo_owc_ewe_fre_ukr_ben_eng_cic_chh_cnt_cze_ven_tsw_yor_moo_guj_tur_mao_tha_prs_grk_nor_arw_rus_fin_wly_swt_dgb_slo_scr_bsq_heb_lit_rom_ita_dut_glc_knd_gam_mol_hin_aze_swa_hun_jpn_azi_mlt_sod_ctl_por_tsn_tag_pan_zul_alb_igb	0.0879511914516953	0.206403296652106	0.836927098438284
664	fre_bat_bem_lat_rus_fin_gam_slo_ses_ven_bos_tig_mlt_geo_ukr_dut_wly_krd_mol_ewe_jpn_urd_xho_ger_ita_ctl_tml_mly_pol_alb_tsn_sod_por_glc_mcd_cic_svk_tur_bul_knd_azi_rom_tsw_amh_prs_uzb_pan_chh_cnt_igb_dgb_jav_lit_ind_kor_tha_eng_moo_swt_heb_amr_aeg_spa_qcu_nor_aze_sid_yor_swe_fbf_bsq_hin_ben_vie_akn_sun_est_dyu_hun_mao_anl_mnd_scr_owc_swa_zul_hau_guj_afr_bam_lda_cze_grk_tag_arw	-0.460523127116305	-1.05315195549659	0.294999945108126
665	dut_scr_mly_igb_ger_owc_alb_ewe_dyu_ita_grk_cze_eng_bam_amh_mao_fbf_mnd_tur_mcd_swt_svk_por_tag_mol_anl_chh_akn_azi_cnt_xho_pol_moo_lda_fin_kor_mlt_glc_ven_yor_jav_ukr_krd_bsq_slo_bat_rom_knd_ses_lat_geo_prs_tha_heb_bos_spa_swa_ben_aze_gam_tig_qcu_aeg_amr_uzb_ind_bem_cic_zul_hin_pan_tsn_sid_dgb_wly_afr_lit_urd_hau_sun_swe_rus_tml_guj_sod_est_vie_jpn_fre_bul_arw_ctl_tsw_nor_hun	-0.513322829648889	-1.18572684803814	0.23875091388474
666	alb_cic_hin_lda_tur_ben_heb_yor_jpn_mnd_swa_mlt_zul_bsq_igb_swt_guj_gam_nor_wly_bos_sid_amr_glc_xho_ctl_afr_bam_lat_ger_mao_mcd_bem_hun_qcu_urd_rom_tag_owc_bul_ven_anl_grk_tig_geo_aeg_slo_knd_eng_dut_sun_ewe_tha_vie_ind_tml_swe_fre_jav_lit_sod_pan_kor_ukr_spa_fin_prs_por_scr_dgb_mol_fbf_uzb_tsw_ses_svk_est_pol_hau_ita_chh_bat_krd_rus_mly_akn_cnt_arw_tsn_cze_moo_amh_aze_dyu_azi	0.320996943063721	0.729075651602562	0.467787524565846
667	bem_dyu_ven_tsw_grk_ita_bos_mao_akn_mnd_knd_azi_tag_pan_mcd_tml_svk_scr_guj_ewe_cze_bul_prs_kor_arw_spa_qcu_lit_chh_est_ger_sod_ind_jav_dut_fbf_por_eng_cnt_nor_tha_moo_fre_amr_gam_hau_swe_mol_pol_sun_swa_aeg_wly_alb_bam_xho_ses_uzb_ukr_hin_afr_bsq_rus_dgb_swt_heb_tsn_slo_fin_yor_mlt_aze_jpn_krd_hun_mly_geo_rom_cic_sid_lda_owc_tig_vie_zul_igb_ctl_lat_bat_glc_urd_ben_tur_anl_amh	0.571771601558726	1.27712440180777	0.204737682029329
668	geo_urd_sun_aeg_jpn_pol_ita_est_dgb_tml_bul_amr_hau_tig_dut_xho_swa_lit_hin_tsn_cze_amh_rus_ind_uzb_mao_afr_gam_vie_mlt_prs_jav_chh_knd_mol_slo_swt_fbf_tag_ger_lat_lda_heb_sid_aze_azi_moo_alb_ben_akn_swe_hun_igb_zul_ewe_eng_svk_dyu_scr_ses_tsw_mcd_krd_grk_bsq_sod_wly_bos_glc_ven_cic_ctl_mly_nor_bam_bem_mnd_fin_ukr_owc_anl_pan_qcu_por_yor_guj_kor_cnt_rom_spa_tha_fre_arw_bat_tur	NA	NA	NA
669	mnd_est_scr_hin_bat_sod_fre_kor_mao_slo_zul_ven_jav_hau_bsq_swe_grk_rom_bos_ukr_owc_gam_rus_ctl_vie_pan_fin_heb_igb_swa_lda_alb_ewe_amh_dgb_mly_aeg_urd_tig_azi_cnt_ses_guj_tsn_swt_aze_nor_dut_tur_por_yor_pol_mlt_svk_geo_tsw_moo_jpn_uzb_akn_qcu_glc_chh_tha_fbf_ind_anl_eng_bam_wly_mcd_amr_hun_sun_mol_spa_cze_bul_cic_sid_dyu_ita_ben_knd_tml_tag_prs_lit_arw_ger_bem_krd_xho_afr_lat	0.406049889703072	1.06517537822202	0.289554251950727
670	pan_tur_dut_owc_fbf_xho_mol_qcu_amh_arw_tag_swa_knd_cic_bat_ita_sun_ukr_est_aze_gam_hin_nor_bam_guj_heb_prs_ben_grk_fin_moo_lit_eng_zul_sid_chh_mnd_mly_dgb_cnt_slo_amr_swe_alb_igb_ctl_geo_mlt_ger_tsw_yor_anl_azi_ind_svk_pol_sod_mcd_ewe_cze_krd_tha_bsq_vie_uzb_glc_jav_kor_tsn_urd_scr_rom_bos_akn_wly_bem_fre_tig_ven_ses_afr_lat_mao_spa_hun_aeg_hau_jpn_bul_lda_swt_por_rus_dyu_tml	-0.279844303515633	-0.639635539727385	0.523982117426307
671	jav_dut_yor_tsn_spa_akn_lit_vie_mnd_moo_bsq_sun_sid_rom_ewe_swe_tig_ben_tha_arw_tml_uzb_guj_alb_tag_rus_hau_dgb_afr_kor_cze_bem_pol_mao_qcu_ven_por_anl_azi_mcd_zul_krd_tsw_swt_lda_aze_eng_mly_hun_est_cnt_ses_sod_mlt_ctl_geo_urd_ukr_hin_fin_aeg_bat_gam_grk_igb_ger_dyu_wly_pan_prs_swa_ind_scr_tur_cic_chh_amh_fre_nor_fbf_heb_lat_svk_owc_knd_bos_amr_bul_ita_bam_jpn_mol_xho_slo_glc	0.188611562102309	0.430704731128058	0.667679653817539
672	svk_bat_igb_pol_ukr_sun_bul_tag_fre_est_ewe_anl_fbf_owc_glc_lda_scr_tha_aeg_tsw_rus_geo_por_mly_mao_krd_dgb_chh_swa_moo_guj_amh_urd_gam_akn_tig_lat_ind_hun_bem_lit_afr_slo_mcd_jav_prs_yor_sid_bsq_sod_azi_qcu_xho_cze_ben_arw_hin_kor_hau_wly_mol_ita_heb_ctl_tur_fin_aze_eng_ses_pan_swe_nor_knd_swt_bam_bos_jpn_mlt_dyu_rom_uzb_vie_mnd_cnt_zul_dut_amr_tml_ven_spa_grk_tsn_ger_cic_alb	-0.30324946361209	-0.774820829614975	0.440411098137433
673	bos_lat_bsq_kor_chh_mao_swa_ind_por_tig_akn_ukr_uzb_yor_vie_nor_tur_urd_tml_est_igb_sod_aeg_tha_dut_hau_zul_cic_jpn_jav_swe_spa_wly_mol_sid_afr_owc_guj_moo_eng_bul_lit_dyu_pan_slo_hun_svk_hin_ven_cze_rom_mnd_bam_heb_grk_arw_dgb_amr_tsn_mcd_ita_prs_fbf_azi_ger_fin_gam_cnt_alb_sun_xho_pol_geo_swt_mlt_anl_fre_ses_tag_lda_tsw_aze_krd_amh_rus_ctl_bat_ewe_knd_bem_glc_mly_scr_ben_qcu	0.0761626787751747	0.202288487581155	0.840133065861505
674	xho_chh_mlt_uzb_spa_ind_guj_wly_fre_grk_vie_tha_mcd_ukr_tsn_tur_bat_cic_ewe_qcu_akn_bam_sid_aze_knd_hun_ven_geo_lat_kor_mao_ses_lit_hin_aeg_yor_tag_zul_eng_swe_pan_heb_hau_fin_mnd_alb_dut_dgb_pol_jpn_ita_urd_krd_dyu_rom_mly_scr_sun_azi_bos_jav_owc_cze_glc_bul_cnt_lda_tsw_slo_prs_tig_nor_amh_arw_ger_igb_tml_moo_ben_afr_por_ctl_bem_anl_swt_svk_swa_bsq_amr_fbf_sod_rus_mol_gam_est	-0.44872845437307	-1.02396847014141	0.308506312757566
675	est_anl_heb_amr_mao_svk_tha_yor_ben_igb_moo_mnd_bos_aeg_glc_tml_sun_tig_amh_swe_sod_krd_bem_fbf_afr_lda_bam_mly_alb_swt_azi_ita_ctl_gam_cnt_cze_bat_bsq_ven_hin_mlt_knd_zul_pan_cic_tag_mcd_dyu_urd_ewe_hun_fin_grk_ses_por_chh_pol_geo_vie_tsw_tur_rus_slo_dgb_bul_qcu_hau_swa_lat_lit_scr_nor_owc_guj_wly_rom_eng_ind_kor_arw_akn_sid_uzb_spa_dut_ukr_fre_tsn_jav_jpn_xho_mol_ger_aze_prs	-0.621062685153033	-1.62170103071681	0.108252945737937
676	est_akn_gam_pan_vie_hau_ewe_bos_prs_krd_tha_lda_rom_bat_urd_bul_mlt_svk_bam_dgb_jav_ita_anl_fre_amr_amh_ctl_fbf_guj_zul_cic_ind_qcu_hun_tur_lit_scr_knd_swt_ger_moo_por_rus_aze_mly_swe_bsq_owc_sod_ukr_lat_fin_dyu_azi_ven_nor_sun_tsn_grk_spa_mao_aeg_sid_swa_eng_ben_yor_chh_mcd_xho_geo_cze_mol_bem_kor_pol_igb_heb_tsw_jpn_tig_slo_mnd_hin_glc_wly_dut_tag_cnt_afr_uzb_arw_alb_tml_ses	0.263889218329548	0.713724470184098	0.477184938534542
677	jpn_moo_grk_kor_lda_krd_amh_pol_sid_qcu_wly_bsq_tml_ctl_yor_rus_ukr_por_svk_bem_fbf_aze_mcd_fre_nor_hin_afr_dut_swa_alb_azi_slo_owc_vie_cic_tag_sod_geo_xho_cze_scr_ger_hun_hau_uzb_tur_dgb_bos_ben_ses_mnd_swe_ind_eng_heb_sun_aeg_ita_glc_mlt_zul_tha_mly_ewe_bat_bul_mol_tig_gam_urd_guj_arw_knd_prs_igb_est_swt_dyu_lit_cnt_mao_chh_rom_pan_bam_jav_tsw_tsn_spa_fin_ven_akn_anl_lat_amr	-0.39899521714941	-0.91580981728898	0.362135259304033
678	est_bos_pan_aeg_lit_scr_sod_amh_por_bam_anl_cic_krd_afr_swt_xho_amr_svk_hau_dgb_arw_mao_lat_dyu_nor_prs_rus_jpn_guj_urd_ind_tur_aze_mnd_owc_knd_tag_grk_ukr_sun_eng_tsw_tha_ctl_sid_swa_ger_wly_vie_kor_moo_cnt_geo_bsq_dut_swe_alb_ses_yor_jav_tig_fre_igb_ven_fbf_tsn_heb_hun_glc_chh_mol_ita_gam_hin_qcu_bem_rom_spa_bat_bul_akn_fin_mlt_slo_mly_azi_cze_zul_mcd_ewe_uzb_pol_lda_ben_tml	-0.133785895352368	-0.304855251222272	0.761157591429278
679	mao_geo_rus_lda_mlt_tsw_kor_knd_gam_ita_tag_ewe_tha_krd_yor_bos_bsq_akn_lat_vie_pan_ctl_spa_scr_heb_alb_por_hun_arw_fbf_rom_hin_slo_nor_tur_dyu_dgb_xho_sun_swa_dut_tsn_bat_fre_igb_mnd_swt_amr_mly_grk_mcd_qcu_amh_glc_sid_ukr_ben_anl_bul_moo_prs_owc_ger_ses_afr_jpn_tml_aeg_azi_est_guj_swe_bem_eng_cnt_cze_ven_mol_svk_tig_uzb_bam_hau_wly_sod_pol_cic_aze_chh_zul_ind_urd_jav_fin_lit	-0.492252897718191	-1.11704334057067	0.266853371911198
680	svk_bat_bem_azi_cic_eng_ctl_mcd_scr_pan_tig_bul_mly_ukr_lat_lda_hun_krd_kor_slo_owc_fbf_amh_amr_ses_jpn_tha_vie_ger_prs_glc_swe_spa_lit_mnd_tag_qcu_ita_geo_aeg_guj_igb_dgb_grk_sod_gam_pol_sun_tsn_est_akn_ind_hin_jav_rom_bam_knd_nor_mlt_fin_heb_uzb_anl_chh_xho_afr_dyu_hau_wly_swa_tsw_yor_alb_ben_sid_ewe_moo_cze_urd_fre_aze_bos_dut_zul_mol_tml_bsq_arw_cnt_ven_mao_por_tur_swt_rus	-0.360766549590973	-0.948180966602925	0.345494702857265
681	cnt_tsn_ind_mcd_lit_por_mnd_kor_grk_sun_fre_ses_swa_arw_glc_ger_cic_xho_yor_svk_tag_ita_chh_owc_ewe_rus_eng_rom_alb_mly_ctl_cze_dgb_aze_qcu_sid_mao_tig_wly_hun_azi_swt_amr_nor_prs_hau_jpn_uzb_spa_mol_geo_amh_vie_zul_tsw_tur_guj_hin_ukr_bos_bam_krd_akn_igb_sod_mlt_pol_urd_bul_fbf_bsq_ven_bem_lda_tha_anl_jav_moo_swe_scr_dyu_slo_afr_lat_bat_est_dut_heb_tml_aeg_knd_pan_gam_ben_fin	0.103861802224918	0.251170485862486	0.802236437198703
682	tsw_cze_bam_chh_swa_lda_zul_pan_grk_anl_dut_tig_ukr_pol_guj_swt_tha_dyu_bos_bul_yor_owc_ses_ind_azi_svk_cic_hau_rom_fbf_afr_nor_akn_vie_bsq_uzb_cnt_tur_qcu_jpn_bem_scr_ctl_fin_glc_jav_spa_aeg_mly_amr_sid_por_mol_gam_geo_eng_ewe_tml_arw_dgb_rus_lit_mlt_wly_heb_prs_urd_bat_aze_ita_sun_xho_fre_knd_tsn_lat_kor_mnd_est_moo_mao_amh_tag_hun_igb_hin_ger_mcd_ven_alb_swe_krd_ben_slo_sod	-0.378977657828916	-0.974817057421744	0.332179820241085
683	rus_bam_lit_aeg_akn_rom_bul_mly_owc_glc_hin_ctl_amh_wly_svk_heb_sun_sid_nor_mcd_geo_tsn_lda_tur_ita_lat_mol_xho_grk_sod_dyu_yor_tig_aze_swe_bsq_cic_spa_dgb_fre_slo_mao_krd_eng_ses_afr_azi_anl_hau_urd_gam_qcu_tml_cnt_ben_tsw_scr_por_fin_zul_moo_bos_uzb_cze_pan_mnd_igb_arw_ukr_swa_vie_amr_ewe_prs_guj_kor_mlt_est_hun_ind_alb_fbf_knd_tag_swt_pol_chh_dut_jpn_ger_bat_bem_tha_jav_ven	0.141434491825578	0.323538583746436	0.747013810565309
684	mol_jav_lat_spa_anl_ben_krd_fbf_glc_azi_sid_tag_vie_bos_swt_ukr_dyu_akn_tha_sun_fre_mly_pan_lda_urd_alb_mlt_swa_cic_cze_jpn_qcu_hau_bul_igb_chh_amr_xho_eng_grk_zul_tml_pol_yor_tig_ven_ind_ger_kor_bsq_amh_heb_sod_bam_swe_scr_gam_hun_arw_moo_mao_bem_nor_est_aze_geo_wly_lit_svk_rom_ctl_cnt_tsw_tur_mnd_dgb_dut_knd_tsn_prs_guj_ses_afr_mcd_bat_hin_ita_slo_aeg_fin_rus_owc_ewe_uzb_por	-0.39357096075103	-0.914996884321104	0.362559617904252
685	svk_aze_alb_cze_xho_sid_azi_knd_tur_lat_bos_mlt_est_kor_ses_bsq_krd_akn_lit_gam_lda_ctl_dgb_spa_ind_bem_fin_swa_scr_nor_dut_tag_rus_slo_bat_wly_swt_fbf_mcd_por_yor_hun_owc_qcu_pan_jpn_bam_dyu_mol_igb_ita_hin_vie_arw_cnt_tsw_guj_urd_cic_chh_geo_mly_mao_ewe_fre_tig_ben_ukr_tha_aeg_rom_hau_amr_tml_afr_sod_sun_grk_tsn_ven_swe_mnd_glc_jav_heb_ger_bul_amh_zul_eng_moo_anl_uzb_pol_prs	-0.20200376545895	-0.519594211763492	0.604580930786041
686	por_urd_mly_pol_mnd_est_bos_cnt_heb_ven_akn_prs_lat_sod_arw_ger_swt_cic_hau_hin_gam_bsq_svk_dut_ita_tsw_sid_mcd_lit_igb_slo_nor_bem_tsn_uzb_dyu_ben_knd_vie_zul_xho_aeg_grk_rom_fbf_krd_amh_bam_scr_dgb_alb_bul_glc_ind_cze_chh_jav_tag_ses_eng_bat_yor_tml_tig_pan_afr_swa_fre_guj_tur_sun_mol_mao_aze_swe_wly_amr_lda_qcu_geo_kor_anl_moo_jpn_azi_owc_rus_fin_tha_mlt_ctl_ewe_spa_hun_ukr	-0.824903196887742	-1.94970068500594	0.0542240488156649
687	urd_igb_mly_kor_swt_amh_sun_nor_xho_bsq_jav_eng_tag_guj_yor_swe_tml_ger_bat_mcd_uzb_mol_lit_tur_glc_hau_bos_mlt_dyu_heb_mnd_slo_dgb_rus_mao_ses_ctl_vie_cnt_pan_krd_por_rom_ewe_hun_alb_bam_prs_akn_zul_arw_sid_fbf_ben_fin_svk_swa_cic_lat_ind_owc_qcu_wly_knd_jpn_gam_afr_grk_fre_geo_bem_ita_aeg_scr_tsn_bul_ven_dut_amr_tha_tig_aze_lda_cze_pol_est_chh_anl_moo_sod_spa_hin_tsw_azi_ukr	0.203148113106552	0.528267231769993	0.598572208490485
688	bem_kor_qcu_igb_ewe_rus_tag_gam_bos_est_hun_pol_dyu_anl_ukr_lit_slo_scr_tsw_urd_cze_knd_tur_afr_por_dut_hin_bsq_mnd_cic_ctl_krd_bat_grk_ses_wly_azi_sid_aeg_xho_lat_jav_akn_ind_lda_swt_uzb_aze_tha_ita_dgb_fin_tsn_owc_fre_zul_mao_nor_cnt_glc_amh_amr_arw_tml_heb_bul_guj_mcd_chh_prs_yor_ben_moo_mly_tig_ven_geo_mol_spa_sod_rom_fbf_alb_pan_ger_hau_mlt_jpn_sun_bam_swe_vie_eng_svk_swa	NA	NA	NA
689	heb_akn_scr_geo_aze_pol_fre_cnt_krd_ger_wly_prs_bsq_bam_ven_ita_ben_vie_cic_sid_knd_tha_glc_swa_qcu_owc_bul_por_rom_lda_dut_nor_uzb_kor_yor_bos_lat_tsw_dyu_cze_anl_tsn_mly_hun_mao_zul_tag_tur_swt_arw_ctl_tig_jav_mcd_fin_guj_tml_slo_hin_rus_afr_ewe_bem_sun_ukr_fbf_mnd_eng_azi_urd_bat_ind_mlt_amr_jpn_hau_mol_svk_est_moo_chh_igb_gam_ses_amh_lit_aeg_alb_dgb_sod_spa_xho_grk_swe_pan	-0.185661370632401	-0.468685899833816	0.64039092397222
690	mlt_ses_sun_swa_mcd_sod_tsw_ger_bul_azi_tig_chh_yor_hin_grk_eng_pol_sid_mao_swe_owc_jpn_ctl_swt_zul_hau_spa_amr_est_hun_ita_bat_tml_aze_bos_bem_dgb_qcu_mnd_tag_moo_prs_bsq_dut_slo_gam_scr_uzb_ukr_rom_ind_pan_dyu_arw_tha_cze_heb_cnt_fbf_svk_wly_ven_fin_lda_fre_aeg_kor_vie_krd_cic_tur_anl_ben_geo_amh_nor_mly_xho_jav_akn_igb_mol_ewe_alb_bam_urd_lat_lit_rus_tsn_knd_afr_guj_por_glc	0.0853041557591165	0.192875222429474	0.847477272486259
691	tha_tur_lit_bul_guj_azi_jav_krd_fin_amr_geo_afr_ind_dyu_cnt_wly_mly_tsw_dgb_tig_aeg_pan_akn_mlt_glc_fbf_ewe_sid_mol_aze_swt_cze_knd_kor_yor_bam_sun_lda_tsn_ita_bos_fre_tml_pol_eng_rus_hau_amh_por_mao_uzb_tag_heb_anl_bsq_xho_ben_ukr_bat_jpn_ven_prs_qcu_est_alb_swa_owc_ctl_hin_dut_spa_grk_svk_slo_mnd_bem_hun_swe_igb_scr_mcd_cic_arw_vie_ses_nor_chh_sod_lat_urd_ger_moo_gam_zul_rom	0.321184150714958	0.834249732170268	0.40627804807708
692	dyu_lat_pan_ewe_moo_cnt_mlt_ses_swe_knd_sid_ctl_alb_eng_bsq_mly_tsw_arw_nor_bat_fbf_tsn_dut_qcu_urd_anl_tag_mol_sun_ger_akn_bem_scr_spa_azi_chh_mcd_slo_aeg_bam_rus_amh_ven_sod_swa_yor_jpn_svk_amr_tur_rom_prs_owc_kor_hin_vie_glc_grk_hun_ukr_bul_uzb_zul_tig_mnd_lit_geo_cic_krd_mao_wly_fre_swt_heb_gam_aze_pol_ben_por_bos_cze_guj_hau_ind_dgb_ita_est_tml_jav_afr_lda_xho_tha_fin_igb	-0.889659411352272	-2.17651699879425	0.0320494607611485
693	rom_bam_lit_tsn_ven_dgb_yor_svk_sod_hin_grk_nor_mao_bul_fre_tml_scr_afr_owc_aze_hun_chh_jpn_bos_pol_bsq_glc_fin_lda_eng_ewe_aeg_por_tur_dut_azi_fbf_mcd_guj_ita_uzb_geo_prs_wly_zul_urd_kor_alb_bat_ind_ger_cic_pan_slo_hau_ben_tsw_tag_akn_ukr_moo_krd_knd_qcu_cze_amh_anl_mlt_sid_arw_heb_jav_swe_swt_ctl_xho_rus_sun_spa_mnd_swa_ses_tha_cnt_dyu_amr_lat_mly_mol_vie_tig_est_gam_bem_igb	0.466446267954411	1.2748289685515	0.205545636209662
694	cic_hin_alb_fre_yor_spa_urd_dyu_est_dut_owc_kor_tml_swa_eng_ger_chh_xho_por_bat_lda_gam_hun_uzb_svk_anl_heb_fbf_aze_ses_scr_rus_mcd_qcu_dgb_ctl_mlt_pol_nor_moo_sid_grk_cnt_amh_tsw_lat_glc_rom_jpn_ewe_ven_amr_jav_mnd_bos_ita_azi_igb_ind_fin_vie_bsq_zul_pan_tag_akn_tsn_ukr_tur_krd_hau_swe_prs_tig_mao_guj_geo_bam_bul_lit_afr_ben_knd_arw_wly_swt_sun_mol_mly_slo_bem_tha_sod_aeg_cze	-0.120960126060391	-0.280487111605806	0.779726813254479
695	ctl_urd_ewe_nor_swt_grk_zul_bos_sun_ind_amh_anl_chh_arw_rus_lit_ben_guj_mlt_geo_eng_afr_krd_rom_gam_lat_pan_moo_swe_pol_swa_sod_tha_yor_knd_slo_aze_jpn_cnt_heb_hun_igb_xho_mcd_tig_mly_dgb_est_tag_aeg_uzb_owc_jav_bul_cze_fin_scr_wly_ita_sid_hau_mol_mnd_ven_alb_amr_tml_bem_fre_bam_tur_azi_spa_bat_dut_ger_cic_fbf_lda_dyu_glc_hin_vie_por_ukr_svk_qcu_mao_prs_tsw_bsq_kor_tsn_akn_ses	-0.0257623629864449	-0.0581288137307767	0.953770740417941
696	svk_akn_slo_mnd_vie_amh_owc_lat_swt_hin_mcd_eng_mao_prs_ita_alb_afr_rus_geo_bos_est_azi_jpn_cic_tha_bsq_igb_pan_qcu_ses_yor_ven_knd_dyu_tig_bem_tur_fin_mly_mlt_swa_urd_heb_scr_lda_nor_kor_amr_zul_anl_fbf_rom_mol_fre_aze_tml_lit_krd_cnt_glc_bat_chh_gam_dut_moo_bul_hau_tsw_pol_jav_por_swe_ger_guj_dgb_aeg_ben_wly_ind_ukr_hun_sid_tsn_ctl_uzb_grk_arw_cze_bam_tag_sod_ewe_spa_sun_xho	-0.55958959407391	-1.45088729955738	0.150175944987132
697	scr_afr_wly_bos_rus_grk_aze_arw_krd_fin_lda_dyu_ind_ukr_heb_hin_ven_swt_sid_jav_mly_glc_swa_sod_aeg_swe_mlt_svk_tig_cic_uzb_tha_rom_ses_pan_qcu_yor_amr_cnt_lit_urd_dut_zul_hun_xho_akn_azi_slo_tml_tag_bam_ita_mcd_knd_vie_amh_bem_mnd_kor_bul_cze_spa_guj_geo_tsn_ewe_igb_hau_anl_pol_chh_sun_bat_bsq_mao_nor_por_owc_est_prs_alb_lat_dgb_eng_jpn_tsw_fre_ctl_ger_moo_mol_tur_gam_fbf_ben	-0.937598541276058	-2.21762216794498	0.0290163176073411
698	lit_slo_ctl_est_spa_mol_glc_rus_prs_ven_mao_tsn_mlt_akn_bsq_swt_ger_jpn_tag_aze_kor_arw_pan_ind_hau_xho_hin_swe_lda_cze_qcu_swa_afr_bem_mnd_dgb_bat_owc_tur_sun_mly_fin_yor_knd_ita_wly_vie_bam_rom_aeg_ewe_heb_nor_amh_ukr_bos_jav_hun_amr_geo_grk_moo_sod_eng_scr_bul_anl_cic_ben_por_gam_tig_cnt_alb_tha_mcd_azi_dyu_fre_igb_tsw_fbf_sid_uzb_lat_pol_tml_ses_zul_dut_krd_guj_urd_svk_chh	-0.24449165800737	-0.599411499151949	0.550356027062402
699	alb_fbf_cic_bat_lat_ben_uzb_mnd_dut_bam_dgb_zul_bsq_rom_moo_por_urd_ewe_svk_bos_hun_ind_ven_pan_mcd_grk_ita_scr_gam_yor_tha_heb_wly_azi_kor_swt_knd_ger_sod_dyu_aeg_mlt_jpn_aze_sun_sid_rus_afr_tig_ctl_geo_slo_tsw_arw_hau_jav_lit_swe_nor_spa_chh_anl_owc_lda_pol_eng_tur_mol_tml_ses_krd_est_cze_mly_prs_fre_guj_amh_ukr_bul_bem_xho_cnt_qcu_tsn_glc_amr_tag_hin_fin_vie_akn_mao_swa_igb	-0.305311391220753	-0.780883672149816	0.43685412813262
700	cze_anl_vie_ctl_lda_tsn_bsq_mao_hau_qcu_afr_por_zul_spa_mcd_bul_bat_lat_est_ses_rus_sod_arw_ben_swt_hun_tig_moo_heb_gam_dut_krd_nor_sid_xho_kor_akn_hin_mnd_tsw_mlt_prs_tml_rom_azi_chh_igb_slo_ven_amh_bam_knd_amr_mol_ita_fre_tha_urd_ukr_fin_jav_tur_pan_cic_uzb_guj_swa_glc_sun_dgb_cnt_grk_lit_eng_alb_dyu_aze_aeg_pol_ind_geo_svk_scr_wly_bem_mly_bos_swe_fbf_ewe_jpn_ger_yor_tag_owc	-0.747159944883784	-1.95367727493402	0.0537443989386221
701	amr_hin_afr_bul_lda_ger_tsn_mly_chh_sid_sun_igb_bem_glc_yor_heb_hun_pan_svk_mlt_xho_tag_mcd_ukr_dyu_jpn_fin_tha_bsq_spa_fre_geo_kor_pol_lit_bos_gam_tsw_tig_por_hau_ewe_qcu_prs_bam_ses_alb_rus_azi_cze_mao_ita_tur_fbf_dut_swt_slo_ind_ben_cnt_zul_lat_uzb_sod_ven_wly_nor_arw_rom_vie_bat_urd_swa_amh_akn_cic_jav_aze_ctl_anl_moo_knd_mnd_tml_guj_eng_swe_owc_scr_grk_aeg_dgb_krd_mol_est	0.105339730932198	0.270515173033784	0.787363385253823
702	sod_tig_aze_fin_grk_sun_guj_wly_ses_pan_ewe_fbf_pol_uzb_cnt_glc_tag_qcu_mao_moo_akn_urd_alb_knd_igb_jav_arw_hau_ben_mly_ctl_amh_anl_spa_hin_rom_amr_aeg_tur_bem_zul_jpn_azi_tsw_afr_eng_bat_scr_sid_est_swa_bos_bsq_mlt_swe_svk_tha_tsn_por_ven_cze_ukr_mnd_lda_swt_xho_ita_krd_lit_fre_dyu_rus_bul_chh_tml_yor_mol_hun_ind_cic_dgb_lat_bam_dut_nor_owc_heb_kor_geo_prs_ger_vie_gam_mcd_slo	0.59777488574888	1.5586216142271	0.122482615754133
703	chh_cnt_moo_mnd_ind_cze_gam_grk_bem_bam_por_scr_dut_ukr_bsq_azi_tml_akn_swe_igb_ses_knd_tsw_xho_guj_amh_mol_swt_hun_bos_svk_lda_uzb_cic_lit_tag_eng_fin_fre_aeg_mly_rom_swa_est_jav_jpn_wly_prs_krd_ewe_mcd_ben_kor_dyu_ven_lat_zul_vie_nor_sid_mao_urd_slo_amr_hin_anl_pan_tsn_fbf_qcu_heb_alb_aze_ctl_geo_yor_sun_arw_ita_owc_afr_tur_spa_dgb_bat_pol_bul_tha_ger_mlt_tig_hau_rus_sod_glc	0.150690056137803	0.35307075577737	0.724834417196011
704	ven_hau_prs_gam_afr_tsw_pol_anl_chh_bul_ctl_glc_mlt_jav_heb_scr_krd_cnt_zul_sid_cze_aze_xho_aeg_tur_hun_fbf_sod_slo_vie_swe_qcu_igb_tig_grk_ses_amh_ukr_arw_amr_guj_por_pan_mly_wly_lat_est_ewe_bsq_lit_akn_hin_swa_kor_moo_dyu_yor_bem_tml_dgb_bos_uzb_mnd_spa_bam_cic_sun_azi_svk_owc_eng_tha_geo_ger_mol_fin_rom_rus_nor_dut_jpn_lda_alb_mao_ben_knd_swt_urd_bat_ita_mcd_fre_tag_tsn_ind	0.0631197571590067	0.146451843458155	0.88388169672865
705	dgb_jav_spa_cnt_rom_gam_pan_fbf_hin_ger_krd_tha_kor_bam_anl_bsq_scr_tag_sod_bos_afr_est_lda_ukr_mao_eng_rus_dyu_slo_chh_tur_aeg_fre_swa_cze_ita_zul_urd_hun_bat_glc_amr_cic_mnd_jpn_lit_knd_qcu_tsn_azi_prs_bul_sid_fin_grk_heb_bem_akn_mcd_dut_owc_moo_mol_vie_geo_sun_alb_wly_uzb_ses_aze_ben_nor_amh_guj_svk_arw_swe_por_yor_ewe_igb_xho_hau_ctl_lat_swt_mlt_tml_tsw_ind_ven_pol_mly_tig	NA	NA	NA
706	arw_ger_tag_swt_por_rus_dgb_mcd_sid_scr_anl_igb_tig_amr_cze_aze_tml_ses_eng_ewe_ctl_urd_akn_cnt_nor_pol_bul_knd_spa_grk_wly_tsw_ita_bat_est_alb_swa_vie_afr_glc_jpn_lda_xho_heb_sun_mao_mol_dyu_jav_chh_fbf_fre_swe_aeg_svk_uzb_lat_bsq_hun_tha_krd_owc_zul_mnd_lit_guj_tur_gam_kor_ind_ukr_hau_hin_geo_bos_bem_mlt_azi_cic_bam_ven_mly_amh_tsn_prs_rom_yor_pan_qcu_fin_dut_moo_sod_slo_ben	0.525803565689337	1.23115496555514	0.221369323461208
707	eng_sid_bos_yor_knd_bul_dgb_amr_prs_krd_swt_est_zul_por_ctl_ger_pan_ukr_alb_heb_wly_ben_anl_slo_fbf_vie_nor_hin_afr_tha_uzb_mcd_sod_svk_ven_rom_chh_mnd_sun_mao_bem_cic_rus_jpn_guj_qcu_mol_ses_lda_gam_tag_cze_akn_bam_moo_lit_geo_mly_ewe_jav_ita_spa_dyu_pol_azi_tsn_xho_tur_tml_swa_aeg_urd_bat_glc_hun_igb_bsq_lat_owc_amh_cnt_tsw_tig_grk_scr_kor_swe_ind_fin_dut_fre_hau_aze_mlt_arw	0.507456023278706	1.22819620006333	0.222472571043673
708	cnt_ger_est_tag_hin_xho_sun_dgb_uzb_knd_geo_alb_nor_yor_dyu_cze_ukr_urd_aze_chh_ewe_mcd_ita_fre_vie_ind_grk_scr_moo_amh_akn_bos_sid_ben_tml_tha_owc_sod_por_spa_jpn_swe_tur_rom_slo_mao_dut_guj_qcu_eng_bam_hun_bat_zul_krd_anl_pan_pol_gam_mol_swa_lda_ven_ctl_fbf_rus_bul_aeg_lit_tig_amr_kor_hau_bem_afr_mnd_prs_fin_tsw_swt_lat_bsq_heb_wly_svk_igb_jav_ses_tsn_mlt_mly_cic_azi_arw_glc	0.340086302078817	0.885596631236156	0.378119058081795
709	ctl_sun_mly_rus_hau_nor_lit_owc_ita_wly_zul_guj_cic_mol_bul_bam_tag_aze_akn_bem_lat_ewe_est_knd_pol_dyu_mnd_svk_urd_pan_azi_amh_geo_hun_tur_yor_jpn_grk_igb_swa_tsn_gam_kor_swt_swe_amr_chh_anl_bos_slo_uzb_tsw_bsq_dut_lda_mao_cnt_tml_ben_scr_fbf_afr_xho_tig_jav_mlt_ukr_sid_glc_por_vie_bat_dgb_heb_cze_ind_rom_eng_fin_ses_prs_fre_krd_ven_aeg_sod_alb_hin_mcd_moo_qcu_ger_spa_arw_tha	0.195236453208676	0.450044985403098	0.65372530801244
710	swt_scr_zul_fre_cic_cze_svk_vie_urd_rom_afr_qcu_sid_igb_knd_akn_ewe_tag_mol_geo_bos_bsq_moo_aze_fbf_ita_lit_lda_spa_prs_hau_hin_tig_jav_jpn_mao_xho_bem_anl_azi_ger_bat_tur_dut_ben_nor_sod_mlt_fin_arw_lat_alb_est_amr_tsn_swe_aeg_ses_hun_mcd_wly_tml_sun_amh_bul_grk_mly_swa_ctl_ven_dyu_por_eng_rus_cnt_tha_owc_uzb_slo_glc_pol_mnd_dgb_tsw_bam_kor_chh_pan_ukr_guj_ind_gam_yor_krd_heb	0.194765052294536	0.423361786834655	0.673008792871007
711	spa_nor_wly_ger_heb_arw_bsq_urd_fbf_rom_vie_mly_dut_cnt_geo_tur_pol_ukr_mao_guj_lda_chh_mlt_mnd_kor_scr_ita_sun_grk_ind_aeg_tml_tsw_dgb_cic_prs_dyu_amh_hun_gam_tag_anl_tha_bos_fin_jav_ewe_krd_xho_swe_amr_glc_mcd_afr_swa_aze_svk_pan_rus_akn_bul_hau_por_lit_jpn_eng_lat_sid_tsn_fre_est_azi_qcu_moo_swt_zul_tig_igb_ctl_owc_mol_uzb_bat_bem_yor_ses_bam_knd_cze_hin_ven_alb_sod_ben_slo	0.614223735464455	1.66358723514301	0.0995613148624764
712	swe_ctl_swa_ukr_dgb_anl_rom_tag_fbf_tig_mao_ita_slo_aeg_nor_fin_lat_dut_heb_owc_aze_qcu_bem_tur_vie_pan_bat_krd_cnt_por_hin_wly_lda_ewe_guj_akn_igb_mcd_sun_jpn_urd_mly_glc_lit_prs_azi_cze_amh_tha_tsw_ven_swt_alb_bos_mnd_tml_arw_dyu_scr_fre_afr_mol_bul_hau_jav_zul_est_ses_kor_svk_yor_spa_hun_grk_gam_rus_ben_bsq_cic_mlt_knd_bam_pol_chh_amr_xho_ind_sod_tsn_sid_moo_geo_eng_ger_uzb	-0.824567416612628	-1.94463630241555	0.0548401569705195
713	ctl_qcu_tig_mlt_owc_mcd_alb_hau_sod_uzb_lat_afr_eng_guj_azi_tsw_ben_urd_bam_cnt_ger_tag_mao_hin_akn_ind_swt_aeg_spa_geo_hun_scr_yor_kor_dut_rom_zul_bem_sid_lda_fbf_cze_ewe_mnd_swa_xho_chh_slo_ven_ukr_bul_bos_jpn_gam_bat_pol_fin_grk_nor_igb_anl_glc_ses_rus_tsn_aze_swe_svk_amr_arw_bsq_mol_ita_est_sun_fre_pan_dyu_krd_vie_prs_lit_por_jav_moo_heb_wly_dgb_knd_mly_tur_amh_cic_tha_tml	-0.00817147257493778	-0.0199345855911199	0.984138262252405
714	gam_ind_tha_ctl_lda_mcd_ses_glc_bem_grk_kor_moo_ger_dyu_sid_krd_ben_owc_sod_fre_dut_aeg_tig_jpn_azi_zul_hin_bul_cic_ewe_bat_knd_tml_hau_rom_jav_aze_vie_slo_amh_bsq_pan_amr_arw_chh_urd_ukr_hun_tsn_uzb_fin_rus_bos_yor_fbf_ven_afr_mlt_mol_swt_alb_qcu_por_bam_eng_ita_akn_mly_nor_pol_wly_mao_est_anl_lat_lit_mnd_guj_heb_geo_xho_igb_dgb_svk_swe_cze_tur_sun_cnt_tsw_tag_scr_prs_spa_swa	-0.157040829757342	-0.359699634652134	0.719887273654081
715	cnt_cic_geo_wly_eng_cze_tag_afr_owc_yor_guj_azi_dyu_prs_jpn_amr_mnd_xho_svk_gam_lat_por_hau_anl_scr_sun_ses_rom_grk_aeg_mao_hun_aze_ukr_chh_sid_tsw_amh_tsn_vie_slo_bat_ewe_bul_fre_ben_tur_lda_swa_kor_est_fin_fbf_hin_swe_bsq_sod_pan_jav_swt_pol_akn_tha_arw_rus_ven_ita_bem_moo_ger_tig_dgb_mol_dut_mlt_zul_mcd_igb_spa_bos_alb_heb_nor_tml_uzb_ctl_bam_glc_ind_urd_mly_krd_qcu_lit_knd	0.338005885282674	0.754607517152079	0.452391144969534
716	yor_est_rus_tig_pol_ben_uzb_por_sod_alb_hun_mly_bat_lda_igb_hin_grk_ita_moo_lit_ger_krd_swa_prs_mnd_tag_bsq_bam_geo_mlt_akn_guj_dut_urd_nor_vie_tha_fin_spa_cnt_gam_pan_knd_lat_jav_anl_fre_slo_scr_ctl_eng_mol_glc_mcd_tur_cic_bos_aze_swe_wly_ven_ukr_xho_afr_sid_tsn_dgb_mao_jpn_bul_ind_tsw_amh_amr_kor_aeg_fbf_heb_swt_owc_bem_svk_dyu_cze_ses_ewe_hau_arw_rom_chh_sun_azi_zul_tml_qcu	-0.171244524575143	-0.438512536023137	0.662031767960417
717	prs_grk_yor_mlt_gam_urd_hau_zul_jpn_anl_scr_alb_pan_tsw_ben_rom_mnd_owc_mao_akn_sod_nor_mcd_krd_swt_tsn_ind_sun_fbf_bos_ewe_est_tig_mol_moo_mly_bam_heb_hun_kor_lda_svk_eng_fin_afr_ita_fre_dyu_sid_wly_aeg_tag_cic_geo_dgb_spa_hin_swe_slo_pol_cnt_ctl_tml_dut_aze_bul_xho_guj_glc_lit_uzb_chh_amh_rus_lat_cze_ven_swa_por_jav_bsq_ger_igb_amr_bem_arw_knd_tur_tha_ukr_vie_ses_bat_azi_qcu	-0.56535072370468	-1.49515770089112	0.138258944720275
718	gam_amr_cze_afr_lat_arw_tig_grk_sid_yor_jav_alb_fin_sun_moo_jpn_mlt_ben_nor_swe_dgb_mcd_prs_eng_mly_pol_knd_vie_owc_swa_sod_anl_fbf_tur_tag_slo_ita_scr_hau_bsq_mao_lda_cic_fre_zul_rus_bos_hun_svk_ses_aze_ukr_est_bat_bul_geo_rom_ewe_bam_mol_swt_uzb_mnd_glc_amh_dut_ven_tml_tha_chh_guj_urd_cnt_wly_akn_pan_aeg_qcu_ger_kor_ctl_azi_spa_tsw_por_igb_ind_tsn_lit_xho_bem_krd_dyu_hin_heb	NA	NA	NA
719	fbf_cnt_igb_swa_alb_bul_qcu_est_dyu_rom_owc_aeg_akn_cic_guj_lda_grk_amr_tag_por_arw_ukr_bem_mly_uzb_eng_aze_lat_gam_fre_sun_hau_ind_ben_azi_jpn_spa_fin_hun_krd_pol_lit_tml_dut_ita_heb_xho_geo_prs_glc_tur_swe_nor_swt_ewe_mao_scr_bat_mol_zul_sod_tha_bsq_tig_hin_tsn_bos_ger_yor_amh_dgb_ven_anl_mlt_kor_pan_tsw_sid_wly_slo_moo_mnd_svk_vie_knd_chh_ctl_bam_jav_rus_cze_urd_afr_ses_mcd	0.00609882324052024	0.0155939833861334	0.987591710928589
720	prs_hin_mcd_svk_arw_guj_tur_fin_bsq_rus_tsw_bat_cze_ind_lit_swt_ben_aeg_cic_mol_est_moo_xho_lat_ita_igb_mlt_amh_tsn_hau_chh_dgb_aze_fbf_grk_amr_mnd_rom_tig_spa_sod_bem_glc_bul_geo_jpn_mao_kor_ger_nor_zul_swe_yor_akn_gam_pol_vie_sid_alb_tha_swa_slo_qcu_urd_tag_sun_mly_dyu_pan_tml_por_dut_ewe_jav_bam_knd_eng_bos_cnt_scr_ses_heb_anl_wly_lda_hun_fre_afr_azi_krd_ven_owc_uzb_ukr_ctl	0.0381905476045456	0.0914566857265895	0.927326428146193
721	tsn_aze_prs_dyu_arw_vie_ita_rus_glc_ses_spa_ger_svk_amh_wly_hun_mly_swt_dut_fbf_tag_chh_yor_bul_tur_ind_dgb_hau_amr_jav_ukr_akn_mnd_mlt_tig_ben_anl_urd_bsq_geo_mcd_ewe_kor_cnt_sod_xho_hin_afr_bam_grk_jpn_bos_owc_igb_rom_ctl_tha_por_cic_zul_fre_pol_swa_uzb_lda_mao_guj_eng_mol_cze_heb_swe_sun_fin_gam_aeg_knd_lit_bem_alb_tsw_nor_pan_slo_azi_moo_krd_tml_est_qcu_sid_ven_lat_scr_bat	NA	NA	NA
722	chh_swa_sun_slo_prs_spa_tig_wly_bem_jpn_lit_bsq_afr_azi_ita_dyu_bos_ukr_mlt_lda_cze_uzb_anl_tsn_hin_mao_lat_ger_urd_mly_xho_bat_est_tha_por_krd_sid_ven_swt_amh_vie_akn_tur_qcu_ses_hun_dut_ewe_hau_guj_scr_ctl_geo_fin_heb_gam_owc_pol_rus_amr_knd_mol_tag_zul_ben_tsw_mcd_alb_cnt_igb_jav_swe_aeg_grk_sod_bam_aze_glc_svk_eng_ind_tml_dgb_pan_mnd_rom_bul_fbf_cic_yor_arw_kor_nor_fre_moo	0.213865782858755	0.517017569560132	0.606371329445296
723	lda_tsn_est_tsw_xho_prs_grk_guj_svk_dut_ewe_fbf_hin_ses_jpn_wly_glc_rus_afr_mlt_mao_uzb_gam_swa_heb_mol_pol_scr_chh_ben_yor_tig_anl_krd_rom_tha_moo_cze_bam_dyu_aeg_sod_tml_vie_spa_tur_amr_alb_igb_sun_mly_akn_hun_dgb_geo_bem_owc_bsq_bat_cic_hau_fre_bos_swt_amh_jav_pan_azi_cnt_kor_ita_fin_zul_ctl_ukr_arw_urd_knd_por_bul_ger_qcu_mnd_lit_lat_aze_tag_slo_sid_ven_ind_nor_eng_swe_mcd	NA	NA	NA
724	rus_arw_cic_ben_wly_cnt_hin_est_mlt_anl_grk_owc_swt_tag_chh_ukr_tml_krd_akn_afr_dyu_svk_urd_knd_glc_lda_sun_nor_ses_qcu_rom_fre_tha_mnd_swa_heb_moo_geo_aeg_kor_ewe_xho_amr_scr_bat_tsn_cze_dgb_gam_mly_lat_bem_vie_por_mol_alb_bos_ctl_ven_uzb_lit_fbf_sid_amh_tur_swe_dut_tsw_aze_hau_fin_mao_sod_hun_spa_pol_azi_eng_slo_bam_ger_ind_yor_jav_bsq_prs_jpn_ita_bul_zul_igb_guj_tig_pan_mcd	-0.11150679525961	-0.274897637600279	0.784004658939796
725	knd_owc_sid_ger_mcd_spa_pol_swt_ctl_jav_mao_uzb_tig_lit_ven_fin_krd_bat_ben_amh_tml_alb_lda_rom_anl_aze_zul_mol_prs_akn_yor_vie_hau_ita_igb_fbf_kor_grk_est_sun_cnt_glc_fre_afr_mnd_wly_ukr_aeg_nor_amr_cic_hun_dut_jpn_svk_bam_sod_tag_pan_cze_bem_lat_por_bos_guj_qcu_ind_arw_eng_heb_geo_tha_rus_bul_mlt_tsw_bsq_ses_tsn_scr_tur_azi_mly_dgb_swe_swa_dyu_chh_moo_ewe_xho_urd_slo_gam_hin	-0.113382004058477	-0.252078423859769	0.801536696638844
726	bat_alb_glc_eng_hin_amr_slo_igb_svk_tha_ukr_heb_mnd_hau_urd_ger_mlt_rus_owc_wly_mly_azi_krd_jpn_scr_vie_bsq_jav_prs_mao_tml_ben_bam_ind_fbf_tsw_knd_uzb_anl_sod_zul_bem_rom_spa_mcd_tag_cze_pan_lda_gam_cic_swa_qcu_kor_bos_tsn_ctl_ewe_moo_amh_aze_sid_fin_ven_swt_lat_chh_tig_aeg_fre_mol_swe_xho_geo_cnt_ita_sun_ses_tur_por_est_akn_dgb_pol_yor_afr_arw_dyu_dut_grk_bul_guj_nor_lit_hun	0.127660487399996	0.293436732336679	0.769842166843829
727	knd_est_xho_pan_guj_dut_hau_lat_fbf_tsw_fin_bsq_eng_glc_cze_lda_qcu_tha_tur_amh_swt_swa_ita_prs_aze_zul_grk_aeg_mcd_slo_akn_arw_ger_sun_dyu_mao_heb_swe_bat_anl_nor_rus_ctl_jpn_hun_ben_ewe_geo_uzb_mly_bem_wly_sod_tml_kor_hin_spa_urd_gam_tag_dgb_ses_lit_bul_rom_sid_krd_amr_ind_tig_mnd_mlt_azi_cnt_ven_jav_ukr_alb_igb_bos_svk_por_cic_fre_afr_moo_yor_tsn_pol_bam_owc_scr_mol_vie_chh	-0.395663647944921	-1.070512095215	0.287159307661988
728	tsn_geo_pan_ukr_tsw_jav_hin_tml_por_dyu_qcu_cnt_fin_afr_glc_swa_fre_zul_chh_amh_wly_ven_rus_tig_cic_anl_kor_grk_bos_sod_est_ben_slo_tag_yor_hau_ctl_mao_fbf_bsq_uzb_swe_krd_aze_rom_akn_urd_dgb_azi_mnd_ewe_gam_swt_amr_pol_sun_tha_bam_ita_prs_eng_mlt_ind_mly_igb_owc_jpn_ger_hun_moo_ses_mcd_scr_xho_aeg_bul_spa_guj_svk_lat_tur_dut_mol_alb_knd_nor_cze_bem_heb_lda_arw_bat_sid_vie_lit	0.00297126808148383	0.00815623605905732	0.993509807989558
729	cnt_tur_amr_cze_yor_mly_bat_qcu_dgb_lat_lit_gam_fbf_pan_anl_jav_tml_prs_spa_ven_bsq_jpn_bem_ses_mnd_swt_knd_ita_fin_scr_ewe_kor_vie_tha_owc_azi_dyu_hin_arw_eng_bam_uzb_ben_guj_rom_mcd_tig_por_mlt_moo_nor_svk_rus_swe_hau_sid_mao_wly_bos_pol_tsw_swa_cic_tsn_lda_ger_hun_chh_krd_akn_aeg_bul_est_glc_heb_alb_zul_sod_tag_ukr_fre_urd_dut_afr_sun_grk_ctl_mol_ind_amh_geo_xho_aze_slo_igb	0.481932823366688	1.28047582230635	0.203562256334862
730	uzb_est_tsn_cze_ben_afr_krd_dgb_bem_grk_pol_xho_mao_tml_tig_sun_fin_mol_alb_lat_cic_mlt_geo_wly_qcu_ita_anl_guj_hin_akn_prs_ven_hau_ses_ctl_tsw_igb_jav_aeg_hun_ger_swt_heb_dut_slo_kor_bos_fbf_mly_mnd_chh_vie_zul_scr_bat_tag_aze_azi_glc_tha_fre_ind_mcd_sod_tur_jpn_urd_bam_amh_spa_svk_rus_lda_eng_arw_amr_moo_nor_pan_ukr_rom_bsq_bul_swe_owc_cnt_swa_yor_knd_sid_lit_por_dyu_gam_ewe	0.199140473754199	0.460783701757081	0.646029522801536
731	tsw_fin_heb_hun_vie_bul_rom_est_akn_svk_geo_bam_lda_jav_lat_tur_qcu_knd_afr_aze_mao_uzb_sid_cze_wly_mol_dut_swa_lit_ger_bem_zul_ukr_ben_amr_dgb_urd_alb_azi_hin_yor_gam_ses_anl_eng_bos_kor_ind_sun_krd_owc_amh_bsq_swt_tml_spa_aeg_pol_por_bat_grk_ewe_tha_ita_moo_prs_mnd_nor_guj_fre_tsn_cnt_dyu_slo_chh_hau_tag_jpn_tig_igb_ctl_xho_pan_fbf_glc_arw_mcd_sod_rus_mlt_mly_cic_swe_ven_scr	0.155646298823249	0.347090791380124	0.729307319228253
732	rom_bul_mnd_pol_jpn_glc_anl_knd_ita_cnt_zul_dgb_tml_krd_fre_igb_jav_bam_mao_hun_gam_kor_sod_ind_akn_tsn_xho_ger_uzb_bem_ben_moo_svk_tsw_lda_geo_wly_swa_hin_azi_est_slo_ctl_amh_amr_mlt_mly_prs_ses_afr_bat_lat_heb_qcu_tig_fin_ven_tur_chh_yor_eng_tha_ewe_grk_hau_owc_bos_aeg_spa_arw_por_nor_mol_dyu_swe_vie_sid_lit_rus_ukr_urd_mcd_guj_cic_sun_swt_dut_cze_bsq_fbf_alb_aze_tag_scr_pan	-0.0706883289555976	-0.166457321705552	0.868158434949449
733	ita_amr_rom_cic_xho_eng_moo_ven_igb_gam_cnt_dyu_ses_swe_tsn_qcu_lit_azi_alb_bat_lda_ind_arw_zul_owc_ukr_afr_jpn_mly_cze_rus_aze_fin_dgb_sid_grk_wly_bem_akn_prs_svk_chh_mao_nor_dut_uzb_est_bul_krd_tag_tur_tml_pol_fbf_slo_pan_aeg_sun_guj_geo_vie_tig_jav_tsw_fre_glc_mcd_anl_tha_urd_lat_swt_kor_bos_mol_ger_ewe_heb_knd_bsq_por_scr_mlt_sod_hin_amh_hau_swa_mnd_ctl_hun_bam_spa_yor_ben	0.707926305462815	1.90183533959573	0.0602878453649285
734	geo_afr_svk_por_cze_ita_wly_spa_est_zul_lat_bos_tag_owc_slo_bat_hau_yor_vie_fbf_fin_swa_hun_cnt_jav_xho_amr_tml_swe_pan_prs_lda_krd_jpn_bem_dyu_urd_chh_ger_rus_akn_uzb_mly_tig_ewe_ses_aze_hin_dgb_scr_ukr_mnd_tsn_fre_ind_sid_cic_ben_tsw_rom_kor_bam_heb_knd_gam_mol_bul_ctl_amh_nor_anl_igb_qcu_moo_aeg_sun_eng_ven_mlt_azi_swt_lit_pol_alb_mao_bsq_guj_grk_arw_dut_tur_tha_mcd_sod_glc	0.35756065771958	0.861317250741793	0.391278640776634
735	fin_mcd_spa_mao_swt_tur_wly_ger_uzb_alb_eng_mly_grk_dgb_mol_pol_sun_slo_lit_mlt_svk_fre_tsw_amr_azi_knd_lat_geo_yor_tag_bul_est_tsn_urd_ind_vie_bem_prs_aze_anl_ses_ctl_owc_akn_dut_guj_xho_hin_amh_igb_bsq_bam_sid_tml_cnt_dyu_gam_bos_fbf_ita_jav_aeg_ukr_heb_krd_scr_hun_zul_swe_ewe_cic_afr_kor_cze_rus_chh_tig_rom_tha_jpn_ben_por_lda_glc_arw_swa_nor_pan_qcu_sod_bat_hau_moo_mnd_ven	-0.341311947726718	-0.88794316981919	0.376862062598786
736	knd_uzb_mcd_fbf_cze_jav_rus_eng_ukr_chh_tsn_ita_glc_yor_por_aeg_tur_swe_dyu_pan_vie_svk_fre_prs_owc_hau_lda_anl_ben_ctl_tha_mao_zul_dgb_mol_slo_ses_urd_sun_jpn_kor_dut_tml_lat_cnt_ger_grk_heb_mly_tsw_swa_bat_ven_azi_guj_sod_ewe_geo_akn_gam_nor_krd_hin_fin_lit_alb_mlt_bem_ind_amh_hun_igb_scr_wly_tag_bam_qcu_amr_afr_bos_xho_rom_pol_tig_mnd_swt_spa_est_sid_cic_arw_bsq_bul_moo_aze	NA	NA	NA
737	hun_dut_swa_xho_mly_rom_bsq_sun_cze_ind_anl_yor_lit_bem_jpn_aze_tha_mnd_alb_bat_tur_nor_gam_prs_kor_arw_afr_bos_azi_heb_swt_amh_ben_tig_cic_dyu_mao_aeg_hin_owc_ukr_guj_cnt_ger_mcd_tag_urd_por_geo_fin_ven_sod_uzb_bam_zul_lat_moo_rus_swe_bul_amr_hau_fbf_qcu_sid_chh_fre_ctl_mol_lda_pan_spa_ses_svk_est_tsn_eng_pol_grk_igb_akn_wly_knd_scr_glc_mlt_tsw_vie_ewe_dgb_krd_jav_slo_tml_ita	0.632430630694403	1.67716195090537	0.0968689900689137
738	mol_wly_chh_est_grk_tha_bsq_ses_sun_zul_jpn_ukr_moo_igb_ger_jav_bul_scr_mnd_dgb_mly_ven_ewe_prs_eng_ind_xho_fre_vie_tsn_anl_uzb_tml_mlt_bat_krd_slo_bem_afr_tur_dyu_fin_urd_bos_kor_heb_hau_tag_aze_alb_hin_rom_azi_cic_hun_swt_glc_akn_owc_geo_qcu_guj_pol_dut_mcd_svk_ben_tig_sod_por_swe_tsw_ctl_yor_bam_knd_lit_nor_sid_spa_amh_arw_cnt_pan_gam_fbf_ita_swa_lda_cze_mao_aeg_lat_rus_amr	0.650597930317419	1.68107738409508	0.0961035161819268
739	knd_gam_wly_alb_slo_spa_eng_cic_swe_bem_dut_jpn_sod_qcu_mcd_svk_moo_tsw_hin_lat_ind_geo_ewe_fin_est_xho_akn_lda_fre_mnd_bul_lit_ger_ses_mly_tml_glc_pol_bat_amr_mol_tha_yor_tag_aze_heb_aeg_sun_ita_mao_bos_swt_hun_chh_scr_nor_vie_tur_arw_dgb_hau_cze_amh_guj_rus_grk_sid_bsq_dyu_tsn_prs_ctl_mlt_krd_rom_afr_anl_cnt_ukr_uzb_por_ben_pan_tig_kor_ven_bam_zul_fbf_azi_swa_owc_jav_urd_igb	0.688405130273242	1.6583178952507	0.100622613042811
740	igb_heb_lit_fin_ind_jav_ben_fre_tsn_yor_swe_azi_est_mly_moo_krd_dut_sun_geo_fbf_bsq_ita_tur_swa_tag_jpn_por_ukr_urd_prs_anl_spa_rom_akn_tml_ven_cnt_bos_mnd_aze_ctl_vie_kor_hin_dyu_mlt_bam_mao_owc_tha_hau_cze_sid_tsw_uzb_amr_mol_grk_amh_slo_wly_afr_mcd_xho_rus_bul_alb_bem_chh_zul_knd_qcu_sod_guj_lda_cic_arw_eng_glc_lat_bat_hun_pan_dgb_swt_ses_tig_aeg_gam_ger_ewe_svk_nor_pol_scr	-0.873684130390506	-2.13158227186591	0.0356776341380757
741	afr_jav_prs_kor_krd_alb_geo_uzb_swt_amh_zul_dgb_bsq_mlt_vie_fre_heb_mly_sun_lda_ind_mol_cnt_swa_jpn_tml_bat_aze_yor_rus_bem_anl_tha_guj_cze_ben_tur_sod_chh_bul_aeg_sid_ukr_hau_ger_swe_azi_dyu_slo_ses_mnd_svk_amr_qcu_eng_dut_urd_tig_ita_fbf_bam_pol_tsw_glc_por_mcd_cic_moo_spa_owc_est_nor_hin_xho_mao_arw_lat_scr_knd_wly_igb_tsn_grk_pan_fin_gam_ewe_lit_hun_akn_tag_ven_rom_ctl_bos	0.258229745704383	0.67764222982031	0.499680959001562
742	azi_rus_owc_sun_slo_mcd_arw_kor_yor_bat_igb_mnd_amh_krd_spa_ukr_aeg_xho_jav_akn_por_aze_tsn_lat_mly_bem_gam_zul_cic_moo_amr_ewe_fbf_mlt_mol_urd_bam_mao_bsq_ses_sod_geo_swe_afr_eng_ctl_pol_dgb_dyu_bul_jpn_tsw_lda_hau_sid_ita_hin_svk_grk_ger_tha_heb_swa_swt_anl_hun_guj_ben_nor_rom_ven_vie_tag_scr_ind_cze_lit_wly_glc_bos_tur_qcu_uzb_cnt_prs_dut_fre_alb_tml_pan_tig_knd_fin_chh_est	-1.4208715401849	-3.69034528914485	0.000377193473979985
743	sid_bul_prs_yor_jav_dyu_tsw_bam_aze_ita_tag_hin_knd_hau_igb_cze_amh_tsn_gam_krd_bos_swe_guj_dut_ewe_fre_afr_bem_arw_mcd_mly_fbf_anl_urd_azi_lat_hun_mlt_aeg_svk_qcu_swt_sod_chh_wly_kor_est_sun_ben_heb_swa_bat_amr_owc_grk_pol_akn_ukr_xho_uzb_alb_spa_lit_jpn_ses_slo_rus_nor_eng_tur_rom_tha_geo_mao_glc_ind_ven_ger_ctl_mnd_scr_tig_pan_zul_vie_mol_bsq_lda_dgb_tml_moo_cic_fin_cnt_por	-0.0943894721111728	-0.243454009945723	0.808189915292601
744	heb_uzb_cic_mlt_cnt_glc_scr_sun_pol_azi_chh_tag_dgb_spa_moo_ctl_slo_mcd_knd_zul_mly_swe_dut_yor_tur_alb_nor_bam_aeg_jpn_rom_bsq_swt_arw_geo_gam_lat_tha_fin_kor_grk_swa_afr_est_bos_mao_mnd_fbf_amh_akn_urd_svk_bem_ses_tml_rus_anl_guj_dyu_krd_owc_por_bat_lit_lda_tig_tsw_vie_tsn_jav_ita_hun_igb_ben_wly_hau_pan_ewe_amr_ven_eng_prs_sod_ind_aze_sid_qcu_ger_ukr_mol_fre_xho_cze_hin_bul	-0.198301767756383	-0.478921872232594	0.633118351499883
745	pan_vie_tur_pol_cnt_tig_qcu_rom_cze_sod_bos_prs_ben_uzb_heb_mcd_azi_jav_scr_mly_sid_arw_zul_ita_jpn_alb_est_owc_knd_aze_fin_tha_aeg_mnd_guj_hin_sun_krd_ukr_anl_ctl_hau_eng_amh_kor_igb_bsq_xho_tag_geo_afr_tsw_por_dut_akn_urd_spa_swe_lit_ven_gam_ses_lda_bul_swa_moo_dyu_rus_yor_ind_bem_ger_tml_cic_bat_mlt_grk_mao_lat_slo_svk_mol_tsn_fre_chh_bam_nor_wly_amr_fbf_swt_ewe_glc_dgb_hun	-0.209246349902532	-0.573871618701749	0.567439997269603
746	ita_alb_ewe_tig_fre_nor_bem_chh_spa_geo_hun_heb_arw_cnt_bat_afr_glc_jav_sod_jpn_dgb_swa_tml_ben_gam_por_ses_hau_bsq_amr_tsn_eng_vie_sun_lit_kor_igb_krd_guj_lda_swt_swe_rus_dyu_moo_ven_mao_fin_fbf_tha_yor_lat_urd_owc_azi_rom_bos_mlt_mnd_mcd_scr_akn_bam_dut_svk_mly_ger_mol_knd_pol_qcu_cze_tag_hin_uzb_anl_amh_wly_tsw_ukr_slo_xho_est_ctl_pan_ind_aze_tur_aeg_bul_zul_prs_grk_sid_cic	-0.114967103260859	-0.260751987477053	0.79486028152462
747	kor_heb_pan_rus_arw_uzb_ctl_ind_tsn_mcd_mly_ger_amh_tig_mlt_zul_amr_sun_cze_lat_aeg_hun_vie_est_tsw_swe_tur_moo_alb_nor_rom_guj_por_tha_swt_mnd_akn_wly_afr_bsq_ven_fbf_qcu_yor_mao_dyu_ita_scr_chh_bat_lit_bul_sid_fin_xho_cic_slo_jav_lda_ben_cnt_geo_tml_grk_owc_hau_gam_igb_urd_aze_swa_hin_anl_bam_tag_bos_ewe_ses_mol_sod_krd_bem_spa_ukr_eng_glc_prs_pol_jpn_dut_azi_svk_knd_dgb_fre	0.0486450326941186	0.124360107635288	0.901298560346699
748	lit_fbf_lda_sun_amh_tag_ita_qcu_guj_cic_tml_rom_cnt_alb_mnd_sid_dgb_lat_prs_kor_aeg_ind_arw_sod_vie_fre_swt_tsw_ctl_tur_anl_afr_ven_hau_mao_knd_bem_bam_eng_krd_aze_dyu_grk_heb_bul_hun_swe_zul_ger_bsq_mly_pol_hin_urd_bos_ben_mlt_mcd_amr_fin_igb_bat_akn_azi_slo_ewe_gam_jav_por_tig_ses_cze_dut_wly_geo_swa_scr_spa_jpn_ukr_owc_nor_svk_xho_moo_glc_yor_chh_pan_uzb_tha_est_tsn_rus_mol	0.955856934607608	2.29350226607252	0.0240716025702746
749	igb_jpn_est_glc_bam_xho_mcd_ctl_kor_bul_ind_bsq_guj_aze_lda_afr_ven_geo_alb_mnd_pol_amr_jav_hin_bos_tur_akn_mly_cic_svk_knd_sun_uzb_aeg_tag_por_ukr_scr_swa_slo_hau_fbf_mol_rus_cnt_tsn_pan_moo_zul_owc_krd_ewe_tha_wly_grk_ita_anl_bem_tml_dyu_lat_swt_yor_fin_hun_dgb_mao_eng_tsw_sid_chh_swe_ben_rom_arw_qcu_cze_vie_prs_sod_bat_mlt_amh_fre_ses_lit_ger_spa_nor_gam_dut_heb_azi_urd_tig	0.379606587795548	0.933552655806995	0.352952199007406
750	mao_scr_ita_azi_tur_slo_sid_glc_prs_lat_vie_arw_tag_ven_ctl_por_tha_rus_mcd_mly_amh_ben_bos_chh_hau_akn_bul_ukr_dyu_aeg_rom_hun_cnt_ger_dgb_ewe_tsw_aze_bsq_bem_moo_sod_mlt_uzb_kor_dut_bam_igb_bat_tig_sun_krd_pan_mnd_guj_fre_tsn_swa_tml_alb_cic_nor_anl_qcu_heb_urd_cze_swt_xho_geo_zul_fin_jpn_lit_amr_knd_lda_gam_yor_grk_mol_spa_fbf_wly_pol_est_eng_ses_hin_ind_owc_svk_jav_afr_swe	-0.112344903151079	-0.247792384296731	0.804841324368555
751	mao_ger_bos_bul_mol_zul_mcd_ewe_heb_por_ukr_tag_swt_lda_swa_eng_afr_tha_xho_tsn_sod_glc_ctl_kor_dyu_amr_fbf_fin_ben_grk_gam_owc_ita_cic_nor_moo_hun_pan_akn_arw_tig_scr_tsw_ses_cnt_svk_aeg_tml_rus_amh_anl_bsq_jpn_wly_mly_bem_dut_est_bam_sun_qcu_vie_urd_ven_cze_yor_aze_sid_mnd_igb_fre_chh_lit_hin_dgb_ind_knd_guj_swe_uzb_alb_tur_hau_lat_geo_jav_krd_slo_rom_mlt_spa_pol_bat_azi_prs	0.305716133315584	0.703457229824808	0.483528302596622
752	owc_fbf_nor_dgb_swt_akn_amr_yor_ben_grk_bul_fre_scr_svk_tag_por_kor_vie_eng_igb_slo_qcu_guj_mol_jpn_est_tml_sun_gam_heb_ven_aze_mcd_prs_swa_tha_aeg_ita_wly_sid_afr_mlt_bam_cic_ctl_rom_urd_swe_geo_hin_alb_arw_mnd_moo_bat_cze_ger_fin_uzb_knd_lda_lat_amh_pol_ind_cnt_hau_azi_ses_bos_rus_mao_mly_pan_dyu_jav_hun_tsn_bsq_tig_sod_tur_krd_ewe_anl_glc_tsw_ukr_zul_bem_lit_xho_chh_spa_dut	0.208803897657757	0.481669478199024	0.631172280619096
753	bos_por_cic_owc_tml_swe_moo_ven_vie_sun_chh_est_ukr_ita_sid_lat_qcu_gam_tig_nor_tsn_tur_uzb_anl_akn_fbf_hin_bam_scr_tha_heb_wly_lda_pan_mol_xho_mnd_azi_fre_knd_ben_ind_cnt_eng_spa_mly_rom_bul_lit_geo_tag_bsq_tsw_afr_kor_jav_sod_aze_dgb_amr_urd_grk_aeg_ger_zul_ewe_ses_prs_cze_svk_krd_swa_mlt_pol_arw_swt_glc_mao_amh_hun_guj_dut_bat_yor_alb_slo_igb_ctl_fin_dyu_mcd_hau_jpn_bem_rus	0.434305603626725	0.991912242360566	0.323814132802824
754	aeg_urd_jav_jpn_cnt_moo_vie_pan_dyu_rom_tml_ind_geo_por_lit_dgb_dut_prs_heb_knd_ita_amh_bat_yor_aze_wly_sod_swe_qcu_fre_cze_rus_zul_anl_eng_ses_guj_lda_swt_tag_svk_afr_lat_tig_ctl_igb_scr_arw_bul_ben_alb_est_fbf_bos_slo_mol_hun_akn_sid_mao_cic_mlt_bem_ger_hau_fin_bam_mcd_hin_ewe_kor_xho_azi_spa_tsw_bsq_pol_swa_amr_tur_glc_gam_krd_chh_sun_grk_nor_ven_tsn_uzb_mnd_ukr_owc_mly_tha	0.0401074562601684	0.0998637331167073	0.920667466925933
755	guj_amh_knd_hin_swt_sid_bos_krd_zul_moo_prs_lat_lda_ita_aeg_scr_aze_ben_bsq_anl_mnd_dyu_por_heb_fbf_mol_igb_tag_alb_dut_geo_pan_qcu_akn_afr_tig_gam_svk_cze_cic_xho_uzb_mlt_hun_urd_azi_wly_bat_eng_mao_chh_lit_glc_cnt_sun_fin_kor_nor_hau_tur_tha_mcd_yor_amr_ukr_ewe_tsw_spa_rom_ind_est_dgb_owc_ger_vie_tsn_mly_sod_arw_swe_tml_bul_pol_grk_ven_rus_jpn_fre_bem_jav_ctl_bam_swa_slo_ses	0.506177010124671	1.22213050947859	0.22474680614371
756	guj_ses_cnt_eng_est_nor_sod_akn_moo_mcd_lda_jpn_ita_bem_tig_tag_fre_qcu_knd_krd_igb_hau_aeg_mol_jav_heb_glc_por_urd_owc_tha_ukr_amr_bul_rom_ctl_fbf_cic_tsn_mly_wly_cze_rus_pol_ind_bsq_svk_hin_yor_bam_azi_xho_grk_mnd_dut_vie_kor_mlt_arw_tur_ger_sid_swt_afr_bos_uzb_aze_gam_hun_amh_anl_alb_dgb_ben_lat_scr_prs_spa_swe_pan_zul_dyu_fin_ewe_tml_chh_lit_slo_swa_mao_geo_ven_sun_tsw_bat	0.667519338456289	1.66804418857217	0.0986707393576803
757	krd_chh_tsn_dgb_cnt_eng_owc_ind_mlt_ewe_est_guj_vie_bam_lit_fin_lda_sod_swe_bul_mcd_sid_bos_prs_lat_mol_urd_svk_igb_alb_scr_cze_glc_ses_swa_moo_ger_aeg_mnd_rom_kor_dyu_zul_uzb_slo_tha_anl_jpn_ven_sun_cic_fre_arw_tig_bat_pol_swt_amr_jav_pan_knd_tur_por_hun_qcu_heb_ita_yor_amh_mly_aze_mao_ukr_spa_akn_ctl_geo_tag_afr_azi_ben_gam_tml_fbf_grk_nor_tsw_wly_hin_rus_bem_xho_bsq_dut_hau	0.960387686967304	2.29363323502842	0.0240637531468791
758	zul_owc_cnt_qcu_eng_geo_ger_uzb_afr_glc_alb_dgb_swa_ses_ben_heb_lda_gam_mol_spa_slo_mao_pol_ind_sid_rom_chh_bsq_jav_knd_arw_ukr_hau_tml_jpn_guj_grk_vie_prs_svk_ewe_amh_cic_bam_bat_moo_kor_dut_ita_swe_xho_swt_tha_aeg_sun_lat_tag_tsw_urd_fin_mly_sod_rus_hun_hin_igb_mnd_aze_bul_wly_mlt_nor_azi_tur_bem_cze_mcd_krd_tig_ven_tsn_anl_fre_fbf_ctl_akn_dyu_yor_por_scr_bos_amr_est_lit_pan	-0.557872985561286	-1.33066757714356	0.186551884023835
759	gam_mcd_swa_ita_ind_kor_bam_sod_chh_afr_anl_amh_hin_dut_tig_bem_dgb_guj_tag_scr_arw_yor_ven_prs_glc_bos_aze_ger_tha_grk_lit_eng_swt_svk_cnt_wly_swe_knd_mlt_tml_spa_amr_ben_krd_rom_ctl_pol_bul_mol_uzb_slo_fbf_tsw_azi_sun_hau_nor_lat_hun_est_mly_alb_fin_pan_lda_cze_tsn_owc_sid_tur_heb_mnd_bsq_zul_mao_aeg_qcu_ewe_bat_dyu_ukr_akn_jpn_por_ses_igb_geo_vie_urd_jav_rus_moo_cic_fre_xho	0.0304838217179901	0.0702711648773311	0.944128718315014
760	fre_mly_pan_lat_slo_uzb_hun_lit_krd_ctl_spa_ind_ven_mnd_bsq_arw_xho_sun_heb_fbf_amh_por_dut_bam_zul_bos_swe_eng_aeg_mlt_anl_ukr_cic_ger_rus_wly_svk_tag_tsn_tsw_qcu_ewe_ben_bul_ses_fin_swa_hau_tha_tig_chh_swt_mol_amr_est_aze_knd_mcd_cnt_alb_vie_ita_prs_guj_tml_jpn_akn_bem_owc_afr_lda_scr_pol_azi_geo_kor_hin_igb_rom_urd_glc_jav_sid_tur_bat_yor_cze_dgb_moo_dyu_mao_nor_sod_grk_gam	0.0388028679404131	0.0993291095251752	0.921090762486857
761	tml_swe_svk_uzb_cnt_bos_vie_mol_hin_tag_guj_ben_dgb_ses_rom_moo_slo_fre_lda_spa_heb_mao_ita_qcu_jpn_bam_por_afr_sid_zul_scr_xho_anl_swt_bul_mlt_sun_swa_owc_hau_lit_rus_lat_fin_cic_ven_azi_mcd_mly_amh_yor_kor_hun_bat_fbf_dut_tsw_gam_geo_tsn_krd_est_aeg_glc_wly_ctl_pan_sod_urd_chh_aze_amr_pol_tig_bsq_cze_dyu_ukr_ind_eng_tur_nor_mnd_bem_arw_ger_tha_ewe_grk_knd_jav_prs_alb_akn_igb	0.545633729503842	1.31598022642365	0.191415271442588
762	heb_aze_jpn_tha_glc_azi_ita_spa_bem_sid_geo_hun_chh_tml_cze_eng_moo_tsn_ven_mly_mcd_cnt_tsw_aeg_swt_grk_mlt_fre_hau_ben_alb_ukr_fbf_amh_afr_igb_scr_kor_slo_ger_xho_tur_amr_jav_uzb_cic_knd_bam_akn_vie_tag_guj_ind_owc_krd_sun_dut_est_ewe_nor_swa_swe_lit_pol_yor_mao_dyu_pan_sod_por_urd_arw_anl_wly_zul_bos_tig_gam_mnd_svk_dgb_ctl_qcu_lat_bul_rus_bat_prs_hin_ses_bsq_mol_lda_fin_rom	0.178875601644175	0.419290687331055	0.675970619834821
763	jpn_swa_azi_swt_tha_sod_rus_tsw_alb_dgb_dut_afr_owc_fin_slo_knd_amh_vie_zul_sid_svk_ukr_urd_fbf_hun_tur_sun_yor_mly_tsn_ger_chh_ben_aeg_aze_xho_anl_arw_spa_hin_bam_igb_krd_scr_akn_ven_dyu_tig_bul_mnd_tml_uzb_bat_kor_cic_mcd_ind_mlt_cnt_amr_mao_eng_est_hau_geo_wly_cze_grk_lit_ses_glc_fre_lda_bos_prs_guj_bem_heb_rom_ewe_lat_pan_bsq_ctl_nor_swe_jav_pol_qcu_moo_gam_tag_ita_mol_por	-0.0355986335760659	-0.0793012752840275	0.936963380322724
764	mlt_tsn_mol_alb_ewe_mly_bsq_tml_arw_rom_wly_sid_sod_fbf_amh_azi_ukr_ven_bem_dgb_fre_tsw_swe_dyu_xho_ind_ctl_hun_cnt_mao_chh_grk_lat_tur_por_ben_mnd_jpn_aeg_uzb_dut_amr_afr_vie_bos_cic_slo_kor_knd_geo_qcu_swt_bul_guj_ses_mcd_scr_lda_hau_aze_glc_svk_prs_pan_sun_swa_spa_bat_lit_heb_bam_ita_igb_tig_zul_akn_urd_cze_tag_gam_rus_fin_hin_pol_jav_est_krd_nor_yor_tha_eng_ger_moo_anl_owc	-0.0626464086581237	-0.160480016274579	0.872851032154083
765	jpn_ven_pol_qcu_ses_jav_mcd_azi_sid_lat_lit_glc_bem_ind_hin_moo_tha_fbf_urd_vie_aeg_dgb_ger_alb_dut_tsw_grk_anl_bul_mly_lda_owc_uzb_kor_spa_igb_ctl_slo_bam_mol_tig_mnd_sod_ewe_xho_gam_tur_tag_hun_mao_cze_bos_afr_swe_fre_dyu_amr_cnt_ukr_wly_tsn_swa_arw_fin_swt_amh_por_yor_knd_tml_hau_scr_prs_bat_pan_guj_aze_geo_est_heb_zul_krd_rom_rus_chh_svk_mlt_ita_cic_sun_bsq_ben_eng_akn_nor	-0.00991333876468949	-0.0232189237893463	0.98152539034939
766	sod_fre_hin_tsn_nor_afr_ben_ukr_bos_ger_gam_tag_azi_ven_tig_bsq_heb_mcd_rus_jav_amr_rom_ind_cnt_fbf_akn_geo_chh_eng_xho_cic_anl_amh_ctl_uzb_krd_dgb_lat_bam_mao_slo_scr_ewe_sid_vie_knd_mnd_zul_fin_cze_tur_mol_hun_swa_spa_dyu_sun_dut_arw_ita_owc_svk_pan_prs_aze_jpn_ses_yor_bat_bem_urd_igb_tml_tha_alb_wly_grk_kor_glc_por_mly_mlt_lit_est_moo_hau_swt_swe_lda_qcu_guj_aeg_bul_pol_tsw	-0.521810286449584	-1.42253233923743	0.158217330605145
767	amr_rom_aze_por_ukr_cic_gam_mao_tig_arw_kor_scr_prs_pan_lat_ind_ger_sod_nor_sun_fbf_dgb_owc_tsn_slo_dyu_sid_moo_lit_ses_mnd_swt_bat_bul_fre_pol_urd_azi_anl_zul_geo_tha_bsq_bos_swe_ita_alb_wly_ewe_chh_qcu_swa_hau_knd_lda_bem_rus_mol_amh_mlt_akn_eng_igb_guj_hin_ctl_tag_bam_hun_yor_spa_uzb_jav_tur_mcd_glc_aeg_grk_jpn_cnt_xho_est_krd_dut_svk_vie_ven_tsw_ben_tml_cze_fin_afr_mly_heb	-0.380518405232561	-0.97004854189091	0.334538429256506
768	knd_sod_gam_mcd_yor_rom_fre_dgb_arw_lit_qcu_mao_svk_cnt_scr_bul_slo_alb_owc_mlt_swt_est_ben_jpn_tha_cic_zul_cze_tsw_heb_pan_ger_igb_pol_guj_kor_grk_ven_ind_akn_fin_bem_lat_lda_moo_ses_tur_eng_bsq_tml_ewe_dyu_amr_anl_ukr_tag_ita_rus_sid_swe_xho_amh_chh_aze_uzb_bos_krd_bat_glc_azi_hau_dut_mly_aeg_tig_geo_mol_vie_ctl_bam_nor_por_sun_wly_jav_afr_hin_mnd_swa_urd_prs_fbf_hun_tsn_spa	0.330504522635051	0.784370093283245	0.434816338880637
769	fre_por_fin_ses_zul_krd_igb_amh_jav_geo_dut_mly_aze_jpn_kor_hun_urd_lit_arw_moo_tsn_bam_mcd_ger_slo_heb_vie_dyu_svk_hin_glc_sid_owc_xho_pan_tsw_rus_ukr_ita_afr_sod_cze_tml_nor_grk_yor_tag_chh_eng_tur_hau_lda_akn_ctl_alb_ind_dgb_amr_tha_bul_lat_fbf_azi_guj_swa_qcu_wly_knd_bem_ven_mol_scr_aeg_cnt_gam_mnd_spa_swt_ewe_mao_pol_tig_cic_est_prs_sun_rom_bos_mlt_bsq_bat_ben_uzb_swe_anl	0.102999425880995	0.229760886972026	0.818782167507123
770	uzb_ben_wly_tml_sun_fbf_bem_mly_knd_anl_heb_fin_grk_tha_eng_slo_bul_qcu_mlt_aeg_swa_cze_ukr_amr_chh_yor_tsw_gam_cnt_sod_fre_tsn_azi_guj_bam_bos_mol_rus_glc_aze_jpn_lat_mcd_tur_cic_afr_prs_lit_bat_krd_ewe_igb_hun_bsq_ses_swt_ita_hin_ctl_spa_ind_alb_pan_por_nor_lda_akn_vie_dut_dgb_urd_sid_swe_jav_scr_tag_svk_dyu_pol_mao_est_kor_rom_zul_moo_hau_mnd_ven_tig_xho_ger_geo_arw_owc_amh	-0.21726475165372	-0.518878591371669	0.605077943078249
771	amh_rom_dgb_bos_ctl_mly_ses_tml_uzb_xho_bat_spa_eng_gam_swa_fbf_mao_pan_por_ben_prs_sid_mcd_nor_ewe_vie_glc_dut_mlt_knd_geo_kor_grk_aeg_amr_yor_sun_afr_fin_pol_wly_slo_jpn_ven_lat_heb_ukr_zul_owc_dyu_chh_tur_fre_cic_hau_est_qcu_mol_moo_bam_aze_hin_swt_urd_tag_swe_tsw_bul_svk_ind_jav_alb_rus_anl_lda_ger_ita_akn_krd_tha_lit_guj_sod_bem_bsq_mnd_tsn_tig_azi_hun_igb_cze_arw_cnt_scr	-0.432242308023956	-0.989380274742108	0.325044299359285
772	wly_tha_arw_hin_kor_azi_mnd_akn_spa_dut_aze_guj_grk_krd_pol_chh_tsw_sid_dgb_vie_ben_geo_hau_cnt_fbf_prs_swa_qcu_nor_jav_uzb_bam_xho_dyu_slo_fre_alb_eng_jpn_bat_afr_cze_amr_tur_tig_knd_glc_ger_tsn_ven_tml_urd_bos_rom_lda_pan_igb_yor_amh_aeg_mao_zul_sod_rus_fin_swe_gam_heb_bem_sun_est_ind_hun_ita_svk_moo_mol_mcd_ewe_por_cic_scr_lat_mly_swt_ses_ctl_bsq_lit_tag_bul_mlt_anl_owc_ukr	-0.0390756204531895	-0.100120446421448	0.920464218755166
773	geo_dyu_bos_mol_aeg_scr_slo_zul_chh_azi_hau_rus_moo_tha_xho_swa_swe_uzb_akn_ewe_nor_bsq_svk_tur_dgb_guj_amh_tsw_amr_ita_aze_gam_mnd_bem_sod_swt_mcd_lat_fre_arw_fin_prs_mlt_heb_cnt_hin_mly_afr_ukr_ven_vie_lit_kor_sun_yor_eng_jav_urd_tag_owc_jpn_rom_pan_grk_tml_qcu_igb_anl_knd_cic_ses_bam_est_ind_hun_ger_mao_dut_ben_bat_spa_lda_sid_fbf_por_tig_krd_glc_alb_cze_pol_wly_bul_tsn_ctl	0.0454490359409959	0.10413087675052	0.917289726171419
774	tag_rus_ven_hun_ctl_bem_lit_dgb_kor_vie_fin_nor_slo_guj_pan_hau_scr_owc_fbf_svk_amr_sod_mly_uzb_krd_prs_arw_ind_ukr_mcd_fre_alb_bul_rom_tsw_wly_chh_ben_tig_por_dut_sun_ger_tha_bam_bos_tml_grk_mao_ses_spa_moo_cic_lda_cze_cnt_dyu_hin_afr_bat_bsq_swe_mlt_lat_tsn_urd_tur_mnd_glc_akn_knd_swt_xho_est_aze_sid_geo_igb_anl_ewe_jpn_jav_eng_mol_pol_gam_qcu_amh_swa_azi_ita_zul_aeg_yor_heb	-0.0140351546118564	-0.0312236298908069	0.975158106503942
775	aze_rom_urd_ukr_dyu_est_bsq_akn_glc_bos_fre_hun_nor_heb_knd_bam_ven_ind_swe_tml_hau_tig_fbf_moo_fin_tag_chh_scr_xho_tsn_amr_jpn_swa_azi_tsw_lda_aeg_jav_mcd_ben_slo_swt_wly_kor_ewe_rus_zul_arw_grk_ctl_krd_bat_lit_dgb_dut_cnt_svk_cze_ger_yor_gam_qcu_owc_mnd_sun_ses_pol_anl_alb_tur_geo_pan_amh_mly_sod_lat_prs_bem_mlt_bul_afr_sid_cic_tha_eng_uzb_vie_mao_spa_hin_por_igb_ita_mol_guj	-0.507210077904738	-1.19792855744569	0.233988937125722
776	tsw_alb_chh_fin_tur_bul_mnd_dyu_bsq_uzb_hun_jav_rus_zul_owc_rom_krd_bos_qcu_mao_prs_tag_dut_ses_ven_svk_pan_ukr_grk_afr_mlt_fbf_fre_amh_bat_moo_guj_ewe_mol_cic_arw_swt_slo_amr_hau_cze_mcd_por_eng_lit_geo_spa_swe_tig_bam_swa_ben_bem_nor_knd_aze_pol_jpn_vie_glc_igb_ger_scr_lat_urd_dgb_mly_tha_yor_tml_cnt_sid_sun_est_ita_ctl_gam_anl_akn_azi_aeg_wly_ind_sod_xho_tsn_heb_kor_lda_hin	-0.262316297624159	-0.599285490084231	0.550439680582782
777	bem_uzb_ses_xho_scr_ind_prs_fre_mly_jpn_rom_urd_slo_mnd_azi_zul_dgb_por_mlt_mol_anl_sid_krd_pol_chh_qcu_tag_afr_swe_cze_gam_dut_spa_ger_lda_tsn_kor_aze_ukr_wly_svk_moo_guj_amh_ven_aeg_sod_bsq_fbf_yor_bam_akn_tsw_est_mcd_bos_vie_swt_ctl_igb_tml_ben_hau_ita_lat_geo_tig_glc_owc_rus_mao_swa_knd_fin_lit_sun_ewe_cnt_arw_heb_tha_hin_eng_nor_bat_bul_grk_amr_alb_cic_jav_pan_hun_dyu_tur	-0.118974111082325	-0.26723235281964	0.789881982131451
778	tig_hin_bat_amr_swa_knd_swt_prs_lda_chh_amh_moo_mol_cze_swe_ses_urd_aze_qcu_lat_ben_mcd_rus_bsq_afr_sod_ger_pan_rom_yor_akn_zul_ukr_scr_gam_dgb_kor_heb_por_fin_uzb_tml_sid_grk_jav_glc_alb_mly_fbf_ven_owc_slo_hun_jpn_pol_mlt_hau_mao_cnt_krd_bos_lit_cic_azi_dyu_tur_anl_spa_nor_bam_vie_ewe_tsw_ita_xho_fre_eng_bem_mnd_dut_tag_tsn_ctl_ind_geo_aeg_guj_wly_tha_igb_arw_sun_bul_svk_est	-0.24795286085074	-0.645023333541782	0.520500123096221
779	mao_ses_bsq_tig_sod_ewe_geo_dyu_rus_akn_mnd_hau_slo_svk_mol_sun_swa_bem_xho_gam_tag_scr_arw_ita_swt_amr_fre_knd_ukr_bat_tml_lda_vie_ind_est_hin_igb_fin_fbf_zul_cic_amh_lat_afr_uzb_wly_heb_bam_tha_azi_mlt_grk_por_ven_spa_lit_mly_jpn_mcd_jav_bos_pol_tsw_nor_bul_dut_sid_cnt_hun_urd_krd_eng_anl_ctl_yor_ben_glc_guj_prs_qcu_owc_dgb_chh_kor_swe_alb_tur_ger_pan_aeg_rom_cze_tsn_aze_moo	-0.29303009422199	-0.748343129089167	0.456141573294658
780	mly_zul_fbf_akn_geo_tur_cze_yor_mnd_mao_glc_swe_lit_qcu_aeg_bsq_ven_grk_rus_aze_azi_tsw_gam_nor_cnt_guj_swt_svk_ben_bem_sod_lat_est_hau_scr_spa_igb_hin_xho_fin_prs_moo_heb_mlt_pol_eng_mol_amh_ita_lda_dgb_dut_wly_ind_uzb_rom_tml_ger_tig_krd_ctl_sun_slo_tsn_vie_afr_ukr_bam_por_mcd_cic_ewe_bat_tha_knd_sid_arw_jpn_amr_ses_owc_alb_tag_fre_bul_pan_chh_jav_swa_anl_kor_dyu_urd_hun_bos	0.0567131818124095	0.135171789429169	0.892768183631197
781	bem_pan_por_swa_fbf_ukr_nor_glc_pol_azi_sid_lit_chh_zul_bul_jav_wly_eng_tig_mly_akn_mcd_kor_dut_amh_geo_cic_moo_aeg_fin_dyu_sun_bam_bat_owc_ita_grk_mol_krd_ger_ind_hau_spa_heb_vie_ven_tag_bsq_igb_lat_tml_anl_afr_cze_knd_mnd_guj_ses_hin_rus_bos_scr_tur_lda_sod_tsn_dgb_mao_arw_fre_cnt_swe_svk_tsw_prs_slo_ben_urd_xho_jpn_ewe_amr_tha_alb_rom_yor_mlt_est_hun_aze_qcu_swt_uzb_gam_ctl	0.0332872517501645	0.0764868388751285	0.939196090032407
782	nor_chh_mol_pan_ben_lat_tsw_dyu_jav_scr_bam_por_ewe_pol_ita_rom_grk_knd_kor_glc_bem_mnd_hun_dut_zul_ger_anl_moo_sod_slo_tig_igb_ses_cic_amr_krd_qcu_bul_guj_arw_swa_cze_mao_xho_tag_tsn_vie_ind_jpn_gam_aze_bos_heb_cnt_swe_lit_mcd_mlt_azi_urd_alb_bsq_geo_mly_bat_tha_swt_tml_aeg_yor_uzb_est_sid_owc_rus_fin_tur_ven_ctl_amh_akn_fre_sun_ukr_lda_wly_dgb_prs_hau_eng_fbf_hin_afr_svk_spa	0.145368363857139	0.382510957410548	0.702955190003208
783	ita_afr_aeg_yor_bsq_gam_fin_grk_tsw_pan_cnt_tag_hun_mol_bos_eng_guj_cze_mlt_fre_swt_qcu_hau_uzb_ses_tha_knd_owc_dyu_lat_dut_sid_chh_heb_jpn_slo_ben_spa_scr_amr_sun_swe_ukr_vie_cic_bul_tur_xho_pol_geo_bem_hin_fbf_ven_rus_urd_amh_lda_akn_dgb_moo_mcd_nor_krd_igb_por_ctl_swa_wly_mly_mnd_azi_tsn_est_bam_zul_ind_alb_bat_kor_lit_arw_ewe_tml_anl_ger_rom_svk_prs_glc_tig_sod_aze_mao_jav	-0.243480364274779	-0.559700274267502	0.57702947361171
784	krd_swa_mcd_ind_tag_mnd_vie_jav_lat_igb_ses_bat_rom_amr_arw_fre_pol_ger_fbf_mao_bos_tig_wly_alb_geo_tsn_gam_eng_por_scr_pan_ben_aeg_sid_cnt_est_swt_knd_hun_chh_bam_urd_mlt_grk_svk_dyu_tha_cic_zul_bul_sod_nor_afr_bsq_rus_spa_akn_uzb_ctl_swe_ukr_tsw_moo_xho_bem_aze_tur_kor_heb_owc_azi_lda_ita_hau_dgb_hin_slo_cze_mly_tml_dut_mol_lit_prs_sun_glc_anl_amh_yor_jpn_qcu_ewe_ven_guj_fin	-0.224340041632901	-0.532018710363895	0.595981717221911
785	tml_amr_zul_fin_dgb_swe_ita_swa_amh_bos_chh_lit_knd_ses_hin_est_qcu_ind_vie_hau_afr_jav_tig_mly_ukr_rus_swt_guj_rom_tsn_ger_bul_pan_dut_akn_svk_ven_ctl_fre_grk_dyu_mlt_cze_alb_cic_ben_uzb_hun_bsq_mao_jpn_mol_sun_eng_gam_mnd_geo_bam_moo_glc_nor_aeg_owc_ewe_bem_prs_xho_por_lda_krd_tsw_sid_lat_fbf_bat_slo_tur_pol_aze_tha_spa_cnt_scr_mcd_azi_igb_heb_anl_wly_yor_tag_arw_kor_sod_urd	-0.133994460448398	-0.327982595578115	0.7436620780596
786	bos_lat_guj_ukr_akn_mnd_rom_urd_dut_cnt_anl_cic_mlt_bul_dgb_fin_geo_dyu_pol_tml_tag_swa_hun_jpn_mly_aeg_chh_hin_ewe_pan_alb_bsq_uzb_tig_tha_fre_bem_ind_por_yor_ben_owc_grk_nor_mcd_ita_bat_azi_lda_aze_sod_rus_amr_glc_mol_wly_svk_ger_swt_swe_tur_ven_jav_afr_heb_xho_arw_amh_kor_bam_spa_prs_qcu_tsw_tsn_mao_krd_vie_hau_moo_sid_ses_cze_igb_eng_ctl_knd_scr_zul_fbf_lit_sun_est_slo_gam	0.216898832776664	0.513798026040095	0.608611832391064
787	bam_krd_lat_ses_tml_owc_jav_anl_cze_bul_geo_tha_aze_tig_cnt_lit_grk_urd_amr_hau_sid_zul_mlt_hin_swe_ukr_prs_svk_xho_sod_ger_pan_dut_chh_mnd_aeg_fre_igb_jpn_tsn_qcu_swt_ita_amh_glc_tsw_uzb_wly_ewe_gam_ctl_lda_akn_scr_vie_mol_alb_fin_kor_spa_bem_mao_fbf_bsq_arw_yor_nor_tur_pol_slo_sun_dyu_heb_por_dgb_mcd_rus_knd_cic_ben_eng_swa_guj_bat_hun_rom_est_azi_bos_ven_afr_mly_tag_ind_moo	-0.470709741464543	-1.15184734283919	0.252336299078062
788	ukr_tml_mcd_svk_mlt_mao_akn_kor_owc_amh_lda_uzb_est_wly_sid_knd_ses_mnd_cic_jpn_heb_dyu_bos_qcu_aze_dut_anl_fre_swe_rus_cze_yor_tsn_afr_pan_geo_igb_slo_hau_tag_tsw_prs_ita_krd_dgb_guj_swa_grk_alb_scr_pol_spa_ven_por_xho_amr_eng_sod_ger_bam_swt_rom_glc_tha_hin_hun_fin_mly_bat_lat_vie_bem_arw_cnt_ewe_tur_ben_sun_bul_mol_ctl_bsq_jav_tig_fbf_aeg_urd_ind_azi_moo_lit_chh_gam_zul_nor	0.228898777647156	0.558107497865266	0.578112108131938
789	aze_hun_rus_ger_jpn_moo_swe_mao_lda_azi_chh_bem_owc_dyu_krd_heb_jav_ben_igb_tsw_tig_tsn_slo_yor_swt_lat_mlt_ewe_alb_nor_dgb_pan_cnt_sun_sod_bsq_hau_mly_geo_mol_grk_eng_uzb_scr_rom_bam_por_guj_anl_fre_tag_qcu_tha_knd_tur_ukr_bos_ctl_ses_fbf_swa_pol_aeg_bat_est_gam_zul_vie_arw_bul_amh_glc_urd_amr_cic_akn_afr_ita_hin_ven_prs_wly_tml_dut_fin_ind_sid_svk_spa_kor_lit_mcd_mnd_xho_cze	-0.193804792925755	-0.45220759228588	0.652172452505969
790	ger_tsn_bsq_tha_sid_yor_mcd_sod_uzb_igb_lit_por_swt_arw_mol_kor_fbf_slo_lat_est_rus_spa_lda_akn_tur_alb_eng_jav_tml_ctl_mlt_gam_fin_azi_cic_mly_tsw_knd_sun_heb_chh_pol_aze_rom_grk_bem_nor_bul_ind_amh_vie_aeg_dut_bos_pan_krd_dyu_owc_qcu_ukr_xho_glc_zul_swe_tag_prs_hun_fre_scr_hin_ben_mao_hau_ewe_ses_cnt_anl_ita_geo_bam_amr_wly_jpn_cze_swa_dgb_guj_tig_bat_moo_afr_urd_svk_mnd_ven	0.756981822081717	1.74877065181341	0.0836301771766163
791	scr_glc_aze_swa_dyu_mlt_hin_por_rom_geo_lit_akn_mao_ewe_tha_cnt_anl_hau_ger_ind_eng_tsw_uzb_tml_xho_fre_svk_gam_spa_jpn_mly_slo_lda_fin_ukr_pan_dgb_dut_kor_swt_pol_sod_lat_tig_bul_tsn_est_igb_heb_zul_azi_guj_knd_alb_tag_afr_wly_vie_nor_mcd_ben_ita_mnd_bam_owc_yor_bat_sun_amh_amr_qcu_tur_bos_ven_jav_bem_grk_hun_mol_chh_cic_fbf_ctl_prs_sid_urd_krd_rus_bsq_moo_cze_swe_arw_ses_aeg	0.236763026322785	0.607547091421685	0.544968561077202
792	eng_azi_ben_bos_owc_jpn_lda_swa_mly_hun_sun_mnd_fre_uzb_dut_pol_swt_ger_bsq_swe_jav_dgb_ind_tha_mlt_pan_lit_heb_igb_hin_rom_grk_moo_knd_aeg_por_scr_akn_geo_slo_wly_bul_vie_yor_tml_prs_nor_spa_ctl_glc_krd_urd_alb_sod_qcu_ewe_dyu_fbf_ukr_xho_rus_bam_guj_mol_amh_fin_est_cnt_ven_svk_tur_aze_tsw_ita_hau_zul_kor_sid_tig_tsn_gam_tag_mcd_bem_cze_chh_cic_afr_arw_bat_ses_amr_lat_anl_mao	-0.0752103083410101	-0.193039289960896	0.84734915009542
793	tig_spa_mao_azi_uzb_sod_lda_xho_chh_swa_bul_amr_heb_tag_ind_owc_rus_gam_fre_mly_ger_ben_rom_slo_vie_nor_kor_tml_mlt_ukr_cze_aeg_lit_mol_svk_bsq_anl_qcu_est_aze_tsw_sun_fin_yor_pol_fbf_dgb_akn_guj_tsn_urd_krd_bam_igb_cnt_hin_hau_sid_lat_geo_afr_mnd_cic_wly_arw_tur_amh_dyu_ses_tha_jpn_grk_mcd_por_ctl_jav_swe_ita_bos_dut_ewe_eng_swt_moo_knd_scr_bem_ven_pan_glc_zul_bat_prs_alb_hun	0.472235381345044	1.21128105164336	0.228856648476452
794	uzb_dyu_sun_kor_aze_grk_prs_bat_mcd_tur_tsn_amh_sid_dgb_ewe_guj_bos_ses_heb_por_tag_jpn_owc_mol_ind_pan_cze_cic_ven_akn_arw_azi_hin_xho_zul_bsq_nor_mly_swe_pol_ctl_jav_bul_tsw_fbf_cnt_scr_mao_ita_krd_tml_knd_bem_geo_rom_glc_moo_sod_vie_dut_spa_chh_ger_fre_ukr_eng_tha_wly_swt_gam_lat_swa_alb_afr_urd_amr_bam_lit_tig_qcu_yor_svk_lda_aeg_fin_mlt_hun_anl_mnd_est_hau_igb_slo_ben_rus	0.114685102108517	0.26130292439362	0.794436711244451
795	bos_swt_grk_hau_alb_hun_fin_kor_rom_dut_fre_wly_uzb_svk_dyu_hin_fbf_owc_cic_ger_por_spa_jav_heb_tur_xho_urd_arw_bem_jpn_pol_ind_ses_mol_mao_qcu_prs_swa_geo_tsw_krd_eng_sun_mcd_ven_est_lda_lat_slo_yor_ewe_zul_vie_glc_scr_rus_ita_tig_aze_amh_amr_cnt_afr_anl_mnd_bam_mly_sid_knd_bul_pan_azi_ctl_moo_sod_lit_bsq_swe_tha_aeg_tsn_bat_igb_akn_gam_guj_cze_mlt_chh_tag_ukr_tml_nor_dgb_ben	0.140272032476716	0.368315416951907	0.7134751017202
796	lat_bul_bem_scr_ctl_bat_chh_guj_nor_por_svk_vie_ita_urd_yor_glc_rom_jpn_bsq_ses_ukr_ven_wly_dut_mnd_ewe_pol_sun_bam_zul_prs_tag_akn_uzb_afr_lit_ger_cnt_mly_cze_rus_mlt_spa_swe_lda_aze_hau_alb_tml_tur_hin_tsw_swt_amr_tsn_ind_amh_swa_bos_krd_sod_arw_pan_kor_ben_heb_dyu_tig_anl_fbf_tha_fre_gam_qcu_eng_dgb_fin_mao_igb_xho_owc_sid_grk_jav_moo_mcd_hun_mol_est_azi_slo_aeg_knd_cic_geo	-0.0238248181061179	-0.0541517749845657	0.956930400926383
797	afr_mao_mly_bul_kor_spa_bos_gam_tur_mlt_ind_tha_chh_fbf_tml_yor_jav_glc_sid_sod_grk_ben_ses_swt_scr_dyu_dut_cnt_ven_guj_amh_ctl_lda_zul_owc_arw_sun_eng_est_hin_azi_amr_ewe_rus_krd_fin_fre_tsn_igb_ita_lit_geo_wly_mnd_hun_aeg_pan_por_slo_tig_ukr_cic_bsq_swe_cze_lat_urd_bem_xho_rom_dgb_aze_alb_mcd_anl_uzb_ger_heb_pol_hau_bam_tag_qcu_bat_akn_swa_knd_mol_jpn_nor_svk_vie_moo_prs_tsw	0.761612571202194	1.93440363231992	0.0561031275465042
798	tsn_spa_slo_mao_bul_ven_glc_swt_ger_swa_jav_heb_wly_mly_ind_ctl_ita_lit_por_uzb_owc_vie_tur_lat_ewe_lda_jpn_qcu_tha_cic_amr_scr_akn_gam_moo_bam_tig_hin_rom_ses_krd_mlt_sod_bem_bat_knd_yor_fbf_guj_dyu_bsq_eng_cnt_sid_est_amh_aze_ukr_geo_aeg_nor_tsw_igb_hau_pan_pol_mnd_afr_svk_hun_kor_dgb_rus_anl_dut_grk_fin_mol_zul_cze_prs_azi_swe_chh_ben_urd_arw_mcd_sun_tml_tag_xho_alb_fre_bos	0.160770110339128	0.409236716056214	0.683306921062908
799	tag_slo_ben_tha_scr_wly_tml_cnt_zul_alb_prs_guj_moo_tur_dgb_yor_fin_amh_hin_pol_est_tsn_aeg_geo_bul_hun_pan_fre_kor_sid_igb_tig_bsq_lit_rus_swe_mlt_qcu_por_aze_fbf_ven_dyu_mol_chh_ewe_jav_svk_ukr_amr_akn_xho_arw_krd_ger_ctl_mly_ita_cze_glc_ses_grk_azi_anl_knd_hau_mcd_uzb_lat_jpn_vie_sod_bat_urd_heb_owc_gam_mnd_rom_swt_sun_swa_spa_nor_mao_bos_ind_afr_tsw_cic_dut_eng_bem_lda_bam	0.242581707593017	0.550156246034249	0.583531164922898
800	amh_akn_glc_hin_swe_scr_afr_aze_jpn_urd_tsw_swa_zul_bul_slo_prs_heb_owc_bos_dyu_amr_cic_spa_rus_gam_ewe_azi_ven_mcd_sun_moo_ukr_anl_pan_wly_xho_fbf_uzb_fre_mnd_vie_ben_mol_nor_bat_tur_tig_tsn_lda_sod_ctl_qcu_lit_rom_fin_grk_bam_eng_lat_bem_ger_ses_hau_kor_tha_svk_cnt_dgb_alb_ita_por_mao_bsq_hun_chh_geo_mlt_ind_krd_swt_pol_est_mly_tag_dut_sid_guj_arw_cze_tml_yor_jav_knd_aeg_igb	-0.383959547853116	-0.942771962292266	0.348240232318579
801	sun_est_mnd_pan_heb_svk_kor_krd_afr_mcd_mol_spa_tsn_yor_nor_chh_swa_bul_cic_pol_hau_scr_hun_xho_tsw_dgb_aeg_bat_anl_swt_tur_tml_vie_sod_guj_alb_lda_ben_amh_ses_igb_glc_ven_rus_tha_rom_knd_mlt_mao_arw_hin_qcu_fre_azi_ita_grk_gam_bem_owc_ctl_ukr_moo_ind_wly_cze_jav_bsq_tag_dut_lit_cnt_geo_prs_akn_urd_zul_jpn_lat_ewe_amr_uzb_sid_aze_dyu_fbf_fin_slo_eng_por_bos_tig_swe_mly_ger_bam	0.548509705586261	1.31966978717121	0.190184730104899
802	jav_anl_yor_rom_tig_ben_hau_alb_ita_mcd_bem_prs_ses_mlt_zul_svk_igb_xho_owc_bam_sun_ven_bat_heb_fin_urd_aze_jpn_tsw_amh_guj_vie_cnt_qcu_bsq_chh_ctl_slo_cic_tag_lda_tur_swa_mnd_bos_bul_dyu_est_rus_grk_scr_arw_geo_hun_wly_tsn_ewe_pol_kor_akn_lat_tml_mol_dgb_lit_eng_sid_moo_fbf_glc_azi_gam_pan_krd_por_hin_mao_aeg_mly_ukr_dut_tha_ger_fre_knd_sod_afr_amr_ind_nor_swe_uzb_spa_swt_cze	NA	NA	NA
803	mol_pol_qcu_mnd_mcd_cze_tha_fre_por_ind_ukr_amh_tig_tml_hun_sun_lda_dgb_dut_tag_geo_est_swe_spa_rus_gam_hau_ewe_lit_swt_alb_svk_azi_bam_bsq_pan_chh_lat_akn_mlt_vie_cnt_nor_bos_amr_kor_krd_bul_fin_afr_heb_zul_jpn_aeg_ger_jav_mly_yor_tsw_moo_prs_ita_ctl_glc_ven_sid_knd_grk_igb_eng_swa_xho_urd_wly_arw_rom_bem_tsn_mao_fbf_anl_owc_tur_scr_aze_slo_sod_dyu_cic_hin_bat_uzb_ses_guj_ben	0.0253362616987082	0.0593383675132904	0.952809923450719
804	hau_hun_tha_knd_cnt_dgb_lda_qcu_fbf_bul_mnd_ewe_ind_fin_guj_afr_swe_gam_ger_ctl_geo_azi_kor_tag_chh_jpn_anl_hin_spa_dut_ita_tml_arw_tig_heb_eng_pol_aeg_igb_sid_krd_jav_scr_dyu_svk_sun_bat_rus_fre_xho_sod_pan_ben_vie_rom_alb_moo_amh_bam_swt_ukr_tsn_glc_lit_ven_mol_ses_mly_est_slo_prs_zul_uzb_urd_akn_wly_lat_tur_aze_nor_cze_mao_cic_owc_tsw_amr_bos_yor_mlt_bsq_por_bem_swa_grk_mcd	-0.0115765742388992	-0.0264543622591899	0.978951617647596
805	uzb_knd_bsq_krd_hin_dut_tha_akn_wly_hau_hun_lit_sod_ben_slo_mnd_mol_xho_swt_urd_aeg_aze_kor_gam_jav_por_bam_tsw_pan_afr_ind_owc_swe_bos_ses_mly_dgb_tsn_geo_swa_ita_fin_alb_grk_mcd_nor_yor_rus_glc_fbf_tur_ger_chh_pol_cic_ukr_igb_arw_cze_vie_sid_amr_jpn_lat_lda_dyu_tml_sun_mao_scr_amh_azi_zul_tig_moo_rom_bat_mlt_cnt_qcu_guj_est_spa_ven_prs_heb_svk_fre_tag_anl_ewe_eng_bem_bul_ctl	-0.740204602257958	-1.86526959591659	0.0652964823776953
806	kor_urd_amr_eng_svk_zul_ctl_bem_tig_swt_chh_ukr_jpn_ben_owc_cic_bul_mcd_jav_akn_cze_sod_prs_bsq_fin_sid_amh_tml_swe_heb_cnt_anl_xho_pan_hun_grk_gam_tha_ewe_hin_mlt_wly_glc_fre_tsw_est_tur_dut_knd_moo_tsn_mnd_vie_dyu_tag_geo_bat_qcu_lda_swa_spa_bam_mol_mly_ven_krd_ses_bos_guj_afr_yor_aeg_ind_mao_ita_scr_slo_fbf_lat_alb_dgb_uzb_aze_ger_nor_lit_por_azi_arw_sun_rom_igb_hau_rus_pol	0.0847810277983414	0.221821246970589	0.824939404331805
807	est_gam_wly_bam_fre_hun_hin_nor_swt_ctl_igb_zul_krd_bat_mao_fin_fbf_ewe_moo_cze_mnd_ger_cnt_lda_por_prs_scr_hau_dgb_swa_rus_mlt_cic_ses_pol_heb_sid_grk_aeg_arw_tml_akn_lit_ven_mcd_kor_bul_tig_azi_afr_ind_qcu_bsq_amr_owc_swe_tsw_bos_mol_sod_rom_chh_alb_tag_pan_ukr_bem_geo_jav_spa_tur_urd_vie_ben_svk_xho_dut_yor_glc_uzb_amh_dyu_lat_anl_eng_tha_aze_knd_slo_mly_guj_tsn_jpn_ita_sun	0.28565705944973	0.72883374253948	0.467934799679865
808	hau_hun_igb_est_dut_tha_knd_pol_ita_kor_tsw_cic_bos_akn_ukr_vie_arw_krd_gam_aeg_jpn_fin_eng_heb_anl_tur_cnt_moo_alb_tml_ven_bem_bat_hin_scr_zul_sid_mlt_fbf_grk_tsn_ctl_mcd_mol_xho_ses_jav_mnd_cze_rus_mao_lat_aze_por_azi_urd_fre_bam_lit_swa_guj_bsq_yor_ewe_rom_dgb_tig_ind_swe_wly_glc_chh_afr_tag_sod_nor_mly_bul_swt_qcu_lda_geo_amr_pan_sun_owc_uzb_slo_prs_svk_dyu_spa_ger_ben_amh	0.706421364358642	1.67124749515389	0.0980346643439157
809	ses_spa_owc_pan_dgb_est_aeg_hin_arw_svk_moo_eng_pol_anl_lat_cze_yor_tsn_afr_scr_bsq_lda_sid_ctl_bul_mol_nor_swa_slo_bat_azi_vie_guj_ven_cic_akn_igb_por_dut_ukr_dyu_knd_hun_mcd_bam_swe_uzb_fin_fre_tur_alb_rom_bos_zul_tha_prs_fbf_cnt_sod_amr_ewe_kor_xho_mly_ben_ind_chh_lit_geo_wly_heb_grk_tig_jav_mao_urd_aze_ita_mlt_amh_tsw_sun_bem_jpn_swt_ger_glc_gam_tml_mnd_rus_krd_qcu_hau_tag	-0.375801555856659	-0.890241650037062	0.375633353273991
810	geo_heb_mnd_bsq_arw_hun_bat_tsn_moo_eng_hau_dut_bul_sod_tha_mao_ctl_por_cic_tsw_knd_aze_mly_bos_akn_xho_fre_owc_urd_nor_guj_wly_swa_gam_swe_mcd_rom_slo_jav_ses_bam_est_ben_chh_tag_bem_lat_prs_vie_ukr_amh_lit_fin_dgb_scr_jpn_spa_uzb_ita_pol_amr_ven_tml_afr_azi_glc_rus_swt_krd_dyu_svk_pan_kor_sid_mlt_alb_hin_tur_ewe_qcu_cze_zul_sun_igb_fbf_ger_cnt_anl_mol_ind_grk_tig_aeg_lda_yor	0.416767299309736	0.970421877710026	0.334353374596402
811	mao_aeg_wly_bos_lit_rus_tha_rom_bam_fre_ukr_mol_scr_pan_mly_afr_mnd_kor_azi_sid_lat_tsw_sod_por_ctl_grk_heb_dut_hin_mlt_eng_svk_bsq_fbf_zul_ses_cnt_uzb_prs_alb_geo_bat_ewe_tur_yor_tsn_nor_fin_qcu_bem_pol_anl_guj_lda_owc_cze_jpn_mcd_bul_tag_swe_hau_gam_knd_aze_vie_amr_moo_jav_tml_spa_ita_est_glc_cic_dyu_amh_krd_swt_swa_ben_arw_xho_ven_hun_sun_dgb_akn_ind_slo_urd_ger_igb_chh_tig	-0.160204282605553	-0.411151731510609	0.681907178056427
812	hin_zul_eng_ben_bam_igb_lda_geo_glc_moo_ses_heb_ita_xho_krd_owc_gam_bat_mly_dgb_lat_guj_mao_aeg_jav_slo_bos_fbf_por_fin_cnt_mol_kor_ukr_sun_ven_hau_bsq_akn_svk_knd_uzb_tha_rom_hun_prs_amr_fre_mnd_alb_cze_arw_jpn_dut_swt_scr_qcu_grk_tsn_pol_azi_sod_chh_ewe_swa_ctl_mlt_tur_tag_anl_rus_tsw_nor_cic_ger_dyu_bul_aze_amh_sid_mcd_urd_wly_est_tig_afr_ind_spa_yor_lit_vie_swe_pan_tml_bem	0.831069195476676	2.00870088202242	0.0474686233969275
813	sod_gam_rus_eng_swe_por_ses_bem_lda_zul_qcu_ind_dgb_vie_afr_lat_guj_igb_pol_hin_glc_spa_tur_svk_dyu_ben_swt_uzb_nor_tha_xho_aeg_aze_ven_sid_grk_bat_est_tsw_ita_jpn_cnt_pan_anl_swa_lit_bam_sun_mao_ewe_amr_bul_mcd_ukr_krd_mlt_knd_fin_chh_scr_ctl_rom_tig_prs_hun_dut_azi_tsn_tag_ger_slo_owc_bsq_geo_moo_mol_amh_arw_mnd_cic_heb_akn_mly_yor_hau_jav_fre_kor_alb_fbf_cze_tml_bos_wly_urd	0.263002665931921	0.624838104727156	0.533607379551074
814	amh_akn_hin_ewe_lit_slo_por_eng_geo_spa_urd_sid_tur_tsw_xho_chh_uzb_ind_scr_tag_tml_bul_dgb_qcu_mao_owc_cic_fbf_gam_aeg_jav_kor_dyu_mol_tig_krd_lat_pan_fre_bam_bsq_grk_mcd_dut_nor_anl_ger_mlt_guj_jpn_knd_heb_glc_hun_pol_cnt_sun_vie_ukr_ita_bem_tsn_est_amr_lda_wly_prs_ben_yor_bos_tha_svk_fin_alb_ctl_ven_igb_zul_rus_sod_azi_rom_swa_cze_arw_mnd_aze_afr_ses_hau_swe_mly_bat_swt_moo	0.52526766003801	1.15682504017203	0.250306661972078
815	grk_fin_aze_knd_wly_bem_ita_kor_pol_tha_akn_glc_qcu_est_amr_bsq_urd_moo_spa_mcd_dyu_sod_ewe_heb_bos_tsn_yor_eng_zul_anl_jpn_lat_mlt_rom_owc_ger_aeg_igb_hin_azi_ukr_por_mol_pan_slo_ben_swe_hau_cze_nor_dgb_ven_fre_jav_dut_afr_tur_chh_mnd_arw_cic_lda_uzb_lit_vie_rus_swt_tag_mly_hun_bat_prs_tsw_scr_svk_swa_mao_ind_bam_guj_amh_tml_cnt_geo_bul_gam_krd_sid_xho_alb_ctl_tig_fbf_sun_ses	-0.197680285899167	-0.506743938629791	0.613533866949447
816	akn_bul_swa_owc_afr_qcu_lat_wly_spa_ewe_aze_urd_anl_por_ses_krd_tml_aeg_cze_knd_fbf_rus_fre_bam_jpn_sun_xho_moo_dyu_hau_geo_mol_mlt_azi_sid_eng_svk_tig_ctl_arw_tsw_ven_alb_hun_dut_rom_tha_glc_tur_bos_tag_bem_nor_fin_cnt_amr_swe_mao_cic_scr_yor_mcd_bat_chh_est_mnd_ita_mly_tsn_ind_lit_vie_jav_guj_lda_sod_zul_igb_heb_prs_uzb_ger_swt_kor_gam_pol_ukr_hin_amh_ben_slo_dgb_grk_pan_bsq	0.287566799518586	0.743831831665224	0.458853413698106
817	svk_mol_tig_ven_slo_swt_krd_uzb_chh_ger_bem_lda_cze_cnt_tsw_glc_jpn_hau_arw_ben_qcu_tha_bat_sid_knd_akn_moo_mnd_ukr_lat_est_gam_alb_dgb_pol_scr_amr_grk_ses_eng_kor_afr_pan_zul_sun_igb_yor_owc_xho_cic_ita_tsn_hin_fbf_mlt_por_sod_hun_tur_spa_fin_tag_mcd_prs_bos_azi_bsq_swa_vie_ind_nor_heb_jav_aze_bam_geo_dut_anl_dyu_amh_aeg_fre_wly_guj_bul_mly_rom_ewe_tml_urd_mao_lit_ctl_swe_rus	NA	NA	NA
818	gam_fre_hin_bam_aze_dgb_cnt_ger_ben_swt_tsn_tsw_rus_bul_guj_igb_jpn_afr_yor_krd_bat_bos_wly_arw_por_mao_tur_moo_ses_fbf_grk_hun_chh_svk_uzb_mnd_prs_aeg_spa_tag_ctl_swe_mcd_sun_alb_hau_slo_tml_fin_urd_mlt_bsq_pan_anl_vie_bem_lat_xho_lit_kor_amh_azi_swa_pol_mly_owc_sid_tig_knd_qcu_rom_ewe_nor_jav_ita_tha_amr_est_dyu_heb_cze_ind_mol_dut_cic_geo_zul_eng_ven_ukr_lda_sod_scr_akn_glc	0.32719465290701	0.777505640238451	0.438833885868773
819	lat_eng_heb_amh_dgb_amr_tig_sun_swt_ita_swa_ukr_arw_jav_ctl_owc_mol_azi_ven_afr_chh_mlt_fin_mly_por_igb_hau_sid_rus_ger_fbf_uzb_moo_grk_vie_xho_krd_anl_slo_bam_geo_rom_tml_cnt_cic_akn_tag_wly_bul_sod_hun_bsq_ses_tha_cze_scr_dut_pol_tsn_aze_bat_ind_lda_jpn_zul_swe_urd_tsw_aeg_qcu_dyu_prs_tur_guj_gam_fre_ewe_mao_est_lit_alb_nor_ben_mnd_kor_mcd_bos_spa_svk_knd_glc_bem_yor_pan_hin	0.0565532632564898	0.134049053873067	0.893653448964902
820	owc_dgb_lda_fre_zul_azi_geo_cze_tml_qcu_spa_sod_mnd_fbf_akn_tsn_lat_ewe_moo_ukr_jav_sun_bat_jpn_por_krd_ben_wly_dyu_nor_mol_slo_svk_glc_tig_ven_xho_swt_heb_hun_prs_swa_tag_chh_cnt_uzb_bos_ctl_sid_kor_cic_mcd_dut_pol_rom_igb_lit_est_scr_ses_aze_yor_hin_swe_bsq_knd_tur_gam_afr_bul_vie_tha_mlt_alb_amh_amr_fin_bem_mly_anl_tsw_arw_mao_guj_aeg_grk_ita_ind_pan_bam_rus_urd_eng_ger_hau	0.0478409981149086	0.109119814528617	0.913342562536642
821	lda_ctl_slo_tsn_tha_prs_rom_alb_jav_dyu_swt_ven_hin_svk_uzb_wly_gam_tag_fbf_ukr_bsq_por_bul_aze_urd_sun_owc_lit_swe_glc_knd_yor_sod_afr_ewe_scr_guj_bem_amr_lat_akn_amh_hau_cnt_cze_zul_pan_moo_heb_ses_igb_fre_pol_tur_chh_ita_arw_fin_spa_tsw_mao_grk_nor_mol_tml_ind_mlt_aeg_tig_jpn_mly_kor_geo_est_hun_eng_swa_vie_ben_bam_anl_azi_cic_rus_sid_bos_dgb_mnd_krd_qcu_ger_bat_xho_mcd_dut	0.831050189968509	1.8790319388698	0.0633718779943262
822	moo_amh_fre_guj_ita_heb_tur_dyu_aeg_kor_ger_bul_por_lda_sun_rom_chh_sod_urd_pol_bsq_ben_wly_fin_lit_pan_glc_yor_bam_rus_alb_eng_mly_arw_mcd_zul_hau_tsn_bem_cze_ewe_ind_owc_dut_mol_fbf_tag_ctl_slo_est_knd_swa_aze_tig_bat_cic_svk_mao_uzb_ses_akn_ven_jpn_azi_krd_vie_prs_xho_grk_ukr_nor_hin_lat_swe_spa_amr_hun_dgb_igb_swt_mlt_tml_jav_scr_gam_tha_qcu_afr_mnd_bos_tsw_sid_geo_cnt_anl	NA	NA	NA
823	dut_chh_owc_kor_tml_bam_jpn_swa_ven_zul_svk_mnd_yor_ger_bat_guj_xho_qcu_tig_ses_krd_glc_amr_cze_bsq_bem_ben_grk_fin_vie_akn_nor_anl_lat_mlt_hau_cic_hin_mol_rom_wly_hun_jav_slo_lit_tsw_est_igb_cnt_spa_pan_swt_moo_gam_fre_lda_por_urd_mao_sun_ctl_sid_knd_sod_bos_fbf_tur_scr_eng_dyu_mly_alb_aeg_tha_pol_aze_swe_afr_mcd_tsn_heb_amh_azi_tag_ita_ind_geo_ukr_bul_ewe_prs_arw_dgb_uzb_rus	0.369094845692277	0.949989583838261	0.344579812178033
824	tsn_fre_vie_tag_guj_ukr_eng_geo_ita_uzb_cze_swt_bat_mcd_por_bsq_sun_yor_xho_ctl_urd_hin_sod_glc_est_scr_nor_cnt_wly_rom_amr_hau_alb_pan_prs_ses_mly_ewe_bos_ger_igb_cic_tur_tig_gam_lat_ven_fbf_sid_pol_zul_arw_hun_dgb_aze_mnd_jav_svk_slo_tml_spa_heb_bem_mlt_akn_mol_owc_ind_amh_kor_lit_jpn_moo_dyu_azi_knd_qcu_chh_krd_bul_anl_tha_ben_rus_tsw_grk_swa_lda_aeg_bam_fin_dut_swe_afr_mao	0.362600937055888	0.853606050188949	0.395516599642194
825	guj_qcu_swe_yor_chh_tig_rom_ind_tsw_svk_spa_bam_wly_est_cze_uzb_urd_bsq_mlt_cic_ben_mnd_hau_ven_amr_kor_gam_afr_swt_alb_ukr_akn_fin_zul_pol_lit_slo_swa_dut_ctl_rus_arw_tha_bat_grk_bos_por_mao_tag_ita_krd_eng_hun_pan_fre_tml_heb_lat_nor_moo_sid_knd_ewe_anl_owc_jpn_dyu_mol_geo_mcd_bem_dgb_cnt_igb_prs_lda_hin_ses_tsn_scr_mly_aeg_sod_sun_tur_aze_amh_fbf_vie_jav_glc_azi_xho_bul_ger	-0.657360050868077	-1.69535026437853	0.0933546981642811
826	dgb_kor_qcu_nor_bam_eng_igb_fin_ben_mlt_rus_lit_heb_amh_tml_bat_jav_ukr_mcd_cic_hau_dut_scr_ind_lat_bul_vie_uzb_tsw_est_moo_cnt_swa_aeg_grk_wly_ses_knd_zul_ita_hun_owc_tsn_jpn_alb_sun_yor_sid_bsq_amr_glc_pol_fre_dyu_mao_pan_bem_svk_tig_swt_guj_xho_urd_aze_ctl_swe_krd_spa_sod_tur_azi_akn_cze_mnd_slo_afr_geo_prs_gam_anl_rom_ewe_arw_lda_mly_mol_bos_por_chh_tha_fbf_hin_ger_ven_tag	0.123426356446377	0.322242302610972	0.747992402862512
827	ita_chh_mol_prs_lit_jav_amr_grk_mly_sid_sod_eng_ses_hun_uzb_swt_scr_anl_mcd_qcu_geo_sun_lat_wly_bem_por_igb_fbf_akn_dgb_jpn_mao_tsw_amh_dyu_hin_bul_vie_nor_ukr_dut_kor_est_svk_cze_tha_fre_glc_bos_azi_ind_yor_owc_bsq_alb_tml_pan_bat_swe_cnt_tur_aze_lda_tag_knd_heb_mnd_slo_rom_swa_xho_mlt_rus_moo_spa_hau_zul_urd_bam_ven_cic_ewe_arw_ctl_pol_afr_fin_ger_guj_ben_krd_aeg_gam_tsn_tig	0.308885650960631	0.831548778319961	0.407793685790685
828	wly_anl_bam_tig_bem_grk_dut_arw_por_pan_mao_azi_dgb_fin_slo_ukr_glc_lit_rus_eng_kor_ind_mly_zul_alb_knd_moo_aze_nor_bat_aeg_hau_tha_sid_qcu_ita_dyu_sod_scr_sun_ger_svk_swe_fbf_ben_cnt_tml_mlt_vie_bul_afr_pol_heb_krd_gam_amh_rom_prs_tur_bos_urd_lat_lda_tag_tsn_spa_est_geo_mol_guj_uzb_hun_swt_hin_cic_chh_akn_cze_ses_swa_jpn_yor_ewe_tsw_xho_amr_owc_ven_fre_mcd_ctl_mnd_bsq_igb_jav	-0.861023688111466	-2.30941169240338	0.0231344440886614
829	por_hin_fre_prs_tag_afr_ind_bam_akn_aeg_bos_arw_cic_jpn_owc_bat_svk_nor_lat_ven_rom_swe_cnt_rus_swa_sun_tha_mnd_bsq_ukr_bul_pan_tsn_swt_xho_moo_tsw_spa_mao_dut_mcd_ewe_mlt_ctl_geo_amr_qcu_mol_slo_sod_hun_lit_tig_urd_gam_fbf_fin_guj_ses_vie_scr_tur_lda_wly_anl_chh_amh_tml_yor_zul_dgb_heb_knd_grk_sid_hau_cze_uzb_ita_est_dyu_eng_bem_ben_ger_jav_igb_alb_aze_krd_glc_kor_pol_mly_azi	0.0619285597757543	0.161979578243099	0.871673338455704
830	fre_pol_tsw_vie_sod_swt_alb_dut_lit_nor_rus_grk_krd_ger_sun_yor_tml_ses_tsn_zul_dgb_mly_prs_bat_pan_rom_por_lat_tha_urd_bos_afr_hun_dyu_jav_bsq_azi_arw_moo_mao_eng_fbf_mol_swe_mcd_est_ewe_cze_aeg_tur_wly_xho_ven_ben_hin_sid_mlt_gam_scr_cnt_spa_cic_swa_amr_mnd_ukr_bul_ita_aze_kor_heb_svk_tig_fin_slo_ctl_knd_igb_anl_amh_bem_tag_owc_uzb_lda_hau_geo_bam_guj_qcu_akn_glc_ind_chh_jpn	-0.192951744513955	-0.479702674843988	0.632565062333399
831	glc_mol_chh_moo_lda_slo_amr_tha_hau_swe_alb_yor_kor_aeg_fre_pol_cze_vie_tig_mly_cic_grk_pan_tml_dgb_ctl_ben_tur_spa_rom_sun_bam_fin_ger_mnd_dut_igb_mao_ind_bul_jav_geo_hin_tag_owc_ita_eng_azi_bem_bat_ewe_arw_cnt_tsw_bos_prs_por_gam_urd_jpn_est_mcd_heb_sod_anl_sid_ukr_zul_lat_tsn_guj_swt_rus_svk_uzb_bsq_xho_scr_fbf_ses_qcu_afr_aze_knd_nor_swa_mlt_lit_akn_ven_hun_amh_krd_dyu_wly	-0.306404478871949	-0.715170777034776	0.476295106756321
832	xho_sod_anl_mao_sun_tig_ita_rus_eng_bat_scr_ctl_ukr_tsn_sid_tag_urd_tml_moo_tha_cnt_dgb_amh_mly_pol_swt_spa_jpn_mcd_vie_krd_heb_rom_pan_hin_lit_ewe_slo_tsw_jav_hau_chh_mlt_gam_aze_geo_ben_est_aeg_por_lda_alb_mnd_fin_cic_cze_kor_dut_bsq_tur_prs_dyu_knd_fre_owc_swe_svk_igb_uzb_ger_bul_qcu_lat_hun_wly_guj_ven_yor_arw_bam_ind_akn_ses_grk_bos_bem_fbf_mol_amr_zul_nor_afr_azi_swa_glc	0.511592828568501	1.34939466595479	0.180486138017093
833	bam_scr_mcd_ita_dyu_prs_cnt_bos_afr_mly_est_moo_ind_knd_rom_anl_sun_gam_lat_bat_mol_sod_uzb_owc_swt_qcu_rus_pan_swa_eng_tha_hau_slo_tur_jav_tsn_amh_pol_alb_geo_mlt_ctl_fbf_mao_sid_vie_dut_bem_zul_fin_tig_ben_spa_krd_jpn_ses_cze_guj_wly_ven_xho_fre_hun_swe_cic_nor_mnd_amr_kor_yor_bul_ukr_tsw_aze_azi_svk_ger_hin_chh_heb_dgb_glc_igb_tml_bsq_urd_tag_akn_lit_arw_grk_ewe_lda_aeg_por	0.520003338652012	1.18783835313526	0.237921918770014
834	amr_mly_ewe_guj_cic_owc_wly_pol_mlt_bem_est_amh_sod_mao_jav_ukr_dyu_kor_swa_tsn_anl_rom_hun_geo_ita_por_bul_mcd_lda_aeg_pan_ven_moo_swe_cnt_knd_xho_uzb_zul_ctl_spa_bam_dgb_svk_krd_ind_gam_jpn_scr_afr_prs_lat_dut_swt_bsq_slo_vie_fin_qcu_hau_tig_tha_glc_lit_alb_rus_sun_heb_fre_mnd_eng_nor_mol_sid_chh_tsw_fbf_cze_aze_igb_ben_grk_yor_ses_tml_urd_akn_azi_bos_tag_tur_ger_hin_arw_bat	0.157664071376976	0.374785172095301	0.708673536283729
835	scr_bul_aeg_fbf_fre_zul_ind_akn_mly_alb_mcd_heb_tha_lat_tur_bat_swa_tig_dgb_wly_pol_dut_rom_est_fin_cze_ukr_jav_bsq_tag_aze_krd_ses_sun_swt_afr_dyu_lda_prs_vie_owc_ewe_xho_amh_gam_mol_sid_yor_sod_moo_slo_tml_swe_ben_guj_ita_knd_spa_amr_por_ven_grk_anl_eng_bem_qcu_tsw_mnd_hin_rus_jpn_kor_pan_arw_svk_mlt_bam_igb_azi_urd_ger_uzb_tsn_geo_ctl_mao_glc_bos_chh_hau_cic_cnt_lit_hun_nor	0.335891448674443	0.784054543572208	0.435000545674649
836	owc_geo_chh_ger_bat_anl_ita_zul_swa_grk_spa_jpn_moo_akn_ven_guj_ctl_pol_ben_lda_por_cze_est_fbf_sid_bam_uzb_fin_fre_alb_knd_igb_prs_jav_amh_slo_xho_krd_urd_tur_tsn_tsw_mnd_mao_dyu_ewe_mlt_eng_wly_azi_hin_rus_sun_rom_cic_lit_yor_vie_ses_pan_sod_hun_bos_kor_aeg_mol_swe_bul_gam_dgb_glc_scr_lat_dut_mcd_mly_swt_tha_arw_qcu_ukr_bsq_cnt_nor_tig_hau_aze_svk_amr_tml_tag_ind_afr_heb_bem	-0.773831600340929	-1.8818720178562	0.0629806915219145
837	jav_swa_geo_ses_aze_chh_slo_rom_ita_fre_sid_amr_ctl_arw_urd_tig_hau_prs_jpn_fbf_bsq_mcd_krd_tur_eng_ukr_spa_lda_mnd_cze_guj_mlt_alb_pan_wly_tha_owc_amh_grk_ger_nor_scr_mol_tag_tsw_ind_yor_sun_sod_akn_dyu_azi_igb_anl_glc_pol_xho_ewe_tsn_fin_bos_vie_mao_knd_hun_gam_dgb_qcu_cic_mly_kor_afr_por_uzb_ven_moo_est_ben_hin_tml_bat_bul_zul_bem_swe_svk_cnt_aeg_swt_heb_dut_rus_bam_lit_lat	0.866974202857632	2.12420829546389	0.0363058532966276
838	lat_hun_tur_bem_spa_rom_guj_nor_azi_sun_tml_kor_rus_sod_moo_mlt_bam_zul_cic_grk_scr_pol_yor_bul_jpn_ctl_mol_slo_tsn_akn_chh_urd_dyu_cze_xho_ewe_uzb_eng_bsq_ven_tag_owc_hau_hin_alb_sid_svk_ukr_anl_tsw_tha_mnd_ita_krd_pan_jav_fin_wly_glc_lit_afr_est_tig_ses_qcu_swt_dut_mly_igb_mcd_ger_por_vie_arw_amh_heb_bos_cnt_swa_amr_dgb_prs_mao_gam_ind_ben_knd_swe_fbf_fre_aze_bat_geo_lda_aeg	-0.0084700883308121	-0.0228044840474815	0.981855089473329
839	tig_sod_amh_cic_anl_ukr_akn_mnd_sid_rus_krd_lit_nor_bat_aeg_fbf_prs_swa_swt_mao_cze_dgb_aze_est_fin_wly_urd_moo_swe_uzb_slo_mlt_ewe_hun_qcu_hin_owc_sun_mol_knd_kor_hau_yor_ven_chh_gam_ita_xho_eng_rom_ger_tur_tsn_grk_ses_glc_cnt_pan_zul_bam_azi_vie_dyu_heb_tsw_mcd_ctl_tml_arw_tha_mly_bsq_tag_por_svk_lat_jav_spa_dut_jpn_afr_scr_igb_ben_pol_bos_lda_bem_fre_alb_ind_guj_bul_geo_amr	0.0448164079709462	0.114584890323644	0.909021181808911
840	tsw_pol_ukr_swe_anl_tsn_urd_lit_dyu_chh_lda_tag_spa_mol_cnt_sun_jpn_guj_ind_slo_yor_kor_lat_dgb_aeg_krd_vie_tha_rom_bul_ger_ven_aze_uzb_ctl_hau_grk_ses_mcd_wly_tur_mnd_alb_fin_jav_eng_xho_fre_hun_mao_bat_moo_qcu_knd_cic_dut_ben_swt_nor_sid_tig_zul_mly_mlt_swa_scr_heb_por_azi_amr_cze_rus_bsq_amh_bos_svk_afr_geo_hin_fbf_glc_ita_est_akn_owc_arw_igb_bem_prs_sod_pan_ewe_gam_tml_bam	0.0736366102139465	0.195164273652666	0.845690095331814
841	bat_lda_chh_tha_tag_sod_rom_guj_arw_owc_tsw_alb_hun_fin_svk_nor_mly_igb_pan_jpn_fre_fbf_cic_dgb_spa_aeg_rus_pol_ses_ven_gam_moo_ind_ita_sid_eng_hin_por_anl_tsn_vie_uzb_afr_aze_amh_est_ewe_tur_jav_amr_swa_swe_bul_bos_knd_xho_ukr_mlt_mao_cnt_mcd_prs_mol_hau_azi_zul_geo_akn_grk_tig_glc_ben_slo_kor_qcu_sun_urd_tml_dyu_ctl_bsq_wly_cze_heb_scr_krd_mnd_bem_bam_ger_swt_lat_lit_dut_yor	0.469817648684192	1.24047876620754	0.217918788874996
842	tur_mnd_cnt_sun_por_ven_igb_bos_lit_bat_mao_prs_cic_fre_amh_akn_alb_amr_fin_slo_bem_glc_kor_qcu_pol_moo_hun_vie_zul_jav_yor_hau_ger_wly_ses_rus_dgb_geo_fbf_tig_hin_ewe_arw_krd_afr_jpn_ita_mly_nor_ctl_bsq_swe_spa_bul_anl_sod_lda_chh_ind_urd_dyu_tsw_tag_tsn_tml_eng_xho_grk_svk_aeg_rom_mol_tha_swt_mlt_ben_est_gam_cze_aze_dut_swa_lat_sid_bam_scr_heb_guj_azi_uzb_knd_mcd_pan_ukr_owc	-0.0116587448441552	-0.0273762862053004	0.978218272021923
843	est_lat_ctl_cze_akn_cic_por_afr_tsn_ita_fin_pol_aze_tml_amh_lit_nor_xho_tsw_slo_chh_pan_uzb_anl_hin_spa_ind_tig_dut_jpn_wly_eng_prs_azi_ger_kor_bos_mlt_hun_heb_grk_ewe_mcd_ven_bem_alb_arw_dgb_mao_bam_gam_tha_swa_guj_qcu_swe_mnd_bsq_scr_rom_fbf_mly_sid_ses_jav_urd_aeg_rus_bul_amr_yor_cnt_bat_knd_tag_glc_ben_sun_owc_mol_tur_krd_svk_geo_zul_ukr_lda_fre_igb_dyu_hau_moo_sod_vie_swt	-0.487321234979205	-1.4120803771219	0.161263682561061
844	lat_nor_tsw_ukr_mol_aeg_mnd_krd_dyu_aze_mly_sod_glc_geo_bem_cic_akn_ses_ewe_prs_bam_knd_scr_hun_ven_pol_fin_ita_pan_ctl_kor_guj_est_azi_bul_fbf_slo_cze_mao_grk_mcd_ben_amh_rus_ind_qcu_bat_eng_dut_rom_fre_sid_xho_igb_vie_owc_dgb_bsq_bos_uzb_tur_spa_yor_mlt_moo_hau_sun_tag_por_zul_anl_jav_gam_tha_tsn_swe_wly_amr_tml_swt_ger_svk_afr_lda_hin_tig_jpn_chh_lit_urd_heb_cnt_arw_swa_alb	-0.258162144238225	-0.667917612472994	0.505840386856661
845	kor_mnd_xho_cnt_ind_rom_hau_bam_moo_mol_glc_anl_fre_cze_hin_rus_dut_cic_aze_zul_lit_akn_lda_tml_tur_yor_uzb_tsn_vie_ses_swt_geo_jpn_sun_ven_est_ger_krd_guj_nor_ita_amr_chh_sod_azi_por_arw_urd_tsw_mao_scr_fin_heb_mlt_sid_bul_hun_afr_mcd_wly_jav_tag_igb_tha_eng_grk_dyu_slo_tig_ukr_bem_bsq_bos_bat_pol_ben_ctl_lat_spa_fbf_ewe_knd_swa_amh_mly_gam_svk_alb_pan_dgb_aeg_swe_qcu_owc_prs	-0.240644837314878	-0.581813786173645	0.562099808797644
846	dgb_ukr_ses_ven_glc_tml_kor_ind_arw_lat_chh_pan_bos_slo_tur_sid_uzb_mol_azi_urd_hau_rus_afr_heb_bam_mao_xho_tsw_swt_zul_owc_ctl_aze_pol_geo_sun_cic_cnt_jav_ben_dyu_bat_qcu_mnd_fin_bsq_lda_est_alb_gam_eng_wly_hin_amr_mlt_por_tsn_guj_anl_yor_svk_tha_cze_ita_prs_krd_tig_akn_scr_nor_sod_fbf_mly_jpn_fre_dut_swe_igb_bem_ewe_lit_swa_tag_rom_hun_moo_ger_aeg_grk_bul_spa_mcd_knd_amh_vie	0.125242227600267	0.322730204515549	0.747624026022661
847	cnt_rus_mly_bam_hun_hin_scr_nor_ita_mlt_owc_qcu_sid_akn_bul_dut_aze_pol_cze_svk_ven_guj_eng_sun_swt_tsn_swa_amr_amh_glc_rom_dgb_jpn_lit_zul_ind_fbf_mao_knd_bsq_bos_gam_aeg_est_tha_mol_ses_ger_tur_spa_cic_ctl_jav_igb_por_mcd_mnd_slo_sod_ukr_arw_xho_lat_urd_alb_kor_grk_moo_hau_vie_prs_pan_azi_afr_fre_ben_tig_tag_dyu_tml_fin_yor_ewe_krd_chh_heb_bat_bem_tsw_geo_wly_uzb_anl_swe_lda	0.314759032423328	0.720010734394314	0.473324081599751
848	jav_bat_jpn_swt_amr_lit_ctl_pan_krd_ses_scr_geo_arw_amh_cnt_owc_ind_dgb_heb_gam_mnd_tur_rus_tml_glc_moo_dyu_lat_mcd_dut_hun_sod_tsn_lda_sid_mlt_por_uzb_guj_igb_ven_swa_ger_swe_ewe_knd_rom_mol_aeg_cic_azi_fre_fbf_anl_ukr_akn_fin_alb_slo_chh_bem_urd_yor_nor_wly_tsw_grk_sun_pol_tig_est_cze_prs_tha_ben_zul_tag_qcu_svk_aze_hau_bsq_vie_ita_bam_mao_hin_xho_mly_spa_eng_bul_afr_bos_kor	-0.215305555230001	-0.50977478274814	0.611416888634638
849	jav_aeg_tml_chh_ben_qcu_ven_bos_ses_mao_svk_hau_tsw_mlt_ita_mnd_hin_lit_yor_bem_ger_krd_scr_igb_rom_zul_kor_anl_est_tig_dut_fbf_tur_hun_mol_azi_akn_amr_arw_alb_bul_glc_grk_dgb_tha_aze_por_swe_afr_rus_spa_urd_fin_mly_swt_nor_mcd_ukr_sid_vie_lat_owc_cze_amh_knd_sod_ind_uzb_wly_bat_cic_prs_gam_pan_bsq_tag_slo_moo_xho_pol_heb_lda_eng_cnt_bam_geo_ctl_swa_fre_jpn_ewe_guj_sun_dyu_tsn	NA	NA	NA
850	hin_chh_dgb_bem_moo_tsw_spa_xho_prs_igb_aeg_jav_cic_owc_kor_bos_fin_swe_arw_tig_svk_jpn_knd_dut_bam_cnt_hau_qcu_tur_anl_amh_ven_nor_wly_ita_eng_zul_dyu_gam_aze_tsn_bul_lit_swt_mnd_pol_mol_rus_slo_ses_tha_fbf_krd_fre_rom_geo_ind_heb_alb_bsq_akn_bat_guj_lda_vie_est_azi_mcd_mao_urd_tag_sid_glc_ewe_lat_swa_mlt_ctl_hun_ben_sod_por_sun_cze_mly_ukr_yor_scr_ger_pan_grk_afr_amr_uzb_tml	-0.0262858148267651	-0.0592183248292873	0.952905277050664
851	rom_tsw_pol_hun_igb_yor_aeg_tha_tag_zul_cze_heb_fbf_slo_dut_cic_hin_geo_knd_kor_rus_ben_krd_bem_afr_ses_fre_ewe_sid_est_swe_mol_mnd_bul_sun_bam_nor_aze_jpn_ind_eng_ven_ger_mao_bat_urd_prs_fin_cnt_hau_bsq_swt_owc_mly_tml_azi_tur_svk_grk_tsn_lit_mcd_tig_spa_ctl_amh_wly_sod_vie_xho_arw_bos_jav_mlt_por_pan_uzb_ukr_akn_guj_scr_moo_dyu_ita_amr_swa_dgb_anl_lda_chh_alb_glc_lat_qcu_gam	0.440244000617072	1.12792302841932	0.262253925064854
852	cic_jav_lat_gam_fin_fre_bul_mly_cze_vie_bos_ven_prs_jpn_aeg_amh_chh_moo_akn_tsw_azi_hau_sun_slo_ger_anl_dyu_guj_nor_knd_por_alb_zul_bem_hun_fbf_tig_kor_qcu_amr_ita_mol_wly_geo_rus_svk_dut_tag_aze_tha_swe_dgb_ewe_igb_est_sod_glc_bat_spa_mnd_uzb_grk_owc_xho_urd_pol_hin_bsq_swa_mcd_tsn_tml_ukr_lit_scr_afr_pan_cnt_yor_ses_eng_ctl_swt_heb_ben_tur_arw_sid_mao_lda_rom_mlt_bam_ind_krd	-0.10823587642388	-0.280725099369372	0.779544821133553
853	spa_amr_vie_tur_xho_ben_igb_tig_tml_cnt_pol_jav_pan_wly_bat_swt_mcd_tha_fbf_cic_est_ger_ewe_grk_heb_bam_owc_alb_fin_tag_aeg_jpn_rus_anl_swa_zul_aze_qcu_dyu_sun_hun_prs_kor_sid_arw_hau_gam_cze_moo_afr_tsn_svk_ses_swe_dut_sod_nor_eng_dgb_mao_lda_amh_lat_ven_azi_ukr_knd_ita_hin_chh_uzb_rom_guj_mly_ctl_akn_glc_lit_tsw_mol_scr_fre_ind_por_krd_bem_yor_bsq_urd_slo_geo_mnd_bul_bos_mlt	0.292872634418107	0.750330188587194	0.454950019657074
854	akn_tsn_bat_eng_sid_uzb_gam_grk_moo_ses_guj_lat_anl_fin_pan_spa_mnd_ita_tml_tag_alb_mly_chh_svk_cnt_pol_heb_nor_cze_kor_rus_fbf_cic_bsq_swt_bam_geo_fre_aze_lit_knd_slo_yor_sod_ukr_ind_swe_ewe_tig_sun_mol_glc_rom_bos_azi_prs_mcd_hin_bul_tsw_amh_zul_jpn_mlt_urd_dyu_hau_arw_por_ger_wly_dgb_owc_est_mao_tur_scr_bem_vie_swa_ben_tha_xho_dut_hun_afr_ven_krd_lda_aeg_qcu_jav_igb_amr_ctl	-0.319284958655946	-0.720454947788581	0.473051919610833
855	ind_swt_ger_fre_prs_ven_uzb_afr_swa_mnd_yor_mly_qcu_est_knd_cnt_chh_cze_anl_wly_tag_tur_aze_ses_tig_pan_lit_zul_hau_krd_ukr_mlt_dgb_rus_bem_mol_bul_alb_dyu_slo_sid_bsq_cic_akn_eng_ben_nor_tsn_rom_ita_ewe_sun_por_swe_lat_fin_tsw_bam_tha_amr_moo_tml_bat_hun_mcd_lda_amh_ctl_fbf_xho_mao_jpn_vie_spa_sod_owc_gam_jav_hin_grk_guj_igb_bos_geo_aeg_scr_arw_urd_glc_pol_azi_dut_svk_kor_heb	0.0841605806571204	0.217453652746665	0.82833119756494
856	ind_tsw_mao_fbf_heb_ewe_jav_nor_tha_ukr_mcd_sod_mlt_arw_pol_lat_fin_wly_aze_swt_knd_chh_vie_yor_eng_dyu_grk_spa_lda_azi_dut_hau_jpn_geo_hun_guj_sid_ven_owc_bam_uzb_kor_prs_cnt_pan_lit_hin_bos_svk_mly_glc_rom_mol_fre_aeg_ses_ctl_sun_amh_qcu_igb_scr_gam_krd_tml_bsq_rus_amr_bat_bem_moo_bul_tig_est_ita_anl_swa_dgb_urd_tur_xho_cic_ger_mnd_por_alb_cze_swe_tag_ben_tsn_slo_akn_zul_afr	0.626669219637591	1.43662726853424	0.154179561346241
857	qcu_aeg_amr_bat_svk_alb_zul_tur_tsw_ger_scr_rom_krd_pan_geo_kor_pol_ben_ctl_slo_jpn_cic_chh_ukr_jav_lat_ses_lda_lit_akn_uzb_moo_ind_gam_knd_hau_dgb_bem_afr_hun_ita_swt_nor_mao_fre_vie_grk_mol_fin_eng_bsq_cze_hin_tml_bul_yor_heb_bos_est_anl_cnt_dyu_rus_xho_sun_azi_owc_sod_guj_tag_mlt_swa_amh_tha_ewe_glc_sid_bam_spa_swe_urd_prs_dut_fbf_igb_tig_mly_arw_por_wly_ven_aze_mcd_mnd_tsn	-0.343616771489898	-0.80498155710528	0.422883545755702
858	fin_geo_mcd_afr_swa_sid_knd_bam_cic_pol_wly_alb_bem_grk_ven_tha_ses_amh_lat_bat_mlt_qcu_est_ukr_lda_mao_zul_tig_hau_svk_rom_pan_eng_ben_bul_slo_uzb_vie_hun_sun_kor_dyu_xho_swe_nor_spa_bos_chh_urd_ewe_jav_tsw_cze_dgb_ger_bsq_arw_owc_swt_guj_ita_prs_gam_aeg_tur_hin_tml_jpn_fre_ind_mly_moo_azi_akn_yor_ctl_sod_lit_fbf_amr_krd_tag_glc_cnt_dut_aze_scr_mnd_heb_igb_mol_rus_anl_tsn_por	-0.138040179781444	-0.321063620212702	0.748882575541675
859	moo_por_rus_ind_mol_swt_jav_yor_dyu_azi_slo_grk_igb_bsq_tha_aze_nor_geo_bos_lat_ger_amr_chh_akn_jpn_tur_uzb_est_glc_ukr_tsn_cze_heb_pol_urd_sod_cnt_anl_ita_gam_amh_mcd_fre_bam_bul_eng_pan_mlt_aeg_dgb_sid_guj_swa_swe_zul_mnd_ctl_ben_bat_vie_knd_tig_prs_fin_lda_krd_mao_owc_lit_svk_rom_alb_fbf_spa_scr_afr_tag_cic_qcu_hau_mly_dut_sun_hun_bem_ewe_tml_ven_kor_tsw_arw_wly_hin_ses_xho	0.792663786150474	1.91239689679092	0.0589028661992961
860	aeg_eng_mlt_ctl_ind_jpn_nor_bsq_fbf_bam_tsn_swe_lat_hau_tig_cic_ewe_hun_slo_chh_prs_mao_rom_bul_cze_fin_amh_swa_hin_swt_tha_knd_sun_sid_dyu_lda_afr_akn_krd_dut_qcu_igb_est_mcd_urd_aze_bem_ben_scr_wly_heb_glc_bat_kor_svk_xho_por_tml_pol_jav_pan_uzb_guj_ven_fre_owc_cnt_bos_tur_spa_ita_mol_mnd_ses_ukr_tsw_dgb_rus_anl_lit_sod_arw_alb_yor_tag_moo_ger_geo_gam_amr_vie_mly_zul_grk_azi	0.0497068346504231	0.109093064924846	0.913363720671624
861	amh_arw_jav_cze_kor_dyu_ukr_rus_knd_tml_tsw_lat_bem_owc_aze_mao_yor_ger_ven_eng_akn_rom_wly_ind_tig_prs_bam_hin_svk_mol_bul_fin_guj_xho_dgb_aeg_ben_grk_gam_lda_afr_swe_moo_mly_est_swt_tag_fbf_lit_tsn_krd_bos_por_urd_vie_slo_alb_bsq_mcd_fre_uzb_ita_zul_hau_anl_bat_sod_azi_heb_cic_mlt_glc_pol_sun_hun_scr_spa_ewe_cnt_tha_mnd_dut_geo_sid_qcu_pan_swa_amr_ctl_igb_nor_tur_chh_ses_jpn	-0.106658447877261	-0.252005187314836	0.801593133468985
862	tha_aze_fre_ger_swa_heb_dut_est_xho_scr_jpn_swe_pan_azi_sid_bos_qcu_mly_knd_sun_dyu_amh_amr_ukr_ewe_tsn_prs_lda_bem_lit_tml_eng_chh_jav_yor_owc_mnd_tsw_urd_bat_bsq_grk_hin_anl_ita_mcd_kor_afr_sod_mlt_guj_gam_hun_dgb_ctl_spa_mao_akn_nor_lat_moo_cnt_pol_vie_por_fbf_bam_glc_rom_bul_zul_mol_ses_igb_cze_arw_uzb_ind_tag_tig_rus_slo_hau_krd_fin_svk_tur_cic_ben_ven_geo_swt_wly_alb_aeg	-0.0829732031038507	-0.189487049419936	0.850124050117346
863	rus_bul_prs_lat_cze_mly_pan_sod_bam_ewe_jpn_arw_heb_mcd_jav_spa_bos_sun_hin_owc_por_tig_swt_yor_scr_bem_geo_slo_guj_tur_fbf_anl_mnd_dut_ger_nor_afr_ctl_aze_cnt_cic_aeg_uzb_svk_xho_chh_hun_est_ben_azi_urd_lit_mlt_bsq_swe_qcu_amr_hau_kor_swa_ses_rom_ven_mao_gam_mol_alb_lda_fin_amh_grk_dgb_akn_tsw_eng_tml_tsn_glc_zul_ukr_bat_krd_knd_vie_fre_sid_dyu_tha_ita_igb_tag_pol_wly_ind_moo	-0.00393833139926766	-0.0087091546770962	0.993069842890712
864	azi_akn_slo_arw_tag_igb_swa_xho_aeg_pan_ind_jpn_alb_mcd_lat_sod_prs_tig_guj_svk_sid_zul_nor_geo_mlt_afr_jav_tsn_est_amh_vie_fin_ctl_ven_amr_grk_anl_urd_hin_bos_tur_mol_mly_tml_bat_hun_heb_dut_bsq_rom_chh_ukr_pol_tsw_cze_hau_moo_gam_fbf_bul_ses_tha_qcu_ita_eng_bam_mao_yor_uzb_wly_glc_bem_ger_aze_dgb_mnd_lda_knd_cnt_por_rus_scr_fre_cic_ewe_spa_krd_swe_dyu_swt_sun_ben_lit_kor_owc	-0.242142591658939	-0.547696274682441	0.585212580759431
865	ben_gam_bos_uzb_knd_alb_krd_bat_tsw_mcd_nor_spa_bem_anl_dgb_geo_fbf_igb_swt_aze_jav_wly_ukr_fin_amr_ses_bul_hau_arw_sid_sun_tig_kor_moo_scr_bsq_eng_hin_cnt_dut_yor_amh_jpn_aeg_pol_tha_bam_chh_por_guj_ven_owc_ewe_ger_ita_lda_swa_mlt_xho_rom_swe_cze_est_dyu_qcu_tsn_mol_heb_glc_urd_afr_mao_tur_lit_ctl_rus_ind_sod_fre_prs_hun_lat_tag_cic_mly_svk_zul_pan_akn_tml_slo_vie_azi_mnd_grk	0.113198374569586	0.291324854149298	0.771451653077771
866	alb_sun_hun_ukr_ind_mlt_moo_bos_sid_uzb_ben_por_knd_mao_pan_ven_bem_bat_est_aeg_rus_mol_urd_akn_dgb_glc_fbf_spa_amr_cnt_grk_kor_nor_tsn_arw_bul_qcu_krd_svk_rom_yor_ita_owc_bam_swt_prs_ses_scr_tur_tag_geo_heb_ewe_ctl_gam_hau_wly_hin_amh_igb_xho_eng_mly_afr_ger_guj_jav_lit_mcd_vie_tig_dut_cze_jpn_lat_cic_anl_bsq_sod_swa_pol_mnd_swe_zul_tsw_dyu_tml_tha_lda_chh_azi_fin_fre_aze_slo	-0.841508779140853	-2.02762216139589	0.0454603698563291
867	qcu_ewe_knd_moo_mlt_grk_bos_fre_vie_pol_tsn_akn_cnt_swt_uzb_bem_sod_mol_ven_jpn_bam_dut_hun_fbf_aeg_tsw_chh_urd_nor_arw_zul_lda_bsq_hin_cze_rom_mnd_tml_swe_scr_wly_mao_glc_fin_tig_kor_igb_tag_swa_cic_guj_afr_tur_mly_hau_sid_ind_amr_ger_mcd_dyu_por_geo_est_ctl_bul_krd_lat_jav_ukr_aze_slo_gam_pan_lit_ita_sun_prs_yor_azi_anl_eng_alb_svk_owc_bat_ses_xho_tha_ben_spa_amh_dgb_heb_rus	-0.434167134109831	-1.02409698297045	0.30844593894446
868	tsw_sid_urd_grk_amh_moo_krd_scr_nor_heb_slo_arw_por_swt_yor_pol_mlt_est_ven_gam_ukr_dyu_hau_tsn_fin_dgb_afr_tag_rom_geo_tig_tha_chh_fre_bat_igb_sun_owc_bul_cnt_uzb_bsq_alb_ben_aze_vie_lat_mao_dut_bem_tur_zul_eng_rus_aeg_hun_hin_sod_guj_ind_qcu_cze_ctl_swe_jpn_xho_pan_spa_mly_prs_svk_mol_glc_swa_kor_bam_azi_mnd_knd_mcd_ger_anl_fbf_ita_ses_cic_akn_lit_bos_wly_ewe_tml_jav_amr_lda	0.277350743185408	0.671216508726325	0.503746374032492
869	pol_scr_amh_mcd_sun_tha_rom_ukr_cnt_nor_ven_dut_bat_krd_mlt_ewe_guj_xho_tsn_ses_ind_urd_aze_sid_hin_ctl_mnd_sod_swe_anl_uzb_amr_svk_alb_hau_qcu_igb_heb_ger_moo_tag_azi_yor_dgb_wly_gam_fbf_tsw_swt_zul_tml_swa_knd_prs_bem_jav_lat_kor_ben_dyu_fre_glc_eng_lit_geo_cze_slo_bul_owc_mly_aeg_hun_tig_arw_spa_ita_lda_fin_grk_bsq_por_est_bam_pan_vie_mol_rus_tur_jpn_chh_cic_afr_mao_bos_akn	-0.551672665694679	-1.31601054743631	0.191405134584732
870	owc_hau_scr_jav_igb_fre_ses_aeg_ven_hun_urd_cnt_cze_mnd_zul_tha_gam_ukr_amr_rus_mao_tsw_uzb_lda_nor_prs_azi_geo_dyu_aze_akn_vie_qcu_bat_swe_amh_anl_sun_ind_grk_dut_guj_cic_afr_tur_tml_tsn_ger_est_lit_jpn_tig_pol_eng_tag_hin_krd_sod_ben_lat_swt_bos_rom_kor_dgb_glc_por_arw_alb_ewe_wly_bsq_mly_slo_xho_heb_fin_swa_svk_moo_knd_chh_bul_yor_ctl_bam_pan_fbf_mlt_mol_bem_spa_mcd_ita_sid	0.0994414673200106	0.233992162219414	0.815505395931956
871	jav_vie_fre_lat_cic_tsn_tur_rus_hau_xho_ukr_igb_ben_swe_alb_tag_dut_akn_geo_lda_moo_aze_mcd_yor_cze_ven_sod_amr_fin_aeg_owc_bsq_svk_anl_swa_por_eng_tsw_jpn_slo_est_ger_ctl_urd_swt_afr_wly_lit_sid_chh_glc_ita_mly_heb_prs_rom_bam_mao_dgb_gam_sun_bul_amh_ind_scr_cnt_tha_spa_tig_pan_hun_mlt_ses_mol_bat_hin_krd_pol_knd_qcu_fbf_kor_arw_ewe_bos_bem_tml_zul_nor_grk_azi_uzb_guj_dyu_mnd	-0.353264987734997	-0.836446920464328	0.40504762219039
872	ven_prs_hun_grk_sun_mnd_lit_bat_alb_afr_mol_cic_cze_yor_ukr_gam_eng_ewe_rus_bam_rom_moo_ses_chh_svk_dyu_guj_pan_cnt_xho_tur_mcd_fre_sid_amh_azi_spa_krd_por_glc_ben_uzb_mao_dut_sod_jpn_mly_hin_akn_tig_ger_fbf_heb_ctl_tha_slo_bem_aze_wly_kor_lat_anl_qcu_ind_bul_swt_mlt_hau_aeg_vie_nor_lda_arw_bsq_pol_jav_tsn_tml_ita_amr_geo_igb_tsw_owc_swa_knd_bos_urd_swe_dgb_fin_scr_tag_est_zul	0.0685983999842064	0.164007087064142	0.870081477270868
873	xho_svk_hun_tag_krd_fbf_bos_owc_igb_dgb_swt_urd_afr_moo_ven_tig_wly_zul_sod_mcd_glc_aeg_qcu_est_aze_anl_slo_mol_chh_mly_fre_ses_ukr_ita_kor_tml_lat_spa_grk_tur_tsn_dyu_bem_sid_uzb_ben_hin_cic_rom_ger_geo_fin_mnd_mao_bul_azi_amr_akn_knd_ind_eng_swa_vie_alb_lda_tsw_scr_gam_mlt_jpn_swe_arw_ewe_dut_bat_cze_sun_jav_guj_pan_heb_cnt_rus_bam_ctl_lit_hau_tha_por_pol_nor_prs_yor_amh_bsq	0.0595347130149885	0.151938039948059	0.879564930320388
874	pol_bem_zul_guj_anl_ewe_ita_owc_scr_grk_tsn_alb_qcu_heb_bam_fbf_prs_nor_tha_azi_svk_ctl_sod_aeg_bsq_ukr_hin_fre_geo_knd_swt_vie_yor_glc_ind_mol_bat_rus_ben_swa_est_krd_amr_cze_bos_fin_bul_akn_igb_kor_sid_cnt_lit_amh_mnd_gam_lda_ses_sun_ger_arw_tag_pan_mlt_xho_tur_lat_mao_urd_dut_jav_tsw_hun_aze_dyu_eng_moo_chh_uzb_ven_mly_afr_dgb_por_tml_wly_hau_tig_jpn_rom_mcd_spa_slo_swe_cic	-0.29219759755851	-0.757340594944686	0.450760441300815
875	rom_kor_aze_mlt_swa_yor_xho_mao_hun_hin_fin_gam_alb_ses_azi_aeg_urd_sid_ctl_tsn_mnd_por_sod_afr_ind_mly_rus_vie_amh_anl_bsq_bos_chh_bam_fre_uzb_amr_mcd_owc_lat_knd_svk_moo_qcu_jav_wly_eng_dut_akn_lda_arw_jpn_ita_cnt_dyu_tag_hau_nor_prs_zul_geo_bul_pol_glc_tml_fbf_krd_spa_ger_bat_pan_grk_tur_est_slo_lit_igb_cze_ben_bem_mol_cic_scr_ven_swt_guj_ewe_tig_ukr_heb_sun_dgb_tsw_swe_tha	-0.514597653130941	-1.2948961370255	0.198561621889689
876	amh_ctl_cnt_ukr_tig_swe_jpn_tsw_wly_ben_svk_alb_prs_krd_ger_tsn_guj_fbf_qcu_mao_dut_knd_mlt_bos_zul_cic_slo_swt_bsq_bat_afr_lit_aeg_ven_sid_gam_moo_hun_hin_jav_arw_geo_hau_glc_chh_fre_ita_ewe_urd_xho_dyu_ind_nor_dgb_mly_scr_bam_mnd_rom_spa_grk_yor_sun_vie_est_ses_akn_heb_tur_anl_mol_rus_sod_igb_uzb_por_tag_pol_tha_bem_bul_amr_owc_eng_pan_swa_fin_aze_kor_cze_tml_lat_azi_lda_mcd	-0.578793781608931	-1.41167229262533	0.161383530650118
877	tml_ger_ctl_vie_est_alb_prs_slo_qcu_lit_aeg_pan_tsw_igb_nor_arw_sod_bul_bam_fin_chh_eng_tag_sid_rus_hau_hin_ven_spa_cze_azi_ind_glc_cnt_tha_wly_bos_lat_svk_hun_tsn_knd_scr_guj_kor_akn_jav_grk_mly_mol_mao_tur_fbf_ses_jpn_zul_ewe_dgb_lda_fre_mlt_dut_tig_afr_heb_aze_geo_swa_yor_owc_xho_amh_swt_mcd_anl_dyu_por_uzb_gam_amr_pol_urd_ita_bat_rom_krd_moo_swe_cic_bsq_ben_bem_sun_ukr_mnd	0.755662906000481	1.77323304249566	0.0794638476052188
878	kor_dgb_wly_pol_grk_vie_ukr_ctl_alb_sid_bul_tag_tsn_por_mlt_est_eng_moo_ewe_chh_hin_svk_owc_bsq_bat_tsw_azi_hau_knd_bem_mcd_swt_afr_ben_ind_dut_pan_heb_tig_gam_akn_ses_amh_ita_rus_tml_xho_yor_arw_qcu_lit_urd_swa_sun_fbf_scr_fin_krd_rom_mnd_amr_anl_cze_zul_swe_lda_prs_nor_glc_bam_geo_igb_uzb_bos_jav_hun_guj_mol_jpn_aeg_spa_lat_aze_cnt_slo_ven_dyu_mao_cic_tur_ger_mly_sod_tha_fre	0.00721374017628545	0.0167195936518841	0.986696133057813
879	est_amr_grk_lda_spa_vie_tig_fre_jpn_igb_alb_ewe_zul_ind_rus_mcd_ben_akn_bsq_por_rom_kor_wly_dgb_dyu_swa_mol_hau_gam_guj_fbf_glc_pol_tsn_hun_heb_bem_chh_hin_mao_aze_tsw_cze_bam_swt_owc_azi_cic_pan_tag_ukr_fin_lit_nor_sod_ses_moo_geo_sid_yor_xho_tha_qcu_aeg_bat_swe_krd_prs_amh_ger_eng_mly_uzb_jav_tml_lat_svk_sun_mnd_afr_scr_ita_slo_ctl_mlt_anl_cnt_bul_tur_arw_dut_urd_knd_bos_ven	-0.273736313614365	-0.69285278503645	0.490128528872229
880	knd_pan_fre_vie_sod_tml_svk_mlt_ctl_ita_mnd_tsn_mao_scr_lat_tig_qcu_yor_anl_dgb_amr_ger_mcd_uzb_moo_eng_hau_ven_guj_ewe_zul_bsq_hin_owc_swa_ses_lit_akn_nor_bem_ben_xho_slo_ind_krd_sun_por_alb_jav_rus_gam_swe_heb_afr_tsw_jpn_spa_wly_rom_fin_sid_dut_lda_tha_glc_prs_dyu_fbf_azi_bam_chh_grk_bos_arw_bat_hun_igb_mol_kor_geo_cze_tur_aeg_amh_swt_mly_cic_urd_cnt_pol_bul_aze_est_tag_ukr	-0.711661792679114	-1.84363196927692	0.0684213139774573
881	eng_slo_jav_ctl_alb_dut_swt_bat_swe_hun_lit_tsn_fre_qcu_hin_jpn_amr_sid_lat_ind_dgb_scr_spa_akn_bem_afr_fin_uzb_tsw_aze_svk_tml_tag_aeg_prs_wly_amh_ita_por_cic_arw_igb_yor_dyu_fbf_azi_guj_ses_geo_mao_zul_est_mlt_urd_tha_kor_gam_pol_tig_nor_sod_xho_owc_knd_bos_ger_heb_moo_ewe_ben_pan_bul_rus_vie_ukr_anl_sun_mcd_swa_tur_mol_bsq_ven_chh_glc_grk_krd_cze_mnd_mly_lda_cnt_rom_bam_hau	-0.0537358583262304	-0.125182581320584	0.90064921155384
882	slo_svk_tig_prs_ukr_alb_scr_ses_mnd_azi_arw_hin_tsw_glc_moo_yor_rom_tsn_qcu_geo_lit_urd_owc_mcd_ind_sid_anl_pol_bem_vie_jpn_mlt_tag_ita_aze_mly_dyu_por_fbf_fin_nor_swa_eng_gam_igb_hun_mao_bam_pan_tha_bos_ven_ben_rus_lat_ctl_krd_wly_akn_fre_amr_swe_mol_lda_ewe_dut_uzb_cze_sod_bat_cic_tml_chh_zul_heb_bsq_cnt_grk_dgb_aeg_tur_spa_afr_kor_amh_bul_hau_est_knd_sun_swt_xho_jav_ger_guj	0.482669852129356	1.09930316125934	0.274473486606469
883	alb_guj_dut_prs_geo_eng_tha_kor_amh_krd_sun_pan_bsq_aze_igb_bam_vie_svk_mly_jpn_ita_fre_xho_nor_ewe_por_akn_gam_sod_fbf_hau_ger_jav_grk_lda_tml_ctl_glc_rom_ind_cic_uzb_mlt_ben_hin_yor_swt_scr_moo_tur_amr_dyu_azi_heb_mol_lit_cze_urd_fin_ven_tig_ukr_aeg_slo_arw_afr_ses_est_wly_mcd_pol_knd_bul_zul_tag_qcu_rus_dgb_swa_bat_mao_mnd_sid_chh_lat_tsn_anl_swe_spa_tsw_hun_bem_bos_owc_cnt	0.142837658076463	0.338001211226161	0.736124076188853
884	bem_jav_bat_aze_krd_dut_ger_ctl_qcu_fbf_igb_hun_mly_cnt_bsq_lit_hin_bos_afr_arw_geo_lat_dyu_ben_swt_knd_xho_sid_mol_nor_anl_bul_ses_slo_cze_owc_swa_tsn_est_azi_amr_tml_aeg_ven_lda_ewe_jpn_dgb_sod_yor_ukr_pan_gam_tag_eng_sun_mcd_moo_uzb_urd_hau_fre_cic_fin_chh_bam_mao_spa_amh_swe_heb_grk_rom_alb_akn_por_glc_tha_mnd_kor_tsw_scr_vie_guj_tig_ita_rus_mlt_pol_svk_zul_prs_wly_ind_tur	-0.00898857876961825	-0.0214626112034432	0.982922610490488
885	mao_owc_rom_lit_slo_kor_cze_aeg_hau_por_bem_ven_jpn_ewe_mcd_eng_krd_tig_zul_amh_fin_mnd_ukr_ben_prs_vie_qcu_mlt_akn_dut_mly_sid_tsw_fre_rus_alb_bos_knd_igb_tur_afr_gam_bul_bam_urd_pan_glc_tml_swe_yor_sun_ses_tag_xho_bsq_chh_jav_uzb_svk_cnt_bat_anl_spa_guj_ind_dgb_nor_aze_tsn_est_ita_fbf_mol_lda_lat_heb_amr_geo_pol_tha_wly_cic_hin_ctl_sod_ger_swa_grk_arw_hun_dyu_swt_moo_azi_scr	0.0845913329617757	0.194511880651438	0.846199369510561
886	tsn_tag_cnt_aeg_knd_slo_urd_owc_pan_por_chh_krd_bul_tml_bos_rus_nor_sid_amr_tha_anl_jav_bem_qcu_cze_geo_amh_eng_ses_dyu_swe_ind_sod_afr_rom_dgb_pol_hun_bat_mol_alb_mcd_ewe_ctl_lda_uzb_arw_dut_scr_swt_ita_fin_bsq_glc_kor_ukr_tsw_spa_est_aze_mlt_jpn_heb_zul_fre_xho_mao_mnd_gam_ger_guj_ven_grk_fbf_azi_swa_prs_ben_mly_hin_hau_akn_vie_tig_cic_yor_sun_igb_moo_lit_bam_svk_lat_wly_tur	-0.333944825502492	-0.849295183678415	0.397898022534089
887	azi_xho_tig_urd_tsn_ven_ger_pol_gam_dut_owc_rus_bam_tur_wly_hin_aeg_akn_sun_aze_hau_mol_qcu_prs_lda_glc_ukr_tag_grk_tha_tml_moo_mcd_jav_swe_pan_swt_svk_vie_arw_fin_ita_hun_chh_amr_swa_geo_nor_bsq_bem_lit_mao_uzb_por_dyu_jpn_bul_anl_ewe_mlt_afr_fbf_sid_krd_sod_guj_spa_lat_ind_est_knd_scr_amh_eng_mly_tsw_rom_cze_bos_bat_heb_yor_cic_mnd_ses_igb_alb_zul_dgb_ctl_kor_fre_ben_slo_cnt	0.12695017673829	0.293383383926062	0.769882811902063
888	ger_sid_scr_tsn_grk_bsq_sod_est_ses_hun_rom_aeg_amh_bos_swt_aze_alb_tur_swa_svk_gam_dgb_xho_tsw_tag_ben_heb_hau_sun_uzb_glc_ukr_jav_qcu_ctl_ita_bul_fbf_por_azi_eng_dut_dyu_bat_fre_guj_tml_mlt_knd_slo_bem_rus_chh_owc_mnd_wly_pol_swe_mcd_kor_pan_ind_akn_geo_urd_tig_spa_cze_hin_vie_amr_lda_krd_zul_bam_ewe_nor_cnt_mly_cic_lit_ven_igb_yor_jpn_mao_prs_anl_tha_fin_arw_lat_moo_afr_mol	0.653391990130761	1.46739646829966	0.145642025105984
889	ctl_ewe_tha_geo_hun_svk_fre_tsn_tig_bul_amh_ita_kor_mcd_krd_rom_fin_swa_aeg_grk_dyu_fbf_bam_dgb_urd_lat_wly_hau_qcu_tur_mlt_moo_pol_ukr_mly_mnd_spa_yor_scr_est_ind_owc_ger_dut_lit_afr_sun_tml_jpn_zul_bem_bsq_ven_lda_glc_hin_amr_gam_nor_igb_swe_cic_slo_bos_alb_mol_tag_uzb_por_arw_pan_tsw_cze_xho_knd_guj_swt_aze_ben_vie_sod_prs_mao_heb_jav_azi_anl_rus_cnt_sid_ses_bat_chh_eng_akn	0.629733010444372	1.48231943416628	0.141636021712537
890	ind_mnd_rom_dgb_heb_prs_svk_bat_rus_igb_moo_ven_aze_swt_mlt_kor_por_eng_tsn_tml_vie_arw_mol_tag_alb_ewe_scr_lat_ctl_tha_est_amh_mly_bsq_fbf_sid_xho_ukr_hau_ben_tig_fin_owc_ger_krd_akn_sod_tur_afr_chh_urd_geo_swe_amr_knd_spa_cic_pan_bem_gam_pol_fre_slo_tsw_dut_bul_ita_dyu_grk_azi_aeg_mcd_guj_yor_swa_zul_hin_wly_mao_hun_jav_sun_qcu_glc_bos_cnt_lda_anl_uzb_bam_cze_nor_jpn_ses_lit	-0.220175662886194	-0.525115156810757	0.600752800992121
891	grk_urd_yor_sun_uzb_cnt_bsq_afr_akn_glc_qcu_est_bam_mlt_zul_hin_arw_fin_ita_ben_amh_wly_heb_jpn_sod_aeg_rom_svk_ewe_sid_slo_vie_ind_swe_ses_tml_ctl_por_bul_moo_scr_guj_bos_fbf_fre_tig_lat_dgb_kor_tsn_ger_aze_gam_lda_tag_cze_anl_jav_krd_cic_lit_dut_amr_xho_dyu_mol_pan_mnd_spa_hau_chh_hun_ven_alb_swa_geo_pol_ukr_tur_owc_bat_bem_igb_mcd_mao_eng_prs_mly_rus_swt_azi_tha_tsw_nor_knd	-0.344127936888255	-0.939803225154065	0.349753092428272
892	pol_ind_qcu_tsw_ben_heb_grk_lat_tha_krd_anl_sun_igb_swa_amh_mcd_hun_bam_cze_spa_dyu_nor_gam_uzb_fre_aze_tur_chh_mly_swe_mnd_alb_guj_hin_afr_rom_zul_urd_dgb_bat_jav_jpn_knd_aeg_tig_tml_ctl_kor_vie_rus_dut_fbf_sod_bul_ita_cnt_swt_owc_ewe_ukr_mol_glc_akn_wly_eng_est_scr_por_mao_cic_ven_tsn_bsq_ger_fin_lda_moo_azi_svk_yor_pan_ses_lit_mlt_slo_xho_amr_prs_bem_hau_arw_tag_bos_sid_geo	0.0711008967793351	0.190788956202444	0.849106820006119
893	akn_ewe_swa_rom_urd_eng_nor_grk_fre_sid_bam_owc_ctl_igb_bul_mcd_afr_dgb_scr_ita_sod_gam_por_zul_sun_svk_dut_vie_cze_mlt_guj_slo_lat_cic_glc_kor_mao_ger_alb_ind_fbf_mly_qcu_ukr_bsq_fin_lit_est_pol_bos_tig_tag_geo_wly_swe_tsw_lda_jpn_knd_azi_anl_tml_tsn_heb_amh_aeg_prs_xho_moo_bat_krd_hin_ben_mnd_hun_dyu_mol_bem_ses_tur_aze_tha_cnt_pan_uzb_jav_amr_spa_ven_yor_rus_arw_hau_chh_swt	0.277257523012746	0.705373006248611	0.482341168623849
894	ewe_swa_aze_fin_fbf_yor_chh_bat_geo_tsn_hin_jpn_amr_cze_uzb_sid_tml_spa_moo_cic_krd_ger_ben_swe_lit_zul_arw_nor_grk_lat_prs_kor_bsq_cnt_akn_pan_tur_mcd_est_lda_rom_fre_mly_mnd_tig_dgb_owc_hau_swt_igb_bam_anl_ven_tsw_guj_azi_dyu_mol_sod_scr_svk_hun_bem_bos_mlt_ukr_ita_dut_eng_wly_alb_ses_ind_amh_urd_tag_tha_sun_pol_mao_glc_xho_slo_qcu_heb_knd_por_bul_ctl_afr_vie_aeg_gam_jav_rus	-0.354059991541761	-0.884582653534031	0.378663037424282
895	xho_por_pol_qcu_rus_ukr_arw_wly_akn_ven_heb_mcd_fbf_cic_cnt_ses_bem_mao_fin_anl_ger_fre_igb_yor_moo_slo_tig_eng_sod_hun_swe_hin_glc_tha_svk_cze_prs_swt_geo_afr_owc_amh_knd_ita_ewe_tml_ind_jav_aze_nor_krd_sun_lda_zul_rom_tsn_grk_sid_pan_amr_lat_chh_mlt_tsw_dgb_dyu_bam_kor_hau_vie_bsq_dut_alb_mly_ben_est_bos_jpn_swa_bat_uzb_gam_lit_mnd_tur_tag_scr_urd_spa_ctl_mol_aeg_guj_bul_azi	0.451317784211195	1.02649846686049	0.307319210719767
896	knd_swa_bul_grk_azi_cze_rom_hun_igb_geo_tsn_guj_glc_afr_ger_cic_bam_sod_jpn_mnd_moo_mao_lit_eng_zul_owc_ven_akn_spa_bsq_scr_svk_tig_xho_nor_kor_uzb_ctl_vie_prs_ind_pan_qcu_heb_dut_amh_tsw_pol_anl_bat_hau_arw_aeg_bem_rus_hin_tur_fbf_bos_mcd_aze_jav_tml_ita_ewe_krd_swt_lat_chh_mly_sun_mlt_ukr_slo_swe_yor_urd_mol_dyu_est_tha_fre_wly_sid_fin_gam_ben_dgb_cnt_alb_por_amr_tag_lda_ses	0.850006681630279	2.12643809264838	0.0361148848872929
897	spa_ger_swt_bul_cic_amh_yor_lda_afr_bsq_tag_ewe_urd_zul_fre_guj_bem_ita_nor_cnt_svk_pan_akn_chh_pol_ben_gam_sod_sid_knd_mly_geo_slo_scr_heb_glc_dgb_xho_jpn_sun_lat_por_mol_ses_dyu_lit_rus_dut_swe_jav_owc_tsw_moo_prs_kor_ukr_vie_bam_mcd_ctl_ind_ven_fin_aeg_bat_azi_tml_tig_grk_tha_mao_aze_krd_fbf_anl_mnd_est_qcu_uzb_cze_arw_igb_hin_rom_wly_hau_mlt_bos_amr_hun_alb_swa_tur_tsn_eng	-0.338456175651079	-0.871962633152332	0.385474336409607
898	tml_spa_afr_lat_mnd_bam_knd_sid_jpn_swa_dut_hun_slo_eng_akn_arw_bsq_amh_cze_ewe_zul_bul_fin_aze_tsn_fbf_por_amr_gam_chh_moo_azi_ven_scr_lda_swt_mlt_krd_ukr_vie_pan_tha_ger_owc_guj_mcd_swe_rus_sod_bos_jav_uzb_pol_sun_geo_prs_dyu_ita_igb_alb_ben_est_mao_tur_tsw_aeg_wly_svk_fre_mol_kor_nor_rom_tag_mly_yor_bat_lit_hau_dgb_glc_xho_bem_ctl_ses_cic_ind_grk_cnt_qcu_anl_tig_hin_heb_urd	0.619587770888837	1.48258968610252	0.141564274884655
899	bsq_bat_kor_sid_bos_tag_chh_tha_bem_nor_knd_ven_pol_qcu_mnd_prs_amr_owc_yor_lat_lit_krd_guj_mcd_ita_por_ewe_jav_amh_tml_spa_tig_svk_hun_tsw_glc_dut_est_azi_mol_cnt_fbf_sod_bam_ukr_mly_gam_zul_xho_vie_cze_swt_dgb_urd_heb_jpn_dyu_fre_tsn_aze_afr_rom_akn_mao_tur_cic_uzb_anl_sun_ind_aeg_lda_rus_hau_grk_hin_eng_moo_ger_slo_arw_alb_ses_bul_pan_swa_mlt_ben_fin_swe_ctl_igb_scr_geo_wly	0.757337886752799	1.82749630742429	0.0708320553602619
900	aeg_glc_ctl_ven_fbf_afr_swa_rom_zul_tsw_kor_aze_urd_azi_mol_spa_tag_eng_svk_ita_jpn_pol_guj_pan_cze_ewe_anl_ukr_heb_ind_igb_fin_nor_fre_scr_mnd_sun_prs_hin_tig_mao_bsq_lat_yor_ben_slo_swe_gam_cic_dut_moo_tha_mcd_tml_lit_mlt_mly_bem_ger_bat_wly_krd_tsn_hun_sod_est_rus_xho_alb_lda_dgb_tur_cnt_arw_uzb_akn_grk_bos_por_chh_owc_geo_sid_bul_jav_ses_amh_bam_qcu_vie_dyu_amr_knd_swt_hau	0.0557371638466218	0.147214787410177	0.883281168041918
901	afr_aze_lit_urd_chh_moo_cic_ses_geo_amh_tur_ben_pan_sun_spa_lda_knd_fin_uzb_tsw_ind_owc_hun_bos_ctl_est_por_glc_prs_bam_dyu_ita_pol_azi_grk_tsn_sid_tml_anl_swt_vie_mao_lat_tag_rus_ewe_jpn_mcd_yor_zul_mlt_alb_mly_cze_rom_eng_bsq_arw_guj_ger_igb_ven_sod_xho_swe_fbf_kor_akn_nor_fre_mol_mnd_gam_cnt_krd_heb_qcu_scr_svk_amr_bul_bem_ukr_tig_jav_aeg_hau_dgb_dut_bat_hin_tha_swa_wly_slo	-0.308726483772724	-0.694614917722942	0.489028373225105
902	wly_nor_tml_rus_mlt_uzb_mol_eng_aeg_urd_igb_tsn_aze_ven_grk_swt_lit_tha_alb_lda_guj_tag_slo_arw_ben_jpn_sun_knd_mao_amr_pol_jav_vie_bem_dut_rom_swe_afr_bsq_azi_ewe_scr_hun_amh_dgb_bat_sid_por_krd_est_heb_pan_tig_gam_tsw_kor_bul_swa_ger_prs_fbf_hau_cze_mcd_bos_ukr_moo_mly_yor_svk_hin_zul_anl_qcu_sod_tur_cic_lat_glc_spa_chh_fre_ctl_bam_akn_cnt_xho_ita_mnd_ind_dyu_ses_geo_owc_fin	-0.414964817994705	-0.949442447177816	0.344856415898823
903	amh_zul_ger_hau_lat_fbf_scr_hin_tag_swt_svk_sod_est_owc_rus_fin_vie_cze_bat_ukr_mao_tig_ven_sid_ind_geo_mlt_ctl_tur_dyu_wly_hun_slo_nor_sun_arw_ewe_krd_bam_tsw_jpn_ses_bos_gam_azi_rom_dut_dgb_tsn_afr_bul_igb_heb_qcu_akn_mnd_mly_pan_mcd_aeg_ita_mol_cic_amr_guj_por_xho_lda_aze_yor_bsq_spa_jav_ben_bem_pol_lit_fre_knd_swa_grk_prs_alb_kor_anl_urd_cnt_chh_swe_eng_tml_glc_moo_tha_uzb	-0.118872814968172	-0.278647986539475	0.78113362746683
904	bos_tig_dyu_wly_dgb_mnd_owc_pan_kor_yor_lda_jpn_fre_ger_est_eng_akn_heb_tsw_mcd_chh_krd_moo_bat_nor_ita_lit_lat_rus_ind_arw_jav_ven_glc_tha_geo_hau_swa_xho_ewe_prs_tsn_aeg_scr_por_cze_guj_sod_slo_knd_tur_bam_swe_bul_sun_sid_zul_ukr_tml_hin_vie_rom_urd_ben_azi_fbf_svk_qcu_swt_tag_dut_cnt_ses_bem_spa_pol_igb_hun_fin_mlt_ctl_mao_anl_mly_aze_afr_amh_grk_amr_bsq_cic_alb_gam_uzb_mol	-0.207777018759243	-0.542583357704511	0.588714610944565
905	alb_ind_gam_bul_urd_hau_lda_svk_cnt_mcd_amh_por_ita_mao_arw_tml_hun_prs_tig_zul_swa_ses_moo_owc_mol_uzb_sod_cze_rus_eng_ctl_glc_tag_guj_tsw_xho_tsn_amr_qcu_bat_tur_swe_mly_dut_fre_krd_chh_hin_slo_geo_sun_nor_knd_bem_fin_ukr_swt_bam_grk_lat_wly_dyu_sid_yor_tha_ben_azi_akn_ewe_anl_ger_cic_kor_est_afr_jpn_heb_ven_rom_pan_aeg_lit_vie_spa_dgb_scr_mlt_mnd_igb_aze_fbf_bsq_bos_jav_pol	0.236744609059516	0.62382532172466	0.534269467733382
906	mcd_tml_dgb_akn_afr_lda_eng_fre_tsw_geo_tha_por_rom_ukr_slo_bat_tur_amh_zul_igb_bsq_pan_glc_pol_krd_uzb_mol_cze_knd_xho_kor_bam_est_hau_ben_ind_aze_mnd_swa_prs_mao_bem_rus_fin_ger_mlt_tig_swe_lat_amr_cnt_alb_lit_jav_anl_vie_sid_gam_mly_chh_aeg_sun_bul_tag_sod_scr_urd_fbf_ctl_dut_qcu_yor_hin_arw_bos_ses_grk_ita_heb_nor_dyu_tsn_ven_svk_owc_azi_cic_swt_hun_ewe_jpn_wly_spa_moo_guj	0.364686959662383	0.938339889357778	0.3505003614746
[truncated: 94 more rows]
