# Supplementary material for: Future Tense and Economic Decisions: Controlling for Cultural Evolution
Source: PLoS One. 2015 Jul 17;10(7):e0132145. doi: 10.1371/journal.pone.0132145 (PMC4506144; doi:10.1371/journal.pone.0132145)
Supplement: S8 Appendix — See README files within the various sub-folders. (ZIP) [file pone.0132145.s008.zip › S3_Code/Residuals_new/PGLS/PermuteResults/permute_S_33000.csv]

	ftr	r	t	p
1	zul_rom_bul_bos_eng_azi_pol_swa_arw_uzb_slo_pan_ven_aeg_ger_sod_ukr_prs_geo_yor_ind_mlt_est_urd_knd_tag_owc_guj_ewe_tur_tml_afr_lat_igb_alb_tha_kor_jpn_scr_nor_grk_dut_krd_cnt_tig_hun_dgb_por_fin_sun_qcu_bsq_ben_hau_tsn_anl_cic_bem_glc_wly_heb_swt_amh_moo_vie_dyu_jav_fre_tsw_xho_akn_fbf_mol_lda_svk_ctl_ita_sid_mly_bam_gam_spa_amr_mnd_aze_ses_mcd_rus_mao_chh_swe_hin_bat_cze_lit	0.0264278642541329	0.06024364929404	0.952090852465865
2	hun_alb_aze_scr_yor_swt_est_cnt_zul_kor_eng_mol_glc_bos_igb_azi_moo_jav_ind_aeg_lit_tag_slo_vie_mly_pol_xho_svk_mlt_uzb_tur_fin_ger_owc_tsw_fre_knd_rom_bem_dut_ewe_qcu_krd_sun_ben_urd_chh_sid_prs_cze_mnd_amr_bul_heb_afr_gam_hin_swa_grk_ses_guj_akn_tsn_bam_amh_rus_cic_ctl_swe_nor_mao_tha_arw_spa_anl_por_wly_hau_bat_dgb_ita_bsq_ukr_lat_tml_mcd_dyu_pan_tig_sod_fbf_lda_jpn_geo_ven	0.695320211526326	1.94787091434172	0.0544459692523053
3	sid_tag_igb_mlt_kor_cnt_wly_eng_mcd_bsq_glc_vie_nor_tur_tig_afr_owc_sod_hun_scr_pan_tsn_rom_mly_aze_guj_heb_mnd_cze_ind_arw_svk_mol_aeg_por_dyu_swa_bam_sun_spa_tsw_dgb_lat_ukr_krd_ses_ger_moo_hin_swe_zul_jpn_ewe_est_amh_tha_lit_knd_anl_tml_mao_azi_qcu_fre_bem_swt_ctl_pol_fin_ven_urd_alb_rus_uzb_amr_ita_gam_cic_fbf_jav_prs_slo_xho_yor_dut_bat_bos_bul_hau_grk_lda_chh_geo_ben_akn	0.684879309443616	1.56158120429072	0.121783299055988
4	tha_lat_chh_ukr_jpn_owc_lda_geo_bos_grk_glc_dut_tag_afr_aeg_pol_ven_mlt_svk_bsq_gam_ctl_mnd_ewe_cze_scr_rus_moo_swa_hau_lit_bul_ses_wly_por_swe_qcu_vie_bat_amr_ind_bem_dyu_fbf_jav_mao_krd_rom_arw_amh_ben_swt_sid_tml_fre_kor_hun_tur_nor_est_tsw_zul_knd_cnt_akn_eng_cic_fin_aze_pan_ita_bam_urd_xho_tig_sun_slo_heb_mol_alb_uzb_yor_mcd_tsn_mly_sod_spa_azi_hin_dgb_igb_guj_ger_anl_prs	-0.287557108112607	-0.710859842602445	0.478950109933692
5	urd_cnt_knd_geo_tsw_hun_krd_owc_ses_yor_arw_tsn_amr_slo_bsq_chh_afr_rus_hau_uzb_dyu_kor_prs_dut_vie_lit_tag_pan_ita_swt_cic_grk_jav_amh_anl_jpn_fbf_tur_lda_mlt_akn_cze_sod_scr_bem_hin_zul_qcu_sid_aeg_sun_mnd_azi_mly_svk_swa_aze_nor_spa_tig_wly_ind_ukr_mao_ewe_bat_rom_mol_ben_alb_ger_bul_heb_guj_moo_glc_bos_igb_swe_tml_bam_eng_mcd_por_dgb_pol_est_xho_fin_ven_lat_fre_tha_ctl_gam	-0.13511278484372	-0.344815854378203	0.731011400755416
6	tig_aze_ctl_cnt_igb_guj_heb_ger_por_xho_ben_alb_owc_swe_geo_mao_dut_grk_swa_pol_azi_mly_afr_qcu_ewe_jav_hin_cze_chh_svk_bul_fbf_tsn_sid_bem_ven_ses_zul_prs_fin_spa_akn_lat_tag_aeg_amr_vie_pan_nor_dyu_mcd_tsw_fre_cic_scr_est_kor_rus_tml_gam_ind_rom_bat_hun_knd_moo_slo_eng_jpn_amh_ita_uzb_urd_ukr_mol_krd_anl_glc_bos_arw_yor_sun_wly_tha_tur_mlt_swt_lit_mnd_sod_lda_bsq_dgb_bam_hau	-0.271723833550464	-0.611885760561462	0.542106372818013
7	lda_ger_heb_knd_glc_cnt_cic_tag_uzb_bem_amh_hun_tml_bul_swe_bat_fre_lit_krd_aze_zul_est_sid_tha_wly_anl_kor_chh_owc_akn_slo_sun_dut_gam_arw_ctl_mly_qcu_ewe_mao_ven_jpn_fbf_swt_aeg_scr_tur_ind_grk_moo_bos_ben_ses_azi_xho_tsn_igb_svk_jav_nor_pan_rus_tig_afr_yor_sod_ukr_amr_guj_eng_bsq_mlt_hau_tsw_por_swa_bam_prs_lat_pol_mcd_alb_fin_cze_mol_ita_spa_urd_geo_vie_dyu_rom_hin_dgb_mnd	-0.382980115648135	-0.867301844842481	0.388008983706178
8	nor_bam_knd_cze_pol_fin_qcu_azi_mnd_tha_grk_aze_bem_afr_xho_amh_dyu_spa_wly_dut_uzb_chh_por_ukr_ger_swe_mcd_moo_gam_rom_owc_mlt_bos_akn_anl_tsw_rus_igb_ita_urd_prs_zul_tag_tml_mol_lda_swt_ind_guj_sid_hin_scr_ewe_vie_alb_ses_yor_tsn_arw_amr_eng_geo_mao_kor_ven_tig_svk_slo_bul_aeg_hun_ctl_lit_sun_bsq_krd_ben_fbf_swa_lat_jpn_sod_cnt_pan_hau_fre_dgb_glc_bat_est_mly_tur_jav_heb_cic	0.329398948194513	0.843961424420386	0.400856639552135
9	nor_tig_urd_ben_owc_ctl_rus_sun_fbf_tag_arw_aeg_bos_akn_mly_eng_glc_tha_bsq_heb_hau_ita_yor_tur_cic_swt_knd_est_sid_tsw_swe_zul_dgb_vie_ewe_tml_ind_afr_geo_amr_alb_lat_por_anl_qcu_amh_aze_rom_fre_grk_scr_dyu_mao_ses_kor_tsn_hun_gam_fin_chh_bem_mol_ven_azi_ukr_mnd_mlt_uzb_krd_lda_wly_svk_igb_bul_prs_dut_guj_mcd_pan_cze_cnt_jav_moo_pol_jpn_bam_slo_sod_lit_bat_xho_hin_ger_spa_swa	-0.04926963019111	-0.126228801055318	0.899823311358615
10	mcd_gam_bsq_glc_ben_prs_ewe_hun_scr_rus_sod_fin_anl_spa_moo_sid_mol_pol_kor_uzb_est_lit_dyu_jpn_fbf_knd_vie_ctl_sun_zul_afr_aeg_chh_swe_lda_aze_xho_por_wly_amh_hau_ger_ven_tig_guj_geo_bem_lat_cnt_heb_ses_mnd_ukr_slo_tag_bam_ind_owc_cze_grk_yor_swt_urd_bos_ita_tml_fre_bat_arw_rom_akn_pan_mlt_cic_amr_hin_tsw_alb_qcu_tha_mao_krd_dut_dgb_bul_svk_igb_eng_swa_tur_tsn_nor_azi_mly_jav	0.224150750997148	0.602097737440674	0.548574231266319
11	fin_amh_tml_cnt_sun_vie_bsq_heb_lat_ctl_gam_swe_rus_pol_spa_nor_swa_ind_grk_cic_aze_kor_wly_tag_lda_cze_tsw_tsn_ukr_akn_krd_geo_dgb_slo_afr_tha_guj_glc_jpn_xho_scr_aeg_ewe_rom_amr_prs_fre_svk_hau_bem_swt_alb_igb_est_mol_tig_bat_knd_qcu_fbf_owc_ben_yor_urd_mcd_zul_mly_por_ven_eng_mlt_lit_tur_mnd_chh_moo_bam_hin_sod_mao_dyu_dut_anl_jav_ses_ita_ger_sid_arw_hun_bos_bul_uzb_pan_azi	-1.22663127917689	-3.38425768646112	0.00104638607110692
12	grk_xho_swa_rom_chh_owc_akn_est_geo_hun_mly_alb_swt_cnt_ven_por_eng_knd_ctl_ind_ita_amr_lda_jav_dut_guj_aze_fbf_arw_mlt_afr_amh_prs_igb_mcd_ses_bam_bem_vie_rus_cze_mol_krd_uzb_kor_heb_lit_tig_bos_anl_nor_pol_wly_glc_sun_hau_bat_svk_tag_zul_moo_jpn_hin_ewe_bul_sod_fre_scr_tha_ger_cic_azi_urd_mao_tml_aeg_tsn_bsq_qcu_lat_swe_fin_tsw_mnd_slo_spa_ukr_tur_pan_dyu_dgb_gam_sid_yor_ben	-0.568366024335362	-1.28098435993866	0.2033843367397
13	fin_anl_tha_lat_est_svk_tig_mao_ukr_tsw_aze_owc_glc_sod_bsq_uzb_chh_qcu_yor_amr_bos_guj_bem_bam_ben_azi_cze_tag_scr_jav_jpn_cic_prs_swa_ewe_sid_wly_geo_pol_mol_por_vie_mlt_bat_lda_ita_fbf_moo_slo_dut_heb_igb_urd_fre_amh_swe_xho_mcd_kor_ven_dgb_spa_tml_gam_nor_lit_alb_afr_akn_bul_ger_rus_sun_tur_grk_tsn_rom_pan_ind_aeg_swt_arw_krd_eng_ses_hun_mnd_cnt_ctl_zul_hin_knd_mly_dyu_hau	-0.378998103621232	-0.908925681799053	0.365738841958413
14	tha_cze_mly_ses_amh_aze_wly_tig_fre_jav_svk_bat_ven_mnd_dut_slo_arw_heb_chh_gam_fbf_eng_mlt_rus_lat_lit_qcu_ukr_owc_dgb_guj_jpn_por_akn_bem_uzb_ctl_tsn_tml_pol_sod_sid_azi_mao_swe_bul_ewe_hau_krd_kor_bos_mcd_nor_lda_aeg_geo_swt_ind_tag_prs_est_moo_hin_fin_urd_yor_grk_rom_cic_bam_mol_spa_xho_igb_ben_pan_knd_bsq_zul_glc_swa_afr_alb_anl_ger_vie_dyu_sun_cnt_amr_scr_hun_ita_tur_tsw	0.378529734490225	0.938673194955674	0.350330064762963
15	tsw_alb_hau_rus_uzb_ven_swa_jav_igb_sod_slo_glc_eng_krd_moo_heb_spa_lit_lat_qcu_mnd_tur_hun_bsq_chh_ger_tsn_scr_swe_cnt_dgb_tag_amr_ukr_ind_lda_ctl_dyu_por_aze_svk_hin_owc_bos_tig_azi_ses_xho_anl_guj_afr_kor_zul_yor_nor_mol_ita_vie_mly_fin_grk_akn_bat_tml_bam_sid_urd_cic_jpn_est_wly_knd_ewe_aeg_bul_rom_fbf_pol_sun_amh_mao_dut_bem_prs_mcd_pan_mlt_tha_cze_arw_geo_swt_gam_ben_fre	-0.184224217628808	-0.562858424512688	0.574885706100087
16	geo_tml_kor_heb_sid_bsq_sod_ctl_moo_ewe_scr_glc_xho_azi_afr_tag_amr_mao_bul_hau_tig_arw_swe_cic_fbf_guj_por_ita_ukr_bos_fin_mcd_tha_rom_jav_hun_krd_rus_knd_bat_yor_ger_sun_bam_uzb_akn_fre_mol_hin_lit_lat_owc_wly_cze_svk_aeg_spa_chh_bem_ben_cnt_tur_mnd_ven_grk_pol_zul_tsw_amh_dgb_prs_jpn_tsn_aze_dyu_ses_swt_urd_gam_mlt_nor_alb_slo_mly_est_lda_pan_eng_vie_igb_dut_ind_swa_anl_qcu	-0.170968521244842	-0.400606226116381	0.689628885234737
17	spa_ven_anl_afr_uzb_ctl_knd_sid_ind_arw_tsw_alb_tsn_xho_pan_chh_ger_fin_swe_moo_owc_akn_zul_slo_grk_mlt_hun_mnd_gam_azi_ukr_bam_bos_amh_por_tag_mao_hin_bat_aeg_dyu_rom_swt_amr_glc_wly_lat_tha_geo_sun_guj_mcd_ses_bem_hau_mol_lit_jpn_bsq_svk_est_aze_yor_ewe_ita_cze_tml_cic_krd_pol_rus_lda_jav_bul_ben_fbf_heb_tur_eng_swa_dut_urd_kor_sod_qcu_dgb_prs_scr_vie_cnt_igb_tig_mly_fre_nor	0.0519240604090431	0.137143735292202	0.891213654075428
18	akn_hau_mcd_tig_cnt_urd_aze_cze_xho_vie_sod_tsw_amr_fbf_yor_ewe_cic_guj_slo_mlt_tha_anl_swt_moo_swe_bos_arw_bul_kor_ses_rus_dgb_ind_zul_tur_azi_bem_mol_tml_por_knd_prs_heb_pan_fre_svk_uzb_amh_mnd_jpn_hin_eng_afr_sid_chh_mly_tag_qcu_rom_pol_ita_spa_nor_bam_dut_fin_jav_ctl_ben_ger_lda_est_swa_aeg_hun_grk_gam_alb_geo_krd_ukr_dyu_mao_bsq_bat_tsn_scr_lit_sun_lat_owc_ven_igb_glc_wly	-0.575043644234053	-1.33837827374987	0.184036086562089
19	mnd_igb_bos_tml_owc_pol_ben_ses_alb_azi_cze_glc_tha_vie_lat_rom_lda_swe_nor_wly_aze_qcu_bem_ger_zul_cic_fin_tsw_fre_aeg_ukr_geo_dut_jpn_xho_krd_sid_pan_ind_gam_jav_afr_fbf_mao_por_mly_hau_slo_tsn_moo_ita_anl_ven_amr_rus_arw_mcd_sod_scr_est_lit_urd_tur_grk_uzb_svk_tig_bul_swa_hin_knd_ewe_heb_hun_sun_chh_guj_bat_ctl_yor_mol_akn_kor_prs_dgb_bsq_spa_tag_amh_cnt_mlt_swt_eng_bam_dyu	0.170573190230148	0.445321909605814	0.657121997382345
20	vie_lit_fre_cze_amh_tha_akn_bos_swe_heb_ger_mnd_est_fbf_cnt_slo_pan_tur_ind_nor_xho_rus_aeg_alb_por_grk_jav_guj_moo_chh_hin_mol_sid_ukr_zul_tsn_knd_ses_owc_dgb_dut_svk_ben_eng_krd_urd_mcd_dyu_bat_tag_fin_lat_pol_ctl_lda_afr_azi_tml_prs_spa_anl_tig_sun_bsq_amr_jpn_bam_swt_sod_ita_gam_rom_mly_hun_mao_scr_glc_yor_ewe_bul_qcu_kor_igb_arw_mlt_swa_geo_hau_uzb_tsw_wly_aze_bem_ven_cic	-0.524915438424393	-1.36939590823614	0.174173372749536
21	mlt_afr_owc_grk_bat_sid_kor_knd_swt_gam_glc_ven_chh_arw_bsq_spa_swa_amh_tha_akn_hin_mnd_jpn_tsn_guj_ind_tig_anl_fre_dgb_sod_qcu_mao_bul_ita_mol_krd_est_lda_ben_slo_hun_alb_xho_rus_mly_dut_urd_jav_fbf_moo_lit_wly_aeg_amr_cnt_bos_vie_svk_azi_dyu_cic_swe_pol_tsw_cze_yor_nor_igb_tag_prs_zul_sun_ger_bem_tml_hau_fin_lat_rom_geo_pan_ctl_heb_eng_ses_bam_ukr_uzb_tur_scr_ewe_aze_mcd_por	-0.698844757224463	-1.70344234354083	0.0918249342815107
22	bem_akn_ses_glc_mao_ita_fin_ctl_aeg_est_hun_tml_nor_cic_amh_sun_igb_qcu_jav_gam_grk_urd_dyu_yor_heb_owc_lda_tag_bul_xho_ind_geo_scr_por_bam_swe_swa_amr_knd_moo_cze_chh_krd_tha_dut_lat_cnt_eng_hin_afr_lit_ben_fre_azi_tig_sod_ewe_ven_wly_vie_fbf_mlt_bsq_slo_tsn_dgb_ukr_bat_kor_bos_pan_prs_tsw_mnd_uzb_rom_zul_swt_mly_aze_jpn_alb_svk_spa_arw_mcd_mol_anl_rus_tur_ger_sid_hau_pol_guj	0.00505617928689212	0.0123393928887711	0.990181270881039
23	rom_ind_aze_tig_ewe_zul_mcd_cze_svk_uzb_cnt_nor_igb_dyu_qcu_tur_cic_jpn_pol_swe_sid_krd_rus_heb_por_ven_mol_mnd_akn_yor_wly_xho_guj_fbf_mao_scr_fin_amh_kor_lit_amr_jav_pan_sun_lat_knd_ses_dut_ben_tsw_anl_fre_eng_moo_afr_grk_spa_urd_bsq_bat_tsn_arw_vie_lda_bos_slo_tml_owc_ctl_alb_tha_ukr_hun_ger_azi_mlt_tag_gam_dgb_chh_geo_swa_aeg_glc_bul_mly_hin_swt_bam_est_sod_prs_ita_hau_bem	-0.317091806321181	-0.716137279130992	0.475700987429108
24	wly_urd_mnd_bos_heb_amr_eng_ben_ven_spa_qcu_anl_ses_bul_scr_zul_rom_gam_sun_sod_arw_vie_dyu_por_amh_pol_hun_tsw_ger_swa_akn_geo_bat_ctl_aze_glc_igb_alb_tml_yor_tig_mcd_bam_krd_jpn_owc_slo_jav_nor_afr_aeg_mly_dgb_knd_cic_dut_rus_svk_bem_ind_fre_ukr_fbf_mao_ewe_lda_xho_mlt_tur_hau_guj_swe_azi_moo_pan_swt_kor_fin_cnt_est_chh_ita_lat_grk_hin_uzb_sid_lit_bsq_mol_prs_tag_tha_tsn_cze	0.0180356170478321	0.0424194843028888	0.966255237135762
25	qcu_hun_por_moo_scr_heb_mly_amh_bul_uzb_aeg_tig_fbf_geo_igb_jav_rom_swt_azi_knd_ita_dgb_spa_ses_swa_slo_grk_bsq_sun_ukr_fre_mcd_hau_prs_est_guj_xho_bam_gam_owc_tsn_lda_pan_sid_dyu_hin_bos_urd_jpn_mlt_wly_cnt_fin_tur_yor_ind_zul_ctl_pol_dut_cze_nor_svk_ben_bem_anl_lit_rus_alb_tsw_ger_tha_ven_mnd_amr_afr_cic_arw_akn_tml_mao_vie_sod_mol_kor_krd_eng_chh_ewe_swe_aze_lat_glc_tag_bat	0.88954450141132	2.17203638142546	0.03239621806089
26	aze_tag_lat_tml_eng_dyu_tha_tsn_hun_rus_cze_fre_jpn_lda_prs_fbf_bul_sid_swt_mcd_dgb_igb_aeg_dut_owc_guj_ger_por_pol_tig_vie_bos_urd_arw_mao_hau_alb_cnt_est_uzb_lit_ind_bem_mly_afr_ben_anl_swa_ctl_jav_fin_nor_hin_bsq_wly_mol_ukr_zul_pan_scr_glc_bam_mnd_chh_xho_cic_spa_ewe_sod_grk_svk_rom_krd_bat_ven_azi_akn_ses_ita_tsw_sun_tur_amh_yor_knd_heb_gam_qcu_mlt_kor_geo_slo_amr_swe_moo	0.541034720855667	1.26497643810833	0.209040310978775
27	swe_pan_tha_ven_est_aeg_bul_bos_swt_yor_jpn_tsn_svk_cze_dut_grk_por_pol_uzb_geo_slo_amh_tur_anl_gam_swa_moo_hau_sun_lda_cnt_krd_prs_owc_nor_azi_spa_ita_tml_ukr_mlt_aze_arw_tig_ger_tag_afr_ses_guj_hun_xho_bsq_hin_sod_rus_fin_scr_dgb_bat_alb_ben_bem_mnd_ind_sid_ewe_fre_amr_jav_mao_qcu_mcd_lat_chh_fbf_ctl_bam_dyu_cic_knd_igb_eng_mol_wly_vie_lit_glc_tsw_urd_zul_mly_akn_heb_rom_kor	-0.102000216150778	-0.229559032077886	0.818938568278146
28	swe_aze_mly_igb_prs_alb_fre_moo_jpn_bam_sod_spa_jav_ben_urd_ind_cze_akn_svk_uzb_amh_slo_ewe_amr_lda_tig_mlt_ses_xho_chh_tur_wly_afr_cnt_bsq_ven_krd_dyu_est_bat_bem_anl_owc_hau_scr_cic_ita_knd_mcd_kor_fin_mao_pan_tsw_vie_heb_dut_swt_sid_bul_lit_por_hun_tha_tsn_rus_tml_gam_grk_azi_yor_hin_mnd_ctl_swa_aeg_pol_fbf_ger_ukr_eng_dgb_geo_lat_zul_qcu_arw_nor_glc_mol_tag_sun_bos_guj_rom	-0.225899943357074	-0.594178891678389	0.55383513593751
29	est_ctl_zul_mcd_hau_grk_kor_igb_tur_fbf_sod_scr_moo_nor_bos_bul_guj_wly_lit_ewe_prs_slo_bsq_yor_amh_bat_pan_dgb_uzb_rus_rom_pol_swa_ind_mly_owc_chh_cze_anl_tag_mnd_geo_glc_dut_alb_azi_afr_krd_cic_qcu_mao_tsw_arw_por_ses_akn_gam_cnt_aeg_sun_dyu_mol_urd_knd_sid_hin_aze_jav_heb_amr_ben_vie_tig_swe_mlt_bam_jpn_spa_svk_xho_ven_fin_tsn_fre_hun_ukr_lda_ita_tha_eng_tml_bem_ger_lat_swt	-1.05281788557566	-2.39650790554173	0.0185530580475016
30	hau_dyu_arw_lda_afr_hin_prs_qcu_kor_guj_ewe_mlt_tsw_wly_ven_igb_bat_pan_tag_knd_sid_svk_por_bul_rus_fin_ukr_mol_dgb_moo_dut_rom_ind_est_azi_anl_tig_ctl_mly_ger_mnd_amh_alb_swt_lit_pol_yor_jpn_cic_owc_hun_krd_grk_ita_aeg_tur_glc_aze_scr_eng_spa_bam_mao_gam_fbf_swa_xho_mcd_cze_ses_tml_fre_tha_heb_amr_akn_uzb_cnt_slo_lat_zul_bsq_tsn_sod_sun_jav_geo_nor_bos_ben_chh_bem_swe_urd_vie	0.857939573882124	2.15601905041499	0.0336626493553189
31	moo_hau_tml_xho_mly_hin_yor_scr_swt_pan_tha_ctl_hun_ita_heb_fre_cnt_ven_igb_bam_tag_amh_rom_jav_vie_azi_mnd_zul_tur_tig_dgb_qcu_glc_wly_svk_prs_uzb_bsq_ses_chh_akn_gam_spa_lda_dut_mcd_aeg_nor_fin_sod_bos_mlt_krd_grk_bem_aze_owc_dyu_anl_est_arw_rus_slo_ewe_por_kor_lat_cze_bul_ukr_swa_tsw_bat_sun_lit_knd_pol_jpn_afr_amr_mol_geo_urd_tsn_ben_swe_cic_fbf_sid_ind_eng_guj_ger_alb_mao	-0.297070258143687	-0.673196669468397	0.502491680645277
32	scr_xho_bos_hun_gam_dgb_fbf_dut_ewe_bem_uzb_ctl_tur_igb_swt_alb_wly_pol_mol_fin_kor_geo_owc_bsq_glc_akn_lit_tsw_pan_heb_guj_aeg_ukr_amr_zul_bat_fre_aze_cze_cnt_arw_cic_grk_slo_est_sun_prs_anl_mao_ben_hin_ses_eng_ven_mnd_jpn_bam_lat_mlt_ger_por_qcu_dyu_lda_spa_knd_urd_rom_chh_tsn_hau_sod_swa_mcd_moo_swe_ind_tig_nor_yor_mly_bul_rus_amh_krd_azi_tha_ita_sid_tml_afr_tag_jav_svk_vie	-0.215999831458716	-0.566604345794511	0.572347930252255
33	hau_tsn_fre_hun_rom_swa_knd_gam_kor_dut_scr_mnd_heb_mly_bos_sod_tha_ben_anl_jpn_tig_bam_grk_pan_hin_prs_tur_afr_igb_tag_eng_ita_yor_urd_alb_moo_xho_glc_aeg_mao_dyu_aze_fbf_amh_lit_ven_wly_nor_ctl_geo_swe_est_ewe_arw_akn_vie_svk_ger_jav_amr_cnt_guj_bem_cic_cze_ukr_bul_tml_uzb_por_bat_azi_rus_krd_pol_swt_ses_chh_sid_zul_lat_bsq_dgb_owc_mol_qcu_slo_fin_tsw_mlt_spa_lda_mcd_ind_sun	0.254230728069804	0.66259639897095	0.509227875808044
34	mao_jpn_sid_svk_arw_mol_bul_yor_mlt_ewe_bam_ctl_aeg_tig_cnt_aze_bem_tml_por_zul_fbf_jav_kor_wly_tha_dgb_ger_lat_swt_bos_moo_sun_ven_bat_mly_geo_vie_spa_swa_tur_fin_slo_mcd_xho_hau_est_cze_anl_akn_ind_scr_lda_ita_knd_fre_qcu_mnd_ukr_swe_bsq_cic_hun_ses_dyu_rom_pan_owc_uzb_krd_nor_afr_grk_eng_glc_igb_tag_urd_azi_pol_sod_amr_amh_guj_ben_prs_dut_tsn_alb_hin_tsw_heb_chh_rus_gam_lit	-0.528566577508968	-1.20828731545961	0.230000207195426
35	anl_vie_glc_hau_lda_chh_jav_alb_dut_mlt_dgb_rus_wly_mnd_swt_bsq_igb_mol_owc_knd_fbf_spa_bat_tag_urd_mao_ind_jpn_bam_por_rom_lit_ses_zul_guj_mcd_svk_mly_krd_tml_eng_ger_moo_hin_akn_ctl_slo_geo_tsw_ben_amr_cnt_ita_pol_ewe_pan_afr_nor_lat_aze_ven_est_tha_tur_fin_swe_heb_prs_sun_gam_swa_tsn_fre_sod_qcu_yor_uzb_sid_scr_bos_ukr_azi_bul_cic_arw_cze_aeg_bem_hun_dyu_kor_tig_xho_grk_amh	-0.0768728163222962	-0.178237973075883	0.85892377142489
36	nor_mao_lat_bem_vie_bsq_krd_amh_tha_tsn_scr_owc_ita_fbf_dut_mlt_akn_aeg_ctl_jav_guj_spa_eng_tsw_lda_dgb_knd_bam_igb_pol_yor_anl_azi_gam_tur_swt_rom_por_jpn_afr_mnd_amr_glc_ewe_geo_cze_hun_qcu_lit_moo_grk_dyu_cnt_est_prs_ger_zul_kor_hau_hin_bul_swe_tml_urd_mol_slo_ven_sun_svk_fin_tig_wly_bat_tag_bos_mly_ind_ukr_rus_ben_uzb_heb_sid_arw_cic_alb_chh_fre_sod_aze_xho_ses_mcd_pan_swa	-0.202174494713838	-0.490068375072214	0.625239658308016
37	rus_spa_aze_est_pol_bul_fre_bos_mao_ita_amh_amr_akn_ben_bem_ven_ger_tha_cic_ctl_tsw_mnd_chh_xho_azi_ewe_tsn_tag_bam_urd_eng_hun_fbf_mly_uzb_swe_mlt_vie_igb_jpn_gam_nor_lda_wly_guj_tig_cze_geo_tur_hau_sod_arw_mol_svk_afr_kor_lit_dut_yor_rom_heb_dyu_zul_ind_knd_por_ses_cnt_aeg_alb_qcu_swt_pan_tml_grk_prs_sid_dgb_mcd_anl_bat_fin_swa_lat_moo_ukr_bsq_krd_slo_hin_owc_jav_scr_glc_sun	0.157939415256809	0.356106923879077	0.722567055914134
38	mol_swe_nor_qcu_tha_sod_dut_krd_knd_eng_mao_mlt_svk_chh_wly_ewe_tur_ukr_rus_ven_anl_spa_ind_tml_ses_gam_pol_alb_tig_tsw_owc_afr_uzb_prs_mcd_arw_lat_xho_scr_tsn_dgb_amr_pan_mnd_guj_yor_dyu_sun_fre_cic_lda_tag_moo_ben_fin_ita_vie_hin_ctl_urd_bul_amh_cze_azi_por_hun_igb_mly_heb_lit_ger_cnt_bem_swt_geo_rom_bam_grk_kor_swa_sid_zul_bat_bsq_glc_hau_jav_jpn_akn_est_aze_bos_fbf_aeg_slo	1.03501803055283	2.46786918516258	0.0154203791556462
39	bem_sid_hin_bul_moo_prs_tur_ita_por_tag_sod_ses_dut_tml_lat_xho_tha_eng_rom_est_aze_urd_mol_wly_kor_jpn_swa_pol_hau_cnt_ger_aeg_swe_dgb_sun_scr_lda_ben_mcd_ctl_ewe_knd_nor_ven_tig_mnd_mly_amr_igb_mlt_chh_fin_zul_dyu_gam_grk_svk_fbf_cic_azi_krd_tsn_uzb_heb_hun_cze_spa_glc_bsq_pan_geo_lit_mao_amh_qcu_bam_bos_akn_anl_bat_ind_arw_afr_jav_yor_owc_guj_vie_slo_alb_fre_ukr_rus_swt_tsw	-0.308170499477187	-0.712820273359785	0.477741709686955
40	owc_bat_scr_mao_jav_mly_swa_dgb_est_mnd_ven_xho_chh_fre_spa_wly_prs_afr_tsn_ind_tig_fbf_bsq_por_lda_sun_geo_vie_glc_cze_tag_rom_dyu_fin_ses_swt_moo_qcu_ukr_aze_sod_amh_hun_gam_knd_lit_ctl_hau_uzb_rus_zul_eng_tsw_guj_bul_bos_azi_pol_mlt_ger_igb_bem_slo_ben_tha_dut_swe_aeg_grk_hin_kor_anl_mol_heb_cnt_ita_nor_lat_svk_alb_tur_bam_jpn_sid_tml_krd_arw_ewe_amr_cic_akn_yor_mcd_urd_pan	0.450013505105282	1.13423091689957	0.259612858120475
41	fre_mly_nor_ita_yor_guj_aeg_fbf_sid_tag_bam_tig_urd_afr_tur_por_hin_jpn_tsw_knd_grk_cic_uzb_zul_geo_heb_slo_ctl_bos_hau_jav_bsq_lat_glc_arw_sun_mol_scr_owc_azi_pol_mnd_mcd_rom_tsn_swt_eng_krd_ewe_tml_dyu_sod_spa_ukr_amh_hun_dgb_chh_moo_rus_igb_ven_est_bem_aze_fin_dut_mlt_qcu_lda_wly_kor_anl_tha_gam_lit_pan_ind_alb_mao_cze_xho_bat_vie_ger_akn_cnt_prs_ben_swa_swe_bul_svk_amr_ses	-0.788409100812662	-2.2858466757606	0.0245343663192463
42	pan_sid_sun_hau_por_cnt_cze_lda_bem_amr_rom_tsn_ger_fbf_aze_nor_dyu_mol_swt_grk_jav_cic_fin_wly_ven_mnd_dut_hin_tsw_heb_tml_rus_arw_tur_aeg_bsq_alb_yor_akn_mlt_gam_amh_svk_bul_swa_urd_ses_dgb_anl_pol_qcu_ctl_lit_eng_chh_bat_jpn_tha_scr_bos_mao_uzb_zul_lat_geo_tag_krd_ewe_owc_glc_azi_slo_fre_tig_moo_xho_swe_ita_hun_mcd_ben_guj_mly_knd_est_sod_spa_afr_vie_kor_prs_ukr_bam_igb_ind	0.323210323368001	0.831813221118101	0.407645142919169
43	swt_dut_rom_zul_bsq_ctl_mao_hin_aze_tag_ukr_cnt_tha_dyu_vie_uzb_bul_arw_por_igb_bat_sun_sod_jav_sid_scr_fre_cze_rus_mnd_urd_nor_pol_fin_tsw_slo_cic_bem_xho_tur_spa_fbf_amh_hun_geo_guj_gam_ses_afr_anl_azi_ind_grk_mol_pan_bam_wly_bos_mcd_qcu_lda_moo_svk_heb_ewe_tig_hau_eng_kor_akn_tsn_ven_prs_owc_alb_swe_ita_glc_jpn_lat_est_swa_tml_krd_aeg_chh_ben_amr_yor_knd_lit_ger_mly_mlt_dgb	-0.478078550458605	-1.2285015625406	0.222358524446239
44	kor_glc_knd_aeg_moo_spa_por_bos_lit_ukr_dyu_slo_prs_scr_mly_grk_cze_hin_fbf_nor_ger_hau_uzb_guj_ctl_xho_zul_fin_bat_ind_chh_dgb_rom_tag_azi_qcu_sid_ewe_mnd_tsw_tsn_igb_amr_tml_tig_rus_eng_tha_sun_swt_gam_owc_bem_wly_fre_lat_ven_afr_urd_ben_swa_amh_lda_cnt_bul_tur_mao_sod_bam_arw_hun_krd_alb_aze_anl_jpn_vie_mcd_akn_swe_mlt_cic_bsq_pol_svk_jav_dut_heb_yor_ses_pan_mol_geo_ita_est	-0.038347482553411	-0.093994966343386	0.925315367791318
45	tig_lat_dyu_swe_tha_mly_owc_spa_bat_ctl_fin_ind_tag_ger_bos_krd_hin_cze_sid_aze_mlt_mol_igb_ukr_eng_swa_rus_tur_mao_por_cnt_uzb_jav_afr_vie_mnd_alb_yor_sod_zul_amh_lda_ita_wly_dgb_anl_sun_knd_heb_fbf_bul_bam_akn_xho_grk_pol_kor_nor_geo_jpn_mcd_prs_urd_swt_glc_pan_slo_gam_rom_est_tsn_chh_dut_svk_scr_bem_lit_qcu_hau_ven_arw_azi_fre_guj_aeg_cic_tml_bsq_tsw_hun_moo_ben_ewe_amr_ses	0.955872082920739	2.56441874627456	0.0119365568699382
46	mly_tig_tha_akn_krd_zul_dut_scr_ewe_gam_rus_azi_igb_vie_nor_afr_ben_alb_dgb_geo_bem_urd_anl_kor_wly_slo_fre_aeg_pan_tur_cnt_svk_knd_tag_cze_ctl_hun_pol_ukr_ven_arw_jav_glc_bsq_prs_chh_fin_cic_hau_jpn_swa_eng_amh_lat_ger_tsw_mnd_moo_mao_lda_aze_yor_ses_tml_hin_swt_tsn_dyu_qcu_swe_fbf_mlt_heb_sun_mol_ind_bam_ita_mcd_sid_por_owc_spa_xho_bat_est_amr_guj_bul_lit_uzb_sod_rom_grk_bos	0.158535881320062	0.368154079119449	0.713594987986192
47	fin_mao_bam_tml_hau_prs_pol_lit_rus_qcu_mnd_uzb_nor_lat_fre_mcd_ukr_krd_svk_bos_bsq_knd_ita_chh_wly_alb_mol_heb_swa_ben_zul_scr_mlt_aze_akn_arw_tag_azi_jav_sun_glc_jpn_pan_dut_est_fbf_urd_spa_ewe_aeg_igb_rom_por_cic_anl_afr_bat_swe_tsw_vie_tha_moo_ger_kor_sod_eng_hin_mly_owc_geo_lda_hun_bul_yor_sid_amh_ven_ctl_cnt_gam_bem_guj_grk_tig_slo_xho_amr_ind_cze_dgb_dyu_tsn_tur_ses_swt	-0.249546418801213	-0.589448518695217	0.556989704347625
48	xho_akn_ses_geo_hin_mly_dyu_guj_ven_mol_svk_bat_pan_sod_mao_sid_hau_dgb_urd_arw_ctl_tsn_vie_tml_ind_afr_fbf_owc_sun_cnt_glc_lat_zul_bam_krd_knd_kor_swe_ukr_gam_uzb_cze_ita_swt_heb_igb_dut_est_alb_fre_rom_slo_ger_lda_tig_cic_grk_anl_por_tha_bsq_spa_pol_swa_amr_amh_prs_lit_rus_tur_yor_aeg_tsw_bul_mnd_bos_bem_eng_jav_hun_wly_fin_qcu_tag_ewe_scr_chh_aze_ben_mlt_moo_jpn_mcd_azi_nor	-0.540562393539105	-1.39647058255441	0.165896898269802
49	lat_fin_xho_alb_bat_pol_bam_swt_jav_amr_ewe_uzb_amh_dyu_ben_anl_ses_nor_aze_owc_lda_tsw_rom_chh_igb_mlt_spa_geo_afr_hin_jpn_vie_hun_lit_ukr_slo_cic_grk_gam_urd_fre_qcu_azi_bsq_dut_rus_por_bem_est_swe_tha_ind_ger_mol_mly_hau_fbf_tsn_swa_dgb_tml_moo_knd_glc_ita_kor_arw_svk_wly_eng_sun_bos_heb_bul_akn_cze_pan_sid_prs_tag_sod_yor_tur_scr_ven_zul_mnd_mao_ctl_guj_tig_aeg_cnt_krd_mcd	-0.786682272773161	-1.85794194884487	0.0663410511849005
50	tsn_geo_urd_tsw_tha_cic_sun_scr_swt_bsq_fin_alb_afr_jav_moo_anl_mol_dut_bos_zul_slo_nor_mcd_pan_ita_swa_igb_lda_lat_aeg_mnd_yor_mly_ukr_knd_ind_kor_tur_ger_dgb_xho_bem_pol_sod_est_heb_dyu_ctl_por_fbf_gam_azi_svk_akn_cnt_bam_krd_rom_ven_rus_hin_vie_tag_bat_wly_qcu_ewe_arw_hun_chh_guj_aze_amr_grk_cze_tml_swe_mao_bul_sid_tig_ses_mlt_fre_spa_glc_lit_uzb_jpn_hau_amh_eng_prs_ben_owc	0.756146179648566	1.86469792248584	0.0653774767275138
51	knd_bsq_wly_ses_dut_chh_cic_bat_owc_xho_aze_sun_mnd_hun_sid_mol_por_geo_ewe_ukr_swt_krd_ind_swe_vie_pan_sod_tml_tag_prs_tha_afr_mly_amr_hin_heb_ven_yor_fre_grk_nor_tsn_uzb_fin_tig_cnt_mlt_alb_guj_bam_pol_tsw_kor_bul_ben_akn_zul_rom_eng_urd_cze_swa_dgb_azi_jav_rus_lda_igb_bos_est_svk_ger_aeg_fbf_lat_glc_tur_dyu_ctl_gam_spa_bem_lit_anl_mao_slo_scr_amh_qcu_arw_mcd_ita_hau_moo_jpn	0.414047332543218	1.07600879136003	0.284706810710395
52	igb_bul_swt_anl_heb_sod_aze_moo_tsw_bam_sid_glc_cic_fbf_kor_arw_ewe_urd_slo_dut_ind_tsn_xho_swe_rom_bos_cnt_ger_fre_tml_chh_mlt_eng_owc_yor_amr_nor_pan_geo_mly_bem_mao_aeg_ita_ben_ukr_pol_afr_mcd_lda_mol_rus_tha_fin_swa_svk_hin_qcu_ven_krd_lat_lit_azi_guj_uzb_ctl_tag_cze_dgb_hau_ses_tur_scr_tig_jav_vie_wly_bat_spa_amh_mnd_gam_jpn_dyu_sun_hun_por_akn_alb_knd_zul_bsq_grk_prs_est	0.605539822369668	1.57023644540501	0.119756359770563
53	knd_amh_bul_yor_bam_xho_cnt_ses_svk_chh_igb_uzb_sid_cic_dgb_jav_pan_ben_est_zul_arw_tml_mly_mlt_ukr_mol_pol_swe_slo_rom_mcd_ind_spa_krd_eng_aeg_bos_bat_aze_akn_fbf_kor_urd_ctl_bem_dut_geo_amr_cze_sun_ita_azi_hau_afr_hin_tsn_hun_nor_tig_ewe_dyu_sod_lda_fre_tsw_bsq_owc_tag_por_tur_lit_guj_jpn_swa_glc_lat_mnd_swt_mao_anl_ven_wly_scr_rus_heb_grk_tha_alb_gam_prs_moo_qcu_ger_vie_fin	0.344166495315867	0.897460174390861	0.371790884769103
54	zul_bos_mlt_fin_cze_arw_bam_mol_geo_swt_jav_lat_ind_tag_ctl_wly_mnd_prs_mcd_tha_yor_vie_svk_igb_tsw_hin_aeg_swe_lda_ven_jpn_alb_por_lit_hau_bsq_eng_kor_owc_dut_rom_grk_ukr_afr_mly_moo_cnt_ewe_guj_cic_chh_amh_aze_tsn_tur_rus_ses_tig_bat_scr_dyu_sod_swa_nor_amr_krd_uzb_pan_ita_tml_mao_qcu_heb_bem_est_fre_fbf_gam_sun_knd_slo_anl_urd_dgb_xho_sid_ger_bul_hun_spa_akn_azi_glc_pol_ben	0.653378183964604	1.50835895971805	0.134852469752637
55	krd_fin_tur_afr_slo_ven_knd_fbf_bem_xho_amh_owc_qcu_glc_jav_yor_lat_tig_mol_bat_guj_zul_eng_bos_dyu_swt_cze_geo_bul_tha_hau_vie_swe_dgb_moo_ewe_aeg_fre_mcd_mly_alb_wly_bam_akn_spa_tsw_aze_tag_pan_ger_scr_cic_ben_mlt_por_svk_ses_azi_hin_tsn_ita_sid_arw_ctl_jpn_gam_heb_pol_rom_kor_cnt_mnd_bsq_igb_rus_sod_prs_est_ukr_anl_amr_nor_tml_sun_ind_mao_grk_dut_uzb_chh_urd_lit_swa_hun_lda	-0.338741160921272	-0.852547707971275	0.396100440467771
56	pol_mcd_dyu_bul_swa_mol_hin_tsw_fre_chh_kor_amh_zul_qcu_hun_ger_swt_lda_knd_sid_fbf_afr_svk_krd_sun_dgb_spa_uzb_ukr_pan_scr_yor_urd_xho_gam_prs_tsn_tml_akn_glc_alb_cze_wly_cnt_jpn_swe_eng_geo_bat_igb_dut_anl_mnd_aeg_rom_sod_aze_ewe_slo_lat_moo_ctl_cic_por_fin_rus_bem_bos_tag_tur_tig_mlt_tha_ind_ita_vie_heb_owc_est_azi_nor_hau_arw_bam_ses_mao_guj_jav_grk_lit_ven_bsq_ben_amr_mly	-0.160092249705964	-0.364235272982487	0.71650915961336
57	por_mlt_jpn_mao_pol_gam_ven_fbf_prs_sod_moo_nor_afr_fin_sid_zul_urd_rus_grk_lat_heb_vie_mol_swt_tml_scr_pan_akn_lit_aze_swa_igb_cze_est_tur_xho_mly_hun_tha_mcd_slo_bsq_owc_spa_wly_ind_bem_azi_qcu_sun_glc_tig_yor_svk_tag_ben_dgb_ita_cic_fre_lda_bam_kor_anl_krd_bul_bos_swe_eng_amh_aeg_jav_chh_ses_ewe_mnd_uzb_cnt_knd_ger_guj_hau_hin_tsw_dut_ukr_arw_bat_rom_amr_ctl_geo_tsn_alb_dyu	-0.829347183319338	-2.16832071790728	0.0326862479389396
58	mlt_ind_dut_fin_akn_jav_tig_amh_bul_ewe_swa_aze_ven_ukr_hin_bat_sid_anl_swe_rom_arw_owc_tha_yor_tur_pol_moo_krd_grk_pan_hun_svk_sod_alb_mnd_bsq_cic_bam_geo_lda_tsn_cze_lit_vie_azi_gam_afr_qcu_igb_por_ger_guj_tsw_scr_ctl_chh_hau_amr_fre_dyu_sun_prs_dgb_urd_ses_xho_heb_mao_glc_slo_ben_bem_kor_zul_eng_aeg_cnt_uzb_tag_nor_est_spa_tml_ita_wly_fbf_swt_mcd_jpn_mly_mol_knd_lat_bos_rus	-0.293869136788224	-0.690624434888648	0.491521693864987
59	heb_amr_tml_bul_bem_igb_ctl_swt_kor_dgb_bam_prs_swe_vie_eng_sod_akn_pol_mlt_ewe_fin_mao_tig_rus_sid_lat_ger_lit_mol_azi_por_tag_anl_jpn_svk_spa_ind_bos_amh_zul_dut_nor_bat_pan_guj_tha_jav_geo_wly_tsn_hin_fbf_owc_mly_bsq_est_yor_xho_mcd_hau_aze_arw_uzb_afr_aeg_fre_knd_lda_ukr_dyu_scr_ita_slo_urd_hun_tur_sun_qcu_gam_cze_ses_tsw_glc_alb_ben_moo_swa_cnt_cic_krd_chh_rom_grk_ven_mnd	-0.519874261534553	-1.19847374867335	0.233777772331437
60	lat_dyu_qcu_ses_dut_ukr_wly_svk_cze_tha_anl_ctl_aeg_yor_tsn_jpn_lit_mnd_zul_xho_tml_amr_sun_chh_hau_uzb_mly_bsq_afr_bul_tsw_mlt_sod_hin_glc_tag_bat_por_tig_nor_rom_ind_prs_swa_vie_eng_pol_kor_bam_alb_mol_grk_est_krd_gam_moo_tur_ger_sid_akn_spa_hun_aze_amh_swe_rus_knd_urd_fre_heb_arw_dgb_jav_lda_cnt_owc_mcd_slo_mao_fbf_pan_guj_bos_swt_azi_geo_ewe_scr_ven_ita_fin_bem_cic_ben_igb	-0.12158759454877	-0.269955782038568	0.787792394063796
61	tsn_hin_uzb_hau_cic_krd_owc_bat_ctl_amh_vie_bul_lit_svk_afr_glc_tha_grk_tml_slo_yor_anl_aeg_chh_mnd_gam_ukr_aze_tag_spa_eng_kor_swt_mol_mcd_ben_tur_por_amr_arw_pol_bem_dut_qcu_zul_alb_bos_lat_moo_ewe_rus_scr_rom_fre_knd_nor_tsw_ita_fin_prs_cnt_guj_dgb_swa_fbf_azi_xho_mly_cze_heb_akn_mao_sod_bam_tig_ven_ses_hun_igb_jpn_est_geo_urd_mlt_jav_sid_wly_ger_lda_swe_sun_pan_dyu_ind_bsq	-0.736259687324668	-1.61578796583692	0.109527689429043
62	glc_cnt_cze_prs_hau_yor_ewe_mly_grk_pol_ind_tml_rom_ses_cic_ctl_mlt_tur_swe_aeg_zul_urd_jav_sid_ben_hun_azi_slo_aze_fin_akn_igb_heb_krd_est_bem_tig_mcd_bat_mao_vie_amr_qcu_ita_gam_xho_lit_scr_mol_dgb_jpn_mnd_ger_ven_pan_knd_ukr_anl_nor_dut_guj_sod_spa_lat_bam_owc_tsw_sun_moo_tag_arw_uzb_geo_bos_svk_swa_alb_bul_wly_swt_kor_lda_dyu_amh_fre_tsn_rus_eng_por_hin_afr_fbf_bsq_tha_chh	1.05352780864082	2.53441181384827	0.0129346888395214
63	kor_svk_est_pol_ger_rom_lat_geo_qcu_ita_glc_hin_tml_lda_cze_uzb_amh_akn_xho_bos_fbf_knd_gam_owc_hau_vie_mlt_sun_ewe_moo_tsn_fin_ind_jpn_nor_prs_cic_mly_bam_bsq_yor_pan_krd_bul_wly_aze_bat_chh_tag_mol_jav_rus_zul_alb_tig_slo_swe_heb_guj_arw_dut_scr_dgb_mao_urd_mnd_mcd_amr_swa_ben_tsw_fre_sid_ven_afr_por_hun_ses_dyu_sod_eng_ukr_lit_anl_grk_aeg_tur_ctl_igb_azi_swt_bem_cnt_spa_tha	-0.214807999191807	-0.561264689963314	0.575967062295984
64	ven_tsw_grk_sid_afr_lit_mly_cze_bsq_glc_chh_azi_vie_tha_owc_wly_ukr_fin_ita_cic_swt_uzb_est_heb_hun_ses_igb_spa_ewe_hin_bam_ben_aze_mol_swe_kor_bat_jpn_aeg_krd_tsn_hau_yor_moo_ind_swa_ger_amh_cnt_bos_tml_lat_dyu_bem_mlt_bul_guj_gam_fbf_amr_scr_jav_dgb_mnd_svk_prs_por_fre_zul_eng_tur_knd_rom_arw_mao_ctl_qcu_anl_pan_nor_tag_tig_lda_xho_pol_akn_mcd_slo_rus_geo_urd_alb_sod_dut_sun	0.338634073785482	0.864330713117854	0.389630129002841
65	tsn_zul_tml_est_eng_cic_cnt_hin_aze_mcd_tag_scr_vie_anl_kor_heb_dut_akn_krd_jpn_ven_ben_igb_slo_wly_mlt_bat_ita_bul_ukr_bos_moo_amr_ger_owc_xho_tur_sid_hun_grk_rus_fbf_por_pan_geo_amh_ctl_ses_cze_tig_dyu_spa_nor_bem_lat_ewe_gam_azi_mnd_lda_rom_swt_swe_fre_mly_sun_yor_tsw_guj_mao_afr_dgb_lit_qcu_urd_alb_knd_jav_aeg_chh_bam_svk_fin_ind_prs_tha_bsq_sod_swa_pol_uzb_arw_hau_mol_glc	-0.276297622162412	-0.711181768040415	0.478751560301345
66	bem_qcu_aze_est_ita_eng_nor_pan_chh_sod_kor_bos_mao_swa_dut_dgb_fre_heb_krd_azi_igb_ukr_cnt_hun_ger_mcd_anl_arw_lit_cic_vie_moo_hin_por_tha_zul_tml_swe_ben_cze_amr_hau_pol_mlt_fin_gam_guj_lda_ewe_alb_grk_akn_spa_tag_prs_sid_tur_sun_lat_bam_svk_mly_afr_wly_rus_rom_slo_glc_tsn_yor_amh_mol_bsq_ctl_xho_ses_mnd_uzb_dyu_tig_bat_swt_ind_scr_jav_tsw_knd_jpn_urd_aeg_fbf_geo_bul_ven_owc	-0.311588055845424	-0.7958204591413	0.428163039515796
67	moo_bat_ben_ita_grk_bos_swa_jav_scr_amh_qcu_pan_sid_tag_hin_aeg_zul_mao_lda_fre_wly_anl_dgb_yor_igb_aze_rus_urd_swe_mcd_rom_slo_tha_alb_hun_dyu_ind_uzb_spa_prs_tig_lit_knd_guj_ses_est_afr_tml_cnt_mnd_vie_ctl_por_cic_owc_jpn_hau_heb_ven_fbf_mlt_bsq_sun_nor_fin_glc_eng_bul_mol_tur_mly_sod_krd_tsn_dut_tsw_ger_bam_svk_gam_lat_pol_chh_bem_swt_azi_arw_cze_kor_amr_geo_xho_ukr_akn_ewe	0.643560253831823	1.58881640387664	0.115495904162766
68	bsq_bem_geo_svk_zul_fbf_ctl_moo_qcu_ewe_swe_pol_tml_cic_afr_hin_bul_nor_tur_tig_tsw_jpn_cze_ben_mao_slo_owc_tag_glc_lda_aze_sod_uzb_grk_anl_vie_akn_kor_jav_xho_sun_swa_sid_aeg_dyu_fre_ven_mlt_amh_urd_mcd_spa_bam_tha_yor_por_est_guj_knd_ind_wly_hun_rus_azi_bat_cnt_amr_eng_krd_dut_alb_ses_dgb_scr_fin_lit_igb_pan_hau_swt_tsn_rom_mly_bos_ukr_arw_prs_heb_mnd_mol_ger_gam_lat_ita_chh	-0.735436636120293	-1.70342961972149	0.0918273234874082
69	pan_hun_sid_dut_azi_moo_arw_yor_sod_fbf_fin_dyu_aeg_ger_ita_wly_alb_gam_ind_jpn_knd_grk_qcu_lit_geo_prs_hau_tur_swa_ukr_bat_tha_lat_igb_heb_jav_bsq_glc_urd_tag_krd_mcd_hin_mlt_zul_amr_svk_amh_swt_mol_mly_kor_mao_swe_vie_pol_cze_ben_bul_por_mnd_lda_slo_cic_tml_eng_rus_bem_tsn_bos_ses_chh_ven_afr_nor_aze_fre_sun_spa_anl_akn_xho_uzb_cnt_ctl_tsw_tig_guj_rom_est_bam_owc_dgb_scr_ewe	0.542999699081988	1.29995607301071	0.196828758654221
70	dyu_vie_amh_mcd_guj_bos_tag_ukr_dut_est_ven_bam_afr_lit_grk_jav_aze_scr_ben_cic_bem_tml_hin_akn_knd_rus_mlt_arw_anl_uzb_kor_azi_tha_zul_eng_fin_ctl_wly_spa_alb_sod_rom_sid_moo_xho_sun_cnt_cze_ita_fre_fbf_yor_ger_prs_hau_glc_svk_swe_ind_nor_aeg_amr_chh_gam_geo_ses_bsq_krd_qcu_urd_bul_dgb_swt_igb_mao_mly_ewe_mol_jpn_hun_lda_lat_tig_bat_swa_slo_mnd_tsn_pan_por_heb_pol_tur_tsw_owc	NA	NA	NA
71	ita_azi_afr_swe_uzb_lit_aeg_wly_svk_guj_mlt_zul_tha_tsn_heb_dyu_bos_bul_grk_swt_gam_bem_mly_jpn_glc_knd_mol_aze_tag_scr_moo_amr_jav_tur_pan_tig_dut_fre_geo_lda_bam_ven_eng_bat_qcu_est_ger_sid_ind_prs_mao_hun_slo_bsq_spa_cic_fin_mcd_rus_ses_dgb_sun_kor_ewe_cze_swa_rom_akn_ukr_tml_nor_amh_fbf_owc_vie_lat_xho_yor_por_pol_hau_mnd_tsw_urd_ben_krd_igb_sod_cnt_chh_arw_ctl_anl_alb_hin	0.28493916253961	0.662880818794487	0.509046508952738
72	eng_ger_lda_dut_mao_ben_tig_dyu_bul_nor_fre_sod_azi_hin_sid_anl_ukr_dgb_kor_swe_jav_bam_tsn_lat_spa_fin_pan_krd_zul_amr_ewe_tha_lit_pol_est_mly_chh_rom_tsw_bem_aze_tur_guj_ven_mol_ctl_cze_bos_vie_mcd_cnt_uzb_geo_afr_mlt_ita_hau_igb_grk_gam_scr_slo_mnd_wly_rus_swa_glc_ses_moo_qcu_heb_owc_svk_fbf_tml_jpn_aeg_akn_arw_por_amh_urd_cic_bat_tag_yor_knd_xho_ind_swt_bsq_hun_sun_prs_alb	0.228934800372089	0.535767223894556	0.593398471974151
73	xho_dut_mlt_cze_cnt_ven_bam_aeg_grk_dyu_sun_arw_kor_jpn_mcd_mao_ita_tsn_ctl_krd_urd_tur_prs_cic_gam_fre_swt_tag_lda_mnd_yor_afr_moo_anl_ben_nor_igb_swa_lit_fin_hun_lat_knd_jav_ger_glc_sid_swe_qcu_hin_rus_pan_hau_amr_alb_tml_heb_spa_tig_akn_sod_est_eng_tsw_tha_slo_dgb_geo_aze_bul_por_chh_svk_ind_amh_wly_fbf_ukr_bat_uzb_owc_scr_ewe_rom_guj_azi_bsq_ses_pol_mly_bem_mol_vie_zul_bos	-0.486138605894109	-1.12577667570561	0.26315687325929
74	chh_bsq_aze_alb_fin_knd_swa_krd_dut_bem_lat_eng_mnd_mao_tig_guj_igb_vie_ses_jav_ger_xho_fre_ewe_tsn_akn_zul_mly_por_ctl_lit_ben_pan_uzb_prs_urd_aeg_cic_bos_tha_fbf_swe_sun_anl_ven_ukr_yor_mcd_grk_afr_lda_bul_amh_svk_ind_amr_mol_kor_scr_dgb_swt_rus_moo_cnt_glc_rom_hin_heb_arw_bam_tml_spa_hun_tag_dyu_azi_geo_est_wly_cze_hau_tur_ita_pol_mlt_slo_tsw_sid_nor_owc_gam_qcu_bat_jpn_sod	-0.370493550623436	-0.89824835210409	0.371372837516556
75	por_swa_tur_dut_jav_ger_arw_ewe_sun_hau_swe_dgb_pan_dyu_owc_bam_bsq_swt_bem_mol_sod_ven_knd_tha_anl_ctl_qcu_slo_glc_tml_geo_fin_rus_tsw_rom_xho_aeg_hin_krd_moo_aze_zul_ses_ind_svk_urd_mly_akn_tsn_bat_tig_mnd_lda_alb_spa_igb_ita_gam_mao_amh_amr_tag_yor_lit_heb_guj_bos_hun_cnt_chh_azi_bul_vie_afr_ukr_fbf_jpn_scr_est_ben_mlt_cze_kor_wly_sid_fre_mcd_pol_prs_nor_uzb_grk_cic_eng_lat	0.618448054306173	1.58717584044223	0.115867149935888
76	wly_alb_bul_nor_jav_spa_anl_mnd_hau_ses_ukr_uzb_amr_ita_ind_ven_bam_gam_grk_pan_slo_ben_lit_sid_arw_bat_ctl_pol_dut_igb_ger_kor_urd_eng_knd_geo_tag_prs_tig_mlt_mao_dyu_heb_tml_swt_hin_scr_swe_zul_xho_fin_cnt_svk_hun_guj_moo_por_bem_jpn_lat_mol_est_chh_lda_fre_glc_rom_aze_rus_dgb_azi_cic_mly_swa_yor_tsn_vie_aeg_mcd_tha_ewe_sod_fbf_bsq_cze_qcu_krd_tur_afr_amh_sun_bos_owc_akn_tsw	0.352901450620942	0.84165752390683	0.402138746989811
77	aeg_ses_hin_mly_afr_swa_zul_xho_svk_eng_aze_uzb_ind_tsn_mao_amr_lda_hun_prs_arw_dgb_kor_bat_tur_owc_tig_heb_ger_bos_tag_cic_chh_dut_mlt_fre_wly_rus_anl_jav_fin_por_swe_bsq_ven_ben_moo_spa_igb_pan_sun_gam_yor_bam_lat_dyu_jpn_lit_swt_bul_sid_sod_glc_krd_ewe_est_hau_tml_urd_cze_nor_alb_rom_amh_tha_geo_ita_mnd_akn_slo_grk_scr_guj_azi_tsw_ctl_fbf_qcu_mcd_vie_knd_cnt_bem_ukr_mol_pol	-0.485131516464188	-1.185756818287	0.238739132833937
78	sod_dgb_swa_fin_bam_bat_hau_por_hin_mnd_sid_fre_mcd_amh_hun_heb_ind_moo_jpn_afr_qcu_tsn_dyu_ven_lit_xho_bem_scr_prs_uzb_bos_lda_mlt_eng_sun_aeg_yor_amr_swt_guj_grk_spa_mao_dut_bsq_tur_nor_alb_owc_ctl_swe_tha_knd_cic_geo_ewe_rom_cze_chh_tsw_svk_urd_jav_wly_akn_krd_tag_ukr_ses_kor_rus_azi_glc_pol_pan_est_slo_vie_mol_tml_ita_zul_lat_tig_arw_igb_gam_cnt_mly_bul_ben_anl_fbf_aze_ger	0.35792870352605	0.961234008131003	0.338927090873878
79	spa_ven_uzb_cnt_qcu_ben_heb_moo_sid_tha_lda_mly_aze_bem_alb_tag_tsw_est_azi_anl_amh_amr_gam_rus_lat_tsn_mnd_fin_mao_mcd_pol_kor_nor_scr_knd_swa_prs_vie_fbf_tur_glc_yor_ind_rom_zul_arw_ses_dgb_grk_bul_urd_geo_krd_ger_pan_tml_akn_guj_lit_ewe_igb_wly_owc_bos_cic_sun_tig_mol_aeg_bat_ctl_mlt_hun_swe_cze_xho_hin_chh_svk_ita_jav_ukr_dyu_bsq_eng_por_swt_jpn_dut_afr_sod_hau_slo_bam_fre	NA	NA	NA
80	arw_vie_qcu_sid_tag_mol_knd_aeg_jav_amr_ses_bul_ctl_fre_akn_mao_mly_svk_lat_cze_cnt_bam_bat_lit_hau_dut_sod_hun_por_tsn_alb_zul_swe_tig_kor_nor_ind_mnd_ita_bem_lda_urd_dyu_slo_gam_eng_sun_hin_tml_owc_scr_tsw_aze_rus_grk_swt_ukr_anl_amh_mlt_igb_est_bsq_afr_jpn_cic_heb_bos_chh_ben_uzb_ger_fin_yor_xho_ewe_spa_prs_moo_mcd_swa_guj_azi_fbf_tur_tha_ven_pol_dgb_glc_pan_wly_geo_rom_krd	0.462764044957863	1.10760682084233	0.270888128884286
81	mcd_wly_fbf_swa_amr_sod_bam_geo_por_fre_swe_amh_dgb_scr_aeg_dut_ita_yor_arw_ukr_slo_glc_svk_hau_alb_ewe_vie_uzb_owc_rom_kor_xho_tml_tur_ven_sid_tig_rus_mnd_lat_mol_dyu_akn_jpn_afr_urd_bem_bos_tsn_hin_cze_hun_pan_aze_heb_nor_ben_fin_grk_est_swt_ger_sun_tsw_pol_chh_guj_jav_cnt_ses_mao_gam_ind_lit_igb_spa_krd_qcu_tag_azi_moo_lda_anl_mly_tha_mlt_knd_zul_eng_bsq_cic_bat_ctl_bul_prs	0.106576999323012	0.281561658611344	0.778905191667025
82	fre_dut_krd_aeg_mol_ind_tur_slo_swa_prs_owc_mcd_azi_qcu_ewe_scr_nor_hin_jpn_fin_swt_bul_tha_hau_wly_por_vie_bat_glc_cic_moo_cze_ita_svk_ben_bam_est_dyu_geo_chh_bos_afr_rus_tml_swe_lit_urd_rom_akn_ven_dgb_pol_gam_tig_knd_hun_pan_uzb_igb_spa_tsw_lda_grk_lat_tsn_zul_jav_bem_sun_anl_alb_mlt_tag_mnd_amr_ses_kor_heb_ger_amh_guj_sid_sod_bsq_xho_fbf_ctl_mao_mly_cnt_yor_ukr_eng_aze_arw	0.164360039852724	0.428900622196005	0.668987421303146
83	pol_lit_jav_akn_gam_mnd_tig_amh_ses_jpn_spa_por_pan_ven_sun_chh_swt_aeg_uzb_fbf_swa_aze_sid_tsw_mol_grk_zul_prs_hin_cze_amr_bul_krd_wly_ita_hun_dgb_arw_bsq_alb_heb_yor_moo_ger_vie_scr_qcu_ctl_cic_tml_rom_rus_tha_lda_bam_geo_hau_lat_dut_eng_bat_ukr_dyu_knd_ewe_fre_tag_glc_tsn_xho_mlt_guj_ind_afr_slo_cnt_mly_bem_bos_ben_sod_mao_azi_swe_igb_fin_owc_anl_tur_svk_nor_kor_mcd_est_urd	-0.614723480890357	-1.39778163172799	0.16550388697278
84	alb_svk_fbf_ctl_owc_yor_cnt_guj_xho_fin_ger_ses_tsn_tur_tig_ewe_ind_mlt_ven_bos_sid_hin_dgb_uzb_aze_hau_dut_igb_slo_gam_lda_ben_bul_lit_aeg_afr_moo_wly_bsq_anl_vie_mcd_swa_sod_spa_amh_eng_por_hun_jpn_urd_qcu_pol_nor_grk_fre_mol_glc_scr_kor_tsw_azi_heb_bam_lat_geo_bat_cze_swt_cic_est_jav_rus_mnd_mly_tag_amr_arw_tml_knd_zul_chh_mao_dyu_ita_swe_prs_sun_pan_krd_rom_ukr_akn_bem_tha	NA	NA	NA
85	amr_eng_ewe_cnt_cic_mcd_bam_igb_lat_owc_akn_mol_hun_pan_mnd_tsw_bat_azi_dut_moo_ind_qcu_heb_nor_mao_mlt_rus_jav_fin_ses_guj_swa_mly_tsn_cze_sun_uzb_wly_alb_tig_bul_svk_lda_grk_tag_zul_tml_pol_bos_kor_afr_lit_ukr_vie_swt_slo_bem_swe_fre_ben_ctl_yor_arw_aeg_sod_chh_scr_por_xho_amh_dyu_bsq_ita_urd_jpn_hin_ven_krd_tha_gam_prs_tur_geo_anl_aze_rom_est_spa_knd_fbf_dgb_ger_hau_sid_glc	-0.695233250942753	-1.80338489530948	0.0745659914150889
86	anl_pan_rom_akn_mao_ven_knd_cze_geo_tml_lda_azi_amh_arw_tig_eng_mol_alb_kor_yor_hun_bsq_est_dgb_xho_tha_svk_fre_mlt_bul_glc_dyu_heb_slo_pol_lit_gam_cnt_tag_sid_ses_spa_bem_moo_ben_bos_ita_aze_aeg_swe_mcd_hau_bat_nor_lat_tsw_jpn_zul_cic_qcu_jav_swa_fin_krd_ger_owc_chh_dut_swt_ukr_por_amr_rus_sod_afr_tur_ewe_uzb_sun_prs_ctl_grk_urd_vie_fbf_scr_ind_mly_bam_tsn_guj_wly_hin_mnd_igb	-0.0229062602309351	-0.0587462409284722	0.953280274460082
87	jav_rus_mlt_tha_geo_cze_tsw_lit_urd_ses_vie_svk_hin_guj_eng_fre_fin_igb_swe_bem_ewe_bul_aeg_anl_ger_mao_tag_uzb_glc_ita_owc_yor_afr_scr_tur_jpn_rom_ctl_dgb_fbf_qcu_pol_bos_ben_sid_alb_cnt_kor_spa_ukr_gam_wly_lat_akn_tig_cic_dut_lda_swa_xho_tsn_mly_swt_krd_dyu_tml_slo_mol_est_ven_hun_azi_mnd_moo_chh_bsq_hau_arw_knd_mcd_bam_zul_nor_heb_amr_sod_por_amh_ind_sun_prs_aze_bat_grk_pan	0.0975293722596334	0.237767244583662	0.812584671094222
88	bam_pan_sod_xho_grk_fin_vie_ita_anl_dyu_ses_bos_ctl_tig_azi_mlt_aze_swa_sid_pol_mcd_lda_bul_hin_por_ven_sun_spa_tha_guj_knd_lit_scr_akn_geo_wly_krd_eng_hun_rom_ben_bsq_uzb_tml_fbf_jpn_ger_glc_kor_alb_est_igb_gam_mnd_cze_ukr_lat_ind_cic_svk_tsw_ewe_dut_aeg_amr_afr_moo_dgb_amh_bat_cnt_jav_arw_chh_rus_mao_tsn_swt_zul_prs_mol_hau_heb_fre_owc_qcu_bem_slo_urd_mly_tur_nor_swe_tag_yor	NA	NA	NA
89	azi_krd_anl_heb_knd_swt_tur_rus_mcd_fre_mlt_chh_amr_tha_rom_slo_cnt_mnd_kor_fin_dut_sun_sod_mly_hau_geo_est_ukr_bam_moo_bul_akn_fbf_svk_jpn_por_ben_aeg_ind_eng_yor_swe_tig_alb_glc_tsn_ses_vie_bsq_tml_lat_sid_mol_tag_pan_cze_prs_owc_guj_ctl_ita_bos_hin_cic_urd_qcu_dgb_wly_aze_lda_igb_lit_gam_ewe_nor_xho_bem_dyu_tsw_spa_arw_afr_pol_hun_grk_ven_bat_jav_uzb_scr_zul_amh_swa_mao_ger	-0.41318153558441	-1.07284668444579	0.286115903956683
90	wly_swa_ewe_swt_fin_rom_amh_glc_mlt_tsw_arw_fre_urd_scr_uzb_heb_fbf_lat_lit_eng_bem_akn_rus_por_igb_cze_mcd_tml_tsn_ita_ukr_mol_ben_bat_prs_jpn_gam_sid_grk_qcu_cnt_mly_zul_krd_ctl_tur_aze_est_chh_tha_ind_alb_mao_azi_tig_bam_nor_geo_ger_aeg_moo_jav_ven_yor_hau_kor_sun_pan_svk_pol_hun_bos_slo_vie_dgb_dyu_tag_bul_anl_guj_hin_knd_mnd_afr_swe_lda_dut_cic_bsq_sod_ses_owc_xho_spa_amr	-0.106237772634318	-0.270388390424935	0.787460611782451
91	bat_eng_mcd_amr_slo_yor_vie_jav_cze_kor_guj_aze_mlt_ven_sid_urd_tag_mnd_knd_fin_por_nor_rom_hun_tsw_bam_hau_pan_dut_mol_ind_uzb_svk_pol_swe_geo_jpn_fre_mly_bsq_krd_ita_ger_amh_mao_ben_zul_alb_grk_ctl_cic_lda_xho_rus_chh_ses_azi_heb_swt_glc_prs_anl_afr_tur_est_lat_wly_arw_igb_tsn_ewe_tig_bem_spa_hin_bos_owc_dyu_tha_lit_qcu_scr_sun_akn_fbf_ukr_sod_moo_aeg_bul_swa_gam_cnt_dgb_tml	-0.461519876575185	-1.02463619064825	0.308192712087447
92	hau_ger_knd_scr_swa_glc_chh_pol_tig_ind_bul_igb_jav_ita_tag_bam_pan_tsw_yor_jpn_krd_mol_alb_vie_ewe_bos_dyu_mly_owc_hin_dgb_rom_swt_ses_lat_xho_bsq_gam_cze_est_geo_sid_bat_fre_tml_tsn_aeg_por_aze_grk_fin_afr_mao_dut_ctl_qcu_arw_svk_ukr_kor_mnd_tur_hun_azi_rus_sun_amh_eng_moo_tha_zul_sod_lit_bem_uzb_mcd_ven_spa_wly_cic_anl_nor_cnt_fbf_slo_lda_guj_mlt_prs_amr_akn_swe_heb_urd_ben	0.383628642178308	0.866542508809252	0.388422904140104
93	hun_tsn_dut_tur_ita_afr_sun_slo_arw_sod_ses_heb_anl_bem_svk_mao_hau_ven_fin_eng_uzb_jpn_urd_bsq_cze_knd_bam_gam_tig_jav_lda_vie_hin_amh_qcu_owc_dgb_tsw_scr_mnd_amr_fre_por_pol_pan_glc_chh_mlt_nor_tag_swa_ewe_cic_ind_zul_cnt_ger_swt_ukr_krd_wly_kor_ctl_guj_alb_tml_moo_mly_lit_aze_mol_rus_lat_spa_rom_geo_yor_akn_bul_bos_prs_grk_bat_tha_fbf_ben_est_xho_swe_mcd_igb_aeg_dyu_azi_sid	-0.295043467615137	-0.698353908475141	0.486698486101018
94	swt_svk_bos_azi_eng_vie_amh_por_afr_aeg_uzb_fin_sun_tsn_cnt_mlt_nor_yor_kor_spa_tsw_grk_mcd_ven_tha_tml_prs_ger_rom_zul_anl_sod_sid_hau_swa_mnd_swe_est_pol_urd_scr_bem_knd_ctl_krd_ewe_glc_bsq_pan_jpn_mao_alb_tag_lit_bul_lda_fbf_dyu_aze_qcu_wly_dgb_mol_hin_ben_mly_guj_bam_cze_ita_tig_bat_ses_dut_moo_jav_gam_amr_owc_geo_ind_igb_rus_fre_akn_cic_hun_ukr_heb_slo_arw_lat_tur_xho_chh	0.148467854754732	0.344688174464296	0.731107081718892
95	vie_lat_tsw_alb_ven_bul_ukr_ewe_pol_hin_tig_mnd_tag_mlt_lda_igb_anl_urd_prs_eng_fre_bsq_amr_heb_por_pan_ben_scr_qcu_chh_rom_swt_knd_bat_ctl_krd_cze_tml_jav_mcd_uzb_dgb_est_tur_cic_rus_hau_swe_guj_fin_grk_azi_arw_tha_geo_amh_hun_xho_nor_mao_akn_wly_kor_ita_ind_bos_bam_cnt_ger_sid_owc_jpn_mol_zul_aeg_sun_sod_dut_bem_mly_lit_aze_swa_slo_fbf_dyu_tsn_spa_svk_moo_gam_afr_ses_yor_glc	-0.315489231259993	-0.723865947567153	0.470964976704255
96	cic_bul_mao_uzb_guj_arw_akn_aze_ewe_hun_eng_mcd_fbf_bem_bat_tsw_spa_swt_tsn_yor_lit_jpn_hau_jav_alb_ben_fre_pol_svk_dut_swe_ctl_pan_ind_moo_afr_bsq_fin_tml_ven_amr_por_chh_nor_tig_zul_cze_tag_prs_cnt_sid_owc_knd_qcu_sod_lat_bam_ita_heb_grk_anl_sun_slo_mnd_kor_est_xho_rom_rus_tha_aeg_dyu_tur_lda_geo_azi_igb_ses_scr_gam_urd_bos_swa_mol_vie_mly_mlt_krd_ukr_hin_dgb_amh_glc_ger_wly	0.189492333492517	0.483170670460877	0.630110113564432
97	fbf_bem_nor_ind_swe_aeg_ita_urd_vie_owc_sid_tsn_spa_mol_tag_prs_arw_afr_cic_wly_slo_swa_kor_amh_ewe_cze_scr_tsw_bat_jpn_eng_bos_mly_xho_chh_mcd_mnd_tur_ger_rus_aze_ses_cnt_qcu_lat_akn_ven_mlt_por_bsq_tig_mao_tha_lda_pan_hin_dyu_geo_glc_swt_dut_igb_sod_fin_ben_knd_hun_ctl_grk_hau_bam_sun_lit_dgb_yor_uzb_jav_ukr_pol_zul_fre_rom_tml_amr_krd_azi_alb_moo_bul_heb_guj_gam_est_svk_anl	0.117773033740707	0.301080420316485	0.764025291109663
98	uzb_dgb_fre_jpn_ukr_lat_dyu_ind_mlt_aze_amh_nor_hin_por_bat_ger_igb_sod_tsw_anl_kor_afr_guj_bul_rom_tag_pan_swe_mol_sid_tig_moo_spa_yor_vie_wly_jav_knd_rus_owc_pol_mao_akn_swt_ewe_aeg_azi_hun_dut_tsn_krd_tml_alb_cze_fin_sun_cnt_heb_amr_glc_xho_prs_ses_slo_ctl_cic_ben_chh_zul_urd_est_bam_svk_bos_lda_mcd_mly_ita_arw_tur_geo_lit_bsq_gam_tha_fbf_grk_scr_hau_qcu_swa_ven_eng_bem_mnd	-0.344330790606431	-0.783642689283132	0.435241040535385
99	eng_spa_bam_swe_aze_ita_owc_ven_ewe_arw_gam_bem_knd_slo_anl_krd_prs_cic_svk_sun_bos_hau_por_tha_tsw_jav_mao_sod_geo_mol_grk_lat_ctl_ind_kor_alb_wly_tml_afr_rom_dyu_rus_dgb_swt_chh_mly_fbf_lda_heb_cze_xho_cnt_mcd_amr_ger_lit_aeg_yor_jpn_ukr_swa_sid_bat_moo_igb_tag_ben_scr_qcu_urd_hun_tsn_glc_ses_tig_pan_bul_bsq_vie_uzb_guj_fin_hin_mlt_dut_azi_tur_pol_est_akn_zul_mnd_amh_nor_fre	-0.399611053048101	-1.06220254988796	0.290894272020128
100	akn_spa_slo_zul_fre_ukr_por_alb_cnt_lat_cze_heb_prs_mol_mao_owc_vie_guj_ger_amh_est_arw_ewe_kor_tsn_sid_swa_tha_ita_swe_cic_eng_ctl_anl_afr_hau_bul_urd_xho_bat_azi_fbf_dgb_jpn_dyu_yor_grk_sod_tag_krd_scr_aeg_bem_bsq_mlt_fin_mly_bos_ind_tig_amr_knd_gam_uzb_swt_sun_jav_ses_igb_dut_tsw_hin_rom_tml_mcd_aze_glc_mnd_bam_moo_chh_tur_qcu_svk_rus_pol_nor_lit_lda_pan_ven_geo_ben_wly_hun	-0.126285406793997	-0.300132998293172	0.764745556163619
101	fin_hin_xho_akn_grk_bat_tsw_dgb_chh_cze_knd_ben_qcu_anl_bul_lit_scr_pan_pol_por_cnt_mly_wly_moo_aze_azi_sod_guj_tur_tha_mol_sun_arw_dut_alb_vie_hun_kor_ven_bsq_uzb_jav_amr_swe_prs_ger_mlt_rom_afr_mao_eng_yor_ses_tsn_slo_bem_bam_mnd_geo_ctl_est_mcd_amh_jpn_spa_heb_zul_nor_krd_owc_svk_hau_tag_fre_cic_fbf_lda_lat_ukr_bos_urd_tml_sid_ewe_glc_swt_gam_ind_aeg_swa_igb_dyu_tig_ita_rus	0.214900494219163	0.555315813927473	0.580011997160473
102	ger_tha_grk_wly_dyu_ben_dut_swa_chh_moo_afr_sun_lda_mly_spa_gam_vie_aze_bsq_cnt_hun_nor_alb_knd_swe_rus_slo_arw_urd_ukr_scr_est_heb_dgb_guj_prs_sid_krd_cze_bul_yor_pan_lit_ses_fre_tsn_ewe_lat_akn_tsw_tig_amr_fin_ita_bos_mol_aeg_mnd_uzb_pol_bat_bam_tag_zul_mao_por_owc_fbf_swt_hau_eng_rom_mlt_azi_ven_cic_geo_mcd_jpn_igb_jav_amh_sod_svk_xho_bem_anl_qcu_ind_tur_ctl_kor_tml_glc_hin	-0.0604510114268661	-0.132129809404089	0.895167064528181
103	geo_gam_dut_jav_arw_kor_uzb_jpn_aze_por_mlt_yor_cic_bem_wly_amr_amh_grk_hun_ven_ben_hin_knd_eng_heb_afr_ita_rus_bul_bsq_urd_prs_ukr_bos_tag_tsw_aeg_hau_swt_nor_ctl_mcd_krd_dyu_mol_igb_bat_ind_tha_cnt_rom_qcu_xho_alb_azi_ses_ger_anl_tml_moo_guj_pan_mly_tsn_fbf_vie_sun_bam_swa_pol_mnd_sid_fre_akn_spa_mao_ewe_scr_chh_est_tig_slo_tur_lat_svk_swe_sod_lda_zul_cze_fin_dgb_glc_lit_owc	0.448043148344966	1.0239345310353	0.308522258275318
104	chh_urd_arw_geo_aze_krd_tml_ind_tur_pol_mol_sid_moo_amh_por_ben_knd_vie_aeg_mao_ukr_bam_scr_mcd_fin_swt_tha_cic_dgb_akn_ger_mnd_grk_xho_prs_spa_igb_svk_fre_ctl_wly_alb_slo_tsn_glc_guj_ita_lda_tsw_bem_amr_bat_lat_tig_jav_bos_zul_yor_cnt_ven_ses_gam_fbf_sod_mlt_heb_kor_lit_swe_bsq_bul_qcu_sun_hun_rus_hau_cze_afr_anl_tag_dyu_hin_uzb_nor_jpn_est_dut_owc_eng_ewe_azi_pan_mly_swa_rom	0.384539200395008	0.930421644282443	0.354561731814655
105	lit_cic_swe_ben_moo_urd_alb_cze_xho_hin_rom_glc_jav_fbf_chh_akn_bul_qcu_tsw_rus_pan_jpn_dgb_pol_ita_sun_bos_ses_cnt_prs_hun_mly_gam_tha_arw_bsq_hau_anl_mol_grk_aeg_dut_owc_uzb_bat_bam_kor_fin_azi_yor_wly_dyu_ven_ind_tml_mao_est_mnd_krd_tag_lat_sid_nor_mcd_spa_ger_knd_swt_zul_guj_eng_geo_amh_lda_swa_mlt_vie_aze_heb_tsn_ukr_por_ewe_igb_slo_sod_svk_tig_fre_ctl_tur_afr_scr_amr_bem	0.0544598563213641	0.142315522464086	0.887138650537612
106	swt_sod_fin_arw_chh_hin_tag_amr_aze_cnt_urd_akn_geo_tur_dyu_amh_bul_mly_pan_tig_kor_uzb_scr_swa_owc_krd_azi_glc_afr_rus_yor_lat_ses_por_ukr_gam_pol_jav_spa_aeg_alb_mnd_wly_vie_cze_tsw_anl_bsq_grk_knd_mlt_sid_mao_zul_jpn_ewe_tml_ita_ger_hau_mol_cic_prs_lit_ven_mcd_bam_hun_slo_dgb_fre_ind_fbf_heb_bat_bos_nor_eng_tsn_lda_guj_swe_rom_dut_est_xho_igb_ctl_sun_moo_bem_ben_tha_qcu_svk	-0.529440980865278	-1.22174805250521	0.224890766046364
107	amh_yor_grk_akn_ben_ger_pol_est_arw_ukr_fbf_ven_wly_zul_anl_pan_tag_sid_bsq_hau_guj_moo_fre_jav_hin_geo_slo_igb_owc_jpn_gam_dyu_tsw_mcd_knd_heb_bos_mol_mao_svk_hun_tml_ses_afr_glc_qcu_aze_tig_urd_vie_prs_scr_lda_ind_azi_dgb_rom_spa_eng_cic_alb_krd_uzb_ctl_ewe_nor_fin_tur_lit_cnt_bem_dut_mly_tsn_tha_swt_chh_lat_mlt_bam_kor_sod_xho_por_bul_sun_bat_swe_swa_mnd_ita_cze_aeg_rus_amr	-0.156598111378309	-0.367961550008443	0.713738061147225
108	tha_scr_alb_aeg_vie_fre_kor_lat_dyu_afr_chh_akn_igb_knd_mly_lda_pol_hau_swe_sod_tsn_spa_pan_urd_cze_xho_jpn_swt_aze_zul_ger_swa_uzb_gam_ind_yor_cnt_mlt_bul_tag_ewe_lit_por_svk_wly_fbf_bat_slo_tsw_mol_amh_ses_mnd_hin_geo_rom_grk_ita_sid_sun_owc_jav_glc_ukr_cic_amr_bem_bos_azi_eng_guj_bsq_arw_krd_tig_tml_ben_mao_bam_tur_fin_dut_anl_est_mcd_hun_qcu_ven_moo_heb_ctl_nor_dgb_rus_prs	NA	NA	NA
109	cic_mcd_gam_ses_bul_hun_swe_cnt_dgb_uzb_geo_bam_tsw_slo_pan_bem_prs_qcu_owc_ven_ukr_urd_dut_lit_swt_arw_scr_aeg_knd_ita_lat_spa_bos_fin_eng_akn_afr_ben_grk_mly_sid_fre_rus_dyu_aze_tsn_mao_cze_mnd_svk_lda_tha_krd_swa_tig_xho_yor_fbf_wly_tur_nor_rom_tag_pol_chh_hin_igb_azi_moo_amh_heb_jav_sod_bsq_anl_zul_mol_kor_tml_ind_alb_ger_ewe_ctl_est_sun_glc_hau_amr_jpn_mlt_por_guj_vie_bat	0.941365102136679	2.20964169332794	0.0295847554021976
110	tha_tsn_bam_azi_bem_tsw_grk_yor_hun_akn_jav_por_afr_ukr_tml_sun_arw_est_nor_cnt_igb_xho_ewe_ctl_mol_bul_wly_uzb_prs_swe_tig_glc_qcu_amh_aze_ben_heb_urd_mcd_mly_ven_knd_pan_bat_hau_aeg_dgb_moo_hin_spa_guj_slo_geo_cze_lit_amr_lat_mao_kor_mlt_gam_dut_chh_alb_bos_swa_jpn_bsq_sod_fbf_scr_pol_fin_tur_sid_owc_dyu_vie_rus_zul_anl_lda_cic_mnd_fre_rom_ita_tag_ind_ger_swt_svk_ses_eng_krd	NA	NA	NA
111	hin_aze_urd_aeg_lda_nor_swe_mly_swa_igb_cnt_knd_amh_moo_ind_ukr_fre_kor_fbf_prs_azi_qcu_tag_cze_ita_dyu_ben_ger_bul_afr_mol_eng_tha_mcd_amr_tsn_ven_guj_xho_mnd_jav_vie_pan_sun_cic_bsq_rom_grk_arw_wly_glc_spa_swt_slo_hau_svk_lit_rus_bos_tsw_tml_chh_dut_jpn_pol_akn_sod_ctl_yor_mlt_geo_uzb_zul_bem_heb_scr_est_anl_alb_tur_tig_sid_bat_hun_por_gam_fin_ewe_bam_dgb_owc_krd_lat_mao_ses	0.347102179024808	0.827761795408145	0.409924504706263
112	akn_cnt_nor_mly_fre_eng_dut_jav_hun_afr_owc_grk_svk_qcu_cze_alb_pol_azi_chh_dgb_dyu_bos_tag_uzb_jpn_ita_swt_tml_bul_ukr_vie_ben_bsq_est_tsn_fbf_rom_bam_mao_lda_igb_tig_knd_moo_ind_kor_aze_spa_lit_ven_xho_urd_gam_sod_prs_krd_anl_swa_mlt_tur_cic_lat_glc_geo_wly_rus_sid_scr_ses_heb_mnd_hau_fin_ewe_bat_slo_ctl_guj_mol_tsw_amh_yor_tha_pan_swe_aeg_arw_zul_bem_ger_mcd_hin_sun_amr_por	0.231439457751833	0.607035194871551	0.54530675774672
113	akn_cic_knd_bat_svk_xho_sun_nor_ses_heb_lat_igb_wly_fbf_grk_est_bam_rom_arw_ven_pol_mnd_jpn_amh_chh_zul_lit_dyu_dgb_dut_vie_ctl_bem_scr_moo_gam_owc_hun_mlt_swe_por_aze_cze_amr_ind_uzb_slo_bul_ben_lda_mcd_bos_prs_aeg_pan_cnt_ewe_tsw_tsn_afr_swt_kor_glc_ukr_spa_tig_anl_hin_tha_geo_rus_fin_guj_swa_krd_jav_tur_ita_sod_yor_ger_tag_mao_azi_fre_mly_qcu_alb_sid_bsq_tml_urd_mol_hau_eng	0.47077074335429	1.15219050436802	0.252196003230517
114	azi_por_tig_tml_cze_bem_igb_dgb_yor_akn_glc_ita_mao_zul_nor_est_jpn_bam_svk_bul_lat_lit_ben_sid_amh_ses_hau_mcd_tsw_swt_aeg_pol_bos_bat_tag_ewe_tha_mnd_fin_fre_sod_kor_jav_fbf_mol_mlt_cnt_moo_ukr_ven_eng_tur_amr_rus_alb_rom_aze_swe_qcu_ind_afr_krd_spa_vie_arw_ger_grk_owc_heb_wly_pan_slo_cic_mly_xho_swa_hin_geo_dyu_bsq_urd_ctl_hun_scr_chh_uzb_gam_tsn_anl_lda_prs_dut_knd_guj_sun	-0.22701330354123	-0.521231643729611	0.603444403226818
115	dgb_sid_dyu_sun_est_pan_grk_swe_eng_bat_tsw_tur_sod_prs_lda_rus_wly_qcu_fre_anl_swa_hin_bsq_ind_svk_glc_geo_dut_mly_swt_ctl_hau_krd_urd_bul_kor_rom_ses_pol_vie_xho_aze_moo_bem_tha_jpn_por_alb_ita_tig_spa_yor_akn_amh_ben_mcd_cnt_zul_uzb_lat_mlt_arw_fbf_amr_cze_afr_heb_knd_guj_ven_cic_nor_gam_scr_slo_tml_lit_aeg_hun_mnd_ukr_owc_jav_mol_bos_fin_ger_tag_ewe_chh_azi_tsn_bam_mao_igb	0.602926554254066	1.50368331611715	0.136051362958856
116	swt_lda_krd_qcu_ukr_afr_est_uzb_tag_nor_rus_owc_ind_bul_scr_hin_hau_bem_jpn_heb_fin_swa_knd_aze_lit_moo_bsq_ben_bam_sun_sod_slo_urd_vie_akn_anl_guj_mnd_tur_glc_grk_fbf_jav_alb_swe_cic_ger_dyu_tsw_cze_ses_lat_por_kor_mly_pol_gam_wly_tml_ctl_zul_svk_azi_mlt_dut_bat_dgb_tig_bos_aeg_sid_ita_amr_ven_geo_prs_rom_pan_fre_hun_xho_mao_amh_mcd_mol_cnt_igb_eng_tha_arw_ewe_chh_yor_spa_tsn	-0.139505061730298	-0.361623010890654	0.71845407210079
117	guj_wly_swt_owc_bsq_geo_dyu_nor_tur_mao_tsn_tml_est_pan_rus_fin_ukr_swe_cze_afr_lit_rom_tig_tha_igb_aze_ctl_mcd_slo_sun_bat_swa_lda_ind_sod_mlt_ewe_scr_uzb_dgb_ben_vie_svk_jpn_tsw_ven_yor_azi_knd_jav_mnd_amr_bam_moo_hun_alb_fre_akn_urd_lat_zul_bos_ses_eng_prs_hin_mol_bul_qcu_anl_hau_bem_kor_ita_chh_cnt_krd_cic_heb_grk_spa_por_xho_ger_pol_dut_amh_glc_arw_gam_tag_mly_aeg_sid_fbf	-0.52542667520698	-1.25294040321686	0.213368584926014
118	sun_hin_cze_tha_svk_spa_qcu_bat_heb_knd_igb_chh_eng_amh_mol_jpn_dut_tur_mly_tag_tsn_gam_ctl_fin_krd_mcd_tig_aeg_guj_nor_ewe_pol_bsq_dgb_moo_tsw_ukr_ven_kor_cnt_amr_bul_rom_hau_bem_mnd_por_slo_azi_pan_rus_mlt_akn_hun_scr_sid_bos_swe_swt_uzb_alb_mao_ger_jav_anl_tml_lat_ses_fre_ind_fbf_dyu_owc_cic_bam_ita_lda_grk_swa_yor_sod_afr_est_vie_ben_lit_xho_zul_glc_aze_geo_urd_wly_arw_prs	-0.413652316395811	-0.989028505541033	0.325215451998329
119	geo_tsw_sun_tha_grk_ses_ctl_xho_knd_hau_gam_zul_sod_swa_ukr_heb_bsq_ben_est_ger_jpn_arw_rom_dyu_svk_qcu_dut_wly_aeg_fre_krd_vie_mcd_ewe_aze_sid_tig_por_cic_lda_scr_urd_uzb_mao_pan_ita_moo_mnd_pol_glc_eng_chh_mlt_guj_fin_bul_lat_yor_hun_nor_alb_tur_azi_swt_cze_spa_ind_amr_dgb_rus_cnt_mly_kor_tml_amh_jav_tag_afr_prs_mol_slo_owc_fbf_igb_bos_lit_tsn_hin_ven_bat_bam_akn_bem_swe_anl	NA	NA	NA
120	yor_amh_tag_amr_glc_swt_alb_bat_mol_fin_svk_hin_tsw_gam_eng_ven_tsn_dut_bsq_rom_sun_azi_fre_nor_bos_ita_swe_krd_ctl_sod_geo_est_tur_uzb_heb_pol_bul_sid_lat_grk_prs_swa_tig_owc_mlt_slo_rus_arw_urd_ind_aze_afr_knd_cic_xho_bem_jav_dgb_spa_moo_mnd_akn_hau_por_mcd_fbf_pan_ben_tml_zul_jpn_ewe_scr_vie_cnt_qcu_tha_chh_cze_ses_hun_kor_lda_wly_mao_aeg_lit_mly_anl_ger_guj_ukr_igb_dyu_bam	-0.876194429334043	-2.02301707379902	0.0459423208927281
121	hin_bem_bsq_slo_geo_tha_bat_fin_ewe_ctl_wly_krd_cic_akn_ven_aze_lit_dut_ses_urd_ukr_spa_yor_ben_moo_igb_tag_swe_bam_sun_por_bul_kor_afr_rom_est_lat_prs_lda_pol_tsn_mcd_ger_mlt_eng_mly_tur_amr_tml_dgb_chh_arw_jav_knd_pan_guj_scr_owc_cnt_hau_amh_mao_anl_qcu_fbf_mol_tig_cze_svk_ita_fre_alb_glc_nor_swt_zul_sod_grk_swa_uzb_rus_tsw_azi_dyu_sid_xho_aeg_mnd_heb_bos_hun_jpn_vie_ind_gam	-0.240071449474365	-0.548586735204342	0.584603677681187
122	fbf_bul_ita_hin_dgb_pan_hau_wly_ukr_akn_alb_tml_tag_ses_scr_zul_prs_por_rus_fin_kor_dyu_bsq_hun_yor_sun_dut_xho_bam_lat_qcu_amh_glc_igb_sid_nor_ben_mlt_anl_heb_ctl_cze_lda_ewe_tur_ven_moo_fre_geo_afr_slo_swe_gam_swa_jav_bat_cic_est_lit_rom_aze_jpn_mcd_vie_arw_aeg_bem_tha_mnd_grk_chh_tsw_guj_amr_tsn_tig_krd_cnt_mly_sod_azi_svk_eng_spa_knd_mol_ind_ger_urd_mao_swt_uzb_pol_bos_owc	-0.515468577019052	-1.33410656025907	0.185426662164156
123	tha_slo_jav_alb_mnd_ctl_nor_arw_hau_swt_ses_dut_geo_krd_mly_lda_gam_sod_scr_bam_vie_jpn_por_tur_ger_mcd_cze_bat_rom_swe_sun_mao_heb_grk_fbf_kor_eng_ukr_bos_chh_knd_anl_tml_mol_lit_guj_fre_rus_zul_aze_ita_wly_owc_akn_svk_amr_xho_est_amh_swa_dgb_aeg_yor_uzb_bul_ewe_lat_hin_moo_prs_bsq_urd_hun_glc_mlt_azi_cic_ben_ind_tsw_ven_spa_pol_tsn_sid_fin_pan_tag_tig_igb_cnt_dyu_afr_qcu_bem	0.285638771080101	0.668244005058521	0.505632998041973
124	ewe_mol_amr_azi_tag_tsn_cic_slo_guj_jav_glc_eng_swe_por_spa_ctl_prs_ukr_owc_igb_nor_mly_bam_bul_anl_uzb_bsq_swt_geo_lat_tsw_sod_arw_gam_xho_hun_ses_bem_fbf_mcd_dyu_cnt_mnd_est_bat_fin_mao_ind_pol_rom_scr_sid_cze_rus_ita_akn_wly_kor_grk_yor_bos_ven_sun_lda_dgb_dut_lit_tig_zul_hau_tha_pan_heb_tml_swa_vie_alb_jpn_krd_hin_qcu_chh_afr_aeg_knd_amh_svk_ben_mlt_urd_fre_ger_tur_moo_aze	-0.120303815552062	-0.276766239733169	0.782573798368723
125	scr_ctl_xho_ven_spa_tml_bos_krd_ben_bul_bat_bem_por_eng_bam_arw_slo_alb_bsq_knd_jpn_ind_hun_tag_nor_mcd_tig_ger_cic_lit_amh_amr_hau_svk_afr_swt_fre_aeg_ita_geo_dgb_ukr_kor_dyu_yor_chh_rom_hin_jav_grk_moo_rus_anl_mnd_guj_qcu_owc_ewe_vie_tha_tsn_zul_pol_igb_sid_glc_heb_tur_swe_mlt_fin_dut_mly_wly_akn_prs_gam_sun_azi_uzb_mol_est_cnt_sod_urd_ses_pan_cze_mao_lda_swa_aze_fbf_lat_tsw	-0.315771865925654	-0.737298506321344	0.462796969808872
126	mly_tag_ukr_svk_mlt_bul_sod_dgb_tur_anl_swe_qcu_geo_mnd_bem_aze_rom_bat_hau_jpn_chh_vie_knd_igb_swt_fbf_jav_mcd_pol_ger_glc_cic_moo_lat_urd_azi_ctl_tsw_kor_sid_amr_yor_dut_est_cnt_gam_bos_hin_ben_eng_mol_cze_bsq_grk_ses_tml_krd_mao_lit_sun_swa_tig_ven_prs_owc_dyu_pan_ewe_ind_rus_xho_por_zul_guj_ita_tsn_akn_hun_wly_afr_slo_tha_uzb_amh_aeg_alb_lda_fin_bam_scr_heb_spa_nor_fre_arw	-0.071631188186936	-0.167536766890576	0.867311493876438
127	gam_mcd_ind_ctl_hau_bam_tig_nor_heb_xho_aze_sid_guj_akn_bsq_fre_ses_svk_uzb_ukr_yor_fbf_sun_hun_amr_lit_knd_spa_moo_cze_tag_chh_ven_scr_swt_fin_glc_tsn_jpn_mao_tsw_tha_azi_dut_tur_swa_wly_tml_lda_por_grk_ger_mnd_eng_mol_jav_mlt_owc_dyu_vie_krd_ita_slo_dgb_prs_pol_alb_lat_anl_igb_amh_bat_kor_mly_geo_sod_aeg_arw_rom_afr_rus_pan_bos_swe_hin_ewe_cnt_zul_ben_est_bul_cic_urd_bem_qcu	0.717338120782083	1.77179833905072	0.0797033750096116
128	gam_moo_amr_eng_fbf_ewe_prs_bam_akn_grk_hau_wly_bsq_scr_ctl_lit_dut_igb_knd_pol_azi_mao_tag_sod_ben_krd_uzb_rus_anl_swa_ukr_ger_jav_swt_fin_bos_kor_aeg_geo_hun_mol_swe_amh_fre_glc_urd_mlt_ses_alb_tsw_cnt_xho_pan_tsn_jpn_aze_guj_bat_cic_rom_por_chh_est_lda_arw_dyu_spa_slo_owc_tur_tig_qcu_lat_dgb_sun_vie_heb_ita_mly_tha_bul_mcd_bem_svk_yor_hin_ind_zul_mnd_cze_afr_nor_ven_sid_tml	-0.251499279275965	-0.646051962103705	0.519836726643533
129	mol_geo_mcd_ses_kor_bam_nor_cic_hin_azi_rus_rom_hau_moo_aeg_slo_igb_lda_gam_eng_fbf_mnd_vie_heb_akn_ita_zul_bsq_tha_fre_pol_est_swa_svk_ven_sod_afr_mly_spa_ctl_cze_lat_tur_knd_scr_dyu_aze_owc_amr_por_mao_jav_chh_tsw_ind_swt_bul_jpn_bos_xho_ben_ewe_amh_swe_prs_arw_sid_wly_tml_dgb_yor_pan_fin_alb_urd_mlt_ukr_bem_tsn_grk_guj_qcu_krd_ger_tag_glc_tig_sun_dut_anl_bat_hun_lit_uzb_cnt	0.34419973125243	0.828951088024175	0.409254602856005
130	zul_azi_wly_lat_guj_ind_ses_heb_scr_svk_jpn_swa_yor_ben_mcd_geo_cze_ita_akn_bat_tha_bul_grk_krd_arw_hun_mnd_fin_vie_nor_cic_alb_chh_amr_xho_ger_tsw_dut_mlt_ctl_aeg_mao_est_ukr_cnt_eng_lda_mol_fbf_owc_glc_anl_bos_amh_aze_bam_sun_rom_uzb_ewe_dyu_hau_tsn_fre_hin_swe_urd_rus_sod_pol_jav_sid_dgb_ven_afr_igb_qcu_mly_bsq_tur_lit_tag_swt_slo_moo_kor_por_pan_bem_knd_tml_gam_prs_spa_tig	-0.2293688376998	-0.529302805450984	0.59785659998459
131	cic_amh_bos_aeg_dgb_kor_amr_alb_lda_por_bam_hin_cze_mnd_ind_tha_guj_ven_akn_xho_tur_bsq_ita_bul_lit_aze_mao_fin_tml_prs_ctl_urd_mcd_igb_svk_ben_vie_tag_pol_jav_yor_krd_rom_hun_arw_ger_swt_bem_scr_fre_uzb_geo_sid_afr_dyu_fbf_heb_tsw_swa_hau_gam_chh_lat_bat_ukr_sod_wly_slo_eng_grk_spa_tig_owc_zul_mly_ses_qcu_ewe_dut_pan_est_jpn_mol_tsn_mlt_swe_nor_sun_moo_cnt_azi_knd_anl_glc_rus	-0.757431969944769	-1.78199178509369	0.078014420088021
132	ukr_dgb_cic_tig_dut_svk_gam_alb_ewe_hun_cnt_krd_azi_mlt_heb_qcu_kor_ita_uzb_slo_grk_hau_bam_xho_tsn_glc_igb_sid_bul_guj_ven_bem_knd_tag_jpn_urd_por_moo_mol_dyu_lit_bat_amr_rus_sod_lat_ses_prs_pan_chh_tur_swa_cze_mao_bos_wly_fin_geo_mcd_vie_pol_ger_aze_lda_hin_mly_owc_bsq_amh_tsw_yor_ind_spa_jav_eng_arw_nor_ctl_scr_afr_est_sun_tml_mnd_fre_swt_akn_rom_aeg_fbf_zul_tha_anl_ben_swe	0.416671937122311	1.01148460160042	0.314408950676979
133	ctl_dut_zul_pol_amr_scr_tag_amh_ses_est_cze_mao_qcu_bul_ger_bat_sod_owc_pan_gam_svk_knd_glc_bos_grk_swe_prs_hau_krd_akn_sun_slo_mly_heb_lda_wly_afr_rom_igb_spa_chh_mol_sid_tsw_vie_lit_hun_fre_swa_tml_jpn_urd_geo_tha_fin_kor_ven_xho_ben_aze_por_mlt_guj_ewe_hin_jav_dgb_uzb_tig_eng_anl_mcd_bem_fbf_bam_rus_aeg_ind_arw_cnt_yor_tur_ukr_dyu_swt_nor_cic_lat_mnd_ita_moo_bsq_azi_tsn_alb	0.0527806373047337	0.121952816960676	0.903199517497194
134	prs_fbf_aeg_azi_kor_knd_anl_yor_lda_xho_grk_mly_mol_arw_chh_owc_dgb_amr_nor_ger_guj_wly_zul_afr_bos_jpn_amh_ita_rom_scr_pol_dyu_ven_uzb_sun_por_swe_heb_ctl_qcu_pan_igb_slo_tsw_bsq_sid_mnd_mcd_dut_hun_mlt_lit_est_aze_ben_ses_tur_tsn_tml_urd_sod_bam_swa_bem_mao_moo_cic_alb_swt_jav_lat_akn_krd_hin_tag_rus_fre_glc_fin_spa_tig_ind_ewe_bat_eng_tha_cze_vie_bul_ukr_gam_svk_cnt_hau_geo	0.0542766680743991	0.132645373004196	0.894760426039493
135	amh_bos_bam_prs_est_krd_fin_fre_bem_dut_qcu_bul_uzb_hau_lat_cnt_rus_swt_ger_spa_aze_aeg_slo_gam_lit_igb_jpn_ven_swa_mao_ben_sid_rom_jav_ind_arw_mly_ita_tha_tur_swe_dgb_geo_vie_kor_lda_amr_bsq_pol_alb_anl_heb_bat_sun_azi_scr_grk_cze_svk_xho_tig_mcd_ukr_eng_owc_tsw_fbf_zul_urd_chh_hun_glc_mnd_nor_dyu_pan_hin_moo_ewe_ses_mlt_wly_akn_tag_tsn_knd_por_yor_sod_ctl_cic_guj_tml_mol_afr	-0.202278283194274	-0.494024316471136	0.622453841391962
136	bos_rom_owc_cnt_ses_prs_ger_afr_aze_grk_akn_moo_cic_lit_svk_azi_tml_heb_ewe_slo_fbf_por_est_hau_fre_wly_fin_nor_sod_bam_hun_mao_eng_guj_aeg_rus_sun_pan_ben_tig_jpn_yor_jav_qcu_lda_ind_zul_swt_xho_tsn_ctl_anl_gam_dut_kor_igb_tur_pol_glc_mol_dyu_bem_mnd_bul_uzb_bsq_hin_mly_ven_scr_ita_amr_krd_bat_knd_geo_spa_dgb_urd_swe_amh_alb_chh_ukr_swa_cze_sid_lat_mcd_tha_vie_tsw_arw_mlt_tag	-0.742308202679043	-1.76055454533943	0.0816012771534426
137	uzb_tsw_zul_jpn_svk_por_hau_yor_ctl_lda_krd_grk_jav_scr_kor_akn_afr_bem_ses_glc_dyu_mly_bsq_tsn_urd_azi_fre_dut_moo_lat_bat_sod_ind_tag_nor_heb_ukr_mcd_xho_fbf_amr_mol_cze_aeg_tig_hin_spa_owc_tur_rom_ven_wly_lit_bul_ben_anl_ewe_vie_tha_bos_pan_aze_gam_tml_ita_amh_swt_mao_igb_alb_knd_sun_guj_cnt_bam_arw_prs_cic_dgb_rus_eng_mlt_chh_hun_est_fin_geo_swe_mnd_ger_pol_qcu_slo_sid_swa	0.456090034872261	1.18744472612742	0.238076303287465
138	slo_hau_glc_tha_kor_bam_dgb_ben_mcd_tag_bos_svk_vie_aeg_nor_tig_lit_bat_amr_dut_fin_azi_grk_mnd_krd_ses_est_geo_tsn_fbf_swa_eng_mao_lda_guj_tml_cic_akn_xho_cnt_bsq_dyu_lat_owc_igb_bem_ita_sun_sid_tsw_por_mol_tur_rus_amh_alb_swe_ind_bul_pol_prs_swt_urd_mlt_ctl_yor_spa_heb_wly_uzb_hin_fre_chh_arw_pan_gam_afr_moo_anl_aze_jav_mly_ger_ewe_ukr_scr_cze_sod_zul_jpn_knd_qcu_ven_rom_hun	0.329973970233643	0.74381439784961	0.458863911330211
139	akn_gam_mcd_fbf_krd_swe_guj_kor_yor_ita_vie_mnd_chh_ewe_lit_glc_qcu_aze_tha_ben_pan_tsw_arw_pol_swa_prs_uzb_ukr_ses_afr_aeg_dgb_owc_moo_geo_lat_rom_sod_bem_hin_nor_heb_igb_hau_ind_fin_bat_tsn_bul_azi_dyu_zul_mol_urd_rus_knd_tag_por_tml_svk_sid_ctl_cic_sun_amr_dut_tur_fre_ven_tig_lda_bos_bsq_alb_jpn_anl_wly_jav_bam_est_cze_eng_cnt_swt_slo_scr_mlt_spa_hun_mao_xho_mly_ger_grk_amh	0.0955822103513094	0.218325169582687	0.827654131632004
140	ind_tag_prs_por_hun_svk_mol_anl_rom_owc_tur_cnt_ses_xho_alb_swa_knd_hau_moo_azi_pan_spa_bos_ven_fre_ukr_lit_fin_ben_nor_dyu_aze_amh_mao_mcd_tsn_dgb_vie_jpn_grk_dut_rus_bem_scr_bul_qcu_cze_lat_ewe_cic_igb_tig_sid_mly_yor_hin_mlt_uzb_geo_chh_guj_eng_mnd_gam_aeg_glc_zul_bsq_bat_arw_heb_akn_swe_sod_krd_ita_sun_urd_slo_ger_fbf_tsw_bam_jav_afr_amr_lda_tml_pol_ctl_kor_est_tha_swt_wly	0.196404722683319	0.468598657256374	0.640453061510658
141	est_vie_tsw_grk_ukr_igb_mlt_cic_mly_arw_geo_sod_tml_ses_aze_guj_dgb_kor_krd_fbf_cnt_urd_fin_rom_chh_svk_hin_mnd_ger_mcd_jpn_ven_fre_scr_glc_afr_mao_lda_jav_bul_gam_bsq_ind_anl_bos_xho_bat_qcu_swt_amr_alb_lit_yor_nor_tag_uzb_moo_cze_prs_zul_tig_dyu_ewe_bam_wly_ita_sun_slo_mol_knd_tha_ctl_hau_rus_swa_eng_lat_pan_por_ben_akn_sid_bem_spa_aeg_tsn_owc_pol_dut_swe_hun_tur_azi_amh_heb	-0.320654207967983	-0.821344751749824	0.413550497190289
142	ctl_glc_chh_knd_rus_dyu_amh_lit_kor_swt_prs_swe_tha_eng_aze_arw_akn_alb_ewe_fbf_qcu_pol_spa_cic_anl_hau_svk_slo_jpn_bsq_tig_heb_owc_cze_lda_mlt_afr_por_mao_wly_mly_geo_ven_bam_ben_ses_mcd_bos_ukr_grk_nor_dut_cnt_scr_bem_tsw_azi_amr_igb_urd_xho_lat_fin_fre_mol_moo_sun_yor_bul_est_gam_zul_ita_ger_aeg_swa_mnd_jav_hun_sod_tag_rom_pan_sid_guj_dgb_krd_uzb_hin_ind_tur_vie_tsn_tml_bat	0.36060629829897	0.835490960131369	0.40558268173494
143	aze_mly_afr_guj_knd_pol_anl_ses_svk_mnd_jpn_fbf_alb_sun_uzb_amh_urd_aeg_geo_tag_rus_slo_amr_tsn_fre_ind_ukr_eng_bsq_lda_mao_tig_dut_sod_bat_bul_ewe_mol_ven_tur_cic_moo_spa_sid_hau_nor_qcu_glc_chh_bem_hin_lat_fin_por_cze_pan_ger_bos_heb_xho_lit_gam_hun_swt_mcd_dyu_akn_yor_ctl_dgb_zul_kor_prs_owc_bam_rom_swa_scr_grk_azi_ita_swe_tml_wly_tsw_arw_cnt_mlt_krd_tha_igb_ben_vie_jav_est	0.00114134659338833	0.00257415362297417	0.997951638509095
144	hun_tig_aze_vie_dut_eng_ctl_lit_mlt_knd_zul_svk_rom_bam_dgb_bos_est_igb_dyu_cic_swa_fre_ses_arw_pol_anl_tsw_wly_bem_ben_chh_tml_pan_afr_nor_jav_hin_owc_swe_fin_rus_qcu_ind_amr_cnt_ewe_moo_prs_swt_tag_por_ita_ger_tsn_lda_alb_spa_sod_glc_bul_kor_grk_yor_sid_tur_fbf_tha_heb_mnd_amh_uzb_cze_mcd_sun_guj_urd_aeg_slo_bat_geo_mol_akn_hau_mao_xho_ven_ukr_azi_bsq_jpn_krd_mly_scr_gam_lat	-0.195350398326695	-0.49058366614753	0.624876475302753
145	heb_tig_ind_hun_bul_swt_krd_fin_scr_hin_svk_fre_grk_qcu_ger_dgb_rus_est_moo_urd_dyu_sun_tha_bat_ben_tur_hau_dut_nor_tag_jav_tsw_tsn_tml_mlt_spa_lit_vie_cze_lat_mao_cic_anl_ven_yor_rom_ita_chh_lda_jpn_glc_sid_afr_alb_swe_ctl_amh_ukr_por_swa_igb_uzb_bem_mcd_sod_azi_knd_amr_owc_cnt_mol_bos_akn_geo_slo_bsq_aeg_ewe_aze_mnd_eng_arw_ses_zul_pan_fbf_guj_mly_kor_prs_bam_pol_xho_wly_gam	-0.455912899748818	-1.05932609146834	0.292194881526104
146	akn_est_ses_afr_cic_arw_svk_zul_bem_lat_bul_fin_slo_knd_tml_sid_spa_cnt_grk_lda_xho_dut_tur_dgb_tag_mao_moo_tsw_kor_scr_bsq_gam_bat_ewe_swe_geo_fre_hun_dyu_tig_ger_azi_nor_rus_hin_igb_sod_jav_aze_ctl_por_vie_swa_uzb_amr_glc_urd_ita_rom_sun_swt_ben_hau_ind_prs_chh_cze_eng_owc_mcd_amh_lit_mlt_yor_aeg_pol_bos_fbf_wly_tsn_alb_krd_ukr_pan_jpn_heb_guj_tha_mol_mly_ven_anl_mnd_bam_qcu	-0.4928677368061	-1.16263054002723	0.247954159541174
147	chh_sod_aeg_tml_ven_fbf_geo_aze_spa_ses_bat_ger_cnt_tag_zul_cze_tsw_cic_anl_bsq_por_knd_ewe_rom_fre_moo_uzb_est_ctl_amr_gam_bul_ben_glc_hin_swa_sun_mnd_amh_lit_arw_dyu_dut_svk_jpn_tur_scr_ita_tsn_ind_tig_kor_fin_qcu_slo_igb_nor_swe_bem_hun_mly_urd_pan_mol_grk_akn_wly_mcd_afr_azi_swt_alb_mlt_prs_owc_dgb_mao_pol_heb_sid_jav_vie_bam_tha_krd_xho_lda_lat_guj_rus_eng_bos_yor_ukr_hau	0.3301995156165	0.872365223938269	0.385255881375219
148	dyu_eng_jpn_bat_por_ven_hin_swe_mly_knd_tml_lda_grk_zul_sod_qcu_xho_dgb_gam_bul_bem_rus_swt_hun_ita_anl_geo_swa_akn_uzb_mao_mlt_tig_spa_sun_moo_lat_tha_mcd_scr_azi_fbf_glc_cnt_igb_ind_afr_heb_ctl_dut_nor_fin_fre_svk_urd_alb_vie_lit_owc_pan_tag_ewe_tsn_sid_guj_est_krd_hau_rom_cic_slo_chh_ger_cze_bsq_tur_ukr_yor_wly_aze_kor_tsw_mnd_bos_aeg_amr_ben_arw_mol_jav_bam_ses_amh_prs_pol	-0.183447197301701	-0.42846064304607	0.669306509632264
149	tsw_aze_fin_tml_wly_bul_ses_lda_tha_krd_mlt_amh_bos_svk_chh_bat_mao_anl_mly_fre_pan_hin_dgb_pol_amr_urd_bem_afr_lit_ind_kor_uzb_mnd_swe_sun_moo_lat_heb_hun_tig_zul_yor_bsq_fbf_ita_nor_sid_grk_ben_jpn_knd_dut_igb_ukr_azi_eng_glc_mcd_prs_cic_ewe_owc_tsn_tur_qcu_swt_jav_scr_xho_swa_dyu_ger_arw_aeg_por_rom_geo_guj_rus_tag_alb_hau_cze_mol_ctl_slo_bam_spa_ven_akn_sod_cnt_est_vie_gam	-1.0046144179437	-2.82246032896244	0.0058280897809891
150	bul_wly_ewe_mlt_uzb_eng_alb_ben_swt_bos_arw_pan_dut_yor_slo_chh_xho_ind_ven_tsw_nor_tml_tig_fin_dyu_jpn_urd_bsq_cic_por_lat_mnd_owc_hin_prs_tag_scr_moo_tur_mao_hun_anl_bam_hau_mly_ger_est_swe_bat_ses_fre_azi_sid_krd_vie_rom_aze_guj_knd_fbf_tha_svk_ukr_lda_mcd_aeg_akn_ita_dgb_gam_spa_igb_cze_qcu_sun_afr_pol_rus_jav_lit_tsn_swa_ctl_zul_heb_glc_grk_amh_amr_bem_cnt_geo_kor_mol_sod	0.414402086372763	1.10138534464352	0.273571361212671
151	amr_cnt_geo_chh_heb_bem_xho_est_tag_dyu_arw_lat_fre_swe_bul_grk_swa_urd_bsq_aeg_eng_moo_rom_anl_prs_krd_lit_tig_aze_mol_tml_amh_sun_tha_vie_jav_tur_ewe_azi_akn_svk_fbf_ita_glc_uzb_jpn_alb_qcu_mly_hun_knd_cic_afr_swt_lda_cze_ind_guj_sid_pol_mnd_ctl_tsw_tsn_bat_fin_yor_ger_igb_scr_dgb_dut_hau_kor_sod_hin_por_gam_ses_mao_mcd_ukr_mlt_zul_bos_nor_wly_slo_owc_pan_bam_spa_rus_ben_ven	0.296660959531633	0.692793838918183	0.490165354184616
152	jpn_prs_mnd_owc_tag_sod_bul_lat_chh_cze_cic_ewe_por_zul_cnt_glc_ger_jav_xho_knd_ven_rus_lda_kor_grk_ita_dyu_bat_tsn_akn_yor_rom_bam_bem_dgb_sun_anl_qcu_fbf_ind_svk_igb_pan_spa_mcd_mol_mao_aze_ben_arw_nor_azi_scr_amh_pol_tsw_tur_afr_wly_ctl_sid_swa_eng_tha_dut_ukr_amr_swt_swe_aeg_mlt_lit_bsq_slo_hau_guj_hin_tml_bos_krd_gam_moo_mly_hun_fre_geo_tig_fin_vie_ses_alb_est_uzb_heb_urd	-0.0966969200403197	-0.248836440739954	0.804036005658793
153	urd_nor_swt_svk_dut_geo_spa_ger_fin_ben_ses_pol_gam_knd_dgb_grk_yor_kor_aeg_amr_tig_tur_anl_bul_mao_guj_fbf_wly_sod_eng_fre_hun_sid_xho_rus_jav_ven_ita_mlt_rom_ukr_est_akn_bsq_scr_bos_alb_heb_prs_bem_cnt_por_mol_swa_tha_cic_lda_aze_jpn_chh_owc_mcd_tsn_amh_hin_lit_lat_krd_arw_bat_mly_uzb_ewe_slo_zul_igb_tsw_bam_qcu_glc_hau_cze_sun_swe_pan_ind_azi_tml_tag_dyu_ctl_mnd_vie_moo_afr	-0.316654837547962	-0.757982305981166	0.450378052232193
154	ven_hun_zul_hin_arw_anl_swt_rom_scr_afr_bam_jpn_grk_heb_ctl_bsq_aze_svk_sid_akn_prs_tag_gam_eng_dgb_guj_geo_lit_mlt_cnt_kor_cic_jav_knd_amr_sun_uzb_owc_slo_ses_chh_vie_fre_dyu_lda_bat_amh_bul_yor_glc_qcu_fbf_swe_spa_sod_ind_alb_urd_tig_ukr_tsw_mly_cze_tur_rus_tml_mao_mol_ita_por_xho_est_moo_bos_nor_ben_swa_pan_mnd_hau_fin_lat_tsn_dut_krd_mcd_azi_ger_wly_ewe_igb_bem_tha_pol_aeg	-0.169877766688741	-0.38840294123612	0.698605586774535
155	bul_aze_afr_eng_bsq_tml_bem_tig_pol_tha_guj_aeg_ind_sid_mly_svk_grk_ger_fin_bam_cnt_fbf_ewe_hau_hun_spa_kor_mcd_mnd_urd_qcu_sod_tsw_zul_chh_cze_rom_uzb_lda_ven_pan_dgb_jpn_vie_lat_prs_lit_jav_arw_ses_swa_anl_amr_knd_est_ben_ita_bat_slo_heb_tag_fre_mol_ukr_akn_swe_hin_geo_rus_cic_igb_owc_yor_azi_scr_mao_sun_ctl_mlt_moo_nor_tur_alb_por_bos_glc_amh_xho_swt_dyu_wly_gam_tsn_dut_krd	0.571786111292173	1.35053278015197	0.180122355109268
156	hau_nor_fin_est_dut_hin_sod_lit_knd_pol_lda_tha_bat_urd_amh_prs_sid_ewe_ctl_fbf_moo_jav_arw_mlt_jpn_glc_ven_mcd_dyu_cnt_alb_guj_mly_anl_mnd_akn_swt_lat_tsw_tig_gam_heb_kor_pan_slo_rom_bos_bsq_aze_yor_bem_uzb_mol_chh_ses_cze_aeg_ben_svk_tur_swe_ger_tml_qcu_cic_wly_tag_fre_vie_sun_rus_azi_swa_eng_krd_geo_zul_bul_mao_por_igb_afr_scr_ind_bam_hun_amr_spa_grk_tsn_xho_ukr_owc_dgb_ita	1.02960810488427	2.41963304604584	0.0174808746619279
157	sod_bem_pan_tur_fre_mcd_azi_igb_jav_zul_lit_swe_chh_glc_amh_slo_ind_pol_tsw_spa_aeg_kor_owc_uzb_grk_ita_ben_scr_dyu_est_qcu_akn_hin_tsn_ven_alb_vie_ger_eng_jpn_por_dut_amr_mao_tha_bul_tig_cze_hau_xho_ctl_cnt_tag_wly_bsq_anl_moo_mly_bos_ukr_swa_guj_sun_lat_knd_sid_rom_mnd_krd_ses_tml_fbf_mol_aze_heb_arw_hun_cic_bat_afr_urd_fin_ewe_svk_geo_lda_yor_rus_prs_swt_bam_mlt_gam_dgb_nor	0.711257222271261	1.9711732819024	0.0516765997857537
158	tag_tha_uzb_alb_fin_tur_ger_krd_ita_fbf_ctl_swt_geo_yor_ven_moo_ind_pan_heb_anl_mly_ses_fre_sod_sun_guj_ukr_est_wly_arw_ewe_aze_lat_rom_afr_igb_grk_sid_mao_tig_por_bsq_xho_swa_lda_mol_bam_akn_urd_amh_chh_glc_cic_bat_rus_dut_hin_tsn_prs_ben_owc_jpn_lit_eng_mcd_tsw_svk_amr_zul_vie_bem_bul_tml_qcu_azi_scr_kor_swe_dgb_dyu_gam_aeg_cze_spa_nor_knd_jav_hun_slo_hau_mlt_mnd_bos_cnt_pol	0.148561853562969	0.377219914884428	0.706869608057609
159	tur_hau_swt_azi_urd_sid_svk_zul_ctl_owc_por_qcu_xho_mao_ben_mcd_cnt_ind_swe_glc_tha_sod_moo_est_arw_spa_jpn_fre_kor_vie_bem_ven_jav_bsq_tag_ger_hun_aze_afr_tml_nor_wly_grk_scr_slo_pan_lat_gam_amh_tig_ita_bat_rom_pol_knd_mol_fin_dut_yor_cic_bam_mnd_lda_anl_lit_aeg_mlt_dyu_swa_ukr_bul_ewe_akn_chh_sun_cze_amr_alb_guj_fbf_prs_ses_tsw_dgb_igb_rus_krd_mly_tsn_bos_eng_heb_geo_hin_uzb	0.425518943199765	1.0063762015949	0.316845928816714
160	igb_lat_wly_geo_akn_cze_ita_chh_por_hun_afr_ses_kor_gam_krd_tsw_xho_bul_bat_est_aeg_hau_fre_grk_scr_sid_tsn_qcu_amr_bem_pan_amh_mlt_tig_alb_prs_hin_ger_azi_zul_lit_sod_knd_owc_dut_tha_tur_bsq_tag_bos_urd_ctl_nor_tml_slo_ewe_guj_vie_swt_sun_ind_fbf_cnt_yor_rus_glc_aze_pol_eng_rom_jav_lda_mnd_ben_ukr_anl_mao_jpn_ven_swe_mol_dgb_cic_mcd_dyu_bam_svk_swa_uzb_heb_mly_moo_arw_fin_spa	0.0270717107948547	0.0648535551553749	0.948429802743129
161	amr_grk_lat_scr_urd_tig_cnt_swa_cic_tsn_glc_dut_por_bem_dgb_pol_eng_sun_ukr_ven_heb_bat_lda_fre_uzb_tag_spa_rus_swt_afr_bsq_ita_fbf_mnd_ind_nor_tur_geo_slo_mcd_bos_svk_ger_xho_guj_jpn_hin_pan_sid_mlt_hun_arw_moo_tha_tsw_aeg_prs_igb_rom_mao_yor_alb_lit_ses_amh_knd_dyu_est_vie_gam_owc_akn_bam_ben_swe_cze_sod_hau_qcu_mly_anl_mol_ewe_jav_ctl_azi_aze_zul_tml_krd_kor_fin_chh_bul_wly	0.399781011561242	1.0917926866712	0.277744614884826
162	anl_eng_ben_ukr_jpn_bul_fre_zul_krd_tml_fin_afr_cnt_tha_rom_hun_azi_fbf_bos_owc_rus_hau_uzb_chh_dgb_aze_lat_bsq_aeg_grk_nor_svk_bem_amr_scr_swt_bat_sid_akn_sun_mly_mlt_swe_moo_prs_gam_tur_xho_por_dut_alb_spa_amh_pan_vie_lda_ind_slo_ita_mao_est_mol_swa_cic_ctl_tag_geo_cze_yor_wly_mcd_lit_bam_tsw_knd_mnd_glc_igb_ger_hin_ven_sod_qcu_tig_jav_urd_heb_tsn_guj_pol_arw_kor_ses_ewe_dyu	-0.637390519071837	-1.43083366870393	0.155829514959838
163	tha_mol_ben_mnd_ger_tml_slo_svk_swt_ctl_glc_bsq_hin_geo_spa_cze_tig_xho_dut_mao_jav_rus_mlt_ind_moo_afr_sod_qcu_cnt_hun_fbf_mcd_kor_amh_fin_est_wly_jpn_bul_azi_zul_gam_fre_pan_scr_nor_bat_rom_aze_uzb_yor_cic_amr_tur_vie_dgb_tsn_tsw_heb_prs_dyu_bem_ses_anl_swa_igb_guj_alb_chh_swe_arw_grk_ven_tag_owc_ukr_por_krd_bam_mly_lit_sun_ita_bos_urd_pol_akn_ewe_aeg_sid_eng_knd_hau_lda_lat	-0.867828027427795	-2.13853736221326	0.0350937581031571
164	fbf_vie_mol_cic_hau_moo_yor_spa_prs_slo_tsw_heb_afr_glc_bos_hin_fre_ger_nor_rom_ses_anl_mlt_qcu_uzb_bam_ind_jav_tml_arw_pan_wly_amh_pol_kor_bul_gam_tig_svk_ukr_swa_xho_cnt_bat_dut_por_aeg_ita_mnd_est_ctl_mly_sun_bsq_urd_krd_mao_amr_chh_akn_rus_grk_knd_sid_alb_tag_owc_ewe_lit_zul_hun_ben_tsn_scr_lda_eng_bem_igb_ven_sod_swt_dgb_swe_azi_dyu_cze_lat_tur_mcd_tha_geo_aze_guj_jpn_fin	0.321569875969838	0.830866501163088	0.408177086038867
165	yor_spa_swe_sid_jav_bul_aeg_azi_cze_zul_mly_guj_fbf_ben_mao_glc_mnd_rus_kor_ses_urd_xho_aze_mlt_tig_amr_jpn_bat_pol_amh_nor_qcu_rom_chh_dgb_lit_pan_vie_est_dyu_hau_tsw_scr_fin_heb_dut_krd_svk_swt_knd_wly_bsq_bam_tur_uzb_bos_lda_alb_ger_hun_mol_arw_gam_lat_geo_ctl_ukr_ita_tha_akn_afr_eng_owc_prs_cic_sun_hin_tml_sod_slo_por_ven_igb_tsn_grk_moo_mcd_bem_ind_swa_cnt_fre_tag_ewe_anl	-0.775463794444307	-1.88020356863596	0.0632102536555551
166	arw_lat_amr_nor_est_aeg_dyu_ven_tur_azi_tag_mao_anl_qcu_pan_ewe_krd_ita_spa_kor_ind_scr_moo_ger_bul_rom_cic_bem_tml_glc_lit_alb_tha_cze_tsw_zul_tig_sun_bat_knd_uzb_sod_afr_por_mcd_sid_swa_fbf_dgb_lda_gam_slo_hau_pol_aze_mol_svk_cnt_guj_owc_swe_tsn_mnd_bsq_rus_hin_geo_grk_prs_jav_ben_fre_ses_xho_bam_mlt_ukr_yor_hun_swt_vie_heb_eng_chh_mly_wly_ctl_jpn_fin_bos_igb_amh_akn_dut_urd	-0.0748281347202885	-0.185644609557131	0.853127769217474
167	sod_spa_cze_alb_vie_fin_ses_swt_jav_rus_anl_zul_dgb_hun_prs_bsq_cic_bat_tsn_igb_bos_sid_uzb_mnd_pol_tml_arw_mol_chh_jpn_ukr_mao_pan_moo_mcd_hin_ewe_aeg_ger_amh_gam_mlt_est_fre_yor_dut_tur_tag_slo_ven_swa_tsw_wly_scr_ctl_kor_bul_tha_xho_por_guj_qcu_geo_dyu_hau_lat_akn_mly_glc_ind_bem_azi_amr_rom_grk_fbf_lit_krd_urd_nor_aze_heb_sun_knd_ben_eng_ita_bam_cnt_svk_afr_lda_tig_swe_owc	0.570854325575112	1.49158912099429	0.13919126229204
168	est_ukr_guj_fbf_lat_zul_grk_sod_gam_mao_bam_swt_tag_tig_dut_cnt_tha_bat_knd_fre_azi_sid_ger_ses_rom_cic_lit_ewe_kor_aze_chh_spa_pol_bem_geo_tml_jav_urd_yor_dyu_heb_amr_moo_ctl_xho_mly_amh_bul_arw_tsw_ven_hin_tur_uzb_eng_mnd_glc_por_swe_dgb_hun_bos_qcu_bsq_mol_hau_ita_aeg_afr_tsn_swa_vie_rus_pan_slo_ind_krd_scr_mlt_nor_prs_mcd_owc_alb_jpn_fin_svk_wly_akn_anl_ben_sun_lda_cze_igb	0.554277452161022	1.44289943757061	0.152408559912088
169	lda_fin_spa_hun_bos_bat_sid_rus_swt_dgb_prs_por_tml_eng_sun_urd_tig_sod_ses_jpn_ctl_glc_mcd_krd_kor_cze_hin_guj_owc_tag_ger_moo_geo_amh_ukr_igb_xho_ewe_yor_lat_mlt_swe_pol_heb_afr_dut_ven_fre_jav_bul_ben_ita_tsw_hau_lit_mnd_bem_fbf_aeg_cnt_mao_tur_mly_knd_gam_bsq_bam_rom_grk_scr_azi_swa_tsn_uzb_slo_pan_cic_ind_svk_nor_tha_zul_amr_mol_est_chh_akn_dyu_alb_qcu_wly_aze_anl_vie_arw	0.0139528294817804	0.0313118637622375	0.975087929733127
170	ses_ger_spa_rus_pol_bos_est_rom_tur_lit_owc_igb_aeg_sid_mnd_amh_bat_xho_lat_bem_fre_mao_tha_mly_fin_slo_anl_afr_ukr_eng_vie_mcd_lda_geo_swe_amr_ind_glc_dut_ben_azi_ewe_moo_guj_fbf_krd_ctl_nor_aze_grk_gam_mlt_hun_svk_akn_uzb_knd_scr_cic_cze_jpn_tml_swa_zul_bsq_heb_tag_sun_ita_kor_dyu_cnt_bam_tig_pan_sod_swt_hin_ven_tsn_dgb_yor_hau_urd_wly_mol_bul_chh_jav_por_prs_arw_alb_tsw_qcu	0.456748139881615	1.10788284831553	0.270769508306738
171	hin_dut_fin_alb_urd_swa_mao_swe_tsw_tig_eng_yor_bem_pol_mly_anl_ewe_aeg_pan_lda_fbf_moo_ita_bsq_mcd_ctl_afr_amh_xho_bam_tha_dgb_fre_wly_krd_cnt_mol_tml_vie_zul_spa_slo_qcu_est_cze_hau_igb_azi_por_amr_akn_guj_lit_hun_svk_nor_bat_lat_tur_glc_sun_grk_owc_mlt_gam_ukr_bul_heb_ind_jav_scr_chh_prs_arw_mnd_ses_ger_tag_bos_dyu_ben_rom_sid_ven_cic_tsn_uzb_kor_jpn_geo_rus_aze_sod_swt_knd	-0.0589823231925722	-0.146764959579803	0.883635228443489
172	rom_bos_por_hun_tig_ind_fre_svk_cze_amr_fin_azi_chh_ger_hau_swe_tha_ukr_moo_dgb_amh_gam_jpn_tur_krd_hin_tsw_sid_mcd_ewe_eng_dyu_zul_tml_cic_geo_sun_swa_spa_lat_cnt_bul_yor_ven_glc_dut_bsq_pol_xho_pan_ita_fbf_nor_heb_sod_alb_ses_jav_bam_tag_rus_aze_scr_igb_vie_bat_mao_akn_mly_swt_slo_qcu_uzb_guj_mnd_aeg_est_ctl_wly_kor_grk_arw_mlt_lda_urd_anl_knd_bem_tsn_owc_afr_ben_prs_mol_lit	-0.0526889322794732	-0.16487938563737	0.869396772280563
173	mnd_jpn_dut_afr_swt_tsn_svk_cze_qcu_lit_cnt_heb_est_ven_bos_sid_mol_chh_slo_yor_gam_nor_uzb_hin_sun_mao_bam_amr_bul_anl_tig_dgb_igb_moo_urd_tag_alb_tur_tsw_pan_wly_tml_ewe_sod_xho_ukr_bat_grk_ben_hun_akn_arw_ind_mlt_aeg_por_hau_tha_pol_fbf_bem_ctl_fre_kor_prs_azi_lat_swa_bsq_ses_ger_rom_dyu_fin_owc_krd_amh_swe_cic_eng_aze_mcd_vie_geo_knd_guj_mly_lda_scr_jav_spa_zul_glc_ita_rus	-0.877415419873321	-2.3129607879406	0.0229298270002645
174	hin_tsn_eng_ukr_rom_arw_bam_tag_azi_heb_scr_cnt_cze_mlt_gam_uzb_dgb_pol_knd_xho_ses_afr_mol_jpn_yor_hun_amr_sun_tml_urd_fbf_alb_lat_bul_anl_wly_fin_lda_ctl_guj_tig_ven_krd_ben_hau_mao_bem_por_bat_qcu_tsw_ind_rus_swt_lit_zul_vie_aeg_aze_est_akn_ewe_moo_amh_tur_cic_fre_bos_mly_nor_dut_jav_grk_sid_igb_svk_owc_slo_mcd_glc_chh_pan_swe_tha_kor_mnd_bsq_sod_ita_ger_dyu_swa_geo_prs_spa	0.757176550023997	1.81565423872357	0.0726460046425764
175	krd_fre_mlt_urd_jpn_afr_dyu_dut_igb_tha_ind_ger_bos_aze_slo_qcu_mly_bat_ses_bul_hun_fbf_arw_nor_mnd_tsn_azi_mol_ita_por_mao_swe_alb_xho_lda_jav_swa_ewe_sid_swt_tml_est_tur_hau_cze_bem_ben_bsq_ctl_anl_amh_owc_moo_yor_mcd_rus_fin_cic_heb_kor_uzb_prs_knd_lat_tig_wly_scr_gam_rom_glc_ven_aeg_lit_ukr_vie_pol_amr_sod_geo_pan_chh_dgb_eng_spa_zul_sun_bam_svk_cnt_hin_tag_guj_grk_tsw_akn	0.452845932538775	1.19972285933655	0.233294481324891
176	cnt_swe_sod_hun_azi_tag_est_krd_arw_swt_pol_svk_kor_dut_hau_knd_igb_lda_qcu_xho_ita_amh_wly_mcd_mly_guj_mol_tsn_sid_tig_akn_chh_uzb_heb_tha_alb_ind_ben_bsq_swa_ukr_bem_jpn_scr_eng_mlt_tml_anl_ses_tsw_ewe_prs_tur_gam_dgb_aze_lit_sun_zul_jav_afr_fbf_lat_fin_glc_ven_bat_mnd_ctl_pan_cze_bos_urd_rus_amr_slo_mao_vie_fre_rom_aeg_moo_bul_por_spa_hin_owc_bam_ger_nor_dyu_cic_geo_grk_yor	0.804878282482519	1.93048232054596	0.0565935976733791
177	alb_swt_dyu_eng_vie_svk_tur_azi_sid_amr_jav_ben_uzb_fre_sun_ctl_akn_glc_ewe_cze_pol_bsq_tig_geo_aeg_wly_slo_swa_anl_ger_mlt_ita_mly_aze_jpn_mcd_cnt_kor_dgb_arw_fbf_spa_qcu_owc_bat_ukr_pan_guj_prs_igb_moo_ses_por_xho_tag_tsw_ven_lda_krd_est_yor_sod_lat_scr_urd_tha_fin_afr_hau_dut_mnd_mol_tml_swe_ind_rom_zul_bos_gam_bem_bul_knd_heb_chh_cic_hin_mao_grk_nor_hun_amh_tsn_lit_rus_bam	0.360803785699982	0.841147712505184	0.402422791488339
178	ind_swe_alb_mcd_uzb_rus_aze_spa_xho_hau_bat_gam_eng_qcu_cze_svk_mnd_pol_fin_fre_pan_amr_bem_ses_jav_anl_zul_vie_mao_dut_hun_tha_afr_mly_por_geo_ger_tig_lit_swa_prs_ewe_bul_tsw_scr_wly_aeg_glc_dyu_cic_hin_ben_owc_ven_ctl_bos_est_ukr_igb_mlt_arw_knd_grk_bam_moo_tsn_tur_sod_tag_sid_amh_heb_mol_fbf_lda_jpn_lat_chh_dgb_krd_akn_sun_cnt_ita_guj_yor_swt_nor_azi_kor_urd_rom_bsq_slo_tml	-0.624036876654471	-1.45073742901142	0.15021759938367
179	tur_guj_sod_ita_fbf_tml_urd_tsw_hau_bat_aeg_bos_rus_prs_fre_ind_wly_pol_yor_qcu_vie_cnt_hin_ses_gam_lda_igb_akn_bul_swe_lit_grk_rom_krd_nor_tsn_tag_lat_bam_pan_tig_cze_sun_amh_mcd_ewe_arw_ven_svk_dyu_swt_chh_est_swa_amr_fin_zul_por_alb_ben_eng_scr_jav_ger_afr_geo_mnd_ukr_glc_mlt_heb_moo_dut_ctl_xho_azi_cic_knd_hun_mly_aze_bem_tha_anl_sid_dgb_owc_mol_bsq_kor_uzb_slo_mao_jpn_spa	0.465090387145438	1.05930659342234	0.292203711219456
180	sid_slo_lat_swa_heb_rom_fre_guj_hun_glc_dgb_bsq_alb_hin_jav_mlt_pol_azi_arw_wly_aze_chh_scr_nor_bos_moo_lda_owc_eng_tsw_prs_ger_mcd_fin_igb_ven_swt_ind_gam_hau_bam_tha_amh_grk_yor_krd_qcu_akn_zul_knd_mly_jpn_rus_cnt_tag_tsn_bem_xho_uzb_mnd_urd_aeg_tig_ctl_amr_lit_swe_ita_svk_sun_bul_geo_dut_ewe_dyu_cze_est_bat_ben_spa_anl_mol_por_fbf_tml_pan_mao_vie_tur_cic_afr_sod_ukr_kor_ses	-0.107012313197882	-0.275377103975293	0.783637442081458
181	urd_lat_slo_swt_ven_igb_bat_lda_xho_bem_tsn_gam_mol_alb_mlt_swe_tha_sun_bsq_azi_tig_geo_dut_akn_wly_knd_tur_tml_grk_arw_ses_jav_rom_zul_yor_glc_uzb_bam_guj_moo_tsw_nor_dgb_pol_eng_hau_afr_fin_fbf_ctl_chh_aze_krd_cnt_por_cze_ben_ukr_anl_scr_jpn_hun_ita_mcd_ind_heb_svk_mnd_aeg_prs_rus_spa_tag_bul_dyu_bos_kor_mao_est_amh_qcu_hin_ewe_amr_ger_cic_sid_pan_lit_owc_vie_swa_fre_sod_mly	-0.222924397570533	-0.62891614828078	0.530945704488576
182	est_tag_heb_bsq_jpn_fin_mcd_ita_mao_scr_xho_yor_mly_akn_mlt_ger_urd_pan_aze_lit_amh_tsn_owc_por_lat_bem_slo_bul_ses_svk_cze_swt_eng_grk_lda_fre_igb_ewe_ind_qcu_sun_knd_anl_pol_hin_aeg_alb_wly_chh_uzb_nor_swe_arw_glc_ctl_bam_afr_bat_zul_dut_tig_jav_guj_ukr_bos_tml_tha_ben_ven_dyu_tur_vie_sod_geo_mol_azi_rus_fbf_krd_gam_moo_mnd_cic_hun_cnt_amr_tsw_prs_swa_spa_sid_rom_kor_dgb_hau	0.531053400709203	1.3652126661627	0.175479631503852
183	mol_jpn_fbf_swa_aze_bem_yor_jav_arw_fin_urd_tig_nor_est_por_tml_ben_rom_igb_hun_guj_dut_moo_dyu_bat_ger_afr_lda_mly_prs_uzb_tur_geo_bul_pan_tsw_mnd_tha_dgb_tsn_ctl_amr_eng_mlt_hau_bos_owc_swe_fre_glc_slo_sod_rus_qcu_grk_ses_akn_lat_chh_ind_tag_ita_spa_vie_bsq_ewe_ven_kor_scr_cze_knd_amh_bam_hin_svk_zul_mcd_wly_krd_ukr_heb_sun_azi_anl_cic_pol_cnt_lit_xho_gam_mao_sid_aeg_swt_alb	-0.103645848245571	-0.264818152884624	0.791735595015184
184	bat_svk_akn_chh_dgb_tur_azi_afr_xho_arw_knd_tag_mol_vie_prs_anl_owc_hau_hun_ewe_ger_wly_amr_urd_qcu_swa_lit_bsq_kor_bem_geo_yor_rom_scr_alb_ven_glc_mly_por_tsw_moo_krd_hin_fre_eng_swe_mnd_sid_ukr_ben_jav_tig_sod_lat_cze_lda_aze_pol_ind_heb_swt_nor_dyu_jpn_pan_bam_guj_tsn_ctl_mlt_uzb_cic_grk_igb_tml_cnt_fbf_fin_ita_slo_dut_tha_est_bos_zul_gam_amh_rus_spa_mcd_bul_aeg_ses_sun_mao	0.45983753619153	1.31324332683104	0.192331920061824
185	chh_ukr_zul_jpn_wly_kor_mnd_afr_lda_vie_tml_akn_spa_eng_knd_bat_ewe_sun_uzb_yor_ben_guj_tsw_ger_jav_igb_por_fbf_cnt_bam_lat_ind_mlt_cze_grk_amr_geo_ses_pol_arw_pan_dut_urd_amh_tsn_heb_dyu_mly_ven_tha_scr_xho_dgb_cic_hun_svk_mcd_owc_lit_fin_mao_prs_azi_tag_bul_gam_swe_swa_anl_rom_fre_aze_qcu_sid_rus_nor_swt_alb_krd_bem_est_bos_moo_tig_mol_ctl_hau_bsq_ita_glc_slo_tur_aeg_hin_sod	-0.162949867467765	-0.386127894121375	0.700283898875425
186	hun_tig_pan_sod_qcu_mnd_bsq_kor_uzb_tsn_tag_amh_nor_jav_cze_tsw_aeg_est_aze_ita_moo_alb_bul_bam_lat_dgb_guj_rom_gam_dyu_pol_ger_yor_knd_mol_zul_hau_anl_swe_tur_owc_grk_ses_geo_bat_eng_hin_amr_krd_spa_svk_sid_mao_mly_cic_ukr_fbf_ben_por_heb_prs_cnt_ctl_ind_ewe_glc_dut_lda_akn_sun_bem_wly_igb_swt_bos_rus_vie_tha_jpn_scr_slo_azi_lit_ven_fin_urd_tml_arw_mlt_chh_xho_afr_fre_swa_mcd	-0.214322926538316	-0.532371166681901	0.59573860424425
187	bam_ven_fin_fbf_est_uzb_aeg_ind_alb_xho_pan_rus_cze_akn_amh_tag_amr_sid_moo_mao_zul_mly_aze_sod_heb_azi_owc_nor_rom_qcu_afr_hun_lat_tig_cnt_fre_geo_ukr_jpn_tsw_igb_arw_swa_grk_kor_pol_jav_swt_knd_vie_yor_chh_gam_ses_dgb_bos_eng_bat_prs_cic_ben_dut_lda_glc_tur_dyu_ewe_mol_slo_mlt_svk_anl_krd_tml_bul_ger_guj_swe_spa_ctl_hau_bem_wly_lit_hin_tsn_sun_mcd_bsq_ita_tha_scr_mnd_por_urd	0.158223156737563	0.359446988762315	0.720075606934178
188	mnd_mol_sod_bsq_uzb_hin_igb_mao_hau_akn_scr_lda_ewe_nor_chh_cic_amh_eng_mly_mlt_tha_tml_lit_amr_urd_anl_tur_tig_sun_pol_arw_cze_alb_afr_aeg_rom_swe_bat_sid_heb_lat_ctl_tag_fre_xho_dyu_fin_kor_cnt_mcd_owc_bam_bem_tsw_moo_geo_guj_jpn_swt_ger_yor_fbf_dgb_bul_tsn_est_slo_por_ses_ita_rus_grk_spa_dut_svk_zul_ind_pan_azi_aze_bos_krd_wly_prs_qcu_vie_glc_ben_ukr_swa_gam_hun_jav_knd_ven	0.297523146061218	0.692061710193645	0.490622861782887
189	hin_mcd_arw_qcu_lit_dgb_urd_tsn_fin_owc_por_ses_aeg_zul_scr_bul_ctl_gam_chh_tig_yor_ind_bam_afr_alb_tag_amr_cze_bat_moo_ewe_uzb_swe_ven_dyu_guj_pol_bsq_jav_xho_spa_svk_grk_vie_sid_pan_anl_glc_kor_hun_lda_cnt_igb_amh_heb_akn_fbf_nor_geo_swa_ben_mly_hau_eng_aze_mlt_slo_tsw_mol_prs_azi_wly_mao_ger_rom_swt_jpn_est_bos_ukr_sod_lat_tha_tml_sun_tur_bem_dut_rus_ita_knd_fre_cic_mnd_krd	0.15255790709257	0.393516274949215	0.69483892886063
190	qcu_xho_arw_jpn_lat_mlt_ben_owc_por_hun_tml_scr_aeg_ita_vie_mly_grk_ses_est_rom_fin_glc_bat_hin_uzb_swa_akn_krd_fre_rus_geo_tig_lit_gam_chh_bul_igb_kor_bem_sid_tsn_alb_dgb_ewe_ind_pan_bsq_nor_zul_spa_mao_cnt_dyu_fbf_ukr_pol_tur_azi_mcd_hau_prs_heb_cze_tha_knd_mol_aze_sun_tag_sod_guj_urd_swe_jav_wly_moo_bos_ven_slo_dut_bam_amr_amh_ctl_swt_mnd_afr_anl_yor_lda_eng_ger_cic_tsw_svk	0.347542202919243	0.907579796598705	0.366446010655562
191	guj_gam_fre_hau_uzb_anl_wly_dut_ukr_fbf_tag_eng_tml_qcu_moo_grk_bul_tig_tur_por_spa_yor_hun_lit_bam_cic_swt_knd_azi_aze_prs_scr_slo_swe_rus_kor_aeg_glc_akn_owc_bos_est_bem_krd_geo_svk_amh_amr_tsn_urd_mnd_heb_ctl_igb_ven_alb_swa_ind_pol_pan_ses_mao_ben_mol_cnt_lat_mly_afr_bsq_tha_jav_zul_vie_bat_mlt_tsw_rom_ewe_mcd_ita_lda_chh_hin_sod_dgb_fin_sun_jpn_sid_dyu_nor_arw_xho_cze_ger	-0.0338243363498649	-0.0861693553514665	0.931517039823843
192	jav_hau_swe_jpn_dyu_ind_bsq_mcd_cic_ses_guj_azi_glc_gam_bul_geo_por_ger_kor_prs_zul_tsn_lat_bem_sid_spa_slo_tha_fre_ukr_dgb_dut_aeg_knd_nor_vie_ewe_uzb_urd_fbf_anl_amh_qcu_lda_aze_bat_arw_ben_yor_scr_cnt_pol_pan_amr_krd_mol_owc_sod_fin_tml_heb_afr_chh_cze_est_mlt_tur_moo_igb_lit_swt_bos_rom_rus_sun_tig_ven_tag_grk_mnd_svk_tsw_swa_mao_alb_bam_wly_ita_ctl_mly_xho_eng_hin_akn_hun	-0.0983092416375779	-0.223930360257727	0.823302689972098
193	geo_por_cnt_pan_tsw_xho_moo_ctl_nor_ven_gam_zul_mlt_bos_ind_ses_glc_sun_mol_yor_mnd_krd_tha_rom_hun_bat_fin_dyu_aeg_ben_wly_amh_guj_akn_rus_hau_tml_jpn_uzb_ewe_slo_eng_swa_arw_heb_pol_bsq_urd_prs_swe_fbf_alb_bam_spa_tag_swt_knd_anl_dut_ger_sod_bem_bul_tig_chh_cic_mcd_mao_tur_jav_lat_lda_cze_tsn_amr_vie_ita_ukr_owc_hin_kor_est_afr_mly_qcu_aze_svk_azi_dgb_scr_fre_grk_igb_sid_lit	0.182279899538399	0.466136238137779	0.642207946780348
194	cnt_igb_swt_urd_heb_alb_tml_nor_owc_swa_bam_amh_tig_dut_slo_chh_fin_ind_fbf_pol_arw_tag_est_mly_swe_lit_sod_spa_amr_scr_jpn_jav_azi_geo_yor_sid_aze_bul_guj_krd_hau_knd_tha_kor_vie_eng_cic_pan_mcd_qcu_rom_ses_tur_tsw_anl_mao_grk_bat_mnd_xho_ita_hin_ven_wly_aeg_mol_lda_por_bos_mlt_bsq_akn_ben_glc_rus_sun_lat_prs_moo_bem_svk_ukr_ger_fre_ewe_ctl_zul_uzb_dgb_afr_cze_hun_tsn_dyu_gam	0.528827556732558	1.22206693740085	0.224770730551042
195	glc_lit_bul_aeg_amh_tha_sid_swa_tig_pan_cze_dyu_hau_aze_scr_ses_tsn_prs_ewe_mol_rus_slo_krd_cnt_mcd_spa_sod_uzb_anl_bam_chh_nor_jav_yor_ind_hun_dut_lda_est_jpn_ven_por_bat_mly_wly_qcu_lat_bsq_arw_cic_afr_fin_gam_heb_mnd_owc_urd_tag_ben_mao_guj_rom_swe_zul_xho_igb_grk_fre_kor_mlt_azi_knd_ita_geo_bos_hin_dgb_pol_tml_svk_ukr_swt_tsw_vie_alb_ger_moo_bem_eng_akn_tur_sun_ctl_fbf_amr	-0.567583357291163	-1.27397766459992	0.205845878758049
196	bul_afr_alb_fre_cze_sun_fin_yor_tsn_spa_chh_cnt_arw_prs_mol_krd_grk_aze_tml_slo_bos_pan_tha_igb_sid_gam_mao_ctl_uzb_mnd_tur_qcu_bam_wly_por_ind_amh_est_eng_owc_amr_guj_glc_swt_fbf_hun_swa_zul_lit_ven_kor_nor_bsq_cic_ses_jpn_dut_mly_knd_swe_ita_jav_rus_scr_xho_dgb_svk_moo_tag_ger_mcd_tig_aeg_urd_bat_dyu_pol_bem_azi_lat_lda_ewe_rom_sod_ben_geo_hin_anl_ukr_hau_mlt_tsw_vie_akn_heb	-0.888856982418857	-2.04330777129475	0.0438511321574086
197	bul_knd_cze_arw_swe_spa_ita_mly_anl_bem_amh_jpn_sod_lda_uzb_gam_rom_lat_ger_aeg_yor_akn_wly_krd_dgb_mao_heb_urd_glc_lit_zul_ind_grk_tag_mol_ven_alb_afr_moo_amr_por_svk_ukr_dut_prs_tsn_aze_cic_ewe_slo_tml_mnd_fbf_swt_qcu_fin_xho_tsw_pan_geo_est_eng_bam_hau_ses_sun_rus_mlt_cnt_mcd_chh_bos_ctl_tur_owc_dyu_hin_guj_scr_tha_nor_sid_kor_bat_fre_hun_swa_jav_azi_tig_bsq_pol_ben_vie_igb	0.268776565202437	0.651812959995016	0.516129477577358
198	por_jpn_svk_xho_guj_bos_lda_amh_dgb_dut_tha_ind_wly_hin_ita_bsq_mao_sid_arw_tsw_hau_mol_azi_scr_kor_spa_tur_heb_tsn_bul_sod_prs_qcu_nor_est_bat_anl_tml_yor_jav_rom_eng_cnt_uzb_ctl_swe_grk_akn_glc_mly_fre_gam_pan_moo_tig_alb_ses_amr_dyu_ewe_mnd_fbf_ger_ben_rus_ukr_cic_aeg_bem_mlt_zul_pol_ven_sun_igb_hun_lit_cze_tag_swt_owc_urd_afr_mcd_vie_bam_aze_krd_swa_geo_chh_lat_knd_slo_fin	-0.0374147280108224	-0.0870050099140987	0.930854588555877
199	eng_guj_slo_zul_owc_tsw_fre_bos_tag_cnt_afr_ven_swt_urd_swe_moo_bsq_vie_dyu_jpn_aze_mcd_pol_cze_rus_lit_dgb_alb_akn_nor_por_ses_amr_bat_uzb_anl_knd_fin_tha_arw_heb_sid_cic_tsn_hau_geo_sun_igb_rom_fbf_ind_ita_ewe_glc_mol_mlt_gam_krd_ger_mly_tig_est_pan_swa_svk_scr_tml_jav_bam_bem_hin_chh_lda_yor_mnd_aeg_ben_bul_kor_mao_azi_tur_prs_sod_ctl_grk_spa_dut_ukr_wly_xho_lat_amh_qcu_hun	-0.32294508362016	-0.736078452302674	0.463535524630333
200	geo_swt_spa_tha_ewe_pol_knd_tag_aze_uzb_swa_cze_hau_sid_guj_fbf_akn_mcd_tml_fre_ses_nor_afr_bsq_pan_scr_sod_tsw_lda_lat_sun_vie_azi_qcu_rom_ind_ita_krd_heb_ukr_grk_mly_mol_ben_bam_bat_jpn_fin_tur_chh_gam_igb_ger_hin_mlt_mao_kor_bos_rus_aeg_xho_yor_bul_owc_mnd_dut_dgb_eng_por_tsn_jav_zul_anl_glc_wly_amh_tig_ven_arw_cnt_moo_hun_slo_lit_est_urd_alb_prs_ctl_amr_bem_dyu_cic_swe_svk	-0.12420376882352	-0.293632956035308	0.769692673567113
201	ctl_slo_spa_scr_prs_bul_sod_sid_ewe_dyu_tag_por_fre_ven_swa_aeg_fbf_alb_chh_owc_cze_vie_krd_uzb_geo_wly_tur_ita_bem_swt_lda_knd_gam_guj_est_swe_eng_heb_svk_pol_kor_fin_glc_anl_moo_tsn_ses_mol_rom_cic_mlt_amh_jav_dut_pan_ukr_jpn_urd_tsw_sun_arw_afr_azi_tml_ger_cnt_mly_bat_qcu_amr_mnd_bam_zul_aze_grk_bsq_hau_tig_dgb_tha_igb_akn_mcd_rus_lit_lat_mao_xho_hun_nor_ind_yor_hin_ben_bos	0.170128980115155	0.407844071894897	0.684325542628839
202	rom_pan_wly_dgb_tml_bos_cnt_bul_mol_hun_grk_cic_sid_alb_por_knd_swe_slo_ses_kor_fbf_afr_hau_lat_gam_prs_anl_amr_ind_xho_rus_tha_tsn_dyu_ctl_ita_svk_mao_qcu_scr_jav_bsq_vie_tig_ven_nor_tsw_ger_fre_eng_arw_ewe_spa_est_mcd_pol_krd_heb_lda_sod_akn_bat_urd_ben_lit_tur_fin_chh_amh_uzb_moo_yor_sun_aze_guj_hin_swt_cze_ukr_geo_aeg_owc_dut_swa_mnd_bem_mly_glc_igb_mlt_zul_bam_azi_jpn_tag	0.122516267434765	0.29323740817323	0.769994031113197
203	cze_swt_grk_ind_qcu_guj_bem_ctl_swe_slo_azi_chh_bul_pol_uzb_fre_fin_ger_knd_est_hau_amh_ukr_tag_prs_urd_kor_amr_bos_lat_ita_mlt_rom_cic_scr_mly_tsn_glc_owc_bam_moo_sid_bat_mcd_spa_aze_cnt_dgb_sod_swa_afr_vie_alb_rus_mol_fbf_pan_ben_nor_sun_hun_jpn_yor_lda_heb_ses_ewe_gam_tsw_arw_bsq_aeg_jav_mao_igb_hin_tig_xho_wly_lit_geo_tha_tml_por_svk_tur_mnd_akn_anl_dyu_zul_ven_dut_eng_krd	0.0147331243974975	0.0336928353188659	0.973194300849933
204	bem_pan_tsn_fre_swe_spa_arw_jpn_lat_swt_tag_eng_prs_zul_afr_fin_aze_hun_lit_amr_bat_aeg_rus_krd_tur_ven_ewe_anl_tig_sun_sid_tml_dut_ses_pol_por_hin_azi_amh_chh_swa_wly_cze_uzb_cnt_bul_jav_bsq_ukr_nor_bos_vie_kor_grk_fbf_guj_knd_geo_svk_urd_cic_mly_moo_igb_ita_ben_lda_xho_ind_dyu_akn_sod_slo_ctl_rom_alb_mlt_yor_tha_mcd_glc_mnd_mao_qcu_ger_hau_heb_dgb_scr_gam_est_owc_tsw_bam_mol	0.0211863714113904	0.0539764002910508	0.957069748056985
205	lda_xho_jpn_gam_vie_igb_eng_glc_tha_krd_swt_guj_bsq_chh_aeg_por_bos_anl_owc_afr_grk_ewe_slo_tml_cic_knd_svk_hun_geo_ger_sun_mol_ita_uzb_moo_yor_cze_aze_rom_hau_alb_wly_fin_pan_akn_azi_bat_lat_ind_amh_ctl_lit_cnt_mao_spa_urd_arw_tsn_tag_mnd_fre_mcd_ven_mly_rus_bam_tur_dyu_mlt_kor_swa_tsw_pol_qcu_zul_sid_nor_sod_amr_ses_dgb_tig_est_swe_fbf_dut_ukr_hin_bem_ben_prs_jav_bul_scr_heb	NA	NA	NA
206	mnd_aeg_por_arw_igb_rus_bsq_dut_uzb_amr_aze_qcu_bem_mly_ukr_mcd_amh_ctl_tig_prs_jav_eng_rom_fre_afr_sid_pol_scr_zul_guj_swe_tml_glc_bos_tag_spa_grk_knd_kor_vie_jpn_ven_bat_tsw_hau_pan_heb_mlt_owc_ses_nor_swt_tha_swa_fin_urd_gam_yor_ewe_akn_cic_alb_hin_geo_dgb_lat_cnt_wly_krd_ben_mao_ind_sun_sod_chh_est_tur_slo_xho_anl_bam_lit_azi_mol_dyu_fbf_lda_moo_svk_tsn_bul_cze_ita_ger_hun	-0.134085275003304	-0.321593609601388	0.74848227112923
207	wly_dgb_ewe_pan_mao_afr_swe_xho_por_mly_akn_svk_prs_cic_ukr_ses_mol_amh_slo_fin_ind_gam_heb_tsn_lda_aeg_guj_mcd_tha_grk_lit_tur_yor_ctl_ger_tag_kor_hin_urd_nor_bsq_moo_bos_scr_qcu_geo_fre_uzb_swt_mnd_bem_pol_sid_chh_bam_eng_sun_tig_rus_tml_azi_owc_vie_fbf_lat_dyu_arw_bul_jpn_cze_dut_cnt_ita_amr_sod_mlt_zul_igb_ben_glc_spa_hau_aze_rom_alb_est_krd_jav_bat_swa_hun_anl_ven_knd_tsw	-0.232857237678265	-0.62542157451451	0.533226138328719
208	ctl_lat_mao_ukr_zul_glc_hin_arw_por_sod_moo_cic_vie_mlt_swa_rom_urd_rus_guj_tur_yor_jav_aeg_bam_kor_slo_mol_mcd_alb_aze_lit_ind_krd_mnd_dgb_owc_gam_anl_heb_tig_geo_bem_cze_bul_tsw_tml_bos_amh_grk_ita_scr_knd_spa_ven_tsn_est_cnt_ses_swt_swe_lda_wly_chh_dyu_dut_mly_akn_fre_fin_pol_tag_ben_ewe_ger_prs_hau_sun_bat_sid_nor_hun_eng_qcu_amr_igb_tha_bsq_fbf_pan_uzb_jpn_azi_xho_afr_svk	-0.0285065150597704	-0.0658231809639207	0.94765989301902
209	kor_ewe_tml_guj_tsw_ind_hun_cnt_sun_ses_lda_svk_pan_afr_dgb_wly_vie_ven_qcu_ger_bem_scr_amh_cze_tha_yor_aeg_moo_glc_knd_mly_dyu_jpn_mao_pol_slo_mnd_rus_fin_spa_tag_fbf_bat_lit_bsq_est_akn_bul_tsn_cic_mol_por_zul_tur_swt_jav_ctl_uzb_igb_owc_mcd_swa_geo_ita_alb_prs_sid_rom_tig_urd_nor_hau_arw_grk_dut_fre_lat_ben_sod_bos_gam_swe_chh_heb_amr_aze_azi_krd_bam_mlt_hin_eng_xho_anl_ukr	0.188320515330313	0.442716346628479	0.65899892852518
210	sid_tsw_gam_pol_fre_aeg_azi_scr_moo_sod_cze_afr_dut_slo_ita_mnd_swe_mcd_eng_est_bos_mol_jav_ukr_pan_guj_ewe_krd_lit_hau_wly_rom_ind_amr_spa_bam_tig_urd_tag_svk_grk_bsq_ben_fbf_swa_ven_bem_swt_ger_geo_xho_glc_nor_akn_hun_igb_knd_tur_lda_arw_rus_jpn_yor_prs_tsn_cic_mao_tha_heb_tml_mly_owc_por_mlt_vie_kor_anl_uzb_ses_dyu_cnt_sun_zul_hin_aze_lat_bat_bul_dgb_ctl_chh_amh_fin_alb_qcu	0.237957646125292	0.620249927851992	0.536610180620559
211	qcu_mcd_lda_jpn_wly_azi_cze_bul_uzb_kor_chh_rus_lat_ita_guj_hun_amr_tsw_arw_tha_swt_aze_heb_sod_sun_tig_spa_dyu_mnd_tml_cic_hau_ben_ewe_aeg_bos_sid_scr_fre_rom_alb_bem_bat_zul_eng_cnt_pol_ger_nor_ukr_mly_est_dut_urd_glc_bam_gam_dgb_ven_mlt_tsn_amh_anl_pan_geo_ind_yor_owc_moo_swa_mol_xho_bsq_tur_akn_ses_svk_prs_knd_ctl_por_mao_fbf_fin_krd_igb_swe_slo_vie_jav_hin_tag_lit_afr_grk	-1.03431960278696	-2.98753492618363	0.00359605971259909
212	mol_prs_fin_aeg_tig_dut_bat_rus_uzb_bul_alb_est_fre_tml_grk_bem_cic_slo_geo_pol_azi_mly_mcd_scr_ger_zul_igb_wly_owc_dgb_rom_bsq_cze_fbf_por_vie_hin_cnt_nor_tur_knd_xho_qcu_ukr_moo_akn_lda_mao_krd_svk_sod_lat_jav_mnd_urd_ita_sid_tsw_pan_amh_kor_ind_aze_guj_ses_swe_tsn_bos_ven_jpn_swt_bam_tha_yor_tag_glc_gam_hun_ben_lit_spa_amr_heb_chh_swa_hau_arw_mlt_sun_anl_dyu_eng_ctl_ewe_afr	-0.728549093419251	-1.71008833720118	0.0905839076645353
213	urd_afr_svk_bsq_lat_scr_jpn_tsn_arw_mnd_mol_ind_tml_vie_fbf_aze_bam_mao_eng_mlt_geo_sun_moo_bem_tag_xho_prs_uzb_grk_cic_yor_amh_dgb_fre_alb_ben_tha_fin_akn_tsw_tur_slo_cnt_anl_ewe_ger_swt_por_azi_swe_pan_hun_owc_ctl_cze_pol_gam_spa_hau_chh_igb_nor_hin_ven_ita_sid_wly_qcu_sod_heb_mly_ukr_rus_dut_kor_mcd_amr_lda_bat_tig_bos_guj_rom_lit_aeg_bul_est_glc_zul_krd_jav_knd_dyu_ses_swa	-0.866118259280412	-2.01583931045275	0.0467022368260758
214	krd_sun_xho_ven_cze_swt_nor_kor_tsw_bsq_akn_scr_lat_slo_lit_urd_mly_tig_hun_jpn_pol_tha_mlt_jav_swa_mcd_hin_ind_pan_hau_tml_geo_bul_fre_mnd_sid_grk_ben_bos_est_bat_tag_yor_zul_sod_knd_mol_rom_glc_svk_fin_tur_uzb_cnt_guj_cic_bem_heb_arw_vie_alb_chh_azi_fbf_prs_afr_ita_por_mao_aze_spa_ctl_ses_ger_dut_ewe_eng_rus_gam_owc_ukr_wly_aeg_igb_anl_lda_bam_swe_amh_qcu_moo_tsn_dgb_dyu_amr	-0.282333958075624	-0.707733347452862	0.480880771106688
215	ind_dyu_igb_aeg_slo_tml_wly_tag_tsn_nor_hin_dut_sod_krd_hau_bem_kor_azi_lda_akn_rom_fin_arw_tig_vie_gam_spa_hun_cze_yor_por_cnt_cic_ukr_bul_uzb_grk_bam_sid_ita_sun_guj_ses_lat_bos_swt_ewe_bat_lit_mnd_fbf_mcd_dgb_anl_ven_fre_swa_ger_jpn_scr_geo_est_chh_knd_owc_qcu_glc_tur_mly_amr_swe_mlt_eng_urd_amh_zul_alb_tha_afr_jav_xho_heb_ben_svk_mol_pan_tsw_ctl_mao_moo_bsq_aze_pol_rus_prs	0.515014245688508	1.17286094912086	0.243846949850218
216	mcd_igb_krd_lat_akn_cic_wly_cze_jpn_est_fbf_afr_dgb_rom_swe_pol_sod_tur_svk_hau_bem_ger_grk_tml_lda_nor_swt_anl_hun_ven_xho_urd_por_guj_mlt_dyu_geo_yor_sid_lit_uzb_mly_hin_fre_cnt_dut_tig_gam_tsw_mol_ind_prs_glc_owc_heb_bul_fin_bam_jav_ukr_moo_ita_tha_pan_knd_qcu_spa_aeg_ben_eng_azi_swa_rus_slo_zul_ses_ctl_amh_scr_chh_alb_aze_amr_mao_vie_sun_tsn_bsq_tag_mnd_bos_bat_arw_ewe_kor	-0.0671260104972774	-0.167713503387764	0.867172839765836
217	knd_ger_nor_amr_bsq_ita_tur_amh_fbf_cic_swt_kor_tig_wly_urd_jpn_bam_ses_vie_zul_igb_spa_rom_ukr_tha_sid_uzb_por_svk_moo_chh_ben_mcd_heb_azi_fre_mly_slo_xho_ewe_anl_dut_sod_tml_alb_est_eng_hau_bul_gam_bat_aeg_ind_pol_lat_glc_cze_dyu_tag_lit_mnd_owc_ctl_sun_qcu_scr_swe_aze_guj_pan_akn_swa_arw_prs_lda_tsw_bos_mlt_rus_dgb_yor_grk_cnt_krd_hun_tsn_mao_mol_ven_geo_bem_hin_fin_jav_afr	-0.0233151245078076	-0.0527335386552235	0.958057324173057
218	fre_sun_por_arw_bam_heb_ben_uzb_ger_mol_hau_cnt_tag_bem_amr_jpn_geo_tsw_nor_sod_qcu_urd_akn_dyu_swa_mao_grk_bat_dgb_swe_azi_moo_krd_tig_ses_scr_glc_owc_yor_lit_ctl_ind_aze_mly_fin_hin_rom_wly_bos_pol_lda_sid_alb_cic_bsq_dut_swt_fbf_xho_hun_vie_aeg_ita_prs_slo_igb_eng_ewe_chh_afr_bul_knd_tml_tha_est_spa_kor_ukr_anl_zul_lat_svk_tsn_jav_gam_mcd_cze_pan_amh_guj_ven_mlt_tur_rus_mnd	0.262524399767612	0.615674180214444	0.539613426292965
219	tml_ewe_xho_por_sod_swt_dut_fbf_aeg_igb_qcu_azi_aze_bos_amr_mol_ctl_ven_ita_owc_bem_akn_mly_lat_zul_swe_sid_svk_est_cic_lda_grk_dyu_bam_heb_krd_fin_hin_ind_geo_hau_tsn_lit_bsq_alb_moo_anl_pan_pol_bul_swa_afr_wly_tsw_yor_mlt_uzb_tur_cze_nor_tig_urd_ger_tha_gam_dgb_eng_glc_scr_ukr_mnd_prs_guj_chh_tag_rus_fre_hun_jpn_cnt_kor_sun_bat_mcd_jav_vie_arw_mao_spa_ses_rom_ben_knd_amh_slo	-0.930925325099851	-2.55305153081722	0.0123062037151318
220	hau_jav_vie_bos_mol_afr_mcd_dyu_mly_tsw_swe_rus_moo_urd_ctl_mlt_knd_mnd_bul_fbf_glc_cnt_ukr_ind_tur_pol_fre_aeg_zul_lat_tig_guj_akn_bam_fin_bsq_wly_ven_owc_bat_uzb_geo_cze_yor_ger_aze_gam_nor_tag_svk_jpn_slo_heb_sun_hin_dut_eng_chh_krd_azi_ita_cic_qcu_kor_ben_xho_pan_tsn_sid_sod_swt_hun_lda_ewe_est_scr_amr_bem_spa_tml_grk_lit_igb_tha_rom_arw_mao_alb_prs_dgb_ses_amh_swa_anl_por	0.334489437845173	0.768105371817449	0.444370578148859
221	uzb_ven_bul_pol_mol_jpn_lda_gam_mcd_ben_tsn_prs_sod_amr_ses_swt_alb_xho_dgb_ctl_swe_mao_lit_vie_tig_spa_svk_yor_grk_hin_bos_amh_dyu_bat_qcu_fre_ger_hau_tag_azi_lat_tha_moo_mnd_afr_por_est_owc_chh_ukr_sid_igb_mlt_kor_rom_fin_glc_geo_ind_wly_pan_knd_urd_slo_nor_hun_anl_guj_bsq_dut_bam_tur_ita_jav_scr_aze_rus_mly_krd_cic_eng_arw_aeg_zul_heb_cze_bem_fbf_cnt_akn_tsw_sun_ewe_tml_swa	0.00698898054500203	0.0182030196953977	0.985515889698798
222	prs_ukr_uzb_anl_tml_tha_swa_xho_aze_spa_akn_mlt_ben_sid_tsn_slo_tur_cze_grk_ger_lit_swe_guj_arw_nor_rus_cic_tag_bem_tsw_knd_ctl_geo_krd_mnd_lda_amh_cnt_zul_fre_dgb_aeg_pol_wly_por_ses_pan_mcd_qcu_bul_eng_hin_ind_dyu_rom_hau_sun_sod_fbf_vie_jpn_ven_scr_kor_svk_bam_azi_alb_glc_dut_afr_ita_owc_bos_est_heb_bsq_igb_ewe_mao_mly_gam_chh_amr_swt_urd_tig_mol_hun_fin_jav_moo_bat_yor_lat	NA	NA	NA
223	pan_swt_sid_prs_qcu_tsw_yor_bul_ind_pol_moo_gam_scr_alb_amr_zul_bam_spa_geo_sod_por_cnt_cze_urd_wly_uzb_swa_est_aeg_ven_krd_igb_ctl_sun_slo_cic_anl_jav_ukr_mol_bos_mlt_fre_ewe_lat_mnd_dut_ses_arw_fin_hun_jpn_tml_ben_chh_heb_nor_akn_svk_glc_tur_dyu_knd_ger_tig_azi_mly_lda_xho_lit_tsn_kor_swe_rom_ita_bat_eng_rus_dgb_aze_guj_fbf_mao_hau_tha_vie_mcd_bsq_afr_amh_grk_tag_owc_hin_bem	-0.174457135559737	-0.472721912667238	0.637519126380575
224	sod_yor_swa_ind_knd_nor_ita_mnd_amh_fre_aeg_pol_cic_scr_qcu_mly_afr_fin_mol_svk_ger_lat_ses_arw_mao_mlt_cnt_eng_zul_jav_ctl_heb_uzb_bat_est_tsn_sun_lda_tha_alb_akn_kor_bul_ewe_mcd_ven_rom_ukr_xho_bam_amr_tsw_sid_bos_dgb_chh_geo_swe_lit_hun_hin_krd_ben_igb_cze_aze_spa_anl_prs_owc_pan_wly_fbf_dut_guj_glc_bem_jpn_urd_bsq_swt_grk_tig_tag_vie_tur_por_azi_hau_tml_rus_slo_gam_moo_dyu	0.111006035474788	0.284505334334003	0.77665568260649
225	sod_amr_ger_zul_ewe_grk_knd_akn_tur_moo_cnt_hin_fbf_swa_lda_tsn_mcd_jav_vie_owc_wly_bsq_ses_fre_svk_tsw_mao_mly_aeg_bos_lat_dut_aze_chh_slo_igb_bul_alb_mlt_ben_scr_mol_qcu_tag_heb_cic_dyu_swt_mnd_sid_anl_nor_tml_tig_afr_spa_glc_kor_sun_yor_rom_jpn_guj_prs_fin_xho_pan_ind_est_cze_ita_geo_ven_uzb_gam_ctl_rus_tha_arw_eng_urd_bam_azi_amh_krd_bem_hau_ukr_hun_lit_dgb_swe_pol_por_bat	-0.635357416686814	-1.60777854758931	0.111273564439187
226	hau_heb_bos_grk_xho_aeg_guj_bsq_mol_tag_alb_sod_glc_eng_mnd_arw_slo_sid_knd_scr_mlt_por_rus_cnt_krd_amr_bat_zul_gam_est_swt_yor_ukr_aze_lat_tha_ctl_mcd_jav_mly_pol_moo_nor_fre_bam_tig_jpn_geo_azi_swe_akn_ger_kor_tsn_dgb_dut_bul_tsw_anl_owc_spa_pan_qcu_ind_ita_tml_dyu_wly_ben_hin_ewe_rom_afr_hun_lit_amh_urd_cze_tur_vie_swa_chh_fin_ven_uzb_bem_igb_cic_fbf_svk_mao_lda_sun_prs_ses	-0.121772186462765	-0.292446921606709	0.770596387823709
227	svk_ewe_aeg_cze_akn_qcu_nor_dgb_ben_aze_cic_glc_arw_krd_anl_ctl_jav_swt_scr_guj_spa_ita_azi_cnt_lda_hau_owc_grk_lit_fbf_xho_swe_amh_rom_tsn_tml_por_vie_bos_bat_afr_hun_tur_tha_alb_mcd_ind_ses_rus_chh_tag_mnd_ukr_bsq_eng_pan_lat_dut_tig_est_dyu_bem_ger_fin_mol_urd_ven_sod_jpn_bam_bul_gam_wly_yor_kor_uzb_mly_mao_slo_sid_heb_geo_amr_hin_zul_pol_igb_knd_tsw_sun_mlt_moo_fre_swa_prs	-0.0948096747286927	-0.245461383141565	0.806640068634155
228	xho_lat_sun_urd_chh_dyu_bsq_ind_yor_pol_rus_sid_mlt_lit_tur_ven_ukr_svk_tsn_kor_hau_est_amh_akn_fbf_geo_dgb_ses_mcd_eng_bam_fin_ger_wly_tag_prs_heb_anl_cic_ctl_fre_knd_bos_vie_hin_swa_jav_uzb_cze_owc_swe_scr_tml_hun_mao_pan_krd_aeg_spa_ben_gam_tig_azi_bat_cnt_moo_amr_slo_guj_grk_tsw_arw_mly_ewe_afr_mol_zul_swt_tha_bem_bul_dut_nor_aze_jpn_lda_igb_glc_sod_mnd_rom_por_ita_alb_qcu	-0.415472731771581	-1.06984996351656	0.287455710296561
229	eng_ind_aeg_fin_slo_bam_urd_ctl_mlt_dut_svk_jpn_mnd_tur_azi_krd_igb_alb_ita_ben_gam_mao_dgb_bsq_pol_cic_wly_mly_uzb_swe_swa_tsn_yor_cnt_ven_afr_dyu_anl_ger_jav_fbf_heb_tha_est_moo_tml_geo_amr_bos_grk_hin_glc_lda_ukr_aze_rus_cze_akn_zul_chh_por_hau_mol_sid_tsw_nor_guj_prs_scr_kor_bul_knd_tig_pan_amh_ewe_fre_bat_sun_spa_lat_hun_vie_swt_rom_lit_sod_mcd_bem_owc_xho_ses_tag_arw_qcu	-0.499306128813564	-1.15145017340861	0.252498744159406
230	pan_ctl_bem_lit_scr_bsq_ben_ses_ita_bam_uzb_tag_ger_cic_alb_bat_hau_ven_akn_jav_urd_glc_tha_anl_krd_lda_lat_geo_chh_yor_guj_owc_fbf_cze_rom_heb_est_ewe_svk_ind_slo_amr_sun_por_arw_knd_mnd_qcu_igb_tig_vie_nor_kor_xho_hun_moo_tur_swe_azi_pol_mcd_rus_ukr_cnt_zul_mlt_mao_tsw_gam_wly_dut_aze_prs_tml_jpn_fin_sid_bos_eng_tsn_fre_spa_afr_bul_swt_mol_aeg_amh_sod_dyu_grk_dgb_hin_swa_mly	0.908105425791458	2.30043503031108	0.0236591856896711
231	scr_lda_aeg_moo_ben_ukr_uzb_cnt_tml_chh_tsn_lit_svk_mly_fbf_mlt_tag_cic_pan_ita_heb_mao_nor_por_spa_arw_dyu_guj_qcu_zul_akn_alb_grk_ewe_swa_dut_bat_mcd_rus_tha_bsq_lat_swt_owc_est_eng_urd_bam_ger_glc_aze_swe_vie_tur_hin_gam_knd_amr_hau_yor_sid_sod_pol_bem_bul_amh_dgb_prs_cze_fin_igb_anl_xho_ses_mol_wly_ind_krd_kor_ctl_tsw_hun_afr_ven_mnd_jpn_tig_geo_jav_fre_slo_rom_azi_sun_bos	-0.409460670023336	-0.949588439718418	0.344782595621179
232	bat_swt_kor_ind_chh_nor_igb_tag_lat_hin_svk_geo_sod_azi_amr_slo_por_tsn_urd_cic_bos_fin_dyu_grk_fbf_spa_arw_fre_tsw_ctl_sid_ven_dut_anl_tur_hun_aze_gam_ukr_krd_mol_prs_qcu_sun_bul_akn_est_tml_uzb_scr_lda_swe_jav_mlt_afr_owc_mao_cnt_amh_ben_bam_wly_zul_eng_mly_tig_mcd_rom_rus_pan_ewe_lit_bem_pol_alb_jpn_mnd_moo_xho_bsq_vie_glc_dgb_heb_yor_ita_knd_cze_ger_guj_tha_aeg_hau_swa_ses	-0.497280834650804	-1.16253220428515	0.247993875763847
233	bem_ita_ukr_tag_mlt_azi_sod_vie_mcd_gam_uzb_fin_heb_mao_dut_sun_fre_rus_aeg_tml_swa_alb_ind_ses_nor_ger_zul_moo_prs_knd_por_afr_slo_bsq_hun_ven_jav_eng_rom_bam_jpn_akn_lat_ctl_hin_krd_fbf_xho_tur_spa_owc_ewe_anl_bul_dgb_sid_wly_arw_lda_amr_glc_dyu_igb_swt_mnd_geo_tsn_hau_est_pan_tsw_lit_urd_svk_cic_bat_cze_grk_amh_cnt_swe_tig_scr_mly_pol_aze_guj_bos_chh_yor_qcu_tha_mol_kor_ben	0.339320331773935	0.903294033273103	0.368703648226022
234	afr_pol_mlt_vie_est_grk_cnt_moo_bam_tsn_cze_ben_alb_tml_scr_mnd_krd_azi_lat_sod_swt_guj_yor_tur_tsw_swe_tig_bsq_ewe_hau_fre_fbf_spa_sun_xho_eng_ger_ita_amh_sid_aze_rom_jav_ind_mly_nor_por_tha_heb_bul_igb_lda_aeg_prs_ven_chh_ukr_knd_urd_dut_kor_dyu_ses_qcu_glc_rus_fin_zul_bat_amr_lit_akn_mol_mao_owc_uzb_cic_slo_svk_anl_hun_swa_tag_geo_wly_bos_jpn_pan_ctl_arw_dgb_hin_mcd_gam_bem	NA	NA	NA
235	tag_fbf_aze_lit_rom_scr_anl_tig_ukr_bam_glc_por_wly_hin_dut_mlt_tml_bem_eng_ben_vie_swt_jav_sid_lat_tur_zul_svk_xho_qcu_heb_cze_igb_azi_tha_arw_gam_mly_est_chh_ger_lda_amh_fre_alb_guj_afr_geo_ctl_hau_sod_knd_rus_bul_ses_bos_kor_urd_slo_swa_mol_mnd_owc_aeg_pan_grk_ita_uzb_cic_amr_krd_bsq_yor_sun_jpn_moo_bat_ven_mao_tsw_pol_akn_tsn_fin_prs_dyu_hun_swe_cnt_ewe_nor_dgb_ind_mcd_spa	0.328276747608736	0.838926886491546	0.403661563588325
236	kor_cze_mol_arw_slo_tha_tsw_alb_ewe_pol_qcu_rus_knd_pan_ind_fbf_mcd_tig_ven_ben_cnt_mly_por_bos_eng_moo_bul_grk_tml_aeg_guj_amr_tsn_ita_akn_dgb_chh_bat_lit_gam_urd_fin_spa_swe_fre_wly_yor_prs_bsq_zul_scr_hau_ses_svk_sod_lat_jav_afr_tag_hin_anl_nor_mlt_ukr_swa_ctl_xho_sun_jpn_heb_hun_mnd_sid_amh_dut_azi_lda_dyu_owc_glc_tur_ger_cic_swt_mao_igb_est_geo_krd_bem_rom_vie_aze_bam_uzb	0.255591181058709	0.607705475897452	0.544863942038544
237	por_swt_fre_rom_ind_yor_scr_qcu_gam_bul_bos_prs_hau_anl_chh_hun_ukr_amr_pol_afr_tml_spa_dyu_aeg_aze_ctl_mao_arw_tur_nor_amh_rus_alb_tig_sid_bam_moo_ses_ger_ben_wly_mly_swa_pan_bem_ita_slo_jav_swe_sod_xho_eng_lat_ewe_hin_jpn_mcd_fin_guj_zul_tsn_tha_azi_owc_mnd_heb_krd_cic_mlt_cnt_urd_kor_akn_grk_svk_igb_vie_dgb_cze_lit_uzb_fbf_dut_est_tag_bsq_sun_glc_lda_knd_mol_geo_bat_ven_tsw	0.344323010887145	0.836498494530509	0.405018767920927
238	ita_bat_tml_amr_bem_ewe_cnt_bos_azi_jav_kor_prs_por_lat_pol_urd_akn_amh_hun_heb_bam_cze_glc_tsw_dyu_ben_grk_nor_anl_krd_lda_guj_svk_mlt_scr_chh_hau_knd_aeg_swt_geo_ukr_xho_mcd_jpn_tsn_mao_rom_tha_uzb_ctl_swa_dut_sod_mnd_ven_igb_tig_wly_pan_fin_alb_aze_qcu_slo_spa_rus_bul_arw_sun_est_lit_ind_yor_ger_tag_ses_afr_sid_fbf_mly_tur_mol_cic_dgb_swe_hin_gam_vie_bsq_zul_moo_eng_owc_fre	0.62325785289811	1.48983764863932	0.139650643241675
239	hin_amr_sid_rus_tag_bat_igb_ger_mnd_glc_ses_tha_hun_cze_afr_prs_bul_cic_alb_amh_swt_qcu_tur_akn_hau_uzb_knd_eng_por_yor_azi_dyu_bam_kor_tig_heb_lit_spa_tsn_slo_pan_rom_grk_scr_lat_jav_svk_arw_tsw_mly_bos_pol_ctl_est_mcd_ukr_dut_swe_wly_fbf_aeg_ind_sod_fin_sun_xho_jpn_dgb_cnt_mlt_bsq_krd_geo_ven_urd_swa_ita_mol_fre_chh_moo_lda_bem_mao_anl_gam_ben_aze_nor_ewe_owc_guj_vie_zul_tml	0.664919702759571	1.56115812593479	0.121883072786483
240	eng_rom_ukr_tsw_spa_krd_pan_xho_est_ita_pol_glc_ind_cnt_bem_bos_ewe_igb_sun_guj_cic_hau_mnd_arw_dut_sod_afr_bsq_fre_bul_lit_hin_aze_lda_swa_grk_ctl_tig_svk_tsn_gam_swe_urd_tur_amh_wly_swt_nor_sid_tag_mol_mlt_lat_aeg_mcd_bam_tml_azi_alb_heb_tha_fbf_mao_jpn_ven_moo_geo_scr_anl_jav_kor_slo_prs_mly_uzb_amr_fin_dgb_yor_vie_qcu_akn_zul_ger_knd_dyu_rus_chh_owc_por_bat_cze_ses_hun_ben	0.209758018939645	0.544015960471585	0.587732375866247
241	azi_sid_jpn_knd_bul_pol_chh_bos_dyu_fbf_bem_akn_ven_uzb_grk_bat_eng_qcu_heb_jav_guj_dgb_hin_swa_pan_glc_hau_mnd_tsw_arw_sod_amr_anl_tsn_lat_mol_afr_lit_urd_amh_geo_alb_vie_ewe_cic_hun_tag_scr_tha_owc_mcd_fin_swt_ind_dut_slo_sun_spa_igb_xho_ukr_mlt_kor_aze_cnt_yor_est_mly_wly_rus_por_ses_krd_prs_lda_rom_moo_swe_tur_tig_svk_ben_fre_ctl_bsq_zul_ita_ger_gam_bam_aeg_nor_cze_mao_tml	0.375656859474497	0.826199240035527	0.410805663352113
242	arw_afr_ben_wly_tml_guj_prs_spa_qcu_bem_bam_lda_hun_bos_cze_lit_eng_kor_por_bul_glc_xho_fin_mao_anl_rom_ven_mcd_rus_nor_aze_tag_fre_dyu_cic_hau_mol_fbf_gam_hin_ctl_yor_sun_cnt_amh_jpn_akn_bsq_tha_ita_geo_ind_amr_lat_chh_tsw_uzb_sid_ger_grk_alb_est_ewe_svk_ses_mlt_jav_dut_vie_tig_heb_mnd_tur_urd_mly_igb_azi_pol_scr_krd_knd_swe_owc_zul_pan_slo_sod_moo_aeg_swa_dgb_bat_swt_tsn_ukr	-0.384182865985714	-0.910918394115894	0.364693401429793
243	tur_jav_mnd_vie_lda_dut_afr_krd_swa_chh_amr_hau_pol_aze_sun_scr_urd_rom_pan_ven_est_azi_zul_ind_xho_ses_aeg_guj_tha_swt_nor_bem_arw_ita_mcd_mao_tsn_lit_igb_slo_prs_ewe_ger_bos_moo_bam_fre_lat_tsw_fbf_kor_mly_tig_glc_dyu_uzb_ukr_mol_ctl_heb_tml_bat_cnt_alb_eng_hin_sid_bsq_por_anl_yor_owc_wly_hun_ben_qcu_cze_mlt_swe_svk_spa_akn_rus_tag_knd_gam_amh_dgb_geo_cic_grk_fin_sod_jpn_bul	-0.63560459225746	-1.43222461792603	0.155432151096231
244	rus_swe_bem_ger_sod_ewe_mol_dyu_tsn_moo_gam_ukr_mnd_qcu_tsw_sun_mcd_rom_glc_fre_jpn_ben_svk_aeg_jav_azi_swt_grk_spa_bos_slo_wly_anl_lat_bsq_scr_amh_hun_xho_tig_ses_dut_fin_mly_mlt_hau_alb_cze_sid_bam_krd_prs_lit_uzb_urd_heb_vie_tml_ven_bul_pol_est_swa_pan_ctl_aze_hin_mao_lda_guj_nor_afr_akn_zul_ind_tag_geo_por_arw_bat_cnt_kor_fbf_cic_dgb_yor_tha_amr_knd_chh_tur_igb_owc_eng_ita	0.351008811228334	0.930371263017115	0.354587669335567
245	uzb_por_heb_ses_knd_xho_vie_prs_pol_mly_qcu_nor_lat_ind_tml_tsn_spa_ukr_bat_scr_pan_rom_bsq_ven_swa_owc_mao_sod_ger_jav_afr_swt_geo_aeg_azi_gam_guj_glc_anl_zul_lit_krd_lda_yor_hin_mnd_bos_amr_tsw_ctl_tur_urd_cze_fin_alb_slo_akn_wly_ben_sid_fbf_eng_mol_aze_grk_sun_amh_swe_hau_arw_tha_cnt_bem_svk_hun_fre_jpn_mcd_igb_kor_bam_dut_dyu_ewe_ita_est_rus_dgb_cic_tig_tag_moo_bul_chh_mlt	-0.52891470332118	-1.36626785302664	0.175149440639815
246	lat_ewe_ind_tag_amh_sun_scr_akn_tur_hun_mnd_ben_tig_lit_xho_jav_ctl_qcu_mcd_sid_dgb_dut_spa_fre_tsn_wly_aeg_pan_mol_mlt_hau_gam_guj_tsw_kor_glc_knd_igb_zul_rus_lda_owc_dyu_urd_tml_por_geo_fin_alb_bem_uzb_bsq_swt_mly_aze_chh_mao_cze_arw_yor_pol_nor_amr_swe_sod_swa_bat_afr_heb_tha_azi_fbf_rom_moo_ita_ses_ger_ukr_est_jpn_grk_bul_krd_svk_hin_bam_cnt_ven_cic_anl_eng_bos_slo_vie_prs	-0.0828773671331341	-0.200956191825874	0.841171676805404
247	bos_kor_zul_grk_spa_tig_arw_aeg_hau_guj_urd_chh_ctl_tur_ven_eng_moo_sun_jpn_ewe_dut_anl_krd_afr_hin_est_pan_glc_cnt_bul_sid_xho_tml_mcd_fin_wly_sod_aze_bam_dgb_geo_akn_swt_fbf_por_ses_jav_amr_ger_ben_mlt_swe_uzb_alb_mao_slo_azi_mnd_yor_qcu_cze_tsw_mol_gam_swa_bsq_nor_mly_rom_tag_hun_svk_owc_prs_lit_lda_scr_amh_tsn_ind_vie_ita_fre_rus_lat_tha_bat_bem_heb_pol_cic_igb_dyu_ukr_knd	0.218219203459324	0.52583136973213	0.600257007666367
248	moo_glc_hun_sun_krd_ewe_azi_yor_svk_ita_akn_bsq_cze_afr_xho_ven_mao_tsn_tsw_jav_bul_arw_ind_tml_lit_bat_pol_uzb_chh_tag_pan_fbf_tig_dyu_jpn_anl_swe_zul_hin_kor_swt_mnd_ctl_fin_bos_grk_igb_dgb_nor_rom_sod_qcu_scr_cic_rus_tha_alb_geo_amr_lat_ukr_gam_bem_bam_aze_mly_guj_lda_knd_ger_vie_fre_tur_aeg_owc_eng_swa_ben_por_heb_slo_ses_sid_urd_est_dut_prs_cnt_amh_spa_hau_mol_mlt_mcd_wly	0.319513026757043	0.789641531725906	0.431745833834093
249	ewe_alb_scr_sun_mlt_rom_bat_cic_bul_amh_kor_tig_knd_anl_jav_hun_igb_ven_pan_uzb_qcu_tur_mcd_mao_ses_mly_pol_sid_azi_arw_ger_slo_vie_cze_lit_nor_prs_heb_cnt_lat_jpn_bsq_gam_tml_dyu_dut_mnd_ben_akn_afr_ukr_fre_tsw_hin_swe_spa_guj_geo_ctl_hau_krd_svk_zul_amr_swa_moo_sod_bem_chh_rus_bos_swt_por_mol_wly_grk_bam_urd_ita_aeg_tha_eng_glc_fin_aze_owc_tag_fbf_lda_yor_est_dgb_xho_ind_tsn	-0.0462662165243477	-0.120432677561282	0.904400212131355
250	krd_glc_afr_dgb_dyu_wly_knd_tsn_fbf_gam_mao_fre_tur_sun_lda_tsw_urd_swa_hun_mol_ewe_cnt_ita_azi_mcd_aeg_bem_aze_bsq_tag_jpn_owc_amr_tha_ind_rom_jav_chh_uzb_cic_spa_nor_zul_pol_cze_moo_ven_prs_xho_kor_geo_svk_yor_est_ses_ben_swe_hin_swt_dut_tig_amh_grk_qcu_bam_ctl_bat_por_akn_sid_guj_vie_hau_mly_fin_igb_alb_arw_sod_mlt_heb_bul_pan_lit_bos_lat_anl_ger_mnd_slo_scr_rus_ukr_tml_eng	0.303299531486038	0.786023367959145	0.433851963764927
251	knd_ita_fre_qcu_moo_yor_cze_glc_est_heb_cic_scr_tha_por_slo_ind_grk_rom_zul_eng_tag_ses_vie_dgb_jav_alb_sod_sid_lat_bem_ben_hau_pan_fbf_bul_hun_pol_aze_xho_urd_gam_uzb_owc_cnt_dut_tsw_mao_lit_prs_tml_afr_azi_mlt_sun_mcd_kor_ewe_amh_chh_bos_mol_nor_bsq_amr_akn_bat_lda_dyu_ger_anl_bam_swe_mnd_ven_guj_aeg_mly_swt_igb_spa_ctl_svk_tur_wly_tig_jpn_hin_ukr_fin_krd_arw_swa_tsn_rus_geo	-0.0405267047799912	-0.099206750149067	0.921187645400219
252	qcu_tsw_vie_mlt_bsq_lat_dgb_lda_sod_rus_hun_amr_nor_mao_tig_aeg_cze_uzb_rom_ben_sun_tml_guj_bul_chh_hau_tur_cic_mnd_prs_bos_bat_arw_ger_mly_glc_slo_igb_ven_cnt_heb_fbf_pan_afr_urd_amh_tha_fre_pol_lit_kor_bem_svk_gam_swa_fin_ukr_moo_scr_aze_ewe_tsn_mcd_krd_ind_owc_hin_por_xho_ctl_sid_anl_geo_est_azi_dyu_knd_tag_alb_swt_yor_eng_zul_mol_wly_ses_ita_jpn_bam_akn_jav_swe_spa_dut_grk	0.691982245818407	1.71907500264166	0.0889276396609264
253	fin_jav_amr_glc_tml_afr_lat_pan_fre_krd_cze_guj_akn_mol_sod_zul_cnt_bos_tag_mnd_bem_scr_gam_chh_lda_tha_por_urd_bat_anl_swe_geo_aze_slo_bsq_ger_hau_alb_prs_heb_swt_tsn_rom_jpn_sun_ses_swa_mcd_qcu_vie_xho_tur_hun_hin_grk_uzb_ctl_mly_knd_dut_ben_moo_azi_cic_aeg_tig_est_ita_igb_spa_wly_nor_bam_dgb_tsw_mlt_pol_fbf_ven_ind_lit_ewe_dyu_ukr_yor_svk_amh_mao_eng_owc_arw_bul_sid_kor_rus	0.111653729100595	0.276550067490477	0.782739291645942
254	mnd_qcu_dut_akn_bos_alb_mol_geo_dgb_wly_swa_chh_grk_lat_arw_bam_spa_mcd_zul_dyu_aze_afr_est_cnt_ben_kor_jav_swe_lda_rus_glc_tml_krd_igb_moo_ukr_tha_tur_ven_aeg_tsw_hun_gam_swt_tag_hin_fbf_ewe_mlt_jpn_cze_tsn_ind_sid_cic_fin_ger_xho_rom_heb_bsq_yor_amr_sun_mly_urd_por_knd_eng_bat_hau_tig_lit_prs_scr_fre_pol_ctl_ita_sod_mao_azi_bul_ses_bem_amh_svk_guj_vie_slo_pan_nor_uzb_anl_owc	-0.505933157911728	-1.15310999488051	0.251820357350811
255	sid_zul_pol_mlt_pan_geo_uzb_chh_anl_hin_slo_mol_fre_vie_owc_mao_afr_ctl_cze_yor_swe_kor_bos_tig_dgb_dut_qcu_hun_ind_moo_krd_tsn_bam_bul_jav_mnd_ben_akn_guj_bsq_amr_tag_azi_knd_gam_aze_cic_fin_ukr_mcd_lat_heb_dyu_scr_swa_ita_est_bat_tsw_svk_eng_ewe_glc_nor_rom_urd_prs_amh_tha_spa_sod_xho_jpn_sun_mly_hau_por_bem_lda_ses_aeg_ven_lit_wly_igb_tur_fbf_tml_rus_swt_cnt_alb_ger_grk_arw	-0.163230988185396	-0.428876529876186	0.669004892328098
256	heb_bam_lat_tsw_hun_pol_bsq_knd_rom_gam_geo_aeg_azi_uzb_ind_aze_glc_est_anl_grk_ger_kor_cnt_tsn_cze_fin_bem_lda_mnd_sun_tur_igb_akn_mlt_tig_ven_pan_hin_ctl_wly_alb_zul_slo_dyu_swa_prs_nor_bat_ses_qcu_xho_hau_ita_yor_eng_afr_vie_fbf_spa_ewe_svk_dgb_tag_arw_moo_swe_tha_ben_por_owc_mao_amh_jpn_scr_ukr_sod_lit_krd_cic_tml_amr_bul_sid_fre_jav_dut_urd_guj_mly_chh_mcd_rus_mol_swt_bos	0.779269277632727	2.00795720647144	0.0475490795146492
257	geo_tur_fbf_guj_ger_grk_cnt_prs_ben_heb_rom_chh_bam_hun_ewe_lda_afr_zul_pan_igb_est_yor_arw_bul_tig_glc_hin_por_slo_wly_swt_xho_tha_fin_ind_anl_sid_amr_gam_pol_rus_eng_dut_tsn_qcu_swa_nor_jav_ven_svk_spa_mnd_bsq_krd_ukr_dgb_cic_moo_scr_sod_hau_lit_lat_tag_mcd_uzb_vie_bos_tml_owc_dyu_mlt_ses_bat_cze_alb_mly_mao_ctl_aeg_bem_mol_azi_amh_jpn_akn_tsw_urd_fre_aze_kor_ita_sun_knd_swe	-0.363280813693662	-0.890466542255281	0.375513266762441
258	nor_bsq_tig_rom_lda_hun_fre_lit_svk_anl_heb_mcd_wly_alb_ewe_fbf_swa_tag_hau_ind_geo_igb_glc_dgb_tml_ita_tsn_zul_dut_scr_rus_ben_fin_azi_sod_spa_pan_est_bat_slo_tha_urd_tsw_pol_por_moo_sun_cnt_amh_vie_ger_jpn_ven_owc_afr_bem_kor_xho_swe_mnd_akn_mly_yor_ukr_dyu_mol_arw_aze_grk_tur_eng_hin_prs_chh_knd_ctl_sid_jav_mao_uzb_amr_cic_cze_krd_bam_qcu_mlt_aeg_swt_guj_bul_ses_gam_lat_bos	-0.0424933281702252	-0.11054174834041	0.912217945721631
259	ewe_mlt_ind_mly_amh_qcu_glc_bos_jav_est_tha_pol_swa_amr_xho_por_ctl_afr_akn_geo_bam_dut_krd_hun_cnt_cic_knd_swe_tig_tsn_ben_ger_dyu_wly_mol_arw_guj_dgb_anl_ven_yor_sun_tag_hau_moo_jpn_scr_ita_igb_cze_svk_uzb_tsw_chh_hin_mcd_rom_rus_fin_aeg_kor_ses_azi_lit_sid_gam_tur_bat_prs_pan_mnd_lat_grk_owc_tml_bsq_alb_eng_bul_aze_swt_fbf_slo_nor_fre_vie_spa_urd_heb_zul_ukr_mao_lda_sod_bem	0.58136357781263	1.38503556517615	0.169355056632194
260	rom_owc_bat_kor_knd_uzb_swe_mcd_mnd_akn_scr_azi_bos_bul_jav_sod_tsn_por_tha_krd_yor_grk_prs_tag_xho_mly_bsq_dgb_fbf_hun_anl_sid_lit_gam_ctl_amh_fre_arw_est_ita_mol_chh_tsw_pol_ind_vie_amr_lat_cnt_ukr_afr_tml_moo_swa_qcu_mlt_pan_lda_bem_tur_hau_ven_dut_ses_nor_igb_bam_wly_dyu_ewe_hin_guj_cze_zul_eng_spa_ger_svk_aze_glc_cic_fin_heb_swt_jpn_tig_mao_slo_geo_alb_sun_urd_ben_rus_aeg	0.338413723798794	0.820053824578761	0.414282268703689
261	hun_anl_amr_wly_dyu_guj_est_chh_slo_bos_gam_urd_fre_spa_kor_ukr_ger_jpn_bat_ewe_arw_rom_ita_sod_tig_afr_geo_ind_dut_glc_svk_sun_tur_tag_tml_fin_aze_mao_heb_bam_ven_swa_swt_vie_por_alb_prs_knd_yor_bul_pan_mlt_hau_lit_grk_igb_pol_akn_dgb_bsq_lda_ctl_amh_lat_mol_uzb_mcd_scr_tha_eng_ses_swe_nor_ben_cic_bem_sid_azi_hin_moo_xho_qcu_rus_mnd_tsw_cnt_tsn_mly_fbf_krd_zul_aeg_jav_cze_owc	-0.596469189100363	-1.44116571864	0.15289650976472
262	mao_afr_sod_ind_heb_jav_swe_aze_dyu_bsq_fin_tig_kor_ewe_mly_fre_ger_swa_mcd_prs_tsn_ben_cic_fbf_lit_gam_dut_uzb_owc_bam_alb_pan_scr_glc_rus_vie_lat_bem_amr_spa_nor_guj_bat_krd_hau_tur_hun_bul_sun_pol_anl_swt_dgb_mnd_rom_bos_qcu_knd_ses_cze_urd_yor_igb_zul_akn_ctl_amh_tha_ven_wly_arw_moo_tag_grk_tml_xho_aeg_chh_geo_jpn_por_slo_tsw_ukr_lda_hin_ita_sid_est_azi_svk_cnt_mol_eng_mlt	0.366697342692701	0.858896348113938	0.392606105503827
263	bsq_fbf_eng_heb_hun_rus_fre_mcd_igb_arw_qcu_tha_svk_hau_swa_anl_geo_afr_dgb_tig_est_cic_grk_scr_bul_tsw_uzb_slo_jpn_ukr_swe_rom_ctl_dyu_knd_hin_vie_nor_amr_ewe_bat_spa_lat_fin_owc_ben_dut_pol_mao_prs_wly_zul_ind_sun_akn_mnd_urd_xho_lda_moo_pan_tml_azi_swt_ger_bam_cnt_sid_krd_bos_mol_chh_ven_tur_guj_ita_alb_lit_mlt_aeg_yor_aze_tsn_gam_por_amh_kor_glc_cze_jav_ses_tag_sod_bem_mly	0.463470449880226	1.09853530982877	0.274806685951603
264	fin_prs_tur_owc_qcu_slo_por_lit_dyu_tig_yor_grk_cic_spa_sod_nor_ses_igb_vie_cze_ven_rom_est_uzb_bam_azi_anl_sun_amh_mcd_tml_rus_ita_swt_urd_lda_mnd_ger_jav_kor_tsw_mao_bat_hau_heb_fre_swa_bem_pan_xho_bsq_sid_aeg_aze_bul_ukr_moo_jpn_amr_pol_dut_wly_bos_mly_fbf_hin_ctl_mol_lat_tha_tag_svk_knd_swe_glc_cnt_afr_akn_arw_chh_guj_dgb_alb_hun_tsn_mlt_eng_zul_geo_krd_ind_ewe_gam_ben_scr	0.413910622743534	0.993524551645666	0.323032394244424
265	chh_tml_ukr_scr_arw_dut_ben_mnd_lit_krd_heb_yor_azi_mlt_geo_fin_ita_igb_knd_lat_owc_bem_swt_mcd_spa_jav_bat_sun_lda_nor_zul_ewe_tsw_ven_anl_tig_fbf_bos_guj_ger_grk_glc_bul_akn_prs_cnt_swa_moo_ctl_uzb_bsq_mly_slo_mol_amh_hin_pan_tur_qcu_mao_rus_wly_alb_urd_tag_jpn_est_swe_ind_xho_kor_cic_ses_dyu_sid_rom_amr_eng_pol_vie_afr_tha_aeg_sod_tsn_dgb_bam_fre_hun_svk_por_gam_cze_hau_aze	0.206451151239416	0.494803320592511	0.621905903369678
266	igb_aze_dut_bul_slo_swa_xho_nor_mly_ger_cic_svk_heb_urd_mcd_pan_mlt_uzb_aeg_tag_krd_akn_mao_azi_dgb_jav_grk_ind_tsn_cze_rus_fbf_bos_sun_swt_pol_kor_jpn_knd_scr_geo_ukr_tsw_chh_hau_sid_afr_zul_swe_arw_bat_ita_tig_owc_yor_ses_wly_bam_glc_mol_rom_tur_ven_amh_anl_ctl_lit_eng_bem_fin_tml_guj_hun_hin_qcu_lda_cnt_gam_mnd_amr_por_spa_alb_moo_prs_est_ben_sod_tha_dyu_lat_fre_ewe_bsq_vie	-0.336642649384292	-0.863271006119138	0.390209350749665
267	yor_jpn_lit_tig_fre_anl_glc_tha_rus_mol_spa_prs_fbf_dgb_slo_sid_ukr_dyu_ita_swa_tag_tsn_pol_cze_lat_chh_mly_mcd_ctl_guj_gam_qcu_xho_dut_ven_grk_nor_hun_ses_swe_tsw_pan_jav_fin_por_rom_bsq_bat_mao_ger_hin_hau_afr_ewe_bam_sun_cic_mnd_aze_est_alb_krd_arw_ind_urd_amh_wly_cnt_amr_sod_uzb_eng_tml_heb_knd_tur_vie_bul_mlt_ben_owc_zul_swt_bos_moo_geo_scr_svk_azi_bem_aeg_akn_kor_igb_lda	0.599897944045997	1.32820466251664	0.187360885250729
268	bsq_pol_bam_fbf_wly_glc_ctl_urd_igb_aze_ben_bat_sid_jpn_ven_bos_mly_tsn_svk_zul_mao_arw_tig_ger_sun_tag_lda_scr_rom_por_swa_swe_lat_cnt_est_hau_qcu_akn_guj_rus_alb_geo_mlt_tml_yor_mol_dgb_slo_knd_hun_aeg_grk_kor_fin_mcd_swt_dyu_cic_xho_anl_prs_amh_ewe_nor_moo_ukr_hin_sod_lit_cze_jav_eng_tur_krd_gam_fre_afr_pan_uzb_dut_ind_tha_amr_bem_mnd_vie_bul_owc_tsw_spa_chh_azi_heb_ita_ses	-1.17351670928709	-3.15589876280507	0.00215646934142752
269	tur_tha_akn_azi_amr_guj_lda_ven_jav_rus_grk_svk_ger_lit_hun_ses_arw_hin_geo_igb_eng_owc_kor_bsq_alb_bul_cze_ukr_swe_dyu_fbf_hau_aeg_vie_bem_moo_urd_scr_cnt_knd_tml_xho_mcd_fin_por_swa_bat_sid_bos_aze_jpn_tig_ind_rom_yor_cic_afr_krd_uzb_amh_fre_qcu_sod_prs_mol_swt_tsn_chh_spa_dut_bam_heb_anl_ctl_nor_lat_glc_slo_pol_zul_tsw_ben_tag_ita_mly_gam_mao_est_dgb_pan_ewe_wly_mnd_sun_mlt	-0.864629427171808	-2.30991907535288	0.0231050934270397
270	tur_akn_swe_moo_pan_owc_mly_dut_igb_wly_scr_geo_kor_grk_fre_ven_vie_est_jav_knd_sid_nor_anl_dgb_bul_uzb_hun_rom_ses_bam_guj_bsq_amr_ben_eng_ger_afr_alb_sod_azi_amh_lda_heb_rus_aeg_dyu_tml_slo_tig_tsn_krd_fbf_chh_ctl_bos_qcu_gam_tsw_yor_lat_spa_zul_tag_mcd_cic_hau_fin_mol_prs_ita_bat_cnt_sun_jpn_ewe_bem_mnd_hin_svk_pol_por_lit_ind_ukr_arw_tha_mlt_aze_glc_swt_swa_urd_cze_mao_xho	-0.199011195901203	-0.471881690501805	0.638116527056711
271	wly_mlt_gam_eng_nor_rom_vie_alb_fbf_cic_lda_ses_swa_ita_hau_tig_ind_cnt_zul_bem_azi_bam_tha_pol_aeg_igb_akn_glc_lit_ewe_chh_aze_heb_spa_dut_knd_qcu_jav_bsq_bat_ben_jpn_mly_urd_hun_uzb_svk_ctl_scr_prs_tur_mnd_mcd_amh_est_ger_arw_cze_amr_rus_ukr_tsn_dyu_guj_por_fre_pan_sun_anl_mol_owc_geo_tml_mao_swe_sod_bos_afr_grk_swt_slo_bul_krd_yor_dgb_xho_tsw_tag_ven_fin_moo_kor_lat_hin_sid	0.181747728110379	0.4730595400387	0.637279139583205
272	guj_tha_ven_nor_hin_zul_eng_pan_amr_bam_cic_azi_spa_fbf_jpn_sod_ger_swa_ctl_bat_bsq_ewe_dut_swt_rus_qcu_tsw_akn_alb_sun_krd_svk_anl_lat_knd_est_mao_bos_fre_tag_heb_prs_grk_slo_bul_swe_wly_tsn_tur_afr_uzb_arw_mlt_fin_cnt_lit_por_tig_bem_ita_ukr_tml_moo_hau_ind_amh_rom_chh_aeg_kor_jav_pol_mnd_mcd_mol_vie_ben_xho_mly_yor_aze_owc_dgb_hun_ses_lda_glc_dyu_sid_urd_scr_gam_igb_cze_geo	0.489042144163128	1.09887461179755	0.274659415591885
273	amr_pan_lit_bsq_eng_chh_zul_mnd_tha_tsw_qcu_fin_ukr_jpn_vie_guj_ses_mol_mao_owc_bem_cnt_tur_ita_xho_ewe_rom_amh_fbf_hin_hun_geo_gam_mcd_spa_pol_afr_jav_kor_ind_dyu_arw_cic_nor_yor_heb_moo_sid_uzb_mlt_por_prs_sun_anl_lda_scr_bos_cze_bul_grk_urd_slo_bam_ctl_dut_alb_knd_wly_swe_sod_aze_krd_mly_aeg_dgb_ven_fre_tig_rus_igb_svk_tsn_glc_bat_tag_ben_swa_est_swt_hau_azi_ger_lat_tml_akn	-0.0165868081196637	-0.0436297754182002	0.965293057500739
274	hau_dyu_tml_mao_svk_zul_ven_vie_cnt_bem_tha_anl_dgb_geo_heb_afr_scr_xho_hun_cze_jpn_fin_ses_wly_mly_fre_glc_eng_amr_bsq_azi_kor_urd_swt_por_guj_lda_bam_ukr_rom_knd_chh_ben_tig_aeg_dut_qcu_swe_sun_ind_igb_lit_moo_jav_est_ctl_mol_owc_nor_bos_tag_ita_prs_tsw_ger_uzb_tsn_aze_ewe_bat_arw_swa_slo_mnd_yor_hin_bul_tur_cic_sid_amh_akn_alb_fbf_mlt_pol_lat_pan_mcd_grk_sod_rus_spa_krd_gam	0.765437050968943	2.00928768446682	0.0474052210550402
275	lat_dgb_lda_svk_aeg_eng_prs_guj_hin_fre_bat_fin_mnd_uzb_cze_akn_chh_geo_tig_bul_est_jpn_lit_ind_fbf_ben_azi_alb_heb_ukr_glc_anl_krd_rom_pol_yor_arw_tsw_swt_bam_dyu_ctl_swa_sod_moo_sid_dut_bos_igb_owc_spa_grk_kor_cic_tha_tml_hau_sun_urd_cnt_hun_pan_por_ven_wly_tag_amh_mol_tsn_tur_mly_rus_scr_afr_ewe_mcd_xho_gam_vie_slo_jav_bem_amr_ita_nor_swe_qcu_zul_ses_knd_bsq_mlt_aze_ger_mao	-0.498702354457438	-1.12858069585594	0.261977687023357
276	bem_ses_bos_azi_grk_por_swe_krd_jav_ben_amh_tig_lit_cnt_swt_aeg_pan_swa_tsn_tag_mnd_amr_anl_lat_glc_slo_mol_ukr_sun_pol_qcu_dgb_lda_est_arw_dyu_hun_zul_bam_ewe_moo_fin_bat_dut_mlt_wly_akn_aze_ita_rus_urd_gam_tur_hin_mao_jpn_tsw_fre_rom_ctl_yor_chh_bul_sid_xho_vie_geo_igb_kor_guj_mcd_tml_svk_sod_eng_knd_scr_mly_prs_fbf_owc_afr_ind_alb_spa_nor_uzb_tha_cic_ger_cze_ven_hau_heb_bsq	0.155112584431956	0.358366851435793	0.72088098302019
277	tml_xho_urd_tha_bsq_por_knd_zul_amr_sod_prs_ben_est_anl_sun_bul_azi_tsn_fbf_svk_geo_slo_ger_scr_rus_krd_igb_yor_tig_swe_eng_tag_pol_glc_mnd_cze_hun_rom_dgb_swt_akn_lat_lda_mlt_mly_dut_owc_uzb_mol_vie_hin_fin_ses_dyu_sid_ukr_pan_nor_qcu_cnt_bat_tsw_spa_jpn_aeg_tur_heb_bos_ven_fre_ewe_cic_aze_wly_ind_moo_bam_swa_alb_kor_bem_afr_mao_ita_jav_guj_gam_chh_amh_hau_mcd_lit_ctl_arw_grk	-0.08120358647415	-0.208889016602045	0.834991730631364
278	hin_cze_bos_moo_mly_knd_mcd_vie_rus_ind_krd_arw_bam_ctl_ben_dgb_xho_gam_yor_urd_eng_tag_sun_jpn_geo_mlt_tha_wly_guj_por_hun_swt_dyu_ita_sid_scr_mol_ger_rom_prs_bem_dut_kor_hau_nor_heb_ewe_svk_bul_afr_cic_fbf_fin_bat_swe_pan_ses_grk_anl_mnd_swa_sod_lda_alb_zul_tig_pol_glc_slo_ukr_aeg_fre_amr_tur_cnt_qcu_azi_uzb_amh_lat_aze_jav_tml_mao_tsw_owc_lit_tsn_akn_est_igb_chh_spa_ven_bsq	1.25355524649082	3.45532535698673	0.000829901692369866
279	scr_cic_wly_swe_glc_fin_amh_arw_tha_amr_jav_ses_mly_prs_por_pan_hau_pol_alb_tig_akn_jpn_slo_ger_swt_krd_igb_ven_rus_yor_sun_dgb_dut_guj_mlt_nor_owc_bam_heb_anl_ben_ctl_fbf_hun_bem_mol_ita_dyu_aze_uzb_zul_vie_lat_mao_sid_lda_svk_cnt_ind_bsq_swa_sod_eng_rom_kor_qcu_knd_bul_tsn_gam_urd_lit_tsw_mcd_bat_cze_ukr_azi_ewe_tml_grk_moo_hin_afr_chh_aeg_spa_geo_est_mnd_tur_xho_fre_bos_tag	-0.488934916599571	-1.12665687961516	0.262786317249822
280	dut_ewe_xho_ven_zul_sid_tur_swt_tha_eng_scr_fin_yor_qcu_lat_anl_pol_ind_igb_hun_lit_nor_azi_hin_swe_est_cic_fre_vie_mcd_dgb_amh_slo_spa_sun_jav_urd_wly_bem_aeg_ses_mly_swa_mol_geo_amr_tag_dyu_ben_bam_uzb_rus_bsq_moo_mnd_ger_kor_cnt_tml_aze_knd_bos_mao_alb_prs_grk_sod_owc_tsn_tig_por_afr_rom_krd_bul_gam_bat_mlt_chh_guj_ctl_glc_arw_hau_ukr_jpn_pan_heb_tsw_ita_cze_akn_fbf_lda_svk	0.556692660197009	1.32198309363803	0.189416222274179
281	tag_grk_vie_mly_nor_moo_rom_swe_mnd_bul_qcu_aeg_sid_tha_arw_aze_fin_amr_scr_tml_owc_knd_ctl_wly_cic_akn_cze_hau_hin_fbf_amh_ita_bat_afr_swt_est_swa_sun_sod_xho_dgb_chh_ind_fre_geo_bem_mol_lda_azi_tsn_urd_krd_anl_mao_prs_yor_ben_pol_heb_jpn_cnt_gam_tsw_mlt_guj_ven_ewe_glc_lit_bam_ukr_spa_bsq_ses_tig_lat_pan_alb_rus_tur_hun_igb_mcd_slo_dyu_por_kor_zul_svk_jav_eng_uzb_ger_dut_bos	-0.0283786560523767	-0.0713071410669277	0.943306432948186
282	ses_spa_aze_igb_zul_dyu_hun_sun_vie_bam_geo_cic_rom_hau_sid_ewe_glc_alb_cze_yor_mlt_ven_tig_azi_chh_ben_tag_swe_fin_xho_urd_scr_ita_sod_mcd_bsq_por_qcu_ukr_gam_arw_afr_swa_swt_amh_bos_cnt_tsw_prs_fbf_ctl_pan_heb_hin_mly_dgb_jpn_dut_pol_uzb_mnd_fre_tsn_anl_nor_amr_tml_wly_bem_knd_svk_eng_tha_ger_est_grk_guj_rus_mol_lat_lit_tur_kor_jav_bul_aeg_slo_mao_akn_ind_krd_owc_lda_bat_moo	0.287172709207366	0.733494638379539	0.465101826869079
283	swe_cic_mlt_anl_jpn_alb_tha_geo_sid_igb_aeg_heb_uzb_pol_azi_vie_kor_scr_urd_amr_aze_yor_grk_hau_mao_tsw_rom_jav_nor_sod_ven_prs_gam_fin_xho_lit_sun_akn_moo_tml_ger_ukr_mcd_glc_fre_bos_bat_hin_mly_ita_svk_afr_tsn_zul_ben_tag_slo_mol_ind_fbf_knd_dgb_guj_tig_lda_swt_eng_pan_dut_rus_lat_arw_est_krd_dyu_bem_tur_cze_ewe_amh_bam_cnt_hun_swa_por_ses_qcu_spa_bsq_ctl_owc_wly_bul_chh_mnd	0.340949266916118	0.769028061723021	0.443825333496097
284	akn_sun_lat_ind_sod_tsw_ben_arw_svk_est_dut_alb_bem_nor_ewe_lit_pan_rom_kor_grk_ses_bos_hau_amr_bat_guj_pol_ctl_zul_glc_geo_ger_hin_mly_jpn_chh_ven_aeg_urd_ita_jav_por_yor_aze_tha_ukr_afr_slo_heb_tsn_cic_fbf_anl_mao_dgb_mcd_mlt_tig_eng_fin_rus_wly_spa_vie_mol_amh_mnd_prs_lda_azi_gam_swt_igb_hun_cnt_tag_owc_uzb_xho_tml_bsq_moo_krd_cze_fre_dyu_scr_sid_tur_bam_bul_knd_swa_qcu_swe	0.18099975571519	0.486875439319186	0.627492134628858
285	tur_cze_swe_bos_scr_mlt_ben_qcu_grk_sid_ita_dgb_wly_hin_heb_mly_zul_ukr_prs_ven_jpn_guj_jav_spa_bat_ses_glc_svk_urd_gam_sun_tsn_tag_yor_geo_lda_moo_bsq_ewe_lit_fbf_tsw_igb_swt_aeg_hun_por_afr_amr_uzb_rom_mol_sod_mao_mnd_bem_azi_aze_akn_cnt_tha_owc_pol_ind_xho_chh_fre_cic_est_ger_tig_ctl_slo_krd_swa_arw_pan_hau_kor_lat_bul_bam_fin_eng_knd_nor_alb_tml_dut_amh_dyu_mcd_vie_anl_rus	NA	NA	NA
286	svk_pan_guj_bam_ukr_tag_nor_dyu_vie_ses_sod_ben_ewe_bul_por_aze_xho_rus_ita_arw_tha_moo_tur_chh_tml_anl_tsw_bat_jpn_igb_knd_dut_mnd_kor_afr_hun_mly_bos_scr_fbf_amh_rom_gam_zul_tig_alb_owc_swt_tsn_lat_ger_bem_mcd_ind_azi_uzb_akn_est_spa_cze_wly_swa_hin_heb_mlt_geo_aeg_hau_urd_mol_ctl_eng_sun_mao_fin_dgb_glc_swe_cic_sid_cnt_krd_amr_ven_fre_lda_bsq_slo_yor_pol_prs_lit_jav_grk_qcu	-0.524451931946127	-1.34174220693066	0.182946555734064
287	igb_mlt_mnd_tsw_tha_hau_ven_lat_amh_dut_rus_uzb_eng_swe_arw_tig_por_kor_mol_rom_bam_prs_bsq_cze_afr_tsn_ses_lit_ctl_spa_mcd_geo_lda_jpn_tml_moo_grk_owc_ind_urd_cnt_heb_bat_swt_bul_hun_guj_nor_ewe_gam_fin_fre_wly_knd_alb_swa_bem_azi_ukr_fbf_slo_qcu_sid_tag_bos_krd_ger_dgb_dyu_ben_cic_akn_sod_glc_mao_zul_chh_xho_est_tur_pol_mly_aeg_svk_ita_yor_vie_anl_amr_sun_jav_aze_pan_scr_hin	-0.283851464147667	-0.679691213888067	0.498388342454067
288	mcd_moo_rus_ben_ita_qcu_lda_ven_tag_amr_dyu_anl_jpn_tsw_arw_fbf_bsq_kor_bam_aze_slo_aeg_tml_lat_mol_knd_ctl_azi_prs_geo_ind_lit_chh_tur_yor_jav_scr_ger_eng_por_cze_pol_est_swt_urd_svk_tsn_afr_sid_cnt_hun_sod_dgb_grk_cic_bul_glc_fre_swa_owc_bos_ses_tig_xho_ukr_heb_sun_mlt_nor_mly_amh_igb_pan_tha_akn_hin_swe_bat_wly_uzb_dut_spa_gam_mao_zul_mnd_vie_fin_krd_hau_alb_rom_ewe_guj_bem	0.492685871650422	1.27881842784674	0.204142919983737
289	ven_xho_lda_bul_dyu_ind_owc_rus_aze_chh_qcu_swa_knd_tsn_tha_tag_geo_dut_dgb_igb_ben_vie_guj_bam_aeg_ger_mlt_krd_eng_ses_afr_kor_pol_lat_sid_sun_akn_mol_heb_swe_amh_lit_arw_rom_wly_ukr_glc_ita_mao_jpn_nor_grk_bem_urd_slo_alb_tur_cic_yor_hun_mcd_tsw_bsq_bat_uzb_pan_azi_hau_moo_prs_por_mnd_scr_zul_fin_amr_est_cnt_fre_hin_ewe_anl_fbf_sod_tig_ctl_swt_jav_gam_spa_tml_cze_svk_mly_bos	0.205034431551152	0.528715687942405	0.598262265068163
290	aze_wly_mlt_ukr_zul_urd_xho_bul_kor_prs_slo_yor_rom_hun_dgb_qcu_tig_amh_tml_glc_ewe_est_ses_jpn_tag_ind_owc_mnd_lda_svk_ctl_jav_sid_ita_dut_mao_geo_fre_igb_cze_sun_mol_por_pol_spa_fbf_fin_tha_heb_tsw_krd_akn_bsq_moo_lat_cic_ger_afr_bat_bam_dyu_sod_mcd_ben_pan_chh_hin_scr_knd_amr_bos_alb_eng_mly_azi_swt_uzb_rus_ven_aeg_guj_swe_grk_gam_tsn_lit_swa_anl_cnt_arw_nor_hau_tur_vie_bem	-0.406583170746105	-1.0905689077788	0.278280167721582
291	krd_bul_gam_glc_swe_spa_rom_svk_grk_ben_bem_igb_swa_bam_vie_bat_rus_bsq_fbf_tsw_mcd_chh_zul_hin_amh_swt_pol_dgb_tml_jpn_ses_mlt_lda_por_dyu_hau_mnd_pan_fin_sun_mao_kor_cnt_afr_moo_eng_akn_tig_nor_dut_ind_tag_ger_est_ukr_urd_azi_ven_uzb_sid_fre_ita_prs_aeg_anl_bos_ctl_knd_ewe_mol_geo_arw_tur_cic_scr_yor_aze_jav_slo_heb_tsn_owc_lat_lit_wly_amr_xho_alb_cze_sod_qcu_tha_guj_hun_mly	0.054440893785593	0.123831626417018	0.901715835456521
292	moo_tur_amr_kor_yor_tsn_mly_azi_ben_gam_zul_slo_afr_igb_scr_ger_tha_hin_sun_krd_xho_wly_tig_akn_cze_tml_alb_spa_urd_bat_eng_ita_rus_aze_lit_uzb_prs_jpn_fre_bul_vie_bem_cnt_grk_chh_est_swt_geo_dgb_heb_glc_lat_por_bos_fbf_hun_knd_dut_mao_pol_sid_arw_guj_ven_lda_ctl_hau_swe_nor_swa_sod_ukr_amh_owc_anl_mol_ses_jav_dyu_mnd_ewe_qcu_cic_aeg_tag_pan_ind_svk_bam_tsw_bsq_mlt_rom_mcd_fin	-0.689028780640493	-1.61323084041951	0.11008267881856
293	xho_guj_tig_prs_pol_eng_qcu_amh_bos_aze_heb_cze_jav_krd_arw_nor_sid_lat_igb_bul_wly_pan_lit_hin_swa_zul_fin_rom_tsn_owc_aeg_afr_spa_chh_sod_tha_slo_bat_tag_bem_grk_dut_mcd_bsq_fre_rus_urd_ewe_sun_ctl_mlt_vie_cic_ind_fbf_por_hun_mol_ven_akn_mao_swt_alb_svk_amr_swe_geo_glc_yor_tml_knd_ger_dyu_mnd_cnt_dgb_lda_uzb_moo_hau_tsw_mly_ukr_anl_scr_ita_gam_ses_est_ben_tur_kor_jpn_bam_azi	-0.341882893462967	-0.784719388664359	0.434612485933588
294	prs_arw_tsw_ctl_svk_gam_knd_sod_uzb_hau_sid_wly_zul_fre_pan_ben_tag_azi_tig_dgb_hin_swt_ven_pol_ses_ita_kor_spa_bat_por_tha_rus_tml_sun_krd_heb_urd_ukr_eng_bul_lda_tur_dyu_fbf_swe_ewe_mlt_aeg_mnd_qcu_owc_guj_cnt_yor_bam_rom_anl_afr_bem_fin_slo_swa_alb_est_hun_lat_mao_dut_chh_mly_igb_lit_nor_xho_vie_bos_bsq_mcd_mol_cze_akn_amh_tsn_ind_jpn_geo_ger_cic_grk_aze_amr_moo_glc_scr_jav	-0.388063570108513	-0.911506560194374	0.364385193738786
295	tag_tsw_ctl_slo_gam_scr_afr_akn_zul_rus_cnt_aze_sod_eng_yor_jav_alb_fin_ven_ewe_amh_cic_jpn_mlt_mao_moo_wly_tml_pan_amr_xho_knd_ben_spa_anl_tig_qcu_svk_mnd_mol_sun_sid_grk_ind_ita_pol_bsq_bos_bat_owc_heb_bem_bul_swa_krd_lat_arw_cze_prs_swt_por_guj_mly_swe_fre_hau_azi_uzb_fbf_vie_rom_chh_kor_mcd_ger_igb_dyu_dgb_dut_ukr_lit_hin_tsn_geo_bam_hun_urd_aeg_ses_est_tur_tha_lda_nor_glc	-0.0461923341179067	-0.104488279184848	0.917006885280662
296	bat_alb_gam_azi_ses_pol_bem_qcu_mnd_scr_tig_zul_krd_amh_tsw_sun_dyu_hau_uzb_tha_anl_aze_spa_mol_xho_akn_bul_chh_dgb_lda_cnt_swe_yor_urd_pan_lat_mcd_bos_sid_mly_prs_cic_tml_tur_ven_mlt_cze_igb_moo_jpn_swa_est_por_ger_geo_nor_kor_amr_jav_glc_ewe_arw_guj_fbf_slo_owc_swt_bsq_fin_rom_hun_fre_ctl_afr_sod_dut_bam_mao_tsn_ben_grk_rus_svk_ukr_ind_aeg_eng_knd_lit_vie_wly_heb_tag_hin_ita	0.069474167737536	0.15664453219415	0.875864559069184
297	svk_grk_guj_aeg_slo_geo_mlt_mol_pol_vie_ukr_alb_sod_moo_glc_urd_dgb_tig_ger_bos_lda_ben_mly_dut_tsw_prs_tml_yor_rom_swt_por_nor_spa_chh_igb_rus_ctl_hau_tag_qcu_xho_owc_bat_akn_sid_bam_zul_afr_est_bul_heb_aze_wly_kor_dyu_eng_amh_scr_jav_tha_ewe_azi_cze_ses_cnt_tsn_arw_amr_anl_mcd_swe_fbf_bem_fin_krd_swa_lat_jpn_sun_mnd_ita_hun_cic_lit_ven_ind_tur_gam_bsq_pan_mao_knd_uzb_hin_fre	-0.771050918682637	-1.8578706148802	0.0663512883192014
298	grk_swe_qcu_por_aze_mnd_lda_yor_azi_lat_fbf_glc_bsq_tsw_aeg_mlt_urd_ven_tag_pan_kor_wly_tur_krd_sod_chh_amh_heb_knd_hin_gam_tig_bam_anl_cnt_hau_nor_swa_alb_eng_tml_jpn_hun_swt_fin_ita_akn_ukr_lit_tsn_geo_bos_mol_xho_mao_bul_slo_ind_tha_dyu_fre_svk_mcd_bat_vie_jav_sid_spa_bem_guj_prs_zul_uzb_moo_igb_ctl_cic_arw_rus_est_sun_cze_afr_ses_ben_owc_scr_dgb_dut_ewe_ger_amr_pol_rom_mly	0.347769841666366	0.816072953532592	0.416543750355635
299	akn_lda_lat_fin_mly_tag_anl_ses_tml_scr_ger_tsn_owc_igb_amh_tig_qcu_bat_xho_nor_rus_mao_gam_dgb_slo_por_bam_mlt_ben_urd_heb_hin_arw_prs_swe_vie_afr_jav_knd_ewe_cze_mcd_fre_chh_sid_bos_est_lit_yor_fbf_glc_aeg_tsw_grk_zul_bem_ctl_aze_amr_eng_wly_tur_rom_uzb_jpn_pol_spa_hun_sod_kor_guj_mnd_alb_ukr_pan_swt_moo_ind_dyu_dut_bsq_hau_tha_cnt_ita_swa_mol_bul_geo_azi_svk_cic_krd_sun_ven	-0.646785453987973	-1.49119280002549	0.13929510680388
300	ven_mcd_urd_spa_bos_bsq_mlt_pan_gam_dyu_sun_mnd_knd_azi_cic_tsn_tsw_ctl_est_xho_tha_por_mao_krd_ewe_akn_cze_owc_ind_guj_ger_arw_alb_lat_bul_mol_igb_wly_hin_tml_jpn_scr_aze_tag_prs_lda_ses_slo_zul_grk_moo_nor_qcu_dut_svk_aeg_fre_lit_cnt_kor_glc_mly_swa_eng_uzb_tig_hun_rus_fin_swe_afr_swt_amh_amr_yor_dgb_ben_bem_vie_geo_bam_anl_pol_sod_chh_hau_heb_fbf_sid_bat_rom_jav_tur_ukr_ita	0.366668476970173	0.832238096094815	0.407406550686938
301	rus_ewe_glc_pol_gam_ses_krd_zul_mol_swe_cic_anl_cze_mcd_bam_moo_scr_fre_amr_heb_bem_lat_owc_tag_qcu_aeg_fin_sod_spa_uzb_tig_hin_alb_por_swt_ben_swa_igb_guj_chh_cnt_bsq_sun_nor_urd_bul_dyu_tml_ger_bos_tha_arw_eng_hun_jav_ita_jpn_dut_vie_tsw_pan_mnd_fbf_svk_knd_mao_rom_ukr_geo_sid_ctl_yor_lit_tsn_mly_amh_dgb_est_bat_grk_mlt_azi_prs_xho_lda_slo_ven_ind_hau_wly_afr_tur_kor_akn_aze	0.300971424522204	0.698389610740272	0.486676268273476
302	bos_zul_knd_prs_ben_wly_svk_azi_mly_mnd_kor_amr_krd_aeg_sod_hau_aze_lat_urd_ger_tml_hin_tig_dyu_qcu_por_geo_swe_ven_mao_cic_lda_ind_moo_lit_anl_pol_bam_scr_est_ukr_cnt_mcd_bsq_tsw_sid_ses_jav_igb_cze_bul_slo_guj_ita_swt_rom_pan_dut_tsn_tha_afr_alb_amh_bat_yor_arw_fin_mol_akn_fbf_dgb_glc_spa_chh_bem_ctl_gam_owc_tur_uzb_nor_heb_hun_eng_sun_tag_jpn_fre_grk_xho_rus_vie_swa_ewe_mlt	0.0252093101896095	0.0674706287332029	0.94635188816356
303	knd_tag_yor_krd_anl_mlt_lit_bat_kor_ger_sun_jpn_fbf_est_fre_bos_azi_mol_mcd_ewe_arw_hun_por_qcu_geo_tml_mly_cnt_lda_ses_tsw_lat_fin_vie_jav_gam_guj_alb_dgb_bul_tha_bam_grk_eng_afr_sid_rus_dyu_wly_bsq_xho_aeg_ind_mao_prs_hau_heb_moo_hin_swa_amr_mnd_cze_sod_swe_amh_slo_dut_uzb_igb_nor_zul_pol_owc_swt_tur_ven_cic_tsn_urd_spa_bem_ben_aze_pan_tig_chh_ctl_glc_scr_ita_ukr_akn_svk_rom	0.187896461451459	0.487390932512133	0.627128237145837
304	tha_fre_igb_ita_grk_amh_krd_tsn_mly_owc_arw_rus_dgb_alb_swt_sid_fin_ukr_aeg_lit_ben_prs_bos_lda_hun_sun_geo_scr_tur_ger_slo_rom_tag_jpn_ven_pol_cnt_aze_bem_mcd_swe_hau_gam_bat_ewe_yor_mol_svk_afr_eng_mlt_mnd_swa_ind_nor_wly_dut_uzb_bul_est_zul_anl_ctl_guj_bam_tsw_knd_spa_xho_sod_tig_qcu_amr_bsq_dyu_jav_fbf_mao_akn_glc_moo_cze_tml_lat_kor_vie_ses_por_cic_urd_heb_pan_hin_azi_chh	-0.0429564732343128	-0.0953003946356287	0.924281274908942
305	guj_mly_geo_tig_heb_kor_rus_krd_slo_aeg_sid_bul_rom_pol_chh_nor_ses_swe_swa_lit_tur_dut_ctl_igb_mol_eng_aze_ewe_glc_sod_dgb_knd_uzb_dyu_ben_urd_gam_bsq_ind_grk_hun_cze_spa_jav_zul_prs_fre_svk_anl_por_amh_tsn_hau_ger_azi_mcd_scr_tag_mlt_ita_lda_afr_moo_bam_tsw_tha_sun_hin_wly_cic_est_ukr_mao_owc_bem_amr_swt_pan_bat_alb_yor_akn_mnd_tml_cnt_arw_fin_fbf_ven_lat_bos_qcu_vie_xho_jpn	0.288701687112712	0.744563247111215	0.458413121021162
306	krd_slo_igb_mly_nor_afr_pol_rom_grk_bat_urd_sod_alb_mnd_hau_fre_lit_spa_azi_aeg_ger_est_tsw_fin_mao_bem_lat_dut_bam_heb_wly_tsn_ven_tig_tag_cnt_amh_geo_lda_aze_swt_rus_svk_ukr_hin_scr_ctl_ita_zul_guj_mol_hun_dyu_arw_qcu_fbf_vie_yor_por_uzb_moo_akn_mlt_tur_bul_prs_cic_jav_swe_eng_sun_knd_pan_ses_chh_jpn_tml_ewe_owc_bos_swa_bsq_xho_kor_cze_gam_sid_anl_mcd_dgb_glc_ind_tha_amr_ben	-0.0888900369173222	-0.212791397290742	0.831955410531584
307	jav_spa_cnt_azi_hun_glc_hin_knd_mao_lda_sun_tig_wly_swa_dyu_mcd_nor_ses_dgb_tsn_bos_scr_kor_slo_chh_owc_alb_guj_est_dut_bat_bam_lit_gam_geo_ven_bul_por_akn_ger_krd_tsw_mlt_mol_arw_mly_pan_ctl_afr_grk_zul_bem_fbf_svk_rus_sod_xho_vie_tur_ind_bsq_qcu_tag_hau_lat_swt_urd_ben_tha_ukr_rom_prs_fre_amr_yor_sid_jpn_eng_anl_aeg_igb_uzb_cic_amh_cze_moo_aze_swe_ewe_fin_mnd_tml_heb_pol_ita	-0.442561502649202	-1.16840699140047	0.245629076305799
308	zul_arw_amr_urd_ita_xho_hun_tsw_moo_bsq_fre_ven_dgb_lat_pan_pol_mol_swt_amh_aeg_sod_tha_gam_swe_tag_mao_tur_cic_sid_afr_glc_ctl_jav_wly_ben_rom_grk_jpn_rus_knd_prs_sun_spa_owc_qcu_ind_chh_uzb_mly_tig_geo_kor_fin_bul_mcd_mnd_por_lit_fbf_ger_cze_krd_dut_ukr_azi_svk_heb_aze_est_ewe_igb_bem_akn_hin_guj_eng_bat_bam_yor_mlt_hau_dyu_slo_bos_tml_cnt_anl_alb_vie_ses_lda_nor_swa_tsn_scr	-0.296975128133867	-0.657784374202225	0.512301580342145
309	ger_lit_prs_amh_tml_tha_ind_afr_qcu_hin_tur_dyu_heb_mnd_bos_fre_swt_svk_hun_hau_por_bem_azi_slo_geo_mly_sid_tig_dgb_mol_anl_nor_pan_lat_uzb_aeg_pol_dut_kor_cze_xho_arw_ctl_guj_bam_tsn_ita_cic_owc_bat_urd_tsw_mao_ukr_rom_bsq_akn_cnt_ses_chh_wly_tag_eng_vie_knd_fbf_rus_spa_gam_krd_amr_ewe_jav_alb_mlt_ben_igb_sod_yor_glc_aze_fin_bul_scr_jpn_grk_moo_swe_lda_mcd_swa_ven_zul_sun_est	-0.958769302600587	-2.27338068395805	0.0253046803873963
310	eng_amh_azi_arw_cnt_chh_hun_mol_svk_moo_dut_dgb_qcu_wly_afr_bat_pan_xho_mnd_rus_cze_akn_geo_jpn_nor_tag_bem_spa_bsq_bul_est_amr_mlt_aze_hau_dyu_ger_lat_prs_tur_swa_scr_urd_aeg_mao_hin_fre_mcd_tha_heb_mly_slo_grk_sid_krd_glc_ben_anl_uzb_gam_kor_ses_igb_tig_bos_ewe_ven_por_tsn_pol_ita_fin_sun_swe_yor_owc_sod_guj_ukr_knd_jav_lda_fbf_ind_vie_lit_tsw_bam_alb_swt_cic_tml_zul_rom_ctl	0.0736720403602511	0.185070807378286	0.853576509804396
311	ind_dgb_pol_amr_zul_bat_grk_xho_fre_knd_ewe_heb_hun_bul_mly_tha_aeg_lit_swt_gam_est_rus_bsq_jpn_wly_ukr_sod_slo_uzb_sid_fin_pan_qcu_sun_mlt_tig_spa_jav_fbf_ven_aze_bem_anl_ger_urd_tml_arw_mol_nor_kor_amh_bos_swa_cze_scr_tur_chh_rom_hau_tsw_eng_yor_prs_dyu_hin_glc_por_mao_ses_ben_azi_ita_owc_lda_moo_igb_geo_cnt_bam_krd_ctl_dut_vie_tag_cic_tsn_guj_swe_lat_akn_mnd_mcd_alb_svk_afr	-0.813749753571557	-1.81716130491037	0.0724130300181865
312	amr_glc_zul_bsq_spa_lat_tig_uzb_tha_tsw_fre_pan_dyu_heb_mlt_tag_cnt_ben_bem_azi_scr_fin_moo_ger_dgb_akn_vie_rus_amh_afr_arw_ukr_tur_kor_hin_guj_pol_aeg_swe_swt_ctl_rom_bos_owc_chh_sun_fbf_bam_ses_bul_prs_geo_krd_swa_dut_xho_igb_est_ewe_sid_grk_slo_aze_eng_nor_lda_cze_sod_ind_mol_mao_tml_bat_anl_lit_jav_yor_mcd_por_hau_tsn_ven_cic_mnd_urd_jpn_mly_qcu_ita_knd_alb_svk_hun_gam_wly	-0.327170017207565	-0.755540220514426	0.45183426272525
313	gam_rom_fbf_glc_pan_spa_scr_aeg_ewe_fre_ita_alb_hun_swt_anl_kor_geo_heb_mcd_tur_guj_amr_ger_bat_qcu_tag_wly_bsq_yor_tha_amh_arw_hau_sid_afr_fin_dut_owc_eng_bos_mnd_cze_lat_lda_tml_dyu_akn_ukr_rus_ctl_pol_tsw_est_ben_mol_vie_xho_jpn_ses_sod_swe_bem_mao_krd_mly_uzb_lit_knd_chh_svk_por_tig_sun_azi_nor_hin_swa_cnt_grk_cic_bul_mlt_urd_zul_moo_ven_ind_prs_dgb_aze_jav_igb_slo_tsn_bam	-0.586121763875422	-1.60625081742509	0.11160909696288
314	ben_uzb_ita_aeg_knd_tsw_dut_svk_slo_jpn_por_vie_ses_mly_guj_ewe_sun_alb_swt_dyu_urd_akn_ger_rom_mlt_moo_gam_yor_cnt_azi_heb_bsq_hun_cic_fre_bat_bul_geo_spa_swa_igb_cze_pan_tsn_zul_ind_mnd_amr_bam_sid_bos_ven_tml_krd_owc_prs_rus_arw_mol_lat_swe_amh_jav_hau_tur_hin_lit_xho_wly_afr_mao_tag_glc_lda_aze_nor_grk_bem_tig_kor_fin_mcd_ctl_scr_dgb_pol_sod_chh_ukr_anl_fbf_qcu_est_tha_eng	-0.339593701128718	-0.776421228321143	0.43947053447877
315	bul_ven_prs_pan_swe_dgb_mlt_tig_heb_knd_aeg_mly_wly_fre_hau_grk_swa_bsq_lda_vie_mnd_ctl_glc_xho_swt_est_akn_jpn_eng_cze_guj_alb_dyu_yor_moo_ger_afr_ses_sun_mol_sid_bam_gam_cic_lat_hun_tsn_rom_zul_fbf_nor_dut_tsw_scr_cnt_azi_bat_urd_jav_rus_owc_ita_uzb_pol_bem_mcd_ukr_tur_anl_tml_tag_igb_ind_fin_bos_ewe_mao_sod_amr_svk_spa_ben_tha_chh_hin_por_lit_aze_arw_kor_amh_krd_qcu_slo_geo	-0.482196141201416	-1.11448563231201	0.267942794408272
316	slo_aeg_ben_tsn_azi_bam_gam_swa_owc_swe_pol_heb_sod_tur_lat_est_krd_geo_qcu_zul_dyu_bat_ven_mnd_tha_mlt_ukr_wly_jpn_eng_anl_aze_lda_kor_tml_amr_prs_hun_knd_mao_tag_uzb_ind_bem_cic_xho_fin_sun_scr_nor_tig_glc_amh_sid_igb_vie_bul_pan_moo_grk_swt_afr_ita_spa_rom_mly_akn_cze_guj_mol_yor_cnt_rus_ctl_por_bsq_ses_mcd_dgb_jav_chh_alb_arw_hin_fbf_dut_fre_svk_bos_lit_ger_tsw_ewe_hau_urd	0.729847140369885	1.6231550900627	0.107941313080238
317	urd_dgb_afr_pan_tml_jav_lat_mcd_ukr_rom_arw_knd_grk_lit_bsq_cnt_tig_prs_swe_swt_yor_tag_hun_owc_tur_dyu_sun_por_bem_ses_hin_ben_mnd_bam_dut_moo_bos_jpn_guj_sod_bul_slo_heb_aeg_ewe_ger_nor_mol_spa_fin_mlt_vie_cze_lda_krd_gam_ctl_chh_geo_hau_pol_fbf_xho_kor_akn_amh_mao_zul_ita_anl_est_aze_glc_scr_qcu_sid_fre_bat_ven_azi_amr_wly_tsw_igb_alb_rus_eng_ind_uzb_swa_mly_tsn_cic_tha_svk	-0.288468904342971	-0.660714201975975	0.510428968488835
318	mlt_amr_cnt_tml_tha_guj_afr_mol_moo_dgb_sod_scr_dut_qcu_jav_alb_spa_ger_nor_geo_ctl_ewe_igb_rus_ben_heb_glc_sid_swa_rom_mao_swt_chh_fin_owc_bat_eng_mnd_aeg_bam_slo_svk_uzb_vie_krd_ind_tsw_ita_ukr_anl_swe_cze_est_pol_ven_kor_aze_gam_yor_hun_xho_mly_tsn_fbf_hau_mcd_lat_bem_cic_azi_jpn_lda_por_knd_sun_fre_pan_akn_dyu_prs_arw_bsq_grk_zul_wly_lit_ses_tag_amh_tur_tig_urd_bul_bos_hin	0.666343527202605	1.67198690023126	0.0978883158079683
319	lda_ewe_prs_tig_swt_bam_fre_tag_tur_ind_dyu_urd_krd_bem_lat_ita_eng_mcd_alb_heb_gam_rus_azi_zul_swa_jav_sun_owc_cic_mol_hin_chh_yor_ger_geo_ses_tsn_pol_bat_amr_dut_qcu_fbf_pan_scr_ven_cnt_hau_tha_glc_grk_tsw_mlt_lit_vie_fin_kor_nor_mao_dgb_jpn_uzb_slo_spa_sid_bos_por_swe_akn_mnd_aze_xho_cze_mly_moo_wly_amh_svk_aeg_igb_anl_ukr_rom_guj_est_knd_bul_bsq_tml_ben_hun_arw_ctl_afr_sod	0.657545328646797	1.76894968498343	0.08018073280688
320	bem_bat_fin_ctl_fre_tsw_sod_ven_swa_spa_geo_grk_prs_heb_aeg_scr_cic_tml_bul_est_fbf_pan_pol_bos_mnd_dgb_xho_zul_rus_dut_svk_tha_dyu_nor_tig_lit_ger_tsn_hun_uzb_bsq_jpn_mly_owc_amr_aze_afr_krd_hin_mlt_chh_lat_ita_por_tag_yor_ewe_ind_urd_ses_swe_moo_jav_qcu_rom_mao_eng_tur_kor_mol_sid_gam_ben_slo_cze_amh_ukr_mcd_anl_arw_bam_wly_lda_igb_sun_hau_alb_swt_vie_cnt_akn_azi_guj_glc_knd	0.369060377977032	0.849632106967281	0.397711582523283
321	glc_qcu_tsn_ven_ger_est_bsq_urd_krd_eng_dyu_bem_ben_tig_pan_sid_dgb_guj_zul_owc_azi_ukr_swt_mao_arw_chh_yor_igb_nor_jpn_vie_aze_cze_hau_geo_ind_bat_mlt_svk_ctl_amr_rom_sun_bos_tsw_jav_akn_heb_mly_tur_mol_prs_ita_tag_swe_gam_kor_tha_lat_mnd_scr_moo_lit_dut_wly_spa_ewe_fre_slo_fin_mcd_aeg_xho_knd_por_bul_swa_tml_grk_rus_alb_hin_ses_cic_hun_sod_anl_fbf_lda_amh_cnt_bam_pol_uzb_afr	-0.827694352231544	-2.19538093419713	0.0306247901039891
322	rus_tsw_ukr_dgb_kor_mao_hun_cze_glc_aeg_mly_eng_bat_rom_lat_jav_cic_zul_sun_tig_lda_est_ses_slo_dyu_sod_qcu_vie_krd_swa_bul_prs_mlt_chh_spa_mol_ind_fin_heb_ven_tha_tml_bem_dut_anl_fbf_ita_grk_ewe_akn_igb_hin_ger_wly_xho_tag_bam_aze_amr_jpn_tsn_ben_sid_arw_swt_svk_uzb_fre_nor_urd_ctl_scr_mcd_hau_tur_gam_owc_bos_knd_pan_cnt_guj_mnd_por_bsq_afr_amh_lit_moo_swe_azi_geo_pol_yor_alb	-0.529569757463058	-1.20311735502246	0.231984761164745
323	guj_por_lit_bsq_sod_nor_mao_afr_ita_qcu_tig_zul_tha_vie_jpn_alb_mnd_aeg_uzb_owc_amh_chh_cze_swe_ukr_cic_knd_ven_ewe_hun_bat_ger_grk_dgb_sun_fbf_rom_mol_tsn_eng_dut_mly_prs_fre_akn_ses_hau_geo_bam_amr_tsw_bem_dyu_mlt_tag_igb_bos_sid_ind_xho_gam_krd_heb_glc_kor_swt_pan_ben_lda_hin_rus_swa_spa_jav_aze_pol_ctl_cnt_fin_wly_slo_lat_svk_anl_azi_mcd_moo_bul_tur_urd_scr_tml_arw_est_yor	-0.36233385715479	-0.825075977281696	0.411439801098988
324	moo_dut_ita_fbf_ind_mly_nor_hun_tml_sod_amr_svk_qcu_krd_ger_owc_bat_glc_rom_bsq_sid_tig_cnt_eng_mao_akn_tag_mlt_bem_rus_lda_lat_alb_lit_scr_jpn_mnd_cze_ewe_azi_arw_igb_zul_ven_aze_hin_ben_uzb_swt_tha_dgb_bam_hau_gam_swa_tsn_knd_sun_est_pan_spa_yor_kor_jav_cic_bul_guj_ctl_anl_prs_tur_por_tsw_heb_urd_slo_pol_dyu_fin_vie_geo_swe_mcd_xho_ukr_ses_aeg_wly_amh_bos_fre_chh_mol_grk_afr	0.680330922751185	1.60971760360353	0.110848858805181
325	qcu_moo_afr_sid_lat_ind_tag_bem_hin_fin_fbf_geo_zul_dgb_uzb_scr_sun_jpn_urd_glc_mlt_amh_tha_pol_ctl_alb_ben_sod_tsw_ses_pan_azi_hau_hun_mao_jav_ukr_akn_est_nor_eng_owc_swt_yor_aeg_rus_tml_krd_tig_mly_svk_bam_cnt_gam_arw_tsn_cic_aze_ewe_ger_heb_cze_mcd_dyu_wly_bul_mol_spa_por_lda_slo_ita_tur_guj_swa_bos_chh_lit_knd_anl_swe_fre_kor_ven_mnd_rom_amr_xho_prs_dut_vie_grk_bat_igb_bsq	0.424604731679276	0.973580660135615	0.332790317709377
326	slo_ses_tur_bul_dut_gam_xho_jpn_mcd_afr_uzb_ukr_rus_geo_lit_lat_eng_mnd_tsw_bos_swa_hun_pol_ewe_guj_bem_ger_fin_grk_owc_aze_swt_azi_cnt_mol_fbf_amr_dyu_mlt_qcu_yor_nor_fre_ven_dgb_bsq_alb_bam_tml_cze_krd_lda_scr_rom_sun_mly_kor_vie_ben_swe_hau_heb_sod_jav_igb_wly_amh_svk_spa_arw_tag_aeg_prs_mao_moo_est_ita_por_tsn_tig_hin_akn_knd_glc_tha_bat_sid_zul_anl_urd_chh_ind_ctl_cic_pan	-0.487984853729214	-1.11025722509138	0.269750633055069
327	rom_hun_amh_bem_tha_lit_swe_ger_aze_dyu_heb_mao_qcu_guj_tsw_rus_est_bsq_mnd_lda_fin_tsn_knd_zul_tag_mol_bam_pol_scr_krd_geo_vie_ewe_bat_jpn_hau_ind_kor_pan_ctl_swt_ven_xho_tur_igb_chh_yor_cze_cnt_fbf_ukr_svk_azi_cic_anl_sid_mcd_urd_hin_prs_dut_fre_alb_eng_grk_ses_lat_aeg_dgb_mly_tig_bos_wly_tml_afr_mlt_ben_amr_glc_slo_moo_akn_sod_jav_owc_nor_sun_spa_ita_por_swa_uzb_gam_bul_arw	-0.410481223762494	-1.04536382516184	0.298564357067157
328	ven_mnd_sid_zul_bsq_tag_amh_alb_qcu_kor_owc_nor_chh_tur_tha_bos_hun_igb_grk_cze_bem_jav_guj_rus_bul_hin_mol_mao_svk_azi_lda_tsn_ita_dgb_akn_swe_bat_geo_lit_glc_fre_est_tsw_prs_gam_rom_dyu_mcd_ukr_heb_sun_ger_eng_jpn_fin_anl_ses_pan_fbf_wly_xho_por_slo_afr_aze_urd_cic_uzb_yor_scr_mly_ind_ben_lat_dut_bam_swa_krd_moo_knd_amr_tml_pol_tig_aeg_mlt_hau_vie_ewe_spa_swt_ctl_sod_cnt_arw	0.544806040253911	1.43445620170463	0.154796269828393
329	lit_dut_bos_geo_dyu_hin_spa_qcu_cze_yor_heb_amr_lda_mly_scr_moo_alb_tig_mol_fin_tsw_jpn_azi_ger_slo_chh_dgb_swe_gam_uzb_glc_est_tsn_xho_jav_fbf_fre_rus_amh_akn_afr_swa_bat_rom_wly_ben_bem_mao_igb_arw_knd_sod_por_guj_sun_sid_aze_vie_cic_bam_tag_bul_hun_anl_pol_zul_pan_ven_swt_mlt_kor_grk_tml_mnd_ukr_svk_prs_tur_tha_cnt_ctl_lat_ewe_mcd_eng_ita_bsq_urd_ind_nor_krd_hau_ses_aeg_owc	0.081858209310944	0.187610071870155	0.851591051148782
330	lat_fin_arw_est_krd_aeg_grk_xho_dyu_tag_swa_zul_tur_prs_ewe_bos_lda_bem_slo_owc_knd_ger_ukr_afr_uzb_sun_azi_swt_cnt_bul_bam_alb_vie_bsq_amh_ind_gam_mnd_urd_tml_guj_scr_mly_yor_svk_wly_mcd_tha_bat_rom_pan_moo_ben_tig_eng_ctl_igb_amr_ses_hau_cze_hun_fbf_anl_kor_lit_dgb_cic_spa_tsn_sod_geo_chh_ven_hin_qcu_rus_dut_mol_sid_aze_akn_jav_mao_ita_mlt_swe_nor_tsw_heb_fre_glc_por_jpn_pol	-0.0742421222596636	-0.169763182777144	0.865565120530985
331	hun_ger_sod_ven_bsq_fbf_chh_knd_rom_fin_glc_hin_swa_spa_ind_mly_xho_bul_mlt_bem_tsn_vie_fre_azi_prs_cic_amr_kor_afr_bat_anl_bam_lda_ben_est_sun_slo_swe_ewe_tha_hau_tml_zul_svk_yor_mao_eng_dyu_moo_mnd_jav_mcd_tur_alb_akn_aeg_tig_pan_ukr_tag_pol_igb_aze_dgb_rus_qcu_owc_sid_tsw_ctl_jpn_wly_por_scr_urd_krd_guj_ses_dut_heb_cnt_grk_ita_arw_geo_uzb_bos_nor_swt_cze_gam_lat_lit_mol_amh	-0.1480123878697	-0.326688708855716	0.744637438595341
332	svk_hin_ven_slo_tsn_knd_kor_rus_ewe_heb_cnt_scr_bem_bos_sod_aeg_ger_rom_ind_hau_hun_dyu_akn_lda_swe_bat_mol_mcd_amr_guj_mly_dut_geo_bam_mnd_grk_cic_bul_sid_krd_afr_jav_wly_bsq_cze_swt_glc_fin_gam_uzb_nor_qcu_xho_spa_moo_lit_alb_ctl_jpn_dgb_por_tsw_lat_sun_prs_fre_chh_owc_fbf_zul_pol_aze_pan_yor_mao_tml_ukr_vie_ses_igb_anl_est_amh_eng_ben_swa_tig_arw_tag_urd_ita_azi_tha_tur_mlt	-0.455578286344914	-1.02879575388301	0.306243964271122
333	dyu_tig_lit_wly_afr_rom_bul_mly_owc_akn_ven_rus_mol_est_lat_jpn_zul_tag_bos_fin_eng_spa_grk_cze_aze_bat_ger_bem_pan_ctl_kor_mao_fre_knd_geo_glc_ben_cic_chh_moo_hau_xho_tml_mnd_gam_swe_pol_guj_urd_arw_slo_sod_bsq_heb_cnt_anl_azi_aeg_nor_svk_jav_mcd_ita_dut_amh_swt_swa_tsn_tur_dgb_sun_uzb_ukr_ses_mlt_qcu_vie_sid_alb_yor_igb_amr_por_tsw_ewe_scr_krd_fbf_prs_hun_tha_lda_hin_ind_bam	-0.0783169362272775	-0.180507261913782	0.857147121768171
334	ger_fin_hau_prs_mol_eng_dgb_pan_qcu_ctl_zul_arw_bos_por_sod_ewe_geo_spa_lit_svk_mly_kor_ukr_lda_jav_bem_aze_cic_azi_mnd_moo_ses_hun_aeg_ind_akn_chh_gam_ven_bam_amh_dyu_guj_bul_swe_hin_fbf_mcd_mao_tml_heb_tsw_krd_grk_ita_sun_swt_slo_tsn_sid_cnt_yor_jpn_knd_tag_dut_bsq_tur_est_scr_vie_glc_lat_uzb_alb_wly_amr_mlt_tha_afr_swa_cze_owc_rus_pol_bat_xho_nor_rom_igb_ben_anl_urd_fre_tig	0.0876452150783656	0.212054881430915	0.832528276862771
335	tsw_lat_owc_kor_swe_ewe_vie_moo_rom_urd_ben_tag_fbf_lda_nor_bat_fin_mlt_arw_ctl_qcu_krd_bem_heb_mnd_slo_cze_ita_ses_gam_eng_dgb_bul_hau_guj_lit_por_xho_geo_igb_akn_tig_azi_mol_aze_prs_cic_bam_hun_scr_swa_dyu_wly_mcd_jpn_tha_glc_mao_uzb_pol_fre_sun_knd_mly_ger_yor_amh_aeg_grk_sid_pan_ukr_zul_anl_dut_bsq_rus_ven_swt_sod_tml_amr_afr_est_ind_jav_svk_bos_spa_alb_chh_hin_cnt_tur_tsn	0.484208283696088	1.09139341390738	0.27791926707739
336	guj_urd_tig_chh_kor_cze_cic_mnd_alb_mly_tsn_yor_ewe_fre_slo_ger_jav_amh_rus_grk_aze_pol_hin_pan_wly_sod_vie_moo_igb_bsq_gam_mlt_amr_afr_qcu_ita_dut_fin_ven_knd_hau_lda_xho_zul_ctl_ind_azi_lit_bul_spa_aeg_sun_tha_nor_ses_prs_bat_mao_arw_mcd_owc_bos_lat_tsw_glc_fbf_scr_swa_tml_akn_dyu_ukr_por_tur_eng_mol_krd_hun_swe_est_heb_geo_jpn_bam_cnt_rom_tag_sid_bem_uzb_anl_dgb_swt_svk_ben	-0.0556718335577398	-0.13217654950597	0.895130198232476
337	bam_geo_prs_aze_bat_tsn_por_scr_jav_dgb_cic_bos_swa_bsq_eng_ind_fre_guj_wly_pol_urd_jpn_tag_lda_bem_fbf_hun_mcd_yor_cze_gam_xho_fin_swe_igb_zul_akn_knd_ita_spa_arw_sun_glc_moo_ben_ctl_lit_hau_mnd_kor_mlt_slo_cnt_qcu_mly_vie_sid_anl_mol_ses_tha_tml_bul_swt_azi_alb_grk_tig_uzb_lat_pan_amr_ewe_ukr_est_krd_aeg_dyu_amh_afr_sod_dut_hin_ger_rus_tsw_heb_mao_tur_nor_svk_ven_owc_chh_rom	-0.67657582598544	-1.58963605003727	0.115310781452083
338	hin_hun_aeg_swa_afr_tml_ger_cze_tur_tag_mol_bsq_akn_swe_bos_pan_igb_ind_aze_wly_sod_mlt_vie_ven_guj_ctl_geo_xho_grk_heb_ita_lda_bam_mao_rom_fbf_ewe_fre_prs_eng_mcd_azi_dut_kor_est_yor_amr_knd_anl_uzb_krd_mly_urd_tig_spa_tsn_nor_dyu_cic_amh_cnt_hau_gam_dgb_bem_tha_tsw_alb_zul_moo_bul_slo_ukr_sid_sun_fin_lat_rus_mnd_por_bat_scr_pol_ben_arw_glc_jpn_lit_svk_ses_chh_qcu_owc_swt_jav	0.188331430510194	0.43416256073141	0.665175999686229
339	vie_igb_prs_qcu_tur_ven_bat_anl_rom_jav_ctl_knd_glc_cze_bul_tsn_sod_svk_slo_alb_sun_tig_azi_dut_bos_hin_mlt_moo_scr_mcd_wly_pan_heb_urd_amr_bem_krd_hun_tag_cic_ukr_ses_ita_dgb_fin_est_lat_uzb_owc_ind_tsw_chh_bam_ger_aze_geo_yor_pol_grk_swe_kor_spa_mly_aeg_tha_gam_amh_ben_ewe_zul_hau_afr_jpn_tml_mao_lda_nor_mnd_xho_swa_dyu_swt_eng_mol_akn_cnt_bsq_lit_guj_rus_fbf_fre_arw_sid_por	0.484850711405391	1.14899872874082	0.253503041624048
340	ita_qcu_mcd_igb_lit_ger_mnd_geo_zul_rus_heb_ewe_ind_scr_grk_urd_jpn_swa_lda_aze_moo_yor_ven_tig_kor_bem_swe_dgb_akn_gam_tsn_spa_ses_lat_owc_amr_cze_glc_bam_uzb_wly_ctl_bos_prs_hun_bul_sod_slo_pan_tur_jav_afr_cic_hin_tag_ukr_hau_por_amh_anl_aeg_guj_dyu_mlt_fbf_tml_vie_cnt_tsw_dut_alb_fre_est_bsq_mao_chh_fin_swt_azi_krd_sun_mol_nor_sid_svk_eng_arw_mly_knd_bat_xho_rom_tha_ben_pol	0.408566476783125	0.978854385584518	0.330191427560358
341	ind_wly_kor_bam_tha_hin_pol_chh_fre_ben_cze_tsw_geo_hun_alb_zul_tig_ger_qcu_est_lit_mlt_azi_bul_grk_sid_mcd_tag_prs_aze_lda_yor_ukr_swe_sun_anl_dyu_tsn_ita_xho_swt_nor_tml_glc_rom_krd_ewe_bsq_guj_jpn_por_akn_gam_uzb_ses_cnt_owc_spa_lat_mly_vie_scr_afr_mao_mnd_jav_svk_slo_amh_mol_sod_fin_ven_dgb_cic_eng_bat_knd_swa_fbf_rus_hau_urd_ctl_bem_heb_arw_amr_tur_dut_moo_bos_aeg_igb_pan	0.326054305299705	0.732454350438827	0.465733290482148
342	dgb_moo_vie_cze_tsn_tur_nor_mly_rom_arw_aeg_bos_yor_wly_bat_knd_azi_hau_swa_hin_mnd_grk_sid_pan_spa_bam_igb_qcu_ben_fre_cic_pol_tml_mao_urd_bem_tsw_tag_fbf_scr_jav_svk_bsq_jpn_guj_ger_ctl_ita_krd_zul_akn_slo_kor_heb_lat_rus_bul_prs_xho_eng_lit_por_aze_mol_dyu_dut_est_alb_tig_ukr_amh_tha_amr_chh_afr_cnt_swt_ses_fin_geo_anl_sun_uzb_sod_glc_mlt_lda_mcd_gam_owc_hun_ind_swe_ewe_ven	0.625196930456658	1.71445929720406	0.0897752039464874
343	glc_geo_mcd_prs_gam_qcu_swe_hin_igb_mly_ind_bsq_zul_bat_afr_rus_sid_jpn_svk_sod_fre_spa_aeg_lat_ewe_grk_ven_mol_bos_lit_tur_jav_tml_azi_owc_tsw_ita_dyu_mlt_alb_tha_knd_hau_bem_eng_dgb_tig_dut_fbf_ger_amr_por_hun_tag_yor_kor_swt_guj_cnt_akn_wly_ben_moo_bul_chh_xho_ukr_slo_rom_bam_fin_pol_est_aze_urd_lda_anl_scr_mnd_swa_heb_krd_nor_arw_tsn_vie_cic_mao_cze_pan_uzb_amh_ctl_ses_sun	-0.158975704428604	-0.365504044429481	0.715565191639234
344	prs_amh_rus_tsn_swa_xho_urd_hau_nor_mao_bam_ctl_bat_scr_wly_fbf_krd_ita_guj_qcu_tig_ewe_akn_alb_bul_sod_ind_arw_eng_knd_dyu_gam_tsw_hin_kor_hun_swt_svk_anl_fre_glc_rom_mlt_tag_lda_sid_lat_afr_vie_amr_dut_zul_ven_owc_cnt_por_azi_lit_ses_mcd_ben_pan_swe_moo_cic_mnd_fin_mly_aeg_tml_grk_mol_chh_pol_jpn_sun_igb_tur_slo_spa_jav_bsq_cze_dgb_heb_est_bos_ger_bem_tha_ukr_yor_uzb_geo_aze	-0.224313434629878	-0.528677272547946	0.598288812363945
345	ven_prs_ewe_ses_hau_ctl_dyu_hun_cnt_lda_dgb_svk_sun_vie_qcu_bsq_guj_dut_tha_tur_tig_ind_knd_heb_por_cze_fbf_mnd_bam_aeg_krd_scr_mao_mol_lat_nor_tsn_rom_bos_tsw_tml_pan_anl_xho_wly_ita_uzb_kor_geo_azi_ben_spa_eng_urd_akn_aze_zul_pol_slo_swe_arw_alb_bat_glc_hin_cic_sid_owc_bul_est_grk_swa_gam_ger_amr_chh_yor_fre_igb_rus_jpn_bem_amh_tag_moo_ukr_afr_mcd_sod_jav_lit_swt_mly_fin_mlt	0.499173646180384	1.28849553666697	0.200769824081943
346	cic_fbf_tig_kor_dut_svk_cze_hun_geo_tha_uzb_igb_ses_fre_tsn_heb_bam_por_anl_sid_mcd_rom_akn_chh_fin_tur_bat_prs_swt_mly_zul_yor_nor_tag_ind_gam_hin_urd_amr_xho_sod_pol_scr_rus_dyu_lit_lat_ben_ita_alb_vie_bos_sun_swa_arw_ven_mnd_ewe_jpn_hau_aze_pan_grk_ctl_aeg_moo_slo_azi_knd_swe_ukr_wly_lda_eng_amh_mao_bem_ger_est_tsw_cnt_guj_glc_mol_jav_bsq_spa_krd_dgb_mlt_owc_tml_qcu_afr_bul	-0.471866937813736	-1.10151358590205	0.27351586690257
347	kor_akn_gam_knd_lda_uzb_bul_pan_afr_bos_swt_bam_tag_igb_ger_mlt_arw_qcu_jav_yor_mly_glc_por_aze_jpn_ven_tha_mol_amr_hin_dgb_tur_bem_geo_moo_ewe_tig_hun_azi_scr_amh_owc_fbf_dyu_cze_mao_slo_chh_ses_zul_bat_pol_sod_eng_ctl_spa_wly_anl_rom_bsq_tsn_est_ita_vie_prs_fre_mnd_tml_sun_ind_grk_aeg_fin_cic_tsw_urd_ben_nor_lit_rus_dut_cnt_sid_alb_svk_ukr_heb_swe_xho_mcd_krd_guj_hau_swa_lat	-0.0158197659942933	-0.037422585793547	0.970228276931353
348	tsw_akn_dgb_tig_mly_tsn_urd_hau_igb_chh_amh_jpn_dyu_mlt_anl_moo_ger_cic_tag_scr_xho_spa_mol_nor_kor_krd_knd_geo_swt_mao_prs_grk_aze_por_rom_dut_bul_bam_hun_eng_lit_bem_zul_jav_ita_ven_lat_tha_rus_tur_fbf_glc_lda_bat_mnd_svk_ses_pan_ctl_ewe_wly_arw_ben_bsq_alb_fin_tml_cnt_pol_gam_cze_est_heb_swe_ind_vie_mcd_afr_yor_slo_azi_sod_hin_ukr_bos_guj_sid_amr_uzb_owc_sun_fre_aeg_swa_qcu	-0.467057317942557	-1.21405593096996	0.227800367868884
349	krd_pan_mao_hin_kor_uzb_swa_ewe_dut_yor_bat_xho_ukr_urd_ses_heb_swt_azi_svk_spa_fbf_igb_sun_bem_anl_tig_tha_ctl_bul_geo_tsn_amr_cic_grk_jpn_sod_sid_eng_tur_amh_mcd_dgb_tml_vie_glc_fin_ger_mly_qcu_cnt_akn_lda_lat_owc_gam_guj_pol_tag_nor_bos_dyu_ind_ven_scr_moo_alb_chh_tsw_jav_lit_slo_afr_aeg_aze_mnd_fre_swe_por_mol_prs_ita_rus_bam_ben_mlt_bsq_cze_hau_knd_wly_arw_rom_hun_zul_est	0.640799412767457	1.50872804539979	0.134758186036739
350	grk_bam_tag_fin_ven_ukr_tsn_sid_glc_fbf_bat_kor_swa_slo_guj_sun_rom_svk_chh_scr_tml_nor_zul_pol_cic_yor_akn_moo_ctl_fre_ben_owc_arw_spa_hun_lda_jpn_hau_afr_rus_lat_mlt_wly_qcu_ewe_amh_eng_tig_amr_azi_knd_pan_bsq_sod_aze_tur_vie_ger_krd_swe_jav_ita_bem_cze_anl_uzb_ses_mnd_dgb_prs_mol_dyu_urd_geo_bos_por_ind_mly_est_heb_cnt_alb_tha_bul_igb_gam_mcd_mao_aeg_xho_tsw_hin_dut_lit_swt	-0.0310190591451993	-0.0819151101518647	0.934890259692507
351	nor_rom_ger_sun_dut_ctl_cze_tsw_tha_bem_amr_bsq_chh_ben_scr_fin_eng_ven_prs_wly_knd_akn_mol_tig_amh_cnt_arw_lda_heb_mnd_igb_ses_hau_tml_spa_bat_mly_sid_bos_pol_pan_tur_svk_aze_sod_uzb_fre_swt_jav_vie_bam_aeg_tsn_swe_urd_cic_gam_kor_dgb_mlt_hun_fbf_est_azi_slo_ita_afr_zul_mcd_dyu_lat_tag_owc_xho_lit_geo_anl_hin_alb_qcu_grk_glc_rus_ind_ewe_jpn_swa_moo_bul_por_guj_krd_mao_ukr_yor	-0.13803855241985	-0.307974097873874	0.758790747001851
352	mnd_mao_pan_tag_moo_svk_ger_urd_bam_cic_arw_ven_sod_akn_dgb_grk_geo_aeg_guj_jav_tha_swe_heb_swt_fin_hun_krd_cnt_uzb_bos_owc_glc_bat_tsn_est_ewe_dyu_chh_aze_tml_anl_prs_sid_sun_slo_mol_amr_jpn_tsw_knd_fbf_lit_zul_mcd_lda_ind_wly_vie_azi_mlt_hin_tig_por_afr_hau_ukr_rom_amh_igb_lat_bem_ses_yor_ben_swa_mly_alb_nor_rus_pol_ita_eng_cze_scr_kor_dut_gam_bsq_tur_ctl_spa_bul_fre_xho_qcu	-0.57346677655296	-1.31420339497311	0.19200999917705
353	tig_chh_jav_hun_xho_lit_dut_ben_slo_ven_fre_hin_mly_svk_akn_scr_alb_lat_bos_tsw_fbf_aeg_bem_wly_lda_fin_gam_amr_moo_ger_urd_sod_ukr_nor_zul_vie_bat_jpn_geo_cnt_glc_aze_rus_azi_eng_mlt_spa_kor_bam_heb_qcu_dgb_cze_tag_ctl_tsn_pol_bsq_uzb_cic_yor_bul_ind_swe_sid_mao_guj_amh_tur_owc_mol_krd_tha_tml_mcd_por_knd_ewe_pan_swt_hau_sun_swa_est_anl_igb_ses_rom_dyu_grk_prs_arw_afr_ita_mnd	-0.676357135568467	-1.52823659004473	0.129847988663858
354	sun_tml_jav_hun_tag_urd_chh_krd_nor_dut_knd_dgb_afr_swe_ctl_ger_mao_akn_bat_tsn_igb_qcu_grk_ukr_azi_sid_ses_heb_cnt_bos_mcd_swa_hau_mnd_lat_fre_bem_fin_mly_dyu_tsw_fbf_wly_lit_lda_svk_gam_tur_arw_por_xho_guj_cic_tha_spa_uzb_kor_cze_ben_moo_swt_aze_vie_yor_ind_amr_anl_mlt_zul_ven_rus_glc_owc_geo_rom_aeg_jpn_scr_alb_ita_sod_est_eng_amh_bul_hin_tig_bam_slo_pol_pan_mol_bsq_ewe_prs	0.114560440821488	0.267303381323538	0.789827464969861
355	tsw_owc_lat_lda_ita_igb_hau_alb_moo_cnt_swe_ses_rom_uzb_tsn_prs_guj_azi_afr_lit_sid_geo_ben_sod_ctl_sun_glc_bul_urd_amr_cic_fre_mao_scr_bsq_akn_pan_ger_est_dyu_arw_dut_por_tur_chh_tig_vie_yor_bam_mly_slo_dgb_rus_grk_jav_qcu_kor_gam_bem_mcd_mlt_cze_krd_ukr_heb_fbf_wly_aeg_svk_mol_amh_tml_anl_knd_pol_ind_eng_bos_xho_bat_zul_aze_mnd_jpn_fin_ewe_hun_tha_ven_swa_tag_hin_swt_spa_nor	-0.248683823816254	-0.575425328218402	0.566393367205712
356	bsq_rom_pol_jpn_rus_tur_amr_mao_slo_bat_ctl_qcu_por_gam_aeg_dut_ger_arw_kor_urd_anl_swt_tsn_bos_moo_ses_dgb_vie_yor_aze_fre_prs_ben_sod_ita_scr_hin_xho_svk_tsw_tha_krd_cnt_mcd_ukr_knd_eng_tig_azi_sid_geo_chh_mnd_hau_jav_fbf_swe_bam_pan_heb_akn_lit_cic_bem_uzb_ven_afr_tag_mol_spa_bul_grk_hun_guj_glc_cze_tml_igb_nor_lda_ind_owc_alb_mly_est_swa_wly_zul_dyu_lat_mlt_ewe_sun_fin_amh	0.14203999043312	0.345005898406951	0.730868993154266
357	ben_tsw_cic_bsq_swt_ses_bam_hau_krd_aze_cnt_tig_bos_mly_grk_aeg_vie_sid_mnd_azi_arw_lat_mao_amh_yor_est_ukr_bul_tha_prs_urd_tag_fbf_hun_pan_xho_cze_dyu_knd_swa_mcd_afr_eng_hin_glc_ind_ctl_sod_rom_lda_dgb_zul_por_svk_fre_igb_mlt_tml_gam_heb_dut_ger_scr_fin_geo_mol_slo_swe_alb_rus_akn_ita_jpn_lit_pol_sun_anl_tsn_jav_uzb_qcu_spa_kor_nor_tur_moo_wly_bem_amr_chh_guj_owc_ven_ewe_bat	-0.27070148089085	-0.63109747588279	0.529524801313738
358	moo_spa_tig_sod_cic_hin_jpn_bat_ctl_mly_bam_uzb_scr_tsn_ven_wly_vie_ger_xho_akn_krd_dgb_pol_mlt_aeg_prs_azi_chh_anl_urd_jav_hau_dyu_est_lat_glc_ses_fre_grk_ewe_ben_slo_yor_arw_igb_mao_dut_svk_heb_mcd_cnt_lda_por_ukr_gam_fbf_swt_eng_tha_afr_tml_rom_sun_ita_fin_sid_mnd_rus_qcu_amh_aze_owc_nor_swa_bul_alb_guj_lit_cze_mol_pan_bem_hun_tag_kor_geo_amr_tur_bos_knd_tsw_ind_zul_swe_bsq	-0.0629366936306656	-0.160059319094797	0.873181481808867
359	sid_scr_bem_slo_mly_glc_spa_sun_ses_krd_urd_bos_qcu_mcd_mlt_cnt_zul_aeg_afr_tag_tha_uzb_tsw_tig_hun_owc_fre_swe_lat_akn_rom_jpn_swt_fin_lit_dyu_geo_por_tml_amh_ind_anl_mol_igb_lda_ben_ewe_nor_ita_grk_alb_kor_tur_fbf_xho_swa_rus_ven_cze_tsn_mao_hin_bat_gam_ctl_bul_est_knd_azi_mnd_pol_aze_svk_eng_sod_moo_bam_vie_pan_amr_yor_jav_dut_prs_bsq_arw_heb_cic_dgb_ukr_hau_guj_wly_chh_ger	0.0861946960689695	0.21236410653342	0.832287748748134
360	jpn_bsq_sun_sid_aeg_zul_ger_geo_ind_mcd_ewe_heb_dgb_svk_scr_tsn_guj_fre_ben_ita_por_bat_est_tag_lit_urd_alb_cnt_xho_eng_amh_anl_knd_pol_gam_fin_ukr_cic_mol_qcu_rom_arw_swt_slo_hun_tsw_yor_bem_uzb_aze_mnd_akn_jav_hau_pan_dut_ven_tml_vie_tig_amr_igb_tha_grk_sod_dyu_chh_mao_tur_bam_bos_lda_bul_prs_ctl_lat_krd_afr_mlt_rus_ses_spa_glc_cze_owc_swe_wly_azi_fbf_mly_kor_moo_nor_hin_swa	0.690078698203458	1.82539012818426	0.0711518891455333
361	lat_xho_sun_ger_urd_scr_bem_lda_cic_akn_bsq_mao_hun_dut_hau_sod_swe_pol_krd_fre_jpn_mnd_tsn_tag_vie_kor_amr_mcd_ven_tha_jav_svk_eng_moo_owc_mly_gam_swt_nor_tig_uzb_ben_lit_wly_bul_anl_heb_fbf_spa_slo_bam_mlt_fin_azi_aze_swa_amh_bos_guj_arw_tur_dyu_zul_est_aeg_cze_glc_dgb_sid_geo_cnt_bat_yor_rus_knd_tml_hin_mol_prs_ukr_pan_alb_ses_grk_chh_afr_por_qcu_ind_ewe_igb_rom_ctl_tsw_ita	0.623350788057168	1.48146560267163	0.141862884525365
362	yor_arw_por_guj_sid_dyu_prs_ewe_kor_mlt_mnd_tig_glc_moo_azi_fin_lda_bat_tsn_scr_hun_knd_cnt_lat_igb_ukr_vie_jav_ind_sun_hin_bem_mly_ita_nor_ben_eng_hau_chh_tha_spa_swa_aeg_zul_gam_mol_aze_bsq_bos_swt_grk_swe_svk_alb_slo_uzb_ctl_est_fre_owc_mao_akn_ven_amr_sod_afr_tsw_urd_geo_amh_heb_pol_dgb_cze_mcd_pan_tur_qcu_lit_jpn_fbf_tag_tml_rus_dut_wly_xho_cic_anl_bul_rom_bam_ses_ger_krd	-0.341323686787417	-0.776723055705701	0.439293280202377
363	svk_fin_mly_ger_akn_knd_mcd_hau_hun_tig_tml_moo_bos_tsn_sod_rom_tag_spa_lit_aze_kor_fbf_jav_mlt_arw_chh_geo_lda_azi_gam_dut_bsq_ewe_sun_por_tha_tur_swt_afr_prs_mao_ind_anl_mol_wly_bam_glc_urd_bul_cic_xho_pol_est_vie_sid_nor_ita_rus_aeg_eng_ses_hin_swe_tsw_zul_heb_slo_mnd_qcu_scr_lat_ctl_guj_fre_uzb_jpn_cze_cnt_yor_amr_dgb_ven_alb_bem_pan_igb_ben_swa_dyu_bat_amh_ukr_krd_grk_owc	-0.390708036993436	-1.04037962754291	0.300860760449566
364	moo_zul_anl_bat_aeg_bul_geo_cnt_spa_lat_chh_nor_aze_slo_afr_svk_yor_guj_prs_ind_fin_mol_tig_igb_alb_mao_sod_lit_krd_bsq_sun_swt_dyu_ben_azi_mly_owc_est_tag_mlt_hau_grk_amr_wly_uzb_eng_hun_bam_cic_lda_gam_tsw_hin_urd_mcd_bem_pan_swa_bos_ukr_swe_kor_rus_amh_tsn_dgb_dut_vie_akn_cze_heb_sid_por_tha_ewe_glc_fre_tur_knd_ctl_arw_ita_ses_tml_mnd_scr_rom_qcu_xho_pol_jpn_fbf_jav_ger_ven	-0.0661501701695099	-0.158928474553983	0.874069850038254
365	moo_tha_sid_aze_est_sun_amh_xho_aeg_dgb_kor_tur_prs_tig_afr_heb_scr_jav_bul_rus_igb_hun_mnd_anl_knd_ind_mol_ctl_vie_tml_guj_sod_fin_rom_krd_chh_swt_dut_uzb_swe_mao_grk_bam_pol_fre_alb_pan_wly_azi_bos_por_tsn_bat_bem_hin_cze_lit_ven_ger_glc_ita_owc_amr_gam_bsq_nor_ses_lda_mlt_tag_akn_arw_zul_slo_jpn_hau_dyu_geo_fbf_ewe_ben_cnt_ukr_swa_lat_qcu_mcd_svk_cic_yor_urd_spa_eng_tsw_mly	0.93397620209438	2.17092913481455	0.0324824100815974
366	ewe_krd_igb_ben_aze_urd_dgb_bsq_rom_tig_owc_geo_nor_moo_swt_grk_rus_sun_aeg_guj_fin_mlt_mcd_ind_akn_qcu_bem_heb_fre_bul_azi_por_lda_mnd_cnt_ctl_hun_ven_ukr_swe_alb_xho_ger_yor_est_tag_dut_chh_knd_swa_slo_glc_eng_prs_ses_amh_fbf_jav_bos_tha_zul_scr_gam_wly_anl_cze_sid_tur_spa_pan_afr_ita_sod_vie_cic_mao_amr_hau_uzb_svk_bat_lit_jpn_mly_tsw_pol_tml_arw_tsn_bam_kor_lat_dyu_mol_hin	-0.0710201834501273	-0.169697551982229	0.865616591025386
367	knd_ses_igb_tsn_dyu_uzb_jav_svk_mol_nor_bsq_bam_qcu_guj_zul_swa_aeg_aze_amh_sun_ger_ukr_heb_alb_rus_sod_ben_amr_urd_tha_tsw_ita_tag_eng_vie_krd_slo_fbf_hun_cnt_afr_ven_tml_arw_mao_swe_lat_glc_jpn_xho_cic_akn_moo_prs_owc_fin_wly_kor_spa_gam_bat_geo_azi_ewe_anl_scr_mlt_por_rom_cze_yor_tur_mcd_ctl_hin_mly_mnd_lda_est_pol_swt_dgb_fre_tig_bul_bos_hau_ind_pan_bem_chh_grk_dut_lit_sid	-1.42684658047569	-3.86652897242208	0.00020441944523803
368	ewe_mlt_knd_mnd_hau_mcd_tsn_sod_guj_uzb_slo_vie_bam_pol_hin_moo_glc_prs_cnt_azi_cze_arw_wly_ctl_lat_eng_bat_rom_grk_chh_mol_alb_fin_tag_bem_heb_tsw_amr_spa_gam_qcu_mly_amh_nor_por_owc_aze_bul_ukr_fre_kor_svk_scr_geo_ven_tha_fbf_sun_jav_est_lda_tur_ind_akn_lit_tig_hun_yor_ita_ger_aeg_ses_jpn_dyu_pan_afr_swt_dgb_urd_sid_swe_dut_mao_rus_xho_bos_tml_krd_ben_anl_zul_swa_cic_bsq_igb	-0.332267924949133	-0.872285240560868	0.385299276076848
369	mlt_lat_guj_cnt_eng_urd_bul_fbf_azi_grk_sun_dgb_aeg_prs_mnd_moo_rus_amh_krd_ses_swt_ukr_mao_tur_akn_knd_est_heb_uzb_qcu_ben_tha_glc_nor_hau_bos_hun_tag_wly_tsn_hin_dut_sid_bsq_fin_afr_geo_spa_ger_lit_fre_alb_slo_sod_jav_owc_tml_tig_zul_mly_vie_swe_tsw_bam_gam_lda_por_bem_swa_bat_kor_cic_pol_svk_scr_mcd_rom_chh_ita_jpn_ewe_arw_pan_aze_ind_mol_anl_ven_ctl_yor_amr_xho_dyu_igb_cze	-0.442674786483484	-1.19286018535685	0.235958607412593
370	aze_fin_heb_bsq_eng_ewe_tig_grk_amr_por_jpn_jav_xho_lit_aeg_qcu_est_bem_lat_lda_bat_sun_slo_swt_urd_glc_tag_mnd_zul_tsn_igb_guj_ven_prs_mcd_akn_fbf_ind_yor_bam_owc_mol_amh_hau_rus_vie_cic_ctl_ger_ses_rom_swe_bos_fre_dyu_svk_moo_ita_bul_uzb_spa_pol_afr_ben_alb_tml_mly_wly_chh_dut_mlt_ukr_krd_sid_kor_azi_knd_tsw_hin_cze_nor_hun_scr_gam_swa_anl_sod_geo_dgb_cnt_tha_arw_tur_pan_mao	0.422190734643227	0.969270438934052	0.334924333987026
371	bem_amh_krd_xho_fre_dut_mnd_kor_tha_rom_ita_mao_est_slo_gam_sod_dgb_tsw_sid_yor_eng_hau_fbf_geo_akn_anl_swa_scr_hin_lda_tml_igb_bos_azi_nor_ses_jpn_dyu_lit_ukr_afr_bul_spa_amr_mly_owc_cze_urd_hun_tag_pol_alb_cnt_glc_uzb_aze_mol_rus_swe_jav_bat_zul_moo_svk_cic_chh_ger_qcu_pan_mlt_knd_tur_fin_ben_tsn_lat_grk_tig_heb_aeg_arw_guj_sun_mcd_bsq_prs_bam_ctl_por_swt_ven_ind_wly_vie_ewe	-0.498056355280745	-1.28896528305067	0.200607145258619
372	bat_tha_sun_hun_tml_vie_guj_knd_ven_kor_bul_heb_aeg_amr_zul_tig_akn_azi_est_afr_jav_gam_yor_sid_fin_urd_mcd_dyu_fbf_sod_grk_dut_xho_cze_mol_mly_mnd_ewe_lit_rus_wly_swe_spa_bos_ita_arw_glc_krd_swa_lda_owc_bem_por_tsn_pol_qcu_scr_hin_swt_alb_eng_mao_tag_igb_tur_ukr_ses_chh_lat_fre_nor_tsw_jpn_dgb_slo_moo_ctl_rom_amh_prs_ind_mlt_ger_uzb_anl_aze_bsq_svk_ben_pan_geo_cnt_cic_hau_bam	0.560432266452098	1.44989429001559	0.150452104812148
373	amh_alb_ukr_fin_igb_akn_swe_fbf_pan_por_azi_cnt_sid_mnd_ewe_cic_tsn_scr_urd_jpn_hun_bul_bat_bsq_rus_dut_wly_tha_rom_geo_mly_glc_lda_lat_moo_spa_dyu_kor_pol_slo_swa_yor_svk_ben_mcd_ger_krd_bam_arw_aeg_afr_fre_aze_mol_uzb_zul_sod_hin_amr_tig_bem_sun_tur_gam_knd_xho_nor_guj_vie_owc_prs_bos_ind_dgb_ses_eng_ctl_anl_heb_tml_grk_hau_lit_tag_chh_qcu_ven_jav_est_ita_mao_tsw_cze_mlt_swt	-0.0282020474455501	-0.0720665626284658	0.942703696228748
374	est_urd_tha_ita_igb_ger_knd_aze_heb_akn_nor_grk_swt_azi_uzb_pol_mnd_jpn_chh_lat_pan_spa_bul_geo_swa_sod_bam_bos_tag_hun_alb_jav_amh_ven_ewe_tig_cze_bem_ind_afr_anl_por_wly_rom_sun_xho_mol_fbf_cic_ben_bat_qcu_guj_slo_ses_arw_eng_rus_hin_moo_ctl_dgb_dyu_vie_scr_gam_tsn_yor_swe_fin_glc_zul_dut_mly_amr_mlt_mcd_ukr_tml_kor_hau_cnt_tur_lda_mao_tsw_owc_lit_prs_svk_aeg_krd_bsq_sid_fre	0.327998848693124	0.781430524346275	0.436534127651274
375	hun_owc_svk_ukr_mlt_spa_jav_ctl_hin_ind_akn_amr_geo_swe_mol_dut_cze_scr_kor_ita_arw_alb_lda_yor_igb_mly_urd_por_sod_aeg_jpn_tur_tag_ven_tig_bos_nor_aze_cic_fre_bsq_bem_tsw_knd_mnd_pol_guj_krd_glc_ewe_lat_pan_mcd_zul_xho_dgb_slo_cnt_wly_afr_fbf_heb_rus_tml_swt_chh_vie_rom_gam_hau_bam_grk_prs_lit_dyu_anl_tsn_tha_sid_ses_azi_sun_fin_swa_eng_est_qcu_amh_ben_moo_bat_mao_ger_uzb_bul	0.0600868138928555	0.142360623195678	0.887103127511071
376	ven_rus_swa_bam_kor_nor_sun_hun_pol_aeg_dyu_bul_bos_ita_eng_scr_dut_owc_svk_mcd_sid_tml_swt_cze_chh_amh_jpn_spa_vie_est_mao_bsq_krd_bat_bem_cnt_por_tha_rom_arw_heb_akn_hin_cic_tig_tsn_swe_mol_gam_ctl_mnd_glc_guj_aze_jav_tsw_afr_pan_slo_prs_wly_geo_ger_fre_zul_ewe_ukr_igb_ind_yor_azi_urd_qcu_hau_grk_mlt_ses_fin_tur_uzb_moo_sod_mly_lda_fbf_ben_lat_anl_amr_tag_lit_knd_xho_alb_dgb	-0.0964629450265877	-0.227655497331384	0.820413820150809
377	dgb_afr_mol_yor_rus_tig_por_amh_mao_tsn_qcu_sod_slo_bos_lat_mly_dut_jav_hin_gam_arw_igb_chh_azi_bat_pan_svk_ewe_grk_aeg_mnd_ven_alb_heb_tag_vie_scr_xho_amr_lda_mcd_cic_ctl_anl_bul_urd_cze_wly_tml_geo_ind_tur_jpn_tha_bem_uzb_eng_ukr_pol_kor_cnt_ita_guj_hun_ben_lit_swa_akn_glc_tsw_aze_krd_sid_fre_mlt_owc_bsq_prs_ses_swe_fbf_dyu_rom_nor_est_ger_moo_swt_sun_zul_fin_spa_hau_bam_knd	0.252499928838208	0.564459217473204	0.573800543928069
378	bat_scr_dgb_knd_tur_uzb_guj_cnt_swa_xho_amr_grk_swt_sod_tsw_bos_ewe_krd_arw_ctl_tig_azi_hau_tsn_nor_por_rus_mlt_bsq_fin_ses_ger_lat_kor_ven_est_ben_rom_slo_bem_pol_hin_fbf_urd_dut_qcu_mnd_mao_fre_swe_glc_lda_afr_cic_dyu_tml_chh_prs_igb_alb_vie_bam_tag_sun_aze_jpn_tha_spa_jav_gam_geo_ukr_pan_akn_heb_mol_hun_owc_aeg_sid_moo_lit_svk_amh_ita_mcd_mly_wly_ind_eng_anl_cze_yor_bul_zul	0.765441340389128	1.84891868037711	0.0676465161180212
379	scr_krd_ses_tsn_tag_urd_rom_rus_owc_jpn_akn_dut_hin_knd_prs_qcu_swa_bul_pol_kor_bam_amh_bem_svk_tha_mlt_cnt_chh_wly_amr_fbf_alb_mly_tsw_xho_glc_slo_aeg_ukr_cze_bsq_tml_vie_yor_tig_ewe_zul_mcd_moo_gam_spa_ger_cic_arw_swt_sun_afr_aze_fre_lat_por_lit_igb_est_uzb_nor_dyu_ben_ven_ita_mnd_hau_grk_ctl_jav_mao_fin_hun_sod_swe_bat_lda_geo_eng_bos_dgb_pan_guj_ind_sid_heb_anl_azi_tur_mol	0.312823510591912	0.701455459212608	0.484770443463109
380	tml_heb_rus_fre_krd_igb_bam_urd_owc_dyu_ses_grk_tsw_lat_nor_zul_ctl_por_sun_geo_pan_fin_chh_cic_bul_mly_hun_guj_sid_lda_ukr_amh_xho_glc_aze_slo_dgb_wly_alb_cnt_ben_scr_tag_tsn_hau_tig_jpn_mnd_jav_mol_mlt_dut_sod_swe_mcd_bat_kor_ewe_pol_spa_tha_eng_tur_aeg_fbf_svk_ger_akn_swt_moo_prs_bsq_ind_afr_est_rom_swa_ita_lit_mao_yor_bem_qcu_gam_ven_arw_cze_hin_vie_anl_amr_uzb_bos_azi_knd	0.0756351283177598	0.17496446062526	0.861487915202137
381	grk_arw_sun_sod_zul_mnd_uzb_anl_ses_swt_tsn_dyu_kor_gam_alb_ctl_est_guj_rom_ben_tsw_mao_hau_tig_akn_tml_amr_fbf_swe_bat_tha_bsq_ger_yor_ven_spa_qcu_swa_bem_heb_pol_knd_nor_hun_tur_afr_wly_aeg_dgb_lit_ita_lat_tag_cze_rus_chh_dut_ukr_lda_eng_hin_cnt_krd_fre_urd_mol_bul_owc_mly_geo_azi_amh_bam_svk_por_jav_sid_igb_slo_ind_bos_scr_vie_aze_xho_prs_fin_mlt_glc_cic_ewe_jpn_pan_mcd_moo	-0.470988432891224	-1.14852686867598	0.253696675195761
382	hun_dgb_kor_eng_tml_anl_hau_xho_lda_spa_knd_gam_swt_ger_hin_swe_pol_grk_zul_swa_lit_alb_akn_fre_mao_guj_bul_moo_slo_ewe_por_tsw_ctl_bos_sod_jav_ukr_aze_aeg_geo_fin_bam_jpn_igb_sun_est_amr_afr_tig_ses_arw_ven_ben_pan_bsq_owc_cic_urd_sid_lat_mnd_bat_tag_mol_mcd_ita_qcu_cnt_cze_amh_ind_scr_wly_glc_nor_fbf_tha_vie_bem_dut_heb_dyu_tur_krd_rom_chh_prs_azi_rus_yor_mly_svk_tsn_uzb_mlt	-0.758281279259956	-1.84068172971194	0.0688569018326502
383	pol_hau_svk_jpn_knd_lda_tur_azi_ita_yor_nor_cze_bos_bem_dut_ukr_grk_cic_sod_hun_mnd_arw_bsq_pan_mcd_urd_amr_fbf_tsw_lit_ctl_hin_dgb_bul_tag_scr_slo_jav_ger_igb_cnt_guj_ind_dyu_krd_alb_mly_bat_swt_mlt_owc_tsn_tml_ses_xho_por_spa_fre_fin_amh_swa_rom_qcu_rus_est_chh_ewe_afr_ven_swe_mao_eng_kor_prs_heb_uzb_sun_aeg_bam_akn_gam_geo_moo_zul_anl_wly_sid_aze_ben_tha_glc_vie_mol_tig_lat	0.482142768698637	1.08837924983865	0.279240191975618
384	bam_tha_por_ind_tsn_owc_pan_ven_ger_hin_zul_mao_qcu_bem_mnd_krd_gam_afr_fre_dgb_uzb_grk_mcd_slo_chh_aeg_anl_ukr_geo_prs_jpn_spa_amr_dut_akn_mly_lat_swa_swe_vie_hun_bat_cic_svk_pol_ctl_urd_sun_bul_moo_cze_sid_lda_swt_fin_heb_ewe_scr_tig_glc_mlt_wly_mol_fbf_cnt_bsq_guj_knd_tml_sod_tag_nor_azi_alb_lit_arw_amh_ita_rom_rus_est_tsw_dyu_kor_ben_eng_yor_hau_tur_jav_aze_xho_ses_igb_bos	-0.0352850587135197	-0.0905279121972266	0.92806240693171
385	lat_mao_ind_fin_pol_xho_igb_est_ven_prs_vie_moo_tur_sid_mlt_dgb_fre_scr_swa_akn_hau_hin_guj_ben_rus_tag_owc_lit_heb_aeg_geo_grk_cze_afr_cic_rom_bam_ctl_bos_slo_zul_amh_hun_glc_por_lda_kor_tsw_tml_jpn_knd_urd_mnd_sun_uzb_krd_ses_swt_swe_nor_sod_ger_pan_bat_aze_cnt_dut_bul_mly_svk_azi_tha_alb_tsn_fbf_mol_yor_ukr_arw_qcu_bem_mcd_ita_ewe_dyu_bsq_chh_anl_amr_eng_wly_tig_spa_jav_gam	-0.330742755475943	-0.791942025991607	0.430409854862907
386	yor_mlt_guj_akn_amr_sod_sun_bos_mnd_aeg_ctl_scr_anl_knd_geo_dut_azi_chh_cze_aze_ben_lda_rus_dgb_prs_hun_ind_heb_arw_slo_swt_est_tag_bul_xho_vie_mao_afr_hau_sid_rom_hin_ses_bem_pan_tha_dyu_ger_por_tml_cic_grk_ewe_mol_bam_glc_moo_swa_fbf_wly_urd_mly_svk_swe_bsq_tur_owc_igb_eng_cnt_ukr_tsn_uzb_lat_ita_bat_jpn_tsw_krd_tig_ven_pol_alb_fin_lit_kor_fre_nor_qcu_zul_mcd_spa_amh_jav_gam	0.0940383359633954	0.232783789703185	0.816440848469837
387	fbf_vie_ben_dut_pan_uzb_jav_mly_anl_pol_bam_lit_bos_mao_tsw_tur_urd_hin_geo_heb_swt_kor_fre_por_sun_yor_fin_ven_cnt_guj_akn_bat_ita_lda_slo_bem_krd_ukr_mol_prs_bul_cic_rom_azi_igb_grk_sod_afr_arw_bsq_swa_amr_rus_svk_sid_aze_dyu_chh_lat_spa_xho_mcd_owc_gam_eng_ger_knd_hau_dgb_nor_tha_ctl_scr_ind_moo_mnd_hun_zul_ses_tsn_tml_est_alb_ewe_swe_wly_aeg_glc_amh_cze_qcu_tig_jpn_mlt_tag	0.401459859535443	1.03228149145464	0.304617307349422
388	jpn_dgb_ukr_pol_azi_tag_fre_vie_amr_por_bul_mcd_ind_mlt_wly_cic_gam_hun_krd_owc_ita_chh_igb_bos_urd_scr_mly_tsn_bem_pan_dyu_alb_yor_afr_ewe_geo_xho_akn_anl_spa_tur_hau_guj_amh_sod_hin_svk_bat_cnt_aeg_ven_aze_tig_knd_tml_ben_bam_fin_est_tha_jav_swt_dut_mnd_sid_zul_prs_ctl_lat_glc_kor_rus_ses_moo_uzb_cze_lit_mao_nor_ger_lda_heb_grk_swe_swa_slo_qcu_fbf_rom_mol_tsw_eng_sun_bsq_arw	NA	NA	NA
389	cic_sun_rus_sod_swe_anl_glc_igb_ind_sid_fre_jpn_tag_tig_mlt_geo_tsw_mao_ses_moo_eng_dyu_hau_bat_ewe_bam_amr_ctl_cze_svk_heb_tsn_scr_afr_ger_mly_lat_guj_swa_dut_ita_alb_owc_hun_por_bsq_pol_uzb_bem_swt_mnd_grk_tha_chh_bos_slo_lda_dgb_arw_est_rom_vie_cnt_ben_fin_fbf_akn_azi_mol_yor_urd_hin_spa_prs_gam_tur_kor_aze_jav_ukr_knd_krd_bul_mcd_pan_tml_nor_amh_ven_aeg_zul_lit_qcu_xho_wly	-0.16221355191493	-0.38530549085623	0.700890955992449
390	mly_cnt_tur_moo_jav_fin_ita_owc_scr_lda_bsq_rus_aze_tsn_sid_bat_zul_ind_afr_pan_pol_bos_cic_svk_azi_heb_grk_mcd_tml_knd_guj_glc_kor_amh_tig_akn_fre_mlt_alb_amr_bam_cze_dgb_sun_ctl_tha_dyu_spa_bul_xho_lit_vie_ukr_aeg_prs_nor_ewe_rom_ven_ben_swe_geo_est_sod_ger_swa_dut_tsw_hau_hin_anl_fbf_mol_ses_yor_gam_arw_bem_jpn_wly_swt_mnd_slo_eng_igb_hun_chh_mao_lat_por_urd_uzb_qcu_tag_krd	0.376100504855509	0.86515925644055	0.389177628624056
391	ukr_aze_wly_fre_bsq_kor_mao_tur_est_rus_dgb_uzb_grk_guj_hin_amr_cnt_geo_scr_ben_tag_eng_tha_mlt_ind_yor_ger_bam_fin_akn_cze_bem_anl_vie_hun_krd_prs_ven_moo_sid_lda_mnd_por_bul_swa_sun_rom_pol_igb_dut_urd_ses_nor_gam_cic_swt_ctl_pan_glc_bos_tml_swe_hau_sod_lit_jpn_xho_ita_mcd_bat_owc_arw_knd_ewe_qcu_spa_dyu_lat_tsw_mol_heb_chh_slo_svk_zul_jav_tsn_afr_mly_amh_aeg_alb_tig_azi_fbf	-0.556847565957677	-1.30817406818774	0.194038382767152
392	moo_slo_bam_mol_krd_hin_gam_fre_wly_afr_eng_mnd_lit_zul_ind_aeg_ger_sun_kor_ewe_ben_arw_swa_lda_lat_rom_xho_bos_ven_bul_ukr_igb_bsq_por_hau_scr_est_mly_svk_pan_jav_alb_tur_dyu_hun_chh_swt_prs_ctl_azi_spa_urd_akn_uzb_ses_jpn_vie_fbf_mlt_swe_guj_grk_nor_dut_glc_geo_tag_tha_sod_sid_yor_dgb_tml_cze_tsn_mao_bat_ita_amr_bem_tsw_anl_cnt_knd_tig_fin_mcd_amh_owc_rus_cic_pol_heb_qcu_aze	-0.130202908590161	-0.335560678930603	0.737957987300131
393	por_mcd_fbf_slo_mao_ewe_geo_bos_hau_vie_amh_fre_ita_tml_moo_afr_bem_prs_akn_bam_cic_ger_cnt_guj_ukr_ctl_alb_lda_tsw_knd_bsq_sod_scr_owc_mol_krd_est_arw_aeg_heb_jav_nor_sid_mly_tag_ben_tur_chh_pan_jpn_grk_xho_gam_rom_spa_kor_swe_ses_fin_swa_svk_tsn_anl_eng_cze_lit_mlt_lat_aze_dut_azi_wly_zul_bat_pol_amr_igb_tig_yor_qcu_urd_hin_ven_bul_tha_mnd_swt_ind_glc_sun_hun_dgb_uzb_dyu_rus	-0.82817481533423	-2.20433338810167	0.0299682265522653
394	lda_tsw_guj_slo_ind_pan_bem_ses_eng_prs_amh_jpn_mcd_sid_dyu_bos_ven_uzb_akn_est_spa_moo_mol_tml_kor_igb_mnd_mly_nor_cic_scr_aeg_vie_tig_hun_dut_swa_afr_swe_hin_swt_xho_mao_fin_sod_glc_amr_azi_bsq_owc_bam_jav_zul_tag_tha_qcu_por_bul_bat_anl_cze_sun_grk_ewe_lat_ukr_lit_tsn_geo_ctl_ita_knd_aze_heb_yor_dgb_mlt_krd_urd_arw_fbf_gam_svk_rom_ben_rus_wly_tur_fre_hau_cnt_ger_alb_chh_pol	-0.330193069041535	-0.856061420681277	0.394164116360649
395	heb_svk_tag_aeg_bem_bam_geo_alb_aze_lat_prs_sod_tml_bsq_dyu_fre_anl_por_mol_ind_chh_cic_mcd_grk_wly_jav_ger_rus_rom_azi_eng_ben_akn_kor_tig_nor_urd_lda_igb_mnd_zul_spa_owc_slo_swt_mly_amh_sun_bos_glc_amr_sid_hun_pan_ukr_hin_mao_swe_bat_qcu_hau_fin_guj_ctl_krd_tur_dgb_est_mlt_dut_afr_ita_uzb_pol_scr_arw_vie_ses_bul_fbf_cze_xho_lit_knd_tha_ewe_jpn_ven_tsn_swa_cnt_moo_gam_yor_tsw	-0.402052213527062	-1.03477845910351	0.303455659832205
396	sid_bat_urd_cic_jpn_mol_xho_svk_slo_grk_dut_afr_mao_eng_swa_bem_nor_anl_lat_glc_prs_alb_igb_moo_ctl_ben_knd_rus_azi_fre_mnd_bam_akn_krd_ses_spa_lda_hun_jav_est_fbf_dgb_tig_mlt_amr_ukr_ven_por_aze_hin_scr_bul_pan_swt_tha_owc_yor_gam_swe_amh_pol_qcu_ewe_ger_aeg_ind_rom_mly_zul_tml_vie_uzb_cnt_heb_geo_hau_kor_ita_bos_tag_lit_cze_chh_guj_fin_mcd_dyu_bsq_tur_arw_wly_sun_tsn_tsw_sod	0.0762750740912976	0.175000838322798	0.861459412329571
397	xho_yor_eng_prs_kor_ind_igb_wly_tig_ger_fbf_glc_spa_ewe_qcu_por_hun_tml_akn_rom_cnt_bat_mcd_est_krd_dut_ita_sun_lat_owc_fin_arw_tur_aze_amh_ben_zul_mly_tag_uzb_knd_fre_mlt_bam_mao_tha_jpn_alb_slo_hin_grk_pan_mol_pol_swt_scr_bos_lit_swa_cze_dgb_hau_swe_lda_mnd_geo_moo_ses_bem_amr_svk_sod_rus_tsw_urd_cic_dyu_anl_sid_gam_afr_bsq_aeg_ven_bul_azi_heb_jav_guj_ukr_vie_ctl_nor_tsn_chh	0.782722799423197	2.05019647561868	0.0431599918502437
398	heb_swe_mol_glc_mcd_krd_fre_gam_anl_cic_bat_owc_rom_cnt_bem_tsn_bsq_lda_yor_hin_mao_lat_geo_bul_ger_hau_jav_hun_tha_ctl_mly_igb_mlt_slo_dgb_amr_moo_scr_dut_azi_ven_sod_lit_wly_zul_tig_est_bos_fin_svk_chh_mnd_swt_ind_kor_spa_tag_rus_guj_cze_dyu_tml_swa_knd_aze_prs_pan_ita_afr_aeg_ses_arw_nor_fbf_ewe_sun_amh_ukr_akn_ben_eng_jpn_alb_vie_pol_tsw_urd_sid_xho_grk_uzb_por_tur_bam_qcu	-0.321591237449681	-0.853721344802094	0.395453028612302
399	ben_anl_yor_pol_swe_guj_ger_arw_svk_wly_ind_glc_ctl_sod_cze_swt_tig_spa_fbf_vie_grk_est_ses_hin_urd_tha_mcd_alb_ukr_chh_mao_hun_akn_cnt_kor_sid_amh_knd_geo_swa_nor_mnd_por_lda_bat_prs_tsn_gam_lit_sun_zul_heb_ita_tur_mlt_owc_ewe_jpn_pan_rus_mol_bem_uzb_afr_krd_jav_aze_igb_bam_ven_mly_aeg_tag_slo_scr_hau_moo_dgb_dyu_cic_lat_dut_tsw_bos_tml_eng_rom_amr_xho_azi_fre_fin_qcu_bul_bsq	-0.50162950561552	-1.28393569789555	0.202354037449033
400	sid_pol_slo_qcu_svk_fin_hun_wly_heb_tig_dyu_krd_sod_vie_ctl_dut_ukr_prs_uzb_mnd_spa_dgb_fbf_mly_aeg_cze_ind_mlt_bam_sun_guj_swe_nor_chh_aze_cnt_rom_urd_akn_mao_jav_hin_mol_lda_cic_scr_bem_xho_lat_tsw_azi_anl_ven_alb_mcd_pan_glc_gam_tag_ses_owc_jpn_swa_knd_ger_tml_fre_hau_bos_bsq_arw_lit_moo_zul_amh_ita_amr_kor_rus_ben_eng_afr_por_igb_grk_swt_est_tur_bul_yor_tsn_ewe_bat_tha_geo	0.126801674113266	0.347379536117084	0.729091126848745
401	nor_bos_ben_afr_geo_hun_sod_glc_cnt_cze_hau_mcd_kor_aeg_dut_arw_mlt_sun_wly_xho_swt_ind_ewe_bam_fre_ita_gam_owc_mao_vie_lda_uzb_tag_mnd_heb_swa_fin_moo_ven_pan_knd_slo_amr_cic_ses_ger_qcu_rom_bsq_tsn_rus_lit_spa_zul_anl_tur_bem_igb_jpn_guj_alb_azi_akn_lat_sid_chh_jav_krd_mol_est_tig_urd_aze_yor_tsw_pol_hin_tha_grk_por_eng_bul_dyu_ukr_mly_svk_amh_swe_ctl_fbf_scr_dgb_tml_prs_bat	0.0680398591060265	0.174091441223372	0.862172003520768
402	nor_zul_bam_tml_ind_heb_mly_jav_sid_cnt_arw_fin_jpn_ita_hin_ukr_ven_mnd_bat_geo_svk_tur_vie_afr_azi_bsq_krd_dgb_tag_lda_owc_mao_mcd_gam_eng_qcu_dut_swt_ger_tsn_kor_moo_slo_xho_alb_wly_tha_sod_ses_amh_spa_amr_chh_grk_fbf_lat_lit_anl_bos_dyu_igb_rom_mol_aze_bul_ctl_por_guj_ewe_glc_akn_swe_aeg_uzb_rus_urd_prs_ben_hun_knd_mlt_scr_fre_bem_cic_cze_tsw_pan_swa_tig_sun_yor_est_pol_hau	-0.300472766322118	-0.699746344811781	0.485832373861083
403	hau_grk_sun_tag_hun_tml_fin_fre_ses_aze_gam_qcu_mlt_anl_tig_alb_heb_mnd_pan_akn_amr_igb_tha_mly_sid_amh_ita_arw_ven_lit_hin_bul_ben_tur_swa_knd_spa_nor_pol_krd_fbf_geo_yor_slo_ctl_moo_afr_ger_glc_kor_eng_mol_dut_ewe_tsw_jpn_bat_rus_mao_bos_prs_rom_bam_swe_bem_ind_tsn_zul_cze_svk_xho_swt_dyu_aeg_est_ukr_vie_dgb_mcd_owc_azi_bsq_por_guj_uzb_cic_jav_lda_cnt_chh_lat_urd_sod_wly_scr	-0.422191513465362	-1.08658678495415	0.280027774275598
404	ukr_rom_bat_vie_urd_mlt_tml_sun_cnt_mly_hin_qcu_xho_svk_anl_tha_bos_ben_slo_pol_fin_guj_moo_mnd_grk_sod_bsq_uzb_lat_tag_aeg_swt_amh_zul_chh_dgb_dut_heb_fbf_ger_swe_lit_ita_est_knd_tsw_jpn_geo_arw_owc_pan_lda_dyu_ewe_scr_krd_bam_aze_spa_tur_eng_cze_ctl_igb_wly_tig_bem_por_rus_swa_glc_yor_hun_afr_mol_mao_azi_prs_kor_cic_sid_jav_amr_ven_nor_hau_gam_ind_tsn_akn_ses_mcd_fre_bul_alb	0.784758254489218	1.97176092454579	0.0516083388082112
405	afr_ind_ukr_jav_spa_tur_ben_swt_dut_amr_jpn_wly_eng_tag_sid_dgb_xho_tsw_akn_ven_sun_ger_prs_sod_bos_mly_tsn_por_hin_swe_chh_zul_hau_amh_svk_geo_dyu_bul_mol_azi_grk_slo_bem_heb_kor_ita_tig_alb_tml_aze_ctl_cnt_fre_lat_bat_bsq_lit_igb_nor_mnd_cze_ewe_urd_knd_rom_moo_tha_hun_aeg_mao_owc_uzb_mlt_fbf_mcd_krd_ses_pan_bam_qcu_yor_rus_guj_fin_swa_gam_anl_scr_pol_glc_vie_lda_est_cic_arw	-0.429030548727018	-1.1341830672608	0.259632821718272
406	arw_sun_dgb_tag_heb_mao_xho_nor_aeg_grk_bos_pan_gam_est_mnd_uzb_tsn_prs_ctl_moo_sod_mol_bem_geo_owc_spa_wly_hun_dut_hin_ewe_ben_ses_amh_ita_swt_chh_fre_qcu_zul_por_mlt_guj_svk_anl_urd_pol_rom_tur_igb_jpn_mcd_slo_kor_cze_fin_bam_cnt_cic_rus_bul_afr_ukr_mly_scr_tig_ven_bat_ind_lat_alb_fbf_sid_knd_vie_glc_lda_swa_yor_ger_hau_lit_tha_akn_eng_tml_dyu_jav_aze_swe_amr_azi_bsq_tsw_krd	0.117367257653449	0.26981300592536	0.787901902578076
407	kor_uzb_ctl_lda_bos_eng_krd_swe_por_ukr_mly_tsn_anl_bat_sun_hau_ven_rus_spa_hun_nor_cic_knd_guj_dyu_heb_aeg_ses_tag_slo_bem_arw_gam_tml_alb_aze_moo_cze_ben_dgb_mol_tsw_fbf_bul_urd_zul_lat_ger_pan_mao_swa_amr_glc_fre_prs_hin_mlt_tur_jpn_azi_owc_yor_swt_rom_dut_tha_mnd_sid_pol_geo_qcu_amh_jav_mcd_afr_bam_bsq_xho_ewe_sod_cnt_scr_svk_vie_igb_ita_lit_tig_chh_grk_fin_est_ind_akn_wly	0.127442779688531	0.302101907752171	0.763248951214525
408	est_glc_guj_lda_scr_urd_hau_pol_slo_aze_chh_heb_aeg_mcd_mnd_yor_bsq_ctl_mol_hin_pan_tsw_alb_igb_dyu_akn_wly_sod_fre_dgb_ewe_fin_swe_cic_bat_mlt_owc_rom_tag_vie_sid_fbf_rus_arw_moo_kor_tml_spa_ita_ukr_geo_jav_bul_qcu_bem_amh_cnt_hun_dut_uzb_knd_zul_tsn_nor_svk_azi_amr_por_gam_xho_krd_anl_afr_ses_lat_lit_ven_ben_sun_jpn_tha_eng_ger_bam_ind_swa_mao_grk_cze_mly_swt_tig_bos_prs_tur	-0.210558594098344	-0.515174412191773	0.607653537108405
409	guj_bam_chh_slo_gam_krd_heb_spa_bos_svk_prs_sun_jav_afr_pol_rus_amr_mly_ewe_aeg_qcu_swa_mnd_tsw_fin_fre_por_dut_hin_mao_mcd_yor_igb_urd_tsn_uzb_lda_cnt_amh_bem_knd_jpn_azi_hun_dyu_zul_swt_kor_ctl_mol_sod_tig_xho_hau_cic_tag_est_mlt_ven_ind_bsq_ger_tml_alb_grk_nor_ses_moo_fbf_eng_aze_glc_arw_bul_tha_swe_akn_cze_ben_scr_geo_lit_ita_ukr_vie_lat_rom_wly_tur_pan_dgb_sid_bat_owc_anl	0.0541503057351585	0.129820740415541	0.896988629532633
410	knd_tml_bsq_rom_arw_swe_gam_dut_fin_azi_fbf_ukr_mol_mao_tha_guj_sun_amr_alb_igb_owc_svk_prs_lit_bos_rus_dyu_eng_mcd_ben_chh_cic_jav_tur_ven_bul_glc_scr_ewe_swt_ita_ctl_amh_zul_bam_pan_kor_nor_heb_uzb_afr_yor_lat_sid_jpn_mlt_spa_cze_tsw_tig_qcu_cnt_ses_aeg_aze_por_geo_moo_sod_swa_tag_akn_urd_xho_hun_hau_mnd_ger_hin_lda_pol_grk_fre_vie_bem_tsn_krd_wly_est_bat_dgb_slo_anl_ind_mly	0.0599970988133857	0.154776208364778	0.877333160365503
411	igb_glc_alb_akn_swt_qcu_swe_prs_lda_urd_mnd_dyu_aze_mly_ger_sid_ctl_spa_tag_xho_mao_geo_ewe_moo_est_sod_dgb_tha_hun_yor_tig_bat_svk_eng_aeg_ukr_amr_jav_scr_ita_pan_swa_sun_wly_fre_nor_afr_slo_hau_gam_rus_mcd_tsn_fin_azi_knd_vie_bos_cze_mlt_bsq_pol_arw_anl_chh_bem_lit_rom_zul_ben_por_ind_uzb_owc_jpn_mol_guj_hin_cnt_ven_krd_tur_dut_tsw_amh_grk_tml_fbf_lat_heb_bam_cic_kor_bul_ses	-0.278174087747877	-0.668043399425299	0.505760456838256
412	sod_tsn_afr_glc_por_grk_amr_yor_svk_hun_rom_vie_est_tml_bsq_lda_xho_guj_uzb_jpn_moo_bos_tag_sun_spa_ita_nor_ger_swt_ctl_dyu_urd_amh_aze_prs_ses_lit_bul_arw_ewe_pol_pan_dgb_ukr_tsw_eng_bam_qcu_chh_knd_mol_mao_swa_slo_ind_mnd_cic_cnt_krd_mlt_akn_scr_owc_jav_aeg_kor_gam_igb_ven_anl_sid_bat_zul_fin_tha_swe_tig_mly_hau_alb_wly_rus_cze_azi_ben_bem_fre_hin_geo_tur_lat_fbf_heb_dut_mcd	-0.099711889401983	-0.226698238909475	0.821155946105513
413	tag_mly_fbf_igb_arw_tsn_ita_aeg_lit_zul_rus_glc_cic_tig_sid_ctl_amr_ger_vie_uzb_sun_dyu_bem_owc_tsw_moo_afr_ven_est_yor_nor_bat_dgb_knd_chh_gam_tml_bam_slo_heb_ind_alb_ben_azi_pan_jpn_ukr_mnd_urd_cze_mol_swa_hau_qcu_ses_bul_hun_pol_hin_por_krd_spa_dut_lda_svk_amh_eng_tur_jav_sod_cnt_lat_guj_geo_wly_bsq_tha_akn_anl_grk_prs_scr_mcd_mao_xho_bos_fre_swt_swe_fin_aze_ewe_rom_kor_mlt	0.350884205776383	0.8491103249633	0.398000338765865
414	nor_spa_slo_sod_ven_sid_pol_hau_guj_ger_bos_alb_bat_arw_kor_yor_ctl_dut_amr_tsn_gam_ewe_aze_tig_geo_cic_cze_wly_tag_moo_uzb_dyu_mlt_glc_owc_bsq_bul_krd_mcd_tsw_ita_mol_sun_knd_hun_aeg_bam_jav_azi_xho_jpn_afr_est_vie_akn_eng_cnt_zul_anl_pan_fre_tha_ben_lat_hin_ses_fbf_qcu_swa_svk_mnd_dgb_swe_heb_fin_por_lda_scr_tur_bem_ukr_urd_grk_chh_ind_mao_prs_mly_igb_lit_amh_swt_tml_rus_rom	0.230188606004449	0.589772997265113	0.556773033772711
415	bul_tig_bsq_fbf_akn_tag_mao_tsw_lit_krd_afr_mlt_sod_moo_swa_jpn_mol_hau_knd_swt_por_dut_lda_hun_spa_aze_rom_geo_chh_anl_ben_mcd_wly_aeg_ita_uzb_dyu_pan_tur_hin_svk_eng_scr_slo_bam_cnt_amh_xho_dgb_owc_lat_ctl_bos_heb_igb_ind_vie_sid_cic_qcu_fin_grk_urd_prs_guj_bat_fre_azi_glc_amr_mly_sun_ukr_gam_ewe_est_tml_kor_yor_mnd_rus_swe_ger_alb_tsn_ses_nor_bem_cze_tha_zul_arw_pol_ven_jav	0.533721645456616	1.17940913972111	0.241243664409048
416	swt_ger_chh_ewe_gam_ind_ita_sun_svk_yor_moo_slo_alb_hun_spa_tag_fre_guj_heb_amr_amh_vie_bul_mao_ben_swa_sid_bsq_lit_fin_dgb_mnd_mlt_nor_knd_glc_eng_akn_tig_ven_kor_mly_hau_afr_pan_sod_ctl_mol_ukr_est_lda_wly_urd_azi_bos_bem_xho_dyu_prs_geo_lat_hin_cic_aze_igb_por_tur_tml_bat_anl_cnt_ses_bam_cze_owc_uzb_zul_rom_scr_qcu_arw_krd_mcd_tsw_jpn_aeg_pol_rus_fbf_tsn_dut_swe_grk_jav_tha	-0.110981603561604	-0.28698189560156	0.774764607088928
417	tha_igb_bos_tsn_heb_zul_scr_mnd_anl_mol_lat_amh_dyu_sod_tml_aeg_ger_swe_fbf_glc_ses_sun_cnt_hun_jpn_ind_fre_chh_xho_prs_bsq_ukr_qcu_alb_cze_fin_mao_krd_grk_uzb_mly_jav_bul_spa_aze_svk_ben_geo_eng_afr_swt_tur_ven_ewe_pol_owc_bam_swa_gam_urd_hin_ita_bem_tsw_ctl_azi_yor_tag_arw_mcd_sid_por_dut_lit_bat_nor_est_rom_mlt_tig_pan_lda_knd_cic_moo_guj_wly_amr_slo_kor_hau_rus_dgb_vie_akn	0.230347557613359	0.509288741018963	0.611756156743136
418	rus_aeg_dgb_prs_jav_mnd_geo_sid_cze_kor_swe_por_jpn_svk_hun_owc_bsq_sun_mao_ctl_mly_rom_grk_ewe_arw_tsw_dut_lda_chh_knd_xho_hau_fbf_tag_mcd_yor_uzb_ita_qcu_gam_swa_amr_wly_tml_glc_zul_ind_ben_est_urd_igb_afr_hin_fre_mol_aze_akn_anl_swt_amh_azi_lat_nor_eng_guj_mlt_ukr_tha_bos_ger_cic_slo_scr_bam_sod_vie_pol_alb_heb_ven_spa_ses_bat_cnt_fin_krd_dyu_tsn_pan_tig_moo_lit_bul_bem_tur	-0.661733732872648	-1.70977818371636	0.0906415170160304
419	por_geo_tag_dut_pan_azi_urd_cnt_bam_mnd_zul_fre_xho_ewe_amh_aze_scr_mol_mcd_swa_arw_ctl_tha_tsw_rom_hau_ven_svk_spa_vie_swt_cze_pol_slo_mlt_dyu_lat_lda_guj_mly_glc_tur_prs_ukr_mao_gam_akn_knd_amr_nor_fin_ben_uzb_tsn_igb_heb_ita_hun_lit_ses_afr_grk_cic_bem_dgb_owc_est_bul_swe_jav_qcu_jpn_aeg_sid_moo_eng_wly_kor_fbf_sun_bat_rus_sod_tml_ind_krd_chh_hin_anl_tig_yor_ger_bsq_bos_alb	0.466037744151168	1.02814053958366	0.30655037908888
420	urd_dyu_ita_tsn_gam_vie_azi_rom_jav_hun_kor_ewe_mcd_bos_uzb_bul_xho_bam_svk_swa_rus_cic_pol_prs_swe_dut_sod_ind_heb_grk_mnd_ukr_bsq_slo_fin_aeg_mol_lat_dgb_est_glc_tsw_mly_fre_tig_tag_krd_sid_fbf_cnt_spa_hau_anl_wly_scr_cze_eng_por_moo_sun_bem_alb_tha_yor_qcu_swt_aze_knd_mlt_hin_lda_ses_nor_amh_guj_igb_pan_tml_geo_jpn_amr_arw_zul_mao_owc_lit_tur_chh_ctl_afr_ben_bat_ger_akn_ven	NA	NA	NA
421	amr_grk_aze_ewe_knd_kor_cnt_uzb_spa_swt_mnd_swa_geo_rus_mlt_por_fbf_tag_krd_afr_fin_tur_bat_mcd_mly_pol_slo_dut_cze_tml_moo_qcu_swe_amh_prs_alb_igb_ctl_bsq_ukr_est_eng_ita_chh_anl_lda_bos_aeg_lit_wly_svk_yor_ses_bam_tha_arw_gam_jav_ben_lat_heb_sun_vie_jpn_dgb_hau_tsw_guj_ven_sid_mao_glc_xho_dyu_urd_bul_bem_sod_cic_ger_scr_nor_ind_tig_tsn_azi_hun_zul_rom_hin_mol_akn_owc_pan_fre	0.512377262423482	1.27921531273569	0.204003761045281
422	lit_mlt_ben_tsn_cnt_dyu_fbf_sun_kor_alb_swa_mol_ctl_scr_hau_hin_nor_glc_yor_amr_cic_heb_bem_igb_moo_rus_xho_pan_jav_fre_gam_svk_uzb_chh_hun_ses_anl_ger_swe_jpn_mly_est_ita_zul_lda_bsq_bos_slo_rom_knd_arw_ven_wly_mnd_pol_akn_bul_ukr_qcu_geo_tig_urd_afr_owc_aeg_prs_grk_tha_amh_vie_tur_sid_ewe_mcd_tml_aze_lat_por_dgb_cze_eng_sod_guj_fin_swt_dut_azi_mao_bam_krd_tsw_bat_ind_tag_spa	-0.674549565769148	-1.68849124880082	0.0946675715975535
423	bos_azi_fin_tml_aeg_ind_pan_aze_fbf_dyu_alb_ven_amr_bam_spa_uzb_akn_heb_mly_owc_por_swa_swt_cic_hun_afr_gam_ctl_yor_bem_cnt_bsq_ita_lat_xho_est_eng_tsn_qcu_mao_scr_tur_rom_lda_ukr_anl_ger_dgb_jav_mcd_ses_tha_knd_amh_chh_kor_moo_igb_prs_hau_mlt_ewe_vie_nor_geo_tag_tig_sod_glc_pol_urd_wly_mol_dut_sid_svk_lit_tsw_arw_sun_swe_hin_rus_bul_guj_mnd_zul_krd_jpn_ben_cze_bat_fre_grk_slo	0.0990428860537662	0.231319209007256	0.817574998899279
424	amr_bos_est_swe_sun_krd_alb_slo_tsw_xho_ctl_owc_guj_mly_azi_ita_nor_aze_cnt_mcd_bem_sod_bam_por_ewe_lat_moo_mlt_rom_rus_tml_cic_ses_fre_heb_tur_ind_anl_eng_pan_kor_lit_dgb_fbf_akn_svk_spa_bsq_tig_arw_mao_jpn_lda_tha_mol_geo_fin_scr_qcu_gam_dut_jav_afr_vie_tsn_knd_hau_uzb_mnd_cze_swa_aeg_pol_zul_bat_igb_bul_glc_hun_urd_sid_wly_grk_ger_ven_prs_hin_chh_amh_ukr_yor_ben_tag_dyu_swt	NA	NA	NA
425	mly_knd_jav_fre_arw_urd_amr_pol_fbf_tsn_bsq_svk_anl_sun_alb_rus_cnt_azi_prs_wly_dgb_dyu_sid_rom_bat_aze_swe_moo_slo_mao_chh_bem_kor_gam_spa_tur_eng_owc_zul_ukr_mnd_xho_dut_guj_igb_uzb_ses_tsw_ben_tha_aeg_ger_pan_glc_mlt_tig_geo_ewe_hin_scr_por_cze_nor_lda_qcu_sod_mcd_hun_bos_tag_afr_mol_swt_akn_bam_hau_ind_lit_heb_fin_bul_tml_vie_yor_est_ita_jpn_swa_amh_lat_cic_ctl_ven_grk_krd	0.118460103933028	0.292849526957251	0.770289581922807
426	dut_bam_tml_grk_tig_sun_igb_rus_moo_cnt_cic_mly_mol_uzb_scr_swe_gam_glc_hin_urd_eng_jav_ita_rom_fin_ben_krd_wly_azi_ewe_bat_bul_fbf_lat_bsq_aeg_tha_pol_afr_owc_dgb_ind_tsw_pan_zul_dyu_knd_ctl_xho_swt_bos_por_yor_tsn_anl_tur_mcd_svk_ger_slo_akn_ukr_mlt_jpn_sod_amr_geo_mao_amh_est_arw_guj_vie_alb_chh_lda_fre_swa_sid_cze_heb_tag_hau_mnd_lit_aze_ven_bem_spa_ses_prs_nor_qcu_hun_kor	0.392015542614027	1.08070122658861	0.282624580610987
427	grk_krd_dgb_heb_sod_zul_mcd_alb_cic_dyu_pan_knd_slo_akn_por_uzb_spa_vie_mly_prs_tig_kor_tml_ger_scr_fre_lda_yor_fbf_lit_hau_glc_ses_swe_swt_geo_tha_ven_qcu_hin_bam_moo_cze_sun_rus_ukr_lat_bul_bos_amh_bsq_tur_ita_ind_mao_pol_xho_bat_tsn_tag_svk_jpn_est_mnd_sid_urd_gam_hun_anl_cnt_wly_rom_aeg_swa_eng_nor_igb_fin_ctl_tsw_mlt_ben_jav_bem_chh_afr_arw_ewe_owc_dut_aze_amr_guj_mol_azi	0.894274234825464	2.33931294751477	0.0214598668518171
428	chh_swa_ven_por_afr_xho_ses_pan_wly_sid_eng_guj_dgb_bam_cnt_qcu_amh_vie_lat_kor_dyu_ewe_tml_alb_zul_bem_fre_amr_yor_ukr_moo_ben_swe_owc_arw_krd_mcd_lda_hun_tsw_mao_swt_bat_bul_tur_tig_ger_bos_cze_fin_rus_bsq_pol_glc_mol_ind_fbf_sod_akn_sun_prs_geo_urd_anl_igb_spa_dut_grk_hau_tsn_heb_hin_jpn_nor_aze_slo_rom_ctl_mnd_aeg_lit_tag_scr_svk_gam_jav_uzb_mly_cic_tha_mlt_ita_est_azi_knd	-0.0400169359896109	-0.0960046086105678	0.923723486834883
429	fbf_moo_dut_swe_lat_lit_gam_qcu_mlt_yor_bos_dyu_chh_bul_knd_glc_est_geo_wly_bsq_ben_bam_lda_tag_tsn_arw_anl_afr_tig_grk_sid_azi_swa_cze_slo_cic_ewe_kor_mly_bat_fin_ses_hun_amr_ven_sod_mnd_urd_tur_bem_dgb_hin_uzb_fre_mol_krd_ctl_ita_xho_nor_prs_tml_akn_por_jpn_svk_sun_eng_tha_pan_pol_mcd_tsw_scr_zul_aze_ger_igb_hau_alb_heb_aeg_jav_ind_cnt_swt_rom_guj_ukr_vie_owc_rus_spa_mao_amh	0.193514522420385	0.433086864437401	0.665954456687152
430	tsw_anl_tag_tsn_ven_dut_ewe_vie_tml_hau_hin_mly_sid_azi_cic_prs_guj_rus_akn_bam_scr_bat_rom_nor_chh_cnt_glc_ind_jpn_aeg_ses_fbf_ita_xho_tha_mol_fin_lda_lat_dgb_ukr_cze_afr_mlt_mao_svk_hun_swt_por_zul_ger_alb_moo_pol_ben_bem_wly_dyu_mcd_geo_amr_pan_ctl_knd_swa_sun_amh_bul_jav_kor_bos_est_igb_bsq_eng_sod_mnd_grk_tig_owc_heb_tur_uzb_fre_urd_aze_krd_gam_yor_swe_arw_lit_slo_qcu_spa	0.0162603029956269	0.0423334909643211	0.966323603628495
431	scr_chh_ctl_zul_vie_alb_svk_mcd_uzb_knd_lda_anl_wly_ind_moo_guj_ukr_hau_ger_dgb_cic_ses_tur_swt_tml_sun_urd_mao_bem_owc_igb_yor_bam_geo_amr_tha_sid_aeg_glc_est_amh_grk_qcu_ita_mol_jav_mlt_jpn_tsn_prs_dyu_cnt_xho_spa_azi_por_mnd_pan_pol_fin_dut_rus_rom_bul_hin_arw_hun_lat_ben_bos_tsw_bat_heb_ewe_slo_ven_swa_fbf_kor_lit_tag_fre_eng_aze_nor_krd_tig_cze_akn_bsq_sod_gam_afr_swe_mly	0.388203234275833	0.968959386718785	0.335078683672803
432	tsw_krd_moo_est_mlt_nor_tml_fbf_kor_qcu_fin_rom_geo_slo_xho_ita_aeg_amh_ven_ind_sod_swt_bos_hau_vie_scr_ger_ewe_swe_arw_urd_mcd_guj_spa_mao_jav_dgb_tag_uzb_svk_mol_sun_knd_lda_pol_ben_lit_ctl_gam_bat_anl_yor_bsq_hin_wly_dut_tha_mly_owc_cic_bem_cze_azi_swa_ukr_pan_cnt_rus_ses_mnd_heb_tig_zul_eng_igb_aze_hun_akn_prs_fre_tsn_glc_amr_bul_chh_alb_bam_tur_dyu_lat_grk_por_sid_afr_jpn	0.0948610874245475	0.248691170304561	0.804148045393416
433	grk_jav_aze_por_tsw_est_hun_qcu_bat_fbf_knd_sid_lda_xho_lat_moo_cze_mnd_hin_mao_cic_swa_tig_spa_anl_gam_lit_igb_akn_slo_dyu_urd_mly_vie_guj_amr_heb_sod_yor_tag_svk_azi_sun_mcd_dut_tsn_ewe_bem_swt_krd_cnt_swe_dgb_zul_ind_chh_aeg_kor_rus_pol_alb_bos_bsq_glc_bam_owc_wly_rom_arw_ita_bul_ben_ven_amh_mol_geo_fin_ctl_scr_afr_pan_prs_tml_nor_eng_uzb_ses_ger_hau_mlt_tur_jpn_fre_tha_ukr	0.207220036428446	0.528163202610196	0.598644117182351
434	ita_mol_dgb_fre_xho_sid_uzb_ben_bem_dut_ukr_rom_aeg_anl_sun_guj_rus_zul_geo_afr_swa_nor_scr_moo_pan_cic_pol_bul_tig_knd_hau_tha_swt_tml_tur_vie_mnd_azi_urd_ewe_bat_lit_akn_cnt_gam_hin_amh_heb_sod_ind_tsw_mao_eng_est_bsq_alb_por_chh_krd_bos_ses_dyu_jpn_glc_lda_mlt_amr_ven_kor_prs_tsn_igb_wly_hun_spa_mly_ctl_jav_fin_cze_grk_owc_aze_mcd_bam_arw_lat_tag_svk_slo_qcu_fbf_yor_ger_swe	-0.242259175669421	-0.559085788913429	0.577447033683974
435	kor_swa_jav_amh_tig_aeg_ctl_knd_gam_bul_dut_jpn_hau_afr_moo_aze_tha_ger_mnd_mol_dgb_xho_lda_hun_vie_krd_por_ita_mly_mao_wly_cnt_yor_slo_lat_anl_chh_arw_qcu_bem_tur_alb_azi_geo_rom_svk_akn_swt_bam_glc_fbf_pol_ses_rus_swe_cze_bat_tml_igb_dyu_scr_pan_zul_grk_ind_ukr_lit_hin_ven_tag_mlt_est_eng_fre_fin_nor_bsq_mcd_prs_amr_sod_spa_tsw_ben_urd_uzb_heb_bos_ewe_sid_sun_tsn_cic_guj_owc	0.21043981736994	0.488746073757807	0.626172054240952
436	gam_aze_amr_tag_ven_pan_nor_tig_ses_por_grk_cnt_azi_spa_rus_hau_jav_guj_mlt_vie_lat_bem_ukr_wly_ctl_amh_urd_fre_glc_tsw_prs_tur_fbf_uzb_alb_ben_akn_fin_lit_scr_rom_krd_arw_bam_swe_dyu_cic_mol_geo_ita_bsq_igb_slo_yor_tha_pol_aeg_dgb_dut_tml_kor_chh_cze_tsn_zul_xho_hin_ewe_knd_mcd_ger_est_hun_swa_bos_bul_anl_bat_jpn_swt_mao_qcu_lda_mly_ind_owc_heb_moo_sid_sod_afr_eng_svk_sun_mnd	-0.00384251612234925	-0.00873463551176064	0.993049567483785
437	ger_pol_azi_swe_hin_urd_alb_mlt_svk_krd_xho_wly_jpn_est_mly_mnd_geo_hau_lat_rom_tag_amh_bam_guj_tml_fin_aze_por_sod_rus_gam_swt_bul_bat_arw_chh_spa_aeg_grk_moo_dut_lda_vie_amr_ses_prs_ita_glc_tig_zul_ven_anl_uzb_cze_ctl_bsq_dgb_ind_owc_mol_sid_dyu_yor_sun_qcu_tsn_cnt_tur_swa_jav_mao_nor_mcd_tsw_bos_ewe_afr_hun_tha_fbf_akn_knd_bem_ukr_igb_lit_slo_scr_cic_fre_heb_eng_kor_ben_pan	-0.0591529721885827	-0.139401764832199	0.889434120330689
438	ven_tsw_tur_bsq_spa_mlt_sun_amh_guj_bat_hun_hau_lda_sid_scr_anl_por_pan_fin_cze_azi_geo_amr_bem_swa_igb_mcd_slo_gam_yor_pol_rom_wly_mnd_aze_jpn_dgb_eng_hin_ctl_knd_jav_ewe_qcu_ger_rus_lit_heb_svk_mly_glc_dyu_tha_cnt_sod_prs_alb_swt_arw_uzb_mol_tag_ind_fbf_lat_tsn_xho_chh_kor_aeg_bul_ben_swe_ses_dut_ukr_nor_bam_bos_tml_krd_akn_grk_vie_owc_mao_moo_afr_cic_ita_fre_est_tig_zul_urd	0.287690432800412	0.737064464397508	0.462938594440447
439	kor_aeg_mly_afr_mol_tha_ses_lda_est_bos_guj_ewe_igb_mao_azi_uzb_glc_hin_grk_xho_sun_zul_arw_jav_lit_bem_dut_ger_cic_jpn_amh_pan_owc_por_krd_swa_bam_cnt_tur_bul_mlt_eng_hau_mnd_akn_mcd_rus_urd_anl_chh_moo_sid_aze_geo_svk_ita_alb_tsw_ven_dyu_heb_vie_swe_yor_wly_slo_bat_ben_gam_tig_prs_lat_fre_ctl_tsn_tag_sod_nor_bsq_fbf_amr_dgb_hun_spa_ind_fin_cze_tml_knd_swt_ukr_rom_scr_pol_qcu	0.212567821250107	0.478774641671512	0.633222704809372
440	nor_krd_prs_scr_dgb_tha_afr_yor_tig_amh_bem_ita_bsq_geo_qcu_spa_anl_glc_akn_swa_bos_por_mcd_hun_tur_fbf_xho_hau_fin_pan_tag_cnt_ewe_heb_ven_sod_rom_cze_mnd_ben_wly_mao_ctl_tml_gam_alb_bat_mlt_hin_knd_lit_dyu_igb_vie_urd_zul_fre_jpn_mol_amr_jav_est_pol_moo_rus_tsn_ukr_swt_aeg_cic_arw_lat_tsw_chh_bam_grk_aze_dut_sid_bul_ind_azi_guj_owc_ger_kor_slo_mly_sun_svk_uzb_eng_lda_swe_ses	0.400589364975	0.903857863250867	0.368406134709555
441	jav_knd_cnt_nor_zul_spa_urd_ind_azi_tsn_fbf_aze_mlt_tag_bul_tur_est_tsw_lat_uzb_ven_yor_lit_moo_swt_sun_arw_hun_guj_grk_alb_chh_owc_mao_bos_mly_ukr_ger_swe_mnd_por_glc_rus_sid_cze_scr_ctl_pan_igb_dyu_aeg_kor_amr_swa_tha_bam_xho_wly_heb_prs_bsq_svk_slo_eng_ben_anl_ses_rom_akn_gam_dgb_ewe_bat_qcu_geo_sod_vie_amh_mol_cic_afr_tml_fre_mcd_bem_lda_dut_ita_fin_hau_jpn_krd_tig_hin_pol	0.43616189748157	1.05893026420622	0.292374167650679
442	cic_qcu_rom_dyu_lda_swa_vie_ind_afr_anl_scr_mol_pol_mcd_sod_owc_fre_krd_igb_aeg_ctl_amh_jpn_zul_tur_bem_geo_tag_svk_bos_urd_tha_jav_dut_sid_grk_pan_bat_glc_est_aze_bsq_fin_ger_heb_fbf_moo_hau_knd_dgb_tsw_ukr_por_tig_gam_prs_uzb_yor_eng_wly_spa_arw_hun_bam_xho_tsn_alb_slo_akn_bul_kor_nor_ben_ewe_tml_cnt_swt_lit_chh_ses_hin_mlt_swe_ita_rus_ven_mnd_mao_amr_cze_guj_lat_mly_sun_azi	0.46061896881809	1.05449135159582	0.294389872181959
443	akn_jpn_fin_sid_swt_por_aeg_geo_hau_pol_bos_eng_ukr_sun_hun_vie_azi_lit_ben_bsq_bul_tsw_ses_jav_guj_tha_mly_prs_knd_fre_yor_rus_hin_slo_rom_heb_mnd_ger_mao_anl_pan_swa_wly_qcu_ctl_chh_scr_arw_cze_bam_lat_zul_xho_amh_alb_grk_afr_mlt_tur_krd_cnt_dgb_mcd_swe_tig_fbf_tag_cic_tml_lda_owc_ewe_ita_ven_aze_bem_bat_dut_svk_est_amr_dyu_moo_sod_ind_glc_kor_mol_nor_uzb_igb_spa_gam_tsn_urd	-0.603203917689649	-1.63123664184137	0.106222412494993
444	fbf_zul_aeg_bem_anl_nor_alb_knd_ven_ind_mnd_slo_owc_mol_glc_geo_tha_tsw_dyu_mlt_heb_xho_bam_moo_swt_ses_akn_lat_swe_dut_uzb_mcd_por_guj_tig_bsq_rus_ger_tsn_rom_hin_fre_krd_bul_eng_urd_sod_dgb_bos_scr_swa_aze_hun_ukr_vie_cic_amr_ctl_pol_lit_igb_kor_ben_ewe_sun_grk_gam_yor_jav_mly_est_bat_cnt_amh_arw_chh_jpn_mao_svk_cze_ita_tml_sid_tag_qcu_prs_azi_wly_afr_fin_pan_tur_spa_hau_lda	0.70267838727669	1.69172786619171	0.0940461940435828
445	cze_afr_glc_swe_rus_fbf_svk_swt_bul_amh_ben_bam_por_dut_guj_sod_aze_ind_uzb_azi_fin_spa_mlt_est_lda_tml_prs_dyu_bem_cic_qcu_alb_lat_mnd_rom_ses_mao_pan_vie_tag_tha_ctl_ven_mcd_tur_ita_bos_ukr_knd_igb_bat_zul_dgb_slo_krd_mly_nor_pol_sid_ger_chh_bsq_scr_akn_aeg_wly_hin_jpn_hau_tig_hun_urd_xho_owc_arw_amr_yor_heb_jav_anl_tsn_sun_kor_moo_lit_gam_ewe_fre_mol_tsw_swa_cnt_geo_eng_grk	0.108961884141	0.247713110165981	0.80490247999664
446	igb_glc_owc_tsw_jpn_sod_jav_mao_uzb_slo_ben_prs_moo_lda_pan_geo_krd_cze_azi_mcd_tag_ita_urd_ven_akn_tur_swa_tha_svk_kor_amr_wly_aeg_tig_ukr_mol_nor_zul_hau_dut_arw_mnd_anl_dyu_dgb_rom_heb_rus_hun_mly_lit_bat_bos_ger_gam_pol_fre_aze_bsq_sid_swe_cic_bem_bam_fin_eng_guj_sun_tml_mlt_alb_swt_chh_qcu_est_ctl_ind_xho_lat_bul_scr_afr_fbf_knd_por_ewe_amh_grk_vie_spa_ses_cnt_tsn_hin_yor	-0.609367218145235	-1.35616215740951	0.178331137801757
447	moo_jav_lda_mao_dgb_amr_hau_ita_bos_sun_yor_prs_heb_mnd_vie_hin_dyu_fbf_slo_afr_guj_kor_cnt_scr_mcd_hun_spa_ukr_chh_glc_urd_svk_cic_sid_aze_pan_azi_cze_nor_grk_ses_swa_sod_tsn_mly_krd_ewe_aeg_fin_anl_swe_lit_wly_ger_geo_bsq_tha_dut_arw_pol_tag_ben_amh_bul_por_ctl_ven_swt_rus_zul_est_fre_rom_xho_mlt_tig_owc_tsw_bat_gam_bam_igb_knd_eng_jpn_tml_bem_tur_qcu_alb_akn_lat_uzb_mol_ind	0.391361662546963	0.875380842563439	0.383621983295209
448	qcu_rus_ben_hin_lit_lda_ita_owc_yor_slo_knd_dut_gam_afr_prs_jpn_moo_krd_uzb_pan_scr_grk_cnt_hau_geo_amr_aze_tml_glc_spa_pol_ger_tag_cic_sun_ukr_ven_ctl_vie_azi_arw_cze_tha_mao_anl_lat_fbf_bul_wly_sid_ewe_mcd_bat_tig_ind_por_dgb_chh_swa_bsq_mly_eng_bam_fre_amh_guj_hun_tur_urd_jav_zul_mol_igb_swt_ses_mnd_est_swe_alb_svk_sod_kor_bem_tsw_heb_tsn_rom_nor_fin_mlt_akn_aeg_xho_dyu_bos	0.554357089259476	1.42620740577577	0.157156774122711
449	amr_pan_mly_por_cic_ita_dut_lit_hau_mao_qcu_wly_aze_ind_sid_ben_zul_sod_knd_yor_urd_rom_ukr_nor_slo_dgb_akn_alb_tsw_swa_uzb_hin_fbf_bos_fre_grk_mnd_geo_chh_tsn_scr_bem_bam_tha_glc_ger_azi_jav_moo_guj_dyu_ctl_arw_ewe_fin_tur_hun_svk_mcd_swe_owc_est_lda_cnt_aeg_tml_tag_pol_bul_bsq_afr_mlt_kor_eng_anl_tig_spa_krd_swt_vie_xho_prs_ses_lat_mol_amh_bat_gam_igb_heb_rus_cze_ven_jpn_sun	0.0230933111149893	0.0595374970175416	0.952651750268976
450	ven_vie_tsn_mnd_fre_por_yor_dut_tig_bul_dgb_glc_xho_sod_anl_cic_arw_knd_rom_aeg_krd_spa_tha_tml_mol_ger_nor_lat_swa_pol_sun_ewe_amh_igb_jpn_fbf_sid_urd_bos_lda_azi_owc_prs_geo_ita_bsq_ukr_wly_guj_chh_lit_cze_est_swe_swt_hin_pan_zul_akn_kor_hun_ses_hau_gam_uzb_ctl_bem_mao_alb_slo_grk_mlt_ind_svk_eng_jav_amr_tag_afr_mcd_qcu_dyu_bam_tur_mly_tsw_scr_bat_moo_heb_aze_ben_cnt_fin_rus	0.696381174185629	1.6603044525631	0.100221429345955
451	cic_arw_tsn_urd_bul_ben_sid_bam_pan_dut_igb_krd_eng_fin_mao_swa_tha_bsq_pol_mly_tur_ger_aze_tag_rus_hin_bem_owc_amr_uzb_yor_ctl_chh_jav_swe_tml_moo_aeg_scr_lit_zul_kor_slo_grk_por_nor_dgb_svk_jpn_ind_xho_swt_cze_tig_heb_mol_bos_cnt_fbf_prs_est_bat_amh_ukr_ita_sod_tsw_lda_ven_hun_mnd_afr_alb_gam_glc_sun_vie_lat_anl_fre_mcd_guj_hau_akn_geo_rom_dyu_azi_wly_spa_mlt_ses_qcu_knd_ewe	0.405205593499892	0.959303922835515	0.339893047858269
452	rom_ven_ses_xho_lat_ger_heb_tsn_afr_hun_mnd_bem_tml_tig_cnt_swt_mly_tag_jpn_lit_spa_mcd_ita_yor_pan_hau_dyu_bul_tur_sun_grk_sid_ewe_kor_glc_guj_arw_prs_akn_vie_amr_por_swe_fre_owc_fin_bat_bos_chh_cic_knd_igb_est_pol_ind_anl_mol_cze_mao_dgb_krd_gam_uzb_ctl_zul_bsq_lda_aze_wly_jav_bam_dut_tsw_alb_geo_fbf_azi_qcu_scr_slo_svk_hin_mlt_sod_urd_aeg_tha_ukr_swa_nor_moo_ben_amh_eng_rus	0.392574863474588	0.947122773400293	0.346030719802429
453	hun_knd_scr_ven_ewe_por_ita_bul_ger_aeg_lda_bsq_amh_arw_pol_sod_igb_svk_dut_fbf_dyu_swt_mnd_mcd_xho_jav_tml_bem_bam_ukr_eng_jpn_tha_pan_grk_ctl_glc_dgb_qcu_est_bat_spa_zul_sun_lat_mlt_prs_sid_chh_afr_krd_fin_cze_yor_mly_cic_gam_mao_ben_azi_swa_guj_lit_ses_slo_fre_akn_hin_hau_aze_owc_anl_vie_mol_uzb_cnt_moo_urd_amr_alb_bos_ind_rom_kor_swe_tsn_tur_rus_geo_heb_nor_tig_wly_tsw_tag	0.0589505833132186	0.136888001904397	0.891415230648345
454	kor_aeg_eng_sun_lda_cnt_alb_mnd_dut_scr_bsq_mol_wly_rom_fre_jpn_prs_cic_lat_tur_mly_knd_swt_zul_ben_tag_slo_cze_xho_yor_hun_svk_ita_tha_tig_sod_est_igb_qcu_gam_urd_anl_glc_bam_bos_amr_heb_por_ctl_arw_rus_bem_chh_hin_vie_dyu_lit_mlt_ses_dgb_azi_bul_pan_ewe_guj_swa_ukr_swe_ven_tsn_krd_mao_hau_sid_tsw_ger_bat_jav_owc_fin_akn_moo_spa_ind_mcd_tml_nor_grk_pol_aze_geo_amh_uzb_afr_fbf	0.0238602470994102	0.0607580664706785	0.951682265304788
455	jav_pan_grk_yor_igb_glc_tsn_eng_hin_akn_swt_owc_sun_cnt_guj_fre_hau_mol_jpn_amr_chh_hun_rom_ita_nor_dyu_amh_mcd_lda_swe_spa_zul_rus_tur_lat_dgb_tsw_tha_fin_vie_fbf_prs_mlt_ewe_bsq_ctl_svk_heb_moo_bam_geo_sod_krd_bat_aeg_mnd_cze_ukr_ger_bos_urd_aze_sid_tag_ind_arw_cic_scr_slo_ben_pol_est_wly_xho_azi_uzb_knd_tml_bem_tig_ses_kor_anl_bul_dut_mly_ven_gam_qcu_swa_alb_afr_mao_por_lit	-0.0129125019116016	-0.0297638711734707	0.976319152902311
456	swt_mly_mcd_fin_hin_glc_mao_bos_bem_afr_azi_vie_mlt_ctl_knd_anl_spa_slo_owc_amr_scr_akn_sun_gam_ita_dut_ven_krd_lit_swa_sod_aeg_wly_geo_rom_tha_ukr_chh_eng_por_uzb_bul_grk_bam_zul_bsq_svk_mol_jpn_heb_kor_nor_tig_alb_cze_ind_dyu_ses_swe_fbf_qcu_dgb_tur_cnt_lat_yor_pol_sid_prs_bat_lda_hau_mnd_igb_ewe_cic_ger_tag_tsw_fre_amh_urd_est_guj_ben_pan_tml_jav_tsn_xho_aze_rus_hun_moo_arw	-0.587770337714142	-1.54275429380053	0.126286403524604
457	knd_bsq_hin_slo_grk_scr_vie_moo_mly_kor_uzb_swt_geo_cic_prs_svk_tsn_aze_zul_lit_guj_cnt_pan_ukr_arw_lat_krd_mol_nor_azi_tha_aeg_tsw_jpn_tig_amr_anl_sid_pol_por_ita_spa_owc_wly_cze_dut_bos_bul_ewe_mao_xho_mnd_eng_dyu_ses_swe_rom_tag_ven_ctl_ger_mcd_mlt_qcu_lda_est_bat_jav_ind_gam_sun_heb_hau_swa_alb_urd_igb_akn_amh_afr_fin_bem_hun_sod_yor_bam_chh_tml_fre_tur_rus_fbf_ben_glc_dgb	0.389108533703303	0.900623736219	0.370114733766699
458	urd_swa_swt_swe_tml_zul_hin_bat_sun_mly_afr_pan_por_sod_grk_hau_lda_qcu_scr_amh_aze_mnd_ger_dut_chh_akn_fin_ewe_heb_lat_ita_gam_mcd_wly_eng_tsw_arw_yor_dyu_knd_rus_amr_fbf_ben_guj_kor_est_bul_anl_glc_bem_spa_tag_jav_cze_xho_rom_mlt_geo_cnt_bsq_prs_tsn_ven_slo_azi_igb_mao_hun_bos_dgb_owc_nor_moo_vie_pol_aeg_ind_tig_ukr_fre_alb_bam_ctl_jpn_svk_uzb_sid_tur_ses_krd_cic_mol_lit_tha	-0.0512966139957657	-0.115910511920094	0.907973384680764
459	ger_mcd_igb_hau_pol_heb_mao_yor_ewe_est_fbf_pan_azi_bam_ses_chh_svk_krd_glc_rus_xho_por_moo_gam_lit_hin_bsq_ctl_sod_amr_ita_jav_geo_swa_sun_vie_fre_spa_ven_fin_dyu_guj_dut_lda_tsn_ind_amh_bul_bat_ukr_jpn_bem_uzb_aeg_owc_nor_anl_tig_mnd_wly_tag_tur_hun_rom_bos_tml_swt_mlt_mol_cnt_cic_afr_lat_prs_arw_cze_zul_ben_scr_slo_swe_tha_qcu_sid_dgb_kor_eng_aze_alb_grk_akn_tsw_knd_urd_mly	0.177021164220719	0.453162987391374	0.651486920162395
460	moo_eng_pol_wly_grk_swt_yor_swa_ben_heb_tha_hau_prs_ven_hun_svk_fin_arw_mcd_ewe_nor_tag_spa_xho_rom_scr_dut_tsn_tsw_bos_sod_bat_fbf_jpn_amr_ses_slo_bam_ger_anl_swe_vie_cnt_uzb_mao_tml_ind_urd_azi_est_sid_bsq_ita_aze_mlt_por_afr_pan_bul_lat_igb_sun_lit_owc_bem_glc_tur_mly_fre_kor_zul_gam_hin_guj_qcu_mol_krd_jav_cic_dgb_cze_geo_chh_amh_tig_rus_ukr_ctl_knd_aeg_alb_akn_mnd_dyu_lda	-0.00794979175352032	-0.0194070955273898	0.984557926505051
461	pan_slo_eng_owc_geo_tsw_tsn_knd_sid_scr_aeg_cic_vie_heb_tag_bsq_dut_lit_akn_bat_rus_por_yor_rom_bem_amr_sod_hin_mcd_ger_gam_krd_cze_fin_mao_bul_tml_glc_hun_prs_tha_aze_moo_swe_pol_uzb_svk_mol_anl_mly_urd_dgb_ind_ita_alb_chh_dyu_fre_lda_tig_ben_grk_ewe_hau_sun_nor_cnt_tur_kor_amh_bam_jav_zul_wly_fbf_azi_swt_ses_ukr_spa_bos_swa_est_ven_mlt_jpn_afr_xho_ctl_qcu_guj_mnd_lat_arw_igb	-0.704938659467902	-1.68065989292005	0.0961849014070376
462	owc_aze_amr_ukr_chh_ita_dyu_akn_knd_qcu_wly_glc_lda_mol_igb_krd_spa_bul_swa_geo_pan_tsn_jav_bem_est_sun_dgb_bos_grk_vie_nor_cic_gam_heb_mlt_bsq_fre_tag_alb_svk_kor_cnt_cze_zul_tha_lat_yor_tig_tur_ctl_sod_hin_azi_pol_hun_mnd_ewe_bat_ben_hau_tml_tsw_slo_ger_fin_ind_ven_swt_rus_guj_rom_lit_aeg_mao_por_ses_eng_jpn_afr_amh_mly_dut_bam_mcd_scr_urd_arw_uzb_moo_swe_sid_anl_fbf_prs_xho	0.171290001122905	0.399212503577604	0.690651890415337
463	chh_aze_owc_ben_mao_sid_rom_urd_ukr_mcd_por_nor_scr_tag_alb_rus_ger_swt_bat_igb_hun_tig_vie_ita_uzb_cic_tml_sod_knd_cze_svk_pol_yor_dyu_hin_arw_krd_fre_kor_jav_fbf_eng_guj_bos_cnt_spa_swe_grk_lda_bul_dgb_ewe_swa_est_fin_lit_bsq_glc_tsw_akn_afr_ven_aeg_moo_geo_tur_hau_gam_xho_tha_ind_zul_lat_mly_bem_qcu_mnd_slo_amr_sun_heb_tsn_bam_mlt_pan_prs_dut_jpn_wly_mol_amh_anl_ses_ctl_azi	-0.586017270809714	-1.5226617594121	0.131236521494536
464	ger_aeg_pan_guj_tha_gam_dut_azi_akn_knd_tsn_glc_svk_ses_cnt_arw_swt_chh_fbf_mly_mnd_sid_tag_ven_bsq_krd_urd_nor_kor_scr_bos_cic_ewe_ben_ind_ctl_swa_swe_igb_vie_geo_grk_jpn_fin_dgb_alb_uzb_spa_heb_dyu_tur_amr_lit_cze_mlt_tml_yor_amh_bem_prs_hau_ukr_rom_mcd_tig_bam_mao_bul_sun_moo_lat_afr_rus_aze_mol_pol_tsw_sod_hun_lda_jav_xho_hin_owc_eng_anl_qcu_wly_bat_est_por_ita_zul_fre_slo	0.296299713139553	0.767525507656045	0.444713435651151
465	spa_bos_tsn_grk_ger_nor_ewe_por_mnd_igb_xho_moo_kor_ukr_tur_tag_heb_mcd_scr_bul_amr_est_alb_afr_anl_ses_vie_pan_fin_cic_mly_glc_uzb_lit_tig_prs_cze_swe_aze_ven_jav_ind_slo_dgb_qcu_sun_cnt_dyu_tml_yor_owc_tha_bat_jpn_guj_dut_fbf_lat_swa_zul_krd_hin_sid_wly_amh_ita_lda_ctl_akn_knd_aeg_geo_fre_bam_mlt_rom_eng_mao_hau_hun_chh_azi_arw_bsq_bem_mol_sod_urd_svk_rus_ben_gam_swt_pol_tsw	0.12984300866184	0.340300299779023	0.734397847655135
466	amh_guj_rus_mlt_gam_yor_bos_ind_bsq_dyu_est_pol_swt_xho_azi_jav_dut_mol_cic_chh_ctl_ven_mcd_bat_heb_igb_pan_mly_amr_dgb_hin_grk_ger_zul_slo_sid_rom_bem_krd_ben_cze_bul_por_tml_afr_aze_jpn_qcu_kor_ewe_sod_geo_tag_cnt_tha_vie_fre_hau_knd_moo_bam_ita_swe_lat_glc_wly_eng_anl_ukr_mao_lda_akn_fbf_lit_tsn_nor_arw_tig_mnd_spa_fin_tsw_alb_sun_scr_hun_svk_prs_ses_tur_owc_swa_urd_aeg_uzb	-0.611294117100711	-1.4006536527329	0.164645433952671
467	xho_wly_cze_ukr_gam_mnd_pan_tig_bul_nor_arw_tur_swa_sid_zul_alb_dgb_grk_jav_kor_akn_hau_eng_ind_bat_lit_mao_mly_slo_rom_est_anl_bsq_mlt_dut_svk_guj_bam_scr_chh_krd_afr_ses_cnt_ben_swt_jpn_tha_igb_ewe_bos_yor_tsw_por_sun_dyu_rus_ger_glc_spa_ita_hin_fre_sod_amr_pol_lat_azi_swe_fbf_vie_qcu_hun_geo_tag_ctl_moo_heb_tml_uzb_knd_ven_owc_aze_amh_fin_bem_urd_mcd_tsn_aeg_prs_lda_mol_cic	0.289548756970822	0.739325195837435	0.461571596575925
468	guj_mcd_eng_pol_xho_svk_ind_yor_mly_bul_ita_pan_tur_azi_bsq_mol_anl_moo_prs_rom_zul_fre_alb_jav_owc_krd_tml_mnd_rus_hin_por_cic_uzb_arw_hun_cnt_vie_afr_sod_dgb_mlt_wly_aze_knd_heb_qcu_amh_ctl_kor_swa_dut_ben_tig_aeg_lit_geo_bem_ukr_bat_dyu_cze_grk_ven_nor_gam_igb_amr_tsw_scr_swe_hau_bos_ewe_sun_swt_ger_glc_lda_fin_est_tag_bam_slo_sid_spa_fbf_tha_jpn_ses_urd_mao_akn_lat_chh_tsn	-0.253683587162086	-0.610956080796762	0.542719033813812
469	ewe_svk_mcd_bos_lda_sod_knd_tag_pan_dyu_alb_xho_hun_sun_ctl_uzb_jav_fin_gam_lat_heb_ind_geo_prs_wly_urd_mnd_tha_spa_mlt_jpn_tml_rom_akn_por_scr_ben_ukr_afr_hau_vie_azi_hin_yor_ita_bat_sid_bam_lit_cic_est_amr_ven_swa_cze_mol_ger_tsw_anl_amh_tig_swe_zul_swt_nor_mly_aze_bem_mao_glc_dut_dgb_bul_guj_krd_kor_owc_qcu_fre_moo_igb_aeg_cnt_tsn_fbf_chh_arw_rus_pol_ses_eng_tur_bsq_grk_slo	0.190709055454925	0.507466223572834	0.613029068500523
470	bos_tsw_chh_fre_aeg_amr_eng_por_nor_lat_swe_afr_moo_gam_swa_fin_mcd_mly_azi_rom_sod_uzb_dut_lda_glc_ger_spa_sun_dgb_qcu_slo_ses_tur_bsq_ukr_arw_knd_grk_tag_hin_pol_tsn_hun_vie_bul_bem_cic_tig_alb_akn_tml_guj_mlt_zul_prs_ind_dyu_svk_ewe_anl_urd_cze_krd_xho_bam_kor_ben_swt_jav_rus_pan_ita_ctl_igb_scr_owc_jpn_mnd_yor_bat_mao_aze_tha_mol_cnt_est_fbf_heb_sid_hau_lit_geo_ven_amh_wly	0.0617729899747462	0.139337388642552	0.889484846859362
471	urd_anl_dut_xho_bul_scr_owc_mcd_tml_geo_ewe_bam_amr_pan_swe_azi_wly_zul_moo_ger_ind_yor_amh_mnd_dyu_glc_arw_mly_ctl_chh_mlt_bsq_cnt_vie_jav_lda_hau_grk_cic_sun_tur_rom_fbf_spa_knd_rus_aeg_hin_fin_slo_aze_prs_tha_ses_nor_bem_bat_hun_alb_tag_kor_ita_heb_tsn_gam_uzb_swa_krd_guj_sid_ven_mol_cze_igb_ukr_lat_fre_sod_est_tsw_svk_swt_eng_jpn_tig_bos_lit_dgb_akn_por_ben_afr_pol_mao_qcu	-0.240534492811084	-0.569925011053419	0.570102786577388
472	ctl_est_lit_pol_dgb_amh_tml_lda_sid_scr_cze_rom_uzb_glc_gam_mcd_ind_mao_mlt_bam_fbf_eng_alb_ukr_tig_por_dut_heb_hun_sun_azi_aze_slo_owc_bat_zul_aeg_sod_moo_afr_urd_rus_qcu_nor_ewe_knd_kor_hau_amr_ger_bos_mly_mol_lat_swt_cic_bsq_tsn_jpn_akn_grk_tag_ben_anl_prs_cnt_ven_tur_bul_wly_fre_jav_pan_xho_chh_krd_tha_tsw_mnd_swa_fin_svk_vie_ses_guj_geo_swe_dyu_arw_igb_yor_hin_bem_ita_spa	-0.277508339101256	-0.7147439996885	0.476557582871146
473	amr_ger_tur_bam_scr_dgb_glc_urd_afr_owc_sod_mnd_jav_pol_ewe_cic_heb_fre_hun_bem_fbf_zul_por_alb_slo_wly_ben_pan_guj_lat_bos_swe_hin_fin_spa_bat_qcu_tsw_mao_anl_swt_azi_uzb_kor_mol_ses_bsq_geo_dyu_gam_tml_swa_dut_akn_vie_jpn_lit_bul_tsn_tag_ctl_rus_cze_mly_lda_ita_tig_ukr_moo_aeg_ven_svk_mlt_xho_chh_aze_yor_sun_nor_igb_est_mcd_knd_krd_amh_hau_rom_tha_cnt_eng_sid_arw_prs_grk_ind	0.233327983396489	0.602577303732362	0.548256437212183
474	swt_mlt_sid_ses_akn_jav_ger_hun_scr_cnt_heb_pan_tur_aeg_rus_zul_tag_nor_bsq_vie_knd_tha_moo_krd_jpn_spa_bem_sun_bat_wly_azi_eng_uzb_hau_prs_ven_chh_alb_ind_ben_lda_tig_guj_lat_aze_grk_mol_est_por_bos_qcu_ctl_fre_amr_fbf_tsn_cic_amh_svk_mnd_tsw_slo_ewe_geo_xho_bul_mao_kor_lit_igb_tml_bam_yor_dgb_arw_owc_swa_mly_hin_ukr_gam_ita_sod_urd_dyu_swe_anl_afr_glc_cze_rom_dut_pol_mcd_fin	0.442254125373785	0.978584335939988	0.330324182739401
475	krd_lat_tsw_sod_scr_dut_swe_pol_ctl_amh_qcu_igb_ita_aze_tsn_slo_fbf_svk_bul_mly_bem_glc_akn_tag_heb_ben_ind_uzb_fin_mcd_owc_sun_dyu_swa_anl_bat_hun_hau_zul_ger_spa_gam_por_tig_aeg_wly_afr_guj_lit_moo_jav_vie_urd_hin_tml_ukr_mol_eng_sid_swt_yor_azi_knd_rom_mnd_grk_kor_ven_ses_mlt_lda_bsq_arw_est_bam_tha_cic_rus_cnt_fre_nor_dgb_pan_jpn_ewe_geo_prs_bos_tur_mao_amr_xho_cze_alb_chh	0.317699224586758	0.729112294637856	0.467765218429509
476	svk_ses_rom_ven_tsn_rus_bat_yor_ctl_ben_aeg_geo_urd_spa_cnt_por_ewe_tml_alb_sid_mao_amr_wly_afr_xho_cze_fre_hau_swt_ind_arw_sun_ita_mnd_bam_moo_pol_guj_hin_swe_mly_knd_lit_tur_jav_jpn_lat_mlt_tig_mol_akn_ger_grk_vie_krd_lda_glc_slo_qcu_kor_heb_bem_bsq_swa_pan_dut_cic_bos_anl_tag_fin_tsw_hun_aze_owc_scr_eng_nor_zul_prs_mcd_bul_azi_sod_fbf_dyu_uzb_gam_igb_chh_tha_est_ukr_amh_dgb	0.181130493409188	0.484843679063721	0.628927292979832
477	est_moo_cnt_scr_ses_hun_amh_arw_swt_zul_fin_ven_glc_mlt_por_uzb_kor_heb_dgb_slo_qcu_jpn_sun_tsw_bat_pan_nor_hin_vie_hau_jav_bam_mcd_ita_dyu_spa_prs_bos_dut_owc_anl_igb_azi_cic_urd_sod_pol_rom_eng_tur_fbf_mao_swa_xho_tsn_grk_mol_mly_wly_chh_ben_afr_akn_cze_geo_tig_aze_ger_mnd_guj_ctl_rus_swe_aeg_gam_tag_lda_ewe_tml_bem_alb_knd_fre_ukr_amr_svk_bul_krd_ind_yor_lat_tha_lit_sid_bsq	-0.53869973808232	-1.24680473896981	0.215600160097413
478	tag_hau_fbf_dut_svk_ger_swa_slo_mcd_gam_fin_ses_grk_mly_ind_eng_rus_bos_mnd_moo_uzb_ven_lda_zul_rom_wly_swe_tig_arw_cze_ukr_bsq_geo_tml_yor_mlt_heb_azi_bem_cnt_glc_knd_aeg_owc_est_ben_tur_chh_sid_vie_bat_pan_ewe_prs_bam_xho_ctl_hun_swt_ita_afr_bul_tsw_dyu_aze_nor_mao_sun_igb_alb_por_krd_cic_lat_urd_pol_dgb_anl_amr_spa_jpn_amh_scr_mol_guj_akn_fre_sod_qcu_jav_lit_hin_tsn_tha_kor	0.753861863567233	1.77793951590306	0.0786822620802033
479	knd_pan_hin_jpn_lat_ind_ita_mly_ctl_uzb_aze_tag_dgb_pol_chh_jav_mcd_tsn_cnt_bul_urd_mol_prs_swa_por_rom_zul_glc_kor_dyu_bsq_nor_anl_bat_slo_ewe_alb_grk_wly_sid_rus_gam_fin_tsw_eng_tha_aeg_mlt_ses_tig_sun_heb_bos_qcu_krd_akn_swe_afr_hau_arw_yor_guj_ger_ukr_scr_cic_sod_ven_ben_geo_owc_est_mnd_vie_mao_amr_lit_igb_moo_bam_cze_svk_xho_tur_bem_lda_spa_amh_tml_fre_hun_swt_azi_dut_fbf	0.254432041651759	0.657830089504159	0.512272333278083
480	knd_jpn_hin_dgb_krd_afr_mnd_fin_arw_tsw_cze_vie_wly_dut_anl_tsn_chh_fre_lat_ctl_akn_slo_ses_tml_geo_eng_ukr_kor_cic_xho_jav_owc_hau_amr_swe_bsq_rus_mcd_spa_lit_ben_svk_aeg_por_yor_pan_urd_ind_tig_sid_cnt_sod_tha_nor_ita_scr_est_bos_sun_heb_grk_mol_rom_swa_qcu_mly_dyu_bul_ewe_azi_tag_guj_amh_aze_ven_bem_bam_ger_moo_glc_zul_tur_lda_mao_uzb_fbf_mlt_gam_swt_alb_pol_bat_igb_prs_hun	1.05590501303418	3.05095224593715	0.00297259586777445
481	eng_tml_mlt_ctl_guj_pan_hin_wly_sid_nor_moo_mol_scr_lit_tag_jav_igb_cze_rus_cnt_bul_akn_aze_grk_svk_ven_tsn_hun_afr_amr_fbf_bam_xho_anl_swt_bos_tsw_mcd_cic_alb_urd_geo_azi_uzb_fre_dut_ind_sod_lat_sun_est_slo_ukr_por_swa_chh_mly_kor_fin_mao_heb_tig_ger_tha_ita_qcu_vie_arw_glc_owc_hau_yor_dgb_dyu_ben_bsq_mnd_swe_tur_pol_knd_aeg_prs_amh_spa_ewe_krd_jpn_gam_lda_rom_bem_bat_ses_zul	0.47345163141674	1.21009088610208	0.229310778906137
482	slo_pol_ukr_fre_anl_krd_qcu_cic_guj_urd_moo_ctl_dyu_lat_afr_cnt_svk_ses_dut_ben_heb_ewe_glc_tsn_ven_lit_alb_jav_cze_mnd_arw_knd_swt_akn_rus_bam_mly_vie_fin_rom_tml_uzb_geo_xho_bem_nor_scr_sod_gam_bat_chh_bos_zul_por_spa_mcd_lda_yor_kor_eng_amh_aeg_prs_sid_wly_hun_est_mao_pan_aze_mlt_mol_swa_jpn_azi_bsq_hau_sun_fbf_bul_tur_tig_ita_swe_tsw_ind_tag_hin_amr_tha_igb_grk_dgb_owc_ger	-0.4430725957188	-1.17445952295989	0.243209581390857
483	sun_mcd_kor_bos_tml_tag_mnd_afr_urd_mly_lat_hun_ita_geo_zul_mlt_alb_bem_heb_aeg_qcu_rus_grk_cic_cze_prs_scr_guj_anl_fin_xho_chh_mol_spa_sid_eng_svk_ind_fre_rom_swa_ewe_swe_tur_dut_lda_jav_gam_igb_cnt_moo_knd_ukr_hau_ses_tsw_akn_uzb_bam_est_lit_ger_arw_tig_owc_swt_slo_azi_tha_ben_bul_ctl_bat_nor_bsq_dgb_jpn_ven_wly_krd_amr_sod_vie_amh_glc_dyu_hin_aze_pan_tsn_mao_pol_fbf_por_yor	0.754910606264077	1.75633778973454	0.0823225874429999
484	yor_swt_akn_ger_ses_fbf_knd_por_geo_jav_slo_mol_eng_fin_vie_ven_ita_cze_dgb_ctl_hau_owc_chh_afr_jpn_arw_urd_bsq_ben_gam_spa_sod_amh_swa_zul_grk_aeg_tml_ukr_mlt_alb_igb_cnt_tig_lda_bam_tur_tsw_tsn_sid_cic_wly_prs_dut_ind_kor_guj_mcd_azi_amr_uzb_svk_xho_dyu_rom_est_ewe_aze_swe_pan_lit_glc_nor_tag_mnd_bul_scr_krd_moo_fre_hin_heb_bos_hun_bem_mao_mly_lat_tha_pol_qcu_anl_rus_bat_sun	-0.277848970365033	-0.670294750664416	0.504331002223641
485	scr_swe_bem_yor_tha_mlt_kor_guj_akn_gam_aze_bos_ewe_azi_ind_hun_xho_nor_wly_mnd_qcu_geo_arw_hau_cic_ven_ukr_dut_moo_grk_alb_eng_bsq_slo_rus_knd_aeg_mol_fre_dyu_amr_zul_amh_tur_uzb_prs_jpn_lda_ita_jav_spa_cnt_bat_est_ger_tml_bul_heb_svk_fbf_swa_ctl_chh_rom_tsn_swt_tsw_urd_mcd_tag_hin_ses_mly_glc_por_sod_lat_fin_ben_sun_lit_pan_igb_krd_sid_pol_vie_cze_bam_mao_owc_tig_afr_dgb_anl	-0.0350064894053229	-0.0907673414889824	0.927872672346585
486	bsq_alb_igb_hin_ind_por_swt_anl_mao_tig_est_amr_ses_krd_tsn_ben_mol_kor_ven_rom_amh_arw_guj_glc_aze_uzb_dgb_akn_owc_geo_prs_tag_chh_fbf_spa_zul_ukr_azi_mnd_swa_tsw_mlt_lat_grk_svk_eng_ita_hau_lit_pan_gam_cze_knd_sod_ctl_mcd_dyu_qcu_rus_bos_urd_bam_tml_aeg_bat_vie_cnt_ewe_swe_slo_tur_afr_hun_heb_nor_fre_bul_tha_yor_sid_pol_scr_bem_mly_moo_cic_sun_dut_xho_fin_lda_jav_ger_jpn_wly	0.588793900825976	1.38111174607596	0.170554267554216
487	tml_glc_lit_slo_bsq_mao_urd_ewe_geo_knd_alb_cnt_mnd_uzb_mcd_por_ben_ses_aze_bam_hin_azi_xho_hun_fre_guj_sid_ukr_yor_amr_arw_svk_cic_lda_tha_owc_prs_ita_ctl_gam_pol_rom_moo_afr_spa_bos_bul_nor_zul_dyu_tsn_tag_tig_akn_swa_eng_bem_cze_vie_igb_wly_rus_lat_chh_krd_heb_mlt_scr_grk_aeg_hau_ind_sun_mol_fbf_kor_amh_swt_anl_dgb_ger_ven_mly_pan_dut_tur_bat_tsw_swe_qcu_jpn_est_jav_fin_sod	-1.18471084034823	-2.88026374552463	0.0049319243096414
488	knd_grk_fre_owc_ses_ctl_tig_glc_ger_gam_bul_uzb_amr_cze_hau_bam_sid_svk_sun_afr_urd_lit_tml_alb_mly_lda_amh_sod_swt_moo_ind_mlt_zul_prs_cic_akn_hin_dyu_lat_swa_fin_pan_mol_geo_aze_dgb_dut_vie_bat_por_guj_wly_slo_jav_tsw_rom_anl_est_rus_qcu_pol_tur_hun_bem_aeg_spa_yor_krd_azi_jpn_ben_ewe_chh_arw_ven_ita_xho_ukr_mnd_fbf_tag_bos_tsn_bsq_mao_eng_swe_nor_heb_scr_kor_tha_cnt_igb_mcd	0.469938419438276	1.15258738900802	0.252033812511266
489	ctl_ger_slo_gam_bsq_nor_tha_aze_scr_zul_lit_moo_lda_fre_sun_tag_ukr_uzb_jav_geo_pol_cic_anl_ses_hau_vie_ewe_por_mly_grk_mlt_rus_amh_lat_bos_alb_qcu_krd_dyu_fin_amr_owc_tsw_tml_tig_xho_tur_cze_ind_dut_yor_bam_glc_est_bem_arw_jpn_mnd_azi_kor_knd_swt_bul_svk_bat_swe_heb_chh_ven_eng_guj_swa_ita_dgb_aeg_mol_urd_wly_pan_spa_afr_tsn_ben_igb_mcd_rom_sod_akn_fbf_cnt_hin_hun_sid_prs_mao	0.208513745715364	0.551729501550953	0.582457029209136
490	ven_slo_arw_bam_nor_guj_prs_vie_dyu_bos_cnt_ita_igb_est_bul_spa_hin_cic_dut_gam_amr_tsw_knd_swe_uzb_fre_tag_fin_rom_por_pan_sod_bat_hun_bsq_kor_mcd_mao_tsn_amh_sid_urd_mol_xho_aze_lat_owc_cze_azi_hau_ben_fbf_krd_ind_bem_ewe_ukr_mlt_jpn_eng_jav_mly_zul_chh_geo_swt_alb_wly_akn_tig_swa_tml_mnd_ses_afr_ger_sun_yor_tur_heb_moo_aeg_grk_glc_qcu_lda_dgb_anl_svk_tha_rus_scr_lit_ctl_pol	-0.0653268279826851	-0.153784794393306	0.878112638780415
491	moo_bsq_ewe_gam_swe_slo_tag_amr_jav_ukr_mnd_bat_akn_sod_cnt_lat_eng_zul_knd_mao_tig_bam_tha_qcu_fre_aeg_aze_ita_yor_kor_ses_fbf_jpn_mcd_ven_igb_ctl_grk_alb_rom_dgb_chh_glc_rus_fin_prs_nor_afr_hin_arw_sun_amh_urd_owc_ind_guj_bem_por_dyu_geo_pol_cze_tur_sid_azi_krd_anl_bul_hun_swa_scr_lda_spa_uzb_hau_xho_bos_dut_ben_est_cic_ger_tsn_mlt_heb_mly_tsw_svk_mol_vie_tml_pan_swt_wly_lit	0.432206428164563	1.02624270203596	0.307439078536689
492	cic_tha_zul_tur_dyu_akn_swa_bem_tsn_knd_tig_jpn_fre_cze_ses_mly_bat_lda_por_kor_grk_mao_gam_igb_amh_ind_cnt_pan_wly_dut_fbf_xho_bul_ven_owc_afr_moo_lit_chh_alb_uzb_amr_ben_swe_bsq_pol_azi_mnd_krd_swt_anl_mol_yor_scr_guj_tsw_tml_mlt_ukr_sid_mcd_fin_svk_aze_ita_aeg_geo_qcu_sun_ewe_eng_jav_sod_est_vie_ctl_ger_arw_tag_bam_bos_rus_spa_hin_hau_dgb_rom_nor_glc_prs_slo_lat_hun_heb_urd	-0.119037207209961	-0.314570416880405	0.753792486207394
493	swa_ven_fre_scr_mlt_tml_tsn_sun_tsw_tur_ukr_akn_est_dut_mol_vie_bsq_por_glc_lda_azi_spa_grk_sod_mcd_moo_wly_urd_svk_arw_pol_guj_uzb_pan_bem_bam_mly_zul_alb_slo_bos_jav_aze_aeg_geo_nor_qcu_swe_tag_ben_sid_hun_rus_chh_ind_prs_tig_mnd_dyu_mao_fin_yor_tha_rom_amh_amr_dgb_cnt_ewe_lat_afr_owc_krd_knd_fbf_cic_lit_ita_ger_xho_eng_hin_bul_jpn_kor_igb_bat_swt_hau_heb_cze_ses_ctl_anl_gam	0.353698964772232	0.831707854836728	0.40770432536372
494	chh_glc_mlt_amh_ind_rus_aeg_dgb_tsn_bul_jpn_ben_qcu_hau_mol_guj_alb_prs_akn_tsw_tur_por_scr_dut_fre_xho_spa_pan_aze_krd_cic_geo_swe_arw_tml_swt_mao_knd_urd_tag_slo_ven_svk_sod_fbf_owc_eng_yor_uzb_ctl_azi_mly_lat_fin_rom_ewe_igb_vie_cze_afr_est_hun_tha_grk_sid_tig_kor_jav_heb_hin_lit_ger_ukr_bsq_lda_anl_bos_mcd_bat_pol_nor_sun_ses_cnt_swa_zul_bam_gam_amr_wly_mnd_dyu_ita_moo_bem	0.545455367787845	1.44496495075327	0.15182880078354
495	dyu_zul_hau_lda_hin_tig_mcd_alb_dgb_yor_glc_xho_pol_bos_ita_ind_hun_scr_arw_svk_gam_tsn_geo_rom_por_pan_fin_swe_slo_mao_kor_lit_ven_bam_lat_mly_bat_amr_swa_tsw_bem_rus_mnd_jav_tag_akn_ben_chh_aeg_sun_wly_krd_cze_vie_ses_heb_eng_tur_dut_fbf_sid_qcu_ewe_ger_uzb_nor_mol_cic_prs_bul_amh_guj_sod_jpn_mlt_igb_tha_est_azi_owc_cnt_ctl_afr_tml_swt_moo_ukr_grk_anl_spa_fre_urd_bsq_aze_knd	-0.129315521431156	-0.302849652471219	0.762680811604561
496	bam_hun_arw_cic_pol_ita_alb_mly_pan_zul_swa_tig_azi_scr_fre_tsw_jpn_mol_sid_lat_ven_mao_tsn_lda_bsq_amh_lit_afr_bat_ind_bos_uzb_ger_owc_mcd_sod_geo_mnd_heb_moo_dut_fbf_vie_por_amr_anl_knd_mlt_yor_chh_cze_igb_hin_ukr_qcu_est_cnt_krd_tha_jav_ses_glc_wly_ctl_dyu_xho_urd_svk_tml_tag_bul_bem_spa_tur_sun_ewe_swt_swe_dgb_hau_gam_aeg_eng_kor_aze_fin_prs_ben_grk_nor_rus_akn_rom_slo_guj	-0.395103807969637	-0.896400771364552	0.372353256147122
497	ben_cic_swt_ind_grk_azi_sun_sid_chh_alb_dgb_nor_eng_scr_krd_rom_fre_vie_igb_sod_kor_hin_xho_hun_lit_swa_ctl_pan_dut_mol_ses_bem_svk_por_wly_lat_tml_fin_bos_yor_mcd_cnt_spa_geo_ger_urd_anl_glc_aeg_prs_dyu_lda_guj_jpn_ita_bul_mlt_swe_hau_tha_uzb_cze_pol_owc_aze_rus_slo_bsq_akn_zul_jav_mnd_qcu_mao_est_bat_fbf_tig_tag_heb_tsw_mly_amr_tur_arw_moo_amh_knd_gam_ukr_ewe_afr_tsn_bam_ven	-0.28234660301529	-0.620429681499177	0.53649237577519
498	mly_azi_qcu_sod_tsw_xho_est_bul_tag_fbf_cnt_ukr_mao_anl_slo_svk_zul_bos_pol_akn_bem_guj_ses_amh_knd_dgb_spa_rus_dyu_tur_tig_lit_lat_sun_prs_aze_aeg_ben_pan_krd_kor_ger_swe_owc_swa_amr_nor_eng_fre_heb_uzb_bat_cze_mlt_bsq_tsn_ctl_mcd_chh_jpn_grk_ewe_ind_hun_alb_hin_arw_lda_geo_rom_glc_fin_ven_por_swt_afr_sid_moo_mnd_yor_tha_dut_urd_scr_gam_mol_cic_igb_vie_wly_ita_bam_hau_tml_jav	-0.418322109422406	-0.943384523202516	0.347928599823098
499	chh_amh_jpn_bem_tsn_eng_pol_kor_bos_vie_lda_lit_gam_ses_dut_bul_xho_mlt_bat_hau_mcd_qcu_swe_sid_glc_scr_mnd_hin_cze_spa_cic_nor_tig_est_prs_grk_ind_tha_ewe_swa_pan_wly_anl_akn_slo_aeg_mol_owc_tur_uzb_svk_dyu_afr_ita_sod_mao_ctl_aze_arw_mly_knd_zul_ger_hun_krd_heb_bam_jav_por_alb_tag_fbf_tsw_sun_dgb_tml_rus_fin_cnt_azi_igb_ven_amr_swt_lat_guj_geo_bsq_yor_ukr_moo_ben_rom_fre_urd	-0.112683413723414	-0.300933317479575	0.764137110506122
500	jav_tml_bul_spa_pol_knd_heb_kor_scr_fbf_sid_pan_tig_tsn_mly_aeg_ger_swe_ven_alb_tha_svk_rus_ses_bsq_zul_dyu_nor_mnd_jpn_ita_hin_mlt_sod_swt_hun_fin_swa_dgb_bat_bos_prs_mao_aze_qcu_owc_bam_akn_vie_arw_eng_wly_krd_moo_mol_grk_amh_tur_dut_ukr_rom_afr_ctl_sun_lda_uzb_igb_bem_anl_glc_lat_geo_mcd_ewe_cze_cnt_amr_yor_hau_por_gam_urd_xho_guj_est_cic_fre_azi_tsw_slo_tag_lit_chh_ind_ben	0.0462306077979522	0.109203741021002	0.913276179601358
501	tsn_anl_mly_tag_rom_zul_ctl_xho_heb_ger_aeg_ven_aze_pan_tml_sid_wly_akn_por_bem_arw_krd_ben_scr_jav_azi_bos_geo_sun_svk_grk_swt_amh_chh_ukr_mol_bam_swa_cnt_hun_kor_tig_gam_guj_mcd_pol_dut_swe_lat_hin_tsw_mao_prs_nor_fbf_vie_qcu_lda_fin_yor_cic_dyu_glc_dgb_fre_jpn_hau_sod_rus_tur_bat_ind_ita_uzb_afr_slo_mnd_mlt_est_knd_cze_alb_ewe_eng_bsq_amr_lit_owc_tha_spa_ses_urd_bul_igb_moo	-0.393958094025213	-0.955037040806643	0.342034868597645
502	bos_tsn_ewe_slo_mao_geo_amr_lda_est_lit_chh_afr_hau_cnt_svk_wly_scr_yor_mlt_aze_tml_ind_ger_rom_bam_pol_akn_por_gam_glc_ctl_bsq_ses_tur_prs_sid_xho_arw_fre_ita_tha_bem_alb_tag_vie_swe_pan_lat_sod_owc_kor_fbf_ukr_aeg_grk_swt_mcd_nor_bul_azi_swa_bat_hun_anl_heb_moo_dut_ben_urd_hin_dyu_mnd_fin_amh_tsw_qcu_guj_uzb_mly_dgb_tig_krd_mol_spa_cze_jpn_rus_igb_zul_eng_knd_ven_jav_sun_cic	-0.248092538378886	-0.548596340304527	0.584597111279763
503	aze_jav_arw_krd_fbf_prs_qcu_chh_sun_geo_tig_akn_swa_tml_tha_cic_heb_lit_bos_guj_pan_aeg_rus_kor_wly_yor_fre_ukr_tur_ita_azi_jpn_eng_uzb_dut_dgb_por_mly_sod_spa_est_ben_sid_glc_anl_mao_swe_grk_gam_fin_swt_svk_owc_bul_mnd_lat_ctl_hau_mlt_cze_tsn_alb_afr_hin_scr_ses_bem_tag_bat_urd_bam_ewe_igb_rom_cnt_amh_amr_ind_dyu_moo_lda_nor_knd_xho_mol_pol_hun_bsq_vie_slo_mcd_ger_zul_ven_tsw	-0.786314677572324	-1.92626946059954	0.0571245700320493
504	ger_ben_sod_amr_bul_glc_rus_lat_geo_bsq_zul_ind_akn_aze_ven_cze_mao_kor_tag_sid_guj_xho_wly_bam_uzb_svk_yor_urd_pan_cnt_aeg_dut_igb_mnd_fin_slo_dyu_hin_tur_qcu_cic_swt_krd_prs_pol_amh_tml_tsn_vie_gam_spa_rom_mly_dgb_eng_swa_tsw_mol_bos_alb_bem_anl_lit_nor_ctl_afr_arw_grk_knd_hau_tha_est_tig_ewe_ita_jav_chh_ses_lda_heb_owc_jpn_sun_azi_swe_ukr_fbf_hun_por_bat_scr_mcd_moo_fre_mlt	-0.514744098673754	-1.18428100396619	0.239319758170164
505	chh_sid_ses_anl_sun_dut_mnd_pol_qcu_mlt_slo_bam_afr_prs_mol_scr_ewe_cic_knd_amh_akn_vie_azi_uzb_arw_grk_amr_mcd_ger_bos_swt_zul_dgb_lat_eng_fre_spa_heb_fbf_aeg_rus_igb_lit_tsw_xho_gam_jav_tml_lda_tha_ven_fin_jpn_bul_tag_dyu_svk_hau_wly_guj_yor_bat_aze_ukr_owc_hin_nor_bsq_swe_glc_bem_alb_tsn_est_tur_pan_swa_por_kor_cze_cnt_ind_tig_rom_ben_urd_ita_mao_mly_ctl_moo_krd_geo_sod_hun	-0.587942446387532	-1.55484351237808	0.123379966191541
506	spa_tsn_ben_fre_fbf_ven_mly_jpn_cic_afr_azi_dyu_est_xho_owc_amh_swa_mcd_tml_krd_hau_sod_ind_amr_dgb_hun_lat_qcu_bos_nor_geo_ewe_anl_guj_fin_mao_jav_slo_pan_swt_mnd_zul_prs_tur_knd_scr_swe_yor_bul_aze_lda_por_bsq_grk_urd_chh_ger_cnt_uzb_akn_aeg_alb_dut_kor_mlt_gam_eng_hin_rom_sid_glc_bam_mol_sun_heb_pol_cze_moo_ses_lit_tha_ukr_bem_ctl_igb_bat_tsw_tig_rus_svk_wly_arw_ita_vie_tag	-0.186600484819724	-0.423499447452012	0.67290873102726
507	dyu_tsn_urd_sun_mlt_mao_tur_chh_igb_qcu_dut_pan_rus_amh_mnd_hau_jav_owc_sod_mol_fin_anl_amr_cze_ven_ctl_bam_slo_ben_heb_ind_est_glc_rom_hin_gam_guj_kor_tsw_por_ger_krd_sid_moo_pol_swt_ses_aze_dgb_vie_cic_yor_prs_akn_tig_svk_knd_xho_jpn_fbf_hun_spa_tha_lda_lit_grk_alb_bsq_mcd_mly_fre_ukr_bos_tag_arw_eng_uzb_wly_afr_bul_cnt_lat_scr_zul_swa_aeg_ewe_bem_geo_nor_azi_swe_ita_tml_bat	0.345162411647	0.786308395201839	0.43368583098639
508	nor_amr_ukr_prs_est_zul_hun_scr_tig_dgb_wly_krd_tur_lit_sun_fbf_knd_chh_bem_azi_alb_uzb_cnt_owc_bat_tml_qcu_arw_ind_anl_hin_heb_swa_bul_rus_sid_aeg_ewe_lat_swt_mly_afr_mol_jpn_cic_pol_slo_jav_moo_tag_mao_spa_rom_dyu_ita_bsq_por_igb_yor_eng_mnd_lda_aze_glc_grk_ven_akn_fin_geo_ben_pan_dut_hau_cze_bam_xho_bos_fre_urd_ger_ctl_ses_vie_tsw_amh_tha_gam_tsn_swe_mcd_mlt_sod_kor_svk_guj	0.194947768857214	0.504369603582533	0.615194579882523
509	ita_mnd_cic_bul_tsw_ukr_moo_tha_grk_amr_krd_sid_igb_hin_dgb_geo_pol_bat_zul_aze_lat_fbf_akn_bsq_tml_qcu_swa_bem_fin_wly_eng_kor_ctl_rom_ses_yor_urd_xho_gam_mlt_swt_afr_tur_owc_swe_vie_jpn_por_mao_ewe_bam_uzb_mcd_scr_ger_pan_jav_anl_chh_tsn_aeg_dut_est_cze_hau_bos_amh_lda_ben_mol_rus_cnt_dyu_ind_heb_knd_lit_tig_spa_hun_ven_prs_glc_guj_nor_mly_sod_alb_slo_tag_svk_arw_sun_azi_fre	0.256828010911512	0.669365989236717	0.504920439929244
510	qcu_grk_pan_kor_mol_ses_xho_swt_slo_cze_owc_zul_tml_amh_hin_tig_tsw_mlt_pol_tsn_urd_fre_gam_uzb_krd_chh_glc_hau_ewe_bsq_dut_bat_bam_ukr_arw_mnd_cnt_spa_azi_swa_prs_lit_heb_lat_vie_por_ven_ctl_hun_mly_tha_fbf_ita_dyu_jav_moo_tag_svk_amr_eng_yor_ger_sid_lda_mcd_swe_geo_ben_est_bos_igb_scr_fin_guj_cic_anl_jpn_aeg_sun_alb_wly_dgb_ind_sod_afr_mao_bem_tur_rom_knd_rus_aze_nor_akn_bul	0.0842242762051454	0.194488893646653	0.846217314929534
511	swt_gam_nor_rus_tur_mly_xho_sid_por_sun_aeg_ind_ger_mlt_ita_wly_lit_yor_cic_aze_bam_ben_svk_mao_knd_dyu_heb_mnd_jav_ewe_fin_igb_bat_qcu_dgb_uzb_mcd_chh_fre_bul_tag_amh_swa_grk_dut_fbf_ukr_kor_moo_est_ctl_akn_tsw_amr_guj_bsq_anl_pan_hin_mol_scr_zul_urd_bem_owc_arw_tha_ses_azi_afr_glc_tsn_bos_tig_swe_lat_pol_jpn_rom_krd_spa_slo_lda_vie_sod_eng_prs_tml_alb_cnt_ven_hun_geo_hau_cze	0.443186783534163	1.17804402810218	0.241784728330922
512	swa_mao_slo_ita_swt_wly_mol_akn_zul_ger_dut_hau_ses_lda_jpn_tig_moo_mly_bem_krd_grk_xho_bsq_ben_cze_tur_aze_guj_aeg_lit_tha_kor_yor_mnd_scr_qcu_hun_pol_lat_fin_uzb_glc_bul_knd_tsw_eng_fre_est_azi_amh_ven_ukr_ind_anl_cnt_afr_dgb_swe_tag_ctl_geo_gam_rom_por_tsn_heb_bam_rus_ewe_svk_nor_urd_jav_hin_sun_prs_mcd_pan_owc_chh_spa_vie_mlt_alb_bat_fbf_sod_amr_cic_igb_arw_dyu_tml_sid_bos	0.340914746578632	0.817915555118505	0.415496073357671
513	jpn_geo_mlt_vie_spa_hau_por_bat_svk_mnd_azi_ven_krd_prs_dyu_fin_igb_bem_mao_anl_est_pan_ewe_fbf_ind_owc_tag_guj_nor_gam_amh_rom_fre_sun_eng_mol_bsq_xho_qcu_ses_arw_bam_kor_alb_glc_ctl_swt_slo_mcd_tml_knd_swa_zul_uzb_aze_urd_ita_heb_amr_aeg_jav_tsw_lit_sid_cnt_akn_ger_chh_bul_dgb_lat_scr_bos_moo_tig_ben_tha_grk_cze_afr_mly_tur_hun_pol_ukr_lda_sod_swe_dut_tsn_yor_cic_wly_hin_rus	0.0383756396019464	0.0932771812996088	0.925884014794951
514	ita_tml_fre_bam_mcd_dyu_ven_cnt_grk_xho_moo_hau_lit_spa_ben_bul_uzb_cic_eng_qcu_arw_swa_geo_knd_amr_jpn_pol_slo_bsq_scr_svk_kor_swe_cze_mly_anl_sod_fin_zul_akn_mol_afr_jav_hin_dut_gam_heb_mnd_ind_bem_wly_hun_nor_owc_mlt_tsn_lat_sid_pan_tig_sun_bat_rom_glc_yor_ewe_mao_fbf_azi_guj_ctl_swt_urd_ger_igb_rus_aeg_vie_dgb_chh_est_ukr_tur_bos_tag_lda_prs_tha_por_krd_ses_amh_aze_tsw_alb	-0.0749814141007689	-0.172837254335176	0.863154954207371
515	slo_dgb_ger_akn_afr_eng_tha_tur_vie_fre_grk_swa_ita_ind_fbf_pan_bul_ukr_aze_mly_scr_dut_ben_tig_bem_bat_xho_sod_bos_chh_mlt_est_tsw_ctl_lat_swe_fin_swt_svk_glc_igb_sun_aeg_hun_por_mcd_yor_dyu_heb_urd_jav_bam_cze_hau_mol_krd_amr_nor_uzb_jpn_alb_wly_qcu_kor_guj_azi_knd_ven_hin_rus_tml_geo_arw_tag_tsn_sid_moo_lda_owc_cnt_ses_anl_prs_gam_mao_lit_cic_rom_spa_pol_zul_bsq_ewe_mnd_amh	0.0479145785874799	0.108047569152447	0.914190725227374
516	bul_mly_ind_dgb_grk_bem_cic_ger_tha_geo_arw_bos_tsn_ewe_swt_azi_scr_ita_tsw_ctl_sun_mao_moo_anl_ven_aeg_nor_amr_sod_akn_afr_glc_lit_urd_wly_owc_mlt_xho_jpn_krd_hun_sid_bsq_guj_uzb_tig_pol_dyu_tur_lat_est_prs_yor_cze_fre_rom_mnd_swe_knd_svk_igb_aze_ses_dut_qcu_eng_gam_zul_chh_fin_rus_hin_bat_fbf_mol_lda_cnt_mcd_por_ben_vie_tml_swa_bam_hau_jav_kor_slo_ukr_alb_amh_pan_tag_spa_heb	0.170478098576852	0.415208461911782	0.678945666959631
517	ukr_bul_hau_jpn_fin_tig_amr_rom_ind_pol_moo_mao_zul_swa_uzb_ctl_est_cnt_ger_cze_sod_heb_mlt_tur_bem_bos_jav_kor_spa_azi_chh_glc_gam_ven_sid_sun_anl_nor_mnd_mly_tml_svk_tag_geo_prs_wly_aze_alb_grk_lit_fbf_bsq_rus_xho_pan_vie_bat_urd_dyu_qcu_amh_cic_owc_slo_ewe_afr_dut_bam_hin_hun_tsw_swt_ses_aeg_krd_tsn_eng_swe_knd_lda_arw_por_fre_lat_ben_igb_yor_mcd_akn_dgb_mol_guj_scr_tha_ita	0.186713709091007	0.454857662973978	0.650271662476796
518	grk_yor_geo_ses_chh_cnt_mly_ben_cic_dgb_tur_tha_fbf_ita_bsq_ctl_zul_qcu_nor_uzb_tml_eng_tsw_jpn_tig_swe_hin_mao_wly_bem_guj_lit_cze_rus_ind_kor_swa_alb_rom_afr_hau_hun_sod_sun_por_azi_svk_amr_owc_prs_aze_krd_akn_vie_lat_tag_bul_jav_spa_mlt_arw_mcd_ger_fin_pol_mol_bam_aeg_ukr_scr_swt_bos_igb_urd_slo_sid_est_xho_bat_gam_pan_tsn_dut_dyu_heb_lda_fre_mnd_anl_amh_knd_moo_glc_ewe_ven	0.00489703970367596	0.0118624865033216	0.990560737536528
519	gam_tur_lit_xho_por_ita_anl_amh_mol_fre_aeg_cnt_ukr_heb_mao_knd_sun_fbf_azi_grk_ind_scr_guj_sod_zul_rom_krd_cic_dut_akn_eng_chh_swa_fin_hau_tha_ses_slo_ger_spa_swt_dgb_glc_nor_lat_yor_tig_ctl_ven_lda_hun_aze_qcu_swe_alb_kor_vie_rus_mly_tsn_prs_owc_arw_jav_urd_svk_tsw_bam_est_mcd_afr_tml_mlt_igb_bem_pol_geo_ewe_amr_tag_jpn_pan_dyu_mnd_bsq_wly_bat_moo_sid_uzb_cze_hin_bul_ben_bos	0.211568064389049	0.481147105686902	0.631542066525827
520	heb_ita_ger_ses_cic_est_hun_bul_ven_afr_rom_fbf_lda_svk_fre_chh_ind_igb_dyu_mly_tag_spa_ben_guj_lit_jpn_xho_pan_lat_uzb_sun_cnt_ewe_jav_geo_akn_amh_swa_ctl_knd_bam_vie_alb_dgb_tsn_owc_qcu_mao_prs_tml_kor_moo_bat_gam_mcd_bsq_wly_bos_sid_tig_scr_hin_krd_aeg_mlt_bem_amr_cze_fin_arw_mol_hau_slo_yor_tha_rus_swt_nor_dut_eng_ukr_tsw_tur_urd_grk_glc_swe_zul_aze_azi_pol_sod_mnd_por_anl	-0.60116086829544	-1.40901549960683	0.162165461233076
521	sun_ger_eng_tag_qcu_cnt_igb_svk_hun_bem_tml_aeg_bat_dgb_mao_mcd_bsq_por_mol_fbf_nor_kor_tsn_fin_xho_grk_fre_anl_ven_moo_ses_azi_swt_slo_guj_ukr_pol_zul_lat_swe_hau_swa_uzb_wly_dyu_lda_mlt_ind_amr_gam_aze_cze_est_glc_scr_urd_pan_rus_alb_vie_mly_heb_ben_lit_sod_owc_geo_knd_bam_akn_hin_amh_ctl_yor_jpn_afr_arw_prs_jav_tsw_dut_chh_tur_bul_bos_krd_sid_cic_ita_rom_tha_tig_spa_ewe_mnd	0.343939830251293	0.939541193559872	0.349886826266132
522	wly_vie_knd_tml_mlt_fbf_zul_kor_alb_afr_lda_xho_ukr_dyu_sod_swt_chh_pol_ven_ben_gam_bam_akn_hau_tig_sid_mao_bsq_mol_moo_bem_eng_tag_ita_svk_aze_cze_igb_mnd_ind_spa_hin_cnt_tsn_ewe_grk_tur_uzb_rom_slo_rus_cic_amr_mly_lat_scr_owc_swa_ses_heb_krd_pan_dut_geo_hun_fin_est_azi_aeg_guj_jpn_arw_anl_tha_amh_yor_glc_bos_qcu_mcd_urd_jav_sun_lit_ger_bul_dgb_fre_bat_por_nor_tsw_swe_ctl_prs	-0.208284652350509	-0.540983706272959	0.589812288901268
523	dut_bos_fin_tsw_swt_wly_arw_fre_ses_nor_pol_cic_akn_yor_cze_chh_ita_ben_ven_svk_ind_jpn_swe_anl_hun_por_ukr_mol_lit_vie_sid_geo_est_spa_gam_moo_amh_lda_aeg_eng_tml_pan_mnd_tha_tig_rom_zul_krd_glc_bat_owc_bem_urd_amr_qcu_sun_igb_fbf_prs_ctl_swa_bam_dyu_tag_rus_hau_xho_bsq_mao_tur_ger_mcd_dgb_grk_hin_scr_heb_azi_alb_aze_ewe_kor_sod_mly_cnt_bul_lat_tsn_mlt_knd_uzb_jav_slo_guj_afr	0.231890188221469	0.544007527779333	0.587738155316555
524	fre_eng_lat_svk_lda_ven_hau_swe_amr_xho_mnd_anl_arw_dgb_ewe_krd_gam_alb_mol_est_geo_sun_uzb_ukr_swt_urd_tig_ita_aeg_tsn_jpn_prs_rom_mao_azi_slo_tsw_bos_scr_bem_sid_bsq_sod_bul_grk_guj_dut_ben_heb_wly_dyu_fbf_spa_bam_igb_fin_vie_ctl_mlt_owc_lit_pan_mcd_jav_aze_zul_ger_kor_rus_bat_mly_glc_por_moo_tml_tha_cnt_tur_qcu_pol_hin_ind_afr_nor_tag_yor_knd_cze_amh_akn_ses_hun_swa_cic_chh	0.271943505453804	0.708315347606483	0.480521050657924
525	sod_hin_xho_bat_ind_uzb_amh_jav_aeg_mly_rus_prs_ewe_anl_rom_sun_dut_bsq_eng_ukr_tsw_por_tml_gam_tag_tha_scr_zul_krd_pol_heb_mao_arw_yor_fre_ita_wly_bam_svk_geo_grk_ben_mnd_hau_ctl_cnt_ses_swe_cic_mlt_fin_ger_dyu_igb_swa_amr_bem_glc_knd_mol_moo_ven_bul_aze_pan_akn_spa_vie_azi_tsn_lat_qcu_alb_tig_kor_mcd_dgb_slo_owc_lit_est_sid_guj_nor_tur_afr_hun_jpn_chh_lda_urd_swt_fbf_bos_cze	-0.0258537883657359	-0.0590854833659615	0.953010797913604
526	scr_geo_urd_rom_ewe_svk_afr_swe_kor_akn_swt_fre_dut_zul_cic_yor_chh_pan_arw_nor_bos_rus_eng_ind_bul_lit_knd_mlt_hun_fbf_owc_bat_vie_aze_krd_cze_ven_lda_tml_tur_ctl_mao_dyu_tag_uzb_mcd_jpn_pol_por_aeg_azi_bem_jav_hau_xho_slo_fin_spa_heb_grk_ger_amh_sun_mol_prs_ses_gam_mly_qcu_hin_lat_amr_anl_swa_tig_sid_dgb_tsn_tsw_bsq_igb_tha_guj_alb_glc_ukr_cnt_wly_ita_moo_est_sod_mnd_bam_ben	-0.0881273819486866	-0.210841659382684	0.833472125001437
527	ind_hau_igb_guj_aze_cic_amr_mly_ben_heb_bam_moo_tml_ukr_tig_rus_nor_arw_bul_afr_svk_ven_fbf_prs_kor_pan_xho_tag_knd_bos_qcu_lit_vie_owc_zul_grk_yor_bem_hun_geo_scr_sod_krd_dut_ctl_eng_swt_cnt_akn_fre_tur_lat_slo_ses_urd_bsq_mol_sun_mcd_glc_tha_ita_swe_ger_dgb_aeg_ewe_jpn_azi_jav_mao_gam_chh_por_mnd_tsw_bat_wly_uzb_rom_fin_tsn_pol_swa_mlt_sid_alb_lda_cze_spa_dyu_anl_amh_est_hin	NA	NA	NA
528	tig_cze_tsn_dut_moo_nor_heb_guj_por_xho_knd_kor_ben_sid_anl_igb_pan_bat_chh_cic_amr_lit_pol_fbf_rom_hin_qcu_grk_slo_ind_zul_yor_bos_lda_prs_dyu_fin_geo_swa_lat_tag_svk_eng_krd_tha_bsq_mnd_aze_vie_mly_uzb_ses_ger_ven_ewe_glc_gam_hun_tsw_scr_jpn_ukr_afr_tur_amh_owc_tml_est_hau_bam_swe_azi_cnt_sod_aeg_bem_dgb_ita_akn_ctl_sun_mol_swt_spa_rus_mao_urd_wly_fre_bul_mcd_jav_arw_mlt_alb	-0.570999549288498	-1.32344243919113	0.188932608193975
529	mao_nor_tml_tsn_ses_mcd_mol_bul_scr_bam_knd_hun_tha_spa_sid_tig_ger_anl_mly_ctl_gam_vie_chh_igb_sod_alb_krd_tur_guj_jav_est_prs_ben_tag_dgb_uzb_lat_sun_geo_ita_tsw_swa_swe_zul_ewe_hau_fbf_jpn_bem_amr_rus_svk_qcu_heb_fin_glc_owc_aeg_dut_mnd_akn_por_ven_amh_cnt_aze_cic_lit_eng_urd_swt_kor_lda_hin_moo_dyu_ind_cze_grk_slo_yor_bat_xho_arw_bos_afr_pan_fre_bsq_rom_mlt_azi_wly_ukr_pol	-0.437430616868487	-1.05078889829768	0.296078376430609
530	glc_sun_por_arw_igb_ger_amh_tur_bos_jpn_ses_jav_yor_rom_aze_pol_prs_vie_cic_heb_tag_grk_mol_cze_dgb_qcu_sid_eng_nor_mcd_spa_hau_gam_bul_ewe_hin_azi_xho_ven_svk_pan_ita_ctl_afr_mly_ben_hun_uzb_amr_bat_aeg_tsw_slo_mlt_knd_swa_akn_lda_zul_dut_anl_dyu_tig_fre_fin_wly_est_swt_tha_fbf_cnt_tsn_kor_chh_alb_tml_ukr_guj_rus_owc_geo_mao_scr_lat_bsq_krd_ind_lit_bam_mnd_moo_swe_bem_urd_sod	0.18455531680343	0.418156680266569	0.676796549172764
531	mly_nor_bul_amh_arw_slo_lit_amr_zul_moo_bos_mcd_cnt_wly_tag_swa_mnd_tsn_swe_anl_hau_swt_chh_aze_igb_jav_svk_kor_alb_ben_jpn_por_ctl_pan_tig_grk_pol_akn_azi_qcu_aeg_dgb_cze_krd_cic_geo_fin_mao_ewe_sod_owc_ind_ita_rus_mol_ven_yor_glc_est_mlt_bam_lat_bem_afr_bat_uzb_fbf_spa_lda_sid_scr_ses_guj_prs_eng_hun_sun_hin_dyu_urd_knd_fre_tsw_dut_gam_bsq_tml_tur_vie_heb_tha_rom_ukr_xho_ger	1.05741449014431	2.67952692875462	0.00871975005110925
532	grk_pol_slo_heb_wly_aze_mly_qcu_owc_por_vie_swe_bem_krd_glc_jav_xho_ita_sid_lit_ukr_rus_ind_moo_mcd_bam_nor_jpn_tig_tsw_kor_pan_tha_cnt_ewe_dyu_lda_yor_mao_tag_amr_chh_afr_hau_bsq_fre_ses_ctl_rom_tml_fbf_geo_dut_sun_est_swt_bos_fin_cic_aeg_eng_urd_spa_arw_knd_hin_igb_scr_bul_bat_prs_amh_tsn_gam_sod_mol_svk_akn_ven_uzb_tur_alb_mlt_anl_mnd_guj_swa_lat_cze_ben_hun_ger_azi_zul_dgb	0.138771312833922	0.325149110688546	0.745798564178198
533	uzb_hun_yor_gam_ctl_cze_tha_zul_ukr_sun_moo_jpn_lda_ses_sid_slo_anl_por_vie_scr_heb_kor_bsq_fre_bul_pol_rom_fin_cnt_dyu_arw_tur_wly_swe_svk_bam_ger_dgb_akn_azi_spa_owc_sod_ita_grk_chh_aeg_igb_ben_rus_tig_mly_urd_amh_bem_mol_amr_glc_ewe_cic_afr_fbf_ven_knd_guj_swa_ind_dut_tsn_lat_prs_krd_alb_bos_xho_pan_aze_mcd_jav_tsw_swt_hin_mao_lit_bat_qcu_tml_geo_eng_tag_nor_mlt_mnd_hau_est	-0.134969081843591	-0.31262248071617	0.755267425729316
534	tsn_dyu_lat_cnt_geo_pan_lit_akn_kor_vie_lda_ven_amr_owc_mao_azi_ita_spa_bem_cic_gam_igb_tur_guj_aze_bos_bat_bul_wly_xho_yor_uzb_knd_ses_rus_alb_zul_fre_ger_mcd_tig_hau_tsw_dut_hin_swt_hun_aeg_arw_moo_eng_ukr_grk_heb_tag_fbf_tha_ind_dgb_por_jpn_amh_mnd_ctl_chh_rom_sod_swa_qcu_krd_tml_pol_sid_bsq_svk_ewe_urd_afr_slo_glc_jav_est_mlt_nor_prs_anl_scr_fin_bam_mol_mly_cze_ben_swe_sun	0.234546397482634	0.545523120776996	0.586699854166752
535	scr_xho_ita_cic_fre_hin_heb_cnt_aze_owc_amr_mao_dyu_kor_bem_urd_grk_por_jpn_jav_tha_fin_qcu_ukr_tsw_krd_slo_tur_mcd_chh_ind_ven_dut_lat_mol_arw_geo_tag_bat_tsn_hun_bam_swe_zul_nor_tml_gam_swa_hau_amh_tig_knd_cze_igb_bsq_rom_svk_anl_mnd_ger_bos_moo_mly_fbf_ses_lit_pol_azi_lda_prs_akn_sun_alb_eng_afr_vie_est_yor_wly_bul_glc_sid_uzb_swt_ben_ctl_mlt_ewe_dgb_spa_pan_sod_aeg_rus_guj	0.106290757987071	0.250440723766492	0.802798975892778
536	alb_fin_tha_anl_pan_rom_rus_sod_aze_dgb_ind_aeg_tag_ukr_arw_hin_bam_qcu_cic_jav_igb_heb_amh_yor_ses_guj_ger_bul_est_akn_swa_fbf_hau_tsn_bem_por_bat_mao_bos_chh_zul_uzb_ben_sid_lat_spa_hun_knd_dyu_gam_lda_owc_dut_azi_ven_bsq_ctl_mol_mlt_urd_kor_sun_slo_ita_amr_grk_wly_mnd_jpn_prs_lit_tig_nor_krd_afr_mly_swe_svk_tur_tml_pol_swt_fre_ewe_tsw_mcd_moo_glc_cnt_geo_eng_scr_xho_cze_vie	0.536473461866811	1.24469571564779	0.216371155478599
537	nor_fbf_dut_aze_hun_jav_tag_bat_ita_mol_amr_eng_alb_mlt_fre_bsq_anl_slo_tur_grk_swa_kor_afr_tml_knd_urd_dgb_scr_mao_cze_moo_por_chh_guj_bul_spa_yor_ben_amh_azi_bam_cnt_lat_glc_arw_ukr_prs_lit_cic_wly_sun_pol_mcd_tsw_lda_mly_igb_uzb_tha_xho_tig_dyu_qcu_ctl_ewe_ger_ses_svk_fin_heb_akn_swt_geo_aeg_tsn_swe_bos_ven_zul_hau_vie_bem_jpn_mnd_sid_gam_rus_sod_est_rom_krd_owc_ind_hin_pan	0.854678751209191	1.94939247885321	0.0542613752406155
538	azi_tha_aeg_knd_arw_eng_swt_anl_ger_nor_sun_rus_lda_pol_swa_grk_gam_rom_zul_ukr_sid_xho_svk_ben_hun_prs_tsn_fin_fre_dut_moo_krd_ita_bam_sod_bsq_hin_afr_ewe_yor_tag_spa_swe_heb_qcu_ind_dgb_mol_cnt_pan_glc_akn_bos_mao_scr_bem_vie_amh_uzb_mcd_igb_tml_slo_ctl_aze_urd_hau_lit_wly_cze_tur_jpn_tsw_amr_ses_ven_fbf_dyu_bat_bul_por_lat_owc_jav_alb_cic_mnd_kor_mly_mlt_geo_tig_chh_guj_est	0.498473762650605	1.16711297848918	0.246148575133588
539	kor_alb_chh_ger_nor_hun_rus_gam_arw_tml_ita_rom_dyu_knd_por_ses_lat_mlt_fre_svk_dgb_fin_heb_mly_ukr_slo_lit_zul_xho_mcd_bem_jav_bam_tsw_mnd_aeg_tig_aze_igb_wly_pol_ben_ind_ctl_grk_geo_tag_tur_fbf_uzb_swa_cze_sun_qcu_ven_mao_azi_eng_vie_afr_anl_spa_yor_sid_sod_jpn_amh_pan_scr_mol_swe_bsq_dut_cic_bos_krd_lda_swt_guj_tsn_est_bul_hau_bat_ewe_moo_owc_akn_glc_amr_tha_urd_prs_hin_cnt	0.867012336429656	1.99961648473659	0.0484594469278929
540	hau_anl_ind_mly_hun_geo_scr_jpn_fre_svk_afr_akn_alb_glc_grk_fin_yor_knd_dyu_ita_vie_eng_arw_prs_tur_por_sid_tml_bos_lat_fbf_tsw_tig_swe_krd_uzb_lda_gam_sod_aze_wly_sun_guj_tag_xho_ctl_qcu_spa_rus_aeg_chh_jav_cze_amr_ewe_slo_mcd_moo_nor_mnd_est_azi_lit_urd_bul_pan_owc_bat_bsq_mol_tha_mlt_bem_pol_swt_ukr_hin_zul_cnt_swa_rom_amh_igb_mao_bam_ses_heb_dgb_ben_ger_kor_dut_cic_ven_tsn	0.415667714419091	0.960508642888355	0.339289906961966
541	ven_cnt_cze_qcu_fre_tur_glc_sod_gam_geo_sun_tag_ben_owc_kor_svk_amr_tml_est_slo_bul_tha_dyu_mol_zul_fin_anl_eng_rom_grk_afr_scr_dgb_krd_pan_mly_ind_mlt_hun_mcd_urd_nor_bsq_bat_prs_uzb_sid_amh_jpn_lat_tsw_hin_lda_heb_jav_bam_ses_aze_tig_vie_dut_pol_mao_lit_arw_ukr_hau_rus_akn_yor_aeg_spa_chh_por_ger_fbf_swe_bos_wly_ctl_swt_moo_knd_bem_alb_azi_tsn_igb_guj_xho_ita_ewe_cic_swa_mnd	0.0132553971400466	0.029826834139331	0.976269073059667
542	spa_jav_tur_hin_ger_lit_sun_afr_dyu_mlt_tig_fbf_pol_heb_azi_ind_ben_bos_knd_prs_ukr_mao_anl_qcu_swa_tml_rom_amr_cnt_mnd_swt_nor_wly_akn_fre_tsw_igb_lda_grk_ven_tag_aeg_guj_jpn_rus_slo_dgb_vie_lat_sod_kor_bsq_moo_xho_tha_bat_est_bam_tsn_eng_cic_scr_bul_aze_por_fin_owc_zul_gam_arw_dut_hun_glc_ita_bem_svk_urd_ewe_hau_amh_krd_alb_geo_ses_mol_sid_chh_pan_ctl_uzb_swe_mcd_cze_yor_mly	-0.340243226150179	-0.769192983845358	0.443727917069414
543	tsn_aeg_ven_ses_eng_nor_afr_wly_vie_ukr_tig_spa_bat_glc_dut_mnd_dyu_krd_sod_slo_xho_lda_hun_rom_alb_lit_mol_geo_moo_anl_swa_cic_bos_pol_ben_yor_est_cze_sun_kor_bam_tsw_aze_jpn_hin_uzb_grk_urd_ewe_mao_tur_prs_lat_guj_pan_tml_akn_mly_qcu_swt_jav_ind_tag_knd_heb_tha_fre_arw_amh_owc_dgb_ctl_mlt_azi_gam_ger_swe_fin_scr_fbf_bul_por_chh_mcd_cnt_zul_sid_bem_rus_bsq_amr_hau_svk_ita_igb	0.101834497858712	0.262895620429561	0.793212564462886
544	owc_kor_swa_tml_slo_sun_glc_hin_swe_fre_cze_lat_ind_mnd_heb_amh_prs_dyu_ukr_ita_hau_alb_akn_tag_knd_pan_guj_por_xho_cnt_swt_igb_sod_fbf_yor_spa_ger_uzb_ses_ctl_mol_tsw_afr_gam_ven_krd_jav_lda_chh_scr_bos_svk_bat_qcu_bsq_pol_dgb_azi_rus_zul_mao_wly_mlt_aeg_rom_anl_arw_moo_geo_tha_jpn_tig_cic_vie_ewe_fin_bem_tsn_amr_est_urd_bam_grk_tur_lit_dut_mcd_ben_mly_hun_sid_eng_aze_nor_bul	-0.372917293383585	-0.837364585648422	0.404534400383343
545	ger_sid_knd_pan_igb_ukr_akn_hin_bos_alb_guj_vie_ctl_bat_ita_tha_lat_por_qcu_afr_aze_lda_rus_bam_uzb_jav_ind_tml_tsw_sun_tig_swa_mcd_tag_ben_xho_ses_amh_spa_cze_sod_zul_amr_hun_krd_urd_est_scr_grk_dut_mao_pol_mol_fre_bem_cic_swt_prs_nor_fin_anl_wly_gam_tur_rom_moo_kor_dyu_mly_heb_chh_azi_cnt_hau_mlt_aeg_bul_eng_yor_geo_bsq_owc_fbf_mnd_lit_glc_jpn_svk_slo_ven_tsn_ewe_dgb_arw_swe	-0.0498888967865902	-0.11188489210858	0.911155808493184
546	aze_fin_mao_prs_rom_ukr_bat_arw_ctl_ven_lit_ita_swt_fre_est_knd_lat_moo_amh_hau_xho_ses_ewe_svk_rus_dyu_gam_tsw_mlt_ger_anl_grk_tag_bul_guj_tsn_mol_afr_owc_heb_yor_sod_bam_mcd_scr_igb_cnt_mnd_sun_sid_tur_slo_glc_krd_uzb_aeg_azi_zul_wly_dgb_bsq_swe_qcu_pan_tml_swa_tha_ind_bem_geo_cze_hun_fbf_pol_lda_mly_hin_ben_amr_akn_cic_tig_nor_kor_por_eng_alb_spa_vie_bos_dut_chh_urd_jpn_jav	0.319188703082273	0.720970563234243	0.472736120573203
547	dut_jpn_scr_svk_geo_cze_swt_knd_tag_slo_glc_chh_qcu_dgb_bem_ctl_owc_sid_grk_tha_est_ven_igb_alb_sun_mlt_hin_ind_por_hun_mcd_nor_fin_ger_ewe_amh_mol_pol_cnt_swe_tur_mly_eng_tsn_heb_wly_bam_rom_pan_xho_cic_gam_tsw_dyu_urd_bsq_lat_fbf_lda_zul_prs_aeg_rus_spa_krd_vie_anl_afr_arw_kor_sod_hau_mnd_guj_ses_jav_yor_fre_azi_lit_bat_swa_uzb_bul_akn_ukr_mao_amr_ita_ben_moo_aze_tig_bos_tml	-0.0152265866145741	-0.0374097347359969	0.970238495833212
548	svk_mol_knd_azi_tag_mao_ukr_prs_afr_tur_moo_swa_dgb_fbf_tsw_rus_aeg_sod_amr_geo_urd_mly_akn_est_anl_gam_dyu_ses_ctl_pan_kor_ben_cic_nor_spa_scr_ind_cze_vie_hun_slo_heb_lda_ven_sid_rom_sun_lit_jav_hin_dut_lat_mnd_hau_uzb_alb_krd_yor_aze_bam_swt_fre_ewe_ita_amh_bat_igb_jpn_tig_por_swe_eng_tha_ger_mlt_mcd_tsn_wly_xho_glc_guj_bsq_chh_zul_bul_grk_arw_tml_cnt_bos_fin_owc_pol_qcu_bem	0.182749846841749	0.398358281320066	0.691279181486072
549	knd_est_kor_tur_sid_grk_svk_akn_mly_jav_vie_prs_igb_aze_qcu_rus_krd_moo_mao_ven_sod_lda_bat_cnt_ben_tag_ger_spa_urd_mlt_pol_mol_heb_bam_arw_uzb_cze_ewe_fbf_gam_tsn_afr_amr_ses_tha_rom_azi_fre_por_nor_mnd_slo_tml_aeg_dut_swt_hau_mcd_ukr_lat_lit_fin_pan_scr_wly_glc_owc_cic_eng_chh_tsw_alb_dyu_sun_ind_guj_ctl_geo_jpn_ita_hun_hin_tig_bos_swe_zul_dgb_xho_bsq_amh_bem_yor_bul_swa_anl	-0.0905825785701732	-0.251433622691583	0.802033623133672
550	krd_nor_pol_scr_bem_guj_rom_prs_swa_cic_mcd_grk_bam_bsq_cze_tag_afr_chh_glc_ukr_kor_aeg_tha_gam_lat_qcu_ctl_amr_arw_sod_lit_ses_amh_hun_pan_yor_hin_wly_tig_tsn_mlt_mnd_fbf_bul_rus_ewe_est_jpn_mao_sun_tsw_fin_sid_spa_akn_igb_slo_zul_dgb_mly_geo_knd_bos_fre_alb_azi_ven_owc_urd_hau_xho_por_tur_ind_anl_uzb_tml_heb_lda_aze_vie_bat_ita_jav_mol_moo_swe_ger_dyu_cnt_ben_dut_svk_eng_swt	NA	NA	NA
551	ben_zul_dyu_est_bem_tag_lda_mlt_heb_spa_tig_slo_cnt_azi_afr_chh_alb_lat_jpn_sun_hau_fbf_vie_akn_knd_uzb_eng_hin_tur_arw_bam_bat_tsw_bsq_cic_svk_scr_wly_fin_owc_amh_yor_tha_nor_tsn_ven_aeg_gam_dut_swe_kor_ukr_mly_fre_ewe_ctl_ger_aze_mol_glc_sod_ita_moo_por_rus_tml_igb_bos_cze_urd_guj_ind_amr_swa_lit_sid_pol_pan_mnd_mcd_ses_swt_grk_hun_xho_prs_rom_jav_qcu_dgb_geo_bul_anl_krd_mao	-0.0866082865026695	-0.203251521168666	0.839382494687956
552	cze_lat_prs_lit_guj_urd_qcu_ind_sid_ben_cnt_tur_por_ven_igb_jpn_kor_cic_svk_eng_ger_sod_amh_azi_akn_rom_dut_zul_rus_aeg_scr_owc_hun_ukr_swa_wly_est_krd_tha_pol_yor_anl_hin_pan_uzb_chh_dyu_ses_bem_dgb_bat_mnd_mly_fin_mao_jav_bos_swt_tag_alb_spa_arw_grk_amr_bam_tig_tsn_ctl_gam_mcd_knd_fbf_hau_vie_bsq_lda_glc_swe_sun_aze_mlt_ita_bul_fre_slo_geo_xho_tsw_moo_ewe_afr_nor_tml_mol_heb	0.0915891248853869	0.240935268561483	0.81013565936172
553	afr_tml_ukr_rom_ewe_ctl_hau_dut_tha_tsn_eng_amr_akn_spa_zul_geo_fin_nor_wly_xho_rus_fbf_vie_mlt_mol_ind_cze_tsw_anl_est_arw_ven_bsq_krd_svk_hin_tig_sid_aze_fre_dyu_mly_amh_chh_cnt_jpn_swt_bos_dgb_prs_alb_pol_aeg_ses_hun_urd_swa_gam_lda_mcd_uzb_sod_moo_knd_mao_swe_ger_azi_bat_slo_lit_owc_mnd_tur_por_guj_pan_heb_kor_yor_tag_qcu_cic_lat_glc_bul_igb_ben_ita_sun_bem_bam_scr_jav_grk	0.47599662978175	1.23064923155969	0.221557615834759
554	anl_qcu_tig_tsw_yor_chh_ben_fre_swt_wly_cic_moo_mnd_ind_svk_arw_aze_heb_mao_spa_sid_igb_por_guj_bsq_akn_swa_ven_dyu_prs_dgb_slo_lat_ewe_bem_hin_cnt_alb_lda_pan_ita_kor_ukr_mlt_fbf_pol_krd_uzb_glc_grk_vie_est_knd_geo_hun_hau_aeg_eng_bul_amh_nor_rom_zul_bos_scr_tag_afr_sod_jpn_dut_ses_rus_lit_swe_ger_amr_bat_cze_gam_urd_xho_azi_bam_fin_tsn_tur_ctl_owc_mol_jav_tml_tha_sun_mcd_mly	-0.0755186489177757	-0.193220196029909	0.847207883032231
555	bul_arw_guj_xho_ukr_tur_urd_sod_rus_cze_moo_jpn_akn_dyu_kor_owc_bam_igb_hin_aze_tha_anl_swe_dgb_sun_vie_ger_scr_tag_fre_lit_mcd_grk_tsn_bsq_gam_alb_chh_spa_ctl_svk_bem_cnt_mao_lda_dut_glc_mol_zul_geo_eng_aeg_prs_sid_rom_lat_ind_ben_uzb_fbf_slo_krd_mly_amr_fin_azi_por_cic_mnd_mlt_heb_afr_hun_amh_tml_ses_ewe_tig_jav_bat_ita_yor_pan_ven_swa_wly_pol_nor_bos_tsw_est_qcu_knd_swt_hau	-0.0857158764422961	-0.199805680033985	0.842068801511597
556	zul_nor_pan_alb_dut_rus_aeg_bam_lat_bsq_tsn_geo_xho_azi_svk_sod_scr_hun_mcd_por_guj_jpn_fre_bat_ctl_tig_tsw_pol_cze_tha_ses_swt_amr_bos_akn_arw_tur_hau_vie_mlt_bem_sun_urd_cnt_glc_tag_aze_ven_mnd_ita_dyu_ger_cic_rom_gam_mol_chh_qcu_mly_eng_uzb_owc_igb_est_lda_ukr_knd_prs_ben_kor_ind_mao_yor_slo_swe_tml_grk_hin_afr_heb_bul_dgb_lit_jav_anl_amh_krd_wly_moo_swa_spa_fin_sid_fbf_ewe	-0.289659277046942	-0.684512067510683	0.495354213131509
557	sid_bem_azi_tsn_mnd_scr_mlt_aeg_rom_swt_kor_wly_jpn_tha_fbf_hun_xho_fin_heb_moo_hau_yor_ben_ind_krd_ven_amr_hin_guj_bsq_tig_geo_lat_tml_vie_bul_sod_grk_cic_slo_nor_rus_swe_cze_aze_bam_alb_ewe_bat_mcd_pan_lda_mao_uzb_lit_owc_por_cnt_glc_urd_mly_akn_amh_swa_arw_spa_anl_ita_knd_chh_afr_est_jav_ger_zul_sun_tag_ses_igb_svk_qcu_dgb_pol_dut_tsw_fre_bos_mol_eng_gam_ukr_prs_tur_dyu_ctl	-0.0763330346766	-0.183209590577561	0.855032400495034
558	mcd_est_eng_ven_ger_hau_bem_spa_tag_knd_rus_tha_qcu_yor_jav_krd_cic_owc_sod_sid_kor_pan_urd_tig_amr_sun_geo_glc_slo_amh_ind_swa_scr_zul_arw_ses_jpn_uzb_chh_dyu_mly_guj_bam_wly_por_igb_cnt_bul_akn_alb_ita_mol_ctl_hun_anl_bat_tur_lda_dgb_rom_tsn_fin_tml_grk_afr_vie_swe_hin_svk_lit_ben_tsw_ukr_aeg_fbf_prs_mlt_moo_azi_xho_dut_mnd_nor_bos_pol_ewe_lat_fre_aze_gam_swt_bsq_cze_heb_mao	NA	NA	NA
559	heb_por_tig_pan_dyu_tsn_chh_ita_krd_hin_ctl_sod_bul_mao_mnd_tsw_lit_hau_fbf_cic_svk_amh_afr_tur_fin_xho_prs_lat_bsq_ewe_kor_nor_amr_ben_mlt_wly_glc_ind_bat_anl_sid_rom_mcd_mol_swa_zul_slo_gam_owc_grk_jav_ses_aze_tha_dgb_eng_tml_sun_hun_knd_est_swe_moo_jpn_azi_bem_vie_mly_pol_cze_tag_bos_cnt_igb_fre_aeg_ukr_swt_urd_ger_akn_rus_qcu_dut_bam_yor_spa_scr_lda_uzb_arw_alb_ven_geo_guj	0.608002119379085	1.36971522941807	0.174073965505684
560	bam_pan_owc_slo_fbf_lat_prs_yor_scr_lda_igb_cic_ind_akn_jpn_swa_eng_mol_ita_wly_ctl_est_amh_zul_ukr_pol_tml_guj_grk_aeg_azi_rom_hau_qcu_geo_tsw_sod_amr_tur_mly_tag_rus_ben_cnt_ewe_bsq_hun_heb_uzb_afr_sid_hin_ven_bat_mcd_sun_glc_krd_cze_anl_svk_mao_ger_urd_nor_tig_dut_fin_alb_jav_vie_moo_gam_swe_fre_dgb_por_tsn_swt_spa_knd_mlt_xho_kor_chh_lit_bul_aze_arw_bos_dyu_ses_bem_mnd_tha	-0.275319537750409	-0.641803644665476	0.522579468476387
561	zul_igb_heb_tml_alb_yor_mol_swe_dyu_owc_dgb_rom_svk_aeg_tur_guj_jav_bos_sod_slo_ger_cze_tig_bsq_amh_fin_krd_ita_lda_azi_ses_prs_glc_knd_akn_hau_mly_qcu_dut_vie_gam_swt_tsn_chh_mlt_kor_arw_grk_afr_est_ctl_bam_ben_por_mnd_scr_mao_ven_pol_xho_bem_cic_spa_swa_ewe_cnt_hin_ind_lat_bat_moo_amr_tha_pan_wly_uzb_fbf_jpn_sid_fre_sun_hun_nor_mcd_aze_lit_ukr_rus_bul_anl_geo_urd_tag_tsw_eng	-0.0454221583672643	-0.106020858795188	0.915794154968248
562	bat_spa_est_nor_rom_lat_bos_bem_ses_glc_zul_cic_knd_eng_heb_anl_fre_jpn_yor_amh_uzb_fbf_dyu_mcd_dut_ven_fin_guj_owc_sun_tml_bul_sid_ita_bsq_wly_swe_mao_grk_geo_ben_por_lda_amr_rus_akn_swt_ewe_hun_tsn_urd_tig_lit_mnd_afr_tsw_tag_slo_scr_hin_prs_kor_tur_vie_mlt_azi_ukr_svk_sod_mly_swa_alb_moo_dgb_cze_krd_ctl_chh_tha_cnt_pol_jav_gam_igb_ger_bam_xho_mol_qcu_hau_aze_arw_aeg_ind_pan	NA	NA	NA
563	hin_qcu_tag_lda_hun_tml_bam_gam_alb_grk_cze_swe_igb_ger_azi_fre_mlt_chh_ses_glc_owc_mnd_rus_arw_tha_scr_heb_afr_vie_sun_cnt_lat_knd_akn_sid_ewe_ctl_jav_svk_dgb_ben_dut_tur_hau_uzb_xho_yor_lit_anl_nor_pan_spa_mao_ven_mcd_fbf_tsn_urd_zul_bul_ita_kor_mol_prs_slo_bem_aze_sod_guj_bat_eng_bsq_ind_moo_wly_rom_jpn_krd_amh_ukr_swa_bos_tsw_fin_aeg_mly_amr_por_est_cic_tig_geo_dyu_pol_swt	-0.0430172708705676	-0.101088831494231	0.919697564813918
564	tha_amh_ses_tml_fre_wly_cze_tur_tsn_jpn_anl_chh_bos_mlt_hin_mnd_bam_afr_svk_por_grk_ven_dut_lit_pol_heb_tag_ita_knd_aze_kor_jav_zul_vie_dgb_ctl_sod_guj_alb_qcu_xho_ben_rus_arw_tig_lda_mly_fbf_sun_spa_lat_ger_ukr_est_krd_bem_rom_cic_swt_mao_bat_aeg_glc_moo_mcd_yor_scr_tsw_igb_nor_pan_owc_amr_hun_sid_eng_fin_akn_swe_cnt_hau_swa_ewe_azi_mol_bsq_gam_ind_dyu_geo_uzb_slo_urd_bul_prs	0.220990670372844	0.499665564048915	0.61849070619764
565	tig_arw_ukr_cze_dyu_ven_swt_aze_spa_wly_dgb_bul_tsw_afr_tml_mnd_kor_fin_hun_owc_bem_gam_ben_est_scr_anl_urd_igb_aeg_mol_swe_prs_jpn_ita_tha_qcu_rom_mao_mly_jav_bos_amr_alb_lat_heb_yor_ger_nor_ses_knd_hau_geo_sun_guj_lit_ctl_pol_tsn_tag_bsq_mlt_hin_krd_cnt_tur_pan_glc_dut_bat_rus_zul_sod_slo_mcd_svk_swa_grk_amh_akn_fre_moo_por_uzb_bam_xho_lda_chh_vie_eng_ewe_ind_fbf_azi_cic_sid	-0.510035249751665	-1.31624171897182	0.191327862992412
566	igb_fbf_swe_ctl_svk_rus_tsw_lit_grk_cze_tml_zul_tig_cic_hun_cnt_urd_tha_sun_ewe_ger_heb_swa_swt_pol_geo_owc_lat_bat_amh_ses_mcd_xho_wly_hin_rom_moo_tsn_arw_prs_lda_mao_ukr_fre_eng_ben_vie_sid_pan_kor_bem_knd_yor_azi_por_dut_ven_mol_aeg_fin_bsq_gam_bam_sod_mlt_dgb_mly_bul_nor_anl_chh_aze_spa_glc_ita_est_akn_slo_uzb_alb_qcu_amr_jav_guj_scr_tag_ind_mnd_jpn_dyu_afr_krd_tur_hau_bos	-0.227729419735503	-0.579491043132034	0.563659029340969
567	amr_swe_por_nor_ben_tur_lda_kor_mcd_ind_tsw_scr_moo_grk_dgb_fin_knd_zul_ger_uzb_rus_bul_heb_fre_swt_tag_aeg_gam_lit_vie_bam_svk_mao_anl_amh_akn_afr_jav_tha_bat_mol_jpn_cze_ven_mnd_urd_cnt_bos_mlt_spa_lat_ewe_prs_slo_est_dut_sun_tml_geo_hun_cic_igb_krd_ukr_guj_sid_bem_glc_hau_pan_owc_wly_azi_pol_fbf_arw_rom_ses_chh_bsq_hin_mly_sod_dyu_swa_qcu_xho_alb_ita_tsn_yor_aze_tig_eng_ctl	NA	NA	NA
568	pol_alb_mcd_urd_dgb_sod_zul_amh_ses_fin_mnd_gam_dyu_prs_mly_xho_swt_pan_bem_cnt_tml_glc_sid_ind_tur_mao_yor_guj_mol_rus_kor_rom_eng_ven_jpn_bul_ben_moo_arw_bsq_heb_ctl_est_chh_wly_tsn_knd_jav_swe_cic_hin_ukr_swa_sun_tha_nor_tag_scr_lit_hau_uzb_afr_fre_anl_lda_krd_svk_bat_igb_amr_slo_spa_bam_geo_hun_grk_dut_vie_cze_por_bos_lat_owc_ita_fbf_qcu_azi_mlt_tsw_tig_aeg_ger_akn_ewe_aze	-0.372177184224681	-0.955983332728968	0.341559108691599
569	aeg_lat_cze_lda_ses_hau_bos_jav_fin_fbf_spa_tsw_ind_wly_mcd_mao_glc_tml_qcu_knd_lit_bsq_cic_chh_jpn_rus_est_vie_xho_mly_swe_gam_pan_owc_tig_ven_tsn_kor_dyu_anl_prs_urd_mnd_tur_amr_guj_bat_sod_tha_swa_arw_zul_ita_azi_sid_aze_ukr_dgb_bem_heb_yor_tag_swt_krd_cnt_uzb_eng_pol_bul_mol_ger_ctl_grk_rom_alb_mlt_slo_scr_ewe_bam_igb_sun_moo_amh_fre_geo_dut_svk_afr_por_hun_akn_hin_ben_nor	0.247956174097143	0.657205060816579	0.512672281587165
570	jav_svk_rus_hin_ctl_yor_moo_bem_owc_swe_aze_amr_tsn_tha_dyu_mlt_grk_qcu_cze_heb_fbf_rom_spa_ewe_bos_chh_por_fre_eng_est_cnt_tig_vie_sun_ukr_aeg_cic_mao_amh_fin_akn_bam_swt_ven_nor_sid_lda_glc_lat_bsq_knd_ita_ben_alb_dgb_bat_kor_sod_dut_slo_swa_tag_prs_pan_pol_xho_gam_uzb_urd_krd_bul_mcd_geo_tsw_mol_ses_afr_tml_hun_arw_wly_guj_ger_hau_jpn_zul_igb_ind_scr_azi_mnd_mly_tur_anl_lit	0.270519456718572	0.608051062153351	0.544635704215973
571	cnt_bam_ctl_alb_ger_svk_swa_mly_rus_amh_krd_ses_hin_spa_guj_hau_mlt_ven_ukr_anl_lit_bul_yor_akn_pol_qcu_tml_fin_scr_igb_xho_ind_prs_rom_lda_nor_pan_aze_chh_azi_jpn_arw_mcd_zul_knd_geo_mao_est_grk_swe_aeg_moo_cze_glc_dyu_bos_heb_mnd_sod_bsq_tsw_ewe_urd_ita_mol_tsn_slo_hun_bem_wly_dut_dgb_jav_bat_tag_tur_vie_uzb_eng_afr_tha_cic_por_fbf_owc_tig_sun_amr_swt_lat_gam_kor_fre_ben_sid	0.367340248384806	0.940541708605411	0.349376367849773
572	geo_mol_mnd_zul_afr_heb_mlt_rus_qcu_aeg_hin_ger_azi_fin_pol_lat_dgb_ben_pan_est_tsn_bat_anl_tsw_dut_jpn_lda_bul_cze_bos_amh_arw_fre_ven_por_grk_ukr_sun_ewe_hau_spa_nor_ita_fbf_eng_bam_ctl_sid_rom_cnt_igb_amr_swe_tur_mcd_bsq_bem_xho_akn_guj_urd_alb_ses_hun_slo_cic_owc_swa_tag_prs_uzb_sod_mao_knd_tha_krd_gam_glc_chh_tig_svk_aze_swt_lit_wly_vie_kor_mly_tml_scr_yor_jav_dyu_ind_moo	-0.371650235541281	-0.985790396582166	0.326793745806187
573	wly_knd_tur_ita_urd_guj_azi_svk_ses_bul_moo_mly_igb_mnd_ukr_alb_por_ben_swe_pan_chh_bam_mao_kor_bem_qcu_uzb_aeg_sun_scr_tig_grk_gam_sod_lda_bat_heb_tsw_dgb_anl_arw_glc_nor_ewe_ven_swa_afr_ind_bos_amh_jpn_est_hun_mcd_pol_rus_cze_ger_mlt_yor_vie_prs_slo_owc_bsq_aze_amr_tml_jav_tsn_hin_ctl_hau_krd_fbf_xho_swt_dut_cic_fre_dyu_tag_eng_lit_mol_cnt_zul_sid_tha_lat_rom_fin_spa_geo_akn	0.833836210310478	2.01885820415257	0.0463813240238375
574	tml_rus_tsn_zul_jav_ven_nor_hau_mao_por_bos_dgb_aeg_fbf_mnd_prs_tha_scr_ita_grk_fre_akn_swt_ger_pol_mol_fin_bul_hin_dyu_alb_amr_yor_jpn_cnt_igb_mly_qcu_ukr_mlt_knd_ses_ben_bat_kor_svk_bsq_pan_arw_lit_ewe_tag_spa_bam_geo_sod_ind_cze_cic_rom_est_eng_dut_krd_tsw_urd_aze_tig_owc_lat_heb_afr_vie_wly_moo_mcd_glc_guj_hun_bem_swa_sid_lda_sun_gam_anl_slo_uzb_amh_ctl_tur_swe_xho_azi_chh	0.255046831425937	0.679183800025563	0.498708279752822
575	bul_tsn_igb_amh_alb_dut_nor_heb_urd_guj_dyu_ven_glc_jpn_mcd_sid_mol_pan_prs_fin_grk_fbf_tig_bem_amr_anl_mnd_azi_yor_aze_spa_dgb_ewe_kor_svk_eng_chh_cnt_scr_bam_bat_mao_vie_mly_cic_owc_krd_tag_rom_ctl_gam_rus_pol_moo_est_ind_lit_tur_knd_hun_lda_zul_geo_sun_ses_hau_swt_por_uzb_ben_akn_tml_slo_swe_aeg_bsq_bos_tha_ita_ger_ukr_tsw_swa_hin_sod_lat_arw_afr_mlt_xho_jav_qcu_wly_fre_cze	-0.161659362572735	-0.369776749172498	0.712389548689766
576	hin_guj_igb_alb_svk_urd_ita_eng_swe_pan_mao_sun_heb_knd_spa_lit_fbf_zul_rom_scr_xho_cnt_dyu_ewe_qcu_yor_cze_ven_geo_dgb_krd_azi_jav_gam_aeg_wly_prs_pol_aze_hun_ben_nor_sod_owc_slo_ctl_grk_por_arw_vie_ukr_tsw_anl_mnd_ger_swa_mcd_mol_tsn_tml_glc_est_swt_akn_uzb_ind_fin_bam_ses_tag_tha_mlt_lda_amr_jpn_bem_amh_bat_dut_lat_afr_chh_rus_fre_kor_bul_tig_moo_bsq_sid_cic_bos_tur_hau_mly	-0.893274924078063	-2.10241620487777	0.0382187079938689
577	chh_spa_arw_ses_hau_cic_urd_fre_amh_eng_azi_afr_owc_sod_krd_dyu_akn_geo_bat_bul_hin_est_dut_amr_tsn_ewe_lda_ita_jav_grk_aze_hun_ven_mol_tag_svk_rom_aeg_gam_tig_vie_xho_yor_por_ger_heb_slo_sun_pan_kor_lit_fin_guj_tha_uzb_mao_tsw_rus_knd_nor_tml_zul_ukr_mly_pol_mnd_bam_swt_alb_mlt_swe_wly_swa_dgb_ben_glc_mcd_lat_sid_qcu_moo_cnt_bem_cze_jpn_prs_bos_ind_igb_anl_scr_fbf_bsq_tur_ctl	0.332498268866364	0.787454977239647	0.433017904631532
578	uzb_ukr_rus_tsn_cic_tur_fin_swa_yor_bem_cze_mly_scr_nor_tig_ses_knd_anl_sod_fre_grk_qcu_aeg_aze_fbf_owc_tag_dut_mol_tsw_mlt_heb_xho_afr_cnt_eng_ben_azi_sid_alb_slo_arw_krd_dgb_ind_bam_jav_igb_wly_mcd_swe_lda_amr_ger_geo_zul_ewe_lat_vie_kor_glc_tha_tml_bos_ita_swt_pol_por_bat_pan_rom_jpn_mao_lit_bsq_sun_hin_svk_hau_ven_prs_guj_amh_est_gam_ctl_chh_spa_hun_bul_dyu_moo_mnd_akn_urd	-0.0333656760117024	-0.0760935279229137	0.939508145125078
579	swe_sun_dyu_eng_ewe_swa_alb_tig_dgb_knd_heb_bul_tag_cic_sod_bos_bem_mnd_tml_lda_geo_krd_aeg_bam_yor_glc_ind_hin_rus_lat_rom_anl_kor_dut_tsw_azi_wly_hun_xho_ses_fin_svk_scr_ita_tsn_guj_lit_ben_akn_fbf_spa_bsq_est_uzb_mol_ger_zul_tha_vie_afr_cze_pan_fre_aze_gam_mly_cnt_ukr_owc_mlt_moo_igb_hau_swt_pol_jav_jpn_mao_qcu_ven_prs_chh_urd_por_ctl_amh_grk_amr_mcd_slo_arw_sid_bat_nor_tur	0.186832235574407	0.449445059804004	0.654156353832768
580	dut_wly_ind_ben_lda_uzb_tha_est_swa_tag_hun_svk_slo_bat_hin_xho_tig_tsn_geo_ses_grk_anl_lit_rus_jav_amh_mao_akn_eng_aeg_swt_alb_cic_cnt_bos_hau_rom_sod_qcu_afr_ctl_mly_dgb_nor_swe_krd_mlt_dyu_pol_azi_scr_heb_ukr_pan_sun_arw_igb_prs_gam_yor_mol_fin_moo_sid_spa_lat_tsw_bsq_amr_tur_mcd_kor_owc_ger_bam_bul_guj_ita_mnd_bem_vie_fbf_cze_aze_fre_por_knd_chh_ewe_tml_jpn_urd_zul_ven_glc	0.0138121783745893	0.0362338640584183	0.971173545283945
581	mol_jpn_tsw_dyu_urd_amh_bem_mao_qcu_azi_rus_guj_amr_ger_anl_hin_bsq_aeg_bam_pol_jav_krd_scr_ind_zul_arw_bos_cze_por_ctl_fbf_wly_lit_fre_bat_gam_geo_spa_afr_fin_dgb_slo_mnd_grk_tsn_dut_svk_aze_alb_cic_lat_tml_heb_ewe_swe_ita_igb_tag_pan_cnt_mcd_moo_hau_lda_hun_tig_knd_owc_ben_chh_nor_est_glc_swt_mlt_kor_sid_yor_bul_mly_swa_tha_ukr_ses_xho_tur_uzb_sod_rom_sun_eng_prs_vie_akn_ven	-0.0139474423929639	-0.0318777876137537	0.974637827129793
582	swa_afr_aze_vie_fbf_tha_tag_bos_ses_bsq_urd_mol_gam_moo_eng_jav_est_mcd_glc_ind_tml_ita_jpn_sid_arw_lda_ben_svk_swe_hin_xho_tur_grk_amr_bul_cnt_tig_uzb_kor_ukr_dut_prs_scr_azi_anl_heb_bam_cze_cic_igb_amh_pol_dyu_rom_akn_chh_bem_sod_qcu_por_wly_tsw_alb_slo_mnd_knd_bat_guj_mly_lit_fre_fin_owc_hun_tsn_geo_aeg_ven_mao_ewe_hau_mlt_dgb_nor_rus_yor_sun_lat_spa_ctl_pan_krd_zul_swt_ger	-0.27220746276889	-0.701271799651277	0.484884496019886
583	tsn_anl_prs_tur_ita_mao_jav_dut_sun_est_zul_dyu_amh_igb_bul_tag_uzb_hun_ctl_lit_yor_owc_dgb_hau_svk_azi_alb_lat_sod_bat_fbf_ses_guj_spa_swt_akn_xho_cze_kor_aeg_rus_amr_swa_pan_glc_tha_moo_afr_nor_ven_tml_scr_chh_hin_ind_qcu_tig_ukr_mlt_pol_rom_urd_aze_mol_vie_bsq_ewe_geo_gam_ben_cic_por_fin_bos_krd_ger_mly_mcd_grk_heb_arw_cnt_sid_swe_jpn_tsw_eng_wly_fre_bem_slo_bam_mnd_knd_lda	-0.348283347382123	-0.812278182513661	0.41870638640512
584	grk_mly_pol_heb_lit_swe_tml_kor_sid_tag_tur_sod_chh_arw_eng_bsq_spa_jav_bem_pan_bos_hun_tig_scr_nor_dyu_ven_cic_mcd_urd_ger_ses_mnd_ind_xho_yor_slo_mao_cze_ukr_akn_moo_lda_cnt_amh_vie_amr_anl_swt_aeg_geo_tha_rom_qcu_dut_fre_bat_prs_ben_ctl_por_ewe_rus_knd_tsw_uzb_afr_hin_fin_hau_alb_swa_svk_glc_igb_owc_tsn_jpn_wly_gam_zul_bam_krd_guj_mol_dgb_mlt_aze_fbf_ita_sun_lat_est_azi_bul	0.153602513217461	0.343883228005448	0.731710391510755
585	ger_lda_bat_fre_slo_zul_svk_yor_est_mlt_eng_aze_lit_pol_tsw_dgb_bem_hin_grk_jpn_guj_por_cic_geo_tha_knd_mao_bam_ben_afr_alb_chh_swt_cze_tml_rom_pan_sid_tig_lat_spa_akn_swe_ukr_gam_fbf_azi_amh_tsn_nor_uzb_amr_cnt_sod_ses_qcu_heb_moo_glc_urd_mnd_tag_vie_rus_hun_mol_swa_wly_hau_bos_bsq_dut_mly_ewe_ven_scr_igb_tur_krd_arw_kor_aeg_bul_dyu_prs_anl_mcd_ita_sun_owc_ind_fin_jav_ctl_xho	0.401088345536071	0.93240065737439	0.35354385026696
586	rom_mly_ven_fbf_wly_lda_tur_xho_tml_tag_ind_mnd_prs_owc_anl_chh_sun_qcu_mol_tsn_heb_svk_kor_mlt_ctl_ewe_cic_lat_dgb_dut_bat_eng_aze_glc_tig_grk_zul_lit_hau_ukr_alb_nor_aeg_ger_fin_knd_vie_ses_slo_jpn_est_fre_yor_cnt_geo_scr_moo_tha_guj_uzb_sod_mcd_tsw_bul_urd_swe_krd_mao_jav_spa_swa_hun_bos_cze_amr_amh_pol_arw_bem_akn_por_bam_swt_igb_pan_dyu_gam_sid_hin_azi_ita_bsq_rus_ben_afr	0.0342676400164114	0.0814810298423169	0.935234512753781
587	arw_cic_mlt_spa_eng_bul_rus_glc_bsq_tsw_anl_svk_cnt_fin_aze_sod_ukr_tur_pan_heb_aeg_tsn_gam_dut_lda_tag_ven_vie_uzb_grk_cze_swa_ita_chh_zul_moo_amh_igb_lit_dgb_bam_scr_ctl_azi_sun_jpn_slo_mol_owc_hun_knd_fre_guj_krd_tha_rom_mnd_mao_bat_ind_lat_yor_amr_sid_afr_dyu_tml_mly_xho_swe_bos_alb_geo_urd_tig_est_qcu_ses_kor_nor_mcd_hau_prs_wly_hin_bem_fbf_ewe_pol_swt_por_ben_jav_ger_akn	0.28805331714071	0.65137351238857	0.516411774037566
588	ctl_tml_bam_bat_prs_urd_moo_mly_tsw_dut_mao_rus_lda_amh_zul_gam_hin_qcu_ben_swt_xho_svk_mnd_sun_jpn_heb_aeg_pan_aze_alb_azi_afr_nor_cnt_uzb_swa_tag_bsq_dgb_vie_krd_ewe_yor_pol_owc_sod_ger_igb_grk_akn_geo_glc_ind_anl_fre_tsn_kor_mcd_est_swe_ses_tur_mol_hun_ven_jav_fin_bem_hau_eng_bos_tig_mlt_fbf_por_ita_lat_slo_scr_wly_spa_tha_guj_cze_dyu_rom_sid_lit_chh_amr_knd_cic_bul_arw_ukr	-0.209772022637837	-0.477750751122001	0.633948617661899
589	scr_krd_jav_alb_ewe_ukr_tha_bsq_vie_uzb_wly_geo_mly_afr_est_zul_tig_aze_yor_bat_xho_swt_ses_bam_nor_hau_slo_glc_amh_ind_swe_rom_prs_kor_qcu_fre_sun_fbf_heb_lat_hun_sid_hin_jpn_aeg_cze_eng_por_ita_guj_lit_bul_swa_fin_lda_tml_ctl_mcd_pan_chh_tag_rus_mnd_cic_amr_moo_sod_pol_knd_svk_igb_ger_tur_spa_dyu_akn_grk_anl_tsw_dut_ven_tsn_gam_owc_urd_mao_dgb_bem_ben_mol_cnt_mlt_arw_azi_bos	-0.500329277744129	-1.30077290429456	0.196550078662674
590	lit_fbf_urd_aeg_bul_ukr_aze_lat_igb_hin_dgb_jpn_mol_est_mcd_mao_fin_cze_ses_guj_cic_tsn_tig_geo_zul_akn_spa_gam_amh_lda_moo_yor_owc_afr_pol_swe_fre_sod_tml_swt_xho_nor_ita_mlt_ind_sid_kor_bam_ben_grk_alb_tha_bsq_por_eng_qcu_dut_chh_ctl_tag_dyu_uzb_ven_glc_hun_rom_scr_tsw_mnd_krd_rus_anl_hau_arw_prs_amr_swa_pan_sun_ger_azi_tur_cnt_knd_bem_mly_svk_slo_jav_bat_wly_ewe_heb_bos_vie	0.217287502017774	0.488423424874817	0.626399656318698
591	slo_dut_bul_rom_prs_nor_grk_ukr_cze_mao_sod_knd_mlt_eng_hun_guj_geo_fin_igb_glc_lit_amh_hin_krd_owc_bam_mol_bat_jpn_cnt_bsq_tig_swt_pol_mnd_zul_sun_azi_kor_cic_ita_vie_pan_bos_tml_tag_ind_lat_hau_akn_spa_ger_swe_urd_dyu_afr_tur_chh_svk_alb_tsw_xho_ben_est_dgb_ctl_bem_moo_uzb_anl_yor_por_lda_amr_ses_sid_heb_aeg_fre_tha_swa_ven_arw_scr_ewe_wly_jav_mly_mcd_aze_fbf_qcu_rus_tsn_gam	0.00524450265719925	0.0136049532188189	0.989174296281877
592	krd_uzb_slo_grk_ven_tur_mao_cnt_swa_guj_swt_knd_amr_tig_jpn_anl_ses_ukr_aze_heb_dgb_sun_mnd_rom_mcd_hin_chh_lda_tsw_eng_ewe_bul_fin_bos_mol_arw_ctl_sid_qcu_sod_lit_tha_kor_fbf_lat_mly_nor_akn_ben_ind_igb_azi_ita_ger_jav_tsn_cic_scr_rus_alb_pan_svk_hun_geo_gam_hau_glc_amh_xho_spa_swe_bat_wly_vie_dut_afr_pol_bam_por_yor_bsq_zul_moo_mlt_fre_aeg_urd_tag_owc_prs_bem_tml_est_cze_dyu	-0.00408361986800624	-0.00944276896861888	0.99248609903863
593	owc_jpn_ger_grk_swe_kor_aze_rom_scr_svk_cze_cic_fin_ctl_chh_tsn_wly_akn_mcd_por_bos_arw_zul_hau_glc_geo_ita_afr_pol_mnd_krd_dut_hin_xho_slo_ven_nor_swt_eng_ben_tag_gam_ses_sod_tig_mao_tur_amh_lit_fre_rus_knd_jav_tsw_heb_mol_qcu_lat_dyu_hun_bsq_alb_azi_swa_pan_urd_mlt_bam_dgb_ind_sid_aeg_guj_tml_moo_mly_ukr_amr_vie_bat_bem_anl_bul_lda_yor_cnt_fbf_spa_sun_prs_uzb_ewe_tha_est_igb	-0.518419305333103	-1.27227918755985	0.206445874143449
594	mly_wly_kor_guj_mao_prs_bam_alb_aeg_cze_fin_xho_ses_zul_cnt_jpn_bul_yor_spa_ukr_igb_tig_fre_mol_swe_tha_tur_grk_akn_urd_geo_gam_amr_tsw_knd_mnd_bsq_lat_fbf_anl_eng_dyu_pan_dgb_bem_svk_hau_scr_est_rom_ctl_swt_cic_uzb_krd_dut_heb_glc_ita_amh_mlt_slo_chh_lit_pol_vie_hin_ger_por_ewe_swa_nor_qcu_tml_mcd_afr_rus_sod_moo_owc_sun_ind_tsn_jav_hun_bat_azi_sid_arw_lda_bos_tag_ben_ven_aze	0.900242404080495	2.38598888055489	0.0190598302532417
595	rom_urd_owc_tur_bam_wly_akn_jpn_bul_mlt_bos_scr_por_grk_aeg_sod_zul_tml_dgb_amh_spa_heb_tha_afr_mcd_krd_xho_lit_pan_bat_dyu_eng_ctl_hau_mao_ind_est_prs_uzb_alb_bem_slo_ger_mol_moo_kor_tig_cic_ses_anl_ben_ukr_gam_azi_swa_ewe_pol_lat_tsw_guj_ven_fbf_sun_arw_geo_hin_tag_chh_dut_yor_fin_ita_igb_aze_qcu_swe_amr_jav_sid_svk_swt_cze_cnt_lda_mly_mnd_bsq_knd_fre_glc_vie_rus_hun_tsn_nor	-0.561339936173338	-1.30647929046759	0.194611406992324
596	zul_tml_afr_gam_ind_tha_glc_nor_aze_est_anl_lda_eng_ukr_azi_tag_slo_tsn_amr_urd_guj_cic_dgb_mao_ben_ger_hau_sod_mly_knd_scr_xho_alb_jpn_swt_owc_krd_cnt_lat_grk_igb_chh_mnd_dyu_fbf_qcu_bem_pan_lit_arw_uzb_mol_dut_prs_bam_ewe_yor_swe_por_fin_bsq_moo_ses_jav_sid_akn_geo_spa_bos_svk_rus_cze_bul_sun_amh_swa_tur_fre_aeg_pol_ita_ven_ctl_tig_rom_tsw_mlt_wly_heb_kor_hun_mcd_hin_bat_vie	-0.100898960301553	-0.261212725858965	0.794506053298937
597	hau_por_aeg_rom_gam_azi_arw_afr_kor_dyu_bat_jav_grk_spa_mnd_sod_cze_urd_cic_dgb_qcu_slo_yor_igb_bul_tsw_mly_ses_chh_uzb_lit_knd_anl_est_tml_ind_amr_ven_akn_hun_xho_swa_tha_fbf_ger_krd_lda_fre_ewe_hin_ctl_alb_pol_svk_bem_glc_mao_sun_rus_pan_eng_mcd_ita_sid_tur_jpn_lat_zul_bam_prs_ben_mol_bsq_swt_amh_fin_scr_tig_cnt_mlt_tag_nor_wly_heb_vie_moo_aze_swe_bos_tsn_ukr_guj_geo_owc_dut	NA	NA	NA
598	aeg_akn_ita_aze_ukr_alb_arw_hau_sod_sid_mol_slo_fbf_krd_bem_grk_mcd_cnt_ctl_xho_gam_pan_ind_cze_qcu_dyu_tag_nor_tur_azi_heb_lda_jpn_bat_dut_jav_bsq_swe_anl_ses_bos_glc_swt_fin_fre_svk_zul_est_prs_kor_mao_spa_tig_rus_sun_ven_tml_mnd_urd_amr_pol_geo_lat_chh_afr_uzb_yor_ger_cic_wly_mly_por_amh_scr_lit_ben_knd_vie_tha_tsw_tsn_hun_moo_swa_ewe_bam_bul_rom_mlt_owc_eng_hin_igb_dgb_guj	0.187923144779049	0.441871749831958	0.659607807750547
599	bem_mly_scr_jav_ukr_mlt_prs_lat_ewe_moo_sod_fin_svk_lda_fbf_nor_afr_anl_urd_uzb_eng_hin_kor_dut_rus_ita_grk_heb_tml_aeg_cnt_azi_igb_ven_cze_ctl_arw_por_hau_lit_tha_geo_bul_owc_wly_vie_knd_bsq_pan_cic_qcu_akn_swt_tag_rom_mao_krd_yor_sun_tig_spa_zul_gam_sid_ger_tur_amr_tsn_mcd_aze_bam_swe_bat_mnd_ses_dgb_glc_dyu_mol_swa_xho_ben_hun_fre_alb_slo_guj_est_jpn_chh_tsw_ind_bos_pol_amh	0.506074482654083	1.20406210810143	0.231621186375027
600	bos_ctl_ewe_pan_por_fbf_hau_pol_urd_yor_bam_uzb_kor_glc_dyu_tsn_knd_mcd_est_heb_alb_igb_jav_sod_tur_ger_prs_mol_tig_cze_svk_aze_sid_rus_sun_mlt_azi_moo_jpn_geo_hun_swe_akn_gam_mly_swa_aeg_ven_mao_bul_tha_lat_tag_ukr_tml_xho_mnd_hin_slo_spa_grk_fre_afr_krd_cnt_dgb_nor_bat_arw_dut_tsw_ita_ind_qcu_amr_rom_swt_bem_scr_fin_ben_chh_guj_anl_lda_lit_vie_amh_wly_ses_owc_cic_bsq_zul_eng	0.0661678721858193	0.171467906084584	0.864228406763838
601	gam_aze_azi_igb_lda_moo_uzb_mly_rus_est_hau_qcu_afr_fre_arw_bam_ven_dut_hun_pol_ben_xho_dgb_ses_cze_slo_amr_tsw_bos_rom_cic_mol_ukr_swt_wly_nor_hin_ctl_jpn_mnd_fin_jav_knd_fbf_tag_glc_vie_pan_anl_aeg_guj_lat_swe_lit_bat_por_bul_tml_akn_heb_spa_sod_chh_tha_ita_eng_yor_svk_tsn_amh_cnt_ger_urd_ind_prs_scr_mlt_dyu_geo_krd_owc_tig_alb_kor_bsq_zul_swa_mao_bem_ewe_sid_sun_mcd_grk_tur	-0.0994835239066274	-0.252777512253306	0.800998024986132
602	lat_bul_fre_mnd_mao_ses_tsn_chh_hun_owc_nor_prs_tha_dyu_swa_ben_lda_moo_urd_geo_bsq_ger_mlt_glc_azi_ctl_bem_pan_tur_cze_amr_aze_rom_eng_mcd_fbf_ewe_vie_tml_anl_dgb_fin_rus_xho_zul_ita_kor_cnt_bat_yor_gam_scr_slo_hin_sid_wly_pol_mol_jav_amh_tig_por_hau_igb_afr_ven_ind_sun_alb_svk_jpn_aeg_knd_mly_arw_grk_guj_tsw_tag_bos_est_dut_bam_ukr_lit_sod_krd_swe_cic_spa_uzb_heb_akn_swt_qcu	-0.242311573184937	-0.556497101534986	0.579207705266996
603	bsq_hau_geo_xho_bul_mly_fin_vie_prs_jav_mao_sun_arw_yor_sod_por_ses_tig_tag_azi_cnt_tml_svk_spa_aze_ind_slo_knd_guj_wly_heb_lat_rus_akn_mnd_amh_ewe_qcu_sid_amr_bos_anl_afr_gam_ctl_bem_dut_pol_ben_tsn_pan_mol_cic_eng_nor_ita_lit_fbf_swa_est_mcd_aeg_alb_chh_grk_mlt_krd_swt_dgb_jpn_glc_ger_tha_urd_fre_igb_swe_kor_owc_hin_bat_ven_lda_zul_dyu_tsw_rom_tur_moo_hun_bam_scr_cze_ukr_uzb	-0.153144565574217	-0.352568967241661	0.725209381632767
604	cnt_swa_tml_tha_jav_urd_pan_ukr_bos_cic_uzb_hau_grk_moo_est_xho_ven_chh_mly_akn_anl_bsq_sid_cze_tag_dut_kor_hun_amr_amh_ger_tsn_fin_vie_lda_bat_svk_wly_lit_tur_aeg_qcu_mlt_ctl_jpn_zul_swt_nor_ben_fre_mnd_prs_bem_afr_geo_pol_eng_bam_guj_ewe_heb_tsw_mcd_glc_bul_spa_sun_rus_tig_dgb_ita_azi_krd_sod_dyu_owc_knd_fbf_ind_ses_mol_hin_arw_por_slo_lat_alb_rom_aze_mao_gam_scr_swe_yor_igb	-0.531411812768493	-1.39528661763565	0.166252426355718
605	svk_anl_tig_vie_mly_pol_bam_bul_hun_ewe_uzb_swt_heb_scr_lda_zul_tml_rus_azi_krd_yor_mol_lat_dyu_owc_wly_aze_spa_pan_ukr_swe_arw_hau_sun_akn_sod_gam_amr_igb_tur_nor_jav_xho_slo_dgb_bem_mlt_cnt_chh_knd_sid_rom_fin_mnd_bos_moo_mao_ctl_kor_afr_eng_dut_tha_lit_glc_bsq_bat_fbf_swa_geo_guj_qcu_jpn_tag_hin_ita_ind_cic_ven_cze_ben_ses_prs_amh_por_grk_est_mcd_ger_alb_aeg_urd_tsw_tsn_fre	0.00517334723455684	0.0118886851956571	0.990539891605956
606	tig_ind_vie_grk_jav_qcu_mly_uzb_geo_svk_lda_knd_tsn_anl_hun_eng_heb_cze_amh_ukr_fin_bsq_xho_mlt_yor_amr_cic_tha_swe_igb_bem_hin_tag_ctl_rom_gam_dyu_sun_swt_urd_dgb_kor_akn_nor_glc_ses_jpn_por_alb_bul_tsw_spa_owc_tml_lat_bos_ven_ger_ben_sid_scr_ewe_afr_azi_lit_slo_pol_mnd_pan_aeg_swa_bat_fre_krd_mcd_est_moo_mol_zul_wly_dut_ita_chh_bam_hau_sod_mao_guj_prs_rus_cnt_tur_aze_fbf_arw	-0.622464533919808	-1.61501178569655	0.109695910721088
607	tag_rom_fin_sun_mao_amh_cze_zul_aeg_chh_kor_bat_ven_ses_lat_hau_tml_anl_ger_azi_swa_dgb_fre_uzb_tur_sod_tha_mly_moo_ita_glc_slo_owc_bul_cnt_pan_guj_bam_ind_por_jpn_pol_scr_lit_urd_qcu_bsq_afr_ctl_eng_lda_arw_igb_alb_mol_nor_est_heb_tsn_vie_hin_fbf_bos_knd_rus_wly_swt_gam_prs_aze_spa_jav_xho_hun_amr_svk_dyu_bem_tig_ukr_sid_cic_ewe_ben_grk_mcd_krd_dut_mlt_yor_swe_geo_mnd_tsw_akn	0.425064372421505	1.1105356007444	0.2696313537986
608	akn_sun_dut_sid_tag_rom_ewe_est_kor_scr_mly_arw_rus_ger_krd_aeg_lit_eng_hau_cic_pol_zul_ven_aze_guj_hun_uzb_bat_ctl_igb_swt_heb_knd_tur_swa_tsn_tml_prs_glc_lat_cze_fre_grk_slo_pan_jav_ind_afr_amr_urd_moo_ukr_tha_yor_ses_mnd_fin_alb_ben_mol_por_geo_bsq_dyu_cnt_wly_xho_mcd_bul_qcu_nor_ita_swe_lda_anl_tig_spa_bam_owc_gam_hin_bos_tsw_jpn_dgb_azi_sod_mao_svk_bem_vie_fbf_mlt_chh_amh	0.532563090281654	1.2668374433304	0.208376886316611
609	ind_hau_fin_mcd_akn_gam_krd_jpn_cnt_azi_prs_dgb_slo_ukr_zul_fbf_arw_aze_svk_kor_wly_moo_tsn_afr_anl_swe_sid_grk_pan_dut_nor_hin_igb_cze_mlt_urd_amh_sod_mnd_tha_guj_xho_bos_ven_ita_bem_mly_rom_yor_ger_jav_hun_bat_tig_tsw_glc_eng_geo_sun_ctl_dyu_fre_bsq_heb_ses_knd_tag_lat_vie_ewe_rus_mol_amr_mao_chh_scr_alb_tur_aeg_bul_lit_lda_uzb_tml_owc_swt_ben_por_spa_bam_cic_swa_qcu_pol_est	-0.257203529533815	-0.613294859882089	0.541178442098467
610	ben_wly_bul_krd_sun_swt_moo_tig_qcu_fin_afr_ses_aeg_cnt_bam_glc_tag_mly_ctl_anl_ewe_fbf_jpn_scr_geo_bem_yor_lda_amr_azi_fre_jav_amh_svk_sid_xho_mlt_tsn_swa_gam_lit_hau_pol_owc_mao_bat_tur_hin_ven_bsq_sod_zul_alb_tml_urd_arw_dyu_mnd_rom_ind_akn_mcd_uzb_cic_aze_hun_pan_chh_slo_nor_grk_spa_est_dgb_cze_por_eng_ger_guj_mol_vie_dut_heb_lat_bos_prs_swe_kor_rus_tsw_ukr_ita_knd_tha_igb	0.387877276419736	0.886996220953931	0.37736900934351
611	tag_mol_dyu_hau_ind_fre_ger_rom_hun_tig_azi_sun_grk_chh_lda_swa_prs_eng_tha_slo_geo_pan_ewe_swe_ben_urd_arw_mao_est_owc_lat_hin_ita_guj_bsq_xho_cic_amr_pol_gam_nor_mcd_zul_ven_fbf_ukr_dgb_glc_bam_sid_jpn_kor_mly_mnd_lit_tml_aeg_afr_heb_dut_mlt_spa_alb_cze_fin_jav_bem_igb_yor_bos_wly_amh_ses_tsw_rus_knd_scr_sod_cnt_svk_bat_uzb_ctl_bul_tur_moo_swt_akn_por_qcu_anl_tsn_vie_krd_aze	0.434613076562801	1.01782346214642	0.311402434574955
612	ukr_dgb_qcu_mcd_ger_tml_akn_sod_pan_azi_swe_jav_chh_hun_knd_sun_bam_hau_wly_swa_moo_ctl_ven_alb_nor_ita_ind_amr_cnt_spa_heb_bul_mol_glc_yor_vie_dut_gam_ben_anl_cic_slo_hin_mnd_mlt_sid_uzb_por_aze_amh_bos_kor_swt_scr_rus_guj_dyu_ewe_afr_lat_grk_eng_bem_owc_lit_xho_cze_est_fbf_ses_tag_geo_svk_fin_tsw_arw_bsq_tha_pol_tur_aeg_jpn_igb_prs_mly_fre_tig_urd_tsn_zul_rom_lda_krd_bat_mao	-0.339331692145575	-0.899234879580521	0.370850003885094
613	cze_tig_mly_arw_sun_anl_glc_gam_mnd_moo_bam_ewe_ger_cnt_dgb_fin_rom_mcd_svk_hin_knd_yor_jav_bat_akn_chh_mlt_zul_kor_scr_ita_ind_aze_lit_fre_igb_geo_krd_mol_swa_pol_uzb_aeg_tml_sid_ven_swe_jpn_hun_grk_amh_wly_por_cic_alb_dyu_guj_swt_bsq_ses_qcu_ctl_amr_hau_tur_ukr_afr_bem_mao_rus_owc_tha_heb_lat_bos_azi_fbf_spa_eng_tsn_dut_slo_tsw_sod_lda_xho_urd_bul_tag_pan_ben_nor_vie_est_prs	-0.461058456466005	-1.1908750298421	0.236733317846493
614	dgb_mnd_anl_est_lit_tur_pan_knd_mlt_heb_moo_ses_geo_amh_hau_kor_bsq_scr_swa_dyu_cnt_owc_cze_eng_alb_sid_guj_fre_yor_vie_svk_akn_jav_aze_ewe_pol_qcu_lat_nor_ven_swt_bem_ukr_urd_amr_fin_mly_mcd_tag_tig_prs_mao_afr_arw_swe_rom_ben_tml_bos_hun_ita_zul_igb_fbf_tsw_jpn_krd_bam_rus_sun_tsn_gam_azi_sod_ger_bul_por_cic_wly_xho_uzb_lda_bat_grk_spa_glc_mol_dut_aeg_chh_tha_hin_slo_ind_ctl	0.270113065826017	0.698829887068075	0.486402326309734
615	bem_ger_svk_hau_alb_cze_jav_heb_sun_tsw_aze_gam_zul_vie_dut_tsn_ind_xho_afr_ben_owc_mnd_mly_swe_urd_azi_sod_tig_lat_tml_igb_knd_yor_amh_tha_mao_mcd_akn_ctl_uzb_qcu_bam_slo_amr_swa_bul_ses_ita_fre_lda_geo_ewe_spa_eng_hun_mlt_bos_swt_sid_tur_aeg_grk_bat_tag_por_ukr_kor_mol_arw_cic_dyu_est_bsq_wly_nor_moo_anl_cnt_ven_scr_hin_pol_guj_chh_fin_fbf_dgb_lit_pan_rom_glc_rus_jpn_prs_krd	-0.327325096681159	-0.775450878705216	0.440040674679251
616	dut_cze_jav_ewe_sod_mly_swt_grk_ind_fre_kor_eng_krd_akn_aeg_wly_ses_slo_arw_pol_guj_fin_jpn_lda_fbf_tha_tag_mcd_moo_svk_bsq_heb_prs_swa_tsw_cic_glc_bos_spa_est_bam_ukr_bat_lat_owc_hin_vie_bul_mol_zul_amr_por_swe_ben_ita_gam_nor_ger_mlt_cnt_rus_anl_ven_afr_dgb_xho_pan_geo_ctl_igb_alb_amh_chh_sun_tig_tur_aze_urd_hau_hun_mnd_azi_tml_yor_rom_knd_lit_tsn_mao_scr_qcu_uzb_dyu_bem_sid	-1.1969533793161	-3.08441672723181	0.00268553604280005
617	geo_ita_tsn_rus_spa_tsw_afr_slo_igb_svk_scr_bsq_dut_amh_swa_hin_kor_guj_aze_hau_bam_prs_owc_jav_pan_mlt_cnt_jpn_ukr_ctl_tha_sid_lat_knd_anl_mnd_ind_azi_xho_dyu_lda_pol_chh_sod_zul_fbf_ben_bem_eng_grk_ewe_heb_vie_bul_rom_mly_tml_lit_tig_alb_hun_bat_sun_ses_qcu_mao_cic_swe_mcd_mol_dgb_aeg_krd_moo_gam_yor_cze_arw_fin_wly_tur_fre_bos_swt_amr_tag_ven_glc_nor_ger_por_akn_uzb_est_urd	0.0362208307841365	0.0803439906876494	0.936136314682086
618	prs_tig_tag_cze_bam_cic_lat_grk_kor_mcd_fin_knd_slo_sod_amr_lda_gam_sun_lit_fbf_owc_hin_mlt_ben_wly_scr_bos_tsn_swt_tsw_mol_rom_guj_igb_cnt_mnd_mly_anl_ita_alb_ses_dyu_aeg_sid_urd_bat_rus_dut_moo_arw_bem_krd_pan_dgb_est_fre_jav_swa_tml_qcu_mao_yor_ind_eng_spa_ewe_xho_bul_bsq_vie_afr_akn_pol_ctl_uzb_swe_hun_jpn_ger_zul_ven_hau_nor_ukr_chh_amh_tur_aze_por_azi_geo_svk_tha_heb_glc	0.738417047176517	1.89618413200136	0.061040110477872
619	chh_ctl_sun_akn_hin_dgb_est_prs_knd_qcu_lat_tha_mnd_tur_krd_swa_mao_mlt_amr_cze_dyu_xho_nor_azi_tig_afr_amh_bat_cnt_fre_ven_sod_por_ewe_moo_glc_yor_bem_bul_bsq_arw_owc_lda_wly_hun_gam_tag_jav_svk_slo_pan_mcd_geo_sid_ind_mly_lit_igb_zul_rom_guj_anl_ben_urd_rus_mol_tsw_spa_pol_bos_dut_eng_tml_ita_uzb_ukr_swt_alb_swe_tsn_ger_fin_vie_kor_jpn_grk_scr_fbf_aeg_aze_ses_bam_hau_heb_cic	-0.0758138230877777	-0.193872836893069	0.846698286248161
620	tsw_bul_sod_dyu_prs_mao_tsn_svk_lat_ctl_jpn_igb_slo_bos_ind_bem_wly_mlt_ukr_dut_tml_grk_aze_azi_lit_ita_sun_chh_fin_alb_mly_ewe_heb_pan_rus_uzb_aeg_akn_yor_mnd_nor_est_dgb_arw_ben_glc_tig_anl_kor_zul_moo_pol_gam_bam_qcu_knd_geo_ses_hun_tag_swa_mcd_eng_owc_rom_swe_urd_xho_lda_swt_krd_spa_hin_fbf_bsq_cze_scr_hau_ger_tur_jav_por_sid_amh_amr_ven_fre_vie_mol_bat_cnt_tha_cic_guj_afr	0.322346615810816	0.696388321522964	0.487922546892861
621	xho_sod_sun_ben_hau_ind_kor_mcd_tsn_wly_ewe_spa_jpn_fin_zul_azi_bat_krd_guj_aze_ctl_owc_ven_est_bsq_pan_moo_ita_cnt_gam_swe_sid_prs_cze_fre_rom_tml_bam_igb_scr_dut_lit_ger_chh_ses_swt_anl_jav_amr_mlt_slo_arw_tag_tur_bos_yor_rus_lat_glc_fbf_knd_mly_akn_vie_qcu_tha_bem_cic_grk_tsw_swa_svk_mao_aeg_eng_hun_dgb_pol_lda_hin_heb_alb_geo_nor_mol_uzb_por_afr_mnd_urd_ukr_tig_bul_dyu_amh	-0.13857432089888	-0.311871494762651	0.755836300310102
622	tur_mol_glc_prs_swe_azi_bos_mlt_grk_aeg_geo_bat_sid_mnd_fre_yor_amh_pol_ctl_moo_owc_aze_bem_bul_cze_sun_nor_chh_cnt_arw_eng_ger_zul_anl_jpn_jav_rus_xho_guj_alb_akn_lit_amr_tsw_heb_lda_fbf_scr_rom_ind_tag_igb_ven_slo_sod_wly_bsq_spa_svk_dyu_ewe_cic_krd_knd_gam_tsn_pan_ses_fin_afr_bam_lat_uzb_est_mcd_tig_swa_tha_hun_kor_ita_por_vie_urd_dut_ben_hin_mly_swt_qcu_ukr_dgb_mao_hau_tml	-0.146606982908025	-0.385614812419244	0.700662607427397
623	bul_igb_rus_ukr_jpn_dyu_sod_bsq_slo_arw_yor_swt_tag_dgb_tig_lat_svk_rom_grk_bos_lit_nor_ind_chh_cic_akn_geo_prs_urd_swa_fin_fre_tsw_vie_wly_ses_dut_lda_hin_hun_mnd_mlt_tml_jav_glc_mol_pan_aeg_gam_qcu_tha_anl_ben_swe_azi_heb_owc_mao_xho_moo_krd_knd_scr_ven_aze_kor_sid_alb_amh_spa_mcd_sun_ctl_amr_mly_est_zul_hau_bem_eng_afr_tsn_por_uzb_bam_tur_cze_ger_fbf_guj_cnt_ita_pol_bat_ewe	-0.500020995539006	-1.14493778633677	0.255172924265121
624	jpn_arw_sod_bul_sun_fre_ukr_hun_por_mcd_chh_tml_anl_wly_uzb_kor_swa_tig_ben_ewe_akn_azi_bat_guj_nor_slo_lit_mol_ven_ses_dut_fbf_qcu_pan_tsn_mao_vie_cnt_knd_dgb_mly_bam_tur_alb_xho_igb_aze_ind_est_grk_mnd_amr_hin_glc_ita_scr_tsw_ctl_lat_swt_gam_krd_amh_lda_bem_jav_hau_swe_cic_owc_cze_moo_bsq_svk_tha_zul_dyu_fin_yor_afr_sid_bos_ger_aeg_mlt_spa_geo_urd_heb_pol_rus_eng_prs_tag_rom	0.185942854790639	0.453581150062982	0.651186966661192
625	knd_xho_prs_ita_wly_ukr_est_pol_uzb_mcd_rom_tig_tur_tsn_sod_sun_swa_mol_grk_azi_afr_owc_tha_tsw_dyu_moo_glc_tag_scr_fbf_slo_vie_pan_lit_yor_bat_mnd_bam_mly_fre_eng_jpn_amh_rus_ben_swe_bsq_aze_hau_dut_urd_swt_ewe_ses_qcu_bos_dgb_zul_spa_heb_aeg_fin_ctl_ven_arw_akn_nor_geo_amr_jav_cnt_igb_hin_svk_bul_mao_ger_cic_lat_alb_ind_kor_mlt_guj_gam_hun_sid_tml_chh_cze_krd_por_lda_anl_bem	-0.319794020794811	-0.819146804949171	0.414796884669136
626	aze_cic_rom_aeg_sun_hun_glc_dyu_mao_chh_est_pol_fin_rus_bos_bem_swe_azi_bat_eng_mlt_ita_tsw_cze_cnt_mcd_fbf_qcu_owc_hau_ind_lat_ben_tag_dgb_kor_grk_mly_hin_fre_dut_tig_lit_ses_igb_moo_bul_bsq_sod_bam_geo_vie_arw_jav_amh_uzb_swt_urd_ger_xho_amr_ven_tha_tur_tsn_anl_sid_scr_spa_mnd_jpn_knd_mol_afr_ewe_wly_yor_zul_pan_akn_alb_ukr_lda_swa_svk_tml_prs_ctl_heb_krd_por_gam_nor_slo_guj	0.0492616185244687	0.12798222827653	0.898439379489254
627	swe_jpn_rom_bat_amh_tha_qcu_mlt_slo_fre_gam_zul_wly_mcd_uzb_dgb_ctl_amr_mnd_lat_tsw_afr_spa_tag_lit_alb_bos_grk_vie_anl_urd_moo_geo_krd_mol_kor_hau_azi_pan_akn_owc_dyu_cze_yor_est_tig_pol_ger_cic_bem_igb_rus_fin_arw_sun_ind_svk_bam_lda_xho_scr_glc_prs_ses_ewe_heb_guj_hun_ita_por_knd_ben_aeg_bsq_tsn_fbf_cnt_dut_swa_tur_chh_nor_hin_ukr_mly_tml_ven_bul_sid_aze_jav_sod_mao_eng_swt	0.343467101260386	0.858348233678892	0.392907040379925
628	tsw_fin_slo_mly_moo_lat_hin_owc_mol_lda_sid_est_aeg_azi_tag_gam_spa_rom_ben_krd_grk_alb_yor_ses_bsq_pol_bul_ven_dgb_swa_pan_glc_dut_uzb_amh_mao_afr_nor_akn_tha_tur_por_swt_anl_ind_geo_igb_dyu_mcd_ewe_lit_tig_urd_fbf_sun_rus_qcu_bam_hau_svk_bos_bem_bat_guj_zul_ger_tml_arw_sod_ctl_amr_mnd_kor_heb_xho_fre_chh_tsn_vie_cnt_prs_cic_jav_scr_knd_ita_swe_wly_cze_mlt_jpn_aze_ukr_hun_eng	0.546735610189379	1.42659845630596	0.157044247224265
629	grk_nor_ita_lda_prs_swa_swt_mao_fbf_rus_sid_rom_ger_spa_ben_ctl_mcd_jav_scr_fin_aze_anl_fre_slo_eng_tag_cze_bul_azi_alb_bam_ewe_dut_mnd_svk_uzb_tha_dgb_qcu_krd_lat_hin_pol_est_sod_guj_chh_tig_igb_geo_zul_bos_cnt_kor_ind_arw_mlt_bem_moo_swe_afr_tml_glc_mol_mly_akn_hun_xho_dyu_urd_cic_ven_jpn_heb_por_wly_knd_sun_bat_hau_lit_tsw_pan_tur_aeg_amr_ses_gam_owc_tsn_amh_bsq_ukr_vie_yor	-0.442569393184479	-1.45812018187218	0.148176288567398
630	dyu_ewe_bsq_jpn_bat_bem_pan_mly_hau_est_tml_igb_dgb_kor_owc_mao_heb_grk_qcu_mol_vie_dut_urd_jav_fre_scr_yor_azi_tag_svk_chh_prs_tig_ven_hin_glc_anl_knd_por_eng_ita_mcd_tsn_krd_fbf_amr_rus_ctl_lda_bam_ger_uzb_ukr_swe_pol_ben_moo_fin_ses_tur_bul_zul_guj_afr_swa_tha_sun_slo_mnd_lit_cnt_hun_sod_alb_nor_wly_gam_rom_xho_lat_mlt_aeg_sid_amh_cze_swt_geo_akn_cic_arw_bos_tsw_aze_spa_ind	0.203445180866603	0.548686456486322	0.58453550622566
631	dgb_anl_tha_tml_hau_alb_mcd_por_chh_amr_bul_hun_gam_grk_lda_mlt_scr_mnd_eng_tsw_afr_tag_knd_aze_cze_bat_bem_fin_bsq_ctl_spa_owc_slo_ben_qcu_fre_swt_rom_ses_svk_zul_sid_lit_rus_fbf_cnt_uzb_ind_glc_vie_ita_pol_swe_ven_mol_dut_swa_mao_azi_tsn_geo_akn_mly_xho_jpn_nor_heb_tig_sun_aeg_hin_yor_bos_pan_igb_dyu_ukr_sod_est_moo_ewe_ger_amh_jav_urd_lat_prs_kor_krd_arw_guj_wly_tur_bam_cic	0.180941122558404	0.479871167987319	0.63244569280429
632	bam_moo_fre_prs_hau_sod_xho_afr_dyu_mao_vie_cic_kor_bos_ger_ven_aze_rus_bat_est_jpn_guj_hin_swt_amr_dut_arw_mcd_amh_pol_bsq_geo_wly_tag_swe_lat_lit_swa_spa_aeg_fbf_sid_tsn_tsw_svk_anl_krd_alb_tml_mnd_scr_grk_akn_azi_eng_fin_cze_lda_ewe_qcu_jav_gam_nor_cnt_yor_ukr_sun_dgb_owc_por_bem_uzb_urd_glc_pan_tur_tig_ind_ben_chh_ita_rom_ses_slo_mly_mlt_bul_zul_heb_ctl_tha_hun_igb_mol_knd	0.679471461407331	1.69550119259242	0.093325976995962
633	ita_swe_svk_geo_owc_bul_akn_swt_dyu_dut_est_alb_mly_tur_qcu_tha_prs_jpn_swa_tsn_ger_glc_mlt_urd_hau_knd_pan_mnd_lit_eng_mcd_wly_cnt_kor_bsq_scr_hun_mol_guj_por_ben_rus_mao_vie_moo_grk_fin_hin_bos_bat_aze_amr_lat_spa_chh_fre_uzb_pol_fbf_bem_sod_slo_heb_cic_sid_tml_igb_sun_jav_afr_anl_gam_ses_krd_yor_ukr_dgb_aeg_amh_tag_xho_rom_arw_zul_cze_azi_lda_bam_nor_tsw_ind_ven_ctl_ewe_tig	-0.188664319135856	-0.493434004667991	0.622869198122892
634	fbf_glc_swe_est_yor_ctl_mcd_swt_xho_prs_azi_igb_por_tha_owc_ind_knd_kor_dut_cze_swa_ewe_tsw_chh_ben_alb_bem_amh_spa_sun_aeg_dyu_cic_fin_bsq_arw_ven_ukr_mlt_hin_ita_tig_hun_vie_amr_mol_pan_gam_lda_anl_tur_nor_wly_ger_rom_geo_tml_aze_qcu_bos_eng_zul_grk_rus_mnd_moo_tsn_lit_afr_sod_scr_mao_slo_sid_pol_krd_jav_lat_mly_bam_guj_bul_bat_jpn_hau_akn_tag_heb_ses_svk_cnt_fre_dgb_uzb_urd	0.27259118978968	0.734262254682131	0.464636187590347
635	vie_eng_lda_slo_afr_tsn_guj_sun_qcu_gam_ben_pan_lit_ger_mnd_knd_chh_moo_bam_swt_uzb_ewe_heb_amr_bsq_urd_svk_xho_tml_bem_tig_scr_amh_hin_ctl_anl_tag_ses_geo_pol_swa_cze_cnt_swe_rom_hun_sod_dyu_dgb_mol_fbf_akn_nor_aze_owc_zul_mao_hau_fre_aeg_wly_sid_kor_jav_grk_tha_fin_ind_dut_tsw_glc_tur_rus_bos_prs_yor_krd_cic_ukr_alb_jpn_mlt_igb_spa_lat_bul_ita_mly_arw_bat_por_ven_est_azi_mcd	0.0429469217508715	0.106912392181471	0.915088775989795
636	xho_ukr_knd_fre_wly_cnt_glc_bos_bam_sod_yor_tsn_pan_guj_bsq_jav_cic_bul_scr_slo_ita_tur_mlt_mnd_pol_mao_rom_bem_est_chh_hau_ctl_krd_moo_uzb_tsw_dgb_mol_por_jpn_dyu_heb_mcd_anl_ind_urd_swe_hun_eng_hin_aeg_dut_arw_swa_tml_igb_rus_ger_azi_akn_lat_svk_ben_lda_ven_spa_gam_grk_geo_afr_vie_lit_fbf_prs_kor_tha_aze_tag_bat_zul_fin_qcu_owc_amr_mly_ewe_nor_swt_tig_alb_sun_sid_ses_cze_amh	-0.040372298677901	-0.0904420872955611	0.928130419472797
637	dyu_igb_pol_swt_hun_sid_mnd_pan_dut_swe_tsn_fre_bos_akn_ben_moo_dgb_fin_zul_cic_lda_bsq_prs_spa_tha_kor_ewe_svk_afr_ita_aze_aeg_guj_uzb_wly_lit_qcu_bem_knd_slo_mol_tml_arw_fbf_ven_chh_heb_krd_geo_sun_glc_mcd_vie_gam_jpn_ukr_hin_ind_amh_cze_hau_xho_bam_cnt_swa_ger_sod_bat_mly_nor_amr_eng_tig_est_owc_ses_mlt_yor_tur_rus_por_bul_jav_lat_azi_urd_scr_mao_alb_tag_anl_rom_grk_ctl_tsw	-0.194472211198433	-0.450175010798597	0.653631900392566
638	mly_ven_tur_bos_alb_bem_gam_pol_amh_cic_dgb_mcd_tsn_fre_heb_swt_azi_swa_cnt_lat_ses_ind_jav_urd_tsw_tag_geo_lit_uzb_xho_rus_dut_mnd_nor_bat_slo_hun_qcu_spa_arw_sod_zul_sid_moo_fin_mlt_dyu_amr_vie_jpn_aze_prs_bam_knd_aeg_bul_anl_svk_igb_ita_eng_ukr_sun_owc_akn_tml_pan_scr_lda_glc_ewe_kor_grk_hin_fbf_krd_est_chh_wly_ben_rom_mol_ger_bsq_cze_mao_swe_ctl_afr_guj_yor_por_tig_hau_tha	0.09671354985357	0.254012893184582	0.800046356698125
639	heb_xho_bat_pan_gam_ewe_mlt_wly_tsn_cnt_kor_swe_igb_dgb_fre_glc_yor_urd_por_ger_afr_aze_ses_tml_jav_swa_geo_tag_hin_krd_grk_aeg_swt_eng_tig_amr_tur_sid_cze_sun_guj_rus_azi_rom_mol_qcu_mcd_ctl_mao_uzb_fin_nor_bos_svk_hun_owc_tsw_akn_lit_tha_anl_lda_ven_pol_mnd_jpn_arw_bam_zul_fbf_est_bul_spa_ukr_vie_sod_knd_chh_dyu_cic_ita_amh_alb_moo_scr_ind_slo_dut_ben_bsq_mly_hau_prs_lat_bem	0.277219590982359	0.693930900988995	0.489455266095856
640	jav_qcu_heb_xho_ita_swa_mcd_uzb_sod_azi_jpn_pan_ger_ben_igb_por_pol_spa_cnt_chh_anl_bem_dyu_ctl_mly_geo_yor_sun_kor_sid_knd_alb_tig_vie_arw_afr_tml_mlt_fin_tag_cic_swt_cze_tha_moo_ukr_aze_mnd_lda_lit_swe_lat_prs_urd_zul_dut_akn_owc_tsw_gam_grk_hau_dgb_est_bul_tsn_nor_hin_aeg_wly_mao_bat_ind_bos_rus_amr_amh_mol_eng_bam_tur_ven_ewe_hun_rom_bsq_svk_slo_scr_glc_fbf_ses_guj_krd_fre	-0.0246733357519778	-0.0563692406190888	0.955168590372679
641	vie_heb_amh_rom_akn_sid_mol_owc_mly_swe_tig_mlt_cnt_geo_jpn_fin_pan_uzb_swa_ewe_nor_ita_scr_amr_qcu_ses_moo_yor_glc_ind_rus_est_por_fre_svk_wly_guj_ukr_arw_lat_lit_tsn_dgb_urd_mnd_chh_igb_slo_cic_eng_ben_jav_tsw_sod_krd_tag_bem_mcd_swt_bam_kor_prs_bul_ger_knd_tur_cze_hau_ctl_mao_aeg_bat_zul_ven_spa_tha_hin_gam_grk_aze_pol_xho_dyu_fbf_bsq_dut_tml_anl_bos_afr_azi_hun_lda_sun_alb	-1.01925675571704	-2.33675267992485	0.0215989321472845
642	lat_anl_dut_grk_ger_tha_mlt_por_jav_eng_amh_lda_moo_ewe_bem_spa_chh_fre_tur_tig_rom_urd_sun_swe_dgb_kor_prs_mol_igb_sod_cnt_owc_ben_mnd_slo_krd_ukr_glc_uzb_bos_bul_zul_swa_sid_aze_lit_qcu_fbf_guj_cze_knd_hun_swt_alb_akn_dyu_svk_rus_ses_nor_mly_hin_hau_tag_tsw_gam_amr_bam_tml_yor_geo_vie_cic_tsn_arw_heb_azi_fin_ita_ind_bat_pan_scr_mcd_xho_mao_bsq_wly_pol_ven_jpn_aeg_est_afr_ctl	NA	NA	NA
643	scr_tha_akn_mlt_ita_tig_fin_tml_mol_mnd_prs_amh_svk_hin_nor_krd_bsq_fbf_lda_spa_anl_tsn_slo_geo_owc_cze_por_arw_ger_tur_jpn_gam_fre_dgb_eng_rom_mly_pan_swt_grk_rus_wly_ses_pol_aze_sun_guj_yor_tag_lat_cnt_swe_alb_ben_igb_bos_swa_sod_hun_ctl_azi_urd_cic_zul_amr_glc_chh_moo_sid_xho_ven_knd_ind_mao_est_qcu_uzb_vie_lit_ewe_ukr_bul_dut_afr_jav_heb_bem_bat_kor_aeg_tsw_mcd_bam_hau_dyu	-0.269267832546462	-0.637567991345854	0.525321536359456
644	bos_wly_ven_jav_swt_nor_fre_tha_ger_ben_tur_lit_bsq_mnd_ctl_ses_azi_hin_dut_bam_rus_glc_cic_mcd_tsn_knd_ukr_chh_bem_cze_tig_swa_amr_geo_akn_ita_pan_cnt_arw_sun_prs_amh_vie_por_mol_dyu_mly_mlt_rom_heb_svk_uzb_sid_ewe_fin_swe_krd_qcu_bul_yor_slo_afr_urd_ind_tsw_mao_igb_fbf_alb_anl_est_owc_spa_sod_xho_zul_tml_aze_hau_gam_jpn_lat_tag_hun_aeg_moo_lda_pol_guj_bat_scr_kor_grk_dgb_eng	NA	NA	NA
645	bul_arw_kor_lda_ewe_rus_ukr_alb_jav_amr_dgb_scr_hun_ven_xho_tig_owc_ben_bos_ita_ses_bem_mly_glc_sid_krd_afr_yor_prs_grk_mnd_qcu_swe_bam_anl_hin_wly_fin_bat_moo_jpn_por_fre_ger_slo_heb_guj_rom_tha_chh_vie_mao_dut_zul_spa_eng_bsq_lat_nor_sun_dyu_swa_mcd_est_igb_mlt_gam_swt_fbf_urd_uzb_azi_cnt_akn_tsn_tag_svk_amh_tml_cze_ind_tsw_aze_pol_tur_sod_hau_mol_lit_ctl_pan_knd_aeg_geo_cic	-0.6817612885134	-1.54440307415015	0.125886848866388
646	mly_owc_igb_geo_glc_swt_aze_anl_bem_mnd_qcu_rom_uzb_bos_mcd_rus_bul_wly_afr_bat_zul_sid_prs_cnt_hun_por_bam_akn_ven_slo_svk_xho_bsq_lat_yor_mol_cze_lda_spa_swa_guj_scr_mao_ewe_gam_tur_pan_krd_ukr_fbf_tag_tha_ses_jav_alb_mlt_lit_amh_sod_kor_ita_hau_ctl_chh_grk_tig_jpn_ben_eng_amr_cic_dut_nor_tsw_est_dyu_tsn_fin_sun_knd_vie_ind_tml_fre_urd_moo_aeg_ger_heb_arw_azi_hin_pol_dgb_swe	-0.344359055958499	-0.819820303953118	0.414414724665248
647	mlt_rom_glc_ses_por_mcd_ind_knd_dgb_bos_swt_tha_alb_zul_spa_bem_bul_bam_pan_prs_urd_hun_chh_amr_ita_tig_dyu_gam_lat_guj_cze_scr_xho_fre_eng_mol_sun_ukr_bat_arw_jav_dut_azi_uzb_lit_amh_swa_igb_owc_jpn_nor_aeg_tsw_geo_slo_pol_mao_aze_fin_tag_tsn_akn_heb_hin_anl_est_afr_fbf_ger_tml_mly_cic_svk_ctl_wly_mnd_cnt_swe_tur_lda_ben_kor_grk_krd_sid_yor_bsq_ven_qcu_moo_sod_ewe_vie_rus_hau	-0.0695419384462415	-0.163876863449213	0.870183703939668
648	tig_slo_tur_mnd_bam_scr_owc_lda_pol_ind_sod_tag_azi_bos_spa_heb_prs_bem_vie_cze_ben_svk_por_eng_mol_bul_ukr_sid_jav_ger_grk_amr_tsn_glc_moo_ses_lit_lat_mao_mlt_tha_afr_cnt_nor_fbf_sun_rus_geo_krd_est_ita_zul_ctl_xho_rom_mcd_swa_fre_guj_amh_mly_cic_ewe_wly_qcu_pan_arw_tml_kor_aeg_gam_dut_chh_hun_uzb_dyu_swe_ven_bat_bsq_akn_knd_swt_tsw_aze_jpn_yor_hau_fin_hin_dgb_alb_urd_igb_anl	-0.914873706799136	-2.21357581490021	0.0293033285223461
649	aze_ses_urd_lda_bem_rom_tur_zul_tag_eng_owc_scr_arw_nor_est_lit_slo_aeg_chh_qcu_lat_jav_gam_mol_sid_swt_mnd_bul_wly_mcd_ctl_svk_hin_mlt_igb_anl_dut_tha_dgb_geo_knd_yor_hun_mao_jpn_ukr_azi_ven_moo_swa_cnt_bsq_amh_fbf_kor_dyu_uzb_ita_tml_prs_grk_sun_pol_swe_rus_bam_mly_ger_glc_sod_fin_pan_bat_akn_afr_tsn_vie_cic_por_guj_bos_ind_hau_heb_tsw_alb_cze_spa_ben_krd_tig_fre_xho_ewe_amr	-0.363379020432917	-0.847489095446745	0.398898352459129
650	est_alb_ukr_gam_bem_jav_qcu_ven_amr_sod_swa_tsn_ita_tur_fin_chh_rus_lat_bam_pan_sun_mly_cnt_eng_xho_glc_ind_tha_afr_cic_fbf_urd_mao_sid_svk_swt_grk_aeg_krd_mlt_ctl_pol_bsq_ses_mnd_tig_mol_heb_dgb_zul_owc_uzb_ben_dut_amh_scr_vie_por_igb_bos_akn_cze_spa_guj_hin_aze_kor_bul_knd_azi_geo_swe_hun_prs_dyu_yor_hau_fre_ger_wly_nor_ewe_bat_tsw_lda_slo_anl_moo_tml_rom_jpn_lit_mcd_tag_arw	-0.619455835975408	-1.58963657622718	0.115310662684687
651	bat_rus_anl_lat_fre_gam_urd_ven_sid_swt_ger_eng_uzb_mcd_geo_ctl_owc_zul_ben_prs_aze_amr_bos_bsq_slo_hin_ewe_moo_pan_yor_grk_bem_vie_bul_spa_krd_tig_amh_pol_swa_sun_mol_rom_cze_fbf_qcu_por_mly_tsn_ita_tsw_heb_knd_dyu_dgb_xho_dut_alb_guj_glc_nor_igb_wly_tur_kor_afr_cnt_bam_hau_scr_cic_svk_tag_azi_swe_jav_akn_est_sod_fin_mao_lda_mnd_lit_jpn_ukr_tml_ses_aeg_arw_mlt_tha_ind_chh_hun	-0.332029597500578	-0.779020334926891	0.437945524062093
652	moo_sid_est_tag_ewe_ctl_alb_heb_mao_jav_mol_chh_slo_gam_arw_hin_owc_ven_wly_pan_geo_scr_bem_dgb_ses_sod_kor_afr_eng_uzb_anl_mcd_krd_hun_sun_tsw_tig_zul_akn_swa_ger_tsn_jpn_lat_ukr_bsq_rus_dut_xho_swt_lda_bos_mlt_qcu_bat_azi_yor_rom_tur_ita_spa_cze_urd_swe_glc_aeg_knd_vie_igb_lit_cnt_ind_por_bul_svk_mnd_hau_fbf_dyu_aze_tha_cic_ben_nor_prs_tml_amh_mly_grk_fin_amr_pol_bam_fre_guj	-0.0534845009844226	-0.137163205672874	0.891198307241603
653	arw_urd_krd_ven_rus_lda_slo_geo_nor_sid_ger_yor_bos_tag_mnd_hin_tur_uzb_swe_anl_chh_akn_guj_mao_lat_est_ita_jav_qcu_amh_hau_swt_sod_owc_fbf_pan_tsw_tml_knd_dyu_fin_eng_tig_bat_ben_vie_aze_kor_fre_swa_por_dut_bul_jpn_gam_lit_azi_alb_svk_ind_cze_zul_spa_heb_moo_mlt_ctl_wly_tha_tsn_prs_bsq_mly_ewe_cic_bem_hun_cnt_bam_dgb_igb_glc_ses_ukr_sun_xho_rom_grk_mcd_mol_aeg_amr_pol_afr_scr	-0.340958038651562	-0.813095284692503	0.41824015430672
654	pan_bul_krd_eng_ukr_cnt_mlt_ven_aze_hin_ger_owc_por_tsn_jpn_sod_ita_urd_qcu_uzb_chh_bsq_bat_ind_amr_tig_slo_akn_bem_tml_lit_sid_tur_vie_mly_anl_lda_mao_zul_cze_mol_est_svk_rus_swa_guj_heb_grk_alb_glc_bos_azi_fin_gam_fbf_swe_hau_amh_ewe_pol_bam_arw_prs_aeg_dyu_rom_ctl_scr_tag_moo_swt_igb_fre_geo_jav_kor_dgb_dut_xho_lat_sun_afr_mcd_mnd_ses_spa_yor_knd_tha_wly_nor_tsw_ben_hun_cic	0.0855936530253439	0.224294715535747	0.823020021833493
655	cze_bos_lat_eng_est_swa_slo_arw_cnt_tml_bsq_spa_mnd_cic_kor_guj_svk_bem_urd_pol_swt_bam_krd_ven_moo_heb_hin_amh_sod_alb_lda_ger_jav_hun_bul_mao_aeg_prs_owc_xho_dyu_tag_ewe_tur_ukr_anl_swe_azi_jpn_ses_mly_sid_glc_mcd_igb_tha_nor_rus_lit_grk_tig_fre_fin_qcu_amr_yor_uzb_tsw_hau_geo_sun_vie_mol_rom_ben_tsn_akn_aze_dut_por_pan_wly_zul_mlt_bat_chh_ind_scr_ctl_fbf_dgb_gam_ita_knd_afr	0.319101600101959	0.718155650581127	0.474461605410698
656	knd_heb_grk_dyu_fbf_jav_nor_por_mcd_uzb_sun_igb_arw_pol_fin_bsq_hau_bat_owc_aeg_krd_bos_dut_swt_prs_dgb_alb_scr_bem_mol_geo_cze_rom_swa_amh_bam_ger_lda_qcu_afr_ind_ita_hun_ctl_pan_ukr_spa_urd_bul_tha_ven_gam_fre_azi_glc_ses_vie_ben_lit_mao_rus_jpn_kor_sid_aze_zul_tsw_tml_tsn_tig_lat_amr_mlt_slo_xho_guj_mnd_cnt_anl_tur_sod_svk_chh_hin_akn_swe_eng_yor_est_tag_mly_wly_ewe_cic_moo	0.377305794405028	0.967767241972619	0.335670678425695
657	swt_chh_mcd_tig_vie_rus_swa_mnd_aze_igb_arw_akn_ind_zul_lat_amr_hau_rom_heb_lit_swe_svk_dyu_ctl_mly_bat_fre_nor_mao_bsq_dut_amh_guj_anl_kor_ita_krd_fin_bem_grk_eng_mol_fbf_tsn_bam_uzb_tur_tml_lda_qcu_ses_geo_ben_prs_azi_afr_tag_urd_yor_moo_hin_gam_slo_dgb_tsw_pan_sid_glc_ger_jpn_cnt_bos_aeg_alb_jav_cze_wly_xho_tha_mlt_ukr_por_cic_scr_est_pol_spa_bul_sun_knd_hun_ewe_owc_ven_sod	NA	NA	NA
658	wly_mlt_swa_mao_zul_akn_bos_bul_arw_grk_swt_lat_anl_scr_bem_qcu_jpn_ven_sun_cnt_chh_hau_lda_hun_ukr_azi_heb_amh_tur_cic_est_ses_prs_hin_mly_fbf_xho_ben_dgb_swe_tsn_spa_rom_tsw_por_amr_ger_yor_sod_bat_ctl_krd_vie_alb_svk_bsq_afr_urd_lit_knd_mnd_cze_jav_igb_slo_mcd_kor_tml_aze_guj_uzb_fin_dyu_rus_mol_ita_aeg_pol_gam_ewe_tha_bam_fre_moo_owc_nor_ind_sid_eng_geo_glc_tig_dut_tag_pan	0.268708883130006	0.694727020392295	0.488958429716882
659	wly_nor_vie_fin_pol_gam_mcd_geo_anl_igb_hun_owc_alb_fbf_glc_guj_urd_aze_pan_tsw_fre_tig_ukr_slo_kor_svk_bos_ewe_xho_aeg_bam_mol_scr_swt_rom_arw_swe_bsq_jav_grk_azi_cic_bul_sod_rus_swa_ger_lda_qcu_ven_est_jpn_tml_hin_prs_tha_spa_yor_dut_dyu_sid_krd_cnt_amh_ses_ind_tag_ctl_akn_dgb_lit_hau_mlt_moo_eng_tur_chh_sun_tsn_knd_afr_heb_cze_ben_mly_mao_por_mnd_ita_uzb_lat_bat_amr_bem_zul	0.361270209853985	0.923687631808134	0.358039359414552
660	tig_xho_mol_spa_lat_krd_tur_dgb_hau_tag_bul_mao_jpn_kor_ita_qcu_tha_aeg_swa_amh_akn_sid_lit_por_amr_igb_hun_hin_ven_pan_bos_uzb_mlt_fre_slo_eng_cic_est_rom_aze_mnd_ind_arw_zul_ctl_bem_ewe_rus_wly_swt_azi_mcd_ses_sun_bam_moo_scr_dut_svk_jav_grk_dyu_tml_bsq_pol_fin_ger_cnt_tsn_glc_ukr_swe_lda_sod_owc_alb_fbf_nor_ben_yor_bat_cze_anl_guj_heb_tsw_geo_afr_vie_mly_gam_prs_urd_chh_knd	-0.695185415342385	-1.59569751951161	0.113949107614805
661	aeg_mol_mnd_igb_fin_xho_mly_swt_sod_cnt_jav_prs_anl_ben_eng_ger_pan_lat_hau_pol_tur_bsq_vie_lit_sun_dyu_bos_mao_rom_dut_amh_spa_hin_ewe_mlt_krd_lda_ven_yor_guj_glc_ses_kor_tsw_bem_nor_cic_dgb_aze_knd_fbf_cze_tag_tha_ctl_grk_chh_ukr_urd_jpn_sid_hun_wly_gam_heb_est_tsn_ita_bat_zul_fre_tml_alb_moo_mcd_geo_scr_svk_bul_tig_ind_slo_arw_azi_rus_owc_amr_por_uzb_bam_swa_afr_swe_qcu_akn	-0.180426526308484	-0.478268662278702	0.633581386778629
662	igb_bem_urd_tha_ewe_lda_jpn_azi_dyu_hau_scr_geo_tsw_mnd_heb_svk_moo_amr_mol_est_amh_pan_rus_sid_dgb_ger_anl_spa_bos_ven_xho_ind_hun_gam_tml_lat_slo_tsn_cze_afr_guj_aze_zul_prs_tig_lit_uzb_tag_bul_glc_dut_swt_arw_akn_jav_mlt_bam_ctl_krd_kor_chh_bsq_rom_mcd_mly_wly_bat_vie_sun_mao_eng_hin_qcu_knd_owc_ses_swe_pol_swa_fre_sod_yor_nor_ben_ukr_fbf_cic_tur_alb_cnt_grk_aeg_por_ita_fin	-0.375708707072226	-0.854299283407741	0.395134459964259
663	mao_aeg_sod_bul_bam_por_knd_ben_tha_kor_fbf_cic_mlt_scr_bos_anl_azi_aze_guj_ses_sid_lda_urd_ger_moo_tur_hau_spa_ukr_ita_bem_akn_ewe_vie_afr_uzb_tag_mly_sun_tsn_hin_svk_ind_chh_lit_pol_jav_wly_arw_swe_grk_amr_gam_jpn_cze_cnt_tig_zul_pan_ctl_geo_mcd_tsw_krd_igb_ven_yor_glc_tml_bsq_amh_dgb_dut_nor_alb_dyu_rus_slo_est_xho_fin_rom_bat_prs_owc_hun_mnd_qcu_eng_lat_fre_swt_heb_swa_mol	-0.925108057051377	-2.16603559428157	0.0328657354836095
664	cic_mcd_sod_tsn_dgb_aze_tsw_bem_rus_ukr_swe_hin_ses_qcu_sun_jpn_rom_akn_kor_pol_xho_heb_mol_grk_hau_mnd_bul_ita_guj_tag_swa_fbf_mlt_ind_por_arw_bsq_ger_scr_ben_glc_ven_bos_pan_lat_cnt_vie_fre_afr_yor_dyu_ctl_spa_jav_bam_knd_owc_svk_ewe_bat_amr_geo_sid_tig_azi_lda_swt_tha_anl_mly_eng_wly_moo_fin_uzb_chh_gam_zul_urd_lit_aeg_dut_tur_amh_igb_prs_nor_tml_krd_cze_slo_mao_hun_alb_est	-0.389933624751925	-1.0189518875353	0.310869250162071
665	mao_tml_sod_tur_arw_lit_hau_bos_ctl_aze_amr_aeg_afr_fre_geo_mol_vie_urd_pan_ewe_ven_swa_fbf_alb_cnt_tsn_cic_gam_guj_est_knd_xho_rus_chh_glc_swe_ukr_ind_ses_igb_sid_nor_anl_kor_dgb_amh_eng_uzb_bat_spa_tha_akn_jpn_lda_qcu_svk_mlt_dyu_por_azi_owc_hun_grk_ben_zul_tsw_rom_mly_bsq_swt_bul_mnd_dut_jav_lat_moo_hin_pol_heb_sun_ita_bam_wly_cze_yor_slo_bem_ger_scr_tag_mcd_tig_fin_prs_krd	0.368894731446324	0.970303589114327	0.334412000489423
666	fre_igb_lit_tml_tig_hun_dut_tsw_amh_krd_moo_rus_urd_scr_bsq_dyu_eng_ewe_mcd_grk_arw_hau_tag_mlt_cic_wly_chh_ger_pol_akn_dgb_spa_xho_sun_owc_bul_bat_azi_alb_mly_ben_kor_cze_ses_mol_heb_lat_anl_ctl_por_yor_zul_guj_tur_swa_svk_ven_aze_swe_swt_ukr_ind_vie_amr_knd_fin_prs_mao_bem_qcu_geo_lda_jav_mnd_fbf_jpn_cnt_gam_tsn_est_rom_ita_glc_nor_sod_uzb_bam_sid_slo_hin_bos_aeg_pan_tha_afr	-0.504200287704226	-1.12788506093431	0.262269878671672
667	rus_anl_amh_bsq_hin_jav_dut_bem_tsw_aze_bul_mcd_mol_ger_tml_eng_hau_sid_arw_mnd_est_mlt_akn_geo_tag_zul_ses_afr_svk_fin_mao_nor_scr_vie_ewe_sod_spa_lat_cze_cnt_xho_bat_ukr_gam_igb_rom_knd_kor_heb_uzb_tsn_fre_pan_pol_tha_lit_azi_swa_swe_hun_guj_grk_slo_amr_lda_alb_mly_tig_por_bam_owc_aeg_qcu_glc_ctl_ind_cic_krd_bos_sun_dyu_moo_jpn_dgb_yor_swt_wly_ven_ita_prs_tur_chh_ben_urd_fbf	1.34934330943165	3.75075860694836	0.000306350471529753
668	scr_knd_bsq_xho_zul_afr_fin_glc_svk_chh_amh_lda_moo_wly_tsn_mly_fbf_est_lit_ewe_lat_ind_ben_amr_arw_grk_hau_swt_eng_ger_aeg_tsw_bem_ukr_mol_azi_bat_nor_dgb_swa_owc_cic_urd_jpn_tur_gam_ven_tag_anl_akn_tig_pan_hin_mcd_sid_jav_ses_geo_heb_pol_spa_guj_rus_mao_por_aze_kor_cze_tha_fre_tml_dut_bam_alb_slo_igb_ita_bos_prs_qcu_uzb_yor_mnd_dyu_hun_rom_swe_bul_mlt_sun_ctl_sod_vie_krd_cnt	-0.282393005830955	-0.64695762566943	0.519253001465006
669	fbf_heb_lat_gam_ctl_ses_cnt_pol_owc_ita_glc_tsn_vie_tml_tig_swt_hun_anl_mnd_mlt_tha_amh_azi_mol_jpn_nor_hin_ind_arw_jav_uzb_fre_zul_akn_lda_grk_dyu_mly_ukr_cze_kor_bos_scr_mcd_igb_ben_prs_amr_bul_tag_mao_cic_slo_krd_geo_bsq_urd_sod_aeg_dgb_bam_lit_sid_est_moo_guj_sun_yor_eng_swa_tsw_bat_aze_por_wly_swe_bem_afr_hau_dut_pan_rus_alb_rom_fin_ewe_tur_knd_ger_svk_chh_xho_ven_spa_qcu	-0.467174945630595	-1.06028045887777	0.291762918715972
670	gam_afr_bam_tig_cnt_jav_tag_ses_krd_bsq_xho_qcu_tur_tha_nor_pan_aze_swt_lit_fre_eng_slo_heb_arw_jpn_ind_glc_dgb_ewe_fin_zul_azi_ukr_tsn_vie_ben_guj_swe_scr_grk_lat_ven_aeg_mol_tsw_alb_bul_sid_swa_bos_mao_mly_por_pol_knd_wly_lda_geo_igb_dut_dyu_rom_sun_cic_hin_bat_fbf_akn_kor_mnd_ita_mcd_moo_chh_hau_sod_uzb_est_ger_ctl_owc_yor_rus_bem_svk_spa_hun_anl_tml_amr_cze_urd_amh_mlt_prs	0.00528047309571392	0.0123059016358058	0.990207919253721
671	tml_guj_xho_slo_por_afr_wly_urd_nor_alb_ukr_swe_ven_krd_bem_tsw_vie_fbf_mnd_jav_glc_dyu_ses_arw_ger_ewe_swt_tsn_ben_anl_svk_tur_bsq_geo_cnt_swa_moo_ctl_yor_igb_amr_bam_dgb_hin_fin_akn_pan_aeg_amh_eng_azi_chh_ind_sun_mly_jpn_bat_lda_hun_pol_cze_cic_hau_tag_scr_lat_heb_ita_fre_owc_zul_gam_mcd_mol_lit_rom_mlt_uzb_qcu_aze_sod_knd_est_spa_kor_sid_grk_prs_tig_mao_tha_dut_rus_bos_bul	0.564076968373838	1.23027219160108	0.221698069341692
672	guj_nor_mao_rus_bsq_por_mly_knd_ita_ben_ind_est_azi_grk_ger_kor_lda_swa_ses_mcd_aze_prs_owc_eng_sid_tsw_uzb_glc_wly_aeg_dgb_urd_amr_jpn_ctl_akn_swe_svk_bul_bam_krd_tsn_lat_tha_zul_fin_swt_mnd_moo_jav_sun_tur_ukr_dyu_mol_vie_ewe_arw_tag_dut_bos_afr_chh_hun_tml_gam_pan_lit_xho_qcu_hin_pol_alb_geo_igb_cic_anl_amh_cze_fre_scr_hau_sod_mlt_rom_tig_heb_fbf_cnt_slo_bat_spa_bem_yor_ven	-0.186698822463971	-0.40698100094478	0.684957111687093
673	ger_prs_sun_hau_tur_owc_hun_heb_bul_mao_alb_tsw_bat_slo_swt_pol_azi_rus_ben_dgb_krd_jpn_dyu_zul_urd_tha_chh_kor_ses_dut_arw_ewe_yor_grk_moo_hin_swe_tag_lda_afr_swa_est_gam_bos_svk_rom_igb_aeg_ita_amh_mcd_cze_mnd_geo_por_cnt_cic_tig_knd_bem_wly_aze_tsn_pan_bam_vie_spa_fin_eng_jav_ven_scr_fre_xho_nor_lit_ukr_anl_uzb_tml_mol_ind_sid_qcu_sod_bsq_mlt_mly_akn_guj_glc_ctl_lat_fbf_amr	-0.080742649868855	-0.184392765772206	0.854106832634833
674	swa_sid_bos_azi_prs_nor_hun_grk_tur_swt_aeg_ben_amr_sun_heb_fbf_mao_ita_fre_tml_hau_ven_cic_tig_tsw_tag_lat_svk_lit_slo_urd_zul_anl_igb_aze_rus_ind_dyu_yor_spa_geo_ctl_afr_mnd_arw_knd_alb_tha_ewe_fin_mlt_por_moo_wly_dgb_cnt_rom_bam_owc_ger_bat_qcu_kor_bsq_eng_sod_akn_amh_est_vie_ses_bul_mcd_pan_guj_jav_glc_uzb_dut_krd_mly_swe_ukr_pol_xho_bem_lda_scr_hin_tsn_jpn_gam_chh_mol_cze	0.205605565099792	0.481203641537546	0.631502040445678
675	krd_hin_ctl_mol_lda_cze_jav_est_sid_sun_vie_tig_svk_geo_ben_hun_mao_fre_fbf_chh_tha_pol_mcd_dgb_grk_qcu_lit_bat_tur_swt_igb_tag_mly_mlt_bam_slo_fin_knd_alb_xho_dut_swa_por_ses_aeg_gam_owc_kor_rom_moo_urd_tml_tsn_hau_cic_bsq_ukr_glc_tsw_dyu_bos_ita_cnt_jpn_akn_mnd_yor_spa_lat_rus_ger_ind_sod_aze_amh_amr_eng_afr_bul_anl_ewe_heb_guj_scr_arw_bem_pan_azi_swe_uzb_zul_ven_prs_nor_wly	-0.98643327209452	-2.26147209721553	0.0260603336547851
676	mcd_sod_bat_swt_zul_ewe_nor_fre_ita_qcu_bos_tml_ctl_kor_hin_tag_mnd_cnt_ven_tsw_afr_tur_swa_grk_scr_rus_dut_urd_aeg_bsq_mly_spa_dyu_jpn_lat_jav_akn_vie_hun_svk_mao_aze_hau_tig_dgb_tha_ind_fbf_slo_lit_xho_heb_bam_geo_tsn_amh_ben_swe_amr_igb_fin_mol_mlt_rom_cic_glc_krd_owc_azi_guj_chh_sun_por_wly_prs_ses_uzb_lda_gam_pol_ukr_sid_pan_est_cze_bem_anl_yor_eng_ger_moo_knd_alb_bul_arw	-0.371995338662098	-0.968871060579689	0.335122521173868
677	ctl_eng_gam_lit_ses_cic_heb_akn_aze_tha_por_cze_qcu_owc_fre_alb_knd_tsw_pan_amh_rom_dyu_cnt_grk_sod_nor_urd_ewe_bam_spa_sun_mcd_slo_svk_mnd_pol_glc_vie_chh_hau_azi_bsq_yor_mly_lda_hin_dut_bos_mao_prs_moo_ven_tur_kor_wly_swe_ita_fbf_aeg_afr_igb_hun_amr_geo_xho_bat_bul_ind_tag_mlt_ukr_krd_scr_swa_uzb_ger_bem_zul_lat_guj_mol_fin_tig_ben_jpn_tsn_swt_rus_arw_dgb_anl_tml_est_sid_jav	0.127589027040571	0.295299648256226	0.76842325318209
678	uzb_bos_tml_lat_tsw_ukr_aeg_ses_ctl_alb_sid_aze_akn_mao_xho_dgb_tha_mnd_mol_kor_rom_grk_ven_swt_bem_urd_knd_pol_por_sod_arw_ger_lda_jav_sun_afr_est_cze_glc_ind_swa_mcd_mlt_swe_jpn_gam_pan_yor_geo_svk_guj_tig_qcu_slo_fin_cnt_hin_zul_nor_ben_cic_hau_bat_prs_amh_bul_owc_ita_tur_krd_hun_anl_lit_mly_tag_dut_bsq_amr_heb_ewe_chh_moo_fbf_igb_bam_azi_vie_scr_fre_dyu_eng_rus_spa_wly_tsn	-0.454406028237407	-1.04576218025533	0.298381334798383
679	sid_heb_ewe_tig_vie_grk_bat_lat_jav_dgb_mol_ses_bul_anl_ita_urd_gam_akn_tsw_glc_moo_bam_amr_ind_pan_qcu_rom_mly_por_tml_hin_spa_aeg_dyu_aze_bsq_bos_nor_owc_est_lda_wly_lit_yor_zul_igb_afr_jpn_prs_rus_tsn_cze_dut_swe_tur_svk_fre_xho_uzb_krd_sun_swt_knd_slo_ctl_cnt_cic_pol_geo_alb_hun_mao_mcd_swa_bem_hau_fin_mlt_mnd_tha_sod_azi_guj_ger_eng_amh_tag_ukr_ven_scr_ben_kor_fbf_chh_arw	NA	NA	NA
680	dgb_heb_tag_dut_anl_geo_gam_tsn_alb_zul_akn_xho_tur_svk_mlt_swt_swa_ind_mol_hin_amh_jav_mly_ben_bem_rus_scr_glc_spa_bat_aeg_cze_yor_bsq_mnd_sun_chh_kor_vie_grk_ita_lda_pol_aze_dyu_nor_mao_por_cnt_est_knd_rom_fre_arw_mcd_eng_pan_bos_slo_urd_owc_amr_sod_igb_ewe_lit_qcu_prs_cic_ukr_ger_afr_ctl_jpn_uzb_moo_azi_swe_fbf_tsw_hun_ven_bam_lat_tig_sid_bul_tha_wly_tml_krd_fin_guj_ses_hau	NA	NA	NA
681	mol_vie_cic_tml_mao_tsw_pol_bos_svk_bem_prs_fin_jav_knd_fre_ger_scr_uzb_ses_ita_tag_geo_lit_nor_bsq_kor_hun_xho_eng_swt_por_azi_mly_mcd_yor_igb_lda_bat_tur_chh_amh_hau_aeg_akn_ven_dut_anl_ctl_ukr_urd_cze_sun_sod_tig_rus_fbf_heb_swa_wly_cnt_swe_alb_bul_krd_dgb_glc_tsn_tha_dyu_gam_grk_bam_ben_mnd_amr_sid_rom_owc_mlt_pan_ewe_lat_moo_jpn_qcu_arw_est_spa_guj_aze_hin_ind_zul_afr_slo	0.462111847027008	1.11899395067227	0.266024618634859
682	rom_tml_dgb_eng_dut_ben_igb_mly_zul_vie_tur_mol_afr_cnt_est_krd_swe_tha_svk_bat_jav_spa_swt_moo_bem_bos_arw_lda_alb_hin_pan_mnd_tsw_hun_hau_pol_heb_geo_grk_ger_mlt_yor_ven_dyu_slo_xho_gam_swa_anl_rus_glc_lat_por_ukr_ctl_sid_ind_amh_mao_guj_knd_sod_mcd_lit_tag_fre_jpn_owc_fin_kor_prs_aze_scr_ewe_bam_chh_bul_bsq_urd_akn_ses_wly_cic_fbf_tsn_tig_amr_aeg_qcu_sun_azi_cze_nor_uzb_ita	-0.110409308804539	-0.252004652073993	0.801593545934922
683	pol_sid_nor_arw_svk_hin_lit_fin_bsq_mao_lat_ben_jav_ctl_jpn_slo_heb_dyu_tha_aze_bat_tur_chh_wly_akn_swe_qcu_sun_xho_amh_alb_scr_zul_gam_anl_rus_lda_spa_moo_fre_est_mnd_afr_aeg_mlt_ewe_tag_mol_amr_hun_swa_geo_rom_bem_cnt_mcd_igb_bam_por_hau_sod_ita_dgb_ind_vie_ses_mly_grk_cze_prs_yor_urd_dut_eng_fbf_ger_tsn_azi_owc_tsw_knd_guj_bos_glc_tig_uzb_ven_bul_tml_swt_pan_kor_ukr_krd_cic	-0.0998951806248576	-0.254062703110363	0.800007992236598
684	dgb_amh_mcd_cnt_ben_anl_krd_prs_tsn_eng_afr_bos_sod_amr_ita_arw_swe_grk_uzb_qcu_fbf_dyu_urd_alb_tha_lda_glc_xho_dut_akn_svk_igb_tml_tsw_heb_tur_lit_jpn_pan_bat_moo_zul_est_rom_sid_ses_mol_sun_ukr_lat_cze_gam_mlt_bam_aeg_nor_chh_kor_tig_owc_mly_guj_geo_pol_mnd_ind_knd_hun_por_mao_fin_swt_aze_hin_ewe_scr_tag_ctl_yor_bul_ger_fre_wly_ven_swa_hau_rus_azi_cic_slo_vie_jav_bem_spa_bsq	-0.239580379152852	-0.537793214428484	0.592004456177734
685	jav_bat_swe_scr_cic_ind_ben_fbf_svk_amr_grk_tur_ses_owc_bos_fin_dyu_tig_ewe_arw_hun_mao_dut_pol_nor_pan_ger_spa_sun_tha_bul_tsw_zul_kor_hin_rus_xho_alb_mlt_moo_slo_mnd_rom_est_tml_ven_mcd_qcu_guj_chh_bem_aze_swt_swa_anl_eng_prs_uzb_akn_sid_ctl_lit_urd_hau_tag_vie_lat_cnt_knd_ukr_yor_dgb_aeg_sod_gam_mol_afr_krd_igb_fre_heb_azi_tsn_cze_lda_ita_bam_geo_wly_por_mly_jpn_bsq_glc_amh	0.40819505905221	0.987229156050586	0.326091853754196
686	tsw_hun_uzb_glc_owc_moo_est_swe_chh_prs_sid_afr_pol_lat_tml_fin_amh_amr_fbf_ctl_jav_cze_lit_krd_ben_tur_eng_pan_alb_swt_mcd_spa_lda_rus_ses_por_ven_ger_bsq_azi_wly_bam_ind_ukr_vie_igb_rom_knd_fre_zul_anl_scr_tsn_sun_yor_svk_bos_cic_hin_dut_geo_aze_heb_jpn_mly_tig_swa_arw_tha_ita_sod_grk_mol_ewe_mnd_guj_akn_dyu_bat_bem_xho_cnt_qcu_kor_aeg_bul_nor_tag_gam_mlt_mao_urd_hau_slo_dgb	0.0521008319689751	0.119810087975767	0.904892033932342
687	slo_mnd_spa_urd_rom_alb_est_uzb_bul_knd_cnt_guj_sun_xho_tha_sid_owc_dyu_bsq_ven_swe_por_tig_akn_grk_aeg_eng_fre_moo_chh_gam_ben_krd_ger_mlt_afr_fin_zul_pan_bos_dgb_bat_hun_yor_geo_mol_lit_jpn_mao_arw_ewe_aze_pol_mcd_swt_ctl_bam_lda_rus_kor_mly_cze_glc_jav_ita_vie_sod_dut_qcu_nor_fbf_tur_tsw_ukr_amh_heb_swa_ind_igb_scr_anl_bem_amr_tag_tml_lat_azi_hin_ses_hau_cic_wly_tsn_svk_prs	-0.231386844633879	-0.542163950054211	0.589002314999673
688	swe_est_cic_aze_afr_hau_bam_scr_bul_alb_krd_mcd_moo_tig_cnt_tag_mao_xho_pol_cze_qcu_tur_ukr_jav_lat_azi_por_svk_ita_tml_bos_anl_akn_zul_geo_swt_ewe_knd_sid_dgb_gam_amh_tha_ben_hun_fbf_dyu_ind_yor_fre_hin_ses_ger_mol_slo_rom_lit_uzb_vie_tsn_fin_bsq_tsw_pan_eng_sun_glc_sod_amr_rus_mnd_grk_mly_mlt_ven_igb_owc_heb_nor_bem_urd_chh_swa_wly_spa_kor_arw_lda_ctl_aeg_guj_prs_dut_jpn_bat	0.772910599873765	1.88376371937076	0.0627212596471474
689	alb_grk_bul_cic_bat_mnd_ewe_hun_kor_tha_gam_afr_spa_dgb_fbf_krd_qcu_aze_mcd_yor_lda_ses_vie_sod_svk_tsw_amh_pan_ven_rus_dyu_ind_igb_mol_tig_bsq_wly_sid_azi_scr_knd_uzb_prs_por_tsn_anl_hau_ita_cze_dut_rom_zul_tag_ctl_cnt_ger_fre_amr_eng_moo_swt_chh_est_ukr_lit_tur_mly_geo_owc_hin_heb_aeg_bos_urd_glc_ben_xho_tml_mao_mlt_bam_jav_nor_lat_guj_pol_arw_slo_fin_akn_sun_swe_bem_jpn_swa	-0.575282689465006	-1.39697216537432	0.165746455347095
690	lat_jav_owc_azi_vie_por_cic_swt_uzb_ukr_urd_est_fbf_cze_xho_ita_bos_nor_bem_heb_mly_mnd_dgb_svk_sid_sod_tha_fin_afr_chh_zul_pan_hau_ses_scr_mol_dut_ven_yor_ger_spa_sun_swa_mcd_tsn_prs_qcu_dyu_bul_fre_geo_lda_amr_ctl_eng_amh_tag_knd_slo_moo_glc_igb_lit_ind_mao_wly_bsq_alb_kor_guj_pol_rus_grk_tig_cnt_tml_aeg_rom_akn_gam_bat_anl_mlt_tsw_ewe_jpn_ben_tur_krd_swe_hin_arw_hun_aze_bam	0.191072770796458	0.431976880236322	0.666758110648566
691	gam_svk_tsw_mly_slo_ben_scr_sun_akn_ses_owc_ctl_ger_ewe_grk_sid_yor_bem_bam_lda_dut_amh_hau_bul_bos_lat_tml_por_tig_moo_lit_ita_mcd_knd_mlt_glc_cic_hun_tsn_cnt_xho_mao_swe_aze_anl_tha_mnd_aeg_eng_wly_fbf_mol_pan_tur_hin_bsq_zul_amr_afr_krd_swa_fin_igb_prs_jpn_rom_geo_qcu_ind_swt_tag_spa_alb_rus_bat_pol_urd_ukr_nor_guj_est_jav_dyu_vie_arw_fre_uzb_chh_sod_ven_heb_dgb_azi_kor_cze	0.261375756973879	0.594626343237769	0.553537202424891
692	jpn_chh_tml_dgb_anl_yor_eng_gam_arw_nor_afr_ven_pan_qcu_knd_mly_aeg_aze_ctl_zul_ukr_grk_geo_ger_bem_lda_mcd_lat_swa_slo_glc_prs_jav_uzb_urd_est_kor_vie_owc_igb_pol_amr_swt_xho_cic_tur_hin_mnd_rom_sun_swe_krd_fre_bsq_bam_spa_mlt_wly_cze_tsw_sod_ind_azi_bos_scr_ses_svk_tsn_tha_dyu_dut_bul_mol_ita_mao_alb_cnt_tag_hau_hun_guj_fbf_bat_por_tig_moo_akn_lit_ewe_fin_amh_sid_rus_heb_ben	0.132799814699951	0.340024569163394	0.734604803175217
693	svk_glc_tag_ven_hau_rom_lit_lda_anl_bsq_tsw_aeg_yor_pan_fre_jpn_heb_akn_igb_bul_nor_dut_chh_aze_uzb_sid_krd_moo_geo_tha_vie_est_jav_ind_rus_pol_gam_afr_fin_ses_cnt_cze_bem_ctl_knd_mlt_sod_qcu_grk_mnd_lat_bos_wly_sun_swe_azi_guj_xho_swt_ger_spa_ben_mao_bat_tml_scr_dyu_ukr_prs_fbf_tsn_amh_cic_eng_tur_alb_owc_mol_zul_mcd_amr_hin_mly_urd_por_bam_ewe_ita_hun_tig_arw_dgb_kor_swa_slo	0.466851179687595	1.1586747237554	0.249555420702653
694	knd_cnt_chh_slo_mly_ctl_anl_tig_amh_tsn_bos_hau_aeg_dyu_sid_jav_kor_arw_mao_ben_vie_eng_xho_lda_prs_aze_bul_cze_fre_afr_igb_tha_ger_moo_est_akn_hin_urd_ita_nor_rus_guj_glc_bam_alb_sun_swa_jpn_krd_tag_wly_uzb_owc_mol_hun_ses_svk_ind_bsq_tml_ven_grk_amr_swt_lat_gam_bat_fin_scr_fbf_cic_yor_rom_mcd_ewe_swe_mnd_zul_pol_dut_ukr_dgb_spa_bem_heb_qcu_sod_mlt_lit_por_pan_geo_tur_tsw_azi	-0.241320477505906	-0.548550312192783	0.584628578114548
695	mcd_zul_uzb_cze_rus_swt_eng_tig_spa_aze_cic_sun_swa_ukr_ben_tur_swe_gam_grk_amh_bat_tsn_mlt_krd_pan_por_mol_tsw_hau_owc_guj_sid_afr_moo_lat_amr_wly_azi_jpn_pol_dut_glc_hin_chh_bam_vie_scr_igb_mly_kor_anl_geo_akn_lda_mao_ind_svk_xho_ses_mnd_sod_cnt_ewe_aeg_ita_fbf_slo_prs_tml_ven_fre_dyu_tha_tag_urd_nor_lit_ger_alb_est_rom_yor_heb_ctl_qcu_dgb_fin_knd_jav_bul_hun_arw_bos_bsq_bem	-0.296619883343632	-0.763445384583088	0.447130230171137
696	swa_heb_afr_qcu_tha_ewe_cic_hau_est_tml_fin_fbf_lat_tsn_eng_prs_tag_spa_owc_swe_fre_gam_hun_vie_bsq_tsw_alb_cze_mol_arw_geo_aeg_nor_mlt_ben_sid_igb_sun_bat_mcd_kor_dut_slo_dyu_pol_mnd_amh_por_zul_bem_ukr_dgb_chh_cnt_tig_aze_pan_rus_hin_lit_bul_rom_tur_swt_bam_amr_ind_xho_scr_ger_ctl_ses_grk_knd_jav_wly_azi_guj_ita_uzb_bos_yor_jpn_svk_glc_ven_akn_mly_mao_urd_moo_sod_lda_anl_krd	0.214273636040979	0.49112558575949	0.624494624047069
697	slo_arw_ewe_swa_ctl_bem_anl_ben_ind_moo_ita_bos_aze_zul_krd_lda_mlt_chh_ven_urd_eng_amr_bam_hun_knd_gam_lit_ukr_akn_heb_afr_fbf_mly_kor_por_jav_spa_vie_tur_nor_jpn_mao_svk_bsq_geo_mcd_xho_scr_guj_alb_bat_wly_mol_dgb_sid_swe_rom_dut_dyu_cnt_uzb_bul_amh_sun_tha_sod_fre_cze_owc_azi_yor_mnd_pan_tag_aeg_est_cic_prs_pol_lat_tsn_igb_ses_hau_tsw_rus_grk_tml_ger_glc_hin_fin_qcu_tig_swt	0.769557152228336	1.95262976946949	0.0538703968525263
698	bsq_anl_est_akn_pan_por_glc_kor_hin_sun_alb_aze_cze_ses_swt_mcd_vie_mnd_lda_sid_ger_ben_geo_grk_hau_gam_dut_mol_mly_qcu_rom_tig_ewe_prs_tag_swa_mlt_bul_dgb_krd_moo_cnt_arw_lit_wly_bos_fre_jav_mao_dyu_tur_uzb_lat_igb_owc_afr_fbf_rus_svk_fin_yor_xho_amh_aeg_bam_heb_jpn_tml_guj_amr_ita_ven_tsw_tsn_ind_tha_pol_chh_azi_scr_ukr_slo_knd_spa_swe_cic_nor_zul_bat_ctl_bem_hun_urd_eng_sod	-0.163912271625555	-0.417055145294428	0.67759920657703
699	urd_dyu_tml_mcd_ctl_hau_bat_geo_xho_ewe_ukr_fin_dgb_glc_ind_arw_cnt_tig_lit_ses_jpn_bsq_mnd_ven_afr_hin_swt_rus_sod_zul_grk_owc_chh_azi_fre_spa_bul_akn_prs_tur_swe_ita_bam_por_scr_cze_lda_mly_mol_igb_anl_sun_krd_gam_moo_pol_svk_heb_fbf_yor_kor_tha_aze_amh_pan_ben_swa_jav_eng_mlt_hun_uzb_cic_guj_qcu_nor_alb_est_amr_mao_lat_rom_knd_bos_ger_dut_wly_tag_bem_aeg_sid_tsw_tsn_vie_slo	0.49128955716619	1.2702647268348	0.207159164018687
700	swe_kor_knd_grk_sid_lda_mly_sod_azi_tha_por_dut_glc_tag_qcu_tig_cze_sun_ben_hun_spa_tml_bul_mao_hin_xho_wly_uzb_amh_aze_yor_igb_nor_prs_rom_ind_bem_ses_jpn_tsn_mcd_afr_swa_ukr_gam_akn_cic_ctl_swt_geo_dgb_eng_mnd_bos_lat_lit_est_tur_krd_svk_guj_moo_mlt_ven_mol_vie_zul_ita_tsw_dyu_arw_slo_amr_cnt_bat_heb_ewe_hau_fin_chh_bsq_anl_jav_pol_fbf_fre_rus_alb_scr_aeg_bam_ger_owc_urd_pan	0.040233315435085	0.0939964454048951	0.925314196082264
701	tml_bam_swe_vie_nor_kor_wly_anl_mao_owc_pol_xho_mol_jav_ben_akn_cic_aeg_moo_eng_afr_arw_slo_cze_chh_igb_lat_ita_bul_heb_fbf_geo_knd_mly_guj_sid_fre_ctl_tur_scr_hin_jpn_aze_swa_bat_sun_gam_ind_amh_sod_hau_mlt_grk_dyu_tsw_amr_prs_rus_rom_tsn_lit_alb_urd_bem_glc_tha_mcd_dut_bsq_spa_dgb_cnt_svk_ses_est_tig_bos_zul_lda_yor_krd_qcu_pan_hun_por_swt_mnd_ukr_tag_azi_uzb_ven_fin_ewe_ger	0.468351431027959	1.15498780753362	0.251054433607509
702	qcu_ewe_lda_heb_owc_ctl_alb_dyu_arw_pol_knd_ben_bsq_vie_sod_anl_cnt_svk_eng_tml_geo_est_ukr_afr_jav_mol_hau_ger_kor_bem_ita_urd_xho_prs_mnd_mly_rom_tig_swt_tur_ven_tsn_hin_sun_glc_bul_gam_nor_hun_scr_azi_pan_aeg_aze_por_jpn_yor_swa_bos_dgb_zul_ind_amh_igb_akn_bam_fin_sid_lit_swe_tha_tsw_fbf_slo_uzb_mao_chh_cze_cic_amr_krd_grk_rus_mlt_moo_spa_fre_guj_mcd_ses_lat_dut_tag_wly_bat	-0.133152020995697	-0.303701014871516	0.762034101003002
703	cze_eng_gam_dgb_ctl_tml_por_yor_dyu_aeg_prs_hau_mao_hun_tag_scr_ita_mnd_est_fbf_tur_bam_tsw_sid_tig_swe_uzb_spa_hin_ger_zul_amr_xho_ukr_wly_pol_alb_mly_cnt_swt_owc_moo_ven_swa_pan_azi_ses_chh_bul_geo_aze_grk_kor_fre_arw_ewe_lda_fin_tsn_ind_jav_anl_jpn_bat_bos_guj_nor_igb_mcd_vie_krd_lat_tha_urd_bem_amh_bsq_afr_slo_rom_sod_dut_knd_mlt_lit_heb_svk_akn_mol_glc_sun_qcu_ben_cic_rus	-0.546996046238948	-1.29844374069206	0.19734550008849
704	est_wly_geo_uzb_qcu_ger_scr_tag_swt_dgb_cze_bos_krd_guj_bem_moo_aeg_ven_slo_cnt_azi_knd_heb_xho_urd_ctl_bat_fin_tur_ewe_anl_ses_lda_owc_amr_rus_eng_mcd_fre_mnd_alb_hau_tsw_pan_gam_nor_swa_mao_afr_ben_pol_mlt_ukr_bsq_lit_mly_arw_hin_bul_swe_fbf_igb_rom_tha_mol_akn_tml_hun_ind_sid_grk_por_sun_lat_svk_dut_cic_aze_zul_sod_ita_chh_bam_dyu_amh_jav_tig_jpn_tsn_vie_yor_glc_prs_spa_kor	0.288489005679004	0.639541126851996	0.524043242086912
705	por_mlt_ita_tsw_anl_krd_tsn_bul_ven_hin_fbf_tur_nor_swa_ukr_eng_mly_knd_kor_fin_scr_vie_lda_geo_urd_tha_tig_fre_grk_wly_hau_mcd_bsq_alb_guj_bam_svk_gam_qcu_tag_akn_amr_arw_glc_pan_afr_amh_lit_ben_swt_jpn_ctl_dut_swe_chh_igb_cic_yor_mol_dyu_ewe_cze_hun_sid_moo_lat_mao_zul_uzb_jav_azi_bat_slo_rus_rom_est_aeg_sun_sod_pol_aze_xho_mnd_tml_ind_bos_prs_ses_spa_heb_dgb_cnt_owc_bem_ger	-0.282936688161658	-0.621720630505708	0.535646717352251
706	bam_svk_fre_scr_tha_ven_fbf_wly_ctl_sid_amh_glc_tsn_jpn_sun_bul_bos_cze_xho_mao_zul_pol_sod_swt_dgb_swa_qcu_lda_tml_cnt_rus_ita_est_gam_tur_pan_akn_cic_moo_nor_jav_tsw_chh_ben_urd_geo_ses_slo_aeg_hau_ind_anl_lat_bsq_aze_bem_knd_yor_uzb_mnd_swe_eng_dut_alb_por_amr_ger_kor_arw_hun_azi_mol_mlt_mly_krd_dyu_tag_afr_mcd_hin_guj_prs_fin_grk_ukr_vie_heb_owc_bat_ewe_tig_spa_lit_rom_igb	-0.179943669062046	-0.436400715898395	0.66355747346195
707	prs_ita_akn_aeg_ger_hin_pan_ben_cnt_tha_sid_heb_cic_wly_mlt_urd_tur_bam_tag_gam_spa_knd_eng_sun_fin_fbf_dut_ind_krd_sod_geo_yor_scr_hun_por_guj_vie_amh_tml_mao_dyu_jav_amr_lit_ven_mly_svk_bsq_tsw_qcu_mcd_hau_ewe_tsn_xho_igb_bat_chh_rus_dgb_bem_mol_slo_grk_lat_kor_zul_uzb_ukr_aze_rom_ctl_fre_pol_tig_arw_owc_nor_mnd_ses_anl_glc_swt_swa_bos_alb_bul_jpn_est_lda_afr_azi_cze_swe_moo	-0.758643519360627	-1.82322027666077	0.0714826490970607
708	grk_lda_cze_tsn_igb_qcu_mnd_dyu_hun_aeg_cnt_bem_slo_dgb_ben_owc_lat_prs_aze_sun_afr_uzb_ita_alb_rus_krd_mcd_tag_sod_azi_xho_lit_dut_tur_tha_geo_mol_tig_fbf_mly_bam_ctl_jpn_ewe_zul_akn_urd_hau_swa_mlt_yor_kor_swe_mao_nor_ger_sid_gam_knd_amr_svk_tsw_fre_rom_ukr_jav_bos_amh_scr_ind_vie_heb_cic_por_bul_swt_fin_chh_wly_pol_guj_est_bsq_ses_anl_eng_glc_spa_hin_bat_moo_tml_pan_arw_ven	NA	NA	NA
709	geo_amr_por_lit_prs_yor_kor_ukr_hin_moo_grk_aze_scr_mao_ven_afr_bsq_heb_bam_ctl_nor_rom_zul_chh_krd_tsn_qcu_tag_fin_eng_amh_pan_mcd_alb_azi_est_tig_dyu_mly_tsw_owc_tml_sod_igb_hun_arw_ses_svk_fre_knd_akn_uzb_sid_pol_cnt_sun_anl_lda_bul_slo_ind_swe_fbf_mlt_aeg_swa_jpn_tha_vie_mol_tur_mnd_hau_glc_jav_bos_xho_rus_lat_guj_dgb_ben_swt_urd_spa_ewe_gam_cic_wly_bem_bat_ita_cze_ger_dut	-0.523665506429775	-1.19641686695906	0.234575167115659
710	ind_pan_svk_mly_rus_tag_aeg_tsw_bul_glc_knd_rom_amr_lda_cnt_swe_ctl_cic_hau_fbf_mol_swt_tha_fre_prs_igb_eng_lit_amh_scr_akn_kor_xho_bsq_bam_sun_wly_krd_uzb_urd_pol_guj_fin_swa_arw_mao_moo_est_heb_sid_jpn_por_lat_geo_azi_owc_mlt_bos_mcd_hin_vie_tur_alb_dgb_qcu_cze_chh_bat_ewe_mnd_nor_ben_jav_ukr_dut_ses_zul_tig_gam_bem_tsn_ven_yor_anl_ita_hun_tml_ger_slo_aze_afr_sod_spa_dyu_grk	0.103065454374409	0.240040058659998	0.810827502811888
711	ven_tag_mlt_zul_moo_nor_pol_tsn_tsw_bam_bat_fre_gam_svk_bul_alb_dgb_qcu_arw_urd_afr_hau_por_bem_pan_hin_ind_ukr_wly_ben_swe_tml_aze_bos_mly_xho_ita_owc_lit_slo_mcd_scr_fin_dut_ses_tur_dyu_grk_krd_cic_glc_swt_guj_lda_eng_hun_akn_tig_mao_kor_tha_sun_sod_cze_ctl_amh_sid_lat_jav_fbf_heb_rus_rom_azi_amr_est_ger_spa_knd_mol_ewe_geo_anl_vie_swa_bsq_chh_jpn_igb_prs_cnt_aeg_mnd_yor_uzb	0.449342504348769	1.16213167753837	0.248155688804085
712	akn_zul_tsw_nor_bem_chh_jav_hin_eng_urd_lda_mao_ctl_cic_swa_mnd_dyu_tml_igb_est_anl_dgb_fbf_spa_mly_slo_amh_rom_por_ita_vie_hau_glc_arw_amr_hun_yor_cze_sod_tig_knd_dut_sun_owc_geo_jpn_tur_kor_svk_aze_bul_lit_moo_cnt_bam_ses_tsn_alb_aeg_bos_fre_qcu_mol_grk_gam_lat_ger_ben_mcd_bat_fin_bsq_uzb_tha_ven_ind_ukr_sid_swt_afr_swe_scr_heb_azi_mlt_xho_prs_ewe_rus_krd_wly_guj_pan_tag_pol	-0.598157768090334	-1.35870348397338	0.177526937106387
713	bsq_mlt_zul_guj_aze_rom_ven_cnt_rus_wly_swa_ger_uzb_mly_tsn_chh_fin_sod_igb_anl_lit_tag_prs_fre_bos_heb_glc_tml_aeg_moo_mol_eng_nor_tig_por_swt_urd_jpn_hun_est_amh_afr_alb_fbf_dut_geo_svk_ses_bat_ita_mao_bul_jav_amr_pol_sid_sun_akn_ukr_scr_bam_yor_lat_spa_dyu_cic_krd_hau_lda_qcu_knd_slo_dgb_tha_xho_hin_kor_ctl_mnd_pan_azi_ind_owc_ben_tsw_arw_ewe_vie_grk_bem_tur_swe_mcd_cze_gam	-0.189009116997359	-0.477428198091656	0.634177373918836
714	ses_zul_cic_tha_hau_tig_dgb_bem_bos_swt_est_svk_dut_tml_qcu_uzb_vie_akn_lat_pol_ven_owc_sun_hun_prs_sod_ewe_fin_dyu_aze_chh_sid_afr_kor_tsn_arw_mnd_rom_ind_ben_grk_anl_bul_mao_tur_mlt_igb_fre_mly_ukr_bsq_lda_nor_tag_spa_ctl_glc_swe_xho_tsw_bat_knd_yor_heb_moo_jav_geo_alb_cnt_slo_swa_mol_scr_pan_cze_jpn_eng_urd_fbf_mcd_guj_por_gam_aeg_amh_krd_wly_amr_hin_lit_ger_azi_bam_rus_ita	0.658228827309016	1.51821656055243	0.132352056445432
715	alb_akn_azi_ukr_mao_mly_lda_jav_nor_dut_sun_tml_prs_jpn_vie_moo_tag_ind_krd_swt_dyu_tsw_hau_amr_mcd_eng_xho_svk_ben_uzb_swe_tig_qcu_slo_pan_rom_pol_fbf_gam_tur_bos_mnd_chh_bsq_hin_cic_lit_por_bam_lat_dgb_scr_zul_glc_aeg_swa_igb_yor_ven_grk_geo_tsn_ses_bat_hun_ger_owc_tha_aze_bem_ctl_wly_fin_afr_spa_knd_ita_rus_cze_ewe_fre_mlt_sod_mol_anl_bul_guj_kor_amh_urd_sid_est_cnt_arw_heb	0.367682227762519	0.842392072698696	0.401729703637447
716	jav_arw_ewe_nor_fre_amr_grk_tha_ben_xho_yor_bat_hun_ukr_azi_wly_sod_alb_bul_knd_ses_tag_cze_zul_rom_tur_tsw_amh_aeg_aze_dut_bos_svk_anl_afr_dgb_jpn_tml_vie_moo_ind_krd_mly_spa_glc_owc_eng_rus_mol_swe_slo_urd_est_fin_ven_sid_chh_cic_lat_bam_geo_gam_pan_guj_lit_mlt_hau_qcu_mao_kor_ctl_swt_sun_cnt_heb_pol_fbf_lda_tig_prs_swa_bem_mnd_akn_uzb_dyu_scr_ita_ger_igb_hin_por_bsq_mcd_tsn	-0.518750324665803	-1.2518519830531	0.213763208558168
717	akn_grk_tig_ukr_bos_scr_fin_nor_mol_arw_aeg_bam_tsn_yor_zul_por_dyu_pol_krd_amh_mlt_hin_swe_rom_cze_uzb_ses_mao_cic_kor_rus_bsq_spa_ger_sun_ben_swt_dut_ctl_alb_moo_urd_lat_mly_est_qcu_svk_knd_amr_afr_wly_tml_bat_aze_ind_mnd_cnt_tsw_ewe_owc_fre_jav_swa_vie_prs_ven_igb_geo_tha_tur_eng_dgb_gam_lda_azi_anl_chh_slo_glc_bul_sod_mcd_tag_bem_hun_hau_fbf_jpn_heb_guj_pan_ita_sid_lit_xho	-0.142955276900745	-0.370947982838669	0.711519923039149
718	yor_ukr_dgb_pan_anl_swe_fin_jav_qcu_dut_lda_hau_moo_slo_xho_lit_bsq_ven_azi_gam_tha_bem_mly_mol_urd_afr_guj_geo_rus_grk_arw_krd_aze_tag_eng_sid_chh_tml_cnt_mao_pol_tig_amh_mlt_fbf_jpn_nor_por_knd_wly_ind_akn_amr_ses_sun_tsw_hin_ewe_glc_ben_ctl_mcd_prs_bos_sod_fre_tur_cze_bam_zul_scr_aeg_uzb_cic_owc_kor_lat_ger_swt_svk_spa_est_igb_swa_dyu_heb_alb_mnd_tsn_rom_hun_ita_vie_bul_bat	NA	NA	NA
719	xho_ind_amh_pol_yor_mnd_rom_mol_kor_ukr_svk_tml_sun_tig_swt_arw_heb_afr_prs_tsw_uzb_tag_gam_ger_mly_bem_lda_fre_bat_qcu_owc_lit_sod_ven_eng_pan_swa_krd_alb_cnt_spa_hin_amr_moo_dut_lat_slo_jav_bos_guj_tha_grk_hun_fbf_cze_igb_hau_akn_aeg_chh_dyu_knd_scr_ewe_ctl_est_mcd_vie_azi_mao_bsq_bul_swe_zul_anl_cic_bam_por_ben_dgb_mlt_sid_aze_ses_ita_jpn_nor_urd_tur_wly_fin_glc_geo_tsn_rus	0.428163282392834	1.0940517530066	0.276757871679598
720	amr_mcd_mlt_ita_krd_amh_chh_lat_jav_uzb_glc_bam_tsw_ind_geo_azi_fre_arw_aeg_heb_eng_swa_swt_moo_hau_ger_bos_ven_pan_hun_kor_sun_dgb_mnd_cic_owc_afr_fbf_slo_jpn_prs_est_dut_pol_ben_xho_bul_bat_ewe_tur_sid_swe_qcu_mao_urd_gam_vie_rus_nor_alb_mly_svk_wly_yor_fin_tsn_lit_ukr_igb_rom_knd_hin_tml_bsq_tag_zul_ctl_sod_spa_grk_anl_ses_cnt_guj_por_cze_dyu_lda_mol_scr_akn_tig_aze_bem_tha	-0.10675448878974	-0.26762665062667	0.789579356314976
721	cnt_nor_sod_wly_anl_bem_tha_tig_mly_dut_ctl_xho_geo_est_spa_akn_cic_dgb_ben_urd_hun_cze_mnd_amh_mao_scr_lit_lat_fin_amr_guj_rus_hau_mlt_swt_ita_mol_sun_fre_tsn_swa_prs_heb_azi_moo_lda_jav_uzb_fbf_bat_aze_ses_owc_tag_igb_afr_swe_tsw_gam_ind_hin_ger_mcd_yor_aeg_glc_grk_vie_knd_dyu_svk_krd_pol_arw_alb_pan_bul_ukr_ven_zul_tml_bsq_bos_qcu_jpn_rom_bam_tur_kor_ewe_chh_por_eng_slo_sid	-0.436771282773805	-1.13033473100584	0.261241944260685
722	igb_mlt_aze_por_guj_spa_cic_hin_dyu_ses_nor_krd_bam_knd_bem_jpn_rus_moo_tur_mnd_qcu_yor_ukr_ita_tig_fbf_uzb_mao_mly_geo_dgb_vie_ger_sid_lit_owc_akn_eng_tml_lat_cze_ben_dut_hun_amh_tsn_tag_slo_ind_amr_scr_sun_bat_glc_xho_bsq_wly_tha_swe_tsw_bul_ewe_lda_fre_pan_svk_aeg_azi_fin_ctl_kor_urd_rom_gam_prs_chh_zul_grk_swt_mcd_afr_pol_jav_hau_cnt_anl_arw_mol_sod_heb_est_ven_swa_bos_alb	0.584455760366619	1.96755178877069	0.0520989715548512
723	hin_urd_ses_pol_bos_akn_eng_nor_prs_igb_ind_tig_anl_wly_zul_kor_xho_dgb_lda_ctl_azi_tha_ben_rus_bam_amr_slo_hun_afr_mcd_lit_jpn_knd_tml_fbf_bem_ger_mao_mol_tsw_ukr_por_hau_moo_dyu_amh_qcu_pan_tsn_aze_est_yor_fin_guj_swa_sid_grk_mlt_gam_ewe_cic_scr_aeg_bsq_fre_lat_tag_tur_ven_krd_bat_swt_swe_cze_alb_bul_sun_uzb_mly_dut_cnt_svk_vie_glc_owc_mnd_heb_sod_ita_jav_rom_geo_spa_arw_chh	-0.952258057820703	-2.21834433230116	0.0289653533172556
724	lda_aze_aeg_sod_fin_uzb_tml_guj_hau_yor_cze_rom_tsw_ger_spa_zul_mlt_mol_anl_azi_cic_prs_pol_sun_svk_kor_chh_est_tag_igb_knd_ses_eng_arw_hin_afr_vie_alb_mnd_lit_bat_dyu_rus_sid_tsn_fre_ukr_jpn_fbf_cnt_swa_jav_swe_amh_geo_dgb_ven_heb_qcu_moo_ind_ben_mcd_amr_dut_mly_gam_bem_por_krd_tha_wly_owc_ewe_mao_bul_pan_tig_glc_slo_hun_scr_ita_akn_nor_bos_xho_bsq_urd_grk_lat_tur_swt_bam_ctl	-0.178107425473482	-0.405987236391538	0.68568459560629
725	dut_bem_rom_eng_yor_spa_slo_lat_mol_guj_ctl_bos_tml_uzb_swe_dgb_mcd_hau_prs_mnd_fre_lda_tag_svk_est_sod_pol_jav_sun_ewe_urd_zul_glc_moo_vie_cic_hin_fin_anl_mao_xho_jpn_krd_geo_ven_tur_ind_azi_swa_wly_ben_knd_aze_tsw_alb_mly_aeg_afr_bam_nor_grk_qcu_bat_arw_mlt_ukr_ses_bul_lit_sid_rus_igb_por_cnt_chh_amh_fbf_cze_scr_ger_heb_bsq_swt_amr_owc_tsn_ita_kor_hun_tha_akn_gam_pan_tig_dyu	NA	NA	NA
726	sun_chh_heb_urd_dut_bul_tsn_fbf_est_jpn_eng_azi_qcu_rus_mnd_zul_moo_tml_ger_amr_gam_mao_mlt_lda_hin_ukr_hau_tha_dgb_bsq_mol_aze_ses_lit_wly_uzb_rom_ita_kor_cze_spa_ind_por_afr_dyu_jav_cnt_bos_swe_tig_pan_sid_lat_fin_svk_mcd_alb_akn_fre_ben_pol_ewe_swa_mly_cic_arw_bat_geo_swt_tag_guj_aeg_amh_hun_nor_igb_owc_ctl_tsw_yor_grk_scr_ven_slo_krd_anl_glc_bem_knd_xho_prs_sod_bam_tur_vie	-0.0330712479529282	-0.0776425878529872	0.938279167462198
727	azi_mlt_heb_bem_arw_spa_tml_anl_ctl_tsn_mol_fbf_mnd_guj_por_ger_moo_svk_wly_ven_afr_igb_gam_akn_ben_cnt_bsq_jav_bos_lat_bat_ewe_pol_grk_sod_chh_tig_amr_tur_qcu_slo_dut_alb_tag_sun_dgb_swe_jpn_eng_vie_fre_tha_krd_tsw_hau_rom_swa_pan_knd_yor_amh_ind_lit_ita_hin_est_rus_mcd_glc_bam_ses_kor_urd_fin_nor_aeg_prs_cze_uzb_hun_scr_mly_aze_dyu_xho_ukr_owc_zul_sid_bul_lda_geo_cic_mao_swt	-0.00959138693879604	-0.02497489347997	0.980128500568019
728	ger_mol_eng_lat_glc_wly_cze_tur_tig_bem_igb_sun_ctl_jav_por_bul_fin_est_grk_mao_jpn_qcu_alb_tsn_ind_prs_azi_scr_tml_kor_mly_lda_nor_amh_cic_dgb_rom_chh_tsw_dyu_gam_spa_uzb_owc_fbf_fre_guj_amr_hau_bsq_arw_bos_hin_swe_afr_lit_slo_bat_heb_rus_xho_pan_ses_swt_ita_ben_svk_akn_dut_knd_mlt_mcd_swa_krd_tag_moo_zul_yor_sod_sid_aze_urd_aeg_tha_ven_ukr_ewe_anl_mnd_bam_geo_hun_cnt_vie_pol	-0.350891275849407	-0.901803237467223	0.36949102100102
729	amh_fre_hin_dut_krd_por_wly_alb_swe_bos_tsn_qcu_owc_ind_zul_pan_sid_swt_grk_tml_tag_chh_mol_akn_tha_lit_bat_guj_dyu_geo_scr_svk_arw_yor_bem_kor_mcd_ewe_bul_sun_igb_bsq_mly_ses_jav_pol_bam_jpn_est_aze_eng_azi_afr_ctl_heb_aeg_gam_ukr_ben_amr_lat_cnt_prs_spa_mlt_fin_cze_rom_urd_hun_dgb_tur_sod_mao_moo_mnd_xho_tsw_nor_slo_rus_vie_knd_fbf_swa_ita_uzb_anl_cic_ger_tig_lda_ven_glc_hau	-0.189552586472212	-0.459087345690855	0.647242668379711
730	cic_amr_arw_lat_hau_fbf_dut_ben_grk_por_igb_hin_swt_jav_mcd_dyu_pol_amh_mnd_nor_scr_svk_uzb_pan_ven_kor_qcu_glc_ukr_vie_bat_tsn_moo_bem_guj_jpn_urd_chh_mlt_tur_tig_ita_bul_ind_bos_krd_cze_akn_zul_geo_sod_prs_rus_aze_xho_alb_sun_ger_mly_spa_knd_aeg_hun_mol_lit_yor_swa_ses_tsw_dgb_tml_mao_slo_fin_ctl_anl_sid_est_swe_fre_azi_lda_tag_tha_eng_afr_cnt_wly_gam_heb_owc_bsq_ewe_bam_rom	0.265036103317647	0.59929517617406	0.550433250061818
731	kor_zul_slo_sod_dgb_est_glc_moo_por_tsn_xho_amh_tsw_ewe_cic_nor_swe_swt_ind_swa_sid_igb_akn_hin_mly_hun_mcd_ctl_guj_arw_fin_cnt_bsq_bat_heb_bem_ukr_tig_aeg_uzb_mlt_yor_pol_azi_scr_dyu_gam_prs_eng_rus_grk_dut_lit_urd_knd_chh_svk_lda_vie_owc_tag_sun_anl_wly_ben_krd_tha_afr_cze_ita_jpn_bul_mao_qcu_spa_lat_jav_ses_amr_geo_ven_hau_fre_tur_alb_aze_rom_mol_fbf_mnd_bos_ger_tml_pan_bam	-0.166212444840656	-0.418580981378291	0.676487472383124
732	sod_wly_cnt_slo_akn_aze_heb_kor_ben_lda_rom_scr_anl_tml_swt_ven_mlt_sun_azi_jpn_owc_bos_bat_igb_tig_dgb_yor_zul_ind_amr_fbf_ukr_qcu_urd_nor_ewe_mly_hun_swa_jav_ger_prs_glc_moo_ses_pol_lat_spa_dyu_bsq_hau_fre_gam_tag_svk_alb_afr_hin_xho_vie_krd_swe_cic_mcd_dut_ita_cze_tsw_ctl_arw_tur_mao_chh_bul_sid_bam_rus_eng_fin_pan_est_knd_aeg_geo_por_guj_grk_mnd_mol_tsn_tha_uzb_lit_amh_bem	-0.272253120310347	-0.653719461199975	0.514905703911563
733	zul_fbf_eng_tur_guj_hun_ukr_por_scr_swt_ben_kor_aeg_jav_bos_fre_knd_igb_moo_alb_mly_krd_afr_cic_mol_geo_mcd_ger_ita_nor_est_urd_xho_sod_bat_amh_lat_heb_spa_grk_mao_swe_tig_bam_bul_cnt_yor_bsq_mnd_amr_lit_swa_rus_tag_dut_chh_ctl_owc_lda_fin_cze_prs_vie_gam_dyu_ses_tha_svk_pol_sid_bem_slo_qcu_azi_rom_hin_dgb_sun_jpn_glc_hau_akn_anl_aze_wly_ven_uzb_pan_mlt_ewe_tml_arw_tsw_ind_tsn	-0.306561643245168	-0.710608409185966	0.479105214921446
734	vie_bat_scr_uzb_cnt_bsq_lit_chh_igb_cze_yor_tsw_mcd_swe_ses_qcu_gam_tur_nor_bem_wly_lda_tha_tsn_bam_afr_swt_rom_ukr_sun_ben_bul_ind_ewe_mlt_cic_tag_rus_fre_swa_ctl_amr_dut_spa_heb_mol_xho_jav_bos_fbf_kor_azi_lat_alb_tml_est_mnd_akn_mly_por_hun_prs_grk_tig_owc_sid_aze_ven_aeg_pan_ita_svk_guj_dyu_mao_jpn_moo_slo_fin_zul_geo_ger_knd_eng_arw_pol_urd_dgb_glc_amh_hin_anl_krd_sod_hau	-0.428865923698047	-0.962587009722907	0.33825101744999
735	grk_svk_akn_ewe_bsq_igb_owc_urd_tig_rus_amh_mcd_lat_lda_mol_por_hau_krd_ger_swt_xho_cnt_hun_spa_tha_slo_chh_jpn_aze_qcu_aeg_ctl_bat_eng_dut_nor_cze_prs_bam_tsw_moo_gam_cic_anl_geo_lit_swa_vie_bul_tur_zul_jav_uzb_wly_ind_rom_yor_bem_fre_ben_kor_scr_heb_amr_fin_tml_tsn_dgb_ukr_pol_est_guj_mnd_mly_swe_dyu_ven_ita_sun_fbf_mlt_knd_pan_tag_ses_glc_sid_azi_arw_sod_bos_hin_mao_afr_alb	0.0498153723267062	0.119605773074693	0.905053442926857
736	fre_bos_aeg_ger_lit_knd_ses_mol_jav_bam_azi_dyu_svk_wly_hin_sod_guj_dgb_chh_tha_tsw_tml_est_bat_aze_por_grk_ita_swe_anl_sun_ind_mnd_mao_lat_dut_fin_cnt_akn_ven_spa_bul_qcu_cze_alb_slo_heb_hun_moo_swt_bsq_mly_prs_sid_yor_zul_ewe_hau_swa_scr_jpn_pan_amr_igb_geo_fbf_glc_tur_ctl_lda_krd_eng_gam_uzb_ukr_ben_afr_arw_tsn_rom_tag_nor_mcd_vie_xho_rus_pol_kor_urd_tig_owc_cic_mlt_amh_bem	0.0255624132768577	0.059085297366923	0.953010945660072
737	sid_dgb_bat_jav_lda_tml_krd_anl_tur_swa_ctl_ewe_ger_fre_akn_bul_swe_dut_lit_mly_ven_wly_azi_vie_qcu_ben_rom_mol_prs_aze_eng_urd_slo_grk_aeg_fin_hau_est_pan_zul_tha_bsq_ind_amr_hun_bos_ita_xho_bem_cze_fbf_sod_glc_lat_sun_tig_svk_por_amh_rus_bam_mnd_cnt_yor_mlt_kor_knd_ukr_tsn_jpn_gam_geo_guj_scr_afr_owc_ses_uzb_chh_cic_mao_swt_igb_dyu_spa_tsw_hin_mcd_alb_nor_pol_moo_tag_heb_arw	-0.473468479816834	-1.13255389393405	0.260313182207861
738	akn_aze_moo_chh_bos_lat_ctl_pan_aeg_glc_mlt_urd_tag_tsn_bsq_mly_mcd_ukr_amh_eng_anl_kor_bat_uzb_fbf_est_svk_sod_ita_jpn_swt_qcu_nor_cic_tsw_mol_dyu_tur_por_rus_gam_ben_hin_dut_heb_tml_spa_krd_cze_hun_prs_tha_pol_lit_geo_hau_afr_igb_knd_grk_slo_bem_mao_alb_owc_rom_wly_tig_cnt_swa_mnd_ses_zul_swe_jav_ind_azi_yor_sid_guj_amr_lda_bul_fin_ger_sun_bam_scr_dgb_ven_ewe_vie_arw_fre_xho	0.405361746186737	1.02668438038124	0.307232099446247
739	por_ita_tha_swe_est_ses_wly_ctl_bos_vie_fin_hau_bsq_aeg_mao_grk_xho_gam_alb_dut_ben_lda_pan_cze_ind_urd_tig_scr_hun_ger_tag_uzb_mcd_amr_bat_heb_krd_tsn_cnt_mol_swt_rom_guj_tsw_nor_prs_owc_bem_hin_mly_ukr_sun_jpn_tur_moo_lat_tml_mlt_swa_bul_anl_dgb_mnd_akn_jav_azi_sod_glc_qcu_eng_cic_igb_lit_chh_ven_geo_fbf_slo_aze_yor_fre_ewe_knd_arw_rus_spa_afr_pol_amh_bam_zul_kor_svk_dyu_sid	0.289764040298469	0.739969474100152	0.461182440339978
740	jav_bam_aeg_bul_cic_bos_afr_nor_aze_wly_ses_fin_geo_arw_knd_uzb_yor_jpn_est_bem_kor_cnt_rus_swt_lda_tha_tsn_mnd_tur_hun_mly_urd_scr_grk_lit_tml_por_mao_dgb_amh_tig_swa_gam_bat_sun_glc_anl_pol_moo_dyu_ukr_mcd_zul_vie_sod_ven_hau_rom_spa_prs_mol_azi_mlt_xho_ewe_ger_alb_swe_lat_igb_heb_akn_tsw_sid_dut_svk_guj_slo_fre_cze_fbf_owc_ita_tag_hin_eng_ben_pan_bsq_qcu_ind_ctl_amr_chh_krd	-0.542905980638086	-1.29084796940701	0.199956129372332
741	bat_mcd_igb_ctl_fin_urd_ewe_fbf_xho_prs_ukr_swa_bos_ben_tag_gam_mlt_dut_aze_mao_vie_zul_tsw_cnt_akn_por_sun_cze_ita_lit_lda_knd_dyu_tha_spa_ger_dgb_bul_geo_arw_lat_bsq_heb_qcu_pol_jav_alb_tur_est_bam_hun_svk_kor_bem_swe_sod_wly_aeg_hin_jpn_tig_ses_owc_mly_hau_azi_slo_anl_afr_mnd_sid_fre_chh_amr_rus_yor_moo_guj_cic_grk_rom_tml_pan_swt_krd_uzb_ind_mol_scr_ven_amh_nor_tsn_eng_glc	-0.575575859679415	-1.44212645219749	0.152625965277955
742	kor_spa_por_bat_yor_amh_slo_anl_lda_ven_geo_amr_cze_swe_lat_pan_tsn_jav_xho_eng_ben_gam_mnd_cnt_ctl_dyu_dgb_hun_swt_mlt_urd_guj_hau_igb_bul_rom_bem_aeg_lit_uzb_chh_aze_tur_knd_arw_hin_fin_mol_mao_grk_tha_wly_swa_mcd_vie_tml_jpn_fbf_heb_sod_akn_rus_tsw_scr_bos_owc_dut_cic_sid_mly_nor_azi_ger_bam_ukr_svk_moo_fre_sun_tag_ind_glc_afr_tig_est_zul_alb_pol_krd_ita_ses_bsq_qcu_ewe_prs	-0.0268361190209332	-0.0624227942110832	0.950360107694181
743	rom_bsq_kor_guj_pol_fre_sid_anl_krd_swt_moo_hin_tag_dyu_wly_ven_ger_knd_swa_aeg_ind_hau_ita_pan_swe_urd_azi_sod_fbf_tml_tig_slo_ctl_gam_lda_glc_arw_lat_heb_tsn_amr_ses_mly_cze_cnt_mao_dgb_igb_afr_alb_bul_sun_tha_aze_zul_lit_jpn_prs_dut_geo_scr_uzb_mlt_vie_spa_mol_grk_mnd_ewe_xho_svk_chh_eng_owc_jav_bat_cic_akn_bam_por_ben_rus_tsw_qcu_mcd_tur_hun_bem_ukr_yor_nor_amh_fin_bos_est	0.312127284757028	0.71268394954564	0.477825684188155
744	tha_glc_bat_afr_mcd_hau_pan_heb_ind_aeg_mlt_dgb_anl_bul_dyu_ita_sod_knd_amr_uzb_wly_tsw_lit_sid_moo_bos_jav_geo_jpn_ger_bam_owc_arw_fin_bsq_krd_igb_lda_tig_tml_sun_lat_fbf_aze_slo_chh_ses_guj_fre_hin_swt_yor_cnt_akn_rus_ven_swa_pol_spa_swe_ben_scr_ewe_rom_mol_mao_prs_svk_cze_amh_vie_zul_mnd_tag_eng_xho_ukr_azi_alb_hun_nor_mly_por_grk_urd_est_tsn_bem_dut_gam_kor_qcu_ctl_cic_tur	NA	NA	NA
745	mao_cnt_krd_jpn_ses_ewe_anl_est_mlt_uzb_amr_kor_tsn_sun_hun_akn_tur_knd_tsw_xho_swe_svk_jav_scr_ind_ita_glc_vie_zul_lda_slo_cze_mnd_prs_rus_sod_tig_bam_tml_wly_mly_moo_lat_ben_tha_yor_bsq_urd_tag_dut_alb_hin_bul_azi_aze_ger_igb_eng_gam_ven_swt_afr_dgb_mcd_por_aeg_qcu_dyu_lit_arw_rom_fre_bem_chh_guj_fbf_pan_nor_cic_pol_bos_heb_bat_spa_swa_fin_grk_sid_hau_owc_geo_ukr_mol_amh_ctl	0.086270919685593	0.195148360405107	0.845702516829451
746	hun_mcd_dgb_moo_lit_urd_jpn_vie_wly_azi_arw_gam_chh_mol_guj_ctl_bat_pan_kor_hau_lat_tur_por_ita_ben_tig_nor_aeg_est_bam_tml_owc_amr_yor_knd_tsw_fbf_igb_swa_bem_cic_glc_cze_ind_alb_sid_svk_dut_rom_dyu_fre_mlt_tsn_slo_pol_mnd_ukr_grk_ger_ven_aze_swt_ewe_anl_bos_akn_rus_amh_eng_fin_sun_geo_tha_lda_cnt_prs_qcu_spa_bul_sod_krd_zul_jav_scr_xho_uzb_mao_bsq_tag_ses_hin_heb_swe_afr_mly	-0.152830243214717	-0.346032970407308	0.73009953020152
747	tur_fbf_sid_pol_mao_urd_bem_fre_cic_aze_tha_tag_swt_bam_mnd_slo_ven_uzb_dyu_ewe_sun_anl_wly_tml_grk_nor_glc_swe_bsq_scr_heb_mlt_jav_zul_hin_dgb_arw_spa_xho_amh_igb_amr_guj_alb_tsn_chh_cnt_vie_moo_aeg_ses_ind_akn_bat_gam_svk_yor_mcd_ita_kor_bul_ben_ctl_owc_lat_ger_hau_eng_est_lit_geo_dut_prs_afr_sod_fin_mol_por_azi_mly_cze_bos_jpn_rus_tig_ukr_knd_swa_pan_rom_hun_lda_qcu_krd_tsw	-0.0304041385790443	-0.0779793314832699	0.938012024835609
748	prs_ukr_lat_jpn_bsq_sid_tag_slo_nor_por_ger_mnd_fin_ctl_eng_cic_geo_grk_est_sun_vie_scr_zul_rom_kor_spa_chh_knd_pan_jav_ita_hin_anl_ven_krd_qcu_swa_cnt_heb_akn_cze_ben_mao_glc_ses_bem_guj_aeg_bos_mcd_uzb_sod_amh_tml_svk_tha_hun_mlt_gam_xho_bul_moo_dut_tsw_dgb_afr_swe_urd_mly_dyu_igb_ind_yor_rus_lit_alb_fbf_pol_bam_tsn_owc_bat_tur_tig_azi_fre_mol_wly_aze_amr_ewe_lda_hau_arw_swt	-0.24940433398761	-0.591645795879372	0.555523288779538
749	rom_scr_pol_ben_mol_spa_por_amh_qcu_tsw_urd_cic_ses_tha_fre_vie_bsq_fbf_tsn_aeg_hin_gam_mly_afr_bul_pan_guj_tag_ind_lda_chh_tur_tml_dgb_alb_igb_mlt_moo_cze_hau_bam_est_uzb_swe_slo_svk_sod_yor_azi_ewe_tig_ukr_sun_owc_xho_anl_krd_eng_glc_mcd_cnt_heb_mao_knd_jav_ita_lit_bat_rus_swa_bos_zul_amr_sid_ven_geo_swt_bem_mnd_aze_kor_nor_wly_ger_jpn_akn_grk_hun_ctl_fin_dut_dyu_prs_lat_arw	0.731617020349041	1.73639705344454	0.0858051036567649
750	prs_azi_aze_vie_bos_zul_pol_amr_mly_rom_grk_spa_ukr_hin_tig_xho_aeg_ind_sun_bat_bem_yor_guj_moo_chh_cze_sod_bam_anl_lda_knd_kor_lat_tsw_svk_est_pan_tag_fre_tml_jpn_nor_wly_ven_arw_ewe_fin_ctl_mol_swe_akn_owc_bul_rus_tur_mcd_hun_cnt_sid_swt_dyu_hau_lit_dut_dgb_glc_geo_amh_slo_jav_uzb_eng_mlt_swa_scr_heb_tha_urd_ses_tsn_krd_ger_mnd_cic_por_ben_afr_qcu_fbf_bsq_gam_alb_mao_ita_igb	-0.530004718965208	-1.22852789079429	0.222348693377935
751	urd_qcu_tsn_uzb_ses_swt_tsw_sun_yor_bsq_ben_swa_moo_mly_afr_zul_mcd_amr_knd_arw_spa_dut_hun_geo_slo_por_amh_rom_scr_akn_ewe_vie_xho_dgb_wly_hin_bam_pan_mao_krd_mlt_lit_jav_heb_sid_fin_ven_owc_svk_igb_bem_dyu_mol_swe_tag_kor_aze_pol_mnd_tur_tml_prs_ger_bos_chh_tig_alb_guj_ctl_eng_hau_ita_lda_fbf_glc_azi_sod_gam_nor_tha_cze_rus_est_jpn_bul_grk_fre_ind_cnt_bat_lat_cic_aeg_anl_ukr	-0.123012125094056	-0.28491800076057	0.776340481216073
752	est_knd_hau_eng_swa_yor_fbf_urd_swt_akn_mcd_amr_prs_ben_lit_bat_gam_cnt_bul_nor_ind_afr_rom_xho_rus_ven_amh_ger_sid_anl_tag_tsn_fre_grk_por_ukr_swe_arw_jpn_mlt_aeg_qcu_bam_lda_pan_alb_tur_igb_tml_moo_dut_mao_jav_fin_wly_spa_ewe_sun_glc_svk_heb_dgb_hin_tha_ctl_lat_ses_mly_krd_bos_hun_dyu_guj_owc_uzb_cic_slo_chh_kor_tsw_mnd_cze_azi_tig_scr_pol_bem_bsq_sod_geo_ita_vie_mol_aze_zul	-0.165017566191998	-0.383681038174491	0.702090616195846
753	sid_svk_aze_moo_cic_eng_fbf_afr_amh_kor_nor_vie_bul_ukr_scr_ses_ben_sod_igb_tag_gam_geo_swa_bat_lda_uzb_fin_bos_hau_rus_slo_rom_ven_tml_mly_bsq_arw_yor_tha_knd_guj_est_pan_wly_azi_amr_dgb_krd_zul_jav_prs_hin_por_glc_urd_spa_pol_ita_mcd_tig_aeg_sun_swt_mol_swe_heb_lat_bam_tsw_mlt_grk_jpn_chh_xho_bem_hun_owc_alb_tur_cnt_fre_anl_ger_ind_akn_tsn_mao_ctl_cze_dut_qcu_ewe_lit_mnd_dyu	0.230469426573781	0.582136208476431	0.56188353931097
754	wly_nor_geo_chh_sun_azi_bam_aze_tsw_swe_fbf_rom_ses_vie_bos_gam_eng_owc_zul_rus_tml_hin_dut_bul_moo_ven_cze_tig_sid_swa_tur_ukr_fin_akn_scr_sod_alb_mao_krd_bsq_kor_svk_ctl_prs_jpn_mcd_mol_por_amh_grk_dgb_uzb_est_bem_igb_slo_hau_swt_tag_yor_pol_ger_cic_mlt_xho_spa_pan_ind_ita_knd_hun_mnd_guj_lit_tha_arw_ewe_lda_bat_mly_cnt_anl_dyu_aeg_urd_qcu_afr_lat_jav_amr_ben_heb_fre_tsn_glc	0.1126486001514	0.297812595164491	0.76651048438055
755	grk_bem_nor_wly_swe_ven_chh_hun_por_fbf_arw_alb_hin_fin_lit_prs_hau_tur_pol_mlt_jav_guj_heb_ewe_geo_eng_mol_cic_rom_gam_krd_ctl_ses_dyu_swt_rus_urd_sod_igb_dut_moo_zul_ben_tig_amr_tsn_lda_sun_est_mao_qcu_slo_tag_bul_ukr_afr_bam_aeg_cnt_yor_mnd_tsw_akn_bsq_scr_xho_jpn_ita_bat_spa_aze_uzb_ind_tml_amh_pan_svk_swa_lat_ger_sid_vie_cze_dgb_knd_mcd_anl_bos_owc_glc_mly_azi_fre_tha_kor	-0.192692913876575	-0.446424439491275	0.656328444520018
756	jav_fbf_lat_fin_afr_urd_amh_moo_spa_mol_prs_svk_bos_sid_uzb_geo_yor_owc_chh_aze_glc_tig_tag_dgb_tsn_cic_pan_ukr_scr_knd_sun_igb_bat_dut_ewe_lda_tur_alb_krd_gam_hun_bul_azi_ctl_swt_eng_ita_akn_heb_tsw_amr_bam_qcu_anl_lit_bsq_cze_mlt_est_aeg_ven_cnt_pol_ses_tml_guj_mcd_zul_wly_slo_grk_jpn_nor_arw_hau_ger_sod_fre_vie_ind_hin_mnd_tha_xho_por_mao_bem_swa_kor_rom_dyu_mly_swe_ben_rus	0.9210479427854	2.17763181186726	0.0319636886532713
757	vie_mcd_hin_ven_ben_dgb_cic_ger_heb_bul_zul_yor_wly_cnt_hau_jpn_amr_prs_tig_xho_fre_sid_tha_jav_rus_pan_hun_krd_aeg_chh_svk_sun_grk_kor_azi_ewe_fbf_ind_spa_tag_qcu_alb_ctl_swa_lat_mlt_tur_anl_knd_afr_por_aze_eng_slo_ukr_akn_nor_bsq_bam_amh_scr_guj_urd_mao_bos_bat_sod_uzb_dut_tml_tsw_ita_gam_lit_lda_est_bem_tsn_pol_ses_swe_mnd_moo_arw_geo_owc_fin_swt_dyu_igb_rom_glc_mly_mol_cze	-0.371764982850263	-0.94837780824864	0.345395054093482
758	lit_mol_vie_alb_xho_swt_bem_sun_cze_fin_krd_bam_nor_gam_guj_aeg_wly_qcu_chh_mcd_est_dyu_tag_tml_dgb_anl_amr_ven_rus_tsn_ind_spa_jav_sid_knd_tha_scr_pol_hau_svk_eng_swe_jpn_tur_bsq_prs_afr_fbf_dut_heb_hun_lda_ita_ger_por_bos_mlt_geo_fre_owc_mnd_bat_urd_ben_ukr_swa_amh_bul_kor_mly_ctl_moo_glc_aze_slo_grk_mao_hin_pan_azi_cic_tsw_uzb_tig_rom_igb_arw_sod_akn_ses_lat_cnt_zul_ewe_yor	-0.311408631696386	-0.804076549099156	0.423403366460981
759	heb_fre_jav_lat_tsw_alb_wly_afr_slo_zul_rom_chh_vie_glc_bem_cic_bul_ukr_guj_mlt_prs_swa_sid_jpn_ger_mao_ctl_sod_hin_swt_tha_yor_knd_aze_sun_mnd_svk_pan_mol_grk_nor_uzb_eng_dut_kor_amh_lda_akn_bam_swe_moo_fin_por_ven_tag_bsq_tur_mly_hau_ses_aeg_ita_bos_tig_dgb_amr_dyu_bat_fbf_ben_ewe_est_tsn_igb_ind_gam_scr_rus_lit_anl_pol_cnt_xho_azi_spa_qcu_krd_hun_mcd_geo_arw_urd_cze_tml_owc	0.008969987973788	0.0228462400843388	0.981821871162185
760	rom_tig_akn_pol_jav_sun_anl_igb_bul_bam_dyu_nor_knd_sod_heb_cic_rus_dut_amr_mly_lat_kor_vie_jpn_moo_cze_hin_est_alb_afr_ind_arw_lda_tag_tsn_dgb_gam_glc_bos_tha_azi_krd_xho_prs_guj_swt_swe_tur_wly_zul_tsw_slo_owc_urd_scr_chh_svk_fin_ewe_qcu_ben_tml_por_fre_ctl_hau_amh_mao_aeg_bem_sid_ven_ukr_lit_mol_mlt_eng_ger_mcd_uzb_ses_mnd_hun_bat_grk_geo_yor_cnt_pan_bsq_fbf_ita_swa_spa_aze	-0.392522181084696	-1.02929788030965	0.306009281561052
761	krd_ben_alb_est_lat_ind_yor_ita_jpn_azi_cic_uzb_grk_bos_bsq_rom_swt_glc_svk_cnt_chh_cze_sid_aeg_owc_qcu_sod_amh_aze_fre_heb_dyu_wly_tsn_afr_mly_lda_bam_bat_tig_mcd_xho_por_mol_arw_zul_swe_swa_hau_spa_tag_bul_fbf_jav_urd_igb_ses_dut_eng_amr_dgb_rus_sun_mlt_anl_gam_lit_tml_pol_slo_ewe_knd_kor_scr_pan_mao_tsw_tha_geo_ger_moo_fin_hun_vie_ven_mnd_guj_bem_akn_tur_prs_hin_ukr_ctl_nor	0.244005321401994	0.590854946999652	0.556050863587444
762	swt_jpn_dyu_fre_bem_igb_arw_grk_azi_scr_tsn_heb_tig_guj_mly_mcd_swe_anl_glc_bat_qcu_eng_owc_jav_ben_alb_knd_tur_chh_tag_urd_ind_tsw_nor_est_afr_fin_moo_zul_pan_lat_ses_fbf_svk_dgb_geo_bsq_spa_cze_rom_aze_ukr_rus_cnt_amh_ger_aeg_lit_gam_bos_mol_amr_hun_uzb_lda_wly_hau_swa_por_sod_ewe_tml_bam_kor_prs_ita_mlt_ctl_slo_akn_yor_krd_hin_cic_dut_bul_sun_vie_mnd_pol_mao_sid_tha_ven_xho	-0.442965745755483	-1.03519036637486	0.303264318808686
763	krd_dut_heb_ben_gam_prs_ven_por_ukr_lda_uzb_moo_aeg_tha_knd_akn_tur_mlt_sun_pol_guj_bem_amr_ind_est_arw_igb_zul_bul_slo_mol_bos_xho_azi_sod_hun_ger_hau_pan_cic_dgb_ses_ita_lit_mly_chh_cze_wly_jpn_anl_kor_swt_amh_svk_owc_mnd_glc_fre_geo_aze_cnt_alb_tsw_tml_ewe_ctl_hin_rom_bam_spa_tig_swe_scr_nor_bsq_afr_tsn_dyu_fbf_tag_eng_urd_grk_jav_bat_fin_swa_vie_mao_mcd_yor_lat_qcu_rus_sid	-1.2721571440121	-3.53460643536364	0.000638448629912772
764	ven_azi_est_fin_urd_ewe_amr_dut_cze_amh_cnt_hun_rom_mnd_ind_bat_jpn_krd_knd_rus_swt_ben_tag_gam_fre_geo_dyu_anl_bul_mly_aeg_mlt_bsq_sid_tha_tig_por_igb_prs_ses_tsw_eng_alb_bam_chh_wly_hin_mol_pan_vie_jav_afr_owc_fbf_tml_arw_swa_aze_dgb_glc_tsn_kor_akn_mcd_lit_ger_pol_heb_mao_sun_scr_uzb_swe_moo_grk_ctl_zul_sod_hau_xho_svk_lat_tur_spa_ukr_cic_nor_yor_bos_ita_qcu_guj_lda_slo_bem	-0.740034445995955	-2.01282009764915	0.047025080741141
765	tml_tsw_dut_swa_hun_svk_dyu_nor_zul_mcd_afr_igb_vie_swt_tig_bos_jpn_spa_akn_guj_rom_mao_ger_ewe_fin_azi_bul_lat_qcu_mly_xho_owc_bam_rus_tha_aze_mol_kor_hin_ctl_pol_ukr_tur_amr_bsq_hau_bem_jav_krd_uzb_glc_ind_geo_ven_sun_lda_dgb_scr_fre_tsn_fbf_yor_ses_ben_alb_wly_amh_aeg_moo_est_mlt_urd_gam_ita_arw_mnd_lit_heb_slo_pan_chh_prs_swe_grk_por_sid_eng_cic_bat_cze_sod_anl_tag_knd_cnt	-0.13652822885092	-0.306034947210925	0.760262069950384
766	amr_sid_tag_amh_ewe_swt_afr_aeg_knd_lda_ger_yor_bat_sun_fbf_grk_por_mao_spa_ses_owc_bem_prs_mly_uzb_tsw_mnd_rom_eng_ukr_ben_xho_ind_pol_sod_tha_azi_est_rus_dgb_swe_dyu_heb_aze_guj_dut_hun_anl_igb_cze_tig_ven_fre_gam_arw_pan_zul_jpn_ctl_svk_hau_mol_bul_slo_chh_krd_urd_lit_scr_qcu_vie_glc_geo_wly_mlt_ita_bos_bsq_akn_bam_cnt_hin_lat_fin_alb_cic_jav_tsn_moo_tml_tur_swa_mcd_nor_kor	0.971717813597023	2.40873624671744	0.0179790245051231
767	kor_tur_gam_eng_qcu_dyu_ger_amh_hau_vie_cze_tha_zul_nor_prs_dut_lit_ukr_aeg_scr_ses_cnt_ben_lda_por_owc_sid_igb_fin_hin_slo_mly_cic_mlt_mao_swt_bam_arw_bem_pol_xho_chh_bul_lat_anl_mcd_guj_rus_mol_mnd_grk_tag_afr_yor_bat_ita_jpn_rom_ewe_akn_knd_ctl_azi_dgb_est_sun_urd_ind_tsn_svk_swe_moo_aze_amr_bos_uzb_bsq_pan_sod_jav_geo_hun_krd_fre_heb_alb_swa_tsw_fbf_wly_glc_ven_spa_tml_tig	0.310116531066854	0.802218846085291	0.424471588365759
768	jpn_heb_azi_mao_knd_ctl_dut_ben_swe_amr_gam_bam_svk_aeg_vie_chh_grk_bem_scr_mly_slo_arw_rus_hin_tsn_rom_pan_est_lda_fin_mlt_tag_tsw_fbf_afr_tig_hun_sid_ses_dgb_cze_nor_mnd_aze_geo_xho_ger_eng_igb_jav_bsq_ewe_swt_pol_ita_tml_wly_bat_lat_swa_mol_lit_spa_ven_zul_prs_glc_sun_bul_bos_yor_tha_anl_akn_sod_ind_krd_tur_por_cic_alb_ukr_moo_amh_qcu_owc_guj_dyu_mcd_uzb_cnt_urd_hau_fre_kor	0.152321097174991	0.390145946159527	0.697320776146922
769	dut_kor_swt_heb_guj_dgb_bsq_pol_tsw_tur_krd_cic_mnd_wly_prs_mcd_mly_tag_rus_ewe_jav_est_geo_fbf_mol_amr_owc_ses_chh_cze_ben_scr_ind_jpn_tsn_tml_azi_ita_mao_gam_moo_bul_vie_nor_alb_lat_svk_tha_bem_uzb_dyu_sun_hau_fre_qcu_tig_grk_arw_ven_por_ger_glc_slo_akn_lit_amh_mlt_anl_swe_knd_aeg_eng_hun_ctl_bam_igb_ukr_hin_cnt_pan_yor_swa_lda_bos_sod_bat_rom_xho_aze_fin_afr_sid_spa_zul_urd	0.0670172995828467	0.153536109479449	0.878308180942122
770	scr_mnd_aeg_tsn_lat_lda_swt_heb_krd_sun_cic_guj_ven_slo_mol_igb_amh_xho_uzb_alb_ewe_vie_knd_ben_jav_lit_zul_bam_fin_dut_ind_hau_tig_wly_anl_grk_tur_mlt_kor_arw_akn_bos_nor_rus_bem_geo_fre_cnt_ger_mcd_mao_hun_bsq_tag_hin_ctl_bul_eng_chh_pan_sod_swe_svk_mly_urd_sid_cze_moo_owc_por_amr_jpn_fbf_tml_ukr_dgb_swa_ita_pol_bat_spa_prs_afr_qcu_gam_glc_tsw_yor_rom_ses_tha_aze_azi_dyu_est	0.00656159488102958	0.0155453479746889	0.987630407457847
771	kor_tml_lat_krd_nor_hin_geo_rus_swt_fre_pan_fin_qcu_knd_bsq_ukr_afr_ben_pol_ger_akn_guj_mnd_mlt_fbf_azi_zul_gam_scr_spa_moo_yor_bos_tsn_por_bat_dgb_bul_eng_sun_ses_cic_sid_mao_uzb_xho_svk_alb_dut_prs_swe_urd_amr_glc_chh_lda_mol_tag_jpn_cnt_mly_dyu_mcd_arw_aeg_hau_cze_est_ita_tig_owc_tsw_heb_tur_lit_igb_grk_ctl_bam_sod_bem_vie_amh_aze_slo_hun_rom_ewe_ven_ind_jav_anl_swa_tha_wly	NA	NA	NA
772	rus_rom_bsq_spa_zul_afr_kor_heb_anl_dut_cze_mlt_fre_fbf_est_ven_dgb_tsn_lat_swt_tha_knd_mly_eng_vie_pol_scr_tur_tsw_ewe_tag_dyu_slo_ctl_hau_jav_ind_bat_swa_nor_sid_arw_tig_bul_ukr_azi_owc_bem_lit_amh_hin_hun_moo_uzb_wly_chh_ger_krd_fin_bos_igb_urd_mnd_sun_tml_mcd_qcu_cnt_glc_ben_sod_mao_amr_lda_prs_guj_bam_aeg_por_geo_aze_yor_xho_swe_pan_gam_mol_jpn_ita_grk_cic_svk_ses_alb_akn	-0.51881342381194	-1.30058110746247	0.196615487981136
773	fin_sod_tag_dyu_bam_zul_lat_swa_bsq_amr_hin_ita_pol_akn_est_yor_cze_ben_rus_scr_urd_pan_fre_sid_mly_xho_qcu_sun_svk_prs_ind_afr_mcd_glc_tha_ven_mlt_kor_gam_mnd_bos_grk_mao_ses_vie_moo_mol_ewe_tml_eng_igb_bat_swe_krd_rom_ctl_cnt_anl_cic_hau_tur_tsn_ukr_lda_fbf_aeg_wly_tig_owc_spa_knd_hun_uzb_aze_azi_nor_heb_dut_bul_dgb_chh_lit_ger_por_guj_amh_tsw_slo_jpn_geo_jav_alb_arw_swt_bem	-0.292313750451386	-0.697932925432704	0.48696050948172
774	tur_arw_dyu_tsn_rom_uzb_pol_ger_wly_aeg_urd_por_cze_moo_alb_glc_dut_spa_xho_tag_aze_geo_grk_owc_amr_ewe_prs_nor_scr_est_lit_fre_bos_tig_cic_mlt_ukr_azi_ben_krd_vie_bam_sun_lda_tsw_gam_ita_slo_ven_yor_pan_eng_mol_bem_ind_lat_sid_hau_igb_zul_anl_mao_jpn_ses_hin_swe_bul_akn_tha_bsq_chh_kor_mnd_afr_tml_bat_sod_mly_guj_swt_cnt_dgb_jav_swa_svk_mcd_heb_fbf_qcu_knd_rus_amh_ctl_fin_hun	-0.0392526501000208	-0.100417816630359	0.920228787807953
775	fbf_swa_sun_kor_ita_heb_cze_zul_sid_mlt_hun_bul_azi_svk_tml_dgb_jav_ind_alb_pan_grk_tig_tha_mcd_afr_bos_prs_est_hau_gam_moo_ven_amh_mol_swt_ben_anl_owc_ewe_chh_aze_wly_lda_dyu_bem_fre_qcu_swe_slo_cnt_aeg_spa_scr_ses_lat_nor_rom_yor_fin_bsq_urd_bat_guj_pol_lit_ctl_mly_mnd_knd_vie_mao_dut_xho_por_glc_eng_ger_rus_cic_igb_ukr_hin_tag_geo_tsw_bam_arw_krd_uzb_tsn_akn_tur_jpn_amr_sod	NA	NA	NA
776	dut_guj_eng_pol_anl_svk_cic_rus_kor_hun_bsq_vie_krd_swa_arw_tur_heb_fre_afr_tha_jpn_lat_gam_mcd_aeg_ses_lda_tsn_hin_ven_xho_lit_uzb_urd_glc_amr_sid_akn_bul_tsw_ukr_yor_tml_knd_mly_bat_aze_dgb_geo_alb_slo_mlt_zul_mao_ind_ben_azi_ger_moo_hau_tag_amh_chh_ita_bem_bos_cze_dyu_qcu_nor_fin_bam_tig_por_cnt_mol_prs_sod_scr_owc_ewe_sun_est_swe_grk_wly_pan_igb_rom_spa_swt_mnd_fbf_ctl_jav	-0.0670966219737747	-0.17409485244968	0.862169330316883
777	sun_slo_owc_arw_tag_dyu_por_yor_tig_anl_pol_svk_swe_glc_tur_vie_qcu_tha_bos_igb_pan_guj_swt_urd_ger_mol_wly_heb_tml_fbf_ita_ukr_nor_bul_prs_spa_mao_cze_tsw_ben_gam_zul_ctl_ewe_est_rom_lit_jav_amr_grk_ven_rus_xho_dgb_sid_ses_sod_knd_geo_scr_lda_akn_amh_fin_dut_fre_mly_bem_alb_hun_mlt_hin_bam_swa_bat_afr_ind_aeg_krd_mnd_hau_kor_bsq_mcd_tsn_eng_chh_uzb_jpn_moo_cic_azi_lat_aze_cnt	-0.241958391706584	-0.564479279220738	0.573786950521965
778	sod_dut_nor_krd_tig_cnt_geo_dyu_tag_prs_aeg_pan_svk_mao_uzb_anl_fre_hin_bul_sun_scr_swe_tsn_heb_hau_moo_eng_ger_chh_ewe_lit_swt_bsq_vie_jpn_mly_wly_bem_arw_dgb_por_afr_xho_zul_cze_rus_mnd_jav_tml_knd_tur_urd_hun_fbf_slo_ind_ben_qcu_aze_mol_est_bam_mlt_ctl_yor_mcd_lat_owc_ita_bat_alb_bos_spa_pol_cic_igb_guj_sid_akn_gam_grk_fin_amr_tha_azi_kor_amh_rom_ukr_lda_tsw_ses_ven_glc_swa	-0.305075068978996	-0.818287997346376	0.415284500341317
779	ger_hau_guj_lat_knd_bam_krd_kor_gam_jav_uzb_mao_nor_bul_tml_lda_fin_tur_mcd_cic_moo_ses_est_mlt_cze_sun_por_aze_ben_jpn_owc_mly_cnt_rus_ewe_ind_swe_ukr_sod_dut_qcu_urd_bos_tha_mol_pol_vie_grk_dgb_amr_bsq_tig_azi_anl_ctl_xho_swt_spa_heb_wly_eng_arw_hin_yor_sid_prs_akn_tsw_aeg_tag_dyu_bat_slo_zul_scr_hun_tsn_igb_alb_svk_mnd_ita_chh_amh_bem_lit_pan_rom_glc_ven_geo_swa_fre_afr_fbf	0.331874240740166	0.87158514262655	0.385679241319739
780	rom_afr_anl_pan_heb_tig_rus_sun_por_ewe_mly_mcd_bem_hau_ind_tha_grk_krd_est_dgb_mol_guj_hin_fre_ger_igb_jav_tag_zul_akn_nor_fbf_owc_cze_swa_scr_moo_aze_eng_slo_knd_tsw_swt_mnd_cnt_bul_ven_gam_geo_urd_swe_prs_vie_ita_spa_jpn_bsq_yor_tsn_xho_hun_bat_lit_tml_aeg_amh_qcu_ctl_ses_bos_glc_fin_cic_uzb_sid_tur_pol_kor_lat_sod_amr_mao_azi_ben_ukr_dyu_mlt_svk_wly_dut_bam_alb_arw_lda_chh	-0.389421398622566	-0.869555121011945	0.386782312559605
781	hau_swa_rom_hun_bem_dgb_glc_bos_jpn_heb_ctl_aeg_slo_igb_dut_bsq_anl_kor_wly_sun_alb_mcd_ven_tsn_grk_fre_cic_qcu_geo_mol_eng_scr_ger_por_spa_owc_pan_bam_uzb_rus_aze_gam_guj_mlt_tml_vie_amh_moo_akn_dyu_nor_lat_tag_krd_urd_zul_tha_svk_sid_chh_arw_prs_mly_azi_knd_fin_mnd_fbf_tsw_swe_bul_hin_amr_ind_bat_cze_pol_est_tur_ses_ben_mao_jav_cnt_ita_lit_tig_xho_sod_swt_yor_ukr_afr_ewe_lda	0.0540175018223494	0.12696701659869	0.899240620161811
782	por_ewe_azi_mcd_ger_bul_tsw_ukr_swt_grk_mly_cic_amr_jpn_pol_lit_tsn_ben_fbf_fin_tig_ind_hin_wly_ses_knd_ctl_svk_tml_uzb_swa_anl_tha_krd_tur_pan_igb_alb_moo_eng_nor_dyu_sun_fre_slo_bem_qcu_geo_yor_swe_tag_akn_bat_mao_lat_arw_dut_mol_rus_hau_aze_amh_cze_dgb_spa_sid_est_zul_rom_mlt_sod_prs_bam_gam_jav_guj_urd_vie_bos_owc_chh_aeg_heb_mnd_cnt_scr_bsq_ven_kor_afr_lda_ita_glc_hun_xho	-0.348861873009183	-0.766075351151445	0.445571543703027
783	tag_mcd_bos_hin_dyu_vie_ukr_sun_aeg_mlt_mao_nor_est_amr_uzb_akn_ger_swe_tha_lat_guj_scr_aze_lda_bsq_bam_zul_jpn_swt_rom_owc_alb_tsn_jav_grk_urd_igb_arw_glc_dgb_ses_rus_wly_tur_swa_tsw_cic_ctl_mly_fre_gam_qcu_moo_afr_anl_slo_chh_fbf_knd_prs_ewe_dut_ita_yor_bul_heb_pol_eng_lit_mnd_tig_azi_kor_bat_hun_ind_por_bem_hau_xho_sod_cnt_ven_geo_sid_mol_cze_krd_svk_spa_fin_tml_ben_pan_amh	-0.640812142874383	-1.71036497882703	0.0905325482197392
784	moo_aeg_bat_xho_ita_spa_ben_jav_jpn_por_akn_krd_gam_ewe_azi_eng_uzb_fbf_hau_ven_owc_mly_chh_bam_geo_tha_wly_lda_swe_qcu_guj_bem_swa_dyu_bos_pan_grk_tag_ukr_slo_mao_dut_urd_anl_swt_sid_mlt_knd_tsw_prs_bul_dgb_svk_aze_ses_tml_pol_heb_kor_sun_est_afr_lit_scr_cze_arw_hun_amh_zul_rus_fre_tsn_tig_tur_lat_igb_amr_mnd_bsq_alb_hin_vie_mcd_fin_mol_ger_yor_cnt_nor_ctl_glc_cic_ind_sod_rom	-0.0930093999885773	-0.221026487045532	0.825556355119548
785	cic_pan_tml_sod_owc_aeg_svk_grk_mcd_ses_fbf_sun_zul_uzb_hun_mao_prs_rom_amh_ita_fin_eng_mlt_azi_swa_yor_arw_bam_akn_ger_swt_guj_bat_geo_afr_qcu_knd_dut_mly_urd_ukr_lat_igb_tig_ewe_mol_pol_wly_bos_ven_amr_dgb_kor_jpn_fre_tha_bem_spa_hin_tag_ctl_tur_por_dyu_chh_ben_gam_aze_tsw_alb_slo_sid_ind_jav_heb_lit_moo_tsn_vie_est_rus_cze_cnt_xho_nor_scr_mnd_bsq_lda_anl_bul_krd_hau_glc_swe	-0.298435275716252	-0.733030477465335	0.465383516700673
786	vie_fbf_lat_ben_arw_mnd_prs_geo_nor_hun_lda_jav_mao_amr_spa_dyu_bul_aeg_est_dut_eng_urd_akn_ger_ewe_afr_amh_mol_owc_sid_dgb_xho_sun_hin_guj_ses_swt_knd_tig_ven_kor_grk_tha_svk_ind_fre_sod_bos_rom_bem_scr_bsq_tml_azi_heb_qcu_swe_zul_krd_pol_ctl_gam_alb_cze_jpn_tag_mlt_pan_ita_swa_yor_bat_rus_hau_wly_chh_aze_slo_fin_cic_por_moo_uzb_mly_lit_bam_tsn_igb_cnt_ukr_tsw_tur_glc_mcd_anl	-0.506371255333144	-1.19667775513268	0.234473919893998
787	lat_ewe_grk_guj_mlt_igb_swa_fbf_rus_bos_swt_lit_chh_mcd_dyu_ita_hin_wly_pan_azi_tsw_fre_nor_ctl_gam_afr_kor_aeg_aze_slo_mao_glc_tsn_dut_cic_tha_ben_ger_uzb_prs_bsq_ukr_amh_xho_hau_tml_ind_qcu_cnt_tur_urd_bem_swe_tag_mly_mol_cze_spa_jav_eng_krd_zul_akn_est_scr_bam_bul_knd_amr_sod_ses_sid_anl_jpn_moo_mnd_lda_owc_pol_ven_vie_heb_bat_arw_svk_dgb_por_hun_fin_sun_tig_geo_yor_alb_rom	0.00621800513790825	0.0166104348418978	0.986782983185819
788	xho_bul_heb_sid_tur_knd_lit_mnd_akn_prs_geo_gam_fre_chh_bos_est_qcu_pan_tsw_moo_mlt_ger_grk_ind_rom_anl_ven_pol_urd_alb_guj_bsq_svk_rus_tag_fin_ewe_mol_cic_bat_ses_swt_afr_aze_mly_uzb_arw_mcd_zul_ukr_amr_amh_mao_krd_lat_tha_yor_cze_dyu_ben_sun_bem_tig_slo_ita_swa_igb_bam_hau_nor_scr_kor_vie_dut_owc_tml_dgb_wly_ctl_hun_spa_fbf_jpn_eng_sod_cnt_lda_tsn_aeg_hin_azi_jav_swe_por_glc	-0.22002141483553	-0.518516611937114	0.605329415702148
789	yor_aeg_alb_sun_lda_moo_mnd_vie_fin_mao_nor_hun_bsq_wly_grk_fbf_krd_mlt_bos_kor_tsw_spa_swt_sid_guj_ukr_ind_mol_bem_tsn_ven_zul_cic_ctl_azi_amh_anl_pol_afr_ger_dut_swe_knd_owc_bul_jav_sod_svk_mcd_gam_rom_xho_jpn_slo_swa_heb_urd_chh_tha_ita_qcu_hau_glc_prs_geo_eng_ses_arw_lat_ewe_mly_por_dgb_tag_tig_bam_akn_igb_tur_aze_tml_uzb_lit_cze_pan_amr_bat_rus_est_dyu_scr_cnt_fre_hin_ben	-0.339711638053005	-0.826760448397165	0.410489054388341
790	ven_amr_owc_bos_spa_tsn_wly_fbf_swe_mao_mly_mnd_jav_guj_sid_swa_mcd_akn_qcu_kor_lat_zul_slo_hin_ben_aeg_eng_gam_bam_prs_fre_tag_dut_anl_glc_tsw_sun_igb_alb_ita_urd_lda_tha_knd_mlt_hau_sod_fin_por_bat_amh_tml_bul_rom_nor_cnt_ind_ger_krd_jpn_ctl_uzb_scr_swt_pol_yor_xho_arw_tur_rus_est_vie_ses_grk_chh_dyu_heb_afr_aze_ukr_ewe_geo_bsq_lit_svk_mol_cic_pan_hun_moo_cze_azi_bem_tig_dgb	0.103704483474697	0.238248055764645	0.812212863874532
791	igb_alb_fre_mcd_grk_mlt_tsn_dyu_swa_tml_sod_bul_dgb_yor_geo_tag_qcu_moo_nor_prs_amr_spa_hau_tig_heb_kor_rom_tha_ger_krd_swe_ses_bos_urd_pol_fin_mao_tur_guj_bsq_xho_svk_ita_owc_sid_ewe_ctl_cze_lat_bam_chh_azi_est_vie_jpn_mly_swt_anl_knd_afr_cic_uzb_lda_ukr_aeg_lit_sun_hin_aze_jav_zul_ben_fbf_glc_amh_ven_hun_arw_scr_eng_wly_tsw_bat_slo_rus_por_dut_ind_gam_akn_mnd_cnt_mol_bem_pan	0.0352062493767271	0.0840349230254147	0.933209293330421
792	rom_arw_igb_jpn_dgb_nor_amr_anl_kor_urd_tig_hin_bos_lda_pan_dyu_alb_hau_spa_knd_jav_aeg_guj_wly_slo_sun_vie_akn_swa_mao_bul_ses_tml_fin_moo_rus_swt_sod_mlt_scr_owc_tag_chh_mnd_bem_afr_swe_ctl_bat_mly_tsn_ind_glc_pol_ger_sid_geo_tur_eng_hun_est_tha_bam_svk_yor_tsw_gam_aze_zul_grk_cze_fre_lat_mcd_krd_heb_uzb_amh_prs_qcu_ewe_ita_fbf_lit_cic_xho_azi_por_ukr_dut_mol_ben_cnt_ven_bsq	-0.434241246426188	-1.11374852097841	0.268257333068374
793	tsn_eng_slo_tsw_amh_pan_kor_lit_urd_sid_igb_hin_bat_lat_bam_ctl_bem_tml_mlt_bul_hau_mol_svk_cnt_xho_ita_mao_fin_mly_ses_rom_jav_ben_wly_arw_ukr_cze_jpn_yor_sod_dyu_tag_anl_fbf_hun_bos_prs_akn_scr_geo_nor_qcu_heb_grk_ven_ewe_swt_vie_ger_dut_aeg_mcd_bsq_guj_spa_fre_est_azi_glc_tig_tur_mnd_ind_pol_owc_knd_tha_cic_amr_lda_sun_alb_moo_krd_uzb_por_zul_gam_chh_afr_aze_swa_rus_swe_dgb	-0.0442591274240827	-0.106968110105543	0.915044694358119
794	amh_kor_ita_mao_gam_fbf_aze_bat_tig_ger_ven_hun_amr_rom_krd_afr_tur_bem_azi_sod_pol_dut_grk_bsq_uzb_tsn_bam_svk_swe_ctl_guj_glc_lda_hin_knd_tag_est_anl_tsw_eng_mnd_sun_xho_arw_wly_qcu_tha_dgb_mlt_urd_dyu_lat_bos_swt_rus_cnt_ewe_zul_moo_mcd_hau_fre_nor_ukr_ben_scr_spa_owc_jpn_geo_ses_yor_por_bul_cic_chh_mol_fin_tml_akn_lit_mly_vie_igb_aeg_jav_slo_alb_sid_swa_prs_cze_ind_heb_pan	-0.2481053544819	-0.556161704442738	0.579436009754045
795	eng_mao_sod_ven_jav_ewe_xho_alb_por_hun_mlt_fin_svk_wly_uzb_tml_nor_ctl_krd_glc_azi_geo_vie_cic_aze_hau_tag_afr_chh_amh_bos_mnd_amr_yor_ben_bul_swt_urd_moo_mly_ger_scr_spa_akn_pol_heb_ukr_dgb_tig_igb_aeg_fbf_tha_tur_ita_guj_tsn_prs_owc_est_swa_rom_ind_pan_bam_kor_sun_swe_knd_mcd_slo_bem_qcu_grk_cnt_mol_anl_lat_hin_sid_dyu_dut_tsw_ses_lda_jpn_lit_bat_arw_gam_cze_zul_bsq_rus_fre	0.230436976346747	0.599396887066533	0.550365727247643
796	urd_bul_amh_geo_ewe_ukr_bat_zul_swe_swa_prs_sod_azi_glc_heb_kor_fin_amr_guj_krd_gam_dyu_ben_por_xho_bam_pol_bem_igb_tur_jav_ses_ger_hau_ita_ven_ctl_slo_afr_hin_alb_cic_mcd_lda_mol_uzb_qcu_bos_dut_mnd_mao_tag_aze_mlt_rus_eng_est_rom_tml_hun_grk_lat_sid_lit_tsw_aeg_owc_pan_anl_knd_nor_ind_wly_spa_vie_tig_tha_chh_akn_mly_fbf_tsn_dgb_sun_fre_jpn_swt_bsq_scr_yor_arw_cze_svk_moo_cnt	0.498362151553861	1.28833745150524	0.200824592869964
797	cze_sun_est_ewe_hun_mol_igb_nor_amr_prs_hin_ukr_ind_aeg_bos_dyu_bam_dgb_cic_arw_bat_grk_eng_jav_tur_bem_fre_tsn_cnt_scr_mly_aze_glc_ger_pan_ita_bul_ben_ctl_tig_ses_tha_rus_por_mlt_slo_spa_krd_afr_sod_azi_knd_swt_qcu_rom_heb_mao_akn_dut_gam_jpn_wly_lda_fbf_lat_bsq_xho_tag_guj_zul_chh_fin_anl_hau_svk_moo_tsw_mnd_tml_lit_geo_vie_yor_kor_urd_swe_uzb_alb_amh_mcd_owc_swa_pol_sid_ven	-0.29131467484533	-0.656099858380905	0.513379891840053
798	ses_ukr_amr_azi_alb_aze_ita_swt_ind_bem_sun_hin_bat_ven_jav_sid_lat_afr_chh_fre_hau_pol_tig_akn_bsq_ben_dyu_tha_spa_igb_guj_mol_glc_svk_hun_dgb_bul_zul_yor_grk_swe_uzb_bam_moo_est_fin_mnd_prs_bos_cze_arw_owc_mly_gam_tsw_ctl_fbf_lda_amh_dut_kor_tag_swa_tml_scr_aeg_tur_jpn_vie_pan_krd_xho_mcd_ewe_qcu_slo_urd_mlt_rus_knd_geo_sod_mao_eng_cic_cnt_lit_ger_rom_wly_heb_por_nor_tsn_anl	0.0727888396345793	0.178593894168929	0.858645068879296
799	jav_tur_gam_ger_hau_arw_swe_mnd_guj_bos_owc_tag_vie_dut_krd_pan_sun_tha_mol_mly_fin_spa_rom_est_tsw_kor_yor_grk_bam_lda_slo_sod_sid_ewe_dgb_ind_chh_bat_uzb_heb_knd_bem_pol_glc_azi_lat_eng_bsq_zul_tml_dyu_afr_hin_rus_tig_amh_lit_amr_wly_akn_prs_ctl_svk_ses_alb_fbf_fre_swa_xho_tsn_anl_qcu_moo_aeg_aze_geo_ben_ukr_mcd_jpn_cze_por_igb_urd_cnt_ita_ven_swt_scr_nor_hun_mao_cic_bul_mlt	0.0525103997116624	0.120514353015724	0.904335694428105
800	dut_swe_cnt_aze_hau_chh_mcd_geo_bat_ind_igb_bos_ger_sid_ewe_pan_knd_eng_sod_lat_tag_xho_heb_mol_est_pol_wly_jav_urd_vie_ita_fin_kor_spa_tur_scr_arw_aeg_ben_amr_amh_cic_moo_anl_dyu_uzb_grk_krd_ctl_mly_por_jpn_rus_hin_bem_prs_bsq_dgb_mlt_akn_swa_tml_tig_gam_tsn_tsw_lit_lda_yor_ven_guj_slo_svk_owc_ses_swt_glc_azi_zul_alb_bam_nor_qcu_hun_ukr_mnd_rom_fre_fbf_sun_cze_tha_afr_mao_bul	0.0212864004044662	0.0543874529011818	0.956743140887852
801	wly_fbf_sid_azi_mao_tsn_glc_aeg_mnd_ind_eng_tig_ben_tsw_pan_qcu_heb_chh_ita_sod_dyu_fre_cnt_sun_afr_pol_geo_jpn_mol_cic_bam_est_owc_scr_bos_gam_slo_dgb_xho_svk_rom_dut_mly_swe_ctl_bsq_ewe_rus_guj_arw_ger_bem_lat_alb_swa_por_hin_tag_nor_amr_jav_bat_tml_bul_lit_kor_prs_mcd_ses_moo_igb_urd_lda_knd_amh_fin_anl_aze_spa_hau_mlt_ukr_tur_vie_tha_grk_krd_akn_zul_yor_cze_hun_uzb_ven_swt	-0.456903390865149	-1.07576471956121	0.284815403406557
802	wly_geo_tsn_dut_jpn_anl_fbf_ita_scr_tur_ctl_alb_swa_cic_mcd_sun_guj_fin_ewe_glc_aze_swe_moo_igb_spa_cnt_krd_mnd_ger_prs_arw_bem_swt_est_urd_tsw_sod_mol_akn_grk_lda_por_bos_tag_rus_qcu_ven_pan_uzb_xho_ses_mly_vie_slo_bsq_yor_hin_heb_gam_pol_rom_lit_bam_amh_zul_sid_aeg_kor_dyu_tig_lat_svk_eng_bul_ben_afr_tha_jav_hun_amr_fre_dgb_knd_nor_mao_mlt_chh_hau_azi_owc_ukr_ind_tml_cze_bat	0.615697608348928	1.41232025276575	0.161193266687696
803	krd_tml_spa_heb_hin_ses_ind_fre_lit_tsw_akn_pan_tag_tsn_fbf_eng_bat_gam_anl_qcu_xho_uzb_wly_ven_mao_ctl_bem_yor_guj_glc_alb_tha_tur_por_ben_amh_kor_dyu_prs_rus_scr_igb_zul_mcd_bam_est_swa_swt_dgb_bos_mly_ewe_fin_dut_moo_hun_aze_bul_mol_ita_mnd_lat_swe_arw_cnt_ger_tig_hau_knd_bsq_rom_grk_sod_mlt_geo_owc_ukr_nor_jpn_urd_sun_vie_slo_cze_cic_lda_aeg_amr_pol_azi_afr_jav_svk_chh_sid	0.109695812924244	0.286827540329252	0.77488243157666
804	mlt_gam_vie_guj_igb_ewe_sod_jav_bul_mnd_fre_ger_prs_ses_azi_eng_amr_slo_wly_tag_glc_ben_moo_rus_dut_hau_swa_cze_tha_anl_mol_afr_mao_kor_hin_bos_urd_tur_lda_qcu_scr_sun_zul_geo_est_ukr_ven_xho_fin_cic_pan_jpn_bam_bem_svk_tsw_tml_sid_hun_knd_rom_aze_spa_akn_tsn_ind_aeg_bsq_owc_amh_mcd_krd_arw_lit_alb_swe_dgb_dyu_por_mly_fbf_cnt_lat_yor_chh_swt_tig_bat_uzb_nor_ctl_ita_heb_pol_grk	0.633730995824857	1.65571086520727	0.101151072984167
805	amh_pan_bat_glc_slo_lit_svk_swt_gam_mlt_zul_ger_fin_mol_tsw_alb_heb_ukr_ita_dut_cic_jav_anl_sun_hun_cze_swe_moo_tig_tml_hin_mly_knd_bsq_bam_ben_akn_ctl_tur_uzb_est_geo_dyu_aze_ind_wly_ven_arw_lat_prs_urd_vie_chh_amr_rom_por_lda_afr_mcd_sod_ewe_bul_tsn_krd_mnd_azi_hau_tha_spa_nor_guj_igb_yor_jpn_fbf_fre_rus_mao_pol_swa_eng_tag_scr_ses_dgb_kor_bos_grk_bem_aeg_cnt_sid_owc_qcu_xho	-1.30219704244249	-3.48568512781447	0.00075094458479105
806	rom_swe_fin_gam_fre_sod_swt_mao_hau_wly_bem_slo_yor_cnt_dgb_knd_kor_cic_nor_spa_lda_grk_ger_zul_pol_dut_mlt_amh_guj_urd_ses_mol_xho_tur_prs_tsn_scr_ewe_glc_tig_mly_ben_bam_amr_cze_ukr_sun_alb_fbf_bos_moo_jav_azi_lat_hin_owc_krd_geo_aeg_heb_swa_akn_mcd_ven_ind_bsq_dyu_tha_eng_ctl_tml_jpn_aze_hun_por_lit_bat_uzb_ita_tag_bul_svk_vie_rus_igb_est_sid_tsw_qcu_chh_pan_afr_arw_anl_mnd	0.769295168997386	1.96451206371956	0.0524557537323085
807	cic_geo_slo_swe_afr_yor_hun_mnd_wly_rom_cze_zul_aze_heb_bam_guj_lit_mol_lda_vie_chh_prs_sid_dgb_nor_lat_xho_ukr_grk_amr_tha_bsq_jav_mao_sun_tur_mlt_ctl_fre_jpn_tml_dut_ben_pan_bul_qcu_arw_amh_est_ind_knd_uzb_scr_svk_ewe_mly_rus_owc_pol_tig_dyu_ita_glc_krd_mcd_kor_fin_ven_spa_ger_aeg_tsn_akn_cnt_anl_eng_ses_urd_swt_bat_sod_fbf_gam_alb_igb_por_tag_swa_bos_azi_moo_hin_tsw_hau_bem	0.0145074874093244	0.0373211000860862	0.97030897645489
808	eng_tag_cic_mlt_svk_fbf_knd_cnt_arw_kor_por_glc_bul_hau_swa_ukr_sod_swt_grk_jpn_prs_scr_pan_bem_heb_yor_tha_mcd_ctl_sun_fin_tsw_gam_sid_slo_swe_ses_bos_nor_vie_rus_fre_aze_geo_bsq_ben_tml_bat_bam_guj_anl_dut_moo_pol_hin_spa_hun_owc_azi_lda_urd_zul_tur_mnd_cze_rom_est_wly_dgb_lit_dyu_mao_amh_tig_igb_mol_akn_jav_uzb_aeg_chh_alb_tsn_amr_mly_krd_ind_ita_afr_qcu_ger_ven_lat_ewe_xho	-1.05635532622608	-2.39265829158181	0.018737112922108
809	heb_ses_tur_yor_ewe_amh_bsq_est_afr_uzb_dyu_guj_bat_sod_swt_cnt_dut_ven_lat_tml_amr_cze_azi_mol_arw_tha_bam_mcd_ben_dgb_vie_hun_mnd_grk_lda_hau_mly_geo_igb_aze_krd_fin_fbf_mlt_knd_moo_wly_ind_qcu_tsw_kor_rus_bem_gam_ita_lit_mao_por_akn_pan_nor_eng_svk_ger_prs_jpn_bos_ctl_chh_jav_urd_slo_swe_aeg_scr_xho_glc_tig_tag_owc_sid_tsn_alb_pol_anl_sun_ukr_spa_bul_zul_hin_fre_swa_cic_rom	-0.270326150434154	-0.650377211903852	0.517052087965471
810	bam_scr_tsw_igb_anl_dgb_krd_hin_owc_ven_swe_tur_mol_ctl_aze_alb_kor_ben_qcu_fre_ita_lda_bul_lit_grk_fin_urd_heb_eng_amh_vie_mlt_bsq_mly_dyu_prs_pol_est_mao_cic_swa_rus_guj_tml_cnt_arw_ukr_xho_jav_hau_tig_fbf_bem_nor_moo_chh_glc_ger_wly_lat_ind_gam_ewe_jpn_swt_uzb_slo_spa_ses_tha_hun_afr_sod_dut_bat_yor_zul_svk_tag_mnd_tsn_akn_amr_geo_knd_aeg_sun_cze_mcd_sid_bos_rom_azi_pan_por	0.0786785819785875	0.183504263381583	0.854801866447528
811	tig_chh_mnd_afr_geo_krd_pan_eng_lit_alb_tsw_uzb_cic_rom_cze_guj_hin_sun_ctl_xho_hau_spa_tsn_prs_yor_swt_rus_ses_lda_fin_heb_ewe_mcd_owc_aeg_kor_aze_fre_ger_dut_ind_knd_bat_sod_hun_mao_bul_zul_cnt_tag_akn_scr_igb_amh_slo_ukr_vie_wly_por_bam_est_azi_svk_ben_ita_pol_dgb_swa_bem_arw_dyu_jpn_qcu_urd_bos_sid_mlt_tur_tml_amr_lat_gam_mly_nor_glc_anl_grk_mol_ven_fbf_bsq_tha_moo_jav_swe	0.0835595700368769	0.199116646869191	0.842606182832613
812	sod_hau_bat_heb_zul_gam_jav_ewe_swt_geo_prs_spa_azi_swa_anl_alb_cze_ben_igb_dyu_cnt_moo_mnd_rom_glc_owc_pol_aze_mol_bos_wly_knd_chh_bul_tml_ven_fbf_ukr_yor_tur_ita_krd_dut_svk_mao_mly_est_tsn_bsq_cic_scr_akn_lat_ind_urd_hun_ses_sid_tha_afr_por_fre_dgb_grk_fin_ctl_slo_bam_tig_hin_uzb_arw_kor_eng_lit_aeg_tsw_swe_sun_pan_mlt_bem_lda_mcd_qcu_amh_nor_vie_tag_jpn_rus_guj_amr_xho_ger	1.06526758374265	2.60409074040379	0.0107235675281364
813	ita_aeg_tur_akn_qcu_bul_xho_ewe_igb_bem_mnd_eng_ven_tml_jav_guj_tig_est_dgb_grk_krd_prs_sid_lit_mol_amr_mlt_fre_cic_ctl_dut_lda_bos_alb_jpn_mao_slo_ind_nor_yor_sun_svk_afr_glc_swa_vie_mcd_fin_pol_bat_heb_chh_knd_tsn_azi_amh_scr_arw_ukr_rom_mly_ses_rus_fbf_dyu_uzb_anl_ger_sod_swe_cnt_cze_pan_wly_urd_spa_bam_zul_hau_por_geo_moo_bsq_hun_tha_gam_swt_tag_owc_lat_aze_ben_hin_kor_tsw	0.758587497555216	1.7513269682252	0.0831865509977822
814	tag_owc_cze_glc_hau_tur_arw_sun_ind_ewe_uzb_heb_bsq_zul_pol_lat_slo_guj_gam_est_grk_akn_fin_azi_spa_xho_rus_eng_moo_cic_lit_mly_swe_mao_amh_bam_bem_bos_mol_wly_scr_ctl_nor_jav_ger_prs_cnt_ben_mnd_mcd_urd_qcu_chh_kor_ukr_aze_knd_amr_dyu_lda_fbf_por_alb_swa_pan_dgb_dut_ven_vie_krd_svk_swt_sid_aeg_rom_fre_hun_ita_tml_geo_tsn_mlt_hin_igb_jpn_tha_ses_tsw_bat_afr_sod_anl_yor_bul_tig	-0.0798591684541667	-0.194662433560299	0.846081838367561
815	urd_scr_rus_wly_tml_zul_uzb_yor_cic_swe_sid_dyu_tsn_aeg_nor_tha_ses_tur_ger_owc_azi_spa_qcu_est_por_fin_tsw_fre_mnd_mao_eng_guj_hau_dut_bsq_mol_geo_hun_ewe_sod_slo_ben_dgb_xho_moo_pan_aze_tag_prs_grk_afr_sun_ind_jav_anl_bos_amh_igb_vie_krd_kor_knd_swt_rom_arw_cnt_amr_ukr_bat_pol_mly_gam_lda_svk_mcd_bul_jpn_bam_lit_ita_akn_bem_ven_chh_swa_hin_tig_ctl_glc_fbf_alb_lat_mlt_cze_heb	-0.41027709136869	-1.00880288111623	0.315686707972007
816	scr_alb_amr_bul_swe_nor_amh_cze_heb_mlt_est_ind_owc_sun_tag_igb_bos_sid_knd_qcu_cic_fin_uzb_jav_mao_tig_slo_spa_yor_arw_aze_por_mly_guj_dyu_mnd_ses_rom_ger_mcd_bsq_wly_afr_zul_bat_pol_grk_azi_fre_krd_lit_akn_aeg_tml_cnt_ita_fbf_eng_bem_xho_vie_chh_ctl_hau_tsn_svk_swt_geo_prs_dgb_gam_tha_bam_mol_ben_swa_sod_tsw_anl_kor_rus_glc_ven_urd_lat_lda_tur_hin_hun_ukr_moo_pan_ewe_jpn_dut	-0.553948466142674	-1.32724458542456	0.187676956802129
817	vie_xho_urd_aze_gam_dgb_cic_eng_tag_slo_fbf_ses_tur_grk_dyu_cnt_yor_wly_bul_ben_pan_anl_bos_pol_ukr_tha_ctl_sun_guj_lit_aeg_bsq_igb_dut_svk_ven_azi_rus_hin_mao_ger_mcd_mly_sod_lda_jav_sid_prs_est_amh_mol_ind_moo_qcu_zul_heb_arw_rom_mnd_owc_ewe_jpn_fin_bat_hau_tml_lat_tsw_swt_chh_cze_bem_krd_glc_por_nor_akn_swe_amr_scr_fre_spa_tsn_swa_mlt_uzb_tig_ita_hun_kor_bam_knd_afr_geo_alb	-0.0701470663416088	-0.168801074035927	0.866319705519913
818	eng_bos_ita_wly_dut_prs_mly_azi_urd_xho_grk_igb_svk_cnt_ukr_nor_bsq_jpn_scr_bem_mlt_uzb_aeg_ctl_rus_bat_sun_arw_akn_heb_ben_alb_swe_sod_qcu_pol_swt_swa_sid_dgb_kor_ses_est_lat_bam_mao_tag_gam_glc_krd_spa_ger_fbf_rom_mcd_tsn_tha_chh_tsw_yor_slo_tur_anl_fre_bul_fin_hau_hin_amh_jav_geo_ewe_mnd_cze_por_mol_moo_tml_zul_lit_aze_cic_pan_hun_lda_afr_owc_ven_knd_ind_tig_guj_amr_vie_dyu	0.101598311484108	0.252102017521458	0.801518515346086
819	ukr_moo_nor_alb_swt_slo_lit_dut_mlt_dgb_lda_dyu_bsq_afr_cze_fbf_prs_svk_eng_qcu_xho_jpn_hau_bul_krd_spa_sid_tha_mao_mol_gam_cnt_ger_hun_sun_pan_yor_scr_glc_mnd_ita_amr_swe_hin_swa_azi_arw_bos_anl_pol_tur_ind_uzb_rom_aeg_owc_por_mly_jav_tag_igb_knd_fin_est_grk_tml_heb_cic_bem_guj_vie_kor_fre_chh_urd_bat_ven_aze_wly_tig_lat_mcd_sod_tsn_ctl_ewe_amh_ses_akn_bam_zul_rus_tsw_ben_geo	0.215724435460459	0.516285285500243	0.606880601715098
820	fbf_hin_sod_pan_svk_mlt_bat_dgb_zul_swa_bul_sid_tag_tig_amh_lda_bos_guj_tsn_cic_akn_est_hun_moo_cnt_tml_ctl_tur_alb_azi_scr_grk_rom_ita_kor_spa_ben_ses_jpn_gam_fre_geo_hau_dyu_anl_ind_krd_aze_nor_igb_prs_tsw_swe_ven_ger_por_owc_uzb_heb_ukr_fin_urd_cze_aeg_glc_amr_yor_mcd_qcu_afr_xho_jav_lat_swt_lit_bem_mol_knd_ewe_pol_arw_tha_vie_chh_mnd_sun_wly_dut_mao_mly_bam_bsq_eng_slo_rus	-0.159557593554683	-0.411518315432191	0.681639357342677
821	ger_ind_fre_yor_prs_uzb_heb_ukr_dut_slo_bul_tsw_geo_jav_scr_alb_guj_cnt_bem_sun_afr_hun_lit_arw_lda_mly_kor_ses_tur_tsn_zul_akn_ewe_por_knd_krd_owc_eng_tml_aeg_mol_swa_bam_ita_qcu_bsq_lat_hau_amh_rus_dgb_pol_wly_aze_amr_mnd_spa_est_mcd_fbf_tha_ctl_bos_pan_ben_tag_glc_cic_cze_moo_rom_sid_urd_bat_mlt_gam_igb_sod_jpn_tig_nor_svk_azi_vie_dyu_ven_fin_swe_xho_anl_hin_chh_grk_swt_mao	-0.211452901867761	-0.574360537725544	0.567110543787731
822	knd_uzb_lit_tml_azi_ind_wly_cic_afr_bul_kor_jav_tha_cnt_zul_rus_hun_geo_slo_sun_fin_lda_pol_arw_aze_tur_mlt_ven_scr_cze_bos_bsq_fbf_urd_lat_eng_yor_bam_grk_igb_tsw_tsn_ctl_sod_swe_mcd_qcu_ben_moo_hin_heb_sid_aeg_rom_por_ewe_hau_ita_mol_akn_amh_vie_mnd_dyu_jpn_chh_ger_bem_alb_anl_glc_mao_mly_owc_xho_swt_tag_pan_svk_spa_tig_gam_guj_bat_dut_amr_ses_fre_krd_swa_ukr_prs_nor_est_dgb	0.627190126755709	1.40316222406761	0.163898408288665
823	grk_lit_tag_alb_tml_swa_tig_sod_dut_ind_mcd_bos_cze_bat_krd_mnd_azi_glc_heb_kor_por_fin_yor_jpn_mly_amr_lda_rom_jav_afr_cnt_lat_gam_vie_geo_mao_fbf_scr_qcu_xho_swe_amh_ses_akn_tsw_knd_ven_bsq_hun_urd_svk_aze_bul_owc_zul_ukr_moo_cic_sid_dyu_arw_guj_nor_ewe_eng_ita_rus_bem_igb_uzb_hin_tur_pol_slo_prs_ben_tha_aeg_chh_bam_wly_mlt_tsn_pan_ger_est_mol_spa_ctl_fre_dgb_swt_sun_anl_hau	0.713765931437874	1.95698863022033	0.0533477398041172
824	cze_bem_guj_prs_aze_xho_est_jpn_moo_zul_ita_mcd_nor_geo_yor_tsw_bos_vie_tsn_anl_qcu_mol_swe_cic_scr_heb_lda_mao_azi_arw_tag_owc_sod_urd_tur_fre_swa_sun_gam_tha_bul_swt_dgb_lit_mly_pol_amr_slo_amh_lat_bat_tig_hau_akn_krd_ewe_ses_uzb_ger_knd_por_wly_dyu_hin_fin_mlt_igb_ctl_grk_cnt_fbf_sid_spa_jav_ben_dut_eng_bam_glc_bsq_mnd_afr_rom_svk_tml_aeg_chh_rus_ukr_pan_alb_hun_ind_ven_kor	0.143886288212321	0.384881884938847	0.7012037165555
825	mnd_igb_sid_por_aeg_mao_aze_tsn_afr_prs_swa_pan_tur_anl_lit_bat_est_bsq_sun_alb_rus_bul_scr_uzb_arw_owc_amh_azi_wly_cic_ven_knd_moo_dyu_mlt_glc_tha_fre_spa_ukr_swt_ses_eng_guj_tml_ctl_xho_ger_hun_tig_mly_jav_swe_urd_ind_sod_tag_ben_akn_rom_amr_grk_lda_kor_tsw_slo_mcd_geo_bos_chh_mol_dut_ita_nor_svk_heb_yor_cze_pol_gam_fbf_fin_krd_ewe_zul_cnt_bem_lat_dgb_hau_bam_vie_hin_jpn_qcu	0.0792446272012623	0.179622350568137	0.857839841043019
826	anl_tsw_fre_geo_yor_arw_urd_svk_ita_ctl_ven_jav_spa_dyu_ger_guj_grk_slo_tur_tha_afr_por_bul_mol_ses_lit_cnt_cze_bsq_aeg_scr_nor_prs_gam_moo_dut_igb_sun_hin_ind_amr_vie_mcd_dgb_sid_hau_cic_tag_bat_uzb_ukr_tig_est_knd_mly_sod_akn_pan_mao_bem_rom_alb_zul_swt_hun_eng_swe_fbf_krd_tml_ewe_fin_swa_pol_tsn_qcu_mnd_mlt_lat_bos_rus_owc_kor_aze_bam_heb_chh_lda_amh_jpn_xho_ben_wly_azi_glc	-0.44961805177179	-1.08399497787132	0.281169285725846
827	urd_jav_guj_sid_hau_prs_tur_ven_vie_bos_ita_afr_swt_tha_chh_ben_mnd_aeg_bat_geo_lda_ses_bul_rus_qcu_swe_uzb_cnt_cic_bsq_mao_ind_glc_slo_pan_yor_est_bem_azi_hun_por_lit_mol_xho_fbf_jpn_rom_spa_eng_pol_mcd_knd_sun_akn_krd_sod_lat_tsw_zul_anl_cze_tig_heb_owc_amr_nor_hin_ctl_fin_dut_mly_dgb_wly_bam_dyu_amh_fre_scr_ger_alb_tml_ewe_ukr_kor_arw_mlt_aze_gam_svk_grk_igb_swa_moo_tsn_tag	0.299817390066996	0.708788011264204	0.480229018172286
828	arw_ita_pol_ind_mol_tur_spa_afr_tml_geo_gam_owc_tsw_hun_rus_lat_swt_qcu_tag_vie_heb_amh_lit_akn_kor_fin_hin_prs_mao_zul_moo_pan_igb_por_bsq_bat_guj_lda_cnt_aeg_alb_tsn_dut_urd_mlt_tig_hau_sod_cic_ses_bul_ven_azi_yor_swa_chh_fre_glc_uzb_tha_ukr_aze_rom_bos_scr_bem_grk_dgb_dyu_fbf_wly_ger_bam_knd_sid_jav_ctl_xho_est_cze_svk_nor_mly_krd_mnd_anl_sun_swe_ewe_ben_slo_eng_jpn_amr_mcd	-0.606179116787796	-1.4710254528786	0.144659818952912
829	aeg_prs_swe_slo_knd_ses_hin_zul_svk_bsq_arw_bat_uzb_eng_fre_urd_jpn_ukr_bam_ben_fin_sid_aze_qcu_hun_dyu_mnd_dut_ewe_pol_akn_scr_ctl_anl_cic_guj_lat_alb_tag_chh_fbf_heb_moo_ind_krd_tha_sun_gam_dgb_mlt_cze_yor_mly_bem_tig_grk_cnt_lit_mao_ger_bos_tsw_vie_sod_swa_hau_owc_wly_kor_por_jav_azi_igb_lda_mcd_amh_pan_rus_tur_mol_spa_glc_amr_tml_rom_swt_bul_ven_afr_nor_ita_est_tsn_geo_xho	0.372107078501172	0.853932079669757	0.39533685004603
830	arw_rom_glc_fbf_swt_gam_ger_amh_kor_vie_urd_dyu_eng_scr_knd_lit_est_spa_swe_wly_uzb_amr_zul_bos_bem_ind_aze_mol_azi_bsq_por_xho_jpn_slo_fin_tig_lat_yor_geo_mlt_ctl_tag_prs_bat_tsw_chh_fre_bam_swa_hun_bul_jav_rus_igb_svk_mnd_pol_ben_krd_tsn_mcd_sod_guj_cze_pan_dgb_alb_ukr_grk_anl_aeg_heb_tur_mly_ses_ven_tml_akn_tha_owc_dut_ita_lda_sid_nor_moo_cic_cnt_hau_sun_afr_mao_qcu_ewe_hin	0.313693953604969	0.790735045314437	0.431110487264118
831	hun_alb_dut_vie_wly_rus_igb_bem_pol_geo_ukr_guj_qcu_swa_hin_svk_prs_hau_lat_afr_lda_tsn_slo_akn_dgb_bos_tha_jav_kor_eng_mlt_fin_por_jpn_spa_gam_nor_knd_arw_lit_amr_zul_glc_scr_tag_mao_bat_cnt_fbf_anl_aze_swe_dyu_amh_grk_sid_ind_ven_fre_tur_xho_cze_est_bam_ses_yor_ctl_mol_tml_mcd_ben_chh_mnd_krd_urd_cic_azi_pan_tsw_aeg_rom_owc_tig_ewe_uzb_bul_heb_sod_moo_mly_ger_ita_swt_sun_bsq	-0.0900365368862887	-0.214167167023047	0.830885571978552
832	mcd_lat_mnd_bem_tig_pan_mly_amh_urd_bul_fre_aeg_wly_lda_spa_bam_est_nor_swe_ukr_mlt_krd_swt_grk_owc_igb_dgb_anl_tsn_eng_rom_cnt_akn_sod_xho_pol_hin_ita_afr_jpn_dut_cic_tha_bat_aze_slo_swa_por_hau_alb_zul_ind_knd_glc_ses_arw_yor_kor_uzb_ben_sun_mao_prs_tag_guj_lit_jav_fbf_rus_chh_hun_mol_ger_vie_heb_bos_dyu_tur_amr_ven_ctl_ewe_geo_scr_moo_bsq_tml_gam_azi_tsw_fin_sid_qcu_svk_cze	0.328125164510257	0.742325564885688	0.459760904609141
833	rus_cic_slo_ben_sod_ven_geo_mol_tha_hun_aze_alb_glc_yor_swe_ita_bul_dut_owc_chh_ewe_tsw_bat_knd_scr_swa_urd_tig_fbf_dgb_rom_spa_por_pan_wly_hin_mnd_uzb_svk_cze_xho_est_hau_kor_tag_mlt_lda_krd_swt_mcd_lit_ind_afr_tsn_mly_dyu_ses_zul_akn_grk_qcu_bam_jav_nor_mao_bos_igb_bem_ger_prs_cnt_lat_fin_amr_moo_vie_guj_pol_amh_aeg_anl_tml_eng_sid_fre_azi_ukr_gam_sun_heb_tur_arw_ctl_bsq_jpn	0.105741394878268	0.239498224283813	0.811246320689151
834	dyu_uzb_bul_heb_bem_ukr_afr_tur_cnt_jav_mly_mao_guj_xho_fre_ewe_chh_eng_cic_akn_azi_hau_ind_mol_ven_est_arw_sod_ben_amr_bat_grk_hun_lda_hin_sid_tag_tml_sun_qcu_svk_ctl_igb_pan_bam_ger_glc_swe_nor_swt_tsn_aeg_scr_dgb_mnd_tig_prs_krd_tsw_amh_moo_ses_mlt_fin_zul_lit_aze_lat_rom_swa_kor_gam_slo_pol_rus_bsq_mcd_wly_dut_por_yor_knd_tha_anl_spa_urd_bos_ita_vie_geo_cze_jpn_fbf_alb_owc	-0.704275864859665	-1.8892162600348	0.061978506272151
835	mnd_tig_tsn_cnt_sun_mao_nor_ind_fbf_ukr_uzb_zul_grk_scr_swt_est_cic_rom_akn_bul_dgb_ven_mly_heb_hau_ita_tur_arw_amr_slo_guj_fre_fin_geo_pan_tsw_bsq_ctl_chh_lda_cze_gam_azi_svk_rus_bos_swa_dut_glc_jav_krd_amh_hin_xho_yor_ses_mol_mlt_lit_qcu_igb_prs_hun_dyu_wly_swe_ger_ewe_bat_mcd_vie_knd_aeg_tha_eng_pol_afr_alb_jpn_sid_lat_tml_bam_sod_anl_urd_owc_tag_bem_por_ben_moo_kor_spa_aze	0.646858517587354	1.48360962909809	0.141293754732234
836	mol_bat_lat_eng_sod_ses_igb_tur_spa_grk_lda_mlt_bos_amh_kor_mly_owc_prs_alb_arw_urd_ind_hau_fbf_ger_knd_fin_qcu_ewe_cic_tag_slo_cze_scr_wly_uzb_glc_mao_swe_yor_pan_geo_guj_bam_nor_fre_ben_ven_aze_zul_gam_amr_sun_mnd_moo_por_rom_vie_swt_bul_anl_lit_tha_svk_hun_tsn_tml_ukr_tsw_pol_cnt_chh_est_bsq_afr_heb_dgb_azi_krd_sid_swa_tig_jpn_xho_rus_ita_mcd_dyu_hin_ctl_jav_bem_akn_dut_aeg	NA	NA	NA
837	alb_ctl_gam_tig_fin_mnd_lit_lda_chh_ben_krd_grk_qcu_ewe_scr_vie_swa_glc_amr_mly_tsn_eng_rom_spa_swe_bam_jpn_rus_por_sid_tag_arw_guj_aze_mol_svk_ukr_ita_lat_dut_mlt_xho_hau_amh_tur_afr_cic_kor_uzb_knd_zul_bsq_ger_igb_akn_slo_wly_est_sod_cnt_cze_heb_ven_mcd_prs_pan_sun_yor_moo_bos_geo_bul_tha_swt_dgb_azi_fre_urd_fbf_pol_jav_anl_hun_ses_owc_dyu_bat_mao_ind_tsw_tml_nor_bem_hin_aeg	0.508316317146015	1.31403595898556	0.192066113208946
838	dut_mao_slo_rus_swt_uzb_tur_aeg_tig_bam_tsw_krd_dyu_prs_bsq_qcu_geo_fbf_owc_tsn_azi_bul_cze_ctl_guj_akn_ind_mcd_ger_igb_eng_gam_jpn_moo_por_knd_lat_lda_rom_wly_vie_ewe_pol_cnt_bat_glc_ses_tha_mlt_tml_tag_bos_hun_afr_scr_swa_arw_alb_bem_heb_fin_urd_est_swe_zul_xho_jav_sun_sid_chh_kor_hau_cic_svk_mol_mnd_fre_mly_ita_hin_spa_lit_ven_anl_ben_sod_amh_pan_amr_dgb_grk_ukr_yor_nor_aze	0.215608622807199	0.510224668150703	0.611102933956611
839	gam_moo_krd_mlt_kor_mly_tag_ukr_bam_rus_bul_tml_alb_amh_dut_mao_zul_pan_prs_dyu_nor_ben_anl_tha_sun_slo_ita_amr_mnd_chh_cic_por_fin_swt_sod_igb_knd_ger_bos_glc_tur_arw_uzb_bem_ctl_pol_aze_ewe_eng_geo_fre_guj_cnt_tsn_svk_jav_grk_scr_sid_vie_owc_lit_mol_qcu_swa_lat_yor_mcd_tsw_est_akn_ind_heb_aeg_tig_bsq_jpn_ven_wly_hau_fbf_rom_ses_afr_cze_lda_azi_hun_xho_swe_spa_dgb_urd_bat_hin	-0.722709937142595	-1.92985550188069	0.0566723341449404
840	fin_tur_amh_knd_swt_vie_ven_pan_ben_moo_cze_spa_heb_prs_wly_bem_bsq_mly_tha_lda_bam_geo_mol_arw_yor_sid_uzb_aze_tag_ind_guj_ukr_mlt_hun_est_slo_xho_swa_krd_glc_bul_scr_bos_jpn_amr_anl_dgb_gam_grk_nor_cic_ewe_eng_ctl_alb_qcu_ger_sod_tml_sun_lat_tsn_rus_owc_fre_zul_aeg_chh_bat_afr_svk_urd_mcd_ita_fbf_dut_hin_dyu_hau_cnt_mao_ses_jav_lit_igb_por_pol_tig_tsw_azi_swe_rom_mnd_kor_akn	0.0400758232119369	0.0909345695812144	0.927740155724207
841	heb_anl_mao_afr_xho_dut_owc_ven_geo_fin_rom_ben_mlt_bos_sod_pan_jav_gam_urd_ctl_por_pol_prs_ita_chh_mol_azi_hin_mcd_uzb_grk_swt_mnd_moo_sid_dgb_lat_ind_cnt_aeg_knd_zul_akn_slo_tsn_jpn_amr_eng_spa_svk_rus_hun_guj_kor_vie_hau_tig_ses_ewe_dyu_bam_cze_yor_tha_qcu_est_aze_tml_fbf_fre_arw_bem_scr_lda_bsq_ger_bul_swa_mly_nor_tsw_cic_tur_bat_tag_alb_ukr_krd_igb_sun_swe_glc_lit_amh_wly	-0.890096511287357	-2.18116964282465	0.0316928158228267
842	tsn_mcd_mol_ses_moo_sun_bem_sod_grk_kor_anl_ben_pan_cnt_cze_jpn_afr_pol_eng_est_scr_alb_hin_svk_jav_akn_mnd_ewe_xho_heb_rom_knd_tha_tag_aeg_glc_hau_tig_owc_geo_bam_fbf_nor_fre_dgb_vie_ven_uzb_ctl_lit_wly_por_mlt_cic_fin_lda_tml_swt_dut_bsq_chh_tur_prs_amh_gam_zul_bat_igb_yor_dyu_lat_tsw_rus_azi_ita_mao_urd_slo_ger_aze_sid_guj_hun_qcu_arw_swa_krd_spa_mly_bos_amr_ukr_ind_swe_bul	-0.0535313570062598	-0.133696399342859	0.89393154124364
843	bem_tml_aze_lit_igb_swt_ind_bsq_urd_kor_lda_wly_aeg_dgb_mnd_lat_moo_pan_qcu_bul_cnt_spa_sun_mly_swe_azi_alb_fre_jav_jpn_sid_tha_chh_tur_mao_ses_scr_akn_dyu_sod_fbf_tig_eng_anl_ben_arw_amr_ger_amh_uzb_krd_dut_fin_knd_hin_est_swa_hau_ita_rom_ven_grk_geo_vie_bam_svk_por_ctl_cic_mlt_ewe_ukr_glc_prs_owc_xho_nor_rus_zul_cze_bat_slo_heb_afr_hun_gam_yor_pol_bos_mcd_tsn_tsw_tag_mol_guj	0.0643430164097102	0.168722833462309	0.866381075308259
844	vie_spa_rus_lda_bsq_bam_akn_kor_por_guj_dyu_bat_rom_grk_krd_cic_bos_bul_tsw_nor_fin_aze_swt_mlt_knd_moo_swe_slo_gam_pol_pan_ger_bem_jav_yor_igb_mly_xho_cnt_amh_mol_lat_mcd_hun_tsn_aeg_tha_hin_fbf_dgb_ses_owc_sod_glc_hau_chh_jpn_azi_scr_amr_sun_arw_mnd_cze_prs_geo_fre_ita_dut_tag_ind_heb_ven_uzb_ewe_ctl_lit_anl_urd_zul_alb_swa_qcu_ben_afr_ukr_tml_wly_mao_tig_eng_tur_sid_est_svk	-0.884359019235818	-2.29842236684299	0.0237782686459333
845	mol_azi_cnt_sid_mao_glc_ger_chh_rom_tml_aeg_swa_mnd_moo_tur_mlt_igb_prs_heb_bam_bat_lda_dgb_eng_urd_bem_ita_amr_jav_dyu_scr_pan_zul_spa_bul_knd_est_swe_ben_dut_tha_tsw_tag_fin_fbf_slo_uzb_arw_owc_qcu_akn_mcd_amh_alb_krd_vie_sod_hau_tsn_ses_svk_nor_afr_bos_xho_lit_anl_ewe_ven_hin_ukr_por_grk_hun_yor_rus_lat_kor_ctl_mly_aze_fre_jpn_swt_wly_cic_tig_guj_pol_gam_bsq_ind_geo_cze_sun	0.133556773621189	0.34315316956099	0.732257718325914
846	rom_tur_mnd_vie_tha_guj_dgb_fin_wly_tig_ukr_jpn_ita_mcd_yor_sun_azi_tsn_pan_zul_bul_mly_aeg_lit_ses_kor_hun_lda_prs_urd_sid_krd_cze_igb_amr_fre_ctl_knd_aze_est_swt_ger_alb_fbf_mol_ewe_gam_glc_pol_rus_cnt_ben_ind_afr_heb_xho_lat_amh_bos_nor_scr_dut_bsq_moo_bam_grk_bat_swe_eng_svk_akn_arw_hau_jav_hin_cic_tag_ven_uzb_qcu_mao_owc_mlt_por_slo_chh_swa_geo_anl_spa_sod_tsw_dyu_tml_bem	0.467026139481952	1.21570187270814	0.227175497011012
847	cze_est_knd_mao_swa_igb_tag_ger_pan_swe_sun_slo_grk_wly_eng_dyu_arw_lda_hin_ctl_aeg_ind_bam_bat_alb_bos_kor_svk_ewe_jav_sod_moo_tur_afr_tml_mcd_akn_fbf_geo_bul_anl_glc_bem_heb_por_ses_amr_tsn_aze_ita_amh_fre_bsq_sid_azi_dut_yor_chh_xho_lit_krd_hau_fin_tsw_zul_vie_urd_mol_gam_swt_tha_guj_ven_cic_cnt_mlt_rom_ben_dgb_rus_lat_hun_mly_jpn_nor_tig_mnd_qcu_spa_owc_prs_scr_uzb_pol_ukr	-0.0351182660197858	-0.0897755454057747	0.928658643359966
848	ewe_zul_swt_mlt_mly_swe_bul_mao_qcu_tur_igb_cic_cnt_bem_sod_bat_anl_est_bam_ukr_chh_ben_hun_sid_dgb_akn_guj_por_mcd_dyu_eng_yor_aze_lda_uzb_urd_mnd_jpn_swa_lit_pan_aeg_ind_kor_wly_ses_spa_alb_azi_fin_ctl_tag_hin_sun_glc_knd_fbf_gam_tig_tsn_tml_bos_dut_svk_fre_afr_moo_mol_slo_ven_lat_amh_prs_rus_xho_arw_ger_scr_geo_pol_ita_tha_hau_amr_vie_owc_krd_grk_cze_rom_jav_tsw_bsq_nor_heb	-0.605392469197228	-1.57101569294999	0.119575196011102
849	yor_uzb_nor_arw_jav_pol_cnt_tha_hin_qcu_aeg_ben_ita_sid_bsq_scr_heb_owc_gam_prs_wly_tur_azi_afr_ctl_guj_svk_slo_kor_spa_swt_hun_krd_mcd_aze_ger_ewe_cze_fbf_rom_amr_tig_geo_tml_amh_swa_pan_zul_moo_hau_eng_lit_ven_bul_cic_sod_xho_jpn_bat_knd_rus_mnd_est_mly_akn_dut_sun_tsn_ukr_tag_fin_ind_bem_grk_mao_alb_dgb_bam_bos_fre_urd_lat_mlt_mol_igb_tsw_por_lda_swe_vie_chh_ses_dyu_anl_glc	-0.0505477715425532	-0.129952426172857	0.896884731101979
850	bsq_xho_fbf_tsw_alb_pan_ven_grk_svk_fin_tig_cze_lit_swa_hin_mao_mol_slo_lda_ita_swe_guj_bul_ind_est_dyu_glc_zul_scr_krd_ben_sid_bem_chh_sod_ewe_ses_rus_spa_uzb_afr_tha_prs_dut_aze_mnd_tur_moo_knd_jpn_sun_swt_lat_pol_mly_anl_bat_hau_tsn_ukr_tml_rom_hun_yor_mlt_ctl_geo_cic_jav_heb_amr_tag_aeg_bam_bos_cnt_mcd_por_azi_owc_ger_arw_nor_dgb_urd_kor_amh_igb_eng_vie_akn_gam_qcu_fre_wly	0.249276188289215	0.651544413799715	0.516301979127651
851	bat_tha_dyu_mol_nor_spa_pol_ger_geo_jav_yor_fre_scr_amh_igb_tig_dgb_mcd_svk_kor_tag_ind_lda_cnt_afr_rom_est_lat_zul_aeg_cze_slo_swa_arw_cic_sod_bos_uzb_glc_azi_pan_lit_mnd_tml_qcu_rus_hin_bem_swe_ses_ben_knd_ctl_guj_bam_amr_sun_alb_ven_tsw_akn_mao_swt_krd_jpn_mly_mlt_xho_heb_por_wly_bul_anl_gam_urd_ita_hun_hau_moo_ewe_chh_fbf_aze_prs_owc_fin_grk_tsn_vie_ukr_sid_dut_eng_bsq_tur	0.0637212837926702	0.161945709241403	0.871699934582805
852	jpn_svk_nor_alb_hun_zul_lit_azi_arw_ind_sod_ven_krd_ses_moo_dut_cze_fre_qcu_por_wly_spa_anl_fin_ctl_sun_urd_ita_amh_dyu_heb_swt_sid_bem_tha_afr_lat_jav_swa_mcd_guj_rom_ukr_ger_owc_lda_bsq_aeg_scr_pol_grk_gam_ewe_xho_amr_glc_geo_tag_cic_rus_igb_tsw_chh_pan_tsn_swe_fbf_eng_dgb_vie_akn_uzb_cnt_mnd_prs_ben_mly_hau_tur_hin_tml_mlt_knd_bam_mol_slo_bos_est_yor_tig_bat_bul_aze_kor_mao	-0.416902917257756	-1.10541711702157	0.271830418679119
853	mcd_akn_uzb_glc_rom_krd_tha_cze_jav_lda_heb_ewe_yor_fre_afr_grk_mao_fbf_rus_bem_mol_fin_svk_vie_ven_tig_gam_geo_lat_bos_hun_ger_jpn_azi_dut_tsw_bam_swe_amr_tur_urd_bat_slo_swt_scr_owc_wly_bul_hau_ind_moo_anl_knd_tag_chh_tsn_ben_zul_alb_eng_dgb_mlt_sid_arw_lit_por_aze_pol_tml_sun_bsq_dyu_aeg_swa_guj_sod_igb_qcu_ctl_cnt_prs_xho_kor_hin_pan_mly_ita_est_ses_mnd_ukr_amh_spa_nor_cic	-0.484160843813097	-1.27475349525325	0.205572241475089
854	cic_aze_glc_arw_scr_ctl_mnd_nor_sod_spa_tsn_mcd_igb_mol_ewe_sid_dyu_anl_mao_ger_uzb_chh_ind_prs_urd_moo_xho_bsq_pol_slo_dgb_azi_swt_zul_guj_akn_knd_svk_wly_amr_jav_tml_owc_tsw_bam_afr_alb_eng_cnt_lda_kor_dut_lit_amh_lat_tha_hau_krd_grk_mly_tag_hin_bul_gam_ven_pan_aeg_fre_bem_fbf_heb_cze_rom_por_est_ukr_yor_hun_mlt_ses_geo_tig_ita_bos_vie_tur_rus_swe_ben_fin_jpn_bat_swa_qcu_sun	0.716126768816969	1.93838083939505	0.0556093450936237
855	mly_ewe_xho_sod_kor_ben_prs_pan_bul_bat_ita_lit_jav_arw_tml_glc_lda_tur_sid_tsn_cze_ind_zul_azi_cnt_mao_hau_amr_dgb_knd_tig_tag_swe_tsw_aze_ses_swt_ger_tha_igb_bam_cic_rus_guj_amh_swa_mol_yor_bem_mcd_akn_grk_est_bsq_heb_lat_fbf_bos_alb_fin_uzb_slo_afr_mnd_por_urd_pol_dyu_ukr_aeg_ven_hun_chh_eng_moo_scr_mlt_gam_rom_spa_jpn_vie_wly_geo_qcu_sun_hin_fre_dut_anl_svk_ctl_owc_nor_krd	-0.0556056327798921	-0.145451750149879	0.884668993139669
856	scr_fin_dut_eng_glc_swe_azi_ses_dyu_wly_hin_mol_geo_mcd_tha_vie_cze_arw_owc_guj_yor_akn_est_svk_cic_alb_bsq_lat_bat_pol_tsn_ctl_sod_mlt_amh_anl_tig_jpn_cnt_pan_hau_bam_slo_moo_bem_tag_knd_jav_kor_tur_ven_afr_swa_ewe_rus_ukr_xho_por_urd_ind_bos_tml_chh_krd_fre_aeg_prs_aze_igb_spa_gam_ger_hun_ben_qcu_fbf_lda_nor_zul_swt_lit_mao_rom_amr_dgb_uzb_sid_ita_tsw_bul_mnd_mly_heb_grk_sun	-0.0186712662092333	-0.0493544369884153	0.960742679907531
857	por_jpn_mol_tag_bem_amh_slo_arw_yor_est_mnd_ses_azi_amr_lat_tha_tur_cze_bsq_fbf_afr_tsw_uzb_spa_bos_chh_hun_hau_tig_hin_cic_grk_igb_eng_bam_qcu_knd_pan_zul_sid_mlt_sod_ven_bat_swt_scr_bul_alb_lit_vie_krd_ctl_glc_rus_mly_swe_geo_sun_tml_fre_dut_anl_cnt_tsn_fin_dgb_rom_lda_aeg_ben_gam_ukr_mcd_wly_xho_svk_ind_owc_kor_urd_akn_guj_jav_ger_moo_nor_mao_swa_heb_ewe_prs_dyu_aze_pol_ita	0.340687167353861	0.884453828832444	0.378732184406327
858	tur_tml_lit_swe_fre_sod_dgb_cnt_sun_ind_rom_por_uzb_pol_qcu_hun_owc_bos_chh_fin_hin_mnd_krd_slo_rus_tig_dyu_scr_mly_akn_geo_spa_svk_jav_heb_bsq_yor_amr_aeg_wly_bat_mao_tsw_knd_dut_grk_ita_ben_gam_bul_ukr_cze_mcd_jpn_tsn_glc_aze_nor_alb_fbf_lda_arw_lat_mol_sid_ctl_vie_cic_moo_igb_ses_pan_azi_guj_hau_eng_anl_afr_tha_swa_ven_prs_bam_tag_ger_swt_mlt_amh_bem_urd_xho_est_ewe_kor_zul	0.229218537080584	0.516529393793756	0.606710813252762
859	urd_dgb_tag_amh_aeg_ctl_arw_dut_svk_mly_lat_tml_mao_chh_fbf_mol_ind_bos_swe_uzb_bsq_yor_jav_qcu_swt_prs_dyu_slo_scr_tsw_gam_moo_anl_hun_fre_tig_cic_ben_mlt_heb_nor_tsn_geo_eng_akn_lda_hau_afr_krd_sod_bam_vie_tur_hin_mnd_grk_owc_ven_tha_kor_bat_ses_ukr_ewe_fin_xho_ita_por_ger_bul_spa_knd_lit_est_alb_amr_swa_mcd_wly_rom_jpn_igb_pol_cze_cnt_azi_aze_glc_sun_sid_bem_zul_guj_pan_rus	0.637193211995394	1.63620593654552	0.105176467069357
860	scr_tur_moo_alb_swa_swe_rus_bul_kor_vie_ben_krd_spa_akn_tag_swt_sun_chh_igb_mly_sid_fin_zul_azi_amh_grk_tsw_gam_ctl_ita_dut_uzb_knd_nor_cze_pan_pol_por_lat_bat_dgb_aze_ses_tsn_heb_ukr_xho_ger_geo_cic_owc_lda_est_guj_yor_mlt_tha_sod_cnt_amr_fbf_aeg_arw_ind_fre_hun_wly_dyu_mao_rom_bem_slo_hin_mcd_hau_bam_glc_afr_qcu_bos_ewe_lit_mol_mnd_bsq_prs_urd_svk_anl_tig_jpn_tml_eng_ven_jav	0.263391001485409	0.60696416104922	0.545353696298352
861	ctl_aeg_dyu_prs_ita_ben_ewe_bos_por_jav_fbf_tag_pan_sod_tur_amr_vie_bul_xho_cnt_tig_tsw_heb_gam_uzb_urd_grk_sun_azi_geo_chh_ger_anl_igb_knd_ukr_sid_rus_rom_swt_zul_lat_swe_lda_bat_aze_svk_lit_hun_dut_fin_bem_mly_mao_kor_eng_mcd_dgb_afr_guj_cic_glc_spa_hau_hin_tsn_alb_yor_cze_ind_owc_qcu_bsq_slo_est_ses_swa_mol_krd_mnd_jpn_tha_scr_akn_wly_mlt_fre_ven_amh_tml_bam_pol_nor_arw_moo	NA	NA	NA
862	moo_nor_xho_bem_anl_geo_glc_cze_grk_krd_kor_slo_bul_arw_bsq_dgb_ukr_tag_lit_zul_pol_owc_swt_tsw_guj_tsn_wly_swa_rom_ven_eng_jav_lat_vie_hau_bat_fin_alb_mly_urd_amr_hun_mcd_ses_lda_igb_spa_tha_tur_tig_ctl_cnt_yor_heb_chh_ben_mao_pan_ewe_mnd_qcu_bos_hin_fbf_por_sid_afr_aeg_cic_mol_uzb_mlt_azi_sod_fre_amh_rus_scr_bam_swe_est_dyu_svk_ita_ind_knd_gam_tml_aze_jpn_prs_ger_dut_akn_sun	-0.309768901746302	-0.812085227511426	0.418816530364894
863	ses_spa_ind_ben_bul_hun_rus_scr_knd_alb_pan_slo_dgb_dut_geo_ita_uzb_mly_anl_ven_mao_svk_nor_hin_rom_swt_bos_grk_fre_ger_igb_eng_est_swe_tsn_chh_por_tha_zul_fin_cnt_jpn_cze_tig_yor_tsw_xho_kor_azi_aze_wly_jav_bat_swa_fbf_mcd_aeg_vie_prs_amr_ukr_mol_guj_lda_lat_qcu_lit_sod_heb_krd_bsq_arw_tag_pol_tml_sid_cic_ewe_dyu_tur_glc_hau_owc_akn_bam_bem_urd_sun_amh_mlt_afr_gam_ctl_moo_mnd	0.336123144710497	0.818853541383565	0.414963355817201
864	fre_jpn_est_scr_glc_cic_gam_prs_grk_tur_afr_hin_swa_bul_lit_slo_mlt_owc_krd_arw_rom_bam_pol_mao_hun_ses_rus_por_alb_swt_yor_mnd_mcd_knd_guj_wly_bem_spa_dut_amh_vie_fbf_chh_nor_zul_mol_tsw_dgb_tig_lat_tml_ind_urd_pan_bat_geo_igb_swe_aeg_ukr_eng_heb_ctl_sid_ita_moo_sun_tsn_xho_azi_bos_tha_cze_aze_anl_hau_ger_fin_ben_ven_cnt_amr_tag_bsq_svk_uzb_dyu_akn_sod_ewe_mly_jav_lda_qcu_kor	0.972196252369206	2.49408172024371	0.0143942492200464
865	spa_tha_hun_bem_glc_bul_swe_krd_jpn_alb_tsn_bsq_cze_afr_geo_zul_vie_amh_swa_eng_knd_hin_lda_pan_amr_svk_qcu_xho_akn_cic_owc_cnt_chh_grk_mol_tur_fbf_dut_aeg_sid_tig_dyu_aze_nor_mcd_wly_scr_kor_ger_moo_slo_rom_bat_ewe_por_rus_tml_dgb_mlt_pol_ses_bam_guj_jav_uzb_gam_arw_ita_lit_mnd_lat_ind_mao_ctl_heb_sod_ven_ben_igb_swt_ukr_anl_tsw_mly_hau_sun_urd_yor_est_bos_fre_prs_tag_azi_fin	0.406657900859944	1.04569138195371	0.298413857161795
866	spa_fbf_jpn_igb_ctl_swa_heb_qcu_chh_yor_pol_moo_ven_hun_nor_bul_knd_tig_guj_tur_bos_mlt_bat_fin_mcd_rus_uzb_mly_slo_sid_jav_zul_vie_por_lda_gam_bem_alb_hin_urd_ind_swe_lit_hau_dyu_tag_aeg_sun_ita_kor_dgb_est_sod_ewe_akn_xho_wly_svk_tml_tsn_cze_tsw_prs_fre_azi_dut_eng_geo_grk_tha_bsq_arw_mnd_lat_scr_cnt_ben_amr_mol_cic_bam_swt_aze_anl_amh_ses_rom_ger_owc_pan_afr_mao_krd_glc_ukr	-0.056811091464706	-0.125993567374307	0.900008998477061
867	dut_tig_tag_fbf_heb_ben_nor_aeg_owc_sid_dyu_aze_grk_alb_rom_hin_afr_knd_rus_tur_bul_ewe_qcu_hau_bem_cic_urd_arw_mcd_anl_eng_bam_tsw_ukr_chh_spa_azi_hun_swt_igb_tsn_ger_pol_tml_amr_bos_scr_jpn_glc_cnt_wly_mnd_vie_gam_akn_sod_zul_ses_ind_uzb_bsq_lit_mol_geo_krd_fin_ctl_ven_dgb_lda_mly_sun_fre_mlt_kor_tha_cze_por_guj_yor_amh_prs_mao_slo_bat_jav_swa_pan_ita_swe_est_svk_xho_lat_moo	0.71101257589145	1.78813835220219	0.0770103810097992
868	rus_ewe_akn_ctl_aeg_glc_fre_svk_prs_swt_ses_bem_por_est_sod_heb_fin_jav_hun_lda_igb_mly_ben_cnt_ind_arw_wly_sun_geo_bat_jpn_hin_grk_lit_tml_sid_tur_bam_scr_pol_amr_anl_rom_bul_afr_swe_dgb_azi_urd_chh_moo_cic_eng_aze_amh_hau_ukr_dyu_owc_tsn_cze_nor_fbf_mlt_spa_swa_lat_ita_alb_kor_tig_ger_qcu_yor_ven_mao_bsq_dut_vie_slo_mcd_gam_mol_guj_xho_tha_knd_bos_mnd_krd_tsw_uzb_pan_tag_zul	-0.361185700945914	-0.942035878701885	0.348614943805501
869	sod_wly_heb_ger_alb_xho_aeg_geo_svk_hun_eng_sid_spa_uzb_azi_pan_knd_owc_afr_akn_ewe_swe_ses_chh_sun_ind_scr_mly_anl_swt_bem_mnd_zul_por_hin_tag_fre_mao_ukr_tha_swa_hau_tml_est_rus_lit_bsq_lat_amh_jav_dgb_tig_ctl_slo_krd_guj_kor_cze_bos_rom_cic_ven_ita_vie_yor_mlt_aze_igb_bam_bul_tsn_nor_lda_amr_qcu_mol_prs_arw_cnt_fin_moo_mcd_grk_jpn_dyu_tur_pol_tsw_gam_ben_glc_urd_bat_dut_fbf	-0.10013013691287	-0.241462321648361	0.809728408331267
870	tml_bos_vie_knd_krd_geo_qcu_tur_cnt_bem_anl_fin_akn_rus_gam_por_heb_ind_jav_sun_hau_lat_sod_est_swt_scr_ger_hun_mlt_dgb_kor_fbf_zul_pol_ukr_spa_arw_slo_bam_ctl_mcd_ewe_yor_mly_mao_hin_aze_igb_sid_ven_lit_mol_prs_rom_guj_jpn_ita_bsq_svk_cic_dut_amr_glc_ses_grk_bat_dyu_aeg_cze_pan_ben_bul_amh_swa_wly_mnd_tsn_tha_lda_azi_uzb_afr_tsw_chh_xho_swe_fre_alb_eng_moo_tag_tig_urd_owc_nor	-0.0689974311537825	-0.159225010506509	0.873836881835589
871	gam_alb_geo_mol_glc_cic_krd_bos_azi_dut_tag_tsw_lit_cze_arw_tml_cnt_bat_hin_lda_lat_jav_hau_zul_ben_chh_por_ven_slo_bul_yor_uzb_prs_eng_mly_wly_owc_tsn_akn_ses_sun_knd_svk_kor_swa_ukr_anl_dyu_jpn_fin_rus_amh_mlt_ita_mao_nor_pol_hun_fre_ind_pan_aze_afr_rom_bam_dgb_spa_bem_scr_ger_guj_swe_amr_tur_vie_ctl_xho_aeg_fbf_mcd_qcu_est_tig_sod_sid_mnd_moo_bsq_grk_urd_swt_ewe_heb_igb_tha	0.333117902966904	0.809131141567307	0.420504964894223
872	vie_ind_sun_amh_swe_ita_arw_owc_heb_mlt_cze_hun_ger_lda_alb_mcd_glc_por_tsw_ses_lit_bos_chh_bsq_geo_scr_svk_dut_anl_bul_ukr_est_zul_dyu_cic_afr_lat_eng_urd_fbf_hau_tha_wly_ben_ven_dgb_slo_tml_rom_bam_sid_pol_cnt_uzb_pan_jpn_aeg_moo_fin_tag_swa_mao_mnd_ewe_tig_hin_sod_spa_azi_gam_xho_tsn_igb_bem_yor_akn_aze_tur_bat_guj_knd_rus_fre_kor_prs_krd_grk_amr_ctl_nor_mly_qcu_mol_swt_jav	0.490068715446563	1.13100584317669	0.260960825746567
873	prs_ctl_amh_mol_dgb_est_yor_uzb_arw_swe_lda_cnt_zul_ewe_fin_heb_rom_mnd_bat_urd_hau_kor_grk_tag_tig_ses_ben_owc_hin_ita_geo_gam_ukr_nor_akn_ger_knd_fre_jpn_glc_wly_guj_eng_jav_tsn_ven_mly_bem_swt_mcd_dyu_tha_sun_scr_tsw_vie_chh_alb_spa_bsq_aeg_krd_lit_anl_lat_tur_por_xho_bos_pol_bul_sod_cze_hun_fbf_swa_svk_rus_mao_ind_azi_cic_amr_aze_mlt_bam_pan_tml_dut_igb_qcu_afr_moo_sid_slo	-0.380685560112003	-0.867065219592815	0.388137940809486
874	ses_mao_heb_wly_cic_grk_sod_kor_amr_tag_ukr_lat_amh_rus_swe_hau_pol_mol_por_aeg_bsq_aze_ita_rom_cze_hun_dgb_ben_tha_bat_uzb_urd_bem_hin_afr_azi_tsn_mnd_knd_sun_igb_fin_est_swt_lda_alb_ctl_cnt_dyu_tig_svk_fbf_bos_gam_bam_bul_ven_guj_krd_dut_ger_mlt_glc_tsw_tml_geo_swa_zul_xho_nor_prs_anl_yor_lit_sid_eng_vie_tur_ind_fre_jav_slo_akn_ewe_qcu_jpn_pan_arw_mly_moo_scr_spa_mcd_chh_owc	0.0102928977978389	0.0248326576448722	0.980241648215919
875	dyu_mol_grk_owc_hun_nor_afr_spa_igb_tha_hau_bos_swt_ger_svk_aeg_dgb_sod_bat_sun_ven_cic_chh_swa_zul_sid_por_rom_ses_pol_wly_prs_est_anl_hin_tig_lda_alb_ita_mao_gam_jav_kor_fin_amh_lit_mlt_fbf_heb_tml_qcu_mcd_cze_swe_geo_lat_jpn_yor_fre_tsn_mly_bul_tur_pan_ukr_slo_bam_tag_vie_ben_eng_bsq_ind_dut_bem_knd_rus_tsw_akn_krd_xho_urd_ewe_cnt_guj_moo_ctl_amr_glc_mnd_scr_uzb_arw_azi_aze	0.444828771240293	1.15171624383465	0.252389911303252
876	chh_ctl_moo_aze_scr_mol_bem_ukr_sod_ita_tig_fbf_spa_vie_owc_xho_hun_zul_urd_cnt_geo_arw_prs_amh_swt_guj_cic_uzb_alb_jpn_slo_heb_nor_gam_lit_knd_dgb_mly_wly_aeg_tag_ger_ind_grk_tsn_dut_pol_pan_bat_glc_ven_jav_ben_swe_fre_amr_igb_kor_lda_eng_mcd_akn_ses_svk_rus_tur_anl_bsq_fin_krd_cze_mlt_mnd_afr_qcu_tha_hau_yor_bam_swa_azi_dyu_hin_mao_lat_tsw_sun_bul_rom_est_sid_bos_tml_por_ewe	-0.580031165620534	-1.52259664166291	0.131252809342278
877	dut_swt_yor_bos_ben_glc_tur_urd_rom_jpn_tha_sun_krd_ger_sid_mly_vie_amr_mnd_tig_bul_xho_bem_amh_por_knd_tsn_fbf_swa_ctl_est_ewe_aeg_cnt_bat_aze_jav_qcu_gam_spa_lit_bsq_cze_lat_wly_mol_zul_kor_heb_swe_tml_akn_geo_arw_uzb_grk_mcd_owc_slo_igb_svk_pan_fin_chh_tag_nor_cic_ind_mlt_guj_pol_mao_ukr_anl_ven_sod_hun_rus_prs_fre_scr_tsw_bam_ses_moo_azi_afr_dyu_dgb_hau_hin_eng_alb_ita_lda	0.328879569028058	0.87269587330629	0.38507652092983
878	sun_xho_swe_mlt_arw_jav_fin_hun_bam_slo_bem_mol_fbf_pol_krd_tsn_lda_moo_owc_lit_hau_kor_dut_tml_knd_fre_prs_tag_spa_ukr_ses_qcu_tsw_bat_urd_bul_svk_por_sod_cze_uzb_afr_mnd_aeg_cic_dgb_ben_grk_amh_ita_gam_ger_anl_ven_bos_hin_ind_rus_zul_mcd_vie_scr_amr_ewe_chh_geo_nor_azi_heb_ctl_wly_pan_lat_est_mao_mly_aze_sid_yor_jpn_akn_dyu_rom_bsq_tha_igb_tur_guj_swt_tig_eng_cnt_swa_glc_alb	-0.0760146064770108	-0.17425136978018	0.862046677402357
879	ukr_lda_afr_dyu_por_hun_igb_slo_bem_knd_mnd_grk_akn_gam_ctl_hin_tsn_mao_amr_lit_tha_krd_ses_moo_cnt_kor_sod_chh_jav_swt_xho_fbf_alb_rus_bat_cic_spa_ger_tig_rom_mlt_fin_swa_bam_bsq_dgb_nor_sid_fre_qcu_swe_ind_eng_urd_mcd_ven_aeg_yor_dut_tml_glc_pan_arw_vie_pol_bos_svk_tur_aze_hau_scr_ben_amh_cze_mly_sun_guj_zul_wly_mol_bul_heb_owc_tsw_jpn_azi_lat_ita_prs_uzb_anl_tag_geo_ewe_est	0.23929599567928	0.626118674893974	0.532770834036948
880	tig_mao_urd_knd_hun_aeg_prs_afr_kor_lit_bem_akn_bam_ven_uzb_swa_arw_ger_eng_alb_yor_mol_sid_bul_scr_jpn_sod_igb_rom_tsn_geo_fbf_slo_spa_cnt_gam_est_grk_bos_mcd_ukr_xho_tur_tml_hau_tha_fre_anl_jav_sun_pol_heb_amh_lat_amr_lda_dut_ben_wly_rus_fin_swe_mly_qcu_hin_mlt_tag_ctl_ewe_dgb_aze_zul_cze_krd_chh_nor_por_azi_svk_ita_bsq_bat_guj_tsw_mnd_pan_vie_swt_ind_dyu_glc_moo_owc_cic_ses	0.0138444515630646	0.0319381569837119	0.974589813359394
881	fbf_sun_dyu_igb_tha_tur_tsw_bat_urd_mlt_xho_ewe_bsq_aeg_wly_hun_pan_fre_mly_cic_tig_tsn_sid_nor_ses_akn_bos_svk_lat_zul_moo_rus_ven_tag_cze_mnd_kor_rom_spa_vie_ger_ita_glc_ctl_slo_bem_bam_est_yor_por_chh_owc_qcu_prs_ukr_lit_hau_sod_dut_knd_jav_jpn_mao_aze_alb_swt_dgb_guj_anl_eng_hin_mol_lda_mcd_amr_swe_heb_geo_gam_fin_azi_afr_bul_arw_amh_grk_uzb_ind_scr_ben_tml_pol_krd_cnt_swa	-0.0633760400858387	-0.150671545606694	0.880561142468368
882	kor_por_yor_moo_vie_wly_amr_owc_tur_amh_fin_eng_azi_nor_mao_ewe_pan_sun_lda_sod_cnt_ctl_ben_spa_dgb_knd_jav_bam_bul_bat_scr_bsq_ven_tsw_mly_afr_bem_heb_cic_mcd_dyu_grk_alb_est_tsn_rom_slo_tml_chh_aeg_jpn_geo_swa_hin_qcu_ses_urd_arw_sid_tag_bos_krd_zul_hau_prs_ind_fbf_rus_aze_xho_tig_dut_akn_mlt_swe_swt_ger_igb_hun_glc_uzb_tha_mol_pol_ita_ukr_guj_svk_lat_anl_fre_gam_cze_mnd_lit	-0.149146067623334	-0.337860209664023	0.736229988802473
883	zul_grk_fin_alb_tsw_sod_arw_bul_nor_swa_ctl_knd_tur_tsn_cnt_afr_ukr_svk_dut_pol_eng_mlt_moo_mly_ses_xho_geo_fre_krd_anl_ind_jpn_yor_qcu_sid_lit_dgb_owc_ger_aeg_heb_mol_hun_azi_ven_tha_amh_akn_aze_lat_mnd_mcd_kor_sun_scr_cic_glc_por_ita_gam_cze_dyu_uzb_bos_lda_hin_urd_ben_amr_bat_tml_tig_mao_rus_guj_swe_swt_chh_prs_wly_igb_hau_bsq_fbf_slo_bam_tag_rom_pan_ewe_est_jav_vie_bem_spa	0.214417778624794	0.575277043504183	0.566493216052552
884	hin_mly_zul_amh_bem_tsn_kor_knd_fre_scr_bam_swe_sun_ger_igb_qcu_mao_yor_arw_svk_cnt_lit_bos_ita_ukr_geo_uzb_spa_swa_tsw_akn_vie_swt_ind_mol_anl_jav_chh_afr_tha_tag_tml_fbf_prs_mcd_owc_rus_heb_fin_dyu_amr_ses_aze_wly_grk_tig_eng_ctl_rom_sid_azi_slo_alb_est_urd_glc_krd_mlt_gam_cic_tur_dgb_bat_hun_nor_ben_ven_pan_hau_ewe_bul_guj_por_jpn_dut_lda_moo_xho_mnd_sod_lat_aeg_bsq_cze_pol	0.000877303985382235	0.00208110652387566	0.99834397602684
885	tsn_swe_wly_tag_ewe_guj_swt_knd_fre_cnt_tur_amh_sid_glc_jav_bem_hau_ukr_arw_chh_est_nor_yor_cic_anl_sod_bat_spa_mlt_vie_slo_fbf_owc_moo_ven_bos_mnd_cze_jpn_ben_ses_tml_por_sun_lat_zul_swa_akn_heb_azi_xho_tha_bam_dut_hun_rus_lda_mol_kor_grk_pol_afr_amr_tig_ita_svk_eng_dgb_qcu_gam_igb_prs_pan_aeg_scr_lit_hin_mao_ctl_aze_bul_bsq_rom_ind_uzb_dyu_fin_urd_mcd_tsw_mly_alb_geo_krd_ger	-0.0592996302382837	-0.1551609135491	0.877030726498525
886	azi_est_ita_yor_por_rom_uzb_hun_moo_kor_ben_geo_ewe_guj_mol_gam_bul_amr_ind_dgb_fbf_tha_ven_tsw_lat_swa_jav_heb_knd_bat_swt_igb_ses_owc_bem_pol_xho_sid_mlt_arw_sun_alb_pan_swe_chh_tsn_mly_lit_ukr_lda_eng_bam_qcu_zul_fre_dut_ctl_rus_cic_glc_mcd_slo_nor_anl_mnd_grk_akn_wly_tig_spa_sod_tag_amh_dyu_afr_cze_aze_aeg_fin_ger_vie_svk_urd_cnt_hin_prs_tur_bos_bsq_jpn_tml_mao_hau_scr_krd	-0.16498939943391	-0.427988765453071	0.669648799275365
887	scr_geo_ses_moo_krd_zul_guj_tag_cnt_arw_hun_knd_fre_owc_qcu_hin_tig_est_tml_heb_tha_dyu_grk_bul_wly_ind_yor_por_bat_prs_chh_tsn_ctl_swe_mly_uzb_mao_svk_fin_jpn_slo_hau_lit_alb_ita_bem_amh_swt_lda_glc_tur_cze_sod_nor_dut_afr_pol_gam_bos_urd_azi_bsq_ven_jav_vie_aze_aeg_mnd_pan_rus_swa_akn_cic_fbf_tsw_ukr_sun_xho_mcd_ben_igb_sid_ewe_anl_eng_kor_ger_spa_amr_dgb_mlt_lat_rom_bam_mol	0.283499986517083	0.665058543479051	0.507658973139255
888	tag_hun_tha_knd_owc_tml_akn_ctl_qcu_prs_rus_amh_hau_aeg_igb_grk_swe_jav_ind_rom_mnd_est_lda_cze_glc_spa_ben_fbf_pan_urd_dyu_scr_heb_slo_moo_tig_anl_krd_fin_afr_chh_aze_amr_por_ses_lit_sid_cic_kor_bsq_jpn_dgb_tsw_ger_guj_geo_mao_azi_sun_lat_mcd_tsn_mol_wly_svk_eng_fre_ukr_pol_swt_bos_zul_ewe_ven_bem_dut_bul_bat_tur_mlt_alb_uzb_arw_hin_yor_sod_bam_gam_nor_vie_mly_xho_cnt_ita_swa	-0.0482730824497954	-0.129316333363467	0.897386617036072
889	dyu_bat_bem_krd_aeg_sod_dut_akn_afr_hau_dgb_cic_bam_ctl_urd_prs_nor_lda_grk_pan_ita_moo_fre_sid_cze_mly_spa_tsw_ses_sun_jpn_kor_ger_igb_est_tsn_amr_zul_qcu_mol_ind_guj_swt_geo_eng_owc_mao_glc_svk_rus_hin_uzb_swe_lit_cnt_swa_tur_pol_por_arw_ven_aze_wly_mcd_mnd_bul_fin_alb_rom_bos_fbf_ewe_slo_xho_bsq_anl_hun_lat_amh_jav_yor_mlt_knd_tha_vie_heb_ben_chh_ukr_tag_gam_tig_scr_tml_azi	-0.212823784959787	-0.49840842157818	0.619372913760817
890	tsn_arw_chh_xho_heb_hau_lat_swt_sid_anl_guj_nor_glc_lit_ses_bos_ita_uzb_urd_pan_lda_jav_fbf_bsq_est_kor_mly_ven_spa_bam_aze_wly_rom_dut_geo_tur_ind_ctl_amr_tag_krd_vie_knd_prs_tml_pol_yor_mol_fin_cze_azi_akn_dyu_aeg_ben_zul_amh_hin_slo_swa_ger_ewe_sod_tig_fre_qcu_mao_tha_swe_mcd_cic_gam_bem_cnt_afr_jpn_bul_rus_eng_mnd_svk_scr_dgb_hun_igb_por_mlt_owc_moo_bat_ukr_tsw_grk_alb_sun	0.0151427030476337	0.0390669605995411	0.968920744816178
891	xho_lit_sod_urd_spa_hau_hin_guj_zul_akn_bam_mcd_ger_bat_wly_yor_swa_slo_krd_rus_aeg_tag_ukr_igb_grk_cic_cze_vie_lda_jpn_prs_pol_ctl_lat_tml_tur_owc_bsq_geo_sid_dyu_ses_mao_afr_mol_sun_por_cnt_jav_ewe_tig_uzb_fbf_svk_dgb_eng_amh_anl_amr_dut_ita_swe_fin_ben_knd_ind_tsw_nor_rom_scr_hun_mly_arw_ven_tsn_moo_tha_heb_gam_bos_fre_est_aze_bem_mnd_azi_glc_alb_bul_chh_qcu_swt_mlt_pan_kor	0.556796737755614	1.39643204451598	0.165908461545234
892	lat_wly_slo_svk_sun_ses_alb_guj_knd_swe_bos_sid_tig_arw_aeg_hin_jav_ven_moo_krd_mcd_pan_afr_fre_bat_hau_ctl_chh_dgb_yor_tsw_bsq_xho_nor_por_urd_eng_amh_rom_cnt_prs_bem_ind_tml_bul_spa_bam_jpn_ewe_tsn_qcu_amr_cze_ita_fbf_pol_gam_uzb_geo_dyu_glc_grk_tur_akn_fin_zul_dut_swt_est_anl_scr_ben_mao_aze_azi_ger_cic_mol_lda_kor_owc_mlt_igb_tag_lit_hun_ukr_tha_mly_mnd_heb_vie_rus_sod_swa	-0.752608586499078	-1.76235912390256	0.0812941854987075
893	bsq_amh_sun_sod_ven_swe_swa_eng_akn_chh_dgb_igb_aeg_alb_scr_bos_tml_svk_hin_jav_bul_ukr_aze_tsn_xho_mlt_tha_rus_sid_kor_tig_rom_fin_ben_uzb_qcu_geo_arw_fbf_tag_dyu_grk_knd_lit_lat_mcd_gam_spa_wly_pol_cnt_vie_pan_tsw_swt_krd_ind_lda_hau_urd_jpn_amr_moo_azi_dut_owc_mly_ita_yor_cic_glc_heb_anl_afr_ger_est_nor_fre_ewe_bam_mao_tur_zul_bem_bat_guj_mnd_slo_hun_prs_cze_por_ses_mol_ctl	0.843966030831877	1.99620973592793	0.0488355407136796
894	fin_akn_tur_dut_cnt_bos_vie_jpn_tag_azi_bul_ben_bam_scr_dyu_zul_bem_xho_ind_cze_tsw_mao_ctl_glc_pol_jav_nor_svk_ger_swt_knd_owc_est_cic_hau_kor_amh_hin_fbf_sun_gam_mol_spa_swe_afr_sid_hun_mcd_lda_eng_prs_pan_ewe_bsq_heb_wly_chh_tsn_lit_sod_ita_rus_geo_slo_ven_amr_guj_rom_ukr_tha_mlt_ses_aeg_qcu_tig_swa_yor_krd_aze_por_igb_uzb_moo_alb_bat_tml_arw_fre_anl_grk_urd_dgb_lat_mnd_mly	-0.463262802769871	-1.18964580366041	0.237213940594799
895	wly_glc_scr_bos_azi_arw_tag_igb_bul_fbf_ben_bem_owc_spa_afr_mnd_krd_knd_svk_tha_tig_prs_mol_lda_swe_cic_akn_tsn_dyu_fin_tsw_moo_ger_pol_jav_amr_mao_kor_cze_bam_hun_yor_swt_tur_hau_pan_alb_mlt_dgb_ctl_anl_nor_ukr_bsq_hin_rom_guj_sid_swa_geo_uzb_dut_eng_ita_fre_heb_lit_por_qcu_aeg_ses_cnt_slo_sod_grk_bat_aze_est_mly_ven_rus_vie_chh_urd_tml_jpn_xho_mcd_sun_ind_amh_gam_ewe_lat_zul	0.691137364289083	1.67904018378229	0.0965011761993382
896	amr_tig_mao_dyu_tsw_kor_tml_ewe_sun_azi_zul_tsn_guj_dut_ben_lda_moo_arw_nor_igb_cic_akn_por_alb_mly_ger_vie_wly_amh_cnt_bem_ukr_prs_swa_uzb_yor_scr_swt_ctl_lat_hun_spa_hau_jav_chh_grk_gam_knd_bam_anl_sid_qcu_lit_pol_xho_ind_cze_glc_bul_fre_slo_aeg_geo_hin_sod_tur_aze_bos_eng_mnd_svk_dgb_heb_bsq_rus_fin_mol_est_krd_swe_jpn_urd_afr_mlt_tag_ses_ita_ven_fbf_pan_rom_tha_mcd_bat_owc	-0.0884950239736146	-0.200068864975496	0.841863561624845
897	qcu_sod_xho_mol_tml_gam_ben_mnd_bem_ita_rom_pan_alb_swa_guj_lat_sid_cze_lit_wly_bsq_ewe_bat_jpn_azi_aze_knd_arw_dgb_sun_fre_swt_ctl_svk_lda_tag_tha_mlt_ven_glc_ger_mly_vie_spa_amh_urd_hin_owc_cic_hun_akn_cnt_est_moo_aeg_eng_yor_pol_nor_por_chh_rus_afr_dyu_fbf_igb_fin_dut_geo_jav_slo_bos_tsn_ind_hau_heb_scr_anl_kor_krd_mcd_tur_ukr_bam_prs_uzb_mao_amr_ses_tig_bul_zul_grk_tsw_swe	NA	NA	NA
898	slo_dgb_dyu_cnt_moo_krd_ger_tig_ven_hin_bul_tag_jpn_owc_sod_rom_azi_gam_grk_qcu_akn_bem_scr_pol_hau_ind_igb_uzb_zul_ben_dut_lda_ita_tsw_ctl_swa_alb_mao_heb_fre_mnd_chh_tsn_glc_anl_amr_geo_aeg_kor_arw_svk_rus_ukr_lat_mol_mly_pan_mcd_swe_guj_eng_ses_ewe_bsq_sun_por_yor_tml_urd_fbf_tha_fin_sid_knd_lit_tur_xho_bos_swt_cze_hun_cic_spa_afr_aze_jav_wly_prs_nor_vie_bat_mlt_bam_est_amh	0.733074097851172	1.89023160464119	0.0618410145581041
899	knd_gam_amh_jpn_cic_akn_dut_por_ses_est_ben_wly_rus_grk_owc_heb_cnt_fre_lit_afr_sid_jav_tsn_sod_ctl_hin_ger_cze_vie_tig_aze_lda_bul_sun_swt_ukr_tur_mol_ven_swa_tag_ewe_bsq_igb_bat_pol_ind_mly_amr_moo_pan_azi_rom_eng_urd_swe_qcu_anl_dgb_chh_glc_prs_hun_scr_tha_hau_aeg_mnd_uzb_tml_mcd_alb_fbf_fin_dyu_zul_bam_mlt_yor_geo_xho_lat_slo_kor_guj_mao_ita_bos_krd_svk_nor_tsw_spa_bem_arw	-1.22365693118199	-3.05234275321116	0.00296012244887481
900	fin_ger_scr_ben_por_aze_bem_ita_heb_amh_spa_swt_grk_est_svk_owc_prs_fbf_slo_sod_krd_moo_qcu_mly_lat_guj_tha_cic_zul_tur_jav_igb_chh_fre_tag_rom_eng_akn_jpn_amr_dgb_lda_ven_aeg_ses_cnt_mnd_bos_dut_uzb_bam_bat_bul_mlt_xho_tsw_cze_swe_hau_kor_vie_tsn_sid_hun_tig_tml_anl_mao_afr_ind_swa_arw_urd_nor_bsq_pol_ukr_ctl_sun_lit_hin_gam_mcd_dyu_alb_rus_geo_knd_wly_azi_pan_ewe_glc_yor_mol	0.816585841952707	1.94900394958024	0.0543084605292995
901	igb_mcd_xho_lit_scr_mol_sid_swa_kor_aze_bam_afr_guj_swt_swe_glc_prs_lda_chh_mao_gam_mly_azi_aeg_yor_dyu_ind_qcu_alb_amh_cze_tha_tsn_ctl_slo_heb_pol_fre_bsq_fbf_knd_bul_mnd_ukr_dgb_jpn_dut_hun_eng_est_pan_moo_bos_bat_fin_arw_ita_ven_bem_rus_tsw_mlt_amr_por_akn_krd_uzb_spa_cic_jav_cnt_ewe_tml_lat_tig_nor_ger_zul_vie_ses_hau_owc_grk_urd_geo_wly_tag_hin_tur_rom_svk_sod_sun_anl_ben	-0.16364462023041	-0.430729878228751	0.667661432350231
902	sod_fbf_ben_amh_dgb_pol_nor_ven_ita_hin_jpn_vie_fin_anl_amr_knd_chh_cnt_mcd_spa_bem_hau_hun_uzb_mao_tig_mly_kor_swa_fre_swe_glc_lat_tag_yor_pan_arw_ewe_qcu_svk_mnd_swt_xho_bat_heb_alb_grk_igb_prs_aeg_urd_zul_dut_bul_bam_sid_gam_rom_wly_tsw_ukr_tur_rus_mlt_tsn_scr_afr_aze_owc_mol_krd_eng_tml_lit_guj_por_slo_moo_akn_dyu_cic_tha_bsq_azi_cze_ger_lda_jav_bos_sun_est_ses_ctl_geo_ind	0.03129024477087	0.0807796641897299	0.935790765926117
903	krd_tig_swe_moo_bsq_rom_mol_scr_urd_cnt_hun_dut_hin_mao_ses_yor_alb_afr_pan_lda_kor_ukr_swt_bam_vie_jpn_geo_lit_bat_tsw_chh_tsn_tur_uzb_aze_eng_lat_mlt_akn_dyu_sid_ewe_pol_dgb_guj_bul_azi_fin_spa_rus_por_tml_bos_knd_aeg_est_wly_arw_swa_igb_glc_anl_qcu_bem_svk_fre_jav_ben_mnd_amr_slo_amh_ven_gam_cic_ctl_fbf_prs_zul_sod_tha_grk_cze_nor_heb_tag_ger_hau_sun_ita_owc_mcd_mly_ind_xho	-0.0308304474499707	-0.0741345995887279	0.941062509364985
904	fbf_chh_glc_swt_lat_dgb_akn_swe_cnt_vie_swa_lit_heb_prs_aeg_yor_ger_uzb_dyu_tha_slo_pan_ses_hau_cic_scr_dut_pol_rom_fre_fin_bos_rus_krd_geo_ukr_urd_tsw_est_sid_aze_bsq_nor_bat_afr_mnd_amh_bem_por_ctl_ewe_igb_tag_spa_cze_knd_lda_kor_xho_tsn_anl_jav_guj_ben_amr_mly_gam_ita_tig_alb_hin_wly_owc_azi_tml_tur_bul_qcu_arw_sod_sun_grk_hun_zul_eng_mcd_jpn_mao_ven_bam_moo_mol_ind_svk_mlt	0.428564959485594	1.10441432541226	0.272262707994793
905	ger_pol_akn_dut_zul_moo_prs_sod_guj_arw_glc_est_hau_cic_ctl_scr_heb_wly_alb_fre_fbf_ses_sun_mly_azi_rus_tsw_mol_gam_bul_fin_svk_mao_tha_bsq_krd_geo_swa_tml_uzb_urd_dgb_lit_pan_afr_mlt_xho_hin_bat_tag_ita_ukr_bos_qcu_nor_bem_tig_aze_tsn_kor_knd_swt_cze_hun_dyu_vie_amr_rom_tur_ven_slo_cnt_por_amh_grk_chh_igb_ind_aeg_swe_eng_bam_jav_yor_lda_sid_mnd_ben_anl_jpn_mcd_spa_owc_ewe_lat	0.163211811942765	0.372611354613793	0.710285546720565
906	ukr_ben_ses_ind_mao_tig_heb_urd_tsn_dyu_pan_aze_ctl_bam_wly_lit_bem_scr_afr_igb_tsw_cze_jav_sod_alb_mol_chh_guj_amr_uzb_prs_bul_ewe_azi_eng_cnt_tml_kor_spa_jpn_ger_fbf_mly_dgb_mcd_hin_bos_krd_est_cic_gam_fin_mlt_pol_moo_slo_anl_akn_knd_hun_dut_xho_rom_sun_bsq_nor_rus_swt_vie_hau_por_swa_yor_sid_tag_ita_grk_owc_tha_arw_ven_mnd_qcu_amh_svk_aeg_geo_bat_lat_fre_lda_zul_tur_glc_swe	-0.376185314128428	-0.876365722472046	0.383089298924703
[truncated: 94 more rows]
