# Supplementary material for: Future Tense and Economic Decisions: Controlling for Cultural Evolution
Source: PLoS One. 2015 Jul 17;10(7):e0132145. doi: 10.1371/journal.pone.0132145 (PMC4506144; doi:10.1371/journal.pone.0132145)
Supplement: S8 Appendix — See README files within the various sub-folders. (ZIP) [file pone.0132145.s008.zip › S3_Code/Residuals_new/PGLS/PermuteResults/permute_S_34000.csv]

	ftr	r	t	p
1	lda_mol_aze_bos_vie_swt_tsw_pol_eng_yor_scr_bul_swe_lit_gam_bem_bam_svk_wly_dyu_ewe_por_moo_tha_anl_glc_hin_hun_ven_mcd_xho_azi_ind_krd_jav_tur_mnd_grk_tsn_kor_ger_sod_fbf_chh_qcu_hau_amr_bat_guj_slo_swa_sid_cnt_akn_geo_jpn_owc_urd_afr_zul_dut_lat_aeg_arw_knd_mlt_ita_bsq_cic_tag_pan_spa_ctl_dgb_igb_sun_nor_ben_est_ukr_fre_tig_tml_heb_ses_rom_cze_prs_alb_fin_mly_amh_rus_mao_uzb	0.646513906446581	1.71320224669711	0.0900071728479263
2	dgb_slo_ben_mcd_bem_lda_gam_ses_alb_scr_uzb_bat_prs_bul_urd_owc_lat_spa_ind_aeg_guj_mol_aze_fbf_bsq_tur_swt_sun_tag_pan_svk_vie_sod_mao_qcu_chh_ukr_ita_cnt_wly_heb_bam_moo_xho_bos_tig_pol_arw_geo_igb_ven_lit_rom_zul_glc_mlt_anl_yor_hau_ewe_fre_dyu_ctl_hun_jav_amr_krd_rus_jpn_eng_afr_sid_por_est_swe_hin_amh_dut_mly_ger_kor_tml_swa_cic_azi_fin_cze_grk_nor_tsn_tha_akn_mnd_tsw_knd	0.250502377947123	0.558763767547518	0.577665913979879
3	cze_bat_heb_sid_tag_ukr_gam_hun_rus_tsw_est_aeg_eng_glc_bul_slo_swa_bam_fbf_swe_hau_dyu_dgb_guj_mao_ses_krd_jpn_kor_nor_grk_aze_mly_xho_sod_mcd_lda_svk_scr_mlt_akn_ben_pan_geo_afr_cnt_hin_jav_wly_spa_urd_amr_tha_lit_tml_swt_bem_lat_bos_arw_fin_zul_ind_mol_prs_sun_igb_por_chh_mnd_knd_rom_alb_tig_cic_amh_ita_moo_bsq_tsn_ger_ven_yor_fre_owc_ewe_anl_uzb_tur_azi_qcu_ctl_vie_dut_pol	0.687070659194964	1.6561296465899	0.101066032452409
4	mcd_guj_hun_arw_azi_chh_est_cnt_lat_svk_scr_alb_amr_ita_slo_mly_moo_jpn_tig_cze_mlt_dgb_tsn_jav_ses_qcu_tur_gam_ven_tha_mol_prs_ctl_sun_wly_uzb_knd_lda_cic_bam_swa_eng_aeg_ben_por_glc_dut_mao_spa_geo_pan_bsq_kor_swt_bat_yor_lit_dyu_amh_tml_tag_bos_urd_ind_akn_aze_ukr_ger_rom_mnd_heb_sid_grk_vie_zul_fbf_rus_sod_bem_hin_xho_igb_tsw_swe_nor_anl_pol_owc_fin_bul_krd_fre_ewe_afr_hau	0.248617353678419	0.558434152184174	0.577889997064123
5	ita_glc_scr_mol_ven_mnd_jav_tur_lat_guj_tsw_eng_ben_pol_tml_qcu_dyu_fin_nor_bul_tha_aze_mcd_prs_sid_arw_gam_xho_igb_ctl_anl_ukr_grk_bem_spa_bsq_rus_fbf_knd_swt_heb_mao_mly_alb_kor_amh_por_akn_swe_amr_fre_pan_jpn_swa_cnt_mlt_dut_hau_tag_rom_aeg_dgb_est_slo_ind_bat_owc_chh_cze_ger_ewe_moo_vie_lit_bos_urd_geo_wly_yor_sod_cic_bam_lda_uzb_afr_sun_azi_tsn_hun_zul_tig_krd_svk_hin_ses	-0.605273463233614	-1.57938836699965	0.117642407641887
6	cic_akn_eng_ben_urd_por_rom_arw_tag_tur_cze_azi_fre_mcd_zul_mol_amr_prs_geo_igb_lat_ind_tsn_aeg_heb_sod_alb_krd_mnd_lda_gam_afr_swe_ger_tsw_nor_scr_spa_mly_fbf_chh_anl_slo_moo_hun_qcu_ukr_dut_grk_aze_lit_guj_sid_kor_wly_jav_bem_mao_amh_yor_jpn_sun_vie_ita_tha_dgb_tml_cnt_est_hau_tig_bsq_knd_mlt_hin_pan_svk_dyu_ctl_pol_ven_ses_uzb_swa_swt_bul_bat_bos_rus_glc_fin_xho_ewe_bam_owc	-0.492273596930501	-1.30778247319383	0.194170673695176
7	ven_alb_ukr_hin_hau_akn_anl_amh_knd_ewe_fbf_owc_bem_tsw_mly_wly_ctl_glc_nor_tsn_cic_dyu_hun_bam_heb_mlt_pan_sid_urd_moo_guj_azi_dut_qcu_rus_bos_ses_sun_amr_kor_cze_tag_bat_scr_yor_pol_rom_jpn_arw_sod_fre_slo_krd_eng_fin_mnd_bul_afr_aeg_lda_lit_swe_dgb_prs_gam_ben_geo_grk_ind_chh_mcd_spa_tha_mao_mol_swt_igb_lat_por_swa_tur_est_cnt_ger_bsq_vie_ita_aze_tig_zul_svk_xho_uzb_jav_tml	0.40160474270705	1.02745332622237	0.306871980180834
8	yor_kor_bem_heb_fre_gam_pan_zul_bat_geo_igb_tsn_azi_akn_qcu_anl_lat_tsw_sod_knd_mao_rom_fbf_amh_ben_arw_ukr_prs_tml_hin_scr_lit_mnd_cic_ger_spa_chh_afr_aze_moo_ind_wly_urd_ven_mcd_ctl_grk_swt_amr_bos_jpn_ses_vie_xho_bam_guj_pol_cnt_swe_hau_fin_rus_tag_svk_bsq_dgb_owc_dut_hun_est_bul_aeg_sun_mlt_alb_slo_por_mly_glc_tig_dyu_tur_lda_mol_nor_uzb_swa_ewe_jav_krd_ita_cze_sid_tha_eng	0.0819493962765757	0.214843753971049	0.830359554969346
9	cze_swt_aeg_ctl_ben_glc_svk_tur_bam_hau_zul_cic_jpn_ukr_swe_yor_jav_ita_ven_mly_krd_kor_est_knd_arw_geo_amr_bat_pan_bos_sid_lit_urd_bsq_ses_rom_anl_prs_mol_fre_rus_ind_fin_ger_hun_ewe_chh_tag_fbf_tig_dut_lat_akn_uzb_slo_cnt_hin_nor_amh_bul_xho_vie_mlt_dyu_sun_afr_igb_alb_sod_por_dgb_eng_swa_wly_mnd_lda_qcu_guj_scr_spa_tha_gam_mcd_owc_bem_tsw_moo_azi_grk_heb_tml_mao_tsn_pol_aze	0.132244848587261	0.313877324544208	0.754317178010106
10	svk_bem_wly_yor_swa_hin_knd_tml_vie_fbf_hau_lda_tur_jav_kor_owc_jpn_bsq_pol_spa_dut_ben_slo_est_bat_ind_ctl_sod_tag_geo_dyu_igb_bul_tsw_aze_akn_pan_mly_rus_prs_grk_mlt_azi_ita_ewe_dgb_amr_xho_arw_guj_sid_alb_ven_mcd_scr_ukr_afr_moo_uzb_lat_tha_sun_tsn_mol_mnd_qcu_cic_ses_hun_glc_cnt_zul_urd_rom_chh_swt_lit_eng_gam_anl_ger_heb_aeg_mao_cze_nor_amh_fin_fre_swe_bos_tig_por_krd_bam	0.310874235579528	0.721868102585104	0.472186686013208
11	slo_bos_hau_rus_sid_tur_guj_spa_dyu_gam_igb_jpn_pol_arw_tsw_bem_krd_anl_ewe_heb_est_lda_aeg_chh_pan_nor_knd_swt_cic_mly_ind_aze_ita_owc_tig_bul_xho_por_bat_cze_moo_sun_ctl_mlt_uzb_tml_dgb_swa_zul_vie_urd_grk_wly_dut_ger_bsq_rom_hin_jav_ben_prs_azi_afr_ses_tsn_kor_hun_geo_alb_lat_lit_akn_swe_fin_mcd_fre_yor_scr_tha_ven_glc_amr_eng_fbf_svk_mao_mol_mnd_amh_cnt_ukr_sod_tag_bam_qcu	-0.221805427482914	-0.517949780751366	0.605723297523964
12	cze_mnd_scr_grk_alb_slo_fin_gam_bam_hau_mao_swe_mcd_guj_uzb_pol_sid_amh_heb_rus_aze_bat_fre_jav_xho_tha_mol_eng_arw_swt_anl_azi_svk_kor_ind_afr_spa_glc_ewe_ven_sun_dyu_wly_ita_vie_owc_hin_swa_tsw_zul_yor_tag_urd_cnt_hun_dut_ukr_sod_chh_bul_knd_est_bos_moo_jpn_cic_lda_akn_amr_aeg_igb_tml_ben_ctl_rom_bem_bsq_geo_ger_lat_tig_tsn_pan_ses_qcu_fbf_mlt_nor_mly_por_prs_krd_dgb_tur_lit	0.84794815282584	2.15929414356862	0.03340025528103
13	mlt_moo_fbf_xho_wly_hun_kor_uzb_ctl_amh_pol_rom_nor_heb_sod_aeg_est_pan_spa_cic_rus_swe_bem_ind_bam_svk_ven_igb_eng_mao_mol_slo_bsq_arw_hin_tha_jav_tsn_yor_lit_grk_fin_guj_cnt_sun_tag_bat_zul_mly_ita_por_tig_swt_tur_bul_ger_knd_lat_mcd_dut_dyu_prs_bos_alb_glc_vie_gam_mnd_owc_hau_ewe_geo_urd_cze_amr_tsw_dgb_lda_sid_swa_krd_tml_azi_ben_ukr_ses_qcu_akn_aze_chh_afr_fre_jpn_scr_anl	-0.45922056781395	-1.22219843287133	0.224721246226751
14	ewe_akn_guj_rus_aze_moo_cic_tml_pan_lat_bos_pol_swt_est_lit_knd_mlt_swe_vie_igb_krd_fin_wly_ind_mly_afr_cnt_sid_sod_gam_ben_hau_aeg_eng_lda_glc_tsn_owc_anl_chh_zul_dgb_urd_tur_heb_ctl_xho_bam_mao_bat_uzb_kor_tha_swa_cze_alb_azi_sun_bul_prs_mol_svk_yor_dyu_tag_fre_scr_spa_mnd_amr_ger_grk_slo_fbf_jav_arw_amh_tig_jpn_tsw_hun_bem_mcd_geo_ses_ita_ukr_rom_nor_qcu_ven_por_hin_dut_bsq	0.0220760919835605	0.0568194014342664	0.954810957575468
15	pan_wly_geo_dgb_tsn_zul_eng_afr_bam_ven_mol_swt_lda_pol_aze_arw_chh_xho_tur_fin_krd_azi_akn_grk_swe_kor_tag_mly_cnt_jpn_uzb_por_cze_amr_ses_igb_anl_jav_amh_cic_yor_lit_mao_mlt_bem_tha_knd_sun_lat_ger_mnd_hun_ind_swa_hin_qcu_ewe_guj_slo_prs_bul_sod_tsw_hau_aeg_tml_gam_rus_fbf_heb_bat_mcd_dut_spa_moo_est_ita_bos_dyu_svk_fre_rom_bsq_vie_ukr_sid_tig_nor_alb_glc_ben_owc_scr_urd_ctl	0.230335643979799	0.590937522764812	0.555995765731403
16	cnt_guj_anl_sun_eng_akn_bsq_swa_ven_ewe_prs_wly_fin_geo_mly_owc_mnd_bam_mao_hau_mol_cic_afr_svk_spa_cze_urd_swe_aeg_moo_ita_ukr_por_swt_nor_amh_jav_krd_fre_xho_igb_hin_qcu_chh_ses_tha_scr_bos_rom_lat_mcd_heb_gam_bat_dgb_sid_rus_slo_hun_vie_pan_mlt_bem_azi_uzb_tsw_bul_tag_lda_arw_ben_ctl_lit_dyu_alb_tur_tig_ind_jpn_zul_grk_yor_sod_ger_tsn_fbf_knd_pol_amr_tml_aze_dut_kor_est_glc	0.130772615691215	0.297762196762471	0.7665488317496
17	tig_hin_tsn_glc_yor_spa_ctl_scr_ven_bam_prs_pan_rus_fin_fre_ses_arw_zul_urd_mao_swt_swe_jpn_swa_ind_mol_lat_sod_gam_eng_bem_knd_amr_est_moo_fbf_ben_amh_ger_xho_krd_cze_nor_mly_sun_dgb_bos_azi_bat_jav_uzb_kor_guj_wly_aeg_bsq_slo_tha_owc_grk_hun_tml_geo_bul_ukr_qcu_lit_aze_dut_por_ewe_mcd_alb_tur_pol_igb_lda_akn_svk_chh_rom_ita_cnt_vie_mlt_cic_heb_mnd_afr_tag_dyu_anl_tsw_hau_sid	-0.188417457120014	-0.432101325371475	0.666667990156673
18	tsw_jav_est_knd_dyu_sid_grk_cze_kor_tur_pan_nor_lat_mly_mnd_akn_aze_swe_lda_ctl_cic_rus_lit_scr_geo_qcu_chh_dgb_tag_slo_mcd_jpn_prs_tha_bat_amh_yor_ukr_uzb_gam_arw_ewe_ven_afr_dut_fbf_bsq_glc_hun_urd_zul_bam_heb_hau_pol_owc_sun_tig_hin_ind_spa_cnt_amr_bem_xho_anl_bos_wly_moo_sod_rom_alb_swa_mlt_swt_por_azi_svk_vie_tsn_fin_mol_aeg_krd_mao_guj_fre_ses_tml_eng_igb_ger_ita_ben_bul	0.0327285321396755	0.0757480554458947	0.93978225269457
19	urd_hin_pol_akn_mly_dut_spa_moo_krd_uzb_tsn_aeg_bsq_bos_est_afr_qcu_mlt_sun_tig_bam_geo_cic_owc_gam_guj_kor_sid_por_jpn_ven_alb_ben_fre_wly_svk_ses_bem_ukr_mao_aze_lda_mnd_mcd_chh_pan_swt_fin_knd_zul_lat_heb_nor_bat_ind_ger_amr_ewe_cnt_rom_anl_ita_tml_mol_fbf_tha_tsw_slo_eng_grk_ctl_azi_arw_vie_scr_bul_swe_hun_amh_jav_dgb_hau_sod_prs_rus_igb_lit_tag_dyu_yor_xho_glc_cze_tur_swa	0.0727635452592586	0.171806941065085	0.863962608375495
20	kor_afr_swe_arw_bos_fin_cnt_tsw_sun_swa_urd_akn_fre_igb_mly_owc_wly_mol_prs_ctl_amr_qcu_mao_gam_hun_geo_knd_amh_sod_tml_hau_glc_xho_guj_est_yor_azi_cic_nor_aze_pan_lit_tag_alb_scr_tur_bam_uzb_zul_cze_bul_swt_rom_ven_eng_sid_jav_bem_jpn_mcd_mlt_bat_bsq_ses_por_moo_anl_hin_heb_vie_spa_tig_chh_ewe_krd_aeg_fbf_tsn_tha_pol_lda_dyu_dgb_ger_grk_svk_ita_dut_ukr_slo_lat_mnd_ind_ben_rus	-0.187617990225377	-0.492200346374424	0.623737621705779
21	hau_qcu_guj_igb_tsn_hin_dgb_swe_krd_mcd_tml_scr_prs_amr_xho_lat_ind_heb_ven_swa_tag_tig_kor_est_mly_pan_cic_glc_slo_uzb_cnt_jav_knd_bul_grk_azi_svk_por_pol_ewe_ita_sun_eng_bem_cze_fin_sid_dut_tsw_ukr_mao_hun_tha_lda_rom_zul_owc_chh_amh_jpn_mol_tur_dyu_bat_moo_sod_mnd_aeg_vie_lit_ctl_anl_fre_spa_geo_bos_akn_alb_ses_wly_afr_bam_gam_arw_aze_swt_mlt_ger_yor_urd_bsq_ben_nor_fbf_rus	0.521360122416193	1.36672511107114	0.175006501077142
22	glc_cic_guj_hau_fin_ewe_knd_tig_bam_bat_por_mnd_aze_mly_geo_urd_tur_est_amr_ger_hin_vie_bos_ven_gam_fre_slo_eng_rus_sod_ses_tml_afr_fbf_aeg_amh_igb_ctl_ben_qcu_nor_bem_bul_dut_cnt_sun_mao_pol_alb_lit_kor_moo_ukr_anl_tsn_hun_arw_tag_sid_scr_chh_mlt_tha_azi_zul_yor_swa_bsq_wly_swe_ita_dgb_jpn_tsw_xho_jav_pan_krd_ind_dyu_mcd_rom_akn_uzb_heb_owc_svk_cze_spa_grk_prs_swt_mol_lat_lda	-0.0429413070193282	-0.115172821541436	0.90855644956405
23	eng_anl_ind_cic_ctl_ven_ukr_cze_mlt_sid_bsq_rus_geo_jpn_est_heb_ewe_hau_aeg_tur_aze_alb_bos_amh_krd_ita_glc_prs_swt_swa_igb_guj_rom_lit_tml_pan_nor_qcu_hin_mao_spa_jav_tha_pol_afr_chh_uzb_ses_azi_cnt_svk_dut_dgb_ben_akn_hun_yor_wly_dyu_arw_gam_bat_ger_bam_sod_por_sun_mnd_tig_fbf_kor_moo_slo_bem_zul_lat_mol_swe_scr_tag_amr_vie_knd_grk_mcd_lda_urd_bul_xho_mly_fin_tsw_fre_owc_tsn	-0.244497702263642	-0.648387850239176	0.518331883005952
24	arw_rom_nor_mnd_ewe_guj_fin_dgb_cnt_geo_knd_hin_eng_kor_est_ukr_scr_bsq_bem_prs_pan_dyu_bam_amr_amh_ita_bul_svk_sid_urd_qcu_afr_lda_wly_swt_cze_jav_ses_dut_swa_cic_aeg_alb_mlt_mao_mly_bat_sod_glc_ven_sun_por_yor_rus_anl_mol_fre_vie_ind_moo_chh_uzb_slo_spa_tig_grk_ctl_tag_hau_pol_krd_igb_ben_lit_tsn_owc_bos_tml_tur_jpn_zul_ger_fbf_xho_aze_azi_swe_gam_lat_tha_akn_hun_tsw_mcd_heb	-0.242179084827317	-0.57003234689224	0.570030286709375
25	ven_yor_mlt_bsq_lat_swa_anl_tig_swt_afr_bat_slo_bos_tur_pan_tag_ctl_dut_kor_mol_gam_eng_tha_moo_rus_tml_hun_jav_igb_cnt_sid_grk_mnd_fre_ukr_urd_vie_hau_xho_akn_bam_ger_jpn_nor_cic_tsw_heb_bul_lda_krd_ses_qcu_geo_hin_knd_glc_scr_ewe_pol_chh_dgb_aeg_wly_est_mcd_ind_uzb_ita_dyu_bem_fbf_por_ben_zul_spa_mao_rom_aze_arw_sun_fin_alb_sod_azi_cze_guj_owc_prs_amr_tsn_lit_mly_amh_svk_swe	0.196062563174384	0.460813343852815	0.646008332806857
26	akn_tig_hun_knd_guj_bam_est_mao_mol_dyu_ses_swt_bos_qcu_heb_mly_rus_ukr_amh_anl_cnt_bem_tha_tur_kor_spa_grk_sid_zul_yor_svk_uzb_ita_fbf_slo_rom_lat_ind_por_glc_jav_alb_hin_cze_ben_bat_aze_dgb_tag_mlt_eng_pan_mcd_vie_lit_amr_tsn_cic_tsw_prs_fin_tml_bsq_fre_jpn_sod_urd_ewe_bul_moo_lda_ger_xho_ctl_arw_dut_pol_ven_hau_nor_geo_afr_swa_krd_scr_azi_owc_sun_swe_gam_aeg_wly_igb_mnd_chh	0.777139097521419	1.90112362377836	0.0603821540597292
27	sun_glc_cze_lat_jav_hin_tur_bat_fin_grk_krd_heb_prs_tml_guj_kor_vie_lit_sod_ctl_aeg_uzb_rus_dyu_est_urd_nor_mao_qcu_xho_bam_pol_azi_bem_eng_ger_wly_bul_aze_cnt_knd_cic_tha_mly_chh_anl_scr_mnd_ewe_bos_pan_ven_tag_jpn_ind_mcd_swa_amh_owc_hun_fbf_lda_tsw_afr_bsq_ben_sid_svk_hau_moo_mlt_arw_tsn_slo_alb_amr_por_rom_ita_ukr_yor_mol_gam_geo_spa_swt_akn_fre_ses_igb_tig_dgb_dut_zul_swe	-0.539735537976994	-1.25390130263595	0.213020640207531
28	owc_ind_pan_ben_hau_tur_yor_afr_mnd_tsn_anl_dut_sod_guj_sun_lit_tig_aze_arw_svk_lat_aeg_ewe_sid_tha_moo_eng_wly_zul_scr_bul_heb_gam_krd_est_por_urd_uzb_ses_bos_jav_mlt_ukr_grk_amr_geo_cnt_jpn_mao_ger_xho_swa_tsw_chh_amh_mol_hun_qcu_spa_swt_slo_glc_hin_pol_bat_alb_nor_mcd_bem_ctl_ven_cic_swe_igb_dgb_fbf_akn_rom_ita_mly_azi_kor_tml_dyu_knd_rus_vie_bam_tag_prs_cze_fre_fin_lda_bsq	0.909261627380446	2.40077208980375	0.0183510602333814
29	mao_sun_tml_tsn_cic_slo_nor_ger_amr_hin_cze_hun_est_tsw_owc_wly_pol_xho_kor_scr_sid_grk_tag_spa_por_swe_ses_tur_jpn_aze_jav_urd_qcu_bam_guj_tha_ewe_geo_gam_chh_lat_fin_ind_mcd_alb_lit_zul_afr_bos_ita_rom_swt_swa_ctl_prs_knd_bat_mly_moo_rus_tig_anl_azi_lda_bsq_cnt_dyu_dut_arw_hau_igb_heb_ben_mlt_bem_fbf_bul_yor_mol_ukr_dgb_ven_aeg_vie_mnd_amh_uzb_sod_krd_pan_svk_glc_eng_fre_akn	-0.307449056525583	-0.697436040174023	0.487269874654931
30	bam_knd_ind_slo_lat_kor_cnt_wly_tig_ewe_mcd_tsw_mao_heb_glc_geo_pan_mnd_urd_anl_bat_sid_cic_tur_aze_bem_chh_dgb_mlt_ben_jav_sod_jpn_mol_fre_azi_est_tsn_lda_ukr_svk_scr_rom_mly_tag_zul_arw_hau_fbf_bsq_hin_vie_swt_ven_swe_aeg_pol_prs_tha_guj_por_lit_gam_dyu_owc_qcu_igb_fin_dut_xho_nor_cze_eng_spa_uzb_krd_swa_amr_rus_bos_tml_afr_bul_akn_ger_ses_yor_ita_ctl_grk_hun_amh_moo_alb_sun	0.790470478602394	2.12818601219685	0.0359657953385706
31	ger_bem_bam_ita_kor_geo_ind_fbf_hin_ses_swt_aze_knd_afr_spa_lat_arw_por_mcd_bat_wly_sun_mol_cze_tur_pan_tag_lda_aeg_glc_guj_tml_igb_gam_eng_tig_jpn_uzb_amr_tsn_zul_dyu_bul_xho_hau_mnd_nor_bsq_ewe_alb_cic_swa_akn_est_qcu_lit_swe_owc_dut_ven_krd_slo_ben_cnt_grk_chh_fin_ukr_vie_fre_jav_prs_tha_hun_heb_amh_azi_yor_scr_rom_tsw_mly_urd_dgb_ctl_rus_svk_mao_bos_pol_mlt_sod_anl_sid_moo	0.0529497951503761	0.126842813908001	0.899338652465174
32	lit_mnd_hin_hau_vie_swe_ita_scr_cic_heb_guj_qcu_ven_rus_ben_anl_nor_bul_jav_est_tha_bat_zul_lda_glc_aze_swt_sid_ukr_cnt_tag_ger_bsq_mol_igb_sod_aeg_yor_dgb_arw_geo_mlt_afr_swa_eng_ewe_slo_dut_ctl_jpn_moo_dyu_tsw_mly_pol_akn_xho_bos_chh_rom_tml_hun_tur_cze_gam_grk_fbf_amr_amh_tsn_wly_urd_bam_lat_fre_alb_fin_mao_kor_knd_mcd_spa_prs_tig_uzb_ind_owc_pan_krd_bem_ses_sun_svk_por_azi	-0.302536331140787	-0.740203755434566	0.461040976196408
33	est_urd_ses_arw_tsn_mnd_cnt_mlt_guj_ctl_azi_geo_tur_bem_mcd_owc_krd_lat_wly_prs_afr_nor_ger_ewe_ind_fbf_bsq_ben_mol_chh_qcu_swt_ven_bat_jpn_hin_swa_slo_scr_bos_mao_svk_pan_lit_ita_por_fre_dyu_xho_alb_hun_kor_dut_ukr_vie_cic_aze_dgb_zul_hau_glc_sod_gam_tml_yor_tsw_tag_mly_swe_uzb_rom_grk_bam_spa_lda_amh_tha_akn_pol_rus_aeg_bul_eng_fin_jav_moo_heb_tig_anl_sun_sid_knd_igb_cze_amr	-0.840306647230253	-1.92887017617024	0.0567962909585285
34	ses_bul_amh_tig_tml_dyu_urd_tag_swt_glc_por_uzb_owc_nor_cze_eng_alb_svk_swa_lit_sid_scr_tur_anl_dut_dgb_vie_ita_hau_ewe_guj_rus_hun_ind_bos_xho_lat_kor_grk_swe_fin_hin_ven_amr_mlt_geo_yor_mnd_bem_moo_azi_slo_tha_fre_rom_sun_krd_jav_lda_pol_mly_heb_chh_aze_zul_cic_jpn_afr_gam_qcu_tsn_tsw_wly_akn_knd_est_bat_ben_bsq_prs_bam_cnt_igb_mol_arw_pan_aeg_fbf_sod_ger_mao_ukr_mcd_ctl_spa	0.501847404683911	1.28756597702165	0.201092030063607
35	prs_dut_qcu_bam_bul_tha_urd_knd_dgb_krd_zul_kor_cic_vie_ukr_ita_yor_est_chh_aeg_owc_tag_jav_mol_afr_bat_hau_tml_cze_tur_ctl_bos_ses_gam_scr_lat_sid_lda_bsq_sun_mly_swa_lit_ben_slo_arw_hun_pan_azi_tsn_anl_rom_wly_grk_sod_ven_alb_uzb_fbf_eng_fin_xho_swe_pol_mnd_por_mcd_akn_dyu_mlt_guj_moo_mao_amr_tig_svk_cnt_jpn_amh_nor_fre_heb_bem_aze_hin_tsw_ewe_rus_spa_glc_geo_igb_ger_ind_swt	0.269241015683443	0.665066369277375	0.507653990577714
36	bat_jpn_sid_pan_swa_arw_hin_heb_yor_tha_fre_rom_pol_ewe_azi_mly_knd_alb_svk_mnd_slo_mcd_por_dut_eng_lit_glc_owc_uzb_ita_rus_grk_amh_lat_jav_sun_hau_kor_ctl_krd_ger_chh_cic_prs_nor_fbf_bam_tag_zul_lda_sod_tsw_afr_bul_tur_swe_tsn_bos_bsq_gam_aze_moo_mol_ind_vie_swt_igb_scr_spa_amr_est_dgb_ben_fin_guj_mlt_anl_geo_aeg_wly_akn_ven_cze_cnt_bem_tig_ukr_hun_mao_ses_urd_tml_xho_qcu_dyu	0.764233186939024	1.74878770178198	0.0836272118684769
37	gam_tml_azi_bos_tig_dgb_alb_ewe_kor_ger_cze_anl_bam_ses_mol_tur_urd_est_bat_ukr_uzb_tha_scr_ita_geo_swt_fbf_igb_fin_qcu_heb_xho_ven_rom_swe_mao_aeg_prs_swa_sun_jav_bul_pan_vie_jpn_glc_amr_mly_moo_wly_hin_yor_afr_owc_hun_sid_fre_tsn_grk_eng_akn_amh_ben_hau_lit_sod_chh_lat_spa_pol_krd_mcd_dyu_lda_mlt_rus_tag_guj_svk_slo_zul_bem_dut_ctl_por_tsw_nor_cic_cnt_knd_bsq_arw_mnd_aze_ind	0.424170602282106	0.990366042125085	0.324564993471246
38	ben_bam_wly_scr_ind_tha_eng_cnt_uzb_tag_mly_akn_glc_mol_chh_owc_bsq_swa_fin_tsn_lda_heb_igb_bul_aeg_sod_sid_guj_urd_gam_spa_mnd_rom_pol_grk_ses_knd_tsw_alb_ewe_xho_prs_bos_ukr_kor_dgb_jav_vie_fbf_lat_moo_mcd_fre_azi_tur_hin_ctl_tml_zul_ita_pan_nor_qcu_ger_dut_anl_mao_ven_sun_amr_bat_slo_bem_aze_mlt_krd_amh_rus_est_cze_cic_dyu_swt_hun_hau_svk_yor_lit_afr_swe_arw_tig_por_jpn_geo	-0.114074321310227	-0.298205600047986	0.766211472952276
39	prs_yor_kor_mlt_tag_eng_bsq_azi_aze_anl_bat_bam_glc_est_spa_swa_guj_cnt_sun_ind_grk_tha_sid_tsn_tsw_fbf_scr_rus_aeg_hin_swe_mol_svk_dut_ewe_ita_hau_cic_jav_moo_bem_swt_chh_owc_tig_xho_vie_amr_cze_por_urd_knd_bul_dyu_gam_ben_ctl_wly_mcd_ger_heb_dgb_ven_qcu_fin_hun_tml_mnd_fre_mao_tur_igb_pol_lat_sod_akn_amh_arw_afr_pan_nor_lda_slo_lit_mly_zul_bos_uzb_alb_geo_rom_ukr_jpn_krd_ses	NA	NA	NA
40	ita_lit_ses_cnt_azi_moo_bat_tha_jpn_ind_kor_gam_swa_vie_swt_cic_sun_tml_bsq_pol_bul_lda_yor_eng_hin_heb_afr_spa_por_dyu_rus_anl_guj_aeg_scr_hun_tsw_igb_tsn_fre_uzb_mcd_alb_bam_geo_mao_mly_cze_wly_aze_dut_xho_ctl_amr_qcu_sid_pan_mnd_zul_glc_mol_sod_chh_bem_tag_slo_ukr_ven_owc_tig_bos_dgb_svk_swe_est_amh_mlt_knd_ben_ewe_prs_ger_lat_rom_fbf_nor_krd_tur_akn_grk_fin_hau_jav_urd_arw	0.64782567601855	1.50412251879045	0.135938391260927
41	afr_urd_tag_fbf_ukr_eng_bem_prs_fin_tsw_zul_tig_amh_hau_svk_tur_bat_bos_spa_dgb_swe_mlt_ind_est_heb_fre_mol_geo_tsn_azi_kor_cnt_sun_igb_aeg_hin_cze_bul_moo_ven_rus_bsq_lda_pan_sid_tha_ctl_alb_lat_mnd_gam_xho_lit_ewe_vie_hun_cic_qcu_por_jav_wly_mao_krd_chh_yor_owc_slo_akn_dut_bam_glc_uzb_grk_scr_mly_swt_ger_aze_ses_guj_swa_pol_arw_knd_anl_amr_sod_mcd_rom_ita_dyu_ben_tml_jpn_nor	-0.160812797001116	-0.371405425651575	0.711180381213769
42	kor_amh_tsn_aeg_uzb_scr_ukr_guj_akn_pan_jav_yor_pol_geo_spa_aze_ewe_ger_hau_mao_cic_ven_slo_sod_ita_qcu_dgb_lda_heb_urd_gam_tha_knd_moo_mcd_bos_grk_tsw_mnd_cnt_owc_ses_vie_amr_fin_mol_tag_swe_lat_por_tig_anl_hun_alb_fre_bul_sun_swa_bsq_mlt_azi_dyu_rus_swt_cze_afr_svk_est_eng_ctl_ind_igb_glc_hin_bam_xho_ben_fbf_dut_arw_tur_jpn_mly_sid_wly_krd_prs_chh_tml_zul_rom_bat_nor_bem_lit	-0.732744872123214	-1.68284360812214	0.0957598300170609
43	yor_est_dgb_bem_ukr_fin_fbf_tsw_ven_hun_vie_nor_aeg_lda_akn_knd_qcu_swa_tur_azi_mcd_ind_krd_jpn_igb_svk_tig_aze_geo_bos_bat_bul_mao_rus_sun_tsn_cnt_por_cic_hau_jav_ses_scr_guj_alb_kor_ben_hin_lat_mlt_glc_rom_amr_mnd_sid_gam_spa_mol_swe_afr_amh_owc_chh_urd_ewe_swt_heb_ger_eng_tag_cze_bam_dut_grk_ctl_wly_bsq_anl_ita_prs_dyu_pan_slo_arw_xho_zul_tha_moo_pol_tml_sod_fre_mly_lit_uzb	0.0851849838411866	0.19337396382702	0.847087811794923
44	jav_swa_zul_sun_lat_est_bam_aeg_gam_fin_sid_bsq_arw_swe_bul_bos_sod_hau_tsw_qcu_anl_ita_ctl_rom_jpn_ven_ewe_azi_lit_fbf_cnt_amh_moo_xho_kor_guj_krd_mnd_hun_afr_rus_dut_tha_bem_por_eng_ind_hin_tag_ger_dyu_tig_mlt_scr_amr_ben_wly_akn_lda_yor_pol_vie_alb_mol_fre_bat_glc_knd_owc_uzb_aze_nor_dgb_tsn_heb_mcd_swt_geo_mao_grk_svk_pan_cze_slo_cic_igb_chh_ukr_prs_mly_ses_spa_tml_urd_tur	0.11930791774842	0.450754613110145	0.653215592881304
45	sun_krd_lda_amr_mnd_hau_sid_ses_fin_fbf_tml_lit_tha_mao_eng_igb_gam_aze_tsn_owc_nor_pan_cic_ind_heb_slo_xho_arw_anl_ger_azi_alb_knd_ven_swa_dgb_mlt_kor_por_ctl_lat_afr_est_chh_cze_aeg_tig_svk_sod_moo_tag_mly_bem_bsq_uzb_hin_rom_bat_ita_rus_ewe_jpn_swt_prs_jav_guj_amh_zul_pol_dyu_mcd_bul_akn_wly_ukr_cnt_tur_ben_urd_tsw_hun_swe_mol_geo_yor_qcu_spa_fre_scr_bos_glc_grk_bam_dut_vie	0.421555163422697	0.972023703429748	0.333560144789137
46	ben_jpn_wly_ita_dgb_vie_grk_pol_rom_owc_gam_chh_nor_bam_alb_glc_mly_mnd_hau_krd_ukr_mao_tml_fre_prs_ger_hun_urd_hin_ven_aze_slo_guj_ctl_lit_rus_yor_tag_lda_bsq_sid_cnt_pan_dut_azi_mlt_est_uzb_mol_bos_por_geo_ind_dyu_swe_tig_spa_kor_arw_cze_heb_bul_scr_bem_sod_akn_igb_mcd_tha_xho_tur_anl_zul_tsn_knd_bat_amh_svk_afr_eng_cic_fbf_sun_ses_aeg_moo_ewe_fin_tsw_amr_jav_swt_qcu_swa_lat	-0.228509996651047	-0.543102687566851	0.588358453943481
47	urd_swt_eng_bsq_bat_rus_ewe_rom_azi_lit_sid_est_hau_slo_tsw_mnd_tha_amr_tur_uzb_knd_tsn_anl_ita_por_tml_krd_bul_chh_pol_tig_xho_jav_mcd_arw_glc_alb_spa_bos_scr_mlt_hun_ukr_guj_aze_mao_yor_ger_tag_bem_ctl_prs_lda_amh_swe_dut_hin_vie_sun_dgb_swa_owc_gam_mly_fre_moo_lat_wly_grk_ben_ses_ven_sod_heb_cic_ind_jpn_fin_mol_svk_fbf_cze_afr_kor_dyu_geo_cnt_qcu_nor_pan_igb_akn_zul_bam_aeg	-0.123891639315975	-0.290655268417768	0.771962161093012
48	alb_geo_hin_grk_tsn_tml_glc_bam_ind_mnd_ben_dut_guj_tig_fin_qcu_spa_ukr_est_wly_tag_heb_uzb_hau_por_ven_cze_cnt_jav_anl_bat_zul_mly_dgb_slo_ewe_rom_lit_eng_chh_tur_ita_fre_vie_cic_bos_owc_krd_bsq_rus_knd_fbf_xho_mlt_swe_kor_lda_nor_yor_urd_svk_ses_afr_scr_dyu_akn_sid_igb_ctl_aeg_ger_gam_mao_hun_sun_jpn_bem_bul_swt_mol_moo_amr_azi_arw_tha_amh_mcd_sod_tsw_swa_pol_lat_aze_prs_pan	0.0483525866567408	0.109842752216823	0.912770764176667
49	est_slo_ewe_cnt_hun_heb_ven_bul_uzb_gam_urd_mlt_spa_dgb_tsn_arw_tml_dut_swa_hin_zul_kor_pol_tag_qcu_nor_jpn_xho_bam_mao_grk_sod_fbf_bat_mcd_yor_amr_chh_igb_cic_lat_ctl_scr_bem_por_mly_ind_akn_fin_ukr_krd_hau_mnd_azi_vie_ita_lda_cze_swt_ben_amh_mol_wly_aeg_rus_jav_bos_pan_glc_ger_aze_fre_bsq_svk_dyu_sid_knd_moo_tsw_anl_guj_owc_ses_eng_alb_afr_geo_lit_prs_tur_tha_tig_swe_rom_sun	-0.27646110118955	-0.66657548491138	0.506693648379954
50	est_guj_azi_pol_dut_krd_sid_cze_tag_wly_bam_hin_mlt_anl_gam_amr_bul_heb_ita_urd_bem_afr_svk_mol_tig_rom_chh_prs_fre_fin_cnt_pan_rus_sod_kor_uzb_cic_ctl_hun_tur_bos_ben_aeg_glc_swt_akn_jav_sun_yor_xho_owc_ewe_bsq_knd_mcd_ind_aze_zul_nor_jpn_fbf_vie_igb_qcu_dgb_tsn_eng_lit_mnd_ukr_arw_bat_swa_mly_scr_tml_ven_lda_grk_spa_mao_moo_swe_ses_geo_alb_ger_slo_hau_amh_dyu_tsw_tha_lat_por	0.221487022379594	0.590943306625007	0.555991906609803
51	hun_tur_scr_bat_rus_tml_yor_fre_mcd_ses_ctl_lit_cic_swa_anl_glc_swe_igb_wly_mly_mol_est_azi_ewe_bam_chh_ven_kor_alb_por_sun_sod_lat_sid_nor_akn_bsq_ind_tig_vie_moo_tag_owc_urd_knd_rom_aze_jpn_tha_bul_xho_fbf_ben_amh_cnt_eng_lda_fin_krd_pol_arw_spa_svk_heb_dyu_afr_grk_swt_slo_qcu_zul_hin_prs_uzb_dut_ukr_ger_tsw_cze_mnd_tsn_mlt_ita_bem_gam_bos_amr_jav_pan_mao_aeg_dgb_guj_hau_geo	0.0655713078166734	0.167280117509802	0.867512848986483
52	svk_zul_cze_sid_geo_ben_akn_azi_mnd_wly_mly_jav_glc_scr_tig_amh_grk_prs_hau_lda_ven_guj_lit_urd_alb_pan_fbf_rom_jpn_bat_xho_bsq_tml_dgb_mcd_swt_nor_ses_hun_amr_aeg_cic_owc_spa_uzb_sun_dut_ukr_ewe_sod_anl_mlt_yor_ita_tsn_tha_bos_ctl_vie_mol_cnt_qcu_lat_kor_dyu_arw_slo_rus_eng_krd_fre_bem_ger_aze_tur_swa_mao_afr_hin_tsw_moo_gam_knd_igb_por_pol_ind_est_tag_bam_heb_bul_chh_fin_swe	-0.468616671641263	-1.22078532916766	0.225253439227116
53	amr_wly_swt_tsn_urd_cnt_grk_dgb_krd_uzb_azi_rom_aze_xho_dyu_zul_lit_yor_owc_ctl_anl_afr_kor_fin_ven_akn_igb_spa_guj_slo_gam_mao_dut_scr_fbf_nor_tag_alb_tig_mnd_vie_svk_tml_tur_prs_bsq_tha_ukr_qcu_pol_pan_hin_lat_geo_ind_hau_arw_cic_mol_amh_por_ses_tsw_aeg_hun_ewe_chh_glc_bam_eng_knd_fre_mcd_swe_bat_heb_swa_ita_est_mly_rus_sod_bem_cze_jav_bul_jpn_sid_mlt_lda_ger_sun_moo_ben_bos	0.0382307462435796	0.0903866371208235	0.928174361633726
54	svk_bem_krd_dyu_igb_sod_prs_arw_guj_jav_hin_pol_ger_lda_ukr_mlt_amr_urd_aeg_xho_kor_hun_mnd_cze_tur_dgb_fbf_tml_sun_ven_sid_bsq_qcu_bos_tha_owc_knd_lit_chh_cnt_aze_lat_afr_wly_spa_tig_ewe_mcd_bul_azi_anl_grk_cic_nor_vie_zul_uzb_slo_tag_swa_jpn_bat_fre_amh_ind_pan_heb_ses_fin_geo_yor_hau_alb_mly_gam_rus_bam_rom_eng_swe_por_moo_scr_akn_est_ita_tsw_ctl_mao_tsn_mol_glc_swt_ben_dut	0.000615762133648779	0.00140735573448556	0.998880107418284
55	jpn_bat_sod_lit_mol_ctl_cic_ukr_dgb_tig_ewe_afr_bos_owc_lat_cnt_hau_sun_gam_grk_aeg_kor_tsw_fre_cze_qcu_amr_krd_bsq_chh_arw_jav_hin_tag_slo_tml_pan_svk_mly_dut_rus_swe_rom_mlt_azi_zul_swa_mnd_prs_ben_fin_tha_fbf_igb_amh_ses_alb_dyu_est_por_knd_mao_uzb_swt_geo_glc_pol_vie_wly_tsn_heb_ger_mcd_ind_bul_moo_xho_ita_yor_sid_bem_guj_lda_scr_anl_akn_nor_hun_bam_eng_spa_ven_urd_tur_aze	0.269760283604345	0.619588972355939	0.537043463582865
56	lda_ctl_mao_dyu_amr_qcu_knd_mcd_scr_glc_igb_tsn_ind_mlt_arw_fin_cze_sod_ita_amh_yor_gam_slo_por_tag_eng_hin_dut_bat_chh_swt_kor_tur_swa_mnd_ven_prs_alb_jav_mly_dgb_pol_ben_hau_sid_tml_aze_moo_guj_lat_bsq_anl_owc_azi_spa_est_zul_fre_ewe_mol_krd_tsw_wly_rus_cnt_heb_sun_fbf_pan_swe_lit_tha_akn_ses_bam_jpn_xho_cic_ukr_afr_grk_ger_bos_uzb_vie_tig_urd_nor_svk_aeg_geo_bul_hun_rom_bem	-0.420556851514089	-1.1695102317099	0.245186783132711
57	lda_heb_krd_nor_ven_ctl_anl_chh_igb_ewe_bat_sod_cnt_tig_ukr_afr_urd_mly_azi_bos_guj_pol_ita_mnd_hau_mol_scr_aeg_fbf_moo_cze_grk_spa_akn_slo_rom_hin_swa_lat_amr_dyu_dut_prs_alb_jpn_pan_eng_yor_dgb_owc_aze_rus_bem_ger_knd_tsn_glc_geo_xho_jav_tsw_tur_uzb_mlt_sid_fin_ind_tml_bsq_ses_vie_hun_bul_ben_lit_qcu_cic_fre_mcd_gam_por_arw_mao_tag_swt_svk_amh_sun_swe_tha_kor_bam_zul_wly_est	-0.198009270670267	-0.466977952335761	0.641607855660577
58	mly_tur_wly_fin_tml_jpn_ind_scr_grk_lit_amr_owc_knd_bos_sod_bsq_rom_aeg_hun_mnd_ven_slo_bul_tsn_fbf_por_lda_hin_xho_glc_geo_afr_mcd_guj_prs_tig_sun_anl_hau_tag_akn_moo_svk_yor_eng_mlt_ger_vie_urd_nor_tsw_azi_cze_mol_spa_mao_pol_sid_heb_arw_cnt_ben_chh_rus_bat_zul_bem_swt_alb_krd_qcu_ctl_uzb_ses_kor_dyu_jav_fre_ukr_dut_est_swa_gam_pan_bam_swe_ita_ewe_amh_cic_lat_tha_dgb_igb_aze	0.275559503926391	0.719799438039009	0.473453569995839
59	cic_grk_mol_slo_mcd_bsq_spa_amh_igb_bem_gam_kor_ewe_tsw_cnt_alb_dut_urd_eng_chh_nor_lda_bat_glc_sid_fbf_akn_swa_mly_sod_hun_amr_sun_dgb_vie_tag_tsn_aze_jpn_hin_tur_lat_tha_lit_wly_pan_bos_moo_mao_owc_krd_ind_fin_jav_est_fre_dyu_swe_heb_azi_ven_geo_tml_ukr_bam_swt_ben_ger_cze_anl_knd_mlt_pol_por_svk_guj_uzb_mnd_zul_afr_ses_rus_arw_prs_ita_aeg_hau_tig_scr_rom_bul_qcu_yor_ctl_xho	-0.560623988997212	-1.25437823132141	0.212848097477045
60	sun_qcu_tur_mly_aeg_bem_chh_scr_alb_afr_ses_tml_tag_lda_bsq_zul_sod_por_knd_bul_yor_mlt_fre_mao_glc_owc_mol_dyu_mcd_pan_swt_hin_hau_amh_heb_ita_bat_xho_fin_grk_tsn_ven_cze_bos_tig_dgb_jav_krd_cic_fbf_igb_ukr_ewe_moo_est_kor_eng_svk_tha_arw_akn_gam_ben_lit_aze_uzb_pol_vie_swe_spa_ctl_lat_azi_anl_bam_dut_mnd_wly_amr_rus_swa_sid_nor_tsw_guj_ind_urd_prs_jpn_rom_hun_ger_cnt_geo_slo	0.289553200555567	0.754014709408456	0.452745293015952
61	krd_mcd_ben_guj_pol_igb_tml_hau_chh_bam_scr_urd_owc_kor_eng_por_tha_prs_grk_gam_bsq_amh_cic_swt_est_knd_nor_sid_fin_mol_swa_mao_sun_ewe_aeg_ind_zul_bem_aze_bat_fre_hun_geo_pan_swe_jav_fbf_cze_spa_tur_azi_ctl_mly_lda_tag_ger_alb_ukr_tig_hin_tsn_qcu_glc_vie_slo_rom_mnd_xho_dyu_lit_dgb_lat_sod_yor_jpn_uzb_cnt_anl_ven_bos_ses_akn_wly_amr_rus_arw_afr_mlt_heb_ita_svk_dut_moo_tsw_bul	0.243668323039828	0.647281825234444	0.519044129500643
62	bsq_ven_sid_cnt_nor_tag_svk_mlt_slo_qcu_ben_lda_ctl_rom_jpn_igb_arw_chh_por_hau_anl_yor_kor_lat_tsw_afr_tml_mcd_mly_bos_tsn_wly_glc_vie_tig_fre_bat_ses_amr_sod_pol_akn_swe_geo_moo_dgb_ger_aeg_ewe_urd_aze_tur_grk_swa_hin_rus_bam_mol_amh_jav_prs_pan_uzb_hun_knd_est_ind_swt_lit_dut_ita_spa_eng_scr_fbf_zul_tha_mnd_gam_fin_krd_dyu_owc_alb_heb_ukr_mao_bul_xho_bem_cze_sun_azi_cic_guj	-0.175417639713008	-0.40421119452977	0.686985481832099
63	ewe_por_hau_slo_azi_fre_pan_tig_ven_sid_vie_svk_bul_fbf_tsn_igb_tsw_knd_dgb_amh_moo_sun_ses_jpn_ben_mly_arw_qcu_mol_wly_bos_zul_ita_nor_gam_est_kor_tur_anl_yor_scr_dyu_xho_bat_swt_chh_bem_rus_pol_spa_glc_lat_jav_swe_hin_tml_hun_ctl_cnt_aeg_owc_bsq_mlt_dut_swa_cze_prs_sod_eng_tag_tha_aze_bam_geo_cic_alb_fin_grk_lda_ukr_ind_afr_akn_lit_guj_ger_urd_mao_mcd_heb_amr_rom_krd_uzb_mnd	-0.130583239091121	-0.335211333225026	0.738220623611135
64	prs_glc_dyu_ger_tml_tsw_jpn_ses_bem_cze_afr_anl_aeg_dut_cnt_bos_nor_bul_zul_geo_knd_vie_mol_grk_tig_lda_wly_fin_bam_kor_aze_pan_swt_fre_xho_svk_scr_slo_lat_lit_ukr_hun_mao_tsn_amr_tag_amh_moo_est_alb_cic_uzb_swe_mnd_mlt_por_jav_akn_sid_gam_yor_ewe_ven_hin_bsq_tur_swa_azi_spa_pol_ind_dgb_eng_bat_arw_guj_tha_ita_ctl_chh_hau_igb_mly_mcd_urd_rus_sod_fbf_owc_krd_rom_sun_ben_qcu_heb	-0.219389634371102	-0.516316541085909	0.606858860824224
65	qcu_igb_por_ewe_cze_sid_amr_jpn_afr_ses_chh_lda_urd_mcd_svk_glc_mlt_bsq_rom_tha_gam_hun_arw_eng_akn_fin_tur_uzb_aze_mol_knd_tsw_scr_cnt_tml_ind_aeg_pol_sun_tig_kor_ctl_moo_bem_geo_grk_krd_fbf_fre_swe_hin_alb_mao_bul_ukr_ita_amh_lit_swt_pan_spa_bat_tag_slo_prs_dyu_lat_dgb_ben_cic_heb_swa_azi_bos_ven_est_rus_yor_hau_xho_mly_bam_nor_wly_owc_vie_zul_anl_dut_mnd_sod_jav_ger_tsn_guj	-0.00601466570583641	-0.0167884387845359	0.986641357821639
66	mlt_knd_mnd_ita_ewe_tml_scr_spa_alb_aeg_kor_jav_amr_cze_bsq_bam_svk_pol_wly_zul_hun_ctl_akn_ses_por_cnt_dut_nor_uzb_jpn_tag_heb_tsw_tsn_owc_hin_est_anl_pan_tha_dyu_swa_chh_qcu_hau_krd_lda_mol_rom_guj_lat_ind_ukr_eng_bos_bat_slo_moo_ven_lit_tur_yor_urd_azi_swt_aze_xho_igb_bul_grk_fre_afr_arw_tig_sid_ben_sun_prs_swe_amh_bem_geo_gam_vie_sod_rus_mly_cic_dgb_glc_fin_ger_mao_fbf_mcd	0.559834403509204	1.24266027896024	0.2171171603631
67	eng_ind_svk_tha_uzb_amh_ger_yor_sid_ita_tur_owc_dgb_tig_alb_zul_hau_bem_mcd_bos_ewe_ben_xho_hin_anl_dut_slo_bsq_swt_sod_swa_krd_qcu_bam_hun_sun_mnd_tag_tsn_prs_cze_rom_moo_glc_mlt_amr_bat_spa_est_ven_lit_pan_jpn_igb_mly_pol_fre_aze_jav_geo_nor_vie_por_bul_arw_dyu_fin_rus_cic_ukr_guj_afr_knd_akn_lda_mao_kor_wly_urd_grk_tsw_ctl_fbf_chh_mol_ses_lat_heb_aeg_swe_tml_scr_cnt_azi_gam	NA	NA	NA
68	lit_guj_moo_fbf_swe_tsn_mnd_pan_eng_hun_yor_mly_kor_krd_urd_aeg_sod_tur_amr_nor_tml_wly_pol_anl_dut_geo_por_dyu_prs_fin_mao_bam_cnt_mol_igb_ses_alb_scr_jav_rom_amh_bem_cze_bsq_akn_mcd_cic_ven_arw_fre_aze_bat_ewe_tha_ita_swt_uzb_owc_tig_chh_zul_svk_hin_bul_grk_glc_gam_slo_qcu_lat_vie_jpn_heb_ukr_lda_tag_ind_bos_knd_ben_sun_ctl_swa_afr_azi_tsw_ger_mlt_rus_xho_dgb_hau_sid_spa_est	-0.136475994510315	-0.348965737870487	0.727903877907488
69	amh_ger_cnt_dyu_tml_xho_hin_dut_rom_igb_bul_fre_mol_akn_glc_ita_tag_zul_ven_ind_mly_anl_eng_tha_chh_prs_bat_ewe_lit_lda_sid_kor_mcd_knd_jpn_alb_tsn_mao_pol_slo_hun_swa_arw_sun_geo_urd_tig_cze_bos_scr_bsq_sod_svk_grk_spa_moo_nor_owc_dgb_wly_swt_azi_ukr_ses_uzb_guj_est_ben_afr_swe_heb_cic_mlt_aeg_tsw_jav_vie_bem_fin_aze_fbf_rus_hau_por_pan_mnd_lat_bam_krd_ctl_gam_yor_amr_tur_qcu	-0.348607675052286	-0.797609332909599	0.427129068710121
70	swe_vie_xho_cze_dyu_hun_ita_pol_sid_hau_igb_anl_jav_chh_tsw_mao_gam_scr_fin_geo_ind_wly_krd_zul_est_fre_swt_ctl_akn_moo_sun_ewe_dut_svk_slo_dgb_urd_bsq_azi_amr_owc_tha_ger_cnt_uzb_mlt_qcu_sod_lat_cic_arw_grk_aeg_yor_hin_bem_glc_lda_guj_rus_eng_alb_ven_mly_lit_bam_tml_heb_por_kor_bos_aze_fbf_mcd_spa_pan_knd_ses_mnd_amh_bul_tag_prs_swa_jpn_afr_ukr_bat_rom_tsn_nor_ben_tur_mol_tig	0.324263698145266	0.835534886727629	0.405558086224036
71	arw_mlt_bam_ukr_spa_ven_sid_kor_scr_heb_bul_svk_akn_jpn_aeg_tml_azi_alb_lit_grk_ewe_dgb_rom_bos_ita_ind_fbf_dut_vie_mol_tig_swt_cic_krd_amr_glc_eng_mnd_ger_fre_anl_xho_hau_moo_pan_owc_swe_por_rus_ben_tsn_guj_yor_bem_ses_mcd_hun_ctl_amh_sod_pol_est_knd_sun_aze_cnt_geo_lat_zul_nor_tag_jav_wly_mao_urd_qcu_prs_swa_uzb_hin_bat_bsq_tha_tsw_dyu_tur_cze_igb_afr_gam_lda_slo_chh_fin_mly	0.350136987833798	0.829775795544959	0.408790452472376
72	dgb_bsq_est_tha_moo_kor_ben_ita_ind_mao_bul_alb_bem_sod_svk_rus_scr_ven_fin_owc_urd_swa_mly_mol_cic_mnd_wly_ger_yor_hin_eng_glc_fbf_swe_arw_pan_aeg_dyu_grk_amh_lat_ses_mcd_slo_igb_mlt_cnt_geo_vie_tml_guj_xho_rom_hau_ukr_fre_sid_cze_swt_tig_azi_zul_tsn_spa_dut_akn_bam_sun_bos_tag_chh_ewe_prs_knd_anl_krd_ctl_tsw_gam_lda_heb_afr_aze_amr_nor_pol_jav_por_tur_uzb_jpn_bat_qcu_lit_hun	-0.441263087989424	-1.09390812098259	0.276820536698638
73	fin_bat_lat_qcu_tur_azi_wly_vie_nor_guj_amh_scr_bem_jpn_mlt_ita_dgb_urd_akn_pol_sun_bul_swe_chh_lit_ses_amr_aze_xho_kor_bos_bam_cze_glc_slo_swa_krd_mcd_est_tig_dut_ger_por_tml_gam_cic_rus_tsn_sid_heb_hin_geo_bsq_pan_moo_hun_ven_alb_tsw_knd_yor_aeg_swt_eng_afr_mly_zul_spa_dyu_arw_rom_lda_prs_jav_uzb_sod_ukr_grk_mao_ewe_cnt_mol_fre_fbf_ben_svk_ind_tag_igb_tha_mnd_ctl_hau_anl_owc	-0.0672835762534301	-0.157649630112741	0.875074678293604
74	fbf_ben_bem_rus_tha_swa_aeg_nor_scr_zul_azi_owc_aze_dgb_ven_jav_yor_fin_svk_rom_tml_spa_sun_ses_est_moo_afr_bam_eng_urd_tig_mao_hin_heb_prs_glc_por_uzb_bul_tag_grk_anl_sod_dyu_qcu_ctl_fre_alb_swt_pan_ita_lit_vie_amr_bsq_bat_sid_cze_kor_knd_xho_guj_mlt_ind_igb_bos_gam_ukr_tsw_cic_cnt_chh_mnd_amh_mly_lat_krd_ewe_arw_ger_hun_lda_tur_dut_jpn_tsn_wly_akn_swe_slo_mol_mcd_pol_hau_geo	-0.132083862168157	-0.3001942009178	0.764699021422632
75	dut_rus_ind_anl_est_guj_rom_ctl_dgb_ita_mly_sid_lit_owc_swa_jav_knd_mnd_afr_spa_ewe_pol_por_mao_bul_vie_swt_lat_sun_fin_uzb_grk_ven_akn_wly_hun_sod_ger_slo_igb_bam_scr_lda_amr_glc_cic_cze_swe_xho_heb_svk_cnt_qcu_fre_moo_bsq_prs_fbf_yor_krd_chh_zul_nor_tml_jpn_geo_ukr_kor_mlt_amh_dyu_hin_tag_tha_bat_urd_alb_tsn_gam_arw_eng_aeg_azi_mol_bem_ben_tsw_ses_mcd_hau_tur_pan_tig_bos_aze	-0.625647617122252	-1.51452988118678	0.133282889295485
76	zul_tha_lit_dgb_est_amh_bem_eng_cnt_alb_por_mlt_mao_fbf_tsw_lat_aze_sun_tur_bos_fin_arw_tsn_owc_tig_igb_grk_lda_nor_jav_spa_fre_prs_hun_ind_ukr_xho_swe_scr_vie_knd_cic_glc_pan_mnd_slo_ben_tag_rom_rus_bam_ita_urd_ger_gam_afr_ses_krd_qcu_swa_azi_sod_akn_aeg_ctl_geo_dyu_hin_mcd_mol_moo_heb_ven_wly_guj_amr_bul_ewe_svk_kor_yor_bat_tml_hau_cze_uzb_dut_pol_mly_bsq_swt_jpn_anl_chh_sid	-0.649979487698983	-1.51505969636766	0.133148802745045
77	hun_amr_tsw_scr_swa_moo_jav_rom_pol_bam_tsn_igb_amh_svk_yor_urd_ger_ind_hau_akn_glc_alb_zul_spa_bem_fbf_sun_wly_chh_slo_mol_rus_mly_cnt_anl_sid_dgb_tig_ben_tml_prs_geo_fin_hin_owc_mao_arw_pan_ven_bul_dyu_krd_ctl_guj_tur_cic_nor_swt_aeg_fre_ita_afr_heb_lit_mnd_xho_gam_qcu_swe_dut_kor_tha_ukr_est_tag_bat_lda_ewe_mlt_jpn_bsq_knd_por_mcd_lat_eng_cze_uzb_aze_azi_sod_bos_grk_ses_vie	-0.687485352281197	-1.79382949812523	0.076090299463511
78	moo_mol_swe_lat_scr_kor_afr_cnt_ukr_yor_swa_bsq_dyu_krd_ben_lit_ita_mlt_sid_tig_tsn_hin_cic_arw_azi_urd_jpn_chh_spa_dgb_zul_bos_aeg_lda_akn_rus_cze_bam_igb_ctl_bul_ewe_mnd_qcu_amh_por_tsw_gam_est_ven_heb_amr_ses_knd_sun_mcd_svk_rom_jav_fin_dut_ger_tml_sod_mly_geo_tag_bem_grk_prs_guj_slo_alb_owc_anl_pan_hau_bat_glc_wly_xho_eng_vie_ind_fre_nor_mao_aze_fbf_uzb_pol_swt_tur_tha_hun	0.0423928980198918	0.0978237195853845	0.922282797273536
79	bsq_tig_yor_tml_knd_cze_krd_ewe_pan_uzb_bem_ses_glc_ukr_svk_igb_mao_aeg_tsn_sod_sun_fin_swe_dut_bul_kor_sid_cnt_qcu_mlt_fbf_pol_bam_nor_mly_hin_akn_mnd_slo_tha_afr_xho_tag_ind_lda_gam_owc_alb_mol_lat_rus_por_aze_geo_cic_dgb_vie_mcd_zul_heb_ven_eng_est_ben_ita_moo_scr_prs_lit_swa_amr_arw_bat_guj_rom_azi_tsw_amh_spa_chh_tur_urd_jpn_hun_anl_jav_ctl_fre_bos_dyu_ger_hau_swt_wly_grk	-0.9830592214685	-2.72368199445215	0.00771101497525612
80	moo_hin_tsw_swe_heb_aeg_spa_por_nor_swt_tml_ind_wly_glc_mcd_jav_ger_cnt_svk_pan_tur_amr_sod_lit_bem_ses_gam_bul_zul_mol_sun_xho_ita_cic_cze_amh_urd_geo_ewe_krd_eng_rom_fin_rus_owc_ukr_anl_dyu_kor_yor_igb_qcu_ven_tha_fre_bos_vie_ctl_akn_jpn_dgb_sid_azi_slo_hun_chh_pol_arw_aze_guj_scr_ben_bsq_mnd_bat_knd_mlt_mao_tag_fbf_prs_hau_bam_lat_alb_lda_tsn_dut_uzb_swa_tig_est_afr_mly_grk	-0.295004112407139	-0.691320736720679	0.491086133871089
81	ind_por_swa_bsq_bos_tsw_fin_ctl_pol_sod_bul_sun_heb_moo_mnd_est_geo_rom_tsn_jpn_cic_bat_ger_guj_amr_spa_dut_grk_mcd_fbf_fre_mol_yor_kor_tml_tig_akn_afr_owc_azi_svk_tag_jav_sid_ita_rus_xho_hau_lit_tha_dgb_aeg_knd_cnt_arw_ukr_cze_scr_ses_ven_amh_swt_uzb_zul_alb_qcu_igb_hin_dyu_aze_bam_chh_eng_glc_mlt_mly_pan_mao_anl_ben_tur_slo_krd_ewe_vie_hun_lat_prs_lda_nor_urd_swe_wly_gam_bem	0.28985105986929	0.748484367940493	0.456056819626828
82	grk_ewe_bat_igb_tml_tsw_fre_knd_azi_tag_urd_akn_mnd_prs_ukr_tur_scr_hau_mcd_cze_ses_cnt_mao_bam_cic_dut_bem_guj_swe_aeg_rus_vie_mly_rom_swt_sod_uzb_mlt_ben_zul_bos_moo_tha_svk_dyu_afr_dgb_tig_kor_hin_jav_glc_xho_qcu_eng_est_hun_sid_ger_spa_yor_pol_wly_slo_mol_lat_krd_sun_fin_aze_ctl_lda_nor_por_lit_chh_swa_tsn_bul_heb_amr_owc_anl_geo_ven_jpn_bsq_arw_pan_ita_fbf_alb_amh_gam_ind	-0.0393056981622417	-0.0940975301698748	0.925234117359092
83	ita_tml_xho_guj_mao_aeg_grk_scr_ctl_bsq_cze_slo_tur_rus_owc_arw_aze_mnd_bem_jpn_ukr_hin_dyu_mcd_mly_krd_igb_ger_lda_anl_jav_moo_bat_azi_akn_lat_ses_sid_hau_est_por_pan_dut_swa_amh_nor_yor_uzb_sun_fin_bos_tag_wly_fbf_gam_mlt_vie_tha_tsw_kor_zul_svk_alb_tsn_afr_glc_cic_qcu_knd_sod_ind_swe_fre_cnt_ven_ben_prs_lit_urd_bam_rom_chh_dgb_geo_bul_ewe_swt_heb_tig_spa_pol_amr_eng_hun_mol	0.265252969077813	0.594780223064536	0.553434760707902
84	tml_scr_por_tag_swt_amh_mlt_knd_dut_svk_hin_cze_afr_kor_fin_rus_tig_qcu_yor_glc_arw_bos_sod_akn_est_swa_lat_uzb_eng_zul_tsw_bat_sun_lda_prs_cnt_slo_cic_grk_fbf_azi_jpn_ven_gam_lit_mly_pol_bsq_dgb_guj_geo_anl_rom_ewe_bul_mao_mnd_tha_hun_wly_fre_heb_nor_mcd_amr_bem_aeg_ind_xho_aze_spa_mol_ger_chh_jav_ctl_hau_vie_owc_dyu_moo_ben_igb_swe_urd_krd_alb_bam_ses_ukr_tur_ita_pan_sid_tsn	-0.114131678712852	-0.260273905814749	0.795227889178792
85	grk_ctl_azi_arw_ita_eng_swa_ses_afr_pan_igb_cic_nor_aeg_aze_est_dyu_gam_heb_fre_geo_tur_ukr_amr_tag_scr_dut_rus_ger_amh_mao_ven_akn_ewe_anl_tsw_pol_bos_kor_mly_sun_vie_dgb_knd_sod_fbf_wly_alb_owc_ind_mnd_moo_slo_swt_fin_mlt_uzb_cnt_hin_bul_chh_urd_guj_swe_spa_xho_tig_tml_jpn_ben_por_sid_yor_krd_cze_rom_zul_glc_mol_svk_jav_lda_lat_bam_prs_qcu_hun_tsn_tha_mcd_bem_lit_bsq_hau_bat	-0.821382251971127	-2.17235995369301	0.0323710676662415
86	tig_rom_cze_glc_akn_aze_fre_uzb_mnd_tsn_chh_yor_ctl_hau_fbf_hin_jpn_gam_owc_zul_tml_alb_dut_jav_bul_ita_mol_est_hun_urd_cic_rus_mlt_mly_moo_sid_por_tag_afr_xho_bsq_ven_dyu_arw_fin_ind_igb_cnt_ukr_bem_svk_prs_heb_scr_spa_anl_geo_amr_tur_nor_guj_mcd_lat_lit_mao_qcu_swa_sun_tsw_swe_pol_dgb_lda_wly_ben_ses_eng_vie_kor_amh_bam_knd_pan_swt_sod_bos_ewe_azi_bat_ger_grk_aeg_tha_slo_krd	0.0774122002442908	0.182481838640962	0.855601803107495
87	eng_mly_wly_dgb_rus_krd_tha_dyu_bem_est_mol_lda_nor_vie_igb_ita_arw_amr_slo_geo_kor_anl_fbf_uzb_mcd_pan_bul_lat_tag_mnd_fin_bos_hau_jpn_lit_por_knd_sod_chh_heb_afr_bsq_sun_gam_amh_zul_moo_ctl_sid_bat_ewe_dut_rom_ukr_aeg_svk_cic_tig_ben_swe_tml_hun_alb_qcu_ven_guj_grk_glc_yor_swt_ind_scr_tur_tsw_aze_spa_swa_ger_fre_owc_ses_mao_hin_urd_azi_prs_mlt_tsn_bam_jav_cnt_xho_pol_cze_akn	0.306535345984181	0.76451809682364	0.446494092025752
88	akn_azi_chh_hun_grk_kor_wly_nor_glc_lda_prs_xho_mao_lit_pan_fre_pol_bos_amr_tsw_tha_bam_tag_ses_alb_krd_mcd_ven_ctl_dgb_mnd_igb_tml_spa_guj_bat_swe_moo_qcu_vie_ind_jav_bul_tig_yor_slo_heb_dyu_arw_fbf_mlt_bsq_cic_ukr_hau_owc_ita_dut_fin_sod_aeg_rom_ger_mol_hin_svk_zul_est_jpn_ewe_tsn_por_ben_tur_geo_gam_swt_bem_scr_sun_eng_uzb_aze_urd_lat_cze_cnt_rus_knd_swa_afr_sid_anl_amh_mly	-0.244145094676257	-0.588290761656791	0.557763136661781
89	cnt_hun_owc_ewe_bam_swe_jpn_qcu_fre_lit_ita_tur_azi_yor_ctl_tml_aze_guj_chh_cze_alb_bos_dgb_bat_heb_lat_tsw_glc_sid_ind_mly_lda_dut_svk_zul_cic_spa_tsn_fbf_ben_pol_wly_knd_est_vie_bem_amr_ukr_tag_arw_moo_ger_prs_anl_mol_aeg_amh_afr_hau_uzb_akn_mao_ses_swt_urd_swa_tha_kor_rus_tig_scr_mcd_mnd_sod_bsq_nor_slo_xho_krd_fin_ven_pan_eng_gam_dyu_grk_jav_mlt_rom_sun_por_bul_geo_igb_hin	-0.210469421160584	-0.475124135718679	0.635812458762265
90	gam_swe_jav_arw_mao_alb_qcu_moo_guj_ita_owc_ben_ven_est_amr_mly_afr_tur_bsq_rom_ger_prs_amh_eng_tsw_vie_tig_spa_heb_tml_fbf_krd_ewe_lda_ind_aeg_bam_akn_sod_hun_yor_lit_wly_cic_pol_bos_hin_rus_azi_igb_ukr_nor_slo_jpn_bat_svk_tha_cze_hau_swt_xho_scr_bul_ses_sun_lat_mlt_pan_aze_bem_cnt_uzb_tsn_grk_geo_mol_tag_mnd_mcd_chh_anl_glc_knd_kor_urd_dut_dyu_fre_zul_fin_dgb_ctl_sid_por_swa	-0.372936400245253	-0.882032875493034	0.380033105659161
91	tha_guj_dyu_swa_urd_tml_bul_rom_dgb_grk_prs_mol_hun_dut_mly_svk_lit_knd_swe_tsn_ukr_sod_mlt_sun_eng_amh_tsw_sid_glc_spa_aze_xho_mcd_uzb_heb_akn_mnd_pan_amr_fin_alb_bsq_mao_owc_ses_bam_kor_por_moo_ger_qcu_tag_pol_ita_fbf_jav_nor_aeg_bat_hin_chh_cnt_ven_vie_swt_krd_jpn_scr_igb_arw_hau_bem_bos_cic_ewe_tig_geo_ind_fre_anl_slo_ctl_ben_afr_zul_tur_lda_wly_azi_lat_cze_est_gam_rus_yor	-0.38075104081208	-0.884832978778574	0.37852869730382
92	xho_tur_ben_ewe_est_arw_azi_scr_wly_bul_mcd_por_sid_svk_qcu_slo_tsn_moo_fbf_bam_tag_rus_swt_cic_mly_sod_aze_heb_geo_uzb_pol_pan_sun_lda_mol_ind_ita_lit_alb_ukr_hin_bsq_jav_vie_mnd_dgb_mlt_dut_tml_hun_grk_bat_cze_ctl_igb_gam_dyu_anl_ses_bem_rom_urd_akn_swa_chh_krd_bos_mao_glc_tha_hau_tig_owc_nor_tsw_knd_fin_swe_yor_kor_zul_lat_cnt_jpn_ven_amh_ger_fre_afr_prs_eng_aeg_spa_guj_amr	-0.852915652901354	-1.95779157732861	0.0532519319050063
93	ind_rus_owc_mao_por_bul_prs_qcu_amr_ita_hin_lat_ben_kor_moo_igb_ses_bos_lda_bat_slo_xho_lit_jav_akn_dgb_sid_ewe_azi_eng_uzb_sod_pol_rom_cnt_amh_scr_gam_tag_pan_ukr_dyu_guj_glc_knd_tml_jpn_tig_alb_tha_geo_mol_ven_mly_zul_mnd_ger_swa_mlt_est_ctl_afr_vie_wly_cic_urd_fre_arw_tur_fin_tsw_grk_svk_hun_bem_fbf_bsq_spa_yor_nor_anl_chh_heb_bam_mcd_tsn_aeg_swt_swe_krd_sun_cze_hau_dut_aze	-0.193559558881616	-0.47289639712079	0.637395097354916
94	heb_lit_spa_ita_igb_tsn_bos_pol_mlt_swe_aeg_fbf_glc_ven_chh_lat_cnt_sun_bam_jav_cic_tur_amh_mol_mnd_afr_jpn_swt_bat_bul_gam_vie_bsq_bem_dgb_akn_guj_yor_eng_tag_zul_tha_est_rom_ctl_dut_alb_hau_hin_scr_fre_svk_mcd_swa_moo_amr_ses_aze_owc_uzb_tig_hun_azi_nor_pan_mao_mly_ewe_wly_knd_kor_grk_arw_slo_sid_rus_ben_urd_tsw_ukr_prs_ind_por_ger_cze_krd_sod_fin_anl_qcu_xho_lda_dyu_geo_tml	0.600634890090441	1.4576708591473	0.148299906520971
95	swa_wly_knd_mao_prs_ben_ewe_hun_jpn_heb_tsn_nor_tig_eng_moo_chh_mol_bos_mlt_aze_est_fin_grk_xho_gam_hin_qcu_igb_dut_bsq_cic_sun_owc_swe_guj_vie_krd_geo_tag_hau_bam_yor_pol_spa_akn_tsw_rus_slo_fbf_bem_amh_sid_scr_afr_arw_por_alb_ctl_glc_pan_anl_aeg_ger_bat_jav_ses_fre_mly_bul_tml_mcd_cnt_tha_svk_dgb_lit_sod_swt_ven_cze_mnd_rom_lat_ita_ukr_dyu_lda_amr_zul_kor_azi_tur_urd_uzb_ind	0.449264324661389	1.17236370950854	0.244045447484593
96	tur_azi_bos_glc_cnt_uzb_mao_afr_guj_mol_dut_dgb_hau_swt_ger_ben_ven_gam_xho_pol_tig_tml_amr_cze_mcd_pan_bam_jpn_grk_amh_mlt_owc_kor_dyu_cic_wly_prs_igb_aeg_swa_lda_sod_eng_fre_akn_sun_chh_hun_aze_mly_ita_mnd_ctl_arw_anl_spa_hin_ukr_ewe_est_geo_tsn_urd_lit_ses_bem_fin_fbf_bul_por_slo_knd_yor_rom_sid_bsq_jav_ind_svk_vie_moo_alb_scr_bat_zul_lat_qcu_krd_heb_tha_swe_tag_tsw_nor_rus	-0.381728074159919	-0.874000443172007	0.384369364393462
97	hin_tur_dut_alb_cnt_geo_ger_slo_jpn_mao_lit_aeg_mly_tml_ven_lat_ita_akn_pol_fre_dgb_dyu_anl_prs_gam_fin_fbf_guj_tha_chh_svk_rom_xho_sid_moo_krd_ewe_mnd_amr_owc_grk_wly_sod_yor_rus_bat_cze_hau_ctl_cic_urd_swe_tag_zul_mlt_swa_nor_mol_aze_arw_tsn_bos_qcu_spa_eng_afr_uzb_hun_bem_mcd_jav_bam_igb_amh_heb_bsq_scr_swt_tsw_ses_glc_ben_por_ukr_azi_bul_kor_knd_lda_tig_pan_ind_est_sun_vie	-0.752531923112495	-1.74777111189868	0.0838041671188726
98	ind_xho_tha_sun_swt_glc_tur_fin_aeg_yor_bsq_scr_tag_spa_hin_igb_tsw_geo_est_dgb_swa_prs_uzb_afr_urd_mnd_mol_wly_tml_qcu_akn_mly_azi_ctl_rom_dut_dyu_kor_fre_bat_mao_lda_moo_bul_amh_heb_svk_bos_owc_amr_hau_krd_jpn_slo_alb_cze_arw_zul_tsn_mcd_rus_grk_jav_pol_ewe_chh_aze_cnt_cic_nor_tig_ses_sid_lit_ukr_por_ven_lat_bam_gam_eng_ben_mlt_knd_anl_ita_vie_hun_swe_fbf_sod_pan_bem_guj_ger	0.0497536393986677	0.128273937797784	0.898209171521623
99	tig_ind_afr_geo_xho_hin_pol_mlt_ctl_dut_krd_cnt_heb_qcu_lit_mnd_swa_moo_vie_rom_aze_bsq_swt_tsw_nor_ewe_sid_tsn_jav_mly_slo_ses_rus_mao_ukr_tur_anl_amr_lda_prs_jpn_por_fre_swe_arw_bat_azi_aeg_bos_wly_owc_chh_grk_sod_eng_sun_alb_akn_pan_bul_mol_mcd_glc_fin_tag_spa_fbf_zul_hun_kor_hau_cze_est_tha_igb_bam_dyu_urd_scr_tml_svk_bem_ven_ger_dgb_uzb_amh_lat_guj_yor_ita_ben_gam_knd_cic	0.06123499299104	0.147849194580471	0.882781865151583
100	mao_owc_geo_rus_ger_cze_sun_scr_wly_jav_knd_tha_yor_igb_bul_zul_pan_lda_azi_tur_rom_aeg_hin_tsn_hau_ind_spa_tig_est_uzb_bos_ita_sid_grk_dut_xho_arw_svk_krd_qcu_bat_swa_mly_bem_dyu_mlt_amr_mol_fin_fre_mcd_tag_eng_ukr_cnt_vie_sod_por_moo_bsq_guj_akn_pol_kor_afr_fbf_aze_lat_bam_glc_mnd_ctl_tsw_gam_ven_tml_chh_amh_lit_swt_anl_ses_slo_cic_prs_swe_dgb_jpn_urd_alb_heb_nor_ewe_ben_hun	-0.0951894169919639	-0.221815521587388	0.824943848400602
101	ven_ewe_kor_spa_tag_prs_bsq_tha_gam_swa_afr_cnt_bul_bam_fbf_ukr_svk_mol_geo_yor_hau_rom_tsw_xho_lat_ctl_amr_lit_dyu_chh_moo_sun_tur_anl_pan_jav_mnd_rus_slo_krd_akn_alb_sid_pol_tsn_ind_nor_dgb_zul_wly_urd_tml_hin_lda_mly_ses_azi_aze_fin_fre_arw_cic_qcu_owc_vie_ger_ben_bat_heb_cze_mlt_knd_dut_swt_glc_aeg_sod_scr_est_hun_amh_jpn_igb_eng_bem_tig_por_ita_uzb_grk_mao_swe_mcd_guj_bos	0.2785782378231	0.616730696722872	0.538919233663354
102	mly_anl_hun_cze_ger_sod_xho_yor_fin_swe_uzb_akn_guj_tur_swa_sid_urd_spa_lit_tha_alb_cic_mao_mnd_bam_ctl_bos_glc_amr_mol_est_tml_lat_tsn_owc_knd_azi_aze_tag_tsw_ukr_jav_arw_pol_ind_bul_dyu_slo_aeg_cnt_rom_bem_igb_chh_scr_hin_svk_vie_jpn_heb_ewe_swt_qcu_dut_hau_afr_amh_prs_mcd_dgb_gam_fre_lda_geo_rus_nor_sun_fbf_krd_tig_bat_wly_bsq_kor_zul_pan_por_moo_ven_grk_ses_mlt_ben_ita_eng	-0.2168887246578	-0.498929470364182	0.619007196832483
103	tag_zul_swa_swt_mol_dyu_mnd_arw_sod_bsq_ctl_ses_lat_moo_pol_gam_tsw_hun_knd_dut_slo_cze_tur_igb_anl_uzb_xho_grk_chh_ind_mly_swe_svk_wly_jpn_sid_tha_scr_bam_hin_bul_spa_amh_geo_ukr_rom_hau_urd_krd_ewe_afr_cic_nor_tml_rus_aze_azi_prs_fbf_por_fre_bos_yor_akn_fin_bat_heb_lit_amr_ven_ita_cnt_glc_sun_mlt_est_ben_vie_aeg_qcu_lda_tsn_pan_owc_jav_kor_eng_tig_bem_ger_alb_mcd_mao_dgb_guj	-0.308230004490906	-0.846960652176496	0.399191329615288
104	eng_vie_tml_amh_ger_cic_est_yor_wly_jpn_scr_hin_ctl_hun_cze_fin_akn_cnt_ind_mol_mnd_dyu_slo_sod_igb_heb_glc_sid_aze_nor_tag_alb_anl_swe_tig_dgb_mlt_bam_svk_arw_swt_ses_kor_ewe_krd_bul_prs_swa_mao_urd_grk_tur_chh_fre_azi_qcu_ukr_dut_jav_tsn_ita_xho_hau_guj_bem_lat_lda_sun_owc_bos_pol_spa_tsw_bsq_moo_lit_ven_knd_pan_tha_afr_bat_aeg_rus_geo_rom_amr_ben_mcd_mly_uzb_por_zul_fbf_gam	0.114533370522079	0.269096035536179	0.788451879403473
105	tml_tur_akn_vie_svk_heb_azi_ben_mol_ger_pol_por_hau_alb_gam_ind_ukr_tsw_yor_bem_hin_dut_guj_sid_scr_dyu_glc_tig_kor_lit_bat_xho_mnd_arw_bsq_aze_swa_jav_anl_cnt_chh_bos_fin_mcd_nor_mly_amr_cze_hun_est_urd_jpn_swt_tag_slo_lat_krd_wly_afr_fbf_ewe_fre_tha_knd_swe_bam_tsn_grk_amh_zul_sod_rom_mlt_igb_aeg_qcu_eng_mao_spa_ita_ses_sun_lda_owc_prs_cic_bul_moo_ctl_uzb_pan_ven_dgb_geo_rus	0.881111565768316	2.95396178857953	0.0039730880204898
106	tsw_fbf_ses_bos_uzb_jpn_cnt_afr_eng_swe_igb_est_ind_amh_heb_aeg_mlt_lit_knd_jav_lat_urd_por_owc_xho_grk_anl_akn_hun_fre_zul_ven_cic_dyu_bam_tsn_ukr_aze_rus_sid_moo_pol_bem_krd_ewe_guj_swt_mao_mly_cze_tur_mcd_amr_sod_ger_glc_arw_svk_bat_ita_dut_dgb_hau_tha_bul_ben_spa_wly_nor_fin_swa_tml_yor_hin_scr_sun_kor_vie_tag_rom_lda_ctl_prs_gam_bsq_mol_tig_alb_slo_chh_qcu_pan_geo_mnd_azi	-0.119676647935104	-0.28614943946988	0.775400110776258
107	cnt_alb_jav_anl_ewe_geo_lat_svk_fbf_chh_pan_heb_urd_mol_por_qcu_gam_igb_ses_hau_rus_nor_tsn_jpn_swe_pol_dyu_bos_eng_bsq_lit_zul_afr_swa_aeg_hun_tur_fin_tig_bem_yor_mao_dut_krd_ctl_amr_ind_mnd_tml_mlt_hin_kor_cze_xho_dgb_wly_guj_moo_azi_ven_knd_fre_glc_ger_spa_swt_tsw_mcd_mly_slo_prs_tha_arw_ben_bul_amh_sun_bam_ukr_grk_est_ita_sid_vie_sod_lda_rom_akn_uzb_bat_tag_cic_scr_owc_aze	-0.0807257208467954	-0.193560652777118	0.846942038569944
108	mly_tsn_ukr_jav_bat_gam_krd_scr_guj_uzb_swe_heb_pan_ven_slo_jpn_qcu_ctl_dgb_mcd_lda_yor_akn_ses_ita_sid_igb_lit_knd_bul_lat_moo_bos_amh_owc_aze_swt_azi_wly_mlt_ger_hau_cnt_urd_kor_mao_rom_sod_geo_chh_zul_alb_hin_hun_prs_mol_vie_dyu_fin_ind_bsq_aeg_swa_ewe_xho_eng_rus_ben_svk_tsw_arw_tig_bem_fre_bam_tur_mnd_anl_tha_amr_glc_spa_sun_afr_dut_nor_fbf_cic_tag_por_grk_cze_est_pol_tml	-0.137936403887444	-0.316256736527061	0.752516374161523
109	hin_guj_uzb_qcu_scr_tsw_jav_bos_lit_ses_sod_igb_sun_moo_afr_dyu_glc_geo_bam_hau_ind_alb_yor_ewe_xho_mly_hun_akn_tag_amh_aeg_pan_vie_tur_cze_nor_swe_zul_tig_swt_rom_lat_mnd_dut_bat_azi_pol_por_bem_ger_prs_aze_svk_grk_ukr_bsq_tsn_ita_knd_bul_eng_urd_krd_chh_mcd_cic_tha_swa_cnt_sid_heb_wly_ctl_arw_spa_jpn_fre_est_dgb_owc_anl_kor_ben_lda_fbf_gam_fin_amr_tml_slo_ven_mol_mlt_mao_rus	0.170035335861438	0.38843071170814	0.698585109603234
110	kor_tml_vie_wly_mly_igb_heb_geo_chh_rom_aze_qcu_tur_bsq_bem_cnt_tha_fbf_eng_svk_cic_bos_mnd_tsw_ind_azi_mlt_swe_ses_moo_knd_owc_ven_pol_tsn_amh_hin_hun_aeg_swt_bat_fre_mcd_rus_jav_gam_jpn_bul_alb_est_ger_grk_sun_prs_krd_arw_dyu_tig_slo_tag_por_ewe_scr_glc_dgb_afr_lda_ctl_anl_sod_dut_pan_akn_ben_uzb_zul_swa_mao_sid_ukr_yor_bam_fin_lit_ita_xho_lat_hau_guj_amr_nor_urd_mol_spa_cze	-0.123711596924605	-0.316389435569246	0.752415984088515
111	fre_aze_amr_est_anl_rom_tml_sun_akn_dyu_grk_swt_mcd_bul_moo_kor_ewe_sid_svk_eng_heb_ita_swa_bsq_ger_prs_afr_qcu_mol_bem_xho_spa_knd_bam_mly_dut_nor_tig_hau_cnt_slo_dgb_vie_wly_ben_uzb_tsn_alb_mao_tag_fbf_ses_tur_yor_krd_lat_zul_ukr_glc_aeg_rus_jav_mnd_urd_hin_amh_azi_guj_cze_gam_geo_owc_por_lit_jpn_scr_chh_igb_pan_mlt_tsw_arw_tha_swe_hun_ind_bat_pol_ctl_cic_sod_ven_bos_lda_fin	0.682343935274178	1.80028842961349	0.0750571491217105
112	geo_ind_swa_jav_bos_eng_kor_gam_owc_afr_amr_slo_swe_ses_chh_swt_urd_ven_grk_bam_lat_wly_lda_est_azi_xho_ctl_ita_amh_dut_cic_pol_mao_dgb_rus_fin_anl_pan_akn_hin_guj_moo_ukr_ger_jpn_prs_knd_ewe_bul_mcd_cnt_arw_ben_qcu_glc_scr_fre_mlt_zul_sun_svk_mly_sid_cze_lit_aze_tsn_tur_tig_tsw_bat_tml_bsq_por_dyu_fbf_krd_hau_nor_mol_rom_yor_mnd_heb_bem_vie_alb_hun_tha_sod_spa_tag_uzb_igb_aeg	0.0238206959505348	0.0616517990370655	0.950972429304755
113	cnt_pan_tsw_xho_mly_fin_arw_afr_rom_jav_tig_fbf_anl_cze_gam_zul_ses_fre_krd_amr_heb_ukr_geo_swt_slo_owc_mol_rus_ctl_aze_tsn_mcd_bam_amh_mao_tha_bat_mnd_dgb_hun_bos_ita_alb_tag_kor_akn_est_svk_dut_nor_grk_bul_yor_ind_por_sun_swe_sid_bem_lit_chh_ewe_ben_igb_pol_uzb_hau_scr_azi_tml_tur_wly_swa_knd_eng_hin_moo_cic_glc_bsq_dyu_sod_vie_qcu_guj_jpn_ger_mlt_spa_prs_ven_lat_urd_aeg_lda	-0.293529184272897	-0.698626627654616	0.486528784727267
114	fbf_bsq_lda_lat_prs_dut_rus_owc_slo_swa_mly_arw_glc_pol_swt_tsw_dyu_guj_mcd_bat_jav_ctl_tml_tur_spa_tig_rom_dgb_wly_heb_bos_pan_afr_bam_ven_bem_aeg_mol_est_svk_por_mnd_jpn_kor_krd_ben_aze_cic_amr_xho_sod_zul_tsn_igb_lit_azi_hin_mlt_swe_sid_chh_scr_hun_fre_tag_hau_qcu_knd_akn_anl_amh_moo_ita_urd_ses_yor_vie_gam_cze_bul_mao_grk_ger_nor_geo_tha_ewe_ukr_ind_sun_alb_fin_uzb_cnt_eng	-0.864096873927898	-1.93537148841046	0.0559826249233648
115	mnd_tag_bem_amh_fre_heb_knd_bat_azi_hin_cze_ses_scr_geo_cnt_rom_bsq_eng_pol_mao_mlt_bam_ven_ctl_sid_guj_hun_vie_aze_tig_krd_uzb_est_moo_mly_yor_akn_lat_por_spa_qcu_anl_amr_fbf_afr_swe_tsw_wly_tsn_swt_chh_swa_mol_tha_arw_owc_alb_glc_kor_jav_jpn_dut_igb_lit_bul_pan_gam_mcd_tur_svk_sod_fin_tml_ger_prs_grk_cic_sun_aeg_dyu_slo_rus_xho_ita_ind_bos_hau_zul_ukr_ewe_urd_nor_dgb_ben_lda	-0.562989275913521	-1.29588011752581	0.198223755786609
116	wly_lit_arw_dgb_mcd_mao_chh_bul_dyu_uzb_swt_ben_pan_nor_hun_tml_ewe_tur_bam_alb_dut_ctl_azi_bem_spa_cic_tag_kor_afr_ukr_xho_ind_glc_ses_amh_tsw_scr_hin_rus_ger_pol_lat_bos_ven_heb_jav_svk_est_sod_tig_aeg_akn_krd_tsn_bat_cze_igb_vie_ita_fbf_tha_qcu_owc_amr_mol_mlt_swa_guj_hau_bsq_fin_urd_lda_sid_swe_mly_knd_gam_mnd_yor_eng_grk_geo_moo_fre_rom_cnt_anl_slo_prs_por_zul_aze_jpn_sun	-0.227322093120292	-0.518579364357035	0.605285817231212
117	grk_alb_dyu_fbf_urd_ukr_prs_rus_ven_jpn_glc_rom_swt_svk_fin_hin_tag_uzb_swe_cic_mlt_fre_anl_pol_chh_eng_bsq_knd_mao_bem_guj_nor_tsn_vie_jav_amr_heb_pan_bul_ewe_moo_sid_scr_mcd_tml_gam_ctl_bat_mly_lda_hau_tig_igb_arw_cnt_amh_ses_yor_bos_ita_tur_sod_kor_ind_tha_wly_geo_xho_mol_por_dut_mnd_afr_akn_aeg_sun_slo_ben_aze_tsw_swa_bam_qcu_lat_zul_spa_dgb_azi_krd_cze_ger_lit_est_hun_owc	-0.322245202015513	-0.712975898336783	0.477645855833532
118	lit_ses_swa_mao_ind_chh_azi_aze_xho_afr_dgb_hau_jav_igb_swt_tsn_eng_slo_ita_lat_aeg_mlt_bat_pan_dut_urd_ctl_guj_hun_glc_fin_amh_vie_cic_ger_bos_geo_kor_anl_arw_hin_mnd_bsq_rom_tha_moo_gam_sid_jpn_bul_tur_ewe_por_lda_rus_tsw_heb_sun_grk_ben_scr_alb_ukr_ven_yor_qcu_mol_nor_spa_akn_tig_svk_cnt_owc_fbf_zul_swe_wly_krd_cze_tml_mly_mcd_bam_est_amr_prs_uzb_fre_bem_pol_sod_tag_dyu_knd	-0.328386838046538	-0.778925301966378	0.43800122955381
119	swa_gam_akn_mcd_lit_alb_wly_hun_mao_scr_ita_rus_eng_tag_amr_aze_hin_mly_prs_tha_est_pan_yor_bsq_sun_azi_guj_tig_bos_afr_swt_dyu_ind_mlt_cnt_krd_geo_vie_chh_pol_por_bem_swe_bat_igb_knd_bul_ukr_grk_cic_tur_amh_heb_zul_ewe_mnd_bam_spa_ger_owc_tsw_dgb_fre_sid_cze_ven_aeg_rom_jpn_moo_qcu_sod_jav_anl_tsn_slo_lda_svk_ses_xho_fbf_hau_nor_lat_kor_uzb_urd_fin_ctl_glc_tml_ben_dut_mol_arw	-0.0633918290163733	-0.146660366082731	0.883717557585435
120	lda_ind_lat_uzb_bat_fbf_amh_zul_mcd_tig_sod_dyu_urd_chh_cic_bam_gam_cnt_mao_wly_mlt_dgb_grk_mly_ses_igb_guj_tsw_ctl_alb_hin_aeg_por_bos_arw_anl_krd_pol_yor_aze_lit_jav_azi_bul_ben_svk_rus_tur_ukr_akn_vie_kor_heb_ger_tml_scr_bem_hun_jpn_rom_tag_afr_moo_swa_knd_est_slo_owc_amr_pan_fin_swt_prs_tsn_qcu_ewe_ven_nor_geo_mnd_glc_bsq_cze_eng_ita_sun_mol_tha_hau_sid_spa_dut_xho_fre_swe	-0.105059246063808	-0.257158686145587	0.797624378927061
121	grk_knd_zul_glc_nor_akn_pol_lit_mao_eng_ukr_ger_rus_owc_igb_bsq_kor_cic_heb_svk_tha_spa_azi_sun_mly_tml_ben_pan_swa_fre_tsn_tag_ven_gam_amh_geo_dut_ses_hun_swe_ita_vie_fbf_por_amr_mol_afr_uzb_hin_wly_moo_mnd_anl_tig_urd_jav_arw_ewe_est_hau_bem_tsw_slo_cnt_ind_tur_chh_aeg_scr_qcu_lda_krd_bat_guj_bul_bam_sid_xho_mlt_jpn_ctl_dyu_lat_yor_fin_prs_sod_cze_rom_aze_mcd_swt_bos_dgb_alb	-0.275163735698237	-0.632686844054384	0.528490735507904
122	ewe_chh_wly_owc_cze_sod_glc_mly_dut_svk_hau_fbf_scr_dyu_rus_mol_bul_alb_gam_krd_swt_ita_ger_ind_fre_aeg_akn_rom_bsq_uzb_yor_guj_lda_jav_est_jpn_kor_spa_prs_bem_mnd_ben_tml_cic_swa_dgb_hun_vie_amr_arw_fin_sun_xho_anl_pol_tsw_urd_lit_ukr_hin_swe_azi_cnt_nor_slo_bat_moo_heb_tha_pan_igb_lat_mlt_bos_afr_mcd_knd_bam_sid_ctl_ven_por_tig_tsn_eng_ses_aze_tur_amh_grk_mao_zul_geo_tag_qcu	-0.0606060113448254	-0.162543849021471	0.871230258317703
123	igb_urd_bat_sun_azi_krd_chh_ven_fbf_moo_ses_mao_qcu_sid_ger_spa_slo_ctl_nor_swe_ukr_grk_bsq_heb_vie_wly_tsn_lit_swa_svk_ewe_fin_por_arw_lat_mly_akn_bam_dut_afr_dyu_kor_pol_rus_ind_mnd_tig_jpn_mol_cic_owc_scr_hau_glc_amr_bul_pan_lda_cze_yor_dgb_ben_bos_geo_aeg_mcd_hin_cnt_zul_anl_tag_aze_guj_gam_ita_xho_eng_mlt_jav_bem_swt_sod_fre_alb_tsw_uzb_hun_tha_tml_est_prs_amh_knd_rom_tur	0.182897216267004	0.460020334493684	0.646575325214052
124	tha_knd_prs_tml_eng_mlt_mly_wly_lda_tsw_aze_lat_afr_svk_hau_fre_tig_vie_sod_ger_lit_bos_por_scr_akn_dgb_zul_sid_tag_glc_moo_gam_heb_pan_geo_bam_slo_alb_rom_igb_ctl_fbf_grk_bat_ben_bul_bem_cnt_ita_nor_arw_urd_amr_bsq_sun_swa_ind_anl_mao_xho_azi_swt_dyu_tur_aeg_yor_jpn_ven_rus_amh_swe_fin_owc_guj_pol_dut_hun_qcu_krd_tsn_mol_ses_hin_mnd_chh_mcd_uzb_cze_est_spa_kor_ewe_ukr_cic_jav	0.327444270132993	0.749727873831819	0.455311013484241
125	owc_sod_cnt_ger_bos_akn_dyu_lit_aze_amr_eng_ita_krd_mly_sid_alb_amh_mcd_zul_pan_kor_ctl_fbf_rom_est_mlt_scr_hin_dut_sun_bem_mol_pol_tml_guj_grk_swt_cic_swe_geo_jpn_tha_chh_tsn_svk_wly_hun_yor_gam_spa_slo_bsq_mnd_mao_aeg_vie_uzb_ewe_anl_hau_azi_glc_swa_ben_fre_ukr_lda_heb_tag_rus_prs_por_afr_tig_lat_bat_fin_ven_urd_knd_arw_ses_xho_qcu_moo_jav_cze_bam_ind_nor_tur_dgb_tsw_igb_bul	0.547227268179492	1.25372122765345	0.213085814213893
126	nor_rom_sid_alb_rus_lda_amr_bem_ctl_afr_krd_dyu_swe_dgb_akn_bsq_bat_igb_dut_mol_tsw_fin_qcu_moo_por_fre_fbf_prs_spa_swt_vie_zul_aze_grk_ita_ven_pan_mcd_gam_xho_svk_scr_yor_ukr_eng_geo_ewe_jpn_mao_mlt_tag_jav_ger_mly_cnt_anl_ses_tig_amh_swa_cic_est_sod_owc_chh_tha_bos_uzb_urd_hin_azi_lat_hau_heb_arw_slo_tml_aeg_ind_sun_bul_mnd_hun_tsn_tur_ben_bam_pol_lit_kor_guj_glc_cze_wly_knd	0.285163274261579	0.731204926402982	0.466492340818679
127	grk_tur_kor_pan_chh_ger_zul_ewe_lat_hin_ita_mcd_wly_swt_ukr_tsw_bem_mnd_akn_hun_bos_por_aeg_geo_cze_tsn_cic_anl_scr_qcu_krd_fin_guj_swa_bsq_sun_lda_mao_swe_jav_yor_ven_ind_prs_sod_arw_bul_moo_alb_rus_nor_svk_urd_ses_amr_hau_jpn_eng_tha_tml_sid_mlt_dyu_ctl_fbf_igb_azi_aze_mly_knd_owc_bam_bat_slo_ben_xho_glc_afr_dut_tig_lit_est_vie_cnt_rom_mol_fre_gam_heb_tag_pol_amh_dgb_spa_uzb	-0.220384204020537	-0.515831996194282	0.607195942325511
128	swt_ger_igb_yor_mnd_arw_vie_zul_fin_lit_mao_owc_heb_aze_bos_mol_bat_afr_glc_qcu_wly_amh_sun_mlt_spa_prs_cnt_alb_anl_rus_por_ven_tha_bem_hin_aeg_bam_jav_hau_scr_tig_fre_slo_guj_hun_tml_ses_fbf_ukr_pol_bsq_xho_ben_dyu_tsn_kor_cic_mcd_knd_mly_chh_bul_moo_sod_eng_swe_azi_ewe_urd_tur_amr_geo_tag_ita_dut_lda_sid_est_gam_tsw_jpn_ind_pan_akn_cze_svk_grk_ctl_swa_uzb_dgb_krd_lat_nor_rom	-0.0485998078911856	-0.126917036153443	0.899280069185202
129	mly_wly_sod_dgb_krd_swe_cnt_anl_tml_rus_owc_grk_bam_fbf_moo_azi_ind_bem_spa_lit_cze_lda_geo_mcd_ewe_mnd_slo_guj_eng_aze_prs_mao_amr_mlt_arw_jav_uzb_fin_glc_nor_hin_chh_qcu_heb_cic_fre_por_aeg_ita_jpn_gam_xho_pan_ses_rom_kor_zul_swa_amh_hau_tig_lat_ben_knd_hun_sun_igb_tsn_swt_tur_vie_bos_mol_urd_akn_bat_ger_afr_bul_ukr_dyu_pol_alb_ven_tha_bsq_scr_sid_yor_svk_ctl_tag_tsw_est_dut	NA	NA	NA
130	tig_jav_fin_lda_yor_bul_jpn_aeg_ben_dut_tsn_cic_svk_akn_cnt_aze_por_geo_lit_igb_ind_tha_owc_tag_mcd_ven_glc_est_ger_arw_xho_moo_swe_tml_bem_bam_ctl_sod_rus_ukr_krd_urd_nor_eng_dyu_fbf_alb_mlt_anl_cze_lat_tur_mnd_fre_slo_sun_hin_qcu_rom_guj_hun_tsw_wly_spa_uzb_bat_pan_swa_amh_swt_chh_ita_sid_kor_azi_hau_amr_ses_mly_mao_grk_gam_scr_ewe_mol_heb_prs_dgb_vie_pol_bos_knd_zul_bsq_afr	-0.70307759516816	-1.64789630699162	0.102748599838219
131	hin_yor_hau_urd_lit_azi_cic_anl_est_bem_swe_igb_mcd_arw_gam_afr_ita_swt_geo_mao_por_aze_dgb_bul_bam_ewe_tag_tsn_guj_chh_ger_lat_dut_mol_moo_qcu_knd_lda_spa_ven_bat_ctl_bsq_prs_swa_owc_uzb_ind_tig_fin_pan_akn_svk_tha_bos_mlt_aeg_hun_cze_fre_wly_alb_amr_kor_dyu_sod_eng_amh_ukr_nor_slo_tsw_mly_xho_pol_ben_glc_sun_rus_vie_cnt_jpn_heb_ses_tml_fbf_tur_jav_rom_zul_grk_krd_sid_mnd_scr	-0.252587335661134	-0.650044275112861	0.517266156747194
132	uzb_tha_amr_ses_sod_slo_igb_dyu_grk_svk_kor_hin_est_bam_arw_glc_tml_swe_tag_ukr_ind_tur_geo_nor_cic_amh_xho_sid_hau_ven_wly_ger_rom_fin_rus_akn_mcd_hun_urd_aze_swt_fbf_anl_bul_bsq_moo_swa_mly_vie_mnd_bem_dut_ctl_mlt_bos_guj_yor_spa_afr_lda_knd_mao_cnt_prs_fre_qcu_owc_gam_ewe_ben_aeg_krd_scr_azi_lit_por_bat_pan_mol_tsw_jav_jpn_tsn_dgb_chh_lat_alb_pol_eng_heb_zul_tig_ita_sun_cze	0.421519094559128	1.1761802942984	0.242524822183724
133	bos_igb_xho_tsn_lat_hin_lda_dut_chh_alb_azi_moo_ses_grk_ven_aze_gam_guj_svk_ewe_swa_fin_mol_ukr_tur_prs_est_mcd_scr_hun_wly_ita_afr_kor_bat_amh_sod_swt_cnt_amr_zul_bul_pol_jav_krd_qcu_rus_tsw_sun_akn_aeg_fre_bam_spa_urd_eng_tml_yor_pan_tha_cic_mao_por_swe_slo_sid_vie_tig_mly_ind_geo_heb_ger_mnd_glc_mlt_arw_bem_bsq_uzb_ctl_rom_lit_cze_nor_anl_jpn_ben_dyu_knd_hau_dgb_owc_fbf_tag	0.701031437498616	1.61976316651659	0.108669391298096
134	swt_moo_mcd_wly_cnt_swa_igb_ewe_bat_cic_amr_kor_aze_knd_grk_yor_fbf_mly_tag_scr_por_akn_hau_heb_glc_amh_pol_tml_sun_sod_anl_chh_rom_urd_vie_ben_eng_uzb_bul_xho_tha_krd_guj_dgb_qcu_tsn_hun_bam_arw_azi_ger_ind_svk_afr_cze_swe_gam_fre_mol_bsq_bem_ven_sid_mlt_jav_spa_hin_slo_ctl_tur_lda_geo_tig_aeg_alb_lat_nor_est_dut_mao_ita_dyu_rus_zul_ses_bos_owc_fin_ukr_lit_pan_tsw_prs_mnd_jpn	-0.120144632275215	-0.276473864540092	0.782797632119415
135	hin_arw_urd_fbf_kor_ukr_ctl_igb_gam_tha_bsq_tur_rus_tsw_mcd_zul_alb_aze_akn_knd_ses_glc_moo_tml_sod_tsn_jav_owc_cze_fin_dgb_uzb_mly_geo_lda_grk_eng_ita_hun_guj_por_anl_dyu_pol_nor_yor_mao_swe_lit_mnd_pan_qcu_spa_mlt_swa_sid_rom_xho_cnt_prs_dut_heb_cic_bat_ewe_jpn_krd_aeg_fre_vie_bem_ven_swt_tag_ger_amr_slo_ind_azi_ben_chh_sun_hau_scr_est_tig_svk_mol_wly_amh_afr_lat_bul_bos_bam	-0.121713564115924	-0.286161646638678	0.775390790620125
136	ven_vie_slo_jav_zul_tsw_lda_bat_cnt_igb_bem_hin_mnd_amr_rus_prs_ses_ukr_por_ita_tig_krd_afr_guj_mol_akn_dut_chh_aeg_uzb_hun_glc_aze_qcu_scr_pan_cze_anl_arw_ben_bam_sun_mlt_rom_swe_alb_moo_mao_eng_cic_sid_ind_spa_xho_fbf_svk_swa_lit_sod_azi_urd_pol_tur_dyu_heb_mly_lat_hau_grk_gam_owc_ger_bos_mcd_knd_tha_ctl_fre_yor_bsq_geo_swt_nor_amh_tag_wly_bul_ewe_tml_kor_dgb_jpn_est_tsn_fin	0.14019559186004	0.32119379589439	0.748784246631655
137	nor_ctl_bsq_mol_amh_scr_tur_dgb_mao_igb_aeg_dyu_ven_spa_tsn_cic_anl_qcu_cnt_ita_eng_sid_mcd_zul_swt_aze_owc_ben_lit_urd_cze_rom_mlt_por_lda_ewe_bat_krd_vie_akn_slo_heb_afr_glc_tha_ukr_geo_ger_prs_tig_yor_chh_swe_gam_knd_tml_svk_ses_swa_sod_jav_sun_pan_alb_pol_tsw_guj_bam_fre_hun_fin_bem_xho_bul_rus_lat_ind_kor_jpn_hin_dut_hau_grk_amr_fbf_tag_est_bos_wly_moo_azi_uzb_arw_mnd_mly	0.524671442943943	1.23736539363646	0.219066584122559
138	est_lda_bem_fre_hun_tur_azi_rus_tag_ind_xho_aeg_cic_zul_guj_rom_krd_pan_cze_mol_sun_dut_cnt_swa_mlt_por_bat_swt_ven_tsw_ger_akn_mao_anl_tha_amh_hin_knd_jav_bam_qcu_pol_sod_ben_vie_bos_hau_dgb_tsn_lat_svk_yor_aze_grk_mly_bsq_ewe_sid_ctl_prs_urd_alb_scr_tig_slo_swe_bul_spa_eng_ukr_kor_arw_amr_ses_jpn_geo_fin_afr_chh_glc_heb_mcd_mnd_wly_nor_lit_igb_gam_fbf_uzb_tml_moo_owc_dyu_ita	0.522676765107406	1.2560379587257	0.212248442532909
139	svk_lda_moo_jav_guj_hau_vie_krd_bul_chh_ctl_lit_pol_ukr_mol_ses_bsq_bam_dgb_ewe_est_mly_fin_rom_mnd_jpn_fre_urd_tag_prs_geo_yor_akn_zul_grk_swe_pan_amr_sid_ger_kor_tig_amh_sod_afr_arw_eng_ita_cic_lat_qcu_swt_aze_slo_igb_xho_heb_owc_cze_sun_mlt_mao_dut_scr_hin_ven_dyu_tsn_fbf_hun_por_azi_uzb_alb_glc_anl_cnt_ind_ben_gam_bos_wly_tml_rus_bat_mcd_knd_bem_aeg_tur_tha_nor_swa_tsw_spa	-0.131321188150597	-0.334623694386344	0.738662477508643
140	dgb_ses_bat_tha_zul_swt_bem_igb_aeg_ukr_sid_chh_lda_eng_bul_qcu_fre_knd_cze_dut_cic_moo_mnd_azi_heb_svk_arw_guj_ben_bam_tig_gam_afr_bos_mcd_tag_mol_ind_pol_urd_fin_mlt_swa_rus_jav_por_tml_swe_anl_sun_pan_bsq_prs_grk_kor_slo_ven_tur_geo_xho_tsw_alb_jpn_fbf_sod_glc_mly_ctl_hin_lit_amh_aze_ita_cnt_nor_mao_hau_lat_akn_tsn_vie_owc_ewe_krd_rom_yor_ger_spa_amr_wly_scr_est_hun_uzb_dyu	0.0614411079985502	0.140367061530578	0.888673550434658
141	alb_ctl_bem_cic_rom_uzb_fre_guj_bam_aze_chh_geo_amr_por_vie_fbf_slo_bat_nor_knd_bsq_swt_krd_mao_ses_owc_bul_kor_dut_yor_bos_moo_hin_amh_lda_mcd_sod_gam_tig_xho_prs_lat_tur_aeg_ven_swe_grk_dyu_ita_hun_mly_jpn_eng_qcu_glc_hau_tha_ewe_igb_swa_mol_mnd_sid_sun_tag_anl_spa_azi_fin_lit_ukr_rus_zul_pan_jav_scr_ben_cnt_ger_urd_tml_dgb_est_cze_afr_akn_ind_arw_tsn_wly_mlt_heb_svk_pol_tsw	0.106411559547248	0.245475271550543	0.806629348392547
142	eng_kor_azi_xho_dyu_aeg_urd_geo_moo_tag_ctl_heb_mol_mlt_hin_slo_scr_jpn_ger_alb_bam_bsq_lda_bul_ind_rus_hau_nor_ben_mly_tsn_mao_sid_prs_amr_swe_hun_sod_tml_tha_tsw_aze_ses_zul_bat_guj_fre_vie_tur_krd_afr_owc_jav_bos_rom_mnd_chh_swa_sun_svk_bem_dgb_cnt_grk_cic_glc_ven_ita_mcd_amh_lit_qcu_lat_pol_tig_gam_wly_uzb_ukr_pan_fbf_dut_ewe_knd_anl_cze_yor_swt_est_igb_arw_spa_akn_fin_por	-0.310697877388744	-0.710647971013785	0.479080808057187
143	heb_anl_yor_qcu_dut_cnt_tig_uzb_svk_fre_fbf_knd_swe_bsq_sod_owc_moo_mlt_tur_xho_ben_amh_ind_spa_geo_swa_est_bos_mao_ewe_fin_guj_jav_grk_mnd_aze_zul_bem_lda_bul_amr_sun_ctl_ukr_tag_tha_cic_lat_krd_igb_bam_cze_mcd_bat_ven_slo_eng_sid_wly_mly_pol_glc_hin_aeg_swt_chh_kor_scr_tml_alb_hau_jpn_prs_vie_hun_afr_nor_ita_por_dgb_rus_tsw_tsn_gam_arw_dyu_urd_lit_ger_mol_azi_akn_rom_ses_pan	0.93546841195536	2.16458334560364	0.032980249064628
144	ind_yor_fin_hau_spa_azi_swe_mao_aze_ewe_svk_guj_lda_eng_tsn_kor_tha_tsw_gam_lit_mly_hin_dyu_pan_tml_ctl_wly_pol_alb_bsq_igb_amr_bam_afr_krd_cic_cnt_ukr_amh_hun_vie_bat_ger_heb_moo_sod_sid_knd_urd_slo_rom_tur_owc_mcd_jpn_swt_dgb_jav_arw_dut_grk_zul_chh_qcu_ben_akn_mol_fre_mlt_est_prs_tig_scr_bos_nor_ita_fbf_ven_bem_ses_tag_por_bul_cze_geo_anl_rus_xho_uzb_sun_mnd_swa_aeg_lat_glc	0.354162237291113	0.836724563036873	0.404892303552757
145	knd_tha_rus_wly_sod_ita_mol_pol_ind_anl_amr_mly_gam_tur_zul_akn_bem_tsn_arw_swt_mnd_bos_sun_azi_uzb_tml_heb_bsq_mcd_tag_lda_rom_svk_scr_eng_slo_amh_ukr_fin_ger_spa_kor_bam_geo_guj_hau_hun_fbf_ben_igb_grk_swe_yor_afr_cic_jav_bul_xho_pan_tig_lat_tsw_ven_hin_moo_vie_sid_dyu_lit_chh_krd_jpn_bat_aeg_ewe_dut_prs_est_ses_aze_swa_por_glc_urd_mlt_ctl_nor_dgb_mao_cze_fre_alb_cnt_owc_qcu	-0.389924969150049	-1.00651942514207	0.316777432466672
146	afr_sod_amh_nor_hun_chh_alb_aeg_tur_rom_pan_dyu_bam_xho_owc_ita_swt_tha_wly_rus_vie_fre_mnd_ses_urd_arw_glc_lit_jav_ctl_cic_ven_swa_svk_amr_spa_ind_jpn_kor_bul_cnt_igb_sun_ben_uzb_pol_tig_mol_aze_moo_geo_bsq_ewe_knd_tml_slo_dut_fin_swe_mao_yor_ger_qcu_anl_bat_guj_akn_ukr_por_grk_eng_bos_dgb_fbf_cze_azi_mly_hin_gam_hau_est_tsn_lat_sid_prs_zul_lda_krd_mlt_bem_mcd_tag_scr_heb_tsw	0.210011847920173	0.542015948168543	0.589103856646009
147	mao_knd_aze_wly_yor_est_ses_gam_sun_jav_ven_ben_vie_hun_amr_grk_pol_tig_heb_dgb_kor_mol_nor_owc_ita_krd_ctl_ger_spa_tur_cze_chh_mcd_lda_rom_dyu_ewe_tsn_eng_mly_swt_amh_bul_fre_uzb_swa_swe_mlt_tml_fbf_moo_tsw_prs_bem_alb_anl_ukr_geo_bam_tag_fin_guj_svk_tha_arw_sod_xho_bat_igb_afr_bsq_akn_mnd_qcu_azi_rus_urd_hin_jpn_lat_cnt_pan_dut_glc_scr_zul_lit_bos_por_slo_hau_aeg_sid_ind_cic	-0.176496108283146	-0.413494048469408	0.680196618999287
148	ita_sod_mcd_hin_tag_fre_zul_bat_swt_tsw_kor_mao_jpn_nor_gam_ger_sid_moo_dut_qcu_spa_cze_uzb_azi_ses_ewe_ven_rom_glc_ukr_swa_prs_aeg_anl_tig_aze_guj_por_vie_grk_ctl_rus_slo_ben_chh_afr_krd_jav_lat_tml_eng_hun_est_mlt_hau_cic_mly_bam_pan_lit_knd_wly_tur_scr_tsn_bul_fbf_pol_svk_sun_mnd_bos_lda_tha_dyu_ind_urd_geo_swe_amr_akn_dgb_owc_fin_xho_cnt_amh_alb_bsq_bem_heb_mol_arw_igb_yor	0.449555082910878	1.0202796194115	0.310242677102574
149	sid_mcd_fbf_bam_rom_mnd_por_alb_guj_ger_moo_bem_tur_hin_geo_akn_rus_bsq_uzb_ses_mlt_ewe_kor_pol_mao_mly_krd_bul_fre_prs_igb_owc_cnt_yor_swe_est_afr_mol_chh_ben_lit_eng_sun_lat_nor_knd_cic_jav_tig_vie_ven_bat_qcu_dgb_ctl_tsn_zul_aze_tha_tsw_hau_jpn_svk_spa_tag_wly_anl_ukr_glc_dyu_urd_ita_azi_grk_gam_sod_amr_lda_aeg_amh_hun_ind_swa_swt_bos_arw_dut_cze_pan_heb_xho_scr_tml_fin_slo	0.198270665729978	0.43924584817896	0.661502312200978
150	eng_est_kor_pan_lat_dgb_ger_jav_mcd_ven_tsw_anl_owc_fin_cnt_hun_igb_swe_hau_pol_ctl_swa_akn_aeg_por_xho_mly_alb_yor_tur_heb_cic_slo_dut_swt_mol_tha_urd_bul_sun_rus_amr_zul_ses_afr_nor_tsn_ukr_lit_bam_qcu_dyu_cze_gam_mlt_tml_ben_bem_fre_bos_ita_arw_wly_svk_ewe_tig_chh_sid_scr_moo_prs_geo_rom_jpn_aze_azi_amh_tag_mnd_bat_sod_krd_uzb_grk_vie_mao_guj_bsq_ind_lda_spa_glc_fbf_knd_hin	1.21771975644248	3.08187152511571	0.00270643006831309
151	owc_tur_eng_swa_xho_ger_arw_krd_ind_jpn_hun_azi_pol_bem_qcu_lat_moo_guj_tsn_por_hin_bul_lda_ita_cic_akn_mly_hau_sun_uzb_anl_grk_swt_afr_slo_tha_pan_fbf_mcd_zul_vie_bsq_tsw_bos_spa_yor_bam_fre_dut_lit_cze_mlt_tag_igb_ukr_svk_nor_sod_ses_mnd_dyu_glc_swe_aeg_cnt_amr_ven_rom_wly_bat_amh_urd_tig_sid_alb_fin_geo_mol_ben_tml_prs_scr_rus_dgb_heb_kor_ctl_aze_gam_jav_mao_knd_chh_est_ewe	-0.114900243882206	-0.265223776772692	0.791424074687237
152	moo_amr_jav_glc_aeg_ven_eng_kor_mcd_dyu_tha_ben_bos_nor_bat_svk_fbf_bam_afr_aze_hau_swt_lit_heb_mol_knd_por_fre_ind_tml_grk_tsw_azi_geo_cze_mly_dut_rus_ukr_cic_ewe_qcu_tig_arw_scr_bul_bem_rom_dgb_lda_chh_krd_slo_lat_swa_tur_vie_swe_pan_sun_wly_akn_amh_tag_fin_pol_anl_guj_bsq_mlt_ger_urd_xho_mao_igb_gam_jpn_uzb_cnt_zul_hun_ses_ita_hin_prs_est_spa_tsn_yor_ctl_sid_sod_alb_owc_mnd	NA	NA	NA
153	bem_bul_tha_alb_glc_est_fin_zul_bat_bos_urd_xho_aze_rus_slo_ses_mol_grk_mao_knd_jpn_tig_prs_hau_tag_tml_chh_pol_por_cze_sod_amh_ewe_swe_cic_geo_ukr_svk_lda_guj_fre_wly_yor_jav_bam_igb_ben_anl_krd_ind_mnd_swa_uzb_hin_amr_pan_rom_hun_fbf_dyu_gam_aeg_sun_scr_ctl_dgb_spa_tur_nor_owc_tsw_ger_dut_mcd_ven_sid_qcu_akn_moo_arw_mlt_kor_lat_lit_mly_bsq_heb_afr_swt_eng_vie_azi_tsn_ita_cnt	-0.0227658348572711	-0.0628121092831591	0.950050926349964
154	mcd_ukr_cnt_kor_tag_hun_alb_est_lda_akn_anl_grk_krd_guj_knd_ger_tsn_fbf_mnd_swt_aze_sod_fin_dut_moo_aeg_mol_pol_swa_sun_owc_prs_hin_bat_wly_jav_zul_azi_uzb_vie_urd_lat_arw_por_gam_chh_sid_spa_glc_tur_dgb_cze_ven_tsw_eng_bem_jpn_rus_igb_dyu_yor_qcu_ses_ita_heb_lit_hau_mlt_bam_tml_bsq_tha_mao_geo_ewe_slo_ind_fre_afr_bul_tig_nor_swe_cic_amh_svk_mly_rom_pan_ben_ctl_bos_xho_scr_amr	-0.666110503423247	-1.73258766653243	0.0864839622904902
155	bat_scr_lat_hau_tsw_tig_lit_sun_jav_mly_knd_ukr_zul_bam_dut_slo_mnd_kor_ita_mcd_heb_hun_glc_yor_chh_pan_mao_tag_ind_eng_pol_rus_ben_owc_grk_swa_hin_bem_por_rom_swt_cic_ewe_arw_guj_wly_urd_mlt_afr_vie_dgb_prs_gam_nor_svk_aeg_fin_cze_cnt_swe_sod_bul_est_geo_mol_ses_tha_fbf_fre_jpn_alb_ger_tsn_dyu_uzb_moo_bos_krd_amh_azi_amr_ctl_bsq_xho_tml_aze_anl_tur_ven_qcu_spa_lda_igb_sid_akn	-0.562295634664687	-1.29514005679972	0.198477828109932
156	owc_bem_swe_gam_aze_bam_xho_ukr_cnt_tsn_por_uzb_anl_afr_cic_lit_zul_ita_jpn_alb_tur_bul_sun_rus_glc_ewe_ind_qcu_bat_swt_prs_ses_slo_akn_mnd_nor_amh_vie_swa_mlt_aeg_heb_ben_lat_dgb_svk_hun_pan_urd_moo_grk_fre_tig_guj_bos_dut_krd_amr_yor_tha_spa_hin_knd_cze_arw_igb_kor_tsw_sid_mcd_jav_chh_ctl_mol_fbf_fin_ger_scr_lda_geo_sod_hau_mao_pol_dyu_tml_tag_wly_est_ven_bsq_mly_eng_rom_azi	-0.138151416394983	-0.365619410514424	0.715479380977244
157	bul_qcu_kor_cze_chh_ger_lit_azi_swe_bat_swt_grk_ses_eng_xho_glc_bsq_owc_tig_tur_lda_tha_ita_prs_rom_ewe_mlt_igb_amh_fin_uzb_mao_por_geo_krd_mly_dut_ind_tsw_dgb_akn_moo_rus_bam_ctl_scr_wly_dyu_aeg_pan_ven_est_spa_hin_jpn_swa_afr_knd_gam_sod_cic_bem_urd_bos_guj_hau_alb_ben_ukr_fre_hun_sid_svk_tml_mnd_sun_zul_anl_fbf_nor_tsn_lat_yor_jav_vie_heb_amr_mcd_mol_pol_arw_slo_tag_aze_cnt	1.05195718475221	2.47718678330206	0.0150483628117276
158	chh_tsn_amh_bos_bul_geo_sid_rus_bem_mlt_igb_ger_dut_jpn_bat_heb_krd_mly_afr_mcd_bam_anl_lda_knd_amr_owc_zul_tig_fre_eng_tha_ben_pan_mnd_swa_alb_bsq_dgb_aze_rom_est_xho_aeg_dyu_moo_grk_ses_tur_svk_swe_por_kor_ctl_fin_ukr_lat_cic_gam_jav_tag_nor_wly_hau_vie_sun_qcu_slo_guj_hin_pol_ewe_ven_hun_lit_spa_ita_sod_yor_swt_mol_ind_cze_tsw_cnt_fbf_mao_prs_urd_uzb_azi_scr_arw_tml_glc_akn	0.442807533134341	1.11953073794052	0.265796870737056
159	krd_alb_lda_tha_swe_ita_afr_pol_tsw_owc_fbf_ven_kor_fre_xho_aze_bos_mly_gam_knd_lit_ukr_sod_scr_tur_uzb_fin_lat_cze_cic_bsq_spa_dyu_tag_amr_bam_hun_est_ses_hin_ger_slo_cnt_arw_bem_mnd_azi_jav_bat_wly_swt_hau_zul_vie_ben_chh_mao_tig_swa_prs_dut_grk_qcu_yor_urd_eng_anl_akn_sun_tml_geo_pan_tsn_mol_igb_amh_aeg_ewe_sid_bul_glc_rus_rom_ind_nor_dgb_jpn_moo_guj_mlt_heb_mcd_por_ctl_svk	0.0635765808501274	0.145868749187605	0.884340707811402
160	hin_dgb_dyu_uzb_jav_lat_bem_anl_svk_arw_ctl_ven_mao_aze_owc_aeg_bsq_mcd_cze_hau_sun_amr_kor_nor_moo_mnd_glc_rom_tha_pan_chh_urd_por_lit_geo_mly_pol_hun_bul_xho_scr_ukr_ben_tsn_wly_gam_lda_tag_spa_swt_jpn_heb_cnt_mol_ewe_akn_knd_vie_alb_krd_fre_ita_igb_slo_tsw_tur_bam_fin_azi_mlt_grk_est_amh_ses_sid_bat_rus_cic_prs_sod_qcu_afr_ind_yor_fbf_ger_zul_bos_swa_swe_tig_tml_guj_eng_dut	-1.20537252874073	-3.26706269900156	0.00152292754513267
161	ctl_tur_guj_ses_mlt_cic_ger_dut_ukr_sod_geo_kor_mcd_swt_gam_arw_pan_sid_igb_ind_tig_bam_hin_aeg_ewe_cze_slo_grk_rom_tag_ben_hun_anl_aze_amr_mao_qcu_spa_cnt_knd_azi_akn_glc_alb_krd_bos_tsw_dyu_hau_eng_svk_mnd_lda_ita_bsq_fbf_jav_owc_swe_bul_wly_urd_swa_jpn_tsn_zul_fin_prs_amh_mly_dgb_moo_vie_bat_yor_por_heb_lat_ven_lit_pol_rus_est_uzb_chh_xho_mol_nor_tha_afr_fre_scr_tml_bem_sun	-0.337349606145545	-0.800879166136121	0.425242927654575
162	ewe_eng_tig_slo_tag_por_mol_glc_rus_tha_yor_tsn_xho_sod_hau_pan_sun_scr_akn_dgb_chh_guj_spa_ger_tsw_wly_krd_kor_fbf_prs_dut_sid_jav_hin_ven_cnt_bsq_owc_bos_bam_ses_heb_vie_geo_mlt_igb_bul_lda_mly_gam_tml_grk_alb_lat_mcd_jpn_aeg_zul_nor_swe_rom_lit_uzb_qcu_knd_bem_swt_fin_bat_mao_amh_amr_arw_aze_swa_azi_hun_ind_est_ctl_moo_tur_urd_dyu_ita_ukr_fre_cze_cic_afr_ben_anl_pol_svk_mnd	0.0900673666073326	0.224656926846119	0.822739040122369
163	slo_dut_ukr_fbf_guj_tsn_pol_sun_sid_knd_ctl_bat_mcd_tur_tag_zul_por_swt_dyu_eng_geo_prs_bem_hin_aze_mao_xho_anl_grk_glc_tml_ewe_lat_ben_azi_mlt_hau_scr_owc_bul_gam_uzb_chh_lda_tig_krd_bam_mly_tha_fin_yor_wly_heb_svk_swe_rom_cnt_lit_dgb_afr_spa_urd_ind_fre_alb_pan_hun_nor_mnd_cic_cze_rus_bsq_amh_ses_qcu_mol_akn_arw_amr_swa_vie_kor_bos_ger_tsw_est_aeg_sod_igb_jav_ita_moo_jpn_ven	-0.589511220768611	-1.47578097166209	0.143380527047998
164	rus_tsn_zul_ind_ewe_fre_owc_anl_aze_hun_afr_prs_amr_swe_est_arw_sod_bsq_chh_spa_jpn_qcu_lit_sun_ukr_hin_mly_lda_dyu_grk_kor_igb_fbf_bat_guj_fin_dgb_vie_ven_aeg_ben_swt_bem_ger_pol_azi_ctl_geo_xho_urd_ita_wly_sid_tag_rom_amh_por_krd_hau_cze_bam_yor_jav_dut_mol_tig_nor_tur_scr_bul_cic_mao_slo_tsw_eng_cnt_ses_glc_alb_moo_mcd_heb_lat_gam_knd_pan_bos_tml_akn_tha_mnd_mlt_svk_uzb_swa	-0.612955019299556	-1.66849575202652	0.0985808709667953
165	nor_qcu_bul_azi_rom_bat_mlt_cnt_ukr_tsn_jav_urd_kor_ben_mao_swa_spa_cze_ctl_grk_bsq_guj_bam_afr_eng_mcd_slo_tig_ger_por_knd_pol_bem_swe_wly_lda_dgb_amh_ewe_uzb_hun_tag_vie_fin_igb_aze_swt_sid_dut_hau_alb_prs_sod_pan_arw_moo_aeg_fre_tsw_hin_mnd_ses_ven_yor_est_bos_ita_ind_geo_fbf_tha_heb_cic_rus_anl_akn_amr_svk_glc_chh_sun_owc_mol_jpn_tml_zul_xho_mly_lat_lit_scr_krd_tur_gam_dyu	0.499093503292711	1.16097360179448	0.248623974361327
166	bos_urd_cic_por_aeg_tsw_afr_tml_ewe_tha_jpn_xho_jav_slo_sid_gam_amr_guj_est_hin_ses_glc_geo_owc_rus_chh_pol_cnt_heb_grk_qcu_tag_lat_yor_dgb_hau_knd_krd_swa_igb_cze_mol_uzb_mlt_alb_mcd_tur_dut_vie_ger_bem_pan_nor_tig_ctl_tsn_ind_moo_prs_rom_kor_ukr_amh_hun_spa_ben_azi_fre_bul_ven_ita_bat_akn_dyu_fin_scr_anl_bam_bsq_eng_mnd_wly_lda_mly_sun_zul_arw_mao_fbf_aze_swe_sod_lit_swt_svk	0.0167566690381057	0.0387950557005021	0.969136945472151
167	heb_sun_krd_amr_guj_eng_ewe_por_uzb_dyu_anl_yor_pan_prs_mnd_ger_fbf_vie_afr_lat_chh_ben_mlt_cnt_rus_bam_tsn_bsq_xho_rom_igb_spa_moo_sid_qcu_mcd_tag_tml_ukr_azi_kor_arw_aze_est_swe_mly_amh_tur_tig_alb_dut_ita_wly_swt_gam_mao_bos_geo_bat_lda_cze_cic_grk_pol_hin_nor_aeg_ven_bem_mol_scr_hun_sod_tsw_knd_glc_akn_jpn_slo_owc_tha_bul_dgb_jav_urd_ses_zul_svk_fin_ind_lit_fre_ctl_swa_hau	-0.194939531450013	-0.466210124651233	0.642155260669494
168	zul_krd_vie_mcd_jav_cic_pan_hau_wly_ger_ukr_tha_scr_ita_igb_tag_ses_sod_urd_gam_slo_dyu_geo_bul_anl_fin_uzb_bos_bam_mao_tsw_tsn_amh_fbf_mlt_lda_mol_aeg_dgb_spa_guj_sid_ctl_cze_owc_amr_hin_lit_por_glc_ben_qcu_nor_grk_tig_est_mnd_fre_swe_ewe_alb_tur_chh_kor_bem_akn_lat_jpn_mly_eng_prs_rus_pol_bsq_ven_bat_afr_svk_azi_sun_heb_rom_arw_hun_yor_ind_cnt_dut_tml_xho_aze_moo_knd_swa_swt	-0.204242597261913	-0.487384492496071	0.627132782720221
169	ctl_tig_dyu_bul_afr_lit_ewe_bat_cnt_hin_anl_pan_uzb_guj_cze_sun_geo_akn_heb_jpn_chh_xho_prs_mly_wly_mao_alb_amr_est_ind_fre_nor_svk_swa_kor_qcu_ger_mcd_ses_krd_rom_hun_swe_tsn_swt_lat_amh_ukr_ita_mol_moo_tur_lda_fbf_rus_spa_ben_glc_vie_tml_tha_cic_yor_bos_eng_tag_zul_sod_owc_ven_slo_pol_bem_azi_gam_mnd_fin_jav_scr_igb_knd_hau_arw_tsw_grk_dgb_bam_urd_aeg_aze_sid_por_bsq_dut_mlt	-0.255728097674784	-0.616449418915871	0.539104005057682
170	hin_afr_ctl_cze_scr_cnt_ita_pol_ind_glc_amr_moo_tig_sod_chh_bem_dgb_fre_ses_vie_dut_krd_tml_aze_guj_mnd_svk_sid_bos_bam_wly_hun_est_owc_gam_rus_ben_lit_lat_xho_ewe_knd_slo_tur_igb_yor_tsw_alb_spa_arw_swa_heb_bul_sun_qcu_por_grk_fbf_rom_jpn_tha_swe_anl_amh_tsn_kor_ukr_mly_zul_pan_mlt_nor_akn_bsq_cic_mcd_ger_ven_fin_tag_mao_bat_uzb_lda_jav_urd_eng_hau_geo_aeg_dyu_prs_azi_swt_mol	-0.147494564591168	-0.387262410003596	0.699446775081021
171	mlt_moo_swe_ind_amr_zul_amh_ewe_xho_dgb_mao_bam_fbf_sid_lda_anl_gam_geo_cze_ukr_yor_krd_cnt_spa_azi_mol_hin_est_afr_dyu_uzb_ger_sod_bsq_cic_rom_bos_ctl_mcd_tig_aze_sun_ven_aeg_tag_scr_swt_mly_jpn_pan_pol_tsw_eng_hau_arw_fin_prs_akn_chh_kor_vie_bem_igb_dut_knd_qcu_grk_jav_guj_por_heb_svk_slo_rus_tha_hun_wly_urd_fre_mnd_ses_tur_nor_lit_ben_ita_swa_tsn_tml_lat_bat_glc_owc_alb_bul	0.472850766108554	1.21787688524502	0.22635167401047
172	alb_tig_hun_grk_xho_bem_sun_tsn_dut_mao_qcu_por_bam_dgb_bul_guj_rus_swa_bat_glc_krd_dyu_ben_hin_igb_uzb_ctl_aze_swe_lat_sod_urd_amh_jav_afr_owc_sid_yor_ger_chh_fbf_lit_swt_slo_kor_heb_fin_tag_eng_knd_mnd_cnt_fre_ses_ita_moo_tsw_spa_mcd_pan_ven_aeg_wly_hau_azi_bsq_bos_ukr_anl_gam_ind_scr_ewe_amr_arw_geo_pol_tha_cic_rom_prs_nor_jpn_svk_mol_zul_tur_est_vie_mlt_mly_akn_cze_tml_lda	0.325755026005607	0.754189092209973	0.452641098831871
173	swa_bat_hin_mlt_sid_cnt_lit_wly_knd_mly_scr_swe_lda_jpn_vie_anl_urd_ses_ven_cic_sod_geo_amr_tsn_amh_nor_eng_rom_fre_yor_tha_krd_spa_gam_kor_alb_moo_slo_cze_fin_est_mao_tsw_dut_bul_mcd_azi_sun_ind_xho_tag_ben_jav_mnd_hun_aeg_grk_swt_rus_fbf_ewe_bsq_heb_chh_glc_tur_por_dgb_svk_ctl_pan_bam_mol_lat_guj_ita_akn_owc_ukr_pol_tig_hau_afr_igb_uzb_qcu_ger_bem_bos_prs_aze_zul_tml_dyu_arw	-0.523124652069773	-1.19952040412398	0.23337276395799
174	mly_bat_qcu_mlt_yor_mao_wly_mnd_fbf_kor_lat_cnt_krd_bem_tig_fre_bos_amh_tha_bul_geo_nor_sod_akn_lit_gam_afr_mol_cze_eng_grk_tml_alb_dut_lda_owc_ukr_vie_jpn_dyu_ctl_igb_hau_hin_por_sid_aeg_zul_aze_ita_swt_fin_xho_ben_heb_prs_est_hun_ses_tur_dgb_ger_scr_tsw_slo_amr_swa_azi_svk_knd_glc_mcd_tsn_uzb_ven_rus_cic_urd_spa_moo_swe_anl_ind_pan_jav_chh_ewe_bsq_sun_arw_bam_guj_pol_rom_tag	0.579356388271248	1.3183188426576	0.190634607933498
175	swe_mol_mlt_eng_bul_dut_ita_xho_wly_heb_anl_cic_aeg_moo_akn_zul_ukr_svk_urd_por_fin_spa_tur_qcu_krd_hau_cze_amr_arw_ven_bat_aze_fbf_tml_sun_owc_afr_uzb_amh_pan_sid_mao_bem_tag_bsq_grk_alb_guj_slo_mcd_knd_nor_tha_chh_dyu_scr_lda_dgb_azi_yor_hin_tsw_mly_est_ctl_bos_ben_vie_jpn_swa_rom_pol_igb_cnt_sod_hun_geo_fre_lat_kor_tig_prs_lit_ind_jav_glc_ses_rus_gam_swt_tsn_bam_ger_ewe_mnd	0.0727506678343958	0.167609053660434	0.867254782633438
176	rus_bat_xho_ben_mcd_fre_tig_afr_tag_mol_eng_tsw_gam_swt_geo_sid_heb_kor_wly_ewe_fbf_pan_cze_ger_arw_swa_amh_ctl_mly_yor_krd_vie_bem_dyu_tml_cnt_owc_uzb_amr_bam_ind_dgb_mnd_ses_nor_urd_knd_prs_ukr_jav_guj_hin_cic_hau_chh_dut_est_aeg_glc_tha_sun_qcu_lda_slo_bul_pol_jpn_anl_moo_mao_fin_swe_mlt_zul_sod_igb_tsn_svk_aze_rom_spa_por_grk_scr_tur_bos_akn_ita_lit_ven_azi_lat_bsq_hun_alb	-0.0824665081879442	-0.211171559857427	0.833215448727941
177	geo_ukr_swt_mcd_ger_afr_scr_tsn_krd_ind_azi_lat_moo_heb_lda_chh_swa_tha_sod_arw_qcu_ben_ewe_sid_wly_tag_ita_bem_vie_cze_tig_xho_ctl_slo_glc_alb_pol_akn_gam_dut_grk_rus_cnt_tsw_bat_dyu_anl_prs_uzb_jpn_rom_fin_amh_fbf_urd_spa_hin_guj_por_bul_eng_mao_cic_sun_tml_kor_tur_knd_mnd_bam_bsq_mol_hun_ven_ses_mlt_swe_fre_est_aeg_aze_owc_zul_pan_svk_nor_hau_igb_lit_jav_bos_amr_yor_dgb_mly	-0.264758166889114	-0.68696682339851	0.493813109113444
178	bam_tha_tig_cic_aeg_lat_fin_dyu_yor_svk_mcd_bat_arw_akn_vie_ben_moo_bos_swt_cnt_jav_wly_ses_kor_tag_hau_lda_geo_gam_pan_fre_por_cze_bem_rus_aze_ctl_urd_bul_azi_mnd_rom_hin_amh_scr_mly_lit_ven_dut_jpn_heb_sod_tur_mol_mao_amr_swe_spa_dgb_tml_zul_fbf_igb_anl_eng_ger_guj_prs_uzb_tsw_swa_ind_owc_mlt_knd_slo_alb_chh_qcu_glc_tsn_grk_pol_sid_ita_hun_afr_nor_xho_est_ukr_sun_ewe_krd_bsq	0.1737840504249	0.41393192309985	0.679877030817881
179	por_vie_chh_kor_svk_tml_alb_mlt_mol_fbf_ita_hau_cnt_uzb_ewe_ind_ven_cze_mly_rus_bos_jav_fin_bam_swt_bat_rom_lda_swe_dgb_mao_jpn_lit_tig_yor_prs_tsw_dut_mcd_aeg_tag_amh_azi_ger_hin_sid_bsq_bem_ses_heb_arw_zul_aze_swa_ctl_qcu_dyu_glc_bul_lat_tha_anl_akn_sod_tsn_pan_spa_afr_igb_xho_guj_moo_knd_krd_eng_urd_cic_sun_ben_est_slo_geo_pol_hun_fre_wly_ukr_tur_gam_scr_owc_nor_amr_grk_mnd	-0.32856109469393	-0.73380248917397	0.464915051622276
180	anl_bam_ctl_wly_alb_mcd_xho_qcu_rus_geo_dyu_cze_ita_guj_rom_ger_uzb_tha_grk_amh_fre_mao_jav_afr_aeg_pol_swe_dut_mol_scr_zul_bos_ewe_cic_urd_tsw_aze_est_sod_cnt_bsq_nor_bul_ven_moo_lat_slo_spa_igb_ben_kor_tur_owc_tml_pan_swa_glc_prs_lit_krd_sid_sun_chh_arw_akn_mly_dgb_azi_ses_bat_jpn_amr_tag_mnd_por_fin_ind_hin_ukr_eng_tsn_hau_svk_hun_heb_fbf_tig_vie_yor_gam_mlt_knd_swt_lda_bem	-0.350629478232759	-0.904069006519401	0.368294760818433
181	mlt_hau_rus_uzb_bsq_hun_mol_sod_geo_pol_tur_fre_cic_lda_nor_azi_ewe_zul_tml_vie_ger_gam_urd_bem_jav_bos_dyu_mly_sid_knd_aeg_est_ven_amh_chh_ctl_glc_mcd_yor_moo_fin_guj_ita_cnt_owc_krd_lat_svk_alb_pan_akn_xho_prs_dut_wly_bat_bul_afr_slo_hin_jpn_mnd_eng_tha_amr_bam_ukr_aze_spa_swa_cze_kor_fbf_heb_ben_mao_swt_grk_lit_ind_igb_sun_swe_tsw_arw_dgb_tag_tsn_por_anl_scr_ses_rom_qcu_tig	-0.431335515040192	-1.03290434503829	0.304327260919748
182	bat_nor_tml_vie_azi_tig_afr_rus_urd_ben_tsw_aeg_bos_lda_spa_fbf_aze_cnt_mcd_swa_bem_dgb_amh_ven_est_hau_bul_yor_ger_mlt_guj_scr_ewe_uzb_knd_ctl_bsq_lit_tag_chh_jav_hin_cic_bam_pol_jpn_gam_swt_alb_hun_mly_owc_cze_pan_sid_grk_geo_arw_prs_tha_dut_tur_fre_krd_dyu_moo_anl_slo_wly_glc_heb_rom_svk_sod_qcu_zul_swe_ind_xho_akn_ses_kor_mao_mnd_ita_fin_sun_ukr_tsn_eng_mol_lat_igb_por_amr	1.16556517221638	3.64412370755989	0.000441627651834588
183	prs_scr_heb_bul_gam_wly_tsw_akn_ctl_est_bem_ewe_fbf_aeg_igb_ita_ses_geo_rus_azi_mao_dyu_tha_lit_yor_lda_bos_rom_jav_mnd_tur_anl_svk_ukr_ind_fin_bat_sod_moo_tml_xho_tig_hin_dgb_swe_mol_hau_amh_tsn_cic_hun_alb_kor_mlt_urd_glc_uzb_ven_eng_bam_knd_qcu_sid_grk_zul_aze_mcd_tag_pan_krd_mly_guj_sun_cnt_dut_swa_owc_chh_ger_fre_vie_nor_amr_jpn_spa_afr_bsq_swt_slo_ben_cze_pol_arw_por_lat	-0.101501792998717	-0.275893617310902	0.783241906240054
184	tml_knd_azi_chh_bsq_mcd_sid_hin_ben_krd_guj_hau_pan_uzb_mlt_mly_qcu_bam_dgb_dut_ind_tsw_bem_afr_igb_pol_amh_ukr_zul_nor_kor_grk_prs_wly_hun_mnd_amr_tsn_tur_alb_bat_spa_akn_eng_est_heb_aeg_lat_arw_glc_aze_cic_scr_rom_por_tha_ctl_ger_gam_moo_mao_lda_fin_mol_ses_swa_svk_dyu_lit_xho_yor_ven_geo_bul_ita_vie_tag_bos_ewe_jpn_slo_fbf_jav_sun_anl_urd_tig_owc_rus_cnt_cze_swe_sod_swt_fre	0.0112132341439567	0.0282961863087937	0.97748655490996
185	ger_afr_chh_yor_tml_bsq_spa_cic_uzb_alb_moo_scr_lat_ukr_aze_fre_fbf_prs_tag_svk_hun_glc_anl_eng_urd_ita_tur_amr_nor_bul_mao_vie_dyu_est_bat_krd_ind_sod_slo_tig_hin_swe_cnt_akn_lit_mnd_mol_xho_heb_bam_tsw_kor_ben_bos_tha_grk_dut_guj_igb_jpn_lda_mcd_qcu_ewe_sid_owc_por_aeg_ven_ctl_mly_zul_ses_fin_gam_dgb_arw_hau_pan_rom_rus_jav_knd_geo_amh_cze_swt_wly_mlt_bem_tsn_swa_azi_sun_pol	0.449307747167556	1.23140825671191	0.221275063163791
186	aeg_fbf_nor_sid_jpn_tsw_por_mnd_prs_sun_owc_ses_hau_urd_mly_ind_slo_lit_pan_pol_guj_spa_swe_dyu_cnt_eng_bos_cze_mol_amr_bsq_ger_uzb_xho_mcd_tur_lat_cic_ukr_svk_wly_bem_tsn_grk_hin_tha_igb_swa_swt_vie_fre_mao_hun_fin_chh_knd_ita_amh_jav_heb_anl_tag_azi_arw_alb_dut_geo_krd_afr_gam_qcu_zul_glc_kor_ven_mlt_tml_akn_ben_bat_yor_moo_lda_tig_rus_dgb_rom_est_sod_aze_scr_bul_ewe_bam_ctl	-0.117850811222643	-0.269004589680969	0.788522033807816
187	aze_ses_jpn_glc_sod_bam_ewe_eng_tur_mao_alb_lit_swe_lda_ben_scr_zul_pol_knd_cic_ven_slo_amr_vie_gam_sid_ukr_swt_tag_uzb_mnd_hin_mcd_svk_qcu_akn_wly_tml_sun_spa_cnt_hun_arw_xho_aeg_ita_ind_jav_por_geo_cze_tha_tsn_afr_hau_mol_bsq_lat_grk_bat_igb_pan_prs_mlt_fin_tsw_tig_swa_krd_ger_mly_moo_urd_rom_bos_amh_fbf_rus_dyu_kor_est_bul_anl_azi_ctl_bem_yor_fre_guj_nor_chh_heb_dgb_owc_dut	-0.176003896741331	-0.463240333364614	0.644274362970277
188	por_arw_ewe_afr_svk_bem_fbf_ses_bsq_eng_moo_chh_sun_tur_lda_est_uzb_amr_rus_hau_mol_rom_akn_mlt_xho_ven_cic_anl_alb_mcd_nor_scr_zul_dut_kor_aze_prs_tml_urd_fin_swe_tsn_igb_ben_jpn_swt_cnt_mly_fre_wly_grk_lat_bam_azi_tha_tag_ind_ger_ctl_mao_ukr_glc_knd_cze_swa_ita_krd_bos_sid_sod_dyu_yor_slo_geo_guj_owc_hun_jav_tig_qcu_dgb_tsw_bul_pol_hin_aeg_bat_spa_mnd_gam_lit_pan_amh_vie_heb	-0.302533383165946	-0.691710317331035	0.490842530172055
189	igb_hun_pan_rom_akn_tsw_zul_wly_geo_lda_sun_ger_anl_dyu_amr_uzb_urd_glc_knd_swe_mlt_mly_bul_tml_afr_heb_hau_swt_rus_ita_krd_alb_mcd_por_prs_tha_tig_chh_est_owc_moo_mol_cic_cze_tag_ses_bat_bsq_dut_qcu_svk_gam_fre_azi_lit_fbf_grk_lat_sid_tur_scr_jpn_eng_ven_spa_sod_ben_mnd_yor_amh_arw_bos_fin_aeg_vie_jav_ind_swa_slo_nor_pol_ewe_ukr_xho_cnt_guj_bam_hin_aze_bem_dgb_tsn_mao_ctl_kor	-0.166725183545396	-0.4050556385653	0.686366839457973
190	rus_lda_chh_ben_urd_amh_bsq_bam_guj_yor_ita_tsw_eng_jav_tig_jpn_est_swa_aeg_prs_ukr_anl_mnd_grk_krd_pan_mlt_bem_zul_geo_swt_alb_fin_amr_tha_ctl_afr_fre_arw_dgb_mcd_svk_xho_gam_aze_heb_owc_mao_lit_sid_bos_hun_hin_moo_nor_pol_ses_ven_por_wly_spa_akn_fbf_glc_slo_dyu_knd_bat_tsn_azi_swe_tag_vie_cnt_mly_mol_sun_hau_lat_cic_dut_scr_cze_bul_igb_tml_uzb_ewe_qcu_kor_sod_rom_ger_ind_tur	0.411950117939123	0.961902938176118	0.338592727086427
191	cze_ven_tsn_moo_swt_zul_scr_akn_jpn_slo_tig_qcu_ind_spa_jav_aze_prs_ukr_xho_rom_fin_mao_mol_ewe_bsq_yor_sun_gam_ctl_urd_mlt_dgb_dut_amr_bat_heb_rus_hau_sid_chh_tha_pol_hun_bul_eng_afr_vie_nor_fbf_cic_bam_mnd_grk_kor_owc_por_knd_tml_bem_dyu_ben_igb_swe_svk_pan_lda_tsw_mly_sod_ita_aeg_guj_swa_uzb_geo_anl_bos_tur_tag_glc_lat_est_amh_krd_alb_azi_ses_ger_fre_mcd_hin_wly_cnt_arw_lit	0.381624224890866	0.947622067180166	0.345777740595145
192	swe_rom_amr_rus_hau_sod_wly_slo_dgb_sun_fre_fbf_lda_bam_cnt_bat_uzb_por_arw_bsq_prs_ses_zul_eng_guj_ctl_azi_pol_scr_gam_bul_hun_est_alb_chh_knd_ukr_vie_jav_owc_afr_amh_swt_ewe_dut_pan_mol_mlt_ind_geo_tig_urd_ger_tur_bem_xho_mao_ven_aeg_fin_swa_anl_nor_ita_jpn_moo_hin_cze_igb_dyu_sid_qcu_tsn_spa_tsw_mcd_cic_tml_bos_tag_glc_grk_lat_yor_akn_krd_heb_ben_svk_mnd_aze_mly_lit_tha_kor	-0.00317730156770326	-0.00728799975978246	0.994200679784504
193	bem_pan_heb_tsn_ses_uzb_swe_gam_sid_glc_amr_tsw_dyu_bul_ven_mnd_nor_mao_svk_dgb_est_hau_jpn_lat_afr_ger_rom_alb_lda_cnt_hin_swt_zul_wly_ctl_amh_dut_geo_igb_sod_grk_hun_mcd_qcu_eng_sun_tig_mly_tml_jav_xho_tur_swa_aze_kor_ben_ewe_fbf_cze_moo_knd_akn_chh_owc_azi_slo_fre_ukr_pol_lit_tha_spa_mol_prs_anl_aeg_yor_guj_bam_arw_bos_ind_rus_urd_ita_mlt_bat_fin_cic_vie_krd_tag_scr_por_bsq	0.381555323818618	0.9855771156946	0.326897878696265
194	bam_jpn_tha_aeg_amh_eng_mlt_hun_moo_spa_sid_vie_mly_bsq_est_ben_dyu_lat_svk_por_anl_tag_lit_bem_fre_ita_glc_krd_arw_ger_igb_sod_fbf_qcu_nor_azi_amr_urd_lda_uzb_akn_sun_dut_fin_guj_tur_mcd_slo_gam_geo_mol_mnd_heb_tsn_chh_knd_aze_ewe_scr_rom_prs_hin_cic_swt_alb_pan_swa_swe_pol_bos_ctl_ukr_bat_cnt_kor_afr_mao_tml_ind_cze_yor_wly_bul_hau_owc_tsw_zul_grk_xho_jav_ses_tig_rus_dgb_ven	-0.440947244935183	-0.984454767124126	0.327446218292308
195	zul_mlt_swe_mol_chh_amh_est_ven_bsq_mcd_afr_jav_scr_mly_tsn_arw_ben_lat_fin_yor_gam_swa_krd_tig_ses_cic_igb_eng_ctl_knd_rus_bem_xho_moo_ita_spa_glc_pan_cnt_guj_hin_bul_kor_sun_dyu_aze_urd_bat_aeg_tha_hau_qcu_ewe_jpn_ger_dgb_geo_tml_bam_tag_rom_tsw_fbf_swt_amr_mao_tur_uzb_por_sod_pol_vie_fre_prs_lda_owc_grk_svk_cze_ind_azi_heb_bos_nor_alb_anl_sid_lit_hun_wly_slo_mnd_dut_akn_ukr	-0.643103527664814	-1.58084520203259	0.117308663416458
196	fin_lit_mlt_est_ben_swt_igb_knd_bem_pan_urd_swa_ukr_prs_azi_amh_kor_sod_ctl_cic_gam_aeg_spa_zul_rom_heb_glc_guj_bsq_wly_qcu_uzb_ewe_jav_hau_mnd_krd_ses_tml_afr_xho_bam_ger_sid_akn_moo_ita_dut_lat_fre_pol_aze_tha_eng_mol_ven_swe_tag_alb_hun_arw_ind_mcd_amr_geo_sun_jpn_tsn_slo_por_lda_tig_fbf_cnt_mly_svk_hin_vie_mao_tur_chh_nor_dgb_scr_owc_yor_dyu_bat_tsw_rus_grk_bos_cze_anl_bul	-0.214273685117721	-0.551031531245822	0.582933450680147
197	krd_mly_alb_yor_ctl_tsn_bul_igb_swe_mlt_prs_mcd_ven_fre_sun_sid_tsw_bat_tml_hin_pol_jpn_vie_aze_knd_arw_tig_rom_spa_ses_sod_ita_mao_afr_lat_hau_moo_cic_bam_svk_guj_jav_urd_dgb_ewe_heb_aeg_ger_zul_owc_geo_amh_mnd_slo_lda_dyu_lit_nor_tag_kor_hun_azi_chh_fbf_uzb_tur_mol_tha_akn_qcu_amr_bos_bsq_wly_dut_por_swa_eng_ukr_gam_cnt_pan_est_fin_xho_bem_grk_ind_glc_scr_anl_rus_cze_ben_swt	0.480549403600149	1.11991285825512	0.265634828020551
198	chh_heb_ben_aze_ita_prs_bsq_xho_sun_anl_amr_fin_bat_cnt_tml_est_wly_uzb_bul_eng_azi_alb_swe_mnd_kor_dyu_amh_urd_cze_mly_yor_grk_tsn_bos_rus_ewe_arw_ger_slo_swt_mlt_vie_nor_lda_knd_spa_bem_guj_ind_ukr_fre_sid_qcu_moo_svk_afr_swa_dut_mao_bam_zul_jpn_aeg_geo_ven_lit_owc_tha_pol_tig_gam_ctl_tsw_por_pan_jav_tag_akn_hun_krd_scr_lat_igb_ses_sod_hin_hau_cic_glc_mcd_dgb_tur_mol_fbf_rom	0.0735369627499352	0.178857690175339	0.858438516050954
199	sid_swt_swa_cnt_cze_afr_heb_est_prs_mcd_tur_bos_tsw_scr_krd_dut_tml_sun_vie_mly_spa_por_fbf_slo_ses_gam_bat_lat_amh_wly_yor_owc_fin_tig_eng_ewe_bam_sod_akn_urd_rus_tsn_azi_bem_chh_grk_hin_uzb_anl_mao_ukr_tha_aeg_arw_alb_ind_amr_geo_kor_bul_ctl_hau_dgb_aze_pol_cic_tag_nor_mnd_mlt_svk_qcu_guj_ger_ven_knd_swe_bsq_rom_fre_ben_xho_jav_dyu_hun_lit_mol_ita_zul_igb_pan_moo_glc_jpn_lda	-0.0307379005850205	-0.0730967366732309	0.941886122383328
200	afr_grk_aze_hun_rom_cnt_eng_owc_ger_hin_fin_ctl_gam_ewe_tsw_scr_ukr_swa_nor_dyu_tur_kor_amh_tsn_yor_knd_mol_tml_por_lit_urd_ita_cic_uzb_moo_wly_xho_ses_fbf_anl_akn_arw_alb_vie_zul_cze_tha_fre_ven_sod_chh_swt_geo_ind_swe_jav_krd_bat_bsq_sid_dgb_sun_pan_bos_svk_amr_mcd_heb_mnd_dut_bam_hau_aeg_lat_rus_tig_bem_est_spa_guj_mao_glc_azi_pol_igb_ben_bul_mlt_lda_tag_jpn_prs_qcu_slo_mly	0.215415855122239	0.533383838032061	0.595040352096301
201	knd_est_ctl_moo_mlt_grk_mol_fre_arw_tsn_anl_vie_ita_prs_ger_cic_mnd_ind_ukr_ses_amr_igb_krd_sun_bos_mcd_mao_heb_cnt_dut_yor_aze_slo_gam_hau_bem_aeg_hun_guj_dyu_jav_glc_ben_sod_pan_swa_swe_spa_swt_chh_geo_lat_scr_urd_fbf_dgb_wly_tag_rus_sid_azi_afr_rom_bat_cze_bul_amh_qcu_ewe_kor_bam_svk_jpn_tsw_tha_lit_eng_akn_ven_fin_owc_zul_alb_nor_mly_lda_xho_hin_pol_tml_uzb_tig_bsq_por_tur	-0.49263391524574	-1.12706268722141	0.262615600137838
202	azi_ewe_kor_urd_moo_uzb_scr_pol_hin_ind_mao_tml_bat_gam_zul_tsw_owc_cnt_cze_dgb_mol_tha_pan_cic_bos_tig_vie_bem_amh_bam_wly_aze_por_jav_fre_est_tsn_tag_swa_tur_chh_lda_nor_ben_alb_bsq_geo_lit_bul_xho_yor_ukr_hun_heb_fin_svk_krd_ven_swt_slo_swe_amr_sod_eng_ita_mnd_mlt_igb_aeg_guj_arw_spa_prs_rom_knd_dyu_jpn_rus_sun_hau_glc_lat_anl_fbf_ses_ctl_grk_qcu_mly_akn_sid_afr_mcd_ger_dut	-0.387620030231464	-0.934670632023308	0.352378629996947
203	pan_jav_gam_mao_akn_cze_jpn_dgb_lda_azi_mcd_slo_bat_geo_guj_spa_chh_anl_glc_tha_tsn_mol_zul_ger_por_kor_prs_fre_afr_svk_tig_hau_est_dut_bul_ven_wly_mlt_heb_qcu_urd_amh_fin_eng_scr_sun_cic_alb_pol_ita_fbf_sid_ben_ewe_knd_arw_tml_nor_lit_tur_xho_swt_ses_aeg_grk_tag_ctl_bem_moo_tsw_swa_sod_yor_igb_hun_hin_aze_swe_rom_lat_rus_mnd_krd_bam_vie_dyu_ind_owc_cnt_uzb_amr_mly_bos_bsq_ukr	0.411436513004476	0.950849783522665	0.344145231073144
204	hin_moo_mao_afr_swt_knd_uzb_ewe_arw_tsn_grk_jav_mnd_chh_scr_mlt_tha_rus_amr_tml_ger_fin_tag_akn_xho_dgb_slo_wly_prs_eng_sid_fbf_yor_nor_vie_urd_lit_aeg_sun_dyu_bem_sod_glc_ven_lda_mcd_kor_krd_bam_est_ses_bul_hau_anl_por_cnt_swe_gam_aze_jpn_ita_qcu_pol_tsw_tig_lat_svk_alb_guj_rom_heb_geo_ben_cze_zul_mly_amh_ctl_bos_pan_spa_bsq_fre_mol_ukr_azi_igb_bat_owc_swa_hun_dut_tur_ind_cic	-0.460163161711893	-1.12029054024688	0.265474735371303
205	sun_mlt_zul_tha_bsq_hun_qcu_prs_aze_cze_est_afr_krd_gam_xho_ses_guj_rom_tag_mly_dgb_arw_igb_ewe_spa_swe_ind_bat_lda_tur_bam_uzb_ukr_swa_jpn_mnd_tml_dut_fre_sid_swt_wly_hin_ger_ven_ben_rus_ita_sod_hau_azi_aeg_svk_amr_owc_cnt_vie_lit_lat_mcd_bos_bem_moo_tsw_fin_pan_pol_urd_ctl_mao_bul_tig_jav_grk_glc_kor_amh_mol_tsn_anl_heb_nor_geo_cic_por_alb_akn_dyu_slo_chh_eng_knd_scr_fbf_yor	-0.187867293395782	-0.434844963319479	0.664682350440814
206	dgb_kor_ben_tur_lit_ses_wly_vie_ind_alb_mcd_afr_tag_bos_est_eng_sod_ctl_tml_chh_scr_glc_cnt_aze_tsn_moo_rus_bem_aeg_sun_owc_prs_sid_hun_grk_uzb_jpn_ger_guj_arw_cic_ven_por_anl_geo_pol_ewe_bsq_qcu_pan_spa_xho_gam_fre_cze_svk_akn_tig_tsw_rom_zul_igb_krd_urd_jav_hin_bam_lat_nor_fin_mol_azi_fbf_slo_ukr_mnd_amr_ita_heb_yor_mly_dut_tha_amh_swe_dyu_mao_bul_lda_mlt_bat_knd_swa_hau_swt	0.393807276521005	0.87169612200532	0.38561899379953
207	ukr_rom_est_sid_urd_sod_spa_bem_arw_mnd_eng_mlt_tsn_bsq_anl_dgb_vie_tha_tig_slo_fin_hun_mly_tag_grk_mao_cnt_sun_hau_ben_owc_pol_wly_swa_dut_tml_pan_rus_geo_fbf_tsw_moo_bos_scr_bat_yor_lat_aze_uzb_ita_amh_jpn_akn_krd_prs_igb_ewe_swe_bam_ctl_swt_cze_ind_heb_xho_gam_kor_cic_svk_mcd_bul_aeg_jav_chh_nor_dyu_fre_guj_hin_qcu_afr_tur_azi_mol_por_lda_amr_ger_ven_zul_ses_alb_knd_glc_lit	-0.47983456933695	-1.10018554027052	0.274090935867211
208	akn_uzb_est_pan_krd_kor_bat_hin_guj_mnd_slo_bam_prs_lit_fbf_knd_fre_owc_dgb_svk_ger_alb_mao_lda_tig_tml_por_sod_yor_mlt_bem_ctl_tsw_ses_sun_swa_arw_ewe_mly_sid_eng_aeg_ven_aze_hau_rom_cic_lat_jpn_bos_nor_bsq_qcu_tsn_geo_chh_zul_moo_azi_ind_jav_vie_swt_urd_tur_bul_heb_xho_amh_spa_cnt_mol_ben_gam_rus_ukr_swe_tha_amr_glc_dyu_grk_hun_scr_wly_mcd_fin_tag_afr_igb_pol_dut_ita_anl_cze	-0.0426760793939128	-0.114978232899062	0.908710259309884
209	yor_wly_jav_kor_bos_hau_heb_prs_bsq_mcd_geo_ger_swa_rom_urd_zul_ctl_glc_cnt_xho_lda_mol_amr_lit_tml_mao_aze_gam_uzb_mly_dyu_hin_bat_cic_vie_tig_igb_slo_knd_ses_swt_akn_sod_moo_sid_owc_fin_svk_anl_mlt_azi_ind_dut_jpn_pol_ven_tha_bam_rus_lat_ita_tsw_fre_hun_tsn_tag_est_alb_ukr_bem_guj_afr_tur_por_spa_pan_arw_ewe_krd_qcu_grk_scr_mnd_sun_swe_nor_cze_dgb_bul_ben_eng_fbf_chh_amh_aeg	0.368970557613636	0.970206197854375	0.3344602743522
210	tsn_lda_tsw_tur_bem_geo_rom_fbf_wly_mly_ven_cnt_dgb_slo_sod_heb_krd_chh_dyu_swe_cze_est_lat_ger_nor_igb_xho_spa_fre_guj_bam_vie_azi_arw_eng_tag_hau_ewe_bos_gam_swa_ita_swt_anl_zul_afr_owc_jpn_mlt_mcd_aze_mnd_prs_sun_uzb_dut_mao_aeg_qcu_scr_ctl_bat_glc_ses_amh_tml_alb_kor_bsq_lit_bul_mol_ukr_hin_moo_svk_pan_amr_jav_sid_yor_hun_pol_knd_urd_por_ben_cic_tig_rus_grk_ind_tha_fin_akn	0.571135601688642	1.33708711449476	0.184455569138567
211	qcu_grk_igb_dyu_bos_jav_ukr_spa_xho_owc_ewe_mol_afr_mlt_glc_swa_tag_pol_lit_aeg_heb_svk_ger_wly_kor_cnt_mnd_dgb_bat_sod_mly_eng_jpn_anl_tml_krd_ven_geo_rom_sun_arw_vie_hun_lda_tsn_prs_tur_mao_ben_tha_scr_hau_nor_akn_amh_azi_pan_yor_fbf_ses_ita_chh_tsw_knd_guj_uzb_bul_fre_slo_sid_tig_swe_mcd_alb_moo_zul_bsq_aze_dut_cze_gam_fin_amr_est_ind_hin_ctl_swt_rus_cic_urd_lat_bem_por_bam	0.213785743503992	0.492393637576187	0.623601520801332
212	wly_sun_mly_mao_tml_bul_hin_ses_spa_fre_pan_lda_cic_anl_jpn_aeg_por_qcu_amr_jav_ctl_swe_est_fbf_prs_rus_tur_krd_mnd_nor_tig_tsn_ven_bat_eng_moo_alb_mcd_knd_tag_bem_tha_ger_bsq_azi_arw_fin_glc_hau_owc_yor_ukr_cze_zul_guj_cnt_akn_uzb_xho_scr_amh_bos_gam_svk_aze_ben_swt_chh_bam_dgb_igb_afr_urd_vie_grk_dut_kor_ita_mlt_sid_lit_rom_slo_ind_heb_sod_swa_ewe_geo_hun_pol_lat_mol_dyu_tsw	-0.22221183039416	-0.511857390298386	0.609964141442672
213	spa_eng_anl_swe_heb_fbf_tig_bem_knd_mcd_gam_svk_dyu_krd_alb_slo_moo_nor_est_rom_swt_tag_fin_chh_ben_rus_hau_sid_cic_jpn_scr_vie_prs_bat_tha_owc_tml_geo_afr_ger_igb_lda_bos_mly_ses_dut_pol_jav_cnt_ven_tsn_glc_lit_tsw_qcu_ukr_aze_akn_mnd_grk_pan_bam_mao_dgb_tur_bsq_xho_ewe_wly_mlt_hin_sod_uzb_azi_swa_bul_cze_lat_zul_kor_arw_guj_por_amh_amr_aeg_ind_yor_mol_ctl_sun_hun_fre_urd_ita	0.546162901960882	1.2586785700386	0.211296954727801
214	arw_rus_owc_hun_bem_swa_cnt_anl_pan_scr_eng_hin_tur_lat_hau_xho_alb_sod_cze_ind_ukr_lit_ben_aze_afr_swt_ewe_jpn_glc_ger_bul_dyu_vie_akn_sun_tsn_tsw_bos_bsq_bam_swe_grk_sid_kor_geo_pol_wly_tag_mly_fre_qcu_rom_tml_fin_krd_knd_nor_ven_amh_ses_gam_spa_chh_jav_yor_bat_mlt_ita_mnd_azi_heb_igb_por_cic_est_urd_prs_lda_fbf_dgb_dut_tig_guj_ctl_uzb_svk_aeg_tha_slo_zul_moo_mol_mao_amr_mcd	-0.458386706897129	-1.08730835010582	0.279710545067474
215	ind_dut_kor_lda_spa_swt_glc_moo_jpn_geo_eng_pol_grk_urd_mlt_sun_fbf_mly_ses_arw_bat_lat_knd_ven_chh_amh_mol_cic_pan_afr_scr_mcd_rus_azi_fre_vie_tsn_mao_ita_xho_bam_dyu_owc_hin_aze_yor_hau_heb_zul_bem_krd_aeg_ewe_uzb_tha_akn_svk_sid_sod_tml_ger_jav_fin_guj_hun_rom_bul_swa_nor_ben_tag_cze_bos_anl_est_lit_prs_tig_dgb_amr_swe_gam_wly_tur_por_ukr_slo_ctl_cnt_bsq_igb_alb_mnd_tsw_qcu	-0.0204959449922767	-0.0522446190101088	0.958445837053932
216	ses_tsw_dgb_sod_mol_knd_mnd_krd_tig_swa_nor_tha_tsn_prs_alb_dyu_ind_amh_azi_swt_bat_swe_bsq_slo_pan_arw_aeg_cnt_scr_bul_xho_jav_aze_sun_bos_cze_hau_jpn_heb_lit_vie_akn_fre_hun_mly_gam_dut_fin_lat_guj_lda_mcd_rus_bam_tur_ger_por_sid_rom_ven_ben_spa_urd_pol_ita_ctl_tml_owc_bem_amr_moo_igb_cic_mao_tag_mlt_eng_kor_grk_fbf_yor_qcu_glc_uzb_afr_zul_wly_anl_ewe_ukr_hin_est_chh_geo_svk	0.734857415036101	1.96612593741765	0.0522660706140711
217	fre_moo_mlt_tsw_glc_rom_jpn_heb_jav_bsq_swt_nor_geo_lit_tsn_mnd_swa_swe_spa_ses_prs_ven_cnt_slo_fin_est_bat_qcu_cze_amh_scr_urd_aze_sid_chh_anl_ind_sun_pol_wly_akn_azi_amr_tha_dyu_dgb_ita_cic_eng_bul_tml_por_yor_rus_ger_mol_afr_fbf_bos_grk_krd_mao_lda_guj_ben_tur_gam_bam_kor_hau_xho_sod_ewe_alb_mcd_aeg_tag_svk_ctl_mly_dut_knd_igb_hun_lat_pan_arw_ukr_hin_vie_zul_owc_tig_bem_uzb	-0.322859360218381	-0.843965673375005	0.40085427734051
218	tig_rom_krd_heb_lit_arw_tsw_vie_lda_cic_tur_wly_mly_dgb_owc_kor_ita_qcu_aeg_slo_uzb_bul_lat_zul_afr_yor_ses_grk_hun_eng_swt_jpn_igb_pol_cnt_bam_rus_tsn_amr_aze_dut_anl_alb_hin_urd_amh_mlt_est_tag_fre_pan_fin_mao_ind_ctl_ger_bos_bsq_dyu_xho_geo_por_mnd_jav_spa_gam_ewe_bem_prs_nor_azi_knd_bat_fbf_mcd_guj_swe_swa_sun_cze_ben_ven_glc_mol_akn_moo_chh_tha_ukr_sid_svk_sod_tml_hau_scr	0.0863851023481451	0.200204712580324	0.841757627665605
219	igb_owc_fin_dyu_sun_amh_ita_mnd_vie_mlt_ses_swt_alb_ven_spa_aeg_urd_lat_wly_arw_tsn_bos_sod_sid_jpn_pan_tsw_fbf_kor_jav_rom_lit_tml_xho_bat_zul_tha_ewe_dgb_bsq_grk_tig_swe_dut_eng_lda_yor_aze_ukr_rus_est_krd_gam_akn_anl_bem_qcu_svk_hin_cnt_por_amr_ger_guj_uzb_slo_bam_azi_moo_geo_heb_mao_ben_fre_swa_mcd_afr_glc_cic_mly_nor_chh_bul_cze_ctl_scr_hau_hun_mol_prs_knd_tag_tur_ind_pol	-0.785283153487684	-2.04666461707001	0.0435131640715734
220	dut_hin_aze_ewe_tsw_anl_prs_ita_ben_akn_mly_chh_eng_ger_sun_ind_rus_ukr_xho_rom_dyu_dgb_igb_fin_sid_knd_wly_amh_pan_mcd_slo_yor_tsn_moo_qcu_bsq_mlt_por_hau_aeg_zul_fre_amr_swe_uzb_lat_pol_swt_owc_urd_hun_tml_svk_fbf_cnt_afr_nor_tag_swa_gam_bos_heb_bat_jav_tig_vie_ses_lda_bul_lit_est_azi_kor_tur_tha_geo_mol_arw_bam_mnd_bem_mao_ctl_grk_krd_alb_cze_ven_cic_jpn_guj_glc_spa_scr_sod	0.0845512998980377	0.200572513520198	0.841470831115211
221	yor_wly_kor_hun_ita_ger_geo_nor_hin_tsn_uzb_azi_gam_xho_akn_krd_urd_bem_scr_zul_pan_mly_tig_ind_cze_grk_tml_lat_knd_swe_afr_bat_lit_sod_svk_prs_ukr_swa_ven_fre_cic_por_hau_eng_amh_ewe_mcd_cnt_fin_slo_chh_alb_spa_vie_aeg_glc_tur_moo_dgb_tag_rus_tha_fbf_tsw_jav_guj_ctl_sid_arw_bam_ses_bsq_bos_mol_est_pol_mao_dut_qcu_mnd_owc_anl_lda_heb_mlt_aze_dyu_bul_swt_jpn_amr_rom_sun_ben_igb	0.276648121512201	0.660540116942537	0.510540133957619
222	sun_jpn_tha_mcd_mlt_swe_rus_por_dyu_amr_chh_arw_zul_swa_geo_grk_lit_guj_ven_ger_ctl_bem_sid_sod_urd_mao_dut_ses_bsq_ukr_mly_dgb_anl_kor_fre_scr_mol_owc_aze_ewe_aeg_afr_amh_fin_svk_vie_azi_cnt_slo_heb_est_hau_tsw_yor_uzb_tur_moo_alb_wly_krd_tig_pan_bam_hun_glc_xho_eng_bos_prs_igb_swt_qcu_tag_cze_nor_bul_tsn_knd_cic_pol_tml_bat_ben_jav_hin_akn_fbf_ita_lda_rom_mnd_ind_spa_lat_gam	0.456757476959858	1.01969111528874	0.310520294842198
223	geo_ewe_knd_ind_swe_vie_xho_por_mao_rus_ukr_wly_ger_bem_cze_dyu_gam_aze_sun_owc_slo_akn_eng_ses_mnd_bsq_bat_cic_tml_aeg_pan_amr_spa_anl_uzb_sod_prs_hau_ita_hin_bos_tha_hun_amh_zul_scr_nor_moo_tsn_mly_lat_afr_est_yor_jav_heb_mlt_dut_tsw_swt_lda_lit_tur_chh_arw_ven_sid_qcu_jpn_fre_bul_tag_fbf_fin_alb_ben_ctl_glc_rom_guj_azi_svk_grk_swa_dgb_pol_krd_igb_cnt_mcd_urd_bam_mol_tig_kor	-0.0299880607288565	-0.0764729319375027	0.939207123712392
224	arw_sid_qcu_hin_fin_dyu_heb_pol_rom_vie_bam_svk_mly_afr_amr_anl_xho_sod_uzb_tur_lit_slo_ind_ven_bat_prs_geo_jpn_est_dut_aeg_ctl_mcd_ger_nor_por_sun_igb_cic_akn_gam_zul_mlt_tml_kor_tsw_eng_jav_rus_amh_cze_guj_hau_ben_hun_alb_bul_tig_urd_yor_swa_swe_ita_grk_fre_dgb_azi_cnt_tag_pan_swt_owc_spa_krd_aze_bsq_wly_lat_tha_mnd_chh_knd_mol_scr_moo_mao_glc_ewe_fbf_ukr_lda_tsn_bem_bos_ses	0.597127178191387	1.46408914388603	0.146541683829411
225	ben_slo_knd_cze_tsw_uzb_bam_sid_por_geo_aze_mnd_zul_fbf_tig_sun_mol_pol_wly_mly_tsn_lat_tur_swa_amh_prs_pan_hau_kor_swt_vie_xho_gam_nor_est_eng_bat_owc_hin_svk_hun_mao_cnt_grk_swe_fre_ses_dgb_igb_scr_ger_cic_lit_rom_krd_mlt_amr_ukr_arw_mcd_bsq_lda_jpn_glc_ita_fin_alb_afr_aeg_bem_rus_dyu_ctl_ind_dut_jav_akn_chh_tag_guj_bul_heb_yor_tha_ewe_moo_tml_ven_qcu_bos_anl_urd_azi_spa_sod	0.603213313738541	1.6676907740651	0.0987411208869906
226	bsq_swt_tur_bul_xho_yor_ctl_cnt_hau_lat_tsw_nor_hun_swa_jpn_tml_mlt_ukr_amr_owc_spa_ven_chh_ewe_tsn_qcu_mnd_anl_arw_bam_kor_lda_zul_ses_prs_mao_dyu_jav_cic_slo_bat_tha_est_swe_ben_lit_grk_aze_knd_tag_mol_akn_eng_mcd_guj_glc_dut_urd_por_sod_bos_uzb_sid_aeg_dgb_ger_mly_rus_pol_wly_fin_sun_bem_scr_krd_azi_tig_rom_heb_vie_svk_hin_fbf_cze_igb_afr_ind_alb_amh_moo_ita_gam_fre_pan_geo	0.335892640723458	0.779654785794544	0.437573733975299
227	mlt_scr_sun_lat_hun_pol_bul_vie_aeg_ses_mly_afr_anl_lda_azi_wly_krd_svk_ukr_tig_tha_eng_heb_uzb_hau_hin_sod_tag_amh_ger_fre_owc_tsw_chh_bem_pan_guj_mnd_ven_cze_spa_zul_ewe_qcu_est_aze_swe_xho_rus_fbf_moo_bat_bos_swa_yor_ctl_ita_knd_ben_glc_urd_swt_prs_bsq_tml_lit_cic_jav_nor_mao_ind_akn_grk_arw_dut_mol_cnt_alb_sid_fin_slo_tsn_rom_dyu_dgb_jpn_gam_amr_kor_mcd_bam_igb_tur_geo_por	-0.39986578385511	-1.06044536839083	0.291688322095533
228	swa_urd_glc_sid_ewe_jpn_swe_zul_fin_ind_uzb_prs_lda_heb_bsq_tsw_amh_dyu_ven_swt_krd_sun_owc_spa_gam_moo_est_tsn_hau_slo_tig_mol_ben_igb_tag_cic_mcd_ger_tml_ses_arw_bos_lit_rus_rom_guj_jav_nor_fbf_dut_scr_ita_yor_mlt_geo_akn_pol_fre_kor_pan_afr_bam_cze_amr_aeg_tur_azi_por_vie_ukr_svk_ctl_dgb_bat_lat_knd_xho_hin_eng_mnd_wly_tha_sod_anl_mly_bem_chh_qcu_hun_grk_alb_aze_bul_cnt_mao	0.233299228127231	0.615128249194789	0.539972312853061
229	swa_zul_ger_cic_bsq_fre_bos_slo_amh_kor_anl_yor_ven_xho_ben_guj_arw_sun_est_prs_tsn_krd_ses_tml_jpn_bem_fin_alb_mnd_ukr_chh_fbf_ita_akn_swt_afr_nor_grk_hau_svk_dut_aeg_ewe_swe_rus_spa_mcd_pan_pol_mao_geo_lat_uzb_ctl_wly_gam_amr_bat_sod_tur_mol_dgb_urd_mlt_tag_por_lit_igb_glc_knd_bam_tha_scr_vie_aze_owc_tig_rom_ind_qcu_cze_hin_moo_hun_azi_eng_bul_mly_tsw_dyu_lda_sid_jav_heb_cnt	0.127516412804244	0.312757935086334	0.755164832898061
230	ukr_tsw_bam_geo_ger_bat_tml_sid_mlt_vie_bem_swt_por_aze_scr_gam_jav_ind_lit_mcd_heb_ven_fbf_spa_tag_amh_lat_swe_wly_bos_bul_kor_urd_ses_uzb_aeg_alb_rus_hun_igb_yor_xho_mol_rom_est_krd_zul_glc_pol_swa_nor_tha_anl_owc_afr_mnd_guj_knd_dut_arw_fin_moo_azi_fre_cze_tur_svk_hau_chh_dgb_eng_pan_hin_ita_slo_ewe_grk_prs_cic_ben_qcu_mly_lda_ctl_bsq_jpn_mao_amr_dyu_akn_tsn_tig_sun_cnt_sod	0.785815579699477	1.84011560482763	0.068940751520454
231	qcu_hau_mnd_sid_vie_hin_dut_jpn_fbf_tsw_jav_nor_est_bsq_ind_spa_kor_swt_geo_ben_rus_azi_dyu_tha_fre_cze_ger_bem_igb_ven_tur_mol_aeg_gam_rom_tml_eng_ita_scr_pol_svk_uzb_krd_tag_pan_mao_wly_mly_akn_alb_swe_tsn_owc_amh_bos_fin_afr_slo_sun_lat_ukr_ses_xho_bam_cic_chh_knd_cnt_ewe_bat_anl_arw_prs_sod_heb_aze_lda_lit_amr_grk_urd_ctl_mlt_mcd_tig_hun_guj_zul_por_dgb_swa_yor_glc_bul_moo	0.484848448098234	1.11788055880751	0.266497443238531
232	tur_igb_aze_amr_fin_geo_urd_grk_mcd_tml_sun_scr_eng_amh_qcu_heb_swe_tsn_lat_lda_wly_tha_pan_yor_ewe_anl_lit_ven_azi_bat_por_dyu_tig_ben_swa_rus_gam_mao_bem_fbf_bul_mnd_knd_ger_moo_kor_prs_svk_ses_guj_tsw_sod_aeg_arw_mol_ukr_owc_cnt_hau_glc_nor_mly_alb_est_bos_dut_jpn_zul_jav_krd_spa_chh_afr_ctl_ita_hun_pol_cze_mlt_cic_hin_bsq_xho_slo_vie_rom_bam_dgb_uzb_fre_tag_ind_sid_akn_swt	-0.308659112508495	-0.710800196191912	0.478986902266339
233	prs_bat_sid_mol_geo_igb_pol_swe_cic_est_ctl_tha_azi_tur_tml_amr_mlt_aeg_tsn_sun_jav_spa_chh_gam_tag_sod_fin_tig_eng_ewe_dut_cze_bul_bos_vie_anl_urd_arw_ger_bem_yor_uzb_ben_por_alb_knd_ven_zul_lit_afr_amh_krd_grk_mnd_aze_hin_lat_hun_mao_bam_slo_lda_swa_cnt_xho_ses_scr_mly_pan_tsw_rom_glc_guj_owc_swt_jpn_kor_rus_akn_heb_svk_dgb_ita_qcu_dyu_nor_ukr_fbf_wly_fre_mcd_ind_moo_hau_bsq	0.130360732223359	0.296481868600639	0.767523208410607
234	scr_amr_jpn_fbf_yor_mnd_por_anl_tha_lit_tur_lat_hun_owc_zul_bam_swt_qcu_prs_grk_xho_bul_sid_rus_slo_ses_fre_glc_eng_ven_svk_dgb_tsw_ben_tml_pan_cic_hau_tag_azi_geo_afr_hin_sod_alb_rom_mcd_uzb_cze_urd_dyu_ukr_mao_spa_guj_gam_ewe_ger_akn_ind_mol_dut_ita_est_fin_swe_chh_tsn_arw_heb_swa_moo_lda_jav_aze_vie_mlt_bsq_tig_ctl_bat_bos_amh_nor_mly_krd_aeg_pol_sun_knd_kor_cnt_igb_bem_wly	-0.154126606272606	-0.35451748632747	0.723753714902753
235	kor_amr_afr_swa_por_ger_est_fbf_azi_cnt_bem_lit_lat_tag_pan_fin_ctl_spa_moo_cic_gam_ses_mnd_guj_mly_jav_pol_tsn_aze_bul_mao_knd_lda_ben_vie_ita_tsw_svk_igb_qcu_ukr_grk_akn_tur_arw_owc_tig_swt_sid_mol_hun_heb_alb_urd_slo_bat_ewe_bos_tha_scr_dgb_chh_zul_hau_sun_uzb_jpn_rom_aeg_xho_glc_tml_swe_eng_geo_krd_cze_hin_fre_ind_wly_bam_amh_mcd_dut_nor_mlt_dyu_yor_bsq_rus_ven_anl_prs_sod	-0.147098551982774	-0.316873771226306	0.752049608433607
236	mao_rom_knd_ven_tag_tml_urd_vie_est_arw_pol_tsw_eng_kor_swt_yor_spa_swe_tur_afr_por_fbf_sid_zul_igb_bul_hun_hin_amh_ita_dut_nor_cic_azi_ctl_bos_ben_uzb_lat_dyu_chh_svk_fin_ukr_dgb_hau_mly_mlt_heb_moo_lit_bem_akn_tsn_alb_sod_lda_anl_owc_gam_cze_pan_sun_mol_swa_xho_krd_cnt_jav_tig_bat_aeg_aze_wly_amr_guj_bam_geo_ewe_tha_jpn_bsq_grk_mcd_prs_ind_glc_mnd_ses_qcu_fre_ger_rus_scr_slo	-0.283600415252155	-0.705466570553293	0.482283231636347
237	tha_sod_ind_eng_jpn_kor_tsn_sun_arw_est_svk_fbf_mao_xho_vie_spa_ukr_slo_cze_amh_fin_guj_tig_krd_mlt_dyu_swa_nor_lat_amr_moo_anl_cic_lda_fre_geo_zul_swt_hun_ben_ewe_por_mol_gam_tag_ctl_ses_uzb_cnt_bat_heb_igb_lit_azi_wly_tur_bem_pol_owc_rus_bsq_aze_sid_dut_pan_urd_aeg_yor_ger_ita_ven_hau_grk_scr_hin_bos_knd_bam_alb_glc_jav_akn_rom_chh_dgb_swe_tsw_qcu_prs_mcd_afr_mly_mnd_tml_bul	-0.0429521202188577	-0.106073572945393	0.915752445784993
238	jav_swe_fre_lda_tig_mol_qcu_heb_bos_cze_slo_eng_sid_afr_ukr_mnd_chh_hun_ind_geo_fbf_zul_spa_azi_ewe_por_bem_fin_alb_akn_sod_grk_gam_tsn_sun_mlt_ben_arw_est_jpn_cnt_tur_aze_ger_anl_dgb_mao_guj_krd_amh_mly_swt_nor_wly_vie_cic_igb_swa_scr_bsq_uzb_svk_moo_pan_hau_owc_kor_rom_bat_tha_pol_aeg_glc_ven_ses_rus_dut_tsw_bam_dyu_mcd_knd_tml_lit_hin_ita_bul_ctl_amr_tag_lat_prs_urd_xho_yor	0.435841647965838	1.2873723445797	0.201159195577968
239	owc_hin_mly_dut_chh_lit_sod_nor_grk_ven_qcu_guj_yor_tig_gam_fbf_anl_swa_afr_swe_por_spa_dgb_krd_mao_tur_est_amr_pan_knd_hun_aeg_pol_amh_sid_akn_tsw_sun_arw_jav_igb_bem_rus_alb_azi_ukr_mlt_uzb_bsq_ind_fin_eng_cze_cnt_lat_cic_geo_lda_tha_mcd_mnd_ita_slo_glc_mol_swt_dyu_kor_tsn_heb_zul_vie_ctl_bos_fre_ewe_ses_prs_bul_rom_xho_wly_tag_tml_moo_ben_hau_bat_urd_scr_bam_aze_svk_ger_jpn	0.235455166047232	0.536338627386592	0.593005153860404
240	igb_wly_dyu_yor_anl_guj_svk_spa_eng_aeg_vie_jpn_scr_hin_afr_kor_por_cic_akn_amh_bul_zul_dut_fre_aze_nor_knd_ger_est_bsq_qcu_hun_prs_moo_lat_hau_ctl_azi_slo_tsw_tag_sod_alb_ukr_bos_mlt_geo_grk_amr_gam_bem_ben_tha_pan_ewe_krd_cnt_ita_sun_ven_tig_lit_bat_fbf_mly_mnd_chh_xho_jav_glc_tml_bam_rus_urd_mcd_heb_uzb_swa_cze_owc_lda_fin_swe_ind_dgb_arw_mol_sid_ses_mao_swt_rom_tur_tsn_pol	0.0360849579138439	0.0971933509886534	0.922782004055971
241	amr_tag_arw_bat_bul_ctl_est_xho_kor_glc_tsw_heb_fre_qcu_prs_swt_mly_mao_uzb_eng_tur_hau_pan_zul_afr_bsq_bem_vie_tha_aze_amh_hun_aeg_slo_moo_yor_lit_dut_pol_geo_spa_sod_scr_dyu_wly_bos_grk_mol_akn_ses_svk_ind_gam_mlt_mcd_krd_azi_knd_anl_dgb_por_fin_jpn_cnt_ben_alb_sid_tml_tig_lat_igb_lda_tsn_rus_owc_ita_ger_ewe_cze_hin_bam_guj_ukr_cic_jav_nor_rom_ven_sun_chh_mnd_swe_urd_swa_fbf	-0.239716858077873	-0.548981032701238	0.584334150003092
242	bsq_hau_tur_lat_sod_aeg_ger_qcu_heb_tml_urd_ses_bos_amh_cic_ben_sid_hun_aze_mlt_jpn_zul_yor_grk_sun_azi_wly_arw_gam_pol_ewe_uzb_mcd_igb_bul_mly_bam_cze_rom_ctl_ind_ukr_krd_tsw_bat_fin_dyu_mao_afr_geo_mol_dut_swt_moo_amr_swa_tsn_glc_hin_akn_scr_spa_guj_por_tig_eng_slo_xho_dgb_lda_jav_bem_swe_cnt_ven_svk_anl_alb_vie_chh_knd_tag_nor_lit_rus_mnd_ita_pan_fre_fbf_est_tha_kor_owc_prs	-0.302005155670698	-0.722447491434356	0.471832199317263
243	tsn_sod_jav_azi_moo_ukr_mao_tha_owc_ind_tsw_akn_uzb_hau_glc_mol_dgb_vie_ctl_jpn_prs_guj_qcu_pol_slo_ses_hin_gam_geo_bsq_urd_alb_fre_amh_mcd_rus_wly_bos_krd_anl_arw_cic_est_scr_lda_aeg_tur_swt_grk_tig_bam_ita_sun_cze_lat_kor_bem_fbf_rom_ven_fin_sid_ben_swa_dut_bat_chh_nor_heb_tag_knd_eng_aze_ger_mlt_svk_ewe_zul_hun_yor_lit_cnt_bul_pan_mly_amr_igb_afr_swe_por_xho_spa_tml_mnd_dyu	0.132332145863282	0.337762968648856	0.736303033869348
244	tig_sid_bos_cze_pan_glc_ind_prs_xho_vie_akn_aeg_heb_yor_mly_wly_tsn_hau_ita_nor_bul_azi_hin_chh_dyu_swa_bam_pol_lda_mnd_swe_hun_por_cic_ger_amr_tag_knd_mlt_fin_rom_bat_swt_urd_amh_ven_sun_owc_krd_jav_ewe_lat_dgb_tsw_tur_mol_guj_est_zul_ctl_grk_eng_qcu_fre_dut_tha_arw_cnt_alb_igb_sod_fbf_mcd_kor_slo_uzb_mao_ben_svk_aze_bem_afr_ses_spa_geo_rus_ukr_gam_jpn_tml_bsq_scr_lit_anl_moo	0.0554005391133454	0.150186059420013	0.88094307221083
245	est_dgb_anl_zul_pan_vie_ewe_bul_cnt_fin_chh_tha_prs_ven_ger_aeg_wly_rus_sid_bsq_bem_yor_lat_ses_tig_ita_bos_hin_lda_mol_ukr_sun_cze_svk_arw_jpn_swt_tsn_uzb_mly_amr_bat_ben_hau_tml_fre_swa_dyu_grk_cic_por_heb_tag_sod_knd_spa_aze_lit_azi_ctl_alb_tsw_geo_owc_bam_mnd_qcu_kor_ind_gam_mao_mlt_moo_krd_glc_amh_fbf_pol_akn_mcd_guj_xho_afr_jav_nor_rom_tur_urd_eng_dut_hun_swe_igb_scr_slo	0.031954062208218	0.0734943071942002	0.941570616310911
246	tur_azi_gam_eng_bos_hin_aze_tig_tha_cic_anl_swt_est_rom_pan_swa_ewe_vie_ita_mao_mcd_hun_amh_hau_afr_ben_pol_urd_mly_igb_dyu_akn_amr_ven_lda_chh_qcu_krd_nor_mnd_fbf_dut_tag_ses_ctl_ger_sun_bam_alb_xho_yor_por_lat_cnt_geo_ukr_knd_jpn_lit_sid_mol_fin_sod_bat_jav_mlt_tsw_swe_cze_dgb_ind_tsn_rus_uzb_arw_guj_tml_bul_scr_slo_moo_heb_grk_wly_aeg_fre_bem_zul_owc_svk_kor_bsq_spa_glc_prs	0.695137812620419	1.6711066592529	0.0980625597575657
247	vie_est_pan_bsq_ctl_cic_sod_akn_ben_lit_wly_azi_chh_hin_gam_mol_moo_kor_jpn_tag_fre_amh_bem_scr_urd_eng_por_grk_bos_geo_tsn_ses_spa_rom_amr_tsw_anl_ewe_bam_slo_mnd_ukr_pol_aze_igb_sid_aeg_sun_dyu_mly_alb_tig_hun_fbf_mao_uzb_tha_swa_lat_dgb_xho_glc_owc_lda_arw_swe_cnt_jav_mcd_ita_cze_heb_ger_ind_guj_bat_knd_hau_dut_tur_krd_afr_qcu_nor_tml_fin_bul_zul_svk_rus_swt_ven_yor_prs_mlt	0.00444586866379474	0.00999622134162887	0.992045714422112
248	amr_scr_geo_hun_knd_bam_tha_est_mao_fre_urd_pan_anl_hin_krd_rom_cic_kor_sid_ger_arw_yor_mlt_ukr_jpn_bul_chh_dgb_slo_amh_lda_qcu_glc_rus_mol_ven_aeg_alb_pol_tsn_grk_por_spa_bat_bos_mly_heb_xho_ses_ben_tml_vie_cnt_ind_prs_aze_swt_cze_sod_owc_hau_mnd_ewe_jav_nor_wly_afr_sun_fin_bem_tig_zul_guj_akn_ita_tsw_mcd_ctl_moo_swe_dut_lit_eng_svk_tag_gam_tur_fbf_swa_igb_bsq_azi_lat_dyu_uzb	-0.419506006824581	-1.08314823152791	0.281542913462937
249	cnt_prs_gam_anl_chh_azi_ger_qcu_sid_jpn_zul_vie_bam_tur_svk_spa_urd_bsq_sod_sun_bat_ewe_est_lit_pan_tsw_lat_akn_krd_ses_tml_swe_grk_bem_tha_mcd_mly_dyu_slo_cic_rom_bul_ben_jav_hin_lda_arw_mnd_mlt_uzb_swa_heb_hun_afr_yor_geo_hau_fre_xho_moo_scr_tig_mao_nor_tsn_ita_ctl_ukr_knd_dut_por_glc_aze_ven_alb_fin_dgb_fbf_swt_guj_rus_eng_kor_cze_aeg_pol_amh_owc_tag_mol_igb_ind_bos_amr_wly	-0.0589142858230394	-0.138303490468292	0.890299590815198
250	ven_akn_chh_tag_ukr_ind_slo_azi_xho_anl_dyu_ben_tsn_bul_prs_bos_afr_jav_kor_sod_spa_mcd_fin_ewe_pol_arw_ses_dgb_aeg_bem_tur_bam_fbf_swt_tha_moo_bsq_qcu_guj_tig_cze_ita_sun_ger_lat_geo_mly_hin_knd_amr_scr_amh_dut_tml_swa_uzb_lit_urd_swe_mol_mao_mnd_alb_ctl_jpn_igb_mlt_lda_vie_por_svk_wly_hun_hau_heb_rom_krd_sid_grk_glc_cnt_fre_gam_tsw_eng_aze_nor_yor_bat_zul_owc_est_cic_rus_pan	0.309091028702633	0.729643108241467	0.467442157345481
251	hin_est_jpn_azi_zul_sid_spa_guj_kor_ukr_cze_lat_dgb_rus_ven_mao_cnt_alb_amh_fbf_eng_yor_ind_ger_amr_mlt_aeg_fin_bem_mly_ses_gam_glc_afr_scr_cic_tha_tag_xho_lit_tur_mol_krd_sun_ita_urd_sod_swe_aze_lda_prs_heb_vie_grk_ben_geo_rom_dyu_dut_moo_bat_anl_hau_tml_ewe_hun_igb_chh_por_ctl_mnd_arw_bos_wly_fre_qcu_nor_pan_tsw_uzb_tig_swa_bam_slo_akn_pol_svk_knd_bul_bsq_jav_swt_owc_mcd_tsn	0.815556542308581	1.84176072973392	0.068697325165904
252	azi_chh_rom_pan_fin_krd_tig_tha_lit_hun_gam_igb_geo_tsn_cze_aze_ses_moo_swt_eng_bat_jpn_fbf_tag_ukr_zul_bsq_swe_guj_sun_arw_bem_sid_sod_dut_por_aeg_bos_owc_hau_bam_glc_jav_yor_ven_alb_slo_tml_ctl_vie_rus_knd_grk_kor_qcu_heb_mlt_uzb_amr_est_lda_mol_cic_svk_wly_afr_swa_mnd_dgb_akn_amh_nor_anl_fre_dyu_mly_ben_urd_ewe_prs_mao_lat_bul_ita_hin_mcd_tur_spa_pol_xho_cnt_ger_ind_scr_tsw	-0.470529947440634	-1.12940895431937	0.261630086900177
253	uzb_bul_tml_cnt_ven_owc_ewe_kor_bsq_ita_afr_bos_rus_urd_dut_azi_por_hun_qcu_ses_ger_gam_svk_mcd_nor_arw_amr_mol_swa_mly_zul_sid_aze_slo_pan_cze_lit_est_sod_yor_ben_bam_rom_aeg_igb_guj_mlt_ctl_alb_fre_swe_hin_sun_hau_grk_jpn_tig_amh_lat_tag_akn_heb_tha_swt_tur_mnd_bem_fbf_lda_cic_glc_tsn_fin_eng_xho_ukr_spa_knd_wly_moo_geo_mao_jav_dgb_dyu_tsw_scr_vie_bat_pol_prs_anl_chh_ind_krd	-0.0268466427345828	-0.0630510956603297	0.949861134938889
254	bat_gam_guj_cnt_scr_swa_pol_mly_mlt_tha_bam_afr_svk_yor_bem_mol_fre_alb_mcd_glc_zul_pan_chh_uzb_fbf_swe_owc_moo_tig_bsq_wly_spa_aeg_hau_krd_ctl_qcu_ven_bos_hun_nor_grk_cic_ind_prs_sun_jpn_eng_geo_tsn_urd_hin_mnd_lat_dut_por_anl_tsw_kor_akn_ben_sid_lda_fin_slo_ita_knd_bul_ses_dgb_mao_tur_heb_rus_igb_sod_cze_amh_azi_jav_ger_tag_dyu_lit_amr_ewe_swt_vie_ukr_tml_est_xho_aze_rom_arw	-0.404025015474846	-0.96959392425428	0.334763864158769
255	est_prs_moo_cnt_fin_sid_wly_rus_pan_ewe_grk_bam_bem_tsw_krd_tml_alb_mol_mnd_akn_fre_qcu_geo_lit_bsq_lda_chh_bul_hun_knd_zul_xho_aze_jav_vie_svk_ukr_jpn_urd_swt_dut_heb_ses_guj_mao_slo_uzb_kor_azi_hin_scr_tha_por_glc_tsn_ind_sod_gam_amh_ctl_tag_eng_sun_ven_lat_owc_fbf_cic_tur_tig_afr_mlt_anl_yor_swa_ger_ben_igb_amr_nor_mly_rom_mcd_pol_ita_spa_cze_hau_bos_dgb_dyu_aeg_bat_swe_arw	-0.734780038187255	-1.78030280247162	0.078292203924112
256	bsq_tsw_dgb_ben_pol_fin_tur_est_prs_ger_wly_krd_sid_glc_tsn_guj_tml_sod_slo_mlt_ven_hun_akn_owc_lda_pan_rom_dyu_afr_bam_lit_xho_jav_cnt_anl_eng_ita_aeg_tha_amh_geo_ewe_hin_cic_swt_uzb_grk_ind_heb_sun_kor_dut_chh_alb_knd_bul_por_azi_mcd_tig_swe_mly_qcu_vie_fre_bat_ses_nor_moo_spa_gam_fbf_svk_tag_aze_mao_urd_ukr_amr_jpn_lat_mnd_rus_ctl_yor_swa_mol_hau_zul_arw_igb_scr_bos_cze_bem	-0.716689112680663	-1.63593179066341	0.105233952471064
257	bem_swe_hun_ven_vie_lit_hin_amr_geo_xho_tha_svk_owc_ukr_wly_urd_krd_mao_heb_tsn_tig_cze_aze_bsq_mnd_mcd_arw_glc_dyu_amh_ger_mol_bos_prs_ind_est_nor_fin_tsw_alb_bul_bat_akn_knd_ctl_pol_mlt_anl_dut_guj_swa_rus_chh_por_afr_slo_rom_moo_qcu_kor_mly_tur_grk_sod_fbf_scr_jav_sun_ben_gam_zul_fre_ses_dgb_hau_lat_pan_swt_azi_igb_cic_sid_lda_ita_aeg_cnt_spa_yor_ewe_jpn_tml_bam_eng_uzb_tag	-0.0531292110918483	-0.140062939934576	0.888913160615943
258	swa_urd_ind_ctl_amh_ewe_grk_moo_hau_tig_mnd_dgb_swe_ben_jav_rus_cnt_bam_nor_vie_afr_jpn_heb_por_mly_sid_bos_zul_hun_anl_ita_fin_pol_bem_glc_tml_amr_mol_chh_bat_lat_guj_aze_akn_swt_eng_mlt_lda_dut_tsn_dyu_yor_wly_svk_ger_igb_kor_xho_scr_tur_spa_fbf_cze_knd_ses_azi_fre_aeg_ukr_est_mcd_rom_ven_cic_bul_mao_prs_sod_slo_tag_geo_alb_tsw_krd_hin_bsq_lit_qcu_pan_owc_gam_uzb_arw_sun_tha	-0.255302585592777	-0.654310412174799	0.514526686650038
259	kor_hau_hun_azi_tig_fbf_sid_mly_ses_guj_swe_ewe_tur_fre_cnt_swt_krd_mlt_zul_prs_sod_tha_dyu_cze_eng_ben_pol_bsq_alb_lit_xho_uzb_pan_urd_bam_aeg_lda_tag_chh_bos_gam_jpn_por_aze_nor_mcd_tml_igb_tsw_bem_lat_mol_mao_scr_hin_slo_anl_knd_jav_ctl_geo_heb_qcu_rom_rus_ger_dgb_ita_afr_vie_arw_swa_bat_amh_akn_ukr_yor_owc_spa_fin_ind_bul_tsn_wly_est_dut_mnd_ven_svk_sun_grk_amr_moo_cic_glc	0.0727639445590472	0.167930706092443	0.867002444612642
260	uzb_dut_ctl_azi_moo_fbf_ind_zul_chh_ita_tsw_prs_lda_bam_anl_urd_tig_sid_qcu_rom_heb_ewe_swt_alb_nor_lit_kor_rus_gam_bem_fin_knd_glc_yor_hau_ven_tha_xho_mol_guj_cic_arw_sun_bsq_slo_svk_tml_cze_mly_bos_afr_grk_fre_hin_geo_est_bat_ses_dgb_swe_ukr_vie_mnd_tur_por_hun_jpn_aeg_mao_akn_ben_ger_aze_amh_spa_mcd_tsn_bul_igb_krd_eng_cnt_owc_swa_lat_scr_dyu_sod_tag_pol_pan_amr_wly_jav_mlt	0.263881068196972	0.629618019232362	0.530488295717025
261	jav_spa_uzb_alb_akn_zul_prs_hun_vie_dut_ger_moo_mao_guj_amh_swt_bat_bul_amr_ctl_bos_cic_xho_hau_rus_tig_chh_dyu_scr_mnd_mol_eng_svk_bam_jpn_urd_ben_mcd_mlt_ses_aze_kor_qcu_por_grk_anl_cnt_pan_slo_gam_nor_aeg_fbf_glc_wly_rom_azi_dgb_hin_tha_heb_fre_owc_est_sun_tsn_fin_lat_lda_tag_tur_sod_pol_sid_bsq_tml_afr_swa_lit_arw_yor_knd_ewe_igb_krd_ven_bem_ukr_mly_ita_cze_ind_geo_tsw_swe	-0.0801649620643771	-0.183670650203823	0.854671701098166
262	wly_tsw_zul_swe_eng_bat_amr_swt_jav_cnt_bul_grk_fbf_scr_spa_owc_kor_dut_mnd_sod_tha_bam_tml_qcu_prs_fre_xho_ses_ind_ben_cze_swa_azi_knd_mcd_uzb_afr_yor_rus_gam_akn_geo_pol_tag_tur_tig_guj_jpn_krd_fin_urd_rom_arw_dyu_alb_igb_mol_ewe_sun_tsn_heb_glc_ger_lda_aze_moo_chh_lit_bem_vie_nor_est_cic_ven_ita_dgb_mly_hun_mlt_svk_amh_por_ctl_bos_ukr_pan_bsq_lat_mao_slo_aeg_hin_sid_hau_anl	0.435599555851808	1.12134853150942	0.265026631351368
263	sun_bul_ben_sod_aze_moo_uzb_mcd_lda_tur_por_ewe_pol_ven_scr_cze_eng_arw_ger_igb_bam_nor_mnd_azi_tsw_fin_sid_swt_pan_spa_mlt_jav_fre_est_wly_mly_mol_anl_lit_cic_dgb_swa_lat_chh_rom_xho_urd_hau_svk_mao_amh_tha_glc_knd_kor_bsq_afr_prs_ind_alb_geo_owc_tig_guj_tml_fbf_bem_vie_aeg_ctl_jpn_tsn_yor_tag_amr_grk_gam_slo_hin_bat_cnt_akn_dyu_hun_ukr_qcu_ses_rus_heb_bos_zul_krd_swe_ita_dut	0.259349018344056	0.69438445853082	0.489172179370764
264	mnd_guj_uzb_bos_est_tml_por_krd_swe_bam_mly_knd_fbf_tha_mcd_glc_gam_ven_heb_bem_ukr_sun_mao_cze_afr_swt_wly_igb_amh_cnt_tag_xho_jav_jpn_bat_arw_fin_tur_tig_qcu_lit_ger_eng_geo_bul_slo_aze_alb_svk_mlt_azi_zul_sod_swa_spa_bsq_ses_kor_akn_hin_cic_ctl_grk_lda_yor_chh_vie_sid_anl_owc_lat_nor_urd_pan_dut_dyu_dgb_ita_rom_amr_hun_rus_prs_ind_ben_pol_scr_mol_tsw_ewe_aeg_fre_tsn_hau_moo	0.401706328772579	0.908723884416264	0.365844817199189
265	krd_amr_rom_hin_nor_moo_arw_bat_anl_bem_est_aeg_ger_ven_swe_owc_geo_ukr_fin_lat_tml_uzb_chh_mnd_pan_grk_gam_xho_bsq_prs_cic_mly_heb_bul_mol_cnt_azi_mlt_ita_sod_eng_qcu_amh_glc_tsw_knd_tag_vie_lda_wly_pol_igb_jpn_tha_ewe_dgb_tur_rus_hun_cze_swt_zul_swa_urd_tsn_fre_guj_bam_fbf_kor_lit_spa_jav_alb_slo_tig_afr_ind_bos_dut_ben_aze_ctl_por_mao_svk_sid_scr_dyu_mcd_hau_ses_akn_yor_sun	0.244247960225318	0.598301479209528	0.551093153662204
266	bul_fbf_tig_mol_pol_hin_por_akn_bsq_gam_dgb_aze_ben_ita_urd_ctl_kor_ewe_nor_wly_mao_moo_mnd_azi_bem_lit_rus_prs_sid_tur_heb_geo_ger_amh_fin_dyu_bam_arw_cze_amr_bos_xho_svk_tml_swe_jav_alb_est_vie_lda_hun_tha_cnt_sun_mlt_jpn_slo_sod_qcu_zul_krd_tag_tsn_scr_bat_anl_lat_ses_owc_mly_swa_ven_cic_fre_yor_eng_aeg_mcd_glc_afr_spa_chh_rom_guj_ukr_knd_ind_tsw_swt_uzb_pan_dut_hau_igb_grk	0.0732364826955284	0.177252386120236	0.859695624354013
267	fbf_mao_knd_por_ses_mol_guj_kor_amh_rus_mnd_fre_fin_jav_nor_swa_spa_afr_wly_bos_hun_chh_ewe_bsq_vie_pan_ita_sod_hau_arw_ben_swe_tsw_akn_lit_qcu_bam_mcd_tur_scr_lda_bat_krd_prs_cnt_owc_dgb_urd_uzb_amr_tsn_est_slo_xho_jpn_aze_dyu_mlt_aeg_glc_alb_swt_hin_tig_sun_yor_zul_tha_svk_igb_azi_rom_pol_cic_mly_sid_cze_ukr_geo_dut_eng_heb_moo_tag_gam_ger_ind_bem_ctl_bul_grk_tml_lat_ven_anl	0.184810056133006	0.439358859769385	0.661420732446561
268	est_heb_amh_tig_amr_tsw_alb_chh_eng_afr_owc_jpn_ses_swe_mol_geo_pan_rus_bsq_fin_aeg_azi_vie_lda_qcu_lit_ger_zul_arw_kor_anl_bul_swt_dut_akn_grk_urd_moo_wly_jav_ewe_glc_mlt_slo_fre_spa_svk_pol_tml_knd_xho_hau_ven_mly_rom_fbf_bos_guj_sid_bem_mcd_yor_tag_nor_krd_ind_bat_uzb_igb_tur_sod_ben_aze_scr_mnd_tha_tsn_ukr_bam_dgb_hun_cnt_cic_dyu_por_mao_sun_ita_prs_ctl_gam_hin_cze_lat_swa	0.232921009665657	0.564768997599303	0.573590660907181
269	bat_sid_fin_rom_slo_aeg_vie_tml_hau_hun_mao_guj_scr_bam_ewe_prs_est_pan_qcu_mcd_ger_afr_sun_tur_urd_mnd_zul_krd_mol_bos_kor_ind_heb_tig_eng_svk_tsw_jav_igb_bul_swt_jpn_swa_akn_fbf_cze_knd_geo_tag_mlt_dyu_mly_anl_uzb_grk_ukr_xho_fre_ctl_alb_nor_yor_lat_ben_owc_bem_hin_pol_azi_aze_dut_bsq_dgb_sod_tsn_swe_arw_tha_gam_cnt_moo_rus_chh_lit_lda_wly_amr_amh_ses_ven_por_cic_glc_spa_ita	0.621254678709418	1.63078138861851	0.106318652561991
270	scr_sid_owc_spa_pol_wly_lat_cic_bem_rom_akn_mao_guj_fbf_tig_swa_amh_nor_qcu_pan_dgb_dut_amr_jav_heb_bat_tur_yor_fre_tml_afr_vie_prs_sod_mol_bos_ctl_slo_mly_knd_geo_ind_ger_azi_ses_est_uzb_urd_fin_swe_alb_aeg_gam_ita_svk_eng_tsn_hin_anl_cze_igb_ewe_kor_rus_ukr_ven_mnd_lda_swt_dyu_tha_bsq_aze_sun_tag_lit_moo_zul_grk_krd_bam_tsw_arw_hau_chh_mcd_hun_ben_cnt_glc_xho_bul_mlt_jpn_por	0.328550297829513	0.748553447057445	0.456015370368931
271	lat_qcu_ven_amr_nor_bsq_bam_mcd_igb_pol_jav_tsn_por_yor_chh_knd_mlt_gam_kor_akn_slo_tag_tml_amh_fin_ger_azi_ita_mol_pan_uzb_sod_sun_aeg_cic_bem_geo_cnt_zul_ewe_tur_bul_jpn_glc_tig_vie_dgb_scr_moo_tsw_urd_ukr_mao_cze_grk_swt_dut_lda_sid_afr_dyu_rus_ctl_ind_spa_bat_swe_alb_hun_ses_lit_owc_fbf_prs_aze_hin_svk_est_tha_swa_krd_eng_hau_guj_rom_xho_arw_anl_mly_heb_ben_wly_mnd_bos_fre	0.378200780715059	0.855046044706628	0.394723067185385
272	jpn_igb_fbf_arw_swe_mol_mly_tur_krd_bem_cze_hun_kor_moo_heb_zul_hau_chh_sid_tml_svk_pan_swa_fin_sod_ukr_aeg_yor_tha_rus_nor_est_lda_akn_urd_dut_ctl_qcu_geo_hin_fre_bul_xho_mao_slo_spa_amh_knd_glc_ger_bam_sun_dgb_guj_vie_pol_por_uzb_ben_ven_scr_cnt_tag_dyu_mnd_rom_prs_tig_tsn_ita_lit_afr_wly_ewe_ind_bsq_owc_bat_azi_jav_amr_tsw_anl_lat_cic_ses_mcd_alb_gam_eng_mlt_grk_bos_aze_swt	0.0074180456439915	0.0191808785963122	0.984737903098472
273	sid_swa_grk_tsn_tsw_sun_ind_mcd_geo_wly_slo_bos_ewe_anl_chh_yor_pol_amr_eng_lat_akn_cze_prs_afr_aeg_igb_urd_fbf_ben_swe_dgb_sod_tur_lit_guj_swt_ses_qcu_ukr_mly_amh_ctl_pan_alb_ger_cic_hin_tag_azi_bam_spa_fre_jav_bul_lda_aze_jpn_uzb_fin_hau_svk_dyu_mol_mlt_nor_cnt_hun_arw_scr_bsq_glc_xho_rus_heb_ven_moo_bat_tml_por_mao_krd_knd_vie_bem_dut_gam_mnd_owc_tha_ita_zul_est_kor_rom_tig	0.563999966910685	1.46709464575186	0.145723948311867
274	knd_krd_fre_est_ses_bat_pol_urd_tag_geo_mao_nor_tml_kor_moo_hin_glc_bem_afr_cic_pan_swe_lat_fbf_sid_mnd_bos_hun_ita_cnt_svk_hau_ind_cze_tha_tur_ewe_lit_uzb_grk_ven_prs_mcd_aeg_azi_rus_gam_jav_por_spa_dut_jpn_ben_yor_aze_swt_bam_sun_wly_dyu_anl_lda_vie_slo_eng_fin_igb_ger_alb_tig_ukr_mol_tsn_mlt_amh_owc_arw_tsw_rom_akn_ctl_qcu_zul_sod_dgb_xho_bul_amr_mly_chh_swa_bsq_heb_guj_scr	-0.197955140618192	-0.477305341325785	0.634264513907487
275	heb_jpn_bam_tur_kor_uzb_mly_prs_lat_sun_arw_cnt_tml_swt_zul_lit_vie_rom_wly_igb_cic_aeg_bem_por_scr_afr_tag_ger_anl_hin_hau_gam_mlt_cze_slo_mol_glc_svk_xho_rus_dut_tsw_tsn_nor_fbf_grk_pan_fin_chh_dgb_bos_owc_bsq_azi_mnd_akn_swa_geo_bat_amh_pol_spa_est_ctl_urd_lda_aze_dyu_sod_tig_guj_ven_ses_ben_tha_eng_hun_swe_ukr_krd_jav_ind_mao_ita_amr_ewe_sid_bul_qcu_mcd_yor_moo_knd_alb_fre	-0.156545809312339	-0.404229235179458	0.686972262966039
276	aeg_urd_tml_hin_ukr_sun_dut_wly_chh_rus_mcd_amr_krd_nor_akn_gam_fin_qcu_swe_fre_por_pan_slo_hun_vie_dyu_sid_ven_cic_ger_eng_cze_azi_afr_tur_dgb_xho_swa_tha_sod_swt_ben_geo_arw_est_alb_bam_tsn_svk_uzb_prs_mnd_moo_lit_bos_lda_cnt_lat_mly_pol_ses_zul_fbf_ctl_tsw_bul_grk_mol_amh_aze_scr_tig_guj_ewe_mao_jpn_mlt_rom_yor_tag_ind_igb_spa_ita_knd_heb_jav_anl_owc_bem_bsq_bat_glc_kor_hau	0.110001962379992	0.253943233887385	0.80010001030917
277	swe_rom_geo_owc_bat_bul_swa_afr_slo_knd_amr_mnd_mly_prs_ewe_grk_tur_xho_fre_est_bsq_ita_lat_ben_cnt_nor_spa_ven_lit_vie_dyu_arw_tsn_igb_alb_fin_pol_wly_uzb_amh_heb_hau_eng_cic_fbf_kor_lda_tag_chh_tml_gam_rus_krd_akn_bem_urd_ind_aeg_guj_moo_bos_sod_pan_mao_tig_aze_hun_tsw_tha_ukr_por_sid_glc_dgb_swt_sun_bam_scr_jpn_yor_mcd_azi_zul_dut_mol_ses_ctl_cze_hin_ger_jav_anl_svk_qcu_mlt	-0.230723386522281	-0.530072288430511	0.597325122988309
278	est_tag_swa_ewe_cze_lat_pol_owc_ven_ses_mly_fin_ukr_alb_gam_vie_zul_swt_mcd_swe_bos_moo_bam_tig_heb_slo_bsq_urd_glc_nor_geo_qcu_ind_ben_jpn_tur_ctl_aeg_tml_azi_lit_sid_arw_akn_mol_knd_wly_amr_aze_tsn_por_sun_rom_mnd_amh_xho_cic_lda_jav_pan_cnt_mao_mlt_hin_kor_yor_scr_sod_rus_bat_krd_ger_dyu_hau_hun_guj_bul_tha_fbf_grk_eng_igb_afr_dut_uzb_fre_svk_prs_bem_tsw_chh_dgb_anl_ita_spa	0.0912443357876537	0.217679126865272	0.828156018280332
279	cnt_zul_owc_vie_alb_jav_svk_cze_ven_mly_cic_lit_ewe_fre_arw_tha_aze_amr_hin_swa_jpn_wly_heb_tml_bem_hun_dgb_swt_mcd_grk_nor_bos_ctl_fin_lat_spa_bam_krd_igb_pan_moo_est_tur_scr_tig_ger_akn_lda_qcu_ukr_sod_bat_uzb_xho_aeg_sun_bsq_geo_afr_ben_yor_sid_mao_kor_ind_tsw_tag_ita_prs_knd_mnd_guj_bul_slo_mol_swe_urd_amh_chh_mlt_tsn_gam_hau_glc_rus_ses_dut_rom_azi_eng_dyu_por_fbf_pol_anl	-0.321116087288613	-0.773715564361983	0.441061353247131
280	sod_mlt_sid_fre_aze_igb_yor_bsq_azi_cze_krd_fin_lat_wly_mao_tur_hin_ger_arw_bam_hau_kor_lit_eng_tml_akn_alb_pol_chh_lda_mnd_tsn_swt_tig_knd_owc_anl_por_ewe_slo_moo_rom_ses_geo_zul_ukr_spa_ita_swa_aeg_jpn_xho_svk_guj_heb_prs_urd_tsw_tag_sun_mly_cic_hun_cnt_rus_bat_pan_glc_ven_est_dut_mol_nor_bem_amr_tha_qcu_swe_afr_bul_dgb_vie_ben_grk_ind_scr_jav_dyu_gam_uzb_mcd_amh_fbf_bos_ctl	0.614321187600107	1.53037143577271	0.129319337669814
281	anl_moo_igb_lda_heb_ven_mnd_svk_yor_tml_ita_amh_ind_bem_cic_ctl_est_grk_tsn_bul_alb_bos_ben_prs_mlt_aze_rus_gam_tag_kor_por_urd_sid_bat_tig_hun_dut_akn_lat_guj_krd_spa_swa_mol_aeg_uzb_amr_tur_slo_arw_rom_ses_tha_glc_dyu_ger_azi_tsw_mcd_pol_bam_chh_swt_pan_fbf_swe_owc_geo_qcu_fre_knd_xho_mao_ukr_bsq_cze_sod_mly_hin_eng_wly_zul_nor_lit_afr_ewe_jpn_sun_hau_cnt_jav_fin_dgb_scr_vie	-0.135787578184519	-0.316022854466024	0.752693322019474
282	ewe_mly_glc_bem_bam_grk_sod_gam_fin_vie_heb_urd_jpn_bos_svk_tur_ukr_pan_lit_nor_cnt_bsq_lda_jav_dyu_wly_aeg_prs_hin_tig_moo_mlt_zul_tsw_uzb_xho_ben_afr_mao_igb_rus_lat_por_kor_yor_spa_krd_dut_ind_ses_amh_guj_chh_scr_azi_tha_fre_hau_tag_ven_owc_est_knd_tsn_dgb_sun_mcd_ger_swt_bat_aze_bul_mnd_geo_eng_qcu_fbf_ita_swa_amr_ctl_tml_cze_rom_arw_anl_cic_mol_akn_swe_pol_sid_hun_slo_alb	-0.0978535264410841	-0.250587280760454	0.802685993772863
283	cnt_moo_hin_eng_mol_qcu_sod_hau_aeg_tsn_ven_knd_akn_mao_cic_lat_cze_bul_vie_xho_lit_hun_amh_aze_yor_pol_zul_igb_tur_anl_swa_krd_dut_ben_amr_pan_guj_wly_bam_svk_fre_owc_slo_sun_uzb_jav_azi_tag_ita_dyu_ewe_tml_kor_mlt_mly_arw_rus_fin_chh_ger_bsq_heb_afr_grk_swt_urd_gam_swe_est_glc_ukr_lda_por_nor_ind_ctl_fbf_tig_scr_tsw_geo_sid_alb_rom_ses_bem_mcd_bos_dgb_tha_mnd_prs_spa_bat_jpn	0.228636413470961	0.582776044116694	0.561454481234444
284	glc_dgb_aeg_bam_owc_ewe_tha_ind_ukr_qcu_guj_fin_lit_hun_ses_vie_nor_swe_spa_chh_geo_sod_est_afr_ven_arw_tig_zul_aze_mcd_uzb_mol_yor_akn_jav_knd_sun_bat_amr_swa_hau_tur_swt_lat_ger_fbf_gam_fre_hin_scr_heb_ctl_lda_cnt_grk_cic_wly_amh_anl_por_slo_ben_bos_azi_bem_tml_eng_prs_tsn_rom_bul_bsq_alb_tsw_urd_kor_krd_mnd_sid_rus_pan_ita_dyu_mao_moo_tag_jpn_cze_xho_dut_mly_pol_igb_svk_mlt	-0.483440325476813	-1.07446784791631	0.285392886521671
285	geo_mnd_aeg_krd_gam_prs_pol_grk_cic_rom_xho_mcd_hin_mao_mol_ven_zul_tur_ben_ukr_tig_urd_qcu_bem_fbf_heb_swa_arw_pan_ita_chh_guj_tml_slo_dut_owc_knd_eng_lit_bat_wly_uzb_tsn_cze_anl_svk_tsw_dyu_swe_ctl_sid_amr_kor_moo_afr_bam_sod_vie_amh_tag_azi_bos_swt_lda_hau_cnt_mly_fre_spa_sun_ewe_ind_akn_igb_ses_lat_aze_mlt_nor_hun_glc_rus_ger_scr_yor_bsq_alb_jav_por_dgb_jpn_est_fin_bul_tha	-0.142483900421016	-0.333424744213403	0.739564256912424
286	ven_hau_guj_jav_swt_ewe_anl_glc_ses_tig_tsn_tha_ind_scr_pan_jpn_fbf_bat_mao_eng_krd_kor_mly_cic_moo_svk_grk_alb_swa_gam_ukr_tur_mnd_yor_chh_xho_afr_rus_aeg_azi_prs_geo_lda_sun_tml_bem_rom_fin_tsw_zul_tag_lit_vie_sid_est_knd_amh_ger_por_cze_owc_akn_mlt_slo_arw_dyu_wly_amr_mcd_bam_bsq_hun_dgb_spa_dut_cnt_pol_mol_ita_hin_nor_sod_bul_heb_qcu_igb_urd_lat_ben_bos_aze_uzb_swe_ctl_fre	-0.375190312329871	-0.97266343882474	0.333243690599698
287	alb_xho_tml_jpn_tsn_kor_yor_geo_amr_ewe_fbf_mlt_gam_aze_lat_ukr_vie_mao_sid_cze_bat_arw_heb_azi_sod_pol_chh_igb_lda_hin_swt_tur_bsq_rus_mly_dyu_eng_ger_jav_guj_rom_swa_dgb_nor_swe_mol_cic_tig_zul_krd_lit_fre_svk_sun_mnd_ita_tag_scr_bem_qcu_tsw_bam_spa_uzb_wly_bos_ctl_tha_grk_aeg_dut_ind_ses_moo_anl_slo_glc_pan_hau_fin_cnt_bul_owc_urd_mcd_afr_por_prs_knd_hun_amh_akn_ben_ven_est	0.457840030369032	1.07445429581985	0.285398925369789
288	krd_ctl_swa_qcu_est_sid_geo_bsq_zul_lda_tsn_azi_aze_tha_hau_scr_dyu_tig_akn_jav_arw_afr_anl_mlt_ukr_tsw_urd_sun_sod_bem_xho_tur_wly_pol_heb_ven_bam_ger_ses_pan_knd_glc_slo_amh_rus_rom_mly_amr_hun_gam_fin_vie_uzb_swt_dgb_owc_igb_bos_fbf_alb_mnd_tag_cze_lit_jpn_cic_chh_kor_swe_nor_ind_yor_bul_guj_ita_ewe_mcd_por_hin_tml_svk_ben_prs_cnt_lat_mol_bat_aeg_eng_fre_spa_grk_moo_dut_mao	0.19499408047882	0.507002655769062	0.613353030447247
289	dgb_grk_ind_pan_owc_pol_tag_mly_slo_swa_glc_aze_rom_lit_bat_mlt_hin_ctl_bam_krd_ger_anl_lat_ven_amr_tml_jav_hau_arw_mnd_aeg_vie_bul_swt_sid_gam_cic_alb_mol_jpn_bem_svk_ben_lda_sod_mcd_dut_scr_ses_hun_moo_akn_ukr_spa_tha_geo_yor_ita_tsn_tur_rus_chh_fin_nor_swe_ewe_urd_cze_tig_afr_fre_qcu_wly_eng_zul_sun_cnt_tsw_uzb_fbf_kor_azi_heb_prs_igb_por_guj_xho_amh_knd_mao_bos_bsq_dyu_est	0.324649861828766	0.833930548431124	0.40645697947367
290	tig_cic_zul_bsq_scr_tsn_arw_ben_vie_bos_mnd_xho_ger_akn_jpn_ven_tag_igb_aeg_sod_jav_wly_por_bul_rom_prs_bat_grk_lit_cze_bem_kor_ses_ita_swe_pol_svk_dgb_swa_fbf_geo_amh_lda_dut_mol_alb_bam_chh_yor_swt_ukr_fre_mcd_aze_fin_azi_pan_krd_tsw_nor_sid_amr_tha_tml_ewe_gam_anl_rus_qcu_ind_ctl_afr_owc_knd_heb_cnt_tur_mlt_slo_hun_eng_uzb_hin_lat_glc_urd_guj_hau_moo_mao_est_mly_dyu_sun_spa	-0.160660429305564	-0.416178772585223	0.678238060423985
291	amh_igb_scr_ind_sun_tur_nor_amr_hau_gam_tsn_chh_bul_pol_geo_mao_tml_azi_ses_afr_knd_cnt_cze_aze_rom_dgb_qcu_vie_ger_akn_tha_moo_lda_dyu_dut_svk_ukr_alb_zul_cic_tig_arw_mlt_uzb_sid_heb_grk_mnd_bsq_ita_bos_yor_fre_pan_swa_tag_eng_prs_krd_spa_wly_sod_fbf_urd_ben_ctl_ewe_slo_jav_hun_anl_lit_bat_aeg_swt_ven_bem_est_mcd_swe_guj_mly_hin_xho_kor_rus_glc_owc_tsw_lat_jpn_mol_por_fin_bam	-0.254042574110969	-0.580978406885848	0.562660341752087
292	lat_bat_swt_bam_tag_lda_uzb_tml_slo_aze_wly_kor_dgb_amh_akn_alb_mao_swe_igb_sod_pol_spa_arw_scr_sun_jav_azi_gam_qcu_ukr_est_moo_ger_dut_lit_glc_eng_vie_amr_prs_hun_aeg_fbf_bul_zul_jpn_cic_tsw_sid_fin_geo_ind_owc_dyu_tur_mlt_cze_ctl_hin_yor_urd_bos_mcd_heb_swa_rus_bsq_ben_ven_ita_nor_mly_mnd_pan_knd_ewe_anl_mol_por_afr_bem_tig_fre_svk_chh_hau_tha_ses_xho_tsn_grk_cnt_krd_rom_guj	NA	NA	NA
293	dgb_tag_fin_cze_mol_slo_lda_aeg_lit_pan_moo_cic_swe_bat_ewe_ben_ctl_akn_mnd_kor_jpn_chh_yor_rom_fre_aze_gam_grk_dyu_eng_hun_svk_xho_qcu_dut_sid_por_bam_urd_swa_ger_scr_sun_bul_uzb_azi_mly_tml_arw_glc_amr_ukr_nor_mao_fbf_alb_afr_est_ita_zul_ven_geo_heb_bem_hin_ind_guj_mcd_tsw_tsn_anl_mlt_igb_spa_swt_wly_tur_rus_vie_pol_tha_jav_bos_bsq_tig_owc_amh_sod_knd_cnt_hau_prs_krd_lat_ses	-0.117251732475339	-0.312808078525476	0.755126855484375
294	ses_alb_yor_tur_est_ukr_arw_mol_krd_scr_por_eng_gam_tig_mnd_dgb_wly_tha_slo_xho_rom_amh_ctl_bat_nor_fin_lit_afr_dut_moo_spa_fre_guj_sod_cze_ger_pan_hau_vie_prs_swe_bos_rus_bsq_knd_ben_bem_geo_mly_anl_zul_tsn_mao_aze_heb_chh_bul_swt_grk_ita_aeg_lat_sun_mlt_lda_owc_uzb_bam_sid_pol_cnt_amr_tag_glc_hin_urd_fbf_kor_mcd_cic_qcu_dyu_jav_ewe_azi_tml_svk_ind_swa_tsw_hun_igb_ven_jpn_akn	0.149350712272136	0.364769016531172	0.716111999823207
295	swa_chh_pan_sod_lit_cnt_lda_akn_swe_knd_yor_glc_geo_kor_ven_ben_fin_vie_jpn_sun_krd_qcu_gam_tag_uzb_azi_mly_igb_bul_dut_rom_mlt_wly_ukr_prs_amr_eng_afr_fre_ger_bsq_ses_urd_xho_scr_grk_moo_tsw_alb_cze_bos_swt_mol_guj_lat_spa_bem_est_owc_nor_mcd_cic_tig_tsn_dgb_arw_bat_ind_jav_bam_sid_aze_pol_mao_tml_aeg_svk_slo_por_hun_hin_heb_fbf_dyu_mnd_ctl_hau_amh_tur_zul_tha_ewe_anl_ita_rus	0.670954208352684	1.67190285589769	0.0979049415455383
296	ukr_bos_vie_urd_bsq_geo_ben_tur_bat_dyu_uzb_alb_guj_est_chh_igb_tml_pan_moo_cnt_glc_bem_lit_hau_pol_yor_tsw_azi_bul_hin_ven_grk_swt_scr_sod_cic_ctl_bam_mol_tag_heb_ita_svk_krd_dgb_ewe_akn_anl_eng_ses_tsn_wly_prs_mnd_ger_swe_slo_rom_kor_spa_sun_dut_jav_cze_nor_fre_owc_amr_afr_lda_por_tig_xho_amh_mao_qcu_tha_arw_mcd_sid_mly_knd_hun_lat_gam_aze_fin_aeg_swa_zul_rus_jpn_mlt_ind_fbf	-0.259647453146296	-0.668996818983836	0.505154835962969
297	xho_swt_azi_mol_sid_knd_guj_est_heb_wly_pan_svk_tsn_hau_bul_ewe_slo_ses_urd_ind_ben_rus_lda_dut_aeg_swe_spa_cze_por_bam_geo_tsw_swa_owc_amr_pol_ctl_akn_hin_jav_rom_kor_sod_tig_fbf_yor_tml_lit_tag_mcd_afr_dgb_eng_mnd_tur_sun_hun_krd_bem_mao_bat_aze_alb_cic_mlt_mly_fre_glc_grk_jpn_ita_fin_tha_qcu_lat_amh_bsq_igb_arw_vie_ven_nor_chh_dyu_bos_ukr_cnt_gam_anl_scr_prs_moo_zul_uzb_ger	-0.115556467051412	-0.283513396514828	0.777413493790587
298	swe_wly_fbf_mlt_mao_bam_dgb_ewe_ukr_urd_aze_arw_grk_fin_cic_mol_xho_hun_scr_lit_alb_lda_tsn_mnd_cnt_amr_aeg_prs_igb_lat_rom_ger_jav_pan_rus_knd_dyu_spa_dut_swt_sod_ctl_uzb_slo_mly_ben_tag_fre_hin_afr_sun_guj_zul_swa_heb_azi_tsw_chh_anl_kor_vie_amh_sid_jpn_eng_yor_akn_ind_gam_tha_nor_ses_krd_qcu_est_ven_svk_bul_tml_bat_por_ita_bsq_geo_tig_owc_bos_glc_hau_moo_tur_pol_bem_mcd_cze	1.4438616165671	3.67524627927562	0.000397190288079543
299	ses_rom_pan_ben_fre_owc_bat_grk_akn_est_bam_urd_mcd_sod_svk_heb_moo_zul_gam_spa_amr_sun_ctl_ewe_cze_lit_tur_slo_krd_ita_ven_bsq_tig_cic_ger_igb_mnd_sid_arw_aeg_uzb_dut_tsn_knd_swt_yor_xho_qcu_nor_ukr_kor_wly_eng_tag_prs_swe_glc_azi_afr_scr_fin_bem_geo_fbf_alb_dyu_hun_lda_lat_amh_hau_tha_hin_jpn_mol_mlt_mly_chh_guj_tsw_bul_tml_vie_rus_ind_anl_pol_cnt_mao_swa_jav_bos_aze_dgb_por	-0.160368778912691	-0.427793894220841	0.66979017493875
300	ger_fbf_lda_dyu_pol_pan_krd_ukr_cze_glc_swa_mao_uzb_sun_fin_mol_cic_geo_tur_tig_cnt_rus_amh_jav_fre_swt_grk_bam_afr_mlt_ven_hin_xho_tsw_heb_akn_gam_anl_dgb_vie_igb_alb_dut_ind_tag_svk_amr_qcu_ctl_lit_knd_ewe_sid_nor_bos_mnd_mcd_kor_guj_spa_owc_por_zul_urd_swe_scr_est_jpn_ses_bul_wly_bsq_bem_ben_chh_mly_aeg_eng_moo_azi_hun_rom_slo_tsn_hau_yor_aze_tha_arw_prs_bat_tml_sod_ita_lat	-0.657104588440758	-1.71013008558686	0.0905761554112154
301	moo_bsq_mlt_uzb_ita_bul_knd_swa_mly_chh_pol_vie_hun_gam_guj_rom_zul_tml_hin_akn_nor_sid_swt_swe_fin_dyu_bam_rus_est_dut_mcd_kor_bos_fre_ukr_jav_cic_bat_tha_tur_lit_krd_ewe_xho_tig_afr_ven_heb_ctl_azi_fbf_ben_mnd_prs_amh_ind_spa_eng_yor_anl_hau_cze_tag_igb_por_bem_ses_arw_pan_sun_aze_jpn_grk_lda_sod_scr_urd_ger_slo_cnt_mao_alb_mol_wly_tsn_dgb_lat_aeg_svk_amr_qcu_glc_owc_geo_tsw	-0.123740959119165	-0.323205670725128	0.747265094748298
302	tsw_mly_hau_lda_ses_chh_amh_mnd_ukr_tha_scr_prs_jav_mlt_spa_mcd_sod_afr_dut_grk_hun_alb_azi_swa_gam_dgb_bsq_cic_swt_por_lat_cze_guj_owc_fre_slo_bem_swe_rom_geo_nor_ind_fin_aeg_glc_sid_amr_vie_qcu_tsn_sun_svk_tag_igb_xho_bul_fbf_mao_jpn_pol_arw_aze_tml_heb_ger_tig_ita_urd_krd_hin_dyu_moo_lit_pan_rus_eng_bos_yor_ewe_uzb_ven_ctl_bam_tur_anl_est_kor_bat_ben_knd_mol_akn_wly_cnt_zul	-0.132721204071651	-0.314830441108696	0.753595669803525
303	chh_grk_cze_ind_uzb_sun_ben_gam_urd_dgb_ita_dyu_azi_ewe_bat_mol_tsn_xho_jpn_fre_hun_mlt_hau_zul_lit_arw_bul_kor_geo_swa_tur_aeg_heb_por_cnt_sid_pol_bsq_mao_fin_rus_tha_anl_pan_eng_ses_rom_swt_fbf_glc_bem_alb_ven_ukr_prs_bam_knd_guj_ger_ctl_slo_sod_mly_mnd_igb_tml_aze_afr_jav_yor_wly_amr_vie_dut_moo_tsw_lat_akn_owc_amh_spa_nor_tag_lda_hin_swe_bos_qcu_svk_est_scr_cic_tig_krd_mcd	NA	NA	NA
304	tig_qcu_scr_swe_hau_ewe_uzb_prs_ven_alb_jav_amh_mnd_amr_yor_hun_azi_fbf_fre_wly_lat_zul_ind_pan_lit_xho_fin_tur_sod_mao_ger_kor_krd_jpn_cic_tha_dgb_grk_arw_mol_cze_por_tml_ben_mlt_svk_ses_rom_hin_sun_spa_knd_akn_glc_swa_tsn_mcd_tag_rus_dut_bos_lda_cnt_ita_bat_urd_moo_slo_owc_tsw_bem_aze_vie_heb_guj_afr_est_gam_eng_bam_ctl_igb_anl_mly_bsq_geo_nor_pol_chh_dyu_swt_ukr_bul_sid_aeg	-0.543478042398756	-1.44488725227864	0.151850578667069
305	svk_tag_hun_aze_ita_fre_rus_ukr_swt_bam_igb_anl_lda_tml_cze_fin_tha_rom_cic_lat_hau_mao_mlt_tsw_gam_qcu_jav_guj_slo_ven_bul_prs_swe_vie_tsn_fbf_ses_ctl_pan_mcd_glc_yor_afr_mly_bos_bat_krd_tur_urd_mnd_knd_grk_heb_mol_pol_arw_sod_alb_scr_ind_ger_eng_spa_hin_est_nor_akn_xho_sun_moo_amr_geo_kor_bsq_ewe_owc_lit_swa_bem_wly_cnt_aeg_azi_sid_tig_jpn_zul_dgb_amh_ben_uzb_chh_dyu_dut_por	-0.120967279231542	-0.27399347420253	0.784697278494603
306	wly_qcu_cze_swe_urd_jpn_spa_hin_yor_ben_lat_jav_tig_tha_ukr_ewe_sid_azi_eng_mnd_dut_lit_lda_tsn_zul_swt_vie_mol_bul_cnt_mao_svk_geo_guj_ita_arw_slo_fin_por_ven_moo_uzb_pan_ses_nor_bos_owc_tsw_rom_scr_aeg_ger_est_tur_akn_sun_mlt_mcd_afr_prs_mly_hun_tml_amr_bsq_hau_rus_bem_xho_dyu_dgb_ind_kor_sod_tag_pol_aze_alb_krd_heb_bat_chh_amh_bam_fbf_glc_gam_swa_fre_igb_knd_ctl_cic_anl_grk	0.0650824240273302	0.165972556291443	0.868538835753824
307	lda_afr_ger_tsw_rus_bul_azi_tur_est_ukr_amh_anl_jpn_dgb_xho_knd_swa_amr_svk_kor_spa_ben_grk_wly_cic_bsq_slo_guj_aze_uzb_lit_chh_hin_pan_swt_pol_heb_mcd_por_dut_scr_hun_cnt_owc_mnd_mlt_urd_bam_mol_alb_jav_yor_bos_swe_krd_bat_tha_tig_rom_bem_fre_lat_igb_aeg_akn_prs_ewe_ses_mly_ita_glc_qcu_tsn_fin_eng_tag_nor_ctl_sid_mao_dyu_gam_fbf_geo_sod_ven_vie_moo_cze_ind_arw_tml_hau_zul_sun	-0.0357516202222021	-0.0855015234639503	0.932046487138375
308	krd_ctl_amh_glc_pol_ven_akn_tml_fre_guj_bam_uzb_bul_heb_amr_aze_xho_eng_mcd_swt_rus_tig_ewe_dyu_ita_wly_mnd_hun_tha_chh_scr_swa_lat_knd_swe_geo_svk_hin_bem_tur_qcu_ger_owc_arw_cic_sod_dgb_nor_afr_por_est_grk_azi_hau_igb_prs_moo_kor_mao_lit_urd_dut_fbf_ind_cnt_ses_ukr_bsq_mol_jav_pan_fin_anl_yor_cze_rom_mly_mlt_vie_alb_jpn_lda_tsw_bat_ben_tag_tsn_bos_sun_slo_aeg_sid_zul_gam_spa	-0.11790425163707	-0.271798988759119	0.786379047859493
309	glc_arw_amr_fin_heb_igb_ger_sun_hau_yor_alb_spa_akn_swe_grk_tsw_eng_fbf_cze_sod_ven_cic_nor_urd_pan_rom_owc_krd_knd_tag_vie_ben_anl_mcd_ctl_swa_est_tml_qcu_bsq_por_aeg_uzb_lda_pol_aze_ind_dgb_afr_geo_gam_sid_ses_tha_mnd_moo_bos_scr_bam_xho_mol_tsn_bat_hin_jav_hun_kor_cnt_jpn_amh_mao_mly_mlt_swt_zul_svk_lit_prs_tig_dyu_ukr_lat_ewe_slo_dut_bem_bul_guj_rus_azi_ita_fre_chh_tur_wly	0.516052168596523	1.2294231633779	0.222014583451733
310	lit_azi_vie_sod_moo_igb_yor_bem_cic_amr_svk_arw_lda_hin_tag_scr_bos_alb_sun_pol_urd_uzb_tur_chh_lat_ses_ind_mly_ger_dut_rom_tml_afr_est_ven_ita_bsq_akn_heb_por_tsn_qcu_mol_geo_ukr_gam_tig_swe_mao_swt_fin_wly_dyu_pan_guj_ewe_bat_anl_aze_ben_hau_rus_prs_fre_nor_slo_tha_xho_jpn_ctl_spa_aeg_owc_krd_bam_cze_cnt_zul_glc_swa_fbf_hun_knd_mlt_amh_grk_dgb_tsw_bul_mcd_mnd_sid_kor_jav_eng	-0.402700037208324	-0.932874811023788	0.353300254073933
311	por_bem_sid_alb_aeg_ukr_chh_mly_tag_nor_lit_fin_jpn_knd_xho_cze_mlt_cnt_moo_bos_ewe_slo_scr_tig_bul_owc_glc_akn_mnd_aze_swa_guj_swt_tha_amh_pol_cic_uzb_dyu_hun_heb_afr_prs_krd_dut_spa_lda_bam_grk_ven_mcd_yor_tsw_igb_ita_ger_geo_hin_vie_wly_svk_mao_lat_tml_ctl_pan_mol_amr_gam_arw_kor_tsn_sun_ses_est_jav_fre_ind_tur_dgb_anl_rus_sod_urd_zul_azi_swe_bat_fbf_hau_qcu_ben_rom_eng_bsq	0.565184387594819	1.3051671294512	0.195055929861033
312	zul_mcd_mnd_slo_tsw_ewe_hau_akn_lit_yor_dut_eng_aze_ctl_scr_anl_prs_moo_tag_tsn_bam_uzb_mlt_bsq_swt_fin_tur_azi_sun_vie_amh_wly_alb_por_est_heb_cic_cze_gam_sid_ita_spa_krd_mly_rus_bat_ben_qcu_urd_afr_ses_ven_fre_ger_aeg_lda_hin_mao_pan_arw_kor_guj_swa_amr_fbf_pol_bul_sod_mol_grk_dgb_jav_tha_tig_igb_svk_geo_glc_jpn_owc_xho_lat_rom_hun_swe_ukr_dyu_ind_bos_tml_knd_cnt_chh_bem_nor	0.467374240253236	1.09660488529126	0.275645608490393
313	fre_tag_azi_fbf_anl_zul_tur_ctl_geo_amr_tml_mao_qcu_mcd_scr_ben_afr_pan_mly_por_dyu_tig_igb_tha_owc_yor_rus_vie_urd_ewe_gam_ven_swe_lit_krd_amh_akn_heb_uzb_prs_knd_arw_ind_sid_cze_cnt_bat_lat_mol_svk_grk_ger_mlt_alb_ita_xho_guj_glc_swa_eng_tsw_nor_cic_jpn_kor_aze_lda_wly_moo_sod_bam_swt_tsn_mnd_sun_hin_ses_aeg_dgb_bos_bsq_bul_dut_hau_est_spa_rom_chh_ukr_pol_bem_hun_jav_slo_fin	-0.326704072388061	-0.741328598378018	0.460362114997431
314	cnt_knd_heb_bat_urd_fre_glc_dut_ita_spa_owc_cic_lat_tag_alb_bos_por_mcd_lda_tur_pol_ven_pan_ewe_akn_swt_dyu_igb_mly_ind_sod_swe_tml_bem_dgb_yor_aze_wly_swa_lit_kor_hun_ses_est_slo_xho_rus_grk_jav_uzb_mlt_fin_svk_fbf_prs_tha_chh_ukr_krd_bul_amr_bsq_vie_guj_moo_rom_tig_sid_ben_hin_jpn_qcu_azi_mnd_gam_mol_geo_tsn_amh_arw_cze_aeg_scr_zul_tsw_anl_bam_afr_ger_hau_eng_mao_sun_nor_ctl	-0.303911731863666	-0.822558377566912	0.412863254182639
315	swe_rus_mly_svk_wly_ewe_ctl_grk_qcu_mcd_bat_urd_spa_krd_cic_ven_aze_alb_hau_mol_tag_hin_tha_ben_gam_amh_zul_sod_anl_mnd_jpn_dyu_glc_tsw_swt_guj_tur_pol_chh_arw_aeg_afr_yor_geo_moo_heb_dut_ita_rom_slo_bsq_bem_bul_xho_nor_mao_vie_bos_lit_tml_tig_tsn_bam_prs_hun_por_fre_fin_est_scr_ind_dgb_amr_sid_fbf_mlt_owc_cze_azi_uzb_ger_swa_kor_ukr_pan_ses_jav_akn_sun_lda_eng_igb_cnt_lat_knd	-0.274778173025059	-0.617588487655188	0.538355950047769
316	uzb_bos_vie_tag_hin_aeg_prs_jpn_urd_chh_arw_geo_dut_akn_lda_lit_lat_tml_swa_sod_aze_grk_ctl_spa_qcu_amr_ses_sun_hun_pan_bsq_bem_mnd_ven_fbf_dyu_mol_amh_ukr_moo_dgb_ind_knd_mlt_ewe_tha_kor_scr_est_bat_swt_jav_igb_tur_swe_cic_azi_tsn_yor_glc_ger_owc_ita_krd_hau_afr_fre_fin_anl_pol_gam_nor_rus_bul_alb_mao_sid_wly_mcd_bam_svk_xho_mly_ben_guj_cze_zul_tig_slo_heb_rom_por_tsw_eng_cnt	-0.0650054338321806	-0.176319941465781	0.860425984848572
317	swa_tha_guj_chh_swt_aze_lda_tml_tsw_moo_mcd_tag_tsn_alb_hin_ger_zul_eng_cze_heb_gam_xho_grk_pan_afr_cic_dyu_arw_bat_jpn_lat_bam_swe_lit_fre_bem_bos_aeg_cnt_tur_ben_knd_ven_rus_azi_pol_bul_vie_sid_glc_amr_geo_ukr_akn_sod_mly_dut_igb_kor_qcu_ewe_jav_ind_owc_ses_sun_ctl_fbf_hau_mao_mnd_est_wly_tig_por_dgb_krd_ita_yor_mol_urd_slo_spa_svk_anl_prs_fin_hun_bsq_uzb_mlt_amh_scr_rom_nor	0.5920408880929	1.35880178897854	0.177495883790175
318	fbf_tsw_hin_jpn_azi_swa_owc_lat_bat_est_vie_mol_ukr_geo_zul_tur_spa_ses_qcu_prs_por_aeg_swt_ewe_guj_lit_slo_knd_ven_jav_svk_cic_ind_igb_amr_sod_bsq_amh_dut_tml_ben_hau_sid_arw_rus_ita_krd_gam_bem_tha_pol_alb_akn_xho_tig_bam_tsn_swe_afr_mlt_rom_moo_ctl_mnd_sun_mao_aze_fre_chh_dyu_heb_cnt_uzb_kor_fin_bul_yor_tag_eng_glc_anl_lda_scr_wly_urd_cze_pan_dgb_nor_mcd_mly_ger_hun_bos_grk	-0.360234272438879	-0.845962417847491	0.399745125179431
319	glc_akn_ven_sod_owc_moo_bat_tha_bul_vie_tag_cnt_ewe_qcu_est_bos_amr_mlt_mnd_knd_tsw_spa_zul_lat_svk_sid_ctl_lda_ita_bem_jav_geo_mol_dut_por_guj_xho_tml_bsq_rus_jpn_swa_azi_gam_fin_tsn_hau_pol_cic_anl_chh_mao_tur_amh_hun_heb_kor_mcd_mly_ben_afr_grk_cze_dyu_eng_krd_nor_hin_igb_aze_ger_tig_aeg_urd_dgb_prs_bam_ind_wly_slo_rom_arw_ukr_lit_yor_pan_scr_swt_alb_fre_uzb_fbf_sun_swe_ses	0.292604391496377	0.729690509195994	0.467413314531038
320	dut_tha_dyu_fin_urd_mol_jpn_prs_fbf_xho_krd_qcu_tml_gam_ctl_knd_est_swt_ben_lit_uzb_arw_bsq_mlt_tig_moo_grk_jav_ita_slo_sun_afr_pan_sod_scr_bos_dgb_fre_akn_bam_aze_lat_ven_mcd_por_kor_lda_cnt_hin_cic_mao_owc_vie_aeg_tsn_yor_azi_ewe_swa_alb_zul_bat_ses_pol_sid_amr_svk_hau_tsw_spa_rom_anl_wly_igb_nor_glc_ind_chh_amh_rus_guj_eng_heb_ger_mnd_hun_geo_ukr_tag_bem_cze_tur_swe_mly_bul	-0.228897902542211	-0.516648635604022	0.606627882973195
321	arw_tig_bam_aeg_wly_sod_tha_gam_ven_bsq_chh_mnd_hin_lat_mol_azi_owc_jav_dgb_mlt_sid_heb_afr_mao_sun_urd_slo_bat_uzb_dyu_pol_tsw_cnt_hun_fin_rom_eng_ses_ind_bul_rus_bos_krd_tag_pan_grk_ctl_swe_mly_akn_dut_kor_guj_ewe_tml_ukr_amr_spa_swa_ger_cze_glc_yor_fre_moo_mcd_fbf_ben_est_ita_igb_alb_cic_vie_anl_swt_por_zul_qcu_jpn_amh_tsn_tur_nor_xho_lit_svk_hau_bem_prs_lda_geo_knd_scr_aze	0.0394540714302936	0.100380760028031	0.920258125500879
322	tur_qcu_geo_jpn_bos_fin_alb_tag_arw_amr_tig_ita_akn_cnt_rom_nor_pan_sun_vie_hin_por_kor_tml_cze_hun_bam_mly_grk_afr_hau_ger_prs_tha_tsn_lda_ukr_ben_bul_mao_yor_lat_glc_azi_eng_krd_heb_jav_rus_ewe_aeg_uzb_sod_gam_lit_bem_igb_aze_mlt_mnd_svk_moo_mol_ctl_fre_scr_zul_anl_sid_slo_cic_pol_guj_ven_dgb_owc_spa_swe_wly_swa_amh_ses_tsw_chh_dut_knd_bsq_swt_mcd_ind_fbf_bat_xho_dyu_est_urd	-0.57724333103571	-1.59183155799265	0.114816079001913
323	bos_yor_est_dyu_mol_lda_fbf_krd_swa_tag_hin_rus_prs_swt_por_geo_tur_ukr_alb_kor_mly_sod_svk_mnd_ger_jav_knd_vie_hau_bam_cnt_dgb_owc_bul_anl_swe_gam_rom_bat_amh_slo_urd_mao_zul_hun_tsn_cze_fre_tha_amr_bsq_lat_pan_akn_dut_heb_azi_moo_aeg_pol_ita_fin_lit_sun_jpn_mlt_chh_eng_tml_bem_sid_igb_grk_qcu_glc_tig_cic_guj_ven_mcd_spa_afr_wly_aze_uzb_arw_xho_tsw_ind_ewe_ctl_ben_scr_nor_ses	0.459610788097771	1.22014904267572	0.225493371324032
324	rus_chh_pol_eng_jav_grk_xho_wly_cnt_bul_mol_bsq_fre_sod_slo_rom_igb_uzb_ita_guj_yor_est_aze_tig_bos_ukr_spa_tha_mnd_owc_arw_kor_ewe_anl_fin_glc_tsw_amh_bem_moo_mao_ger_nor_fbf_hun_geo_dgb_lit_azi_lat_swt_mly_urd_jpn_sun_akn_pan_cic_qcu_knd_heb_amr_zul_prs_swe_krd_ctl_dyu_tml_ven_ses_scr_hin_tsn_sid_mlt_dut_cze_afr_tur_lda_mcd_aeg_bam_por_alb_bat_gam_swa_hau_svk_tag_vie_ben_ind	0.152986077396254	0.368199951362434	0.713560900693482
325	lit_sun_nor_tur_fre_mao_tsn_ind_ukr_jav_ben_fbf_chh_hin_azi_akn_ewe_ses_mly_ven_spa_heb_tha_guj_cnt_svk_krd_moo_swa_pan_ctl_wly_prs_slo_afr_bem_bat_bam_rus_bos_vie_lat_grk_fin_amh_knd_zul_uzb_cze_kor_est_mcd_bsq_dut_sod_mlt_por_jpn_igb_owc_tsw_tml_hau_ger_geo_pol_dyu_arw_glc_xho_lda_bul_urd_anl_tag_qcu_gam_swt_ita_rom_yor_dgb_aze_cic_aeg_scr_hun_mol_mnd_sid_alb_amr_swe_eng_tig	-0.258602386558974	-0.603965949494037	0.547336745315046
326	mnd_rom_por_eng_ukr_ses_tag_sun_mol_tha_akn_pan_cnt_cic_xho_arw_dgb_hau_yor_azi_igb_mao_mlt_knd_bsq_heb_anl_tsn_urd_fbf_dyu_mcd_qcu_bat_gam_spa_uzb_ven_mly_lit_afr_swe_lda_krd_vie_moo_bem_alb_guj_scr_aeg_svk_jav_sod_chh_tig_kor_ita_owc_ben_ind_cze_rus_sid_dut_est_bos_grk_pol_lat_ger_amr_ewe_prs_glc_wly_swa_nor_swt_geo_tsw_fre_ctl_amh_jpn_slo_bul_aze_tml_hun_zul_tur_fin_bam_hin	NA	NA	NA
327	uzb_cze_mnd_spa_arw_vie_hau_wly_ses_qcu_ven_mol_tsn_mlt_tha_hin_bem_rom_mly_gam_dgb_swe_anl_fin_tsw_bat_rus_sid_scr_krd_nor_mao_amr_grk_por_tur_est_afr_guj_bsq_ger_bos_ben_heb_swa_chh_svk_knd_pan_geo_aeg_ukr_sun_azi_amh_cnt_kor_jpn_lat_slo_cic_igb_urd_sod_zul_dut_bam_ind_tag_glc_pol_yor_moo_mcd_dyu_fre_hun_swt_fbf_ewe_aze_tig_xho_lit_tml_bul_prs_alb_eng_akn_ctl_jav_lda_ita_owc	-0.524701361496921	-1.29455109832995	0.198680197943749
328	tml_amh_spa_fre_ukr_qcu_sid_swa_vie_ctl_ita_jav_scr_cic_mnd_aze_mcd_tha_fin_gam_bul_tsw_pan_nor_zul_xho_slo_swe_azi_sun_bem_igb_mly_cze_hin_kor_afr_knd_svk_lda_mlt_eng_tig_dyu_rus_jpn_cnt_tag_glc_chh_grk_urd_ewe_lit_krd_alb_por_yor_moo_akn_dgb_swt_dut_ger_anl_mao_heb_fbf_est_bsq_ben_hun_lat_ven_sod_geo_hau_wly_rom_aeg_guj_uzb_ind_bat_bos_amr_prs_pol_owc_ses_bam_tsn_tur_mol_arw	-0.69328996887696	-1.59683652035284	0.113694679303695
329	mly_aeg_krd_pol_moo_fre_mao_pan_arw_xho_geo_ewe_tha_hun_anl_dgb_mnd_lat_alb_prs_ind_akn_guj_swe_tig_mcd_ses_rus_afr_mol_vie_dut_heb_bat_qcu_slo_aze_chh_por_cze_eng_ben_ger_bos_hin_owc_swt_kor_yor_cnt_sid_zul_uzb_ctl_azi_ven_jpn_dyu_hau_tsn_sod_lit_ukr_jav_cic_tag_wly_rom_fbf_tsw_glc_lda_igb_mlt_spa_fin_gam_nor_tml_ita_swa_svk_bam_knd_est_amh_tur_sun_scr_bem_grk_bsq_bul_amr_urd	-0.279408529970995	-0.719400867135954	0.473697879433499
330	arw_hau_swa_svk_rom_sun_por_geo_knd_lda_ben_chh_bsq_ger_dut_alb_cze_ukr_akn_ewe_owc_lit_fre_dyu_tig_est_sod_gam_rus_mlt_azi_lat_krd_amr_bos_afr_tag_fin_ven_tsw_mnd_anl_mly_nor_sid_yor_swt_mao_jpn_prs_hin_spa_jav_glc_guj_zul_swe_moo_mcd_cic_bul_slo_tsn_urd_grk_uzb_aeg_kor_cnt_ita_scr_xho_bam_bem_igb_bat_mol_dgb_pol_wly_ses_hun_ind_pan_heb_vie_tha_aze_eng_qcu_tml_amh_ctl_fbf_tur	-1.14696483120679	-3.10929519595935	0.00248904740221798
331	mlt_por_zul_owc_tsn_cnt_vie_hun_eng_tsw_tha_dgb_kor_cze_afr_dut_jpn_hau_bem_swa_azi_uzb_nor_bam_dyu_akn_glc_igb_moo_geo_guj_mnd_tag_ven_tur_amr_bul_knd_prs_lat_rom_fre_slo_ger_ita_bos_mly_lda_svk_mcd_urd_tig_amh_ctl_ukr_sun_alb_chh_yor_pol_mol_arw_lit_est_bsq_fin_spa_jav_hin_ben_pan_fbf_aze_mao_ses_aeg_swt_sod_tml_gam_rus_anl_grk_krd_ewe_xho_wly_swe_heb_sid_qcu_ind_cic_bat_scr	0.0219820201972301	0.0487229597998684	0.961244562904414
332	cnt_krd_tag_tur_lda_qcu_afr_bul_hun_anl_ctl_eng_ewe_pan_fre_swe_rom_bos_jpn_gam_zul_sid_mcd_sun_xho_kor_uzb_tml_igb_amr_tsw_est_heb_swt_ger_ven_hin_akn_tig_owc_rus_guj_alb_pol_yor_aze_bsq_grk_tsn_slo_lat_glc_lit_dut_nor_prs_mlt_spa_moo_chh_ind_azi_por_bat_urd_ben_dgb_bam_vie_mly_scr_geo_dyu_sod_mao_knd_bem_cze_svk_wly_swa_arw_ita_hau_mol_fbf_ukr_cic_amh_aeg_tha_jav_fin_ses_mnd	-0.732651767490108	-1.76166205973399	0.08141269426182
333	zul_hun_swt_tha_arw_tsw_chh_ewe_dut_rom_ses_dgb_moo_igb_lda_guj_hau_tur_scr_est_slo_cnt_bos_swa_yor_pan_bem_pol_hin_amr_aze_ukr_aeg_glc_amh_alb_dyu_xho_rus_cze_krd_knd_bam_afr_wly_tig_azi_ven_tml_geo_svk_cic_mly_spa_sid_mcd_swe_sun_mlt_gam_grk_qcu_mao_owc_nor_ger_vie_bat_ita_uzb_tsn_mnd_anl_por_kor_jav_prs_ben_sod_eng_ind_lit_ctl_lat_bul_urd_bsq_tag_fre_fbf_mol_akn_heb_fin_jpn	-0.547818355661624	-1.24339869049688	0.216846309220441
334	ven_cic_ind_ita_ukr_gam_afr_wly_uzb_bem_bat_qcu_jav_ewe_mnd_geo_est_eng_igb_chh_ctl_mcd_sun_lit_alb_lda_mol_aeg_ben_dyu_arw_prs_azi_cze_rus_cnt_amr_mly_nor_hun_swa_fre_mao_scr_yor_fbf_grk_ger_amh_owc_urd_glc_heb_hin_kor_bos_sod_tag_lat_ses_spa_swe_tml_tig_xho_vie_rom_por_svk_fin_dgb_bam_dut_swt_jpn_bsq_tha_hau_tsn_sid_tur_krd_bul_guj_tsw_moo_zul_anl_pan_mlt_aze_knd_pol_slo_akn	0.113922028605402	0.27721152633087	0.782232935343848
335	akn_ctl_tsn_mnd_anl_heb_fbf_rus_ven_glc_kor_hun_tur_ind_owc_rom_fin_gam_krd_grk_moo_geo_tig_swa_afr_por_dyu_pan_nor_cze_bul_bos_urd_amr_bat_sid_jpn_eng_lda_est_slo_azi_hau_prs_ita_vie_mol_alb_ewe_igb_chh_svk_hin_xho_fre_wly_guj_mlt_zul_jav_aze_knd_sun_mly_pol_ger_scr_tha_bsq_mcd_ukr_ben_bem_bam_cic_tml_qcu_dut_mao_swt_lit_spa_arw_swe_dgb_tsw_yor_cnt_amh_tag_lat_ses_sod_uzb_aeg	0.352784559707618	0.904448877952504	0.368094439794772
336	bos_guj_pan_pol_hau_grk_knd_ven_tag_igb_akn_amh_wly_ben_sod_cze_nor_mlt_ewe_slo_azi_swt_yor_zul_sun_afr_uzb_bem_mcd_lda_qcu_ukr_mol_bat_fbf_tha_chh_aeg_por_krd_moo_eng_dyu_scr_lat_tur_tsn_ses_fin_glc_jav_ita_spa_anl_rom_hun_jpn_mly_vie_prs_rus_lit_tsw_svk_ger_tig_alb_ctl_mnd_cic_tml_gam_aze_swa_bul_xho_arw_owc_mao_est_amr_cnt_bsq_dut_urd_swe_ind_fre_bam_sid_geo_kor_hin_heb_dgb	-0.0589932492906417	-0.134685874432865	0.89315130596449
337	slo_xho_bem_afr_ewe_ukr_swe_ctl_chh_jpn_alb_sun_sid_geo_tsw_ita_est_lat_heb_yor_amr_qcu_nor_bul_guj_fin_cnt_mly_lit_bat_fre_akn_mnd_azi_igb_mlt_arw_tur_spa_ger_pol_amh_rom_aeg_tag_knd_por_gam_cze_tsn_aze_bsq_dut_ind_mol_cic_owc_rus_bam_tml_svk_moo_tha_kor_urd_ses_mcd_hun_anl_eng_tig_dgb_pan_vie_uzb_ven_zul_scr_dyu_fbf_swt_jav_ben_mao_hau_wly_krd_grk_glc_sod_lda_bos_prs_swa_hin	-0.246642759851357	-0.560311583263932	0.576614215486267
338	bam_anl_hau_hin_knd_igb_scr_fbf_ben_aeg_chh_tur_bos_arw_ita_jav_spa_qcu_tsn_mcd_mlt_fre_ven_por_lat_ukr_sun_aze_pan_bem_heb_dgb_bat_mol_afr_sod_rus_cic_grk_ewe_tag_swa_pol_amr_guj_dyu_sid_wly_zul_jpn_dut_cze_swe_ind_urd_akn_uzb_amh_ses_glc_swt_cnt_bul_moo_ger_krd_ctl_geo_bsq_eng_mly_slo_mnd_kor_tml_gam_fin_lda_alb_mao_est_rom_xho_tha_azi_svk_nor_tsw_yor_vie_tig_hun_owc_lit_prs	-0.177934684271732	-0.415471427705963	0.678753868687834
339	alb_vie_kor_bsq_geo_mao_qcu_tag_spa_grk_ewe_mnd_ind_ben_heb_pan_sod_ctl_akn_amh_fin_slo_tml_est_fre_anl_mly_hau_eng_jpn_amr_tsn_wly_nor_dyu_ukr_sun_urd_swt_ita_bul_azi_glc_moo_jav_yor_krd_lit_hun_mol_cic_aeg_fbf_tsw_bos_prs_rom_tha_hin_lda_sid_rus_chh_cze_igb_swe_xho_tig_aze_gam_bam_zul_svk_pol_ger_mcd_uzb_arw_knd_lat_swa_por_cnt_dgb_afr_ses_owc_tur_ven_bem_mlt_guj_scr_dut_bat	-0.318355909752339	-0.754697474839446	0.452337417437452
340	uzb_est_aeg_aze_ses_tag_mnd_kor_bem_prs_azi_amh_swa_lat_fin_dut_fbf_swt_cze_tig_bul_lda_krd_amr_ven_hin_pan_tsn_glc_grk_urd_lit_akn_wly_cic_bam_ger_sod_eng_xho_ind_jav_sid_anl_knd_scr_tha_vie_bat_chh_jpn_tur_hun_pol_gam_mao_tsw_geo_zul_ben_tml_rom_igb_por_hau_bsq_dyu_ita_swe_nor_yor_cnt_mlt_fre_sun_mly_slo_qcu_afr_moo_spa_mcd_ukr_guj_alb_heb_arw_mol_ewe_dgb_ctl_svk_bos_owc_rus	-0.860561499706943	-2.23996602711249	0.0274753166884905
341	qcu_ger_tha_ewe_geo_arw_grk_kor_rus_vie_aeg_uzb_chh_tml_hau_aze_hun_nor_krd_ukr_knd_heb_ita_pol_spa_tsw_gam_cic_dgb_cze_ben_urd_afr_moo_ctl_bam_fre_jpn_ven_sod_igb_lit_jav_prs_rom_bul_xho_swt_bem_cnt_tsn_dyu_guj_bos_por_sun_owc_sid_lat_hin_wly_eng_scr_zul_mly_svk_slo_akn_amh_tig_ind_bat_bsq_dut_swe_anl_ses_mao_mcd_tur_pan_azi_mnd_fbf_mol_est_glc_alb_yor_lda_mlt_fin_tag_amr_swa	-0.508029490987386	-1.16626611179446	0.246488984539427
342	tag_yor_dut_lda_est_mlt_glc_akn_owc_ukr_grk_bat_pan_qcu_hin_svk_bam_fin_cic_tml_geo_tha_afr_uzb_mly_knd_ewe_aeg_cze_gam_rom_amr_bul_bsq_swe_mnd_arw_prs_amh_urd_ctl_vie_alb_krd_fre_jav_lit_ind_swt_tur_hun_guj_rus_slo_tsn_tsw_nor_bos_por_cnt_tig_ger_heb_anl_sun_pol_sid_jpn_dyu_hau_zul_scr_dgb_mao_lat_ses_swa_bem_wly_igb_kor_ven_moo_eng_sod_mcd_spa_mol_ben_azi_chh_fbf_aze_ita_xho	-0.929311185125197	-2.36949887688322	0.0198790328870445
343	pol_sid_hun_aze_hau_fre_tsw_yor_sod_mlt_dut_azi_guj_geo_anl_aeg_cze_swe_slo_uzb_nor_owc_ita_prs_grk_tig_krd_mol_swa_cnt_tha_hin_rom_ewe_eng_spa_akn_arw_urd_lat_dgb_chh_ger_bos_fin_igb_tag_cic_lit_alb_fbf_ind_amr_vie_svk_wly_tur_glc_xho_heb_zul_jav_mnd_mly_por_gam_ven_bat_jpn_mao_bem_rus_amh_tsn_bsq_swt_ses_ben_knd_mcd_bul_tml_lda_kor_ctl_ukr_scr_moo_sun_afr_dyu_est_qcu_pan_bam	NA	NA	NA
344	fbf_nor_mlt_bam_mol_azi_lda_tag_bem_ind_ctl_pol_bat_jav_heb_tml_lit_geo_zul_igb_vie_xho_swa_uzb_cic_alb_anl_urd_mnd_akn_mly_ita_ven_bsq_por_mao_spa_cze_svk_rom_ewe_owc_fin_ben_sod_lat_aeg_tha_yor_grk_prs_wly_hin_sid_mcd_qcu_moo_swe_ger_knd_guj_slo_ukr_bul_amh_glc_scr_amr_pan_afr_ses_dyu_bos_hun_jpn_swt_tig_hau_sun_fre_gam_rus_kor_dut_arw_est_cnt_eng_dgb_aze_chh_tsn_tur_tsw_krd	0.096899776263718	0.229898968991102	0.818675183316945
345	eng_bul_dyu_qcu_mly_lit_alb_svk_gam_amr_lat_fin_igb_por_moo_bam_anl_azi_sun_rom_jpn_tsn_arw_hau_jav_ewe_owc_kor_geo_tml_mnd_ctl_ukr_aeg_sid_cze_akn_ben_afr_cic_urd_heb_grk_ven_tsw_hun_dut_aze_ind_pol_mol_bsq_scr_est_bat_krd_glc_dgb_mlt_guj_ger_spa_chh_ita_ses_uzb_vie_cnt_swa_xho_nor_mao_tag_rus_tha_prs_swe_zul_mcd_bos_pan_hin_bem_slo_yor_sod_tig_amh_knd_fbf_fre_lda_wly_tur_swt	0.433070406792869	1.00629755291868	0.316883546574153
346	ind_pan_swe_tsn_tur_dut_mol_mao_qcu_tig_bos_ctl_tag_bat_jav_cic_zul_fre_urd_cze_ses_bem_glc_lit_dgb_jpn_guj_tsw_nor_krd_ger_rus_mnd_akn_swt_mly_hun_hin_lat_fin_arw_svk_yor_rom_lda_aze_fbf_knd_cnt_wly_alb_igb_grk_slo_geo_bsq_xho_tha_sid_ewe_aeg_moo_kor_eng_ben_tml_dyu_gam_ven_ukr_hau_anl_swa_por_sun_heb_chh_amr_prs_ita_vie_bam_afr_pol_scr_mlt_owc_bul_azi_spa_mcd_sod_amh_est_uzb	0.34286644057274	0.794361749308261	0.429007269881579
347	uzb_dgb_ses_pol_est_geo_ben_mcd_ewe_dyu_wly_ven_hun_bul_fin_glc_vie_qcu_yor_urd_swe_tsn_aze_xho_lda_dut_svk_pan_azi_alb_slo_mlt_kor_bsq_tag_prs_tur_swt_sod_zul_tig_chh_heb_amh_jpn_ctl_nor_scr_tml_cnt_krd_knd_grk_fbf_bos_mol_tsw_mnd_eng_afr_ind_sid_bat_amr_swa_ukr_ger_bam_lat_mly_lit_hin_por_cze_guj_tha_cic_rus_akn_mao_anl_moo_owc_ita_aeg_jav_rom_spa_sun_hau_gam_bem_igb_arw_fre	0.165526200672269	0.396237230130473	0.692837688644845
348	cze_glc_heb_fin_prs_aze_lat_chh_bem_slo_cic_swa_ewe_gam_jpn_ses_dgb_bam_dyu_azi_mlt_ctl_vie_lda_yor_owc_pol_wly_jav_zul_akn_bsq_dut_tml_bul_tig_amr_sid_tsw_krd_mly_ger_mao_ven_scr_ind_geo_afr_rus_igb_mcd_ukr_bat_amh_grk_pan_lit_hun_spa_tur_rom_por_svk_guj_nor_sod_knd_hin_swt_est_urd_anl_bos_alb_xho_aeg_tsn_swe_mnd_sun_arw_cnt_hau_mol_eng_qcu_moo_ben_uzb_ita_tag_fre_tha_kor_fbf	0.497754782020381	1.27900476311768	0.204077576889985
349	lat_ben_azi_rus_tsn_arw_pol_cnt_ger_heb_hau_est_bam_rom_chh_fbf_sun_cic_swt_tag_prs_cze_svk_bul_ita_eng_zul_amh_tha_bem_mol_guj_bos_slo_wly_igb_afr_dyu_urd_knd_owc_anl_bsq_fin_spa_tur_krd_swa_mlt_jav_hun_fre_ewe_qcu_kor_lda_ind_swe_tig_mly_xho_geo_mnd_mcd_amr_aze_moo_vie_grk_yor_sid_tml_akn_dut_tsw_por_bat_scr_nor_ctl_ven_uzb_alb_sod_hin_mao_aeg_dgb_lit_gam_pan_ukr_ses_glc_jpn	-0.242940722896965	-0.560667878408467	0.576372252643492
350	hun_slo_ind_anl_sid_tml_lit_lda_amr_chh_por_bat_tha_qcu_vie_nor_fin_swa_hau_tur_akn_ita_ven_yor_grk_afr_alb_xho_tag_azi_prs_igb_moo_gam_mcd_geo_ukr_hin_rus_heb_fbf_uzb_dut_svk_guj_eng_dgb_mnd_pan_lat_cnt_sun_bam_ewe_zul_bul_bem_est_rom_ses_cze_jav_sod_mly_ctl_krd_pol_tsn_mao_aze_mlt_bsq_urd_tig_aeg_scr_fre_amh_arw_jpn_ben_ger_swt_cic_owc_tsw_dyu_bos_wly_mol_spa_swe_glc_knd_kor	0.0951813320679588	0.237442014498189	0.812836193119151
351	fbf_tsw_bem_rus_bam_tag_ita_xho_nor_ven_eng_tig_grk_amr_afr_chh_dyu_mnd_ben_tha_bos_lat_hau_swa_tur_mcd_prs_swe_zul_akn_azi_ses_sun_glc_moo_igb_heb_swt_alb_bsq_aeg_slo_mao_bul_vie_pol_uzb_wly_cic_guj_sid_ukr_hun_jpn_mlt_owc_mly_lit_yor_spa_sod_jav_scr_rom_pan_cze_lda_dgb_geo_fin_ewe_est_krd_fre_gam_svk_amh_arw_ind_urd_ctl_por_tml_dut_qcu_anl_ger_kor_tsn_hin_aze_knd_cnt_bat_mol	-0.451673732783198	-1.04416902509345	0.299113758794405
352	ita_wly_glc_hin_mcd_geo_mnd_pan_mao_akn_fin_est_bem_amh_prs_slo_dyu_tsw_cze_jpn_bat_ben_lit_zul_tag_urd_tur_rom_spa_fbf_lda_azi_mol_tig_scr_ind_ewe_hun_swa_pol_swe_dut_aze_xho_mlt_guj_bsq_chh_sun_ger_uzb_owc_ses_yor_alb_sid_bul_moo_lat_por_hau_swt_amr_ukr_knd_cic_bos_vie_nor_sod_kor_cnt_heb_fre_svk_jav_dgb_grk_eng_arw_tsn_ctl_tml_krd_gam_anl_bam_mly_qcu_rus_afr_igb_tha_aeg_ven	0.60584349099546	1.40824856776671	0.162391719331124
353	tml_lda_sid_por_ind_swa_ger_anl_glc_azi_xho_slo_urd_mly_arw_chh_mnd_ven_aeg_uzb_ukr_cnt_aze_ben_alb_dgb_cze_guj_heb_fbf_ewe_rom_hun_dyu_knd_bem_pan_bsq_ses_bul_pol_fre_zul_prs_bam_fin_lit_moo_nor_tsn_igb_krd_amh_qcu_swe_vie_ita_kor_afr_mol_spa_lat_wly_svk_bos_tag_gam_sun_mcd_amr_owc_scr_mlt_sod_eng_akn_geo_tig_rus_swt_ctl_bat_hau_mao_hin_tur_jpn_yor_jav_cic_tsw_dut_grk_tha_est	-0.566662160194658	-1.33938160457905	0.183710612019348
354	knd_bem_gam_guj_chh_ukr_kor_fbf_sun_xho_scr_tha_amr_est_moo_cnt_bul_ben_pan_mao_urd_hun_azi_mcd_sod_dyu_geo_mly_swt_rom_swe_mnd_tur_jav_ita_aze_grk_anl_tig_owc_mlt_fin_spa_svk_afr_fre_tsw_pol_ind_lat_dut_qcu_swa_bsq_wly_ses_tsn_akn_ven_hau_tag_rus_alb_ewe_hin_tml_lit_dgb_por_cze_igb_zul_cic_jpn_vie_sid_eng_krd_glc_ger_bos_lda_slo_yor_heb_nor_uzb_prs_arw_amh_mol_bam_bat_ctl_aeg	-0.143376531676356	-0.366146481581942	0.715087385752407
355	geo_swt_swe_bam_kor_fre_bos_vie_mnd_xho_cze_afr_heb_mly_lit_cnt_krd_spa_gam_moo_arw_ind_lat_jpn_est_svk_fbf_aze_tha_cic_tur_tag_swa_ukr_sid_zul_bsq_aeg_alb_amh_tsw_ita_mol_azi_pol_chh_por_bem_dut_slo_igb_hau_scr_prs_eng_nor_uzb_jav_tml_sod_dgb_mao_grk_anl_hun_rom_ven_dyu_ger_bat_mlt_akn_amr_ewe_pan_lda_sun_tsn_owc_mcd_rus_yor_urd_wly_tig_glc_ben_ses_hin_knd_ctl_fin_bul_guj_qcu	0.343599603539473	0.903687591123009	0.368495965397089
356	pan_tsw_vie_bsq_ger_ita_cnt_aze_jpn_hau_mao_svk_tml_eng_hun_mol_yor_bem_rus_ben_fin_lda_chh_bam_lit_afr_mcd_tag_dut_alb_fbf_bat_akn_geo_azi_cic_cze_ses_uzb_ewe_rom_zul_prs_arw_swe_pol_qcu_grk_scr_nor_slo_sid_ukr_igb_krd_swt_kor_mlt_jav_spa_anl_tha_xho_moo_fre_urd_ind_owc_sod_heb_mnd_dyu_dgb_ctl_lat_aeg_por_mly_bos_swa_tig_amh_glc_hin_wly_bul_guj_tur_tsn_est_ven_gam_knd_amr_sun	0.953990452095162	2.51598572084374	0.0135841814808951
357	moo_prs_sun_aze_qcu_mcd_ben_tur_tml_amh_ukr_swt_mnd_anl_tha_igb_aeg_bos_krd_eng_swa_xho_scr_heb_nor_pan_swe_afr_mao_dut_ind_tag_bat_lda_grk_tig_ita_hun_mly_rus_hau_owc_uzb_arw_dyu_alb_ctl_cic_rom_knd_sod_dgb_tsw_ger_geo_yor_guj_lat_azi_vie_spa_bem_chh_cnt_fbf_cze_bam_svk_est_amr_jav_ewe_sid_tsn_fre_bul_mol_por_ven_pol_kor_ses_mlt_lit_zul_jpn_glc_akn_fin_slo_bsq_wly_hin_urd_gam	-0.07265552649388	-0.186582637832196	0.852394290578342
358	rus_tsn_lat_ind_swa_ven_aeg_ben_prs_krd_gam_mao_qcu_anl_alb_aze_tag_bsq_svk_bam_tml_afr_est_azi_hau_xho_hun_sid_amh_swt_lit_dyu_tig_cic_rom_sun_swe_zul_ewe_chh_knd_dgb_wly_owc_igb_mcd_guj_lda_fbf_mly_kor_fin_bem_ger_akn_grk_ukr_tha_urd_sod_cze_arw_yor_bul_mol_cnt_dut_pol_uzb_moo_mnd_scr_mlt_glc_tsw_vie_slo_heb_ctl_ses_nor_por_amr_pan_hin_bos_eng_ita_jav_geo_fre_spa_jpn_bat_tur	-0.544865529494626	-1.41566634275948	0.160213475723111
359	bam_swt_slo_bos_scr_akn_svk_glc_eng_aze_hin_bat_nor_rus_ukr_swa_sun_zul_qcu_anl_est_ben_ita_vie_tml_kor_arw_ctl_ewe_tha_cnt_pol_tag_mol_lat_xho_afr_chh_grk_sid_jpn_bem_amh_aeg_ven_sod_fre_fbf_moo_mao_knd_geo_mly_uzb_mnd_gam_hun_tsw_tsn_bul_tur_wly_dut_krd_swe_guj_lda_igb_ses_bsq_hau_amr_pan_mlt_dyu_cze_fin_heb_urd_jav_azi_yor_tig_owc_ger_cic_por_prs_mcd_spa_alb_ind_rom_dgb_lit	0.606587417211425	1.34261481234774	0.182664726176209
360	rom_slo_azi_swt_igb_hin_sod_sun_mlt_mao_anl_fin_est_mnd_wly_mcd_spa_tag_cnt_ven_tsn_tig_alb_qcu_ind_swe_tsw_tml_nor_heb_zul_tha_por_ita_dgb_gam_vie_lit_aze_ewe_xho_bos_sid_geo_svk_bat_amh_hau_knd_bsq_amr_prs_pol_cze_jav_hun_krd_fre_pan_lat_jpn_lda_akn_scr_arw_ukr_eng_ger_yor_guj_bam_glc_fbf_cic_rus_kor_bem_owc_bul_ben_afr_ses_ctl_grk_uzb_mly_tur_dut_swa_chh_urd_mol_aeg_moo_dyu	0.244794622148907	0.592620036299063	0.55487371524713
361	afr_krd_mlt_ger_arw_est_tsw_lat_swe_swa_sod_tml_bam_mcd_tig_por_ven_moo_tha_bsq_eng_glc_azi_cic_bat_nor_amh_alb_yor_aeg_mnd_jpn_hun_amr_scr_knd_mao_mol_kor_hin_wly_aze_tsn_jav_gam_dyu_chh_sid_prs_tag_rom_fbf_dut_xho_bul_bos_ukr_qcu_lda_cze_hau_ita_swt_slo_sun_guj_geo_fre_tur_vie_svk_anl_ind_ben_akn_ses_zul_bem_ewe_spa_rus_mly_igb_grk_pan_cnt_lit_pol_dgb_fin_uzb_ctl_heb_owc_urd	NA	NA	NA
362	wly_bos_aeg_hin_cze_fin_dyu_pol_yor_swe_krd_pan_mao_glc_vie_jav_slo_tig_fbf_por_bem_jpn_bam_afr_chh_guj_ven_sun_tha_zul_lat_dut_aze_kor_svk_tsw_spa_sod_swa_mcd_cnt_rus_eng_bul_est_gam_geo_nor_mly_ewe_urd_uzb_tur_fre_tag_igb_qcu_xho_alb_bat_azi_tsn_ben_amh_mol_lda_ukr_owc_akn_mlt_sid_ind_mnd_heb_cic_anl_dgb_ses_ger_rom_grk_swt_ita_lit_scr_hun_ctl_tml_amr_knd_bsq_moo_prs_arw_hau	0.0593456936919638	0.151392644310149	0.879993909578341
363	amr_fre_uzb_ben_sod_ger_lat_pan_kor_knd_eng_fbf_pol_hun_tig_urd_ind_swa_azi_tsn_geo_swe_krd_prs_ctl_jav_arw_jpn_mly_cze_sid_grk_rom_tur_slo_est_rus_cic_afr_sun_wly_por_mcd_alb_scr_ukr_vie_mol_hin_fin_mao_ses_mlt_tha_xho_spa_igb_glc_qcu_ewe_ven_bat_moo_akn_tag_bos_gam_yor_aze_bul_owc_lda_tml_amh_dyu_bsq_dut_guj_cnt_chh_bam_dgb_tsw_hau_mnd_swt_aeg_svk_zul_anl_nor_ita_bem_lit_heb	0.213073275134254	0.489386332042299	0.625720512175936
364	amh_tag_tsn_cnt_dut_mol_aze_slo_por_ewe_hun_vie_akn_mao_prs_lda_igb_svk_moo_chh_azi_qcu_bat_tsw_spa_wly_tha_bsq_jav_pan_mcd_lat_rus_uzb_heb_kor_ind_glc_yor_tig_mly_fbf_dgb_amr_gam_est_ven_ctl_guj_hau_sod_swt_alb_sun_fin_eng_jpn_tur_grk_hin_scr_ger_bul_bos_krd_bam_dyu_pol_arw_nor_fre_mlt_xho_afr_ben_cic_anl_mnd_knd_aeg_cze_sid_ses_bem_owc_lit_ita_zul_urd_ukr_rom_tml_geo_swe_swa	0.440620405267324	1.12652572360968	0.262841509239844
365	igb_cze_hun_spa_mcd_bsq_mly_bat_xho_cic_glc_swa_hau_fbf_dut_swt_gam_ben_scr_grk_bos_arw_sod_ita_azi_tag_fin_yor_mlt_slo_rom_zul_ewe_mnd_ger_knd_moo_fre_chh_geo_ven_sid_mol_jav_lda_krd_sun_hin_uzb_anl_lit_akn_jpn_bem_tha_afr_ukr_aeg_ses_tig_dgb_mao_aze_tur_dyu_pol_por_tsn_est_nor_prs_ctl_owc_kor_tml_heb_guj_lat_wly_bul_pan_urd_tsw_vie_qcu_eng_swe_amr_rus_svk_ind_bam_cnt_alb_amh	0.130621970733737	0.305927805833015	0.760343388806252
366	ewe_glc_rus_chh_knd_hun_urd_ind_qcu_mly_swa_aze_prs_bam_ven_tsn_ita_wly_ger_swe_ukr_ctl_igb_dyu_amr_akn_yor_amh_mlt_mcd_cze_sid_sod_xho_jav_bsq_cnt_mol_lda_por_bos_moo_tsw_vie_tur_guj_tig_fin_eng_aeg_pan_tag_scr_lat_arw_krd_gam_lit_svk_uzb_mao_rom_dut_geo_hau_sun_mnd_swt_hin_tml_dgb_bem_nor_spa_anl_bat_azi_owc_grk_heb_cic_ses_alb_bul_afr_ben_slo_pol_kor_jpn_fbf_zul_tha_est_fre	0.0141607747490193	0.0311682093220066	0.975202185328902
367	dgb_ses_hau_uzb_swe_por_vie_igb_scr_grk_ita_tag_cic_alb_ukr_arw_urd_slo_aze_ben_svk_chh_cze_bam_pol_lit_bem_dyu_mly_est_mnd_cnt_eng_tha_sun_mol_amh_krd_zul_mao_amr_wly_nor_sod_gam_akn_guj_tml_lat_ctl_afr_hin_aeg_tur_bos_ind_jav_rom_owc_kor_mcd_fin_tsn_ven_prs_swa_mlt_swt_lda_glc_bat_bsq_moo_dut_ewe_fre_heb_knd_ger_pan_yor_rus_tig_sid_tsw_azi_bul_spa_fbf_anl_jpn_hun_xho_qcu_geo	-0.646747472713388	-1.72519489529791	0.0878139805538563
368	mnd_aze_dut_ita_ger_kor_bem_fre_mlt_swe_hin_alb_mao_chh_afr_hun_tha_slo_uzb_pan_nor_owc_bul_dgb_azi_ewe_moo_wly_tsn_yor_lda_xho_anl_sid_hau_rus_tig_prs_bsq_glc_sun_bos_por_tsw_amr_knd_svk_bat_krd_cnt_fin_scr_dyu_lit_mol_fbf_arw_spa_cic_ukr_vie_jav_ses_igb_est_grk_swt_tag_geo_eng_mcd_amh_aeg_sod_bam_gam_ind_qcu_tur_rom_mly_heb_tml_lat_ven_ben_pol_jpn_ctl_cze_swa_akn_guj_zul_urd	0.0683692309343769	0.155871663684087	0.876472022200549
369	scr_uzb_aze_swt_swa_tig_ukr_azi_gam_fbf_prs_swe_sod_xho_mnd_tsn_owc_ger_ewe_slo_sun_cze_tur_dut_mcd_tsw_fin_bsq_bul_por_lat_knd_rus_tml_jpn_nor_kor_bem_moo_eng_dgb_mol_yor_pol_mlt_cnt_spa_bos_geo_zul_ind_rom_bat_est_urd_akn_fre_lit_hau_lda_krd_svk_pan_arw_mly_glc_amh_dyu_tha_alb_grk_chh_hin_ses_anl_qcu_heb_mao_guj_jav_ben_igb_bam_aeg_hun_sid_ctl_wly_vie_ven_cic_tag_afr_ita_amr	0.193881219525199	0.437430596782711	0.662813248145893
370	bos_akn_por_spa_heb_rus_tig_chh_anl_jav_dgb_hin_bam_fre_tha_eng_pan_fin_sod_fbf_mol_hun_ven_alb_tsn_tur_bat_ind_krd_ita_azi_rom_sun_ukr_igb_nor_swa_grk_swe_geo_kor_dut_arw_guj_tml_wly_ctl_aeg_jpn_lat_mnd_mlt_zul_uzb_svk_qcu_afr_mcd_cic_amh_sid_ses_ger_tsw_prs_vie_amr_hau_scr_bul_dyu_ben_yor_knd_cze_moo_owc_xho_glc_cnt_bsq_est_urd_mly_slo_mao_pol_aze_lit_tag_ewe_gam_swt_lda_bem	-0.717104305812957	-1.67999980525163	0.0963136924496698
371	eng_arw_uzb_fin_yor_amr_mnd_slo_ctl_lit_pan_lda_krd_hau_svk_zul_mly_owc_wly_pol_est_ita_sod_mcd_knd_geo_ben_dut_nor_anl_rom_tsn_bul_hin_moo_qcu_igb_swt_mao_lat_azi_cic_bat_tml_cze_prs_bsq_swe_aeg_tsw_ses_swa_rus_por_bam_aze_amh_grk_alb_ukr_scr_bos_jpn_mlt_urd_ind_ven_jav_fre_cnt_dgb_fbf_ewe_afr_tur_heb_chh_glc_mol_guj_sid_tig_sun_bem_xho_kor_akn_dyu_gam_tag_spa_ger_vie_tha_hun	0.534355497989008	1.2157951534466	0.227140120817833
372	lda_tha_ses_nor_kor_ita_knd_hau_rom_sod_amh_arw_wly_dut_bos_azi_krd_vie_cze_ewe_est_tag_guj_mly_glc_tsn_sun_ven_swt_pol_bul_chh_lit_dgb_mol_fin_jav_akn_ben_bsq_aeg_swa_jpn_gam_qcu_uzb_mcd_mnd_xho_tur_tsw_bat_heb_anl_amr_fbf_tml_cic_igb_bam_fre_aze_ger_svk_bem_spa_slo_scr_pan_geo_sid_ctl_zul_hun_prs_alb_hin_mlt_grk_eng_moo_owc_dyu_urd_ind_swe_ukr_lat_por_tig_cnt_yor_rus_afr_mao	-0.366231428405908	-0.852885235569929	0.395914183932559
373	slo_hau_xho_pol_eng_dyu_yor_igb_svk_tsn_por_fre_swa_geo_cnt_lit_hin_jav_jpn_grk_dgb_azi_lda_aeg_mly_guj_sid_mol_pan_swt_mnd_gam_zul_mcd_fin_dut_bos_bam_tsw_urd_mlt_ita_bat_prs_aze_lat_vie_arw_tag_ewe_sun_tig_fbf_est_chh_bsq_uzb_ind_owc_mao_sod_moo_rom_amr_knd_ven_alb_cze_ger_spa_tur_ukr_cic_hun_afr_qcu_bul_kor_bem_swe_ctl_amh_nor_tml_heb_glc_scr_tha_rus_ben_ses_akn_krd_anl_wly	0.487453736598632	1.09982010320568	0.274249324233397
374	uzb_jpn_fre_hun_yor_por_alb_geo_afr_pan_amr_vie_sun_tag_bem_tha_swt_aeg_swa_ven_ewe_ctl_anl_rom_eng_arw_krd_amh_hin_ita_wly_zul_prs_jav_tml_cic_swe_lit_knd_mlt_azi_est_bat_guj_aze_kor_bos_rus_bam_ses_igb_grk_dut_ind_mly_moo_urd_ukr_owc_mol_hau_chh_mcd_scr_mnd_bsq_cnt_pol_sid_akn_fin_gam_lda_ger_mao_xho_qcu_dgb_slo_spa_cze_tur_dyu_fbf_glc_heb_sod_lat_svk_bul_tig_tsn_ben_nor_tsw	-0.0229274138240888	-0.0528383518187881	0.957974037232584
375	mol_anl_ben_afr_igb_tsn_tha_krd_geo_lit_ita_est_mcd_wly_sun_cic_mnd_heb_svk_tsw_fre_jpn_hun_ctl_por_fin_azi_bat_zul_tur_swe_rom_hau_glc_qcu_lda_alb_dut_moo_chh_bem_dgb_sod_eng_hin_swa_prs_mao_guj_mly_owc_arw_bam_sid_urd_swt_xho_tag_tig_pan_amh_cnt_ewe_scr_tml_dyu_aeg_bsq_spa_vie_uzb_nor_slo_lat_jav_bos_gam_ind_ven_pol_bul_aze_akn_rus_kor_grk_knd_yor_cze_amr_ses_mlt_fbf_ukr_ger	0.0233117000319573	0.0564478296886526	0.955106154180412
376	afr_sod_rom_tsw_vie_tur_pan_hin_glc_uzb_lit_aeg_akn_mnd_mao_pol_ctl_eng_dut_anl_amh_sun_lat_alb_yor_tag_cze_krd_dyu_igb_scr_ewe_mcd_sid_heb_wly_chh_ven_lda_hun_ukr_guj_swa_bem_tml_grk_owc_arw_hau_gam_slo_fbf_ger_xho_cnt_bul_urd_prs_mlt_zul_rus_mly_bsq_bos_svk_nor_tig_tha_ses_qcu_kor_jav_ind_swe_jpn_moo_knd_cic_spa_ita_est_ben_fin_fre_por_bat_dgb_tsn_mol_aze_geo_bam_amr_azi_swt	0.237991001232898	0.542675171627608	0.588651637492194
377	est_tag_uzb_ger_rus_amr_hun_owc_amh_azi_prs_ctl_geo_fbf_xho_hau_alb_zul_slo_knd_cze_sid_lda_akn_ven_cic_svk_jav_bsq_glc_ind_guj_aeg_jpn_kor_igb_ukr_aze_eng_mao_scr_tig_tur_sod_krd_wly_fre_afr_ita_arw_cnt_grk_swe_swa_bam_tha_qcu_chh_ewe_pan_bem_bat_tsn_anl_vie_bul_mol_yor_swt_tsw_mnd_por_nor_spa_moo_mcd_dyu_urd_hin_dut_ses_rom_ben_heb_fin_mlt_bos_lat_mly_dgb_gam_tml_pol_lit_sun	0.391390593174715	1.00107960669212	0.319385947434467
378	jpn_tml_swe_wly_nor_vie_mao_svk_lda_hau_ctl_knd_heb_mol_ses_amh_glc_moo_est_eng_aze_bat_por_gam_krd_chh_tur_hin_sun_hun_dyu_dgb_cze_ind_guj_zul_tsn_amr_cnt_spa_jav_afr_lat_tig_bos_urd_fre_pan_mnd_fin_geo_mlt_pol_fbf_rus_arw_grk_sod_scr_lit_aeg_yor_mcd_ven_azi_rom_ben_ukr_uzb_swa_bem_bam_ewe_akn_ger_anl_alb_cic_prs_owc_ita_mly_kor_qcu_igb_tag_sid_slo_xho_dut_tha_bsq_tsw_swt_bul	0.532683192588329	1.22930413791903	0.222058981909176
379	aze_slo_pan_lit_swa_vie_igb_ger_sun_fbf_amh_tml_mcd_rus_rom_bul_glc_cic_tag_mnd_yor_ita_fin_ukr_guj_scr_tig_nor_heb_zul_chh_dyu_svk_tur_lda_tsn_mly_ctl_bos_afr_mol_mlt_ind_cze_bam_prs_aeg_dgb_wly_hau_moo_arw_pol_dut_uzb_swe_tha_lat_alb_bat_por_anl_hun_krd_xho_kor_fre_ses_owc_ewe_cnt_qcu_bem_grk_eng_gam_ven_urd_swt_spa_hin_amr_tsw_bsq_azi_ben_jpn_jav_est_sod_mao_geo_sid_akn_knd	-0.371720437595623	-0.901002050706421	0.369914611103687
380	amh_afr_est_azi_pan_tag_mlt_bos_igb_uzb_tsw_cnt_owc_fin_aeg_slo_nor_chh_lda_urd_por_svk_swa_ctl_hau_lit_vie_geo_wly_heb_mcd_spa_krd_swe_cic_glc_mol_scr_bat_tha_ben_kor_tur_xho_dyu_akn_mnd_jav_qcu_aze_ita_ven_tml_mly_dgb_dut_guj_ind_moo_anl_mao_bsq_rus_zul_lat_ewe_arw_bem_tig_sid_tsn_rom_prs_hin_bul_fbf_sod_hun_alb_bam_jpn_ukr_gam_ses_ger_knd_cze_amr_grk_swt_eng_sun_pol_fre_yor	0.648041990517989	1.48615897319375	0.140619356160722
381	tsw_heb_sod_arw_hau_ita_glc_grk_tsn_aeg_anl_swe_ben_tur_fre_krd_eng_tml_mly_spa_dgb_mao_jpn_bul_sid_swa_bem_prs_ewe_bat_igb_nor_fbf_geo_slo_yor_guj_urd_scr_tha_amh_mcd_ses_wly_cze_mol_fin_ctl_akn_pan_cnt_jav_lda_chh_qcu_ukr_tig_bam_lat_ven_rom_lit_gam_bsq_xho_amr_mlt_afr_est_vie_knd_aze_alb_rus_zul_por_svk_moo_swt_pol_cic_owc_bos_dut_ind_hin_uzb_ger_sun_dyu_azi_hun_kor_tag_mnd	-0.172762525869192	-0.463714501835634	0.643935821083055
382	zul_chh_tha_swa_swe_cze_mao_mlt_knd_spa_tur_dgb_bat_est_yor_dut_mnd_ben_cnt_lit_rus_arw_slo_xho_lat_tig_jav_grk_aeg_eng_ses_fbf_akn_azi_aze_bos_nor_anl_tag_heb_owc_cic_moo_tsn_bem_sun_fre_vie_bam_tml_qcu_igb_amr_bsq_lda_wly_ger_uzb_ven_pol_mly_rom_prs_pan_ita_tsw_ewe_swt_svk_alb_hau_sod_dyu_ind_guj_afr_gam_urd_jpn_glc_hin_fin_ukr_mcd_kor_amh_por_hun_scr_bul_krd_mol_sid_ctl_geo	-0.400537631321637	-1.05308148262211	0.295032068163525
383	hau_hun_owc_bsq_sid_swe_dyu_bat_cic_aeg_mcd_nor_amh_moo_vie_ita_sun_azi_spa_por_krd_lda_prs_amr_glc_jpn_sod_bos_jav_mao_swt_svk_gam_mlt_arw_fin_igb_mnd_ctl_ind_slo_afr_ewe_ukr_tsw_scr_bul_cze_geo_tur_wly_swa_knd_kor_dgb_tsn_lit_tig_xho_chh_urd_hin_est_ven_dut_zul_bem_tag_fre_rom_ger_yor_heb_mol_pol_guj_uzb_lat_anl_grk_ben_ses_alb_fbf_tha_pan_rus_akn_aze_bam_tml_qcu_mly_cnt_eng	-0.32732129996542	-0.798542729047047	0.426590152316644
384	ita_aze_ses_sid_hin_dgb_ewe_alb_afr_hun_bos_lda_anl_bem_heb_fre_sun_ind_tsn_swa_jpn_rom_cic_svk_slo_prs_mlt_tag_mao_wly_xho_mol_urd_mcd_swt_ctl_pol_moo_bul_mnd_sod_tha_akn_lat_nor_arw_ger_knd_igb_bat_uzb_ven_ukr_chh_cze_azi_tig_qcu_amr_por_tml_yor_owc_swe_bam_gam_mly_zul_kor_lit_ben_scr_aeg_dut_guj_grk_krd_amh_fin_vie_glc_dyu_geo_fbf_eng_tsw_est_tur_spa_cnt_jav_bsq_hau_rus_pan	-0.0969575088492435	-0.25096405842617	0.802395551685361
385	grk_zul_cic_bsq_dyu_cze_prs_mly_lit_alb_amr_bem_igb_fre_fbf_swt_tsw_fin_rus_akn_ven_tml_uzb_anl_swa_eng_dut_ewe_ita_amh_tur_ger_por_wly_ind_dgb_urd_mol_knd_kor_swe_aze_svk_ctl_lda_owc_scr_bos_ben_guj_jpn_mcd_vie_mnd_ukr_hin_est_tig_bam_yor_xho_spa_cnt_aeg_slo_sun_bat_pan_chh_hun_arw_lat_rom_moo_mlt_afr_tha_krd_mao_jav_hau_geo_glc_heb_tag_sid_bul_nor_gam_azi_pol_sod_tsn_ses_qcu	0.10254567590763	0.229928494955549	0.818652307420805
386	jpn_aze_tsw_gam_urd_cic_moo_bem_owc_vie_yor_bat_grk_wly_nor_ewe_fre_mcd_uzb_dut_geo_swt_swa_mol_por_tag_sid_tig_lit_heb_hun_tml_slo_ita_bam_akn_azi_sod_fin_pan_mly_guj_hau_prs_xho_mlt_arw_pol_mnd_cze_alb_amh_bul_ukr_knd_krd_ger_qcu_tsn_fbf_eng_aeg_dyu_amr_cnt_spa_chh_tur_bsq_anl_bos_scr_est_ctl_jav_glc_kor_afr_sun_rom_igb_hin_mao_ben_swe_lat_rus_lda_svk_tha_zul_ses_ven_ind_dgb	0.180431278277904	0.469730731177618	0.639646953848884
387	bos_nor_ita_fre_cic_sid_mao_chh_ewe_mly_qcu_ven_heb_ben_sod_slo_ctl_spa_dgb_svk_xho_tur_pol_lit_jav_rom_grk_kor_rus_eng_arw_ses_amr_ind_fin_gam_dyu_aze_tag_swa_uzb_bul_glc_lda_tsw_mnd_mlt_prs_fbf_hin_geo_knd_krd_afr_sun_azi_mol_tml_jpn_ukr_dut_mcd_swt_aeg_tig_igb_cze_lat_moo_bem_ger_hau_owc_pan_akn_por_bam_anl_est_tsn_bat_wly_yor_swe_hun_urd_guj_amh_vie_tha_cnt_alb_bsq_scr_zul	0.258100511195271	0.596598378479213	0.552225083531363
388	uzb_ewe_zul_hau_chh_glc_aeg_scr_ven_por_alb_amh_bul_tag_dyu_cze_swe_rus_ben_wly_bat_prs_sun_tsw_urd_bsq_guj_azi_cnt_nor_mnd_swa_ctl_pan_rom_fre_vie_ses_bam_yor_sid_tsn_mcd_tur_hun_krd_grk_heb_pol_ger_lda_mol_qcu_fbf_igb_fin_eng_slo_aze_jpn_spa_tml_sod_knd_kor_svk_mly_moo_jav_cic_bos_arw_dut_akn_xho_tha_tig_hin_mlt_lit_swt_bem_lat_dgb_amr_est_afr_ita_ukr_owc_gam_ind_mao_geo_anl	0.308169106440678	0.804227465415961	0.423316656386012
389	ger_knd_ind_urd_est_slo_cic_eng_lat_cnt_pan_pol_arw_svk_qcu_afr_mlt_swe_bem_por_hau_ben_ewe_rus_bat_glc_yor_cze_scr_lit_gam_heb_mcd_rom_wly_igb_amr_prs_nor_sid_swa_ctl_fin_fbf_aze_mly_vie_lda_sun_guj_uzb_zul_alb_jav_mnd_ukr_ses_chh_moo_bul_amh_ita_akn_mol_bos_grk_kor_tha_sod_dut_xho_bsq_azi_anl_tag_ven_mao_dyu_jpn_tig_spa_tml_dgb_hin_krd_tur_bam_fre_geo_aeg_hun_tsn_swt_owc_tsw	0.571234125877585	1.38144818489302	0.170451191256056
390	fbf_dyu_amr_svk_qcu_gam_yor_tsw_lat_spa_bam_moo_cic_cnt_bat_owc_rom_vie_est_grk_nor_glc_alb_hin_lit_slo_tml_urd_ewe_bos_swt_tha_chh_kor_ita_azi_fin_eng_knd_mnd_swa_ukr_geo_bsq_arw_wly_mcd_anl_zul_igb_aze_ben_swe_dut_sod_ind_xho_akn_rus_hun_dgb_cze_mol_por_prs_hau_krd_pan_sid_ven_jav_bem_afr_mly_aeg_amh_ger_guj_mlt_jpn_heb_lda_sun_scr_tsn_ses_uzb_bul_mao_pol_tag_tig_fre_tur_ctl	0.310656294634613	0.703180348194988	0.483700008815391
391	mly_qcu_spa_rom_hin_ctl_bsq_est_bul_cze_ewe_ven_igb_ben_mcd_owc_dgb_rus_tsn_yor_fbf_ses_fin_fre_mol_anl_alb_moo_amh_aze_tig_cic_jav_swt_knd_sun_slo_ger_ita_mlt_guj_geo_xho_grk_tsw_bat_uzb_akn_nor_tha_hau_dyu_prs_vie_lit_cnt_bos_azi_lda_afr_bam_sid_tur_hun_eng_svk_kor_glc_mao_wly_tag_swe_chh_amr_krd_bem_tml_swa_gam_dut_por_pol_mnd_scr_aeg_pan_arw_jpn_ind_ukr_sod_zul_urd_lat_heb	-0.184270570628073	-0.482649038795704	0.630479105583011
392	fbf_mcd_tsw_xho_ind_swa_ger_fin_est_ctl_uzb_dgb_svk_amr_zul_kor_ses_tsn_vie_rus_grk_swt_sun_yor_hin_cic_bat_anl_dut_ita_mao_aze_sod_slo_guj_wly_hun_bul_qcu_bos_hau_tur_akn_eng_amh_moo_owc_jav_aeg_ben_ven_cze_ewe_prs_nor_fre_afr_urd_mly_bem_tag_cnt_alb_mlt_ukr_pan_pol_arw_lat_scr_mnd_krd_chh_tig_swe_tha_mol_knd_jpn_rom_heb_azi_por_tml_bam_dyu_geo_lda_sid_bsq_spa_gam_glc_igb_lit	-0.977102784572935	-2.26780798357105	0.0256558609759897
393	mly_krd_urd_est_rom_ind_bem_tig_moo_ven_jav_lat_lda_kor_azi_fre_zul_hau_cnt_tag_hin_akn_heb_mao_mnd_yor_ita_ctl_jpn_prs_fbf_wly_tsw_ger_dgb_guj_pan_rus_amr_aze_scr_glc_arw_igb_uzb_qcu_fin_mol_sun_ukr_vie_geo_bul_ewe_tsn_cze_owc_ben_lit_cic_mlt_sid_dut_bsq_pol_aeg_eng_alb_tha_nor_gam_dyu_xho_chh_swa_svk_bat_bos_sod_ses_mcd_afr_swe_tml_swt_tur_slo_por_anl_hun_bam_grk_spa_knd_amh	-0.435625274293554	-0.986465312761732	0.326464367028119
394	knd_nor_est_cnt_mcd_igb_bam_tml_lat_swt_cze_mao_dyu_qcu_alb_scr_tsw_heb_zul_bat_amr_grk_gam_fin_ind_glc_urd_uzb_azi_sod_ben_slo_pol_svk_mlt_sun_amh_guj_sid_moo_fbf_lit_swe_lda_fre_tag_hun_hin_tha_xho_aeg_bem_arw_tur_akn_ven_por_bos_tsn_krd_mol_bul_rom_dut_rus_jpn_yor_vie_swa_ctl_ukr_chh_eng_kor_geo_ewe_anl_mnd_tig_pan_ita_owc_hau_jav_spa_bsq_cic_afr_dgb_wly_prs_ger_ses_mly_aze	0.690020178553027	1.77833834785588	0.0786163227752496
395	ctl_yor_aeg_afr_krd_tsn_cic_chh_amh_bul_uzb_hau_lit_qcu_sun_scr_alb_zul_akn_bat_moo_sid_bam_ind_arw_fre_tag_ven_jav_swe_ger_knd_mao_sod_mlt_por_anl_ukr_grk_tha_tml_fbf_tur_tsw_hun_dut_mol_cze_bos_bsq_aze_lda_xho_prs_glc_rom_ewe_dyu_guj_tig_amr_geo_dgb_kor_mnd_spa_svk_gam_wly_mly_bem_azi_heb_mcd_ita_pol_owc_swa_pan_igb_ses_rus_vie_eng_swt_hin_cnt_slo_fin_urd_nor_lat_jpn_ben_est	-0.478543338700561	-1.08177266163435	0.28215061469531
396	aeg_mly_xho_jpn_swt_spa_vie_ind_bsq_tag_knd_svk_bam_mao_tha_fre_pol_jav_bul_owc_ewe_swe_ctl_hin_azi_zul_igb_amr_anl_hau_grk_cnt_gam_prs_geo_aze_tsw_sid_mcd_wly_qcu_ses_ita_mol_bem_eng_heb_cze_tml_krd_bat_sun_est_slo_uzb_cic_por_lit_ven_chh_tig_guj_glc_lat_moo_nor_pan_kor_scr_tsn_ben_alb_bos_fbf_ukr_amh_urd_lda_rom_mlt_rus_ger_akn_mnd_swa_arw_dgb_afr_fin_dyu_dut_sod_tur_hun_yor	-0.41510002801255	-1.09605522769541	0.275884802739049
397	pol_ven_aeg_owc_mnd_qcu_hin_azi_sid_pan_glc_bul_lit_moo_spa_prs_guj_slo_tha_tig_nor_tag_hun_krd_cic_jpn_bsq_svk_ben_swt_ind_bem_ger_yor_tsw_vie_ewe_bos_bam_heb_mao_kor_est_dut_rus_alb_eng_por_lda_anl_mol_swa_sun_cze_knd_ita_tml_dyu_tsn_fre_fin_swe_afr_akn_amh_mcd_mlt_geo_jav_wly_lat_ses_mly_arw_chh_ukr_tur_urd_fbf_bat_scr_hau_aze_grk_dgb_igb_sod_xho_uzb_gam_amr_rom_ctl_cnt_zul	0.0477614282404922	0.128296533040386	0.898191340430734
398	aze_cic_bsq_nor_ben_ven_lit_tur_bos_ita_bul_pan_akn_pol_moo_knd_fre_qcu_ukr_hin_ger_swt_hau_mnd_swe_sod_sid_mcd_tag_fin_urd_rom_jav_amh_dgb_tsw_swa_vie_mlt_eng_heb_mly_ctl_lda_chh_dyu_grk_xho_scr_fbf_bam_igb_bat_sun_est_krd_owc_kor_anl_yor_tml_uzb_cze_slo_lat_tha_mol_azi_afr_geo_tig_mao_tsn_ewe_rus_jpn_hun_glc_por_zul_aeg_spa_wly_amr_gam_ses_cnt_ind_guj_dut_svk_bem_alb_arw_prs	-0.378179546400155	-0.893295238203046	0.374004875998262
399	vie_owc_krd_eng_jav_por_kor_fbf_qcu_geo_bat_cze_est_svk_cic_heb_swt_tsw_tml_hin_scr_dyu_slo_anl_tig_amh_swa_urd_amr_glc_aeg_dgb_tsn_igb_sod_hau_tha_prs_pan_pol_ben_mcd_uzb_lat_moo_tag_ukr_knd_mlt_bem_rus_arw_cnt_ewe_mol_jpn_aze_grk_xho_ses_afr_nor_azi_hun_akn_yor_ita_lit_bsq_sid_ctl_sun_ven_ger_rom_alb_fin_tur_zul_bam_gam_dut_guj_ind_swe_wly_chh_bos_spa_mly_mao_fre_mnd_bul_lda	0.0242929099968662	0.0584212982883156	0.953538397081454
400	tsw_swa_jpn_mnd_tig_tsn_scr_tag_swe_wly_mlt_bem_yor_spa_fre_lda_vie_zul_tml_bos_bul_lit_geo_mcd_chh_uzb_pan_guj_grk_ger_por_azi_hau_fbf_bam_kor_swt_est_ben_xho_dyu_tur_pol_heb_aeg_bat_cnt_bsq_ses_gam_prs_owc_rus_svk_hun_afr_mol_dut_cic_urd_ven_eng_sun_alb_igb_fin_anl_lat_sod_nor_moo_tha_amr_ctl_jav_ukr_hin_knd_mly_cze_glc_dgb_qcu_ind_rom_arw_krd_akn_ita_slo_aze_amh_sid_mao_ewe	0.0943886936685645	0.223053079471609	0.823983383086821
401	jav_glc_mcd_mao_bem_ewe_zul_slo_fin_owc_hau_swt_spa_igb_heb_ven_grk_guj_bul_bat_wly_tsw_fre_bos_ses_krd_hin_pol_scr_mlt_rom_anl_mnd_ger_tig_aze_lat_amr_chh_tsn_dgb_tag_prs_est_por_alb_azi_cze_xho_rus_dyu_mol_svk_arw_ben_kor_pan_dut_ukr_cic_moo_hun_sid_vie_swa_knd_amh_ind_fbf_ita_sun_aeg_geo_afr_tur_sod_bam_tha_uzb_nor_tml_eng_gam_bsq_jpn_cnt_yor_lit_lda_akn_ctl_swe_urd_mly_qcu	-0.00530864849209922	-0.0137682246161884	0.989044386569583
402	amh_scr_fbf_svk_ses_akn_krd_nor_owc_bam_yor_sod_tml_por_rom_alb_lat_aeg_sun_aze_wly_moo_swa_prs_kor_ewe_ctl_eng_xho_lda_dgb_geo_mlt_mol_uzb_cze_anl_hin_slo_urd_bul_glc_cic_tag_vie_zul_chh_tsn_hau_bos_hun_pol_lit_cnt_dyu_knd_dut_spa_jpn_mao_swe_heb_mnd_sid_ven_amr_bsq_qcu_azi_tsw_tha_bem_ind_tig_tur_ger_est_afr_pan_grk_ukr_guj_fre_fin_gam_swt_mly_igb_ita_mcd_ben_bat_jav_arw_rus	0.23709055487345	0.607091357781452	0.545269647211211
403	bat_swa_alb_knd_jpn_fre_mnd_azi_cze_bam_tag_glc_wly_tsn_dyu_zul_gam_swt_xho_svk_ses_scr_fbf_tur_ukr_bsq_bos_yor_dgb_mao_jav_grk_rus_spa_owc_qcu_ita_lat_nor_sid_afr_slo_ewe_prs_moo_mlt_sod_lda_uzb_ven_aeg_akn_igb_hin_bul_anl_ind_ben_tig_cnt_swe_mol_kor_sun_tsw_pol_mly_amr_tha_hun_por_guj_heb_geo_bem_fin_cic_chh_dut_lit_rom_hau_aze_ctl_amh_ger_mcd_vie_est_tml_eng_pan_arw_krd_urd	0.0242610641606308	0.0592305506067848	0.952895565707816
404	ukr_fin_cnt_scr_est_ger_sun_moo_spa_swe_vie_tsw_sid_wly_mol_rus_igb_bos_rom_urd_chh_fre_qcu_mly_alb_jav_hau_bat_mnd_uzb_gam_xho_fbf_guj_lat_por_owc_mcd_hun_lda_sod_azi_geo_mlt_glc_bul_grk_krd_yor_kor_mao_knd_bem_ind_bam_tha_amh_tsn_ita_ses_cze_lit_arw_hin_tml_svk_dgb_ben_anl_ctl_swa_bsq_jpn_ven_slo_dut_aeg_amr_akn_eng_swt_tur_tig_aze_nor_ewe_zul_prs_heb_pol_tag_afr_pan_cic_dyu	0.40805716620614	1.07311594842689	0.285995728773844
405	jav_bos_knd_ewe_lat_moo_hun_grk_eng_fin_urd_swe_pan_swt_mly_rom_ger_sid_aeg_ben_tsn_amh_alb_qcu_nor_dyu_aze_cze_ita_heb_tur_fbf_vie_mcd_wly_scr_jpn_zul_yor_gam_hin_mol_owc_sod_igb_svk_est_geo_mlt_afr_bsq_arw_kor_por_pol_spa_xho_bam_ctl_dgb_ind_guj_ven_tha_ukr_azi_mao_mnd_bat_amr_krd_lit_tig_anl_akn_tml_sun_uzb_glc_tag_fre_bem_hau_prs_ses_dut_slo_swa_tsw_cic_cnt_lda_rus_bul_chh	0.361658177470195	0.823879073756936	0.41211616198922
406	ven_fbf_lat_xho_sun_dgb_krd_kor_mcd_ses_yor_ind_geo_jpn_cnt_dut_mlt_akn_uzb_hun_eng_ctl_swt_tsw_ukr_vie_bat_cic_chh_mnd_guj_spa_lda_glc_ben_azi_aze_tha_ewe_est_urd_grk_heb_ita_amr_tml_pol_fre_tag_tig_mly_swe_arw_gam_qcu_jav_bam_amh_rom_afr_aeg_tsn_anl_bos_prs_tur_sod_scr_bsq_fin_lit_mao_zul_owc_mol_ger_bul_slo_por_swa_alb_sid_cze_bem_hin_knd_moo_svk_wly_igb_nor_rus_dyu_hau_pan	0.0246114617776125	0.0571967593812267	0.954511170547751
407	ses_hau_tag_swe_fin_mao_svk_urd_mcd_spa_gam_sid_prs_ger_cze_mol_rus_tsw_vie_fbf_akn_qcu_swa_scr_tha_ven_aeg_hun_pol_mlt_lat_guj_ewe_xho_sun_slo_sod_bos_nor_pan_igb_amh_azi_jpn_hin_bat_est_lda_ita_ben_ind_cic_heb_glc_fre_eng_yor_alb_tur_afr_mnd_bam_dyu_dut_anl_por_rom_dgb_arw_geo_bul_lit_aze_krd_amr_moo_tsn_ukr_tig_ctl_swt_jav_chh_cnt_uzb_grk_kor_zul_owc_bsq_mly_wly_tml_bem_knd	0.396817588724823	0.918376176168194	0.360797671967631
408	nor_sid_tig_igb_amh_sod_tml_mol_heb_bam_glc_bat_afr_ven_arw_fbf_xho_swe_ben_gam_moo_owc_ctl_dyu_mnd_est_cic_por_pan_scr_bem_mao_dut_ita_tag_aeg_amr_eng_ukr_tsn_jpn_grk_jav_akn_urd_sun_bul_hin_kor_pol_bsq_spa_uzb_geo_knd_chh_zul_dgb_azi_guj_yor_fre_bos_hun_ewe_lit_rom_tur_krd_tsw_ger_lat_prs_lda_fin_cze_mly_svk_cnt_slo_aze_mcd_qcu_rus_hau_swa_mlt_wly_anl_tha_vie_alb_swt_ind_ses	-1.08706143387264	-2.93918564920477	0.00415031390970151
409	swt_scr_slo_bat_tsw_mly_wly_bos_aeg_arw_ger_heb_tag_dyu_krd_yor_fre_mol_amh_lit_sod_sun_knd_hin_aze_bul_cnt_swe_guj_ctl_est_dut_sid_pan_rus_prs_igb_lat_lda_owc_ven_ewe_xho_tsn_urd_uzb_tur_tml_geo_jav_kor_pol_azi_mnd_nor_tha_ben_dgb_hau_por_fin_ses_cic_mcd_grk_svk_bsq_gam_ukr_cze_bam_hun_vie_fbf_afr_spa_ita_mao_zul_bem_anl_mlt_chh_ind_swa_eng_moo_rom_jpn_glc_tig_qcu_akn_alb_amr	0.247933301314327	0.588122403624029	0.557875651397489
410	vie_arw_owc_tml_heb_dyu_ctl_spa_ita_swe_jav_grk_aze_ven_bat_hin_dut_lit_bul_mao_bam_hun_swt_tag_bos_ger_moo_lat_mlt_lda_fre_tig_ind_guj_pol_cic_fbf_ses_wly_dgb_aeg_scr_azi_est_tsn_sid_igb_amr_bsq_mcd_qcu_afr_alb_ben_tsw_akn_ewe_mol_sun_pan_eng_tur_swa_rom_cze_tha_cnt_rus_zul_gam_urd_anl_bem_geo_sod_ukr_xho_kor_knd_svk_por_jpn_uzb_prs_mnd_krd_fin_mly_chh_slo_glc_amh_nor_yor_hau	-0.438703163151413	-1.01105863590874	0.314611679039887
411	heb_mnd_ven_ben_sun_amh_grk_bul_tig_pol_bsq_ita_geo_mol_chh_urd_dut_svk_fbf_pan_hin_wly_eng_igb_kor_anl_sid_cze_akn_arw_swt_azi_dyu_knd_bat_lit_est_hau_afr_aeg_zul_fin_tml_lat_ewe_spa_mlt_fre_ctl_slo_cnt_jav_por_bem_scr_ger_uzb_prs_cic_gam_mao_ukr_amr_yor_ses_mcd_jpn_bam_moo_ind_dgb_lda_hun_swe_owc_glc_tsn_swa_guj_tha_aze_nor_mly_tag_xho_sod_alb_krd_tsw_rus_qcu_vie_rom_tur_bos	-0.434487068100487	-1.06184865045679	0.291054076169274
412	sid_cze_rom_mol_geo_aeg_cnt_eng_grk_cic_yor_dyu_bul_guj_akn_dgb_arw_amh_mnd_mlt_bam_swe_mly_slo_sod_est_amr_azi_uzb_qcu_pan_jav_ses_ewe_prs_bsq_hun_por_tsw_spa_dut_mcd_ita_jpn_tsn_bos_ger_fbf_tml_hau_tag_scr_pol_moo_tur_tig_swa_heb_tha_rus_xho_alb_knd_nor_vie_aze_hin_anl_bat_glc_sun_igb_lda_kor_bem_wly_ven_fin_mao_fre_lat_ben_lit_owc_urd_zul_afr_svk_gam_swt_ukr_chh_ctl_ind_krd	-0.339686412102785	-0.805481126171128	0.422596764816269
413	bam_urd_prs_bos_rus_swe_sun_tha_tig_kor_tur_hau_mol_svk_guj_jav_anl_slo_krd_nor_yor_eng_moo_ctl_lit_ind_hun_pan_spa_swa_sod_bat_glc_heb_tsn_ses_geo_bsq_rom_igb_cze_swt_xho_dyu_sid_jpn_mcd_owc_aze_dut_scr_ben_aeg_tag_fre_gam_bem_alb_cic_arw_pol_vie_mlt_amh_wly_chh_fin_lda_mnd_ven_mly_azi_grk_knd_fbf_qcu_cnt_tsw_ewe_lat_ger_amr_ita_ukr_zul_akn_tml_afr_bul_mao_uzb_hin_est_dgb_por	0.314563272176762	0.725403865633911	0.470025727584153
414	hin_alb_mnd_ita_eng_slo_anl_yor_hau_igb_ewe_tsw_fin_ben_krd_afr_swt_mol_moo_tsn_tag_fre_lda_ses_zul_vie_bem_fbf_por_sod_tur_wly_bul_bos_scr_mcd_sid_ind_dut_ven_grk_cze_spa_tig_mao_uzb_akn_owc_chh_ctl_dyu_glc_xho_tml_gam_amr_pan_guj_hun_cic_aze_kor_bat_jpn_bam_qcu_arw_lit_aeg_jav_dgb_ukr_sun_swe_bsq_pol_rus_swa_est_knd_prs_lat_heb_urd_mlt_ger_cnt_azi_amh_nor_geo_tha_svk_mly_rom	-0.161176296195251	-0.413547010482343	0.680157960918324
415	ukr_amr_jpn_ind_lda_azi_tig_kor_nor_wly_hin_swa_xho_bsq_rom_guj_owc_glc_pan_est_fre_eng_urd_mol_por_tml_tur_fbf_cic_arw_tag_mao_grk_lat_sun_krd_aze_slo_pol_afr_fin_rus_amh_ben_ewe_dut_ctl_aeg_bem_mlt_svk_cze_jav_anl_dgb_ven_tha_mly_chh_alb_vie_tsw_hau_mnd_swe_hun_geo_ger_tsn_swt_ses_dyu_heb_bam_lit_akn_moo_bos_scr_sid_yor_knd_prs_ita_cnt_qcu_mcd_sod_bat_uzb_bul_igb_spa_zul_gam	0.539468276559953	1.20352053175375	0.231829554003533
416	bem_uzb_krd_urd_bsq_cze_spa_wly_rom_hun_arw_scr_alb_heb_pan_knd_sun_zul_mlt_dgb_lit_chh_aeg_qcu_pol_est_nor_owc_mol_gam_slo_lda_anl_ben_amr_mao_ita_cnt_bat_sod_geo_jpn_dyu_jav_tml_ewe_ukr_sid_tag_vie_tig_swe_bam_ctl_tha_fre_cic_tsw_swt_tsn_eng_afr_dut_fin_bul_azi_ger_mcd_mnd_akn_hau_por_aze_swa_rus_mly_amh_grk_kor_ven_moo_prs_bos_lat_glc_ses_xho_ind_tur_igb_guj_fbf_svk_yor_hin	-0.224533774669745	-0.580138067118526	0.563224479640026
417	ger_mcd_chh_anl_ukr_igb_dgb_rom_pol_rus_yor_uzb_mnd_cze_bam_zul_azi_bul_spa_aze_amh_fin_gam_wly_tml_glc_fbf_bos_krd_mly_heb_afr_amr_scr_ind_qcu_dyu_jpn_cnt_prs_bem_svk_eng_lat_arw_lit_tag_sod_akn_cic_ctl_bat_tsn_nor_fre_xho_tha_guj_mao_jav_tig_ben_sun_est_vie_grk_urd_kor_sid_lda_por_ita_mol_hin_tur_mlt_owc_knd_hau_ven_aeg_hun_swt_ses_swa_alb_slo_geo_moo_ewe_bsq_swe_pan_tsw_dut	0.622508540490901	1.61229320790149	0.110286744116351
418	vie_mol_mao_afr_aeg_bsq_igb_anl_ukr_dyu_lda_amh_chh_swa_dut_pol_heb_rom_slo_jpn_azi_cnt_knd_lat_alb_hin_akn_sid_bam_qcu_lit_spa_tsw_mnd_pan_tur_bat_ven_tml_urd_aze_fin_sun_est_uzb_ewe_zul_moo_sod_arw_tag_swe_grk_por_bem_fbf_mlt_fre_kor_svk_bul_geo_cze_ger_xho_tha_jav_bos_krd_eng_rus_ind_hau_prs_gam_ben_mcd_ita_dgb_ses_nor_ctl_amr_scr_swt_wly_tsn_glc_guj_mly_yor_hun_owc_cic_tig	-0.494620477288917	-1.13550492217748	0.259081720917924
419	urd_uzb_pol_ctl_prs_fre_swa_dyu_glc_cze_mnd_kor_est_ukr_cnt_lat_ewe_eng_alb_fin_hau_ven_xho_mao_geo_aze_tsw_swe_owc_tml_cic_jav_arw_dgb_lit_vie_mlt_amh_anl_gam_sun_chh_heb_tsn_wly_sid_ben_ses_rus_igb_mol_fbf_qcu_bat_mly_azi_svk_sod_swt_moo_zul_bos_dut_akn_bul_por_slo_aeg_bem_krd_pan_nor_ind_rom_amr_hun_bam_guj_scr_grk_tig_tur_tha_hin_mcd_bsq_lda_ger_ita_tag_afr_spa_knd_yor_jpn	0.312214573807084	0.730460308880819	0.466945042619697
420	tig_lda_cic_bam_spa_swt_svk_anl_igb_dyu_alb_moo_sun_pol_hau_ind_cze_akn_ita_grk_rom_bul_uzb_tag_azi_cnt_guj_dgb_est_prs_vie_afr_aeg_ctl_ewe_fin_bos_pan_glc_tha_scr_zul_xho_mcd_tml_wly_geo_yor_fbf_slo_swe_owc_nor_qcu_sid_chh_urd_gam_kor_lat_bsq_bat_ben_rus_mnd_jpn_mlt_knd_heb_ger_por_krd_amr_mao_aze_tsw_arw_mly_hin_jav_lit_bem_swa_amh_ses_mol_ven_tur_tsn_sod_fre_dut_hun_ukr_eng	-0.0805125551865276	-0.21001963187339	0.834111774960799
421	slo_est_amr_gam_cnt_ben_rus_prs_dut_sod_krd_bul_bos_ita_knd_svk_rom_lda_akn_dyu_swa_grk_tig_tur_mly_spa_bsq_ukr_chh_jav_ewe_qcu_moo_jpn_yor_bam_ctl_ind_arw_lit_xho_afr_mnd_amh_sun_ven_tsw_por_zul_scr_hin_azi_anl_tag_ger_glc_hun_cze_kor_mol_tha_fbf_guj_igb_sid_owc_hau_urd_tml_swe_eng_uzb_vie_alb_fre_fin_aze_geo_pol_heb_aeg_cic_pan_nor_dgb_ses_mlt_swt_mao_bat_lat_mcd_wly_tsn_bem	0.443839946156594	1.08378193255549	0.281263259986011
422	tsn_tag_bat_mnd_cic_qcu_eng_tsw_dyu_owc_chh_arw_cze_cnt_rom_uzb_jav_ukr_svk_urd_aeg_azi_prs_grk_amr_mol_spa_por_pan_ses_knd_amh_fin_geo_igb_est_vie_hun_bos_fbf_pol_tur_bsq_ben_tig_kor_hin_dgb_tha_mcd_bam_anl_akn_slo_ger_nor_swe_fre_ind_tml_yor_alb_scr_ctl_hau_krd_bem_glc_wly_aze_jpn_sid_xho_sun_mly_ewe_dut_zul_ven_rus_lda_heb_swt_gam_swa_afr_mlt_moo_ita_bul_lat_mao_lit_guj_sod	0.125050216192246	0.332979097779066	0.739899538659083
423	mcd_est_dgb_rus_ukr_gam_ind_cze_knd_wly_mlt_hau_swe_mnd_igb_arw_nor_owc_tig_glc_sid_tag_heb_moo_vie_zul_sun_xho_bam_tur_bsq_pan_jpn_tsw_rom_ctl_eng_ben_qcu_dyu_yor_ven_bul_ses_ita_dut_afr_prs_grk_guj_aeg_fin_swa_lit_tml_ewe_fbf_amh_amr_cnt_urd_hin_alb_svk_mol_bos_akn_chh_mao_cic_hun_ger_swt_bat_jav_krd_aze_lat_fre_lda_scr_anl_pol_uzb_spa_mly_geo_sod_bem_por_slo_tha_kor_tsn_azi	0.0870907193154072	0.224138420779057	0.823141273013419
424	heb_nor_bam_bos_cic_tsw_fin_bem_arw_azi_bul_aeg_guj_wly_chh_mlt_mao_qcu_ctl_yor_hun_svk_cnt_tsn_eng_pol_tml_grk_ses_tha_ita_lat_pan_anl_tag_ukr_scr_ben_dut_sod_lit_geo_afr_krd_knd_slo_dgb_uzb_mnd_swe_prs_mol_mly_igb_fbf_alb_xho_amh_sun_glc_swt_gam_hau_sid_moo_owc_lda_cze_tig_tur_zul_est_ven_swa_por_ger_aze_spa_akn_mcd_jav_rus_dyu_bat_rom_hin_bsq_jpn_ind_ewe_amr_vie_kor_fre_urd	0.306341659079804	0.701602313118271	0.484679257840475
425	ger_krd_swe_hin_swa_lda_lat_qcu_pan_tag_mcd_tig_pol_alb_amr_svk_scr_owc_arw_cic_bam_hau_mol_afr_prs_lit_sod_por_bul_bem_tml_ctl_nor_slo_dgb_ukr_akn_mnd_dut_ven_tur_bat_ben_mao_hun_xho_guj_bos_sid_kor_amh_urd_cnt_eng_geo_aze_fin_tsw_tha_glc_spa_gam_knd_wly_chh_jav_cze_fre_ewe_zul_jpn_heb_moo_rus_mlt_ses_sun_swt_yor_vie_rom_grk_aeg_igb_ind_fbf_dyu_azi_mly_tsn_uzb_anl_est_bsq_ita	-0.320072732347727	-0.924747550718688	0.357490546750977
426	mao_tsw_tml_mlt_tsn_igb_knd_jpn_heb_alb_anl_cnt_dut_dyu_owc_xho_urd_dgb_chh_mol_est_ctl_pol_azi_sun_arw_swa_scr_bat_spa_nor_lat_vie_bem_eng_pan_swt_fin_gam_fre_kor_ukr_afr_bsq_fbf_amr_uzb_mly_krd_wly_zul_jav_akn_tur_ses_rus_geo_yor_aeg_amh_tig_sod_lda_mnd_guj_qcu_ewe_hun_hin_ben_bam_moo_ger_grk_sid_lit_hau_mcd_rom_svk_swe_aze_por_cze_glc_bos_cic_slo_prs_tha_tag_ind_ita_ven_bul	-0.461676170761904	-1.07855856237205	0.283574065641334
427	fbf_sid_geo_bat_pol_rus_tag_tml_lit_bem_bul_por_swt_igb_uzb_xho_wly_chh_bos_svk_sod_arw_cic_mlt_lat_spa_ita_krd_sun_ven_tsn_bsq_ewe_tsw_fre_glc_moo_ctl_tur_tha_fin_cnt_ukr_zul_hun_qcu_nor_ger_mao_amr_ben_jpn_guj_azi_afr_urd_dut_aeg_est_prs_akn_gam_mcd_hin_pan_eng_bam_scr_grk_heb_mly_aze_anl_swa_rom_hau_kor_knd_lda_dgb_swe_mol_jav_ind_alb_dyu_vie_yor_cze_owc_mnd_amh_slo_tig_ses	1.11492786725007	3.01698837089489	0.00329281652467151
428	dyu_scr_fbf_heb_tsn_tur_eng_sod_spa_owc_nor_vie_pol_hin_cnt_mol_akn_tsw_cic_fin_ben_ger_jav_jpn_sid_mnd_hau_geo_wly_alb_dgb_uzb_ewe_dut_rus_swa_bsq_krd_sun_tig_urd_gam_swt_moo_azi_lda_amr_afr_ukr_ses_bos_xho_tml_aze_lat_tag_arw_glc_chh_mlt_prs_bam_ind_pan_aeg_hun_bul_tha_guj_est_mao_fre_ctl_cze_amh_igb_ita_rom_knd_slo_grk_mly_svk_mcd_bem_yor_bat_ven_qcu_zul_anl_swe_kor_lit_por	0.111888621411994	0.262062224358251	0.793853048628219
429	lit_est_hau_pol_lat_xho_grk_hun_arw_dyu_bos_ctl_lda_zul_swa_mnd_ita_kor_uzb_slo_amh_nor_mlt_amr_yor_ses_fin_tha_tur_tsw_guj_krd_wly_ukr_chh_spa_rom_ben_tag_prs_ger_dut_swt_vie_jpn_tsn_ind_ewe_ven_afr_bul_bam_anl_jav_mly_owc_qcu_fbf_gam_geo_pan_aeg_glc_scr_heb_igb_bat_hin_sun_moo_svk_tml_cic_azi_alb_por_aze_fre_dgb_knd_swe_bem_mcd_cnt_eng_rus_urd_akn_bsq_tig_sid_mao_sod_mol_cze	0.598542302185776	1.50753220016785	0.135063855225664
430	nor_lda_afr_pol_svk_zul_geo_sod_scr_aeg_bsq_mnd_spa_rom_rus_tsw_ita_alb_tha_jpn_tml_hin_vie_urd_sid_hun_tsn_qcu_tig_igb_eng_gam_dut_ind_cze_arw_prs_slo_kor_mly_mao_mol_azi_por_bem_glc_pan_chh_heb_fbf_jav_dyu_guj_tag_mlt_krd_lat_bam_hau_ctl_tur_sun_xho_ses_owc_swe_ewe_bat_lit_ukr_amr_aze_dgb_moo_anl_mcd_fin_cic_wly_uzb_ger_swa_ven_bos_akn_cnt_est_grk_amh_swt_bul_fre_knd_yor_ben	0.170351996812198	0.443391329498967	0.658512490909079
431	bos_yor_por_bem_jav_jpn_ukr_rom_sun_ita_urd_grk_fin_amh_swe_ewe_fbf_knd_vie_anl_tur_tha_heb_hun_spa_scr_eng_alb_mao_hin_bul_cnt_bam_mcd_azi_slo_moo_wly_tsw_uzb_glc_cic_mlt_bat_swt_guj_bsq_gam_rus_hau_dyu_aeg_zul_owc_prs_ven_swa_dgb_krd_ses_amr_pol_lda_ben_afr_aze_kor_sid_ger_geo_tsn_svk_est_chh_fre_igb_ctl_mol_lit_qcu_tml_sod_arw_pan_dut_mnd_akn_ind_xho_nor_cze_tag_tig_lat_mly	0.98482798433227	2.36779585674268	0.019965391299836
432	chh_lda_pol_qcu_geo_mao_yor_tsn_anl_aze_swt_afr_sun_rom_moo_cnt_glc_bul_heb_est_arw_krd_tig_mnd_cic_dgb_wly_fbf_sod_dut_amh_alb_hun_ger_ben_guj_bem_svk_mol_ukr_bat_vie_scr_nor_prs_sid_ind_por_ewe_bos_spa_gam_swe_urd_xho_dyu_lat_pan_tml_jpn_igb_ita_slo_uzb_hin_mcd_fre_mly_kor_ctl_jav_aeg_swa_tag_lit_akn_fin_hau_tha_zul_azi_rus_ses_tur_knd_amr_bam_mlt_eng_tsw_grk_owc_ven_bsq_cze	0.199793782160565	0.511264734859792	0.610377396554164
433	tag_ita_nor_uzb_slo_svk_zul_ben_scr_mnd_hin_lit_tha_fbf_por_azi_rom_gam_hun_anl_tsn_glc_lda_heb_fin_dyu_spa_aeg_mol_wly_ger_rus_arw_swa_guj_mlt_tig_mly_mao_kor_bul_bos_grk_igb_jav_tsw_sid_est_eng_yor_dgb_bam_pan_swe_cnt_cic_krd_tml_ven_amh_bat_hau_xho_sun_geo_ses_afr_amr_moo_ctl_fre_prs_vie_owc_chh_lat_cze_alb_dut_akn_urd_ewe_ind_ukr_bem_pol_aze_tur_mcd_knd_bsq_qcu_sod_swt_jpn	-0.441357389716604	-1.00022777272676	0.319795710732856
434	cze_tag_dgb_bam_pan_slo_alb_azi_urd_hau_lit_swa_hun_bul_prs_anl_ukr_ita_qcu_yor_ger_krd_grk_sid_swe_jav_bsq_ewe_mly_amh_rus_moo_knd_lat_igb_glc_mao_aeg_fbf_tig_tsw_akn_mlt_hin_nor_arw_pol_tha_kor_dut_mol_ven_lda_rom_vie_scr_fin_mcd_wly_gam_fre_ind_ctl_dyu_sun_tur_ben_xho_owc_zul_amr_por_sod_heb_uzb_swt_est_eng_mnd_afr_spa_bat_tsn_chh_geo_svk_bos_ses_cnt_cic_jpn_bem_tml_guj_aze	-0.567044594545789	-2.18494905353221	0.0314056584312383
435	guj_ven_krd_pan_yor_kor_rus_tur_aze_glc_tsn_ctl_amr_ukr_spa_gam_svk_owc_zul_bat_ita_ses_nor_xho_vie_eng_alb_akn_hau_tag_grk_tsw_pol_anl_slo_sod_amh_azi_bam_por_urd_wly_aeg_mly_igb_mlt_tig_mnd_qcu_cnt_arw_cic_mol_fre_dut_lda_dyu_uzb_jav_bem_tha_bsq_tml_sun_dgb_rom_ewe_hin_swt_sid_heb_hun_knd_swa_bos_fbf_mcd_fin_ger_geo_swe_lit_chh_bul_mao_ben_moo_jpn_est_prs_ind_cze_lat_scr_afr	0.0133777845317375	0.0340588710525501	0.972903199487732
436	swe_slo_glc_arw_amh_ben_owc_anl_wly_tsw_fin_zul_tur_mol_fre_krd_uzb_gam_svk_tig_aze_lat_rom_bos_afr_ind_lit_vie_igb_knd_ses_prs_yor_por_cnt_urd_ven_azi_mcd_bem_swt_sun_geo_mly_rus_bul_pan_tag_dgb_heb_kor_qcu_alb_mnd_bsq_akn_ger_tsn_jpn_hin_hun_mlt_cic_aeg_hau_swa_tha_guj_ctl_lda_dut_sid_est_ita_spa_tml_grk_pol_bam_eng_amr_ewe_jav_dyu_moo_mao_scr_cze_sod_nor_bat_chh_fbf_ukr_xho	0.528611200393754	1.20979559506807	0.229423553679124
437	ewe_amr_sod_spa_urd_aeg_uzb_geo_mlt_swe_rom_tsn_azi_lat_swt_dyu_mcd_dut_cnt_igb_dgb_jpn_krd_bam_jav_rus_bsq_mao_cze_tig_ukr_tur_fbf_fin_eng_ind_tag_anl_hau_knd_pan_bat_aze_guj_ctl_lda_xho_mly_lit_kor_swa_gam_alb_tml_ger_owc_chh_ita_mnd_prs_bul_sid_wly_afr_scr_ses_por_ben_vie_zul_mol_akn_arw_slo_qcu_glc_moo_bem_grk_sun_tsw_fre_svk_tha_cic_amh_est_hin_bos_hun_pol_yor_nor_heb_ven	-0.437963805453149	-1.00259587342282	0.318657431831922
438	ita_fre_nor_glc_mcd_arw_azi_tur_cnt_por_amr_fbf_yor_sun_bos_scr_bat_mly_cic_urd_dut_bsq_lat_grk_ger_tha_ind_amh_swa_ukr_uzb_alb_owc_ses_est_rom_knd_prs_spa_hin_tml_ewe_geo_mlt_aze_sid_qcu_moo_rus_slo_mol_vie_tsw_heb_kor_aeg_pol_jpn_afr_tig_igb_mao_pan_akn_wly_gam_bul_cze_bam_sod_anl_tsn_hau_dyu_ven_ctl_mnd_chh_lda_tag_ben_fin_dgb_hun_jav_swt_svk_bem_krd_swe_eng_guj_zul_lit_xho	0.726098664861371	1.86910170072825	0.0647557203945836
439	tag_amr_ses_dgb_ger_lit_cnt_nor_xho_moo_sun_fin_pan_ven_jav_mlt_fre_mcd_swe_ita_lat_mol_guj_akn_tha_amh_swt_kor_chh_afr_tsn_krd_arw_uzb_mly_eng_slo_swa_cic_rus_lda_cze_bam_gam_jpn_por_owc_tur_svk_mnd_dyu_fbf_bat_vie_urd_ewe_zul_geo_dut_wly_hau_mao_sid_hun_grk_rom_yor_est_ben_hin_bul_anl_sod_spa_pol_ctl_qcu_tig_glc_bem_bos_ukr_aeg_azi_heb_knd_ind_tsw_bsq_prs_scr_tml_igb_aze_alb	-0.320277551354559	-0.760867830543052	0.448660906915436
440	est_lda_aze_rom_svk_mlt_jpn_anl_moo_urd_por_amr_wly_geo_spa_mao_cnt_dyu_tml_tur_tha_hun_bam_ewe_xho_ukr_hin_mnd_dgb_slo_tag_bat_igb_afr_dut_sun_yor_prs_sid_lat_guj_glc_zul_bsq_nor_pol_aeg_ven_heb_grk_scr_eng_bos_swa_jav_cze_arw_bem_ita_mly_ses_hau_fin_ben_sod_rus_swe_knd_tsw_alb_uzb_lit_kor_fbf_ger_akn_tig_chh_qcu_ind_mcd_fre_swt_owc_pan_mol_cic_tsn_gam_azi_krd_ctl_bul_vie_amh	0.28477556321434	0.695410442403816	0.488532145045772
441	ind_jav_hun_fbf_cic_mao_mlt_ukr_afr_bsq_knd_qcu_prs_bam_swa_fin_rom_anl_igb_cze_akn_alb_hau_pol_urd_ita_slo_mly_dyu_grk_xho_por_cnt_ses_ven_arw_swt_scr_amh_lit_ewe_azi_swe_owc_lat_aeg_mnd_sun_amr_guj_ben_tag_bem_dgb_rus_vie_ctl_gam_hin_dut_bul_tha_sid_sod_aze_ger_spa_heb_chh_pan_uzb_bat_zul_tsn_moo_yor_fre_tig_nor_tsw_tml_kor_bos_tur_svk_jpn_krd_wly_glc_eng_mcd_geo_est_lda_mol	0.580696561203409	1.36175754326279	0.176564116889994
442	est_dyu_knd_hau_tig_mnd_heb_urd_geo_bsq_zul_kor_por_cnt_pol_ind_arw_bos_vie_tsw_aze_igb_rus_gam_mol_nor_afr_mlt_ewe_mly_alb_ses_cze_jav_bam_qcu_xho_glc_ben_hun_swe_hin_guj_cic_uzb_pan_eng_yor_akn_amh_tur_sun_ven_aeg_ger_chh_rom_owc_amr_swt_spa_dut_lda_ctl_bul_lit_tha_azi_swa_slo_svk_mao_grk_tsn_fbf_bat_fin_krd_scr_jpn_fre_ita_prs_anl_ukr_wly_tml_dgb_tag_sid_bem_sod_lat_moo_mcd	-0.0977109877691625	-0.224855354487612	0.82258512170349
443	ita_sid_prs_amr_mly_jav_bsq_qcu_akn_mao_hin_jpn_dut_tha_hau_pol_hun_aze_aeg_swt_svk_gam_cze_cic_lat_bat_arw_heb_yor_fre_est_rus_tig_uzb_wly_azi_chh_pan_nor_tag_swe_igb_rom_fin_mlt_zul_dyu_bam_sun_xho_amh_owc_tsw_fbf_mcd_swa_bos_anl_moo_ses_ewe_mnd_sod_lda_scr_geo_krd_urd_mol_eng_alb_bul_grk_kor_ukr_bem_spa_dgb_glc_cnt_ben_ger_tsn_ctl_guj_tur_slo_ven_tml_lit_knd_por_ind_afr_vie	0.635851137133928	1.59933434284746	0.113138311176478
444	pol_alb_est_chh_fre_glc_azi_kor_pan_vie_swe_ita_ger_lat_bsq_tsw_ven_tag_tsn_qcu_yor_moo_ewe_jav_bam_jpn_zul_mnd_geo_mol_nor_tur_owc_prs_hun_dut_lda_mao_xho_igb_hin_cze_slo_urd_grk_sod_eng_rom_sid_mlt_mly_afr_ind_spa_por_akn_bul_swt_rus_arw_bem_aeg_ben_wly_knd_guj_heb_ses_fbf_swa_bat_aze_tha_gam_ctl_bos_krd_uzb_ukr_fin_lit_mcd_amh_dgb_cic_amr_tml_tig_anl_cnt_hau_scr_dyu_sun_svk	-0.498926630053593	-1.2241788070756	0.223976949020295
445	por_gam_ind_sun_sod_fin_igb_fre_aze_afr_wly_aeg_glc_tha_anl_lat_bsq_mlt_vie_tml_swt_hun_est_swa_yor_lit_pan_bos_tig_dgb_knd_qcu_mao_cnt_cze_cic_fbf_mol_rom_azi_geo_jav_uzb_owc_amh_hin_tur_kor_mly_amr_tsw_swe_bat_xho_tsn_moo_ger_spa_scr_dut_guj_prs_slo_eng_grk_lda_mnd_ven_bam_bul_pol_arw_dyu_mcd_hau_ses_ben_sid_urd_ctl_rus_svk_ita_tag_chh_krd_alb_nor_bem_ewe_heb_jpn_zul_akn_ukr	-0.848676452912804	-1.98083280470715	0.0505642340117285
446	aze_guj_tha_mao_arw_sod_sun_qcu_swt_cze_tsw_yor_est_knd_kor_bos_swa_uzb_tsn_swe_ind_dut_grk_ben_jav_afr_tml_moo_amh_chh_bam_aeg_lat_gam_urd_azi_rus_akn_ukr_fre_cnt_vie_scr_tur_hin_glc_heb_mnd_ewe_pol_por_owc_fbf_xho_bsq_krd_igb_bul_hau_jpn_eng_pan_fin_nor_lda_hun_alb_tag_dgb_anl_ctl_ita_ger_cic_dyu_sid_wly_bat_svk_mlt_spa_bem_mol_rom_amr_geo_prs_lit_tig_ven_slo_mcd_mly_ses_zul	-0.707207967180021	-1.77642211637444	0.0789335534204668
447	ses_lit_est_nor_urd_ven_wly_azi_dut_ewe_gam_bem_qcu_zul_bos_mcd_uzb_bsq_por_xho_akn_slo_arw_rus_hin_alb_mnd_sun_grk_tag_tml_jav_glc_fbf_moo_mao_chh_sid_cic_dgb_ukr_prs_jpn_bul_bam_lda_ben_owc_tig_yor_amr_tsn_mol_guj_swe_swa_geo_dyu_ind_pol_anl_rom_spa_tha_swt_mly_cze_kor_afr_ctl_fre_aeg_tur_hau_svk_igb_hun_knd_eng_mlt_bat_aze_fin_scr_cnt_ger_sod_tsw_lat_pan_amh_ita_vie_heb_krd	0.29904296827612	0.768414222704169	0.44418802582056
448	ita_svk_ses_azi_swt_scr_lat_arw_moo_anl_ind_ven_slo_kor_fin_aeg_mol_ben_jpn_yor_nor_est_bsq_bat_mcd_swe_bul_guj_tsn_amr_akn_sun_wly_glc_sod_urd_mly_dyu_tur_rus_ger_lit_bos_hau_afr_xho_bem_cic_ukr_tig_knd_mlt_rom_zul_jav_hin_sid_heb_spa_dut_hun_igb_gam_amh_krd_fbf_eng_tml_tag_lda_uzb_mao_bam_tha_prs_pan_alb_fre_chh_geo_vie_por_ewe_pol_swa_grk_ctl_dgb_mnd_aze_qcu_tsw_cze_owc_cnt	-0.298124678739381	-0.687568176000819	0.493435975942914
449	rom_arw_fbf_kor_aeg_ger_ven_ewe_guj_hau_heb_zul_mnd_bul_amh_pol_ses_spa_krd_akn_sun_amr_urd_dut_chh_ctl_gam_alb_glc_pan_ukr_vie_afr_lat_rus_swa_cnt_bem_mol_tig_tml_grk_est_dyu_tur_bam_bat_mao_bsq_tag_swe_sod_geo_knd_uzb_xho_nor_qcu_mcd_tsw_fin_yor_jpn_jav_tha_cze_ita_prs_ben_eng_sid_hin_bos_igb_lda_mly_lit_por_wly_tsn_anl_swt_fre_aze_mlt_ind_hun_dgb_moo_scr_owc_cic_slo_azi_svk	0.254439329456453	0.652012214908544	0.516001505146185
450	urd_akn_amr_mly_bem_azi_tsn_ukr_eng_swa_bul_bos_arw_prs_afr_rom_gam_hin_fre_mol_bsq_qcu_pan_swt_dyu_bat_yor_scr_tsw_wly_lda_rus_mao_hau_anl_nor_pol_por_ita_ind_mlt_ger_ctl_geo_tml_chh_svk_guj_vie_tur_kor_grk_igb_knd_alb_heb_spa_sid_ven_owc_moo_uzb_xho_lat_hun_sun_aeg_mnd_amh_zul_swe_tig_krd_bam_jpn_ben_fin_cic_mcd_fbf_tha_jav_slo_tag_aze_cnt_ses_est_ewe_lit_dut_glc_dgb_sod_cze	-0.653828746468627	-1.50950354444496	0.134560251861377
451	fin_ind_swa_kor_krd_ukr_hun_bul_urd_mlt_lda_pan_ven_wly_dut_lat_fre_chh_cnt_hau_ewe_amr_arw_jav_ita_jpn_dgb_cze_tml_mao_ses_sid_tsw_bem_tur_tag_svk_grk_hin_swe_sod_guj_aze_tig_fbf_aeg_azi_mol_por_xho_vie_heb_uzb_bos_glc_amh_gam_mly_tsn_est_geo_sun_swt_mnd_ctl_rom_afr_ger_scr_qcu_tha_bam_cic_lit_alb_zul_rus_akn_bsq_dyu_anl_yor_knd_slo_owc_mcd_igb_pol_moo_eng_spa_bat_prs_nor_ben	-0.463897394523721	-1.23631798803773	0.219453717183645
452	rus_lat_fre_krd_anl_amh_cze_jav_bul_ven_aze_arw_afr_geo_azi_ctl_igb_ben_rom_ger_mcd_lit_hau_alb_dgb_swa_gam_glc_lda_tsn_sod_bos_est_bem_tml_fin_pol_tha_guj_chh_zul_mly_mol_mnd_swe_slo_knd_amr_bam_bat_hun_hin_scr_fbf_owc_sun_mao_heb_svk_vie_moo_aeg_por_urd_dut_bsq_mlt_xho_jpn_qcu_akn_dyu_nor_cnt_uzb_swt_tur_tsw_tig_ind_kor_sid_prs_eng_cic_ukr_pan_ita_tag_spa_yor_wly_grk_ewe_ses	-0.966941573572635	-2.46636484684564	0.0154812068977361
453	sid_dgb_sun_grk_mao_tsw_mlt_prs_knd_fin_akn_hun_ukr_bam_vie_mnd_jpn_swa_heb_arw_tha_scr_fbf_gam_igb_pol_afr_dut_tag_slo_jav_yor_bul_guj_lat_lit_urd_amr_mcd_anl_svk_cic_ctl_moo_krd_bsq_zul_cze_ind_bem_geo_nor_bos_tur_tml_rom_aeg_aze_azi_alb_swe_chh_sod_swt_amh_lda_fre_kor_ben_owc_est_hau_uzb_xho_glc_mly_por_hin_rus_ewe_qcu_ses_wly_pan_tig_mol_dyu_ita_ven_tsn_ger_bat_cnt_spa_eng	-0.176508546965445	-0.475692416116317	0.63540900882767
454	xho_guj_igb_lat_bsq_ger_yor_ita_mlt_qcu_hau_cnt_heb_ind_bem_aeg_arw_amr_nor_fbf_tml_swt_glc_swe_cic_eng_pol_krd_akn_mly_bat_kor_geo_sod_amh_knd_lda_mcd_fin_grk_owc_wly_zul_svk_tur_tsw_dyu_ctl_prs_urd_mao_uzb_ven_fre_vie_spa_sun_jpn_tha_cze_rom_hun_bam_lit_afr_slo_sid_aze_mnd_bos_tag_hin_gam_rus_dgb_mol_anl_scr_est_azi_ewe_ukr_ses_bul_por_moo_chh_ben_alb_pan_tig_dut_tsn_swa_jav	-0.533279788964043	-1.39958119305679	0.164965594891467
455	sun_lit_tur_mly_tsn_alb_chh_bat_igb_sod_slo_kor_anl_urd_lda_krd_tag_tha_amh_ukr_ita_fbf_bam_swt_svk_mnd_eng_afr_ben_tig_pan_amr_ses_jav_dyu_fin_tml_pol_lat_gam_rus_bsq_aze_cnt_cze_spa_vie_xho_sid_dgb_owc_swe_uzb_tsw_swa_mcd_prs_yor_wly_fre_glc_hun_bul_nor_ewe_rom_aeg_bem_guj_ven_est_moo_geo_mao_zul_ger_heb_knd_hau_cic_arw_dut_mlt_akn_azi_por_qcu_ctl_mol_scr_hin_grk_bos_jpn_ind	0.697913809971355	1.67840891769311	0.096624670003241
456	cze_glc_uzb_vie_tml_ewe_aze_ger_tha_ben_eng_prs_bsq_mnd_por_fre_swa_ita_fbf_fin_slo_lit_swt_hun_dgb_est_alb_dyu_wly_sid_svk_mol_pol_azi_rom_cnt_sun_lat_swe_rus_qcu_geo_owc_jpn_mly_hau_bem_ind_sod_cic_mlt_mao_gam_akn_tur_nor_krd_heb_anl_mcd_xho_tig_afr_arw_zul_jav_ukr_yor_bos_pan_moo_spa_knd_kor_ven_scr_bul_tag_bam_igb_guj_amh_grk_dut_chh_tsw_amr_hin_lda_ses_tsn_aeg_bat_ctl_urd	-0.356616617138797	-0.912206926565858	0.364018407296163
457	fbf_guj_nor_mao_swa_uzb_gam_bat_prs_bul_cic_sod_yor_bsq_jav_slo_scr_azi_ven_glc_ita_ukr_kor_dyu_ind_dgb_cnt_amr_knd_arw_tml_grk_sun_swt_anl_heb_geo_tsn_ses_rus_hau_fin_fre_aze_ctl_bam_tha_lat_rom_cze_igb_aeg_mnd_owc_swe_pan_lit_por_vie_mcd_afr_akn_jpn_sid_xho_spa_tsw_ben_wly_mlt_bos_moo_dut_alb_eng_pol_bem_urd_ewe_chh_svk_tag_amh_tig_zul_qcu_tur_hin_hun_ger_est_krd_lda_mol_mly	0.249332635259225	0.594006926941658	0.553949659069071
458	ukr_azi_akn_jav_slo_aeg_tha_bam_igb_urd_grk_bos_cic_ses_tur_dgb_mcd_alb_lda_wly_por_moo_hau_gam_bat_swa_dut_glc_tml_sid_swt_svk_kor_chh_owc_pan_heb_tsw_krd_nor_sun_qcu_ben_lit_swe_zul_tag_amr_sod_ger_rus_arw_est_ita_mao_dyu_hun_hin_guj_fre_tsn_bul_mly_mnd_fin_yor_mlt_bsq_fbf_eng_anl_cze_geo_vie_xho_ven_amh_spa_knd_aze_scr_uzb_rom_ind_pol_mol_tig_jpn_prs_lat_ctl_ewe_afr_bem_cnt	-0.687285539806369	-1.57103222900092	0.119571353984236
459	anl_aze_sun_knd_afr_aeg_spa_uzb_yor_hun_ita_bat_kor_ind_glc_zul_cze_bul_ewe_eng_amh_mao_lit_dgb_fre_ses_gam_jpn_bos_moo_arw_tsw_nor_heb_chh_fbf_guj_por_ukr_ger_swt_pol_wly_bsq_qcu_amr_mcd_hin_prs_sod_bam_scr_swe_fin_dyu_mlt_grk_tml_tsn_urd_ctl_mol_cnt_hau_slo_cic_dut_bem_xho_swa_svk_sid_lat_igb_ben_owc_mnd_jav_lda_tag_ven_vie_pan_tig_rus_azi_alb_geo_tur_rom_tha_krd_akn_mly_est	-0.415319443412812	-0.936973933562309	0.351198830065499
460	vie_geo_fre_tsn_fin_svk_hun_moo_lda_fbf_cze_bem_cic_azi_swa_tsw_prs_hin_aeg_tag_sod_owc_ven_tml_cnt_akn_jav_bam_spa_lit_dut_lat_bul_mao_pan_xho_por_sid_ses_bos_tha_tig_arw_igb_dyu_ger_mlt_anl_ben_rom_sun_gam_wly_hau_yor_est_amr_jpn_qcu_chh_ctl_scr_mcd_bsq_nor_krd_alb_afr_ewe_ita_kor_pol_dgb_slo_swt_eng_zul_grk_ukr_mnd_guj_tur_rus_amh_urd_uzb_ind_bat_swe_aze_glc_mol_mly_heb_knd	-0.443743809429622	-1.04592203702214	0.298307910812534
461	ind_fin_ses_sod_tha_bos_qcu_eng_hun_ctl_cze_kor_nor_cnt_mcd_rom_bat_jav_owc_por_anl_ben_ger_guj_dut_gam_dgb_mao_lit_moo_bul_aeg_hin_lda_pan_pol_prs_amr_rus_svk_alb_uzb_dyu_jpn_tsw_swe_mly_spa_est_mlt_slo_tig_fbf_hau_scr_afr_lat_heb_sid_tsn_bem_grk_amh_sun_igb_bam_vie_zul_swt_akn_arw_ita_ukr_krd_mnd_xho_fre_tml_azi_cic_geo_urd_mol_aze_ven_knd_chh_yor_tur_wly_swa_ewe_glc_tag_bsq	0.420331705834394	1.08850014937653	0.279187125679846
462	ctl_heb_glc_spa_sid_geo_cic_pan_cze_ewe_mlt_qcu_lda_bam_svk_igb_mly_sod_mao_xho_aze_rus_akn_dyu_jav_guj_fre_ind_owc_dut_chh_fbf_zul_aeg_por_mcd_hun_ses_tag_ven_swe_hau_mnd_tml_ger_moo_arw_tur_amh_afr_est_vie_fin_kor_ita_cnt_krd_swa_urd_amr_nor_knd_bsq_lat_lit_wly_tsn_hin_dgb_slo_alb_azi_sun_jpn_bem_prs_pol_tha_bos_mol_bul_scr_uzb_ukr_rom_bat_grk_swt_gam_yor_eng_anl_tig_tsw_ben	-0.216914276591141	-0.48910965071268	0.625915624154458
463	urd_aeg_aze_dyu_anl_kor_sod_jav_svk_ukr_tag_tha_scr_swe_sun_ven_igb_vie_pol_tur_bat_fre_ind_azi_eng_fin_slo_ben_mnd_bos_lda_hun_krd_grk_arw_ewe_mcd_bam_ctl_bul_tsn_amr_nor_gam_cic_afr_dut_glc_swt_sid_rom_jpn_hau_ger_yor_dgb_cze_bem_alb_guj_por_knd_zul_uzb_mol_heb_geo_xho_ita_mlt_chh_ses_mly_tig_amh_prs_tml_lit_est_qcu_akn_lat_tsw_cnt_owc_mao_fbf_wly_rus_swa_bsq_spa_pan_hin_moo	-0.0120467638714723	-0.0284379003160811	0.977373832882888
464	fre_swe_dut_cze_igb_hau_fbf_gam_afr_mol_est_dgb_pan_jav_glc_ita_sun_mao_ses_xho_tml_ewe_chh_heb_eng_ind_guj_mly_swt_ukr_zul_akn_ger_tsn_qcu_krd_spa_rom_swa_bat_grk_amh_tha_yor_aze_lit_svk_bos_sid_amr_tur_scr_ven_bul_nor_cnt_tag_bsq_hun_aeg_pol_rus_azi_knd_fin_dyu_tsw_mnd_ben_arw_owc_urd_moo_bam_sod_por_prs_lat_wly_cic_mlt_lda_anl_kor_slo_jpn_tig_bem_vie_mcd_alb_uzb_geo_ctl_hin	0.390044285524818	0.890021387219098	0.375750991166894
465	arw_krd_nor_ben_tha_heb_prs_jav_anl_bat_fre_bos_akn_owc_dut_lda_tag_swa_tig_ewe_ses_ger_hun_cze_ukr_hin_sid_xho_alb_aze_rus_sun_vie_est_glc_mol_bam_grk_hau_amr_por_geo_tsw_knd_fin_eng_bem_ind_sod_moo_aeg_dgb_kor_jpn_pol_mao_tml_swt_swe_ctl_afr_mly_lat_bsq_guj_mnd_tsn_zul_pan_wly_scr_azi_svk_cic_rom_bul_fbf_mcd_ita_lit_tur_yor_amh_cnt_urd_mlt_gam_chh_spa_uzb_dyu_igb_slo_ven_qcu	0.687966947173354	1.81517653953036	0.0727199812958681
466	yor_ind_lda_igb_mao_spa_eng_nor_xho_bos_dyu_bul_fbf_rus_guj_fre_svk_glc_swt_ita_sod_pol_amr_afr_swe_lit_jav_qcu_amh_uzb_krd_rom_grk_owc_bat_hin_ses_azi_ewe_geo_aeg_mnd_tur_bem_anl_gam_tag_ben_knd_tha_urd_chh_tsn_swa_hau_est_zul_mlt_dgb_alb_ukr_pan_fin_bam_mly_cze_tml_ven_mcd_tsw_hun_scr_por_aze_arw_kor_tig_cic_sun_vie_lat_bsq_cnt_jpn_dut_akn_slo_sid_mol_ctl_moo_wly_heb_ger_prs	-0.384937814318616	-0.907052437669095	0.366723337091914
467	mly_sid_ukr_scr_rus_tur_mol_bsq_sod_zul_lat_ewe_fin_yor_dyu_ita_mao_bat_jav_lda_mcd_mnd_rom_spa_swe_aze_slo_guj_hin_ben_cic_knd_amh_arw_bul_qcu_fbf_heb_cze_prs_swt_urd_swa_alb_krd_moo_dgb_xho_jpn_bam_glc_wly_vie_mlt_tig_owc_tsn_ger_tsw_sun_afr_akn_bos_kor_gam_pol_azi_nor_eng_geo_ctl_anl_dut_tha_est_tml_ind_amr_chh_aeg_svk_por_hun_hau_cnt_igb_lit_tag_bem_uzb_fre_grk_pan_ses_ven	-0.0943486987977249	-0.221616163493892	0.825098594625152
468	amh_jav_fre_bos_vie_swa_amr_cnt_igb_mlt_guj_mcd_sid_bsq_ger_chh_sun_ukr_anl_afr_eng_zul_azi_wly_geo_ben_fbf_por_dut_swt_nor_cze_prs_rom_bat_rus_est_heb_glc_lit_moo_pol_mol_mly_aze_knd_slo_cic_mnd_ven_alb_bul_krd_akn_tur_uzb_tml_arw_ind_ita_swe_ctl_spa_yor_bem_hin_sod_pan_fin_scr_tig_dgb_hun_mao_lda_tsn_aeg_tsw_kor_grk_owc_ses_xho_tag_svk_lat_tha_qcu_jpn_dyu_ewe_gam_urd_bam_hau	0.143392141650812	0.347957905288308	0.728658149281048
469	zul_heb_moo_igb_fbf_geo_sid_kor_glc_tsn_lda_azi_hin_mao_amh_mly_afr_bam_ewe_pol_swa_krd_urd_yor_hun_guj_ven_aeg_rom_ind_eng_sun_mcd_qcu_mol_xho_mlt_tag_anl_tml_fin_ben_tha_cnt_akn_rus_jpn_lat_hau_tur_nor_lit_dut_prs_spa_swe_grk_cic_cze_amr_jav_ses_bem_knd_ita_wly_svk_chh_uzb_dyu_arw_est_slo_bat_swt_owc_bos_ger_tig_bsq_ctl_scr_por_dgb_mnd_tsw_pan_fre_bul_ukr_sod_gam_aze_vie_alb	-0.0722152205156402	-0.189543474303006	0.850079957905392
470	kor_tur_gam_ger_hin_glc_bem_yor_tag_chh_sid_igb_swa_eng_bat_urd_cze_ben_cic_ukr_hun_ind_nor_svk_ctl_swe_xho_wly_tml_rus_aeg_afr_tha_fbf_dut_mcd_guj_mnd_lat_owc_mao_amr_akn_jav_prs_fre_alb_sod_grk_krd_rom_mol_cnt_pan_ven_moo_arw_amh_geo_swt_vie_anl_sun_fin_bsq_ewe_est_bos_jpn_zul_dyu_knd_ita_bam_qcu_aze_tig_tsn_dgb_spa_scr_slo_mlt_lit_tsw_hau_azi_heb_bul_por_pol_uzb_mly_ses_lda	0.0359278282591978	0.0828029551177841	0.934186181241497
471	owc_cnt_yor_por_lda_afr_aeg_vie_fre_glc_ses_svk_krd_mlt_eng_rus_swt_ctl_cze_nor_ukr_ger_bem_tml_hin_bam_gam_dgb_mao_jpn_fin_igb_qcu_tur_wly_sod_bul_alb_chh_slo_ven_guj_tsn_kor_arw_geo_ewe_azi_pol_uzb_xho_rom_mol_est_ben_knd_tha_anl_hau_pan_urd_mly_akn_grk_ita_ind_heb_tig_tag_sid_jav_scr_bsq_swa_swe_moo_mcd_dyu_bat_dut_amh_fbf_sun_tsw_lit_spa_lat_aze_amr_mnd_hun_prs_cic_zul_bos	0.512114852893557	1.16981474705418	0.245064801839781
472	hau_jpn_glc_uzb_rom_anl_dgb_mlt_grk_ukr_svk_mly_qcu_cic_ewe_tur_dyu_dut_ind_owc_heb_rus_vie_ger_urd_bat_ita_tag_fin_arw_xho_spa_sid_amh_jav_pol_ven_mao_mol_ctl_swe_lda_yor_por_est_sun_afr_mnd_mcd_igb_cnt_fbf_bem_kor_fre_hun_aeg_prs_tig_ses_ben_krd_pan_swt_tml_zul_geo_lat_scr_hin_amr_tsn_tsw_swa_azi_bsq_moo_alb_bul_akn_knd_sod_wly_bos_guj_lit_eng_slo_nor_bam_cze_aze_tha_gam_chh	-0.105349823446532	-0.243575870820467	0.808095807437219
473	fbf_lda_grk_aeg_chh_spa_ctl_knd_mlt_azi_tag_uzb_scr_lit_por_tsn_swa_tml_slo_ses_ben_tsw_bat_tur_amh_kor_tha_hau_dyu_heb_amr_swt_glc_akn_fre_afr_lat_bem_mnd_dut_fin_bsq_pol_cnt_rus_svk_arw_ukr_mly_yor_wly_est_hun_eng_cze_cic_xho_sid_rom_nor_owc_jav_krd_qcu_mcd_bam_sod_pan_bul_geo_anl_jpn_ewe_hin_moo_sun_ita_aze_zul_mao_urd_igb_mol_bos_swe_tig_vie_gam_prs_ind_alb_ger_dgb_ven_guj	-0.00553505486972333	-0.0127827148830799	0.989828528801838
474	akn_lat_rus_por_ewe_glc_bsq_kor_knd_sid_dut_urd_hun_tig_bam_fre_swt_bos_tur_ger_ukr_eng_wly_rom_svk_ctl_ita_bat_mnd_lit_zul_moo_gam_est_mao_swa_pan_jpn_pol_nor_mol_grk_cnt_uzb_guj_amh_dyu_ses_sod_prs_alb_tsw_slo_mcd_hau_ben_scr_jav_bul_qcu_yor_heb_ven_tml_sun_hin_anl_amr_mlt_spa_afr_chh_tag_fin_owc_arw_dgb_lda_vie_geo_igb_bem_xho_tsn_mly_krd_swe_ind_aeg_cic_fbf_tha_azi_aze_cze	-0.331260049463323	-0.870393412619041	0.386326565553948
475	ben_dut_tur_scr_ind_sod_bsq_akn_dgb_tig_tml_jav_uzb_heb_zul_ita_slo_hun_knd_pan_lda_owc_amr_rom_swt_mlt_ven_swa_ses_tsn_por_prs_mly_glc_mao_sun_fbf_amh_fre_alb_mcd_dyu_vie_anl_afr_ewe_hin_guj_igb_rus_krd_urd_kor_cnt_sid_ctl_fin_bat_jpn_gam_est_arw_yor_aze_tag_eng_geo_nor_aeg_bam_mnd_swe_wly_xho_azi_pol_chh_hau_ukr_cic_bem_spa_cze_qcu_svk_lit_lat_moo_tsw_ger_mol_bos_tha_bul_grk	-0.261298203851399	-0.610185067749014	0.54322739892842
476	cze_slo_por_mly_jpn_ben_sod_hau_urd_ita_nor_zul_mol_moo_cnt_arw_aze_anl_xho_dgb_bos_bul_tag_glc_svk_akn_est_bat_rom_alb_azi_mao_bam_lit_bsq_kor_qcu_swt_swa_aeg_mlt_geo_dyu_scr_fre_guj_hin_spa_grk_tur_lat_rus_gam_tsw_fin_afr_amr_bem_ind_hun_amh_ukr_mnd_pan_yor_ctl_prs_tig_eng_lda_dut_wly_tml_mcd_tsn_vie_ses_ger_fbf_uzb_knd_krd_ven_pol_swe_owc_jav_ewe_sid_chh_igb_heb_sun_tha_cic	-0.07477270886085	-0.180080709863021	0.857481017935182
477	sun_svk_lit_slo_bam_urd_swt_cnt_dut_rom_hin_pan_prs_pol_bos_bem_fin_geo_mcd_mly_spa_owc_kor_fre_krd_tsw_jav_mol_knd_tag_eng_grk_akn_amr_ewe_mnd_hau_chh_amh_fbf_wly_dyu_ita_yor_ind_bat_cze_tig_azi_ctl_lat_por_tha_tml_bul_tur_glc_mao_sid_igb_rus_xho_arw_qcu_swe_bsq_mlt_vie_tsn_swa_aeg_moo_heb_alb_lda_nor_ven_uzb_afr_anl_hun_jpn_ger_est_gam_dgb_sod_cic_ses_zul_guj_scr_ben_ukr_aze	0.345404709125312	0.79602943758107	0.428042173461633
478	owc_ses_jpn_mlt_dgb_ger_grk_wly_ind_ewe_krd_swa_urd_scr_afr_bsq_tag_lat_swe_arw_vie_bul_mao_ukr_tsw_zul_svk_akn_hin_spa_rus_jav_bos_nor_slo_moo_knd_uzb_aze_dyu_gam_ven_geo_eng_hun_yor_ita_hau_guj_tur_swt_prs_rom_cic_alb_bat_cnt_amh_tha_fbf_dut_azi_sod_cze_igb_mnd_tig_chh_pol_lda_tsn_pan_sid_por_aeg_tml_fre_bam_heb_anl_glc_ctl_bem_fin_kor_mol_sun_xho_ben_qcu_mcd_est_mly_lit_amr	0.382780542080221	0.894018877905112	0.373619610734962
479	qcu_pan_fin_sod_aeg_gam_tig_rus_swe_scr_afr_hun_jav_cic_mlt_bsq_mol_tml_ukr_tsw_uzb_tag_anl_urd_aze_fbf_por_nor_eng_ses_zul_mnd_grk_sun_yor_slo_alb_lat_rom_moo_arw_bat_bam_spa_chh_ewe_tur_igb_dut_heb_bos_swa_hin_ind_ven_pol_tha_kor_cze_lit_azi_ita_ctl_tsn_sid_vie_cnt_swt_svk_dgb_ger_jpn_xho_glc_guj_lda_mcd_est_geo_dyu_wly_krd_prs_mly_mao_bul_hau_ben_knd_owc_fre_amr_akn_amh_bem	-0.00818702017976029	-0.0227192503353022	0.981922895815246
480	amr_jav_rom_uzb_scr_lda_moo_tsw_afr_bsq_ind_pan_nor_aze_tig_glc_arw_ctl_gam_jpn_lit_dut_rus_alb_qcu_mol_chh_owc_ewe_fbf_guj_igb_cze_cnt_ukr_bat_heb_ben_swa_eng_vie_bos_tur_hun_spa_pol_est_mly_svk_ses_geo_ven_sod_sid_xho_tha_dyu_cic_ger_zul_hin_kor_swt_mao_bam_dgb_akn_tml_fin_wly_amh_bem_mcd_bul_knd_tag_krd_hau_mnd_prs_lat_tsn_ita_swe_por_fre_aeg_urd_grk_anl_yor_mlt_sun_azi_slo	-0.205653113169658	-0.478960954308638	0.633090652355722
481	lat_fbf_chh_tag_sun_qcu_hun_ben_tha_mol_prs_swa_grk_bos_est_moo_mly_geo_swt_jpn_mao_mcd_por_igb_anl_tml_tur_amh_lda_bam_dut_heb_bul_zul_spa_dyu_bem_mlt_ita_pol_bat_uzb_guj_hau_mnd_akn_rus_dgb_eng_swe_pan_azi_kor_slo_svk_nor_aze_tsn_sid_fin_rom_alb_scr_xho_sod_owc_vie_ses_ger_ewe_afr_tsw_knd_lit_yor_ctl_aeg_ven_jav_arw_ind_gam_cze_hin_ukr_fre_cic_cnt_krd_wly_bsq_glc_urd_amr_tig	0.385970840686879	0.989797512660482	0.324841370271369
482	pan_ctl_owc_rus_sun_afr_fre_slo_ger_lit_ses_cze_qcu_mcd_akn_cnt_zul_tag_dyu_aze_jav_vie_amh_scr_uzb_anl_wly_grk_azi_glc_tig_alb_tha_sod_kor_guj_tsn_swe_prs_mao_yor_dgb_arw_fbf_heb_sid_lat_ben_geo_tml_hun_ven_amr_mlt_rom_chh_ita_krd_bem_fin_bul_pol_est_mol_gam_jpn_mnd_cic_hau_swt_dut_svk_tsw_bsq_xho_bam_ewe_swa_lda_hin_ind_aeg_urd_spa_bat_igb_eng_por_knd_moo_ukr_bos_tur_mly_nor	0.248562110284574	0.560366642785397	0.576576820951371
483	pol_wly_ita_qcu_yor_hau_fre_tha_swa_tsn_jpn_ger_alb_slo_sun_swt_dut_eng_ewe_prs_ben_ukr_zul_azi_bam_fbf_chh_grk_dyu_amr_spa_mnd_bos_lat_mlt_jav_tml_fin_scr_cze_bsq_moo_tig_por_mao_knd_urd_amh_xho_mcd_ctl_rom_tag_bat_swe_hin_sod_kor_cic_bul_geo_tsw_dgb_uzb_pan_sid_glc_arw_igb_akn_aze_ven_est_gam_bem_vie_lit_svk_guj_aeg_hun_ind_anl_cnt_heb_tur_mol_ses_mly_lda_nor_afr_krd_rus_owc	0.219994197976403	0.494864669984674	0.621862760307732
484	tag_bsq_por_kor_chh_slo_bos_bam_gam_swe_fre_mol_tsn_dut_aze_cic_hau_amr_ukr_tml_scr_wly_aeg_arw_uzb_moo_alb_bem_bul_lit_mlt_akn_azi_xho_tha_vie_swa_rom_zul_sid_mly_dgb_ctl_dyu_knd_ven_ita_swt_pol_jpn_spa_jav_urd_ewe_qcu_guj_rus_svk_ses_mao_mnd_anl_ger_fbf_mcd_tig_afr_fin_ind_lat_ben_tsw_sod_hin_pan_lda_geo_est_yor_tur_bat_grk_cze_sun_glc_prs_igb_krd_heb_nor_amh_eng_cnt_owc_hun	0.322959244610058	0.845433208289659	0.400038907822096
485	sod_bem_anl_krd_qcu_nor_glc_mnd_cic_ven_mlt_guj_uzb_por_urd_prs_geo_aeg_lat_vie_bul_igb_swt_mao_dyu_ita_afr_alb_owc_ben_fbf_lit_ind_cnt_amh_ctl_fin_bos_cze_est_fre_mly_mol_ukr_scr_akn_bam_swe_zul_tml_ger_sun_yor_moo_ses_chh_mcd_dut_knd_dgb_hau_tur_pan_tag_kor_spa_gam_grk_wly_jav_hin_aze_hun_svk_xho_tsn_swa_slo_jpn_pol_amr_tig_heb_azi_bat_rom_rus_tha_arw_tsw_sid_bsq_lda_eng_ewe	-0.532258342822506	-1.25225175664697	0.213618202303931
486	lit_bsq_fre_krd_glc_tml_swa_est_grk_jpn_ctl_dgb_ita_ukr_bam_cic_ven_tha_igb_prs_anl_aeg_yor_ger_por_mol_fbf_mly_tig_vie_arw_mnd_bul_owc_svk_tur_ind_rus_swe_uzb_akn_geo_bos_amh_mlt_wly_tsn_heb_gam_jav_zul_nor_rom_sid_sod_chh_ewe_guj_eng_mao_cnt_spa_hin_hau_hun_pan_afr_urd_scr_azi_alb_dyu_bat_amr_xho_dut_qcu_moo_lat_bem_slo_kor_fin_swt_ses_tsw_mcd_tag_knd_ben_lda_pol_sun_aze_cze	-1.46990281246784	-3.91678257827135	0.000171089656190479
487	hau_krd_gam_sun_alb_dyu_tsw_fre_grk_dut_pan_zul_ses_rom_tha_ven_ctl_chh_prs_yor_fin_xho_bam_mol_hin_aze_tig_swt_por_akn_uzb_aeg_bul_sod_vie_mcd_mly_lat_tur_ben_guj_ukr_eng_jpn_bem_rus_bat_pol_glc_est_heb_ger_moo_azi_amr_knd_qcu_dgb_swe_bsq_tml_tsn_mlt_urd_cze_slo_owc_geo_ewe_swa_nor_svk_lit_ita_kor_scr_cnt_mao_amh_mnd_lda_cic_anl_fbf_arw_wly_spa_sid_bos_afr_igb_tag_ind_hun_jav	-0.108152209719104	-0.265885340359266	0.790916064565792
488	mol_ven_bat_krd_heb_zul_afr_tag_anl_scr_arw_amr_fin_urd_bos_wly_yor_ben_ita_mcd_cnt_bem_tha_prs_igb_qcu_rom_mnd_glc_fbf_mly_kor_cze_pol_eng_ukr_sod_dut_dgb_por_tsw_swt_sid_alb_bam_tml_spa_aze_azi_hun_cic_svk_moo_sun_pan_hau_akn_aeg_knd_lda_gam_dyu_tsn_grk_amh_xho_slo_bsq_est_geo_ctl_jav_mao_ewe_vie_owc_tur_guj_uzb_hin_tig_ses_swa_chh_swe_fre_lit_rus_ind_bul_jpn_nor_ger_mlt_lat	-0.405320847692294	-1.00553698013096	0.317247483058194
489	ctl_mlt_fin_tha_knd_gam_lit_ita_tig_hun_scr_sod_aeg_nor_pol_ind_grk_aze_cnt_mly_amr_tag_mao_bos_jpn_bsq_lat_chh_moo_ben_bul_krd_swa_zul_tsn_qcu_vie_geo_mcd_ewe_fre_heb_uzb_dut_ger_amh_owc_fbf_akn_sid_prs_ven_spa_wly_est_ses_yor_anl_tsw_bem_lda_kor_mnd_ukr_swe_por_tur_sun_afr_arw_igb_rus_pan_cic_azi_xho_tml_bam_dgb_dyu_urd_hin_cze_mol_slo_alb_svk_bat_swt_glc_eng_jav_guj_hau_rom	-0.154666024889559	-0.398587201514724	0.691111054683045
490	azi_knd_lda_por_mao_chh_hau_rom_amh_fbf_gam_bos_tml_ind_ita_bam_ewe_fin_tsn_bsq_jav_mcd_hun_akn_pan_svk_mnd_ukr_yor_cic_urd_tha_prs_eng_krd_bem_fre_scr_slo_lit_bat_swa_ses_est_igb_swt_kor_nor_cze_pol_uzb_alb_bul_tag_spa_dyu_sod_owc_wly_arw_glc_afr_zul_tsw_tig_qcu_cnt_moo_sun_hin_jpn_guj_geo_anl_mly_lat_aeg_dut_rus_grk_tur_vie_ven_ger_swe_ben_aze_mol_sid_dgb_xho_ctl_heb_mlt_amr	0.229539129730877	0.603950139728103	0.547347211663322
491	lit_fre_jpn_dyu_grk_nor_guj_prs_akn_qcu_aeg_jav_sid_yor_bos_xho_arw_mcd_mol_dgb_swa_amr_lat_moo_sod_heb_por_hin_ses_amh_anl_spa_bem_svk_zul_tha_cnt_hun_scr_ger_bsq_dut_mlt_swe_afr_kor_eng_chh_ita_glc_sun_ven_tsn_tur_gam_slo_pol_alb_uzb_tml_hau_knd_aze_bam_vie_ewe_geo_swt_bat_urd_krd_tig_fbf_igb_mly_cze_tsw_rom_tag_azi_fin_wly_pan_rus_ben_bul_mao_ukr_est_ind_lda_mnd_cic_owc_ctl	-0.617938433350538	-1.62117004399224	0.108366926524327
492	heb_tig_tsn_bem_sid_moo_wly_mol_pan_dyu_swt_fin_jpn_fbf_spa_mlt_tml_igb_bsq_urd_por_mly_xho_rom_nor_afr_grk_tha_krd_cze_mcd_glc_gam_ukr_hau_ewe_geo_bos_arw_vie_fre_swe_rus_qcu_cnt_prs_scr_aze_ger_lit_mnd_bul_chh_tur_ben_dgb_uzb_hun_lda_knd_azi_ven_est_kor_sun_tsw_svk_amr_dut_anl_eng_lat_hin_ita_guj_ctl_bat_akn_slo_swa_owc_mao_alb_cic_tag_zul_ses_amh_sod_jav_yor_ind_aeg_pol_bam	0.379717680057543	0.872839039054858	0.384998876895611
493	rom_tml_hin_knd_afr_chh_heb_fin_ctl_grk_est_ger_amh_tsn_sid_zul_eng_jpn_gam_glc_fre_jav_ben_bat_xho_ven_slo_arw_lat_spa_hau_krd_owc_mcd_pan_swt_tag_mlt_ind_akn_qcu_alb_por_bos_aze_geo_kor_mnd_guj_swa_cze_pol_vie_bsq_igb_ukr_ewe_wly_uzb_bul_nor_swe_fbf_tsw_bem_mly_hun_anl_scr_lit_dgb_dut_lda_urd_sod_rus_yor_ita_aeg_tur_ses_sun_tha_svk_mao_amr_mol_cic_cnt_prs_dyu_azi_bam_moo_tig	-0.292129323559705	-0.793161592539343	0.429702599170527
494	pol_est_jav_tml_ind_swa_anl_scr_kor_nor_bat_rus_afr_xho_ven_mol_urd_alb_bul_lit_bem_moo_geo_guj_bam_knd_jpn_swt_bsq_pan_owc_mlt_slo_tag_azi_aeg_ben_qcu_por_sid_ukr_tha_lat_mcd_zul_sun_amh_spa_rom_eng_cze_arw_svk_hun_amr_glc_swe_bos_uzb_tur_tig_sod_mao_cic_ctl_cnt_ger_ses_mnd_hin_prs_dut_fbf_chh_lda_aze_akn_ita_hau_mly_fin_dyu_dgb_yor_igb_wly_ewe_krd_vie_tsw_heb_grk_gam_tsn_fre	-0.117522113745386	-0.277814488648246	0.781771440659067
495	mao_mnd_mol_rus_arw_owc_ven_ita_xho_cnt_fre_dut_svk_ind_tig_fin_swa_sid_qcu_cze_pan_kor_bem_ewe_bsq_lit_tsw_vie_nor_eng_mlt_heb_fbf_jav_tml_guj_sod_lat_tag_aeg_uzb_wly_jpn_cic_dgb_akn_tha_rom_swt_sun_chh_geo_pol_urd_glc_hau_hun_mcd_bam_aze_amr_azi_prs_bul_igb_tsn_yor_anl_amh_knd_lda_krd_hin_swe_afr_por_ger_gam_ben_ses_tur_spa_slo_bos_grk_moo_zul_ctl_scr_alb_ukr_dyu_mly_bat_est	-0.182918130673948	-0.433770596532728	0.665459612863557
496	moo_uzb_urd_xho_ukr_heb_fre_tha_mnd_mlt_bam_anl_fbf_afr_ewe_jpn_lat_guj_glc_ctl_bul_rus_svk_lda_tig_vie_geo_bem_tag_pol_mcd_amh_ind_aeg_eng_alb_dut_slo_zul_ben_tsw_ita_hun_tsn_spa_pan_tml_hin_grk_akn_ses_yor_nor_prs_tur_owc_swt_est_amr_swe_sid_mly_bsq_knd_sod_kor_cnt_sun_igb_cic_azi_aze_cze_wly_mao_krd_hau_bos_gam_lit_dyu_fin_arw_qcu_ger_swa_scr_rom_dgb_por_chh_mol_jav_bat_ven	-0.144298121386236	-0.326307523799754	0.744924863811588
497	bem_heb_uzb_dgb_rus_cze_hin_mlt_ben_azi_hun_urd_aze_wly_alb_pan_ukr_akn_kor_rom_owc_ita_bos_tag_scr_svk_yor_tig_ger_lit_fbf_fre_ses_anl_lda_qcu_tsw_tur_nor_cic_sid_ewe_mnd_tml_vie_swa_tha_mly_mcd_grk_amh_zul_est_krd_swt_igb_spa_lat_fin_xho_mol_arw_bat_bsq_eng_guj_chh_tsn_cnt_dyu_amr_sod_aeg_por_moo_knd_bam_geo_ctl_gam_bul_pol_afr_sun_dut_swe_glc_mao_jav_jpn_prs_hau_slo_ven_ind	1.20057685016077	3.21042154673608	0.00182005835003183
498	grk_spa_bam_glc_ita_vie_pol_dut_tag_por_bem_gam_tig_ind_fin_lit_aze_jpn_ctl_ses_tml_igb_mol_tsn_cze_ewe_aeg_hau_jav_alb_bat_heb_mlt_chh_wly_tha_uzb_fre_swe_bsq_azi_bos_mao_arw_lda_kor_hin_mnd_amh_knd_sod_sid_cnt_mly_bul_rus_geo_ven_hun_guj_scr_krd_ben_tsw_rom_dyu_yor_zul_cic_fbf_prs_ukr_svk_swa_slo_nor_pan_dgb_ger_anl_owc_tur_qcu_mcd_swt_moo_urd_akn_est_afr_amr_lat_sun_xho_eng	-0.181453874457506	-0.409808945422613	0.682888545037265
499	vie_ben_tsw_por_fre_yor_amh_heb_rus_ger_bsq_moo_cze_fin_cnt_bat_arw_tsn_mao_prs_slo_qcu_jav_aeg_tig_swa_zul_fbf_bam_nor_uzb_urd_ven_eng_dgb_scr_grk_ind_lat_tha_mnd_glc_lit_aze_spa_chh_anl_guj_gam_est_rom_mcd_kor_owc_bem_geo_swt_ita_sid_krd_tml_lda_wly_tag_ewe_xho_svk_pol_ses_bul_tur_hun_dyu_alb_amr_mly_pan_afr_igb_ukr_knd_mol_hau_azi_mlt_sod_sun_jpn_akn_cic_hin_ctl_bos_dut_swe	0.434899820981564	1.08024155934116	0.282828089571117
500	grk_cic_hau_por_cnt_guj_geo_hun_scr_dyu_tig_slo_dut_ses_tha_tsw_dgb_jpn_xho_lit_arw_rus_bat_jav_pan_ven_bsq_swa_amr_vie_alb_fbf_wly_mao_hin_ben_swe_mol_kor_ukr_gam_tsn_tml_sun_prs_uzb_ewe_ger_zul_eng_spa_owc_aeg_fin_afr_glc_urd_azi_tag_aze_chh_ctl_svk_est_lat_sod_heb_fre_ita_cze_akn_tur_mcd_swt_moo_knd_qcu_ind_bem_sid_bos_pol_amh_bam_anl_nor_yor_krd_lda_igb_mlt_mnd_bul_rom_mly	-0.212239452231797	-0.471011052607993	0.638735805421094
501	tml_cic_moo_ita_azi_heb_amh_alb_scr_mcd_arw_wly_ukr_swe_bos_bem_ctl_sid_krd_dut_jpn_fbf_ewe_ses_geo_slo_swt_kor_amr_uzb_rom_tur_grk_guj_yor_mly_igb_sun_dyu_anl_afr_eng_por_rus_aeg_xho_bat_tsw_owc_chh_bsq_tag_glc_hin_lat_svk_tsn_aze_tig_ven_cnt_cze_dgb_lda_fin_qcu_bam_zul_ind_pol_gam_mao_sod_ger_bul_swa_ben_urd_tha_jav_fre_nor_mlt_akn_spa_knd_lit_mnd_vie_hun_est_mol_pan_prs_hau	0.842891931783699	1.94496133777989	0.0548004373725666
502	gam_mcd_swe_slo_sid_sun_ven_tag_mly_ind_scr_arw_afr_glc_ita_ses_anl_heb_est_geo_hun_guj_cze_lat_tsn_tig_zul_ben_svk_rus_ctl_chh_mnd_wly_pan_fbf_hin_bat_dyu_azi_eng_sod_jpn_xho_swt_hau_aeg_prs_kor_tsw_spa_aze_bul_amr_dut_pol_moo_mlt_tur_qcu_owc_bem_por_fin_jav_cnt_cic_alb_uzb_igb_ukr_lda_knd_urd_mol_lit_dgb_ger_bos_bsq_tml_grk_akn_nor_amh_rom_yor_ewe_fre_bam_tha_krd_vie_swa_mao	0.692871945522978	1.79641618966295	0.0756751338145559
503	tag_ven_slo_mcd_knd_mnd_lit_pan_swt_arw_bam_swe_aeg_alb_cnt_krd_sid_ind_akn_kor_gam_mlt_afr_scr_tml_glc_fre_svk_grk_mol_rus_ewe_eng_bul_azi_prs_dut_uzb_ctl_dgb_ben_cze_heb_urd_geo_jav_guj_fbf_tha_zul_sun_tur_sod_fin_yor_ita_por_vie_xho_tsn_rom_ger_nor_hin_lat_lda_ukr_jpn_bem_amr_cic_bos_mly_hau_tsw_chh_bsq_aze_ses_amh_igb_bat_qcu_pol_tig_hun_swa_spa_moo_anl_mao_dyu_est_wly_owc	0.0651761245218903	0.152799598354799	0.87888734744947
504	uzb_tig_mcd_guj_lda_tsw_lat_arw_scr_tml_owc_mly_ind_geo_ukr_cze_eng_anl_swt_alb_gam_tur_sun_afr_jav_mnd_dgb_ger_ses_tsn_fbf_swa_sod_moo_sid_por_hun_amr_vie_chh_fre_glc_hin_bat_azi_prs_ctl_kor_pan_tag_dyu_aeg_aze_jpn_svk_zul_knd_mao_heb_lit_bem_yor_mol_ben_dut_bul_bam_grk_akn_amh_bos_xho_pol_qcu_rom_fin_tha_rus_cnt_krd_bsq_ewe_hau_wly_swe_slo_urd_cic_igb_est_nor_ita_spa_ven_mlt	-0.154251372086849	-0.347962731703423	0.728654536509703
505	kor_qcu_swa_tur_ukr_moo_hun_swt_bem_cic_gam_sod_heb_sun_bam_arw_mly_wly_lda_pan_hau_ind_mao_igb_fbf_pol_dut_ita_tha_svk_amh_sid_tsn_amr_akn_eng_azi_zul_cnt_rom_fin_mnd_afr_bul_mcd_bat_jav_dgb_swe_guj_ven_prs_knd_slo_tml_por_urd_owc_krd_spa_bsq_tsw_ewe_alb_xho_mlt_lat_hin_mol_rus_nor_aeg_tig_scr_ctl_cze_est_yor_jpn_chh_ben_aze_glc_bos_uzb_ger_ses_lit_fre_grk_tag_vie_geo_dyu_anl	-0.152460864842939	-0.331315780162822	0.741151377508493
506	bsq_jav_rus_sod_bat_bos_cnt_xho_kor_fin_moo_jpn_uzb_dyu_alb_mol_tsw_akn_fre_aeg_ben_ses_tag_dgb_chh_bul_ukr_pol_pan_ven_tur_mlt_igb_mly_amr_vie_gam_hau_lat_slo_ita_lit_heb_spa_mnd_owc_scr_guj_swa_aze_zul_ger_azi_bam_swe_dut_ind_wly_ctl_hun_knd_hin_ewe_cze_por_grk_nor_geo_urd_lda_bem_cic_anl_arw_prs_mao_glc_tsn_fbf_afr_rom_tha_mcd_est_krd_amh_sun_swt_tig_sid_tml_qcu_yor_svk_eng	0.315577998931176	0.777153070980733	0.439040817050226
507	bam_mlt_bul_yor_cnt_prs_igb_svk_azi_ita_nor_gam_dgb_tur_hin_sun_jpn_hau_zul_spa_amr_guj_glc_mcd_cze_moo_ses_tig_scr_lda_swe_pol_mao_ctl_tml_fbf_afr_bsq_est_ewe_sod_vie_fre_bos_hun_krd_wly_mnd_bat_tha_geo_dut_tsn_akn_aeg_swt_swa_sid_slo_fin_jav_chh_ger_aze_dyu_lat_lit_mly_urd_eng_alb_kor_anl_uzb_mol_arw_ukr_ind_pan_ben_knd_heb_ven_rus_bem_amh_cic_rom_grk_por_xho_owc_tsw_tag_qcu	-0.178373041174409	-0.478104103668818	0.63369805902406
508	afr_lit_bem_bat_bos_gam_xho_sod_bam_pan_mcd_hin_geo_ven_cze_mol_ses_aeg_sid_mao_heb_cic_arw_est_tig_rom_ben_knd_prs_fbf_scr_tml_vie_akn_krd_alb_rus_mnd_tag_guj_yor_por_tsn_wly_bsq_igb_jpn_ita_cnt_dut_glc_fin_eng_tur_lda_ind_grk_mly_anl_uzb_ukr_spa_sun_tsw_dyu_slo_azi_urd_svk_swa_dgb_amr_lat_pol_kor_moo_hau_zul_ger_jav_fre_hun_nor_chh_mlt_bul_owc_qcu_swt_ewe_ctl_tha_aze_amh_swe	-0.38485178564621	-0.909530175314621	0.365421504690943
509	hau_xho_nor_svk_heb_tsn_swt_ewe_rom_aeg_ger_mol_kor_arw_bem_bul_cze_ukr_lda_afr_dyu_amh_lit_tha_cnt_azi_est_bos_ven_igb_ita_rus_tur_tag_mao_tsw_amr_aze_pol_tml_mcd_hin_knd_sun_eng_owc_glc_mly_bam_urd_slo_jpn_moo_cic_geo_qcu_dgb_spa_hun_pan_uzb_gam_fre_vie_alb_chh_guj_mnd_swe_prs_ben_yor_sod_anl_ses_por_grk_bsq_fin_tig_krd_swa_lat_zul_ctl_akn_scr_mlt_dut_fbf_ind_bat_jav_sid_wly	-0.156570192203215	-0.367769130426408	0.713881063136069
510	prs_owc_swe_igb_cze_mao_tig_arw_krd_anl_aze_aeg_bat_eng_akn_kor_uzb_ctl_svk_bsq_geo_lat_bul_lit_ven_knd_fbf_chh_pol_spa_azi_bos_mnd_rom_tag_urd_tsn_vie_mlt_sod_tur_xho_grk_sid_moo_heb_swa_dgb_mcd_ses_hun_swt_nor_mly_fre_pan_tha_jpn_wly_slo_dut_cnt_hau_amh_bam_gam_tml_ger_por_est_mol_alb_qcu_amr_hin_ukr_lda_rus_ind_glc_tsw_cic_ita_yor_scr_sun_ewe_dyu_zul_ben_afr_guj_fin_bem_jav	1.03309688505617	2.67027099757088	0.00894583350337628
511	tha_owc_hin_lda_bul_akn_mcd_krd_heb_rom_bem_ben_lit_kor_mao_mly_hun_nor_svk_gam_amr_alb_guj_bat_pol_dut_jpn_ita_moo_urd_bam_swt_mnd_tag_fin_ger_slo_ind_bsq_wly_tsw_tig_knd_vie_aze_ven_fre_azi_sun_chh_fbf_qcu_ctl_eng_geo_mlt_arw_afr_igb_prs_bos_cze_rus_uzb_tsn_dgb_swa_cic_xho_grk_lat_mol_ukr_spa_tml_hau_jav_dyu_sod_scr_por_sid_ses_yor_est_pan_cnt_amh_ewe_glc_aeg_anl_swe_tur_zul	0.831773041897805	1.98656888873737	0.0499133779449858
512	ven_ita_moo_alb_jav_zul_nor_tur_bam_amr_ctl_ben_ind_sun_uzb_yor_scr_hin_knd_hau_svk_vie_bos_azi_dyu_owc_pan_lit_tsn_lat_arw_cic_glc_guj_krd_bul_bat_mcd_sod_cze_gam_hun_heb_mao_swa_fin_ewe_mnd_xho_mol_igb_ger_bsq_aze_urd_aeg_mlt_tig_fbf_ses_anl_sid_tag_prs_pol_geo_tml_cnt_chh_eng_ukr_grk_fre_kor_lda_qcu_akn_wly_dut_tsw_amh_swt_dgb_afr_swe_bem_jpn_slo_est_mly_rom_por_tha_rus_spa	0.554665890219361	1.43541932223158	0.154522453360222
513	ger_swa_nor_glc_rom_mol_wly_tml_ita_hau_scr_cic_mnd_grk_sid_tag_zul_eng_sun_chh_alb_lit_svk_qcu_fre_aze_dgb_est_ben_mao_mly_spa_lda_ctl_tur_azi_pol_cze_lat_igb_por_mcd_geo_fbf_hin_tsw_tsn_ewe_bat_afr_anl_urd_ven_moo_mlt_slo_jpn_guj_dyu_swt_amr_krd_ukr_jav_bem_pan_bam_owc_amh_vie_gam_tig_heb_aeg_bul_tha_dut_arw_prs_xho_cnt_knd_bsq_ses_fin_rus_yor_sod_akn_bos_uzb_swe_hun_kor_ind	0.176830955011516	0.428070373632988	0.669589597504407
514	lda_prs_urd_lat_ger_kor_cnt_ind_xho_igb_sod_hun_mcd_moo_mlt_rom_dyu_fbf_pol_jav_afr_akn_amr_hin_arw_gam_bat_spa_tur_ben_guj_wly_vie_azi_geo_tag_chh_nor_knd_bul_svk_mly_ven_jpn_fin_bam_est_eng_scr_bsq_mol_yor_mnd_dut_cze_swa_zul_krd_swe_ses_qcu_tig_grk_sun_ita_slo_hau_por_sid_fre_aze_amh_lit_bos_anl_tsw_bem_uzb_glc_ctl_pan_dgb_tsn_ewe_cic_heb_alb_swt_owc_rus_aeg_mao_tml_tha_ukr	0.601688032234031	1.39572040753191	0.166122097801471
515	por_hin_mcd_sid_mlt_pan_fin_amr_rus_hun_tag_heb_fre_pol_ben_jav_tig_arw_geo_afr_glc_bat_moo_slo_urd_swa_azi_tsn_lat_vie_mnd_bem_jpn_swt_owc_bos_aze_mly_aeg_ctl_dyu_ukr_igb_krd_knd_fbf_svk_wly_bul_qcu_hau_sun_ita_est_tsw_grk_dgb_xho_prs_nor_ewe_dut_swe_bsq_cze_uzb_tur_chh_sod_mao_mol_spa_tml_scr_gam_yor_ind_ses_kor_rom_amh_eng_guj_ger_cnt_bam_ven_lda_zul_lit_anl_alb_cic_akn_tha	0.0325277042116407	0.0771560133770214	0.938665185097671
516	ctl_bos_hin_anl_nor_guj_afr_ind_bsq_uzb_hun_cze_moo_por_mcd_zul_igb_wly_urd_rus_ewe_dut_vie_swa_lit_dyu_knd_ukr_xho_fin_swe_arw_tsn_ita_pol_geo_pan_bam_slo_sun_yor_cic_mao_grk_jpn_tha_aeg_akn_alb_eng_mnd_bem_swt_azi_gam_scr_rom_dgb_spa_lda_mol_ses_heb_tag_amr_lat_owc_ger_ben_qcu_chh_mly_mlt_bul_est_sod_tig_aze_fbf_svk_fre_glc_bat_tsw_kor_sid_ven_jav_hau_tml_amh_krd_prs_cnt_tur	-0.0964472506720903	-0.218868684477744	0.827231950428336
517	tha_bul_swt_ger_grk_anl_bam_tml_ind_heb_zul_akn_guj_dut_est_gam_mao_cnt_rom_mlt_bsq_glc_kor_mnd_nor_qcu_alb_bem_ita_eng_geo_lat_aeg_pol_swe_svk_tsw_amr_por_yor_fin_slo_afr_ctl_dgb_prs_tur_azi_dyu_tig_jpn_hun_lit_mly_xho_chh_tsn_igb_pan_ses_aze_ewe_cic_lda_fbf_tag_uzb_scr_ven_swa_urd_vie_mol_sid_cze_jav_bat_knd_wly_fre_spa_hau_ben_mcd_sod_bos_rus_owc_krd_moo_arw_sun_ukr_hin_amh	0.646082066096497	1.66567015210183	0.0991443046699553
518	mly_geo_lit_mcd_pol_owc_knd_vie_grk_lda_kor_swe_mao_cic_hun_ita_sun_rom_svk_lat_tsn_guj_igb_fbf_eng_ind_fre_amh_ukr_tml_moo_tha_wly_ben_ger_cnt_bat_tig_anl_bul_krd_alb_bam_nor_dut_ses_yor_pan_ctl_slo_swt_dyu_dgb_mlt_hau_bem_rus_aze_gam_ewe_qcu_chh_xho_swa_tsw_tag_mnd_sod_cze_uzb_heb_aeg_prs_spa_tur_por_azi_scr_zul_bos_hin_fin_jpn_arw_mol_urd_akn_ven_bsq_jav_sid_est_afr_amr_glc	0.430865558903637	1.01837184343319	0.311143246256812
519	por_yor_aze_swt_zul_amr_tsn_ita_ven_svk_owc_ben_moo_tur_pan_tig_aeg_glc_lat_fbf_qcu_alb_nor_urd_bsq_ctl_mlt_tag_cnt_ind_tha_sod_hin_akn_geo_ewe_gam_swe_ukr_igb_ses_afr_kor_mly_guj_jpn_rom_cic_knd_rus_dgb_fin_lit_chh_tsw_bem_dyu_arw_hun_pol_fre_wly_heb_uzb_amh_slo_sid_jav_mnd_hau_swa_grk_krd_cze_eng_vie_bam_bos_tml_ger_anl_est_prs_lda_bat_dut_scr_mol_spa_mao_sun_bul_xho_azi_mcd	-0.157170052386488	-0.364112347084599	0.716600640099406
520	kor_mol_ita_bul_hin_grk_tha_jav_vie_azi_pol_geo_fbf_tml_guj_bos_ewe_ind_cnt_swe_nor_eng_wly_mly_krd_yor_bem_ger_bsq_aeg_amh_lit_slo_sun_tig_dut_prs_fin_lat_heb_ses_zul_por_gam_tsn_ven_bat_mcd_urd_akn_dgb_amr_rus_rom_tag_mao_chh_swa_alb_bam_hau_svk_dyu_uzb_cze_glc_mnd_ben_owc_xho_pan_tsw_swt_cic_sid_sod_ukr_arw_knd_fre_qcu_aze_jpn_mlt_scr_moo_est_tur_lda_ctl_afr_spa_hun_anl_igb	0.333264384797525	0.772250305771037	0.441924262652633
521	mlt_geo_moo_arw_qcu_tag_tha_ger_chh_glc_ben_swa_tsw_uzb_aeg_scr_hun_tsn_mao_ita_bsq_lat_azi_urd_cze_zul_grk_bem_sod_knd_ctl_lda_tur_bos_tig_dgb_mcd_nor_ind_amr_est_jpn_spa_bam_guj_jav_aze_mol_sun_hin_igb_swe_mnd_ven_lit_mly_hau_eng_bul_bat_sid_amh_tml_xho_cic_ewe_gam_ukr_ses_owc_svk_yor_anl_swt_wly_afr_akn_pan_dyu_por_alb_pol_heb_fbf_kor_fre_fin_slo_vie_rus_dut_rom_prs_krd_cnt	0.463581399009299	1.13598140483592	0.258883270342183
522	ukr_ewe_zul_ven_glc_akn_bem_cze_mol_krd_scr_est_alb_cnt_tig_hin_sid_igb_swe_gam_amh_swt_hau_sod_mnd_anl_dyu_sun_tag_moo_prs_dut_rus_nor_guj_slo_pan_chh_aeg_svk_lda_bul_fbf_ben_amr_kor_eng_vie_por_heb_tha_ita_hun_urd_geo_yor_tsw_bam_jav_tsn_bsq_jpn_grk_arw_fin_mlt_mly_bos_lat_lit_afr_swa_dgb_ger_azi_aze_tur_uzb_knd_ctl_spa_cic_bat_xho_qcu_rom_mao_ind_ses_mcd_wly_tml_pol_fre_owc	-0.289173449794054	-0.747854778912156	0.4564346885694
523	tig_jpn_slo_swa_dgb_bul_owc_kor_xho_tml_ind_eng_ses_wly_akn_fbf_mly_uzb_anl_ita_bam_geo_jav_nor_prs_hau_alb_igb_sod_ewe_chh_tsw_krd_amh_guj_tha_urd_dyu_tag_dut_ger_glc_est_aze_fin_sid_spa_zul_ven_yor_afr_sun_svk_bem_lat_ctl_por_cic_ukr_bsq_swe_rus_lda_bat_hin_moo_heb_mnd_rom_fre_amr_ben_tsn_hun_qcu_vie_tur_gam_knd_azi_pol_mlt_mcd_bos_cze_arw_pan_lit_mol_aeg_mao_cnt_grk_scr_swt	-0.794053731425673	-1.83152573150057	0.0702235054549579
524	tsw_pol_hin_lat_ven_por_vie_knd_sid_rom_alb_guj_yor_owc_eng_slo_swa_dgb_azi_mnd_cze_afr_mly_geo_dyu_lit_prs_cnt_pan_scr_jpn_urd_sun_hun_dut_kor_anl_xho_zul_fre_glc_swt_amr_tsn_aeg_qcu_tig_bam_nor_mao_krd_ita_ukr_wly_mol_fin_ctl_sod_akn_spa_bos_tur_ewe_aze_cic_tml_bul_est_svk_ses_rus_swe_hau_arw_uzb_bsq_bem_mcd_lda_mlt_chh_ger_bat_ind_ben_fbf_heb_igb_grk_amh_jav_moo_tag_gam_tha	0.530681198153145	1.19603380444544	0.234723885584675
525	tur_fre_ukr_ses_scr_prs_uzb_rom_mao_svk_mlt_arw_spa_ita_heb_cnt_dgb_ger_anl_sun_hun_igb_bos_azi_ven_fin_swa_mol_aeg_cic_swe_lit_sid_slo_grk_swt_kor_lat_urd_nor_akn_wly_gam_xho_lda_pan_chh_tml_dut_bam_glc_knd_alb_mnd_tig_qcu_fbf_yor_bem_aze_mly_eng_amr_amh_afr_sod_bat_owc_cze_krd_ewe_tag_moo_guj_dyu_tsn_ind_tsw_ctl_rus_tha_bsq_vie_zul_geo_pol_jpn_bul_hau_ben_est_mcd_por_hin_jav	-0.6791559276727	-1.75238116899834	0.0830041688015687
526	spa_xho_amr_guj_mly_mao_tag_sun_cic_bul_glc_swa_hin_owc_chh_rom_jpn_hun_eng_slo_mlt_pol_swe_tur_hau_ger_prs_ses_ind_alb_grk_igb_gam_anl_bsq_bem_bam_ctl_dut_fin_mol_fre_svk_ven_pan_cnt_tsn_rus_ukr_uzb_knd_lda_lat_est_yor_krd_heb_lit_tig_arw_mcd_geo_ben_tsw_scr_dgb_dyu_bat_afr_amh_kor_moo_jav_ita_nor_tml_vie_wly_por_azi_tha_qcu_zul_cze_bos_aze_sod_akn_ewe_sid_swt_fbf_urd_aeg_mnd	0.639976566048836	1.70452413058277	0.0916219880408275
527	slo_qcu_mao_urd_amr_nor_svk_alb_ses_owc_rom_cnt_igb_bsq_ukr_arw_heb_yor_aze_eng_est_geo_swt_moo_ind_sun_cic_fre_tig_swa_bat_lda_mol_ita_sod_bam_rus_swe_pan_spa_amh_glc_azi_akn_ger_ven_hun_aeg_dut_zul_bem_mlt_guj_gam_tsw_tur_knd_wly_ben_jav_tag_fbf_lat_grk_tsn_xho_mcd_scr_bul_dyu_mnd_anl_vie_dgb_mly_ewe_krd_sid_bos_kor_por_cze_prs_jpn_tha_fin_afr_uzb_hin_chh_pol_tml_lit_hau_ctl	-0.22218641165404	-0.567887954297981	0.57147956046543
528	bul_tur_cic_grk_pol_anl_bat_lat_sun_fin_ses_mly_lit_ind_ita_mnd_hau_eng_tag_azi_jav_afr_tig_bam_aze_vie_knd_svk_jpn_sid_amh_swa_swe_krd_aeg_owc_hun_lda_amr_zul_ctl_rus_qcu_nor_tsw_dgb_chh_arw_dyu_bsq_cnt_dut_yor_moo_bos_est_spa_mao_guj_mlt_scr_geo_rom_uzb_glc_akn_xho_por_prs_fre_ukr_ven_ben_pan_wly_mcd_alb_tha_kor_ger_swt_mol_fbf_bem_ewe_tsn_igb_hin_gam_tml_heb_cze_urd_slo_sod	0.293334215876531	0.727321715698352	0.468855918311484
529	swe_mlt_ses_fre_mnd_rus_krd_glc_slo_yor_rom_tsw_lit_sid_tig_knd_qcu_tag_grk_cze_ven_por_hun_jav_xho_mao_owc_svk_tsn_hau_swa_mly_lda_igb_cic_fbf_cnt_gam_swt_mol_akn_ind_afr_mcd_fin_tml_bul_wly_guj_bsq_tha_bat_amr_pan_alb_nor_lat_moo_scr_spa_bos_est_ctl_aze_tur_ben_amh_sun_azi_dyu_geo_hin_aeg_vie_jpn_sod_uzb_anl_ger_prs_bam_chh_heb_ita_zul_dut_pol_kor_arw_ukr_urd_dgb_ewe_bem_eng	0.790661559040481	1.90577753949417	0.059767713087422
530	bul_hin_igb_spa_lat_ven_guj_rus_bem_pol_dut_prs_ewe_dgb_bam_nor_pan_est_fin_swt_ben_ukr_hau_ind_ctl_bsq_knd_swa_vie_wly_sid_swe_fre_fbf_chh_heb_anl_tsw_uzb_aeg_aze_tml_mnd_cnt_rom_krd_qcu_jav_owc_arw_amr_azi_moo_mlt_jpn_xho_lit_ger_afr_tsn_ita_tur_kor_geo_tag_dyu_lda_ses_mcd_grk_amh_mao_akn_scr_svk_sod_tha_mly_bat_gam_hun_bos_sun_mol_alb_urd_zul_glc_por_cic_yor_tig_cze_eng_slo	0.00615782280620874	0.0161753849955935	0.987129123880538
531	cic_pan_owc_bam_yor_xho_kor_uzb_est_prs_swe_svk_bem_ind_krd_fin_cze_ven_alb_ewe_zul_eng_hau_tsw_igb_afr_vie_ctl_bul_dgb_heb_grk_akn_mao_mly_ukr_tml_mlt_cnt_ger_lda_anl_sid_amh_dut_bat_tha_qcu_aze_arw_nor_geo_urd_jav_chh_sod_fre_scr_fbf_aeg_knd_mol_rom_wly_swa_tag_sun_ses_hun_tur_bos_swt_dyu_hin_lit_bsq_tig_por_jpn_mcd_guj_moo_ben_mnd_gam_spa_pol_glc_lat_tsn_azi_slo_ita_amr_rus	-0.231949735924397	-0.532589258724951	0.595588194419591
532	wly_slo_hin_grk_jav_cnt_tsn_aze_gam_azi_dut_pol_tsw_scr_prs_alb_vie_cze_bam_guj_knd_swe_amr_rus_chh_rom_ita_tml_bul_fbf_afr_ewe_est_arw_jpn_uzb_akn_igb_lda_fre_mlt_svk_sun_aeg_mcd_krd_sid_por_bsq_xho_lit_moo_dyu_fin_bat_spa_amh_hun_swt_hau_ben_ukr_nor_ctl_qcu_glc_ger_yor_pan_bem_tag_bos_dgb_swa_tha_mnd_mao_owc_lat_cic_eng_ven_heb_mly_urd_kor_tur_geo_tig_ind_zul_anl_ses_sod_mol	-0.426200391911612	-0.976271321469178	0.331462688074887
533	zul_tig_geo_hin_bsq_tur_knd_azi_arw_fin_mlt_krd_bem_ctl_igb_lat_cnt_bam_dut_lit_nor_cze_bul_sod_ben_swe_bos_swa_urd_ewe_dgb_amh_ger_dyu_wly_mol_jav_lda_prs_slo_rus_ses_glc_alb_gam_aeg_moo_ita_ind_ukr_est_hau_ven_hun_mcd_kor_mly_guj_spa_cic_tha_jpn_mao_grk_swt_pol_tsn_tsw_eng_yor_sun_fre_vie_heb_fbf_aze_tml_bat_tag_uzb_pan_sid_svk_rom_mnd_owc_qcu_scr_por_amr_afr_anl_akn_xho_chh	-0.442434395872054	-1.01724383399664	0.311676548740199
534	fin_yor_hau_knd_cnt_tag_scr_aze_dgb_swa_ses_glc_spa_slo_geo_aeg_qcu_wly_ewe_urd_cze_ita_anl_mcd_bat_tsn_bem_bam_moo_sod_xho_est_grk_tml_mao_zul_vie_rom_bsq_owc_alb_jpn_mly_prs_dut_lat_bos_uzb_ukr_hin_ger_tig_arw_ben_eng_gam_afr_bul_ven_sun_krd_fbf_mnd_cic_lda_hun_svk_tha_mlt_pan_rus_nor_dyu_guj_fre_tsw_ctl_azi_jav_amh_swe_igb_pol_amr_swt_kor_tur_chh_akn_sid_mol_heb_ind_lit_por	0.252179631432676	0.612015816834252	0.542020693408744
535	ita_sod_amr_rom_mly_yor_jav_dut_est_bul_glc_amh_guj_grk_kor_tag_krd_fre_mlt_anl_bem_svk_vie_scr_mnd_ben_lat_knd_bam_sid_ses_hau_swe_owc_wly_chh_hun_tig_tur_bos_cze_cnt_eng_tml_akn_qcu_heb_por_igb_aze_dgb_urd_uzb_mol_tsn_lit_moo_tha_mcd_alb_bsq_xho_spa_sun_ukr_swt_geo_cic_azi_fin_lda_fbf_prs_bat_ger_ind_tsw_ctl_hin_swa_rus_dyu_mao_jpn_nor_ewe_slo_pan_ven_aeg_gam_arw_pol_zul_afr	-0.991154589503036	-2.65778238727967	0.00925930858804738
536	bem_dyu_slo_swt_ses_jav_sid_cic_lda_tsn_alb_bul_bam_ctl_krd_pol_chh_jpn_scr_ven_tha_eng_aeg_por_mly_wly_fin_geo_bat_fre_cze_zul_hin_anl_hun_lat_sun_kor_qcu_tsw_guj_ukr_spa_afr_aze_mnd_cnt_gam_owc_pan_akn_xho_svk_dgb_swa_tag_moo_arw_azi_bos_ben_amh_mlt_lit_bsq_tml_tur_ewe_urd_mao_prs_nor_rom_sod_heb_ind_fbf_tig_grk_glc_mol_swe_ita_igb_uzb_est_yor_mcd_ger_dut_amr_vie_hau_knd_rus	0.609098377130614	1.49947989073619	0.137136297098119
537	nor_guj_vie_dgb_amh_chh_qcu_akn_lit_krd_tig_eng_bem_lat_mcd_urd_lda_mlt_wly_uzb_geo_cze_kor_moo_anl_sun_bat_hau_spa_sid_yor_dyu_hin_ita_mly_aeg_por_dut_tur_igb_tag_cnt_mao_alb_pol_prs_svk_ukr_glc_ven_swa_ind_grk_owc_sod_tsn_scr_mol_heb_fre_rus_bul_fbf_fin_xho_zul_hun_bam_tsw_aze_gam_ewe_est_arw_slo_afr_bos_cic_jav_rom_swt_swe_pan_ben_tml_ctl_amr_tha_knd_mnd_ses_jpn_bsq_ger_azi	-0.85905701394586	-1.97186083730618	0.0515967405026528
538	arw_bam_dgb_chh_ven_mlt_xho_qcu_krd_nor_hin_moo_mcd_ctl_sod_owc_tig_hau_swa_mly_cic_lat_cze_rus_prs_cnt_ger_anl_glc_tha_uzb_gam_heb_fre_bem_geo_grk_pan_est_pol_svk_amr_ses_igb_zul_sun_bat_dut_amh_tsw_yor_kor_mol_jav_bos_jpn_wly_bul_hun_ind_dyu_fin_guj_afr_swt_scr_tag_eng_urd_por_bsq_akn_ita_ben_swe_rom_lit_tur_alb_ewe_azi_ukr_tsn_lda_knd_aze_tml_slo_mnd_mao_vie_fbf_aeg_sid_spa	-0.236105974830173	-0.607406090192006	0.545061706341216
539	qcu_ses_dyu_eng_hun_mly_owc_afr_heb_bam_xho_chh_mao_azi_dut_ger_scr_mnd_tsn_rom_jpn_tig_zul_lat_amh_hin_mol_lit_swe_prs_swa_ind_bul_uzb_fre_hau_igb_ewe_yor_arw_nor_por_tur_tha_alb_ctl_knd_ita_kor_wly_moo_fbf_ben_mcd_grk_mlt_cnt_fin_lda_swt_spa_bat_sid_urd_gam_dgb_tsw_sod_slo_jav_ven_tml_guj_krd_sun_rus_geo_anl_tag_cze_aeg_est_bem_pol_cic_pan_aze_glc_bos_amr_vie_akn_bsq_ukr_svk	0.204478218254111	0.481070093688708	0.631596591012999
540	amr_rom_sun_kor_knd_amh_mcd_mnd_ukr_bem_slo_azi_moo_heb_tsn_qcu_owc_gam_grk_tsw_hin_spa_mlt_chh_nor_urd_tha_igb_hau_tig_ger_lit_scr_ben_jpn_bsq_cnt_bos_ind_prs_dut_ctl_swt_zul_ses_por_sod_tag_xho_eng_dyu_bul_cic_cze_jav_hun_mly_afr_fre_svk_aeg_bat_lat_pol_glc_sid_akn_tur_tml_fin_krd_ita_est_wly_aze_alb_arw_dgb_vie_swe_uzb_rus_ven_ewe_swa_mol_yor_anl_lda_fbf_geo_bam_mao_pan_guj	0.443467786179878	1.12907141566444	0.261771704616069
541	bem_cnt_bsq_rom_anl_tur_knd_akn_hun_tag_chh_heb_mol_glc_yor_xho_sid_wly_tha_rus_fbf_sun_fin_lat_mly_qcu_bat_azi_zul_ger_uzb_jav_svk_jpn_swt_pol_moo_ctl_spa_urd_nor_dut_hau_bam_ses_lit_aeg_eng_scr_ita_dgb_amr_mcd_geo_sod_prs_guj_dyu_ven_slo_cze_ewe_kor_bul_fre_krd_grk_mlt_gam_ben_amh_afr_ukr_ind_mao_por_bos_cic_aze_vie_tml_tsn_hin_arw_igb_alb_swe_pan_lda_tig_mnd_owc_est_swa_tsw	0.0713809211668408	0.166694100458544	0.867972643301027
542	scr_amh_prs_ewe_dut_tml_tig_sun_geo_pan_mlt_bos_swt_ven_krd_est_chh_urd_dgb_sod_yor_slo_ses_afr_hin_jpn_mao_ita_swe_rom_jav_svk_arw_anl_tag_bsq_lat_kor_bul_fbf_alb_gam_tur_xho_sid_ben_ger_amr_akn_bem_cic_hun_bam_fin_eng_owc_mnd_cze_pol_glc_wly_knd_fre_spa_bat_rus_lit_guj_qcu_mol_aeg_tha_dyu_aze_azi_ind_ctl_moo_por_hau_tsw_vie_mly_swa_cnt_mcd_nor_igb_uzb_grk_ukr_tsn_lda_zul_heb	-0.0709924505036496	-0.161562202704347	0.872001098956459
543	eng_dut_alb_hau_glc_tur_ukr_tha_ctl_mlt_dyu_mly_bos_tag_ses_amh_kor_azi_bsq_knd_slo_qcu_akn_spa_mao_svk_rom_moo_fre_swe_nor_arw_jpn_ger_swt_pol_sun_bem_ewe_lit_fin_grk_igb_mol_bam_prs_dgb_pan_tsw_vie_ven_sid_bat_tsn_uzb_ita_chh_gam_amr_aze_ben_cnt_cic_wly_hin_sod_urd_anl_yor_krd_aeg_xho_owc_lda_est_mcd_zul_guj_bul_geo_swa_ind_rus_cze_afr_hun_tig_jav_fbf_tml_scr_heb_mnd_lat_por	-0.36284414478685	-0.973385684517158	0.332886658229332
544	afr_mnd_hau_bul_moo_prs_grk_igb_ind_cze_ven_bos_lit_tig_cnt_swe_krd_akn_slo_mcd_ita_ctl_knd_geo_sod_zul_mao_nor_tag_swt_owc_kor_ses_mly_lat_gam_hin_fre_anl_svk_heb_tml_sid_eng_scr_azi_pan_dgb_dut_fbf_chh_est_tsn_ewe_aeg_bam_xho_amh_mol_swa_hun_rom_rus_pol_uzb_amr_yor_cic_alb_tur_tsw_spa_glc_bsq_por_lda_mlt_fin_guj_jav_ben_jpn_qcu_dyu_tha_ger_sun_aze_ukr_vie_urd_bat_arw_bem_wly	0.251890766209132	0.672494243024046	0.502936568304776
545	tig_pol_guj_dut_qcu_ses_moo_afr_vie_eng_ukr_mol_urd_bul_mlt_gam_uzb_owc_lat_por_nor_ben_pan_kor_jpn_xho_swt_grk_sid_slo_wly_tsn_tag_fbf_hau_mly_ctl_mao_tha_cze_yor_amh_heb_azi_geo_aze_sun_krd_bos_mcd_ita_bam_est_ewe_tur_scr_dgb_anl_hin_spa_knd_rus_chh_svk_lit_bem_bsq_ven_alb_swa_ind_swe_tsw_sod_prs_zul_mnd_rom_glc_cic_cnt_fin_ger_dyu_hun_aeg_tml_akn_lda_bat_jav_igb_arw_fre_amr	0.678422264226169	1.75269701830752	0.0829495893766949
546	grk_sod_akn_aze_owc_ukr_gam_fbf_tag_rom_qcu_dgb_chh_rus_moo_bem_slo_bsq_swa_cic_afr_pan_ger_svk_jpn_igb_knd_por_mnd_hau_ven_anl_vie_eng_aeg_tur_mly_cnt_tig_sid_tml_ses_bam_krd_hun_amh_xho_ita_pol_guj_mao_alb_est_wly_glc_bat_dut_urd_zul_nor_yor_lda_bos_ben_heb_tsn_ctl_bul_azi_fin_sun_lat_spa_fre_swe_tsw_scr_dyu_mlt_ind_cze_prs_lit_amr_ewe_tha_uzb_mol_kor_mcd_arw_jav_swt_hin_geo	-0.49844621312949	-1.15841604672409	0.249660384895275
547	jpn_fbf_afr_swa_ben_ger_sid_mlt_moo_fre_sun_qcu_lit_wly_uzb_lat_por_mol_bem_amr_dyu_hau_bos_knd_slo_pan_fin_chh_heb_spa_tag_mly_dut_owc_ewe_scr_ven_swt_gam_jav_pol_ctl_bul_vie_prs_urd_tig_akn_aze_mcd_tsn_hin_nor_grk_yor_sod_ind_ita_svk_ses_rus_eng_dgb_ukr_cic_bat_geo_alb_tml_swe_tsw_tur_igb_kor_xho_lda_est_azi_amh_bsq_zul_arw_hun_cnt_tha_rom_bam_mao_mnd_cze_aeg_anl_glc_guj_krd	0.464443460580451	1.20663030352449	0.230634931537751
548	slo_akn_wly_fbf_ben_ctl_bat_dgb_ven_igb_por_lat_gam_mcd_mly_afr_sun_fin_tsw_bsq_ger_pol_eng_ita_hau_svk_aze_est_tml_rom_swe_amr_hin_scr_vie_swt_owc_azi_yor_spa_guj_ses_nor_tag_krd_lit_tur_mao_hun_prs_mlt_tig_moo_arw_qcu_mol_knd_bam_jpn_jav_tsn_dyu_cze_ind_glc_xho_dut_pan_fre_zul_cnt_bem_cic_sid_amh_alb_sod_uzb_grk_kor_heb_rus_ukr_bos_geo_swa_aeg_urd_tha_lda_anl_bul_chh_ewe_mnd	0.173533854171213	0.462794684866664	0.644592610830297
549	afr_mly_ven_spa_owc_jav_mcd_hin_xho_akn_est_bat_scr_hau_ind_wly_bem_amr_bsq_kor_aeg_uzb_sid_mol_ukr_igb_slo_por_nor_pol_fbf_bos_rom_tml_urd_tha_heb_guj_ses_geo_arw_sun_ita_dgb_amh_gam_tag_swa_alb_zul_aze_vie_glc_mao_knd_dut_tur_cze_ger_krd_lat_ewe_eng_cnt_rus_grk_ben_svk_tsw_jpn_moo_mnd_chh_lda_bam_tig_dyu_anl_qcu_swe_azi_fre_tsn_yor_swt_prs_lit_ctl_bul_fin_hun_pan_mlt_sod_cic	-0.169606723579132	-0.408086468794749	0.684148204273633
550	krd_ses_hin_mao_rus_lda_alb_svk_ewe_uzb_mlt_cze_swa_qcu_amh_tur_rom_heb_urd_guj_mol_swt_est_mnd_bos_dut_amr_tsw_sun_eng_fre_sod_bsq_prs_fbf_jav_grk_ita_tag_por_ven_sid_anl_glc_aze_tsn_mcd_ctl_ger_slo_spa_hun_jpn_igb_knd_wly_geo_chh_xho_bem_cic_lit_aeg_owc_moo_scr_nor_dyu_ben_tha_akn_kor_bul_ind_fin_arw_afr_pan_hau_gam_mly_dgb_swe_bat_pol_cnt_tig_lat_yor_zul_ukr_vie_azi_tml_bam	0.771148066487956	2.0557326728953	0.0426113474871721
551	krd_ukr_rus_ben_aze_tha_cnt_ven_jav_spa_tsn_mnd_mcd_amr_kor_bos_fin_ctl_eng_bam_cze_dyu_lit_est_lda_knd_xho_rom_sun_tag_ewe_bem_mol_wly_akn_scr_tur_urd_swa_azi_hun_fre_yor_zul_moo_anl_jpn_por_arw_dut_afr_cic_swe_geo_sid_qcu_alb_owc_mly_chh_svk_hin_igb_guj_glc_tml_aeg_hau_ita_mlt_bsq_sod_tsw_heb_ger_amh_uzb_fbf_mao_ses_dgb_grk_prs_slo_ind_gam_lat_bat_pol_bul_vie_nor_pan_swt_tig	-0.794653086210843	-2.12401259827456	0.0363226552275248
552	bam_azi_tsw_dut_hun_zul_mol_guj_hau_moo_aeg_slo_svk_prs_tag_sod_ven_pan_spa_bos_pol_qcu_tur_jav_mao_dgb_arw_ger_lat_tha_afr_ukr_gam_lit_swa_bsq_mnd_xho_mcd_ewe_amh_bul_hin_heb_tml_uzb_jpn_scr_eng_rom_kor_yor_est_ben_nor_cnt_glc_sid_fin_ctl_igb_por_mlt_lda_chh_cze_ses_tig_wly_amr_anl_fre_tsn_geo_fbf_owc_grk_rus_ita_sun_swe_krd_alb_akn_bat_cic_ind_knd_mly_bem_dyu_aze_vie_swt_urd	0.188138037661442	0.424184705665392	0.672410722633306
553	anl_chh_arw_lit_sun_dut_yor_aze_nor_swa_mlt_rom_bem_tig_azi_tag_pan_cnt_tur_ses_uzb_afr_slo_gam_tml_swt_knd_heb_jpn_kor_ben_tsn_fre_lda_amh_amr_ewe_krd_bsq_ctl_glc_qcu_svk_ita_hau_eng_scr_urd_sod_xho_hin_lat_bam_ven_hun_alb_bul_rus_tsw_ind_spa_aeg_bat_dgb_mnd_por_geo_mol_wly_owc_igb_guj_dyu_fin_mcd_mly_moo_zul_vie_swe_prs_bos_grk_cic_est_sid_fbf_ger_jav_pol_cze_akn_mao_tha_ukr	-0.29373185764588	-0.699731980067649	0.485841304577656
554	bem_ewe_amh_tsn_jpn_swt_rus_lat_est_ukr_lda_sun_ger_mao_dyu_hau_pan_guj_mlt_uzb_ctl_ita_glc_hun_grk_mly_tml_tsw_por_rom_mol_fin_arw_igb_eng_ben_heb_dut_scr_aeg_prs_yor_svk_ses_cic_kor_xho_jav_nor_fre_knd_lit_dgb_urd_chh_bsq_sod_sid_azi_bul_cnt_geo_wly_aze_gam_bam_tha_mcd_cze_swe_swa_bat_alb_slo_krd_amr_ind_bos_moo_spa_tag_ven_akn_afr_vie_fbf_tig_owc_mnd_tur_pol_hin_anl_qcu_zul	-0.345556563253443	-0.888979585844283	0.376307709300169
555	tml_bat_tag_tsn_ind_dyu_geo_rus_yor_fin_scr_wly_bam_amr_ita_mcd_swe_ger_cze_alb_tig_spa_anl_hin_ctl_lat_zul_fre_mly_sid_mnd_pol_ses_bos_afr_mao_por_swa_fbf_amh_bul_grk_owc_eng_prs_mol_sod_mlt_slo_uzb_sun_hau_glc_pan_bem_lit_igb_chh_gam_est_moo_urd_jpn_azi_ben_ewe_lda_dgb_kor_krd_hun_arw_knd_tsw_svk_rom_qcu_aeg_tha_vie_bsq_cic_heb_aze_jav_guj_xho_akn_tur_cnt_nor_ven_swt_ukr_dut	-0.338609008845452	-0.902874891508132	0.368924913199631
556	ger_mao_arw_uzb_mol_knd_igb_zul_hin_bat_akn_amr_dut_pan_swe_heb_slo_hun_fin_moo_afr_bam_rom_dgb_ctl_ukr_azi_gam_glc_sid_tsw_ewe_svk_bem_swt_dyu_tur_swa_vie_wly_mly_cic_scr_fre_amh_bos_guj_pol_aze_tha_ses_kor_ind_tml_krd_tig_tsn_geo_lat_xho_bsq_owc_spa_ven_est_yor_anl_prs_alb_bul_tag_lit_cze_jav_por_lda_eng_qcu_jpn_mnd_fbf_grk_cnt_ben_urd_ita_mcd_aeg_chh_sod_rus_sun_mlt_nor_hau	-0.641618373387392	-1.71898527907198	0.0889440525995417
557	sid_bem_pan_uzb_cic_sod_ewe_amr_hau_bos_mao_lat_jpn_heb_hun_ben_fbf_owc_tml_dut_swe_alb_chh_grk_lit_fin_est_mol_bat_pol_spa_dgb_aze_ind_mly_ita_bam_vie_tsw_tha_fre_cnt_cze_tur_anl_rus_por_jav_qcu_lda_scr_moo_yor_glc_hin_guj_mcd_tag_mlt_igb_tsn_svk_knd_kor_arw_nor_ses_urd_afr_slo_swt_eng_rom_mnd_akn_azi_bsq_ger_xho_wly_ukr_gam_prs_amh_bul_sun_swa_krd_aeg_ctl_tig_zul_geo_dyu_ven	0.386615624448061	0.878511695203075	0.381930218982738
558	swe_tsw_mnd_amh_ctl_tha_lda_chh_cze_geo_arw_scr_tag_svk_sod_eng_vie_sid_anl_tml_est_tur_uzb_hin_swa_ger_bat_ita_afr_ven_jav_cnt_ewe_ben_urd_owc_glc_qcu_bem_bam_amr_jpn_aze_fbf_mcd_nor_wly_bos_dgb_lat_krd_mao_ukr_zul_aeg_igb_grk_heb_bul_knd_prs_lit_guj_tsn_bsq_rus_moo_azi_yor_tig_mlt_cic_gam_ind_xho_fin_fre_pan_mly_spa_rom_mol_por_pol_sun_dyu_alb_hun_slo_akn_kor_hau_dut_swt_ses	0.651640516670503	1.51744061736402	0.132547544467866
559	sod_swt_azi_kor_tml_grk_swa_bul_dyu_eng_hin_sun_glc_tag_bat_hun_tig_qcu_lit_mly_lda_bem_bam_alb_akn_moo_lat_mol_yor_krd_rus_por_spa_est_aze_anl_fbf_ven_mcd_jpn_ita_jav_cic_zul_bsq_vie_knd_urd_pan_heb_swe_slo_tur_hau_ses_xho_owc_ben_tha_svk_ger_ctl_guj_dut_pol_fin_amh_wly_ind_prs_cnt_gam_aeg_tsn_mao_uzb_ukr_igb_cze_nor_mlt_rom_sid_amr_ewe_mnd_arw_scr_dgb_geo_bos_chh_afr_fre_tsw	0.0143331591907711	0.0354874683453386	0.971767098281453
560	guj_ita_igb_hau_alb_geo_tig_chh_ses_nor_jpn_rus_rom_bos_azi_bam_lda_arw_krd_bem_mol_moo_mly_gam_afr_ukr_tsw_zul_lat_ewe_tml_pol_prs_amh_dgb_hin_dut_cic_fre_hun_sun_ind_akn_aze_dyu_uzb_urd_swt_svk_fbf_mnd_fin_tha_ven_mao_ctl_eng_bul_tag_cze_tsn_sod_swe_kor_pan_glc_mcd_bat_mlt_aeg_tur_knd_wly_grk_sid_bsq_owc_ger_est_slo_swa_cnt_vie_xho_anl_spa_ben_scr_amr_lit_heb_jav_yor_por_qcu	-0.873636558125165	-2.12278279394629	0.036428396477622
561	sod_lit_grk_moo_ben_hun_ctl_ukr_bem_bsq_afr_yor_ewe_fin_vie_svk_dut_dgb_hin_tig_aze_arw_mol_owc_sun_tsw_aeg_qcu_pol_swe_cnt_rus_prs_mao_mly_krd_swt_ses_xho_spa_kor_sid_urd_anl_gam_hau_swa_geo_nor_glc_akn_amr_igb_mcd_bul_tur_bam_azi_lda_tag_mlt_ita_knd_dyu_ind_rom_mnd_guj_eng_scr_chh_por_tha_est_fbf_bat_pan_bos_amh_jav_ven_slo_alb_lat_cic_ger_tsn_cze_uzb_heb_fre_jpn_tml_zul_wly	-0.568508292801316	-1.38162666312944	0.170396529321314
562	slo_mao_dgb_swt_aeg_bem_fre_tsw_jpn_ctl_tig_fin_uzb_prs_glc_tml_lda_dut_vie_tur_hun_hau_yor_sun_arw_bul_swa_urd_ses_ben_tsn_pol_pan_amr_qcu_alb_tha_bos_ven_nor_geo_grk_lat_mol_tag_knd_ita_bat_wly_svk_azi_anl_por_krd_mly_amh_sod_owc_mcd_mnd_hin_spa_moo_lit_ukr_afr_kor_fbf_bam_ewe_est_cic_cze_sid_cnt_jav_eng_gam_aze_chh_swe_guj_rom_scr_ger_igb_mlt_akn_dyu_heb_xho_rus_ind_bsq_zul	-0.096760132498601	-0.220855863092881	0.825688820201486
563	mcd_aeg_rom_bat_scr_tur_spa_glc_mly_lat_ewe_mol_tag_wly_uzb_aze_ukr_sid_mnd_tsn_arw_grk_ven_owc_svk_dyu_hin_sun_mao_heb_krd_igb_cic_tml_bos_fre_jav_ben_por_pan_guj_vie_akn_cze_bsq_moo_ger_tig_alb_kor_mlt_eng_bam_rus_ind_jpn_dut_azi_lit_swe_qcu_fin_swt_sod_geo_slo_tha_anl_yor_xho_tsw_amh_gam_bem_ses_cnt_afr_hun_bul_est_urd_lda_fbf_amr_ita_dgb_zul_prs_knd_ctl_pol_nor_swa_hau_chh	-0.306247574829658	-0.733042589858981	0.465376164710728
564	afr_spa_hun_qcu_ita_tsw_ewe_wly_rom_geo_jpn_uzb_knd_fin_heb_mao_sid_bat_lda_alb_tig_tml_est_ger_tur_sun_bem_vie_igb_fre_nor_azi_swt_grk_krd_sod_bam_scr_swa_hin_svk_fbf_chh_mcd_ind_anl_akn_bsq_eng_prs_pan_zul_hau_gam_por_dyu_lat_glc_arw_ukr_swe_dgb_owc_cnt_mlt_lit_xho_aze_cze_tsn_ben_amr_yor_guj_urd_bos_mnd_cic_jav_amh_tha_mly_mol_slo_dut_kor_pol_ctl_tag_aeg_rus_moo_bul_ven_ses	0.190420726726686	0.428315216307135	0.669411991556535
565	ses_prs_guj_bul_amr_slo_tml_ctl_wly_aze_rom_nor_svk_amh_dut_owc_grk_aeg_tag_por_bat_ind_rus_dgb_eng_glc_bos_cze_chh_fbf_akn_heb_arw_tsw_fin_tur_xho_hau_vie_ben_mol_fre_geo_lda_cic_mly_ven_tig_sun_mlt_jpn_knd_pan_tha_hun_bsq_bam_tsn_hin_afr_alb_igb_scr_jav_zul_azi_mnd_uzb_qcu_krd_pol_mcd_est_ger_sod_cnt_yor_mao_ewe_anl_ita_lat_kor_moo_lit_urd_spa_swa_ukr_sid_gam_swe_dyu_bem_swt	-0.26724313086011	-0.620920042304383	0.536171076087773
566	knd_hin_aeg_chh_igb_prs_yor_aze_por_glc_hun_tsw_dut_owc_heb_ita_tml_fin_scr_xho_bsq_cnt_grk_guj_swt_spa_ven_nor_urd_qcu_geo_afr_mcd_cic_svk_alb_akn_sod_rus_ind_swe_ses_uzb_slo_bam_mol_hau_dgb_tig_jav_sid_fbf_arw_azi_kor_amh_tsn_anl_fre_dyu_bat_ewe_zul_est_pan_jpn_mnd_lda_eng_mly_rom_bos_wly_gam_swa_cze_moo_krd_ben_tha_tur_lit_lat_pol_bul_amr_tag_mao_ctl_ger_vie_mlt_ukr_bem_sun	-0.299880574692605	-0.694928109746589	0.488832979034884
567	fin_ven_dgb_tsn_pan_bul_gam_chh_arw_afr_mol_igb_krd_anl_por_mly_hun_eng_mlt_swa_rus_cze_bat_est_urd_mcd_bam_dyu_mnd_zul_sid_heb_wly_akn_rom_slo_ger_pol_spa_cnt_prs_knd_ben_moo_jav_aze_lda_sod_ctl_tml_bsq_grk_guj_tha_xho_tur_dut_jpn_vie_bos_cic_mao_hin_scr_nor_sun_glc_alb_amh_yor_amr_ses_kor_geo_aeg_tag_swt_qcu_bem_hau_ewe_ukr_fbf_fre_ita_azi_tig_ind_lit_lat_tsw_owc_swe_uzb_svk	NA	NA	NA
568	eng_jav_hun_swe_mol_ses_rom_knd_wly_anl_qcu_glc_por_dut_dgb_lat_hau_krd_bsq_ven_bem_geo_pan_est_mcd_alb_bat_prs_zul_bos_moo_amh_ctl_chh_cnt_kor_tig_rus_ind_tsw_sod_bam_swa_sun_heb_spa_lit_sid_owc_akn_mnd_ger_tsn_fre_svk_mao_guj_yor_aeg_swt_mly_hin_vie_tur_ita_slo_gam_xho_ewe_afr_lda_aze_cze_jpn_grk_tml_amr_bul_tha_uzb_cic_fbf_fin_pol_mlt_igb_scr_tag_nor_dyu_arw_ben_urd_ukr_azi	0.443935395086094	1.0103326429773	0.314957399527767
569	cze_ven_arw_zul_geo_lda_mcd_amr_akn_mly_ben_amh_jav_mol_swa_dyu_hin_pol_rom_bam_fin_yor_nor_igb_aeg_spa_qcu_tha_jpn_moo_afr_swe_mao_kor_azi_est_bos_mlt_mnd_ses_tag_sod_uzb_sun_ita_cnt_bem_ind_krd_ukr_tml_rus_swt_tsw_glc_prs_knd_scr_ger_xho_alb_eng_ewe_fre_slo_guj_hun_por_urd_ctl_dut_pan_chh_gam_fbf_lit_lat_grk_bat_sid_tig_hau_anl_wly_tur_svk_heb_vie_owc_cic_dgb_aze_bsq_tsn_bul	0.0884563957833895	0.199743817998939	0.842117045053537
570	sun_ewe_swe_fbf_amr_aeg_sid_tsw_tag_arw_chh_scr_swt_tha_geo_lat_bam_anl_yor_dgb_ctl_bul_swa_mly_ind_spa_bat_tml_owc_ven_hin_tur_cic_krd_xho_knd_jav_dyu_moo_mnd_cze_rom_pol_ger_pan_cnt_akn_ses_igb_grk_lit_mao_aze_rus_hun_dut_tig_hau_bsq_uzb_vie_glc_mcd_alb_est_urd_jpn_bos_svk_por_heb_ukr_fin_zul_guj_tsn_afr_nor_eng_bem_mlt_amh_slo_fre_wly_qcu_ita_mol_kor_ben_sod_azi_lda_gam_prs	-0.298156359105085	-0.66565464464685	0.507279519688556
571	hau_mly_slo_heb_nor_afr_lat_knd_xho_ses_pol_kor_mao_mnd_qcu_owc_ctl_por_cic_zul_igb_est_vie_tsn_ewe_tag_fin_bam_ind_rom_pan_ven_amh_dut_svk_urd_anl_mcd_chh_bul_hin_scr_aze_akn_sid_glc_bsq_ger_lit_eng_tur_hun_jpn_ukr_mol_sod_grk_alb_lda_wly_jav_dyu_swe_uzb_rus_yor_fre_bos_cze_krd_cnt_spa_ben_sun_ita_azi_moo_bat_mlt_tml_geo_dgb_guj_gam_arw_prs_tsw_tig_bem_aeg_tha_swt_swa_fbf_amr	-0.180223281578727	-0.419081390093648	0.676123027137764
572	fbf_swe_ses_uzb_mnd_dut_mlt_svk_tsw_lat_sid_dyu_swt_tha_amr_sun_amh_ben_wly_mol_ukr_akn_lit_prs_guj_azi_cic_heb_eng_bul_kor_ewe_mcd_afr_bat_tur_cnt_spa_moo_vie_fre_nor_mao_bem_rom_ctl_ger_krd_tsn_pan_dgb_ita_pol_lda_yor_bos_bam_hun_aeg_grk_fin_bsq_hin_tml_rus_xho_swa_igb_knd_scr_tig_geo_jpn_qcu_slo_ind_sod_cze_urd_tag_chh_hau_jav_aze_ven_arw_alb_owc_glc_mly_anl_zul_est_por_gam	-0.0991205390574282	-0.267975458246644	0.789311671359865
573	scr_mao_akn_hau_afr_wly_sun_heb_tml_spa_ukr_eng_ita_ind_pan_kor_lda_anl_ctl_igb_tha_tur_mnd_jpn_krd_sid_cze_geo_gam_fre_tsw_bam_est_guj_ewe_mol_bul_hin_rom_knd_lit_dgb_qcu_lat_tag_tig_uzb_grk_ven_por_dut_fbf_bat_rus_yor_svk_mlt_urd_mcd_aeg_aze_fin_jav_ben_bsq_ses_amh_vie_owc_prs_tsn_hun_glc_bem_azi_amr_pol_cnt_alb_swa_slo_cic_ger_swt_zul_mly_xho_moo_chh_nor_dyu_bos_swe_sod_arw	0.0525886713151086	0.134871472766562	0.893004966948654
574	tml_nor_ctl_heb_bul_tha_moo_spa_grk_alb_jpn_ita_ger_rus_glc_est_prs_arw_rom_bat_knd_swa_pol_amr_geo_akn_zul_scr_sid_cze_ukr_azi_mnd_cic_dgb_swe_cnt_bem_igb_xho_mly_lda_chh_vie_bos_fbf_tsw_jav_anl_svk_hin_sun_fin_amh_bam_mcd_eng_ben_owc_bsq_krd_mao_tur_ewe_fre_yor_urd_gam_qcu_mol_dut_ven_hun_ind_dyu_tsn_lat_ses_aze_sod_slo_tag_hau_afr_uzb_guj_kor_tig_pan_wly_mlt_lit_por_aeg_swt	0.395574939856693	0.94727568640268	0.34595323002452
575	urd_bat_por_bem_swa_moo_eng_bsq_dut_slo_ctl_tag_rus_ind_pan_fbf_mao_sod_tml_geo_bam_amh_fre_xho_svk_bul_alb_ben_heb_mlt_hun_chh_glc_rom_jav_azi_dyu_swt_scr_lit_igb_akn_aze_mly_jpn_nor_tha_afr_lda_aeg_qcu_cze_est_anl_krd_kor_lat_sun_zul_wly_fin_sid_pol_mcd_tur_hau_tsn_owc_ukr_ses_yor_grk_amr_ven_uzb_tig_vie_mol_prs_swe_guj_hin_knd_spa_tsw_arw_ger_ita_dgb_cic_bos_ewe_cnt_mnd_gam	0.893015568638983	2.26459162664682	0.025860493190721
576	qcu_knd_heb_sid_bam_eng_lda_bsq_urd_alb_glc_igb_bul_zul_cze_dyu_krd_jav_amr_ses_dut_afr_mnd_bat_hun_azi_rus_bos_pan_yor_wly_ind_rom_hau_cic_hin_mol_tsn_ben_gam_mly_tsw_slo_anl_jpn_tur_swt_sun_tig_bem_est_dgb_tml_aze_aeg_moo_ger_lit_geo_ita_owc_fre_arw_nor_lat_akn_ewe_ven_xho_tag_vie_amh_swe_prs_ukr_spa_mao_fbf_pol_fin_kor_scr_guj_mlt_por_cnt_svk_chh_tha_sod_ctl_swa_grk_mcd_uzb	-0.262026712974228	-0.600164338336788	0.549856372995395
577	lda_swa_prs_zul_scr_jpn_fin_hin_arw_amr_tur_geo_tag_fbf_tsn_wly_svk_tsw_bat_mol_chh_rus_mly_tig_guj_ita_hau_kor_mnd_gam_akn_lat_azi_hun_heb_ses_owc_fre_ven_alb_grk_krd_dgb_aze_mao_cze_eng_uzb_amh_nor_pan_ewe_bul_urd_anl_mcd_yor_igb_bos_xho_slo_pol_bam_bem_ind_sod_ctl_swt_ukr_dut_aeg_qcu_sid_vie_jav_ben_tha_afr_rom_sun_glc_lit_knd_swe_spa_moo_cic_por_ger_est_bsq_cnt_dyu_mlt_tml	0.0195136913900933	0.0445379567594269	0.964571088332704
578	kor_amr_anl_gam_pol_hin_heb_mnd_fbf_amh_tml_owc_bos_mao_nor_mol_rom_ger_hau_pan_fre_guj_tha_urd_tur_ben_swt_dut_knd_mlt_scr_prs_mcd_qcu_swe_moo_bem_azi_lda_ctl_cze_bam_ind_ukr_aeg_glc_rus_vie_tsw_aze_por_sod_bat_est_mly_akn_zul_uzb_ita_bul_yor_tag_wly_ven_krd_afr_lat_cic_dgb_igb_spa_xho_svk_tsn_lit_jpn_bsq_fin_tig_arw_grk_jav_ses_chh_eng_alb_ewe_swa_hun_dyu_cnt_slo_sid_sun_geo	0.252136499759084	0.616303739870021	0.539199714303233
579	geo_aze_hau_guj_rom_hun_xho_ctl_urd_tml_ukr_tig_ita_lat_chh_lit_bsq_nor_zul_anl_vie_tha_fin_moo_swa_ben_cze_mao_dut_tsw_est_cic_wly_glc_dyu_swe_bam_aeg_qcu_spa_mlt_eng_tag_hin_bat_slo_swt_kor_dgb_jpn_amr_ewe_tur_rus_grk_knd_cnt_ind_svk_ven_krd_mnd_pol_fre_por_ger_bem_fbf_mcd_afr_sid_mly_igb_bul_gam_jav_sun_pan_yor_prs_ses_tsn_azi_sod_owc_heb_uzb_amh_alb_bos_scr_mol_akn_arw_lda	0.18089635725188	0.435604004394384	0.664133434567928
580	zul_est_rus_gam_sun_grk_lda_ewe_fin_ind_geo_afr_mnd_cic_cze_lat_sid_hau_ukr_jpn_dyu_bat_slo_pan_ger_ses_jav_ven_guj_krd_lit_mcd_urd_fbf_fre_por_tsw_akn_qcu_azi_bul_wly_amh_ctl_tml_aze_vie_mol_ita_amr_alb_tig_anl_bsq_glc_knd_dut_swa_aeg_svk_bem_mly_hin_heb_tha_tag_hun_tsn_xho_spa_ben_bam_yor_bos_cnt_rom_kor_tur_mlt_prs_uzb_swe_nor_sod_mao_swt_arw_eng_scr_owc_chh_moo_igb_dgb_pol	0.050353056323075	0.12843869089848	0.898079157408325
581	hun_ger_jpn_zul_ukr_nor_bam_tsn_fbf_anl_sod_hau_mly_ind_jav_uzb_bat_cic_cze_yor_rus_bsq_mcd_dut_amh_vie_dgb_spa_swt_pol_sun_akn_hin_geo_dyu_lit_swe_ben_sid_kor_alb_grk_bos_fin_eng_aeg_lda_ses_tha_mnd_bem_arw_tsw_fre_ctl_svk_slo_mlt_prs_knd_cnt_amr_lat_owc_glc_urd_mol_afr_ewe_swa_ven_pan_tml_moo_est_bul_tur_qcu_mao_guj_tag_heb_azi_xho_gam_por_ita_tig_aze_rom_wly_scr_igb_chh_krd	0.0426702246891007	0.10873051052226	0.913650496487535
582	eng_sid_mcd_jav_tur_ben_guj_sun_bsq_igb_tsw_est_cze_cnt_swt_spa_gam_cic_mlt_krd_tag_kor_svk_swa_knd_aze_fin_amr_mol_hun_aeg_anl_glc_mnd_lit_owc_rom_lda_pol_hin_ind_sod_swe_scr_lat_nor_slo_mao_ewe_fre_bem_wly_qcu_prs_ven_urd_dgb_bam_arw_akn_mly_amh_zul_vie_tml_geo_chh_moo_bat_ukr_fbf_ita_xho_ger_dyu_por_pan_alb_dut_uzb_bos_tha_jpn_hau_rus_tig_ctl_ses_heb_bul_azi_yor_tsn_afr_grk	0.458161407156413	1.06320341993153	0.290442651386471
583	slo_chh_grk_uzb_urd_swa_fbf_zul_bat_aeg_bos_cnt_spa_amr_hun_lit_glc_alb_swt_anl_dgb_prs_mcd_ctl_dyu_tig_bul_guj_rus_swe_ind_owc_krd_scr_rom_yor_mlt_jpn_mao_sid_cze_wly_gam_sod_hin_amh_heb_fin_mol_azi_knd_tsn_lat_ses_moo_jav_bem_dut_xho_mnd_tur_pan_arw_tsw_mly_kor_tha_ven_sun_tag_por_lda_cic_qcu_tml_eng_svk_ben_fre_igb_ita_aze_nor_ger_est_vie_geo_ewe_hau_bam_pol_ukr_bsq_afr_akn	-0.187279289011527	-0.484718693350514	0.629015624752452
584	swt_mol_ukr_qcu_spa_guj_amh_chh_arw_jpn_eng_sid_mcd_xho_zul_pol_hun_hau_tsw_amr_aze_cnt_cze_bem_ita_cic_sod_mao_knd_dyu_heb_hin_tsn_dut_bul_rus_sun_ses_wly_bsq_bam_mlt_ven_yor_moo_tur_lit_aeg_krd_lda_jav_bos_ben_scr_svk_fbf_tig_est_alb_bat_grk_vie_tag_pan_ger_lat_glc_ind_ewe_afr_swe_nor_akn_prs_anl_uzb_tml_slo_por_rom_tha_igb_dgb_urd_ctl_gam_swa_azi_mly_mnd_fin_geo_owc_fre_kor	-0.382194150662276	-1.03102579523011	0.305202618611007
585	igb_krd_sun_lit_amh_por_bem_tig_aze_ven_mnd_bul_hun_ses_mly_urd_tsw_cic_swe_anl_rus_tur_ind_mlt_zul_amr_vie_swa_tha_tag_bsq_guj_scr_ukr_bos_fre_mcd_ger_est_yor_sid_tml_eng_knd_xho_ewe_bam_geo_moo_qcu_swt_jpn_arw_pan_rom_lda_svk_akn_ben_chh_bat_gam_afr_azi_ita_tsn_lat_nor_owc_spa_ctl_fin_slo_aeg_hau_glc_jav_mao_uzb_mol_cze_kor_cnt_hin_pol_dut_fbf_heb_prs_dgb_dyu_sod_wly_alb_grk	-0.519908514239194	-1.15741771805874	0.250065773792243
586	jav_fre_scr_sid_ben_uzb_ven_por_swe_lda_heb_dut_knd_alb_tsw_tag_tha_ind_azi_tig_cze_jpn_guj_amr_rus_tsn_fbf_ita_kor_zul_bos_bul_amh_svk_vie_ger_moo_ctl_mly_ewe_dgb_lit_bam_sun_glc_ukr_bem_cnt_tur_grk_ses_arw_cic_est_owc_lat_mao_gam_akn_sod_geo_swa_anl_slo_aze_pol_swt_prs_aeg_hin_urd_yor_tml_pan_fin_bsq_afr_nor_mlt_eng_hau_chh_mol_spa_igb_qcu_hun_dyu_mnd_bat_xho_krd_mcd_rom_wly	0.565270132983867	1.4690931468162	0.145182165091797
587	bul_urd_lit_bos_glc_zul_ind_rom_guj_akn_cic_hin_wly_heb_xho_por_mnd_fin_igb_jpn_bam_swt_dyu_mol_cnt_fre_tml_qcu_lda_ctl_cze_mao_owc_sid_mly_amh_ita_rus_ewe_anl_spa_sun_aze_svk_fbf_pol_ger_est_afr_yor_nor_mlt_aeg_knd_tsw_hau_ben_bat_dut_tag_ven_sod_hun_swa_gam_swe_vie_bsq_ukr_mcd_eng_geo_tha_scr_prs_alb_jav_bem_tig_lat_azi_uzb_tur_chh_krd_pan_grk_kor_moo_slo_ses_amr_arw_tsn_dgb	0.0444476863103438	0.102245047866651	0.918782307436366
588	urd_ind_grk_bam_spa_zul_bem_tml_jpn_mao_ses_glc_lda_yor_nor_tur_ven_hun_afr_azi_swa_uzb_lat_qcu_rus_aze_cnt_fbf_tha_swt_mnd_tsw_anl_cze_dgb_alb_vie_hin_wly_bat_ben_krd_ita_cic_ukr_mly_aeg_fin_knd_amr_svk_ctl_bul_guj_est_bsq_hau_dut_heb_jav_igb_lit_tag_scr_kor_akn_mcd_gam_rom_mol_sod_eng_ewe_sid_bos_owc_sun_geo_dyu_prs_pan_mlt_por_tsn_arw_slo_pol_chh_tig_swe_amh_fre_ger_xho_moo	0.132073893192152	0.311210765668226	0.756336916263807
589	alb_dgb_wly_bsq_swa_bul_scr_ewe_bat_heb_rom_tml_fbf_tsw_mcd_urd_ger_mly_pan_ctl_fre_chh_dyu_krd_bos_dut_tsn_est_mao_hau_ven_tig_azi_anl_jav_owc_ben_aze_lit_por_geo_knd_sun_cnt_cic_gam_qcu_lat_xho_eng_afr_akn_ita_hun_swt_prs_kor_ses_spa_vie_yor_guj_cze_grk_fin_tur_nor_sod_swe_tha_slo_mnd_amh_moo_zul_amr_bam_igb_mol_lda_bem_aeg_ukr_mlt_jpn_arw_pol_ind_svk_tag_hin_sid_uzb_glc_rus	-0.432900248349195	-1.07120065228896	0.28685129814891
590	yor_dgb_owc_heb_swa_spa_ben_jpn_bul_sod_tig_mlt_uzb_chh_swe_lat_glc_sun_azi_bat_ctl_mol_ind_jav_mcd_fin_grk_dyu_tml_pol_anl_zul_tsn_fre_tsw_hun_rom_svk_amh_fbf_tur_ses_hin_krd_nor_tag_swt_rus_arw_ita_cze_eng_kor_mly_afr_sid_cnt_mnd_slo_ger_igb_cic_dut_amr_por_ewe_geo_akn_knd_lit_lda_ven_alb_pan_gam_moo_hau_bsq_bam_aze_aeg_guj_mao_prs_bem_scr_tha_est_ukr_urd_wly_qcu_bos_vie_xho	-1.37171741976399	-3.38818110913956	0.00103316638457536
591	est_krd_ind_prs_mlt_dyu_ben_tha_por_mao_eng_urd_guj_arw_azi_sid_ewe_vie_swt_mcd_grk_spa_qcu_pol_glc_tag_moo_swe_alb_swa_xho_gam_scr_bsq_geo_jav_tsw_amh_sod_mol_fin_anl_owc_hau_ven_rom_pan_dut_ita_igb_knd_bem_tig_svk_ses_lat_dgb_mly_nor_yor_aze_tsn_amr_bul_hun_cic_bos_akn_kor_lda_heb_rus_slo_hin_chh_wly_ukr_mnd_uzb_ctl_fre_afr_cnt_tur_fbf_cze_zul_sun_aeg_bam_bat_jpn_tml_lit_ger	-0.271276581052029	-0.647735054788622	0.518752201342703
592	bat_ukr_fbf_lit_aze_tag_cnt_chh_swa_hin_dut_yor_knd_guj_tur_ind_ger_qcu_mol_hau_uzb_tsw_kor_eng_bsq_pan_tsn_scr_por_mao_akn_bem_geo_ses_nor_mlt_lat_slo_amh_heb_swt_tig_vie_est_arw_sod_urd_jpn_lda_spa_grk_aeg_afr_azi_hun_zul_rus_fin_sun_ita_bos_xho_dgb_rom_glc_sid_pol_bam_ewe_mnd_amr_swe_svk_mcd_owc_fre_alb_tha_moo_mly_anl_ven_krd_igb_bul_ben_prs_cze_jav_gam_ctl_cic_dyu_tml_wly	0.453643196944334	1.03834653111888	0.30180090770887
593	bul_xho_geo_aze_dut_ewe_dyu_alb_chh_uzb_por_cic_afr_heb_slo_glc_tml_est_ven_jav_hau_fbf_nor_moo_sun_tig_cnt_ind_zul_mly_scr_tsn_mol_hin_sod_mcd_ben_azi_eng_aeg_tur_swa_ses_fin_bat_pol_gam_swt_tsw_urd_lit_amh_dgb_cze_akn_igb_ger_bam_lat_tha_ctl_qcu_sid_spa_bsq_rus_svk_mlt_ita_anl_swe_grk_kor_rom_yor_jpn_prs_bos_ukr_knd_mnd_arw_pan_guj_bem_amr_krd_hun_mao_tag_wly_fre_vie_owc_lda	-0.971540051501784	-2.63618597939193	0.00982498265122869
594	cze_lda_scr_mly_tsn_ewe_slo_anl_gam_dut_qcu_heb_zul_tag_aze_ses_owc_cic_swe_xho_bam_prs_lat_mnd_glc_tur_tml_mlt_uzb_grk_spa_svk_aeg_dgb_afr_ctl_knd_sid_wly_guj_ind_jpn_tig_kor_bsq_alb_hun_ita_hau_sun_cnt_fre_ger_mol_pol_sod_moo_ven_rus_mao_bat_vie_fbf_hin_krd_tha_mcd_yor_ukr_amr_rom_pan_geo_bem_ben_swa_bos_tsw_eng_arw_igb_fin_swt_urd_amh_lit_bul_por_nor_azi_chh_jav_dyu_est_akn	-0.597364140595791	-1.56604757571194	0.120733957766091
595	fin_ses_chh_mol_dyu_aze_lit_ger_xho_tag_mly_hun_cnt_bat_zul_eng_heb_ind_alb_anl_tha_cze_pol_prs_jav_amr_pan_slo_nor_hau_tur_swa_ewe_kor_wly_knd_mcd_lda_yor_qcu_uzb_dgb_moo_tsn_aeg_ukr_mao_dut_bul_hin_ita_bem_por_mlt_jpn_guj_amh_spa_igb_sid_owc_est_akn_swt_tig_afr_tsw_cic_rus_mnd_fre_fbf_svk_vie_tml_sod_ben_bsq_krd_bam_azi_grk_glc_ven_rom_sun_geo_lat_swe_gam_arw_urd_ctl_scr_bos	0.211211775719215	0.503919905794321	0.615509344170565
596	tsn_knd_hau_urd_rus_arw_lit_uzb_mlt_vie_jpn_owc_pol_dut_fbf_nor_mnd_moo_mcd_est_bat_hin_wly_geo_slo_tsw_zul_fre_bem_glc_fin_guj_amh_por_kor_bul_sod_ctl_dyu_lat_sun_tur_cnt_azi_ita_spa_mol_mao_aeg_krd_prs_hun_sid_svk_ind_ven_lda_grk_aze_scr_akn_rom_bsq_chh_anl_swa_tha_jav_ewe_cze_bos_swt_gam_alb_tag_tig_mly_heb_xho_yor_bam_swe_amr_ukr_tml_qcu_eng_ger_dgb_ben_ses_igb_pan_afr_cic	-0.207955904652903	-0.470943374262099	0.638783955266836
597	ewe_sod_ukr_dyu_jav_cze_tag_sid_azi_scr_bsq_zul_lit_tha_ses_hau_glc_mcd_pan_tur_rom_knd_rus_tml_tsw_urd_grk_tsn_hin_swe_alb_afr_ger_prs_amh_arw_geo_ita_gam_fbf_jpn_bam_lda_hun_pol_svk_bos_aeg_mao_tig_moo_fin_xho_qcu_swa_akn_anl_bat_kor_wly_mlt_mly_aze_krd_bul_lat_cic_amr_mnd_yor_dut_chh_ctl_vie_eng_ind_bem_owc_spa_nor_igb_ven_cnt_est_swt_ben_por_uzb_heb_fre_slo_dgb_mol_guj_sun	-0.0759258359273665	-0.176824789340481	0.860030535076629
598	por_azi_est_slo_amr_bem_fin_geo_hin_scr_yor_aze_mol_tig_sid_tha_cze_prs_swt_gam_mlt_qcu_mao_aeg_ewe_svk_dgb_jpn_bsq_kor_xho_zul_ita_amh_heb_bul_swa_lat_anl_mcd_hun_lit_pan_wly_spa_bat_eng_jav_tag_guj_rom_arw_rus_ger_fre_fbf_ses_tur_owc_akn_ukr_chh_nor_ctl_lda_ben_hau_igb_dyu_sun_uzb_tsw_ven_cic_grk_pol_krd_mnd_moo_knd_afr_dut_swe_tml_mly_vie_bos_tsn_alb_bam_sod_ind_cnt_urd_glc	0.106009422651703	0.241422437954756	0.809759224413158
599	anl_afr_glc_swe_sid_bat_ewe_mao_mcd_hin_owc_lda_bsq_tml_urd_jav_yor_por_sun_igb_eng_ita_cic_pol_mlt_bam_hun_swt_sod_tsn_moo_arw_jpn_fbf_tur_xho_bem_nor_tag_hau_tig_bos_wly_ger_akn_azi_ven_amh_cze_geo_chh_lit_rom_ukr_uzb_mnd_aze_dgb_svk_ctl_dyu_qcu_ind_grk_ben_tha_cnt_dut_vie_mol_fin_alb_prs_est_scr_zul_slo_heb_krd_amr_tsw_knd_guj_bul_aeg_rus_gam_kor_lat_fre_ses_pan_swa_mly_spa	-0.552911751629914	-1.4516784001151	0.149956218093718
600	glc_bul_lat_tag_eng_bsq_azi_spa_lit_por_dut_ben_jpn_wly_xho_tha_urd_amr_tsw_krd_cnt_arw_mao_qcu_hin_swt_cze_igb_ind_tsn_dyu_scr_afr_nor_hau_anl_slo_rus_tig_zul_est_chh_vie_ewe_dgb_fin_mly_owc_aeg_bem_ctl_tur_bam_alb_mol_aze_sod_rom_yor_mnd_amh_prs_ukr_lda_geo_uzb_cic_fre_jav_fbf_sun_pan_sid_akn_ger_mcd_bos_ven_heb_ses_knd_mlt_swa_gam_grk_tml_swe_svk_moo_hun_guj_bat_ita_pol_kor	0.0390830818644045	0.0914207359388984	0.927354914308171
601	knd_prs_amh_azi_tml_dgb_jav_mcd_grk_fin_pol_amr_ita_por_heb_mlt_cic_dut_mao_yor_jpn_hun_zul_mly_gam_lit_aze_ger_svk_est_tsn_hau_sun_tha_tag_vie_bul_guj_pan_tsw_hin_uzb_geo_chh_spa_sid_swt_ewe_wly_cnt_urd_akn_ind_tig_nor_lat_swe_sod_dyu_mol_krd_slo_anl_rus_bat_ukr_tur_lda_aeg_ven_xho_eng_kor_ctl_mnd_afr_bsq_owc_ses_glc_rom_moo_bos_igb_ben_swa_bem_scr_fbf_fre_alb_cze_bam_arw_qcu	0.483325803393349	1.27397923480228	0.205845324672571
602	knd_pan_tag_jpn_xho_eng_jav_bos_moo_mly_bsq_afr_dyu_ger_igb_mcd_grk_ses_yor_tur_pol_tml_ind_gam_dut_ven_anl_mao_fre_owc_scr_ctl_bat_aeg_fbf_kor_arw_zul_qcu_urd_swa_krd_bul_rus_mlt_wly_swe_cic_cze_ita_lat_lit_akn_svk_glc_tsn_geo_sun_guj_vie_azi_hun_por_swt_ben_chh_amh_mol_sod_prs_uzb_hau_fin_slo_alb_amr_sid_tha_ewe_dgb_spa_bam_lda_ukr_aze_hin_tsw_tig_mnd_cnt_rom_est_nor_bem_heb	0.252098744310985	0.581937574980287	0.562016770807463
603	hun_grk_tig_zul_afr_aeg_swe_por_geo_pan_tsn_jpn_alb_mol_tur_glc_sid_qcu_mao_tag_slo_dgb_arw_tml_chh_aze_bem_sod_eng_cnt_hau_ita_ewe_bos_bsq_kor_lda_tha_spa_svk_ger_mnd_akn_cze_owc_hin_bat_mlt_swa_bam_dut_fin_ses_xho_ctl_tsw_scr_sun_est_cic_ben_rom_anl_vie_urd_mly_guj_nor_dyu_wly_uzb_amh_heb_mcd_lat_lit_ukr_moo_pol_ven_fbf_fre_jav_amr_swt_rus_azi_prs_knd_yor_gam_krd_bul_ind_igb	-1.01203146931076	-2.2483837203983	0.0269136483738347
604	tur_ind_qcu_tha_yor_amr_knd_spa_zul_kor_ukr_tsw_por_grk_heb_afr_svk_est_geo_glc_alb_ewe_lda_vie_owc_bat_mol_bem_pan_tml_fbf_hun_sid_dgb_ctl_chh_mlt_sod_ger_swa_swe_hau_gam_bul_dyu_lat_sun_moo_igb_guj_tig_scr_tsn_nor_cze_mly_dut_rom_jpn_fin_slo_cic_jav_pol_ven_mcd_prs_tag_rus_krd_fre_arw_anl_wly_mao_bos_lit_azi_ita_aze_ses_hin_uzb_ben_bam_eng_amh_cnt_swt_bsq_mnd_urd_aeg_xho_akn	0.317249565681881	0.750279035166121	0.454980671794081
605	tsn_fin_chh_jpn_bat_qcu_heb_rom_bos_aze_hau_amh_tur_urd_spa_uzb_alb_ewe_dyu_glc_knd_mly_mlt_igb_pan_ses_tsw_ctl_swt_guj_mcd_anl_aeg_por_akn_swa_geo_pol_mnd_kor_svk_krd_arw_tml_moo_slo_wly_nor_mao_vie_fbf_lat_xho_ben_lda_owc_ita_rus_sod_afr_eng_hin_cnt_tig_hun_amr_fre_tha_est_swe_ger_jav_ind_bul_sun_cze_scr_zul_sid_bsq_grk_cic_mol_dut_bem_tag_ven_azi_yor_bam_gam_dgb_ukr_prs_lit	-1.01574283805423	-2.43863948753496	0.0166413555326392
606	tml_arw_hun_cnt_bem_ctl_igb_cze_owc_rom_gam_tsn_lit_lda_nor_alb_hin_ind_mnd_ben_xho_swt_swa_slo_mlt_bos_rus_est_tig_mol_fin_pol_tag_lat_mao_aze_dyu_wly_jpn_prs_ewe_tur_bam_eng_afr_heb_grk_svk_cic_fre_sod_geo_bat_vie_anl_bsq_hau_pan_sid_ses_zul_tha_spa_ger_swe_ukr_aeg_qcu_mly_moo_jav_guj_akn_chh_knd_mcd_dut_krd_ven_amh_dgb_uzb_por_urd_kor_bul_azi_tsw_fbf_scr_amr_sun_glc_ita_yor	-0.109965656877781	-0.25153181271512	0.801957946139334
607	scr_bos_moo_sid_amr_xho_akn_zul_owc_rom_tha_qcu_wly_sod_bul_ctl_spa_amh_jav_nor_mnd_hau_alb_bat_bam_heb_bsq_tsw_yor_svk_est_glc_arw_sun_ewe_tig_aeg_aze_swt_fbf_tsn_cnt_urd_fre_mlt_vie_krd_prs_mcd_uzb_eng_ses_jpn_dgb_swe_kor_anl_swa_mly_ind_grk_igb_ven_tur_gam_por_ukr_hun_ita_chh_bem_lda_knd_dyu_lit_cic_rus_mao_pan_hin_azi_lat_dut_pol_slo_cze_ben_ger_geo_afr_fin_tml_tag_mol_guj	0.0023342543350378	0.00528213532977821	0.995796799489364
608	dgb_hun_nor_hin_alb_mol_slo_ben_tsw_ukr_knd_zul_kor_pol_eng_tig_pan_xho_fbf_gam_grk_bsq_cze_jpn_uzb_est_mly_chh_geo_mcd_owc_heb_rus_glc_amr_rom_akn_swa_anl_urd_mnd_bem_dut_guj_cnt_vie_bam_scr_mao_afr_ger_igb_aeg_bat_moo_bul_lda_dyu_aze_sun_tur_cic_swe_tml_ewe_svk_mlt_lat_wly_bos_tsn_ctl_lit_yor_prs_fin_spa_hau_por_tha_sod_fre_arw_jav_amh_ses_azi_ind_tag_qcu_ven_sid_ita_krd_swt	-0.00241960874525735	-0.00551696532415118	0.995609938005457
609	tur_aze_ukr_igb_sod_urd_jpn_swt_mao_chh_knd_tsw_lat_dyu_swe_prs_guj_gam_scr_ind_bsq_tha_tag_vie_amh_svk_moo_lit_fbf_ven_hun_uzb_mly_alb_bat_dgb_cnt_bam_cic_mnd_ben_bul_fre_glc_est_tml_mol_ita_arw_zul_spa_afr_sun_azi_rom_lda_anl_nor_mcd_sid_kor_heb_geo_dut_mlt_ewe_swa_bos_hin_bem_xho_tsn_rus_slo_krd_owc_ger_hau_por_aeg_ctl_fin_akn_tig_cze_qcu_wly_amr_jav_eng_pan_yor_grk_ses_pol	-0.0796663807621514	-0.191073365663714	0.848884633810039
610	ses_bem_moo_afr_rom_wly_ukr_tur_krd_mnd_pol_heb_swe_ewe_lit_knd_ind_zul_tsn_kor_ita_nor_xho_swt_yor_cic_akn_dyu_anl_eng_alb_mcd_swa_hin_svk_owc_grk_cnt_tig_lda_tsw_hun_dut_azi_bam_mlt_sun_jpn_tha_ctl_pan_uzb_aze_rus_gam_fbf_sod_tml_bsq_spa_fin_guj_mly_qcu_chh_arw_urd_hau_ben_amh_aeg_amr_vie_dgb_est_ger_scr_por_fre_cze_bos_lat_jav_tag_bul_ven_geo_prs_sid_mol_slo_igb_mao_bat_glc	0.334502565280553	0.869476217500185	0.386825226531797
611	bul_fre_akn_hin_igb_bam_jav_swe_vie_ctl_tsw_tig_geo_lit_slo_sun_ger_mao_gam_mlt_zul_fbf_cze_xho_amh_nor_rus_tag_ewe_ses_qcu_prs_rom_por_ukr_lda_bos_wly_hun_mol_fin_sid_pan_knd_aze_ita_dut_sod_bat_svk_mly_mcd_ven_spa_tsn_tml_afr_aeg_urd_bem_kor_dgb_cnt_bsq_pol_guj_jpn_alb_krd_heb_mnd_tur_cic_ind_hau_amr_uzb_chh_azi_lat_swa_yor_dyu_grk_anl_moo_arw_glc_eng_scr_tha_est_ben_swt_owc	0.072905602785098	0.186740898515246	0.852270553527507
612	tur_anl_moo_ita_alb_glc_mly_tml_aeg_ewe_heb_azi_wly_prs_pan_jpn_krd_cic_ukr_ben_grk_mnd_bsq_dyu_fre_pol_yor_ses_svk_tsw_sun_afr_sid_slo_lit_tha_urd_owc_lda_chh_xho_rus_mlt_cze_swe_spa_tig_eng_uzb_hin_bul_knd_kor_fin_geo_tag_zul_amr_por_gam_cnt_mcd_jav_vie_igb_guj_hun_arw_bam_qcu_bos_bat_fbf_dgb_est_ven_tsn_amh_hau_ctl_mao_mol_swt_akn_ind_sod_dut_scr_nor_ger_bem_lat_rom_swa_aze	-0.465187782335403	-1.21063212176279	0.229104179359786
613	sun_urd_tur_jpn_cze_sid_igb_nor_swt_tig_mao_owc_pol_afr_tml_glc_sod_amr_grk_dyu_bul_krd_scr_alb_vie_ger_mnd_bsq_cic_spa_mlt_lit_aze_bat_rom_chh_aeg_ewe_azi_dgb_bam_ind_ses_dut_moo_fin_eng_arw_hin_hau_jav_akn_amh_kor_prs_geo_slo_ctl_mol_bem_swa_bos_hun_por_est_zul_tag_ven_cnt_knd_swe_fbf_ukr_svk_tsn_fre_tsw_guj_gam_heb_mcd_ben_ita_lda_yor_uzb_anl_tha_lat_qcu_wly_pan_mly_rus_xho	-0.447860956541703	-1.17233683150942	0.244056180443362
614	por_amr_alb_tsw_swt_vie_sid_fbf_krd_ctl_rus_cze_ewe_ger_wly_sod_kor_grk_ita_swe_gam_hau_moo_prs_arw_owc_mly_azi_lit_scr_dgb_anl_tha_glc_fre_tag_mlt_aeg_uzb_jpn_knd_nor_ben_bos_mnd_ukr_jav_rom_tig_eng_ven_bam_slo_mol_yor_mcd_spa_amh_akn_aze_afr_heb_dyu_cnt_ses_svk_lat_fin_hin_guj_chh_ind_hun_bem_tsn_urd_zul_cic_qcu_tml_bsq_igb_geo_dut_bul_bat_pol_sun_swa_lda_est_xho_tur_pan_mao	0.708845749508919	1.67650037716192	0.0969988168987582
615	akn_mly_swa_aeg_guj_rus_vie_eng_bam_afr_ctl_uzb_tml_moo_arw_ita_anl_slo_ven_lit_ses_mcd_mol_jpn_ger_est_owc_ben_ukr_swt_lda_sid_krd_dut_ewe_bos_hau_mnd_xho_tig_tsw_pan_rom_urd_jav_scr_hin_bsq_knd_fin_por_chh_aze_cze_svk_kor_tag_prs_tur_alb_heb_pol_mao_geo_azi_igb_hun_sun_mlt_qcu_wly_lat_ind_sod_grk_amr_amh_dgb_tha_fbf_yor_gam_bat_fre_zul_dyu_bul_cic_cnt_glc_swe_bem_tsn_spa_nor	0.0304559033627476	0.0697209682127141	0.944565450562003
616	spa_bat_lda_heb_sun_ind_pan_guj_urd_hin_rus_mlt_swe_grk_dyu_igb_xho_mao_tha_ven_tig_wly_arw_mcd_amr_tag_mol_bul_knd_ukr_azi_tsw_swa_bos_glc_tur_nor_qcu_jpn_eng_dgb_aeg_owc_ctl_chh_rom_moo_bsq_fbf_mnd_cze_dut_tsn_lat_jav_amh_por_vie_afr_cnt_scr_prs_anl_sid_ben_hun_pol_uzb_ses_ger_fin_ewe_tml_zul_hau_alb_geo_est_sod_fre_aze_yor_bam_gam_svk_slo_mly_krd_akn_bem_lit_swt_ita_kor_cic	-0.040856233525927	-0.104050066447235	0.917353679249161
617	ger_prs_dgb_dut_anl_hau_est_tsn_cnt_ita_vie_jav_mao_sun_owc_spa_glc_swa_bul_ewe_tag_rom_uzb_azi_zul_ven_heb_fbf_bem_bam_pol_bat_rus_tur_cze_scr_krd_afr_ben_grk_urd_xho_tha_qcu_fre_pan_arw_ind_knd_geo_tsw_lat_hun_hin_tig_igb_slo_bsq_swt_lda_sid_alb_dyu_ctl_moo_bos_mnd_cic_sod_mol_akn_ses_svk_aze_ukr_chh_wly_swe_fin_mcd_mly_gam_jpn_eng_yor_amr_tml_guj_por_amh_nor_kor_mlt_aeg_lit	-0.047385010239749	-0.12056969966363	0.904291974943017
618	vie_qcu_heb_glc_aze_cnt_jpn_tha_jav_alb_anl_azi_tsw_owc_arw_amh_amr_tur_lat_bsq_nor_uzb_ven_prs_zul_pol_tml_ewe_sid_pan_bat_swa_est_cze_spa_moo_eng_ctl_bos_mol_tig_mnd_grk_lda_svk_tag_hau_bul_igb_slo_geo_mlt_rus_ses_fbf_krd_bem_hun_kor_dut_rom_akn_chh_guj_swe_gam_fre_tsn_swt_scr_aeg_mcd_fin_sod_mly_ita_ger_bam_lit_knd_afr_xho_mao_ben_dgb_cic_wly_dyu_yor_sun_ind_ukr_por_urd_hin	1.29467812765773	2.98086350755356	0.00366823982882622
619	ven_urd_xho_heb_bsq_mol_mnd_swa_aeg_eng_swt_qcu_ita_azi_moo_rus_uzb_bem_ger_cze_tag_swe_knd_akn_mcd_krd_nor_hau_tur_est_mlt_arw_owc_jpn_cic_tml_spa_gam_sod_amr_alb_pol_scr_fbf_lda_por_ukr_fin_lit_tsn_sun_anl_pan_glc_afr_dgb_mao_cnt_yor_guj_prs_ctl_lat_svk_tsw_slo_ses_zul_ewe_sid_rom_ind_dut_tig_bul_jav_bos_hin_amh_mly_bat_geo_chh_kor_wly_dyu_fre_bam_aze_grk_igb_tha_vie_ben_hun	0.405369345412089	1.07177577498709	0.286594204576472
620	qcu_hun_lat_kor_heb_ben_sun_tur_grk_pan_sod_tig_zul_anl_azi_cze_por_mly_gam_mao_aze_pol_swa_dyu_xho_amh_igb_tsw_guj_swe_arw_glc_jpn_krd_rus_tag_amr_urd_swt_afr_yor_ind_mcd_bos_bsq_wly_tml_est_lit_cic_akn_bul_jav_uzb_ses_ger_knd_prs_slo_fin_tha_vie_rom_ctl_mnd_fre_bat_cnt_eng_nor_chh_ewe_ven_spa_bam_hin_alb_dut_svk_ita_hau_lda_dgb_aeg_geo_owc_sid_ukr_moo_bem_mol_mlt_tsn_fbf_scr	-0.369102084409933	-0.860866138937012	0.39152579085835
621	spa_scr_aze_heb_hin_geo_amh_wly_bat_qcu_jav_ind_dut_lit_kor_xho_est_mao_swt_ses_svk_grk_mol_anl_prs_chh_bem_dgb_gam_ita_arw_hau_tag_tsn_pol_sun_bos_tsw_por_sid_ukr_tig_bam_rom_glc_mly_uzb_ger_ewe_ben_fin_dyu_azi_mnd_tur_cic_akn_alb_hun_jpn_afr_slo_swe_lat_yor_urd_guj_moo_vie_eng_rus_fbf_bul_mlt_pan_mcd_amr_cnt_owc_lda_igb_aeg_zul_sod_swa_ven_fre_tha_bsq_ctl_nor_tml_krd_cze_knd	-0.0252275728514757	-0.0649673980618664	0.948339405775572
622	guj_tha_bem_tag_mly_mol_ind_chh_pan_swe_prs_fbf_por_krd_tig_fre_bos_svk_swt_glc_anl_azi_igb_aeg_est_ita_vie_dut_sun_pol_jpn_scr_hun_rom_geo_sod_tsn_aze_grk_knd_tml_owc_bat_arw_spa_kor_lit_nor_akn_mnd_hau_qcu_urd_cze_ven_zul_ukr_mao_amr_jav_amh_bsq_ger_tsw_lat_sid_cnt_heb_xho_uzb_ctl_swa_dyu_cic_gam_eng_slo_lda_fin_mcd_tur_hin_bul_ben_dgb_afr_mlt_ewe_moo_alb_rus_bam_ses_wly_yor	NA	NA	NA
623	svk_bat_mlt_anl_tha_urd_rom_heb_qcu_alb_xho_chh_hau_arw_bem_owc_hun_por_mcd_spa_sid_fbf_tsw_ger_dgb_mao_akn_est_dut_tml_ctl_hin_glc_pol_eng_cze_ven_mnd_lda_prs_amh_jpn_kor_sod_nor_pan_ewe_tig_igb_aze_yor_grk_vie_jav_swt_cic_rus_dyu_swa_ita_wly_cnt_slo_knd_krd_tur_aeg_bul_bos_lat_zul_uzb_ukr_amr_tag_ben_sun_bsq_mly_mol_bam_fre_lit_gam_scr_fin_tsn_ses_guj_azi_ind_moo_geo_afr_swe	-0.0675718060652559	-0.171887358457914	0.863899564628334
624	cze_dut_jpn_anl_lat_cic_tha_sun_akn_guj_arw_nor_sod_chh_tml_ita_hau_pol_lda_ind_scr_grk_krd_dyu_urd_fin_ses_hin_moo_bos_tsw_igb_mcd_wly_amr_qcu_spa_tsn_fre_mol_bam_aeg_swt_swa_glc_hun_est_tag_ven_vie_knd_ben_slo_rus_amh_pan_tig_aze_ctl_geo_prs_rom_ewe_bsq_bem_ukr_tur_mao_xho_alb_mlt_gam_mly_uzb_zul_sid_cnt_dgb_jav_bat_bul_swe_fbf_yor_svk_kor_por_owc_ger_eng_heb_azi_mnd_lit_afr	-0.0219309285592803	-0.057888615377634	0.953961551723735
625	amh_dyu_ukr_prs_sid_owc_jpn_aze_aeg_urd_hun_mcd_azi_hau_rus_zul_fbf_swe_krd_tur_lit_bos_yor_sod_pol_anl_gam_alb_ewe_svk_mao_afr_bam_ses_cnt_tig_fin_tsw_mnd_rom_ctl_swt_fre_geo_xho_scr_ben_heb_cze_chh_grk_tml_ita_tag_pan_knd_por_mol_dgb_nor_igb_tsn_hin_est_moo_guj_vie_slo_amr_ind_sun_ger_mly_spa_eng_cic_kor_ven_uzb_wly_swa_akn_lda_lat_qcu_bem_jav_glc_arw_bsq_bul_tha_bat_dut_mlt	0.234295127042927	0.600130314725171	0.549878949325128
626	guj_knd_jav_mnd_urd_ben_zul_scr_ger_por_sid_hun_yor_mao_dgb_mol_ctl_amh_moo_wly_tsn_est_ewe_tur_nor_afr_prs_swa_uzb_chh_tsw_owc_fin_hau_cze_bul_kor_ukr_bem_aze_lit_spa_tig_lda_pan_sun_ind_amr_sod_swt_tag_glc_tml_arw_lat_cnt_jpn_gam_mlt_dut_grk_mly_ven_tha_fbf_bam_rus_alb_azi_vie_aeg_anl_bsq_qcu_dyu_bat_eng_rom_slo_ses_cic_heb_hin_ita_akn_fre_geo_krd_swe_svk_bos_pol_igb_mcd_xho	0.197105165562199	0.44998896337437	0.653765554806602
627	tig_uzb_rus_cnt_bam_wly_sid_swe_akn_tag_tsw_bul_fin_heb_tsn_aze_cze_nor_svk_lat_scr_tml_jpn_amr_swt_fbf_knd_spa_bat_jav_sun_bem_ind_pan_guj_geo_hin_chh_mol_ben_amh_alb_swa_grk_dyu_mnd_slo_hau_gam_sod_azi_tur_dut_mao_mly_vie_glc_xho_ukr_kor_bos_rom_qcu_lda_bsq_mlt_ewe_eng_igb_prs_mcd_est_krd_dgb_lit_ses_tha_arw_por_fre_urd_zul_afr_ctl_pol_yor_hun_moo_ven_ita_ger_anl_owc_cic_aeg	0.713332577343804	1.66119843033449	0.100041314509815
628	tig_amh_lda_ses_ukr_arw_uzb_swa_rus_sod_rom_bos_bul_mcd_jav_hau_grk_azi_tsn_ger_svk_nor_bsq_amr_vie_anl_glc_gam_fin_ita_mol_cic_kor_ben_spa_tha_heb_qcu_akn_mlt_sun_geo_krd_ewe_urd_eng_aeg_prs_cze_lat_bem_tsw_aze_moo_zul_yor_tml_slo_fbf_guj_hun_est_mao_dut_mnd_bat_igb_afr_tur_jpn_ind_fre_dgb_pol_por_chh_dyu_ven_bam_cnt_lit_knd_xho_hin_pan_swe_ctl_wly_sid_alb_owc_mly_swt_tag_scr	0.176656062749793	0.424954367015713	0.671851548735672
629	zul_vie_cze_dyu_gam_ctl_swa_yor_ewe_mol_knd_tur_swe_chh_dut_fbf_rus_jav_grk_glc_fin_bul_pol_anl_est_qcu_bos_kor_tag_dgb_krd_hun_ger_amh_moo_rom_ind_sod_eng_ukr_alb_sid_xho_afr_aze_owc_mlt_akn_cnt_wly_sun_tha_svk_uzb_mly_tsn_pan_bam_ven_nor_fre_prs_lit_geo_por_ben_tsw_lda_swt_tml_guj_ses_aeg_hau_arw_urd_mcd_jpn_tig_igb_ita_heb_scr_azi_mao_bsq_slo_lat_bem_spa_cic_hin_amr_bat_mnd	0.116762593881204	0.27988420741001	0.780187916273693
630	amh_bsq_ses_sid_arw_tha_glc_pol_eng_tag_guj_anl_owc_hin_heb_slo_mcd_aeg_ind_rom_swe_jpn_mao_bem_ewe_fbf_cnt_qcu_dut_ger_hun_zul_tsw_knd_dyu_mly_por_prs_sod_jav_afr_amr_yor_svk_xho_aze_uzb_mlt_akn_lat_cze_scr_geo_mnd_bat_vie_rus_ctl_tsn_grk_cic_lda_ukr_ven_swa_est_bam_ben_tur_alb_urd_fin_moo_chh_tml_nor_gam_pan_mol_sun_wly_spa_hau_igb_dgb_fre_tig_ita_azi_krd_bos_kor_swt_bul_lit	0.670679025000235	1.77895795467174	0.0785139731712984
631	dut_cze_jpn_grk_tur_hin_hau_bsq_aeg_mol_tsw_fin_lit_wly_akn_nor_sun_slo_ger_bem_chh_tsn_azi_knd_amr_glc_tml_bos_swa_fre_kor_geo_swe_rus_tha_guj_gam_owc_igb_cnt_tig_vie_ben_scr_afr_ukr_uzb_amh_yor_est_pan_hun_sid_fbf_krd_lda_ven_urd_moo_mcd_mnd_qcu_bat_mao_spa_prs_svk_sod_ind_ctl_mly_pol_arw_anl_lat_alb_mlt_eng_bam_ita_jav_ewe_dgb_bul_aze_tag_ses_por_rom_zul_cic_heb_dyu_xho_swt	0.880643315074507	2.03470871505768	0.0447271782901138
632	sun_bat_yor_cic_tur_cze_jav_tig_prs_dut_moo_xho_por_chh_ses_hin_pol_mol_bos_amr_tag_glc_ben_sod_tsw_ukr_lda_jpn_bsq_slo_mnd_ven_fin_akn_lit_alb_mcd_heb_tsn_afr_igb_rom_ita_mly_urd_grk_swa_ger_scr_knd_sid_cnt_dgb_rus_hau_spa_nor_ctl_tml_lat_amh_fre_krd_aze_fbf_mlt_uzb_gam_eng_azi_qcu_vie_arw_kor_swt_tha_ind_guj_dyu_bem_bul_geo_swe_anl_hun_ewe_mao_wly_zul_svk_est_owc_aeg_bam_pan	0.0850141116697714	0.219882470944422	0.826444616241951
633	sid_tml_knd_yor_ukr_cze_fin_ger_rus_pol_ses_est_cic_nor_mao_scr_hau_ctl_swe_dgb_ewe_fre_qcu_jpn_aeg_por_cnt_bul_ind_moo_ben_guj_swt_alb_geo_tsn_bat_hin_mcd_arw_jav_mlt_lda_zul_amr_grk_sun_sod_wly_pan_rom_uzb_slo_akn_igb_tsw_krd_azi_xho_afr_ita_swa_mol_bsq_amh_bos_spa_gam_svk_glc_dut_eng_tag_anl_urd_tig_bam_fbf_lit_tur_chh_dyu_mly_vie_aze_bem_owc_hun_tha_prs_lat_ven_heb_kor_mnd	0.707232627159249	1.66237467755401	0.0998047289101027
634	kor_ben_fre_sun_amh_wly_scr_grk_prs_pan_bul_fbf_swa_anl_mao_knd_tig_urd_swe_nor_hin_dut_cic_akn_mlt_owc_ita_heb_moo_ven_por_tur_spa_bam_tml_xho_ctl_bem_jpn_sod_afr_mcd_cnt_geo_mol_hau_aeg_ind_uzb_fin_ger_tsw_svk_vie_mly_rom_krd_bos_lit_slo_aze_cze_igb_chh_lat_rus_zul_eng_azi_mnd_guj_gam_ses_bsq_est_dgb_glc_dyu_bat_tsn_pol_tha_ewe_jav_arw_swt_hun_qcu_lda_alb_amr_tag_sid_ukr_yor	0.288246367368405	0.749877833919368	0.455221120464852
635	alb_prs_lat_aze_ita_zul_ben_ses_swa_tsw_scr_est_kor_fin_bam_bos_tha_knd_arw_rom_amr_jav_aeg_grk_lda_cze_tig_por_swt_ewe_swe_vie_cic_xho_ven_fre_ukr_qcu_heb_glc_sid_bem_fbf_amh_hin_bsq_dgb_chh_mly_uzb_bat_anl_slo_owc_tml_wly_hun_cnt_dut_igb_azi_nor_tag_gam_akn_mcd_svk_bul_afr_tsn_pan_ind_moo_tur_yor_ger_hau_mlt_sun_geo_mnd_sod_rus_mol_spa_lit_krd_mao_jpn_eng_urd_pol_guj_ctl_dyu	-0.44781352910664	-1.20292071051021	0.232060488747734
636	ukr_ita_xho_ven_rus_mao_amr_vie_zul_alb_svk_guj_anl_slo_gam_sid_dgb_rom_chh_knd_tur_ger_hau_uzb_swa_yor_pan_wly_mnd_ben_dut_est_bsq_qcu_bem_ses_cnt_cic_krd_fin_bam_jav_moo_mcd_hun_spa_tig_grk_fre_igb_mol_tha_kor_pol_tml_aze_azi_scr_por_bos_afr_eng_sun_fbf_urd_mlt_owc_ewe_geo_nor_ctl_lat_bat_swe_akn_amh_bul_tsw_sod_heb_arw_swt_glc_ind_dyu_mly_cze_aeg_jpn_lit_tsn_tag_prs_lda_hin	0.258482167132603	0.612942867927225	0.541410162933512
637	amh_arw_grk_ven_ind_swa_bos_guj_zul_mol_tml_ger_hin_swe_alb_afr_ctl_uzb_urd_moo_akn_lit_mao_tag_xho_yor_geo_spa_bam_lda_knd_rom_est_svk_azi_hun_tur_swt_bat_hau_mcd_por_tig_owc_sod_ita_fin_krd_nor_glc_ukr_mlt_qcu_wly_kor_eng_dyu_dut_prs_chh_mly_bsq_pol_aze_bul_ses_dgb_cnt_tha_rus_cic_gam_heb_jav_igb_mnd_cze_bem_tsw_tsn_ben_sid_lat_fbf_aeg_vie_pan_jpn_anl_slo_sun_amr_scr_fre_ewe	-0.852173042080526	-2.00284748406452	0.0481050419430416
638	sod_jav_afr_dyu_hau_mnd_aze_tha_eng_spa_ven_heb_ctl_arw_por_lda_chh_vie_mao_lat_guj_nor_akn_rus_geo_swt_hun_rom_wly_swa_glc_bam_tsn_ben_mcd_kor_slo_gam_azi_fin_dut_bul_zul_est_uzb_anl_cic_urd_qcu_tig_bat_igb_ind_yor_scr_lit_grk_pan_ewe_amr_bsq_owc_svk_mol_ukr_moo_bem_mlt_aeg_knd_prs_fbf_pol_hin_krd_swe_dgb_tur_ita_alb_tag_ger_fre_mly_cze_tml_tsw_sun_ses_amh_cnt_sid_bos_jpn_xho	1.14043610335738	2.71685400248279	0.00785971580057398
639	lda_urd_fbf_svk_hin_spa_sod_mlt_xho_bul_swa_akn_cnt_jpn_heb_sun_tsw_mao_swe_krd_ses_fin_dyu_alb_tml_guj_dgb_est_chh_vie_zul_aze_cze_tsn_wly_qcu_pan_fre_hau_bem_dut_rus_prs_knd_bsq_moo_hun_gam_bam_owc_ukr_swt_afr_amh_arw_ita_mcd_yor_tha_ewe_mol_pol_scr_azi_ctl_cic_kor_bat_eng_lat_uzb_amr_jav_igb_tur_lit_tag_tig_bos_nor_ger_grk_geo_slo_anl_aeg_mly_sid_glc_ven_ind_ben_por_mnd_rom	-0.376251881895486	-0.908884472784163	0.365760481565122
640	glc_heb_bat_bul_mol_scr_prs_pan_ind_mly_mnd_swe_tha_tsw_bem_jpn_lat_sod_ukr_fbf_tur_ewe_hau_fre_amh_est_akn_dyu_nor_qcu_swt_tml_owc_tig_jav_urd_mlt_bsq_afr_geo_moo_uzb_ger_tsn_amr_svk_tag_mao_zul_alb_arw_rom_dut_hin_ctl_cze_rus_yor_sun_dgb_aeg_hun_chh_slo_lit_spa_mcd_cic_vie_sid_ven_krd_igb_ses_guj_lda_azi_bos_anl_ita_ben_xho_bam_eng_swa_cnt_grk_wly_aze_gam_pol_fin_kor_por_knd	0.260767730899848	0.634114585322039	0.527562718278719
641	jpn_nor_mly_fbf_ita_bos_tag_amr_hau_azi_rus_tml_akn_por_mlt_slo_dyu_aze_jav_ger_wly_mcd_igb_krd_fre_swt_ind_swe_urd_hun_uzb_tur_cnt_sid_fin_pol_lda_gam_amh_cze_mol_arw_est_alb_pan_knd_tsn_dgb_bam_prs_bul_ben_afr_vie_rom_cic_xho_ven_moo_anl_owc_ses_grk_ukr_guj_chh_scr_swa_spa_tsw_lit_bsq_ctl_bem_glc_zul_tig_lat_geo_mnd_sod_hin_svk_qcu_kor_yor_heb_eng_aeg_ewe_dut_mao_tha_sun_bat	0.239017883921151	0.625868721835759	0.532934065441409
642	tml_cic_hun_bos_dyu_qcu_urd_chh_xho_por_bsq_lit_geo_glc_rus_igb_owc_swe_bam_tig_aze_scr_est_ctl_cze_svk_pan_akn_amh_jav_guj_prs_azi_vie_ses_mao_arw_mol_yor_tha_bul_grk_knd_hau_uzb_rom_kor_tsw_alb_moo_lat_fbf_bat_heb_spa_anl_nor_swt_aeg_wly_ger_cnt_zul_sid_fin_ven_ind_dut_lda_eng_mly_mnd_dgb_ben_ukr_afr_sod_tur_ita_bem_pol_mlt_tag_jpn_mcd_hin_tsn_slo_amr_fre_ewe_swa_gam_krd_sun	-0.104299196332261	-0.25195825770493	0.801629298459196
643	vie_tur_urd_hun_gam_mao_bos_dyu_aze_por_hin_rus_ewe_amh_rom_alb_kor_mnd_dgb_bam_swt_dut_jpn_bem_fbf_glc_bat_moo_mly_swa_uzb_tsw_tag_tig_jav_anl_tml_qcu_mol_aeg_krd_owc_azi_chh_ses_svk_lda_mlt_swe_lat_ven_afr_scr_heb_ita_pan_akn_sid_hau_igb_ger_ukr_sun_slo_cic_wly_ctl_fin_mcd_tha_bsq_fre_est_tsn_zul_amr_xho_geo_ind_nor_ben_sod_guj_bul_cnt_lit_arw_grk_eng_knd_cze_yor_spa_pol_prs	-0.177258281209715	-0.451576230776252	0.652625642400878
644	owc_cnt_ctl_wly_tag_ven_igb_qcu_bam_knd_mcd_sid_fin_ben_amr_rus_scr_zul_ger_mol_tha_ukr_lda_jpn_mnd_nor_lat_bos_xho_fbf_yor_prs_ewe_pan_dut_mlt_anl_swt_est_cic_krd_tsw_rom_tsn_swa_dgb_aze_dyu_ses_amh_sun_gam_slo_swe_alb_tig_tml_ita_svk_sod_urd_grk_hin_jav_hau_kor_bsq_bem_ind_uzb_azi_fre_spa_aeg_geo_tur_eng_heb_mao_mly_bul_pol_chh_glc_afr_hun_lit_moo_akn_cze_vie_guj_por_bat_arw	0.2064852027256	0.53761099112348	0.592129775350584
645	rus_bos_fre_ewe_cic_mao_slo_bat_est_ben_uzb_sid_sun_swa_mly_jav_guj_wly_pan_fbf_akn_igb_ven_hin_anl_aeg_ind_mlt_afr_glc_kor_prs_scr_xho_jpn_amr_ita_hun_swt_svk_heb_tha_tsn_swe_arw_geo_rom_aze_azi_eng_tig_dgb_urd_yor_bsq_hau_pol_mol_grk_ger_cnt_krd_nor_por_zul_tsw_lda_mnd_tag_qcu_vie_lat_knd_tml_ses_fin_dyu_bul_mcd_tur_alb_chh_spa_moo_amh_cze_owc_ukr_ctl_bem_bam_gam_sod_dut_lit	0.0959533395064512	0.22031732607911	0.826106950184412
646	knd_ewe_cic_hun_ger_azi_pol_bos_mcd_bam_lda_bul_tur_gam_fbf_mao_tsw_sod_anl_est_ben_yor_por_pan_qcu_mol_kor_uzb_dgb_eng_rus_ctl_swe_geo_scr_dut_bem_igb_slo_wly_amr_afr_mnd_arw_owc_ukr_hin_jav_amh_guj_swt_grk_hau_ses_prs_heb_fin_glc_alb_mly_fre_nor_dyu_bat_rom_lat_akn_spa_tig_tha_chh_aeg_ind_mlt_aze_tsn_vie_jpn_bsq_krd_sid_urd_zul_ven_lit_sun_swa_svk_moo_tag_xho_tml_cze_ita_cnt	0.536044633437447	1.39506267948205	0.166319737277195
647	azi_ind_svk_mcd_sun_bam_bat_aeg_zul_por_mly_moo_tml_afr_amh_dyu_heb_mol_sod_chh_alb_krd_swa_swt_glc_gam_fin_sid_mao_swe_guj_anl_cze_wly_lda_fre_slo_ctl_grk_tsn_hin_tur_hau_tig_jav_ven_lat_spa_mlt_eng_akn_ben_owc_ewe_rom_bul_bos_geo_dgb_xho_igb_kor_ita_cic_bem_tha_rus_aze_ukr_qcu_urd_tsw_dut_cnt_uzb_nor_yor_vie_pan_pol_lit_est_tag_bsq_prs_fbf_knd_jpn_ses_arw_amr_hun_ger_scr_mnd	-0.121900879633828	-0.293405609326179	0.769865878748166
648	yor_sun_swe_vie_svk_ctl_scr_tig_chh_mcd_guj_cze_knd_mlt_pan_fre_mol_alb_wly_swt_ind_tml_ukr_mnd_rus_lit_fin_spa_mly_sod_aeg_hin_nor_qcu_bam_ven_ewe_jav_slo_bsq_owc_krd_prs_pol_ses_rom_dut_fbf_tur_kor_dgb_glc_ger_geo_hau_azi_hun_heb_lat_ita_igb_aze_bem_eng_zul_swa_tag_mao_bos_xho_est_bul_arw_por_amr_dyu_uzb_amh_akn_grk_anl_moo_tsw_jpn_tha_urd_lda_sid_cic_tsn_gam_afr_bat_ben_cnt	0.199571622941321	0.51715865749216	0.606273231134627
649	anl_xho_tig_krd_owc_hun_dut_ukr_tsn_bam_svk_tur_mao_spa_chh_rus_ben_aeg_scr_jpn_kor_urd_dyu_azi_geo_por_est_swt_heb_qcu_dgb_bsq_uzb_amh_vie_tsw_ewe_mly_nor_gam_amr_alb_ger_fbf_slo_tha_ctl_bul_aze_prs_cic_mol_eng_cze_fin_lat_bem_ita_mcd_tml_jav_wly_glc_swa_arw_bos_fre_bat_ses_moo_hau_mnd_tag_cnt_pol_sod_grk_lit_ind_hin_knd_sun_igb_swe_mlt_pan_guj_rom_afr_zul_lda_sid_yor_akn_ven	0.215683794848038	0.578333005334864	0.564437192209462
650	xho_fbf_ger_bul_ses_nor_scr_mnd_urd_azi_pol_mly_swt_tur_guj_bsq_amr_tml_lda_arw_cnt_bem_bam_aeg_tsn_ewe_hin_dgb_ita_cze_uzb_jav_ctl_kor_dut_akn_owc_sun_geo_fin_knd_afr_igb_pan_jpn_krd_bat_tig_spa_dyu_gam_tag_glc_sod_yor_ben_mcd_ind_lit_prs_slo_rom_vie_tha_aze_mao_wly_est_svk_hau_tsw_qcu_swa_sid_por_hun_grk_zul_bos_moo_swe_ukr_alb_chh_heb_rus_eng_anl_fre_amh_cic_mol_lat_ven_mlt	0.76526184550506	1.77029816527183	0.0799544703635717
651	azi_aze_anl_ind_rom_svk_ewe_lit_mnd_hin_grk_amh_zul_mao_por_scr_prs_tsn_dut_bos_lat_jpn_ctl_ger_arw_xho_heb_chh_dyu_tml_ses_owc_pan_mol_akn_bat_knd_hun_wly_gam_sid_aeg_guj_sod_swt_mly_cze_mlt_tur_fre_est_cnt_tig_rus_tsw_bem_spa_alb_qcu_fin_lda_urd_jav_ben_bsq_sun_tha_yor_bul_pol_ita_bam_eng_hau_krd_ukr_mcd_swe_nor_vie_dgb_afr_cic_geo_moo_tag_uzb_amr_igb_swa_fbf_kor_ven_glc_slo	-0.0553440912798366	-0.138240396622729	0.890349314550668
652	dyu_azi_jpn_ger_tag_knd_heb_alb_rus_mlt_uzb_spa_zul_yor_tsw_sid_vie_bos_pan_svk_wly_jav_slo_fbf_fin_lat_sun_krd_anl_arw_sod_mao_por_cze_dut_lit_bul_guj_scr_nor_fre_hun_owc_hin_ita_glc_lda_tur_prs_afr_swe_amr_tha_xho_rom_aze_gam_tml_urd_dgb_mly_est_ukr_tig_grk_ven_ben_igb_bat_ctl_chh_cnt_cic_mol_bsq_ewe_pol_bem_geo_bam_aeg_akn_kor_hau_swt_swa_ind_mnd_mcd_qcu_ses_amh_eng_tsn_moo	-0.482384705825013	-1.10867653626446	0.270428628904562
653	tsw_mol_gam_sid_pan_igb_vie_mlt_jpn_guj_cze_geo_ita_bsq_aze_wly_tur_alb_azi_afr_bem_amh_grk_scr_urd_prs_cnt_uzb_ger_krd_bos_lda_akn_bam_ses_heb_glc_bat_lat_nor_rus_swa_fin_ctl_ukr_ven_sod_fbf_mnd_owc_mly_amr_svk_arw_bul_mao_jav_zul_sun_ewe_tig_rom_tag_ind_ben_hin_lit_swt_xho_dut_yor_slo_moo_mcd_eng_kor_pol_spa_tha_hau_qcu_chh_anl_tsn_hun_cic_por_tml_swe_est_dgb_aeg_dyu_fre_knd	0.499327821593573	1.28443355174002	0.20218062047462
654	mly_afr_mcd_vie_krd_tur_rom_lit_spa_moo_swt_uzb_heb_prs_kor_ctl_tsw_jav_yor_swe_est_cic_pol_geo_svk_dut_sun_azi_owc_ita_fin_swa_eng_anl_sid_ewe_fbf_cze_tag_xho_hin_fre_amr_cnt_hau_arw_ger_lat_sod_rus_jpn_bul_tha_bat_ven_guj_aeg_nor_bem_qcu_dyu_ukr_mlt_pan_alb_tml_bos_bam_bsq_igb_mnd_grk_ind_mao_knd_hun_lda_zul_gam_mol_wly_slo_chh_glc_akn_aze_tig_ses_amh_urd_scr_ben_dgb_por_tsn	0.744432070863123	1.7599586161258	0.0817028984182478
655	ind_swe_fbf_mly_yor_ita_ven_vie_tag_lit_moo_dgb_tha_slo_tsw_sid_jav_ukr_dut_alb_rom_akn_knd_sun_wly_qcu_spa_mnd_cic_hun_urd_zul_bat_owc_cnt_gam_aeg_xho_nor_cze_eng_lat_bsq_fre_pol_scr_sod_swa_tig_heb_kor_lda_dyu_geo_azi_grk_tsn_fin_mao_bam_pan_prs_mcd_mlt_glc_bul_guj_ctl_ewe_tur_anl_arw_aze_afr_amh_ben_amr_hau_ses_krd_jpn_swt_ger_rus_tml_igb_por_mol_est_chh_svk_bos_uzb_bem_hin	-0.631553367197689	-1.47877632023426	0.142579280054568
656	mnd_swt_azi_aze_amh_tig_nor_cnt_ben_bos_dut_tha_chh_lda_ind_glc_ven_alb_pan_grk_rus_urd_sid_dyu_bam_guj_cze_tur_arw_swa_mly_kor_hau_heb_akn_bul_swe_fin_prs_svk_anl_lat_jpn_tag_gam_bem_dgb_igb_mcd_yor_wly_jav_scr_bsq_ewe_mlt_rom_ctl_zul_afr_qcu_spa_amr_mao_pol_aeg_ita_fre_tsw_mol_tml_por_geo_moo_hun_uzb_sod_fbf_ses_ger_owc_bat_cic_knd_lit_hin_tsn_xho_krd_sun_est_eng_slo_ukr_vie	0.337575458200721	0.864252442785633	0.389672892340893
657	por_azi_amh_cze_arw_ewe_qcu_rus_chh_spa_est_hau_yor_ger_fre_bam_hin_mcd_swt_nor_tur_lat_mao_bem_akn_bos_mnd_bsq_tig_rom_swa_ita_amr_dgb_gam_pan_bul_anl_slo_dut_ukr_lda_hun_sod_prs_fbf_tha_bat_cic_aeg_pol_afr_kor_mol_ind_fin_aze_xho_ven_cnt_lit_wly_svk_mly_jav_uzb_scr_ses_tsn_owc_tml_ben_knd_krd_swe_tag_alb_vie_igb_sid_tsw_urd_zul_glc_guj_moo_jpn_grk_eng_mlt_geo_heb_dyu_ctl_sun	0.137449502874484	0.309896594295229	0.75733293594751
658	mol_cze_bul_mly_uzb_tur_lit_hin_jav_slo_tml_pol_guj_est_cic_arw_svk_sod_ind_ita_igb_ger_urd_geo_dut_afr_knd_fin_bat_owc_hun_xho_wly_por_aze_bam_krd_bsq_prs_grk_eng_fre_spa_ben_mcd_dgb_mlt_glc_amr_ukr_akn_zul_tag_anl_swe_azi_tig_sun_scr_bos_mnd_jpn_kor_swt_dyu_tsn_rus_aeg_swa_ses_gam_yor_vie_qcu_lda_cnt_ven_hau_sid_nor_amh_mao_heb_moo_fbf_tha_bem_alb_rom_pan_tsw_chh_ewe_ctl_lat	-0.298161180018775	-0.703334665127377	0.483604306095054
659	geo_tag_mcd_slo_ewe_grk_swa_lit_fin_scr_tha_heb_kor_hin_swe_aeg_ukr_ben_tur_dgb_arw_pol_aze_fre_nor_bat_alb_spa_ger_bem_amr_owc_sun_mao_est_rom_chh_mlt_swt_qcu_glc_tml_gam_ven_guj_jav_ctl_cic_mnd_por_bam_urd_lda_ind_sod_jpn_ses_anl_sid_hun_krd_mly_fbf_bos_hau_afr_tsw_dut_moo_dyu_tsn_pan_bul_vie_akn_uzb_lat_xho_tig_azi_mol_ita_svk_rus_zul_wly_knd_amh_igb_bsq_cze_yor_eng_prs_cnt	-0.819855667425348	-2.22702606179977	0.028358771854209
660	hun_lda_heb_amr_ben_vie_tha_xho_ind_yor_tig_mao_por_moo_amh_eng_bos_jav_cze_est_bem_zul_slo_prs_kor_sid_igb_mnd_lit_fbf_glc_tsw_pol_ewe_pan_mcd_grk_guj_azi_tur_dyu_gam_fre_wly_spa_rom_tsn_ctl_mlt_fin_dgb_sun_bam_rus_aeg_bat_mol_swt_tag_chh_nor_scr_arw_ita_lat_tml_bul_ger_owc_swa_cnt_uzb_bsq_knd_anl_hau_svk_jpn_krd_cic_qcu_hin_aze_dut_akn_sod_urd_afr_ven_alb_ukr_mly_geo_swe_ses	-0.0523420264825226	-0.136765051351853	0.891512146426895
661	mao_fbf_igb_mol_hun_grk_wly_mnd_dgb_hau_gam_guj_mlt_owc_slo_qcu_krd_cnt_swe_moo_ses_jav_est_tha_mcd_knd_jpn_swt_ger_sod_ctl_ukr_xho_tsn_fre_svk_cze_ven_bos_fin_tsw_aze_hin_bul_zul_dyu_tig_swa_chh_ind_anl_dut_kor_lda_amh_scr_nor_sun_aeg_akn_bsq_prs_bam_afr_yor_glc_tml_cic_ben_eng_spa_por_ewe_tur_amr_uzb_bat_ita_tag_lit_sid_alb_rom_rus_pan_lat_bem_azi_mly_pol_urd_geo_heb_vie_arw	-0.483176685366847	-1.11858340823563	0.266198895526045
662	kor_ind_dyu_lat_mnd_geo_bul_yor_lit_rus_aeg_fbf_prs_pol_rom_cze_ses_bat_uzb_hau_amh_chh_mol_swe_sod_owc_swa_igb_moo_bos_lda_xho_svk_zul_anl_ven_tsn_dut_heb_alb_swt_guj_dgb_glc_qcu_krd_urd_sid_tha_knd_hun_vie_mlt_ctl_wly_bsq_nor_tig_ita_fin_afr_pan_por_bam_ger_spa_eng_jpn_jav_arw_ukr_ewe_aze_cnt_gam_azi_mao_tag_tml_bem_hin_slo_mly_scr_akn_est_fre_ben_tsw_sun_grk_amr_tur_mcd_cic	0.190472967495165	0.424101293158053	0.672471334505279
663	guj_bos_ewe_vie_mao_ctl_wly_slo_tsw_dut_owc_tur_urd_swe_fin_grk_xho_afr_tml_bsq_pan_ven_hin_sid_uzb_dgb_moo_swa_ben_jav_hau_cnt_bul_kor_ukr_alb_qcu_tsn_dyu_por_tig_ses_swt_spa_zul_amh_lda_cic_est_eng_svk_gam_rom_rus_ind_prs_scr_sun_anl_tag_glc_mnd_bam_mly_tha_hun_yor_amr_fbf_mol_akn_aze_jpn_aeg_cze_mcd_igb_bat_lit_pol_mlt_lat_ger_fre_bem_geo_heb_nor_arw_azi_knd_ita_sod_chh_krd	-1.10541429077239	-2.50684931276097	0.0139169602863341
664	owc_slo_sod_fre_por_bam_fbf_cic_kor_mao_bsq_urd_rom_cze_guj_jpn_pan_ses_sun_chh_tag_pol_alb_prs_ind_mly_lda_ukr_fin_nor_aeg_aze_uzb_rus_tha_tml_arw_anl_dyu_mnd_zul_moo_hin_amh_bul_afr_geo_swe_eng_gam_dut_svk_scr_swa_bem_dgb_ctl_krd_ven_mol_tig_tsn_amr_azi_ita_spa_lat_qcu_mcd_hun_lit_bat_glc_igb_akn_xho_tsw_mlt_est_hau_cnt_ewe_bos_sid_wly_swt_ben_knd_vie_yor_ger_jav_tur_grk_heb	-0.463583303129231	-1.07030208288116	0.287253296777961
665	pan_bos_tag_por_wly_dut_cze_swa_fin_gam_anl_mao_ger_rom_jpn_azi_tig_hau_guj_est_ita_dyu_mol_bam_sun_pol_rus_spa_scr_kor_amr_mlt_tml_alb_fre_lit_heb_prs_mly_ven_dgb_ind_qcu_yor_chh_amh_vie_mcd_igb_sod_swe_aze_fbf_ctl_slo_bsq_ses_xho_ben_moo_swt_nor_arw_svk_ukr_urd_lda_zul_owc_tsn_akn_bul_cic_aeg_hun_cnt_jav_krd_hin_mnd_lat_bem_sid_uzb_tha_tur_ewe_tsw_bat_knd_eng_afr_glc_grk_geo	NA	NA	NA
666	tur_cnt_anl_mnd_swt_ses_geo_ger_azi_jpn_cze_fbf_akn_aze_pan_sod_por_moo_pol_bem_hun_mly_jav_owc_aeg_cic_heb_alb_tsw_guj_bul_sun_urd_eng_mol_bam_spa_uzb_ben_rom_hin_est_rus_hau_lda_ctl_dyu_igb_qcu_bat_prs_mao_tig_afr_dgb_swa_lit_yor_tag_chh_ewe_kor_dut_arw_gam_glc_bsq_amr_mcd_tha_vie_xho_sid_scr_zul_amh_krd_nor_ind_bos_tsn_ven_lat_ukr_grk_fre_svk_tml_wly_ita_fin_swe_knd_mlt_slo	-0.623974264210399	-1.53374595807957	0.12848717237582
667	heb_pol_bat_knd_ewe_akn_geo_bsq_afr_yor_cze_mlt_ven_svk_sun_wly_tur_ses_bam_rom_vie_pan_moo_dgb_ita_mly_hun_jpn_mol_swa_spa_bos_nor_tml_chh_hin_tsn_swt_ind_amh_ben_amr_sod_fbf_arw_gam_tha_mao_ger_fin_grk_swe_tsw_por_tig_lit_bem_xho_hau_urd_aze_est_zul_ctl_anl_tag_mnd_owc_glc_jav_azi_prs_slo_alb_rus_cic_kor_cnt_dyu_bul_mcd_lat_ukr_lda_qcu_guj_uzb_fre_krd_eng_dut_sid_aeg_igb_scr	0.167623071907157	0.429072561425274	0.668862741438903
668	mnd_azi_aeg_ben_mol_glc_hin_hun_slo_tsn_tsw_aze_swe_heb_cic_ven_tur_urd_gam_tml_kor_dut_por_vie_mlt_sid_cze_prs_tag_zul_swa_moo_uzb_jav_cnt_grk_hau_est_afr_lit_ewe_ger_bul_ind_arw_pan_fbf_sun_mly_qcu_yor_alb_dgb_igb_akn_bem_nor_mcd_sod_jpn_bam_spa_scr_owc_tha_geo_svk_bat_ita_tig_krd_ctl_swt_wly_lat_mao_fin_anl_amr_bos_chh_eng_dyu_bsq_rom_rus_guj_knd_ukr_xho_lda_amh_pol_ses_fre	0.57633573333753	1.5457974800471	0.125549719274032
669	swt_chh_azi_mlt_amr_ctl_bos_pol_grk_dut_lda_mol_ben_mly_afr_spa_kor_por_uzb_tig_sid_tsw_nor_glc_jpn_fin_ger_cnt_swa_qcu_scr_arw_hun_ita_yor_fbf_vie_cic_ukr_mcd_est_amh_zul_jav_dyu_sod_bat_heb_aze_urd_guj_tur_ewe_cze_dgb_eng_svk_bem_owc_mao_tha_bul_akn_anl_geo_fre_ses_sun_ind_bsq_swe_gam_hau_pan_krd_lat_knd_tag_igb_wly_lit_hin_rom_tsn_slo_bam_aeg_prs_tml_moo_ven_alb_mnd_xho_rus	-0.321958268449528	-0.767628079182488	0.444652776807744
670	qcu_mao_amh_est_slo_nor_tig_glc_dyu_bat_anl_owc_alb_mcd_fbf_ses_lda_geo_ben_swt_ctl_tsn_gam_wly_cic_mly_igb_sod_arw_vie_mlt_jpn_tag_swe_dut_swa_kor_tha_xho_knd_moo_bem_hin_ven_cze_scr_hun_spa_uzb_guj_yor_mnd_sun_cnt_eng_por_grk_svk_prs_lat_ind_chh_heb_amr_ita_zul_mol_urd_rus_hau_sid_fre_akn_azi_aze_jav_bos_pan_aeg_pol_bul_bsq_lit_afr_tml_dgb_ewe_ger_fin_bam_rom_krd_tsw_ukr_tur	-0.0134494068956758	-0.0357994367598422	0.971519011051933
671	kor_ben_sun_tml_tag_uzb_sod_bos_spa_slo_bul_jpn_aeg_bam_por_lit_heb_yor_owc_ukr_pan_tig_amh_knd_moo_igb_prs_swe_chh_dut_pol_swt_cnt_aze_mao_est_mol_vie_svk_mcd_ewe_cic_mlt_fre_glc_swa_hau_gam_ctl_nor_fbf_lda_dyu_mly_ger_tsw_ven_zul_afr_geo_bat_arw_anl_hun_sid_urd_bsq_jav_hin_tha_grk_azi_cze_fin_bem_lat_rom_tur_ses_krd_alb_tsn_mnd_eng_rus_akn_qcu_ind_amr_xho_guj_ita_dgb_wly_scr	0.402303834127097	0.941924835143764	0.348671494346703
672	cic_ben_alb_glc_geo_mol_swe_xho_spa_tsn_vie_bsq_hin_qcu_por_sun_nor_lda_wly_rom_fre_urd_pan_heb_rus_fbf_afr_tml_dut_knd_grk_tsw_aeg_bat_sod_ukr_krd_azi_arw_ita_bos_swa_amr_lit_svk_hau_dgb_pol_bam_mnd_amh_dyu_hun_ven_tur_prs_moo_scr_cnt_uzb_mlt_yor_lat_eng_swt_bul_gam_mao_ger_aze_mcd_jav_bem_tig_igb_ewe_anl_tha_chh_slo_owc_cze_kor_guj_ind_sid_fin_est_ses_zul_akn_tag_jpn_mly_ctl	0.282476424166927	0.751714077897423	0.45412121457707
673	aeg_amr_tur_sod_ewe_vie_eng_sid_knd_jav_dgb_ita_lat_ven_hau_uzb_dyu_ind_bul_aze_yor_tsw_tml_spa_mol_xho_wly_est_nor_cic_hun_pan_mao_mly_lda_rom_akn_glc_ses_ger_prs_scr_swe_afr_geo_tsn_lit_igb_bsq_swt_owc_qcu_heb_cnt_anl_jpn_cze_slo_bos_gam_kor_amh_azi_fbf_fin_por_tha_guj_bem_svk_fre_ukr_chh_moo_urd_hin_alb_mlt_bat_tig_tag_grk_swa_sun_mnd_ctl_krd_rus_ben_mcd_pol_dut_zul_arw_bam	0.228937428168511	0.539994319977001	0.590491683404502
674	ukr_aze_spa_qcu_slo_moo_grk_mao_prs_bul_glc_fbf_yor_owc_hau_tha_azi_anl_tml_guj_akn_afr_cze_lat_jpn_svk_hun_chh_ven_dyu_tur_xho_tag_lit_sod_ben_est_ses_ctl_knd_ger_ind_hin_mlt_fre_mly_bos_cic_zul_geo_urd_fin_wly_kor_por_rom_cnt_mol_swt_dut_bat_aeg_amr_pan_bam_dgb_krd_bem_tig_amh_jav_sun_mcd_tsn_ewe_arw_gam_sid_rus_swa_ita_igb_scr_alb_uzb_heb_vie_bsq_pol_eng_nor_tsw_swe_mnd_lda	-0.454912248973572	-1.06100728281322	0.291434238596614
675	nor_bam_aze_spa_pan_zul_lat_dgb_prs_rom_fbf_hun_tsw_geo_bem_cnt_hau_lda_scr_est_mcd_owc_ger_moo_mly_aeg_cic_slo_por_eng_dut_ven_krd_cze_pol_dyu_tag_xho_tig_mnd_mol_lit_ind_bos_bsq_swa_fin_arw_tsn_heb_swe_bul_gam_igb_wly_tha_jpn_amr_rus_afr_ses_vie_ctl_ben_ewe_knd_swt_ukr_alb_mlt_chh_yor_mao_svk_glc_guj_qcu_urd_anl_amh_sid_grk_azi_tml_fre_sun_hin_akn_bat_ita_jav_uzb_tur_kor_sod	-0.398184260826282	-0.924763725618726	0.357482175762749
676	arw_pan_ita_por_pol_wly_slo_swt_sun_rus_swe_ven_krd_nor_azi_qcu_urd_owc_ewe_ses_prs_hun_jpn_sod_cnt_guj_bsq_amr_mao_knd_tig_akn_alb_svk_scr_eng_cze_tur_tsw_bam_dgb_spa_ger_uzb_ind_mol_bos_fbf_grk_fin_heb_rom_hin_chh_bem_dyu_moo_sid_mnd_mly_mcd_bat_igb_jav_tha_glc_zul_afr_ukr_tsn_bul_yor_mlt_lit_geo_lat_swa_ben_dut_vie_xho_kor_tag_hau_cic_lda_aze_anl_tml_ctl_fre_gam_amh_est_aeg	-0.0456449942711687	-0.107959111535792	0.914260701019228
677	lat_rom_vie_lda_ewe_qcu_zul_dgb_svk_swa_cze_ben_moo_jav_ven_yor_krd_mcd_fin_uzb_grk_ses_heb_tsn_mly_fbf_akn_hun_mol_eng_tml_ukr_ita_aze_owc_bul_sod_geo_bat_tag_swe_prs_afr_mnd_ind_knd_est_alb_aeg_slo_urd_wly_mlt_jpn_gam_bem_azi_dut_amr_amh_glc_por_igb_chh_tha_cic_tsw_arw_swt_tig_tur_dyu_fre_bsq_hin_ctl_cnt_nor_kor_sun_ger_rus_xho_pan_hau_spa_pol_sid_bos_guj_bam_lit_anl_scr_mao	-0.597521478389068	-1.39526196337283	0.16625983586913
678	cnt_swe_tag_geo_mcd_dgb_scr_afr_fin_vie_akn_knd_pol_bos_tha_fbf_alb_kor_mlt_xho_krd_heb_guj_lit_sod_ses_bsq_bem_rus_sun_arw_urd_uzb_qcu_ita_grk_swa_yor_ukr_swt_tsn_dyu_mao_aeg_est_ctl_nor_por_fre_chh_igb_amh_pan_sid_glc_hin_azi_tig_slo_bam_tur_mnd_spa_bat_eng_mly_bul_amr_owc_aze_ind_jpn_ven_tsw_jav_svk_cze_gam_ewe_lda_cic_wly_hun_zul_rom_anl_mol_moo_ben_lat_tml_dut_prs_hau_ger	-0.432462603210693	-1.11621052770206	0.267207757249025
679	heb_aze_tsw_knd_guj_sid_xho_swa_jav_bat_ctl_est_bos_rom_mol_por_alb_dgb_glc_anl_bam_urd_mnd_ben_ita_zul_jpn_tur_slo_dyu_swe_yor_eng_bul_nor_tig_geo_qcu_mlt_uzb_cze_fre_bem_swt_tag_vie_igb_moo_azi_amr_hin_ses_cic_mao_cnt_fbf_ind_pol_fin_sod_sun_amh_tha_hau_prs_ewe_tml_grk_owc_afr_mly_kor_scr_wly_chh_ven_bsq_akn_pan_arw_gam_dut_mcd_spa_aeg_hun_rus_lda_tsn_svk_lat_krd_lit_ger_ukr	-0.757375324217365	-1.80932318066368	0.0736315323410503
680	tsn_tag_amr_vie_tha_ukr_azi_igb_ita_scr_lat_hun_cic_ses_bsq_xho_dut_moo_guj_tur_swe_dgb_ben_krd_dyu_afr_bem_mcd_lit_swt_owc_kor_yor_eng_knd_mol_mlt_por_jav_spa_sid_swa_ewe_mly_ven_pol_heb_tml_bat_jpn_fin_hau_alb_zul_akn_lda_est_arw_slo_aeg_cze_geo_prs_chh_mao_wly_svk_cnt_bos_amh_gam_rus_rom_aze_tsw_bam_glc_sun_nor_ind_grk_bul_anl_urd_ctl_sod_fre_uzb_pan_tig_qcu_ger_fbf_mnd_hin	0.102645795859748	0.24825771142328	0.804482374582587
681	gam_jav_azi_arw_geo_tha_ukr_ewe_chh_ita_cic_pan_yor_hun_fin_krd_por_ben_dyu_bul_pol_mol_vie_glc_bam_scr_rom_est_ger_anl_zul_igb_swt_spa_mnd_lda_tsn_hin_jpn_mao_cze_alb_tml_sun_sid_tsw_amh_uzb_knd_lit_fre_swa_amr_xho_grk_mcd_prs_owc_aze_kor_slo_bat_ctl_dut_tag_wly_guj_heb_hau_ind_mlt_rus_swe_urd_akn_moo_nor_bem_sod_bos_afr_fbf_dgb_cnt_svk_lat_ses_eng_mly_tig_bsq_ven_tur_qcu_aeg	0.298919434856879	0.74266329269014	0.459557342659684
682	qcu_mao_sun_slo_hin_bos_owc_amh_fre_uzb_prs_ven_grk_pan_tha_bem_wly_bam_bul_jpn_fbf_tml_swa_ger_tig_swt_rus_dyu_guj_spa_bat_gam_sod_mly_alb_cze_geo_glc_lda_yor_rom_cnt_azi_est_akn_mol_cic_eng_fin_mnd_por_krd_lit_afr_tag_tur_tsn_aeg_hun_anl_ewe_mcd_moo_scr_aze_igb_ita_xho_tsw_kor_zul_dut_jav_arw_ses_mlt_heb_ukr_lat_svk_knd_amr_dgb_pol_ben_sid_urd_bsq_ctl_swe_nor_ind_vie_hau_chh	0.481058428624671	1.09703588385733	0.275458151640981
683	ewe_cic_azi_swe_dut_anl_fin_lda_slo_est_owc_fbf_pan_heb_lit_bem_eng_cze_wly_ind_bsq_arw_bos_sun_dgb_fre_mao_mlt_aeg_kor_bul_swt_tur_mcd_afr_tig_mol_bat_xho_aze_tha_igb_zul_jav_qcu_bam_tag_tsw_akn_ger_scr_glc_grk_jpn_spa_prs_hun_mnd_uzb_dyu_pol_geo_ven_mly_vie_svk_nor_por_ben_sod_tml_swa_rus_rom_urd_alb_krd_gam_guj_lat_chh_amr_hin_ita_ses_hau_ctl_knd_amh_sid_tsn_ukr_yor_moo_cnt	-0.680846910089446	-1.50666641275812	0.135285498137418
684	moo_tsn_ses_ukr_ger_wly_mly_bam_dut_amr_hun_bat_aze_svk_geo_afr_igb_swa_cic_ewe_hau_cze_aeg_akn_arw_mol_kor_azi_cnt_alb_grk_mnd_yor_spa_qcu_tur_rus_prs_sid_swt_vie_mao_jpn_chh_uzb_lit_pan_bos_guj_sun_zul_mlt_tig_dyu_ven_scr_glc_sod_owc_swe_ind_tag_tha_nor_lda_jav_ctl_urd_bul_fre_rom_eng_anl_fbf_bem_hin_krd_bsq_slo_dgb_por_pol_knd_heb_ben_ita_lat_xho_tml_tsw_amh_gam_est_fin_mcd	-0.39323148036328	-0.913566351098196	0.363307137648062
685	gam_wly_uzb_sun_alb_por_ven_nor_pan_knd_rom_bos_bem_ind_heb_amr_ewe_spa_xho_afr_bsq_cic_tha_ita_swa_tml_dyu_prs_fre_owc_aeg_tig_tsw_mlt_moo_aze_azi_vie_bat_hin_kor_lit_ger_fbf_urd_rus_tag_ukr_ben_swe_dgb_lda_ses_geo_sod_akn_amh_mly_est_mnd_sid_svk_hun_arw_pol_guj_bul_tsn_eng_jpn_ctl_hau_krd_igb_swt_mcd_bam_cnt_mao_anl_dut_chh_glc_zul_qcu_cze_jav_grk_scr_yor_tur_lat_mol_slo_fin	-0.624706987536748	-1.40009369154241	0.164812539563703
686	amr_ger_azi_spa_aeg_tur_zul_dut_hau_uzb_rus_vie_bul_mlt_lat_krd_mol_mnd_glc_anl_mcd_igb_gam_tha_bam_bat_mly_knd_bos_moo_fin_hun_kor_swt_wly_fre_hin_scr_cic_urd_eng_chh_nor_guj_bsq_swa_ind_swe_yor_sun_ewe_dgb_ven_ctl_pan_afr_pol_lit_cnt_dyu_jav_bem_ita_cze_tsw_tig_svk_lda_ses_geo_slo_grk_alb_rom_owc_heb_tml_fbf_est_prs_por_ukr_ben_qcu_aze_tag_amh_sod_sid_akn_mao_jpn_xho_tsn_arw	-0.120496954918118	-0.310106742311982	0.757173635737349
687	tsw_grk_rus_pol_lat_ger_geo_glc_swt_swe_tha_chh_sun_eng_sod_mao_azi_slo_cic_ven_knd_fbf_tsn_anl_rom_alb_ben_bsq_ctl_amh_aeg_uzb_mnd_arw_lit_ses_fin_amr_xho_akn_ind_zul_mlt_kor_tig_prs_scr_ita_hau_tml_dut_spa_mcd_bul_jav_heb_lda_tag_sid_igb_est_bam_wly_svk_swa_tur_qcu_vie_pan_dyu_yor_cze_aze_por_ewe_cnt_bem_mol_bos_dgb_guj_nor_jpn_gam_bat_afr_urd_hun_hin_owc_ukr_moo_mly_krd_fre	0.620521204997434	1.38847175629406	0.168310163485971
688	moo_knd_akn_swa_sun_amh_xho_zul_bul_pol_amr_por_anl_igb_spa_lat_ger_rom_tag_eng_bsq_chh_cic_tsn_krd_mol_ben_mnd_mcd_fre_swe_tml_tur_bem_tig_svk_alb_jav_dgb_cnt_cze_bam_heb_swt_guj_tsw_qcu_dyu_est_yor_bat_uzb_rus_ctl_kor_ses_afr_slo_lda_pan_arw_ukr_fin_hun_bos_hin_owc_mlt_aeg_glc_sod_azi_ind_gam_nor_vie_tha_ita_sid_wly_jpn_grk_urd_scr_aze_prs_ewe_hau_geo_dut_fbf_lit_mly_mao_ven	0.182455664029323	0.431525908825898	0.667084735386215
689	rom_geo_uzb_ses_tml_fin_eng_tag_fre_mlt_ind_mcd_ben_pol_yor_ven_ita_urd_grk_bul_vie_anl_lat_azi_akn_swe_kor_prs_tur_afr_dyu_dut_zul_swa_lit_bos_est_ctl_rus_swt_dgb_ger_owc_krd_alb_sid_hin_lda_tig_heb_arw_sod_aeg_mnd_scr_ukr_tha_xho_fbf_mao_ewe_moo_qcu_amr_bsq_svk_jav_knd_bam_aze_gam_por_pan_spa_slo_igb_mol_tsw_cnt_bem_amh_chh_guj_mly_hau_tsn_jpn_glc_bat_sun_hun_wly_nor_cze_cic	-0.0494224360306756	-0.128623233444285	0.897933529851441
690	pan_nor_ses_amr_rus_bam_vie_dyu_mao_lit_tsw_krd_tml_ewe_chh_heb_cnt_eng_lda_jpn_igb_prs_bos_scr_tha_wly_uzb_knd_cic_owc_urd_mcd_por_arw_bat_geo_slo_hau_mnd_tsn_mlt_ukr_hin_kor_swt_akn_alb_ben_yor_aze_est_azi_fin_ctl_lat_spa_gam_anl_guj_ind_bul_jav_aeg_glc_swa_qcu_bsq_swe_rom_amh_pol_sod_tag_tig_fbf_sun_hun_xho_bem_dut_ven_afr_mly_cze_grk_mol_zul_sid_fre_moo_ita_tur_dgb_ger_svk	0.185844039676723	0.422372214829287	0.673728259514374
691	jpn_swe_bam_akn_tha_cic_tml_swt_owc_hin_mly_dgb_bos_yor_ind_ewe_kor_igb_afr_nor_tag_grk_hau_lit_lat_fin_azi_mcd_ben_ses_slo_dyu_jav_lda_mlt_pan_ven_aeg_fbf_spa_guj_por_bat_urd_bsq_fre_amh_sun_arw_sid_qcu_geo_dut_cnt_cze_est_svk_rus_pol_xho_heb_chh_anl_ctl_rom_swa_prs_bem_uzb_bul_vie_ger_tsw_mnd_knd_tig_mol_hun_zul_wly_amr_aze_sod_tur_moo_mao_glc_eng_tsn_alb_ukr_scr_gam_krd_ita	0.703549629733301	1.82731202460488	0.0708599917152143
692	glc_chh_igb_bos_pan_alb_scr_tig_svk_owc_spa_afr_grk_xho_cze_dut_aze_pol_mol_mlt_est_jpn_mao_nor_heb_fre_amh_swe_hun_lat_cic_wly_lit_knd_ukr_vie_sod_swt_tha_gam_ctl_qcu_ses_eng_bsq_ger_hau_ita_sun_hin_guj_ewe_tur_mcd_bat_dgb_geo_sid_urd_mly_fbf_bam_akn_kor_prs_cnt_aeg_dyu_tag_anl_bem_jav_amr_por_ben_ind_moo_bul_uzb_tml_fin_arw_tsn_slo_rom_tsw_ven_yor_lda_azi_mnd_swa_krd_rus_zul	0.331549235996071	0.759649489707299	0.449385467662304
693	pan_yor_ses_wly_urd_glc_amh_aze_chh_por_akn_ger_tsw_krd_cnt_gam_fbf_ben_jav_cze_tsn_rom_sod_cic_tag_lda_knd_arw_kor_sun_prs_bsq_afr_rus_swt_tur_est_sid_mcd_owc_pol_heb_ewe_amr_mao_grk_bul_scr_moo_lat_hau_dut_ctl_xho_qcu_alb_nor_fin_dgb_bem_zul_tig_svk_guj_anl_ukr_ita_azi_bam_swe_jpn_swa_hin_vie_slo_mlt_lit_mol_ven_bos_tha_tml_mly_spa_dyu_geo_igb_bat_uzb_hun_fre_ind_aeg_mnd_eng	-0.242289177382637	-0.626285567258641	0.532661859585955
694	amr_afr_lda_ctl_heb_sid_swe_ita_qcu_mlt_rom_svk_mol_amh_pan_cze_bsq_bul_slo_scr_zul_yor_arw_spa_akn_igb_moo_dyu_eng_fin_uzb_owc_prs_bat_krd_dgb_bem_cnt_anl_tur_jav_alb_glc_wly_tha_bos_kor_nor_knd_geo_sod_vie_guj_hun_mnd_dut_ven_xho_bam_mcd_swt_tag_ukr_ben_urd_lit_ses_ewe_cic_lat_gam_tsw_grk_mly_azi_sun_rus_jpn_est_mao_tml_aeg_por_ger_pol_fbf_tsn_fre_hau_swa_chh_hin_ind_aze_tig	0.516742936007081	1.75912533491295	0.0818451692223324
695	svk_ger_igb_fre_swa_sun_akn_fbf_cnt_bam_cic_pan_tha_amr_lat_slo_prs_yor_knd_dyu_lda_sod_hin_dgb_kor_tur_ita_uzb_pol_bsq_moo_hau_urd_amh_nor_swt_fin_zul_arw_aeg_tig_ewe_owc_rus_bem_qcu_ses_mol_ben_alb_tag_por_ukr_wly_tml_tsn_cze_guj_lit_tsw_geo_est_vie_bos_hun_mao_ctl_mly_spa_anl_aze_azi_bat_eng_dut_grk_sid_mnd_heb_mlt_krd_rom_glc_afr_scr_mcd_chh_ven_bul_swe_xho_jpn_ind_gam_jav	0.059282291144622	0.157685743031987	0.875046300421783
696	cze_qcu_mol_dgb_moo_fin_spa_tsw_glc_por_cnt_jpn_ses_rom_tag_urd_ewe_igb_mlt_guj_mnd_hin_lit_tur_lat_svk_ita_yor_mao_amr_ctl_nor_knd_vie_heb_hau_rus_arw_aze_akn_tig_alb_pol_tml_kor_bat_wly_mly_tsn_jav_fre_mcd_scr_bos_gam_tha_anl_grk_bsq_owc_eng_sid_bul_lda_cic_bam_aeg_prs_est_afr_ger_azi_ind_slo_swt_dyu_geo_sod_sun_bem_swe_ven_uzb_xho_chh_swa_dut_zul_amh_ukr_ben_krd_hun_fbf_pan	-0.272008394142493	-0.730402606734331	0.466980133872253
697	wly_bul_fre_hun_mly_urd_dut_gam_anl_swe_glc_kor_ewe_igb_ben_lit_por_ctl_mol_mnd_sid_dyu_mao_bat_moo_swt_dgb_pan_fin_scr_bsq_azi_guj_sun_cze_vie_hin_krd_grk_bos_slo_cic_owc_tml_tig_ger_pol_bem_xho_lda_amr_ita_bam_lat_eng_swa_chh_amh_zul_qcu_ind_heb_cnt_rom_hau_tsn_jpn_prs_spa_aeg_akn_knd_tur_ven_mlt_tsw_aze_tha_est_ukr_yor_alb_geo_nor_uzb_jav_sod_rus_fbf_svk_arw_afr_ses_tag_mcd	-0.936764007931249	-2.22703331004701	0.0283582701100742
698	heb_mao_slo_vie_grk_prs_bos_swt_scr_fbf_mcd_azi_dut_zul_ukr_chh_urd_nor_akn_swa_mlt_sod_eng_amh_afr_knd_alb_ben_mnd_kor_bat_rom_bsq_mly_sun_tsw_ctl_mol_pol_uzb_igb_por_aeg_owc_arw_swe_cze_fin_lda_cnt_ses_bam_sid_lat_anl_svk_bem_gam_ind_geo_ger_pan_moo_tsn_tag_ewe_dyu_hau_cic_yor_ven_bul_aze_tur_fre_spa_qcu_guj_krd_tig_jav_amr_lit_ita_xho_dgb_wly_rus_hun_est_tha_jpn_glc_tml_hin	0.624771834918675	1.44897025817131	0.150709434911038
699	sid_zul_sod_bos_azi_tml_tig_dut_vie_urd_geo_bul_ewe_alb_afr_svk_mnd_pol_igb_spa_krd_ctl_cze_aeg_nor_mly_swt_amr_yor_rom_moo_owc_hin_jav_est_ben_glc_dgb_swa_qcu_wly_bam_tsn_ger_knd_tha_chh_arw_pan_lda_mlt_kor_dyu_tur_uzb_tsw_rus_aze_lit_ven_mao_tag_swe_por_gam_sun_heb_xho_scr_akn_hau_fre_fin_mol_lat_ind_mcd_hun_slo_bem_ukr_ses_ita_grk_prs_anl_cic_cnt_eng_amh_bsq_guj_bat_fbf_jpn	0.717688339146249	1.6804534005384	0.0962251754929454
700	grk_svk_mcd_urd_bsq_krd_dyu_mnd_guj_heb_ger_afr_cic_swt_mol_owc_lda_tsw_lat_mlt_rus_ses_dgb_bat_mly_aze_eng_uzb_bos_tag_gam_dut_jpn_swa_zul_fre_amh_kor_prs_est_hau_aeg_sid_cze_tsn_moo_wly_bam_ind_nor_sun_qcu_bem_arw_hin_yor_mao_ben_geo_azi_ewe_ukr_igb_pan_alb_pol_ctl_cnt_xho_sod_swe_lit_vie_ita_ven_akn_tig_fin_tha_amr_tml_tur_rom_knd_por_glc_slo_anl_bul_chh_fbf_hun_spa_jav_scr	NA	NA	NA
701	geo_mao_moo_akn_fin_sod_ger_yor_tag_est_dut_jpn_bsq_nor_dyu_gam_ind_hin_ukr_slo_ewe_dgb_hau_swa_qcu_xho_ben_chh_grk_ses_amh_anl_mol_ita_bam_ven_owc_mnd_jav_swe_bat_heb_guj_cnt_tsw_arw_pol_fbf_amr_tha_lat_pan_krd_urd_knd_lit_por_tsn_fre_aze_azi_cze_hun_prs_alb_igb_aeg_uzb_kor_mly_svk_tig_spa_cic_mcd_scr_wly_sun_glc_bos_ctl_bul_zul_rus_swt_bem_lda_afr_tml_mlt_vie_sid_eng_tur_rom	1.00003905709849	2.40544852967862	0.0181317847537302
702	tig_uzb_lda_hau_igb_rus_glc_slo_eng_tha_tml_ger_ven_lat_xho_moo_akn_tsw_sid_kor_mnd_dgb_mly_heb_tur_swt_cnt_aze_fre_fin_yor_anl_sod_swa_mcd_krd_geo_ita_hin_amh_bsq_lit_guj_qcu_zul_grk_ses_bem_cic_bam_nor_chh_aeg_ukr_dyu_owc_scr_knd_bul_por_wly_pan_azi_tag_est_arw_gam_ewe_cze_alb_spa_bat_svk_rom_pol_fbf_jav_mao_sun_tsn_afr_swe_ben_bos_jpn_mol_amr_prs_hun_urd_ctl_mlt_dut_ind_vie	-0.025163237570331	-0.0662419295632919	0.947327410355775
703	spa_aeg_dyu_bsq_slo_pol_moo_bam_mol_swa_amh_sod_lat_hun_qcu_tsw_bem_mlt_fre_hau_knd_bat_ven_ewe_tur_pan_swt_lit_anl_azi_ses_ben_akn_afr_grk_swe_amr_cze_hin_bos_tml_tig_fin_rus_tag_mao_yor_jav_owc_cnt_lda_uzb_tha_heb_prs_krd_chh_aze_vie_dut_alb_fbf_nor_jpn_wly_zul_arw_bul_glc_mnd_ind_por_tsn_svk_igb_xho_sun_kor_dgb_cic_mly_ctl_ita_scr_est_urd_eng_gam_rom_ger_sid_guj_mcd_ukr_geo	-0.305585685742019	-0.797813163646198	0.427011348244866
704	sid_owc_ses_lda_mlt_sun_hau_bam_mcd_lat_zul_ukr_hin_azi_por_grk_amr_sod_cic_geo_pol_eng_afr_aze_rus_guj_knd_nor_ctl_mol_akn_jpn_mao_uzb_ben_urd_rom_vie_ven_igb_bsq_aeg_fin_dgb_krd_glc_ita_hun_alb_ger_cnt_yor_scr_lit_xho_dut_bos_tsn_tig_spa_dyu_swa_tur_ind_slo_moo_cze_swt_kor_chh_gam_fbf_amh_svk_est_qcu_arw_fre_ewe_tml_prs_pan_bat_jav_anl_swe_mly_mnd_tag_bul_heb_bem_wly_tha_tsw	0.839616089885866	1.9191777671411	0.0580278882546388
705	lda_ind_kor_bam_pan_tig_mlt_eng_prs_lat_alb_sun_bos_tur_afr_sod_cze_bul_arw_dgb_swt_chh_sid_jpn_moo_akn_tml_bat_uzb_mly_mnd_scr_ven_anl_lit_yor_azi_urd_nor_grk_ses_ger_hin_geo_jav_glc_fin_vie_swa_ben_dut_mcd_aeg_dyu_mao_wly_ewe_mol_gam_aze_slo_krd_knd_swe_rom_qcu_bsq_fbf_ita_pol_xho_svk_por_heb_guj_rus_cnt_owc_cic_amh_tsw_spa_tag_fre_zul_ctl_amr_ukr_hau_tsn_est_bem_tha_igb_hun	-0.285288131326932	-0.663122496301671	0.508892424751206
706	vie_rom_swt_tha_bat_swa_sod_pol_ctl_qcu_ita_svk_uzb_tml_bsq_arw_bul_grk_mnd_kor_geo_eng_moo_swe_aeg_ger_jav_tag_ven_tsw_knd_owc_fbf_est_bem_tsn_prs_yor_akn_zul_lat_por_lda_heb_lit_spa_mol_mlt_jpn_cnt_ben_krd_tig_pan_igb_rus_bam_bos_sun_amh_alb_scr_cic_mly_glc_hin_afr_guj_dgb_mao_ukr_sid_mcd_amr_ses_hun_aze_ind_fre_gam_tur_xho_hau_cze_slo_ewe_azi_dut_chh_fin_wly_dyu_anl_nor_urd	-0.516151052249697	-1.22251196149285	0.224603291173857
707	azi_nor_bos_ben_wly_slo_ger_eng_fre_ses_bam_tag_swt_bul_mnd_sun_heb_ctl_dyu_xho_lit_knd_lat_grk_akn_uzb_pan_amr_vie_tsw_lda_moo_amh_fbf_alb_bsq_anl_igb_mcd_tml_cic_tur_geo_owc_mly_jav_est_hun_mol_ven_chh_aeg_tha_urd_gam_rus_mlt_yor_arw_por_sod_ewe_mao_scr_jpn_krd_zul_sid_guj_swe_pol_aze_svk_hin_dgb_swa_hau_bat_dut_spa_ukr_tig_qcu_ita_bem_glc_ind_prs_cnt_fin_kor_afr_cze_tsn_rom	-0.215488154841906	-0.488081612757158	0.626640815920788
708	cic_anl_glc_kor_tag_qcu_ita_swt_krd_mlt_amr_tml_eng_bul_por_tsw_mol_gam_hun_yor_mao_knd_tha_bos_chh_ben_svk_cze_vie_aze_ind_fbf_aeg_rus_uzb_igb_tur_guj_tsn_mnd_dyu_grk_dut_dgb_heb_lda_zul_swe_ger_azi_fin_slo_hin_jav_ewe_xho_geo_ven_sun_pan_mly_cnt_scr_akn_prs_alb_est_bem_ukr_bam_bsq_owc_arw_ctl_moo_bat_urd_jpn_nor_fre_spa_amh_afr_wly_sid_mcd_rom_ses_pol_lit_sod_lat_tig_swa_hau	0.463094801756042	1.08356812321375	0.281357593034987
709	yor_grk_anl_vie_dgb_hun_sun_scr_gam_zul_sod_ukr_ita_lda_wly_alb_hin_ses_igb_jpn_arw_fbf_swt_mol_aze_bsq_moo_aeg_ewe_tml_est_urd_fin_ben_uzb_tur_svk_ind_guj_glc_tha_tig_afr_tag_akn_tsw_rom_slo_bat_cze_amh_dyu_pan_swe_chh_mlt_eng_ctl_sid_geo_cnt_amr_lat_prs_bul_kor_ven_azi_cic_mly_owc_mcd_heb_knd_swa_por_mnd_bem_lit_dut_hau_bos_nor_jav_bam_qcu_rus_fre_spa_mao_tsn_krd_pol_ger_xho	-0.0924110471975811	-0.215016974779408	0.83022489571303
710	anl_sod_moo_bat_eng_mol_ita_owc_tig_jpn_krd_wly_ven_swe_alb_fin_hin_fbf_mnd_bsq_fre_ukr_glc_akn_pan_gam_tsn_ewe_zul_ind_kor_urd_slo_bam_arw_swa_igb_cze_bos_dut_rus_guj_yor_ben_cnt_knd_est_qcu_scr_sid_geo_heb_svk_mcd_por_ses_chh_mao_mlt_afr_aze_spa_ger_hau_tag_amr_mly_lda_azi_dyu_pol_swt_tha_amh_dgb_cic_bem_vie_bul_uzb_hun_tsw_lit_jav_lat_nor_prs_ctl_aeg_xho_tur_rom_sun_grk_tml	-0.12061241870973	-0.272610538681793	0.785756988677859
711	vie_cze_fre_yor_heb_glc_afr_swt_ben_amr_cic_fbf_bul_qcu_tig_hin_ind_scr_ger_azi_tml_slo_ven_aze_urd_dut_kor_swa_eng_knd_mcd_wly_hau_por_xho_ukr_dyu_bsq_mly_jpn_akn_tsn_amh_sun_swe_grk_spa_aeg_moo_sod_chh_rus_ewe_jav_bam_prs_owc_lit_bos_rom_anl_tag_cnt_fin_arw_bat_pol_bem_alb_lat_sid_svk_guj_geo_mao_gam_dgb_pan_zul_krd_ctl_uzb_est_nor_igb_tur_tsw_lda_hun_mlt_tha_ita_mol_mnd_ses	-0.138145073968084	-0.368491434213495	0.713344315724251
712	bam_sod_mly_fbf_tsn_gam_guj_owc_cze_xho_dgb_rom_hin_sun_zul_scr_fre_krd_grk_vie_afr_jav_ind_ger_qcu_tur_mol_aeg_pan_hun_bat_bsq_igb_sid_fin_dyu_uzb_amr_geo_spa_tml_slo_ctl_bul_cic_tig_amh_bos_wly_bem_arw_jpn_eng_cnt_lda_rus_pol_ita_glc_ben_anl_dut_akn_svk_mlt_por_knd_ewe_ses_ven_moo_tha_urd_alb_lit_swa_azi_yor_chh_mcd_mnd_tag_swe_tsw_mao_heb_swt_lat_nor_est_aze_prs_ukr_hau_kor	-0.151106459566683	-0.34826506051076	0.728428243103184
713	tml_slo_ses_ukr_ven_est_pol_swt_ctl_amh_hun_dgb_prs_xho_scr_afr_svk_qcu_bat_hau_fin_anl_eng_moo_hin_cze_fre_grk_ita_cic_zul_bem_geo_nor_guj_bam_chh_azi_mnd_alb_mcd_knd_rom_krd_uzb_wly_ger_gam_dut_sid_aze_tsn_tig_spa_tag_bsq_ben_yor_sod_swe_mly_bos_aeg_akn_por_cnt_lda_owc_lit_sun_igb_mol_jav_rus_glc_heb_amr_kor_arw_bul_mlt_pan_tha_tsw_mao_tur_fbf_vie_dyu_jpn_swa_ewe_lat_ind_urd	-0.896232834111769	-2.39432706340447	0.018657128474137
714	azi_uzb_mol_rom_mlt_alb_fin_ewe_sod_grk_tsn_gam_swa_bos_xho_rus_yor_cic_tag_cze_owc_ita_urd_qcu_eng_fre_ben_moo_kor_lda_svk_mnd_slo_mao_tur_bam_bem_anl_krd_knd_lat_akn_est_ukr_swt_heb_afr_bsq_pan_ctl_ger_hau_ses_swe_tig_amr_lit_dyu_zul_wly_ind_nor_sid_igb_chh_fbf_pol_arw_mcd_por_glc_dgb_tml_jav_sun_hin_dut_mly_ven_tha_scr_jpn_tsw_amh_spa_hun_vie_aeg_bul_bat_cnt_guj_geo_aze_prs	-0.635895723746523	-1.51797993490405	0.132411646899463
715	uzb_mol_mly_chh_arw_tag_anl_pol_fin_prs_mcd_akn_bam_azi_est_urd_jpn_sod_tig_ind_fbf_cze_hau_lda_nor_geo_grk_amr_tsn_bul_ben_sun_tsw_ses_rus_eng_zul_dyu_mnd_bat_aze_lit_dut_tml_slo_kor_swt_scr_vie_ger_svk_aeg_heb_ctl_cic_rom_jav_ewe_afr_swe_igb_guj_mao_ven_owc_glc_por_sid_yor_moo_gam_bsq_spa_swa_knd_tur_amh_dgb_mlt_ukr_bem_pan_hin_fre_tha_lat_ita_wly_alb_xho_cnt_qcu_bos_hun_krd	-0.427040368915633	-0.977477668181705	0.330868582265575
716	knd_qcu_zul_azi_glc_svk_mlt_tha_dyu_bul_aze_grk_hun_igb_owc_hau_vie_alb_swt_krd_amh_eng_ctl_hin_anl_bem_mly_jav_tml_rom_urd_ven_yor_cze_tig_wly_tur_ukr_mol_xho_ita_ind_chh_lda_aeg_pol_dut_fbf_spa_tsn_swe_ben_uzb_afr_sid_mcd_cnt_scr_bat_slo_akn_lat_por_swa_mao_bos_nor_cic_lit_pan_moo_mnd_fre_arw_fin_amr_geo_ewe_bam_jpn_gam_prs_guj_ger_ses_kor_tag_tsw_rus_dgb_heb_bsq_sod_est_sun	0.423835178589429	1.1119651793871	0.269019382888985
717	est_vie_uzb_aeg_yor_swa_fin_geo_spa_ben_bos_hun_gam_cnt_fre_zul_kor_tsn_fbf_grk_dgb_pan_mly_cic_prs_knd_igb_ewe_alb_bsq_anl_heb_bul_nor_dut_dyu_mao_tsw_chh_urd_mnd_bam_tha_por_ukr_amr_ses_rus_glc_eng_aze_svk_bat_moo_swt_azi_slo_owc_guj_qcu_pol_sod_sun_arw_krd_lat_mol_rom_mcd_akn_tur_tag_lit_scr_ind_cze_amh_xho_afr_ita_ger_mlt_ven_swe_ctl_wly_tig_lda_jpn_jav_sid_hin_tml_hau_bem	0.0802195297512128	0.183118888743746	0.85510336261539
718	svk_lit_pan_lda_krd_kor_swe_mlt_dut_ind_qcu_akn_ses_glc_bsq_rus_owc_aze_bam_sid_tur_ita_swa_moo_knd_ukr_eng_azi_ger_bul_afr_urd_dyu_alb_slo_mol_gam_fin_mnd_uzb_tag_guj_fbf_swt_jpn_ctl_hun_cnt_pol_zul_heb_tha_tml_hin_igb_bat_aeg_tsw_scr_yor_sun_spa_jav_anl_tig_amr_mly_lat_ben_prs_bem_fre_rom_cze_mcd_chh_wly_nor_xho_dgb_ven_por_hau_cic_sod_geo_vie_bos_tsn_mao_ewe_amh_est_arw_grk	-0.379099130011285	-0.90656950545675	0.366977417109437
719	tsw_hun_amh_ukr_zul_nor_geo_wly_jav_mao_ses_amr_xho_bul_owc_bos_bsq_dgb_alb_tig_mnd_arw_vie_hau_fbf_bem_mly_yor_tha_cze_mol_guj_krd_ewe_afr_aeg_bam_rom_lat_tml_igb_mlt_sod_ind_spa_knd_kor_akn_eng_swe_azi_glc_cnt_svk_ita_ctl_bat_por_fre_cic_jpn_prs_tag_dut_grk_swa_mcd_sun_ven_moo_tsn_anl_chh_tur_lit_slo_fin_swt_sid_ger_scr_urd_gam_aze_pan_dyu_uzb_heb_hin_rus_lda_qcu_est_pol_ben	-0.810534648003501	-2.10952827092968	0.0375850710142081
720	bem_tsw_eng_ukr_afr_moo_uzb_vie_swt_bat_ind_azi_krd_lat_por_pol_tur_dut_rus_fbf_svk_hau_guj_hun_fre_knd_urd_arw_ben_yor_owc_cze_tsn_gam_slo_cnt_qcu_akn_bam_geo_sid_ger_scr_rom_ewe_jav_est_tml_cic_glc_aeg_ctl_amr_bsq_anl_tag_mao_swa_amh_nor_sun_lit_tig_ven_bul_ita_jpn_swe_alb_igb_grk_tha_prs_ses_bos_chh_mol_aze_mlt_zul_xho_lda_pan_dgb_hin_wly_dyu_spa_heb_kor_mcd_mnd_fin_sod_mly	-0.229075214444127	-0.612378915692541	0.541781524865877
721	xho_lda_hun_vie_ukr_glc_ses_ben_swe_afr_anl_sun_prs_moo_swa_uzb_ita_lat_qcu_tur_dut_igb_rom_pol_bat_mcd_amh_cic_bsq_bam_tsn_spa_scr_arw_tsw_dyu_tha_dgb_sod_hin_slo_tml_cnt_grk_nor_bos_por_fin_lit_mly_mnd_mao_akn_ven_swt_ger_cze_pan_jav_heb_urd_est_tig_kor_guj_krd_gam_bem_wly_owc_geo_tag_ind_jpn_ctl_fre_chh_zul_mlt_azi_ewe_aze_eng_knd_rus_amr_aeg_mol_alb_bul_yor_sid_hau_fbf_svk	-0.046762006988228	-0.108695717127441	0.913678018211637
722	aeg_ger_rom_krd_hau_dut_bat_guj_mnd_cnt_qcu_cic_sun_est_glc_pol_cze_swa_mcd_tag_mlt_akn_aze_bul_lda_uzb_ind_mol_prs_tha_lit_eng_ben_azi_ita_ses_nor_rus_jpn_hun_urd_xho_tur_tsw_afr_bsq_hin_sid_owc_lat_svk_vie_tig_ven_amr_pan_ewe_grk_geo_zul_wly_gam_bem_heb_igb_anl_por_alb_tml_bam_sod_bos_swt_fin_swe_moo_arw_slo_fre_ukr_knd_jav_yor_scr_dyu_fbf_ctl_tsn_mly_dgb_chh_amh_spa_kor_mao	-0.430880391025845	-1.17410795669953	0.243349652452237
723	fbf_bos_cze_rus_tha_heb_hau_guj_jpn_hun_eng_afr_ind_tig_sod_dyu_rom_svk_uzb_bsq_arw_est_ewe_por_gam_pan_mol_scr_yor_cnt_geo_chh_swa_wly_ben_krd_tur_aeg_mlt_tsw_ven_akn_ses_owc_tml_ita_mnd_ger_lit_igb_mcd_jav_alb_ukr_bem_swe_glc_xho_dut_spa_amh_amr_grk_azi_cic_prs_pol_ctl_zul_sid_anl_dgb_kor_mly_slo_fin_hin_bat_bul_urd_lda_sun_moo_fre_nor_bam_qcu_swt_vie_aze_lat_mao_knd_tsn_tag	-0.62057785116132	-1.48297861012713	0.141461072646799
724	vie_arw_sun_gam_est_grk_hun_glc_mly_lat_aeg_aze_wly_krd_scr_uzb_chh_jpn_akn_mnd_igb_svk_knd_tha_ses_xho_amr_hin_tig_swa_zul_dyu_por_tml_sod_mcd_ita_mlt_azi_amh_urd_ven_ctl_heb_mao_hau_bsq_pan_bul_pol_ind_tag_swe_jav_tsn_tsw_slo_ukr_owc_swt_rus_dut_fre_mol_moo_cnt_alb_kor_spa_dgb_bem_cic_tur_anl_geo_fin_lda_ewe_fbf_rom_ger_sid_cze_bam_eng_afr_qcu_bos_bat_nor_prs_yor_guj_ben_lit	0.690010903861324	1.61172400183575	0.110410773547941
725	swa_heb_ses_svk_rom_kor_est_zul_pan_dut_qcu_xho_ind_tig_glc_tur_por_ben_akn_amr_rus_mlt_sod_alb_slo_wly_uzb_owc_gam_anl_tag_yor_pol_cnt_eng_swt_lat_bsq_mnd_jav_hin_tml_bos_krd_moo_dyu_ger_fin_sun_ven_mol_fre_cic_igb_ita_tsn_arw_scr_mly_bam_azi_hau_mao_vie_lit_tha_spa_aze_nor_fbf_mcd_tsw_urd_prs_bem_geo_ewe_jpn_dgb_swe_sid_amh_aeg_afr_guj_bul_grk_hun_bat_ctl_chh_ukr_cze_lda_knd	-0.435073723534467	-0.978674602701659	0.330279804103466
726	ind_tsw_ita_tur_akn_ukr_swt_hau_xho_amh_sun_fin_fre_grk_mao_knd_cze_lat_dgb_pan_fbf_eng_geo_cnt_owc_svk_lda_bos_igb_mol_dut_ben_tml_ses_tag_guj_cic_swe_qcu_spa_slo_aeg_scr_gam_bat_bem_sid_est_arw_ctl_mcd_ewe_heb_anl_tig_chh_rus_yor_ven_mnd_uzb_ger_sod_hun_vie_moo_jpn_alb_kor_nor_krd_zul_urd_jav_mlt_bam_azi_mly_bul_bsq_afr_dyu_tha_rom_amr_swa_wly_por_aze_pol_prs_tsn_glc_lit_hin	-0.0914215550978747	-0.235802595124108	0.814104363217663
727	cze_tsn_heb_bat_urd_bam_por_mnd_svk_swe_kor_yor_guj_qcu_rom_fbf_mlt_prs_krd_dyu_dut_anl_mao_tml_azi_glc_dgb_jav_knd_est_tur_afr_rus_jpn_vie_geo_bsq_hin_cic_akn_eng_ben_fre_nor_cnt_ger_zul_mcd_mol_ctl_fin_uzb_grk_arw_ukr_amr_tig_owc_bul_moo_wly_lat_ind_aze_chh_ses_aeg_lit_ven_swa_sod_tag_xho_bem_tsw_mly_ita_amh_swt_ewe_slo_pan_scr_hau_igb_tha_pol_alb_sid_lda_hun_gam_sun_bos_spa	-0.264991624304983	-0.681593288544329	0.497190024075725
728	grk_prs_eng_ind_rom_por_bos_amh_tsw_bem_lda_ger_mlt_owc_tsn_swt_dgb_uzb_tml_aze_swa_azi_yor_bat_arw_mcd_tha_lit_cic_pol_krd_mao_bul_rus_akn_wly_anl_lat_fbf_aeg_svk_ukr_bsq_moo_qcu_dyu_hin_xho_est_tur_swe_jpn_ses_alb_spa_slo_amr_dut_hun_kor_scr_ita_gam_ven_fin_ctl_zul_knd_geo_tag_mly_mnd_glc_cnt_bam_ewe_sun_urd_vie_chh_jav_igb_mol_fre_sod_ben_heb_cze_afr_nor_hau_tig_sid_guj_pan	0.3073352026423	0.838181598979596	0.404077802835535
729	knd_lat_pol_hau_sid_swt_amr_owc_xho_amh_heb_akn_igb_lda_slo_chh_svk_ita_alb_por_lit_est_bem_rom_azi_rus_ven_scr_tha_arw_bsq_ctl_tsn_gam_cze_anl_aze_qcu_bat_ewe_krd_mly_grk_cic_vie_swe_sun_nor_mol_tag_mnd_dgb_aeg_fin_cnt_dut_bul_ind_spa_bos_prs_pan_tsw_swa_moo_tml_ukr_fbf_afr_wly_mao_bam_glc_tur_ben_kor_urd_yor_uzb_eng_ger_hun_fre_jpn_geo_dyu_guj_tig_mcd_mlt_ses_zul_hin_sod_jav	NA	NA	NA
730	swe_qcu_ind_knd_scr_lda_spa_aze_azi_jav_guj_lat_amh_sid_slo_pan_akn_mnd_sod_amr_arw_anl_mol_gam_pol_bem_zul_bam_tml_moo_svk_wly_bos_tsn_cnt_uzb_hun_jpn_prs_yor_est_urd_igb_fbf_mao_mcd_lit_tsw_sun_geo_ctl_ita_swt_heb_bul_hau_eng_dyu_por_fre_mly_rom_fin_dgb_swa_cic_vie_chh_alb_tha_dut_afr_owc_ewe_rus_tig_nor_tur_tag_bsq_krd_hin_ses_ukr_cze_ger_glc_grk_bat_ben_mlt_xho_aeg_ven_kor	0.454625244456115	1.07405026402411	0.285579003273726
731	vie_spa_zul_chh_bul_ctl_tsn_qcu_dyu_arw_ses_prs_est_igb_por_sod_svk_cic_lit_mnd_fin_sun_cze_eng_mao_knd_slo_nor_dut_yor_glc_ven_uzb_mlt_aeg_fre_tml_jav_mcd_lat_ger_pol_swe_owc_hau_geo_cnt_amr_tsw_tag_gam_swt_urd_aze_jpn_bat_rus_fbf_tur_bsq_alb_bem_tha_lda_guj_grk_ukr_akn_bam_heb_dgb_anl_afr_swa_hin_rom_hun_scr_krd_ben_amh_pan_mol_tig_kor_xho_ind_moo_azi_ewe_bos_wly_mly_sid_ita	0.0919689001536256	0.23836561051487	0.812121966322218
732	amr_fin_bat_bos_est_spa_krd_azi_mcd_knd_rom_ukr_cze_slo_lda_tur_alb_fre_arw_owc_igb_dut_aeg_uzb_swe_eng_ven_kor_tig_amh_xho_ses_mol_tag_geo_chh_aze_tsn_mlt_bam_swa_fbf_jav_zul_dyu_ind_pan_por_tml_gam_moo_wly_bul_prs_guj_sod_akn_vie_heb_sid_ben_bsq_qcu_swt_scr_pol_tha_tsw_urd_nor_mnd_ewe_lat_rus_mao_ctl_hin_svk_grk_mly_yor_bem_afr_dgb_ger_hau_hun_sun_lit_glc_cnt_anl_jpn_cic_ita	-0.623908094208191	-1.51933342219431	0.132071077280616
733	urd_lat_chh_fre_heb_cnt_tsw_spa_afr_jav_fin_ses_mol_ben_qcu_tig_kor_eng_ger_lda_alb_ctl_dyu_wly_sid_swa_mao_bsq_fbf_tsn_mnd_gam_knd_pan_sun_mlt_akn_vie_glc_swt_rus_hau_slo_nor_cze_bos_zul_guj_krd_bam_tur_cic_svk_bem_arw_por_azi_geo_amh_xho_dut_igb_scr_hin_bul_jpn_tml_ewe_bat_moo_mly_est_dgb_ind_mcd_sod_uzb_lit_ven_hun_owc_rom_yor_prs_tag_anl_ita_pol_amr_grk_ukr_tha_aeg_aze_swe	0.733517589451928	1.90890009207488	0.0593584138479589
734	xho_tig_bam_dut_cze_afr_mnd_yor_ben_eng_geo_sid_urd_ger_mlt_ukr_aze_wly_ewe_hau_swt_aeg_fre_ven_owc_sod_arw_tag_tsn_jpn_uzb_pol_qcu_zul_grk_mcd_lit_pan_sun_mol_por_tsw_hun_nor_azi_glc_bem_tur_amh_rom_knd_ses_bsq_lat_swe_bul_alb_chh_krd_akn_swa_dyu_amr_kor_svk_vie_lda_jav_rus_slo_scr_bat_fin_moo_ind_hin_ctl_igb_fbf_anl_cic_dgb_prs_mao_ita_heb_est_tha_gam_cnt_tml_spa_bos_guj_mly	-0.0392699709144251	-0.102316440930053	0.918725796475415
735	mao_geo_glc_mol_hin_zul_bam_pol_wly_lit_pan_ven_sod_akn_ger_tag_swt_guj_ita_aze_moo_amr_amh_scr_swa_owc_mcd_fin_fre_bul_ewe_sid_urd_yor_prs_sun_ctl_slo_qcu_hau_krd_alb_arw_dyu_fbf_dgb_mly_bsq_rom_cnt_uzb_eng_lda_kor_nor_tur_ses_jav_mlt_bos_mnd_jpn_tml_ind_bem_gam_svk_tsn_ukr_knd_dut_spa_aeg_tha_ben_vie_por_heb_rus_bat_anl_cze_tsw_lat_swe_azi_xho_igb_cic_grk_chh_afr_est_hun_tig	0.729320321842672	1.89815153711658	0.0607773260629436
736	moo_ven_igb_guj_swt_nor_jpn_lat_bam_scr_ctl_pan_mcd_bos_sid_arw_ukr_sun_ben_cnt_prs_wly_tag_amr_slo_bat_ses_fre_tig_chh_tha_amh_eng_lit_fbf_hin_bul_bem_kor_alb_krd_por_tur_ewe_swa_urd_aeg_zul_gam_dgb_rus_fin_jav_qcu_glc_hau_lda_geo_tsw_anl_pol_akn_tsn_cze_mao_xho_uzb_heb_yor_vie_dyu_ger_azi_mlt_spa_mly_aze_swe_ita_rom_mol_bsq_owc_est_ind_knd_mnd_sod_hun_grk_cic_dut_svk_afr_tml	-0.0980727399131219	-0.250972044377305	0.802389395950897
737	mol_fbf_slo_lit_glc_nor_rom_tha_lat_swt_chh_scr_jpn_heb_pan_spa_cze_moo_vie_yor_ses_mao_ben_geo_amh_afr_tag_bam_fre_cic_tsn_por_bat_prs_tig_kor_eng_owc_igb_ewe_dut_mly_akn_qcu_swe_mnd_bos_arw_mlt_gam_bsq_ger_ukr_xho_est_mcd_bul_tml_sid_tsw_grk_amr_uzb_alb_rus_tur_cnt_fin_ita_hun_knd_bem_dgb_wly_sod_swa_ven_jav_guj_aeg_anl_dyu_krd_hin_lda_hau_svk_pol_azi_aze_ctl_urd_ind_zul_sun	-0.312253195753964	-0.705141385818958	0.482484609408267
738	rom_tur_lit_vie_fbf_moo_amr_tha_afr_mnd_zul_tig_lat_aeg_swa_heb_swe_krd_sun_tml_sod_ses_prs_mlt_cze_yor_spa_ewe_bat_lda_aze_hau_nor_geo_amh_eng_gam_ven_ben_tag_tsn_wly_kor_ger_ukr_cic_knd_ind_cnt_ctl_tsw_bem_azi_dyu_bam_guj_sid_glc_svk_mol_bos_akn_alb_bul_urd_mcd_igb_jav_pan_dgb_chh_qcu_mly_grk_fre_anl_scr_owc_ita_est_swt_xho_rus_mao_hun_por_hin_dut_jpn_pol_uzb_bsq_arw_fin_slo	-0.0799800056697814	-0.208097165186078	0.835608152149249
739	jpn_gam_lat_tha_est_tag_arw_urd_ven_ses_amr_igb_azi_uzb_sid_mly_alb_mao_lit_wly_svk_fin_ind_knd_bat_krd_kor_nor_jav_pan_ben_amh_heb_pol_fbf_akn_dgb_sod_tig_tml_guj_zul_dut_hin_afr_ukr_owc_xho_glc_mnd_qcu_bul_lda_bsq_geo_tur_vie_cze_cic_ita_rom_tsw_prs_mol_cnt_por_yor_aeg_mlt_moo_bam_aze_eng_tsn_bem_rus_anl_swt_swe_hun_scr_dyu_ger_ctl_grk_hau_ewe_sun_chh_bos_fre_spa_swa_mcd_slo	0.470533335799618	1.26939976512749	0.207465990870312
740	mly_pan_tha_rus_knd_sun_gam_geo_cnt_urd_nor_swa_arw_akn_bem_aze_ben_sod_anl_alb_fbf_svk_hau_lat_prs_mao_tsw_wly_ita_bsq_krd_fre_ven_amh_tig_cze_amr_yor_owc_grk_mnd_bam_chh_bul_eng_zul_hin_scr_est_mol_lit_qcu_kor_swt_glc_guj_tag_uzb_bos_afr_bat_spa_heb_swe_dgb_jav_mlt_tsn_sid_ctl_vie_slo_aeg_igb_ses_pol_cic_jpn_lda_dut_ger_tur_mcd_ind_moo_xho_ewe_rom_fin_azi_dyu_por_tml_ukr_hun	-0.106021904573716	-0.246305043068404	0.805988928039467
741	urd_azi_rom_chh_tml_hau_glc_arw_owc_wly_swe_scr_jav_swa_hun_mao_ses_tur_pan_lda_prs_dut_tsw_hin_xho_guj_igb_por_bsq_qcu_bos_sid_geo_est_cnt_gam_krd_mly_spa_mnd_aze_tsn_moo_vie_cic_sun_fbf_ctl_kor_amh_aeg_grk_svk_ind_tig_ukr_mcd_fre_bul_lat_bem_mol_afr_sod_cze_ewe_ita_mlt_tag_anl_akn_nor_uzb_heb_rus_knd_dgb_lit_swt_fin_pol_tha_yor_zul_eng_jpn_ven_amr_ger_dyu_bat_alb_bam_slo_ben	-0.165800418220512	-0.403020579861657	0.687858091858462
742	heb_bos_xho_gam_est_swa_mlt_afr_amh_mcd_mao_dut_urd_mly_ger_ben_chh_geo_bat_akn_lit_tsn_lda_yor_pol_krd_rom_tsw_vie_amr_prs_aze_sun_mnd_tml_ven_bsq_fbf_knd_nor_scr_zul_bul_kor_wly_ita_tha_sid_cze_alb_cnt_svk_grk_hun_bem_qcu_anl_jav_rus_ses_tag_aeg_spa_glc_eng_tig_mol_sod_cic_pan_swe_ewe_azi_jpn_dyu_ukr_lat_bam_owc_guj_dgb_ctl_hin_hau_tur_fin_fre_igb_swt_arw_moo_slo_uzb_ind_por	NA	NA	NA
743	azi_wly_ses_cnt_guj_gam_cic_grk_mlt_afr_igb_amh_chh_mnd_tha_akn_xho_hun_bem_mcd_swe_ewe_bos_rus_yor_kor_swt_ukr_sod_scr_tml_ben_owc_bul_aeg_swa_krd_anl_bam_eng_lit_por_sun_rom_fin_bat_cze_pol_spa_tsn_ind_hin_jav_alb_mol_dut_moo_hau_fre_ctl_ven_glc_amr_tur_nor_ita_tsw_arw_sid_heb_ger_pan_bsq_tag_prs_urd_lda_jpn_dyu_svk_uzb_est_slo_zul_knd_fbf_geo_vie_mly_aze_lat_dgb_tig_mao_qcu	0.0569387123610728	0.13055345460576	0.896410549958222
744	bem_svk_spa_por_sun_dgb_bam_tsw_ven_hun_rus_vie_dut_ukr_ses_tur_ctl_mao_tag_bos_jav_xho_alb_lit_fbf_wly_tsn_bsq_hau_swe_kor_grk_chh_slo_swt_cnt_nor_mcd_aeg_pan_glc_prs_moo_ben_owc_amh_lat_yor_amr_fre_rom_akn_gam_arw_mnd_uzb_bat_mly_afr_knd_eng_anl_heb_zul_ewe_lda_ita_azi_aze_qcu_tml_geo_igb_cic_scr_fin_tig_ger_cze_bul_swa_hin_sod_mol_urd_ind_mlt_dyu_est_sid_guj_krd_pol_jpn_tha	-0.876667021225077	-2.30839922773373	0.0231931106337872
745	xho_hin_guj_jpn_uzb_wly_arw_amr_ven_ita_moo_yor_akn_tig_bos_ukr_geo_sun_heb_alb_rus_tur_tag_urd_rom_lat_swt_mao_ctl_mnd_swe_dyu_cnt_glc_kor_fin_bem_tsw_cze_eng_ses_fre_igb_qcu_grk_pan_aze_ger_hau_afr_owc_knd_hun_bat_pol_dgb_nor_chh_krd_anl_mly_amh_lda_mcd_ben_tha_sid_sod_swa_est_por_mol_dut_fbf_tsn_jav_bul_prs_azi_spa_mlt_bam_ewe_lit_ind_slo_cic_zul_gam_tml_aeg_vie_bsq_scr_svk	0.744401734181484	1.94783023094867	0.0544509122012028
746	ctl_mnd_dut_dgb_igb_amh_arw_bem_mao_xho_fin_tha_gam_lat_est_hin_aeg_ben_mly_ita_scr_guj_cic_tag_vie_urd_glc_slo_tml_geo_tsw_fbf_zul_ind_ewe_mol_mlt_bam_azi_eng_hau_jpn_ses_pol_anl_afr_sid_grk_ukr_tig_heb_lda_kor_prs_tsn_alb_hun_spa_dyu_yor_bsq_ven_ger_sod_qcu_bos_uzb_moo_swa_wly_jav_knd_mcd_rom_bul_lit_akn_krd_rus_bat_sun_swe_cze_svk_amr_fre_aze_nor_swt_tur_chh_owc_por_pan_cnt	0.305727599138506	0.710634950360793	0.479088840807817
747	uzb_cze_tha_ewe_kor_bat_pol_tag_azi_ven_ind_aze_dgb_swt_dut_heb_mlt_spa_afr_amr_scr_rus_geo_owc_vie_grk_ita_bos_anl_zul_rom_krd_sod_tur_por_fbf_wly_arw_tsw_ger_xho_qcu_slo_aeg_est_jpn_swe_chh_swa_nor_ses_fin_gam_prs_urd_hun_mcd_ben_cic_mnd_igb_pan_lda_yor_fre_sun_alb_cnt_sid_mly_ctl_lit_dyu_bam_mao_ukr_eng_tsn_hau_akn_bem_hin_amh_moo_lat_knd_bsq_bul_jav_guj_glc_tml_tig_svk_mol	-0.206705041397465	-0.551426359418482	0.582663925665218
748	lda_pol_amr_est_rom_geo_tig_ven_tsn_por_hau_cze_ukr_sid_aeg_owc_glc_bem_rus_scr_nor_dgb_jpn_ses_zul_azi_krd_pan_sod_urd_qcu_fin_ewe_prs_igb_lit_amh_hun_vie_mly_jav_alb_afr_xho_lat_gam_ind_tml_mol_knd_dyu_bam_sun_grk_spa_cic_ger_tag_wly_tur_tha_mlt_moo_ben_swe_dut_mcd_cnt_swt_anl_aze_mnd_kor_hin_slo_swa_bat_bos_ctl_yor_tsw_chh_fbf_bsq_mao_akn_guj_svk_ita_eng_fre_uzb_heb_bul_arw	0.65183585115179	1.59133531804538	0.114927745509329
749	tig_tml_ctl_mol_azi_qcu_bul_tur_krd_fre_fbf_pol_mao_akn_ukr_anl_ven_aze_glc_ger_ben_nor_fin_tag_rom_swe_ita_urd_sid_prs_hau_uzb_dgb_moo_arw_spa_guj_igb_xho_bam_lat_tha_cnt_hun_rus_tsn_kor_mly_heb_mcd_hin_lda_zul_por_gam_dut_cze_wly_vie_bat_grk_pan_jav_ind_est_amh_lit_afr_ses_svk_cic_swt_scr_jpn_slo_mlt_bsq_bem_bos_amr_chh_knd_eng_geo_owc_sun_aeg_sod_dyu_alb_swa_mnd_ewe_tsw_yor	-0.128016352745473	-0.328432691524414	0.743322883614451
750	chh_sod_bsq_scr_ita_bem_dgb_owc_wly_amh_tig_mol_zul_xho_hin_afr_slo_ctl_dut_yor_rus_pol_bam_grk_igb_heb_bul_tag_est_fin_cze_mlt_knd_lit_ben_pan_arw_spa_tsn_tml_hau_ger_bos_ses_eng_ewe_geo_vie_mnd_azi_svk_por_fbf_swt_urd_anl_mcd_lat_gam_jpn_guj_glc_jav_amr_bat_dyu_nor_rom_cnt_sid_tsw_tha_cic_swa_prs_kor_akn_hun_swe_qcu_krd_ind_moo_uzb_mao_fre_sun_ukr_aze_mly_alb_ven_tur_lda_aeg	0.323426119361889	0.738416720750278	0.462120649239857
751	akn_nor_bsq_est_mnd_qcu_mao_igb_afr_hau_ses_cic_jpn_mol_kor_sun_ind_ukr_tha_ewe_bul_alb_chh_swa_anl_geo_mly_zul_fin_guj_owc_tig_amr_slo_tsn_lat_hun_cze_swe_mcd_dyu_bem_ven_moo_wly_mlt_pan_ben_lda_tsw_eng_amh_glc_grk_pol_fbf_cnt_yor_rus_knd_ctl_hin_tag_bam_ger_fre_urd_svk_swt_krd_sid_prs_tml_lit_uzb_por_aze_azi_heb_jav_spa_gam_ita_bat_arw_bos_dut_sod_vie_rom_scr_xho_tur_dgb_aeg	-0.421582486207619	-0.977579762971507	0.330818334419051
752	tag_sod_knd_amh_ukr_mcd_spa_sid_scr_geo_hin_rom_mly_tha_guj_fre_xho_ewe_svk_tml_mol_kor_yor_est_bat_moo_urd_glc_lit_ind_cze_akn_lda_tur_pan_slo_tig_bos_tsw_mnd_cnt_jpn_sun_rus_bsq_ger_fin_eng_owc_ben_cic_tsn_hau_zul_swt_ven_igb_krd_hun_dyu_fbf_arw_swe_amr_bam_chh_aze_mao_wly_afr_mlt_anl_dut_pol_dgb_por_heb_ses_bul_qcu_ctl_alb_vie_prs_uzb_aeg_nor_gam_ita_azi_bem_swa_lat_jav_grk	-0.299950652866868	-0.790218804179866	0.431410361842435
753	swa_swe_tha_ind_pan_svk_alb_bul_ger_scr_sod_geo_grk_guj_prs_bos_aze_rus_cze_igb_bsq_mcd_hin_lat_tag_por_swt_uzb_ctl_lda_owc_wly_gam_hau_urd_krd_tsn_ses_fre_pol_eng_est_ukr_cnt_afr_tml_dgb_dut_mlt_chh_bat_azi_ewe_jpn_mnd_zul_bem_ita_amh_tsw_jav_dyu_moo_heb_arw_lit_mly_amr_mol_sun_bam_sid_slo_knd_vie_tur_ven_yor_qcu_fin_tig_aeg_mao_cic_akn_rom_glc_fbf_anl_xho_ben_nor_hun_kor_spa	0.163024672656542	0.422094554261921	0.673930186696014
754	wly_igb_vie_akn_eng_mlt_por_moo_tsn_tur_uzb_est_slo_amh_jpn_ind_xho_tha_nor_hau_mly_swa_sun_aze_mao_ctl_tsw_ukr_geo_jav_ven_swe_alb_mnd_ben_ita_fin_bul_swt_afr_gam_ger_lit_ses_anl_amr_tig_arw_lat_urd_tag_mcd_fre_sid_qcu_rom_aeg_svk_rus_dgb_grk_cze_ewe_zul_glc_azi_pol_yor_prs_sod_spa_fbf_heb_bam_owc_krd_cnt_bat_dyu_guj_hin_scr_bsq_pan_knd_kor_dut_bem_bos_lda_hun_cic_chh_mol_tml	0.556022484972027	1.49339791451103	0.138718088847069
755	sun_ger_jpn_dyu_urd_est_spa_rom_amr_uzb_scr_moo_tml_heb_swe_amh_tsw_lat_akn_tsn_eng_lit_mlt_svk_hau_slo_pol_mly_chh_bul_ben_guj_fbf_ses_vie_krd_bat_hin_aeg_jav_mcd_gam_bam_mol_igb_anl_xho_ind_tur_ita_dgb_sod_bem_fre_grk_ven_arw_lda_por_tig_hun_fin_mao_cnt_dut_sid_ewe_zul_aze_rus_tag_qcu_pan_swt_cze_owc_tha_swa_ukr_prs_geo_bos_wly_afr_mnd_knd_alb_azi_cic_ctl_nor_kor_glc_yor_bsq	0.50275089566944	1.14141527593894	0.256627682336295
756	bam_igb_amr_ewe_afr_swa_dgb_sod_tur_spa_lda_mol_akn_moo_ctl_zul_cze_kor_eng_bat_xho_sid_pan_tml_krd_jpn_swt_mlt_vie_bsq_cnt_hin_svk_qcu_ben_tsn_ses_knd_owc_aeg_urd_prs_bem_wly_ukr_yor_hun_fbf_bos_rus_geo_bul_mcd_sun_swe_dyu_gam_ger_arw_scr_rom_alb_heb_mao_fin_guj_tig_aze_por_fre_pol_glc_tsw_mnd_hau_grk_lat_nor_cic_azi_ind_jav_chh_anl_mly_est_tha_uzb_ven_ita_tag_dut_slo_amh_lit	-0.365962223131211	-0.872699090348209	0.385074776103231
757	bul_ger_aze_dyu_aeg_est_jav_ind_kor_lit_wly_afr_slo_jpn_ukr_alb_igb_por_sun_tag_urd_heb_tur_krd_fre_mol_mlt_cze_lat_arw_mly_bem_swt_rom_amr_scr_guj_rus_hin_nor_fin_ben_bos_glc_mcd_xho_mao_bam_cnt_mnd_anl_uzb_tsw_ita_eng_cic_pan_dut_swe_azi_akn_ctl_tig_ses_gam_pol_vie_svk_dgb_yor_geo_hun_bsq_ven_tsn_zul_grk_knd_sod_owc_bat_ewe_chh_spa_swa_lda_moo_hau_prs_sid_qcu_fbf_tml_tha_amh	0.502300107107412	1.34086196654956	0.183231182876294
758	scr_xho_pol_nor_tha_spa_azi_kor_mnd_ita_qcu_sid_akn_lit_bat_hau_owc_amh_anl_wly_chh_tsn_tig_lda_tag_cze_tsw_ger_prs_knd_krd_bam_slo_rus_swt_afr_dyu_arw_urd_tur_swa_tml_geo_yor_swe_jav_ven_vie_alb_fbf_dgb_igb_fin_sun_lat_bos_glc_svk_gam_ukr_heb_aze_mol_dut_bem_mlt_sod_uzb_ses_hun_mly_mcd_por_ewe_rom_moo_bsq_ben_grk_bul_guj_eng_ctl_cic_fre_est_zul_cnt_aeg_mao_jpn_ind_hin_amr_pan	0.515961141977343	1.32761824386968	0.187553895421107
759	aeg_mol_fin_swa_mnd_hin_amh_grk_svk_akn_bam_sod_alb_ukr_glc_bsq_swt_mly_sid_xho_wly_igb_heb_sun_scr_fre_rus_kor_tsn_hun_lda_pol_zul_anl_est_eng_cze_tag_dgb_jav_spa_ctl_lit_pan_qcu_tig_yor_urd_lat_rom_prs_fbf_swe_dut_guj_mao_tur_ita_por_chh_knd_bul_gam_ven_mcd_owc_amr_ben_slo_azi_ses_krd_bem_hau_bat_arw_ind_bos_cic_afr_tml_geo_dyu_tha_vie_nor_ger_ewe_cnt_uzb_moo_tsw_aze_mlt_jpn	-0.378417410851806	-0.972015304979531	0.33356430051152
760	alb_chh_tur_swe_owc_mol_fre_slo_mlt_lat_bul_anl_pol_rom_guj_swa_zul_fin_cic_ses_sun_akn_cze_est_fbf_rus_afr_igb_amh_nor_heb_hin_xho_ger_sid_spa_ita_scr_jav_sod_kor_ewe_glc_gam_urd_aze_bsq_tsw_hun_dgb_geo_aeg_mly_mao_wly_moo_hau_qcu_ukr_jpn_bam_tha_mnd_cnt_lda_uzb_tig_por_svk_tml_bat_tag_azi_arw_prs_eng_swt_pan_ctl_vie_grk_krd_ben_bos_dut_mcd_ven_bem_yor_tsn_ind_knd_amr_lit_dyu	-0.0608716208537328	-0.142828729250348	0.886734443261797
761	dut_anl_glc_bat_lit_sid_bul_mnd_tha_scr_chh_slo_amr_grk_zul_ben_hau_bos_heb_tsn_ven_azi_arw_tig_aeg_wly_lat_lda_prs_akn_nor_krd_sod_ewe_bsq_rom_fre_kor_ind_swe_mao_tml_dgb_tsw_tag_xho_guj_hun_gam_rus_igb_cze_ger_hin_bem_sun_mlt_tur_vie_yor_fin_amh_pan_urd_afr_jpn_fbf_mcd_alb_por_svk_eng_cnt_cic_spa_bam_aze_swa_uzb_ukr_ctl_geo_jav_moo_qcu_knd_mol_ita_dyu_swt_mly_pol_est_owc_ses	-0.667173143577808	-1.60633875563966	0.111589761278314
762	ctl_mol_mlt_moo_tml_cze_ewe_glc_tsw_swt_afr_vie_nor_tha_mly_lit_sun_mnd_rom_fre_guj_azi_aeg_dgb_arw_bos_owc_anl_bem_rus_chh_por_spa_lat_amh_eng_slo_ger_fin_ben_knd_jav_ses_kor_urd_scr_jpn_swa_prs_tag_akn_mcd_xho_geo_wly_pol_pan_yor_ukr_swe_fbf_ita_svk_aze_amr_bam_heb_sod_qcu_sid_mao_uzb_cic_hun_krd_tur_hin_dyu_gam_zul_bat_tig_tsn_est_cnt_igb_bsq_hau_ven_alb_ind_grk_bul_lda_dut	0.189538351525303	0.510225018547648	0.611102689458729
763	hau_est_owc_urd_jav_rus_knd_xho_tig_mcd_heb_ukr_slo_dyu_guj_ven_ctl_swa_cze_alb_mnd_bul_cic_aeg_hun_sod_chh_gam_spa_nor_sid_mol_moo_swt_swe_cnt_mly_lit_prs_grk_fbf_yor_bem_uzb_ita_ses_ger_qcu_bam_fin_ewe_dut_anl_eng_geo_zul_bat_dgb_tha_ben_scr_glc_tsn_mao_krd_tag_por_rom_aze_fre_lda_afr_amh_arw_bos_jpn_pol_svk_lat_kor_sun_igb_pan_amr_tml_vie_bsq_akn_tsw_mlt_tur_hin_azi_ind_wly	-0.138020090698191	-0.320867558914066	0.749030679341628
764	zul_ses_jav_aeg_lit_azi_sun_cnt_tur_ger_chh_alb_urd_bos_lda_tag_anl_rom_bul_hun_hin_heb_spa_kor_pol_igb_owc_arw_sod_yor_ind_mol_rus_dgb_swa_lat_ben_moo_nor_amr_knd_hau_mly_mlt_bat_tsw_uzb_xho_scr_amh_ukr_krd_jpn_akn_guj_est_pan_afr_tsn_gam_dyu_tig_fbf_bem_swe_qcu_bsq_vie_svk_sid_glc_ita_mao_slo_tha_fin_mcd_ewe_eng_wly_bam_dut_por_ven_fre_grk_prs_swt_geo_mnd_cic_ctl_tml_aze_cze	-0.548455631195891	-1.29505920257087	0.198505601057947
765	moo_lda_akn_hau_tur_amh_pan_pol_amr_anl_ctl_krd_est_por_eng_arw_mly_mol_mao_tha_tig_ita_qcu_urd_aeg_cic_slo_heb_fre_vie_dgb_hin_igb_sid_sod_bem_jav_ind_bos_kor_azi_bat_tag_alb_bul_ses_scr_ven_dyu_ben_uzb_ukr_tsn_cze_ger_zul_swt_tsw_chh_swe_hun_xho_ewe_fbf_rom_lit_nor_prs_grk_mlt_bam_yor_tml_spa_gam_afr_rus_lat_geo_svk_owc_wly_jpn_aze_mcd_sun_mnd_dut_swa_fin_glc_cnt_bsq_knd_guj	0.365032650033304	0.941522881931034	0.348876244362957
766	arw_qcu_hun_est_zul_yor_ven_geo_pol_aze_gam_azi_bul_amh_mao_vie_uzb_jav_kor_spa_tig_tml_ita_ind_afr_ses_sun_pan_sod_fin_ben_mnd_krd_tsw_tur_knd_swa_lit_rus_tag_por_ukr_swe_bsq_aeg_heb_owc_nor_sid_jpn_glc_hin_prs_svk_grk_hau_alb_eng_lat_bem_dut_akn_bat_bam_fre_guj_anl_cic_igb_scr_slo_mcd_rom_ewe_tsn_ctl_tha_cze_dyu_urd_bos_mol_dgb_moo_xho_fbf_ger_chh_mlt_wly_amr_cnt_mly_lda_swt	-0.143977419724533	-0.328974357850662	0.742914748414421
767	jav_swe_dyu_qcu_mnd_afr_swt_nor_krd_gam_lda_ven_dut_sod_fre_chh_eng_sid_pan_glc_mao_alb_tha_cnt_lat_hun_ewe_swa_arw_akn_aze_por_yor_heb_svk_bem_bam_tig_scr_ctl_mol_tsn_anl_aeg_geo_knd_bat_spa_lit_bos_jpn_cze_fin_urd_ukr_fbf_dgb_ita_owc_azi_amh_rus_hin_guj_kor_ind_xho_sun_vie_tur_prs_ses_tsw_uzb_moo_hau_amr_cic_grk_tag_mly_tml_est_mlt_slo_igb_rom_bul_ben_zul_bsq_ger_mcd_wly_pol	-0.360814967854557	-0.919368595845402	0.360281268018847
768	cic_heb_mao_mly_dut_yor_tig_igb_tag_kor_sod_tsw_por_rus_dyu_tha_hun_amh_bos_akn_qcu_ger_alb_sid_mcd_ses_urd_swa_scr_ctl_sun_azi_ben_jav_anl_hau_uzb_fre_nor_spa_amr_lit_afr_fin_guj_jpn_prs_geo_knd_bem_wly_swt_zul_grk_slo_lda_mlt_bsq_bam_moo_bul_owc_aze_eng_ewe_est_pol_mol_mnd_krd_ven_swe_fbf_ita_ind_cze_gam_tsn_glc_cnt_hin_tur_rom_vie_dgb_pan_ukr_arw_chh_xho_lat_svk_tml_aeg_bat	-0.116215032872661	-0.281943665128015	0.778613161758829
769	cnt_slo_lat_sun_est_ses_ewe_hun_arw_fre_tsn_mcd_hin_amh_dgb_ukr_anl_wly_krd_nor_geo_sid_hau_mly_ind_grk_dut_tsw_aeg_azi_mlt_tag_ger_aze_guj_bam_fin_cze_knd_chh_tur_bsq_sod_fbf_pol_akn_afr_igb_tig_swe_zul_eng_lda_mao_alb_spa_ctl_uzb_mol_rus_bos_bat_ben_tha_pan_glc_urd_vie_qcu_heb_amr_lit_xho_moo_tml_por_yor_jpn_dyu_swt_bul_mnd_svk_ita_scr_jav_gam_prs_owc_rom_swa_bem_cic_ven_kor	0.207114412824653	0.517809644040228	0.605820694232536
770	bul_ger_eng_glc_arw_rom_zul_chh_ita_igb_bsq_gam_hun_mcd_pol_urd_hin_fbf_wly_fin_ses_bam_pan_krd_spa_owc_bos_scr_sun_amr_slo_bem_lit_jav_ven_ind_vie_mao_dut_mol_xho_est_lda_swt_dyu_fre_azi_cic_amh_tml_kor_uzb_sod_tha_ewe_akn_rus_yor_mlt_afr_svk_tag_tig_ben_mnd_aze_swa_dgb_ukr_tur_swe_qcu_cze_heb_hau_prs_aeg_alb_sid_anl_grk_moo_por_ctl_tsn_guj_nor_knd_tsw_lat_bat_mly_jpn_cnt_geo	-0.733811105666159	-1.68141531784265	0.0960376808046928
771	mao_spa_lat_lit_slo_dgb_sun_dut_swt_igb_hun_amr_grk_chh_glc_lda_uzb_wly_gam_ctl_hau_mnd_bos_alb_sid_bam_ukr_anl_cnt_mly_ben_aeg_ita_pol_tur_tig_scr_bul_rom_krd_akn_cic_ses_arw_swa_kor_vie_nor_azi_zul_por_aze_tha_xho_rus_cze_fre_prs_bem_moo_fin_sod_geo_swe_mcd_jav_pan_tml_amh_mlt_tag_bsq_eng_ind_guj_yor_owc_urd_svk_ewe_fbf_heb_tsw_qcu_ger_knd_bat_mol_jpn_est_hin_ven_dyu_tsn_afr	0.538850309051442	1.29885902774917	0.197203502291393
772	bat_bul_swe_akn_rom_swa_azi_pol_est_tsn_hin_mnd_lit_aze_ses_anl_ctl_dgb_tur_bem_lat_bsq_tag_knd_mol_kor_grk_dyu_cnt_owc_geo_tsw_afr_amh_sod_fbf_mcd_scr_glc_dut_mlt_wly_uzb_sun_hun_hau_ukr_svk_pan_chh_bam_amr_mly_swt_qcu_heb_igb_eng_ind_ben_ita_bos_krd_slo_moo_tml_vie_aeg_xho_nor_cic_tha_urd_sid_jav_lda_ewe_ven_yor_ger_mao_tig_guj_jpn_spa_gam_rus_por_fre_cze_prs_alb_zul_fin_arw	0.033083262031451	0.0791006945954611	0.937122485760346
773	cnt_bam_tsn_kor_geo_amh_hun_ukr_owc_tml_moo_bem_knd_ven_hau_bul_aze_ger_wly_guj_uzb_jpn_lda_swa_pan_bat_dgb_fin_azi_cic_lit_nor_vie_scr_arw_mao_fre_ita_qcu_swt_slo_tsw_sun_svk_por_tha_chh_afr_dut_swe_grk_ewe_glc_tag_aeg_krd_cze_amr_alb_rus_igb_mly_bos_hin_tur_ind_prs_rom_fbf_anl_bsq_ses_urd_mol_gam_akn_mlt_ctl_yor_ben_spa_mcd_eng_dyu_jav_tig_lat_sod_heb_pol_xho_mnd_sid_zul_est	0.510610578195148	1.15328146926726	0.251750347612204
774	ita_sun_amh_mol_lda_urd_gam_xho_jpn_krd_tig_tha_aze_nor_qcu_sod_dyu_eng_akn_bat_slo_grk_vie_igb_tsn_ger_jav_mlt_arw_anl_spa_alb_pan_azi_bem_tsw_fin_cic_ind_owc_yor_tag_bsq_rom_afr_mcd_glc_est_mnd_swe_ewe_swa_bam_zul_ven_ukr_moo_hun_hau_amr_chh_guj_cnt_swt_geo_lat_knd_scr_ctl_mao_pol_aeg_rus_kor_sid_svk_bos_dgb_prs_por_fre_wly_tur_cze_uzb_dut_heb_ben_ses_lit_fbf_hin_bul_tml_mly	-0.575210816557005	-1.34381246691852	0.182278446621726
775	lda_mao_knd_dut_dyu_sod_ind_pol_jpn_fin_cic_mlt_bul_prs_wly_akn_mnd_fbf_amh_tha_bsq_ukr_bat_hau_xho_afr_pan_ctl_svk_anl_ben_ger_glc_lit_amr_mly_bos_rom_chh_aze_kor_swa_gam_eng_sid_est_qcu_tag_vie_geo_slo_krd_alb_mcd_scr_ven_azi_tsn_cze_swe_mol_fre_urd_swt_moo_tml_grk_bam_arw_zul_sun_heb_uzb_yor_ses_rus_bem_spa_igb_tsw_cnt_por_hun_tur_tig_aeg_lat_jav_dgb_guj_ita_ewe_hin_owc_nor	0.0456587821388208	0.102872746447216	0.918285468857945
776	svk_qcu_ind_grk_swt_bsq_xho_zul_cze_wly_tml_fbf_tur_ben_bam_bos_lat_akn_bul_nor_cnt_aze_mly_swa_glc_mnd_lit_sid_azi_pan_dgb_cic_rom_ger_ewe_ita_vie_tha_bem_bat_fre_rus_ukr_amr_mlt_ctl_est_arw_guj_slo_fin_ven_pol_sod_eng_mcd_owc_jav_anl_chh_amh_yor_krd_scr_tag_hun_urd_dyu_tsn_por_uzb_prs_afr_mol_swe_lda_aeg_hin_ses_moo_jpn_mao_knd_heb_hau_gam_alb_geo_dut_tig_sun_tsw_kor_igb_spa	-0.406301830591971	-0.959927738754872	0.339580648408801
777	bat_ben_dut_alb_ind_tsn_akn_guj_bem_spa_cze_hun_cic_cnt_hau_dyu_kor_mcd_grk_ita_yor_swe_tag_bul_hin_wly_aeg_pan_dgb_xho_fin_swa_mlt_por_qcu_azi_ven_arw_igb_anl_moo_amh_ger_fbf_chh_ukr_jpn_lda_rus_mly_swt_mnd_heb_gam_uzb_owc_eng_zul_tsw_aze_krd_ctl_mol_est_sod_bam_jav_rom_urd_lat_amr_bos_tha_tur_slo_scr_mao_fre_ewe_vie_glc_nor_afr_tig_ses_sun_bsq_sid_prs_knd_tml_lit_pol_geo_svk	0.749722748062492	1.71896207296189	0.0889482980467468
778	guj_mly_ind_bsq_lat_slo_pol_hau_alb_fin_vie_amh_tur_rom_mcd_glc_tig_owc_moo_mlt_eng_mol_bul_knd_est_spa_bem_tha_amr_sun_sid_hun_rus_dgb_azi_ctl_mnd_cnt_por_akn_tsn_dyu_tag_aeg_swt_bam_wly_hin_kor_scr_geo_ita_swa_uzb_aze_sod_lda_tml_fre_arw_krd_cic_bat_mao_ses_lit_chh_jpn_gam_svk_yor_anl_ger_zul_ben_ven_fbf_bos_heb_ukr_nor_xho_igb_prs_jav_swe_cze_ewe_dut_pan_qcu_urd_afr_grk_tsw	-0.284541667447478	-0.668848227989403	0.505249196785149
779	zul_por_fin_glc_swe_ven_dyu_mol_cic_swt_vie_amh_grk_xho_amr_svk_heb_owc_ctl_anl_afr_aeg_cze_tsn_dut_ukr_knd_swa_alb_eng_est_qcu_sid_geo_mlt_pan_moo_rus_hau_aze_wly_urd_dgb_mnd_sun_rom_uzb_igb_ben_ewe_ind_ses_hun_tur_hin_nor_slo_fre_cnt_scr_bos_azi_bsq_gam_bat_tha_jav_kor_mly_sod_ger_pol_guj_lit_mcd_bam_jpn_chh_fbf_mao_tag_bem_ita_krd_tml_tsw_arw_lat_prs_lda_yor_spa_akn_bul_tig	0.106442059578238	0.246082612027619	0.806160588088008
780	bat_ind_ewe_hun_knd_zul_qcu_sod_arw_hin_lit_fre_glc_tsw_wly_bos_dyu_lat_tsn_urd_bsq_dut_ses_anl_tur_tag_lda_mao_jpn_ctl_grk_amr_sun_prs_pol_akn_bul_tha_por_ukr_swe_mnd_vie_mol_spa_jav_nor_gam_swt_ven_swa_xho_svk_ger_aze_scr_alb_ben_dgb_aeg_cze_mly_mlt_moo_fbf_cic_cnt_yor_hau_ita_chh_amh_sid_est_bam_uzb_krd_igb_tig_fin_afr_rus_mcd_tml_azi_geo_heb_owc_kor_slo_pan_guj_eng_bem_rom	0.173647155006802	0.447693362903801	0.65541561639621
781	ewe_mly_cnt_spa_sid_mol_swe_heb_hun_aze_ses_ukr_amr_tsw_grk_cic_por_sod_pol_ind_ger_jpn_mnd_swa_bsq_moo_swt_lda_azi_zul_svk_tsn_arw_tml_akn_cze_mao_lat_krd_anl_ctl_pan_scr_fin_ben_lit_urd_aeg_eng_amh_knd_nor_kor_tag_hau_chh_vie_afr_yor_rus_ven_wly_guj_alb_jav_prs_mlt_dut_hin_slo_uzb_tur_ita_dgb_bem_bat_xho_owc_gam_dyu_glc_tha_igb_qcu_bam_tig_bul_sun_est_fbf_bos_mcd_rom_fre_geo	NA	NA	NA
782	por_mnd_sid_svk_arw_dyu_ger_bul_ita_owc_ben_afr_mcd_swe_pol_ses_ctl_cze_cic_prs_tur_tml_azi_lat_tag_rus_moo_ewe_alb_tha_spa_uzb_hin_swt_qcu_wly_vie_urd_chh_dut_pan_sun_eng_yor_tsn_swa_grk_anl_bam_jpn_scr_amr_krd_zul_amh_hau_gam_tsw_geo_bsq_nor_rom_fbf_xho_dgb_ind_ukr_mol_bem_aeg_glc_aze_knd_heb_mly_est_bos_guj_mlt_fin_lit_lda_fre_bat_akn_tig_hun_kor_igb_sod_slo_cnt_jav_mao_ven	-0.206097277365385	-0.463944844512248	0.643771390490773
783	geo_prs_lda_bul_tsn_tig_hin_tml_sod_por_knd_ind_dgb_alb_jav_urd_gam_rom_bam_jpn_ses_tha_ger_mol_mcd_dyu_bat_xho_kor_aeg_anl_mlt_svk_igb_ctl_fbf_lit_swt_guj_fre_yor_glc_nor_cze_hun_scr_amr_aze_cic_owc_krd_bos_tur_fin_mao_tag_slo_pol_bem_akn_heb_bsq_ukr_pan_cnt_spa_eng_afr_rus_zul_mly_qcu_lat_ita_ben_hau_mnd_grk_sid_vie_amh_tsw_swe_est_azi_chh_wly_moo_uzb_swa_arw_sun_dut_ven_ewe	0.403718597092942	1.04270470961175	0.299788025544852
784	dyu_lat_mlt_gam_amr_rom_tml_aeg_ind_ses_mol_tsw_uzb_anl_hun_mao_bos_lit_mly_spa_prs_scr_heb_swe_grk_ben_azi_bem_ctl_afr_nor_tur_kor_knd_xho_yor_swa_pan_qcu_jav_hin_svk_swt_guj_bam_cic_por_pol_ger_lda_krd_hau_bul_sun_owc_sod_arw_fin_mnd_vie_dgb_fre_cnt_ukr_rus_akn_dut_sid_eng_fbf_cze_urd_glc_zul_ewe_bsq_chh_jpn_mcd_slo_aze_bat_ven_moo_amh_geo_tig_tha_igb_tsn_alb_ita_wly_est_tag	-0.0936197932522132	-0.246914966894653	0.805518271122624
785	glc_swe_jpn_chh_bsq_guj_tsn_mcd_tur_xho_nor_eng_tha_grk_swt_yor_fre_bam_anl_ven_tml_ben_zul_geo_uzb_dut_cic_akn_sod_arw_lit_bul_jav_tig_cze_ind_ita_prs_aeg_mly_ses_wly_kor_slo_urd_rom_pan_sid_knd_owc_por_bat_krd_rus_lda_svk_moo_gam_lat_heb_mlt_ewe_hin_vie_ctl_bem_bos_tsw_mao_amh_est_aze_swa_sun_spa_amr_alb_dgb_scr_mnd_tag_azi_dyu_hau_igb_qcu_hun_afr_pol_ger_fbf_cnt_mol_fin_ukr	0.386413389580433	1.0290209668069	0.306138689777884
786	dyu_bem_ind_rom_tha_scr_mol_tig_por_igb_sod_chh_arw_mly_bam_prs_mcd_ctl_spa_fin_guj_ses_lat_bat_anl_bul_zul_cze_aeg_swt_mao_tml_alb_krd_slo_ukr_owc_lit_nor_jav_pol_heb_tsw_fre_swe_sid_tsn_hin_aze_glc_mlt_dgb_afr_urd_rus_ewe_ger_mnd_svk_xho_moo_bos_ven_cic_eng_tur_dut_hau_hun_bsq_kor_qcu_ita_uzb_swa_vie_jpn_amh_azi_yor_wly_sun_tag_cnt_pan_knd_ben_fbf_amr_lda_grk_geo_gam_akn_est	-0.228446939805962	-0.578663857099739	0.56421481722639
787	pan_pol_rus_hin_slo_tha_bul_azi_cnt_mol_lit_por_uzb_ger_tml_ewe_mlt_yor_sun_aeg_cze_aze_spa_tur_mly_ukr_fbf_swt_heb_sid_tag_bat_ctl_hau_akn_mao_mnd_tsw_bos_gam_guj_afr_dyu_nor_tsn_fin_jav_knd_prs_igb_ven_mcd_qcu_bem_urd_owc_geo_dgb_amr_dut_vie_eng_zul_grk_moo_ind_tig_kor_fre_rom_amh_arw_svk_scr_ben_lat_wly_alb_bsq_lda_sod_est_hun_glc_ita_cic_swe_xho_krd_anl_jpn_ses_swa_bam_chh	0.360393728835332	0.804357631700426	0.423241876878493
788	est_mnd_swa_igb_prs_vie_akn_gam_ger_bem_sod_aeg_ukr_tsw_sun_bat_mao_chh_zul_bos_glc_rom_ses_wly_guj_swe_cic_mly_tha_ben_qcu_geo_cze_ind_tig_mlt_bul_lit_kor_anl_fbf_urd_uzb_yor_swt_knd_jpn_amh_owc_alb_lat_tsn_pan_mcd_spa_dyu_afr_scr_tml_rus_cnt_xho_mol_aze_por_ctl_krd_hun_moo_heb_fre_hau_ita_tur_tag_bsq_ven_bam_sid_nor_dut_amr_lda_slo_dgb_pol_fin_arw_eng_ewe_grk_azi_hin_svk_jav	0.0279721709029593	0.0688921931513949	0.945223343240972
789	urd_hau_ben_tha_azi_alb_zul_ctl_tag_xho_lat_fbf_scr_tsn_pan_mlt_ukr_krd_sid_tml_uzb_fin_ses_dyu_tsw_knd_est_jav_mly_ger_jpn_lda_nor_lit_cnt_dut_qcu_amh_grk_tur_afr_mnd_swt_cze_ewe_chh_kor_svk_gam_bul_ita_sod_ind_anl_yor_geo_bsq_owc_vie_bem_bos_mao_bat_por_moo_amr_arw_rom_heb_glc_eng_ven_swa_dgb_cic_mcd_hun_pol_aze_rus_spa_mol_slo_fre_igb_bam_hin_aeg_sun_wly_swe_prs_guj_akn_tig	-0.410053145444943	-0.97570011703681	0.331744241167938
790	ben_amr_sod_ger_ind_cic_tig_bem_cze_krd_tml_alb_aeg_swe_dut_glc_grk_mnd_prs_nor_arw_ukr_swt_est_heb_tsw_slo_mao_ses_knd_tha_igb_kor_bul_swa_por_spa_sun_moo_dgb_lda_fre_jav_uzb_mcd_tag_hun_ita_qcu_rom_wly_xho_owc_jpn_mly_amh_mol_eng_tsn_hau_bam_anl_aze_dyu_geo_gam_sid_yor_chh_guj_ctl_vie_scr_fin_cnt_akn_fbf_ewe_azi_ven_pol_pan_lat_bat_bos_zul_rus_lit_urd_tur_svk_bsq_afr_hin_mlt	-0.29885945656321	-0.669081937347097	0.505100786878711
791	tur_glc_wly_dyu_pan_dgb_prs_azi_alb_nor_hin_urd_lda_bem_ven_tsw_cze_swa_ind_ses_sun_heb_ewe_akn_ita_cic_fbf_owc_scr_kor_amh_ukr_tsn_guj_eng_chh_zul_dut_jav_tml_igb_mlt_fre_mnd_cnt_tig_sid_amr_xho_swt_sod_rus_bam_aze_ctl_hau_bos_swe_lat_spa_gam_geo_mao_bul_fin_arw_aeg_mol_krd_knd_svk_est_bsq_anl_grk_lit_ger_slo_tag_rom_yor_vie_jpn_ben_por_hun_mcd_pol_tha_qcu_mly_uzb_bat_afr_moo	-0.258118541233715	-0.589981406108578	0.556633890779457
792	aeg_spa_urd_mao_eng_ita_tsn_sod_vie_fre_ses_cic_ben_tha_aze_fbf_ind_lda_xho_grk_arw_cze_mcd_pol_bsq_tml_amh_rom_swt_heb_uzb_afr_krd_bul_igb_anl_mlt_zul_kor_bam_tig_alb_guj_chh_svk_por_tag_swa_scr_ewe_nor_mly_azi_mnd_akn_swe_mol_sun_prs_bat_glc_jav_rus_moo_knd_tsw_gam_est_yor_bem_tur_slo_fin_ctl_ger_ukr_amr_dgb_qcu_dut_ven_hau_hin_wly_owc_pan_lat_sid_geo_jpn_dyu_lit_bos_hun_cnt	-0.062405294144899	-0.147307243486131	0.883208398609125
793	est_owc_ita_yor_eng_kor_swe_grk_qcu_xho_urd_dut_pan_tsw_arw_krd_hin_lda_uzb_mlt_tur_slo_geo_cnt_aze_rom_ger_zul_tag_amh_bam_knd_chh_alb_jpn_tsn_ukr_scr_wly_dgb_aeg_cic_sod_ctl_amr_cze_lit_fin_heb_bat_tha_bul_fre_hau_bos_lat_ben_guj_gam_mnd_tml_bsq_svk_sid_afr_mol_azi_moo_akn_glc_pol_mao_nor_ven_rus_tig_mcd_vie_dyu_por_bem_mly_swa_spa_ewe_igb_jav_ses_fbf_swt_sun_prs_anl_hun_ind	0.341099593466639	0.812929823420969	0.418334540120797
794	knd_cnt_lit_tig_por_dgb_chh_tag_ctl_gam_amh_owc_mao_sun_cze_eng_svk_slo_afr_glc_swt_grk_heb_scr_tml_uzb_dyu_sod_spa_moo_mly_bam_tur_cic_krd_tha_mol_est_alb_urd_fre_hau_kor_rus_guj_aeg_tsw_lda_aze_igb_ses_anl_ita_ger_pol_arw_geo_dut_mlt_hun_vie_qcu_bat_swa_pan_mcd_akn_ukr_wly_sid_bem_ind_rom_yor_tsn_jpn_mnd_ewe_nor_bul_hin_xho_fbf_fin_amr_ven_bsq_lat_ben_jav_zul_swe_azi_bos_prs	-0.110779623130723	-0.259912388458132	0.795505898621437
795	ind_spa_knd_dyu_cnt_amr_gam_ita_ctl_mnd_heb_rom_prs_aeg_tha_bsq_vie_bat_bam_azi_eng_mlt_fin_tml_ger_fbf_bul_amh_sun_sid_tag_krd_bem_pan_mao_qcu_swa_rus_sod_jpn_hun_tig_nor_chh_bos_alb_arw_mly_akn_glc_jav_yor_ben_svk_afr_tsw_zul_swe_cic_igb_wly_mol_aze_lda_tur_lat_tsn_ses_pol_swt_ewe_grk_xho_anl_mcd_lit_fre_dut_cze_dgb_guj_hin_est_uzb_kor_scr_urd_hau_slo_ukr_owc_moo_por_ven_geo	0.109167275363914	0.247727525269374	0.804891359447632
796	cic_wly_afr_ita_guj_rom_tur_arw_cze_dgb_tsn_vie_ewe_tig_krd_mlt_tha_sun_fbf_dut_tml_ben_yor_ven_scr_anl_azi_prs_qcu_ger_lat_amr_ind_pan_por_tsw_bsq_slo_ses_knd_glc_aze_mao_gam_owc_mcd_pol_fin_mnd_spa_akn_nor_bem_igb_amh_est_swe_jpn_grk_kor_bam_mol_bat_bos_jav_lda_eng_alb_hin_bul_tag_xho_hau_sod_heb_swt_hun_ctl_fre_dyu_rus_ukr_sid_swa_urd_aeg_cnt_chh_uzb_svk_lit_geo_moo_zul_mly	0.0818874123222991	0.199294057595161	0.84246781195503
797	sid_ind_heb_wly_est_ukr_cic_rom_vie_xho_svk_jpn_rus_sun_ita_sod_bul_slo_bem_azi_scr_urd_uzb_mlt_afr_cnt_tag_mcd_yor_mnd_mao_geo_moo_guj_tha_krd_mol_dut_fre_igb_grk_mly_dyu_tig_pan_zul_knd_cze_swa_ctl_swe_amr_spa_por_akn_kor_lit_qcu_hau_alb_ewe_eng_arw_dgb_bam_jav_ses_lat_tsn_tml_ven_amh_tur_aeg_prs_tsw_aze_nor_bsq_bat_hun_lda_bos_gam_chh_fin_hin_fbf_ger_swt_anl_owc_glc_pol_ben	0.681893444497419	1.77885408767741	0.0785311227243141
798	mol_mcd_tha_lda_guj_amr_fin_cic_bat_slo_por_afr_rom_swa_tig_gam_tml_alb_geo_moo_aeg_bam_dut_knd_bsq_ukr_kor_grk_tag_vie_ind_lat_est_anl_tsw_bos_fbf_fre_ben_ctl_igb_pan_sod_swt_chh_scr_pol_sun_hau_mly_rus_prs_cze_bul_azi_mnd_amh_mao_nor_dgb_aze_owc_spa_jav_uzb_yor_akn_ses_ger_ven_sid_bem_heb_wly_arw_swe_krd_xho_ewe_jpn_tur_eng_lit_qcu_glc_svk_urd_ita_dyu_cnt_mlt_hin_zul_tsn_hun	-0.209912576000065	-0.47094437221011	0.638783245264206
799	swt_bam_uzb_ita_tsn_bsq_mcd_cnt_gam_bat_ger_spa_fre_heb_jpn_tsw_mlt_ukr_amr_owc_ewe_urd_fbf_yor_ind_est_bul_amh_afr_pan_anl_prs_guj_rom_zul_sun_kor_hau_tur_alb_lda_eng_aze_rus_mol_ven_wly_chh_swa_dyu_fin_akn_dut_mao_por_bos_vie_mly_swe_bem_moo_tag_tha_cic_lit_jav_mnd_ben_hun_aeg_tml_hin_azi_glc_sid_sod_ses_ctl_igb_lat_scr_dgb_knd_xho_pol_arw_slo_grk_qcu_geo_cze_nor_krd_svk_tig	NA	NA	NA
800	sod_dyu_urd_tml_ita_bam_aeg_uzb_cnt_vie_ses_nor_tsw_sid_igb_amr_fbf_kor_heb_fin_jpn_lda_krd_amh_ger_chh_lit_ukr_rus_hau_qcu_mol_dgb_por_eng_cze_svk_sun_tag_tig_owc_pan_afr_swa_tha_mcd_ind_spa_geo_slo_grk_bat_yor_anl_mao_mnd_swt_swe_ben_mlt_moo_knd_glc_est_azi_wly_akn_ven_jav_hun_zul_mly_tsn_scr_lat_ewe_aze_prs_arw_dut_tur_rom_gam_bos_bem_xho_cic_fre_bsq_guj_hin_ctl_pol_bul_alb	-0.0499403468360263	-0.111490500136814	0.911467670896132
801	gam_geo_kor_nor_mnd_fin_yor_rus_krd_wly_bsq_aeg_lda_chh_bos_tsn_hun_eng_prs_zul_bul_vie_cic_tig_hau_jav_cze_pol_arw_sid_owc_guj_swe_mcd_rom_aze_svk_pan_swt_est_scr_afr_igb_ven_glc_dut_por_uzb_jpn_cnt_ukr_bem_urd_ctl_dgb_swa_akn_sod_alb_ita_xho_ger_azi_tsw_tur_anl_heb_ses_lit_ewe_tha_knd_sun_dyu_qcu_tml_bat_moo_mly_amh_spa_bam_fbf_amr_mol_slo_ind_mlt_hin_ben_grk_lat_mao_fre_tag	0.105315894232422	0.274712172665527	0.784146717159089
802	hun_mnd_tsw_igb_afr_fbf_guj_arw_aze_bam_por_jpn_hau_tha_swt_mlt_wly_dyu_moo_kor_gam_ger_lat_zul_sid_ita_eng_bem_swe_cic_heb_amr_dgb_ukr_tsn_qcu_sod_ewe_krd_rom_ben_vie_scr_yor_bsq_rus_ctl_xho_aeg_tur_azi_tml_dut_uzb_cnt_ses_geo_glc_cze_jav_lit_urd_amh_bat_spa_est_hin_alb_tig_sun_nor_ind_tag_fre_knd_bos_slo_mly_akn_pol_owc_grk_fin_mao_chh_pan_anl_svk_bul_ven_mcd_mol_prs_swa_lda	0.418411860324443	0.959269549871056	0.339910266862801
803	urd_amr_ctl_ukr_sod_lit_pol_hau_mnd_scr_ben_eng_tig_spa_slo_jpn_uzb_cze_tsn_moo_bsq_hun_vie_afr_tur_knd_swt_anl_aze_ita_zul_svk_sun_bul_bos_bat_dut_gam_est_ses_yor_rom_aeg_dyu_kor_jav_sid_tag_rus_dgb_hin_cic_mcd_arw_wly_swa_cnt_heb_ven_nor_bem_amh_xho_bam_mao_glc_guj_pan_grk_tsw_fre_chh_lat_krd_lda_ind_akn_alb_igb_geo_ewe_tha_prs_mly_fin_owc_tml_ger_swe_mlt_por_fbf_mol_qcu_azi	-0.20969462375585	-0.515434562832512	0.607472486678591
804	bat_rom_amr_mly_mlt_dut_lda_glc_grk_kor_ind_jav_guj_eng_chh_lit_azi_tsw_arw_ger_sid_nor_krd_spa_hun_knd_alb_bos_anl_zul_rus_sun_aze_geo_mcd_cic_bul_amh_bem_scr_tur_swt_ses_xho_hin_fbf_prs_svk_tsn_pan_jpn_ukr_ita_uzb_cnt_mol_hau_vie_ctl_yor_swe_bam_fre_urd_aeg_akn_mao_afr_owc_pol_slo_heb_mnd_swa_gam_moo_ven_ben_sod_tml_est_dyu_fin_cze_wly_igb_lat_qcu_tag_por_tha_bsq_tig_dgb_ewe	-0.528143281375959	-1.22305615974809	0.224398660851541
805	swe_aeg_wly_aze_sod_ewe_pan_bsq_gam_cic_jpn_swa_amh_mao_owc_mly_lit_igb_arw_afr_bos_tha_ind_zul_fbf_fin_dut_sun_glc_ger_hun_grk_por_qcu_urd_tsn_anl_tag_alb_geo_yor_tsw_ben_slo_mol_ven_guj_dgb_xho_prs_ukr_heb_ses_swt_fre_mcd_hin_est_knd_rus_bam_ctl_tml_pol_bem_sid_cze_spa_jav_mnd_bul_vie_nor_eng_bat_amr_tig_uzb_svk_ita_scr_rom_dyu_kor_tur_lat_cnt_krd_akn_mlt_lda_azi_hau_chh_moo	-0.0123418735742536	-0.0280770807486013	0.977660836554241
806	scr_ita_tig_cnt_fre_mnd_ger_owc_ses_dgb_amr_dut_hun_alb_eng_hin_swe_mol_lda_guj_krd_mao_mcd_sid_mly_tsn_svk_prs_glc_sun_grk_swa_sod_bem_arw_rom_zul_rus_bat_ven_pol_wly_yor_est_pan_tsw_por_cze_tha_kor_igb_uzb_ben_jav_azi_aze_mlt_anl_fin_bsq_tur_spa_ctl_tml_urd_swt_jpn_slo_moo_ukr_bul_geo_hau_fbf_gam_bam_lat_afr_qcu_aeg_tag_dyu_chh_vie_ewe_lit_heb_amh_akn_knd_ind_xho_bos_cic_nor	0.0969432328032151	0.258811191165444	0.79635288969487
807	rom_cnt_dyu_por_dut_yor_geo_hau_eng_ewe_swt_pol_tig_gam_tsw_jav_jpn_heb_mnd_arw_fin_anl_uzb_sod_aeg_xho_ven_amr_spa_cze_sun_aze_bam_chh_amh_grk_cic_lda_swa_bsq_fbf_moo_mlt_bul_ita_alb_kor_est_bat_zul_lit_afr_mcd_knd_ses_tha_fre_svk_hun_urd_vie_hin_igb_krd_wly_tsn_owc_prs_guj_rus_azi_nor_sid_ben_mol_dgb_mao_tag_tml_tur_bos_swe_slo_akn_glc_scr_bem_pan_lat_ger_ukr_qcu_mly_ctl_ind	0.758783487193773	1.88354197003084	0.0627516242779454
808	krd_ita_svk_spa_jav_bem_anl_bul_sid_scr_sun_swe_mly_hin_wly_rom_por_cic_ind_qcu_ben_moo_urd_eng_tsw_heb_owc_alb_geo_dut_slo_afr_tml_nor_fbf_cze_gam_hun_tag_tig_grk_swt_cnt_jpn_xho_sod_arw_kor_ukr_mlt_swa_aze_mcd_akn_pol_mnd_aeg_lit_igb_fre_prs_ewe_glc_amh_est_bat_vie_tha_guj_mol_lda_mao_ger_ctl_yor_bos_zul_chh_fin_knd_azi_uzb_amr_pan_tsn_dyu_ses_dgb_ven_bam_tur_hau_rus_bsq_lat	-0.537926717315844	-1.23190438215771	0.221090518719259
809	pan_uzb_glc_slo_bem_guj_nor_eng_tsw_ses_jpn_bat_prs_anl_por_ven_vie_ger_hun_urd_aeg_mao_dyu_bos_cic_jav_aze_ukr_lda_alb_dgb_pol_swe_fre_tsn_tig_bsq_igb_akn_heb_arw_fbf_owc_hin_zul_moo_sun_bam_tur_est_swa_azi_dut_ita_knd_hau_mly_xho_lit_cze_lat_tha_rus_tag_svk_mol_spa_mnd_ind_tml_chh_geo_cnt_amr_bul_kor_afr_grk_gam_ctl_amh_sod_scr_wly_ewe_ben_swt_rom_sid_mcd_krd_yor_fin_qcu_mlt	0.254053022183628	0.582787262043378	0.561446960204709
810	arw_sid_azi_tsn_chh_ben_lat_gam_bam_alb_prs_krd_bat_cnt_aeg_tsw_cze_amr_dgb_tag_scr_mcd_jpn_swt_est_fre_qcu_tha_mlt_geo_bem_hun_tur_mnd_akn_mly_nor_slo_pan_tig_moo_aze_fbf_xho_ewe_cic_igb_afr_swa_sun_uzb_tml_ctl_owc_bul_dut_pol_heb_anl_mol_yor_svk_hin_sod_fin_ger_ses_mao_rom_grk_lit_ita_kor_wly_por_ind_lda_ukr_glc_urd_bos_knd_ven_vie_rus_jav_eng_guj_zul_spa_hau_bsq_dyu_swe_amh	0.735672256627711	1.80207530138393	0.0747733910815663
811	pan_fre_krd_tur_dut_alb_jav_ven_eng_tml_glc_afr_tsn_guj_hau_pol_mly_qcu_ctl_gam_ben_zul_sid_jpn_cnt_owc_hun_cic_knd_ewe_azi_mlt_moo_wly_bul_tha_bam_nor_igb_mao_grk_fbf_bat_lat_mcd_tsw_xho_swe_vie_spa_sod_tag_uzb_anl_amh_kor_scr_dgb_est_lda_prs_bsq_slo_ita_fin_sun_rom_ses_urd_tig_bem_ger_hin_chh_amr_aze_mol_cze_aeg_heb_yor_ind_akn_por_dyu_bos_mnd_lit_svk_swt_arw_rus_geo_swa_ukr	-0.500440809722215	-1.33739211721454	0.184356412492045
812	tig_swa_fin_rus_gam_lit_anl_lda_yor_fbf_akn_rom_wly_ita_alb_kor_hau_bam_ctl_ind_nor_dgb_mcd_cnt_lat_chh_amr_azi_jpn_xho_heb_tur_sod_mnd_bat_urd_ben_mao_swe_mol_geo_amh_cze_tag_mly_slo_bsq_sun_hin_mlt_uzb_vie_krd_bem_prs_eng_por_fre_pan_svk_grk_spa_qcu_aeg_ewe_knd_hun_swt_pol_moo_tha_afr_igb_scr_tml_ger_glc_tsw_dut_jav_ses_zul_owc_bos_est_ven_guj_sid_bul_arw_cic_ukr_dyu_aze_tsn	0.422609586439304	1.03464118893504	0.303519443298267
813	scr_ses_lda_moo_vie_mnd_ctl_amh_sod_lit_ita_bsq_krd_hau_rus_mlt_alb_tml_bat_spa_azi_yor_sun_fbf_tur_heb_prs_ind_aeg_cnt_knd_lat_swt_svk_mcd_gam_amr_rom_mol_bul_glc_swa_fin_geo_dut_urd_tig_bos_tsw_ukr_ewe_slo_zul_akn_fre_nor_mao_ben_cze_eng_jav_arw_kor_mly_tag_hun_ven_dyu_anl_jpn_grk_bem_qcu_swe_tsn_wly_sid_afr_cic_ger_hin_est_chh_bam_dgb_pan_xho_owc_pol_tha_uzb_por_guj_igb_aze	0.421666723762613	1.0079226045589	0.316106887096486
814	wly_knd_nor_cnt_slo_chh_qcu_por_lit_yor_pol_mly_tig_alb_glc_bem_tml_swa_rus_ind_sod_pan_xho_cic_ses_ben_grk_ewe_sun_ukr_afr_moo_jpn_cze_akn_urd_mnd_azi_scr_sid_vie_tha_owc_anl_jav_eng_uzb_hau_swe_rom_ctl_dgb_ita_igb_dyu_bam_svk_swt_tsn_mao_mol_amr_aze_lat_zul_hun_amh_ger_bsq_kor_geo_mcd_spa_krd_prs_tur_arw_tsw_lda_fbf_est_bos_bat_dut_aeg_gam_ven_heb_mlt_bul_hin_fre_tag_fin_guj	0.250053460031577	0.577824977625852	0.564778735661378
815	vie_swe_est_chh_mnd_nor_mlt_mao_uzb_aeg_scr_lda_igb_xho_tsn_ewe_wly_tsw_urd_amh_guj_tig_bos_grk_mcd_arw_swt_kor_sid_hin_dyu_jpn_sun_dut_aze_qcu_bam_ses_ctl_ita_prs_owc_alb_hau_dgb_lit_pol_bul_gam_glc_ind_krd_bsq_rom_fbf_anl_tha_swa_tml_rus_ger_ukr_moo_sod_geo_mol_por_jav_mly_cic_knd_yor_slo_cnt_tag_cze_fre_spa_bem_amr_svk_zul_lat_tur_ben_bat_afr_hun_fin_eng_akn_azi_pan_heb_ven	0.169010473479964	0.415121870582411	0.679008828343534
816	bul_tur_grk_krd_akn_fbf_ind_dut_aeg_swa_amh_scr_moo_mol_pol_wly_slo_ben_zul_uzb_vie_tml_aze_bem_azi_owc_mcd_swe_lit_bos_bsq_amr_afr_rom_guj_tag_hau_glc_ukr_xho_tsn_ita_pan_cic_sod_ses_por_prs_jpn_nor_tig_heb_lda_anl_tha_kor_mnd_est_bat_bam_gam_spa_igb_svk_ven_mly_dgb_cze_jav_hun_ger_sun_eng_dyu_chh_ewe_tsw_mlt_rus_fre_fin_lat_arw_knd_urd_hin_alb_ctl_qcu_geo_swt_yor_sid_cnt_mao	-0.766654510734414	-2.07476422304323	0.0407707737835865
817	guj_bem_hau_slo_spa_tml_fre_ven_amr_fin_gam_afr_tig_yor_hin_moo_tsw_eng_scr_lda_wly_ses_bos_cnt_lit_ewe_anl_urd_aze_est_dut_amh_mlt_zul_cze_nor_lat_xho_chh_ind_dgb_mnd_jpn_ger_glc_tsn_rus_sod_arw_pan_jav_aeg_bam_dyu_krd_tur_ctl_mol_ben_rom_prs_swt_geo_sid_azi_owc_pol_uzb_qcu_sun_bsq_svk_knd_mly_swe_mcd_igb_tag_por_swa_tha_cic_kor_akn_ukr_bat_fbf_vie_hun_mao_alb_bul_ita_heb_grk	-0.166589923712912	-0.400116657661457	0.689988167428195
818	vie_grk_prs_bat_sod_tur_qcu_slo_tag_cic_arw_xho_rus_mcd_swt_ewe_afr_svk_cze_alb_jpn_ukr_fin_swe_hun_hin_rom_azi_mly_por_bos_scr_amr_dgb_spa_amh_glc_gam_cnt_aze_jav_zul_geo_eng_aeg_pan_moo_sun_sid_mlt_ger_ita_yor_ben_tml_tig_ctl_lda_igb_urd_uzb_heb_guj_ses_est_fbf_akn_nor_tsn_chh_anl_mol_bul_wly_knd_mnd_tha_dut_dyu_swa_bem_owc_bsq_fre_krd_bam_lat_ven_mao_kor_lit_ind_pol_tsw_hau	1.14535848427553	2.65013035009385	0.0094562694672461
819	prs_eng_swa_tsw_ind_jav_cze_sid_tha_dyu_urd_kor_por_heb_tur_geo_wly_mly_cnt_uzb_tsn_scr_guj_hau_lit_sod_mol_spa_knd_lda_amh_cic_swt_fin_lat_pan_nor_chh_krd_ben_zul_bul_yor_akn_ven_aze_tag_bsq_fbf_bat_glc_pol_ger_bos_tml_hun_dgb_bem_rus_gam_qcu_ses_hin_rom_vie_mcd_afr_ctl_jpn_ita_est_igb_mlt_aeg_amr_ukr_moo_mao_mnd_ewe_xho_grk_alb_owc_svk_bam_sun_dut_tig_fre_anl_slo_swe_arw_azi	0.313664789374179	0.807523935708999	0.421425281691098
820	hun_swt_tml_bat_eng_mao_yor_urd_sod_ewe_jpn_ukr_cze_rus_geo_alb_scr_dut_uzb_ven_bsq_dgb_tha_swa_rom_tig_cnt_ses_ben_ind_grk_mcd_amr_gam_amh_ger_hin_tur_swe_glc_hau_sun_aze_fbf_pol_spa_tsn_cic_ctl_est_igb_akn_tsw_zul_bul_lit_bam_dyu_tag_mnd_por_jav_chh_moo_arw_knd_owc_kor_bem_sid_vie_slo_guj_xho_wly_mlt_fre_nor_pan_mly_mol_prs_fin_aeg_lat_bos_lda_svk_qcu_krd_heb_ita_afr_azi_anl	-0.107433239271926	-0.243791345755849	0.807929412419086
821	lda_amr_prs_pol_jav_hun_spa_cze_akn_ita_kor_dgb_xho_anl_tag_eng_pan_por_sun_zul_dyu_mcd_mlt_mnd_gam_tsw_bsq_mao_swa_ben_ger_rom_fre_tml_fin_amh_geo_ukr_scr_ses_uzb_jpn_urd_arw_heb_ctl_fbf_swe_wly_afr_aeg_bos_ewe_svk_tur_azi_ven_lat_est_yor_nor_alb_cnt_sod_slo_lit_qcu_chh_tha_dut_moo_tsn_swt_aze_guj_knd_owc_krd_sid_bem_grk_hin_igb_ind_bat_bul_bam_mly_mol_rus_glc_vie_tig_hau_cic	-0.20047129505236	-0.469462032128544	0.639838245349607
822	por_rus_swt_dyu_xho_krd_mly_ukr_akn_geo_spa_urd_tsn_jpn_ben_kor_tur_fin_prs_bat_guj_eng_swe_cnt_azi_fre_moo_ctl_est_glc_rom_dut_bsq_bos_ewe_ind_hun_ses_igb_yor_gam_tig_hin_ven_uzb_ger_owc_arw_cic_bem_aeg_afr_tsw_knd_qcu_hau_grk_pan_vie_pol_svk_sun_fbf_nor_heb_tml_amr_mol_jav_cze_slo_mao_bul_sid_tha_mcd_zul_mnd_tag_anl_swa_lit_lda_scr_sod_lat_alb_mlt_dgb_bam_ita_wly_aze_chh_amh	-0.0847579811098796	-0.187430016305346	0.851731805818695
823	por_cic_lda_zul_arw_ben_knd_tha_ctl_fin_mly_yor_mnd_alb_guj_mlt_moo_swt_qcu_vie_tag_cnt_mao_kor_rom_amr_tml_ind_scr_bam_pol_rus_chh_dyu_eng_hun_sun_ukr_glc_mcd_bat_bsq_pan_fre_geo_ewe_igb_aeg_bem_cze_jpn_azi_xho_sid_gam_slo_tur_sod_heb_tsw_hau_lat_ger_ses_urd_swe_tsn_swa_anl_owc_grk_bos_jav_est_mol_akn_afr_krd_ven_uzb_tig_prs_dut_spa_ita_wly_aze_bul_nor_lit_fbf_amh_dgb_svk_hin	0.444364725575562	1.16778818424817	0.245877407168942
824	tag_vie_zul_tsn_heb_grk_hun_sun_bat_wly_owc_aeg_ctl_tur_cze_xho_swa_pan_bam_nor_arw_glc_tig_jpn_azi_slo_ben_rom_bem_mao_igb_lit_dut_hau_fbf_svk_tml_anl_yor_uzb_bul_mol_alb_est_tsw_mly_swt_fre_ita_bos_urd_knd_cnt_prs_sid_pol_gam_jav_swe_hin_scr_mcd_sod_ses_afr_qcu_amh_krd_ven_guj_mlt_tha_mnd_por_kor_ewe_bsq_moo_ind_amr_akn_fin_chh_ger_lda_cic_dyu_eng_ukr_spa_dgb_rus_geo_aze_lat	-0.463753137426584	-1.04888398516076	0.296949673603424
825	azi_sod_zul_swt_bat_dgb_afr_ind_glc_hun_amr_grk_fbf_bem_cze_slo_rom_pol_mol_ses_kor_swa_nor_aeg_ger_fre_bsq_ewe_moo_jpn_xho_rus_ben_scr_heb_krd_hin_bul_geo_sid_uzb_hau_jav_yor_ita_est_owc_spa_knd_lat_mlt_bos_qcu_mnd_tha_mcd_chh_dut_bam_sun_svk_fin_por_alb_cic_swe_mao_lit_eng_ctl_akn_igb_prs_urd_aze_tig_wly_guj_dyu_ven_tag_vie_anl_arw_cnt_lda_tsw_amh_pan_gam_tml_tur_ukr_mly_tsn	0.0774597194052315	0.178186190031622	0.85896432141386
826	kor_aeg_slo_gam_ind_pan_bsq_moo_spa_mly_rom_knd_cnt_ita_dgb_hin_mcd_ger_lda_owc_amr_jav_por_hau_wly_tsn_swe_lit_zul_swt_alb_hun_azi_xho_tsw_anl_ben_heb_bam_tag_qcu_ses_ven_guj_tig_rus_ctl_amh_lat_svk_bat_mlt_grk_eng_arw_fre_dut_sid_cic_dyu_nor_swa_fin_jpn_mao_krd_cze_afr_mol_pol_geo_tml_vie_tha_fbf_ukr_igb_glc_tur_uzb_scr_urd_akn_yor_bem_est_sun_bul_bos_chh_sod_mnd_prs_ewe_aze	-0.312851844101694	-0.731557020334735	0.466278366064418
827	bos_ben_lda_bat_sod_kor_tsw_gam_hun_urd_xho_tml_bsq_uzb_vie_ger_bam_tha_pan_owc_glc_tig_bem_rom_aze_cze_geo_knd_alb_akn_ita_por_chh_igb_sun_rus_swa_afr_lat_mcd_slo_bul_pol_ukr_azi_mao_tag_cnt_lit_ewe_yor_arw_mly_amh_sid_svk_fre_prs_swe_fbf_wly_heb_mnd_spa_mlt_scr_moo_zul_amr_est_dut_krd_jpn_guj_fin_ses_hin_cic_aeg_jav_ven_grk_dgb_nor_tur_qcu_ind_anl_ctl_eng_swt_mol_hau_tsn_dyu	0.143735132713524	0.343967364773189	0.731647322853632
828	ven_ctl_slo_bem_igb_dut_geo_qcu_tha_uzb_mol_owc_wly_heb_ukr_cic_mlt_lat_spa_zul_gam_moo_pol_ses_amh_swa_vie_ind_glc_dyu_tig_hun_dgb_arw_ben_azi_bsq_hau_ger_afr_cnt_mnd_alb_krd_amr_est_por_tml_kor_chh_guj_sun_nor_aeg_jpn_aze_swt_xho_mcd_bul_cze_hin_fin_ewe_bos_sid_tag_tsn_swe_grk_pan_svk_ita_fbf_yor_fre_mly_jav_prs_tur_rus_urd_bam_sod_anl_bat_mao_scr_knd_lit_akn_eng_tsw_lda_rom	-0.243321091508482	-0.547679286222013	0.585224200496711
829	ewe_fbf_bam_afr_sid_svk_krd_tsn_nor_vie_xho_swe_ses_cze_ita_lit_tur_lda_ctl_moo_rom_prs_swt_urd_azi_anl_tsw_guj_arw_ind_aze_swa_igb_kor_jpn_dgb_chh_uzb_amh_scr_sod_bul_mnd_heb_por_mcd_mlt_slo_wly_zul_cnt_alb_owc_geo_mao_bat_ven_akn_bem_tag_aeg_glc_tml_yor_hin_bsq_jav_ben_ger_hun_eng_spa_ukr_tig_bos_pol_hau_sun_dyu_dut_grk_knd_pan_mol_est_tha_qcu_amr_fin_rus_fre_mly_lat_gam_cic	-0.29597081595087	-0.763244482851818	0.447249426815761
830	prs_moo_svk_bul_qcu_mly_ewe_por_heb_lit_rom_hun_slo_amr_pol_gam_ind_sid_tha_pan_arw_swa_akn_hin_mao_krd_dyu_anl_azi_bem_rus_swt_bos_spa_yor_dgb_hau_tig_sod_knd_uzb_cnt_lat_xho_ukr_est_glc_afr_aze_ben_ita_owc_urd_ctl_mol_tsn_lda_wly_nor_sun_bam_igb_tml_cic_swe_ger_ses_mcd_cze_dut_ven_aeg_bsq_mnd_fin_amh_tag_guj_jav_geo_jpn_tur_vie_fbf_grk_fre_chh_mlt_kor_bat_zul_scr_alb_tsw_eng	0.366850430410662	0.834322209483209	0.406237424636641
831	igb_yor_swa_spa_knd_bat_ven_akn_fre_bul_aze_cic_tsn_bsq_sod_moo_ukr_scr_swe_uzb_cze_ger_ita_por_qcu_sid_swt_lda_mly_dgb_urd_tag_bos_ctl_dut_dyu_heb_amr_pan_pol_bem_amh_bam_owc_hin_krd_geo_tsw_eng_cnt_tig_fbf_fin_chh_nor_tml_anl_rus_lat_ses_kor_ewe_guj_jpn_jav_rom_xho_ind_hun_zul_wly_tha_gam_slo_arw_hau_grk_svk_azi_mao_sun_est_mnd_tur_prs_mcd_afr_aeg_ben_lit_vie_mol_mlt_glc_alb	0.134561125513684	0.361273625090373	0.718714341898374
832	hau_moo_xho_pan_urd_heb_bam_qcu_anl_hin_bsq_swa_ben_dgb_fre_ind_cnt_ses_amr_tig_spa_rom_aze_tsw_uzb_knd_ven_tur_glc_krd_jav_dyu_mao_swt_ukr_svk_akn_amh_bos_jpn_ctl_fbf_est_mly_lit_fin_yor_tag_gam_swe_sid_mcd_mnd_nor_tha_alb_tml_grk_slo_wly_bem_arw_por_sun_prs_bul_igb_ger_dut_lat_eng_ita_lda_tsn_mol_chh_pol_bat_rus_ewe_kor_azi_sod_afr_cze_zul_geo_scr_vie_cic_guj_mlt_owc_hun_aeg	-0.119283892828977	-0.323195878802835	0.747272486146848
833	zul_uzb_tur_bos_hin_dyu_bsq_tag_wly_cze_anl_hun_akn_bat_ses_tsn_spa_mao_dgb_fre_vie_ind_tha_krd_prs_dut_owc_est_fbf_jav_moo_mnd_tig_swe_xho_knd_afr_pol_geo_jpn_yor_mcd_ewe_cnt_sun_alb_bam_bem_grk_aeg_rus_amh_arw_guj_chh_ger_mol_qcu_kor_sod_mlt_eng_scr_heb_igb_ven_rom_por_ukr_urd_nor_hau_cic_tsw_slo_azi_ctl_ita_pan_aze_lda_lit_svk_ben_tml_amr_glc_swt_lat_swa_bul_fin_mly_sid_gam	-0.847005075285588	-2.2504345421436	0.0267783434389923
834	dgb_anl_swa_guj_ses_aze_scr_igb_cnt_fin_grk_est_zul_arw_ewe_mao_mcd_mly_swt_bul_glc_hin_aeg_bos_amh_bat_wly_pol_uzb_ven_amr_dut_pan_slo_owc_lda_urd_bsq_gam_fbf_ctl_rus_tml_geo_swe_tsn_fre_ita_svk_cze_spa_tig_por_tur_vie_jav_hun_rom_hau_heb_lit_yor_chh_ind_ukr_ben_mnd_knd_moo_jpn_nor_sod_kor_prs_alb_qcu_sun_bem_tsw_bam_cic_sid_ger_dyu_mlt_afr_lat_mol_akn_tha_tag_azi_eng_krd_xho	-0.00602598111458283	-0.0153812772345275	0.987760949764198
835	afr_wly_arw_tsn_aze_sid_mcd_fbf_glc_ukr_tig_vie_kor_lat_cic_hau_sod_ven_swt_nor_amh_ben_tag_gam_rom_ind_por_bsq_jpn_sun_tml_swe_owc_spa_krd_urd_ctl_mly_hin_guj_mnd_moo_dgb_geo_azi_svk_tsw_mao_heb_uzb_qcu_mlt_ewe_scr_ita_bul_aeg_rus_bam_lda_fin_akn_bos_hun_tha_yor_jav_bat_xho_pan_dyu_mol_eng_est_swa_tur_bem_grk_dut_slo_cnt_lit_ger_amr_pol_alb_anl_ses_cze_chh_fre_prs_zul_knd_igb	-0.242275069757664	-0.623223704068348	0.534662963594891
836	prs_amh_ctl_azi_swa_fbf_hin_ger_tml_owc_pan_tur_geo_fre_bos_alb_guj_jpn_yor_glc_amr_mly_mnd_krd_ben_igb_bul_mao_sid_mcd_ses_ukr_swe_anl_jav_spa_rom_zul_lit_ven_lda_scr_knd_ewe_hun_bem_tha_swt_bsq_svk_bam_dgb_mol_aeg_bat_gam_xho_aze_sod_arw_qcu_nor_cze_slo_hau_afr_kor_mlt_rus_dyu_heb_uzb_cic_ita_urd_sun_tsn_pol_wly_eng_est_tsw_dut_akn_cnt_tig_fin_por_vie_lat_grk_chh_moo_tag_ind	0.789561969998829	1.84537670274385	0.0681647977736891
837	ewe_aze_sod_wly_chh_nor_mly_est_mcd_yor_pan_svk_lda_zul_tur_dgb_hin_azi_akn_arw_heb_knd_ctl_rus_fin_slo_bam_jav_fre_qcu_swe_sid_krd_ita_mnd_rom_igb_lit_tig_hau_spa_gam_prs_swt_grk_mol_jpn_tag_ger_owc_ven_mao_dut_lat_xho_swa_pol_ind_uzb_bsq_amr_moo_aeg_scr_bat_afr_ben_glc_urd_tml_tsw_vie_bos_alb_mlt_ukr_eng_anl_bul_cze_guj_por_ses_tsn_geo_sun_amh_cic_dyu_tha_kor_bem_fbf_hun_cnt	1.04461128620731	2.58372990898666	0.0113314580945331
838	aeg_amh_cic_tha_jav_cnt_qcu_krd_hun_svk_tsn_wly_sun_chh_bos_dyu_ctl_alb_owc_anl_ben_bem_amr_por_ger_geo_est_hin_tur_akn_gam_mly_pol_ukr_glc_fin_azi_fbf_ven_rus_swa_kor_swt_ewe_ita_spa_prs_tag_slo_afr_lit_mnd_ind_xho_mlt_bsq_knd_tsw_arw_urd_bam_bat_eng_cze_fre_scr_mao_yor_hau_mol_dgb_sid_nor_rom_grk_mcd_zul_tml_heb_swe_vie_jpn_dut_igb_bul_moo_aze_uzb_ses_guj_pan_lda_tig_lat_sod	-0.0021030295298837	-0.00569597737376885	0.995467492749043
839	tsn_lat_hau_cze_afr_eng_slo_amh_vie_est_uzb_bat_tml_swe_bam_pan_dgb_bsq_por_hin_jpn_lit_ben_grk_tsw_spa_fre_ger_fin_chh_rom_aeg_heb_glc_anl_bem_rus_geo_cnt_svk_aze_mnd_urd_cic_nor_swa_prs_dyu_sun_mlt_mol_mly_mao_akn_fbf_ewe_bul_sod_hun_knd_pol_dut_zul_azi_tag_alb_ind_scr_xho_ses_qcu_moo_sid_jav_tha_krd_ita_ctl_bos_kor_guj_gam_arw_igb_owc_swt_ukr_tig_ven_wly_mcd_yor_lda_amr_tur	-0.326031222693045	-0.921042767412045	0.3594111847522
840	sid_spa_tsw_swa_bsq_ind_ewe_eng_mcd_pan_por_fin_bat_slo_nor_qcu_mlt_chh_xho_bam_cnt_urd_owc_swt_cic_mol_bem_scr_cze_tsn_igb_bos_heb_kor_zul_est_azi_mao_knd_bul_vie_sod_glc_ven_lit_mly_tag_fre_pol_yor_uzb_moo_jav_anl_tig_swe_dut_tml_arw_ses_afr_guj_gam_ita_krd_aeg_wly_grk_hau_fbf_ctl_sun_hun_lda_prs_ben_jpn_dyu_aze_amr_tur_mnd_ukr_alb_ger_tha_dgb_lat_rus_amh_rom_geo_svk_hin_akn	-0.26282611502117	-0.583243561622029	0.561141077318665
841	kor_mlt_ewe_grk_anl_wly_gam_ben_igb_fbf_rus_tur_bul_azi_tha_tsn_sid_aeg_ses_ind_ita_tig_tag_lit_xho_swt_alb_amh_swe_sun_eng_qcu_guj_ukr_glc_zul_krd_geo_lda_akn_hin_jav_urd_dyu_est_ger_bos_spa_scr_vie_moo_owc_heb_lat_aze_svk_cze_jpn_knd_dut_afr_bam_pan_uzb_tml_pol_fre_hau_tsw_cnt_arw_fin_por_mcd_bat_yor_sod_dgb_rom_bsq_mao_ven_mol_bem_ctl_mly_hun_chh_nor_cic_mnd_swa_slo_amr_prs	0.965005753777637	2.32001865695406	0.0225276594246487
842	ita_tag_mly_tml_fin_heb_tur_lat_mcd_akn_mol_ctl_cnt_bul_geo_prs_bsq_svk_jav_lda_yor_ind_sun_kor_owc_qcu_mnd_cze_tsw_hun_wly_ben_knd_tsn_rom_moo_cic_pol_swa_mao_zul_scr_nor_dyu_aze_ven_mlt_amh_anl_gam_swt_jpn_sod_afr_dut_ukr_lit_vie_glc_eng_slo_hau_guj_tig_bos_est_pan_tha_chh_ewe_spa_fre_ger_krd_bem_rus_alb_sid_bam_aeg_amr_igb_por_arw_fbf_xho_bat_hin_dgb_uzb_azi_grk_ses_urd_swe	0.437053891538274	1.13030674237148	0.261253672887061
843	prs_dyu_bsq_bam_mly_tag_kor_fre_hin_anl_knd_amh_chh_tig_lda_jav_eng_hun_afr_mnd_svk_swe_krd_azi_ses_urd_guj_owc_jpn_mol_bat_alb_tml_bem_aeg_heb_qcu_spa_mao_xho_rom_lit_mlt_tsn_grk_fin_sun_aze_ukr_tha_wly_moo_yor_fbf_glc_akn_amr_uzb_tur_zul_pan_slo_gam_dut_ind_cic_sod_arw_swt_est_ben_dgb_scr_mcd_pol_ven_ctl_lat_ger_vie_bos_geo_ita_nor_cnt_ewe_hau_sid_bul_por_swa_rus_igb_tsw_cze	0.623298340822917	1.63233996371545	0.105989462554069
844	kor_fin_mlt_ita_mcd_nor_spa_tur_geo_wly_aze_dgb_moo_vie_bem_fre_qcu_rus_afr_ctl_ses_azi_glc_jpn_bul_krd_gam_hun_slo_tha_eng_ger_ukr_bsq_heb_est_lit_ven_chh_bam_tag_guj_alb_mao_uzb_hau_amr_por_bos_fbf_aeg_ewe_amh_dyu_scr_anl_mly_urd_yor_ben_cnt_ind_tsn_akn_cze_pol_prs_sid_owc_swe_sun_svk_pan_hin_tig_mnd_dut_rom_xho_igb_sod_arw_knd_tml_zul_tsw_bat_jav_mol_swt_lat_grk_lda_cic_swa	-0.225076765116707	-0.580614271594134	0.56290475945559
845	cze_chh_swa_xho_tml_spa_tag_bul_ses_ukr_eng_owc_est_dut_bam_slo_amr_hun_lat_afr_anl_grk_bem_mol_pol_moo_sun_sid_lda_igb_jpn_ita_mly_mnd_krd_nor_bat_wly_dgb_qcu_cnt_hin_tsw_yor_gam_fre_svk_ven_vie_knd_ctl_dyu_heb_fin_prs_ind_swt_ger_kor_uzb_akn_tig_rus_tsn_aeg_tha_cic_tur_ewe_arw_mcd_aze_alb_mao_azi_glc_guj_por_hau_amh_bos_rom_zul_pan_fbf_sod_lit_bsq_scr_jav_ben_urd_mlt_swe_geo	-0.480307298127157	-1.23353354183877	0.220485306602091
846	swa_knd_igb_hin_lit_amh_wly_est_geo_bam_urd_zul_dut_ind_spa_sid_alb_qcu_ita_ukr_amr_azi_tml_eng_tha_hau_ewe_bos_rom_mao_scr_mol_fin_xho_afr_akn_dgb_cic_rus_glc_fre_pol_bem_tsw_dyu_slo_aze_tag_tsn_owc_cnt_mnd_guj_svk_prs_fbf_jav_vie_por_tig_bat_mlt_mcd_anl_arw_ctl_sun_jpn_heb_yor_uzb_ses_lat_grk_aeg_krd_tur_nor_bsq_ger_lda_swt_chh_ben_hun_mly_kor_pan_bul_gam_ven_moo_cze_swe_sod	-0.153880996163602	-0.390191992411665	0.69728684628752
847	tml_dut_bul_ita_afr_hin_igb_hun_gam_moo_ind_jpn_uzb_amh_ses_mcd_svk_tsn_urd_ben_ewe_bam_fre_mly_wly_spa_swa_sod_xho_tsw_pan_cnt_ger_azi_tha_alb_aeg_tag_dgb_akn_sid_mnd_arw_geo_sun_prs_swt_mao_aze_glc_anl_vie_lda_eng_lat_por_bat_hau_bos_cic_guj_tig_knd_ctl_lit_chh_mlt_scr_qcu_rus_cze_rom_bsq_tur_ven_yor_pol_fbf_nor_zul_bem_kor_swe_ukr_mol_est_grk_krd_jav_amr_dyu_heb_owc_slo_fin	-0.581590304033227	-1.5882193832261	0.115630894789374
848	aeg_uzb_anl_hun_scr_dgb_heb_sod_mcd_ben_fbf_arw_wly_aze_hau_ven_hin_pol_bat_cnt_tur_lit_bos_ses_svk_ukr_zul_cic_krd_spa_slo_bsq_kor_swt_sid_ger_jpn_afr_amr_amh_dut_grk_sun_tig_chh_tsw_owc_rus_cze_lat_mlt_bul_ctl_fin_bam_tsn_mly_mol_ita_mao_swa_guj_swe_por_tag_moo_ewe_urd_nor_tml_mnd_xho_ind_fre_akn_bem_jav_dyu_yor_knd_lda_pan_qcu_azi_alb_igb_est_rom_gam_geo_prs_eng_tha_glc_vie	-0.710974962225358	-1.87512291588082	0.0639136333498593
849	jav_rom_nor_jpn_ben_hun_aeg_mol_uzb_mlt_xho_ses_tig_gam_ind_swa_owc_sid_lat_hau_azi_bat_ctl_anl_fin_slo_chh_zul_est_cic_igb_prs_tsw_cnt_afr_eng_tur_hin_mnd_alb_urd_scr_mao_pan_vie_por_bam_knd_krd_arw_akn_dut_bul_ger_swt_sun_qcu_moo_geo_bsq_tag_wly_aze_tha_bem_swe_tml_mcd_guj_lit_ven_lda_tsn_rus_sod_glc_grk_dgb_fre_heb_ita_mly_amh_amr_ukr_svk_kor_bos_cze_fbf_pol_spa_yor_ewe_dyu	-0.34348150590289	-0.864001040935815	0.389810266460872
850	igb_azi_lat_jav_ewe_cic_ger_fin_hin_tha_spa_mlt_rus_ctl_krd_chh_ben_anl_akn_bam_moo_scr_guj_lit_pol_amr_ses_tig_aeg_swe_xho_zul_knd_owc_nor_tsw_urd_mnd_dut_afr_ven_rom_gam_grk_bos_sod_ind_hun_ita_amh_est_swa_mol_sun_sid_svk_lda_tsn_ukr_mcd_cnt_prs_pan_qcu_tml_kor_mly_hau_fre_por_tur_eng_bul_arw_vie_mao_swt_slo_bem_uzb_fbf_tag_wly_cze_bat_yor_heb_bsq_glc_dgb_alb_dyu_geo_jpn_aze	-0.624463482020671	-1.51555832320253	0.13302270633583
851	knd_nor_grk_wly_afr_spa_dut_qcu_ukr_ben_owc_jav_fre_scr_amr_tag_bat_ind_alb_dgb_rus_cic_prs_est_ses_rom_cze_slo_heb_yor_dyu_mnd_urd_moo_kor_lat_geo_xho_lda_swe_sid_amh_gam_svk_ger_mao_lit_pol_pan_hun_fbf_vie_tml_eng_por_tha_akn_hau_chh_mol_hin_ven_aeg_ita_swt_bem_guj_mlt_tsw_sod_ctl_tur_glc_bsq_bos_uzb_aze_tig_bam_igb_ewe_sun_zul_cnt_fin_anl_jpn_swa_tsn_krd_arw_bul_mcd_azi_mly	-0.676620472921208	-1.62066365710027	0.108475716633624
852	vie_lda_sid_fin_dut_wly_cze_ewe_eng_ita_sun_est_geo_knd_lit_fbf_azi_amr_mnd_urd_rus_hau_svk_ven_tur_tag_swt_cnt_mly_slo_tml_grk_spa_zul_krd_ses_por_bsq_dgb_gam_tsn_heb_ind_akn_mol_mcd_lat_yor_bat_moo_tig_rom_pan_amh_hun_qcu_ben_afr_tha_fre_mao_uzb_swa_cic_anl_ger_jav_glc_prs_hin_guj_sod_nor_igb_ctl_owc_ukr_swe_alb_kor_bam_scr_jpn_xho_bem_mlt_aze_tsw_aeg_bos_arw_chh_bul_dyu_pol	0.65410013396717	1.59856454148881	0.113309544832309
853	gam_arw_rom_bam_sod_dgb_lit_anl_hau_ses_heb_swt_swa_eng_dut_tig_mlt_cze_bsq_ewe_moo_krd_sun_owc_amr_yor_igb_azi_jav_alb_ven_tur_por_knd_tsn_hin_ctl_tml_mol_fbf_grk_geo_mnd_tag_prs_qcu_ger_bat_slo_bul_jpn_nor_xho_wly_ita_chh_aeg_mcd_mao_afr_lda_ukr_mly_scr_bos_rus_kor_dyu_pan_lat_ind_tsw_svk_fin_hun_amh_uzb_fre_bem_cnt_sid_pol_est_tha_cic_urd_ben_glc_zul_spa_guj_aze_akn_swe_vie	-0.624437365635287	-1.64187345952802	0.103993713054119
854	bem_ctl_aze_hau_mnd_yor_tur_qcu_mcd_mly_pol_tig_azi_akn_scr_ven_fre_arw_owc_urd_cnt_bul_lit_amr_tsw_alb_por_swt_anl_mao_gam_grk_ger_sun_ukr_dgb_igb_swa_mol_hun_bat_glc_dyu_zul_swe_amh_sid_ind_knd_tag_est_chh_tsn_ita_vie_bam_pan_aeg_wly_cic_rus_rom_bos_ses_fbf_mlt_fin_tha_jpn_hin_bsq_geo_kor_jav_svk_ewe_dut_eng_krd_spa_slo_cze_tml_lat_moo_uzb_prs_nor_heb_sod_xho_afr_ben_guj_lda	-0.0407771967108733	-0.0924621968898384	0.926529712164659
855	hun_prs_lit_ctl_qcu_akn_hau_ind_sun_guj_swa_fbf_por_glc_ita_knd_swt_wly_cnt_rom_zul_gam_est_nor_chh_eng_bam_cze_tml_dut_azi_igb_spa_fre_arw_lda_dyu_ewe_tur_hin_ukr_krd_yor_heb_ven_geo_mnd_ben_ses_tsw_bat_urd_mly_mol_tha_bul_swe_svk_rus_jav_uzb_amr_owc_aeg_mao_kor_tig_mlt_bem_xho_pan_afr_tag_tsn_sid_moo_slo_alb_bos_scr_pol_grk_mcd_cic_jpn_sod_ger_amh_dgb_lat_vie_fin_anl_bsq_aze	-0.235826174774857	-0.535827836569023	0.593356744278107
856	est_tsn_wly_hin_alb_ger_ind_cnt_amr_mcd_azi_qcu_bos_ukr_pol_uzb_ses_spa_mol_ven_bsq_tsw_mnd_geo_cic_lda_owc_por_anl_tag_rus_vie_fin_jav_urd_swe_aeg_yor_ewe_jpn_svk_arw_kor_tha_lat_bam_glc_eng_guj_rom_lit_mly_heb_xho_sid_akn_dgb_hau_ita_tml_bat_aze_sun_mao_gam_scr_cze_afr_mlt_swt_swa_dyu_krd_igb_moo_tig_fbf_prs_bul_nor_hun_ctl_slo_dut_zul_knd_amh_pan_sod_grk_chh_tur_ben_bem_fre	-0.757762125392432	-1.83648772921848	0.0694801079175269
857	guj_ewe_ben_ctl_aeg_hau_heb_tha_moo_ses_tsw_dyu_slo_geo_mnd_krd_cze_bos_alb_mcd_fin_arw_rom_por_knd_grk_swe_azi_uzb_bam_cnt_dgb_pol_fre_dut_bem_ven_prs_vie_mly_svk_bat_afr_tur_ukr_glc_bul_eng_tag_lit_nor_akn_est_owc_chh_lat_mlt_bsq_kor_mol_tml_swa_cic_sun_spa_tig_ger_ita_igb_jav_qcu_scr_tsn_gam_hun_amh_xho_aze_anl_swt_pan_yor_ind_amr_sid_urd_wly_mao_lda_sod_jpn_rus_hin_fbf_zul	0.481329890978526	1.2540067548655	0.212982480983794
858	fbf_tur_nor_scr_arw_cze_rom_ukr_hau_bat_sod_azi_cnt_tag_aze_moo_hin_bul_pol_knd_dut_amh_bam_dgb_kor_gam_mly_uzb_spa_mlt_ewe_akn_wly_swe_est_glc_geo_pan_bsq_urd_ben_tha_lda_dyu_bos_vie_tig_krd_jav_ven_swa_qcu_owc_mcd_bem_prs_chh_hun_mol_igb_ger_fre_grk_tsn_por_sun_cic_ind_xho_ctl_alb_heb_lat_fin_mao_ses_eng_aeg_ita_tsw_tml_anl_lit_amr_mnd_guj_svk_rus_jpn_afr_slo_yor_sid_zul_swt	-0.447003204642837	-1.06017679979357	0.291809815446293
859	ben_hin_fin_slo_swa_mly_ukr_cic_fre_bam_krd_prs_bos_mcd_knd_nor_swe_cze_por_sid_azi_arw_fbf_kor_gam_lit_xho_tig_mlt_tml_ita_rus_sod_est_glc_rom_vie_pan_guj_urd_tag_ger_grk_ewe_aze_mnd_scr_afr_lat_bem_ses_moo_bsq_svk_ctl_cnt_igb_dut_wly_tur_hau_alb_bat_hun_aeg_tsn_heb_spa_owc_sun_yor_jav_pol_mol_ven_jpn_dyu_amr_amh_geo_qcu_uzb_mao_dgb_bul_anl_lda_akn_swt_tsw_tha_chh_zul_ind_eng	0.0329766416561859	0.0756634350961813	0.939849393964122
860	bsq_tag_hau_akn_lit_xho_chh_mly_spa_svk_tsw_bul_dyu_eng_qcu_mol_aeg_jav_pol_cic_ind_wly_sod_grk_mao_hun_aze_kor_yor_amr_uzb_geo_ben_mlt_slo_sun_rom_tur_urd_arw_ctl_cnt_fbf_anl_zul_swt_amh_tml_ger_heb_pan_dut_bem_ven_cze_fin_ukr_tsn_alb_bos_hin_azi_ita_prs_est_jpn_ewe_nor_swa_sid_gam_tha_guj_tig_afr_glc_scr_igb_fre_knd_moo_ses_dgb_por_lda_swe_mcd_lat_rus_krd_owc_bat_vie_bam_mnd	0.0851586944144437	0.205190269192585	0.83787191994502
861	mcd_sun_qcu_arw_est_spa_mnd_owc_scr_bam_alb_hun_fre_cze_zul_swe_tml_swt_ctl_prs_lit_svk_tsn_mol_kor_geo_akn_aeg_ind_tag_uzb_bos_slo_lda_anl_amr_por_tur_mly_urd_ita_bsq_dyu_swa_cic_amh_tha_jpn_bul_chh_nor_mlt_vie_lat_sid_gam_tsw_afr_ewe_grk_yor_bem_glc_krd_sod_azi_heb_bat_rus_pol_fbf_aze_fin_rom_ben_pan_moo_ses_cnt_tig_ven_guj_xho_wly_ukr_igb_mao_jav_hau_knd_hin_dut_eng_ger_dgb	-0.688471792009109	-1.59875244528662	0.113267728616462
862	ses_mnd_pol_bat_zul_slo_anl_bos_mly_ger_rus_wly_tag_akn_tsw_ukr_swt_mcd_ind_arw_sun_est_sid_owc_hau_gam_heb_chh_ita_qcu_knd_eng_sod_swe_urd_dyu_rom_bam_ctl_glc_cnt_lda_lit_scr_hun_spa_cic_kor_uzb_ben_hin_aze_azi_fbf_tml_nor_jav_prs_cze_ewe_dgb_tig_tha_afr_xho_bsq_jpn_pan_bul_vie_grk_guj_aeg_ven_lat_igb_amr_alb_amh_svk_krd_mao_mlt_geo_swa_bem_fre_tsn_dut_yor_por_tur_mol_fin_moo	0.340189508310944	0.868785750942646	0.387200882802321
863	moo_lda_slo_nor_guj_wly_spa_amr_mnd_ita_qcu_glc_tur_rus_tsw_cic_azi_swt_xho_tha_ger_swe_bem_kor_arw_alb_ven_afr_sod_bat_aze_zul_akn_ewe_geo_amh_owc_est_svk_ukr_mlt_dut_urd_prs_ben_knd_tsn_tml_chh_ctl_cnt_scr_vie_aeg_sun_hin_fre_bsq_fbf_hun_yor_mol_sid_krd_mly_por_gam_jpn_uzb_eng_rom_tig_grk_pol_swa_hau_dgb_tag_ind_jav_igb_lat_bul_heb_anl_lit_bos_mao_dyu_fin_pan_bam_cze_mcd_ses	0.449492004718001	1.08924722959494	0.278859365200881
864	swe_dut_hau_cic_glc_rus_ukr_geo_bsq_amh_anl_tml_ctl_owc_akn_svk_est_tig_moo_ses_mcd_grk_vie_igb_guj_cnt_mnd_krd_mlt_aeg_ewe_lda_heb_kor_rom_scr_yor_mao_ger_uzb_zul_swa_urd_tha_fin_tsn_sod_ind_por_tur_lat_jpn_mly_ven_nor_sun_eng_lit_afr_hun_bos_ben_knd_qcu_tsw_gam_cze_slo_prs_fbf_fre_dgb_swt_wly_amr_azi_pan_alb_spa_aze_dyu_bat_hin_ita_arw_mol_chh_sid_bem_tag_bul_xho_pol_bam_jav	0.472021496565026	1.19016526598372	0.237010747392355
865	amh_swt_dgb_lat_ita_aze_amr_ukr_tha_tsn_gam_sid_arw_eng_fre_grk_bsq_tag_jpn_ewe_knd_zul_igb_hun_kor_rom_jav_sod_bos_mlt_ind_akn_scr_nor_glc_cnt_hin_qcu_owc_spa_tur_pol_tsw_hau_fbf_bat_dut_swa_tig_prs_por_est_mly_slo_vie_ben_mcd_urd_uzb_mol_cze_mnd_pan_ven_bam_rus_yor_lit_lda_moo_ger_ses_wly_mao_alb_sun_bul_ctl_dyu_swe_tml_anl_krd_afr_chh_heb_xho_svk_bem_aeg_geo_azi_cic_guj_fin	-0.848465776874186	-2.21830067745862	0.0289684318841195
866	mlt_dyu_swa_moo_mol_ewe_dgb_ger_rus_anl_ses_fbf_arw_zul_swe_afr_grk_swt_wly_est_guj_chh_svk_alb_hau_owc_sod_fre_bat_mao_tag_spa_por_glc_ind_nor_mcd_aeg_tsw_mly_dut_jav_tig_ben_krd_scr_tml_bam_prs_bem_bul_ven_knd_uzb_amr_kor_mnd_eng_tha_jpn_hin_yor_sid_amh_urd_pan_qcu_aze_pol_cze_akn_geo_tsn_xho_bsq_slo_igb_heb_gam_ita_bos_ukr_lda_sun_ctl_vie_rom_hun_lat_azi_fin_lit_tur_cnt_cic	-0.115834448137744	-0.265868793385171	0.790928769773745
867	bsq_swe_fre_bat_dut_mao_anl_ven_jav_cic_dyu_knd_fbf_geo_ind_ses_prs_akn_amh_tig_azi_hun_sid_amr_spa_rus_lit_lda_arw_cze_bam_aze_tur_mol_pan_nor_scr_sun_por_kor_swt_ita_ukr_uzb_svk_krd_guj_gam_vie_est_yor_hin_glc_cnt_mlt_dgb_aeg_mly_ewe_urd_eng_jpn_tsn_lat_bos_heb_slo_sod_bem_swa_moo_owc_wly_tha_mcd_mnd_pol_rom_hau_xho_tml_ger_tsw_qcu_fin_afr_ben_bul_alb_grk_tag_igb_chh_zul_ctl	0.753919863833131	1.7325125822527	0.0864973869862808
868	aze_yor_glc_pan_hun_bos_dut_ben_cic_pol_grk_bsq_hin_tag_alb_jav_qcu_ukr_mlt_gam_lda_prs_est_moo_zul_bul_arw_bat_nor_swa_ctl_igb_scr_lit_guj_akn_heb_owc_swe_ger_anl_kor_tsn_amr_sid_tur_wly_fre_cze_fin_rus_hau_mcd_xho_azi_sod_eng_svk_vie_chh_ven_swt_dgb_rom_mly_mao_ita_ind_fbf_ewe_spa_knd_aeg_bem_ses_tsw_jpn_krd_tig_geo_slo_sun_urd_tha_lat_mol_dyu_mnd_bam_cnt_uzb_tml_por_amh_afr	0.0858562291072867	0.218096236490949	0.827831973098065
869	bem_igb_rus_tsw_cze_nor_kor_wly_lda_ctl_bul_fbf_jpn_dyu_fre_ger_geo_amh_slo_gam_ses_tag_afr_bat_mlt_grk_por_lit_cnt_tml_guj_tha_rom_dut_lat_qcu_svk_est_aeg_krd_bos_scr_akn_amr_tig_bam_ben_ukr_knd_zul_tur_pan_hin_anl_ven_swa_fin_hun_jav_spa_ewe_arw_tsn_urd_sun_ita_cic_mly_swe_dgb_hau_pol_ind_sod_chh_mao_eng_glc_owc_yor_mnd_prs_vie_sid_swt_xho_aze_mcd_bsq_mol_azi_uzb_heb_moo_alb	-0.887018995637608	-2.10869830513249	0.0376585441467863
870	glc_ven_afr_prs_rom_dut_urd_swe_tsw_akn_geo_krd_mol_ewe_azi_pan_fre_jpn_amh_fin_anl_dyu_sun_cze_svk_spa_mlt_igb_gam_owc_lit_pol_knd_rus_arw_jav_hau_tml_bsq_lda_por_uzb_nor_tig_grk_tur_bul_mnd_sod_wly_ben_mcd_amr_cic_aze_tag_xho_slo_dgb_cnt_mly_moo_ctl_eng_swa_bem_tha_vie_guj_ind_yor_mao_est_ita_kor_aeg_bos_heb_qcu_alb_sid_ger_scr_bam_swt_ukr_chh_tsn_lat_ses_bat_hun_zul_fbf_hin	0.76839506720526	1.78532862776495	0.0774680125856927
871	nor_afr_scr_azi_bos_aeg_ses_hun_mcd_krd_ita_fbf_wly_yor_vie_cze_mol_knd_rom_kor_lit_dyu_lda_alb_swe_bat_eng_tsn_mnd_aze_bem_dut_tag_est_moo_swa_glc_gam_sod_igb_rus_svk_tha_zul_sid_tml_bam_geo_ger_xho_tig_ind_amh_mao_heb_fin_pol_spa_pan_ctl_jpn_lat_cic_prs_mly_fre_tsw_grk_dgb_hin_guj_por_uzb_chh_jav_ewe_qcu_arw_amr_anl_sun_cnt_mlt_tur_ukr_hau_swt_bul_akn_ven_urd_owc_bsq_ben_slo	0.314838330918023	0.762937744455362	0.447431452637492
872	pol_scr_swa_swt_guj_cnt_ind_bam_dut_ewe_lat_tsn_mlt_tml_azi_mao_zul_rus_bos_mol_xho_uzb_qcu_prs_igb_sod_est_ita_owc_aeg_akn_bem_hau_amh_jav_sun_tur_mly_glc_fin_grk_ger_tsw_slo_anl_spa_fre_knd_ses_pan_chh_hin_por_rom_bul_arw_lit_moo_nor_cze_yor_swe_fbf_ctl_hun_svk_ukr_afr_bsq_heb_mcd_kor_wly_amr_krd_gam_aze_tha_jpn_eng_geo_bat_vie_urd_cic_ben_alb_dgb_ven_dyu_tag_tig_lda_sid_mnd	0.694134616187443	1.60294645455078	0.112337602824785
873	mol_hin_ita_swt_cic_tur_xho_ses_mly_rus_dyu_moo_ben_qcu_bos_guj_anl_tsn_uzb_dgb_swe_hun_sun_amh_fbf_krd_mao_bat_lit_tsw_zul_por_swa_lat_aze_ewe_grk_geo_est_aeg_hau_scr_rom_ven_owc_chh_amr_svk_mnd_tml_lda_ger_jpn_bam_ukr_spa_bul_bsq_tig_ind_cze_vie_jav_akn_afr_wly_ctl_igb_sid_eng_slo_prs_fre_dut_pol_urd_alb_azi_fin_yor_mcd_tag_gam_nor_tha_glc_cnt_sod_pan_kor_mlt_knd_bem_heb_arw	-0.416186594523643	-0.961650692024104	0.338718786708253
874	prs_uzb_alb_guj_knd_lat_mol_bam_tag_hun_afr_mao_cic_lit_dgb_sid_yor_tig_bsq_tha_vie_amr_ctl_est_hau_hin_ita_sun_spa_ger_qcu_urd_mcd_tml_jav_kor_pan_zul_eng_moo_bos_sod_mlt_aze_bul_dyu_owc_krd_akn_amh_aeg_fre_grk_mly_wly_glc_rom_ven_bat_swe_bem_dut_cze_rus_azi_ben_cnt_mnd_gam_xho_swt_chh_heb_jpn_arw_scr_ind_tur_ewe_anl_fin_slo_pol_tsw_ses_lda_swa_igb_tsn_nor_ukr_svk_geo_fbf_por	0.227982385859505	0.538601052042319	0.591449036670364
875	qcu_nor_gam_afr_bul_aeg_lat_ctl_hau_geo_aze_rus_sid_hin_svk_mnd_dut_chh_ben_kor_tml_amh_jpn_anl_knd_azi_vie_bat_yor_mlt_arw_sod_ind_tsw_krd_rom_tag_dyu_por_pol_ita_ewe_bsq_heb_fin_cze_amr_owc_lit_fbf_mly_prs_pan_glc_igb_cic_hun_sun_ven_swa_urd_tig_cnt_est_slo_alb_akn_swe_jav_wly_scr_mao_mcd_grk_bos_eng_bam_uzb_guj_moo_ses_tur_xho_ukr_mol_ger_fre_bem_tsn_swt_zul_tha_dgb_lda_spa	0.95723145282383	2.30475588896965	0.0234053087639975
876	amr_afr_urd_sun_ger_arw_fin_aeg_ctl_dgb_cnt_bsq_glc_slo_igb_hun_tig_swe_xho_tur_mol_fbf_svk_tag_eng_grk_pan_chh_rom_uzb_pol_mly_ben_bam_akn_ven_est_ita_wly_rus_mcd_ewe_bem_fre_lit_ind_sod_aze_ses_tha_bos_owc_knd_krd_vie_nor_qcu_azi_por_cze_swt_mnd_jav_hin_scr_tml_mlt_tsn_guj_cic_hau_moo_zul_spa_kor_lat_sid_jpn_bat_geo_anl_lda_ukr_gam_dyu_heb_prs_yor_bul_alb_amh_swa_tsw_dut_mao	0.0724075889481857	0.166380915944655	0.868218389341887
877	hin_ven_tsn_lit_chh_krd_amh_moo_rom_pol_pan_anl_tur_yor_ewe_rus_ukr_mao_jav_mcd_akn_mnd_sod_spa_alb_ses_sid_grk_tml_bem_sun_bat_dyu_tha_aze_azi_ger_tig_owc_slo_fin_heb_nor_tsw_urd_swe_igb_uzb_afr_dut_swa_gam_bsq_scr_cic_ind_eng_mol_swt_hun_mlt_qcu_kor_est_guj_por_zul_fbf_amr_jpn_bos_dgb_xho_geo_ben_cnt_lda_prs_ctl_bul_lat_fre_arw_tag_hau_vie_ita_cze_aeg_bam_glc_svk_mly_wly_knd	-0.372809619278425	-0.854200494604005	0.395188902698614
878	moo_est_tha_dyu_eng_aze_swa_bam_hin_svk_bat_sun_slo_grk_pol_glc_ger_ukr_dut_qcu_ewe_amr_ind_yor_tag_sod_aeg_cnt_arw_owc_jpn_swt_mly_akn_afr_ctl_sid_urd_azi_hau_zul_anl_mcd_ses_geo_jav_bem_kor_tig_lit_ita_guj_wly_uzb_tml_pan_por_scr_tur_bsq_knd_amh_nor_fre_rom_bos_lda_heb_gam_krd_fbf_xho_swe_igb_mol_dgb_bul_ben_mnd_fin_alb_mao_chh_cic_rus_cze_ven_mlt_hun_tsn_tsw_lat_prs_vie_spa	-0.53806513512991	-1.2160586742754	0.227040203597138
879	hau_amr_ctl_bem_tag_tha_ven_bam_anl_hun_pan_tig_guj_bat_slo_jpn_aeg_igb_pol_mol_afr_ben_sun_swa_jav_ukr_tml_tsn_svk_grk_knd_ses_sid_est_swt_akn_cze_scr_ger_xho_ewe_heb_ita_lit_glc_eng_krd_chh_alb_arw_zul_aze_lda_nor_geo_bsq_fin_owc_vie_lat_mlt_cic_fre_sod_prs_wly_kor_ind_por_mnd_bul_amh_mly_azi_uzb_swe_fbf_spa_tur_hin_cnt_gam_rus_dut_dyu_tsw_bos_qcu_rom_mcd_dgb_moo_yor_urd_mao	0.864232042444746	1.89370328850722	0.061372837079501
880	eng_sod_amr_prs_tha_hun_ita_cze_est_svk_vie_anl_bam_mly_kor_dut_lit_geo_nor_bsq_lda_mcd_rom_krd_bul_ind_aeg_spa_ses_grk_fbf_sid_alb_sun_fin_ger_mnd_ewe_azi_mlt_tur_tig_dyu_mol_hin_cic_mao_afr_knd_uzb_akn_amh_heb_cnt_fre_arw_ben_urd_bos_jav_guj_lat_jpn_tsw_rus_swa_por_wly_glc_yor_pol_aze_chh_zul_igb_dgb_xho_bat_pan_ctl_bem_swt_swe_tml_ukr_tsn_gam_owc_tag_qcu_scr_hau_ven_moo_slo	0.010034844465021	0.0237306982560406	0.98111826299194
881	ind_ukr_alb_uzb_hau_bsq_krd_aze_ben_afr_ctl_ses_grk_lat_gam_aeg_guj_dyu_igb_mol_hin_anl_yor_cze_urd_dgb_azi_prs_chh_cic_arw_mnd_glc_eng_swa_tsw_amh_heb_lda_est_mlt_pan_jav_scr_hun_fre_lit_dut_tha_zul_ita_mly_knd_bam_owc_tag_tig_spa_bos_xho_svk_fin_rus_mao_tsn_por_sod_geo_swt_vie_qcu_moo_pol_sun_ger_wly_akn_bem_slo_cnt_ewe_tml_jpn_mcd_rom_bat_amr_tur_kor_bul_swe_sid_nor_fbf_ven	-0.209470953143088	-0.499714664729785	0.618456260813641
882	lda_por_yor_fre_sod_lat_aze_sid_hau_hin_ses_kor_ctl_mcd_mly_xho_ben_bos_pan_bat_ewe_aeg_ita_tag_hun_cnt_cic_svk_nor_gam_swa_vie_tur_dut_sun_mlt_rom_anl_owc_alb_swe_fin_chh_guj_afr_rus_spa_amr_ukr_azi_urd_geo_amh_tsw_pol_eng_scr_bam_ven_cze_akn_glc_dyu_jpn_heb_bem_jav_uzb_knd_dgb_mol_est_igb_arw_tig_fbf_swt_qcu_bsq_lit_tsn_krd_prs_mnd_bul_ger_moo_zul_tha_mao_grk_slo_wly_ind_tml	-0.468273822409804	-1.22195976767351	0.224811066472303
883	krd_tsn_swe_cnt_cic_bos_jpn_tur_hin_mcd_ven_gam_jav_knd_alb_mao_yor_slo_mlt_ses_lat_ctl_bat_tha_ben_svk_wly_sod_ind_por_tig_dyu_xho_est_rom_rus_kor_amr_sun_sid_ewe_bul_moo_tml_tag_glc_amh_pol_ger_urd_spa_arw_dgb_zul_hau_scr_chh_aeg_mly_qcu_tsw_uzb_bsq_cze_eng_fbf_vie_bam_fre_owc_lda_guj_hun_grk_nor_lit_anl_afr_prs_azi_ita_mnd_pan_dut_swa_fin_igb_heb_bem_swt_mol_ukr_akn_aze_geo	-0.542117141757843	-1.29022186777593	0.200172455424455
884	qcu_ses_bsq_dgb_est_afr_yor_hin_amh_sid_tsn_mly_kor_bul_krd_moo_urd_aeg_lat_anl_lda_swe_akn_igb_ukr_bem_tig_tag_arw_lit_mao_gam_sod_vie_cic_jpn_rom_sun_tsw_mcd_grk_scr_pan_spa_ven_bos_swa_knd_ind_tml_bat_ewe_zul_mnd_slo_geo_wly_fbf_glc_hun_dyu_tha_guj_prs_mlt_nor_owc_ben_hau_cnt_cze_amr_xho_fre_aze_azi_dut_mol_svk_swt_por_heb_ctl_bam_uzb_ger_tur_fin_pol_ita_jav_rus_alb_chh_eng	0.463204590409108	1.13523243166544	0.259195258793837
885	glc_hun_mao_geo_alb_sun_bat_rus_fin_lat_tag_qcu_est_tsw_ven_pan_mlt_kor_guj_mcd_heb_mly_wly_urd_vie_moo_eng_bul_rom_xho_bos_ita_bam_ind_ger_sod_aze_mnd_spa_aeg_jpn_pol_swt_dut_knd_bem_svk_fre_afr_igb_hau_owc_slo_grk_akn_bsq_hin_yor_amr_chh_swa_krd_azi_amh_arw_nor_tur_dyu_ewe_swe_cic_cze_ctl_scr_gam_lda_jav_ukr_tig_uzb_ses_lit_fbf_dgb_cnt_zul_sid_mol_tha_por_ben_tsn_anl_prs_tml	-0.588192482414021	-1.37769371234167	0.17160415773143
886	hin_hau_urd_ben_scr_amr_sod_aze_fbf_bem_heb_ven_fin_mly_grk_lda_mcd_rom_owc_tig_moo_nor_por_glc_slo_ses_ita_sun_krd_amh_alb_bul_cnt_yor_ctl_svk_uzb_swe_dyu_vie_zul_swa_jpn_qcu_tag_ewe_guj_ger_cic_est_aeg_mnd_azi_tsn_eng_dgb_spa_mol_tha_arw_xho_tsw_tur_lit_bsq_wly_tml_anl_mlt_bam_geo_knd_dut_igb_chh_prs_swt_gam_pan_sid_rus_jav_lat_ind_bos_bat_fre_cze_akn_pol_hun_mao_afr_kor_ukr	0.0916803286602125	0.202413587039402	0.84003555721494
887	bul_urd_dgb_mlt_lda_igb_mol_krd_cic_spa_ewe_ses_arw_svk_eng_bam_uzb_qcu_swe_ind_tag_bat_jpn_nor_vie_jav_bsq_mcd_ukr_amr_zul_kor_pol_afr_alb_ger_akn_knd_ctl_fin_fre_por_geo_dyu_bem_aeg_mnd_tha_dut_owc_rus_chh_hun_ben_moo_lit_swa_swt_bos_prs_amh_ita_tur_tsn_anl_tsw_mly_pan_ven_heb_guj_yor_slo_mao_rom_fbf_sod_cze_xho_grk_lat_cnt_wly_gam_hin_sid_scr_tig_aze_azi_sun_hau_est_tml_glc	-0.173150260222706	-0.464138676296087	0.643633037002693
888	fre_fin_dyu_nor_moo_guj_mol_ben_yor_tur_swa_sod_swe_cnt_tag_grk_aeg_lit_svk_jpn_afr_hau_urd_tig_tha_jav_akn_sun_amh_ind_ger_krd_gam_kor_rus_xho_knd_spa_lda_bam_ewe_lat_mly_geo_bem_hun_aze_ukr_heb_igb_tsw_ven_chh_rom_mcd_hin_tsn_azi_cic_swt_por_mnd_mlt_qcu_wly_slo_glc_uzb_eng_tml_ses_est_dgb_bat_bos_anl_bsq_dut_alb_vie_arw_ctl_fbf_amr_zul_sid_scr_bul_pol_ita_owc_pan_cze_mao_prs	-0.699983631737559	-1.86661143376136	0.0651067018654111
889	tsn_bem_sid_swt_amh_vie_dyu_hun_swa_swe_scr_ind_bam_prs_akn_alb_geo_bsq_fin_tig_eng_mcd_owc_tml_qcu_tha_anl_chh_mly_fre_ven_lat_bat_fbf_hin_xho_grk_glc_mao_ses_pan_aze_afr_tur_slo_mlt_sod_igb_spa_krd_bul_por_est_wly_sun_bos_rus_tag_uzb_heb_kor_svk_ben_ukr_lda_arw_zul_ita_mol_dgb_guj_hau_ewe_lit_urd_dut_nor_cnt_jpn_tsw_pol_cic_cze_rom_knd_mnd_yor_jav_moo_amr_ger_gam_azi_aeg_ctl	0.077266225249563	0.174446698362934	0.861893615260458
890	glc_est_fre_ger_svk_ita_qcu_mlt_dut_arw_azi_bul_por_zul_wly_hun_sod_tsn_amh_scr_grk_cze_swt_afr_ind_chh_aze_dyu_cic_hau_tha_ukr_bem_kor_amr_slo_akn_moo_eng_fbf_ctl_alb_ben_sid_krd_ses_gam_guj_xho_igb_tig_mol_bsq_pan_fin_tsw_tml_tur_cnt_anl_ven_rus_owc_lat_geo_heb_bam_jav_knd_vie_swe_mnd_aeg_lda_uzb_pol_dgb_jpn_yor_nor_spa_ewe_lit_bos_sun_tag_mao_mly_bat_rom_urd_swa_hin_prs_mcd	1.23552188828487	2.97555505020459	0.00372662742713804
891	hau_spa_tag_amh_rom_tur_tsw_kor_gam_uzb_lda_aeg_swe_moo_igb_cic_knd_tml_akn_geo_tig_wly_sod_alb_mao_bat_mol_ger_zul_jav_hun_mcd_pan_guj_dgb_jpn_heb_glc_amr_cze_urd_vie_rus_mlt_dyu_owc_yor_bam_ctl_arw_ben_prs_slo_ses_bos_swt_afr_bsq_cnt_xho_bul_scr_ita_grk_ind_krd_azi_fin_ukr_lit_sid_ewe_pol_swa_chh_aze_eng_sun_est_ven_lat_mnd_fre_mly_tha_hin_dut_nor_bem_por_svk_anl_fbf_tsn_qcu	-0.418104149010352	-0.956950446723073	0.341073325139896
892	glc_cic_swe_tha_rom_ven_swt_rus_azi_fin_krd_bat_bem_bul_tig_tml_mao_knd_nor_fre_mcd_dyu_ind_fbf_zul_hun_swa_gam_est_alb_spa_lda_sun_pol_wly_cze_akn_moo_ses_ita_geo_qcu_por_owc_bos_kor_jav_mlt_lat_anl_igb_cnt_tsw_afr_aeg_bam_dut_ger_vie_lit_eng_yor_aze_tur_dgb_mnd_grk_ben_arw_prs_guj_tag_hau_bsq_xho_mol_sid_uzb_urd_sod_jpn_amr_tsn_ewe_chh_heb_ctl_hin_pan_slo_amh_ukr_scr_svk_mly	0.349113348029082	0.844243816394609	0.400699661865531
893	mly_hau_knd_urd_jav_wly_tha_por_ukr_rus_tag_cic_lit_pol_tsw_tig_heb_jpn_geo_tur_vie_bem_ewe_alb_ctl_zul_dyu_dgb_bam_mnd_fbf_nor_azi_mcd_bat_ind_akn_krd_eng_slo_igb_ses_qcu_moo_gam_sid_bsq_mlt_grk_hun_cnt_uzb_swt_afr_owc_aeg_xho_bul_guj_arw_scr_svk_mao_ven_fre_ben_bos_dut_sod_kor_swe_glc_aze_tml_amh_chh_lat_cze_amr_mol_rom_swa_lda_yor_est_ita_anl_hin_sun_spa_ger_pan_fin_prs_tsn	-0.439859184394668	-1.15768982561317	0.249955233447635
894	tag_ben_bem_swt_jav_kor_ger_urd_hun_ven_akn_mly_swa_bsq_geo_qcu_tsw_aze_spa_lda_mlt_krd_tml_amh_amr_por_aeg_jpn_glc_tig_tur_nor_guj_tha_prs_pan_owc_ita_cze_dyu_dut_zul_ses_swe_bul_rom_fbf_mcd_mao_hau_ewe_knd_sid_svk_bat_slo_chh_ind_cnt_arw_tsn_bos_grk_fin_eng_fre_igb_gam_wly_uzb_sun_sod_afr_hin_heb_ukr_yor_scr_xho_ctl_vie_azi_mol_cic_est_mnd_dgb_lat_alb_lit_bam_moo_anl_pol_rus	-0.790122710080671	-2.05703270558621	0.0424833849006042
895	bem_dut_sun_ukr_eng_knd_cnt_zul_aeg_swa_vie_moo_jpn_hau_bos_akn_dgb_spa_gam_chh_fre_mly_tml_owc_bul_tur_wly_mol_prs_ewe_aze_amr_hun_grk_ven_krd_bat_tag_swe_geo_urd_alb_fin_ger_yor_rus_jav_scr_sod_tig_rom_mlt_qcu_mnd_xho_est_bsq_ses_amh_azi_afr_tsn_mcd_fbf_pol_hin_lda_pan_guj_kor_dyu_mao_arw_sid_cze_ita_svk_igb_ind_uzb_swt_bam_anl_ben_tha_tsw_por_nor_cic_glc_lit_slo_heb_lat_ctl	0.0365023231599275	0.0934883709034401	0.925716701176981
896	ind_bam_aeg_mao_pol_swa_gam_ben_anl_por_ctl_qcu_xho_azi_dyu_amh_jav_ger_rom_uzb_sod_svk_grk_mlt_kor_knd_fbf_ita_mly_eng_tml_rus_lat_ukr_nor_cze_alb_aze_tag_heb_est_arw_glc_bul_lda_cic_yor_urd_geo_moo_scr_ewe_hin_mcd_mol_ven_tsn_cnt_dut_zul_igb_ses_wly_mnd_tha_bos_akn_tig_hun_fre_sun_bem_dgb_spa_hau_amr_sid_jpn_tur_fin_bat_prs_lit_swe_owc_tsw_krd_afr_vie_swt_guj_bsq_chh_slo_pan	-0.161868435684701	-0.389062354678884	0.698119413917022
897	pol_afr_bul_ind_heb_dyu_aze_ven_ewe_qcu_mly_rom_fbf_arw_guj_ukr_fre_swe_akn_ctl_tag_gam_amh_cnt_owc_zul_yor_dgb_bsq_sid_eng_amr_azi_mol_svk_krd_jav_slo_por_prs_hau_ben_chh_tsw_est_lit_ita_fin_mcd_hin_spa_mao_tsn_pan_tig_aeg_bem_bat_glc_cze_vie_hun_rus_ses_tml_nor_uzb_igb_mlt_urd_tur_bos_alb_cic_lda_knd_sun_geo_jpn_sod_grk_swa_ger_mnd_bam_xho_tha_anl_moo_scr_lat_dut_wly_kor_swt	-0.0991010294894581	-0.2293367057232	0.819110839174141
898	heb_ses_afr_eng_mly_gam_hun_qcu_xho_cic_fin_swe_akn_arw_fbf_grk_hin_mol_azi_aeg_cze_zul_knd_ukr_amr_yor_mao_anl_lit_aze_tha_dyu_sun_sod_tur_lat_guj_swa_jpn_lda_dut_moo_geo_est_glc_bsq_cnt_prs_uzb_bos_hau_mcd_vie_alb_pan_mnd_amh_fre_chh_wly_rom_ewe_spa_tig_bam_kor_tsn_ven_rus_pol_ind_ger_owc_igb_urd_krd_jav_scr_nor_tsw_ita_slo_tml_bul_svk_sid_ctl_dgb_tag_mlt_bem_swt_por_ben_bat	0.128069047005171	0.335358233177743	0.73811018119467
899	moo_tsw_fre_tha_dgb_sun_cnt_chh_arw_lat_igb_ukr_wly_guj_svk_bos_afr_hun_pan_alb_mly_lda_swt_owc_ewe_rus_ctl_scr_spa_jav_urd_ses_swa_amh_tag_cze_fin_ger_bsq_mol_kor_tml_ben_tsn_mnd_yor_eng_slo_swe_cic_dut_heb_glc_ita_aze_pol_geo_qcu_tur_sod_tig_hin_bam_est_mao_fbf_mcd_aeg_sid_xho_knd_zul_uzb_lit_jpn_anl_mlt_por_dyu_akn_azi_hau_bat_bul_bem_amr_ven_ind_rom_vie_krd_grk_gam_prs_nor	-0.497948634901789	-1.2840300999948	0.202321145991869
900	alb_knd_ita_mly_fin_ven_lda_lat_fbf_swa_guj_bem_grk_mlt_xho_dgb_tur_spa_por_jav_jpn_eng_wly_heb_anl_tsn_ewe_mao_slo_bat_glc_ben_pol_sid_ind_cic_ses_swe_zul_akn_tig_cze_cnt_svk_tml_swt_afr_mol_mcd_owc_bsq_mnd_hin_krd_ger_geo_moo_nor_hun_fre_hau_igb_vie_lit_bos_gam_dut_bam_aze_rom_scr_sun_azi_kor_uzb_est_bul_tha_aeg_arw_dyu_qcu_sod_ctl_amh_ukr_rus_chh_amr_tag_tsw_pan_yor_urd_prs	-0.218304699944221	-0.563345599382478	0.574555350541025
901	chh_dut_akn_arw_xho_ukr_tag_azi_knd_mlt_tml_mnd_fbf_owc_swa_spa_fre_cnt_tsn_eng_vie_igb_anl_gam_kor_slo_tig_urd_bsq_ger_glc_bam_mly_tsw_tha_jav_qcu_bat_ben_ven_afr_wly_zul_amh_dyu_ewe_pol_ita_swt_alb_hin_mcd_swe_heb_bos_aze_lit_sun_rom_scr_svk_cze_ctl_bem_moo_mao_aeg_bul_tur_fin_hau_nor_prs_yor_guj_est_krd_grk_sod_uzb_dgb_lda_jpn_ind_sid_hun_amr_por_mol_rus_ses_geo_pan_cic_lat	0.0133287550514721	0.0341639112644629	0.972819663650481
902	swt_dyu_pol_qcu_mlt_mcd_alb_jpn_spa_ukr_amh_grk_tsw_lat_hau_azi_ind_anl_swa_geo_prs_por_tha_jav_guj_glc_zul_igb_sod_vie_wly_tml_hun_amr_dut_bos_kor_krd_xho_bsq_cnt_ewe_bam_sid_lit_mol_ses_dgb_tag_svk_eng_gam_ven_aze_chh_mao_tig_rus_knd_slo_urd_arw_bat_mly_yor_nor_scr_moo_fbf_ctl_lda_owc_heb_ita_mnd_est_cze_ben_tur_tsn_pan_swe_bem_fin_bul_akn_sun_afr_uzb_ger_rom_cic_fre_hin_aeg	-0.162884536929716	-0.382847046552972	0.702706813383378
903	tml_ewe_bem_scr_jpn_bsq_aeg_cnt_bat_azi_pan_hin_ctl_alb_est_dut_amh_lit_nor_zul_fin_prs_tsw_qcu_moo_pol_knd_urd_cze_fre_sod_anl_grk_heb_spa_rom_mcd_guj_mao_mlt_bam_tag_tsn_amr_ita_tig_por_ind_afr_swa_wly_mly_rus_lat_xho_chh_krd_igb_akn_vie_ses_sid_tur_fbf_bos_eng_gam_geo_svk_jav_bul_slo_hun_mnd_glc_ben_tha_mol_arw_ukr_owc_swe_lda_uzb_dgb_dyu_cic_hau_sun_ven_ger_aze_swt_yor_kor	0.259281436507744	0.582392497127039	0.561711659099869
904	cic_scr_bem_azi_grk_yor_ukr_ctl_anl_glc_arw_hun_nor_ben_qcu_tig_igb_fbf_pol_mol_pan_aze_ven_tha_mcd_swe_wly_svk_rus_bsq_dgb_lat_lit_slo_fre_est_sun_swt_krd_prs_tur_spa_cnt_sod_ger_jpn_kor_mly_moo_lda_urd_fin_bat_dyu_tsw_xho_gam_ewe_uzb_zul_rom_tag_bos_cze_bam_akn_hau_ita_swa_mao_tml_eng_amr_ind_geo_hin_sid_chh_por_vie_afr_amh_knd_owc_heb_bul_mlt_aeg_mnd_ses_alb_dut_jav_tsn_guj	-0.166438584130883	-0.394018829706881	0.694469140696545
[truncated: 96 more rows]
