# Supplementary material for: Future Tense and Economic Decisions: Controlling for Cultural Evolution
Source: PLoS One. 2015 Jul 17;10(7):e0132145. doi: 10.1371/journal.pone.0132145 (PMC4506144; doi:10.1371/journal.pone.0132145)
Supplement: S8 Appendix — See README files within the various sub-folders. (ZIP) [file pone.0132145.s008.zip › S3_Code/Residuals_new/PGLS/PermuteResults/permute_S_35000.csv]

	ftr	r	t	p
1	nor_tha_fbf_guj_bem_rus_cze_tml_gam_sun_ukr_azi_bos_urd_mcd_dut_kor_swt_wly_ger_bul_slo_vie_glc_fre_lda_tag_tur_owc_swe_aze_rom_arw_geo_ven_swa_fin_eng_afr_chh_tig_est_grk_tsn_ctl_cnt_anl_moo_jpn_prs_por_qcu_heb_sid_ben_ind_lat_krd_pol_spa_dgb_knd_ewe_mnd_scr_cic_tsw_pan_lit_hau_dyu_mao_hin_mol_bam_ita_bsq_sod_amh_amr_zul_ses_jav_svk_aeg_igb_xho_hun_yor_uzb_mlt_mly_alb_bat_akn	-0.440437085737145	-1.01081965267691	0.314725455726571
2	lat_bos_tha_gam_slo_knd_ctl_dyu_jpn_ven_arw_mlt_heb_est_hin_tig_eng_vie_zul_pol_sod_swe_mnd_ita_fin_bat_lda_afr_cic_bam_scr_guj_alb_fre_cnt_hau_kor_rus_jav_yor_amr_tsn_lit_swt_krd_bem_mol_nor_urd_rom_bul_akn_amh_tag_wly_ger_owc_chh_geo_dgb_prs_tsw_spa_azi_mly_swa_igb_anl_mcd_por_sun_ukr_fbf_glc_bsq_aze_ses_pan_tml_svk_mao_ind_xho_cze_moo_dut_grk_sid_ewe_hun_ben_uzb_tur_qcu_aeg	-0.540425393318173	-1.23372618821515	0.220413820828129
3	knd_tml_geo_aeg_ses_akn_yor_dgb_lit_uzb_mnd_vie_bat_owc_pan_fin_sun_tsw_hin_jav_lda_ctl_dut_zul_gam_aze_azi_guj_wly_urd_tha_prs_arw_xho_svk_sod_hau_krd_swa_anl_ukr_hun_cze_slo_moo_bem_jpn_fbf_est_mcd_ita_sid_dyu_cic_ben_spa_qcu_alb_amr_mly_grk_fre_igb_mlt_tsn_por_cnt_rom_glc_mol_ewe_kor_bsq_bam_lat_amh_chh_heb_rus_ger_nor_mao_bul_tur_ind_pol_swe_tig_afr_ven_bos_swt_tag_scr_eng	0.125788064229761	0.300831544573606	0.764214475535324
4	ses_prs_pan_owc_bul_grk_jav_azi_heb_eng_nor_mol_dyu_ben_ita_aze_igb_qcu_cze_fin_vie_bam_sid_mlt_aeg_est_akn_wly_moo_lat_ctl_anl_uzb_pol_ukr_mcd_tsn_swt_fbf_krd_xho_arw_sod_svk_mly_dgb_por_tsw_tur_geo_spa_amh_mnd_jpn_lda_bos_zul_yor_kor_alb_glc_tig_fre_hun_knd_bem_ind_ewe_ger_swa_cnt_mao_rus_rom_lit_chh_urd_ven_hau_scr_sun_dut_gam_tha_slo_amr_guj_swe_tml_hin_tag_cic_afr_bat_bsq	0.211121015065642	0.550777342843416	0.583107000800922
5	mly_ind_ben_bam_spa_wly_slo_hau_ewe_fre_alb_rom_ctl_jav_kor_tsn_vie_tig_grk_qcu_cnt_chh_prs_lat_tsw_aeg_geo_bos_mao_dut_eng_hin_bem_svk_urd_krd_cze_gam_swa_afr_bat_ukr_uzb_amh_xho_igb_yor_aze_pan_lda_ses_akn_bsq_fbf_sod_bul_rus_pol_fin_mnd_guj_ven_arw_tml_mlt_jpn_scr_tha_anl_est_amr_cic_tur_mol_swt_tag_mcd_knd_sun_glc_azi_sid_ger_moo_owc_dgb_lit_ita_por_nor_hun_heb_dyu_zul_swe	1.21971731545829	2.89262382949602	0.00475753955514449
6	anl_fre_hun_lda_tur_kor_akn_eng_geo_ctl_tha_rom_scr_aeg_ben_aze_nor_mlt_vie_xho_bem_lit_cic_swt_swe_mnd_moo_knd_fbf_bam_est_ewe_afr_ind_ven_glc_owc_pan_arw_tag_heb_spa_alb_lat_tsw_sid_amr_urd_mcd_guj_ita_bul_rus_jpn_qcu_yor_bat_ger_mol_jav_svk_swa_gam_prs_fin_mao_dyu_tml_dgb_bos_wly_dut_igb_ses_ukr_krd_por_slo_sod_azi_bsq_chh_sun_tig_hau_mly_amh_uzb_tsn_cnt_grk_cze_zul_hin_pol	-0.0320429596345411	-0.0835878783354751	0.933563765302341
7	lat_scr_est_mao_amr_uzb_ind_glc_bam_igb_swe_kor_xho_gam_fbf_por_ewe_hun_ger_ctl_aeg_sod_jav_bem_tha_chh_sid_pol_alb_hin_arw_lit_grk_moo_fin_akn_prs_hau_bsq_nor_spa_swt_cze_svk_tag_urd_ben_dgb_geo_bat_krd_slo_rus_mnd_cnt_tur_ven_ita_knd_heb_sun_wly_mol_azi_mly_mlt_qcu_bos_tml_afr_tsw_mcd_anl_amh_lda_bul_zul_owc_ukr_fre_jpn_tig_dyu_pan_vie_guj_cic_aze_rom_eng_swa_dut_yor_tsn_ses	-0.0947411227827054	-0.220689475831339	0.825818000955679
8	rus_tur_jpn_ger_lda_swe_ita_dyu_prs_ukr_glc_yor_bsq_alb_sod_tsw_nor_kor_anl_igb_bat_slo_ses_mlt_cze_tha_afr_bem_swt_ven_xho_tsn_mol_tag_hau_bos_mly_arw_owc_cic_jav_moo_svk_zul_grk_ctl_mao_gam_bam_fin_sun_tig_heb_ewe_pan_mnd_tml_dut_aze_amh_guj_spa_fbf_uzb_swa_dgb_wly_krd_chh_ben_vie_qcu_bul_cnt_akn_ind_pol_eng_azi_lat_hun_por_aeg_sid_mcd_scr_fre_rom_lit_amr_urd_hin_est_geo_knd	0.3211486186165	0.736755899383639	0.463125352383967
9	chh_rus_ctl_geo_urd_mcd_qcu_ukr_krd_ses_yor_aze_swt_owc_bos_ger_aeg_scr_swe_tag_tml_hau_sid_tig_hun_est_gam_afr_mnd_fre_alb_tur_xho_bsq_cze_azi_knd_mao_uzb_glc_lda_svk_lit_eng_guj_tsw_zul_tsn_amh_fin_kor_lat_arw_rom_ind_ita_por_jpn_mly_jav_cic_anl_hin_vie_fbf_sod_pan_tha_dut_bem_amr_mol_dyu_swa_bat_bul_akn_wly_ben_dgb_ven_cnt_bam_ewe_igb_slo_mlt_moo_grk_pol_nor_prs_spa_sun_heb	-1.00911819121518	-2.43557283916449	0.0167743281827078
10	aze_sod_prs_cnt_glc_tag_tsn_sid_amh_mao_hun_ewe_nor_lat_svk_qcu_bos_pol_mlt_fre_igb_fbf_alb_akn_por_rus_wly_uzb_fin_vie_zul_azi_rom_bam_mcd_swa_grk_dgb_yor_ukr_ben_swe_owc_cze_guj_hau_moo_hin_bul_bem_mly_tha_knd_dyu_ita_anl_sun_jpn_ses_chh_heb_mol_est_bat_swt_mnd_cic_tsw_scr_lda_krd_arw_gam_amr_dut_lit_jav_bsq_tur_slo_ind_xho_geo_urd_ger_afr_pan_spa_tml_kor_ven_eng_tig_aeg_ctl	-0.740870864024244	-2.01374717060197	0.0469257466251345
11	est_mnd_moo_bsq_chh_lat_afr_bem_uzb_tur_sod_glc_fin_ses_heb_bos_slo_nor_zul_rus_alb_ewe_dyu_bat_fre_vie_ita_sid_ukr_cic_dgb_jav_amh_cze_scr_wly_arw_jpn_amr_eng_por_swe_ven_aze_tha_prs_anl_fbf_tig_hau_guj_mol_hun_bul_sun_dut_ben_lda_svk_mao_grk_tsw_lit_tsn_tag_hin_tml_kor_aeg_akn_rom_ind_knd_mcd_ctl_cnt_igb_mly_ger_bam_gam_mlt_swt_qcu_krd_spa_urd_azi_swa_yor_pan_geo_pol_xho_owc	0.421857739973329	1.13474324068572	0.259399176530355
12	uzb_arw_jpn_knd_azi_ger_ewe_krd_zul_est_swt_dgb_scr_aeg_mnd_chh_akn_owc_gam_geo_tha_fin_mol_pan_swe_slo_alb_bam_ita_mlt_tsn_tur_heb_grk_svk_eng_pol_mao_lat_jav_sid_glc_kor_ses_mcd_aze_ind_hin_spa_fbf_bem_cnt_sod_rus_tag_sun_tsw_ctl_lda_cze_xho_rom_yor_bos_vie_amh_cic_guj_fre_tig_urd_ukr_hau_por_ven_afr_ben_qcu_dyu_moo_anl_dut_wly_prs_swa_lit_bul_bsq_bat_amr_igb_nor_mly_hun_tml	1.09536252742216	2.47859761597522	0.0149927393202452
13	arw_mao_knd_prs_chh_amr_dyu_hau_aze_ewe_mly_mcd_lit_cnt_uzb_guj_rus_lda_owc_amh_ger_gam_swa_ven_sid_svk_spa_geo_pan_rom_tag_mol_kor_mlt_moo_azi_dut_afr_cic_anl_heb_por_swt_pol_qcu_ita_tha_igb_zul_aeg_est_sod_swe_krd_scr_urd_tur_eng_fre_dgb_tig_grk_jav_vie_fbf_mnd_wly_cze_ind_bat_hin_hun_tml_bam_lat_ukr_sun_glc_bem_slo_ses_tsw_yor_bul_fin_bsq_xho_ben_nor_ctl_jpn_akn_tsn_bos_alb	NA	NA	NA
14	est_scr_tsn_hin_lit_ven_prs_por_bam_geo_gam_bsq_igb_zul_slo_ind_mcd_uzb_fre_alb_svk_hau_spa_qcu_urd_mao_swe_fbf_heb_afr_cnt_xho_glc_jav_aze_cic_tur_bem_guj_tig_grk_pol_sid_aeg_azi_dyu_cze_mlt_dut_ben_anl_wly_mly_mnd_tsw_tha_nor_vie_yor_eng_dgb_sod_swt_rom_rus_swa_ctl_moo_knd_akn_bos_kor_mol_ukr_lat_tml_owc_ita_jpn_lda_ger_arw_bat_hun_amh_ewe_fin_pan_ses_amr_tag_sun_bul_krd_chh	-0.0813583549805237	-0.192075276843199	0.848102018632179
15	cze_sod_urd_bsq_fbf_pol_amh_jav_pan_scr_cic_bem_ben_mol_azi_ukr_alb_ind_swt_ses_bos_tsn_mlt_spa_afr_geo_tml_lda_dut_kor_swe_est_tig_anl_aeg_fre_uzb_rus_bat_nor_svk_qcu_swa_dgb_ger_sun_gam_krd_rom_ven_mcd_moo_tha_arw_mly_mnd_cnt_ewe_aze_bam_guj_fin_knd_tsw_prs_ita_hun_bul_vie_yor_heb_wly_dyu_glc_hin_jpn_igb_tag_hau_mao_xho_amr_sid_zul_lat_eng_grk_lit_tur_owc_chh_ctl_akn_slo_por	-0.534346925234212	-1.38307159713624	0.169954485537235
16	zul_amh_dut_grk_sun_hin_tsn_fbf_mol_amr_mlt_pan_est_hau_afr_ses_uzb_geo_ben_nor_azi_ukr_kor_pol_rus_mnd_qcu_bsq_aze_bat_fre_lit_sid_gam_ger_tur_dgb_bam_cic_bem_sod_lda_guj_ewe_heb_mao_svk_swa_rom_moo_jav_anl_swt_igb_lat_ita_bos_tml_mly_ind_knd_urd_tsw_chh_por_alb_ven_swe_ctl_bul_fin_xho_wly_akn_cnt_jpn_tig_mcd_eng_slo_owc_yor_hun_cze_prs_dyu_krd_glc_tha_scr_tag_vie_spa_aeg_arw	-0.130460948976665	-0.306763878287273	0.759708892639002
17	krd_heb_sod_svk_mnd_ben_ses_bem_ven_lda_prs_cnt_aeg_guj_mao_jav_hun_dut_bat_swe_afr_fre_kor_amh_bos_vie_ukr_akn_est_grk_glc_gam_tag_lat_eng_dgb_bam_anl_tsw_scr_aze_knd_tur_sun_swa_bsq_sid_qcu_zul_hin_mcd_owc_amr_mlt_rom_mly_azi_geo_alb_moo_ind_ger_fin_jpn_tha_cic_urd_cze_hau_pol_ita_rus_bul_por_lit_arw_wly_swt_ctl_igb_ewe_tml_xho_tig_nor_pan_tsn_slo_yor_uzb_chh_fbf_dyu_spa_mol	0.141326733336447	0.341110357035003	0.733789955269875
18	gam_por_krd_chh_heb_bat_fin_dut_xho_fbf_mlt_tag_tsn_lit_jpn_mnd_cnt_lat_mcd_ven_aeg_moo_owc_svk_uzb_lda_spa_bos_ses_sid_bul_yor_pol_dgb_nor_geo_qcu_glc_guj_scr_fre_rus_mly_jav_anl_ctl_amh_slo_tml_ben_knd_sun_akn_kor_grk_hun_zul_arw_tsw_bsq_igb_ewe_sod_vie_bam_mol_bem_rom_eng_ger_cze_alb_ita_amr_est_dyu_aze_ukr_tig_swe_cic_tha_tur_swa_prs_azi_ind_hin_wly_urd_swt_afr_pan_mao_hau	0.326625009088238	0.809389529876991	0.42035711879916
19	dgb_tha_pan_knd_tsw_por_bam_azi_urd_gam_fbf_ukr_chh_tur_hin_cic_fre_arw_hau_ind_grk_cze_mcd_amh_ita_ctl_mol_yor_lat_wly_mlt_afr_bem_hun_bul_rom_ven_scr_lit_ewe_est_zul_mnd_geo_dyu_lda_swt_mly_heb_slo_tml_tsn_mao_alb_swe_bsq_xho_owc_cnt_rus_dut_sid_bos_spa_sod_glc_prs_sun_eng_moo_bat_igb_jpn_svk_krd_jav_anl_ger_swa_akn_guj_tag_uzb_aeg_nor_aze_pol_ben_fin_ses_tig_qcu_kor_amr_vie	-0.394934550290251	-1.04902255021377	0.296886235980299
20	aze_rom_hun_xho_aeg_lat_ger_arw_kor_sid_ven_tsw_afr_ben_hau_mao_akn_hin_moo_uzb_fre_mly_jav_mlt_ind_swa_bos_pol_nor_dgb_bem_glc_bul_lda_ewe_svk_prs_cnt_ita_est_spa_mcd_tig_zul_grk_bsq_fin_dut_bam_chh_bat_qcu_sod_igb_knd_urd_amh_tur_por_pan_mol_eng_swe_guj_ukr_scr_slo_cic_tha_alb_swt_dyu_wly_yor_ses_cze_rus_tml_mnd_vie_anl_geo_heb_fbf_tag_amr_sun_ctl_krd_gam_jpn_tsn_owc_azi_lit	0.00775695713913212	0.0188378800453749	0.985010791826912
21	fin_nor_lda_ind_fbf_qcu_cic_lit_est_tha_ita_sid_aeg_jav_gam_azi_bem_zul_mao_ukr_tag_heb_pan_wly_chh_por_igb_hau_knd_amh_mol_bat_tsw_aze_afr_dyu_sod_bos_geo_hin_yor_cnt_lat_pol_xho_mlt_ewe_vie_sun_bsq_swa_grk_moo_krd_swt_dut_jpn_akn_fre_scr_guj_owc_glc_bam_ben_cze_prs_spa_ctl_swe_bul_hun_kor_ger_tur_urd_uzb_tml_tig_dgb_mly_anl_mnd_mcd_tsn_svk_ven_ses_amr_eng_arw_rus_rom_slo_alb	0.0920956679156831	0.208339967283103	0.835419130463215
22	slo_nor_uzb_heb_amr_rom_zul_mol_cze_tha_arw_sod_qcu_bsq_sid_tag_tsn_xho_rus_azi_por_krd_igb_spa_alb_pan_prs_glc_jpn_mnd_ven_moo_guj_dgb_grk_sun_dut_eng_lat_hau_tur_wly_hin_lda_ewe_geo_hun_fre_est_tig_aeg_ctl_amh_bam_ses_cnt_ben_bul_fbf_afr_bos_swt_cic_svk_yor_tsw_jav_mlt_ger_bat_ukr_chh_anl_aze_mao_ind_vie_scr_mcd_mly_owc_fin_urd_ita_pol_kor_akn_lit_gam_bem_knd_swe_tml_dyu_swa	0.0885575867084746	0.196968695676568	0.844281860495746
23	cnt_krd_amr_aeg_uzb_svk_lit_ses_dut_bos_swa_scr_tig_akn_hun_ben_fre_bam_amh_swe_lat_knd_yor_hau_swt_bsq_gam_zul_ger_mly_lda_vie_tsn_aze_sun_dgb_ukr_mlt_nor_igb_slo_bat_pan_sod_ita_afr_qcu_mnd_jav_chh_tsw_fin_glc_jpn_rom_cic_por_tur_moo_anl_spa_fbf_ven_ewe_geo_cze_kor_bem_prs_mao_rus_urd_tag_ctl_azi_owc_heb_xho_tml_grk_arw_ind_mol_dyu_tha_est_sid_hin_eng_mcd_guj_bul_wly_pol_alb	0.392462139934904	0.923808442752995	0.357976777840362
24	eng_anl_tag_fre_bos_lat_tsn_ben_ita_dut_zul_mnd_scr_sod_swt_ind_vie_est_azi_aze_wly_swe_kor_tig_bam_fin_nor_pol_jav_akn_slo_alb_yor_lit_glc_sun_fbf_ses_mlt_gam_mol_tur_spa_hun_hin_rom_aeg_ven_grk_cnt_bem_dyu_rus_dgb_chh_afr_urd_mly_lda_moo_owc_amr_ukr_cic_geo_tsw_mcd_pan_guj_xho_krd_qcu_bul_bsq_hau_tml_ger_mao_bat_jpn_tha_ctl_swa_knd_por_amh_uzb_svk_prs_igb_ewe_cze_sid_arw_heb	0.136520826794883	0.349085333231951	0.727814389372424
25	bul_tsw_aze_wly_heb_jpn_igb_amh_dut_hau_tha_guj_ita_bsq_cnt_uzb_tag_cze_mol_tig_fbf_swt_ewe_bos_amr_tsn_ben_afr_lda_kor_sun_gam_ses_tml_grk_rom_arw_ven_pol_ger_xho_tur_est_qcu_geo_urd_swa_bat_chh_pan_hin_mao_ctl_sid_prs_eng_swe_mly_azi_cic_fre_hun_mlt_sod_moo_por_dgb_rus_mnd_bem_krd_zul_anl_ukr_ind_mcd_lit_aeg_vie_yor_fin_dyu_nor_slo_akn_lat_svk_spa_owc_alb_jav_scr_glc_knd_bam	0.691814213525209	1.79349169160819	0.0761446567501264
26	ukr_nor_grk_ses_rus_mlt_tha_fin_uzb_amh_hau_bsq_dgb_lda_bem_tag_vie_krd_prs_swt_urd_tig_wly_cic_moo_ita_alb_guj_zul_bat_pan_ewe_tur_scr_aze_dyu_chh_ven_bul_tsn_aeg_pol_mnd_sid_lat_gam_mol_anl_ger_bam_jpn_mao_mly_glc_fbf_geo_cze_hin_rom_azi_heb_xho_qcu_ctl_owc_igb_swe_akn_bos_eng_ind_cnt_swa_sun_spa_knd_afr_tsw_kor_arw_hun_amr_mcd_lit_sod_por_tml_svk_dut_slo_est_jav_fre_yor_ben	-0.47700639677145	-1.06998184291428	0.28739665788301
27	hau_swt_est_dyu_gam_qcu_mao_sod_grk_aeg_swa_hun_bul_dgb_xho_knd_tsw_por_tha_fbf_spa_rus_dut_alb_mcd_cic_zul_heb_tur_chh_ind_guj_tig_aze_amh_mlt_lat_cnt_fre_fin_scr_ewe_ben_mol_ukr_slo_uzb_arw_ger_krd_jav_bam_glc_tsn_eng_azi_tml_ses_svk_pol_owc_cze_urd_prs_lit_ctl_lda_sun_mnd_bat_kor_afr_moo_tag_wly_yor_anl_mly_igb_rom_jpn_ven_bem_amr_geo_sid_akn_nor_pan_swe_bos_hin_bsq_vie_ita	-0.441284394027438	-1.04989768627387	0.296485795415839
28	anl_eng_qcu_zul_ger_tsw_hin_jpn_guj_bsq_svk_slo_spa_scr_azi_fre_xho_uzb_lda_swt_tha_sid_rom_ses_owc_akn_hau_vie_urd_mlt_fin_kor_bam_gam_ita_mnd_est_heb_rus_lit_tsn_sun_hun_geo_dyu_ewe_swe_bul_pol_sod_pan_tag_ind_nor_tml_tur_swa_krd_lat_bem_grk_igb_chh_ukr_glc_ctl_prs_aeg_wly_cnt_cze_mao_tig_jav_dut_afr_mcd_fbf_aze_alb_yor_bat_ven_por_amh_ben_moo_amr_cic_arw_bos_dgb_mol_mly_knd	-0.424200633228412	-1.12462577192044	0.263641943548538
29	ita_swa_hun_jpn_tml_bat_ger_tig_spa_dgb_tag_urd_mcd_uzb_amh_slo_guj_jav_yor_kor_swe_ewe_chh_ven_cic_gam_igb_eng_ses_hau_tur_lit_pan_svk_grk_aeg_knd_scr_lat_rom_bul_mlt_sid_bam_xho_lda_wly_hin_nor_rus_heb_swt_sod_geo_arw_zul_bem_qcu_vie_fin_ukr_anl_dyu_ind_akn_fre_owc_mly_aze_bos_sun_glc_tsn_afr_mnd_moo_dut_mol_cze_cnt_ben_tsw_amr_prs_alb_por_azi_mao_ctl_est_krd_fbf_pol_tha_bsq	0.431633608847071	1.15780281120058	0.249909344636474
30	aeg_yor_scr_tig_hun_rus_xho_moo_rom_lat_alb_bul_ukr_ses_bem_prs_uzb_cnt_ger_bsq_ben_mcd_pan_glc_bos_guj_fbf_sun_sid_bat_owc_afr_hin_ven_chh_kor_nor_mlt_anl_hau_mao_vie_fre_grk_swa_zul_swe_eng_tsw_est_cze_svk_tha_knd_amr_azi_dgb_lda_gam_swt_qcu_akn_tsn_wly_geo_por_tml_mly_aze_cic_lit_ind_sod_amh_jpn_ctl_ewe_pol_ita_tag_igb_fin_jav_mnd_dyu_heb_spa_dut_urd_mol_krd_slo_tur_arw_bam	0.210753334090802	0.474909210580209	0.635965073222068
31	amr_amh_gam_cic_mly_lda_wly_dyu_zul_spa_vie_krd_mcd_mol_afr_tur_slo_cze_bsq_bul_mlt_ewe_prs_aze_nor_anl_fre_bos_glc_cnt_ses_aeg_lit_lat_swa_sid_uzb_eng_bat_ind_guj_rom_xho_mnd_arw_bam_tig_fbf_sod_rus_dut_sun_knd_pol_tag_heb_jav_swt_grk_moo_ven_por_fin_ben_svk_hau_chh_ger_tha_swe_bem_igb_tsn_est_qcu_alb_ctl_yor_geo_pan_akn_hun_kor_tml_azi_ita_urd_dgb_ukr_scr_hin_mao_tsw_owc_jpn	0.0286895387297976	0.0676727731697008	0.946191403956288
32	fre_hau_owc_ewe_akn_krd_ctl_geo_mao_hun_tml_ses_mnd_cic_wly_afr_azi_tur_pan_vie_bat_heb_jpn_rom_hin_mol_qcu_bul_ind_mcd_aeg_ven_lda_knd_svk_amh_bam_est_eng_ger_nor_dut_amr_ukr_gam_mly_arw_swa_swt_scr_guj_prs_sun_uzb_bsq_bem_tsn_spa_slo_sid_fin_urd_dgb_grk_tag_por_fbf_ita_lit_pol_bos_jav_chh_tha_dyu_lat_glc_xho_anl_swe_mlt_moo_sod_alb_rus_igb_cnt_tsw_zul_kor_ben_aze_yor_tig_cze	-0.630439888557393	-1.68597766769734	0.095152440993886
33	bsq_dut_hin_ctl_ewe_arw_tur_slo_lda_mol_swe_eng_tsw_tsn_cze_wly_bos_zul_ger_sid_swa_sod_knd_heb_ben_mlt_lit_ven_est_anl_tag_bem_alb_owc_prs_qcu_ita_chh_spa_aeg_urd_akn_por_fbf_vie_grk_afr_tha_ukr_igb_fin_xho_ind_cic_krd_mnd_cnt_gam_nor_glc_kor_bat_fre_bul_lat_azi_mcd_hau_dyu_amh_aze_pan_tig_rom_swt_tml_ses_scr_svk_amr_uzb_pol_jav_moo_bam_hun_mao_rus_guj_mly_yor_dgb_jpn_sun_geo	-0.319498424044427	-0.880633218310743	0.38078649589519
34	anl_igb_mly_mnd_rom_est_swt_afr_alb_tsw_qcu_aeg_zul_jpn_prs_lit_heb_mao_bsq_xho_bem_lat_dut_ewe_yor_mol_chh_guj_hun_cnt_cic_owc_fre_tsn_bul_amr_ita_arw_scr_sun_moo_dyu_por_eng_ses_mcd_kor_krd_tml_azi_sid_cze_swe_spa_pan_ind_swa_ben_uzb_bat_tha_jav_amh_bos_akn_grk_nor_tur_tig_ukr_vie_geo_pol_glc_knd_ger_aze_fbf_urd_dgb_wly_bam_svk_gam_mlt_rus_ctl_fin_hau_hin_sod_slo_lda_tag_ven	-0.209973649414821	-0.500242044718431	0.618086343987835
35	aze_bos_slo_sod_yor_ewe_por_tml_fbf_akn_ind_jav_kor_tha_xho_hin_lda_afr_cze_ger_mol_dyu_lat_swe_ukr_sid_pol_heb_anl_tsn_chh_ses_fin_igb_tsw_fre_est_scr_owc_qcu_urd_swt_wly_grk_sun_gam_dgb_cnt_aeg_dut_hau_ctl_cic_mlt_rus_ben_guj_glc_tig_ita_bem_moo_spa_alb_tag_ven_uzb_rom_mcd_eng_mao_svk_arw_bul_tur_pan_geo_hun_mly_mnd_knd_azi_zul_amr_krd_jpn_prs_nor_amh_bat_bsq_bam_lit_swa_vie	-0.80609718071252	-2.06696741008198	0.0415163705338644
36	ses_mly_gam_guj_ukr_ven_hun_qcu_cic_fin_glc_lda_amh_pol_wly_jav_bat_geo_urd_swt_slo_amr_xho_bem_lat_prs_fre_dut_bsq_ben_bos_zul_tha_yor_tig_hau_afr_bam_eng_rus_lit_jpn_pan_tsn_mnd_mao_chh_moo_alb_por_nor_vie_bul_mol_ewe_cnt_tag_akn_igb_mlt_grk_ctl_anl_sod_aze_uzb_sid_aeg_mcd_swe_tml_dyu_rom_heb_owc_scr_hin_ita_sun_ger_svk_azi_krd_dgb_ind_fbf_tsw_knd_arw_cze_spa_est_swa_kor_tur	0.0632384584883783	0.149495832855763	0.88148611868755
37	ger_mnd_amh_lat_xho_swt_moo_tig_glc_ukr_fre_afr_geo_cze_vie_hin_svk_dyu_uzb_urd_swa_aze_bos_spa_azi_mol_por_rom_slo_guj_gam_heb_rus_sid_cnt_tha_ctl_ita_amr_qcu_tur_cic_wly_grk_akn_jav_lda_tml_scr_hau_yor_nor_sun_ven_pol_prs_bat_hun_alb_lit_eng_ben_chh_mcd_mao_mly_ewe_bam_tsw_mlt_anl_krd_kor_jpn_ind_swe_igb_arw_zul_bsq_bul_dgb_dut_est_sod_ses_fin_bem_tsn_aeg_tag_pan_knd_fbf_owc	-0.302379455762728	-0.77298545679343	0.441491200180357
38	bul_pan_alb_mly_svk_wly_jav_tag_tig_mcd_ind_krd_qcu_rus_ctl_aze_sid_vie_knd_swt_ses_geo_mol_hin_lat_lit_eng_arw_chh_dyu_tsn_owc_dgb_mnd_ben_azi_lda_igb_fin_bem_anl_akn_bsq_heb_aeg_moo_ita_sod_por_amr_pol_hau_fre_slo_gam_uzb_nor_grk_bam_swa_mlt_tha_bat_amh_tur_ukr_tsw_urd_tml_jpn_dut_guj_fbf_ger_spa_mao_afr_prs_glc_est_ewe_hun_bos_scr_rom_cnt_cze_ven_zul_sun_kor_swe_cic_yor_xho	0.0800207184897673	0.19036865486482	0.84943518987331
39	slo_yor_mly_uzb_mol_sid_dut_urd_akn_aeg_ses_igb_alb_lda_bem_zul_kor_ben_bsq_fre_ctl_vie_geo_grk_pol_mnd_tig_mlt_amr_owc_mao_cnt_scr_ewe_guj_cze_prs_nor_bam_amh_mcd_ven_tag_ita_ukr_fbf_tur_hau_cic_sun_fin_dgb_krd_lat_rus_est_hin_bat_jpn_qcu_spa_aze_dyu_tsn_tha_afr_xho_hun_heb_gam_swe_wly_rom_glc_swt_svk_arw_eng_knd_bul_anl_lit_sod_ind_azi_ger_por_tsw_tml_swa_jav_bos_chh_pan_moo	0.69075494155215	1.82426463805887	0.0713232930376154
40	mly_heb_ger_jpn_tig_yor_cnt_lda_rom_sid_tag_tha_afr_swe_bsq_bat_ctl_swa_ewe_hin_fre_jav_hau_gam_rus_moo_pan_grk_dut_mao_urd_bem_sod_hun_bul_fbf_fin_slo_prs_vie_zul_qcu_scr_lat_amr_sun_mlt_aze_owc_tur_igb_xho_guj_krd_ukr_knd_dgb_glc_cze_mcd_por_arw_eng_azi_tsn_nor_chh_mol_est_kor_wly_mnd_swt_tml_bos_pol_anl_ses_dyu_alb_akn_bam_spa_amh_geo_svk_ben_uzb_tsw_lit_ven_ita_ind_cic_aeg	-0.0346486997908494	-0.0820900466334503	0.934751527523861
41	glc_fbf_gam_wly_zul_bam_mnd_rus_grk_bos_kor_swa_hin_cze_bem_lat_swt_ses_amr_afr_igb_mol_jpn_jav_lit_arw_geo_dgb_sun_heb_swe_prs_pol_cic_tig_ctl_azi_mlt_mao_moo_amh_akn_dyu_qcu_ben_tml_vie_chh_est_tsn_ind_mcd_owc_tag_yor_aeg_sid_bsq_fre_lda_slo_xho_urd_bat_uzb_sod_aze_cnt_scr_pan_spa_dut_fin_rom_ven_tsw_knd_tur_alb_guj_mly_krd_ukr_bul_anl_ita_por_ewe_nor_hau_ger_svk_tha_eng_hun	0.013774958778523	0.0353768261352993	0.971855085162547
42	ctl_owc_aze_amh_mly_eng_mlt_bul_fbf_ses_spa_glc_chh_est_rus_lat_geo_ita_bem_sid_bat_mcd_tig_kor_zul_arw_fre_pan_bam_sun_svk_nor_heb_tsn_ewe_tml_grk_sod_guj_dut_jav_bsq_qcu_cnt_azi_ben_prs_swt_swe_yor_ukr_scr_dyu_ind_lit_cic_igb_hin_gam_ger_hau_pol_cze_mao_hun_xho_mnd_tag_anl_swa_urd_amr_tsw_aeg_vie_fin_lda_tha_bos_dgb_mol_ven_alb_tur_knd_slo_afr_krd_uzb_akn_wly_moo_rom_por_jpn	-0.150390885077589	-0.344253664312788	0.731432727421169
43	tig_prs_dgb_akn_ses_ewe_zul_krd_amr_tsn_pol_xho_ben_bsq_fbf_moo_swe_bul_anl_aeg_mlt_mcd_mao_cnt_tha_heb_qcu_lit_tag_amh_tur_jpn_lat_bem_gam_hun_ctl_svk_bat_igb_ven_sun_fin_wly_spa_fre_bos_rus_nor_yor_arw_lda_cic_mnd_est_kor_hau_dyu_rom_mly_hin_eng_knd_alb_guj_azi_dut_aze_cze_mol_por_chh_ita_uzb_sod_glc_vie_swa_slo_swt_ukr_urd_geo_bam_ger_grk_tml_jav_ind_tsw_afr_pan_owc_scr_sid	0.156614321435552	0.361968955252572	0.718196398651938
44	sun_fbf_hau_rom_eng_tha_grk_kor_sid_tig_chh_moo_spa_jpn_krd_slo_akn_arw_jav_knd_vie_mnd_lit_tur_tsn_por_ven_ses_cze_amh_swt_zul_ind_mly_bsq_sod_swa_qcu_mlt_svk_mcd_est_mao_rus_anl_aeg_lda_tml_prs_bat_wly_owc_uzb_afr_hin_ger_dgb_dut_cnt_urd_tag_fin_azi_fre_glc_pan_heb_ukr_ben_tsw_xho_bul_guj_alb_bem_gam_swe_mol_igb_amr_cic_scr_aze_ita_ewe_geo_dyu_lat_bam_pol_hun_nor_yor_bos_ctl	0.182586903966268	0.419509945546211	0.675810973559062
45	dut_krd_ita_ben_chh_geo_hun_wly_dgb_svk_ewe_akn_fbf_aeg_ven_eng_bos_fre_spa_tha_swt_jpn_sid_pol_swa_nor_mao_ukr_rom_mcd_xho_pan_cic_mnd_qcu_owc_mly_aze_rus_lat_grk_lda_tml_bsq_swe_ses_sod_mol_cnt_hin_cze_anl_bem_lit_arw_ind_kor_uzb_urd_tig_sun_bam_est_fin_tsw_knd_zul_glc_slo_mlt_bul_vie_tsn_igb_alb_moo_yor_heb_por_prs_scr_hau_amr_tag_bat_azi_gam_jav_ger_amh_tur_afr_dyu_ctl_guj	-0.535173319517827	-1.21350952189384	0.228008083361182
46	dyu_tml_lat_zul_xho_slo_bam_akn_mol_aze_urd_ctl_cnt_azi_jav_mao_alb_por_est_chh_amr_spa_ses_bos_qcu_ewe_bat_mnd_geo_swt_tsn_gam_mlt_tig_dgb_scr_nor_jpn_lda_moo_ita_fre_amh_yor_afr_sid_lit_ind_pol_cic_arw_bsq_uzb_cze_aeg_heb_guj_fbf_ukr_mcd_dut_ven_swa_kor_fin_owc_mly_svk_knd_tha_grk_prs_tur_tag_swe_rus_pan_bul_krd_ben_anl_ger_bem_hun_glc_hin_wly_igb_vie_rom_sod_sun_eng_hau_tsw	0.539150980781506	1.19694864278116	0.234368825301028
47	ctl_alb_dyu_bsq_vie_svk_hin_glc_qcu_ben_chh_pol_lda_moo_tsn_ita_ven_scr_amh_gam_bul_bos_afr_heb_sid_amr_aze_cnt_bam_mlt_fbf_tur_tig_uzb_akn_sod_mcd_owc_est_igb_yor_bem_krd_mol_sun_ukr_tag_eng_hau_xho_anl_guj_cic_por_mao_urd_tha_tsw_zul_ger_prs_rus_lit_aeg_kor_dut_jav_knd_hun_fin_azi_ind_swa_ses_arw_cze_lat_nor_spa_swt_ewe_jpn_swe_tml_wly_fre_slo_pan_geo_grk_rom_dgb_bat_mnd_mly	-0.0884626588663116	-0.202177379210481	0.840219671259417
48	gam_grk_ind_ven_swe_fre_zul_ben_bsq_svk_mao_ctl_ewe_cnt_sod_xho_nor_eng_krd_moo_lda_urd_geo_tig_hun_scr_glc_lit_afr_ses_bem_heb_dut_mol_azi_mly_cze_lat_ukr_chh_rus_aze_amr_aeg_fbf_prs_mnd_swa_sid_fin_vie_akn_cic_alb_kor_est_igb_jav_arw_qcu_spa_dgb_swt_por_slo_amh_bos_ger_dyu_yor_rom_tsn_wly_hin_guj_tur_tsw_knd_tag_mcd_tml_sun_mlt_tha_bul_bam_pan_bat_ita_pol_anl_jpn_hau_owc_uzb	-0.274268527491097	-0.645519270912385	0.520180221408678
49	swa_knd_uzb_zul_urd_tha_ewe_pan_moo_bat_arw_tsw_pol_mcd_bos_spa_eng_qcu_guj_svk_bem_chh_swt_dyu_lit_bsq_fin_azi_jpn_mly_tsn_mlt_sod_krd_lat_fre_swe_est_geo_kor_aze_xho_tml_cnt_ger_yor_bam_ind_ben_por_anl_nor_rom_bul_jav_lda_hin_prs_alb_cze_sid_heb_scr_akn_rus_sun_grk_aeg_tur_cic_igb_mol_glc_owc_dut_amr_ses_mnd_vie_tig_tag_hau_ita_afr_ukr_fbf_slo_hun_gam_mao_dgb_amh_ven_wly_ctl	0.23495914570049	0.52188429733308	0.602991674164594
50	nor_uzb_ind_lat_ewe_moo_tsn_kor_anl_ger_tig_glc_cnt_dgb_ctl_por_ben_bat_lda_lit_bem_prs_cze_fbf_est_swa_mly_mlt_swt_fre_xho_ven_pan_tml_amh_tag_scr_tha_spa_sid_jpn_grk_zul_wly_bos_rus_tur_rom_vie_jav_alb_chh_krd_cic_yor_hin_aeg_arw_knd_aze_mnd_heb_bul_guj_swe_slo_akn_gam_hun_bsq_bam_fin_dut_sun_hau_ukr_qcu_igb_amr_azi_afr_tsw_pol_geo_sod_ses_mol_mcd_mao_urd_ita_svk_owc_eng_dyu	0.607052213271472	1.55705324084871	0.122854494617125
51	swa_svk_eng_urd_bsq_xho_ind_anl_ctl_mly_uzb_glc_cze_spa_krd_cic_ven_ses_cnt_sid_yor_geo_sod_lit_amr_tml_bem_akn_igb_fre_tig_est_mao_qcu_lat_moo_fin_amh_mol_hau_hin_vie_scr_fbf_pan_knd_wly_bos_sun_dut_rom_zul_swt_ger_arw_jav_ukr_grk_mcd_slo_dgb_mlt_aze_chh_mnd_owc_bat_tsw_bul_ben_bam_tha_kor_lda_por_ewe_pol_afr_nor_guj_heb_alb_jpn_ita_aeg_tur_rus_tsn_dyu_hun_prs_azi_tag_swe_gam	0.105136554748131	0.246926949054697	0.805509025624642
52	rus_tsw_hau_pol_kor_mao_tha_tig_qcu_moo_ger_igb_spa_xho_jpn_swt_jav_alb_ctl_swa_yor_krd_nor_amh_tml_tag_mol_guj_geo_afr_fre_mly_owc_glc_urd_sid_scr_ben_hun_lda_bat_prs_dgb_ewe_lat_fin_aze_bsq_cic_aeg_dut_est_eng_knd_slo_gam_bos_pan_tsn_vie_dyu_azi_zul_ind_ita_amr_ukr_ses_bam_akn_hin_cze_uzb_tur_bem_cnt_mlt_swe_sod_bul_sun_svk_por_rom_fbf_grk_lit_arw_chh_heb_ven_anl_mcd_mnd_wly	-0.281031636864664	-0.722535272690182	0.471778505235586
53	pan_bul_jpn_qcu_ukr_alb_moo_ben_dut_lit_prs_lat_sod_rom_heb_por_cze_arw_aze_ewe_cnt_hun_urd_ind_tur_wly_igb_eng_amh_bat_bem_aeg_fin_jav_amr_swe_scr_mao_swa_anl_mnd_bam_uzb_mol_fbf_knd_zul_afr_akn_ven_vie_krd_bos_mly_owc_guj_slo_tsw_mcd_lda_azi_yor_sid_svk_tag_sun_dyu_tha_pol_geo_ctl_chh_ger_dgb_grk_cic_swt_nor_spa_tig_xho_ita_ses_hin_rus_hau_mlt_kor_est_tml_fre_glc_tsn_gam_bsq	-0.77652683483306	-1.86340606565399	0.0655608163316366
54	azi_swe_grk_jav_fbf_mcd_tha_afr_fin_jpn_est_hin_ita_ses_alb_ven_sid_owc_slo_bam_lit_ewe_xho_aeg_glc_urd_bem_krd_tur_tag_eng_dgb_cic_mnd_chh_igb_nor_bos_tml_prs_pol_qcu_aze_kor_ind_por_sun_pan_guj_rom_amr_cnt_tsn_cze_uzb_anl_amh_knd_dyu_lat_gam_ger_svk_mly_zul_bat_bsq_yor_swt_vie_akn_lda_dut_ctl_swa_tig_tsw_hun_heb_arw_ukr_ben_mao_scr_sod_moo_wly_mol_spa_mlt_hau_geo_bul_fre_rus	-0.218908295114336	-0.510883000982881	0.610643644159286
55	swe_guj_hin_spa_uzb_aze_zul_wly_ewe_ven_knd_fbf_sod_mao_urd_cic_geo_bem_yor_tsn_azi_mcd_swt_lit_hun_dgb_jpn_kor_svk_hau_ger_bsq_afr_ita_cze_tur_ctl_tig_bat_mlt_rom_sid_glc_scr_dut_grk_mnd_arw_lat_owc_aeg_ukr_heb_bos_amr_est_qcu_nor_bam_tha_fin_mol_bul_tsw_rus_prs_tag_krd_lda_slo_jav_igb_tml_ben_ind_xho_eng_amh_dyu_mly_anl_pan_swa_sun_gam_vie_por_alb_fre_moo_chh_cnt_ses_akn_pol	-0.0579762112464834	-0.135484473867056	0.892521659319012
56	fbf_hun_ita_moo_mlt_slo_jpn_wly_mly_tml_zul_knd_guj_rom_yor_mol_geo_swt_rus_cic_dgb_sun_aeg_fre_ewe_pol_tha_fin_prs_azi_lit_uzb_akn_jav_bat_swe_bem_sod_qcu_tig_svk_aze_scr_tur_anl_bam_ben_hau_eng_tag_igb_dyu_tsn_tsw_arw_kor_xho_mnd_ctl_lda_nor_mcd_chh_bsq_ukr_cze_ind_sid_ven_owc_alb_por_spa_afr_swa_amr_pan_amh_bul_bos_ger_est_grk_urd_ses_vie_heb_gam_krd_lat_dut_glc_mao_hin_cnt	-0.411451405357664	-0.93390726247792	0.352770205858859
57	bsq_heb_bos_dyu_hau_tsw_fre_sid_nor_xho_afr_aze_krd_jav_est_hun_bem_mao_dut_dgb_tml_ben_bul_eng_tur_geo_moo_tha_svk_ger_mnd_lit_spa_tig_cic_qcu_hin_lda_slo_urd_sun_sod_prs_akn_alb_kor_cze_fin_mly_swe_pol_ven_scr_rus_anl_aeg_bat_ita_arw_swt_gam_ind_owc_pan_ukr_bam_chh_fbf_mlt_por_glc_jpn_yor_lat_ses_amr_grk_azi_igb_ewe_wly_vie_rom_mol_swa_zul_ctl_mcd_cnt_tsn_uzb_knd_amh_guj_tag	-0.104920614254908	-0.23658756871572	0.81349708621309
58	mol_swa_gam_ben_aze_dyu_slo_mao_knd_jpn_fin_mlt_fbf_rus_tsw_tml_ven_ctl_arw_glc_dgb_tig_tsn_urd_krd_xho_yor_aeg_jav_tur_svk_grk_prs_hun_qcu_guj_bul_heb_scr_cic_cze_moo_nor_bos_pol_sod_fre_mly_ewe_ita_sun_mnd_lda_geo_tha_mcd_uzb_igb_hau_amh_alb_dut_cnt_ses_bat_owc_bem_ukr_azi_hin_est_pan_rom_por_spa_ger_akn_chh_sid_bsq_swe_lit_kor_ind_eng_swt_afr_amr_zul_wly_tag_anl_vie_lat_bam	0.259934912738106	0.5973114121382	0.551751039676111
59	wly_moo_lda_por_mao_hun_bsq_swt_arw_ewe_cic_owc_kor_tml_aze_knd_tha_tsn_krd_guj_mly_zul_ukr_fre_ven_sun_jav_amr_urd_slo_dut_rom_gam_heb_rus_ger_fbf_cnt_tsw_alb_jpn_lit_mol_ind_est_sod_akn_ben_xho_mnd_dgb_ctl_amh_tur_tig_glc_mcd_geo_afr_svk_sid_fin_scr_chh_bam_azi_swe_mlt_hin_anl_eng_tag_prs_cze_uzb_pol_swa_bem_qcu_bos_vie_dyu_hau_bat_nor_ita_igb_spa_bul_ses_yor_aeg_pan_grk_lat	-0.666674783856928	-1.55724967906978	0.122807867879883
60	cic_swa_vie_tig_fbf_ben_grk_bul_fre_moo_zul_lit_hau_azi_lda_eng_mlt_qcu_ctl_amh_pan_rus_bsq_krd_pol_ger_tsn_ita_aeg_mao_mol_est_swt_lat_fin_mcd_jav_bam_gam_sid_sod_spa_mnd_cze_nor_hun_owc_mly_aze_wly_knd_tha_chh_dgb_ewe_akn_bos_afr_dut_kor_slo_svk_scr_ukr_por_tml_anl_swe_heb_uzb_arw_alb_cnt_igb_tsw_urd_guj_dyu_amr_tag_prs_hin_yor_ven_bat_sun_ses_ind_tur_glc_geo_jpn_xho_bem_rom	-0.128105937720357	-0.301470967464751	0.763728443153603
61	ctl_geo_vie_wly_guj_ben_scr_mly_sun_qcu_swa_ses_tsw_rom_alb_bos_afr_bat_urd_ger_spa_anl_igb_mol_nor_pan_ind_swe_tml_tsn_est_ukr_moo_yor_krd_lat_owc_cnt_sod_bem_mnd_arw_knd_tur_mao_glc_fin_pol_amr_lit_tag_ewe_tig_mlt_aze_hau_svk_lda_bul_dut_gam_sid_eng_ita_slo_akn_por_fre_fbf_ven_grk_heb_tha_dgb_hun_xho_mcd_cic_rus_prs_jpn_uzb_zul_azi_bam_cze_aeg_bsq_kor_amh_hin_jav_dyu_chh_swt	-0.595964392394497	-1.55082668429051	0.124339729882455
62	guj_bam_vie_gam_tsw_dgb_pol_ven_cnt_ind_nor_bem_dyu_sod_ses_urd_fin_ctl_pan_sun_mol_qcu_azi_geo_uzb_chh_fbf_tsn_jav_scr_spa_akn_rom_glc_anl_kor_ger_mlt_swe_alb_aze_tur_amr_owc_rus_xho_swt_zul_krd_sid_hun_bos_tml_bul_mcd_wly_prs_eng_moo_lda_slo_est_tag_heb_tig_hin_swa_lat_mly_cze_afr_fre_yor_jpn_svk_mao_mnd_knd_ben_aeg_bat_ewe_tha_cic_amh_ukr_dut_ita_bsq_grk_hau_lit_igb_arw_por	0.284944665945112	0.755855796149544	0.45164593354996
63	grk_fre_prs_fbf_mcd_tsw_tur_dgb_pol_wly_krd_scr_geo_jav_swa_hun_cic_knd_urd_moo_jpn_yor_sun_bam_swe_gam_ben_eng_fin_spa_chh_ven_mao_bem_hau_cnt_pan_bsq_owc_dut_ewe_alb_est_tig_aeg_mol_tag_glc_mlt_lda_qcu_ctl_akn_uzb_slo_mnd_tsn_bos_bat_kor_lat_azi_lit_rus_tml_ses_nor_guj_rom_vie_heb_ukr_amr_xho_sod_ind_swt_ger_cze_hin_svk_zul_bul_aze_igb_por_dyu_tha_sid_arw_amh_afr_mly_ita_anl	0.0416859511854225	0.0946277255107029	0.924814112528905
64	jav_heb_bos_swa_rom_eng_mly_tsw_alb_ukr_tur_lda_svk_pol_ven_cic_est_jpn_aeg_kor_krd_sid_prs_bem_tml_mnd_bul_dut_akn_mol_ctl_tsn_tag_guj_ger_lit_arw_amr_tha_uzb_spa_rus_xho_qcu_mcd_slo_anl_aze_ita_zul_fbf_amh_sun_igb_ewe_cze_dyu_hin_bam_nor_owc_azi_bsq_afr_vie_mao_mlt_scr_fre_ses_chh_geo_knd_dgb_swe_moo_ind_cnt_fin_grk_por_pan_wly_bat_sod_hun_gam_glc_lat_swt_hau_ben_urd_tig_yor	-0.633144449385051	-1.54252769086697	0.126341395353596
65	rus_mao_xho_kor_pol_ses_bat_tsw_dgb_mlt_pan_hun_ind_mol_rom_tig_tha_lda_geo_grk_anl_jav_tml_dyu_slo_yor_cic_nor_sod_aze_igb_heb_bsq_cnt_por_ben_eng_chh_swt_bos_amr_mly_owc_prs_ita_cze_mnd_fin_gam_uzb_hin_scr_lat_moo_krd_est_spa_svk_knd_wly_arw_guj_akn_bem_amh_ctl_bul_bam_swe_dut_tag_ewe_fbf_lit_fre_azi_sid_qcu_aeg_mcd_sun_vie_jpn_afr_ven_urd_alb_swa_glc_ger_zul_hau_tur_tsn_ukr	0.330327234958933	0.769070897698413	0.443800029889977
66	wly_tig_spa_chh_hin_glc_rom_anl_aze_lat_knd_dgb_guj_hun_xho_jpn_sid_bul_aeg_bam_kor_bsq_ben_cic_bem_est_pol_rus_tha_mnd_qcu_tsn_jav_cze_yor_tur_mcd_hau_fin_gam_mao_por_slo_urd_heb_sod_nor_ukr_moo_scr_mol_grk_alb_ven_prs_swe_mlt_tml_dyu_fre_vie_ses_dut_tsw_uzb_swa_tag_owc_igb_lit_bos_sun_fbf_pan_svk_ewe_zul_ind_krd_geo_ctl_eng_akn_swt_lda_bat_mly_amh_afr_ita_amr_arw_cnt_azi_ger	-0.249674783875032	-0.616146875526939	0.539302781816359
67	nor_yor_lit_moo_arw_sod_sid_rom_akn_lat_rus_mol_ven_bsq_owc_igb_mao_spa_afr_hau_cnt_pan_kor_anl_ind_jpn_scr_mly_ctl_ewe_cic_mcd_bam_eng_uzb_swt_tur_amh_swe_krd_geo_aeg_heb_mnd_sun_cze_jav_tag_aze_ger_amr_dut_ita_prs_est_fin_ben_grk_wly_vie_dyu_qcu_tml_tig_azi_lda_guj_ukr_chh_bem_ses_tha_tsw_fbf_swa_pol_alb_bos_bat_dgb_knd_gam_svk_fre_tsn_xho_slo_hin_glc_zul_urd_por_mlt_bul_hun	0.688235118156144	1.60995476928972	0.110797002499175
68	akn_igb_ctl_mcd_anl_swt_aze_sun_dut_jav_azi_mol_vie_dyu_ger_mlt_tsn_mnd_heb_bsq_glc_ita_bam_alb_prs_afr_uzb_pan_tag_slo_ven_zul_hau_arw_urd_swa_wly_jpn_cnt_bem_tml_ukr_fin_spa_cze_nor_pol_chh_krd_swe_grk_qcu_scr_yor_aeg_cic_tsw_knd_ses_bat_hin_por_fbf_geo_tur_sid_gam_tha_lda_bul_lat_tig_kor_ben_sod_lit_xho_guj_rom_bos_mao_fre_ewe_rus_owc_moo_eng_dgb_mly_amh_hun_amr_est_ind_svk	0.381085829814985	0.88438480933649	0.378769234043072
69	afr_mol_geo_cnt_swt_ewe_sun_chh_tur_bos_mly_krd_xho_por_grk_ita_kor_mnd_bul_pan_sid_ukr_bem_dyu_uzb_ben_anl_tsn_mao_bsq_alb_gam_moo_glc_akn_guj_bat_sod_slo_scr_fbf_aze_qcu_hin_prs_rom_hun_fre_dgb_azi_mlt_jpn_mcd_eng_amr_tsw_yor_spa_ven_cze_nor_tha_tig_est_ger_tag_ind_knd_lda_wly_tml_vie_lat_owc_fin_rus_svk_aeg_jav_hau_cic_arw_lit_swe_heb_bam_dut_ctl_igb_swa_zul_amh_pol_ses_urd	1.04572064504007	2.56077244456217	0.0120540253844287
70	moo_fre_zul_lit_chh_hau_jpn_xho_pol_qcu_ven_nor_geo_tig_afr_tur_lda_svk_arw_amh_sod_fbf_grk_mlt_vie_krd_owc_tag_amr_eng_hun_cic_hin_ita_swa_prs_wly_ctl_scr_rom_ukr_swt_bat_ben_cze_tsn_slo_swe_tml_urd_mcd_akn_anl_aeg_sid_igb_bul_cnt_tsw_bsq_rus_bos_alb_spa_mol_ger_lat_ses_jav_uzb_aze_azi_bem_kor_ewe_est_sun_guj_dut_tha_heb_yor_por_glc_mly_pan_mao_gam_dgb_fin_dyu_ind_knd_bam_mnd	-0.946553330947262	-2.23987388072298	0.0274815215655452
71	pol_qcu_cnt_nor_chh_por_igb_anl_sod_krd_prs_scr_yor_tig_lit_cic_uzb_amr_swt_urd_tag_bem_geo_svk_owc_ukr_tsw_bos_fbf_gam_hau_pan_tml_hin_mao_slo_sid_azi_guj_spa_moo_lat_est_lda_zul_ses_wly_rom_vie_xho_tha_ven_akn_dut_jav_swa_fre_mnd_grk_glc_tur_jpn_eng_bam_tsn_bat_afr_dgb_dyu_knd_ewe_aze_sun_aeg_ctl_amh_mlt_ita_ind_arw_kor_ger_mly_mcd_ben_fin_cze_hun_bsq_swe_heb_bul_mol_rus_alb	-0.318629585818303	-0.841142507870367	0.402425691912264
72	knd_bam_eng_jav_lat_glc_wly_afr_gam_tml_por_akn_qcu_xho_cic_guj_jpn_geo_swe_tur_vie_mcd_cze_rus_pol_nor_urd_swa_bat_grk_anl_krd_ven_dut_fre_ben_spa_arw_ewe_hau_igb_mly_hun_zul_cnt_moo_rom_tig_mlt_svk_ctl_slo_amh_sid_aeg_dgb_tsn_ger_amr_heb_tag_tha_ukr_alb_pan_aze_mnd_dyu_tsw_ita_fin_owc_sun_est_mao_scr_bem_yor_sod_prs_bul_kor_lda_hin_swt_chh_ses_ind_azi_fbf_bsq_mol_lit_uzb_bos	0.464119867678216	1.04828548956916	0.297223781675339
73	mol_mnd_xho_geo_ukr_urd_lda_wly_tur_aeg_amr_ctl_fbf_glc_swe_tsw_vie_rus_ses_mcd_guj_bos_amh_lit_krd_grk_mlt_zul_nor_bat_cze_heb_azi_tha_mao_kor_bem_hau_swt_yor_tag_mly_dyu_swa_svk_cic_jpn_aze_hun_knd_fin_est_sod_arw_bsq_dgb_uzb_ewe_slo_ben_fre_cnt_eng_bul_pan_afr_bam_anl_rom_qcu_scr_akn_por_spa_chh_owc_alb_tsn_prs_ita_dut_ven_hin_lat_tml_ger_moo_ind_pol_igb_tig_sid_jav_gam_sun	-0.728460923369617	-1.8846411449554	0.0626012328530476
74	svk_fbf_cic_ctl_mao_mol_ger_grk_ses_urd_tag_pol_qcu_ind_spa_akn_fin_rus_uzb_moo_cnt_guj_geo_tml_arw_afr_ewe_fre_kor_tur_yor_tig_dgb_aze_por_xho_scr_mly_alb_rom_tsn_slo_tha_cze_pan_sid_sun_knd_mcd_dut_hin_zul_amr_sod_swa_ita_lit_bul_ukr_bsq_prs_igb_vie_bat_eng_anl_ven_wly_bos_dyu_bam_jpn_heb_ben_mlt_glc_chh_mnd_bem_lda_amh_gam_nor_swe_jav_tsw_azi_lat_swt_est_hau_hun_krd_owc_aeg	NA	NA	NA
75	lit_scr_lat_aze_amr_amh_tsn_cic_ind_heb_bsq_anl_kor_ben_prs_hun_nor_grk_fre_urd_ctl_ukr_jav_pan_ger_dgb_tsw_tig_cnt_swe_dyu_bam_mao_fbf_hin_afr_svk_mol_mnd_ita_ses_uzb_bem_jpn_qcu_krd_vie_ewe_guj_alb_sun_swa_sid_moo_yor_xho_azi_swt_owc_rus_zul_akn_ven_sod_lda_hau_knd_wly_por_aeg_igb_eng_bul_mcd_geo_spa_tml_glc_cze_mly_pol_tur_dut_bos_chh_mlt_rom_tag_gam_arw_bat_fin_slo_est_tha	0.604164738351733	1.55799498360054	0.122631089526187
76	fbf_ses_jav_mly_mlt_fre_bam_lit_grk_ita_swa_bos_nor_bsq_pan_cic_tml_heb_bem_sid_tig_pol_ukr_urd_mol_tha_jpn_igb_hau_lat_fin_amr_guj_alb_qcu_sun_wly_anl_knd_cze_dut_cnt_dyu_gam_aze_moo_ewe_spa_ben_ven_rus_kor_krd_mnd_eng_swt_tsw_swe_prs_bat_uzb_owc_hun_ind_ger_svk_scr_mcd_aeg_chh_lda_yor_amh_afr_akn_rom_mao_slo_por_ctl_tsn_est_xho_geo_sod_bul_tag_azi_dgb_zul_hin_glc_vie_arw_tur	-0.236206283054714	-0.606661333393876	0.545553825119282
77	tig_tsw_fbf_swe_aze_zul_rus_prs_geo_amh_qcu_guj_mcd_aeg_ben_pol_bos_por_lda_jav_swa_ven_bem_knd_fin_tsn_chh_ukr_anl_cze_mao_mnd_owc_tha_bsq_azi_sod_pan_ita_kor_heb_vie_spa_moo_mly_wly_ses_arw_yor_swt_dgb_uzb_rom_hau_sun_fre_bam_urd_dut_lat_eng_bul_lit_alb_tur_grk_ger_cic_afr_ind_gam_sid_jpn_xho_bat_amr_mol_nor_dyu_svk_tag_ewe_mlt_akn_ctl_glc_scr_cnt_krd_igb_est_hun_slo_hin_tml	-0.485839011821709	-1.2760456204853	0.205117102265848
78	cnt_fin_uzb_glc_bul_amh_ven_wly_geo_sun_xho_bsq_bem_krd_chh_swe_tag_bam_heb_pan_mol_azi_aeg_tha_mcd_qcu_lda_hun_ukr_bos_zul_fre_swt_dgb_cze_arw_jav_mao_tsw_hau_moo_afr_knd_grk_jpn_mnd_owc_lit_mlt_kor_yor_fbf_spa_mly_tur_ewe_slo_amr_ind_guj_ses_anl_tsn_eng_scr_swa_vie_ita_tig_hin_nor_igb_por_sod_bat_ben_prs_rom_lat_svk_est_dyu_gam_ctl_pol_akn_aze_cic_tml_ger_alb_dut_rus_sid_urd	-0.148428470919024	-0.378381375207557	0.706009657306847
79	tsn_sod_glc_scr_moo_tig_bat_est_ukr_alb_ita_spa_nor_qcu_aze_gam_mcd_mnd_swt_ses_ctl_grk_jav_tsw_dut_cnt_rus_lit_hin_anl_ven_slo_geo_pol_sun_swe_ind_igb_xho_bul_fre_zul_mly_ben_krd_heb_azi_tur_amr_dgb_cze_svk_tml_owc_ger_pan_knd_vie_mol_kor_ewe_lda_prs_swa_lat_por_urd_mao_tag_wly_mlt_bsq_aeg_amh_jpn_tha_afr_hun_sid_hau_dyu_rom_arw_guj_akn_eng_fbf_fin_uzb_chh_bam_bos_cic_bem_yor	0.860051677167714	2.00800165487525	0.0475442674983654
80	hin_heb_ben_igb_swe_tag_mao_guj_grk_bsq_kor_tha_est_tsw_svk_cnt_pol_fin_mnd_azi_bam_bem_hau_ind_ukr_afr_uzb_knd_cze_aeg_bat_chh_mcd_lat_arw_scr_dut_eng_ctl_bos_alb_glc_krd_qcu_sun_ven_tur_tig_fbf_aze_moo_xho_tml_akn_geo_cic_gam_amh_ses_vie_jav_sod_ewe_dyu_anl_swt_mlt_por_lit_wly_mol_rom_bul_spa_sid_ita_zul_rus_mly_pan_tsn_slo_urd_jpn_lda_ger_yor_owc_swa_fre_hun_dgb_amr_nor_prs	0.315241728648335	0.817108343462566	0.415954847584847
81	dgb_ctl_fre_sod_fin_swe_mly_moo_chh_heb_bat_hau_lat_knd_sid_ben_mlt_glc_ger_ven_spa_lda_bul_uzb_afr_amh_hin_grk_wly_yor_amr_bem_mol_guj_alb_kor_dyu_igb_est_cnt_swa_arw_hun_fbf_mnd_tsw_pan_rom_nor_ukr_ind_lit_aeg_scr_vie_zul_rus_prs_bam_tsn_ses_bos_slo_svk_urd_cze_azi_tur_eng_tig_geo_dut_jav_jpn_mcd_por_mao_akn_cic_tha_tml_qcu_ita_anl_swt_owc_sun_ewe_bsq_krd_gam_aze_tag_xho_pol	0.370257260411863	0.945513578987859	0.346846872042849
82	ses_ita_nor_tha_afr_akn_kor_amr_aze_prs_lit_qcu_bam_tag_alb_mnd_rus_ven_tsw_hun_ukr_xho_ben_zul_sod_svk_jav_krd_dut_sun_gam_tur_hin_mcd_dgb_swa_ctl_lat_fin_bos_dyu_heb_jpn_mly_aeg_ind_bat_amh_slo_hau_knd_wly_mlt_tsn_cnt_scr_eng_igb_tml_fre_cze_uzb_sid_mol_est_geo_moo_bem_bsq_azi_swt_urd_fbf_tig_rom_anl_pan_glc_mao_arw_ger_spa_grk_chh_swe_yor_ewe_owc_pol_lda_cic_vie_guj_por_bul	-0.314516798606092	-0.697112760415034	0.487471209398021
83	ewe_mnd_anl_glc_wly_mol_fre_nor_tsw_fin_cze_rus_ita_akn_slo_ses_tag_rom_aze_hau_zul_azi_dut_cic_uzb_sun_chh_igb_ind_afr_ger_lda_dyu_xho_amh_dgb_pan_sid_knd_cnt_owc_arw_moo_bsq_mlt_grk_swe_ctl_aeg_fbf_pol_spa_hin_bat_hun_ukr_geo_mly_swa_gam_por_lat_svk_krd_mcd_guj_lit_urd_tig_tur_sod_jav_eng_bam_ven_vie_mao_yor_ben_est_amr_scr_tha_bul_heb_tml_kor_tsn_prs_qcu_swt_jpn_alb_bos_bem	-0.190939941340882	-0.434661245083956	0.664815237475245
84	ind_swt_xho_zul_sid_ven_svk_ukr_scr_mnd_wly_ewe_krd_rus_fbf_slo_grk_tsw_tha_mly_tml_bat_spa_jav_tag_rom_hau_dyu_por_mol_gam_lda_lat_sod_tur_arw_afr_kor_knd_qcu_mcd_cze_est_tig_fin_aeg_hun_bam_jpn_cic_chh_vie_dgb_pan_owc_sun_amh_ger_geo_tsn_bem_akn_igb_urd_ctl_uzb_bsq_aze_azi_nor_amr_ita_ses_lit_swa_bul_fre_anl_cnt_ben_alb_swe_glc_guj_moo_mlt_heb_mao_hin_prs_dut_pol_bos_yor_eng	-0.716932557362562	-1.82647916846288	0.0709863630802722
85	lda_pan_fre_mao_ewe_lat_fin_geo_ctl_yor_jpn_tha_gam_alb_lit_krd_svk_por_hin_mol_swt_grk_dyu_ven_heb_ukr_slo_est_hun_qcu_igb_vie_akn_bul_cnt_aze_zul_tml_kor_swe_sid_tag_tur_anl_scr_mlt_ita_azi_cic_hau_dgb_tsn_owc_pol_mcd_ben_rus_swa_cze_eng_tsw_dut_bos_amr_aeg_spa_ind_bem_mly_mnd_arw_sun_knd_glc_tig_sod_moo_fbf_wly_jav_ger_bsq_nor_uzb_rom_xho_afr_urd_amh_chh_bat_ses_bam_guj_prs	0.539712225382974	1.22709616341709	0.222883764855934
86	afr_rus_eng_pan_spa_lat_amr_alb_anl_uzb_slo_por_vie_sid_igb_ven_swa_bsq_tha_mao_jpn_est_hun_tur_dyu_bos_amh_jav_prs_cnt_sun_mnd_lit_arw_fre_rom_hin_kor_ukr_heb_urd_owc_glc_mol_tag_ewe_dgb_bam_wly_qcu_aze_azi_gam_cic_ita_sod_krd_fin_fbf_pol_lda_svk_ben_cze_mcd_ger_mly_tsn_akn_swt_moo_chh_ind_tml_bul_dut_bat_hau_bem_mlt_tig_nor_xho_ctl_aeg_scr_geo_swe_guj_tsw_grk_ses_knd_yor_zul	-0.959529593342831	-2.33823031339291	0.0215185750091889
87	svk_aeg_vie_igb_guj_ger_bos_grk_swt_moo_cnt_tsn_ctl_ukr_scr_ewe_knd_akn_tur_afr_mnd_fre_mol_mcd_hun_lat_ven_amr_kor_bam_ind_hau_ita_tsw_mly_bem_yor_dgb_azi_hin_est_rus_sod_eng_aze_jpn_krd_swe_sid_alb_swa_dut_bat_zul_dyu_tag_tig_spa_amh_owc_rom_jav_mao_cze_por_fin_geo_uzb_heb_pan_prs_bsq_qcu_gam_sun_ses_wly_urd_lda_cic_lit_tha_fbf_arw_pol_nor_anl_ben_mlt_slo_bul_xho_glc_tml_chh	-0.32720429850402	-0.796929563063359	0.427521802075962
88	tsn_moo_mly_eng_sid_hun_tsw_fin_fre_yor_urd_arw_nor_fbf_pan_spa_mao_ger_glc_alb_bul_xho_ses_swa_lat_tha_ben_dut_anl_rus_slo_akn_ind_bam_scr_amr_uzb_pol_ven_sun_tig_chh_bos_cnt_igb_grk_sod_qcu_azi_tml_cic_por_swt_owc_jav_lda_zul_mcd_prs_dyu_aeg_vie_bsq_wly_krd_tur_ctl_amh_lit_heb_rom_bat_ukr_mlt_mnd_mol_cze_afr_geo_kor_swe_knd_jpn_gam_hau_guj_aze_est_bem_hin_tag_dgb_ewe_ita_svk	0.36928737705181	0.936408572408566	0.351488184235364
89	owc_swe_amh_tag_geo_ses_afr_ven_tur_vie_rom_azi_lit_swt_cze_aeg_fbf_tsn_est_rus_swa_xho_bem_bat_yor_eng_amr_ukr_alb_svk_scr_ctl_jav_fin_bam_sid_cic_ind_igb_tha_bsq_mol_tig_sun_grk_prs_fre_guj_pan_mly_tml_cnt_dut_mnd_mlt_dgb_lat_ita_wly_ger_mao_urd_moo_bos_dyu_jpn_hau_glc_spa_aze_qcu_por_hin_uzb_zul_ben_pol_mcd_ewe_slo_heb_knd_tsw_chh_akn_sod_gam_krd_bul_arw_kor_hun_nor_anl_lda	0.851316499511857	2.28220001656886	0.0247575402273125
90	wly_tha_tur_arw_tig_por_vie_ven_amh_swa_ger_qcu_anl_glc_ctl_pan_hau_krd_moo_tml_hun_geo_knd_ita_bam_ewe_aeg_ukr_fre_ind_fbf_owc_hin_cnt_gam_dut_est_dgb_azi_lda_alb_jav_heb_yor_cze_svk_sod_rom_pol_mly_sun_afr_mao_kor_mlt_scr_ses_aze_bul_prs_akn_chh_swe_xho_cic_spa_zul_tsw_igb_grk_rus_mnd_sid_nor_tsn_bat_urd_swt_eng_bsq_fin_bem_guj_bos_lit_mcd_amr_ben_mol_slo_uzb_lat_jpn_tag_dyu	-0.230431311461655	-0.577856253102995	0.564757706460445
91	bos_yor_por_eng_wly_lda_cze_ukr_qcu_hin_swt_heb_mao_amr_tig_xho_amh_ses_azi_moo_guj_mcd_ita_bam_grk_cic_bul_tsn_aze_alb_tml_vie_arw_fre_jav_zul_geo_chh_hau_rus_fin_aeg_fbf_scr_mol_cnt_rom_hun_krd_nor_dyu_slo_ewe_glc_akn_ven_dut_ind_pol_ger_urd_uzb_anl_ctl_gam_spa_jpn_mnd_sid_est_svk_bsq_mlt_lit_knd_mly_tsw_bat_bem_swe_swa_sod_tag_owc_lat_sun_tur_pan_prs_igb_kor_afr_tha_ben_dgb	-0.0945865439914435	-0.23031311916433	0.818354325619867
92	sod_akn_igb_grk_ger_azi_geo_mol_urd_bam_lda_yor_lat_bos_ewe_tig_spa_mnd_jav_heb_vie_fbf_hun_rom_svk_swe_eng_tsn_tag_rus_cze_ita_uzb_guj_bat_hau_tml_chh_por_amh_alb_ses_krd_mao_afr_bem_hin_lit_slo_arw_gam_zul_moo_swt_glc_bul_ven_ctl_swa_aze_mly_ukr_mlt_pan_dgb_owc_dyu_est_fin_dut_xho_prs_ben_mcd_aeg_cnt_wly_anl_sun_kor_tsw_pol_fre_cic_tha_ind_knd_qcu_bsq_jpn_amr_scr_sid_nor_tur	0.581368057450501	1.38630024391803	0.168969913711119
93	swe_mly_aze_hun_scr_mol_grk_moo_gam_nor_mnd_wly_sid_tur_bos_vie_alb_knd_aeg_lda_mcd_lat_akn_arw_fbf_ctl_mlt_ukr_yor_kor_guj_bam_swa_ses_bul_ita_bat_owc_ewe_jav_lit_sun_tml_ven_pan_prs_ind_xho_cic_urd_bem_chh_tag_fin_zul_anl_svk_tsw_ger_swt_hin_mao_rus_amr_heb_afr_qcu_glc_amh_dgb_rom_dyu_tha_est_azi_krd_cnt_sod_tig_hau_spa_geo_jpn_eng_ben_pol_uzb_bsq_igb_dut_slo_cze_fre_tsn_por	0.488544785048791	1.24059321128386	0.217876680707896
94	dgb_ven_ewe_bat_chh_guj_qcu_vie_ctl_swa_igb_urd_ses_aeg_tig_prs_aze_akn_tsn_tml_rus_lat_pan_arw_swt_azi_spa_knd_mao_cic_fin_tha_swe_zul_grk_cze_krd_gam_bam_amh_afr_sid_wly_owc_por_rom_alb_ger_lda_moo_mlt_hau_bem_nor_cnt_ita_uzb_mly_ind_sun_yor_kor_tsw_amr_dut_glc_bul_slo_bos_geo_heb_sod_lit_mol_tur_bsq_ukr_pol_scr_svk_tag_jav_fre_fbf_anl_hin_mcd_dyu_eng_xho_ben_hun_mnd_jpn_est	-0.0200139356701218	-0.0463315877919411	0.96314530806418
95	fre_amh_qcu_tig_arw_tha_spa_uzb_ind_kor_swt_gam_dyu_rus_slo_knd_pol_igb_prs_afr_wly_est_amr_heb_bos_guj_moo_lat_mcd_alb_ses_jpn_cze_krd_ben_swe_glc_fbf_mol_cic_ita_swa_eng_sod_aeg_geo_tag_tur_yor_tsn_bsq_owc_aze_jav_scr_anl_por_rom_zul_grk_bat_hun_lda_mlt_mly_hau_dut_dgb_vie_ctl_bul_fin_bam_azi_ven_sun_pan_tsw_lit_cnt_ukr_mnd_chh_nor_svk_urd_mao_xho_tml_ger_bem_akn_hin_ewe_sid	0.51865566561397	1.27442377023654	0.205688503419806
96	tag_bat_anl_fin_mly_geo_svk_kor_nor_gam_moo_ven_chh_por_cic_dut_vie_knd_ind_cnt_ukr_lit_tml_amr_ewe_tur_igb_ger_bam_ita_tsn_akn_bos_bem_yor_uzb_prs_jav_slo_mcd_hin_heb_owc_qcu_dgb_bul_eng_lat_spa_amh_hun_pan_dyu_mnd_cze_bsq_rus_xho_ben_swt_sod_scr_swa_rom_sid_tig_fre_urd_mao_guj_pol_tsw_mol_mlt_arw_jpn_glc_swe_aze_wly_est_ses_zul_hau_krd_lda_ctl_afr_alb_fbf_aeg_azi_tha_grk_sun	0.129462948220611	0.284931876376891	0.776329883442614
97	mnd_afr_sid_krd_chh_uzb_zul_lit_wly_tag_cic_swt_scr_tha_slo_tsn_dyu_alb_gam_hin_ctl_akn_ben_tur_spa_est_dut_fin_prs_tsw_rus_jpn_mol_qcu_mao_swe_por_ven_geo_bos_ind_bem_pan_anl_ukr_vie_ita_jav_nor_bsq_hau_aeg_tml_lda_urd_grk_sun_amh_eng_moo_swa_rom_tig_azi_ewe_arw_owc_hun_mcd_aze_xho_sod_mly_ger_glc_heb_fre_ses_bat_bul_dgb_svk_lat_yor_mlt_knd_cze_amr_igb_bam_pol_guj_cnt_fbf_kor	0.560629627528094	1.31502713568411	0.191734111383726
98	xho_pan_knd_bul_tml_alb_mol_ben_swa_hin_lda_dyu_sod_rus_aeg_bsq_sun_gam_bat_hun_afr_ger_cze_dgb_tsw_mly_aze_tur_azi_fbf_kor_tag_spa_heb_bam_bos_uzb_sid_amr_amh_jpn_chh_owc_akn_guj_hau_pol_mnd_zul_urd_cic_ctl_swt_nor_svk_moo_lat_wly_eng_prs_mcd_jav_tig_swe_tha_scr_vie_por_anl_cnt_dut_est_glc_qcu_fre_mlt_ewe_rom_grk_tsn_fin_slo_ita_geo_krd_yor_mao_ses_ven_ind_lit_bem_ukr_arw_igb	0.147415393473188	0.377774728655925	0.70645877379403
99	ind_mol_bat_ukr_aze_dgb_jpn_gam_mnd_hin_amr_ses_chh_guj_moo_prs_lat_yor_slo_anl_cnt_swa_amh_heb_fre_vie_zul_lda_qcu_xho_sid_bam_arw_scr_urd_tsn_tag_akn_tml_alb_est_mcd_lit_mao_pol_igb_tur_hun_swe_ven_sun_ger_wly_pan_bem_tsw_uzb_mlt_geo_grk_mly_dyu_nor_bsq_eng_ben_owc_afr_spa_sod_ctl_kor_aeg_glc_swt_cic_ita_hau_krd_rom_jav_svk_fin_bul_bos_tha_tig_knd_rus_por_ewe_cze_dut_azi_fbf	0.623414935648693	1.64426667218928	0.103497509337792
100	ita_afr_bul_qcu_heb_hin_prs_sod_lat_ger_rus_ukr_anl_uzb_bam_tsw_amh_ses_swe_pol_krd_xho_aze_amr_akn_nor_ben_cnt_knd_urd_mol_arw_tig_lda_bsq_rom_sid_cic_jav_hun_mlt_hau_grk_tag_tsn_ctl_bos_slo_owc_swt_moo_cze_lit_ven_eng_chh_dyu_azi_ind_yor_ewe_spa_igb_tml_est_fin_dgb_fre_por_swa_alb_geo_wly_sun_tha_bem_dut_gam_zul_jpn_guj_mao_aeg_tur_pan_mly_fbf_kor_vie_scr_mcd_svk_glc_mnd_bat	-0.377377976699672	-0.875355338787731	0.383635783443443
101	hun_fre_azi_alb_tig_pol_glc_urd_igb_cic_tsw_chh_zul_mao_owc_afr_swt_lat_knd_ukr_jav_por_mly_bos_cze_bat_tsn_spa_grk_tag_ind_sun_qcu_sod_prs_rom_bsq_ita_mnd_vie_tha_moo_ses_fin_lda_ven_xho_ben_hau_gam_jpn_aze_ewe_dgb_lit_eng_bem_akn_krd_cnt_amh_nor_est_geo_hin_ctl_amr_ger_mol_svk_fbf_mcd_wly_tur_rus_guj_dut_bul_sid_uzb_heb_tml_swe_dyu_arw_yor_anl_slo_swa_scr_mlt_bam_pan_aeg_kor	-0.450416034544835	-1.03151726420477	0.304973442444102
102	vie_jav_tur_bam_svk_cnt_igb_moo_swa_tsn_bem_ewe_qcu_mnd_dut_hau_lat_tig_por_jpn_kor_sod_anl_grk_prs_bat_fin_eng_pan_chh_fre_tsw_tag_alb_aze_arw_mly_wly_scr_ita_bul_fbf_bos_est_bsq_azi_uzb_glc_dgb_yor_cze_geo_ben_krd_heb_aeg_lit_mlt_cic_tha_sun_pol_akn_tml_sid_ses_hin_zul_amh_ind_xho_gam_guj_mao_urd_ukr_owc_swt_lda_hun_amr_slo_rus_knd_mcd_spa_dyu_ger_mol_nor_rom_afr_swe_ctl_ven	0.393196083460838	1.05133410794627	0.295829320785653
103	ses_bos_mlt_igb_zul_nor_scr_azi_hau_chh_dyu_sid_lat_aeg_glc_cic_krd_amr_bem_bsq_uzb_aze_bam_mly_pan_swt_fbf_ger_gam_bat_dgb_cnt_lda_heb_fre_hun_rom_jav_ind_sod_est_tig_por_qcu_vie_akn_swe_guj_jpn_tur_pol_lit_arw_xho_ven_mol_svk_tsn_afr_urd_yor_wly_anl_mnd_alb_tml_spa_rus_fin_hin_slo_tag_mao_tsw_eng_ewe_ctl_dut_moo_sun_amh_grk_knd_tha_ukr_ben_ita_kor_owc_mcd_prs_bul_cze_geo_swa	0.72495665151933	1.641564087611	0.104057997543001
104	bsq_sun_xho_knd_mnd_jpn_lda_cic_ses_dgb_fbf_gam_tml_por_bem_mly_tag_mcd_eng_grk_ukr_sod_igb_ctl_sid_bul_fre_fin_ven_bos_uzb_tsn_rus_ger_guj_ind_amr_prs_dyu_jav_rom_heb_swt_svk_alb_slo_swe_chh_azi_swa_bat_nor_zul_bam_tha_afr_mao_mlt_lit_spa_anl_lat_yor_aeg_akn_arw_scr_tig_geo_pol_moo_est_ben_hun_vie_cnt_wly_hin_ewe_dut_tsw_tur_amh_pan_mol_krd_kor_ita_owc_urd_qcu_aze_glc_hau_cze	-0.303507308137243	-0.738287283949681	0.462198906751325
105	ctl_uzb_igb_dut_bat_hin_cic_prs_aze_tml_dgb_jpn_tur_fin_ses_ind_krd_rom_gam_vie_mol_nor_knd_fre_bos_owc_tsn_ben_afr_tsw_geo_sun_est_lat_mlt_cnt_svk_tig_slo_bul_qcu_hau_ewe_bem_rus_guj_anl_zul_amh_swe_alb_aeg_mly_bam_mao_fbf_lda_dyu_amr_kor_bsq_pol_swa_spa_akn_sod_moo_tag_azi_heb_swt_xho_tha_glc_yor_mcd_lit_arw_chh_cze_urd_ger_jav_eng_por_ita_wly_pan_hun_scr_grk_mnd_ukr_sid_ven	-0.0672258133954011	-0.156372046516778	0.876078720288269
106	mlt_knd_tsn_afr_dyu_rom_akn_bat_fbf_qcu_mcd_urd_lda_prs_dut_dgb_rus_swt_tur_sod_swa_est_igb_amr_grk_moo_ita_svk_glc_bem_tig_sid_pol_slo_ses_pan_bos_hin_xho_krd_ind_bul_azi_ctl_ven_owc_chh_mao_ger_ewe_mnd_ben_aeg_geo_swe_amh_cnt_tml_uzb_jpn_hau_eng_nor_hun_bsq_wly_alb_tha_anl_lat_jav_cze_cic_arw_sun_ukr_tsw_guj_mol_por_tag_kor_fre_yor_spa_heb_aze_scr_fin_mly_lit_gam_bam_zul_vie	-0.060854008979818	-0.134117492827415	0.893599481694681
107	azi_jpn_wly_heb_tsn_spa_sod_aeg_bul_cze_mly_bam_igb_alb_kor_jav_rom_owc_ewe_aze_fin_bsq_nor_geo_tsw_amr_uzb_xho_hau_prs_sid_amh_sun_slo_guj_ger_ven_dyu_lat_glc_hin_scr_ukr_afr_yor_tig_est_swe_ita_hun_dut_por_ses_mcd_arw_grk_mol_anl_tha_urd_lda_bem_eng_ctl_rus_qcu_fbf_bat_mlt_knd_bos_krd_ind_svk_cnt_swt_akn_ben_mnd_swa_zul_dgb_gam_pan_mao_vie_chh_tml_tag_fre_lit_pol_moo_tur_cic	0.581880090041201	1.35112685491184	0.179932687133446
108	owc_mol_scr_svk_mlt_pan_tig_amh_lda_gam_aze_alb_lat_kor_krd_chh_por_cze_mcd_jpn_knd_akn_glc_swt_swa_yor_ita_zul_cic_tml_arw_nor_bam_tur_fre_tsw_igb_hin_guj_dyu_jav_sun_mly_mnd_bos_moo_dut_ven_pol_fin_qcu_ses_anl_bsq_wly_hun_ukr_rom_aeg_heb_mao_afr_urd_ind_xho_tha_lit_geo_swe_sid_slo_eng_tsn_hau_sod_grk_bul_prs_azi_est_cnt_dgb_vie_ctl_amr_uzb_ger_bat_tag_bem_rus_spa_ewe_fbf_ben	0.325784023358334	0.734336825831803	0.464590966466579
109	anl_krd_qcu_hun_slo_rus_fbf_heb_scr_urd_gam_dyu_dgb_cic_bem_guj_lit_ind_uzb_sid_xho_yor_aeg_dut_nor_glc_jav_geo_cnt_mol_alb_hin_arw_tsw_zul_vie_ctl_jpn_ger_est_grk_moo_bsq_rom_mcd_knd_tur_pol_chh_bul_ses_kor_owc_swa_azi_tml_ewe_akn_hau_ukr_svk_prs_tag_amh_igb_amr_fin_afr_bos_lda_wly_spa_eng_pan_mly_sun_sod_tsn_por_bam_mao_aze_mlt_fre_tha_lat_ven_cze_bat_ita_swe_mnd_ben_tig_swt	-0.68913852728934	-1.65736166176812	0.100816186813247
110	ita_pan_urd_tha_zul_afr_tur_hau_heb_ind_rus_grk_jav_geo_pol_cnt_ctl_igb_cze_arw_sod_fre_ses_moo_chh_prs_scr_krd_sid_sun_por_ukr_dyu_bos_bsq_nor_mly_alb_dgb_yor_spa_mnd_swe_tig_slo_lit_owc_knd_swt_tag_aze_xho_kor_bem_ben_jpn_fin_svk_amh_gam_ewe_mcd_cic_qcu_lda_aeg_hin_vie_tsw_fbf_tml_guj_swa_bam_dut_azi_ven_bat_eng_mol_tsn_hun_glc_uzb_akn_est_ger_anl_mao_rom_bul_amr_wly_mlt_lat	0.140633042724047	0.382951768363476	0.702629428452884
111	tsw_cze_moo_amh_jav_qcu_svk_por_fbf_geo_mao_bul_zul_ven_eng_ses_mlt_bat_ger_slo_pol_igb_grk_chh_arw_heb_ind_wly_uzb_ewe_bos_hau_urd_spa_jpn_dut_bem_fin_lit_sun_mly_nor_mcd_anl_aze_lat_guj_mnd_cic_cnt_tag_akn_glc_dgb_kor_scr_xho_swe_swt_prs_sod_tsn_sid_hin_yor_tur_tml_fre_gam_knd_rom_bsq_ctl_mol_tig_aeg_alb_owc_vie_bam_hun_est_dyu_pan_lda_afr_ita_swa_ben_amr_rus_ukr_azi_krd_tha	-0.234231176230163	-0.540527618018754	0.59012543135808
112	aze_lat_jav_ger_dgb_azi_yor_bat_glc_tag_tur_bam_hau_bsq_grk_dut_scr_urd_mlt_ven_sid_wly_ctl_vie_anl_gam_tml_fre_bos_mcd_svk_nor_lit_guj_tsw_eng_mao_rus_mol_moo_mnd_aeg_jpn_uzb_ita_tha_swa_tig_sun_dyu_bul_owc_por_bem_ewe_est_amr_alb_slo_kor_lda_cze_chh_cnt_hun_krd_ses_arw_knd_sod_spa_akn_prs_tsn_amh_zul_heb_pan_xho_hin_qcu_fin_rom_geo_ind_fbf_swt_ben_mly_afr_swe_cic_igb_pol_ukr	0.337143752285979	0.777125955773943	0.439056733960561
113	ewe_svk_spa_gam_igb_hin_dgb_prs_fre_ind_tsn_akn_ses_heb_fbf_bsq_sod_urd_fin_anl_ven_hun_uzb_kor_est_afr_guj_mnd_pol_eng_owc_bos_amr_qcu_lit_mol_lda_tur_ita_jpn_aze_krd_dut_arw_mao_zul_xho_scr_geo_glc_swa_mly_tag_nor_ger_pan_amh_moo_mcd_cnt_ukr_bul_azi_alb_ben_wly_lat_vie_mlt_tha_rus_swe_hau_por_tsw_cic_slo_sun_bem_bat_yor_chh_cze_aeg_dyu_grk_ctl_knd_bam_swt_tml_jav_tig_rom_sid	0.492643068495729	1.26844837847178	0.207803861908882
114	eng_ctl_zul_owc_tig_hun_mao_hau_swt_tur_tsw_nor_swa_tag_scr_mnd_ind_afr_jpn_svk_slo_gam_sun_pan_amr_qcu_aeg_chh_bat_vie_grk_jav_fin_ven_sod_akn_amh_bam_yor_ses_ger_sid_ita_alb_tha_glc_bsq_bul_rus_mcd_kor_anl_fre_rom_dut_igb_arw_tsn_wly_fbf_lda_krd_lat_bos_dgb_prs_aze_xho_bem_cic_dyu_cze_mol_heb_est_spa_por_swe_hin_urd_guj_uzb_cnt_ben_moo_mlt_ewe_azi_lit_geo_ukr_knd_tml_mly_pol	0.625185926247151	1.52285599074011	0.131187948035308
115	cze_tsw_zul_guj_sid_ben_bat_ses_vie_arw_swt_hin_jav_tur_amh_heb_scr_fbf_spa_owc_ctl_bsq_svk_prs_moo_grk_anl_hun_tsn_rom_bam_mol_bos_sod_afr_pol_mly_ita_tml_dut_qcu_ven_cnt_jpn_tig_mlt_pan_akn_lit_ind_kor_slo_mcd_yor_dyu_lda_lat_est_hau_eng_geo_tag_glc_fre_rus_swe_mnd_igb_ewe_amr_dgb_fin_wly_knd_gam_azi_aeg_cic_chh_sun_tha_urd_uzb_swa_por_mao_ger_krd_xho_bul_nor_alb_ukr_bem_aze	-1.23259925793017	-3.30244914272581	0.00136102347356354
116	pol_amh_dgb_anl_rus_prs_swa_qcu_tml_aze_ita_igb_sid_ven_tsw_ger_mlt_tsn_xho_chh_ukr_gam_hin_arw_tag_tig_yor_vie_ind_eng_mcd_zul_mao_jav_moo_svk_hau_kor_lit_guj_krd_scr_bam_heb_glc_uzb_swe_hun_knd_por_dyu_urd_akn_slo_cnt_spa_fre_sun_bsq_owc_ses_ben_fbf_bem_dut_tur_mly_cze_est_fin_alb_amr_nor_geo_bat_lda_mnd_afr_ctl_grk_lat_swt_rom_tha_wly_sod_pan_ewe_bul_aeg_bos_mol_azi_jpn_cic	-0.778429356730391	-2.03768986575481	0.0444217834936107
117	lda_tml_glc_kor_amh_rom_slo_dut_fre_yor_mol_vie_igb_urd_swt_scr_eng_fin_grk_pol_tur_dgb_svk_bul_mcd_prs_cze_ger_alb_uzb_ewe_mnd_chh_arw_guj_jav_qcu_ben_por_heb_owc_mlt_ita_jpn_cnt_nor_bam_swe_ukr_spa_sod_afr_zul_sun_gam_geo_est_anl_cic_ind_rus_lat_dyu_pan_sid_ven_tsw_azi_hau_aze_akn_lit_swa_knd_hin_bsq_tsn_bat_bos_mly_hun_tha_xho_krd_ses_aeg_wly_amr_bem_tig_ctl_moo_tag_fbf_mao	-0.250036320212932	-0.591246697994694	0.555789495688101
118	jpn_bsq_cze_dyu_nor_azi_xho_akn_heb_moo_anl_sod_tig_tag_bul_bem_aze_hun_fin_spa_slo_por_guj_tha_gam_geo_lit_mly_ctl_tsn_ind_afr_rom_dgb_lda_prs_owc_swa_swe_dut_grk_hau_cnt_alb_bam_jav_fbf_ewe_est_sid_tsw_knd_ses_pol_krd_bat_mao_ita_scr_wly_ger_arw_vie_qcu_swt_hin_lat_glc_amr_yor_ben_kor_mol_ven_igb_svk_bos_mlt_pan_zul_tml_ukr_mnd_chh_fre_mcd_uzb_aeg_eng_sun_amh_cic_rus_urd_tur	-0.675963536809481	-1.76333564743159	0.0811284047949558
119	azi_cnt_spa_hun_ses_sod_tsw_qcu_est_por_tsn_kor_ita_glc_bsq_sun_heb_knd_guj_ewe_tha_svk_tml_pan_sid_amr_aze_mly_hin_krd_moo_swe_fre_igb_amh_hau_jav_lda_bam_swt_wly_scr_chh_fbf_dgb_mol_ind_mnd_alb_tag_xho_geo_rus_dyu_mlt_mao_bem_pol_bat_rom_cic_gam_eng_tur_arw_tig_aeg_anl_afr_mcd_yor_cze_akn_bul_jpn_vie_prs_bos_ben_grk_ukr_urd_ctl_zul_lat_uzb_owc_nor_fin_slo_ven_swa_lit_ger_dut	NA	NA	NA
120	est_eng_owc_tur_bat_slo_ita_chh_urd_ger_lit_afr_aeg_rom_scr_alb_dut_cnt_svk_tsn_ven_pol_akn_guj_ctl_lda_aze_moo_lat_bem_fin_igb_cic_krd_mao_rus_qcu_ben_hin_swt_ind_bsq_mly_bam_xho_ses_grk_knd_tsw_pan_amr_mol_arw_spa_bul_vie_uzb_tag_swa_tha_zul_geo_tml_yor_mcd_mlt_sun_nor_mnd_amh_sod_swe_kor_por_bos_tig_fre_gam_dgb_jpn_glc_hun_prs_anl_heb_dyu_ukr_wly_ewe_hau_cze_jav_fbf_azi_sid	0.377648991032922	0.888453507421461	0.376589031701621
121	ukr_scr_alb_mao_tsn_mcd_swt_ind_qcu_uzb_prs_heb_igb_cze_rus_cnt_bos_jpn_svk_tig_hun_ven_dgb_pol_dut_sid_zul_guj_lat_lit_xho_mnd_bat_geo_chh_azi_eng_afr_slo_bam_gam_bem_hin_nor_tml_knd_aeg_jav_wly_por_ewe_aze_ger_est_mly_moo_ses_ita_fin_hau_krd_fre_tsw_tha_mol_akn_grk_anl_sun_yor_pan_lda_bul_urd_kor_tur_spa_rom_swa_amh_fbf_mlt_arw_bsq_vie_ben_cic_sod_tag_owc_swe_glc_amr_dyu_ctl	1.01874373537907	2.31565233055929	0.0227757174413972
122	mnd_kor_krd_bul_tsw_wly_jav_lat_knd_fbf_gam_cze_cic_svk_amr_rus_tur_vie_akn_pol_tha_mol_bos_ind_por_dyu_nor_owc_mlt_hun_ven_swe_mao_spa_ita_ger_glc_ses_sid_fre_bsq_geo_ewe_alb_lit_slo_igb_bem_tig_grk_guj_xho_urd_jpn_yor_ctl_mcd_pan_uzb_bat_dgb_tsn_rom_lda_sun_azi_swt_scr_bam_mly_hau_moo_aeg_tag_zul_anl_amh_sod_hin_est_aze_arw_ukr_heb_tml_cnt_dut_chh_ben_swa_fin_eng_prs_afr_qcu	-0.208296305186453	-0.540065373963662	0.590442879659038
123	ukr_ger_geo_fre_lda_amr_fbf_sod_bam_ind_swt_mnd_ven_ita_tsn_dgb_xho_tag_knd_ctl_ben_swa_eng_lat_mol_sun_uzb_scr_mao_azi_rus_grk_aze_bsq_heb_dyu_bos_jpn_cnt_cic_anl_gam_amh_vie_bat_aeg_owc_tsw_dut_mcd_hau_glc_ses_fin_bul_ewe_jav_nor_igb_mlt_lit_slo_tur_alb_hin_tha_tml_kor_pan_krd_chh_spa_est_bem_por_swe_qcu_akn_guj_mly_tig_hun_arw_cze_prs_yor_afr_moo_rom_urd_sid_pol_svk_zul_wly	-0.547893109455116	-1.32013057993631	0.190031463450005
124	grk_aeg_vie_mlt_spa_krd_qcu_swt_arw_tag_amh_scr_ger_urd_azi_bos_glc_mol_bul_chh_est_owc_fin_mao_eng_wly_sun_fre_tha_svk_rom_bsq_ven_ind_jpn_ses_kor_ben_hau_swa_jav_knd_cze_alb_moo_ukr_cic_slo_fbf_afr_lda_ewe_uzb_amr_por_anl_bam_dut_sid_hin_zul_cnt_lit_bat_ita_akn_gam_xho_rus_pol_tsw_mcd_guj_tig_sod_tml_igb_heb_yor_ctl_dgb_geo_bem_hun_prs_lat_aze_swe_mnd_mly_tsn_tur_nor_dyu_pan	-0.480799263254538	-1.10488470098041	0.272059876220033
125	tha_lat_guj_cze_hau_wly_tsn_krd_mao_ven_glc_pol_aze_geo_qcu_heb_sun_afr_swt_scr_arw_slo_grk_owc_yor_svk_ses_ewe_azi_dgb_tml_swe_jpn_nor_est_mnd_vie_mol_kor_igb_spa_amh_ben_ita_chh_ger_cic_rom_tag_bem_bul_mly_tur_hun_uzb_ind_mcd_lit_mlt_dyu_anl_tsw_zul_bsq_gam_urd_hin_alb_ctl_knd_bam_sod_sid_amr_eng_dut_bat_por_jav_akn_tig_moo_rus_fbf_fre_cnt_pan_lda_aeg_fin_ukr_bos_prs_xho_swa	-0.590062410768319	-1.54040888909857	0.126856501927696
126	bul_svk_bam_swe_swa_ben_vie_ukr_fin_mlt_mol_por_bem_arw_glc_akn_sun_sid_igb_aeg_scr_bos_cze_lat_heb_mao_wly_bsq_mcd_azi_nor_xho_prs_tag_kor_sod_ctl_geo_pol_alb_qcu_hin_tha_mly_dut_tml_tsn_rus_pan_swt_grk_amh_ind_chh_spa_ven_yor_tsw_owc_eng_lit_slo_guj_aze_amr_dyu_afr_tig_gam_bat_urd_ita_moo_zul_hun_krd_cnt_dgb_fre_fbf_ses_tur_mnd_jpn_ger_cic_knd_ewe_hau_rom_est_anl_uzb_lda_jav	0.533023182162321	1.25856839876619	0.211336589836675
127	lit_ita_igb_jav_est_guj_geo_akn_ven_alb_dgb_aeg_swe_tsw_ind_swa_hau_rom_xho_bat_ewe_mnd_amh_tml_bsq_sun_fbf_ukr_moo_yor_bos_mlt_cnt_prs_mcd_knd_tha_tur_chh_por_aze_jpn_dyu_wly_bam_anl_cze_krd_lat_eng_ctl_bem_ger_spa_mol_rus_nor_urd_fre_uzb_swt_vie_lda_slo_owc_grk_tag_hin_tig_svk_gam_amr_ses_mao_hun_arw_glc_dut_scr_azi_zul_tsn_heb_sod_mly_fin_ben_sid_afr_pan_qcu_cic_kor_bul_pol	0.104995342546346	0.247187781766874	0.805307772575685
128	yor_tml_bsq_glc_bul_mao_gam_mlt_aze_tur_sid_jpn_est_tig_ses_swa_mcd_scr_ita_eng_urd_dut_zul_fbf_ger_cnt_ctl_ewe_arw_svk_hun_tha_spa_xho_cic_mnd_qcu_por_tag_bat_wly_lit_slo_nor_igb_rom_fin_ukr_rus_swe_bam_afr_ven_azi_bem_prs_heb_kor_chh_jav_moo_knd_guj_hau_ind_sun_uzb_lda_fre_geo_vie_grk_mly_tsn_amr_pol_lat_hin_alb_aeg_amh_swt_dgb_sod_bos_dyu_owc_anl_krd_ben_pan_mol_tsw_cze_akn	0.112996663774896	0.299897171250219	0.764924872725475
129	anl_est_glc_dyu_svk_jpn_lit_swe_cze_nor_tsw_lda_ger_tml_hun_tur_rus_sod_ven_cnt_bul_sun_mol_alb_dut_afr_ben_heb_pol_bat_aze_tha_scr_urd_rom_gam_ewe_grk_prs_chh_swa_vie_por_azi_eng_ukr_arw_owc_jav_ita_sid_aeg_krd_slo_tig_fin_mlt_dgb_mnd_lat_bem_spa_bos_swt_amh_qcu_xho_igb_guj_ses_ind_moo_kor_tag_mcd_akn_mly_wly_amr_knd_uzb_yor_geo_fre_zul_mao_hau_pan_cic_hin_ctl_tsn_bsq_fbf_bam	0.0830161967578199	0.213248118112416	0.831600215952571
130	sid_rom_tig_spa_ewe_ukr_slo_ind_guj_xho_anl_alb_cze_ctl_hun_lat_jav_tsn_urd_pan_hau_zul_grk_por_mly_ven_tha_knd_uzb_tsw_swa_vie_svk_chh_est_mao_ses_heb_bos_tag_fin_eng_bul_arw_nor_afr_dgb_owc_cic_cnt_wly_dut_scr_lit_mcd_pol_fre_sun_igb_aze_moo_dyu_hin_bat_amr_ger_kor_amh_geo_bsq_ita_gam_ben_swe_aeg_mnd_tml_bam_azi_glc_swt_rus_fbf_mol_yor_jpn_bem_qcu_tur_akn_mlt_lda_krd_prs_sod	0.393332994807136	0.925223027943631	0.357244525592383
131	ctl_alb_kor_akn_amh_ewe_mlt_pol_lat_yor_bat_uzb_cze_tur_moo_glc_mao_slo_tha_grk_dgb_hun_swa_aeg_urd_ven_azi_tag_geo_tsw_spa_dyu_qcu_hin_est_fin_gam_afr_eng_ind_tsn_ita_arw_fbf_rom_nor_bsq_rus_ses_vie_xho_tig_heb_ger_aze_fre_mol_mnd_wly_zul_jav_igb_sid_lit_swe_mly_pan_svk_ben_guj_jpn_cic_anl_prs_bam_swt_tml_scr_sod_lda_cnt_amr_ukr_mcd_bul_sun_dut_hau_chh_knd_krd_bos_owc_por_bem	0.652197131060779	1.71573000521647	0.0895412120756355
132	ita_lat_ewe_anl_aze_glc_afr_ctl_dyu_tml_sid_dut_cnt_sod_pol_bam_amh_guj_tsn_mnd_swa_grk_mol_cic_jav_mao_bos_svk_por_knd_slo_mly_lda_tha_wly_mcd_urd_ger_ses_azi_ben_heb_cze_eng_xho_hun_swe_nor_uzb_rom_owc_vie_arw_krd_chh_bem_tur_fre_scr_tsw_bat_amr_lit_est_ven_fin_tig_mlt_hau_moo_swt_fbf_yor_zul_tag_ukr_kor_gam_dgb_qcu_akn_hin_spa_sun_jpn_bul_pan_alb_aeg_geo_ind_prs_bsq_rus_igb	-0.230084306379825	-0.546960326235573	0.585716053302013
133	vie_nor_lit_dyu_moo_mcd_heb_tha_cze_hau_mao_scr_akn_sod_qcu_mly_krd_mnd_prs_fre_jav_por_ewe_knd_alb_kor_tig_sun_zul_igb_glc_svk_swe_mol_tag_arw_amr_grk_anl_bem_ven_wly_aeg_aze_geo_hin_tml_lat_owc_fbf_tur_tsw_est_bos_hun_fin_yor_spa_xho_bsq_dut_swa_ger_lda_cic_pol_slo_cnt_ita_ben_swt_pan_urd_chh_bat_eng_dgb_rus_sid_bul_afr_gam_bam_azi_rom_mlt_ukr_tsn_amh_uzb_guj_jpn_ses_ctl_ind	0.326257790730628	0.743989855901696	0.458758266911858
134	mly_slo_vie_rus_lit_guj_aze_alb_por_bos_tsw_hun_hin_anl_amr_ita_bat_cze_bul_ctl_pol_tig_geo_uzb_spa_tsn_sod_ger_sid_hau_mao_yor_est_dut_ben_cnt_fin_mcd_tha_swa_afr_fre_xho_igb_eng_bsq_krd_glc_dyu_owc_swe_mnd_kor_tur_jav_bem_moo_zul_chh_lat_nor_ukr_qcu_azi_swt_bam_knd_ven_tag_gam_arw_fbf_cic_ewe_ses_grk_prs_heb_sun_aeg_jpn_scr_ind_tml_amh_svk_mol_urd_lda_wly_mlt_rom_pan_akn_dgb	0.00661242800603905	0.0150988315484396	0.987985677457221
135	kor_azi_amh_amr_ger_ind_bem_uzb_tur_tml_aeg_grk_yor_eng_spa_ben_dgb_zul_bul_alb_glc_jav_mao_aze_owc_scr_rom_lat_akn_nor_pol_afr_wly_urd_cnt_prs_hin_jpn_swa_bos_chh_bam_heb_sod_tha_anl_mnd_hun_moo_bsq_geo_xho_igb_dyu_gam_lit_swe_fbf_cic_bat_svk_sun_rus_guj_arw_fre_sid_pan_por_mlt_dut_ctl_swt_cze_vie_fin_tig_lda_ewe_ven_mol_hau_est_tsn_knd_krd_qcu_ita_ses_slo_mcd_tag_ukr_mly_tsw	0.491263160011495	1.28743266799726	0.201138269339524
136	qcu_grk_tag_mnd_sid_amr_ewe_ger_mol_ben_spa_arw_tig_hun_ita_heb_ukr_lda_por_dgb_swe_xho_est_kor_geo_guj_cnt_tur_nor_scr_cze_swt_lat_krd_akn_dyu_bem_svk_knd_moo_hau_anl_yor_afr_chh_swa_bat_bos_pol_sod_bul_bsq_pan_hin_mcd_ses_ind_rus_rom_urd_jpn_amh_fre_aeg_slo_tsw_tml_bam_jav_igb_lit_tsn_alb_sun_mao_vie_ven_glc_cic_fbf_dut_azi_uzb_mlt_tha_fin_gam_aze_owc_ctl_mly_eng_prs_zul_wly	0.252843840165316	0.630294494560724	0.530047629741412
137	prs_spa_ben_hin_guj_hun_arw_tsn_zul_nor_amh_ewe_sod_pol_mnd_ger_scr_jpn_urd_hau_bsq_moo_afr_mlt_igb_bul_qcu_wly_tig_svk_aze_mcd_ukr_bos_mly_lat_ses_mao_tsw_ven_pan_sid_owc_cze_ind_tha_sun_geo_tag_swt_tur_fbf_bem_dgb_fin_anl_knd_vie_krd_lda_dut_dyu_yor_swe_grk_lit_alb_eng_cnt_ctl_rus_aeg_por_glc_fre_kor_est_amr_bat_tml_rom_mol_jav_slo_heb_azi_akn_bam_chh_swa_uzb_gam_ita_xho_cic	-0.116823315399187	-0.259098482835058	0.796131894407425
138	cnt_jpn_aeg_spa_ses_hin_cze_tag_tur_ita_sod_azi_vie_lat_geo_tml_mnd_lda_sid_aze_nor_cic_dgb_urd_mlt_fin_glc_bem_swa_knd_fre_rom_ind_ven_svk_zul_amr_bos_kor_est_owc_afr_dut_mao_bul_dyu_guj_pol_fbf_prs_hau_ger_akn_rus_hun_eng_swt_tha_tsw_jav_xho_bat_wly_lit_grk_bam_ben_mly_ukr_qcu_bsq_pan_swe_mcd_uzb_arw_por_anl_alb_ctl_ewe_tsn_sun_krd_yor_scr_heb_amh_igb_mol_chh_gam_slo_moo_tig	0.192519426923223	0.434697141200066	0.664789272262748
139	glc_ind_urd_tag_amh_swt_uzb_bem_sun_tur_mnd_swa_pol_zul_akn_krd_yor_bos_bam_tsn_azi_aeg_xho_guj_cnt_ger_qcu_eng_anl_sod_ctl_grk_tha_aze_arw_ven_pan_tsw_ben_est_wly_tig_svk_mly_hun_chh_prs_nor_bat_igb_mcd_gam_amr_ses_hau_swe_por_cze_dut_lda_bsq_vie_spa_sid_cic_slo_knd_fbf_jpn_mol_jav_rom_geo_dgb_alb_ukr_fin_owc_dyu_kor_tml_lit_ita_heb_afr_moo_fre_ewe_mao_lat_rus_scr_bul_mlt_hin	-0.778658406561349	-1.81053595195104	0.0734418900339928
140	jpn_zul_tha_gam_alb_aeg_anl_lda_bul_akn_mao_est_tsw_cze_arw_grk_ita_mnd_bos_afr_cnt_tig_swt_mlt_ukr_mcd_swa_kor_slo_urd_bem_jav_bat_moo_tml_xho_guj_dyu_dut_pol_eng_lat_rom_swe_rus_mol_ewe_krd_vie_ind_ven_chh_ses_owc_amr_uzb_glc_fbf_hun_sun_tur_lit_hau_fin_svk_bam_tsn_knd_igb_tag_azi_cic_fre_nor_sid_ben_scr_wly_yor_dgb_por_amh_spa_geo_hin_ger_ctl_aze_prs_heb_pan_sod_qcu_mly_bsq	0.174018468915783	0.394836849472433	0.693867386160114
141	mao_ses_bam_owc_zul_igb_swe_gam_lda_tsn_bat_wly_tha_ctl_ven_tig_azi_knd_nor_lit_bos_lat_jav_pan_chh_mcd_urd_mnd_tur_aze_ewe_est_tsw_rom_hin_por_bsq_alb_ind_hun_aeg_dyu_mly_swt_jpn_krd_amh_svk_ukr_mol_hau_geo_scr_ger_glc_pol_swa_cze_tag_arw_slo_yor_amr_anl_prs_kor_rus_grk_vie_cnt_sod_dut_sun_tml_dgb_xho_akn_ben_mlt_spa_heb_bem_fbf_guj_uzb_ita_eng_qcu_fre_moo_sid_afr_bul_cic_fin	-0.234353255725648	-0.521547354031301	0.603225383696302
142	mcd_guj_bam_swe_sun_sod_alb_spa_aze_eng_bem_sid_heb_hin_swa_pol_mnd_fre_aeg_prs_ukr_est_tur_kor_bos_tsw_akn_mly_anl_dyu_lda_tag_arw_slo_geo_swt_mao_moo_azi_hun_ses_ewe_jpn_bat_fbf_hau_cze_cic_rus_krd_rom_zul_pan_nor_tha_uzb_xho_gam_urd_tsn_amh_qcu_owc_jav_ger_afr_bsq_lit_ctl_dut_por_wly_mol_bul_cnt_tml_ven_igb_mlt_ind_yor_amr_knd_lat_grk_tig_scr_svk_ben_vie_fin_chh_glc_ita_dgb	-0.389538754739752	-0.912218635376108	0.364012277310163
143	hun_sid_scr_ita_bem_geo_pol_afr_swe_chh_urd_sun_tag_pan_ven_mlt_cnt_bam_azi_uzb_owc_hau_svk_nor_slo_ben_sod_lda_xho_est_eng_qcu_mol_tml_aze_arw_tig_bsq_tha_zul_tsw_dyu_gam_aeg_dgb_mnd_swa_alb_cic_spa_ewe_bul_lat_ses_ctl_amh_fin_ind_prs_wly_guj_yor_jpn_vie_krd_bos_bat_amr_rus_heb_ukr_mcd_anl_fbf_glc_rom_fre_grk_mao_por_igb_dut_moo_swt_cze_lit_mly_tsn_akn_jav_tur_ger_kor_knd_hin	NA	NA	NA
144	knd_qcu_tha_alb_gam_fbf_tsn_arw_nor_eng_amh_jav_swa_moo_ukr_kor_svk_guj_dyu_bsq_bem_krd_glc_rus_jpn_lit_prs_swe_fin_mol_xho_mly_sod_wly_tml_ctl_cnt_cic_ewe_lat_zul_pan_por_ven_uzb_lda_aze_grk_owc_bam_scr_yor_dut_swt_hun_fre_anl_mcd_azi_hin_urd_bul_ger_ind_heb_tur_geo_bat_rom_vie_aeg_bos_sid_tig_tag_tsw_mao_amr_ses_cze_dgb_mlt_spa_ita_igb_mnd_hau_pol_ben_chh_slo_akn_sun_afr_est	-0.202763173462026	-0.518009098079396	0.605682073409835
145	slo_nor_xho_bat_dgb_mao_owc_bem_ctl_mnd_por_kor_geo_mlt_swt_heb_amr_bsq_cnt_hin_cic_rus_ger_ukr_scr_mol_sod_jav_alb_jpn_knd_tml_swa_tsn_lit_urd_afr_hau_eng_est_dyu_vie_yor_swe_lda_akn_amh_svk_guj_anl_ewe_fre_ind_prs_krd_arw_lat_mly_aze_uzb_ita_hun_aeg_spa_gam_fbf_wly_ben_sid_fin_tha_tig_glc_qcu_bam_ven_chh_cze_pan_azi_mcd_zul_igb_bos_dut_pol_rom_sun_tsw_moo_ses_bul_tag_grk_tur	NA	NA	NA
146	ben_hau_tsw_dyu_bat_jpn_mnd_jav_bul_bem_sun_dgb_hun_por_akn_zul_igb_owc_arw_urd_fbf_ukr_gam_ven_geo_kor_lat_bam_guj_yor_anl_tig_ger_vie_svk_ctl_qcu_aze_fin_ind_moo_scr_pol_mlt_prs_est_ses_rus_glc_wly_pan_fre_cze_cnt_tha_tur_aeg_eng_swt_mly_amh_krd_knd_dut_chh_grk_hin_mao_ita_swa_sid_bsq_mol_lda_tsn_alb_rom_slo_lit_uzb_ewe_spa_swe_xho_bos_tml_azi_cic_sod_mcd_tag_nor_afr_heb_amr	0.47687209896004	1.10004655018362	0.27415116970556
147	afr_ven_cnt_tur_cic_ewe_pan_owc_aeg_arw_chh_alb_tsw_fre_slo_aze_tig_lat_hau_eng_sid_amr_tsn_bul_ses_vie_moo_nor_hun_lit_jpn_dut_swe_qcu_rus_fin_knd_swt_lda_prs_bos_mcd_wly_urd_hin_mol_est_fbf_ger_pol_grk_kor_mly_spa_tml_geo_guj_dgb_heb_amh_scr_anl_cze_bsq_xho_mnd_ben_bat_zul_jav_dyu_ind_ctl_akn_krd_tag_glc_rom_bam_ita_uzb_ukr_swa_tha_azi_mlt_sod_svk_yor_bem_igb_sun_por_gam_mao	-0.364856168731061	-0.867201709576504	0.388063552640061
148	rom_est_ben_uzb_ukr_igb_dgb_sod_cic_lat_zul_amh_mly_mcd_anl_chh_grk_bam_ven_heb_azi_hun_kor_sid_swt_tha_ctl_lit_sun_xho_hin_gam_bos_lda_rus_ind_jpn_pan_mol_dut_urd_pol_swa_hau_akn_mlt_knd_ger_geo_por_amr_prs_tml_cze_wly_fre_fin_ita_alb_vie_glc_qcu_moo_bsq_fbf_arw_scr_tsn_mao_dyu_afr_jav_nor_bat_spa_ses_aeg_bul_eng_aze_ewe_svk_tsw_slo_mnd_krd_cnt_tig_tur_yor_owc_swe_tag_guj_bem	-0.891107520399431	-2.75421018309326	0.00707700835506645
149	bat_mao_spa_akn_bul_jpn_grk_fre_sod_cze_rus_ind_hun_anl_vie_bam_urd_arw_ita_qcu_ger_amh_afr_ven_est_bem_prs_tml_scr_aeg_kor_pan_ctl_eng_jav_aze_lat_igb_rom_fbf_hin_slo_yor_guj_swe_zul_azi_lda_bsq_dgb_pol_gam_tsn_ben_ukr_tig_amr_xho_mol_mly_owc_cic_sun_glc_lit_heb_cnt_tha_hau_mlt_swa_mnd_tsw_alb_svk_swt_por_dut_krd_bos_knd_tur_mcd_ses_chh_uzb_nor_sid_geo_moo_fin_tag_dyu_ewe_wly	0.643462292240953	1.50975436588511	0.134496282459013
150	aeg_ukr_hin_eng_sun_amh_ven_cnt_moo_scr_alb_por_lit_ita_geo_sod_tha_ind_uzb_akn_mol_bat_tml_azi_swt_hun_bsq_mcd_ben_xho_hau_dgb_arw_igb_kor_pan_dut_vie_pol_gam_knd_est_zul_amr_cic_guj_jav_rus_ger_ewe_krd_tag_cze_fin_mly_bul_lda_prs_ses_bos_ctl_bam_fre_tsn_jpn_nor_heb_svk_sid_dyu_anl_aze_tsw_glc_swa_tig_mnd_tur_chh_rom_spa_slo_mlt_bem_wly_yor_owc_qcu_fbf_grk_mao_lat_urd_afr_swe	-0.249116360824711	-0.639783845955801	0.523886108701786
151	arw_zul_ctl_tha_scr_aze_amr_hin_ven_kor_mly_wly_hun_aeg_chh_gam_mcd_est_bul_knd_rom_fin_mao_akn_tsw_lit_cic_cze_prs_grk_geo_qcu_moo_ses_dyu_bam_lda_svk_ita_mlt_hau_spa_pan_amh_bat_tag_jpn_dgb_mnd_urd_dut_afr_bos_bsq_por_vie_eng_bem_ewe_swe_tig_ger_swt_tsn_lat_glc_ukr_uzb_xho_cnt_heb_tml_ben_fbf_guj_tur_krd_alb_nor_rus_owc_sod_anl_azi_swa_yor_sid_slo_jav_mol_sun_igb_ind_fre_pol	-0.380581538250053	-0.990672191034975	0.324416231065189
152	mlt_igb_rom_hau_mly_mao_sid_ctl_hin_fre_swt_jpn_sod_grk_nor_ewe_tsw_zul_tsn_bem_kor_mcd_aze_lda_urd_sun_anl_guj_pan_tha_rus_lit_ita_mol_knd_swa_tur_qcu_fbf_krd_moo_bat_ind_amr_ven_wly_cnt_cic_xho_svk_afr_yor_fin_uzb_ger_tml_dut_jav_bam_ukr_hun_est_dyu_eng_alb_akn_aeg_ses_cze_lat_por_chh_pol_bul_amh_glc_vie_tag_geo_bsq_dgb_ben_bos_prs_spa_swe_gam_scr_tig_slo_owc_arw_azi_heb_mnd	0.395380964038088	0.901094790550957	0.36986556355296
153	alb_ctl_tml_spa_mcd_ind_tig_gam_hau_uzb_hin_xho_fbf_qcu_ven_svk_aze_bsq_cic_bat_pan_sun_kor_afr_amr_ewe_bos_rus_ita_bem_ger_aeg_knd_tsn_heb_akn_azi_moo_arw_lda_nor_urd_sid_fin_guj_bam_ses_ben_cnt_tur_mao_geo_grk_lit_sod_tha_dgb_hun_lat_fre_eng_scr_glc_est_tag_mol_igb_jpn_jav_anl_amh_swa_zul_cze_swt_bul_swe_krd_rom_dut_por_dyu_tsw_wly_slo_prs_ukr_pol_mlt_owc_mnd_yor_mly_chh_vie	-0.429713628949292	-1.01553249746299	0.312486806435878
154	bem_vie_alb_dgb_igb_mly_prs_knd_urd_mlt_guj_jav_ita_anl_amh_gam_glc_kor_bul_slo_est_amr_mol_moo_tsn_cze_chh_dut_aeg_mnd_krd_aze_mao_mcd_pan_bsq_pol_sun_sid_por_zul_bos_fbf_yor_azi_cnt_arw_tha_akn_ukr_tsw_tig_cic_sod_bam_hau_tag_ger_ctl_spa_swt_xho_scr_swe_owc_ven_ind_hun_nor_afr_qcu_hin_lit_jpn_fin_ses_fre_eng_tur_tml_lat_svk_ewe_lda_grk_swa_bat_uzb_wly_heb_rus_ben_geo_dyu_rom	-0.432327743893946	-1.02486601864735	0.308084820985637
155	hin_tur_bat_ctl_heb_gam_tsw_alb_swe_kor_anl_cic_lat_ben_geo_chh_arw_qcu_vie_por_spa_dgb_grk_eng_amr_guj_nor_ita_ind_mlt_swa_mao_swt_owc_ses_aze_fre_ewe_svk_ger_rus_cze_krd_tig_tha_afr_slo_sod_bul_tml_fbf_yor_ukr_bsq_mnd_aeg_urd_fin_mol_pan_hun_lit_dut_wly_jpn_mly_azi_jav_cnt_sid_ven_igb_hau_prs_moo_mcd_amh_zul_knd_lda_bem_tag_glc_akn_xho_uzb_dyu_rom_est_tsn_bam_sun_pol_bos_scr	0.735244839934556	1.80609125111454	0.0741389004419987
156	gam_jav_geo_hin_urd_yor_kor_eng_ses_aeg_sod_tur_dgb_slo_cic_mao_lat_hun_ven_tag_bos_aze_igb_rus_akn_arw_cnt_prs_swe_grk_dyu_lda_moo_azi_alb_mlt_amh_lit_ger_bam_mnd_pan_tig_cze_fbf_mly_vie_mol_ewe_sun_chh_anl_krd_dut_svk_knd_ind_nor_wly_owc_spa_zul_uzb_qcu_amr_hau_tsw_swa_bsq_heb_bem_por_fre_fin_ctl_xho_tha_scr_ben_bat_pol_rom_guj_bul_est_mcd_jpn_glc_ukr_swt_sid_tsn_tml_ita_afr	-0.274624635961598	-0.728188295172875	0.468327878080077
157	owc_hau_slo_lit_akn_zul_azi_vie_cnt_mol_tsn_yor_amh_scr_tur_tsw_lda_mly_tha_geo_pol_cic_cze_tig_grk_guj_afr_urd_swe_bul_bsq_sun_tml_rom_mlt_hin_ukr_aeg_jav_krd_bos_ben_chh_dgb_sod_wly_swt_ewe_ger_eng_por_bat_prs_jpn_mnd_lat_spa_bam_moo_igb_svk_pan_amr_ven_mcd_arw_fin_qcu_bem_alb_sid_uzb_hun_dut_fbf_est_gam_tag_heb_ctl_ind_rus_kor_nor_aze_knd_anl_dyu_ita_ses_glc_swa_fre_xho_mao	-0.404008857780836	-1.07037185925256	0.287222066655385
158	uzb_swe_ses_prs_amr_nor_cic_tsw_lit_qcu_dgb_bam_alb_spa_cnt_aze_mlt_vie_urd_dut_igb_lda_krd_ewe_mcd_ger_swa_mao_swt_dyu_guj_fin_rom_chh_zul_tha_ita_est_knd_tur_por_bul_fbf_aeg_hau_mol_rus_bsq_fre_svk_pan_jpn_amh_akn_tag_ukr_tml_kor_heb_bem_bat_sod_azi_moo_wly_jav_ind_tsn_afr_ctl_bos_lat_gam_tig_hin_mnd_sun_ben_sid_anl_ven_glc_xho_slo_scr_grk_hun_pol_eng_cze_geo_owc_yor_arw_mly	-0.584513806598129	-1.33541894703975	0.184998601610909
159	eng_hau_bos_heb_bat_afr_krd_akn_mly_slo_anl_chh_ses_hin_fbf_svk_amr_jpn_igb_mlt_pol_tsw_qcu_tur_bam_grk_urd_lat_mao_swe_wly_hun_spa_tig_tsn_gam_knd_cze_yor_alb_tml_cic_zul_dut_lit_kor_tag_guj_por_nor_dyu_glc_ewe_geo_est_ger_vie_bem_ind_mnd_bsq_pan_rom_ukr_uzb_mcd_arw_scr_sid_aeg_jav_xho_owc_tha_swa_ben_lda_bul_swt_aze_rus_cnt_sod_ven_azi_fin_ita_sun_prs_amh_dgb_mol_moo_fre_ctl	NA	NA	NA
160	eng_ita_igb_jav_sod_mol_bat_rom_por_moo_ses_yor_arw_bsq_ewe_hun_mao_kor_mly_zul_tsw_grk_owc_tsn_bam_urd_heb_tml_dut_mcd_alb_mnd_glc_ind_guj_anl_scr_hau_krd_amh_amr_ctl_pan_lat_uzb_prs_sun_chh_rus_tha_dgb_swa_qcu_est_cze_swt_lit_vie_mlt_ger_spa_fin_aeg_pol_azi_wly_ukr_knd_ben_svk_tig_ven_jpn_slo_bem_xho_cic_akn_fre_sid_cnt_lda_hin_nor_dyu_afr_swe_gam_fbf_aze_tag_bos_tur_bul_geo	0.135818064231813	0.36381982464705	0.716818349612598
161	bsq_guj_scr_slo_amr_bam_spa_swt_tsn_ewe_tml_afr_amh_bat_fin_mlt_glc_owc_nor_uzb_ita_rom_jpn_swe_sun_bos_dut_anl_mly_ukr_hau_ven_urd_heb_tha_vie_jav_ind_bul_ben_cze_rus_igb_pan_bem_moo_ses_zul_alb_eng_mcd_lat_aeg_lda_arw_hin_qcu_kor_por_azi_cic_chh_hun_est_lit_geo_ger_tag_krd_sod_svk_dyu_aze_fre_grk_yor_xho_mnd_swa_pol_wly_ctl_tur_knd_gam_tig_fbf_sid_mao_akn_mol_cnt_dgb_tsw_prs	NA	NA	NA
162	afr_vie_bsq_fre_bem_hin_scr_aze_bat_tag_ctl_bos_owc_sod_geo_ses_uzb_ger_arw_eng_wly_guj_lat_mly_xho_est_lit_dyu_prs_grk_moo_fbf_knd_tsn_rom_dut_zul_swe_tur_cnt_cic_azi_por_dgb_ita_yor_gam_jpn_ewe_ven_alb_sun_pol_fin_bul_pan_tig_hau_akn_svk_urd_mol_mcd_anl_slo_amh_ukr_qcu_heb_tsw_chh_sid_rus_tml_aeg_jav_ind_swa_krd_mao_lda_swt_hun_igb_spa_bam_nor_mlt_cze_kor_amr_glc_tha_ben_mnd	NA	NA	NA
163	qcu_bsq_hin_ind_slo_mao_akn_fin_cze_ben_knd_dyu_lat_ita_lda_tml_azi_eng_ger_dgb_mnd_geo_moo_jpn_alb_tig_gam_mol_tsn_jav_glc_lit_ses_urd_amr_uzb_est_ewe_bos_tha_hau_prs_ven_mly_fre_scr_spa_tur_yor_fbf_swa_anl_swt_sid_mcd_xho_bat_zul_wly_por_pol_rus_mlt_tag_aze_chh_swe_rom_kor_hun_cic_pan_bem_nor_grk_sun_sod_guj_ukr_krd_arw_svk_bam_dut_cnt_vie_heb_igb_amh_bul_afr_tsw_aeg_ctl_owc	-0.456735656569452	-1.18443229171933	0.239260190954663
164	ses_tag_vie_rom_gam_afr_bat_ita_chh_arw_mnd_amh_tur_grk_pol_tha_lat_swa_kor_lit_tsw_fre_mol_bem_bsq_aze_zul_fbf_xho_spa_hun_cnt_hau_sid_slo_fin_qcu_knd_hin_tsn_sod_moo_sun_mly_est_dgb_ctl_dyu_pan_prs_svk_azi_por_guj_cze_alb_scr_amr_mao_swt_mcd_ukr_ven_mlt_urd_jav_ben_jpn_ind_heb_yor_owc_eng_dut_bam_swe_aeg_wly_akn_ewe_krd_bul_rus_nor_bos_lda_cic_tml_ger_igb_geo_glc_uzb_tig_anl	-0.76867105930328	-1.78861744363706	0.0769325732516118
165	bat_scr_mlt_rom_qcu_sod_zul_lit_pan_bam_amr_mly_pol_anl_hun_glc_lda_azi_por_bem_mnd_bul_ven_nor_ben_mao_aze_vie_tag_jpn_dut_arw_lat_eng_bsq_swe_tsn_alb_aeg_heb_ewe_moo_afr_urd_amh_akn_chh_guj_svk_kor_hau_est_mol_cic_ukr_knd_slo_ger_rus_fre_krd_tsw_grk_jav_cze_spa_igb_ses_ind_wly_swa_cnt_geo_owc_dyu_swt_dgb_bos_fin_tig_sun_hin_tha_prs_sid_fbf_tur_uzb_gam_ita_ctl_tml_mcd_xho_yor	0.42266734724202	0.968480180795818	0.335316565357219
166	tsw_uzb_dgb_lda_tur_scr_ita_tag_aeg_bul_bam_vie_mao_ses_est_sid_heb_jav_tig_hau_gam_fbf_ven_urd_bos_qcu_arw_dut_swe_svk_bsq_cze_grk_swa_pan_bat_moo_guj_owc_hun_geo_ger_spa_amr_ukr_pol_tha_ind_xho_mlt_cnt_igb_hin_aze_bem_knd_ewe_mcd_lat_ben_kor_por_sun_mnd_akn_chh_dyu_fre_amh_afr_azi_zul_krd_cic_alb_glc_tsn_sod_tml_mol_rus_anl_ctl_nor_eng_lit_swt_slo_yor_wly_mly_jpn_rom_fin_prs	0.579007629078177	1.36064304767581	0.176915012564511
167	cze_tur_qcu_mnd_yor_ses_swe_sod_mcd_fbf_zul_tsw_jpn_tsn_azi_por_tag_arw_spa_hau_bem_grk_kor_fin_moo_amr_slo_lit_bam_scr_dut_mlt_tha_alb_swa_mol_hun_bos_swt_sid_hin_prs_amh_bat_afr_svk_uzb_fre_ven_ukr_cic_rom_anl_owc_dyu_pan_aeg_gam_vie_ctl_ewe_knd_ben_glc_mao_wly_lda_bul_aze_tig_urd_est_lat_ita_nor_rus_jav_ger_geo_heb_bsq_guj_xho_akn_dgb_krd_ind_sun_igb_eng_pol_tml_chh_mly_cnt	0.456427955383726	1.17716148872244	0.242134985603969
168	tsn_dut_vie_guj_chh_lit_tml_aeg_bat_sid_bos_lda_ses_grk_ukr_ven_hun_svk_pol_nor_sun_tsw_tha_jpn_ger_est_geo_gam_fbf_wly_aze_alb_azi_spa_bul_tur_cic_rom_slo_krd_cnt_eng_jav_amh_igb_pan_uzb_urd_knd_bem_afr_swt_rus_yor_hin_qcu_mly_ita_dyu_hau_heb_mnd_fin_dgb_cze_por_arw_akn_ind_xho_ben_moo_tag_ewe_bam_mlt_kor_prs_bsq_mao_ctl_glc_swa_mol_anl_lat_tig_owc_fre_scr_swe_mcd_amr_sod_zul	-0.480098532629724	-1.24271690050463	0.217096382692933
169	ben_pol_bsq_hau_por_bul_dgb_dut_tig_mao_glc_lit_moo_hin_ewe_svk_fre_tag_cze_krd_mnd_prs_bem_ses_urd_aze_lda_chh_amr_est_cic_slo_mlt_qcu_hun_yor_tha_alb_igb_ctl_cnt_fbf_uzb_tsn_akn_anl_mcd_aeg_zul_vie_swa_pan_sid_rus_sod_ven_bam_ukr_knd_jav_ind_spa_bos_tml_ita_ger_mol_rom_mly_amh_sun_kor_xho_tur_grk_azi_dyu_swt_heb_arw_scr_swe_nor_tsw_lat_geo_afr_fin_guj_owc_eng_jpn_wly_gam_bat	-0.476519830910668	-1.0908839450395	0.278142232198247
170	azi_uzb_fre_mlt_lit_fin_sid_yor_urd_cnt_kor_rom_dut_hin_alb_ger_bat_knd_swt_akn_afr_hau_svk_zul_bem_vie_dyu_guj_nor_sun_aeg_ukr_bul_lda_swe_tag_anl_hun_fbf_moo_eng_arw_qcu_est_heb_mly_krd_lat_mao_jav_swa_igb_ses_amr_scr_grk_glc_cze_mcd_owc_ind_tha_bsq_pan_slo_chh_ita_ven_sod_xho_wly_tml_tur_spa_dgb_ctl_jpn_ewe_tig_geo_tsn_mnd_tsw_prs_gam_bam_amh_ben_bos_mol_rus_cic_aze_pol_por	-0.629848816404872	-1.41466995189236	0.160504756086385
171	rom_glc_cnt_hun_tsn_amh_ses_ewe_grk_rus_bam_moo_swt_mly_ctl_mao_qcu_bem_ind_vie_geo_anl_afr_mlt_hin_bul_tag_tur_akn_ita_ven_dut_pol_aze_ukr_dgb_wly_bsq_tig_sun_tsw_spa_amr_lda_por_alb_cic_yor_xho_kor_eng_owc_prs_bos_arw_knd_cze_jav_ger_nor_fre_dyu_lat_est_sod_urd_krd_swa_guj_swe_mcd_mnd_uzb_fin_chh_zul_bat_azi_aeg_hau_tml_slo_lit_gam_scr_pan_svk_jpn_tha_heb_mol_fbf_sid_ben_igb	-0.0258031697311962	-0.0592218432755096	0.952902482230746
172	fbf_sod_pan_mol_fre_mlt_tsw_cze_mly_aeg_hun_bam_dgb_arw_ukr_hau_geo_fin_urd_cnt_prs_bul_aze_tig_hin_slo_tha_dut_akn_wly_ven_grk_krd_ind_vie_svk_swa_heb_anl_bem_amh_mnd_swe_lda_mao_sun_guj_ger_ben_jav_afr_est_amr_igb_cic_nor_xho_ita_mcd_rus_kor_tur_dyu_azi_glc_gam_moo_swt_bsq_tag_eng_ctl_tsn_rom_lat_pol_tml_jpn_lit_bat_alb_qcu_bos_yor_ewe_knd_ses_scr_por_chh_owc_zul_sid_uzb_spa	-0.551218323781117	-1.43080892981318	0.155836589405069
173	fin_tag_lat_lit_yor_tsn_sun_ctl_rom_geo_mol_zul_hau_bam_amh_chh_cze_tig_afr_kor_sid_prs_ben_owc_cnt_ewe_hin_mlt_krd_pan_swe_spa_scr_dut_ukr_aeg_anl_gam_bem_slo_xho_bat_ses_moo_bsq_jpn_aze_por_akn_ind_rus_eng_cic_mcd_amr_ger_jav_swt_swa_pol_hun_ita_fbf_heb_alb_mao_guj_knd_mnd_wly_grk_arw_tsw_qcu_tml_tha_fre_igb_dgb_vie_uzb_lda_sod_est_nor_bul_ven_mly_urd_glc_svk_bos_dyu_tur_azi	0.650090624992936	1.46743954378785	0.145630336118265
174	guj_hau_por_jav_gam_mao_fbf_prs_sid_ven_svk_afr_dut_pol_yor_hin_ses_rus_chh_geo_eng_wly_pan_dyu_urd_fre_anl_slo_cnt_xho_ind_bam_bem_lit_aze_ewe_mly_ger_tsw_lda_mnd_dgb_hun_tsn_swt_tha_bsq_bul_sun_knd_jpn_tag_igb_spa_ben_rom_arw_est_heb_akn_ita_lat_krd_swe_fin_mcd_mol_scr_vie_mlt_cic_ctl_sod_tur_azi_aeg_nor_tig_tml_grk_swa_alb_qcu_bos_amh_glc_bat_ukr_amr_cze_uzb_moo_owc_kor_zul	0.321033060403068	0.733392084623321	0.465164056368562
175	swa_owc_qcu_ger_bam_cze_eng_mao_geo_swe_zul_tag_cnt_rus_tsw_mlt_mly_fre_aeg_hin_arw_hau_xho_ind_bem_dut_tsn_tur_lit_bsq_chh_gam_fbf_spa_mcd_ukr_ita_bos_dyu_igb_prs_cic_por_hun_sun_ctl_svk_jav_nor_swt_guj_slo_mol_akn_aze_ven_fin_afr_sod_dgb_pol_wly_tig_pan_scr_urd_glc_tml_ewe_krd_bul_azi_est_amr_yor_moo_kor_knd_heb_tha_rom_sid_bat_anl_amh_grk_lat_alb_ben_lda_mnd_ses_uzb_vie_jpn	0.00768316080782557	0.0188964528531154	0.984964191330874
176	zul_ind_cnt_owc_sid_urd_nor_slo_uzb_lat_hun_swe_mnd_lit_fre_pan_krd_ben_jpn_anl_ven_grk_xho_kor_tur_swt_lda_dgb_tha_mao_rus_bem_cze_fin_bam_geo_aeg_dyu_scr_igb_tsw_prs_swa_ewe_mol_dut_amh_tig_glc_ger_chh_knd_svk_guj_fbf_tag_afr_gam_tml_spa_ukr_tsn_wly_alb_sun_moo_ses_mcd_bsq_bat_est_azi_arw_jav_hau_mly_rom_sod_mlt_akn_vie_ita_bul_eng_yor_qcu_por_aze_pol_ctl_bos_heb_cic_amr_hin	0.506572195711024	1.34531297282721	0.181795357586319
177	afr_yor_ind_amr_tig_hau_tha_aeg_owc_dgb_jav_qcu_xho_igb_guj_fre_bul_slo_svk_spa_bos_glc_ukr_est_chh_krd_sod_grk_ven_swa_bam_hin_tsw_tag_eng_sun_ewe_rom_amh_geo_mlt_cnt_knd_moo_fbf_mly_mnd_swt_fin_mao_ita_pol_wly_por_mol_tur_scr_cze_dyu_heb_sid_ctl_swe_prs_arw_lit_jpn_rus_kor_ses_urd_aze_tml_gam_lda_ger_anl_mcd_alb_pan_tsn_bem_hun_vie_dut_azi_bsq_zul_bat_uzb_akn_cic_ben_lat_nor	-0.43566083369539	-1.05994868274187	0.291913036722343
178	glc_scr_aze_chh_qcu_gam_amh_afr_bos_rus_pan_azi_tag_tur_por_geo_guj_zul_wly_swa_bam_sod_heb_fre_akn_nor_sid_ind_hau_mnd_yor_kor_spa_fbf_krd_uzb_dyu_mlt_tsw_ven_fin_dut_vie_slo_bul_lda_urd_owc_eng_anl_aeg_jpn_xho_ukr_ger_cze_mcd_igb_arw_mao_rom_alb_mly_svk_swt_hun_lit_ctl_bat_ita_moo_tsn_ben_pol_dgb_bsq_ses_sun_tig_tml_swe_knd_lat_tha_est_ewe_prs_cnt_hin_amr_mol_bem_jav_grk_cic	-0.12760067939137	-0.301371443871944	0.7638040859212
179	tml_fbf_guj_ind_pol_amh_rus_tha_spa_lat_ewe_yor_mly_jpn_ukr_slo_eng_mao_ctl_amr_ita_bul_chh_rom_tur_fre_afr_grk_ven_geo_tig_owc_mlt_akn_dgb_alb_dyu_bam_zul_svk_sod_azi_heb_swa_glc_prs_fin_aze_swt_cic_scr_vie_igb_est_pan_hin_bat_moo_mnd_anl_xho_tag_ben_nor_bsq_ses_tsn_cze_aeg_knd_bem_kor_tsw_hau_sid_qcu_uzb_gam_swe_jav_dut_lit_cnt_por_mol_arw_ger_urd_krd_sun_bos_wly_lda_mcd_hun	NA	NA	NA
180	guj_mol_bem_scr_ven_swt_tig_ben_amh_yor_tag_tsn_mcd_eng_svk_aeg_moo_anl_ita_ind_hun_grk_chh_vie_rus_ewe_jav_tur_gam_lat_ukr_spa_lit_glc_urd_fre_zul_ses_bam_sod_hin_swe_fin_akn_dut_hau_kor_prs_swa_cnt_mnd_bos_uzb_cze_knd_aze_bsq_tml_jpn_afr_tsw_xho_arw_alb_sid_mly_rom_qcu_nor_wly_heb_krd_igb_mao_mlt_cic_slo_bul_est_fbf_ctl_ger_azi_bat_sun_amr_dyu_owc_por_pol_dgb_pan_lda_geo_tha	0.497290460563817	1.22974976077831	0.221892790427542
181	ven_tur_azi_fre_akn_gam_dyu_afr_swe_mnd_bem_anl_spa_ita_rom_por_grk_scr_ewe_mcd_tha_jav_chh_tml_lda_svk_arw_mlt_tig_heb_sod_mol_pol_ses_tsw_eng_amh_guj_xho_aze_swa_nor_moo_yor_dut_cnt_owc_mao_ind_krd_mly_rus_tag_pan_bul_cic_est_bsq_zul_ben_fbf_wly_dgb_kor_bam_knd_lit_hau_hin_geo_swt_jpn_lat_bos_bat_fin_uzb_cze_igb_slo_alb_ukr_sun_vie_ger_amr_hun_sid_qcu_aeg_ctl_tsn_glc_prs_urd	0.109934876973437	0.263791160943049	0.792524478827902
182	geo_mao_amh_svk_hin_sod_bat_ukr_rus_ewe_rom_scr_por_akn_kor_cze_qcu_igb_wly_gam_cic_hau_ita_lda_nor_jpn_ven_ben_dut_vie_swe_mnd_eng_sun_tha_guj_aeg_fre_moo_ind_lit_tsn_bem_bam_tag_mcd_uzb_pol_fin_bsq_mol_yor_fbf_ctl_ses_swa_chh_hun_prs_jav_est_tsw_heb_bul_swt_aze_grk_cnt_afr_knd_tml_xho_sid_krd_lat_mlt_zul_amr_mly_arw_alb_urd_dyu_slo_bos_spa_pan_azi_ger_tur_glc_anl_owc_tig_dgb	-0.846847317191788	-2.24197170518857	0.0273405639481693
183	tur_ita_azi_ind_ukr_alb_hau_nor_hun_cic_tag_lit_fin_bem_pol_dgb_glc_vie_tha_sun_est_tml_arw_amh_mly_kor_mnd_eng_wly_slo_prs_fre_ses_rus_lat_mlt_geo_owc_urd_ben_scr_lda_mol_por_zul_bsq_akn_hin_svk_grk_swt_yor_qcu_ctl_aeg_pan_krd_tsn_gam_swa_knd_guj_dyu_sid_cze_swe_afr_jav_uzb_igb_ven_fbf_bam_aze_tig_rom_anl_tsw_spa_cnt_chh_moo_bat_amr_bul_bos_xho_dut_ewe_mcd_ger_heb_sod_mao_jpn	0.319060211222313	0.829132859317387	0.40915227350689
184	xho_hau_lit_afr_owc_guj_bul_ben_jpn_nor_aze_tml_est_alb_swe_mcd_lda_zul_mlt_bam_aeg_rom_bem_moo_dyu_grk_cic_mly_slo_cnt_swa_svk_chh_ewe_tsw_ind_ven_eng_hin_mol_glc_geo_azi_sun_amr_fre_mnd_anl_pol_tha_ita_cze_ctl_urd_heb_arw_jav_lat_yor_bat_spa_wly_prs_ukr_gam_krd_kor_fin_rus_hun_mao_qcu_dut_amh_bos_bsq_vie_fbf_sid_uzb_sod_tig_knd_igb_tag_scr_tsn_dgb_ses_swt_ger_por_pan_tur_akn	-0.493429794739722	-1.22766522530112	0.2226709805078
185	zul_dyu_igb_fre_lit_ses_grk_rus_cic_mao_urd_rom_bul_alb_amh_mnd_amr_jpn_sun_pol_spa_bos_scr_moo_ctl_glc_tsw_ger_uzb_tur_bsq_aeg_geo_ven_yor_jav_aze_pan_guj_cze_qcu_kor_xho_ben_bat_anl_swa_swt_tml_krd_azi_lat_owc_vie_afr_hau_tsn_mcd_akn_hin_chh_tha_ita_mlt_ind_tag_hun_mly_est_slo_eng_dut_ukr_nor_arw_ewe_tig_sod_svk_prs_bem_fin_sid_swe_por_bam_gam_dgb_cnt_knd_fbf_wly_heb_mol_lda	0.311701961219293	0.72530994046813	0.47008306011402
186	kor_urd_ger_owc_rom_bem_amr_tha_nor_fbf_ses_lat_uzb_swe_cic_igb_aeg_mao_cnt_eng_dgb_slo_aze_moo_bul_tsw_ita_tsn_bsq_fre_tag_hau_guj_ukr_swa_mly_bos_dyu_lit_ven_bam_akn_anl_mcd_sod_cze_qcu_est_lda_zul_scr_heb_ben_fin_arw_prs_mnd_sun_azi_yor_ctl_alb_krd_mlt_tig_bat_glc_knd_afr_por_ewe_jav_hin_dut_swt_pol_jpn_geo_vie_wly_svk_gam_amh_sid_rus_ind_pan_tur_xho_hun_grk_chh_tml_mol_spa	1.05459737252757	2.45973526976919	0.015751837167408
187	jpn_hun_fbf_owc_mao_igb_jav_sod_hin_rus_mly_bat_tsw_dyu_arw_kor_mnd_mlt_spa_dut_tsn_ger_cze_amh_bos_tig_tag_slo_lat_fre_amr_prs_qcu_ben_bam_akn_pan_ind_hau_eng_krd_svk_zul_por_lda_aeg_sun_swe_grk_urd_aze_guj_nor_gam_scr_uzb_ukr_tha_dgb_cic_chh_afr_vie_bem_rom_ven_ita_moo_alb_mol_lit_sid_xho_fin_swa_wly_azi_glc_est_ses_cnt_knd_bul_yor_anl_geo_ctl_bsq_mcd_ewe_tur_pol_swt_tml_heb	-0.187185145245404	-0.417933648335292	0.676959036156326
188	est_mnd_dut_fbf_ben_hau_tur_cze_akn_sun_hin_rom_mlt_dgb_alb_hun_tml_qcu_kor_pol_ind_ctl_nor_bul_heb_amh_scr_amr_rus_prs_glc_knd_grk_cnt_tag_wly_moo_xho_tsn_slo_tig_swe_uzb_spa_aeg_por_bos_afr_geo_pan_swt_sid_igb_swa_yor_urd_jpn_eng_tsw_krd_anl_bsq_bem_dyu_ita_ewe_bat_chh_vie_cic_owc_mol_zul_ses_bam_lda_guj_ukr_lat_arw_aze_lit_ven_mly_mcd_mao_gam_fre_sod_fin_tha_azi_svk_jav_ger	0.547019503658485	1.26084594943885	0.210518330726056
189	lda_amr_amh_pol_mcd_sun_tsn_zul_urd_ger_jav_swt_wly_dut_pan_heb_mly_nor_rom_alb_afr_lit_uzb_hau_tml_fin_azi_ben_yor_ven_bam_ctl_est_mao_akn_por_grk_rus_moo_ita_igb_bsq_anl_sod_hun_sid_glc_swa_tag_vie_bul_hin_cnt_slo_bat_ses_mol_fbf_lat_ind_knd_gam_jpn_geo_bem_spa_krd_tig_owc_ukr_svk_dgb_kor_tur_xho_prs_eng_qcu_tsw_scr_mlt_aze_chh_swe_cic_aeg_dyu_mnd_arw_fre_bos_tha_cze_ewe_guj	-0.236767325451177	-0.614936823714845	0.540098181722648
190	ind_akn_ben_mcd_mol_sun_tha_cze_bem_ctl_pol_spa_ses_ukr_dut_amh_bul_afr_aeg_mly_kor_prs_svk_tml_est_tig_ewe_knd_azi_zul_nor_gam_sid_moo_fin_por_slo_krd_swa_tsn_jav_ger_mao_bat_guj_xho_sod_geo_tur_qcu_eng_chh_jpn_aze_hun_wly_fbf_grk_ita_lat_amr_arw_vie_bam_ven_rus_lda_igb_dyu_yor_cnt_hin_uzb_swt_dgb_glc_swe_heb_anl_pan_cic_hau_mlt_rom_tsw_tag_lit_bos_mnd_fre_scr_owc_urd_bsq_alb	0.236080446530315	0.536310149293525	0.59302475350833
191	kor_ctl_guj_bam_ewe_dgb_fre_sun_fbf_yor_spa_sod_heb_scr_ger_svk_aze_arw_uzb_bat_mlt_rus_amr_est_jpn_ben_anl_nor_glc_hin_sid_bsq_swa_dyu_akn_krd_mnd_urd_wly_jav_mol_ukr_swe_tag_tha_lit_tig_cze_igb_cnt_chh_prs_mao_eng_mcd_afr_cic_hau_azi_pol_ita_moo_zul_ind_rom_bem_lat_lda_swt_tsw_mly_tml_xho_fin_knd_geo_slo_gam_amh_pan_owc_grk_vie_tur_dut_ven_ses_qcu_bul_bos_por_hun_aeg_alb_tsn	-0.259765094538254	-0.618747221351605	0.537595523899599
192	sid_mol_dgb_krd_fbf_jav_owc_guj_ind_swe_uzb_swt_fre_amh_mcd_tha_lda_ses_ewe_bat_mnd_alb_scr_swa_qcu_tur_bul_eng_sod_hin_cic_igb_ger_slo_hau_por_mlt_tsn_rus_azi_akn_tag_ben_jpn_cze_xho_yor_vie_mao_prs_tig_aeg_anl_nor_moo_hun_aze_spa_glc_rom_ita_dyu_bem_bsq_tsw_wly_bam_lat_kor_geo_dut_chh_gam_lit_sun_arw_ctl_grk_afr_ukr_mly_pan_fin_heb_cnt_est_knd_amr_svk_pol_bos_zul_tml_ven_urd	0.21420678069961	0.569313280778568	0.570516064347416
193	pol_xho_prs_dgb_nor_qcu_dyu_rom_owc_mnd_tsn_cze_yor_moo_chh_fbf_eng_bul_ind_ita_mlt_tml_afr_swt_bam_glc_cic_urd_ewe_mao_alb_tsw_mcd_amr_bem_heb_mly_bat_hau_jav_slo_sid_arw_tur_gam_vie_knd_amh_kor_ger_hin_jpn_igb_akn_hun_fin_aeg_mol_swe_pan_lat_lda_geo_ben_ven_anl_cnt_aze_scr_est_grk_lit_ses_ukr_sun_fre_swa_guj_rus_krd_ctl_wly_uzb_zul_tag_sod_dut_spa_por_bsq_svk_azi_tha_bos_tig	0.343311873779684	0.816709376550264	0.416181710376421
194	amr_svk_jpn_ita_lat_cic_bem_mlt_chh_bat_geo_por_slo_sod_bam_guj_wly_spa_tha_tig_fre_ctl_tsw_tml_krd_ukr_cnt_akn_azi_moo_lit_amh_dut_hau_qcu_vie_urd_rus_knd_mly_tag_mao_ven_igb_xho_mcd_sun_bsq_eng_prs_ind_owc_ewe_scr_heb_anl_yor_pol_bul_arw_swt_mol_fbf_bos_lda_dyu_ger_rom_swe_ses_tur_tsn_sid_aeg_afr_est_nor_aze_pan_uzb_cze_glc_jav_alb_swa_zul_kor_hun_grk_dgb_ben_mnd_hin_gam_fin	0.228222634041397	0.543116014896139	0.588349315377675
195	knd_geo_dut_ewe_krd_ita_lit_grk_mnd_fbf_swe_tur_hau_scr_lat_amh_bem_swt_sun_bsq_tsw_guj_pol_bul_uzb_aze_lda_por_spa_moo_pan_tha_jpn_mao_chh_qcu_est_afr_cnt_ctl_mcd_amr_igb_prs_urd_azi_hin_slo_sod_tml_svk_cic_eng_bat_cze_tsn_rus_fin_fre_swa_mlt_zul_bos_ukr_ger_rom_alb_mol_kor_xho_gam_aeg_anl_sid_mly_dgb_dyu_arw_heb_nor_glc_ind_tig_ses_bam_wly_ven_ben_jav_akn_owc_tag_hun_vie_yor	0.161036440565445	0.376963310304139	0.707059650639615
196	amr_ben_tml_lat_arw_tha_prs_ctl_swe_mly_anl_qcu_xho_tsw_bam_bem_spa_mnd_sun_mcd_tur_krd_sod_ewe_geo_ukr_bsq_tig_aeg_yor_grk_lda_alb_fin_mlt_eng_jav_wly_tag_nor_ses_rus_scr_lit_moo_por_dut_mao_ger_bos_hun_igb_urd_hau_slo_vie_glc_amh_gam_cic_sid_zul_kor_ita_afr_rom_hin_uzb_pan_svk_mol_dgb_heb_swa_jpn_knd_dyu_bat_azi_akn_tsn_cze_cnt_fbf_guj_est_owc_ven_bul_fre_ind_aze_pol_chh_swt	-0.307669625823269	-0.836685660506358	0.404914064202223
197	dgb_fre_heb_gam_ind_anl_swe_ewe_xho_fin_bat_cze_ukr_bsq_wly_ctl_mly_aze_uzb_hin_ita_guj_lda_tha_qcu_grk_bul_mao_lit_aeg_mnd_tag_fbf_bem_sid_rus_prs_pan_tur_amr_akn_mol_tml_azi_jpn_mcd_vie_cic_swa_hun_alb_tsw_ven_mlt_jav_bam_rom_pol_krd_yor_amh_arw_cnt_igb_swt_afr_geo_tig_eng_zul_ger_owc_lat_kor_dyu_urd_est_ses_ben_nor_scr_moo_sun_knd_chh_glc_svk_sod_bos_spa_por_hau_slo_tsn_dut	-0.0730245610957611	-0.187372674417845	0.851776632647145
198	tig_yor_afr_rus_tsw_lit_sun_aeg_hun_tsn_amh_bsq_jav_knd_ben_akn_krd_ven_lda_hau_ses_ind_qcu_swe_bul_zul_aze_dyu_anl_tml_fin_mol_bem_ewe_fre_mnd_ger_dut_wly_guj_swt_cze_tha_bat_prs_xho_ctl_sod_tag_cnt_grk_fbf_slo_est_gam_uzb_mao_spa_bos_pan_jpn_hin_heb_owc_pol_ukr_azi_alb_ita_tur_eng_mlt_moo_mly_cic_nor_rom_por_kor_glc_swa_dgb_svk_lat_scr_mcd_sid_amr_geo_arw_vie_chh_igb_urd_bam	-0.0314246065690005	-0.0733543897460333	0.941681651663892
199	wly_dyu_tsw_tag_ewe_ven_bsq_ses_spa_hun_lit_tml_gam_hin_uzb_bos_akn_cze_sun_rus_ind_glc_dgb_jpn_afr_slo_tur_tsn_vie_ita_owc_mlt_geo_rom_urd_grk_kor_amh_bam_por_lda_sod_dut_ctl_pan_cic_bem_alb_igb_moo_qcu_ben_tig_mao_fbf_mcd_hau_amr_mly_lat_eng_fre_anl_jav_xho_bul_swt_chh_azi_swe_scr_aze_fin_heb_sid_bat_est_guj_swa_nor_pol_mnd_prs_zul_aeg_yor_ukr_svk_arw_cnt_krd_knd_tha_ger_mol	0.5705525346781	1.52873323747466	0.129724852140246
200	bsq_aeg_alb_anl_hau_uzb_bem_mao_chh_akn_krd_igb_tur_est_guj_ind_hin_tha_svk_mnd_sid_glc_ger_urd_cic_amh_ben_cnt_dut_sod_rus_hun_fbf_pan_knd_tsw_tig_xho_qcu_scr_dyu_geo_por_tag_gam_ukr_bam_ewe_yor_ita_mly_eng_aze_nor_slo_rom_moo_spa_zul_vie_bul_swa_mlt_wly_fin_cze_owc_bat_swt_grk_tml_ctl_amr_swe_jpn_azi_mol_afr_ven_arw_lat_dgb_kor_lda_mcd_heb_sun_pol_tsn_bos_jav_prs_ses_fre_lit	0.338748860308991	0.78904557729742	0.432092323640918
201	bat_tag_hin_fre_spa_ven_amr_urd_tig_bsq_jav_bem_amh_sid_azi_eng_xho_heb_chh_mao_pan_dut_prs_knd_est_hau_ewe_glc_guj_lit_ind_alb_tsw_ukr_tha_fin_mol_igb_gam_tur_anl_slo_tml_kor_ben_ita_dgb_sod_fbf_arw_ger_afr_moo_qcu_vie_tsn_svk_ses_rom_swe_bul_dyu_akn_yor_aeg_cic_hun_swa_aze_mly_uzb_geo_grk_bos_rus_mnd_owc_swt_krd_mlt_bam_mcd_cnt_por_cze_zul_wly_lda_lat_nor_scr_ctl_sun_pol_jpn	0.515901419791531	1.18615965076675	0.238580823255756
202	igb_azi_sun_mlt_lit_urd_bam_dyu_mnd_anl_rus_qcu_lat_bul_por_fin_nor_wly_fre_sod_swa_ctl_slo_owc_tsw_sid_hin_tag_aeg_swe_tha_est_bsq_ukr_tml_aze_mol_cze_bat_grk_tur_eng_swt_amr_mao_rom_tsn_glc_hun_guj_bem_pol_cic_ben_alb_spa_tig_scr_kor_hau_krd_amh_ven_heb_ewe_uzb_jav_mly_prs_ses_akn_dut_moo_ita_yor_knd_mcd_bos_ger_chh_svk_vie_pan_zul_cnt_jpn_lda_gam_afr_dgb_fbf_arw_ind_geo_xho	-0.106726959682981	-0.264058365654887	0.792319204731818
203	prs_dut_bam_sun_ben_rom_owc_mly_vie_ind_grk_dgb_hin_ven_dyu_swt_bsq_amh_cic_ctl_jav_yor_akn_bul_svk_swe_scr_pol_wly_cnt_alb_guj_urd_pan_geo_slo_hun_aeg_tig_uzb_kor_tha_krd_xho_zul_tag_knd_lda_ita_hau_mcd_chh_mnd_eng_est_azi_afr_tsw_lat_fre_ewe_aze_sod_anl_ukr_jpn_tml_heb_moo_glc_mol_bos_swa_tur_nor_tsn_gam_arw_amr_spa_bem_mao_fbf_fin_rus_ger_bat_cze_mlt_por_sid_qcu_ses_lit_igb	0.55040286772517	1.31560347147085	0.191541260854212
204	mnd_chh_arw_jpn_por_swt_tsn_tsw_amh_scr_ukr_nor_hau_slo_akn_sun_bul_guj_tml_cze_est_hin_anl_igb_pol_hun_wly_lda_cic_svk_bat_sid_grk_zul_mcd_urd_qcu_bos_mol_bam_knd_swa_bsq_rus_sod_krd_dyu_xho_mao_owc_mlt_azi_lat_geo_tig_aze_prs_ven_fin_aeg_tag_ewe_amr_rom_fbf_ben_gam_uzb_ind_ger_pan_yor_eng_mly_ses_glc_lit_jav_vie_ita_kor_cnt_dgb_moo_afr_dut_bem_heb_ctl_spa_tur_tha_alb_swe_fre	0.762219539750155	2.00816140909266	0.0475269758261532
205	guj_dyu_zul_ger_igb_por_bos_nor_cze_tha_uzb_est_azi_jav_owc_sid_glc_ctl_eng_knd_qcu_geo_bsq_swa_lit_bem_chh_akn_mlt_ses_amh_fin_jpn_tsw_hau_bam_svk_ind_krd_fre_ben_tur_tml_heb_fbf_aze_pol_spa_gam_afr_pan_ewe_sod_dgb_tsn_vie_amr_lat_swe_mcd_mao_kor_sun_swt_rus_urd_ukr_ven_wly_dut_aeg_mnd_hun_tag_anl_bul_arw_bat_cnt_hin_grk_slo_mly_tig_lda_ita_yor_prs_scr_alb_moo_rom_xho_mol_cic	0.199457767799108	0.469255143304595	0.639985549663558
206	bat_ben_hau_sun_bsq_mol_amh_chh_tur_ind_hun_jav_lat_ses_sid_por_kor_bam_fre_swe_spa_knd_sod_urd_arw_fin_tag_glc_owc_grk_geo_slo_lit_wly_tsn_hin_cnt_nor_tml_xho_scr_swa_bul_cze_tha_swt_rom_dyu_ven_mao_prs_svk_alb_moo_qcu_azi_krd_dut_pan_mcd_uzb_anl_jpn_dgb_tig_amr_igb_est_yor_lda_bem_mnd_aze_heb_vie_ita_ctl_guj_bos_eng_mly_gam_rus_mlt_ukr_pol_zul_ewe_aeg_akn_fbf_afr_cic_tsw_ger	0.379446761787238	0.902142458106214	0.369311766291836
207	xho_rus_bsq_uzb_urd_swe_igb_sid_dgb_scr_dyu_prs_ben_tml_gam_sun_aze_swa_mao_hau_spa_mly_hun_ind_mcd_krd_ewe_amr_ven_arw_ukr_kor_anl_chh_grk_bem_ctl_pol_jav_tha_tsn_guj_moo_tur_ses_bam_lat_ita_hin_yor_alb_vie_akn_tsw_fin_cnt_mnd_amh_jpn_afr_tig_heb_tag_slo_bul_swt_lit_svk_sod_fbf_lda_geo_cze_azi_cic_pan_aeg_qcu_mlt_wly_ger_dut_bat_fre_owc_est_zul_bos_glc_rom_eng_por_knd_nor_mol	-0.692081023260529	-1.8514067289585	0.0672844243347915
208	xho_qcu_knd_bem_hin_tsn_pol_slo_bul_owc_fbf_rom_wly_mcd_mao_hun_ses_yor_ven_eng_pan_amr_igb_akn_ctl_aeg_azi_prs_dgb_sun_mol_alb_mlt_swt_swe_tha_fre_cic_dut_por_ita_bsq_tur_gam_tml_tig_tag_ukr_rus_aze_sod_spa_ger_fin_swa_bat_vie_arw_afr_sid_heb_lda_cnt_krd_moo_tsw_mnd_uzb_lat_guj_zul_bos_glc_mly_hau_urd_dyu_ewe_jpn_kor_cze_bam_geo_lit_nor_ind_anl_jav_grk_svk_chh_scr_est_amh_ben	-1.15433896407717	-2.84106206263557	0.00552459927101439
209	cic_mly_por_moo_uzb_mlt_ven_rus_aeg_fin_tml_amr_ita_est_tha_lat_geo_fre_jav_wly_cnt_tur_tsn_mnd_qcu_kor_aze_heb_lit_zul_yor_ger_urd_cze_glc_ses_afr_ctl_fbf_xho_igb_grk_swa_hun_jpn_amh_ukr_sid_ind_hin_pol_gam_alb_mao_knd_slo_mol_bem_anl_ewe_bos_dut_dgb_nor_owc_bam_bsq_arw_chh_hau_dyu_sod_akn_guj_tag_azi_prs_pan_scr_vie_ben_spa_swt_svk_mcd_lda_swe_bul_bat_sun_eng_krd_tig_tsw_rom	-0.0242004537186141	-0.0618126939713222	0.95084464468206
210	bem_ger_tig_tha_qcu_aeg_dyu_moo_eng_por_mlt_mnd_hin_tag_swt_sod_jpn_cnt_bat_glc_lat_swe_prs_amh_ctl_arw_mao_azi_bsq_lit_tsn_tml_bos_hun_tsw_amr_akn_ind_bam_fre_fbf_heb_fin_igb_gam_sun_nor_cic_slo_grk_mcd_cze_swa_chh_jav_xho_tur_afr_est_owc_vie_uzb_ita_ses_ben_kor_svk_alb_ewe_scr_wly_guj_knd_pol_ven_spa_rus_pan_hau_rom_bul_anl_urd_geo_lda_ukr_dut_dgb_mol_sid_aze_zul_krd_mly_yor	-0.4398313335854	-1.13767577593882	0.258178447728347
211	jav_zul_ses_swa_glc_aze_bos_guj_vie_geo_aeg_ind_alb_kor_azi_owc_ita_rom_ben_ven_ctl_cnt_swe_anl_dyu_amh_krd_grk_slo_hun_gam_qcu_mnd_sun_arw_tur_lda_hau_spa_chh_tig_nor_jpn_fin_uzb_bat_por_dut_scr_bsq_akn_tsw_lit_ewe_bem_sid_igb_tag_prs_xho_bam_mao_pan_ger_lat_fre_mol_sod_est_bul_amr_mly_pol_cze_mlt_heb_mcd_moo_dgb_afr_svk_tsn_hin_cic_fbf_wly_ukr_swt_yor_urd_tha_rus_tml_knd_eng	NA	NA	NA
212	afr_por_lat_igb_tsn_ind_svk_bos_cnt_moo_ses_arw_prs_sun_swe_tha_vie_xho_bul_kor_nor_dgb_akn_mol_amh_wly_aeg_gam_jpn_lit_aze_swa_swt_pol_fbf_bem_fin_pan_uzb_glc_mly_heb_ewe_bsq_tsw_mcd_owc_amr_mao_ven_mlt_anl_tml_rus_fre_geo_jav_bam_grk_qcu_mnd_ctl_yor_hun_lda_sid_hau_knd_sod_rom_tur_dyu_eng_hin_ukr_est_bat_krd_ger_scr_slo_alb_spa_tig_ita_zul_chh_urd_cze_guj_tag_azi_cic_dut_ben	1.49177753546227	4.18643353555938	6.42894053859506e-05
213	ctl_tml_jav_lat_ger_swt_arw_cic_sid_scr_mcd_anl_eng_qcu_bam_wly_zul_rom_pol_igb_aze_dyu_glc_prs_tag_pan_ven_kor_amr_guj_dut_svk_bat_knd_vie_xho_heb_lda_jpn_sod_bsq_por_mnd_nor_tsw_dgb_owc_mol_akn_hin_cze_chh_sun_ewe_spa_mao_ita_slo_fin_tig_uzb_tha_hau_azi_ses_mlt_yor_fre_aeg_tur_cnt_bos_ukr_bem_hun_fbf_lit_bul_grk_ben_geo_rus_swe_tsn_ind_alb_amh_swa_krd_moo_gam_afr_urd_mly_est	-0.176719325291333	-0.419217987198153	0.676023557519448
214	bsq_dgb_moo_dyu_mao_igb_amh_eng_ind_qcu_pol_chh_mly_bam_hau_tml_jpn_fre_spa_tur_lat_bat_jav_por_uzb_bos_afr_gam_lit_tsn_knd_anl_dut_kor_fin_swa_grk_cic_cnt_swe_heb_tag_hin_sod_hun_ita_svk_azi_mcd_bul_arw_ctl_mol_prs_akn_ewe_fbf_slo_rus_aeg_mnd_mlt_cze_ben_geo_sun_tsw_alb_wly_ger_zul_nor_krd_owc_lda_sid_tha_swt_guj_xho_amr_ven_scr_vie_est_rom_ukr_yor_bem_tig_pan_ses_glc_aze_urd	NA	NA	NA
215	aeg_mol_prs_owc_amh_ven_rom_slo_fre_bsq_hun_tml_tha_tsn_gam_tag_azi_ind_yor_anl_jpn_geo_spa_est_bat_pol_lda_lat_cic_swa_sod_bos_mnd_kor_swt_tig_igb_ben_xho_qcu_arw_bam_mlt_chh_swe_dyu_por_tsw_ctl_mly_alb_ewe_mao_amr_lit_scr_uzb_ita_moo_hau_tur_cnt_cze_knd_jav_heb_fin_bul_nor_dgb_wly_zul_vie_ses_glc_sid_guj_ger_akn_fbf_pan_bem_aze_svk_urd_krd_sun_ukr_rus_mcd_hin_afr_dut_grk_eng	-0.374962078693601	-0.891289034050409	0.37507428308961
216	swe_amh_anl_aeg_ctl_ven_mnd_krd_mcd_xho_tig_arw_akn_uzb_est_knd_tml_lit_ewe_afr_jpn_tur_tsn_fbf_rus_cze_ses_wly_sod_por_alb_vie_chh_bam_slo_nor_hau_spa_tag_ita_bos_fin_dgb_ind_ger_hun_guj_tha_mol_swa_azi_mlt_ukr_geo_lda_gam_aze_yor_lat_bat_kor_pan_urd_dyu_pol_cic_sun_eng_svk_scr_bem_qcu_mly_glc_bsq_swt_grk_amr_sid_moo_tsw_bul_hin_prs_mao_owc_rom_jav_fre_igb_ben_zul_dut_cnt_heb	-0.642776685729452	-1.67435361152958	0.0974210709244502
217	pol_aze_jav_lda_dgb_ukr_gam_uzb_bos_tig_chh_knd_eng_cze_ctl_tsw_grk_mly_mlt_owc_bul_mcd_fre_cic_krd_tag_ita_dut_hin_swe_est_sun_rom_sid_sod_swa_bsq_aeg_ses_bat_rus_jpn_ben_qcu_fbf_por_bam_moo_tml_tur_mnd_prs_amh_pan_mao_fin_bem_nor_zul_yor_svk_tsn_akn_tha_hun_swt_scr_dyu_ewe_kor_lit_urd_cnt_ind_azi_geo_xho_afr_amr_anl_ger_guj_igb_arw_spa_ven_mol_alb_heb_glc_wly_hau_slo_lat_vie	-0.784742230142732	-1.97981853605519	0.0506800686206706
218	geo_tsn_mao_anl_fre_hau_qcu_bem_scr_glc_wly_sod_zul_sun_azi_tsw_jpn_aeg_ven_tig_hun_lit_mcd_knd_ind_bsq_ukr_xho_owc_dyu_yor_dut_alb_moo_fin_igb_tag_dgb_krd_bat_ewe_mly_spa_tha_eng_lat_urd_sid_uzb_bos_mnd_mlt_ctl_heb_cic_por_amr_kor_tur_fbf_cnt_bul_bam_vie_jav_pol_mol_lda_swt_chh_svk_prs_ses_aze_tml_ita_rom_ger_pan_arw_est_grk_akn_afr_amh_rus_hin_ben_cze_swa_gam_slo_guj_swe_nor	-1.01149612967178	-2.34485653129532	0.0211614693857067
219	geo_spa_swe_est_bam_moo_uzb_hin_amh_cze_mlt_wly_ctl_ven_xho_azi_afr_aeg_akn_knd_aze_vie_lat_scr_slo_ewe_tha_hau_mnd_yor_eng_bsq_tag_lda_mcd_tml_sid_jav_mly_bos_grk_fbf_urd_owc_igb_chh_dyu_jpn_glc_sun_ses_lit_mol_rus_dut_ind_ita_tsw_bat_tur_guj_gam_alb_tig_krd_qcu_tsn_swt_rom_bem_swa_fin_por_ben_svk_mao_fre_amr_heb_arw_pan_nor_prs_anl_pol_sod_kor_cnt_cic_dgb_ukr_bul_ger_hun_zul	0.184666111190484	0.488710619254304	0.626197062689071
220	mly_lda_bul_fbf_amr_qcu_mlt_slo_azi_ukr_chh_fre_akn_uzb_tsn_urd_tig_ses_pol_fin_mol_ind_swe_ctl_zul_mnd_ven_tha_dyu_cic_sun_spa_glc_aeg_owc_bos_bam_bem_guj_sod_hin_swt_tur_vie_aze_grk_amh_ger_bat_por_nor_geo_dut_swa_cnt_gam_eng_prs_ewe_arw_est_tml_xho_pan_sid_moo_tsw_tag_ben_lit_rus_alb_knd_wly_hau_afr_lat_ita_yor_mao_scr_jpn_cze_mcd_rom_jav_igb_krd_hun_kor_bsq_anl_dgb_svk_heb	0.523646010017928	1.2405401517839	0.217896202331525
221	dyu_lda_arw_tml_anl_bul_aze_tig_hin_rom_eng_kor_aeg_uzb_ewe_qcu_guj_swa_fre_krd_cze_glc_tur_tsn_ger_ses_prs_knd_amh_mcd_sod_tha_fin_dgb_ven_mnd_rus_bat_cnt_heb_est_jav_nor_chh_pan_tag_ita_sid_hau_hun_ben_yor_igb_azi_cic_afr_dut_ind_moo_svk_alb_vie_zul_jpn_owc_por_bem_bsq_fbf_bam_sun_ukr_swe_urd_spa_mao_mol_lat_pol_ctl_swt_akn_mly_xho_grk_geo_scr_lit_mlt_tsw_bos_wly_slo_gam_amr	0.507427917947693	1.31850550756244	0.190572399320097
222	prs_aeg_sid_yor_lda_knd_spa_est_qcu_azi_jpn_anl_pol_swe_zul_mly_eng_wly_mcd_svk_gam_swt_amr_mol_bul_ben_hun_sod_krd_ita_nor_alb_ind_geo_ukr_chh_slo_dut_ven_fin_ctl_ger_aze_bos_moo_tig_akn_mao_glc_cze_igb_sun_afr_tur_fre_tsw_xho_arw_bem_uzb_owc_tsn_urd_pan_dgb_dyu_kor_swa_hin_hau_cnt_vie_tag_fbf_rus_rom_tha_tml_mnd_guj_jav_bat_cic_ses_grk_heb_lit_amh_por_bsq_lat_mlt_ewe_scr_bam	0.679988194512071	1.54241702210987	0.126368259250194
223	dgb_azi_ses_kor_pol_chh_xho_cze_dyu_tig_uzb_por_sod_arw_lat_hin_mlt_heb_scr_svk_mly_ind_pan_bem_sun_grk_rom_urd_ben_lit_est_ewe_mnd_moo_alb_swa_swe_aeg_mao_swt_jav_krd_ven_yor_amh_hun_akn_geo_fre_tsw_nor_lda_tur_igb_guj_prs_bul_ctl_bos_gam_owc_bat_knd_mol_glc_tsn_ita_eng_qcu_tha_aze_slo_hau_ger_fbf_bsq_dut_ukr_bam_jpn_tml_spa_zul_sid_cic_tag_anl_amr_rus_wly_vie_fin_afr_mcd_cnt	-0.157514455067241	-0.42887993906995	0.669002420072364
224	mcd_hin_aeg_jpn_wly_arw_est_lat_mnd_igb_sun_spa_grk_ukr_ven_anl_zul_lda_yor_tml_mao_guj_dut_bos_bsq_bam_por_afr_scr_pan_hun_fin_qcu_heb_mol_slo_vie_ger_glc_tag_prs_fbf_amh_owc_akn_amr_bem_rom_tsn_azi_ben_bat_tsw_dyu_cze_tig_lit_eng_swe_ind_hau_svk_ses_krd_ita_sod_dgb_alb_ewe_geo_cnt_xho_jav_moo_tur_nor_mly_bul_fre_swt_mlt_tha_aze_sid_pol_cic_rus_urd_kor_uzb_swa_ctl_knd_chh_gam	-0.918780958583104	-2.51627527807308	0.0135737526023985
225	tha_afr_akn_aeg_sun_urd_dyu_tur_zul_mly_glc_amh_mao_alb_rus_cnt_owc_krd_eng_dut_swe_wly_lat_igb_amr_ger_spa_qcu_chh_rom_bul_bat_fbf_hin_sod_por_knd_cze_swa_fin_pan_bem_heb_geo_jpn_scr_xho_grk_mlt_ctl_gam_ben_kor_tig_bsq_prs_mol_ses_sid_lit_moo_est_azi_mcd_hun_tsn_nor_aze_vie_tag_tml_ven_bos_cic_slo_fre_arw_ukr_swt_dgb_uzb_ewe_anl_hau_svk_ind_pol_guj_lda_bam_tsw_jav_ita_yor_mnd	0.426052922590682	0.978907505666534	0.330165318100863
226	guj_cnt_igb_krd_azi_pol_anl_ind_tsn_ita_sod_gam_tsw_knd_tig_arw_fbf_amr_hau_mnd_jpn_uzb_cze_kor_grk_swe_jav_ben_dgb_fre_ewe_swt_bos_bul_dyu_bem_afr_dut_aze_ses_amh_zul_tur_glc_nor_xho_chh_qcu_tha_moo_lda_svk_fin_bam_spa_eng_mao_geo_tag_tml_scr_urd_mol_est_swa_alb_owc_sid_mly_pan_yor_cic_rus_bsq_mcd_rom_hin_mlt_prs_hun_akn_ven_sun_slo_bat_aeg_wly_vie_ukr_lit_ctl_lat_por_heb_ger	0.248020117736444	0.547784385926324	0.585152316333431
227	tsn_jav_sod_por_bam_ger_krd_alb_bul_tsw_glc_ind_anl_akn_ita_bsq_eng_hau_lda_mly_swt_cze_lit_fre_guj_geo_lat_slo_sun_amr_ven_spa_bat_heb_hin_rom_pan_grk_rus_hun_owc_gam_wly_xho_aeg_sid_ben_dut_fin_arw_pol_tig_jpn_swe_bem_amh_zul_cic_kor_knd_vie_dgb_chh_tha_mol_mcd_fbf_nor_igb_ctl_ses_moo_swa_yor_mao_qcu_ewe_azi_aze_prs_tag_cnt_scr_mlt_dyu_afr_ukr_urd_mnd_svk_est_bos_uzb_tml_tur	-0.348136013427808	-0.839710740990619	0.403224066477054
228	ctl_ses_jpn_prs_arw_ven_rus_slo_hin_tha_hau_fre_por_tur_jav_tml_xho_bem_mnd_mol_swa_kor_swt_urd_geo_ben_ind_ukr_mao_bsq_afr_qcu_yor_glc_uzb_ita_dgb_spa_akn_ger_nor_dyu_mcd_rom_tig_est_fbf_dut_alb_wly_pol_igb_krd_grk_amr_cnt_hun_zul_vie_sun_bat_cze_eng_sid_azi_amh_moo_bul_fin_gam_tsn_lit_pan_heb_lda_chh_anl_svk_tag_mly_sod_aeg_bam_knd_lat_tsw_swe_aze_owc_bos_scr_guj_mlt_cic_ewe	0.0224907615330309	0.0575663449176892	0.954217564547533
229	por_uzb_grk_tsn_tml_dgb_anl_hin_cic_slo_heb_lit_ukr_alb_swe_sun_aeg_lat_lda_rus_owc_mol_nor_mcd_ita_ewe_jpn_tag_bem_swa_bsq_vie_cnt_ben_pan_chh_fbf_bat_mnd_afr_gam_sid_tsw_hun_xho_cze_moo_ind_bul_akn_prs_bam_ger_eng_fre_kor_sod_aze_pol_yor_knd_dut_svk_tha_urd_ses_mly_est_hau_spa_swt_tur_mlt_krd_amr_glc_azi_qcu_jav_amh_geo_guj_zul_arw_fin_mao_ven_rom_dyu_scr_tig_wly_ctl_bos_igb	0.479350470734955	1.0949402925183	0.276370430389458
230	hin_bem_bsq_uzb_glc_alb_ger_sod_swa_lda_jav_swe_bat_prs_aeg_ben_swt_xho_jpn_anl_hau_slo_pol_tur_por_svk_moo_est_aze_dut_lat_fin_afr_guj_fre_mol_mly_mnd_ctl_ses_nor_spa_arw_vie_tsw_owc_ukr_ven_igb_knd_fbf_tsn_krd_amh_cnt_qcu_ita_mcd_cze_yor_sid_chh_pan_ewe_lit_kor_heb_akn_hun_geo_wly_ind_mlt_cic_azi_gam_rus_eng_rom_amr_zul_scr_grk_tml_bul_tha_urd_dyu_bos_sun_tag_dgb_mao_bam_tig	-0.385589826428512	-0.894641733721819	0.373288202695153
231	heb_sun_uzb_grk_tur_scr_arw_tag_alb_pol_dut_knd_ven_kor_hun_urd_fin_fre_amr_owc_swt_moo_xho_tsn_tha_dyu_prs_afr_cze_sod_ita_ger_amh_yor_fbf_jpn_akn_gam_mol_ewe_rus_bul_mly_tig_chh_aeg_bos_pan_ukr_hau_aze_geo_svk_guj_jav_swe_lda_por_bat_ind_ses_est_swa_glc_tml_rom_azi_nor_zul_krd_anl_mcd_mnd_igb_mao_cic_bam_bem_dgb_tsw_eng_lat_wly_qcu_mlt_spa_sid_bsq_ctl_lit_vie_slo_cnt_hin_ben	-0.259292497840822	-0.588985431687101	0.557299002992424
232	ind_rom_tml_uzb_por_bos_urd_chh_ses_nor_sid_svk_aze_tsw_ita_glc_lda_geo_eng_aeg_bul_zul_ukr_owc_dgb_ven_prs_mol_rus_lat_tsn_tha_tig_bat_tur_amr_bsq_mly_yor_guj_akn_swe_gam_heb_hun_ewe_xho_mnd_mao_kor_mlt_dut_pol_arw_hau_fin_fre_dyu_afr_cnt_pan_qcu_swa_knd_cze_swt_sod_ctl_alb_mcd_hin_krd_azi_vie_spa_sun_moo_est_igb_amh_cic_wly_fbf_jav_ger_jpn_lit_slo_bam_tag_scr_ben_anl_grk_bem	0.192675949072326	0.48869547692349	0.626207743727511
233	fbf_cnt_tsn_ctl_rus_zul_jav_sod_ger_tur_knd_ita_tag_wly_tha_bos_kor_gam_ven_ben_bem_bam_sid_xho_anl_qcu_nor_ind_heb_cze_spa_bsq_ewe_tig_arw_akn_ses_afr_owc_yor_hau_mly_igb_cic_vie_slo_rom_pan_krd_aeg_mlt_hin_lat_amr_swt_mcd_jpn_grk_fin_ukr_chh_azi_fre_tsw_svk_sun_prs_swe_swa_est_alb_lit_eng_aze_por_dut_urd_hun_guj_lda_tml_dgb_geo_bul_pol_moo_uzb_bat_glc_mao_mol_amh_scr_dyu_mnd	0.49160151636144	1.10697086389073	0.27116156397265
234	grk_aze_jav_mnd_cic_zul_mao_gam_nor_lat_spa_glc_bam_qcu_cze_tsw_ven_vie_owc_sod_aeg_est_hin_tha_ita_bos_ses_alb_ger_mcd_dgb_bul_moo_tsn_ind_swa_knd_ben_afr_dyu_urd_svk_ctl_lda_scr_por_yor_fbf_arw_amr_bat_kor_fre_xho_krd_mlt_rom_heb_swt_rus_tml_jpn_sun_igb_fin_cnt_slo_amh_eng_swe_prs_geo_tur_guj_lit_azi_tag_ukr_pan_akn_uzb_mol_wly_tig_hau_mly_bem_ewe_chh_pol_bsq_anl_sid_dut_hun	0.768515922474373	1.76940179455632	0.0801048141909087
235	guj_ita_glc_hun_dut_afr_lat_amr_bam_rus_svk_tha_swt_moo_wly_amh_tig_fre_aze_eng_kor_dyu_bul_sod_heb_pan_mlt_ind_akn_knd_grk_anl_tsn_rom_tag_est_ctl_sid_xho_hin_krd_ven_prs_hau_vie_zul_mnd_gam_lit_arw_jav_cnt_qcu_jpn_spa_swa_ben_dgb_alb_urd_geo_mao_azi_ger_bos_ewe_fbf_cic_uzb_ukr_yor_bsq_aeg_tsw_mly_scr_fin_mol_ses_tur_cze_mcd_pol_chh_swe_igb_bat_nor_bem_slo_tml_owc_por_sun_lda	1.0620483446257	2.78963725050994	0.00640109994822453
236	mcd_ukr_hau_dyu_uzb_ben_mly_est_por_mol_ses_ven_sod_cze_spa_anl_dut_moo_bem_grk_tml_slo_azi_ind_cic_bul_krd_glc_swe_alb_bam_bos_mnd_tsw_heb_amr_bsq_ctl_xho_lat_ewe_aeg_mao_guj_kor_fin_fre_gam_owc_scr_chh_rom_hun_pan_fbf_sid_dgb_sun_ita_amh_hin_geo_igb_tag_swt_qcu_lit_rus_pol_mlt_tur_cnt_jav_tha_eng_tsn_vie_akn_afr_bat_wly_aze_knd_svk_arw_urd_tig_jpn_yor_prs_ger_zul_lda_swa_nor	-0.486850952489824	-1.16337659532546	0.247652987155355
237	zul_spa_rom_ewe_ukr_moo_swt_bat_glc_yor_tha_amr_ses_wly_aze_heb_slo_bos_fbf_grk_cze_lit_afr_sid_tsn_knd_hau_tsw_akn_ger_prs_jpn_tag_mnd_fre_arw_igb_mcd_pol_dyu_tig_mlt_mly_urd_bsq_pan_amh_guj_ctl_bem_uzb_alb_swe_mol_hin_scr_dgb_bul_ven_swa_jav_nor_krd_ita_tml_por_geo_aeg_anl_lda_bam_hun_sun_lat_svk_qcu_xho_cic_kor_cnt_tur_gam_vie_chh_eng_owc_azi_dut_est_rus_ben_fin_mao_sod_ind	-0.28236829226195	-0.663155804128718	0.508871190920521
238	afr_sid_owc_fin_cze_lit_sod_urd_ind_zul_bsq_amh_est_swe_dut_rus_aze_akn_lda_por_guj_nor_glc_bul_hin_moo_mol_pol_ger_kor_xho_azi_cnt_uzb_ben_igb_ven_bat_yor_tig_sun_alb_anl_arw_tha_mlt_wly_mao_grk_vie_gam_ses_knd_scr_tag_prs_hun_ukr_ewe_aeg_mly_bos_fre_lat_bem_fbf_swt_geo_cic_krd_swa_jav_heb_hau_eng_slo_ita_tsw_pan_svk_chh_ctl_tsn_qcu_dgb_jpn_tml_dyu_rom_mcd_tur_mnd_spa_amr_bam	0.978737083411533	2.28511466320661	0.0245790225391866
239	bul_amh_kor_ven_dgb_igb_pol_jpn_chh_azi_ses_guj_moo_mly_mao_mcd_tsw_bsq_tsn_bem_dyu_gam_bat_sod_ind_tag_ger_mol_afr_heb_qcu_lda_xho_tur_rus_aze_swe_ukr_svk_wly_nor_zul_pan_cic_sun_cnt_owc_alb_ita_sid_krd_knd_akn_lat_grk_swa_cze_amr_urd_fin_arw_rom_tml_dut_ben_bam_tig_prs_ctl_slo_fbf_glc_bos_aeg_swt_spa_lit_scr_vie_tha_uzb_hun_fre_eng_por_mlt_mnd_anl_hau_est_jav_hin_ewe_geo_yor	0.123255517643331	0.323186220273261	0.747279776877505
240	jpn_gam_grk_bul_cnt_bsq_krd_lda_tml_chh_dyu_arw_tsn_aze_yor_ewe_lat_mol_qcu_por_fre_sod_cic_kor_wly_glc_prs_slo_est_bos_mlt_spa_bam_rom_cze_tha_fbf_swt_eng_mly_alb_xho_amr_tsw_ven_ind_bem_sun_hau_svk_guj_ita_sid_mao_afr_lit_vie_ben_pol_zul_mnd_owc_tig_aeg_rus_dgb_tur_moo_nor_knd_mcd_hin_tag_uzb_heb_ger_akn_swa_geo_ctl_pan_amh_ukr_bat_azi_hun_anl_swe_ses_scr_dut_igb_jav_urd_fin	0.341498923743863	0.892178370849532	0.374599985393795
241	ctl_chh_hau_por_ita_krd_azi_eng_tag_lda_sod_tml_fre_hin_bat_ger_nor_mol_vie_fin_ewe_zul_cic_fbf_tig_gam_rus_aze_mly_ind_amh_igb_tsw_spa_wly_aeg_dgb_tur_anl_ses_lit_geo_pan_mnd_mlt_cnt_dyu_owc_ben_yor_arw_ven_amr_rom_grk_hun_ukr_cze_dut_mcd_uzb_moo_tsn_urd_qcu_bam_pol_swt_jpn_alb_tha_slo_prs_akn_swa_swe_afr_scr_lat_kor_bos_bsq_mao_est_knd_glc_svk_jav_xho_sid_sun_bul_heb_bem_guj	0.0381438226312699	0.0869082577411682	0.930931284750386
242	tur_spa_heb_ctl_amr_arw_dgb_pol_hun_grk_dut_lda_scr_nor_geo_bem_alb_anl_tag_ben_sod_aze_mnd_qcu_ita_fbf_vie_tml_cze_gam_hin_hau_aeg_glc_guj_ger_pan_mlt_sun_ind_krd_kor_est_mao_bul_jpn_akn_yor_bos_rus_urd_cnt_owc_tha_igb_tsw_ukr_fin_wly_fre_mly_dyu_swt_azi_mol_bsq_eng_bam_ses_cic_moo_ven_tsn_rom_lit_swe_svk_lat_swa_zul_bat_jav_por_tig_slo_afr_sid_mcd_prs_uzb_amh_xho_knd_chh_ewe	-0.137819303878309	-0.369066531811127	0.712917061016662
243	scr_qcu_aze_swa_est_dut_mol_rom_lit_svk_glc_sod_heb_sid_geo_alb_bam_por_prs_mao_urd_guj_bem_tsw_ger_ukr_ewe_tha_eng_uzb_tsn_ses_amr_tag_wly_mly_krd_tur_fin_ind_akn_cic_grk_xho_cnt_lat_yor_knd_mlt_igb_tml_dgb_owc_ita_rus_nor_pol_bul_gam_anl_cze_spa_pan_chh_fre_mcd_ven_azi_ben_mnd_bos_lda_kor_swe_tig_vie_bat_moo_fbf_amh_slo_dyu_hin_afr_bsq_jpn_arw_ctl_aeg_hun_zul_hau_swt_sun_jav	-0.0499055473555665	-0.111512460457192	0.911450305577748
244	tsw_ger_mly_lit_pan_slo_cic_tml_scr_krd_amr_wly_dyu_tha_por_heb_qcu_spa_cze_aze_urd_bsq_amh_rom_prs_nor_mcd_uzb_xho_swe_alb_bos_mlt_knd_jav_svk_aeg_vie_ctl_lat_swa_moo_hin_pol_bat_hun_ewe_est_grk_dut_sod_cnt_sun_owc_geo_swt_bul_eng_ukr_jpn_fin_ses_ben_igb_bem_ind_arw_bam_mol_ita_tig_mnd_glc_fre_kor_chh_tag_sid_lda_yor_ven_guj_azi_zul_anl_akn_tur_fbf_rus_hau_dgb_tsn_gam_mao_afr	0.0634056566257173	0.149435727125422	0.881533410488981
245	knd_alb_qcu_ben_svk_mao_tml_tur_bat_uzb_zul_sod_spa_cnt_gam_nor_bem_tsn_sun_mly_grk_kor_bos_ses_wly_por_sid_fre_dut_bul_bsq_slo_arw_lit_ewe_eng_rus_est_dyu_ven_tig_swt_yor_glc_geo_ita_akn_owc_jav_fbf_mcd_urd_scr_pan_fin_hau_ctl_moo_amr_bam_ukr_azi_prs_jpn_anl_amh_chh_mol_afr_vie_cic_krd_guj_hin_pol_swa_swe_lda_igb_mlt_xho_mnd_dgb_tsw_aze_tha_rom_cze_heb_ger_ind_hun_lat_tag_aeg	-0.175492819228417	-0.443669906154157	0.658311772805848
246	amr_geo_lat_mlt_cic_pol_zul_tml_ind_rom_arw_tsw_hin_mnd_ven_bem_chh_tur_svk_moo_afr_sod_slo_ita_glc_cnt_jpn_dgb_prs_mao_ewe_fbf_uzb_pan_ukr_xho_yor_tag_dut_swe_jav_sid_mly_krd_sun_alb_bsq_heb_eng_ger_urd_amh_tsn_knd_anl_fin_mol_fre_bat_igb_scr_lda_rus_cze_tig_vie_akn_swt_ses_bos_wly_est_bam_dyu_ctl_qcu_por_spa_swa_lit_nor_mcd_owc_bul_aeg_azi_aze_tha_gam_kor_hau_ben_guj_hun_grk	-0.097414801670345	-0.248253747678718	0.804485432008067
247	dut_yor_bsq_rom_anl_tha_slo_guj_ita_aze_bat_hau_ger_eng_fbf_fre_tsw_est_por_cze_gam_tig_krd_lit_pan_owc_heb_rus_lda_knd_mnd_sid_arw_uzb_geo_jpn_prs_fin_urd_bem_hun_wly_svk_moo_dyu_kor_sun_vie_aeg_glc_chh_tml_tag_zul_nor_grk_mly_qcu_mao_ven_igb_lat_mcd_mol_hin_cic_ben_swe_cnt_xho_swa_azi_afr_akn_ses_ewe_ukr_bos_amr_pol_swt_ctl_ind_amh_tsn_bul_mlt_jav_tur_sod_alb_scr_spa_bam_dgb	0.324636047708858	0.748917475997881	0.455796979158746
248	vie_ukr_nor_uzb_yor_krd_tsw_fbf_pan_hau_slo_jav_geo_mao_ses_swt_dyu_fin_ita_bsq_kor_ben_lit_cnt_tsn_guj_tur_sun_aze_swe_eng_hun_pol_prs_tag_mol_alb_tig_wly_mcd_dgb_grk_cic_glc_bat_lat_chh_scr_anl_sid_sod_heb_igb_moo_azi_zul_por_tha_lda_gam_spa_tml_arw_afr_hin_mlt_bul_mly_rus_qcu_swa_akn_knd_ewe_svk_amr_ind_bam_bem_ger_bos_cze_jpn_est_fre_aeg_dut_mnd_ctl_amh_ven_rom_urd_owc_xho	-0.728619466998563	-1.9207920915477	0.0578212070306597
249	tsn_uzb_bul_yor_slo_spa_dut_cze_bsq_hin_amr_lda_pan_azi_mlt_bos_ita_grk_knd_eng_pol_tsw_glc_wly_lit_owc_tur_krd_rus_jpn_cic_ben_jav_dgb_arw_urd_sod_lat_scr_chh_bem_akn_heb_alb_aeg_xho_anl_sid_guj_por_swt_mcd_aze_amh_bat_sun_ger_fin_afr_dyu_mao_ewe_swe_ses_mol_nor_tml_kor_tag_igb_fbf_ind_moo_hau_ven_mnd_rom_swa_cnt_tig_geo_ctl_svk_prs_vie_gam_bam_hun_qcu_ukr_tha_est_zul_fre_mly	-0.380237268458269	-0.864854131319756	0.389344231742938
250	bem_sod_rus_por_eng_pol_gam_ses_jpn_ger_nor_afr_igb_knd_mnd_swt_ven_ind_akn_mly_slo_fre_urd_amr_anl_rom_lit_bam_lda_moo_jav_mlt_bsq_dgb_azi_geo_tsw_ben_kor_lat_ita_swa_dyu_scr_arw_prs_uzb_cze_fbf_guj_krd_swe_tur_fin_sun_hun_pan_tml_owc_tha_qcu_bul_tsn_svk_aze_vie_grk_ctl_glc_mol_cnt_bos_zul_ukr_wly_tig_amh_alb_sid_ewe_cic_chh_xho_spa_bat_yor_tag_mcd_hau_hin_heb_mao_est_aeg_dut	0.580506097832603	1.33034490596723	0.186657723290749
251	hin_svk_ita_lit_urd_grk_aze_glc_prs_kor_jav_ukr_chh_mol_bul_ben_krd_sun_anl_owc_tag_bsq_ind_pol_dut_heb_mly_swt_jpn_tur_bat_fin_mnd_scr_mlt_tml_mcd_lda_rus_azi_sod_bam_guj_cic_ven_mao_dyu_ewe_spa_tsw_vie_xho_akn_uzb_slo_hau_igb_pan_wly_tsn_moo_qcu_zul_amr_tha_aeg_amh_swe_afr_dgb_ses_por_fbf_est_cze_eng_ger_tig_yor_lat_hun_ctl_gam_nor_knd_sid_geo_swa_alb_fre_arw_bos_bem_cnt_rom	0.0927548828953713	0.208782460901442	0.835074673570728
252	sun_wly_dut_aeg_akn_swe_aze_sid_fin_est_bsq_hin_lit_afr_pol_lat_swt_fbf_heb_zul_tag_mnd_eng_ger_scr_alb_bos_rus_igb_gam_glc_qcu_fre_mcd_ctl_tur_anl_spa_tha_cic_azi_tig_jav_mly_por_dgb_pan_bul_grk_swa_cnt_hun_xho_sod_urd_tml_nor_arw_slo_rom_geo_ewe_amr_vie_prs_bem_ben_krd_kor_bam_jpn_ukr_cze_moo_hau_lda_guj_svk_chh_ita_tsw_mol_mlt_ven_yor_dyu_ind_amh_mao_ses_knd_tsn_owc_uzb_bat	0.105572543776516	0.271423857216238	0.786666635898633
253	anl_svk_lda_ven_mly_kor_cic_mnd_amr_swa_hin_swt_qcu_chh_knd_ger_bsq_alb_slo_heb_cze_ctl_bat_prs_amh_cnt_bul_owc_zul_ita_lat_afr_aze_grk_arw_guj_sun_tur_fbf_fin_swe_bam_igb_jpn_azi_geo_dut_dgb_hau_ukr_gam_tsn_urd_sid_fre_yor_moo_glc_krd_pol_ewe_aeg_akn_eng_mao_tml_wly_lit_tsw_jav_sod_bem_por_spa_uzb_hun_mcd_ben_bos_est_nor_mol_scr_rom_dyu_ind_pan_mlt_tag_rus_tig_ses_xho_tha_vie	0.164780779608671	0.385010415335132	0.701108813386874
254	dut_ukr_est_urd_knd_ctl_ita_tig_bam_cze_uzb_igb_alb_bem_arw_grk_hau_ses_bsq_yor_fbf_swa_jpn_glc_dyu_swt_mlt_slo_eng_aeg_owc_amr_ind_lit_mcd_tsw_cic_nor_jav_anl_xho_fin_mol_scr_bul_tml_akn_prs_azi_tag_ewe_mly_spa_swe_mnd_fre_sod_aze_pan_vie_bos_zul_mao_dgb_rom_rus_lat_heb_tur_chh_ven_hin_sid_afr_cnt_moo_pol_amh_svk_bat_tsn_guj_geo_sun_krd_wly_kor_qcu_ben_ger_lda_por_tha_gam_hun	-0.706348241019688	-1.85337922496286	0.0669985153216851
255	dgb_rus_tig_anl_aze_por_mao_glc_hau_ben_alb_dyu_owc_pol_qcu_akn_hin_krd_mcd_ses_guj_tur_swt_rom_tml_lat_uzb_pan_swe_fre_afr_ewe_amr_prs_yor_mlt_lda_tsw_scr_fin_bem_tsn_swa_cic_cnt_bos_eng_ven_sun_ctl_ukr_zul_mly_vie_nor_aeg_kor_svk_bat_arw_wly_moo_igb_azi_bul_bsq_grk_mol_heb_ita_spa_sod_chh_geo_est_knd_sid_bam_slo_amh_dut_lit_jav_ger_tha_gam_xho_jpn_mnd_urd_hun_ind_cze_tag_fbf	0.0206360868777118	0.0476235017960526	0.962118423007528
256	afr_mol_amh_mao_swa_spa_fin_por_tsw_lat_scr_lit_tsn_ven_eng_knd_lda_mly_bos_fbf_cic_arw_ger_tig_hin_fre_swt_uzb_urd_guj_wly_aze_ewe_ctl_heb_dgb_chh_cze_owc_jpn_pan_tha_grk_geo_tag_bsq_glc_pol_nor_ita_slo_yor_bul_kor_cnt_sun_tml_rus_ukr_sid_jav_sod_dyu_bat_tur_hun_est_moo_zul_hau_igb_svk_ben_prs_swe_alb_mnd_xho_ind_mlt_rom_bem_mcd_vie_anl_amr_azi_krd_dut_aeg_qcu_bam_ses_akn_gam	-0.604212892239836	-1.42391912355302	0.157816484997488
257	swt_ewe_yor_chh_ind_bos_arw_sid_alb_fre_ita_amh_qcu_ven_hin_zul_urd_mol_rus_heb_eng_hau_tig_ses_sun_tsn_est_moo_aeg_aze_cze_mcd_fin_tsw_pol_azi_akn_nor_lat_por_uzb_hun_tur_jav_krd_cic_vie_gam_anl_fbf_dgb_mlt_bsq_mly_rom_kor_lit_swa_ctl_jpn_owc_svk_prs_spa_scr_slo_ukr_tml_knd_swe_dut_tha_bat_amr_geo_xho_ger_bem_grk_bul_bam_igb_sod_pan_lda_mnd_glc_dyu_guj_afr_wly_cnt_ben_tag_mao	0.13060155091752	0.338159881502569	0.736004897902875
258	bem_swe_ind_amh_tsw_kor_sid_jav_tig_tsn_owc_ben_ewe_afr_alb_knd_swt_heb_hin_anl_aeg_por_chh_hau_rom_bul_mnd_ses_bam_jpn_urd_igb_tag_grk_arw_bat_xho_lat_tha_mlt_bos_dyu_pan_mao_moo_hun_rus_dgb_eng_sun_lit_ukr_ger_azi_spa_cze_vie_wly_mly_glc_tml_mol_krd_scr_est_cnt_ven_uzb_guj_tur_fin_nor_geo_fre_cic_fbf_sod_zul_mcd_slo_ctl_ita_prs_bsq_dut_amr_lda_aze_swa_yor_akn_pol_qcu_svk_gam	0.564665298933037	1.33615286639129	0.184759543625293
259	swe_por_ind_alb_lda_aeg_jpn_knd_nor_rom_anl_aze_vie_ben_mly_igb_spa_bul_slo_heb_bem_cic_krd_tha_tur_cnt_dut_azi_svk_yor_bsq_sod_sid_jav_ger_geo_swt_tag_lit_ukr_ewe_tig_bat_tsw_fbf_mao_tml_amr_qcu_moo_amh_zul_wly_rus_sun_ita_uzb_est_owc_ven_fre_grk_scr_chh_hin_eng_swa_guj_kor_mnd_bos_mlt_tsn_prs_dyu_akn_ctl_lat_gam_cze_pol_afr_dgb_mol_hau_urd_ses_pan_hun_xho_glc_arw_fin_mcd_bam	-0.285922442821469	-0.690498171615321	0.491600698317339
260	hin_hau_jav_tag_hun_mlt_svk_rom_heb_ind_spa_wly_ctl_swe_alb_bul_bos_tur_est_mol_ses_jpn_moo_urd_chh_ven_fin_fbf_aze_sod_owc_tha_dut_pan_scr_uzb_knd_azi_anl_aeg_afr_dyu_rus_slo_pol_swt_bat_bsq_prs_lit_cnt_cic_eng_igb_kor_grk_ben_mao_ewe_amr_ger_lat_krd_geo_glc_amh_arw_ukr_vie_tml_qcu_ita_dgb_swa_sid_mcd_tsn_gam_mnd_bam_bem_yor_tig_mly_lda_nor_xho_sun_por_zul_tsw_cze_fre_akn_guj	0.0543753341441101	0.122482923338184	0.902780861359657
261	fin_mol_geo_rus_bam_ven_fre_amr_scr_aeg_wly_tig_hau_slo_jpn_igb_amh_sun_ita_bem_mnd_ses_gam_swa_mcd_heb_swe_tur_zul_ewe_rom_uzb_pan_urd_azi_tha_spa_mlt_fbf_sid_sod_lda_qcu_kor_jav_hin_ctl_xho_anl_cic_ben_guj_vie_ger_yor_owc_ukr_arw_por_mly_akn_tag_lit_bos_bul_bsq_moo_knd_afr_glc_lat_mao_dgb_tml_tsn_svk_dyu_cze_est_aze_tsw_nor_swt_krd_alb_bat_ind_eng_hun_cnt_prs_dut_chh_pol_grk	-0.414984213119929	-0.968507744316277	0.335302879608237
262	spa_hin_lda_slo_ukr_prs_gam_svk_bat_mol_guj_cic_pan_sun_yor_jpn_pol_owc_mao_scr_tag_anl_amr_glc_geo_tur_ita_ben_moo_swt_sid_tsw_ctl_sod_fre_chh_mcd_por_fin_tig_est_grk_lit_azi_tsn_fbf_swe_eng_bos_zul_tml_nor_hun_vie_mlt_krd_bul_arw_igb_aze_aeg_tha_afr_dut_bam_hau_wly_kor_rom_cnt_ses_ger_dyu_ewe_rus_alb_xho_urd_lat_heb_bem_mly_amh_mnd_uzb_dgb_ven_knd_swa_jav_akn_bsq_qcu_cze_ind	0.792545353650779	2.07997079248834	0.0402793243574249
263	por_tag_igb_guj_slo_amr_akn_tsn_lit_krd_arw_xho_ewe_swe_tha_owc_aze_tml_hin_bul_knd_yor_lat_cnt_spa_cic_heb_geo_sid_urd_mcd_amh_aeg_dut_jav_fbf_lda_fre_eng_ven_ctl_swt_prs_dgb_zul_wly_hun_moo_pol_bos_glc_cze_rus_tur_kor_bat_bsq_rom_anl_qcu_swa_uzb_ind_hau_vie_sod_mnd_ita_azi_ben_ukr_pan_grk_tig_est_bam_mlt_scr_dyu_ger_alb_fin_bem_mly_sun_ses_tsw_gam_nor_svk_jpn_mao_chh_afr_mol	0.797291096073007	2.14798079609536	0.0343142651556446
264	glc_bat_dgb_anl_swa_tig_sun_yor_wly_owc_tsw_fbf_aeg_geo_alb_ind_amr_dyu_por_ukr_svk_krd_jav_mnd_bam_moo_afr_mcd_dut_lda_pan_tml_cic_jpn_kor_knd_chh_pol_eng_fre_ctl_rom_swe_guj_ven_bsq_spa_ita_slo_cze_mly_qcu_rus_hin_heb_gam_est_swt_bul_arw_tag_mol_ger_tur_mao_amh_grk_ewe_hau_scr_igb_tha_xho_prs_vie_lit_lat_bos_sid_hun_bem_azi_ses_sod_akn_mlt_aze_urd_nor_uzb_tsn_zul_fin_ben_cnt	0.366184840855568	0.81837632162611	0.415234335515075
265	kor_xho_mnd_amh_lda_alb_nor_tsw_grk_igb_krd_ind_pol_dyu_tag_dgb_bsq_ita_uzb_bem_cnt_chh_moo_bat_knd_cze_ctl_azi_slo_swt_fre_rus_ewe_sun_eng_spa_ven_tur_akn_hin_scr_bul_amr_aze_zul_qcu_bos_hau_vie_swa_rom_geo_heb_jpn_ger_aeg_mol_tha_afr_mlt_jav_guj_tig_ses_tsn_por_arw_dut_tml_ben_ukr_hun_glc_fin_prs_lit_wly_swe_mcd_pan_sid_sod_fbf_mly_anl_svk_owc_lat_bam_yor_mao_gam_est_urd_cic	-0.220003120330903	-0.508255639880354	0.612477565818177
266	aze_gam_swe_mcd_swt_mao_heb_por_dut_mol_bsq_cic_swa_tha_dgb_owc_sod_nor_bos_alb_fin_tsn_ben_anl_zul_tur_wly_bem_scr_ukr_krd_jpn_prs_ind_spa_mnd_ctl_mly_yor_pol_ven_tag_tig_uzb_ewe_chh_lda_moo_tsw_fre_est_guj_igb_ses_vie_bul_kor_grk_eng_geo_jav_ita_mlt_knd_svk_tml_amr_lit_hin_ger_afr_sun_xho_pan_fbf_qcu_urd_aeg_lat_dyu_azi_rom_bat_slo_sid_cnt_rus_amh_hun_cze_akn_bam_glc_hau_arw	-0.285402478090769	-0.649194285949032	0.517812886748759
267	owc_nor_lit_ctl_amh_knd_ewe_amr_anl_dyu_gam_wly_uzb_bul_pol_lda_cze_ukr_bam_mlt_vie_yor_qcu_urd_zul_krd_rom_ger_grk_tur_mly_glc_tha_afr_kor_fre_svk_swa_alb_fin_bos_tml_mnd_heb_scr_mao_ven_sun_moo_rus_arw_mcd_lat_aeg_por_chh_prs_hin_bem_azi_dut_sod_ita_slo_tsn_jav_sid_akn_est_spa_hau_tig_xho_dgb_ind_bat_fbf_geo_pan_tsw_eng_swt_cic_aze_hun_cnt_ben_bsq_guj_ses_tag_igb_jpn_swe_mol	-0.00769077779050898	-0.0184046736377513	0.985355452227351
268	urd_mol_hun_tag_heb_pol_ses_prs_bul_mlt_ctl_cnt_scr_bam_ger_mly_chh_lat_sod_anl_krd_por_ita_ven_nor_zul_owc_pan_vie_fre_geo_uzb_alb_gam_mao_jpn_lda_aeg_amh_hau_tha_dut_fin_slo_bos_lit_qcu_eng_fbf_glc_xho_hin_est_jav_bat_guj_igb_grk_arw_svk_ben_ewe_cze_yor_afr_tsw_amr_rom_bem_swa_moo_spa_akn_sun_dyu_wly_rus_tur_tig_dgb_cic_knd_ukr_sid_aze_tsn_swt_azi_kor_mcd_bsq_tml_ind_mnd_swe	-0.361765538824189	-0.854699251643079	0.394914083654979
269	sun_tsn_eng_bsq_spa_ben_lda_svk_prs_bat_swt_pol_mao_mcd_tsw_hun_arw_ven_tag_alb_uzb_owc_zul_gam_ind_nor_igb_dut_est_ewe_dyu_krd_bul_chh_wly_anl_qcu_akn_mlt_mly_ses_dgb_moo_swa_cze_ukr_yor_fre_glc_pan_scr_cic_ctl_swe_bos_fin_jpn_bem_amr_azi_slo_mnd_urd_grk_lat_vie_tha_fbf_hin_bam_jav_xho_geo_ger_afr_amh_guj_por_tig_aze_ita_mol_rom_sod_tur_sid_aeg_rus_tml_knd_hau_heb_lit_cnt_kor	-0.370021753789387	-0.954646744086194	0.342231220491933
270	tur_ukr_tig_eng_hun_dgb_xho_dut_tsn_slo_arw_jpn_bem_fre_amr_aeg_anl_mol_bat_wly_chh_jav_gam_bul_heb_mlt_sun_kor_dyu_pol_svk_mao_aze_guj_tsw_hau_fin_ven_tha_rom_grk_akn_bos_ger_moo_uzb_yor_mcd_pan_ind_cnt_hin_cze_lit_vie_glc_alb_amh_rus_lda_afr_swt_ctl_igb_ita_fbf_prs_bam_spa_tml_sod_ewe_cic_mly_azi_urd_swa_por_scr_ben_krd_ses_tag_zul_bsq_qcu_mnd_nor_knd_est_swe_lat_sid_owc_geo	-0.528728613500214	-1.24332679150709	0.216872671082938
271	azi_igb_fre_akn_lit_bem_anl_sid_geo_spa_nor_wly_mnd_jav_glc_ven_ses_afr_tsw_amr_lda_lat_tag_swe_mao_scr_dgb_fin_dyu_bos_aeg_jpn_xho_ind_rom_dut_por_heb_svk_ger_arw_pan_est_ben_cnt_swa_zul_tml_hin_mlt_alb_bul_bsq_uzb_prs_hun_bam_krd_cic_tha_ukr_urd_owc_swt_tig_cze_yor_amh_grk_sun_tur_fbf_tsn_kor_mol_mcd_mly_ctl_qcu_gam_hau_slo_bat_ewe_vie_ita_chh_sod_rus_guj_pol_knd_eng_aze_moo	0.00508930104323478	0.0116169601243694	0.990756099735142
272	ger_mcd_aze_cnt_ukr_heb_swt_lat_kor_tha_ses_arw_tsn_sid_pan_swe_eng_tml_mly_ind_ita_azi_aeg_akn_bat_cze_por_dyu_bem_tag_krd_mao_amh_owc_xho_bsq_gam_cic_moo_tur_prs_igb_sod_bam_grk_urd_geo_alb_ctl_hau_swa_rom_dut_slo_sun_ewe_knd_rus_est_svk_pol_qcu_zul_mlt_afr_jpn_nor_fre_hin_spa_lit_tsw_bul_mol_mnd_anl_bos_dgb_jav_uzb_ven_hun_guj_amr_yor_scr_lda_fin_vie_chh_ben_fbf_glc_tig_wly	-0.02073137648575	-0.0480671901268835	0.961765769505059
273	chh_ind_por_tml_dyu_ukr_tsw_wly_heb_cic_dgb_prs_amh_tig_est_scr_owc_hin_eng_mao_bam_jav_cze_spa_bsq_rus_guj_afr_igb_mnd_glc_tag_zul_amr_swt_hun_qcu_kor_bul_ses_knd_dut_xho_swa_lat_pol_sun_uzb_bem_ita_mly_yor_pan_tsn_arw_fbf_anl_vie_svk_ctl_fin_azi_hau_grk_lda_ven_jpn_ben_slo_lit_gam_moo_akn_alb_nor_urd_cnt_krd_tha_aeg_bos_bat_ewe_mlt_sid_aze_ger_swe_mol_geo_rom_sod_fre_mcd_tur	0.251788032440698	0.577702812528166	0.56486088146117
274	bam_krd_bem_jpn_spa_pan_ita_chh_ukr_est_afr_prs_bat_lda_eng_mlt_geo_aeg_fbf_slo_pol_owc_dut_igb_xho_tml_tur_nor_hun_fre_rom_guj_mcd_jav_ven_mao_cic_tha_dgb_knd_vie_gam_hin_cze_uzb_tsw_scr_aze_urd_ben_heb_amr_ewe_fin_ind_tig_rus_mnd_mol_bsq_wly_sid_ctl_dyu_ses_akn_lat_moo_alb_qcu_sod_bos_swt_svk_lit_sun_swe_glc_cnt_grk_tsn_por_yor_hau_anl_kor_bul_arw_ger_amh_azi_mly_zul_tag_swa	-0.327797084119612	-0.843896436968326	0.400892770466053
275	ger_rus_ven_eng_mnd_tig_aze_bos_swe_mcd_ind_amr_por_mlt_hin_pol_ewe_ita_spa_bul_ses_chh_ctl_nor_yor_hau_mao_tur_guj_fbf_rom_dgb_lat_aeg_slo_lit_fin_bsq_moo_zul_arw_alb_igb_pan_est_lda_tsw_wly_gam_sun_bam_sid_anl_mly_cze_tha_tag_owc_uzb_swt_mol_tsn_vie_azi_krd_tml_knd_amh_urd_cnt_geo_fre_hun_swa_kor_cic_ben_jav_qcu_akn_afr_jpn_bem_ukr_bat_grk_xho_glc_prs_sod_svk_dyu_heb_dut_scr	0.706944946002451	1.88615399454601	0.0623947370139827
276	bsq_tig_grk_bem_svk_lit_azi_nor_bul_mcd_jav_alb_dut_por_spa_qcu_sod_hin_dgb_ses_tha_tur_zul_tsn_mnd_urd_sid_scr_pan_fin_aeg_rom_xho_glc_mly_tsw_cic_eng_swa_moo_sun_rus_akn_pol_lda_vie_ben_ewe_slo_amh_swe_bam_tag_mao_fre_ind_cze_bos_mol_owc_yor_heb_mlt_gam_tml_fbf_igb_kor_wly_krd_geo_ger_swt_dyu_cnt_chh_hun_prs_hau_ctl_jpn_afr_ukr_arw_lat_est_uzb_guj_knd_aze_bat_amr_anl_ita_ven	-0.784120328759357	-1.83769845199069	0.0692997195846231
277	rus_arw_ewe_akn_hau_ukr_bam_afr_cze_tml_bat_igb_lda_tsw_slo_fin_grk_cnt_cic_bos_yor_dgb_qcu_jpn_ctl_mnd_xho_pan_amr_chh_scr_heb_sod_tig_lat_alb_uzb_guj_mlt_tag_swt_jav_vie_ben_anl_glc_mao_azi_aze_tsn_fbf_sid_gam_ger_prs_nor_krd_dut_bul_swe_svk_amh_swa_bsq_wly_fre_mly_mcd_urd_aeg_lit_dyu_geo_zul_owc_bem_sun_ita_ind_spa_tur_mol_hin_pol_rom_ven_est_por_ses_eng_tha_kor_knd_hun_moo	-0.400196445129929	-0.918993404632311	0.360476442695289
278	prs_ses_pan_amh_hau_grk_cze_scr_ben_kor_aze_ita_guj_rus_tag_lit_anl_nor_alb_por_ukr_igb_cnt_amr_sid_aeg_yor_spa_glc_uzb_ven_sun_bsq_swa_xho_heb_tig_mao_tsn_ind_urd_swe_chh_jav_hin_tha_gam_cic_bos_mnd_est_krd_slo_akn_moo_lda_dgb_mlt_azi_mcd_vie_sod_fin_owc_swt_bam_ewe_eng_mly_knd_rom_svk_wly_jpn_fre_ger_mol_pol_fbf_ctl_geo_tml_arw_bem_bul_afr_tur_lat_zul_tsw_dut_bat_dyu_hun_qcu	-0.443031158934166	-1.04359600222128	0.299377493475665
279	guj_tsn_mly_tur_bsq_afr_sun_rom_amr_heb_kor_dut_knd_hin_tig_swe_tml_bat_tsw_bul_sod_por_alb_ctl_aze_fbf_akn_cnt_ukr_yor_ewe_ger_est_amh_scr_grk_slo_ses_cze_igb_pol_dyu_fin_ven_urd_spa_dgb_geo_aeg_mnd_arw_chh_nor_azi_owc_uzb_tag_lat_sid_ita_mlt_bam_gam_bem_fre_lit_moo_rus_jav_hau_mol_swa_pan_ind_anl_xho_svk_eng_jpn_cic_vie_mao_ben_wly_lda_swt_qcu_prs_mcd_hun_krd_glc_bos_zul_tha	0.617129723809917	1.4667005865517	0.145830961113429
280	bsq_zul_eng_tha_guj_swt_tsw_lit_wly_dyu_grk_rus_sun_ita_yor_slo_ses_dgb_glc_amh_aze_spa_est_rom_moo_dut_vie_anl_jav_sod_knd_bam_azi_mly_tig_hin_igb_lat_qcu_prs_bat_arw_bos_mao_svk_mnd_swe_tur_ukr_tml_hau_gam_geo_ctl_bul_urd_xho_owc_scr_jpn_ger_chh_mlt_aeg_bem_ben_ewe_cic_alb_swa_sid_ind_pan_kor_lda_heb_cnt_mcd_uzb_nor_fbf_ven_amr_pol_fin_afr_hun_por_krd_fre_cze_mol_tag_akn_tsn	0.300449457895689	0.795823905972604	0.428161045821575
281	ita_mol_qcu_amr_tsn_ger_vie_moo_alb_guj_lit_igb_aze_hin_slo_tml_aeg_ind_arw_tha_pan_rus_knd_fin_ven_lda_lat_mly_por_kor_bul_tig_bam_zul_sun_jpn_geo_gam_mlt_uzb_mcd_ses_sid_swt_mnd_owc_urd_hun_sod_anl_afr_tsw_bem_dgb_jav_pol_bos_ctl_amh_est_tur_yor_chh_fbf_wly_dyu_heb_cze_mao_grk_scr_cnt_ukr_xho_cic_svk_krd_akn_glc_rom_bat_azi_ben_spa_eng_ewe_swe_bsq_swa_fre_hau_prs_dut_tag_nor	0.505596228111541	1.14016068306876	0.257147225984562
282	tur_bam_aze_ind_chh_est_zul_rus_fbf_kor_urd_cnt_svk_heb_por_jav_mly_xho_ses_scr_slo_ctl_wly_ger_lda_mlt_geo_yor_lit_ven_spa_afr_dyu_arw_bem_owc_qcu_eng_tml_prs_sid_nor_igb_glc_tha_hun_mcd_lat_ben_sun_amr_tig_rom_vie_dgb_aeg_azi_akn_bul_swe_krd_gam_dut_bat_cze_ewe_grk_sod_bsq_tag_swa_bos_ukr_anl_pol_knd_cic_jpn_fin_amh_tsw_mao_fre_mol_ita_uzb_mnd_moo_hau_hin_swt_alb_guj_tsn_pan	0.712531075132842	1.69592567154576	0.0932452385991416
283	bam_zul_nor_dyu_spa_heb_kor_hin_mly_fre_sod_rom_ger_igb_mcd_afr_sun_bul_swa_vie_tsw_lda_fin_tag_scr_cic_rus_slo_tml_glc_ind_lat_ven_amr_prs_mol_urd_ukr_krd_ben_ctl_bsq_arw_geo_aze_est_wly_lit_jav_mao_dut_svk_sid_dgb_knd_grk_tsn_aeg_xho_por_alb_amh_swt_ewe_tig_gam_tha_eng_yor_swe_azi_anl_bos_hun_cze_bat_ita_qcu_hau_mnd_cnt_pan_bem_ses_pol_fbf_owc_moo_tur_akn_uzb_jpn_mlt_chh_guj	0.00526709242098443	0.0118262246865416	0.990589590564317
284	bat_ind_zul_akn_mcd_fbf_jav_moo_grk_mao_aeg_bos_mnd_gam_hun_mol_dgb_owc_cnt_tag_ita_dut_kor_tur_lat_glc_guj_fre_wly_qcu_aze_yor_swe_vie_uzb_prs_tig_bam_sod_tha_slo_svk_azi_est_alb_ewe_dyu_igb_urd_cze_lda_hau_por_swa_geo_cic_bem_arw_chh_tsw_scr_mly_rom_ger_sid_knd_ctl_spa_mlt_bsq_tml_eng_tsn_amr_nor_rus_ben_bul_fin_xho_anl_jpn_amh_afr_ukr_hin_ses_lit_pan_pol_sun_heb_ven_swt_krd	0.546804354360805	1.25741622496075	0.211751422070727
285	uzb_bos_tsw_dut_ger_anl_ewe_pol_lda_scr_kor_mcd_svk_sun_azi_swa_guj_tig_afr_xho_heb_gam_cic_rus_bat_aze_sid_arw_moo_knd_lit_swe_vie_tag_swt_akn_ind_bul_tsn_ita_mao_spa_fre_owc_dyu_tha_yor_ukr_est_aeg_alb_ses_bsq_amr_urd_lat_mlt_ctl_tur_fbf_hin_ven_jpn_sod_mnd_cnt_tml_por_igb_cze_krd_hun_bam_prs_amh_dgb_grk_hau_nor_rom_pan_chh_glc_ben_mly_zul_wly_bem_eng_geo_jav_fin_qcu_mol_slo	-0.194339260016352	-0.469790569275499	0.639604357385957
286	tsw_tsn_sod_svk_akn_ewe_cze_ben_sid_pol_bul_heb_bat_aze_hun_zul_fre_ind_tml_tag_eng_hin_lat_ses_tur_dgb_xho_ven_alb_yor_rus_swa_mol_sun_mly_mao_cnt_fbf_lda_afr_jav_geo_guj_chh_arw_swe_amh_ctl_mcd_amr_jpn_pan_fin_rom_bam_ger_aeg_bos_dut_bsq_vie_mnd_owc_bem_mlt_tig_azi_uzb_igb_prs_glc_hau_anl_kor_swt_urd_knd_tha_scr_dyu_est_nor_gam_ita_krd_grk_ukr_moo_lit_wly_spa_qcu_cic_slo_por	0.460922813089938	1.04472303538559	0.298858924528766
287	tsn_akn_prs_dyu_heb_aze_bam_bat_glc_lit_uzb_ven_cnt_sun_spa_por_anl_amr_ewe_xho_chh_mlt_ind_lat_qcu_kor_arw_mol_pan_ger_amh_ukr_bem_bul_owc_rom_eng_tha_lda_knd_jpn_urd_moo_ita_fre_mnd_sod_hau_sid_dgb_swt_jav_vie_fin_yor_hun_mly_fbf_tag_zul_pol_tsw_igb_swa_slo_mao_rus_svk_mcd_bos_aeg_cze_dut_bsq_ben_swe_ctl_wly_scr_hin_alb_est_gam_tig_cic_tml_geo_guj_grk_nor_krd_azi_tur_afr_ses	0.896460674302945	2.13469100643919	0.0354156248581517
288	fre_akn_spa_slo_tur_jpn_mcd_lat_knd_dut_moo_hin_guj_bsq_tig_gam_swt_jav_ukr_sun_grk_swa_afr_mol_ses_kor_hun_lit_mnd_azi_scr_sod_tsw_amr_uzb_nor_lda_ind_mao_arw_pan_prs_owc_bul_svk_zul_amh_urd_ita_rus_sid_cnt_ewe_fbf_bam_igb_est_fin_mlt_glc_tha_krd_aze_mly_bem_anl_aeg_ben_geo_cze_hau_tsn_heb_yor_eng_tml_por_cic_wly_vie_ven_dgb_chh_bos_swe_ger_dyu_pol_rom_ctl_tag_xho_alb_qcu_bat	-0.0182006212438817	-0.0428739017886319	0.965893969980598
289	ukr_cnt_krd_mly_kor_swe_ger_pol_est_anl_ita_moo_ses_mlt_urd_sid_mcd_vie_prs_arw_swa_zul_bam_akn_rom_qcu_tml_knd_aeg_dyu_tag_swt_xho_jav_ind_lda_wly_tha_chh_yor_mnd_ven_dgb_mol_bem_ben_amr_fre_slo_bul_fbf_ewe_eng_sun_bat_dut_igb_pan_spa_amh_heb_bos_lat_cic_glc_por_tig_geo_jpn_svk_aze_nor_hin_rus_grk_cze_fin_uzb_lit_hau_tsw_azi_scr_bsq_sod_ctl_gam_mao_hun_tur_afr_owc_alb_guj_tsn	-0.19698860883426	-0.460095388240998	0.646521653720786
290	xho_tag_lit_tml_ses_rom_vie_ven_svk_chh_mcd_tur_ind_ger_bem_igb_jav_eng_azi_knd_hau_swt_bos_geo_spa_tsw_owc_scr_wly_prs_yor_grk_aze_dut_bam_sid_fin_arw_swa_ben_mol_fbf_amr_tha_tsn_tig_amh_fre_alb_bul_lda_hin_urd_bsq_zul_uzb_ewe_gam_mlt_mao_mnd_cze_akn_dyu_swe_sun_aeg_nor_guj_ukr_kor_cnt_heb_ctl_dgb_afr_moo_ita_pol_glc_lat_anl_bat_qcu_krd_est_mly_cic_por_jpn_slo_pan_hun_rus_sod	0.497113910562923	1.12089509433769	0.265218616271137
291	nor_hun_slo_ctl_tur_afr_aeg_jpn_jav_ita_tsw_aze_mly_cic_fin_arw_chh_pol_cnt_dgb_qcu_tha_yor_moo_fre_scr_mcd_vie_uzb_rus_hau_bos_mao_por_kor_grk_ses_ben_krd_ind_gam_heb_alb_sod_pan_prs_bat_spa_zul_bem_svk_ven_eng_tsn_amh_tig_fbf_est_swa_glc_lit_tag_lat_bsq_swt_ger_amr_tml_owc_bam_mol_igb_rom_dut_azi_swe_knd_lda_hin_geo_xho_cze_sun_anl_urd_guj_sid_ewe_ukr_mlt_mnd_bul_wly_dyu_akn	-0.101190991885163	-0.229780024552114	0.818767339749031
292	mly_tur_prs_uzb_hin_mcd_bam_amr_jpn_anl_scr_heb_ven_fbf_tsn_azi_aze_cze_nor_lat_wly_xho_jav_por_mlt_ita_alb_knd_tml_dut_ses_slo_ger_pol_fin_lit_amh_tsw_sid_hau_vie_bul_qcu_gam_sun_ewe_arw_rus_swa_eng_grk_lda_aeg_zul_mnd_bem_kor_hun_akn_owc_ind_tha_moo_guj_cnt_yor_swt_geo_fre_cic_ctl_krd_mao_urd_est_afr_mol_ben_sod_ukr_bsq_glc_rom_bat_tig_swe_bos_spa_pan_chh_dgb_dyu_svk_tag_igb	-0.100421004287613	-0.226976012515845	0.8209405820343
293	amr_akn_mol_jav_swe_pol_heb_mly_cze_zul_sid_alb_xho_bat_svk_nor_anl_ctl_est_amh_ses_aeg_mnd_urd_fin_tml_ben_eng_geo_bul_tha_uzb_jpn_bos_afr_swa_por_ven_tag_bsq_wly_hau_ewe_lit_lda_mao_krd_bem_azi_knd_fre_fbf_igb_cic_chh_guj_kor_ukr_arw_grk_spa_dyu_vie_tsw_dgb_scr_yor_glc_tur_ger_qcu_lat_prs_tig_rom_gam_sod_ita_cnt_moo_dut_sun_pan_tsn_hun_rus_mlt_swt_aze_ind_owc_mcd_hin_slo_bam	-0.692372835728265	-1.88226159836751	0.062927190061894
294	spa_bem_lda_bam_grk_tsn_chh_tur_uzb_mlt_rus_cnt_aze_ukr_fin_fre_jpn_azi_gam_sun_bul_afr_mao_lat_hun_tml_tsw_owc_swa_anl_igb_amr_bos_qcu_yor_eng_ctl_lit_kor_swe_alb_hin_scr_swt_tha_sid_arw_cze_aeg_heb_wly_ind_mnd_dut_pan_ven_vie_tag_dgb_mcd_geo_pol_hau_bat_ita_ewe_krd_ger_zul_bsq_ses_sod_knd_est_moo_mol_mly_svk_urd_por_ben_prs_dyu_amh_rom_slo_cic_xho_guj_tig_akn_glc_nor_fbf_jav	0.92311505617786	2.12813889420629	0.0359698072832257
295	alb_ben_dut_nor_swe_ven_afr_knd_hau_wly_eng_heb_azi_arw_mcd_sun_tig_jpn_lit_ewe_cze_bem_chh_urd_ctl_lda_fre_rom_tsn_ger_krd_mol_bat_rus_fbf_gam_slo_amh_sod_tur_ind_vie_qcu_owc_hin_bsq_bam_guj_hun_mlt_zul_pol_grk_tha_swa_fin_amr_geo_bul_lat_ita_igb_mao_cic_svk_akn_uzb_pan_scr_aze_spa_tag_yor_dyu_por_ses_cnt_ukr_moo_xho_swt_prs_glc_kor_mly_mnd_tsw_dgb_bos_anl_sid_est_jav_aeg_tml	0.679406315544243	1.52681374001439	0.130201274187746
296	afr_knd_vie_lda_chh_azi_moo_bam_sod_owc_hin_lat_bem_geo_cic_glc_bul_ukr_jpn_fre_alb_fbf_cnt_tml_bos_por_pol_mao_rus_dyu_spa_zul_bat_arw_jav_qcu_amh_tig_pan_tsw_lit_swe_slo_wly_guj_aze_tur_grk_nor_svk_aeg_bsq_ctl_yor_xho_tag_hun_mnd_mlt_dgb_kor_heb_mcd_urd_akn_est_anl_krd_sid_ses_scr_tha_ben_dut_rom_hau_eng_sun_ita_ewe_mly_igb_ind_amr_ger_mol_swa_fin_uzb_prs_gam_swt_cze_tsn_ven	0.0607579945796862	0.159549657699438	0.873581841282315
297	xho_bam_bul_knd_amr_tml_nor_afr_por_geo_ven_tsw_urd_kor_ind_cic_ses_fre_aeg_dut_azi_dyu_guj_sid_jpn_rom_pol_glc_wly_bem_mnd_hau_krd_hun_amh_tur_qcu_heb_mcd_tha_mao_grk_igb_arw_aze_mly_sod_slo_ewe_spa_eng_hin_zul_swa_mol_bat_lda_tag_alb_lat_rus_bos_ukr_akn_tsn_swe_svk_anl_moo_swt_ita_fbf_vie_scr_ben_owc_bsq_mlt_est_sun_fin_chh_prs_uzb_gam_ctl_pan_jav_dgb_tig_cnt_ger_cze_yor_lit	0.0533841078935298	0.137544063594294	0.890898117891281
298	mnd_arw_tha_gam_nor_svk_rus_bos_mly_qcu_fbf_bam_moo_ind_bul_tig_krd_grk_akn_ewe_mao_swe_bsq_mol_yor_azi_alb_glc_hau_cze_eng_dyu_jpn_mcd_sod_bem_jav_amr_ses_mlt_urd_tsw_chh_tur_sun_lat_por_ukr_afr_ger_dut_fin_cnt_lit_guj_hun_owc_slo_uzb_tml_kor_zul_bat_ben_tsn_ven_ita_aze_scr_rom_pan_swa_heb_xho_pol_spa_dgb_amh_igb_anl_vie_aeg_sid_est_ctl_knd_fre_geo_prs_lda_tag_hin_swt_cic_wly	-0.597911441317228	-1.34670491205982	0.181348085286041
299	krd_bos_dyu_akn_hau_nor_aeg_swe_tsn_grk_vie_ind_hin_eng_lat_azi_heb_alb_xho_guj_mly_igb_anl_spa_pol_ven_cze_prs_kor_sun_mnd_bul_amh_cic_yor_urd_fre_rus_swa_glc_tml_tag_owc_mol_ewe_ukr_geo_slo_est_aze_fbf_jav_sid_bat_mcd_hun_swt_dut_sod_wly_jpn_tur_svk_mlt_zul_amr_qcu_chh_ita_ses_afr_pan_rom_lit_knd_bem_ctl_moo_cnt_scr_uzb_ben_bsq_tha_tsw_mao_lda_bam_arw_tig_dgb_gam_fin_ger_por	-0.754871611823035	-2.08816248296814	0.039516443953912
300	bsq_hau_amh_krd_igb_fin_rus_cnt_bos_mol_swt_chh_urd_hun_tig_amr_svk_ind_tha_ctl_zul_sun_mao_dgb_bul_ewe_pan_nor_ger_mly_sid_swa_lit_fbf_est_aze_sod_aeg_yor_prs_ven_wly_gam_ben_xho_kor_dyu_hin_afr_alb_heb_guj_grk_qcu_owc_anl_tml_vie_bam_mcd_tur_ukr_swe_bem_scr_rom_knd_cic_mlt_dut_spa_por_bat_ses_geo_tag_jpn_arw_lda_jav_uzb_lat_ita_moo_eng_azi_cze_akn_tsn_glc_fre_pol_tsw_mnd_slo	0.360725925255226	0.927575254610135	0.356029032122893
301	tig_glc_bem_cze_cnt_vie_tml_moo_ctl_lit_bul_ven_uzb_ukr_bos_gam_akn_anl_mly_aeg_tur_bat_hau_fre_chh_pan_est_lda_sid_tag_prs_pol_scr_mao_krd_nor_tsn_por_wly_ind_slo_hin_heb_guj_rus_ewe_svk_zul_urd_azi_owc_mcd_xho_spa_fbf_afr_jpn_swa_lat_mlt_sun_arw_ger_jav_ben_swe_hun_kor_mnd_alb_igb_grk_ita_dut_mol_yor_sod_dgb_tsw_cic_bsq_bam_ses_dyu_knd_swt_aze_geo_amr_qcu_fin_amh_eng_rom_tha	0.173030546365365	0.389702541636016	0.697647536774685
302	cze_azi_bem_cic_gam_hau_alb_bos_zul_fin_moo_scr_fbf_eng_anl_ses_akn_jpn_guj_swa_swt_xho_svk_mol_spa_dgb_ind_dut_ben_tsw_hun_bsq_afr_mcd_amh_heb_igb_lda_ewe_lat_ukr_pol_ger_swe_cnt_vie_hin_jav_bat_arw_knd_ctl_grk_mlt_tml_mao_por_mly_chh_nor_tur_slo_sid_kor_sun_lit_pan_tig_aze_dyu_rus_ven_yor_ita_urd_mnd_tha_bul_bam_sod_owc_amr_qcu_prs_wly_aeg_geo_glc_fre_tag_uzb_tsn_krd_rom_est	0.0390165125645719	0.101619940108606	0.919277127344167
303	ewe_sun_fin_yor_pol_swe_dgb_chh_amh_scr_swa_sid_jpn_tsn_knd_anl_ger_bam_grk_rom_aze_azi_dyu_owc_nor_sod_slo_lit_bos_amr_fre_mly_por_xho_ind_cze_ctl_heb_bsq_moo_hin_tig_bul_rus_ven_uzb_guj_svk_cic_lda_vie_igb_aeg_mnd_fbf_prs_afr_jav_zul_dut_tml_hun_akn_arw_hau_cnt_pan_ses_mcd_ita_bem_mlt_wly_krd_lat_bat_est_mol_kor_glc_spa_geo_eng_ben_alb_swt_tur_urd_gam_qcu_ukr_mao_tha_tag_tsw	0.506324085415759	1.30523197788684	0.195033943293839
304	wly_kor_arw_ukr_jav_lat_tag_bam_aze_dut_slo_mlt_krd_amh_sun_mnd_grk_dyu_ind_prs_guj_ita_yor_tha_afr_swt_ger_heb_tml_bem_ven_bul_tur_sid_vie_jpn_aeg_bsq_hun_ctl_ben_urd_xho_tsw_scr_fre_mcd_geo_azi_anl_pol_est_svk_swe_eng_tsn_tig_cze_qcu_knd_bat_por_owc_chh_moo_fbf_hin_lda_ewe_sod_mao_nor_alb_dgb_spa_uzb_mly_cnt_cic_glc_swa_bos_akn_pan_hau_ses_igb_mol_rus_lit_fin_amr_zul_gam_rom	-0.950914438347313	-2.18981057489537	0.0310396199183766
305	wly_spa_tur_bsq_hun_ses_arw_slo_moo_vie_azi_ukr_owc_cic_kor_ben_dut_qcu_mlt_pol_knd_svk_mol_hau_ger_fin_amh_por_amr_jpn_ven_aeg_lit_hin_bem_tag_tsw_ewe_swt_mnd_est_eng_zul_bat_chh_lat_ind_mao_mly_prs_pan_urd_tsn_heb_tha_fre_ita_dgb_akn_anl_sun_cnt_igb_tig_bos_sod_alb_grk_guj_lda_jav_tml_cze_gam_swa_scr_uzb_aze_afr_rom_fbf_sid_bam_mcd_dyu_xho_ctl_yor_krd_rus_nor_bul_geo_swe_glc	-0.0820249202656426	-0.220640826859283	0.825855772246072
306	swa_moo_svk_kor_fre_slo_rom_fin_tha_por_tsn_krd_swe_cnt_xho_dut_heb_scr_lda_ven_rus_gam_bat_sod_cic_hau_grk_ses_nor_ukr_dyu_lat_tml_aeg_afr_bsq_owc_sid_geo_jav_tag_guj_ita_lit_chh_qcu_uzb_glc_anl_sun_mao_ger_yor_pol_mcd_wly_ewe_swt_tig_pan_ctl_azi_aze_ind_tsw_est_jpn_bul_alb_mnd_eng_fbf_mlt_spa_dgb_knd_igb_amr_prs_urd_arw_bem_ben_vie_hin_bam_bos_mly_cze_akn_amh_hun_zul_tur_mol	NA	NA	NA
307	bem_moo_tsn_bos_lda_guj_svk_jav_mcd_anl_arw_aeg_kor_pan_mao_ewe_mnd_hin_slo_igb_fbf_ctl_sod_lat_amh_eng_ukr_scr_cze_cic_heb_tha_ita_qcu_rus_krd_ses_prs_dyu_mly_xho_owc_bul_lit_mol_azi_knd_alb_ind_por_dut_aze_nor_tml_hun_bsq_sun_tsw_vie_mlt_bat_est_fin_yor_ven_geo_spa_swa_tur_urd_amr_pol_afr_grk_glc_akn_sid_ger_dgb_hau_tig_tag_fre_swe_chh_rom_uzb_wly_bam_jpn_swt_ben_cnt_gam_zul	-0.299413435851227	-0.700407569327576	0.485421381152614
308	mlt_geo_ses_heb_hun_yor_lda_amh_tml_cic_gam_ewe_mcd_qcu_alb_ctl_uzb_dut_tur_azi_vie_pol_fre_bos_rus_fbf_owc_spa_urd_por_aze_tsn_igb_cze_chh_pan_xho_dyu_rom_guj_bem_ven_dgb_bam_tag_mnd_amr_hin_aeg_arw_akn_lat_jpn_bsq_swe_afr_ita_kor_ben_sun_jav_grk_mol_mao_zul_slo_ger_anl_tig_ukr_moo_lit_swa_svk_bul_scr_hau_tha_glc_sod_bat_knd_prs_sid_fin_wly_ind_est_cnt_swt_nor_krd_mly_eng_tsw	-0.382783691492957	-0.889220208771202	0.376179079229084
309	krd_lat_hau_ctl_mcd_grk_ger_aze_swa_amh_zul_bsq_sod_mlt_sid_cze_akn_nor_aeg_tml_mol_bam_svk_mly_moo_cnt_prs_swt_jav_tur_owc_chh_bul_xho_glc_wly_ben_lda_slo_jpn_swe_vie_lit_guj_tsn_pol_afr_uzb_mao_est_azi_ewe_mnd_knd_por_amr_bos_rus_alb_bem_bat_cic_ind_fin_hun_igb_fbf_geo_dut_rom_spa_scr_fre_ven_ita_sun_hin_ukr_urd_kor_anl_yor_ses_eng_dgb_pan_dyu_arw_tag_tig_tsw_gam_qcu_tha_heb	0.471860793939803	1.13775864295845	0.258144011509166
310	glc_swe_rom_bul_qcu_chh_mol_aeg_ben_lit_bat_fre_mao_sod_cnt_zul_pan_fbf_hau_amh_afr_gam_prs_vie_uzb_dyu_slo_mcd_tur_tig_amr_lda_dgb_sun_swa_bam_bem_bsq_sid_ger_tag_geo_urd_knd_hun_bos_heb_wly_nor_owc_dut_xho_anl_ven_mnd_ewe_yor_cze_swt_tsw_eng_lat_tsn_ses_azi_moo_jpn_igb_arw_krd_est_mlt_spa_ukr_aze_hin_pol_alb_guj_kor_tha_ita_tml_grk_scr_akn_jav_ctl_fin_svk_ind_por_rus_cic_mly	-0.471236402503146	-1.05807096268717	0.292763638326814
311	svk_nor_afr_bul_yor_swt_jav_zul_tig_por_tha_lit_mnd_bos_uzb_tur_spa_ewe_est_tag_igb_sod_cze_lat_urd_glc_cic_knd_alb_tsw_ven_xho_hin_fin_kor_swa_akn_amh_bem_mao_swe_bsq_azi_mol_ind_scr_chh_wly_ses_rus_prs_eng_amr_fre_hau_ita_owc_tml_qcu_moo_dut_sid_pan_guj_slo_gam_grk_fbf_lda_arw_tsn_aeg_ben_bat_rom_mlt_krd_aze_anl_ukr_hun_jpn_bam_heb_ctl_vie_sun_mly_ger_dyu_cnt_pol_dgb_mcd_geo	0.630641590829426	1.39888362901338	0.165174093896628
312	tsn_sun_ewe_swa_grk_urd_mol_mcd_pan_gam_chh_swt_cic_lda_swe_krd_hau_igb_akn_bos_tsw_afr_alb_arw_bem_aze_mao_prs_geo_tml_guj_ses_ind_qcu_svk_xho_sid_tha_tig_ctl_mnd_est_fre_hun_tag_wly_eng_nor_por_bat_mly_owc_anl_amr_slo_spa_dgb_pol_azi_jav_heb_fin_vie_zul_bsq_moo_uzb_kor_lat_ben_bam_ger_fbf_sod_lit_bul_scr_ita_mlt_jpn_dyu_tur_ukr_cze_dut_yor_aeg_cnt_hin_glc_rom_rus_ven_amh_knd	-0.48078336245532	-1.13194800782086	0.260566526382439
313	swt_bat_tml_uzb_tur_mly_dgb_hin_pol_gam_por_azi_ita_prs_xho_ind_chh_dut_bsq_lda_spa_wly_mlt_bos_owc_ewe_vie_tha_lat_scr_ger_bem_hun_igb_moo_lit_rus_cze_ctl_bul_sun_mol_amr_ven_amh_grk_aeg_ben_nor_slo_jpn_yor_tsn_knd_tsw_afr_geo_tig_zul_krd_kor_sod_ukr_heb_hau_jav_tag_aze_sid_cic_arw_est_bam_urd_pan_qcu_akn_swe_mcd_eng_swa_dyu_rom_anl_fin_ses_fbf_alb_guj_mnd_svk_mao_fre_cnt_glc	0.559167911084702	1.42627546551247	0.15713718510405
314	lat_fin_spa_krd_akn_prs_bat_gam_aze_por_jav_mol_wly_ven_mly_amr_sid_fbf_knd_vie_ewe_scr_swe_guj_afr_lit_cnt_rus_geo_qcu_dyu_svk_mlt_sod_rom_bam_mao_tsw_amh_bsq_zul_anl_slo_mcd_bul_moo_tsn_igb_yor_ind_ukr_urd_tig_alb_chh_bos_uzb_lda_tha_xho_nor_tml_ger_arw_cze_est_sun_swa_ita_glc_heb_hau_swt_hin_ben_kor_pan_grk_ctl_tag_mnd_ses_azi_fre_jpn_pol_eng_aeg_hun_dut_bem_cic_tur_dgb_owc	-0.625805738531302	-1.47632791302785	0.143233960458396
315	aeg_sid_fbf_tag_prs_tig_ben_krd_azi_alb_mnd_igb_rom_chh_geo_dyu_cnt_jav_hau_yor_aze_tha_bam_akn_ses_lda_ind_mlt_mly_ctl_moo_fin_tsw_pol_eng_est_hin_lat_knd_bsq_amh_svk_swa_rus_ger_bul_bos_gam_ven_tml_urd_anl_uzb_jpn_qcu_ukr_por_kor_grk_pan_nor_bat_xho_fre_ita_lit_amr_vie_slo_tur_bem_dut_swe_hun_cze_swt_guj_sun_sod_afr_arw_scr_ewe_owc_dgb_heb_zul_cic_spa_mao_mol_glc_tsn_wly_mcd	-0.271456097687002	-0.710115319480542	0.479409474447563
316	cnt_por_vie_mly_qcu_eng_bos_swa_swt_aze_azi_kor_bat_cze_tml_sid_fin_afr_rus_urd_krd_hau_mlt_lda_alb_fbf_pan_est_grk_fre_cic_ben_zul_akn_tag_mao_tsn_anl_tha_bam_geo_uzb_gam_ven_prs_jav_ita_tsw_sun_owc_mcd_sod_swe_dyu_aeg_pol_bem_knd_bul_ger_spa_dgb_dut_ses_hun_tur_glc_xho_mnd_amr_rom_guj_ctl_lat_svk_ind_chh_bsq_moo_lit_yor_tig_jpn_scr_mol_ukr_amh_nor_igb_slo_wly_arw_heb_ewe_hin	-0.689685257221747	-1.54673181502695	0.12532422266848
317	ger_jpn_aeg_tur_est_ind_nor_tag_geo_ctl_mol_mly_bsq_cnt_sid_ven_tsn_chh_tig_ben_mlt_lat_fbf_rom_pol_sun_zul_dgb_lda_rus_knd_wly_ukr_sod_mnd_pan_bos_ses_tsw_xho_alb_moo_hin_hau_bul_yor_amr_glc_por_anl_lit_mao_azi_cic_qcu_uzb_ita_afr_owc_heb_akn_swt_bam_guj_krd_aze_mcd_swa_bem_urd_tha_grk_fre_svk_igb_vie_fin_kor_jav_spa_amh_cze_dut_bat_arw_eng_hun_scr_prs_tml_gam_slo_swe_dyu_ewe	0.324298456894516	0.75095474155704	0.454575870544469
318	ukr_svk_owc_anl_sid_mao_igb_pan_jav_ses_prs_cnt_scr_bos_mnd_hin_dgb_hau_lat_hun_aze_uzb_ita_tig_qcu_arw_tml_mly_rom_bam_slo_guj_mol_swt_tsn_chh_tur_pol_ven_bsq_bat_amr_rus_vie_akn_xho_sod_bem_heb_por_est_lda_spa_ewe_lit_dut_zul_fin_ind_krd_jpn_mcd_tag_bul_kor_geo_tsw_fbf_swe_eng_yor_fre_nor_cze_knd_urd_afr_ger_gam_dyu_amh_ben_mlt_ctl_moo_grk_alb_tha_sun_glc_wly_swa_aeg_cic_azi	-0.224454736826025	-0.530993296293243	0.596689275891323
319	dut_yor_heb_swe_igb_bsq_geo_xho_mao_vie_cnt_guj_fbf_wly_nor_zul_uzb_sod_hin_akn_tsn_hun_bos_bul_dyu_jav_spa_tig_sun_mcd_chh_lit_ven_krd_alb_aeg_est_tag_mly_cic_moo_tml_bem_ses_swa_lat_tsw_lda_ben_jpn_ukr_arw_afr_scr_gam_rom_urd_mnd_cze_ita_owc_swt_tur_slo_anl_pan_aze_mol_hau_bat_qcu_mlt_amh_kor_tha_dgb_por_ewe_ctl_ger_amr_eng_fin_ind_grk_azi_sid_fre_glc_prs_pol_svk_knd_bam_rus	-0.107019170513786	-0.286518199083766	0.775118577842313
320	glc_fbf_ctl_mnd_tha_heb_anl_swa_pan_ven_tsw_mol_guj_gam_hun_jav_kor_arw_uzb_scr_tag_owc_alb_fre_mly_wly_jpn_rom_bem_cze_ukr_igb_mlt_sod_tsn_lit_dut_pol_tur_dyu_ita_svk_nor_ger_cic_amr_eng_vie_ses_lat_afr_amh_tig_rus_ben_slo_mao_hin_swe_bos_moo_zul_mcd_bsq_qcu_lda_akn_grk_por_tml_sun_est_aze_ewe_sid_spa_yor_geo_dgb_cnt_prs_fin_swt_bat_urd_bul_azi_bam_chh_krd_knd_aeg_ind_hau_xho	-0.0694142007444849	-0.159320829687233	0.873761605573675
321	hun_pol_guj_dut_rom_azi_bat_pan_tur_rus_bul_ctl_owc_akn_amh_xho_chh_anl_qcu_bsq_arw_mol_dgb_tag_cic_moo_mly_jpn_sod_hin_ven_ses_vie_grk_ind_est_afr_krd_nor_lda_swe_swt_glc_jav_mcd_uzb_dyu_lit_aeg_hau_spa_scr_ger_cze_tsw_sun_fre_swa_fbf_tml_gam_amr_wly_knd_tsn_yor_kor_alb_mao_prs_fin_igb_bem_svk_ita_tig_aze_ewe_mnd_tha_ukr_zul_ben_slo_sid_geo_mlt_eng_por_lat_bam_cnt_bos_heb_urd	-0.529055678343788	-1.41088370267419	0.161615320939029
322	sun_amh_slo_anl_kor_bam_zul_gam_sid_geo_mly_azi_tig_hau_pol_owc_ewe_cnt_bul_jav_sod_fbf_ven_mlt_aze_lda_ukr_wly_krd_fin_aeg_arw_dgb_cic_swt_yor_fre_guj_lit_tag_ind_dut_swa_moo_jpn_scr_alb_spa_swe_svk_bsq_hun_cze_mol_bem_ses_ita_lat_ctl_qcu_akn_xho_eng_igb_hin_ger_knd_afr_ben_tha_tsn_prs_bos_heb_amr_grk_tsw_tur_bat_est_dyu_pan_rus_rom_chh_uzb_mao_glc_vie_por_mcd_mnd_tml_nor_urd	0.612296074693682	1.59645639148506	0.113779541330309
323	cic_tha_tsn_dgb_bsq_dut_rus_aze_xho_aeg_chh_sod_eng_grk_prs_tur_kor_cnt_dyu_mcd_uzb_est_swt_scr_akn_guj_lda_lat_ctl_pol_tsw_mnd_fin_swe_owc_geo_sid_amh_gam_vie_bam_lit_mlt_bos_fre_bul_urd_amr_ind_tag_ben_anl_krd_tml_slo_alb_ukr_heb_hau_cze_knd_rom_pan_ven_afr_bem_qcu_jav_sun_tig_azi_hin_moo_svk_ger_ita_glc_spa_arw_yor_wly_ewe_fbf_por_igb_nor_mao_zul_ses_bat_mol_swa_hun_mly_jpn	-0.0312234896224436	-0.0710274357954336	0.943528437396479
324	cic_bam_eng_ukr_por_bos_bsq_tig_svk_ben_urd_ger_anl_prs_ses_aeg_ita_cnt_ind_hau_xho_hun_amr_alb_spa_hin_tag_tml_azi_scr_mcd_knd_guj_lit_bul_jpn_mly_akn_glc_fbf_qcu_afr_wly_zul_rom_tha_chh_est_tsn_mao_bem_nor_mlt_sun_dut_grk_uzb_owc_aze_amh_ven_slo_fin_pan_mol_swa_heb_kor_lat_vie_igb_sid_tur_jav_cze_yor_ewe_sod_moo_geo_mnd_pol_dyu_gam_ctl_swe_rus_dgb_arw_krd_bat_lda_swt_tsw_fre	0.226566637357419	0.580603432512708	0.562912035745367
325	urd_igb_krd_rus_sid_qcu_lat_jav_wly_bat_amr_tag_dut_tur_bam_afr_mcd_xho_aeg_swt_swe_nor_amh_glc_geo_est_cze_prs_cic_eng_swa_ita_knd_gam_guj_anl_arw_aze_mnd_mao_ger_lda_mly_uzb_owc_por_fbf_svk_spa_hau_pan_pol_ctl_ven_ben_lit_vie_yor_tsn_hun_fin_tha_zul_tig_akn_kor_bem_ewe_slo_hin_tml_tsw_ukr_alb_grk_ses_ind_bos_dgb_jpn_fre_sun_chh_bsq_rom_heb_cnt_moo_dyu_scr_bul_mlt_azi_sod_mol	0.161798847596253	0.376771024506331	0.707202070583993
326	amr_est_mol_tha_bos_amh_jpn_tsw_bam_ukr_ven_anl_scr_mlt_kor_afr_heb_svk_ewe_slo_lit_bat_pol_rom_fbf_alb_cic_cze_aeg_mnd_dyu_cnt_hin_fre_dut_nor_akn_hun_lat_fin_chh_qcu_prs_glc_hau_bul_vie_owc_lda_guj_bem_mao_tig_tml_eng_sun_jav_por_rus_aze_swa_azi_xho_ger_tsn_tur_sid_ben_knd_grk_pan_mcd_gam_uzb_yor_arw_ctl_moo_krd_swe_igb_ind_sod_ita_dgb_zul_geo_mly_urd_ses_bsq_wly_tag_spa_swt	-0.395193789171762	-1.01484635146978	0.312812068129798
327	zul_fin_amh_mnd_lda_ita_anl_aeg_cze_mlt_tig_cnt_akn_heb_sid_igb_aze_dgb_krd_bsq_mcd_urd_ukr_yor_hau_amr_mao_moo_xho_cic_tsw_eng_est_por_alb_kor_jav_arw_tha_ind_dyu_pan_ewe_dut_bam_ben_geo_rom_tag_chh_knd_lat_slo_svk_grk_nor_ven_azi_afr_vie_owc_rus_scr_sun_fbf_uzb_bos_sod_swt_swe_glc_ses_ger_mol_pol_spa_bul_gam_swa_hin_bem_fre_hun_qcu_lit_ctl_tml_wly_prs_bat_jpn_guj_tur_tsn_mly	-1.49481023714465	-4.2316844908391	5.43438356459185e-05
328	bam_ewe_bsq_swe_kor_ven_lat_anl_dut_ctl_rus_fbf_aeg_guj_yor_urd_slo_owc_amr_jav_rom_tur_aze_zul_por_eng_swt_qcu_akn_afr_arw_heb_est_mly_geo_mcd_lit_pan_bem_alb_ukr_sun_vie_xho_hun_tag_moo_amh_tsn_svk_igb_tml_ita_cnt_ses_tig_chh_grk_spa_uzb_cze_tsw_jpn_pol_mnd_glc_knd_bos_bul_dgb_tha_bat_hin_sod_swa_mol_azi_ger_fin_nor_krd_ben_wly_sid_mlt_hau_lda_prs_ind_cic_fre_scr_gam_dyu_mao	-0.0690572966742213	-0.151922439789588	0.87957720007853
329	tur_lat_bos_ben_dgb_pol_knd_swe_afr_qcu_sun_ger_sod_glc_amr_tag_bul_mnd_est_bem_zul_pan_fin_tha_hun_gam_mlt_nor_guj_mao_lit_wly_urd_ind_tsn_tsw_eng_jpn_ukr_swt_heb_hin_mly_rom_vie_dyu_rus_arw_ctl_slo_bat_fbf_hau_swa_jav_ewe_tig_alb_kor_akn_xho_sid_tml_dut_anl_moo_ven_spa_bsq_fre_por_cze_owc_grk_scr_ita_yor_mol_mcd_uzb_geo_cnt_krd_ses_bam_chh_aeg_igb_azi_svk_cic_aze_amh_lda_prs	-1.34847276679142	-3.44046660611582	0.000871337772828212
330	spa_yor_bam_afr_ven_alb_bat_wly_tsw_fbf_lda_tur_igb_mcd_akn_amr_heb_knd_eng_scr_ukr_uzb_anl_jpn_lat_swt_nor_slo_tag_fre_tha_sod_pol_svk_zul_kor_tml_aeg_ben_bsq_gam_ita_xho_ctl_rus_mnd_glc_bos_moo_aze_cze_krd_urd_ind_amh_tsn_fin_geo_arw_chh_mlt_swe_ses_sid_swa_dut_ger_hun_ewe_azi_pan_cnt_jav_owc_hin_lit_por_bem_rom_tig_guj_bul_qcu_est_sun_grk_hau_cic_vie_dgb_dyu_mol_prs_mao_mly	0.249456954441715	0.607581777736791	0.544945648564983
331	bam_sun_tag_fin_arw_tha_pan_bem_igb_azi_bat_chh_svk_knd_kor_guj_lda_jpn_tsw_xho_swa_ewe_jav_aeg_amr_wly_tig_amh_dyu_aze_cnt_scr_urd_bsq_fre_slo_ger_spa_moo_mol_ukr_rom_est_cze_mcd_bul_tsn_ses_akn_prs_ind_glc_tur_vie_fbf_pol_bos_mnd_swt_qcu_sod_alb_mao_hun_por_geo_mlt_owc_heb_dut_ctl_nor_ven_tml_gam_lit_lat_swe_ben_hin_zul_rus_anl_afr_yor_sid_eng_krd_dgb_grk_uzb_cic_mly_hau_ita	-0.0184484834889483	-0.044129251331859	0.964895989780855
332	slo_moo_jpn_aze_krd_pan_jav_ita_afr_ven_lda_cnt_urd_swa_igb_aeg_geo_ind_heb_est_ewe_tsn_lit_uzb_ukr_tml_spa_guj_lat_wly_nor_fin_pol_bat_grk_bam_scr_kor_eng_alb_qcu_mnd_hun_bem_sun_vie_arw_gam_bsq_mcd_mol_dut_svk_swe_swt_prs_yor_anl_amh_amr_hau_sod_tha_azi_dgb_mlt_dyu_xho_chh_bos_cic_cze_knd_glc_bul_tur_ger_owc_ses_zul_tag_fre_fbf_por_mly_sid_tig_ctl_rom_mao_rus_tsw_ben_hin_akn	-0.249753285313867	-0.588091380152468	0.55789638580354
333	dyu_ewe_tag_cze_ctl_pan_tml_hin_mnd_prs_rus_nor_krd_swa_jpn_cnt_mao_svk_ses_fre_ukr_jav_sod_amr_guj_lda_alb_aze_knd_qcu_owc_sun_ind_spa_ita_moo_heb_vie_amh_bsq_bos_grk_gam_scr_rom_hau_chh_est_tur_glc_tig_bem_sid_wly_akn_xho_uzb_ger_bat_tha_mol_pol_mly_yor_urd_mlt_kor_slo_azi_tsn_fbf_igb_aeg_anl_dut_hun_mcd_geo_zul_arw_bam_lat_lit_swe_ven_swt_por_eng_ben_dgb_afr_tsw_fin_cic_bul	0.125552652232764	0.322727393556291	0.747626148192071
334	tha_cnt_urd_ses_dgb_uzb_geo_ger_eng_akn_xho_wly_zul_vie_bul_prs_qcu_ukr_mlt_igb_dyu_slo_afr_heb_tml_svk_pan_ctl_lda_aze_bam_glc_rus_fin_hau_alb_amr_sun_swt_lit_sid_lat_ind_ita_scr_aeg_bat_bsq_sod_por_mcd_gam_cze_jav_ben_mol_mly_kor_hun_fre_est_moo_jpn_spa_arw_pol_tsn_owc_swa_ewe_bos_mnd_guj_tig_amh_nor_rom_anl_hin_cic_knd_dut_swe_azi_mao_ven_bem_krd_tsw_tag_fbf_tur_grk_yor_chh	0.528149928068785	1.22756239791106	0.222709418915097
335	ita_dgb_guj_akn_hun_rom_rus_swt_slo_yor_scr_amh_svk_lat_mlt_zul_prs_grk_bul_pan_mnd_aze_tsw_tml_tur_urd_jpn_ses_bam_gam_xho_lit_bsq_ukr_wly_ctl_amr_sod_spa_afr_est_cnt_eng_glc_anl_mly_qcu_nor_sid_cic_ind_tsn_krd_arw_alb_kor_dut_heb_mol_pol_bos_sun_swa_mao_por_ven_azi_ger_geo_ben_chh_bem_owc_uzb_lda_jav_ewe_swe_hin_knd_fbf_tig_hau_igb_mcd_bat_vie_aeg_tha_tag_cze_dyu_fin_moo_fre	0.203888655512613	0.533755246688327	0.594784355435481
336	knd_swa_sun_mly_hun_kor_amh_slo_rus_igb_yor_tig_swe_aze_tsw_bat_bsq_dut_glc_tha_mol_ita_tag_scr_tml_lit_bos_hin_tsn_grk_dgb_ger_pan_cze_urd_mcd_chh_alb_eng_fbf_mlt_svk_fin_nor_jpn_mao_krd_arw_ven_ses_hau_zul_ben_anl_bem_mnd_owc_lda_aeg_swt_guj_fre_tur_est_sid_por_bam_dyu_vie_prs_qcu_afr_cic_ind_gam_ukr_wly_spa_geo_rom_moo_heb_lat_cnt_uzb_bul_ewe_azi_sod_jav_akn_amr_ctl_xho_pol	-0.205595165220306	-0.527345530252729	0.599209460281738
337	aeg_fin_ewe_pan_ctl_cnt_amr_bos_geo_ukr_ger_nor_ven_tsn_spa_owc_vie_arw_ben_bsq_mlt_mcd_lda_akn_krd_heb_hun_tag_kor_afr_lat_anl_wly_sod_azi_mao_mly_lit_bat_rus_urd_mnd_guj_prs_mol_swe_slo_dgb_moo_amh_qcu_tig_por_svk_jpn_eng_zul_sun_tml_cic_jav_tha_swa_ita_glc_ind_uzb_xho_grk_dut_tsw_pol_cze_igb_sid_knd_dyu_scr_bam_est_hin_gam_swt_bem_bul_tur_fbf_aze_ses_rom_fre_yor_alb_chh_hau	-0.513773974892395	-1.31414761152205	0.192028692926941
338	hau_mnd_ind_mlt_kor_qcu_akn_tig_swa_bem_amr_dyu_guj_anl_eng_por_azi_igb_afr_xho_cze_urd_moo_swt_wly_gam_lat_ben_tag_mao_hin_amh_tur_fin_tsw_heb_cnt_krd_tha_bsq_mcd_jav_ger_fbf_ses_ewe_geo_swe_yor_hun_rus_aze_arw_cic_ita_dut_mly_sid_uzb_slo_lda_dgb_bul_zul_knd_fre_vie_bos_bam_grk_chh_ven_aeg_mol_nor_svk_sun_ctl_alb_bat_jpn_prs_tsn_lit_pol_spa_glc_rom_sod_est_owc_scr_tml_pan_ukr	-0.0882784149165392	-0.231110015494752	0.81773702711475
339	heb_ind_krd_aeg_wly_mol_hun_swa_dut_swe_tml_eng_jav_akn_bem_glc_tag_owc_moo_bat_ses_igb_est_grk_spa_tha_svk_scr_nor_rus_por_slo_ger_fin_mnd_vie_amh_amr_pol_fre_knd_ita_tur_bam_azi_ewe_aze_cze_gam_cic_swt_arw_ukr_tsw_bsq_tsn_urd_sid_rom_jpn_zul_hin_mlt_tig_lit_lat_sod_bul_ctl_alb_prs_bos_fbf_uzb_afr_sun_pan_geo_ben_dgb_mao_kor_qcu_ven_lda_xho_chh_dyu_anl_guj_mly_yor_mcd_cnt_hau	0.667756066004171	1.57389997077322	0.118906540815609
340	mly_eng_lda_chh_heb_tha_pan_kor_amh_cze_hun_svk_knd_dgb_arw_igb_ben_dut_spa_fin_urd_ven_ewe_tag_swa_glc_aze_lit_rom_bat_est_grk_fbf_mnd_por_tsn_krd_azi_jav_nor_geo_mol_fre_uzb_guj_gam_xho_pol_bos_tml_ukr_wly_anl_swt_hau_sid_tur_tig_scr_ita_mcd_mao_ctl_jpn_prs_qcu_afr_slo_cnt_rus_ses_bul_moo_ind_alb_bem_sod_tsw_akn_mlt_amr_lat_swe_bam_ger_dyu_zul_sun_hin_aeg_owc_vie_cic_bsq_yor	-0.334178776050555	-0.77212674653847	0.441997073123449
341	pol_amr_mly_qcu_bsq_anl_jav_grk_urd_scr_dgb_est_hun_por_kor_wly_cic_sod_pan_tur_guj_ven_sid_tha_ctl_bat_cze_bul_owc_afr_gam_tsn_mcd_dut_akn_tag_tml_dyu_yor_slo_igb_lda_xho_mol_heb_mlt_svk_hau_geo_ses_zul_vie_bam_rom_ben_cnt_fbf_mao_prs_knd_rus_ewe_hin_ger_moo_fin_eng_swa_lit_glc_fre_ita_lat_ind_sun_aze_swe_spa_swt_aeg_amh_jpn_tig_krd_uzb_azi_alb_ukr_arw_mnd_bos_chh_nor_bem_tsw	0.182721703149	0.465090286838451	0.642953977410157
342	ita_aeg_uzb_mcd_chh_spa_amr_bos_krd_lda_tur_jav_bul_nor_akn_prs_fin_cnt_aze_wly_bsq_knd_mnd_pan_tha_grk_ven_anl_slo_swa_ben_scr_sun_hau_tml_rom_bem_mao_geo_sod_kor_rus_mol_est_pol_gam_por_dut_cic_lat_xho_yor_eng_mly_cze_moo_urd_ger_jpn_bat_amh_hun_afr_tsn_dyu_qcu_lit_alb_heb_vie_swe_arw_bam_tag_tsw_azi_sid_ctl_ind_fbf_hin_tig_owc_ukr_ses_igb_fre_swt_ewe_guj_dgb_glc_zul_svk_mlt	-0.424310961391285	-0.963302580923558	0.337893813901838
343	lat_fin_urd_jpn_aeg_slo_ctl_dut_kor_rus_wly_yor_tha_dyu_fre_hin_bam_sod_mcd_azi_amr_mly_bsq_amh_ind_spa_owc_cnt_mlt_bul_tag_moo_svk_xho_aze_ben_ses_jav_arw_por_bem_swt_ukr_mol_akn_mnd_scr_est_anl_ven_guj_glc_grk_dgb_bos_tig_eng_hau_alb_ger_pan_zul_igb_swa_qcu_chh_tsn_prs_krd_cze_lit_ewe_uzb_knd_nor_swe_pol_heb_afr_ita_rom_tsw_sid_mao_bat_gam_geo_sun_vie_hun_tml_cic_fbf_lda_tur	-0.23366888479491	-0.562784962459435	0.574935528981911
344	amh_bsq_hau_urd_knd_hin_nor_hun_mly_dyu_bul_swe_jpn_anl_cze_tur_fin_prs_qcu_est_fbf_tha_guj_mlt_afr_ind_lit_eng_arw_igb_lat_xho_sun_spa_moo_gam_krd_cic_aeg_pol_mao_por_grk_dgb_bem_ctl_vie_bam_cnt_heb_alb_ven_chh_lda_dut_rus_mcd_glc_mnd_tsn_ewe_tsw_tag_swt_tml_ita_amr_svk_slo_bat_tig_aze_rom_bos_geo_kor_ukr_owc_sod_wly_sid_zul_ben_pan_azi_ses_scr_akn_swa_mol_yor_ger_jav_uzb_fre	-0.0176261984079799	-0.0450678295918748	0.964149873445791
345	gam_por_urd_uzb_moo_jpn_cic_grk_mnd_aeg_dgb_amh_kor_fre_ctl_ukr_ewe_tag_fbf_rus_igb_dyu_bem_bul_scr_akn_hin_tur_spa_heb_mlt_knd_slo_nor_jav_hun_hau_glc_tsw_aze_mao_zul_ger_guj_eng_lda_vie_arw_swt_yor_dut_sid_mcd_svk_mly_est_azi_ita_ind_bos_afr_geo_rom_prs_tig_chh_sun_alb_tml_pan_swe_pol_anl_mol_fin_sod_bsq_tha_bat_xho_tsn_owc_ben_cze_amr_ven_lit_lat_wly_swa_bam_qcu_krd_ses_cnt	0.268812219991209	0.668516200063464	0.505460080989399
346	wly_geo_ben_tsn_sid_mol_bsq_guj_akn_tml_bat_hau_hin_swe_mlt_heb_svk_ven_rus_afr_tsw_scr_dut_uzb_glc_mcd_rom_ind_tag_spa_lat_aze_jav_kor_cic_mnd_fin_lda_anl_ctl_vie_swa_yor_ita_ses_bos_tig_gam_sod_lit_azi_cnt_knd_moo_tha_por_eng_pol_owc_cze_fre_pan_igb_ger_nor_bul_tur_ewe_slo_dgb_arw_xho_jpn_amr_hun_aeg_ukr_prs_bam_dyu_est_grk_mao_mly_chh_urd_sun_zul_bem_amh_qcu_swt_alb_krd_fbf	0.467843051321664	1.07769013841189	0.283959517358074
347	sod_por_swe_zul_swa_ita_ewe_ctl_spa_owc_azi_tml_xho_dgb_ven_wly_dyu_dut_qcu_arw_hun_anl_geo_mcd_bam_eng_afr_alb_bos_lat_uzb_mao_tsw_fre_moo_aze_vie_knd_nor_yor_rom_lit_amr_tag_jav_sun_pan_bul_fbf_fin_tig_svk_ses_cze_rus_amh_krd_swt_mlt_grk_heb_cnt_mly_mol_hau_mnd_tur_prs_ind_bem_bat_glc_gam_ger_ben_chh_est_slo_scr_igb_urd_guj_cic_bsq_aeg_jpn_kor_akn_tsn_ukr_hin_tha_pol_lda_sid	NA	NA	NA
348	kor_krd_pol_bem_qcu_fin_swe_mnd_rom_hau_swa_tur_mlt_vie_arw_urd_eng_ben_heb_ger_ses_ewe_por_knd_mao_lat_mol_fbf_ita_aze_pan_scr_fre_bos_gam_akn_tml_alb_guj_sod_lda_glc_spa_uzb_mly_wly_tsn_cic_xho_est_dyu_bsq_swt_bat_sun_bul_chh_geo_sid_nor_amr_prs_svk_lit_mcd_slo_moo_cze_hin_igb_anl_ind_aeg_tig_amh_tag_bam_ven_dut_yor_azi_tha_jpn_hun_grk_owc_zul_ctl_afr_dgb_ukr_cnt_jav_tsw_rus	0.244392658572036	0.613116654289699	0.541295750842134
349	zul_tag_mol_aze_scr_sid_grk_bos_lit_jpn_dyu_slo_eng_krd_fre_alb_pol_lda_xho_anl_prs_igb_moo_swa_amh_ita_tur_jav_pan_sod_tsw_bem_chh_ukr_rom_kor_azi_glc_tig_bsq_nor_aeg_bul_dut_bam_heb_cze_sun_owc_swe_mlt_mly_tsn_ind_spa_hun_rus_ewe_fin_amr_guj_swt_wly_hin_ctl_cic_tha_knd_fbf_geo_hau_urd_lat_svk_ger_yor_afr_bat_arw_ben_akn_dgb_gam_est_ses_qcu_mcd_ven_vie_cnt_por_tml_mnd_mao_uzb	0.064111548982926	0.150105259952866	0.881006639512656
350	hun_fre_yor_dgb_vie_sid_ind_slo_mao_alb_hau_rom_hin_mol_prs_krd_dyu_urd_scr_xho_rus_sod_ven_amr_ses_swt_nor_knd_ita_pan_uzb_swe_swa_owc_lda_igb_tsn_svk_aze_ukr_cnt_akn_moo_tsw_azi_jav_bul_aeg_fbf_tha_qcu_glc_bos_chh_ctl_geo_bsq_est_lit_anl_fin_ben_cze_mnd_tig_jpn_mcd_por_amh_sun_gam_mlt_arw_afr_pol_ewe_guj_mly_kor_bam_tag_bat_grk_spa_bem_ger_heb_tml_tur_wly_cic_lat_eng_zul_dut	0.231792582447891	0.610603745191129	0.54295131533386
351	zul_bsq_knd_svk_mly_yor_tha_urd_ita_fbf_moo_hun_xho_ewe_hin_ind_tml_est_glc_vie_owc_alb_bos_cnt_por_scr_arw_fre_ger_krd_heb_tsn_mol_cze_ukr_ses_lat_bul_anl_wly_prs_dyu_qcu_uzb_tag_dut_pol_akn_aeg_sod_amr_swe_pan_lit_tig_sun_igb_rom_azi_swt_cic_spa_mao_chh_fin_ven_guj_mnd_ctl_mcd_sid_eng_hau_grk_bam_kor_rus_bem_slo_ben_lda_bat_tsw_geo_dgb_nor_tur_swa_afr_jpn_amh_mlt_jav_aze_gam	-0.350499748345514	-0.859426400141487	0.392315222641279
352	jav_geo_ctl_amr_lat_hun_rus_guj_bul_slo_wly_tha_vie_heb_tig_spa_ukr_yor_xho_mly_dgb_bem_lda_tur_bsq_dyu_cze_scr_ita_sid_mcd_rom_prs_uzb_nor_mol_alb_glc_fin_gam_anl_azi_ger_tag_grk_ven_qcu_swe_amh_aeg_sod_mlt_mao_cic_ses_igb_zul_bat_hau_ewe_lit_svk_fre_pol_owc_urd_hin_dut_ind_mnd_cnt_tml_jpn_swt_ben_est_bos_pan_kor_fbf_sun_moo_eng_bam_akn_afr_por_arw_tsw_aze_knd_tsn_swa_chh_krd	0.0969585839317054	0.238344717932243	0.812138121029049
353	mly_krd_heb_grk_azi_lit_mao_wly_qcu_fin_eng_tsn_ven_bam_igb_bos_nor_mnd_guj_cic_ctl_jpn_cnt_bsq_aze_alb_vie_spa_mcd_cze_bem_tag_ita_amr_rom_lat_fbf_moo_ukr_anl_yor_chh_bul_tur_dyu_amh_knd_prs_swa_akn_mlt_bat_hau_owc_tsw_swt_dgb_xho_ewe_scr_ger_tig_zul_glc_por_lda_dut_slo_tha_rus_tml_urd_sod_swe_geo_afr_svk_arw_ben_sid_aeg_est_kor_pan_ses_jav_mol_gam_hun_uzb_sun_pol_ind_fre_hin	-0.0779784365929053	-0.205119763653716	0.8379268437048
354	dgb_ses_scr_bos_dut_tur_lit_cze_ewe_bul_akn_gam_bem_rom_azi_uzb_lat_amh_slo_mlt_cnt_rus_knd_tag_afr_vie_sid_zul_lda_krd_ukr_alb_arw_kor_mnd_grk_dyu_aze_tig_ita_aeg_glc_tsw_mao_igb_urd_heb_bat_jpn_jav_moo_pan_ctl_eng_sun_mcd_swt_amr_ben_tsn_owc_nor_xho_tml_sod_ger_hun_qcu_guj_cic_fbf_geo_est_swe_anl_yor_bsq_chh_fre_mly_hau_bam_prs_wly_svk_spa_mol_hin_ven_ind_tha_pol_fin_swa_por	-0.203105390009265	-0.467209447242456	0.641442855528111
355	sun_heb_por_amr_tag_hun_mly_eng_ger_lda_bul_jpn_xho_uzb_kor_chh_gam_ctl_fbf_cnt_pol_wly_owc_tur_arw_slo_amh_lat_nor_grk_bsq_jav_igb_hau_fin_tsn_ses_sid_bos_dgb_anl_spa_cze_fre_scr_moo_ben_zul_mnd_geo_krd_pan_yor_dyu_qcu_aeg_alb_swt_lit_ven_tsw_ind_tml_afr_azi_cic_swe_bat_ita_swa_est_knd_mlt_mol_mcd_hin_glc_dut_svk_guj_akn_prs_aze_bam_rus_rom_ukr_mao_tig_urd_bem_sod_ewe_tha_vie	0.862542475806428	1.93662078082643	0.0558274060665257
356	ben_heb_bsq_tur_sod_ita_azi_knd_fin_aze_guj_ger_scr_bat_urd_swa_vie_kor_rom_afr_arw_dgb_zul_sun_akn_rus_fre_ctl_uzb_lat_pol_ven_glc_tml_dut_ewe_ses_swt_cic_mlt_est_amh_geo_igb_tag_mao_yor_gam_hun_bem_bam_hau_por_sid_cze_grk_aeg_tsn_nor_qcu_alb_pan_bos_tha_cnt_amr_spa_lit_lda_chh_swe_dyu_anl_prs_jpn_wly_mcd_svk_moo_mnd_slo_tsw_jav_bul_krd_fbf_xho_mol_ukr_ind_tig_hin_mly_owc_eng	0.0327761407021993	0.0734926062010629	0.94157196617404
357	fre_ukr_bem_dgb_grk_tml_cic_est_owc_lda_aze_geo_tag_prs_tur_bul_fin_pol_arw_akn_bos_mol_scr_spa_dut_ewe_lit_swt_mnd_afr_urd_guj_tig_azi_swe_moo_ind_ctl_cze_igb_slo_por_dyu_nor_tsw_pan_sun_rom_swa_ger_yor_cnt_tha_rus_alb_amh_bsq_knd_amr_mlt_bat_svk_mly_glc_tsn_hin_bam_mcd_vie_wly_ita_aeg_kor_anl_jpn_ses_zul_gam_jav_hun_heb_lat_qcu_hau_xho_ven_uzb_krd_sod_chh_sid_eng_mao_fbf_ben	-0.0793702683005119	-0.19054253229243	0.849299341002006
358	tig_bsq_hun_eng_vie_nor_ind_arw_aze_prs_mnd_ven_swa_anl_yor_mao_cic_bem_geo_bul_heb_jav_tsw_mol_akn_por_alb_amh_ita_sod_afr_zul_ewe_pan_tha_slo_svk_dyu_kor_ger_guj_pol_tml_aeg_swt_qcu_azi_amr_hin_spa_rom_bat_krd_knd_hau_lit_moo_dut_cnt_fre_urd_grk_rus_fbf_mlt_mly_ses_chh_bos_gam_mcd_xho_swe_sun_dgb_glc_ctl_tag_sid_lda_fin_lat_uzb_tsn_scr_igb_cze_jpn_ukr_tur_owc_est_wly_ben_bam	0.360315607502995	0.834525977425894	0.406123226171641
359	mao_lat_uzb_fre_hin_rus_amh_por_ita_akn_bat_ses_ukr_vie_glc_aze_wly_rom_tag_fin_anl_knd_bem_est_mly_prs_chh_tig_swa_owc_cic_pol_jpn_azi_igb_tml_nor_tsn_kor_eng_cnt_bul_mlt_arw_jav_hun_gam_aeg_grk_alb_krd_tur_bam_mcd_yor_bsq_sid_ben_guj_heb_mol_ind_cze_ger_tha_hau_scr_dgb_fbf_lda_dyu_ven_mnd_bos_ewe_sun_svk_swt_lit_qcu_tsw_amr_slo_zul_moo_urd_sod_ctl_spa_afr_dut_pan_swe_xho_geo	-0.583959422815863	-1.50118702681124	0.136694858048189
360	mnd_zul_svk_cnt_ctl_cic_sod_mol_amh_rom_amr_uzb_fbf_fre_sid_glc_bam_bos_tig_swa_ben_tha_azi_afr_por_dgb_jav_grk_lit_cze_ukr_yor_qcu_guj_anl_knd_urd_bul_tag_eng_tsn_pol_fin_bsq_igb_dut_hin_nor_slo_prs_owc_akn_alb_ind_hau_rus_ger_ses_tml_mcd_swe_ita_mao_est_tur_moo_aeg_geo_vie_scr_bat_pan_spa_chh_mlt_hun_aze_lat_heb_mly_xho_lda_sun_gam_bem_kor_ven_wly_krd_ewe_jpn_dyu_swt_tsw_arw	0.260441803348415	0.602083880366677	0.548583415303259
361	bam_sid_jpn_prs_bem_dyu_igb_ctl_pan_por_swa_cic_aze_amh_uzb_zul_ben_scr_kor_ukr_pol_lda_xho_rus_nor_mol_guj_yor_tig_owc_aeg_tur_akn_heb_hau_tsw_tag_mlt_geo_tha_jav_cnt_chh_sun_sod_est_ger_bos_bat_vie_rom_urd_swt_bsq_ewe_mly_fbf_ita_krd_mao_lat_tsn_dgb_bul_azi_fre_spa_lit_grk_afr_fin_swe_arw_eng_hin_ses_ind_dut_svk_cze_anl_knd_tml_gam_ven_mnd_glc_alb_wly_slo_amr_hun_moo_mcd_qcu	0.182777947755834	0.474552644185053	0.63621829922402
362	amh_moo_anl_krd_chh_mly_sod_ita_mol_knd_glc_hin_hun_qcu_bat_mcd_cze_igb_ukr_mlt_cnt_alb_uzb_est_afr_prs_spa_owc_swa_svk_heb_aze_tha_arw_gam_lat_guj_dyu_aeg_jpn_lda_wly_lit_eng_vie_amr_grk_bos_swt_azi_zul_jav_por_bam_ger_sid_mao_geo_tsn_fin_tur_bsq_bem_swe_tag_pan_tml_tig_urd_ind_rus_sun_dgb_mnd_ben_slo_ctl_fre_kor_nor_bul_ven_hau_ses_rom_cic_ewe_xho_tsw_dut_pol_fbf_scr_yor_akn	0.144272111334581	0.37059041501172	0.711785372085014
363	pan_ses_owc_jpn_xho_sid_pol_est_dgb_jav_eng_cnt_qcu_tig_mly_nor_sod_rus_prs_ukr_lit_ger_chh_tur_spa_mao_hin_akn_afr_cic_arw_kor_moo_ita_geo_alb_aeg_sun_heb_tag_bsq_grk_swt_guj_mlt_lda_dyu_tha_amr_vie_anl_mcd_tml_uzb_azi_bos_bat_swa_zul_por_mol_yor_bam_hau_aze_rom_urd_mnd_hun_knd_cze_amh_ven_swe_fbf_fin_fre_ind_gam_krd_wly_scr_tsn_slo_svk_tsw_glc_ewe_bem_igb_lat_ctl_bul_ben_dut	0.0909578849930838	0.232252811229216	0.81685198563163
364	dut_fbf_jav_ses_lda_bsq_krd_guj_ctl_urd_tig_aeg_ind_zul_anl_bam_swe_ben_fre_hun_chh_grk_tha_bem_ukr_mao_lat_tsn_arw_bos_akn_cnt_yor_ewe_ger_amh_nor_igb_por_mol_cze_dyu_mly_tur_mlt_swa_swt_azi_cic_amr_ita_bul_lit_spa_eng_jpn_afr_rom_tsw_svk_sod_moo_aze_prs_ven_knd_tag_hau_sun_mcd_mnd_scr_uzb_qcu_xho_wly_glc_heb_tml_dgb_bat_pol_pan_rus_gam_sid_hin_slo_fin_kor_geo_alb_vie_owc_est	0.573081262161932	1.51871291572321	0.13222712577087
365	bul_tag_bam_yor_amr_xho_alb_prs_hau_pol_bos_ita_dyu_dgb_mcd_sid_kor_anl_tig_est_ewe_ctl_rus_ger_owc_tur_mao_igb_azi_jpn_lda_fin_amh_hun_nor_mly_mnd_grk_bem_urd_svk_jav_aeg_heb_ukr_arw_cze_sod_vie_swe_glc_pan_dut_eng_krd_mlt_lat_wly_moo_zul_sun_fbf_hin_ses_fre_ind_chh_knd_bat_geo_tha_lit_slo_scr_tml_qcu_tsn_akn_ven_spa_cnt_ben_rom_bsq_tsw_uzb_cic_afr_gam_guj_swt_swa_aze_mol_por	0.868395690643507	2.26203333467201	0.0260242804064974
366	tur_sun_jpn_bul_yor_bem_igb_ger_arw_owc_pan_spa_rus_zul_ben_hin_amh_mol_knd_mcd_fre_eng_akn_swa_alb_bos_urd_ctl_qcu_tag_fin_est_kor_lat_scr_tsw_hau_por_tml_ewe_gam_dgb_aze_moo_tig_sod_amr_afr_mnd_sid_guj_tha_krd_svk_cnt_swt_lit_rom_pol_anl_nor_tsn_bat_ukr_grk_dut_swe_bsq_azi_mly_ses_mao_glc_lda_fbf_xho_mlt_wly_cze_prs_chh_aeg_geo_slo_ita_uzb_bam_cic_dyu_vie_heb_ind_jav_hun_ven	0.336763206562085	0.916436886610711	0.361808139391147
367	tsn_tha_fbf_dyu_knd_xho_mol_yor_moo_anl_tur_sid_cic_zul_mnd_prs_mao_amr_bos_bsq_kor_bul_alb_ewe_glc_eng_lit_ukr_ses_pan_bam_tml_swa_gam_bat_est_wly_guj_dgb_slo_grk_afr_ven_ger_rom_aze_ben_hun_uzb_chh_jpn_scr_jav_vie_ind_akn_swt_rus_tag_owc_hin_por_sun_arw_lda_cnt_qcu_tig_urd_mly_heb_fre_swe_cze_ctl_tsw_sod_mlt_lat_fin_nor_aeg_dut_svk_igb_hau_ita_spa_krd_amh_mcd_azi_geo_bem_pol	-0.810270679280686	-1.86116517819419	0.0658798634036138
368	nor_cic_est_tsw_arw_cze_fre_mlt_tha_igb_mnd_aeg_lat_zul_tur_tsn_ger_ukr_lit_kor_mly_rus_prs_rom_owc_lda_akn_gam_geo_qcu_ind_grk_cnt_bsq_amr_ita_urd_tig_tag_pan_swe_fbf_tml_sod_bam_swt_swa_svk_mao_eng_uzb_jav_dgb_pol_moo_afr_heb_azi_hun_aze_vie_ewe_xho_alb_ses_wly_knd_yor_chh_scr_sun_sid_bat_ctl_bos_anl_bul_bem_hin_spa_hau_amh_guj_mol_jpn_slo_dyu_dut_fin_mcd_krd_ven_ben_glc_por	-0.13552248120875	-0.322607029615013	0.747717020302297
369	svk_afr_owc_sod_ewe_bul_cze_glc_ctl_grk_tig_moo_qcu_yor_fre_vie_swa_mlt_alb_azi_mly_jav_cnt_zul_rom_geo_lat_akn_hun_swe_arw_ses_lda_bam_rus_swt_fbf_mnd_bsq_hin_ben_bem_dgb_tsw_anl_tag_bat_guj_tsn_heb_mcd_est_dut_urd_knd_kor_pol_sid_ven_ukr_fin_hau_amh_eng_cic_nor_krd_slo_lit_tur_wly_scr_por_amr_tml_xho_uzb_ind_jpn_gam_igb_ger_mao_dyu_tha_chh_spa_bos_ita_aze_aeg_mol_pan_sun_prs	0.116809416757843	0.296666843483085	0.767382412623791
370	yor_slo_xho_dyu_ita_tag_bam_ses_por_cic_glc_hin_bul_eng_mnd_grk_ukr_moo_krd_ewe_urd_rom_jpn_jav_ctl_spa_swa_guj_cnt_ger_tml_dut_prs_fre_fbf_sod_arw_bem_kor_mly_rus_ven_heb_tur_cze_tsn_scr_swt_tsw_sun_ind_mcd_gam_hau_akn_bat_lda_bsq_owc_geo_tig_zul_igb_dgb_chh_fin_swe_aeg_sid_vie_bos_svk_amh_uzb_amr_est_pol_azi_afr_knd_qcu_anl_aze_mao_mlt_nor_alb_tha_lit_mol_ben_hun_wly_pan_lat	-1.26018925161696	-3.4918225767661	0.000735868977997217
371	vie_mly_bsq_swt_sun_por_jpn_est_yor_jav_kor_fin_eng_ind_bam_pan_igb_owc_azi_anl_tsn_bul_spa_mao_ctl_rus_wly_mnd_ita_amr_bos_urd_ses_cic_rom_prs_mcd_heb_bem_svk_slo_fre_amh_qcu_tsw_gam_geo_lit_hau_pol_cnt_mol_chh_afr_dgb_ven_dut_cze_akn_aze_lat_ewe_nor_tag_hun_tur_krd_moo_bat_knd_fbf_zul_mlt_xho_aeg_scr_sid_guj_uzb_tha_arw_sod_dyu_ukr_swe_hin_lda_ger_swa_grk_tig_tml_glc_alb_ben	-0.606354997288567	-1.55549611095182	0.123224593577594
372	ukr_ven_sod_ctl_tig_afr_guj_mlt_dut_wly_akn_xho_lda_qcu_cic_prs_lat_krd_amr_fin_knd_jav_sun_bsq_ita_por_heb_rus_uzb_gam_aeg_slo_bul_ses_cnt_vie_pol_est_tha_ger_anl_svk_tur_swa_azi_ewe_geo_hin_grk_yor_spa_mnd_dyu_mol_swt_fre_hun_dgb_rom_bam_mcd_cze_eng_urd_nor_tsw_hau_moo_scr_lit_tag_chh_tml_tsn_bat_owc_ben_bem_alb_arw_kor_bos_glc_jpn_amh_fbf_aze_mly_swe_igb_zul_sid_pan_ind_mao	-0.735890908486605	-1.75078587695901	0.0832802906361828
373	mcd_amh_hin_scr_tml_knd_ses_tag_tha_amr_est_sid_bsq_slo_mnd_dyu_dut_aze_anl_heb_tur_yor_cnt_arw_qcu_bem_tig_eng_dgb_lit_ind_bat_hau_uzb_ukr_urd_lda_cze_rom_azi_bul_bam_spa_ven_sod_chh_geo_mao_xho_zul_owc_hun_igb_guj_alb_grk_bos_swe_mly_mlt_kor_rus_jpn_ben_svk_gam_ctl_wly_pan_prs_ger_por_cic_ewe_vie_mol_tsn_akn_jav_swt_swa_pol_krd_afr_moo_aeg_tsw_nor_glc_ita_fbf_fre_sun_fin_lat	-0.397195652586321	-0.965237880487102	0.33692897233804
374	ita_krd_nor_cze_guj_zul_ses_swt_sun_vie_anl_ger_prs_kor_chh_aeg_azi_alb_heb_ind_xho_scr_aze_hau_pan_dyu_sid_arw_owc_afr_tur_swa_est_sod_jpn_lit_knd_jav_tag_swe_akn_dut_lda_cnt_mnd_slo_bos_bam_hun_fin_bul_amh_fre_wly_spa_bem_glc_igb_gam_mcd_mol_rom_eng_ben_tsn_cic_moo_ewe_grk_bsq_qcu_uzb_yor_mao_tha_amr_tsw_tig_lat_ven_svk_fbf_pol_mlt_por_tml_dgb_ctl_geo_ukr_mly_bat_urd_rus_hin	-0.179341636593611	-0.408370101844883	0.683940719888686
375	tig_jav_ben_ctl_rom_bul_bos_fre_sid_aeg_arw_tsw_geo_ukr_scr_amr_azi_mol_nor_swt_swa_cnt_fbf_tsn_chh_rus_qcu_guj_bat_swe_vie_lit_mcd_lda_kor_dut_glc_akn_est_tag_knd_lat_mly_pol_hun_owc_mnd_igb_ven_slo_urd_hin_ewe_fin_bam_tha_xho_tur_jpn_tml_bem_heb_wly_cze_ses_hau_alb_cic_anl_prs_mlt_ind_mao_sun_spa_afr_amh_yor_eng_krd_bsq_sod_ita_uzb_ger_dyu_aze_zul_gam_moo_grk_pan_svk_dgb_por	NA	NA	NA
376	cze_ctl_ind_tsn_ses_nor_chh_bat_geo_ven_bem_afr_est_uzb_yor_qcu_bsq_por_krd_tml_moo_mao_prs_grk_dgb_urd_spa_mnd_pol_mol_hun_gam_fbf_svk_ben_vie_jpn_fre_tsw_slo_swe_ukr_rus_jav_bam_tig_zul_scr_ita_lit_mcd_pan_guj_xho_arw_mlt_hau_bos_hin_tag_mly_wly_owc_amr_heb_cic_tur_lat_kor_swa_cnt_bul_akn_glc_rom_amh_dyu_sid_ewe_knd_azi_ger_sun_aeg_lda_igb_aze_sod_anl_alb_tha_dut_fin_swt_eng	0.120237452872541	0.320290218446907	0.749466854282947
377	pan_cze_mlt_swa_swe_tml_bam_rus_amr_spa_dut_sod_krd_hau_urd_swt_ita_ger_anl_azi_bsq_prs_mcd_ses_dyu_sid_lda_ind_gam_ewe_tag_est_moo_chh_scr_sun_xho_kor_tig_amh_nor_tha_fin_rom_jpn_mao_bem_mol_geo_dgb_zul_svk_ben_akn_por_uzb_jav_owc_mly_lat_vie_ven_pol_cnt_knd_alb_glc_slo_fbf_fre_aeg_igb_bos_ctl_hun_mnd_bat_tsw_guj_aze_yor_afr_hin_tur_heb_cic_arw_eng_qcu_grk_tsn_bul_ukr_lit_wly	0.0621627117399989	0.152903817240039	0.878805389366811
378	bat_swt_chh_knd_svk_aze_pan_jpn_azi_cic_bam_tml_guj_jav_ctl_slo_zul_dut_ewe_gam_sod_lda_tur_vie_swa_fin_owc_igb_sid_bul_glc_mly_kor_krd_grk_heb_ukr_mao_ben_tig_ita_qcu_tsn_hun_rom_tha_mnd_tsw_est_moo_mlt_ven_dyu_alb_anl_ind_ger_bsq_ses_nor_swe_afr_eng_hau_mcd_cze_por_wly_scr_dgb_tag_xho_akn_prs_geo_rus_cnt_sun_bos_mol_fre_fbf_amh_bem_lat_uzb_pol_yor_urd_amr_arw_spa_lit_aeg_hin	-0.035614128274656	-0.0910049411309727	0.927684391778204
379	ukr_rus_qcu_uzb_sid_heb_tsn_mlt_hun_scr_cic_bam_hau_swt_glc_knd_ita_tml_por_vie_bsq_guj_afr_prs_grk_svk_azi_tsw_akn_ger_lit_sod_zul_dgb_aze_igb_spa_dut_cnt_krd_bos_pol_geo_owc_urd_slo_tag_bat_anl_jpn_fre_tur_mol_kor_est_fbf_mao_ven_ben_chh_bul_sun_gam_xho_swe_lat_tha_nor_ctl_wly_jav_ses_aeg_alb_dyu_ewe_tig_mnd_bem_mcd_fin_cze_swa_rom_lda_amh_pan_arw_ind_mly_moo_yor_amr_hin_eng	-0.222827964674294	-0.556237010146171	0.579384745496228
380	mnd_amh_amr_wly_grk_aeg_kor_bam_tur_mol_tag_vie_lda_bos_gam_ewe_igb_ben_rus_azi_spa_ita_xho_yor_pan_lit_nor_ses_fin_por_swa_qcu_krd_sun_owc_mly_lat_fbf_anl_dut_guj_swe_zul_bsq_chh_svk_tml_glc_ven_bem_ukr_moo_jav_cze_sod_hun_tig_mcd_prs_bat_tha_geo_heb_ger_aze_eng_tsw_mao_cnt_ctl_hau_dgb_slo_sid_cic_hin_mlt_est_akn_jpn_ind_dyu_scr_swt_rom_knd_alb_bul_afr_fre_arw_tsn_urd_pol_uzb	-0.386354956724825	-0.873281218633403	0.384759128113173
381	anl_eng_glc_slo_hau_tur_aeg_ven_bam_moo_tsw_uzb_qcu_sod_ben_prs_afr_jav_rus_swe_tha_ewe_ukr_cic_bsq_bat_kor_spa_mlt_cnt_svk_grk_lit_azi_ger_pan_nor_mol_fin_aze_urd_wly_dyu_lat_gam_ses_owc_bos_krd_heb_fre_sun_bul_dgb_xho_vie_cze_lda_ctl_tag_ita_sid_guj_pol_mao_yor_bem_alb_tig_jpn_tml_hun_zul_amr_hin_dut_mcd_fbf_igb_arw_ind_amh_rom_por_akn_knd_est_mly_tsn_swa_geo_chh_swt_scr_mnd	0.105103101782397	0.268524467719908	0.788890396968913
382	knd_rus_ita_glc_ven_svk_bem_tha_igb_fin_chh_ewe_pan_guj_bul_xho_vie_moo_sod_dut_tsw_cze_bos_tig_eng_ind_hau_ukr_lat_azi_arw_amh_tml_cic_qcu_amr_fre_zul_geo_swt_wly_yor_mnd_ses_mao_mol_dgb_swe_slo_mlt_krd_spa_owc_grk_sun_ben_rom_bsq_lit_aeg_bat_urd_pol_nor_tsn_akn_ger_tur_est_anl_ctl_uzb_hin_afr_swa_gam_tag_hun_aze_heb_scr_mcd_kor_alb_bam_cnt_fbf_lda_sid_jpn_por_prs_mly_jav_dyu	-0.953832704640507	-2.57261204329571	0.0116763574281735
383	lat_qcu_svk_kor_lda_aze_tml_swa_tag_ind_cic_yor_fre_pol_ben_bam_tsn_bul_hun_amr_mnd_jpn_ewe_nor_rus_gam_glc_heb_grk_dyu_hin_uzb_guj_tha_sid_mao_cze_wly_ger_vie_mcd_jav_tig_slo_prs_krd_tsw_dgb_hau_alb_zul_aeg_mol_chh_pan_swt_por_sun_bem_moo_anl_tur_akn_ven_sod_ses_dut_knd_xho_lit_ctl_eng_geo_est_spa_cnt_bat_urd_bsq_mly_igb_bos_azi_fin_ita_fbf_afr_rom_amh_mlt_arw_swe_ukr_owc_scr	0.20917415135831	0.615108747196971	0.539985135408217
384	urd_hin_pan_kor_ven_ben_mcd_fin_spa_guj_bsq_por_tha_mnd_fre_hau_cnt_mol_zul_owc_sod_sun_swa_mlt_tml_jav_mly_scr_heb_pol_xho_rom_swt_hun_ewe_azi_swe_chh_tig_ses_cze_arw_dgb_bos_amh_wly_jpn_lat_grk_amr_est_igb_bem_lit_tsw_krd_gam_sid_cic_vie_bam_fbf_afr_svk_nor_geo_bul_ukr_glc_ger_lda_tag_alb_prs_yor_bat_ita_knd_moo_uzb_mao_anl_dut_dyu_qcu_akn_ctl_tur_tsn_slo_aze_ind_aeg_eng_rus	-0.914874455620537	-2.23008858254561	0.0281474663787104
385	bam_spa_lda_ger_heb_mol_geo_nor_ind_kor_ewe_tsw_arw_uzb_amr_owc_tsn_aeg_mly_bem_prs_mlt_glc_bul_hun_mcd_scr_cnt_eng_sun_por_fbf_ctl_azi_tha_afr_pan_anl_fre_ita_hin_rom_sod_yor_mnd_mao_cic_est_tml_swa_urd_xho_ukr_qcu_jav_swt_vie_rus_knd_amh_ven_igb_ses_jpn_sid_dyu_svk_krd_slo_ben_zul_lat_dut_bat_tag_guj_lit_fin_grk_swe_gam_tur_akn_moo_pol_bos_cze_chh_tig_wly_bsq_dgb_hau_aze_alb	0.190585990132	0.425642865614589	0.671351497457136
386	nor_tig_swe_igb_glc_ita_svk_sun_bos_owc_ger_yor_cze_fre_tml_fbf_swt_cic_swa_por_wly_ses_lda_tha_bsq_sid_pan_bat_tsw_tag_sod_ukr_bem_slo_rus_urd_mol_grk_bam_guj_zul_pol_krd_scr_ben_dyu_azi_qcu_uzb_rom_cnt_dut_hau_lit_prs_aeg_aze_mcd_eng_afr_ewe_lat_xho_knd_fin_spa_vie_est_ven_moo_anl_jav_alb_dgb_akn_mlt_gam_jpn_geo_tsn_hin_mao_bul_ctl_heb_amr_hun_chh_kor_arw_mnd_amh_ind_tur_mly	0.297057895447732	0.705029045078876	0.482554189664258
387	hau_qcu_urd_lda_wly_knd_swt_mly_pan_tml_uzb_nor_gam_zul_mcd_akn_cnt_bam_sun_lat_mol_ger_azi_anl_arw_bem_tur_afr_lit_moo_sod_slo_grk_alb_mao_rom_jpn_bat_dut_dgb_fre_ctl_sid_fin_tsn_bos_tig_bsq_amh_pol_owc_tag_vie_heb_yor_dyu_eng_ven_cic_est_glc_ben_geo_chh_xho_ewe_cze_amr_scr_rus_por_fbf_ind_aze_spa_mnd_ses_ita_krd_prs_bul_guj_svk_ukr_jav_kor_igb_hun_aeg_swa_hin_tha_mlt_swe_tsw	NA	NA	NA
388	fin_por_fbf_guj_jav_nor_mly_kor_sun_mcd_yor_aeg_cic_slo_gam_igb_mao_xho_tsw_glc_chh_afr_bos_swe_tur_bul_owc_rus_tha_hin_tml_fre_ewe_ben_swa_lit_tsn_pan_amr_ukr_akn_est_scr_hau_sod_qcu_lat_cnt_spa_krd_mnd_knd_zul_swt_dyu_tig_dgb_bsq_bam_dut_ger_heb_ita_amh_mol_hun_anl_mlt_bat_grk_cze_vie_ind_jpn_lda_ses_ven_sid_arw_rom_wly_urd_azi_eng_aze_uzb_prs_moo_svk_bem_ctl_pol_alb_tag_geo	-0.82128212731949	-1.97433639785259	0.0513100738018071
389	chh_nor_sod_azi_tag_rom_cic_bat_ind_uzb_wly_hin_slo_dut_qcu_bam_lat_mcd_amr_cnt_tml_geo_ven_ses_aeg_spa_hau_sun_ewe_ctl_aze_krd_jav_bem_por_mly_vie_grk_swa_prs_anl_lda_mnd_ger_tig_jpn_alb_scr_lit_dyu_swt_tur_pan_mao_tha_bsq_mlt_fre_fbf_knd_ben_zul_arw_tsn_igb_dgb_cze_akn_mol_urd_amh_tsw_bul_sid_guj_owc_glc_moo_afr_heb_eng_bos_pol_fin_xho_ukr_ita_swe_yor_rus_hun_est_gam_svk_kor	NA	NA	NA
390	ita_ctl_afr_mol_wly_bul_vie_fre_hin_est_zul_amr_bam_eng_cze_slo_tsn_tml_tur_aze_dgb_lda_swe_glc_mly_tsw_sid_tig_fbf_ewe_ven_cnt_alb_bat_ukr_xho_heb_prs_pol_tag_dyu_geo_por_pan_swt_ses_tha_lit_swa_ind_bos_svk_hun_aeg_cic_guj_jpn_azi_mnd_sun_uzb_krd_anl_ger_amh_moo_urd_hau_mao_igb_kor_spa_bsq_rom_fin_akn_knd_scr_sod_jav_mlt_arw_nor_grk_yor_bem_ben_owc_rus_mcd_qcu_dut_lat_chh_gam	-0.326306532644773	-0.893502642053494	0.373894428810366
391	tsn_por_swa_pol_fin_swe_mao_geo_hun_krd_tag_rus_mly_dut_mcd_guj_igb_scr_mol_urd_ukr_aeg_nor_gam_dyu_afr_jpn_hau_spa_mnd_ger_rom_heb_ven_pan_svk_chh_mlt_azi_ita_lit_wly_bsq_cic_hin_cnt_knd_est_fre_ben_jav_qcu_uzb_sun_vie_sid_lat_bul_amr_ewe_ses_arw_tha_ind_xho_moo_prs_alb_yor_eng_cze_anl_tsw_zul_swt_sod_kor_tur_bem_akn_bat_tig_bam_fbf_bos_tml_owc_amh_aze_slo_grk_dgb_lda_glc_ctl	0.224400137338529	0.515056146950682	0.607735851249651
392	hau_akn_dyu_uzb_tur_prs_lda_tsw_krd_cic_anl_yor_zul_kor_vie_amh_fin_grk_swe_dgb_ben_swa_aze_ita_bam_tig_owc_geo_est_knd_ind_cze_xho_tml_moo_bem_jav_mnd_scr_ukr_lat_amr_mol_tsn_azi_mly_guj_bos_ewe_rus_igb_afr_aeg_por_bul_glc_pan_urd_rom_sid_cnt_sun_tag_hin_pol_fre_wly_nor_sod_spa_bsq_fbf_arw_lit_mcd_swt_qcu_ctl_mao_alb_ger_jpn_slo_hun_gam_heb_chh_tha_ven_mlt_ses_eng_svk_dut_bat	0.342635428835409	0.800633115593624	0.425384685027095
393	chh_dut_guj_grk_bam_spa_ger_fin_sod_mcd_fre_amh_urd_ses_qcu_tsn_dgb_arw_alb_ben_cnt_ven_glc_krd_hin_lda_igb_bsq_pan_zul_svk_afr_tha_bat_nor_est_geo_tur_tml_vie_fbf_lat_jpn_swa_bul_mao_anl_ita_amr_scr_mnd_sun_aze_eng_knd_owc_wly_lit_ukr_bos_jav_slo_tig_prs_rom_aeg_sid_pol_cic_mly_bem_por_moo_azi_xho_swt_rus_hau_ewe_tag_kor_dyu_ind_mlt_akn_heb_gam_swe_uzb_hun_tsw_cze_ctl_yor_mol	-0.864769978004555	-2.27931199297793	0.0249355519063923
394	bul_dgb_bos_tml_wly_pol_tur_mnd_ben_akn_mol_tha_kor_ind_nor_tsn_sod_ukr_bem_urd_aze_est_fbf_bsq_yor_ewe_swt_azi_mlt_hin_xho_prs_swa_sid_tag_swe_vie_fin_amr_lda_afr_geo_grk_krd_moo_igb_fre_gam_alb_knd_tsw_glc_lat_svk_mcd_lit_anl_mao_qcu_dyu_arw_bat_cic_pan_hun_aeg_ita_zul_cze_rom_uzb_spa_ger_slo_bam_hau_tig_ven_mly_eng_heb_cnt_scr_ses_dut_owc_ctl_jav_rus_por_sun_amh_guj_jpn_chh	-0.0820456816826418	-0.185074699143214	0.853573466096833
395	rus_aze_glc_hun_alb_urd_ses_swt_swe_tag_igb_dut_uzb_ger_afr_tml_mlt_mcd_owc_knd_guj_bos_tsw_nor_eng_gam_ukr_svk_amh_fbf_bsq_tig_lat_hau_ben_arw_bam_pol_spa_jpn_chh_mao_sid_scr_cze_cnt_ewe_rom_yor_ctl_cic_bem_akn_bat_lit_wly_aeg_grk_dyu_tsn_por_slo_ind_geo_moo_krd_mol_sun_sod_ita_dgb_swa_fin_azi_tur_amr_bul_lda_mnd_ven_mly_anl_qcu_heb_xho_prs_tha_jav_kor_vie_pan_fre_hin_est_zul	0.0263637915785926	0.0601597876626496	0.952157462627908
396	tsw_eng_chh_ctl_nor_xho_ewe_alb_vie_spa_tsn_glc_pan_owc_swt_hin_knd_arw_ger_tag_dyu_ukr_geo_afr_dut_amh_fre_fin_bos_mcd_rus_lit_grk_est_qcu_heb_cic_por_prs_slo_gam_tml_dgb_lat_mol_wly_tha_scr_igb_sun_aeg_hau_sid_jav_moo_bsq_yor_pol_rom_jpn_aze_bem_mao_urd_guj_cze_ses_kor_akn_swe_bam_bul_fbf_lda_bat_ben_ven_uzb_cnt_swa_zul_mlt_azi_hun_mnd_anl_sod_svk_krd_ita_ind_amr_tur_mly_tig	-0.604555714362995	-1.4257824819992	0.157279118624429
397	bos_lda_mnd_azi_tsn_tsw_glc_tig_amh_anl_svk_hun_pol_jpn_dgb_bul_chh_bat_ven_swa_bam_fbf_uzb_gam_guj_kor_por_ben_cnt_knd_cic_qcu_fin_mao_mlt_bem_grk_tag_tha_yor_alb_cze_heb_mol_aze_ctl_scr_tur_tml_est_pan_mcd_owc_ger_afr_vie_krd_spa_arw_wly_amr_igb_nor_ewe_geo_zul_ind_rom_ita_hau_slo_lit_xho_prs_bsq_akn_sun_moo_swe_lat_rus_sid_eng_hin_fre_mly_ukr_sod_aeg_dut_swt_urd_ses_dyu_jav	-0.714473985491448	-1.63543575752816	0.105338029606922
398	kor_guj_akn_hau_cnt_wly_xho_swt_svk_lat_ses_dut_sun_grk_dyu_sid_swe_arw_gam_pan_prs_ben_bos_mol_jpn_tml_nor_ind_glc_bem_swa_moo_bat_bul_ita_mly_ewe_mnd_tur_vie_bam_eng_igb_jav_est_mao_aeg_lit_ven_mcd_alb_ctl_aze_sod_fre_mlt_amh_uzb_hin_knd_amr_scr_tag_ukr_ger_bsq_krd_chh_pol_qcu_anl_tsw_afr_fin_owc_fbf_tha_cic_heb_spa_azi_zul_slo_hun_cze_urd_rom_lda_geo_tsn_tig_por_yor_rus_dgb	0.325921231761123	0.708967506257085	0.480118143998928
399	glc_urd_krd_bem_sod_dut_bul_prs_mao_owc_zul_lda_chh_tur_swe_jpn_rus_afr_mlt_tha_dyu_moo_ita_xho_swt_aeg_amh_bat_swa_ben_mnd_tig_arw_heb_kor_aze_rom_mol_alb_hun_mcd_ewe_igb_sid_hau_sun_slo_bam_tsn_spa_ger_ctl_scr_pan_gam_akn_dgb_cic_geo_ses_fbf_qcu_fre_azi_yor_bos_guj_tml_amr_lit_knd_fin_jav_eng_vie_cnt_mly_uzb_svk_nor_ukr_hin_por_cze_ven_est_tag_ind_anl_bsq_tsw_grk_lat_wly_pol	-1.08875347229846	-2.76913063737927	0.00678477485644313
400	yor_zul_tur_qcu_dgb_amh_swt_glc_hau_fin_slo_mcd_nor_rom_kor_dyu_hin_bat_por_hun_ukr_rus_ben_scr_bam_mlt_jav_bos_cic_tsw_ewe_ita_pan_bul_moo_mnd_ind_amr_ctl_mol_swe_afr_krd_cnt_spa_mly_dut_uzb_alb_knd_chh_lda_prs_sid_fre_bem_guj_eng_bsq_owc_tsn_lat_geo_cze_akn_ger_igb_aze_tha_arw_ses_lit_tag_jpn_urd_fbf_xho_tig_swa_aeg_wly_anl_svk_sun_est_vie_gam_pol_grk_heb_sod_ven_mao_azi_tml	-0.0522799762676079	-0.135146931265378	0.892787782569829
401	wly_hau_ses_sid_akn_swt_igb_amh_bem_tur_mao_mcd_ukr_scr_jpn_guj_mly_por_mol_ben_zul_owc_est_ewe_dgb_bat_tsw_bsq_yor_dut_anl_urd_moo_bul_spa_lit_hin_eng_tsn_heb_sod_tml_uzb_ctl_cze_azi_arw_knd_ind_mlt_fin_pol_kor_tig_sun_cic_lat_afr_aeg_tag_rus_fre_svk_amr_mnd_xho_geo_prs_bam_bos_glc_rom_swa_grk_gam_aze_dyu_hun_krd_swe_qcu_chh_ven_fbf_nor_slo_jav_alb_tha_lda_ita_cnt_pan_vie_ger	-0.0792679085866954	-0.196470332146448	0.844670750693375
402	urd_dut_igb_sod_fin_ukr_fre_tsw_knd_tig_afr_glc_nor_rom_kor_ven_bos_mao_ita_lda_spa_jpn_xho_mly_amr_arw_sid_tag_guj_bul_sun_svk_aze_bem_tur_bat_cnt_ewe_mlt_wly_pan_jav_bam_ger_ctl_geo_cic_lat_hau_uzb_swe_slo_azi_mcd_cze_yor_fbf_qcu_anl_lit_krd_tha_tsn_chh_prs_tml_alb_por_rus_grk_est_pol_dyu_mnd_ind_heb_dgb_mol_swa_amh_eng_gam_ben_aeg_ses_scr_hun_hin_swt_bsq_owc_moo_akn_vie_zul	NA	NA	NA
403	lat_jav_fin_ind_spa_tsw_tha_ctl_alb_urd_lda_vie_grk_swe_tur_ven_arw_bat_azi_cze_est_aze_ewe_hin_ita_wly_scr_ben_geo_tml_dgb_mnd_lit_svk_zul_kor_gam_amr_igb_aeg_dyu_bam_xho_owc_mly_fre_bos_knd_cic_amh_eng_ukr_anl_qcu_sod_heb_sun_bul_chh_mcd_afr_swt_guj_bem_uzb_fbf_cnt_pan_akn_mlt_pol_mol_nor_hau_slo_por_tig_swa_bsq_rom_glc_tag_yor_hun_prs_jpn_tsn_ger_sid_mao_dut_rus_krd_moo_ses	0.382438827295022	0.979713394902514	0.329769375905559
404	lat_ben_sod_alb_glc_bsq_svk_mcd_wly_cze_ukr_ger_tig_cic_azi_tml_spa_fin_mol_bul_ctl_sun_akn_yor_knd_mly_tha_anl_scr_prs_heb_grk_dut_nor_swa_mnd_bat_jpn_gam_afr_ind_rus_jav_bem_mao_moo_owc_hau_vie_tsn_guj_xho_krd_rom_tsw_igb_amh_aeg_pol_hin_swe_ven_hun_aze_slo_sid_chh_eng_geo_por_urd_dgb_cnt_fre_lit_est_dyu_arw_tag_swt_qcu_lda_ewe_bam_amr_zul_uzb_kor_ses_fbf_pan_ita_bos_mlt_tur	0.25490731241137	0.677186438935711	0.499968743717394
405	ven_dgb_gam_bam_bem_hin_mao_swe_ses_ger_fbf_kor_yor_prs_ind_chh_vie_fre_bul_sid_ctl_dut_amh_moo_aze_fin_qcu_xho_swt_pan_alb_ewe_lit_rus_amr_tur_owc_ukr_geo_azi_cic_mcd_bat_guj_lda_jav_pol_svk_akn_por_glc_igb_mol_afr_sun_knd_hau_zul_cze_aeg_uzb_tag_tsw_arw_dyu_lat_heb_tha_jpn_tsn_mlt_urd_ben_grk_scr_mly_sod_mnd_cnt_nor_swa_est_rom_bos_hun_wly_tml_tig_spa_bsq_anl_ita_slo_krd_eng	0.0641081993237277	0.152268988706686	0.879304641097504
406	tha_mcd_pan_azi_zul_ses_uzb_mao_akn_igb_spa_ita_amr_owc_ewe_hau_tsw_bul_bsq_dgb_krd_hun_ben_bam_knd_mnd_amh_ctl_swt_fbf_moo_mlt_arw_fin_eng_prs_aze_wly_ven_nor_jpn_xho_sod_lit_sun_guj_rus_ger_tur_glc_ukr_cnt_vie_chh_swe_afr_dyu_lat_ind_por_qcu_gam_heb_mol_swa_tml_kor_alb_svk_jav_urd_slo_tag_bat_fre_bem_pol_tsn_sid_cze_grk_lda_hin_dut_anl_cic_tig_mly_est_rom_aeg_bos_yor_geo_scr	-0.081284388684762	-0.190764466049934	0.849125952758883
407	ben_aze_mly_hun_ewe_urd_bam_guj_mnd_pol_chh_cnt_geo_por_hau_anl_aeg_ita_yor_mlt_fbf_fin_ven_tsw_ctl_ses_wly_qcu_tag_knd_rus_cze_swt_amh_slo_alb_ukr_uzb_krd_tha_hin_igb_mao_gam_rom_bos_swe_bul_afr_heb_ind_tig_sun_vie_nor_sod_bat_zul_jav_mol_jpn_cic_tml_mcd_scr_lit_dut_moo_ger_glc_owc_bem_akn_sid_svk_tur_grk_dyu_pan_tsn_kor_arw_xho_spa_azi_amr_lat_swa_eng_dgb_prs_lda_fre_est_bsq	-1.30633683339611	-3.55214341123633	0.000602151218520717
408	prs_swt_tur_yor_lda_fre_aeg_est_wly_urd_mlt_knd_mnd_jpn_vie_tml_alb_mao_bam_geo_ctl_svk_ewe_bem_mly_nor_fbf_xho_sun_hau_mol_qcu_ses_bul_ben_tig_sid_cnt_gam_chh_fin_afr_owc_moo_bsq_arw_bos_dyu_anl_por_grk_akn_krd_sod_azi_amr_tsn_heb_ukr_swa_hun_ger_slo_mcd_ind_uzb_cic_igb_pol_guj_rus_ita_eng_jav_rom_bat_tha_spa_aze_dgb_ven_cze_swe_kor_glc_tag_zul_lit_scr_hin_pan_dut_tsw_amh_lat	0.189470395317832	0.437241425623395	0.662949924029073
409	ses_rom_anl_amh_svk_ukr_pan_mly_ewe_ctl_geo_chh_owc_tsw_bam_por_zul_ben_uzb_ita_alb_qcu_aze_bat_kor_sid_urd_fbf_bul_bem_tsn_igb_pol_amr_knd_krd_est_tig_swe_vie_cnt_afr_swt_mnd_prs_mao_heb_tha_grk_lda_glc_gam_hin_guj_aeg_nor_yor_bsq_dyu_jav_slo_dut_scr_xho_ven_ind_jpn_ger_lit_bos_tml_rus_akn_swa_cze_lat_mlt_dgb_hun_eng_moo_tag_spa_sod_azi_tur_cic_fin_sun_arw_wly_mol_hau_mcd_fre	-0.187139017556001	-0.45338843630875	0.651325195608513
410	bsq_dut_fre_slo_ses_mlt_geo_glc_bul_ukr_tag_urd_tsn_xho_swt_chh_sun_lda_owc_afr_ctl_swe_grk_jav_alb_hun_sod_akn_mcd_spa_aeg_anl_lit_vie_tig_kor_uzb_ind_ita_cze_por_yor_bam_cnt_tml_heb_hin_amr_gam_ger_swa_lat_hau_mol_mao_rus_dgb_bos_azi_aze_igb_ven_bem_pan_krd_jpn_svk_mly_scr_eng_amh_prs_zul_mnd_ben_ewe_guj_rom_fbf_fin_pol_cic_bat_est_qcu_sid_nor_dyu_tur_tsw_arw_tha_moo_wly_knd	-0.209740590094757	-0.509291771374778	0.611754041223981
411	fbf_ctl_igb_svk_rus_ben_tig_chh_hun_krd_owc_amh_akn_ukr_swt_cic_nor_dyu_geo_lda_prs_por_bul_bam_anl_grk_rom_tha_mcd_heb_sun_tag_pol_yor_jpn_guj_azi_mnd_pan_tsw_eng_dgb_tsn_zul_afr_vie_bsq_moo_scr_qcu_ewe_est_bos_tur_bem_ger_arw_xho_wly_urd_mlt_alb_lit_amr_ind_swe_gam_jav_dut_aeg_ita_hin_uzb_glc_fin_aze_lat_cze_sod_cnt_slo_hau_mol_mao_fre_spa_ses_swa_ven_sid_knd_mly_tml_bat_kor	NA	NA	NA
412	uzb_ctl_bsq_vie_ben_tur_hun_urd_azi_cnt_svk_kor_aeg_bos_mao_krd_tag_pan_cze_zul_lat_spa_bam_igb_swe_guj_yor_arw_knd_mcd_cic_pol_fre_swa_fbf_ven_tml_gam_tsn_afr_tig_mly_hin_anl_grk_hau_tsw_ses_por_dyu_geo_bem_rom_chh_jpn_moo_amh_sid_scr_prs_owc_rus_slo_lda_akn_wly_fin_dut_ewe_ger_ita_eng_est_ind_sun_glc_alb_tha_heb_ukr_mnd_bat_qcu_amr_mlt_nor_bul_sod_lit_mol_swt_xho_dgb_jav_aze	-0.13380862921481	-0.319487134784511	0.750073711351499
413	por_cnt_akn_bsq_fbf_mao_swa_afr_yor_swe_arw_kor_sid_heb_ita_amr_tig_mnd_tur_fin_vie_wly_zul_ben_cze_hun_lda_mol_sun_tsw_krd_tml_fre_chh_lat_ger_jpn_uzb_bat_amh_scr_sod_grk_pan_dut_glc_rus_dyu_guj_svk_jav_azi_ven_alb_gam_xho_eng_prs_urd_bul_qcu_anl_mcd_spa_ewe_ukr_aeg_knd_tha_dgb_rom_lit_bos_geo_est_bam_slo_bem_nor_hau_moo_ses_igb_pol_mly_mlt_ctl_ind_tag_swt_cic_tsn_aze_owc_hin	NA	NA	NA
414	cze_dgb_azi_glc_urd_bam_bat_grk_knd_mol_tsn_vie_tur_swe_sun_ben_mnd_ita_swt_afr_hau_ses_bem_ven_swa_eng_sod_owc_uzb_amr_scr_kor_guj_aeg_lit_mao_hun_wly_pan_ctl_por_ind_bul_amh_tml_dyu_ger_lat_pol_igb_sid_xho_alb_dut_geo_tag_mcd_yor_bsq_ukr_est_svk_aze_slo_ewe_jpn_arw_mlt_cnt_tig_jav_tha_cic_fbf_nor_zul_fre_spa_hin_qcu_prs_moo_akn_bos_rom_chh_rus_krd_heb_mly_anl_lda_tsw_fin_gam	0.739020725613137	1.7203509395832	0.0886945035296852
415	glc_cze_moo_cic_amh_mcd_ind_aeg_yor_fbf_tag_scr_bat_heb_vie_wly_tsw_tsn_cnt_swt_mly_knd_jpn_xho_swa_kor_bem_ita_hun_fre_fin_amr_slo_nor_lda_sod_svk_pan_gam_ven_por_prs_ctl_eng_dut_arw_grk_rom_mao_tig_hau_ses_bam_ewe_hin_owc_sun_sid_uzb_mnd_aze_lit_bul_mlt_azi_geo_ben_igb_lat_est_mol_bos_afr_chh_swe_ger_alb_spa_akn_tha_rus_anl_qcu_krd_ukr_bsq_jav_urd_guj_tur_zul_dyu_pol_dgb_tml	-0.11119728128037	-0.287776995683295	0.774157764439451
416	mao_tha_zul_ita_bem_mcd_bsq_ukr_tsw_bul_fbf_jav_igb_swe_uzb_mly_amr_tag_ctl_rus_bos_hau_owc_lda_amh_dyu_swa_gam_lit_jpn_slo_cze_xho_sod_aze_urd_ind_azi_tsn_tml_sid_cnt_spa_mol_moo_dgb_svk_pan_ger_sun_eng_afr_fre_tur_qcu_pol_arw_anl_chh_heb_vie_mlt_hin_krd_kor_yor_geo_lat_guj_knd_glc_cic_scr_est_swt_por_fin_ben_bat_rom_wly_nor_dut_alb_mnd_aeg_tig_ewe_prs_grk_ses_bam_ven_akn_hun	-0.53671351597774	-1.18373517318983	0.239534758953577
417	amr_tig_sun_urd_xho_swe_guj_swt_krd_glc_mcd_hun_por_aze_mlt_arw_geo_pol_ukr_ewe_hin_knd_wly_bos_cnt_ita_svk_sid_gam_alb_ben_mly_fre_mol_amh_mao_swa_heb_zul_lda_bem_ctl_owc_kor_qcu_prs_vie_ses_scr_est_hau_uzb_ind_ger_dyu_afr_dut_tha_sod_spa_jav_anl_moo_mnd_bam_rus_lit_tag_lat_akn_cze_ven_tsw_jpn_aeg_azi_bsq_tsn_fbf_tur_yor_rom_bat_tml_chh_bul_slo_igb_eng_cic_nor_fin_grk_pan_dgb	0.180074866645282	0.409366500047299	0.683212022974473
418	uzb_swt_knd_lit_fre_anl_fin_ewe_dut_ctl_aze_glc_gam_ind_igb_amh_lat_tig_por_kor_dyu_bam_sun_mao_hun_bos_prs_ben_mly_bem_geo_fbf_chh_rom_ita_bul_sod_tsw_qcu_dgb_afr_tha_pan_bat_swe_lda_cze_guj_mol_spa_cnt_mcd_ger_aeg_mlt_owc_mnd_slo_ukr_krd_rus_scr_est_xho_jav_zul_ven_akn_urd_hau_yor_azi_grk_amr_tag_vie_cic_svk_tml_wly_alb_moo_eng_nor_ses_heb_pol_hin_arw_bsq_tsn_swa_sid_tur_jpn	0.458362494184119	1.04915747190927	0.296824475203639
419	vie_mlt_amr_qcu_afr_mao_swe_lda_ven_mcd_cnt_ita_gam_xho_ctl_dut_uzb_pol_cze_eng_kor_swt_por_tsw_pan_mol_hau_zul_urd_slo_grk_anl_sun_geo_lit_ses_owc_bsq_aze_amh_hin_guj_tml_dyu_bat_spa_jav_ukr_knd_scr_fin_sod_rom_krd_est_heb_svk_rus_hun_bul_prs_akn_nor_ind_tig_yor_mnd_bem_chh_ewe_igb_wly_mly_dgb_cic_bos_ben_bam_ger_swa_moo_glc_lat_arw_tha_tur_jpn_sid_tsn_azi_aeg_alb_fbf_fre_tag	0.5356248192499	1.24827072984344	0.215065423961697
420	ind_guj_hin_zul_mlt_knd_tsn_ger_tha_alb_aeg_jav_akn_tag_grk_swa_lat_scr_dyu_rus_svk_owc_cnt_lda_rom_bos_bam_arw_heb_urd_wly_por_ben_swe_azi_sid_hau_gam_prs_aze_spa_ven_krd_bem_cze_ita_fbf_lit_cic_vie_tur_xho_amh_chh_nor_kor_slo_bul_jpn_dut_sod_tig_bat_mcd_qcu_ses_moo_igb_amr_fre_mly_bsq_anl_est_swt_ukr_pan_sun_pol_hun_mao_mol_dgb_yor_afr_glc_geo_uzb_tml_fin_eng_tsw_mnd_ctl_ewe	0.145635297995062	0.34613393244666	0.730023906235227
421	lat_eng_mol_pol_aeg_swa_jav_spa_fre_fin_amr_sod_gam_scr_svk_aze_ind_heb_krd_rom_zul_mcd_alb_pan_tha_tsw_ben_mao_ger_ven_tag_tur_cze_arw_ewe_jpn_bsq_swt_bem_sun_lit_kor_tsn_fbf_por_est_glc_amh_bul_qcu_uzb_vie_dut_ukr_mlt_sid_grk_bos_wly_hun_yor_guj_igb_moo_prs_owc_tml_urd_ctl_afr_xho_hin_mnd_cic_azi_dyu_bam_dgb_hau_rus_lda_swe_ses_akn_bat_mly_geo_ita_slo_chh_cnt_anl_tig_knd_nor	0.732665768823838	1.68337351912744	0.0956569108588212
422	nor_prs_ctl_jav_gam_wly_azi_hin_knd_ven_pol_fre_tml_dyu_alb_bem_aze_ewe_swt_sid_tsw_amr_cnt_amh_krd_hau_est_cic_fin_ses_mlt_heb_mol_swa_afr_tha_bul_bos_tag_zul_spa_grk_igb_dut_mao_svk_guj_fbf_ben_sun_tig_yor_eng_lda_scr_uzb_qcu_vie_rom_xho_bsq_bam_ind_ger_jpn_akn_kor_chh_glc_swe_ita_mly_dgb_hun_tur_aeg_bat_tsn_lit_rus_por_urd_slo_mcd_owc_arw_ukr_cze_moo_sod_anl_geo_pan_lat_mnd	0.26318117505552	0.672044938541416	0.503221249938556
423	mlt_tig_lat_nor_wly_kor_ita_fbf_jav_mly_ukr_grk_aze_tha_swe_gam_mnd_por_bsq_swa_zul_tsn_scr_azi_qcu_glc_akn_knd_guj_alb_dyu_bul_tag_prs_ctl_cze_swt_xho_ger_hin_pan_rus_heb_slo_aeg_est_sod_cnt_jpn_lda_hun_dgb_tsw_eng_pol_vie_amh_sid_geo_svk_mao_ben_ses_tur_tml_krd_spa_dut_rom_fre_owc_hau_bem_bos_afr_ewe_sun_amr_chh_cic_anl_bat_yor_igb_mcd_ind_mol_fin_arw_ven_moo_bam_lit_uzb_urd	0.0498464121673318	0.110862525479721	0.911964265583598
424	eng_glc_tha_aze_grk_fre_hin_mao_mol_bsq_ctl_ita_yor_gam_mnd_rom_tsn_tml_bam_aeg_swa_est_jav_tsw_rus_tag_geo_prs_lat_akn_ewe_afr_slo_zul_fin_sod_hau_tur_lit_arw_moo_jpn_uzb_dgb_pan_knd_ses_alb_swe_spa_fbf_igb_ven_mly_urd_krd_wly_sid_tig_amr_mcd_mlt_svk_cze_por_swt_xho_pol_azi_qcu_ind_ben_guj_kor_anl_lda_ukr_bat_bem_hun_nor_dyu_bul_amh_heb_chh_dut_ger_owc_scr_cic_sun_bos_cnt_vie	0.709070396504612	1.83806488064011	0.0692452016587257
425	uzb_hun_pan_swt_swe_cnt_heb_glc_dut_bsq_pol_alb_fre_est_ses_jpn_xho_bem_mao_zul_owc_tsw_ven_dyu_grk_geo_ukr_bat_prs_hau_swa_vie_nor_mly_lat_rus_bos_mlt_sid_urd_cze_ben_anl_fin_tml_jav_spa_sod_qcu_cic_mol_dgb_lit_tha_ind_tag_amh_eng_mnd_krd_amr_igb_sun_ctl_arw_svk_tur_mcd_gam_knd_afr_tsn_hin_kor_yor_ewe_lda_scr_por_aze_ger_slo_azi_bam_fbf_ita_aeg_wly_rom_akn_guj_moo_tig_bul_chh	0.264482639852515	0.608667524389067	0.544228689857651
426	tsn_swt_tag_bat_afr_ger_mcd_por_est_bem_sid_zul_knd_hau_spa_dyu_guj_lat_tha_cze_alb_tml_krd_mao_cic_aze_lda_geo_eng_owc_dut_jav_amh_mol_ukr_dgb_hun_slo_mlt_nor_ind_moo_bam_jpn_ita_uzb_azi_wly_glc_mnd_ven_svk_akn_tig_ewe_cnt_ben_qcu_fbf_fre_pol_rom_amr_hin_chh_bsq_anl_swe_tur_heb_grk_mly_lit_prs_igb_scr_sod_xho_aeg_swa_pan_yor_ses_gam_bos_urd_bul_vie_fin_rus_tsw_arw_ctl_sun_kor	-0.724234538566716	-1.75280625551068	0.0829307198372171
427	swt_bam_jpn_fin_ctl_geo_mol_eng_est_uzb_ind_gam_pol_kor_slo_sun_dut_ven_akn_tha_krd_yor_hun_spa_fbf_sid_anl_prs_pan_svk_hau_bul_knd_xho_mlt_mcd_swa_bsq_ita_rus_arw_wly_guj_qcu_nor_cnt_cic_ses_swe_moo_glc_dyu_lat_mao_ger_tag_vie_lda_scr_dgb_rom_zul_chh_bos_heb_jav_alb_amh_fre_cze_tsw_afr_igb_ukr_aeg_tig_azi_owc_tml_bat_tsn_aze_urd_por_hin_sod_tur_amr_grk_bem_mly_lit_mnd_ewe_ben	-0.312206987145307	-0.727902280661045	0.46850212072814
428	sid_moo_mao_fin_pan_afr_mcd_swe_ewe_tsn_ger_grk_xho_bat_amr_tag_lda_fbf_igb_heb_guj_glc_ita_rus_jav_prs_zul_fre_urd_mol_mnd_aeg_lit_tsw_bem_sun_tml_rom_yor_arw_tha_cze_vie_slo_krd_ind_pol_dyu_geo_kor_svk_swa_nor_alb_eng_anl_hau_tur_chh_scr_bos_bul_bam_dut_gam_ses_hun_dgb_spa_jpn_qcu_ven_ctl_akn_uzb_cnt_ukr_aze_wly_mlt_bsq_est_tig_amh_mly_hin_lat_ben_cic_por_azi_sod_knd_owc_swt	0.399955042748616	1.04676221609954	0.297922208840786
429	bsq_ukr_anl_igb_swa_wly_ses_grk_dut_por_nor_fbf_aze_bos_mly_qcu_bem_pol_zul_est_ven_afr_tig_tha_sun_guj_ben_mol_swt_tur_bam_mlt_scr_cze_hun_mnd_jav_lit_aeg_alb_lat_jpn_krd_kor_tsn_ind_slo_cic_owc_amr_mcd_geo_tag_gam_lda_ewe_akn_uzb_tsw_rom_knd_dgb_azi_dyu_svk_glc_sid_rus_xho_fin_ctl_yor_tml_ger_eng_sod_bul_pan_bat_hin_mao_amh_moo_swe_cnt_hau_heb_urd_vie_chh_prs_arw_ita_fre_spa	-0.0917782437767296	-0.236833610218583	0.813306765219635
430	vie_dut_hun_aeg_jpn_sod_tsn_bat_owc_slo_tml_alb_scr_chh_xho_dgb_glc_fre_lat_ita_pol_mao_fbf_igb_bem_hau_svk_pan_ger_cic_mlt_sun_por_swa_cze_bsq_jav_bam_swe_fin_spa_wly_rus_ses_hin_bos_gam_geo_afr_ven_eng_ctl_qcu_est_bul_anl_tha_nor_cnt_zul_lit_lda_kor_rom_ind_yor_akn_heb_ukr_amr_grk_amh_tig_swt_azi_urd_tsw_arw_mol_aze_mly_mnd_tag_prs_guj_ben_krd_uzb_mcd_ewe_tur_moo_dyu_knd_sid	0.642451935679807	1.59143560418642	0.114905171600567
431	alb_hun_tur_cze_swt_pan_aeg_anl_vie_tag_ven_por_amr_nor_prs_bam_swe_ses_bos_mao_spa_afr_kor_knd_xho_fbf_ukr_tml_jav_bem_bat_pol_rus_dgb_aze_guj_amh_glc_igb_chh_slo_heb_ben_mol_bsq_qcu_mly_swa_owc_grk_lat_tig_cic_bul_akn_ita_mcd_eng_geo_hau_hin_est_ind_krd_ger_cnt_tsn_wly_lit_yor_sid_sod_tha_scr_uzb_dyu_zul_tsw_rom_dut_fre_ewe_mnd_moo_svk_arw_urd_jpn_ctl_gam_lda_sun_azi_fin_mlt	-0.246109022984834	-0.585140578981353	0.5598702807353
432	swt_dyu_heb_prs_jav_ind_ctl_por_vie_sid_tsn_ita_est_yor_zul_tsw_knd_geo_fin_rom_glc_urd_tag_hun_lit_mao_kor_krd_mlt_scr_lda_spa_lat_cze_ger_bos_swe_fbf_hau_arw_mol_afr_amr_mcd_swa_rus_dut_chh_svk_owc_xho_tig_uzb_cic_moo_pol_fre_cnt_mly_alb_eng_jpn_anl_bem_dgb_pan_grk_ven_sun_slo_guj_ukr_gam_mnd_tur_nor_azi_amh_aze_tha_wly_hin_ewe_bat_qcu_akn_ses_ben_sod_igb_bam_aeg_tml_bul_bsq	-0.320202052503927	-0.693828723354831	0.489519052360738
433	knd_nor_ewe_prs_gam_tig_jpn_cic_ven_cnt_bsq_moo_swe_ben_kor_sun_lit_aze_fbf_tsw_arw_tml_dut_ger_afr_uzb_alb_est_swa_chh_mcd_igb_wly_mol_bat_bul_ctl_tag_geo_glc_fre_eng_lda_azi_mao_sid_akn_dgb_aeg_zul_mnd_mly_mlt_tur_grk_bam_qcu_sod_lat_svk_swt_yor_pan_hin_vie_amh_rus_hun_cze_ses_amr_por_ita_bem_ukr_scr_heb_hau_slo_urd_tsn_fin_bos_ind_dyu_guj_spa_xho_tha_krd_pol_anl_rom_jav_owc	-0.849293299725425	-2.01409454411934	0.0468885724383666
434	tag_hin_bam_bat_zul_aze_mly_wly_akn_swe_jpn_mlt_aeg_swt_sod_alb_yor_geo_por_dgb_scr_tsn_ukr_kor_cze_bem_fin_slo_mol_tml_moo_qcu_est_vie_dut_cic_mcd_mnd_urd_ger_rus_bsq_grk_eng_prs_ven_uzb_gam_guj_swa_bos_anl_amr_ita_dyu_krd_tsw_rom_hau_afr_ewe_sid_knd_lda_amh_tig_fbf_tur_bul_fre_owc_igb_nor_xho_lit_mao_ben_ctl_jav_ind_heb_hun_ses_cnt_pol_sun_arw_spa_lat_azi_glc_svk_pan_tha_chh	0.371929190441145	0.886133719255446	0.377831119045717
435	yor_krd_mao_ukr_swe_ewe_akn_kor_pol_urd_ctl_knd_mnd_cze_sod_anl_bam_tig_cic_tur_est_aze_rus_cnt_dut_amh_aeg_scr_bos_igb_heb_tag_arw_bem_afr_guj_nor_lit_bsq_fre_xho_ita_tsw_mcd_pan_swa_qcu_glc_spa_gam_tml_ind_fin_jpn_bat_chh_mlt_svk_azi_fbf_lda_uzb_hun_bul_tha_owc_tsn_sun_alb_amr_dyu_hin_swt_vie_mol_ger_geo_grk_dgb_ven_jav_prs_slo_por_rom_mly_hau_moo_eng_wly_zul_lat_sid_ben_ses	-0.0369737202074164	-0.0831721110962339	0.933893448684044
436	afr_chh_amr_azi_pol_tml_tig_ses_jav_igb_arw_qcu_owc_dyu_yor_mcd_ger_bat_bos_dgb_amh_pan_slo_ben_prs_sun_sid_guj_moo_gam_ctl_glc_tsw_akn_anl_fin_fre_dut_mol_jpn_grk_mly_zul_mnd_uzb_sod_bul_hin_knd_svk_urd_lit_bem_vie_est_por_wly_ven_fbf_mlt_hau_ewe_krd_lda_ind_rus_swe_tag_ita_scr_cze_swt_tha_mao_alb_cnt_hun_bam_lat_kor_spa_tsn_rom_aeg_heb_aze_nor_eng_cic_xho_geo_bsq_swa_ukr_tur	-0.34046696654977	-0.772216390816787	0.441944247221158
437	gam_fbf_glc_swe_dgb_amh_tsn_bsq_sid_ses_bos_uzb_alb_zul_jpn_eng_guj_ben_yor_moo_knd_mlt_tml_wly_hau_ger_grk_ven_cic_spa_xho_ewe_lit_bem_fre_ctl_tsw_tag_sod_sun_bul_lat_igb_slo_scr_svk_anl_mol_est_kor_mcd_tur_hun_rom_tha_heb_aze_dyu_rus_amr_swt_ukr_aeg_ita_cnt_mao_swa_pan_arw_chh_dut_krd_vie_cze_afr_pol_fin_bat_lda_por_nor_ind_bam_geo_akn_hin_tig_mnd_mly_qcu_owc_azi_urd_prs_jav	0.135278109728644	0.352222632146577	0.725468221636987
438	krd_igb_scr_prs_sod_dut_hun_heb_tsw_owc_glc_geo_wly_sid_cic_alb_hau_swe_knd_arw_tur_fre_aze_ewe_kor_spa_eng_qcu_aeg_chh_bat_bem_yor_fbf_jav_mly_uzb_por_vie_mnd_xho_tag_rus_cze_est_anl_azi_bos_hin_zul_gam_nor_bul_mao_tml_sun_grk_ctl_jpn_swa_moo_amh_mol_dyu_ukr_ses_ven_tsn_swt_tha_ind_bsq_afr_cnt_slo_mlt_lat_pan_guj_mcd_tig_akn_lda_dgb_fin_rom_ita_bam_ben_ger_pol_lit_amr_urd_svk	0.415274609302974	0.968828207672195	0.335143791025113
439	aze_pol_fbf_sun_eng_geo_lda_knd_tag_prs_svk_ewe_fin_ven_yor_swt_cze_bsq_mnd_ctl_tsw_rom_glc_lat_spa_mol_jpn_tml_amr_hau_ita_azi_dgb_pan_ben_alb_nor_bem_uzb_ger_moo_xho_heb_swe_anl_tig_ukr_bos_rus_zul_mly_fre_tha_por_afr_wly_bul_cic_sod_urd_lit_scr_krd_slo_tur_hin_dut_mcd_est_ses_kor_mao_qcu_jav_akn_mlt_cnt_dyu_arw_ind_guj_igb_chh_tsn_hun_grk_swa_amh_vie_bam_sid_aeg_owc_gam_bat	0.169545984093833	0.393556790359069	0.694809114210886
440	grk_ind_tig_lat_aze_akn_est_amr_mao_ukr_scr_sod_urd_fre_knd_tsn_nor_bat_lda_alb_tur_mol_afr_moo_ben_chh_mcd_fin_amh_rom_sid_hun_gam_ita_cic_bos_swa_anl_guj_tha_mly_krd_jpn_ctl_igb_dgb_kor_ger_tml_aeg_eng_tsw_mnd_bam_swe_jav_cnt_spa_dut_swt_ven_hin_bem_tag_vie_dyu_owc_rus_svk_pol_cze_ses_geo_uzb_azi_yor_mlt_lit_xho_arw_glc_bul_pan_slo_por_sun_wly_ewe_hau_bsq_zul_heb_prs_qcu_fbf	0.271249259393683	0.629520007550306	0.530552157641362
441	cic_sid_bam_krd_bul_lda_moo_sod_tag_fin_azi_svk_mao_eng_mnd_ctl_lat_dgb_spa_rus_mcd_ben_qcu_ewe_cnt_ven_aeg_rom_akn_ses_vie_tml_aze_est_amr_swa_tig_scr_chh_hin_zul_knd_geo_swt_wly_bem_dut_bat_xho_amh_tha_mol_dyu_tsn_pan_hau_alb_ger_mlt_glc_igb_gam_lit_grk_pol_swe_mly_nor_heb_kor_hun_fre_anl_yor_ita_ukr_tsw_guj_ind_afr_jpn_bos_arw_uzb_prs_sun_tur_cze_fbf_jav_slo_por_urd_bsq_owc	0.0948875346195077	0.234918183582733	0.814788704163799
442	tag_ben_tml_moo_fin_tha_aeg_bam_ses_knd_uzb_ukr_lda_swa_pol_sid_mol_wly_vie_bat_lat_igb_slo_prs_dyu_ind_mly_tur_pan_jpn_hau_alb_cic_fre_ita_bos_jav_zul_bul_heb_mlt_cnt_bem_cze_anl_ven_akn_urd_gam_yor_kor_ewe_bsq_tig_swe_aze_grk_glc_mao_geo_tsn_hun_owc_xho_afr_amh_chh_sun_eng_hin_svk_est_rus_dut_sod_mcd_fbf_amr_nor_spa_swt_scr_qcu_ctl_krd_azi_mnd_ger_lit_arw_tsw_rom_dgb_guj_por	0.7435475185411	1.80657757326648	0.0740623695255809
443	mly_jav_nor_pol_ven_pan_slo_lit_dyu_bsq_alb_mnd_lat_tha_svk_uzb_mlt_cic_bos_tig_tml_cnt_aze_swa_mol_fbf_kor_rom_mcd_ses_tsn_swt_afr_lda_ukr_zul_hun_jpn_anl_qcu_geo_chh_swe_ewe_heb_wly_bem_yor_dgb_sid_prs_tsw_fin_owc_rus_krd_ita_aeg_akn_cze_bat_xho_tag_scr_hin_vie_bul_urd_moo_ind_est_ger_azi_ben_eng_tur_grk_glc_knd_igb_dut_bam_fre_sod_ctl_gam_spa_amr_hau_amh_mao_por_arw_guj_sun	-0.184961901929464	-0.405028589299822	0.686386652528109
444	fre_pan_svk_krd_azi_lat_tsw_ven_swt_zul_yor_aze_alb_tur_slo_amh_dgb_tml_guj_bam_swa_ses_bsq_sun_anl_fbf_est_owc_mao_mol_pol_spa_amr_grk_mcd_hun_tig_lit_ita_jav_bat_cnt_hin_dyu_uzb_tsn_ben_hau_mly_scr_knd_por_aeg_ewe_ger_bos_chh_akn_tag_sod_tha_arw_dut_qcu_swe_ctl_ukr_mlt_kor_prs_heb_vie_mnd_gam_jpn_urd_wly_moo_rus_bul_afr_cze_igb_bem_nor_rom_eng_fin_glc_ind_xho_sid_lda_cic_geo	0.118970700795618	0.27098718036929	0.787001443817946
445	vie_rom_tig_eng_jpn_tml_hin_fre_ben_por_mly_ctl_afr_bos_kor_spa_geo_sid_pol_qcu_lat_dgb_pan_cnt_swt_krd_bam_fbf_zul_ukr_lit_arw_ewe_scr_dyu_nor_ita_amh_fin_jav_yor_alb_gam_mcd_mlt_akn_glc_swe_knd_slo_est_rus_ger_tha_ven_sod_guj_mao_ses_cze_urd_chh_hau_bul_tur_tag_bsq_moo_mnd_amr_wly_lda_anl_bat_dut_ind_prs_igb_tsn_owc_grk_xho_heb_cic_aeg_svk_hun_azi_aze_bem_sun_uzb_mol_swa_tsw	-0.399876046817071	-1.05292398102901	0.295103869393185
446	slo_uzb_sod_wly_sid_moo_hau_glc_jpn_fre_jav_dgb_zul_prs_ukr_tml_ita_svk_mlt_est_amr_mly_cze_knd_dut_grk_bam_bos_afr_sun_dyu_urd_ven_mao_arw_aze_tsn_hun_swt_gam_lat_krd_owc_ewe_tig_hin_pol_bem_igb_mol_aeg_akn_spa_ger_amh_lda_chh_ben_ctl_tha_rom_ind_yor_alb_qcu_tag_mnd_swe_scr_pan_fbf_kor_bat_vie_heb_bsq_cnt_anl_eng_fin_azi_mcd_xho_swa_lit_tur_bul_cic_por_nor_ses_rus_guj_geo_tsw	-0.91501417555683	-2.19944724000595	0.0303250313131722
447	fin_akn_knd_mol_rus_azi_amh_guj_mao_hun_tag_pol_ger_bsq_ita_hin_prs_uzb_sod_est_ses_mly_chh_qcu_igb_ben_ukr_xho_mcd_glc_spa_tha_heb_fbf_ctl_grk_geo_dgb_arw_swt_bam_bos_bem_yor_tsw_alb_dut_swe_mlt_tsn_amr_dyu_slo_gam_svk_pan_kor_rom_lda_vie_tig_tml_jpn_cze_tur_mnd_ind_bul_jav_hau_ven_scr_nor_ewe_swa_bat_anl_eng_afr_lat_por_cnt_krd_urd_sun_lit_owc_aeg_fre_cic_zul_aze_sid_wly_moo	0.141940011267625	0.326212172662342	0.744996767137308
448	mol_grk_amh_scr_bam_tsn_swe_akn_krd_lat_yor_qcu_heb_uzb_zul_dyu_rom_ctl_sun_pol_ukr_swt_bsq_fin_xho_tag_bos_dut_cze_bat_prs_jav_cnt_glc_hau_chh_nor_arw_bem_mao_ind_alb_bul_guj_swa_ven_geo_mly_mnd_wly_lit_owc_knd_spa_tur_aeg_lda_aze_est_igb_cic_tha_sod_anl_eng_sid_pan_tig_dgb_ita_ses_tsw_mcd_ger_ewe_afr_fbf_por_jpn_hun_slo_azi_urd_fre_mlt_rus_ben_svk_tml_moo_hin_kor_gam_vie_amr	0.000965030742974536	0.00240011947603791	0.99809012446601
449	hau_xho_swt_bsq_wly_afr_chh_swa_dgb_tsn_bul_prs_gam_est_rus_ven_tig_nor_glc_arw_tml_mol_jpn_ita_ger_mlt_heb_aeg_bos_sun_vie_mcd_lda_ewe_azi_yor_swe_anl_mao_dut_cnt_pol_slo_amr_sid_uzb_hun_hin_bat_ctl_moo_bam_amh_guj_fre_spa_qcu_igb_ben_svk_sod_alb_fbf_tur_pan_fin_por_urd_aze_tha_lit_zul_jav_scr_cic_ind_kor_lat_rom_eng_tag_mly_tsw_krd_cze_knd_geo_akn_grk_owc_bem_ses_ukr_mnd_dyu	NA	NA	NA
450	dyu_por_scr_nor_guj_vie_amr_ctl_knd_ita_bat_glc_wly_mao_anl_ven_dut_yor_spa_alb_fre_ger_gam_moo_swt_cnt_rus_geo_mly_chh_amh_tag_mcd_afr_sid_swa_fbf_aze_ses_xho_hun_heb_pan_lat_arw_tha_hau_azi_bem_pol_aeg_grk_fin_ukr_rom_krd_ben_mlt_jav_prs_tur_uzb_tml_tig_tsw_zul_mol_ewe_sun_igb_hin_bsq_slo_swe_urd_lda_qcu_ind_est_mnd_kor_jpn_svk_dgb_bos_akn_bam_owc_sod_cic_cze_bul_tsn_eng_lit	0.301008004393078	0.687071786858224	0.493747270880977
451	afr_pol_ven_chh_swa_ger_sid_rom_tsn_lit_arw_wly_uzb_aeg_alb_fbf_glc_bam_svk_guj_fin_mcd_lda_bsq_rus_heb_sun_amr_krd_anl_knd_azi_ewe_mao_urd_grk_tml_moo_tig_vie_bos_ctl_igb_dyu_nor_swt_slo_aze_zul_hin_est_lat_ben_cnt_mlt_tag_owc_mol_jav_hau_tha_tsw_xho_bem_eng_sod_mnd_akn_hun_geo_scr_gam_spa_bul_ses_jpn_kor_dgb_pan_ind_qcu_ita_por_fre_dut_cic_cze_yor_mly_amh_bat_swe_prs_tur_ukr	-0.00461509387142586	-0.0103896356248276	0.99173267434429
452	dyu_gam_akn_rom_ind_xho_bul_pan_mcd_cze_zul_swe_tsw_swt_vie_swa_cnt_tur_sod_geo_owc_bat_grk_tml_aze_fin_mly_qcu_tsn_fbf_ben_mao_dgb_ewe_por_azi_ses_aeg_anl_svk_hun_moo_dut_lda_ger_ita_lat_afr_amr_kor_nor_heb_ukr_mnd_bem_alb_ven_tig_eng_scr_urd_prs_cic_mlt_guj_glc_tha_fre_ctl_jav_igb_mol_wly_yor_hau_krd_tag_sun_jpn_arw_bam_sid_est_chh_lit_amh_knd_rus_hin_uzb_bos_pol_spa_bsq_slo	0.149333007340213	0.384711874294034	0.701329254831159
453	rus_ita_mol_wly_cze_spa_bos_lda_jav_mly_mlt_hin_swe_owc_bul_afr_alb_zul_ben_bsq_scr_eng_knd_prs_ind_pol_ukr_vie_por_tsw_fre_glc_sid_pan_amh_tur_sod_cnt_gam_tag_yor_slo_ewe_moo_tsn_igb_swa_mao_rom_arw_chh_sun_tig_dyu_lat_tml_swt_fin_urd_geo_aeg_azi_mcd_aze_amr_hun_bam_grk_ven_heb_kor_krd_uzb_tha_svk_qcu_ger_xho_mnd_est_lit_bem_jpn_akn_bat_cic_guj_ctl_hau_ses_nor_fbf_dut_anl_dgb	0.764910284421169	1.86957059360385	0.0646898118152662
454	pol_sun_tig_mlt_geo_ven_knd_bul_uzb_alb_igb_jpn_glc_grk_amh_por_spa_pan_est_mao_dgb_ewe_guj_amr_lda_kor_chh_wly_svk_ind_tml_cic_swa_fin_rus_ben_mnd_ctl_tsn_anl_lat_aeg_akn_bos_dut_tur_dyu_bam_heb_hau_afr_ita_qcu_arw_slo_zul_tsw_jav_gam_owc_bem_scr_azi_fbf_ses_vie_mol_cze_aze_bat_tag_tha_bsq_ger_yor_ukr_urd_swe_sid_moo_sod_mly_nor_xho_hin_mcd_cnt_fre_krd_eng_swt_hun_lit_rom_prs	-0.2274810988517	-0.542941549983269	0.588468951453305
455	dgb_grk_rus_mcd_lat_mnd_swa_jpn_cze_akn_gam_yor_spa_mlt_pan_alb_ita_sod_chh_mao_bat_vie_anl_guj_afr_xho_tur_bos_hin_lda_cnt_mol_amh_scr_svk_tsw_arw_eng_slo_mly_est_hun_igb_bsq_aze_sid_wly_heb_dut_urd_aeg_rom_bam_ewe_fin_hau_zul_ctl_owc_tml_bul_tig_knd_prs_glc_cic_ven_ben_ger_lit_tag_ind_por_dyu_fre_uzb_sun_krd_swe_nor_pol_azi_bem_swt_qcu_tha_tsn_moo_jav_geo_ukr_kor_fbf_amr_ses	0.0543591624225174	0.139370203622081	0.889458989570997
456	ven_grk_bos_chh_ita_wly_anl_lda_bat_tur_arw_mao_jav_hun_ctl_azi_por_xho_est_dyu_svk_heb_gam_sun_igb_rus_tsn_scr_fre_akn_pan_pol_hin_tml_bul_amh_rom_tig_glc_uzb_bem_mlt_geo_dut_mol_ewe_vie_moo_urd_ger_ind_swa_fbf_lat_kor_prs_ukr_bsq_hau_yor_owc_eng_knd_fin_mly_cze_sid_cic_zul_nor_qcu_mcd_krd_tha_amr_ben_lit_swe_spa_aeg_bam_swt_aze_cnt_alb_guj_afr_jpn_dgb_mnd_tsw_ses_slo_tag_sod	0.0584993386086857	0.1362105228171	0.891949274012123
457	spa_cnt_jpn_ukr_knd_tsw_sun_mao_nor_tml_cze_xho_hun_jav_dyu_aze_ctl_cic_zul_igb_bsq_tur_fre_scr_ben_mlt_urd_lda_tag_azi_ewe_bul_ind_heb_prs_tha_ven_amr_geo_bam_swe_svk_uzb_fbf_dut_dgb_rus_chh_lat_hin_wly_arw_glc_moo_kor_bem_alb_bat_mol_krd_owc_amh_est_tsn_mcd_por_akn_gam_tig_ses_bos_aeg_mnd_swa_rom_swt_pol_vie_slo_eng_sid_afr_fin_qcu_anl_pan_ita_yor_ger_lit_mly_grk_hau_sod_guj	0.412310062218669	0.976516642865299	0.33134181460476
458	knd_cnt_lat_hun_ind_owc_mao_rom_tag_alb_geo_krd_dut_aeg_wly_cze_sid_azi_bul_spa_uzb_pol_fbf_tig_ben_est_nor_slo_hin_prs_mly_guj_hau_mnd_aze_ukr_afr_amr_svk_glc_eng_tur_fre_akn_tsn_sod_tsw_ewe_jpn_dyu_chh_swa_qcu_ctl_bam_arw_yor_urd_bsq_mol_xho_vie_heb_tml_zul_ven_igb_pan_bat_kor_grk_mcd_fin_lda_amh_ita_ses_swe_lit_mlt_dgb_anl_bos_por_scr_moo_rus_bem_jav_gam_cic_swt_tha_sun_ger	-0.115808009538114	-0.297134892776884	0.767026186307374
459	sid_hun_zul_mnd_jpn_aze_mcd_ger_spa_amh_slo_moo_igb_bos_prs_ewe_tur_qcu_kor_wly_swe_yor_lit_hin_cnt_chh_dgb_krd_ita_sod_rus_pan_gam_dut_knd_jav_urd_azi_eng_tha_amr_dyu_geo_nor_bsq_arw_svk_akn_tsw_glc_tml_bam_est_mly_fbf_mlt_sun_grk_ven_alb_tig_hau_owc_ukr_cic_vie_anl_ctl_bul_fin_swa_lat_pol_fre_heb_guj_ben_mol_bat_rom_tsn_ind_lda_uzb_ses_xho_swt_mao_por_bem_aeg_scr_tag_afr_cze	-0.265958434615749	-0.727659974619122	0.468649764307637
460	ita_mcd_fre_tig_mlt_yor_tur_slo_rom_tsn_pan_eng_bsq_arw_lda_bem_bam_gam_ger_scr_swa_dut_dgb_mly_cze_por_dyu_jpn_spa_krd_akn_igb_swt_tsw_cnt_zul_ses_mnd_bos_xho_prs_cic_ind_svk_mao_hau_jav_bul_pol_chh_alb_azi_heb_ukr_glc_anl_sun_bat_vie_tag_ctl_wly_hun_lit_rus_uzb_ewe_kor_sod_aze_guj_tml_moo_ven_sid_swe_lat_qcu_ben_nor_hin_knd_fbf_amr_aeg_afr_geo_tha_amh_grk_mol_fin_urd_owc_est	-0.243240219561573	-0.655371173524195	0.513846717735929
461	bos_fre_wly_fbf_mly_hin_tml_ben_tsn_rom_pan_amh_lit_cze_bat_slo_por_yor_mnd_dut_scr_glc_alb_hun_krd_sid_ven_azi_bsq_bam_prs_aze_sun_akn_mcd_tur_guj_svk_mol_tha_jpn_lda_spa_grk_jav_sod_bul_igb_bem_gam_ind_amr_nor_mlt_swe_heb_ewe_knd_anl_fin_vie_eng_est_ger_afr_dyu_chh_ita_urd_swt_ukr_rus_arw_xho_kor_moo_cnt_pol_swa_geo_uzb_qcu_owc_tig_dgb_aeg_cic_lat_zul_hau_mao_ctl_tag_ses_tsw	0.400380823053441	1.00137861278357	0.319242197383298
462	krd_hin_lda_scr_fre_ses_bam_fbf_chh_svk_aze_cic_mly_dut_glc_dgb_nor_spa_jpn_swa_mol_amh_cze_geo_tsn_tag_knd_tml_ger_xho_uzb_anl_bsq_ita_afr_aeg_dyu_amr_bos_sid_vie_tig_mcd_sun_ven_mnd_wly_fin_jav_ben_azi_rom_owc_ukr_est_hun_lat_cnt_qcu_mao_pol_grk_mlt_bem_arw_ewe_igb_swe_heb_kor_por_zul_lit_bul_bat_eng_sod_tur_prs_urd_slo_rus_hau_akn_tha_guj_ind_alb_tsw_pan_yor_gam_swt_moo_ctl	NA	NA	NA
463	tsn_ukr_cnt_mly_svk_zul_rus_ctl_amh_wly_ind_scr_dgb_ven_por_sod_lda_afr_krd_bat_tag_cic_swe_mlt_moo_rom_aze_tsw_knd_ses_qcu_tha_jav_xho_bsq_nor_heb_mnd_yor_tml_igb_swt_alb_fbf_uzb_bul_sid_kor_slo_sun_mol_guj_cze_pan_gam_ewe_bam_mcd_mao_azi_aeg_owc_hin_hun_tur_bos_lat_fin_glc_amr_chh_ben_urd_spa_eng_ita_jpn_vie_prs_geo_swa_fre_pol_grk_ger_hau_anl_bem_dyu_arw_akn_tig_lit_est_dut	-0.0573358912475844	-0.152905273445643	0.878804244211162
464	wly_ses_bam_cic_sun_swe_sod_tig_dyu_bos_hun_anl_mlt_amh_slo_aeg_prs_tsw_yor_chh_dut_svk_tsn_tha_hau_pol_bat_hin_spa_mcd_ben_knd_lat_uzb_lit_owc_ita_fre_afr_swt_tur_mao_geo_scr_ukr_mol_tml_bul_ctl_rom_zul_por_bsq_ger_gam_tag_cnt_ind_amr_bem_mly_mnd_swa_lda_xho_glc_azi_guj_dgb_kor_cze_vie_sid_eng_heb_jav_grk_arw_ewe_fbf_est_igb_fin_jpn_aze_ven_rus_pan_krd_akn_moo_qcu_nor_alb_urd	-0.490460841128415	-1.106322404942	0.27144057220416
465	dut_tha_ses_grk_anl_cic_lit_sod_yor_heb_afr_glc_geo_swe_cnt_chh_fin_ven_igb_arw_dyu_qcu_ctl_mol_jav_mcd_urd_azi_mao_eng_pol_mnd_jpn_spa_hin_aeg_nor_lda_cze_por_krd_amr_bul_sun_ind_uzb_xho_gam_bsq_rom_slo_wly_ewe_bam_tig_fbf_amh_prs_hun_owc_ben_bat_vie_svk_guj_hau_sid_knd_scr_bos_akn_zul_bem_ger_kor_tsn_ita_tsw_rus_est_pan_mlt_swa_dgb_tur_ukr_alb_moo_aze_fre_tml_lat_swt_mly_tag	-0.340565458793333	-0.79354932238369	0.429477889204659
466	aze_zul_guj_cic_azi_qcu_mao_mnd_gam_jpn_afr_rus_grk_swe_swa_igb_aeg_svk_swt_urd_tur_slo_dgb_chh_cze_nor_geo_hin_ind_rom_alb_tsw_krd_sid_xho_ukr_kor_arw_tsn_tig_akn_bem_est_anl_bsq_ita_fre_ven_mol_tag_eng_pan_cnt_ses_heb_dut_moo_scr_vie_ctl_lda_bul_fbf_ben_bam_prs_sun_dyu_bat_amh_tha_wly_owc_pol_mcd_ger_jav_bos_por_spa_lit_amr_hun_glc_ewe_fin_mlt_mly_hau_yor_lat_sod_uzb_knd_tml	0.335468299071525	0.878938425312698	0.381699994899291
467	knd_fbf_bul_sid_dut_tag_vie_rus_swe_guj_anl_afr_tur_dgb_geo_svk_tha_por_bsq_jpn_aze_prs_spa_xho_mao_bat_amh_gam_ukr_tml_eng_lda_swt_cic_nor_fre_sun_pan_alb_bos_cze_hun_ven_fin_chh_mcd_mlt_aeg_tig_ind_arw_yor_ben_hin_est_dyu_mly_urd_sod_amr_mol_wly_ses_krd_tsw_swa_scr_glc_ctl_kor_bem_uzb_akn_jav_pol_mnd_cnt_lat_bam_azi_moo_hau_rom_grk_ewe_lit_zul_slo_owc_tsn_qcu_ita_igb_ger_heb	0.218422335119243	0.588490703604375	0.557629528773157
468	amr_spa_alb_aeg_chh_bul_uzb_hun_ukr_dgb_sun_bat_zul_tag_knd_xho_akn_gam_swa_wly_prs_afr_por_tml_ven_sod_ind_cic_fre_sid_yor_tsw_krd_swe_owc_mnd_swt_arw_cze_mao_grk_mol_tur_ger_bam_cnt_lit_vie_jav_bem_mly_heb_qcu_scr_tha_pol_lda_ben_ewe_anl_mcd_fbf_rom_bsq_ita_guj_moo_lat_mlt_svk_igb_nor_amh_azi_geo_jpn_eng_tig_glc_kor_tsn_urd_slo_est_ses_hau_bos_aze_dyu_dut_fin_pan_hin_rus_ctl	-0.685576404751443	-1.66081980968354	0.100117565342587
469	xho_sod_spa_mol_afr_rom_ses_slo_jav_cze_swa_bem_ben_lda_tag_glc_kor_alb_wly_rus_uzb_jpn_ind_mlt_amr_tsw_geo_tur_dgb_vie_ger_fbf_moo_igb_mcd_hin_cic_fin_tml_gam_bos_knd_krd_est_pol_bul_tig_sid_prs_guj_pan_por_ewe_qcu_bat_swe_tsn_sun_lit_yor_nor_anl_mao_arw_grk_ukr_hun_scr_ctl_aeg_akn_lat_mly_bsq_hau_cnt_amh_fre_eng_aze_bam_chh_ita_heb_dyu_mnd_dut_svk_tha_ven_urd_swt_zul_owc_azi	0.0166702583174537	0.0431805548172215	0.965650181292858
470	gam_mly_swa_bam_hun_grk_nor_lda_chh_ewe_hau_rom_ses_cnt_bsq_aeg_eng_sid_ukr_qcu_fbf_owc_spa_slo_lit_yor_tur_bos_anl_guj_alb_geo_tsn_bat_arw_tig_knd_tml_lat_mlt_ctl_tsw_rus_amr_jav_mcd_urd_pol_swe_vie_est_pan_ben_zul_por_cic_xho_dgb_heb_mnd_jpn_prs_kor_ger_dyu_mao_uzb_ven_scr_afr_sod_krd_swt_ind_dut_glc_moo_bul_aze_hin_tha_ita_sun_azi_igb_bem_fin_fre_mol_tag_cze_wly_svk_amh_akn	0.331581604285654	0.779530520597386	0.437646539210737
471	cze_owc_nor_geo_mcd_krd_ses_bam_aeg_wly_mao_bsq_lda_mly_hau_fbf_kor_cnt_guj_fre_afr_sid_amh_tml_dut_lit_yor_qcu_tag_akn_tur_swa_pol_chh_azi_ind_jav_rus_scr_ven_est_xho_tsn_arw_amr_vie_lat_urd_uzb_mlt_fin_gam_rom_glc_prs_igb_grk_cic_zul_moo_mol_bem_bul_spa_pan_swe_sod_anl_ctl_dyu_hin_bos_por_swt_slo_sun_tha_dgb_hun_svk_heb_mnd_tsw_aze_knd_ger_eng_ben_tig_alb_jpn_ita_ewe_bat_ukr	-0.317624054554594	-0.732571926243568	0.465661896718459
472	bam_cic_ses_grk_tig_rom_tml_geo_tha_owc_guj_lda_fin_tsn_xho_bat_bem_svk_anl_qcu_hun_mol_tag_jpn_prs_uzb_dgb_zul_amh_swa_rus_kor_mcd_azi_akn_lit_spa_wly_sid_gam_moo_swe_dyu_bul_sod_knd_pol_heb_ita_alb_amr_glc_vie_sun_cze_hau_aze_arw_ukr_aeg_tur_bos_ewe_est_fbf_igb_bsq_mao_ger_afr_ctl_chh_por_nor_mnd_krd_fre_hin_mly_ben_eng_scr_urd_ven_swt_jav_mlt_slo_pan_lat_dut_tsw_cnt_ind_yor	-0.0129250570569684	-0.0317817751826373	0.974714189206055
473	grk_eng_rus_fre_yor_ctl_uzb_ita_pan_zul_hau_mly_cze_mao_alb_nor_sun_por_sod_mcd_krd_geo_gam_akn_chh_xho_dut_svk_ses_prs_aze_ger_anl_amr_bos_dyu_lit_jpn_glc_vie_guj_pol_qcu_arw_swa_igb_lda_moo_ven_tha_azi_mol_urd_wly_swt_fin_lat_tml_dgb_scr_ukr_aeg_hin_cic_afr_tag_ben_bam_bul_bat_ind_tig_est_jav_knd_heb_hun_tsn_slo_mnd_amh_bem_ewe_kor_cnt_swe_owc_rom_fbf_bsq_mlt_spa_tur_tsw_sid	0.568595989984609	1.38317399193111	0.169923193417129
474	geo_krd_chh_akn_tsw_tig_eng_jpn_sun_lit_dut_guj_bos_xho_rom_alb_bat_grk_prs_ewe_glc_mlt_ukr_ben_dgb_kor_uzb_ses_svk_heb_swe_mol_pan_amr_jav_knd_bam_tsn_dyu_aze_est_sid_lda_moo_ctl_aeg_azi_bul_nor_por_slo_cze_owc_spa_igb_mly_wly_tha_urd_arw_bem_hin_mcd_tag_anl_pol_ger_swt_fin_vie_scr_ind_amh_fre_qcu_lat_bsq_ita_fbf_zul_swa_tur_sod_mnd_cnt_mao_afr_yor_tml_cic_hun_ven_gam_rus_hau	-0.285157052009974	-0.833677888131858	0.40659865234353
475	scr_ger_wly_uzb_tsn_aeg_amh_hun_ses_knd_tsw_prs_alb_azi_fin_tha_spa_ita_slo_grk_aze_ven_swa_bos_eng_bam_ind_igb_pan_tur_por_cic_hin_vie_owc_cze_dgb_ctl_rus_sun_heb_bul_sid_chh_jpn_anl_pol_bat_bem_moo_ben_geo_glc_urd_swe_ewe_xho_akn_kor_ukr_fre_amr_sod_tig_svk_mcd_fbf_zul_est_krd_yor_lda_guj_dyu_gam_mao_nor_arw_dut_cnt_bsq_tag_mlt_lit_qcu_hau_jav_swt_tml_afr_mol_mnd_rom_mly_lat	0.329992077689559	0.738726827418689	0.461933189269935
476	anl_chh_cnt_fin_mly_igb_dgb_por_jav_fbf_bsq_glc_knd_hin_lda_jpn_mcd_uzb_pan_guj_sun_spa_urd_krd_amh_rus_swe_yor_arw_ger_gam_kor_cze_scr_bat_mlt_swt_ctl_lit_tag_aze_geo_ukr_ewe_ven_alb_aeg_nor_hun_zul_grk_qcu_vie_fre_mao_moo_bos_bem_cic_eng_prs_mnd_bul_azi_ita_ses_rom_tig_xho_pol_lat_afr_tsw_slo_tml_sid_hau_akn_ind_swa_sod_tha_dut_ben_est_dyu_tsn_bam_svk_wly_mol_owc_heb_tur_amr	0.170054724653878	0.39514472217958	0.693640958541018
477	chh_dut_rom_spa_pol_aze_slo_scr_ses_eng_bat_xho_bem_moo_ben_cnt_kor_svk_grk_mly_fre_tig_sod_cze_alb_tag_uzb_vie_qcu_afr_bsq_urd_ctl_mol_knd_fbf_owc_igb_gam_nor_tur_tha_sid_ind_cic_jpn_glc_geo_mlt_guj_tml_dyu_sun_rus_tsn_amh_hau_yor_swt_pan_prs_wly_fin_anl_mcd_mao_ven_swe_hun_swa_heb_mnd_zul_hin_krd_ukr_lda_lit_ewe_est_akn_ita_bul_lat_tsw_arw_amr_ger_azi_bos_dgb_por_bam_jav_aeg	-0.237936368859025	-0.577561528973479	0.564955890103761
478	bos_ewe_urd_heb_prs_glc_ben_jav_ses_dut_guj_xho_knd_mcd_grk_azi_sid_lda_est_rom_mlt_qcu_aeg_swe_spa_tur_ukr_akn_dgb_tig_hun_cic_owc_sod_zul_chh_bat_tha_tml_mol_mao_gam_hau_amh_fre_geo_tsw_eng_svk_kor_alb_lat_ger_arw_jpn_scr_slo_bsq_anl_rus_ita_mly_por_mnd_ven_hin_lit_cnt_pan_pol_swa_swt_fbf_bem_moo_vie_uzb_fin_bul_afr_tag_nor_aze_bam_ind_sun_yor_tsn_ctl_cze_igb_wly_amr_krd_dyu	0.151409140260622	0.384382055956448	0.701572821005322
479	jpn_wly_pol_grk_moo_alb_amr_ger_kor_slo_mly_tsn_svk_tsw_swa_anl_tig_ind_ewe_geo_fin_ven_owc_chh_aze_afr_sun_krd_swt_cze_rus_hau_ukr_dyu_lat_mcd_tag_glc_uzb_bat_mlt_fre_urd_tml_igb_lit_eng_spa_tur_bam_mnd_azi_mol_guj_xho_akn_por_heb_hun_sod_bem_knd_amh_pan_jav_nor_hin_est_fbf_mao_rom_qcu_ben_bsq_sid_bos_tha_arw_cnt_dut_bul_scr_vie_lda_yor_aeg_zul_ses_dgb_ctl_cic_gam_swe_ita_prs	-0.136554826734551	-0.364554594884847	0.716271542086343
480	afr_nor_zul_mao_bul_est_azi_ukr_owc_ita_cze_ben_glc_sod_mnd_lat_tsw_cnt_mcd_pol_akn_tsn_moo_xho_hin_por_tml_bsq_cic_rus_ewe_kor_bat_heb_aeg_jpn_tha_vie_tig_anl_bos_prs_mlt_lda_sun_pan_knd_geo_arw_qcu_bam_hun_fin_mly_gam_ind_grk_tag_urd_svk_wly_tur_krd_rom_amr_uzb_amh_bem_fre_guj_ses_dyu_lit_chh_slo_ger_dut_igb_dgb_jav_aze_ven_mol_yor_alb_swe_ctl_hau_swa_swt_scr_spa_fbf_sid_eng	-0.0822558942166181	-0.213811812964944	0.831161875206589
481	tsw_owc_zul_mao_igb_akn_gam_sun_alb_moo_mcd_bos_hun_sid_vie_wly_tha_dyu_swa_bam_mly_kor_ind_spa_por_tig_ctl_grk_hau_ita_xho_bsq_rus_swt_hin_ewe_cze_anl_urd_lda_bem_dgb_lat_amr_ben_bat_rom_tsn_jpn_fre_yor_tml_aze_fbf_knd_uzb_afr_ukr_sod_svk_est_heb_slo_eng_tur_glc_bul_jav_azi_prs_amh_aeg_krd_pol_cnt_dut_arw_ses_mnd_tag_geo_guj_cic_swe_fin_pan_qcu_ven_mlt_chh_ger_scr_lit_mol_nor	0.0120388704359964	0.029143105516251	0.976812906075085
482	lit_ven_mnd_ben_bam_ukr_xho_jpn_cnt_kor_svk_swe_grk_scr_pol_tsn_swa_zul_igb_bsq_bul_fin_hun_moo_krd_amr_guj_nor_jav_gam_fre_cze_wly_owc_tsw_est_ses_uzb_swt_mcd_eng_mol_alb_cic_aze_knd_arw_ind_akn_sod_chh_spa_sun_dut_geo_slo_sid_anl_glc_tig_yor_afr_ita_fbf_mlt_rom_hau_prs_azi_amh_vie_mly_lat_bos_hin_lda_tur_bat_aeg_tag_ewe_urd_bem_tha_rus_tml_pan_ctl_mao_qcu_dgb_heb_ger_dyu_por	-1.09905250968251	-2.55409282778796	0.0122719183529634
483	hun_bsq_pol_fbf_pan_aeg_fin_est_ewe_arw_azi_qcu_mcd_tag_bul_chh_kor_lda_amh_mlt_tsn_ben_tig_moo_hin_dyu_mol_ctl_spa_amr_krd_svk_cic_igb_glc_ind_guj_wly_alb_knd_jav_owc_swa_scr_lit_lat_eng_bos_gam_cze_swt_afr_por_ger_vie_bam_dut_ven_zul_slo_ita_xho_dgb_sid_ses_aze_cnt_nor_bat_akn_geo_swe_hau_sod_urd_rus_yor_uzb_tsw_tml_mnd_tha_grk_prs_jpn_bem_sun_heb_fre_anl_rom_ukr_mao_mly_tur	0.846080259935614	2.03239234944454	0.044965711986585
484	bat_tur_arw_azi_cnt_guj_ven_tha_krd_igb_chh_owc_prs_mlt_aze_bul_hun_ewe_ind_lat_lda_heb_hau_ita_aeg_por_amh_est_xho_zul_tig_ctl_cze_slo_swt_yor_mol_akn_glc_mnd_urd_dyu_bsq_amr_fin_spa_mly_tsn_rom_tml_anl_vie_ger_moo_dut_grk_qcu_cic_pol_dgb_hin_bem_bam_rus_gam_sod_knd_bos_geo_swa_fre_scr_mcd_sun_eng_kor_sid_svk_tag_pan_fbf_wly_ses_swe_mao_jpn_lit_afr_nor_tsw_ben_uzb_jav_alb_ukr	-0.133545061662285	-0.33973604506476	0.734821382090545
485	igb_bsq_dut_uzb_rom_swa_alb_mol_swt_nor_grk_ita_qcu_afr_geo_mlt_tur_por_knd_fre_dyu_fbf_guj_tsw_zul_bos_kor_chh_urd_tml_tha_cic_aeg_pan_mnd_gam_mly_ven_cnt_sod_krd_glc_xho_bem_dgb_bam_tig_sid_hin_tag_ewe_wly_prs_moo_heb_ukr_ind_anl_est_lit_svk_jav_bul_bat_ses_ben_ger_swe_rus_sun_azi_aze_slo_mao_lda_amr_scr_tsn_mcd_owc_fin_amh_hun_jpn_hau_lat_eng_spa_vie_cze_yor_arw_ctl_pol_akn	0.303411523552865	0.778996664526178	0.437959398558903
486	rus_nor_aeg_lat_ven_bos_mlt_zul_ukr_swa_amr_por_uzb_dyu_lda_bat_fin_fbf_moo_yor_alb_grk_prs_hin_kor_pan_swe_cic_ind_krd_swt_aze_bsq_urd_mly_knd_vie_hau_fre_xho_igb_afr_ses_bem_heb_ben_bam_jav_arw_cnt_ger_tsn_scr_dgb_pol_mol_geo_svk_eng_tml_mcd_gam_tag_mnd_slo_est_ctl_rom_sun_guj_wly_spa_azi_sid_akn_tsw_tur_lit_anl_owc_chh_mao_amh_ewe_hun_ita_dut_glc_tha_qcu_tig_cze_sod_jpn_bul	0.681419484932714	1.79217386823773	0.0763570187797996
487	knd_mlt_heb_prs_pol_tig_igb_tur_glc_vie_xho_mnd_pan_wly_ctl_dgb_sod_lit_alb_fre_bsq_ses_owc_lda_hau_est_cnt_aeg_ger_cze_tml_uzb_dyu_bem_rus_ben_sid_guj_amr_por_bam_swe_tsw_ven_ind_azi_fin_zul_ewe_scr_hun_eng_mly_qcu_sun_arw_tag_spa_tha_amh_tsn_gam_kor_krd_swt_mao_bos_urd_dut_svk_hin_bat_cic_grk_fbf_jav_bul_ukr_mcd_lat_swa_yor_jpn_aze_anl_chh_moo_afr_geo_nor_ita_slo_rom_mol_akn	-0.361126995100178	-0.845853639351895	0.399805501139673
488	krd_bsq_ind_moo_heb_dyu_igb_bul_ewe_mol_owc_dgb_afr_jpn_scr_chh_urd_aeg_rom_dut_tag_lda_kor_anl_hun_fin_guj_slo_lit_cic_qcu_rus_bos_sid_swe_tur_nor_cnt_tha_jav_amh_azi_zul_amr_wly_bam_sun_mlt_tsw_swa_bat_gam_hin_grk_mcd_xho_fbf_tsn_mnd_swt_lat_prs_fre_cze_spa_est_yor_ukr_sod_knd_akn_ger_eng_mly_ctl_uzb_ben_pol_ven_tml_arw_tig_alb_ita_mao_aze_glc_svk_geo_por_ses_vie_hau_pan_bem	-0.039319525756737	-0.100358042155713	0.920276111283198
489	ita_scr_rom_xho_bsq_dut_sid_glc_ben_tag_svk_ctl_urd_spa_wly_tha_mcd_ger_por_bat_kor_lat_sod_cnt_mlt_aeg_yor_bam_bos_mnd_hun_lda_gam_pan_igb_tig_rus_qcu_chh_moo_ukr_eng_prs_swa_tsn_geo_tsw_pol_knd_cic_owc_fbf_dyu_swe_jpn_nor_arw_ewe_amr_heb_mao_zul_mol_swt_sun_fin_vie_bul_fre_aze_krd_akn_tml_azi_bem_ind_jav_ven_est_dgb_afr_slo_uzb_hau_tur_mly_anl_cze_guj_alb_hin_lit_grk_amh_ses	-0.210771729538933	-0.532674958700357	0.5955290952089
490	pol_spa_wly_xho_swe_rom_tig_urd_tsw_arw_ben_ita_bul_slo_bat_owc_uzb_mol_heb_hau_dyu_gam_yor_anl_scr_eng_fre_cic_sod_mly_dut_ind_lda_bos_kor_ven_aze_bsq_est_tur_jpn_azi_lit_bem_zul_tsn_sun_tml_hun_glc_cze_guj_ger_mlt_prs_bam_ukr_geo_fin_moo_pan_alb_mcd_ctl_rus_jav_afr_knd_sid_por_grk_qcu_swt_amr_chh_amh_hin_ewe_svk_dgb_fbf_mao_mnd_igb_aeg_vie_tha_nor_krd_cnt_swa_akn_tag_ses_lat	-0.00116131356007645	-0.00306273583597588	0.997562854377995
491	alb_pan_grk_sun_bos_cic_dut_bul_tsn_sod_jav_ita_mly_swa_swt_spa_fre_xho_ben_zul_swe_svk_tha_tur_ewe_fbf_aeg_ses_uzb_hau_moo_mao_chh_por_bsq_rom_cnt_ven_urd_prs_lda_scr_knd_ind_mlt_slo_tsw_tml_owc_kor_ukr_dgb_vie_rus_azi_sid_amr_gam_qcu_cze_hun_bat_tig_anl_afr_glc_bam_bem_arw_dyu_eng_yor_fin_ctl_krd_heb_jpn_amh_lit_hin_igb_ger_pol_geo_lat_wly_guj_nor_mnd_aze_tag_mcd_est_mol_akn	0.126689396999503	0.288268110958245	0.773783001531547
492	geo_cic_eng_prs_tml_moo_fbf_urd_afr_owc_mlt_yor_dgb_anl_ind_swa_dyu_grk_tur_mcd_amr_igb_hau_pan_tsn_fre_akn_guj_tag_ctl_rus_pol_bsq_aze_ewe_mol_sod_rom_ses_cze_spa_jpn_tsw_heb_uzb_jav_lit_gam_krd_swe_est_bem_amh_hun_svk_glc_swt_cnt_sun_por_azi_arw_sid_alb_fin_scr_knd_qcu_mao_aeg_vie_bat_tha_ben_lat_bos_bam_chh_wly_mly_ger_dut_zul_slo_kor_bul_ukr_nor_xho_hin_ita_lda_mnd_ven_tig	-0.122182436979371	-0.318506065513219	0.750815278095286
493	tsw_dut_hun_wly_cnt_afr_bat_ukr_ind_bul_ven_akn_tag_kor_dgb_por_tsn_amr_tur_azi_amh_geo_yor_tig_hin_fbf_bem_pan_swt_uzb_fin_lda_alb_pol_cze_nor_sun_eng_hau_mnd_prs_heb_dyu_jpn_jav_mcd_rus_ctl_mly_bos_krd_slo_mol_urd_sod_igb_gam_ewe_xho_swa_scr_bam_lit_guj_arw_svk_tha_zul_knd_sid_ita_lat_ben_aze_ger_bsq_ses_mao_owc_spa_grk_qcu_aeg_moo_vie_mlt_rom_fre_swe_anl_tml_cic_est_glc_chh	-1.03714915907854	-2.60056475755311	0.0108266826261431
494	chh_bat_tag_wly_mnd_ita_bsq_dut_por_grk_gam_qcu_amh_tha_tsw_lda_aeg_fbf_owc_afr_akn_xho_ses_alb_hin_ben_azi_bam_pol_sid_ger_hun_sun_tml_tsn_cic_zul_mao_dgb_knd_fre_ven_uzb_lit_slo_anl_nor_prs_glc_moo_scr_jav_bul_swt_amr_jpn_swa_yor_arw_bem_guj_cze_krd_mly_geo_svk_bos_mlt_urd_heb_tig_rom_spa_ctl_swe_cnt_eng_sod_ewe_ind_mcd_kor_fin_tur_est_hau_rus_mol_vie_pan_lat_dyu_aze_igb_ukr	-0.285548680639141	-0.754464954237927	0.452476298655186
495	tha_hau_ewe_yor_prs_pan_por_swa_bul_lda_amr_mcd_vie_eng_ita_ind_fbf_wly_lat_tig_bos_uzb_slo_fin_qcu_sid_tur_owc_mol_est_alb_rus_mnd_hun_mly_amh_arw_chh_tag_moo_jav_azi_dut_bsq_bem_mao_ben_knd_krd_nor_rom_swe_dgb_aeg_svk_pol_grk_bam_mlt_hin_dyu_urd_tsn_afr_ger_ctl_zul_fre_cze_spa_guj_cnt_anl_sod_ukr_igb_jpn_glc_lit_tml_akn_kor_swt_xho_heb_tsw_cic_aze_gam_ven_ses_scr_sun_geo_bat	0.976399942000681	2.47486486790882	0.0151403088725122
496	sid_chh_slo_scr_amr_ben_glc_anl_ger_igb_cnt_sod_hun_tml_bos_cze_tag_tig_afr_ewe_qcu_ukr_mly_wly_tha_fre_vie_mao_krd_fbf_tsw_fin_aze_mnd_owc_jav_tsn_zul_bam_sun_eng_ita_mcd_heb_prs_xho_knd_urd_ven_yor_kor_akn_lit_swe_cic_lat_tur_azi_swt_geo_guj_svk_grk_nor_swa_ind_gam_mlt_spa_por_hin_ses_bul_bem_moo_pol_lda_bsq_pan_hau_aeg_mol_dgb_rom_jpn_amh_arw_uzb_bat_est_ctl_dyu_rus_alb_dut	-0.00801751219635779	-0.0183588443685304	0.985391914303804
497	bsq_nor_prs_knd_svk_swt_ind_ewe_rus_lit_ben_dgb_dut_swa_tsn_pol_spa_ven_jav_zul_bos_mly_yor_cze_mnd_hin_tha_tml_aeg_dyu_tur_gam_moo_akn_rom_hau_ukr_geo_bul_ger_arw_swe_heb_owc_por_chh_fin_eng_kor_grk_cnt_tig_mlt_alb_sod_qcu_fre_vie_est_lat_cic_pan_glc_ita_scr_xho_fbf_bam_afr_tsw_hun_igb_tag_jpn_ctl_sid_urd_slo_aze_amh_lda_sun_ses_wly_mol_azi_anl_mao_uzb_guj_bat_bem_mcd_amr_krd	-0.267448060723666	-0.617730632041491	0.538262637415603
498	bat_rus_wly_sun_tsw_yor_amh_kor_fbf_svk_afr_mly_gam_ses_swe_akn_slo_swa_tur_cnt_bos_alb_dut_aze_mao_chh_cic_ukr_est_sod_sid_scr_bem_azi_guj_prs_tml_eng_lda_bul_mnd_urd_owc_pan_aeg_geo_qcu_dgb_ita_rom_ven_uzb_arw_por_knd_grk_bam_nor_tig_mcd_cze_swt_fre_lit_ben_heb_amr_anl_tsn_spa_hun_jav_zul_tha_hin_ind_moo_vie_mol_jpn_pol_igb_xho_ctl_tag_dyu_fin_hau_glc_bsq_ewe_krd_ger_mlt_lat	NA	NA	NA
499	nor_yor_ses_jav_vie_lda_tig_lat_grk_swa_gam_mao_mlt_kor_ctl_dgb_krd_fbf_ben_azi_bsq_pol_sid_ewe_geo_por_prs_fin_ita_svk_ven_wly_sun_mly_arw_ind_akn_qcu_cic_dyu_ger_eng_chh_bat_fre_xho_hun_cnt_slo_bul_afr_pan_alb_jpn_igb_hin_mnd_bos_tsn_tha_sod_amr_bem_spa_urd_bam_est_knd_owc_tsw_dut_heb_lit_swt_rom_moo_tur_zul_swe_mcd_amh_anl_ukr_mol_aze_tag_hau_cze_scr_glc_guj_rus_aeg_tml_uzb	-0.0285624442578463	-0.0743076093720069	0.94092522083785
500	dgb_eng_zul_urd_tag_ctl_hun_swe_alb_ind_mol_spa_amh_arw_ben_prs_ita_sun_jpn_glc_tig_kor_pan_bam_ukr_owc_azi_heb_rus_aze_por_pol_cnt_svk_hau_lit_rom_yor_mcd_akn_mnd_igb_wly_lda_cze_est_sid_lat_geo_hin_tha_sod_bat_bos_jav_afr_tsn_aeg_moo_knd_bsq_ven_ses_amr_qcu_krd_xho_guj_dyu_cic_swa_tur_tml_ewe_swt_dut_fbf_mly_bul_scr_fin_fre_chh_anl_ger_tsw_slo_grk_mlt_nor_uzb_mao_vie_gam_bem	-0.183738829511948	-0.427490958113981	0.670009973380641
501	dut_bem_fbf_igb_ctl_mcd_kor_swt_ven_ewe_fre_swa_ind_dgb_svk_est_grk_xho_tsw_rom_bam_tur_bsq_guj_bos_afr_moo_aeg_vie_sun_anl_owc_heb_amh_qcu_lat_cnt_chh_mlt_geo_mly_cze_tsn_swe_alb_mol_ukr_prs_cic_amr_spa_bul_tha_sid_ger_aze_ben_hin_hun_ses_akn_nor_fin_rus_yor_eng_tag_ita_scr_sod_uzb_bat_tig_urd_mao_zul_por_mnd_pan_arw_wly_jav_knd_lit_slo_gam_hau_dyu_azi_tml_glc_jpn_lda_krd_pol	-0.658186981044905	-1.77025484466888	0.0799617309516489
502	slo_urd_cic_jav_ctl_dgb_mnd_heb_cze_uzb_anl_mlt_ewe_mol_knd_ind_lda_nor_bul_arw_xho_rom_svk_qcu_est_alb_gam_swe_owc_aze_fre_bat_prs_wly_lat_ben_yor_moo_zul_aeg_hau_scr_chh_fbf_pan_akn_lit_dyu_azi_tsw_tur_krd_bos_spa_pol_tig_sun_fin_guj_glc_tml_por_afr_ses_kor_dut_swa_bsq_tsn_grk_bem_sod_cnt_sid_ita_hun_eng_igb_bam_hin_ukr_geo_amh_vie_mly_amr_jpn_ven_swt_mcd_tha_tag_mao_rus_ger	NA	NA	NA
503	jpn_tsn_rom_yor_tml_ger_dyu_cic_fre_tha_bsq_hau_amr_ita_gam_eng_xho_rus_sun_ewe_tsw_bam_dgb_tig_chh_urd_ben_hun_ind_heb_anl_fbf_pan_nor_ctl_lit_owc_swa_qcu_knd_scr_bul_grk_por_svk_aeg_vie_pol_mol_wly_jav_prs_mao_arw_geo_cnt_azi_aze_fin_tur_tag_bos_dut_ven_lda_glc_spa_moo_mcd_cze_slo_igb_est_hin_afr_sid_bat_krd_zul_lat_ses_ukr_uzb_swe_mlt_akn_alb_swt_bem_kor_amh_mly_mnd_guj_sod	0.140888520182738	0.358079544457338	0.721095258963177
504	bem_zul_ukr_hun_krd_amr_tsw_wly_spa_svk_akn_swa_anl_rus_dyu_ctl_hau_lda_sod_ita_bul_mly_aze_yor_knd_lit_glc_scr_swt_eng_tur_est_pan_ind_mlt_bsq_alb_dgb_gam_tml_afr_mnd_uzb_prs_cnt_ben_vie_azi_amh_sun_por_tsn_fre_chh_ven_bos_cic_sid_nor_igb_grk_aeg_swe_tha_mao_slo_ses_moo_jpn_cze_qcu_arw_xho_jav_heb_mcd_guj_ger_tag_urd_bat_rom_bam_hin_geo_dut_pol_tig_lat_ewe_mol_fin_kor_fbf_owc	-0.279564471063314	-0.642190505184489	0.522329396469151
505	krd_bam_tml_sod_hun_amh_alb_ses_tig_ewe_grk_qcu_vie_sun_fbf_bem_cnt_ita_knd_lda_lat_geo_dut_pol_tur_mao_akn_uzb_gam_jpn_guj_pan_swe_ukr_cze_tha_por_heb_prs_slo_tag_svk_glc_azi_afr_arw_mcd_eng_jav_mly_yor_hin_est_hau_nor_owc_zul_rus_aze_kor_dyu_moo_sid_spa_mnd_fre_ger_tsn_bul_urd_igb_bat_swa_scr_mol_mlt_ind_rom_bos_ven_bsq_chh_tsw_aeg_ctl_cic_swt_xho_ben_fin_amr_lit_dgb_wly_anl	0.182520503322324	0.465449448906166	0.642697761751363
506	tig_aze_tha_vie_arw_guj_hin_moo_glc_rom_xho_zul_hun_bul_fin_nor_amh_rus_slo_mao_mlt_gam_bos_bsq_ben_knd_ewe_bam_pan_ukr_uzb_prs_bem_mcd_eng_alb_geo_spa_por_tml_sun_dyu_anl_lat_ger_aeg_dgb_mly_tsn_jpn_wly_pol_igb_urd_fre_owc_krd_swa_mol_swt_azi_lda_bat_sod_ind_kor_lit_tag_qcu_fbf_tur_hau_ven_akn_chh_tsw_dut_grk_heb_est_scr_jav_afr_yor_cic_sid_ita_ses_amr_mnd_swe_svk_cze_ctl_cnt	0.410334216228634	1.0573141265834	0.293106960523267
507	bsq_amh_knd_swa_svk_akn_lat_mnd_xho_mlt_mcd_zul_jpn_dut_geo_ind_wly_tag_lda_fre_tur_ewe_tml_tsn_krd_prs_rus_mao_vie_dyu_urd_ses_fbf_bem_amr_chh_dgb_cze_kor_tig_spa_azi_arw_glc_sod_uzb_cic_tsw_est_ctl_jav_tha_slo_anl_por_bos_aze_hin_nor_bat_grk_pol_ita_moo_bam_ben_ger_guj_aeg_yor_afr_alb_rom_heb_ukr_ven_igb_swt_eng_qcu_sun_hau_cnt_pan_mly_fin_mol_gam_hun_sid_bul_lit_scr_swe_owc	0.729526074462287	1.98585281624086	0.0499942366271876
508	akn_lat_tsn_pol_uzb_eng_yor_gam_swa_kor_zul_sun_tag_heb_ctl_rus_afr_ind_lit_rom_glc_wly_bem_fre_cic_alb_mnd_hun_ukr_arw_hau_fin_tml_ses_dgb_krd_vie_azi_nor_mao_mcd_cnt_fbf_dyu_ewe_aeg_cze_xho_tur_tsw_bos_qcu_mly_tig_lda_sod_bsq_aze_dut_prs_guj_bat_moo_mlt_swt_swe_tha_spa_ger_svk_grk_anl_por_slo_bul_amr_knd_ben_ita_owc_sid_igb_est_geo_scr_bam_urd_ven_pan_mol_chh_hin_jpn_jav_amh	-0.343737070450127	-0.846598752772215	0.399392048162949
509	bsq_hau_bos_lat_mao_dyu_urd_uzb_xho_grk_jav_gam_mnd_ven_dut_mly_qcu_igb_amr_mlt_moo_arw_tsn_sid_wly_heb_tur_est_sun_yor_bul_tig_kor_hin_ctl_ita_ben_glc_krd_por_swe_rus_pan_cic_afr_sod_mcd_ewe_aze_ind_cnt_zul_jpn_fre_nor_rom_chh_ger_fin_lda_tml_aeg_bem_spa_ses_cze_lit_anl_mol_scr_tag_owc_fbf_vie_amh_geo_guj_eng_alb_prs_bam_tha_knd_swa_akn_slo_bat_svk_dgb_tsw_azi_pol_ukr_swt_hun	-1.15300768228507	-3.17845281942345	0.00201083175767964
510	swa_glc_jpn_arw_yor_aze_krd_mcd_prs_fin_guj_afr_rom_bat_lat_tur_cic_fre_aeg_por_ukr_bem_lit_lda_ind_ctl_mol_dgb_jav_ven_mao_tha_tsn_mly_moo_heb_bul_amh_eng_scr_kor_ben_anl_hun_wly_knd_slo_bam_cnt_ses_ewe_igb_uzb_tag_swt_alb_spa_dut_bsq_owc_hin_rus_bos_ita_mnd_sid_gam_tml_akn_grk_qcu_svk_mlt_est_zul_tig_urd_azi_ger_cze_fbf_pan_hau_geo_chh_sun_xho_swe_dyu_amr_sod_nor_vie_pol_tsw	-0.178016365332143	-0.444300305840118	0.657857654024515
511	nor_anl_mao_mol_fre_eng_afr_ger_wly_qcu_glc_hun_igb_tur_ewe_arw_akn_mlt_pol_knd_ven_bem_dyu_uzb_alb_swe_jav_sid_aeg_tig_dgb_ita_cnt_ind_chh_hau_est_xho_urd_gam_tsw_guj_rom_cze_owc_por_grk_ben_heb_prs_zul_fin_fbf_mnd_ses_lat_krd_moo_swa_yor_geo_azi_slo_tml_lit_kor_bul_swt_scr_svk_mly_tsn_pan_ukr_cic_bsq_rus_amh_bam_aze_tag_bos_hin_vie_sod_tha_sun_amr_mcd_bat_lda_dut_ctl_jpn_spa	-0.634040364833861	-1.44042401155716	0.153105629442726
512	glc_moo_mlt_tur_akn_bsq_knd_ita_mcd_gam_pan_arw_zul_aeg_xho_bos_amr_cze_ses_ind_grk_lat_fbf_uzb_aze_tha_fin_kor_swt_afr_fre_azi_sod_alb_lda_pol_heb_chh_bam_igb_est_sid_mly_hin_qcu_ctl_wly_mao_ger_sun_bem_slo_cic_tig_prs_tsn_por_mnd_svk_ben_rus_nor_jav_bul_ukr_hau_urd_tml_bat_jpn_lit_dut_hun_cnt_spa_mol_anl_amh_guj_rom_krd_yor_geo_scr_vie_owc_dgb_ven_eng_tag_dyu_swa_swe_ewe_tsw	-0.0836869892211865	-0.219688979001194	0.826594873690603
513	prs_geo_ewe_ind_amr_chh_tsw_tsn_dyu_mnd_afr_dut_ukr_mlt_swe_bsq_rom_bos_lit_fre_vie_tig_sun_jav_arw_glc_alb_tha_pol_grk_zul_swt_por_fbf_bam_ben_ven_lda_jpn_swa_svk_bem_krd_tag_mcd_xho_tml_eng_ita_ctl_slo_cze_kor_sid_igb_tur_nor_dgb_urd_cnt_yor_akn_moo_mao_aeg_aze_uzb_mol_guj_fin_bul_lat_sod_hau_wly_rus_heb_hin_mly_ses_spa_scr_pan_ger_knd_owc_anl_bat_cic_azi_amh_qcu_gam_hun_est	0.0225307722056712	0.0519301455636634	0.958695734108238
514	swt_ctl_afr_svk_bos_lit_knd_ita_wly_bsq_hin_tsw_owc_mly_pol_moo_sod_est_amr_qcu_rus_bam_cic_ukr_tha_aeg_dut_glc_gam_anl_lda_mnd_mcd_tsn_igb_fre_xho_mol_grk_bul_heb_cze_eng_tag_ind_fin_swa_ger_swe_bem_chh_sun_cnt_yor_guj_hun_prs_akn_spa_zul_nor_tig_jav_ven_slo_tml_jpn_aze_dgb_azi_krd_kor_tur_mlt_sid_dyu_uzb_por_arw_amh_bat_lat_urd_fbf_pan_geo_ewe_rom_scr_ben_alb_vie_ses_mao_hau	0.592963467393731	1.3266010516696	0.187889041390146
515	afr_amh_swt_hau_mnd_lit_arw_geo_sid_sun_bul_ben_hin_gam_glc_vie_yor_bsq_lda_uzb_ctl_fre_pol_swe_zul_moo_slo_mol_rus_prs_ita_fbf_ind_owc_mly_azi_aeg_aze_bos_ukr_lat_dgb_cic_wly_tag_bem_jpn_tsw_bat_cze_rom_mlt_bam_eng_ven_cnt_svk_fin_tml_dyu_qcu_chh_jav_nor_krd_ger_tha_guj_hun_por_heb_tig_xho_sod_mao_spa_igb_ses_ewe_scr_knd_tsn_swa_tur_mcd_pan_alb_akn_anl_urd_dut_amr_grk_kor_est	-0.0448753456998325	-0.101908251985011	0.919048902803745
516	mol_hau_swt_bsq_prs_igb_sun_azi_dut_alb_ven_tur_bat_krd_cze_uzb_yor_tha_ses_sod_nor_pan_lat_slo_ben_scr_xho_tag_mlt_fin_dyu_hin_hun_moo_tsn_akn_geo_rom_owc_ukr_arw_jav_amh_eng_ger_bem_bam_kor_mcd_cic_rus_lda_heb_por_aeg_jpn_zul_dgb_fre_tig_ita_bul_qcu_afr_pol_est_bos_lit_svk_wly_chh_knd_grk_fbf_gam_urd_mly_swe_swa_spa_vie_guj_aze_glc_tml_ind_cnt_amr_tsw_mao_anl_sid_ctl_ewe_mnd	-0.453699863840255	-1.11416639959808	0.268078985118529
517	tsw_sun_ewe_nor_tsn_prs_fin_zul_bem_swa_dut_anl_gam_tur_grk_jav_dgb_xho_tha_heb_mnd_krd_fbf_knd_wly_svk_amr_geo_tml_pan_hin_bsq_bos_lda_fre_ven_hun_cze_hau_jpn_moo_vie_mlt_ita_lit_cnt_pol_aze_mly_mol_qcu_urd_ger_alb_dyu_uzb_lat_swe_cic_ind_por_akn_ses_ben_yor_igb_guj_mao_sid_azi_sod_ukr_bat_owc_chh_rom_amh_rus_tag_aeg_afr_scr_bam_spa_est_swt_ctl_glc_kor_mcd_tig_arw_bul_slo_eng	-0.38839742599224	-1.02961438374251	0.305861417172037
518	svk_mnd_pol_mlt_azi_wly_cnt_ewe_scr_tha_zul_tsn_sid_moo_rom_mcd_dyu_cze_ses_nor_akn_aze_geo_jpn_eng_est_tsw_grk_swt_fin_mao_knd_por_glc_tig_xho_fre_tag_hin_bam_swe_ven_ita_sun_spa_bem_ben_owc_bul_anl_vie_gam_qcu_pan_aeg_afr_slo_dgb_fbf_amh_igb_tur_guj_alb_lda_arw_amr_lat_heb_bsq_chh_lit_hun_yor_sod_rus_ukr_cic_jav_krd_urd_tml_dut_bos_mol_prs_bat_mly_swa_kor_ind_hau_ger_uzb_ctl	-0.440927252793895	-1.02877223218242	0.306254960761622
519	vie_amr_est_guj_ger_bam_sid_dut_igb_pol_ven_wly_mcd_ewe_knd_swa_mol_cze_scr_grk_cic_tur_mlt_jav_urd_ben_tsw_bul_bsq_yor_xho_fin_mnd_por_bem_hin_anl_eng_dgb_zul_moo_hau_dyu_ukr_tig_amh_bos_hun_qcu_krd_bat_owc_svk_ses_ita_swt_aze_swe_rus_uzb_gam_tsn_jpn_kor_mao_prs_lda_arw_ind_cnt_lat_ctl_akn_spa_sod_fbf_heb_aeg_fre_azi_sun_glc_tml_tag_nor_lit_slo_pan_alb_mly_afr_tha_geo_rom_chh	-0.482037305520517	-1.16419069472852	0.24732464329059
520	vie_chh_nor_glc_pan_anl_mol_aeg_heb_dyu_mlt_eng_dgb_swa_wly_sid_urd_bem_ses_jpn_bsq_ger_alb_scr_cze_ctl_arw_hau_amr_tha_xho_ben_mcd_aze_tml_owc_rus_lit_hun_guj_igb_gam_fre_mly_bos_fbf_slo_spa_swt_dut_mnd_tsw_uzb_por_rom_lda_fin_bat_kor_krd_tsn_ind_geo_cic_ewe_qcu_sun_yor_ita_afr_svk_bam_akn_prs_tag_ukr_moo_tig_bul_azi_pol_sod_knd_zul_swe_mao_grk_tur_hin_amh_est_lat_cnt_ven_jav	0.919525918287525	2.42360817490243	0.0173022347620979
521	nor_pan_afr_hin_pol_wly_amh_ctl_cnt_bat_igb_grk_aze_fin_knd_xho_sod_gam_mcd_hun_rus_ita_est_yor_aeg_azi_tml_ger_swa_mly_glc_bos_ses_mnd_arw_fbf_ven_vie_lat_cze_dut_ukr_ben_swe_ewe_mlt_tha_moo_swt_lda_sid_scr_rom_eng_prs_bsq_geo_tsn_alb_owc_fre_tsw_tig_zul_mao_mol_hau_bem_dyu_tur_por_ind_cic_kor_svk_qcu_slo_guj_akn_tag_jpn_urd_sun_krd_anl_uzb_jav_bam_spa_amr_bul_lit_heb_chh_dgb	0.245595628166815	0.590242686262653	0.55645947289017
522	sod_eng_krd_amh_hun_ctl_igb_tsw_mlt_pol_cic_moo_ind_urd_por_bul_swe_tag_tur_spa_swt_ita_glc_hin_pan_tsn_azi_sun_dut_chh_yor_rus_lit_bam_amr_mly_owc_jav_hau_lat_tml_rom_dyu_aze_tig_qcu_ven_est_sid_ben_zul_bsq_heb_mol_ses_afr_fin_swa_ewe_slo_grk_arw_gam_ger_fbf_fre_uzb_mnd_mao_nor_prs_lda_bos_bem_mcd_anl_ukr_tha_xho_jpn_alb_vie_geo_wly_kor_dgb_akn_guj_cnt_cze_aeg_scr_knd_bat_svk	0.110802459155851	0.262953125190503	0.793168375945265
523	bam_geo_cnt_bsq_fre_zul_rus_knd_tsn_lda_nor_alb_tha_spa_mly_aeg_dyu_slo_tig_ita_hau_bem_cic_pol_glc_dut_amh_amr_mao_urd_uzb_ben_gam_anl_aze_sun_qcu_azi_hin_svk_moo_wly_fbf_jpn_chh_ewe_bat_mlt_igb_heb_fin_sod_pan_tml_arw_eng_swe_ukr_grk_tur_ind_por_swt_guj_ses_ger_dgb_kor_afr_tag_akn_est_ven_yor_tsw_swa_vie_bos_lat_bul_jav_hun_krd_rom_prs_ctl_owc_sid_scr_lit_cze_mcd_mnd_mol_xho	-0.0286861119598787	-0.0697245742825088	0.944562588099404
524	lat_tig_ewe_ind_azi_slo_sod_mnd_prs_dgb_lda_sid_ukr_tur_scr_bsq_ger_zul_cnt_por_spa_owc_glc_fbf_mlt_ven_tsw_ita_bam_ben_tml_aeg_tag_fin_hun_dut_swt_mly_svk_bat_aze_eng_ctl_hin_guj_afr_bem_rus_jav_nor_chh_ses_lit_qcu_mcd_knd_mao_amr_pan_amh_anl_moo_est_jpn_urd_vie_heb_xho_wly_hau_igb_pol_sun_rom_bos_akn_mol_cze_dyu_swe_krd_geo_tha_swa_fre_yor_kor_uzb_grk_tsn_alb_gam_arw_cic_bul	-0.415107875895284	-1.06004398272005	0.291869911156459
525	fre_ven_cze_alb_bam_dut_slo_lit_arw_rus_amr_aze_scr_tha_uzb_bsq_ses_anl_moo_por_heb_ita_zul_mol_bul_geo_kor_sun_vie_hin_ind_hun_gam_akn_chh_dgb_sid_bat_wly_dyu_lda_jav_est_mnd_lat_mly_sod_cnt_ben_swe_yor_swt_ewe_mcd_urd_spa_guj_aeg_amh_krd_tag_glc_knd_pan_tur_tsn_bos_svk_grk_eng_ger_hau_fbf_swa_owc_azi_qcu_ukr_igb_xho_mao_mlt_tml_pol_tig_tsw_rom_bem_prs_ctl_fin_nor_afr_jpn_cic	0.773072109065942	1.80648285069163	0.0740772705576558
526	knd_tha_mao_dut_pol_bat_ven_mcd_owc_swa_amr_nor_heb_aze_qcu_yor_fre_hin_tag_azi_ctl_wly_vie_igb_lat_bsq_arw_gam_mnd_cic_ind_pan_scr_krd_ses_anl_por_spa_xho_dyu_ben_ita_moo_ukr_tml_hau_sod_slo_amh_kor_fbf_jav_geo_urd_prs_jpn_lda_glc_aeg_mly_bos_mlt_tsw_afr_fin_grk_ger_lit_ewe_alb_uzb_svk_chh_sid_akn_dgb_bam_guj_bem_tig_zul_hun_sun_swt_bul_tur_tsn_rom_cnt_rus_swe_cze_est_mol_eng	NA	NA	NA
527	slo_rus_tig_sun_krd_fbf_sid_jpn_qcu_mcd_prs_dgb_ger_vie_yor_swe_moo_mol_est_kor_geo_grk_arw_cze_mao_swt_aze_heb_bam_amr_tag_ben_gam_sod_hun_cic_lda_ctl_chh_igb_lat_fre_afr_fin_ind_aeg_scr_wly_urd_ukr_xho_por_azi_dyu_nor_ewe_tsn_cnt_mlt_glc_pan_uzb_eng_svk_mly_swa_knd_alb_zul_bat_tur_dut_ven_bul_bos_akn_tsw_ita_owc_jav_tml_ses_amh_anl_guj_bsq_pol_spa_mnd_hau_rom_hin_tha_lit_bem	0.625428520130103	1.45998775712014	0.147663337111608
528	azi_tsn_afr_glc_lat_alb_zul_tsw_tig_ven_grk_akn_mlt_svk_krd_urd_vie_mol_xho_swe_prs_kor_knd_hau_scr_swt_rom_hin_lit_tag_spa_bem_lda_yor_guj_bat_mcd_ita_wly_bam_pol_bos_est_por_fbf_uzb_ses_pan_igb_mao_ukr_chh_arw_aze_cic_heb_anl_aeg_tml_mly_fin_tur_dgb_sun_amr_cnt_jpn_amh_bsq_gam_cze_bul_ctl_eng_sid_swa_slo_geo_owc_sod_rus_ewe_ger_hun_dut_tha_dyu_moo_ind_nor_jav_ben_fre_mnd_qcu	0.0558843444164378	0.153072007420568	0.878673126825758
529	moo_heb_guj_mnd_fre_swt_fbf_geo_pan_igb_ger_sod_pol_bat_lda_cze_rus_ukr_yor_por_nor_aze_xho_hau_akn_afr_mcd_cnt_krd_sid_swa_knd_anl_tsn_rom_est_dut_zul_ses_bem_ben_ctl_jpn_tag_bos_arw_gam_vie_mly_sun_tur_mlt_ewe_spa_aeg_bsq_scr_swe_ind_dgb_azi_mol_urd_amh_glc_tsw_fin_ven_bul_chh_lat_wly_ita_hun_lit_tig_uzb_eng_slo_hin_alb_kor_dyu_tml_svk_qcu_prs_bam_jav_amr_owc_tha_mao_grk_cic	-0.107376736149177	-0.249415580542033	0.803589385124635
530	tha_cnt_yor_mao_ses_amr_moo_swt_tag_wly_azi_gam_bul_nor_bos_aze_swe_qcu_grk_ind_fin_bat_ben_rus_rom_mly_fre_anl_dut_jpn_pol_owc_krd_sod_heb_ctl_geo_mol_mlt_ger_sid_xho_cze_bsq_bem_pan_bam_dyu_lit_eng_hun_uzb_guj_hau_lda_amh_aeg_mcd_alb_glc_tml_ita_knd_scr_sun_urd_spa_dgb_hin_kor_ukr_tur_prs_slo_akn_igb_lat_arw_afr_mnd_ewe_chh_svk_por_tig_tsn_fbf_zul_swa_est_tsw_jav_ven_vie_cic	0.175336246153161	0.397021302859672	0.692261412889083
531	mly_hun_arw_ses_bem_ita_knd_swa_geo_tha_mcd_sod_xho_azi_vie_heb_urd_mnd_ukr_ind_bat_hin_fbf_tsn_chh_prs_cze_grk_dgb_krd_sun_tur_glc_ger_dyu_sid_pan_est_dut_rus_yor_ben_ewe_ven_ctl_nor_jav_lda_uzb_cic_bam_tsw_amr_spa_swt_bul_cnt_aze_qcu_swe_lit_fin_bsq_bos_tag_igb_zul_tig_fre_lat_mlt_guj_por_eng_hau_amh_akn_afr_wly_rom_tml_mol_scr_alb_kor_gam_slo_aeg_anl_owc_mao_svk_pol_jpn_moo	-0.519585717170054	-1.23848423161046	0.218653599593115
532	gam_azi_tha_nor_pan_por_geo_anl_mly_ger_sid_aeg_aze_eng_sun_tig_krd_ven_urd_mao_amh_lat_arw_owc_hau_cze_fbf_tml_slo_jpn_bos_lda_ukr_mnd_tur_est_amr_ind_ewe_fre_xho_prs_zul_pol_fin_hun_uzb_bat_chh_hin_alb_tag_afr_spa_bem_dyu_ita_ctl_scr_cic_mol_mcd_igb_akn_tsw_dgb_moo_swe_mlt_yor_sod_lit_ses_jav_kor_heb_swt_grk_bam_wly_ben_glc_rom_swa_dut_knd_guj_vie_qcu_bul_bsq_tsn_svk_cnt_rus	-0.143005910932077	-0.355018807706741	0.723379360105736
533	knd_svk_bat_nor_mnd_ind_xho_lat_ses_swt_prs_arw_amh_fbf_cic_ben_por_tur_tha_tsw_igb_kor_fre_glc_est_guj_azi_mcd_lda_urd_dyu_heb_bsq_afr_chh_yor_tsn_amr_vie_bos_hun_qcu_aeg_slo_fin_tml_spa_bem_geo_hau_sun_lit_dut_ven_zul_sod_mao_jpn_dgb_krd_bul_bam_swe_swa_rom_gam_scr_moo_pol_grk_sid_hin_uzb_mlt_ukr_wly_jav_cnt_tag_ger_akn_mly_ewe_owc_tig_ita_aze_pan_eng_anl_rus_alb_ctl_mol_cze	1.18022330742954	2.94048595050882	0.00413443036292368
534	est_urd_aze_dgb_owc_sun_akn_bsq_bem_guj_igb_amh_tsn_por_ewe_rom_fin_tig_fbf_ctl_cze_rus_lat_ind_ukr_xho_qcu_mly_fre_hun_ven_ger_swa_svk_eng_jav_swe_gam_slo_alb_scr_mao_bul_lda_afr_bam_ses_bat_tag_ita_amr_tur_jpn_azi_mlt_mol_hau_mnd_arw_swt_prs_moo_pol_chh_tsw_krd_knd_wly_hin_kor_glc_geo_aeg_ben_cic_sod_yor_bos_lit_vie_nor_tml_spa_pan_dyu_cnt_tha_mcd_sid_zul_grk_anl_uzb_heb_dut	0.193443748150519	0.43549076564184	0.664215313846802
535	kor_lit_swt_tag_tml_dyu_qcu_bsq_uzb_alb_ukr_swa_ger_knd_bul_gam_sid_aze_eng_ita_hau_jpn_amh_tsw_svk_cnt_dut_prs_ben_por_krd_owc_anl_pan_hun_tha_tig_mcd_amr_hin_mlt_bem_chh_ind_mly_sun_akn_sod_ven_ctl_mol_rus_bos_tur_azi_glc_geo_heb_tsn_scr_mao_ewe_yor_ses_spa_cic_igb_arw_rom_mnd_pol_guj_zul_urd_lda_nor_jav_fbf_slo_fin_vie_fre_grk_afr_bam_lat_moo_cze_xho_aeg_swe_est_bat_dgb_wly	0.294544950582475	0.685785658727691	0.494554322622658
536	zul_sid_amh_fin_akn_knd_mol_lit_prs_ukr_dgb_owc_glc_dyu_wly_swt_xho_mao_jav_tml_qcu_aze_tha_bul_yor_amr_ctl_fre_nor_afr_igb_urd_krd_bos_hun_ven_sun_sod_ewe_swa_arw_hin_svk_tsn_bem_grk_est_geo_lat_pan_tig_ses_cic_mnd_kor_mlt_ita_rus_lda_tsw_cnt_mcd_ger_heb_tag_por_hau_eng_dut_chh_bam_swe_anl_gam_vie_alb_slo_mly_scr_uzb_aeg_ben_cze_azi_guj_pol_bsq_bat_ind_moo_tur_rom_spa_fbf_jpn	-0.238636661370263	-0.537635680102428	0.592112795445319
537	lit_gam_mnd_grk_mly_kor_sod_nor_guj_hau_lat_urd_lda_hin_swt_qcu_tig_glc_yor_amr_geo_moo_rus_spa_tur_pol_sun_mol_azi_chh_fbf_est_eng_amh_prs_xho_bat_bsq_sid_hun_dyu_dut_ctl_arw_rom_ind_ven_por_bul_scr_owc_ukr_alb_knd_cze_dgb_aeg_jpn_bem_ita_tml_igb_akn_swe_uzb_cic_tha_mao_pan_ewe_heb_swa_cnt_mcd_wly_ben_aze_anl_bam_ger_fin_tsn_slo_zul_jav_krd_svk_fre_bos_tag_ses_vie_mlt_tsw_afr	-0.193391175167437	-0.502050242539411	0.616818778422032
538	mao_krd_kor_wly_ukr_dut_mol_est_tha_qcu_bsq_alb_cic_pol_heb_tur_jpn_fre_ewe_zul_amh_hin_ind_swe_nor_chh_eng_tsw_rom_igb_gam_por_moo_arw_scr_pan_fbf_aeg_ger_ben_yor_bam_afr_lda_cnt_hun_tag_mnd_ven_urd_swt_vie_anl_lat_ita_owc_swa_mly_bos_rus_grk_glc_jav_aze_azi_hau_dgb_bem_sid_fin_ses_slo_tsn_tml_prs_sod_lit_ctl_dyu_tig_bat_spa_akn_guj_uzb_mlt_svk_xho_knd_mcd_bul_sun_amr_cze_geo	0.37964512501355	0.971261354481165	0.333937508714669
539	bam_xho_tha_pol_tml_fre_yor_fbf_bos_arw_alb_ind_rom_slo_uzb_dyu_vie_kor_hin_jpn_glc_cic_aze_sid_bsq_cnt_grk_por_lat_gam_tsw_prs_mcd_nor_amr_swa_ses_tig_guj_zul_geo_sun_tur_anl_swe_mly_lda_cze_chh_krd_bul_swt_spa_ben_ita_dgb_est_fin_mao_urd_bat_owc_ven_heb_bem_hau_dut_eng_mlt_wly_tag_afr_pan_ger_ewe_lit_azi_knd_jav_akn_qcu_moo_mnd_scr_svk_igb_mol_amh_tsn_rus_ukr_hun_ctl_aeg_sod	-0.0910962019375305	-0.236782382981794	0.813346390207218
540	mlt_amr_glc_moo_bam_por_kor_mol_ewe_bsq_rus_jav_krd_zul_qcu_akn_scr_mly_igb_lat_mcd_grk_ukr_eng_tml_fre_tag_slo_rom_gam_cnt_hun_tig_sun_anl_yor_amh_guj_spa_owc_sod_tha_uzb_knd_azi_dyu_jpn_ger_bem_nor_aeg_dgb_xho_aze_ven_cic_swe_mnd_prs_bos_urd_ctl_ita_est_afr_alb_arw_geo_ind_dut_lit_svk_pol_ben_tur_cze_heb_bul_chh_sid_tsn_fin_swa_pan_fbf_mao_swt_tsw_hau_wly_hin_ses_vie_bat_lda	0.173935354419609	0.384583959326978	0.701423714523082
541	mcd_heb_swt_aeg_bsq_ben_mnd_ctl_tsn_chh_lat_yor_sid_ind_bos_fbf_hau_afr_jav_tag_dyu_swe_pol_por_mly_sod_lda_owc_dgb_tha_nor_igb_slo_ita_cic_uzb_tig_glc_swa_lit_ven_spa_mao_hun_geo_mlt_rom_cnt_rus_anl_vie_guj_qcu_dut_bul_krd_tml_pan_ger_est_mol_zul_fre_ukr_tur_svk_eng_fin_bam_moo_urd_xho_ses_gam_sun_jpn_scr_ewe_aze_cze_bem_amh_prs_alb_akn_grk_bat_arw_kor_knd_azi_wly_hin_tsw_amr	0.469718726914669	1.14496407444729	0.255162089511297
542	ses_ita_ger_jav_knd_sod_scr_fre_rus_grk_azi_bat_geo_amh_yor_tsn_uzb_svk_cnt_chh_heb_urd_owc_lat_tig_fin_pan_xho_glc_mnd_tag_nor_anl_mly_aeg_aze_est_vie_qcu_slo_bem_bul_hau_rom_spa_sun_cic_bsq_mao_mol_moo_arw_ewe_lit_ctl_tha_ind_fbf_eng_swt_dgb_mlt_bam_tsw_cze_swa_bos_dyu_lda_sid_ben_kor_akn_zul_swe_gam_igb_tml_wly_ven_pol_krd_dut_ukr_tur_jpn_mcd_hun_afr_por_guj_prs_amr_hin_alb	-0.568861027128278	-1.3684669358826	0.174462814273386
543	tur_swt_swa_vie_pan_slo_lat_cnt_jav_prs_mcd_igb_grk_chh_yor_ven_swe_dyu_tig_moo_ita_glc_tsw_dgb_spa_ukr_bat_ind_bem_ben_krd_azi_mol_afr_bul_ewe_bsq_bos_nor_ses_sun_sod_fin_tml_svk_amh_kor_lit_aze_mnd_knd_gam_geo_ger_qcu_heb_por_zul_pol_xho_jpn_ctl_amr_cze_sid_owc_mly_mao_eng_hau_rus_dut_guj_alb_tsn_uzb_hun_rom_wly_tag_fbf_urd_aeg_tha_lda_anl_arw_mlt_akn_bam_est_fre_hin_cic_scr	0.416410025841633	0.929944878085073	0.354807231594487
544	rom_tsn_alb_bem_vie_arw_mly_mnd_bam_bul_spa_ger_hau_jav_grk_swt_urd_mcd_wly_bat_pol_tha_svk_owc_sod_ukr_ben_gam_fre_mao_akn_est_igb_cze_krd_tsw_mol_tml_afr_ses_moo_sun_qcu_pan_dut_lat_dgb_lda_anl_zul_fin_eng_xho_rus_chh_jpn_dyu_nor_tur_cnt_ctl_yor_ind_tig_heb_hun_aze_uzb_azi_por_cic_swa_lit_swe_amh_knd_glc_scr_bos_guj_ven_mlt_sid_ita_prs_bsq_amr_fbf_aeg_slo_kor_hin_ewe_geo_tag	-0.322871932995096	-0.749759057285321	0.455292319842198
545	guj_cic_nor_sun_ven_sid_scr_akn_tsn_bem_lit_chh_azi_est_tig_bam_rus_fre_ukr_ewe_mlt_jav_grk_mly_urd_igb_aeg_moo_kor_vie_swt_tsw_mao_geo_mcd_cnt_ind_hin_qcu_cze_ben_svk_por_ctl_tha_dgb_zul_arw_amr_lat_owc_tml_afr_bsq_spa_bat_pol_yor_ger_fin_lda_krd_ita_gam_xho_swe_alb_slo_bul_knd_eng_prs_mnd_hau_rom_jpn_hun_wly_swa_amh_uzb_anl_glc_dut_tur_sod_ses_dyu_fbf_bos_pan_mol_tag_aze_heb	0.658596557703385	1.49549079206268	0.138172172320011
546	fbf_aze_azi_ctl_tig_tur_ses_eng_pol_bsq_lat_rus_xho_est_anl_hau_alb_tsw_cnt_nor_ven_bul_scr_zul_bat_tml_bem_ger_amr_wly_geo_ben_vie_kor_heb_sid_ukr_cic_tha_yor_lda_mol_cze_svk_mao_tag_mcd_akn_owc_pan_dyu_amh_bam_jpn_spa_tsn_afr_mnd_jav_dgb_slo_uzb_sod_grk_fre_ind_glc_aeg_ewe_ita_sun_bos_igb_swt_knd_lit_chh_hun_urd_gam_fin_por_mlt_swa_dut_arw_prs_rom_moo_hin_krd_swe_guj_mly_qcu	-0.292864139661046	-0.679572111426662	0.498463429610203
547	tha_tml_owc_glc_dgb_bat_tsw_lda_rom_lat_ita_dyu_vie_heb_xho_chh_geo_ven_hau_tur_lit_svk_fbf_uzb_afr_prs_yor_est_ses_eng_aze_rus_swt_mly_arw_mao_mlt_sod_amh_bsq_cze_azi_cnt_swa_urd_gam_ger_akn_mol_bos_dut_tig_bul_guj_ben_bem_ukr_cic_swe_qcu_bam_hun_sun_scr_jav_wly_spa_knd_sid_tag_fin_ind_zul_grk_tsn_ctl_por_aeg_anl_ewe_igb_krd_alb_nor_fre_mnd_amr_hin_mcd_pan_moo_jpn_slo_kor_pol	0.131863530041618	0.335985749958347	0.737638462997897
548	por_ewe_arw_swt_xho_azi_scr_fin_cnt_pan_lda_lit_spa_mcd_heb_dyu_dgb_fre_jav_hun_yor_geo_bul_pol_akn_urd_jpn_tml_bat_tur_bsq_svk_rus_bam_aze_knd_anl_grk_afr_cze_tha_nor_wly_prs_est_bos_chh_rom_amh_ger_swe_ukr_sod_lat_hin_amr_tsw_igb_glc_bem_mlt_guj_mly_sid_swa_moo_ven_ctl_vie_sun_cic_gam_zul_uzb_eng_kor_slo_alb_ben_dut_tag_mao_hau_qcu_krd_ses_ita_ind_fbf_owc_aeg_tig_tsn_mol_mnd	NA	NA	NA
549	afr_slo_bsq_ctl_ger_tig_cic_est_swa_lit_qcu_grk_mly_cnt_sun_moo_cze_azi_vie_jav_tag_amh_ita_swe_wly_glc_xho_swt_bem_akn_ses_pan_hau_owc_por_ukr_spa_mlt_pol_tsw_lat_svk_hin_guj_zul_jpn_mnd_ven_alb_igb_tha_fin_mao_kor_geo_anl_rom_mcd_amr_uzb_tur_dut_chh_eng_ben_fre_tml_krd_ind_aeg_sod_mol_bam_rus_sid_nor_hun_ewe_lda_fbf_scr_urd_arw_heb_dgb_bos_aze_bul_gam_dyu_prs_yor_bat_tsn_knd	NA	NA	NA
550	lda_fin_svk_prs_zul_dgb_aeg_geo_hin_arw_mnd_tml_ben_azi_lit_eng_anl_dyu_vie_mly_mao_jpn_rus_ewe_afr_pan_tig_guj_bos_yor_moo_jav_cnt_slo_scr_ger_ind_urd_uzb_bat_fbf_chh_cze_hun_knd_tur_wly_mcd_bsq_bam_nor_sun_gam_hau_swa_alb_igb_kor_heb_ukr_amr_swt_lat_ita_tag_owc_sid_qcu_rom_mol_dut_tsn_tha_bul_fre_krd_swe_ses_tsw_sod_aze_akn_mlt_spa_ctl_cic_pol_bem_por_amh_grk_ven_xho_est_glc	0.29301102837594	0.708442675652419	0.480442372091284
551	tsn_glc_sod_lda_fre_tha_hun_yor_eng_scr_hau_mao_owc_ger_bos_sid_svk_krd_akn_amh_est_fbf_rus_gam_geo_ewe_dyu_knd_mlt_igb_bul_tsw_bam_tag_cnt_ven_chh_ses_jpn_mol_guj_dgb_wly_jav_moo_xho_ben_pan_lit_bat_pol_tml_bem_rom_mly_tig_sun_bsq_amr_ukr_cic_arw_dut_ind_alb_urd_grk_anl_zul_vie_qcu_afr_fin_tur_swt_cze_ita_mnd_kor_slo_spa_swa_aeg_azi_aze_mcd_ctl_uzb_nor_lat_hin_prs_swe_por_heb	-0.722343168265142	-1.67033856410964	0.0982148100358597
552	cnt_rom_kor_chh_pan_sun_aeg_bsq_igb_arw_fin_ses_anl_akn_sod_owc_vie_glc_mly_hin_lda_pol_por_zul_lat_cic_fre_eng_spa_tig_tag_swa_krd_jpn_afr_dyu_ven_tha_nor_bos_alb_tml_aze_hun_mcd_tsw_sid_amh_swe_tur_geo_mao_guj_mlt_dut_scr_prs_knd_cze_bul_dgb_svk_lit_tsn_bat_amr_ger_ita_gam_xho_rus_yor_bam_ukr_qcu_ctl_swt_hau_uzb_bem_mnd_urd_ben_ewe_azi_slo_wly_moo_fbf_grk_ind_heb_est_jav_mol	0.701423504599675	1.5970047338015	0.11365714259314
553	ind_bat_geo_bem_cnt_sun_arw_wly_yor_afr_qcu_urd_ven_nor_alb_slo_mly_glc_spa_aze_swt_gam_prs_scr_tml_lda_anl_ger_svk_jpn_chh_swe_bsq_lit_cze_rom_aeg_tsn_mol_fbf_lat_fin_xho_bam_moo_dut_pan_dyu_vie_ewe_grk_ita_knd_pol_bos_mnd_uzb_tag_hun_amr_mlt_hin_eng_tig_akn_est_por_owc_ben_cic_igb_sid_bul_tsw_guj_tha_mao_rus_heb_kor_azi_amh_krd_tur_dgb_fre_sod_swa_mcd_jav_hau_ses_ukr_zul_ctl	0.935063233317666	2.17551351327217	0.0321268388529713
554	eng_fbf_svk_bem_grk_mao_guj_bsq_ses_sun_krd_ctl_ger_slo_arw_ben_bul_fre_knd_tsw_heb_anl_spa_alb_fin_rus_urd_pol_cnt_hun_por_mol_bos_ukr_dgb_sid_jpn_swa_owc_mcd_lda_rom_afr_mlt_amh_vie_tsn_prs_yor_aeg_ind_swt_tml_tur_geo_gam_glc_moo_zul_ita_azi_scr_xho_jav_cic_akn_uzb_nor_mnd_qcu_lat_mly_cze_igb_kor_est_tha_sod_dyu_dut_amr_tag_chh_bat_ewe_ven_swe_bam_wly_tig_lit_aze_pan_hau_hin	NA	NA	NA
555	pan_slo_owc_nor_tur_kor_alb_moo_spa_bul_swt_tig_uzb_knd_geo_igb_gam_anl_svk_guj_bos_urd_rom_bsq_sid_ctl_tsn_ven_cze_lda_bam_ben_xho_dgb_sod_mlt_bat_fbf_azi_arw_scr_tha_jav_sun_dut_hau_mcd_swa_mao_amh_grk_hin_cnt_ewe_lit_mnd_dyu_bem_qcu_jpn_zul_est_fin_swe_ind_aze_glc_akn_wly_tml_rus_amr_ukr_yor_prs_hun_vie_krd_ita_mol_ger_ses_eng_afr_fre_por_aeg_tsw_chh_tag_lat_mly_heb_pol_cic	0.0454990048661748	0.103324847114748	0.917927640341137
556	aeg_afr_cnt_moo_eng_krd_bul_sid_mnd_bos_ukr_amr_cic_mol_guj_dut_arw_cze_svk_anl_mao_tsn_scr_ben_gam_heb_sod_swt_slo_akn_yor_bem_wly_igb_fbf_pol_tml_lda_chh_glc_tsw_jav_ewe_bam_tag_urd_fin_tha_swa_lit_hun_vie_nor_ita_azi_lat_uzb_ger_ven_xho_rus_knd_ind_por_aze_bsq_alb_hau_owc_prs_qcu_kor_est_hin_swe_rom_mly_mlt_zul_tur_ctl_sun_fre_dyu_spa_amh_mcd_ses_bat_grk_tig_dgb_jpn_pan_geo	0.417191775569906	1.01091937428416	0.314677976275971
557	swa_chh_dgb_ind_heb_guj_pan_zul_krd_azi_vie_anl_swt_urd_fre_akn_geo_spa_sun_alb_ses_grk_est_mao_dyu_hun_mnd_lat_knd_lit_aze_igb_sod_svk_kor_por_bsq_tsw_afr_ita_sid_yor_aeg_wly_rom_swe_cic_eng_qcu_bul_rus_mcd_lda_ukr_mol_owc_dut_slo_nor_fbf_cnt_amr_pol_arw_tml_gam_tig_cze_ger_bos_moo_hau_ewe_hin_uzb_bat_tur_bam_tsn_ven_ben_jpn_mly_glc_fin_ctl_scr_prs_tha_amh_mlt_xho_bem_tag_jav	-0.257283129937974	-0.64299482416311	0.521809673633383
558	yor_wly_ukr_amh_dyu_heb_akn_anl_vie_gam_xho_pan_swa_prs_bul_sod_ses_mlt_est_hau_azi_bem_svk_sid_lat_bos_bsq_ben_lit_glc_por_slo_swt_dgb_ewe_amr_jav_ven_urd_tha_jpn_kor_grk_tsn_mnd_dut_hin_hun_ita_knd_bat_tig_swe_mao_cic_rom_aeg_spa_zul_uzb_rus_arw_mly_fbf_ctl_bam_tsw_pol_fre_eng_mcd_owc_afr_lda_aze_sun_mol_chh_guj_moo_ind_nor_igb_alb_qcu_cze_scr_cnt_krd_tml_fin_geo_ger_tag_tur	0.310313526744268	0.709985167652365	0.479489802113706
559	fre_akn_ven_cze_moo_heb_tig_jav_ukr_sun_xho_por_cnt_grk_dyu_tsw_pan_wly_tsn_vie_bem_tur_bul_mao_fin_dgb_ben_chh_tag_swt_guj_hau_bos_sod_eng_spa_azi_jpn_urd_mlt_lit_ses_hin_fbf_svk_afr_gam_amr_mnd_anl_tml_rus_dut_rom_slo_cic_aeg_uzb_tha_igb_qcu_hun_lda_ger_swa_kor_mol_amh_lat_arw_alb_geo_nor_knd_mly_ita_sid_scr_ind_krd_prs_zul_glc_ewe_ctl_aze_yor_est_bsq_bam_bat_mcd_swe_pol_owc	0.16411004320089	0.392274735451718	0.695752790514818
560	ger_jav_mlt_spa_anl_eng_tha_tig_dut_tur_geo_cnt_aze_pol_ctl_uzb_zul_knd_swe_ita_azi_por_pan_svk_bos_fin_bem_owc_sid_alb_igb_ewe_ven_moo_est_lda_slo_krd_tml_sun_heb_lat_lit_mnd_scr_dyu_cic_rus_nor_mcd_aeg_yor_chh_afr_kor_bat_arw_amh_qcu_bul_mly_sod_bsq_swa_urd_mol_wly_hin_xho_tsn_rom_guj_hau_cze_swt_ben_ses_tag_jpn_gam_glc_grk_tsw_mao_amr_bam_dgb_fbf_ind_prs_vie_hun_ukr_fre_akn	0.0887773758966044	0.201089701023814	0.84106758503017
561	guj_amr_lat_cnt_bam_rus_qcu_tur_vie_mol_wly_gam_lit_akn_moo_slo_ger_anl_ewe_uzb_pan_glc_fbf_cic_sod_tag_tha_geo_arw_rom_dyu_sun_pol_fin_swa_hin_ven_amh_est_scr_xho_ind_mly_swt_jav_mao_eng_spa_bat_hau_alb_aze_mcd_jpn_aeg_ctl_mlt_ukr_azi_lda_bos_knd_bul_ben_tig_por_urd_chh_heb_krd_grk_bsq_dgb_hun_igb_zul_mnd_dut_ita_bem_afr_tml_fre_owc_ses_cze_tsw_yor_nor_sid_tsn_swe_kor_svk_prs	-0.360788640533845	-0.958925476347619	0.340082660486345
562	bem_ben_pol_slo_amr_ukr_glc_ses_grk_aeg_tur_amh_svk_ita_jpn_swa_xho_por_tha_anl_kor_dut_cze_tsn_scr_tig_prs_bsq_rom_fre_dyu_spa_chh_zul_tag_vie_gam_fin_mlt_ger_hau_azi_rus_swe_hin_qcu_akn_wly_dgb_bat_geo_swt_mnd_mly_arw_ewe_bam_lda_heb_igb_ind_guj_owc_krd_sod_sun_lit_afr_lat_yor_eng_tml_cnt_est_bul_hun_ven_ctl_jav_moo_aze_nor_knd_pan_tsw_bos_fbf_cic_mao_mcd_uzb_alb_urd_mol_sid	0.359934806991829	0.810080186524779	0.419962087275286
563	bul_swa_wly_akn_ven_ctl_dgb_amh_mly_aze_fre_bos_cnt_chh_lda_jav_tsw_fin_moo_ger_dyu_uzb_amr_tml_lit_ukr_ses_nor_svk_arw_tag_lat_swe_cic_aeg_vie_grk_por_hin_tha_bam_jpn_tsn_knd_zul_guj_urd_ewe_yor_heb_mcd_cze_tig_xho_bem_hau_sun_rom_dut_est_igb_rus_ben_qcu_ita_mao_mol_alb_sod_bat_afr_pan_mnd_hun_glc_tur_spa_gam_mlt_slo_fbf_azi_pol_krd_sid_prs_eng_geo_swt_bsq_kor_owc_anl_scr_ind	-0.31294702039916	-0.810172650072202	0.419909218180403
564	hun_bul_fbf_vie_lit_lda_jav_dyu_swe_aze_eng_akn_sun_mcd_moo_afr_sid_svk_rus_amh_spa_ben_fre_glc_lat_hin_azi_bam_slo_bos_zul_tag_pol_amr_igb_sod_bsq_uzb_jpn_scr_guj_mnd_heb_ses_tml_alb_tsn_swa_mly_arw_nor_dgb_ita_xho_cic_owc_prs_bat_ger_wly_est_mlt_kor_knd_grk_ctl_fin_ewe_anl_tur_ven_cnt_mao_yor_hau_qcu_pan_krd_gam_ind_rom_chh_urd_por_mol_geo_cze_tha_dut_aeg_swt_bem_tig_tsw_ukr	NA	NA	NA
565	glc_hun_ses_mly_ben_tsw_bsq_por_heb_knd_kor_sun_dut_spa_anl_bos_pan_arw_slo_krd_akn_rom_yor_mao_prs_rus_sid_afr_ger_igb_mol_chh_grk_gam_fre_scr_pol_cnt_jav_mcd_tml_lda_urd_ewe_cze_vie_amr_zul_swe_tsn_geo_fbf_ita_bul_bat_swa_amh_alb_wly_owc_ukr_tig_sod_bem_moo_tur_hau_fin_ctl_ind_svk_lat_aeg_ven_azi_uzb_aze_dyu_tag_dgb_swt_tha_mnd_cic_qcu_guj_lit_est_jpn_xho_hin_bam_mlt_nor_eng	-0.530216758360033	-1.40202948923031	0.164235402594854
566	por_sod_pan_chh_hun_tsw_nor_mly_geo_yor_dut_ewe_afr_knd_arw_sid_rus_bam_bsq_gam_tur_fbf_hin_tha_mcd_krd_ben_anl_amh_lda_jav_grk_ses_uzb_tag_aze_bat_swa_mol_dyu_mlt_moo_tsn_mnd_prs_hau_ctl_azi_ven_zul_pol_cze_aeg_heb_alb_cic_swt_slo_urd_ukr_glc_ita_jpn_est_sun_bos_scr_tig_ind_ger_fre_igb_tml_lat_swe_amr_vie_eng_spa_bul_guj_wly_bem_owc_dgb_lit_cnt_kor_qcu_svk_rom_xho_akn_fin_mao	-0.0107038834618788	-0.0273302993137212	0.978254851917739
567	ger_heb_mnd_ewe_azi_eng_sid_fre_kor_lat_ukr_cnt_tag_ven_yor_swe_svk_ind_geo_prs_hun_ita_cze_zul_anl_ses_tsw_bul_mly_pan_dgb_qcu_mcd_est_krd_tur_aeg_sod_swa_knd_owc_rom_bsq_mlt_jpn_glc_chh_slo_alb_tml_spa_bat_scr_lit_xho_gam_dut_rus_swt_ben_guj_grk_bam_ctl_tha_afr_pol_fbf_bos_cic_wly_hin_fin_dyu_amh_mao_por_nor_jav_sun_akn_vie_hau_uzb_aze_tsn_amr_tig_bem_moo_lda_urd_mol_arw_igb	0.790867845280413	1.74915213257879	0.0835638512286123
568	arw_cic_por_rom_mlt_amh_ita_sod_tag_dut_alb_swt_igb_uzb_guj_mnd_eng_krd_fre_zul_azi_tha_lat_anl_ctl_sun_gam_moo_grk_ind_bam_swe_ses_kor_est_amr_pol_swa_bos_bul_wly_svk_lit_jav_knd_heb_mcd_rus_tsn_mao_ukr_bem_aze_pan_dgb_xho_bsq_glc_akn_hun_scr_cze_fin_jpn_ewe_ger_tml_cnt_tur_yor_owc_nor_geo_slo_chh_vie_mol_hin_aeg_hau_sid_lda_qcu_ven_tig_urd_afr_ben_spa_prs_bat_dyu_tsw_mly_fbf	-0.451478512530673	-1.15244052692734	0.252093820494812
569	swa_azi_igb_grk_krd_zul_svk_bsq_scr_bem_amh_chh_lit_dgb_pan_guj_tsn_fin_fre_ben_ven_knd_pol_fbf_swt_sun_tag_ind_lat_anl_kor_alb_bos_heb_eng_nor_rom_amr_geo_aze_mlt_mnd_ctl_uzb_afr_est_moo_yor_mly_lda_slo_mol_hau_cze_tur_swe_cnt_urd_wly_vie_jpn_jav_gam_dut_sid_tha_dyu_tsw_glc_sod_spa_xho_ewe_mcd_qcu_owc_bul_rus_aeg_bat_arw_ita_hun_ukr_cic_por_bam_akn_hin_prs_tml_ses_tig_ger_mao	-0.00123398884899949	-0.00313712994265507	0.997503656103299
570	lit_xho_tsw_tig_jpn_glc_mol_ven_mly_owc_bat_swe_mnd_heb_uzb_tsn_swt_krd_aze_ben_por_cnt_vie_zul_bos_akn_ita_bul_wly_kor_amh_moo_geo_jav_fin_qcu_sid_ger_azi_tur_mlt_svk_eng_ses_fbf_rus_ewe_grk_hin_lat_bam_lda_cic_amr_tag_spa_tha_fre_guj_nor_ind_yor_knd_pan_est_mcd_hun_dyu_urd_rom_sun_igb_ukr_prs_bem_hau_swa_dgb_aeg_gam_arw_chh_afr_sod_scr_anl_pol_mao_slo_dut_alb_bsq_tml_ctl_cze	-0.515865995507787	-1.29851031410374	0.197322731734236
571	ukr_sun_cic_ewe_grk_knd_mao_geo_prs_cze_amr_swe_bem_gam_mol_scr_dut_vie_tig_akn_qcu_ven_tml_jpn_bos_mnd_yor_lda_bul_ger_rus_sod_alb_bat_dyu_ben_azi_fre_tsw_tur_tag_xho_mlt_nor_mly_urd_tsn_aeg_lat_aze_swt_eng_sid_bsq_ctl_slo_lit_owc_hau_dgb_ita_arw_amh_spa_pol_por_kor_anl_pan_fin_hin_wly_igb_jav_glc_cnt_afr_uzb_krd_ses_hun_moo_rom_guj_chh_est_ind_heb_tha_mcd_svk_bam_zul_swa_fbf	-0.530366164089068	-1.38650026282465	0.168909061527557
572	bam_heb_azi_lit_krd_bos_dyu_qcu_kor_por_ven_lat_fbf_bsq_glc_spa_guj_amh_fre_knd_amr_pol_xho_cze_tml_mnd_mao_tur_bul_ctl_fin_yor_ind_uzb_geo_swt_tsw_bem_cic_chh_mly_ben_est_ger_tsn_sod_aeg_slo_hin_nor_ukr_jav_grk_akn_aze_afr_sid_tha_eng_swa_sun_zul_mcd_lda_wly_swe_hun_dgb_vie_urd_cnt_anl_mol_mlt_jpn_rus_moo_arw_scr_tag_dut_owc_prs_gam_igb_bat_ita_rom_hau_ses_tig_pan_svk_alb_ewe	0.10559063529526	0.24308804894191	0.808472548011464
573	jpn_heb_ctl_qcu_spa_pan_mlt_sod_lat_aeg_dgb_ger_dut_slo_mnd_dyu_tig_moo_bsq_urd_tsn_afr_bul_lda_fbf_owc_yor_amh_mol_uzb_zul_mly_grk_amr_krd_hin_alb_eng_swt_ses_sun_ukr_mao_igb_kor_swe_rus_tur_bat_anl_arw_chh_prs_knd_pol_tml_tsw_ind_jav_ben_vie_gam_cnt_hun_sid_tag_xho_cze_tha_scr_azi_ewe_guj_por_bam_svk_rom_lit_aze_fin_fre_akn_nor_ita_hau_wly_glc_mcd_cic_bos_bem_swa_est_ven_geo	-0.0943983823203147	-0.216563223814823	0.82902308985552
574	est_dut_aze_scr_tur_mol_anl_sid_ven_heb_swt_svk_gam_moo_ses_chh_alb_cnt_tag_fre_pol_pan_rom_tig_grk_ind_ger_glc_vie_geo_amh_bos_cic_ewe_por_knd_tsn_bam_mao_bat_ben_fin_guj_zul_afr_uzb_dgb_lda_akn_hau_urd_tha_krd_bul_ctl_lat_lit_sod_spa_mly_prs_dyu_hun_arw_jav_qcu_kor_mlt_swe_fbf_jpn_eng_sun_aeg_ita_swa_igb_mnd_yor_amr_owc_ukr_azi_mcd_xho_tml_nor_bsq_wly_rus_tsw_bem_hin_slo_cze	0.530664129850257	1.27067215344598	0.207014754039532
575	jpn_kor_lit_qcu_mao_dgb_chh_owc_ctl_glc_aze_ger_ven_cic_swe_pol_wly_geo_gam_tml_tag_lat_est_bul_uzb_fre_igb_sun_svk_bos_yor_amr_tha_hin_alb_akn_mol_tsw_zul_heb_fin_aeg_spa_ind_amh_jav_ukr_mcd_nor_arw_cze_dut_rus_fbf_bem_mlt_bat_sod_dyu_anl_ses_knd_vie_eng_tig_rom_afr_slo_guj_moo_krd_grk_pan_cnt_por_swt_ben_ita_bsq_sid_mnd_ewe_bam_prs_lda_hau_xho_hun_mly_urd_swa_tur_tsn_scr_azi	NA	NA	NA
576	tag_eng_geo_sod_aze_swe_anl_mol_igb_ukr_chh_dyu_uzb_krd_hin_lit_cze_qcu_amr_kor_bsq_bem_ctl_tsw_lat_hun_jpn_knd_vie_ben_tur_pol_sun_afr_jav_alb_est_bul_fin_fre_ger_owc_lda_arw_nor_spa_slo_scr_swa_glc_hau_bos_rus_mnd_svk_urd_cnt_moo_fbf_mlt_rom_amh_yor_azi_ven_bam_sid_tig_ita_mly_heb_gam_ewe_cic_zul_mao_prs_xho_grk_ses_tha_wly_bat_swt_guj_tsn_dut_tml_akn_pan_aeg_ind_dgb_por_mcd	0.527377665963208	1.28638696351438	0.201501253538335
577	ewe_spa_amr_anl_eng_amh_uzb_dyu_qcu_scr_hun_moo_kor_por_tig_cze_mao_lda_azi_knd_slo_pol_alb_sun_krd_svk_sid_grk_ger_wly_ven_mly_glc_vie_arw_tha_yor_dgb_cic_jpn_swa_cnt_bul_fbf_sod_dut_jav_chh_fin_zul_afr_ukr_owc_prs_tsw_pan_aeg_igb_gam_nor_fre_bem_rom_mnd_lit_swe_ben_ctl_mlt_ses_tsn_bat_tur_heb_aze_guj_est_hin_lat_ind_tag_tml_swt_bsq_mol_mcd_ita_urd_xho_akn_bos_rus_hau_geo_bam	0.357427100151003	0.856527363819752	0.393907783941124
578	hun_slo_mcd_bat_tig_lit_aze_glc_bem_fin_anl_pol_ukr_guj_swe_jav_ger_hau_tsw_prs_eng_fbf_rom_ses_pan_dyu_bam_spa_chh_mol_mao_ben_qcu_hin_est_ita_arw_geo_ven_dut_amr_igb_swa_swt_afr_ewe_fre_zul_lda_tsn_owc_lat_cze_tml_tha_alb_mnd_sun_rus_amh_uzb_ind_gam_moo_tur_cic_dgb_wly_knd_akn_xho_krd_urd_svk_bos_azi_sod_tag_jpn_mly_yor_kor_sid_scr_aeg_heb_mlt_cnt_ctl_grk_por_bul_nor_vie_bsq	0.256034607625226	0.585899949345228	0.559361982415554
579	tha_cic_arw_ita_svk_urd_uzb_qcu_afr_rom_mnd_owc_pan_est_moo_lda_mol_bam_kor_azi_ger_hun_ven_sun_tig_tag_swe_amh_cze_anl_hau_guj_igb_tsn_mly_eng_nor_cnt_heb_pol_rus_mcd_mao_fin_bsq_alb_akn_zul_aeg_sod_fbf_wly_amr_grk_dyu_scr_bos_geo_xho_prs_dgb_vie_bul_ses_fre_hin_slo_aze_swa_glc_ind_chh_krd_yor_dut_tur_mlt_knd_bem_por_ben_bat_tsw_jav_lit_sid_ctl_spa_gam_ukr_lat_ewe_swt_jpn_tml	-0.114677536610011	-0.299989440695571	0.764854711987025
580	zul_tur_grk_spa_ven_bul_dgb_lit_xho_ger_heb_mlt_amh_scr_afr_ben_urd_guj_lat_slo_arw_tsw_sod_ctl_cze_glc_knd_ita_cic_dut_ewe_mol_alb_sid_svk_bat_bos_est_swa_sun_por_wly_amr_hun_mao_swe_chh_jpn_moo_anl_mnd_pol_owc_tml_mly_bsq_lda_kor_fre_bam_vie_pan_uzb_hau_rus_ses_fbf_gam_aeg_nor_tsn_fin_mcd_jav_eng_geo_igb_ukr_dyu_krd_prs_bem_azi_ind_qcu_cnt_tha_swt_hin_tig_akn_yor_aze_tag_rom	-0.316607426494692	-0.737988989094257	0.462379284486231
581	xho_glc_owc_svk_mlt_lda_por_tsn_ben_kor_cze_scr_bos_swe_mcd_alb_arw_zul_bam_geo_knd_sod_tml_slo_aze_hin_igb_tha_lat_guj_pol_swa_pan_akn_grk_afr_amr_aeg_rus_chh_bsq_cnt_ind_ven_rom_uzb_hau_est_moo_sun_yor_tig_heb_lit_fbf_tur_nor_amh_fin_hun_mol_mnd_tag_urd_krd_ewe_ctl_anl_ita_ger_sid_bem_jav_prs_eng_wly_dut_ukr_qcu_spa_bat_swt_dyu_mao_dgb_cic_vie_mly_azi_gam_tsw_bul_jpn_fre_ses	0.210910679851479	0.576094086670251	0.565943159315871
582	mao_mlt_tig_est_cic_vie_sod_xho_ven_scr_mly_bsq_jav_dgb_sun_lat_prs_tml_ger_tag_urd_guj_anl_afr_ben_eng_dyu_krd_amr_ctl_bam_ind_pan_aeg_lda_dut_mcd_svk_fbf_sid_kor_mnd_arw_alb_owc_nor_uzb_bem_gam_heb_bat_slo_chh_swt_bul_rus_cze_knd_akn_ita_swa_cnt_fin_spa_swe_por_tsn_tsw_igb_qcu_jpn_tur_azi_hin_mol_geo_lit_yor_ukr_pol_fre_moo_bos_aze_ses_hun_zul_hau_ewe_glc_wly_tha_amh_rom_grk	-0.168583550458904	-0.448312070021825	0.654970725296356
583	est_tag_amh_bam_nor_kor_aeg_rus_ben_owc_swt_uzb_mnd_ukr_azi_scr_guj_bsq_svk_swe_bem_fbf_ven_sid_zul_pan_dut_knd_cic_ita_mly_lit_yor_wly_gam_hun_bos_pol_swa_tml_grk_tsn_rom_mlt_ewe_sun_hin_heb_mol_tsw_bat_slo_mcd_fin_dgb_igb_geo_urd_anl_ger_ctl_akn_qcu_bul_tha_afr_eng_sod_por_cze_tig_jav_arw_lat_cnt_fre_moo_ind_xho_vie_ses_glc_krd_amr_prs_aze_dyu_spa_alb_jpn_chh_lda_mao_tur_hau	-0.505850538104219	-1.3538905232815	0.17905232367608
584	tig_mao_bat_slo_eng_urd_zul_jav_hin_sid_bul_glc_cic_amr_est_ewe_svk_mly_nor_ctl_mcd_mnd_bem_fin_lit_fre_arw_amh_jpn_swe_kor_ger_hau_owc_moo_tsw_mol_grk_dgb_ind_knd_swt_yor_alb_uzb_scr_akn_fbf_mlt_spa_rus_cnt_sod_gam_vie_guj_prs_xho_dut_wly_hun_ses_lda_dyu_rom_azi_bam_aeg_krd_tsn_pol_bos_por_swa_tur_tag_tml_sun_anl_heb_aze_chh_ukr_afr_igb_lat_tha_ven_qcu_bsq_ben_geo_cze_ita_pan	-0.0382341024436353	-0.0909508976936829	0.927727216940749
585	mcd_heb_yor_bos_owc_mlt_tig_jav_pan_slo_tsw_sun_anl_lit_tur_mao_bem_ses_swe_bul_fin_kor_amr_krd_hin_ind_mnd_bam_lda_cnt_ewe_rom_alb_hau_chh_mly_aze_gam_cze_ita_xho_lat_bsq_dut_vie_cic_hun_sid_sod_spa_azi_ven_ben_ukr_geo_tag_rus_zul_glc_tsn_prs_guj_mol_pol_knd_swa_aeg_fbf_swt_jpn_qcu_svk_uzb_grk_por_bat_nor_tha_akn_fre_dgb_afr_tml_eng_arw_urd_wly_moo_ctl_igb_ger_dyu_est_amh_scr	-0.222864559586312	-0.543066731438819	0.588383109436394
586	dut_pan_bat_bul_wly_azi_knd_vie_owc_prs_scr_dgb_moo_hun_eng_mnd_ctl_heb_uzb_lit_alb_sod_tig_swe_bem_igb_ben_xho_ses_gam_bam_mcd_yor_fin_ukr_tsw_mol_fbf_ind_swt_grk_por_fre_sid_akn_ger_cnt_sun_krd_svk_bos_cze_tha_lat_slo_mao_chh_tml_pol_lda_urd_tsn_cic_swa_rom_jav_ven_arw_est_nor_ewe_aeg_tag_jpn_amr_hin_mly_zul_rus_bsq_hau_tur_mlt_spa_qcu_amh_kor_dyu_aze_afr_ita_glc_geo_anl_guj	-0.660215745022075	-1.56966236906449	0.119889963905366
587	est_mlt_vie_yor_dyu_pol_glc_ben_aze_moo_mcd_ind_cze_sid_tur_bam_ven_azi_bul_ctl_sod_qcu_tig_afr_urd_pan_jav_swa_ger_chh_alb_gam_geo_zul_mao_lda_fin_guj_hau_slo_lit_grk_amh_nor_rus_ita_tsn_heb_mnd_knd_tag_bat_anl_hun_ukr_fre_mol_lat_swe_dut_wly_prs_svk_sun_scr_spa_bos_owc_cic_fbf_tha_ewe_por_akn_tml_eng_jpn_bem_xho_mly_amr_cnt_aeg_ses_kor_hin_swt_dgb_igb_krd_uzb_arw_rom_tsw_bsq	-0.00295238615415386	-0.00699475926452785	0.994434017732874
588	lat_hun_kor_bem_nor_lit_fin_gam_cze_mcd_ses_tag_heb_est_owc_ita_svk_igb_krd_urd_swe_zul_amh_bsq_bat_prs_sun_geo_jpn_lda_vie_tig_mly_bul_qcu_swt_por_afr_tml_rom_tur_jav_grk_fre_bam_eng_swa_fbf_aeg_ben_mol_akn_sid_mnd_ukr_dyu_sod_ind_mlt_glc_ven_ctl_cic_uzb_pan_dut_ger_bos_wly_dgb_tsw_aze_chh_amr_guj_moo_rus_tha_hin_yor_arw_cnt_mao_knd_anl_pol_alb_spa_scr_slo_xho_tsn_hau_azi_ewe	-0.480128547104161	-1.16335960426271	0.247659843319563
589	ctl_aeg_lda_swt_igb_ven_prs_glc_dgb_wly_alb_dyu_est_hau_tha_fin_kor_azi_swa_chh_arw_spa_cic_moo_sid_eng_bsq_lit_tml_fbf_afr_ind_ben_zul_akn_slo_knd_ewe_nor_mnd_bam_jav_rom_xho_por_swe_amr_fre_ses_grk_sun_urd_amh_pol_lat_mlt_bul_heb_sod_jpn_guj_tsw_ita_ukr_gam_pan_vie_rus_cnt_hin_mly_tag_hun_uzb_anl_aze_mao_bem_bat_yor_bos_scr_tig_dut_owc_geo_svk_mcd_cze_ger_qcu_mol_krd_tur_tsn	-0.304866643491808	-0.699607150999839	0.485918915957313
590	mol_swt_chh_eng_guj_tsn_heb_prs_scr_fbf_hun_mcd_gam_por_wly_sid_kor_dgb_est_ctl_mlt_uzb_spa_ind_glc_ven_mly_sod_anl_vie_pol_hin_svk_bam_geo_ewe_azi_knd_tsw_ses_swe_hau_rom_mao_amr_amh_bat_fre_urd_akn_ben_qcu_dyu_tml_ita_swa_rus_zul_pan_sun_bul_bsq_mnd_yor_tag_ukr_lat_bem_lit_nor_alb_cic_owc_cnt_igb_xho_slo_tig_tur_afr_cze_jpn_krd_grk_dut_aeg_lda_aze_bos_jav_ger_tha_arw_fin_moo	-0.851018816547355	-2.06916798343428	0.0413047540225723
591	rus_ven_vie_sod_hin_lit_amh_mao_swe_chh_scr_fin_afr_mly_rom_por_prs_tsn_zul_est_uzb_dgb_qcu_alb_knd_tml_spa_mol_arw_nor_sid_sun_kor_geo_anl_eng_tur_lat_pan_ita_glc_heb_fbf_akn_yor_jpn_jav_aeg_tag_bam_bem_mcd_cic_moo_ger_ctl_slo_fre_urd_dyu_hau_svk_owc_xho_mlt_tsw_guj_azi_ukr_grk_swt_ses_hun_mnd_krd_bul_tha_ewe_tig_ben_ind_wly_swa_bos_dut_bat_aze_lda_gam_pol_bsq_amr_cnt_igb_cze	-0.158215265257474	-0.351288170469741	0.726166767975158
592	bul_lda_moo_pan_xho_swe_arw_swt_svk_tml_scr_sun_anl_cnt_tag_ven_bos_guj_rus_sid_geo_chh_hun_aze_dyu_ctl_swa_mol_amr_tsw_eng_ita_grk_azi_fin_lit_kor_tur_jav_cze_ind_bat_akn_zul_hin_ewe_spa_tig_wly_tha_ukr_knd_alb_est_uzb_amh_yor_bsq_prs_mlt_mnd_mao_slo_lat_urd_dgb_bem_mcd_sod_krd_glc_pol_fre_owc_igb_dut_fbf_ger_ben_tsn_hau_vie_afr_cic_bam_gam_heb_ses_mly_por_jpn_nor_rom_qcu_aeg	-0.907301331133929	-2.35138478886722	0.0208147835103332
593	hin_mnd_ind_azi_arw_owc_eng_ven_scr_alb_bam_aeg_dgb_kor_pan_qcu_mcd_hau_guj_jav_slo_krd_ctl_nor_amr_mly_bsq_mlt_afr_sod_mao_ger_bem_ita_bos_cnt_uzb_grk_mol_chh_ben_vie_por_cze_lat_dyu_anl_geo_est_aze_wly_bat_rus_fin_glc_sid_zul_jpn_prs_fre_moo_bul_xho_urd_tsw_rom_igb_heb_svk_tag_amh_lda_ses_knd_tur_pol_spa_tig_tml_yor_dut_swt_lit_sun_swa_akn_fbf_cic_swe_tsn_ukr_tha_ewe_hun_gam	-0.440860432557573	-0.986756177945166	0.326322483951847
594	tsn_tml_bos_ses_spa_anl_mnd_rus_mol_jav_geo_hau_ben_pol_knd_afr_lat_swt_azi_ukr_tag_slo_vie_por_uzb_prs_hun_sod_akn_krd_alb_aze_xho_sid_ger_lda_ctl_arw_mcd_tha_fbf_bul_owc_cze_qcu_zul_guj_ind_nor_bam_mlt_bat_tsw_glc_fin_fre_ita_est_swa_moo_yor_tur_heb_amr_chh_svk_urd_sun_igb_ewe_cnt_ven_mly_grk_rom_dgb_pan_kor_bem_aeg_wly_bsq_tig_lit_hin_dyu_swe_mao_amh_gam_cic_scr_dut_eng_jpn	0.290187842764721	0.70733260760891	0.481128545487307
595	sid_ukr_hun_igb_chh_dgb_owc_arw_mly_akn_lat_jpn_ben_tsw_yor_mcd_bos_alb_tag_eng_dyu_afr_krd_prs_hin_fin_zul_amh_aze_lit_swt_glc_est_rom_pol_qcu_cze_cnt_slo_bul_aeg_ctl_cic_urd_scr_wly_bem_tig_tur_anl_xho_kor_ven_azi_por_ses_rus_ewe_pan_bsq_fbf_sod_knd_svk_tha_spa_uzb_dut_moo_bat_nor_mao_guj_mlt_swa_lda_amr_vie_ger_swe_sun_tsn_bam_grk_fre_hau_tml_mnd_mol_jav_gam_ita_ind_geo_heb	0.194828954914454	0.435841220794381	0.663961924269531
596	ses_fin_tig_fbf_dyu_ger_sun_krd_mnd_knd_zul_heb_slo_hun_sod_mlt_prs_hau_scr_tml_kor_nor_moo_yor_rus_bos_bsq_bem_por_chh_tur_amr_vie_aeg_bam_mly_swe_alb_pol_sid_ben_geo_guj_glc_mcd_pan_aze_hin_ewe_cic_igb_eng_ita_grk_dut_swa_rom_uzb_ukr_est_gam_akn_cnt_lat_fre_xho_tha_spa_dgb_wly_tag_arw_lda_svk_qcu_amh_cze_mol_lit_jav_bul_tsn_owc_bat_mao_anl_azi_ind_urd_ctl_swt_tsw_afr_jpn_ven	0.247080833479794	0.59077072221712	0.556107064522565
597	sun_por_sod_bem_aeg_dyu_dut_yor_rus_geo_zul_sid_grk_chh_guj_scr_heb_amh_pan_swa_ger_tha_ctl_amr_knd_jav_mnd_hau_fin_svk_qcu_gam_ses_mlt_xho_tml_eng_bul_alb_cnt_bos_ben_tig_cic_tsn_tsw_fbf_dgb_lda_bam_lit_azi_wly_glc_uzb_krd_jpn_owc_mao_ukr_prs_mly_vie_est_urd_slo_hun_ind_hin_rom_aze_cze_bat_mcd_akn_bsq_anl_igb_ita_mol_kor_arw_afr_moo_ven_tag_spa_lat_swt_fre_swe_nor_ewe_tur_pol	0.193346669540251	0.450540709011531	0.653369219744642
598	swa_nor_eng_bos_yor_akn_anl_por_igb_ben_ger_tig_ven_sid_glc_hau_tml_mao_tsn_qcu_slo_kor_hin_fre_gam_geo_svk_tag_sod_cic_amr_afr_uzb_tur_aeg_est_bsq_mol_alb_spa_zul_mlt_amh_cze_grk_dgb_krd_xho_bam_ita_dyu_ctl_fin_cnt_dut_mnd_tsw_guj_swt_ukr_tha_rus_mcd_knd_heb_arw_jpn_hun_chh_lat_mly_bul_lit_vie_wly_pol_ind_prs_ses_pan_owc_moo_urd_jav_lda_ewe_aze_fbf_azi_rom_scr_bem_swe_bat_sun	0.0279813423009453	0.0635062457071275	0.949499684809736
599	swt_guj_bos_cnt_jav_fre_igb_tsn_pol_kor_aeg_alb_tha_anl_tur_dyu_ewe_ben_tag_bem_dut_ctl_qcu_ven_heb_sid_chh_mly_spa_jpn_mlt_hun_lit_hin_moo_azi_nor_zul_krd_uzb_dgb_pan_grk_owc_ita_por_mol_akn_ind_amr_cze_scr_glc_ger_cic_amh_urd_eng_ses_hau_svk_sun_wly_afr_mcd_fbf_geo_aze_knd_tsw_xho_bsq_tig_lda_gam_arw_ukr_bat_slo_vie_mao_rom_swa_mnd_yor_swe_est_fin_sod_tml_bam_lat_bul_prs_rus	-0.806703748055749	-1.86974001829771	0.0646660109586022
600	bat_tig_ind_ewe_owc_tsn_bam_hun_mao_glc_dgb_gam_sod_tsw_vie_aze_ctl_mlt_bsq_grk_tml_tag_sun_dut_arw_akn_chh_ben_pol_bem_scr_heb_alb_lda_anl_fin_swe_moo_zul_bos_afr_swt_spa_jpn_azi_cnt_slo_pan_qcu_cze_krd_fbf_aeg_yor_mly_sid_mnd_lat_por_mcd_hin_xho_ses_geo_cic_amr_est_amh_dyu_eng_ita_tha_knd_fre_tur_kor_ukr_swa_wly_jav_rom_svk_hau_ven_bul_prs_ger_guj_urd_mol_rus_nor_lit_uzb_igb	-0.466537744265847	-1.25578762093699	0.212338809378044
601	ven_sod_chh_grk_aze_heb_mol_ben_zul_urd_tig_mnd_guj_swe_sun_yor_pol_azi_xho_lda_scr_tsw_prs_tur_spa_swt_igb_bam_alb_tha_kor_knd_est_dut_cic_cnt_lit_hun_sid_jav_fin_amr_ctl_bem_mao_fre_nor_afr_por_bat_eng_tml_wly_hin_swa_hau_arw_uzb_rom_ewe_jpn_owc_fbf_cze_krd_dgb_slo_anl_rus_gam_dyu_ind_ukr_ses_geo_svk_mly_pan_bos_moo_akn_mcd_vie_glc_bsq_ger_ita_lat_tsn_aeg_qcu_amh_mlt_bul_tag	0.452482696648523	1.0822447911435	0.281941934842807
602	rom_aeg_swe_swa_azi_bos_prs_igb_alb_est_cze_sid_lda_mlt_mao_vie_bul_bat_qcu_yor_ses_jpn_mnd_ger_dgb_nor_dyu_ita_dut_cnt_amh_amr_afr_wly_slo_fbf_svk_bsq_por_lat_akn_grk_owc_aze_kor_jav_tag_bam_chh_pol_guj_cic_tha_ind_knd_tsn_xho_pan_ben_eng_glc_ukr_heb_bem_uzb_rus_tsw_ctl_mcd_ven_zul_tml_ewe_moo_arw_sun_hau_spa_lit_gam_tig_tur_urd_fin_sod_krd_scr_mol_fre_hun_geo_mly_swt_hin_anl	-0.500498377032958	-1.24156252527242	0.217520276046703
603	knd_ses_pan_uzb_slo_spa_mlt_akn_gam_mnd_lit_geo_ewe_hau_tha_mao_tsn_tur_grk_urd_ger_eng_yor_heb_guj_hun_dut_ven_tml_bem_ita_xho_amr_arw_vie_prs_pol_chh_amh_nor_fbf_ben_hin_bul_aze_ukr_igb_moo_rom_mcd_swa_mly_sod_cnt_azi_svk_sid_kor_qcu_bos_afr_alb_dgb_bat_jav_bsq_anl_wly_ctl_ind_tag_lat_mol_scr_swe_owc_tsw_fin_fre_lda_bam_cze_rus_sun_dyu_jpn_cic_aeg_zul_swt_est_glc_krd_por_tig	0.984400726221305	2.65165464281344	0.00941673442450047
604	yor_spa_amr_guj_dyu_dgb_anl_fin_ita_grk_geo_est_ger_urd_rom_sid_fre_azi_swt_ven_pol_tml_pan_kor_bos_swa_bat_sod_mly_mcd_knd_zul_tag_akn_eng_sun_hin_vie_dut_qcu_por_moo_cze_lda_mol_lat_alb_bem_fbf_tha_aeg_ctl_slo_bul_tig_owc_afr_mlt_cnt_swe_nor_tsw_krd_hau_ses_jpn_igb_uzb_scr_heb_gam_jav_prs_mnd_bam_rus_wly_svk_ben_aze_hun_tur_tsn_ind_glc_xho_mao_ukr_ewe_bsq_chh_cic_lit_amh_arw	-0.592772615284144	-1.42944586623939	0.156226760104572
605	cze_xho_tig_tsw_bsq_mol_ven_ita_mlt_ctl_mly_ukr_tsn_geo_uzb_afr_owc_arw_fbf_spa_krd_est_amr_lda_glc_knd_ben_nor_ses_kor_moo_urd_fre_bos_swt_hau_swe_sod_sun_azi_slo_zul_anl_cic_lit_tag_guj_gam_hin_heb_swa_yor_svk_aeg_wly_qcu_rom_mcd_ewe_prs_pan_bem_dut_ind_tha_eng_rus_sid_scr_fin_dgb_lat_mao_bul_alb_tur_cnt_grk_bat_jav_chh_tml_jpn_akn_vie_aze_ger_mnd_bam_igb_hun_por_amh_pol_dyu	0.438528175292623	1.00988922753948	0.31516868033742
606	ben_dyu_wly_guj_mlt_sid_por_azi_lda_swa_fre_vie_tig_ewe_rus_aeg_hun_cnt_eng_akn_sun_bsq_chh_arw_fin_dut_swt_zul_bem_sod_jpn_pol_glc_slo_dgb_grk_mol_jav_swe_xho_heb_lat_tml_mao_knd_cze_hau_anl_nor_ven_bat_bos_qcu_uzb_lit_cic_tsw_kor_mly_alb_ses_hin_mcd_amh_ind_aze_mnd_igb_prs_bul_tsn_urd_ukr_krd_est_moo_afr_tag_gam_scr_ctl_fbf_bam_amr_ita_yor_rom_svk_tha_tur_pan_spa_geo_ger_owc	0.460931202401772	1.09854342260309	0.274803164050158
607	tsw_akn_mol_tsn_dgb_lit_arw_pan_zul_bul_grk_tag_sid_ger_knd_tig_cic_guj_sod_azi_cze_glc_swt_tur_ctl_chh_tml_jpn_cnt_alb_moo_mnd_pol_hin_svk_anl_ewe_jav_geo_rus_rom_swe_aze_bem_mcd_dyu_yor_wly_aeg_kor_afr_ind_igb_dut_heb_amr_hun_ben_qcu_est_owc_bos_ven_amh_ses_uzb_prs_sun_mao_bam_gam_nor_slo_scr_tha_fbf_mly_krd_eng_vie_hau_swa_mlt_ukr_fre_por_spa_lda_bsq_xho_ita_fin_lat_bat_urd	-0.116039344489718	-0.300891498110688	0.764168900177427
608	ind_tag_nor_geo_hin_zul_vie_wly_lda_bsq_hau_mao_prs_pol_tml_tha_tsw_fre_sun_rom_ita_cze_mol_gam_cic_azi_afr_dgb_cnt_swe_bos_kor_xho_aze_scr_svk_sid_ctl_mlt_swa_anl_dut_bam_spa_bem_guj_lat_tsn_bat_tig_urd_por_amh_lit_chh_aeg_glc_alb_knd_qcu_ewe_fbf_slo_jpn_swt_fin_dyu_mly_ukr_mcd_est_tur_pan_rus_igb_arw_ses_eng_ben_krd_bul_heb_ger_akn_mnd_amr_moo_hun_yor_uzb_sod_jav_ven_owc_grk	NA	NA	NA
609	bem_slo_jpn_spa_tml_hau_ger_krd_kor_ben_aze_rus_zul_chh_bat_eng_cic_amr_amh_tag_swt_ukr_lit_ses_nor_ita_gam_sun_fbf_tsw_knd_pol_bul_sod_arw_mlt_mao_swa_ctl_hun_dut_swe_tha_tur_mnd_yor_bam_tig_bos_mly_por_qcu_hin_fin_tsn_alb_rom_sid_wly_cnt_uzb_jav_geo_heb_afr_lda_owc_moo_prs_vie_ven_cze_scr_lat_azi_akn_mol_fre_ewe_est_anl_grk_aeg_guj_pan_igb_dgb_glc_xho_mcd_bsq_ind_svk_urd_dyu	0.284089069901345	0.742261741124459	0.459799379484712
610	svk_anl_scr_hun_tig_lit_por_uzb_pol_guj_bsq_rom_swe_est_nor_arw_lda_hin_swt_grk_hau_bos_dut_aze_dyu_cze_fre_tml_amr_slo_amh_mnd_ctl_alb_tsw_cic_mao_yor_ukr_sod_krd_geo_fin_tha_mcd_fbf_zul_eng_afr_pan_sun_ses_spa_knd_heb_chh_rus_moo_lat_mol_jpn_mlt_swa_jav_bam_tur_ben_cnt_ven_qcu_akn_glc_tsn_xho_gam_aeg_kor_owc_prs_vie_igb_bat_ita_sid_ind_ger_urd_bul_tag_dgb_ewe_azi_wly_bem_mly	-0.560221648587096	-1.45578428071423	0.148819816993884
611	fin_qcu_pan_ger_wly_eng_urd_est_guj_bat_ctl_dut_ewe_alb_chh_pol_owc_glc_tag_afr_fre_swt_kor_ven_aze_cnt_ita_cic_amh_sid_spa_ses_aeg_arw_ukr_grk_slo_bam_tha_mly_bem_gam_hin_mlt_mcd_cze_hau_fbf_ind_yor_bsq_mao_zul_jpn_rus_bos_amr_xho_ben_swe_azi_heb_hun_bul_dgb_igb_sod_tur_anl_geo_tsn_krd_sun_knd_prs_nor_jav_dyu_por_mol_tig_uzb_moo_svk_lda_scr_tml_mnd_tsw_lat_akn_swa_rom_lit_vie	0.292034502074937	0.753258055666802	0.453197555039938
612	tur_lit_ben_mcd_alb_prs_rom_knd_glc_mlt_mao_tml_vie_ukr_sod_hau_swe_bam_igb_scr_zul_bat_cnt_chh_xho_cze_svk_mol_tig_lat_rus_fre_ger_afr_gam_akn_sid_por_bul_ind_geo_nor_fbf_est_tag_moo_amh_pan_swa_jav_ita_arw_aze_wly_mnd_dgb_bem_guj_fin_urd_tsw_pol_hin_hun_bos_uzb_ven_lda_dyu_yor_dut_cic_sun_aeg_qcu_ses_mly_krd_slo_jpn_amr_bsq_kor_heb_owc_azi_anl_tha_spa_tsn_eng_ctl_swt_grk_ewe	0.540472892780967	1.39493333843368	0.166358623859448
613	hau_urd_glc_aeg_qcu_tag_tig_aze_gam_pan_xho_ctl_alb_ger_tsn_nor_moo_prs_anl_bam_afr_cic_fbf_knd_bem_cze_ven_swe_chh_bul_mnd_bsq_bos_rus_arw_spa_owc_hun_swa_jpn_sid_eng_ukr_sod_tha_pol_ben_hin_rom_uzb_wly_svk_ses_fin_zul_lat_mao_amh_dgb_azi_kor_mly_bat_yor_fre_mcd_lit_scr_sun_grk_igb_ewe_dut_akn_lda_tml_ita_est_mlt_por_guj_slo_cnt_krd_tsw_ind_mol_amr_swt_geo_tur_jav_heb_vie_dyu	0.914812629163047	2.21440917532812	0.0292440154958647
614	tha_scr_uzb_glc_prs_pol_eng_gam_owc_afr_aze_ger_nor_mly_hau_mnd_xho_krd_bam_jpn_bul_cze_chh_rus_swe_lat_amh_est_qcu_hin_fbf_sun_alb_lit_dut_vie_swa_guj_dyu_ukr_azi_yor_bsq_cnt_svk_zul_knd_tsn_grk_ctl_jav_mlt_aeg_sid_igb_akn_hun_ben_wly_fin_bat_fre_tml_kor_tag_slo_ita_geo_ind_pan_amr_lda_dgb_mao_tur_heb_tsw_bos_sod_swt_moo_por_bem_mcd_anl_arw_mol_tig_urd_ses_rom_cic_spa_ven_ewe	0.398826765038564	0.983065126399486	0.328125987543097
615	hun_sun_cic_glc_pol_knd_ctl_fbf_ben_tml_por_ewe_dyu_heb_cze_hau_sod_zul_kor_hin_bem_xho_aze_swe_guj_bam_moo_dgb_anl_slo_arw_tha_akn_ses_jav_eng_mlt_fre_swt_sid_swa_vie_rus_dut_tig_amr_bos_est_mao_ind_tag_lda_gam_pan_uzb_urd_jpn_yor_ven_azi_ita_chh_scr_tsw_tur_mcd_mol_cnt_alb_amh_nor_spa_geo_grk_tsn_ger_wly_bsq_aeg_ukr_mly_lat_afr_lit_bul_bat_krd_owc_mnd_igb_qcu_fin_prs_svk_rom	-0.0159894442744003	-0.0369425708447863	0.970609978498017
616	wly_por_ven_nor_ewe_mly_heb_chh_knd_owc_tha_dyu_fin_geo_aeg_est_alb_afr_fbf_hun_slo_tsn_swt_mlt_rom_pol_hin_rus_guj_bos_cic_qcu_bul_bem_uzb_ita_kor_swe_tur_dgb_amh_mao_ctl_igb_tig_dut_cze_glc_sod_tag_lat_swa_vie_moo_akn_xho_hau_bat_anl_sid_urd_lit_tml_prs_ben_ind_arw_lda_eng_fre_tsw_mol_azi_spa_scr_svk_yor_bsq_jav_sun_grk_ukr_amr_cnt_mcd_zul_ses_aze_pan_ger_mnd_bam_jpn_gam_krd	-0.388931746821901	-0.927729838039158	0.355949245326063
617	ger_grk_lit_mly_cic_ind_azi_swe_gam_tur_bos_owc_rus_alb_dut_mlt_cnt_fin_mol_est_mnd_vie_spa_bam_bsq_qcu_lat_prs_rom_hin_tha_yor_guj_swa_sod_fre_uzb_nor_ben_sun_sid_ita_knd_heb_arw_geo_jpn_ukr_eng_xho_ven_amr_fbf_ctl_ewe_chh_zul_scr_svk_aze_moo_tsn_pol_anl_akn_igb_krd_bat_hun_mcd_bul_tig_lda_cze_mao_wly_tml_afr_slo_ses_glc_dyu_kor_tag_dgb_tsw_jav_hau_amh_swt_por_aeg_pan_bem_urd	-0.374687937753146	-0.855441681984052	0.394505216279015
618	scr_rom_akn_grk_hau_anl_fbf_hun_azi_swe_bam_sod_krd_lit_cic_slo_ven_swt_bsq_eng_moo_ukr_ben_alb_ewe_est_bat_mlt_ctl_glc_aeg_vie_sid_jav_rus_tsw_ger_mao_dgb_nor_qcu_knd_amr_arw_mcd_tsn_yor_guj_bos_bem_kor_cze_ind_spa_chh_fre_fin_bul_igb_xho_tml_swa_tha_pol_amh_prs_urd_mol_tur_cnt_pan_wly_tag_svk_gam_owc_geo_afr_dut_mly_sun_heb_uzb_lat_ita_mnd_lda_aze_hin_dyu_por_zul_jpn_tig_ses	-1.13016102667943	-2.83810390921569	0.00557187229482988
619	ewe_akn_sod_arw_aze_heb_lda_moo_eng_bos_lat_afr_qcu_slo_bul_nor_fbf_jav_mnd_xho_jpn_azi_amh_aeg_rom_ger_yor_zul_tur_swe_alb_mlt_kor_mcd_uzb_tag_hin_swa_hau_bam_mao_ben_hun_amr_vie_bat_spa_lit_ven_swt_anl_pan_cze_dyu_tig_ctl_pol_prs_tsw_igb_wly_rus_guj_chh_ind_fin_fre_krd_ses_est_svk_cic_bsq_knd_urd_mly_sid_gam_grk_sun_tml_owc_dut_geo_ita_bem_tsn_cnt_glc_ukr_dgb_mol_scr_por_tha	0.0671403109080729	0.151630493553181	0.879806825580767
620	grk_lit_scr_igb_amh_est_tag_fbf_prs_zul_hun_mnd_ewe_sun_aeg_mlt_tur_nor_tml_akn_kor_tsn_sid_mao_ben_jav_dgb_ita_bos_ses_dyu_ind_krd_swa_owc_pol_ven_swe_mol_urd_arw_tig_ctl_fin_glc_lda_afr_bul_tha_moo_fre_bam_svk_qcu_hau_cnt_chh_bem_dut_swt_hin_cze_spa_cic_wly_ukr_lat_aze_sod_xho_heb_rom_azi_pan_vie_bat_amr_guj_anl_mcd_gam_knd_alb_slo_uzb_por_tsw_mly_yor_geo_ger_jpn_bsq_rus_eng	-0.704961503017794	-1.92583965427647	0.0571789770900326
621	ita_geo_lit_mnd_sod_tha_tsn_mao_ind_chh_ger_xho_fin_bat_hau_cze_uzb_por_igb_anl_owc_krd_tig_aeg_zul_ben_bsq_tag_mol_moo_arw_ven_tml_alb_glc_scr_jpn_fbf_nor_amr_mcd_eng_hun_wly_swe_dyu_est_fre_urd_swa_ses_mly_slo_afr_rom_bos_gam_knd_dut_azi_jav_pan_bem_bam_sid_cnt_svk_ewe_mlt_akn_bul_kor_ctl_lda_heb_grk_spa_prs_dgb_tur_yor_vie_hin_sun_aze_rus_pol_tsw_swt_qcu_amh_cic_lat_guj_ukr	-0.413611657843234	-1.10240421122576	0.273130679091675
622	cze_scr_ita_azi_spa_sun_uzb_krd_geo_swt_pol_tig_mnd_guj_svk_alb_akn_mcd_ctl_dyu_bem_ukr_fre_jav_tha_aeg_hin_ger_lda_urd_glc_bos_owc_hun_rom_wly_grk_prs_tsw_tml_mol_xho_bsq_amr_amh_yor_moo_bat_ben_chh_pan_por_kor_jpn_heb_tsn_aze_rus_tur_lit_fin_qcu_anl_bam_cnt_ind_ses_arw_fbf_vie_mao_cic_swa_knd_gam_swe_ewe_slo_sid_bul_eng_igb_lat_nor_sod_afr_zul_dgb_mlt_tag_est_ven_hau_dut_mly	-0.140079954738565	-0.354631506283186	0.723668566176268
623	yor_lit_scr_fin_akn_chh_pol_mcd_slo_hau_lat_alb_zul_heb_tig_gam_tha_bul_jav_krd_grk_knd_vie_nor_afr_ind_aeg_rom_lda_sun_xho_cic_fre_urd_rus_qcu_ctl_amr_est_swe_igb_amh_tml_glc_bsq_sid_bem_hin_cnt_wly_azi_bat_mnd_tag_mly_ger_tsw_guj_dyu_prs_uzb_por_dut_bos_owc_geo_tur_swa_arw_moo_kor_mao_eng_mol_ben_dgb_sod_tsn_ukr_ses_fbf_svk_pan_bam_hun_anl_aze_cze_ven_mlt_ewe_jpn_spa_swt_ita	0.0882180528168045	0.21294345879761	0.83183714749044
624	alb_rom_ukr_amh_mol_tig_rus_dyu_mcd_mao_xho_tml_bsq_urd_glc_sun_igb_kor_ger_owc_dut_lda_yor_swt_prs_chh_mnd_ben_heb_pol_cze_gam_aeg_ses_ind_zul_bul_sid_grk_svk_est_bem_cnt_dgb_qcu_lat_geo_slo_pan_amr_bat_guj_mly_jav_akn_fin_sod_por_scr_fre_tag_aze_wly_knd_uzb_mlt_ctl_tur_jpn_fbf_krd_eng_afr_swa_moo_vie_cic_ven_arw_hau_tsw_hin_ewe_spa_lit_nor_anl_azi_tsn_hun_bos_tha_bam_swe_ita	0.297756782067958	0.76746512242454	0.444749148567895
625	xho_hau_slo_bat_cnt_wly_azi_swt_jpn_heb_hun_owc_alb_rus_sid_arw_pan_rom_ger_mcd_fre_tig_guj_ewe_afr_aeg_tha_krd_bos_anl_ven_amh_cic_prs_moo_tur_mlt_grk_sod_tag_bsq_est_glc_svk_ukr_bul_knd_amr_mol_eng_uzb_mao_ben_ind_dyu_fbf_sun_zul_pol_jav_akn_por_bam_lit_igb_spa_swa_hin_chh_geo_scr_cze_mnd_lda_ita_gam_vie_swe_tsn_urd_tsw_dgb_mly_dut_ses_nor_aze_lat_fin_bem_tml_kor_yor_ctl_qcu	-0.343778591636557	-0.808012734596031	0.421145259123725
626	guj_aeg_sid_bsq_azi_hin_por_amh_lit_fre_vie_fbf_pol_jpn_aze_geo_grk_tag_slo_mly_ita_akn_mcd_ses_spa_alb_mlt_bul_cic_hun_svk_jav_ewe_lda_ctl_yor_gam_eng_anl_glc_urd_mao_mol_prs_ven_kor_scr_tig_krd_ben_tur_fin_amr_xho_afr_rom_dyu_rus_ind_zul_sun_cnt_tsn_igb_swa_arw_lat_chh_wly_heb_knd_mnd_sod_cze_swe_bos_ger_moo_nor_dut_uzb_owc_pan_ukr_dgb_hau_tsw_bat_tml_tha_bam_qcu_bem_swt_est	-0.229331531849506	-0.533233941851101	0.595143683825469
627	svk_gam_krd_grk_slo_yor_jpn_ben_dyu_tag_glc_afr_ger_tig_moo_swe_ita_wly_mcd_cic_tha_mlt_eng_ind_anl_amr_cnt_cze_bat_urd_dgb_sod_ven_azi_hin_bos_tml_nor_spa_ctl_ewe_rom_sun_ukr_dut_mol_por_lat_hau_arw_owc_zul_lda_fre_knd_aeg_scr_fin_alb_mnd_mao_akn_bam_lit_prs_pan_ses_geo_hun_fbf_chh_sid_bem_vie_amh_rus_est_swt_aze_bul_igb_tsw_qcu_tur_guj_kor_tsn_uzb_jav_pol_xho_swa_bsq_heb_mly	-0.283817785045367	-0.724710892595348	0.470448815171331
628	zul_bul_ses_hun_bsq_qcu_svk_akn_sun_rus_aeg_aze_tsw_amh_dgb_yor_slo_lat_hau_ukr_tsn_dut_por_mnd_tur_ven_vie_igb_mol_dyu_tha_tag_alb_afr_geo_jpn_sid_uzb_glc_ger_bam_mcd_mao_bos_scr_wly_swt_eng_kor_fbf_ben_xho_mlt_est_bat_cnt_rom_nor_heb_guj_chh_cic_hin_owc_jav_anl_knd_urd_ctl_azi_sod_amr_cze_tml_prs_krd_swa_lit_bem_ind_pan_ewe_fre_gam_moo_spa_arw_lda_pol_ita_mly_fin_grk_swe_tig	-0.130656379534511	-0.341968535582921	0.733146136113825
629	akn_fbf_mly_kor_ctl_svk_tsw_dut_azi_tig_mnd_pan_fre_tml_ger_guj_lat_swe_tha_zul_afr_ita_jav_tsn_rom_swt_krd_owc_bos_lit_nor_aze_yor_chh_uzb_swa_spa_mol_cnt_tag_bem_pol_bat_bsq_ewe_aeg_dyu_tur_moo_cze_alb_xho_grk_hun_glc_qcu_igb_prs_slo_amh_dgb_cic_ind_mlt_urd_scr_hau_ven_geo_sun_ben_sid_por_lda_arw_heb_sod_rus_anl_ukr_ses_eng_bul_amr_gam_fin_wly_vie_hin_mao_mcd_jpn_knd_est_bam	0.398190390436288	1.02927901848676	0.30601809496642
630	ctl_guj_glc_dut_bos_uzb_cic_ewe_jav_ger_amr_svk_lat_est_swe_wly_bul_dgb_qcu_tha_akn_jpn_bsq_tml_fbf_tur_dyu_anl_ben_moo_gam_prs_tsw_vie_ukr_spa_yor_cze_chh_tig_mnd_fre_alb_pan_eng_sid_hin_mao_ses_slo_swt_kor_pol_owc_fin_tag_bem_hun_arw_bam_zul_lit_cnt_bat_igb_scr_ita_mly_ven_hau_rom_xho_nor_lda_afr_sun_grk_knd_amh_aeg_aze_azi_sod_geo_mlt_mol_krd_urd_mcd_ind_por_swa_rus_tsn_heb	-0.223701548013439	-0.647626464475532	0.518822137229646
631	lat_wly_mly_jav_hin_aeg_mol_arw_ctl_aze_anl_est_moo_gam_bat_mnd_cze_por_rus_eng_tha_chh_hun_bul_azi_spa_slo_mao_cnt_bos_swe_krd_sun_bem_bam_glc_fre_uzb_tsw_fin_fbf_kor_ukr_swa_bsq_tsn_amh_knd_scr_qcu_sod_xho_ben_dut_lit_svk_ger_alb_akn_dyu_ita_amr_guj_owc_ses_vie_ven_pan_tur_ewe_cic_tag_grk_nor_rom_jpn_prs_pol_hau_afr_lda_sid_tig_ind_zul_urd_swt_heb_mlt_geo_dgb_igb_yor_tml_mcd	0.475723135007317	1.2206982852549	0.225286250964353
632	fin_est_tsn_knd_aze_fre_tig_sun_urd_qcu_cic_dyu_ben_sid_xho_amh_hun_bem_slo_fbf_lda_guj_mlt_afr_ewe_rom_tur_igb_anl_svk_akn_mly_vie_ukr_hin_lat_uzb_scr_mcd_ind_hau_sod_lit_chh_gam_wly_dut_glc_krd_pan_amr_ctl_kor_geo_arw_moo_ses_pol_tha_swt_jav_yor_mao_bsq_prs_zul_bos_dgb_heb_ger_mol_swe_spa_bul_por_tml_swa_tsw_mnd_azi_nor_cnt_rus_owc_bam_grk_ven_ita_bat_cze_jpn_aeg_alb_eng_tag	0.104420895144685	0.249152271734124	0.80379243531525
633	por_pol_scr_ben_mly_hau_xho_ind_krd_afr_sun_svk_amr_rom_owc_swe_geo_guj_uzb_ukr_swa_tsw_aze_tag_lit_azi_alb_hun_qcu_dyu_tsn_sid_rus_urd_dgb_yor_nor_tig_zul_bul_mcd_chh_mlt_grk_cnt_ita_lda_fre_cze_wly_fbf_cic_vie_bam_mao_lat_knd_anl_gam_slo_prs_tur_sod_spa_aeg_igb_kor_arw_amh_dut_ger_tml_heb_ses_bos_swt_jav_akn_bem_ven_bat_ewe_pan_hin_eng_est_fin_moo_mnd_mol_glc_tha_ctl_bsq_jpn	-0.222669291096259	-0.547724029090246	0.585193597582746
634	mnd_cze_bsq_sod_rus_ind_bam_ukr_moo_swa_pan_aze_zul_svk_mao_uzb_knd_swt_nor_urd_glc_tag_arw_ewe_amh_scr_lda_anl_eng_heb_por_bos_prs_tig_fre_swe_tsn_chh_owc_ita_wly_pol_fbf_akn_lat_bul_gam_tml_alb_mlt_spa_mcd_tur_fin_ben_mol_xho_jav_ven_sun_rom_geo_aeg_dgb_ctl_tsw_dyu_bem_est_bat_tha_yor_hin_mly_ses_vie_sid_kor_grk_lit_cic_igb_guj_qcu_afr_azi_ger_cnt_jpn_amr_hun_slo_krd_dut_hau	0.832645769881407	1.94785842992485	0.0544474860429206
635	fre_guj_bul_scr_por_mlt_pol_ger_fbf_rom_bem_afr_moo_swe_jav_cic_ses_hun_tml_slo_amh_tsn_sod_mcd_jpn_krd_bat_xho_bos_gam_tag_nor_ben_azi_heb_prs_geo_grk_urd_uzb_lat_ewe_yor_chh_rus_ukr_cze_ctl_bsq_arw_kor_knd_mao_ind_amr_mol_tha_tig_ita_swt_aeg_vie_mnd_wly_glc_dut_anl_bam_zul_owc_lit_mly_cnt_pan_aze_alb_spa_igb_sun_swa_hau_tur_akn_sid_eng_dgb_lda_ven_dyu_fin_hin_qcu_svk_tsw_est	0.386482542838522	0.914119352499947	0.363018052726736
636	igb_swt_moo_mao_swe_ctl_mol_arw_sod_spa_tsn_bsq_ger_amh_dyu_wly_tsw_est_tml_alb_hun_zul_mcd_por_knd_fbf_grk_ukr_lit_akn_dut_rus_azi_geo_guj_cic_kor_urd_anl_mlt_nor_amr_tha_svk_afr_ind_tag_glc_rom_ses_jpn_lat_xho_bam_mnd_uzb_lda_qcu_dgb_vie_swa_krd_sun_ita_aeg_bem_heb_slo_tur_tig_cze_jav_hin_fin_ewe_fre_aze_ben_scr_sid_pan_eng_prs_cnt_bat_mly_bos_hau_chh_pol_owc_yor_ven_bul_gam	-0.102309761907174	-0.228009962677115	0.820139058093825
637	ben_spa_krd_ctl_eng_rom_pan_ita_akn_bul_bsq_lda_yor_fin_por_mnd_mcd_alb_bam_uzb_wly_svk_tag_rus_bem_azi_vie_ind_ukr_bos_tsw_prs_ewe_fre_jpn_tur_owc_cze_urd_dgb_xho_amh_zul_hau_grk_scr_cic_sun_arw_swa_sid_jav_aze_tha_mlt_ses_lat_swt_tsn_chh_tml_dyu_hin_pol_swe_bat_qcu_sod_mol_moo_cnt_geo_ger_gam_slo_glc_knd_dut_est_ven_fbf_mly_tig_igb_amr_mao_afr_nor_anl_hun_aeg_guj_lit_heb_kor	0.254444677294773	0.679840534134764	0.498294213383142
638	hin_krd_mol_wly_est_cze_ctl_azi_vie_jav_cic_afr_swa_guj_hau_ita_mao_dut_alb_pan_hun_bam_sun_tsw_aze_lat_cnt_amh_ger_mnd_bat_lit_mcd_prs_akn_uzb_nor_ewe_ven_lda_ind_qcu_glc_swe_fre_slo_scr_yor_knd_grk_swt_jpn_eng_tig_anl_igb_xho_mly_fin_tha_sid_tur_tag_dyu_svk_sod_amr_kor_mlt_urd_por_bul_bsq_arw_tsn_aeg_moo_ses_bem_rus_bos_zul_pol_ukr_heb_dgb_tml_rom_geo_ben_chh_gam_owc_fbf_spa	-0.0346525784206344	-0.0844440878881143	0.932884868935424
639	jpn_sod_knd_ger_igb_sun_amh_eng_hun_lit_qcu_gam_swe_nor_dgb_ses_heb_fre_tag_bos_ita_amr_pol_uzb_ctl_yor_ewe_dyu_tsw_jav_vie_scr_wly_fin_mly_prs_spa_pan_afr_fbf_aze_hin_ind_svk_lat_mlt_tha_alb_chh_ukr_bam_bsq_dut_sid_geo_bul_tml_tig_rom_bat_urd_ben_slo_est_bem_azi_cze_mao_ven_krd_swa_grk_guj_cnt_tsn_glc_lda_mnd_por_mcd_swt_zul_hau_xho_cic_moo_tur_owc_rus_akn_anl_arw_kor_mol_aeg	0.282579930230421	0.664094789931746	0.508272779095862
640	cze_lat_igb_est_mao_tur_jpn_gam_arw_mlt_svk_ind_bul_pol_spa_aeg_aze_nor_tsw_pan_mcd_ben_ctl_xho_owc_fin_yor_hau_sod_swa_azi_prs_slo_tag_dut_mnd_ewe_heb_dgb_wly_lda_por_rom_ita_bat_geo_hin_knd_uzb_rus_ukr_zul_eng_vie_krd_tml_ses_fbf_jav_sun_mly_dyu_swe_sid_amr_moo_swt_ven_bam_bem_bos_cnt_alb_amh_grk_akn_qcu_afr_glc_hun_tsn_urd_tha_cic_kor_bsq_lit_chh_fre_ger_anl_mol_tig_scr_guj	0.248864632014091	0.575364219194595	0.566434514477524
641	pan_kor_tml_swe_owc_afr_bul_glc_ukr_hin_hun_est_tsn_tag_urd_vie_bam_dut_uzb_rom_lda_por_swa_ven_jav_svk_moo_ewe_xho_sod_mao_anl_cze_ita_swt_fre_aze_geo_mly_mol_aeg_azi_qcu_tig_sid_tha_bat_knd_dyu_bos_spa_bsq_heb_eng_ger_mlt_alb_pol_akn_chh_jpn_rus_sun_tur_scr_krd_lat_bem_fbf_yor_zul_ses_nor_mcd_amh_cnt_igb_ben_prs_slo_gam_cic_lit_guj_ind_wly_fin_hau_dgb_arw_tsw_grk_ctl_amr_mnd	-0.755514549252471	-1.77462849480977	0.079231444131391
642	geo_swa_swe_mol_eng_guj_swt_lat_anl_slo_tml_ses_ita_hin_arw_bul_alb_aeg_hau_rus_bos_cic_tsn_hun_owc_igb_mao_azi_yor_jav_chh_qcu_nor_rom_afr_pol_scr_wly_bsq_amr_glc_sun_tig_knd_bem_dut_urd_tur_sid_prs_bat_ven_svk_sod_mcd_uzb_ind_zul_tsw_krd_dgb_aze_ukr_fre_ben_cze_heb_jpn_akn_amh_est_ewe_grk_kor_mlt_mnd_mly_moo_fin_xho_bam_por_fbf_ctl_lit_dyu_ger_tha_spa_cnt_lda_tag_gam_pan_vie	0.044596476017281	0.102045987178636	0.918939875515884
643	chh_glc_sun_prs_tig_uzb_hau_hin_guj_tur_grk_knd_bul_dut_vie_mcd_rom_tha_swa_owc_yor_scr_fbf_eng_swe_gam_fin_aeg_por_tsw_cic_mly_sid_igb_dyu_afr_aze_ses_zul_bem_fre_est_mao_ger_sod_anl_dgb_arw_ukr_azi_bos_tag_ven_jpn_pol_lda_lit_akn_tml_pan_amh_heb_cnt_ctl_wly_swt_qcu_nor_tsn_geo_jav_ita_moo_amr_rus_mol_krd_lat_kor_alb_ben_bsq_mlt_slo_bam_bat_mnd_xho_ewe_ind_hun_cze_spa_svk_urd	0.186241557318027	0.429482830100476	0.668565277055007
644	bam_ewe_bat_aze_hin_pan_gam_geo_pol_mcd_sod_dyu_ven_alb_mnd_cic_amr_chh_cze_zul_bul_lit_mol_fbf_swt_spa_est_rus_lda_grk_cnt_kor_dgb_heb_xho_hau_arw_moo_ind_fin_sid_anl_tsw_mly_amh_tag_akn_ita_dut_tig_ben_vie_wly_por_jav_owc_svk_bos_eng_prs_glc_bem_mao_jpn_slo_qcu_uzb_knd_tml_krd_rom_guj_bsq_fre_urd_nor_tur_swa_yor_azi_sun_ctl_mlt_lat_afr_igb_ukr_ses_tsn_tha_hun_ger_swe_aeg_scr	0.12665720457191	0.285751546494044	0.775703919494599
645	jpn_owc_fin_prs_knd_bsq_ind_alb_wly_spa_bos_scr_hin_rom_yor_sun_ven_swt_dyu_ewe_tag_zul_guj_swa_pol_gam_lat_vie_mnd_tsn_chh_tig_ger_dut_ses_heb_mcd_por_jav_cic_cnt_lit_bul_xho_aeg_arw_svk_fre_fbf_moo_dgb_ukr_akn_rus_cze_ita_sid_est_igb_ctl_bam_amr_tsw_mlt_ben_urd_amh_hau_lda_mol_sod_mao_eng_kor_glc_bat_uzb_tml_grk_slo_anl_geo_afr_hun_azi_swe_tha_pan_aze_mly_bem_tur_qcu_nor_krd	0.0471362692238699	0.1114588491444	0.911492699275089
646	chh_ben_dut_hin_lat_fin_hun_glc_prs_pan_vie_ind_heb_krd_fbf_rus_sun_eng_mcd_mol_svk_dgb_lit_mlt_est_alb_swe_amr_knd_pol_wly_scr_bul_jav_tig_hau_zul_swa_igb_guj_por_ewe_gam_ven_tag_owc_sod_grk_dyu_anl_azi_tha_nor_cze_xho_rom_akn_bos_urd_cic_arw_cnt_mnd_uzb_amh_sid_kor_bem_aze_slo_ita_swt_mly_aeg_bat_fre_afr_lda_tur_qcu_spa_mao_yor_moo_tml_ctl_bsq_geo_tsn_ses_tsw_jpn_ukr_bam_ger	-0.803261431727941	-1.87040517025803	0.0645726411063883
647	arw_heb_mly_hin_mnd_dgb_mcd_swa_tur_vie_ger_hun_por_uzb_geo_pol_sid_bem_ctl_ukr_tml_tha_azi_amh_alb_rom_owc_ewe_lda_fbf_urd_tag_fre_tsn_bat_lit_moo_rus_akn_bos_guj_jpn_sun_afr_sod_jav_dut_cze_ben_chh_qcu_tig_cic_bam_gam_knd_swe_mlt_nor_lat_slo_ses_mao_fin_dyu_kor_prs_bsq_xho_est_swt_yor_aze_spa_anl_krd_zul_igb_tsw_scr_grk_aeg_mol_pan_svk_hau_bul_ita_amr_ven_ind_cnt_wly_glc_eng	NA	NA	NA
648	lda_tsn_guj_mol_fbf_mly_ger_glc_bem_bsq_ben_hin_bul_slo_pan_arw_qcu_ven_fre_mnd_bat_bam_geo_sod_rus_spa_heb_grk_gam_ctl_fin_akn_igb_wly_aeg_lat_chh_azi_swt_nor_hau_krd_ewe_mcd_aze_tig_sun_jpn_rom_yor_sid_tur_anl_tml_tag_ses_jav_afr_tsw_est_cnt_pol_cze_swa_hun_dut_vie_scr_por_alb_owc_bos_ind_urd_dgb_zul_tha_xho_cic_lit_swe_svk_moo_eng_ukr_kor_mao_prs_ita_dyu_amr_uzb_amh_knd_mlt	-0.587583960835389	-1.37842776105205	0.171378272338803
649	grk_vie_por_mlt_sun_aze_nor_dyu_wly_owc_yor_xho_lit_bul_krd_glc_jpn_tag_bat_igb_mao_ind_cic_est_urd_dut_bem_ita_ben_pan_spa_jav_mnd_tml_hun_eng_tsn_chh_afr_ven_aeg_guj_swa_ukr_sid_ger_lda_mol_mcd_swe_amr_pol_akn_arw_fin_slo_gam_cnt_alb_amh_bsq_rus_ctl_cze_bos_ewe_knd_svk_azi_tig_moo_lat_fbf_ses_heb_tur_mly_swt_hin_fre_qcu_dgb_prs_geo_zul_scr_anl_tsw_hau_bam_rom_sod_tha_kor_uzb	-0.293855913904509	-0.664498268184948	0.508015759303331
650	fbf_scr_swa_uzb_wly_sod_ger_lat_rus_cnt_dut_bem_swe_eng_qcu_ben_dgb_tag_mlt_por_urd_bat_mnd_moo_mly_knd_amh_ctl_tur_tsw_prs_zul_est_tig_chh_kor_bos_arw_glc_ven_svk_gam_guj_nor_azi_lda_afr_ita_ses_ewe_tha_pan_jav_anl_sun_aeg_geo_bam_bul_fre_cze_hau_owc_sid_tsn_rom_swt_amr_mcd_lit_slo_spa_pol_krd_fin_yor_ind_heb_tml_igb_jpn_ukr_vie_alb_akn_hun_cic_mol_xho_bsq_hin_mao_aze_dyu_grk	-0.370810575610618	-0.981968691775928	0.328662985526242
651	svk_anl_spa_jav_cnt_mao_swe_tsn_tml_ger_gam_heb_qcu_sid_cic_ven_bem_tha_afr_amr_ind_tig_bsq_swa_scr_glc_prs_kor_pan_pol_chh_bat_ses_dut_hun_por_mly_arw_sun_grk_geo_guj_eng_ctl_mnd_tur_uzb_nor_ukr_ben_tsw_ewe_ita_bam_sod_xho_bos_igb_yor_zul_mcd_akn_rom_est_slo_aeg_azi_lat_moo_jpn_hau_dgb_lit_knd_dyu_wly_swt_owc_krd_tag_vie_rus_mlt_cze_fbf_mol_alb_lda_fin_bul_aze_fre_amh_urd_hin	0.19851442972042	0.453012979095257	0.651594537030487
652	fbf_por_gam_alb_mao_bsq_slo_sun_swt_bos_mlt_hin_mly_guj_lat_dyu_tml_est_ctl_bem_yor_hau_jpn_nor_xho_wly_qcu_kor_urd_dut_uzb_ses_eng_bam_pan_mol_glc_fre_cic_tsn_amh_ven_krd_jav_anl_ben_grk_mnd_heb_ewe_afr_ita_ger_akn_scr_owc_moo_igb_knd_swa_rus_sod_tha_tsw_geo_dgb_aze_chh_arw_swe_fin_hun_tur_amr_aeg_tag_bat_svk_lda_tig_rom_zul_ukr_spa_cze_pol_lit_vie_mcd_cnt_ind_bul_sid_azi_prs	0.458849345919306	1.17774516481357	0.241903298919289
653	xho_amr_arw_igb_mao_guj_gam_chh_urd_owc_ukr_svk_aze_hin_ewe_amh_heb_yor_vie_ita_ben_est_aeg_azi_krd_hau_glc_cic_geo_prs_sod_bam_fre_ctl_alb_tag_wly_pan_por_hun_sun_lat_uzb_swe_dgb_tur_eng_akn_ger_tsw_bat_jav_slo_ven_kor_dyu_mly_qcu_lit_moo_bsq_nor_spa_cze_tsn_bos_tig_fbf_lda_pol_ses_zul_fin_swa_ind_bem_afr_dut_mol_mlt_tml_sid_knd_swt_mcd_anl_jpn_bul_rom_scr_tha_rus_grk_cnt_mnd	0.398792913124138	0.902378698564787	0.369186961968195
654	cic_gam_bem_yor_wly_bul_sid_vie_hau_bsq_aeg_slo_pol_nor_bos_hun_ben_fre_fin_jpn_ind_moo_rus_glc_ita_sod_tml_tha_scr_por_afr_ukr_bam_azi_sun_amr_jav_hin_swe_lat_kor_tsn_est_owc_ger_tig_amh_aze_igb_mly_cnt_mol_prs_spa_eng_zul_cze_ctl_mnd_fbf_ewe_akn_ses_heb_anl_ven_uzb_svk_tur_arw_urd_bat_xho_pan_mao_rom_mcd_dgb_lit_lda_alb_knd_tsw_dyu_guj_krd_qcu_swt_mlt_swa_chh_geo_dut_grk_tag	-0.191699005853799	-0.440676785726443	0.660469662194874
655	swt_mnd_por_prs_lat_cic_ctl_mly_nor_azi_pan_svk_ben_fre_ger_tur_fin_tha_arw_sun_owc_dyu_spa_swe_tsn_hin_tml_gam_hau_bos_ita_anl_dut_guj_igb_fbf_uzb_krd_ven_dgb_heb_tig_mcd_slo_sid_eng_zul_bsq_rus_scr_akn_sod_ewe_glc_aze_jpn_moo_swa_kor_yor_tag_grk_knd_geo_pol_bul_bem_vie_chh_cnt_ukr_amh_afr_hun_qcu_mao_jav_mlt_est_lit_mol_aeg_rom_ses_lda_alb_ind_bat_bam_amr_wly_xho_cze_tsw_urd	0.0286109873527062	0.0639179747643207	0.949172725859267
656	fbf_guj_tig_geo_mlt_ven_vie_ctl_glc_scr_lda_cnt_akn_lat_fin_mcd_tha_hun_dgb_hau_cze_ind_bul_alb_swt_ses_amh_ukr_amr_krd_tsn_gam_sod_spa_mao_bat_swa_swe_lit_slo_tml_xho_ben_bem_prs_anl_tsw_est_mnd_moo_tur_rus_svk_zul_yor_arw_sun_sid_grk_aeg_dut_bam_jpn_tag_bos_afr_nor_heb_igb_owc_knd_dyu_urd_rom_qcu_pan_jav_ewe_por_uzb_chh_wly_kor_eng_ger_bsq_pol_fre_hin_azi_mol_ita_cic_mly_aze	0.230145237213739	0.590890648068947	0.556027042072688
657	sid_eng_owc_rus_kor_afr_moo_dgb_tha_cic_ses_bos_ben_ind_mnd_ger_prs_mao_igb_vie_hau_yor_geo_dyu_tml_pol_tag_dut_tsw_swt_est_anl_mcd_guj_cnt_bem_xho_nor_bsq_swa_hin_tsn_chh_lda_bat_ven_gam_bam_spa_jpn_wly_amh_slo_knd_sun_ewe_amr_svk_ita_pan_tur_aeg_swe_akn_fin_heb_mol_lat_tig_qcu_grk_bul_fre_lit_por_scr_ctl_alb_glc_azi_urd_ukr_rom_sod_mly_fbf_cze_arw_krd_jav_uzb_aze_zul_hun_mlt	-0.107469898693275	-0.284408160282205	0.776729911180774
658	pol_ukr_mcd_hin_knd_dgb_tag_scr_prs_lat_por_qcu_arw_svk_cic_afr_sun_ind_mnd_tml_mly_aeg_glc_tsw_hun_urd_bul_dut_wly_guj_spa_azi_ses_sid_ctl_dyu_fre_aze_nor_fin_swa_geo_sod_est_bat_ger_fbf_yor_cze_igb_krd_zul_uzb_swt_pan_heb_bos_akn_slo_mlt_alb_tur_ben_grk_swe_tig_jpn_tsn_owc_eng_ita_xho_tha_anl_vie_hau_chh_mao_jav_rom_cnt_gam_rus_ewe_amr_bam_bsq_lda_bem_mol_amh_ven_lit_kor_moo	NA	NA	NA
659	slo_guj_ses_arw_yor_swt_anl_nor_pol_bsq_bos_heb_bul_xho_ukr_por_aze_alb_amr_hun_fbf_owc_gam_mly_tag_fre_tsn_lit_jpn_chh_ita_aeg_pan_tha_zul_mlt_akn_knd_sun_uzb_ctl_bam_ind_scr_swa_azi_dgb_tsw_bat_kor_cnt_moo_urd_tur_glc_amh_eng_swe_ewe_ger_krd_tml_prs_qcu_wly_grk_fin_jav_lda_afr_lat_sod_cze_mao_vie_mcd_cic_spa_sid_mol_svk_dut_tig_rus_geo_bem_dyu_mnd_ven_ben_hau_rom_igb_hin_est	0.0422922973287832	0.110874560287615	0.911954748275516
660	tml_dut_ukr_igb_cnt_ben_bul_bat_aeg_yor_tsw_svk_grk_mao_anl_pol_afr_nor_glc_pan_tag_mcd_swe_eng_hau_moo_geo_swa_lit_lda_owc_mnd_chh_zul_mol_fbf_xho_bam_krd_guj_qcu_heb_bem_wly_scr_gam_swt_prs_cze_sod_jpn_tig_ven_dgb_tsn_est_ses_sun_slo_hun_akn_sid_ita_ctl_por_rus_jav_azi_arw_urd_kor_ger_alb_rom_cic_tha_knd_dyu_fin_bos_amr_vie_spa_fre_hin_mly_uzb_ewe_bsq_tur_aze_lat_ind_mlt_amh	-0.151382134664159	-0.347094551712957	0.729304503606711
661	bam_tsw_bem_tsn_bul_rus_arw_tml_mlt_owc_sod_yor_hun_pan_amr_urd_nor_glc_azi_ger_hau_grk_swa_fin_zul_heb_moo_spa_anl_mao_gam_knd_igb_swt_mcd_cic_cze_cnt_por_bos_mol_guj_jav_fbf_ewe_tig_swe_dut_dgb_ven_geo_amh_jpn_alb_chh_pol_mnd_ind_sun_prs_hin_bat_slo_sid_lit_tha_wly_xho_bsq_rom_ben_qcu_aeg_vie_akn_ses_tag_est_kor_aze_ukr_tur_scr_uzb_dyu_ctl_mly_svk_lda_eng_afr_krd_ita_fre_lat	-0.287659756818809	-0.676073127192499	0.500672060346182
662	swe_heb_pan_mlt_tig_sun_sid_prs_slo_aze_tha_est_cic_glc_owc_ewe_amr_dgb_nor_ukr_eng_ind_tur_ben_bam_alb_amh_por_krd_anl_rus_grk_azi_ita_dyu_ses_mao_wly_tsn_akn_bem_lda_swt_kor_vie_aeg_yor_lat_cze_scr_jpn_spa_geo_rom_hin_knd_mly_chh_svk_moo_gam_sod_cnt_ger_tag_fin_bsq_bul_swa_tml_zul_bat_dut_pol_ven_mcd_jav_arw_mol_fre_tsw_uzb_hun_urd_xho_guj_hau_igb_ctl_fbf_qcu_mnd_bos_lit_afr	0.566897115906682	1.29853338178435	0.197314842957532
663	mol_fbf_uzb_bul_ctl_jpn_nor_alb_ind_ses_bat_moo_bos_zul_tur_cnt_mcd_sun_swe_slo_svk_bem_fre_bsq_ewe_tha_wly_vie_pol_kor_pan_tml_owc_arw_jav_dut_hin_amh_glc_sod_aeg_tig_rus_mly_cic_aze_chh_grk_prs_ita_knd_est_swa_rom_yor_hun_igb_dyu_amr_ukr_scr_sid_guj_cze_swt_hau_lat_tsw_azi_tsn_urd_ben_mlt_fin_krd_bam_qcu_mao_tag_ven_ger_gam_xho_akn_eng_geo_dgb_spa_por_mnd_anl_lda_afr_heb_lit	0.231021286003139	0.53156961400635	0.596291555936537
664	jav_sod_urd_knd_sid_mlt_wly_afr_mao_heb_cic_akn_tag_est_amh_grk_cnt_geo_chh_ukr_ses_lat_fbf_igb_anl_krd_ben_tig_bsq_guj_swe_bem_hau_xho_tha_glc_slo_tsn_swt_pol_svk_hin_ven_arw_moo_ger_ind_bos_ewe_eng_owc_aze_fre_kor_dyu_azi_dgb_tur_aeg_lit_bam_cze_yor_mly_alb_bul_gam_zul_pan_mnd_por_prs_mol_rom_tsw_lda_hun_sun_ita_tml_uzb_qcu_jpn_bat_fin_mcd_nor_dut_vie_scr_amr_rus_spa_swa_ctl	-0.363691907495169	-0.876537395510751	0.382996494605794
665	dgb_cze_mly_aeg_jpn_heb_spa_lit_cnt_urd_hin_fre_vie_mao_bem_por_ctl_amr_tsn_est_aze_zul_ses_pan_mlt_wly_alb_tur_krd_owc_anl_arw_ewe_mol_hau_mnd_dut_yor_kor_hun_swe_ben_eng_grk_ven_prs_scr_fin_pol_slo_lda_afr_nor_geo_xho_knd_swa_bat_tsw_akn_lat_ukr_ind_igb_chh_dyu_jav_tha_svk_gam_glc_guj_moo_tag_amh_tig_bul_sod_swt_rus_uzb_sid_ger_bos_bam_azi_mcd_sun_qcu_cic_rom_fbf_tml_bsq_ita	-0.248050422864832	-0.633294439254017	0.528095701605402
666	dgb_ctl_mlt_anl_glc_est_pol_lat_amh_swa_lit_tsw_moo_ind_ses_lda_bul_bos_tur_cic_arw_xho_tml_dyu_slo_alb_mnd_dut_akn_bam_mao_ven_afr_bsq_amr_aze_zul_ukr_cze_hau_urd_rom_ben_gam_hun_chh_mol_rus_ger_wly_fbf_tag_jav_sid_uzb_tig_prs_qcu_grk_eng_igb_mly_azi_swe_tha_bat_fre_hin_pan_kor_geo_sod_tsn_cnt_ita_knd_scr_fin_por_heb_mcd_nor_bem_yor_guj_swt_aeg_svk_ewe_krd_jpn_spa_owc_sun_vie	-0.486692908543994	-1.25331984993177	0.213231136303612
667	ita_svk_geo_lat_pol_azi_eng_swe_mcd_alb_wly_urd_ind_guj_jpn_por_pan_fbf_hin_glc_ven_cze_swa_cic_bam_bsq_prs_dgb_hun_krd_zul_sod_fre_moo_aeg_igb_ukr_ses_yor_dyu_amh_tha_lit_bat_mly_afr_qcu_spa_ger_chh_mnd_fin_xho_grk_bul_rus_gam_akn_tig_mao_uzb_tur_ewe_arw_hau_aze_ctl_vie_mol_jav_dut_knd_bos_bem_est_tml_sun_rom_kor_lda_mlt_sid_heb_nor_scr_anl_slo_tag_swt_tsn_owc_ben_tsw_amr_cnt	0.19461017091312	0.460498189922052	0.64623363917893
668	moo_pan_prs_zul_mly_amr_geo_mnd_jpn_ewe_nor_arw_wly_spa_heb_rom_tur_sun_azi_glc_bem_chh_alb_svk_swa_ben_cnt_mcd_guj_krd_anl_mlt_owc_pol_cze_jav_amh_ses_hin_tsn_ctl_rus_mao_est_bos_ita_vie_bam_akn_kor_swe_bul_ind_tml_qcu_tha_lda_bsq_slo_fbf_swt_eng_tsw_fin_dyu_sod_grk_tag_hun_afr_dut_dgb_ven_sid_urd_mol_lat_aze_ukr_uzb_bat_hau_yor_scr_cic_por_knd_gam_tig_xho_lit_fre_aeg_igb_ger	0.267083065944361	0.699637497619679	0.485900047585163
669	swe_mnd_zul_tag_mcd_prs_tsw_sid_guj_mao_svk_ukr_gam_akn_ses_sun_amr_fbf_lit_azi_kor_jav_bat_tha_hun_owc_lda_chh_qcu_spa_fin_heb_sod_tur_est_tsn_moo_tig_alb_nor_lat_cnt_mol_uzb_ind_geo_hin_xho_bos_grk_urd_aze_krd_bul_yor_ewe_ben_rus_dgb_mly_pan_aeg_wly_swa_dyu_arw_cze_knd_igb_por_slo_fre_glc_jpn_rom_ctl_tml_pol_ger_mlt_hau_anl_afr_ven_bem_cic_ita_vie_dut_bam_amh_bsq_swt_scr_eng	0.640384367040349	1.54982505442515	0.124579974593224
670	est_guj_glc_hin_azi_mao_urd_xho_ses_chh_rom_swe_bul_vie_grk_swa_ukr_tml_lat_pan_krd_aze_bam_ita_igb_swt_ind_arw_tag_tsn_mlt_qcu_bat_cnt_mly_yor_knd_scr_mol_tur_hun_nor_bem_jav_cic_owc_geo_amh_bos_pol_uzb_tig_zul_sod_dut_fre_aeg_jpn_bsq_afr_wly_spa_eng_fin_ctl_svk_heb_amr_prs_mcd_hau_sid_akn_sun_alb_moo_lda_tsw_fbf_ben_rus_mnd_ger_ven_cze_dyu_kor_slo_dgb_anl_tha_lit_ewe_por_gam	-0.302300608651629	-0.676096730925062	0.500657143542759
671	krd_tig_owc_moo_heb_tsw_jpn_bsq_mly_tml_ewe_chh_glc_cic_aeg_pan_cze_akn_bem_svk_lit_fin_uzb_bul_ita_eng_por_rus_geo_amr_ukr_rom_tha_azi_fre_sid_spa_yor_nor_guj_knd_cnt_vie_mao_hin_zul_hau_afr_jav_grk_igb_tur_bam_pol_scr_mcd_ctl_lda_ind_ven_swt_amh_qcu_fbf_dyu_ger_tag_slo_kor_ben_xho_dgb_aze_arw_mnd_prs_anl_sun_bat_urd_gam_ses_bos_swe_mlt_est_hun_swa_dut_lat_tsn_mol_sod_wly_alb	-0.215665269563917	-0.486105739440721	0.628035653340066
672	tha_bsq_bam_mol_grk_cnt_amh_lit_swt_zul_aze_slo_kor_ukr_prs_tsn_sun_por_nor_azi_svk_moo_scr_mlt_ita_fbf_fin_rus_tsw_xho_mcd_jav_qcu_ger_est_guj_bat_lat_tig_ind_glc_pol_mao_akn_bos_pan_heb_knd_uzb_tur_igb_ben_chh_hin_ctl_gam_ewe_wly_arw_dyu_lda_tml_aeg_yor_swe_alb_eng_dgb_krd_geo_anl_sid_owc_hau_swa_afr_amr_fre_rom_cze_mnd_sod_urd_tag_dut_hun_ses_vie_jpn_spa_bul_cic_mly_bem_ven	-0.513804442990653	-1.1680089481365	0.245788792836371
673	prs_por_pol_cic_igb_ven_heb_qcu_rom_uzb_rus_krd_mol_grk_mlt_swe_xho_sun_owc_jav_slo_ben_pan_fin_kor_vie_ctl_bos_tsw_bam_tur_bsq_cze_chh_mao_dgb_ita_azi_sod_bul_tag_ind_yor_bem_est_afr_swa_tha_hau_eng_spa_ukr_moo_bat_aze_ses_anl_geo_svk_hin_lat_wly_lit_sid_knd_tml_jpn_dut_amh_glc_gam_fbf_mcd_hun_arw_alb_swt_akn_lda_nor_cnt_zul_mnd_fre_tig_ger_guj_ewe_amr_tsn_mly_urd_scr_aeg_dyu	0.342956481577779	0.897666768421523	0.37168127920555
674	mnd_alb_eng_tha_slo_swt_pol_mao_akn_scr_aeg_lat_guj_azi_tur_bul_swa_urd_fre_gam_sod_amh_bam_anl_ukr_tsn_uzb_ger_yor_vie_rus_tsw_qcu_cze_lit_xho_heb_owc_dyu_aze_wly_hin_amr_pan_swe_arw_ita_jpn_zul_jav_krd_spa_bos_ind_bat_glc_grk_por_tml_fbf_prs_rom_mcd_afr_sid_fin_hun_igb_dgb_bsq_sun_nor_dut_est_mlt_ben_cnt_hau_mly_ses_moo_mol_kor_ctl_tag_cic_lda_svk_chh_ewe_tig_knd_bem_ven_geo	0.181542667606366	0.465870574127772	0.642397398409782
675	ewe_hun_nor_cic_cnt_afr_ses_geo_swa_alb_moo_bat_amh_mnd_ben_lda_prs_guj_akn_rus_xho_bsq_jpn_grk_bos_amr_uzb_scr_por_ven_rom_ctl_vie_fin_sod_hin_slo_tha_pol_bul_est_bam_mol_swt_jav_owc_chh_gam_qcu_aze_heb_bem_krd_ita_fre_fbf_svk_cze_azi_lit_wly_kor_tag_eng_ind_sun_ukr_zul_tur_anl_swe_pan_lat_sid_glc_mao_yor_knd_spa_tig_tsn_ger_dut_aeg_tml_hau_igb_tsw_mlt_mcd_dyu_dgb_mly_urd_arw	0.372236421816437	0.822767732030879	0.412744772070196
676	wly_anl_mly_tml_cic_hau_ukr_krd_slo_ben_igb_mnd_swt_tsw_hun_svk_qcu_knd_fre_dyu_alb_dut_guj_amr_ven_bul_kor_akn_ses_yor_owc_dgb_lda_lat_jav_fin_arw_pol_aeg_tsn_ctl_tha_sun_mlt_rom_mol_rus_hin_vie_tig_grk_cnt_zul_glc_sod_scr_bsq_tur_pan_spa_ita_gam_bem_eng_ind_amh_fbf_lit_prs_bos_bam_bat_azi_moo_cze_urd_ewe_heb_jpn_ger_uzb_tag_mcd_swe_xho_chh_swa_mao_aze_est_por_afr_geo_nor_sid	0.0398493308726363	0.10046274153403	0.920193220932879
677	guj_bem_lit_cnt_mao_hau_fin_dyu_nor_gam_tml_jpn_ita_bul_fre_ewe_tur_scr_geo_bsq_aze_swa_wly_jav_qcu_swt_moo_yor_ger_ind_knd_tha_sun_tag_tig_ven_bam_amr_arw_eng_rom_bos_chh_slo_tsn_cze_alb_ben_zul_lat_hun_xho_sod_dut_swe_fbf_sid_owc_krd_kor_akn_urd_uzb_lda_spa_ses_heb_grk_mcd_aeg_mlt_vie_hin_rus_tsw_est_bat_glc_igb_pan_svk_mly_anl_mnd_prs_azi_pol_por_cic_afr_mol_ukr_ctl_dgb_amh	-0.716837033940925	-1.90335177823649	0.0600873175147295
678	mcd_sun_mnd_lit_fre_rom_tur_mlt_guj_mao_krd_alb_yor_spa_lat_heb_tag_xho_bul_por_mly_hun_knd_prs_owc_afr_urd_moo_tsn_ind_uzb_ewe_grk_pan_ger_svk_ctl_sid_aze_scr_bat_ben_cze_dgb_nor_jav_cnt_wly_ita_mol_qcu_jpn_tha_swa_slo_cic_fin_akn_amr_chh_ven_bos_dut_gam_hin_amh_lda_aeg_est_tsw_sod_anl_geo_tig_pol_bsq_swe_zul_bam_azi_hau_igb_fbf_ukr_vie_eng_rus_kor_swt_ses_glc_dyu_bem_arw_tml	-0.0438192225143132	-0.116094270533259	0.907828151091803
679	glc_dut_cze_sod_ctl_pol_qcu_rus_swt_fin_svk_jav_est_bam_fbf_ewe_uzb_pan_anl_wly_arw_eng_slo_ita_hau_zul_fre_cic_mly_urd_ben_gam_mlt_tha_ses_moo_krd_por_chh_bos_alb_nor_prs_swe_aze_bsq_amr_sun_ind_cnt_amh_ven_ger_ukr_afr_mao_tur_lat_tml_bat_azi_heb_tag_spa_rom_igb_bul_kor_aeg_lda_dgb_akn_guj_grk_mnd_geo_sid_jpn_yor_tsw_swa_mcd_hun_owc_dyu_knd_mol_scr_xho_hin_lit_tig_bem_tsn_vie	0.0847674808977298	0.193120452605108	0.847285770685179
680	tsw_tsn_tml_bul_scr_igb_tur_mcd_wly_ewe_bos_bem_mol_dgb_dyu_fbf_yor_lda_krd_aeg_tag_ben_urd_prs_est_dut_moo_kor_akn_knd_chh_afr_sod_mlt_owc_jpn_xho_hun_svk_gam_ita_zul_hin_vie_amh_ukr_por_sun_rus_tig_glc_jav_fin_cnt_swt_ctl_nor_uzb_mnd_sid_rom_fre_ses_swa_swe_bat_azi_pol_bam_lat_anl_ind_slo_ven_mao_geo_hau_mly_guj_qcu_amr_aze_bsq_pan_tha_spa_lit_heb_cze_alb_arw_eng_ger_grk_cic	0.357665808123218	0.811645603351671	0.41906754447892
681	sun_moo_ewe_grk_azi_bsq_hau_ben_knd_eng_dut_mly_slo_sod_bos_tsn_sid_mol_ven_scr_jav_kor_nor_dyu_owc_prs_alb_mlt_akn_krd_cze_svk_ind_tag_gam_uzb_ger_est_bul_pol_aze_zul_aeg_swa_afr_xho_jpn_anl_fre_urd_tml_geo_swe_ses_mcd_wly_cic_glc_pan_yor_por_hin_bat_bam_qcu_ita_tur_spa_mnd_dgb_amh_guj_tig_amr_rus_ukr_chh_lit_heb_fin_cnt_arw_ctl_hun_fbf_lda_swt_mao_vie_bem_lat_rom_tsw_tha_igb	0.199907425512971	0.513699626965592	0.608680367962339
682	bem_slo_rus_fre_bam_dyu_sun_prs_hau_eng_yor_cze_tag_hun_owc_dut_swa_tsn_kor_dgb_bat_ses_lit_sid_ind_ven_svk_tur_pan_xho_bsq_urd_aeg_afr_pol_arw_ctl_sod_rom_zul_ukr_aze_nor_scr_spa_uzb_swe_alb_lda_mlt_ita_vie_geo_jpn_guj_est_krd_heb_swt_gam_chh_akn_glc_por_qcu_moo_tml_wly_igb_azi_cic_ger_bul_knd_jav_ben_grk_bos_lat_mnd_mol_tsw_tig_ewe_mly_hin_cnt_fbf_fin_mcd_anl_mao_amh_tha_amr	-0.612750634228654	-1.37192069224581	0.173388562718316
683	alb_lat_sun_ses_jpn_afr_dgb_tha_rus_mnd_igb_ger_ven_uzb_pol_hau_sid_svk_mol_mly_mlt_rom_tag_fre_pan_xho_azi_tsw_amh_spa_akn_scr_mcd_tig_bul_owc_wly_prs_zul_grk_gam_eng_tur_por_ben_swe_lit_guj_anl_sod_arw_heb_aeg_ita_hin_aze_glc_est_cze_ewe_swt_swa_amr_bsq_mao_fin_krd_cic_jav_dut_bat_kor_bos_ukr_dyu_hun_fbf_ctl_bam_cnt_qcu_vie_ind_lda_knd_tsn_yor_urd_geo_bem_tml_chh_nor_moo_slo	-0.227885090025661	-0.653650494579213	0.514949946523339
684	ctl_fin_bem_aze_est_mol_bsq_bos_uzb_tig_ita_gam_pan_nor_ewe_scr_azi_lit_arw_tml_vie_jav_kor_sod_igb_afr_tsn_alb_amr_pol_swt_akn_amh_cnt_tha_bam_eng_mlt_prs_moo_geo_ger_tsw_hau_por_mly_rom_tag_krd_jpn_lda_zul_qcu_cic_fre_aeg_ben_mnd_ses_tur_knd_fbf_wly_hin_mcd_bul_sun_rus_guj_glc_heb_svk_owc_ukr_swa_dgb_dut_cze_hun_chh_grk_swe_spa_urd_mao_ind_sid_yor_ven_bat_xho_anl_lat_dyu_slo	0.0252203926049046	0.0672874403105575	0.946497324939329
685	swe_svk_mlt_hun_fin_hau_nor_tig_mcd_cnt_mly_tsw_qcu_por_ukr_vie_ben_moo_spa_guj_fre_wly_tur_ven_owc_ind_geo_bem_jpn_pan_bos_mol_gam_grk_est_ita_fbf_mnd_rus_heb_bam_swa_hin_sun_lit_dyu_cze_slo_swt_tsn_tml_ctl_azi_amr_chh_eng_uzb_amh_urd_tag_igb_ses_pol_glc_rom_ewe_zul_anl_afr_sod_mao_tha_bul_dgb_ger_alb_aeg_xho_jav_sid_akn_krd_scr_bsq_kor_aze_cic_bat_lda_lat_yor_prs_knd_arw_dut	0.43157459842067	1.02854105617096	0.306363050636126
686	ind_scr_amh_eng_chh_ger_hau_jav_cze_geo_alb_est_vie_dyu_tsw_ven_anl_uzb_azi_bul_rus_svk_ukr_dut_sun_pan_aeg_moo_igb_afr_tig_urd_heb_gam_cic_tag_mlt_bem_swt_jpn_xho_aze_mao_slo_cnt_bat_ita_qcu_mnd_yor_hin_akn_pol_zul_dgb_tsn_mcd_mly_mol_arw_lit_owc_nor_bos_rom_swe_fin_ctl_ben_knd_sid_lda_ses_tha_guj_lat_spa_prs_swa_bsq_por_grk_ewe_kor_tml_glc_fbf_bam_tur_hun_fre_amr_sod_krd_wly	-0.230171752874837	-0.589267468589965	0.557110618702037
687	gam_cic_afr_aeg_akn_ukr_sid_vie_fin_tag_hin_jpn_swe_qcu_hun_owc_lat_pan_krd_bos_prs_cnt_rus_tsn_ctl_amr_nor_ind_aze_mnd_tsw_fre_anl_zul_bat_sun_chh_urd_heb_bem_ita_azi_est_spa_bam_mol_ben_bul_ses_grk_hau_ger_por_knd_arw_tur_dyu_lit_dgb_svk_glc_xho_sod_tig_jav_moo_mlt_fbf_slo_ven_cze_pol_mly_mcd_ewe_yor_eng_bsq_tml_swa_uzb_amh_swt_mao_rom_geo_tha_dut_scr_igb_kor_wly_lda_alb_guj	0.127435238427218	0.337281109618913	0.736665030285504
688	jpn_afr_sod_uzb_ger_qcu_mnd_lat_tur_ewe_ven_por_aeg_jav_scr_svk_ben_eng_amh_slo_anl_ind_ctl_fre_hau_krd_sun_swe_glc_dyu_xho_bam_tsw_moo_sid_azi_hun_arw_rom_pol_chh_nor_aze_dgb_amr_swt_bat_cic_ses_tag_vie_tml_tsn_dut_mlt_hin_tig_spa_lit_tha_igb_zul_gam_rus_bem_urd_bul_cnt_guj_fin_pan_cze_heb_prs_mcd_est_akn_swa_lda_mly_kor_owc_bos_geo_mol_knd_yor_fbf_bsq_mao_wly_grk_alb_ita_ukr	-0.377939642332221	-0.950047615228633	0.344550482977409
689	tig_hau_spa_mlt_ukr_amr_krd_bem_wly_slo_bsq_ctl_fbf_sid_sod_est_qcu_uzb_bul_jpn_azi_mnd_glc_afr_kor_cic_ind_swa_zul_owc_ben_eng_bam_arw_mly_moo_swe_fin_heb_tag_rus_tur_prs_fre_cze_grk_sun_anl_tml_lit_ven_nor_aze_ger_yor_mol_alb_hun_lat_mao_chh_gam_dut_pol_guj_rom_aeg_knd_xho_mcd_scr_tha_geo_bos_amh_ita_swt_jav_dyu_lda_dgb_tsn_akn_hin_tsw_svk_igb_vie_ses_ewe_pan_urd_cnt_bat_por	0.0662807601471976	0.167363103269777	0.867447741281197
690	svk_cnt_alb_bul_glc_knd_pan_swt_amr_lit_wly_chh_sod_jpn_lda_tag_pol_ewe_lat_hau_ben_jav_ita_aeg_dyu_mnd_ses_est_azi_tha_akn_tur_sun_vie_eng_por_aze_sid_dgb_tsw_rom_hun_fin_grk_ukr_krd_geo_bem_scr_moo_mol_uzb_fre_tsn_bat_anl_bos_qcu_dut_nor_cic_bam_heb_guj_swe_ind_swa_cze_ctl_mao_ger_spa_tml_fbf_mcd_mly_mlt_rus_bsq_kor_ven_urd_xho_afr_slo_owc_igb_tig_amh_gam_arw_hin_prs_yor_zul	0.0911287947551125	0.232967742307173	0.816298425751568
691	tsn_tml_est_swe_aeg_lda_afr_heb_mly_knd_amh_svk_sod_spa_tha_fin_eng_krd_swt_rus_mnd_amr_zul_ben_ewe_chh_vie_bul_bem_cze_fbf_ind_mlt_lit_geo_hau_sun_bam_urd_ger_tig_akn_uzb_xho_grk_gam_anl_mcd_dgb_rom_aze_wly_azi_prs_jpn_owc_ita_tur_slo_por_glc_jav_tsw_ukr_alb_cnt_tag_ses_pan_guj_pol_swa_mol_scr_ven_yor_dut_ctl_kor_bos_fre_qcu_arw_hun_mao_bsq_moo_nor_bat_sid_lat_dyu_hin_igb_cic	0.16440749609803	0.420696372997893	0.67494736920015
692	jav_azi_lda_sid_tml_ewe_por_ind_sod_mlt_ben_mol_ctl_tag_anl_qcu_ukr_lit_moo_heb_svk_gam_mcd_amr_pol_sun_arw_ita_hin_hun_tur_bat_geo_ses_guj_knd_vie_urd_igb_bam_cnt_est_kor_fbf_cze_yor_swt_alb_glc_dut_tig_dgb_bem_wly_slo_jpn_ven_amh_chh_aze_ger_bul_hau_tsn_akn_afr_spa_swa_cic_bos_zul_eng_scr_prs_lat_fre_owc_mao_uzb_grk_rus_rom_mnd_nor_tsw_aeg_swe_mly_tha_fin_xho_pan_bsq_dyu_krd	0.929894608199196	2.4042925414936	0.0181857703183485
693	krd_akn_mnd_ukr_amh_mcd_cnt_heb_prs_sod_wly_eng_ctl_hun_bat_yor_uzb_tsw_fin_ben_urd_alb_tml_mol_bam_swe_tsn_bul_azi_bos_sid_cze_ven_tig_swa_mlt_tha_aze_guj_chh_glc_arw_mao_est_moo_afr_rus_nor_sun_por_slo_svk_qcu_dut_scr_lit_lat_fbf_hau_ger_pol_kor_ind_dgb_ses_swt_igb_bem_rom_aeg_lda_fre_pan_gam_spa_jpn_cic_ita_anl_owc_vie_grk_xho_ewe_geo_jav_tag_mly_bsq_hin_zul_knd_tur_amr_dyu	-0.219930814986735	-0.511836465408008	0.609978730093349
694	cze_bsq_spa_mcd_knd_uzb_rom_igb_owc_mao_ven_qcu_chh_xho_vie_sod_fre_tsn_est_grk_mnd_sun_tig_pan_geo_tag_tsw_ita_rus_azi_heb_dyu_por_tha_anl_yor_hin_cnt_mlt_akn_pol_ind_ewe_krd_bos_ger_fbf_arw_mol_ctl_afr_svk_hau_swe_bem_bul_amr_cic_tml_nor_aze_fin_lat_dut_ukr_gam_urd_scr_moo_hun_glc_dgb_amh_eng_ben_mly_wly_alb_zul_aeg_swa_lit_ses_jpn_lda_jav_prs_guj_swt_kor_sid_bam_bat_tur_slo	0.348578708813133	0.788227293243394	0.432568343171584
695	ewe_aeg_yor_por_sun_zul_ctl_bul_lit_anl_est_mlt_fin_chh_sod_heb_aze_glc_ger_gam_grk_lat_mol_rom_spa_slo_xho_tur_ven_sid_owc_ukr_amr_ben_bsq_swt_arw_dut_pan_scr_mnd_ind_alb_swe_jpn_bam_tsw_hin_akn_tha_mcd_amh_lda_urd_uzb_fbf_cnt_afr_qcu_kor_swa_nor_bat_dyu_ses_guj_eng_mly_tag_igb_svk_fre_vie_tsn_hun_mao_prs_moo_wly_rus_bem_tml_jav_krd_tig_dgb_geo_knd_cze_cic_azi_bos_pol_hau_ita	-0.989829250524122	-2.92256569615406	0.00435834694723724
696	mlt_cze_afr_tig_bem_swt_fbf_prs_mly_lda_spa_ukr_geo_pan_eng_tag_igb_dgb_urd_tha_amr_fre_bsq_alb_kor_gam_lat_rom_sod_aze_anl_yor_lit_hun_swe_uzb_heb_scr_tml_hin_wly_bos_chh_rus_dut_cnt_guj_svk_slo_azi_est_grk_akn_ewe_mcd_tsn_por_tur_jpn_fin_ses_glc_zul_vie_hau_nor_sun_ind_pol_bat_krd_mnd_aeg_jav_bul_moo_ger_bam_tsw_amh_xho_ctl_swa_mol_sid_knd_ben_qcu_mao_dyu_ven_arw_owc_ita_cic	0.648158848869674	1.68853408350387	0.0946593262583332
697	tig_por_sod_hau_jav_rus_anl_mcd_uzb_geo_lat_mao_est_ger_arw_mlt_ben_kor_glc_mnd_wly_xho_pol_ewe_sun_heb_azi_afr_vie_slo_qcu_fbf_krd_knd_prs_igb_bsq_zul_tur_bem_hin_guj_cnt_nor_swe_bos_fin_bul_fre_rom_swa_moo_pan_aeg_amh_lda_mol_ukr_ven_grk_akn_swt_ind_aze_eng_amr_dyu_cze_svk_hun_bam_tag_ctl_tml_urd_tsn_owc_cic_sid_alb_scr_jpn_dut_bat_mly_chh_gam_ses_tsw_yor_lit_dgb_spa_ita_tha	-0.428423955133137	-1.1502808583815	0.252977432168049
698	dgb_nor_tsn_fbf_fre_ukr_bat_swt_ctl_slo_bul_mao_rom_cic_hun_vie_bam_tml_sid_dut_cnt_prs_tig_anl_eng_guj_afr_lda_pol_uzb_pan_xho_igb_mly_mol_bsq_dyu_aze_tag_hau_cze_por_grk_lat_wly_aeg_gam_mcd_amh_urd_spa_jav_yor_mnd_chh_geo_svk_mlt_scr_heb_swa_ewe_sod_akn_est_amr_bos_ind_ven_jpn_kor_glc_rus_arw_lit_qcu_azi_ses_sun_tha_ger_tsw_owc_alb_knd_zul_hin_swe_krd_bem_moo_ita_tur_fin_ben	0.915471100638807	2.41203524229135	0.0178268927333315
699	tsw_vie_aeg_dyu_ses_guj_amr_jpn_bos_tag_ita_sun_igb_sid_ger_bsq_tsn_por_jav_alb_heb_hin_afr_knd_lda_cnt_yor_bat_ukr_gam_hun_rus_ven_mly_ind_ewe_uzb_amh_lit_glc_tur_arw_azi_sod_akn_swa_owc_nor_slo_urd_dgb_hau_krd_swt_mlt_moo_scr_mnd_chh_cze_bul_tml_fre_prs_rom_est_grk_mao_wly_qcu_fbf_anl_bem_mol_ben_tha_kor_pan_dut_lat_pol_spa_xho_cic_mcd_ctl_svk_zul_tig_eng_swe_fin_bam_geo_aze	-0.273889160867279	-0.717441077212601	0.474900183338667
700	xho_swa_arw_alb_tag_qcu_gam_amh_ben_hun_nor_sun_mcd_kor_glc_fre_amr_swt_tig_mol_ukr_spa_urd_zul_anl_bsq_ven_dut_wly_dgb_est_mnd_owc_slo_scr_bem_tsw_ind_ctl_svk_eng_ewe_hin_afr_tha_rom_sid_bul_fbf_mly_prs_aeg_sod_aze_fin_vie_igb_mao_ita_bam_pan_grk_tml_chh_guj_heb_yor_jav_ses_pol_por_bos_ger_tsn_tur_moo_lat_akn_lda_knd_bat_mlt_dyu_rus_azi_hau_cze_uzb_lit_cnt_jpn_krd_swe_cic_geo	NA	NA	NA
701	fre_azi_hau_anl_bam_est_ses_amh_sun_arw_tur_tsw_glc_alb_yor_ita_xho_qcu_fin_kor_dgb_afr_svk_bem_bul_akn_gam_sid_bos_moo_swe_aeg_cic_tml_bat_pol_tag_eng_fbf_scr_geo_mol_ukr_lat_ewe_ctl_tig_jav_lda_jpn_mlt_aze_cze_chh_ind_guj_mao_ger_vie_knd_hin_tsn_heb_swa_grk_swt_rus_bsq_pan_zul_amr_ven_mcd_spa_owc_sod_rom_tha_slo_dut_igb_dyu_nor_hun_prs_krd_uzb_urd_mnd_lit_por_mly_cnt_wly_ben	-0.296786179844097	-0.767851973068706	0.444520386899223
702	hin_nor_rus_swt_gam_eng_owc_jpn_mao_kor_bos_mlt_glc_tml_afr_urd_sun_lat_geo_fin_rom_guj_anl_tag_tig_sid_mnd_amh_arw_bul_mcd_ukr_por_bam_tsn_ven_tsw_moo_ita_lda_fbf_lit_slo_est_vie_bem_pan_krd_chh_scr_aze_akn_swa_cic_hau_tha_mly_cze_jav_dgb_aeg_spa_zul_dyu_fre_bsq_heb_knd_dut_tur_prs_hun_qcu_ind_uzb_sod_mol_bat_ses_ewe_yor_ger_pol_grk_svk_azi_xho_wly_swe_igb_cnt_ben_ctl_alb_amr	-0.613263912983629	-1.4159430462456	0.160132657572634
703	mnd_mlt_azi_amr_aze_krd_moo_guj_kor_mly_swa_ven_tig_bul_glc_geo_yor_sun_afr_lat_fre_owc_spa_dyu_cze_svk_rus_tag_bsq_dut_mao_tur_mcd_grk_fin_mol_amh_ben_ses_swe_alb_aeg_knd_swt_tsn_slo_wly_igb_lit_urd_bem_scr_dgb_arw_fbf_zul_cnt_lda_jpn_ind_jav_vie_ctl_qcu_gam_tha_pol_uzb_heb_bos_est_hin_hun_bam_ger_nor_ita_sod_prs_xho_akn_ukr_cic_hau_bat_ewe_anl_tml_chh_tsw_por_rom_eng_sid_pan	0.0548576833202019	0.139447524443888	0.88939806339316
704	tag_fre_mao_tur_amr_bul_wly_moo_igb_sod_bam_jpn_prs_chh_grk_kor_aeg_pol_hin_fin_azi_amh_hau_mly_heb_swa_nor_zul_por_swe_bsq_mol_afr_slo_tml_dgb_aze_dut_ind_bem_qcu_tsw_vie_ben_hun_est_tsn_akn_ger_cze_mnd_fbf_cnt_xho_lit_tha_lda_bos_sun_yor_sid_bat_svk_glc_mlt_ewe_guj_rom_anl_ses_urd_eng_krd_scr_ven_lat_gam_uzb_cic_dyu_swt_knd_geo_ukr_mcd_owc_rus_ctl_alb_jav_pan_tig_ita_arw_spa	0.433678742693797	1.09601171426516	0.275903744602901
705	fbf_slo_ewe_ctl_mly_ses_owc_knd_lit_amh_uzb_amr_jpn_aze_sid_swa_ven_pan_mol_akn_zul_moo_eng_cnt_wly_jav_mnd_sun_swe_dgb_bsq_geo_yor_hau_chh_sod_afr_mcd_lat_guj_aeg_tsn_ger_cic_spa_anl_qcu_xho_por_fre_hun_krd_arw_mao_dut_est_svk_rom_tig_rus_bos_cze_bam_bul_ben_gam_ukr_mlt_vie_dyu_prs_azi_heb_tag_bem_ind_urd_nor_pol_igb_tur_lda_hin_scr_alb_ita_swt_grk_tha_tsw_tml_glc_fin_bat_kor	0.193561208081448	0.463018272110256	0.644432933750634
706	tur_pol_fin_por_mao_scr_mlt_tsn_mly_sun_bos_mol_bul_prs_grk_jpn_mcd_tag_ukr_hau_guj_geo_lit_azi_eng_sid_arw_tml_alb_wly_moo_fbf_knd_yor_ind_swt_amh_akn_sod_pan_xho_cze_slo_qcu_chh_tsw_aeg_krd_zul_heb_ven_owc_amr_kor_dut_swa_bat_ctl_ewe_fre_bem_ses_nor_svk_rom_jav_tig_tha_cic_bam_lat_gam_dyu_bsq_anl_cnt_swe_vie_est_ger_spa_lda_mnd_ben_hun_aze_urd_glc_ita_afr_igb_rus_uzb_dgb_hin	-0.200618693470451	-0.482571498122598	0.630533964335032
707	qcu_fbf_alb_krd_swe_tml_anl_eng_swa_knd_yor_bam_swt_arw_heb_lda_afr_lat_prs_amr_bat_mlt_dut_kor_bos_lit_ukr_pan_pol_vie_owc_bem_cnt_uzb_amh_rus_sod_igb_geo_spa_glc_guj_fre_mao_jpn_gam_hin_por_bul_scr_azi_tur_slo_sid_tsw_hau_wly_tsn_est_ewe_ind_akn_aze_ctl_rom_svk_tig_moo_fin_zul_cic_nor_grk_cze_mol_aeg_xho_urd_chh_ven_dyu_tag_jav_ger_ben_mnd_sun_ita_hun_ses_mcd_bsq_tha_dgb_mly	-0.208320827436913	-0.519133754001339	0.60490070631523
708	heb_tml_bsq_dyu_mnd_tig_dgb_ctl_lat_owc_ita_uzb_gam_ben_amr_tsn_sun_akn_mly_est_slo_sid_arw_krd_lda_nor_sod_knd_moo_cnt_tsw_fbf_rus_pan_lit_xho_ses_swe_fin_wly_ewe_bul_por_spa_cze_bem_ger_vie_grk_scr_hun_rom_prs_qcu_ukr_ven_tha_mao_bat_zul_mol_geo_azi_afr_chh_anl_tag_yor_kor_tur_fre_pol_glc_bos_jav_dut_aze_mlt_alb_cic_eng_swa_guj_jpn_amh_urd_hin_ind_aeg_hau_swt_bam_mcd_svk_igb	0.325684253614882	0.77930486450422	0.437778766057255
709	tsn_tur_mnd_por_hun_aze_dut_svk_nor_ukr_slo_tml_krd_rus_moo_arw_cic_mlt_bem_bam_hin_lda_eng_guj_azi_sid_alb_tag_mao_lit_uzb_cnt_igb_pan_hau_dgb_dyu_bul_amr_bat_jpn_swt_bsq_cze_afr_tha_yor_fbf_ind_fin_scr_xho_glc_vie_ben_zul_prs_est_knd_urd_bos_ses_jav_ger_gam_lat_amh_akn_qcu_owc_geo_ctl_chh_sod_swe_kor_mcd_swa_anl_mol_tig_pol_spa_heb_ven_mly_rom_tsw_ewe_grk_aeg_wly_ita_fre_sun	0.517083914035407	1.23514844825422	0.219886581911926
710	amh_ewe_slo_cic_lit_aze_uzb_ctl_dut_fre_bem_swe_ita_bat_fin_mnd_bul_tha_sod_ukr_pan_vie_mly_svk_wly_afr_qcu_anl_ben_swa_xho_dgb_ven_ses_mcd_jpn_igb_rus_mlt_yor_hau_knd_pol_tag_eng_spa_guj_amr_tig_ind_akn_grk_chh_fbf_krd_geo_sid_prs_zul_ger_por_owc_hin_cze_glc_arw_lat_bam_moo_alb_mol_nor_sun_bsq_aeg_scr_urd_kor_lda_tsn_tml_jav_dyu_swt_bos_mao_heb_cnt_est_hun_gam_azi_rom_tsw_tur	0.201098296952629	0.513867778064262	0.6085632517848
711	rom_anl_por_cic_swa_pan_zul_urd_qcu_ger_hin_moo_amr_bul_scr_ukr_bsq_nor_krd_ind_arw_cnt_mnd_hun_sid_ewe_dgb_mlt_swt_lat_ses_swe_tml_amh_grk_est_eng_owc_heb_ita_fin_fbf_azi_igb_geo_bos_tur_ben_xho_pol_prs_alb_lda_slo_kor_wly_rus_ven_svk_cze_tsw_gam_aze_bam_mao_knd_chh_sod_dut_glc_bem_spa_fre_dyu_akn_jpn_hau_jav_uzb_tsn_guj_tig_ctl_tag_yor_vie_lit_aeg_sun_bat_mcd_mol_afr_mly_tha	-0.630720315497919	-1.68632975626368	0.0950844016651006
712	pan_scr_tha_svk_bsq_cze_lit_alb_swe_ewe_owc_swa_prs_ses_lda_est_gam_hau_bul_ind_tsw_sun_cnt_dyu_moo_mly_igb_pol_lat_swt_jpn_tag_ctl_hun_tig_knd_fin_arw_uzb_akn_bat_sid_heb_hin_bam_mnd_azi_nor_guj_amh_spa_glc_rom_rus_xho_ger_tur_geo_ben_cic_mol_zul_ita_tsn_mcd_wly_slo_urd_anl_mlt_por_aeg_eng_kor_bem_fbf_tml_aze_fre_dut_chh_qcu_vie_dgb_ukr_jav_mao_krd_amr_grk_afr_bos_sod_yor_ven	-0.307360299626613	-0.786619511761521	0.43350453429415
713	lda_tur_dut_gam_akn_owc_svk_amh_jav_kor_bsq_bat_sun_pan_scr_ewe_grk_mnd_tsw_cnt_fin_ben_swa_tml_cic_ctl_hau_ukr_pol_tha_azi_swt_dyu_bos_guj_yor_krd_alb_vie_est_spa_geo_lit_mol_tig_mcd_eng_anl_fbf_jpn_prs_mlt_uzb_arw_slo_qcu_cze_tsn_afr_zul_por_ses_bem_amr_tag_ger_hin_chh_hun_fre_nor_moo_swe_ven_igb_aeg_wly_dgb_mly_lat_urd_mao_glc_knd_aze_ita_bul_heb_sod_xho_ind_rus_bam_sid_rom	-1.0020542557575	-2.66312762878332	0.0091239387002364
714	bos_bat_sid_ven_owc_dgb_ewe_qcu_wly_yor_swa_kor_ukr_swe_tml_mnd_mao_fbf_mly_ben_cnt_bem_tag_tsw_mcd_aze_por_nor_lat_chh_ger_tsn_dut_ita_tig_moo_est_fre_ses_sod_igb_uzb_svk_swt_heb_akn_bam_hun_ctl_ind_afr_pol_slo_scr_hin_bsq_krd_prs_rus_anl_lda_jav_dyu_glc_xho_tur_sun_cic_arw_spa_aeg_bul_alb_zul_mol_cze_jpn_azi_pan_amr_hau_vie_mlt_eng_grk_urd_geo_fin_lit_rom_tha_guj_amh_knd_gam	0.0997036361299917	0.239258405513584	0.811431709239141
715	jav_tml_bul_mcd_afr_mnd_cze_swe_glc_swt_dut_krd_hin_tig_vie_anl_bat_bsq_urd_jpn_ven_swa_igb_tha_heb_sun_bos_aze_qcu_mao_grk_tur_wly_rus_ses_azi_mly_kor_guj_rom_geo_ita_cnt_pan_bam_tsn_amh_moo_est_slo_fre_tsw_yor_aeg_spa_scr_nor_ger_por_ctl_tag_bem_ind_knd_chh_xho_pol_mol_lda_arw_ewe_mlt_gam_akn_cic_uzb_dyu_dgb_alb_lat_sod_owc_fin_hun_sid_zul_ukr_ben_lit_fbf_amr_svk_eng_hau_prs	-0.232813084986568	-0.612406063511862	0.541763645097352
716	sun_nor_bat_qcu_rus_guj_bos_vie_ukr_uzb_bsq_owc_chh_hau_por_ger_hin_igb_lit_cnt_grk_alb_tsn_wly_bem_est_cic_lda_mlt_dut_bam_swe_ewe_mcd_mao_mnd_ses_rom_arw_urd_dgb_scr_tur_ben_krd_dyu_amr_ind_ctl_glc_kor_aeg_bul_anl_knd_zul_yor_ita_tml_afr_fre_ven_lat_moo_slo_hun_eng_heb_spa_pan_akn_prs_jpn_sod_geo_mol_jav_cze_tig_svk_mly_azi_gam_pol_sid_swt_swa_aze_amh_xho_fin_tha_tsw_tag_fbf	0.220742070550789	0.502583739288574	0.616445012988048
717	lat_bat_igb_glc_fin_amr_svk_amh_afr_mcd_urd_swt_fbf_tsw_spa_ind_ukr_ger_swe_owc_rom_krd_mnd_uzb_hin_hau_tml_tig_zul_mol_bsq_pan_dgb_alb_mao_pol_eng_tur_bem_tha_mly_hun_kor_heb_aze_jav_ewe_por_ven_bul_ben_anl_tag_knd_bam_bos_aeg_scr_est_ita_cnt_cic_sod_swa_arw_cze_grk_dut_azi_prs_qcu_moo_wly_dyu_gam_rus_tsn_ses_akn_nor_yor_lda_ctl_chh_lit_geo_guj_sid_slo_jpn_fre_sun_xho_mlt_vie	-0.106398051995106	-0.285727212957467	0.775722500348218
718	jav_est_dyu_sid_akn_tag_cnt_bul_vie_tsw_yor_mao_cic_ewe_ven_fin_ind_wly_spa_hau_ben_ses_anl_afr_guj_heb_dut_mcd_por_hin_prs_ita_mnd_arw_mly_tur_glc_tml_jpn_pan_tsn_chh_slo_bsq_urd_kor_zul_ukr_bem_sun_lat_sod_bat_lit_krd_bam_xho_mlt_uzb_geo_azi_bos_fbf_gam_fre_dgb_ger_swa_owc_mol_alb_tig_igb_rom_aze_rus_svk_lda_scr_amh_ctl_grk_swe_amr_tha_hun_cze_swt_aeg_eng_nor_pol_qcu_moo_knd	0.102852210999982	0.248697674264853	0.804143029130566
719	rom_amh_vie_qcu_lat_sun_tig_knd_dut_tha_nor_por_swt_aeg_bsq_swa_kor_guj_eng_wly_amr_cic_ind_pol_mcd_akn_cze_krd_glc_bem_azi_ben_gam_igb_ukr_aze_bul_owc_fre_ses_mao_sid_bam_afr_sod_jpn_est_moo_lit_tur_urd_ctl_mlt_anl_slo_lda_heb_spa_ger_jav_tsn_ven_ewe_prs_bos_hun_mnd_alb_mol_dyu_yor_grk_geo_fbf_svk_scr_arw_hau_xho_swe_ita_chh_tml_rus_pan_tsw_zul_fin_dgb_cnt_hin_bat_uzb_mly_tag	-0.0528537004706411	-0.11981190701526	0.904890596907083
720	hau_bam_alb_por_vie_aze_grk_rus_sid_moo_krd_owc_ukr_ita_spa_ctl_bos_tha_akn_knd_bul_rom_swt_bem_sod_tsn_ind_mao_mlt_geo_wly_igb_hun_est_ger_glc_scr_mcd_qcu_dut_svk_afr_chh_prs_anl_yor_bsq_ewe_xho_arw_fin_pan_lda_aeg_slo_urd_bat_sun_tur_dgb_guj_gam_ses_tag_amh_tig_swe_zul_cze_lat_ven_eng_lit_fre_pol_tml_tsw_ben_swa_nor_fbf_mly_cic_jpn_azi_kor_jav_cnt_mnd_uzb_mol_heb_dyu_amr_hin	-0.159212448518429	-0.381774350205805	0.703499670186812
721	sun_eng_bos_amr_jpn_amh_igb_ben_rus_lda_afr_tsw_mnd_pol_mly_tag_ger_cze_tha_vie_bat_scr_guj_glc_tml_rom_ita_bem_swa_gam_kor_knd_prs_tsn_aeg_hau_yor_fbf_ukr_bul_svk_grk_sid_tig_zul_sod_dyu_ven_jav_ewe_uzb_wly_ind_lat_qcu_fin_xho_mcd_akn_alb_mol_cnt_nor_anl_krd_spa_ctl_hun_urd_dut_mao_heb_arw_geo_slo_hin_bsq_moo_est_tur_aze_lit_swe_dgb_pan_por_chh_azi_owc_swt_ses_fre_bam_cic_mlt	-0.442898255561804	-1.16780715910525	0.245869789792394
722	urd_uzb_dgb_mcd_tml_tsw_est_scr_cze_fin_vie_ind_tig_gam_tha_dyu_ses_chh_cnt_lat_akn_ger_sid_qcu_eng_kor_swt_rom_ven_heb_swe_pan_prs_svk_ita_amr_bul_ctl_por_mly_tag_swa_dut_glc_yor_hau_lit_grk_wly_mnd_bos_rus_guj_bem_knd_spa_mao_xho_anl_fre_cic_jpn_jav_geo_igb_zul_moo_pol_lda_alb_azi_amh_bat_hun_afr_tsn_sod_owc_sun_bsq_krd_mol_slo_hin_ukr_ewe_tur_nor_arw_aeg_mlt_ben_bam_fbf_aze	0.0772699587154544	0.197548136681693	0.843829751251669
723	bos_mlt_tsw_yor_mao_igb_knd_fin_scr_hau_pol_sid_lda_vie_swt_qcu_zul_cic_arw_hin_chh_xho_akn_heb_hun_aeg_mcd_cnt_tha_tsn_swe_moo_bat_sod_fre_est_alb_krd_tur_guj_spa_lat_uzb_ewe_tig_rus_por_glc_cze_mol_ben_ind_azi_bam_rom_amh_gam_anl_mly_wly_grk_ctl_prs_dyu_slo_owc_bem_afr_pan_kor_eng_bul_aze_tag_dgb_amr_swa_bsq_ukr_ven_mnd_urd_ita_fbf_geo_dut_nor_jpn_jav_ses_tml_lit_svk_ger_sun	-0.600931114708574	-1.39093761260145	0.167563370133179
724	ben_amh_tsw_azi_yor_igb_tsn_akn_mao_dyu_hun_heb_est_arw_svk_cnt_zul_lat_pol_bos_aeg_owc_urd_rus_kor_qcu_wly_fbf_chh_cic_swa_lda_dut_tig_ses_alb_gam_lit_bat_grk_ita_ind_prs_bul_anl_tag_bem_swe_sun_fin_knd_bam_pan_tml_rom_ewe_cze_ctl_moo_geo_aze_mcd_tur_amr_jpn_hin_glc_nor_por_krd_tha_hau_afr_jav_eng_sod_uzb_swt_sid_bsq_mol_ven_ukr_xho_ger_guj_spa_mlt_scr_slo_fre_vie_dgb_mnd_mly	0.774304576671474	2.0241698362194	0.0458212686053525
725	tag_nor_kor_mly_aeg_tig_afr_qcu_prs_akn_swe_ger_lit_ind_hau_lda_est_ben_jav_aze_vie_urd_bam_tha_ita_grk_tur_mao_owc_ven_uzb_tml_amr_fbf_svk_mnd_hun_mol_swa_gam_moo_bsq_slo_xho_ses_scr_bat_sod_rus_fre_dgb_ukr_sid_geo_spa_fin_bos_dut_swt_glc_cnt_bem_pol_pan_chh_alb_guj_rom_ewe_anl_ctl_igb_tsw_jpn_hin_mlt_sun_yor_lat_azi_krd_mcd_amh_tsn_zul_bul_eng_arw_knd_cze_cic_dyu_heb_por_wly	0.100034727736009	0.230090108519772	0.818527096505671
726	arw_grk_mcd_wly_lit_ctl_yor_tig_swa_zul_azi_amr_hun_est_ger_pol_mly_ita_anl_guj_bos_geo_fre_ben_bul_ven_tha_fbf_eng_chh_por_fin_scr_cnt_swe_mol_akn_nor_ewe_dgb_pan_bam_sod_jav_glc_ind_slo_amh_bat_dyu_tml_svk_tsn_hin_gam_heb_kor_owc_qcu_rus_tag_ukr_urd_uzb_xho_hau_rom_aeg_mnd_lat_spa_afr_aze_bsq_alb_mlt_ses_mao_lda_bem_jpn_sid_prs_cze_sun_dut_swt_vie_knd_krd_tur_igb_moo_cic_tsw	-0.306277835251999	-0.78490722342752	0.434502886521147
727	akn_guj_bam_tha_cnt_ctl_dut_jav_amr_ukr_xho_alb_heb_ewe_bat_est_scr_dyu_wly_aeg_lat_gam_grk_igb_cze_bul_lit_hin_zul_aze_sun_bos_hau_spa_moo_pol_tsw_swa_prs_urd_fbf_rom_mlt_svk_mao_anl_ind_ses_knd_geo_dgb_mnd_owc_rus_eng_sid_slo_nor_uzb_fre_tig_krd_afr_tsn_tur_qcu_ita_swt_sod_swe_por_yor_jpn_pan_chh_arw_tml_kor_ben_bsq_amh_lda_mcd_tag_azi_hun_mly_mol_bem_ven_fin_vie_glc_ger_cic	0.178601944639782	0.395953775350524	0.693046065992383
728	ctl_sun_heb_mcd_ger_scr_est_xho_knd_fbf_svk_lit_yor_jpn_rus_jav_arw_slo_tha_por_spa_akn_alb_bos_guj_urd_mlt_pol_uzb_hun_tsw_bat_ita_bsq_bem_mnd_pan_azi_sid_wly_dgb_qcu_lat_amr_hin_kor_igb_tag_bul_cze_ind_nor_ukr_anl_fre_ses_sod_chh_cnt_dyu_aeg_eng_mly_ewe_prs_geo_ben_owc_grk_mao_swt_swe_mol_krd_glc_cic_dut_rom_bam_amh_hau_zul_moo_tsn_fin_gam_tig_afr_aze_swa_vie_tml_ven_lda_tur	0.270239170074361	0.695774687683964	0.488305030144735
729	tml_sun_tag_swt_lit_urd_heb_moo_bos_aze_pan_por_amr_dyu_svk_swa_tha_jav_cze_grk_ind_dut_kor_gam_yor_bam_ewe_prs_geo_bul_vie_ukr_arw_sid_dgb_uzb_mcd_ger_mlt_wly_mly_bsq_ben_tig_mol_tur_eng_qcu_rus_hau_aeg_azi_bem_igb_fin_tsw_tsn_krd_chh_amh_afr_ven_rom_knd_lat_cic_mao_ctl_hun_cnt_akn_nor_swe_jpn_guj_fbf_lda_anl_hin_spa_scr_ita_ses_slo_zul_xho_glc_owc_pol_bat_mnd_fre_alb_sod_est	-0.12770342429817	-0.293754295256862	0.769600235477226
730	aeg_eng_knd_nor_ven_swe_bos_svk_bat_swa_ger_amr_sod_swt_gam_bam_ind_fin_dyu_dut_est_bul_mcd_zul_mao_cic_chh_mlt_tsw_anl_moo_spa_xho_tha_aze_bem_lda_afr_ctl_prs_owc_cze_arw_fre_kor_sun_heb_hun_mol_ita_hin_yor_tsn_igb_rom_ewe_alb_cnt_slo_grk_mly_geo_ben_glc_uzb_fbf_ukr_sid_vie_tig_tag_pan_ses_tur_krd_urd_mnd_por_qcu_jpn_rus_lat_amh_akn_tml_wly_hau_lit_scr_pol_bsq_guj_jav_azi_dgb	0.318339715355437	0.729954223141555	0.467252866608473
731	cze_lda_rus_ind_tha_grk_qcu_ita_moo_knd_amh_pan_nor_ger_mnd_anl_fre_glc_sod_pol_zul_dut_igb_hin_lit_fbf_wly_azi_dyu_vie_geo_gam_hun_urd_rom_prs_xho_ctl_chh_ses_ven_aze_tag_lat_dgb_fin_bam_swt_jav_mcd_arw_tsw_mlt_ben_aeg_mly_hau_slo_owc_tsn_spa_est_amr_bsq_mao_swa_yor_tig_swe_cnt_sid_bos_akn_tml_tur_cic_mol_svk_bem_afr_eng_jpn_bul_sun_scr_alb_heb_por_ewe_guj_krd_bat_kor_uzb_ukr	0.428783325618281	1.03751613874359	0.302185469863909
732	dut_cze_krd_fre_bat_sod_xho_guj_est_rus_amh_bos_zul_lat_vie_uzb_spa_afr_tur_hau_aeg_ven_fbf_bem_ewe_pan_ger_slo_knd_anl_tsn_glc_ses_alb_dgb_qcu_swa_mcd_kor_scr_sun_akn_ukr_amr_fin_hun_owc_jav_mol_tml_ben_tig_mnd_chh_prs_tsw_ctl_hin_ita_sid_dyu_tag_rom_eng_gam_bul_bsq_pol_nor_lit_aze_jpn_azi_lda_wly_moo_grk_mlt_por_heb_svk_igb_bam_swe_cic_yor_swt_geo_tha_mly_ind_urd_arw_mao_cnt	-0.831110100382978	-1.97873290127413	0.0508043038199258
733	slo_bos_spa_swe_bsq_mao_arw_nor_mol_ger_zul_ven_azi_scr_glc_xho_ind_cnt_amr_moo_tag_cic_prs_urd_bem_amh_heb_ewe_swa_chh_pol_afr_akn_mlt_kor_tsn_tur_fbf_bat_qcu_eng_rom_mnd_lat_sid_igb_pan_ben_aeg_por_fre_lda_aze_ses_bam_jav_alb_dut_fin_dgb_hau_guj_yor_wly_knd_krd_mly_lit_tig_grk_geo_tha_ctl_dyu_gam_vie_tml_swt_ita_cze_sun_hun_est_svk_uzb_anl_jpn_rus_ukr_bul_sod_hin_tsw_owc_mcd	-1.04422741254506	-2.76084766115104	0.00694561626162141
734	mol_spa_rus_mao_igb_hau_mly_ita_swe_slo_est_qcu_amh_anl_jav_bos_tha_ctl_urd_yor_pol_dgb_glc_ind_bat_tsn_cnt_scr_gam_tml_vie_afr_fre_wly_owc_bul_nor_ven_moo_pan_sod_lat_lit_lda_ses_dyu_tag_uzb_bem_aze_jpn_grk_bsq_ukr_por_rom_hun_swt_mcd_ewe_fbf_kor_mnd_aeg_geo_krd_heb_akn_sid_chh_tsw_sun_knd_hin_svk_arw_mlt_alb_cic_guj_ger_tig_amr_tur_eng_azi_prs_fin_cze_dut_xho_zul_ben_swa_bam	-0.23994075251592	-0.631812758053096	0.529059299097109
735	cic_afr_sid_lit_aze_ben_prs_ven_tml_ewe_grk_cnt_swa_pan_geo_zul_spa_eng_rus_arw_svk_dyu_tag_tha_mly_fre_lat_ger_nor_knd_est_jav_kor_glc_bam_mol_mlt_uzb_pol_azi_bul_moo_ind_heb_cze_mao_sun_tsn_bsq_yor_swt_mnd_gam_chh_slo_ukr_fbf_guj_tsw_akn_alb_hin_bat_sod_amr_urd_ita_krd_lda_ses_vie_igb_por_scr_hau_bos_amh_bem_swe_owc_qcu_jpn_ctl_tig_wly_dgb_mcd_hun_rom_tur_anl_aeg_dut_fin_xho	-0.0641493321596399	-0.163976275379164	0.87010566451202
736	swt_lit_sid_moo_hau_tur_est_fbf_ewe_spa_heb_krd_jav_tml_svk_rom_pan_amh_afr_ger_akn_dgb_vie_ita_dut_ctl_cnt_rus_sod_mlt_ben_kor_yor_glc_ses_jpn_bsq_arw_slo_owc_guj_mcd_tsn_ukr_igb_hin_urd_eng_lda_dyu_knd_mnd_tsw_fre_sun_fin_chh_amr_xho_tig_mol_aeg_nor_ven_alb_mao_tha_swa_cic_qcu_grk_gam_bat_bul_bam_prs_bos_por_anl_zul_mly_swe_wly_cze_bem_geo_uzb_hun_pol_lat_tag_aze_ind_azi_scr	-0.459250524079521	-1.08473900670785	0.280841264607697
737	mlt_rus_ctl_dyu_akn_tha_xho_prs_mly_tsn_lda_owc_tsw_ind_ita_swt_bat_mao_chh_tur_geo_aeg_mol_pol_swa_uzb_est_ben_kor_fbf_fin_sod_sid_ewe_por_alb_wly_glc_guj_sun_azi_yor_mcd_fre_jav_tml_aze_arw_bsq_cnt_svk_bem_scr_slo_swe_hin_jpn_spa_pan_igb_knd_zul_bam_krd_cze_anl_dgb_grk_lat_hun_mnd_tag_rom_ven_amh_urd_vie_bos_amr_ukr_tig_ger_lit_eng_ses_bul_hau_qcu_heb_nor_moo_afr_gam_cic_dut	-0.431324624702636	-1.11387206849898	0.268204595146409
738	alb_lit_jpn_mly_gam_qcu_hau_por_xho_fre_knd_glc_svk_sod_aeg_tig_tur_ewe_ses_tml_ind_arw_rom_swa_sun_kor_wly_ukr_mlt_vie_bem_uzb_fin_amh_bam_igb_eng_aze_cic_pan_chh_azi_spa_lat_amr_mcd_lda_swe_ven_ita_guj_slo_pol_ben_owc_urd_krd_tsw_ger_dut_bat_geo_hun_est_tha_grk_tag_nor_bul_afr_heb_zul_ctl_jav_bsq_fbf_bos_cze_scr_rus_prs_anl_swt_dgb_mao_hin_tsn_moo_mnd_akn_sid_mol_dyu_cnt_yor	-0.821931895179136	-1.85817847214868	0.0663071171948458
739	lit_ewe_tig_tha_sod_geo_heb_ger_gam_grk_bem_slo_hun_kor_ben_por_bos_ctl_amr_prs_bat_mnd_est_ven_krd_amh_afr_mcd_xho_cic_swa_aeg_ind_wly_dyu_yor_aze_mlt_tur_tml_pol_akn_dut_ukr_eng_hin_sun_fre_bsq_anl_swt_mly_sid_arw_qcu_urd_swe_jav_svk_lda_ita_fin_fbf_bam_tag_guj_pan_vie_uzb_zul_alb_moo_dgb_bul_hau_scr_rus_igb_ses_nor_chh_mol_glc_jpn_mao_cnt_spa_cze_azi_lat_rom_tsw_tsn_knd_owc	-0.319149059474378	-0.776123442424619	0.439645456194706
740	hun_wly_geo_ses_urd_tig_cze_rus_alb_jpn_mcd_igb_cnt_slo_sid_tha_chh_yor_akn_tsn_aze_mao_bem_dgb_cic_tur_afr_uzb_eng_anl_lat_bam_ita_jav_est_glc_bsq_fin_krd_ven_gam_swa_sod_lit_grk_scr_mol_arw_nor_azi_pol_guj_spa_por_svk_tag_heb_swe_pan_tsw_swt_aeg_xho_tml_amr_fre_bos_fbf_rom_amh_mlt_ctl_knd_bul_zul_vie_dyu_moo_hin_lda_mly_hau_ind_dut_sun_prs_kor_qcu_ukr_owc_mnd_ewe_ben_bat_ger	0.142952262699782	0.346706482718339	0.729595097287951
741	lat_ben_fin_xho_sid_akn_svk_vie_scr_swt_qcu_aeg_moo_gam_fbf_bam_heb_urd_chh_mlt_afr_sun_ita_ukr_jpn_ven_ctl_mcd_dyu_wly_tur_knd_guj_bos_bsq_bat_tml_nor_alb_tsw_igb_arw_glc_krd_mol_por_tsn_amh_sod_mao_tag_uzb_grk_bem_hin_dut_cic_spa_rus_bul_anl_slo_prs_est_eng_mnd_yor_hau_tig_ses_hun_owc_fre_aze_geo_ewe_amr_azi_pan_kor_lit_tha_zul_dgb_cnt_jav_mly_swa_pol_lda_swe_ind_rom_cze_ger	0.901471445800771	2.42479329145886	0.017249292078793
742	ctl_tag_bam_bul_mcd_mly_igb_ind_urd_sid_pol_sun_svk_hun_por_jpn_dyu_krd_anl_yor_eng_swa_alb_scr_qcu_grk_heb_tsw_glc_akn_tml_cic_vie_wly_fbf_fin_lda_owc_jav_rom_uzb_knd_ses_est_lit_bos_hau_bat_dgb_ben_ukr_arw_tur_ita_zul_mol_lat_amh_kor_moo_bem_mlt_cnt_prs_tsn_xho_rus_mao_aeg_afr_ewe_nor_swe_spa_tha_cze_dut_sod_gam_hin_slo_tig_swt_mnd_guj_ger_chh_pan_geo_ven_amr_azi_aze_bsq_fre	0.0484727020726777	0.113168869014051	0.910140610270608
743	glc_mlt_tsn_kor_arw_owc_mly_tig_cze_fre_tha_vie_dgb_pol_sod_ses_bat_dyu_mnd_nor_mol_svk_fbf_urd_hau_hin_fin_krd_swe_sid_bsq_tsw_swa_jpn_tml_eng_gam_tur_bam_ewe_moo_tag_guj_geo_grk_mcd_hun_chh_rus_est_ukr_wly_slo_lda_ven_yor_heb_akn_cic_igb_mao_afr_ben_spa_aze_lat_bos_amh_knd_ctl_rom_xho_amr_por_lit_qcu_aeg_cnt_anl_ger_dut_jav_swt_pan_bem_ind_zul_ita_scr_azi_prs_alb_uzb_sun_bul	0.326592526807875	0.79658001511813	0.427723834696185
744	guj_ind_moo_hin_swe_krd_yor_bsq_ukr_bos_ben_ctl_ewe_geo_zul_bul_dut_bat_alb_mlt_por_knd_dgb_xho_anl_sid_ger_igb_mao_tsw_jpn_owc_lda_rom_fbf_aeg_amh_kor_nor_bem_prs_hun_qcu_swa_bam_aze_pol_slo_arw_grk_mly_sun_cnt_lat_dyu_lit_scr_vie_tsn_ita_afr_glc_swt_sod_tag_heb_hau_est_urd_akn_fre_amr_ses_mnd_ven_mol_chh_rus_tur_gam_tha_svk_uzb_cic_tig_tml_cze_fin_eng_pan_wly_azi_jav_spa_mcd	0.266289317700601	0.605024950205005	0.546635897053949
745	mly_heb_sod_hun_tig_prs_uzb_qcu_swe_sid_ukr_ses_mao_lit_tml_bul_sun_scr_afr_tsn_swa_anl_tha_tsw_igb_swt_geo_chh_amr_bsq_svk_cze_mnd_rus_lat_moo_azi_pol_zul_owc_nor_hin_wly_mcd_bos_urd_yor_ven_rom_arw_bem_guj_pan_alb_gam_akn_krd_knd_amh_eng_ger_bat_grk_por_jav_glc_ben_mlt_xho_lda_aeg_tag_ita_fin_ind_fre_cnt_spa_slo_dgb_tur_dut_hau_ewe_aze_cic_bam_dyu_kor_mol_fbf_ctl_jpn_vie_est	0.101715859677182	0.244114536182979	0.807679853417102
746	cic_pol_bem_bul_hun_ger_prs_fin_bsq_est_por_gam_geo_ind_swa_lda_dut_hau_tml_bos_ses_sun_sid_mnd_slo_knd_dyu_aze_ukr_ewe_owc_scr_fre_grk_ben_tur_mly_nor_bam_spa_azi_arw_mcd_ita_bat_svk_kor_lit_ctl_heb_amr_qcu_vie_anl_pan_chh_ven_krd_igb_uzb_rus_sod_guj_urd_tsn_jpn_mao_afr_aeg_fbf_tag_tig_mol_alb_yor_moo_mlt_tha_lat_glc_zul_swe_cnt_akn_eng_xho_wly_jav_tsw_amh_dgb_swt_hin_cze_rom	-0.235756702458076	-0.601418730888411	0.549024346362347
747	hun_lit_jpn_akn_owc_hin_tur_swe_ukr_arw_ben_uzb_hau_svk_bam_por_fre_xho_bos_est_gam_guj_swa_mao_urd_ses_fbf_geo_wly_sid_amr_anl_bsq_afr_yor_glc_ind_spa_aeg_mol_slo_cze_grk_sod_dyu_pol_igb_mnd_rom_jav_cic_krd_ctl_amh_tha_sun_swt_prs_mlt_lat_zul_ita_tig_bul_tml_tag_dgb_bat_vie_tsw_ven_mcd_qcu_moo_lda_cnt_dut_scr_ewe_azi_alb_bem_tsn_fin_aze_pan_heb_kor_knd_nor_rus_mly_chh_ger_eng	0.0307628741008039	0.0683080164417115	0.945687093330504
748	por_sid_tha_ewe_mnd_est_bat_alb_ben_azi_bos_slo_ita_dyu_hin_kor_bem_ctl_swa_mol_knd_vie_yor_zul_cze_qcu_arw_sun_heb_tur_geo_amh_tsn_ger_ind_fbf_amr_fin_lat_nor_owc_swe_pol_mly_afr_mcd_rom_fre_pan_hau_jav_lit_cnt_scr_svk_bam_glc_bul_cic_dut_aze_spa_guj_lda_sod_wly_ses_prs_ven_aeg_swt_krd_igb_akn_moo_tag_anl_mlt_grk_bsq_eng_tml_tig_dgb_xho_tsw_gam_hun_uzb_ukr_jpn_urd_chh_mao_rus	0.604380388844963	1.53690986888605	0.127710791490367
749	nor_akn_tha_bsq_mao_ger_aze_svk_afr_por_tsw_glc_hun_lit_vie_hau_sun_amr_ctl_azi_arw_fbf_eng_krd_tml_pol_chh_est_lda_bat_prs_ewe_urd_igb_fin_dyu_pan_swe_bos_lat_bam_ukr_spa_uzb_bem_slo_yor_xho_jav_ven_mcd_rom_rus_wly_mly_swt_anl_mlt_dgb_swa_hin_qcu_geo_gam_ita_sod_cze_alb_cic_tsn_aeg_fre_dut_ben_jpn_ind_bul_moo_mol_owc_scr_knd_heb_zul_kor_guj_amh_mnd_tag_tur_grk_tig_cnt_sid_ses	0.142320103661401	0.337471081041043	0.736522307228964
750	geo_hun_jpn_dgb_mly_sid_glc_bsq_rom_bem_prs_grk_mol_amr_tsn_chh_kor_knd_guj_fin_mao_eng_owc_vie_afr_tig_ita_slo_cic_svk_ven_swt_ger_ben_arw_akn_bam_nor_fbf_ses_azi_bul_est_sun_tml_aeg_tag_pol_uzb_xho_lit_bos_bat_cnt_por_mlt_yor_swa_rus_hin_igb_tha_anl_lda_tsw_ewe_scr_ctl_tur_dut_moo_zul_dyu_spa_heb_swe_mcd_mnd_pan_wly_hau_jav_qcu_krd_lat_sod_aze_ukr_cze_amh_ind_alb_urd_fre_gam	0.204543106959784	0.467611403025284	0.641156400584384
751	anl_svk_ven_qcu_fre_ses_sod_mcd_tha_sid_hin_afr_swt_rus_ind_ewe_prs_ger_scr_vie_swa_fbf_lit_urd_nor_bem_cze_spa_igb_mnd_gam_hau_por_ukr_krd_tsn_tsw_wly_dyu_lat_knd_kor_mlt_sun_geo_eng_alb_dut_bul_bsq_aze_mol_tag_jpn_akn_ben_yor_cnt_moo_bos_cic_tur_ita_tml_bam_swe_mly_guj_arw_mao_chh_hun_fin_amh_uzb_lda_est_owc_amr_pan_grk_xho_pol_ctl_tig_glc_heb_aeg_azi_bat_rom_zul_slo_dgb_jav	0.134048752427077	0.316289766196385	0.752491386010632
752	tur_scr_ewe_sod_chh_slo_ita_bul_cic_ben_amh_urd_fbf_uzb_tsn_nor_tig_lit_lda_glc_est_bem_svk_cnt_spa_cze_afr_akn_krd_aze_yor_tag_hun_lat_bat_dut_kor_mcd_swt_fre_owc_tsw_sun_jpn_zul_prs_grk_wly_vie_bsq_sid_swa_hau_xho_mlt_aeg_amr_anl_guj_igb_tha_mnd_gam_heb_por_ven_hin_ctl_bos_mly_mao_pol_ukr_ses_fin_jav_geo_mol_pan_ger_tml_dgb_qcu_arw_moo_knd_bam_rus_swe_rom_eng_ind_azi_alb_dyu	0.363875707615299	1.00429589898651	0.317841942114628
753	gam_kor_cnt_swe_rom_tha_mlt_sod_scr_swa_lda_vie_hau_swt_fin_hin_afr_geo_mol_guj_sun_jav_ita_mnd_yor_ctl_wly_bat_xho_ben_mcd_mly_est_nor_jpn_por_azi_rus_uzb_bul_amh_ind_hun_ewe_heb_dgb_knd_ukr_prs_sid_igb_pan_fre_bsq_zul_mao_lit_tsn_tsw_tig_fbf_eng_qcu_ger_alb_lat_tag_ven_spa_tml_owc_glc_svk_grk_cic_cze_arw_urd_bem_slo_aeg_bos_anl_dut_chh_akn_pol_tur_amr_ses_moo_dyu_krd_bam_aze	-0.602367759363161	-1.57853577668012	0.117838077287674
754	knd_urd_cic_mly_swt_krd_wly_uzb_aeg_mnd_swa_owc_ita_mao_tag_azi_alb_xho_zul_aze_afr_tsw_scr_ger_heb_fre_eng_ven_lda_ben_qcu_tur_vie_jpn_sun_yor_lit_por_bsq_svk_mol_hin_jav_dut_fbf_cnt_kor_arw_amr_grk_fin_ctl_pol_ewe_prs_ind_geo_akn_gam_bul_mcd_bat_anl_rom_tml_moo_bos_swe_nor_bem_hau_ses_tha_sod_glc_slo_tsn_guj_pan_tig_est_ukr_mlt_sid_dyu_igb_bam_dgb_amh_lat_cze_rus_spa_chh_hun	-0.0805753786586829	-0.178474090739377	0.858738878464462
755	mnd_guj_pol_knd_fre_dyu_ses_lit_bul_dgb_owc_cic_por_mao_cze_ctl_mlt_bat_ven_ita_pan_sun_ind_krd_lda_xho_rom_sod_wly_cnt_urd_ger_amr_tig_tsw_ewe_tha_tsn_fbf_bos_sid_moo_swe_amh_qcu_gam_mol_tag_eng_uzb_bam_chh_mly_bem_glc_akn_lat_scr_swa_kor_heb_jav_hau_anl_ben_zul_swt_azi_spa_bsq_aze_vie_alb_igb_prs_ukr_nor_fin_geo_hin_slo_afr_svk_jpn_rus_yor_arw_tml_tur_mcd_aeg_grk_hun_est_dut	-0.23128856676115	-0.550281388517785	0.583445689921015
756	slo_fbf_hin_urd_sun_rom_hun_swa_dgb_mnd_mly_fre_tha_aze_cze_heb_swe_ses_bos_moo_tag_scr_prs_tsw_geo_lda_mao_kor_azi_dut_ukr_ctl_ita_swt_chh_uzb_mlt_mol_sod_amh_ben_ewe_bem_eng_igb_amr_xho_lat_sid_nor_zul_svk_jpn_bam_ven_ind_anl_wly_cic_dyu_akn_mcd_qcu_afr_tml_gam_lit_alb_aeg_vie_krd_glc_por_ger_est_knd_tig_hau_pol_grk_spa_bul_bsq_fin_yor_guj_rus_cnt_pan_tsn_jav_tur_owc_arw_bat	0.217327069634795	0.540636681333533	0.590050543257797
757	swe_ukr_igb_tig_krd_pol_jav_cze_mao_mlt_yor_uzb_azi_ger_bul_sod_est_hin_amh_ven_grk_cnt_swa_aze_mol_ita_wly_rom_eng_gam_ses_nor_vie_fre_spa_bsq_bam_ind_ben_xho_hun_mly_moo_urd_tag_mcd_chh_hau_tsn_jpn_scr_zul_lda_tsw_cic_fin_amr_swt_pan_ctl_alb_heb_aeg_anl_lit_afr_bem_tha_svk_akn_slo_fbf_dut_tur_bos_ewe_kor_glc_qcu_knd_sun_bat_owc_guj_arw_sid_mnd_dgb_lat_por_dyu_prs_geo_rus_tml	-0.0368215786650432	-0.0817611502711463	0.935012358175155
758	igb_mnd_heb_vie_hin_fbf_mcd_svk_chh_cnt_kor_yor_jav_rom_akn_por_ewe_rus_sid_bam_bat_mol_scr_arw_fin_mao_gam_amr_cic_afr_ukr_dut_zul_fre_ses_swa_wly_sod_dyu_bsq_ger_moo_ben_tig_spa_swe_ven_lit_ind_lat_tsw_sun_azi_slo_tag_swt_tsn_alb_mlt_urd_tha_mly_tml_eng_est_xho_nor_anl_aeg_ita_qcu_dgb_amh_hau_geo_jpn_pol_cze_tur_ctl_hun_grk_bem_owc_lda_aze_knd_uzb_bos_pan_prs_bul_glc_guj_krd	0.511674427199751	1.34325279493308	0.182458880951787
759	ven_cic_alb_gam_knd_rom_zul_por_anl_hin_xho_arw_ger_bat_jpn_jav_akn_dyu_svk_hau_scr_mao_moo_ukr_bul_bos_mcd_vie_ita_ctl_bsq_spa_slo_tig_ben_ind_mly_fin_mlt_swe_bem_azi_glc_aeg_hun_pol_heb_ses_guj_fre_ewe_cnt_owc_rus_swt_dgb_qcu_tur_aze_amr_sod_uzb_dut_cze_tag_sun_geo_yor_afr_tsw_urd_lat_chh_est_lda_krd_nor_eng_igb_wly_tsn_kor_pan_sid_bam_prs_tml_mnd_grk_tha_amh_mol_fbf_swa_lit	-0.32407418560678	-0.757393025610416	0.450729191395297
760	amr_est_dgb_arw_cnt_sod_azi_rom_lda_hun_lit_bul_swa_hin_swt_hau_heb_ses_mnd_dyu_akn_tml_scr_mlt_aze_guj_bam_jav_ita_mly_urd_pan_lat_jpn_tsn_yor_ukr_owc_pol_chh_moo_qcu_nor_rus_eng_aeg_prs_tig_ger_tsw_por_igb_tag_tur_glc_tha_mcd_ewe_zul_bos_uzb_swe_xho_geo_bem_kor_wly_cze_fre_ben_vie_knd_mol_svk_sun_spa_sid_amh_dut_anl_ctl_krd_ven_slo_bsq_afr_grk_alb_bat_fin_ind_mao_gam_fbf_cic	-0.182854987112472	-0.439256472542655	0.661494642610289
761	grk_bat_tag_geo_dyu_afr_ind_tsw_cic_eng_mcd_amh_lit_bam_hin_jpn_mlt_anl_krd_glc_xho_fre_tml_tsn_lda_ses_swe_tur_tig_pol_spa_bsq_alb_dgb_ger_rom_guj_mao_dut_scr_azi_aeg_sun_gam_amr_yor_mly_swt_prs_hau_ita_pan_sid_bem_swa_aze_akn_sod_moo_knd_bul_por_vie_uzb_igb_zul_ukr_nor_slo_kor_hun_fin_ven_rus_ctl_est_arw_tha_mnd_urd_ben_svk_jav_wly_mol_heb_fbf_qcu_ewe_cnt_owc_chh_bos_cze_lat	-0.713124269229556	-1.85572498350071	0.0666598264051909
762	vie_aeg_chh_bam_spa_jpn_dyu_xho_bem_grk_uzb_sod_slo_gam_bos_eng_tsn_amh_azi_mly_guj_arw_alb_amr_ben_hau_tha_tsw_afr_svk_knd_ita_cze_geo_igb_krd_scr_rom_bul_sid_kor_bat_ger_zul_wly_urd_nor_sun_mao_mlt_ses_lit_rus_dgb_est_mnd_mol_tag_prs_owc_ewe_aze_pol_tml_fin_heb_fbf_glc_pan_mcd_hun_ind_cnt_lda_swt_swa_ven_cic_ctl_moo_hin_bsq_swe_lat_qcu_por_fre_yor_tig_dut_jav_tur_ukr_anl_akn	0.133617418233945	0.354291682776919	0.723922352520607
763	chh_arw_guj_qcu_zul_alb_ewe_anl_est_pan_amr_mnd_bam_fbf_prs_por_fre_lda_ctl_lit_geo_tml_jpn_moo_spa_xho_amh_bsq_ita_cnt_mcd_mly_tig_sod_swa_heb_gam_ben_rus_dyu_ukr_svk_azi_hin_mao_nor_krd_bos_tha_wly_kor_cic_uzb_owc_grk_yor_eng_tur_dut_sun_bat_dgb_mlt_rom_mol_akn_ven_lat_afr_fin_aeg_scr_hau_pol_igb_ses_jav_ger_aze_vie_knd_swe_tsn_bul_sid_ind_tag_glc_slo_cze_swt_urd_bem_hun_tsw	-0.408280481720116	-1.05348938638886	0.294846169830239
764	swe_ger_cic_tsn_glc_ukr_spa_kor_arw_tig_sid_tsw_grk_dgb_fin_scr_bem_swa_owc_aeg_krd_wly_dyu_vie_heb_slo_ben_nor_eng_guj_ind_svk_fbf_cze_sun_est_amh_hau_lit_tur_ctl_bam_ewe_jav_geo_ita_bat_pan_por_pol_lda_anl_rom_amr_bul_mcd_fre_igb_mao_moo_knd_hun_zul_azi_yor_akn_ses_tml_tag_rus_mly_ven_alb_urd_prs_tha_uzb_aze_afr_dut_bos_lat_gam_jpn_bsq_mlt_sod_hin_mnd_qcu_mol_xho_cnt_chh_swt	-0.0599690912755384	-0.132666244265128	0.894743964921518
765	dgb_fbf_amh_mnd_grk_ukr_sod_lda_svk_swe_wly_spa_hau_cze_krd_bam_pol_hin_ctl_scr_anl_amr_azi_mao_bem_moo_tml_gam_prs_lat_ben_swa_ewe_kor_pan_bat_jav_guj_sun_cnt_chh_geo_bos_dyu_tha_qcu_slo_rus_tsw_mlt_heb_glc_aze_por_rom_mol_jpn_xho_aeg_tig_sid_uzb_tur_bul_fre_hun_afr_tag_lit_ind_akn_ses_tsn_knd_eng_est_ven_bsq_igb_owc_mcd_alb_swt_cic_urd_nor_yor_vie_ita_zul_mly_arw_ger_dut_fin	0.272650379493826	0.708864504147398	0.480181766734632
766	prs_owc_krd_heb_amh_uzb_ben_tha_geo_jpn_tsw_urd_sod_guj_ses_bos_bsq_tml_swt_alb_cze_sid_ger_nor_tag_por_dgb_mnd_jav_hau_chh_vie_pol_lda_anl_bat_swa_moo_mcd_bul_eng_afr_fin_spa_dut_knd_xho_arw_grk_ita_rom_sun_glc_pan_ctl_tur_ven_kor_est_scr_akn_mol_wly_tig_igb_tsn_fre_rus_lit_fbf_bam_gam_ewe_zul_hun_hin_mly_mao_aze_bem_cic_swe_svk_dyu_ind_slo_mlt_ukr_lat_aeg_azi_qcu_yor_amr_cnt	-0.381637168387672	-0.864952754763982	0.389290376967598
767	afr_mao_anl_alb_ind_moo_lat_hin_est_cic_mlt_gam_bos_heb_geo_krd_swa_hun_qcu_ita_fre_mcd_azi_fin_zul_bam_chh_ger_mnd_aze_ewe_bsq_lit_nor_cze_ctl_jpn_rus_tig_bul_yor_mol_mly_amh_aeg_kor_arw_grk_scr_uzb_hau_svk_sid_amr_guj_lda_dyu_tur_akn_swe_vie_rom_xho_sod_tag_urd_bat_tha_ven_igb_spa_eng_wly_sun_ses_swt_tsn_owc_ukr_tsw_dgb_slo_por_prs_cnt_knd_dut_tml_ben_jav_pan_glc_bem_pol_fbf	-0.788750506692858	-2.10348474051114	0.0381229234574405
768	guj_grk_vie_ven_rom_jpn_amr_cze_ind_bat_arw_ger_dyu_knd_tig_hin_sid_uzb_moo_afr_est_por_mnd_aze_scr_akn_dgb_cnt_spa_chh_krd_mly_fin_ita_swe_prs_rus_tur_sod_igb_mao_ses_fbf_mlt_nor_sun_slo_gam_glc_cic_jav_owc_qcu_bos_tsn_eng_tml_pol_hun_dut_pan_alb_kor_ewe_swa_zul_bsq_hau_bam_heb_geo_xho_azi_urd_mol_bem_swt_amh_bul_tag_mcd_anl_lit_lda_wly_ben_tha_lat_yor_tsw_fre_ctl_aeg_svk_ukr	0.516000919261229	1.14211742944658	0.256337234655816
769	anl_fbf_sod_spa_aeg_est_aze_igb_yor_vie_jpn_slo_amh_swt_dgb_prs_qcu_wly_geo_krd_bem_ben_moo_hin_ind_tur_gam_guj_mcd_lda_mao_scr_heb_svk_amr_cze_swa_ctl_hun_nor_mly_grk_glc_dyu_kor_arw_swe_owc_fre_dut_ses_chh_pol_tha_mol_mnd_pan_jav_hau_bam_ita_por_tsn_urd_bsq_lit_rom_alb_ger_tig_sid_bat_lat_ven_bul_zul_cic_xho_akn_tsw_azi_tml_tag_sun_rus_ewe_ukr_mlt_uzb_cnt_fin_afr_bos_eng_knd	0.475325473214194	1.12811881673507	0.262171667331985
770	guj_anl_urd_ind_glc_tha_hin_ukr_grk_bsq_mcd_cze_cnt_qcu_cic_spa_bul_yor_bos_bat_krd_dyu_chh_prs_est_mlt_nor_fbf_hun_eng_amh_dut_mly_geo_swe_wly_mao_bam_jpn_mol_lda_amr_moo_pol_ctl_gam_arw_tur_rom_lit_kor_knd_uzb_fin_sod_aze_igb_afr_bem_owc_por_ger_svk_ses_fre_jav_ita_hau_vie_heb_sun_rus_lat_ben_akn_tag_alb_sid_zul_xho_tsw_mnd_azi_pan_tig_ven_tml_tsn_slo_swt_aeg_swa_scr_ewe_dgb	-0.604651062540601	-1.64083473030283	0.104209677901414
771	lit_mol_bat_uzb_mlt_grk_sun_est_akn_dut_bul_rom_anl_alb_jpn_spa_rus_sod_hau_dgb_bsq_amh_svk_igb_pan_xho_amr_bos_lat_tur_fin_ses_mnd_scr_fbf_dyu_wly_mao_ben_urd_krd_chh_vie_bem_ctl_tag_sid_swe_ukr_afr_azi_yor_eng_lda_aze_swa_por_knd_hin_tig_jav_heb_tha_glc_prs_tsw_fre_guj_cze_ger_slo_ven_cic_hun_gam_swt_tml_aeg_bam_ita_owc_cnt_pol_mly_mcd_nor_moo_tsn_zul_arw_geo_qcu_ewe_ind_kor	-0.113067124802036	-0.300853264272755	0.764197964602705
772	hun_alb_rus_tag_eng_cic_bos_mnd_guj_vie_fre_zul_swe_cze_krd_hin_bam_aze_nor_sod_tig_moo_sun_akn_yor_qcu_geo_slo_por_jav_ctl_spa_hau_igb_tha_chh_glc_est_dgb_xho_lit_azi_ukr_prs_ben_wly_kor_svk_rom_bem_aeg_urd_grk_tsn_afr_ven_uzb_dut_tml_amh_ewe_mol_tsw_fin_mao_ind_dyu_ita_ger_pol_bsq_swa_scr_sid_jpn_mlt_cnt_swt_heb_amr_anl_bat_bul_mly_ses_arw_owc_knd_lat_pan_fbf_gam_mcd_tur_lda	-0.21986647971076	-0.497720379353021	0.6198559877628
773	mnd_jpn_tsw_geo_aze_krd_mly_anl_tsn_sid_azi_guj_sod_fin_lat_sun_ewe_chh_bam_arw_tag_vie_owc_pol_cnt_ind_cze_eng_wly_amr_igb_swa_svk_glc_rus_por_ger_xho_yor_cic_spa_lda_moo_jav_nor_tha_bem_bos_uzb_mao_fbf_tml_grk_mol_bat_hau_dyu_kor_lit_pan_urd_qcu_ven_swe_swt_est_tig_prs_mlt_dgb_heb_ctl_alb_dut_ses_bul_ita_bsq_gam_knd_akn_amh_zul_aeg_slo_tur_hin_mcd_ukr_rom_afr_hun_scr_ben_fre	0.350072148250127	0.810977835017847	0.419448995060319
774	ven_ind_xho_heb_bul_svk_fbf_vie_guj_mol_glc_lda_hin_amr_pol_rus_mcd_qcu_ben_lit_krd_spa_urd_cze_ctl_anl_est_bsq_hau_kor_mlt_tsw_tag_por_tha_rom_bam_slo_bat_sid_jpn_swt_jav_zul_ukr_mao_afr_aze_hun_ses_ger_yor_owc_azi_cnt_mnd_dgb_ita_bos_aeg_gam_dyu_fre_nor_akn_knd_arw_tml_ewe_grk_uzb_swe_moo_scr_wly_tur_prs_swa_chh_bem_igb_cic_dut_mly_tig_sun_alb_fin_eng_lat_amh_sod_tsn_geo_pan	-0.678343302703465	-1.65174938310083	0.101958386466762
775	kor_tsw_lit_azi_guj_eng_cze_knd_zul_mcd_sun_lat_cic_ctl_moo_ben_gam_por_krd_pol_igb_arw_cnt_bos_afr_glc_swa_dut_rus_hau_uzb_ven_bul_ind_mol_anl_akn_ses_mly_sod_ewe_alb_bat_prs_aeg_fbf_ukr_urd_slo_swe_tig_mlt_pan_amh_fre_xho_est_mnd_bam_tag_aze_spa_sid_fin_dgb_jpn_chh_heb_qcu_dyu_rom_yor_ita_tsn_amr_jav_tha_ger_mao_bem_hin_swt_wly_geo_svk_hun_nor_tur_scr_owc_bsq_vie_tml_grk_lda	0.102428339882006	0.233091157359256	0.816202876837544
776	rom_prs_swa_qcu_uzb_heb_swt_bos_vie_aeg_tsn_ben_ita_tur_fre_dgb_zul_chh_yor_krd_sid_ind_owc_lit_amr_hin_tsw_glc_ctl_wly_fbf_geo_igb_bem_lda_mlt_azi_mao_ven_dut_xho_cic_bsq_swe_slo_pol_ger_fin_moo_ewe_nor_grk_hun_jpn_jav_mol_tha_cze_mly_tag_mnd_rus_alb_arw_est_bat_bam_por_anl_eng_tig_lat_ukr_svk_pan_ses_guj_urd_dyu_hau_kor_gam_aze_knd_spa_amh_bul_sun_afr_tml_cnt_sod_scr_mcd_akn	0.41903790464878	0.978338358279006	0.330445134789689
777	tsw_guj_sid_fbf_tsn_mly_amr_cze_chh_ind_krd_zul_dgb_lat_mcd_ben_pan_geo_jav_knd_tha_xho_pol_cnt_bos_ita_prs_est_jpn_dyu_dut_hun_heb_ses_spa_eng_sod_ukr_grk_amh_bul_bat_tur_sun_urd_vie_glc_bsq_tig_fin_slo_mol_rus_afr_lit_qcu_swa_swe_scr_owc_tml_azi_mnd_bam_mlt_tag_yor_por_ger_svk_aze_ctl_kor_alb_bem_arw_ewe_hau_rom_ven_cic_gam_akn_nor_mao_lda_hin_aeg_igb_fre_anl_swt_moo_wly_uzb	0.200632600810637	0.447408920782253	0.655620190703129
778	tha_xho_tsw_wly_bos_mnd_bsq_bam_scr_geo_mlt_eng_qcu_akn_sod_igb_cze_tml_moo_hau_ctl_ben_gam_zul_swa_mly_mcd_slo_mao_vie_ewe_tsn_tig_swt_uzb_hin_sun_fin_tur_nor_amh_heb_alb_ses_fbf_bul_afr_bem_swe_knd_aze_prs_rom_yor_arw_sid_aeg_bat_lda_hun_chh_ukr_guj_spa_cnt_dgb_rus_por_ita_ven_azi_kor_lit_cic_est_ger_dut_anl_jpn_ind_dyu_mol_owc_tag_lat_amr_svk_grk_urd_jav_krd_fre_pan_glc_pol	0.466049754472727	1.04908794587038	0.296856299848335
779	bsq_amr_dgb_ita_est_lat_afr_hun_rom_lda_tml_swe_gam_anl_heb_owc_rus_arw_ven_kor_mcd_ses_dyu_ind_xho_sun_tha_aze_alb_mol_yor_scr_hin_geo_aeg_lit_nor_jpn_ewe_swa_mlt_cnt_sod_uzb_moo_urd_swt_pan_cze_ben_bos_cic_bat_prs_fin_zul_ger_fre_knd_sid_amh_qcu_tur_bem_glc_tsn_wly_jav_dut_azi_guj_svk_fbf_igb_chh_por_slo_mao_pol_bul_tag_eng_mnd_bam_akn_krd_spa_mly_tig_hau_ukr_vie_tsw_grk_ctl	-0.0765940898143501	-0.181709147651103	0.856206450246505
780	hau_bam_ukr_mly_jpn_eng_moo_geo_vie_pan_knd_aeg_tsw_urd_heb_lda_bul_owc_afr_dyu_sun_chh_ita_igb_mnd_ses_cnt_qcu_yor_mol_swa_scr_bem_tur_fbf_bos_cze_svk_aze_amr_akn_amh_dut_swt_alb_ind_jav_est_rom_fin_mao_bat_tha_spa_mcd_bsq_anl_hin_ewe_ven_wly_dgb_slo_fre_lit_azi_uzb_sid_xho_krd_tsn_ger_glc_lat_sod_prs_tig_arw_pol_swe_hun_mlt_por_kor_ben_guj_rus_zul_gam_tml_tag_nor_ctl_cic_grk	0.10067853626327	0.237637960006499	0.812684653092832
781	mol_bem_por_ses_dgb_hau_amr_ven_sid_heb_swt_geo_mao_cze_cnt_ita_chh_nor_anl_lit_lat_knd_zul_mcd_ben_bam_est_mnd_tur_fbf_mlt_arw_sod_fin_dyu_ctl_svk_azi_amh_pan_prs_jav_qcu_jpn_aze_hin_pol_rus_scr_guj_glc_dut_grk_bat_mly_tsn_alb_igb_owc_yor_vie_moo_swe_eng_tml_xho_tag_bos_bul_ind_swa_aeg_uzb_gam_hun_wly_kor_cic_fre_ewe_urd_rom_slo_spa_ukr_bsq_akn_tsw_afr_krd_lda_tig_ger_tha_sun	0.342245931023645	0.891144930765418	0.375151171189449
782	mao_jav_vie_dut_dgb_urd_sun_bul_tig_knd_ger_yor_gam_mly_mlt_tsn_sod_prs_mcd_guj_bsq_uzb_ewe_eng_ses_krd_spa_svk_fin_nor_rus_por_est_aeg_cnt_mol_tml_tsw_bam_scr_qcu_afr_jpn_dyu_hun_wly_cic_zul_bem_grk_lat_hau_fbf_owc_ukr_aze_anl_pan_swa_pol_tag_ctl_mnd_alb_hin_bos_heb_kor_ben_arw_geo_rom_lit_lda_ind_fre_chh_bat_amr_ita_amh_slo_xho_moo_cze_akn_swt_igb_ven_tha_tur_glc_sid_azi_swe	0.338919829497237	0.873402051491711	0.384693628949692
783	uzb_scr_sun_bos_kor_jav_ven_pol_tur_anl_urd_owc_jpn_spa_glc_azi_dut_eng_guj_amr_bul_ger_sid_geo_mlt_lit_rom_bsq_dgb_ita_bat_krd_cnt_rus_hau_arw_tig_tag_zul_prs_xho_dyu_aze_por_bem_lat_nor_wly_mly_tml_akn_amh_mol_ukr_svk_knd_igb_ctl_yor_tha_hin_lda_grk_qcu_ind_moo_gam_est_ses_fre_hun_swe_fbf_vie_aeg_heb_slo_cic_pan_alb_fin_mao_tsn_mnd_cze_chh_ewe_sod_afr_tsw_mcd_swa_bam_swt_ben	0.88339827621901	2.31102958799833	0.0230409680668456
784	ven_qcu_aeg_akn_tur_arw_ses_tsw_bam_prs_est_hau_swe_dgb_hin_swa_lit_jpn_igb_bul_amh_bos_scr_fbf_mcd_wly_moo_mol_mly_mao_afr_alb_rus_rom_uzb_krd_dut_ukr_slo_zul_dyu_fre_sid_tml_tsn_eng_glc_ben_ewe_bsq_svk_knd_cic_owc_pan_anl_sod_chh_mlt_guj_jav_pol_vie_aze_heb_cze_gam_bem_urd_nor_hun_ctl_fin_tag_sun_tig_amr_spa_ita_swt_azi_lda_tha_geo_xho_bat_kor_ger_mnd_grk_por_lat_cnt_ind_yor	-0.150121397062725	-0.343859042484219	0.731728521242469
785	scr_cnt_est_bat_sid_akn_urd_wly_grk_cic_bul_slo_ukr_tha_anl_mnd_alb_owc_hau_amr_spa_aeg_pol_bam_rus_afr_yor_knd_svk_sun_sod_bem_azi_swe_heb_swa_dyu_tsn_kor_zul_tsw_mol_vie_tig_rom_jav_ita_swt_mao_fbf_ewe_pan_tag_lda_por_cze_ven_eng_lit_lat_guj_ses_krd_uzb_nor_mcd_aze_qcu_mlt_prs_jpn_mly_gam_hun_dut_ctl_ind_fre_bsq_hin_geo_tml_glc_bos_chh_arw_igb_amh_tur_ger_moo_dgb_ben_xho_fin	-0.150122694579255	-0.348916977082674	0.727940364781356
786	hin_scr_dyu_azi_tha_xho_zul_mcd_nor_fin_rom_moo_por_alb_tag_dut_ger_gam_ukr_ses_lda_mnd_wly_grk_bam_anl_tml_sod_afr_fre_qcu_swa_amr_urd_krd_lat_cze_svk_bos_tsn_knd_owc_ctl_cnt_tur_aze_geo_est_bul_swt_igb_ind_amh_mol_lit_swe_sun_jpn_tsw_dgb_yor_ewe_glc_mly_pan_heb_vie_mao_bsq_arw_spa_kor_fbf_slo_bem_akn_pol_aeg_uzb_ita_cic_ven_chh_rus_mlt_sid_prs_hau_ben_jav_guj_eng_tig_hun_bat	0.203633465736687	0.472432085238719	0.637725167610188
787	dyu_uzb_est_alb_scr_xho_cic_bsq_heb_ger_qcu_vie_mnd_mlt_rus_gam_tur_sun_prs_cnt_bem_fin_swa_bam_swt_jpn_kor_dgb_eng_ita_cze_bos_tha_fre_ben_arw_yor_urd_lit_fbf_amr_aeg_por_hun_bat_bul_tsw_rom_mcd_mol_glc_mly_lat_svk_ewe_krd_spa_hin_afr_wly_geo_ses_mao_ven_zul_nor_amh_dut_slo_owc_ind_anl_moo_lda_chh_jav_ukr_aze_akn_hau_grk_sod_tml_pan_azi_tig_igb_pol_ctl_tag_sid_swe_guj_knd_tsn	-0.514278084130331	-1.31972814979772	0.190165312695726
788	xho_nor_sod_tsn_moo_afr_mol_heb_spa_ben_fin_fre_igb_yor_slo_gam_bat_mcd_mao_mnd_eng_fbf_cnt_tsw_arw_azi_sun_bem_dut_aeg_knd_swa_hin_tml_bsq_grk_zul_amh_dgb_ewe_owc_hau_tha_rus_akn_chh_lat_ukr_pol_svk_krd_ctl_guj_uzb_anl_tag_est_aze_bos_geo_cic_pan_bul_lit_glc_urd_wly_kor_qcu_alb_vie_tig_lda_swt_ger_tur_jpn_ita_cze_scr_hun_ind_rom_sid_por_mly_swe_dyu_prs_bam_amr_ven_mlt_ses_jav	0.132617899214987	0.314689816910314	0.753702108438839
789	spa_ukr_tag_mcd_dyu_nor_qcu_xho_tsn_vie_hau_chh_owc_mol_svk_est_ger_wly_krd_ben_grk_azi_sod_ind_amr_ita_guj_geo_ses_cze_mlt_jav_lat_hun_knd_prs_urd_swa_lit_mao_lda_tml_glc_scr_amh_fin_bat_fre_anl_tsw_afr_cnt_por_kor_ewe_aeg_pol_rom_pan_aze_sun_zul_eng_dut_mnd_bos_arw_moo_alb_dgb_akn_hin_fbf_sid_yor_ctl_swt_bul_jpn_tur_bem_rus_mly_tig_slo_cic_swe_heb_gam_bam_uzb_ven_tha_igb_bsq	-0.439623463791286	-1.01100549552361	0.314636976083008
790	est_pol_lat_mnd_tur_knd_heb_arw_aze_anl_rom_rus_krd_bul_urd_dyu_por_swt_bsq_ben_afr_zul_cic_nor_owc_sid_mcd_lda_jav_cze_mlt_qcu_cnt_amr_ind_scr_ger_ukr_gam_fin_tig_amh_dgb_aeg_slo_ses_mly_sod_grk_uzb_svk_prs_tml_azi_ven_bos_akn_xho_spa_tha_ctl_alb_vie_mao_dut_yor_ita_pan_fre_mol_sun_bat_hin_hau_chh_wly_igb_tag_glc_guj_fbf_lit_swe_hun_tsw_swa_tsn_kor_ewe_moo_bam_bem_jpn_geo_eng	-0.0886304049476051	-0.213007440857396	0.831787387776023
791	hun_eng_yor_lat_ewe_wly_tsn_swe_ukr_ind_bam_svk_prs_sun_jpn_qcu_mol_rus_fbf_nor_fre_mcd_mly_dyu_moo_jav_igb_mao_rom_urd_ses_amr_lit_chh_sid_hau_lda_dut_tig_pol_dgb_owc_arw_fin_swt_cnt_uzb_bos_hin_scr_geo_mlt_amh_tur_alb_xho_azi_aeg_tha_bem_grk_tsw_knd_cze_akn_bat_gam_pan_krd_bul_aze_sod_glc_afr_cic_spa_guj_tml_zul_mnd_tag_bsq_est_ben_vie_swa_slo_kor_ger_ita_por_anl_ven_ctl_heb	-0.50907842054687	-1.3705667335839	0.17380909595373
792	zul_mly_ven_fbf_tsw_lat_dgb_bul_fin_owc_cze_pol_sod_glc_ses_cic_xho_eng_guj_mnd_por_scr_tsn_hin_alb_ukr_dyu_afr_dut_hau_lda_spa_bam_svk_aeg_igb_nor_slo_hun_tur_akn_urd_aze_wly_mlt_ctl_gam_rom_moo_swa_pan_sun_mao_jpn_heb_fre_cnt_knd_swe_ewe_qcu_ben_vie_tha_mol_rus_est_amr_krd_geo_bat_bem_tig_ita_sid_tag_grk_tml_kor_bos_ger_ind_uzb_bsq_arw_chh_amh_azi_lit_yor_swt_jav_anl_mcd_prs	-0.359690243400579	-0.816500873728721	0.416300299934555
793	yor_chh_prs_fbf_tur_jpn_mlt_mol_rus_knd_svk_lda_dyu_amr_aze_est_bsq_bat_slo_tsn_cnt_bem_tha_swe_guj_sun_zul_hin_vie_ewe_xho_alb_urd_gam_geo_hun_grk_akn_aeg_igb_swa_scr_qcu_owc_cic_uzb_sid_mao_afr_tsw_bos_mcd_azi_tml_lit_ita_ger_pol_bam_swt_nor_ven_rom_wly_arw_tag_lat_ses_por_krd_moo_spa_bul_dgb_ctl_hau_anl_ukr_ben_amh_kor_cze_glc_fin_jav_ind_sod_mly_fre_pan_tig_heb_eng_dut_mnd	-0.149309075912014	-0.34258278794274	0.732685431328454
794	jav_fre_ctl_lda_aze_azi_cze_alb_tml_bos_ses_fbf_chh_lit_cic_rom_guj_sun_cnt_ven_moo_ben_vie_glc_grk_urd_swt_bam_nor_ukr_scr_igb_uzb_krd_hin_dyu_heb_bul_sid_swa_svk_ewe_amh_mnd_lat_rus_mcd_aeg_tsn_tur_owc_kor_tsw_bsq_hau_slo_ger_geo_spa_pol_wly_bem_knd_dgb_xho_prs_mly_mlt_est_mol_ind_amr_swe_tig_dut_sod_fin_bat_akn_hun_anl_jpn_eng_gam_ita_zul_mao_tha_pan_qcu_yor_por_arw_tag_afr	0.0724266254930303	0.162570738785275	0.871209144797476
795	owc_rus_mol_knd_tml_swa_sid_azi_lit_hin_mly_swe_cze_tag_rom_mnd_wly_bos_ukr_ctl_dyu_fre_tsw_fbf_dgb_bem_sod_tig_amr_cic_sun_anl_tsn_mcd_svk_jpn_hun_vie_pol_prs_bul_krd_ind_ewe_guj_igb_bat_arw_ven_moo_lat_hau_mao_afr_alb_uzb_aze_ses_bam_ben_ita_heb_lda_qcu_jav_cnt_tha_chh_kor_por_nor_glc_yor_spa_geo_gam_zul_fin_grk_xho_pan_est_tur_scr_eng_akn_mlt_amh_urd_dut_swt_aeg_bsq_slo_ger	-0.406332128764322	-0.938380828382849	0.350479441516796
796	ven_krd_igb_lat_afr_ewe_wly_nor_tha_est_mao_cze_ukr_gam_mly_zul_moo_bat_amr_mol_tig_mlt_hun_tag_bam_fre_hau_scr_svk_rus_ses_hin_knd_fin_heb_mcd_sid_alb_cic_geo_pol_cnt_ger_rom_aze_swe_xho_por_amh_arw_sun_spa_ben_anl_lit_urd_jav_fbf_chh_ita_akn_mnd_ind_vie_prs_swt_dut_uzb_sod_tur_bos_owc_dgb_jpn_guj_aeg_bsq_qcu_tsn_bul_slo_tml_eng_swa_grk_dyu_ctl_pan_tsw_kor_azi_bem_lda_yor_glc	0.195690499693848	0.454577201912326	0.650472716930668
797	bsq_cnt_aze_rus_uzb_igb_pol_afr_urd_owc_dyu_swa_ind_nor_svk_por_ewe_ses_ven_bos_mcd_lit_grk_ukr_tur_heb_sod_hun_tml_ben_mol_hin_est_jav_slo_tha_zul_fre_tag_hau_mnd_cic_kor_guj_scr_sun_aeg_fbf_chh_azi_arw_bat_swt_moo_ctl_lda_pan_bam_tig_lat_rom_yor_amr_qcu_glc_krd_mlt_gam_fin_eng_geo_knd_spa_vie_swe_akn_prs_ita_tsn_dgb_anl_jpn_mly_ger_wly_tsw_bem_amh_bul_xho_dut_sid_mao_alb_cze	NA	NA	NA
798	slo_lat_arw_moo_mly_mnd_dyu_dut_mao_grk_igb_ind_ctl_ewe_qcu_sod_pan_glc_amr_hin_tha_svk_lit_cic_kor_tsn_chh_ben_bam_gam_ita_swa_ses_uzb_owc_swt_tsw_aeg_bos_nor_fre_knd_mcd_bul_tml_geo_zul_bsq_rus_azi_vie_urd_krd_tur_est_fbf_mol_pol_lda_jav_spa_dgb_amh_rom_jpn_swe_bem_tig_mlt_por_akn_yor_prs_hau_anl_xho_sun_aze_cnt_sid_ven_afr_cze_alb_wly_ukr_fin_guj_eng_scr_bat_ger_tag_heb_hun	-0.102095776909684	-0.23899155456789	0.811638007264789
799	mly_geo_prs_heb_mol_bul_mcd_tig_rom_dgb_amh_swe_dyu_vie_urd_lda_sod_tha_azi_mlt_xho_nor_bat_grk_kor_svk_ukr_ben_zul_tsw_lat_cnt_bsq_eng_anl_tml_chh_krd_spa_hun_ger_jav_hau_afr_aeg_tsn_sid_ind_gam_hin_scr_arw_swa_cic_lit_yor_ven_knd_dut_alb_slo_swt_ctl_guj_qcu_sun_mao_bos_jpn_aze_uzb_por_fbf_amr_est_igb_rus_bem_ses_mnd_akn_tur_pan_glc_tag_ewe_pol_moo_owc_fre_ita_cze_fin_bam_wly	0.124179894808368	0.315762566874427	0.752890263002282
800	lit_moo_zul_dgb_mol_bos_amh_jav_grk_heb_akn_azi_rus_spa_tml_pol_owc_por_uzb_mcd_mlt_ind_cic_swt_gam_dyu_tsn_arw_aze_tha_cze_ctl_fbf_swa_glc_mly_kor_vie_tag_ukr_sid_eng_rom_bam_fin_anl_pan_bsq_ewe_aeg_wly_knd_scr_swe_sod_krd_xho_yor_hau_alb_lat_prs_ita_geo_hun_svk_dut_slo_ses_lda_nor_bat_tur_afr_bul_sun_cnt_amr_bem_qcu_igb_mnd_ven_est_jpn_hin_fre_mao_tig_ger_urd_chh_ben_tsw_guj	0.962579363212457	2.5079142411251	0.0138777989979837
801	fre_hun_jpn_amr_ita_mao_slo_swt_moo_prs_bam_urd_tsn_pol_aze_ven_hau_rus_eng_aeg_svk_dgb_igb_nor_knd_fbf_bat_jav_amh_spa_anl_lit_ger_mol_zul_ses_wly_swe_sid_hin_cze_tml_tag_lda_ewe_grk_vie_guj_uzb_arw_sod_mcd_rom_tur_ukr_tsw_alb_bul_sun_tig_ctl_kor_afr_owc_bem_dut_bos_cnt_heb_ben_por_qcu_swa_mlt_geo_azi_dyu_yor_est_glc_pan_fin_ind_mnd_krd_mly_akn_scr_lat_chh_bsq_xho_gam_cic_tha	-0.126243851426555	-0.289546644700123	0.772807622562063
802	mol_bsq_cic_amh_tig_yor_heb_guj_dut_uzb_lda_azi_mnd_swe_krd_ind_swt_moo_amr_slo_sod_hau_tag_por_tha_lit_scr_bos_alb_anl_xho_bul_ita_mly_bam_kor_vie_lat_pol_chh_knd_nor_swa_wly_fbf_aze_ben_bat_prs_rus_hin_gam_tml_ewe_bem_arw_sun_spa_hun_zul_rom_mao_dgb_jav_akn_afr_qcu_pan_mcd_geo_urd_cnt_eng_aeg_jpn_ger_est_tsw_sid_ukr_grk_ven_owc_glc_fre_tsn_cze_ses_svk_tur_ctl_igb_mlt_fin_dyu	0.443922529517075	1.0664905827174	0.288962765624955
803	fin_amh_krd_heb_qcu_urd_ewe_mao_anl_svk_aze_mly_por_scr_nor_bat_slo_pan_uzb_xho_bsq_prs_igb_hin_hun_dyu_ukr_bul_sod_chh_cze_spa_kor_ctl_gam_swt_jpn_fre_pol_tha_bem_dut_arw_bam_ita_hau_wly_aeg_yor_lit_tml_grk_tsn_jav_mnd_fbf_ven_bos_sun_dgb_geo_alb_sid_ses_owc_zul_tig_mcd_eng_tag_afr_guj_ind_tur_moo_lat_cic_akn_rus_rom_swa_ben_amr_cnt_lda_knd_ger_tsw_vie_swe_azi_glc_mlt_est_mol	0.0815037297230334	0.187256839500185	0.851867187690226
804	knd_pol_cic_grk_amh_mly_ven_tsw_amr_rom_bos_hun_yor_ben_glc_pan_guj_swt_gam_krd_aeg_bam_swe_afr_arw_tsn_ita_ukr_sod_akn_anl_urd_rus_lit_lda_chh_fin_bul_ewe_mnd_sun_bem_bsq_svk_tag_jpn_bat_aze_xho_uzb_ind_wly_mlt_qcu_scr_cnt_heb_fbf_tha_ger_ctl_jav_igb_nor_fre_zul_mao_alb_tig_kor_mcd_dyu_eng_por_spa_dut_moo_vie_dgb_slo_cze_mol_prs_swa_sid_owc_hin_est_geo_tml_hau_azi_tur_lat_ses	0.0298111348996038	0.0772208378813782	0.938613756558774
805	grk_cic_hau_yor_urd_tur_aze_jpn_bam_pan_amr_geo_tig_arw_afr_bul_swt_ses_swe_heb_ctl_rus_tsn_guj_gam_krd_tsw_cnt_swa_ewe_lat_aeg_ger_sod_azi_scr_alb_slo_ben_amh_mlt_mcd_bat_owc_akn_rom_ukr_dyu_svk_moo_hin_tml_lit_dut_ven_sid_hun_knd_chh_prs_kor_wly_vie_ind_est_nor_sun_mnd_qcu_tag_igb_tha_xho_jav_fre_bem_cze_bos_ita_spa_mao_mly_fbf_por_mol_zul_lda_glc_bsq_anl_pol_fin_dgb_uzb_eng	-0.0106302389521673	-0.0240131955995127	0.980893532544465
806	dut_ben_fin_moo_ewe_yor_hin_bem_glc_tur_svk_mcd_aze_hun_cic_vie_rom_ven_ger_lda_pan_spa_bat_bsq_mlt_tag_mly_ind_tsw_ukr_uzb_fre_cnt_swt_xho_jav_guj_geo_pol_lit_dyu_afr_tig_heb_alb_krd_tsn_chh_aeg_zul_knd_mol_bam_por_sun_prs_jpn_eng_sid_igb_anl_kor_scr_ctl_akn_rus_tha_ses_dgb_swe_wly_owc_est_gam_mnd_cze_grk_ita_mao_lat_swa_slo_hau_amh_tml_amr_nor_bul_bos_fbf_arw_sod_qcu_urd_azi	-0.0812341946482014	-0.228491215577667	0.819766053200517
807	por_knd_ben_urd_bsq_guj_pan_bos_amh_cic_spa_anl_rus_tig_swa_wly_bat_alb_hin_mnd_fbf_kor_uzb_akn_glc_bem_tag_svk_ctl_owc_scr_mly_aze_sod_afr_mlt_mao_swe_heb_sun_lit_mol_azi_dgb_aeg_tha_pol_ind_fre_hau_ewe_dut_ukr_chh_qcu_yor_bul_ger_swt_mcd_amr_igb_lda_nor_gam_hun_est_ven_moo_eng_prs_tsn_grk_geo_sid_arw_ses_bam_zul_vie_lat_tsw_tur_cze_xho_fin_slo_jav_jpn_krd_ita_rom_cnt_tml_dyu	-0.0443000936968927	-0.100256763650488	0.920356294170687
808	mnd_amr_owc_cze_ger_ctl_hun_mol_ben_jpn_zul_sod_fre_mly_hin_prs_jav_tsw_eng_rus_akn_kor_igb_gam_ita_anl_dyu_sun_slo_afr_yor_vie_knd_heb_swt_tag_alb_aze_azi_pol_tha_fin_scr_bsq_fbf_cnt_rom_chh_grk_bat_uzb_qcu_xho_urd_mcd_dut_hau_ukr_aeg_est_swe_tsn_bem_amh_bam_ven_ses_bos_bul_krd_mlt_guj_tur_lit_wly_ewe_tml_arw_cic_pan_geo_mao_lat_glc_ind_tig_por_moo_sid_lda_nor_swa_spa_dgb_svk	-0.14001651050234	-0.357963415687383	0.721181875084938
809	arw_tag_jpn_rus_slo_rom_tur_wly_ctl_lda_scr_alb_cnt_ger_swe_zul_azi_dut_urd_tig_bat_hau_mao_glc_sod_lat_vie_anl_tsw_uzb_mnd_swt_owc_igb_fin_spa_bsq_cic_sid_lit_akn_sun_ses_mcd_krd_fbf_knd_tml_jav_tsn_grk_aeg_qcu_dgb_yor_hin_ukr_pol_amh_geo_ben_cze_dyu_xho_chh_por_gam_mly_swa_svk_est_eng_bos_ind_ewe_mol_fre_moo_bam_ita_hun_afr_amr_pan_mlt_prs_kor_bem_nor_ven_aze_heb_tha_guj_bul	0.0779045382695862	0.186202597750527	0.852691442234473
810	chh_ukr_por_swt_amr_jpn_scr_sid_est_moo_dgb_heb_qcu_jav_akn_ctl_geo_dut_zul_arw_sod_glc_ewe_prs_lit_urd_tha_vie_tig_bem_mlt_ben_cze_anl_rom_tsw_mol_tag_mao_slo_bos_cnt_uzb_sun_gam_dyu_rus_afr_mnd_cic_aze_xho_owc_svk_bsq_hau_wly_bat_pol_hin_grk_lat_tsn_amh_hun_kor_ven_tml_bam_spa_aeg_eng_fbf_swe_ger_ind_pan_mcd_fin_knd_igb_swa_nor_fre_krd_mly_ita_tur_lda_alb_guj_azi_yor_ses_bul	-0.317979483256709	-0.858299240649731	0.392933946259738
811	yor_swe_azi_akn_tag_hun_aze_gam_uzb_rom_qcu_tha_scr_jav_ger_geo_mlt_amh_urd_guj_svk_bat_jpn_mly_est_chh_dyu_eng_bos_xho_por_prs_bul_ctl_ewe_pol_cze_ven_nor_lit_bem_cnt_glc_amr_anl_wly_mao_vie_grk_krd_ind_bam_tsn_bsq_alb_ita_pan_tsw_sun_igb_tml_fbf_tur_dut_zul_hin_afr_heb_ses_mol_fre_moo_mcd_ukr_knd_hau_slo_sod_fin_lda_tig_aeg_arw_owc_mnd_lat_kor_sid_spa_cic_dgb_swt_ben_swa_rus	-0.0461689634461578	-0.111420646685037	0.911522908419219
812	urd_akn_ger_cze_hun_pan_bam_tml_prs_rom_yor_hau_wly_arw_mol_fin_lda_jpn_heb_mlt_sun_svk_mly_bat_por_bsq_cnt_dut_azi_mnd_ven_cic_glc_chh_tag_alb_kor_amr_ita_spa_amh_tsw_eng_ewe_bul_xho_krd_uzb_grk_tsn_lat_knd_ben_zul_pol_dyu_est_lit_sid_swa_mcd_bos_tha_afr_rus_anl_tig_dgb_bem_gam_ses_owc_aeg_guj_nor_fre_igb_ind_ukr_sod_geo_jav_swt_swe_scr_ctl_mao_vie_qcu_fbf_tur_aze_slo_moo_hin	-0.336125833606021	-0.76354308980047	0.447072267500904
813	uzb_yor_mlt_dgb_bsq_hun_aeg_zul_mly_tha_rom_wly_tig_ukr_bat_tml_est_akn_dut_cze_ita_sun_tsw_urd_moo_knd_tur_cic_fbf_anl_xho_swe_lda_jav_arw_ven_por_pol_spa_hin_grk_alb_bam_jpn_cnt_chh_aze_gam_mnd_fin_sid_kor_igb_ctl_svk_heb_lat_qcu_lit_bos_ind_scr_swt_sod_tag_ses_prs_ben_guj_hau_owc_mol_ger_ewe_mcd_rus_glc_krd_mao_fre_bul_eng_amh_swa_nor_amr_geo_slo_bem_azi_dyu_vie_tsn_afr_pan	-0.25807632000191	-0.581748392526581	0.562143677529814
814	chh_sod_bem_tig_krd_dut_aze_jpn_xho_tur_uzb_mnd_ger_ses_cic_amh_knd_qcu_mlt_alb_mcd_swa_bsq_kor_ukr_rus_rom_aeg_tsw_ewe_slo_pol_cnt_hin_tag_wly_sun_azi_grk_mly_eng_bam_dyu_moo_tsn_tml_vie_geo_jav_mol_sid_scr_mao_akn_bat_swt_lit_owc_igb_ben_nor_tha_ita_pan_afr_ctl_ven_heb_est_cze_anl_amr_fre_por_arw_hau_swe_yor_lat_lda_ind_prs_gam_fbf_svk_spa_fin_bos_urd_dgb_zul_hun_bul_guj_glc	0.307903858415977	0.786980776127841	0.433294070905485
815	grk_kor_fre_tag_fin_cze_tml_prs_mlt_spa_hau_ven_amh_ind_mao_rom_swt_mol_nor_tsw_tsn_lda_moo_bam_rus_vie_heb_tha_xho_geo_zul_cic_swa_svk_wly_qcu_dyu_pol_ger_urd_ses_azi_ctl_knd_jpn_akn_alb_gam_slo_lat_eng_dgb_bul_est_krd_por_bsq_sod_lit_guj_afr_sid_cnt_aeg_ita_ben_mcd_bem_ewe_pan_hin_arw_anl_hun_jav_amr_glc_fbf_ukr_chh_swe_aze_tur_tig_yor_sun_owc_bos_uzb_mly_mnd_bat_dut_igb_scr	0.534566092744574	1.23264600284516	0.220814866173926
816	cnt_rom_tml_hun_bem_afr_kor_hau_jpn_swa_fre_lat_swe_ewe_gam_vie_fbf_tha_tag_anl_mly_moo_slo_pol_bam_azi_lda_dgb_sod_mol_ukr_uzb_heb_tsw_ven_scr_bat_amr_cic_dyu_fin_chh_geo_yor_igb_jav_sid_wly_grk_knd_urd_est_aeg_owc_swt_amh_ctl_tsn_bos_spa_akn_aze_eng_tig_ben_glc_zul_mnd_mlt_lit_ita_bsq_bul_svk_mao_qcu_ger_tur_alb_nor_dut_pan_por_ses_hin_krd_mcd_arw_cze_ind_sun_rus_xho_prs_guj	0.0258115243808024	0.0633329191642625	0.949637328070414
817	prs_heb_tml_gam_ven_sod_mao_tig_zul_uzb_bul_krd_swa_amr_mol_ses_qcu_fin_tsn_lit_cze_pan_akn_lda_chh_aze_lat_wly_nor_spa_rom_bem_dyu_tur_rus_mcd_eng_tha_yor_bam_dut_grk_ger_bos_ukr_arw_hun_ind_geo_mnd_azi_anl_ben_guj_sun_ctl_vie_alb_jav_mlt_ita_glc_dgb_urd_sid_pol_tag_jpn_fre_est_swt_cic_hau_hin_fbf_swe_mly_owc_amh_por_knd_bsq_ewe_kor_scr_xho_igb_aeg_svk_cnt_afr_bat_slo_moo_tsw	-0.107166575240739	-0.248028372036463	0.804659280001679
818	prs_azi_vie_dut_bos_grk_tur_ukr_moo_mlt_ewe_nor_ger_zul_xho_tsw_por_fin_urd_arw_uzb_igb_mol_owc_heb_jpn_aze_tha_chh_tig_krd_ben_ita_rus_spa_tml_ind_est_knd_rom_bat_bsq_mly_swt_ses_slo_cze_tsn_glc_afr_gam_sid_hau_ven_bem_fre_geo_mcd_kor_amh_bam_anl_eng_wly_qcu_sod_mao_pol_cic_scr_lit_sun_ctl_dgb_tag_dyu_guj_cnt_hun_akn_lda_aeg_hin_jav_pan_swa_svk_swe_lat_bul_yor_mnd_amr_fbf_alb	-0.486950944917466	-1.27103677171075	0.206885580192515
819	tsn_mol_fre_yor_fbf_ger_swt_mly_qcu_igb_spa_owc_hau_sod_dgb_mao_sid_vie_lit_grk_eng_dut_aeg_scr_ben_swa_hun_geo_lat_moo_prs_jav_nor_pol_ewe_ind_wly_dyu_bul_tig_anl_gam_swe_tml_guj_svk_fin_azi_cic_bos_tag_akn_lda_rom_afr_mlt_por_kor_bam_knd_glc_heb_tha_amh_ukr_bsq_slo_pan_ses_cze_krd_aze_amr_hin_sun_xho_jpn_arw_rus_ctl_bem_mcd_cnt_mnd_uzb_urd_tur_ita_bat_tsw_est_alb_zul_chh_ven	-0.308279297430673	-0.784168654641597	0.434933926373128
820	akn_tha_sun_swe_ses_spa_mlt_qcu_bem_jav_nor_tig_afr_mcd_bat_aze_fin_lit_mao_zul_swt_rom_ukr_cze_pol_heb_swa_cic_fre_est_dyu_ger_ven_yor_ben_knd_geo_sid_wly_aeg_xho_hun_urd_prs_mly_bos_amr_eng_dgb_ind_pan_owc_jpn_anl_kor_vie_ita_slo_ewe_lda_hin_bsq_guj_lat_tsn_azi_tml_tag_mol_dut_gam_svk_grk_arw_glc_bam_igb_cnt_moo_ctl_bul_scr_fbf_rus_amh_alb_hau_uzb_chh_tsw_por_sod_tur_mnd_krd	-0.0897895836785772	-0.207341761715722	0.836196296200143
821	ita_gam_nor_dgb_amh_tur_wly_ind_swa_fin_jpn_sid_dyu_lda_moo_akn_krd_slo_uzb_afr_guj_cic_tag_tml_pan_mlt_lit_urd_ses_swt_xho_rom_zul_svk_vie_aeg_ukr_bsq_owc_rus_est_ben_aze_cnt_tsn_geo_swe_chh_spa_bul_jav_ctl_bat_mol_anl_alb_ewe_hau_mly_arw_ven_mnd_bos_sod_mao_azi_bem_tsw_tig_lat_dut_knd_heb_prs_yor_glc_fbf_fre_bam_hun_qcu_tha_pol_igb_hin_mcd_grk_scr_sun_cze_amr_ger_por_kor_eng	0.589412208535854	1.52020507576066	0.131852113832476
822	knd_zul_mol_kor_glc_azi_tsn_swt_sid_bam_vie_tig_mly_ewe_hun_krd_fin_hau_amh_ses_lat_urd_tml_yor_ukr_geo_bsq_swa_tsw_dyu_aze_moo_ita_grk_cnt_cic_cze_mnd_prs_chh_pol_anl_arw_sod_xho_jav_por_dut_aeg_ind_rus_dgb_wly_bat_eng_ger_pan_amr_est_fbf_hin_mlt_bos_heb_fre_ven_uzb_tha_lit_akn_swe_jpn_guj_lda_svk_rom_mao_scr_slo_gam_tag_qcu_afr_tur_mcd_igb_spa_ben_bem_owc_nor_sun_bul_alb_ctl	-0.325684095050182	-0.782200742817239	0.436083653199907
823	kor_tig_vie_hau_mcd_bsq_mao_gam_swt_ses_heb_scr_swe_uzb_fbf_zul_alb_ger_bat_bem_arw_chh_ben_amr_fre_tsw_cnt_dut_mol_bos_mlt_mly_rus_moo_pol_guj_owc_jav_ctl_ukr_slo_tag_ewe_lit_ita_akn_cze_amh_rom_pan_sun_est_prs_cic_yor_tha_bam_swa_spa_jpn_ind_sid_afr_dgb_svk_azi_igb_wly_tur_tml_sod_fin_urd_mnd_bul_anl_por_eng_glc_knd_dyu_aeg_ven_geo_nor_tsn_hin_lda_lat_hun_grk_qcu_aze_xho_krd	-0.0557373509677196	-0.133502751520941	0.894084251467613
824	qcu_tsn_ind_amh_uzb_tag_alb_hun_sun_pol_cic_afr_guj_swt_hau_ven_moo_spa_prs_jav_urd_rom_grk_mao_swe_fre_gam_ita_owc_bsq_wly_slo_aze_bem_vie_mcd_ewe_bul_ctl_swa_ses_tur_tig_jpn_dut_hin_glc_ukr_sid_mlt_knd_dgb_igb_anl_est_lda_mnd_pan_akn_heb_bam_arw_chh_fin_tha_aeg_bat_fbf_rus_amr_kor_mly_scr_por_dyu_svk_tml_cnt_xho_azi_nor_zul_bos_cze_ben_tsw_ger_sod_geo_mol_yor_lat_krd_eng_lit	-0.858143612932448	-2.05387324245793	0.0427949473118537
825	tha_prs_fbf_ukr_urd_spa_mcd_fre_hun_heb_moo_swe_owc_swt_kor_glc_tml_cic_tur_nor_sun_qcu_gam_ben_bul_fin_mly_ind_lat_pan_ita_tsn_afr_sid_jpn_amr_swa_knd_bat_chh_ven_geo_mnd_cze_cnt_mol_est_tig_rom_azi_ctl_mlt_uzb_sod_ger_rus_wly_akn_krd_lda_xho_alb_scr_dut_anl_tag_por_yor_eng_svk_zul_aeg_hin_bem_jav_guj_bam_arw_ses_dgb_bos_tsw_aze_pol_grk_igb_dyu_amh_mao_ewe_lit_bsq_hau_slo_vie	NA	NA	NA
826	tha_tsn_chh_ita_tag_sod_swa_mao_grk_guj_rom_tml_azi_krd_bsq_dut_lit_eng_por_dgb_bul_akn_cze_slo_cnt_est_moo_knd_wly_mly_cic_tig_urd_tsw_bam_anl_kor_arw_heb_amr_tur_qcu_hin_hun_igb_jav_jpn_prs_nor_uzb_amh_aze_spa_ven_bem_rus_ses_bat_ger_ind_fbf_hau_owc_lda_swe_dyu_ukr_mlt_ben_ewe_fre_zul_alb_yor_ctl_lat_vie_gam_svk_pol_mnd_sid_bos_fin_mcd_pan_mol_sun_scr_glc_swt_xho_geo_afr_aeg	-0.819798857082892	-1.9101184683804	0.0591993532897915
827	geo_lda_tha_grk_arw_ben_dgb_svk_bem_spa_amr_rus_qcu_tur_yor_kor_sid_bul_igb_fre_chh_rom_sod_mlt_alb_pol_knd_aeg_ger_wly_azi_hun_heb_fbf_tsw_mly_cze_swe_cic_xho_ita_lit_tsn_krd_bam_aze_cnt_swt_owc_glc_mcd_prs_uzb_hin_mao_dyu_ses_gam_ven_hau_lat_ctl_slo_por_guj_mnd_jpn_afr_tml_swa_mol_nor_dut_amh_urd_zul_bat_ewe_eng_sun_bos_est_jav_akn_tig_scr_ind_anl_vie_tag_fin_bsq_ukr_moo_pan	0.219304771638805	0.508693018651653	0.612172099879179
828	fin_geo_amr_ukr_rom_sun_swa_scr_hau_qcu_lat_bat_amh_knd_cnt_aze_tig_ben_guj_bos_chh_mol_swt_prs_cic_jpn_ven_afr_grk_alb_gam_eng_est_nor_mnd_wly_dyu_heb_azi_bul_ind_uzb_tml_hin_dut_mly_akn_lda_tsw_tha_ita_ewe_glc_urd_spa_hun_sid_tur_anl_pol_yor_xho_owc_mcd_sod_tag_tsn_lit_mlt_fbf_cze_bem_slo_rus_ger_kor_bsq_svk_igb_mao_por_vie_ctl_moo_pan_ses_arw_zul_swe_krd_fre_jav_dgb_bam_aeg	-0.21454889647177	-0.850440023358648	0.397264731628749
829	krd_glc_tsw_jav_wly_tur_pan_azi_eng_zul_bam_aeg_rus_lit_bat_mao_bos_knd_dut_chh_heb_aze_fre_spa_lda_afr_bul_tml_lat_nor_cnt_sid_moo_urd_hau_grk_tig_ven_jpn_igb_por_tha_pol_owc_fin_kor_svk_sod_vie_dyu_ben_ger_ind_ita_mlt_fbf_qcu_est_yor_akn_mol_tsn_arw_anl_mcd_slo_xho_ewe_geo_scr_uzb_cic_amr_cze_sun_ctl_amh_mly_swa_guj_bem_bsq_rom_tag_alb_gam_hun_swt_prs_mnd_dgb_ses_hin_ukr_swe	0.0358148493237221	0.0928461802917692	0.926225482925158
830	mlt_moo_mao_pan_tml_lit_amh_bam_bsq_prs_aeg_glc_xho_rus_tur_urd_hin_guj_eng_kor_svk_ven_tsn_dut_spa_mol_jpn_sun_mnd_ukr_dgb_akn_gam_tig_hau_cnt_uzb_fbf_alb_grk_lat_est_rom_azi_slo_heb_dyu_jav_mly_ger_ewe_afr_swa_lda_owc_anl_swe_ind_zul_aze_chh_geo_sid_scr_fre_swt_bul_krd_tha_nor_fin_arw_hun_cze_cic_pol_ctl_igb_vie_wly_tsw_ben_amr_bos_bat_ses_por_qcu_mcd_bem_sod_ita_knd_tag_yor	0.536876292837381	1.20695264002275	0.230511360374347
831	rus_lat_dgb_bem_lit_owc_yor_cic_mlt_est_tig_jav_swa_glc_igb_amr_sod_guj_tag_mol_moo_alb_mly_por_bam_pan_tsn_ses_dut_ctl_ewe_jpn_cze_hin_lda_akn_tur_scr_cnt_afr_ger_tha_kor_bul_anl_zul_arw_azi_aze_fin_prs_gam_bos_ind_mnd_mcd_chh_dyu_nor_geo_hau_urd_ven_hun_bsq_ukr_swe_knd_bat_ita_grk_krd_tml_mao_slo_vie_fre_tsw_aeg_xho_qcu_eng_rom_sid_ben_pol_sun_uzb_swt_spa_svk_amh_fbf_wly_heb	0.207316215888644	0.518714340715474	0.605192044612217
832	urd_bem_tha_amr_lda_pan_ven_por_hau_afr_qcu_tag_arw_azi_igb_nor_gam_sun_yor_glc_ind_amh_ctl_fin_ukr_moo_zul_ewe_bat_kor_aze_pol_mao_prs_grk_wly_sid_est_mcd_uzb_rom_bsq_swt_jav_dgb_vie_krd_dut_cze_bos_swe_scr_heb_anl_hin_akn_cic_bam_lit_swa_mly_fbf_tur_tsn_dyu_mol_fre_cnt_ger_slo_lat_ses_jpn_guj_bul_svk_eng_spa_xho_ita_tsw_tml_geo_sod_ben_mlt_hun_tig_alb_rus_mnd_aeg_chh_knd_owc	0.328134026923045	0.744403873364291	0.45850903926555
833	arw_mcd_ven_ben_urd_kor_moo_grk_gam_azi_zul_yor_ses_spa_bam_krd_rus_sun_hau_sid_tur_qcu_eng_amr_heb_tml_dgb_swa_knd_aze_tsw_sod_fin_ita_owc_est_cze_bat_akn_lat_swe_amh_hun_ind_mnd_scr_pan_hin_alb_uzb_xho_ctl_ger_glc_bos_fre_por_vie_tsn_bem_dyu_fbf_bsq_tag_dut_nor_cic_jpn_rom_cnt_svk_tha_bul_lit_wly_mlt_swt_jav_ukr_prs_guj_slo_chh_afr_igb_aeg_pol_mol_tig_lda_geo_ewe_anl_mly_mao	-0.152229415167217	-0.382210794317242	0.703177043795122
834	qcu_lat_owc_hin_zul_ctl_bsq_tig_eng_fin_cnt_alb_afr_dut_ukr_pan_cze_bam_mly_sid_ger_rom_tsn_aze_tur_jpn_fbf_dyu_nor_svk_rus_mao_mcd_lit_scr_pol_ita_chh_xho_swe_ven_ben_slo_ses_swt_hun_kor_fre_yor_ind_spa_bos_geo_amh_tag_mnd_est_sun_prs_bul_ewe_wly_swa_guj_sod_jav_heb_urd_glc_grk_akn_knd_arw_bat_mlt_por_hau_aeg_tha_vie_amr_tsw_uzb_krd_gam_anl_bem_moo_mol_tml_igb_lda_dgb_cic_azi	0.410312901506727	0.951919569683708	0.343605261094276
835	geo_mao_moo_por_fre_bos_aeg_tsw_tag_yor_owc_dyu_afr_cic_ses_rom_ven_mlt_jav_bam_rus_gam_ewe_qcu_fin_alb_arw_amh_heb_akn_ukr_tig_bsq_glc_tsn_prs_fbf_lit_azi_bem_tha_mol_ger_xho_vie_spa_swa_swt_krd_ind_urd_eng_scr_ben_tml_hun_ita_mcd_uzb_lda_dgb_hau_mly_cnt_bat_jpn_igb_swe_zul_knd_nor_kor_slo_lat_ctl_hin_amr_pan_guj_est_chh_grk_pol_mnd_wly_aze_sun_sid_sod_bul_svk_anl_dut_tur_cze	-0.248014133927455	-0.586105070720651	0.559224719754772
836	kor_spa_chh_sod_akn_mnd_qcu_eng_afr_ind_alb_aeg_tha_zul_ven_mlt_anl_ger_lat_cic_tig_sid_dut_pol_swa_ewe_bul_nor_bat_aze_mol_slo_ukr_azi_bsq_tsw_igb_arw_grk_prs_xho_tsn_moo_ben_sun_fre_hau_bos_est_cnt_vie_heb_dyu_swe_cze_lda_dgb_amr_uzb_svk_rus_fbf_mly_hin_urd_tml_rom_mcd_tag_tur_glc_jav_jpn_mao_knd_yor_krd_scr_bem_ses_wly_amh_gam_owc_swt_bam_ita_geo_lit_ctl_fin_pan_guj_por_hun	-0.0150954882851818	-0.0368134577537093	0.970712648699221
837	xho_krd_cnt_guj_zul_dgb_hin_lda_slo_moo_mly_mnd_tha_hun_ctl_mao_aze_mol_vie_tur_grk_knd_uzb_ita_amh_mlt_dut_rom_kor_lit_tig_sun_scr_ewe_tsw_owc_rus_fin_hau_wly_fre_ukr_cic_dyu_prs_aeg_igb_ven_anl_ben_est_eng_swt_cze_yor_afr_geo_jpn_bem_tsn_nor_azi_glc_urd_alb_pol_por_gam_bsq_spa_akn_ger_ind_swe_mcd_qcu_bos_bam_swa_jav_bul_lat_heb_sid_fbf_bat_sod_chh_amr_svk_pan_arw_tml_tag_ses	0.131894809801351	0.298358663367301	0.766095026765735
838	vie_arw_mlt_alb_mao_mly_prs_ctl_ben_fre_wly_ger_pol_chh_swe_amr_est_akn_fbf_cze_por_slo_nor_grk_hin_lda_swa_zul_tig_ewe_rom_azi_spa_ses_igb_tha_aze_hun_jpn_uzb_bsq_qcu_bos_sid_pan_eng_ven_ind_ita_bat_jav_scr_tml_knd_dyu_dut_ukr_mcd_hau_mol_mnd_geo_svk_tur_afr_kor_tsn_cic_krd_xho_amh_heb_fin_lit_swt_urd_tag_sun_lat_glc_bam_guj_aeg_bem_dgb_rus_moo_owc_yor_sod_tsw_gam_anl_bul_cnt	0.365150624360777	0.872911667592168	0.384959491495817
839	cnt_swe_cic_grk_nor_fre_swt_aze_moo_scr_gam_bos_bul_por_ses_owc_hun_lda_bem_mly_tsn_anl_ben_afr_fin_sid_fbf_sun_jav_ind_chh_tag_bam_vie_alb_mol_azi_ukr_tml_tha_ewe_aeg_xho_yor_igb_tur_pan_knd_prs_tig_akn_mcd_mnd_zul_hin_ven_urd_jpn_heb_amr_guj_kor_spa_cze_pol_rus_lat_arw_rom_uzb_amh_wly_ger_glc_sod_bsq_ctl_krd_slo_svk_ita_tsw_lit_swa_mao_dut_bat_dgb_eng_hau_qcu_est_geo_mlt_dyu	-0.0456626851126744	-0.105625599462168	0.916106904754182
840	cze_ven_svk_fbf_tur_mly_bam_igb_ben_tha_dgb_aeg_afr_moo_lit_jav_est_swe_spa_azi_fre_hun_jpn_fin_ita_tml_tig_pan_geo_dut_urd_bat_sod_bem_xho_arw_dyu_alb_prs_bos_mol_grk_wly_aze_swt_kor_tsn_anl_lda_sid_swa_tag_nor_mnd_zul_mlt_glc_mao_cnt_eng_vie_rom_hin_qcu_chh_ukr_guj_owc_knd_ger_scr_slo_mcd_akn_hau_heb_bul_ind_ewe_por_bsq_krd_ctl_yor_amh_sun_amr_lat_gam_uzb_rus_pol_cic_ses_tsw	0.28826537562712	0.740487398525517	0.460869739341143
841	aeg_glc_est_anl_knd_alb_mnd_fbf_qcu_swa_lat_tha_bsq_tsw_chh_bos_tsn_swe_tur_cze_cnt_igb_ewe_hun_nor_urd_azi_pan_amr_jav_bam_sod_mao_dut_hau_scr_fin_ven_mcd_ctl_pol_sun_guj_bul_tag_krd_yor_ind_jpn_grk_zul_moo_lda_dgb_ben_mlt_bem_swt_fre_bat_sid_tig_amh_spa_mol_geo_gam_prs_svk_heb_kor_ger_ukr_rus_tml_akn_eng_afr_lit_mly_por_aze_vie_rom_owc_dyu_uzb_slo_xho_hin_ita_arw_ses_cic_wly	0.14604769173464	0.354443693020717	0.72380882470536
842	dyu_bul_spa_lit_swa_jav_afr_fre_knd_ind_bsq_ita_mao_mcd_grk_bem_mly_ctl_tig_ger_mol_chh_vie_heb_swt_bam_igb_ukr_sod_uzb_ewe_tsw_dgb_akn_nor_ses_sid_tml_rom_scr_pan_hun_ben_mnd_lat_azi_slo_arw_dut_rus_cze_krd_jpn_fbf_anl_aeg_hau_bat_ven_zul_owc_wly_xho_guj_mlt_aze_pol_bos_yor_prs_est_sun_fin_geo_urd_alb_kor_lda_tag_hin_svk_qcu_eng_cic_tur_swe_glc_cnt_tsn_por_gam_moo_amr_amh_tha	0.0219886119734874	0.0584441997988738	0.95352020479141
843	ukr_scr_hau_zul_sun_jpn_bem_dgb_mly_mlt_afr_spa_fin_aze_tml_kor_mol_rus_owc_pan_mao_bat_tsn_swe_dyu_amh_ses_qcu_ger_tsw_vie_tag_slo_ind_grk_mcd_fre_ctl_ewe_gam_mnd_rom_guj_ven_anl_ben_lat_uzb_cnt_yor_sid_cze_bam_moo_bul_fbf_tur_chh_cic_heb_bos_tig_jav_lit_urd_aeg_geo_swt_akn_igb_por_tha_krd_xho_bsq_alb_wly_lda_swa_azi_knd_dut_ita_est_glc_hun_prs_svk_amr_pol_hin_sod_eng_arw_nor	0.179484415757212	0.422431376361312	0.673685237689389
844	sod_swa_ewe_swt_svk_afr_uzb_ind_igb_jpn_ukr_dgb_xho_fbf_hun_tsw_qcu_moo_prs_grk_sid_mnd_amr_glc_tsn_tag_guj_cic_tml_lda_ven_lit_wly_ben_fre_pol_bem_spa_dyu_anl_slo_azi_scr_gam_aeg_rom_por_swe_owc_bul_alb_eng_vie_bam_rus_ita_yor_tur_tig_aze_nor_ctl_cze_tha_mol_pan_est_fin_dut_mly_cnt_bat_bos_kor_akn_ger_hin_amh_geo_chh_mcd_mao_jav_zul_bsq_lat_heb_knd_sun_arw_mlt_urd_krd_ses_hau	-0.00310916220055379	-0.00796399767399494	0.993662775245387
845	azi_est_mly_ses_tsn_mcd_hun_moo_eng_owc_xho_jpn_svk_pol_dut_bul_geo_scr_mol_ita_vie_ctl_igb_lat_afr_krd_lda_heb_bam_ewe_pan_sun_ukr_nor_cnt_kor_guj_qcu_bem_urd_bsq_lit_aeg_alb_ben_por_rus_tig_ind_sid_gam_anl_ven_swa_arw_hau_grk_fbf_spa_prs_dgb_mnd_mao_cze_amh_ger_aze_fre_glc_tur_bat_mlt_tha_tag_amr_chh_rom_dyu_bos_uzb_fin_yor_swt_knd_slo_swe_akn_cic_tsw_hin_zul_tml_wly_jav_sod	-0.0166200937387466	-0.042831533748971	0.965927652762434
846	wly_bat_scr_mcd_slo_hau_igb_ben_jav_swt_arw_est_hun_xho_nor_ita_lat_hin_rus_tag_glc_afr_mlt_jpn_swe_gam_ses_mol_amr_ukr_eng_pol_spa_bam_anl_owc_cze_dut_fre_mnd_qcu_chh_sod_mly_tml_ctl_alb_amh_yor_tha_dgb_tur_akn_lit_rom_kor_svk_cic_pan_azi_aeg_bem_geo_guj_sun_dyu_fbf_por_ger_ind_moo_grk_lda_tig_knd_ewe_swa_ven_bsq_cnt_urd_uzb_fin_tsn_vie_sid_tsw_heb_zul_aze_mao_bos_bul_prs_krd	0.30048552650766	0.761067116344689	0.448542453612994
847	scr_tsn_tha_sid_est_hau_fre_mly_owc_eng_uzb_cze_kor_wly_bem_hun_tml_anl_ctl_ukr_mnd_lit_aeg_sun_rom_heb_arw_krd_urd_bam_por_swe_bul_xho_jav_lda_alb_guj_cic_bsq_azi_moo_nor_swa_zul_mol_tsw_ita_lat_swt_grk_dut_hin_sod_ger_akn_ben_svk_gam_knd_yor_qcu_mao_spa_dyu_bat_vie_prs_chh_geo_jpn_fin_amr_slo_rus_fbf_tur_mlt_amh_cnt_ses_tig_ind_tag_afr_glc_aze_bos_pol_mcd_igb_ven_dgb_ewe_pan	0.257377624295185	0.602702277044546	0.548173636366992
848	scr_ben_spa_guj_dgb_igb_prs_ses_ven_zul_mao_jpn_lit_sid_amh_bsq_fre_gam_wly_rom_cze_tsn_tsw_mly_glc_pol_swt_ctl_fbf_hun_bem_qcu_svk_dut_cnt_mcd_yor_mnd_ita_dyu_swa_fin_tig_est_knd_por_tml_bos_ger_bul_akn_bam_chh_grk_afr_mol_ukr_ind_hin_amr_eng_krd_azi_anl_slo_heb_swe_nor_cic_sun_jav_geo_urd_aeg_owc_kor_uzb_moo_hau_aze_xho_bat_arw_mlt_alb_vie_tag_tha_lat_pan_ewe_tur_lda_sod_rus	-0.241888221925728	-0.582571728779546	0.561591472583525
849	wly_lat_fre_ita_kor_cnt_mao_rom_svk_bul_hun_vie_owc_jpn_sid_urd_bem_grk_prs_mlt_por_igb_tur_ewe_chh_ses_sod_knd_afr_slo_tig_uzb_ger_bam_guj_moo_cic_lda_mnd_eng_ind_fbf_amr_pan_akn_tsn_krd_jav_dyu_bsq_tha_dut_azi_gam_heb_anl_amh_geo_hau_ben_mly_ukr_swt_hin_swa_fin_tsw_nor_mcd_lit_qcu_arw_spa_sun_aeg_rus_ctl_tag_tml_bos_zul_yor_glc_dgb_ven_bat_pol_xho_alb_est_swe_scr_cze_aze_mol	-0.00629575497927154	-0.016445515667347	0.986914198287371
850	cze_bsq_urd_arw_tml_tsn_zul_dyu_azi_swe_svk_tig_aze_bat_hin_prs_amr_hun_kor_ven_aeg_dut_dgb_ses_ind_lat_fre_qcu_slo_est_bam_bem_heb_tsw_akn_rus_spa_rom_ita_grk_tag_ewe_sod_geo_mcd_chh_ukr_bos_pan_vie_mnd_mol_yor_fbf_anl_mao_tur_swa_afr_mlt_guj_sun_uzb_lit_sid_bul_cnt_gam_xho_pol_jpn_alb_hau_cic_swt_amh_tha_por_glc_lda_ben_owc_knd_mly_moo_nor_eng_wly_scr_krd_ctl_jav_igb_ger_fin	-0.19495606756058	-0.467816959978841	0.641009930808405
851	bem_ind_lda_ger_dgb_tsw_uzb_por_slo_ewe_bsq_hun_swe_cze_guj_arw_ses_dut_ctl_chh_fin_dyu_yor_bul_qcu_mly_glc_krd_tur_zul_afr_bat_ven_alb_anl_tml_lat_mnd_tha_aze_owc_geo_mao_igb_ita_hin_mol_fre_aeg_ukr_jpn_svk_wly_tag_moo_tsn_amr_grk_sod_scr_bos_vie_swa_bam_sid_tig_kor_cnt_pan_rus_gam_rom_urd_pol_knd_est_lit_mlt_ben_mcd_heb_cic_hau_fbf_spa_amh_prs_swt_sun_nor_xho_jav_akn_eng_azi	-0.444461750427251	-1.02111942474504	0.30984680034121
852	xho_grk_lda_vie_scr_fbf_sun_alb_heb_slo_afr_glc_swe_ven_bam_hun_amh_sod_por_bos_hin_azi_fin_cze_bsq_jav_igb_prs_ewe_svk_rus_lit_mol_rom_ind_gam_akn_spa_mnd_uzb_qcu_yor_tml_bul_tsw_tsn_ita_hau_fre_bat_chh_mlt_urd_nor_wly_amr_eng_anl_mly_est_jpn_tha_ben_pan_aeg_cic_pol_swa_tag_owc_dyu_guj_knd_bem_dgb_geo_arw_aze_cnt_ses_tig_sid_swt_ukr_dut_krd_kor_ctl_mao_tur_zul_mcd_moo_ger_lat	0.263790017924441	0.655109154863489	0.514014632659903
853	sod_afr_slo_cic_wly_uzb_lit_tml_prs_swt_mao_tag_mnd_cze_nor_por_svk_ind_tur_arw_tig_amh_mlt_est_scr_tha_jpn_dut_fbf_knd_ben_fin_anl_mol_krd_ewe_ukr_alb_lda_sid_jav_gam_hau_ctl_bul_bat_ses_kor_glc_eng_owc_tsn_tsw_cnt_mly_heb_urd_amr_pan_geo_hin_qcu_ita_guj_igb_grk_lat_xho_chh_dgb_swe_bem_akn_hun_dyu_zul_fre_ger_spa_moo_rus_vie_ven_aze_sun_bos_azi_bsq_bam_aeg_yor_mcd_swa_rom_pol	0.11253982336695	0.294632639153299	0.768931198843763
854	cic_afr_sid_eng_cze_mnd_spa_chh_bul_geo_svk_arw_ger_nor_amr_knd_bos_slo_tha_lit_wly_azi_dut_gam_fre_yor_hun_ukr_aeg_moo_est_kor_swt_mol_sun_guj_lda_cnt_bat_alb_pol_mcd_ind_tsn_qcu_ses_fin_rus_sod_por_pan_swa_hau_dyu_amh_lat_scr_igb_urd_zul_bsq_jav_hin_anl_akn_krd_tig_ctl_fbf_owc_mao_tag_ven_mlt_ben_grk_bam_bem_tsw_jpn_xho_ita_dgb_swe_heb_mly_aze_glc_rom_vie_prs_uzb_tml_tur_ewe	-0.0431378117923849	-0.0977615185749007	0.922332054638876
855	lit_est_ven_vie_hun_ewe_yor_tha_aeg_azi_cze_tur_mlt_swa_bem_mao_mly_wly_afr_amh_fbf_ukr_bam_mcd_bos_uzb_bul_pan_sid_chh_swt_mol_knd_tml_owc_guj_alb_nor_sun_dyu_xho_mnd_rus_bsq_tsw_slo_ctl_cnt_dgb_lda_tsn_spa_zul_tig_sod_glc_ita_krd_rom_aze_grk_lat_hin_swe_cic_geo_ben_eng_ger_jav_tag_dut_ses_anl_kor_jpn_igb_scr_ind_pol_gam_por_hau_amr_prs_fin_svk_arw_bat_urd_heb_fre_akn_qcu_moo	0.527411343945654	1.24928021986385	0.214697766567718
856	ind_eng_uzb_nor_guj_mao_swe_amr_ukr_urd_sid_kor_amh_grk_ger_dut_bat_bam_bsq_afr_lat_wly_tur_zul_swa_hau_tha_gam_mol_azi_chh_mnd_bul_aze_ses_tsw_owc_ven_yor_arw_cnt_rus_knd_bos_mcd_xho_jpn_rom_glc_cze_mlt_krd_scr_tig_geo_swt_pol_svk_est_dyu_tsn_qcu_cic_ewe_tag_ita_mly_akn_dgb_bem_tml_heb_vie_alb_pan_lda_fin_slo_sod_sun_jav_lit_ben_anl_prs_fre_por_igb_fbf_spa_hin_aeg_ctl_moo_hun	0.628213755864295	1.49007212871519	0.139589074509608
857	vie_azi_mcd_tsn_bat_pan_bos_yor_sod_zul_swt_lat_chh_knd_scr_dgb_tig_cze_ger_krd_afr_ita_ben_rus_mao_ven_hin_eng_fbf_amh_anl_mnd_spa_cic_cnt_slo_prs_amr_mol_aze_igb_tur_hun_qcu_rom_hau_akn_tsw_urd_arw_ctl_mly_uzb_dyu_por_pol_tag_lit_bsq_glc_lda_tha_guj_nor_fre_tml_aeg_bem_swe_fin_jav_kor_mlt_svk_sun_alb_owc_bam_wly_grk_est_moo_ewe_dut_xho_ukr_gam_bul_geo_ses_sid_heb_ind_jpn_swa	-0.711541838502632	-1.74905796835749	0.0835802190151354
858	ctl_sod_moo_bem_mlt_tsn_bsq_glc_mly_scr_wly_svk_arw_gam_amh_swe_vie_prs_yor_aze_urd_fbf_knd_ita_igb_hin_mcd_ind_tur_sun_spa_sid_lit_tha_heb_zul_azi_swt_akn_hun_owc_cic_ben_uzb_rom_ger_bam_bul_dut_rus_lda_pol_cnt_grk_afr_tag_anl_geo_lat_qcu_guj_por_krd_swa_fin_nor_bos_tml_alb_slo_dgb_aeg_hau_ukr_tig_eng_amr_kor_mol_dyu_jav_cze_mao_tsw_fre_est_bat_pan_jpn_ewe_ses_xho_chh_mnd_ven	0.0904557709747963	0.205145627777613	0.837906695479249
859	swt_bam_prs_moo_lda_urd_mol_ben_fre_kor_afr_ita_ven_tig_tsw_knd_cze_mlt_fin_uzb_hun_sun_ctl_aze_bsq_mly_slo_chh_ind_est_por_dut_guj_vie_ger_igb_spa_zul_hin_bul_hau_tml_glc_swe_arw_amr_rus_svk_pan_ses_wly_swa_jav_dgb_mcd_tha_scr_lit_fbf_sid_anl_bat_eng_tag_geo_tur_bos_qcu_cnt_akn_grk_rom_tsn_mao_pol_lat_krd_aeg_bem_owc_ukr_mnd_yor_dyu_ewe_azi_xho_alb_gam_nor_amh_sod_heb_jpn_cic	0.18370297000391	0.422406575852065	0.673703272302769
860	mly_swe_heb_afr_igb_bam_glc_tig_vie_aze_swa_fbf_bem_jpn_tml_yor_kor_mcd_hau_mao_akn_uzb_geo_amh_lit_sod_bul_urd_ind_nor_ven_cic_pol_aeg_jav_fin_svk_hun_grk_amr_gam_bat_pan_slo_ctl_dgb_cze_krd_qcu_alb_lat_owc_guj_tha_rus_arw_ita_ger_swt_scr_azi_knd_spa_prs_eng_tag_fre_rom_bsq_bos_mlt_moo_mol_wly_cnt_ses_zul_lda_xho_tsw_tsn_ewe_dut_chh_tur_dyu_sun_anl_hin_mnd_est_ben_por_sid_ukr	0.0416834495864945	0.100382516988015	0.920256734514076
861	glc_krd_swe_mnd_xho_nor_por_mlt_jpn_cze_ger_lda_arw_guj_fin_rom_tag_fbf_hun_bul_rus_owc_gam_mly_ben_swt_zul_tur_urd_dut_bat_mcd_ukr_azi_chh_swa_dyu_mao_tig_igb_bsq_tml_sid_prs_tha_svk_aze_ewe_anl_hin_slo_hau_qcu_akn_ctl_lat_afr_amr_lit_bam_jav_ita_alb_uzb_ven_spa_grk_vie_tsn_knd_geo_tsw_wly_kor_mol_ses_cic_pol_ind_scr_moo_heb_yor_fre_bos_sun_est_pan_bem_amh_aeg_eng_sod_dgb_cnt	0.358849261054056	0.855878763436217	0.394264630797277
862	lda_ses_tur_dut_nor_ctl_bos_azi_bsq_cze_chh_kor_tag_tsw_hun_cnt_ven_lit_mol_bul_ukr_dyu_glc_krd_amh_mcd_zul_pol_spa_slo_aze_bat_tha_ind_ita_urd_owc_tml_lat_tig_prs_sun_rom_por_swe_hau_tsn_vie_jpn_uzb_ben_bem_fin_arw_moo_igb_est_knd_mao_anl_bam_mlt_guj_fre_dgb_aeg_heb_swa_afr_sod_swt_svk_mly_amr_grk_akn_qcu_wly_alb_geo_scr_eng_hin_ger_gam_pan_yor_mnd_cic_fbf_ewe_xho_sid_rus_jav	-0.431893345521507	-0.965853814149023	0.336622277262293
863	qcu_anl_amr_azi_tha_ind_afr_cic_dgb_mly_geo_cnt_ger_swa_owc_mol_kor_fre_por_fin_vie_zul_lat_jpn_alb_jav_ses_cze_sid_sod_aeg_ben_slo_hin_rom_urd_ven_knd_dyu_swt_chh_yor_tag_ctl_aze_lit_amh_scr_wly_spa_tsw_mao_guj_heb_arw_tig_igb_uzb_hau_ita_bos_dut_bul_akn_nor_ukr_fbf_mcd_bsq_svk_bat_est_krd_eng_tur_glc_pan_swe_rus_hun_tml_bem_mlt_xho_sun_pol_bam_grk_mnd_lda_tsn_ewe_moo_prs_gam	0.25972562407366	0.653916898109761	0.514779057728876
864	mao_jpn_prs_sun_hau_tag_bem_bul_heb_cze_ses_swa_uzb_zul_amh_alb_scr_ben_fin_tha_mnd_amr_tml_mcd_cic_dyu_tig_tsw_azi_lit_knd_tsn_krd_bat_dgb_rus_hin_afr_guj_owc_ukr_spa_pan_mly_dut_por_yor_moo_fre_akn_sod_svk_bsq_grk_wly_ind_ita_eng_kor_aze_ger_xho_est_ctl_gam_swt_bam_ven_mlt_chh_swe_slo_urd_bos_tur_qcu_fbf_lat_nor_lda_arw_glc_rom_igb_geo_sid_jav_aeg_cnt_anl_pol_vie_mol_ewe_hun	0.157470554095233	0.40590208064497	0.685746947535363
865	zul_rus_arw_alb_eng_gam_sun_heb_ven_sod_dgb_jpn_krd_bul_est_akn_mol_ita_hun_mlt_amh_prs_bat_ctl_bsq_qcu_bam_guj_dut_cnt_tha_cze_ukr_moo_slo_afr_hin_geo_fbf_tml_yor_xho_svk_aeg_ben_spa_bem_aze_igb_swa_fre_lat_grk_hau_ger_scr_knd_mnd_nor_tur_uzb_ewe_ind_azi_bos_pol_anl_pan_chh_cic_fin_sid_owc_mly_dyu_mcd_vie_jav_lda_tig_swe_glc_lit_tsw_mao_ses_tsn_amr_rom_swt_kor_wly_urd_por_tag	-0.452092636842454	-1.13303275374058	0.260113075179171
866	afr_alb_rom_swt_amr_por_mol_ben_ita_dut_gam_dgb_yor_tsw_bul_lda_mly_tml_tur_hun_mnd_anl_cnt_sid_bsq_jav_fin_guj_fbf_mao_krd_qcu_scr_swe_mlt_hau_igb_bat_pan_grk_ven_ger_chh_cic_tig_kor_knd_xho_hin_wly_sod_ukr_swa_nor_sun_heb_azi_prs_owc_ctl_bos_lit_eng_vie_tha_mcd_akn_ind_tsn_aeg_fre_spa_arw_zul_pol_ses_bam_jpn_uzb_urd_glc_cze_lat_rus_tag_slo_bem_ewe_est_amh_svk_aze_geo_dyu_moo	-0.774540456961218	-1.77241903273652	0.0795996755176994
867	guj_hin_cnt_cze_mao_est_hau_jpn_svk_aze_mlt_pol_bul_mly_geo_owc_tsn_slo_urd_ita_fre_ind_fin_bat_sid_swt_ewe_tsw_afr_amr_mnd_swe_akn_rus_alb_kor_por_dyu_aeg_rom_tml_amh_tig_krd_pan_prs_ben_tag_ger_xho_spa_anl_sod_eng_gam_knd_ctl_chh_wly_bos_ses_tur_dgb_sun_ven_grk_mol_bam_uzb_moo_mcd_dut_hun_arw_scr_ukr_igb_nor_vie_qcu_lda_bsq_swa_zul_lat_glc_fbf_azi_tha_heb_yor_lit_jav_bem_cic	-0.657703043163392	-1.5649827889874	0.120983466566574
868	mol_ita_hun_spa_afr_prs_cnt_lat_glc_tsn_slo_akn_pan_ukr_bam_urd_bat_sod_por_anl_geo_grk_ewe_rus_bos_lit_ind_chh_azi_arw_tsw_krd_dyu_igb_dut_swt_xho_mcd_uzb_ctl_sun_est_nor_yor_heb_jav_tig_rom_svk_scr_gam_ven_tur_jpn_kor_knd_hau_tml_lda_mnd_alb_ger_ben_ses_amr_moo_fbf_swe_dgb_swa_cze_eng_fre_aeg_hin_tha_mao_bem_tag_mlt_cic_mly_zul_fin_wly_vie_guj_bul_owc_bsq_amh_sid_qcu_aze_pol	0.203888645752881	0.460919936477745	0.645932136249281
869	alb_mao_xho_scr_dyu_por_hin_mly_heb_igb_dgb_eng_tsn_rus_tha_prs_svk_swt_ukr_guj_cic_tig_krd_bat_wly_mcd_akn_pol_fbf_tur_est_hun_vie_mol_mlt_cnt_ses_glc_tml_moo_pan_fre_ven_aze_swe_qcu_tsw_yor_chh_cze_knd_slo_ctl_gam_nor_lit_rom_spa_urd_swa_owc_hau_lat_geo_sid_mnd_jpn_lda_zul_bem_amh_afr_jav_bsq_ewe_fin_arw_ger_sun_sod_bos_azi_kor_ben_bul_bam_tag_ind_ita_dut_grk_amr_aeg_anl_uzb	-0.792178442945601	-1.82741924227035	0.0708437369359725
870	uzb_aze_pol_por_mcd_amr_fre_hun_dyu_swt_azi_dgb_cze_mlt_fbf_mly_ewe_nor_sun_svk_arw_est_zul_tsn_tml_ger_rom_alb_krd_lda_wly_heb_guj_owc_vie_bos_ctl_ita_yor_slo_tsw_jav_xho_bem_tha_eng_sid_mao_hau_cnt_mnd_swa_qcu_hin_ukr_glc_bam_sod_knd_cic_igb_ben_prs_scr_tig_gam_bat_jpn_ven_aeg_pan_lit_tag_lat_grk_spa_afr_kor_fin_urd_tur_mol_rus_dut_bul_swe_chh_akn_bsq_moo_ind_anl_geo_ses_amh	0.0644806287285617	0.146562122076076	0.883794889987263
871	ben_mcd_bos_jpn_dyu_urd_ses_lit_tig_fre_hau_cze_azi_ita_ewe_uzb_mol_heb_mly_lat_tur_nor_guj_swt_alb_sid_geo_afr_qcu_sod_xho_amr_grk_wly_cic_fin_eng_aze_ger_bam_swe_fbf_tha_sun_rus_lda_bat_chh_tsn_tag_mnd_spa_svk_cnt_moo_anl_gam_hun_ind_rom_ukr_arw_pan_hin_tsw_slo_akn_amh_krd_knd_zul_ven_yor_igb_aeg_swa_bsq_mlt_est_jav_bul_owc_dut_pol_tml_dgb_prs_por_glc_ctl_mao_kor_vie_bem_scr	0.182152297592831	0.475082080932822	0.635842319869974
872	slo_dyu_rom_igb_geo_sod_amh_swa_heb_pol_tig_gam_moo_eng_tha_bem_aeg_scr_nor_fre_uzb_krd_wly_lat_jpn_ses_cic_owc_jav_cze_ven_est_bsq_bam_mao_mlt_tag_mly_ita_kor_azi_mnd_urd_swe_grk_fin_tsn_sun_bul_tsw_akn_hau_alb_rus_chh_mol_swt_pan_afr_por_arw_qcu_ctl_knd_ben_spa_cnt_xho_aze_tur_ger_dgb_anl_ukr_yor_guj_ewe_prs_ind_tml_vie_lda_lit_hun_dut_mcd_hin_bat_glc_bos_svk_zul_fbf_sid_amr	0.146558802095464	0.337373395345623	0.736595696066964
873	rom_bul_hin_swt_tur_cze_bem_tig_heb_gam_amh_tml_moo_rus_ind_bam_yor_bat_ita_sid_xho_sod_grk_cic_est_knd_anl_uzb_ctl_afr_scr_amr_arw_glc_dyu_alb_bsq_eng_swe_pan_tsw_krd_mcd_ses_slo_mly_hun_ger_ewe_owc_cnt_ven_akn_ben_svk_aze_vie_mlt_igb_mao_ukr_wly_zul_fin_aeg_por_guj_geo_tag_jpn_lat_kor_nor_sun_qcu_prs_chh_hau_tha_dgb_tsn_lda_fbf_fre_swa_jav_urd_mnd_pol_bos_mol_dut_lit_azi_spa	0.484643355495793	1.25158726431569	0.213859267293809
874	cze_jav_wly_zul_akn_pol_xho_pan_ger_cnt_hau_ven_krd_ben_lda_tag_geo_swt_afr_gam_slo_ind_kor_ewe_tig_heb_vie_hin_sun_svk_bsq_fbf_sod_ses_ctl_knd_amr_dgb_arw_dut_aze_fin_qcu_est_mly_mol_grk_mlt_bul_azi_hun_sid_aeg_uzb_swe_moo_urd_yor_por_guj_prs_amh_tha_owc_anl_spa_jpn_mao_tur_chh_ukr_lat_bem_tml_tsw_bat_dyu_mnd_alb_scr_mcd_nor_rus_igb_lit_swa_ita_cic_tsn_bos_fre_bam_glc_eng_rom	0.214432265911742	0.547716606401342	0.585198674449292
875	mlt_alb_qcu_sid_bat_nor_cic_bos_hau_dut_glc_ger_moo_krd_arw_ita_ctl_mcd_guj_ben_pol_rom_swt_sun_swa_sod_jav_hun_dyu_prs_fre_aze_lat_mly_ven_cze_zul_eng_aeg_tml_ind_tsn_lit_geo_mnd_tag_bul_owc_hin_mao_wly_dgb_ses_xho_est_anl_knd_jpn_gam_svk_bam_tha_pan_azi_vie_amh_fbf_uzb_fin_lda_heb_grk_chh_akn_bem_yor_slo_amr_cnt_por_tig_swe_bsq_afr_igb_urd_kor_ewe_ukr_tsw_tur_mol_spa_rus_scr	-0.094944901134235	-0.212080669212631	0.832508217446881
876	moo_gam_amh_xho_glc_dgb_krd_tig_swa_rom_rus_mao_hau_prs_eng_fre_azi_fbf_igb_hun_knd_tsn_ita_owc_sid_slo_dut_tur_sun_akn_bam_por_mcd_mly_tsw_aeg_bul_ctl_grk_mlt_scr_jav_ven_bat_geo_arw_ukr_wly_sod_fin_hin_pol_chh_uzb_afr_spa_ger_kor_svk_bem_jpn_mol_yor_lat_zul_tag_ben_dyu_lda_amr_anl_alb_ind_swt_est_tha_tml_swe_lit_cnt_ses_cze_pan_urd_mnd_heb_vie_aze_qcu_ewe_bos_bsq_guj_nor_cic	0.0475062198356051	0.122836040815122	0.902501998987291
877	chh_glc_pol_geo_cnt_uzb_aze_scr_alb_ven_ger_zul_xho_fre_bem_lat_heb_svk_spa_knd_est_ind_tig_moo_urd_nor_kor_lit_igb_tsn_swe_tsw_krd_swa_bam_bul_prs_amr_ctl_fin_yor_akn_owc_mlt_wly_hin_amh_dut_ukr_qcu_bos_mao_bsq_mly_gam_lda_pan_sod_sid_ita_swt_hun_cze_anl_dgb_ses_fbf_aeg_mnd_afr_guj_tha_ben_hau_arw_rom_dyu_rus_azi_sun_slo_mol_bat_cic_por_vie_tag_jav_jpn_ewe_tml_mcd_eng_tur_grk	-0.289979460202582	-0.691815922149673	0.49077650713536
878	kor_ewe_alb_swa_arw_ctl_bos_jav_cnt_knd_est_mlt_amh_rom_jpn_bam_dyu_bsq_pol_mly_wly_vie_rus_dgb_akn_spa_svk_heb_moo_dut_tml_bem_fre_bul_gam_urd_hun_tha_zul_mcd_swt_mnd_prs_ind_glc_krd_scr_ukr_aze_lit_pan_ses_grk_qcu_lda_yor_guj_sod_lat_xho_sun_hin_ven_igb_chh_fin_owc_nor_anl_tig_amr_swe_geo_ita_tsw_fbf_tag_aeg_eng_sid_por_uzb_cic_azi_cze_mol_ben_hau_tsn_slo_mao_ger_tur_bat_afr	0.50024859108494	1.22376060982657	0.224133973507206
879	lda_sid_scr_rus_lit_fre_geo_arw_cnt_ctl_yor_grk_bat_bam_hun_amh_tur_tsn_slo_glc_urd_uzb_zul_bul_afr_amr_prs_nor_tha_dyu_bsq_pol_xho_swe_ger_aze_igb_cic_qcu_mcd_knd_ben_dgb_wly_hau_mly_svk_eng_tig_ukr_spa_hin_ses_bos_tsw_ind_rom_ewe_alb_est_sod_sun_krd_kor_heb_gam_lat_tag_bem_cze_dut_anl_tml_ita_moo_guj_azi_jpn_ven_por_mnd_vie_aeg_mlt_mol_akn_fin_chh_fbf_mao_pan_swt_swa_jav_owc	0.248231730936602	0.574392212004598	0.567089203585769
880	hun_ind_aze_swt_knd_mcd_nor_anl_pol_ven_rom_mol_por_yor_amh_grk_bos_tsw_ses_kor_tml_fre_urd_tha_uzb_sid_bsq_prs_lda_guj_ben_dut_hin_bat_tig_xho_ger_cnt_bem_moo_alb_slo_akn_lat_dgb_arw_bul_bam_mly_jpn_ita_krd_eng_spa_swe_tag_gam_mlt_lit_ctl_swa_azi_geo_jav_igb_mao_wly_aeg_sun_hau_chh_afr_glc_cze_sod_ukr_fbf_est_scr_fin_tsn_svk_mnd_qcu_vie_pan_zul_tur_dyu_heb_ewe_rus_amr_owc_cic	-0.719014091343005	-1.88214786887632	0.0629428046930206
881	tur_aeg_rus_tsw_urd_ewe_fin_glc_anl_moo_est_afr_wly_aze_hau_swt_lat_cze_azi_mao_yor_lda_hun_mnd_kor_akn_igb_guj_ita_ctl_svk_fbf_tig_bul_pol_ukr_ben_sid_gam_bos_ven_bsq_vie_bam_rom_amr_por_scr_ses_arw_grk_chh_ger_jpn_slo_sun_dyu_bem_xho_alb_zul_owc_krd_mcd_prs_pan_tsn_tml_ind_amh_mol_hin_jav_mly_tha_dgb_cic_bat_lit_nor_mlt_dut_uzb_cnt_heb_spa_fre_swa_eng_sod_geo_swe_qcu_knd_tag	NA	NA	NA
882	vie_hau_swe_amr_lda_swt_tsw_eng_mao_igb_cic_heb_glc_hin_ita_ben_akn_anl_ses_grk_fbf_mnd_bat_lat_dyu_afr_svk_chh_rus_ukr_sun_pol_nor_lit_aeg_gam_amh_aze_fin_bul_ger_bsq_por_uzb_fre_tsn_zul_tur_urd_krd_ind_azi_est_sod_moo_mcd_hun_swa_dut_yor_kor_owc_slo_jpn_spa_alb_xho_pan_bem_dgb_qcu_cze_guj_arw_ctl_ven_tig_prs_bam_tml_scr_cnt_sid_mly_tag_geo_mol_mlt_ewe_jav_tha_rom_knd_wly_bos	0.204469368834738	0.466125480300687	0.642215618002701
883	tag_svk_ewe_tsn_cic_mol_slo_aze_lat_por_uzb_sun_ita_ukr_prs_scr_akn_mcd_hin_bem_heb_swe_kor_dgb_fbf_hun_sid_aeg_lit_cnt_pan_hau_mnd_anl_lda_ses_mao_mly_sod_amh_geo_fre_arw_azi_krd_glc_eng_jpn_afr_pol_fin_owc_wly_ven_igb_rom_tur_yor_jav_nor_tha_gam_tml_zul_spa_cze_rus_ben_ind_urd_vie_dyu_ger_bul_qcu_ctl_xho_dut_mlt_swa_tig_amr_tsw_moo_bat_grk_knd_est_guj_alb_bos_bsq_bam_chh_swt	-0.481482346729754	-1.26132094970016	0.210347970607446
884	ben_mlt_gam_arw_rus_mol_amh_ind_cnt_bul_est_dut_por_knd_slo_mly_fre_bat_vie_pol_azi_igb_mcd_eng_scr_owc_qcu_tha_swe_tsw_yor_moo_nor_sid_akn_hau_svk_bos_ukr_chh_mnd_heb_xho_ewe_zul_cic_anl_kor_spa_prs_glc_jav_alb_dyu_aeg_swa_lda_grk_aze_tsn_tag_ven_wly_sod_lit_mao_amr_bsq_ita_hin_geo_swt_fin_jpn_rom_fbf_urd_afr_tig_bam_lat_cze_dgb_ger_sun_ses_bem_uzb_pan_krd_hun_guj_tml_ctl_tur	0.590916628389288	1.37211653100206	0.173327800136362
885	hin_mnd_lda_ita_bos_fbf_ctl_lat_tig_zul_sun_ewe_tml_cic_anl_alb_azi_tur_est_mlt_bul_kor_tag_dgb_por_tsn_rus_geo_heb_chh_uzb_wly_sid_dut_urd_amh_igb_slo_bat_xho_swa_arw_hun_mcd_nor_spa_mol_cze_aze_eng_mao_tha_lit_cnt_swt_svk_hau_mly_krd_pan_ses_gam_fin_jav_akn_owc_bam_bem_moo_knd_tsw_grk_prs_guj_bsq_aeg_swe_afr_scr_ger_rom_amr_jpn_ind_sod_yor_ukr_pol_glc_dyu_qcu_ven_fre_ben_vie	0.324503548523034	0.751039976917039	0.45452482251504
886	zul_dgb_amr_swe_ewe_heb_pan_sod_ukr_hun_afr_ben_igb_wly_tml_hau_mol_kor_por_tig_geo_guj_pol_mlt_cnt_jpn_akn_dyu_jav_prs_chh_glc_tha_aeg_krd_fbf_urd_vie_bos_cze_alb_swt_eng_bem_sun_xho_slo_ita_scr_gam_mnd_cic_arw_fre_ses_tsn_qcu_bat_aze_svk_dut_ven_yor_mly_lda_hin_lit_tur_rus_tag_amh_nor_mcd_moo_fin_uzb_tsw_ctl_ind_spa_est_bsq_lat_bam_mao_grk_anl_azi_sid_bul_owc_swa_rom_knd_ger	0.0011198228801523	0.00286738335769663	0.997718303982175
887	dyu_tha_ven_sid_ben_jpn_tsn_vie_mlt_lat_hin_mao_svk_hau_bat_scr_rom_kor_dgb_arw_fbf_eng_bsq_cic_azi_guj_zul_swt_spa_ita_sod_tag_urd_anl_mol_glc_ger_owc_akn_ses_knd_cze_pan_chh_bam_afr_fre_gam_amh_ukr_moo_dut_swa_cnt_rus_aze_por_lit_pol_aeg_geo_tur_uzb_igb_ctl_amr_ewe_mcd_swe_ind_wly_nor_hun_qcu_bem_yor_bos_bul_tsw_alb_mnd_lda_mly_tig_prs_jav_sun_est_fin_xho_grk_krd_slo_tml_heb	0.721895247993743	1.88649611105634	0.0623481194070997
888	glc_uzb_aze_ven_aeg_geo_ind_azi_por_scr_tml_ben_amh_prs_tur_tha_mlt_fbf_pan_est_amr_anl_bam_xho_fin_bem_swe_sod_dut_mly_bsq_ctl_ukr_ses_tag_tsw_jav_hin_afr_heb_sid_grk_ita_jpn_dgb_mol_gam_kor_qcu_knd_cnt_swa_hau_pol_ger_yor_bos_chh_guj_zul_arw_sun_owc_tsn_cic_lda_moo_wly_ewe_igb_swt_rom_mao_lit_nor_rus_eng_alb_krd_bul_urd_vie_fre_mnd_svk_akn_spa_dyu_lat_slo_mcd_tig_bat_hun_cze	0.403371091057782	0.963640834704485	0.337725047890808
889	bul_kor_amr_mlt_ukr_slo_knd_amh_spa_mol_glc_eng_bos_tsn_bsq_mnd_ben_tsw_heb_zul_bam_urd_ses_nor_sid_tha_vie_akn_cic_hau_alb_bat_hin_guj_sun_moo_aze_ctl_bem_swa_aeg_est_geo_uzb_anl_krd_yor_qcu_fre_tig_ind_hun_azi_ger_owc_scr_dut_prs_afr_fbf_rom_tur_cze_gam_por_cnt_mcd_jpn_fin_ewe_rus_igb_swe_mly_tml_wly_ven_lit_dyu_svk_dgb_tag_lda_mao_grk_jav_chh_pol_pan_arw_sod_swt_ita_xho_lat	0.835129446979187	2.13916123326131	0.0350417918437432
890	yor_urd_ewe_tag_aze_heb_rus_ses_svk_azi_ita_dgb_mlt_tig_akn_hin_bam_est_amr_owc_dut_swt_cze_tml_hau_dyu_knd_mol_chh_nor_glc_jav_bat_cnt_igb_kor_gam_anl_arw_scr_fin_swa_fbf_ukr_cic_grk_sun_bos_ind_afr_lat_bul_tur_jpn_alb_sod_bsq_mcd_ven_ben_prs_guj_tha_pol_sid_spa_tsw_bem_slo_lit_ctl_mly_vie_eng_ger_rom_xho_mnd_wly_lda_hun_zul_uzb_pan_krd_fre_geo_tsn_moo_amh_aeg_qcu_swe_por_mao	-0.456462999365627	-1.17173031947246	0.244298463216294
891	scr_por_uzb_lat_lit_heb_pol_rus_svk_dgb_ses_spa_fin_yor_chh_mcd_cnt_dut_afr_guj_urd_tml_sid_bat_gam_tsw_cic_cze_mao_jav_owc_nor_igb_ukr_kor_ger_ewe_alb_ctl_krd_jpn_mlt_tag_bos_fbf_slo_bul_aze_fre_rom_dyu_zul_tsn_vie_bem_ita_hin_amr_mnd_pan_tur_ben_sod_mly_moo_amh_est_eng_qcu_akn_wly_anl_tha_hau_arw_swe_tig_ind_ven_swt_sun_mol_geo_hun_grk_azi_aeg_swa_lda_bsq_knd_bam_glc_xho_prs	-0.311244867428876	-0.743940163001771	0.458788185919254
892	est_kor_anl_rom_knd_prs_cnt_ind_sid_amh_akn_uzb_zul_igb_slo_fbf_heb_hin_wly_bat_ukr_jpn_bsq_dgb_mao_tsn_tml_owc_gam_swe_rus_grk_sod_geo_alb_ger_lda_azi_mol_bam_tag_qcu_ewe_ben_svk_hau_xho_bos_aze_vie_tha_mcd_arw_glc_dut_cze_krd_tur_afr_lat_mlt_jav_por_hun_ven_swa_bul_pol_pan_sun_fre_cic_eng_fin_lit_urd_ses_guj_chh_spa_scr_ctl_tsw_bem_tig_yor_ita_aeg_amr_nor_moo_mly_mnd_swt_dyu	0.455427974501828	1.03941481555984	0.301306662664611
893	rus_fre_geo_mcd_urd_cic_ind_azi_xho_wly_gam_bam_ven_tha_kor_jpn_est_rom_cnt_spa_por_hau_bul_svk_lda_dgb_akn_chh_scr_tag_nor_dyu_qcu_heb_knd_yor_owc_bem_tsw_amh_mol_fbf_aze_ses_grk_sun_anl_bsq_tml_aeg_alb_sid_bat_glc_sod_arw_prs_swa_ctl_hun_slo_mlt_jav_pol_krd_mao_guj_swe_zul_ewe_ita_dut_uzb_ben_vie_fin_afr_lat_swt_tsn_igb_mly_pan_amr_mnd_tur_lit_bos_ukr_ger_hin_moo_cze_eng_tig	-0.199185284601125	-0.462616255085627	0.6447200502086
894	bam_dut_spa_krd_ita_gam_amh_heb_ewe_akn_zul_anl_ses_swe_tur_fin_ger_wly_prs_pan_glc_mcd_swa_mly_mlt_azi_alb_tig_amr_sod_chh_rus_cnt_bul_lat_tml_kor_bsq_owc_moo_ind_hau_vie_lda_bos_tsw_arw_guj_hin_eng_knd_hun_cze_sun_pol_qcu_dgb_scr_mnd_lit_uzb_aze_mao_swt_ven_jpn_nor_svk_slo_fre_tag_yor_fbf_urd_dyu_cic_grk_afr_ctl_sid_bat_mol_igb_ben_bem_aeg_tsn_est_rom_geo_jav_tha_por_ukr_xho	0.677279224042923	1.51763479924074	0.132498601757892
895	lda_mlt_eng_yor_est_cnt_tig_aze_swe_guj_cic_azi_amr_tha_lit_fre_qcu_kor_bos_mao_aeg_amh_tag_scr_ukr_mnd_owc_slo_ger_rus_rom_afr_ses_vie_anl_jav_ctl_arw_fin_grk_por_mol_chh_sun_bem_xho_jpn_glc_zul_hun_bsq_heb_geo_ita_pan_swa_fbf_sid_sod_urd_tml_uzb_knd_mly_ben_mcd_bat_igb_pol_hau_tsn_tur_cze_ewe_svk_nor_hin_akn_alb_lat_dyu_wly_tsw_ven_krd_prs_dut_spa_ind_bul_dgb_moo_swt_bam_gam	0.159087857868565	0.389177372463963	0.698034626399619
896	nor_krd_ctl_cze_fbf_kor_gam_ind_bam_bos_cic_prs_geo_ses_scr_ger_arw_swt_chh_tha_sun_mnd_afr_lat_slo_sod_jpn_spa_jav_azi_amr_tsn_rus_swa_tur_ukr_glc_wly_knd_svk_uzb_mol_owc_fre_ben_urd_yor_xho_grk_fin_alb_mly_pan_bsq_rom_lda_amh_hin_eng_vie_aeg_dgb_swe_tag_qcu_hun_pol_mlt_cnt_dut_heb_bul_est_dyu_bem_tig_tml_por_mcd_moo_aze_ita_ewe_akn_guj_zul_bat_tsw_mao_sid_ven_anl_hau_lit_igb	0.314736864110705	0.765844798495431	0.445708058013293
897	eng_moo_bat_afr_amr_dyu_yor_scr_tsn_sod_tig_sid_aze_cnt_bul_akn_mao_mlt_tsw_krd_alb_swa_bem_ger_azi_ben_ses_hau_ita_nor_amh_por_mcd_gam_knd_vie_tml_wly_swe_heb_tha_xho_guj_lit_cic_uzb_rus_mol_ven_glc_fre_ctl_dut_qcu_anl_slo_owc_svk_igb_ewe_fin_prs_sun_chh_pan_pol_swt_ukr_urd_cze_spa_geo_grk_jpn_bos_jav_arw_est_lda_dgb_mly_zul_hun_mnd_hin_ind_kor_tur_rom_lat_aeg_bam_tag_bsq_fbf	-0.0806031521563093	-0.206944845441407	0.836505365653588
898	mcd_cnt_chh_prs_fbf_krd_bam_glc_ita_mol_jav_rus_sid_fre_rom_ewe_qcu_ven_alb_urd_azi_arw_cic_scr_mao_dyu_geo_akn_amh_bul_ind_tsw_bem_ukr_heb_guj_dgb_aze_xho_hau_aeg_cze_anl_afr_uzb_vie_zul_eng_bsq_swa_swt_sod_slo_lit_mnd_mly_ses_bos_bat_grk_igb_sun_est_pol_swe_pan_jpn_dut_hin_lat_owc_fin_tml_mlt_ctl_por_hun_yor_tur_ger_wly_svk_kor_spa_ben_tag_knd_moo_tha_nor_lda_tig_gam_tsn_amr	0.227388305164405	0.494958478960292	0.621796793072067
899	bul_est_moo_fbf_amh_azi_owc_bsq_glc_alb_cic_ukr_hin_nor_rus_jav_vie_uzb_ewe_sun_lda_mol_guj_pol_ita_aze_scr_sid_krd_ind_bat_xho_ger_hau_pan_rom_slo_lat_sod_tig_afr_mao_mly_swe_cze_mnd_fre_por_zul_hun_gam_dyu_yor_kor_urd_tsw_anl_heb_prs_tml_ben_fin_cnt_swa_jpn_aeg_geo_mlt_grk_dut_ven_dgb_bos_bem_igb_swt_ctl_qcu_mcd_bam_tha_chh_svk_ses_wly_amr_lit_spa_tag_eng_tsn_tur_knd_akn_arw	0.106212474618697	0.251502509293925	0.801980530668368
900	mcd_eng_sod_vie_owc_mly_aze_bsq_guj_sun_spa_tig_azi_tag_pan_wly_nor_ger_aeg_xho_swe_alb_est_mlt_heb_ukr_cic_chh_hin_jpn_pol_hun_mao_zul_amr_urd_mnd_ind_ita_ewe_bos_mol_anl_ctl_rom_yor_kor_dgb_fre_glc_ses_bem_scr_tml_akn_swt_por_rus_jav_lda_bam_knd_igb_tha_hau_grk_krd_qcu_bat_tsn_lit_moo_dut_tur_dyu_ben_tsw_uzb_prs_arw_fin_swa_cze_geo_sid_bul_svk_afr_fbf_amh_ven_slo_cnt_lat_gam	-0.121409793121303	-0.312561481659877	0.755313627708136
901	guj_akn_fbf_cnt_sun_urd_ses_bsq_jav_nor_lit_bem_swa_bat_swt_geo_igb_azi_pan_fre_cic_hau_krd_amh_moo_scr_uzb_afr_ger_kor_sod_alb_eng_ven_xho_bul_tur_por_ewe_dut_tsn_mly_dyu_jpn_ukr_slo_tml_lda_pol_grk_ita_svk_bos_glc_aeg_fin_cze_vie_heb_anl_mlt_hun_wly_bam_aze_dgb_owc_yor_mcd_gam_amr_mol_mao_tig_rus_mnd_arw_lat_prs_rom_ind_ben_spa_hin_zul_tsw_swe_knd_tag_ctl_tha_est_chh_qcu_sid	0.622898392674476	1.65523504047157	0.101247767402482
902	amh_dgb_uzb_qcu_ukr_est_amr_rus_azi_rom_yor_bat_zul_sod_fre_moo_cic_ita_aeg_spa_bem_tag_ctl_pan_lda_swa_vie_knd_mao_akn_bul_por_bsq_fbf_dyu_hau_prs_glc_hun_sid_mlt_tig_slo_kor_krd_cze_bos_tsn_alb_mly_heb_tha_owc_hin_scr_anl_cnt_guj_ben_lat_afr_mol_geo_aze_ewe_arw_ger_igb_pol_eng_chh_ind_jav_fin_bam_svk_xho_lit_ses_urd_grk_jpn_swt_mcd_wly_sun_mnd_dut_gam_tur_ven_tsw_swe_tml_nor	-0.24624371310693	-0.591623329847788	0.555538272427033
903	jav_alb_uzb_pan_cic_akn_hin_prs_slo_aze_glc_afr_swe_swt_cze_fbf_vie_bos_qcu_xho_aeg_guj_yor_kor_tsw_gam_tig_sod_ben_amr_bsq_sid_urd_bat_dyu_cnt_amh_mly_ita_est_bam_tag_lit_mlt_ctl_ukr_spa_krd_dut_chh_fre_tur_nor_heb_sun_azi_pol_knd_ven_eng_tml_hun_hau_bul_igb_ses_tha_lat_mao_mol_arw_swa_rus_anl_geo_zul_lda_tsn_wly_svk_bem_grk_jpn_dgb_mcd_fin_por_owc_ewe_scr_mnd_moo_ger_rom_ind	0.420612372532773	1.0132094602496	0.313588937250353
904	swa_spa_ind_mnd_ctl_bos_amh_yor_heb_uzb_geo_hun_owc_sid_arw_gam_por_dyu_zul_sun_vie_ita_fin_nor_fbf_hin_tig_tsw_cnt_alb_ben_cze_ven_azi_rus_tsn_bam_swt_pan_mlt_bem_mly_grk_cic_glc_ukr_anl_eng_moo_mao_swe_lda_tml_tur_prs_lit_rom_ewe_guj_bsq_dut_mcd_tag_wly_aeg_qcu_ses_fre_scr_slo_chh_jpn_sod_ger_pol_mol_hau_svk_lat_est_xho_krd_aze_dgb_bul_bat_urd_tha_igb_jav_afr_amr_kor_knd_akn	0.37697063388867	1.05923152498951	0.292237707672193
905	geo_jpn_swt_azi_dgb_bat_pol_mcd_scr_mly_ger_sun_afr_alb_jav_ind_bam_yor_igb_dyu_guj_fin_ses_ctl_tha_tsn_slo_lda_grk_owc_amh_cic_lit_heb_moo_fre_aze_prs_lat_mol_pan_kor_eng_aeg_zul_svk_spa_rus_gam_bem_ukr_tsw_chh_arw_akn_bul_fbf_krd_dut_est_uzb_hun_swa_wly_ven_tag_cnt_bsq_rom_ewe_hin_ben_ita_cze_anl_amr_mao_tur_por_mlt_tig_urd_glc_swe_vie_mnd_bos_qcu_tml_xho_hau_knd_nor_sid_sod	-0.3760139033469	-1.04550676425281	0.298498675651506
906	afr_mly_rus_spa_ukr_mcd_anl_hau_fin_lda_svk_arw_est_jav_krd_swt_amh_swa_bem_glc_sod_ven_moo_owc_guj_tha_ctl_urd_aze_ewe_bam_hun_akn_fre_pol_slo_wly_ben_cic_dyu_vie_dgb_sid_prs_bul_heb_mnd_bsq_rom_uzb_hin_fbf_qcu_dut_lit_pan_xho_tig_tsn_tml_mlt_ger_yor_azi_knd_bos_nor_ses_tag_grk_ind_igb_sun_bat_zul_jpn_cnt_por_mol_geo_eng_chh_kor_tur_scr_alb_tsw_mao_swe_aeg_gam_cze_ita_amr_lat	-0.34211713805228	-0.766952224118902	0.445052552910953
[truncated: 94 more rows]
