# Supplementary material for: Future Tense and Economic Decisions: Controlling for Cultural Evolution
Source: PLoS One. 2015 Jul 17;10(7):e0132145. doi: 10.1371/journal.pone.0132145 (PMC4506144; doi:10.1371/journal.pone.0132145)
Supplement: S8 Appendix — See README files within the various sub-folders. (ZIP) [file pone.0132145.s008.zip › S3_Code/Residuals_new/PGLS/PermuteResults/permute_S_36000.csv]

	ftr	r	t	p
1	heb_grk_bem_eng_swe_lit_sid_ven_igb_xho_moo_chh_mcd_bam_guj_est_ind_hun_ewe_ctl_tag_tig_slo_hau_pol_amh_aeg_prs_owc_fre_bul_dut_nor_mol_bsq_cnt_akn_por_tml_jav_mly_wly_mnd_tsn_knd_amr_ita_azi_dgb_bos_anl_cic_jpn_aze_ses_ger_rus_fbf_dyu_kor_uzb_bat_tha_glc_krd_hin_zul_qcu_urd_tur_spa_mao_swa_gam_svk_pan_yor_ukr_afr_scr_ben_cze_sun_lat_tsw_alb_rom_lda_swt_vie_mlt_geo_sod_fin_arw	0.704717509420849	1.82964225162882	0.0705074161139706
2	ben_tml_swt_bsq_jav_tsw_hin_dgb_qcu_tur_tig_bos_aeg_mnd_kor_sun_wly_pan_heb_moo_sod_tag_lda_rom_bat_nor_slo_prs_mcd_glc_amh_gam_owc_alb_ger_tha_pol_xho_hau_geo_tsn_azi_mao_cnt_dyu_anl_arw_zul_fbf_ctl_jpn_por_hun_knd_krd_amr_ses_est_mlt_urd_uzb_aze_swa_eng_akn_ven_dut_guj_chh_yor_ind_ukr_svk_afr_lit_cic_bam_lat_fre_ewe_fin_bem_spa_grk_mly_sid_cze_igb_swe_bul_mol_vie_scr_ita_rus	-0.0213299741617581	-0.0561219086931871	0.955365088524356
3	ben_mly_fbf_ses_uzb_lat_wly_eng_pan_rom_xho_prs_sun_slo_bul_bos_pol_yor_est_qcu_ctl_lda_mcd_moo_spa_ind_cnt_bsq_dgb_ewe_bat_jpn_ger_dut_azi_tml_urd_anl_mnd_gam_grk_geo_igb_chh_rus_owc_bam_swt_cic_nor_bem_mol_guj_amr_hun_por_scr_aze_akn_alb_tsn_fre_heb_jav_knd_fin_tur_krd_svk_afr_lit_hin_tig_ven_arw_sod_dyu_tha_tag_mao_vie_hau_tsw_aeg_zul_cze_glc_amh_mlt_sid_swe_kor_ukr_swa_ita	0.160131535552496	0.414115486293237	0.679743072345055
4	cic_pan_krd_xho_ita_cnt_mao_svk_owc_jpn_bsq_ger_mcd_alb_mol_fbf_bos_geo_lat_pol_kor_tsw_jav_zul_sod_sun_por_rom_swt_hau_fin_grk_amh_ses_ben_lda_moo_fre_heb_scr_bam_dyu_knd_sid_tur_bem_glc_ukr_ctl_tig_bul_qcu_uzb_gam_dut_chh_aze_tha_hun_mly_eng_lit_ind_tsn_tag_azi_bat_vie_akn_yor_guj_ven_mnd_swe_dgb_afr_swa_mlt_rus_cze_spa_slo_ewe_anl_prs_igb_nor_amr_tml_aeg_wly_est_hin_urd_arw	-0.0472194119333173	-0.107770165657714	0.914410171895358
5	scr_amr_gam_tig_mlt_lat_vie_jav_kor_eng_fbf_pol_mnd_grk_hau_fin_por_hin_knd_tag_ven_ukr_tml_igb_wly_sid_amh_chh_mao_cnt_tsw_bem_hun_akn_ita_cic_moo_zul_rus_krd_rom_lit_aze_afr_yor_dgb_mly_jpn_sun_lda_xho_mol_sod_arw_uzb_anl_qcu_dut_mcd_bat_pan_tsn_fre_tha_cze_azi_dyu_bos_slo_urd_bul_nor_ger_tur_bsq_ind_swe_est_spa_aeg_ewe_heb_svk_ctl_ben_prs_alb_swt_owc_geo_glc_bam_guj_ses_swa	-0.581408811310093	-1.35555666884408	0.178523149916445
6	guj_amr_bos_xho_uzb_swt_mcd_wly_rus_pan_mlt_knd_glc_ses_cic_lit_tha_aze_ven_ukr_pol_slo_akn_hau_igb_alb_mnd_est_sun_grk_tml_tsn_dyu_dut_azi_ind_svk_owc_hun_sid_jpn_bsq_dgb_sod_rom_moo_ben_jav_zul_swa_spa_fin_aeg_bul_por_amh_bat_fre_mao_heb_kor_prs_bem_yor_anl_cnt_gam_chh_cze_tig_qcu_eng_lda_nor_afr_tag_tur_urd_swe_arw_ctl_tsw_ger_fbf_lat_bam_mol_geo_ewe_krd_mly_vie_hin_ita_scr	0.37717335713386	1.01820620186006	0.311221520261426
7	swt_cze_tur_dgb_yor_scr_lat_aze_vie_ger_tsw_svk_fbf_pol_akn_sod_wly_spa_ewe_swe_tig_azi_amh_ukr_arw_por_tha_bam_dut_lda_sun_hun_igb_prs_xho_aeg_amr_bsq_jpn_zul_pan_bul_cnt_ita_chh_uzb_mly_swa_hau_hin_krd_nor_mao_urd_guj_tsn_eng_bat_qcu_lit_afr_moo_bem_knd_grk_bos_slo_cic_kor_ctl_mlt_mnd_est_gam_geo_ben_owc_ses_fin_alb_tag_heb_mcd_dyu_ind_anl_glc_fre_jav_sid_rus_mol_ven_rom_tml	0.467748855954895	1.26282472303488	0.209809306800545
8	fin_igb_tur_jav_hin_lat_por_hun_wly_alb_aze_azi_gam_swe_nor_uzb_eng_ben_bem_sun_prs_bat_tig_grk_ewe_dut_mlt_chh_svk_bos_tag_amh_glc_xho_sod_aeg_amr_ind_cze_vie_heb_afr_qcu_tsw_dyu_mcd_moo_fbf_tha_tml_swt_anl_ses_knd_dgb_mnd_bsq_fre_slo_cic_arw_ita_ger_sid_jpn_ukr_bam_rus_pan_mly_owc_guj_krd_lda_ctl_ven_hau_est_pol_geo_urd_lit_tsn_kor_rom_swa_yor_cnt_bul_akn_scr_mao_spa_mol_zul	0.0768413519140561	0.196840917999398	0.844381566137826
9	krd_ewe_amh_ctl_jpn_tsn_zul_tml_sod_afr_cnt_arw_guj_fre_bam_gam_glc_tag_cze_anl_tha_hau_mlt_lda_akn_prs_swe_heb_sun_hin_amr_aze_slo_mol_bem_yor_bul_por_kor_lat_rus_ben_lit_bat_pol_nor_chh_alb_mnd_ita_aeg_mao_ukr_rom_mly_est_tur_tig_dyu_ven_qcu_dgb_igb_dut_owc_mcd_moo_scr_pan_fbf_ind_ses_azi_svk_uzb_bos_tsw_spa_ger_bsq_urd_geo_grk_cic_jav_vie_fin_knd_eng_hun_swt_xho_swa_wly_sid	0.0645367344830265	0.144207636049437	0.885648549774703
10	grk_swa_amh_dyu_wly_tig_nor_sid_svk_ewe_fre_mao_ben_jav_pan_lda_spa_jpn_chh_ctl_hun_hin_tsw_fin_rus_amr_bsq_geo_pol_xho_ses_alb_arw_est_scr_knd_bul_ger_slo_lat_prs_bat_tml_gam_kor_mly_glc_sod_swt_aeg_cze_dut_lit_hau_azi_yor_mol_ukr_igb_cnt_anl_cic_bem_tha_vie_swe_moo_ita_owc_tag_uzb_sun_qcu_bos_mcd_akn_urd_heb_ven_fbf_krd_por_rom_eng_aze_bam_mlt_tur_zul_afr_guj_mnd_tsn_ind_dgb	0.26534878922685	0.68364103284507	0.495901678399408
11	ses_bos_arw_scr_mlt_cnt_swt_ukr_amh_swa_tig_qcu_lat_xho_ben_bul_vie_heb_aze_jpn_grk_sod_fre_tha_pol_ita_chh_mcd_glc_ewe_afr_bam_zul_hau_por_akn_spa_yor_hun_knd_lit_fin_aeg_mnd_hin_dut_krd_moo_alb_igb_azi_uzb_sid_pan_nor_ven_tag_urd_anl_amr_mly_fbf_cic_ger_gam_bat_tml_dyu_kor_rom_rus_bem_slo_lda_ctl_bsq_eng_svk_mao_guj_tsw_est_cze_jav_wly_sun_dgb_tsn_tur_ind_prs_swe_mol_owc_geo	NA	NA	NA
12	bat_sun_qcu_por_svk_aze_mao_dut_mcd_mnd_vie_grk_ger_chh_ukr_bsq_geo_ses_pol_pan_hun_jpn_guj_lit_spa_cze_slo_uzb_fin_aeg_amr_scr_ben_zul_akn_krd_tag_ita_prs_heb_arw_yor_fre_ind_cic_bam_glc_bem_bos_lda_anl_tig_wly_est_tha_owc_tur_kor_fbf_tml_amh_gam_swt_hin_dgb_dyu_lat_ctl_jav_urd_nor_mol_tsn_igb_knd_hau_swa_moo_sid_rus_alb_azi_cnt_ven_afr_ewe_sod_eng_mlt_xho_rom_mly_bul_swe_tsw	-0.113372555267329	-0.30240190364658	0.763020997476489
13	mcd_ger_ukr_rus_swt_ctl_arw_afr_aeg_anl_geo_vie_nor_tsw_hau_cic_wly_ses_ewe_est_prs_spa_azi_cnt_hun_mol_swe_cze_swa_slo_fre_guj_dgb_bam_mao_lit_knd_mly_rom_heb_ita_tha_dut_urd_krd_qcu_bsq_tml_jav_grk_uzb_bem_por_lda_tag_igb_eng_lat_mnd_gam_aze_tsn_tur_fin_zul_jpn_fbf_chh_bul_scr_ven_pan_sun_bat_amh_kor_moo_xho_hin_ben_ind_alb_dyu_amr_mlt_pol_yor_glc_tig_akn_sod_sid_owc_svk_bos	0.121350192917991	0.307499656068926	0.759150646093935
14	cnt_bsq_pan_arw_swe_ukr_slo_ind_swa_tha_fbf_yor_pol_zul_mnd_ctl_fin_tag_fre_heb_bat_bam_amh_ewe_rus_bem_lit_lat_xho_urd_tsn_akn_sun_ben_dgb_mcd_eng_sod_prs_jav_scr_hun_geo_hin_qcu_tsw_tml_mol_aeg_glc_mao_jpn_bul_tur_swt_svk_bos_dyu_sid_por_cze_spa_aze_wly_ses_moo_tig_afr_anl_vie_lda_ita_est_igb_krd_mly_amr_rom_nor_uzb_alb_chh_owc_kor_ven_cic_knd_ger_gam_grk_azi_guj_dut_hau_mlt	0.867150365595947	2.04597938252262	0.043581971464019
15	wly_fbf_igb_arw_zul_nor_lda_tur_yor_prs_kor_urd_akn_afr_hin_ger_tsn_gam_knd_spa_chh_bem_dyu_mlt_tig_xho_dut_mcd_anl_jav_aeg_mol_rom_tml_ukr_vie_alb_tag_amr_scr_tha_lit_grk_swa_bos_por_ben_lat_krd_owc_ita_est_qcu_aze_glc_slo_geo_moo_cze_bam_sod_ses_tsw_azi_fre_ind_pol_bsq_cnt_swe_amh_bat_mao_pan_sid_dgb_heb_jpn_hun_ctl_mly_ewe_mnd_cic_guj_rus_eng_uzb_swt_bul_svk_sun_ven_hau_fin	-0.0347928133738084	-0.0780586977596573	0.937949063679537
16	cnt_est_dgb_ben_slo_ger_spa_lit_swe_rus_mlt_hun_kor_mly_tur_yor_cze_afr_mcd_sid_fin_fre_lat_bul_urd_guj_geo_pan_owc_ven_lda_bem_amr_uzb_por_tml_igb_hau_mnd_svk_akn_eng_ind_tsw_gam_krd_alb_vie_moo_fbf_bam_sun_tsn_cic_bsq_tha_ita_mao_mol_knd_bos_swt_prs_aeg_dyu_ewe_anl_heb_chh_jpn_wly_swa_sod_amh_glc_rom_tag_tig_grk_bat_jav_hin_pol_qcu_azi_ctl_ses_ukr_dut_arw_nor_xho_zul_aze_scr	-0.162553111165115	-0.366407667940552	0.714893163561173
17	est_amh_mol_xho_heb_bam_mao_tur_spa_ita_swa_krd_hau_prs_ind_knd_lit_scr_arw_dut_tha_tsw_guj_zul_lat_fbf_glc_mlt_mcd_lda_tsn_qcu_igb_geo_dyu_swt_vie_pan_ctl_tig_azi_gam_urd_ben_rus_cic_por_bat_chh_owc_sod_ven_bul_ukr_bsq_jpn_mly_ewe_pol_afr_eng_kor_swe_hin_nor_alb_uzb_fre_mnd_jav_cnt_moo_ses_slo_amr_tml_svk_grk_sun_anl_ger_bem_cze_sid_fin_bos_hun_rom_dgb_akn_wly_yor_tag_aeg_aze	0.932493028450251	2.44809038589678	0.0162374524120787
18	svk_zul_xho_mnd_rom_jpn_mao_por_chh_ven_sod_tml_bsq_moo_mcd_bat_prs_sun_nor_wly_tsn_lit_ukr_jav_ses_igb_sid_dut_qcu_pol_tur_aeg_owc_ctl_ind_amh_arw_est_hun_gam_dgb_mlt_kor_aze_ewe_dyu_tag_bem_ita_glc_yor_scr_ger_afr_geo_tig_eng_uzb_fbf_cze_mol_bos_tsw_krd_tha_urd_anl_hin_fin_swa_heb_slo_knd_hau_guj_lda_fre_mly_vie_akn_ben_cnt_cic_lat_pan_bam_amr_azi_spa_swt_swe_bul_alb_rus_grk	-0.0551645008940863	-0.122738112038284	0.902579333644453
19	akn_por_tml_prs_nor_jav_chh_glc_bul_mly_lda_grk_spa_cze_bat_bem_mcd_eng_fbf_ctl_ita_mnd_hau_urd_swt_uzb_slo_pol_svk_jpn_azi_kor_alb_ewe_bsq_owc_rus_tsn_xho_ukr_lit_mol_ben_igb_bos_aeg_vie_yor_heb_qcu_ven_tsw_sun_fre_hun_aze_dgb_geo_mao_ses_anl_krd_tha_guj_amr_amh_arw_ger_swe_knd_mlt_dut_cnt_tig_bam_fin_zul_gam_est_cic_wly_moo_tag_pan_hin_rom_lat_ind_tur_scr_sod_dyu_swa_afr_sid	-0.285590126662771	-0.661692839337467	0.509804279544642
20	ctl_eng_ven_moo_amh_mol_aeg_lit_tsn_ger_slo_bem_nor_pol_scr_rus_ita_bos_mcd_tag_vie_tha_swa_hau_fin_svk_zul_cze_pan_swe_akn_azi_alb_afr_mlt_sun_ses_por_guj_knd_geo_dut_gam_anl_igb_chh_tig_jav_tsw_swt_bam_prs_cnt_xho_spa_krd_ben_mly_glc_mnd_heb_aze_lat_hin_wly_grk_sod_ind_dyu_arw_tur_bat_lda_ewe_rom_sid_mao_cic_fre_ukr_qcu_kor_bsq_est_jpn_yor_owc_bul_urd_tml_amr_fbf_hun_dgb_uzb	-0.642192165187526	-1.50398563895092	0.135973591591218
21	scr_aze_prs_cic_pol_yor_tsn_amh_ind_ctl_bam_bsq_ukr_igb_moo_rom_kor_svk_grk_mly_uzb_fbf_wly_swt_ger_slo_tig_aeg_ita_pan_azi_jav_swa_guj_geo_tag_hun_knd_ses_ewe_dut_fre_swe_mao_ven_chh_amr_mlt_glc_vie_cze_lat_nor_hin_urd_qcu_zul_mnd_tml_hau_spa_fin_mol_est_eng_mcd_gam_sod_lda_jpn_bos_heb_por_tha_dyu_lit_tur_owc_rus_akn_tsw_sun_bem_dgb_sid_anl_alb_arw_cnt_ben_bat_xho_afr_krd_bul	-0.361946210463551	-0.873950142562455	0.384396615423343
22	tsn_vie_tur_afr_mly_aeg_ind_lat_heb_rus_sun_azi_swe_moo_pol_bsq_alb_igb_sod_fbf_nor_krd_owc_qcu_uzb_tag_tig_ses_hau_fin_prs_mlt_lit_glc_cnt_mao_ita_gam_dyu_anl_amh_mol_ven_aze_cic_ctl_akn_est_geo_jav_kor_svk_spa_hin_mcd_tha_guj_ben_jpn_dgb_ukr_scr_pan_rom_lda_bat_eng_xho_fre_bul_arw_swt_yor_cze_bam_ewe_bem_swa_bos_por_sid_chh_zul_knd_ger_urd_dut_mnd_slo_wly_grk_amr_tml_hun_tsw	0.0254560525421006	0.0596032895633624	0.952599490140781
23	lat_hin_eng_prs_mnd_rus_tur_kor_azi_tml_tsw_mlt_bos_cze_ind_chh_ita_jpn_grk_ven_heb_bem_fbf_wly_urd_arw_qcu_bsq_ewe_lda_sod_ukr_bul_pan_nor_cnt_vie_ger_sun_bat_knd_tag_fin_lit_pol_swe_jav_sid_dut_amh_hun_aeg_krd_est_xho_dyu_igb_tig_mcd_mol_aze_swt_amr_svk_slo_alb_uzb_por_guj_tha_swa_akn_geo_cic_owc_ctl_rom_zul_bam_glc_fre_ses_moo_tsn_anl_spa_afr_yor_hau_mao_mly_ben_gam_dgb_scr	0.571591907772132	1.32860872134749	0.187227982592904
24	ses_akn_spa_pol_qcu_prs_swe_bam_tha_yor_ctl_chh_urd_bem_tig_lit_knd_amr_jav_sod_lda_ven_bsq_glc_scr_wly_igb_dgb_mnd_svk_cze_hun_bul_cic_mlt_gam_hau_nor_kor_grk_mly_rom_sun_ind_bat_est_tsn_sid_ita_cnt_amh_ger_por_mao_uzb_dyu_ewe_aze_azi_slo_anl_alb_bos_eng_ukr_moo_vie_dut_krd_fre_mcd_jpn_arw_xho_geo_lat_aeg_rus_zul_mol_ben_fbf_tur_guj_fin_pan_tsw_afr_tag_swa_owc_heb_hin_swt_tml	-0.387954797584943	-0.895860848838324	0.372640073521863
25	sod_lda_ven_sid_pan_por_gam_jpn_grk_pol_hun_mnd_amh_dgb_tag_krd_heb_lat_fre_ewe_fbf_geo_akn_jav_uzb_kor_bsq_amr_alb_wly_swt_fin_tml_tsw_hin_glc_bul_vie_mcd_guj_lit_ita_mao_bem_spa_ukr_ctl_arw_afr_mol_rus_anl_aeg_tsn_moo_zul_scr_xho_azi_cic_dyu_prs_igb_chh_swa_est_urd_tig_tur_qcu_knd_eng_slo_dut_ger_ben_bam_svk_hau_bos_ind_yor_swe_rom_owc_ses_sun_cze_tha_mlt_bat_mly_nor_aze_cnt	-0.117522089155874	-0.310583941514106	0.75681193948054
26	tha_xho_ind_grk_urd_scr_dut_ven_chh_bul_zul_cic_ukr_bsq_cnt_sun_slo_mol_hau_ben_ita_anl_igb_alb_bat_knd_glc_wly_sod_hin_aze_kor_mnd_lda_sid_vie_heb_geo_tag_qcu_tig_hun_amh_afr_por_lat_ger_pan_uzb_akn_dgb_pol_prs_tur_rom_swe_mlt_gam_rus_moo_eng_ctl_dyu_krd_aeg_bam_ewe_yor_azi_swa_mcd_est_amr_fbf_lit_cze_mly_arw_fre_ses_bem_tsn_tml_mao_owc_svk_spa_nor_swt_bos_fin_jav_jpn_guj_tsw	-0.0782730313035201	-0.176445897905801	0.860327319228473
27	gam_tig_yor_ctl_cze_xho_lit_glc_owc_kor_sid_lat_mlt_grk_knd_ita_anl_tsn_svk_vie_dyu_amh_ukr_geo_bsq_scr_alb_fbf_nor_dgb_tag_rus_bat_ben_swt_jav_lda_prs_ewe_dut_aze_qcu_igb_chh_pol_ger_arw_fre_mly_bul_ven_amr_aeg_est_bos_tml_mnd_pan_mol_cic_rom_afr_ind_por_azi_akn_bam_spa_jpn_swa_tsw_wly_guj_tur_uzb_zul_swe_tha_mao_sun_cnt_bem_ses_mcd_fin_slo_eng_moo_krd_heb_hin_hun_sod_hau_urd	0.421539007046254	1.09667090411722	0.275616888782539
28	cnt_sun_prs_akn_qcu_rus_pol_pan_vie_ukr_amr_rom_heb_mnd_ven_por_bsq_tur_mcd_hau_azi_ger_ind_bos_cic_fin_amh_aze_bat_bem_geo_arw_mlt_ben_uzb_sod_mly_gam_mao_guj_aeg_wly_tml_moo_alb_tha_lit_afr_nor_chh_mol_fre_dut_grk_jav_cze_knd_ses_jpn_est_bam_fbf_anl_igb_tig_glc_scr_swt_tsw_ita_urd_hun_dgb_hin_sid_slo_lda_eng_kor_swe_swa_yor_tsn_bul_ctl_spa_xho_svk_ewe_lat_tag_owc_dyu_krd_zul	-0.0910034424914105	-0.237435170157581	0.812841486513196
29	lda_cze_bem_bat_bos_fin_est_bam_cnt_anl_ger_ita_spa_heb_tha_jpn_ctl_akn_mly_moo_yor_nor_urd_bul_mnd_arw_ben_tag_owc_ind_qcu_mlt_slo_hau_wly_guj_hun_dut_svk_prs_lit_dyu_pan_bsq_swa_uzb_swt_geo_cic_tsn_gam_rom_dgb_scr_chh_grk_sid_glc_rus_vie_sun_amr_xho_aeg_lat_tsw_tig_afr_ven_igb_hin_jav_fre_alb_pol_swe_mcd_eng_mao_aze_ukr_knd_fbf_mol_krd_ses_por_sod_amh_ewe_zul_kor_azi_tml_tur	-0.135007540724085	-0.360887658682256	0.719001900429764
30	sod_bam_chh_fbf_ses_pol_mcd_ven_bem_glc_cic_wly_slo_owc_ben_jav_tha_grk_est_igb_ewe_dgb_mnd_uzb_bat_dut_zul_moo_bul_ind_knd_eng_tsn_tig_vie_svk_ukr_hun_azi_dyu_cze_ita_fre_aze_yor_swa_rus_prs_mao_lda_tur_tsw_amh_mly_gam_afr_scr_swe_rom_amr_ctl_aeg_hau_spa_mol_sun_arw_pan_lit_krd_xho_anl_cnt_hin_qcu_lat_kor_tag_mlt_swt_sid_tml_fin_heb_bos_alb_geo_akn_por_ger_jpn_nor_guj_urd_bsq	-0.935048086805607	-2.28875220649373	0.0243578189652519
31	bsq_lat_sod_jav_yor_spa_ben_bat_aze_cze_ctl_lit_swa_ger_vie_sun_tha_afr_glc_pol_xho_owc_heb_cic_tag_prs_mly_guj_azi_anl_ukr_kor_hun_ind_bul_grk_arw_cnt_alb_dgb_ewe_ita_dyu_krd_ven_bem_pan_fre_hin_swt_mao_moo_urd_uzb_fin_bos_jpn_mcd_lda_hau_mol_tsw_eng_qcu_ses_est_zul_tur_dut_knd_tml_slo_chh_geo_amh_wly_bam_igb_fbf_rom_sid_mnd_tsn_svk_nor_swe_tig_gam_scr_aeg_por_amr_mlt_rus_akn	-0.194898272659421	-0.505568216762012	0.614355966678742
32	azi_heb_anl_guj_vie_akn_swe_sod_tsw_pol_grk_cnt_scr_slo_bos_ctl_gam_hun_geo_uzb_xho_igb_kor_ben_est_ukr_mao_tag_zul_jav_por_amr_chh_ewe_afr_mol_pan_swt_aze_fbf_swa_nor_wly_arw_aeg_tml_spa_prs_mly_ven_lda_rus_tur_urd_bem_lat_rom_alb_bsq_glc_dyu_hin_ses_bat_mlt_qcu_ind_owc_krd_eng_jpn_dgb_moo_ita_sid_hau_cze_mnd_tig_mcd_cic_sun_bam_fin_ger_lit_yor_svk_tsn_dut_tha_fre_amh_bul_knd	-0.134544563221043	-0.332316293397526	0.740398291910979
33	wly_akn_prs_mcd_ukr_lit_moo_tha_heb_jav_ger_uzb_pol_aeg_bat_grk_bos_gam_pan_tsw_ewe_mol_spa_tig_ben_sid_nor_bul_amr_tag_rom_qcu_dgb_mly_lda_amh_azi_geo_hun_arw_vie_glc_swe_scr_alb_eng_sod_por_fbf_cic_bam_kor_guj_urd_dut_est_aze_slo_ven_lat_hau_sun_hin_svk_bem_cze_ctl_bsq_swa_tur_fre_cnt_tml_jpn_afr_knd_anl_zul_ind_mao_igb_yor_owc_mlt_fin_xho_tsn_chh_mnd_dyu_krd_ses_ita_swt_rus	0.632812753612027	1.51829148295782	0.132333192814661
34	sod_tur_swt_anl_glc_aeg_amh_mlt_jav_kor_yor_mao_swe_ses_bam_heb_fbf_azi_nor_knd_jpn_igb_urd_owc_mcd_akn_dyu_krd_ita_hun_slo_hau_alb_swa_rus_mly_lat_bul_amr_cze_afr_tha_geo_tsw_zul_gam_guj_chh_ukr_svk_scr_fin_arw_sun_pan_ben_vie_lda_aze_cnt_eng_bsq_grk_tml_sid_rom_mnd_mol_qcu_bat_est_cic_tig_ctl_prs_spa_ger_tag_bem_ewe_por_hin_fre_tsn_uzb_xho_ven_wly_dut_lit_ind_moo_dgb_bos_pol	-0.302118794995297	-0.790691636439837	0.431135697915866
35	yor_tig_alb_afr_ctl_zul_bos_bul_aze_cnt_xho_fbf_gam_pol_kor_tha_rom_jpn_hau_lat_hin_mlt_azi_tml_tur_wly_ven_spa_owc_ger_swa_swt_ben_mao_tsn_svk_moo_heb_urd_hun_ukr_cic_tag_dyu_fin_ses_mnd_uzb_ind_scr_tsw_chh_mol_mly_vie_jav_pan_bem_cze_krd_lit_dgb_eng_nor_prs_qcu_bam_mcd_arw_sid_anl_dut_bsq_guj_amh_ewe_slo_rus_por_swe_geo_sod_ita_lda_knd_glc_grk_sun_igb_fre_akn_est_bat_aeg_amr	0.687863826222528	1.64642195030672	0.103052276751704
36	tml_swa_mol_vie_tsw_sid_ben_igb_hau_dut_moo_ukr_amr_kor_chh_grk_hun_cnt_bem_por_mlt_scr_aze_guj_ind_yor_amh_azi_anl_dgb_fin_lda_tha_wly_qcu_eng_spa_mly_owc_cic_tur_ven_ctl_slo_xho_tsn_knd_est_tag_sod_mnd_bat_alb_geo_cze_arw_fbf_glc_rus_ses_ewe_pol_fre_gam_mcd_krd_sun_tig_lat_heb_afr_prs_rom_bam_akn_urd_pan_swt_nor_jav_uzb_lit_bul_bos_zul_hin_swe_ita_ger_jpn_bsq_mao_aeg_svk_dyu	-0.496920912352266	-1.15157419615707	0.25244801003496
37	scr_est_afr_bos_ger_uzb_swa_chh_anl_amh_fre_spa_akn_ben_dyu_dut_tig_glc_amr_owc_mly_knd_lda_bsq_xho_zul_tha_ita_mao_alb_cnt_nor_azi_svk_igb_kor_mcd_wly_gam_bul_arw_bam_lat_aze_aeg_tag_jpn_tur_swe_bat_mlt_por_krd_hun_bem_guj_heb_fbf_ukr_qcu_vie_urd_sod_tsn_grk_pan_cic_sun_yor_ewe_cze_dgb_tsw_geo_ind_jav_eng_hau_tml_pol_rom_lit_ses_ven_sid_mol_fin_hin_mnd_slo_prs_ctl_rus_swt_moo	0.222117477443735	0.507387483120428	0.613084090442051
38	amh_urd_ctl_swa_jav_tag_fbf_ses_mly_tha_igb_chh_bos_hun_glc_scr_jpn_sun_cze_hau_prs_mao_knd_bem_tig_lda_ven_fre_mol_aze_eng_slo_sod_pol_dyu_qcu_swe_xho_mlt_bat_mnd_alb_por_arw_zul_wly_vie_amr_geo_cic_est_ind_guj_hin_mcd_sid_tml_dut_gam_tsw_ewe_lat_swt_rus_bam_dgb_rom_ukr_spa_bul_ita_fin_cnt_krd_uzb_anl_aeg_ger_svk_azi_nor_afr_moo_akn_heb_kor_bsq_tur_tsn_ben_lit_owc_pan_yor_grk	-0.783918531775702	-1.81673014802707	0.0724796182128818
39	chh_glc_kor_mly_amh_svk_guj_swt_aze_lda_hun_grk_sun_lat_arw_sod_mol_bos_tsw_fin_jav_spa_cic_ewe_ses_tur_bem_tha_dgb_rom_urd_rus_swa_zul_mcd_krd_ukr_slo_heb_anl_igb_bul_amr_bsq_bat_gam_yor_wly_scr_knd_fbf_xho_geo_uzb_aeg_nor_fre_jpn_eng_ven_pol_pan_cnt_moo_mao_tag_ben_afr_tsn_tml_vie_tig_azi_dyu_mnd_hin_alb_lit_cze_dut_ita_qcu_ind_por_akn_prs_hau_owc_swe_ger_est_sid_mlt_bam_ctl	0.213968292970625	0.498950631456761	0.618992346179023
40	tig_tha_bem_uzb_sun_gam_qcu_knd_aeg_lda_dgb_eng_grk_aze_akn_por_bam_geo_hun_rom_ctl_svk_yor_lit_kor_jpn_glc_tml_ewe_mcd_moo_swt_fbf_mol_ita_mao_tag_mlt_slo_swe_hau_bsq_swa_vie_est_bos_owc_amh_alb_nor_fin_scr_sid_cnt_jav_lat_guj_pan_sod_dut_anl_ses_rus_afr_dyu_urd_xho_mnd_fre_cic_heb_pol_azi_amr_ukr_tsn_ind_ven_mly_bat_ben_spa_wly_hin_krd_ger_tur_zul_chh_cze_tsw_bul_arw_prs_igb	0.870173231883531	2.01023238458125	0.0473033009039688
41	fbf_hun_sid_swt_wly_bul_tsw_mol_ven_akn_fre_lat_sun_est_qcu_owc_afr_svk_slo_lda_rom_krd_tag_por_sod_nor_alb_aeg_fin_mcd_dgb_bsq_ita_cze_mlt_hau_pan_knd_guj_grk_cic_arw_igb_mnd_lit_tha_amh_ben_dyu_bem_swa_bat_tml_rus_jpn_swe_azi_hin_anl_chh_eng_ind_gam_prs_tsn_tur_ewe_bam_jav_urd_ukr_glc_geo_yor_dut_ctl_scr_amr_cnt_heb_uzb_pol_mly_zul_mao_spa_moo_bos_vie_ses_xho_aze_tig_ger_kor	0.323574399020457	0.751802152481013	0.454068496401007
42	wly_tml_mly_jav_glc_pol_heb_fin_cnt_ewe_tha_eng_swt_swa_tsw_bsq_yor_ind_fbf_bat_azi_rus_bam_akn_dut_tig_rom_afr_urd_ita_por_hin_cze_arw_ven_hun_anl_mcd_lda_dyu_ger_mlt_nor_aze_sun_qcu_cic_swe_mnd_spa_chh_uzb_tag_xho_lat_kor_sid_ukr_ctl_hau_mao_svk_vie_zul_bul_tur_fre_ben_jpn_tsn_guj_grk_owc_bos_aeg_prs_geo_amh_est_igb_ses_knd_sod_dgb_scr_krd_mol_bem_slo_amr_pan_moo_alb_lit_gam	0.10860060674306	0.247328058403891	0.805199543484114
43	bam_krd_uzb_jav_dyu_bat_spa_gam_sun_swt_igb_lda_jpn_dut_dgb_fre_ita_hau_owc_ctl_akn_vie_alb_aeg_tag_moo_geo_knd_pan_fin_mly_rus_grk_sid_ewe_glc_sod_lit_tsn_tml_est_por_urd_amr_hin_tig_chh_amh_mao_eng_ukr_heb_fbf_bos_hun_zul_mlt_mol_scr_anl_ger_arw_lat_tsw_afr_tha_slo_qcu_ben_azi_bsq_ven_cze_swa_svk_tur_guj_yor_mcd_cnt_pol_ses_prs_xho_mnd_ind_wly_nor_bul_swe_aze_kor_cic_bem_rom	0.0374699275266772	0.095818264336542	0.923871081194167
44	hau_nor_guj_amh_sid_alb_anl_grk_ita_mnd_amr_swa_kor_bul_arw_tig_scr_ses_cic_sod_rus_krd_owc_bat_fre_tsn_jpn_jav_moo_por_mly_ctl_qcu_geo_bos_ven_wly_tml_tha_glc_fin_dyu_ewe_slo_vie_chh_ind_zul_ben_bem_aeg_swe_lat_mcd_sun_tur_xho_akn_hin_dut_azi_tsw_yor_fbf_knd_cze_aze_bam_heb_ukr_tag_rom_uzb_igb_svk_prs_mlt_pol_eng_cnt_lda_afr_pan_bsq_dgb_gam_spa_mol_urd_est_ger_hun_swt_mao_lit	-0.156093451879279	-0.376427826516025	0.707456292242554
45	tur_hun_fbf_guj_bat_sid_mao_anl_dut_aze_pan_bam_swe_fin_grk_yor_ita_igb_uzb_dyu_sun_tig_moo_jpn_rom_ewe_mlt_xho_lat_bem_est_ukr_hau_chh_dgb_hin_wly_eng_gam_ben_tml_ger_spa_slo_geo_fre_amh_svk_krd_swt_zul_prs_por_pol_rus_azi_mol_swa_tsn_ven_cnt_owc_cze_sod_heb_aeg_lit_amr_lda_afr_mnd_mcd_alb_bos_urd_scr_tha_jav_tsw_cic_ind_bul_vie_qcu_tag_mly_kor_akn_glc_bsq_ses_arw_knd_ctl_nor	-0.00602648510303945	-0.0148203569826083	0.988207246479892
46	eng_dut_bsq_sun_ita_hau_geo_tig_mol_bem_swe_spa_swt_cze_igb_mao_wly_tsn_mly_rom_vie_xho_tha_krd_cic_ven_azi_ind_lda_mnd_qcu_gam_aze_amh_ben_kor_tsw_tml_sid_por_cnt_aeg_fre_moo_fin_arw_est_tur_fbf_ukr_hun_tag_ses_grk_ctl_svk_dyu_afr_alb_sod_bat_rus_swa_dgb_anl_jav_guj_pan_scr_amr_lat_zul_akn_knd_bul_chh_slo_ewe_lit_ger_uzb_jpn_urd_hin_heb_yor_pol_mlt_mcd_nor_prs_bam_owc_bos_glc	-0.0348871140818264	-0.0828592548894318	0.934141536177565
47	grk_lat_hun_nor_kor_fre_cic_bul_bem_pol_tur_tsw_scr_fin_amh_jpn_slo_bat_wly_sun_rus_hau_ewe_xho_zul_sid_vie_geo_mao_mly_dgb_tig_tsn_cze_mlt_uzb_ben_igb_chh_qcu_dut_swa_heb_mol_arw_knd_spa_aze_dyu_prs_gam_alb_ita_rom_por_tml_pan_tag_yor_lda_moo_fbf_owc_urd_ukr_amr_est_jav_mcd_bsq_ctl_eng_bam_sod_anl_aeg_ind_akn_azi_cnt_hin_ses_lit_ven_ger_guj_tha_svk_swe_swt_krd_afr_bos_glc_mnd	0.306553219991149	0.717746761292389	0.474712538413417
48	dut_chh_mao_tur_sid_hau_ses_jav_tha_ewe_ger_est_slo_vie_por_fbf_ben_uzb_ita_urd_dyu_jpn_tsn_geo_lat_moo_gam_akn_sun_amh_rom_tig_bsq_qcu_zul_ind_swt_ukr_eng_pol_tml_arw_igb_mlt_sod_fin_xho_cnt_hin_mnd_bat_aze_knd_swe_tsw_lda_mly_wly_kor_swa_pan_anl_guj_aeg_ven_grk_bul_lit_krd_yor_cic_nor_spa_fre_alb_ctl_azi_afr_bem_bos_svk_cze_tag_dgb_scr_mcd_heb_mol_owc_glc_hun_bam_prs_amr_rus	-0.053996425021918	-0.126873332094374	0.899314564532302
49	svk_geo_sun_knd_krd_fin_swe_vie_urd_cze_sod_tig_hun_mao_kor_gam_mly_tag_tsn_fre_ind_akn_moo_amh_hin_arw_rom_mcd_sid_amr_cnt_chh_scr_tur_igb_owc_mlt_pan_ben_wly_glc_grk_lit_por_bul_tha_xho_pol_lda_bsq_ven_alb_spa_mnd_azi_ewe_qcu_ukr_est_nor_ctl_ses_jav_uzb_heb_yor_jpn_afr_bam_guj_tsw_fbf_anl_cic_ita_bos_zul_ger_prs_bat_eng_dyu_lat_swa_dut_dgb_mol_bem_slo_hau_swt_aze_tml_aeg_rus	0.321507885505532	0.740146492346865	0.461075550613011
50	tag_kor_hau_lat_bos_rus_mlt_hun_swt_swa_sun_slo_glc_hin_mnd_bat_urd_afr_tig_por_alb_dyu_mly_bem_tsw_heb_jav_amr_ita_eng_akn_xho_ger_bul_sod_nor_cic_knd_arw_igb_aze_geo_ses_tsn_ven_ewe_bam_sid_zul_mcd_rom_anl_uzb_dut_krd_lda_owc_pol_moo_ukr_fbf_qcu_jpn_scr_cnt_cze_tha_ben_lit_prs_amh_azi_bsq_vie_tur_swe_tml_yor_dgb_chh_ctl_spa_gam_aeg_fin_svk_grk_wly_fre_guj_pan_est_mol_mao_ind	-0.339110212519873	-0.778453035096644	0.438278119749094
51	grk_swt_tag_hau_ind_tml_guj_bat_dyu_pan_tur_cze_tig_bam_ben_jpn_ger_por_alb_gam_chh_mly_fin_ses_uzb_spa_eng_vie_ukr_hun_bos_dut_est_dgb_lat_fre_fbf_hin_sun_arw_rom_kor_jav_urd_qcu_ewe_yor_sod_amr_mlt_anl_sid_tha_rus_prs_geo_scr_bul_heb_nor_cic_mol_afr_glc_tsw_zul_azi_wly_bem_knd_aze_aeg_lda_slo_bsq_moo_cnt_mao_swa_lit_mcd_owc_ven_tsn_ita_akn_svk_krd_pol_swe_amh_ctl_xho_mnd_igb	-0.321624326621596	-0.823741478077965	0.412193959156711
52	dut_afr_por_mao_arw_nor_jav_lit_ven_ita_sod_bat_grk_ewe_lda_rus_tha_fbf_alb_tig_cze_heb_ctl_tsn_bem_hun_pol_ukr_svk_bos_qcu_swt_ses_xho_jpn_mlt_prs_bul_mnd_aeg_swa_bam_azi_mol_glc_rom_dgb_hin_yor_mly_igb_aze_spa_urd_tur_akn_pan_sid_wly_knd_gam_dyu_tag_fin_sun_tsw_krd_ind_swe_cic_amr_ger_lat_owc_guj_scr_uzb_vie_fre_cnt_ben_mcd_zul_tml_bsq_est_geo_eng_kor_chh_anl_slo_amh_hau_moo	0.0483516416200105	0.109816397887799	0.912791607993575
53	uzb_mlt_bat_moo_ita_bem_urd_nor_mol_mnd_knd_dgb_bul_tur_owc_tml_tig_lit_fin_arw_svk_zul_grk_aeg_sid_lda_azi_por_rus_tag_heb_ses_bos_rom_akn_amr_jav_ctl_mly_pol_dyu_afr_prs_alb_tha_xho_tsw_swa_spa_guj_pan_hun_tsn_ben_ger_est_ukr_bsq_mcd_kor_amh_cnt_geo_fre_sun_vie_anl_sod_mao_chh_eng_cze_lat_slo_cic_fbf_scr_glc_ewe_bam_hin_jpn_ind_swe_krd_yor_swt_hau_wly_ven_qcu_dut_gam_igb_aze	0.458262016294945	1.135026285168	0.25928117655874
54	tha_bul_hau_mao_ctl_igb_sid_tur_dut_ita_jav_cze_krd_ben_svk_fre_tig_owc_chh_lda_akn_dyu_rom_gam_bam_eng_fin_mnd_ukr_wly_aeg_geo_nor_knd_zul_prs_fbf_vie_est_afr_amh_arw_dgb_bos_tml_uzb_bem_lit_mcd_spa_scr_pan_sod_heb_ind_azi_pol_moo_tag_swe_grk_cic_glc_ger_slo_jpn_guj_bsq_tsw_cnt_lat_mlt_tsn_mly_bat_xho_ven_hin_sun_rus_kor_urd_qcu_mol_hun_swt_amr_swa_aze_por_alb_ewe_ses_yor_anl	-0.830641485285696	-2.14915386127364	0.0342184940163378
55	tig_afr_spa_urd_fin_ven_mol_cnt_anl_mlt_amr_svk_vie_mnd_fbf_cze_kor_tag_lat_ctl_swa_chh_akn_jav_rus_ses_yor_swe_tur_tml_tsw_wly_xho_bem_bul_swt_fre_nor_bos_mcd_bsq_ukr_aeg_tsn_moo_owc_lda_hin_uzb_ind_alb_lit_prs_ewe_grk_guj_rom_bat_sid_geo_por_tha_glc_gam_bam_heb_scr_knd_jpn_amh_azi_zul_ita_ger_igb_sod_eng_aze_krd_est_pan_dgb_sun_hau_mao_hun_cic_ben_qcu_arw_dut_dyu_mly_pol_slo	0.665699897358216	1.62053989524668	0.108502318478686
56	ger_hau_lit_urd_guj_aze_fin_svk_geo_bul_mlt_ses_ind_pol_akn_moo_jav_tur_slo_ven_cic_sun_afr_bem_hin_tsn_cze_krd_tml_vie_amr_prs_mnd_sod_alb_kor_anl_arw_ewe_rus_sid_tha_gam_uzb_ben_yor_grk_fbf_pan_igb_zul_eng_bat_qcu_cnt_swt_dyu_fre_ukr_mao_mol_dut_tag_tig_lda_amh_knd_xho_bos_dgb_owc_rom_heb_wly_ita_swe_mcd_mly_nor_por_hun_scr_jpn_azi_aeg_bsq_swa_glc_est_chh_spa_lat_bam_ctl_tsw	-0.817636629853672	-1.96470085752167	0.0524335341012775
57	igb_est_uzb_sid_sod_guj_bam_qcu_tag_urd_ind_knd_tsw_jpn_alb_cnt_ewe_grk_vie_tur_pan_afr_swt_tha_bat_aeg_xho_tml_yor_scr_tsn_nor_fin_geo_lit_svk_dyu_tig_ukr_chh_ctl_cic_fbf_mlt_anl_lda_ita_akn_rom_pol_spa_rus_moo_mly_ses_zul_amh_sun_eng_mnd_por_ven_bul_mol_dut_bos_glc_hau_prs_mao_kor_hun_cze_ger_ben_jav_bem_swa_swe_wly_fre_slo_hin_owc_heb_mcd_aze_lat_gam_krd_amr_azi_bsq_dgb_arw	0.0341542903404552	0.0791026065512965	0.937120969138831
58	ewe_slo_uzb_grk_fbf_wly_sun_scr_krd_svk_tag_zul_aeg_por_mnd_qcu_ger_jpn_sod_xho_ita_cnt_bul_lda_knd_glc_cze_dyu_mlt_tig_afr_est_jav_cic_eng_spa_gam_mol_tsw_tsn_ven_moo_aze_bos_bat_hun_swa_arw_chh_nor_swe_amr_pol_fin_rus_ukr_dut_mly_geo_azi_yor_mcd_owc_dgb_hau_anl_tml_bam_urd_tur_akn_ses_heb_pan_vie_guj_fre_igb_prs_hin_sid_bsq_alb_ctl_mao_kor_ind_tha_bem_swt_rom_lit_lat_ben_amh	0.256673513385471	0.615299973257198	0.539859411041214
59	guj_mcd_swa_ben_ger_igb_bos_glc_dyu_aeg_kor_est_fbf_alb_spa_bem_owc_bul_tha_sun_cnt_tml_ukr_nor_amr_tig_pan_chh_arw_rus_slo_tag_mly_lda_azi_rom_dgb_swt_uzb_mnd_prs_cic_anl_bam_mao_por_yor_ita_vie_xho_jpn_hun_urd_krd_mol_sid_moo_mlt_wly_knd_bat_zul_ctl_fre_gam_amh_tsw_heb_scr_hin_ven_bsq_sod_ewe_tur_jav_qcu_lit_geo_afr_akn_ind_grk_pol_cze_fin_dut_swe_eng_lat_svk_ses_hau_aze_tsn	0.294910983071476	0.675542275357083	0.501007604948965
60	dut_dgb_ewe_anl_swa_pol_zul_aeg_cnt_kor_ind_nor_swe_sid_dyu_scr_qcu_amr_cic_mao_ita_bem_por_heb_aze_mol_mlt_bsq_fbf_arw_fre_sun_est_xho_jpn_rom_cze_hun_pan_tml_alb_hin_tha_ben_igb_fin_prs_tur_gam_jav_amh_glc_wly_eng_mnd_guj_ger_slo_hau_swt_bul_azi_akn_yor_ven_tag_tig_afr_uzb_knd_svk_bat_grk_tsw_ukr_spa_urd_moo_ctl_geo_mcd_bam_lat_bos_mly_chh_tsn_lda_krd_vie_rus_sod_ses_lit_owc	0.542459065725934	1.26921577582776	0.207531300368894
61	heb_mcd_krd_sun_glc_tha_swt_spa_ind_kor_pan_afr_hun_mlt_tur_ukr_tml_pol_owc_bsq_arw_hau_lat_jav_lit_ger_bam_hin_aze_amr_svk_mao_guj_jpn_bat_mnd_est_gam_vie_cnt_slo_chh_sod_geo_prs_knd_akn_fre_uzb_ven_por_swe_igb_fin_dut_bul_grk_eng_dgb_yor_tig_dyu_mly_tag_cze_aeg_bem_lda_moo_ses_mol_bos_azi_ctl_amh_ita_nor_qcu_fbf_ewe_scr_urd_swa_sid_tsw_ben_cic_zul_anl_alb_rus_rom_wly_tsn_xho	0.213021817917494	0.55516605006299	0.580114003430665
62	cnt_azi_lat_mnd_alb_akn_prs_nor_gam_aeg_kor_cze_heb_sun_bam_owc_rom_dyu_tig_hun_mly_scr_bul_swa_xho_slo_rus_sid_est_igb_jpn_spa_afr_geo_svk_urd_eng_wly_sod_krd_bsq_tag_arw_hin_ind_ukr_tha_mlt_dgb_jav_amh_mcd_tur_dut_ewe_bat_pan_zul_tsn_tml_fbf_anl_ctl_por_ger_cic_bem_amr_yor_fin_lit_knd_lda_qcu_moo_guj_mol_glc_chh_pol_ven_hau_ita_uzb_ses_fre_grk_ben_mao_swt_vie_bos_tsw_swe_aze	0.408201283349195	0.927264275900748	0.356189575597916
63	svk_lat_bul_fin_jav_rus_tsw_mlt_chh_knd_ger_est_krd_hun_bos_jpn_guj_ctl_moo_akn_hin_bam_scr_vie_sod_eng_mnd_spa_uzb_xho_fbf_pan_hau_tml_owc_slo_ewe_wly_swe_afr_por_mao_dyu_geo_mol_cic_grk_sun_tsn_urd_aeg_cze_amh_yor_ven_lit_sid_ind_bsq_bem_tur_tha_bat_gam_swt_glc_tag_aze_rom_lda_swa_alb_ses_azi_tig_igb_mly_ukr_kor_ben_anl_dgb_arw_fre_prs_mcd_amr_zul_nor_ita_cnt_dut_heb_qcu_pol	-0.665116873654479	-2.03386920874939	0.0448135030015146
64	geo_amh_lit_vie_afr_lda_tha_tsn_swa_jav_qcu_lat_heb_mao_dyu_dgb_mcd_svk_por_hin_slo_yor_alb_cze_ctl_grk_mnd_nor_krd_ven_cnt_pol_amr_sun_hun_ben_ita_dut_bsq_zul_prs_scr_tsw_jpn_guj_glc_aeg_cic_uzb_fbf_sod_bam_swt_akn_pan_fin_rom_bem_tag_aze_mly_igb_bul_ukr_swe_tml_gam_sid_ind_urd_ger_est_ewe_anl_owc_wly_chh_eng_xho_tig_rus_hau_azi_kor_fre_mlt_ses_knd_bos_bat_tur_mol_moo_arw_spa	0.622262786975125	1.46950292790432	0.145071269500939
65	cnt_sod_sun_jpn_heb_fin_grk_geo_moo_arw_spa_dyu_bos_zul_krd_guj_sid_por_fre_lda_lat_swe_mcd_yor_ind_alb_mly_jav_ses_bsq_rom_bul_gam_mnd_wly_owc_dgb_bat_prs_tag_igb_ben_hun_cic_dut_tml_ewe_fbf_mlt_ita_svk_hin_eng_aeg_pan_rus_tur_tha_tig_nor_tsn_amh_hau_vie_swa_slo_mao_afr_qcu_ctl_ger_tsw_est_lit_swt_cze_bem_pol_xho_knd_akn_glc_kor_ukr_scr_chh_uzb_amr_bam_aze_ven_urd_azi_mol_anl	0.660061628445273	1.73592432948932	0.0858891077361654
66	dyu_pol_tml_prs_cic_sod_jav_dut_qcu_uzb_krd_hin_bos_vie_lit_bsq_wly_swe_chh_amr_bem_dgb_ger_sun_yor_xho_bul_sid_ven_igb_akn_scr_mol_fbf_gam_arw_slo_knd_mly_mao_svk_eng_hun_ukr_cze_tsw_kor_geo_ben_ses_swa_lda_anl_glc_heb_est_tig_mlt_azi_afr_rom_amh_bat_moo_lat_mnd_tur_aeg_bam_spa_mcd_zul_tsn_hau_guj_ind_ewe_aze_swt_fin_pan_nor_ctl_por_grk_cnt_jpn_owc_fre_tag_tha_urd_alb_ita_rus	0.53583585853981	1.28518426399085	0.201919333727677
67	moo_tur_cnt_urd_jpn_ind_tsw_slo_owc_bam_swt_glc_lat_wly_mao_afr_vie_jav_bsq_guj_amh_alb_mnd_ukr_fbf_mol_dyu_mlt_swe_hun_nor_ben_spa_scr_heb_sid_aze_bul_fin_ctl_lit_prs_rom_igb_qcu_tml_aeg_uzb_mly_krd_rus_kor_lda_cze_ger_dgb_cic_zul_dut_mcd_amr_eng_ses_xho_ven_gam_tsn_pan_svk_pol_bem_bos_por_arw_swa_akn_tag_bat_knd_sun_azi_geo_hau_hin_grk_fre_chh_ita_tha_tig_sod_est_yor_ewe_anl	-0.781396280020079	-2.04662198933295	0.0435174417871257
68	tsn_swa_rus_bsq_wly_hun_yor_glc_tha_guj_cnt_ben_pol_heb_pan_cic_ewe_prs_anl_slo_ses_est_sod_moo_uzb_spa_nor_krd_aeg_vie_scr_fre_azi_igb_gam_tsw_bem_zul_svk_sun_cze_ita_rom_arw_amr_swe_kor_ctl_lat_afr_jav_ger_hau_tag_bos_knd_tig_mao_qcu_bat_lit_mly_bam_tur_dyu_jpn_owc_fin_geo_mlt_alb_mcd_xho_ven_tml_swt_eng_mnd_amh_ukr_urd_bul_grk_chh_lda_hin_dgb_akn_mol_por_sid_ind_aze_dut_fbf	-0.495551368734569	-1.21595441330896	0.227079731639345
69	bem_por_amh_hau_alb_prs_qcu_mnd_igb_tha_swa_mol_svk_grk_ses_lat_ctl_lit_geo_ben_moo_fin_heb_ven_xho_mly_hun_swt_mcd_tml_fbf_sun_vie_knd_hin_sod_pol_bat_aze_glc_lda_tag_yor_eng_bam_tsw_mao_arw_wly_slo_rus_bos_zul_ita_aeg_anl_uzb_nor_kor_cze_swe_sid_mlt_dut_est_spa_ukr_dyu_afr_guj_krd_tsn_urd_amr_cic_scr_jav_dgb_pan_fre_tig_cnt_jpn_tur_akn_rom_ger_bul_ewe_bsq_gam_owc_ind_chh_azi	-0.00400077449749373	-0.0107935223826301	0.991411302655405
70	aze_guj_mnd_krd_tha_tur_ukr_bos_alb_cnt_azi_fin_swt_bul_heb_dut_mol_ger_fre_wly_bat_svk_cze_zul_gam_geo_swa_tsn_dgb_igb_owc_jpn_est_kor_pan_pol_anl_lit_yor_tag_knd_mlt_urd_grk_amr_rus_spa_jav_tsw_aeg_vie_fbf_hin_amh_bam_eng_xho_slo_ben_lat_akn_scr_cic_bsq_ewe_sid_mly_arw_sod_hun_lda_ses_ind_qcu_prs_ctl_mao_nor_moo_swe_ven_por_rom_tml_dyu_bem_uzb_tig_ita_hau_afr_sun_mcd_glc_chh	-0.173775441778109	-0.392091470445189	0.695887724713875
71	ven_ger_urd_mao_dgb_gam_swe_arw_knd_grk_tml_bat_hin_prs_aze_tag_fre_dyu_pan_tha_por_amh_ctl_slo_ewe_yor_mly_akn_ita_swt_spa_hun_cic_guj_bul_xho_bam_vie_ses_rom_hau_alb_sid_ind_cze_amr_krd_jav_tur_mlt_ukr_anl_kor_uzb_glc_owc_geo_qcu_heb_aeg_lit_rus_lat_sod_tsw_mnd_pol_mol_scr_ben_chh_bem_sun_bos_fin_wly_afr_nor_eng_cnt_zul_svk_dut_tig_igb_tsn_mcd_fbf_jpn_bsq_est_azi_swa_moo_lda	-0.209338974090298	-0.485152895835765	0.628708781871007
72	scr_hin_ven_qcu_arw_urd_akn_anl_xho_tml_cic_swa_tur_rom_mnd_glc_tsn_sod_jpn_guj_jav_hau_lit_grk_ewe_spa_alb_ger_mcd_sun_zul_cnt_moo_dut_bat_ctl_knd_mly_sid_mlt_ind_bos_ben_svk_wly_pan_kor_por_chh_fre_ukr_prs_dgb_bam_fbf_tha_pol_cze_bul_bem_ita_dyu_tag_aze_aeg_uzb_mao_amh_tig_igb_ses_fin_hun_swe_gam_eng_slo_swt_vie_azi_owc_yor_amr_lda_krd_tsw_bsq_est_afr_nor_lat_heb_rus_geo_mol	0.128149630232797	0.291011107554926	0.771690848403257
73	dyu_igb_swa_geo_zul_fbf_scr_hin_rus_tsn_vie_ind_chh_amh_jav_ctl_akn_afr_grk_kor_fre_mlt_nor_gam_ses_tig_swe_lat_glc_pol_krd_wly_jpn_tml_hun_por_qcu_arw_heb_anl_bat_owc_alb_lda_guj_hau_ven_tag_ger_sun_mol_lit_ita_cze_bul_cic_tsw_prs_uzb_mcd_spa_bos_amr_mly_dut_urd_bem_bam_est_rom_yor_svk_slo_fin_ewe_mnd_bsq_sod_eng_swt_xho_aeg_mao_moo_tur_aze_ben_azi_ukr_knd_cnt_dgb_tha_pan_sid	-0.365486865083211	-0.938590044750897	0.350372543923847
74	bsq_ctl_sod_chh_fbf_ukr_dgb_tur_ger_hin_pan_dyu_uzb_mcd_akn_swe_ita_xho_sun_bam_knd_tsn_tag_grk_nor_afr_sid_owc_aeg_jpn_zul_por_glc_eng_yor_cze_tml_mnd_spa_gam_svk_scr_bos_cnt_rom_fin_tig_ses_qcu_prs_slo_azi_lat_ven_fre_heb_vie_igb_arw_swa_aze_guj_hau_ind_urd_tha_bul_jav_est_mao_tsw_alb_ewe_lit_dut_cic_bem_rus_lda_mly_amh_hun_ben_kor_swt_mlt_wly_moo_krd_pol_bat_geo_amr_mol_anl	0.596962553003271	1.47085343067629	0.144706261034646
75	hin_afr_grk_pol_scr_sun_qcu_prs_arw_mlt_svk_mcd_lit_ben_sid_amh_igb_rus_bos_mly_bul_mao_azi_ger_eng_sod_swa_yor_bsq_geo_est_lda_tur_krd_amr_tml_alb_por_vie_moo_jpn_ita_chh_ctl_anl_ewe_guj_fre_dyu_uzb_ukr_glc_knd_tha_cze_aeg_fin_ind_kor_akn_tig_bat_jav_xho_aze_fbf_bam_gam_tag_owc_slo_cic_tsn_tsw_swe_dut_urd_wly_ven_hun_pan_zul_spa_heb_rom_bem_lat_cnt_swt_mnd_nor_mol_dgb_ses_hau	0.0549482485411358	0.125609426577309	0.900312240805971
76	dgb_mly_fin_moo_uzb_tsw_eng_geo_azi_pan_mcd_lda_chh_bul_jav_bam_mol_bsq_spa_est_tsn_mao_yor_tag_hun_pol_hau_guj_afr_mlt_ewe_hin_swe_ben_xho_ind_sod_bos_fbf_amh_rus_knd_ven_grk_krd_igb_jpn_lit_ukr_ita_mnd_bem_ctl_arw_svk_ses_urd_slo_amr_prs_fre_kor_heb_owc_swt_nor_akn_aze_sun_dyu_rom_gam_tha_anl_lat_por_ger_zul_sid_alb_swa_cze_cic_scr_dut_vie_tur_tml_cnt_qcu_wly_glc_aeg_tig_bat	0.185890221462852	0.519958546784186	0.604327964547367
77	cnt_amr_urd_bem_hun_tml_yor_uzb_glc_tha_wly_grk_bam_sod_fin_amh_swt_spa_mly_mlt_arw_sun_afr_tig_aze_guj_moo_dgb_tsn_ukr_qcu_ind_ctl_sid_por_vie_geo_azi_swe_alb_scr_lit_rus_mol_tsw_tag_mcd_jpn_akn_est_cze_mnd_svk_dyu_chh_owc_anl_slo_knd_tur_lda_heb_jav_mao_dut_hin_krd_bat_ita_fre_cic_pan_gam_fbf_ger_lat_igb_ben_ewe_pol_prs_rom_zul_bul_nor_aeg_bos_bsq_xho_swa_eng_ses_kor_hau_ven	-0.725260364147548	-1.68022326680587	0.0962700767225976
78	knd_afr_guj_yor_mol_bam_ind_cic_hun_zul_gam_lit_aze_mao_kor_alb_geo_ben_por_azi_rus_bos_cnt_jpn_mly_bem_arw_grk_ger_rom_tsw_ven_anl_igb_fre_fbf_tha_akn_svk_bsq_ita_bul_uzb_hau_tig_mcd_mlt_sod_tml_nor_fin_dyu_cze_pan_swt_slo_sun_glc_jav_ewe_swa_scr_hin_owc_chh_urd_est_vie_aeg_prs_mnd_lda_xho_tag_heb_moo_tsn_wly_dgb_ses_swe_eng_spa_amh_lat_qcu_dut_ukr_pol_tur_amr_sid_bat_ctl_krd	-0.1868503480195	-0.509232327020898	0.611795540472851
79	bsq_rus_tsw_ukr_hun_scr_tur_hau_rom_cic_aeg_guj_sid_mlt_krd_fin_igb_gam_fbf_swe_chh_lat_bat_sod_qcu_amh_anl_owc_mao_yor_ven_afr_svk_glc_urd_spa_dut_alb_bem_kor_tig_azi_moo_hin_cnt_ewe_wly_vie_lda_geo_mcd_heb_cze_aze_eng_pan_tml_amr_tha_ind_grk_fre_swa_sun_mly_mol_lit_uzb_mnd_xho_jpn_tag_ita_ben_pol_nor_prs_tsn_akn_ctl_arw_bos_ger_jav_bam_knd_dyu_bul_por_zul_swt_est_ses_slo_dgb	0.153468546955555	0.366942157194993	0.714495767620897
80	swa_mao_bul_aze_ven_sod_qcu_dyu_zul_hau_guj_scr_cic_swt_igb_mnd_tml_rom_tsn_yor_dgb_knd_sun_afr_svk_est_krd_tsw_urd_mol_fre_hin_mly_owc_bos_ses_cze_ger_dut_pol_vie_glc_chh_cnt_swe_mcd_uzb_spa_bam_ukr_sid_ctl_amr_hun_amh_ind_azi_grk_gam_anl_ben_ita_arw_rus_geo_tha_xho_akn_kor_bem_fin_lat_jav_fbf_lda_heb_prs_tag_tig_wly_bsq_por_slo_alb_lit_jpn_ewe_aeg_nor_mlt_tur_pan_eng_moo_bat	-0.0667638188157126	-0.15091687483037	0.880368153831884
81	tsn_yor_cnt_swe_lda_bam_ind_guj_lit_gam_prs_por_bat_ewe_igb_jpn_akn_xho_knd_hau_azi_swa_cic_anl_tha_fre_krd_amr_aze_ctl_tig_mao_ukr_bul_bsq_tml_ven_pan_scr_mlt_kor_ses_dgb_fbf_qcu_mly_tur_est_moo_chh_mnd_nor_swt_bos_grk_bem_sid_mcd_jav_ben_zul_eng_fin_amh_vie_cze_ita_arw_aeg_owc_heb_afr_spa_pol_alb_lat_dut_rom_dyu_tag_hun_uzb_wly_tsw_ger_urd_glc_rus_sod_mol_sun_hin_geo_slo_svk	0.0738550583611603	0.197821088875162	0.843616798220502
82	tsw_vie_dgb_kor_uzb_ind_ctl_mly_prs_est_ven_hau_sun_rom_qcu_scr_fre_bul_slo_mol_sod_svk_tur_heb_nor_anl_cze_arw_jav_yor_wly_geo_bam_hun_krd_amh_bos_moo_spa_aeg_mcd_aze_sid_owc_ger_guj_lat_amr_rus_tsn_alb_ses_por_mlt_gam_swe_ben_zul_tha_fbf_igb_jpn_swa_mao_afr_hin_bat_azi_glc_ewe_mnd_tag_lda_eng_akn_ukr_lit_cnt_cic_tml_bsq_grk_xho_fin_pan_urd_pol_dyu_ita_knd_dut_bem_swt_chh_tig	NA	NA	NA
83	dgb_nor_igb_bem_hau_pol_ger_xho_sod_scr_ita_gam_mlt_akn_glc_mnd_ses_kor_swe_bsq_spa_alb_est_swt_ind_eng_knd_tha_owc_sid_hun_anl_mol_slo_geo_tag_guj_uzb_amr_prs_wly_bul_svk_azi_tml_ewe_yor_grk_zul_sun_amh_vie_aze_krd_dut_cnt_lda_mao_ven_rom_jpn_chh_tsw_bos_arw_fre_swa_tsn_tur_cic_cze_jav_rus_lit_bat_lat_mly_moo_urd_ctl_afr_dyu_por_aeg_fin_mcd_ukr_fbf_ben_hin_bam_tig_qcu_pan_heb	-0.536032318881697	-1.42756209216398	0.156767220727203
84	sun_lda_zul_bam_rom_grk_eng_cze_alb_ctl_pol_fin_amh_aze_ind_dut_tag_tml_swa_fbf_bos_qcu_ewe_bem_geo_amr_bsq_rus_urd_mol_guj_swt_nor_svk_bul_mao_ita_tha_owc_afr_ger_cic_sid_lat_anl_ben_vie_tsw_prs_glc_dgb_mly_ses_yor_bat_sod_krd_scr_ukr_dyu_knd_arw_cnt_slo_lit_tur_fre_igb_tsn_pan_hin_spa_chh_ven_hau_wly_gam_azi_akn_moo_jpn_mlt_mnd_xho_jav_tig_hun_uzb_swe_mcd_est_aeg_por_kor_heb	0.0752491503171891	0.198256932146573	0.843276784209716
85	alb_ben_jav_sid_amh_owc_lat_ita_swt_swe_mlt_bos_fre_ukr_guj_mly_ses_anl_aze_knd_dut_tsn_urd_por_azi_scr_sun_hau_afr_pol_ind_lda_kor_ctl_gam_nor_rom_wly_aeg_tha_chh_lit_pan_jpn_vie_geo_heb_igb_eng_tml_mol_fbf_zul_tig_cnt_ewe_prs_bul_hin_akn_ven_est_bem_grk_dyu_mnd_cic_bat_bsq_hun_krd_cze_uzb_yor_glc_svk_swa_mao_tsw_fin_tag_sod_xho_slo_rus_spa_bam_moo_tur_dgb_mcd_arw_ger_qcu_amr	-0.0459834408796855	-0.106358958384465	0.915526643459403
86	hin_ewe_tsn_moo_dgb_tag_urd_yor_alb_tsw_uzb_guj_mly_sid_amh_tur_aeg_slo_pan_grk_chh_ind_heb_geo_mol_tml_swa_mao_ben_cnt_sod_fin_sun_amr_qcu_azi_ctl_ses_jpn_spa_afr_bem_mcd_zul_cic_cze_swt_wly_pol_tig_arw_owc_svk_fbf_dyu_bos_glc_rus_tha_ven_prs_xho_anl_bat_bul_mnd_lit_gam_fre_hau_krd_kor_ita_swe_rom_mlt_akn_knd_scr_aze_eng_por_dut_jav_ger_igb_ukr_lat_nor_est_vie_hun_lda_bam_bsq	0.487157693094188	1.24918562832774	0.214732197348792
87	yor_amh_tha_knd_tsn_urd_nor_ger_alb_slo_qcu_est_bam_sun_jav_prs_ita_fin_afr_amr_mnd_ven_aeg_jpn_rom_pan_krd_geo_rus_glc_spa_igb_cnt_ctl_mcd_hau_hin_lit_swe_eng_kor_moo_guj_gam_ind_fbf_tig_dut_lda_xho_ben_scr_pol_swt_tml_wly_tur_anl_aze_mly_por_akn_uzb_bul_azi_bos_cze_swa_grk_hun_svk_ses_arw_ewe_mlt_cic_dgb_vie_tsw_bat_fre_bem_mol_ukr_chh_bsq_mao_heb_zul_lat_sod_dyu_owc_sid_tag	0.0218388899612906	0.0522535852029802	0.958438712108677
88	ven_swa_amh_tha_wly_svk_aeg_gam_dut_jpn_igb_mol_grk_ewe_swt_afr_scr_bos_prs_nor_por_ind_xho_krd_hin_bem_arw_mao_vie_yor_tur_kor_pan_geo_rus_fre_tsn_tml_pol_rom_dyu_knd_hun_aze_bsq_mlt_bat_slo_cic_sun_dgb_heb_uzb_alb_ben_ses_urd_cze_chh_ukr_ita_bam_sid_cnt_swe_glc_amr_anl_lda_fin_hau_azi_mly_qcu_lat_tsw_bul_spa_owc_tag_est_sod_eng_ctl_jav_guj_mcd_moo_lit_zul_fbf_tig_ger_mnd_akn	0.62779060046515	1.53401637638645	0.12842067003072
89	ind_hin_sid_mnd_mol_amh_lit_aeg_fre_swe_moo_bat_prs_cnt_yor_chh_ger_hun_aze_geo_por_lda_tur_gam_sod_mly_azi_lat_bul_scr_alb_bos_tha_tsn_bam_bsq_spa_urd_tml_rus_eng_ita_glc_krd_qcu_ben_ses_est_afr_fbf_bem_mcd_arw_mlt_tig_tsw_slo_rom_svk_jav_ewe_swa_hau_dyu_uzb_ukr_knd_swt_anl_akn_pol_ven_nor_pan_wly_amr_tag_ctl_mao_vie_grk_guj_sun_fin_dgb_igb_heb_cic_owc_dut_zul_xho_cze_kor_jpn	-0.603012282711621	-1.44425440415683	0.152028047889807
90	vie_sod_hin_swa_sid_mao_por_tml_ewe_fin_sun_tur_pol_cic_aze_tsn_mol_swt_bsq_nor_bem_est_amr_lat_knd_ctl_afr_bul_tsw_dyu_bos_heb_azi_guj_ses_lda_dut_zul_wly_tag_mly_jav_pan_cze_uzb_swe_fre_hun_grk_prs_bam_anl_mcd_xho_spa_mlt_qcu_mnd_aeg_ukr_ger_eng_tig_igb_scr_hau_tha_owc_arw_cnt_yor_svk_jpn_ben_akn_fbf_glc_lit_krd_amh_geo_alb_ven_urd_rus_chh_slo_gam_bat_moo_rom_ind_dgb_ita_kor	0.247591941597526	0.57270066063714	0.568229414795804
91	wly_krd_ctl_rom_tur_tsw_cnt_tag_arw_moo_ind_mol_gam_tig_azi_akn_mly_jav_mao_geo_ven_spa_por_tml_chh_cic_svk_zul_scr_owc_nor_hin_ewe_afr_hun_vie_lit_heb_mlt_fre_knd_bem_cze_mcd_aeg_ita_rus_slo_swe_yor_lat_prs_sid_guj_sun_est_bsq_swt_qcu_uzb_fbf_tha_ger_xho_dgb_pan_dyu_dut_ben_fin_pol_igb_kor_ukr_amr_jpn_aze_eng_sod_lda_bos_mnd_swa_glc_bul_amh_hau_bat_ses_anl_grk_bam_alb_tsn_urd	0.135112221124789	0.325799462294716	0.745308013870661
92	swe_moo_swt_ger_bul_urd_nor_ven_ukr_mcd_jpn_gam_azi_spa_sid_swa_guj_ind_wly_afr_dgb_pol_lit_mol_aeg_tig_fbf_por_amr_krd_owc_cic_uzb_heb_rom_cze_pan_arw_rus_svk_bam_zul_eng_geo_tag_lda_hau_ewe_tur_slo_amh_yor_vie_sod_qcu_dut_mlt_hin_alb_bat_bem_jav_lat_dyu_knd_igb_bsq_fin_cnt_scr_hun_ses_grk_fre_mnd_mao_aze_mly_tsn_glc_ben_est_anl_xho_tml_chh_ctl_bos_sun_akn_tha_ita_prs_tsw_kor	0.513980627461475	1.29481184693101	0.19859058418262
93	est_dut_fin_slo_eng_mao_uzb_prs_jav_krd_lat_nor_gam_scr_cic_tml_ctl_sid_dyu_xho_owc_akn_lda_aeg_ben_zul_bsq_yor_tur_aze_pol_bos_mlt_cnt_lit_tig_sun_urd_kor_mnd_mol_rus_chh_ewe_rom_azi_knd_alb_tha_heb_ven_jpn_hau_qcu_anl_ses_spa_vie_ger_ind_moo_fbf_arw_swt_pan_bul_swa_mly_tsw_ukr_sod_bat_bem_mcd_por_geo_tsn_cze_ita_dgb_grk_amh_wly_afr_amr_tag_swe_hun_bam_guj_fre_hin_igb_svk_glc	-0.0534030006154602	-0.138356054113581	0.890258166177872
94	anl_fre_kor_fbf_mol_amh_bos_tsw_uzb_hun_mlt_dut_ger_cnt_moo_sun_hin_pan_svk_ukr_bul_tur_swa_tsn_hau_glc_xho_zul_azi_mao_sid_rom_rus_ewe_dyu_qcu_heb_grk_gam_bat_jav_akn_tha_pol_spa_bam_geo_alb_ben_tag_owc_mly_ses_mnd_tml_lda_arw_cic_prs_vie_aze_tig_jpn_swt_urd_lat_ven_lit_ctl_afr_bem_bsq_slo_knd_dgb_ita_aeg_por_yor_ind_igb_krd_nor_wly_mcd_amr_est_eng_scr_guj_swe_chh_cze_fin_sod	0.33389859547401	0.85608394701567	0.394151721438088
95	cic_lat_uzb_tig_gam_tha_knd_sod_wly_arw_qcu_xho_ind_rom_jpn_mao_bos_bat_amh_kor_ben_glc_pan_ewe_igb_geo_eng_mol_sun_krd_heb_alb_tur_ven_prs_tsn_swa_rus_ctl_ita_mlt_moo_grk_fin_afr_mly_nor_por_pol_mcd_ger_ukr_tsw_dgb_bsq_amr_bam_jav_swt_scr_lit_cnt_dut_chh_svk_zul_azi_dyu_akn_tml_guj_fbf_swe_vie_spa_bem_lda_hun_yor_bul_fre_ses_urd_est_mnd_hau_sid_slo_owc_aeg_hin_aze_anl_tag_cze	0.283068321657142	0.733280459612057	0.465231795641208
96	jav_azi_rom_hin_est_krd_ewe_mao_swa_glc_svk_bsq_guj_swe_scr_lda_akn_rus_igb_spa_aze_grk_sun_kor_prs_dut_nor_mlt_tml_amr_uzb_alb_tag_cze_sod_bem_urd_tha_swt_tsw_ger_bat_ben_vie_pan_mol_ctl_owc_bul_aeg_fin_tig_dgb_afr_arw_cnt_cic_wly_pol_por_bam_ind_fbf_lat_geo_gam_lit_knd_jpn_tsn_fre_zul_yor_sid_mnd_heb_hun_mcd_tur_ses_ukr_bos_mly_hau_eng_xho_moo_dyu_slo_ven_chh_qcu_amh_anl_ita	0.230175942252743	0.555383123335051	0.579966154561683
97	mcd_grk_tsn_zul_hin_ind_vie_swe_aeg_lat_akn_prs_geo_mao_eng_wly_lda_est_ewe_cic_pol_slo_chh_fin_ukr_anl_ctl_rus_heb_tml_alb_sod_ven_aze_pan_guj_jav_fbf_afr_azi_mlt_fre_bul_mol_knd_bat_bos_amr_swt_dut_sun_mly_cnt_spa_hun_rom_krd_gam_sid_dyu_tsw_ben_ses_ger_qcu_tha_tur_ita_swa_mnd_xho_yor_scr_moo_tag_jpn_svk_kor_nor_uzb_tig_bam_urd_lit_hau_igb_amh_glc_owc_bsq_cze_por_dgb_arw_bem	0.458886649174454	1.17064256245936	0.24473341823768
98	urd_amh_geo_dyu_guj_svk_ewe_ukr_bat_arw_fre_cic_amr_krd_lat_dgb_bos_tig_bam_hun_nor_bem_ben_swe_scr_ven_aeg_afr_mlt_tsw_grk_jpn_cnt_mao_vie_rom_tha_uzb_chh_knd_slo_sun_dut_spa_est_sid_bsq_azi_hin_alb_tsn_zul_pol_yor_owc_lda_anl_pan_swt_ctl_mly_gam_qcu_wly_ses_swa_ger_igb_bul_fbf_tag_xho_glc_tml_hau_rus_sod_lit_ind_jav_mol_cze_mnd_kor_eng_fin_moo_prs_heb_aze_akn_por_tur_mcd_ita	-0.222695308243031	-0.58677618022436	0.558775744348476
99	por_kor_knd_jav_swt_pol_moo_alb_ben_dgb_heb_fbf_hau_tag_sod_yor_urd_vie_lit_fre_ven_tsn_anl_cze_fin_geo_aze_jpn_glc_wly_tsw_uzb_ses_tha_ger_mcd_arw_scr_mol_lda_guj_ukr_zul_amr_swe_aeg_dut_tig_mly_mnd_bat_ita_hin_bul_gam_rus_sun_prs_grk_tur_dyu_bem_lat_pan_bam_sid_cnt_qcu_mao_afr_slo_cic_ind_ctl_amh_tml_ewe_bos_swa_igb_bsq_mlt_akn_spa_krd_owc_rom_hun_azi_nor_eng_xho_chh_svk_est	0.0683077932386522	0.157687593485665	0.875044846322264
100	svk_anl_spa_chh_gam_ctl_hun_fbf_bos_sid_bsq_akn_lda_sun_dgb_wly_pol_qcu_lit_swa_amr_zul_amh_urd_hau_jpn_bam_rom_swt_alb_eng_tur_krd_ben_ger_glc_moo_igb_vie_dyu_tag_tha_ses_bul_cze_ind_dut_geo_afr_mlt_pan_arw_grk_mol_owc_tig_slo_jav_knd_mly_por_mcd_prs_guj_swe_tml_bat_est_heb_cic_kor_aeg_aze_xho_hin_fre_fin_sod_mnd_rus_ven_lat_uzb_nor_ita_azi_cnt_tsw_scr_ewe_mao_ukr_bem_tsn_yor	-0.617514588749442	-1.63718070162171	0.104972274548756
101	glc_ewe_dut_mlt_tha_zul_ses_tsw_alb_bos_geo_heb_cnt_cic_tag_bam_nor_owc_kor_mol_xho_bat_swt_ctl_amh_bem_moo_afr_ita_tur_amr_jav_sun_ven_mnd_eng_est_aeg_lat_fre_bsq_tig_yor_jpn_ger_fin_pol_knd_tsn_akn_ind_azi_guj_sid_tml_arw_dgb_mly_vie_svk_swa_grk_mcd_fbf_ukr_lda_bul_urd_krd_ben_rom_chh_sod_scr_igb_hun_anl_hau_aze_lit_spa_swe_wly_pan_hin_cze_mao_uzb_gam_por_rus_slo_qcu_dyu_prs	0.250829321827708	0.64486096135428	0.520604882769252
102	cic_aeg_ben_yor_kor_cze_knd_swe_ger_hau_fre_nor_tig_mly_bam_tml_akn_amr_mnd_sod_zul_scr_pan_ind_ewe_krd_ven_uzb_spa_gam_dgb_por_bsq_alb_ita_owc_rom_ctl_lat_sun_grk_jav_mlt_aze_bem_qcu_rus_geo_pol_tsw_azi_bat_ses_fbf_glc_svk_cnt_wly_mol_xho_urd_est_mcd_ukr_dyu_tha_hun_hin_bul_bos_moo_eng_heb_afr_chh_fin_swa_guj_tag_jpn_prs_tsn_sid_vie_arw_lda_slo_anl_tur_mao_igb_dut_amh_lit_swt	-0.565746928896349	-1.46508319516075	0.146270828933537
103	dgb_moo_amr_heb_tag_ven_fbf_afr_krd_uzb_bat_sun_sod_fre_cnt_zul_fin_ben_kor_sid_bos_chh_ind_swa_glc_cic_tml_geo_akn_tsn_prs_hin_rus_slo_amh_pan_lit_urd_mnd_bsq_arw_spa_cze_dut_tha_tur_ukr_svk_grk_mly_hun_ita_mcd_por_jav_azi_aeg_mao_guj_dyu_knd_bem_hau_ses_bul_vie_gam_swt_scr_ger_lda_anl_pol_aze_yor_igb_ctl_qcu_alb_mlt_jpn_wly_nor_bam_ewe_tig_est_eng_mol_owc_swe_xho_lat_tsw_rom	-0.329982571057893	-0.810561089847623	0.419687158303026
104	ger_hun_xho_glc_bos_moo_ctl_sun_urd_tsn_aze_mly_bul_dyu_rom_mol_jav_ses_mcd_ukr_lit_scr_krd_ben_swa_sid_est_swe_eng_tha_hin_swt_cnt_rus_sod_mlt_lda_tag_jpn_yor_guj_arw_bem_vie_knd_amr_owc_prs_akn_mao_por_dut_tur_dgb_fre_svk_pol_cze_alb_slo_bam_grk_tsw_chh_cic_igb_lat_qcu_hau_mnd_kor_ita_aeg_afr_ewe_nor_zul_wly_heb_pan_bsq_uzb_amh_azi_tig_ven_tml_geo_gam_fin_anl_fbf_spa_bat_ind	0.687817732701065	1.65853218729277	0.100579274448445
105	mol_ven_bsq_eng_aze_nor_amr_spa_glc_scr_dut_vie_geo_cic_mcd_knd_aeg_azi_ger_krd_moo_bat_mlt_prs_bem_tsw_owc_lat_grk_fin_svk_fre_akn_urd_sid_cze_swe_lda_arw_ind_amh_jav_tsn_bam_pan_slo_por_jpn_anl_tig_sun_afr_dgb_ben_ita_rom_qcu_tha_zul_ctl_ses_cnt_gam_rus_wly_swt_ewe_lit_yor_mnd_tag_mly_ukr_alb_pol_uzb_tur_sod_hin_mao_swa_hun_igb_bos_heb_xho_tml_est_guj_fbf_kor_chh_hau_bul_dyu	0.898786684409639	2.25628915809269	0.0263953584739746
106	mly_tag_sid_ita_knd_ctl_fin_cic_bsq_bul_jav_owc_tur_cze_grk_mol_amr_aeg_lda_pol_qcu_arw_pan_dgb_bos_est_tml_ben_uzb_dyu_vie_mlt_ger_azi_tsw_bem_gam_scr_mcd_wly_sod_spa_alb_urd_heb_lit_eng_rom_kor_tig_yor_ewe_aze_prs_guj_fre_swe_fbf_hin_cnt_afr_rus_bat_swt_ind_moo_amh_tsn_xho_por_akn_krd_tha_lat_mao_dut_glc_hau_chh_swa_zul_hun_anl_ukr_slo_geo_mnd_igb_jpn_sun_bam_ven_nor_ses_svk	-0.416782419982901	-0.976444147590075	0.331377531080834
107	ita_heb_bat_mlt_nor_pan_prs_tig_por_kor_mol_cze_sid_ctl_mcd_hau_amh_swe_svk_dut_hun_alb_glc_knd_fre_scr_ven_chh_hin_grk_azi_pol_cnt_swt_moo_est_sun_bam_cic_bos_qcu_ger_akn_dyu_ewe_owc_sod_tsn_mly_swa_gam_mnd_igb_urd_uzb_fbf_ben_bsq_dgb_geo_ukr_jpn_tsw_xho_spa_jav_lit_anl_bem_tur_bul_tag_eng_rom_afr_mao_rus_tha_krd_amr_fin_lat_vie_lda_ses_ind_yor_zul_guj_tml_slo_aze_aeg_arw_wly	0.776557665404773	1.84038875542409	0.0689002840994553
108	ven_heb_bem_tig_pol_aeg_igb_qcu_arw_dyu_bat_bsq_mol_ind_anl_slo_rus_urd_jpn_ewe_guj_dut_mao_cic_pan_krd_tag_swt_owc_ger_yor_prs_hun_azi_xho_alb_ukr_geo_jav_tur_amr_hin_mlt_sun_cze_vie_knd_fre_est_bul_scr_tsn_fbf_mcd_hau_tml_amh_fin_lat_kor_akn_lda_bos_uzb_ben_gam_mly_lit_ses_glc_por_svk_chh_ita_wly_bam_mnd_afr_nor_moo_swe_aze_eng_cnt_rom_grk_dgb_swa_tha_zul_sid_spa_ctl_sod_tsw	-1.12298042155839	-2.84819319436305	0.00541214777752647
109	prs_owc_bul_kor_swe_krd_rus_tml_aeg_ita_pol_grk_ind_xho_ukr_mcd_sid_chh_mlt_nor_tsn_tha_cze_svk_bam_moo_amh_tag_bos_lda_akn_slo_cnt_arw_est_knd_tur_uzb_fbf_bsq_swa_dut_zul_mol_cic_ven_mly_vie_mao_urd_qcu_gam_tig_ben_sod_spa_lat_hin_jpn_jav_geo_scr_pan_dyu_amr_sun_tsw_swt_azi_hau_fin_heb_eng_lit_fre_aze_igb_ger_anl_bat_bem_alb_wly_por_ewe_ses_guj_glc_afr_rom_mnd_hun_ctl_yor_dgb	-0.471614935913438	-1.26382923495595	0.209450048287337
110	fin_fre_spa_ses_rom_gam_hun_qcu_dgb_jpn_aze_xho_amh_prs_nor_tsw_rus_igb_bsq_tur_swt_sun_swa_alb_pan_ven_hin_mcd_wly_chh_tig_ita_cnt_moo_por_bam_grk_vie_ewe_akn_lda_aeg_azi_bat_geo_amr_bem_kor_slo_ind_owc_scr_hau_ukr_guj_ben_anl_bos_cze_afr_zul_mol_dut_tml_uzb_jav_sid_est_mnd_ger_mly_fbf_swe_bul_urd_lit_dyu_krd_pol_heb_tsn_cic_ctl_arw_glc_knd_svk_yor_tag_mlt_sod_mao_lat_eng_tha	0.841410389581299	1.98475814421912	0.0501180623324319
111	tha_lat_bul_lda_ven_bsq_owc_scr_moo_svk_qcu_anl_heb_krd_sod_swe_urd_geo_guj_aeg_kor_dut_swt_grk_mol_uzb_yor_nor_ukr_xho_bam_fre_vie_dyu_tml_fin_fbf_mnd_ind_prs_hau_arw_ita_swa_rom_tag_igb_tsn_dgb_mlt_tig_tur_jav_cnt_akn_est_ewe_cze_mly_tsw_chh_afr_amh_glc_ctl_slo_bem_spa_ger_pan_eng_lit_rus_por_ben_azi_alb_zul_wly_mcd_amr_mao_bat_gam_cic_ses_hin_sid_aze_hun_pol_jpn_sun_bos_knd	0.219168861193237	0.569034241611135	0.570704628084545
112	azi_heb_igb_ctl_eng_fre_sun_qcu_bem_cnt_xho_fbf_tsn_urd_hun_amr_owc_uzb_ind_anl_ses_kor_akn_alb_ven_gam_sod_krd_ger_aze_spa_dyu_mlt_rus_pan_est_mly_bam_tag_zul_swe_geo_lit_guj_lat_wly_swt_ukr_ita_nor_moo_yor_amh_tur_fin_mnd_arw_mol_hau_sid_por_hin_tha_dut_bos_bul_mcd_vie_afr_cze_ben_rom_pol_svk_tsw_lda_chh_scr_bat_cic_jpn_mao_tig_swa_grk_prs_aeg_knd_glc_ewe_dgb_jav_tml_bsq_slo	0.346459689061275	0.790562537558505	0.431210680043988
113	bam_alb_tur_mnd_urd_rus_azi_slo_amh_yor_fin_aeg_ita_bos_pol_swe_ses_owc_prs_tsn_anl_kor_arw_ind_cze_hun_swt_dut_lda_mcd_ben_bat_dyu_tig_bem_tag_hau_tml_pan_spa_vie_ewe_krd_afr_hin_sod_sun_chh_jav_fbf_grk_mao_lit_swa_cic_por_guj_jpn_geo_xho_ctl_wly_glc_bul_mlt_amr_uzb_dgb_scr_fre_sid_tsw_gam_cnt_lat_nor_zul_aze_bsq_mly_svk_tha_heb_ukr_eng_rom_mol_ger_akn_ven_qcu_knd_igb_est_moo	0.12733279202881	0.285590899319056	0.775826590538729
114	amh_eng_hun_aeg_bul_mol_urd_aze_dut_ind_swe_uzb_rus_tsw_ses_tha_alb_fre_jav_mly_rom_grk_anl_owc_afr_dgb_tig_slo_dyu_svk_lat_por_guj_zul_cnt_ger_tml_gam_fin_sid_scr_mao_moo_tag_tsn_amr_azi_pan_lit_swa_ita_fbf_bat_yor_kor_wly_spa_nor_hin_chh_ewe_lda_cic_mnd_igb_ctl_mlt_bem_glc_bos_akn_heb_geo_qcu_bam_cze_prs_pol_sod_arw_hau_krd_tur_ben_mcd_ukr_knd_swt_sun_bsq_ven_vie_xho_jpn_est	-0.449474356140222	-1.08419096472564	0.281082855078382
115	ven_mol_rom_swe_bos_prs_grk_fbf_heb_pol_arw_ewe_wly_fin_tur_mlt_krd_dyu_guj_ses_zul_anl_scr_gam_uzb_ukr_swa_dut_vie_ita_ctl_tsw_sod_jpn_sid_spa_geo_chh_lda_xho_moo_tig_slo_mly_hun_amh_kor_mao_knd_est_yor_bul_mcd_azi_urd_tha_bam_aze_igb_tml_tsn_ind_amr_tag_cnt_akn_eng_dgb_alb_bem_swt_rus_por_nor_lit_owc_ger_lat_afr_cic_mnd_aeg_bat_glc_pan_cze_svk_bsq_fre_hau_hin_qcu_ben_jav_sun	-0.013900550877846	-0.0326514095628147	0.974022546961498
116	por_sod_ukr_krd_knd_heb_svk_moo_bul_cnt_fre_guj_glc_urd_hin_grk_kor_aze_bat_qcu_uzb_mcd_anl_aeg_pan_tig_mol_lit_ewe_est_wly_tur_alb_fbf_prs_swt_ctl_arw_mao_xho_spa_yor_amr_mlt_ben_bem_sun_hun_tsw_tag_mly_jav_swe_bsq_fin_chh_bam_zul_ses_mnd_tml_akn_dut_swa_tsn_cze_geo_tha_azi_ven_sid_rus_dyu_rom_bos_lda_lat_vie_ger_cic_jpn_nor_eng_amh_slo_hau_dgb_gam_afr_pol_owc_ind_scr_igb_ita	-0.146610311722634	-0.389119035199312	0.698077630329796
117	swt_jpn_dgb_akn_dut_tml_heb_mol_ven_vie_xho_krd_ses_cnt_yor_tsw_lda_aze_ind_bul_fin_rus_fre_sid_slo_sun_chh_bem_urd_swe_sod_tur_jav_hau_tsn_ger_arw_cze_mly_pol_amh_wly_spa_aeg_mlt_ukr_ita_alb_fbf_scr_pan_grk_igb_geo_owc_por_eng_glc_uzb_knd_nor_tig_dyu_guj_ben_ctl_mnd_mcd_bat_bos_hun_est_rom_qcu_amr_zul_mao_svk_afr_lit_azi_lat_prs_kor_ewe_gam_moo_swa_tha_bam_anl_hin_bsq_cic_tag	0.099682666834404	0.226308806252695	0.821457904992948
118	swe_rus_sod_tig_jav_mol_eng_tag_aeg_geo_slo_svk_heb_bat_afr_hin_chh_hau_jpn_fbf_guj_est_ger_nor_mao_igb_lda_hun_owc_lit_mnd_cnt_uzb_amh_cze_ben_ind_mlt_tsw_ita_grk_tur_ukr_arw_cic_ctl_xho_scr_zul_bul_ewe_dgb_yor_lat_aze_azi_sid_amr_akn_knd_tsn_bem_dut_wly_urd_alb_pan_swt_sun_bos_bsq_por_kor_mly_fre_pol_krd_tml_rom_bam_prs_fin_ven_dyu_swa_tha_gam_ses_qcu_moo_spa_mcd_anl_vie_glc	-0.410436228745413	-1.05371053766365	0.294745415551791
119	bul_prs_alb_sod_hin_mnd_anl_dyu_uzb_tig_spa_moo_afr_swe_eng_ctl_vie_akn_ind_wly_jav_swa_ita_cic_rom_bat_mol_chh_por_ses_lda_lit_mcd_mlt_yor_arw_igb_hun_qcu_owc_xho_ben_tur_aze_gam_azi_glc_lat_bam_tha_knd_jpn_slo_pan_dut_amr_swt_bsq_sid_svk_tsn_hau_guj_cnt_rus_nor_fre_fin_zul_krd_tsw_urd_ukr_bem_ven_grk_ewe_dgb_scr_aeg_tml_kor_sun_tag_cze_fbf_mao_pol_est_geo_bos_heb_amh_ger_mly	0.0750847144831781	0.169256600757367	0.865962418964893
120	yor_arw_aeg_uzb_amh_bos_akn_mnd_ven_guj_mao_tha_aze_bsq_anl_zul_amr_ses_qcu_svk_bat_heb_vie_cnt_ben_igb_swa_mcd_xho_krd_hau_hin_sid_tag_swt_ewe_owc_mly_fre_fin_tsw_fbf_alb_cze_pol_slo_por_mlt_knd_swe_bem_jpn_pan_est_sod_ukr_gam_rus_eng_azi_dyu_ctl_bam_sun_geo_tsn_tml_rom_cic_lat_nor_dut_prs_kor_spa_wly_jav_scr_ind_glc_moo_lda_tur_afr_dgb_tig_mol_hun_ita_grk_urd_lit_ger_bul_chh	0.126567741790074	0.297060061867989	0.767083135795044
121	cze_xho_hau_mao_nor_arw_bul_eng_aeg_swe_jpn_grk_moo_krd_prs_sid_slo_igb_zul_pan_bsq_fbf_alb_urd_sun_tsn_guj_azi_swt_dyu_bos_ven_por_mlt_qcu_ger_ewe_amh_bam_geo_scr_fre_tml_rus_dut_fin_mcd_swa_glc_cnt_est_tsw_mnd_amr_ita_owc_kor_sod_aze_tha_hin_heb_dgb_hun_svk_mol_tig_tag_mly_ukr_ctl_lit_ben_akn_lat_pol_chh_wly_bem_cic_rom_vie_spa_knd_tur_ind_gam_lda_jav_bat_afr_ses_anl_yor_uzb	0.341710143162135	0.905192997845395	0.36770223616473
122	bul_kor_lit_tag_bos_ind_jav_swa_hun_cze_guj_glc_jpn_pol_tig_amr_lat_igb_mnd_hau_owc_tha_dgb_cnt_hin_akn_bat_aze_dyu_krd_anl_ita_sun_eng_slo_pan_uzb_zul_ewe_urd_afr_mlt_mol_bem_sod_ben_chh_por_fbf_moo_grk_ger_azi_amh_geo_ven_qcu_spa_arw_wly_ukr_mly_mcd_yor_heb_scr_nor_tml_rus_mao_xho_fre_gam_dut_svk_prs_tsw_sid_fin_tsn_est_ctl_aeg_alb_knd_tur_cic_bsq_bam_swt_lda_swe_rom_vie_ses	-0.328955265646985	-0.796547947709374	0.427742371928189
123	bam_lda_spa_dyu_tsn_arw_tur_hun_mly_ben_por_cic_lat_chh_dut_swe_cnt_igb_bem_guj_tml_svk_xho_amr_lit_bat_fbf_rom_fin_jav_pol_est_bsq_amh_bul_scr_swt_bos_geo_jpn_tsw_akn_rus_anl_tha_qcu_knd_heb_yor_tag_eng_mcd_mlt_cze_aze_sod_ctl_fre_uzb_azi_slo_hau_urd_ger_prs_swa_mao_gam_ewe_mol_sun_moo_kor_hin_ukr_afr_nor_ita_sid_aeg_glc_ses_dgb_krd_zul_owc_grk_vie_pan_mnd_wly_tig_alb_ven_ind	-0.1714028150021	-0.413318856830381	0.680324501125988
124	ctl_slo_swt_sun_dut_dgb_igb_nor_moo_chh_por_ben_anl_ukr_aze_amh_sod_owc_ita_tsn_mly_mao_akn_mnd_hau_lat_tha_eng_heb_yor_alb_kor_hin_gam_rom_bsq_dyu_est_ses_swa_svk_pan_fin_fbf_bos_tig_cze_azi_xho_arw_krd_zul_ewe_rus_bem_mcd_uzb_bul_bat_sid_mlt_ger_grk_tur_prs_hun_tsw_jpn_bam_mol_cic_glc_ind_geo_aeg_cnt_lda_swe_guj_amr_spa_wly_fre_ven_lit_jav_pol_knd_vie_tml_afr_urd_qcu_tag_scr	-0.424003836203571	-1.05458364058769	0.294347867734372
125	dyu_eng_ger_nor_lit_uzb_ven_hin_por_tag_mao_prs_igb_alb_rus_bam_dut_tur_kor_gam_pol_hun_spa_fin_svk_ben_sun_hau_aeg_wly_krd_swt_yor_tsn_ind_glc_mlt_ita_lat_jav_qcu_jpn_grk_slo_tsw_scr_owc_zul_fbf_bos_arw_xho_geo_mcd_knd_mnd_cze_aze_amr_bat_bul_heb_fre_pan_mol_bem_anl_rom_ukr_ctl_guj_ewe_mly_azi_dgb_sod_moo_afr_cnt_tig_tml_akn_chh_vie_sid_est_cic_swa_lda_urd_bsq_amh_swe_ses_tha	0.111779720786971	0.262535881371932	0.793489014893897
126	ven_fin_hau_jav_xho_akn_amr_swa_tig_dyu_geo_mnd_vie_bul_bam_gam_sun_chh_grk_igb_azi_fre_tml_dgb_bem_qcu_nor_lat_bsq_prs_mol_tha_arw_tur_ind_anl_mlt_urd_sod_kor_ita_tsw_jpn_afr_hin_ukr_svk_knd_ctl_pan_dut_owc_mly_cze_guj_amh_scr_ger_wly_krd_bat_fbf_aeg_cnt_uzb_hun_ewe_swt_est_sid_rom_por_pol_ses_rus_mao_zul_slo_alb_aze_cic_lda_ben_lit_spa_tsn_glc_yor_eng_bos_mcd_tag_swe_moo_heb	0.442935377860575	1.14344692746898	0.255787919931403
127	jav_est_zul_gam_mol_jpn_bos_akn_amr_geo_chh_rom_hin_mly_ctl_ewe_hau_dyu_moo_guj_vie_fin_cze_slo_aeg_anl_tag_cnt_tig_wly_arw_bat_ger_xho_krd_spa_swe_bam_ben_mcd_ind_tml_hun_sod_tha_ukr_lda_qcu_knd_aze_pol_glc_amh_kor_ven_tsw_svk_lit_swt_prs_igb_nor_sun_tsn_azi_lat_bem_bul_dut_fre_uzb_por_cic_pan_owc_ses_dgb_grk_bsq_fbf_sid_eng_alb_rus_mao_afr_mlt_mnd_tur_urd_yor_scr_ita_heb_swa	0.378406382128666	0.836855221435762	0.40481922323524
128	lda_yor_alb_ses_chh_spa_ger_ewe_xho_afr_swt_est_slo_jpn_dut_moo_rom_hun_guj_cnt_dyu_grk_tml_tsw_urd_ben_cze_ven_sid_igb_amh_rus_sod_mcd_bos_uzb_lit_tig_ukr_fre_bul_mnd_eng_bam_amr_sun_tur_owc_akn_prs_dgb_bsq_hau_cic_swe_swa_arw_azi_tsn_glc_tag_aze_bem_heb_mol_tha_svk_gam_jav_lat_ind_nor_pol_geo_aeg_qcu_knd_krd_anl_mlt_scr_fin_kor_zul_vie_pan_mao_por_fbf_hin_mly_ita_ctl_wly_bat	0.0914744095320351	0.236549146548869	0.813526808001984
129	spa_kor_bul_bem_xho_slo_cze_knd_akn_afr_chh_swe_ses_mlt_fre_ukr_heb_lat_svk_mao_qcu_eng_vie_uzb_tml_zul_tur_lda_dgb_jpn_hin_guj_mcd_sid_fbf_mnd_est_nor_aeg_rom_bsq_cic_yor_sun_hun_tsw_urd_swa_geo_ben_jav_pol_tig_moo_azi_ind_hau_gam_glc_mly_cnt_amh_prs_dut_sod_grk_pan_ewe_tsn_ctl_swt_bat_amr_tag_lit_arw_ven_tha_aze_wly_owc_bam_ger_bos_ita_por_dyu_igb_rus_alb_mol_krd_scr_anl_fin	NA	NA	NA
130	ind_tig_bam_ger_kor_gam_cic_bem_hau_glc_dyu_nor_lit_krd_cze_dgb_anl_ses_yor_est_ctl_mly_ewe_bsq_lat_ukr_swe_afr_tur_sid_ita_qcu_jav_moo_guj_bul_mol_igb_sod_hun_ben_prs_scr_tag_eng_uzb_rom_sun_chh_akn_swa_ven_svk_knd_spa_jpn_pan_tsw_bat_mcd_rus_slo_pol_por_owc_grk_arw_bos_geo_zul_wly_tha_aeg_fre_alb_amh_heb_aze_lda_mlt_tsn_hin_mnd_urd_cnt_fin_mao_tml_azi_fbf_swt_amr_dut_xho_vie	0.420044468634132	1.09412107528645	0.276727630672673
131	hau_tag_ind_guj_cnt_por_ita_sid_eng_amh_mly_mcd_spa_urd_rom_uzb_aze_cze_nor_geo_gam_fbf_slo_akn_swa_lit_vie_xho_igb_azi_scr_sun_mnd_zul_dyu_mlt_krd_swt_lat_mol_bam_prs_mao_ewe_arw_moo_amr_tml_tsw_ses_cic_wly_ben_bat_bos_afr_jpn_qcu_grk_tha_anl_hun_dgb_yor_tur_fre_jav_ukr_pol_swe_bul_knd_tig_chh_ctl_svk_dut_tsn_ger_lda_bem_aeg_rus_alb_est_hin_sod_fin_ven_heb_owc_pan_glc_bsq_kor	0.116874729625091	0.336854309325958	0.736985713453029
132	xho_est_mao_jpn_alb_urd_scr_tag_tml_bam_fre_ukr_sun_akn_pol_igb_aeg_prs_uzb_swt_cnt_ita_glc_qcu_svk_ind_dyu_lda_ben_bat_sod_vie_mol_hau_geo_pan_fbf_por_lat_tig_hun_owc_tha_ewe_cic_afr_guj_kor_rom_bos_arw_hin_spa_mnd_aze_swe_dut_gam_ger_dgb_azi_grk_heb_chh_nor_bsq_tur_lit_ses_mlt_anl_mly_eng_wly_zul_ctl_krd_sid_mcd_bem_moo_amr_swa_amh_bul_tsw_jav_fin_slo_knd_rus_ven_yor_cze_tsn	0.38295926801485	0.882230520734179	0.379926794678332
133	fbf_fin_knd_rom_glc_mly_igb_yor_bem_ses_ita_azi_cze_tsn_pan_alb_ven_dut_grk_lat_tag_mcd_tig_bsq_arw_tml_sid_swt_cic_dyu_hau_eng_guj_ewe_hun_moo_bat_anl_swa_jav_gam_bam_pol_akn_por_spa_owc_cnt_fre_rus_amh_amr_urd_tur_mnd_bul_dgb_qcu_est_ukr_scr_bos_nor_slo_zul_ctl_svk_kor_sun_ben_mol_lit_sod_ger_aze_geo_afr_mlt_vie_krd_prs_chh_ind_swe_aeg_mao_xho_jpn_hin_uzb_tha_wly_lda_tsw_heb	0.435108996120343	0.958435514398611	0.340328247901805
134	por_mcd_arw_heb_mol_cnt_prs_mnd_uzb_ukr_azi_swe_sod_dgb_aze_ita_lda_wly_sid_cic_est_krd_mao_geo_fin_yor_lat_mly_hin_tur_ses_bat_amh_jpn_tig_mlt_ind_hau_jav_bul_swa_igb_lit_bam_spa_tha_zul_bos_moo_fbf_cze_qcu_fre_guj_aeg_tsw_anl_afr_vie_ewe_bsq_eng_kor_glc_sun_rom_akn_slo_dut_pol_swt_hun_tsn_gam_owc_grk_tml_alb_rus_nor_dyu_urd_amr_ben_bem_scr_tag_ven_chh_svk_ger_pan_knd_ctl_xho	0.525022251838386	1.38146382627793	0.170446400287531
135	ita_bam_rom_zul_ben_dut_cze_aeg_gam_mnd_svk_est_tur_sun_dgb_swt_amr_eng_lit_tml_cic_hau_mao_pan_ukr_hin_nor_mlt_amh_afr_kor_tag_mly_ewe_mol_ger_krd_ctl_bos_bem_grk_bsq_vie_mcd_sid_swe_scr_jav_alb_akn_hun_urd_azi_lat_guj_sod_glc_fin_ses_dyu_fbf_bat_jpn_geo_prs_por_yor_moo_heb_xho_tig_swa_qcu_slo_spa_uzb_tsw_owc_ind_tha_knd_igb_anl_fre_ven_wly_bul_pol_chh_lda_cnt_arw_tsn_rus_aze	-0.186512622579265	-0.480039001675797	0.632326800142026
136	ewe_mly_dyu_cze_swa_sid_cic_fre_bsq_mnd_mao_arw_amr_ben_xho_tml_aeg_glc_fin_jav_ukr_azi_ita_alb_pan_igb_lat_knd_spa_tag_kor_aze_hau_vie_uzb_tur_tha_mcd_gam_hin_chh_krd_yor_cnt_pol_svk_akn_owc_mol_lda_slo_urd_guj_sun_grk_est_tsn_swt_dut_amh_tig_rom_geo_ses_bem_bul_lit_ger_tsw_mlt_swe_bat_heb_rus_jpn_por_anl_ven_ind_afr_nor_dgb_moo_zul_bam_prs_qcu_ctl_fbf_eng_hun_scr_sod_wly_bos	0.0890797422768989	0.204497847698683	0.838411350477941
137	tha_spa_jpn_cnt_akn_lda_swe_fre_bsq_ses_jav_sid_dgb_azi_swa_mol_sod_ita_prs_fin_rom_uzb_vie_mlt_zul_ukr_tag_owc_ctl_ben_knd_hau_bem_eng_dyu_pol_lat_amr_por_fbf_anl_amh_krd_ewe_qcu_est_ven_yor_cze_mly_heb_aeg_tsw_lit_wly_mcd_xho_moo_glc_ind_kor_igb_arw_svk_aze_swt_afr_urd_nor_guj_ger_cic_dut_tml_bam_bos_mnd_tsn_rus_scr_hun_sun_bat_bul_mao_tig_hin_alb_pan_tur_grk_slo_geo_chh_gam	-0.238724896597789	-0.564565747765065	0.573728363081538
138	aeg_arw_heb_tag_sod_qcu_spa_mly_por_eng_swe_knd_sid_ger_fbf_grk_lat_uzb_akn_guj_swa_ctl_mnd_tur_cic_mlt_mao_bem_nor_hun_owc_jpn_wly_dgb_yor_dyu_tig_bat_lda_tml_bsq_ewe_cnt_tsw_bos_mcd_sun_cze_rus_xho_pol_pan_tha_svk_slo_ita_swt_alb_ukr_vie_ben_moo_mol_amr_urd_bul_est_kor_rom_jav_zul_igb_hau_tsn_glc_lit_amh_bam_aze_dut_ses_fin_krd_azi_prs_ind_anl_afr_scr_fre_hin_ven_chh_geo_gam	-0.13098696533356	-0.304947124147267	0.761087837888169
139	cnt_est_tha_dyu_aeg_krd_svk_akn_kor_bat_tur_hin_aze_sid_slo_azi_amh_lda_mcd_chh_fre_bul_jav_lit_eng_rom_ger_hun_swa_prs_ses_mly_tag_vie_dut_pol_fin_tsw_ewe_pan_knd_afr_ben_ukr_alb_hau_bem_nor_owc_bsq_uzb_urd_xho_geo_zul_rus_sod_anl_igb_jpn_mol_wly_moo_swt_swe_por_ven_lat_bam_qcu_grk_mao_spa_scr_tig_cic_arw_sun_cze_gam_dgb_guj_ind_mlt_glc_mnd_amr_tml_heb_fbf_ita_bos_yor_ctl_tsn	-0.189395382473878	-0.481769440732016	0.631101528136746
140	arw_rus_mcd_hau_cnt_mnd_alb_pol_yor_bat_ben_uzb_azi_ukr_fbf_gam_tig_kor_ctl_ewe_akn_bsq_tur_bem_urd_slo_swe_svk_sod_amh_bos_guj_hin_nor_igb_sun_tsw_mao_glc_ses_jpn_ger_mly_vie_owc_sid_est_cze_mlt_spa_mol_wly_ind_ven_amr_tml_tag_anl_bul_lda_moo_dut_geo_pan_grk_aeg_rom_zul_cic_afr_swt_lat_tsn_knd_jav_chh_fre_hun_krd_dgb_scr_eng_tha_qcu_por_heb_dyu_ita_xho_bam_swa_aze_lit_prs_fin	-1.12056638742637	-2.72300114005097	0.00772572686942936
141	spa_azi_swe_lat_fin_swt_fbf_alb_scr_wly_zul_ewe_rom_ukr_amr_amh_bat_ind_kor_mly_dyu_ven_akn_aeg_mlt_jpn_xho_cic_tsn_igb_prs_krd_urd_tsw_knd_eng_cnt_yor_heb_nor_hun_tur_sid_dut_svk_geo_bos_cze_ger_pol_hau_guj_aze_hin_moo_dgb_ita_sod_bul_owc_bam_grk_arw_gam_pan_tag_est_mao_lda_ctl_jav_glc_swa_lit_por_anl_tha_tig_mnd_ben_afr_mol_mcd_qcu_rus_chh_sun_ses_uzb_slo_bem_vie_tml_fre_bsq	-0.606103682135288	-1.61155340256179	0.110447968757501
142	mnd_ewe_cnt_mol_svk_tig_azi_eng_mao_fbf_bos_aze_scr_fin_pan_sod_bat_glc_lda_krd_anl_ger_tha_bam_swa_uzb_pol_ctl_afr_gam_bem_zul_hin_amr_mcd_urd_fre_ukr_knd_swt_lat_ben_heb_ven_yor_slo_dgb_cic_ind_bul_cze_grk_hun_dut_arw_wly_jpn_guj_lit_kor_rus_tur_nor_hau_ses_qcu_jav_igb_tml_dyu_swe_amh_mly_xho_tsn_mlt_alb_chh_ita_por_spa_sun_rom_owc_moo_est_sid_aeg_bsq_tag_tsw_vie_prs_akn_geo	0.00237941329229068	0.0058594854179018	0.995337384622923
143	dyu_afr_sun_chh_svk_mol_tig_bos_vie_mnd_bat_ukr_dgb_mlt_geo_lda_hin_grk_lat_aeg_lit_aze_spa_hun_kor_dut_hau_zul_ben_igb_fbf_guj_jav_gam_prs_swa_glc_amh_tur_mao_tsw_bul_urd_tha_nor_swe_ita_amr_yor_tsn_mly_bem_ger_krd_sid_pol_xho_anl_arw_mcd_eng_cic_bam_scr_jpn_fin_ven_rom_cze_pan_ewe_tag_wly_uzb_rus_alb_est_cnt_tml_fre_owc_ses_knd_moo_por_ind_ctl_heb_bsq_swt_akn_sod_qcu_azi_slo	-0.234300728341458	-0.532712526674089	0.595503188968723
144	urd_ukr_tsn_swa_afr_tsw_dgb_hin_ctl_grk_sid_qcu_mao_mly_ben_xho_ger_bat_swe_tha_zul_cze_jav_bem_anl_knd_hau_guj_aeg_ind_igb_bul_por_geo_svk_ewe_azi_krd_fbf_kor_eng_hun_mnd_tag_mlt_ses_amr_cic_wly_scr_akn_swt_alb_amh_bsq_arw_ven_mcd_ita_cnt_est_tig_tml_sun_glc_bos_lda_slo_gam_fin_dyu_rus_uzb_heb_prs_yor_jpn_aze_lat_fre_owc_sod_nor_rom_vie_lit_mol_moo_chh_pan_dut_spa_tur_pol_bam	0.370737159744334	0.89509689572706	0.373046137886343
145	wly_pan_glc_geo_tsw_tha_uzb_dgb_akn_spa_ger_cze_krd_urd_azi_fin_mol_eng_tml_arw_ses_amh_dyu_kor_chh_svk_swt_rom_ven_ctl_swa_dut_mly_aeg_tsn_prs_bsq_slo_hau_fbf_swe_sod_ewe_yor_jav_hin_knd_bem_guj_tag_qcu_lit_sun_tig_sid_alb_lat_cnt_mnd_bul_afr_vie_ita_anl_bos_igb_gam_pol_est_por_xho_amr_owc_rus_moo_ukr_nor_cic_tur_lda_mao_scr_aze_heb_mlt_bat_grk_zul_hun_mcd_jpn_fre_ind_bam_ben	-0.438379175182681	-0.999730344891954	0.32003515324859
146	swa_bem_jav_dyu_gam_spa_hau_ses_ger_kor_ita_rus_knd_krd_tag_prs_zul_geo_mly_hin_tur_lda_urd_tsn_bat_uzb_akn_ven_slo_tml_heb_alb_aeg_chh_cnt_guj_xho_grk_ewe_ctl_nor_mnd_dgb_mlt_pan_mao_swt_afr_lit_mol_anl_rom_tsw_swe_svk_qcu_cze_azi_owc_jpn_hun_igb_dut_cic_wly_est_bam_sod_moo_mcd_sid_bul_scr_fre_arw_pol_ind_tig_amr_tha_vie_sun_ukr_yor_fin_glc_aze_bos_por_eng_fbf_ben_lat_bsq_amh	-0.678963728547472	-1.53686209753006	0.127722486304464
147	prs_ses_dut_grk_por_mly_bos_knd_sun_aeg_ewe_cic_amr_ita_cze_tsw_uzb_afr_mlt_bat_est_ben_jpn_swa_dyu_heb_spa_ind_tig_xho_dgb_bsq_scr_guj_tag_slo_sid_urd_lat_anl_pan_moo_nor_akn_tsn_svk_hun_glc_bam_lda_cnt_yor_mol_vie_eng_tml_bul_amh_tur_alb_aze_wly_geo_mcd_arw_pol_qcu_hin_igb_sod_krd_hau_rus_chh_azi_ctl_swt_kor_tha_rom_fbf_ger_owc_gam_lit_mao_ven_fin_jav_swe_zul_ukr_bem_fre_mnd	0.141761118231043	0.323151212720291	0.747306202483756
148	glc_urd_grk_lda_sun_ind_sid_pol_krd_prs_est_guj_uzb_tur_dgb_geo_mly_ewe_dyu_bsq_tha_gam_ukr_afr_bat_aze_swe_knd_dut_scr_hun_bem_fre_mol_azi_bul_tig_zul_ven_tag_moo_tsn_lat_swt_ctl_svk_rus_bos_qcu_amh_tml_rom_sod_mcd_spa_cnt_pan_wly_fin_ita_chh_eng_swa_alb_ben_kor_jpn_amr_bam_fbf_cic_mao_aeg_cze_mnd_heb_slo_ger_owc_jav_ses_anl_akn_nor_vie_tsw_mlt_xho_hin_arw_por_yor_igb_hau_lit	-0.279666625411117	-0.711557840294094	0.478519673131548
149	cic_mly_hun_zul_ses_dgb_chh_guj_knd_lit_tig_bat_fin_svk_amh_pan_jav_ukr_ger_rom_ben_amr_qcu_tag_mlt_jpn_aze_bos_geo_bem_sid_fbf_ven_est_moo_igb_ind_kor_sun_uzb_tsn_alb_mao_hin_heb_fre_swt_bsq_mnd_swe_wly_urd_cze_rus_cnt_bul_bam_por_swa_dyu_slo_afr_owc_scr_tur_prs_pol_xho_hau_anl_sod_grk_yor_eng_arw_akn_nor_tha_lat_gam_tsw_mcd_mol_spa_ewe_vie_azi_dut_glc_ita_ctl_tml_krd_lda_aeg	-0.504300805754717	-1.31711460877971	0.191036300416458
150	dyu_spa_uzb_igb_owc_sod_ses_guj_ita_tag_ger_dut_tsn_cic_aeg_tur_ukr_lat_heb_mcd_swe_cnt_ven_amh_mlt_bos_tsw_hun_mnd_yor_est_vie_ewe_tig_xho_anl_urd_qcu_mol_mly_geo_azi_kor_sun_lit_tha_prs_cze_nor_rus_moo_amr_glc_svk_grk_tml_arw_rom_lda_zul_afr_scr_fre_krd_mao_bsq_aze_eng_knd_bat_sid_fbf_ben_hin_jpn_alb_jav_bul_akn_bam_wly_slo_por_swa_chh_dgb_swt_bem_ctl_pan_fin_pol_gam_ind_hau	-0.0243634737416415	-0.0550162484135095	0.956243537577011
151	tha_por_tsn_sod_swt_mao_hau_ukr_bos_wly_grk_scr_lda_eng_hun_tsw_dut_ewe_aze_lit_cnt_sid_mnd_sun_uzb_jpn_ita_mly_rom_dgb_aeg_tag_tig_qcu_pan_jav_moo_fbf_zul_anl_gam_fin_fre_swe_ben_ctl_tml_bam_knd_lat_arw_bsq_spa_guj_bul_alb_urd_vie_azi_pol_tur_amh_xho_ven_svk_ger_rus_cze_igb_amr_nor_kor_est_bem_prs_krd_owc_glc_heb_cic_mlt_slo_afr_mcd_hin_mol_swa_akn_dyu_ind_geo_yor_bat_chh_ses	0.322565737785689	0.767610154222975	0.44466337694086
152	heb_mnd_ben_bos_mol_sid_aeg_knd_scr_nor_anl_prs_vie_mcd_fre_tag_ewe_krd_hin_bul_ctl_cic_igb_grk_bat_amr_ses_amh_sun_guj_slo_lit_zul_glc_alb_pol_dut_ven_jpn_yor_bam_ita_swe_mly_kor_sod_cze_fin_mao_aze_xho_rom_moo_afr_azi_tsw_dyu_wly_hun_svk_mlt_por_arw_qcu_geo_hau_est_ger_tha_cnt_fbf_pan_tsn_akn_dgb_tml_ukr_lat_jav_spa_urd_bem_tur_uzb_bsq_rus_tig_swa_ind_lda_gam_chh_swt_eng_owc	-0.0144644873093675	-0.0332795451338388	0.973522987151643
153	ben_grk_ses_bem_bsq_fre_gam_mnd_vie_sid_ind_xho_est_azi_guj_bam_prs_nor_yor_aeg_fin_sun_uzb_lit_qcu_cic_ven_geo_dyu_dut_eng_swe_amr_cze_jpn_aze_slo_cnt_jav_ita_ger_hun_hau_pan_bul_tur_mol_spa_urd_tsn_kor_amh_chh_ewe_knd_owc_afr_alb_ctl_mlt_bos_mcd_zul_svk_fbf_akn_scr_lda_glc_sod_anl_heb_ukr_mly_tig_wly_tag_tml_rom_igb_dgb_por_tha_tsw_swa_swt_lat_krd_pol_moo_arw_hin_rus_bat_mao	0.491281375787886	1.13891905968929	0.257662128675855
154	alb_bsq_tml_bat_yor_tig_qcu_pol_guj_mly_nor_cnt_moo_chh_ven_vie_pan_uzb_amh_bam_dut_wly_lat_jav_mao_sun_est_swa_bem_ben_dgb_xho_fin_geo_lda_mcd_swt_afr_zul_por_ita_igb_ewe_lit_swe_hun_svk_cic_tag_spa_arw_dyu_rus_heb_glc_aze_mnd_krd_fbf_bul_owc_urd_ukr_tha_grk_slo_eng_gam_amr_ctl_tsw_hin_bos_sid_fre_hau_rom_azi_akn_kor_mlt_prs_scr_ind_anl_jpn_sod_knd_cze_aeg_tur_tsn_ses_mol_ger	0.165696278435721	0.428286001035545	0.669433182978194
155	arw_afr_wly_ven_swt_aze_anl_sod_spa_eng_bam_qcu_fbf_kor_glc_bsq_ewe_sid_guj_ctl_akn_tur_tag_cic_aeg_rom_pan_swe_dut_alb_mao_amr_ben_mnd_vie_jpn_fin_hau_mol_jav_sun_ger_ukr_svk_krd_bat_swa_est_heb_ita_igb_tml_lda_bem_urd_scr_chh_tha_ses_cze_bos_mlt_geo_hun_moo_ind_amh_mcd_tig_prs_bul_pol_tsw_yor_por_knd_mly_uzb_grk_xho_rus_owc_hin_dyu_fre_nor_slo_cnt_lat_gam_zul_azi_dgb_tsn_lit	0.422857113085555	1.08126926204473	0.282373233051946
156	hun_amr_scr_fre_aeg_grk_vie_mnd_wly_rom_zul_pol_glc_ctl_bos_svk_tig_chh_sun_qcu_kor_bul_tml_por_sid_pan_bam_heb_jpn_bat_swe_cze_swa_sod_dut_amh_uzb_ita_nor_hin_bsq_ukr_lit_ben_bem_ses_dgb_lat_lda_rus_ind_afr_yor_tsn_owc_cic_slo_ven_moo_knd_fin_mao_cnt_est_gam_eng_hau_dyu_spa_xho_anl_azi_arw_krd_swt_guj_fbf_alb_tag_aze_tsw_ewe_urd_mly_tur_tha_akn_mol_mlt_prs_ger_geo_jav_mcd_igb	NA	NA	NA
157	ctl_fbf_swt_ses_est_rus_zul_ven_mlt_lat_swa_swe_hin_ind_svk_mao_tag_amh_aeg_krd_amr_cze_hau_ita_heb_tsn_lit_akn_bat_dut_xho_knd_tig_yor_afr_guj_sod_tml_prs_uzb_pan_gam_fin_tha_bem_wly_slo_tur_nor_dyu_aze_owc_dgb_qcu_grk_eng_mnd_mcd_arw_bul_glc_kor_sid_pol_rom_cnt_bos_igb_alb_jpn_mly_hun_anl_ben_bsq_vie_bam_fre_ukr_spa_geo_tsw_mol_lda_por_chh_azi_scr_moo_cic_urd_ger_jav_ewe_sun	0.452663739041533	1.01865530034889	0.311009329171426
158	dut_mao_afr_amr_arw_swe_cnt_bam_fbf_swa_svk_zul_ven_heb_bsq_urd_mnd_ger_pol_lat_xho_mcd_mol_spa_mlt_tsw_amh_cze_tml_qcu_wly_fre_sid_moo_scr_kor_anl_tig_est_knd_chh_aeg_lit_akn_lda_tur_bul_ind_ctl_jpn_ses_nor_bat_cic_mly_krd_hau_uzb_ukr_vie_tha_geo_sun_prs_sod_dyu_rom_azi_bos_por_ewe_swt_fin_rus_aze_bem_tsn_grk_pan_eng_guj_ita_igb_jav_owc_glc_slo_tag_dgb_yor_alb_ben_gam_hun_hin	0.350291042732343	0.897649803295598	0.371690279047453
159	ewe_dut_aze_swe_ger_knd_gam_nor_amr_geo_bos_mol_fre_tsw_vie_cic_pan_fin_bul_ven_mao_lat_azi_moo_mcd_tml_lda_scr_ctl_uzb_cnt_afr_sun_chh_urd_mly_bem_tsn_sod_yor_owc_arw_mnd_wly_tag_glc_por_igb_spa_ukr_alb_svk_prs_pol_bat_zul_mlt_anl_rus_ita_jav_tur_hun_aeg_slo_sid_tha_bsq_grk_rom_hau_ses_heb_guj_ind_bam_swa_amh_ben_swt_qcu_est_akn_krd_tig_lit_dgb_eng_kor_xho_dyu_jpn_cze_fbf_hin	-1.10050413671411	-2.55486783455461	0.0122464566078057
160	urd_knd_amr_sod_arw_rom_por_wly_yor_ind_ses_lit_bos_ita_amh_aeg_scr_est_dut_slo_azi_ctl_anl_sun_alb_grk_igb_dgb_fre_bem_fin_hin_bat_kor_tsw_moo_cnt_qcu_pol_spa_hau_ger_tag_tha_jpn_mao_afr_mnd_chh_zul_ukr_mcd_ewe_sid_dyu_vie_tsn_glc_guj_bsq_tml_rus_lda_bul_akn_prs_eng_cze_swe_svk_aze_hun_cic_mlt_bam_tig_swa_pan_mol_jav_mly_lat_owc_gam_krd_ben_fbf_ven_heb_tur_uzb_xho_swt_geo_nor	-0.116153110195436	-0.263064826709182	0.793082542815394
161	mao_chh_bam_scr_fin_alb_swe_mnd_jpn_moo_dut_cic_bsq_wly_amr_uzb_glc_qcu_mcd_cnt_grk_aeg_bem_guj_fre_amh_ses_mlt_sid_fbf_geo_sun_sod_bul_aze_svk_kor_est_prs_tml_hun_dgb_bos_ukr_ctl_arw_tig_knd_ben_xho_ind_dyu_cze_spa_ger_slo_tha_pan_bat_tag_vie_hau_swt_urd_pol_lda_gam_swa_zul_lit_jav_por_ita_azi_akn_heb_tur_tsn_yor_hin_tsw_ven_anl_rom_lat_eng_owc_krd_rus_afr_mol_igb_ewe_mly_nor	0.150568661989162	0.350832452131997	0.726507519116856
162	cic_ctl_prs_swa_ita_azi_tha_eng_yor_kor_svk_rom_lat_gam_cze_tig_jpn_ind_fin_amr_hin_zul_moo_aze_heb_krd_rus_slo_spa_bem_guj_est_nor_hun_grk_owc_cnt_pol_mcd_pan_igb_glc_sod_uzb_ewe_vie_jav_ben_geo_dyu_ukr_fbf_dgb_bsq_urd_tml_arw_swt_mly_bam_lda_hau_ger_alb_akn_por_chh_anl_mao_swe_ven_tsn_ses_fre_mlt_lit_sid_scr_bos_bat_afr_knd_aeg_xho_tsw_mol_wly_bul_mnd_tag_tur_amh_qcu_dut_sun	0.548862973596326	1.3140703885767	0.192054573570714
163	krd_ewe_knd_aeg_eng_swa_lit_guj_aze_tig_tsn_igb_amh_ita_bam_hun_gam_geo_owc_est_mly_mlt_ven_dyu_mao_glc_dut_yor_mnd_bat_wly_cic_tha_fin_grk_azi_spa_swt_lda_hau_tsw_jpn_cnt_nor_chh_kor_bsq_prs_ind_sun_uzb_ger_ben_tag_bem_ses_pol_zul_heb_cze_jav_mcd_afr_arw_sid_sod_scr_anl_mol_xho_qcu_swe_ukr_vie_svk_fre_akn_hin_por_ctl_rus_amr_dgb_bos_rom_lat_moo_tur_tml_urd_fbf_bul_pan_alb_slo	-0.00958417328535565	-0.0233064179082598	0.981455786587159
164	dyu_mao_tml_bul_lat_scr_sun_alb_pol_igb_mol_chh_fbf_est_guj_lit_xho_krd_swe_amr_tig_bam_tsn_knd_spa_dut_ben_akn_heb_kor_aze_anl_bsq_rus_mly_cze_por_prs_tha_amh_fin_jpn_moo_aeg_slo_urd_svk_zul_gam_uzb_mlt_grk_ind_ctl_owc_ita_sid_lda_swa_tag_ukr_mnd_sod_fre_hun_bem_vie_eng_hau_swt_rom_ven_afr_jav_nor_dgb_tur_qcu_azi_geo_tsw_ger_mcd_ses_yor_pan_wly_cnt_hin_glc_arw_bos_bat_ewe_cic	0.0703582691692846	0.162550863664388	0.871224750495175
165	tml_ewe_dgb_jpn_chh_pan_ctl_kor_sun_grk_pol_eng_por_akn_bem_ger_mlt_mly_tig_slo_fre_glc_mol_geo_bsq_ses_tha_yor_owc_igb_mao_azi_ben_sod_moo_tsw_ita_krd_bat_knd_hin_dyu_lit_rom_dut_aeg_tag_ukr_tsn_urd_swt_prs_fin_amh_jav_afr_arw_swe_zul_tur_sid_qcu_mcd_bam_fbf_aze_scr_cze_xho_hun_mnd_lda_alb_cic_lat_ven_hau_bos_cnt_nor_anl_guj_amr_heb_uzb_spa_svk_swa_bul_rus_est_gam_ind_vie_wly	0.512926818659766	1.16338124763233	0.247651109899044
166	sid_scr_hin_tha_fbf_bul_wly_swe_cze_gam_mly_mol_ita_rus_lit_vie_bat_hun_tml_cnt_slo_urd_sod_bos_uzb_grk_dgb_krd_tig_akn_swa_tsw_ewe_pan_ven_tag_fin_est_knd_owc_lda_aze_bam_aeg_eng_afr_guj_geo_glc_arw_dut_amh_heb_ctl_amr_mao_ses_mnd_hau_qcu_bem_rom_azi_por_anl_tsn_ben_igb_nor_kor_zul_mlt_pol_bsq_ind_svk_chh_swt_prs_alb_moo_sun_fre_ger_mcd_ukr_dyu_jpn_lat_xho_cic_tur_jav_spa_yor	-0.0544336996814151	-0.126957270208014	0.899248312862417
167	svk_fin_xho_ses_amh_est_tsw_glc_bat_ind_mlt_hin_tig_cze_sod_dut_wly_knd_rom_swe_moo_tml_krd_eng_bsq_jpn_bul_prs_azi_slo_ctl_sun_mao_geo_gam_urd_sid_swa_guj_ger_aeg_pan_zul_heb_arw_qcu_ewe_owc_igb_bos_amr_mcd_tha_uzb_bem_swt_mol_scr_aze_tur_chh_ven_lat_tsn_ita_bam_nor_vie_cic_anl_hun_ukr_lda_mnd_mly_fbf_grk_lit_afr_fre_dyu_jav_tag_spa_hau_yor_pol_ben_por_cnt_akn_dgb_kor_alb_rus	-0.174498808553814	-0.381928609062968	0.703385633397343
168	ctl_uzb_ind_tag_bem_cic_cnt_mol_gam_owc_anl_moo_mnd_nor_tsw_zul_tha_ewe_pol_rom_cze_sod_bsq_azi_jpn_rus_vie_xho_bul_amr_arw_sid_est_aze_ger_akn_ses_bat_mly_dut_lat_sun_igb_hin_tml_grk_ben_heb_ukr_fbf_por_bam_tur_eng_pan_krd_swt_spa_geo_tsn_wly_dyu_afr_guj_jav_lit_bos_amh_fre_prs_mcd_alb_mao_urd_ita_qcu_glc_lda_swe_hau_aeg_kor_yor_tig_hun_swa_knd_ven_svk_scr_dgb_mlt_fin_slo_chh	0.326422525142278	0.753418106033435	0.453101869198286
169	sun_cic_glc_aeg_cnt_bem_bat_lit_slo_geo_cze_spa_aze_ben_svk_fre_pan_owc_mlt_bam_qcu_uzb_swa_grk_tsw_tml_ctl_mnd_ita_yor_tur_azi_ewe_mao_alb_prs_dgb_heb_sod_vie_lda_knd_bul_hau_lat_hin_sid_swt_ukr_dut_krd_zul_hun_urd_por_ses_scr_amr_tsn_bos_eng_amh_anl_moo_mcd_xho_chh_tag_kor_fbf_bsq_nor_est_guj_mol_tha_tig_igb_pol_dyu_akn_fin_jpn_ven_swe_gam_mly_arw_rom_wly_ind_rus_ger_jav_afr	0.206253550721322	0.466299479868895	0.642091546765049
170	sid_cze_tur_bam_lda_tsn_rom_sod_guj_uzb_qcu_alb_vie_geo_bat_spa_azi_igb_zul_dut_kor_bul_wly_ind_ger_jav_fin_por_ben_tha_ctl_prs_mlt_ses_mcd_hun_ita_dgb_scr_bos_owc_amh_swt_grk_cic_svk_anl_ven_jpn_bsq_amr_tag_tsw_pan_dyu_swa_glc_ukr_ewe_hau_xho_mnd_tig_aeg_tml_lat_chh_arw_krd_bem_knd_pol_rus_aze_hin_afr_sun_urd_akn_eng_nor_cnt_gam_fre_fbf_mol_yor_lit_mly_mao_swe_moo_slo_est_heb	0.281820034008825	0.648055549646477	0.518545820522381
171	ukr_rus_tag_por_urd_mcd_guj_tur_ewe_mly_prs_svk_amh_heb_rom_sun_ven_wly_grk_knd_moo_eng_qcu_mol_ita_cic_mnd_swt_bat_dyu_afr_ind_fbf_swa_cnt_fre_scr_bos_aze_mlt_arw_ses_akn_bem_sid_hau_uzb_bam_slo_mao_kor_tml_owc_yor_geo_lit_sod_tsn_xho_hin_igb_bsq_tig_nor_jav_anl_gam_est_chh_dgb_swe_cze_bul_tha_fin_glc_hun_jpn_ctl_tsw_pan_vie_azi_lat_amr_dut_aeg_krd_zul_ben_ger_pol_spa_alb_lda	0.129829608771348	0.32931370822996	0.742659091803477
172	ses_mol_aeg_ben_igb_nor_moo_krd_dyu_bsq_qcu_est_aze_geo_swe_ukr_mao_alb_svk_fin_tag_scr_hau_pan_mly_grk_tsn_lit_urd_amh_kor_wly_tur_sid_sod_bos_guj_pol_mnd_uzb_swa_yor_cnt_owc_ger_sun_knd_afr_dgb_por_rom_tha_bul_bat_gam_tml_prs_lda_hin_fbf_rus_bam_anl_ind_akn_amr_heb_ctl_mcd_tig_lat_glc_vie_azi_chh_xho_cze_jav_eng_cic_fre_tsw_bem_jpn_spa_mlt_ven_arw_ita_slo_ewe_zul_dut_hun_swt	-0.518834608422632	-1.19207430804917	0.236265079208719
173	cze_scr_arw_svk_anl_cic_bsq_bat_rom_grk_geo_afr_moo_fbf_amh_dgb_hau_ven_gam_zul_tsw_swe_ita_lat_heb_bam_bem_slo_tur_akn_cnt_jpn_ind_vie_mlt_knd_rus_yor_hun_prs_lit_dyu_fre_nor_pan_swt_glc_ctl_mnd_ger_alb_ewe_ben_amr_eng_xho_guj_urd_hin_tig_azi_krd_chh_jav_tha_mol_aeg_por_tsn_fin_sod_mly_dut_igb_sid_wly_sun_est_uzb_swa_qcu_mcd_kor_bul_bos_pol_tml_ses_mao_aze_tag_lda_spa_owc_ukr	0.575195816173244	1.49435164795688	0.138469103280184
174	bat_ukr_urd_prs_ger_ven_slo_swe_bsq_ctl_jpn_pan_swa_mcd_amh_tml_lat_chh_swt_sod_owc_rom_spa_bem_hau_scr_sun_fbf_grk_rus_yor_knd_mnd_tsn_aze_tur_tig_moo_hin_cnt_cic_lda_tag_xho_vie_guj_afr_dgb_est_geo_hun_arw_eng_mao_dut_por_tsw_dyu_ind_akn_bos_pol_bam_anl_tha_ses_ewe_heb_glc_nor_krd_uzb_gam_kor_cze_fre_mly_alb_wly_mol_ita_amr_bul_svk_sid_jav_azi_qcu_mlt_zul_fin_ben_aeg_lit_igb	0.0585653277260946	0.143806794053886	0.885964191717395
175	bem_igb_mao_bsq_ger_dgb_tur_est_lda_prs_heb_vie_xho_moo_bul_rus_grk_anl_sun_eng_urd_bos_amr_kor_ctl_pan_svk_jav_cze_lat_slo_guj_amh_arw_dyu_sod_sid_por_afr_ewe_spa_swt_yor_azi_bam_dut_ind_fin_swa_scr_ben_akn_hun_tig_tha_aze_aeg_pol_mnd_nor_fbf_ven_cnt_tsw_ukr_mly_chh_owc_cic_swe_tag_hin_tml_ita_mcd_geo_jpn_fre_glc_alb_gam_knd_wly_tsn_bat_krd_lit_uzb_qcu_mlt_mol_hau_ses_rom_zul	0.957895772266208	2.60738983498955	0.0106278919747324
176	glc_tur_vie_dut_sid_amr_ukr_jav_lit_pan_rus_rom_bsq_mao_ewe_por_amh_jpn_yor_cze_scr_kor_cic_geo_moo_bat_knd_ctl_slo_azi_owc_swt_uzb_tag_heb_prs_fre_ses_pol_lda_tml_ita_fbf_urd_xho_akn_spa_hun_guj_qcu_lat_aeg_dyu_swa_mly_chh_arw_nor_afr_mnd_ind_sun_mlt_igb_ben_gam_ger_tsw_swe_bos_ven_bam_mcd_tha_grk_tsn_tig_anl_wly_alb_cnt_mol_hin_hau_sod_eng_aze_est_krd_zul_bul_fin_bem_svk_dgb	0.411009048288448	0.927807457073238	0.355909187305921
177	tig_dut_tag_amr_hun_owc_tsn_wly_jav_prs_pol_ger_urd_igb_heb_mcd_bam_bat_sid_fbf_vie_scr_dyu_xho_rus_tsw_ctl_fin_jpn_rom_bul_slo_fre_aeg_sod_ewe_bsq_mlt_hin_glc_krd_swt_hau_geo_bem_cze_bos_zul_arw_eng_cnt_por_mol_alb_ven_mao_sun_chh_nor_anl_qcu_pan_lat_tml_swa_afr_spa_ukr_knd_yor_moo_tha_grk_ita_swe_cic_lda_amh_mly_ind_est_gam_aze_dgb_ben_kor_uzb_akn_svk_ses_mnd_guj_azi_lit_tur	0.471952121155357	1.07637419329272	0.284544288887751
178	heb_lda_est_anl_lit_pan_mlt_ewe_mnd_dgb_zul_tml_vie_tur_arw_por_mol_scr_ven_cnt_mcd_wly_cic_tag_ctl_fbf_swe_hau_chh_bul_bem_bsq_azi_swt_tsn_nor_kor_pol_ukr_spa_swa_knd_sun_sid_rus_hun_aze_dyu_krd_gam_geo_guj_tig_lat_uzb_eng_cze_mao_mly_qcu_ger_amh_akn_yor_ita_bam_afr_grk_igb_glc_fin_xho_amr_bat_fre_tha_sod_bos_urd_svk_dut_alb_hin_slo_ben_jpn_jav_tsw_moo_rom_owc_ind_prs_aeg_ses	0.254734443820061	0.608638635450265	0.544247760120694
179	bat_krd_alb_heb_yor_tur_mlt_jav_dut_kor_tsw_moo_sod_gam_bos_ukr_fin_tig_bam_knd_rus_ind_lat_tha_sid_tsn_tag_fre_zul_swt_eng_bul_lit_urd_svk_cnt_uzb_swa_cic_grk_pol_xho_swe_ses_lda_fbf_mnd_ita_spa_dgb_amh_est_hau_owc_afr_ben_sun_akn_cze_mao_ger_ewe_prs_dyu_geo_ctl_guj_hin_wly_amr_ven_glc_aeg_mcd_mol_hun_mly_anl_por_scr_slo_rom_bem_chh_bsq_nor_pan_vie_aze_tml_azi_qcu_igb_arw_jpn	0.043908390952736	0.113406526227326	0.909952718844442
180	tur_yor_tha_afr_zul_bam_owc_jav_swa_rus_rom_moo_sod_slo_mly_tsw_wly_dyu_cic_igb_lit_tag_sid_tml_arw_grk_fin_hau_xho_prs_sun_akn_fbf_kor_tig_lda_pol_hin_scr_alb_bos_uzb_mlt_mcd_tsn_svk_chh_ctl_amr_pan_ukr_bem_krd_ita_bsq_hun_glc_knd_gam_guj_ger_nor_anl_bat_amh_jpn_vie_dgb_mao_eng_swt_ewe_ven_bul_aze_lat_spa_est_aeg_mol_urd_ben_fre_qcu_heb_geo_azi_ses_mnd_por_ind_cnt_swe_dut_cze	0.676637628283874	1.58663970143253	0.115988680139361
181	rom_kor_xho_ses_jpn_moo_aeg_sun_alb_aze_cnt_scr_dut_pol_knd_mlt_spa_qcu_sod_slo_akn_bul_nor_chh_amr_krd_rus_ger_dgb_guj_mly_gam_hau_bem_svk_amh_swe_wly_hun_dyu_ctl_lit_igb_urd_ven_cze_swa_mcd_pan_por_ewe_eng_zul_tur_azi_fbf_ind_geo_swt_bos_jav_fin_lda_vie_cic_mol_tig_anl_est_bat_heb_yor_tag_sid_bsq_grk_owc_fre_bam_afr_tml_tha_lat_uzb_tsn_ita_glc_mnd_arw_tsw_mao_ben_hin_prs_ukr	NA	NA	NA
182	cze_fin_arw_mol_spa_prs_jpn_sid_geo_ven_pol_knd_zul_urd_xho_ger_est_mlt_chh_ukr_wly_afr_bat_ses_fre_eng_jav_dut_rom_guj_sod_vie_owc_dyu_cic_hin_dgb_aeg_grk_akn_uzb_azi_heb_kor_tml_cnt_qcu_amr_tsn_rus_aze_tha_ind_bsq_gam_mly_swa_tig_bul_moo_mao_amh_swt_sun_svk_bos_alb_hun_fbf_krd_ita_bem_lat_slo_scr_por_tur_lit_ctl_tsw_mcd_lda_yor_swe_glc_tag_pan_anl_hau_nor_igb_mnd_bam_ben_ewe	-0.154562541767818	-0.380488280959591	0.704450668203396
183	tha_jpn_ind_aeg_xho_qcu_geo_bos_prs_swa_krd_aze_tml_amh_amr_guj_anl_moo_bat_uzb_hun_mcd_sun_owc_ukr_slo_pol_azi_swe_rom_bam_dgb_mnd_vie_wly_kor_afr_por_fbf_akn_dyu_sod_tur_gam_fre_bem_lit_spa_cic_mao_hau_tig_pan_swt_svk_ita_bul_chh_igb_mly_ven_rus_hin_lda_zul_urd_mol_yor_ger_tsw_scr_fin_grk_alb_mlt_cnt_tag_nor_ctl_cze_knd_jav_glc_tsn_dut_bsq_ben_sid_arw_lat_eng_heb_ses_ewe_est	0.765022988609198	1.79790567374517	0.0754369241258454
184	bos_spa_sun_yor_hau_rus_urd_azi_mcd_nor_gam_akn_mlt_dut_xho_fbf_slo_ben_mol_svk_moo_jpn_mly_fre_glc_lit_mnd_sod_aze_cze_hin_tsw_ctl_anl_amh_knd_tha_vie_tsn_hun_heb_dgb_zul_uzb_bam_amr_bul_cnt_cic_prs_grk_rom_est_ses_bat_lat_eng_lda_por_krd_ind_sid_afr_owc_igb_bem_guj_ven_geo_swe_tig_tag_jav_tur_chh_ewe_ita_mao_kor_alb_swt_fin_swa_tml_ger_ukr_dyu_arw_pol_wly_aeg_bsq_qcu_scr_pan	-0.46154639215836	-1.18334065201391	0.239690245577367
185	bat_lat_glc_tig_mnd_eng_cnt_kor_knd_igb_bul_tsw_tsn_hun_bem_moo_jav_guj_krd_por_amh_alb_bam_cic_hau_cze_ind_yor_lda_lit_prs_amr_ger_rus_zul_qcu_aeg_tag_afr_chh_tur_fin_mlt_swa_bos_sun_ukr_pan_heb_xho_fre_akn_scr_ita_vie_fbf_jpn_wly_dgb_owc_uzb_sod_ctl_aze_arw_urd_tha_hin_dut_slo_sid_gam_pol_mly_nor_geo_ben_est_azi_rom_mcd_ewe_ses_swt_grk_mol_anl_swe_spa_dyu_svk_ven_tml_bsq_mao	-0.0151537794841379	-0.0398857556137004	0.968269707670332
186	amr_hin_sid_krd_fre_zul_fin_akn_lit_jav_dgb_wly_spa_bam_lda_moo_arw_bsq_est_pan_urd_ind_afr_mcd_swa_cic_mlt_mnd_ctl_guj_nor_bat_cnt_rom_swe_ewe_chh_jpn_dyu_tag_igb_qcu_svk_tur_bul_ven_slo_lat_ben_tsw_uzb_tml_prs_mly_glc_yor_gam_amh_ses_tsn_anl_cze_owc_sod_mol_pol_ukr_aze_azi_sun_hau_mao_knd_vie_dut_ger_hun_kor_swt_bem_ita_bos_rus_por_grk_fbf_geo_tig_aeg_scr_xho_heb_tha_alb_eng	0.383840243072855	1.04796777056114	0.297369365264059
187	hin_ctl_fre_aeg_mnd_dut_wly_tsw_ind_yor_est_tsn_ukr_slo_spa_prs_bem_knd_rus_amh_tag_bsq_krd_pol_vie_fbf_zul_akn_guj_cic_amr_ses_mly_tig_heb_fin_bam_jpn_eng_nor_pan_hau_azi_geo_ven_mlt_afr_svk_lat_tur_scr_hun_jav_kor_urd_lda_dyu_cze_alb_tha_swe_chh_swt_ger_gam_bat_mao_por_qcu_cnt_lit_aze_uzb_sid_ewe_tml_dgb_sod_grk_glc_moo_rom_xho_anl_owc_ben_bos_arw_igb_swa_mol_bul_ita_sun_mcd	-0.488338386233039	-1.14907270518019	0.253472693968746
188	ind_kor_owc_ita_spa_guj_pan_ben_hun_mol_fin_bem_slo_rom_sun_rus_cnt_krd_bam_fbf_dgb_arw_cze_qcu_afr_ukr_lda_grk_sod_bat_yor_chh_azi_dut_heb_mlt_lit_mnd_nor_svk_mcd_igb_bos_ctl_scr_aze_ven_swt_bsq_eng_aeg_tig_hin_swe_tha_pol_mao_urd_tsw_alb_fre_zul_tml_lat_amr_prs_ewe_wly_akn_knd_jav_sid_gam_geo_tag_hau_ger_swa_anl_jpn_xho_dyu_amh_cic_uzb_moo_tsn_glc_mly_ses_est_por_tur_bul_vie	-0.281362422797411	-0.759959373956981	0.449201112152369
189	glc_hun_akn_cnt_jpn_zul_mcd_qcu_ses_owc_lat_svk_eng_mao_cic_ger_heb_prs_sod_grk_azi_nor_geo_bat_fin_fre_afr_cze_dyu_sid_lit_dut_tml_knd_bem_moo_mlt_chh_aze_tsn_ben_ind_kor_scr_uzb_pan_alb_dgb_amr_pol_mly_bsq_mnd_est_tur_vie_jav_ewe_tag_igb_bos_anl_swa_sun_hau_yor_amh_mol_rom_xho_tig_swe_bul_urd_krd_bam_arw_hin_tha_ctl_ven_ita_wly_swt_ukr_tsw_lda_por_guj_spa_rus_fbf_gam_aeg_slo	0.870810001918202	2.09817298891774	0.0386011288504833
190	tsn_pan_rom_tig_amh_afr_hau_igb_yor_hun_sid_fbf_swa_ben_ven_bul_cze_lat_jpn_alb_ewe_guj_azi_est_owc_mnd_grk_ind_aze_jav_spa_pol_sun_swe_bam_knd_geo_tur_mao_dut_dgb_krd_lit_tml_gam_ita_heb_mol_tha_vie_uzb_ses_wly_lda_hin_bat_anl_swt_slo_qcu_moo_tsw_nor_xho_amr_urd_cnt_rus_bsq_akn_mcd_dyu_mlt_cic_bos_chh_prs_tag_ger_eng_bem_fre_zul_ukr_fin_glc_aeg_ctl_sod_arw_scr_svk_mly_kor_por	-0.886455681844849	-2.32717402077657	0.022126308946254
191	sid_slo_scr_bul_lit_tsw_ewe_igb_ger_aze_zul_geo_anl_glc_tur_hun_amh_mlt_rus_yor_bem_svk_fin_tig_cnt_ita_azi_qcu_bam_swt_ses_akn_dyu_lat_krd_afr_mcd_prs_moo_jpn_fre_jav_dut_gam_cic_est_alb_bat_nor_eng_mly_chh_por_uzb_guj_swa_ven_mnd_knd_arw_mao_urd_fbf_spa_sod_lda_ben_tha_dgb_mol_ctl_aeg_owc_heb_grk_tsn_xho_ukr_kor_tml_pol_bsq_hin_vie_cze_bos_pan_hau_ind_sun_tag_rom_swe_amr_wly	0.550442038542325	1.27302189171471	0.206183351659826
192	dgb_mly_bam_bem_hun_sun_urd_cze_tig_eng_sid_swe_grk_tha_jav_mlt_afr_ben_knd_prs_ven_scr_fbf_chh_ewe_lit_mol_fre_glc_bul_mnd_pan_tur_swt_vie_aze_pol_swa_ita_tag_aeg_cnt_rus_heb_anl_hin_wly_dyu_akn_svk_bat_ind_kor_mao_ses_alb_moo_guj_amr_azi_xho_zul_yor_hau_tsn_lat_cic_jpn_uzb_tsw_krd_dut_por_gam_ger_geo_sod_owc_bsq_arw_slo_nor_ctl_tml_amh_ukr_est_fin_qcu_lda_mcd_igb_bos_rom_spa	-0.113377624944433	-0.253961085135776	0.800086260668549
193	ewe_mnd_guj_dyu_igb_heb_mcd_swt_lit_ses_yor_mao_grk_rom_ger_wly_anl_svk_bos_tha_eng_bsq_bat_tig_qcu_jpn_dut_aeg_swa_glc_slo_moo_por_chh_lat_afr_hin_owc_geo_vie_amh_hun_cze_alb_bul_swe_bam_dgb_cnt_lda_zul_spa_fbf_tsn_aze_tml_uzb_knd_xho_pan_ind_scr_ben_arw_nor_krd_tur_pol_azi_cic_fin_ven_bem_mlt_jav_rus_mol_mly_gam_fre_prs_tag_hau_akn_sun_sod_sid_est_urd_ctl_amr_ita_kor_tsw_ukr	0.129319873186041	0.353250756649605	0.724699926820384
194	cic_knd_yor_kor_pan_dut_afr_bat_guj_cze_tag_gam_sod_arw_mcd_lat_scr_zul_dyu_hin_mol_prs_grk_tur_bam_ukr_fbf_tig_ger_swt_tml_alb_rom_fre_rus_ewe_aze_lit_tsn_swa_eng_svk_fin_bsq_swe_owc_sun_tha_aeg_bul_akn_bem_ind_krd_ven_mnd_qcu_hau_jav_xho_wly_geo_uzb_pol_azi_bos_ses_jpn_ben_anl_est_spa_glc_tsw_heb_mlt_mao_slo_ctl_nor_dgb_chh_por_igb_cnt_amr_hun_ita_mly_moo_urd_vie_sid_amh_lda	-0.137515205436336	-0.315287559587664	0.753249709123142
195	bem_xho_sun_ewe_ukr_cic_mol_akn_sod_hun_mcd_alb_fre_lit_fin_geo_jpn_knd_jav_ita_zul_tur_rus_tig_kor_owc_bam_afr_qcu_tag_prs_amh_bos_krd_tsw_sid_hau_hin_grk_dgb_rom_yor_urd_dut_gam_fbf_tsn_wly_est_swe_bat_slo_dyu_bsq_mnd_mao_lat_heb_pan_por_guj_tha_mlt_glc_igb_anl_mly_lda_amr_swt_cze_azi_uzb_scr_moo_ctl_ven_spa_nor_cnt_tml_swa_aze_bul_chh_aeg_ses_ger_pol_arw_eng_svk_vie_ben_ind	NA	NA	NA
196	glc_vie_tag_anl_svk_hin_chh_fbf_fre_mlt_sid_mnd_pan_pol_krd_zul_igb_kor_mol_lat_bsq_qcu_rus_grk_heb_hau_aeg_nor_tsn_cic_bos_swe_slo_ses_bem_ger_uzb_ukr_tig_akn_ben_urd_hun_tur_afr_alb_gam_por_ven_bam_scr_mcd_ctl_swt_amr_xho_amh_eng_arw_cze_guj_azi_dgb_wly_prs_est_sun_jav_tml_bat_tsw_ind_lda_spa_fin_mao_bul_swa_yor_mly_lit_dyu_tha_aze_rom_cnt_jpn_ita_owc_moo_sod_ewe_knd_geo_dut	0.305168486885537	0.696232332701148	0.488019760495174
197	prs_owc_bul_jav_cze_hun_yor_tig_kor_tag_rom_ger_bat_mol_afr_ind_dgb_bsq_pan_amr_arw_mly_geo_hin_por_nor_zul_spa_tur_sod_tha_gam_swa_xho_heb_lit_lda_chh_alb_azi_jpn_fre_guj_cic_bos_bam_vie_mao_knd_hau_ctl_sid_glc_igb_sun_qcu_anl_urd_ita_krd_moo_grk_dut_scr_amh_aeg_mnd_ben_uzb_akn_cnt_rus_ukr_svk_slo_fin_tsn_wly_swt_est_pol_tsw_bem_lat_mlt_ses_fbf_swe_mcd_ewe_eng_tml_dyu_ven_aze	-0.0918750250347983	-0.218772118310151	0.827306955563939
198	yor_ind_slo_owc_cic_azi_ewe_chh_dut_hin_mly_fbf_amh_bat_pol_mlt_moo_ita_eng_igb_tig_jav_ven_sod_bem_guj_tml_spa_lat_mol_jpn_fin_swa_krd_anl_dgb_amr_ben_nor_ukr_glc_bul_mao_fre_prs_dyu_bsq_bos_scr_lda_qcu_arw_rus_akn_hun_pan_aze_wly_bam_svk_urd_ctl_mcd_uzb_grk_por_sid_afr_lit_alb_ger_sun_swt_est_heb_knd_vie_tha_tag_cze_gam_ses_tsn_xho_rom_zul_geo_tsw_mnd_swe_cnt_hau_aeg_kor_tur	0.601002222995228	1.44909506033938	0.150674659332248
199	xho_bem_alb_yor_tml_cic_pol_dut_jpn_svk_dgb_afr_tha_amh_dyu_ind_mly_ita_fin_hin_por_glc_zul_grk_fre_igb_lit_pan_tsw_knd_tig_tsn_wly_ben_sun_cnt_rom_chh_urd_vie_swa_bos_est_bam_ses_eng_owc_aze_qcu_amr_ger_azi_uzb_heb_mao_lda_bat_mnd_prs_spa_hun_ctl_mol_aeg_slo_akn_ewe_lat_bul_anl_krd_sod_jav_scr_gam_swt_guj_kor_rus_geo_cze_ukr_mlt_hau_tag_sid_moo_nor_fbf_ven_mcd_arw_swe_tur_bsq	0.0551178040760975	0.131130526699594	0.895955304537386
200	jpn_scr_owc_bat_arw_urd_pan_afr_est_glc_cnt_por_dgb_rus_mnd_bul_bos_alb_amr_ukr_prs_svk_heb_fin_ger_ind_nor_qcu_bsq_anl_mly_dut_mcd_sod_fre_hau_moo_ewe_tag_cic_fbf_uzb_dyu_ctl_amh_hin_vie_ben_ven_eng_wly_swa_tha_mao_aeg_tsn_xho_bem_lat_slo_lit_lda_chh_rom_kor_azi_geo_tml_grk_guj_ita_bam_swt_sid_igb_jav_mlt_ses_tur_pol_akn_yor_krd_aze_zul_hun_tig_mol_cze_gam_tsw_knd_sun_spa_swe	0.234312908032722	0.536299779115698	0.593031890712616
201	rus_bem_uzb_kor_mcd_ind_aze_azi_nor_cze_eng_urd_akn_lat_ven_sid_dgb_lit_ctl_spa_dyu_scr_mly_gam_yor_vie_ben_geo_fbf_por_ses_sun_igb_tur_tig_hin_anl_bul_fre_afr_heb_ita_rom_tha_mao_swa_arw_cnt_bam_hun_hau_cic_slo_grk_bos_bsq_ger_svk_ewe_owc_swt_tsn_bat_amr_guj_mlt_lda_ukr_fin_krd_amh_est_moo_dut_swe_aeg_knd_sod_jav_pol_mnd_chh_glc_wly_tsw_qcu_alb_pan_prs_tml_zul_mol_jpn_xho_tag	-0.564740456136934	-1.43170264691955	0.155581175111659
202	ewe_zul_amh_anl_glc_tur_swa_fin_owc_scr_aze_est_tsw_hau_lda_tig_fbf_ben_azi_bsq_slo_bam_sid_geo_tag_moo_tml_guj_grk_jav_chh_swe_vie_jpn_swt_rus_ger_ind_wly_pol_cnt_mlt_urd_mao_mly_amr_mol_bos_knd_ukr_svk_eng_sod_igb_cic_bul_yor_pan_tsn_heb_ctl_fre_afr_dut_nor_alb_ses_ven_mnd_cze_aeg_tha_spa_qcu_ita_rom_lit_arw_dgb_por_kor_lat_gam_krd_bem_sun_akn_prs_uzb_dyu_mcd_xho_bat_hun_hin	0.718793839705814	1.65430641536366	0.101436692835968
203	dyu_prs_mlt_tsn_bsq_wly_ewe_owc_tag_hau_krd_swe_urd_fin_ses_spa_ind_akn_bos_guj_tml_lit_moo_swt_pol_ukr_kor_pan_ger_aze_hin_aeg_nor_glc_rus_lat_eng_amr_zul_fre_scr_bam_rom_gam_dut_mao_sun_fbf_igb_amh_jpn_arw_ctl_qcu_dgb_ben_sod_por_tha_sid_est_ita_cnt_grk_tig_heb_tsw_hun_xho_svk_cze_slo_vie_jav_ven_bat_bem_tur_mnd_swa_mol_bul_lda_uzb_geo_mcd_alb_yor_azi_anl_cic_afr_mly_knd_chh	0.277961535423549	0.648620251471106	0.518182288975758
204	ukr_azi_rus_grk_amr_heb_bos_ind_swt_bem_vie_tig_moo_arw_bam_mcd_slo_est_owc_prs_qcu_ben_chh_sid_bsq_jav_por_mol_sod_cic_tag_swa_anl_mao_hun_geo_tha_mly_nor_lit_aze_cnt_ses_svk_bul_tur_dgb_lat_urd_spa_igb_hau_pan_sun_swe_ita_alb_ctl_gam_krd_wly_glc_zul_lda_mnd_afr_ger_dut_tsw_fre_ven_scr_pol_mlt_hin_rom_bat_knd_guj_dyu_akn_fbf_tsn_fin_cze_jpn_ewe_xho_yor_aeg_kor_tml_eng_uzb_amh	-0.0370302550346301	-0.087026223677573	0.930837772328973
205	sod_dut_tig_mlt_arw_dgb_xho_owc_chh_swa_ger_guj_tsn_bem_kor_slo_svk_fin_alb_amr_swe_urd_ctl_mly_prs_tag_ses_hun_ben_bos_rom_tsw_tha_mcd_ind_afr_swt_knd_aeg_aze_lat_igb_gam_jav_mol_fbf_mao_pan_wly_zul_tur_cnt_yor_por_krd_bul_dyu_qcu_bsq_ukr_mnd_est_hau_sid_lda_scr_grk_bam_heb_lit_tml_moo_bat_amh_azi_hin_ewe_ita_eng_sun_uzb_vie_jpn_anl_cze_ven_akn_glc_fre_pol_rus_spa_nor_cic_geo	0.250221327567868	0.596878740833628	0.552038666899938
206	igb_urd_tml_sod_mlt_anl_fbf_svk_pan_grk_bat_cic_azi_hin_dyu_glc_tsw_bem_eng_guj_chh_amr_arw_ses_mol_sid_spa_vie_tag_qcu_swt_xho_zul_bsq_hun_mly_rus_ben_swe_sun_tig_heb_est_geo_ita_moo_rom_slo_ukr_ctl_yor_tha_prs_afr_mcd_mao_ger_por_fre_akn_ewe_bam_alb_pol_fin_jpn_tur_tsn_aze_krd_aeg_ind_scr_nor_bos_hau_dgb_cnt_amh_lit_mnd_lda_uzb_bul_wly_swa_kor_gam_jav_knd_owc_ven_lat_cze_dut	-0.319967550440242	-0.787026042390262	0.433267704172455
207	ses_vie_hau_dgb_igb_krd_knd_hin_bos_wly_cze_lat_owc_sid_afr_prs_gam_spa_mlt_scr_ven_tur_est_sod_mcd_sun_anl_ukr_fre_swt_nor_ctl_hun_tig_svk_azi_eng_arw_slo_rom_mnd_rus_zul_dyu_lit_moo_aze_tag_fbf_uzb_ben_qcu_cnt_chh_jav_urd_ind_pol_ita_tml_yor_fin_mao_tsn_bul_por_aeg_grk_tha_jpn_heb_mol_pan_cic_bam_xho_dut_kor_ger_alb_swa_swe_bem_guj_ewe_bsq_tsw_mly_lda_amh_akn_amr_bat_geo_glc	0.4005785328349	1.0515620615093	0.295725232239468
208	tsn_amh_anl_rom_dyu_por_est_fre_guj_ger_hin_bam_hau_svk_tml_dut_xho_slo_ita_cic_igb_ses_alb_cze_bat_mnd_aeg_bos_jav_vie_lit_arw_knd_wly_jpn_tha_owc_ind_aze_urd_fin_sid_krd_rus_hun_swt_swa_lat_mlt_ukr_eng_mly_fbf_mao_mol_zul_sun_tsw_mcd_spa_dgb_pan_ven_swe_akn_pol_cnt_amr_qcu_tur_glc_grk_sod_ctl_tag_kor_uzb_ewe_scr_azi_bem_yor_heb_prs_gam_geo_bul_tig_bsq_moo_ben_chh_nor_lda_afr	-0.839199582362974	-1.92922577967929	0.0567515285994144
209	lit_amr_ses_akn_vie_hau_ind_eng_knd_wly_bul_lda_tag_pan_rus_heb_prs_xho_arw_ctl_fbf_igb_azi_fre_mlt_ita_chh_sod_alb_fin_rom_aeg_spa_ukr_por_urd_amh_glc_bsq_lat_kor_ger_sid_tur_dut_nor_jpn_tsw_scr_geo_swa_dyu_swe_afr_uzb_hin_tsn_anl_mcd_cic_pol_tha_owc_jav_svk_guj_grk_mly_swt_bem_mnd_cze_dgb_zul_yor_hun_bos_mao_ven_tig_bam_mol_cnt_sun_krd_gam_est_tml_moo_bat_ben_aze_slo_ewe_qcu	-0.312333339961029	-0.711153583232882	0.478768941641926
210	ita_tha_urd_swa_cic_bat_tag_scr_spa_bsq_yor_arw_ses_moo_bem_azi_uzb_ven_prs_tml_alb_dyu_por_kor_bos_jav_xho_anl_hun_swe_sod_rus_pan_fre_glc_owc_tsn_mlt_eng_gam_wly_mnd_afr_amr_lat_igb_jpn_lit_svk_vie_mly_tsw_bam_sid_hin_zul_mol_krd_cnt_sun_slo_grk_heb_dut_ewe_amh_aeg_mao_dgb_lda_hau_bul_fin_swt_qcu_ukr_est_akn_chh_ind_ctl_nor_pol_guj_cze_rom_knd_tig_aze_geo_mcd_tur_ben_ger_fbf	0.20063970755955	0.478008002589095	0.63376619908222
211	anl_spa_hin_bos_est_krd_pol_dyu_cze_ukr_kor_sid_aze_bam_tig_heb_afr_glc_qcu_svk_hun_tsw_mly_igb_geo_cic_ewe_chh_fbf_mao_eng_lit_rus_ctl_sod_tur_zul_ben_guj_tha_mol_jav_akn_urd_moo_bat_ind_owc_jpn_tag_bsq_bul_alb_nor_aeg_lat_uzb_tml_dgb_rom_ven_pan_swt_arw_sun_mnd_xho_grk_slo_gam_vie_lda_azi_ger_dut_prs_knd_ita_tsn_amr_mlt_ses_swa_por_scr_amh_wly_yor_fin_mcd_hau_bem_cnt_fre_swe	0.120528792060245	0.290352720620364	0.772192863621969
212	amr_aeg_geo_vie_est_cze_slo_krd_lit_cnt_pol_rom_nor_por_aze_hin_hau_arw_pan_knd_ctl_dgb_ven_swe_owc_sid_bam_dut_bul_wly_ewe_yor_tml_swt_bat_lat_mly_sun_akn_fin_dyu_ger_jpn_gam_tsw_mol_uzb_fbf_afr_urd_svk_ukr_ind_tha_tag_ben_scr_anl_amh_sod_chh_azi_lda_bos_jav_qcu_kor_eng_tur_igb_mlt_glc_ita_grk_heb_fre_moo_mcd_bem_tsn_spa_tig_hun_bsq_cic_mnd_alb_rus_zul_mao_ses_swa_guj_xho_prs	-0.374021936391507	-0.972694225432656	0.333228466534702
213	lda_xho_mnd_cze_ind_ctl_est_igb_jpn_guj_amh_dgb_rom_urd_hin_nor_hun_tur_amr_bul_kor_ses_aze_rus_sid_qcu_ger_mlt_eng_mao_swe_heb_cic_fin_por_prs_krd_arw_dut_jav_mcd_zul_vie_swa_gam_spa_bat_aeg_azi_uzb_geo_swt_owc_sod_ewe_glc_bem_ven_knd_tml_pan_tha_alb_wly_bam_bsq_ita_anl_lat_svk_mly_moo_ben_akn_bos_grk_afr_pol_mol_tig_tsw_dyu_fre_tag_cnt_yor_tsn_hau_fbf_chh_ukr_scr_sun_slo_lit	-0.56699311670424	-1.33534674512372	0.185022132345661
214	est_glc_eng_rus_svk_tsn_krd_urd_tha_spa_lit_tig_cze_slo_zul_hin_mly_bem_sun_igb_arw_swa_yor_chh_alb_xho_gam_fin_sod_bat_mlt_dyu_lda_knd_bam_ind_ben_ukr_scr_heb_jpn_amr_tml_tur_aeg_wly_nor_pan_prs_mnd_ses_tsw_cic_ven_qcu_bsq_rom_ita_hun_vie_owc_swt_ewe_amh_ger_fre_dgb_bos_kor_pol_sid_lat_mcd_jav_fbf_swe_mao_aze_anl_geo_azi_ctl_tag_bul_uzb_moo_por_guj_cnt_dut_akn_hau_mol_grk_afr	-0.970837409760889	-2.35262555758591	0.020749463838824
215	lat_bat_swt_est_ger_rus_ukr_fin_amh_ses_svk_ita_mao_bos_bam_dut_arw_knd_alb_mlt_aeg_rom_sun_scr_lit_por_ewe_glc_tml_anl_nor_ven_ctl_ben_cnt_gam_tag_urd_krd_kor_uzb_prs_igb_grk_swa_pan_guj_mol_sid_hun_tsw_hau_tur_aze_yor_geo_ind_jpn_slo_vie_jav_dgb_tha_heb_bul_swe_fbf_zul_owc_pol_amr_qcu_bem_wly_afr_tsn_bsq_akn_chh_sod_dyu_xho_fre_mly_mnd_tig_spa_mcd_lda_moo_cze_cic_eng_hin_azi	0.157540931910452	0.4132375847739	0.680383829295345
216	fre_fin_ctl_lit_azi_grk_eng_ger_amh_bos_cnt_urd_tsw_yor_pan_mcd_fbf_lat_geo_afr_heb_tag_wly_zul_ind_igb_tha_cze_sod_nor_bsq_por_tig_est_dut_hun_prs_mnd_arw_ita_mao_mlt_bat_pol_glc_moo_anl_mol_tsn_ukr_sid_aeg_tur_uzb_chh_knd_spa_bem_swa_svk_dgb_krd_swt_alb_cic_mly_ses_ewe_aze_akn_lda_rom_hau_rus_bam_xho_vie_slo_dyu_sun_scr_tml_jpn_jav_kor_guj_hin_ven_bul_owc_swe_amr_qcu_ben_gam	-0.53878454816509	-1.23641347991781	0.219418401632738
217	ses_vie_tsw_lda_bul_azi_cic_spa_cze_urd_lat_swt_kor_qcu_ind_jpn_bsq_pan_krd_amr_scr_tag_sid_swa_mnd_nor_rus_hin_ukr_por_ita_sun_afr_tml_chh_ven_knd_pol_xho_aeg_bat_bem_gam_est_ben_tsn_eng_ger_ewe_fbf_aze_guj_tig_slo_anl_geo_heb_uzb_dut_bos_grk_mly_yor_cnt_dgb_bam_owc_mcd_fin_svk_akn_prs_igb_tur_wly_glc_swe_rom_alb_ctl_zul_mao_mlt_lit_jav_tha_hun_arw_mol_hau_dyu_moo_amh_fre_sod	0.180898101030743	0.436111952622022	0.663766203770364
218	uzb_dyu_swe_amr_kor_por_rom_amh_fbf_ita_geo_swt_rus_scr_aeg_ven_tml_swa_lda_grk_vie_yor_lat_chh_bem_sod_cze_pan_ukr_cic_qcu_xho_krd_bos_wly_lit_akn_bam_moo_hau_aze_tag_ben_fre_urd_owc_heb_bat_tha_mao_dgb_arw_tsn_spa_knd_ctl_hin_anl_mnd_alb_fin_svk_tur_ger_est_jav_azi_guj_slo_pol_dut_sun_gam_bul_sid_ses_igb_nor_afr_mol_eng_cnt_prs_mly_tsw_tig_jpn_bsq_ewe_zul_mcd_ind_glc_hun_mlt	-0.144985261479155	-0.338819027505035	0.735509878152802
219	uzb_alb_fin_ses_wly_jpn_jav_ben_dyu_swe_fre_ukr_bsq_qcu_tsn_fbf_scr_tha_hin_grk_ctl_svk_amh_pan_bam_vie_mao_afr_yor_spa_sod_urd_amr_ewe_ger_swa_lat_bem_tsw_nor_mol_mly_igb_est_xho_cic_tur_arw_anl_rus_azi_sun_rom_chh_mcd_lda_bat_krd_owc_tag_mnd_mlt_por_bos_aeg_ind_tml_dgb_lit_hun_bul_prs_zul_kor_sid_ita_pol_slo_dut_cnt_heb_knd_cze_hau_swt_aze_guj_gam_moo_tig_eng_glc_akn_ven_geo	-0.372295740014517	-2.25772713666889	0.0263020306716157
220	bos_amr_igb_lat_vie_bsq_mcd_tml_hin_afr_tig_jpn_swe_est_ben_tsw_ind_geo_mol_sun_ctl_swa_uzb_nor_ven_ukr_prs_zul_knd_ger_bem_dut_ita_por_tha_mnd_wly_slo_lit_kor_rus_fin_dyu_fbf_tag_cnt_yor_krd_cic_akn_dgb_mao_grk_cze_urd_pol_moo_azi_ses_arw_bam_xho_eng_alb_hau_fre_owc_tur_svk_bat_ewe_bul_anl_spa_sid_mlt_scr_heb_glc_tsn_aze_aeg_mly_amh_jav_sod_guj_swt_qcu_lda_gam_rom_pan_hun_chh	-0.649260960273261	-1.48468151426583	0.141009893177424
221	anl_dut_owc_svk_tsw_akn_jav_bat_mcd_azi_gam_kor_lat_dgb_rom_aeg_eng_alb_qcu_wly_glc_sod_tml_bul_por_fbf_urd_guj_spa_hun_bam_rus_aze_igb_ukr_pan_amh_yor_swa_tur_zul_grk_fin_ind_ses_cze_bem_xho_swt_tha_mlt_moo_ven_krd_mol_tig_ewe_cic_dyu_mly_est_amr_geo_slo_jpn_sid_mao_uzb_sun_bos_tag_ita_swe_heb_hau_hin_scr_ben_knd_fre_chh_pol_mnd_cnt_tsn_afr_ctl_lda_prs_nor_bsq_lit_vie_ger_arw	-0.000991641374761004	-0.00255534593061485	0.99796660454195
222	ctl_bat_hau_tml_mlt_alb_bem_mao_yor_owc_sid_lat_tsw_lda_akn_krd_fre_kor_jav_igb_tag_swa_sun_moo_tha_vie_amh_pan_ind_fin_uzb_prs_swt_arw_bul_rom_scr_eng_dut_cnt_xho_geo_wly_sod_gam_rus_ewe_mol_knd_mly_cic_svk_jpn_lit_anl_ses_nor_urd_zul_aeg_aze_ukr_chh_hun_est_heb_ven_mcd_swe_amr_grk_afr_cze_ben_azi_fbf_dgb_tsn_dyu_bos_glc_spa_bsq_slo_ger_mnd_pol_hin_bam_ita_tig_qcu_guj_por_tur	0.174868978242957	0.410616067445727	0.68229859941847
223	est_zul_aze_fin_lat_uzb_mnd_bem_bos_rom_swt_knd_ger_svk_alb_hin_aeg_ewe_chh_fre_tha_slo_geo_sid_wly_prs_swa_azi_tag_sod_ukr_qcu_krd_spa_lit_heb_ben_bat_dut_cze_bam_dyu_akn_scr_swe_urd_hun_anl_ven_tig_fbf_mly_vie_dgb_xho_por_hau_nor_mol_arw_cic_guj_gam_ctl_yor_grk_tml_pan_afr_bul_igb_tsn_mcd_owc_jpn_amh_rus_ita_jav_sun_mlt_glc_amr_lda_kor_ses_cnt_bsq_mao_moo_tur_eng_tsw_ind_pol	-0.30406684690737	-0.800158235662937	0.42565835739639
224	dut_amr_azi_ukr_dyu_slo_vie_bul_ven_ctl_swt_mlt_scr_anl_tsn_guj_ita_heb_ben_gam_prs_grk_arw_kor_tur_por_fre_cic_bat_nor_tig_bsq_uzb_urd_aze_tha_jav_fin_sid_tag_krd_sun_fbf_moo_spa_cnt_hun_xho_tsw_bam_jpn_mol_akn_bos_lat_afr_pan_igb_sod_qcu_mly_hin_swa_cze_aeg_lda_rus_ses_hau_ind_geo_ger_est_alb_rom_amh_pol_glc_lit_dgb_knd_wly_ewe_yor_bem_mcd_swe_eng_tml_svk_mao_chh_owc_zul_mnd	0.383419591306884	0.913153053855085	0.36352328690848
225	hun_mly_cnt_tsn_swa_moo_fre_tml_yor_bul_ctl_bat_chh_fbf_lit_afr_mcd_nor_fin_tha_sid_jpn_knd_rus_tag_dgb_por_owc_prs_dyu_est_aeg_igb_ger_ben_bsq_ses_kor_ewe_akn_guj_tsw_amr_bam_lat_bem_grk_sod_hau_pol_mlt_ukr_scr_xho_mnd_swe_geo_qcu_amh_ven_jav_spa_anl_ind_urd_pan_mol_aze_slo_heb_swt_uzb_ita_arw_mao_cze_glc_dut_bos_wly_alb_rom_krd_tig_tur_azi_sun_svk_lda_hin_eng_gam_zul_vie_cic	0.241962794839147	0.551476618555139	0.582629621070988
226	cic_guj_pol_hun_akn_tsw_prs_aeg_chh_sod_pan_hau_bat_ven_alb_owc_heb_yor_tig_dut_zul_bem_geo_mly_lit_ger_afr_sid_hin_qcu_jpn_lat_fre_bul_dgb_mol_slo_ctl_lda_aze_amr_mcd_scr_moo_eng_ind_por_rus_amh_ita_wly_swa_spa_anl_xho_kor_tsn_bam_rom_jav_est_gam_igb_glc_arw_fin_urd_mnd_swt_tml_nor_bos_grk_uzb_ewe_ses_fbf_vie_krd_mlt_mao_dyu_svk_ben_knd_azi_bsq_tur_sun_tha_ukr_cnt_swe_cze_tag	0.609595582410689	1.58061772362816	0.11736072630042
227	heb_hun_zul_fin_ven_igb_amh_xho_bem_anl_hin_akn_guj_dyu_knd_owc_mcd_ger_ind_mao_amr_hau_arw_qcu_kor_dgb_ukr_gam_swa_wly_pol_tig_ita_est_por_uzb_azi_rus_jpn_eng_lda_prs_chh_spa_mol_slo_ben_tsw_mly_sid_bos_jav_krd_afr_geo_bam_ses_tsn_swe_ewe_pan_ctl_alb_bat_tha_grk_sod_tml_mlt_nor_fre_bul_yor_tag_fbf_cic_svk_lat_swt_aeg_cnt_urd_lit_aze_tur_cze_glc_vie_mnd_rom_sun_dut_moo_scr_bsq	0.267045824589071	0.652392371341668	0.515757394242236
228	swe_dgb_prs_tsn_jav_bsq_gam_grk_bem_cze_bam_ewe_qcu_knd_hun_sod_tha_ven_tml_scr_alb_xho_amh_krd_lat_sid_mol_glc_jpn_owc_cnt_ita_bos_arw_cic_mao_swt_dyu_svk_swa_mnd_tsw_urd_por_kor_nor_hin_lda_guj_mcd_geo_est_ukr_tag_fre_ben_moo_hau_bat_sun_aeg_mlt_spa_afr_pol_uzb_ind_mly_igb_wly_bul_zul_ger_lit_fin_vie_tig_tur_chh_amr_fbf_ses_akn_aze_eng_anl_slo_rus_yor_ctl_rom_pan_dut_azi_heb	0.605784623288071	1.53565675480121	0.128017844136262
229	tig_mly_aeg_lit_dyu_lda_krd_grk_bsq_fre_ewe_heb_jpn_ind_mao_afr_nor_wly_mnd_ukr_guj_bem_tsn_hin_anl_tml_bam_est_vie_zul_fbf_hau_cze_rus_tur_ctl_arw_ben_tha_mol_ses_knd_jav_bat_fin_amr_prs_dgb_xho_bul_pol_tag_tsw_aze_por_bos_slo_ita_yor_igb_ger_sun_hun_cnt_owc_uzb_rom_azi_urd_alb_gam_mlt_kor_geo_swa_scr_spa_akn_ven_amh_qcu_dut_glc_swt_cic_pan_mcd_sod_eng_moo_lat_svk_chh_sid_swe	-0.328312452084321	-0.868399392663385	0.387411184081897
230	hun_bos_yor_mol_ses_cnt_dut_tig_fin_vie_uzb_geo_cze_ita_bat_afr_guj_sod_lit_zul_amr_mly_eng_est_hin_akn_heb_chh_krd_xho_swt_rom_aeg_sun_ven_nor_ger_glc_jpn_lda_jav_ctl_rus_lat_bsq_urd_knd_dyu_igb_pol_moo_wly_tur_amh_ukr_tha_sid_grk_bem_swa_cic_mao_anl_qcu_bam_hau_pan_swe_mlt_fbf_ind_prs_fre_aze_kor_slo_svk_ben_gam_alb_dgb_por_owc_arw_tsw_tsn_mnd_tag_mcd_ewe_scr_tml_spa_bul_azi	0.805888292624065	2.09734642358369	0.0386760065692661
231	fbf_ctl_slo_lat_mao_owc_ind_ger_guj_pol_tsw_zul_sun_amr_aze_lda_igb_dut_ewe_mol_bat_tha_bam_knd_dgb_fre_swa_eng_pan_arw_geo_kor_akn_uzb_ukr_prs_lit_scr_hun_xho_swe_aeg_grk_jpn_mlt_ita_cic_moo_afr_gam_nor_fin_swt_por_heb_cnt_bul_mnd_cze_yor_bem_wly_rus_tig_jav_tsn_tur_mcd_alb_vie_est_ses_azi_spa_hin_glc_krd_svk_dyu_bsq_urd_ven_anl_tml_mly_hau_tag_bos_amh_qcu_chh_rom_sid_ben_sod	0.0496687920661958	0.122609880924285	0.902680599570996
232	glc_swt_mao_lda_urd_cnt_bul_sid_azi_chh_lit_knd_bem_hau_geo_yor_gam_jav_scr_mcd_ben_bos_guj_arw_grk_rus_dyu_bsq_mlt_ukr_bam_svk_qcu_lat_kor_ger_swa_slo_fin_tsn_pol_prs_afr_akn_zul_ind_anl_fre_xho_owc_tha_vie_krd_por_tml_tig_alb_tur_aze_ita_hun_ctl_mnd_amh_cic_pan_eng_nor_est_igb_moo_tag_hin_tsw_jpn_heb_ven_ewe_wly_dut_spa_cze_uzb_swe_mol_sod_bat_mly_dgb_rom_sun_ses_aeg_fbf_amr	0.190033517087947	0.441815038814855	0.659648699570541
233	lat_cze_jav_aze_tur_nor_cic_yor_lit_mcd_prs_zul_akn_amh_svk_aeg_kor_arw_tsn_afr_mnd_anl_guj_jpn_gam_bsq_bam_bul_owc_qcu_cnt_lda_bos_chh_ger_krd_sun_pan_fbf_dut_xho_ind_scr_knd_bat_eng_spa_ukr_amr_geo_hau_swa_heb_ctl_moo_ewe_vie_tag_mly_grk_ven_glc_tsw_tha_ses_rus_alb_wly_slo_fin_mao_dgb_tig_sid_mlt_urd_por_hun_swe_ben_uzb_dyu_ita_azi_igb_est_mol_fre_bem_swt_hin_rom_pol_sod_tml	-0.548052647986725	-1.3697998787231	0.174047620720501
234	fbf_ben_ukr_wly_swe_est_geo_swa_moo_spa_cic_mlt_bul_igb_ven_qcu_sid_ita_mol_owc_tsw_amr_mcd_aze_ses_zul_ewe_anl_azi_krd_scr_nor_vie_urd_bsq_chh_afr_svk_hau_arw_hun_dyu_pol_amh_slo_cze_rom_eng_guj_bos_tur_uzb_tsn_lda_akn_sod_prs_mao_grk_alb_tag_por_aeg_tig_dgb_bam_pan_mnd_sun_jav_bat_dut_swt_lit_glc_ctl_yor_ger_cnt_bem_fin_knd_tml_hin_tha_rus_lat_mly_xho_fre_jpn_kor_ind_heb_gam	NA	NA	NA
235	hau_tsw_bos_vie_azi_ewe_mcd_spa_svk_est_hin_urd_aeg_swa_mlt_pan_bsq_gam_prs_sun_lda_akn_ukr_wly_grk_tha_tur_tag_swe_alb_igb_tml_aze_scr_mnd_por_sid_hun_amr_amh_bat_bul_chh_zul_qcu_mly_yor_uzb_anl_owc_rom_tsn_jpn_fre_lit_ven_glc_guj_dyu_lat_swt_mao_heb_cze_pol_cnt_ses_tig_mol_slo_bem_afr_krd_geo_ctl_rus_fin_ger_kor_ita_sod_dgb_ben_eng_nor_xho_jav_arw_bam_knd_ind_dut_moo_fbf_cic	-0.0491123208846837	-0.12056520575837	0.904295524762615
236	ita_dut_azi_glc_owc_tha_por_urd_geo_sod_mnd_alb_cze_rom_fin_aze_mol_bem_afr_amr_igb_ger_nor_moo_jpn_bam_ctl_tig_hau_est_gam_aeg_qcu_cic_arw_spa_xho_chh_pan_zul_mly_bos_swa_ewe_hin_vie_ven_fbf_tsw_anl_tag_ukr_lit_fre_knd_krd_svk_lat_grk_eng_dyu_guj_uzb_akn_swe_ben_scr_mao_jav_bat_tsn_dgb_tml_sid_pol_bul_heb_kor_hun_wly_mcd_ind_ses_slo_tur_prs_bsq_mlt_sun_rus_amh_swt_cnt_lda_yor	-0.319473056192687	-0.82195603076696	0.413204260665352
237	cnt_bem_swa_nor_mnd_tsw_aze_geo_wly_ger_owc_dut_mlt_swe_lat_krd_pol_svk_por_bsq_rom_hin_tig_sod_ses_bos_ita_amh_pan_cze_lit_cic_qcu_urd_tur_bul_jav_mao_slo_hau_heb_sun_mol_prs_ewe_dyu_eng_mly_grk_amr_jpn_tsn_yor_knd_igb_scr_sid_tml_dgb_fre_anl_tha_vie_glc_rus_arw_ind_ctl_ben_gam_zul_moo_guj_fbf_ven_uzb_spa_bat_kor_hun_bam_akn_azi_mcd_tag_est_chh_ukr_afr_swt_fin_aeg_xho_alb_lda	-0.13565798121704	-0.311506633864394	0.756112732343435
238	tig_hin_tag_kor_spa_mcd_swa_ita_amh_pol_owc_lat_tur_uzb_fin_dyu_svk_hau_tml_fre_jav_jpn_qcu_sun_cic_slo_lit_bat_bam_gam_fbf_est_hun_aze_bos_sid_bul_mol_ger_bem_ses_akn_igb_mlt_guj_dut_moo_arw_ven_azi_pan_tha_dgb_rom_anl_por_sod_urd_ctl_cze_ewe_glc_aeg_prs_geo_bsq_vie_chh_scr_ben_mao_knd_mnd_nor_cnt_rus_krd_wly_swe_ukr_swt_xho_ind_zul_eng_grk_mly_heb_tsw_afr_alb_yor_lda_amr_tsn	-0.561213848279982	-1.36612334276591	0.175194633173249
239	dyu_dut_zul_scr_hin_mcd_knd_tag_ben_lda_tha_fin_por_ind_heb_ctl_tml_tsw_nor_yor_vie_rus_jav_aze_prs_cic_bos_glc_krd_jpn_aeg_mly_ger_chh_xho_alb_cnt_rom_fre_fbf_swa_slo_tsn_wly_swt_pol_guj_moo_amh_svk_akn_sun_sod_ses_ewe_amr_mlt_eng_urd_ita_est_lit_anl_swe_mnd_bam_qcu_bem_mao_uzb_ven_afr_cze_sid_tur_lat_grk_pan_bat_arw_kor_geo_tig_owc_spa_gam_bsq_igb_mol_hau_azi_ukr_dgb_bul_hun	0.747151388505224	1.93640708222572	0.0558539312830272
240	jav_xho_fre_ind_cic_est_por_vie_prs_hau_aeg_aze_swe_fbf_mly_ita_pol_bem_ger_ben_hun_azi_akn_uzb_fin_knd_anl_lit_tml_swt_swa_ctl_geo_amh_urd_yor_eng_rom_grk_bam_glc_dut_svk_dgb_tag_tur_sid_mao_krd_cnt_hin_gam_bat_mlt_tsw_pan_ewe_wly_moo_owc_mol_sun_sod_bsq_cze_lat_scr_slo_afr_tha_lda_mcd_arw_mnd_bos_chh_qcu_igb_rus_tig_alb_dyu_ukr_guj_zul_ses_tsn_jpn_kor_spa_nor_heb_amr_ven_bul	0.313375806442094	0.71625731702724	0.47562722767363
241	bos_bsq_spa_mcd_dut_hau_afr_fbf_bem_bam_cze_guj_aze_lat_mnd_knd_tsn_owc_amh_ita_pol_swe_ben_hin_vie_gam_tml_dgb_eng_rus_sid_scr_urd_tur_kor_ctl_glc_nor_ven_jpn_geo_lda_est_igb_pan_mao_cic_heb_krd_mol_moo_aeg_lit_jav_rom_fre_wly_dyu_grk_ewe_tag_bul_tha_por_prs_yor_tsw_ukr_cnt_fin_swt_anl_ger_arw_tig_akn_azi_svk_qcu_zul_amr_hun_mlt_ses_uzb_sun_xho_bat_ind_sod_mly_alb_chh_slo_swa	0.455011297767563	1.07649409779125	0.284490972209178
242	bos_amh_aze_fre_qcu_est_lda_urd_eng_scr_swe_igb_ses_hin_ven_bat_owc_alb_guj_fbf_rom_aeg_dyu_dgb_heb_tag_anl_tsw_ind_glc_uzb_mnd_bul_ben_bem_kor_afr_dut_vie_hun_wly_mly_spa_pan_slo_tur_bsq_tig_swt_rus_swa_chh_yor_lit_mlt_cze_cnt_pol_mcd_xho_grk_mol_knd_moo_fin_nor_hau_ger_ita_ukr_tml_prs_amr_ewe_sid_jav_tsn_arw_tha_geo_svk_por_jpn_sun_ctl_cic_krd_akn_lat_zul_mao_sod_azi_bam_gam	-0.103694991777139	-0.258020994610969	0.796960823416969
243	yor_qcu_cnt_urd_ven_rom_azi_pan_vie_heb_ind_ewe_swa_akn_ctl_lda_arw_nor_hun_moo_tml_zul_aeg_bam_ita_dut_fbf_owc_jpn_anl_geo_por_tig_alb_tag_knd_fre_igb_ukr_kor_mol_tsn_tsw_afr_grk_bsq_krd_chh_sun_hau_wly_sid_glc_jav_fin_amr_tha_spa_dyu_rus_scr_swe_svk_slo_prs_amh_bul_ger_cze_cic_lat_lit_mly_mao_dgb_uzb_mlt_pol_sod_ses_bat_xho_mnd_bos_ben_bem_est_eng_aze_gam_swt_tur_hin_mcd_guj	0.224522189876854	0.501020217858706	0.61754069457025
244	mnd_chh_slo_ukr_mao_hun_ind_hin_bsq_tsn_amr_arw_tag_ctl_swt_ger_yor_gam_mly_swa_spa_swe_scr_mlt_wly_alb_tig_bem_pol_akn_aze_krd_uzb_nor_owc_geo_hau_fre_bat_anl_azi_heb_por_eng_amh_kor_rus_ewe_xho_tml_ven_sun_knd_sid_ben_urd_lda_mcd_vie_jpn_jav_bos_fbf_pan_lat_glc_sod_fin_dgb_prs_cnt_bul_mol_cic_qcu_ita_svk_lit_tha_tsw_dut_est_zul_igb_rom_afr_guj_grk_moo_aeg_cze_tur_ses_dyu_bam	-0.535523970114806	-1.37964359722764	0.171004626467439
245	fin_ger_xho_sod_mcd_rom_vie_sid_moo_tha_pan_geo_igb_bat_kor_hin_cnt_urd_tsn_grk_guj_tml_aze_jav_ctl_qcu_tag_pol_bem_bul_dyu_por_mly_yor_swa_eng_ukr_ses_prs_swe_ind_wly_owc_hau_lat_lda_dgb_mol_akn_ven_mlt_aeg_tsw_afr_anl_alb_tur_cze_est_ita_zul_spa_ewe_amh_sun_mnd_arw_bsq_gam_knd_bos_glc_hun_rus_tig_ben_jpn_swt_amr_fre_uzb_dut_nor_cic_bam_slo_lit_heb_mao_fbf_scr_krd_svk_chh_azi	-0.0350951471338836	-0.0792790246479578	0.936981029937642
246	afr_qcu_igb_eng_ind_lat_sid_svk_ger_slo_heb_kor_vie_krd_ben_cze_anl_pan_tml_ita_mol_nor_tag_swa_bem_owc_prs_akn_glc_fin_ewe_spa_dgb_cnt_tsn_amh_aeg_wly_swe_mly_yor_rom_urd_cic_lit_dyu_hau_lda_aze_bat_fre_bsq_guj_azi_jav_rus_dut_sod_bos_bul_swt_pol_hin_mlt_moo_alb_fbf_ven_tsw_chh_knd_mnd_est_sun_por_hun_tur_ukr_bam_tig_ctl_mao_gam_xho_jpn_amr_mcd_zul_tha_ses_uzb_geo_grk_arw_scr	0.579281216343251	1.51127742193756	0.134108355713714
247	aeg_jpn_bam_rus_dyu_yor_glc_swe_qcu_cze_tsw_hin_est_ind_ita_alb_swt_dgb_por_ukr_anl_fre_gam_urd_ses_sid_mnd_rom_lda_akn_lit_tha_bsq_scr_azi_ven_dut_ewe_zul_chh_nor_afr_spa_arw_pan_wly_knd_prs_slo_mcd_sod_kor_bem_bul_mao_geo_tsn_guj_ctl_vie_fbf_eng_mlt_tag_tig_jav_amh_aze_bat_tur_uzb_mol_ben_lat_tml_mly_hau_hun_moo_fin_ger_owc_cnt_igb_bos_svk_xho_cic_krd_amr_sun_swa_heb_grk_pol	0.359148219282598	0.812997391443903	0.418295995043177
248	tsn_tag_pol_mly_lda_bat_geo_hin_chh_cze_cic_kor_fin_zul_uzb_bsq_est_tig_azi_sun_fbf_guj_anl_bos_krd_por_scr_ukr_jav_mnd_jpn_dut_tsw_ctl_sid_tha_wly_owc_bem_amh_swe_amr_mlt_yor_gam_vie_afr_hau_igb_sod_glc_ewe_ben_bam_heb_hun_aeg_dyu_arw_xho_slo_akn_fre_bul_eng_tur_qcu_mcd_urd_nor_aze_lat_ses_cnt_swa_pan_knd_ven_svk_ger_grk_moo_rus_spa_prs_ind_tml_mol_mao_rom_ita_alb_dgb_swt_lit	0.078599122990349	0.179623293342797	0.857839102968344
249	bsq_ven_ctl_kor_dut_ita_aze_owc_xho_bam_yor_geo_qcu_vie_cze_jav_grk_uzb_tml_spa_arw_mol_sun_est_lda_swt_hin_tig_mly_ukr_tur_gam_lat_ben_wly_bat_bem_mlt_krd_lit_cnt_hau_mcd_afr_dgb_svk_ind_amh_eng_chh_rus_bos_rom_tsw_cic_mnd_pol_moo_slo_akn_ewe_zul_glc_bul_guj_aeg_swe_pan_igb_knd_hun_amr_tha_mao_sod_urd_tsn_fre_swa_sid_tag_fin_dyu_nor_ses_jpn_heb_ger_scr_por_alb_anl_prs_azi_fbf	0.343589715034525	0.813897263832169	0.417782853494078
250	ger_cze_gam_swe_dgb_rom_slo_est_geo_knd_owc_alb_bam_glc_arw_amr_zul_ses_ita_bsq_ctl_ben_por_cnt_sun_moo_eng_aeg_bem_mnd_mly_lit_urd_azi_swt_heb_mcd_jpn_yor_tha_mol_hin_lda_tsn_tml_vie_ind_svk_fbf_lat_xho_ukr_bat_aze_rus_ewe_spa_afr_uzb_mlt_wly_pan_chh_prs_igb_bos_guj_krd_nor_jav_tsw_mao_dut_hun_tig_cic_tur_scr_hau_sid_tag_dyu_anl_grk_swa_pol_kor_ven_fre_bul_qcu_sod_fin_amh_akn	-0.845412592577493	-1.95157999621573	0.0539969188349169
251	sod_sun_mly_ctl_tur_bat_pol_tha_nor_uzb_scr_prs_bsq_gam_yor_ven_wly_sid_krd_vie_tml_dut_bul_fbf_jpn_guj_mol_alb_zul_akn_rom_ger_hun_geo_cic_chh_fre_aze_swe_xho_anl_dyu_bos_svk_fin_urd_mao_est_slo_owc_aeg_qcu_kor_dgb_cnt_tig_lat_mnd_cze_bem_ses_grk_por_eng_ita_lit_tag_hin_mcd_ind_jav_amh_rus_glc_swa_tsn_bam_swt_mlt_knd_ben_tsw_spa_hau_moo_ewe_arw_heb_amr_azi_lda_pan_ukr_afr_igb	0.526410388857162	1.29650185788344	0.198010491266655
252	cic_rus_jav_akn_ind_mao_chh_ger_swt_tha_swe_yor_gam_swa_xho_ukr_ctl_slo_wly_vie_scr_amh_nor_azi_tur_sod_mly_urd_dyu_arw_svk_bos_lda_aze_moo_hau_amr_mnd_mlt_heb_eng_fbf_kor_tsn_tag_mol_spa_tml_ita_uzb_bsq_mcd_ewe_jpn_knd_hin_cze_sid_bam_tsw_zul_glc_hun_afr_guj_prs_qcu_geo_lit_est_krd_aeg_pol_grk_pan_cnt_fin_ses_bem_bul_bat_alb_anl_ven_rom_igb_ben_fre_por_lat_dut_owc_sun_tig_dgb	0.954318763205625	2.22584231446407	0.0284408185364576
253	fbf_spa_ger_ses_amr_jpn_kor_amh_azi_slo_urd_aeg_tig_akn_arw_bam_prs_fin_hun_rom_ven_por_swe_bsq_mnd_grk_mlt_chh_mao_geo_dut_qcu_hau_vie_hin_anl_lat_tag_yor_dyu_nor_igb_afr_moo_tha_sun_xho_ita_ewe_bat_alb_ukr_lda_ind_fre_gam_glc_dgb_pan_rus_tsw_owc_sod_sid_cze_est_wly_uzb_bos_bul_swt_cic_ctl_knd_eng_tur_aze_lit_zul_mly_pol_tsn_krd_heb_bem_jav_swa_cnt_ben_guj_scr_tml_mcd_mol_svk	0.505412189291682	1.23935264831285	0.218333442334545
254	tur_swa_nor_scr_tag_sid_tml_chh_hau_akn_gam_urd_est_dgb_por_bsq_qcu_glc_ctl_tig_yor_knd_slo_alb_tsw_lda_grk_bam_bul_mol_aeg_krd_owc_hun_geo_vie_mly_moo_ukr_svk_zul_spa_dut_cnt_cze_wly_azi_tsn_pan_rom_mcd_ven_xho_amr_lat_swe_aze_ben_sun_afr_uzb_mlt_ger_rus_ind_bat_mnd_jav_anl_cic_swt_mao_hin_eng_fre_dyu_heb_amh_lit_tha_ewe_bos_ses_prs_kor_arw_jpn_ita_bem_pol_fin_sod_igb_fbf_guj	0.394591924511761	1.00984115853427	0.315191590182106
255	hun_tag_uzb_prs_mlt_ewe_bat_wly_moo_jpn_svk_cnt_chh_owc_ven_tml_ger_azi_kor_est_tsn_zul_scr_rom_slo_sid_bul_aze_yor_urd_qcu_amh_fre_hau_vie_geo_tig_heb_dgb_lat_tur_spa_hin_pol_bam_lit_anl_por_ind_ses_grk_akn_swe_pan_eng_alb_ctl_mnd_rus_cic_knd_xho_igb_arw_mcd_afr_glc_jav_tha_bsq_swa_ita_dyu_ukr_nor_guj_sun_swt_bos_gam_dut_bem_fbf_lda_krd_mly_aeg_fin_cze_ben_amr_mao_sod_tsw_mol	0.221965529488445	0.490308643062339	0.625070303187361
256	cic_est_igb_lit_xho_bos_chh_qcu_heb_swa_aeg_pan_tha_mol_tml_sod_aze_glc_spa_azi_amh_yor_bam_ita_ben_hun_mcd_lda_ven_prs_wly_urd_jav_sun_krd_swe_ctl_mao_nor_bat_dyu_ukr_swt_ind_pol_afr_ses_mlt_lat_arw_jpn_fbf_fre_zul_owc_hau_anl_ger_akn_cze_tig_hin_guj_dut_grk_rus_gam_sid_bul_uzb_tsn_geo_scr_knd_kor_mly_bem_alb_tag_amr_tur_mnd_dgb_tsw_svk_vie_fin_rom_ewe_eng_moo_cnt_bsq_slo_por	0.227961562079582	0.546316892969031	0.586156402265288
257	tur_slo_krd_swa_bem_ita_tig_dgb_jpn_azi_fre_mlt_pol_sun_heb_eng_ind_glc_mnd_sod_bul_mol_amh_por_fbf_afr_nor_arw_yor_lda_ctl_fin_tsn_aze_spa_vie_swt_zul_grk_est_bsq_knd_guj_ven_amr_sid_geo_rom_tsw_dyu_cic_swe_wly_anl_mao_moo_aeg_owc_bam_qcu_igb_ger_ewe_scr_lit_ben_ukr_hin_svk_kor_pan_urd_ses_bat_rus_lat_mly_cnt_alb_uzb_hau_jav_tml_tha_hun_gam_tag_chh_xho_dut_bos_prs_akn_cze_mcd	-0.28780748805086	-0.747180813505303	0.456839389624576
258	heb_swe_tur_ewe_ven_bem_afr_cic_arw_kor_igb_pol_pan_sun_lit_tsn_tsw_fin_mly_krd_mnd_bat_aeg_lat_tml_mlt_tag_por_amh_urd_bsq_hin_cnt_yor_swt_fre_lda_ses_eng_ind_amr_chh_aze_sod_geo_akn_qcu_gam_owc_swa_hau_cze_ger_moo_ita_glc_rom_mao_ben_hun_dut_azi_mcd_jpn_grk_mol_sid_slo_tha_svk_prs_ctl_zul_dgb_bul_tig_est_spa_jav_nor_xho_bos_anl_knd_uzb_guj_vie_dyu_bam_rus_ukr_scr_alb_wly_fbf	0.810701500106861	1.8942340354455	0.0613015261481048
259	akn_svk_cze_kor_grk_lat_aeg_dgb_spa_pan_mnd_fin_ind_mcd_ctl_dut_jpn_bul_amr_bam_pol_hun_zul_rom_yor_azi_tur_est_sod_arw_cnt_aze_bem_heb_swa_urd_tsw_tml_owc_cic_fre_bat_knd_ses_bos_guj_qcu_tha_amh_nor_dyu_ven_lit_fbf_rus_lda_vie_hau_prs_anl_mly_geo_eng_mol_alb_por_ben_tag_glc_afr_ger_igb_xho_slo_swt_tig_ewe_mlt_krd_mao_scr_jav_moo_bsq_ukr_ita_gam_swe_tsn_hin_sid_chh_sun_uzb_wly	0.350372187180131	0.91974379046059	0.360086158996285
260	ctl_aze_est_uzb_bem_tag_lit_geo_qcu_tha_pan_tsn_cnt_bos_amh_fin_cic_glc_nor_alb_swt_bsq_ven_sod_krd_cze_zul_lda_rus_hau_bat_scr_azi_ewe_amr_eng_lat_tur_guj_afr_bul_anl_ukr_yor_swe_pol_fre_sid_spa_owc_heb_fbf_jpn_xho_ind_gam_hin_mao_tig_kor_vie_slo_tsw_svk_hun_rom_aeg_urd_dyu_ger_dut_prs_tml_dgb_ses_igb_bam_ben_wly_mnd_arw_por_mly_mol_ita_chh_akn_swa_mlt_jav_sun_mcd_knd_moo_grk	0.0109572038092227	0.0294268006012229	0.976587255623484
261	por_anl_aze_tur_mnd_fre_dut_bem_sod_heb_ctl_slo_hun_kor_bsq_geo_bam_arw_lda_ses_sun_vie_ben_scr_hau_mao_cnt_bos_mly_hin_alb_mol_xho_tag_owc_rus_cze_dgb_aeg_cic_ger_glc_wly_knd_swa_swt_moo_tsw_amr_igb_sid_ewe_tsn_pan_jav_jpn_pol_qcu_tha_svk_amh_eng_gam_urd_afr_prs_bat_uzb_azi_nor_grk_zul_tml_ind_fin_ven_yor_akn_mcd_guj_swe_tig_ukr_chh_rom_fbf_ita_mlt_krd_dyu_lat_spa_lit_est_bul	-0.00865250087388617	-0.0228034528954146	0.981855909789376
262	mly_anl_xho_scr_owc_mcd_tur_knd_bul_aze_krd_aeg_svk_lit_spa_nor_swe_amr_amh_ewe_mlt_sid_chh_bsq_bat_fbf_ctl_swt_mol_rus_geo_pol_tha_vie_arw_alb_gam_ita_tig_cic_hin_tsw_prs_mnd_cze_tag_ger_pan_lat_eng_tsn_jpn_dyu_urd_tml_fre_heb_por_hau_mao_qcu_fin_grk_yor_slo_uzb_sod_jav_glc_swa_dgb_zul_lda_guj_est_rom_cnt_dut_bam_ven_wly_ses_azi_hun_sun_ben_ukr_igb_ind_kor_afr_akn_bos_bem_moo	-0.136097675210011	-0.318226668535564	0.751026510409695
263	aze_spa_rom_mnd_qcu_scr_hau_sun_tag_guj_pan_amr_ind_sod_tml_fbf_lat_ukr_slo_azi_cnt_chh_bul_mao_nor_ger_prs_jpn_glc_yor_cic_eng_swa_est_urd_afr_pol_tha_swt_mlt_heb_lit_igb_swe_owc_xho_tig_akn_bam_hin_wly_fin_ita_moo_dgb_jav_dyu_dut_kor_sid_alb_fre_gam_mcd_ses_tsw_knd_lda_zul_anl_amh_tur_rus_por_bat_tsn_bsq_ctl_grk_ven_geo_vie_arw_mly_bos_mol_aeg_uzb_krd_ben_ewe_hun_cze_bem_svk	-1.02764344878726	-2.47013087927595	0.0153293300569486
264	bem_ben_cic_hau_pan_geo_tur_chh_aze_igb_sun_dut_rus_gam_por_swa_moo_amh_fin_fbf_ind_bul_bsq_kor_slo_bam_rom_aeg_cnt_nor_ita_ctl_grk_tsw_ses_cze_mlt_alb_sid_hun_vie_dgb_ukr_est_swt_uzb_akn_qcu_scr_arw_afr_lda_lat_urd_hin_guj_ewe_lit_jpn_tha_fre_tsn_yor_heb_anl_krd_ven_spa_eng_pol_prs_mcd_glc_mol_tml_knd_mly_azi_swe_bat_ger_bos_zul_svk_sod_owc_mao_jav_tig_xho_amr_dyu_wly_mnd_tag	0.739616198933885	1.95288826871162	0.0538392803227732
265	yor_lat_fbf_slo_tml_heb_kor_vie_scr_por_bos_cnt_dgb_xho_urd_aeg_swa_nor_cic_bam_mly_hun_eng_bat_mcd_fre_rus_sid_sun_tsw_tsn_jav_ger_moo_geo_bsq_afr_cze_gam_azi_swe_mol_ukr_mlt_prs_sod_bem_ita_ind_arw_ven_hin_ses_aze_spa_krd_owc_swt_igb_uzb_tha_lda_qcu_chh_amh_tag_wly_dyu_bul_guj_dut_knd_amr_ctl_lit_ewe_mao_est_hau_tig_fin_akn_rom_tur_ben_zul_pan_anl_svk_mnd_alb_glc_jpn_pol_grk	0.341988005333672	0.88791659757285	0.376876282162435
266	jav_tag_tsn_kor_chh_glc_cic_bsq_gam_anl_svk_alb_tur_mly_ita_bem_ukr_sod_arw_swe_uzb_hin_wly_ben_geo_tig_spa_yor_bat_aeg_ctl_por_amr_heb_mnd_bos_lda_est_moo_qcu_lit_nor_cnt_amh_krd_swa_zul_ewe_dyu_bul_guj_tha_aze_fre_jpn_prs_dgb_grk_mao_mcd_lat_pol_rus_tsw_azi_sid_vie_xho_mlt_swt_pan_ven_rom_igb_hau_knd_dut_akn_owc_ind_sun_mol_bam_afr_hun_slo_ger_cze_tml_eng_fin_urd_ses_scr_fbf	0.580945700806973	1.52610674527351	0.130377098616353
267	vie_cic_jpn_mly_swt_nor_ctl_jav_sun_igb_akn_sod_amr_cze_ven_kor_glc_anl_eng_swa_mcd_scr_mlt_tml_tig_rus_mnd_azi_hau_hun_tsw_lit_aze_mol_est_lat_urd_chh_mao_wly_fre_ita_bem_sid_ukr_svk_aeg_arw_pol_yor_tsn_slo_spa_xho_fbf_knd_fin_dgb_tha_geo_owc_cnt_amh_tur_grk_krd_afr_lda_bam_gam_zul_bul_tag_dyu_bsq_ger_por_pan_guj_moo_ses_bos_prs_bat_ben_uzb_swe_hin_ind_dut_heb_qcu_ewe_alb_rom	0.21005234768695	0.499723088483278	0.618450351420638
268	swa_owc_qcu_bos_dyu_kor_bul_vie_knd_spa_ewe_igb_lda_fbf_bem_ind_hun_geo_bat_jav_bam_aeg_amr_fre_fin_mol_rus_xho_tsw_moo_krd_anl_ctl_mnd_uzb_sod_cic_scr_nor_ven_swt_ben_glc_hau_slo_grk_tag_yor_sid_afr_tha_rom_cze_dut_svk_por_ger_mcd_pan_lat_gam_chh_amh_est_hin_prs_urd_heb_dgb_tsn_tig_zul_mly_eng_pol_mlt_alb_ita_akn_cnt_azi_guj_bsq_tml_mao_tur_lit_swe_jpn_ukr_aze_ses_sun_arw_wly	-0.030567586297208	-0.0799392486014523	0.936457341544204
269	jav_alb_uzb_scr_fbf_xho_ven_urd_grk_tur_ses_geo_mlt_glc_bem_swa_ukr_sun_spa_hin_kor_por_knd_chh_tag_amr_heb_anl_pan_afr_tsw_rus_nor_lit_mao_cic_bsq_krd_qcu_tsn_ind_est_ctl_sod_tha_owc_yor_vie_sid_amh_tml_fin_rom_mol_svk_bos_mly_igb_hun_ita_bam_cnt_cze_hau_zul_mcd_fre_ger_moo_ewe_lda_aze_slo_wly_ben_dut_aeg_arw_pol_lat_tig_bul_akn_bat_mnd_gam_jpn_dyu_guj_eng_swt_prs_azi_swe_dgb	-0.0233984081536721	-0.054740762550093	0.956462420031127
270	aze_zul_kor_bul_mol_alb_jav_aeg_hin_cic_hau_slo_ita_rus_grk_tsn_swe_por_geo_sid_sod_lit_spa_ukr_swt_hun_fin_ctl_ger_qcu_mnd_pol_tml_tha_cze_fbf_ven_dyu_rom_cnt_eng_krd_ses_xho_igb_afr_amr_sun_guj_jpn_mlt_akn_moo_arw_dut_bat_tur_uzb_azi_bam_lda_dgb_ind_heb_yor_tsw_ben_chh_lat_ewe_prs_nor_vie_mcd_est_mao_tig_scr_fre_owc_swa_urd_bsq_bos_svk_wly_mly_pan_bem_tag_gam_anl_glc_knd_amh	0.210908353283346	0.47610764416381	0.635114287727099
271	pan_arw_aeg_bat_est_kor_bsq_spa_bam_fbf_uzb_tsn_cze_owc_tha_sid_amr_eng_mcd_prs_jpn_ses_yor_swe_cnt_sod_bos_afr_nor_rus_tag_ben_tsw_ind_vie_ger_qcu_gam_mnd_wly_knd_bem_lat_ukr_aze_pol_dyu_geo_hin_moo_guj_zul_svk_ven_dut_mol_tml_ctl_rom_fin_tur_sun_amh_igb_jav_swt_hun_xho_dgb_chh_tig_alb_bul_ita_azi_krd_hau_grk_lit_anl_urd_akn_mlt_scr_lda_fre_cic_mao_por_mly_heb_ewe_glc_slo_swa	1.25034439490712	3.35100924357093	0.00116497292356392
272	fre_bul_bam_ctl_amr_jav_cic_hin_scr_pol_por_mol_cnt_xho_swt_gam_uzb_bem_qcu_nor_arw_mcd_heb_urd_ven_bos_lda_dyu_swe_cze_zul_aze_svk_eng_tig_sun_ind_tsw_tml_glc_ita_geo_tur_owc_pan_dut_ewe_lit_amh_guj_ses_mlt_ger_mao_sid_tag_ben_kor_bat_krd_chh_mly_igb_bsq_hun_yor_moo_tsn_vie_aeg_wly_rus_knd_alb_spa_grk_swa_tha_rom_mnd_fin_sod_prs_akn_fbf_dgb_anl_ukr_slo_azi_jpn_afr_hau_est_lat	0.532038340307806	1.21526524739131	0.227341137768343
273	swt_ukr_yor_kor_sun_xho_krd_ind_tig_ita_fin_urd_amh_grk_hau_afr_sid_tsw_ewe_heb_mnd_chh_tsn_cze_bul_moo_tur_owc_jpn_swa_svk_vie_aeg_mol_bat_bem_alb_hin_glc_qcu_ger_bam_ctl_rus_bsq_lat_ben_nor_est_pan_dyu_bos_cnt_jav_arw_slo_anl_uzb_prs_amr_tag_guj_mly_aze_pol_dut_mao_spa_mlt_ses_fbf_rom_swe_azi_akn_cic_sod_igb_tha_wly_tml_knd_por_eng_gam_scr_zul_geo_mcd_dgb_ven_lit_hun_lda_fre	0.456495614685557	1.03463290229737	0.303523294027457
274	knd_ewe_sun_swa_amh_eng_bat_heb_bem_est_fre_aze_afr_yor_tha_anl_bos_xho_ven_hin_cze_slo_alb_tml_owc_jpn_nor_lat_amr_grk_mcd_tsw_bul_ctl_azi_mly_gam_mao_chh_igb_rom_kor_lda_urd_hun_sod_dut_cnt_tag_ukr_zul_ita_arw_cic_tur_mol_ben_rus_qcu_spa_tsn_scr_ind_bsq_bam_dyu_mlt_pol_ses_jav_lit_prs_fbf_geo_sid_krd_swt_mnd_por_akn_wly_vie_aeg_dgb_swe_pan_guj_ger_glc_svk_fin_moo_tig_hau_uzb	-0.165077788757336	-0.393767243629442	0.694654252694052
275	jpn_pol_tag_fre_tur_bul_bsq_mly_mao_owc_bam_anl_slo_xho_wly_rom_dgb_tml_nor_rus_amh_alb_kor_cnt_dut_amr_ses_bos_por_prs_glc_est_tha_hau_cic_eng_zul_chh_guj_bem_swt_tsn_ewe_bat_vie_moo_swa_lit_krd_gam_igb_scr_uzb_mlt_sid_ukr_spa_cze_arw_azi_ben_geo_ind_aeg_mcd_pan_urd_knd_hun_ita_tig_sun_afr_dyu_ven_mnd_yor_tsw_fin_qcu_lat_akn_aze_ger_swe_heb_fbf_jav_mol_hin_grk_lda_ctl_sod_svk	0.166724527775338	0.387554306935202	0.69923145344321
276	xho_arw_mly_swa_uzb_aeg_ewe_urd_ger_swt_scr_heb_mnd_guj_alb_mao_ctl_grk_pan_anl_owc_fin_sid_tsn_fbf_sod_lit_bsq_cnt_glc_slo_zul_vie_amr_dut_cze_hau_prs_ven_tig_jpn_aze_ita_sun_tag_jav_dyu_est_nor_qcu_svk_mlt_tur_swe_afr_tsw_mcd_ukr_cic_geo_hun_tha_bul_moo_gam_bat_fre_bem_por_bam_eng_knd_yor_dgb_rus_lat_chh_pol_mol_ind_hin_akn_spa_wly_azi_tml_lda_bos_krd_kor_amh_ben_igb_rom_ses	NA	NA	NA
277	fin_jpn_prs_mlt_amr_swa_lda_tag_pan_guj_afr_sun_swt_chh_azi_vie_moo_mly_fre_sid_mnd_alb_aze_igb_hau_ses_xho_tig_mao_ukr_tsw_dyu_heb_bam_swe_ger_ben_hun_sod_tml_hin_bos_pol_yor_dgb_gam_wly_cnt_aeg_owc_tha_geo_mcd_rus_lat_qcu_fbf_svk_ita_cze_grk_anl_mol_tsn_jav_krd_cic_bsq_ewe_glc_urd_ind_rom_lit_scr_tur_spa_est_uzb_amh_slo_nor_kor_bem_bul_akn_bat_eng_por_ven_dut_ctl_zul_arw_knd	0.513393509626336	1.33486131847433	0.185180392188388
278	uzb_swa_igb_hun_urd_svk_afr_mcd_tur_anl_kor_tsn_jpn_mao_guj_tig_ses_bat_moo_rus_fbf_owc_bam_krd_dgb_wly_hau_scr_dyu_cze_ven_knd_ind_tha_heb_cnt_amr_dut_fre_ger_cic_arw_bos_mnd_mlt_xho_tsw_mol_lit_ctl_nor_rom_glc_sod_lat_alb_pan_aeg_est_gam_amh_aze_swt_prs_sun_ben_qcu_akn_bul_mly_ukr_spa_eng_lda_tml_tag_slo_hin_ita_bsq_bem_chh_yor_grk_geo_sid_azi_fin_vie_ewe_swe_jav_pol_por_zul	0.600145625236762	1.63981119311501	0.10442283811112
279	slo_prs_tml_qcu_jav_mly_heb_mcd_rom_moo_dyu_cnt_rus_svk_amh_jpn_fre_tsw_tig_guj_dut_wly_bos_ewe_cze_grk_spa_fbf_aze_swa_bem_sun_lit_ctl_ger_zul_por_arw_amr_tag_ben_swt_owc_ita_mol_bsq_ukr_sid_ind_mnd_tur_kor_aeg_urd_tha_knd_est_tsn_nor_hin_akn_glc_vie_igb_sod_azi_afr_bul_ses_ven_gam_pol_krd_dgb_bat_xho_pan_geo_hau_bam_cic_scr_yor_uzb_eng_mao_fin_chh_alb_lda_anl_mlt_hun_lat_swe	-0.253647693558269	-0.660512787535848	0.510557586863148
280	amh_jpn_bat_mly_lda_grk_mcd_dgb_lat_uzb_dut_ind_glc_ita_gam_sun_dyu_hun_hin_chh_cze_kor_slo_fin_eng_spa_krd_qcu_sod_knd_swa_rom_mol_anl_por_swt_mnd_moo_est_bul_bsq_xho_amr_wly_cic_bos_aeg_ewe_guj_afr_ben_azi_heb_ctl_fre_swe_pol_akn_ger_nor_ukr_igb_vie_alb_cnt_geo_pan_zul_owc_jav_hau_scr_svk_tig_ven_tur_urd_mlt_sid_lit_fbf_tag_tml_aze_tha_tsw_rus_mao_ses_bam_bem_yor_arw_prs_tsn	0.199321501062278	0.53477360482207	0.594082705577768
281	dut_wly_fin_tur_sun_bul_bat_grk_bsq_zul_owc_amh_cze_mlt_azi_urd_igb_pol_ukr_lda_ben_vie_cic_kor_por_guj_qcu_rus_scr_afr_dyu_nor_hau_arw_geo_spa_tml_lat_ses_aze_chh_bam_tsn_hin_mol_slo_prs_ita_bem_ger_eng_rom_fre_pan_akn_hun_ven_amr_aeg_tha_ctl_uzb_swe_est_ind_tsw_cnt_tag_mly_dgb_anl_svk_glc_jpn_ewe_mao_tig_alb_moo_swa_mcd_krd_gam_xho_jav_bos_knd_lit_sid_sod_mnd_fbf_heb_yor_swt	-0.540830257696696	-1.32029178372937	0.189977866461873
282	moo_arw_sid_cze_tig_ven_gam_fre_mao_fbf_bem_dgb_chh_ewe_cic_aze_fin_afr_knd_bsq_hau_amh_tur_mcd_lat_ctl_rus_pol_pan_sun_hun_lda_uzb_tsw_mol_slo_amr_lit_jav_geo_nor_kor_zul_por_spa_mnd_ukr_bat_wly_igb_glc_heb_hin_swa_ind_prs_swt_bos_tag_mlt_tha_jpn_krd_akn_swe_cnt_sod_mly_dyu_bam_guj_svk_tsn_scr_anl_rom_est_qcu_yor_dut_xho_bul_ger_ita_grk_tml_urd_alb_owc_ses_eng_azi_aeg_ben_vie	0.143170635851057	0.337306272398568	0.736646125286162
283	amh_ses_vie_tur_tag_yor_krd_sod_dut_est_mly_anl_afr_bem_cic_aeg_owc_swa_zul_azi_mnd_moo_grk_rus_bat_jav_svk_swt_geo_rom_wly_amr_cze_jpn_lda_bam_tha_guj_akn_kor_qcu_knd_por_ukr_fin_bos_fre_ind_ven_gam_fbf_spa_dgb_mcd_nor_sun_ger_bul_urd_igb_ewe_arw_xho_chh_mol_ctl_tig_prs_ita_dyu_lit_mlt_hun_aze_heb_alb_scr_tsw_tml_bsq_pol_eng_lat_uzb_pan_tsn_slo_ben_hau_swe_glc_hin_sid_mao_cnt	0.152641685139386	0.366722747435779	0.714658890570686
284	svk_slo_tur_swa_prs_vie_bul_mly_anl_bam_fre_est_ben_bos_lda_chh_swt_bem_knd_glc_bat_swe_geo_owc_sun_amr_wly_mlt_ven_gam_mol_krd_sod_rus_ctl_cnt_guj_ukr_dyu_cze_scr_tml_jav_mao_zul_heb_eng_azi_hun_nor_cic_tsw_aze_hin_mnd_xho_ger_kor_spa_bsq_alb_yor_amh_urd_afr_tag_dut_jpn_qcu_tsn_grk_ita_akn_moo_dgb_sid_lat_uzb_hau_igb_rom_por_ewe_ses_aeg_tig_mcd_fin_fbf_ind_tha_pol_lit_pan_arw	-0.44913625085369	-1.03438784183264	0.303637186429748
285	prs_cnt_yor_amr_ger_mly_ita_mnd_qcu_est_fin_alb_hau_azi_pan_jav_bsq_rus_ben_dgb_mao_owc_vie_bam_ukr_aze_pol_mcd_bem_lat_sid_amh_tsn_fre_dyu_gam_kor_lit_ewe_knd_mlt_geo_hin_spa_tag_eng_igb_cze_tsw_akn_bul_dut_jpn_slo_guj_ven_scr_grk_swe_wly_swt_anl_rom_urd_tml_ctl_tig_uzb_zul_nor_sun_chh_bos_afr_tur_por_mol_moo_sod_heb_krd_lda_swa_svk_ses_ind_tha_fbf_hun_aeg_glc_xho_cic_arw_bat	0.176113535186542	0.416121731788424	0.678279649896212
286	swe_sod_bem_slo_bsq_ewe_jpn_ukr_mol_rom_lit_pan_anl_ita_svk_scr_urd_tig_est_tag_geo_sid_ben_ger_ctl_zul_swa_por_ven_dgb_fbf_jav_swt_kor_xho_fin_amr_hin_ses_mao_tha_dyu_yor_bul_glc_fre_lat_vie_moo_guj_aeg_tsw_amh_wly_aze_grk_akn_lda_cic_afr_owc_hau_cze_uzb_bat_spa_heb_igb_mlt_krd_mcd_hun_chh_bam_tml_alb_qcu_tur_azi_sun_bos_tsn_dut_ind_cnt_gam_mnd_prs_eng_rus_pol_mly_arw_nor_knd	-0.32870238605709	-0.839027430801044	0.403605430086208
287	fbf_amh_ses_moo_bul_por_krd_jpn_eng_guj_ger_hun_tha_slo_kor_aeg_chh_pan_uzb_tag_rus_mol_mly_ind_est_lda_qcu_ben_rom_akn_bsq_aze_tsw_zul_dyu_glc_xho_afr_cze_alb_bem_jav_ewe_mlt_swe_lat_mao_vie_spa_ukr_geo_prs_heb_hau_gam_ita_igb_tml_sod_bat_svk_ctl_fre_tig_bam_hin_azi_pol_knd_yor_swa_lit_owc_urd_amr_wly_ven_scr_tsn_nor_anl_tur_cnt_dut_grk_mnd_bos_arw_sun_sid_cic_mcd_fin_dgb_swt	-0.63850419892762	-1.48989756293134	0.139634909194484
288	zul_dgb_ita_rom_por_moo_guj_mcd_heb_mly_svk_sod_ven_nor_bsq_grk_afr_rus_swa_bam_kor_pan_amh_bat_pol_dyu_tsn_mlt_krd_ben_mol_lat_spa_bem_alb_owc_sun_tig_bul_hin_igb_akn_cic_anl_mnd_dut_urd_tsw_scr_gam_slo_aze_glc_ses_ukr_tag_ind_prs_swt_tml_amr_cze_fbf_swe_jpn_ewe_arw_eng_jav_tha_knd_ger_lit_aeg_fre_lda_uzb_qcu_mao_vie_hau_ctl_est_wly_geo_hun_chh_sid_tur_bos_fin_azi_xho_cnt_yor	-0.0717288823377866	-0.164505114603513	0.869690541693603
289	pan_heb_ger_scr_hau_hin_swe_prs_mol_spa_ewe_glc_por_urd_krd_vie_sod_lda_ctl_geo_cnt_amh_ven_tsw_rus_owc_xho_tml_fin_mao_cze_pol_gam_lat_mlt_dut_rom_fre_dyu_mnd_alb_cic_lit_eng_bat_tur_igb_swa_knd_afr_tag_mcd_fbf_hun_azi_yor_sun_tha_bem_mly_kor_guj_ben_aze_arw_bsq_ita_ukr_akn_wly_amr_sid_svk_bos_tig_ses_aeg_swt_bul_uzb_tsn_jav_zul_moo_dgb_nor_slo_anl_chh_qcu_grk_est_jpn_ind_bam	0.350396281768828	0.794419454813383	0.428973854067203
290	ita_geo_bos_amh_swe_lda_svk_fbf_est_sid_fin_eng_knd_tsw_moo_dgb_mol_heb_uzb_azi_ben_afr_hun_anl_ewe_mnd_hin_ukr_rus_hau_cze_arw_fre_yor_tur_rom_tag_pan_xho_tsn_bat_igb_mao_akn_alb_dyu_vie_swa_amr_zul_lat_bsq_kor_gam_ger_tml_grk_scr_bul_guj_swt_lit_nor_bem_ctl_cic_tha_cnt_dut_mcd_aze_sun_sod_jpn_slo_qcu_mly_spa_ven_ses_prs_krd_glc_wly_mlt_bam_chh_pol_tig_por_urd_ind_jav_owc_aeg	-0.0148628437350899	-0.0386809886193146	0.969227644700955
291	zul_aze_tur_lda_mao_bam_ukr_ben_cze_vie_hin_swe_amr_tha_jav_jpn_sod_hun_cnt_tsw_dut_tag_dyu_alb_tsn_lat_heb_rom_pol_mcd_urd_ses_prs_tig_sun_wly_ita_guj_fre_bos_azi_sid_mly_slo_rus_swt_bsq_yor_mnd_mol_tml_qcu_fin_moo_afr_eng_anl_akn_scr_swa_knd_grk_est_bul_geo_pan_ven_svk_hau_igb_glc_ind_por_aeg_dgb_amh_xho_owc_arw_bem_uzb_nor_mlt_ctl_chh_bat_ger_ewe_cic_gam_krd_spa_fbf_lit_kor	0.236365677316751	0.68930607555477	0.492346948529531
292	bos_qcu_bem_slo_jpn_tig_mnd_amh_spa_scr_dyu_lda_moo_ita_wly_tag_swt_est_xho_lat_ctl_dgb_anl_prs_ven_swa_hun_mol_gam_kor_bul_hau_pan_tsn_uzb_aeg_alb_cze_eng_cic_sun_bam_akn_por_ind_arw_nor_vie_geo_cnt_tha_rus_yor_glc_aze_sid_lit_rom_mao_fre_azi_knd_ukr_tml_mly_dut_fbf_krd_sod_bsq_tsw_hin_mcd_amr_ben_pol_jav_grk_heb_bat_ger_urd_ewe_swe_ses_igb_guj_chh_fin_tur_afr_mlt_owc_svk_zul	0.632403604604926	1.39697647700358	0.165745162585018
293	bam_xho_lit_gam_tml_azi_arw_jav_geo_urd_fbf_dgb_mly_pan_ind_guj_krd_zul_vie_hin_bsq_cnt_cic_amh_grk_glc_ben_mlt_mnd_tsw_owc_anl_aeg_tha_ukr_wly_rus_igb_ger_rom_ven_tig_amr_moo_tsn_qcu_est_hau_mol_eng_fin_mao_afr_cze_bem_alb_sid_kor_ses_swa_yor_chh_fre_swe_dut_scr_mcd_ewe_sun_pol_prs_por_tur_aze_sod_spa_nor_jpn_knd_lda_swt_uzb_lat_ita_slo_dyu_svk_bul_bat_akn_tag_bos_hun_heb_ctl	NA	NA	NA
294	krd_dyu_kor_ita_igb_vie_pan_jav_hin_xho_mly_slo_ben_swe_rus_bul_zul_chh_tha_swa_bsq_mao_nor_rom_arw_ven_hun_knd_tsw_owc_ukr_moo_sun_ind_anl_fre_cnt_lit_spa_grk_dut_ses_heb_tag_yor_por_scr_bem_bam_aeg_sod_bat_fbf_gam_wly_tsn_dgb_amr_urd_alb_mcd_prs_pol_ger_hau_akn_cze_glc_tig_mnd_lda_eng_cic_amh_sid_geo_qcu_est_ctl_guj_jpn_svk_bos_ewe_lat_mlt_azi_afr_swt_mol_tur_uzb_tml_fin_aze	-0.647477369006298	-1.51101783147509	0.134174411913745
295	hin_mnd_yor_swa_fbf_fin_bem_tig_cnt_spa_zul_azi_guj_mcd_pan_xho_alb_lit_gam_chh_slo_lda_grk_anl_arw_owc_ses_svk_bam_bat_bos_vie_cze_dgb_sod_uzb_hun_moo_afr_krd_pol_lat_rom_ind_urd_ger_ben_qcu_glc_bsq_heb_tsw_mol_amh_por_est_knd_aze_geo_akn_bul_tha_fre_tur_mly_tsn_dut_scr_ctl_prs_dyu_jav_eng_tag_ukr_ven_amr_wly_sid_ewe_mlt_tml_swt_hau_cic_ita_mao_kor_aeg_nor_sun_igb_rus_jpn_swe	0.084453041704024	0.202061466270981	0.840310023758911
296	igb_mlt_azi_dgb_svk_jpn_ind_aze_ven_jav_tsn_mcd_vie_aeg_hun_mly_cze_rom_cic_ses_ctl_gam_bam_tsw_ben_afr_zul_lit_swt_akn_glc_mol_mao_tag_tha_uzb_owc_eng_ewe_guj_slo_amr_urd_rus_dyu_wly_tur_fin_grk_lda_sod_chh_bsq_pol_mnd_anl_hin_ger_swa_prs_nor_xho_est_fre_swe_hau_dut_por_sun_cnt_kor_ukr_pan_knd_geo_moo_alb_scr_yor_amh_heb_lat_bul_krd_bos_bat_tig_fbf_arw_sid_tml_bem_ita_spa_qcu	0.671795009382945	1.73746737082823	0.0856151552159278
297	lat_amh_cnt_afr_aeg_owc_eng_qcu_igb_tag_bos_swt_bam_knd_mly_arw_kor_fbf_mol_xho_yor_sun_amr_tur_uzb_fre_tsn_bat_est_gam_chh_ven_bul_jpn_sod_cze_slo_heb_svk_pol_anl_akn_grk_sid_wly_swa_guj_nor_mao_ger_vie_aze_ben_rus_hun_bem_tha_mcd_alb_tml_azi_ewe_spa_rom_tsw_ind_lda_ukr_tig_krd_hin_ses_bsq_zul_jav_lit_fin_moo_mlt_pan_geo_ita_urd_prs_swe_scr_ctl_hau_glc_dut_mnd_cic_dyu_dgb_por	0.106756662014195	0.286191951273923	0.775367653216052
298	ewe_ukr_dyu_mcd_ita_sod_ses_xho_glc_cze_moo_geo_tur_grk_aeg_pan_jpn_mly_est_tag_mol_yor_vie_swe_rus_mlt_swt_tha_tsn_arw_ben_amr_por_slo_urd_prs_bul_cnt_owc_chh_dut_fre_qcu_sid_alb_cic_tml_bem_spa_uzb_lat_wly_fbf_jav_azi_hun_swa_nor_mnd_anl_gam_kor_tsw_aze_hau_hin_krd_scr_pol_ger_afr_bat_ind_igb_tig_ven_lda_guj_ctl_knd_bsq_rom_dgb_heb_akn_mao_svk_bos_eng_zul_bam_fin_amh_sun_lit	-0.516937115937593	-1.21434295350687	0.22769131216672
299	mnd_pol_tsn_chh_vie_xho_knd_amr_azi_mly_mao_por_mlt_krd_sod_rus_ses_hau_ger_wly_fre_lat_qcu_dyu_mol_cnt_cze_kor_igb_dgb_slo_jav_swe_eng_tig_ind_cic_ven_grk_bos_yor_owc_rom_dut_aze_svk_heb_ita_jpn_geo_tml_alb_arw_gam_tha_tur_moo_bat_ukr_ctl_prs_uzb_est_lda_ewe_akn_ben_bul_mcd_afr_glc_pan_hun_fbf_fin_sid_lit_amh_scr_anl_swt_bsq_swa_urd_nor_bam_bem_hin_zul_tsw_tag_sun_spa_aeg_guj	0.13825742991827	0.312930734670087	0.755033961257276
300	moo_dut_akn_wly_svk_ger_mly_fbf_ven_geo_rom_mol_nor_heb_owc_sid_cze_igb_guj_tha_aze_tag_ewe_tig_spa_ind_ukr_zul_afr_ita_cic_bat_vie_rus_krd_azi_amr_uzb_knd_por_kor_jpn_lit_chh_tur_gam_tsn_lda_prs_swt_tsw_fre_hin_yor_ses_aeg_fin_arw_urd_swa_bem_lat_sod_swe_bam_anl_hau_tml_grk_bsq_bos_ben_est_mnd_scr_alb_mlt_xho_bul_pan_pol_mao_hun_dyu_mcd_slo_dgb_jav_glc_cnt_sun_qcu_amh_eng_ctl	0.851323166574812	2.2037235492233	0.0300125580590827
301	fbf_eng_tsw_zul_krd_spa_dgb_fin_swe_pol_mao_scr_hun_chh_por_bsq_guj_amh_tur_ewe_cic_sod_urd_tha_bem_moo_vie_tsn_uzb_nor_ind_bul_jpn_mcd_aeg_amr_qcu_dyu_gam_svk_yor_grk_hin_bat_jav_ita_fre_igb_knd_aze_rus_lat_cze_akn_lda_arw_mly_ven_est_prs_mnd_heb_swa_tig_kor_ben_rom_sid_afr_pan_slo_bam_glc_tml_lit_azi_dut_alb_ger_swt_wly_ukr_bos_cnt_geo_ctl_tag_anl_xho_sun_mlt_owc_mol_hau_ses	-0.183208324043082	-0.417624549831497	0.677184251072761
302	tur_mly_ita_bul_bsq_pan_qcu_gam_tsn_alb_rom_lit_jpn_pol_ger_ses_tha_mao_slo_ewe_mlt_tsw_fbf_afr_aze_moo_prs_cic_zul_owc_svk_ven_sod_scr_jav_swe_geo_tag_azi_krd_spa_por_ind_urd_anl_cze_tig_grk_amr_swt_glc_aeg_sid_dgb_amh_fin_bat_ukr_bam_ctl_fre_hin_hun_cnt_bos_dyu_rus_guj_nor_lda_arw_lat_chh_swa_wly_igb_mnd_ben_hau_mcd_tml_eng_uzb_yor_akn_heb_bem_dut_est_sun_xho_knd_mol_kor_vie	-0.455065164614173	-1.06046112799481	0.291681193939524
303	akn_bem_zul_ger_mnd_lda_bsq_mao_pol_bos_afr_hun_fbf_tsw_tml_lit_owc_knd_tag_lat_mly_krd_aeg_cic_tha_ita_qcu_por_bat_geo_aze_grk_ven_fre_kor_vie_amh_hin_urd_sun_swa_bam_nor_wly_sid_mcd_spa_amr_arw_eng_dut_mlt_chh_dyu_anl_rus_cnt_ben_ind_cze_pan_moo_guj_prs_gam_jpn_uzb_glc_ctl_ewe_alb_scr_bul_hau_azi_rom_dgb_yor_jav_xho_fin_ukr_swe_svk_tig_igb_tur_est_heb_mol_swt_sod_ses_tsn_slo	0.553952819169556	1.32727904089747	0.187665606637058
304	knd_pan_arw_swt_anl_azi_ven_tig_bem_glc_cic_zul_dgb_aze_dyu_jav_bat_urd_amh_hau_mly_mnd_sun_vie_nor_scr_qcu_ger_krd_sod_mol_afr_igb_ben_uzb_por_moo_ita_chh_cze_lit_rom_bsq_swa_yor_ses_hun_prs_kor_gam_swe_slo_geo_bul_lat_mlt_mao_jpn_ind_heb_ewe_rus_fin_grk_tsn_amr_bam_pol_est_tag_bos_svk_sid_tha_dut_aeg_akn_owc_tml_cnt_mcd_tur_fbf_guj_lda_fre_eng_ukr_xho_wly_hin_alb_tsw_spa_ctl	-0.0740194422061346	-0.169595445498833	0.865696668476259
305	ewe_urd_rom_slo_bat_tsn_akn_tig_aeg_mao_tml_pan_owc_krd_svk_cze_hun_heb_ukr_mcd_bos_guj_ven_mly_scr_arw_ses_bul_tag_xho_hau_eng_glc_fre_azi_est_mlt_ita_sod_geo_fin_sun_por_chh_sid_ind_fbf_cic_bem_spa_mol_swt_amh_jav_ben_igb_rus_alb_amr_prs_jpn_bsq_ctl_gam_anl_pol_swa_tha_swe_lat_yor_moo_dyu_cnt_lda_kor_uzb_aze_dgb_knd_wly_grk_ger_tsw_nor_dut_vie_bam_lit_tur_zul_qcu_mnd_afr_hin	-0.0488167323068019	-0.107955632138348	0.914263453465224
306	mcd_glc_amh_akn_ukr_sod_alb_scr_grk_heb_tha_qcu_tur_bos_pol_swe_knd_aze_ger_ctl_mol_tsw_aeg_ita_mlt_hin_bul_fre_bem_arw_zul_kor_gam_slo_cnt_prs_tml_vie_krd_ben_lda_igb_yor_por_mao_hun_sun_lat_ven_geo_jav_rus_tag_sid_amr_wly_pan_cic_dgb_bam_owc_ind_urd_lit_rom_xho_mnd_svk_bat_bsq_tig_swt_uzb_moo_guj_ewe_mly_spa_fbf_azi_eng_cze_afr_jpn_fin_chh_anl_nor_dut_swa_tsn_hau_dyu_est_ses	-0.142931516067683	-0.379763238543325	0.704987015923936
307	svk_moo_cic_yor_ukr_glc_krd_slo_xho_heb_lit_swa_tag_bat_hin_pol_rus_nor_dut_mly_aze_swe_bam_wly_kor_hun_mnd_fbf_arw_mlt_bos_anl_por_chh_mao_ger_amr_knd_dyu_pan_ind_azi_ses_sun_tur_owc_uzb_dgb_jpn_amh_geo_tsn_zul_grk_cnt_alb_prs_urd_bul_qcu_vie_lda_ctl_eng_mol_cze_mcd_rom_bem_fin_swt_tig_tml_spa_fre_guj_sid_gam_ben_ewe_afr_bsq_ita_igb_scr_tha_tsw_jav_est_hau_sod_lat_akn_ven_aeg	-0.383167678619864	-0.880407020701064	0.38090833819351
308	dyu_mol_tur_ses_sun_spa_cic_mlt_aeg_qcu_svk_akn_lda_urd_mnd_swa_ind_tig_tha_tml_mly_scr_por_bam_fre_ewe_ita_owc_est_jav_dgb_gam_cze_wly_vie_grk_igb_arw_moo_ukr_krd_yor_jpn_slo_bsq_lit_chh_geo_pan_anl_sid_eng_azi_cnt_swe_knd_ben_afr_ctl_mcd_tsn_guj_ger_amh_kor_bul_fbf_bem_aze_sod_ven_hin_dut_uzb_lat_alb_swt_bos_tsw_bat_heb_fin_xho_rus_zul_rom_amr_nor_pol_glc_prs_hun_mao_tag_hau	-0.0841071800811571	-0.214598570344335	0.830550165694288
309	lda_cnt_igb_pol_anl_tha_rom_sun_afr_ger_ven_nor_swa_ben_hau_fre_aze_kor_jav_mao_amr_rus_azi_grk_ewe_cic_uzb_akn_arw_ukr_dyu_geo_heb_vie_est_mnd_amh_prs_guj_lat_sod_lit_tig_chh_por_fin_tag_urd_bos_fbf_jpn_xho_cze_svk_hun_swt_bsq_dut_owc_tsw_slo_mol_aeg_yor_swe_mcd_eng_knd_krd_gam_pan_ind_moo_qcu_bam_zul_wly_ctl_bat_sid_mlt_alb_glc_scr_ses_dgb_bem_tur_tml_tsn_bul_ita_hin_mly_spa	0.343738104121093	0.790661180654209	0.431153386296966
310	geo_ita_lit_amr_bos_swa_mlt_akn_tig_eng_afr_nor_mly_wly_uzb_jav_kor_bul_anl_glc_ben_cze_aeg_guj_heb_ind_rom_chh_mcd_tag_lat_pol_owc_ewe_gam_swt_krd_yor_lda_tur_est_grk_rus_xho_sun_arw_tsw_tml_bem_por_hun_bat_prs_jpn_ukr_bam_pan_scr_azi_ctl_dut_swe_hin_svk_fin_mao_dyu_urd_cic_ger_ven_moo_knd_aze_amh_zul_spa_vie_alb_igb_sod_mol_ses_fbf_mnd_qcu_tsn_bsq_slo_cnt_fre_dgb_tha_sid_hau	0.160134839475998	0.391028233225838	0.696670757012685
311	dut_igb_fre_pan_swt_cnt_ind_ger_tml_ewe_aze_moo_hun_bul_ben_tur_zul_alb_est_pol_scr_cze_lat_sid_jav_akn_swa_sun_amh_ven_jpn_krd_mlt_ita_glc_azi_hin_tag_knd_uzb_bsq_hau_wly_grk_bam_por_nor_geo_tsn_tig_cic_dgb_lda_kor_afr_mly_lit_qcu_fin_gam_arw_sod_spa_vie_dyu_aeg_bem_heb_prs_rus_fbf_yor_bat_bos_ctl_chh_mcd_mol_swe_tha_urd_ses_svk_guj_anl_mnd_ukr_owc_amr_eng_mao_xho_rom_slo_tsw	-0.980108184959989	-2.32988502210139	0.0219759052777911
312	ind_cic_nor_amr_hin_fin_azi_akn_pan_dut_hun_cnt_aeg_sid_cze_owc_tag_mnd_scr_mly_urd_tsn_geo_bul_mao_aze_bam_fbf_hau_ger_tha_spa_pol_est_qcu_anl_tsw_lit_mlt_swe_jav_fre_ewe_moo_sun_amh_prs_ukr_krd_lda_bsq_ita_swa_rus_dgb_ben_yor_mol_tur_wly_lat_knd_zul_rom_glc_bat_ctl_svk_slo_xho_swt_mcd_ses_chh_arw_por_uzb_ven_guj_grk_heb_bem_gam_afr_eng_kor_sod_dyu_alb_jpn_bos_tig_igb_vie_tml	-0.492499762643321	-1.26202612424006	0.210095244867709
313	swe_grk_ses_bul_glc_vie_ewe_lat_dyu_arw_jpn_tur_fin_hun_mao_fbf_dut_moo_amr_ukr_guj_aze_gam_svk_afr_igb_jav_bem_dgb_ita_bat_hin_swa_lda_rus_ctl_qcu_rom_owc_tag_tsn_heb_sod_xho_bsq_scr_fre_ger_azi_anl_ven_zul_mlt_est_wly_cic_cze_mol_akn_amh_krd_hau_kor_swt_nor_tha_eng_alb_por_knd_urd_tsw_ind_yor_aeg_sun_geo_pol_bos_tig_chh_ben_uzb_prs_tml_mnd_cnt_bam_lit_slo_mcd_pan_sid_mly_spa	-0.139640051100273	-0.348123489924527	0.728534205831715
314	ben_moo_dgb_est_sod_vie_pan_geo_anl_bsq_zul_dut_gam_bul_mnd_swa_mlt_tag_pol_azi_qcu_swe_knd_lda_lit_rom_swt_ewe_fin_sid_amh_mol_slo_krd_fbf_tur_uzb_kor_jpn_afr_mly_mcd_ukr_hun_bos_ses_cze_bem_tsn_spa_urd_ita_hau_tha_nor_dyu_chh_prs_mao_ind_fre_lat_bam_glc_alb_eng_jav_svk_yor_guj_ger_ctl_aeg_aze_akn_por_sun_tig_arw_amr_heb_ven_owc_tsw_tml_grk_cnt_bat_hin_xho_cic_wly_scr_rus_igb	-0.391738892528543	-0.93298245907238	0.353244964969751
315	rus_bam_dgb_yor_akn_lda_ita_ses_ukr_amh_moo_krd_est_gam_bul_ger_rom_fre_tig_nor_grk_tml_lit_dyu_chh_cic_spa_zul_ctl_ewe_qcu_aeg_xho_swt_hau_afr_anl_bsq_ben_tur_cnt_ind_dut_scr_pol_slo_kor_fbf_bat_mnd_ven_guj_alb_bem_wly_pan_mcd_prs_arw_mlt_mol_hun_por_fin_heb_tag_tsw_aze_igb_lat_swa_eng_bos_owc_hin_glc_jav_tsn_cze_svk_jpn_geo_uzb_swe_mly_mao_sid_knd_tha_sun_sod_urd_vie_azi_amr	NA	NA	NA
316	slo_spa_mly_bos_qcu_scr_swe_afr_dut_ger_mol_tsw_vie_cic_amh_wly_pol_sid_eng_knd_tsn_glc_tag_chh_ctl_hun_rus_ukr_guj_mlt_igb_mnd_swa_por_moo_cze_krd_lit_fbf_ita_tha_gam_lda_cnt_heb_lat_pan_swt_fin_dyu_geo_amr_svk_est_aze_jav_tur_arw_prs_hau_ses_zul_alb_akn_tig_ven_ewe_rom_owc_ben_urd_tml_anl_bat_grk_bem_nor_jpn_bam_ind_azi_hin_yor_uzb_sod_bsq_mao_fre_xho_aeg_mcd_kor_dgb_sun_bul	0.530585297762026	1.23065658321821	0.221554877866699
317	xho_mol_ven_eng_lit_tur_arw_yor_gam_sid_rus_ukr_tag_tig_azi_kor_lat_ctl_wly_por_geo_nor_bat_prs_dut_anl_igb_scr_knd_zul_mcd_sod_ita_lda_rom_mly_hun_mlt_dgb_tsn_moo_ewe_swt_ses_dyu_alb_aze_jpn_tml_bam_chh_pol_grk_est_tsw_bem_cnt_hin_spa_mnd_guj_bsq_fre_bul_fbf_heb_swa_glc_krd_owc_vie_pan_cic_mao_uzb_qcu_sun_bos_svk_cze_jav_ben_amh_aeg_hau_ger_swe_fin_tha_slo_urd_afr_ind_akn_amr	0.271383094215712	0.61867118217331	0.537645408267843
318	jav_arw_guj_lit_urd_aze_ses_sun_mao_xho_qcu_tml_knd_rom_wly_fre_vie_pol_swt_cnt_bam_dyu_tag_ind_grk_zul_azi_swa_bul_bat_jpn_dgb_cic_sod_tha_slo_hun_ven_prs_rus_lat_mly_swe_ctl_bos_ger_hau_gam_eng_ewe_sid_ita_aeg_ukr_dut_krd_glc_lda_mlt_geo_fbf_moo_nor_alb_mnd_mol_ben_por_hin_kor_afr_svk_chh_tsn_owc_uzb_anl_yor_tig_spa_bem_amr_fin_mcd_est_amh_heb_scr_bsq_akn_pan_igb_tur_tsw_cze	0.181299674878309	0.435744396465417	0.66403192725924
319	swt_ven_kor_bsq_swe_est_hau_ben_dyu_fbf_bat_vie_yor_svk_grk_pan_gam_dgb_jpn_amr_fre_bam_lda_heb_aze_geo_hin_arw_por_ukr_ses_wly_sod_cic_pol_tur_ita_slo_ctl_cze_guj_krd_spa_alb_tig_tsn_azi_owc_igb_lat_mcd_ind_xho_ger_scr_lit_tha_mly_nor_afr_rus_mol_hun_dut_glc_aeg_mlt_amh_tsw_uzb_cnt_anl_moo_bos_mnd_akn_tml_swa_bem_jav_sid_chh_tag_urd_qcu_ewe_zul_rom_sun_eng_fin_mao_bul_prs_knd	0.487921541783227	1.09319911280804	0.277130012878271
320	slo_tha_aeg_geo_spa_sid_arw_jav_gam_ven_anl_mly_yor_amh_rus_cnt_est_tsw_ben_hin_lda_urd_kor_dgb_bsq_mao_tsn_bam_tur_eng_fre_ukr_aze_grk_bos_zul_pan_por_sod_guj_bat_krd_fin_rom_tig_fbf_lat_pol_wly_qcu_mlt_alb_azi_mol_prs_swa_scr_ctl_owc_ger_ind_knd_svk_swt_xho_ses_ita_ewe_hun_bul_akn_dut_dyu_jpn_nor_amr_moo_cic_bem_igb_lit_chh_mnd_swe_tml_afr_vie_tag_sun_mcd_hau_glc_heb_cze_uzb	-0.394000733891173	-0.933356238502644	0.353053031323743
321	swe_amh_guj_tml_por_sun_ctl_knd_cic_dgb_swt_urd_jav_tag_gam_alb_rus_scr_tsw_grk_rom_ind_sod_ita_cze_anl_eng_est_tsn_wly_bem_zul_chh_owc_swa_dyu_bsq_uzb_hau_tig_ukr_lat_vie_pol_dut_kor_mly_yor_fbf_tur_svk_bos_afr_geo_aze_nor_sid_slo_aeg_cnt_ger_glc_ven_ben_xho_hin_fre_heb_bat_mlt_ses_akn_tha_lit_pan_azi_spa_amr_mcd_prs_bul_mol_mao_arw_hun_qcu_lda_ewe_igb_krd_mnd_fin_bam_moo_jpn	0.163641672204558	0.373313792196281	0.709764504445381
322	fre_cnt_swt_chh_tur_rom_jav_lat_wly_guj_nor_qcu_ctl_alb_uzb_hau_krd_svk_sod_mol_amr_rus_por_yor_urd_moo_ger_sun_eng_slo_bat_kor_knd_heb_jpn_lda_bem_mly_dut_mcd_tha_xho_lit_pan_swa_akn_ewe_scr_fin_dyu_anl_azi_bsq_arw_cic_tsn_tsw_hun_ukr_est_cze_ind_hin_tag_ita_tml_glc_amh_ben_mnd_pol_swe_ses_spa_sid_mlt_geo_bos_aeg_gam_fbf_owc_afr_aze_mao_zul_prs_bam_grk_bul_vie_dgb_igb_ven_tig	0.263288680476598	0.61116069696822	0.54258416122291
323	krd_kor_guj_gam_vie_akn_qcu_cic_glc_amh_mly_alb_mnd_rom_pan_svk_scr_dyu_ewe_tur_moo_anl_ven_ukr_tig_bos_owc_ben_tha_nor_lat_jav_ses_sod_swt_aeg_ind_amr_jpn_swa_xho_tag_igb_hin_lda_bat_dut_bsq_fbf_aze_knd_bul_ita_swe_wly_dgb_por_afr_ctl_sun_cnt_azi_urd_eng_hun_pol_chh_spa_sid_tml_fin_bem_mcd_mol_fre_arw_lit_cze_zul_geo_tsw_mao_slo_uzb_heb_grk_rus_hau_mlt_est_tsn_bam_prs_yor_ger	-1.09569510040307	-2.82924794327618	0.00571562169142766
324	spa_ita_cnt_tha_por_wly_cic_svk_heb_aze_nor_sod_hau_mlt_xho_uzb_igb_swt_mcd_mao_alb_bem_grk_lda_bat_mol_tsn_qcu_pol_anl_chh_krd_est_lit_fre_scr_gam_fbf_akn_urd_swe_hun_azi_tig_ven_dut_zul_owc_amh_ukr_vie_tsw_tml_sid_rom_hin_eng_glc_tag_yor_pan_geo_swa_fin_ses_tur_ben_afr_slo_bam_kor_mnd_rus_prs_bos_knd_sun_ger_aeg_jav_lat_arw_guj_dyu_ctl_cze_ind_dgb_moo_bsq_amr_bul_ewe_jpn_mly	0.451894853582603	1.07148414872724	0.286724548706097
325	lda_ben_mlt_gam_hin_bam_ukr_sid_dyu_swa_fre_mly_pol_tag_grk_amh_swe_mnd_geo_heb_swt_anl_knd_sun_bsq_arw_vie_zul_tur_tml_dgb_cze_aeg_jav_pan_bem_cnt_ses_prs_amr_ewe_owc_eng_moo_scr_hun_guj_ita_ger_afr_tha_ind_sod_fbf_rus_ctl_mol_mao_bul_yor_wly_igb_azi_tsw_lit_hau_kor_spa_ven_rom_tsn_aze_akn_krd_lat_bos_fin_tig_mcd_svk_dut_alb_glc_chh_bat_por_est_slo_cic_jpn_uzb_urd_nor_qcu_xho	-0.330104755602815	-0.783755623879366	0.435175086663602
326	ukr_mly_mnd_prs_hun_tag_cze_dut_swe_ita_eng_bos_bam_kor_tur_cnt_krd_hin_ses_bem_tml_slo_chh_sid_jav_amr_mao_svk_swt_moo_grk_alb_geo_lat_sun_guj_arw_cic_ind_mcd_wly_afr_jpn_qcu_mol_bul_anl_gam_uzb_xho_ctl_por_rom_rus_fin_azi_bsq_tig_ewe_lda_heb_bat_amh_ben_spa_igb_tsn_knd_tsw_sod_glc_owc_yor_vie_pan_lit_ger_hau_aeg_aze_dgb_zul_pol_akn_mlt_fbf_dyu_ven_nor_urd_tha_swa_scr_est_fre	NA	NA	NA
327	tsn_eng_bul_hau_glc_cic_anl_bem_dut_svk_hin_ctl_mao_cze_sod_ind_pan_moo_fbf_krd_afr_tha_cnt_knd_slo_sun_igb_mcd_bos_owc_prs_xho_ita_heb_bsq_swa_fin_dgb_jpn_bam_spa_wly_ses_ven_tig_por_dyu_geo_lda_zul_bat_arw_grk_guj_alb_amr_mly_swt_yor_mol_lat_fre_mnd_swe_hun_scr_ger_akn_aeg_qcu_sid_amh_aze_kor_pol_urd_nor_ben_vie_ewe_jav_uzb_mlt_tag_tur_rus_est_gam_chh_tsw_rom_ukr_tml_lit_azi	-0.0752909515184849	-0.195627573938195	0.845328471390151
328	anl_eng_bsq_dut_tml_grk_cic_tur_mcd_arw_gam_bem_bam_jpn_wly_afr_jav_heb_uzb_scr_mly_dyu_lat_ven_pol_nor_bul_dgb_sid_hau_rus_krd_ukr_guj_aze_tig_mol_mnd_owc_alb_xho_azi_tha_kor_ses_ger_est_amh_cnt_sun_ben_amr_por_fbf_ctl_igb_hun_spa_ita_prs_mlt_bat_lit_ind_tag_urd_sod_tsn_swe_ewe_rom_hin_tsw_akn_geo_slo_mao_bos_lda_yor_chh_svk_moo_pan_zul_fin_qcu_swa_knd_vie_glc_swt_fre_cze_aeg	0.336561903484364	0.812681727086192	0.418476088200709
329	alb_ven_dgb_tsw_owc_sod_lit_swe_mcd_lat_knd_lda_sid_tag_gam_swt_arw_dut_tur_hin_spa_tig_swa_dyu_rus_mlt_chh_tsn_urd_azi_aze_slo_ukr_rom_bem_zul_ewe_jpn_ger_cic_aeg_bsq_yor_mly_ctl_xho_scr_por_uzb_ses_eng_bul_moo_prs_ita_kor_bos_tml_hun_qcu_ben_sun_akn_amh_jav_grk_fre_hau_mol_bat_svk_tha_nor_ind_krd_pol_fin_afr_anl_fbf_amr_mao_glc_guj_cnt_est_igb_bam_mnd_geo_cze_pan_vie_wly_heb	-0.370226222544702	-0.865405450163798	0.389043235116524
330	mol_rom_jpn_rus_pol_ben_alb_pan_fre_cnt_amr_gam_swa_ger_ses_ctl_cze_akn_kor_prs_lat_mnd_hau_mlt_bos_knd_owc_dyu_swe_geo_mao_dgb_bem_tsw_ita_hun_jav_eng_scr_spa_sid_qcu_aeg_krd_ven_heb_grk_arw_mcd_ewe_guj_amh_bat_tig_dut_fin_tsn_bam_chh_zul_glc_swt_tur_yor_ukr_nor_tha_igb_slo_azi_anl_sun_mly_xho_cic_afr_ind_vie_moo_hin_wly_svk_uzb_aze_tag_bsq_sod_est_por_lda_urd_lit_tml_fbf_bul	0.485062943337534	1.14764371959105	0.254059367404202
331	hin_nor_guj_pol_lit_tsw_moo_tsn_knd_tha_scr_swt_afr_amr_lda_mlt_chh_spa_cic_ger_igb_urd_fbf_mol_aeg_ben_hau_ewe_slo_sod_dyu_geo_bos_jpn_azi_mao_bul_alb_tig_tml_jav_cnt_ind_est_fin_yor_aze_tur_zul_ses_heb_cze_wly_swa_uzb_glc_akn_vie_swe_prs_mly_svk_por_tag_dgb_hun_dut_sun_owc_bam_ita_arw_mcd_bem_xho_rus_kor_grk_gam_ctl_anl_mnd_rom_bat_ukr_fre_qcu_bsq_lat_ven_krd_pan_eng_sid_amh	0.0511707001244633	0.11709902331907	0.907034100391072
332	est_mlt_uzb_amr_qcu_ita_heb_azi_alb_ben_gam_arw_bul_amh_rus_prs_bam_chh_slo_vie_bem_fbf_urd_ctl_aze_rom_sod_eng_dyu_tag_grk_xho_mnd_krd_scr_dgb_cze_sid_tml_mcd_moo_hun_ger_jpn_tsn_ses_bos_swe_tur_ewe_lat_nor_mao_ukr_kor_tha_afr_hau_jav_glc_svk_knd_tig_mol_ven_dut_owc_tsw_igb_fre_bsq_sun_hin_mly_zul_cnt_cic_por_swa_pan_bat_guj_fin_swt_yor_spa_geo_aeg_lit_wly_anl_ind_lda_pol_akn	0.231340185293253	0.562162291475882	0.575357915530854
333	grk_xho_moo_scr_est_bat_jpn_mol_tha_mlt_swt_hau_amh_dgb_sid_bam_bem_pan_lat_tsw_geo_yor_heb_dut_afr_pol_guj_cic_knd_mly_kor_ita_rom_sun_amr_mnd_eng_chh_krd_fbf_swa_wly_bul_mao_ctl_rus_aeg_fin_aze_ewe_arw_hin_fre_ben_ven_svk_anl_tag_igb_tsn_urd_cnt_qcu_mcd_owc_sod_alb_slo_spa_por_swe_glc_bos_tml_lit_ind_nor_cze_ukr_prs_uzb_ses_akn_ger_zul_bsq_vie_gam_dyu_lda_jav_hun_tur_tig_azi	0.740677551323318	1.97767828201567	0.05092523786029
334	ind_ben_ctl_owc_tag_arw_dut_krd_slo_ewe_rom_bul_lda_chh_cic_lit_dyu_vie_akn_uzb_jpn_heb_grk_fbf_tig_azi_glc_amr_qcu_fin_kor_bem_swe_pol_anl_tur_mol_fre_geo_knd_wly_sun_rus_urd_sod_afr_por_tha_bsq_tsw_bos_amh_alb_mcd_ukr_bam_tsn_eng_moo_ger_ses_spa_mao_hin_swa_mnd_ven_lat_xho_pan_ita_nor_bat_cze_aze_tml_mly_svk_prs_guj_jav_scr_zul_est_igb_swt_mlt_hau_cnt_hun_yor_aeg_dgb_sid_gam	-0.258359279808407	-0.600328999905437	0.54974711855346
335	mly_fbf_heb_por_bos_mcd_hau_swa_zul_chh_azi_wly_cnt_tag_kor_swt_ctl_fre_ger_eng_tml_cze_amh_sod_anl_nor_hin_ind_mlt_sun_tig_jpn_ven_ita_geo_ses_glc_hun_mol_fin_moo_aeg_gam_prs_slo_spa_grk_knd_bem_pol_tsw_lat_svk_rom_swe_aze_jav_tha_guj_amr_lit_afr_xho_mnd_ewe_sid_pan_qcu_owc_bul_mao_ben_dgb_lda_alb_urd_tsn_yor_igb_arw_bat_krd_bsq_bam_scr_vie_dyu_tur_rus_est_cic_akn_uzb_ukr_dut	-0.689316176792812	-1.80616574328281	0.0741271735966193
336	tag_yor_lat_urd_xho_grk_zul_glc_bem_slo_ctl_mao_tig_moo_chh_cze_kor_mol_ind_mlt_aeg_mnd_lda_eng_alb_tml_wly_tha_anl_prs_nor_krd_akn_pan_ben_tur_fbf_sod_swa_geo_mcd_swe_bul_rus_uzb_est_spa_ses_ger_hun_por_fre_cic_knd_gam_mly_hin_fin_sun_jav_amr_jpn_arw_scr_dut_bam_tsw_afr_igb_bos_tsn_dgb_vie_amh_owc_bat_dyu_aze_cnt_sid_swt_svk_bsq_rom_pol_lit_guj_ven_qcu_ita_azi_hau_ukr_heb_ewe	-0.315251773033967	-0.736239303115596	0.463438116062471
337	tsn_tsw_tur_tig_ses_tml_gam_ukr_lat_pol_ewe_hun_aze_hau_anl_kor_krd_azi_ben_guj_vie_owc_slo_est_heb_urd_ven_cic_jav_ita_zul_knd_swt_dut_lit_sod_prs_yor_bsq_por_mnd_bat_cze_mcd_cnt_svk_qcu_moo_swa_tha_ger_glc_bul_wly_fin_rus_spa_dgb_tag_igb_xho_geo_fre_akn_alb_rom_mao_mly_ctl_amr_eng_afr_swe_nor_jpn_fbf_sid_mlt_chh_hin_bem_uzb_bam_lda_mol_dyu_grk_bos_sun_scr_arw_aeg_ind_amh_pan	0.74802630629327	1.77204634229105	0.0796619276509905
338	glc_fin_geo_fre_tsw_jpn_mao_ctl_zul_owc_urd_bos_scr_azi_fbf_ita_mlt_rus_tsn_nor_aze_afr_slo_swe_hin_guj_dyu_dgb_bam_mnd_prs_alb_gam_spa_sun_grk_ind_uzb_ses_tag_mly_pan_swa_krd_anl_bem_tig_yor_lda_eng_rom_jav_aeg_ukr_tur_ger_tha_swt_sid_bat_est_dut_wly_cze_moo_svk_lit_ewe_cic_xho_knd_heb_bul_qcu_pol_cnt_hun_hau_ven_por_mol_kor_sod_lat_tml_akn_vie_bsq_ben_igb_amr_chh_mcd_arw_amh	0.66780431884656	1.59707627177205	0.113641181952487
339	amr_slo_zul_wly_hau_cnt_arw_ses_hun_krd_svk_lat_lit_mlt_alb_gam_tsw_swt_mnd_ita_aeg_ukr_kor_mcd_guj_sod_fre_pan_dut_glc_ger_tml_bul_chh_dgb_uzb_afr_ind_rom_tha_tur_knd_mao_moo_lda_ben_yor_bat_grk_amh_hin_bsq_urd_heb_tig_sun_swa_azi_spa_swe_scr_ven_ewe_owc_dyu_eng_cze_tsn_akn_fin_aze_fbf_prs_sid_qcu_tag_por_igb_est_vie_nor_bos_geo_mol_pol_bam_xho_jav_ctl_rus_jpn_anl_cic_bem_mly	-0.382146020428202	-0.870462019350347	0.386289281457371
340	rom_lat_xho_urd_bos_ewe_prs_por_afr_grk_igb_mly_lit_moo_hau_scr_nor_guj_cnt_ven_uzb_qcu_bam_swt_dut_krd_sid_yor_amr_gam_swa_aeg_mlt_hin_tig_glc_mol_est_tsw_lda_akn_ita_bsq_spa_eng_zul_alb_jav_hun_anl_chh_slo_amh_tur_mnd_azi_dyu_fbf_heb_mao_sun_tsn_pan_ses_bem_wly_knd_svk_ger_dgb_cze_cic_ukr_bul_bat_ctl_tag_ind_owc_fin_aze_tha_sod_ben_mcd_rus_fre_jpn_tml_pol_kor_geo_vie_swe_arw	-0.482684807181571	-1.06437625686703	0.289914044826299
341	tsn_lit_ven_jav_guj_tig_glc_ses_pol_azi_cnt_urd_xho_jpn_pan_krd_gam_qcu_lat_mly_fre_sun_igb_ind_scr_lda_akn_wly_ita_alb_sod_bos_swt_fin_fbf_est_ukr_mol_tsw_hin_hau_eng_spa_vie_slo_ctl_aeg_moo_amr_mnd_cze_nor_hun_ger_bam_cic_geo_dgb_heb_afr_kor_tur_bat_rus_amh_tha_tag_anl_aze_tml_por_uzb_rom_bul_bem_sid_owc_mlt_prs_svk_yor_ewe_chh_ben_zul_mao_swa_grk_bsq_arw_knd_dut_dyu_mcd_swe	0.0577236191657813	0.153225581382115	0.878552361291857
342	gam_uzb_azi_swe_qcu_swt_ctl_arw_amr_prs_ita_rus_mnd_ukr_chh_dyu_tag_lat_cic_swa_jpn_tsw_mol_tsn_anl_amh_ben_bul_mly_dut_bat_zul_cnt_hun_bem_lit_ewe_ven_fin_slo_geo_krd_mlt_cze_rom_kor_est_hau_lda_glc_mcd_knd_nor_alb_eng_tha_sod_wly_fre_yor_pol_vie_pan_jav_grk_tur_dgb_aeg_heb_tml_aze_moo_bsq_tig_bos_igb_scr_sun_por_bam_hin_svk_spa_afr_mao_fbf_guj_ger_owc_akn_urd_ses_ind_xho_sid	0.607598385125005	1.41294427165622	0.16101019550959
343	cnt_guj_por_pan_tig_nor_cze_ukr_swe_igb_krd_mly_tsw_fbf_ewe_ita_ind_jav_moo_geo_xho_bul_mao_chh_yor_tur_dyu_knd_urd_wly_swa_tha_qcu_uzb_rom_spa_bos_tag_cic_fin_ses_scr_zul_lat_kor_akn_hau_lda_mlt_grk_azi_vie_rus_aeg_aze_owc_lit_hin_tsn_amh_glc_ben_mol_hun_bat_slo_anl_svk_mnd_bsq_dut_jpn_alb_gam_bem_swt_sun_tml_ctl_prs_ven_dgb_pol_ger_amr_fre_heb_arw_est_eng_sod_bam_sid_afr_mcd	-0.454877648062028	-1.06297770539331	0.290544458225149
344	mnd_bat_arw_geo_tsn_tur_sun_dgb_knd_rus_dut_krd_akn_slo_mol_chh_tig_afr_spa_qcu_swe_ses_bos_zul_mcd_por_bul_ukr_rom_owc_lit_xho_sid_cnt_dyu_alb_hun_mly_cze_prs_aeg_svk_fin_bam_gam_glc_lat_fre_cic_anl_urd_ben_bem_ctl_nor_eng_azi_fbf_uzb_sod_bsq_guj_hin_scr_pan_kor_est_mlt_aze_jpn_swt_amr_lda_amh_pol_ven_ita_heb_ger_grk_moo_swa_wly_yor_ind_mao_ewe_tag_tsw_hau_tml_jav_igb_vie_tha	-0.159373448114023	-0.379507812310875	0.705176002149572
345	gam_mly_dgb_cnt_arw_dut_swt_guj_tml_sod_lit_mao_ses_fbf_sun_mol_zul_hau_rus_urd_alb_ukr_ger_grk_swa_uzb_pol_lat_nor_fre_vie_owc_yor_jav_hun_bsq_mnd_kor_prs_sid_ewe_bam_jpn_geo_igb_tur_scr_bat_moo_azi_amr_qcu_tig_eng_afr_krd_ita_bem_ven_bul_xho_est_chh_cze_swe_mlt_slo_spa_svk_mcd_lda_tsn_fin_amh_hin_rom_akn_cic_ben_por_bos_pan_aze_aeg_ind_tha_anl_glc_ctl_dyu_heb_wly_tsw_knd_tag	0.560674377469964	1.44861017081738	0.150809806524278
346	yor_est_glc_svk_tml_swa_ben_anl_chh_ven_sod_cnt_aze_mao_fre_aeg_arw_tur_jav_slo_knd_lit_geo_hau_qcu_afr_ewe_dgb_rom_cze_uzb_dut_zul_mlt_amr_dyu_kor_owc_tsn_bat_swe_xho_vie_hun_wly_azi_ita_mol_cic_krd_ctl_eng_ukr_fbf_lda_swt_sun_mly_amh_hin_por_fin_spa_lat_tsw_tha_bos_ind_pol_mnd_tag_bul_nor_alb_pan_scr_gam_prs_urd_moo_bem_bam_jpn_guj_heb_mcd_akn_igb_tig_bsq_ses_ger_grk_sid_rus	-0.524818844053579	-1.25720932804793	0.21182597717265
347	swe_tha_fin_grk_eng_xho_dgb_slo_cnt_owc_bam_mol_vie_spa_est_bat_aze_mlt_svk_hin_lda_ger_akn_sid_ita_pan_bul_ses_wly_azi_igb_tur_por_swt_dut_uzb_kor_tsn_dyu_nor_afr_arw_yor_amr_scr_lit_jpn_tag_moo_ben_fbf_sun_bos_chh_hau_mcd_knd_jav_zul_ctl_prs_aeg_amh_heb_swa_qcu_tml_krd_alb_geo_ind_cze_ven_ewe_urd_cic_rus_sod_rom_pol_lat_bsq_glc_gam_tig_tsw_fre_guj_hun_mly_mnd_bem_mao_anl_ukr	0.351405893755896	0.916772402655555	0.361633189831413
348	vie_ctl_aze_scr_akn_tsw_owc_xho_spa_sid_bat_dyu_aeg_amh_lit_est_bsq_bos_ukr_hun_amr_chh_jav_jpn_ind_tur_alb_urd_igb_krd_azi_tsn_fin_kor_gam_yor_geo_anl_tml_tha_svk_rus_mnd_hin_bem_qcu_ben_tag_prs_lat_slo_sun_ita_uzb_eng_knd_cze_mlt_swt_heb_ewe_mcd_fre_rom_ger_ses_tig_bam_por_nor_pol_fbf_ven_dut_afr_guj_pan_hau_dgb_cic_grk_bul_swa_swe_arw_wly_cnt_sod_zul_mol_mly_lda_mao_glc_moo	-0.146519505985085	-0.36313722911952	0.717326461539289
349	lit_ben_tur_uzb_cnt_ita_spa_sod_nor_mlt_aze_moo_tig_cic_krd_swt_swa_ewe_fbf_ctl_tsn_glc_aeg_grk_sid_cze_eng_yor_fre_est_bos_kor_bam_dut_ind_hin_scr_igb_swe_bul_lat_owc_ukr_qcu_guj_ven_jav_azi_bem_akn_prs_vie_mao_hau_dgb_bat_ses_mnd_lda_gam_chh_heb_zul_alb_geo_sun_wly_tag_anl_pan_mol_jpn_mly_fin_dyu_tsw_knd_amr_pol_tml_ger_rus_mcd_amh_hun_por_arw_afr_tha_svk_rom_xho_slo_bsq_urd	-0.372306355810907	-1.11235318053155	0.268853455510183
350	dut_eng_jpn_ven_guj_bat_owc_ger_kor_azi_hun_jav_hin_tml_cic_scr_est_fin_aze_ita_moo_anl_prs_wly_mlt_sun_spa_mcd_heb_chh_bem_bam_afr_geo_fbf_lit_glc_pan_ewe_cnt_fre_krd_tig_xho_bos_grk_aeg_vie_sid_rom_ind_amh_swa_tag_lat_tsw_ukr_mly_ben_uzb_amr_rus_slo_igb_mol_nor_lda_dyu_urd_svk_bul_zul_yor_mnd_tsn_ctl_sod_mao_qcu_arw_cze_ses_bsq_por_swe_tur_pol_gam_tha_swt_alb_dgb_akn_knd_hau	-0.169302583960309	-0.394536773693811	0.694088106190812
351	amh_mly_ctl_owc_afr_prs_bem_qcu_cze_zul_tsn_dut_ven_tha_ben_aze_geo_ses_mcd_sun_pol_wly_aeg_fre_slo_ger_fin_uzb_tig_hin_amr_svk_fbf_tur_cnt_arw_grk_rom_gam_dgb_swt_bul_dyu_jav_krd_ind_est_mlt_mnd_chh_scr_tag_igb_lat_ewe_heb_bam_sod_bsq_lda_rus_knd_xho_bat_swa_azi_hau_nor_cic_guj_spa_hun_pan_akn_moo_vie_eng_swe_glc_yor_bos_sid_jpn_urd_mol_tml_anl_mao_tsw_alb_ita_kor_ukr_lit_por	0.0445327702712653	0.104536778730833	0.916968504565333
352	prs_ind_tml_jpn_ita_pol_tsw_swe_moo_igb_mcd_mol_nor_fbf_spa_ses_azi_por_bem_mly_knd_lda_grk_hun_svk_guj_anl_tig_ben_swt_vie_fre_mao_owc_chh_kor_mlt_tur_cic_ukr_ctl_scr_cze_bos_est_amr_sun_pan_yor_ewe_ger_bat_jav_zul_rus_tsn_urd_dgb_akn_dut_sid_bam_bsq_lat_glc_hau_tag_geo_heb_aze_gam_hin_alb_swa_uzb_fin_afr_dyu_slo_xho_tha_amh_wly_ven_aeg_mnd_lit_krd_bul_sod_eng_arw_rom_cnt_qcu	0.144731576822671	0.370018353590292	0.712210129415824
353	prs_anl_fre_bem_aze_lit_swt_swe_bsq_scr_eng_krd_mcd_ita_urd_pan_azi_aeg_bam_guj_dyu_moo_mol_glc_igb_chh_mnd_tag_tig_ben_lda_cic_tur_qcu_tsw_ukr_ses_pol_bat_uzb_dgb_svk_tha_fbf_ind_hau_hun_akn_mlt_por_sun_afr_slo_cnt_bul_fin_kor_hin_sid_swa_owc_ven_gam_sod_rus_jav_jpn_vie_tsn_heb_zul_grk_yor_xho_geo_amh_ctl_cze_tml_arw_rom_amr_ewe_alb_spa_lat_knd_bos_dut_est_wly_ger_nor_mao_mly	0.448889963451127	1.14313691061602	0.255915936628512
354	aze_slo_igb_por_bos_azi_tsn_wly_tsw_heb_arw_scr_swt_fre_mao_zul_cic_sod_bem_ben_sun_glc_ses_bsq_lit_pol_dgb_rom_mlt_tig_svk_jpn_rus_tag_anl_swe_aeg_fin_eng_guj_cnt_krd_mcd_mly_ven_chh_xho_knd_bat_ita_dyu_ukr_prs_owc_ctl_hin_geo_afr_uzb_amr_dut_cze_spa_gam_bul_ind_hun_ger_mol_tur_nor_amh_vie_tha_grk_urd_lda_pan_kor_lat_sid_jav_qcu_alb_est_moo_yor_ewe_akn_hau_fbf_swa_mnd_bam_tml	NA	NA	NA
355	pol_bem_azi_aze_est_tur_fre_dgb_wly_bam_hun_igb_mao_spa_glc_eng_sod_vie_svk_fin_sun_ben_urd_ewe_sid_xho_tha_ind_rus_heb_tml_ses_moo_por_bul_tig_anl_bsq_alb_grk_swe_slo_chh_amr_ven_dyu_arw_aeg_ita_rom_lda_jpn_ctl_bos_guj_lit_yor_bat_tsw_akn_mcd_cnt_mly_nor_mlt_cze_lat_pan_mnd_prs_scr_ukr_tsn_knd_mol_jav_geo_afr_fbf_owc_zul_swa_tag_qcu_kor_ger_amh_krd_swt_cic_uzb_hau_gam_hin_dut	-0.0285211542458408	-0.0730767621834352	0.941901974087268
356	owc_nor_grk_moo_swa_gam_tag_igb_sid_fre_ewe_jpn_ukr_fbf_tml_geo_ger_tsw_pan_svk_dyu_qcu_anl_mcd_afr_bam_cze_amr_ita_mol_prs_mly_jav_hun_guj_chh_cic_akn_bat_uzb_tha_bul_vie_est_tig_rus_tsn_ctl_swe_lit_ses_mnd_eng_dut_krd_yor_scr_knd_tur_mao_swt_ind_rom_arw_bos_aze_hin_kor_azi_zul_aeg_lat_mlt_sun_cnt_ben_amh_glc_sod_bem_por_wly_bsq_xho_urd_hau_ven_fin_spa_lda_heb_pol_dgb_alb_slo	0.401243587794794	0.915854471266732	0.362111958676227
357	zul_vie_uzb_est_amr_fin_ven_knd_alb_ita_arw_moo_chh_fbf_bul_swe_mnd_tml_lit_dyu_dut_pol_lda_geo_aeg_gam_rom_grk_sun_svk_ind_mcd_mlt_swa_hin_glc_aze_mol_mly_bsq_azi_bem_bam_jav_akn_por_tsn_anl_pan_ses_rus_ger_igb_hau_tsw_ukr_cnt_guj_heb_ctl_bos_nor_slo_sid_fre_urd_tha_cic_swt_amh_eng_wly_ewe_owc_kor_spa_ben_tig_afr_dgb_jpn_tur_xho_tag_sod_scr_hun_krd_qcu_prs_bat_mao_lat_yor_cze	-0.133802485132294	-0.31339759382561	0.754680416147216
358	zul_cze_tsw_pol_hin_ctl_fbf_tml_kor_glc_ses_hun_amr_lat_tur_chh_bos_ewe_ger_rom_lit_tig_igb_moo_fre_azi_nor_prs_jpn_pan_akn_ven_fin_bsq_dgb_xho_ita_qcu_uzb_geo_cic_grk_wly_aeg_sid_dut_sun_alb_knd_bem_yor_bam_est_eng_por_dyu_heb_owc_mly_hau_sod_tsn_mcd_cnt_scr_guj_rus_bat_mol_lda_gam_arw_slo_mao_swa_mlt_aze_spa_ben_bul_amh_tha_svk_anl_urd_mnd_swe_swt_afr_tag_krd_ind_ukr_vie_jav	-0.46883699316714	-1.19508294619862	0.235093335742332
359	hin_jpn_hau_guj_ben_mcd_svk_scr_sid_ewe_vie_tsn_qcu_cze_tml_mlt_tsw_aze_geo_bos_spa_tig_grk_bam_lit_jav_krd_arw_tur_nor_chh_hun_swa_slo_rom_rus_kor_azi_bat_est_owc_sod_cnt_urd_cic_xho_wly_por_fbf_mol_fre_dut_ger_eng_alb_amr_pan_ind_prs_lda_pol_heb_akn_bsq_moo_glc_bul_knd_bem_dyu_gam_ven_ctl_ita_swt_mao_fin_zul_mly_swe_aeg_tha_afr_dgb_tag_lat_anl_amh_igb_mnd_yor_ukr_sun_uzb_ses	-0.449561492265771	-1.10530881087376	0.27187708491401
360	dgb_mly_fin_cnt_hau_tur_fbf_lda_jpn_prs_mao_heb_tig_owc_afr_cze_amr_knd_bul_tsn_glc_alb_ben_por_vie_hun_zul_wly_tml_ind_swt_spa_bos_ven_bat_cic_hin_krd_moo_eng_sun_sod_guj_nor_pan_aeg_xho_mnd_ewe_pol_svk_uzb_mlt_bam_chh_swe_scr_urd_lat_ukr_yor_grk_igb_anl_bem_gam_est_sid_dut_mol_jav_rus_akn_mcd_ses_ita_ger_lit_swa_slo_tsw_geo_dyu_bsq_arw_kor_aze_azi_tha_ctl_amh_fre_qcu_rom_tag	-0.0535471339736059	-0.139596192550622	0.889280919846978
361	kor_swe_vie_sid_ger_uzb_sun_swa_por_est_cnt_ven_qcu_azi_aeg_hau_ind_afr_pan_tig_mcd_arw_bos_akn_ctl_rom_pol_svk_cze_dgb_glc_gam_krd_swt_tsn_bsq_urd_fbf_chh_bem_knd_bat_hin_aze_tha_moo_igb_yor_wly_owc_jpn_dyu_ben_rus_slo_lit_grk_cic_fre_mlt_scr_mly_ita_ukr_geo_spa_amh_bul_tur_lat_heb_mao_tml_hun_fin_dut_sod_zul_ewe_tsw_nor_prs_bam_guj_anl_tag_mnd_jav_xho_alb_eng_mol_ses_lda_amr	-0.137852652071457	-0.353285426062485	0.724674024035155
362	tur_ukr_pol_pan_est_hin_ses_uzb_ben_ind_afr_amh_dyu_vie_chh_hau_bat_tag_xho_krd_yor_slo_mao_fre_geo_arw_swt_alb_ita_bam_urd_glc_jav_swe_lit_aeg_por_jpn_mcd_ctl_cnt_wly_hun_prs_dut_rom_fbf_tml_tsn_zul_eng_mol_owc_svk_anl_bem_lat_spa_bsq_sod_cic_mlt_mnd_moo_mly_lda_cze_heb_fin_akn_bul_aze_swa_igb_grk_ewe_rus_tha_dgb_qcu_nor_ven_knd_gam_bos_sun_tig_guj_amr_sid_tsw_ger_azi_kor_scr	0.717902779114064	1.66078548223971	0.100124480912133
363	ita_dyu_lat_qcu_sid_igb_urd_dgb_sod_aze_ind_mao_moo_jav_jpn_tha_svk_ben_akn_rus_yor_hau_zul_hun_mly_spa_krd_est_bam_cze_mol_pol_slo_mcd_scr_glc_eng_vie_fre_dut_heb_grk_amr_swa_ger_afr_tsw_gam_aeg_bos_anl_xho_cic_por_knd_wly_fin_ukr_pan_ewe_kor_chh_tsn_tml_uzb_cnt_rom_tur_lda_tig_amh_bsq_sun_bem_mnd_bat_guj_ctl_swt_hin_arw_azi_tag_ven_nor_fbf_swe_mlt_lit_prs_geo_bul_ses_owc_alb	-0.416281849687448	-1.10880484080103	0.27037355173811
364	nor_bem_swe_guj_ita_eng_rom_lat_amh_svk_knd_ind_akn_chh_jav_mol_prs_krd_lit_tha_tsw_dut_est_tml_cnt_scr_slo_pan_qcu_pol_bat_amr_lda_swa_sod_hin_ewe_spa_urd_zul_wly_tsn_ben_ukr_xho_sid_bul_dgb_mnd_geo_tig_uzb_afr_mly_aze_jpn_swt_azi_cic_mcd_hun_grk_alb_igb_tag_rus_heb_ctl_mlt_yor_fbf_bam_fin_por_tur_bsq_hau_arw_ger_owc_dyu_gam_sun_moo_ven_ses_vie_anl_fre_kor_cze_glc_mao_bos_aeg	0.36965012234355	0.953704205269111	0.342705698354317
365	mcd_arw_jpn_hau_cic_ewe_hin_glc_mlt_ita_amh_alb_aze_ger_ven_swa_est_ben_owc_dut_tha_guj_amr_sod_pan_fbf_spa_swt_anl_geo_mnd_gam_dgb_bem_wly_slo_por_kor_aeg_urd_qcu_igb_bsq_nor_bam_sun_cnt_prs_xho_fre_lit_lat_chh_ukr_ind_svk_tml_knd_akn_fin_heb_krd_bat_yor_rus_ctl_ses_cze_bul_tsn_hun_mly_azi_vie_mol_afr_swe_tsw_moo_zul_rom_jav_eng_scr_tur_mao_lda_pol_bos_dyu_sid_tag_tig_uzb_grk	-0.40482464505519	-0.974840801777914	0.332168103160469
366	qcu_hau_ven_por_ita_lit_pan_pol_tml_igb_guj_bat_bul_mcd_ukr_bos_sun_jav_ses_bam_zul_swt_chh_sod_prs_rus_lda_fbf_fin_tag_dgb_fre_heb_tsw_aze_bsq_dut_akn_svk_ctl_eng_tsn_glc_dyu_lat_spa_ben_vie_rom_urd_ger_gam_slo_arw_mly_hun_kor_alb_tur_uzb_tha_krd_knd_mao_mol_ewe_azi_tig_bem_moo_wly_xho_nor_scr_cic_mlt_swa_ind_swe_mnd_amh_jpn_amr_hin_afr_owc_geo_yor_est_sid_cnt_aeg_cze_anl_grk	-0.692870843363594	-1.8819549406551	0.0629693004556464
367	tha_swt_fre_est_ben_hin_moo_tig_tag_fin_arw_ven_slo_rom_wly_tml_svk_ctl_mly_krd_alb_yor_xho_knd_hau_eng_gam_geo_dut_heb_bam_cnt_por_mlt_ger_rus_bos_ses_scr_cze_grk_tsn_owc_lit_afr_glc_kor_pan_spa_cic_chh_amr_sid_ind_jav_lat_hun_ewe_sun_azi_uzb_guj_tsw_aze_aeg_dgb_swa_mcd_bat_swe_bsq_bul_fbf_akn_anl_qcu_tur_mnd_lda_bem_pol_nor_zul_igb_ita_dyu_sod_prs_mol_amh_urd_ukr_mao_jpn_vie	-0.022058546402587	-0.0579080622166739	0.953946103238341
368	hun_cnt_lda_kor_dyu_hau_amr_akn_grk_tag_knd_aeg_afr_mly_tur_vie_nor_lat_mao_tml_pol_est_glc_tha_mcd_chh_fre_slo_hin_lit_dgb_sod_alb_pan_eng_aze_sid_ind_svk_ita_ses_zul_bul_heb_fbf_tig_uzb_swe_mol_fin_igb_ben_ukr_bat_ven_tsw_gam_dut_bsq_bam_bem_rus_krd_prs_ewe_swt_guj_spa_anl_jpn_cic_geo_sun_jav_ctl_ger_mlt_azi_wly_arw_owc_cze_moo_bos_yor_xho_qcu_por_tsn_amh_rom_mnd_scr_swa_urd	-0.00108302315558829	-0.00249311183877007	0.998016126702477
369	igb_tur_mcd_fin_alb_tsw_hau_slo_aze_mol_tig_jpn_anl_bat_spa_mnd_arw_cic_mao_bul_uzb_dut_yor_heb_glc_akn_mlt_fre_dyu_sun_pol_qcu_swa_ukr_tag_sod_ewe_geo_bam_lit_gam_hin_est_guj_krd_rus_bos_ctl_amr_fbf_mly_lda_hun_ind_ven_tsn_zul_swt_pan_wly_prs_jav_moo_dgb_vie_knd_rom_chh_ben_xho_cze_lat_tml_owc_por_ger_svk_kor_urd_scr_sid_ses_bem_swe_aeg_bsq_eng_cnt_azi_nor_ita_amh_grk_tha_afr	0.403989051373348	0.931046115955718	0.354240339436071
370	bam_alb_pan_cic_ukr_bem_aze_arw_lat_xho_tag_slo_eng_hau_ger_lit_ctl_zul_pol_dgb_moo_krd_yor_bat_amh_glc_tur_tig_nor_lda_uzb_sid_ven_dut_gam_tsn_chh_kor_mao_tsw_hin_rom_knd_aeg_grk_bos_ita_hun_geo_cnt_cze_heb_ewe_ind_scr_mlt_swa_prs_fin_tml_qcu_svk_jav_jpn_mcd_urd_ben_vie_fre_est_wly_spa_bsq_azi_ses_sod_por_guj_rus_mol_swe_mnd_amr_igb_akn_fbf_bul_swt_tha_dyu_mly_sun_anl_owc_afr	-0.25654533210694	-0.640854303376482	0.523193400637064
371	bul_svk_fbf_chh_swa_ger_mnd_bos_afr_geo_fin_mlt_dut_rom_mao_mly_qcu_mcd_prs_xho_rus_alb_tsw_bam_ita_tig_vie_slo_hun_bsq_ewe_guj_spa_heb_jav_ctl_bem_knd_sid_amh_cze_ind_lda_gam_moo_tha_jpn_anl_krd_ukr_pan_hau_hin_azi_lit_tur_tsn_tag_est_aeg_owc_kor_nor_lat_por_fre_grk_dgb_yor_zul_ven_ses_ben_swt_igb_sun_amr_cnt_urd_tml_uzb_sod_akn_pol_aze_swe_mol_scr_eng_wly_arw_glc_bat_dyu_cic	-0.0759935889654861	-0.181899114517934	0.85605778916546
372	hin_vie_ben_amh_dut_jav_sun_swa_ita_cnt_fbf_est_sid_spa_tsw_geo_heb_pol_aeg_swe_tsn_mly_alb_azi_wly_bul_yor_lda_slo_ven_ctl_tml_amr_dyu_moo_svk_kor_tur_eng_akn_sod_tha_bem_anl_urd_mol_bos_bam_tag_gam_mao_hau_dgb_mlt_xho_nor_bsq_cze_hun_lit_cic_tig_scr_jpn_krd_knd_pan_rom_ind_arw_aze_fin_chh_por_rus_ger_grk_ses_owc_zul_fre_ewe_mcd_prs_swt_qcu_glc_afr_bat_guj_uzb_ukr_igb_lat_mnd	0.310466756502707	0.833634917556535	0.406622749985624
373	ita_arw_igb_chh_geo_amr_tml_scr_tsw_sod_qcu_tig_lat_ses_lda_swt_zul_swa_fin_hun_heb_vie_bul_jpn_fre_hin_tha_ger_mcd_ben_urd_ukr_alb_wly_uzb_knd_owc_mlt_guj_bem_krd_cze_tsn_mol_dut_mao_pan_hau_mnd_grk_mly_tag_bsq_glc_afr_bos_bat_aze_akn_anl_swe_nor_gam_ven_kor_fbf_ind_sun_svk_eng_cnt_dyu_amh_dgb_aeg_rom_ewe_bam_pol_moo_tur_lit_azi_rus_est_jav_yor_xho_sid_cic_slo_por_prs_ctl_spa	-0.212761896824867	-0.495822071263311	0.621189653037391
374	tig_jpn_chh_ven_scr_grk_lit_bul_fre_cic_mlt_pan_tsw_kor_swe_yor_bsq_lat_ewe_mly_vie_rus_eng_azi_geo_aze_dyu_knd_jav_hun_cze_afr_swa_ben_tag_xho_dut_lda_igb_ind_tha_mcd_ger_anl_ita_bem_fbf_aeg_amh_heb_hau_est_fin_glc_alb_nor_ukr_swt_dgb_mol_urd_tur_krd_por_uzb_ses_sid_tsn_mao_mnd_zul_ctl_rom_bos_moo_bat_akn_wly_gam_svk_slo_amr_sun_qcu_arw_guj_cnt_spa_prs_pol_bam_sod_tml_owc_hin	0.113061191888292	0.274022524044015	0.784675022642006
375	tur_swt_tsn_prs_amh_knd_jpn_tml_urd_mly_jav_owc_dut_krd_guj_amr_bem_xho_slo_anl_kor_fin_bsq_swe_uzb_hin_tha_bul_qcu_aze_ctl_mcd_hau_glc_tsw_ukr_chh_heb_wly_grk_lat_ses_azi_aeg_bos_sod_arw_por_lit_tig_est_fre_gam_sun_swa_afr_ind_ven_svk_mol_nor_rom_sid_zul_spa_fbf_akn_geo_mnd_ben_mao_ita_mlt_dgb_cze_ger_cnt_eng_scr_rus_pol_igb_vie_moo_lda_pan_bam_yor_ewe_alb_cic_bat_hun_dyu_tag	-0.765706462021052	-1.99351938053484	0.0491343040238888
376	scr_gam_rom_mlt_amr_glc_tsw_lat_qcu_uzb_lit_mcd_guj_mol_ger_chh_sid_ukr_xho_anl_tag_ben_mly_spa_alb_eng_mnd_zul_fin_urd_ven_krd_sod_swa_por_vie_bul_afr_swe_grk_aeg_ind_slo_sun_akn_igb_lda_tha_tsn_pol_azi_jav_swt_jpn_bsq_tig_prs_mao_amh_bem_fre_ita_owc_dgb_bos_moo_wly_fbf_cic_ctl_hin_dut_bam_cze_arw_aze_tur_yor_pan_nor_tml_est_dyu_ses_svk_hun_rus_geo_ewe_hau_cnt_kor_heb_bat_knd	-0.314523747988563	-0.736103777264378	0.463520187487392
377	est_pan_hau_dgb_tha_knd_rus_ind_tml_aze_sod_moo_dut_fre_bsq_mol_por_hun_urd_gam_mcd_tur_yor_anl_sid_vie_owc_krd_ita_fbf_spa_bul_mly_xho_fin_glc_bos_qcu_jav_lda_dyu_swa_geo_cic_igb_jpn_azi_kor_uzb_ses_tig_hin_mnd_arw_ewe_bem_swt_ukr_ven_bam_afr_alb_zul_nor_chh_scr_cnt_prs_lit_tag_aeg_bat_wly_mao_tsn_grk_eng_mlt_cze_amr_tsw_swe_ger_sun_ctl_rom_guj_lat_slo_akn_amh_svk_ben_heb_pol	-0.556104468390684	-1.43729711760515	0.153989668985898
378	lit_ctl_mao_vie_dgb_bat_sid_zul_bul_ven_amh_cic_spa_heb_mcd_tig_dut_ita_igb_ger_yor_ind_swe_akn_cze_krd_rom_owc_kor_cnt_prs_ewe_svk_knd_swt_moo_bos_qcu_gam_nor_lda_wly_bam_mol_chh_fin_tur_urd_aze_xho_afr_bem_scr_amr_hin_guj_jav_pan_grk_hun_glc_ses_aeg_slo_tsw_mlt_bsq_ukr_mly_jpn_dyu_pol_swa_sun_tha_alb_azi_tag_hau_ben_por_tml_tsn_est_anl_sod_fre_eng_mnd_geo_fbf_uzb_lat_arw_rus	-0.594352711479072	-1.3682840544294	0.174519837934631
379	zul_ger_mao_bat_bam_cic_ctl_urd_afr_amr_dut_tml_cze_ind_por_knd_slo_tag_tur_mly_vie_mlt_ita_aeg_fbf_bul_fin_tha_glc_pan_jav_chh_tig_hin_tsn_ben_mol_pol_ses_xho_svk_lda_alb_azi_est_igb_gam_geo_rom_bsq_swe_hau_moo_qcu_ewe_swt_kor_cnt_arw_sid_bem_spa_anl_amh_sod_fre_yor_owc_ukr_dgb_rus_sun_jpn_swa_scr_grk_bos_wly_eng_heb_guj_tsw_krd_uzb_aze_akn_prs_mcd_mnd_lat_hun_ven_lit_dyu_nor	0.150914480090882	0.352182490271211	0.725498224479347
380	tig_geo_fbf_mnd_ind_urd_tha_swe_tml_ewe_rus_amr_gam_glc_grk_mly_knd_xho_por_ses_aeg_amh_cic_est_ven_bem_bos_akn_zul_sod_spa_pan_tag_ita_lat_bam_tsw_hin_qcu_lda_dgb_lit_krd_dyu_dut_wly_swa_hun_eng_nor_bsq_mol_ger_azi_sun_fin_heb_hau_afr_slo_uzb_alb_pol_cnt_owc_kor_arw_svk_chh_sid_anl_vie_aze_bul_rom_mao_scr_tur_jav_cze_tsn_fre_jpn_prs_mlt_moo_bat_ukr_mcd_guj_swt_ben_ctl_igb_yor	0.582318480912642	1.39922405860338	0.165072315734013
381	amh_mnd_ven_guj_cic_tig_uzb_scr_tha_arw_jpn_fre_tur_ind_hun_owc_ctl_lat_qcu_tsw_ita_swt_sod_igb_knd_bul_hau_akn_rus_nor_cnt_mlt_afr_tml_heb_dyu_eng_ewe_tsn_mao_bos_swe_slo_fin_amr_dut_kor_pan_mol_azi_mcd_gam_prs_urd_est_zul_ukr_ger_dgb_sid_glc_fbf_svk_ben_xho_yor_spa_ses_rom_krd_bam_grk_mly_lda_tag_bem_swa_vie_pol_bsq_cze_anl_aze_lit_bat_jav_geo_por_wly_aeg_alb_chh_sun_hin_moo	0.0500671702559916	0.128249782055273	0.898228234142591
382	anl_tha_wly_swt_ukr_tml_fin_svk_alb_sod_aze_swe_cze_geo_tig_mlt_lit_xho_knd_dut_owc_ben_uzb_mao_amh_mol_vie_lda_nor_urd_ewe_arw_amr_cic_sid_moo_ven_bos_mnd_yor_kor_ses_aeg_gam_pan_ctl_fbf_ind_bsq_bul_rus_swa_bat_ger_glc_tag_bem_jpn_akn_igb_hau_guj_prs_mcd_hin_sun_heb_fre_spa_rom_tur_zul_pol_cnt_hun_por_chh_scr_azi_dgb_afr_lat_krd_slo_eng_ita_jav_bam_qcu_tsn_est_dyu_tsw_mly_grk	0.460098409000582	1.06397641578133	0.290094182265885
383	amh_sod_lit_urd_por_krd_pan_guj_ses_azi_mao_yor_eng_swt_gam_mnd_ewe_uzb_jav_tur_glc_rom_nor_akn_ben_aze_cnt_ukr_rus_swe_hin_pol_hun_sid_cic_mly_cze_bos_spa_dyu_ven_chh_slo_vie_dgb_anl_swa_knd_qcu_tha_prs_lda_mol_tsw_wly_tag_alb_fbf_tsn_bam_svk_est_tml_scr_xho_heb_grk_ind_mcd_ger_mlt_afr_moo_fin_bat_sun_amr_bem_igb_ctl_fre_ita_tig_aeg_bul_geo_arw_jpn_kor_dut_owc_hau_lat_zul_bsq	-1.08410390112721	-2.62280688775191	0.0101909357174077
384	ger_svk_heb_mlt_hun_bem_slo_vie_moo_anl_mol_kor_sod_fin_pan_est_cic_sun_owc_tag_knd_zul_lat_gam_prs_scr_bsq_jpn_pol_alb_aze_bam_ses_bul_swt_azi_rom_chh_amr_ewe_ind_mao_cnt_mly_ukr_jav_ctl_afr_hin_aeg_fbf_xho_tig_glc_ita_nor_mnd_dgb_krd_tha_swa_swe_hau_lit_ven_cze_uzb_tml_bos_grk_urd_guj_amh_dut_dyu_lda_igb_arw_fre_qcu_tsw_ben_eng_geo_sid_bat_wly_akn_spa_tsn_yor_rus_tur_por_mcd	-0.321851715281213	-0.7478797933164	0.456419671925656
385	lit_hun_bos_sun_dgb_igb_swt_ukr_jav_afr_mlt_tml_vie_rus_amh_arw_slo_heb_cic_spa_tag_prs_tha_swa_nor_chh_lat_mol_pol_krd_bul_geo_mcd_kor_qcu_amr_est_dut_knd_ses_ger_dyu_hau_alb_jpn_aze_yor_ita_tig_grk_owc_moo_tsw_uzb_guj_anl_pan_azi_ctl_zul_aeg_scr_swe_bam_fin_wly_lda_sod_ven_ewe_mao_xho_ind_akn_por_fre_tsn_hin_sid_cnt_mnd_rom_urd_eng_bat_mly_ben_bsq_svk_glc_gam_cze_bem_tur_fbf	0.523731785384033	1.20262339333846	0.232175019120093
386	lat_eng_alb_yor_lit_fre_bam_jav_rom_ger_tsn_ben_dyu_mlt_cic_mao_ses_uzb_tag_nor_bsq_jpn_dut_grk_bos_hun_swt_scr_mnd_azi_arw_cze_fin_vie_por_geo_spa_svk_tml_kor_glc_tsw_bul_lda_rus_knd_heb_ven_amh_aze_hin_mly_ukr_sid_tha_fbf_ewe_guj_tur_tig_akn_igb_afr_qcu_hau_bem_sod_bat_prs_dgb_ctl_slo_anl_est_sun_moo_mcd_zul_ita_wly_owc_urd_xho_aeg_swe_mol_krd_amr_ind_chh_gam_pan_pol_cnt_swa	-0.136548338874748	-0.315729000563577	0.752915661416183
387	hau_zul_heb_spa_igb_lit_prs_kor_qcu_urd_cic_azi_guj_ben_aze_tml_yor_anl_mao_ind_sid_chh_mnd_mcd_moo_bat_sun_knd_tur_dut_owc_rom_dgb_tsn_est_swt_tsw_alb_ita_mol_mly_swe_fbf_akn_nor_glc_krd_rus_ewe_fin_afr_pol_bem_tag_eng_wly_geo_fre_por_ukr_bos_gam_bul_vie_dyu_swa_tig_tha_ses_hin_aeg_cze_ctl_grk_bsq_bam_scr_sod_amh_lda_pan_slo_jpn_uzb_ven_xho_jav_svk_mlt_amr_hun_cnt_ger_arw_lat	-0.212440831952526	-0.499426849841408	0.618658182459842
388	ita_lat_knd_lda_moo_aze_pan_vie_ind_zul_qcu_bat_dyu_ven_tsw_rus_anl_ses_slo_mol_tig_bem_arw_fin_dut_uzb_amr_tur_akn_svk_est_xho_ger_mao_aeg_mlt_wly_afr_lit_bos_mnd_ben_kor_geo_prs_chh_sod_bam_nor_eng_ctl_guj_por_alb_gam_tag_amh_bul_ewe_hin_fbf_sid_scr_hun_swa_rom_tha_tml_pol_igb_cze_cic_heb_ukr_mcd_krd_dgb_jav_swt_hau_sun_jpn_grk_glc_tsn_bsq_urd_azi_yor_owc_swe_mly_spa_fre_cnt	-0.265653866829792	-0.625199411989098	0.533371283607735
389	lit_fin_glc_heb_ven_igb_ger_prs_mol_alb_guj_ukr_tha_akn_est_hau_rus_aze_anl_mly_dyu_tig_sun_eng_xho_mlt_swa_ben_azi_bul_bsq_grk_nor_svk_afr_mcd_gam_swt_amr_ita_lda_tsw_zul_urd_ind_owc_mao_fre_cze_krd_ewe_hin_scr_sid_dut_jpn_chh_bem_lat_amh_arw_hun_geo_dgb_uzb_wly_bam_ctl_slo_rom_cnt_tml_cic_swe_tur_moo_tsn_sod_aeg_jav_fbf_qcu_por_kor_mnd_pol_pan_yor_bat_vie_spa_tag_bos_ses_knd	0.154464889959539	0.360455061206372	0.719324248796073
390	heb_dut_chh_ukr_knd_sun_lat_hau_bul_igb_swt_geo_tha_akn_eng_qcu_por_lit_krd_xho_bem_pol_ewe_dgb_cic_amr_ita_sid_fbf_wly_arw_pan_ven_lda_afr_spa_bat_amh_ctl_svk_bos_hun_azi_swa_est_tig_mly_mlt_guj_uzb_tsw_ben_rus_dyu_gam_aeg_vie_glc_kor_tsn_mol_slo_zul_yor_jav_fin_ses_swe_tur_nor_urd_owc_tag_anl_cze_cnt_prs_mnd_mao_jpn_mcd_ind_bsq_sod_aze_hin_rom_grk_alb_bam_scr_fre_tml_ger_moo	-0.151836507873945	-0.340252507910908	0.734433717461541
391	mao_cze_ven_qcu_glc_tig_fbf_moo_hin_swa_rus_yor_wly_azi_igb_ctl_slo_afr_owc_heb_krd_cic_arw_xho_bat_prs_aeg_amr_dyu_scr_knd_jav_uzb_pol_grk_mol_tha_alb_ewe_tur_amh_vie_ukr_kor_bem_est_hau_geo_tsn_mcd_tml_swt_pan_sid_hun_ind_urd_zul_bsq_fin_sod_cnt_chh_svk_jpn_eng_mlt_ses_ita_bam_guj_dut_sun_ben_lit_rom_lda_bos_akn_nor_anl_dgb_mnd_lat_gam_ger_mly_fre_por_swe_aze_spa_tag_tsw_bul	0.917940559090886	2.1131815631958	0.0372631332297013
392	fbf_amh_ukr_pol_dyu_swt_mcd_tag_fin_fre_ven_bsq_ger_svk_alb_igb_bem_bul_guj_jpn_chh_slo_lat_por_mly_est_lda_mol_eng_spa_swa_swe_tsn_ses_urd_anl_dut_hin_ita_rom_uzb_lit_akn_grk_tur_hau_tsw_prs_cze_tig_sod_bam_moo_ctl_tml_sun_cic_geo_ben_gam_amr_wly_bat_rus_nor_dgb_aze_cnt_xho_arw_yor_vie_bos_glc_scr_krd_aeg_kor_pan_sid_ind_azi_jav_mlt_ewe_hun_mnd_afr_heb_qcu_knd_mao_zul_tha_owc	-0.410895122598702	-0.960708604386778	0.339189864152719
393	pan_swa_ses_gam_wly_heb_tig_tsn_pol_ger_mao_glc_qcu_sun_fre_fbf_mnd_dut_krd_yor_urd_mcd_lat_owc_ind_chh_igb_hau_sod_geo_est_afr_bam_ctl_ven_amh_eng_tha_anl_ita_azi_dyu_svk_ukr_tsw_lit_tag_swe_aze_bat_knd_spa_ewe_sid_fin_guj_bem_dgb_uzb_mlt_hun_aeg_vie_jpn_arw_ben_swt_bos_bul_cnt_por_tml_tur_bsq_prs_akn_scr_amr_mly_cic_zul_rus_rom_kor_cze_lda_hin_alb_xho_slo_mol_jav_grk_moo_nor	-0.293007469136692	-0.679848622142868	0.498289115107862
394	jpn_hun_bos_rus_slo_fin_lit_rom_ctl_heb_ita_nor_bsq_pan_por_sid_chh_tur_tsw_mlt_xho_swe_bem_eng_krd_glc_gam_mly_lda_geo_aeg_amr_pol_mcd_igb_kor_qcu_guj_tig_azi_swt_zul_moo_cnt_svk_mao_tag_lat_ukr_tha_cze_hin_prs_mnd_urd_grk_hau_arw_ger_spa_fbf_sun_scr_tsn_swa_uzb_sod_ses_ind_alb_yor_dyu_mol_ewe_bul_ven_cic_aze_knd_afr_ben_bam_amh_dut_jav_akn_vie_est_owc_fre_wly_anl_dgb_tml_bat	0.26543445675617	0.61056199245857	0.542978844663817
395	mol_bem_lda_bat_nor_mly_amr_dut_est_sid_mao_aze_ben_bos_geo_ita_guj_sun_fin_pan_mnd_moo_rom_jpn_prs_vie_cze_fbf_tsw_kor_bsq_dgb_ind_tag_ger_krd_arw_qcu_eng_uzb_zul_ses_glc_lat_pol_ven_heb_afr_akn_dyu_cnt_slo_chh_swt_tha_rus_svk_tig_hun_bam_hin_grk_igb_bul_knd_hau_mlt_cic_gam_por_urd_aeg_alb_azi_mcd_wly_fre_swa_yor_sod_jav_owc_ctl_ukr_spa_tml_tsn_anl_lit_scr_xho_amh_tur_swe_ewe	0.629730459472545	1.63613486131904	0.105191368336879
396	prs_afr_zul_scr_cnt_dgb_por_igb_mcd_sun_geo_aze_fre_cic_rus_gam_swe_anl_moo_amr_alb_hun_nor_tag_bul_mly_cze_hau_krd_dyu_yor_ses_ctl_bat_wly_rom_qcu_tig_bam_tha_bsq_ewe_jav_hin_aeg_tml_lit_guj_swt_lat_sid_pan_sod_mlt_arw_ger_dut_mnd_grk_mol_mao_tsn_ita_ukr_ven_ind_kor_bem_slo_azi_swa_amh_pol_heb_fbf_vie_knd_xho_spa_urd_owc_eng_ben_tur_chh_tsw_bos_glc_uzb_lda_svk_jpn_est_akn_fin	0.346202787101475	0.939457688735693	0.349929451797143
397	arw_akn_fre_igb_lda_fbf_aze_geo_spa_azi_urd_jpn_mao_svk_ukr_krd_bem_amr_bam_fin_chh_afr_mlt_lit_uzb_tag_zul_dut_tur_owc_cnt_tsw_swe_eng_nor_glc_mly_alb_cze_mol_pol_hau_ctl_cic_hin_mcd_moo_dyu_tig_scr_yor_tha_sun_tml_rus_knd_anl_vie_heb_slo_aeg_ven_swa_ita_grk_swt_ben_kor_bat_est_jav_lat_wly_prs_ind_por_hun_dgb_bul_ger_sod_sid_bsq_amh_pan_gam_tsn_ses_bos_guj_xho_rom_ewe_qcu_mnd	NA	NA	NA
398	hun_amr_grk_gam_wly_dgb_mao_amh_xho_jpn_ind_ctl_swa_chh_azi_anl_jav_prs_mcd_bam_mol_por_dut_slo_qcu_kor_sid_tur_uzb_tag_aze_sun_tig_arw_fin_tha_moo_alb_swt_ita_lit_rus_mnd_dyu_owc_bul_ven_guj_nor_glc_mly_afr_ben_lda_swe_svk_igb_cze_geo_fbf_hin_cic_mlt_tsn_bos_hau_akn_ukr_yor_knd_eng_vie_fre_krd_lat_urd_est_bat_spa_ger_cnt_zul_scr_aeg_pan_rom_sod_ewe_tml_bem_heb_bsq_tsw_ses_pol	-0.48443209978365	-1.10098075718184	0.273746491089576
399	fin_dut_spa_yor_pan_mao_eng_cnt_knd_tig_amh_ita_dyu_bos_cze_guj_gam_tsw_krd_lda_swt_tag_hin_sun_hun_ven_rus_aeg_geo_glc_afr_nor_lat_ind_vie_chh_tha_ben_tml_arw_fre_moo_zul_xho_mcd_fbf_swe_ukr_ses_sod_mnd_ger_grk_sid_owc_rom_tur_hau_pol_uzb_mol_scr_wly_est_slo_svk_prs_anl_lit_tsn_qcu_jpn_ewe_igb_bam_swa_bat_bsq_por_heb_alb_bem_mlt_azi_aze_kor_bul_cic_dgb_mly_ctl_urd_jav_akn_amr	-0.548139929622623	-1.30514825619005	0.195062329101417
400	yor_mlt_slo_mol_hin_igb_urd_bem_uzb_alb_ger_tml_zul_grk_afr_moo_ben_tig_heb_glc_rom_tsn_pan_tag_sun_lda_por_akn_aeg_swt_chh_mly_ven_fre_tsw_tha_hun_jav_rus_pol_bsq_krd_amh_mcd_est_bat_wly_swe_ewe_hau_ctl_owc_arw_guj_svk_sod_sid_vie_swa_prs_fbf_dut_ukr_cnt_bam_jpn_eng_knd_kor_ita_azi_xho_dyu_spa_mao_ses_cze_amr_dgb_scr_nor_lat_mnd_anl_lit_aze_bos_tur_bul_geo_gam_fin_qcu_ind_cic	NA	NA	NA
401	ita_mao_wly_mlt_ben_cnt_mly_ger_est_sun_tml_aeg_cic_akn_glc_pan_sid_moo_sod_chh_geo_igb_tha_hau_grk_guj_qcu_rom_slo_hin_kor_vie_bos_hun_fin_fbf_ctl_ewe_dyu_amh_azi_bem_mcd_zul_bam_scr_bul_owc_tsw_swt_alb_tur_tag_bsq_tig_ukr_krd_ind_por_svk_nor_mnd_arw_fre_swa_tsn_prs_lda_knd_yor_dut_dgb_heb_swe_afr_eng_jpn_cze_lit_bat_xho_aze_uzb_mol_rus_spa_ven_jav_pol_urd_gam_amr_anl_lat_ses	0.562109465751454	1.34574028682718	0.181657960253164
402	wly_lit_tml_sod_cnt_est_bsq_mao_bem_dut_ind_tsw_gam_tur_akn_azi_mcd_sid_fbf_xho_mnd_zul_sun_bul_swt_fin_tha_ewe_yor_bat_glc_amh_bos_cic_por_amr_owc_ven_tag_aeg_dyu_rom_eng_hun_alb_igb_knd_uzb_swe_moo_geo_slo_krd_mlt_spa_pan_hau_ses_anl_chh_urd_qcu_bam_fre_mol_hin_svk_ctl_ukr_vie_afr_swa_arw_grk_tig_scr_mly_dgb_heb_nor_prs_cze_aze_pol_ben_ger_lat_jpn_ita_guj_tsn_lda_kor_jav_rus	-0.375227515208519	-0.943466052025244	0.347887136672776
403	uzb_bat_aze_pol_dut_zul_qcu_dyu_por_aeg_yor_cnt_mol_scr_amh_igb_swt_pan_anl_arw_cic_vie_rus_afr_kor_alb_xho_dgb_fre_amr_prs_tsw_nor_rom_ven_swa_ben_tsn_eng_guj_bem_swe_lda_hun_mly_ctl_svk_chh_wly_fin_tig_krd_ger_sun_cze_hin_glc_tml_ita_sod_lat_mnd_mao_tur_azi_akn_mcd_mlt_moo_ses_knd_tag_bam_slo_bul_fbf_geo_ind_ukr_est_hau_spa_sid_bos_gam_owc_urd_bsq_ewe_jav_grk_heb_tha_lit_jpn	0.191183943370457	0.437219982371297	0.662965417466693
404	sun_ukr_fre_dyu_swa_tha_hun_fbf_tig_vie_igb_ger_slo_owc_cnt_swt_svk_afr_geo_bem_prs_glc_fin_eng_sod_krd_mcd_uzb_ven_pan_hau_bsq_grk_azi_lda_dut_mnd_mol_ewe_tsn_jav_urd_est_lat_xho_spa_ses_pol_wly_tag_sid_mao_bos_cic_rom_gam_swe_amr_lit_ind_amh_hin_dgb_nor_mlt_ctl_tur_zul_moo_arw_scr_qcu_jpn_chh_anl_ben_tml_kor_yor_bam_por_aze_tsw_aeg_bul_bat_mly_cze_heb_rus_akn_ita_guj_alb_knd	-0.211047148590031	-0.494746805586663	0.621945647888536
405	ukr_arw_tag_cze_hin_scr_azi_chh_ewe_tsn_uzb_vie_qcu_prs_bem_akn_heb_gam_moo_ven_aeg_mlt_pol_bsq_sid_hun_mao_nor_bat_dut_sun_jpn_ctl_swt_xho_tig_dyu_mly_zul_est_afr_ita_owc_rus_tha_wly_aze_tur_bam_jav_lda_eng_ind_knd_tml_tsw_dgb_ses_fbf_pan_krd_sod_mnd_fre_lat_cnt_slo_igb_rom_mcd_amr_fin_guj_yor_amh_geo_alb_spa_hau_bul_urd_swa_cic_svk_anl_ben_ger_por_lit_mol_kor_bos_grk_glc_swe	-0.231151592382893	-0.556602580207353	0.579135914904679
406	slo_rus_zul_jav_anl_ukr_ses_ind_sod_mlt_spa_igb_guj_prs_bul_jpn_grk_hau_mcd_scr_mly_fbf_arw_est_cze_afr_dut_mao_bem_tsn_por_chh_knd_bat_tha_aze_lat_bam_heb_vie_yor_kor_glc_sid_swe_krd_tag_aeg_gam_bos_lit_akn_ven_cnt_uzb_geo_dgb_hin_pol_pan_sun_cic_fre_ben_nor_eng_ita_fin_swa_hun_wly_tml_svk_qcu_alb_dyu_ewe_moo_tur_azi_swt_mnd_xho_urd_amr_bsq_owc_rom_mol_ctl_amh_lda_ger_tig_tsw	0.00233739265490301	0.00555943672416405	0.995576142225721
407	ses_dut_moo_chh_mcd_prs_eng_jav_fin_aze_anl_sid_sun_geo_lda_dyu_hin_hau_vie_aeg_bsq_bos_knd_nor_arw_xho_rus_owc_svk_uzb_swa_qcu_bem_guj_krd_ukr_swt_jpn_grk_alb_mlt_mol_swe_tag_cnt_lat_zul_ben_azi_slo_fre_amr_wly_rom_ger_est_sod_glc_mao_hun_ita_amh_igb_ven_ind_urd_tig_bul_gam_ewe_dgb_heb_cze_lit_bat_fbf_pan_afr_bam_cic_scr_tml_spa_tsn_kor_por_yor_tha_ctl_tsw_mly_tur_akn_mnd_pol	0.11460735995314	0.261104437617052	0.794589304382842
408	qcu_cic_arw_tur_amr_sid_mao_kor_swe_ben_prs_moo_mlt_krd_aze_cnt_mnd_tig_aeg_gam_lda_anl_jav_dyu_hau_azi_ctl_yor_xho_rom_mcd_mol_uzb_lit_guj_alb_cze_tag_slo_hun_scr_bsq_jpn_tha_swt_urd_zul_hin_owc_lat_tsw_igb_tml_ses_mly_bat_swa_chh_pol_sod_rus_fre_afr_svk_amh_est_vie_spa_nor_glc_dut_ven_heb_fbf_ukr_akn_ewe_geo_dgb_tsn_ind_por_bos_wly_grk_bem_ita_pan_ger_sun_knd_fin_bul_eng_bam	0.411660544660566	0.988804431303088	0.325324505953009
409	por_azi_urd_sid_dgb_pol_guj_rus_ben_mly_slo_afr_fin_akn_knd_jav_bos_uzb_hin_dut_amr_svk_tml_fbf_arw_ind_hau_moo_bul_sod_scr_cze_bem_alb_rom_cic_krd_wly_ger_ses_swe_kor_mnd_tur_geo_est_jpn_ctl_mol_glc_mcd_zul_lda_ita_swt_fre_bat_lit_lat_aeg_gam_nor_tsw_grk_bam_yor_ven_swa_heb_vie_prs_owc_tig_tha_ukr_igb_cnt_eng_sun_tsn_tag_pan_hun_chh_qcu_xho_amh_spa_mlt_mao_ewe_dyu_bsq_anl_aze	NA	NA	NA
410	hun_rus_wly_rom_azi_dut_mnd_ben_gam_geo_bat_lit_knd_pan_bem_tig_fbf_svk_hau_akn_amh_ewe_vie_sod_spa_dgb_tag_anl_swa_aeg_uzb_ukr_swe_grk_kor_slo_yor_urd_dyu_zul_ita_owc_fre_hin_guj_swt_mly_eng_lat_tur_cic_cnt_ind_scr_krd_sun_ses_fin_nor_afr_arw_bos_xho_chh_tsw_tsn_pol_bsq_ctl_jpn_ger_prs_cze_igb_est_mol_ven_amr_aze_heb_moo_mcd_sid_lda_tml_mao_bam_mlt_bul_alb_jav_tha_por_qcu_glc	0.0814564518466195	0.183777460517119	0.854588144905655
411	ind_cze_hin_por_tha_cic_urd_sid_akn_igb_bos_bsq_kor_nor_yor_qcu_dyu_aze_ger_krd_amh_spa_bat_mol_rom_heb_afr_amr_mao_grk_pan_swt_zul_arw_sod_fre_uzb_tml_prs_rus_dgb_tig_svk_ben_mnd_mcd_fin_bul_xho_moo_aeg_guj_pol_fbf_vie_swa_chh_tur_eng_geo_bam_azi_ita_alb_gam_dut_slo_sun_jpn_wly_anl_lda_ses_knd_cnt_tsw_ven_jav_mlt_ukr_mly_tsn_est_hau_tag_lit_scr_bem_swe_glc_lat_ctl_ewe_owc_hun	0.635816528552715	1.68371343721553	0.0955909394602028
412	glc_fin_rom_rus_por_tha_afr_amh_ven_aze_sod_swa_aeg_sun_dut_grk_prs_bsq_zul_tml_tig_mao_owc_sid_mlt_xho_chh_eng_hau_knd_dyu_jpn_azi_vie_scr_cze_tag_mcd_est_hin_mol_igb_dgb_ukr_gam_ses_geo_fre_nor_pan_swe_alb_ind_slo_mly_lit_spa_lat_arw_cnt_ger_cic_uzb_heb_moo_lda_yor_tsw_bos_urd_akn_swt_pol_amr_mnd_hun_tur_tsn_bul_ewe_bem_kor_jav_ben_svk_ita_bat_anl_krd_qcu_guj_ctl_fbf_wly_bam	-1.08321118757304	-2.76295005741847	0.00690446497504651
413	ukr_urd_dut_est_fre_ben_tag_tml_knd_vie_scr_swt_qcu_zul_lat_mly_moo_rus_tha_sod_lit_krd_bsq_ita_pan_mnd_yor_hun_kor_cze_eng_dgb_bem_tur_uzb_amh_tsn_ewe_hau_cnt_ses_igb_chh_prs_pol_guj_azi_akn_mlt_mcd_sid_lda_fin_ven_wly_alb_por_amr_svk_fbf_nor_grk_slo_cic_geo_heb_bam_bos_xho_hin_gam_tsw_owc_dyu_glc_ind_anl_ger_swe_rom_tig_mol_bul_afr_jav_bat_aeg_aze_spa_ctl_jpn_arw_mao_sun_swa	-0.867140799189678	-2.25473521144331	0.0264965395948305
414	rus_bam_prs_spa_moo_sod_xho_swt_swe_igb_akn_est_krd_geo_bos_tur_lit_bul_qcu_ben_kor_cnt_heb_sun_jav_amr_azi_por_yor_tha_mly_ukr_pol_hau_cze_mlt_tsw_nor_slo_tag_ctl_knd_urd_gam_dut_chh_anl_ses_hin_owc_vie_lda_ven_mcd_dyu_aze_wly_grk_uzb_glc_tml_sid_lat_guj_swa_bat_fin_dgb_ger_mnd_cic_eng_arw_amh_fre_aeg_scr_alb_mao_svk_rom_hun_bem_ind_ewe_tsn_mol_ita_fbf_afr_tig_bsq_jpn_zul_pan	-0.89103237915223	-1.97216830668844	0.0515610620320989
415	amr_moo_geo_scr_mnd_krd_nor_bam_sod_ind_sid_jpn_heb_prs_hau_cze_eng_tsw_bsq_est_azi_aeg_fbf_ger_grk_hun_mao_ven_ben_lit_mlt_amh_svk_dut_owc_swt_tig_swa_bos_ctl_aze_tur_fre_ita_qcu_tml_wly_tha_cnt_uzb_swe_yor_rus_bem_dyu_lda_gam_ses_jav_alb_anl_cic_kor_bul_dgb_bat_ukr_tsn_pan_guj_xho_zul_afr_mol_por_knd_mcd_pol_arw_akn_tag_glc_igb_ewe_sun_urd_fin_slo_vie_mly_lat_hin_spa_rom_chh	0.26461224720101	0.695718422933302	0.488340108669034
416	ven_por_amh_bul_tml_slo_dyu_mly_cze_tha_ita_anl_pol_prs_tsn_zul_lda_vie_amr_guj_ukr_jav_pan_yor_fin_swa_svk_moo_mcd_kor_tag_nor_eng_bem_ger_bam_ewe_azi_ben_afr_sid_gam_ctl_chh_hun_bos_tsw_cnt_swt_tig_mol_wly_hin_jpn_lat_fbf_swe_bsq_igb_urd_glc_sod_knd_mnd_uzb_est_cic_aze_xho_geo_mlt_alb_owc_dgb_spa_fre_tur_ses_rus_scr_rom_hau_krd_lit_heb_ind_qcu_dut_sun_mao_aeg_bat_grk_akn_arw	0.339498587074676	0.784442024451642	0.434774354407347
417	por_azi_igb_zul_scr_mnd_bul_wly_ita_ind_rus_hin_vie_grk_sod_amh_ben_anl_hau_amr_fbf_bem_svk_est_tig_swa_swe_dgb_gam_akn_cnt_mlt_ctl_cze_bat_prs_geo_knd_yor_mly_hun_bam_urd_tml_rom_aeg_pan_jav_tur_pol_guj_tha_bos_ven_uzb_dut_dyu_ses_jpn_qcu_owc_bsq_fre_ukr_kor_ger_sid_krd_lit_mao_moo_aze_afr_mcd_lat_slo_nor_glc_mol_spa_chh_alb_sun_fin_tsn_tsw_tag_heb_eng_cic_swt_xho_lda_ewe_arw	0.40056720177481	0.906964327923557	0.36676968502627
418	amr_svk_azi_cze_pol_spa_mol_tsw_knd_aeg_ukr_anl_tha_eng_swa_afr_slo_tsn_arw_cnt_rom_mao_krd_gam_nor_akn_chh_bos_glc_uzb_hun_yor_zul_bam_prs_ses_cic_bsq_hau_jav_lit_bem_jpn_sod_pan_mcd_amh_fbf_moo_ind_owc_tur_tml_heb_rus_urd_swe_alb_aze_igb_dgb_ctl_scr_fin_tig_swt_bat_tag_geo_mnd_guj_mly_xho_mlt_kor_por_bul_lda_sun_fre_sid_ita_ven_dyu_wly_est_ger_hin_dut_vie_lat_ben_qcu_ewe_grk	-0.158399132419761	-0.350382792417872	0.726843793990937
419	bem_mlt_fin_sod_anl_vie_ses_mcd_urd_moo_chh_jav_aeg_prs_ita_mly_pan_nor_tag_hau_tsn_bos_afr_tig_spa_fre_hin_swe_yor_tsw_swt_ind_lda_svk_rus_lit_lat_cic_glc_hun_akn_mol_gam_cnt_sun_grk_bam_qcu_xho_cze_amr_mao_bsq_kor_uzb_aze_guj_mnd_fbf_ctl_ben_tml_scr_tha_ukr_rom_eng_owc_ewe_wly_tur_est_arw_ven_krd_igb_dut_jpn_bat_dyu_zul_ger_alb_slo_amh_dgb_por_bul_swa_geo_knd_sid_pol_heb_azi	0.121079782448898	0.275657601840591	0.783422635229023
420	amr_mly_tha_est_tml_lat_uzb_prs_arw_fre_kor_glc_krd_aze_rus_amh_anl_moo_ewe_hin_scr_ind_tig_swe_eng_bos_owc_bat_guj_geo_dut_chh_jpn_knd_ukr_sun_mlt_igb_qcu_dyu_bam_sod_wly_xho_ita_cnt_bul_akn_tag_azi_por_afr_heb_rom_jav_lda_nor_zul_grk_mol_swt_pan_mcd_fin_bem_lit_hau_pol_mnd_ben_aeg_mao_cze_urd_cic_ven_alb_tur_svk_sid_fbf_ses_slo_tsw_swa_dgb_hun_tsn_ctl_ger_gam_bsq_spa_vie_yor	0.248803484384709	0.557250852058503	0.578694784642825
421	tig_cnt_mao_bam_mlt_svk_tur_lit_mcd_pan_guj_rom_fin_cze_prs_grk_eng_ven_hau_geo_jav_ind_ger_mol_tsn_moo_aeg_urd_knd_akn_sod_ctl_tha_swa_rus_mnd_spa_jpn_cic_ukr_kor_vie_wly_aze_gam_hin_bos_sun_bsq_krd_hun_lat_tag_yor_tml_zul_xho_lda_bat_anl_swt_sid_swe_amr_owc_igb_ewe_tsw_ses_bul_glc_uzb_dut_arw_azi_scr_bem_pol_amh_fbf_afr_qcu_heb_por_dyu_nor_ben_ita_mly_fre_dgb_alb_slo_est_chh	0.358654430759788	0.938746076194058	0.350292834465554
422	bos_est_guj_rom_moo_cnt_tag_ukr_ctl_bam_fin_mly_dgb_ses_mnd_knd_aze_ben_amr_swe_ven_ger_lit_fbf_mlt_jpn_cic_tig_bul_ita_uzb_spa_slo_alb_wly_mol_akn_sun_chh_nor_ind_krd_bem_arw_yor_igb_sid_heb_owc_lda_por_swt_kor_geo_rus_hin_dyu_afr_mcd_hau_gam_tur_tsn_jav_prs_mao_bsq_anl_ewe_pol_urd_hun_sod_bat_xho_aeg_tml_swa_scr_eng_svk_fre_zul_pan_cze_dut_vie_amh_lat_grk_azi_tha_glc_tsw_qcu	-0.44418561988547	-1.02959608638246	0.30586996403967
423	zul_prs_amh_sun_azi_est_afr_por_xho_cze_anl_cic_sid_dyu_swt_ses_vie_dgb_mao_heb_pan_ewe_hau_mol_igb_scr_mcd_bos_lat_tur_glc_ctl_fin_uzb_cnt_tml_pol_bem_ger_ind_alb_tig_eng_grk_swa_ita_nor_sod_tag_gam_tsw_chh_ben_moo_bul_wly_mly_fre_yor_tha_slo_bat_mlt_arw_svk_aze_geo_knd_amr_hun_spa_urd_kor_krd_swe_tsn_ukr_lit_guj_rom_jpn_fbf_bam_mnd_bsq_owc_akn_jav_rus_qcu_aeg_hin_dut_ven_lda	0.654930054709852	1.832736572737	0.070041490379154
424	yor_ben_ses_alb_tsw_amr_dyu_lda_bam_igb_tml_slo_tig_aze_wly_owc_tha_geo_glc_ger_ita_uzb_sun_dut_grk_nor_fre_ewe_xho_knd_krd_arw_azi_svk_anl_chh_ukr_lat_ctl_moo_fin_kor_hau_scr_hin_por_akn_lit_tsn_hun_eng_mlt_fbf_amh_jav_aeg_mao_spa_mly_sod_guj_ind_mol_tag_mnd_prs_heb_qcu_rom_zul_cic_bem_ven_bos_bsq_gam_bat_pol_est_rus_sid_cze_bul_cnt_vie_swe_pan_afr_swt_tur_swa_mcd_jpn_urd_dgb	0.225188827060206	0.579232825073136	0.563832497764331
425	yor_ewe_swt_alb_tsw_prs_lat_sun_akn_spa_bat_geo_wly_kor_slo_tsn_uzb_tur_tml_arw_ind_bul_fin_cic_guj_bem_ven_mlt_swe_fre_cze_bam_anl_mly_tig_knd_cnt_krd_tag_ses_sid_moo_est_ita_chh_ben_fbf_aeg_vie_amh_ger_svk_heb_mcd_bos_pol_igb_grk_scr_hau_amr_lit_por_pan_nor_urd_glc_tha_mnd_lda_afr_aze_eng_swa_jpn_hin_sod_xho_mao_owc_dut_rom_qcu_bsq_jav_zul_gam_azi_ukr_rus_dgb_ctl_dyu_hun_mol	0.282240250200596	0.649505227574742	0.517612847652927
426	rom_yor_wly_mao_bul_aeg_hau_sun_xho_glc_est_bam_ita_ewe_hun_lit_mcd_akn_eng_anl_tml_cnt_lda_nor_bos_ind_chh_alb_bem_dut_ses_zul_mlt_owc_arw_cze_moo_tur_ven_cic_tsn_fin_dgb_guj_kor_rus_pan_ger_sod_aze_igb_dyu_mol_ctl_mnd_jav_tig_knd_ukr_bat_fre_qcu_vie_fbf_geo_pol_gam_afr_scr_krd_prs_azi_tha_tag_mly_ben_uzb_slo_swt_bsq_jpn_amr_tsw_amh_lat_hin_swe_sid_grk_spa_swa_por_svk_urd_heb	-0.00526062449011185	-0.0119718241665635	0.990473739141061
427	ind_slo_ewe_uzb_tha_arw_hau_hin_sun_dgb_pol_amh_eng_vie_owc_pan_fre_ben_fin_aze_wly_dyu_scr_zul_afr_anl_tig_ger_cnt_ctl_por_rus_ita_guj_tur_lit_bul_azi_krd_mnd_sod_hun_lda_alb_cze_heb_tag_mcd_lat_grk_ven_bsq_igb_geo_bem_nor_urd_bos_swe_amr_tml_tsn_yor_tsw_jpn_xho_swt_est_qcu_aeg_fbf_chh_akn_prs_swa_knd_mao_gam_bat_cic_kor_bam_ses_sid_mol_svk_spa_glc_rom_mlt_ukr_moo_mly_jav_dut	-0.441878520976961	-1.15916360551323	0.249357131201313
428	glc_tag_mnd_lat_sun_bem_azi_jpn_hun_ger_sod_slo_tur_dut_cic_anl_mol_bat_prs_est_arw_tha_amr_dgb_fbf_pol_rus_fin_bam_vie_aeg_swe_spa_tsw_scr_yor_jav_cnt_ven_dyu_rom_mly_bsq_grk_owc_moo_nor_uzb_zul_afr_mcd_qcu_ita_wly_hin_ewe_fre_knd_por_swa_eng_tsn_ukr_mao_chh_igb_tml_geo_cze_sid_swt_aze_alb_bos_hau_ben_tig_lit_mlt_pan_ses_lda_svk_bul_ind_ctl_kor_akn_amh_guj_gam_urd_heb_xho_krd	-0.757616389037076	-1.76483989127344	0.0808735807258204
429	bat_hin_mly_mol_svk_nor_geo_ctl_slo_vie_ita_amh_wly_mnd_fin_lat_spa_sod_rus_jav_uzb_rom_qcu_tsw_cic_urd_kor_heb_tml_bam_swe_aeg_ven_ukr_hun_alb_tha_cnt_aze_hau_tur_owc_sid_lit_bos_afr_pan_bul_tsn_krd_tag_dyu_bsq_dut_por_ger_ind_bem_eng_igb_mlt_fre_pol_mao_lda_grk_chh_azi_cze_moo_xho_ben_knd_guj_prs_ses_scr_jpn_sun_swt_glc_est_amr_zul_gam_fbf_yor_akn_ewe_arw_anl_dgb_tig_mcd_swa	-0.281364370391013	-0.645856067084116	0.519963031623639
430	anl_tur_knd_mao_bam_fbf_pol_slo_amh_ses_scr_jav_ita_mnd_afr_alb_yor_jpn_sod_hin_ctl_swe_urd_cze_tsw_fre_vie_dut_tha_sun_zul_ben_hau_lat_bem_ewe_sid_pan_prs_swa_lit_geo_cnt_tsn_mlt_est_mly_hun_grk_lda_bat_moo_uzb_tag_xho_ger_swt_wly_bul_ven_por_eng_qcu_igb_ukr_chh_azi_heb_bsq_svk_mcd_aze_cic_guj_aeg_dyu_ind_mol_dgb_gam_fin_tml_nor_amr_spa_arw_glc_kor_owc_akn_bos_krd_rus_tig_rom	0.0385821271333303	0.089666343365877	0.928745187298379
431	anl_ctl_prs_cze_mnd_chh_vie_bul_dgb_jpn_ger_mlt_fre_tsn_nor_zul_mly_aze_tha_igb_urd_bam_aeg_lda_bat_ses_cnt_ukr_dut_guj_por_sod_fin_yor_wly_swe_tur_krd_gam_tig_jav_hun_hin_xho_sid_uzb_moo_ven_bem_afr_mao_glc_geo_knd_ewe_akn_ind_pol_heb_owc_amh_sun_dyu_rom_slo_pan_amr_rus_ita_grk_bsq_alb_lat_ben_tag_mol_lit_cic_spa_arw_svk_bos_kor_qcu_eng_azi_hau_tsw_swt_tml_fbf_scr_est_swa_mcd	-1.50760771039774	-3.63851958773064	0.000450114612470503
432	amr_arw_alb_tsn_fbf_rus_xho_jav_bos_bsq_fre_cic_mnd_qcu_sid_mly_dyu_cze_vie_bul_afr_gam_geo_krd_hun_sod_bat_pan_svk_ita_hin_glc_swe_moo_lit_ctl_owc_anl_jpn_sun_slo_guj_ben_swa_yor_tur_nor_spa_eng_chh_prs_igb_tml_aeg_ukr_mol_hau_mao_cnt_tsw_mlt_tag_fin_kor_zul_pol_aze_heb_akn_ses_amh_ind_ger_ven_swt_lat_bem_azi_bam_mcd_scr_urd_tig_wly_ewe_uzb_dgb_lda_tha_rom_por_est_grk_dut_knd	0.105552160071351	0.244557643792744	0.80733772990434
433	tag_scr_hin_nor_bsq_anl_igb_vie_bem_pol_tig_aze_aeg_ctl_afr_ben_lda_mol_bam_chh_wly_swt_amh_pan_geo_tml_fbf_bul_est_kor_qcu_glc_uzb_bat_mlt_svk_fin_lat_alb_hau_amr_lit_sod_bos_tsw_zul_tha_gam_dgb_ewe_ven_cnt_jpn_hun_swa_ita_swe_slo_por_moo_sid_prs_ses_rom_mnd_jav_arw_cic_rus_urd_spa_cze_akn_azi_fre_owc_eng_mao_yor_tsn_heb_ind_guj_knd_dut_grk_mly_dyu_tur_ukr_mcd_sun_krd_xho_ger	-0.426422532284519	-0.9791211371433	0.330060328168235
434	fbf_bos_bat_aze_tur_yor_lda_prs_mol_eng_fre_mnd_fin_pol_hun_xho_chh_heb_mly_kor_arw_mcd_amr_swa_sod_mao_ewe_scr_lat_ses_alb_qcu_ctl_tha_ita_knd_amh_azi_nor_tag_sun_tsn_mlt_sid_rus_gam_hin_svk_akn_jav_dgb_tml_tsw_wly_vie_zul_igb_ind_est_pan_ukr_ven_jpn_cic_grk_lit_cze_swe_owc_ger_por_aeg_geo_glc_anl_moo_bem_slo_dut_bsq_cnt_tig_afr_bul_hau_guj_bam_krd_swt_dyu_rom_spa_uzb_urd_ben	0.94768039175698	2.34388719172985	0.0212133800813874
435	owc_hin_mlt_bsq_mcd_fbf_tsn_swe_cze_ukr_urd_ita_ben_knd_svk_dyu_bos_por_ger_grk_bam_scr_nor_gam_amr_heb_sun_jav_uzb_ewe_prs_rus_chh_slo_dgb_sod_ind_yor_krd_igb_fre_dut_cic_mly_arw_bat_jpn_guj_mol_tag_rom_zul_alb_fin_swt_lit_pan_aze_vie_lda_kor_tsw_akn_hun_hau_wly_glc_bul_ctl_aeg_qcu_tml_azi_swa_ven_xho_moo_ses_geo_pol_mnd_afr_tig_bem_cnt_eng_mao_amh_tha_est_lat_tur_anl_spa_sid	0.0318438037843104	0.0699709935929707	0.944366984608989
436	xho_est_arw_hau_lda_guj_owc_prs_tag_tur_fre_bam_lit_dut_bos_moo_azi_aze_pol_ger_bul_zul_grk_ses_pan_glc_aeg_chh_nor_amr_rus_swe_tig_akn_anl_tsw_svk_por_ind_amh_geo_swt_dyu_kor_alb_dgb_slo_bem_cic_gam_qcu_fbf_cnt_mcd_mao_ctl_mlt_tha_ewe_eng_ben_ven_ukr_bsq_ita_spa_rom_tsn_heb_mly_krd_hun_urd_uzb_wly_mol_jpn_hin_knd_yor_sod_mnd_scr_swa_cze_vie_lat_sun_sid_jav_bat_afr_tml_igb_fin	-0.206431114968466	-0.457823249180697	0.648147304342863
437	dut_yor_fre_mlt_bem_lda_geo_aze_swt_sun_igb_pan_bsq_owc_swe_mao_urd_svk_gam_nor_tur_cnt_ger_ctl_bul_bos_mnd_wly_tsw_ewe_bam_slo_cic_ita_sid_eng_aeg_por_anl_hau_xho_swa_guj_azi_jav_lat_spa_mly_kor_alb_vie_arw_tml_cze_tsn_akn_qcu_krd_chh_afr_grk_mol_bat_heb_knd_jpn_prs_fin_amh_scr_moo_glc_hin_tig_pol_dyu_zul_fbf_ind_sod_rom_est_rus_ben_tha_mcd_ven_ses_uzb_tag_amr_hun_dgb_ukr_lit	0.224104220460832	0.572339200508875	0.568473205895907
438	swt_tsw_cze_alb_grk_xho_cnt_amr_bem_akn_est_aze_arw_qcu_fre_dyu_geo_fbf_yor_swe_bsq_svk_uzb_azi_lit_dgb_gam_aeg_bul_ewe_owc_bos_igb_heb_anl_bat_sun_prs_glc_tag_mao_zul_knd_ctl_tsn_ven_guj_wly_jpn_ben_cic_amh_bam_mly_mol_hin_kor_dut_scr_nor_rom_lat_ind_swa_tha_fin_sod_urd_moo_mnd_tig_rus_hau_mcd_tur_krd_por_ukr_ita_pan_spa_lda_chh_hun_ses_ger_pol_afr_eng_mlt_jav_vie_slo_sid_tml	0.0912922930465671	0.20189974293474	0.840436088387983
439	rom_swt_anl_cnt_bem_tur_jav_pol_mly_mol_sid_bos_sun_sod_uzb_rus_tsn_lda_nor_heb_tha_xho_knd_cic_ger_bat_tig_est_akn_amr_owc_zul_cze_lit_svk_eng_qcu_wly_azi_alb_ukr_fin_por_tml_scr_moo_afr_dgb_mnd_jpn_ven_swe_aze_guj_gam_yor_tsw_spa_prs_ctl_mcd_ben_aeg_mlt_amh_vie_ita_hin_chh_slo_grk_tag_dut_hun_geo_mao_arw_igb_dyu_fbf_hau_bul_glc_fre_pan_kor_ses_krd_urd_lat_ewe_bam_ind_swa_bsq	-0.134912756591998	-0.34961399340117	0.72741885882368
440	nor_ben_lit_tml_ger_tsw_est_ita_por_aeg_fre_knd_alb_ewe_rus_swt_tur_akn_svk_aze_dyu_bat_pan_cze_tha_ukr_dut_zul_spa_sid_swe_hun_yor_anl_bsq_igb_bul_ses_ind_rom_sod_amr_mao_gam_cic_bem_scr_hau_swa_glc_tsn_tig_hin_amh_jav_dgb_moo_mcd_lat_mnd_mlt_prs_eng_grk_xho_qcu_chh_tag_owc_fin_jpn_lda_uzb_azi_slo_cnt_wly_heb_ven_urd_geo_fbf_mol_vie_sun_ctl_arw_mly_kor_guj_krd_bam_afr_pol_bos	0.128397649950879	0.296469409563719	0.767532692032046
441	kor_eng_wly_dgb_bos_sod_mol_chh_afr_mlt_moo_slo_yor_swa_owc_zul_bat_por_bsq_prs_swe_amr_tsw_aze_sun_tag_lat_geo_lda_qcu_knd_ctl_akn_aeg_igb_pol_heb_cze_uzb_hau_tha_tur_ind_amh_ita_dut_tig_ukr_sid_fin_arw_rus_bem_alb_grk_mly_urd_xho_guj_cic_ven_gam_est_bul_jav_ewe_anl_nor_spa_ger_ses_cnt_rom_fbf_hin_mao_mnd_tml_scr_mcd_pan_bam_jpn_vie_hun_dyu_svk_fre_lit_krd_swt_tsn_azi_glc_ben	0.510848377446544	1.21516872035018	0.227377768642232
442	hau_rus_lit_mly_chh_amh_arw_pan_spa_ses_bsq_glc_swa_ven_fre_mao_lda_cnt_svk_ben_slo_krd_bos_mlt_dut_ger_heb_ctl_bat_hin_kor_cic_sun_dgb_ukr_ita_geo_fbf_grk_cze_lat_tml_eng_afr_yor_bem_est_mnd_swe_jav_pol_wly_sod_urd_nor_uzb_ewe_sid_dyu_scr_hun_moo_tig_tag_knd_mcd_ind_tsw_guj_akn_vie_prs_rom_swt_aze_tha_alb_owc_amr_bam_azi_fin_aeg_igb_zul_tur_mol_gam_anl_bul_jpn_por_xho_tsn_qcu	-0.740748821426903	-1.95216502985703	0.0539263776812893
443	tha_jpn_zul_fin_aeg_urd_bem_lat_cnt_ses_mcd_amr_fre_tag_akn_ger_mlt_lda_gam_qcu_alb_slo_bul_est_hau_ita_ukr_swe_dgb_wly_krd_swa_glc_tsn_vie_moo_geo_sun_chh_fbf_cic_nor_anl_tur_pol_dyu_lit_igb_jav_yor_ewe_tml_uzb_amh_mnd_dut_sod_bam_owc_rus_azi_knd_xho_swt_por_eng_aze_guj_spa_hin_kor_ben_scr_rom_pan_bat_mol_arw_afr_cze_ind_hun_mao_bos_svk_mly_heb_ven_grk_bsq_tig_prs_sid_ctl_tsw	0.926145583678302	2.17506484878483	0.0321614876683432
444	gam_tsn_fin_akn_dgb_spa_amh_chh_azi_dut_owc_anl_tsw_fbf_eng_kor_mao_lit_ses_ven_arw_zul_fre_guj_xho_jpn_tag_afr_dyu_heb_ctl_krd_pan_mly_nor_ind_bat_hun_ukr_mcd_glc_ger_cic_tha_est_sun_cze_ben_swe_bam_tig_vie_mnd_jav_hin_rom_urd_cnt_prs_ita_tur_por_swt_tml_slo_igb_aeg_grk_aze_bem_uzb_amr_qcu_sid_hau_yor_bsq_rus_bos_scr_mlt_moo_ewe_lda_pol_knd_mol_wly_svk_lat_bul_swa_sod_geo_alb	0.800629133184505	2.09097291532321	0.0392575994820513
445	igb_owc_bam_ger_moo_dyu_lat_tur_eng_lit_sun_sid_tag_dut_ind_hun_slo_amr_ctl_kor_pol_dgb_fin_qcu_prs_knd_rus_tml_alb_chh_swe_vie_guj_bem_sod_arw_wly_pan_bos_fre_zul_cnt_jpn_swt_hin_xho_yor_amh_anl_tsw_bat_mol_mao_mly_afr_gam_bsq_cic_rom_swa_ita_ses_akn_uzb_por_urd_tha_svk_heb_ukr_tsn_bul_est_jav_ven_aze_spa_nor_grk_azi_krd_geo_fbf_hau_mnd_mlt_ewe_mcd_tig_scr_cze_ben_aeg_glc_lda	-0.600519207790788	-1.58987637622635	0.115256547111032
446	mao_vie_yor_jav_aze_kor_prs_hin_krd_sod_grk_tur_afr_fbf_anl_qcu_azi_hau_chh_lit_mlt_knd_amr_wly_cnt_swa_mol_rus_est_dyu_bos_slo_ven_bat_dut_fre_tsw_cic_ses_rom_ctl_pol_owc_fin_tsn_ben_heb_igb_cze_akn_ger_mnd_ind_sun_mly_dgb_spa_alb_lat_lda_geo_glc_aeg_uzb_tag_zul_bam_bsq_moo_eng_mcd_xho_por_scr_tml_bem_jpn_ita_amh_swt_sid_guj_tha_ewe_tig_pan_urd_arw_gam_svk_ukr_swe_bul_hun_nor	-0.034797647304182	-0.0874074053430008	0.930535613600918
447	amr_anl_swa_swe_wly_sun_azi_krd_lit_bem_dyu_tml_geo_aze_owc_glc_lda_ewe_vie_ses_pol_pan_bsq_mnd_prs_spa_dgb_cic_yor_kor_afr_mcd_cze_mol_guj_igb_svk_moo_sid_ger_mao_chh_fin_zul_akn_fre_swt_xho_uzb_tur_amh_hun_tsw_mly_qcu_bul_lat_grk_tig_ind_jav_fbf_est_urd_slo_mlt_por_bos_tsn_rom_alb_cnt_jpn_aeg_ven_ctl_dut_arw_tag_sod_gam_bam_knd_ben_rus_tha_eng_hin_scr_heb_ukr_nor_hau_bat_ita	0.273034331860381	0.613888317870438	0.540787875084918
448	dgb_xho_aze_chh_lat_afr_mol_dyu_moo_igb_jpn_amh_urd_ger_ewe_bsq_lit_spa_heb_krd_ses_sun_fbf_ukr_vie_swt_bat_akn_cic_mly_por_dut_rus_gam_tha_nor_ita_azi_fre_cnt_amr_sid_owc_prs_bul_mnd_ind_tml_bos_yor_fin_qcu_cze_knd_tsw_pan_ctl_ven_slo_anl_ben_svk_mao_grk_hin_mlt_scr_est_pol_lda_hau_guj_tig_eng_tag_alb_rom_geo_glc_wly_jav_tur_bam_kor_mcd_arw_tsn_uzb_hun_zul_aeg_bem_swe_sod_swa	0.253479843646113	0.650416648398655	0.517026734522288
449	amr_swa_ukr_tha_moo_guj_krd_tsw_jpn_mcd_slo_uzb_hau_fre_eng_sid_xho_alb_sun_bat_cze_tag_qcu_mao_glc_bam_fbf_ven_hun_kor_est_dyu_lda_ctl_ses_ewe_aze_lit_bem_por_wly_sod_chh_anl_prs_swe_azi_ben_pol_akn_amh_spa_jav_rus_bul_ger_bsq_yor_vie_grk_hin_dut_nor_tur_pan_fin_tml_knd_gam_afr_svk_mol_ita_zul_scr_cic_owc_lat_ind_mlt_tsn_rom_mly_mnd_urd_geo_heb_aeg_cnt_bos_dgb_arw_swt_tig_igb	-0.591045822103789	-1.36342059375958	0.176041490764881
450	ben_rus_tsw_ctl_lit_swa_grk_chh_uzb_zul_dgb_geo_vie_ukr_cic_guj_tha_knd_amh_bat_swt_slo_mlt_gam_mly_moo_scr_qcu_sid_eng_jav_bul_bem_hun_bsq_bam_cze_ewe_azi_mol_aeg_mnd_ita_jpn_por_akn_ven_sod_pan_svk_mao_xho_fin_mcd_spa_tsn_rom_sun_lat_wly_owc_glc_tig_afr_ses_kor_est_aze_hau_krd_urd_igb_amr_ger_dyu_lda_tml_heb_nor_arw_pol_alb_bos_fre_tur_prs_cnt_swe_ind_anl_yor_dut_hin_tag_fbf	-0.337828380513592	-0.783654245066274	0.435234291681922
451	dut_bat_prs_tha_spa_swt_ewe_fbf_knd_por_ven_dyu_lit_akn_grk_ita_uzb_bem_mao_tur_bsq_swe_qcu_arw_eng_cic_svk_sod_fin_sun_ukr_ctl_nor_aze_gam_vie_ses_ger_pol_tig_krd_tag_est_tml_mly_hun_anl_pan_dgb_cze_azi_jpn_lda_yor_bul_geo_tsw_scr_owc_rom_kor_igb_xho_urd_sid_heb_ben_hau_mlt_mnd_ind_cnt_tsn_chh_aeg_hin_mcd_bos_guj_mol_alb_swa_afr_fre_zul_wly_lat_glc_amh_rus_bam_slo_amr_jav_moo	0.732128346980489	2.10204438452173	0.0382520870482672
452	xho_ind_guj_eng_mnd_sun_scr_ven_mol_vie_rom_tig_heb_swa_ben_amh_pol_knd_ctl_dgb_krd_bam_dyu_alb_amr_tml_hin_glc_fre_arw_rus_tha_cnt_tsn_mly_hun_tag_azi_prs_chh_owc_ses_nor_moo_pan_gam_ewe_cic_lit_bat_lda_bos_bul_dut_swt_cze_fin_swe_geo_sid_mcd_afr_urd_tur_bsq_kor_mao_anl_jav_akn_grk_ukr_aeg_mlt_ita_zul_slo_hau_uzb_lat_svk_est_qcu_por_jpn_bem_fbf_aze_sod_yor_spa_wly_igb_tsw_ger	0.407656169556218	1.05580156384709	0.293793924139979
453	owc_rom_guj_swe_hau_ses_wly_amr_aze_jpn_eng_hin_sod_dut_bul_tha_cnt_bos_ctl_akn_sun_ger_lit_urd_xho_spa_ita_tag_mlt_kor_glc_chh_ben_grk_est_tml_slo_amh_sid_fre_fin_prs_bat_alb_arw_anl_gam_dyu_dgb_ewe_tsn_mol_aeg_uzb_por_vie_swa_svk_ind_yor_mao_knd_hun_azi_cic_moo_lda_igb_rus_pol_cze_afr_lat_qcu_nor_mly_ven_tur_bam_swt_zul_jav_pan_ukr_scr_geo_tsw_bsq_bem_mnd_heb_fbf_krd_tig_mcd	0.694412148941419	1.57524639250123	0.118595424451848
454	ses_sun_ind_mcd_ewe_bam_slo_fin_est_aeg_por_bat_hau_lit_pol_aze_tur_xho_knd_svk_cze_hin_swt_pan_mao_jpn_dut_tml_arw_grk_sod_chh_tag_ita_mly_ben_tig_spa_ctl_dyu_rom_tha_tsw_lda_ven_lat_azi_bos_zul_bem_yor_eng_vie_afr_uzb_akn_mol_kor_fre_tsn_urd_sid_mnd_guj_glc_swe_scr_nor_rus_swa_krd_heb_bul_ukr_anl_gam_wly_moo_cnt_mlt_dgb_amh_hun_alb_amr_bsq_prs_igb_qcu_cic_fbf_owc_geo_jav_ger	0.594363709625903	1.41372348969397	0.160781817013665
455	akn_sid_xho_tig_qcu_mcd_fbf_ukr_swe_gam_nor_guj_amh_uzb_bem_igb_glc_mnd_swt_dgb_bos_grk_wly_anl_aeg_mly_krd_yor_fin_knd_tag_mao_est_spa_hun_jav_sun_kor_dyu_arw_svk_tml_ita_ewe_pan_ger_alb_afr_sod_azi_scr_tur_prs_ses_pol_chh_bsq_lat_amr_tsn_rom_ben_eng_tha_cze_bul_jpn_mlt_urd_lda_zul_lit_heb_ctl_vie_swa_slo_ind_moo_fre_geo_por_bam_aze_dut_owc_ven_tsw_cic_bat_mol_cnt_rus_hin_hau	0.246184290116382	0.62968974258687	0.530441565112861
456	alb_gam_lat_eng_grk_swe_ita_chh_bsq_dut_rom_ukr_aze_bos_lda_amh_bat_vie_arw_hin_pol_fre_nor_akn_svk_bam_amr_krd_bul_tsw_sun_scr_hau_swa_mnd_sod_por_ewe_glc_mol_zul_igb_mcd_uzb_azi_rus_bem_tsn_swt_sid_dyu_est_heb_owc_aeg_cic_mao_guj_tur_tha_fbf_jav_mly_pan_ger_hun_ven_kor_cnt_spa_prs_urd_ctl_tig_ind_slo_yor_cze_ses_mlt_qcu_lit_fin_geo_jpn_afr_moo_tml_wly_dgb_ben_knd_tag_xho_anl	0.645906955466989	1.4899634677688	0.139617603575988
457	tsn_glc_sid_hau_ses_dgb_anl_bat_zul_fre_fin_urd_nor_aeg_sun_jav_alb_geo_moo_gam_amh_bsq_ven_amr_tur_prs_mol_wly_tag_spa_hun_ger_ewe_tig_pan_vie_svk_hin_swa_dyu_kor_pol_mao_est_por_ind_mlt_ctl_uzb_slo_fbf_tha_mly_bem_mcd_eng_swe_heb_guj_knd_azi_cze_ita_ukr_lat_mnd_cic_cnt_dut_bam_scr_jpn_igb_yor_rus_rom_tml_grk_tsw_owc_lit_arw_ben_sod_chh_qcu_akn_bul_krd_aze_afr_bos_xho_lda_swt	0.27770399602412	0.658160787020043	0.512060790835763
458	guj_zul_aeg_gam_tsw_ewe_por_slo_ita_cnt_dgb_jav_akn_knd_tig_vie_swe_qcu_ukr_tag_bos_bsq_amh_fbf_owc_arw_rom_alb_fin_ven_spa_anl_est_tsn_dyu_svk_swa_mly_heb_wly_aze_eng_uzb_swt_pol_prs_jpn_ctl_xho_rus_ind_hin_dut_mol_glc_krd_sid_chh_pan_urd_grk_ger_tha_sod_hau_tur_bat_moo_bul_mlt_fre_lat_mcd_afr_bam_azi_amr_hun_mnd_yor_scr_ses_igb_kor_lit_nor_sun_tml_cic_mao_ben_cze_lda_geo_bem	0.376109869214839	0.91691301061108	0.361559888052608
459	fin_jpn_igb_dut_yor_lit_geo_por_lat_swe_ind_spa_cic_glc_vie_krd_hun_ukr_amh_slo_moo_ben_tha_azi_mlt_sun_ger_aeg_swt_mao_swa_hau_bam_urd_rom_ita_mcd_tur_bos_mnd_rus_kor_qcu_pan_dgb_tml_svk_alb_ctl_cze_hin_mly_ewe_knd_lda_sid_ses_jav_scr_aze_sod_fbf_est_wly_eng_bem_uzb_bat_amr_pol_grk_chh_zul_prs_owc_afr_tig_tsn_tsw_akn_xho_bsq_nor_mol_heb_arw_dyu_cnt_anl_bul_guj_fre_gam_tag_ven	-0.61737637985765	-1.48431133355937	0.14110787573274
460	cnt_slo_rom_pol_tur_spa_gam_vie_tsw_ses_tag_mcd_est_amr_swt_uzb_tha_geo_tig_ukr_fre_bul_bsq_aeg_swe_alb_heb_glc_igb_ben_lit_ctl_tml_anl_dut_por_swa_eng_scr_cze_mao_fin_nor_moo_bem_mol_svk_jav_ind_dyu_mlt_fbf_guj_ita_xho_sod_qcu_prs_kor_jpn_cic_grk_rus_lat_amh_mnd_ven_chh_yor_wly_lda_hin_hun_dgb_sun_afr_zul_akn_sid_pan_tsn_bat_krd_aze_urd_knd_bam_arw_ewe_mly_hau_azi_owc_ger_bos	0.0223098512145744	0.0543085495079289	0.956805834029104
461	moo_vie_afr_est_mol_igb_rus_rom_por_swe_bos_qcu_ctl_eng_hun_pan_guj_dyu_tur_cic_swt_sun_dgb_alb_scr_pol_owc_cze_dut_krd_hau_tig_jav_ger_bam_ben_lat_aze_lit_prs_arw_nor_azi_tag_amh_wly_mnd_bul_sod_chh_mao_ukr_mcd_glc_bat_sid_geo_ven_aeg_swa_spa_ita_zul_lda_grk_fin_uzb_tml_knd_bsq_jpn_fre_ses_hin_fbf_tha_ind_heb_kor_ewe_yor_gam_tsw_slo_xho_tsn_mlt_amr_mly_bem_cnt_anl_svk_akn_urd	-0.573919041874757	-1.46349057317928	0.146704967828062
462	mol_fin_alb_prs_glc_amh_krd_arw_bat_tha_tag_fre_geo_sid_mlt_mcd_nor_ses_lat_knd_hun_urd_heb_qcu_eng_dgb_rus_akn_ewe_fbf_mnd_bul_hau_lit_est_moo_ind_swa_aeg_tur_rom_mao_vie_ben_hin_por_afr_bam_bos_tsw_cze_svk_swe_dyu_guj_dut_jav_jpn_spa_slo_grk_ven_ctl_pol_azi_chh_mly_igb_tml_gam_cic_sod_wly_zul_ita_tsn_tig_scr_anl_sun_bem_owc_aze_lda_pan_ger_bsq_swt_cnt_kor_uzb_xho_ukr_yor_amr	-0.183508737274085	-0.458330842023085	0.647783987908164
463	hau_fre_nor_tha_spa_hin_bos_bam_arw_tsn_lda_ger_lat_pan_ven_fin_qcu_ben_swe_ukr_vie_jav_grk_xho_yor_bem_moo_swt_sid_bul_knd_svk_ewe_uzb_por_anl_sod_owc_rom_swa_dyu_bsq_krd_tag_ses_prs_mlt_afr_hun_alb_chh_tig_cic_wly_dut_mly_fbf_tsw_ctl_azi_ind_amh_zul_urd_mao_gam_ita_guj_aze_est_slo_lit_mnd_aeg_amr_geo_cnt_mcd_sun_scr_igb_pol_akn_cze_bat_jpn_tur_kor_tml_eng_mol_rus_heb_dgb_glc	0.222021782312307	0.50817729736066	0.612532287572246
464	sun_swt_pan_fbf_bsq_rus_gam_tig_arw_dut_yor_cze_jpn_swe_cic_azi_mao_mlt_tur_urd_ven_bam_sid_pol_ukr_por_tsn_anl_moo_aze_mcd_alb_lat_owc_dyu_glc_spa_mly_jav_ger_dgb_swa_fin_bem_est_guj_amr_knd_ewe_afr_geo_amh_krd_ctl_ind_grk_lit_aeg_cnt_akn_tag_nor_mol_ses_slo_kor_hin_xho_svk_bat_ben_lda_zul_vie_tml_bos_uzb_tsw_rom_prs_mnd_scr_hun_sod_wly_ita_heb_eng_igb_fre_tha_hau_qcu_bul_chh	0.671983369641412	1.53402544386253	0.128418440592131
465	bam_wly_amh_tsn_xho_arw_guj_hin_rom_fre_tag_ewe_bul_aeg_lat_ses_dyu_bat_tsw_grk_svk_fin_hun_lda_chh_amr_mlt_pan_mol_ben_nor_glc_bsq_tml_jpn_afr_sun_ind_heb_jav_mao_slo_owc_cic_knd_prs_igb_tig_bem_anl_tha_azi_scr_swe_mcd_ven_pol_alb_lit_zul_dgb_swa_cze_swt_ukr_ita_tur_spa_fbf_krd_sod_uzb_ger_rus_moo_aze_gam_akn_ctl_eng_mnd_qcu_hau_mly_vie_cnt_geo_dut_urd_sid_bos_yor_est_por_kor	-0.637979387581286	-1.54934884163296	0.124694324994156
466	mly_rus_sun_cnt_hun_geo_mol_chh_swa_wly_mcd_glc_guj_bem_por_ita_lda_uzb_afr_qcu_xho_arw_ind_dyu_bos_swe_heb_mlt_ctl_ses_rom_sod_dgb_aze_hau_fre_prs_urd_ger_tag_swt_lit_akn_azi_mnd_amr_anl_cic_krd_tha_moo_sid_est_tsn_bsq_lat_amh_fin_tsw_jav_igb_nor_pan_eng_svk_tml_fbf_knd_bat_cze_zul_ben_spa_hin_tur_ukr_bam_alb_aeg_ven_tig_gam_kor_ewe_bul_mao_grk_yor_jpn_slo_owc_scr_pol_dut_vie	0.317551457996602	0.829148191606996	0.409143642800849
467	sod_grk_bam_rom_swe_bul_tig_tag_akn_ita_lat_scr_lit_amh_por_ger_cic_tsw_hin_pol_guj_tml_moo_kor_afr_ind_ctl_aze_fre_bsq_knd_ben_wly_chh_mol_zul_ven_ukr_urd_est_tur_anl_amr_mly_krd_aeg_uzb_ewe_fin_arw_mnd_dgb_spa_igb_mlt_azi_fbf_swt_yor_tha_svk_bat_eng_sid_jpn_mcd_glc_ses_mao_pan_cnt_cze_slo_gam_bos_hau_dut_jav_sun_prs_heb_qcu_geo_owc_alb_tsn_bem_swa_hun_dyu_lda_rus_vie_xho_nor	0.183586364952717	0.435099479762244	0.664498271356234
468	tsw_ctl_tag_zul_swa_rus_dyu_pol_heb_pan_bam_sun_owc_hau_sod_swe_slo_knd_cic_gam_glc_uzb_rom_anl_scr_igb_cnt_ger_guj_bat_vie_ewe_moo_mao_svk_por_geo_swt_cze_prs_bul_bsq_mcd_afr_tsn_krd_tur_wly_jav_ukr_fre_ses_hin_chh_dut_xho_yor_ben_tig_dgb_fbf_urd_amr_lat_ven_aze_ita_alb_kor_grk_hun_mnd_azi_tha_est_eng_ind_qcu_nor_akn_bem_lda_mly_aeg_sid_amh_mol_lit_spa_mlt_jpn_tml_fin_bos_arw	-0.124499823684878	-0.289120871574204	0.773132399661467
469	sun_yor_amh_hau_fbf_aze_bos_moo_bat_owc_lda_eng_dgb_mcd_jpn_tml_wly_lat_azi_cnt_swa_akn_chh_fin_knd_tsw_uzb_cze_alb_ukr_pan_igb_amr_mao_slo_vie_ven_ita_dyu_heb_gam_ewe_tha_mly_geo_rus_prs_jav_anl_kor_lit_dut_bam_hin_fre_zul_ctl_qcu_tsn_grk_est_por_ses_glc_ind_tig_mnd_hun_sod_nor_aeg_mlt_arw_swe_svk_tag_ger_scr_bsq_ben_swt_spa_xho_bem_urd_rom_pol_krd_afr_mol_guj_cic_tur_sid_bul	0.665769435707368	1.5479758982383	0.125024468086786
470	afr_amr_owc_bam_swt_swe_chh_igb_tsw_uzb_dyu_azi_anl_geo_aze_lit_hau_ita_ben_mol_hin_ses_glc_bul_ewe_sun_alb_sod_tml_amh_mcd_hun_qcu_tur_jav_tsn_jpn_cze_ven_krd_cnt_tha_fre_rom_aeg_rus_moo_nor_mao_lat_mly_slo_por_dut_spa_scr_cic_ctl_urd_tag_fin_pan_heb_ind_guj_bsq_sid_zul_mnd_ger_arw_vie_swa_lda_mlt_dgb_svk_pol_bos_yor_wly_knd_tig_xho_grk_gam_bat_fbf_kor_bem_eng_akn_prs_ukr_est	NA	NA	NA
471	scr_svk_mly_tsw_swa_jav_grk_yor_tag_tml_hun_ger_por_spa_dgb_vie_cze_azi_igb_ukr_xho_guj_geo_bat_akn_dut_hin_afr_tsn_sod_lda_eng_nor_ven_zul_alb_sun_rus_anl_bul_cnt_pan_bsq_bos_moo_swe_aeg_lat_cic_urd_gam_chh_bam_heb_bem_kor_uzb_krd_ewe_ben_amr_aze_tig_qcu_est_ita_hau_jpn_owc_prs_pol_ses_fin_ctl_arw_mao_slo_fbf_fre_sid_lit_tur_mcd_swt_mlt_amh_tha_glc_ind_dyu_rom_mol_knd_mnd_wly	-0.135893068805462	-0.310213116325154	0.757093004174367
472	hin_por_ewe_heb_ben_mly_sid_sun_pol_mol_swa_tig_tag_ind_ita_anl_tml_xho_dut_zul_bul_vie_eng_lat_qcu_mlt_ses_ctl_prs_sod_fbf_owc_amh_glc_cic_bem_rom_lda_est_kor_bam_nor_grk_cnt_wly_lit_afr_rus_urd_spa_amr_akn_ger_tsn_alb_mao_geo_scr_uzb_aze_krd_slo_bsq_pan_jpn_moo_yor_fin_tha_guj_swt_knd_dgb_swe_azi_bos_bat_aeg_arw_jav_tur_fre_chh_ven_tsw_igb_hau_mcd_svk_dyu_gam_cze_hun_mnd_ukr	0.484319275055368	1.04876375221541	0.297004725914899
473	fbf_tsw_alb_spa_tml_mlt_prs_uzb_mao_ben_ctl_guj_ger_tag_qcu_yor_cze_jpn_bam_rom_ita_ind_dyu_dut_hin_nor_wly_xho_svk_aze_slo_krd_chh_lda_bat_heb_swt_ukr_azi_eng_aeg_igb_kor_glc_moo_cic_bos_ven_scr_sod_bem_pan_amh_jav_por_anl_fre_sid_ses_amr_urd_tur_cnt_mcd_geo_sun_hau_zul_akn_pol_lat_afr_grk_mnd_swe_hun_rus_bsq_tsn_owc_bul_vie_mol_tha_dgb_knd_lit_gam_ewe_tig_swa_arw_est_fin_mly	0.236939538615476	0.539968984041605	0.590509085960298
474	swe_rus_urd_pol_mol_cic_alb_bam_ind_jpn_sid_hau_lit_glc_mnd_anl_bos_bsq_sod_geo_dut_prs_ben_owc_cnt_guj_fbf_arw_bul_dyu_scr_kor_nor_hin_pan_swa_zul_mly_slo_hun_eng_afr_amh_krd_tag_azi_qcu_gam_igb_ses_spa_bat_mlt_heb_tml_yor_jav_bem_ita_aze_grk_rom_tha_sun_fin_est_cze_tsw_fre_vie_akn_ukr_ewe_swt_lda_dgb_lat_knd_tig_por_ctl_ven_svk_mao_tur_xho_aeg_mcd_chh_ger_amr_moo_tsn_uzb_wly	-0.723364383835513	-1.68504106019808	0.0953336285823519
475	bos_mol_lit_ita_akn_lat_sun_anl_alb_pan_grk_afr_uzb_yor_sid_jpn_ewe_mnd_moo_krd_ctl_svk_hun_zul_igb_geo_mlt_guj_por_urd_tsn_tha_bul_scr_bsq_swe_heb_ind_dut_qcu_swt_knd_bam_amr_ven_fbf_eng_mcd_sod_cnt_gam_hin_owc_amh_ben_wly_est_cic_prs_ukr_glc_rus_cze_tur_rom_nor_kor_slo_xho_jav_spa_ses_bem_azi_tml_fin_chh_mly_swa_hau_ger_aze_dyu_dgb_mao_tig_pol_tag_tsw_aeg_bat_arw_lda_vie_fre	-0.0414777868405669	-0.0952736544621596	0.924302455795261
476	bul_krd_scr_vie_tml_amr_prs_zul_bsq_pol_dut_por_arw_jav_jpn_igb_aeg_owc_moo_yor_ven_tur_ita_swe_fre_swt_dyu_est_grk_azi_rus_glc_sun_ben_tag_geo_cze_dgb_kor_sid_xho_mlt_lda_ewe_guj_slo_lit_cic_tha_ukr_aze_ctl_mly_heb_akn_pan_hun_svk_afr_tsw_lat_sod_bat_ger_mol_rom_uzb_swa_amh_qcu_hau_eng_nor_knd_fin_bem_ses_anl_hin_bos_alb_mao_tig_wly_fbf_tsn_bam_mnd_mcd_gam_ind_cnt_chh_urd_spa	0.308642295201852	0.742937026871083	0.459392389842815
477	dgb_rom_zul_tig_moo_ctl_sid_swe_ind_nor_dyu_uzb_owc_aze_glc_ewe_krd_kor_mcd_aeg_vie_tsn_ses_pol_jpn_yor_pan_mlt_fre_ven_eng_mnd_est_cze_geo_tur_bat_bem_hau_wly_bul_ben_slo_dut_ger_igb_knd_akn_sun_bos_guj_arw_bam_jav_afr_gam_lit_hin_swa_fin_qcu_tsw_cnt_scr_svk_ukr_chh_tha_mao_cic_tag_bsq_azi_xho_lat_amr_rus_hun_grk_mly_alb_spa_lda_swt_amh_prs_anl_fbf_urd_ita_sod_tml_por_mol_heb	0.393955256454317	0.938011996988972	0.350667944435559
478	eng_rom_dyu_cnt_ewe_grk_bam_svk_mao_dgb_slo_amr_ger_chh_lda_vie_fin_fbf_uzb_jav_est_wly_ita_anl_cze_hau_lit_mlt_tha_scr_amh_sod_tsw_azi_ctl_moo_heb_mly_igb_tml_jpn_qcu_nor_hun_akn_ben_mol_arw_afr_yor_urd_bul_krd_bat_gam_tag_knd_swe_sid_tur_kor_owc_mcd_tsn_dut_sun_por_pol_aze_ind_hin_glc_swt_swa_bsq_aeg_ses_pan_lat_prs_ukr_ven_geo_bem_xho_bos_guj_cic_tig_spa_zul_alb_fre_rus_mnd	0.575572823813685	1.55296506714366	0.12382805972045
479	pol_tsn_knd_ita_mly_dut_dgb_dyu_tig_lit_xho_rus_aze_yor_swe_wly_eng_tag_svk_bos_fre_cnt_owc_mlt_igb_ukr_heb_qcu_chh_ger_bul_aeg_prs_hin_tsw_bsq_sid_akn_pan_slo_amh_jpn_kor_bat_spa_por_uzb_arw_scr_zul_jav_fin_swt_ewe_est_gam_swa_lat_fbf_afr_urd_mnd_ind_mol_sod_ses_hun_guj_cic_bam_ven_lda_krd_vie_hau_alb_bem_tha_moo_anl_ctl_glc_geo_tml_amr_tur_cze_ben_grk_sun_nor_azi_rom_mcd_mao	0.479057094545716	1.08961982621668	0.278695998336854
480	igb_mol_est_knd_swt_prs_tig_ben_afr_heb_pan_rom_scr_jav_swe_cze_geo_mao_swa_guj_mlt_amr_lda_yor_ind_spa_vie_alb_qcu_azi_zul_bos_dgb_aeg_lat_ita_eng_fin_jpn_chh_glc_bat_grk_tml_fbf_fre_bem_moo_ven_bsq_bam_slo_owc_akn_pol_tha_sid_cnt_kor_krd_cic_amh_wly_xho_ger_sod_ctl_uzb_urd_ukr_dyu_sun_tsn_gam_mcd_hau_ewe_nor_mly_hun_aze_hin_por_tur_bul_arw_mnd_ses_svk_tag_lit_tsw_anl_rus_dut	0.254025242318462	0.598519730576634	0.550948181369383
481	knd_zul_ind_tag_dgb_prs_lit_cze_anl_wly_ven_cnt_tig_mly_moo_uzb_ukr_mcd_tsw_mao_lat_akn_rus_mlt_swe_gam_afr_glc_yor_hin_sid_mol_bat_grk_alb_fbf_heb_jav_arw_tsn_dyu_krd_ger_tha_hau_sod_por_tml_ewe_cic_est_slo_azi_kor_bos_swa_dut_ctl_jpn_bam_nor_pan_geo_ses_swt_aze_mnd_eng_aeg_owc_urd_bem_igb_amr_bul_amh_bsq_sun_hun_qcu_guj_chh_ita_rom_ben_fre_spa_scr_pol_fin_tur_vie_xho_lda_svk	-0.237531611322858	-0.631765842826504	0.529089824817203
482	pan_xho_ven_prs_ukr_amh_tig_jav_akn_tsn_cic_dut_knd_mcd_krd_dyu_scr_urd_moo_chh_ger_hin_ind_lit_sod_bul_bam_sun_fin_tur_rus_por_tha_glc_rom_azi_heb_bsq_vie_anl_guj_gam_alb_fbf_ctl_geo_swt_nor_bos_bem_igb_tag_uzb_mnd_qcu_owc_bat_cnt_swe_ben_tml_eng_mlt_cze_arw_mao_spa_slo_swa_hun_est_aze_fre_mly_tsw_dgb_wly_aeg_kor_jpn_ses_pol_grk_sid_lda_ewe_zul_yor_ita_svk_amr_mol_afr_hau_lat	0.117935120161373	0.261639527976787	0.79417795461211
483	yor_uzb_dut_chh_arw_fin_hau_pol_ben_swe_eng_pan_grk_bem_rom_ewe_svk_slo_afr_mly_jav_amh_ctl_spa_swa_rus_mcd_heb_zul_dgb_bos_tsw_glc_lda_sod_prs_swt_geo_akn_gam_ger_por_alb_guj_sid_cic_hun_tur_urd_ven_ind_amr_jpn_nor_azi_bat_bul_wly_tag_aze_krd_xho_mao_cnt_scr_dyu_mnd_ita_moo_hin_mol_kor_est_fre_tsn_knd_qcu_tha_owc_bam_aeg_anl_sun_fbf_ses_bsq_ukr_tml_lat_igb_mlt_tig_lit_cze_vie	0.379058658435526	0.917093456849511	0.361465831637767
484	cnt_bos_mol_bul_tha_knd_mnd_vie_tig_zul_bat_eng_nor_dgb_urd_ctl_tag_sid_guj_gam_bem_tsw_pan_spa_owc_lit_svk_dyu_lda_sun_ind_slo_ses_akn_rus_qcu_anl_krd_wly_aze_hin_xho_mao_glc_scr_kor_moo_cze_heb_yor_igb_sod_pol_tur_por_mly_ger_tsn_jpn_prs_ewe_dut_bam_fre_chh_bsq_hun_cic_jav_fbf_amr_ben_hau_amh_est_geo_mlt_ita_uzb_ven_arw_rom_mcd_tml_swe_lat_grk_swa_aeg_alb_ukr_swt_afr_azi_fin	-0.208371706379047	-0.549116392587891	0.584241636371783
485	vie_owc_kor_jav_pol_bam_ger_geo_akn_bat_prs_amh_ita_aze_fbf_mcd_ind_mlt_tml_fin_yor_ven_aeg_tha_rom_cnt_anl_sod_grk_hun_tur_ctl_eng_bsq_fre_ses_por_svk_dyu_qcu_lit_ukr_zul_amr_wly_mnd_cic_est_sun_heb_slo_tig_sid_igb_pan_hin_tsw_mol_jpn_nor_swe_scr_tag_xho_ben_knd_dut_bul_mao_lat_arw_azi_cze_lda_alb_spa_ewe_urd_swt_bos_rus_bem_dgb_krd_swa_tsn_chh_guj_glc_mly_moo_gam_uzb_afr_hau	0.705013231510013	1.57012024821248	0.119783392641182
486	bsq_azi_rus_ind_kor_tsw_swa_swe_lda_bat_fre_gam_jav_ven_grk_eng_amh_igb_sid_bul_bem_bos_moo_pol_heb_dgb_mcd_vie_cze_dut_aze_ukr_lat_ita_ses_amr_zul_yor_ger_mnd_aeg_mao_knd_svk_nor_tsn_uzb_swt_glc_ctl_akn_cic_fbf_wly_pan_slo_hau_prs_mly_arw_dyu_tml_spa_sod_chh_afr_mol_urd_cnt_qcu_tha_xho_geo_est_tag_ben_scr_jpn_fin_hun_alb_anl_tur_owc_tig_krd_guj_ewe_sun_rom_bam_lit_hin_por_mlt	0.495260923451755	1.1065793440149	0.271329996801002
487	jpn_dyu_bos_sun_mly_alb_tha_bem_ukr_swt_prs_ewe_tig_spa_ben_krd_cze_jav_hin_knd_moo_azi_pol_grk_arw_swe_mol_mcd_xho_tsn_uzb_rus_nor_pan_sod_bat_swa_lit_urd_aze_por_bul_bam_scr_bsq_dut_wly_ctl_mnd_ind_rom_hun_ses_afr_glc_est_qcu_slo_dgb_heb_geo_igb_zul_svk_amh_yor_cnt_tml_ven_mao_tur_vie_mlt_hau_kor_sid_ita_lda_guj_ger_anl_tsw_chh_amr_owc_fin_akn_fre_tag_gam_cic_lat_eng_aeg_fbf	0.915623956748117	2.05419641886222	0.0427629882205693
488	hau_sun_ven_mao_ctl_mly_cnt_hun_fin_bos_zul_uzb_dyu_rus_kor_est_lat_yor_jpn_scr_mnd_wly_mcd_amh_cic_chh_aeg_nor_mlt_owc_amr_afr_bul_qcu_glc_pol_mol_eng_lda_moo_ses_dut_sod_akn_igb_tig_prs_bem_swe_grk_bsq_tsw_lit_slo_ben_tsn_dgb_spa_urd_xho_tur_tml_swa_jav_anl_ita_ukr_fre_aze_arw_alb_rom_pan_ind_bat_geo_bam_heb_ewe_azi_gam_tha_tag_ger_krd_por_vie_sid_guj_cze_svk_fbf_knd_hin_swt	-0.286163592342906	-0.743932591623362	0.458792744578043
489	swe_ita_dyu_kor_sid_rom_swt_tsw_amh_tml_hun_mly_geo_aeg_fbf_nor_ewe_glc_mlt_xho_mol_hau_ses_spa_zul_owc_bat_pol_tag_eng_cic_tsn_slo_est_dgb_bsq_chh_svk_tig_aze_scr_ben_pan_krd_bem_ukr_anl_afr_vie_sun_alb_guj_hin_lat_prs_bos_rus_arw_ind_jpn_ger_knd_fin_wly_dut_qcu_fre_gam_cnt_mnd_akn_amr_swa_azi_por_mcd_ven_urd_uzb_tha_yor_moo_jav_mao_lit_lda_ctl_tur_bam_bul_sod_grk_cze_igb_heb	0.279231542113813	0.661028115644055	0.510228545168192
490	bos_kor_wly_ctl_slo_mnd_azi_geo_ewe_mly_fbf_tha_knd_mlt_arw_moo_qcu_hau_pol_cze_igb_amr_mol_jav_cnt_ita_ses_owc_nor_aeg_heb_por_glc_dgb_jpn_ger_tml_cic_uzb_gam_dyu_yor_krd_ukr_sid_sun_afr_vie_swe_amh_tsw_aze_anl_tag_guj_prs_hin_bam_pan_grk_ven_ind_lat_swa_tsn_swt_eng_bat_akn_rom_fin_alb_xho_scr_zul_dut_est_chh_sod_mcd_ben_lda_bsq_bul_mao_tig_spa_tur_lit_hun_rus_fre_bem_svk_urd	0.416700072771537	1.09496293555327	0.276360561968999
491	grk_dgb_pan_fbf_guj_yor_swe_cze_swt_dyu_akn_tur_svk_anl_kor_lat_rus_fin_geo_ctl_ewe_arw_igb_gam_bam_tha_tsw_krd_jav_uzb_bsq_ita_rom_slo_sid_cic_heb_est_bem_scr_amh_alb_mly_pol_cnt_ven_swa_bul_chh_ger_bos_qcu_owc_bat_vie_mao_knd_lit_tag_dut_aze_afr_mcd_sun_aeg_ukr_ben_mlt_urd_azi_ind_amr_xho_zul_hin_mnd_glc_tig_mol_nor_jpn_hau_sod_ses_wly_eng_por_tml_moo_hun_spa_fre_prs_lda_tsn	-0.679275740181969	-1.77213744968237	0.0796467058677746
492	urd_igb_glc_mly_bos_wly_cic_por_ewe_jav_ses_sod_fre_swe_tml_tsw_rom_mnd_sun_ger_uzb_ita_amr_bul_mol_fbf_tur_aze_tha_nor_ben_amh_mlt_grk_cze_est_knd_spa_bsq_akn_gam_bem_sid_geo_ind_hin_aeg_pan_tag_dyu_moo_afr_hun_lat_kor_azi_hau_mao_arw_swa_bam_vie_swt_rus_eng_lit_alb_ukr_anl_qcu_tsn_owc_slo_xho_svk_zul_cnt_prs_jpn_tig_yor_krd_fin_scr_dut_mcd_ctl_guj_bat_lda_heb_pol_dgb_chh_ven	-0.10914372284065	-0.252102567864736	0.801518091252462
493	yor_jpn_swa_hin_sod_mol_igb_cnt_tig_pan_uzb_mnd_alb_mcd_dut_tur_dgb_kor_xho_heb_mlt_ewe_swe_cic_svk_dyu_qcu_tml_gam_owc_mly_est_aze_vie_hau_nor_pol_por_zul_lat_anl_bul_swt_cze_tsn_hun_grk_azi_glc_chh_akn_bsq_arw_guj_moo_geo_afr_scr_lda_ger_bem_ctl_amr_sun_ben_fbf_fin_aeg_rus_eng_ses_jav_bos_lit_mao_amh_bam_prs_ind_krd_sid_ukr_spa_tsw_tha_urd_ven_rom_bat_knd_ita_fre_wly_slo_tag	-0.11079132963369	-0.256114847826129	0.798427822407472
494	swa_alb_est_gam_moo_kor_bul_chh_krd_yor_xho_glc_sun_fre_ukr_tsw_rus_jpn_ben_ita_cze_por_sid_swe_vie_zul_azi_tsn_grk_uzb_bem_rom_jav_aeg_amh_fbf_mnd_qcu_dgb_mly_slo_igb_ven_pol_bat_prs_tag_wly_tig_ses_anl_tha_amr_hau_svk_aze_bam_nor_owc_mlt_ctl_lat_akn_cnt_dut_heb_guj_spa_urd_afr_knd_mcd_tml_dyu_scr_hun_tur_pan_lit_ewe_ger_cic_swt_hin_ind_sod_bos_geo_mol_eng_mao_fin_lda_bsq_arw	0.209501868855349	0.547212686914434	0.585543386842366
495	grk_svk_hau_qcu_lda_alb_jav_ctl_est_lit_ses_bat_mly_swt_mao_bsq_dyu_uzb_ita_fre_scr_knd_slo_anl_spa_gam_ukr_tag_bos_tha_arw_bem_tur_fin_nor_aeg_pan_eng_mnd_tsw_pol_cic_glc_lat_ind_azi_dut_cnt_aze_mol_mlt_prs_guj_ger_urd_kor_geo_mcd_cze_bul_tml_hun_por_hin_swe_wly_krd_swa_bam_sid_rom_rus_dgb_zul_sod_vie_moo_chh_amr_igb_ven_xho_jpn_fbf_heb_tig_amh_ewe_afr_akn_ben_tsn_sun_yor_owc	0.403166776923369	0.890230179364272	0.375639478956563
496	uzb_slo_ind_kor_jpn_mlt_svk_tig_rus_lda_fbf_ses_bat_tag_hin_mol_urd_sid_tml_tsn_bam_bos_ctl_igb_mcd_amh_fre_rom_est_ben_mnd_dgb_hau_nor_aeg_jav_pan_pol_fin_cze_cic_tsw_ukr_knd_guj_tha_geo_aze_krd_sod_tur_wly_alb_glc_spa_amr_xho_qcu_scr_ven_ewe_mly_moo_mao_anl_owc_gam_cnt_eng_dyu_por_yor_akn_swe_azi_zul_afr_vie_swt_arw_heb_bul_prs_bsq_sun_ita_lit_lat_ger_dut_grk_chh_bem_hun_swa	0.337017279594258	0.878992571505079	0.381670788810891
497	moo_glc_afr_ctl_sun_xho_slo_spa_sid_hin_tig_tur_owc_anl_azi_amh_mlt_hun_mly_ben_bsq_rom_pan_est_akn_mcd_mao_tha_aze_kor_tsw_amr_bem_cnt_lda_wly_urd_heb_chh_eng_arw_svk_bam_hau_swe_ita_lat_dgb_mnd_krd_uzb_gam_guj_prs_scr_tsn_cic_cze_qcu_swa_dut_rus_igb_zul_yor_bat_lit_jav_ewe_sod_bul_ses_pol_nor_ukr_por_geo_swt_grk_fre_ven_ind_jpn_knd_tml_mol_tag_fbf_fin_dyu_aeg_alb_vie_bos_ger	NA	NA	NA
498	amr_scr_ctl_dgb_mol_bam_cic_moo_jpn_ven_tsn_rom_rus_zul_slo_swa_yor_tur_nor_grk_ger_spa_swt_mcd_krd_vie_tsw_mnd_bos_bat_chh_sun_akn_qcu_bsq_alb_glc_ben_sod_afr_gam_amh_arw_tig_xho_hau_ses_svk_anl_heb_sid_prs_kor_swe_cze_hin_bem_mao_pol_igb_aeg_tag_ewe_wly_mly_est_azi_por_lat_uzb_lda_guj_geo_pan_fbf_hun_lit_bul_tha_tml_eng_knd_dut_ita_dyu_fre_aze_urd_ukr_cnt_fin_ind_owc_jav_mlt	0.690049727568883	1.69333083653519	0.0937396827297254
499	sun_igb_tml_hun_mao_cnt_ctl_bos_pan_swt_tag_bam_swe_pol_ind_eng_ses_tsw_bul_grk_hau_est_gam_dyu_ven_hin_fin_kor_bat_dgb_glc_por_aeg_azi_sid_mol_sod_heb_tha_wly_vie_geo_lda_dut_ita_tsn_bsq_mly_krd_knd_cic_jpn_arw_tur_bem_urd_mnd_scr_aze_ben_mcd_lit_zul_uzb_amr_fbf_moo_qcu_rus_xho_cze_anl_jav_nor_ger_akn_fre_spa_svk_owc_guj_alb_ewe_tig_afr_chh_prs_lat_mlt_amh_swa_ukr_rom_slo_yor	-0.259191271944609	-0.622357224129713	0.535229957072596
500	vie_prs_jav_mcd_qcu_tur_fin_swt_por_eng_hun_lat_gam_bsq_sid_ben_jpn_ukr_pol_yor_bul_mlt_fre_swe_bem_ctl_tig_afr_krd_cze_igb_heb_mao_anl_moo_aeg_aze_mnd_chh_mol_est_sun_kor_slo_hau_grk_dyu_xho_bat_spa_cic_ses_geo_bam_nor_swa_cnt_tha_amr_arw_alb_hin_rus_ita_lit_guj_akn_tag_svk_ger_dut_amh_glc_sod_scr_ven_zul_tsw_ewe_uzb_knd_fbf_pan_tml_mly_urd_owc_azi_ind_tsn_wly_rom_dgb_bos_lda	0.320630363475035	0.750274132155616	0.454983609836579
501	kor_sid_mcd_urd_azi_tur_cic_mao_dgb_lit_ger_svk_afr_swa_spa_ukr_fin_uzb_xho_bul_vie_scr_moo_por_ewe_ven_sod_sun_mlt_zul_akn_owc_tsn_est_pol_nor_heb_pan_krd_ind_cze_guj_swt_ita_anl_chh_cnt_jpn_tsw_lat_bos_yor_dut_arw_dyu_swe_bsq_eng_igb_aze_ben_fre_mnd_jav_aeg_wly_tag_mol_ctl_prs_glc_geo_mly_tha_slo_rom_bat_tml_ses_tig_qcu_knd_hau_bam_grk_hin_amh_gam_amr_fbf_rus_hun_bem_alb_lda	0.0652996768814104	0.149912574741525	0.8811582337423
502	ukr_azi_slo_swe_fin_urd_grk_amh_knd_swa_ita_kor_igb_bat_rom_dgb_ben_krd_dyu_mcd_heb_chh_sid_fbf_owc_anl_ind_hau_lat_swt_tsw_bem_mlt_cic_arw_tml_est_fre_hun_zul_ven_yor_mnd_vie_guj_jav_alb_tha_bul_cnt_jpn_tsn_aeg_akn_amr_tag_rus_sod_bsq_qcu_cze_lit_por_moo_tur_prs_mol_pan_mly_xho_pol_aze_ctl_ewe_bos_hin_gam_lda_ger_glc_spa_nor_uzb_ses_svk_wly_dut_afr_bam_geo_mao_tig_sun_scr_eng	-0.0376647870684694	-0.0870274444502701	0.930836804619002
503	chh_ben_fbf_kor_fin_eng_jpn_qcu_cic_alb_mcd_ita_spa_bul_slo_sod_afr_rom_hin_svk_tur_tig_pol_knd_mly_aeg_ctl_ind_swe_hun_por_mlt_mnd_scr_akn_swt_rus_dut_moo_cnt_cze_amr_aze_xho_lit_fre_bos_zul_ses_urd_mao_amh_sid_yor_heb_tsn_ven_owc_swa_est_vie_grk_mol_glc_sun_azi_ukr_wly_ewe_hau_bat_gam_ger_dyu_jav_nor_uzb_tml_dgb_tag_tsw_krd_bem_prs_bsq_geo_igb_pan_arw_tha_guj_lda_anl_lat_bam	-0.0684606596614046	-0.179050992538533	0.858287166144184
504	moo_uzb_qcu_tha_lda_mnd_yor_tsw_sun_rus_jpn_tsn_bat_amr_bsq_mol_est_urd_bos_cnt_dyu_mly_glc_fre_spa_fbf_bam_por_bem_rom_ind_sod_ukr_lat_svk_afr_mcd_vie_aze_fin_cic_aeg_akn_azi_owc_guj_alb_dgb_grk_ses_knd_mao_cze_swe_dut_ven_swt_lit_hin_swa_heb_ben_gam_hun_zul_mlt_ger_scr_wly_ewe_prs_kor_arw_chh_hau_eng_anl_jav_tag_tur_tig_slo_pan_geo_amh_pol_sid_tml_ita_xho_krd_nor_ctl_bul_igb	-0.0445367708550961	-0.120894800200678	0.904035177125235
505	mol_jpn_zul_arw_sid_lit_est_nor_tml_aze_igb_lda_ven_xho_hin_jav_aeg_kor_glc_wly_cnt_ses_slo_eng_heb_ukr_guj_pan_spa_bam_fbf_lat_ita_dyu_ctl_amh_prs_sod_knd_gam_swe_qcu_dut_dgb_mlt_fin_mao_mly_swa_cic_cze_tha_ewe_urd_fre_ind_anl_yor_bat_pol_sun_rus_owc_mnd_geo_tag_tig_svk_hau_chh_swt_akn_rom_alb_vie_hun_bul_grk_uzb_por_scr_moo_ger_afr_bos_krd_azi_mcd_tsw_tsn_bsq_ben_bem_tur_amr	-0.393675900221508	-1.03414335138924	0.303750842665244
506	lda_eng_ukr_chh_dut_slo_arw_afr_cic_bos_gam_tsn_anl_cnt_qcu_mly_sid_mao_bul_swa_xho_por_rom_fin_bem_jpn_sod_tig_heb_mcd_est_uzb_scr_jav_hau_bsq_bam_tag_grk_ctl_akn_ben_amh_guj_fbf_lat_hun_ses_zul_swe_rus_aeg_fre_yor_mol_tml_mlt_azi_geo_ita_ind_urd_cze_svk_hin_dyu_moo_pol_aze_spa_vie_amr_dgb_tha_swt_nor_prs_alb_tsw_ven_lit_igb_wly_pan_krd_tur_ger_mnd_knd_sun_glc_kor_bat_owc_ewe	NA	NA	NA
507	est_por_tsw_eng_dyu_knd_jav_cnt_cze_scr_bul_sid_rom_rus_slo_hin_lda_sun_fbf_bos_mol_ben_gam_cic_tsn_wly_tig_sod_qcu_pan_tag_hun_ven_vie_uzb_ewe_guj_swe_hau_tml_mnd_ger_jpn_akn_mlt_afr_yor_mcd_ita_arw_aze_bem_grk_mly_swa_igb_aeg_bsq_amh_pol_xho_bat_amr_lat_bam_glc_dut_owc_ses_svk_krd_swt_fre_azi_ctl_geo_ukr_heb_urd_spa_kor_tha_anl_dgb_moo_ind_lit_tur_nor_fin_mao_zul_chh_alb_prs	0.11438915732061	0.294582272534378	0.768969558496855
508	lda_scr_ind_glc_mlt_svk_ita_ben_rom_yor_swe_tur_swt_tsn_ger_sun_qcu_fbf_tml_xho_dyu_akn_lit_ven_spa_fin_alb_dut_pan_krd_bat_chh_swa_mcd_hin_kor_gam_rus_mao_bam_mly_moo_urd_igb_arw_amh_bem_anl_bul_afr_sod_hau_mol_tha_lat_geo_ses_jpn_pol_amr_ukr_cnt_aeg_uzb_mnd_owc_grk_ewe_tsw_tig_zul_est_eng_bsq_prs_dgb_tag_sid_azi_vie_nor_guj_cic_fre_jav_ctl_por_slo_cze_heb_wly_bos_hun_aze_knd	1.02600664322685	2.66843364401611	0.00899134020301008
509	guj_afr_fbf_swa_krd_kor_scr_glc_mly_bul_est_mnd_ind_lat_ses_slo_ukr_cic_urd_arw_akn_geo_tsn_dyu_ewe_prs_hin_bam_knd_tsw_jav_hun_zul_dut_alb_jpn_pan_ven_wly_amh_por_sod_bsq_eng_swt_ita_fre_moo_tha_igb_tur_nor_heb_aeg_anl_amr_owc_lit_tml_swe_bem_fin_ger_mao_xho_qcu_mcd_cze_aze_pol_spa_tig_svk_ben_yor_hau_bos_lda_vie_tag_uzb_grk_sid_ctl_mol_gam_bat_rus_dgb_sun_azi_cnt_rom_chh_mlt	-0.0584264198173661	-0.140773339114694	0.888353470108133
510	scr_ind_akn_rom_tag_mao_zul_guj_cic_dyu_geo_alb_qcu_swt_chh_ewe_cnt_swe_gam_aeg_mol_svk_tha_tml_owc_wly_sod_bat_aze_hin_rus_ctl_por_amr_ven_lat_urd_sid_mcd_xho_vie_fbf_spa_tsn_bem_ukr_uzb_afr_ger_amh_fre_ses_yor_igb_nor_hun_dgb_est_knd_fin_bos_tig_slo_prs_glc_ben_jav_arw_kor_swa_bsq_dut_mnd_krd_ita_lit_lda_mlt_eng_grk_mly_anl_cze_bam_heb_tur_jpn_moo_bul_sun_pan_hau_azi_pol_tsw	0.263757420764326	0.629293443361122	0.530699796295557
511	hau_pan_mao_dut_hin_heb_sod_scr_alb_fin_zul_ven_mcd_swe_amr_tml_cnt_tur_cic_eng_igb_aze_gam_nor_mly_bul_bat_rus_mnd_ukr_lit_wly_qcu_ind_dyu_grk_cze_urd_fre_hun_swa_tsn_azi_lda_spa_owc_glc_dgb_por_tha_svk_ewe_tsw_ita_bsq_chh_anl_vie_krd_amh_geo_mol_moo_bem_xho_slo_rom_sid_bam_bos_sun_tig_jav_aeg_est_ses_ctl_arw_knd_kor_akn_swt_lat_fbf_ben_guj_jpn_afr_pol_ger_prs_yor_uzb_mlt_tag	-0.279389589742241	-0.719667589112711	0.47353438078644
512	urd_fbf_cze_ben_rus_mly_igb_sod_bem_swe_cnt_grk_prs_qcu_dgb_lit_bul_glc_aze_sun_spa_moo_hin_akn_owc_yor_scr_swa_ita_mcd_tag_lat_vie_mao_wly_ewe_slo_bsq_tsn_chh_arw_pol_sid_tig_swt_rom_hau_bat_pan_kor_tsw_mlt_guj_alb_azi_ukr_jpn_eng_cic_aeg_fin_gam_afr_zul_fre_geo_tml_knd_jav_est_ses_krd_amh_bos_hun_heb_amr_xho_uzb_dut_lda_mnd_ger_mol_tur_svk_tha_bam_anl_nor_ind_ven_ctl_dyu_por	-0.224564585919864	-0.513369529757616	0.608910308235596
513	anl_rus_mlt_yor_guj_svk_dyu_tsw_ses_ewe_lda_aeg_gam_bam_bsq_bem_ven_uzb_fre_krd_eng_mly_dut_bos_tur_lat_dgb_tha_heb_fin_pan_rom_glc_slo_lit_aze_vie_ctl_swe_moo_zul_jav_geo_alb_amh_tig_hin_ind_hun_ita_akn_sod_chh_fbf_cic_tml_xho_hau_mol_nor_qcu_bat_ger_ukr_spa_por_mnd_jpn_scr_kor_amr_arw_sid_sun_bul_prs_swt_tag_mcd_tsn_igb_wly_grk_cze_urd_azi_cnt_afr_ben_knd_est_owc_pol_mao_swa	-0.231213365303836	-0.597694359779608	0.551496529717827
514	akn_chh_mol_alb_slo_uzb_lat_glc_wly_urd_yor_tig_swt_azi_nor_ewe_cze_dgb_fbf_bos_mly_tur_heb_pan_afr_fin_aze_dyu_cic_qcu_bul_spa_sun_grk_zul_bam_vie_sod_rom_sid_mcd_scr_aeg_guj_ctl_ita_svk_arw_krd_bem_por_cnt_lit_tsn_geo_xho_hun_lda_ger_knd_kor_amr_bsq_pol_mao_anl_tml_ben_jpn_tha_amh_rus_ukr_est_hin_bat_igb_swe_mlt_ven_gam_dut_ses_ind_swa_tag_mnd_tsw_hau_moo_eng_owc_prs_jav_fre	0.581541604209338	1.45759006973198	0.148322141844292
515	heb_scr_cic_mlt_hun_ctl_svk_tig_sod_dgb_krd_amr_qcu_jav_xho_wly_lat_jpn_mol_swe_owc_anl_yor_urd_swt_spa_nor_cnt_fbf_ukr_bul_slo_bos_amh_glc_lit_tsn_tag_tur_tml_ita_ind_dyu_lda_moo_ben_bem_azi_aze_vie_dut_cze_fre_bam_igb_kor_akn_ewe_chh_hau_ger_bat_arw_sid_gam_ses_pan_est_swa_guj_ven_rom_mnd_knd_mcd_bsq_aeg_rus_sun_fin_alb_pol_mao_mly_hin_tha_uzb_por_afr_geo_eng_prs_zul_tsw_grk	0.456133200331522	1.22329552707819	0.224308696445023
516	zul_ctl_tig_afr_bul_prs_glc_sod_cze_jav_swe_ven_fbf_spa_yor_ita_hin_tha_cnt_dgb_vie_mnd_pan_ewe_igb_heb_eng_bam_alb_mao_ind_ger_mol_chh_akn_lda_qcu_dyu_svk_wly_cic_knd_fin_amr_owc_grk_bsq_arw_por_aeg_est_nor_ben_lit_scr_tur_slo_aze_gam_ses_hau_azi_urd_anl_dut_tml_swt_rus_rom_lat_bem_guj_bos_tsw_kor_moo_tsn_uzb_ukr_swa_sun_mlt_tag_bat_krd_jpn_hun_sid_xho_fre_mcd_amh_mly_pol_geo	-0.0154648579187179	-0.0401175390895527	0.968085416767061
517	gam_cnt_bul_uzb_afr_fin_rus_mao_mcd_swe_tsn_geo_lit_por_amr_bam_fbf_lat_bsq_mlt_dyu_cze_igb_tha_est_ven_bat_akn_ger_anl_slo_dgb_pol_moo_amh_lda_kor_xho_wly_arw_jav_dut_svk_cic_hau_grk_sid_ukr_heb_ses_qcu_sun_jpn_tag_zul_tml_hin_ita_ewe_mol_aze_swa_swt_tig_tsw_guj_nor_vie_bem_pan_ben_glc_owc_ctl_chh_mly_knd_prs_tur_hun_scr_aeg_alb_eng_fre_yor_azi_sod_mnd_urd_bos_krd_rom_ind_spa	0.211034564884682	0.484864568795313	0.628912530002605
518	urd_scr_fre_ctl_dgb_tag_xho_bam_fin_ewe_tig_azi_owc_pan_chh_sod_jpn_qcu_ukr_bat_pol_hau_ita_tsw_spa_svk_amh_dut_cze_lit_mao_rom_tur_mly_rus_zul_ind_hun_bul_mol_mnd_krd_ven_anl_guj_moo_kor_akn_yor_est_wly_bos_heb_aeg_swa_cic_ses_tsn_ben_dyu_vie_prs_ger_sun_nor_amr_fbf_swt_mcd_sid_cnt_glc_gam_hin_bsq_tml_por_lda_uzb_igb_eng_bem_lat_grk_mlt_tha_afr_swe_arw_geo_knd_jav_alb_aze_slo	-0.948059135110741	-2.68012114538518	0.0087054146145762
519	prs_spa_por_bsq_tml_akn_ita_scr_sid_jpn_jav_cic_lda_gam_cze_hin_uzb_cnt_ewe_ses_owc_ukr_pan_mcd_kor_mnd_rom_knd_bos_bem_bat_heb_tig_mol_ctl_mly_chh_grk_tsw_lat_glc_eng_pol_slo_rus_guj_nor_aze_aeg_xho_ven_mao_est_tha_lit_mlt_yor_ger_fin_wly_qcu_arw_vie_tsn_dut_afr_bul_swt_sun_ben_amr_swe_krd_tur_tag_swa_fre_dyu_geo_fbf_hau_dgb_sod_anl_alb_zul_azi_amh_urd_ind_hun_moo_bam_igb_svk	0.46001247505905	1.27127225207397	0.206802187821268
520	tsn_wly_akn_spa_knd_pan_kor_azi_moo_amh_fre_chh_por_ger_tha_xho_dgb_ukr_mlt_guj_bsq_swt_scr_swa_ses_dut_aeg_sod_tml_tig_ben_tag_bat_jav_fin_ven_mol_anl_mly_cic_fbf_hau_bos_svk_krd_mnd_vie_dyu_eng_urd_yor_amr_alb_lit_zul_ind_glc_cze_ita_mao_slo_hun_rom_hin_ctl_lat_tur_lda_pol_geo_rus_tsw_qcu_cnt_arw_owc_grk_swe_afr_uzb_sid_nor_igb_bem_est_aze_sun_bam_bul_mcd_jpn_prs_heb_gam_ewe	-0.416522423195446	-0.967164127009718	0.335970433506762
521	lda_bem_ukr_yor_zul_hun_ctl_xho_tsw_tsn_jpn_grk_ses_moo_chh_jav_tha_mlt_swa_mao_bam_prs_ewe_tag_swe_cnt_dut_vie_mol_amh_pol_aeg_knd_rus_scr_aze_sun_mly_rom_gam_uzb_mcd_alb_ben_qcu_guj_afr_urd_fbf_hin_lit_azi_slo_bul_nor_dgb_pan_igb_svk_bsq_fre_wly_tml_est_owc_spa_cic_fin_sid_geo_tur_sod_dyu_ita_mnd_amr_swt_por_kor_bat_akn_heb_krd_cze_glc_lat_ger_eng_ind_tig_anl_arw_ven_hau_bos	0.244716711014703	0.559954041956445	0.576857073528314
522	bem_igb_dut_rus_aze_cze_qcu_cic_tur_tsn_tig_azi_lda_zul_anl_fbf_hin_bul_jav_guj_dgb_scr_owc_akn_bam_sod_vie_spa_gam_ind_slo_afr_bat_pan_amh_tml_wly_ctl_aeg_bsq_sid_fre_hun_alb_mly_ses_urd_tsw_swe_rom_glc_bos_dyu_grk_kor_chh_prs_swa_amr_xho_lit_mlt_knd_sun_cnt_jpn_svk_geo_eng_swt_yor_hau_arw_mcd_tha_mol_heb_ven_ukr_mao_pol_ewe_tag_krd_est_uzb_lat_nor_moo_ger_fin_por_ben_mnd_ita	0.235557474505648	0.551362202525911	0.582707717625455
523	bat_lit_bos_rom_amh_dgb_tml_xho_vie_sun_bam_nor_igb_zul_owc_azi_amr_spa_aze_yor_rus_ukr_mnd_tig_cnt_swt_prs_hun_gam_guj_pan_wly_ctl_akn_tsw_tur_ben_bem_hau_bul_qcu_cze_bsq_arw_ewe_lda_ven_chh_geo_fre_eng_fin_slo_swa_alb_anl_tha_knd_swe_mlt_scr_krd_por_tag_cic_dut_lat_uzb_grk_sid_glc_afr_hin_ses_tsn_ind_ger_sod_jav_pol_est_urd_kor_aeg_ita_heb_fbf_mol_jpn_dyu_mcd_moo_mly_svk_mao	-0.950039593459052	-2.19442023876835	0.0306959868644028
524	fbf_bul_moo_hau_bem_glc_mly_aze_scr_amr_bat_hin_anl_urd_ses_geo_qcu_nor_dgb_arw_wly_tsn_aeg_gam_alb_rus_fre_ven_spa_tml_mol_mlt_ctl_sod_dyu_amh_jav_cze_tig_hun_prs_ben_tsw_akn_knd_swe_swa_uzb_igb_por_owc_lit_dut_tur_ger_lda_slo_pan_ukr_tha_swt_mcd_pol_mnd_afr_sun_zul_chh_bam_grk_sid_xho_kor_bos_mao_krd_ind_heb_vie_lat_yor_est_guj_ita_cnt_ewe_bsq_azi_jpn_cic_eng_fin_svk_rom_tag	NA	NA	NA
525	swe_slo_amh_scr_anl_afr_xho_tsn_mnd_jpn_mcd_tur_bam_hin_bat_aeg_swa_est_knd_tml_grk_ger_eng_fin_dyu_ind_fre_fbf_sid_nor_ben_igb_sod_guj_lat_gam_moo_zul_svk_wly_amr_mlt_bul_krd_sun_rom_qcu_arw_yor_akn_tig_alb_por_pol_glc_lit_ita_kor_hun_vie_ses_cze_chh_swt_bos_lda_mol_dgb_ukr_mly_ctl_urd_tsw_tha_jav_spa_cic_cnt_geo_ven_mao_aze_pan_uzb_heb_bsq_prs_ewe_bem_owc_dut_hau_rus_azi_tag	0.378433918792055	0.963140412261364	0.337974744737065
526	ind_afr_aeg_svk_tag_rom_ukr_mcd_nor_mao_sid_knd_prs_mlt_bat_tsn_cic_lda_qcu_jpn_cnt_est_hun_bam_ita_fbf_lat_fre_mly_tig_spa_aze_cze_tha_por_hin_xho_gam_bul_anl_eng_pol_slo_ewe_hau_swe_ben_ses_urd_scr_owc_bem_swt_dgb_grk_rus_bos_swa_tsw_ger_kor_dut_uzb_yor_bsq_tur_alb_amh_chh_ven_guj_sun_akn_jav_tml_arw_geo_amr_heb_mol_zul_igb_ctl_azi_fin_moo_pan_sod_krd_lit_dyu_glc_wly_vie_mnd	-0.154366551947769	-0.361056534628052	0.718876076941031
527	uzb_tml_svk_bul_pol_arw_azi_krd_tsn_slo_hun_urd_cic_ctl_sod_swt_jav_cnt_bam_est_swe_bem_prs_amr_rus_por_ita_cze_lat_glc_tig_hau_tur_bos_fbf_dgb_knd_owc_tsw_guj_wly_lda_mly_ind_dyu_spa_anl_mol_qcu_scr_amh_sid_sun_jpn_dut_ukr_moo_mlt_alb_eng_swa_lit_gam_ses_zul_mao_ewe_akn_hin_tag_pan_aeg_chh_afr_geo_rom_heb_nor_mcd_kor_xho_aze_ger_bat_fre_ben_tha_ven_vie_igb_bsq_fin_grk_mnd_yor	0.717702772040203	1.84774313538404	0.0678181618836694
528	tag_hin_scr_moo_qcu_bam_chh_uzb_tur_lat_est_rus_grk_tig_wly_mnd_pol_swt_ewe_gam_hun_swa_ita_amh_zul_spa_akn_dyu_pan_tsn_rom_fbf_urd_krd_sid_xho_lda_aeg_dut_geo_azi_svk_anl_owc_alb_cnt_knd_ses_bem_heb_kor_lit_slo_mlt_hau_ctl_nor_igb_swe_bat_fre_jav_bsq_tha_mol_sun_tsw_yor_guj_mly_ukr_por_tml_mcd_fin_prs_glc_cze_bos_ger_dgb_ind_eng_mao_ven_afr_aze_amr_jpn_bul_arw_cic_vie_ben_sod	-0.0286783143591725	-0.0679661401755485	0.945958501314899
529	glc_swa_ewe_bem_fin_tag_tsn_moo_ger_amh_grk_sid_jav_vie_cic_por_est_tml_xho_qcu_hau_amr_tha_svk_pol_ind_afr_swt_ven_heb_ita_dyu_chh_dut_lit_ctl_cze_mly_dgb_bos_prs_knd_nor_cnt_eng_pan_scr_guj_anl_hin_ben_tur_krd_yor_mnd_azi_bam_rom_igb_kor_fre_zul_ses_akn_sod_owc_mao_alb_aze_gam_arw_tsw_sun_wly_fbf_geo_mlt_mol_aeg_uzb_mcd_spa_ukr_slo_bul_urd_rus_swe_bat_bsq_lat_tig_jpn_hun_lda	1.13601947181127	2.7056856837266	0.00810857566905534
530	ven_cic_swt_dyu_spa_jav_est_tur_nor_tha_ger_tsw_zul_ind_azi_afr_sid_owc_cnt_fre_ben_rom_alb_amr_slo_glc_gam_tml_xho_igb_rus_eng_ewe_sod_vie_fbf_prs_bsq_qcu_ita_lat_yor_bam_aze_bat_jpn_por_pan_chh_lit_cze_tsn_urd_bul_moo_mao_geo_dgb_krd_scr_knd_ses_fin_mlt_swa_mol_hau_ctl_ukr_swe_mcd_akn_amh_bem_hin_kor_aeg_arw_sun_tig_lda_anl_heb_wly_pol_bos_mnd_dut_grk_mly_svk_tag_hun_uzb_guj	-0.119384809830558	-0.311105474001579	0.75641670242204
531	heb_sid_aze_mly_scr_chh_fbf_rus_hau_arw_por_dyu_swa_bos_lat_knd_wly_vie_bat_yor_xho_igb_eng_cnt_pol_lda_prs_ewe_tha_hin_ukr_anl_owc_akn_tsn_jav_tag_geo_tur_zul_ger_sun_krd_mol_jpn_gam_aeg_fre_tig_amh_rom_mnd_tsw_bsq_cze_grk_sod_alb_afr_pan_ses_lit_dut_fin_ctl_azi_ita_ven_svk_slo_bul_nor_guj_swt_swe_dgb_bem_qcu_moo_mao_cic_bam_est_hun_spa_ben_amr_mcd_urd_kor_mlt_glc_tml_uzb_ind	0.220747538864454	0.565118750382752	0.57335373996131
532	grk_lat_amh_guj_spa_swt_sid_dyu_jpn_rus_amr_tml_ben_cic_bos_bul_fin_jav_nor_glc_anl_ger_igb_svk_ita_wly_lit_mcd_yor_arw_tig_vie_slo_heb_ven_scr_kor_moo_mlt_eng_zul_ses_knd_owc_lda_rom_hin_tha_akn_fre_swa_tag_azi_bsq_gam_geo_tsw_afr_hau_uzb_est_sun_mly_sod_tsn_dut_cnt_dgb_ukr_mao_swe_ewe_hun_alb_xho_fbf_urd_krd_tur_bem_cze_chh_ind_ctl_por_mol_mnd_aeg_pan_bam_pol_bat_aze_prs_qcu	0.747092585118344	1.67062646562693	0.0981577203103276
533	heb_hau_vie_knd_sid_zul_svk_guj_chh_aze_amh_cze_moo_aeg_ctl_glc_sun_akn_krd_nor_mcd_bul_eng_lit_ben_qcu_prs_alb_swe_grk_fin_tha_ewe_jav_tml_pol_ukr_kor_dut_amr_anl_mlt_por_tur_tag_ger_ses_mnd_scr_owc_est_ven_lda_dgb_tsn_dyu_bsq_cic_hin_spa_mly_bam_bos_ita_mol_swa_afr_urd_lat_bem_tig_gam_cnt_rus_bat_slo_jpn_fre_swt_wly_fbf_igb_xho_ind_rom_hun_sod_geo_pan_mao_tsw_azi_yor_arw_uzb	-0.943499505136778	-2.29628987003539	0.0239050179337629
534	tsn_ses_grk_geo_tag_dut_afr_heb_hun_pol_tsw_bos_tha_swe_yor_urd_gam_jpn_krd_chh_mnd_ben_cze_mol_mly_bam_wly_est_tur_alb_hau_rom_bat_qcu_hin_ger_ukr_vie_scr_igb_aze_ind_amh_swa_ven_sod_fin_azi_lat_bsq_ita_anl_bul_ctl_pan_mcd_slo_owc_ewe_mlt_bem_moo_arw_spa_lit_knd_sid_kor_fbf_svk_cnt_jav_glc_aeg_dgb_eng_mao_uzb_guj_cic_sun_zul_tml_lda_xho_rus_nor_prs_dyu_fre_por_tig_akn_amr_swt	-0.429786817171254	-1.10737087266833	0.270989554391182
535	aze_prs_pol_aeg_sod_anl_cnt_heb_tha_lda_nor_ven_igb_sid_kor_fbf_qcu_tur_est_dgb_svk_geo_eng_bat_guj_scr_por_wly_glc_grk_gam_tsn_ger_tag_moo_mcd_slo_owc_mly_rus_uzb_ben_yor_fin_cze_fre_bos_mnd_spa_bem_bsq_dut_hun_knd_amh_pan_lat_afr_bul_tml_hin_tsw_alb_jpn_tig_chh_bam_mao_swt_amr_swe_mol_urd_xho_mlt_ukr_vie_azi_jav_dyu_rom_lit_swa_krd_cic_ewe_ita_akn_sun_zul_arw_hau_ses_ctl_ind	0.198969778166588	0.477790198173145	0.633920644050344
536	mly_alb_cnt_ven_eng_pan_yor_scr_tsw_bul_chh_gam_ita_glc_tml_bsq_amr_kor_sid_azi_ukr_aze_owc_mao_ger_tha_nor_swt_aeg_bos_mcd_ewe_pol_dyu_bam_vie_qcu_ses_lat_amh_dgb_por_tur_wly_rus_moo_akn_svk_krd_urd_fin_bat_zul_tig_sun_lda_knd_ctl_mnd_mlt_jav_igb_mol_uzb_swe_grk_afr_fbf_jpn_prs_bem_hin_rom_est_lit_swa_geo_sod_slo_xho_spa_cze_hun_ind_dut_ben_cic_guj_arw_tsn_heb_anl_hau_tag_fre	-0.933469738535309	-2.22916836102573	0.0282108137461507
537	ukr_prs_bam_afr_anl_mly_jpn_qcu_pol_pan_cnt_fin_glc_scr_dgb_swa_rom_vie_urd_ita_yor_sid_arw_ses_bsq_knd_grk_amh_xho_aze_bos_bul_tml_mol_mao_tsw_sod_gam_krd_tha_svk_tsn_azi_ind_fbf_slo_akn_dyu_geo_jav_cze_tig_chh_wly_moo_swt_rus_alb_ger_ben_hau_amr_zul_mlt_cic_eng_lda_mcd_lit_heb_igb_ven_lat_tur_sun_guj_ewe_ctl_hin_spa_kor_bem_dut_bat_mnd_owc_est_nor_uzb_hun_por_swe_tag_fre_aeg	0.182678023968705	0.465872266096715	0.642396191749713
538	scr_igb_dyu_grk_svk_mol_pol_swt_vie_moo_mlt_rom_pan_ewe_owc_aeg_cze_azi_est_ben_bem_ger_kor_urd_mnd_amh_xho_akn_bsq_sod_ven_knd_spa_ctl_bam_mcd_swe_tha_sid_alb_sun_dgb_dut_heb_lda_glc_arw_tsw_slo_yor_mly_tur_uzb_por_fin_tsn_fbf_chh_jav_anl_amr_hun_hin_ita_tml_ukr_lit_qcu_tag_swa_gam_fre_bos_nor_ind_geo_lat_cnt_hau_rus_afr_bat_eng_zul_ses_krd_wly_mao_jpn_prs_tig_bul_aze_cic_guj	-0.335919108749614	-0.802903619399771	0.424077641815779
539	swe_qcu_pan_tha_aeg_kor_krd_swt_aze_nor_tur_dyu_fbf_heb_mao_ben_zul_amh_bos_ger_rus_hau_scr_eng_hin_gam_uzb_bat_cnt_ses_slo_lda_sun_moo_bam_igb_azi_tsw_chh_glc_cze_vie_jpn_xho_spa_akn_dgb_mol_mly_alb_grk_bsq_hun_ven_urd_tig_jav_ind_fin_est_anl_owc_wly_yor_mlt_rom_guj_ctl_swa_mcd_knd_dut_cic_lat_svk_geo_arw_ita_tsn_tml_mnd_sod_por_prs_lit_afr_tag_ewe_bem_bul_ukr_fre_pol_amr_sid	0.360452258818467	0.852012118515445	0.39639610303833
540	tml_jav_ind_dut_tig_kor_dyu_bem_knd_guj_est_anl_qcu_bsq_dgb_akn_wly_swa_lat_bat_aeg_ben_mnd_nor_sun_krd_por_cic_bam_mcd_scr_alb_hin_fin_spa_lit_cnt_moo_chh_cze_sod_svk_tag_mao_jpn_slo_zul_mol_pan_xho_bul_ewe_bos_tha_pol_gam_ses_ita_tur_heb_uzb_mlt_azi_swt_vie_hun_rom_sid_ctl_fbf_ger_fre_ven_amr_grk_amh_igb_hau_geo_owc_mly_ukr_glc_arw_tsn_prs_eng_lda_afr_yor_aze_urd_swe_tsw_rus	0.0138313210199929	0.034355207115768	0.97266753165282
541	ben_mcd_fbf_rus_yor_knd_mao_bem_sun_zul_kor_aeg_ger_wly_bul_mlt_bam_spa_prs_pol_arw_est_dgb_por_cze_tsn_moo_gam_vie_cic_rom_swe_lit_sid_chh_uzb_tig_krd_heb_cnt_ukr_ind_swt_jav_anl_dyu_mol_fin_tha_jpn_tur_swa_amh_ita_mnd_xho_sod_owc_ctl_hin_grk_azi_aze_guj_geo_akn_svk_amr_urd_afr_tag_hun_tml_bsq_lda_slo_nor_alb_tsw_ewe_ses_lat_igb_hau_fre_scr_eng_bos_ven_glc_dut_qcu_pan_mly_bat	0.0464345381132981	0.11821721535515	0.906150510298639
542	chh_prs_moo_tag_eng_owc_dyu_rom_lit_fre_mao_hun_swe_glc_mlt_ben_cic_lat_tur_bsq_hin_svk_amh_grk_alb_fin_jav_gam_uzb_ses_knd_aze_igb_bat_ind_aeg_scr_bem_pol_cze_slo_urd_mnd_yor_ewe_dgb_bul_tha_jpn_amr_geo_cnt_akn_sod_rus_tml_sun_wly_arw_krd_tsn_spa_heb_tig_xho_por_tsw_anl_bos_hau_nor_ctl_pan_qcu_mol_vie_azi_est_swt_mly_zul_bam_mcd_dut_afr_lda_ven_ita_kor_fbf_sid_guj_swa_ukr_ger	-0.220373958463859	-0.577217031630333	0.565187586207191
543	yor_geo_tha_ven_aeg_svk_tsn_fbf_guj_bul_cze_ukr_prs_vie_ses_heb_mnd_bsq_qcu_bem_aze_sod_tml_ewe_spa_bam_rom_por_lda_dut_mlt_amh_sid_nor_amr_ind_wly_swt_owc_swa_urd_hau_fre_anl_scr_knd_tig_mly_rus_chh_lat_jav_eng_cnt_dyu_cic_bos_akn_afr_kor_azi_jpn_est_pol_zul_moo_hin_lit_igb_tag_krd_glc_gam_ger_mcd_ben_bat_ctl_mol_ita_arw_sun_dgb_tsw_hun_swe_xho_grk_fin_mao_uzb_slo_alb_pan_tur	0.570033539863545	1.29928842126751	0.197056761050682
544	cnt_jpn_tha_alb_guj_rus_swt_rom_mly_lda_fre_sod_cze_gam_owc_tsn_mlt_fin_svk_ses_aze_por_aeg_jav_bos_anl_heb_mcd_uzb_vie_akn_kor_est_wly_fbf_afr_slo_bsq_moo_glc_ukr_pan_sun_dgb_eng_prs_ind_lat_swe_sid_mao_urd_ewe_scr_tag_zul_bam_mol_igb_hin_spa_ita_ctl_lit_mnd_tml_ger_grk_amr_hun_bat_bem_krd_ven_xho_dyu_azi_chh_tig_ben_cic_yor_pol_qcu_swa_geo_hau_tur_nor_arw_tsw_dut_bul_knd_amh	-0.746239063440105	-1.72869345844142	0.0871824861802856
545	owc_bul_tsn_ctl_mcd_slo_cic_lda_dgb_dut_guj_sid_bam_wly_bsq_mly_swe_amr_mao_kor_glc_scr_cze_moo_uzb_afr_vie_bem_zul_yor_arw_ita_jav_tsw_hau_tag_anl_ind_aeg_chh_gam_cnt_aze_xho_hun_grk_por_ewe_spa_ger_geo_svk_fre_mnd_akn_rom_ven_lit_urd_pol_ses_rus_tml_dyu_azi_lat_pan_tha_mlt_qcu_heb_swa_bat_ukr_mol_jpn_hin_eng_tig_ben_sod_alb_fbf_amh_swt_bos_est_sun_igb_fin_nor_knd_prs_tur_krd	0.350824606386524	0.823087038721099	0.412564103003719
546	lda_chh_ukr_akn_pol_anl_zul_tig_jav_aze_dyu_urd_glc_ind_por_tha_tml_slo_lit_qcu_bos_heb_ven_hun_xho_ses_tur_tsw_amh_hin_bul_owc_fbf_yor_fin_sid_kor_igb_svk_ctl_sun_amr_bam_dgb_tsn_nor_mol_rom_jpn_swt_eng_spa_mlt_lat_rus_sod_mnd_guj_vie_pan_fre_ger_uzb_afr_arw_swe_prs_moo_krd_swa_azi_bsq_aeg_wly_ita_ben_est_hau_alb_bat_geo_cze_mly_mao_gam_bem_knd_cic_cnt_tag_mcd_grk_dut_scr_ewe	0.647262030062174	1.66951133439324	0.0983789963781103
547	knd_tml_mly_lit_slo_mnd_hau_qcu_heb_amr_lda_ses_chh_yor_aze_cic_fre_uzb_ctl_tag_ukr_bsq_ben_mcd_azi_tig_sun_xho_ita_cnt_akn_tsw_ven_tha_dyu_sid_rom_ger_anl_fin_sod_est_swt_igb_rus_mlt_dgb_jpn_lat_amh_jav_cze_bam_mao_gam_bos_alb_dut_owc_grk_wly_ind_aeg_eng_tsn_tur_krd_geo_moo_hun_bat_scr_guj_kor_swe_zul_mol_spa_nor_afr_prs_pol_bul_urd_svk_glc_swa_vie_hin_arw_ewe_por_fbf_bem_pan	-0.966925348820414	-2.344685155836	0.0211706388035516
548	fin_glc_ses_geo_swt_cic_tur_mly_cze_zul_slo_pan_ven_bat_uzb_cnt_sod_ewe_ukr_grk_bos_owc_knd_nor_scr_yor_hau_ger_tag_jpn_hin_mnd_tsn_por_tig_amh_wly_heb_urd_dyu_chh_arw_dgb_swe_mao_ita_swa_alb_fre_sid_rom_ind_tml_bsq_hun_jav_mlt_akn_rus_spa_amr_guj_sun_mol_xho_est_igb_pol_azi_svk_tsw_bem_lat_gam_mcd_moo_dut_anl_bul_tha_lda_vie_krd_ctl_aeg_aze_lit_kor_afr_fbf_eng_bam_ben_prs_qcu	0.466406724151605	1.07041666421088	0.287202014327613
549	hin_gam_mao_zul_aze_spa_tha_mlt_grk_slo_bat_jav_swt_ben_bos_ses_fre_est_owc_sun_anl_xho_por_dyu_lda_glc_ewe_prs_krd_alb_jpn_cze_tsn_pol_arw_akn_ukr_aeg_mcd_scr_heb_kor_amh_ita_swa_pan_sod_dgb_svk_rus_ven_tml_guj_moo_igb_mnd_yor_hau_mol_qcu_hun_ctl_bul_afr_lat_dut_azi_bam_fin_sid_chh_eng_tsw_tur_swe_bsq_vie_tig_urd_nor_amr_rom_bem_wly_ind_cnt_ger_geo_knd_mly_lit_fbf_cic_tag_uzb	-0.990007535620564	-2.30581142283786	0.0233436560541098
550	glc_akn_tha_jpn_cnt_cze_guj_anl_rom_aze_sun_est_hun_sid_tur_prs_tml_amr_urd_hau_xho_nor_krd_swa_afr_fin_swe_bos_heb_zul_jav_lat_rus_tsw_fre_aeg_pan_azi_yor_amh_sod_ses_qcu_alb_lit_geo_igb_kor_cic_ben_mly_swt_dyu_ctl_bem_moo_ewe_ita_pol_por_ukr_bsq_dut_mol_bat_wly_slo_ven_tag_eng_owc_arw_gam_hin_scr_mcd_dgb_tig_mao_ger_ind_mnd_grk_fbf_bul_svk_uzb_mlt_bam_knd_chh_vie_tsn_spa_lda	-0.662401574014322	-1.70482123678147	0.0915663142577845
551	cic_geo_hun_uzb_bsq_qcu_moo_sod_mcd_mol_gam_tsw_amh_hau_pan_cze_guj_igb_bam_aeg_swe_mao_chh_spa_fbf_ven_cnt_ukr_alb_amr_akn_azi_sun_kor_dgb_ben_vie_ind_knd_est_bul_slo_fre_aze_zul_ewe_heb_fin_owc_bat_tml_bos_glc_swa_rus_tsn_por_jpn_dyu_ctl_swt_tur_afr_ita_hin_nor_pol_tag_grk_mnd_urd_lat_tig_ses_lit_arw_sid_svk_mly_lda_dut_krd_tha_rom_anl_scr_mlt_ger_bem_eng_prs_jav_yor_wly_xho	-0.142740092084844	-0.326162153579874	0.745034486923107
552	ses_swe_grk_moo_akn_zul_fin_tig_aze_rom_mao_spa_pan_tag_rus_ukr_heb_krd_tur_ben_hin_svk_anl_igb_cnt_amh_glc_ind_aeg_por_tsn_jpn_wly_cze_eng_vie_lat_alb_hun_bat_owc_mnd_guj_swa_gam_tha_knd_hau_dgb_mly_mol_lit_swt_scr_ita_qcu_prs_geo_tml_afr_ctl_slo_fre_bem_bam_ewe_tsw_cic_sun_dyu_fbf_sid_nor_mcd_bsq_ger_kor_amr_chh_ven_bos_bul_sod_pol_arw_urd_uzb_jav_xho_mlt_dut_lda_azi_est_yor	-0.25869165574201	-0.593546683143732	0.554256224979639
553	vie_geo_sun_arw_bsq_xho_mnd_amr_amh_afr_pol_swa_sod_knd_swe_alb_tur_bam_mao_mol_spa_nor_swt_ses_tag_tig_por_ita_lat_dut_mcd_bos_grk_lda_moo_jpn_uzb_rom_kor_bem_guj_mlt_bul_tsn_cic_slo_cze_wly_aeg_tsw_pan_cnt_ctl_sid_dyu_bat_gam_jav_anl_ukr_tml_ger_mly_svk_ind_yor_tha_azi_hau_qcu_krd_ven_fin_ben_scr_fre_glc_rus_hin_dgb_urd_est_hun_akn_igb_eng_prs_ewe_aze_heb_lit_chh_fbf_owc_zul	-0.064281143034478	-0.167159187717448	0.867607727878515
554	hau_zul_urd_lda_tag_tha_moo_vie_nor_aze_rus_scr_qcu_cze_swe_owc_sid_tml_slo_dut_gam_ita_bsq_svk_tur_alb_rom_bul_knd_mnd_uzb_por_tig_dyu_bat_cnt_bem_ind_xho_amh_lat_sun_geo_ukr_chh_est_swa_ctl_yor_aeg_glc_amr_tsn_ewe_hin_ses_fbf_dgb_kor_swt_azi_grk_akn_fin_heb_hun_afr_spa_lit_sod_ben_mly_anl_pan_eng_mao_jav_jpn_krd_mcd_fre_guj_bam_mlt_arw_ven_tsw_bos_ger_igb_prs_cic_wly_pol_mol	1.04161239281134	2.67744917811112	0.00877004432608075
555	zul_uzb_mly_est_cze_lat_cic_kor_ses_tsw_ita_bsq_lit_cnt_ewe_arw_slo_dut_aeg_swe_knd_akn_swa_ven_krd_moo_bem_fbf_bat_fin_ctl_dgb_swt_wly_tig_igb_azi_sid_mcd_chh_guj_grk_sod_mol_bam_sun_vie_tag_hin_ukr_ind_jav_nor_alb_amr_svk_xho_hau_jpn_mao_scr_yor_hun_por_lda_gam_fre_rus_pan_eng_bos_pol_geo_heb_afr_qcu_bul_tha_mnd_mlt_amh_spa_anl_ger_urd_rom_glc_tsn_prs_tml_dyu_ben_tur_owc_aze	-0.220028875217928	-0.504490671935194	0.615109850832746
556	yor_sid_gam_hun_geo_zul_mlt_jpn_ewe_bsq_aze_ven_svk_prs_igb_dyu_hin_anl_fre_mnd_jav_pan_dut_slo_arw_owc_moo_azi_cic_rus_lda_heb_ita_amh_bos_scr_krd_swt_mol_glc_spa_tag_alb_ind_bem_swa_lat_fbf_akn_sun_tur_tml_tig_bam_fin_bat_dgb_kor_tsn_est_amr_cnt_wly_xho_chh_nor_qcu_grk_swe_hau_por_mly_ger_eng_uzb_tha_knd_afr_ben_guj_ukr_ctl_sod_aeg_pol_bul_vie_cze_mao_urd_mcd_ses_lit_rom_tsw	0.061585485210454	0.139456753669398	0.889390791121692
557	chh_hau_mlt_rom_tag_cic_mao_mnd_swt_sid_jpn_grk_cze_bam_sun_swa_fin_ita_alb_prs_por_qcu_urd_krd_ewe_slo_uzb_ger_spa_mol_bul_bat_dyu_eng_yor_heb_afr_wly_ses_tig_igb_akn_zul_pan_dgb_geo_ukr_sod_tsw_swe_ben_rus_amh_hun_bem_tha_nor_cnt_aeg_ven_ind_tml_guj_est_pol_owc_bsq_jav_mly_xho_scr_lda_moo_aze_mcd_dut_lit_fbf_arw_ctl_bos_tur_vie_knd_fre_azi_kor_hin_glc_lat_svk_amr_gam_anl_tsn	0.527074732928788	1.19818405571937	0.233889959816151
558	chh_fin_hin_arw_akn_mcd_rus_hau_igb_tig_zul_tml_wly_mol_mly_mnd_dut_lit_prs_jav_fre_por_vie_eng_cze_bul_alb_yor_amr_bos_anl_urd_tha_swa_ben_owc_bat_cic_scr_dyu_mao_tag_moo_pan_ita_sid_lda_geo_ses_qcu_hun_amh_tsn_glc_ind_sun_bem_lat_xho_sod_ctl_est_gam_mlt_ven_heb_dgb_bam_jpn_ger_bsq_slo_ewe_spa_tur_kor_fbf_rom_ukr_pol_guj_uzb_swe_afr_svk_knd_aze_nor_krd_swt_azi_cnt_grk_aeg_tsw	-0.884597941989577	-2.30093146974805	0.0236298938957431
559	bul_est_gam_dyu_ben_krd_hun_zul_ses_bat_ewe_mlt_ven_kor_uzb_fbf_chh_amr_jpn_sun_lda_tsw_mcd_tag_tsn_nor_alb_slo_cic_akn_ger_mnd_cze_vie_swa_wly_scr_rus_moo_rom_mly_bam_mao_ita_urd_hau_bsq_pan_yor_por_spa_aeg_guj_dut_tha_qcu_swt_xho_heb_sid_sod_azi_lat_dgb_bos_prs_lit_bem_anl_mol_fin_cnt_owc_amh_jav_ctl_ukr_tig_fre_afr_svk_tur_grk_tml_eng_aze_swe_geo_knd_arw_hin_glc_igb_ind_pol	-1.12622377748234	-2.68134163201094	0.00867603755883617
560	bem_kor_dyu_afr_akn_tag_owc_jav_spa_ses_knd_tha_xho_tsn_fin_aze_tur_chh_bul_mnd_qcu_mlt_pol_ven_dgb_por_pan_bat_mao_lat_zul_eng_alb_ctl_lda_grk_cnt_sod_gam_rom_krd_ind_dut_hin_mol_jpn_swa_cze_mcd_nor_vie_igb_anl_glc_hun_scr_rus_tsw_sun_mly_lit_fre_geo_ger_guj_urd_amh_ben_bam_fbf_swe_swt_aeg_moo_ewe_ita_cic_bsq_ukr_heb_amr_est_hau_slo_svk_yor_uzb_sid_azi_bos_tig_arw_tml_wly_prs	0.50757176562661	1.13463151774481	0.259445763723867
561	mnd_swa_lat_bsq_por_tsn_mlt_grk_cic_eng_ctl_dgb_glc_urd_anl_sun_fbf_ven_arw_tag_lit_ses_bos_owc_bul_alb_vie_igb_dyu_guj_qcu_knd_wly_tur_hun_prs_jpn_yor_mcd_swt_rom_aeg_pol_mly_fre_krd_dut_amh_pan_amr_est_hin_tig_azi_uzb_heb_svk_sod_afr_mao_moo_hau_gam_chh_ind_zul_spa_scr_sid_akn_xho_cnt_jav_aze_tml_slo_tha_tsw_ukr_swe_fin_bam_bat_geo_nor_kor_ewe_ben_bem_ger_ita_rus_cze_mol_lda	-0.0247177380350703	-0.0589531600900149	0.953115907993461
562	dyu_est_bem_hau_prs_ses_anl_amr_geo_mnd_zul_ind_lit_fbf_fin_mlt_cnt_bam_ita_tml_vie_igb_sod_mao_ewe_svk_knd_krd_moo_arw_afr_tig_owc_tsn_sid_dut_ven_grk_akn_mly_urd_cze_scr_hun_swa_swe_hin_bsq_por_dgb_aeg_guj_mol_rus_tag_glc_xho_yor_mcd_uzb_tha_bos_rom_spa_pol_swt_ukr_amh_eng_cic_qcu_bat_tur_fre_jpn_kor_heb_ger_lda_jav_gam_nor_slo_tsw_ctl_sun_aze_bul_alb_chh_pan_lat_wly_ben_azi	0.44028172063955	1.0370434861573	0.302404507418359
563	kor_tag_bsq_bam_fre_est_ses_eng_sun_tha_por_heb_sid_jav_dyu_gam_mcd_azi_moo_nor_yor_ger_glc_dgb_sod_tml_afr_cnt_qcu_hin_pol_bul_chh_cze_swe_ctl_ita_swt_lda_tur_fin_wly_tig_ewe_swa_uzb_ven_amh_mlt_amr_ind_knd_igb_krd_bem_jpn_spa_prs_svk_lit_dut_zul_cic_aze_grk_fbf_akn_lat_guj_ukr_mnd_mao_ben_alb_bos_pan_owc_mly_hun_vie_slo_scr_bat_urd_aeg_hau_tsw_mol_geo_rom_anl_tsn_xho_arw_rus	0.368718873343567	0.983435316955032	0.327944810940066
564	ven_bul_anl_rus_bsq_est_arw_azi_ita_mol_vie_bem_hin_lda_mlt_ger_fre_dyu_hau_aze_alb_qcu_sid_ses_urd_svk_cic_sod_moo_fin_sun_krd_knd_bos_xho_hun_ewe_wly_uzb_mao_por_amh_pan_geo_prs_kor_tha_afr_cze_slo_lat_yor_lit_jpn_ukr_tml_mnd_tig_igb_swe_tsn_tur_chh_scr_ind_nor_zul_aeg_jav_gam_swa_mcd_dgb_tsw_grk_ben_glc_dut_guj_fbf_ctl_owc_mly_tag_akn_rom_cnt_bat_spa_amr_pol_eng_swt_bam_heb	0.881547047787386	2.20136884156396	0.030184268697113
565	urd_uzb_hau_arw_krd_grk_afr_swe_eng_bsq_tsn_mlt_mao_gam_aze_mcd_tml_amh_xho_azi_guj_ger_scr_owc_fbf_spa_yor_pan_lit_amr_hun_cnt_bem_sid_est_wly_tag_geo_bos_moo_tha_knd_mol_cze_tsw_cic_ukr_akn_lat_sun_zul_heb_ctl_swt_bul_mnd_aeg_sod_chh_ben_ita_hin_fre_pol_jav_ind_dgb_glc_jpn_vie_anl_tur_rus_igb_ven_qcu_svk_swa_ewe_tig_bam_bat_lda_kor_dut_rom_slo_ses_prs_dyu_por_nor_mly_fin_alb	0.351757746743169	0.845343744174462	0.400088585497438
566	afr_ctl_sid_heb_ses_dgb_mol_arw_mcd_glc_mly_krd_chh_amr_mnd_fbf_vie_dyu_dut_geo_mao_lit_rom_lat_tur_bsq_tml_aeg_pan_lda_tag_owc_rus_xho_pol_bem_amh_swe_tsn_urd_tsw_aze_eng_gam_ita_swt_svk_akn_slo_sod_hun_swa_kor_hau_ger_tha_jav_uzb_azi_guj_ven_bos_cze_ukr_hin_mlt_ben_tig_scr_cnt_fre_knd_jpn_nor_bat_bam_igb_alb_cic_sun_fin_yor_ewe_moo_por_prs_grk_ind_zul_est_anl_bul_wly_qcu_spa	0.455515720329832	1.19391950905428	0.235545950983721
567	swt_geo_owc_lit_tig_tsn_mao_ses_swe_krd_prs_alb_dyu_pol_mcd_rom_lda_cic_jav_gam_eng_aze_dgb_fbf_tsw_dut_glc_swa_zul_ger_amh_cnt_vie_fre_nor_lat_ita_igb_moo_sid_chh_ukr_ind_heb_spa_kor_fin_tur_tag_knd_bul_hau_pan_est_qcu_grk_guj_uzb_rus_bem_ewe_bos_ctl_hun_slo_mol_mlt_ben_jpn_scr_wly_bsq_bam_anl_amr_sun_hin_azi_afr_por_svk_ven_tml_akn_cze_yor_tha_mly_sod_xho_arw_aeg_bat_mnd_urd	-0.64647707580033	-1.60484879808393	0.111917733235812
568	knd_rus_mcd_jav_kor_bsq_por_ukr_krd_hau_anl_mnd_swa_swe_tsw_sun_aeg_afr_heb_urd_hin_ger_pan_fre_glc_amr_tsn_spa_cnt_sod_chh_dgb_eng_arw_uzb_fbf_azi_cze_akn_guj_tha_bos_bem_aze_moo_dut_lda_yor_ven_hun_ita_zul_bul_tur_slo_ind_qcu_scr_pol_ses_ctl_wly_fin_ewe_rom_tig_owc_vie_mlt_mao_amh_dyu_jpn_svk_ben_lat_est_xho_tml_grk_cic_tag_mol_swt_alb_bam_igb_lit_gam_sid_geo_mly_nor_bat_prs	0.24314502018956	0.567884985942318	0.571481567843132
569	cic_mao_pol_hun_jpn_svk_swt_bem_swa_mly_bat_amh_nor_urd_mcd_scr_lat_alb_hin_bos_guj_mlt_ses_hau_ita_tsn_zul_mol_prs_spa_jav_kor_bam_igb_gam_tsw_owc_swe_sod_cze_slo_bsq_cnt_por_arw_lda_dgb_sid_aeg_vie_xho_amr_tig_tur_krd_qcu_glc_pan_fin_geo_ven_mnd_tha_afr_ger_aze_ben_uzb_rus_ctl_azi_sun_lit_eng_fre_tml_chh_rom_heb_moo_knd_bul_tag_grk_yor_dut_ind_fbf_dyu_est_anl_akn_ewe_ukr_wly	0.118489714309776	0.286193052610442	0.775366812356156
570	bsq_igb_ben_swt_sid_bat_knd_ses_ewe_est_por_aze_lda_tig_aeg_rus_hun_bem_hin_glc_mcd_ind_swa_tsn_mao_anl_gam_azi_krd_dgb_rom_tag_spa_grk_alb_xho_dyu_fin_swe_wly_lat_fbf_mnd_heb_vie_pol_ukr_ita_geo_chh_slo_tur_svk_tsw_dut_guj_bam_amh_afr_ctl_nor_akn_pan_hau_mlt_mly_ger_bul_eng_fre_sod_uzb_cze_lit_amr_tml_cic_moo_zul_jav_yor_qcu_bos_owc_mol_urd_cnt_ven_tha_kor_arw_sun_prs_scr_jpn	-0.17895616211124	-0.45858308192998	0.647603475482726
571	tig_por_tml_ben_glc_sid_cic_bos_swt_azi_afr_est_prs_bam_mcd_amh_aze_ctl_bem_tha_alb_swe_mol_lat_mnd_dyu_aeg_mao_slo_vie_sod_krd_svk_uzb_qcu_amr_xho_mlt_rom_ven_hin_scr_akn_nor_eng_fin_heb_arw_zul_cze_jav_ewe_lit_ukr_dut_igb_swa_tur_knd_bul_fbf_ger_urd_spa_mly_wly_pan_owc_sun_yor_fre_kor_ind_dgb_cnt_bsq_anl_jpn_gam_hau_pol_bat_tsw_guj_geo_ses_chh_hun_rus_tag_tsn_lda_moo_grk_ita	0.86454212505939	1.96535614470143	0.052356473693032
572	mnd_igb_swe_tur_tag_uzb_hin_rus_mcd_sod_jav_wly_jpn_dut_amr_alb_swa_knd_slo_aze_yor_bem_gam_anl_mol_bam_scr_sun_cnt_glc_lda_bsq_krd_tml_mlt_heb_ind_bul_cic_bat_ses_svk_pan_mao_aeg_eng_urd_owc_lit_tig_akn_hau_ukr_ben_grk_afr_mly_azi_vie_arw_ger_amh_prs_pol_zul_por_spa_geo_tha_fbf_sid_moo_nor_qcu_ven_lat_ita_dyu_tsn_hun_guj_est_ctl_dgb_fre_swt_bos_cze_chh_tsw_rom_fin_ewe_xho_kor	0.589366875870578	1.39680463377219	0.165796692560331
573	akn_pol_ven_lda_lit_jpn_bsq_nor_por_bem_sod_moo_krd_scr_rom_owc_ita_xho_ctl_ewe_arw_sun_prs_tur_tsw_urd_anl_est_tml_dyu_knd_alb_bam_azi_yor_slo_mly_mao_ses_bat_rus_geo_ben_gam_mcd_swt_hin_qcu_eng_guj_swa_hau_bul_pan_tig_bos_hun_aze_sid_mlt_tsn_cic_dgb_grk_ind_tha_fre_fbf_cnt_vie_uzb_afr_cze_aeg_jav_amr_mnd_tag_ger_dut_heb_wly_kor_svk_ukr_lat_chh_glc_amh_swe_spa_mol_fin_igb_zul	0.0243966815465459	0.0579595885880964	0.953905170995261
574	jpn_hun_arw_bul_pol_por_dgb_swe_sod_cic_tsn_fbf_afr_ita_bam_glc_tig_sid_pan_moo_xho_mao_ctl_tha_fre_bsq_wly_tag_lit_cze_lda_lat_cnt_aze_hin_gam_owc_bos_ind_knd_ven_eng_ger_mly_igb_tur_yor_alb_sun_jav_mlt_rus_heb_azi_tml_hau_est_grk_anl_scr_dyu_krd_swt_qcu_prs_nor_ses_bat_amh_swa_mol_bem_urd_fin_tsw_mcd_dut_svk_slo_amr_uzb_ukr_guj_kor_rom_akn_aeg_vie_mnd_zul_ben_geo_chh_spa_ewe	0.557478693125919	1.3448675904742	0.181938647938559
575	tsw_hun_pol_hin_tag_amr_krd_spa_gam_bat_aeg_mly_knd_sun_azi_cnt_swe_mao_moo_xho_fin_fre_sod_afr_cze_ind_ewe_mol_tur_ger_lda_wly_bsq_mcd_heb_urd_bem_tha_svk_sid_nor_qcu_akn_mlt_arw_uzb_dyu_bul_kor_dgb_amh_jav_tml_ses_scr_lit_mnd_fbf_anl_chh_lat_tsn_ven_ben_slo_grk_yor_swt_ita_glc_geo_por_zul_tig_est_ukr_bos_prs_bam_eng_hau_ctl_rom_vie_pan_rus_dut_cic_owc_swa_aze_guj_alb_igb_jpn	0.822990805882969	1.92038119170383	0.0578737552752408
576	tag_aeg_xho_aze_amr_yor_mol_urd_uzb_tsw_owc_bul_ita_ses_tha_fbf_dyu_pan_vie_jpn_fin_glc_akn_igb_arw_afr_qcu_prs_tig_mnd_mly_alb_sod_amh_wly_dut_moo_cze_ctl_ger_ind_slo_ewe_rus_grk_jav_pol_tur_hun_bem_svk_zul_bat_bsq_est_azi_cic_bos_swa_anl_swe_scr_eng_heb_lat_dgb_fre_tsn_por_krd_bam_knd_lit_mao_nor_ukr_lda_ven_hau_rom_kor_chh_spa_ben_tml_hin_swt_guj_mcd_sun_geo_sid_cnt_mlt_gam	0.0683480265683752	0.156268957271116	0.876159746102498
577	ses_dut_por_svk_heb_tur_sun_tha_swe_mol_est_ind_spa_knd_gam_ukr_ven_fbf_owc_afr_hun_bsq_vie_ctl_alb_tml_mlt_wly_swa_aze_guj_slo_moo_uzb_mly_pan_jpn_ita_azi_bul_sid_bos_kor_bam_mao_anl_swt_cze_ben_ger_amr_tig_bem_scr_geo_glc_grk_dgb_rom_qcu_arw_jav_hau_sod_bat_tsw_nor_hin_lda_fin_ewe_zul_fre_aeg_amh_rus_lit_yor_urd_dyu_tsn_eng_igb_cic_akn_lat_tag_prs_mcd_pol_chh_mnd_cnt_krd_xho	-0.239396058363537	-0.619681314419293	0.536982918900759
578	uzb_heb_amh_mlt_owc_anl_swe_afr_prs_tml_akn_est_tha_ven_tur_scr_sun_mol_fbf_qcu_sod_lit_hin_igb_ger_grk_tsn_mly_tag_glc_krd_geo_ses_vie_xho_arw_dgb_spa_moo_fin_kor_ukr_bul_bam_por_ind_dyu_tsw_lda_ita_swt_alb_fre_knd_lat_cic_amr_aeg_mcd_azi_pan_urd_ben_pol_eng_zul_yor_jav_jpn_chh_hau_rom_ctl_bsq_wly_dut_sid_swa_slo_rus_aze_tig_mnd_bos_ewe_hun_bem_svk_nor_gam_cze_bat_cnt_mao_guj	-0.423216244742979	-0.974781884551137	0.33219717742688
579	jav_owc_tsn_guj_swt_dyu_tsw_tag_mol_jpn_amh_akn_scr_bos_lat_mnd_gam_rom_bem_est_xho_rus_alb_urd_sod_mly_svk_knd_prs_nor_bul_hin_bat_vie_moo_ewe_pan_tur_grk_anl_hun_ses_glc_zul_dgb_tml_chh_fbf_fre_mao_ind_sid_tha_pol_aeg_bsq_fin_heb_tig_afr_bam_cnt_krd_ben_ven_lda_spa_hau_ita_arw_cic_cze_wly_eng_mlt_amr_swa_kor_azi_aze_uzb_swe_igb_por_ukr_geo_mcd_ctl_dut_sun_lit_qcu_slo_yor_ger	-0.105707650372186	-0.2371252478675	0.813081188654442
580	ctl_ven_ger_mly_igb_swt_mol_bsq_mcd_bat_tsw_ukr_glc_owc_swa_qcu_jpn_tsn_pol_rom_lit_mnd_knd_mao_bem_cnt_amh_scr_rus_prs_anl_alb_bam_uzb_svk_pan_gam_cic_por_zul_moo_tig_kor_sun_ben_tur_heb_afr_bul_yor_swe_hun_aeg_tml_tag_sod_lat_dut_tha_hau_aze_ita_ind_vie_slo_ewe_jav_guj_fre_mlt_est_fbf_grk_spa_sid_hin_akn_ses_amr_xho_arw_eng_bos_azi_krd_urd_wly_chh_lda_cze_dyu_fin_nor_geo_dgb	0.584646724283186	1.41560423949887	0.160231618833071
581	moo_ukr_tsn_jpn_amh_geo_cze_uzb_hau_fbf_bam_bsq_lda_tig_mao_pol_gam_vie_ven_tml_dyu_sid_swe_ewe_bul_hun_qcu_sun_aze_mnd_knd_swt_mcd_tha_bat_slo_amr_guj_ita_svk_fre_dut_eng_chh_zul_igb_anl_kor_tag_bem_akn_pan_mly_owc_wly_scr_ben_ger_arw_glc_azi_alb_afr_prs_ses_fin_ind_spa_grk_mlt_nor_por_swa_urd_ctl_dgb_heb_rus_sod_lat_yor_lit_krd_est_mol_bos_xho_tsw_aeg_hin_jav_cic_rom_tur_cnt	-0.284234679733928	-0.658587590827647	0.511787839046962
582	ses_hin_urd_slo_wly_bam_tml_cnt_ita_swt_ben_mao_anl_glc_por_grk_jpn_est_gam_amh_svk_zul_qcu_cic_swa_aze_lda_kor_eng_guj_prs_ctl_sid_geo_mly_tsw_bul_uzb_fbf_amr_owc_hau_xho_hun_bem_fin_vie_lat_chh_ind_alb_mcd_krd_dut_mlt_tag_aeg_mol_moo_fre_sun_pan_tsn_cze_dyu_ven_swe_rom_azi_tha_pol_tur_sod_bsq_lit_afr_bat_rus_ewe_arw_nor_ger_ukr_knd_mnd_spa_heb_yor_tig_dgb_jav_igb_scr_akn_bos	-0.350813760268815	-0.797403463633696	0.427247986017796
583	swe_por_tml_owc_urd_azi_hau_ukr_mao_uzb_ven_akn_swt_chh_hin_yor_tsw_cic_ita_sod_ses_amr_tsn_nor_ctl_mlt_eng_wly_est_swa_fre_igb_ewe_rom_mol_dut_mcd_bam_spa_krd_scr_amh_tur_rus_ger_bsq_fbf_ind_alb_glc_lda_dyu_tag_grk_qcu_lit_aze_pan_lat_aeg_pol_svk_bul_mly_gam_jav_guj_fin_anl_hun_knd_prs_zul_tig_arw_sid_dgb_cnt_vie_bos_geo_bem_tha_heb_bat_kor_sun_moo_xho_jpn_afr_mnd_cze_slo_ben	0.427989000631181	1.0550199051697	0.294149361373228
584	sid_heb_grk_azi_ger_glc_hin_slo_amh_xho_owc_ita_pol_tsn_guj_bat_bul_por_lat_dgb_fre_fin_qcu_moo_yor_gam_svk_ben_ukr_ewe_nor_ven_amr_dyu_spa_mcd_cze_tsw_dut_kor_bsq_mly_igb_vie_bam_akn_uzb_swt_cnt_fbf_mnd_cic_lit_geo_tml_tag_jpn_eng_urd_aze_mlt_ind_mao_hun_wly_jav_prs_hau_bos_lda_chh_sod_swe_scr_pan_swa_tig_ses_tur_rus_mol_tha_ctl_afr_aeg_rom_alb_anl_knd_sun_est_krd_bem_zul_arw	-0.437305316337335	-1.05223379463531	0.295418649220498
585	pan_amr_spa_tha_azi_arw_mlt_pol_slo_mly_chh_krd_mcd_wly_hun_knd_tsw_ses_sod_ben_tig_geo_swa_rom_dyu_lat_xho_cnt_ewe_svk_gam_urd_guj_ind_dut_afr_prs_tsn_ger_aze_yor_akn_bam_cic_moo_qcu_lit_heb_scr_bsq_est_eng_bat_bos_mol_fin_anl_ven_tag_sun_aeg_swt_owc_nor_fbf_amh_cze_tml_hau_glc_tur_rus_jav_fre_por_sid_mao_ctl_kor_dgb_bem_swe_zul_mnd_vie_hin_bul_ukr_grk_uzb_lda_alb_ita_igb_jpn	-0.375121034515216	-0.866334716025863	0.388536221334757
586	lda_fbf_fin_eng_amh_jpn_tsw_swt_azi_bul_dgb_arw_aze_bam_bsq_spa_tur_gam_ita_sid_hau_qcu_tha_hin_vie_hun_jav_cic_nor_ses_bat_sod_tag_igb_aeg_kor_krd_heb_bos_knd_ben_por_guj_mao_anl_chh_scr_pol_mnd_zul_wly_prs_glc_owc_amr_dut_est_fre_lit_dyu_mly_mol_ven_geo_ger_tig_cnt_moo_mlt_ewe_ukr_ctl_slo_sun_afr_swe_akn_mcd_ind_yor_tsn_bem_rom_pan_grk_tml_uzb_svk_swa_urd_cze_rus_lat_xho_alb	0.0168498016550963	0.0431237875499689	0.965695310937917
587	alb_fre_vie_kor_ita_bem_bat_hun_bsq_tig_mao_uzb_jpn_slo_ewe_rom_est_swe_scr_ben_wly_ger_amh_sun_nor_krd_eng_dut_bul_dyu_rus_bos_lit_geo_fin_tur_moo_owc_tsn_xho_hin_arw_mlt_mol_akn_tag_jav_pol_pan_zul_dgb_glc_prs_bam_guj_ind_tha_sod_svk_ven_mcd_heb_lat_afr_gam_mnd_igb_spa_tml_aeg_qcu_yor_aze_hau_urd_grk_azi_ses_anl_amr_swt_swa_fbf_ctl_lda_ukr_knd_por_cze_mly_cnt_chh_tsw_cic_sid	-0.0989980080757218	-0.23473006076764	0.814934288588523
588	amh_hin_pan_akn_scr_prs_krd_eng_zul_sun_rus_bos_qcu_pol_fre_gam_swt_amr_fbf_uzb_swa_hau_slo_ewe_sod_ukr_anl_mol_wly_tsw_cnt_cic_tag_por_lda_ind_cze_ses_geo_vie_swe_owc_afr_bul_spa_hun_tsn_tml_rom_arw_lit_kor_ita_ven_lat_mly_xho_glc_aeg_ger_sid_knd_tha_guj_mnd_chh_grk_bat_ben_urd_fin_dyu_mcd_heb_igb_bem_mao_yor_alb_aze_ctl_jpn_azi_est_bam_dut_nor_jav_bsq_dgb_tig_moo_tur_svk_mlt	0.288330060951748	0.700893211258601	0.485119645950346
589	bam_amh_mcd_eng_lda_yor_heb_sid_aeg_bem_tsn_pol_fin_vie_prs_rom_guj_pan_ita_cnt_tig_jav_hau_aze_knd_anl_lit_swt_ses_azi_dgb_uzb_alb_ben_chh_owc_sod_swe_gam_urd_zul_swa_por_tha_bul_cic_mao_ind_dyu_tsw_glc_scr_ctl_mol_bat_amr_dut_tag_akn_tml_fbf_arw_lat_geo_qcu_spa_mly_mnd_bos_tur_xho_sun_svk_slo_jpn_mlt_ukr_igb_hin_nor_rus_kor_bsq_ger_cze_ven_hun_ewe_fre_moo_wly_afr_krd_est_grk	0.0840805893894278	0.204550719314539	0.838370158153967
590	tha_spa_por_eng_ewe_azi_fre_cze_mly_bul_svk_ctl_vie_rus_sun_bsq_anl_moo_hun_slo_tsn_kor_ses_uzb_bos_lat_swe_grk_bem_alb_mnd_mlt_est_wly_ukr_fbf_cic_krd_dut_sod_lit_swa_prs_knd_tsw_owc_geo_ind_guj_mao_amh_ita_igb_chh_swt_akn_yor_dyu_scr_rom_tig_urd_mcd_bat_mol_fin_heb_dgb_tml_hau_xho_ven_arw_gam_bam_nor_sid_jav_tur_tag_afr_pan_cnt_jpn_aeg_ger_amr_ben_aze_hin_zul_glc_lda_qcu_pol	-0.647443995637614	-1.57551322617497	0.118533844527479
591	yor_tsw_sid_svk_dyu_ita_mnd_urd_slo_geo_azi_bul_tag_tha_mly_ven_bat_kor_pan_cze_mol_ind_anl_heb_jav_amr_wly_ctl_igb_hun_glc_ben_lit_pol_bam_cic_jpn_gam_rus_spa_knd_afr_xho_swe_bem_bsq_sod_akn_swt_por_ewe_tsn_grk_mao_zul_tur_sun_mlt_tml_vie_ses_lda_ukr_chh_swa_est_hin_moo_fre_nor_owc_amh_alb_fin_tig_bos_cnt_aze_fbf_arw_scr_ger_krd_lat_mcd_eng_uzb_aeg_qcu_rom_prs_hau_dut_guj_dgb	-0.212376507065777	-0.547575785932364	0.585294994795968
592	hin_bsq_spa_tsn_mlt_swe_ita_mao_mol_mly_sod_afr_rom_ewe_amr_bul_scr_por_tag_bat_fin_pan_sid_eng_wly_dgb_heb_ven_ben_sun_lat_fre_ind_tsw_lit_ctl_tur_tml_knd_mnd_cic_arw_pol_cnt_qcu_xho_anl_kor_alb_vie_swt_yor_owc_ukr_dut_rus_akn_hun_geo_zul_swa_fbf_ses_ger_bam_cze_guj_bem_jav_dyu_azi_moo_uzb_svk_igb_mcd_bos_amh_slo_lda_glc_aeg_urd_grk_aze_hau_tha_est_tig_nor_chh_krd_prs_gam_jpn	-0.823745318123585	-2.24905417217964	0.0268693488298014
593	bul_owc_hun_knd_fin_kor_chh_akn_ukr_azi_spa_bem_est_dyu_fre_moo_dgb_aze_lat_alb_slo_tag_tml_arw_afr_pan_cnt_tur_mlt_heb_cic_swe_scr_glc_ewe_mnd_ita_krd_ctl_mol_gam_lit_mly_bos_xho_yor_wly_ger_ven_igb_svk_tsw_urd_sod_nor_ses_tha_ben_cze_anl_ind_pol_geo_sid_vie_swa_jpn_fbf_grk_hin_dut_bam_swt_por_amr_qcu_prs_sun_mcd_lda_mao_tsn_jav_hau_tig_guj_rom_rus_bat_uzb_zul_bsq_eng_amh_aeg	0.193740353518723	0.460170082567551	0.646468241107594
594	ind_ben_amr_mnd_mlt_zul_amh_ger_tur_bem_pol_bat_wly_cze_heb_jpn_tag_spa_eng_igb_afr_swt_lit_hau_yor_akn_nor_guj_azi_glc_bos_ven_ctl_alb_slo_uzb_hun_fre_swe_fbf_swa_dut_hin_por_cic_rom_tml_tsw_krd_svk_fin_mly_rus_ita_ukr_tig_gam_ewe_arw_tha_grk_tsn_dyu_bul_bsq_prs_geo_cnt_urd_sun_jav_bam_aeg_vie_kor_lda_mol_ses_anl_knd_sid_lat_dgb_mcd_est_sod_pan_aze_xho_owc_qcu_chh_scr_moo_mao	-0.279137301876093	-0.716905857443436	0.475228828938147
595	amh_tur_grk_igb_kor_azi_ctl_sun_pol_prs_fbf_tsn_yor_geo_bat_sid_bam_rom_gam_nor_lit_anl_bul_ita_xho_ewe_est_scr_amr_urd_lat_akn_chh_qcu_ukr_mcd_tig_tha_rus_mlt_tag_dyu_ben_cnt_zul_afr_wly_bos_lda_mol_dgb_swa_slo_arw_swe_eng_krd_mnd_hun_spa_mly_fin_alb_tml_cic_moo_ind_mao_cze_owc_glc_heb_ger_aze_hin_por_bsq_sod_ses_vie_svk_dut_jpn_knd_pan_ven_jav_fre_hau_uzb_aeg_swt_guj_tsw_bem	0.476500291666051	1.2312398617388	0.221337726761553
596	nor_aze_tur_owc_spa_mao_por_ind_hun_afr_hin_sun_scr_amh_gam_fin_mcd_rus_yor_tha_akn_ctl_ven_cic_geo_arw_tml_fbf_jpn_ger_igb_anl_moo_bsq_grk_zul_vie_ses_qcu_slo_wly_aeg_mly_tsn_guj_xho_fre_sid_ukr_ewe_mol_bul_cze_rom_swe_svk_azi_amr_dyu_swa_pan_krd_kor_pol_jav_eng_tsw_ita_tag_bem_ben_dgb_sod_urd_uzb_lda_alb_hau_lat_bat_lit_mnd_chh_est_cnt_tig_dut_knd_prs_swt_bam_mlt_bos_heb_glc	0.200666117563754	0.477045513872489	0.634448821593035
597	jav_bam_por_spa_ctl_cnt_nor_ben_svk_prs_lit_mao_pan_qcu_sod_fre_jpn_swe_chh_lat_tsn_mcd_aeg_tml_ind_yor_tag_eng_scr_moo_ita_alb_dut_amr_geo_zul_azi_lda_pol_afr_tur_mly_grk_urd_gam_mol_ukr_akn_mnd_dgb_rus_rom_mlt_guj_anl_hau_fin_heb_tig_fbf_sid_wly_aze_kor_bat_bsq_bul_sun_hun_swa_cze_uzb_igb_bos_slo_tha_tsw_hin_arw_cic_vie_knd_owc_ger_ses_xho_amh_swt_est_ven_dyu_glc_bem_ewe_krd	-0.357252303594307	-0.833026592764562	0.406963987805272
598	alb_pan_moo_bos_tig_bul_swa_dgb_mnd_tsw_svk_kor_sid_vie_tsn_swe_afr_ewe_azi_anl_sod_bsq_est_ukr_tha_eng_rus_jpn_cic_aeg_fre_tml_bat_cnt_bam_ses_mao_sun_ven_heb_aze_spa_bem_qcu_arw_mol_amr_por_grk_guj_nor_fbf_hau_glc_owc_hin_lit_lat_swt_xho_tag_slo_krd_mly_wly_hun_geo_scr_dyu_zul_ger_ctl_knd_ita_igb_prs_chh_lda_ind_pol_rom_tur_mlt_mcd_fin_jav_amh_cze_dut_uzb_yor_akn_urd_ben_gam	0.257571224369996	0.659764034457802	0.511035873341631
599	pol_lat_rom_mlt_cnt_ses_jpn_arw_wly_uzb_nor_tsw_dut_tml_geo_glc_yor_heb_bat_tag_bul_ita_est_swe_lda_ukr_spa_amh_rus_sid_bsq_xho_sod_hun_kor_svk_fbf_dyu_knd_owc_akn_mao_swa_pan_gam_hau_urd_mcd_tig_aeg_cze_anl_tur_grk_jav_tsn_igb_aze_zul_afr_moo_eng_ven_qcu_guj_alb_ctl_mnd_slo_mly_swt_mol_fin_chh_azi_ben_tha_amr_prs_bam_vie_ewe_dgb_sun_bem_cic_hin_krd_ger_por_ind_bos_lit_scr_fre	-0.589613442066385	-1.35933998038731	0.177325948734867
600	amh_ewe_rus_akn_uzb_moo_spa_cze_mlt_sod_lda_nor_ctl_cic_mol_ben_slo_geo_dgb_ven_cnt_guj_wly_tml_bul_ses_yor_aze_afr_mnd_tig_mcd_swt_eng_bos_heb_glc_bat_tsw_tsn_por_owc_sun_arw_tha_prs_krd_pan_mly_tag_knd_jav_bem_fin_rom_jpn_azi_hin_dyu_lit_fbf_svk_chh_swa_ukr_urd_bam_gam_hau_bsq_pol_ger_mao_lat_amr_scr_ind_alb_grk_vie_dut_ita_tur_fre_xho_swe_hun_kor_est_sid_qcu_igb_anl_zul_aeg	0.187428787928509	0.489307370817543	0.625776191861845
601	swe_wly_chh_kor_scr_tha_bos_rom_tml_sun_bem_ses_swa_akn_lda_ukr_arw_svk_heb_amh_spa_est_lit_tig_cic_dut_igb_fre_ger_nor_ben_ven_afr_owc_amr_bam_mol_anl_aze_por_jpn_zul_dyu_tur_hau_tag_hun_glc_ind_mnd_prs_qcu_mao_dgb_gam_cnt_sid_hin_urd_yor_uzb_eng_knd_pan_azi_cze_tsw_swt_grk_mcd_vie_alb_geo_rus_bsq_krd_moo_bul_fin_mly_jav_ewe_guj_pol_sod_lat_bat_slo_fbf_ita_tsn_xho_aeg_ctl_mlt	-1.24846723512147	-3.36717459030787	0.00110582174567637
602	pol_vie_arw_owc_bat_jpn_gam_cze_bul_grk_hun_cic_cnt_moo_ewe_sid_bem_xho_alb_bos_hin_uzb_swt_mcd_yor_akn_mao_est_tsn_mol_hau_rom_slo_ses_knd_qcu_pan_lat_wly_aeg_bsq_amr_ita_tha_dgb_tur_prs_urd_dut_tag_ind_fbf_scr_tsw_fre_lda_nor_fin_sun_bam_azi_ctl_por_ben_lit_mnd_sod_svk_igb_geo_mly_heb_ven_zul_dyu_ger_kor_rus_tml_anl_tig_chh_mlt_spa_guj_eng_jav_swa_afr_glc_krd_swe_amh_ukr_aze	-0.128072566070331	-0.326865662744553	0.744504022217378
603	afr_jpn_bos_owc_cze_ses_mcd_ukr_guj_jav_pol_slo_sun_amh_mly_urd_bem_tur_tsw_ben_rus_lit_grk_bul_glc_heb_aze_tml_tha_amr_azi_nor_scr_spa_pan_sod_por_aeg_prs_swa_hun_qcu_swt_anl_ger_svk_est_eng_swe_cnt_arw_mao_dut_lda_yor_igb_akn_mlt_bsq_alb_sid_xho_kor_rom_mnd_tig_ewe_dgb_geo_tag_zul_ven_hau_moo_lat_knd_tsn_krd_bat_mol_wly_fbf_fin_ita_cic_fre_dyu_ctl_hin_vie_bam_ind_uzb_gam_chh	0.0221452467314419	0.0532623969296654	0.957637086042861
604	tha_dyu_cze_lda_cic_urd_ses_igb_aeg_tag_ewe_ger_aze_hun_slo_gam_guj_bam_chh_swt_mol_mcd_tur_ita_grk_moo_tig_kor_lat_afr_por_bos_nor_tsn_vie_tsw_est_amr_akn_sod_fin_bsq_zul_fre_heb_sun_dgb_scr_fbf_uzb_bul_pan_ind_jpn_glc_yor_tml_eng_owc_pol_xho_krd_svk_ven_amh_mao_ukr_ben_qcu_hin_bat_geo_arw_dut_rom_lit_swe_jav_wly_swa_azi_rus_knd_ctl_anl_mlt_cnt_alb_hau_mnd_sid_bem_prs_spa_mly	-0.851972764702085	-2.22961556451968	0.0281800130131246
605	dgb_owc_pan_yor_dyu_bul_cze_bam_swa_arw_azi_lda_por_ses_ind_lat_tsw_xho_ven_mol_tag_eng_amh_guj_grk_chh_cic_fre_mao_zul_swe_mnd_scr_ukr_prs_ctl_rus_sid_rom_amr_mcd_est_tig_bat_moo_cnt_tml_hin_jpn_krd_glc_kor_anl_ewe_akn_fin_dut_bem_wly_nor_spa_gam_lit_sod_tsn_aze_fbf_tha_svk_uzb_bos_bsq_aeg_mly_hau_sun_jav_slo_afr_tur_knd_swt_igb_heb_alb_ita_urd_geo_ben_vie_ger_mlt_pol_hun_qcu	0.190442865129174	0.475487401466227	0.635554546040723
606	owc_geo_fre_lda_uzb_sod_amh_dyu_ita_cze_qcu_tig_tsw_ses_amr_tha_arw_lat_ukr_swe_alb_cic_pan_svk_bem_tur_knd_tag_jpn_sid_swa_dgb_fbf_mlt_slo_ger_bos_wly_hau_chh_hin_anl_kor_bam_tml_lit_sun_mol_por_fin_eng_vie_aze_guj_zul_ind_scr_pol_urd_jav_mcd_gam_ctl_akn_xho_bat_ven_hun_ewe_bsq_igb_prs_krd_moo_aeg_rus_heb_swt_nor_tsn_bul_mnd_grk_ben_spa_azi_mao_glc_rom_dut_mly_est_cnt_yor_afr	0.134001677647162	0.307565365813042	0.759100797243108
607	uzb_bem_lit_tur_cic_tsw_pol_urd_moo_tag_lat_mcd_hau_dyu_por_fin_mao_ita_amr_glc_ses_sid_ben_chh_swe_knd_bam_rom_scr_akn_swt_slo_bsq_est_tig_azi_wly_bul_mly_aeg_aze_ven_rus_hin_zul_igb_alb_jav_arw_ewe_cze_kor_mol_eng_tsn_tml_ctl_sod_pan_geo_swa_guj_ukr_mnd_xho_krd_hun_gam_svk_vie_grk_anl_amh_nor_tha_spa_bos_fbf_cnt_afr_jpn_prs_yor_fre_sun_heb_ger_mlt_lda_bat_qcu_ind_dgb_dut_owc	NA	NA	NA
608	scr_bem_heb_wly_dyu_mol_pol_zul_kor_ita_aze_uzb_mly_krd_chh_ctl_bos_arw_sid_lda_sod_pan_urd_tsn_cze_mao_lat_fbf_spa_tig_vie_sun_nor_dut_eng_igb_cnt_ukr_rom_swa_moo_tha_mcd_jav_hin_afr_grk_tag_guj_hun_svk_amr_prs_geo_anl_swt_gam_ven_tur_azi_tml_mlt_knd_ewe_akn_amh_mnd_bsq_jpn_xho_lit_tsw_bam_bat_bul_ses_cic_ger_alb_por_rus_qcu_est_yor_dgb_fin_swe_ind_slo_hau_fre_owc_ben_aeg_glc	0.340968740962538	0.794709101598856	0.428806150092984
609	guj_eng_tml_ses_fbf_por_heb_ben_ger_prs_mlt_rom_mao_sod_ctl_est_wly_pan_swe_rus_urd_mnd_grk_swt_spa_geo_tag_lit_hun_bam_kor_mcd_yor_bem_ven_swa_hau_aeg_cic_lat_bul_tsw_vie_hin_zul_ind_igb_jav_dyu_xho_lda_dut_tur_bsq_pol_anl_aze_tha_uzb_dgb_mol_scr_sun_owc_sid_knd_tig_jpn_slo_bos_gam_amh_nor_afr_mly_bat_arw_krd_ewe_fre_alb_chh_azi_fin_amr_tsn_moo_svk_ukr_akn_glc_qcu_ita_cnt_cze	-0.00474319584945692	-0.0123922235267923	0.990139234538768
610	ind_swe_hau_bsq_bul_lit_lda_amr_anl_prs_tag_spa_aeg_lat_jpn_mlt_sid_glc_gam_bos_scr_fbf_akn_eng_fre_knd_xho_tml_azi_bat_swt_hin_tur_grk_alb_fin_krd_dut_mcd_qcu_yor_ewe_amh_svk_sun_tsw_arw_guj_mnd_aze_kor_ses_dgb_wly_vie_ven_ben_por_urd_tig_chh_ger_est_pol_cnt_swa_bam_mol_mao_slo_mly_heb_uzb_tsn_nor_rus_pan_bem_owc_cic_ita_dyu_geo_rom_hun_igb_tha_ctl_zul_moo_sod_ukr_afr_jav_cze	-0.909339093814002	-2.38507750789487	0.0191043108182875
611	igb_por_owc_lat_ses_uzb_rus_xho_ewe_swa_ind_akn_ukr_azi_cnt_hin_rom_mao_aeg_scr_ger_sod_knd_tag_ben_tha_chh_tsw_bul_vie_sid_tur_jpn_qcu_fin_fre_guj_afr_fbf_krd_mly_ctl_ven_bat_tig_lit_cze_bam_amr_kor_geo_grk_mlt_svk_nor_yor_moo_jav_pan_tsn_prs_spa_sun_dyu_eng_zul_heb_arw_bem_hau_wly_mcd_cic_amh_mnd_pol_urd_ita_glc_dut_anl_est_hun_bsq_alb_gam_dgb_swe_slo_lda_aze_tml_bos_swt_mol	-0.552267381961284	-1.47465631466381	0.143682274302098
612	mcd_pan_aze_moo_slo_tur_heb_bos_uzb_scr_svk_azi_bem_swt_nor_hau_rom_tsw_bul_pol_ctl_eng_lit_knd_igb_cic_chh_tig_kor_tml_fin_hin_glc_bat_vie_hun_rus_mol_swa_est_alb_dgb_cnt_ven_jpn_bsq_dut_lda_zul_mlt_wly_mly_geo_ben_ind_cze_dyu_sun_mao_sod_grk_guj_ger_sid_xho_akn_bam_tha_urd_ukr_gam_spa_fbf_amh_prs_qcu_fre_mnd_krd_yor_tsn_amr_por_ita_swe_ses_tag_jav_lat_aeg_anl_owc_afr_arw_ewe	-0.226726760998414	-0.593472416375913	0.554305701576747
613	prs_sod_chh_afr_bul_hun_kor_hau_fre_lda_rom_dyu_ewe_owc_cze_fin_swt_moo_por_grk_heb_bat_mnd_rus_anl_knd_zul_swa_aze_svk_ind_mao_eng_pol_aeg_tag_ses_tig_nor_slo_lit_akn_tur_cnt_dut_jpn_est_bos_sid_arw_hin_swe_krd_lat_mcd_bem_sun_igb_tsn_xho_mlt_ven_pan_dgb_tml_azi_amr_alb_urd_wly_jav_bsq_ukr_tha_guj_ger_yor_geo_ben_bam_qcu_gam_cic_mol_vie_scr_tsw_spa_ctl_mly_amh_fbf_uzb_ita_glc	0.937162466815563	2.23155413940122	0.0280468356987367
614	alb_scr_sod_bam_cic_afr_mnd_tsn_est_pan_swe_mol_mlt_gam_ind_yor_knd_jpn_jav_tml_bos_cnt_rom_ses_heb_bsq_amr_eng_pol_ctl_swt_aeg_grk_rus_sid_tha_ewe_svk_glc_ger_kor_tig_bem_wly_amh_anl_urd_prs_dgb_bat_krd_spa_fin_hau_ita_sun_por_aze_tur_mcd_igb_arw_swa_owc_slo_akn_fre_ben_guj_dyu_lit_ven_fbf_dut_hun_tsw_azi_zul_mly_xho_moo_ukr_chh_hin_lat_cze_lda_nor_qcu_geo_tag_bul_vie_mao_uzb	-0.0055953354008274	-0.0128289605924782	0.989791732169053
615	knd_zul_akn_pan_ukr_hin_grk_tig_hau_glc_arw_cze_lat_tml_dgb_qcu_mol_dut_ind_bem_aeg_scr_est_cic_bsq_tsw_cnt_aze_bos_sid_afr_xho_bam_igb_amr_ger_sun_slo_tha_heb_hun_swt_bul_ewe_svk_geo_mao_mlt_moo_mnd_prs_rom_guj_fin_spa_uzb_ita_jpn_lit_rus_fbf_swa_swe_alb_azi_por_pol_tur_kor_eng_amh_ses_yor_urd_ctl_sod_gam_mcd_tag_lda_anl_nor_vie_wly_ben_ven_dyu_jav_owc_mly_krd_chh_fre_tsn_bat	0.0269059255193408	0.0643102874549746	0.948861193767082
616	slo_tha_ger_sid_qcu_bem_scr_dut_spa_tml_tag_cze_pol_swt_alb_aeg_pan_owc_ctl_ven_bsq_ind_afr_ben_mly_ewe_glc_jav_anl_jpn_arw_ukr_tsn_nor_hau_dyu_cic_por_chh_urd_swa_eng_grk_tur_sun_mcd_tig_est_ses_rom_lit_zul_uzb_bul_bat_guj_hun_tsw_swe_heb_rus_cnt_igb_fbf_azi_moo_ita_hin_kor_knd_yor_prs_geo_fre_gam_mlt_wly_bam_amr_fin_vie_mnd_dgb_bos_sod_xho_lat_krd_mao_lda_svk_aze_mol_amh_akn	-0.117928933817747	-0.281463495469417	0.77898023889731
617	pan_ind_dyu_urd_tha_fin_mao_sod_amh_afr_tsn_knd_yor_hau_krd_swt_chh_sun_rom_ger_ewe_pol_tur_dgb_anl_sid_geo_nor_hin_ukr_ita_swa_bat_mol_ctl_igb_moo_aeg_tsw_bul_arw_slo_prs_tig_est_zul_cic_gam_dut_rus_bam_lda_bsq_swe_akn_mnd_mcd_glc_ses_por_mlt_lit_fre_amr_eng_uzb_tag_svk_bos_grk_ben_ven_bem_heb_aze_alb_owc_azi_scr_guj_jav_xho_hun_cnt_jpn_tml_qcu_spa_kor_mly_vie_fbf_wly_cze_lat	0.762658251886031	1.9826826778951	0.0503535495537611
618	igb_dyu_bsq_kor_ukr_bem_cnt_rus_azi_afr_prs_amr_tig_akn_ind_vie_dgb_geo_knd_mol_swa_urd_fre_gam_bat_xho_ctl_wly_est_pan_cic_hun_mly_mlt_hau_swe_mao_ben_mnd_uzb_lda_yor_jpn_tur_heb_qcu_rom_bam_ita_ger_guj_fbf_swt_lat_jav_svk_ven_bul_sid_mcd_aeg_tha_dut_hin_scr_ewe_zul_owc_sod_amh_alb_spa_pol_anl_aze_nor_slo_arw_tsn_moo_ses_lit_glc_cze_por_krd_tml_bos_grk_fin_tsw_chh_tag_eng_sun	0.708990342451705	1.67274102504547	0.0977392365932614
619	uzb_fbf_pan_alb_wly_tig_swa_rus_dyu_zul_guj_bam_bat_glc_geo_grk_cic_tsn_hun_ewe_cnt_qcu_tur_chh_anl_amr_krd_igb_fre_scr_sun_ben_mao_dgb_hau_por_afr_mnd_gam_sid_hin_bos_jpn_ven_lit_moo_ind_mcd_ita_mlt_est_swe_sod_owc_ses_swt_prs_dut_svk_kor_cze_slo_tha_heb_knd_lat_lda_jav_mly_pol_amh_yor_tsw_rom_urd_bul_akn_azi_tag_ukr_ctl_aze_mol_eng_ger_tml_aeg_spa_nor_fin_xho_arw_bsq_vie_bem	0.0323131113381497	0.0769353231753931	0.938840271679455
620	igb_amr_sun_arw_urd_grk_lit_gam_xho_dgb_mlt_sod_alb_tur_cic_mly_por_mcd_mao_hau_ewe_krd_ukr_sid_ven_scr_jpn_fre_kor_hun_ita_hin_lda_eng_dut_vie_glc_uzb_ben_heb_nor_rus_mnd_pol_lat_swt_chh_guj_mol_bul_owc_bos_akn_cze_fin_tml_afr_azi_fbf_knd_swe_amh_ctl_spa_dyu_tsw_ses_ger_geo_jav_bat_swa_cnt_moo_svk_prs_ind_pan_est_slo_rom_tig_qcu_tsn_zul_aeg_bsq_yor_wly_bem_tha_anl_bam_tag_aze	0.181824546858816	0.470572444520712	0.639047881184524
621	amh_glc_ctl_jpn_mol_rom_jav_sun_swt_tag_eng_scr_spa_bam_dut_moo_azi_por_guj_qcu_igb_swa_rus_fin_ewe_dgb_tur_ind_swe_lda_bos_hin_aeg_amr_cnt_ukr_fbf_prs_bem_wly_gam_xho_tml_mlt_alb_cze_hun_tsn_pol_nor_ger_bsq_zul_lat_vie_svk_arw_dyu_slo_akn_bat_chh_grk_sod_heb_tig_ita_est_tha_urd_krd_bul_mnd_hau_pan_afr_geo_mcd_yor_sid_tsw_knd_ven_mao_kor_anl_mly_owc_aze_uzb_cic_ben_lit_fre_ses	0.582845668891305	1.4902853242439	0.139533113007845
622	bem_anl_bos_tur_ewe_qcu_rus_ita_tml_dut_tag_ses_scr_lit_chh_gam_knd_bam_eng_ukr_krd_tig_azi_lda_spa_hun_moo_pol_grk_zul_lat_amh_bsq_fre_guj_amr_ind_mol_wly_geo_cze_xho_pan_cnt_nor_tsw_sid_tsn_jav_svk_por_sod_ben_rom_jpn_tha_urd_cic_bat_est_aze_uzb_yor_owc_mnd_glc_mlt_arw_ctl_swa_mcd_dgb_afr_fbf_mao_heb_alb_slo_hin_prs_mly_igb_vie_kor_ven_swe_hau_swt_ger_aeg_fin_dyu_sun_akn_bul	0.669502064060197	1.72354523612101	0.0881130438091055
623	arw_mly_prs_nor_krd_bos_pan_owc_rom_lda_heb_sid_mcd_uzb_ben_bam_sun_slo_mnd_ukr_dut_akn_pol_tsw_hin_ses_jav_tig_cic_lat_afr_mao_scr_wly_tml_bul_swe_tsn_zul_svk_fre_est_anl_tha_hau_sod_alb_bem_ita_aeg_por_cnt_tur_moo_hun_eng_gam_jpn_bat_ger_knd_chh_kor_swt_lit_ctl_azi_ewe_qcu_igb_dgb_grk_ven_mol_glc_vie_mlt_swa_rus_amh_xho_ind_urd_bsq_guj_cze_spa_dyu_yor_fbf_amr_geo_fin_tag_aze	-0.135993070686196	-0.348067768615756	0.728575913553405
624	amh_fin_amr_lda_akn_ses_geo_xho_bsq_ewe_uzb_ven_jav_bos_mol_mly_cze_cnt_nor_sod_est_hau_gam_ctl_krd_scr_aze_knd_urd_mnd_hun_lit_guj_aeg_bam_zul_prs_fre_tag_eng_pol_yor_rom_slo_mlt_dgb_tsw_sun_tml_mao_dut_svk_mcd_bul_ind_ger_pan_glc_grk_bat_sid_fbf_rus_afr_tha_ben_kor_ita_dyu_lat_moo_swt_heb_swe_chh_jpn_spa_alb_tig_bem_igb_tsn_ukr_hin_swa_cic_arw_tur_azi_por_vie_anl_owc_qcu_wly	-0.449328505979248	-1.06442925497579	0.289890173726303
625	lat_amh_est_qcu_grk_cic_tur_zul_bam_mnd_tag_dyu_fre_dut_xho_gam_mly_mao_akn_amr_pol_prs_eng_cnt_spa_ind_swa_owc_swt_bul_krd_kor_sid_ger_glc_knd_ctl_hin_por_ses_ewe_mol_tsn_aeg_jpn_ukr_fin_guj_uzb_pan_vie_scr_geo_wly_cze_yor_anl_hun_tml_ven_mlt_ita_sod_igb_bsq_heb_tig_slo_dgb_ben_swe_aze_bem_rom_afr_azi_chh_nor_urd_jav_svk_sun_tha_lit_moo_lda_mcd_alb_fbf_hau_tsw_bos_rus_arw_bat	0.468534720636823	1.2100853653119	0.229312886986576
626	mly_ben_tur_chh_glc_swe_rus_fin_fre_bul_kor_tml_mlt_dut_dyu_vie_tha_pol_alb_geo_lat_cic_tsn_akn_mnd_azi_aeg_swt_lda_ewe_ind_tsw_bam_jav_ger_mao_bos_pan_ses_guj_yor_slo_amh_arw_bsq_krd_ven_hau_svk_afr_hun_heb_mol_jpn_mcd_swa_ctl_ukr_amr_xho_ita_spa_sun_prs_dgb_tag_sod_aze_por_hin_lit_igb_tig_scr_moo_sid_qcu_grk_wly_anl_owc_bem_bat_est_rom_cze_gam_eng_nor_urd_zul_knd_cnt_uzb_fbf	0.0892521019926649	0.390260341166864	0.697236483634356
627	ger_jpn_afr_bos_fbf_mcd_bul_zul_cic_eng_sun_anl_lit_wly_bem_guj_aeg_lat_vie_scr_tml_jav_tur_sod_ses_nor_rus_swa_krd_grk_bat_gam_ukr_aze_mnd_swe_dut_tig_glc_cnt_urd_dgb_bam_akn_mly_mao_igb_chh_dyu_ven_fre_ewe_alb_hun_ben_mol_hin_hau_azi_rom_tag_pan_slo_amr_moo_prs_lda_xho_est_yor_ctl_svk_qcu_amh_knd_ind_cze_uzb_arw_pol_mlt_bsq_tha_tsw_geo_owc_kor_sid_fin_por_swt_spa_tsn_heb_ita	0.227166292294264	0.520553212616464	0.60391517804279
628	pan_lat_owc_pol_alb_fre_eng_uzb_sid_ses_yor_cic_mcd_swa_ger_jav_est_grk_mly_tig_geo_anl_qcu_afr_mnd_kor_tml_wly_swe_knd_prs_ind_amr_tag_igb_gam_lit_bem_swt_tha_fbf_lda_krd_amh_aeg_por_zul_slo_guj_ewe_ben_azi_rom_aze_glc_sod_bam_dgb_arw_chh_hun_nor_jpn_fin_cnt_bul_heb_ukr_bos_bsq_tur_ctl_tsn_scr_svk_dut_sun_ven_tsw_bat_vie_mlt_xho_akn_ita_dyu_rus_hau_mao_moo_hin_cze_mol_spa_urd	-0.0946408772652671	-0.219151553449956	0.827012248891872
629	tig_fre_sod_urd_rus_qcu_glc_prs_xho_mly_jav_lat_aeg_cic_ven_est_anl_uzb_vie_eng_bam_ita_jpn_moo_ses_sid_cze_zul_mnd_mlt_lda_dut_chh_ctl_wly_aze_cnt_guj_swe_lit_owc_tsw_swt_tag_dgb_nor_tha_amh_geo_pol_ind_pan_arw_mol_yor_hun_por_bsq_knd_krd_fin_ger_slo_akn_grk_hau_scr_tsn_gam_kor_hin_mcd_afr_rom_ukr_sun_bul_bos_azi_alb_dyu_bat_igb_heb_spa_bem_svk_mao_fbf_tml_tur_ben_swa_ewe_amr	0.544901458753361	1.46908577228167	0.145184161403918
630	prs_fre_jav_pan_ben_ven_akn_fin_amh_azi_bem_fbf_moo_dut_bam_por_cze_eng_uzb_anl_ewe_tsw_bsq_xho_tig_heb_ctl_spa_mly_tag_dgb_wly_lit_hun_pol_glc_lat_owc_tml_aeg_slo_scr_dyu_sid_zul_swe_amr_sod_igb_guj_afr_rus_bul_ukr_kor_knd_ger_jpn_swt_mnd_tur_aze_tha_svk_bat_arw_lda_rom_bos_cnt_krd_gam_swa_ind_tsn_grk_sun_geo_urd_chh_mlt_ses_est_mol_hau_nor_vie_hin_mao_alb_ita_cic_yor_qcu_mcd	0.403653123772065	0.92551582299318	0.357093081656708
631	dut_mcd_mol_amh_rom_ewe_ctl_ukr_tsw_gam_hin_cze_bul_krd_swe_chh_dyu_jav_moo_tha_mlt_spa_lda_bos_swa_geo_mao_zul_anl_scr_tsn_bam_swt_svk_akn_ven_pan_prs_bem_igb_wly_cic_kor_hau_amr_est_bsq_azi_fre_grk_rus_qcu_ind_yor_por_ger_tag_ben_tig_mly_xho_arw_ita_urd_slo_sod_jpn_aze_tml_ses_dgb_nor_uzb_mnd_alb_heb_bat_sun_hun_sid_glc_afr_tur_eng_vie_fbf_pol_lit_knd_aeg_owc_guj_cnt_lat_fin	0.279684834822727	0.631932661409788	0.528981287277865
632	afr_cic_tha_swa_bsq_nor_ind_ukr_ven_eng_rom_fre_cze_swe_tag_por_tsn_igb_geo_fin_dgb_ses_ctl_lda_gam_owc_chh_hun_swt_zul_moo_lit_glc_tsw_bul_aeg_kor_fbf_bem_slo_wly_mly_scr_amh_sod_urd_est_hin_bat_aze_amr_qcu_bam_uzb_anl_grk_akn_ewe_prs_jav_jpn_mol_guj_yor_dut_lat_spa_krd_tur_ben_bos_heb_pol_rus_knd_pan_hau_tig_sun_mnd_ita_dyu_alb_mlt_azi_arw_mcd_tml_mao_cnt_xho_svk_sid_ger_vie	-0.437286773249209	-1.12987040908877	0.261436566022225
633	gam_dut_hin_tha_hau_afr_krd_pol_amh_guj_slo_kor_mol_por_dgb_ben_dyu_rus_tsw_bat_bul_wly_alb_cnt_spa_swe_arw_mcd_xho_lda_aze_mnd_zul_swa_ita_geo_tag_owc_vie_lat_grk_glc_anl_urd_bos_fbf_amr_chh_yor_lit_jpn_sun_knd_uzb_tur_ind_tig_est_bsq_bam_azi_fre_bem_pan_qcu_ven_rom_scr_ses_akn_cic_ctl_nor_ger_tml_prs_svk_mlt_swt_aeg_ewe_heb_eng_moo_cze_igb_mly_tsn_jav_sid_mao_fin_hun_sod_ukr	-0.759665004044289	-1.91821738813752	0.0581511408536012
634	grk_svk_ben_tag_fin_hun_cze_rom_tha_chh_zul_ctl_por_knd_bul_xho_rus_swt_ses_lat_owc_ukr_jpn_sod_bem_dgb_akn_dut_bat_lit_fre_sid_tml_ven_ger_pan_kor_eng_est_ita_mlt_amh_krd_glc_mly_scr_fbf_mao_cnt_vie_arw_bam_aeg_tsw_yor_spa_mnd_heb_nor_uzb_swe_igb_tig_prs_pol_wly_hin_gam_azi_moo_sun_swa_alb_mcd_dyu_slo_guj_ewe_tur_amr_urd_bsq_mol_lda_bos_jav_qcu_cic_geo_anl_afr_hau_ind_tsn_aze	-0.0319671793062724	-0.0838283231721543	0.933373109416818
635	dyu_jpn_arw_gam_zul_bem_xho_spa_bul_knd_tig_sun_glc_ctl_swa_sid_qcu_alb_tag_ses_jav_tsn_amr_kor_aze_fin_mly_cze_dut_swt_bat_fbf_urd_dgb_rom_tur_mao_guj_vie_cnt_mol_rus_mlt_ger_afr_bam_uzb_chh_aeg_krd_scr_tsw_ind_hin_ita_pol_wly_moo_yor_eng_tha_swe_est_owc_akn_igb_svk_bos_grk_hau_amh_fre_ewe_sod_cic_ven_pan_azi_prs_nor_ukr_lit_lat_mnd_lda_slo_mcd_ben_por_hun_geo_tml_heb_anl_bsq	-0.252302018154063	-0.573713098262686	0.567546834767104
636	cnt_bos_hin_xho_lit_scr_tha_ctl_qcu_cic_jav_swe_lat_alb_mly_fin_tml_nor_ger_bat_ven_por_mol_bsq_arw_dgb_fbf_prs_ben_jpn_rus_grk_ses_mnd_ukr_ind_guj_sid_amh_bul_glc_amr_owc_est_yor_svk_dut_eng_aze_sod_pol_vie_spa_ita_pan_geo_aeg_akn_swa_chh_fre_kor_lda_anl_knd_mao_swt_azi_krd_bam_rom_slo_heb_zul_cze_tsw_tsn_wly_moo_gam_dyu_urd_uzb_tig_bem_tag_mlt_ewe_afr_mcd_hau_tur_igb_sun_hun	NA	NA	NA
637	dgb_ctl_cnt_qcu_rom_azi_hin_tha_bul_bem_amr_ind_tsn_guj_mao_lda_nor_mcd_fbf_tig_eng_bat_swe_mnd_fre_slo_fin_swa_anl_cic_urd_heb_knd_moo_svk_owc_yor_tag_dut_ukr_scr_mlt_akn_swt_jpn_chh_mol_krd_afr_mly_sid_prs_glc_lit_aze_ven_kor_tur_bos_gam_hau_rus_sod_pan_arw_tsw_ben_grk_alb_sun_tml_ses_pol_vie_jav_wly_geo_cze_igb_amh_aeg_spa_hun_ewe_uzb_por_bam_zul_est_xho_bsq_lat_ger_dyu_ita	-0.679838716398728	-1.53615010991209	0.12789688695921
638	igb_dut_fin_ukr_ven_bsq_guj_mcd_svk_aze_sod_arw_afr_mlt_lat_ctl_pan_jav_glc_bul_mol_gam_prs_bem_hau_lit_tha_sun_azi_rom_geo_tsn_rus_yor_swe_cnt_chh_alb_urd_akn_hin_ewe_tag_hun_cic_grk_heb_swt_eng_zul_bos_mly_vie_por_amr_tml_sid_tsw_bat_cze_spa_slo_jpn_scr_ita_mnd_tur_tig_krd_owc_ind_kor_anl_swa_moo_knd_mao_uzb_pol_fbf_ger_dgb_dyu_ses_aeg_est_xho_lda_ben_fre_nor_wly_qcu_bam_amh	-0.126087665308159	-0.291841232346581	0.771058022776605
639	azi_eng_est_hau_por_mnd_pol_igb_tur_alb_qcu_ind_glc_vie_fbf_tag_tsn_nor_ctl_kor_jav_bsq_sod_slo_bos_dyu_swe_heb_gam_cnt_aze_dgb_krd_grk_prs_arw_tsw_ukr_chh_tig_sun_lda_jpn_wly_rus_mly_mcd_cic_uzb_aeg_afr_tml_ses_lit_owc_lat_tha_ger_yor_dut_hin_sid_bat_mao_pan_knd_spa_guj_cze_ven_amr_anl_urd_bem_hun_ewe_rom_xho_geo_zul_bul_scr_swt_mol_swa_amh_akn_svk_mlt_ita_bam_fre_moo_ben_fin	0.656474736444613	1.70645636542641	0.0912604069753718
640	igb_ita_uzb_fbf_qcu_glc_heb_swt_bat_mlt_rom_ven_pan_dgb_wly_tsw_tig_est_azi_amh_jav_svk_eng_mao_nor_akn_spa_gam_zul_jpn_grk_tml_xho_tha_knd_tsn_sod_aeg_ind_ukr_bam_hau_fin_ses_bos_ewe_moo_yor_ger_afr_sid_amr_cze_rus_dut_geo_aze_ben_sun_hin_cic_mol_chh_prs_guj_bul_cnt_bem_bsq_slo_swe_mnd_mcd_mly_fre_arw_lat_lit_pol_dyu_vie_krd_lda_kor_anl_swa_scr_owc_hun_tag_alb_ctl_por_urd_tur	0.782308325544309	1.92027538295003	0.0578872932380414
641	sod_ven_bam_uzb_bat_tig_zul_amh_spa_fbf_cic_igb_ben_rus_mnd_alb_dyu_tag_lda_kor_hau_geo_owc_lat_arw_guj_tml_cnt_cze_mcd_slo_urd_azi_svk_nor_vie_lit_ind_tha_sid_akn_aze_ita_mly_por_ses_grk_ukr_knd_xho_dgb_scr_est_rom_mao_pan_amr_qcu_fre_anl_jpn_pol_moo_afr_dut_ewe_wly_chh_swa_bem_bul_fin_tsn_sun_swt_tur_krd_jav_prs_glc_ger_tsw_mlt_bos_yor_eng_gam_hun_swe_aeg_mol_ctl_bsq_heb_hin	0.665647847238367	1.70226966064781	0.0920453472833095
642	guj_tur_grk_pol_cze_tag_hun_ger_bos_swe_tsn_alb_arw_sod_fbf_mnd_tha_rom_bem_dut_amr_krd_cnt_hin_qcu_ven_jav_lit_ctl_dgb_afr_cic_owc_anl_rus_hau_svk_aeg_scr_chh_heb_gam_bul_ses_akn_jpn_zul_fre_azi_mcd_tml_xho_mlt_slo_swa_pan_spa_urd_ukr_sid_por_glc_igb_tig_ben_yor_lat_mao_kor_geo_uzb_ewe_nor_eng_tsw_fin_amh_ita_aze_bsq_ind_est_moo_sun_mly_mol_swt_knd_vie_bat_prs_wly_bam_lda_dyu	-0.0496782661775024	-0.116493449232684	0.907512671069173
643	swa_azi_heb_ewe_ven_bsq_sun_akn_cnt_grk_lda_jpn_urd_spa_mlt_hun_mcd_aze_glc_alb_pol_amr_fre_fbf_ukr_prs_qcu_ind_mao_guj_jav_chh_wly_bem_dgb_bos_afr_tur_kor_mly_swe_tha_anl_tsn_krd_dut_bam_hin_bul_geo_pan_uzb_tag_ctl_xho_hau_est_moo_rom_tsw_tml_cic_sid_mol_owc_rus_bat_amh_fin_zul_sod_ben_igb_dyu_swt_lit_slo_nor_tig_yor_aeg_ses_gam_knd_arw_svk_ita_lat_mnd_scr_eng_ger_por_cze_vie	0.479068200590908	1.12983110299395	0.261453045950777
644	fin_arw_moo_slo_mcd_bsq_tha_fre_krd_eng_tur_wly_fbf_jav_bul_lat_tsn_ewe_zul_gam_tml_ctl_bat_amh_anl_sod_afr_geo_alb_ben_mlt_scr_owc_akn_amr_cnt_spa_swe_nor_pol_tag_tig_dgb_guj_knd_glc_dut_mao_ita_vie_est_prs_hau_tsw_ind_svk_dyu_jpn_uzb_xho_azi_qcu_heb_lit_yor_bem_pan_ger_grk_ukr_hun_kor_swt_lda_aeg_ven_mol_bos_igb_sid_hin_cze_mly_bam_sun_swa_mnd_cic_rus_ses_urd_aze_por_chh_rom	-0.300186546483929	-0.785063953472935	0.434411448768007
645	chh_rom_qcu_guj_grk_afr_tsn_por_knd_krd_mlt_alb_anl_mnd_tig_bam_swa_gam_moo_spa_tag_jpn_rus_arw_jav_swe_dyu_akn_lat_aze_scr_glc_yor_amr_aeg_bem_lit_ben_zul_mly_owc_ses_dut_tur_slo_tml_nor_bul_fre_ita_wly_hau_bat_azi_cnt_hun_amh_dgb_vie_cze_sod_swt_ewe_cic_sun_mcd_pan_prs_mol_pol_heb_ind_svk_ven_lda_bos_urd_xho_est_tsw_bsq_igb_sid_ctl_ger_eng_fbf_uzb_kor_hin_ukr_mao_fin_geo_tha	0.312116769932187	0.703259448100801	0.483650952128306
646	swa_lat_aze_cic_moo_bul_zul_scr_hin_ger_ses_dgb_pan_urd_igb_bat_vie_cze_eng_wly_mnd_grk_jav_arw_tig_ctl_yor_fin_aeg_tur_amh_chh_mly_afr_nor_swe_svk_hau_heb_dyu_est_ewe_guj_glc_ukr_por_rom_bsq_uzb_sod_sun_sid_mlt_cnt_gam_alb_xho_tsw_hun_lda_bos_bam_mol_ben_spa_pol_knd_swt_qcu_ita_fbf_azi_dut_akn_ven_ind_fre_amr_lit_tsn_mao_jpn_owc_tag_slo_bem_tha_kor_mcd_tml_prs_rus_geo_anl_krd	-0.13970519846179	-0.333171147677406	0.739755043905454
647	ses_tsn_tml_pol_owc_hau_aeg_dyu_cnt_guj_bul_eng_bem_pan_geo_zul_prs_qcu_cze_rom_slo_tur_bsq_anl_fre_ita_amr_amh_krd_por_svk_lda_ctl_ewe_dut_mlt_yor_azi_vie_knd_ven_rus_igb_gam_lat_mcd_mol_chh_uzb_ben_swt_tag_tsw_bat_tig_ind_swe_glc_tha_jav_ukr_arw_mly_swa_moo_cic_afr_aze_sod_est_ger_heb_grk_nor_bos_sid_fin_sun_mao_akn_urd_lit_fbf_scr_alb_kor_bam_hin_dgb_mnd_wly_spa_xho_hun_jpn	-0.213922997854136	-0.508784268798293	0.612108379284926
648	ses_amr_aeg_bul_hin_mao_bos_tsn_ind_scr_kor_lit_moo_zul_ben_dgb_tha_ita_nor_ukr_tml_amh_est_cnt_tag_rom_mcd_alb_akn_cze_bam_chh_por_rus_guj_knd_ger_grk_anl_igb_mlt_heb_arw_pan_fre_mly_fin_slo_tsw_swt_azi_sid_eng_urd_jav_afr_lat_jpn_ven_cic_ewe_hau_dyu_mol_lda_qcu_bem_tig_owc_glc_pol_xho_tur_swe_bat_sod_bsq_dut_mnd_wly_krd_vie_uzb_gam_swa_svk_yor_aze_geo_sun_spa_ctl_hun_prs_fbf	0.595198026436384	1.56944547761666	0.119940471670316
649	urd_hin_swe_hau_rom_swa_lat_est_mao_eng_ven_por_fbf_ctl_owc_xho_prs_aze_afr_amr_bam_sid_tml_glc_qcu_nor_rus_chh_knd_spa_jav_tsn_tur_bos_mnd_mol_hun_dyu_jpn_gam_bem_heb_igb_lit_swt_ger_zul_ind_alb_ben_yor_anl_pol_ita_azi_sun_dgb_lda_bsq_uzb_moo_grk_bul_svk_ewe_tsw_ukr_fin_fre_guj_cze_mcd_geo_ses_mlt_bat_pan_cic_dut_scr_aeg_mly_amh_wly_sod_cnt_krd_arw_slo_tha_kor_vie_tag_tig_akn	0.136812606623432	0.326070621255579	0.745103513781637
650	bul_ven_dut_tur_tha_vie_jpn_zul_eng_tig_urd_aze_lit_slo_rus_arw_knd_azi_pan_geo_mnd_ctl_jav_tsw_aeg_mao_sid_amr_bos_swa_bam_gam_dyu_glc_hin_igb_kor_fin_ita_est_afr_mcd_ses_fre_yor_ewe_grk_fbf_ind_uzb_swt_por_nor_ben_amh_dgb_rom_ger_sod_sun_cze_mol_hun_owc_bem_pol_guj_scr_bat_mly_cic_bsq_akn_krd_tsn_ukr_cnt_prs_lda_svk_alb_moo_chh_swe_hau_tag_spa_lat_heb_mlt_xho_qcu_anl_wly_tml	-0.350430100651571	-0.9315881478183	0.353961527423459
651	jpn_swt_prs_moo_dut_mol_tml_owc_fin_amr_ses_hau_lit_grk_alb_hin_rom_jav_uzb_eng_mcd_sun_dgb_kor_ven_pan_bul_bam_fbf_fre_ita_zul_krd_pol_lda_est_ctl_azi_hun_cze_afr_tha_swe_tig_cic_qcu_cnt_ukr_ben_dyu_geo_tur_nor_heb_lat_urd_akn_guj_aeg_por_spa_mlt_ind_swa_anl_vie_svk_knd_bem_wly_bos_tsw_gam_sid_bat_mly_rus_igb_yor_mnd_mao_chh_glc_slo_aze_ewe_ger_amh_sod_bsq_tag_xho_arw_scr_tsn	0.296333359549812	0.69876923789283	0.48644005747494
652	mao_rom_swe_ben_cze_bat_lit_nor_grk_knd_hin_krd_wly_tsn_azi_bos_arw_dut_tur_glc_ewe_lat_ind_qcu_tag_mlt_ses_xho_bul_jav_mly_tml_mnd_cic_jpn_kor_ctl_dgb_amr_swa_mcd_alb_akn_tha_owc_fre_heb_bsq_chh_igb_tsw_prs_mol_sun_hau_cnt_slo_ukr_pol_hun_ita_ger_por_moo_sod_gam_scr_urd_zul_svk_amh_anl_uzb_spa_eng_rus_sid_afr_yor_aeg_aze_vie_bem_lda_ven_est_pan_guj_fin_dyu_swt_tig_geo_fbf_bam	-0.495098571862112	-1.1611592168016	0.24854887587214
653	ukr_svk_lit_chh_afr_swe_bsq_por_ses_mlt_wly_scr_ctl_tsw_alb_cnt_dut_ben_jpn_owc_nor_aeg_fin_lat_sun_glc_urd_bam_guj_tig_swa_xho_pol_rus_lda_spa_vie_mao_sid_uzb_mly_tur_fre_mcd_anl_aze_zul_fbf_ewe_tsn_tha_qcu_akn_mol_dgb_cic_amh_prs_azi_igb_hun_eng_bat_bem_heb_tml_bos_kor_arw_ita_tag_geo_sod_dyu_gam_ind_ger_yor_swt_slo_moo_cze_jav_amr_mnd_hin_ven_krd_est_rom_grk_knd_bul_hau_pan	-0.672166432206536	-1.8206713250172	0.0718728314420898
654	hau_kor_cic_afr_gam_tsw_owc_swt_spa_ita_cze_ben_aeg_amh_qcu_bem_heb_bul_slo_hin_pol_xho_fin_fbf_tig_fre_tha_mly_ger_amr_sid_lat_scr_mlt_tur_ses_knd_dut_hun_mao_dgb_zul_glc_moo_krd_ven_bat_eng_swa_anl_lit_mnd_yor_geo_arw_ukr_mcd_tag_tsn_ctl_prs_nor_ind_rom_bsq_azi_pan_bos_mol_vie_dyu_por_bam_rus_aze_akn_jav_chh_swe_jpn_alb_uzb_urd_guj_lda_ewe_grk_wly_svk_igb_est_sun_cnt_tml_sod	NA	NA	NA
655	heb_hau_slo_bem_anl_pan_ita_chh_ses_swa_scr_amh_owc_ind_wly_nor_hin_por_knd_krd_qcu_bat_xho_ben_dgb_ukr_lit_fin_yor_hun_jpn_tur_bos_svk_uzb_est_tag_mcd_sun_ctl_dyu_aze_aeg_arw_tml_bam_mly_afr_akn_mlt_gam_ger_spa_mao_rom_sid_vie_glc_azi_guj_fbf_tsn_mnd_rus_mol_lda_swt_ewe_prs_zul_swe_dut_amr_igb_tsw_bul_pol_ven_geo_tig_eng_tha_cic_grk_lat_kor_sod_cze_cnt_jav_urd_fre_alb_bsq_moo	0.466653897034303	1.19818423249532	0.233889891345473
656	tml_uzb_yor_azi_swe_zul_swa_dgb_vie_ind_sun_kor_spa_igb_pan_por_alb_ctl_rom_bat_slo_est_dyu_akn_jpn_bam_amh_knd_scr_prs_xho_heb_rus_hau_tsw_ven_ses_mnd_swt_ukr_jav_fin_anl_mol_moo_tha_wly_cnt_sid_mcd_bul_ewe_tig_bem_aze_cic_pol_lat_arw_hin_mao_svk_tur_ben_owc_ita_dut_mlt_ger_tag_bsq_sod_guj_tsn_qcu_aeg_amr_mly_nor_krd_geo_afr_glc_cze_fbf_grk_chh_eng_lit_gam_hun_lda_bos_urd_fre	-0.156024949321867	-0.421580603809409	0.674304017438353
657	rus_ctl_mao_eng_swt_tsw_bam_ben_swa_krd_scr_kor_ind_sid_anl_vie_zul_swe_prs_ger_hau_aze_hin_guj_fin_cic_ita_cnt_nor_owc_dgb_tag_moo_cze_slo_tha_sun_ven_qcu_fbf_por_tsn_mnd_amr_mol_spa_xho_grk_wly_gam_svk_heb_geo_pol_lit_tig_mlt_rom_arw_ewe_dyu_jpn_glc_alb_yor_hun_dut_pan_ses_amh_akn_est_tml_sod_urd_knd_bsq_fre_bul_igb_lda_tur_afr_aeg_bos_ukr_jav_mly_uzb_lat_mcd_chh_bem_azi_bat	0.622570538101113	1.70346497037023	0.0918206856705082
658	bem_pan_prs_mao_swe_bsq_ind_est_azi_anl_vie_guj_fre_jav_igb_geo_glc_ger_swt_aze_tig_slo_dut_kor_zul_pol_cze_tha_rus_ewe_lit_ses_amr_swa_knd_tsn_cic_jpn_mol_eng_tml_aeg_bat_sid_xho_sun_heb_tag_urd_mcd_svk_ven_afr_alb_grk_hin_krd_ctl_hau_bul_spa_chh_yor_lat_tsw_ukr_arw_mnd_mly_sod_por_bam_akn_nor_mlt_ben_fin_fbf_gam_bos_scr_dgb_uzb_lda_moo_dyu_owc_hun_cnt_rom_wly_ita_qcu_amh_tur	-0.218895480981611	-0.535626596522452	0.593495289595918
659	bam_jpn_fbf_amr_knd_prs_rom_pan_ind_urd_arw_hau_dut_swa_svk_owc_slo_ewe_tur_tml_afr_mao_tsw_moo_cze_sun_eng_rus_qcu_kor_bos_por_glc_fre_tha_ukr_gam_lda_est_spa_wly_zul_tsn_dgb_tag_swt_mnd_ctl_mlt_uzb_alb_vie_mcd_dyu_geo_guj_nor_fin_mly_ita_ses_cic_ben_bem_krd_amh_bat_lat_ger_anl_heb_pol_bsq_ven_sid_igb_tig_bul_chh_lit_akn_grk_hin_jav_yor_mol_scr_sod_hun_aeg_aze_xho_azi_cnt_swe	0.310506065555552	0.79773686076376	0.427055413984423
660	tig_mao_tha_bat_moo_zul_lit_jpn_gam_knd_qcu_amh_vie_chh_xho_anl_ita_cnt_rom_owc_tml_akn_por_yor_eng_guj_amr_glc_dut_mly_igb_fbf_mcd_ind_uzb_lat_urd_krd_swa_ben_hau_hin_scr_sid_lda_slo_prs_ewe_swe_tag_tsn_ctl_ger_wly_swt_ses_est_bem_hun_dyu_bos_ukr_geo_heb_mnd_cze_mlt_dgb_pol_nor_bam_arw_cic_grk_kor_alb_ven_rus_aeg_tur_fre_aze_svk_jav_afr_fin_pan_tsw_mol_azi_bsq_sun_sod_spa_bul	-0.654409791558736	-1.60807782077107	0.111207930488709
661	ven_owc_yor_igb_fre_cnt_tsw_anl_prs_bam_slo_eng_amh_rom_bul_guj_rus_amr_xho_grk_chh_ctl_ger_dut_swt_por_tsn_mnd_sun_est_bsq_arw_alb_mlt_tml_tag_mao_hau_swe_fbf_glc_akn_scr_mly_dgb_cic_ukr_afr_swa_svk_fin_urd_moo_tig_lit_lat_ita_ses_pan_bos_tha_hin_mcd_jav_jpn_aze_aeg_mol_sod_kor_spa_gam_pol_tur_zul_ind_ben_uzb_lda_ewe_cze_azi_geo_nor_bem_sid_wly_bat_knd_qcu_hun_vie_dyu_krd_heb	0.791887813962806	2.06948872171234	0.0412739881096778
662	uzb_zul_sid_tur_gam_chh_spa_urd_ctl_tag_ben_tig_knd_rus_lit_fre_svk_prs_bos_igb_ven_swe_slo_dut_yor_mlt_ukr_bat_ewe_aze_tml_ind_moo_cnt_por_fin_azi_mnd_grk_swa_alb_rom_ses_dyu_ger_amh_est_bam_eng_amr_heb_tsn_akn_dgb_guj_hin_kor_pol_jpn_scr_krd_mol_aeg_xho_lda_sod_mcd_anl_pan_vie_fbf_mao_tha_wly_arw_lat_cze_glc_qcu_bem_cic_hun_geo_tsw_jav_bul_sun_swt_nor_mly_ita_afr_hau_owc_bsq	-0.162849792387338	-0.371700886345651	0.710961103290545
663	swa_scr_dgb_spa_bat_cnt_amh_glc_tsn_ita_svk_hun_kor_yor_slo_tml_fre_mao_lat_heb_owc_dut_fin_pol_anl_ctl_azi_cze_bul_lda_sun_rom_aeg_mcd_nor_tur_sod_prs_afr_fbf_cic_por_xho_swt_tha_igb_bsq_mol_ses_arw_tsw_mly_krd_tig_lit_jav_sid_geo_vie_akn_zul_gam_bam_dyu_qcu_jpn_urd_ger_wly_amr_ben_aze_ewe_uzb_bos_est_knd_ven_alb_mlt_bem_chh_guj_tag_ukr_swe_pan_mnd_rus_moo_ind_eng_grk_hau_hin	-0.0699128859738105	-0.159626422134819	0.873521537631684
664	swe_jpn_prs_swa_hau_alb_ses_dyu_slo_bat_yor_dgb_vie_rus_mly_fbf_tsw_aeg_knd_cnt_xho_pol_tig_aze_ben_bem_zul_swt_cze_lat_fin_ctl_wly_owc_krd_moo_hun_sod_ven_kor_fre_qcu_eng_azi_bul_mcd_arw_geo_grk_uzb_akn_amr_bos_tag_glc_afr_hin_lit_tha_rom_svk_guj_mao_urd_sun_spa_tml_gam_heb_nor_por_ind_ukr_igb_cic_tur_est_dut_mol_jav_ewe_ita_scr_tsn_anl_mlt_amh_pan_ger_sid_bsq_bam_mnd_chh_lda	0.173611440485548	0.403990783759193	0.687146990544849
665	ukr_tml_tha_lda_arw_pan_amh_swe_mnd_qcu_bat_mcd_tig_yor_spa_prs_krd_rus_guj_sid_swa_cnt_fre_aeg_sun_afr_svk_bam_hun_pol_eng_dut_anl_rom_xho_lit_tsn_dyu_hau_mol_ita_alb_heb_kor_gam_akn_aze_tag_uzb_chh_cze_mao_geo_est_swt_cic_bsq_bos_moo_tur_dgb_mlt_grk_amr_ewe_lat_ses_scr_mly_ctl_azi_ven_vie_por_glc_wly_igb_tsw_jav_bul_fin_sod_fbf_nor_ind_jpn_urd_owc_ger_bem_zul_hin_slo_knd_ben	-0.0665070838865097	-0.150184507829214	0.88094429288531
666	pan_scr_yor_tsw_igb_sid_tsn_akn_azi_aze_moo_kor_amr_cnt_lda_bul_krd_ben_anl_hun_spa_knd_owc_bem_ctl_por_gam_tig_ger_prs_uzb_cic_guj_mly_mao_lat_cze_bos_dut_geo_dyu_urd_vie_ind_chh_bsq_glc_tha_sod_est_pol_alb_rom_bam_rus_grk_mlt_swt_mcd_eng_heb_arw_slo_svk_hin_ukr_jpn_tur_nor_swe_mol_bat_ses_lit_jav_ita_qcu_zul_tag_ven_xho_swa_ewe_mnd_fin_fbf_tml_fre_hau_amh_aeg_dgb_afr_wly_sun	-0.22700860922223	-0.557979842332673	0.578198919561507
667	tsn_sun_ind_yor_bsq_arw_ven_geo_wly_ita_fin_dut_cnt_azi_ukr_guj_rus_mcd_ben_bam_moo_grk_tur_tml_amh_aze_heb_lda_mol_akn_lit_aeg_mlt_qcu_prs_amr_sid_pol_est_krd_jpn_swt_ewe_bul_rom_chh_uzb_por_svk_tsw_alb_jav_swe_mnd_pan_tha_ctl_fbf_hin_slo_anl_gam_glc_bem_xho_spa_urd_vie_knd_cze_fre_mly_tag_hau_zul_afr_bat_lat_dgb_owc_cic_bos_ger_igb_hun_nor_scr_kor_mao_tig_eng_ses_sod_dyu_swa	0.113381428277563	0.255654407783527	0.798782292618213
668	rus_bsq_ind_mly_mlt_bem_ven_slo_tha_lit_fre_aeg_sod_dgb_glc_wly_swt_kor_cnt_bat_bam_azi_tsw_tag_anl_afr_hau_uzb_grk_fin_dyu_scr_yor_nor_jav_rom_mol_gam_por_heb_tur_qcu_sun_lat_cze_akn_mao_ukr_swa_tsn_chh_pol_hin_moo_sid_fbf_zul_aze_ewe_jpn_mnd_bos_ita_knd_xho_guj_krd_cic_prs_ses_tig_svk_geo_alb_vie_mcd_lda_ctl_amh_eng_owc_tml_ger_pan_arw_spa_dut_swe_bul_igb_amr_ben_est_hun_urd	0.0683042100007095	0.183222831543887	0.855022041299765
669	aze_qcu_mnd_swe_akn_fbf_por_yor_sod_ukr_ita_wly_hin_slo_ses_geo_swa_heb_bos_uzb_lat_gam_tml_tag_anl_swt_alb_ben_cze_grk_igb_tsw_spa_lit_azi_tha_sun_ger_sid_bam_kor_mao_ind_mly_mcd_aeg_xho_eng_bem_prs_glc_urd_tig_vie_ctl_knd_afr_zul_fre_bsq_dut_jpn_lda_fin_cic_bul_ewe_mlt_scr_dyu_amr_moo_est_hun_ven_rus_pol_guj_amh_arw_krd_rom_svk_tur_hau_bat_cnt_pan_dgb_chh_nor_jav_tsn_owc_mol	-0.0631507325342669	-0.163738995104081	0.870291934190382
670	cze_hun_yor_tsw_ctl_dut_sid_cic_hau_wly_mol_ben_ukr_prs_mlt_nor_akn_amh_ewe_cnt_swt_ita_bos_dyu_anl_azi_rom_alb_bsq_urd_arw_xho_mnd_svk_swa_knd_krd_ger_vie_sod_bat_rus_pan_dgb_gam_ven_heb_tml_grk_aeg_chh_mao_afr_bem_tur_aze_moo_swe_guj_slo_zul_scr_ind_fin_owc_spa_fbf_uzb_mly_amr_glc_tag_mcd_lda_eng_jpn_est_hin_pol_jav_tha_sun_igb_lat_lit_bam_kor_tig_tsn_bul_fre_por_qcu_ses_geo	0.549728937728279	1.26874289888055	0.207699223988012
671	pol_gam_fin_tml_cic_wly_afr_lda_slo_krd_arw_eng_tig_rus_chh_amr_tur_jpn_sun_tsn_amh_hau_rom_dyu_cze_spa_lit_geo_ewe_azi_owc_alb_bam_bem_scr_ben_swe_aze_prs_kor_swa_mao_hin_sid_ukr_por_bat_grk_sod_est_ger_mol_ses_zul_dgb_bsq_xho_cnt_urd_svk_dut_uzb_ita_guj_heb_knd_akn_glc_nor_vie_qcu_hun_igb_moo_tha_mnd_tsw_ven_bos_mly_fre_anl_jav_ctl_ind_yor_aeg_swt_lat_pan_bul_tag_mlt_fbf_mcd	0.638722017529438	1.51972583201238	0.13197246669575
672	fbf_moo_uzb_alb_guj_akn_geo_amh_igb_ukr_sod_bat_mcd_zul_arw_ses_mol_mao_lat_wly_ita_bos_est_sun_hau_aeg_rom_tsn_vie_prs_bul_tsw_grk_chh_mlt_anl_rus_cic_lit_fin_hin_ewe_eng_azi_ben_bam_mly_krd_por_bem_glc_urd_kor_heb_afr_tur_ctl_tag_slo_jpn_xho_swa_amr_dut_cze_ind_svk_yor_hun_sid_swe_scr_lda_ven_cnt_dgb_pan_ger_tml_tha_tig_gam_spa_dyu_mnd_swt_qcu_pol_owc_nor_knd_bsq_jav_fre_aze	-0.855141418685426	-2.0462287038015	0.0435569252255932
673	dut_akn_ind_lit_heb_bsq_alb_mlt_zul_lda_chh_uzb_dyu_fin_krd_tur_mnd_pol_spa_mol_sun_amr_swa_geo_jav_por_vie_fre_ben_pan_ukr_kor_ita_slo_bat_tha_tig_aeg_sid_anl_guj_amh_dgb_azi_mly_gam_knd_grk_mao_arw_tml_owc_rus_ewe_ven_glc_hau_bul_eng_moo_urd_hun_bos_ctl_cic_swe_cnt_rom_xho_svk_aze_fbf_hin_est_tsw_wly_yor_bem_scr_afr_cze_prs_mcd_ger_igb_ses_nor_bam_jpn_qcu_tsn_lat_swt_tag_sod	-0.140098427068019	-0.316576463631267	0.752274500008285
674	scr_knd_por_swt_alb_fbf_cic_sid_wly_ind_aeg_guj_lit_bul_svk_rus_mol_swe_ses_dut_afr_geo_rom_owc_krd_fin_bat_ukr_spa_ewe_jav_hun_slo_ben_tml_bam_igb_swa_tag_glc_tsn_bsq_tsw_eng_amr_lat_hin_ita_ger_vie_uzb_prs_cze_bos_cnt_kor_akn_moo_lda_aze_nor_tur_hau_gam_azi_sun_mao_bem_mnd_dyu_grk_tha_dgb_est_ven_fre_ctl_mcd_sod_pol_anl_jpn_heb_pan_yor_urd_arw_xho_zul_tig_amh_chh_mlt_qcu_mly	0.198217895629689	0.46846096566754	0.640551135998187
675	sun_sod_ind_tur_pol_bsq_moo_bam_hin_por_owc_ben_afr_geo_aeg_ctl_rus_zul_swt_est_lda_aze_prs_cnt_knd_akn_mlt_kor_krd_fre_tag_spa_mnd_mcd_bat_ukr_mly_pan_uzb_dgb_glc_amr_swa_swe_ita_qcu_tig_lat_bos_tml_grk_slo_anl_cze_arw_eng_bem_gam_heb_tsn_jav_ses_fbf_ven_azi_bul_urd_lit_rom_igb_guj_dyu_fin_vie_chh_yor_dut_mol_tha_xho_tsw_cic_sid_wly_scr_mao_svk_ewe_ger_hau_amh_nor_hun_jpn_alb	-0.18927654206917	-0.494722403593184	0.621962809083981
676	guj_mao_bam_bul_cze_knd_ses_tsw_afr_dgb_grk_bos_fbf_pol_amh_qcu_tig_akn_ctl_mlt_mol_cnt_ewe_lit_hun_krd_eng_urd_aeg_aze_lat_glc_geo_gam_xho_pan_moo_tag_amr_ind_dut_bat_fre_nor_cic_anl_mly_kor_wly_tur_tsn_est_ita_tha_swt_scr_rom_arw_owc_svk_fin_chh_heb_dyu_sun_spa_prs_ben_bsq_mnd_zul_bem_swa_ger_tml_por_sod_mcd_jpn_alb_hau_igb_yor_jav_hin_uzb_swe_sid_ukr_slo_ven_vie_azi_lda_rus	0.629764932602444	1.65083509251174	0.102145448770009
677	prs_ben_arw_mlt_alb_geo_mcd_tag_pan_spa_bem_xho_kor_mao_knd_tml_est_dyu_vie_owc_swt_yor_bul_mly_afr_tha_nor_mol_bam_aze_bat_anl_fre_sid_tsw_akn_pol_sun_heb_ita_tig_dut_bsq_ukr_glc_cnt_azi_krd_hun_amr_moo_dgb_lat_tur_rus_svk_ind_fbf_grk_ger_amh_tsn_zul_urd_swa_ewe_gam_jav_jpn_slo_fin_sod_hau_wly_bos_hin_rom_lit_scr_ven_ses_ctl_uzb_cic_guj_por_igb_cze_mnd_swe_eng_lda_qcu_chh_aeg	-0.659678879352664	-1.57093369418611	0.119594249258164
678	tsn_sun_swa_kor_ind_swe_owc_mnd_yor_dyu_lat_vie_bul_pan_bos_spa_pol_tha_fre_urd_afr_hun_tag_mlt_cze_tsw_gam_por_cnt_ita_rom_bsq_qcu_ses_slo_fin_tur_krd_anl_zul_hau_hin_svk_uzb_scr_mly_grk_azi_dut_geo_akn_arw_bem_sid_amr_wly_cic_rus_jav_est_mcd_igb_bam_bat_ewe_alb_ven_amh_heb_chh_prs_jpn_lda_dgb_tml_xho_mol_mao_glc_lit_eng_guj_moo_aeg_tig_nor_sod_aze_ukr_fbf_ger_knd_ben_swt_ctl	-0.25426751922352	-0.597143399822075	0.551862720462081
679	jav_spa_ses_ger_owc_cze_mcd_igb_fbf_moo_cic_bat_ben_akn_pan_glc_kor_aze_gam_jpn_ven_est_scr_hau_chh_mao_slo_bul_grk_swa_amh_eng_fin_dyu_hin_sod_tsw_lda_afr_tig_uzb_lit_prs_ctl_krd_zul_pol_sun_dut_bos_tsn_arw_rus_anl_urd_svk_ita_amr_guj_knd_bam_mlt_ind_heb_mnd_rom_yor_lat_por_azi_ewe_xho_nor_ukr_qcu_mly_geo_dgb_swe_swt_tag_fre_sid_alb_bem_tml_wly_cnt_mol_vie_aeg_tha_bsq_hun_tur	-0.220413038606151	-0.576991438773106	0.56533933672048
680	fre_knd_sod_cze_gam_rom_guj_geo_wly_cic_chh_ger_vie_mao_tml_mcd_fbf_ben_por_lat_amh_azi_rus_krd_dyu_tsw_bos_mlt_dgb_scr_zul_swt_bat_svk_xho_pan_sun_swa_aze_sid_ukr_kor_bam_lda_bsq_yor_est_mol_qcu_slo_nor_anl_grk_arw_hau_tig_spa_tur_dut_tsn_urd_eng_afr_ita_mnd_bul_heb_hun_aeg_igb_lit_tag_glc_ewe_jpn_hin_ind_tha_alb_uzb_jav_bem_ctl_mly_cnt_fin_owc_moo_ses_ven_swe_amr_prs_akn_pol	-0.325385085570671	-0.765967540379144	0.445635377356356
681	igb_tur_svk_dyu_ger_fre_gam_cze_uzb_jav_kor_tha_owc_urd_mcd_arw_ind_sod_aze_anl_amh_dut_bem_prs_cic_hun_xho_fin_ben_qcu_tag_moo_yor_jpn_azi_lat_geo_est_bat_dgb_fbf_por_hin_zul_knd_mly_amr_mnd_chh_tml_afr_mao_ses_scr_akn_nor_ukr_heb_ctl_grk_ewe_bul_spa_pol_ita_rus_eng_vie_mlt_tsw_rom_swa_mol_guj_sun_krd_bsq_swt_cnt_ven_lit_slo_wly_bam_swe_tsn_glc_hau_aeg_sid_tig_bos_alb_pan_lda	0.62528255757784	1.42581432491677	0.157269947836316
682	est_bam_scr_prs_chh_bul_swa_anl_zul_krd_akn_ger_uzb_dgb_rom_bsq_ukr_xho_tig_ind_gam_eng_grk_amr_azi_pol_glc_arw_mao_igb_tur_hun_tsw_bem_hin_ben_ven_mnd_kor_mly_cic_afr_tsn_ewe_rus_guj_urd_fre_aze_cnt_yor_spa_sid_swt_mcd_aeg_ses_tha_lat_vie_tml_bat_dyu_geo_por_jpn_fin_qcu_slo_heb_moo_knd_tag_mol_fbf_sun_lit_alb_lda_hau_mlt_bos_dut_amh_wly_swe_ita_nor_jav_svk_ctl_owc_cze_sod_pan	-0.892013057337459	-2.44363457089273	0.0164267771078668
683	fin_aze_gam_pan_tml_ukr_fbf_sid_guj_ven_svk_cic_dut_afr_jpn_arw_jav_spa_aeg_wly_amh_bul_amr_rus_moo_dyu_tha_slo_zul_prs_eng_scr_lat_bam_rom_sun_qcu_anl_grk_tsn_ita_fre_ben_tur_bem_cze_sod_akn_dgb_uzb_ind_hin_tig_est_bsq_knd_swa_yor_mao_hun_tsw_xho_kor_owc_ewe_vie_pol_mcd_lda_ctl_azi_cnt_geo_hau_ger_urd_igb_heb_nor_por_alb_mol_lit_tag_swt_ses_bos_mlt_chh_swe_krd_bat_glc_mly_mnd	0.107320113845493	0.246258576452526	0.806024787634311
684	ukr_guj_fbf_ita_spa_urd_mlt_rom_mnd_tha_ewe_zul_cnt_bat_moo_mly_swe_swt_prs_hun_fre_bul_tsn_aze_arw_uzb_rus_cze_mao_hau_ven_akn_bsq_igb_anl_gam_jav_owc_chh_sun_wly_sid_amr_lit_glc_bem_afr_mol_kor_hin_ger_pan_tag_heb_bos_ind_nor_xho_sod_krd_aeg_tsw_lat_vie_mcd_por_jpn_tur_azi_swa_knd_dgb_pol_grk_cic_slo_qcu_dyu_fin_amh_svk_ses_bam_eng_tml_scr_dut_est_lda_geo_yor_ben_tig_alb_ctl	0.0672744433098085	0.154729479914186	0.877369896920495
685	dgb_jpn_bat_guj_svk_pan_aze_uzb_ben_qcu_bul_scr_heb_hun_ind_lit_mlt_fin_tsw_anl_geo_rom_lda_zul_grk_sun_pol_mol_eng_tsn_ses_mao_tml_owc_afr_swa_lat_ukr_ita_sid_ven_alb_est_bem_dyu_arw_amr_fbf_tig_yor_swe_swt_dut_amh_slo_cze_ctl_spa_jav_cnt_nor_urd_sod_chh_igb_mnd_tur_knd_ewe_mcd_tag_tha_bos_aeg_kor_vie_ger_glc_hin_por_moo_hau_bsq_akn_bam_azi_fre_mly_gam_wly_cic_krd_prs_xho_rus	0.562896087146561	1.36613227170941	0.175191840578404
686	wly_dut_grk_knd_hin_spa_azi_lit_vie_krd_owc_bem_amh_nor_cic_mao_pol_zul_afr_scr_jav_gam_est_bam_urd_por_ben_geo_tsn_aze_kor_dyu_sid_tha_moo_mcd_ukr_mly_mol_chh_swa_fbf_ger_sun_anl_cze_akn_svk_eng_qcu_ita_ses_slo_rus_ind_ewe_guj_aeg_bat_pan_bul_ven_tur_tsw_xho_prs_hau_cnt_bsq_alb_fre_lda_glc_igb_yor_tag_bos_amr_arw_heb_swt_uzb_rom_hun_tig_swe_dgb_mnd_ctl_lat_fin_sod_mlt_tml_jpn	0.138168513806758	0.374961033498392	0.708543182798884
687	jav_mnd_slo_swe_mlt_eng_amh_prs_mly_rom_sun_moo_pol_heb_sid_arw_ewe_tsn_xho_lat_lit_grk_geo_ger_uzb_amr_dgb_owc_vie_cze_cnt_akn_tsw_zul_krd_nor_kor_urd_glc_sod_bat_tig_chh_por_cic_spa_ita_mcd_tha_mol_scr_est_wly_azi_rus_aze_tag_bem_bam_guj_swa_knd_fre_lda_ven_hun_svk_anl_gam_tur_dyu_jpn_bos_dut_pan_tml_ind_ukr_yor_fin_hau_mao_ses_qcu_ben_swt_alb_igb_aeg_hin_ctl_afr_bsq_fbf_bul	-0.315014137328318	-0.76041405592702	0.448930692901995
688	heb_tag_krd_pan_tsn_zul_ses_mly_grk_afr_fin_tsw_moo_gam_jav_bat_ben_rus_tml_lit_tur_bam_bem_dut_cic_mao_sod_alb_pol_ita_spa_est_swt_guj_fre_anl_amr_bul_dyu_sid_mnd_mlt_igb_sun_cze_knd_tha_wly_bsq_ukr_hau_dgb_ind_eng_svk_ewe_qcu_kor_geo_swa_ctl_xho_hun_mcd_aze_ven_mol_fbf_azi_tig_cnt_bos_glc_urd_aeg_hin_amh_scr_uzb_nor_chh_jpn_slo_por_lat_yor_owc_vie_ger_lda_swe_akn_arw_rom_prs	0.00700949814880485	0.0175460943479085	0.986038548794702
689	amh_hau_bat_hin_spa_swt_tml_ses_tha_afr_tig_aeg_pol_mnd_lat_ita_glc_xho_aze_fre_akn_moo_tsw_prs_fin_dyu_ctl_ewe_uzb_swe_chh_dut_igb_ukr_owc_rus_wly_svk_arw_sun_qcu_cze_tur_slo_cic_mcd_lda_dgb_bos_eng_vie_heb_amr_urd_yor_fbf_nor_sid_lit_bul_sod_cnt_hun_guj_bsq_est_rom_gam_ben_tsn_krd_zul_anl_mly_scr_bam_mao_ven_tag_jpn_kor_alb_ger_pan_mlt_jav_swa_knd_geo_grk_ind_mol_por_bem_azi	0.336562697402784	0.788225088928125	0.432569625902131
690	urd_dyu_jpn_bul_grk_amh_lat_bam_glc_fre_gam_fin_pol_yor_jav_ita_prs_geo_mol_scr_igb_ind_chh_ctl_cic_est_hun_cnt_knd_amr_swa_ven_por_akn_anl_tag_hin_rom_tha_heb_ewe_qcu_moo_alb_sod_fbf_mcd_zul_nor_cze_mao_tml_tsn_tur_krd_ger_uzb_lit_mly_xho_kor_aeg_mlt_azi_swe_bsq_bat_arw_tsw_swt_ben_wly_rus_lda_aze_afr_dut_ses_ukr_svk_dgb_bos_slo_mnd_pan_tig_sid_hau_vie_spa_owc_sun_guj_eng_bem	-0.174778719995261	-0.39924429329924	0.690628550058106
691	prs_fin_amh_tur_sod_gam_swt_bsq_dut_tsn_ind_bul_slo_yor_amr_urd_por_cze_ctl_igb_nor_ger_bat_eng_svk_tha_aeg_bam_dyu_anl_cnt_spa_moo_pan_tsw_fre_scr_qcu_bos_dgb_akn_uzb_est_lat_swa_hau_ewe_fbf_hin_alb_geo_tig_lda_tag_jpn_guj_heb_afr_ita_sun_wly_ukr_knd_pol_ven_glc_hun_lit_kor_krd_xho_bem_vie_mol_rom_aze_ben_swe_ses_mao_sid_mcd_cic_chh_mnd_rus_grk_zul_mly_mlt_arw_jav_tml_owc_azi	0.177684312519319	0.401358106236411	0.689077237449576
692	sod_jpn_mly_knd_bat_yor_ind_grk_dut_cic_sid_nor_mao_krd_aze_mol_bem_ger_ewe_spa_ukr_lat_swe_anl_rus_fin_mnd_bos_chh_urd_bam_ita_rom_moo_kor_tsn_uzb_mlt_tig_hau_jav_owc_scr_pan_amh_wly_cnt_azi_qcu_ses_ben_amr_cze_mcd_por_tsw_glc_hin_vie_geo_arw_tag_bsq_slo_tur_fre_lda_dgb_xho_igb_swa_akn_heb_eng_ven_bul_afr_tha_lit_est_prs_swt_dyu_hun_sun_aeg_ctl_fbf_svk_alb_pol_zul_tml_gam_guj	0.180779198048688	0.408311791694615	0.683983373183933
693	kor_rus_pol_tig_swe_owc_ita_dgb_guj_grk_amh_lda_ind_uzb_xho_mol_pan_sod_jpn_chh_swa_bos_eng_hau_aze_krd_prs_hun_geo_tur_heb_cic_igb_por_dyu_tsn_cnt_knd_swt_tha_afr_zul_arw_wly_slo_nor_bat_sun_ses_amr_hin_bam_urd_ben_est_ger_mao_mnd_gam_ctl_ewe_dut_mly_mcd_fbf_jav_mlt_bem_fin_vie_moo_azi_ukr_svk_lat_aeg_akn_qcu_cze_bul_yor_bsq_anl_glc_tag_fre_rom_alb_sid_spa_scr_lit_tml_ven_tsw	-0.0826099041200371	-0.212841138538636	0.831916724764981
694	pan_tig_dyu_spa_hin_qcu_chh_por_azi_swa_krd_mly_arw_fin_hun_urd_mlt_sid_pol_grk_svk_rom_afr_gam_tha_owc_glc_ctl_ses_sod_yor_mnd_est_lda_eng_jpn_tag_dut_fbf_guj_cze_aze_knd_mol_slo_ukr_mao_bam_vie_swt_rus_lit_jav_moo_bul_tsn_hau_wly_cnt_amr_mcd_uzb_tsw_sun_zul_scr_prs_lat_nor_ben_ind_aeg_fre_bos_xho_kor_ewe_dgb_alb_bat_tml_amh_tur_ger_ita_igb_akn_geo_ven_swe_anl_bem_bsq_cic_heb	-0.178635237178947	-0.463021797789392	0.644430415984885
695	hin_mao_mlt_krd_dut_tsn_lda_cic_qcu_heb_spa_bat_scr_alb_amh_ger_jav_vie_fbf_pol_lat_eng_uzb_dgb_svk_bam_ben_azi_tur_por_tig_mly_arw_anl_urd_bem_wly_kor_afr_sun_ita_ind_dyu_aeg_bos_cnt_gam_rus_slo_lit_tml_yor_swt_est_knd_mnd_amr_ven_fin_tsw_hun_cze_prs_geo_chh_zul_grk_guj_ctl_pan_xho_glc_rom_owc_jpn_swe_nor_sod_igb_mol_tha_sid_ewe_hau_tag_akn_ses_mcd_moo_ukr_bsq_bul_swa_aze_fre	0.379296095199609	0.885996612201933	0.377904610654358
696	mao_sod_rom_chh_zul_wly_aeg_ger_nor_hin_slo_fbf_owc_mcd_swt_bem_sun_swa_guj_tha_arw_glc_lda_moo_dyu_cic_akn_ukr_tig_rus_knd_ewe_heb_alb_mnd_ses_amh_hun_ctl_dut_xho_urd_dgb_swe_sid_krd_jpn_cnt_bos_anl_prs_cze_hau_mol_est_ind_gam_afr_spa_igb_grk_qcu_ita_pol_mlt_por_tag_scr_ben_tsn_amr_lat_uzb_kor_yor_geo_vie_azi_tur_fin_mly_lit_jav_eng_tsw_ven_bul_svk_bsq_pan_tml_bam_fre_bat_aze	-0.822529844392422	-2.1408731717346	0.0348995361812529
697	glc_ben_geo_bul_bos_heb_hau_bat_ind_yor_svk_vie_tur_rom_lit_mly_ita_dyu_jav_kor_tig_ger_alb_bem_tml_dgb_dut_uzb_igb_qcu_eng_tha_aze_azi_urd_wly_ewe_amh_mlt_xho_ukr_nor_anl_mol_hin_swa_est_amr_scr_aeg_krd_hun_swt_zul_moo_mcd_fre_ses_akn_por_sun_cze_tsn_pol_gam_pan_ven_ctl_afr_owc_chh_jpn_guj_tag_bsq_spa_arw_sid_mao_swe_grk_knd_rus_fin_cic_sod_cnt_slo_prs_fbf_lat_bam_mnd_tsw_lda	-0.0914006574662846	-0.199960775000648	0.841947852263004
698	gam_prs_bam_pan_fre_chh_ukr_bat_slo_geo_vie_knd_glc_bsq_uzb_ind_swe_sid_krd_swt_tag_moo_dgb_xho_grk_akn_eng_ctl_hau_hin_fbf_qcu_ger_urd_swa_amr_cic_ses_pol_ven_igb_wly_svk_tig_bem_cnt_mol_yor_afr_ewe_lit_bul_rom_nor_fin_mly_azi_anl_spa_lat_alb_tha_cze_guj_rus_aeg_lda_jav_zul_mnd_kor_sod_est_tur_por_ben_dut_mlt_tsn_hun_scr_jpn_ita_mao_sun_tml_amh_mcd_tsw_owc_dyu_bos_arw_aze_heb	0.653347821507219	1.75037787645417	0.0833510308745681
699	dgb_rom_eng_akn_xho_prs_ctl_igb_bam_uzb_aeg_hin_knd_jav_grk_ita_cic_slo_mcd_mol_kor_bsq_chh_zul_fbf_swe_yor_mao_ses_tur_cnt_amh_krd_fin_moo_tml_swa_vie_por_heb_ben_afr_bos_guj_ewe_dyu_qcu_tha_bul_cze_alb_aze_tig_fre_est_amr_nor_owc_tsw_mnd_spa_rus_sid_sod_sun_bem_hun_pan_lit_glc_pol_lda_bat_ven_swt_wly_arw_tsn_mlt_mly_gam_svk_scr_lat_hau_ukr_tag_ind_urd_jpn_dut_geo_azi_anl_ger	0.556464359431216	1.4353427992268	0.15454419527066
700	guj_fbf_ses_prs_chh_pan_bem_rus_svk_alb_hun_fre_mao_ind_dut_jpn_zul_lda_arw_ben_jav_amh_bul_mnd_ctl_moo_ukr_gam_swa_lit_anl_sun_geo_ewe_ita_sid_grk_eng_cnt_uzb_owc_mcd_vie_hin_igb_yor_fin_bam_aeg_hau_mol_est_tml_afr_glc_tur_krd_bsq_tsn_dyu_tag_tig_mly_swe_scr_wly_cze_cic_urd_dgb_qcu_xho_pol_knd_bat_swt_rom_bos_ven_ger_spa_amr_lat_por_nor_tha_tsw_azi_kor_akn_sod_heb_aze_slo_mlt	-0.174253490420165	-0.460841515137279	0.645988194509132
701	mol_prs_afr_tig_krd_glc_mlt_urd_tsw_dyu_tur_bul_lda_alb_heb_ben_swt_qcu_uzb_wly_ses_igb_bat_bam_hin_bsq_ven_moo_swe_mcd_cnt_tml_anl_sod_nor_hau_ctl_mly_sid_yor_ger_scr_svk_arw_ita_geo_dut_chh_aeg_ewe_tag_bos_tsn_rus_ind_dgb_swa_cze_vie_fin_por_amr_zul_aze_spa_jav_gam_fbf_fre_rom_cic_tha_amh_jpn_est_sun_xho_akn_bem_knd_kor_lit_azi_owc_mnd_guj_pol_hun_eng_lat_ukr_slo_grk_pan_mao	0.161755959090094	0.414445745090244	0.679502086043274
702	tag_scr_tha_alb_tsw_guj_bat_bam_azi_rom_fin_prs_sun_swt_eng_akn_urd_arw_svk_mly_spa_owc_fbf_bsq_geo_pol_chh_cnt_vie_bul_ben_tml_dgb_hin_mcd_uzb_sid_ita_slo_mlt_afr_xho_bem_jav_est_ses_mao_dyu_mol_glc_tur_bos_wly_kor_lit_cic_amr_aze_ewe_hau_swa_mnd_anl_aeg_tig_lda_nor_swe_sod_ger_ctl_hun_yor_tsn_gam_igb_jpn_dut_ven_grk_amh_moo_qcu_rus_krd_zul_fre_ind_ukr_knd_por_cze_heb_lat_pan	0.205512024674191	0.459179426700298	0.647176792344052
703	ukr_rus_dyu_urd_swe_azi_kor_hau_dut_bam_moo_xho_ger_uzb_est_hun_qcu_pol_fbf_heb_fre_swa_mlt_bos_anl_alb_tag_owc_rom_nor_spa_sod_bsq_ind_sid_glc_pan_cic_jav_cnt_eng_lda_mol_bul_guj_lat_tsn_cze_scr_amh_igb_lit_aze_vie_ita_hin_sun_ven_zul_svk_mnd_gam_tig_mao_ses_dgb_tur_mly_por_grk_tsw_geo_chh_swt_arw_amr_akn_prs_krd_knd_fin_aeg_bem_bat_tml_ben_wly_ewe_tha_mcd_jpn_yor_afr_ctl_slo	NA	NA	NA
704	bsq_knd_azi_tag_guj_cze_ses_aze_cnt_aeg_bem_grk_bul_anl_mnd_vie_arw_lda_sid_cic_hun_dyu_heb_scr_uzb_ukr_sod_moo_bam_amh_owc_ctl_svk_swa_xho_krd_lat_por_ben_ind_swt_dut_tur_tsn_swe_igb_spa_mao_tha_fin_ven_est_nor_glc_pan_akn_dgb_ewe_jpn_hin_chh_ger_afr_amr_wly_tig_lit_gam_alb_mlt_sun_fbf_mol_kor_fre_rom_ita_tsw_pol_zul_bos_mly_tml_jav_slo_bat_eng_hau_rus_geo_prs_urd_yor_mcd_qcu	-0.441881919740804	-1.13818006940641	0.257968933612132
705	grk_lat_aeg_hun_igb_tag_mcd_bem_cze_yor_aze_nor_chh_geo_vie_ven_jav_swa_urd_dgb_mol_pan_tml_spa_eng_tha_sid_ewe_est_xho_rus_por_azi_prs_scr_moo_bam_knd_bsq_hau_wly_rom_mlt_gam_afr_heb_jpn_mnd_ita_owc_bos_akn_dut_ind_cnt_lit_tur_cic_ctl_ben_alb_bul_uzb_anl_ukr_dyu_tsw_fin_zul_guj_kor_pol_hin_qcu_tsn_amh_swe_sod_svk_glc_lda_mly_amr_sun_tig_bat_krd_swt_slo_arw_ses_fre_fbf_ger_mao	-0.01535600945351	-0.0392302063502274	0.968790943788056
706	yor_aeg_urd_krd_jpn_rus_azi_ger_lit_sun_ctl_eng_ind_tag_cnt_bem_chh_bam_fin_gam_swa_kor_mol_pan_akn_bsq_por_xho_ses_aze_ewe_ita_spa_knd_bat_slo_igb_uzb_dut_hau_grk_owc_ukr_swt_qcu_arw_bos_zul_lat_ben_tsn_guj_dgb_tur_mao_alb_cze_mlt_ven_wly_jav_amh_prs_tha_rom_moo_pol_cic_est_fre_glc_anl_tig_fbf_scr_mcd_tml_lda_mnd_geo_sod_tsw_dyu_hin_nor_vie_afr_hun_swe_svk_sid_heb_mly_amr_bul	-0.520005436254425	-1.30496942271374	0.195122972831843
707	fbf_slo_mcd_ewe_est_tsn_fre_pan_cze_glc_xho_bat_dut_svk_guj_wly_zul_akn_fin_urd_tml_swt_lda_bul_ind_rom_tig_ben_aze_chh_grk_mly_gam_rus_jav_sid_azi_dyu_pol_swe_igb_knd_aeg_hin_por_scr_krd_tur_amr_cnt_lat_ita_cic_moo_geo_mlt_bam_uzb_hun_prs_ukr_vie_spa_dgb_hau_qcu_alb_swa_mol_bem_amh_bos_lit_heb_yor_mao_afr_bsq_anl_tag_tha_owc_mnd_sun_arw_eng_nor_jpn_kor_ven_tsw_ctl_ger_ses_sod	0.0292267427031871	0.0745971452129924	0.940695469331123
708	sun_grk_afr_yor_prs_slo_bat_ind_heb_tha_tig_hin_sod_rom_uzb_swe_urd_spa_pan_krd_ven_fre_ger_tsw_cnt_guj_mnd_kor_swa_tag_scr_ewe_bam_amr_hau_mcd_dgb_geo_akn_ita_ukr_mao_cze_vie_cic_arw_lda_wly_alb_moo_eng_dut_tml_fbf_swt_bem_lat_sid_pol_knd_xho_dyu_amh_zul_lit_ctl_rus_glc_igb_fin_nor_owc_mly_chh_jav_qcu_jpn_azi_tur_por_anl_bul_mol_bsq_aeg_est_svk_bos_mlt_hun_gam_tsn_ben_aze_ses	0.0657026310682286	0.155281367386673	0.876936036123774
709	dyu_azi_slo_hin_aeg_amr_tig_ewe_vie_mao_chh_tml_moo_wly_scr_ben_sid_arw_lda_ita_prs_alb_rom_grk_mnd_mlt_bam_mly_cze_tur_gam_ses_spa_swt_urd_cic_cnt_mcd_por_bsq_guj_sun_pan_afr_anl_hun_ven_sod_ctl_fin_fre_yor_rus_jav_glc_est_amh_xho_tag_bos_geo_pol_uzb_owc_igb_bem_tha_krd_qcu_tsn_heb_fbf_zul_dgb_bat_ind_tsw_aze_mol_knd_dut_ukr_lat_nor_kor_swe_ger_hau_jpn_eng_swa_akn_svk_lit_bul	0.723481827440612	1.71446477001537	0.0897741950955224
710	eng_rom_bsq_gam_krd_bam_akn_aze_wly_anl_pol_ukr_bat_kor_knd_pan_ind_tml_bem_dyu_swa_prs_ita_glc_heb_yor_mnd_afr_moo_guj_sod_ger_spa_ewe_urd_tsn_hau_amh_rus_qcu_nor_arw_tag_jav_dut_swe_mly_ven_swt_grk_tsw_alb_aeg_fbf_chh_svk_slo_ses_vie_mcd_bos_ben_fre_lat_amr_dgb_lda_ctl_tha_zul_cnt_xho_azi_por_est_mlt_tur_sun_geo_mao_igb_jpn_bul_hin_fin_cic_lit_owc_scr_tig_cze_mol_hun_uzb_sid	0.441119203765708	1.06538212972072	0.289461214844584
711	yor_mnd_bos_ita_amr_ewe_geo_moo_rom_tig_zul_aeg_knd_spa_tur_arw_hau_cze_ben_slo_aze_vie_tml_dgb_wly_cic_prs_tag_mol_sid_owc_qcu_akn_heb_scr_pol_grk_sun_azi_pan_glc_ind_hin_afr_eng_chh_swe_bsq_lit_swa_ses_ven_ctl_lat_bat_mcd_rus_krd_bam_fin_por_swt_amh_fre_nor_igb_hun_guj_tha_bem_cnt_mao_anl_xho_mlt_ger_bul_jpn_gam_svk_urd_jav_tsw_dyu_alb_est_uzb_sod_kor_mly_fbf_tsn_dut_ukr_lda	-0.061317260088158	-0.143080569189755	0.886536102316323
712	qcu_dyu_kor_tag_igb_lda_bem_chh_gam_ita_pol_tsn_sun_anl_rom_bam_jav_geo_grk_cic_mol_ses_ven_hin_azi_swa_alb_moo_afr_tha_ewe_fre_aeg_por_bsq_mlt_dgb_fbf_zul_swt_slo_rus_tur_tig_amr_mao_aze_cze_tml_dut_swe_bul_prs_amh_pan_vie_cnt_mcd_uzb_owc_krd_lit_sid_hau_wly_tsw_bat_xho_heb_jpn_ben_urd_eng_ukr_hun_ind_fin_knd_arw_scr_svk_ctl_guj_mnd_ger_sod_bos_yor_spa_glc_nor_mly_akn_est_lat	0.215976486524726	0.495302548697574	0.621554866865025
713	ukr_ctl_ven_gam_prs_rom_fbf_glc_sid_cic_aze_akn_pan_por_nor_hin_tsn_vie_uzb_bat_arw_sun_jpn_cze_guj_krd_cnt_urd_amr_anl_igb_mly_tsw_svk_yor_bem_aeg_moo_alb_fin_mlt_ewe_zul_hau_mol_dut_dgb_owc_spa_afr_sod_ind_fre_lat_hun_lit_ger_azi_lda_tig_bos_ses_bam_mcd_bul_swe_dyu_knd_tur_jav_amh_ben_tha_bsq_tag_rus_chh_grk_ita_heb_swt_geo_mao_swa_slo_xho_scr_kor_wly_est_qcu_eng_pol_mnd_tml	0.502136860428745	1.30647262037568	0.194613664718466
714	azi_aeg_ses_chh_ctl_ven_bat_fbf_cic_tha_sun_gam_ger_scr_mly_dgb_hun_qcu_eng_spa_lat_igb_wly_xho_vie_yor_anl_bam_mcd_akn_dyu_urd_dut_knd_cnt_owc_swe_hin_tsn_guj_bsq_ben_bos_slo_prs_rus_tml_fin_jav_afr_bul_tur_jpn_geo_est_sod_bem_mlt_amr_arw_ukr_rom_pol_mao_zul_ind_svk_heb_lda_ewe_ita_lit_kor_amh_nor_cze_tag_moo_grk_krd_hau_alb_mol_swt_aze_glc_tig_mnd_sid_fre_uzb_swa_por_tsw_pan	0.0178724000393102	0.0461132565974984	0.963318856016803
715	est_ctl_tig_mly_hin_amh_moo_geo_mnd_chh_sid_prs_gam_hau_bul_vie_afr_uzb_dut_bat_mol_heb_akn_cze_dyu_bsq_pan_arw_bam_hun_eng_tsw_jpn_qcu_bem_owc_yor_guj_tha_bos_kor_swt_spa_mlt_tur_sod_jav_swe_urd_igb_knd_ind_fin_aze_lat_lda_grk_svk_ukr_xho_cnt_ger_aeg_alb_krd_anl_swa_glc_tsn_ita_dgb_tag_pol_cic_ben_rom_lit_amr_mao_nor_fbf_sun_scr_tml_por_ven_rus_ses_zul_wly_fre_ewe_mcd_slo_azi	0.125727127662828	0.294264462224667	0.769211618831867
716	xho_nor_glc_eng_fin_mcd_bat_scr_afr_swt_vie_igb_lat_aze_tsw_knd_jpn_ind_cze_ctl_bos_azi_pol_dyu_tml_dgb_tag_bul_pan_cic_yor_hau_mnd_est_lit_cnt_krd_qcu_kor_aeg_geo_ben_chh_mlt_bsq_fbf_bam_ita_rom_spa_rus_ven_swa_gam_anl_sod_urd_ewe_svk_mao_sun_mol_grk_uzb_tur_sid_ger_mly_tha_moo_guj_zul_amr_lda_tsn_akn_jav_alb_ses_ukr_por_dut_hun_swe_amh_tig_wly_prs_slo_arw_hin_fre_bem_owc_heb	-0.814798411203739	-2.17389345332141	0.0322521039444673
717	bat_cze_knd_bam_heb_fin_tha_ger_vie_svk_sid_moo_ven_mnd_bem_mol_prs_spa_grk_yor_nor_pol_lit_amr_ewe_sod_amh_afr_dyu_cnt_mao_gam_scr_lda_ses_azi_arw_ukr_tsw_eng_rom_geo_swe_cic_glc_mlt_chh_aze_alb_rus_ben_krd_zul_akn_tur_xho_sun_owc_mly_swt_lat_uzb_hin_anl_kor_ind_qcu_ita_tig_slo_ctl_hau_aeg_tsn_jav_tml_est_fbf_wly_tag_guj_fre_jpn_swa_por_hun_urd_dut_mcd_dgb_bos_bsq_igb_pan_bul	-0.402722062798097	-1.04095161760372	0.300596617775178
718	heb_rus_mnd_por_ctl_arw_mlt_cic_owc_guj_dut_anl_xho_cze_swe_zul_tig_tsn_amr_ven_swt_geo_grk_akn_jav_fin_eng_pan_spa_chh_scr_mly_sun_bem_tag_gam_knd_urd_tha_kor_bat_fre_mol_alb_uzb_sid_fbf_dyu_lat_jpn_pol_hin_est_prs_ben_glc_amh_wly_ukr_svk_aeg_yor_swa_slo_sod_tml_igb_krd_moo_vie_hau_bul_ses_rom_azi_lit_cnt_tsw_tur_hun_nor_ita_ind_bsq_afr_qcu_lda_mao_bam_aze_mcd_ewe_ger_dgb_bos	-0.187424290965126	-0.41636244234282	0.678104150263719
719	urd_tsn_eng_sid_tml_akn_ukr_dyu_heb_aze_fbf_swe_amh_bul_bos_grk_mly_por_pan_est_anl_wly_scr_pol_hau_guj_moo_gam_vie_arw_cnt_yor_tha_ses_tag_igb_knd_spa_dgb_chh_hin_ben_ind_nor_sun_cic_fin_bsq_azi_tsw_ewe_rom_bam_alb_zul_bem_dut_mcd_fre_tig_xho_hun_ita_bat_cze_ctl_mnd_qcu_svk_mao_jav_glc_uzb_afr_slo_kor_owc_ven_mol_lda_swt_swa_rus_tur_geo_krd_aeg_amr_jpn_mlt_sod_lit_lat_prs_ger	-0.407864936771997	-0.912593880459647	0.363815857661254
720	rom_svk_akn_spa_gam_dyu_dut_fre_sod_rus_bem_sun_ses_nor_geo_tur_chh_arw_lat_amr_ger_cze_sid_pan_igb_hun_zul_ven_mao_por_mlt_aze_dgb_xho_guj_fin_amh_lit_ind_ctl_vie_ukr_swe_tml_hin_bat_hau_mcd_moo_krd_bam_jpn_urd_tig_est_uzb_swt_bos_scr_prs_owc_bul_pol_afr_grk_swa_lda_kor_mly_glc_ewe_tsw_heb_fbf_cic_mol_bsq_mnd_alb_yor_eng_qcu_aeg_tha_azi_anl_wly_slo_cnt_knd_tag_jav_tsn_ben_ita	-0.523817976510366	-1.35088347762998	0.180010371022398
721	rom_hin_ukr_swe_lda_tsw_dut_ewe_aze_pol_amr_jav_vie_slo_tur_fbf_mly_ita_aeg_ben_cze_mao_lit_mnd_rus_prs_zul_bem_svk_akn_sid_afr_grk_sun_geo_knd_bat_alb_qcu_swt_hau_arw_moo_bam_swa_azi_eng_krd_pan_gam_por_scr_mlt_spa_bul_cic_tml_tsn_ctl_mcd_amh_bsq_lat_chh_guj_fin_cnt_tig_wly_kor_xho_ses_mol_tha_bos_ger_est_jpn_fre_glc_dgb_tag_yor_dyu_anl_igb_ind_owc_sod_uzb_hun_heb_nor_urd_ven	-0.0383514084468911	-0.0872467085295282	0.930662995049884
722	tml_est_owc_amh_gam_scr_bsq_kor_glc_guj_mnd_mol_tsw_jav_lat_alb_knd_bos_tur_vie_bul_aeg_rus_sun_ita_fre_rom_arw_lit_ven_akn_nor_ctl_hin_sid_geo_mcd_svk_swa_aze_heb_bam_qcu_yor_anl_dut_pan_urd_krd_azi_prs_dyu_swt_moo_hun_spa_amr_igb_slo_mlt_cnt_fbf_eng_cic_por_mly_sod_ewe_ses_lda_hau_pol_afr_ukr_xho_wly_grk_bem_chh_ben_fin_mao_ger_swe_cze_jpn_ind_tig_uzb_zul_tag_tha_tsn_dgb_bat	0.139553603602807	0.336594928999688	0.737180625717035
723	tsw_ukr_ger_jpn_swe_mlt_glc_slo_cze_bam_nor_geo_hau_dut_mao_akn_sod_prs_fin_tag_est_wly_zul_gam_moo_ses_scr_sid_fre_ben_jav_kor_tml_pol_tig_vie_azi_svk_cnt_arw_bat_lit_mnd_hun_mcd_bul_chh_cic_sun_owc_rom_ven_knd_eng_ctl_pan_tsn_bem_afr_spa_amr_lat_bsq_qcu_bos_guj_grk_tur_dyu_xho_anl_lda_swa_krd_tha_mol_por_heb_igb_ewe_yor_swt_fbf_ita_aze_alb_rus_dgb_uzb_aeg_mly_urd_hin_ind_amh	0.455443198705272	1.17164592401474	0.244332190184156
724	mol_sod_guj_bem_urd_bul_aeg_hin_ukr_gam_geo_por_ses_hun_sun_mly_chh_ctl_spa_mnd_vie_alb_nor_tha_anl_ewe_ven_dut_rus_zul_tsn_fbf_sid_owc_swt_cic_tag_mcd_xho_yor_jav_aze_tsw_bos_amr_arw_lat_pan_amh_pol_dgb_afr_dyu_eng_swe_slo_fin_bam_uzb_lit_swa_wly_knd_tur_cnt_cze_tig_lda_ind_akn_moo_hau_azi_krd_mlt_fre_igb_ita_mao_ben_prs_ger_kor_rom_est_bsq_heb_bat_svk_grk_tml_jpn_glc_scr_qcu	0.641609282384231	1.47253809471982	0.144251939650865
725	bul_mol_bsq_tsw_uzb_lit_akn_tml_mcd_qcu_krd_mao_dgb_fbf_mlt_tag_cnt_rom_anl_jpn_ven_chh_lat_ctl_tur_amh_aze_dyu_spa_mnd_mly_hin_kor_ben_glc_arw_swe_est_zul_guj_prs_tsn_cze_scr_hun_igb_vie_yor_azi_sun_heb_slo_sid_alb_eng_dut_pol_sod_ita_jav_tha_ind_xho_owc_knd_urd_bem_nor_gam_cic_bos_svk_tig_moo_swt_lda_ewe_ses_grk_fre_bat_afr_geo_por_rus_ukr_swa_fin_pan_aeg_hau_ger_amr_wly_bam	-0.0114131754693231	-0.0257638766838962	0.979500877188919
726	aze_mao_hin_sod_geo_swe_tsn_tig_nor_hun_sun_tha_svk_bat_amr_zul_alb_jav_glc_sid_gam_owc_ben_spa_slo_pan_scr_ven_yor_wly_mol_bem_tsw_amh_tag_por_urd_dgb_qcu_swa_igb_mcd_dut_anl_jpn_lat_bam_knd_fbf_cnt_lda_cic_pol_krd_rus_cze_vie_guj_mlt_ukr_mly_ewe_hau_bul_tur_azi_tml_bos_ses_kor_afr_fin_uzb_bsq_eng_prs_grk_moo_xho_ger_dyu_aeg_fre_chh_akn_ita_rom_swt_mnd_ind_est_ctl_arw_lit_heb	0.753035455645564	1.95320716303076	0.053800914816856
727	pol_mao_tag_cze_qcu_hun_heb_guj_azi_amh_prs_dyu_bat_wly_cnt_lit_zul_gam_moo_bam_igb_tsw_knd_ewe_rus_vie_spa_bos_yor_slo_amr_fin_tml_bul_sid_ven_owc_akn_arw_ses_bem_mnd_dut_eng_est_tig_grk_urd_aze_swe_mcd_uzb_aeg_jpn_dgb_pan_nor_fbf_mly_por_lat_geo_bsq_ger_xho_tsn_glc_alb_anl_sun_mlt_svk_chh_mol_ctl_cic_fre_sod_afr_swt_tur_ben_jav_rom_kor_ita_scr_hin_krd_tha_ukr_swa_hau_ind_lda	0.153371291987611	0.392294852673258	0.695737979220635
728	lda_tml_tag_bsq_mcd_uzb_hau_fre_fin_mlt_heb_bam_ewe_sun_knd_bul_ven_yor_afr_cze_owc_cic_eng_bos_chh_pol_krd_aze_gam_vie_slo_ses_fbf_pan_grk_glc_mly_akn_mol_azi_swe_amr_mnd_igb_bat_ger_ita_dgb_kor_sod_anl_amh_xho_hin_arw_rom_ukr_jav_moo_hun_sid_scr_swa_ctl_tsn_geo_ind_est_guj_tig_svk_cnt_zul_por_rus_dut_tha_aeg_wly_tur_urd_swt_alb_lat_tsw_ben_dyu_prs_mao_lit_bem_nor_jpn_qcu_spa	0.610409390099651	1.58913317488158	0.115424331124306
729	dgb_tsw_fbf_swt_cic_swa_bos_urd_xho_mnd_bat_eng_bsq_aeg_ses_slo_dyu_ita_bem_aze_ctl_jav_amh_bul_lda_ben_amr_ind_kor_lit_cze_vie_afr_igb_hun_swe_hau_chh_owc_scr_zul_uzb_qcu_akn_ger_sid_guj_rus_anl_hin_mol_ukr_knd_svk_tha_rom_geo_tig_tag_tur_heb_alb_glc_sod_mao_sun_tsn_lat_prs_ven_spa_tml_krd_mlt_grk_cnt_nor_arw_mly_wly_moo_fin_por_fre_yor_gam_bam_dut_est_azi_jpn_pol_ewe_pan_mcd	0.888698463943085	2.09771687617072	0.0386424321489025
730	bat_mly_ita_arw_akn_krd_azi_ctl_zul_mlt_lit_lda_gam_sun_slo_heb_fbf_mcd_qcu_por_chh_tsw_knd_sod_fre_tag_ven_bos_dyu_hin_lat_rom_ind_alb_anl_bam_dgb_afr_amr_hau_urd_tsn_ewe_amh_fin_mao_tur_eng_uzb_tha_ukr_nor_dut_owc_cze_swe_bul_pan_jav_mnd_cnt_bsq_pol_mol_aze_est_svk_tml_kor_aeg_wly_xho_geo_yor_sid_rus_vie_hun_spa_ben_cic_tig_swa_jpn_swt_guj_bem_glc_ger_moo_igb_scr_prs_ses_grk	-0.13989373841414	-0.359168191399132	0.720283454700959
731	owc_bul_ben_ses_bat_fin_lit_mol_xho_yor_geo_uzb_cze_chh_jav_swa_prs_krd_tsw_swt_mnd_anl_bsq_gam_lat_ger_tag_arw_tml_est_ukr_mlt_tha_hau_zul_aze_dgb_nor_guj_wly_ven_bem_urd_dyu_hin_mly_afr_swe_glc_amh_mcd_pol_alb_ewe_hun_rus_kor_vie_sid_fbf_ind_aeg_grk_pan_igb_heb_ita_cnt_spa_tsn_slo_qcu_knd_eng_rom_dut_fre_bos_cic_jpn_scr_amr_akn_por_svk_mao_sod_sun_tig_lda_tur_ctl_azi_bam_moo	0.311624551331007	0.801932748478839	0.424636243201712
732	bsq_scr_bos_yor_ben_bem_cnt_cze_prs_anl_mao_slo_ven_gam_uzb_glc_tsw_hun_rom_hin_mly_owc_fin_est_sun_mcd_krd_spa_pol_ctl_dyu_bat_zul_xho_nor_urd_heb_akn_igb_knd_kor_cic_ewe_jpn_hau_lda_grk_dut_mol_jav_eng_por_sid_bul_alb_tur_qcu_guj_arw_lat_amr_afr_chh_bam_pan_ses_aze_tha_tml_swe_moo_geo_wly_swa_aeg_mnd_ind_fbf_sod_swt_dgb_fre_tag_tsn_ger_azi_vie_rus_ita_mlt_amh_lit_tig_svk_ukr	-0.493901726136752	-1.14499437807683	0.255149600147949
733	eng_swt_wly_mol_tsn_arw_scr_aeg_jav_hun_bul_slo_grk_zul_knd_amr_fbf_tur_kor_alb_chh_pol_swa_moo_aze_xho_azi_tig_heb_urd_ben_bsq_yor_ewe_uzb_svk_dgb_rom_hin_prs_bos_ind_owc_sid_rus_mlt_cnt_krd_cic_ctl_mly_geo_bam_tag_tml_lda_nor_glc_cze_lit_ukr_afr_bem_tha_akn_hau_ita_sun_dut_pan_fre_fin_gam_bat_mnd_ven_por_sod_jpn_amh_mao_est_ses_qcu_guj_ger_tsw_igb_swe_dyu_lat_spa_mcd_anl_vie	-0.0696957860827062	-0.162451445675793	0.871302813027839
734	heb_cze_bsq_geo_ewe_fin_svk_sod_knd_urd_bem_mnd_jav_owc_cnt_pol_swt_lda_azi_guj_tha_amh_ben_tig_hau_kor_sid_tsw_ger_cic_dyu_vie_prs_ukr_anl_aze_por_amr_xho_bam_ind_aeg_slo_sun_rus_swa_tsn_qcu_krd_uzb_swe_moo_grk_eng_hin_ven_hun_jpn_zul_bul_dgb_alb_rom_gam_mao_pan_chh_yor_tur_tag_ita_akn_bat_tml_dut_bos_lat_afr_mly_arw_glc_mol_ses_wly_igb_mcd_scr_fre_lit_fbf_est_ctl_spa_mlt_nor	-0.423621179312793	-0.932211345266056	0.353641139396911
735	est_hun_wly_lda_azi_tag_rom_fbf_swe_slo_dyu_bul_ger_cnt_sun_por_kor_spa_fre_hin_ben_guj_yor_arw_scr_knd_urd_ewe_tur_eng_xho_jav_bsq_cic_grk_mly_alb_rus_gam_bos_geo_moo_mol_aeg_owc_dut_swa_krd_sid_zul_anl_svk_afr_ind_fin_bam_hau_tsn_lit_aze_tml_ctl_bat_ses_bem_amh_prs_tha_uzb_sod_mcd_mnd_nor_tsw_ven_swt_chh_pan_mlt_jpn_igb_lat_cze_tig_amr_mao_pol_ita_vie_ukr_qcu_glc_dgb_akn_heb	0.751328946934653	1.82081559723412	0.0718506996476092
736	heb_bos_dut_yor_por_cic_zul_mly_ger_nor_krd_swe_ses_tha_knd_tig_hun_tur_bam_ind_hin_tml_swt_sid_bem_qcu_azi_sun_vie_afr_owc_scr_gam_moo_est_tsw_ben_anl_geo_aeg_ven_spa_uzb_bat_mao_cze_fbf_ctl_tsn_amr_alb_akn_pan_eng_hau_jav_svk_mol_igb_fre_lit_mlt_kor_arw_guj_lat_amh_wly_dgb_rus_pol_grk_bsq_xho_mcd_rom_dyu_aze_lda_cnt_ita_bul_tag_glc_swa_prs_urd_mnd_sod_jpn_slo_fin_ewe_chh_ukr	-0.264059621254931	-0.600336341490281	0.549742247598626
737	akn_ind_jpn_heb_ukr_rom_dut_mnd_yor_slo_ger_bul_fin_hau_swt_ven_lat_mol_nor_svk_dyu_xho_bat_arw_mlt_tig_moo_bos_swa_mly_cic_sid_por_spa_est_kor_bem_lda_ctl_fbf_tsn_vie_tur_lit_cnt_knd_bam_chh_ita_bsq_grk_hin_tag_tml_fre_glc_amr_anl_prs_dgb_azi_geo_alb_sun_swe_urd_ewe_tsw_amh_krd_mao_cze_sod_guj_pan_eng_mcd_ses_aze_gam_tha_hun_wly_aeg_jav_rus_ben_qcu_owc_pol_uzb_scr_zul_igb_afr	0.284452338348616	0.952743218944889	0.343189902500031
738	scr_zul_knd_bsq_tig_fbf_glc_ger_ind_guj_cnt_afr_amr_akn_sun_hun_dyu_sod_fin_nor_prs_ewe_uzb_amh_krd_rom_hau_lat_geo_owc_por_fre_bat_tsw_urd_spa_vie_hin_igb_mol_moo_cze_tml_wly_aeg_svk_ctl_eng_gam_pan_ven_cic_swa_rus_heb_tur_bul_mcd_kor_ses_jav_ukr_alb_est_mnd_chh_swe_jpn_mlt_ben_dut_mao_azi_yor_lit_tag_bam_dgb_tha_mly_grk_pol_aze_ita_sid_anl_bos_swt_arw_bem_lda_qcu_xho_slo_tsn	-0.0248766880152334	-0.0583724481137163	0.953577202313322
739	est_bul_eng_ukr_hau_sun_aeg_tsn_dut_fin_tig_rom_zul_tha_mao_cic_tag_swa_lit_jav_nor_ita_cnt_akn_mnd_ctl_slo_bam_por_qcu_gam_azi_mcd_mol_vie_bem_anl_svk_fbf_amr_bat_cze_aze_uzb_ind_lat_fre_sid_pol_tml_tsw_prs_chh_rus_ger_sod_hin_swt_bos_ben_knd_urd_alb_igb_swe_pan_dyu_heb_kor_guj_moo_grk_yor_lda_glc_ven_jpn_owc_geo_xho_wly_tur_mlt_ewe_hun_mly_krd_arw_dgb_afr_scr_amh_ses_bsq_spa	-0.813881272287155	-2.2034230987061	0.0300344200028222
740	mlt_fin_krd_mly_pol_vie_rus_dut_swe_grk_afr_tur_scr_bsq_igb_swa_arw_alb_mao_ctl_yor_tml_mcd_ben_cze_gam_xho_cnt_ses_eng_ita_zul_dgb_hin_aze_hau_owc_azi_ven_guj_bul_tsn_ewe_kor_nor_glc_slo_geo_heb_rom_moo_swt_tha_jpn_dyu_mol_bam_cic_amh_sid_bos_lit_urd_uzb_chh_sod_tig_ger_bat_jav_bem_tsw_mnd_spa_hun_svk_akn_fbf_por_fre_prs_tag_ukr_aeg_anl_lat_lda_pan_amr_wly_ind_knd_est_qcu_sun	-0.230180449293097	-0.671983230475599	0.503260355241603
741	igb_sid_guj_moo_ses_grk_cnt_dgb_bos_krd_jpn_ctl_hin_pan_bul_qcu_tag_ewe_slo_eng_anl_geo_scr_mao_cze_pol_bsq_uzb_amr_bat_urd_est_afr_tml_bam_tha_ukr_ben_hau_prs_dyu_spa_rus_fin_xho_lda_vie_azi_lit_mnd_dut_kor_zul_sun_wly_jav_chh_ger_swt_heb_tur_swa_nor_rom_por_alb_gam_ven_amh_hun_mol_tig_lat_ita_sod_mcd_owc_tsw_arw_knd_glc_yor_fre_mlt_fbf_aze_mly_swe_bem_aeg_akn_ind_svk_tsn_cic	-0.44370069349033	-1.13626217432591	0.258766382601509
742	gam_tsw_bam_scr_fre_grk_afr_igb_dyu_tha_spa_sun_mly_zul_tag_yor_est_bos_swt_nor_xho_azi_swe_ind_rus_prs_uzb_glc_owc_sid_pan_aze_krd_slo_tur_mlt_dut_svk_wly_por_fbf_eng_guj_mcd_vie_heb_cic_jav_anl_jpn_dgb_ven_urd_swa_ewe_ctl_mol_qcu_bul_moo_chh_lit_kor_sod_amh_mnd_bat_akn_knd_ita_cze_fin_geo_cnt_hin_hun_ukr_bsq_lda_tsn_rom_pol_aeg_lat_ger_tig_bem_ben_amr_ses_mao_tml_hau_arw_alb	NA	NA	NA
743	heb_swe_azi_lda_guj_igb_ven_hin_rus_tml_hun_knd_anl_bsq_bem_tsw_fre_spa_gam_pan_yor_bat_vie_por_eng_dut_swa_geo_mnd_amr_alb_bam_dgb_zul_mol_nor_ctl_tha_xho_ita_mao_ger_lit_bos_lat_sid_pol_swt_cic_aeg_est_urd_fin_tig_bul_ben_grk_owc_svk_scr_tur_kor_amh_afr_ind_jpn_uzb_glc_chh_hau_sun_cze_sod_mly_arw_slo_tsn_mlt_krd_wly_aze_ukr_fbf_mcd_prs_rom_ses_moo_ewe_qcu_akn_cnt_dyu_jav_tag	0.399570094890061	0.925293187425087	0.357208232888014
744	gam_arw_svk_mly_pan_qcu_amh_afr_zul_prs_aze_ctl_ita_geo_mcd_scr_jpn_grk_ven_fin_spa_hun_uzb_por_xho_tha_rom_tig_bem_tsw_mnd_est_heb_yor_hau_swa_bos_aeg_kor_mol_dyu_azi_moo_swe_cic_ger_bul_hin_igb_amr_eng_sun_krd_ukr_glc_bam_vie_lda_ind_bat_fre_pol_jav_knd_fbf_chh_ewe_guj_wly_anl_nor_alb_tml_lit_bsq_lat_tur_tag_akn_mlt_owc_mao_tsn_sid_ses_ben_dgb_rus_sod_urd_cnt_swt_slo_dut_cze	-0.135268006702842	-0.346441589535732	0.72979347717182
745	hin_hau_qcu_afr_mcd_hun_kor_slo_svk_por_vie_alb_fbf_lit_swe_igb_owc_mly_rom_scr_pan_ita_yor_lda_heb_geo_tsn_est_xho_sid_tag_sun_cic_tur_ger_chh_grk_bem_cze_swt_wly_eng_guj_fin_fre_mnd_ses_mol_rus_bat_swa_tig_ukr_ven_bsq_bam_nor_tsw_mlt_amr_moo_arw_tml_spa_bos_amh_pol_dyu_ind_jav_glc_gam_aze_krd_anl_cnt_azi_dut_uzb_bul_sod_knd_ewe_prs_lat_aeg_ben_akn_urd_tha_zul_ctl_jpn_mao_dgb	0.0884041343039457	0.227694050588416	0.82038393469837
746	lit_urd_hau_heb_por_aze_nor_fin_vie_ctl_afr_knd_mnd_uzb_geo_mol_aeg_sid_glc_kor_mly_lat_swa_amh_ger_tag_jpn_bem_qcu_svk_pan_owc_mcd_ses_pol_tha_arw_akn_bul_swt_ben_wly_tsn_eng_cic_bsq_ewe_gam_hun_guj_ita_hin_prs_zul_azi_ven_xho_bam_bat_yor_sun_fre_bos_moo_spa_est_sod_krd_amr_igb_ind_dut_tml_cnt_chh_dyu_mao_lda_scr_alb_jav_grk_mlt_dgb_rus_slo_swe_tsw_anl_tur_cze_rom_tig_fbf_ukr	-0.536283431161588	-1.23509176866215	0.219907575710578
747	wly_knd_glc_heb_ind_sod_lda_pan_swt_aeg_mlt_tsw_rus_tig_cic_ses_bam_scr_sun_tur_est_cnt_bat_ven_igb_aze_arw_dyu_prs_lat_fre_zul_yor_nor_bul_geo_hun_mol_moo_jav_guj_tsn_ctl_qcu_chh_dut_svk_hau_jpn_tag_swe_dgb_slo_akn_xho_afr_fbf_gam_eng_vie_mao_owc_urd_tha_ewe_krd_fin_cze_grk_pol_ita_por_hin_kor_mly_amr_uzb_bsq_ben_swa_amh_tml_azi_ukr_mnd_bem_sid_anl_alb_bos_rom_spa_mcd_ger_lit	-0.109959374916508	-0.280732690058555	0.779539016643747
748	dut_hau_afr_scr_tag_gam_sid_hin_knd_lda_slo_qcu_dgb_aeg_ita_geo_bat_pan_cze_fbf_por_azi_fre_arw_owc_mlt_bem_alb_anl_mly_dyu_mnd_tsw_mcd_kor_glc_ewe_moo_grk_ben_est_rom_jav_vie_mao_tig_guj_amh_swt_pol_igb_jpn_prs_spa_bam_tsn_bsq_chh_aze_xho_ind_mol_ukr_lat_amr_cnt_yor_wly_ven_ctl_heb_uzb_tml_nor_bul_tha_svk_rus_eng_krd_hun_lit_ses_cic_ger_zul_bos_urd_swe_fin_akn_swa_sun_tur_sod	-0.439290388886993	-1.0666442176167	0.288893725475266
749	bos_rus_tsn_gam_tur_svk_mao_grk_tml_bat_glc_amh_fin_slo_mol_cic_geo_sun_heb_hau_chh_ben_dgb_yor_kor_tig_por_krd_est_fre_ewe_mnd_eng_ukr_mly_ses_swa_prs_ger_rom_jpn_hin_ctl_cnt_anl_fbf_wly_mlt_moo_spa_bul_tag_hun_urd_swe_pol_sod_sid_guj_lit_bem_afr_ind_bam_scr_ita_aeg_nor_owc_lda_akn_uzb_cze_vie_jav_amr_dut_tsw_mcd_qcu_alb_bsq_azi_tha_swt_knd_zul_arw_aze_lat_igb_ven_pan_xho_dyu	-0.0628811351384316	-0.146306812743533	0.883995861031766
750	scr_ewe_slo_fbf_swa_mcd_uzb_bsq_por_swe_urd_ind_lat_tsw_sun_guj_tag_tig_wly_nor_tha_qcu_igb_mao_cic_bul_ita_azi_glc_moo_ger_sod_amr_heb_tml_cze_dut_jpn_krd_jav_ben_pan_swt_knd_tsn_est_mlt_gam_lit_lda_hau_anl_grk_bem_aeg_alb_pol_chh_xho_ses_amh_ven_fre_hun_yor_svk_hin_kor_afr_dgb_zul_ukr_arw_bam_fin_prs_rom_akn_dyu_bat_aze_vie_sid_spa_mly_eng_geo_mol_ctl_rus_cnt_mnd_tur_bos_owc	-0.0132143235036184	-0.0341833811246242	0.972804179793902
751	pol_nor_krd_aze_tha_slo_mao_scr_dyu_tsn_bos_ven_pan_cze_fre_mlt_uzb_anl_hau_dut_tur_lit_mnd_jav_est_ger_igb_bem_zul_ukr_ses_kor_chh_qcu_ind_moo_gam_ewe_cnt_tag_svk_guj_cic_hun_bam_geo_fin_swe_lat_dgb_grk_alb_prs_glc_mly_spa_rom_amr_bsq_bul_vie_ben_arw_ctl_hin_jpn_afr_bat_por_lda_swt_tsw_mol_wly_yor_amh_owc_sid_sun_swa_ita_fbf_rus_aeg_eng_akn_urd_knd_azi_tig_heb_sod_tml_xho_mcd	0.65427548306001	1.75102678173342	0.0832385451204166
752	pan_cnt_lit_mnd_hun_aeg_tml_amr_cic_tsn_bsq_swt_ukr_vie_fbf_mcd_mol_sid_krd_urd_ewe_zul_bat_tag_jpn_tha_xho_scr_amh_ben_eng_ctl_svk_hin_mlt_afr_aze_ind_uzb_tsw_arw_pol_fre_rus_owc_yor_dut_glc_ger_est_grk_tig_moo_dyu_mao_spa_heb_kor_sun_geo_azi_guj_prs_nor_anl_alb_chh_bam_bos_cze_knd_hau_qcu_ses_por_gam_ven_sod_tur_fin_wly_lda_swa_lat_bem_mly_akn_igb_bul_rom_jav_dgb_ita_slo_swe	0.0211935136622332	0.0518419163798011	0.95876584637607
753	uzb_knd_bos_sod_swe_est_xho_aze_hun_scr_ukr_chh_dgb_dyu_geo_ctl_mol_mnd_rom_jav_swt_cic_mao_mly_bul_svk_owc_spa_urd_heb_sun_dut_ben_igb_krd_yor_amr_alb_tsn_pol_hin_tsw_amh_jpn_bem_rus_qcu_glc_azi_zul_akn_ses_bat_tur_lit_lda_kor_wly_ewe_pan_fbf_grk_ger_mcd_fin_ita_fre_slo_bam_nor_hau_guj_ven_eng_por_arw_lat_gam_moo_tha_mlt_aeg_cnt_anl_swa_sid_tml_vie_prs_tag_cze_ind_afr_bsq_tig	-0.710287246910673	-1.75037509446882	0.083351513392479
754	tur_pan_bat_hun_ind_glc_prs_afr_tsn_tig_nor_tml_cnt_svk_sid_spa_akn_cze_alb_swe_rus_ben_geo_lat_ger_bem_dyu_bsq_heb_pol_sod_scr_yor_ewe_mnd_owc_por_eng_urd_fre_bul_arw_bos_wly_ita_dut_zul_rom_ven_guj_lda_bam_mlt_aeg_lit_mol_aze_krd_igb_swa_fbf_hin_qcu_mcd_ctl_tag_vie_uzb_amh_cic_tsw_mao_grk_ses_chh_mly_jav_tha_moo_gam_sun_fin_est_jpn_swt_dgb_anl_ukr_azi_knd_amr_hau_xho_slo_kor	0.112235630249996	0.259850298519202	0.795553648886164
755	gam_rus_tml_azi_wly_mao_tsn_prs_fre_sod_jpn_lda_fin_bat_grk_mly_zul_glc_svk_ven_lat_tsw_bos_chh_tag_dyu_pan_swe_ctl_urd_dut_slo_heb_ses_bem_hun_tur_ben_kor_ita_yor_moo_mlt_ukr_lit_geo_cic_ind_krd_cze_swt_knd_uzb_mnd_rom_ger_alb_eng_bul_bam_amh_scr_qcu_tig_hin_afr_dgb_guj_arw_sid_swa_hau_aze_bsq_pol_xho_fbf_igb_por_aeg_akn_anl_amr_vie_nor_ewe_tha_mcd_est_spa_jav_owc_cnt_sun_mol	-0.352588374671678	-0.815140733439431	0.417074400213324
756	slo_hun_mol_tig_xho_ukr_guj_ses_vie_swe_ben_eng_por_jav_dut_moo_amr_tsw_cic_tag_mcd_sid_hau_aeg_alb_nor_qcu_mly_aze_sod_dgb_zul_amh_azi_kor_pan_wly_urd_bat_owc_akn_ger_heb_tha_cze_ven_bul_uzb_tur_bsq_ita_mnd_bam_glc_afr_hin_krd_lit_scr_cnt_igb_ctl_knd_chh_yor_anl_fre_ind_arw_lat_rom_swa_mlt_gam_rus_spa_tml_fbf_sun_pol_grk_geo_mao_svk_lda_jpn_prs_bem_fin_tsn_dyu_swt_bos_ewe_est	0.0746520285865208	0.172607216672004	0.863335266284854
757	pol_hun_tha_swt_nor_tml_ita_glc_grk_moo_tsw_fre_ctl_aze_arw_pan_wly_mcd_tsn_ses_dgb_bam_lda_xho_ven_azi_heb_scr_bsq_por_owc_dut_alb_slo_prs_chh_tig_anl_bos_cnt_sid_amr_mlt_ger_est_svk_bul_ewe_qcu_urd_guj_spa_bat_krd_afr_fin_ind_jpn_ben_fbf_mnd_lit_tag_rus_igb_uzb_tur_mao_mol_sod_mly_lat_zul_cze_cic_knd_yor_hau_swa_eng_dyu_rom_hin_aeg_geo_swe_jav_ukr_bem_akn_amh_vie_kor_sun_gam	-0.234751737647242	-0.569914265108954	0.57011004515915
758	alb_dgb_guj_mlt_lda_por_jpn_yor_prs_chh_ukr_afr_gam_ind_urd_tsn_krd_aze_fin_azi_pan_mol_bos_cic_glc_cze_amr_tha_ewe_tsw_mly_hin_nor_geo_mcd_bat_anl_ctl_kor_slo_heb_moo_swt_cnt_swa_dut_rom_ger_tag_bsq_bam_eng_spa_igb_uzb_rus_lit_qcu_hau_sod_tur_swe_tig_ben_arw_aeg_wly_grk_tml_ita_zul_hun_lat_jav_sid_bul_ven_knd_owc_ses_pol_fbf_mnd_vie_xho_scr_svk_akn_bem_dyu_amh_est_mao_sun_fre	0.311573354058672	0.732715550925858	0.46557469407677
759	ind_cnt_est_kor_mao_ses_knd_eng_hau_bem_aze_mly_ita_svk_ctl_ven_rom_akn_krd_ger_hun_aeg_cze_tha_gam_urd_swt_ewe_ukr_bos_tml_slo_scr_sod_vie_xho_lat_sid_bul_ben_dyu_rus_wly_anl_igb_spa_fbf_alb_swe_amr_bat_prs_afr_fin_mlt_hin_arw_lda_pol_zul_dut_tsn_tag_jpn_tsw_tig_cic_glc_jav_heb_moo_amh_mol_swa_por_qcu_bsq_guj_sun_grk_dgb_owc_geo_bam_chh_yor_mcd_uzb_pan_lit_tur_azi_nor_fre_mnd	0.10733883640291	0.255269863249169	0.799078366900879
760	qcu_ven_bsq_slo_chh_dgb_urd_geo_jpn_rom_uzb_nor_sod_xho_tur_wly_aze_igb_bam_zul_fre_tml_arw_dyu_ger_akn_eng_pan_swe_amr_ses_glc_grk_vie_tig_bos_tha_bem_ukr_mnd_prs_swt_guj_svk_mao_sun_lat_alb_ctl_amh_kor_spa_anl_ind_bul_hin_mol_tsw_lit_jav_moo_krd_hau_scr_aeg_ben_cic_swa_mcd_yor_fbf_lda_pol_knd_tag_owc_bat_hun_ita_afr_est_cnt_azi_por_gam_mly_fin_ewe_heb_cze_sid_dut_rus_tsn_mlt	-0.557563831823684	-1.46885405125538	0.14524689997405
761	afr_ben_vie_qcu_igb_cic_ger_guj_azi_mnd_fre_mao_jav_ukr_nor_tsn_dgb_pan_akn_yor_mcd_amr_hau_sun_tsw_jpn_swt_slo_sod_krd_xho_hun_bem_ctl_kor_rus_alb_swa_tag_bat_chh_aeg_lda_eng_por_heb_prs_wly_spa_geo_swe_tur_est_fbf_owc_cnt_cze_anl_sid_glc_dut_arw_ewe_tig_bsq_zul_aze_knd_dyu_urd_fin_pol_uzb_bos_ven_lit_moo_mlt_gam_lat_grk_ind_bul_ses_rom_amh_bam_tha_mol_hin_mly_tml_ita_svk_scr	-0.0614758089284822	-0.150430249991279	0.880750965092282
762	bam_pan_bos_xho_lat_svk_tur_tig_sun_swe_bem_amh_amr_bul_zul_tsn_ger_rom_tag_sod_akn_ewe_est_vie_por_ita_tsw_rus_slo_hin_fin_fre_qcu_hun_chh_cic_ben_nor_gam_owc_aeg_uzb_cnt_mol_ukr_pol_hau_bsq_wly_yor_prs_kor_dgb_glc_mlt_swt_anl_lda_alb_spa_eng_ind_tha_tml_ses_mly_swa_azi_scr_ctl_heb_mnd_fbf_arw_urd_dut_sid_mao_geo_jpn_dyu_aze_jav_igb_knd_ven_grk_afr_lit_bat_krd_moo_guj_mcd_cze	0.427719107561768	1.10466334387264	0.27215531505071
763	mol_sod_cze_lda_amh_scr_jav_mnd_ewe_slo_amr_guj_fbf_akn_por_swe_lit_tsw_heb_zul_knd_ind_spa_est_aze_mcd_rus_gam_ven_vie_hau_igb_dgb_pan_krd_anl_ita_bul_fin_alb_tml_mly_eng_tag_kor_prs_ses_grk_azi_sid_qcu_mlt_lat_tha_bsq_nor_glc_aeg_bat_tsn_urd_fre_ger_bam_arw_swa_ben_tig_moo_cnt_sun_xho_afr_hun_tur_chh_ctl_uzb_jpn_bos_wly_hin_owc_ukr_yor_swt_dyu_geo_mao_rom_pol_svk_cic_dut_bem	NA	NA	NA
764	mcd_fre_lit_bat_slo_prs_lat_tur_anl_dgb_dyu_amh_tsw_ctl_jav_qcu_ger_moo_azi_afr_ita_yor_cnt_nor_zul_ven_sod_mly_vie_svk_xho_wly_cic_urd_tsn_aze_sid_bos_grk_rus_knd_por_scr_lda_krd_guj_tag_tig_bem_swa_glc_ukr_heb_alb_tha_bul_cze_hin_mlt_hau_est_bsq_sun_kor_igb_spa_mnd_mol_uzb_geo_fin_swe_pan_hun_gam_ewe_owc_akn_jpn_mao_rom_eng_ben_fbf_amr_bam_ses_pol_arw_dut_tml_swt_aeg_chh_ind	0.214351617594937	0.505716859318224	0.614252004152884
765	hun_slo_tag_rom_ven_akn_fbf_azi_qcu_pol_chh_alb_nor_lda_lat_jav_uzb_tsn_ewe_afr_amh_swa_tig_amr_igb_tha_bul_sod_hau_eng_dgb_tml_aze_moo_jpn_ukr_ita_dut_fre_hin_yor_est_bat_mlt_fin_vie_geo_bsq_mao_tur_ger_mly_cze_swe_grk_ctl_bam_knd_swt_anl_ind_tsw_ses_bem_sid_mcd_svk_pan_zul_krd_prs_cic_mol_guj_spa_cnt_heb_aeg_wly_owc_xho_por_mnd_kor_lit_glc_bos_dyu_arw_scr_gam_urd_ben_rus_sun	-0.0571842094214886	-0.136769791265967	0.891508410158853
766	arw_guj_tsn_amh_moo_grk_prs_fbf_mao_owc_fre_sun_jav_bsq_fin_mcd_ven_ses_bam_pan_tag_xho_amr_geo_hau_vie_lat_svk_slo_lit_dut_alb_tsw_cnt_est_ukr_sid_ctl_yor_hun_pol_knd_azi_afr_akn_eng_heb_zul_qcu_dgb_por_glc_tha_tml_ita_swt_jpn_mol_mnd_aze_mly_lda_aeg_tur_kor_hin_ger_sod_rom_chh_nor_krd_ben_tig_igb_swa_bat_bul_spa_ind_dyu_rus_cze_ewe_cic_swe_bos_anl_scr_mlt_urd_bem_gam_uzb_wly	0.743212984923214	1.68801954622464	0.0947584092755182
767	lat_tml_scr_swa_ukr_bos_spa_rus_mol_svk_ses_sod_jpn_tur_mlt_hin_pol_mao_ven_guj_dgb_lda_akn_knd_owc_swe_amr_glc_fre_jav_mcd_wly_anl_tsw_dut_yor_vie_bul_est_krd_mnd_amh_azi_geo_mly_dyu_sid_alb_eng_tha_ewe_ctl_fin_ind_arw_lit_bem_prs_bsq_por_nor_hun_ita_kor_heb_bat_urd_tsn_aeg_chh_slo_igb_gam_grk_rom_hau_cic_ben_sun_aze_fbf_bam_qcu_ger_zul_afr_cze_uzb_moo_swt_cnt_pan_tag_tig_xho	-0.530174146906129	-1.20114661446829	0.232744497403264
768	ewe_gam_ctl_akn_moo_grk_jpn_swt_ind_sod_tml_yor_hau_lat_afr_mol_bam_aze_fin_tag_dgb_swa_hin_ben_ukr_wly_tha_azi_alb_bsq_igb_scr_ger_prs_amh_heb_slo_geo_bos_lda_anl_nor_fre_amr_ita_ven_cnt_jav_vie_xho_knd_tur_mlt_lit_spa_bem_hun_kor_rom_qcu_mnd_por_est_cze_aeg_uzb_tsn_swe_mly_guj_ses_bat_tsw_glc_arw_mcd_rus_chh_cic_zul_owc_dut_urd_svk_dyu_pol_pan_tig_eng_fbf_mao_bul_sid_krd_sun	0.187018353449038	0.433589172714163	0.665590902001069
769	fin_hau_bem_lda_aze_alb_igb_mol_svk_swe_swt_mao_tig_guj_arw_dut_eng_rom_heb_aeg_ger_wly_ven_prs_zul_bul_qcu_tsn_fbf_krd_dyu_mlt_ctl_moo_mcd_bat_tsw_vie_tha_pan_bam_azi_anl_urd_ind_cic_kor_por_pol_ukr_owc_amr_amh_chh_ewe_hin_slo_tml_dgb_bsq_sid_cze_hun_akn_lit_nor_xho_ses_afr_sod_geo_knd_fre_bos_tur_sun_uzb_ben_mly_gam_jpn_lat_jav_rus_tag_swa_grk_cnt_glc_spa_ita_mnd_est_scr_yor	-0.0168654568838403	-0.0431054975791191	0.965709851381435
770	bem_urd_glc_ewe_fbf_ger_bam_lda_uzb_heb_vie_fre_knd_tur_aze_est_eng_sod_scr_swa_yor_xho_cze_chh_ven_pol_ses_sid_ind_por_dgb_ctl_mao_mlt_grk_hin_cic_dyu_tsw_kor_tag_jav_ukr_zul_amr_owc_alb_hau_geo_tml_akn_gam_lat_lit_nor_hun_bsq_tsn_wly_bat_swt_afr_jpn_rom_arw_guj_mnd_igb_tig_svk_qcu_mcd_fin_bul_sun_mol_spa_ben_cnt_slo_moo_krd_azi_aeg_swe_rus_prs_dut_pan_ita_mly_bos_amh_anl_tha	-0.0787586840581003	-0.183234875174047	0.855012618873824
771	afr_ses_glc_swa_wly_est_fre_chh_dyu_fin_ger_cic_hin_tig_pan_bam_tur_guj_kor_bos_sod_dut_aze_vie_mao_urd_anl_ewe_hau_bsq_uzb_aeg_qcu_bat_akn_jpn_bem_pol_slo_heb_sun_sid_azi_knd_geo_ukr_moo_ven_tag_por_hun_grk_tsn_jav_ita_tml_ben_bul_dgb_amr_rom_cze_gam_svk_owc_cnt_arw_igb_tha_prs_yor_swe_lit_rus_mlt_eng_fbf_mly_alb_ctl_nor_ind_mol_krd_lda_scr_mcd_spa_tsw_xho_mnd_lat_zul_swt_amh	0.0572395593292133	0.13628339678935	0.891891826506488
772	gam_jpn_jav_guj_mlt_geo_cic_moo_cnt_ven_prs_ewe_lit_scr_amr_ind_swa_krd_knd_spa_svk_tml_ita_sun_dut_hin_alb_zul_chh_mcd_glc_cze_akn_amh_tig_tsn_fin_arw_hau_bem_tur_tsw_bam_dgb_rom_fre_kor_nor_ses_aeg_lda_mnd_hun_ben_afr_por_est_rus_vie_pan_ctl_fbf_bat_azi_lat_qcu_anl_aze_swe_ger_mol_eng_mly_dyu_uzb_mao_igb_pol_sod_heb_tag_yor_swt_owc_bos_bul_bsq_urd_wly_tha_grk_ukr_sid_slo_xho	0.209594620702269	0.497503959504463	0.620007970489912
773	tsw_gam_swt_mcd_guj_aze_mol_ukr_aeg_cze_bam_lat_mlt_cic_igb_glc_chh_akn_wly_alb_mnd_rus_lda_dgb_jpn_tag_bos_ven_mao_ind_zul_slo_krd_ewe_prs_yor_spa_amh_arw_bat_bsq_anl_ita_sod_grk_rom_vie_sid_heb_ben_pan_fre_ctl_uzb_knd_hau_svk_lit_swe_tsn_swa_urd_owc_por_tig_tml_sun_bul_azi_tha_dut_kor_eng_moo_dyu_tur_ses_hun_ger_afr_est_nor_amr_jav_hin_fbf_pol_mly_xho_fin_bem_cnt_scr_geo_qcu	0.0186467154615986	0.0457807525425238	0.96358316152874
774	bam_bsq_fin_bat_bem_rom_qcu_swa_fbf_rus_est_akn_dut_vie_pol_jpn_tig_mnd_scr_mcd_pan_svk_jav_guj_mol_sid_ewe_tsn_ind_ukr_ven_dyu_slo_yor_xho_zul_knd_spa_lda_azi_ben_ger_tha_prs_dgb_hun_nor_sod_arw_krd_glc_hau_sun_geo_heb_swt_cic_gam_aze_wly_hin_fre_tag_owc_tml_moo_kor_anl_alb_grk_uzb_igb_amh_tur_aeg_bos_afr_mly_eng_mlt_swe_lat_ses_cnt_mao_amr_urd_lit_tsw_cze_por_bul_chh_ita_ctl	-0.259685771899425	-0.674724963853046	0.501524453659318
775	ger_swe_wly_mao_anl_rom_qcu_rus_est_tig_zul_kor_aeg_ben_sun_hin_dut_mly_swa_cic_ukr_glc_alb_chh_amr_gam_fin_knd_ven_swt_dgb_ita_nor_amh_hau_svk_uzb_sod_jav_krd_lat_bos_hun_fbf_owc_mnd_jpn_moo_akn_mcd_azi_prs_tur_bul_vie_bam_mol_ses_arw_lda_lit_pol_aze_cze_tha_xho_dyu_guj_tml_sid_tsn_tag_grk_cnt_scr_bat_afr_fre_ewe_yor_ctl_mlt_slo_geo_pan_tsw_urd_bem_por_igb_ind_heb_bsq_eng_spa	-0.00223600695634301	-0.00544045080756422	0.995670822944605
776	qcu_bem_glc_ses_urd_tml_mao_geo_jav_rus_aeg_cnt_hun_aze_heb_yor_chh_afr_akn_uzb_ctl_mol_svk_tsn_scr_krd_pan_bsq_hau_cic_lat_igb_zul_bat_eng_sid_lda_amr_ind_ven_xho_moo_cze_nor_bam_tur_tag_pol_swt_swa_mcd_tha_ben_ita_knd_bul_fin_por_ewe_owc_sun_mnd_fre_bos_mly_grk_gam_lit_mlt_jpn_fbf_spa_vie_est_kor_arw_prs_wly_dut_ger_anl_alb_amh_sod_tig_azi_hin_rom_tsw_dgb_dyu_swe_slo_ukr_guj	-0.116203857734029	-0.324609866661806	0.746205387166925
777	fin_bem_tsw_lda_cic_ind_fre_amr_sid_xho_swe_jav_mcd_aeg_sun_alb_cze_ukr_owc_scr_amh_por_nor_dut_akn_ctl_bam_ewe_eng_bat_tag_svk_pol_ita_gam_moo_hun_tig_dyu_hau_ben_tha_hin_sod_krd_tur_afr_ses_igb_ven_vie_est_glc_rom_urd_fbf_heb_yor_swa_azi_qcu_mnd_lat_mao_lit_bsq_uzb_prs_ger_guj_bos_dgb_bul_geo_mlt_pan_kor_tsn_arw_swt_slo_cnt_spa_tml_aze_rus_mol_mly_knd_zul_anl_chh_grk_jpn_wly	0.285066144611655	0.761626121152276	0.448210283571936
778	bam_rom_jpn_akn_heb_yor_hin_mol_knd_ewe_glc_hau_tsw_dgb_pol_igb_ben_lat_por_pan_bem_tha_krd_lit_jav_sun_tsn_sod_kor_chh_geo_anl_rus_tag_xho_afr_bos_wly_tur_azi_qcu_bsq_arw_mlt_bat_svk_swe_ukr_mnd_cic_guj_gam_uzb_sid_vie_amh_ses_lda_ind_spa_ven_alb_grk_prs_eng_hun_nor_aeg_aze_mly_fbf_urd_swa_swt_est_dut_mao_slo_bul_ctl_ita_cnt_zul_fin_moo_mcd_dyu_ger_scr_amr_cze_tml_fre_owc_tig	NA	NA	NA
779	dut_sun_pol_geo_mlt_bam_ita_yor_azi_swe_guj_afr_amh_scr_urd_fin_tha_swt_ewe_bsq_cnt_lit_moo_jpn_fbf_bat_heb_ven_nor_ukr_spa_aeg_ger_vie_igb_hin_mcd_lda_bos_gam_dyu_cze_arw_rom_qcu_kor_eng_mao_hau_prs_glc_bul_swa_amr_akn_krd_sod_uzb_svk_dgb_jav_hun_rus_zul_slo_tag_est_knd_por_xho_tsn_pan_lat_ses_chh_mol_tml_sid_wly_grk_alb_ben_aze_fre_ctl_ind_anl_tig_tur_tsw_cic_mly_bem_owc_mnd	-0.433727837760487	-1.01679571582941	0.311888580786514
780	mao_glc_akn_moo_dyu_dgb_ukr_alb_spa_est_slo_tsw_aeg_scr_amr_bem_pol_rom_tig_knd_geo_afr_fbf_pan_prs_ben_ger_ven_sun_por_zul_krd_bam_swa_bos_aze_urd_tsn_swt_bat_lat_mlt_cnt_kor_rus_bul_mol_ita_owc_grk_gam_dut_hin_tag_mcd_tha_igb_hau_sid_swe_vie_jav_anl_lda_arw_amh_cic_uzb_fre_wly_sod_ind_lit_fin_heb_eng_tml_ewe_nor_chh_mly_jpn_hun_yor_xho_bsq_svk_mnd_ses_azi_cze_ctl_guj_tur_qcu	0.403774485999303	0.947631399228829	0.345773013428587
781	lat_bos_dyu_yor_mcd_por_wly_mao_rom_sod_ben_fbf_hun_lda_jav_moo_nor_tur_scr_fin_hau_chh_sun_rus_fre_eng_mol_kor_ita_est_pol_swe_krd_knd_guj_ctl_pan_qcu_ukr_ses_aeg_swa_dgb_mly_sid_bam_aze_ewe_bsq_heb_tsn_anl_amh_cic_gam_ind_cze_owc_jpn_lit_tig_zul_geo_bul_grk_tsw_dut_tag_svk_afr_hin_tha_glc_amr_bem_akn_ven_igb_uzb_alb_tml_ger_xho_bat_spa_arw_mlt_slo_prs_swt_vie_mnd_cnt_azi_urd	-0.462650183439641	-1.03065143001559	0.305377266183843
782	rus_cic_aeg_gam_mao_amr_mly_ukr_cze_sod_igb_tml_wly_ven_bos_glc_mlt_chh_ben_tsw_lda_afr_akn_dgb_bam_swa_ses_dut_geo_pol_pan_mol_alb_anl_swt_est_ind_hin_ita_xho_tag_ger_uzb_jpn_svk_prs_krd_lit_jav_bsq_tur_slo_bat_sid_urd_bul_qcu_fre_por_knd_aze_tha_tig_ctl_nor_kor_lat_ewe_owc_zul_grk_eng_swe_heb_fbf_azi_dyu_moo_arw_amh_mnd_yor_vie_tsn_hau_scr_hun_fin_sun_cnt_mcd_rom_guj_bem_spa	0.437064260051155	1.07692209117913	0.284300716892709
783	dgb_heb_slo_ewe_gam_afr_bat_tur_alb_ita_aeg_ukr_wly_nor_sid_prs_hun_zul_mcd_bul_ind_cnt_amr_azi_bos_uzb_knd_jav_sod_bam_dut_krd_hin_lda_mly_eng_arw_ses_kor_swe_fin_igb_rus_ven_rom_scr_ben_est_chh_amh_vie_aze_fbf_geo_dyu_guj_tig_pan_ctl_yor_xho_mlt_tag_anl_moo_jpn_ger_owc_swt_tha_cze_mnd_svk_lat_cic_mao_por_pol_bem_akn_fre_grk_spa_mol_bsq_qcu_urd_tsw_swa_hau_lit_sun_tsn_tml_glc	0.103816942509982	0.260764466551368	0.794850686705485
784	ger_tml_jav_bos_dgb_por_ind_cze_sod_krd_akn_cic_bem_glc_slo_aeg_tsw_mao_lat_fbf_lit_bam_hin_swa_anl_amr_mol_wly_ita_pan_nor_ven_sun_bul_moo_chh_owc_ben_xho_geo_igb_heb_swe_tig_urd_yor_dyu_mlt_dut_afr_tha_swt_arw_rus_alb_tsn_amh_ukr_fin_spa_sid_ses_scr_bsq_lda_fre_mly_ewe_bat_jpn_tag_uzb_eng_knd_aze_hau_mcd_prs_svk_kor_pol_zul_hun_ctl_mnd_grk_gam_tur_guj_est_qcu_azi_vie_cnt_rom	0.0844897596643476	0.208783695369986	0.835073712649946
785	lat_pol_sod_jpn_sid_fre_ger_qcu_dyu_hau_ven_jav_igb_bsq_sun_bat_kor_por_slo_rus_rom_swe_ses_svk_mol_aze_grk_zul_amh_scr_cze_uzb_amr_fbf_mly_est_anl_mcd_spa_swt_tur_gam_moo_ben_akn_bos_wly_yor_tsn_tig_cic_tsw_chh_hun_xho_ewe_bul_lda_dut_tml_guj_owc_afr_fin_urd_dgb_aeg_bem_tha_vie_knd_heb_hin_azi_krd_lit_prs_ukr_ctl_pan_cnt_nor_tag_ita_mlt_glc_mnd_eng_mao_arw_swa_bam_geo_ind_alb	0.109386319696738	0.246761842036418	0.805636425504313
786	tig_eng_yor_sod_cnt_mnd_bam_mlt_uzb_igb_lat_kor_azi_moo_krd_dgb_hau_sun_pan_mly_fbf_nor_ukr_svk_guj_lda_bul_arw_owc_slo_geo_swa_est_lit_ven_aze_cze_zul_prs_jpn_amh_ses_bos_dyu_rus_pol_afr_mcd_amr_chh_glc_hin_wly_ind_rom_swe_sid_grk_xho_urd_tha_tag_cic_qcu_bsq_mao_tml_aeg_anl_tsw_scr_ewe_dut_swt_alb_hun_knd_bat_bem_gam_mol_heb_akn_jav_fre_ben_vie_fin_tur_spa_ger_ita_ctl_tsn_por	NA	NA	NA
787	bem_hun_eng_swe_tsn_ses_mcd_rus_fbf_mly_qcu_hin_tsw_tml_amr_krd_cnt_tur_mlt_aze_lit_urd_fre_ben_dut_mnd_swt_slo_ger_alb_rom_tag_anl_kor_fin_chh_akn_bos_svk_bsq_igb_yor_amh_gam_lda_tig_dgb_tha_azi_wly_prs_uzb_knd_pan_ctl_spa_hau_xho_jpn_bam_afr_geo_grk_scr_arw_ind_zul_sid_ewe_mol_guj_aeg_sun_glc_mao_heb_moo_est_owc_dyu_lat_vie_por_jav_pol_swa_cze_sod_bul_ukr_ita_bat_nor_cic_ven	NA	NA	NA
788	afr_owc_akn_eng_bul_swe_svk_mol_anl_lat_zul_tsw_rom_amr_mcd_fbf_scr_aze_bam_tag_tha_hau_ewe_dut_azi_bat_cnt_mlt_tur_lda_arw_dgb_guj_jpn_sid_swa_ger_ind_pan_nor_slo_sod_mao_lit_bsq_urd_moo_chh_wly_jav_bos_yor_cic_ctl_sun_bem_mly_igb_por_ben_amh_hin_ven_ukr_ses_est_tig_knd_pol_vie_alb_spa_heb_uzb_tml_cze_mnd_hun_rus_tsn_fin_aeg_grk_prs_kor_swt_dyu_geo_gam_fre_xho_glc_krd_qcu_ita	-0.119597912985055	-0.309319353135564	0.757770560644788
789	lat_swe_mcd_qcu_fbf_kor_hin_krd_arw_alb_fin_aeg_azi_scr_xho_glc_hun_ven_akn_eng_slo_swt_sod_lda_ukr_moo_jpn_anl_ewe_lit_dut_por_gam_nor_ita_pan_bsq_dgb_aze_tsw_rus_grk_cnt_spa_jav_ses_tml_fre_mlt_tag_guj_est_swa_heb_sid_dyu_bam_owc_bos_rom_uzb_amr_geo_igb_ind_ben_afr_yor_zul_wly_mly_svk_tig_tha_knd_bem_amh_ctl_mnd_ger_urd_chh_bul_mol_cic_tur_pol_vie_cze_prs_bat_sun_tsn_hau_mao	-0.855455845628389	-2.24384327176279	0.0272153445561225
790	anl_igb_hun_dyu_hau_pan_yor_lit_svk_swt_bsq_fbf_dut_chh_guj_bam_bul_tha_sod_bem_arw_sid_bat_ses_lat_gam_ukr_bos_kor_mao_qcu_spa_tml_tur_krd_swe_aeg_mnd_amh_cic_scr_ger_ind_akn_geo_jpn_ita_swa_mly_knd_owc_cze_xho_mol_fre_dgb_hin_rom_aze_urd_ctl_ewe_mlt_prs_uzb_tsw_slo_afr_eng_fin_cnt_sun_lda_rus_nor_amr_pol_azi_ben_vie_tig_grk_heb_est_alb_wly_glc_tsn_por_moo_mcd_tag_ven_jav_zul	-0.135375425963848	-0.355510504727756	0.72301225748669
791	sun_mlt_cze_tur_aze_ukr_heb_rom_ven_jpn_mol_dyu_xho_gam_eng_sid_spa_arw_nor_bos_swe_lat_ita_ind_krd_ctl_kor_urd_mcd_owc_qcu_sod_est_tig_chh_anl_fin_tsw_tsn_amr_pol_swt_tag_bem_knd_mnd_mly_tha_uzb_hau_wly_cnt_glc_bat_ewe_akn_hun_slo_ses_moo_pan_por_afr_hin_bam_vie_yor_ben_igb_fre_zul_amh_cic_geo_swa_fbf_lit_jav_mao_lda_rus_aeg_scr_guj_grk_svk_dut_tml_ger_bul_dgb_alb_prs_bsq_azi	-0.653586461759394	-1.50512495690903	0.135680819879151
792	slo_mcd_glc_bat_wly_cze_yor_kor_mol_pan_ind_cnt_mao_tsw_fre_knd_geo_aeg_azi_ven_amr_afr_bsq_dyu_fbf_gam_tml_arw_cic_krd_tag_ita_amh_grk_ctl_nor_tur_rus_akn_owc_ukr_mlt_moo_aze_anl_pol_zul_qcu_ses_heb_por_lat_sod_svk_scr_bul_est_dgb_tsn_sid_urd_guj_eng_lda_mnd_jav_igb_hun_tig_ger_tha_bem_dut_hin_swt_swe_vie_hau_spa_alb_lit_chh_prs_rom_bos_ben_ewe_swa_bam_jpn_mly_uzb_xho_fin_sun	0.426972764896373	1.11057593336664	0.269614075002861
793	bul_fre_jpn_cnt_prs_gam_swa_amh_lit_tsw_ger_moo_zul_tig_mnd_igb_tur_mlt_yor_ven_dgb_fin_krd_arw_swt_slo_guj_swe_sun_qcu_bat_owc_ben_scr_pol_bos_spa_tsn_wly_ses_chh_tml_tag_cic_eng_fbf_pan_aze_knd_afr_rom_vie_grk_mcd_kor_dyu_bem_glc_nor_xho_azi_rus_alb_hun_cze_aeg_hin_sod_est_bsq_jav_mly_tha_mao_lda_ukr_mol_ewe_dut_ita_sid_urd_ind_amr_por_akn_anl_geo_lat_hau_svk_ctl_uzb_heb_bam	-0.0992369102803791	-0.256062580244826	0.798468058532431
794	por_tha_yor_ger_sun_swt_mly_vie_bul_owc_zul_bem_hun_uzb_ses_fin_urd_gam_tag_lda_igb_chh_spa_hau_bsq_ita_geo_arw_fre_nor_sod_jpn_cic_prs_kor_mol_knd_tsw_mnd_aze_mao_lat_dgb_ctl_aeg_rus_ewe_ind_lit_tsn_eng_alb_est_afr_qcu_mlt_guj_glc_ven_krd_azi_ben_amr_cnt_jav_bam_akn_swa_rom_bos_wly_cze_svk_moo_anl_ukr_dyu_heb_slo_mcd_pan_bat_tig_dut_hin_amh_swe_tur_pol_sid_xho_fbf_tml_grk_scr	0.424648417370271	0.994673004674469	0.322476322545679
795	est_geo_prs_igb_ewe_dut_hau_mlt_rom_jpn_cze_amh_owc_spa_cic_swa_tsn_ven_bos_mnd_aze_hin_vie_mcd_lat_anl_amr_mao_slo_dyu_grk_gam_ger_glc_fre_bem_fin_yor_krd_nor_scr_por_afr_bsq_ukr_rus_jav_dgb_lda_kor_ind_pan_sid_bat_zul_tsw_xho_cnt_aeg_ita_svk_bam_bul_mly_pol_uzb_moo_azi_ben_guj_alb_mol_ctl_knd_qcu_lit_tml_sun_akn_chh_hun_swt_tag_wly_urd_eng_heb_swe_tig_fbf_tur_arw_ses_sod_tha	-0.117610106780443	-0.301660824527962	0.763584148914426
796	zul_mao_krd_akn_nor_bam_svk_xho_pol_hin_vie_anl_tag_gam_glc_ctl_ita_lit_bem_est_arw_cic_por_wly_uzb_jpn_amr_lat_rus_amh_sun_pan_cze_moo_swa_tml_hau_mol_sid_sod_guj_bos_swe_swt_grk_prs_fin_azi_tsn_kor_tig_mnd_fre_hun_fbf_mcd_geo_igb_urd_afr_ewe_slo_dgb_chh_lda_eng_ukr_qcu_tsw_aze_tha_mlt_owc_cnt_bsq_dyu_knd_dut_rom_spa_aeg_bat_jav_ger_bul_ven_mly_heb_ind_ben_alb_yor_tur_ses_scr	-0.150216191394215	-0.34090523196481	0.733943871543229
797	tml_azi_ctl_moo_owc_vie_mlt_tha_jav_ben_rus_pol_ger_tsn_ita_afr_urd_uzb_zul_chh_knd_tur_sun_cnt_fbf_hun_mly_dgb_geo_kor_tsw_prs_lit_sid_yor_swt_cze_bem_bos_grk_swa_eng_bsq_dut_alb_fin_por_lat_scr_heb_aze_pan_krd_sod_est_spa_nor_bul_ukr_gam_bat_igb_ses_ewe_amh_rom_tig_xho_lda_tag_fre_mao_guj_hin_jpn_slo_mcd_hau_anl_aeg_akn_mol_svk_cic_ind_mnd_swe_amr_ven_arw_dyu_wly_glc_qcu_bam	-0.799531646365741	-2.13049683910224	0.0357695111073189
798	afr_bem_tml_hau_tur_krd_sun_sid_akn_amr_mlt_ben_por_cic_vie_fre_chh_rus_ctl_scr_bos_lit_ita_tsn_est_kor_xho_swa_guj_azi_gam_tig_lat_hun_bsq_tha_fbf_dyu_cze_jpn_geo_glc_fin_uzb_arw_ger_wly_igb_pan_ewe_dut_aze_tsw_pol_ses_jav_rom_mcd_urd_bat_anl_heb_yor_lda_dgb_sod_hin_knd_amh_slo_ind_bul_bam_svk_mnd_prs_tag_ven_moo_swt_cnt_alb_nor_eng_aeg_grk_owc_swe_mol_mly_mao_zul_spa_ukr_qcu	0.393644827519099	0.917118638119903	0.361452707305804
799	cze_tsw_tig_scr_kor_chh_ewe_heb_swe_sid_bul_tag_alb_fin_lit_vie_qcu_gam_sod_moo_tha_xho_pan_geo_rus_igb_swa_bat_mnd_pol_swt_dgb_ind_fbf_glc_knd_ven_arw_mol_owc_fre_bsq_ben_bos_wly_yor_amr_tur_uzb_mlt_hin_spa_mly_dut_ger_guj_eng_sun_anl_bam_cnt_hun_jav_nor_ses_tsn_zul_mcd_lda_por_ctl_mao_azi_dyu_lat_krd_aze_ukr_amh_rom_akn_svk_cic_slo_ita_grk_afr_prs_urd_hau_bem_tml_est_jpn_aeg	0.0788899507512494	0.190615274445622	0.849242509560466
800	knd_mnd_alb_dyu_tig_bos_swa_wly_xho_akn_vie_glc_tha_slo_sun_arw_hin_moo_por_tag_afr_azi_qcu_ind_uzb_hun_pan_fin_bul_sid_dut_tml_ven_est_swt_pol_mlt_ben_lda_grk_tsw_rus_spa_sod_svk_guj_bsq_chh_yor_krd_mcd_tsn_jav_dgb_nor_mly_ewe_bat_ctl_ukr_fbf_eng_owc_aeg_urd_scr_zul_lit_bam_mol_lat_ita_cic_igb_cnt_amr_rom_mao_ger_bem_gam_cze_swe_tur_ses_jpn_heb_prs_amh_fre_anl_geo_kor_aze_hau	-0.209436335041284	-0.485792584013336	0.628256844770484
801	fbf_alb_ctl_qcu_dut_tml_urd_guj_ukr_tsw_prs_fin_svk_owc_geo_glc_spa_lat_xho_amh_arw_afr_mnd_mol_pol_azi_wly_aze_hau_cnt_ben_kor_bul_mlt_ind_nor_jpn_fre_sun_grk_cic_gam_krd_mao_hin_ewe_heb_uzb_dyu_rus_bos_tag_rom_lit_slo_ger_tha_est_aeg_ven_pan_bat_knd_akn_moo_anl_swt_igb_swe_tur_lda_jav_bem_amr_swa_vie_por_bam_bsq_tsn_hun_chh_cze_ses_zul_yor_dgb_sid_ita_scr_sod_mly_eng_tig_mcd	-0.337117468833814	-0.7970298240157	0.427463863417941
802	ita_mao_cze_cnt_eng_lit_sid_swe_grk_pol_gam_pan_akn_dgb_krd_moo_alb_owc_guj_nor_fin_tml_anl_bat_kor_xho_knd_svk_wly_cic_bam_tur_bsq_rus_jpn_fbf_tag_heb_chh_prs_igb_ger_vie_hun_ukr_aeg_bem_ctl_azi_ind_slo_ben_uzb_lat_ses_por_glc_tha_fre_est_hin_tig_yor_spa_bul_tsw_lda_mol_swa_mlt_ewe_afr_urd_tsn_geo_mcd_qcu_ven_rom_jav_mly_sod_dyu_amr_amh_swt_zul_aze_dut_arw_scr_sun_bos_mnd_hau	0.663133840621052	1.57621876239486	0.118371143491641
803	yor_ita_ben_sun_fbf_slo_fre_pol_ven_ctl_prs_alb_qcu_vie_bul_knd_hau_est_lit_grk_cic_uzb_geo_ewe_xho_rus_bat_heb_cze_spa_ind_tsn_rom_afr_scr_tsw_por_tml_owc_mao_mnd_swe_aeg_hun_jpn_azi_bam_dgb_cnt_fin_nor_aze_lda_mol_amh_hin_ses_ger_pan_tha_bem_glc_swa_jav_akn_moo_bsq_zul_sod_anl_krd_wly_mlt_bos_urd_mcd_guj_dyu_svk_swt_tig_mly_gam_lat_igb_sid_tur_ukr_arw_chh_tag_eng_dut_kor_amr	-0.0126710221976635	-0.0284450073722777	0.977368179806769
804	bos_ger_hin_gam_akn_uzb_ita_tag_ewe_swe_scr_zul_sun_aze_urd_aeg_igb_yor_tsw_ctl_cze_lat_dut_svk_bem_cic_jav_chh_dyu_amh_bat_arw_afr_pan_geo_mnd_wly_bam_kor_mcd_azi_tsn_knd_fin_ukr_dgb_mly_anl_tig_jpn_lit_mlt_ven_xho_moo_bul_ses_sid_amr_nor_glc_slo_owc_qcu_heb_sod_guj_ind_tha_mol_mao_hun_ben_bsq_hau_rus_swa_tur_tml_krd_por_lda_rom_spa_pol_fre_swt_prs_fbf_alb_vie_est_eng_cnt_grk	-0.273915133711199	-0.697664274565773	0.48712776050618
805	ger_bul_hau_chh_pan_lit_vie_ewe_tag_wly_ben_alb_slo_eng_moo_tsw_prs_urd_cic_mcd_aze_pol_hun_uzb_fin_jpn_yor_amh_swe_scr_ctl_akn_glc_ita_tur_zul_est_ukr_cze_mao_lda_bem_tig_bos_fre_mol_ven_fbf_nor_arw_mly_dut_grk_owc_tha_amr_bsq_ind_bam_spa_heb_cnt_rom_krd_ses_qcu_sod_swt_tsn_bat_lat_svk_igb_aeg_knd_mnd_por_mlt_xho_azi_tml_guj_geo_hin_rus_jav_kor_afr_dgb_gam_dyu_sid_sun_swa_anl	0.422864799661477	0.956999966285503	0.34104846345588
806	hin_azi_chh_knd_bos_moo_scr_mao_lda_tml_ita_nor_bem_ses_dyu_pan_kor_guj_yor_hun_rus_tig_tha_ger_aeg_gam_pol_slo_fbf_fin_tsn_mnd_amh_geo_svk_tsw_swe_xho_qcu_owc_tag_spa_mly_bat_zul_por_mcd_lat_ewe_vie_ctl_swt_bam_sun_prs_dut_grk_aze_krd_afr_wly_jpn_mlt_sid_cze_alb_dgb_arw_anl_akn_cic_ven_swa_jav_ben_heb_bul_eng_amr_mol_glc_bsq_rom_tur_ukr_est_sod_ind_urd_uzb_cnt_igb_hau_fre_lit	0.38621724831574	0.924643693134436	0.35754429910424
807	ukr_chh_uzb_kor_lit_qcu_urd_lat_swa_amh_ctl_hau_eng_alb_dgb_grk_sun_anl_vie_gam_ewe_wly_azi_bat_nor_fre_prs_mly_fbf_ind_est_hin_ita_rom_swe_owc_jpn_akn_aze_slo_spa_ven_moo_ben_dut_heb_tig_jav_dyu_bam_geo_sid_xho_pan_bos_svk_tur_por_ger_tml_tha_ses_mcd_bem_mlt_tag_arw_guj_cic_bul_mao_mol_krd_scr_rus_cnt_sod_glc_afr_fin_tsn_tsw_cze_aeg_swt_yor_pol_mnd_igb_amr_lda_bsq_knd_hun_zul	-0.250256776223129	-0.559288054343163	0.577309572675528
808	prs_mao_ind_amr_lit_guj_cze_dyu_mnd_mcd_spa_ctl_glc_uzb_krd_tag_lda_mlt_ven_swe_amh_bam_pan_ita_dut_nor_ger_moo_scr_tsn_fre_cic_ukr_azi_por_tha_rom_jav_rus_bos_owc_tur_aze_aeg_tsw_anl_afr_jpn_igb_knd_bul_mly_arw_chh_heb_ben_qcu_geo_swt_grk_sun_bem_alb_ses_eng_pol_akn_zul_lat_vie_yor_est_urd_slo_bsq_bat_dgb_hau_fbf_kor_gam_sod_tml_ewe_hin_fin_hun_mol_sid_swa_xho_wly_svk_cnt_tig	0.558888378527322	1.53052927194313	0.129280320295294
809	ita_tig_mly_rom_afr_por_azi_swe_xho_sid_hau_aze_anl_uzb_svk_akn_wly_tag_sod_urd_est_dut_fbf_bam_dgb_ewe_ben_tur_cic_ses_tha_mol_kor_tml_fre_bat_cnt_gam_bem_owc_ukr_nor_zul_slo_dyu_vie_mao_fin_bsq_amh_aeg_lda_krd_glc_alb_moo_tsw_spa_amr_lat_arw_prs_hin_scr_swa_pol_ctl_ger_rus_geo_chh_mnd_eng_pan_jpn_qcu_jav_swt_igb_mlt_lit_hun_cze_ven_yor_sun_ind_bos_bul_guj_heb_grk_mcd_knd_tsn	0.37172308164807	0.899372738742792	0.37077697914555
810	cze_jpn_mnd_lat_bat_por_cnt_glc_yor_bam_pol_grk_tml_fbf_ven_fre_ses_vie_spa_cic_dyu_uzb_mly_gam_swt_alb_zul_mao_moo_ind_anl_afr_arw_igb_tag_xho_akn_tig_eng_tur_pan_scr_bsq_dgb_chh_hin_ewe_mcd_dut_swe_ger_geo_ben_rus_kor_knd_hau_ctl_aeg_wly_sod_jav_heb_prs_aze_hun_slo_nor_bos_amr_lda_azi_lit_guj_rom_tsn_est_tsw_qcu_tha_bem_amh_swa_owc_krd_fin_mlt_urd_svk_ukr_sun_bul_mol_sid_ita	-1.12438203249729	-3.00353400802614	0.00342827651910979
811	prs_tsw_pan_cze_cic_mlt_swt_por_dyu_ita_jpn_sid_lit_akn_swa_heb_bat_tag_moo_cnt_hau_ewe_rus_gam_ind_ctl_bsq_aze_zul_qcu_glc_ven_geo_sun_owc_rom_wly_uzb_ses_dut_bam_ben_eng_guj_knd_urd_dgb_krd_bul_grk_xho_spa_svk_afr_alb_arw_ukr_nor_chh_amr_yor_fin_sod_est_mol_igb_scr_slo_fre_tur_tml_tha_hun_kor_aeg_amh_swe_anl_mly_tig_mnd_vie_lda_hin_fbf_mao_bos_mcd_bem_pol_ger_jav_lat_tsn_azi	-0.146581482098061	-0.344060089306403	0.731577818968638
812	hau_heb_cze_knd_geo_rus_aeg_bam_tml_amr_swa_slo_uzb_gam_mlt_bul_qcu_igb_vie_mol_swe_kor_fre_xho_owc_bat_bem_arw_tsn_nor_eng_est_ukr_ctl_dyu_hin_spa_jpn_ind_hun_ita_lda_sod_bsq_zul_ven_pan_tig_mao_lit_afr_guj_rom_cic_cnt_tur_sun_dgb_anl_prs_fbf_scr_mly_alb_mnd_mcd_tsw_tha_ses_lat_fin_amh_urd_moo_krd_tag_jav_pol_azi_bos_svk_grk_swt_ben_dut_por_aze_glc_ewe_chh_ger_sid_wly_yor_akn	0.147643230573089	0.348221443914091	0.728460888684112
813	scr_hun_cic_ben_nor_yor_mly_spa_kor_vie_geo_mcd_est_eng_bem_ukr_mlt_tur_mao_pol_tha_swa_knd_qcu_lit_lat_zul_ctl_arw_slo_owc_aeg_amr_pan_tml_xho_por_swt_krd_ewe_dut_bat_rom_jpn_sid_aze_afr_bos_dgb_moo_bsq_ses_tsn_jav_glc_bam_sun_ger_fin_prs_amh_igb_alb_cze_ven_anl_ind_tsw_rus_grk_dyu_mnd_svk_chh_gam_fre_sod_heb_azi_wly_cnt_lda_bul_tig_swe_hin_tag_guj_hau_ita_fbf_uzb_mol_akn_urd	-0.325428094220147	-0.867191386057618	0.388069178734606
814	dgb_guj_ukr_ger_alb_wly_slo_akn_hun_tsw_uzb_tig_kor_mcd_por_sod_amr_ven_pan_ses_fbf_bsq_geo_ind_rom_gam_krd_tha_bul_tag_ewe_lda_hin_lat_qcu_bam_yor_arw_sid_moo_cic_mol_rus_swe_grk_cnt_ita_spa_est_fre_fin_swa_sun_aeg_mlt_tml_urd_tsn_owc_cze_xho_scr_igb_tur_bem_jpn_swt_aze_ben_afr_azi_knd_lit_mao_bat_svk_chh_pol_eng_zul_dyu_amh_vie_nor_prs_dut_heb_glc_ctl_anl_mnd_hau_bos_mly_jav	0.483093271808279	1.09497442217263	0.276355555896449
815	mao_ven_glc_scr_grk_tig_lda_eng_mol_owc_ewe_dgb_akn_tag_fre_wly_guj_dyu_rom_chh_fbf_yor_afr_cic_zul_alb_ind_bul_pol_tsn_hun_bsq_vie_cnt_mly_ukr_heb_por_sun_tha_bos_igb_tsw_prs_bam_krd_anl_hau_svk_ctl_hin_kor_sid_ses_rus_nor_jpn_arw_geo_mlt_pan_aeg_lat_mcd_dut_tml_cze_azi_aze_amh_ita_moo_jav_spa_bat_urd_fin_uzb_lit_gam_xho_qcu_est_tur_mnd_slo_ger_sod_swe_swt_knd_amr_bem_ben_swa	-0.34803203979598	-0.789204395357763	0.431999970319405
816	lat_knd_eng_mlt_dut_tur_cnt_fbf_bat_alb_bem_moo_glc_swa_ger_ukr_dyu_wly_hun_gam_guj_arw_est_spa_urd_sod_amh_ita_hin_qcu_bos_ctl_yor_bul_rom_tml_akn_cze_bsq_xho_uzb_grk_nor_jpn_owc_tha_geo_tag_aze_tsn_fin_igb_scr_sid_zul_pol_fre_ses_slo_por_mao_rus_svk_hau_amr_chh_swe_tig_swt_mcd_ven_ind_lit_heb_prs_cic_aeg_mnd_sun_krd_tsw_mly_lda_pan_anl_ben_bam_azi_mol_ewe_afr_kor_dgb_jav_vie	0.0652239163191261	0.157916287604533	0.874865140177157
817	prs_bam_akn_tig_xho_ita_eng_afr_arw_wly_zul_tur_lat_fre_moo_bsq_ben_guj_cic_bat_dgb_yor_ind_dut_anl_dyu_aze_fbf_svk_spa_hau_cnt_hin_jpn_jav_tha_lda_swa_por_sod_chh_ukr_scr_mol_rom_ctl_kor_tsw_swe_mnd_est_fin_swt_bem_grk_gam_aeg_sun_tsn_alb_rus_ses_owc_geo_mao_qcu_igb_mly_pol_krd_uzb_pan_bul_urd_lit_azi_nor_tag_slo_ewe_knd_glc_sid_heb_ven_amh_mlt_hun_tml_amr_mcd_cze_vie_ger_bos	0.85844513699127	2.20968000319739	0.0295820035613648
818	fre_guj_lat_tig_uzb_bul_hun_anl_krd_ctl_svk_afr_heb_swt_pan_mcd_pol_dut_urd_owc_wly_spa_zul_sid_est_fin_jav_amr_por_ses_tsw_fbf_mol_hau_eng_cic_yor_ewe_ben_chh_cze_prs_dyu_aze_lit_ven_xho_arw_rom_ukr_lda_bsq_tur_slo_bem_qcu_bos_sod_tha_ind_swe_swa_hin_geo_jpn_alb_sun_mnd_nor_mly_akn_bam_aeg_dgb_glc_rus_bat_scr_vie_mlt_tag_amh_gam_tsn_tml_ita_mao_moo_ger_cnt_kor_knd_azi_grk_igb	-0.0553766371690984	-0.1326219661192	0.894778887053424
819	igb_mcd_spa_cic_mol_pol_glc_owc_arw_bat_pan_cze_amr_por_vie_fbf_wly_xho_anl_rom_alb_mlt_hun_dgb_bsq_ita_fre_hin_akn_lit_knd_bos_hau_aeg_ctl_scr_tag_tml_ger_geo_cnt_azi_yor_bam_lat_heb_krd_ven_amh_ses_ind_fin_nor_ewe_mao_rus_sod_est_svk_afr_zul_lda_prs_gam_bem_chh_swt_aze_sun_swe_jpn_eng_swa_guj_tig_mly_tsn_ukr_dyu_ben_qcu_grk_slo_jav_tha_mnd_tsw_moo_uzb_dut_sid_bul_kor_tur_urd	0.654255156742637	1.53916328151587	0.127160098781089
820	mly_qcu_glc_tml_guj_bam_ctl_ewe_fin_ind_dyu_por_lda_cic_nor_cnt_hun_jpn_ses_anl_afr_knd_sid_sod_urd_akn_pol_spa_alb_tur_chh_ukr_xho_krd_ven_igb_kor_jav_mcd_amh_heb_lit_est_grk_vie_mol_prs_fbf_azi_aze_amr_hin_bsq_cze_eng_bos_bul_svk_ita_mnd_bem_wly_swt_moo_uzb_geo_pan_zul_dgb_bat_ger_tsn_mao_slo_rus_tha_yor_swa_aeg_rom_mlt_tsw_scr_owc_tig_arw_dut_lat_gam_sun_swe_tag_fre_hau_ben	0.459753288617736	1.05928143020316	0.292215106656627
821	nor_ind_qcu_mao_mly_grk_wly_hun_alb_est_bem_yor_gam_mol_tig_igb_mlt_ctl_dgb_amr_ben_heb_svk_owc_fin_glc_anl_cnt_kor_moo_azi_dyu_xho_swt_hau_jav_hin_swe_bat_afr_sun_fbf_tml_jpn_guj_amh_slo_cze_lat_eng_bsq_ses_tag_fre_ven_sod_arw_mnd_tsn_chh_lit_aeg_geo_tur_prs_pol_ewe_sid_scr_ukr_lda_akn_por_bos_krd_aze_rus_knd_ger_tha_urd_ita_mcd_vie_uzb_rom_zul_pan_bul_spa_tsw_swa_bam_dut_cic	-0.00933217407759207	-0.024393446204236	0.980591040495236
822	geo_anl_rus_xho_mly_arw_ctl_slo_alb_mcd_ger_amr_jav_aeg_bos_knd_dgb_est_tsn_ven_vie_afr_grk_uzb_tur_pan_tag_akn_aze_tha_sid_pol_mao_lda_heb_cze_lat_fre_ses_kor_ita_swe_urd_glc_dut_bat_eng_igb_sun_fbf_qcu_lit_swt_guj_hin_swa_jpn_zul_mlt_hau_prs_bam_svk_fin_amh_chh_bsq_spa_krd_tsw_cnt_gam_tml_moo_ind_ewe_dyu_cic_bul_tig_ben_por_azi_ukr_wly_nor_mnd_mol_sod_hun_owc_yor_scr_bem_rom	-0.195825120356764	-0.510243959609106	0.611089472943816
823	hau_hun_mao_owc_prs_spa_fre_ewe_fin_cze_tml_ctl_ses_arw_xho_dyu_lit_tsn_aeg_tur_wly_swa_ind_glc_bos_fbf_guj_tig_yor_bam_jpn_tsw_ukr_cnt_chh_kor_svk_por_heb_bul_sid_mnd_aze_rom_vie_azi_bat_amr_dut_swe_scr_igb_afr_pan_zul_bsq_akn_ven_dgb_uzb_knd_lda_slo_qcu_krd_hin_lat_tag_mlt_swt_urd_ben_mly_tha_mol_cic_bem_rus_alb_mcd_moo_sod_ger_pol_grk_amh_eng_nor_gam_est_ita_jav_sun_geo_anl	0.409350412894068	1.07379660615682	0.285692099044711
824	azi_bsq_moo_amh_slo_afr_aze_grk_jpn_krd_eng_ctl_sun_mnd_gam_lda_wly_tsn_urd_akn_bos_swe_tig_pan_est_yor_swa_lit_mol_hau_cze_arw_tsw_bem_mcd_bat_amr_knd_igb_cnt_cic_uzb_vie_zul_hin_owc_jav_hun_spa_ind_tag_ukr_bam_alb_geo_nor_rus_mly_anl_tml_ses_fbf_tha_guj_qcu_dyu_kor_scr_heb_fre_bul_ewe_dut_ger_xho_por_rom_dgb_ita_lat_prs_tur_swt_mao_sid_aeg_glc_mlt_sod_fin_pol_ven_chh_svk_ben	0.35046212724622	0.792134222009807	0.430298350258819
825	tsn_jav_sid_grk_bem_kor_ewe_guj_amr_spa_pol_hin_tsw_fin_anl_aze_yor_rom_slo_mao_ven_xho_cic_eng_sun_ukr_ses_pan_mly_bul_hun_ind_por_mol_zul_heb_amh_vie_nor_moo_lit_arw_dyu_hau_uzb_krd_tml_mnd_urd_ben_fbf_lda_owc_mlt_geo_bat_qcu_est_mcd_knd_ita_cze_bos_ctl_chh_igb_glc_scr_tig_swe_dgb_tag_swt_sod_afr_fre_swa_rus_gam_lat_wly_svk_alb_cnt_tha_ger_azi_bsq_dut_prs_aeg_akn_jpn_tur_bam	0.196081605447666	0.502552835233827	0.616466661475168
826	dut_spa_owc_pan_est_rom_slo_qcu_cnt_kor_prs_eng_ven_ewe_gam_bos_scr_zul_ind_bul_knd_fre_rus_mol_swt_ger_cze_hin_bem_azi_urd_afr_pol_lat_swa_xho_bat_tur_geo_guj_mcd_grk_tig_wly_ukr_tha_moo_aze_hun_mao_alb_chh_ses_aeg_igb_anl_sod_arw_hau_heb_mlt_tsw_jav_glc_bam_swe_krd_jpn_amh_dyu_tag_ita_amr_yor_sun_lda_nor_bsq_por_mnd_svk_cic_lit_fbf_sid_uzb_ctl_fin_mly_tsn_tml_dgb_akn_ben_vie	0.657394930551227	1.54916672812649	0.124738076905416
827	fbf_chh_ind_aze_bam_krd_rus_scr_cic_ita_guj_prs_knd_ses_nor_bos_hin_glc_alb_tag_tsw_arw_igb_jpn_yor_grk_ben_kor_cze_jav_lat_swe_mcd_geo_hun_owc_fre_afr_spa_wly_gam_tig_bsq_anl_lda_por_svk_bem_zul_dgb_eng_pol_sun_uzb_vie_mao_ukr_fin_mnd_ctl_hau_swt_urd_mlt_est_heb_tur_sid_amr_ger_slo_bat_tml_cnt_tha_ven_akn_xho_dyu_qcu_azi_pan_aeg_moo_ewe_sod_rom_swa_mol_mly_lit_tsn_bul_dut_amh	0.0136017288295549	0.0311495670357596	0.975217012513991
828	chh_alb_cic_lat_tsw_mnd_swe_tsn_zul_rom_bam_nor_lda_kor_est_afr_cze_aze_sid_uzb_hin_knd_bul_ewe_owc_arw_scr_aeg_sod_dut_qcu_ven_hau_akn_jpn_mcd_bos_anl_ben_heb_bat_azi_wly_rus_mol_xho_ctl_ses_guj_ind_bem_moo_tml_urd_amr_gam_amh_prs_dyu_geo_tag_tig_krd_spa_tur_lit_mao_por_pol_swt_mly_slo_fbf_tha_sun_svk_eng_glc_igb_vie_fin_swa_cnt_dgb_yor_mlt_grk_ita_ukr_pan_ger_fre_bsq_jav_hun	-0.818946475021265	-1.90125704108578	0.0603644656184064
829	yor_dyu_amr_mlt_cic_akn_ita_aeg_chh_knd_swa_lat_prs_sid_anl_vie_bat_jpn_mol_hin_qcu_eng_alb_sun_tig_bam_afr_mly_tml_igb_wly_moo_xho_ses_grk_uzb_swe_owc_ukr_lit_jav_fbf_glc_geo_dut_bem_swt_lda_aze_mao_zul_ind_pol_ctl_gam_pan_urd_est_krd_amh_tsw_nor_ben_arw_cze_ven_rus_scr_spa_fin_dgb_mcd_sod_hau_azi_tha_mnd_kor_bul_bsq_ger_tag_tur_slo_fre_por_guj_rom_svk_hun_tsn_heb_bos_cnt_ewe	-0.370477302810479	-0.844745075741885	0.400421111363353
830	gam_krd_hau_hin_bat_hun_sod_ger_afr_qcu_uzb_lit_cic_vie_tsw_amr_prs_nor_chh_swe_ita_mao_por_fre_heb_fin_geo_tur_lda_wly_akn_spa_ses_fbf_pol_pan_ctl_cnt_scr_bem_ind_rom_owc_xho_tha_bos_kor_jav_mol_ewe_mcd_mly_zul_amh_azi_ven_mlt_dut_sun_tml_knd_ukr_guj_aze_lat_igb_swa_urd_slo_mnd_yor_tig_tag_arw_bam_grk_jpn_svk_bul_dyu_sid_alb_moo_tsn_eng_swt_bsq_dgb_est_glc_rus_aeg_ben_anl_cze	0.292354586605025	0.675686902790797	0.500916175812756
831	gam_pan_amr_jav_tsn_rus_nor_bam_rom_dyu_amh_uzb_ita_spa_dgb_moo_alb_lit_bem_fbf_fin_ukr_mnd_ger_tur_ben_zul_hun_hau_mao_pol_cnt_aeg_tsw_owc_bat_anl_vie_cze_sod_geo_svk_tha_bos_mcd_grk_ind_swa_heb_kor_ewe_sid_knd_akn_yor_fre_krd_scr_lda_eng_por_bsq_slo_ctl_prs_jpn_qcu_swe_afr_sun_chh_mol_xho_glc_igb_lat_arw_mly_aze_dut_urd_azi_bul_ses_swt_est_tml_guj_cic_tag_ven_mlt_hin_wly_tig	-0.023223237368808	-0.0584303867963347	0.953531177433607
832	jpn_mcd_cic_ben_rus_geo_hin_dyu_swa_qcu_kor_bsq_alb_owc_urd_azi_tha_lit_cnt_krd_glc_eng_ewe_sun_por_akn_ukr_mnd_dut_ger_ita_bam_svk_pan_heb_fin_vie_aeg_igb_amh_sod_ses_pol_grk_sid_bat_tsn_hau_knd_lat_ven_amr_wly_cze_lda_swt_mlt_bul_gam_anl_hun_zul_jav_tag_bem_mao_fbf_yor_chh_mol_tig_tml_swe_prs_uzb_scr_ind_est_mly_tsw_afr_arw_bos_guj_dgb_tur_slo_moo_fre_ctl_rom_nor_spa_xho_aze	-0.0831994151570728	-0.213041168855618	0.831761157330777
833	gam_mlt_uzb_kor_lda_ind_bul_zul_ven_bsq_dyu_afr_lat_wly_tig_ita_swa_hun_svk_azi_spa_aze_knd_tha_slo_por_ukr_fbf_bem_est_grk_anl_geo_sid_krd_ger_fin_guj_tag_prs_ses_fre_alb_vie_heb_dgb_jav_swe_rus_nor_urd_akn_glc_swt_jpn_lit_xho_bos_scr_yor_tsn_moo_arw_igb_chh_cnt_sun_eng_mao_mcd_cic_amh_mol_mnd_cze_rom_ben_dut_pan_pol_ewe_aeg_qcu_tsw_tur_tml_hin_owc_bam_hau_ctl_mly_bat_amr_sod	0.1357297667682	0.329814264340471	0.742282040184533
834	qcu_heb_dgb_tur_bem_tml_prs_cnt_fre_jav_tsn_mnd_krd_rom_ger_dyu_ewe_azi_svk_eng_spa_amh_mly_cic_fin_lit_owc_kor_swa_afr_ctl_bul_wly_gam_arw_urd_hau_amr_moo_fbf_guj_tig_mcd_est_rus_geo_bat_cze_mao_pol_tha_hin_ben_bos_akn_chh_tsw_ven_uzb_aze_swe_bsq_grk_pan_glc_ses_bam_alb_dut_jpn_sod_yor_tag_lda_hun_ind_aeg_slo_knd_ita_anl_sid_mlt_por_zul_nor_ukr_xho_mol_igb_sun_vie_swt_scr_lat	-0.368321349943961	-0.855717958316746	0.394353133274395
835	bam_est_tml_ben_vie_kor_glc_scr_rom_heb_dyu_ger_amh_sun_eng_azi_gam_fin_owc_guj_bem_ses_lda_igb_moo_tig_aeg_cze_tag_qcu_akn_prs_ven_svk_cnt_cic_wly_por_swa_bul_hin_tha_fbf_bsq_ind_spa_mao_mly_bat_ukr_mol_sod_sid_arw_zul_krd_mcd_grk_swt_anl_bos_fre_tsn_lat_alb_geo_rus_tsw_pan_mlt_pol_amr_lit_dgb_swe_aze_xho_ewe_dut_urd_nor_ita_slo_jav_mnd_knd_hau_yor_uzb_hun_chh_tur_jpn_afr_ctl	NA	NA	NA
836	est_spa_glc_akn_bem_hau_uzb_dut_tag_amr_amh_ukr_nor_cic_tur_rus_mlt_lda_bsq_por_sid_qcu_bam_yor_jav_grk_knd_gam_fin_fbf_zul_heb_svk_igb_tml_dgb_owc_fre_hun_ewe_mly_ita_mnd_geo_vie_mcd_krd_swa_swe_urd_aeg_ven_kor_alb_tsn_ctl_scr_azi_pol_tsw_hin_moo_bat_jpn_mol_mao_sod_sun_afr_aze_tig_guj_swt_ger_tha_xho_pan_eng_rom_lat_ses_anl_wly_arw_cze_slo_bos_ind_chh_dyu_ben_bul_cnt_lit_prs	0.104588830387333	0.271048713835299	0.78695426258968
837	jpn_wly_fre_kor_dgb_eng_sid_chh_slo_ukr_tha_ind_yor_uzb_swa_vie_qcu_svk_nor_bul_geo_aze_bem_mcd_hin_lit_fbf_dut_hun_akn_gam_moo_mlt_tag_mol_cze_urd_fin_sod_mly_tig_rus_swt_ger_sun_prs_lat_amr_guj_cnt_knd_afr_ben_mao_ven_arw_grk_pan_aeg_tml_bam_ses_xho_dyu_bos_krd_swe_ita_alb_anl_amh_glc_jav_por_scr_rom_tsw_spa_tur_bat_ctl_owc_lda_heb_tsn_azi_pol_igb_est_ewe_zul_hau_cic_mnd_bsq	-0.00282642582328819	-0.00638752027279513	0.994917212745423
838	kor_slo_wly_dut_swe_pan_tha_est_bam_akn_lit_ctl_zul_nor_moo_krd_urd_ger_grk_bos_aeg_xho_azi_spa_cze_fbf_sid_glc_bsq_ben_swa_chh_hun_svk_aze_vie_mcd_ses_ind_cnt_qcu_bat_tsn_ukr_dgb_tur_lat_knd_jav_hin_afr_mol_fin_bem_ewe_mao_alb_uzb_arw_ita_gam_sod_amh_owc_mly_tig_anl_mnd_jpn_pol_scr_ven_por_rom_amr_cic_sun_swt_rus_heb_prs_tsw_dyu_geo_tml_tag_guj_igb_eng_fre_hau_bul_lda_yor_mlt	NA	NA	NA
839	aeg_sod_est_wly_tsn_amr_swa_ven_jpn_bam_cic_fbf_scr_ukr_ctl_lat_moo_grk_azi_lit_cnt_dut_rom_fre_alb_hau_hun_mol_arw_bem_guj_amh_anl_xho_jav_chh_kor_hin_tig_ewe_fin_knd_bat_glc_svk_igb_qcu_sid_mly_ind_uzb_ger_ita_rus_sun_krd_yor_pan_urd_mao_akn_pol_heb_tur_por_aze_tsw_mlt_dgb_prs_tml_swe_mcd_nor_gam_tag_ben_cze_zul_slo_vie_swt_owc_ses_mnd_bul_spa_afr_bos_tha_dyu_bsq_lda_eng_geo	-0.710534363829741	-1.67388000079163	0.0975144276410664
840	aze_sun_est_alb_swe_pan_bul_tml_afr_owc_hun_mol_lda_grk_fin_mao_amr_sid_azi_heb_xho_tag_ind_zul_chh_dyu_ger_sod_lat_wly_akn_por_gam_rus_nor_bat_pol_vie_ewe_ukr_tha_ven_mnd_cze_tur_swt_prs_yor_bam_dgb_igb_jpn_dut_mlt_cnt_lit_qcu_knd_ben_kor_slo_tig_moo_ita_arw_swa_anl_ses_guj_glc_ctl_cic_svk_mcd_uzb_aeg_eng_tsw_jav_fbf_geo_tsn_urd_bsq_mly_bos_rom_scr_amh_hin_bem_krd_spa_hau_fre	0.262574435657332	0.606195572609324	0.545861703326725
841	krd_scr_swe_swa_urd_pan_ven_lat_fre_rom_pol_qcu_anl_wly_amh_jpn_dyu_spa_vie_yor_hau_bul_aze_mol_chh_geo_sid_aeg_lda_moo_sod_prs_tha_ses_cnt_por_svk_afr_tig_akn_ukr_mao_igb_eng_owc_kor_ita_ger_swt_bsq_gam_fbf_knd_uzb_bam_zul_jav_tsn_xho_mcd_bat_ben_heb_mnd_tur_tsw_slo_azi_nor_fin_dut_tml_glc_hun_rus_guj_alb_sun_ewe_amr_bos_arw_ind_tag_ctl_cic_mlt_cze_est_dgb_bem_lit_hin_grk_mly	-0.244769196473004	-0.627442147684271	0.531906971074854
842	bem_fre_yor_lda_sid_swe_geo_slo_urd_spa_mao_est_azi_ses_hin_svk_mly_ind_por_ctl_nor_mcd_bul_hun_mlt_cze_sun_dgb_tha_xho_dyu_guj_bos_tag_ben_krd_uzb_wly_sod_bam_rom_tur_bat_prs_amr_lat_tml_hau_jpn_kor_tig_aze_cnt_chh_eng_moo_ven_anl_lit_ger_swt_qcu_ewe_pan_cic_bsq_swa_arw_glc_pol_gam_afr_ita_owc_heb_aeg_fbf_akn_amh_fin_scr_grk_alb_tsn_jav_vie_mol_tsw_mnd_zul_ukr_dut_knd_igb_rus	-0.767156368550544	-2.08474327895205	0.0398333409110144
843	fre_hin_rus_pol_scr_chh_slo_swe_por_lit_mao_eng_tsn_tha_tml_bul_mol_alb_cic_nor_mnd_heb_krd_hun_ger_zul_moo_tag_sun_anl_est_fin_xho_dgb_prs_qcu_geo_ses_amh_cnt_bem_bsq_aze_sod_mlt_swt_jpn_mcd_arw_ita_igb_cze_vie_aeg_lda_ven_bos_fbf_tur_jav_glc_uzb_ben_afr_tsw_dyu_ind_lat_amr_svk_ctl_guj_ewe_bat_tig_knd_kor_hau_gam_bam_mly_akn_swa_spa_ukr_rom_dut_grk_pan_sid_owc_urd_yor_azi_wly	-0.728946617046137	-1.69116977162715	0.0941531013308025
844	slo_gam_mao_jpn_bul_urd_rom_aze_sun_amr_akn_ben_cze_sod_qcu_moo_hun_zul_bem_arw_heb_aeg_lat_nor_tha_lit_eng_mol_glc_jav_swe_wly_sid_chh_ukr_ita_bsq_dut_fre_fbf_dgb_tur_vie_mlt_geo_mcd_ewe_yor_ven_tag_krd_bat_prs_owc_igb_tml_rus_xho_azi_pan_fin_est_pol_ses_tig_alb_spa_ger_cnt_anl_ctl_svk_afr_hin_uzb_amh_dyu_tsw_bam_swa_grk_cic_por_mnd_guj_tsn_scr_bos_kor_knd_lda_hau_swt_mly_ind	0.703251857214984	1.99254661850688	0.0492427120113405
845	heb_ben_cze_mlt_dgb_chh_ses_geo_amr_mnd_hau_sid_ctl_bos_wly_bul_ita_ewe_azi_swa_yor_prs_dut_bam_swt_pol_est_bem_glc_ven_grk_owc_ind_afr_arw_rom_dyu_svk_alb_tha_bsq_moo_guj_hin_aze_mol_knd_cic_amh_cnt_bat_slo_tur_xho_nor_jav_tag_krd_spa_sun_akn_eng_mcd_tml_uzb_fre_qcu_ukr_tsn_igb_gam_mly_aeg_hun_zul_pan_mao_lit_por_rus_lat_lda_jpn_ger_fbf_tig_fin_swe_sod_scr_tsw_vie_kor_anl_urd	-0.0275332591777091	-0.0626884038686638	0.950149168333116
846	sid_moo_svk_sun_sod_fin_tsn_ctl_ukr_alb_bam_afr_cic_bem_wly_guj_krd_igb_dut_bsq_lat_eng_jav_fre_amr_spa_dyu_est_grk_swe_bul_vie_akn_mnd_mcd_owc_azi_cze_kor_tha_scr_hun_geo_prs_amh_tag_swt_rom_aze_tml_ben_pan_mly_bat_heb_slo_ger_urd_bos_uzb_nor_hau_rus_lda_fbf_lit_tur_chh_swa_ind_dgb_aeg_ewe_tig_cnt_ita_mlt_knd_yor_qcu_arw_por_zul_gam_anl_ses_glc_ven_mao_pol_hin_xho_jpn_tsw_mol	-0.509213462661219	-1.32152993659923	0.189566582954218
847	krd_jpn_urd_bat_bam_tur_amr_ewe_azi_ind_ukr_tsn_fin_knd_jav_guj_lda_cnt_svk_glc_swa_geo_qcu_slo_uzb_dyu_pol_prs_eng_tha_tsw_bul_lat_scr_kor_ven_yor_mly_igb_lit_por_mcd_ger_est_wly_aeg_hun_hau_bem_akn_grk_ben_cze_xho_heb_gam_ses_zul_sun_aze_mlt_alb_dut_swe_ita_bos_nor_ctl_fbf_fre_mnd_moo_tig_hin_mao_chh_mol_arw_rom_swt_rus_bsq_amh_tml_tag_anl_dgb_cic_spa_vie_sid_sod_pan_owc_afr	-0.270825231532573	-0.6133036459989	0.541172658728694
848	guj_lat_est_sod_rom_swt_ukr_wly_sun_yor_hun_rus_akn_amh_fin_bos_mnd_hin_lit_urd_fbf_gam_bul_bem_vie_afr_anl_hau_zul_cic_sid_tha_prs_xho_por_ita_owc_spa_aeg_bsq_moo_jav_ven_tig_geo_glc_nor_jpn_ben_kor_tsw_amr_tag_cnt_ewe_tsn_fre_mao_lda_dgb_chh_uzb_swe_svk_dut_arw_azi_qcu_alb_mly_knd_dyu_scr_bam_grk_ctl_heb_mol_ger_mlt_ind_ses_tml_pol_tur_mcd_slo_igb_eng_krd_swa_bat_cze_aze_pan	0.320737234920831	0.736420223438255	0.463328567585497
849	mol_owc_cze_hau_tig_lda_nor_pan_wly_tag_uzb_jav_ukr_fin_sod_glc_ind_sid_vie_ven_mly_anl_grk_afr_bat_tha_krd_swt_ctl_geo_swa_xho_tsw_est_heb_cnt_amh_kor_hun_mnd_dgb_lat_scr_alb_ewe_bos_fbf_aeg_akn_amr_dut_eng_jpn_lit_bam_chh_bul_svk_qcu_zul_moo_ger_tsn_gam_knd_mao_rom_arw_rus_sun_hin_ses_prs_tur_yor_swe_tml_mcd_por_guj_dyu_cic_slo_azi_urd_ita_spa_pol_igb_mlt_aze_fre_ben_bem_bsq	-0.0697605225645631	-0.159809595699847	0.873377645437341
850	jav_guj_urd_tha_bos_bul_ind_rom_chh_kor_mol_nor_bat_lit_bsq_scr_xho_mao_swt_vie_bam_afr_zul_arw_ven_jpn_tur_ger_ewe_sun_amh_cnt_amr_spa_dut_lat_fbf_uzb_moo_mcd_slo_geo_ctl_hau_eng_sid_sod_alb_aeg_dyu_pol_por_qcu_mlt_pan_ukr_azi_aze_owc_svk_heb_rus_ses_hun_gam_krd_swe_mnd_glc_cic_tig_est_prs_bem_yor_tml_grk_lda_tag_igb_tsw_tsn_hin_wly_knd_dgb_ben_fre_fin_mly_anl_ita_akn_cze_swa	0.421677259986846	1.00779180464688	0.316169353151812
851	heb_azi_afr_swa_glc_igb_alb_mnd_prs_qcu_mao_lit_ita_dyu_scr_yor_anl_kor_eng_slo_ind_knd_rom_dut_guj_bem_sod_jav_tha_ger_akn_cnt_aze_swt_mol_mlt_mly_tsn_krd_owc_amr_hun_sun_grk_arw_dgb_moo_hin_ewe_tag_sid_zul_cic_pol_lda_lat_hau_amh_por_ven_bsq_spa_uzb_wly_fin_ses_pan_tig_ctl_fre_nor_geo_xho_rus_bos_fbf_chh_tml_tsw_est_svk_mcd_cze_urd_ben_bam_jpn_vie_gam_bul_bat_swe_tur_ukr_aeg	-0.245761291990726	-0.658088646491903	0.512106934144116
852	bul_bsq_bos_azi_rus_zul_swe_sid_alb_kor_tsw_scr_ben_yor_aeg_lit_swa_igb_ewe_ctl_sod_bam_ses_vie_owc_pan_glc_akn_fbf_hau_ita_mao_fre_knd_uzb_lat_grk_xho_guj_swt_ukr_krd_chh_por_lda_rom_prs_cnt_svk_tha_tsn_anl_tur_amr_ven_urd_mlt_sun_afr_dut_fin_gam_nor_ind_hin_cze_mcd_mnd_mly_est_tag_mol_wly_jav_spa_hun_arw_heb_dgb_aze_bat_slo_eng_qcu_cic_jpn_moo_tig_pol_bem_tml_amh_ger_dyu_geo	-0.019417263100613	-0.0501585006897745	0.960103652177226
853	ukr_hun_moo_swe_fin_bat_ita_urd_ewe_afr_pol_qcu_igb_dgb_bos_swt_tsw_ven_amr_lda_mnd_amh_tig_pan_glc_ger_anl_ben_azi_tur_owc_ses_mly_bam_mol_arw_cic_swa_zul_spa_uzb_jpn_svk_rom_kor_eng_aeg_sun_tml_prs_heb_tag_chh_knd_akn_por_tha_alb_cnt_tsn_rus_dyu_bem_mlt_grk_vie_xho_sid_lat_lit_slo_hau_bul_dut_est_cze_bsq_guj_krd_wly_ind_fbf_aze_nor_jav_ctl_gam_mcd_fre_scr_geo_mao_sod_hin_yor	0.665470611077559	1.76750123583192	0.0804243577146041
854	bat_azi_ewe_amh_bsq_xho_tha_arw_knd_sun_anl_gam_hin_nor_jav_qcu_pan_lat_dyu_hau_urd_kor_guj_bem_scr_ukr_vie_tur_sid_lda_tml_chh_ita_bam_lit_owc_geo_fin_hun_ind_zul_swa_svk_mnd_mao_igb_aeg_uzb_ben_fbf_mlt_pol_glc_swe_cze_krd_slo_dgb_fre_tig_est_rom_tsw_alb_eng_bos_mol_grk_bul_ger_rus_por_prs_mcd_swt_mly_moo_dut_heb_cic_spa_amr_tsn_afr_jpn_cnt_ctl_aze_akn_ses_ven_yor_wly_sod_tag	-0.187780265730299	-0.439245618641426	0.661502477901552
855	tur_mnd_eng_rom_heb_pol_hin_azi_est_jav_arw_knd_urd_mol_kor_wly_xho_fbf_jpn_mly_sod_hau_lit_dut_sid_anl_bul_fre_ben_svk_ind_cnt_ger_geo_gam_bem_tag_qcu_fin_cze_ctl_bsq_uzb_aze_ukr_swt_yor_bam_grk_zul_ven_tsn_swa_chh_prs_glc_guj_dyu_ewe_tha_afr_nor_hun_ita_vie_igb_amh_tml_pan_rus_slo_alb_tsw_sun_bos_lda_por_akn_mlt_spa_bat_owc_moo_dgb_tig_ses_amr_mcd_scr_swe_krd_aeg_lat_cic_mao	0.809632827788777	2.11877999847961	0.0367744133440212
856	azi_geo_tig_bos_aeg_xho_zul_tsw_alb_mao_swa_mcd_scr_prs_hin_guj_heb_jav_bul_cic_glc_est_bsq_pol_slo_fin_ses_fre_tml_ger_mol_igb_jpn_ita_owc_cnt_rus_arw_tag_sun_krd_tha_bem_cze_anl_svk_grk_ctl_vie_pan_spa_nor_ven_ben_aze_hun_amh_afr_mnd_tur_rom_yor_bat_ind_dyu_swe_tsn_uzb_por_lat_chh_knd_swt_qcu_gam_lda_amr_fbf_moo_mly_akn_urd_sod_wly_eng_dut_dgb_kor_sid_hau_lit_ewe_ukr_mlt_bam	-0.0530659738460642	-0.137470009445873	0.89095648557115
857	swa_azi_dut_tag_cze_nor_est_mnd_grk_mly_tsn_amh_sod_alb_swe_vie_afr_guj_spa_slo_knd_cnt_xho_fin_wly_heb_bos_svk_rom_qcu_tsw_tur_bul_fre_swt_glc_scr_zul_bat_ven_ben_gam_kor_ewe_lda_chh_lat_ger_aze_hau_tig_arw_owc_fbf_ctl_amr_rus_geo_pol_dyu_cic_por_igb_bsq_ses_pan_urd_lit_yor_tha_bam_moo_sun_akn_bem_anl_sid_mao_dgb_ind_mcd_tml_uzb_prs_hin_mlt_jpn_eng_ukr_jav_krd_hun_ita_mol_aeg	-1.1142709017894	-2.98794912843767	0.00359162190022035
858	kor_cnt_tha_swe_xho_ben_knd_bul_alb_wly_azi_cic_rus_mao_hun_igb_swa_jpn_ses_tsw_fbf_tur_fin_jav_slo_est_eng_dgb_zul_swt_ctl_ita_bos_vie_guj_qcu_rom_bem_ger_anl_tig_pan_afr_hau_scr_akn_pol_glc_geo_nor_amh_uzb_mlt_chh_lat_dyu_hin_gam_sun_por_yor_prs_sid_owc_urd_ind_bat_heb_ukr_aze_sod_ven_ewe_aeg_fre_mol_krd_moo_grk_lit_tsn_tml_dut_lda_tag_arw_mnd_bsq_svk_spa_bam_mly_amr_mcd_cze	-0.455344622366555	-1.09848134520899	0.274830113761987
859	uzb_amh_bat_alb_lat_rus_aeg_nor_fbf_krd_mcd_rom_wly_por_amr_tur_azi_ita_tsn_eng_ewe_jav_pan_moo_prs_scr_mlt_knd_tag_dyu_bem_mao_lit_tig_sod_bam_zul_anl_tha_yor_fin_igb_sid_cic_arw_akn_ctl_spa_swt_ukr_glc_hau_sun_gam_qcu_ven_pol_aze_vie_svk_bsq_jpn_tsw_swe_tml_fre_hin_mnd_bul_hun_xho_afr_mly_cnt_slo_ses_mol_guj_ger_swa_geo_owc_lda_dgb_grk_heb_chh_bos_ind_dut_cze_urd_ben_est_kor	-0.0401213914594055	-0.0914686758927475	0.927316927309593
860	aeg_mnd_mlt_tig_bos_sun_krd_mcd_chh_eng_owc_svk_pan_alb_bam_tag_cze_tsn_bat_dut_ven_sid_cic_igb_zul_jav_ind_est_grk_amr_mao_amh_geo_ewe_lat_knd_hin_heb_kor_arw_dgb_qcu_gam_urd_uzb_vie_ctl_glc_afr_bem_cnt_jpn_hau_por_guj_bul_tur_ukr_lda_ita_yor_mol_tha_azi_pol_sod_swt_tsw_dyu_prs_fin_spa_rus_scr_hun_ses_swa_anl_wly_moo_bsq_fbf_tml_swe_mly_ben_lit_fre_rom_nor_slo_xho_aze_akn_ger	0.0589706264246472	0.13658150163691	0.891656832561944
861	lit_svk_chh_moo_afr_azi_prs_ben_kor_pol_hin_igb_alb_arw_tur_hun_sid_dyu_vie_amr_tsn_eng_cze_geo_tml_akn_lat_swe_urd_jpn_fin_ita_sun_swt_tha_tsw_heb_dgb_xho_bat_pan_ger_mcd_glc_bul_ewe_cnt_sod_por_mol_hau_fre_rus_amh_guj_ses_ukr_wly_qcu_mnd_cic_tag_ven_krd_bem_swa_anl_gam_est_aze_bsq_yor_fbf_ctl_knd_aeg_bam_mlt_zul_nor_dut_tig_jav_mao_uzb_mly_spa_ind_owc_lda_grk_bos_slo_rom_scr	0.784739714236864	1.98958670099861	0.0495738307503168
862	owc_cnt_ind_eng_zul_slo_scr_yor_fin_chh_heb_igb_alb_mnd_azi_dut_hau_bsq_ctl_lat_wly_sod_moo_knd_ven_lit_spa_jav_tur_tsw_mao_rus_guj_pan_gam_uzb_svk_tha_swt_jpn_hun_anl_amr_mol_mly_geo_mcd_afr_lda_kor_dgb_urd_ewe_tml_est_cze_bat_cic_rom_ses_ukr_tsn_swe_qcu_ben_prs_dyu_bul_pol_bem_tag_ita_aeg_akn_swa_xho_fre_aze_amh_mlt_krd_bam_tig_glc_sid_arw_por_nor_sun_ger_hin_vie_fbf_grk_bos	1.24512481448074	3.03518792781221	0.00311745675573508
863	akn_swe_tsw_amh_prs_eng_mol_sod_bos_afr_gam_hin_moo_grk_hun_bat_mly_ses_rom_krd_lit_est_knd_urd_slo_swa_sun_rus_ven_igb_ewe_cic_nor_pan_tur_tha_qcu_aze_bul_bam_jav_amr_ind_alb_swt_geo_pol_zul_bem_tig_anl_jpn_wly_ctl_scr_lat_mao_tml_kor_por_cze_spa_aeg_azi_tsn_arw_fbf_ita_guj_xho_tag_glc_vie_yor_dgb_sid_mlt_bsq_mcd_mnd_dyu_lda_svk_ukr_cnt_uzb_heb_owc_chh_fin_hau_ben_dut_ger_fre	-0.10703563345096	-0.252555488127743	0.801169091805304
864	ukr_afr_ven_arw_swt_hau_pol_tur_kor_cic_spa_dut_cnt_guj_geo_tig_bem_ind_mao_mcd_anl_tag_hun_scr_ctl_zul_ita_sod_tha_dgb_bat_swa_eng_fin_mlt_mnd_aeg_rus_slo_xho_krd_cze_akn_bos_wly_knd_azi_amh_grk_urd_glc_swe_bsq_amr_bam_sid_est_svk_por_dyu_moo_owc_chh_fre_mol_ses_fbf_gam_nor_lit_pan_aze_heb_tsn_ben_qcu_igb_yor_lda_prs_ewe_ger_hin_lat_bul_rom_uzb_tml_tsw_vie_jav_jpn_mly_alb_sun	-0.568644013262708	-1.38937246306857	0.168037087460187
865	akn_sun_por_sod_igb_cnt_hin_svk_tsn_mcd_cze_swe_owc_geo_fbf_heb_amr_slo_est_bul_pan_krd_afr_glc_scr_tml_mol_bsq_ukr_ben_bam_tur_pol_hun_ger_urd_spa_tsw_gam_amh_qcu_ind_rom_bat_guj_dgb_alb_eng_swa_mao_ven_aze_sid_aeg_ctl_grk_xho_anl_tig_bos_dut_ses_cic_rus_wly_tag_lat_mlt_ewe_moo_jav_mnd_tha_fin_kor_yor_zul_prs_mly_dyu_hau_fre_swt_ita_vie_azi_bem_lda_jpn_arw_lit_chh_knd_uzb_nor	0.365389161696078	0.931433102821149	0.354041265552745
866	grk_lit_ctl_svk_sid_sun_lda_akn_guj_slo_heb_amh_hun_spa_ewe_jav_dut_pol_arw_ger_mol_swt_mcd_por_yor_swa_amr_tig_sod_vie_bam_xho_tur_kor_ind_fin_hau_fbf_uzb_aze_eng_fre_tag_cic_ita_alb_mly_urd_azi_knd_cze_aeg_zul_bul_chh_igb_bat_glc_tsw_ben_ukr_pan_jpn_bem_dyu_hin_mao_wly_anl_nor_bsq_tsn_scr_dgb_cnt_lat_afr_gam_tml_moo_mlt_ven_swe_ses_bos_qcu_rus_est_krd_geo_rom_mnd_prs_owc_tha	-1.28611182013664	-3.59748128427023	0.000517144468159751
867	zul_mao_guj_ger_mcd_qcu_fbf_ewe_jpn_xho_prs_tag_bem_amr_tsn_sod_hau_uzb_pol_cnt_dgb_slo_lat_chh_aeg_tsw_tml_arw_anl_tha_wly_krd_tig_igb_ukr_grk_est_ind_rom_svk_cze_cic_geo_vie_scr_ven_bat_mol_owc_swa_lit_hin_swe_jav_dut_mlt_knd_mnd_ctl_tur_moo_amh_akn_sun_rus_glc_sid_pan_por_fre_hun_kor_dyu_ben_gam_azi_fin_ita_swt_ses_bam_lda_mly_aze_urd_afr_alb_bos_eng_heb_nor_bul_yor_bsq_spa	0.0384300114294112	0.0878085982022508	0.930217603199031
868	hau_mly_urd_spa_igb_aze_moo_tha_dgb_rom_fbf_mnd_bam_lit_tsw_zul_jpn_dut_est_geo_ukr_mlt_arw_ben_owc_vie_mol_azi_grk_mao_chh_fre_prs_dyu_bsq_fin_yor_swt_krd_afr_tag_guj_uzb_tig_bul_rus_anl_slo_lat_kor_aeg_tsn_mcd_cic_lda_jav_nor_ger_cnt_hun_knd_xho_ind_sun_wly_cze_tml_ven_swa_por_amr_glc_ses_scr_gam_ctl_amh_sod_ita_swe_bat_heb_sid_bem_tur_hin_alb_bos_eng_pan_svk_akn_pol_qcu_ewe	-0.213360429870371	-0.507384327134299	0.613086295815728
869	kor_tur_prs_bat_est_lat_ukr_slo_sid_aeg_nor_pol_amr_tag_swe_pan_fre_owc_wly_urd_ven_akn_ind_sod_rom_rus_fbf_glc_cnt_hun_dyu_mlt_swt_spa_xho_hin_igb_hau_bam_mcd_yor_tsn_amh_mly_qcu_ger_lda_cic_jpn_zul_scr_bos_tml_vie_dut_swa_tig_bem_tha_krd_svk_uzb_fin_mao_por_azi_cze_mol_dgb_moo_bsq_ewe_grk_gam_knd_chh_ben_anl_tsw_guj_geo_afr_lit_ctl_ita_ses_heb_jav_bul_mnd_sun_eng_aze_alb_arw	NA	NA	NA
870	moo_tag_tsn_lit_azi_dgb_bos_mol_bsq_heb_mcd_aze_vie_tsw_gam_lda_bat_glc_hau_bam_tur_cnt_kor_lat_est_eng_ind_fbf_cic_spa_xho_slo_fre_ses_cze_fin_ger_rus_por_uzb_mly_svk_prs_hin_ukr_ita_chh_anl_alb_tig_dut_akn_yor_qcu_bem_knd_swa_ven_wly_ctl_urd_ewe_swe_amh_dyu_rom_grk_bul_tha_mlt_sid_mnd_zul_jpn_sun_krd_amr_tml_mao_owc_scr_ben_igb_arw_guj_pan_afr_pol_sod_geo_swt_aeg_jav_hun_nor	-0.0198148827643023	-0.0534396334726448	0.957496254094926
871	swa_moo_fin_chh_glc_wly_ven_yor_svk_igb_akn_jpn_guj_sid_rus_slo_krd_fre_spa_cnt_jav_bem_uzb_tha_owc_aeg_arw_nor_hin_ita_cze_ind_hun_ger_tsn_bul_tig_tag_eng_urd_tur_alb_bsq_ctl_lda_ewe_bat_aze_amh_heb_hau_ses_ben_lit_bos_geo_mnd_por_fbf_knd_mol_gam_dut_pol_cic_mcd_tsw_mlt_grk_mao_scr_azi_bam_sod_sun_pan_afr_amr_est_ukr_vie_swt_tml_dyu_qcu_xho_swe_anl_dgb_rom_lat_zul_kor_prs_mly	-0.182871157308793	-0.488434944285406	0.626391529705493
872	wly_igb_rus_nor_anl_grk_est_cic_afr_krd_spa_bam_hun_pol_aeg_ven_ses_hin_tur_vie_svk_fbf_lda_ctl_akn_ewe_mlt_alb_yor_zul_xho_gam_owc_azi_eng_glc_qcu_arw_tag_ben_lat_jpn_swa_prs_tsn_slo_geo_aze_dyu_heb_scr_mol_ger_fin_tsw_cze_pan_moo_mnd_tml_ita_lit_sid_ind_mao_bem_dgb_urd_chh_uzb_bul_por_amr_tha_rom_hau_swe_amh_ukr_guj_tig_knd_kor_bos_sun_dut_cnt_bat_mcd_jav_sod_swt_bsq_fre_mly	-0.0523469307084118	-0.121419551064949	0.903620696489419
873	prs_anl_swa_bem_fin_mly_mlt_yor_tsw_ukr_fre_svk_sid_aze_ind_rus_igb_bam_slo_lat_lda_cnt_arw_mol_pan_rom_tur_guj_ven_xho_dgb_bos_ses_fbf_ita_ger_hun_tml_kor_nor_amr_geo_amh_ben_mao_qcu_tag_sun_dyu_mcd_uzb_por_dut_chh_pol_glc_swt_hin_azi_sod_vie_akn_owc_tha_moo_gam_afr_eng_cic_mnd_lit_scr_heb_spa_bsq_aeg_krd_hau_swe_ewe_ctl_jpn_est_wly_knd_cze_zul_bat_grk_bul_tsn_urd_jav_alb_tig	0.49320229559428	1.11173590567025	0.269117464591443
874	qcu_mcd_mnd_ukr_bam_bsq_arw_fre_yor_tha_hau_mlt_aeg_hun_chh_xho_ses_por_svk_aze_anl_tml_guj_dyu_akn_sun_eng_krd_swe_grk_ctl_mol_mly_hin_sod_ita_tur_tag_ger_rom_ewe_azi_est_amh_pan_nor_scr_alb_ven_heb_rus_swa_kor_slo_lat_uzb_afr_mao_wly_swt_knd_tig_ind_tsn_prs_jpn_bat_ben_geo_bem_urd_pol_glc_lda_cnt_dut_spa_amr_gam_fin_owc_sid_zul_dgb_bos_cic_lit_tsw_moo_vie_bul_jav_fbf_cze_igb	0.655772574568492	1.72329675758771	0.0881581621955
875	urd_vie_yor_swe_azi_cic_arw_pan_owc_bul_jpn_ukr_fre_tig_tha_tml_lda_por_moo_heb_wly_guj_bam_hau_chh_pol_est_qcu_swt_bat_mlt_uzb_slo_swa_tsw_ita_ctl_eng_mnd_bem_tag_kor_glc_sid_fbf_mcd_lit_fin_rus_hin_igb_prs_lat_mao_amh_amr_ger_jav_grk_bos_ind_nor_mly_cnt_ses_rom_dgb_spa_sod_ewe_afr_bsq_dyu_tsn_zul_akn_scr_tur_ven_cze_mol_svk_hun_alb_krd_aeg_xho_gam_ben_dut_knd_geo_aze_anl_sun	-0.259672860564115	-0.592224062354932	0.555137684842532
876	bsq_cze_dgb_tig_tsn_rus_cnt_lat_vie_ukr_slo_sid_dut_bos_uzb_guj_ita_amh_lda_akn_owc_sun_hin_ewe_afr_swt_eng_gam_fbf_chh_hau_alb_mcd_dyu_jpn_aeg_fin_tag_igb_anl_bul_est_fre_wly_pan_geo_ctl_cic_hun_rom_tml_ind_xho_lit_nor_svk_urd_jav_azi_zul_tsw_ger_tha_yor_mnd_ven_krd_por_mlt_pol_tur_kor_scr_bat_moo_heb_ses_grk_amr_mao_bem_swa_qcu_aze_prs_ben_swe_glc_sod_knd_spa_mly_mol_bam_arw	0.160764360005537	0.4338789704117	0.665381192007866
877	fin_swt_zul_cic_mcd_tig_moo_lat_guj_ita_tsn_cze_bos_bsq_vie_por_slo_tml_fre_amh_pol_bam_tag_sun_fbf_chh_ven_tsw_cnt_eng_hau_aeg_gam_jpn_mol_sid_bat_sod_heb_rom_prs_dgb_bul_spa_swa_mly_ind_ses_ctl_lda_mlt_uzb_dut_geo_owc_ger_swe_ben_svk_wly_nor_hin_hun_tur_ewe_kor_igb_knd_alb_yor_xho_pan_qcu_tha_grk_arw_akn_aze_bem_amr_glc_est_mao_afr_rus_dyu_azi_mnd_scr_jav_anl_krd_urd_lit_ukr	0.352055305587459	0.90024212639836	0.370316668841295
878	cnt_aeg_slo_chh_urd_svk_guj_ben_heb_ses_prs_tsn_rom_grk_knd_fre_lit_azi_zul_swt_hin_tml_alb_tur_kor_bul_krd_swe_amr_spa_nor_vie_ger_ita_jpn_lda_swa_mly_eng_sid_bam_por_xho_fin_glc_bem_yor_ctl_tag_pan_ven_cze_owc_ukr_mao_pol_afr_mol_akn_est_rus_hun_geo_dgb_mnd_sun_mcd_hau_ind_fbf_tha_bsq_lat_amh_arw_uzb_aze_moo_dut_scr_wly_cic_tsw_bos_mlt_tig_anl_dyu_bat_qcu_sod_igb_gam_ewe_jav	0.548900839397558	1.30797855761675	0.19410442289384
879	jav_mnd_owc_mcd_aeg_kor_ita_ind_mlt_afr_hau_bam_amr_tig_mol_ewe_tml_est_rom_jpn_fre_alb_aze_slo_tsw_cze_swe_lit_anl_ctl_sid_amh_hin_spa_nor_ven_moo_yor_swa_grk_gam_tsn_pan_knd_eng_prs_urd_fin_rus_chh_tha_por_tur_guj_bul_ben_lda_vie_mao_cnt_pol_svk_glc_xho_bos_scr_mly_hun_bem_igb_uzb_bsq_ukr_bat_dyu_sun_sod_ses_fbf_lat_tag_akn_swt_wly_azi_dgb_cic_heb_dut_qcu_krd_ger_geo_zul_arw	0.534808049239042	1.2528910669051	0.213386461003848
880	amh_pol_bat_fre_jpn_owc_scr_lda_zul_yor_ger_tur_ukr_guj_anl_fin_ewe_bul_lit_kor_igb_aze_chh_ven_afr_svk_dgb_rom_amr_dyu_moo_rus_xho_knd_cze_uzb_pan_gam_fbf_mcd_mly_cnt_geo_mlt_tml_swe_arw_aeg_est_urd_mol_glc_eng_prs_hun_vie_hau_akn_tsw_azi_sun_ita_por_bem_qcu_hin_wly_dut_swt_ctl_tag_ben_bsq_cic_tha_bam_spa_mao_lat_nor_krd_bos_swa_sod_heb_tsn_ind_grk_ses_slo_tig_alb_jav_sid_mnd	-0.154306887694812	-0.360096246784827	0.71959165649723
881	cnt_spa_afr_hau_dut_fbf_kor_jpn_bos_tag_glc_ben_azi_nor_tha_lit_heb_est_ctl_zul_tsw_qcu_pol_anl_fre_scr_bam_svk_jav_swa_sun_guj_cze_fin_geo_arw_mnd_eng_chh_aze_hin_cic_knd_krd_mol_ind_urd_ukr_aeg_slo_prs_xho_lat_amh_wly_swe_bem_ven_mao_uzb_mly_igb_lda_bul_mlt_tsn_rom_vie_amr_tig_ses_pan_hun_ger_mcd_bat_sod_alb_akn_grk_ewe_moo_dgb_owc_sid_swt_dyu_ita_rus_tml_yor_gam_por_bsq_tur	0.0263119131900683	0.0596526042998025	0.952560318750141
882	hin_sod_bsq_est_dgb_mol_pol_bos_ben_knd_scr_bam_bat_amh_swe_swt_ukr_hun_mnd_sun_spa_urd_pan_bem_grk_qcu_ses_kor_nor_lda_fre_cnt_rus_ita_sid_bul_xho_owc_akn_jpn_jav_tsn_igb_slo_tml_hau_anl_prs_tag_aze_mly_alb_svk_uzb_dyu_tig_fbf_tha_guj_ewe_lat_yor_krd_ger_swa_glc_zul_moo_afr_ctl_por_lit_tsw_ind_rom_gam_mlt_eng_ven_vie_arw_wly_amr_tur_cic_mcd_geo_chh_heb_azi_aeg_cze_mao_fin_dut	-0.256529650698044	-0.612051000926057	0.54199751575882
883	fre_scr_ses_spa_mly_amr_ind_mlt_uzb_lit_lat_svk_yor_urd_jav_aze_ben_zul_anl_ven_nor_est_heb_sun_bsq_hin_guj_dyu_lda_arw_knd_sid_afr_gam_fbf_por_hau_ewe_qcu_wly_moo_grk_swt_rom_geo_ukr_dgb_ita_tsn_mao_alb_fin_mnd_swa_bem_xho_tag_kor_igb_aeg_bat_akn_jpn_tig_mcd_tur_ctl_cnt_krd_rus_bul_chh_vie_tsw_bos_prs_eng_swe_ger_amh_bam_owc_slo_cze_pan_tml_hun_tha_glc_cic_sod_pol_azi_mol_dut	0.440741812641314	1.03457843385615	0.303548605864314
884	est_tur_swe_mnd_xho_heb_urd_jpn_mlt_zul_cic_azi_scr_wly_hin_tsn_tha_ses_fre_grk_tag_swt_lit_bul_knd_lat_hau_vie_svk_glc_krd_arw_aeg_moo_tig_dyu_ben_mcd_guj_akn_afr_fin_ewe_tml_nor_sun_chh_rus_sid_mly_prs_mol_ger_amr_gam_jav_aze_rom_tsw_ctl_uzb_swa_amh_pol_bam_pan_slo_fbf_dgb_eng_alb_ven_bat_anl_por_igb_cze_dut_ukr_mao_lda_ind_yor_kor_bsq_cnt_bem_owc_hun_ita_spa_qcu_sod_bos_geo	-0.895443298212047	-1.94374646887437	0.0549490202119497
885	moo_pol_sid_mao_ctl_ind_por_igb_mly_dyu_jav_mcd_vie_nor_krd_yor_grk_dut_anl_hin_gam_uzb_afr_tsw_fbf_est_cic_azi_sun_spa_arw_akn_bam_knd_lda_owc_alb_svk_prs_tsn_qcu_ewe_bat_hau_heb_rus_rom_tag_chh_swe_scr_slo_bem_amh_lit_tur_mol_wly_mlt_bsq_hun_zul_cnt_tml_geo_aeg_tig_kor_dgb_sod_aze_cze_jpn_urd_ben_fin_pan_amr_fre_ita_ukr_tha_mnd_bos_bul_swa_guj_ses_ger_ven_swt_lat_xho_eng_glc	0.334630915833986	0.808277243433826	0.420993773870034
886	mcd_prs_hin_fbf_lda_por_anl_yor_sid_xho_mnd_dgb_jpn_mao_lat_bat_azi_lit_spa_mlt_rom_tig_swa_akn_bsq_fin_swe_swt_pan_ctl_jav_ewe_chh_ita_slo_ukr_aeg_arw_igb_owc_dut_nor_tsn_amr_kor_ven_knd_tag_rus_sod_alb_amh_gam_glc_dyu_grk_tml_ben_mol_guj_qcu_krd_fre_bul_aze_cze_geo_scr_cic_hau_moo_ses_est_tur_mly_ind_bam_svk_wly_uzb_cnt_heb_pol_urd_tha_bem_vie_zul_tsw_bos_ger_sun_eng_hun_afr	-0.374614864607433	-1.00763821714387	0.316242712376693
887	est_ewe_xho_spa_chh_guj_azi_zul_por_urd_jav_geo_sun_hau_rom_rus_tsn_fbf_pan_swe_ukr_ctl_amh_afr_wly_alb_qcu_bos_bat_scr_mol_tig_ita_swa_sod_arw_igb_swt_knd_svk_mly_bul_pol_ven_aze_fin_mcd_yor_aeg_dgb_cze_ind_bem_ses_vie_bsq_gam_fre_kor_dut_prs_tur_mnd_tag_slo_mao_akn_uzb_mlt_sid_owc_hun_anl_hin_eng_tha_lda_ben_grk_heb_ger_lit_bam_dyu_krd_lat_jpn_nor_cnt_tsw_glc_tml_cic_moo_amr	-0.321695557303214	-0.744583664548319	0.458400833721247
888	swt_bul_kor_hau_rus_qcu_eng_spa_mnd_alb_xho_mol_owc_ses_est_slo_swe_tha_ind_lit_sid_gam_arw_tag_cze_por_swa_ven_ita_heb_jav_bat_fin_bem_krd_sun_mao_tur_prs_geo_knd_bam_tml_moo_chh_glc_cic_anl_urd_uzb_svk_jpn_ben_grk_amh_akn_azi_zul_sod_yor_amr_rom_mcd_aeg_lda_bos_igb_afr_fbf_guj_scr_nor_aze_vie_dyu_ewe_cnt_bsq_mlt_ger_lat_mly_tsn_ctl_dgb_ukr_dut_tsw_wly_tig_hun_pol_fre_hin_pan	-0.0442912108565055	-0.112694519590289	0.910515645452273
889	geo_aeg_lda_bat_chh_bem_mao_akn_ctl_aze_zul_fbf_mnd_mol_ind_scr_xho_bos_rom_kor_guj_ben_jav_igb_tur_yor_heb_bam_owc_qcu_bul_ewe_krd_azi_pan_svk_swt_nor_hau_eng_sun_ita_urd_grk_tsw_mlt_uzb_swa_slo_alb_ses_dgb_est_ukr_jpn_cnt_por_tha_sod_lat_mcd_swe_knd_arw_spa_amr_tsn_anl_hun_amh_pol_vie_ger_lit_dut_fre_hin_rus_wly_cic_ven_tml_tig_afr_fin_sid_moo_prs_glc_tag_gam_bsq_cze_mly_dyu	0.774297604412606	1.7791741878025	0.0784782807009947
890	tag_ven_bul_tur_est_ita_mcd_arw_afr_ben_knd_sun_scr_ind_bat_ger_bos_jav_swt_prs_glc_geo_hin_sid_bam_lat_amr_lda_mao_kor_grk_azi_alb_tsn_moo_sod_mlt_swa_bem_por_lit_jpn_mnd_cze_dyu_dut_cnt_tha_tsw_hun_ewe_pan_anl_guj_pol_krd_aeg_hau_aze_fbf_yor_svk_heb_fin_ses_xho_tml_akn_mol_urd_eng_owc_mly_ukr_swe_wly_amh_rom_chh_bsq_spa_dgb_slo_gam_rus_tig_igb_qcu_zul_nor_ctl_cic_uzb_fre_vie	0.338520003061324	0.801724604363147	0.424756058093602
891	mnd_azi_lat_jpn_urd_scr_mlt_swt_dut_pol_jav_tha_xho_rom_cic_akn_rus_prs_tur_yor_mol_mao_mcd_ukr_est_bos_svk_fbf_pan_ewe_dyu_tml_knd_tsn_por_afr_swa_hun_tsw_owc_bam_cze_swe_krd_guj_wly_eng_sod_qcu_anl_chh_hin_lit_ben_gam_glc_moo_bul_tig_cnt_bat_fin_amh_zul_tag_nor_vie_bsq_ger_igb_spa_ita_sid_sun_aeg_alb_arw_slo_dgb_ind_bem_lda_mly_ses_ven_ctl_hau_grk_heb_kor_uzb_geo_fre_aze_amr	-0.396750293706767	-0.973006359045838	0.333074141333898
892	pan_nor_jpn_prs_moo_owc_bat_aeg_cze_bul_arw_azi_glc_heb_swt_mlt_amh_urd_grk_ita_fin_ewe_guj_zul_hin_rom_sid_swa_bam_mly_cnt_lat_ind_dgb_uzb_kor_geo_mao_lda_knd_fre_ses_eng_slo_ukr_pol_aze_tsn_vie_mnd_sun_tsw_amr_bem_est_lit_tml_ben_afr_tag_spa_ven_anl_scr_alb_bos_fbf_tig_krd_sod_akn_hun_cic_ctl_tur_mcd_por_mol_rus_dut_dyu_jav_hau_bsq_ger_yor_swe_gam_igb_chh_tha_xho_qcu_svk_wly	0.601758861505779	1.42457725745701	0.157626527224707
893	glc_chh_scr_zul_guj_hun_cnt_tsn_moo_grk_arw_geo_aeg_ctl_sod_ita_eng_vie_ben_nor_lat_bul_xho_knd_akn_kor_alb_dgb_bem_cic_swt_swa_por_sun_fbf_mlt_bam_tha_yor_fin_ind_hin_krd_pan_gam_amr_tml_jpn_amh_uzb_bsq_tur_azi_qcu_wly_hau_fre_est_heb_bos_spa_mao_lda_dyu_tig_jav_aze_urd_ses_anl_tsw_cze_rus_ger_rom_bat_svk_sid_lit_dut_mnd_tag_swe_ewe_ven_afr_slo_igb_ukr_mcd_pol_prs_mol_owc_mly	-0.439413739074201	-1.02671108213564	0.307219589489367
894	cic_bam_hin_swt_sod_sid_fin_mol_bos_ita_swe_heb_knd_cnt_mnd_arw_ben_bat_mly_prs_pan_dgb_tha_amr_gam_fbf_pol_lat_afr_ctl_nor_hun_tml_ind_scr_por_jpn_guj_ewe_ven_rom_dyu_dut_aze_amh_tsn_azi_fre_krd_glc_mao_anl_aeg_bsq_cze_eng_akn_tur_geo_spa_vie_moo_sun_tsw_alb_lit_lda_xho_slo_tig_mlt_wly_tag_uzb_bul_bem_svk_ger_owc_zul_mcd_swa_grk_qcu_jav_yor_igb_chh_rus_ukr_ses_kor_hau_est_urd	-0.137487246391966	-0.318364823525975	0.750922058811557
895	tig_ukr_pol_dgb_tha_aeg_fbf_azi_grk_ind_krd_scr_sun_kor_moo_amr_hun_mao_tur_glc_lit_ven_mly_vie_swt_rus_hau_ewe_por_swe_cze_spa_bul_est_alb_dut_guj_ses_jpn_xho_yor_heb_fre_zul_bam_jav_sod_aze_mcd_urd_ctl_arw_anl_dyu_uzb_knd_chh_swa_rom_tag_tml_mol_bat_eng_bem_pan_cic_afr_tsn_sid_tsw_mnd_amh_bos_hin_ita_ger_ben_wly_igb_akn_slo_cnt_svk_owc_bsq_qcu_geo_lda_gam_prs_mlt_fin_lat_nor	0.171167887409037	0.383557084792573	0.702182186942135
896	zul_bsq_bam_swa_qcu_anl_hun_jpn_glc_mao_swe_cic_bat_yor_swt_jav_cze_mol_pan_ses_mcd_dyu_mly_prs_svk_geo_ven_fre_gam_lat_afr_rus_heb_dut_scr_sun_ewe_ctl_grk_ben_alb_por_lda_bos_eng_kor_moo_tml_owc_sod_bem_azi_ger_hin_ita_ukr_nor_tag_ind_fin_krd_rom_aeg_tha_cnt_lit_igb_vie_spa_chh_urd_pol_uzb_akn_tsn_hau_wly_aze_arw_slo_amh_guj_dgb_fbf_tsw_mnd_knd_bul_xho_mlt_tur_tig_est_amr_sid	1.21431121096001	2.83910319648523	0.00555586177446022
897	aeg_anl_dyu_sod_krd_owc_ger_arw_tig_hun_igb_tml_gam_tsw_ben_azi_bul_amr_lda_alb_ven_knd_jav_est_ses_yor_ind_fre_afr_bos_eng_rus_tha_scr_por_mol_cic_akn_cze_mcd_tsn_vie_heb_mao_hin_mnd_tag_grk_bam_sid_zul_spa_mly_glc_slo_xho_cnt_dgb_swe_swa_amh_pol_urd_jpn_svk_hau_swt_bsq_bem_kor_chh_dut_fin_tur_wly_geo_mlt_guj_moo_qcu_ctl_lat_uzb_ita_bat_nor_fbf_sun_lit_rom_pan_ukr_ewe_aze_prs	-0.0229590682232371	-0.0529967217103111	0.957848193774061
898	rom_ita_anl_bos_por_ven_owc_ctl_ger_eng_spa_sun_pol_lat_lit_tml_ukr_tsw_gam_est_fbf_aeg_tur_hau_cze_urd_mao_bam_alb_heb_aze_ind_dgb_bsq_amh_hin_lda_azi_amr_ben_bem_kor_mcd_mol_prs_cnt_glc_jpn_arw_swe_tig_krd_uzb_moo_svk_swa_swt_nor_wly_zul_pan_chh_sid_mnd_fin_vie_rus_fre_bat_ewe_cic_sod_igb_qcu_guj_afr_geo_ses_tag_tha_dyu_akn_mly_bul_yor_scr_tsn_xho_grk_dut_slo_mlt_knd_jav_hun	-0.1298873742278	-0.333342533013016	0.739626104663544
899	igb_uzb_kor_grk_svk_ewe_cic_bam_sod_cnt_mnd_tha_gam_vie_heb_mlt_xho_spa_rus_tag_sid_scr_fin_akn_pol_chh_aeg_krd_ben_ctl_pan_aze_ger_cze_rom_swa_amh_nor_sun_lda_mcd_bul_moo_lit_yor_mao_mol_bem_prs_swt_arw_lat_tig_jav_ven_dyu_ses_hau_azi_tml_bsq_urd_ukr_amr_tsn_fbf_swe_hin_jpn_qcu_eng_zul_bos_glc_dgb_slo_ita_geo_est_wly_hun_knd_tur_mly_owc_dut_por_fre_guj_anl_ind_tsw_afr_alb_bat	-0.291681819821354	-0.742926216297156	0.459398903679135
900	bos_heb_zul_amh_ses_qcu_akn_jpn_scr_mlt_mao_yor_slo_kor_ven_guj_fbf_aze_ukr_bem_pan_nor_hun_bul_tag_mol_cic_ben_sid_owc_igb_moo_mly_dgb_mnd_por_gam_swe_hin_vie_afr_uzb_fin_ewe_swa_xho_anl_tha_rus_lda_arw_glc_ger_knd_ind_bsq_bam_tml_hau_mcd_wly_tsn_cze_azi_lit_geo_urd_dut_amr_spa_prs_lat_pol_bat_sun_tig_aeg_grk_est_eng_sod_ctl_dyu_alb_rom_swt_ita_chh_tur_krd_cnt_fre_jav_tsw_svk	-0.916121089844999	-2.44510578117877	0.0163640495504535
901	guj_jav_est_tml_cic_qcu_tsw_swt_rom_heb_mlt_dut_dgb_tur_fre_aeg_igb_por_uzb_glc_alb_spa_tha_eng_mol_afr_vie_aze_ita_pol_dyu_ger_moo_ben_bsq_bat_urd_pan_bos_cze_bem_svk_azi_amh_hun_grk_ewe_tsn_wly_mcd_akn_rus_knd_prs_mly_lda_ses_anl_ven_fin_owc_scr_kor_hau_krd_cnt_sun_chh_ctl_sod_mao_nor_bul_ind_xho_yor_swa_hin_sid_tag_lit_zul_lat_amr_fbf_jpn_slo_geo_bam_arw_swe_ukr_gam_tig_mnd	0.436862293805329	1.42044970725492	0.158820779945423
902	sun_heb_bos_hau_jpn_tig_tml_urd_nor_krd_swa_alb_sod_kor_cnt_mol_guj_bem_tsn_cze_eng_tag_igb_qcu_swt_fbf_glc_yor_sid_cic_owc_ger_moo_aze_wly_bam_rom_dut_knd_ctl_mao_arw_ukr_amr_amh_chh_tsw_akn_mly_bat_tha_ses_azi_ind_prs_por_est_afr_gam_lit_hun_geo_grk_ben_mlt_swe_fin_slo_uzb_tur_pol_mcd_pan_ewe_ven_bul_rus_dgb_aeg_bsq_ita_dyu_anl_scr_vie_spa_fre_mnd_zul_lat_svk_jav_hin_lda_xho	0.168252588636502	0.435599764443934	0.664136500265535
903	sid_knd_zul_ger_bam_tsn_ben_svk_mol_rus_urd_lda_azi_bsq_ses_moo_scr_mly_fre_uzb_chh_owc_krd_dgb_fbf_bul_aze_aeg_tur_sod_glc_heb_bem_pan_swa_mlt_rom_lit_est_por_vie_cnt_kor_swe_xho_hin_swt_ewe_sun_ind_ctl_ven_tig_tag_lat_ukr_qcu_dut_arw_pol_slo_mcd_alb_anl_akn_hau_bos_tha_spa_jpn_fin_hun_eng_ita_amr_mao_gam_dyu_cze_cic_tsw_igb_jav_nor_afr_prs_wly_yor_tml_bat_guj_amh_mnd_grk_geo	0.495657550785775	1.16913179157364	0.245338437179479
904	mly_aze_tsn_bem_lda_sun_mol_ind_fre_moo_pol_tur_rom_zul_mnd_vie_glc_spa_jpn_igb_krd_cnt_alb_ukr_mcd_xho_owc_bos_aeg_bul_urd_mlt_ben_dut_cze_tml_amh_swa_pan_guj_slo_tag_arw_fbf_ewe_hin_ctl_afr_fin_ses_tha_tsw_dgb_mao_chh_sid_rus_bsq_lit_est_jav_dyu_heb_wly_sod_swe_prs_scr_uzb_nor_ger_grk_ita_ven_knd_yor_kor_gam_amr_anl_bat_hun_lat_tig_bam_akn_geo_qcu_cic_por_svk_hau_eng_azi_swt	-0.294895127337101	-0.713576575038297	0.477275982232358
905	geo_rom_lat_eng_cic_svk_bos_kor_ukr_qcu_spa_wly_tig_gam_amr_hau_krd_swa_fbf_sun_owc_ger_hin_ses_hun_ita_tsn_bul_mol_pan_ewe_rus_bat_mcd_jpn_pol_igb_tur_mao_cze_grk_dyu_por_ctl_tsw_ven_guj_ben_sod_fin_anl_slo_nor_amh_akn_bam_arw_glc_est_jav_sid_afr_mnd_scr_dgb_ind_xho_azi_uzb_lit_lda_knd_swe_yor_prs_moo_bem_aeg_chh_mly_swt_bsq_alb_vie_heb_mlt_zul_tha_dut_aze_cnt_tag_urd_tml_fre	-0.504465688647292	-1.22655416488462	0.223086567103201
[truncated: 95 more rows]
