# Supplementary material for: Future Tense and Economic Decisions: Controlling for Cultural Evolution
Source: PLoS One. 2015 Jul 17;10(7):e0132145. doi: 10.1371/journal.pone.0132145 (PMC4506144; doi:10.1371/journal.pone.0132145)
Supplement: S8 Appendix — See README files within the various sub-folders. (ZIP) [file pone.0132145.s008.zip › S3_Code/Residuals_new/PGLS/PermuteResults/permute_S_37000.csv]

	ftr	r	t	p
1	aze_bul_akn_bsq_chh_tha_tml_mol_sod_vie_bam_ger_ita_kor_tag_prs_pan_rus_grk_dyu_spa_slo_scr_urd_swa_guj_knd_tsw_ewe_mao_arw_swe_amh_fbf_bem_gam_lit_jpn_hun_jav_nor_ses_rom_por_mlt_heb_bos_dut_alb_moo_fin_hau_cic_anl_tig_eng_aeg_mly_afr_lat_wly_qcu_swt_ukr_svk_owc_fre_ben_glc_ven_pol_cnt_amr_uzb_ctl_sun_krd_tsn_cze_yor_mcd_geo_igb_hin_est_sid_zul_dgb_lda_azi_mnd_tur_bat_xho_ind	-0.379479287924769	-0.972478464425416	0.333335170568927
2	rus_xho_mao_lat_uzb_owc_pan_arw_bos_ind_sid_fbf_lda_mcd_bul_ctl_yor_tsw_dyu_nor_aeg_mnd_geo_moo_azi_kor_jpn_cnt_mly_eng_bem_tig_swt_tag_tml_bat_qcu_igb_anl_hin_knd_ben_cze_vie_fin_chh_est_jav_grk_amh_scr_dgb_rom_fre_slo_wly_bsq_por_ses_swe_bam_zul_ita_tsn_ewe_lit_afr_urd_sod_hun_pol_dut_mlt_gam_ven_ger_swa_alb_krd_sun_heb_aze_tha_akn_amr_mol_svk_spa_cic_tur_ukr_guj_prs_glc_hau	-0.6242231250858	-1.68542249913976	0.0952598050037091
3	svk_ind_lat_aeg_mlt_prs_rom_geo_cic_slo_dgb_chh_mao_moo_sod_amr_fbf_ger_pan_alb_ewe_swt_jpn_knd_aze_hin_bsq_mol_mly_tig_tur_ita_dut_jav_rus_amh_kor_gam_ven_pol_ctl_bat_owc_lda_ukr_afr_scr_sun_nor_tsw_bem_qcu_yor_eng_spa_heb_bos_mcd_swe_fin_tsn_mnd_guj_vie_bul_bam_tag_est_lit_zul_dyu_sid_cnt_swa_krd_xho_wly_arw_tml_anl_grk_uzb_ses_ben_urd_akn_cze_hau_fre_tha_igb_azi_por_hun_glc	-0.45211117547632	-1.17955710236945	0.241185071280081
4	tha_chh_aze_mnd_tsn_ita_dyu_sid_jpn_hun_grk_swt_hau_fbf_geo_cic_slo_afr_moo_prs_krd_rus_azi_ind_nor_bos_qcu_wly_tur_scr_gam_fin_akn_xho_guj_aeg_rom_uzb_zul_tsw_lit_tig_ben_glc_por_dut_mly_urd_ewe_vie_ctl_sun_amr_knd_ses_bem_kor_mol_jav_mao_svk_anl_alb_arw_ger_owc_mcd_cnt_sod_pan_eng_bat_amh_lda_heb_tml_swe_tag_est_spa_pol_bsq_fre_bul_ven_lat_igb_cze_mlt_yor_hin_dgb_swa_bam_ukr	0.22386895873819	0.535357326525807	0.593680694215161
5	aeg_fbf_tsw_swe_cze_rom_tig_azi_pol_fre_tur_ctl_uzb_heb_bul_grk_knd_svk_eng_bam_sid_vie_spa_bat_mly_qcu_bos_hun_cnt_mao_wly_aze_ven_hau_hin_lat_mol_krd_lda_scr_dgb_anl_dut_slo_fin_yor_swa_tag_ben_prs_afr_mlt_bem_amh_arw_swt_nor_lit_rus_mcd_ukr_jpn_alb_zul_ind_chh_tml_ses_sun_bsq_glc_tsn_cic_geo_xho_sod_amr_dyu_ita_owc_kor_est_por_gam_ger_jav_igb_akn_pan_mnd_urd_guj_moo_tha_ewe	0.334236452271627	0.799188834947488	0.426217345210247
6	mnd_fbf_arw_mly_akn_grk_chh_owc_xho_spa_kor_ita_qcu_sid_bem_zul_igb_tag_nor_guj_rom_pan_moo_tsn_glc_hin_cze_krd_lda_rus_gam_mao_swt_lit_vie_hau_aze_tsw_afr_slo_pol_azi_bam_scr_wly_ctl_tur_amr_heb_swe_ben_lat_dyu_bul_uzb_cnt_mcd_eng_aeg_bos_ven_sod_amh_knd_est_swa_ger_yor_dgb_cic_alb_mlt_jav_tig_svk_mol_bat_bsq_prs_fin_fre_ses_ewe_tml_urd_ind_tha_sun_por_geo_anl_dut_hun_jpn_ukr	-0.353443403299012	-0.820489672291988	0.414035118248262
7	bul_kor_heb_arw_hau_glc_ctl_xho_knd_swa_tml_lit_bam_grk_ses_bos_prs_gam_geo_hin_tha_mly_moo_fin_zul_bem_yor_svk_mlt_dyu_azi_rus_qcu_slo_est_tag_mnd_cic_ind_tsn_guj_ewe_ben_sid_igb_chh_aeg_dgb_aze_amr_swe_tur_por_anl_urd_mcd_ger_vie_lat_eng_amh_cze_krd_sun_bsq_mao_afr_tig_fbf_tsw_rom_hun_ita_pan_scr_jav_nor_akn_lda_ven_alb_wly_jpn_owc_uzb_sod_pol_cnt_swt_spa_fre_bat_ukr_dut_mol	0.115823465380453	0.261897201499445	0.793979889286507
8	hun_moo_aze_kor_afr_ben_fin_tml_amr_urd_fre_mlt_ind_nor_svk_fbf_bul_wly_swt_vie_gam_swa_azi_hau_bam_cic_scr_ewe_qcu_grk_tur_alb_spa_cnt_mol_anl_owc_prs_arw_sid_amh_bos_chh_ita_ukr_uzb_ger_swe_ven_sun_ctl_sod_bat_tag_tsw_pol_hin_bem_est_yor_por_eng_dut_dyu_geo_jav_ses_lda_igb_heb_tsn_bsq_xho_rom_mnd_akn_mly_guj_glc_rus_jpn_krd_dgb_zul_mao_lit_tha_mcd_slo_pan_knd_cze_aeg_tig_lat	-0.299444569960862	-0.705716999813556	0.482128179482638
9	kor_cnt_swe_bsq_lda_ewe_vie_arw_rom_tur_jav_ven_igb_tml_bem_uzb_est_pol_mlt_bul_tha_zul_akn_fre_cze_por_aze_krd_lit_lat_hau_ukr_glc_knd_mnd_qcu_tsw_mol_moo_amr_guj_gam_ctl_ses_wly_ger_ita_mly_pan_swa_chh_dgb_ind_slo_nor_bam_grk_tig_mao_dyu_urd_yor_spa_anl_heb_xho_hun_dut_tag_hin_rus_fbf_swt_prs_owc_aeg_scr_mcd_azi_alb_sid_sun_cic_sod_ben_fin_bat_afr_bos_jpn_geo_eng_svk_amh_tsn	-0.0359304973197976	-0.0787381346053357	0.937410083554293
10	hun_rus_ewe_zul_anl_prs_ger_dyu_knd_mly_chh_grk_ses_heb_azi_jav_amr_sod_spa_kor_bsq_xho_bat_scr_cnt_lat_swa_ctl_ukr_rom_sid_tha_ven_mlt_nor_ind_bem_geo_tur_swe_bam_slo_hau_wly_mcd_aeg_igb_bos_dut_vie_est_cze_hin_tsn_por_pan_fre_owc_lda_aze_bul_tsw_akn_pol_mol_guj_cic_svk_gam_yor_arw_fbf_tag_dgb_eng_sun_ben_moo_glc_tig_krd_qcu_urd_swt_afr_lit_fin_mao_alb_ita_amh_mnd_tml_jpn_uzb	0.465996755792831	1.06722759962691	0.288631669296616
11	geo_ger_chh_aze_qcu_dgb_akn_tha_fin_fre_bem_rom_glc_jpn_urd_nor_lat_fbf_azi_amh_zul_spa_mcd_bsq_grk_kor_bam_mlt_hin_ses_ewe_amr_pol_cnt_anl_por_bos_wly_swt_ven_eng_jav_swa_alb_ukr_aeg_vie_sod_sun_bul_cic_swe_mao_ita_xho_cze_ctl_mnd_slo_heb_rus_afr_tsw_gam_ind_lda_igb_uzb_moo_yor_knd_krd_prs_dut_guj_tur_mol_mly_tag_tsn_tml_pan_hun_sid_svk_est_owc_arw_lit_hau_ben_dyu_scr_tig_bat	0.0877183224549856	0.200206129010292	0.841756523148877
12	swt_owc_lat_cnt_aeg_dut_tml_est_por_hin_fin_urd_wly_glc_zul_cic_akn_tur_tsn_sun_tha_prs_pan_fre_anl_vie_bsq_yor_aze_geo_eng_moo_svk_tsw_scr_amr_ind_bos_lda_arw_mlt_rus_spa_mnd_amh_nor_ewe_uzb_bul_guj_azi_mcd_sid_mol_heb_mly_cze_grk_kor_qcu_krd_ukr_dyu_hau_slo_ger_afr_lit_jav_ven_rom_ben_hun_chh_mao_dgb_igb_xho_bat_alb_pol_knd_tig_swa_tag_sod_bem_ctl_ita_swe_gam_jpn_ses_fbf_bam	0.490663493023659	1.09379311088711	0.276870721379793
13	ben_por_grk_guj_sun_moo_wly_mnd_zul_swt_prs_hun_sod_dut_cze_azi_scr_fin_ses_lat_chh_rus_krd_kor_mly_amh_bsq_glc_jav_ger_tsn_tag_mao_gam_uzb_arw_bat_bos_urd_est_nor_fre_pol_mlt_mol_afr_bem_fbf_dgb_amr_mcd_yor_tsw_jpn_tml_cnt_cic_ewe_swe_igb_lda_aeg_aze_dyu_ctl_tig_rom_akn_heb_qcu_vie_ukr_tha_alb_spa_bul_xho_lit_hin_geo_swa_anl_sid_knd_slo_ven_pan_owc_eng_ind_hau_tur_bam_ita_svk	-0.0863870365465055	-0.22685769127227	0.821032317456928
14	bos_guj_arw_vie_jav_mly_igb_nor_bam_fbf_afr_dyu_amr_alb_krd_bsq_akn_uzb_mao_fin_qcu_bem_mnd_lat_tur_hin_rom_tsw_pan_bul_fre_tsn_ger_cnt_swt_por_pol_hun_ven_eng_lda_wly_cic_knd_geo_est_mlt_sod_zul_scr_cze_tha_mol_chh_swa_yor_tml_ben_tag_aeg_owc_moo_dgb_ind_ita_sid_kor_tig_spa_dut_swe_rus_hau_prs_ctl_amh_ses_lit_urd_ewe_anl_sun_bat_jpn_gam_aze_grk_azi_svk_heb_ukr_mcd_xho_slo_glc	0.581236669081601	1.34102383964447	0.183178815945017
15	hin_prs_pan_zul_tsw_por_est_yor_uzb_lda_amh_hun_xho_hau_ven_rom_cic_lat_ben_alb_pol_cnt_wly_tig_ger_jpn_akn_tag_afr_igb_eng_moo_gam_aze_aeg_lit_nor_urd_sid_chh_guj_kor_cze_bsq_mao_knd_glc_krd_scr_amr_bat_azi_ctl_dyu_ita_ewe_geo_mlt_sod_anl_fin_mnd_swa_jav_mol_mly_swe_ind_grk_swt_tur_bam_qcu_arw_heb_bos_spa_mcd_ses_vie_ukr_tml_owc_tha_fbf_tsn_rus_svk_fre_dgb_dut_sun_bem_slo_bul	0.182520626174402	0.473579223326185	0.636909822290721
16	yor_sid_tsn_tag_urd_ind_alb_dut_chh_afr_sun_tsw_heb_wly_moo_qcu_svk_hau_prs_slo_rus_bat_tur_guj_swt_geo_fbf_ukr_hun_bam_bos_uzb_bsq_gam_igb_mlt_azi_vie_rom_dgb_lda_pan_glc_amr_jav_bul_knd_cnt_scr_lit_jpn_tha_bem_lat_mcd_est_aeg_grk_spa_ger_mao_por_cic_anl_owc_aze_sod_dyu_swe_amh_ben_mnd_krd_tml_hin_ewe_kor_mol_tig_zul_nor_arw_ven_akn_ctl_pol_mly_cze_ita_ses_fre_eng_fin_xho_swa	NA	NA	NA
17	ewe_jpn_por_svk_hau_wly_mly_alb_sod_ind_dyu_moo_aeg_swa_grk_mnd_kor_rus_tag_krd_geo_azi_guj_vie_mao_heb_pol_nor_ven_qcu_mlt_fbf_spa_hun_bem_igb_tsw_swe_amh_mol_zul_amr_est_pan_tml_akn_sid_hin_scr_bsq_fin_aze_mcd_slo_ben_glc_ses_ctl_tsn_bat_dut_urd_tur_tig_knd_yor_cnt_fre_eng_rom_jav_cze_ger_lat_lit_dgb_lda_afr_ita_sun_bam_arw_gam_bul_chh_tha_swt_uzb_bos_ukr_anl_cic_owc_prs_xho	0.167295649456794	0.381222268815292	0.703907855199241
18	heb_hau_fbf_fre_tml_bam_afr_sun_mlt_ewe_owc_amh_swa_sod_krd_wly_cic_swe_mol_tha_gam_mao_ses_por_zul_nor_lat_swt_pol_anl_dut_bat_mcd_bem_eng_ita_hun_ind_amr_urd_arw_ven_uzb_prs_pan_igb_hin_tsw_glc_spa_guj_scr_geo_aeg_vie_jav_sid_tur_yor_chh_akn_tsn_xho_cze_tag_dgb_est_slo_qcu_rus_lit_ukr_azi_ben_lda_bos_knd_ger_bul_jpn_kor_dyu_cnt_bsq_alb_grk_moo_mly_ctl_svk_tig_mnd_aze_fin_rom	-0.442967689787568	-1.11058803965169	0.26960888873083
19	rom_hun_bat_xho_bul_glc_aeg_tig_nor_tur_ewe_mly_tag_dut_ind_amr_mlt_vie_tml_anl_chh_akn_hau_kor_tha_guj_uzb_cic_ven_lit_ukr_ses_mol_sun_geo_grk_slo_alb_knd_sod_afr_swt_scr_heb_amh_swe_ben_cze_ger_spa_lda_mnd_svk_krd_prs_pol_mcd_fbf_moo_urd_rus_aze_jpn_igb_lat_ctl_fin_est_fre_cnt_mao_bem_qcu_bam_bsq_ita_hin_swa_tsw_arw_azi_tsn_pan_jav_owc_yor_dyu_zul_bos_eng_por_wly_gam_dgb_sid	0.445255887911817	1.0170980782422	0.311745504080819
20	bem_arw_lat_wly_swe_pan_amr_kor_ven_lda_hin_urd_ind_alb_sod_gam_igb_moo_tsn_xho_krd_mol_cze_guj_cic_fbf_anl_rom_zul_hun_glc_swa_rus_mly_heb_pol_owc_slo_knd_tsw_yor_afr_chh_tur_dyu_dgb_ger_grk_ctl_aeg_bam_svk_lit_ses_nor_tig_scr_ewe_sun_tml_spa_fre_bsq_aze_geo_prs_tag_est_hau_akn_fin_amh_tha_ben_por_dut_bos_qcu_cnt_ukr_jpn_bat_swt_bul_mlt_uzb_mcd_vie_eng_ita_mao_jav_mnd_azi_sid	0.153869773066458	0.361578609741813	0.718487146241294
21	fin_bam_tur_akn_heb_urd_swa_ctl_guj_cnt_owc_mao_alb_tig_por_mcd_ger_gam_mnd_ven_uzb_bem_cic_arw_dgb_amr_dyu_chh_zul_bat_kor_knd_swt_tsw_swe_rus_eng_scr_geo_prs_pol_dut_ind_mol_vie_glc_grk_mlt_hin_rom_lit_spa_afr_yor_azi_lda_ukr_jpn_bos_sun_wly_anl_bul_slo_sod_krd_cze_svk_lat_nor_tha_fre_mly_aeg_xho_ita_bsq_est_ben_ewe_igb_aze_pan_hun_sid_jav_amh_tag_tsn_fbf_moo_ses_tml_hau_qcu	-0.660220184730743	-1.52481459223412	0.130698931350418
22	arw_ven_fbf_ben_ses_yor_glc_tml_lda_bsq_tha_hun_bos_eng_aze_fre_zul_jav_chh_knd_rus_dgb_xho_nor_bat_heb_prs_pan_jpn_krd_ita_dyu_scr_mnd_ukr_swe_aeg_wly_alb_grk_ewe_sun_bul_guj_urd_gam_mol_azi_tur_mlt_mly_lit_hau_mao_afr_svk_bem_qcu_por_rom_swa_ind_tsw_bam_vie_hin_anl_ctl_amr_kor_slo_spa_sod_swt_lat_sid_pol_tag_fin_cic_uzb_amh_geo_igb_tig_tsn_cze_owc_mcd_akn_cnt_dut_est_ger_moo	0.0740249264386097	0.167630389845661	0.867238043858202
23	geo_bam_lat_ctl_krd_scr_anl_uzb_cnt_tag_moo_sod_tur_bat_afr_mol_nor_aeg_bul_sun_svk_slo_bem_hun_cic_guj_knd_aze_mlt_ewe_heb_por_ven_hin_cze_swt_ger_spa_grk_ben_ita_jav_urd_fbf_amr_lda_tsw_bos_eng_pan_amh_dgb_azi_rus_jpn_tha_glc_chh_bsq_arw_est_xho_tig_swa_sid_mnd_prs_qcu_mly_alb_ind_kor_fin_swe_ses_ukr_dut_akn_wly_mcd_zul_mao_yor_gam_tml_igb_owc_vie_pol_lit_fre_tsn_rom_dyu_hau	-0.385838415059251	-0.870001230113143	0.386539738663597
24	ind_scr_grk_swa_prs_swt_tha_tsn_bam_ita_arw_ben_bat_rom_vie_cic_cnt_kor_heb_nor_aeg_sid_pan_tsw_hau_fin_fre_chh_swe_qcu_xho_tag_azi_tur_bsq_bul_jpn_yor_mly_mol_igb_est_hun_urd_hin_akn_geo_mao_moo_svk_ewe_tig_bem_bos_gam_krd_sod_wly_lat_alb_ses_afr_owc_zul_ctl_amh_mcd_lda_eng_spa_pol_tml_anl_rus_lit_glc_ven_dgb_por_slo_sun_ukr_jav_uzb_mnd_ger_dyu_knd_aze_mlt_cze_amr_fbf_guj_dut	0.15277724114026	0.394977482196993	0.693763953171351
25	glc_tur_uzb_por_amh_akn_tha_owc_scr_alb_jpn_ses_lda_ctl_ita_azi_bem_arw_swt_prs_guj_bam_lit_sod_dgb_mnd_cic_hun_hau_zul_tsn_qcu_fre_ukr_anl_mao_lat_urd_amr_ven_vie_slo_krd_tag_dut_bos_kor_afr_igb_chh_est_pan_moo_rom_dyu_geo_aze_gam_pol_fin_cze_sid_knd_bsq_swa_mly_eng_wly_aeg_mol_yor_bul_mlt_heb_ind_spa_nor_jav_tml_ben_rus_tsw_hin_bat_xho_swe_grk_ger_fbf_mcd_sun_ewe_svk_cnt_tig	0.0760935724002842	0.194663280981548	0.84608117682667
26	ukr_bem_aze_qcu_igb_cic_guj_lat_fin_alb_knd_dyu_ses_mol_bat_tig_swe_hau_ind_geo_scr_svk_lit_glc_dut_gam_rus_por_mnd_tml_ger_jav_mao_tag_swa_sod_urd_rom_ita_pol_krd_wly_hun_ben_kor_ven_anl_prs_uzb_cze_grk_chh_dgb_amh_mlt_bos_pan_bul_zul_ewe_eng_akn_moo_bam_arw_ctl_fre_mly_mcd_sid_nor_spa_vie_slo_tsn_hin_yor_bsq_sun_aeg_azi_xho_est_jpn_lda_amr_cnt_tha_heb_afr_tsw_swt_owc_fbf_tur	0.509310859040695	1.26403253748808	0.209377393301176
27	fre_azi_xho_mly_sid_ewe_ukr_vie_rom_yor_nor_aze_heb_tml_knd_ctl_swa_tsn_ven_wly_fbf_mol_geo_gam_amr_dgb_cic_arw_ita_hun_bat_slo_tsw_anl_ses_glc_fin_hin_jav_tur_grk_mcd_owc_est_por_lda_dut_afr_bam_guj_sod_igb_hau_alb_cze_akn_rus_eng_ger_lit_pol_sun_krd_amh_tha_jpn_dyu_lat_svk_mao_swe_aeg_urd_uzb_ind_prs_zul_bsq_qcu_bem_spa_ben_cnt_mnd_scr_tag_swt_tig_chh_moo_bos_bul_mlt_kor_pan	-0.528991513543874	-1.28697957093271	0.201295488514911
28	owc_vie_amr_fre_ita_alb_ukr_afr_mnd_kor_rom_rus_dut_dgb_ger_tsw_tha_guj_ven_wly_yor_uzb_mlt_ben_sod_ctl_bul_est_lit_tsn_pol_mao_xho_jpn_nor_fbf_tml_tag_igb_mly_prs_glc_ewe_hun_bat_svk_zul_por_jav_geo_lat_azi_qcu_hin_amh_akn_arw_cic_aze_dyu_grk_heb_cnt_urd_swe_ses_hau_bam_eng_bsq_swt_fin_bos_sun_cze_spa_ind_krd_scr_lda_chh_mol_swa_slo_pan_gam_knd_aeg_bem_sid_moo_tig_anl_mcd_tur	-0.0709812385623027	-0.166075995816322	0.868457663011278
29	ita_dgb_grk_akn_hun_tha_amr_sod_nor_gam_geo_uzb_fin_mnd_chh_fre_knd_swt_moo_tag_mol_mlt_bat_heb_pol_spa_prs_por_hin_anl_jav_yor_eng_zul_ukr_alb_tsn_fbf_rom_xho_amh_cnt_glc_guj_mly_azi_sid_arw_aze_hau_dyu_ctl_bem_urd_ewe_swa_ind_slo_ger_ses_bsq_lda_mao_scr_svk_jpn_lit_kor_tml_cze_krd_est_lat_ven_bul_cic_sun_bam_swe_vie_rus_tig_bos_afr_igb_mcd_owc_wly_ben_aeg_tsw_tur_qcu_pan_dut	0.608108726959322	1.48393666072527	0.141207101446017
30	est_bem_dut_mcd_amh_owc_xho_ukr_eng_svk_anl_cnt_por_ewe_mol_lda_afr_glc_lat_akn_mly_jpn_amr_guj_geo_prs_tha_jav_aeg_tag_hun_rus_fbf_uzb_ind_heb_gam_ita_tig_igb_cic_ben_azi_sun_sod_scr_rom_grk_swe_sid_spa_knd_vie_tml_ctl_cze_nor_tur_swt_swa_bam_dyu_aze_bul_bsq_slo_mnd_yor_pan_kor_wly_bos_tsn_hin_arw_alb_fin_hau_ger_qcu_urd_moo_lit_mlt_tsw_dgb_krd_ses_mao_ven_fre_chh_bat_pol_zul	-0.066589734195101	-0.149434111661437	0.881534681558439
31	hau_xho_tha_mlt_ctl_tsn_anl_pan_tml_tig_alb_ben_swt_bsq_prs_lit_est_arw_urd_ind_geo_dut_vie_jav_bul_bem_nor_bos_grk_hin_swe_mnd_sun_mly_lda_lat_cnt_cze_pol_fre_rom_wly_heb_bat_chh_glc_por_svk_dyu_aze_fbf_aeg_eng_cic_hun_mcd_yor_amh_ita_mao_rus_tur_swa_spa_scr_ger_fin_moo_amr_akn_slo_azi_knd_sod_ukr_jpn_dgb_guj_ven_uzb_sid_tag_mol_afr_ses_bam_krd_gam_owc_zul_tsw_igb_kor_qcu_ewe	-0.234572931708094	-0.615125320232992	0.539974238634298
32	prs_igb_anl_ewe_tsn_hin_por_swe_guj_knd_owc_jpn_moo_pan_xho_tsw_ukr_hau_svk_amr_ven_geo_dyu_eng_yor_tig_bul_azi_mlt_glc_hun_bsq_arw_tml_wly_uzb_krd_mly_lit_zul_rom_ger_fbf_lda_qcu_aze_chh_slo_akn_dut_tha_swt_cnt_bat_cze_vie_ind_amh_bos_cic_ita_swa_sun_heb_pol_grk_fin_mcd_tag_gam_jav_bem_urd_sid_dgb_spa_rus_tur_mol_scr_ctl_sod_fre_mao_nor_est_mnd_ses_aeg_kor_alb_ben_bam_lat_afr	-0.150294671170112	-0.386185031910095	0.700241729828556
33	dyu_mnd_svk_tsw_prs_zul_scr_sun_tig_bul_krd_bat_fin_owc_tml_spa_hin_cze_bsq_rom_ben_arw_cic_kor_bos_ewe_ctl_heb_cnt_bem_yor_jpn_azi_sid_aze_alb_ita_por_knd_wly_hau_ind_mao_fre_igb_ukr_ven_aeg_xho_gam_swe_swt_pan_pol_mly_mlt_amr_lat_lda_nor_afr_grk_glc_uzb_hun_dut_slo_swa_eng_akn_tha_sod_vie_tag_amh_lit_qcu_ger_anl_ses_urd_mol_est_moo_tur_mcd_rus_guj_bam_geo_tsn_jav_fbf_dgb_chh	-0.100118720002385	-0.239921660011251	0.810919015882462
34	ctl_bat_est_sun_sod_fin_prs_dyu_bsq_guj_eng_afr_wly_mol_fre_zul_mly_gam_rus_qcu_owc_moo_geo_swe_heb_rom_tig_jpn_ven_urd_amh_bul_nor_tsn_hun_lda_jav_amr_hin_pol_dgb_ewe_ind_lit_ses_slo_aze_dut_uzb_spa_anl_tha_mlt_bos_yor_fbf_bam_bem_tml_alb_vie_mao_aeg_tag_ger_scr_cnt_azi_swt_kor_arw_tsw_pan_lat_sid_mnd_grk_ben_akn_igb_svk_mcd_cic_krd_cze_knd_swa_hau_chh_tur_glc_xho_ita_ukr_por	-0.219755589155576	-0.499323784814945	0.618730496675197
35	por_tsn_hin_aeg_owc_hun_tha_bos_ewe_swe_ctl_sid_scr_jav_cnt_est_swt_knd_ita_alb_uzb_ind_ger_arw_zul_eng_fin_jpn_mlt_swa_gam_nor_akn_spa_glc_heb_cze_kor_cic_pan_tag_chh_dyu_fre_krd_tig_rom_fbf_igb_svk_hau_ukr_mnd_mol_geo_tur_yor_grk_mly_rus_urd_amr_ben_bam_sod_slo_pol_bat_anl_afr_mao_lit_dgb_dut_bul_vie_tml_prs_xho_mcd_ses_lda_wly_amh_azi_aze_sun_ven_bsq_qcu_bem_moo_tsw_guj_lat	0.0519118261185165	0.123769403532689	0.901764966855844
36	tig_cze_lit_swa_ita_tsw_pol_dgb_ven_nor_tur_guj_knd_bem_bos_hun_bam_vie_rom_mao_slo_zul_kor_tha_hau_arw_ger_ctl_urd_heb_mol_ind_krd_cnt_hin_est_cic_tag_afr_glc_uzb_gam_svk_mlt_tml_fre_akn_geo_swe_aeg_sid_ukr_mcd_prs_ben_sod_lda_grk_azi_yor_jav_tsn_aze_xho_swt_bat_spa_lat_jpn_mnd_ses_amr_anl_amh_por_moo_owc_scr_ewe_qcu_dut_rus_sun_alb_mly_chh_bsq_fbf_bul_fin_dyu_eng_pan_wly_igb	-0.455583166310213	-1.14425189160914	0.255455733507366
37	yor_kor_cze_por_slo_ben_swt_krd_cnt_ind_qcu_hau_lda_mol_aeg_tig_fin_ita_amr_grk_bul_amh_bsq_moo_geo_sid_chh_jpn_tha_cic_owc_ven_uzb_rus_mcd_pol_mlt_bos_rom_jav_scr_dyu_akn_xho_wly_sun_anl_urd_prs_hun_sod_aze_pan_est_afr_bam_ger_knd_gam_mnd_swe_tsw_tur_swa_glc_bem_dgb_fbf_spa_zul_nor_svk_arw_lat_eng_bat_mao_azi_alb_lit_ewe_mly_dut_heb_igb_ses_guj_hin_tsn_vie_tml_fre_ukr_tag_ctl	-0.229494040862603	-0.542866365438351	0.588520511380265
38	pol_bul_uzb_guj_sid_tsn_tsw_mlt_mao_rus_lda_tur_eng_tml_chh_wly_cnt_zul_geo_bam_alb_tha_gam_kor_fbf_scr_vie_rom_glc_ind_sun_mcd_spa_anl_swt_jpn_arw_est_bos_svk_prs_igb_grk_ita_knd_dgb_swa_moo_dyu_lat_sod_azi_ses_pan_hun_fre_tig_ben_aze_yor_fin_tag_cic_mol_amh_ukr_swe_ctl_ger_mnd_ven_bem_bsq_lit_owc_cze_por_akn_bat_nor_ewe_dut_heb_qcu_mly_hin_slo_jav_xho_hau_urd_aeg_amr_afr_krd	-0.404237898275795	-0.948383152985245	0.345392348643212
39	fin_amr_akn_tml_ses_lit_ven_chh_mol_spa_urd_alb_sid_vie_bam_tha_est_gam_lat_anl_bul_aeg_pol_bsq_bem_bos_wly_guj_igb_pan_dyu_mly_mao_arw_zul_knd_hau_ita_tsn_ewe_jav_swa_eng_dut_hun_qcu_por_ben_swt_tig_afr_rom_ger_heb_mnd_ukr_cic_cnt_moo_grk_slo_rus_jpn_mlt_fre_sod_kor_ind_lda_glc_fbf_mcd_uzb_prs_tag_tsw_dgb_krd_bat_geo_xho_cze_sun_owc_swe_hin_yor_aze_svk_scr_nor_ctl_tur_amh_azi	0.223580977370589	0.530682243641542	0.596903985975468
40	rom_ven_prs_por_cic_sun_sod_spa_ctl_mao_azi_heb_swa_afr_mnd_jav_dut_wly_lda_zul_tur_ewe_eng_geo_bsq_igb_tig_moo_ita_jpn_tsw_bos_vie_ukr_kor_hin_arw_swe_tml_dgb_anl_hun_tha_rus_mlt_mol_fin_fbf_bul_guj_aze_ger_glc_cze_chh_est_ben_bam_cnt_grk_slo_lat_aeg_pan_gam_bat_ind_svk_swt_tsn_ses_urd_xho_mcd_nor_tag_yor_amr_owc_krd_akn_qcu_knd_lit_amh_scr_pol_mly_alb_uzb_sid_bem_hau_dyu_fre	0.176793128969652	0.404548018795133	0.686738697740758
41	ind_afr_amh_tml_jpn_chh_geo_urd_rom_ewe_tha_sod_kor_bsq_vie_slo_tur_guj_lda_knd_dyu_igb_aeg_akn_scr_hun_sid_swa_mao_bam_cic_fbf_ukr_ita_cze_rus_tag_xho_est_prs_alb_bul_spa_ses_azi_krd_pol_sun_ben_tsn_por_eng_mol_bos_dut_tsw_mlt_gam_grk_ctl_aze_amr_owc_mnd_zul_fin_ger_glc_pan_svk_moo_mcd_jav_nor_anl_fre_tig_yor_lit_swe_uzb_qcu_mly_dgb_heb_hin_lat_ven_cnt_arw_hau_wly_bat_swt_bem	0.0221857702717442	0.0568415018072834	0.954793400047038
42	dgb_slo_hun_scr_swe_aze_bsq_swt_hau_arw_ger_aeg_prs_azi_glc_dut_fbf_tml_grk_eng_est_alb_ewe_dyu_bem_ben_ven_amr_mly_cze_knd_mao_lit_pan_svk_ita_cnt_mol_sid_rom_zul_cic_akn_tag_jav_ukr_lda_mlt_tsw_bat_sod_bul_mnd_moo_ctl_hin_anl_krd_bam_sun_chh_swa_nor_por_urd_uzb_ind_heb_tur_tig_rus_fin_vie_tsn_amh_fre_lat_igb_yor_spa_wly_xho_tha_mcd_geo_owc_bos_afr_kor_ses_gam_pol_guj_jpn_qcu	-0.333355729021013	-0.895056790019101	0.373067462983021
43	ben_yor_geo_tml_vie_bsq_cnt_bat_pol_tsn_aeg_chh_spa_urd_tag_alb_eng_mlt_dyu_uzb_pan_prs_bos_slo_bul_lat_svk_ind_glc_tig_heb_zul_jpn_ger_ita_hau_por_mly_grk_arw_rom_guj_sid_ctl_rus_fbf_hin_qcu_ewe_swt_amh_sod_mol_wly_cic_mcd_anl_krd_cze_mnd_igb_tur_jav_fin_dut_fre_tsw_bem_afr_nor_gam_knd_owc_kor_tha_mao_aze_ukr_swa_hun_scr_bam_lda_akn_lit_azi_sun_dgb_moo_amr_swe_est_ses_xho_ven	-0.196108654206542	-0.473031757491576	0.637298886062605
44	eng_tur_tag_afr_bat_owc_mlt_akn_kor_fin_est_amr_heb_tml_ses_lda_mcd_nor_bos_spa_lit_knd_sod_por_ben_prs_mnd_alb_bsq_urd_swa_bam_arw_aze_tsw_cze_hau_gam_cic_igb_scr_krd_mly_xho_dgb_guj_pan_ind_ukr_sun_bem_fre_aeg_qcu_slo_azi_jav_rom_pol_dyu_mol_yor_hin_chh_ger_jpn_svk_vie_hun_dut_tha_anl_tig_amh_wly_geo_swt_moo_glc_ctl_ven_rus_grk_sid_cnt_ita_fbf_zul_ewe_swe_tsn_uzb_mao_bul_lat	0.0689263236167801	0.158633778173366	0.874301384005583
45	rom_jpn_akn_scr_krd_eng_swt_bul_tha_lat_sid_qcu_amr_grk_est_zul_fre_moo_yor_fbf_geo_slo_svk_bsq_bos_mol_mcd_ben_ven_arw_bat_vie_tig_swa_azi_kor_ind_cze_mao_aze_prs_mly_heb_hau_gam_cic_alb_pol_aeg_lda_tsn_fin_ukr_jav_igb_dut_ewe_tsw_ita_owc_chh_ctl_tag_dyu_spa_hin_amh_swe_bem_mlt_xho_hun_knd_tur_sod_wly_bam_mnd_anl_lit_ger_uzb_por_guj_rus_sun_afr_tml_dgb_ses_pan_glc_nor_urd_cnt	-0.0311055061109067	-0.0814233737803421	0.935280238574327
46	cnt_sod_glc_jpn_pan_ses_yor_swt_spa_slo_ind_tml_grk_bsq_svk_cze_est_jav_tsn_ger_mao_bos_swa_akn_fin_geo_mlt_gam_anl_tig_fbf_lat_tha_dgb_xho_mnd_rus_zul_vie_mcd_tag_bem_alb_knd_ewe_fre_kor_bam_pol_hin_tsw_azi_chh_lda_scr_dyu_bat_aze_rom_amr_nor_guj_hun_moo_prs_uzb_qcu_amh_krd_wly_eng_ben_lit_swe_ven_urd_sun_bul_ctl_mly_tur_cic_por_igb_ukr_afr_heb_aeg_mol_owc_arw_hau_sid_dut_ita	-0.205911126292865	-0.471178177982754	0.638616910489586
47	gam_bat_tsw_lat_ger_yor_xho_svk_nor_bsq_prs_sid_mly_bos_heb_tag_bam_akn_jpn_amh_hun_hin_dgb_ben_rus_ukr_azi_mlt_pol_chh_vie_ven_owc_ita_swe_guj_grk_fin_est_mol_por_anl_pan_krd_afr_amr_moo_glc_ctl_lda_bem_aeg_fbf_rom_zul_lit_aze_dut_cnt_qcu_eng_swt_cze_igb_bul_urd_tur_swa_tig_ewe_kor_sun_mao_spa_sod_tha_jav_scr_ses_tml_mcd_cic_tsn_uzb_ind_hau_dyu_knd_alb_fre_wly_geo_arw_mnd_slo	-0.0757435187499938	-0.176543464967099	0.860250893419648
48	scr_ukr_rom_fre_sid_mao_hun_swa_ind_kor_amh_guj_arw_gam_ita_ven_lit_wly_prs_swt_mnd_mly_bos_tsw_aze_mol_spa_bsq_knd_pan_hau_ses_jav_lda_geo_akn_tsn_amr_tig_tag_tml_glc_yor_bem_heb_fin_lat_ctl_aeg_sun_est_cnt_mcd_vie_qcu_hin_rus_cic_ben_afr_dgb_moo_xho_anl_jpn_igb_cze_zul_grk_tur_nor_svk_ger_uzb_krd_tha_slo_owc_urd_azi_bul_bat_dut_ewe_bam_fbf_swe_sod_eng_pol_dyu_por_alb_mlt_chh	-0.229654577759062	-0.511710952328058	0.610066240020858
49	hau_arw_heb_aze_anl_scr_lda_mnd_fbf_zul_rus_glc_por_amh_ewe_ukr_xho_grk_knd_eng_spa_urd_bam_hun_gam_ses_tml_aeg_wly_est_jpn_sod_tig_cze_ind_alb_igb_tsw_rom_dut_mly_pan_lit_ctl_sid_jav_swt_akn_kor_amr_tsn_bat_afr_bos_moo_krd_chh_hin_svk_bsq_nor_azi_vie_mao_cnt_pol_fin_dgb_cic_yor_sun_tha_qcu_tag_mcd_geo_ben_ger_bul_mlt_fre_prs_uzb_mol_guj_ita_owc_slo_lat_tur_dyu_ven_swa_bem_swe	-0.739888984902164	-2.00227763441538	0.0481673869618678
50	tml_hun_tsw_heb_igb_lit_rus_qcu_bam_nor_fre_bsq_slo_pol_geo_pan_fbf_kor_ind_glc_cze_moo_fin_lat_mao_bul_xho_tig_ses_amr_swe_anl_ita_mnd_tha_mly_ger_dut_sun_urd_grk_mcd_dgb_hin_cnt_spa_aeg_akn_wly_hau_zul_swt_mol_azi_ewe_bos_alb_chh_swa_scr_knd_ctl_uzb_sid_dyu_por_svk_amh_gam_owc_tsn_krd_jpn_sod_tag_lda_bem_bat_est_prs_ven_mlt_afr_ukr_jav_cic_tur_vie_guj_ben_aze_rom_yor_arw_eng	0.0645264807149434	0.156291746636695	0.876141834063274
51	guj_hun_arw_jav_igb_yor_bem_tur_mol_ger_lda_akn_bos_swt_hin_amr_fre_tig_afr_geo_eng_tag_lit_bul_urd_bam_gam_uzb_knd_swe_sid_alb_jpn_prs_sod_svk_aeg_ukr_bsq_amh_krd_lat_mao_pan_swa_grk_tsw_rom_ven_cze_aze_ewe_ind_vie_cic_ses_mly_scr_mcd_hau_tha_anl_xho_tsn_wly_bat_fin_slo_dgb_chh_kor_ben_sun_pol_rus_ita_nor_est_tml_cnt_zul_mlt_moo_qcu_owc_ctl_dyu_spa_glc_mnd_dut_fbf_heb_azi_por	0.174306187371086	0.411366970866901	0.681749922473222
52	fre_eng_grk_sid_igb_slo_zul_qcu_moo_gam_geo_amr_nor_ven_amh_dyu_ewe_mnd_cnt_lit_jav_ses_por_owc_yor_tsn_mcd_dut_mly_krd_aze_heb_chh_ben_swa_hin_hau_mol_afr_aeg_guj_swt_pan_sun_bul_ukr_tml_fbf_cic_swe_wly_bos_tsw_urd_est_bsq_prs_scr_uzb_glc_spa_mlt_mao_tur_ind_bat_lat_bem_dgb_xho_ctl_akn_knd_svk_cze_alb_jpn_kor_vie_rom_azi_ita_lda_fin_arw_tag_tig_ger_anl_tha_pol_hun_bam_rus_sod	0.993188075852912	2.3697847671409	0.0198645682124475
53	ind_lit_spa_yor_gam_swa_jpn_urd_azi_pol_knd_pan_afr_fre_lat_anl_chh_alb_ben_amh_bam_hin_mnd_aeg_dyu_lda_grk_sod_amr_tsn_uzb_fbf_akn_swt_igb_scr_cic_ukr_dut_zul_nor_jav_tig_bos_bsq_hau_swe_ses_bul_sun_mol_ctl_tag_xho_kor_owc_ita_est_aze_tha_dgb_ger_tml_rus_eng_ven_sid_slo_tsw_krd_bat_por_mao_glc_mcd_fin_svk_qcu_moo_heb_bem_rom_cnt_ewe_mly_geo_hun_cze_guj_tur_vie_arw_mlt_wly_prs	-0.833716618435109	-2.26541110807445	0.0258082201535835
54	lat_lda_amr_hun_owc_tur_ses_ind_cze_vie_fre_swe_afr_dyu_akn_dgb_bul_por_tig_nor_tsw_bem_aeg_anl_tag_urd_dut_glc_geo_bsq_hin_sod_scr_ita_ger_wly_moo_swa_ctl_jav_kor_xho_grk_sun_mlt_cnt_guj_lit_hau_mao_ven_rom_bat_tml_rus_bam_jpn_pol_azi_knd_uzb_bos_mly_yor_fbf_alb_sid_fin_ewe_mcd_gam_heb_prs_tsn_amh_eng_ben_zul_ukr_swt_tha_pan_krd_spa_slo_mol_qcu_chh_svk_arw_est_igb_aze_mnd_cic	-0.403883759165525	-0.918027585178537	0.360979172652369
55	ita_dyu_dut_pan_akn_pol_scr_mnd_arw_urd_xho_afr_mao_azi_prs_tsn_bul_guj_sid_cic_ctl_cze_swe_lit_igb_geo_fre_jpn_mly_fbf_alb_sun_bat_por_heb_bem_swa_wly_dgb_ewe_hun_krd_lat_tur_ses_ger_vie_moo_nor_anl_glc_swt_slo_aze_gam_amr_aeg_mol_owc_bos_yor_bsq_tag_lda_ind_hau_mcd_eng_tsw_kor_rus_ven_knd_fin_svk_qcu_bam_tig_grk_hin_sod_uzb_tml_spa_tha_cnt_chh_ukr_ben_zul_rom_amh_jav_mlt_est	0.0357610153264741	0.0822032472963835	0.934661755592635
56	ukr_ctl_fre_krd_hau_tig_kor_ita_qcu_uzb_xho_slo_bem_lda_alb_akn_chh_wly_grk_lit_mao_swe_swt_rom_urd_bat_vie_hun_spa_gam_glc_ben_pan_sun_sid_ger_mol_fin_eng_ses_rus_tml_mnd_tur_ven_owc_aeg_bsq_cze_fbf_amh_nor_sod_dut_ewe_lat_yor_aze_jav_tha_arw_bos_mcd_tsw_est_anl_guj_prs_mlt_tsn_zul_azi_scr_knd_mly_dyu_dgb_heb_swa_amr_geo_ind_afr_pol_bul_moo_cnt_por_igb_tag_svk_bam_cic_hin_jpn	0.35501495077038	0.907637746339313	0.366415544271668
57	qcu_mly_tig_bem_azi_bsq_sod_gam_tsw_dut_est_glc_mol_igb_rus_jav_bat_fin_amr_prs_ven_dgb_ind_knd_hun_afr_tag_cnt_fbf_swt_grk_ita_heb_slo_ukr_aze_mao_jpn_vie_tml_arw_zul_swa_lit_krd_alb_bam_cze_urd_aeg_lda_hau_pan_sid_mnd_guj_anl_rom_yor_bul_tha_sun_tur_tsn_nor_hin_dyu_uzb_xho_ben_chh_fre_mlt_cic_akn_amh_geo_ses_scr_wly_eng_por_mcd_moo_svk_ewe_bos_owc_lat_ger_swe_spa_kor_pol_ctl	0.376074909875114	0.976342846190232	0.331427443798301
58	krd_qcu_aze_ben_bos_ger_swt_azi_bul_tag_bat_grk_tsw_fre_jav_glc_akn_sod_lda_yor_ven_svk_kor_prs_bam_mao_slo_por_mly_lat_mcd_owc_ukr_xho_mnd_swa_sun_pol_dut_jpn_tur_igb_geo_tig_scr_mol_uzb_cze_fbf_spa_alb_ita_rom_sid_amr_tsn_anl_lit_mlt_fin_eng_hin_ind_heb_moo_pan_bem_afr_ewe_gam_bsq_swe_knd_arw_hau_guj_cnt_tha_dyu_rus_tml_vie_chh_amh_zul_ctl_cic_dgb_ses_wly_aeg_urd_est_nor_hun	0.432293098184758	0.975952833066828	0.331619655222757
59	tsn_azi_dyu_lda_por_hin_slo_ses_sid_urd_heb_tml_ita_arw_svk_ben_kor_owc_rus_swe_igb_bam_xho_alb_sod_lat_amr_cze_vie_dut_tag_chh_jav_yor_ger_bat_geo_mol_fre_bos_hau_pol_amh_spa_aze_tig_bul_cnt_zul_mao_glc_sun_pan_prs_aeg_ind_nor_grk_lit_mnd_ven_bsq_est_bem_ctl_wly_fin_rom_krd_eng_tha_fbf_cic_qcu_guj_swa_afr_swt_knd_dgb_hun_uzb_akn_anl_ukr_gam_mly_ewe_moo_scr_tsw_mlt_jpn_tur_mcd	0.397305017964958	0.896422148280243	0.372341903174676
60	jav_ind_cic_swt_mcd_zul_guj_hin_sun_tig_afr_tha_alb_ses_dyu_tur_mao_arw_chh_swe_bam_igb_aze_amr_xho_eng_nor_fbf_qcu_kor_mol_mlt_tml_ven_cnt_rom_hau_dgb_bos_ewe_slo_geo_dut_mly_urd_lat_bul_heb_tag_svk_moo_por_bsq_rus_est_aeg_ben_anl_uzb_yor_fre_swa_bat_bem_ukr_grk_knd_azi_prs_wly_tsw_sid_ita_lda_pan_sod_gam_scr_akn_cze_owc_ger_mnd_jpn_fin_lit_amh_glc_ctl_spa_krd_vie_tsn_hun_pol	1.49731463024323	4.1632326189456	7.00457049908118e-05
61	pol_mnd_dyu_mlt_vie_swt_urd_hau_aze_amr_uzb_ger_kor_igb_aeg_bos_dgb_ind_afr_nor_tsw_est_chh_ses_bat_krd_moo_lat_zul_arw_anl_prs_tig_xho_gam_swe_cnt_azi_scr_jav_bsq_mol_heb_jpn_cic_mao_wly_hin_mly_pan_fin_yor_alb_tha_ewe_bul_geo_tsn_sun_mcd_fre_ctl_swa_lit_spa_sid_guj_bem_tur_ita_cze_ven_bam_eng_rus_owc_tml_sod_knd_dut_svk_qcu_hun_rom_por_glc_ben_grk_ukr_fbf_tag_lda_amh_slo_akn	-0.197138798224305	-0.476408979166071	0.634900442560299
62	yor_ind_owc_tha_sid_swe_cnt_mao_aeg_cze_bul_heb_wly_rus_ses_dut_eng_fbf_amh_dgb_ita_bam_xho_tur_bsq_scr_grk_lit_qcu_urd_dyu_afr_alb_rom_pol_jav_cic_ctl_hau_est_glc_mly_mol_zul_arw_amr_ben_swa_bem_tig_gam_knd_krd_ger_tsw_tag_slo_bos_geo_nor_swt_spa_jpn_hun_mcd_lda_fre_svk_tsn_prs_ukr_akn_sod_vie_lat_fin_aze_anl_igb_guj_bat_pan_mnd_kor_por_ven_uzb_sun_azi_ewe_hin_chh_mlt_tml_moo	1.01399502924744	2.44524628713837	0.0163580700404712
63	cze_bat_fbf_ewe_nor_tml_ben_xho_ses_afr_rom_fre_jpn_grk_gam_alb_jav_dgb_lat_fin_bsq_vie_swa_mly_tsw_mol_ven_ita_krd_mcd_arw_eng_rus_owc_tsn_swt_prs_mao_ger_svk_knd_hau_bos_ctl_yor_tur_moo_cic_sid_aze_slo_igb_bam_mnd_heb_mlt_hun_sod_geo_cnt_amh_scr_guj_lda_kor_ukr_chh_por_ind_spa_sun_dut_pol_azi_zul_bul_hin_amr_uzb_qcu_tag_dyu_pan_est_bem_anl_swe_wly_urd_tig_akn_lit_glc_aeg_tha	-0.0495297008264156	-0.112199028055309	0.910907417869399
64	ewe_wly_heb_akn_fin_ind_mcd_mao_jpn_dyu_arw_bem_prs_xho_sun_bat_cnt_hun_tha_tig_qcu_glc_dgb_pan_swe_nor_yor_bsq_lit_dut_scr_jav_igb_afr_mlt_ctl_aze_aeg_tag_bul_krd_por_cze_ukr_svk_rom_azi_rus_lat_mly_sod_vie_tur_alb_moo_eng_mnd_hin_mol_chh_ger_ben_owc_ven_guj_tsw_geo_swt_grk_spa_ses_zul_lda_knd_fre_tml_sid_kor_bam_hau_bos_gam_est_tsn_ita_amh_swa_anl_amr_uzb_slo_urd_cic_fbf_pol	0.216472422551149	0.519818345960904	0.604425303509618
65	zul_bsq_pan_tig_guj_xho_aze_ukr_geo_vie_cic_chh_mlt_knd_moo_bam_ewe_ctl_lit_por_cze_swt_lat_hin_owc_fin_tsn_tag_bul_lda_rom_ven_tha_mnd_nor_svk_akn_igb_gam_swe_uzb_anl_sun_jpn_ses_aeg_heb_wly_mao_cnt_scr_sod_eng_mly_sid_rus_glc_mol_amr_fbf_ind_tml_ita_yor_amh_hun_slo_mcd_hau_bat_qcu_jav_kor_azi_pol_urd_krd_arw_dgb_alb_dut_fre_bem_bos_ger_tsw_dyu_grk_est_tur_spa_afr_prs_swa_ben	-0.514246287123369	-1.24543838236321	0.216099429179415
66	sod_fre_dgb_igb_est_ses_urd_mao_mol_tha_glc_scr_dut_grk_heb_pol_cnt_azi_bul_vie_hin_lit_hau_tsn_alb_owc_gam_geo_lat_bat_bsq_yor_nor_ind_wly_cze_dyu_uzb_spa_anl_tml_akn_chh_fin_qcu_mly_ctl_ven_jav_afr_swa_sun_eng_fbf_mlt_krd_prs_swe_rus_cic_ger_bos_mnd_ita_hun_amr_aeg_svk_bem_arw_ben_kor_tag_xho_slo_rom_lda_ukr_ewe_sid_jpn_tur_bam_guj_swt_aze_tsw_knd_tig_por_zul_mcd_pan_moo_amh	-0.530911424120606	-1.36378613765017	0.17592677313915
67	spa_glc_fin_dgb_heb_ben_fre_igb_knd_sun_akn_swe_rom_sod_anl_ewe_mol_ita_chh_grk_scr_mlt_fbf_hun_bem_afr_sid_por_swa_jav_mao_dyu_krd_dut_amr_pan_eng_aeg_azi_ger_bam_ind_amh_lda_hin_lat_bos_tsn_alb_tur_mcd_urd_guj_ctl_kor_prs_xho_slo_ven_bul_tag_ukr_svk_zul_tig_ses_lit_tha_aze_pol_tml_cnt_wly_owc_geo_cze_nor_qcu_moo_cic_jpn_arw_est_yor_bsq_hau_bat_gam_mnd_tsw_uzb_mly_rus_swt_vie	0.163757601979477	0.394701559775097	0.69396689491223
68	fbf_glc_knd_zul_mcd_swt_pan_sun_fre_krd_swe_jav_scr_ger_xho_est_tag_tha_alb_ben_vie_chh_prs_azi_tsw_pol_eng_mlt_tsn_mao_ven_qcu_yor_wly_mly_lda_ewe_heb_por_bem_geo_lat_rus_cnt_spa_amr_urd_bsq_amh_arw_mol_kor_lit_afr_hin_bat_ukr_hau_cic_aze_tur_fin_moo_hun_jpn_tig_cze_bul_owc_grk_bam_uzb_slo_nor_ita_tml_guj_bos_anl_dut_mnd_gam_dgb_swa_igb_svk_dyu_ses_akn_aeg_ctl_rom_sid_ind_sod	-0.0727333973154054	-0.171352187936524	0.864319131648457
69	pol_qcu_tig_jpn_hun_prs_dgb_tml_amh_gam_ctl_sid_geo_hau_owc_por_mlt_glc_vie_lda_alb_ses_krd_cze_bul_bem_lat_zul_afr_cic_bam_arw_ven_rus_eng_xho_fin_swa_azi_igb_ukr_pan_tur_dut_svk_grk_ger_tha_mnd_lit_chh_dyu_guj_aeg_mcd_mly_tsw_mol_yor_fbf_ben_hin_akn_heb_tsn_bsq_kor_mao_scr_rom_est_urd_bos_knd_sod_anl_ewe_moo_spa_fre_ind_swe_wly_amr_bat_nor_uzb_ita_aze_cnt_slo_sun_swt_tag_jav	0.264076724546561	0.614550264406029	0.540352403300145
70	fbf_uzb_tha_slo_owc_cic_kor_wly_mlt_gam_mnd_sod_cnt_mly_swe_bul_hun_dyu_moo_svk_bem_jav_cze_bos_guj_zul_glc_ben_amh_yor_tsn_mcd_aze_urd_ctl_hin_ger_chh_igb_jpn_scr_mol_geo_ukr_amr_ewe_lit_sid_xho_tag_tsw_ind_pan_spa_por_ses_mao_dgb_bam_heb_vie_qcu_anl_rom_bat_est_grk_pol_rus_fre_bsq_nor_tig_swa_tml_hau_alb_eng_ita_afr_aeg_lda_sun_fin_ven_tur_akn_dut_krd_knd_azi_arw_swt_lat_prs	0.281311885815378	0.638902797854852	0.524456605645093
71	mly_grk_bsq_owc_glc_por_geo_mlt_ses_bul_tig_rus_mol_tml_arw_amr_lat_akn_ven_alb_amh_sun_pol_zul_knd_lda_swt_lit_dyu_xho_ukr_yor_tsn_tag_urd_ben_ita_hin_spa_bat_heb_afr_mcd_chh_cze_qcu_krd_aeg_dgb_aze_ind_tur_moo_cnt_pan_nor_sid_jpn_vie_fre_ctl_hun_tha_fbf_ewe_eng_mnd_swe_wly_igb_fin_tsw_bam_sod_guj_uzb_jav_svk_bem_kor_ger_swa_anl_scr_hau_rom_mao_slo_bos_gam_azi_prs_dut_est_cic	0.306513777992102	0.779282141695008	0.437792082149921
72	qcu_ita_ger_grk_spa_krd_dut_bsq_mly_kor_hau_mcd_dgb_fin_ewe_slo_rus_jav_prs_ven_anl_cze_urd_xho_zul_tsw_tsn_akn_bem_lda_cic_wly_lit_lat_owc_chh_ukr_ind_glc_hun_cnt_tha_fbf_por_amr_aze_bos_jpn_tag_hin_bat_vie_moo_geo_ben_igb_yor_nor_uzb_eng_guj_mao_sod_est_alb_knd_swe_ses_gam_mol_svk_swa_bam_mnd_aeg_mlt_scr_pan_pol_amh_fre_tur_tig_sid_bul_heb_arw_swt_sun_azi_rom_ctl_afr_dyu_tml	0.269396258337528	0.658971925268769	0.511542113527466
73	hau_swa_dut_vie_tur_hun_ind_tag_bem_afr_eng_jpn_xho_anl_cic_pan_cnt_ses_sid_mlt_lit_ger_urd_pol_arw_grk_mcd_rom_azi_prs_ven_lda_fbf_spa_slo_bul_amh_ctl_zul_amr_mao_swt_lat_gam_igb_est_dgb_bat_sod_alb_bos_heb_swe_krd_bam_ewe_tha_bsq_mol_guj_uzb_mnd_wly_yor_mly_aze_hin_qcu_ben_jav_scr_tml_ukr_tig_kor_fre_glc_chh_knd_sun_aeg_por_tsn_tsw_fin_geo_nor_svk_rus_akn_cze_ita_moo_dyu_owc	0.693295493406984	1.6874819963127	0.0948620139551456
74	dyu_amr_lda_urd_tha_afr_prs_tsn_vie_glc_ven_cze_hun_tur_aeg_sid_svk_cic_igb_mly_ses_mnd_tml_azi_bos_swe_yor_por_dut_fre_grk_bul_knd_swt_geo_dgb_lat_bem_rus_sod_ita_nor_chh_owc_slo_bat_est_zul_arw_hau_aze_bsq_jav_fbf_mao_moo_ctl_heb_pan_kor_tag_rom_krd_amh_alb_akn_mcd_spa_mlt_ger_anl_tsw_bam_jpn_ben_gam_lit_sun_eng_fin_cnt_uzb_hin_tig_swa_ind_qcu_guj_scr_ewe_wly_pol_ukr_mol_xho	-0.934208590713753	-2.49826171390204	0.0142363979371383
75	mao_anl_dyu_hau_ven_uzb_cnt_tsw_ses_amr_glc_knd_krd_tml_lit_est_ctl_ewe_igb_arw_aeg_tha_slo_alb_mnd_sid_akn_kor_mlt_ita_tur_rom_owc_fre_fbf_gam_tag_bat_wly_tig_rus_geo_bsq_pan_urd_ukr_yor_sun_svk_dut_azi_xho_lda_dgb_sod_mcd_amh_mly_nor_bem_ger_ben_pol_aze_prs_zul_qcu_scr_cze_jav_ind_afr_heb_fin_swe_bul_moo_bos_jpn_cic_eng_chh_spa_swt_grk_hun_guj_bam_tsn_swa_lat_mol_hin_vie_por	-0.218066359343421	-0.495042908034789	0.621737424499272
76	lit_knd_anl_fin_rom_mol_sun_tag_ger_tur_xho_aze_fbf_gam_chh_lat_kor_mlt_prs_amr_geo_swe_mcd_tha_por_azi_tsn_svk_guj_bam_moo_fre_igb_vie_ukr_krd_eng_bul_swt_slo_tml_rus_yor_dgb_dyu_mly_bsq_arw_mnd_nor_hin_ewe_hau_bem_swa_scr_tig_alb_mao_heb_lda_grk_sid_tsw_owc_hun_bos_glc_jpn_ita_cic_est_urd_ven_cnt_aeg_ses_ben_sod_ctl_cze_afr_ind_bat_dut_pan_uzb_spa_qcu_akn_wly_pol_jav_zul_amh	-0.377231185025587	-0.993903830986993	0.322848680025655
77	geo_sid_ewe_svk_mol_guj_kor_cnt_owc_alb_fre_rus_swt_jav_amr_swe_pol_bam_nor_bul_scr_prs_azi_mlt_aze_ben_lit_mly_gam_igb_dgb_ukr_por_hun_qcu_grk_bsq_tur_dyu_aeg_afr_wly_bem_fin_est_tsw_jpn_xho_lat_mnd_tig_dut_uzb_chh_tag_eng_tha_swa_arw_mcd_ses_bat_yor_ven_zul_vie_rom_tsn_glc_heb_moo_anl_cic_akn_sun_sod_spa_cze_ctl_ita_lda_pan_slo_bos_mao_knd_ger_hau_krd_fbf_hin_amh_ind_urd_tml	0.646915623283055	1.61257048094158	0.110226367122587
78	ven_qcu_jav_knd_azi_geo_vie_mao_hau_svk_xho_spa_sun_ger_yor_dyu_ctl_slo_scr_hin_bam_bat_fin_tsw_glc_ewe_ukr_lat_grk_cnt_mol_pol_amh_ita_kor_swe_rus_guj_mly_moo_mlt_aze_eng_zul_bsq_tur_bos_est_akn_amr_chh_cze_rom_alb_igb_swa_cic_tig_heb_wly_aeg_urd_afr_mnd_uzb_nor_ben_bul_anl_tml_ses_dut_krd_lda_fre_sid_tag_por_arw_owc_pan_mcd_gam_ind_lit_jpn_hun_tha_tsn_fbf_sod_prs_swt_bem_dgb	0.0411440987260015	0.0952893716358642	0.924290006218351
79	bos_rus_tag_mly_lda_amr_glc_guj_arw_geo_dyu_prs_hin_swt_afr_tml_akn_ctl_ukr_aeg_swe_lit_vie_bem_jpn_bat_alb_hau_tsn_wly_sid_azi_pan_cze_bsq_igb_chh_ben_ven_tsw_moo_hun_por_tig_tur_sod_jav_scr_mcd_dgb_urd_slo_krd_fre_gam_grk_lat_pol_sun_rom_ger_heb_fin_zul_ewe_est_knd_owc_yor_qcu_mol_cnt_amh_eng_spa_nor_svk_xho_aze_mao_bul_anl_bam_mnd_tha_cic_kor_ses_mlt_ita_fbf_ind_swa_dut_uzb	-0.211107993871551	-0.464342221465343	0.643487763792901
80	ses_gam_lit_tha_fin_tag_cnt_nor_est_qcu_swt_bem_krd_swe_mlt_akn_anl_rus_urd_amh_bul_uzb_ven_igb_mao_bat_bsq_prs_tur_arw_scr_ita_afr_yor_azi_rom_spa_ben_jpn_sod_mly_owc_dyu_mol_aze_jav_ger_heb_fbf_chh_tsn_glc_fre_alb_hau_ind_cze_sun_geo_zul_bam_amr_vie_dgb_mcd_ukr_aeg_xho_hun_grk_tml_kor_pan_knd_slo_eng_pol_ewe_lat_lda_sid_mnd_bos_tsw_wly_hin_cic_swa_moo_svk_dut_ctl_por_guj_tig	-0.250405973254444	-0.574587254750785	0.566957804269191
81	hin_mly_pol_owc_cnt_est_chh_swt_igb_krd_tsn_eng_bat_ukr_bsq_sod_akn_zul_ven_lat_bos_anl_ind_tur_lit_slo_sun_arw_afr_glc_uzb_ita_nor_ger_dyu_alb_tsw_rom_knd_fre_geo_ben_hun_tag_xho_spa_azi_svk_bam_gam_ses_qcu_aeg_fin_prs_sid_bul_fbf_moo_aze_cic_tha_swe_bem_tml_hau_swa_kor_scr_por_mlt_amh_dgb_jpn_rus_amr_urd_heb_guj_wly_dut_ctl_mcd_ewe_lda_tig_pan_mao_mnd_cze_jav_grk_vie_mol_yor	0.226565887950648	0.58805310801713	0.557921965348234
82	bsq_zul_qcu_grk_guj_vie_aze_pol_tur_moo_jpn_tag_ita_ukr_gam_ben_spa_sid_eng_uzb_dyu_cic_jav_glc_mao_amh_bos_lat_hun_owc_chh_cnt_slo_mly_yor_knd_mol_fre_bul_svk_hin_tig_tsn_arw_azi_cze_kor_tml_fbf_urd_bem_scr_xho_bat_fin_tsw_mlt_rom_alb_mnd_dgb_dut_anl_mcd_swe_est_swa_rus_akn_ger_heb_ewe_lda_igb_pan_wly_geo_hau_ctl_afr_ind_amr_lit_ven_swt_prs_sod_ses_tha_por_bam_nor_aeg_sun_krd	0.0104111229455388	0.0270357467115136	0.978489152468539
83	tsw_swa_hau_owc_amr_igb_glc_ctl_xho_tur_tag_spa_mol_scr_mcd_sun_wly_fin_mnd_pan_bul_akn_cze_heb_bos_sid_krd_hun_gam_fre_arw_knd_bat_eng_slo_lat_anl_est_alb_tig_bam_sod_tml_nor_zul_lit_mlt_prs_ita_tsn_ind_moo_svk_swt_yor_ven_ewe_rom_fbf_qcu_azi_cic_mao_aeg_swe_lda_chh_jav_bsq_guj_dyu_dut_kor_aze_cnt_pol_bem_jpn_grk_rus_mly_tha_ses_uzb_vie_amh_dgb_geo_afr_urd_ukr_ben_por_hin_ger	0.896384841188822	2.41744660291943	0.0175798309642714
84	tig_geo_cnt_bsq_tsn_rus_ewe_aeg_mcd_jav_wly_tag_ses_kor_aze_mlt_gam_bam_heb_sod_swa_glc_lat_qcu_vie_eng_pan_ita_lit_guj_azi_hau_uzb_anl_dut_bos_ven_bat_svk_igb_xho_urd_spa_ukr_dgb_sun_krd_zul_alb_moo_ben_yor_fin_ger_mnd_tsw_amr_ind_amh_tml_bul_prs_swt_rom_jpn_sid_slo_tur_est_mly_afr_cic_chh_scr_tha_grk_knd_hin_dyu_mao_por_fbf_nor_ctl_hun_lda_akn_cze_pol_arw_bem_fre_mol_owc_swe	-0.052787563914214	-0.122060687079427	0.903114323909113
85	bem_jpn_scr_amr_bul_wly_urd_mcd_alb_ses_bam_bos_tsn_ven_bat_ger_akn_cic_amh_arw_uzb_xho_vie_est_aeg_tur_grk_kor_bsq_dgb_chh_cze_swe_azi_qcu_sid_dyu_mly_mao_tsw_mlt_lda_gam_knd_por_glc_lat_ewe_sun_jav_moo_tag_swa_pan_spa_zul_afr_aze_heb_owc_slo_eng_dut_ben_ctl_svk_sod_fre_tig_lit_fin_tha_fbf_ita_yor_tml_guj_hun_geo_krd_nor_prs_hin_rom_anl_pol_mnd_ind_rus_mol_cnt_swt_igb_hau_ukr	-0.0977667197552534	-0.235286393476325	0.814503772821267
86	prs_pol_alb_lit_hin_amh_ben_hun_rus_tml_tsn_bat_mol_lda_moo_glc_xho_tag_owc_swe_bsq_tsw_guj_vie_anl_heb_dyu_ukr_cze_por_aze_afr_dgb_ger_mao_urd_cnt_tha_bam_fbf_azi_mnd_est_rom_eng_sun_bos_spa_geo_ctl_aeg_sod_hau_zul_jav_chh_igb_sid_scr_ven_amr_cic_krd_uzb_ita_bem_mly_mcd_slo_nor_ind_yor_kor_qcu_jpn_swt_ewe_bul_tig_lat_wly_svk_akn_grk_swa_fre_arw_dut_mlt_tur_knd_pan_ses_fin_gam	-0.368367843083065	-1.00572074661743	0.317159524706299
87	geo_akn_knd_bul_lat_bam_amh_svk_tag_chh_hin_mao_por_alb_urd_bem_bat_tml_lda_rom_mly_tur_ita_tsn_fbf_tha_anl_ukr_ses_qcu_swt_kor_dut_scr_zul_jav_swa_uzb_hau_fin_dyu_igb_wly_ger_lit_fre_gam_spa_mnd_ben_mlt_ind_sod_xho_tig_jpn_prs_nor_owc_tsw_ven_swe_aeg_hun_moo_bsq_grk_est_ctl_cze_sun_heb_rus_pan_azi_mol_yor_krd_glc_amr_afr_vie_arw_slo_bos_pol_cnt_eng_dgb_ewe_guj_aze_sid_cic_mcd	0.277361938646235	0.640014609719592	0.523736737826741
88	ses_grk_lat_por_swt_mnd_ewe_alb_dut_urd_bsq_bam_ukr_tml_glc_lit_ctl_mcd_bat_uzb_cnt_prs_ger_mly_xho_azi_aeg_gam_est_tsn_fin_jav_fbf_vie_pol_knd_aze_rus_akn_jpn_arw_scr_sun_kor_nor_owc_wly_mao_amh_dgb_swe_ind_svk_yor_bos_hin_rom_fre_zul_ita_sid_eng_tur_tsw_ven_sod_cze_tig_tag_mlt_tha_pan_swa_chh_bem_spa_guj_mol_moo_igb_hun_qcu_krd_hau_cic_dyu_slo_afr_bul_ben_amr_geo_lda_anl_heb	-0.163559237977745	-0.417952516120612	0.676945289687433
89	por_tsn_hin_mnd_moo_bos_nor_scr_anl_ita_bsq_knd_swe_wly_cnt_sid_sun_heb_lda_afr_akn_igb_urd_lat_ctl_jav_mao_sod_tig_cze_prs_alb_uzb_dut_arw_mol_est_amh_rus_dyu_krd_tha_pan_eng_swt_grk_rom_azi_fre_glc_slo_owc_tag_guj_fin_ven_kor_bam_swa_ses_tml_mlt_ben_qcu_pol_aze_bat_hau_chh_geo_lit_gam_bem_cic_ger_dgb_yor_ind_mcd_ewe_bul_ukr_tur_spa_hun_aeg_vie_fbf_jpn_svk_amr_xho_zul_mly_tsw	0.498779284818317	1.14348845224244	0.255770776348619
90	tur_lda_fbf_est_amh_swe_sun_sid_mly_hun_tml_pol_heb_arw_mnd_mlt_anl_glc_mol_cic_zul_uzb_dgb_geo_prs_mcd_ewe_slo_cze_urd_chh_ind_hin_azi_owc_ses_moo_qcu_rus_afr_aze_ita_wly_mao_ukr_bos_hau_nor_dut_cnt_tag_rom_alb_bul_tsw_fin_lat_guj_knd_swa_vie_sod_bat_ben_lit_jav_eng_grk_igb_dyu_ger_yor_scr_swt_tig_gam_pan_tsn_aeg_kor_amr_fre_bem_bam_tha_jpn_spa_svk_bsq_krd_ctl_xho_ven_por_akn	0.0201061593964558	0.054113411740129	0.956960883021081
91	spa_tml_lda_ita_ger_bam_kor_heb_arw_jav_dyu_afr_moo_igb_ses_por_ctl_dgb_fbf_wly_swt_cic_xho_cze_bsq_alb_glc_amh_slo_sun_qcu_svk_bem_grk_uzb_vie_chh_amr_ind_lat_sod_mlt_yor_tur_swe_nor_mcd_krd_hun_mol_azi_mly_ven_aze_knd_tig_rus_anl_cnt_bos_eng_fre_tha_fin_tsn_akn_bat_swa_urd_owc_aeg_hin_tsw_ben_rom_sid_ewe_lit_jpn_est_scr_dut_bul_mao_prs_ukr_tag_guj_zul_hau_geo_pan_pol_mnd_gam	0.137634067449727	0.309865319829658	0.757356644080621
92	rom_ewe_fre_rus_urd_yor_tml_moo_aze_tag_knd_prs_heb_mlt_arw_mao_krd_jpn_sod_ukr_qcu_ger_afr_mol_vie_por_bul_dut_dyu_swe_sun_ben_xho_pol_amh_ctl_gam_hin_geo_pan_tsw_glc_cnt_alb_aeg_swt_cic_bem_grk_lat_jav_owc_wly_lit_est_lda_uzb_igb_tha_scr_tsn_ses_sid_cze_mcd_tig_mnd_guj_anl_tur_ven_bat_akn_bos_ita_swa_svk_bam_chh_zul_dgb_amr_hun_fin_fbf_azi_eng_hau_bsq_ind_kor_nor_slo_spa_mly	0.277754423284692	0.788609437286655	0.432346000529574
93	lat_ewe_fin_ctl_yor_svk_pan_bos_bam_fre_akn_cic_azi_gam_aeg_swe_fbf_vie_geo_cze_moo_tsn_tml_sod_uzb_mol_arw_swa_mcd_chh_tsw_ben_mlt_aze_heb_bsq_lda_dgb_bat_ger_nor_ita_hin_mao_amr_ukr_anl_cnt_guj_ven_kor_alb_amh_afr_mly_hau_tig_knd_pol_wly_ind_xho_slo_zul_urd_tha_rus_bul_tur_tag_swt_krd_prs_mnd_glc_sun_por_rom_bem_igb_qcu_eng_owc_lit_scr_dyu_jpn_hun_sid_ses_spa_grk_jav_dut_est	-0.445302613279852	-1.05421208654434	0.29451700185756
94	tsn_gam_lda_tur_ita_qcu_bos_spa_swt_wly_uzb_svk_kor_vie_fre_ctl_eng_hin_tig_dgb_scr_fbf_est_bam_knd_mcd_slo_cic_lat_akn_aeg_zul_ses_jpn_nor_dut_bul_owc_urd_mao_igb_bem_heb_glc_ukr_por_pol_jav_guj_sid_grk_rus_yor_lit_fin_anl_moo_hun_ven_mol_swa_ewe_azi_bsq_alb_tag_sod_prs_amr_chh_ben_ger_cze_pan_hau_afr_rom_geo_mlt_mnd_amh_bat_dyu_arw_ind_tml_xho_krd_tsw_sun_swe_tha_mly_aze_cnt	0.506219070743308	1.18549145515311	0.238843459328041
95	mcd_fin_mol_heb_svk_rom_akn_chh_ger_gam_est_grk_bem_geo_mnd_swe_ses_tha_aze_hau_dgb_cnt_uzb_amh_mao_tur_ukr_fbf_anl_mly_cic_jpn_bul_pol_mlt_vie_ita_igb_zul_scr_sid_amr_bos_urd_swa_sod_tsw_por_spa_bsq_afr_owc_ben_qcu_ewe_tag_ven_yor_glc_slo_fre_sun_azi_arw_ind_tml_bam_lit_knd_moo_alb_guj_aeg_swt_rus_jav_eng_xho_kor_dut_tig_tsn_lat_cze_wly_ctl_nor_pan_prs_bat_hin_krd_lda_dyu_hun	0.3935019705911	1.01489331018256	0.312789800529895
96	tig_scr_dgb_bat_lda_ita_aze_mnd_uzb_zul_hau_mao_ger_por_fin_sid_spa_vie_cic_aeg_dut_pan_swt_tsw_alb_bul_geo_urd_gam_mlt_xho_igb_owc_pol_sod_amh_chh_swa_tag_hin_glc_knd_ben_ukr_tml_cnt_tsn_ind_moo_ses_swe_mol_prs_est_svk_afr_lat_sun_krd_wly_bos_lit_anl_fbf_akn_mly_bem_jpn_eng_heb_fre_bsq_bam_ven_rom_ctl_amr_tha_jav_cze_slo_grk_azi_yor_rus_qcu_tur_kor_arw_dyu_nor_mcd_hun_guj_ewe	0.156510586128491	0.365299614603779	0.71571725793669
97	ind_chh_urd_guj_uzb_mnd_amh_ven_pan_bem_anl_tur_heb_pol_aeg_cze_por_bos_aze_spa_eng_lat_rom_swe_ses_ewe_arw_bul_mao_mol_geo_sid_tsw_nor_qcu_sod_jav_vie_sun_grk_mlt_ita_alb_fbf_krd_swa_jpn_mcd_cic_afr_dut_scr_tha_amr_zul_ben_hau_wly_hun_svk_tag_slo_bsq_dgb_mly_cnt_ctl_kor_dyu_knd_rus_fin_est_swt_glc_azi_xho_tml_prs_ger_tsn_tig_igb_lit_gam_hin_moo_bat_lda_fre_owc_bam_yor_akn_ukr	0.635252985373384	1.4586918466436	0.148019127435932
98	ben_hau_rom_bat_mnd_bam_tml_svk_mlt_tha_bul_heb_lda_lat_ewe_eng_cic_sod_krd_sun_fre_por_fbf_arw_pan_cze_anl_tsw_pol_kor_hin_uzb_mcd_swe_mao_ind_xho_qcu_akn_gam_afr_geo_vie_owc_hun_ger_swt_bsq_mol_glc_prs_scr_mly_aeg_tsn_tur_ita_est_amh_nor_ses_sid_aze_chh_dgb_moo_bem_ctl_slo_cnt_tig_dut_zul_igb_bos_jpn_rus_lit_amr_ukr_grk_jav_alb_knd_fin_tag_swa_azi_spa_guj_ven_urd_wly_dyu_yor	0.567235030944829	1.37583703267039	0.172176515868276
99	sid_eng_hin_tsw_geo_fin_pol_arw_ben_rus_gam_swe_dut_tml_igb_anl_cnt_sod_urd_amr_bos_rom_spa_owc_scr_qcu_swt_sun_ita_mlt_afr_guj_azi_zul_heb_chh_tha_hau_ven_jpn_knd_dgb_prs_mly_bul_moo_nor_dyu_cic_mol_cze_lat_lda_por_grk_mnd_ind_ger_kor_xho_ewe_bsq_est_aze_tag_ses_tsn_mao_wly_slo_tig_mcd_pan_ctl_glc_vie_fbf_amh_lit_ukr_swa_bat_svk_krd_aeg_bem_bam_akn_jav_fre_alb_yor_uzb_tur_hun	-0.464767636662602	-1.11483286136983	0.267794714791651
100	swa_heb_prs_rus_cic_fin_dut_tag_aeg_mlt_bem_tml_tig_dyu_tsn_gam_tsw_arw_ewe_est_vie_hun_krd_geo_mcd_akn_swt_qcu_ukr_lat_sod_fbf_sid_guj_jpn_mao_owc_scr_chh_ses_wly_glc_uzb_lda_hau_xho_bsq_jav_grk_sun_spa_lit_pol_mnd_mol_cze_afr_bos_mly_ger_rom_amh_igb_ctl_swe_svk_fre_pan_tur_dgb_ben_tha_slo_knd_amr_urd_bul_azi_eng_zul_anl_por_ita_ind_aze_nor_hin_ven_cnt_moo_alb_yor_bat_kor_bam	0.579308490881339	1.43939893357419	0.153395007595401
101	bos_hin_jpn_ben_uzb_mly_alb_bat_xho_swt_ita_hau_sid_dgb_vie_scr_bem_prs_urd_kor_hun_arw_pol_nor_glc_svk_zul_dyu_azi_mol_qcu_yor_fre_mao_spa_swe_swa_bam_moo_ses_chh_wly_ukr_gam_rus_krd_lda_grk_tsn_owc_slo_fbf_geo_sod_mnd_lit_ind_sun_bul_afr_mcd_dut_mlt_ger_rom_ewe_tag_aze_amr_fin_ctl_aeg_guj_tha_akn_est_igb_tml_heb_eng_lat_tig_jav_bsq_tur_pan_cnt_knd_anl_ven_por_cze_cic_amh_tsw	0.349925053803394	0.894160835829934	0.373544061732095
102	cnt_jpn_eng_rom_geo_bos_afr_est_ses_azi_heb_cic_krd_xho_hin_ctl_tag_pol_lit_moo_grk_anl_mlt_ger_kor_jav_slo_svk_swa_wly_tha_spa_tig_glc_mcd_prs_lat_aeg_qcu_bem_vie_cze_guj_swe_arw_rus_ind_bam_yor_bsq_sod_ukr_lda_pan_owc_amh_sun_fre_ven_ita_nor_fbf_urd_bul_aze_uzb_hun_igb_ben_swt_chh_fin_dut_dgb_bat_mnd_amr_mol_scr_akn_zul_tur_tsn_tsw_mly_mao_ewe_por_knd_tml_alb_hau_sid_dyu_gam	-0.848262627821073	-1.96639679568187	0.0522342930674555
103	bos_rus_guj_tsw_aze_cze_spa_hin_lda_ven_dut_mcd_slo_afr_amh_fre_zul_jav_azi_uzb_cic_qcu_akn_hun_fin_wly_geo_alb_est_xho_prs_tsn_owc_dyu_arw_bat_aeg_rom_ukr_knd_bam_mnd_lit_lat_mlt_yor_krd_tha_ben_pan_chh_igb_scr_fbf_swa_grk_urd_ses_swe_svk_pol_glc_ind_kor_jpn_sid_tur_gam_dgb_bsq_bem_amr_mol_por_hau_nor_swt_sun_moo_sod_tag_cnt_bul_anl_eng_heb_mly_ewe_tig_tml_ger_ita_vie_ctl_mao	0.727053065534562	1.91457069552436	0.0586211630650959
104	ger_tha_knd_fin_amr_uzb_zul_geo_spa_scr_tml_mol_swa_sod_ven_bsq_owc_bos_bem_cic_yor_fre_arw_kor_pol_azi_hau_bat_mnd_akn_guj_tur_lit_swe_hin_heb_jav_ses_qcu_urd_afr_ewe_por_swt_slo_gam_grk_fbf_amh_jpn_lda_ben_hun_sun_rus_wly_vie_dut_tsn_glc_ita_lat_prs_mcd_aze_mly_tag_ind_bul_rom_nor_alb_chh_dyu_xho_krd_ctl_dgb_igb_svk_est_anl_tig_bam_cnt_cze_mlt_aeg_eng_moo_tsw_pan_ukr_mao_sid	-0.685675319326272	-1.59157706198835	0.114873336183061
105	bsq_ewe_ven_moo_por_swt_sid_kor_ben_tig_cic_prs_cnt_ses_hun_jav_anl_dgb_guj_mcd_wly_geo_tag_bam_vie_pol_hin_swe_aze_cze_est_yor_bul_afr_rus_ita_eng_zul_ger_glc_bos_heb_mlt_rom_akn_dut_mao_xho_knd_chh_sun_ind_scr_tha_fre_tsn_spa_lda_slo_bem_fbf_sod_grk_krd_aeg_amh_urd_amr_tur_tsw_pan_uzb_ukr_lat_lit_dyu_fin_azi_jpn_mol_ctl_swa_owc_mnd_svk_arw_alb_mly_nor_gam_hau_bat_igb_qcu_tml	0.398667934677053	0.95759091674829	0.340751863155244
106	mnd_svk_moo_bos_ben_mly_knd_tag_tur_jav_swa_dyu_cic_sun_tig_bem_hau_lit_anl_prs_vie_pan_owc_geo_spa_ukr_rom_jpn_wly_rus_ctl_cnt_uzb_lda_afr_ven_tsn_tsw_fin_fbf_bat_alb_ewe_amr_mcd_bul_est_urd_hun_krd_aeg_xho_cze_hin_grk_zul_swe_dut_slo_igb_yor_aze_ind_azi_nor_gam_ger_swt_chh_sod_guj_scr_mol_bam_sid_lat_heb_arw_eng_tha_qcu_pol_akn_dgb_glc_mlt_por_fre_ita_mao_ses_tml_amh_kor_bsq	0.467402032797772	1.08277079356493	0.281709568632385
107	bsq_sod_tur_eng_dut_amh_akn_bem_glc_cic_fin_grk_ven_svk_sid_urd_ewe_aze_rom_anl_por_guj_knd_ctl_mly_swe_sun_moo_xho_aeg_hun_scr_nor_ben_mcd_slo_wly_tig_mol_arw_prs_est_tsw_tha_zul_yor_ind_fbf_dyu_lat_jpn_cnt_bul_swt_spa_uzb_vie_chh_azi_lda_hau_tag_bam_krd_pan_alb_geo_qcu_dgb_rus_ses_swa_igb_owc_bat_hin_ita_afr_mao_jav_tml_mlt_lit_kor_pol_tsn_cze_amr_mnd_fre_ukr_ger_heb_bos_gam	0.513835814857635	1.22110987623526	0.225131129791358
108	tml_grk_rus_dut_ses_urd_tsn_guj_cic_kor_scr_owc_ben_chh_nor_prs_geo_est_cnt_bul_mlt_lit_heb_pol_amr_slo_ind_akn_alb_cze_uzb_mly_wly_zul_azi_swa_afr_ukr_glc_knd_spa_svk_bat_ven_sun_tsw_qcu_bem_tig_bam_anl_bos_eng_jav_ita_jpn_moo_arw_fin_hun_pan_mol_vie_dgb_swt_gam_lat_tha_mao_sod_swe_hau_aeg_bsq_aze_por_amh_mnd_sid_ger_ewe_ctl_fbf_igb_hin_lda_tur_rom_tag_krd_xho_yor_mcd_fre_dyu	0.570706649925201	1.28953634755368	0.20040951044163
109	cze_vie_tag_mol_swt_hin_tur_prs_ben_ses_glc_amh_bat_eng_mlt_lit_dgb_kor_mnd_slo_bul_igb_bam_anl_dut_wly_knd_chh_est_gam_ctl_cic_pol_mly_geo_tig_sod_ukr_por_sun_hau_fin_swe_qcu_bem_scr_hun_owc_moo_dyu_afr_yor_fre_amr_swa_ewe_tsn_ind_alb_arw_rom_mao_lda_lat_cnt_urd_guj_tml_fbf_zul_grk_uzb_azi_heb_tsw_svk_aeg_ven_spa_jpn_bsq_ita_bos_ger_tha_akn_nor_pan_aze_rus_mcd_xho_krd_jav_sid	0.0267048531800376	0.0645406974469038	0.948678230898196
110	mol_fin_mnd_lat_aze_spa_lda_dgb_amr_tig_tag_tml_xho_hun_svk_ita_pol_ses_amh_fbf_lit_uzb_heb_bem_swa_aeg_bul_owc_igb_yor_ven_chh_azi_mao_alb_tur_qcu_bat_dut_ger_sod_ind_vie_rom_ben_prs_moo_tsw_rus_kor_jav_urd_fre_guj_tsn_zul_swe_akn_bos_cic_por_glc_est_sid_afr_sun_grk_mcd_scr_hau_anl_krd_slo_dyu_gam_jpn_hin_swt_arw_wly_ukr_knd_mly_tha_ewe_cnt_pan_cze_nor_mlt_geo_eng_bsq_ctl_bam	0.0194654225828196	0.0441310257511196	0.964894579188784
111	moo_ind_afr_mol_tur_heb_swa_guj_ger_bul_swe_krd_svk_dut_tml_mlt_igb_eng_uzb_amh_fbf_rom_yor_mnd_dgb_dyu_bsq_fin_fre_amr_gam_glc_cnt_ses_zul_knd_anl_est_akn_aeg_sid_slo_ctl_ven_kor_bos_tig_nor_bem_lat_bam_ukr_rus_cze_spa_urd_ewe_tsn_jpn_chh_tag_tha_xho_swt_owc_cic_lit_geo_grk_pol_mcd_vie_qcu_prs_mly_bat_por_mao_ita_sun_arw_jav_alb_pan_scr_hin_tsw_lda_sod_azi_hun_hau_wly_aze_ben	0.20554982584789	0.501287173990816	0.617353556227637
112	gam_tag_cnt_ind_amh_por_hau_uzb_swe_wly_jav_ben_pol_chh_rus_bem_pan_dyu_kor_mol_ita_igb_azi_anl_krd_spa_bat_glc_tha_hun_jpn_eng_lit_owc_prs_swt_slo_ses_fin_arw_sid_akn_ger_svk_nor_vie_tsn_amr_mlt_geo_afr_sun_lat_mnd_cze_tml_tig_aeg_mcd_knd_sod_yor_heb_bul_swa_lda_tsw_bam_mao_dut_fbf_alb_scr_bos_cic_aze_dgb_urd_xho_est_rom_hin_ven_guj_ctl_zul_qcu_ukr_moo_tur_grk_fre_mly_ewe_bsq	-0.278288573518431	-0.649028374268358	0.517919639880349
113	knd_rus_alb_slo_ven_fin_lda_arw_aeg_sid_anl_grk_fre_vie_mlt_guj_mly_swt_ctl_qcu_mao_kor_cze_hun_moo_mol_krd_ita_eng_tml_lit_jpn_gam_bam_sun_dgb_afr_dyu_geo_cnt_tig_hin_pan_ind_prs_dut_swa_wly_mcd_igb_spa_bat_amh_mnd_ewe_uzb_yor_akn_ses_bos_rom_amr_bsq_zul_ben_azi_pol_tag_hau_svk_bem_glc_heb_swe_ger_aze_bul_tur_lat_nor_tha_sod_chh_tsn_xho_est_owc_por_scr_fbf_ukr_tsw_urd_cic_jav	NA	NA	NA
114	lit_mao_guj_swe_svk_bul_owc_lat_mlt_amh_hun_amr_tig_pan_hin_akn_zul_prs_ind_jav_cze_bem_rus_azi_tag_dyu_tsw_spa_afr_cnt_scr_igb_slo_heb_eng_xho_aze_vie_mol_ven_gam_mnd_geo_tsn_ger_aeg_alb_jpn_bam_dgb_wly_sid_por_tur_tml_lda_arw_knd_ses_fbf_nor_est_yor_ukr_ita_dut_ewe_bsq_cic_fre_anl_glc_qcu_hau_urd_ctl_chh_krd_mcd_rom_kor_uzb_swa_bos_swt_moo_ben_mly_grk_bat_tha_fin_sun_sod_pol	0.647023628921054	1.51346669033177	0.133552283852899
115	heb_afr_sun_amr_bul_mlt_yor_scr_tha_prs_mnd_tml_ctl_tur_lat_pol_pan_glc_amh_ben_owc_tag_urd_zul_uzb_aeg_rus_lda_xho_nor_fin_alb_hau_hin_fre_slo_bam_ven_aze_svk_mol_ind_sid_dut_knd_rom_eng_hun_ger_tsn_ukr_krd_arw_anl_tig_swe_sod_bem_ewe_mcd_guj_kor_wly_ita_igb_ses_bat_cze_spa_gam_por_mao_jpn_dyu_moo_est_jav_mly_qcu_fbf_dgb_bos_vie_akn_tsw_swt_cnt_bsq_lit_chh_swa_azi_grk_geo_cic	0.307661889466525	0.708483526114629	0.480417131278759
116	chh_slo_urd_fin_spa_tig_pol_amh_tur_ita_akn_eng_tml_rom_hun_swt_lat_hau_azi_tag_yor_lda_sid_afr_jav_anl_bsq_kor_ctl_gam_jpn_dgb_zul_glc_mlt_fbf_prs_grk_scr_ukr_alb_est_aeg_swe_bem_xho_nor_mcd_bam_cic_ewe_owc_igb_dut_mol_vie_ben_pan_cze_rus_ind_guj_moo_uzb_qcu_hin_tha_swa_sun_fre_sod_dyu_mnd_tsn_geo_bul_bos_arw_ven_ger_tsw_ses_wly_amr_svk_krd_heb_aze_mao_lit_bat_knd_mly_por_cnt	-0.431412709216464	-1.08410005905501	0.281122942406193
117	arw_sod_kor_ger_ind_akn_amr_swe_jpn_lda_mly_rom_nor_xho_zul_pan_bam_aeg_guj_tur_pol_krd_amh_grk_sun_bat_tml_ven_moo_cze_swt_por_prs_azi_tsn_bos_mao_afr_ukr_glc_svk_mnd_ita_gam_tha_tag_fre_tsw_fin_tig_mlt_igb_chh_aze_lit_dyu_dut_mcd_ben_owc_knd_uzb_cnt_ctl_anl_urd_alb_cic_swa_fbf_sid_heb_lat_scr_hin_geo_bul_bsq_mol_ses_rus_spa_ewe_bem_dgb_yor_slo_qcu_hau_eng_est_hun_wly_jav_vie	-0.401131549376615	-0.886545648145744	0.377610372299446
118	spa_rom_tml_bos_tha_bsq_ven_fbf_mlt_swt_jav_ger_lda_owc_mly_uzb_dyu_amr_dgb_afr_scr_gam_aze_mcd_cic_ind_tur_pan_mao_ben_wly_anl_ewe_svk_pol_swa_amh_moo_eng_ctl_lat_lit_tsw_jpn_cze_xho_bam_hau_cnt_fin_sun_por_guj_hin_ses_mol_zul_heb_igb_arw_bul_bat_est_tag_nor_vie_ukr_tsn_alb_slo_fre_prs_mnd_urd_swe_tig_geo_krd_grk_ita_knd_qcu_aeg_kor_sid_hun_yor_sod_akn_rus_chh_glc_bem_azi_dut	0.709418064694836	1.7209730196716	0.0885810201838728
119	grk_amh_hin_qcu_mlt_lit_dut_mol_wly_pol_alb_dyu_dgb_glc_mao_aze_hau_fbf_igb_jav_cnt_moo_ctl_nor_eng_prs_xho_anl_ses_hun_ger_bos_ven_afr_pan_ukr_bat_guj_lda_amr_sid_mly_swt_vie_fin_bem_rus_aeg_azi_swe_sun_tml_owc_arw_yor_krd_ita_spa_scr_urd_kor_uzb_ben_mcd_tsn_tig_ewe_bsq_svk_ind_akn_bam_slo_tag_sod_lat_tha_geo_zul_cze_swa_est_bul_heb_cic_por_gam_tur_rom_mnd_tsw_knd_fre_chh_jpn	-0.443235611961303	-1.15615834830258	0.250577829162896
120	mao_swa_fin_qcu_svk_chh_tur_prs_swe_jpn_jav_owc_wly_sid_nor_spa_lat_mol_cze_sun_rom_bat_scr_akn_dgb_hun_tsn_lda_ben_ita_amh_guj_bsq_cnt_moo_kor_por_tsw_heb_uzb_pan_hau_krd_fre_vie_swt_afr_eng_hin_alb_grk_bam_aze_amr_ewe_slo_arw_ses_zul_rus_xho_azi_ind_dut_tha_yor_mcd_tag_ven_ctl_est_urd_bem_sod_pol_bos_igb_knd_mlt_glc_gam_bul_tig_dyu_ger_mnd_aeg_cic_ukr_lit_geo_mly_tml_anl_fbf	0.169439184026268	0.444223113516676	0.65791325389545
121	tha_hin_nor_pol_cze_swe_ses_pan_mao_dgb_dyu_wly_igb_ctl_swt_tag_jav_azi_bos_yor_lit_swa_anl_tig_guj_mly_arw_glc_owc_hun_cic_bat_bsq_chh_kor_vie_xho_tsw_prs_zul_alb_scr_geo_bul_bem_amr_krd_ukr_slo_lat_ven_qcu_lda_spa_ind_dut_tsn_fre_grk_svk_ger_cnt_moo_hau_sid_knd_urd_fin_aze_heb_fbf_afr_bam_rom_ewe_jpn_akn_ben_eng_rus_uzb_tml_mnd_mol_mcd_sod_por_est_sun_aeg_amh_ita_tur_gam_mlt	-1.11413635845815	-3.01869303541286	0.00327601190232967
122	mlt_hun_rom_rus_ctl_mol_glc_prs_bam_ita_tsn_ger_fin_mnd_aeg_dgb_tur_tag_geo_hin_ukr_afr_swt_wly_vie_zul_grk_amh_owc_ben_est_xho_sun_kor_mao_qcu_lit_bos_igb_dyu_spa_sid_tsw_mly_arw_tig_alb_sod_aze_lat_eng_gam_tha_pol_bat_hau_anl_azi_fbf_por_scr_heb_swe_fre_jav_cze_bsq_lda_mcd_slo_knd_swa_moo_pan_nor_tml_ven_krd_urd_bul_ind_ses_yor_ewe_amr_chh_cic_svk_dut_jpn_bem_guj_cnt_uzb_akn	-0.142230443006131	-0.327655299231157	0.743908761894688
123	ctl_hin_tsw_akn_mnd_slo_hau_rom_amh_sid_lat_aze_moo_scr_bam_bem_bul_alb_anl_glc_ger_krd_gam_eng_rus_igb_hun_amr_pan_cze_tml_nor_zul_yor_tha_ewe_jpn_xho_prs_lda_ind_est_aeg_grk_knd_fin_bat_dut_ukr_vie_dgb_tsn_fbf_fre_svk_swe_bos_ben_tur_arw_swa_jav_owc_uzb_sun_wly_dyu_mcd_azi_mly_spa_bsq_kor_qcu_swt_ven_cnt_ses_por_urd_sod_mlt_mao_guj_chh_tag_heb_afr_pol_ita_cic_lit_mol_tig_geo	0.678424981432128	1.78636576329963	0.0772988285381975
124	cze_mnd_ind_cic_ven_urd_bat_sod_ita_lit_jav_bos_moo_owc_qcu_ben_yor_swt_tig_svk_ctl_fin_sun_arw_prs_ewe_alb_swa_dut_bul_eng_vie_rus_heb_wly_glc_mao_akn_amh_azi_guj_hun_kor_tur_ger_krd_igb_ukr_chh_uzb_fre_tsw_aeg_bam_mcd_fbf_hau_xho_jpn_lat_scr_zul_lda_rom_geo_dgb_tsn_anl_slo_por_gam_spa_amr_sid_mly_bem_tml_hin_grk_pan_tha_bsq_est_cnt_pol_afr_swe_nor_mlt_dyu_tag_mol_ses_knd_aze	NA	NA	NA
125	jav_fin_rus_hin_bat_sun_por_pan_vie_cnt_heb_ukr_afr_akn_aeg_nor_ewe_chh_urd_fre_dyu_ctl_hun_ses_moo_ita_prs_amr_arw_dgb_dut_bam_rom_ger_hau_est_lit_xho_owc_geo_cic_spa_scr_swt_swe_sid_alb_cze_mnd_eng_amh_tha_lda_yor_tur_lat_tsw_tsn_bul_tig_anl_slo_grk_tml_mly_swa_mao_uzb_ind_mlt_igb_gam_wly_mol_mcd_krd_pol_sod_kor_bem_azi_bsq_ven_glc_knd_zul_jpn_bos_qcu_ben_fbf_tag_aze_svk_guj	-0.215714704333542	-0.489137300545395	0.625896124664256
126	bem_heb_ses_qcu_mly_jav_vie_dyu_mao_yor_swe_igb_wly_tag_jpn_sid_fre_akn_rom_hun_cze_prs_moo_ewe_azi_dgb_bsq_anl_slo_spa_swa_arw_por_nor_ger_lda_ctl_bul_pan_hin_sun_ben_tha_ukr_ita_tml_lit_bat_tur_eng_cic_tsw_glc_dut_afr_aze_pol_knd_guj_kor_cnt_owc_urd_tig_amh_rus_grk_fin_mlt_aeg_svk_geo_tsn_est_bos_krd_scr_mcd_hau_gam_xho_amr_zul_chh_uzb_ind_mol_sod_fbf_alb_swt_mnd_ven_lat_bam	0.445521774554338	1.03693256515444	0.302455926184592
127	spa_vie_prs_knd_yor_tur_kor_chh_tsn_ger_owc_rom_anl_ita_dyu_igb_geo_lat_dgb_por_tag_scr_tml_tig_bam_azi_qcu_ben_cic_guj_est_mao_swt_mnd_amh_cze_akn_sod_lit_ven_heb_nor_bem_grk_ctl_cnt_eng_krd_mly_hau_pol_sid_swe_mol_fbf_hin_lda_afr_ukr_ses_moo_wly_swa_mlt_ind_tha_aeg_fre_slo_arw_pan_aze_rus_zul_sun_dut_mcd_svk_amr_alb_xho_fin_ewe_bul_bos_tsw_urd_jav_gam_uzb_jpn_glc_hun_bsq_bat	-0.589930477358786	-1.52737668152998	0.130061408509827
128	fin_yor_ger_bul_ses_alb_mly_akn_qcu_amh_moo_ita_dgb_uzb_bat_cnt_anl_rom_lit_lda_pol_fbf_aeg_spa_tag_hau_por_mlt_tsw_pan_owc_ben_afr_heb_urd_swe_ind_swt_cic_hin_tml_mcd_zul_xho_cze_kor_svk_hun_tsn_guj_krd_prs_vie_igb_tur_knd_eng_bsq_scr_ewe_azi_dut_lat_amr_sid_gam_ctl_tha_est_grk_geo_swa_chh_ven_fre_rus_nor_dyu_ukr_wly_mol_slo_mao_arw_mnd_glc_sun_aze_bam_bos_tig_jpn_sod_bem_jav	NA	NA	NA
129	azi_bsq_amr_slo_anl_mao_ita_ven_glc_bul_tur_sun_hau_aeg_tsn_ger_mcd_tig_akn_svk_amh_ewe_hun_igb_uzb_dyu_tml_heb_swt_mnd_ctl_arw_mlt_eng_pan_afr_alb_knd_kor_tsw_krd_fbf_pol_gam_sod_wly_grk_moo_swa_ses_qcu_fin_geo_mly_spa_tag_por_jav_lat_prs_guj_ukr_est_jpn_yor_lit_bem_dut_fre_vie_lda_sid_xho_owc_cic_zul_ben_swe_rus_ind_urd_bos_tha_cze_aze_mol_dgb_scr_bam_nor_bat_cnt_rom_chh_hin	-0.260696952953442	-0.625050205703114	0.533468775832007
130	anl_cnt_xho_hin_uzb_est_gam_pol_bsq_jpn_swa_azi_ctl_amh_dyu_nor_bem_dut_swe_scr_tha_hun_ewe_akn_cic_tur_fin_rus_ita_spa_zul_qcu_tml_bos_por_alb_sun_ind_ben_geo_mly_svk_sod_krd_mlt_mao_ger_mcd_arw_owc_rom_sid_ses_ukr_yor_afr_mnd_cze_ven_jav_heb_tsw_fre_prs_hau_lda_chh_knd_eng_bat_grk_lat_tsn_kor_tag_amr_aeg_bam_wly_lit_tig_igb_pan_bul_swt_fbf_glc_guj_moo_slo_urd_aze_mol_dgb_vie	0.186340124393369	0.488606188768163	0.626270727079577
131	tur_alb_dgb_cze_chh_lda_ctl_mnd_pol_ewe_bsq_rom_bat_gam_por_mol_moo_mcd_jav_rus_mao_lat_bul_tml_zul_fbf_sun_mly_prs_knd_ger_igb_krd_dut_aeg_cnt_nor_svk_bos_est_tha_tig_sod_tag_dyu_vie_kor_glc_pan_ses_ukr_bem_heb_uzb_eng_qcu_tsw_tsn_swt_owc_anl_cic_bam_sid_lit_mlt_azi_urd_fin_xho_fre_wly_afr_scr_swe_slo_amr_arw_hin_hun_ita_guj_ind_akn_yor_ven_spa_hau_ben_swa_jpn_grk_amh_aze_geo	0.353023382845067	0.958819231473222	0.340135904622567
132	ind_alb_spa_gam_azi_dgb_ven_prs_nor_uzb_bem_fre_cze_fbf_ses_krd_dut_cnt_sod_tml_amh_aeg_pan_owc_lda_wly_aze_heb_svk_grk_moo_xho_amr_bam_geo_sid_mly_pol_knd_guj_zul_jav_hin_eng_swe_lat_afr_rus_dyu_arw_ben_igb_tag_qcu_ctl_akn_glc_ita_ewe_tsw_hau_tsn_chh_swt_mao_slo_mnd_kor_por_anl_vie_swa_est_bul_tha_tur_ukr_yor_lit_ger_bos_urd_cic_bsq_bat_mlt_tig_fin_hun_rom_scr_jpn_mol_sun_mcd	-0.32602859415043	-0.769959094058383	0.443275552782571
133	pol_ven_mcd_moo_rom_hau_knd_glc_mao_akn_mnd_igb_est_svk_swa_pan_tha_swt_amh_fbf_cnt_tag_nor_geo_gam_rus_aze_tig_lit_ita_tur_amr_eng_ukr_hin_vie_owc_alb_jav_hun_dyu_arw_spa_xho_ses_krd_cic_ger_fre_guj_grk_ewe_tsn_dut_tsw_mol_aeg_prs_urd_bul_wly_bsq_ind_lda_por_bem_scr_cze_chh_heb_fin_bos_bam_uzb_kor_dgb_tml_ctl_slo_sid_anl_qcu_yor_mly_bat_ben_sod_sun_swe_jpn_zul_azi_afr_mlt_lat	0.362231051748548	0.954311066623513	0.342400152916435
134	ind_grk_cze_dyu_pan_urd_anl_ses_ben_jpn_azi_mly_lat_alb_vie_hun_qcu_dgb_jav_mol_mao_ita_ven_mcd_hin_aze_tur_prs_spa_dut_tig_guj_sun_zul_tsn_fin_arw_geo_igb_bul_mlt_pol_hau_gam_fbf_akn_chh_moo_nor_ger_cnt_amr_owc_est_bos_yor_rus_krd_ctl_eng_rom_sod_slo_cic_bem_tml_fre_xho_mnd_ewe_kor_bat_por_heb_amh_wly_sid_tsw_ukr_lda_scr_uzb_tag_lit_tha_knd_svk_glc_swt_afr_aeg_swe_bam_swa_bsq	0.865499101741445	1.93013154871081	0.0566376477113646
135	pan_bam_rom_scr_lda_dyu_tsw_ven_jav_bul_sid_nor_mol_por_krd_bos_dgb_sod_tha_dut_eng_knd_mao_mly_gam_grk_bem_rus_tml_akn_alb_qcu_xho_svk_amh_fin_yor_afr_tig_ses_urd_zul_ewe_sun_kor_amr_est_hun_cnt_arw_hau_swt_chh_spa_ben_vie_fbf_igb_slo_ger_owc_tur_azi_tag_anl_bsq_fre_geo_lit_ukr_swa_moo_pol_guj_jpn_heb_uzb_ctl_bat_aeg_ind_mnd_cic_hin_prs_aze_mlt_mcd_cze_glc_swe_wly_ita_lat_tsn	-0.937721283406732	-2.39943979706305	0.0184139608764233
136	afr_ctl_sid_mly_bat_ewe_heb_zul_scr_pan_mcd_owc_mol_lit_ses_moo_lda_ben_aeg_qcu_xho_urd_uzb_kor_fbf_dut_igb_ita_alb_bul_mnd_tml_mao_mlt_tur_chh_bsq_hun_azi_eng_dgb_anl_jav_hin_hau_cnt_cic_wly_geo_fin_swa_dyu_bam_spa_glc_knd_nor_jpn_tig_tsw_pol_sod_ukr_tsn_grk_sun_swe_tag_prs_krd_ind_arw_rom_amr_slo_bos_gam_swt_guj_lat_tha_ven_aze_est_ger_amh_vie_svk_fre_yor_cze_bem_rus_akn_por	-0.574829379530341	-1.34229390615429	0.182768332741031
137	tml_scr_svk_slo_zul_lat_nor_kor_ger_aze_sun_dyu_ind_jpn_xho_cze_ukr_ctl_hin_sod_fre_hau_mol_dut_amh_bat_akn_tur_mnd_mly_gam_pol_swa_uzb_mcd_swe_grk_chh_glc_azi_bos_rus_fbf_heb_aeg_moo_sid_por_bsq_ven_ses_est_alb_lda_bul_igb_dgb_bam_pan_ben_vie_ita_knd_qcu_cnt_yor_ewe_fin_owc_rom_jav_tha_arw_prs_amr_hun_spa_geo_lit_wly_tig_mlt_tag_urd_swt_bem_tsw_tsn_guj_krd_afr_eng_mao_cic_anl	-0.390047665004539	-0.964872664614379	0.337110912391566
138	ben_knd_ctl_ind_svk_guj_jav_bos_sun_mao_tsw_vie_bem_swa_qcu_heb_mol_bul_ewe_sod_hun_tig_yor_pol_bam_dyu_akn_hin_afr_ukr_arw_eng_tml_swt_mlt_tha_dut_chh_dgb_urd_geo_aze_tur_swe_zul_anl_krd_scr_sid_cze_rus_lat_fre_bat_prs_cic_gam_amr_jpn_pan_cnt_por_tag_slo_bsq_ven_wly_ger_ses_spa_igb_aeg_alb_azi_amh_nor_rom_moo_est_fin_kor_xho_grk_hau_glc_ita_mnd_lit_mly_lda_uzb_owc_tsn_mcd_fbf	-0.174778715859528	-0.415814589714036	0.678503609830759
139	tsw_arw_tur_heb_pan_eng_owc_sun_anl_spa_ind_aeg_bos_hun_krd_swe_azi_lat_fre_ses_slo_knd_hau_swt_afr_cnt_sid_por_tha_nor_fbf_svk_ven_grk_mly_guj_jpn_sod_glc_lit_gam_amr_zul_xho_tsn_bat_tml_ita_chh_fin_vie_kor_ctl_hin_bem_ukr_igb_cic_amh_ger_bam_mao_alb_wly_mol_mcd_bsq_tag_uzb_mnd_bul_qcu_akn_geo_scr_dut_yor_pol_swa_ben_est_lda_ewe_mlt_moo_urd_cze_dyu_rom_aze_jav_rus_tig_prs_dgb	-0.153180774092749	-0.348575260059529	0.728196083436643
140	swa_gam_aeg_sod_tsw_spa_mao_por_zul_glc_azi_lda_lit_ses_tml_sid_tha_amr_bul_rus_tsn_kor_sun_ben_swt_ger_fin_fre_cic_urd_swe_rom_dyu_yor_mly_moo_tag_slo_chh_mnd_eng_fbf_arw_afr_tig_tur_bam_jav_cnt_bem_bat_bos_uzb_heb_akn_lat_anl_nor_igb_cze_knd_jpn_dut_alb_geo_hin_ita_ven_wly_krd_aze_ctl_bsq_ind_amh_xho_pol_mol_hau_mlt_vie_hun_svk_qcu_est_owc_dgb_pan_grk_prs_mcd_ewe_scr_guj_ukr	0.763729338023696	1.76108043294845	0.081511686364954
141	fre_tsw_jpn_tml_amh_dut_ukr_cnt_pan_aeg_zul_anl_azi_ger_mly_aze_ind_fin_arw_akn_mcd_knd_rus_qcu_kor_prs_lat_pol_hin_dgb_svk_guj_chh_lit_yor_afr_est_wly_por_bam_swe_lda_grk_sod_hun_slo_bat_mol_bem_bsq_glc_gam_eng_ben_ewe_mlt_cze_sun_ses_urd_heb_geo_krd_scr_rom_tur_uzb_nor_swa_jav_tig_dyu_alb_swt_tsn_sid_hau_fbf_owc_bos_spa_moo_vie_mao_ctl_tag_amr_ven_cic_bul_tha_mnd_xho_igb_ita	0.300705926308946	0.798165268636882	0.426808038691684
142	anl_ctl_xho_glc_amh_fbf_mly_owc_swt_ita_wly_bos_tur_bul_dgb_alb_arw_cnt_bam_mol_uzb_spa_rom_sod_dyu_pan_gam_urd_por_lda_scr_ewe_ben_grk_jav_lit_kor_ukr_krd_hau_mnd_geo_slo_eng_ses_igb_tml_amr_tig_cze_svk_mcd_tsn_guj_hin_tag_cic_vie_azi_aeg_swe_pol_akn_ger_fre_zul_tsw_dut_aze_lat_ven_nor_qcu_hun_bem_swa_prs_yor_moo_est_mao_knd_bat_mlt_sun_bsq_jpn_rus_sid_fin_heb_tha_chh_afr_ind	-0.648535282992733	-1.78537730585038	0.0774600650609919
143	est_kor_mcd_nor_cic_dyu_alb_mly_spa_uzb_yor_wly_igb_urd_ita_grk_afr_jav_ind_swt_hau_dut_tsn_guj_owc_vie_ger_moo_arw_akn_tsw_bul_knd_bos_heb_lit_glc_geo_mnd_prs_eng_por_swe_sun_ctl_bat_ben_sod_mao_gam_aeg_ewe_pan_scr_bem_hun_zul_svk_xho_bam_anl_chh_fin_rus_amh_fre_tha_pol_lda_tig_hin_amr_aze_dgb_tur_ven_bsq_lat_mol_jpn_azi_tag_rom_tml_qcu_fbf_swa_sid_ses_ukr_cze_mlt_krd_slo_cnt	-0.212444728947399	-0.551100693089633	0.582886233855609
144	heb_fin_dyu_sun_bul_nor_slo_lit_yor_pol_dgb_bem_bsq_akn_sid_owc_moo_azi_fre_jav_alb_ukr_cnt_grk_prs_aze_mnd_tha_swa_mlt_zul_amh_jpn_uzb_xho_krd_mcd_eng_bam_tsw_qcu_amr_afr_wly_ind_hau_ses_glc_igb_bat_aeg_tur_chh_arw_tsn_dut_est_ven_hin_geo_hun_spa_vie_sod_swt_pan_cze_fbf_urd_kor_guj_tag_swe_ewe_ita_ctl_ger_svk_mol_scr_anl_rom_lda_tig_bos_ben_por_gam_tml_cic_mly_knd_mao_rus_lat	0.0377651051694635	0.100246738250898	0.920364231393099
145	spa_knd_geo_fin_zul_tml_bos_lda_bam_mly_ukr_hin_por_jpn_guj_fbf_bul_uzb_cic_lat_tur_slo_nor_ewe_hau_chh_gam_mcd_arw_qcu_mnd_tig_moo_rom_tag_sun_svk_hun_ind_igb_bat_scr_sod_anl_dut_aeg_est_glc_yor_fre_rus_sid_azi_prs_cnt_xho_swe_wly_kor_mlt_urd_vie_pol_swt_ses_tha_jav_amr_mao_afr_mol_akn_swa_krd_lit_dgb_tsw_ctl_amh_grk_cze_bem_ben_bsq_dyu_tsn_ita_owc_ger_heb_ven_eng_alb_aze_pan	0.64236094274576	1.49390960613411	0.138584460996618
146	anl_scr_heb_grk_hun_swe_urd_ctl_tml_mly_chh_igb_por_rom_zul_bsq_ger_afr_mol_glc_lit_bat_sid_tha_bos_bam_xho_ukr_sun_swt_owc_guj_tig_knd_fbf_yor_est_moo_wly_ses_fre_fin_krd_pan_tur_arw_prs_rus_cze_svk_kor_swa_nor_mcd_ita_ven_vie_hau_bem_jpn_mlt_alb_dut_ben_mnd_gam_tag_ind_lat_hin_azi_sod_dgb_cic_tsn_geo_amr_aeg_akn_slo_ewe_qcu_tsw_bul_aze_eng_mao_lda_pol_uzb_amh_jav_cnt_dyu_spa	0.050501626064505	0.125070448311408	0.900737737389989
147	ita_knd_dut_mcd_fre_cnt_prs_ukr_spa_slo_dyu_amr_owc_tig_amh_bam_pan_grk_mnd_kor_fbf_dgb_aeg_heb_ger_est_xho_moo_sid_jav_wly_pol_sun_vie_rus_akn_tur_geo_glc_swt_lat_tsw_anl_eng_mol_bul_ven_tag_ewe_tsn_lda_qcu_hun_lit_nor_mly_tha_mlt_tml_svk_urd_ben_hau_bat_krd_swe_yor_bsq_ind_rom_ctl_cze_uzb_hin_bem_bos_aze_arw_igb_mao_gam_ses_cic_por_azi_afr_zul_sod_scr_guj_alb_swa_fin_chh_jpn	0.251211694574865	0.664650945214591	0.507918520541927
148	por_aze_tur_amh_hin_sid_ewe_arw_mlt_bam_bul_ven_tha_prs_qcu_pol_mol_mao_lat_glc_aeg_urd_pan_rus_lda_vie_swt_tml_fin_bos_nor_xho_hun_swe_grk_swa_ben_azi_zul_yor_svk_bem_lit_wly_gam_jav_krd_hau_ind_ukr_fre_tsw_mnd_jpn_cic_moo_heb_scr_anl_fbf_sun_uzb_akn_mly_dut_alb_rom_chh_amr_tsn_guj_cnt_bat_eng_tig_dgb_kor_geo_knd_spa_dyu_ses_slo_ita_igb_sod_mcd_bsq_ger_est_ctl_tag_afr_owc_cze	-0.786594859416261	-1.82652059417559	0.0709800730177808
149	spa_prs_mlt_ger_tml_tur_urd_ind_ukr_tha_dut_lat_qcu_svk_sid_ses_fin_jav_ewe_nor_knd_heb_sun_cic_slo_fbf_cnt_dyu_fre_cze_hun_igb_uzb_bsq_dgb_rus_krd_zul_lit_ven_amh_ita_tig_arw_por_est_guj_bam_mao_moo_gam_rom_jpn_mol_sod_owc_amr_anl_eng_hau_hin_scr_mly_swe_azi_aeg_bat_vie_afr_chh_alb_geo_swa_ctl_wly_lda_mnd_tsn_mcd_aze_akn_grk_pan_glc_bos_yor_bul_ben_tsw_xho_bem_kor_pol_tag_swt	-0.606062292173523	-1.49889999319531	0.137286503645773
150	bul_fbf_bam_ses_alb_scr_ben_sun_lat_svk_geo_heb_cze_tml_swt_jav_owc_por_kor_igb_arw_lit_dgb_yor_vie_krd_akn_prs_slo_amh_gam_ewe_rus_bem_tsn_aeg_spa_hin_bsq_aze_swe_mcd_qcu_chh_ukr_sid_bos_bat_xho_moo_glc_dut_afr_mnd_hun_mlt_knd_mol_ger_ven_hau_pan_tur_dyu_lda_swa_mao_azi_nor_pol_guj_tsw_tha_mly_jpn_eng_zul_sod_fre_est_fin_grk_ind_cnt_uzb_ita_wly_tig_rom_ctl_amr_cic_urd_tag_anl	-0.0788008325399996	-0.189468152578895	0.850138816821025
151	zul_dgb_qcu_uzb_tha_pol_ukr_eng_swa_svk_sod_amh_swe_bam_urd_guj_afr_mly_nor_arw_fbf_hun_kor_xho_cnt_jpn_aze_anl_tsn_dyu_bsq_mlt_fin_lda_gam_akn_amr_ger_mol_wly_aeg_lat_cic_pan_glc_sid_rus_owc_tml_hin_por_heb_rom_slo_yor_sun_dut_chh_hau_mnd_mao_ind_krd_alb_jav_est_lit_mcd_tag_prs_bem_knd_geo_grk_azi_bat_fre_bul_vie_tur_igb_moo_ben_bos_ewe_ses_cze_tsw_ven_swt_scr_spa_ita_tig_ctl	-0.557740359811205	-1.28952845465601	0.200412241042227
152	heb_igb_pan_bem_aeg_ses_mcd_ctl_tig_xho_glc_tml_fin_gam_svk_slo_bsq_afr_cic_lit_jpn_amh_yor_swt_bat_uzb_mao_tur_por_mlt_krd_spa_owc_azi_knd_grk_urd_nor_tsw_rom_bos_mly_hau_ger_arw_sid_bam_akn_lat_mol_sun_tag_tsn_tha_ben_est_rus_cze_sod_mnd_swe_dgb_qcu_fbf_dut_anl_ewe_lda_aze_pol_guj_dyu_fre_wly_ven_geo_ita_eng_ind_moo_ukr_hun_kor_alb_vie_jav_hin_cnt_zul_prs_bul_chh_scr_swa_amr	0.256923848348685	0.648900747319268	0.518001767204979
153	mnd_cic_cze_bat_akn_cnt_swt_ukr_yor_mlt_swa_tsw_amh_spa_bem_zul_jav_urd_prs_chh_mly_scr_por_lit_mao_owc_ita_bos_fbf_fin_bam_moo_jpn_knd_tag_amr_geo_heb_dgb_hun_kor_hin_ven_bul_pan_tig_aze_dyu_sid_aeg_pol_afr_sun_swe_rus_ses_krd_tsn_grk_ind_dut_ctl_svk_alb_vie_guj_xho_igb_glc_tur_ger_anl_tml_azi_est_arw_ben_bsq_hau_tha_fre_nor_mol_rom_mcd_ewe_uzb_gam_wly_qcu_lat_eng_slo_sod_lda	0.365968012861208	0.969636851652671	0.334742573152408
154	azi_akn_lat_tml_hau_aeg_tur_swe_slo_svk_rus_scr_ita_sid_est_tag_urd_bul_dgb_alb_grk_qcu_swa_cnt_mlt_prs_uzb_hun_ger_chh_geo_fbf_bat_tsw_dut_jpn_kor_amh_anl_knd_zul_afr_igb_vie_sun_pol_ukr_lit_tig_bem_cze_por_glc_mly_tha_amr_wly_nor_bsq_spa_moo_guj_ind_yor_dyu_jav_ses_mao_krd_eng_pan_mnd_fin_gam_bam_ven_hin_xho_ctl_rom_mcd_tsn_ben_cic_owc_fre_lda_sod_heb_bos_aze_ewe_swt_mol_arw	-0.0260647038843179	-0.0639631719107739	0.949136834795419
155	spa_slo_arw_hun_tur_chh_svk_geo_bat_fbf_hin_mly_mao_dut_xho_bul_fin_krd_hau_kor_tsn_aeg_dgb_ses_cic_eng_gam_jav_lat_ewe_bos_tsw_swa_mcd_ctl_ukr_ven_amh_pan_cnt_rus_prs_mlt_glc_tml_azi_vie_heb_ind_aze_qcu_grk_jpn_owc_afr_ben_dyu_por_mol_zul_moo_mnd_guj_lda_lit_fre_sid_bem_akn_tha_knd_nor_uzb_anl_swt_ita_ger_yor_est_bam_pol_sun_tig_scr_bsq_igb_rom_sod_alb_tag_swe_cze_urd_wly_amr	-0.311836515248241	-0.801588245409987	0.42483456186597
156	heb_yor_hin_mly_chh_ind_anl_cnt_mnd_swe_ctl_prs_sod_scr_aeg_hun_owc_guj_lit_afr_pol_gam_fbf_pan_ven_sid_cic_wly_igb_fre_mlt_glc_por_lda_krd_zul_knd_grk_tml_tur_urd_mao_azi_dgb_swt_akn_rom_svk_tag_swa_amh_eng_est_cze_jav_ita_kor_mol_amr_dyu_sun_lat_bsq_uzb_geo_mcd_bem_nor_bul_bam_tig_rus_bat_moo_ben_jpn_bos_spa_ewe_tsw_hau_ger_vie_aze_arw_tsn_qcu_slo_ukr_xho_alb_tha_fin_dut_ses	-0.492651900523991	-1.32932448802677	0.186992726943084
157	hun_mlt_qcu_owc_gam_xho_guj_swe_mly_lda_fin_cnt_slo_mnd_tsw_fre_pan_arw_bul_tag_swt_spa_cic_heb_dgb_bos_aeg_tig_sun_dut_amh_geo_igb_kor_ewe_ctl_mol_uzb_prs_jav_sod_swa_ben_nor_zul_chh_rus_hin_est_yor_bam_ger_ses_scr_bat_jpn_aze_glc_mcd_knd_tur_azi_ind_bem_fbf_cze_amr_dyu_hau_tml_bsq_krd_urd_ven_svk_lit_vie_grk_ita_pol_ukr_rom_tha_afr_eng_por_wly_lat_tsn_mao_alb_anl_sid_akn_moo	0.183379281844346	0.41803135124535	0.67688785410355
158	kor_mcd_cic_swe_anl_scr_mnd_fre_ewe_grk_glc_pol_sun_owc_hin_ind_swa_ben_xho_lda_hun_est_ven_bat_ukr_guj_sid_eng_zul_aeg_dut_amr_jpn_swt_heb_bem_tha_wly_uzb_por_mlt_krd_qcu_lit_tig_tsn_ger_mao_slo_fbf_geo_vie_cze_aze_bsq_tml_bul_prs_arw_nor_yor_bos_ses_rom_amh_dgb_sod_azi_afr_lat_fin_rus_tur_gam_urd_jav_akn_knd_svk_tag_bam_ita_pan_dyu_ctl_alb_mol_chh_mly_igb_spa_moo_hau_cnt_tsw	0.263159167006563	0.685225158699568	0.494906263260825
159	urd_heb_sid_tur_ger_rom_pan_est_fbf_swt_tsn_pol_kor_grk_cic_tag_mao_dyu_hau_bos_nor_igb_ind_svk_alb_lit_geo_vie_ben_fin_tig_bsq_azi_ses_swa_tha_akn_mly_ukr_bat_tsw_mlt_cnt_sun_uzb_lda_knd_qcu_arw_jpn_amr_cze_afr_aeg_prs_sod_mcd_hin_scr_bem_ewe_chh_gam_moo_amh_ctl_bam_eng_hun_fre_anl_dgb_xho_aze_ita_krd_mnd_wly_yor_tml_swe_glc_slo_owc_mol_ven_lat_jav_por_zul_dut_spa_rus_bul_guj	0.11808419110001	0.278793769395001	0.781022086179595
160	wly_nor_akn_pol_amr_guj_fin_svk_lit_zul_fbf_arw_tsn_bos_tha_qcu_amh_hau_dgb_cnt_ven_ukr_aze_ses_prs_mao_geo_urd_jav_yor_bul_chh_pan_anl_hun_uzb_sid_fre_sod_afr_dut_glc_ewe_tml_azi_ita_alb_owc_mnd_xho_bat_rom_swe_mlt_sun_tur_vie_spa_bam_cic_scr_heb_moo_swa_tsw_igb_hin_eng_slo_cze_tag_lat_lda_gam_kor_ctl_ger_est_ben_jpn_mcd_bem_knd_krd_mly_grk_tig_dyu_bsq_ind_swt_aeg_por_rus_mol	0.276775116282497	0.667619043675509	0.506030136358504
161	ses_anl_ben_fbf_slo_akn_alb_wly_tig_xho_bem_pol_lat_lda_svk_swa_ewe_vie_ven_dgb_bat_rom_urd_gam_jav_sod_tha_eng_guj_qcu_nor_scr_azi_tag_cic_arw_aze_mly_knd_amr_sun_uzb_por_ukr_sid_est_mcd_jpn_mnd_hun_krd_mol_yor_lit_fin_cze_heb_fre_bsq_amh_ind_bam_afr_spa_tur_swt_aeg_ctl_dyu_dut_cnt_pan_kor_igb_rus_tsw_mlt_swe_geo_tml_mao_moo_tsn_chh_ita_grk_prs_owc_glc_bos_ger_hin_bul_hau_zul	-0.592779726309761	-1.44527407267435	0.151742181817594
162	swa_dyu_aeg_sid_tha_slo_svk_owc_gam_tig_tur_tag_mol_hin_lit_ven_guj_mao_mnd_jpn_moo_mly_ses_qcu_wly_scr_prs_bos_dgb_cic_mlt_tsw_vie_ita_uzb_jav_fre_rom_spa_sun_knd_urd_hun_azi_mcd_cze_akn_swe_por_grk_yor_zul_fin_lat_bsq_ger_alb_igb_ewe_eng_hau_bul_geo_dut_cnt_bem_xho_chh_pol_glc_amr_swt_tml_est_ben_kor_sod_anl_afr_amh_heb_pan_ind_bam_arw_aze_fbf_bat_nor_ctl_krd_rus_ukr_tsn_lda	0.536148376024327	1.39647740156531	0.165894852300877
163	slo_xho_mcd_akn_est_bos_heb_fbf_sid_bem_kor_ind_pol_lat_amh_swt_arw_zul_urd_scr_mnd_fre_tig_dut_ven_ewe_ses_bam_rus_lit_bul_igb_geo_uzb_fin_mly_owc_qcu_cic_lda_chh_jav_vie_tag_pan_sun_knd_swe_tur_afr_jpn_gam_por_tha_cnt_nor_mol_glc_sod_krd_anl_rom_alb_cze_svk_ukr_mlt_swa_dgb_guj_tsw_dyu_wly_yor_tml_bsq_moo_eng_prs_bat_ben_amr_azi_hin_grk_aeg_ger_ctl_hun_mao_hau_spa_ita_tsn_aze	0.278145005790561	0.768692725524686	0.444023448613232
164	hun_alb_amr_cic_akn_geo_cze_dyu_fbf_uzb_owc_tml_heb_mol_ben_ctl_zul_dgb_anl_knd_vie_jav_swe_rus_igb_jpn_aeg_hin_tur_guj_bam_kor_grk_ind_hau_cnt_por_amh_ven_azi_lda_ewe_ita_moo_lit_chh_sid_arw_gam_swa_slo_xho_sod_mao_spa_fre_nor_mly_pan_sun_krd_aze_mcd_mnd_lat_tsw_svk_bat_swt_ukr_bul_tig_yor_tsn_urd_ger_glc_fin_ses_pol_bos_eng_bem_tag_rom_scr_bsq_dut_prs_afr_qcu_tha_mlt_est_wly	0.0125721839628699	0.0290876847140874	0.976856987880948
165	aze_geo_swe_tig_moo_scr_tsw_ukr_uzb_heb_akn_mlt_wly_svk_yor_spa_mcd_lit_jav_mnd_est_chh_bsq_cnt_lda_jpn_slo_grk_fre_zul_ger_ita_por_bam_krd_vie_ben_bem_tsn_prs_anl_sid_sun_bos_bul_arw_xho_guj_alb_swt_dyu_amr_hun_nor_mol_mly_pol_knd_rom_rus_tag_lat_eng_sod_fin_dut_tha_glc_ctl_bat_dgb_fbf_ewe_hau_qcu_igb_hin_azi_swa_tur_cic_afr_urd_gam_tml_ind_ven_aeg_owc_pan_ses_mao_kor_cze_amh	-0.256124192930956	-0.573943510046033	0.567391548123515
166	glc_sid_jpn_rom_grk_bat_mao_lda_anl_tur_swe_cnt_tig_owc_bul_slo_tha_bos_est_akn_gam_tag_nor_vie_ctl_por_moo_prs_mly_lit_alb_swt_mcd_urd_hin_aeg_bsq_jav_mlt_ses_lat_guj_eng_chh_ukr_qcu_spa_ven_svk_ger_ewe_heb_tsn_sun_ita_xho_cic_fbf_wly_uzb_fre_bam_tsw_igb_dyu_yor_mnd_zul_kor_mol_dgb_geo_krd_aze_amr_amh_sod_fin_knd_hun_azi_scr_cze_pan_rus_arw_swa_bem_dut_ind_tml_pol_afr_hau_ben	0.233646178008296	0.534236928901323	0.594452427925477
167	igb_pan_bos_ses_azi_fin_dut_bam_mol_bem_heb_tag_aeg_rus_xho_vie_prs_tig_tsn_hun_ind_swt_jav_mcd_ukr_hau_glc_urd_svk_uzb_ita_ewe_scr_sod_mly_cze_spa_akn_qcu_slo_mlt_nor_dyu_knd_pol_mao_geo_guj_bsq_lit_ven_moo_mnd_ger_est_rom_zul_lda_yor_sid_chh_fbf_arw_alb_tha_afr_bul_cic_aze_swa_bat_lat_por_cnt_ctl_owc_gam_jpn_tml_tur_wly_amr_hin_tsw_swe_grk_ben_fre_anl_sun_dgb_kor_eng_krd_amh	-0.261657200335739	-0.701073352527217	0.485007748252558
168	tml_moo_tig_spa_sid_zul_afr_por_lat_dyu_mlt_amr_swa_tur_fre_aeg_ukr_cze_bul_owc_akn_ger_lda_sun_grk_uzb_prs_ben_azi_xho_heb_igb_bem_fbf_ewe_bsq_cnt_chh_bat_mly_dgb_cic_tha_vie_ita_hau_ind_mol_ven_est_guj_aze_amh_anl_tsw_alb_eng_hin_scr_jpn_mcd_ctl_mnd_nor_jav_bam_hun_pan_glc_tag_qcu_geo_rom_urd_bos_lit_pol_tsn_kor_slo_gam_ses_swe_mao_svk_swt_yor_krd_sod_fin_wly_knd_rus_arw_dut	-0.340097310348697	-0.891805027652322	0.374799049449563
169	vie_mlt_tsw_owc_tml_sid_moo_kor_swt_fbf_xho_bat_lda_aze_slo_chh_bul_dgb_geo_zul_mcd_ven_mly_knd_ben_prs_igb_ind_lat_ewe_cze_tig_nor_guj_mao_afr_svk_fin_dyu_est_jpn_tur_krd_rus_ger_yor_jav_wly_swa_amh_hun_qcu_scr_anl_fre_alb_heb_tag_spa_tsn_lit_sod_pol_uzb_hin_mnd_amr_bsq_ctl_ita_grk_rom_mol_dut_ukr_urd_por_swe_akn_aeg_hau_eng_ses_tha_bam_cnt_sun_pan_glc_bos_cic_azi_bem_arw_gam	0.370629416334397	0.853728439162849	0.395449117135615
170	mcd_mnd_wly_pan_tsw_dgb_ita_bos_tig_igb_mao_ses_bat_lda_krd_zul_amh_fbf_urd_arw_hun_scr_tur_yor_tml_aeg_guj_rus_amr_ctl_glc_tag_gam_swa_spa_ven_jav_por_tsn_sod_chh_uzb_anl_cnt_azi_mol_nor_mly_swe_hau_dyu_xho_aze_jpn_ewe_dut_eng_bul_ben_svk_cic_swt_lit_knd_prs_slo_qcu_cze_bam_ukr_ind_grk_kor_ger_fre_moo_fin_vie_sun_rom_tha_est_bsq_afr_sid_lat_bem_alb_akn_heb_geo_pol_hin_mlt_owc	NA	NA	NA
171	hin_mly_fin_spa_ita_igb_akn_mao_fre_chh_por_krd_alb_mol_moo_aze_ewe_ukr_zul_kor_arw_wly_fbf_tsw_uzb_pan_bat_mnd_amr_azi_lit_cze_yor_sid_rom_cic_sod_hun_swa_jav_mlt_svk_ven_rus_xho_heb_ind_sun_bem_mcd_cnt_geo_swt_bos_ctl_afr_guj_pol_vie_nor_tur_gam_hau_ses_aeg_tml_bul_jpn_slo_swe_bam_bsq_tig_tag_est_dgb_knd_urd_dut_lda_owc_lat_glc_grk_ben_tsn_prs_tha_ger_scr_anl_dyu_eng_amh_qcu	0.0100458028287763	0.0256601745536219	0.979583369828904
172	swa_cze_lda_hun_aze_urd_zul_swt_jav_sid_grk_dyu_swe_tig_ind_owc_mly_krd_ben_kor_dut_heb_ger_mao_ewe_azi_glc_aeg_nor_bul_yor_tml_mcd_tsw_pan_moo_xho_ita_bos_ctl_sod_alb_hau_tsn_cic_afr_gam_cnt_prs_rus_mlt_bam_lat_bat_vie_eng_hin_anl_akn_dgb_ses_spa_fbf_fre_pol_sun_mnd_fin_tag_rom_ukr_amh_ven_bem_guj_mol_lit_tha_por_igb_chh_bsq_svk_amr_knd_tur_arw_qcu_slo_geo_uzb_scr_jpn_wly_est	0.29239005070844	0.66840440603618	0.50553109644144
173	afr_lat_wly_por_prs_glc_mnd_urd_geo_sun_xho_heb_jpn_arw_eng_akn_tml_tur_vie_slo_ben_tig_bat_aeg_kor_uzb_tsw_mly_alb_bul_dgb_rom_moo_lda_hun_cic_bem_aze_nor_amh_ger_ses_zul_owc_rus_tag_swt_tha_cze_krd_knd_hau_qcu_scr_bam_ewe_chh_mol_ind_hin_spa_est_swe_mcd_cnt_ukr_dut_anl_fbf_mao_lit_bos_jav_bsq_tsn_fin_pan_ven_grk_sod_svk_gam_yor_sid_azi_amr_mlt_ctl_dyu_guj_fre_swa_pol_ita_igb	0.0196649917358755	0.0478736626358509	0.961919588593594
174	geo_akn_spa_ukr_cnt_bsq_anl_qcu_por_bos_aze_ewe_fbf_azi_gam_dyu_bul_swt_arw_tig_afr_pan_urd_sid_jpn_vie_grk_ben_nor_swe_lda_igb_ger_mlt_guj_kor_krd_rom_amr_cze_fre_bam_tml_tag_jav_ita_bem_chh_xho_scr_knd_heb_mol_slo_yor_tsn_uzb_alb_cic_sod_est_aeg_eng_swa_owc_tur_glc_dgb_tsw_lit_zul_hin_wly_moo_bat_fin_ctl_tha_dut_lat_ind_pol_hun_svk_mao_ven_sun_hau_mcd_ses_mly_rus_prs_mnd_amh	-0.531177699503356	-1.30402507706019	0.195443440304585
175	vie_eng_tig_grk_bul_est_kor_owc_ben_swe_krd_alb_slo_glc_bem_spa_gam_zul_dgb_dut_tha_yor_rus_fbf_anl_tml_jav_bos_tsw_tsn_cze_fre_nor_ger_sid_swt_aeg_ita_aze_hau_amh_fin_prs_mlt_wly_mao_scr_moo_dyu_bam_cnt_swa_tag_igb_pol_arw_akn_xho_tur_sod_hun_pan_ind_mcd_heb_geo_knd_lat_qcu_azi_chh_uzb_ctl_afr_hin_mly_mnd_ses_bsq_lda_jpn_rom_por_ven_bat_ewe_urd_mol_amr_guj_ukr_cic_sun_svk_lit	0.0669678254126658	0.171066934076486	0.864542783011982
176	mcd_fbf_ger_glc_rus_krd_pol_knd_ses_pan_spa_cze_amh_ewe_sid_tur_bsq_vie_mly_fre_bem_prs_cic_dyu_mlt_arw_scr_owc_swa_yor_bat_dut_tag_gam_sun_dgb_amr_qcu_bul_tml_eng_chh_tha_aze_rom_mnd_nor_uzb_moo_ita_ben_slo_jav_kor_tsn_xho_swe_urd_azi_igb_lda_tig_bos_ven_aeg_ctl_fin_grk_anl_akn_est_cnt_geo_mao_svk_ind_guj_ukr_bam_heb_lit_zul_jpn_swt_wly_hun_alb_hau_hin_tsw_mol_afr_lat_por_sod	0.0401096779475933	0.0910667067782084	0.927635447633873
177	owc_fre_vie_ind_cnt_bat_aze_ger_zul_tag_urd_est_krd_hau_hun_mlt_yor_tml_qcu_slo_dgb_mnd_gam_ben_swe_fbf_arw_pan_bul_kor_jpn_hin_spa_mcd_amr_tsn_ven_nor_pol_igb_moo_ctl_chh_bam_ukr_aeg_wly_swa_cze_tur_por_scr_mly_amh_rus_afr_tha_lat_bem_sun_rom_azi_fin_sid_bsq_bos_jav_sod_eng_svk_lda_tsw_tig_knd_ses_dyu_mol_anl_ewe_uzb_heb_prs_xho_geo_cic_alb_akn_swt_mao_dut_glc_ita_grk_guj_lit	0.460625237216105	1.0731937658264	0.285961004553962
178	fre_anl_swe_qcu_ind_zul_rom_mao_kor_lat_scr_afr_lit_vie_azi_rus_dut_glc_spa_ses_krd_amh_tig_slo_cnt_geo_cze_mly_tsn_hin_ven_knd_por_est_alb_dgb_hau_mlt_moo_ben_dyu_owc_mcd_swt_swa_bat_fin_guj_lda_bul_tsw_ctl_akn_cic_aze_heb_mnd_pol_ukr_tag_jav_jpn_tml_nor_ger_fbf_amr_uzb_sod_grk_ita_tha_pan_wly_xho_svk_sid_ewe_sun_aeg_bsq_arw_tur_yor_prs_chh_urd_mol_bos_igb_eng_gam_bam_bem_hun	-0.138194107132388	-0.332285755163935	0.74042127428161
179	swt_afr_jpn_ewe_swe_anl_aze_tha_akn_owc_rom_spa_hin_est_tsn_gam_fre_hau_chh_sod_bat_azi_zul_kor_lat_swa_por_ben_bos_mao_jav_pan_dut_lda_vie_bem_ses_svk_fbf_sid_mlt_cic_tsw_prs_bul_arw_amr_qcu_xho_mnd_amh_heb_aeg_tur_geo_igb_eng_knd_fin_ukr_tag_mly_urd_moo_rus_bsq_ctl_yor_cnt_pol_cze_guj_bam_uzb_alb_ger_lit_krd_dyu_tml_ita_tig_mcd_dgb_hun_slo_sun_wly_glc_ven_nor_scr_mol_ind_grk	0.645425667093163	1.63704507953532	0.105000665322298
180	azi_tig_sid_qcu_lda_ctl_cic_mlt_dyu_ind_tur_sod_ses_mnd_ven_vie_ewe_bsq_cnt_hun_scr_ben_sun_alb_bem_slo_cze_dgb_glc_kor_swe_fre_swt_gam_hin_spa_xho_ita_guj_jav_lat_afr_bul_tag_svk_pan_fin_tsn_moo_chh_grk_jpn_mol_mly_hau_zul_tha_mao_fbf_bos_akn_bam_aze_tml_yor_krd_nor_anl_owc_bat_aeg_rom_wly_eng_urd_arw_prs_amh_dut_geo_ger_igb_heb_mcd_knd_swa_amr_lit_ukr_rus_por_uzb_tsw_est_pol	-0.289024460305965	-0.636040431416183	0.526312277111416
181	svk_lda_tur_arw_ben_swt_wly_bat_moo_cze_hun_fbf_azi_lat_prs_mnd_fre_amh_tig_sod_rus_hau_aeg_vie_owc_afr_hin_grk_por_slo_sid_krd_heb_xho_bul_ita_ven_eng_bos_bam_glc_akn_tag_knd_alb_spa_amr_tsw_cnt_igb_bsq_jav_cic_uzb_ger_pan_ctl_mol_chh_lit_dut_yor_est_geo_ukr_mcd_fin_tsn_jpn_ses_anl_scr_rom_sun_mly_tml_swa_ind_aze_pol_tha_guj_ewe_nor_zul_bem_qcu_mao_dyu_swe_mlt_dgb_gam_kor_urd	8.08129417924084e-05	0.000225127413035653	0.999820856521496
182	bul_hun_tag_gam_amh_mcd_tsn_cic_bos_qcu_yor_ita_hau_ben_rom_lat_rus_amr_bam_swa_swt_krd_owc_jpn_por_tsw_kor_arw_mly_dgb_cnt_hin_slo_fin_mlt_tig_guj_dyu_tur_alb_sod_ven_vie_knd_grk_mao_wly_sun_ind_mol_spa_lit_aeg_xho_dut_tml_bat_urd_swe_chh_est_moo_nor_svk_mnd_ewe_afr_fbf_heb_pan_sid_aze_ses_prs_ctl_zul_pol_lda_scr_jav_cze_uzb_bem_eng_geo_glc_ukr_anl_fre_igb_ger_bsq_akn_tha_azi	-0.254806616631787	-0.66474331024059	0.507859698825047
183	hin_sun_mcd_mol_zul_aeg_bat_lit_tha_bam_afr_bos_pan_eng_ven_cic_pol_ctl_tsn_xho_arw_vie_swt_gam_mly_guj_lda_wly_fbf_mlt_geo_owc_yor_cnt_alb_hau_svk_chh_mnd_cze_rus_tig_glc_ger_ewe_ben_grk_urd_amh_swe_uzb_jav_swa_dyu_qcu_anl_tag_tur_tsw_spa_mao_dgb_sod_dut_est_akn_fin_fre_knd_amr_ses_azi_ita_nor_kor_igb_por_aze_jpn_moo_ukr_heb_prs_tml_sid_lat_rom_krd_scr_bul_hun_slo_ind_bem_bsq	-0.304140944413532	-0.793536602283788	0.429485260074768
184	tur_jav_sod_uzb_tha_qcu_eng_hun_lda_mcd_lat_alb_moo_tsw_lit_ben_bem_tsn_hau_arw_zul_igb_pol_cic_ita_xho_geo_heb_grk_tig_mly_rom_aeg_swa_jpn_urd_yor_mao_dgb_nor_ewe_azi_mol_scr_ven_bam_knd_mnd_spa_akn_dyu_bos_ukr_ses_tml_amh_bul_gam_cze_afr_ger_fbf_prs_anl_fre_aze_wly_pan_kor_swt_amr_hin_vie_krd_por_slo_owc_cnt_sun_chh_swe_fin_bat_rus_dut_ctl_mlt_tag_sid_bsq_svk_est_ind_glc_guj	0.119870116135114	0.305906534647602	0.760359533668352
185	anl_krd_uzb_knd_bos_mol_ses_vie_jav_amr_cze_xho_dgb_ita_scr_sod_fre_ind_ger_arw_tsn_aze_mnd_slo_pol_ewe_ben_bat_aeg_cnt_igb_swe_hau_lda_swt_bsq_zul_wly_moo_ctl_dyu_owc_grk_swa_lit_hun_fbf_afr_urd_rom_mly_azi_ukr_dut_gam_bam_guj_bul_lat_qcu_alb_svk_sid_spa_est_yor_tha_rus_nor_ven_prs_chh_geo_tml_cic_tsw_tur_eng_kor_mlt_bem_por_hin_jpn_tig_fin_tag_pan_glc_amh_sun_mcd_akn_mao_heb	-0.0602476796388547	-0.142570345105681	0.886937945703414
186	mol_fre_prs_tha_gam_ben_heb_rus_akn_tur_nor_chh_bos_guj_slo_ctl_hin_ger_mnd_ita_ind_svk_glc_xho_tag_ven_mcd_mly_kor_bsq_aze_hau_lit_tml_uzb_ukr_cic_lat_cze_alb_yor_tsn_bat_moo_sid_rom_igb_mlt_knd_eng_jpn_zul_fin_krd_lda_swt_tsw_sod_pol_est_amh_pan_swe_hun_ewe_ses_amr_qcu_grk_vie_bam_cnt_fbf_afr_geo_owc_dut_dgb_por_swa_sun_anl_mao_azi_jav_spa_dyu_aeg_wly_tig_arw_urd_bul_scr_bem	-0.799840014144081	-2.09565338080171	0.0388297692145386
187	bos_krd_dut_igb_glc_grk_guj_slo_cic_tsw_fin_tig_heb_ctl_amr_hin_swt_wly_arw_ukr_xho_gam_mao_svk_akn_por_ven_ewe_geo_sod_bul_uzb_fre_kor_eng_knd_hun_ind_azi_alb_lda_afr_ses_moo_nor_mlt_mnd_tur_rom_tha_aze_lit_rus_dyu_swa_lat_spa_mcd_jpn_mly_bsq_urd_sun_vie_swe_hau_tsn_pol_amh_tag_dgb_aeg_qcu_est_fbf_pan_owc_zul_anl_sid_tml_ben_cnt_chh_scr_ger_prs_bem_bam_mol_yor_bat_ita_jav_cze	0.0979809285638452	0.225701501758149	0.821928851315609
188	bam_eng_swa_lda_zul_tig_dgb_ind_spa_ctl_ger_prs_uzb_geo_krd_aeg_afr_tml_ben_gam_bat_moo_est_owc_fin_akn_sun_dut_hau_fre_mao_sid_hin_ven_knd_dyu_arw_mcd_svk_tag_cic_hun_slo_tsn_scr_ses_swe_cnt_urd_bos_tha_kor_mly_rom_ita_amr_jpn_cze_azi_bul_wly_anl_bsq_rus_igb_chh_yor_amh_grk_pan_mol_lit_jav_por_tsw_lat_ewe_tur_ukr_guj_vie_fbf_aze_qcu_glc_xho_alb_bem_heb_mnd_swt_sod_pol_nor_mlt	-0.091569991978622	-0.20702617969835	0.836442030472063
189	pol_ita_mlt_scr_alb_chh_knd_bsq_tag_arw_por_owc_dut_azi_kor_mnd_svk_cze_swt_sod_est_ses_moo_mcd_sun_bat_yor_bul_ind_cic_ger_fin_pan_ukr_hun_amr_heb_qcu_mol_dgb_bos_grk_mly_urd_sid_geo_jpn_hin_tml_guj_lit_xho_ven_wly_gam_tha_mao_uzb_fbf_tsw_fre_jav_swe_dyu_aeg_tur_zul_igb_spa_hau_nor_rus_ctl_krd_vie_bam_swa_prs_anl_rom_cnt_amh_afr_tig_ewe_glc_bem_lda_tsn_akn_ben_aze_lat_eng_slo	-0.716143835190303	-1.85724783142171	0.0664407201282501
190	akn_tur_bat_azi_nor_hin_ger_zul_eng_gam_prs_arw_jpn_bos_moo_sid_guj_tha_jav_krd_ses_lat_anl_por_mao_kor_mly_geo_swt_dyu_aze_ewe_urd_ukr_bam_tml_ben_tsw_est_cnt_hun_yor_mol_knd_rus_dgb_alb_svk_mnd_mcd_bem_grk_cze_owc_fre_aeg_ind_amh_igb_uzb_swe_pol_cic_ven_ita_sun_sod_glc_spa_fbf_scr_pan_mlt_fin_bsq_tag_tig_vie_bul_afr_amr_dut_lda_tsn_xho_hau_wly_ctl_heb_slo_qcu_lit_rom_chh_swa	0.285696806154006	0.677882874837303	0.49952905266157
191	alb_swe_pol_tml_owc_slo_bos_bam_pan_bem_rom_ben_lda_mol_arw_ind_afr_vie_fin_grk_mnd_ctl_amr_prs_ger_spa_fre_azi_mlt_ita_dut_kor_tsw_swa_zul_svk_hun_moo_cze_bul_rus_mly_tig_glc_sod_nor_mao_lit_urd_guj_gam_tur_uzb_ukr_por_ewe_tha_wly_jpn_chh_sun_scr_akn_yor_aeg_knd_aze_cnt_eng_heb_tsn_dyu_bat_mcd_est_jav_ses_geo_anl_krd_cic_fbf_hin_hau_qcu_swt_lat_sid_ven_bsq_xho_igb_dgb_amh_tag	-0.830536074614196	-1.98611384205755	0.0499647487576827
192	kor_slo_mnd_igb_por_ctl_tig_fin_bul_qcu_jav_hun_amh_rom_lit_hin_grk_cze_afr_zul_ger_aeg_bem_alb_owc_mol_prs_cnt_dyu_mlt_est_ben_yor_scr_bam_heb_knd_tha_guj_eng_bos_ven_gam_tsw_mcd_tag_mly_urd_dut_tml_fbf_nor_lda_jpn_sod_arw_bsq_chh_anl_ses_svk_vie_tsn_hau_moo_xho_akn_pol_uzb_tur_ewe_mao_cic_dgb_rus_ind_aze_sid_ukr_geo_azi_wly_fre_lat_krd_sun_pan_ita_bat_spa_swt_swe_swa_amr_glc	-0.688407113541098	-1.79319230249144	0.0761928590982714
193	ven_qcu_sod_ctl_bos_bam_hun_bat_ben_glc_alb_tig_krd_lda_arw_ewe_heb_mol_swe_spa_pan_rom_por_aze_mcd_guj_geo_mly_cic_yor_tsw_hau_pol_mlt_scr_sun_prs_owc_swt_fbf_dut_urd_bsq_tag_tml_uzb_cnt_ind_bem_amh_ger_moo_eng_sid_wly_lat_akn_svk_kor_mnd_mao_hin_knd_xho_dyu_zul_cze_aeg_bul_nor_ita_amr_fre_lit_ukr_fin_dgb_afr_chh_tha_tsn_vie_jav_est_rus_swa_tur_jpn_grk_gam_azi_anl_ses_slo_igb	0.0583241597869719	0.137623395817858	0.890835590827418
194	scr_xho_ven_mcd_dut_uzb_bsq_cze_geo_sun_igb_arw_amr_pol_pan_aeg_est_mao_hau_anl_por_dyu_tag_rom_aze_hin_mnd_eng_tsw_lit_bat_tsn_cnt_lat_tur_bam_heb_jpn_mol_tha_rus_guj_cic_qcu_krd_vie_amh_prs_ben_alb_tml_yor_tig_ses_urd_sod_bem_slo_ind_fbf_glc_fre_bul_ctl_mlt_knd_akn_dgb_lda_svk_ger_mly_zul_ita_nor_swe_sid_spa_gam_wly_moo_afr_jav_fin_swa_owc_kor_ukr_azi_hun_swt_bos_ewe_chh_grk	0.344775940472255	0.802068717535769	0.424557985588546
195	moo_mlt_glc_urd_lat_eng_est_amh_anl_grk_sun_swe_spa_tur_xho_ita_aze_qcu_rom_krd_pan_sod_geo_wly_bos_knd_pol_rus_dut_tha_tig_hin_bul_ses_fre_ctl_arw_sid_swt_hau_mly_cze_alb_afr_hun_cic_mnd_uzb_bam_bat_ger_por_swa_cnt_ben_tsw_ind_slo_yor_mao_vie_lda_prs_aeg_fbf_heb_akn_fin_ukr_jpn_svk_guj_mcd_chh_nor_owc_ewe_tml_bsq_tsn_lit_dyu_azi_dgb_amr_zul_igb_jav_tag_kor_mol_bem_gam_scr_ven	0.103128997036389	0.242791006420996	0.808701973466909
196	rus_geo_amr_svk_tag_vie_swa_krd_lat_spa_uzb_sod_tur_aeg_ind_gam_anl_mnd_tsw_lda_tsn_mly_glc_amh_wly_fbf_mao_knd_xho_jpn_prs_por_ger_scr_bul_kor_swe_mol_arw_bem_rom_cnt_ven_moo_tha_afr_tig_nor_guj_sid_qcu_ctl_swt_igb_ewe_heb_owc_azi_mlt_slo_lit_yor_bsq_cze_mcd_cic_chh_akn_zul_fin_ses_dut_hin_dgb_aze_ben_fre_eng_urd_pan_ita_sun_tml_pol_alb_est_hun_grk_bos_jav_hau_ukr_bat_bam_dyu	-0.683492536421473	-1.51556328949964	0.133021450894851
197	jpn_fbf_mnd_azi_ses_tur_tsw_gam_amh_dyu_cnt_vie_scr_lit_ita_urd_ind_nor_ven_swe_sod_moo_krd_pol_igb_bsq_mlt_hin_ewe_aze_bam_bos_lda_guj_ukr_jav_zul_qcu_sid_glc_ger_cic_bat_hun_cze_spa_owc_fre_ctl_swt_slo_chh_pan_mcd_est_tha_heb_yor_dgb_mol_eng_tsn_aeg_hau_bem_arw_kor_dut_amr_wly_tag_xho_afr_svk_ben_swa_prs_tig_rom_akn_anl_knd_rus_mly_alb_por_lat_tml_bul_mao_grk_geo_sun_uzb_fin	0.773273043878358	2.02730241695277	0.0454936926618772
198	aze_ita_svk_zul_akn_tsn_sun_mcd_igb_tsw_tag_rus_tha_krd_uzb_moo_fin_amr_cnt_ctl_vie_bat_nor_grk_azi_bos_tur_cze_rom_urd_owc_bem_mol_mnd_scr_hau_swa_pol_por_ger_yor_fbf_xho_guj_mlt_tml_mao_est_spa_ind_bsq_slo_jav_hun_fre_afr_dyu_ses_cic_chh_lit_dut_geo_amh_ven_glc_sid_kor_qcu_lat_heb_tig_swe_jpn_anl_prs_bam_knd_ukr_wly_arw_dgb_ewe_alb_bul_gam_hin_mly_pan_eng_lda_sod_aeg_swt_ben	NA	NA	NA
199	dyu_ewe_zul_geo_tsw_cic_arw_aze_fre_dut_nor_tig_cze_urd_fin_est_swt_grk_alb_bul_bos_yor_tsn_glc_vie_rus_dgb_igb_wly_ctl_ind_moo_prs_tur_eng_uzb_ses_tml_bsq_chh_mlt_lda_gam_ven_qcu_lat_amh_xho_fbf_hin_ukr_bem_owc_mcd_mol_jav_krd_spa_bam_guj_sid_afr_heb_anl_ita_pan_aeg_tag_ger_hun_rom_sun_knd_pol_swe_akn_tha_slo_jpn_bat_hau_mao_por_ben_mnd_svk_swa_kor_lit_amr_sod_azi_cnt_scr_mly	-0.0731131008834854	-0.160434433598832	0.87288683539335
200	cic_urd_zul_hun_dut_amh_pol_alb_sid_fin_akn_ind_aze_mao_jpn_cnt_tig_gam_ses_jav_ukr_sod_afr_hau_uzb_hin_bul_azi_swt_vie_swe_slo_dgb_tag_fre_ctl_moo_ewe_owc_yor_tsw_nor_lat_eng_amr_pan_ven_scr_bem_arw_grk_cze_heb_tur_bam_mol_spa_aeg_swa_tha_igb_mlt_bos_sun_tsn_mcd_bsq_svk_xho_fbf_ger_geo_lit_por_wly_kor_ita_mnd_mly_qcu_lda_prs_est_rom_rus_tml_dyu_anl_ben_chh_krd_bat_glc_knd_guj	0.450738355030184	1.02901573209879	0.306141136435508
201	amr_mol_wly_bem_bam_guj_ind_cnt_ita_tag_pan_rus_fbf_sod_sid_yor_hau_glc_lit_swa_spa_aeg_svk_anl_mnd_ctl_tsn_igb_knd_bul_por_heb_eng_vie_arw_jav_moo_mao_amh_urd_afr_ger_mlt_ukr_tur_owc_sun_tml_uzb_akn_qcu_lat_ven_hin_geo_kor_rom_cic_lda_mly_ewe_fre_bsq_bat_azi_gam_tsw_mcd_tha_hun_xho_cze_bos_prs_alb_swe_scr_ses_dyu_grk_ben_slo_fin_dgb_chh_krd_jpn_zul_swt_nor_est_aze_pol_dut_tig	0.903848712327682	2.19871612670705	0.0303787376913929
202	sod_ger_ita_zul_sun_pan_gam_eng_mol_akn_dgb_slo_scr_lat_owc_bem_fin_wly_por_anl_est_jav_bam_prs_mnd_ses_tsw_amh_lit_heb_jpn_fre_lda_qcu_grk_rus_arw_cze_uzb_glc_xho_pol_yor_dyu_hun_amr_urd_ukr_bos_tur_ven_aeg_svk_tml_kor_azi_moo_aze_mly_mlt_bsq_dut_tha_krd_nor_mcd_rom_cnt_fbf_afr_hin_bat_spa_bul_ind_tag_guj_ctl_ewe_igb_chh_cic_alb_geo_tsn_swt_swa_hau_knd_sid_ben_vie_tig_mao_swe	-0.0259930772554437	-0.0596906730336609	0.952530080297604
203	xho_ita_prs_vie_lda_bos_urd_knd_scr_fre_cze_eng_glc_mao_bam_tsn_svk_hau_qcu_moo_ben_tml_ewe_azi_amh_akn_amr_dut_bul_aeg_tur_lit_pan_ven_aze_sod_wly_spa_pol_tsw_rom_bsq_ses_tig_geo_hun_swe_tha_dyu_jav_heb_bem_afr_cic_ger_fin_arw_krd_swt_tag_hin_chh_lat_mcd_por_mlt_bat_dgb_slo_est_jpn_zul_igb_cnt_rus_ctl_fbf_gam_grk_nor_ind_owc_mnd_sun_yor_sid_anl_swa_mly_uzb_kor_mol_ukr_alb_guj	0.0906901002745344	0.205587088362936	0.837562813101843
204	pol_chh_mlt_rus_ger_hin_owc_dgb_vie_akn_zul_prs_spa_cic_krd_tig_scr_swt_ven_xho_ukr_tha_heb_bos_anl_sid_grk_yor_ctl_geo_cze_ewe_uzb_wly_amr_bul_aeg_tsw_urd_swe_tag_glc_mcd_swa_jav_fbf_lat_nor_arw_qcu_mnd_igb_bem_bat_hau_dut_gam_ita_lit_mol_alb_tsn_dyu_azi_fin_mly_rom_aze_cnt_lda_afr_slo_moo_svk_mao_tml_tur_bsq_knd_ben_bam_eng_fre_sun_sod_est_jpn_amh_pan_guj_ses_hun_kor_ind_por	NA	NA	NA
205	hau_ven_dyu_amh_tml_ctl_akn_bul_kor_lda_krd_bos_cic_fre_swe_moo_hin_guj_por_sun_lit_scr_rus_ses_heb_grk_spa_arw_mcd_est_anl_qcu_afr_ben_svk_rom_mao_glc_geo_bem_bsq_yor_alb_nor_tsw_chh_owc_cze_jpn_lat_tag_azi_slo_sid_mlt_ind_ukr_urd_tsn_fbf_cnt_bam_mol_hun_aeg_dut_uzb_eng_pan_pol_knd_zul_mnd_tig_xho_fin_bat_amr_jav_gam_tha_ger_wly_aze_igb_prs_swa_vie_swt_dgb_sod_ewe_ita_tur_mly	0.234605074821197	0.525058151716026	0.600792270442865
206	dut_amh_afr_cze_ctl_bat_prs_azi_chh_ewe_jpn_ita_tag_scr_cic_aeg_ben_ses_est_eng_spa_anl_heb_rom_yor_wly_sid_igb_hun_alb_fbf_mao_bul_gam_glc_krd_vie_grk_pol_bos_tur_mly_bsq_fre_swa_por_tml_hau_ger_bam_hin_moo_mlt_sun_urd_geo_bem_cnt_svk_ukr_rus_dgb_uzb_lit_swt_sod_nor_ind_guj_jav_mcd_lat_mol_akn_qcu_mnd_swe_tig_aze_dyu_knd_tha_arw_pan_tsw_fin_lda_xho_ven_owc_tsn_zul_amr_slo_kor	-0.274907042263563	-0.625844559216458	0.532949846159967
207	tsn_tur_wly_chh_tha_tag_mol_swe_mcd_swa_geo_hin_swt_cnt_fin_bam_eng_grk_xho_hun_bsq_lit_arw_fre_dut_ita_por_mlt_azi_dyu_qcu_aeg_heb_tml_sun_hau_scr_tig_est_jpn_uzb_urd_mao_fbf_glc_owc_ind_moo_alb_afr_pan_akn_vie_rus_ewe_spa_bul_bat_lda_aze_igb_ukr_prs_ben_yor_amr_bem_ven_sod_mnd_lat_kor_pol_amh_zul_knd_rom_sid_ses_guj_bos_ctl_svk_nor_gam_jav_mly_ger_dgb_slo_cic_anl_krd_cze_tsw	0.278540446405134	0.63887692440993	0.524473364125237
208	ita_cic_bul_hau_dgb_qcu_spa_mcd_grk_arw_alb_fre_tsw_urd_jav_tml_knd_nor_amh_por_bam_hin_anl_sun_scr_tha_sid_ctl_lit_mlt_ukr_heb_tur_azi_jpn_bsq_cnt_prs_moo_rus_kor_wly_est_owc_yor_swe_mnd_uzb_xho_ewe_mly_guj_mol_ven_ben_akn_fin_ind_chh_krd_hun_dut_fbf_sod_swt_tsn_geo_cze_eng_pan_bos_rom_lat_slo_igb_dyu_bat_vie_ses_bem_tig_tag_mao_svk_afr_lda_swa_ger_aeg_amr_gam_pol_glc_aze_zul	-0.0657747527725395	-0.172641586832922	0.86330832521428
209	tag_fbf_cze_scr_ind_grk_est_sid_qcu_lit_bat_tha_aze_mol_dyu_ewe_moo_jav_lat_ita_bam_kor_afr_mlt_gam_ukr_hin_bsq_rus_swe_por_cic_hau_fin_amr_dgb_mcd_alb_zul_sun_xho_swa_ger_nor_rom_svk_arw_amh_tig_eng_tsn_urd_knd_yor_tur_bos_cnt_pan_heb_guj_akn_chh_fre_owc_prs_glc_bul_wly_ben_hun_ses_aeg_sod_tsw_ven_mnd_swt_spa_anl_ctl_krd_azi_igb_geo_uzb_pol_dut_bem_mly_slo_lda_vie_mao_jpn_tml	-0.425982239282696	-1.05582473334319	0.293783392934365
210	fre_mao_afr_sid_mnd_bul_eng_svk_yor_fbf_geo_amr_lat_krd_moo_mlt_ukr_xho_ger_aeg_hau_dyu_tml_mcd_chh_rom_bat_tag_bos_akn_swa_pol_scr_azi_qcu_cze_uzb_vie_lda_ewe_mol_nor_mly_sod_slo_bem_ind_fin_heb_tsn_dut_bam_owc_zul_spa_gam_guj_glc_jav_aze_hun_amh_sun_tha_arw_lit_kor_jpn_swe_grk_ita_ses_est_hin_pan_igb_prs_wly_urd_rus_cic_dgb_ctl_anl_por_ven_cnt_swt_ben_tig_tur_bsq_knd_tsw_alb	0.0152770505710235	0.0377992725959495	0.969928745394721
211	krd_sid_chh_lit_fbf_moo_urd_tur_ven_prs_bat_geo_bsq_tha_ses_guj_lat_bam_aeg_fin_pan_arw_hun_fre_anl_dyu_amr_spa_swe_bem_kor_swa_nor_tml_ukr_sod_mly_tag_amh_tsw_lda_heb_est_svk_owc_grk_uzb_ind_swt_mol_bos_mao_zul_mnd_scr_gam_mlt_pol_por_dut_rus_knd_azi_jpn_ger_afr_hau_vie_tig_wly_cnt_ita_xho_ben_dgb_igb_slo_bul_jav_glc_aze_cic_ewe_cze_sun_alb_mcd_ctl_hin_akn_eng_yor_tsn_qcu_rom	0.617060657019559	1.40935976452377	0.162063975805122
212	cnt_alb_dgb_dut_fre_tig_mnd_knd_kor_arw_geo_vie_sod_bat_mly_yor_hau_nor_guj_hun_sid_prs_ven_rom_tha_bsq_urd_grk_uzb_wly_mao_eng_hin_tsn_mcd_owc_spa_zul_ewe_tur_mol_swe_bos_tag_chh_pan_lit_ger_lda_ben_fin_rus_akn_bam_swa_glc_bul_est_ses_ctl_igb_dyu_jav_mlt_pol_moo_azi_aze_cic_cze_slo_svk_scr_heb_ita_ukr_lat_amr_afr_gam_qcu_aeg_tsw_swt_anl_fbf_ind_tml_jpn_amh_bem_krd_xho_por_sun	0.197763848714521	0.443962939262181	0.658100665642052
213	mly_krd_aeg_hun_est_tha_svk_akn_ind_scr_pol_ctl_prs_dut_arw_amr_gam_ewe_spa_fin_tur_bam_mol_bsq_alb_dyu_uzb_kor_moo_mao_ven_xho_dgb_fbf_jav_ukr_zul_ger_swa_rus_swt_swe_bos_eng_mlt_guj_azi_wly_mcd_tag_heb_aze_rom_tig_chh_urd_igb_yor_tml_ben_slo_knd_qcu_lat_hau_amh_vie_mnd_tsw_pan_bem_jpn_sid_cnt_nor_geo_glc_grk_sun_ses_sod_lit_ita_anl_owc_tsn_hin_bul_fre_cic_cze_bat_lda_por_afr	-0.286109547514247	-0.673411946279174	0.502355375626106
214	afr_grk_gam_yor_bos_sun_jpn_tml_vie_bam_hau_zul_igb_ses_prs_fin_tag_aze_geo_svk_fbf_uzb_hun_lda_bsq_cze_lat_sid_tsw_mcd_owc_kor_slo_scr_sod_glc_knd_mol_ita_urd_lit_por_rus_ben_akn_dut_ind_amh_ven_moo_cnt_aeg_est_rom_pan_mnd_qcu_tsn_cic_bul_swa_xho_ctl_anl_tha_jav_alb_nor_arw_mlt_wly_bat_tig_azi_ukr_amr_guj_hin_swt_bem_tur_ger_eng_dyu_chh_pol_swe_dgb_heb_fre_mly_mao_spa_krd_ewe	0.749963376963832	1.76697941963973	0.0805122752492077
215	ctl_ven_glc_por_geo_bsq_uzb_moo_gam_eng_aze_bos_akn_lit_azi_fre_tur_owc_alb_tig_wly_est_rom_bat_ind_rus_zul_knd_swa_chh_pan_ita_vie_ben_urd_hau_prs_cnt_krd_mly_bul_ukr_bam_dut_mlt_jav_slo_cze_kor_ger_grk_scr_dyu_svk_hun_heb_mcd_igb_aeg_afr_swe_cic_dgb_sid_tsw_tag_sod_qcu_lda_mao_amr_nor_fin_ses_arw_tml_tha_anl_mnd_mol_amh_swt_hin_ewe_bem_jpn_xho_yor_fbf_tsn_sun_lat_pol_guj_spa	NA	NA	NA
216	sun_bsq_kor_glc_lda_bos_urd_tha_mcd_svk_prs_mao_dut_swt_zul_fbf_cze_ita_ctl_geo_por_ger_chh_yor_fre_wly_gam_mnd_xho_mly_swe_sid_igb_ukr_qcu_hun_fin_scr_tig_tsw_guj_est_aeg_anl_cic_vie_sod_spa_jpn_aze_jav_alb_bat_tur_dyu_bem_grk_pol_ind_ewe_lit_krd_bul_bam_pan_afr_eng_amr_rom_dgb_ben_hau_amh_cnt_lat_mol_owc_tsn_akn_uzb_ses_tag_moo_nor_arw_ven_swa_knd_rus_tml_azi_hin_mlt_heb_slo	-0.204978478383669	-0.464449158147798	0.643411447042121
217	guj_fre_ger_xho_fbf_svk_knd_jpn_mlt_aze_akn_por_mly_nor_swt_cze_lat_bat_hau_jav_mnd_mcd_tsn_grk_heb_dyu_tag_mao_lit_rom_moo_ses_zul_amr_dut_pol_ewe_scr_sun_fin_uzb_tsw_tig_lda_bam_tml_afr_spa_ita_eng_ctl_cnt_yor_cic_swe_urd_aeg_hun_prs_mol_bos_igb_kor_alb_ven_ben_glc_wly_qcu_geo_hin_sid_bul_swa_slo_bsq_ind_sod_krd_arw_rus_tur_vie_azi_chh_bem_owc_dgb_tha_gam_anl_amh_est_pan_ukr	0.44570573426896	1.11351242235399	0.268358135078255
218	dyu_jav_akn_xho_vie_arw_por_amr_grk_afr_prs_geo_zul_tml_tsw_cze_owc_svk_bem_kor_fre_aeg_lit_mly_dgb_mcd_chh_uzb_alb_ben_bam_ind_est_eng_dut_swe_knd_heb_ewe_hin_tur_swa_bsq_bat_tsn_igb_hun_sod_rom_mol_azi_slo_aze_krd_bos_urd_mao_mlt_ukr_spa_tag_jpn_bul_hau_lda_moo_anl_ses_sun_glc_scr_nor_ctl_ven_amh_ger_fin_pol_tha_gam_yor_ita_cic_tig_guj_cnt_swt_mnd_fbf_lat_wly_qcu_rus_sid_pan	-0.415178893720007	-1.5882272768902	0.115629109153721
219	akn_tsw_mao_krd_aze_mlt_pol_scr_tag_tha_chh_ita_jav_mnd_alb_gam_ind_nor_swe_tml_amr_bam_xho_lat_rom_grk_amh_ven_bsq_fin_lda_spa_fre_zul_wly_cze_swa_yor_cic_tsn_lit_afr_bul_moo_tig_uzb_ctl_aeg_rus_heb_tur_azi_ger_prs_est_bos_mly_hin_guj_igb_hun_glc_urd_anl_geo_knd_ses_qcu_swt_ewe_svk_arw_mol_ukr_bem_slo_kor_por_cnt_fbf_dut_ben_mcd_sid_bat_sun_owc_pan_vie_eng_hau_dgb_sod_dyu_jpn	0.102451677524844	0.233468107178373	0.815911056489384
220	spa_cic_svk_tha_anl_grk_dyu_bos_glc_geo_amr_gam_bat_mly_azi_ctl_sod_rus_lda_tag_bsq_alb_pan_dut_urd_ses_hau_jav_cze_sid_slo_kor_krd_dgb_ind_tig_ben_moo_qcu_hun_wly_chh_ita_eng_tsn_xho_mao_por_tml_prs_lit_afr_mol_amh_owc_scr_swt_akn_tsw_aeg_est_knd_fin_lat_aze_guj_bem_cnt_pol_ger_fre_ukr_ewe_yor_sun_ven_nor_arw_zul_uzb_fbf_tur_mnd_bam_igb_mlt_rom_jpn_swa_bul_mcd_heb_swe_vie_hin	0.16190875740964	0.422534586590153	0.673610186577242
221	wly_krd_tig_guj_ukr_bul_por_dgb_mlt_cze_hin_bam_igb_kor_mol_scr_swa_xho_afr_aeg_arw_fbf_spa_jpn_ger_owc_ben_grk_bos_urd_qcu_alb_prs_ven_rom_lat_akn_zul_bem_sod_knd_svk_gam_tsn_ctl_fin_mnd_heb_lda_ind_swe_dyu_ses_slo_ewe_amh_hun_bsq_sid_ita_geo_cnt_fre_lit_azi_amr_rus_cic_yor_jav_uzb_mly_bat_est_glc_tsw_pan_anl_mcd_pol_hau_tur_nor_sun_chh_aze_tml_vie_swt_mao_tha_moo_tag_dut_eng	NA	NA	NA
222	lat_ind_kor_ctl_grk_nor_tml_aze_svk_dgb_aeg_amh_prs_tsw_tur_eng_bsq_bat_spa_bul_afr_heb_glc_igb_akn_arw_bos_amr_dut_anl_bam_scr_qcu_cze_tag_chh_hau_cnt_pan_azi_wly_fre_fbf_mol_ven_swt_zul_mlt_alb_mly_hin_vie_hun_ewe_swa_lda_tsn_xho_urd_geo_guj_ger_ukr_est_fin_krd_sun_lit_mao_swe_rus_owc_tig_dyu_mcd_sod_gam_cic_ben_moo_jpn_uzb_por_rom_ses_mnd_tha_pol_slo_jav_sid_knd_bem_ita_yor	-0.0464443430291056	-0.122328367945483	0.90290291999799
223	mcd_ger_dgb_amr_tha_geo_jav_fre_heb_bem_spa_azi_fin_xho_chh_ses_uzb_dyu_yor_arw_ewe_swe_mnd_hun_cnt_por_mlt_est_grk_dut_aze_svk_vie_qcu_sid_lat_krd_bat_mao_bsq_afr_ita_bul_gam_mly_guj_sun_nor_pol_hin_moo_lit_bos_sod_anl_cic_aeg_rus_urd_cze_amh_owc_hau_tur_akn_mol_glc_pan_jpn_fbf_scr_eng_ven_tsn_zul_swa_swt_bam_wly_ukr_alb_kor_igb_prs_tsw_ind_tag_knd_tig_ben_lda_slo_tml_rom_ctl	0.767028185759298	2.0094869588411	0.0473837064885811
224	hau_bem_tur_scr_ukr_dut_bam_bsq_tml_fin_zul_dyu_afr_ita_ewe_rus_sun_pan_fbf_cic_prs_bul_amh_swe_amr_swa_dgb_xho_spa_tha_ctl_urd_anl_cze_tsw_ger_alb_aze_kor_lat_hun_uzb_gam_ben_chh_por_sod_aeg_sid_swt_jav_cnt_yor_ven_svk_akn_tag_krd_geo_mcd_eng_igb_azi_mol_lit_owc_nor_knd_mlt_est_heb_mao_mly_grk_wly_bat_arw_mnd_lda_ind_qcu_ses_tsn_bos_guj_rom_pol_fre_glc_slo_jpn_moo_vie_tig_hin	-0.0796448957868224	-0.179515108934348	0.857923798656911
225	igb_cze_tag_slo_anl_ctl_fre_zul_aze_bul_knd_aeg_amh_lit_nor_tha_ger_owc_azi_chh_lda_bam_spa_moo_sid_bos_ven_mol_xho_gam_ukr_mly_rus_est_bem_jav_tig_afr_eng_arw_akn_mao_rom_qcu_alb_swt_swe_swa_hun_geo_urd_glc_prs_heb_krd_fbf_wly_pol_tsn_dyu_ses_hau_hin_uzb_ind_mcd_ben_fin_sun_bat_tur_sod_ewe_por_dut_dgb_jpn_ita_svk_cnt_mlt_tml_tsw_grk_kor_mnd_cic_scr_vie_yor_guj_lat_bsq_pan_amr	-0.103261266633424	-0.238826083379096	0.811765936964016
226	sod_afr_zul_dgb_pol_eng_amh_swt_sun_aze_vie_kor_tag_jav_tsw_prs_lat_scr_tig_guj_azi_hau_cze_bul_mcd_ven_mnd_ewe_tml_urd_geo_wly_ukr_mlt_ben_mao_igb_fbf_dut_swa_bsq_spa_ctl_heb_anl_rus_tha_lit_ses_qcu_bos_gam_est_xho_mly_tur_mol_aeg_lda_ita_krd_moo_arw_bem_svk_hin_uzb_jpn_rom_yor_ger_grk_bam_por_tsn_fre_amr_akn_dyu_sid_bat_cic_cnt_swe_pan_fin_ind_nor_knd_alb_hun_owc_glc_chh_slo	0.612238709069772	1.4446668612403	0.151912364593698
227	amr_por_qcu_gam_mlt_ita_dgb_ukr_mnd_chh_mao_pan_eng_tur_tsn_tsw_kor_bat_fin_jav_fbf_ses_tml_heb_urd_mcd_sid_cnt_bem_bul_zul_amh_geo_tig_jpn_akn_rus_owc_spa_swa_lda_slo_tha_scr_xho_yor_dut_rom_ger_krd_sun_svk_arw_anl_swt_grk_mly_knd_bam_cic_ewe_hun_moo_bos_dyu_ven_cze_lat_aeg_mol_vie_afr_guj_fre_swe_hau_aze_igb_alb_tag_prs_ind_bsq_sod_est_pol_lit_ctl_wly_nor_ben_glc_uzb_azi_hin	0.181598011926401	0.40497781555883	0.686423843914648
228	ses_hun_vie_grk_aze_uzb_tig_cnt_urd_ukr_ind_knd_fbf_krd_eng_afr_por_geo_igb_hau_chh_tag_fin_owc_alb_amh_xho_mcd_wly_bem_ctl_guj_ger_mlt_lda_mnd_tml_nor_lit_bsq_scr_ita_slo_dyu_glc_pan_qcu_zul_heb_svk_fre_tsw_pol_rom_rus_mly_cic_swt_bos_mao_mol_anl_kor_moo_sun_jav_azi_akn_lat_bam_tur_dut_swe_ewe_ven_spa_hin_prs_arw_dgb_sid_swa_tha_jpn_cze_sod_yor_bul_aeg_est_bat_gam_tsn_ben_amr	-0.0150413808877217	-0.03733488160921	0.97029801762907
229	ben_ukr_amr_lat_ven_arw_chh_tur_mcd_dgb_geo_tag_igb_lda_cze_jav_aeg_bsq_scr_ewe_grk_hun_fin_akn_bem_mnd_tsn_bos_ita_fbf_ctl_mlt_tsw_fre_swe_hau_rus_bam_tml_swa_sun_xho_dyu_hin_krd_ind_tha_sod_kor_cnt_gam_swt_owc_bat_wly_jpn_pan_moo_eng_mao_knd_anl_qcu_azi_heb_glc_pol_svk_dut_est_sid_mol_mly_urd_spa_aze_lit_yor_slo_ses_cic_bul_prs_amh_ger_zul_rom_por_uzb_alb_guj_afr_vie_nor_tig	-0.56477651190129	-1.30726119391767	0.194346879690867
230	dut_dgb_pan_azi_vie_spa_dyu_amh_por_guj_bul_nor_fbf_tsn_tsw_tag_mcd_gam_afr_amr_lit_bam_cic_bat_moo_aeg_uzb_ger_krd_akn_lat_swe_knd_tha_svk_ses_arw_tml_chh_bem_ukr_zul_tur_tig_mol_rom_sod_est_fin_anl_sid_mlt_ben_eng_hun_ctl_bos_owc_yor_fre_urd_sun_hin_mao_slo_wly_ita_bsq_heb_alb_kor_pol_glc_swt_grk_hau_rus_jav_mly_igb_ind_jpn_lda_mnd_ven_cnt_geo_aze_swa_scr_ewe_prs_qcu_xho_cze	0.0757691126404138	0.197452500881751	0.843904367551989
231	arw_bul_mol_tha_bsq_glc_vie_cic_aze_jav_bam_sid_ben_alb_ctl_mcd_sun_geo_nor_bem_gam_hin_eng_ewe_moo_aeg_prs_chh_akn_guj_svk_amh_knd_urd_amr_ita_scr_tsw_swa_ven_dut_dyu_rus_mao_qcu_por_lat_krd_afr_sod_kor_dgb_mly_uzb_azi_owc_pol_fbf_cze_tig_swe_igb_lit_hun_bos_tsn_ukr_slo_mlt_tag_ses_tml_mnd_wly_est_xho_heb_fin_hau_ind_grk_jpn_rom_lda_bat_spa_tur_anl_pan_zul_cnt_swt_ger_yor_fre	-0.389301814394586	-0.897949815999428	0.371531145352704
232	fre_bam_wly_swe_azi_guj_arw_lit_swt_knd_yor_bul_rom_ven_rus_tsn_svk_jpn_bat_hau_por_igb_lda_ita_scr_sid_xho_afr_owc_sod_ses_amh_tur_fbf_bos_anl_mol_tag_sun_tsw_heb_prs_tig_alb_mlt_eng_geo_tha_jav_urd_pol_glc_ewe_bsq_mly_hin_nor_ukr_gam_spa_swa_amr_ind_est_kor_cnt_uzb_cze_krd_grk_lat_fin_mcd_slo_pan_mnd_vie_hun_dut_ctl_zul_qcu_dyu_dgb_ben_cic_chh_aze_akn_mao_tml_bem_aeg_ger_moo	0.0572489738257944	0.134222736654744	0.893516493062444
233	mol_pol_mcd_swe_tig_scr_tsw_sun_ewe_geo_dgb_hau_ben_igb_chh_jpn_dyu_grk_prs_lat_ven_tag_eng_alb_amh_bam_mnd_anl_swt_ukr_knd_moo_slo_bos_ctl_gam_spa_ger_sod_afr_por_tha_jav_vie_sid_bat_ses_aeg_lda_aze_bem_amr_bsq_kor_dut_azi_cnt_tur_ita_fbf_xho_hin_lit_rus_cic_pan_owc_mly_cze_akn_swa_yor_krd_bul_mao_zul_tsn_heb_uzb_arw_glc_ind_guj_svk_wly_nor_rom_fin_urd_est_hun_fre_tml_qcu_mlt	-0.333184478591295	-0.842655676033498	0.40158297446535
234	ctl_ukr_sid_ben_tml_mol_fbf_rom_swt_cnt_pol_jav_arw_ven_spa_chh_est_igb_dyu_mly_cic_por_krd_owc_ger_grk_bat_lat_tsn_pan_prs_xho_ita_alb_bem_dut_guj_hun_tha_hin_sod_jpn_geo_amh_aeg_zul_aze_moo_urd_anl_lda_ewe_bos_bul_nor_lit_eng_svk_akn_swa_fin_sun_bsq_kor_hau_mnd_bam_mcd_tig_slo_heb_qcu_afr_swe_ind_cze_yor_mao_tsw_tag_knd_gam_ses_vie_tur_azi_mlt_scr_glc_rus_fre_amr_uzb_wly_dgb	-0.0994574916483596	-0.266321942527504	0.790580850185615
235	anl_dut_urd_moo_ctl_grk_mol_aeg_ger_akn_est_cic_lat_ben_jpn_cnt_alb_pan_swa_cze_tml_fre_rus_sod_qcu_owc_kor_glc_pol_mly_yor_aze_ukr_amh_uzb_bos_spa_heb_hin_tsw_afr_rom_sid_por_prs_wly_krd_geo_scr_sun_jav_tig_igb_mnd_fin_guj_tag_gam_bat_bem_chh_fbf_dgb_hau_mcd_ewe_bul_svk_slo_lit_ind_tsn_bsq_ita_xho_tha_nor_knd_ven_swe_arw_ses_dyu_lda_tur_amr_zul_hun_bam_swt_mlt_vie_eng_mao_azi	-0.978115304162617	-2.28507350709702	0.0245815353795061
236	cic_wly_glc_pan_tig_aze_owc_krd_sid_ven_ctl_mlt_nor_mao_kor_jpn_zul_hin_urd_amr_ger_scr_swt_qcu_bam_aeg_por_fin_mly_lit_sun_rus_azi_spa_bat_dyu_knd_cze_tml_sod_afr_heb_arw_bos_alb_swa_gam_hau_fbf_lat_ukr_tag_tsw_grk_xho_chh_svk_tsn_bul_moo_cnt_guj_anl_tur_yor_lda_dgb_slo_pol_hun_ben_mcd_rom_tha_igb_bem_est_mnd_uzb_ind_eng_swe_vie_ses_fre_bsq_jav_geo_dut_ewe_amh_ita_akn_mol_prs	-0.456119024566704	-1.18041219314003	0.240846655249468
237	lit_akn_sun_ita_arw_alb_xho_scr_amr_wly_sid_azi_ger_pan_spa_gam_chh_hau_knd_rom_hin_jav_igb_nor_cze_aeg_anl_afr_ewe_ses_yor_kor_dyu_mao_moo_sod_qcu_mnd_owc_zul_tha_tig_jpn_ben_ven_eng_swa_lda_swt_guj_por_tur_tml_bsq_cic_glc_ind_uzb_fre_mol_fin_hun_bam_lat_tsw_est_geo_bem_svk_dut_mcd_bos_mlt_tsn_aze_ukr_rus_tag_krd_amh_fbf_bat_dgb_ctl_urd_prs_vie_swe_pol_mly_grk_heb_slo_cnt_bul	0.359851004871762	0.942283239534122	0.348488993007405
238	vie_grk_ukr_hin_tml_tur_amh_bam_kor_mao_geo_azi_swa_owc_ita_swe_ger_mly_rom_ctl_pan_anl_jpn_svk_rus_bem_bul_cze_bsq_igb_jav_cic_afr_fin_lit_sun_tag_knd_bat_ben_xho_glc_fre_ven_aeg_ind_lda_sid_swt_scr_mcd_est_fbf_guj_slo_tig_hau_chh_por_heb_krd_moo_mlt_lat_dgb_prs_eng_mnd_alb_qcu_wly_akn_gam_nor_mol_urd_amr_bos_tsw_ewe_aze_arw_dut_tha_dyu_tsn_ses_yor_hun_cnt_sod_pol_uzb_zul_spa	0.123953834841022	0.293632475097081	0.769693039959888
239	hau_uzb_arw_mnd_lit_eng_ctl_tml_bam_tig_tag_gam_spa_heb_sod_est_cze_tur_hun_guj_kor_urd_grk_ven_owc_krd_pol_sid_pan_ewe_azi_svk_mao_moo_bul_fre_cic_jav_por_swa_scr_prs_ben_ger_lda_geo_lat_glc_mly_tsw_yor_bem_ukr_ita_xho_dgb_chh_mol_alb_ses_tha_knd_zul_slo_jpn_ind_fin_nor_rom_dyu_bsq_akn_sun_dut_swt_tsn_swe_qcu_amh_aeg_amr_anl_fbf_bat_cnt_mlt_bos_afr_vie_aze_igb_rus_wly_mcd_hin	-0.382055999197572	-0.876897076949391	0.382802100663382
240	sid_zul_lat_bsq_jpn_bem_krd_lit_pan_est_ukr_tsn_gam_vie_swt_arw_ind_anl_mao_bul_akn_eng_fbf_owc_mly_aze_mcd_moo_wly_slo_prs_ger_yor_spa_dut_grk_kor_azi_cic_swe_geo_alb_hun_ben_amr_mlt_tig_tml_glc_fin_por_tur_bat_aeg_mnd_mol_bam_svk_tsw_rom_igb_rus_cnt_pol_hin_swa_scr_lda_ses_ewe_hau_afr_tha_ita_dyu_ven_uzb_amh_nor_sod_xho_qcu_heb_chh_tag_jav_bos_urd_knd_sun_guj_fre_ctl_dgb_cze	-0.088761965305237	-0.203058052960768	0.839533268461597
241	bsq_ukr_tur_qcu_eng_tha_mnd_amr_wly_bam_sid_fin_kor_lit_krd_guj_tag_bos_afr_ita_est_swt_svk_mao_mcd_sun_mly_ven_mlt_lda_scr_knd_pan_arw_fre_sod_tsw_jpn_rom_pol_cze_heb_bem_yor_grk_uzb_aeg_ger_bul_zul_hun_tsn_lat_gam_hau_aze_tig_por_mol_swe_akn_dyu_fbf_xho_ewe_vie_owc_swa_cnt_amh_nor_anl_rus_prs_hin_dut_tml_spa_jav_cic_glc_dgb_ben_geo_chh_moo_urd_slo_ind_alb_ctl_ses_azi_bat_igb	-0.311125176342266	-0.778738799448133	0.438110563814185
242	tsn_rus_dgb_mcd_anl_bat_ewe_mnd_yor_mol_swt_bul_scr_pol_aeg_tag_fin_tml_eng_fbf_akn_moo_prs_spa_alb_lda_owc_ger_est_amh_bem_bos_chh_xho_nor_tha_urd_vie_igb_ven_lat_hau_grk_tur_bam_ind_mlt_swa_kor_dut_hun_ctl_sod_arw_hin_azi_dyu_ben_krd_guj_mly_zul_cnt_jav_bsq_svk_heb_glc_lit_qcu_mao_sid_aze_knd_wly_gam_jpn_fre_tig_ita_afr_cic_rom_ukr_ses_swe_por_cze_geo_pan_amr_sun_slo_tsw_uzb	-0.709516801431295	-1.9147766205049	0.0585945362440861
243	tur_eng_tml_zul_krd_tag_ewe_yor_tsn_ita_aze_ven_scr_sid_anl_mol_bat_wly_rus_sod_hin_bam_tsw_ses_dyu_spa_rom_tig_cic_alb_glc_swa_akn_geo_chh_azi_lat_swe_amh_moo_afr_amr_jpn_vie_lda_bul_aeg_cze_qcu_hau_guj_gam_fin_ukr_pol_ctl_tha_knd_urd_dgb_cnt_mao_bsq_svk_sun_bem_ger_arw_nor_dut_kor_fbf_bos_swt_lit_mcd_ben_igb_owc_hun_jav_mnd_slo_fre_pan_est_mlt_mly_ind_prs_heb_grk_xho_uzb_por	0.518110368667125	1.23834670226624	0.218704333650149
244	bam_geo_anl_jav_tsw_xho_grk_ger_nor_bat_wly_mao_krd_bsq_knd_tig_aeg_slo_hun_qcu_mcd_hin_kor_ukr_arw_rom_ben_lda_bem_ctl_azi_eng_alb_mol_ewe_lit_scr_bul_fin_rus_amh_aze_dut_hau_urd_svk_ind_ita_sod_dyu_mlt_est_akn_fre_bos_zul_moo_chh_ses_pol_cic_afr_fbf_mnd_gam_pan_swa_uzb_sid_swe_vie_swt_tsn_tml_lat_mly_cze_guj_heb_sun_cnt_jpn_igb_ven_dgb_por_amr_yor_tag_spa_tha_prs_tur_glc_owc	0.373162583800905	0.990845165947071	0.324332199876269
245	rom_akn_azi_zul_jav_mlt_bam_mol_tsn_aeg_owc_pan_xho_sod_dyu_tsw_fre_ukr_jpn_uzb_wly_qcu_bul_lda_krd_lit_ben_spa_moo_svk_anl_sid_hun_mnd_heb_swt_fbf_amh_tag_igb_rus_afr_geo_bos_cic_knd_tig_cze_ses_alb_swe_por_mao_ind_cnt_bat_yor_tur_fin_ven_tha_hin_bem_eng_kor_dut_scr_gam_guj_grk_aze_arw_chh_ctl_sun_swa_nor_mly_hau_urd_vie_est_glc_pol_lat_mcd_prs_tml_bsq_slo_ewe_ita_dgb_ger_amr	-0.529259550143938	-1.26779656928825	0.208035576374893
246	akn_sod_ewe_sun_ukr_hun_anl_dut_ita_dyu_uzb_slo_svk_hau_xho_cic_owc_ben_pol_qcu_mnd_guj_krd_mcd_jav_ses_alb_jpn_ven_dgb_sid_eng_spa_mly_grk_bsq_lat_mol_moo_urd_tag_aze_ctl_est_tur_bam_lit_fin_bem_scr_wly_igb_chh_bul_pan_vie_tsw_ind_hin_zul_heb_aeg_por_cnt_afr_tha_swe_amr_geo_swa_mao_gam_nor_yor_cze_bat_lda_amh_tsn_tig_bos_swt_kor_prs_tml_azi_glc_arw_rom_ger_mlt_rus_knd_fbf_fre	-0.221879325488525	-0.537703476106027	0.592066169747168
247	sun_bat_eng_amr_heb_glc_dgb_moo_grk_hun_qcu_chh_mnd_jav_bul_xho_mly_cnt_ses_sid_ewe_igb_nor_ukr_ctl_scr_lat_mcd_bos_kor_aze_ger_fre_tag_bam_gam_mao_spa_swe_swt_akn_pol_amh_rus_mlt_uzb_tml_dyu_alb_por_bsq_ben_lit_tsn_yor_jpn_rom_tha_pan_tig_lda_anl_slo_tsw_dut_ven_cic_prs_azi_ind_knd_urd_ita_aeg_guj_fin_cze_bem_zul_arw_owc_tur_fbf_afr_est_swa_vie_hin_svk_wly_mol_krd_hau_geo_sod	-0.194699152551167	-0.510167422725451	0.611142878918304
248	wly_kor_tha_qcu_hun_mly_hau_tag_tur_swt_grk_ven_moo_rus_tig_heb_lat_dut_knd_azi_spa_prs_bam_por_mol_urd_jav_zul_mao_aze_xho_bos_anl_mnd_pan_afr_dgb_tsw_bul_lit_slo_tml_ukr_hin_mlt_pol_ind_sid_est_jpn_gam_uzb_ewe_sod_amh_ctl_ben_scr_mcd_geo_owc_akn_ita_ses_tsn_fin_alb_aeg_swa_cnt_fbf_cze_nor_igb_krd_sun_rom_vie_guj_svk_dyu_bem_ger_eng_arw_bsq_cic_yor_lda_fre_amr_glc_swe_chh_bat	0.0545378237247029	0.125815122248057	0.900149861953504
249	fre_lda_gam_swa_bam_ses_arw_rom_yor_tig_cnt_ben_glc_mcd_amh_swt_tsw_bul_knd_zul_nor_ukr_dut_krd_azi_fbf_sod_alb_ven_dyu_afr_pol_est_bos_hun_fin_chh_cze_ctl_bsq_geo_sid_anl_aeg_amr_grk_swe_owc_guj_mlt_ind_tml_mol_por_heb_wly_ita_eng_bem_svk_qcu_moo_bat_hau_jav_ewe_igb_cic_scr_prs_kor_slo_mao_ger_tur_dgb_tha_sun_urd_vie_tag_rus_tsn_pan_uzb_spa_hin_mnd_akn_lat_mly_xho_lit_aze_jpn	0.285132288801215	0.67038434498435	0.50427416076982
250	ven_cnt_mlt_prs_owc_heb_dyu_geo_rom_jav_kor_rus_azi_amr_afr_wly_bul_amh_anl_ben_spa_knd_zul_tsw_mao_est_cic_hau_svk_ukr_igb_bat_swe_bsq_glc_hin_ctl_bem_arw_tag_moo_tha_sod_krd_fre_gam_slo_mnd_mcd_swa_dgb_aze_ger_fbf_aeg_vie_scr_dut_lit_bos_ses_por_hun_eng_xho_pol_fin_jpn_chh_qcu_uzb_alb_tur_sid_lda_cze_tml_grk_nor_ind_yor_tsn_swt_sun_urd_pan_ita_mol_mly_ewe_guj_lat_bam_tig_akn	-0.261318331941582	-0.625760780869077	0.533004564046771
251	ind_tml_est_anl_cnt_fbf_mao_rom_fre_aeg_azi_ben_hun_sid_tig_wly_amh_mol_geo_cze_gam_sun_urd_vie_grk_lda_hau_eng_dgb_ewe_igb_kor_por_zul_knd_owc_glc_afr_moo_bos_akn_dyu_qcu_amr_bat_uzb_tsn_ger_ses_mnd_slo_lit_heb_ukr_aze_swa_hin_tha_mlt_guj_mcd_nor_jav_krd_arw_tsw_ven_scr_pol_pan_xho_mly_rus_cic_jpn_lat_bam_svk_bsq_alb_yor_chh_bem_ctl_ita_spa_prs_swt_bul_tur_sod_swe_tag_dut_fin	0.606766112046223	1.39287800668987	0.166977495157555
252	akn_aeg_ewe_zul_mlt_mly_sun_hau_chh_alb_bul_tml_cic_owc_lat_sid_pan_afr_kor_amr_scr_por_nor_slo_rus_bam_ger_lit_xho_grk_bat_urd_est_bsq_igb_svk_aze_glc_spa_ukr_swa_dut_cze_mcd_tag_tig_mao_jav_ind_tsw_ben_gam_vie_moo_ita_fin_arw_geo_hun_cnt_knd_eng_prs_uzb_azi_bem_lda_ctl_qcu_dgb_amh_swt_fbf_wly_tsn_bos_ven_hin_pol_tur_jpn_anl_sod_krd_tha_ses_guj_mol_heb_swe_yor_rom_mnd_dyu_fre	-0.243089031229004	-0.570642561691338	0.569618202747941
253	afr_dyu_fbf_bsq_alb_mnd_krd_lda_bat_anl_tig_rus_lit_vie_dut_ind_owc_cic_tsn_ita_swa_swt_mly_hin_sid_pol_zul_sod_urd_jpn_ewe_prs_slo_tsw_tml_mcd_amh_bam_svk_geo_rom_ctl_amr_heb_guj_ukr_eng_aeg_jav_fre_igb_moo_tha_arw_pan_grk_knd_spa_gam_xho_cnt_ger_bul_tur_tag_ses_ven_qcu_hun_uzb_glc_hau_mlt_dgb_scr_cze_sun_mao_azi_nor_akn_lat_aze_yor_por_kor_wly_bos_chh_bem_est_swe_fin_mol_ben	0.486100340228463	1.21878935703396	0.226006705520783
254	ctl_fbf_amr_pol_nor_igb_ewe_akn_qcu_arw_hun_anl_wly_afr_ger_tsn_swe_ben_ita_cnt_spa_lda_krd_moo_jpn_zul_guj_tml_bos_owc_ind_alb_cic_uzb_pan_kor_swa_dyu_svk_mao_cze_swt_tha_sid_yor_ven_bsq_dgb_bam_fin_fre_est_knd_lat_rom_sod_mly_mlt_mcd_xho_chh_azi_ses_amh_rus_bem_por_slo_geo_hin_heb_dut_urd_mol_tur_ukr_jav_bat_tag_vie_scr_sun_glc_tig_tsw_mnd_hau_grk_prs_bul_gam_aze_lit_aeg_eng	-0.193430574253066	-0.493527048380111	0.622803722362417
255	bos_mly_tag_heb_tsw_xho_ind_jpn_yor_ukr_tha_cnt_sun_knd_chh_gam_ven_mol_alb_swe_mcd_aeg_owc_fbf_amh_dut_nor_hun_anl_tur_pan_pol_svk_wly_aze_cze_zul_jav_vie_swa_rom_prs_qcu_slo_grk_swt_dgb_bul_krd_hau_sid_amr_arw_bat_ger_igb_lat_bem_glc_bam_ewe_fin_lda_rus_tig_azi_tml_tsn_akn_kor_bsq_ben_mnd_cic_ses_sod_fre_lit_uzb_spa_mlt_guj_hin_est_geo_moo_urd_mao_por_eng_dyu_scr_ctl_afr_ita	-0.174228095830875	-0.446399151407371	0.656346641368333
256	sod_urd_tha_nor_knd_mcd_hau_dyu_anl_slo_swt_guj_dgb_lit_pol_cic_mly_lat_hun_ind_tig_ger_cnt_sun_wly_gam_ben_amh_jav_ukr_qcu_ita_xho_kor_tag_scr_uzb_moo_tur_fbf_sid_prs_fre_mol_mnd_eng_arw_amr_tsw_pan_cze_swa_yor_ctl_afr_jpn_ses_bam_bem_aze_bul_lda_igb_owc_akn_azi_est_tml_alb_rus_mlt_tsn_bos_vie_geo_zul_fin_bsq_chh_glc_spa_ewe_bat_mao_dut_grk_krd_por_aeg_rom_swe_hin_svk_heb_ven	0.480766574722739	1.25078819821597	0.214149417075406
257	pol_arw_lit_rus_hun_vie_rom_bos_ben_owc_qcu_svk_cnt_tig_uzb_jav_amh_tag_knd_gam_mcd_ger_xho_spa_mol_anl_mnd_hau_tml_dgb_alb_amr_slo_sod_zul_por_krd_ctl_nor_scr_prs_lat_bat_mao_tha_bam_ind_ewe_afr_sid_cic_hin_cze_swe_ita_est_aze_bul_grk_ukr_yor_urd_geo_ses_lda_aeg_tsw_azi_igb_mlt_fin_eng_akn_swa_tur_bsq_ven_glc_pan_fre_fbf_heb_chh_moo_bem_kor_sun_dyu_mly_swt_jpn_dut_guj_wly_tsn	0.023566822506884	0.0605158373209088	0.951874659535419
258	vie_ita_ses_bul_gam_rom_lit_dyu_ewe_pol_kor_mao_bat_ukr_krd_urd_amh_yor_alb_glc_aze_bem_hin_moo_tsn_swa_svk_tur_azi_chh_geo_ger_spa_mcd_dgb_tha_ctl_aeg_tml_tig_tsw_ben_heb_fin_dut_cnt_tag_grk_mly_afr_wly_pan_zul_arw_amr_mol_guj_lda_owc_xho_ven_cze_anl_rus_cic_slo_swt_bsq_knd_igb_est_eng_akn_hau_jpn_sid_swe_nor_scr_qcu_sun_por_bam_mlt_lat_hun_prs_bos_jav_mnd_fre_fbf_uzb_sod_ind	-0.134276983213652	-0.322382954356709	0.747886201648995
259	bem_jpn_alb_rus_lda_swe_eng_heb_swt_cic_ses_prs_anl_fbf_jav_yor_mnd_igb_ewe_tig_gam_est_sun_ind_mao_geo_azi_tag_uzb_fre_hin_tsw_lat_vie_krd_tsn_dgb_knd_guj_grk_ukr_tml_aze_moo_glc_ctl_wly_nor_zul_arw_bat_dut_spa_sod_amr_mcd_hun_lit_bsq_cze_mol_dyu_ger_kor_ven_akn_qcu_pol_por_scr_urd_xho_mly_bos_mlt_hau_sid_pan_svk_amh_afr_bul_ben_cnt_rom_ita_swa_aeg_chh_fin_tur_owc_tha_bam_slo	0.28802263874971	0.661070744677704	0.510201331189842
260	cze_ven_prs_bem_azi_ses_bos_fbf_bsq_alb_aze_tml_gam_anl_ewe_fre_ger_rus_dgb_rom_chh_ind_zul_tsw_yor_ita_fin_cnt_moo_bat_kor_bam_uzb_scr_swt_mnd_hau_mcd_swe_est_por_knd_pan_mly_wly_hin_ukr_qcu_tha_glc_slo_urd_mlt_jpn_guj_eng_sid_heb_jav_swa_geo_cic_lit_arw_akn_sod_tag_grk_svk_dut_lda_amr_bul_amh_pol_ben_dyu_xho_spa_sun_lat_hun_krd_nor_igb_tur_owc_mao_afr_vie_ctl_aeg_tsn_tig_mol	0.047623325794839	0.11092600150244	0.911914067929586
261	fbf_owc_bul_bos_glc_aze_jpn_cic_anl_sid_yor_ger_akn_qcu_tml_geo_mcd_tsn_svk_lat_azi_igb_bam_dgb_ind_knd_fre_ewe_bem_bsq_swt_hau_mao_alb_mol_scr_pan_lit_arw_eng_tha_fin_ben_heb_pol_chh_xho_prs_nor_vie_bat_tur_urd_ses_grk_cze_cnt_dyu_krd_sod_swe_guj_gam_rom_ukr_slo_mly_wly_uzb_ita_spa_sun_hin_tsw_mnd_por_hun_ven_zul_jav_mlt_dut_tig_afr_ctl_lda_moo_kor_swa_amr_est_tag_aeg_amh_rus	-0.253476798641675	-0.647651183621224	0.518806216816719
262	ewe_scr_prs_bul_amh_fre_ctl_afr_hun_mcd_rom_grk_mao_ger_igb_nor_tur_ukr_azi_tha_swa_eng_owc_xho_arw_tml_tsw_swe_cic_cze_por_vie_ita_sod_wly_geo_ind_tag_dut_cnt_yor_fin_jpn_amr_guj_lda_ses_glc_hin_aze_dyu_swt_urd_hau_mly_anl_moo_akn_bos_dgb_bem_mnd_pan_rus_knd_jav_pol_sid_alb_lit_mlt_kor_ven_gam_est_fbf_tsn_bsq_svk_heb_sun_aeg_uzb_chh_krd_bam_spa_lat_slo_tig_ben_qcu_mol_bat_zul	0.129121405374693	0.345961374232054	0.73015315976331
263	kor_mao_lda_arw_gam_uzb_tsw_amr_azi_vie_krd_heb_alb_grk_sod_fre_mcd_knd_mlt_tsn_rom_igb_bul_owc_yor_hau_anl_tag_chh_dyu_prs_cze_zul_pol_ita_akn_bos_ctl_fbf_jpn_mnd_amh_hin_geo_pan_ben_slo_bat_ewe_sid_moo_bsq_swt_lat_glc_afr_sun_dgb_cnt_jav_svk_wly_spa_cic_fin_aze_dut_swe_tha_guj_tur_scr_hun_xho_nor_qcu_est_tig_mly_ses_bem_urd_ger_swa_tml_eng_por_mol_rus_ven_ind_bam_aeg_ukr_lit	-0.237749642270517	-0.636194994301464	0.526211987032053
264	sid_aeg_svk_pol_urd_ind_guj_tig_aze_ctl_fin_est_afr_cic_swa_bsq_amr_krd_mao_lit_moo_bos_xho_glc_ven_prs_akn_mly_lat_alb_ses_uzb_owc_bem_swe_fbf_rus_tha_pan_ewe_yor_tsn_bam_ben_dyu_ger_rom_grk_gam_mol_scr_mnd_knd_bat_fre_cnt_tsw_hau_dut_heb_slo_geo_amh_tur_mlt_igb_hin_zul_ita_chh_ukr_tag_qcu_hun_swt_lda_eng_jav_anl_kor_wly_cze_mcd_azi_nor_por_jpn_bul_spa_tml_arw_dgb_sun_sod_vie	-0.0875525682240648	-0.203787035038233	0.838965188912128
265	dut_nor_ita_ven_hun_sod_mcd_prs_pan_xho_tha_tur_yor_krd_heb_tig_arw_owc_svk_fin_azi_dyu_kor_tag_swa_bam_fbf_lda_sid_eng_gam_urd_grk_guj_ben_uzb_wly_slo_rom_ses_spa_tsw_scr_mao_sun_glc_qcu_mly_jav_chh_alb_bul_moo_knd_dgb_ukr_ger_rus_bat_ewe_bsq_akn_fre_zul_aze_afr_bos_est_pol_tml_geo_cic_lit_hau_bem_swt_lat_por_cnt_cze_hin_aeg_swe_amr_mol_anl_amh_vie_ind_ctl_mlt_tsn_igb_mnd_jpn	0.116990934663331	0.277174186456186	0.782261517062493
266	tag_bem_owc_alb_sid_kor_fbf_jpn_tig_heb_akn_lda_cic_mnd_bat_por_mol_ven_urd_aze_xho_guj_cze_ctl_grk_tml_mly_ger_sod_aeg_rom_scr_afr_slo_ses_prs_glc_wly_dyu_azi_spa_bsq_amr_arw_ewe_swa_lat_hau_svk_eng_lit_zul_vie_hun_moo_fre_ita_ben_dgb_knd_bos_ukr_sun_ind_geo_swt_anl_dut_fin_uzb_mcd_est_krd_bul_yor_qcu_chh_swe_pol_nor_tsn_igb_cnt_mao_rus_amh_tsw_tur_gam_mlt_jav_tha_pan_bam_hin	-0.37097395136453	-0.839988027296548	0.403069372256088
267	mol_amh_tur_bem_jpn_ukr_lda_bam_zul_scr_ven_bos_ses_yor_cze_ind_cnt_prs_ewe_ctl_gam_bsq_guj_grk_dgb_spa_qcu_moo_rom_geo_tha_kor_mcd_fin_hau_pan_tig_sun_glc_aze_hun_tag_igb_swt_vie_dut_bat_nor_slo_tsw_arw_cic_xho_swe_mly_swa_mao_pol_afr_est_azi_chh_bul_ita_lat_krd_por_mlt_sid_owc_tml_fbf_sod_heb_hin_jav_rus_ben_anl_akn_wly_amr_svk_lit_alb_dyu_mnd_tsn_aeg_knd_fre_urd_ger_eng_uzb	0.694180478878786	1.6770635562573	0.0968882900308369
268	ita_owc_xho_pan_glc_tig_ben_tsn_tha_rom_sid_krd_moo_mlt_ind_hun_cnt_lat_pol_dgb_alb_aze_akn_wly_por_uzb_bat_ukr_tag_bsq_kor_bam_swe_knd_fre_sod_tml_nor_qcu_cze_heb_gam_fin_vie_scr_igb_lda_grk_ven_tsw_prs_mly_tur_slo_mnd_hin_fbf_mao_bem_yor_spa_azi_sun_hau_dut_jpn_bos_lit_guj_jav_arw_urd_ger_geo_ses_swa_ewe_rus_mcd_cic_eng_zul_chh_bul_swt_svk_anl_amr_mol_aeg_afr_dyu_amh_est_ctl	-0.0424426265826491	-0.0967744632899892	0.923113750221062
269	azi_arw_chh_svk_cze_rom_grk_alb_urd_prs_hun_lda_bat_yor_tag_nor_scr_cic_mcd_glc_moo_aze_swe_tsn_tur_sun_akn_bsq_igb_slo_kor_lat_mnd_aeg_ukr_spa_fin_ita_bos_fbf_ses_jav_tig_dyu_lit_bem_rus_mly_mao_wly_tha_bul_tsw_guj_ind_eng_tml_uzb_knd_sid_ewe_amr_dgb_geo_vie_por_amh_ben_fre_ven_qcu_heb_ger_krd_mol_hin_pan_bam_hau_afr_swa_ctl_pol_xho_owc_cnt_zul_gam_jpn_est_swt_dut_sod_mlt_anl	-0.502130201629914	-1.33634911506453	0.184695659343032
270	ger_moo_slo_tsw_arw_geo_bul_vie_aze_fbf_svk_dyu_jpn_scr_eng_akn_amr_swt_hau_glc_heb_cnt_mao_fre_grk_lat_guj_anl_chh_est_dgb_sid_bem_mly_nor_qcu_cic_fin_swa_ukr_owc_ben_kor_ctl_sod_aeg_tur_rom_mnd_bsq_lit_tag_sun_tml_lda_wly_tha_ita_azi_mcd_ses_alb_igb_hun_prs_por_cze_rus_xho_afr_uzb_tig_dut_spa_krd_ven_yor_bos_bat_gam_amh_mlt_jav_bam_pan_ewe_knd_tsn_swe_zul_ind_urd_hin_pol_mol	0.606900159292168	1.36017998000936	0.177060963229865
271	ukr_moo_grk_tml_jav_bam_lda_cze_ben_spa_akn_mcd_ctl_wly_dut_sod_tig_zul_nor_lat_lit_tha_eng_swt_yor_hin_pan_urd_mly_cic_bat_ger_ses_est_rus_knd_bsq_fre_scr_gam_glc_prs_ita_tsn_svk_heb_tur_arw_amh_fbf_jpn_mao_ewe_mlt_geo_cnt_afr_mnd_xho_aze_bul_por_hun_guj_ven_ind_tag_swa_qcu_vie_rom_igb_swe_tsw_kor_dyu_anl_uzb_krd_dgb_pol_fin_mol_amr_chh_hau_alb_owc_slo_bos_sid_aeg_sun_bem_azi	0.298399607467163	0.709663168009621	0.479688567308737
272	dgb_cze_rus_mnd_mao_ewe_mlt_lit_zul_ita_svk_urd_por_yor_vie_dut_fbf_moo_pan_wly_swe_qcu_swa_akn_gam_tha_hau_tsn_hun_arw_tur_pol_bsq_mly_anl_eng_tsw_ger_heb_grk_fin_bat_amr_aeg_sun_azi_nor_bem_jav_ctl_kor_ses_glc_krd_mol_jpn_cnt_swt_hin_lda_mcd_slo_tag_bam_bul_igb_aze_est_dyu_rom_afr_ben_fre_ukr_alb_cic_lat_xho_guj_chh_knd_scr_spa_ind_prs_tig_sod_ven_amh_sid_bos_tml_owc_uzb_geo	-0.449473263355478	-1.07627666725802	0.28458765983537
273	svk_slo_glc_qcu_mcd_bem_jpn_prs_anl_moo_owc_por_eng_zul_scr_yor_tml_amr_mol_jav_rom_vie_ind_est_knd_bam_pol_bsq_nor_pan_tha_rus_kor_swt_chh_fbf_dut_ven_mnd_uzb_ita_lat_dgb_spa_dyu_aze_gam_lit_ukr_aeg_guj_mly_bat_mlt_alb_hun_akn_ses_tur_arw_krd_tsw_swa_heb_cnt_fre_lda_igb_geo_ger_cze_afr_sun_amh_bos_swe_bul_ben_grk_tig_sid_sod_xho_hau_ctl_tsn_hin_ewe_urd_wly_azi_fin_cic_tag_mao	0.0666644556548045	0.150628546329976	0.880594968662772
274	est_mly_lat_tur_urd_ben_dyu_alb_azi_arw_lit_prs_kor_sid_ctl_cnt_mlt_amh_bam_tsn_tml_anl_igb_cze_aeg_yor_ses_lda_ewe_tig_jav_ukr_amr_guj_tag_grk_krd_vie_mcd_svk_akn_cic_uzb_mnd_fbf_swa_nor_ger_ind_heb_rom_swe_hau_hun_sun_bos_jpn_eng_pol_hin_afr_por_fre_ven_rus_bem_bsq_mol_qcu_geo_swt_zul_bat_spa_chh_tsw_ita_dut_moo_gam_fin_xho_dgb_mao_glc_knd_scr_owc_sod_bul_tha_wly_slo_aze_pan	0.618890866182201	1.39515444131228	0.166292153155939
275	akn_moo_tur_xho_guj_slo_tig_cnt_afr_jav_ind_hin_amr_fre_rom_hun_lda_aze_ita_pan_jpn_yor_kor_bam_lat_krd_hau_glc_heb_bat_fin_geo_tag_sid_swt_gam_anl_owc_prs_mol_alb_ukr_tsw_mnd_urd_fbf_nor_tha_ben_por_cze_lit_knd_zul_swe_spa_ger_aeg_sun_bsq_sod_ewe_cic_tsn_grk_dut_arw_amh_dyu_scr_wly_uzb_eng_bul_qcu_ses_ctl_bem_pol_est_tml_mcd_vie_swa_mlt_dgb_igb_rus_ven_azi_bos_mly_mao_chh_svk	-0.929985312774144	-2.1147633245592	0.0371244858812383
276	tml_nor_dyu_swt_bsq_akn_tsw_eng_bam_yor_mlt_jpn_qcu_pan_mcd_prs_cic_hun_kor_sod_arw_azi_amh_amr_geo_heb_tag_chh_ctl_pol_ses_gam_ind_mly_tur_lat_ita_svk_spa_bul_glc_xho_ben_uzb_fre_aeg_sun_rom_zul_aze_jav_ukr_anl_rus_dut_cnt_slo_ger_tha_grk_swe_bem_mao_lda_fin_urd_moo_igb_mnd_ewe_por_hau_cze_sid_est_tig_lit_fbf_tsn_guj_mol_bos_hin_swa_alb_bat_wly_krd_vie_afr_scr_ven_owc_dgb_knd	0.723965225400142	1.69060268182931	0.0942618331207726
277	dyu_hun_swt_lat_qcu_bem_cic_lit_arw_bul_fin_lda_por_est_ukr_gam_urd_mcd_akn_tur_sun_rus_cnt_ind_tml_aeg_anl_mly_ewe_svk_geo_cze_dgb_mao_swa_amr_glc_vie_ben_fre_grk_swe_spa_jav_tsn_ses_xho_tha_sod_wly_nor_yor_tag_bam_pan_bsq_kor_slo_chh_bat_mlt_heb_aze_bos_moo_sid_ven_ita_krd_tsw_prs_ctl_ger_alb_owc_igb_guj_amh_dut_hau_uzb_rom_knd_fbf_azi_mol_afr_zul_scr_tig_hin_pol_jpn_eng_mnd	NA	NA	NA
278	geo_bat_fbf_mlt_moo_azi_yor_tsw_scr_heb_anl_chh_slo_sid_tsn_sun_bam_tur_cic_pan_ita_gam_dut_alb_swe_tag_fre_afr_krd_hau_akn_cze_bsq_amr_mcd_igb_arw_rom_lat_nor_lda_spa_xho_prs_tml_ben_wly_ses_mly_guj_tig_pol_sod_grk_vie_svk_ven_zul_ger_rus_ctl_mao_kor_swt_jav_ukr_dyu_bos_tha_uzb_amh_bem_knd_fin_est_bul_urd_ewe_aze_glc_ind_hun_jpn_lit_dgb_por_hin_mnd_cnt_owc_mol_eng_aeg_swa_qcu	-0.0320018124540852	-0.0757757026335533	0.939760316371807
279	jpn_guj_vie_wly_xho_eng_hin_urd_ger_por_igb_aze_heb_tsn_tha_tml_prs_bat_spa_bam_anl_amr_ben_hun_bsq_mol_alb_ven_jav_ctl_ewe_lat_afr_tag_fin_krd_lit_kor_cic_bul_mly_hau_azi_mcd_mao_qcu_chh_pan_geo_gam_sid_grk_nor_sod_svk_scr_mnd_swa_swe_uzb_sun_tig_dyu_dgb_rom_rus_slo_ita_akn_mlt_ukr_aeg_fbf_owc_moo_bos_dut_bem_fre_tur_zul_yor_est_lda_pol_swt_ind_arw_amh_tsw_glc_cnt_knd_ses_cze	NA	NA	NA
280	alb_ctl_svk_swa_sun_kor_owc_tml_cze_por_vie_dyu_jpn_mol_ven_ukr_glc_sid_lit_ewe_swe_jav_aze_mcd_urd_cnt_bem_arw_knd_rus_prs_lda_hau_geo_krd_moo_ses_fbf_wly_est_lat_bat_tha_dut_pol_bos_ita_cic_ben_afr_azi_ger_amh_aeg_hin_qcu_swt_grk_scr_akn_chh_fin_tsw_bam_tsn_fre_amr_ind_xho_anl_sod_igb_uzb_bul_eng_rom_hun_spa_guj_nor_heb_gam_tur_dgb_yor_mly_mao_zul_bsq_pan_mlt_mnd_tag_tig_slo	-0.120699616500174	-0.27422122076334	0.784522800623403
281	bsq_amh_dgb_ses_mlt_mao_ita_lit_hin_gam_sod_mol_pan_igb_afr_tur_rom_tig_ven_pol_owc_fin_bul_vie_tsw_sun_tsn_wly_moo_azi_ben_jpn_geo_arw_est_aeg_heb_lat_mnd_scr_grk_kor_jav_fre_por_slo_zul_amr_dut_swa_svk_tha_tag_prs_alb_akn_lda_urd_xho_aze_glc_cic_ctl_spa_cnt_knd_yor_hau_ind_fbf_swe_guj_rus_mcd_mly_swt_bat_qcu_ger_hun_nor_bos_dyu_cze_chh_tml_bam_krd_ewe_bem_uzb_eng_anl_ukr_sid	-0.00108663729242467	-0.00258978741733311	0.997939198074348
282	tha_ven_pan_lda_aze_slo_xho_heb_yor_fre_arw_swt_amr_bem_owc_dyu_bam_tig_dut_jpn_hun_mnd_lit_knd_bsq_akn_ctl_por_anl_ukr_tml_mcd_spa_geo_cze_sod_krd_prs_vie_chh_pol_dgb_mao_qcu_igb_kor_azi_wly_rus_mly_rom_alb_uzb_eng_tur_mlt_urd_cic_tsw_ben_ita_jav_zul_bos_hin_ger_fin_fbf_tag_moo_glc_ind_sun_grk_hau_gam_est_scr_swe_bat_bul_lat_cnt_ewe_amh_afr_ses_svk_swa_nor_sid_aeg_tsn_guj_mol	0.386043742558348	0.914493262437726	0.36282267191403
283	lit_grk_pol_chh_qcu_slo_mnd_fin_tsn_lda_cic_tsw_arw_rom_guj_ben_est_cnt_bsq_tag_aze_knd_uzb_bat_fre_spa_ses_heb_prs_afr_fbf_tur_hau_tig_jpn_alb_por_mol_ind_kor_mly_azi_bul_pan_sun_sod_swt_ctl_eng_zul_mlt_jav_igb_svk_dyu_tml_mcd_nor_owc_lat_xho_swe_cze_amr_yor_wly_scr_amh_hun_ita_anl_bem_dut_urd_tha_ger_bos_krd_ukr_dgb_ven_hin_bam_moo_aeg_akn_gam_glc_swa_rus_sid_geo_ewe_mao_vie	0.045655108776727	0.12083468263455	0.904082663389943
284	azi_dgb_slo_tig_mnd_tsn_bat_ita_krd_swa_cic_alb_aeg_ewe_svk_jav_arw_spa_aze_vie_zul_tml_ctl_hau_akn_amh_moo_sid_sod_yor_dut_cze_gam_qcu_tur_pol_mcd_bsq_geo_dyu_chh_cnt_wly_owc_nor_fbf_sun_lit_ven_pan_jpn_bul_bos_hin_urd_tsw_ses_bam_mly_fin_ger_anl_eng_hun_ukr_heb_swe_prs_afr_tha_kor_tag_rus_lat_guj_ind_mao_knd_fre_swt_est_uzb_bem_amr_rom_mlt_por_mol_ben_scr_glc_lda_xho_igb_grk	-0.130291635864848	-0.297107953753922	0.767046687896319
285	arw_guj_urd_bsq_xho_tig_vie_sun_dut_lit_amh_akn_heb_zul_grk_cnt_ger_mlt_pol_hau_glc_bat_geo_ukr_svk_rus_eng_swt_nor_scr_prs_ita_mao_aeg_rom_ben_anl_afr_lat_ind_gam_sid_ses_wly_mly_swa_tsn_ctl_bos_swe_sod_mcd_lda_tsw_owc_fbf_tag_bem_tml_bul_moo_hun_jpn_spa_tur_mnd_amr_azi_bam_hin_aze_igb_alb_dyu_fre_slo_chh_pan_dgb_uzb_est_yor_fin_kor_jav_tha_ewe_cic_ven_cze_por_knd_mol_qcu_krd	-0.149341681460035	-0.387705204440808	0.699120151536051
286	mnd_spa_glc_ses_swa_swe_slo_xho_fin_aze_guj_rom_tag_cze_moo_mlt_sun_ind_ewe_chh_urd_azi_rus_arw_igb_dut_dgb_fbf_tig_krd_alb_prs_jpn_heb_vie_bam_mol_lda_hin_bem_bat_tur_yor_bsq_pan_eng_bos_est_zul_tsw_amh_sod_anl_wly_ven_akn_ita_qcu_tha_mao_ger_pol_sid_grk_tml_kor_lat_bul_nor_mcd_gam_por_ctl_scr_mly_geo_swt_knd_tsn_ben_svk_lit_hau_cnt_ukr_hun_dyu_uzb_amr_cic_jav_afr_owc_aeg_fre	-0.135338536014754	-0.316728133115506	0.752159770401654
287	anl_ita_qcu_ben_sid_uzb_bat_mcd_bul_sod_igb_amh_hun_vie_cic_krd_por_dyu_hau_ewe_grk_glc_bem_spa_fre_svk_alb_tag_bam_sun_gam_urd_chh_eng_lat_prs_slo_owc_nor_ind_ger_pan_rom_dut_lda_dgb_swa_heb_xho_bos_yor_cnt_moo_swt_tsn_ses_tsw_mnd_tur_fbf_ctl_tml_mlt_scr_ukr_zul_knd_jav_mao_aeg_cze_bsq_fin_ven_afr_amr_tig_geo_wly_akn_mol_hin_arw_est_azi_rus_kor_aze_mly_lit_jpn_guj_pol_tha_swe	-0.567650833557918	-1.52398392933364	0.130906152565283
288	igb_lit_yor_prs_swa_tha_uzb_ger_tml_eng_qcu_dut_ven_zul_xho_swt_tag_amh_grk_ita_mcd_guj_sid_fin_bos_sod_bem_vie_geo_arw_hin_alb_spa_svk_tig_pan_cnt_jpn_bat_chh_ind_ukr_aeg_ctl_azi_afr_est_mol_moo_bul_hau_ben_hun_nor_rus_cze_owc_ewe_mnd_fre_dyu_mlt_por_pol_krd_aze_urd_fbf_gam_kor_swe_dgb_akn_knd_glc_lat_lda_tur_rom_cic_mao_tsn_sun_ses_slo_wly_anl_bam_jav_mly_bsq_heb_scr_tsw_amr	0.534265658105133	1.25504148835996	0.212608315578401
289	anl_swa_aeg_rus_dyu_swt_scr_knd_bos_pan_moo_dgb_urd_mcd_sun_eng_jav_kor_tsn_sod_cnt_swe_jpn_mao_ita_ben_fin_cic_amr_cze_tml_mly_azi_est_qcu_alb_fre_tha_arw_slo_ctl_glc_lat_ses_ukr_hin_gam_dut_ven_bem_heb_aze_rom_akn_owc_mlt_tig_yor_nor_lit_hau_sid_ind_bam_krd_ewe_geo_afr_zul_uzb_lda_spa_mnd_tag_svk_guj_amh_chh_por_tur_fbf_tsw_mol_grk_wly_prs_pol_vie_igb_bat_bul_hun_xho_ger_bsq	-0.662856152571954	-1.48452866427349	0.141050344360332
290	spa_est_arw_hau_mcd_fbf_ita_tha_akn_guj_cnt_prs_qcu_vie_bsq_swt_alb_bat_ukr_sid_aeg_dut_amh_grk_fre_ewe_sun_pol_aze_owc_jpn_anl_hun_tur_gam_igb_ben_ind_ctl_pan_cze_uzb_ger_jav_tsw_afr_bam_swa_zul_tml_tig_svk_ses_urd_kor_heb_fin_xho_lit_chh_slo_yor_sod_mly_dgb_tsn_knd_amr_ven_mlt_rus_mol_eng_bem_lat_rom_bul_geo_lda_dyu_cic_bos_tag_krd_scr_mnd_azi_por_moo_hin_nor_swe_glc_mao_wly	0.126898225350689	0.301474967974137	0.763725402619941
291	hau_tml_aze_fin_por_mcd_amh_arw_tha_bos_ukr_guj_fbf_bul_xho_scr_ses_eng_dyu_cnt_afr_moo_hun_dgb_tag_ger_knd_alb_swa_mlt_heb_tsw_aeg_lit_tig_lda_grk_bsq_sun_akn_wly_jav_slo_cic_ven_jpn_bat_nor_mnd_chh_svk_ctl_bam_swt_spa_mly_tsn_zul_pol_vie_dut_rus_urd_pan_prs_ind_glc_igb_est_geo_owc_hin_qcu_yor_lat_ben_amr_kor_ewe_anl_mol_cze_sid_tur_sod_fre_bem_gam_azi_krd_ita_uzb_swe_mao_rom	0.102956868924858	0.270017767833651	0.787744852617839
292	bsq_bam_sid_moo_slo_arw_pol_ukr_heb_mao_nor_tag_tur_knd_bos_aze_lit_ewe_fin_ind_jav_krd_ita_bat_lat_mol_tha_azi_tig_est_dut_anl_sun_mcd_tsw_lda_mnd_aeg_sod_alb_hau_cic_mlt_xho_swe_geo_qcu_ben_urd_uzb_zul_bem_cnt_pan_tml_cze_vie_hun_ven_rom_ses_prs_afr_por_bul_swa_fbf_jpn_svk_gam_amr_spa_grk_owc_fre_mly_rus_swt_hin_wly_amh_dgb_glc_chh_eng_ctl_yor_guj_kor_dyu_tsn_ger_igb_akn_scr	0.304918969057049	0.707059384789308	0.481297517555347
293	ctl_ben_ind_pol_yor_xho_cic_fbf_arw_owc_hau_tsw_cnt_sun_dgb_ven_uzb_moo_tag_hin_sod_ita_ses_cze_jav_zul_jpn_swe_geo_mol_tig_bem_prs_glc_rom_guj_bsq_igb_lit_afr_krd_fre_swt_aeg_amr_lat_urd_alb_dut_tsn_aze_fin_ukr_azi_swa_tur_ewe_vie_grk_mao_tml_eng_amh_slo_lda_mnd_bul_knd_est_akn_mly_qcu_mcd_chh_dyu_ger_svk_anl_heb_bam_tha_scr_sid_pan_spa_por_wly_nor_kor_bos_mlt_bat_gam_rus_hun	0.58062763941956	1.44629136009929	0.151457397986904
294	slo_spa_amr_aeg_bul_hun_grk_chh_ita_tig_mlt_xho_vie_ewe_ses_est_dgb_aze_afr_jav_lda_tur_mly_pol_swe_azi_swt_prs_lat_cic_rus_ctl_glc_sid_ukr_rom_sun_moo_fin_tha_zul_sod_eng_bsq_cze_jpn_igb_tsw_tag_ger_lit_yor_uzb_dut_mao_dyu_qcu_tml_scr_arw_mnd_alb_por_guj_ind_hau_owc_anl_fbf_mol_heb_tsn_akn_kor_bos_pan_bem_hin_wly_krd_bam_swa_gam_fre_svk_geo_mcd_cnt_ven_urd_ben_knd_bat_nor_amh	-0.00475508384172883	-0.0122099542809197	0.990284262856876
295	lat_bem_dgb_swa_glc_lit_tsw_kor_bam_nor_grk_sid_scr_jpn_dut_heb_swe_prs_tur_fbf_urd_guj_zul_lda_jav_mol_aze_ind_mlt_ben_arw_knd_aeg_tsn_mly_amh_dyu_hin_gam_afr_amr_ewe_akn_swt_mcd_cic_hun_moo_tag_ukr_pan_ger_chh_tml_est_uzb_mnd_sun_ven_eng_bul_pol_rom_cze_sod_bat_mao_xho_alb_ita_tha_ses_geo_igb_por_krd_owc_azi_slo_wly_bsq_cnt_fin_qcu_spa_yor_rus_fre_bos_svk_tig_hau_vie_anl_ctl	-0.0958349188894985	-0.216680036021811	0.828932315271533
296	eng_cze_sun_pol_heb_tur_mcd_glc_prs_bam_fre_aze_mao_ukr_tig_igb_gam_svk_cnt_chh_bul_ctl_bat_swa_scr_afr_kor_fbf_mly_est_jpn_swt_mnd_lat_tsw_guj_tml_spa_zul_sod_hin_ger_rom_ses_akn_qcu_lit_fin_azi_lda_yor_ewe_mol_tha_anl_swe_bsq_vie_grk_mlt_owc_pan_bem_dyu_hau_amr_hun_bos_alb_jav_dgb_ita_rus_tsn_dut_knd_ind_sid_por_moo_krd_urd_aeg_ven_arw_wly_slo_nor_geo_amh_xho_tag_cic_ben_uzb	0.142166819706081	0.316543431794912	0.752299487509846
297	dut_tsn_jpn_knd_svk_bem_amr_cnt_igb_hun_ukr_vie_ven_ses_lda_glc_heb_hau_sid_guj_akn_mcd_mol_kor_qcu_ind_lat_mnd_cic_mao_dyu_tml_dgb_aeg_nor_xho_tur_grk_ctl_tha_fin_cze_tsw_yor_swe_est_rus_afr_ben_pan_jav_alb_eng_bsq_uzb_tag_sod_krd_arw_wly_anl_bos_tig_ewe_ger_bam_zul_scr_swa_mlt_ita_swt_hin_aze_por_geo_owc_rom_urd_chh_bat_moo_fre_amh_prs_mly_spa_fbf_slo_gam_azi_sun_bul_pol_lit	0.707456126789233	1.916980675406	0.0583101829390478
298	arw_est_ukr_kor_ben_glc_lat_lda_jpn_swa_ewe_wly_aeg_nor_sid_dyu_tsw_lit_krd_urd_amr_bsq_ven_moo_mlt_anl_mnd_azi_jav_mao_ind_gam_geo_tag_mcd_dgb_rus_fbf_zul_swe_bam_akn_knd_bos_tsn_spa_alb_guj_bat_hin_ger_aze_ctl_owc_swt_eng_chh_por_fre_ita_heb_svk_amh_slo_pol_sun_bul_tur_yor_xho_grk_bem_cic_prs_mly_cnt_dut_tha_rom_tml_fin_cze_pan_scr_qcu_mol_sod_tig_igb_hun_vie_afr_ses_uzb_hau	-0.34004290966232	-0.788343792007476	0.432500553638015
299	dut_scr_krd_bam_moo_ger_gam_est_swt_rom_ctl_heb_sod_guj_pol_azi_uzb_bem_pan_tsn_eng_tig_cze_rus_ewe_slo_jav_mao_anl_bos_grk_sun_sid_hun_alb_zul_spa_fin_tur_knd_ses_qcu_mlt_amh_tsw_prs_cnt_swa_glc_urd_hin_vie_bul_ind_lit_aeg_fre_por_kor_ukr_fbf_dgb_afr_igb_tml_mly_nor_svk_geo_amr_xho_tag_aze_lda_dyu_ita_mol_yor_ben_mnd_arw_mcd_owc_swe_cic_akn_ven_wly_hau_tha_chh_bat_lat_jpn_bsq	0.173401425462015	0.415716058779082	0.678575462115633
300	mlt_pol_glc_tha_ewe_ben_cze_tur_mao_hun_mly_lit_cnt_jpn_ven_rom_fin_xho_fre_alb_tml_bam_slo_ita_ctl_mcd_moo_krd_cic_wly_jav_lat_sid_sod_azi_tsw_eng_dyu_est_qcu_zul_ses_tag_mol_ind_gam_bsq_hau_heb_chh_ger_swe_nor_guj_dut_svk_bat_afr_owc_scr_swt_anl_spa_aeg_lda_bos_geo_swa_yor_fbf_aze_dgb_amr_knd_bem_pan_tig_amh_uzb_mnd_kor_urd_grk_prs_igb_por_sun_arw_bul_rus_vie_hin_tsn_akn_ukr	-1.0758853822178	-2.51330226296709	0.0136811733650852
301	hin_afr_ukr_bam_cic_swt_ctl_ben_spa_bos_fin_bul_arw_anl_glc_jpn_uzb_pan_sun_svk_ses_tig_por_mly_moo_bat_eng_azi_grk_guj_rom_pol_prs_hun_cnt_cze_yor_zul_mnd_bem_wly_owc_tsn_ewe_sid_gam_geo_amr_lit_fbf_knd_tml_rus_dyu_mlt_heb_vie_fre_ven_hau_lat_amh_tha_qcu_slo_dgb_akn_igb_aeg_tag_aze_lda_jav_swa_kor_krd_tsw_ita_xho_est_nor_ind_mao_bsq_tur_urd_swe_ger_chh_scr_alb_mcd_dut_mol_sod	-0.0191445459406254	-0.0441498659603682	0.964879601985732
302	anl_yor_tha_akn_qcu_tsw_alb_nor_glc_sun_ben_amh_pan_dgb_swt_fre_uzb_mnd_chh_geo_gam_ind_hun_krd_swe_eng_prs_wly_heb_igb_xho_urd_slo_mcd_bos_mlt_jpn_azi_tur_mly_kor_spa_aze_hin_aeg_knd_tag_fbf_fin_tig_lit_cze_owc_dyu_ita_vie_bsq_moo_por_est_cnt_guj_afr_hau_ger_svk_lda_bul_tml_pol_ses_bem_dut_ukr_lat_arw_jav_swa_grk_zul_ctl_tsn_rom_bat_ven_scr_mao_rus_cic_sod_ewe_amr_mol_bam_sid	NA	NA	NA
303	jav_uzb_prs_guj_mao_yor_aeg_ben_lat_azi_swt_ger_scr_ven_bsq_afr_chh_slo_wly_fre_ses_rus_tsn_geo_pol_rom_cze_alb_igb_urd_hau_cic_ita_sod_sid_nor_krd_tha_arw_heb_eng_dyu_bos_ind_mol_knd_mcd_tur_amr_qcu_svk_tag_tsw_spa_moo_mly_glc_tml_ukr_xho_swe_fbf_akn_mlt_bem_pan_tig_sun_dgb_est_hin_mnd_aze_amh_ewe_gam_lit_cnt_bul_kor_lda_hun_bat_ctl_jpn_owc_bam_dut_grk_swa_fin_vie_zul_anl_por	0.463022176707858	1.0692593743833	0.287720263920574
304	alb_tml_azi_bam_cnt_lit_tur_scr_ukr_aeg_sod_hin_grk_tag_fin_prs_yor_xho_aze_glc_svk_sun_jpn_tsw_heb_mnd_spa_rom_urd_knd_ben_bem_rus_sid_cic_ewe_geo_mcd_uzb_ind_bat_amh_nor_mol_ses_por_swe_jav_gam_est_arw_swa_bul_lda_igb_dgb_pan_tsn_qcu_afr_mao_pol_wly_hau_anl_slo_swt_dyu_bsq_ven_ctl_vie_akn_ita_mlt_tig_mly_krd_moo_fbf_fre_chh_guj_eng_kor_lat_tha_ger_dut_cze_owc_zul_hun_bos_amr	-0.382140155315802	-0.85393409882555	0.395335736982685
305	tig_amh_ven_sun_pan_tml_swa_fbf_lda_mlt_lit_dgb_prs_aeg_tsn_cic_scr_mao_dyu_krd_gam_eng_bem_moo_sod_swt_ctl_glc_kor_yor_qcu_nor_bat_est_jpn_mol_zul_ses_heb_chh_geo_bsq_tsw_ewe_ger_sid_grk_wly_slo_urd_uzb_arw_mly_fin_xho_swe_mcd_owc_tag_tha_ukr_afr_igb_rom_hin_spa_pol_cnt_jav_svk_vie_knd_cze_aze_por_mnd_dut_anl_tur_bos_ind_fre_rus_amr_ita_bam_bul_akn_azi_hau_alb_hun_ben_guj_lat	0.305985188601876	0.784019281199334	0.435021133447601
306	knd_bem_ind_kor_spa_hau_nor_jpn_swt_gam_moo_cze_dyu_azi_por_lit_uzb_urd_owc_fre_heb_ctl_prs_anl_scr_pan_ben_mlt_sid_pol_xho_mly_tig_ita_arw_akn_svk_hin_aze_qcu_bos_krd_amh_aeg_fin_dgb_dut_lat_tsw_bat_tsn_yor_tml_amr_tha_guj_lda_mcd_sun_sod_afr_ses_ven_fbf_glc_geo_cnt_mol_swa_bam_hun_igb_bul_slo_rom_grk_chh_mnd_est_eng_ukr_ger_mao_vie_zul_jav_alb_swe_ewe_wly_cic_tur_tag_bsq_rus	-0.0318269550733121	-0.0705871065207695	0.943877939505408
307	amr_grk_zul_dgb_lit_guj_mol_swt_mly_alb_sun_arw_sod_kor_cic_ctl_ven_krd_jpn_swe_heb_amh_uzb_jav_por_urd_hin_nor_dyu_vie_geo_tml_aeg_scr_bat_spa_mcd_tur_akn_tig_chh_igb_knd_pol_mao_tag_bul_hau_mnd_lat_swa_ben_sid_est_moo_slo_tsn_owc_yor_dut_anl_fbf_xho_prs_fin_ita_aze_ind_lda_afr_bem_rom_wly_ukr_azi_svk_ewe_tha_qcu_rus_fre_gam_cnt_mlt_bsq_bos_bam_glc_ses_tsw_hun_pan_ger_eng_cze	-0.177950445545914	-0.42275901089376	0.67344700393966
308	scr_kor_tig_por_dgb_hun_tsn_knd_ukr_hau_swt_krd_qcu_ven_ses_geo_rom_yor_eng_ger_sun_azi_swe_ctl_sod_akn_rus_pan_ind_mol_afr_amh_dyu_bsq_pol_gam_mao_nor_uzb_bem_jav_prs_ben_bul_glc_zul_mly_alb_tha_heb_bat_lat_amr_mlt_moo_svk_hin_cnt_tsw_mcd_tur_vie_fbf_lda_jpn_ewe_fre_aze_cic_owc_est_urd_anl_mnd_slo_dut_guj_wly_igb_swa_grk_fin_xho_cze_tml_aeg_lit_spa_tag_sid_bam_ita_bos_arw_chh	0.173117586852566	0.424036472349492	0.672518438174297
309	tur_ben_chh_moo_vie_uzb_ses_urd_svk_hun_swa_grk_sun_bsq_tig_ctl_por_aeg_lda_gam_lit_zul_hin_cnt_ind_ita_swt_aze_bem_scr_knd_alb_xho_akn_rom_est_tha_lat_igb_fre_amh_glc_mcd_azi_guj_fbf_yor_tsn_pol_cze_eng_jpn_dut_cic_mly_owc_dgb_sid_heb_qcu_ger_rus_slo_prs_afr_tml_mol_nor_ven_mao_geo_arw_mnd_hau_krd_swe_mlt_kor_dyu_ewe_wly_tsw_jav_tag_bat_pan_bul_anl_bam_spa_fin_sod_ukr_amr_bos	0.116462132895603	0.261296275359383	0.794441822775515
310	amh_knd_swt_tha_uzb_tml_rus_tag_ukr_svk_hin_moo_aze_heb_azi_tur_mnd_jav_fre_cnt_pol_bam_sid_alb_spa_geo_igb_fbf_nor_tig_prs_anl_swe_scr_vie_lit_est_dgb_slo_ses_cic_ctl_aeg_mol_dyu_zul_ewe_ind_fin_ger_hun_pan_chh_mcd_gam_rom_bem_akn_owc_mly_yor_mlt_dut_jpn_swa_ita_cze_lda_grk_ven_bat_glc_wly_por_qcu_bul_tsw_kor_urd_afr_sun_xho_tsn_bsq_krd_hau_bos_amr_lat_guj_mao_ben_sod_eng_arw	-0.812278853999302	-1.88001028822671	0.0632368924922624
311	yor_ses_pol_ind_glc_ita_grk_tsn_afr_gam_sid_tag_ctl_moo_bul_kor_hau_hun_hin_por_heb_bam_bat_mnd_est_tsw_swa_ukr_lat_qcu_vie_lit_mcd_amh_ben_pan_eng_cnt_mly_tur_bem_dyu_dut_tml_sod_bsq_aze_anl_owc_fbf_arw_knd_dgb_ger_slo_igb_cze_tha_ewe_mlt_alb_ven_aeg_azi_rom_cic_spa_uzb_wly_lda_xho_mol_prs_chh_guj_jpn_nor_jav_swt_rus_amr_svk_fre_zul_akn_scr_krd_sun_mao_urd_tig_geo_fin_swe_bos	-0.51296340952603	-1.30250897037151	0.195958757032082
312	igb_ven_tha_grk_amr_ben_scr_slo_swa_fbf_xho_hun_arw_mol_tur_eng_por_akn_heb_aeg_rus_dut_glc_ewe_bul_bat_hin_kor_dgb_spa_bam_prs_bos_nor_ita_sod_fre_geo_swt_pol_guj_mcd_ctl_chh_mly_ind_mnd_pan_hau_rom_ukr_dyu_zul_gam_cze_ger_wly_yor_cnt_uzb_bem_tsw_azi_owc_tag_mao_moo_afr_lit_amh_lat_swe_tsn_fin_tig_cic_jpn_krd_sun_jav_vie_urd_tml_svk_sid_aze_ses_qcu_alb_mlt_knd_lda_est_anl_bsq	0.114688982027163	0.280442201706476	0.779761157773992
313	mao_mol_krd_igb_kor_swe_aze_knd_spa_ind_nor_bat_rom_geo_ven_tur_bsq_ben_afr_grk_amh_cic_eng_bul_tag_yor_lit_swt_bem_bam_akn_slo_bos_hin_ctl_anl_ita_pol_sid_hau_ukr_chh_fre_swa_lda_prs_heb_glc_sod_jpn_cze_tsw_fbf_tml_est_urd_dgb_scr_ses_amr_sun_dyu_tsn_wly_dut_ewe_alb_svk_mcd_cnt_mnd_azi_vie_jav_moo_qcu_aeg_gam_fin_uzb_rus_mlt_arw_mly_ger_tha_xho_guj_pan_owc_hun_tig_zul_por_lat	-0.290150110402331	-0.714087318521216	0.476961611382838
314	tml_amh_mcd_xho_prs_tha_igb_mnd_mao_glc_ctl_ses_cic_uzb_moo_hau_geo_amr_lda_bem_rom_dut_dgb_yor_ven_owc_est_nor_ukr_jav_rus_bam_bsq_bul_chh_mly_guj_heb_lit_ind_bos_zul_sod_akn_pol_jpn_svk_vie_ben_cnt_fbf_eng_pan_azi_qcu_scr_tag_fin_ita_tur_arw_anl_fre_spa_lat_tsw_gam_ger_knd_krd_grk_sun_bat_tig_cze_slo_hun_afr_swe_por_tsn_aze_kor_aeg_hin_dyu_wly_swa_mol_sid_alb_urd_mlt_ewe_swt	0.410120388068741	0.983103878398063	0.328107018664014
315	rus_tsw_uzb_tha_cze_tig_prs_grk_wly_ses_bat_heb_aeg_bul_ukr_anl_sun_knd_ita_mcd_azi_zul_qcu_moo_fre_sod_swa_sid_krd_svk_ind_fbf_amh_hin_ctl_eng_vie_tsn_ven_spa_por_dut_jav_bsq_glc_tag_owc_urd_lda_akn_kor_aze_swt_bos_nor_mao_dyu_mly_tur_geo_cic_fin_ger_rom_tml_arw_mol_afr_alb_lit_guj_bem_hun_ewe_mnd_amr_xho_igb_est_dgb_ben_mlt_hau_swe_yor_lat_cnt_slo_scr_pol_pan_jpn_bam_gam_chh	-0.313260677757538	-0.830677028415035	0.408283597450181
316	scr_ctl_sid_tur_hin_vie_ben_ewe_por_owc_slo_sod_bsq_knd_qcu_tsn_amr_lit_krd_heb_glc_guj_cnt_amh_ind_tig_hun_uzb_ger_spa_xho_mao_hau_mcd_chh_ses_fbf_gam_sun_mol_ita_fre_zul_alb_akn_eng_kor_bat_prs_anl_tha_mly_est_fin_ukr_tsw_aeg_pol_bos_grk_svk_rom_arw_tag_dgb_rus_geo_urd_moo_yor_azi_nor_jpn_cze_wly_pan_cic_bul_mlt_swe_bem_mnd_tml_dut_lda_swt_ven_dyu_afr_aze_bam_swa_igb_jav_lat	0.124893474877006	0.291306915442519	0.771465328662637
317	tha_rom_moo_mcd_cic_fin_wly_igb_tur_grk_prs_qcu_hin_heb_amr_urd_lat_ita_ukr_ind_hun_nor_azi_por_tsn_uzb_swt_akn_fbf_bos_xho_mao_dyu_geo_aze_ctl_scr_tsw_vie_ben_zul_spa_pan_cnt_knd_bul_svk_kor_ses_lda_cze_ven_tig_lit_bat_hau_gam_jpn_pol_ger_chh_slo_bsq_est_yor_anl_dut_swa_tag_sid_aeg_sod_rus_alb_mol_amh_fre_owc_guj_eng_sun_glc_krd_bem_mlt_swe_afr_bam_mly_tml_jav_arw_ewe_mnd_dgb	-0.529141992538692	-1.40724797996112	0.16268727375449
318	ita_vie_rus_dut_kor_scr_grk_yor_nor_sod_bam_ses_wly_bul_ger_knd_dyu_hin_fin_xho_slo_qcu_pan_aeg_geo_chh_mcd_cze_lda_tag_eng_est_tha_zul_lat_azi_tur_cic_owc_akn_bem_mao_fbf_swe_anl_krd_por_ben_svk_afr_jav_mol_hun_mly_bsq_guj_amh_amr_uzb_pol_ind_hau_alb_swt_ven_jpn_bat_igb_spa_prs_lit_gam_ewe_dgb_fre_aze_sun_swa_tsw_sid_mlt_cnt_moo_mnd_ukr_bos_tml_tig_tsn_heb_glc_arw_urd_ctl_rom	-0.0721168169142304	-0.191234355449057	0.848758870868187
319	xho_cic_mao_ukr_hun_jpn_knd_prs_pol_tag_nor_amh_pan_bam_ewe_bul_dyu_scr_cze_kor_tur_tsn_tha_cnt_gam_bat_zul_ctl_amr_fbf_eng_afr_ita_glc_rus_swt_uzb_qcu_krd_rom_sod_fin_bem_tml_svk_wly_ses_aze_arw_akn_sid_azi_dgb_ben_jav_lda_lat_guj_mlt_geo_igb_mly_chh_ven_lit_fre_mol_mnd_yor_swa_est_anl_tsw_hau_owc_alb_urd_mcd_swe_sun_por_slo_tig_aeg_heb_ind_dut_moo_grk_bos_ger_spa_bsq_vie_hin	NA	NA	NA
320	dgb_amh_mcd_tag_ita_eng_akn_bsq_pol_arw_afr_ben_mlt_zul_tml_alb_scr_igb_xho_ukr_vie_glc_cze_por_rom_cic_nor_sun_geo_ses_est_mly_ger_ind_anl_bul_bam_sod_svk_bat_swt_jpn_krd_knd_ven_urd_guj_ctl_tur_cnt_rus_yor_hin_wly_kor_slo_owc_moo_heb_dyu_swa_aze_aeg_sid_lat_jav_qcu_hau_fbf_azi_fin_ewe_tig_tsn_swe_mnd_amr_lit_mol_dut_tha_prs_fre_lda_gam_pan_uzb_bem_spa_chh_grk_tsw_mao_bos_hun	0.265700129869109	0.623179538616522	0.534691856436972
321	amh_anl_owc_azi_lda_spa_dut_geo_ukr_prs_fbf_qcu_cnt_nor_swe_tml_aze_mol_cze_ewe_ctl_tur_knd_kor_bat_arw_tsn_bos_sod_wly_lit_guj_grk_por_tag_sun_amr_hun_tig_eng_aeg_jav_ven_fre_bsq_mly_afr_yor_rus_svk_jpn_mcd_tsw_ger_scr_dgb_bem_cic_pol_dyu_rom_lat_uzb_ita_mlt_urd_akn_moo_gam_hin_swa_bul_pan_bam_tha_ben_glc_fin_chh_swt_sid_slo_ind_igb_est_ses_vie_mnd_krd_hau_mao_alb_zul_heb_xho	-0.29893523444465	-0.699323671307103	0.486095192284743
322	moo_rom_azi_est_ctl_mcd_bam_svk_ewe_amh_bem_mol_ben_tsw_mnd_mlt_alb_swe_sid_prs_glc_afr_arw_ven_sod_bat_pol_nor_swt_tag_bul_scr_aeg_fre_anl_knd_hun_dgb_mao_ger_xho_jpn_chh_amr_tsn_tha_aze_vie_sun_heb_slo_pan_dyu_guj_eng_ind_uzb_cze_fin_cnt_fbf_ses_lda_cic_grk_yor_akn_bsq_hin_geo_tig_owc_jav_tml_dut_mly_bos_ukr_lat_ita_kor_gam_hau_lit_swa_por_qcu_urd_tur_igb_spa_zul_rus_krd_wly	-0.272235997265275	-0.62625468570664	0.532682023216177
323	ven_ses_bem_krd_svk_ger_azi_amr_lit_akn_mnd_hau_spa_lda_swa_tur_ukr_hin_geo_ind_dgb_cze_scr_gam_rus_yor_mly_vie_heb_zul_lat_sod_bsq_dut_ben_wly_est_mcd_aeg_alb_fbf_prs_aze_urd_nor_knd_uzb_cnt_eng_rom_bul_swt_sun_arw_glc_afr_tsn_tig_tha_ita_mol_guj_bat_pan_tsw_tml_por_igb_dyu_swe_mao_qcu_jav_anl_hun_grk_fin_amh_bos_ctl_chh_mlt_owc_ewe_cic_tag_moo_slo_fre_kor_xho_sid_pol_bam_jpn	-0.426565126700112	-1.04880472578483	0.296985964140775
324	knd_swa_bat_jpn_rom_nor_qcu_ven_ger_swt_amh_arw_ctl_tag_owc_eng_mcd_fin_cnt_wly_mnd_mly_fre_krd_azi_cic_sid_amr_slo_urd_geo_prs_hun_cze_lat_bam_igb_ukr_moo_tig_bem_ewe_tur_mol_hau_chh_rus_sod_jav_lit_gam_aze_ita_scr_mao_tsw_dut_bul_dyu_tsn_ses_ind_tha_dgb_pan_aeg_ben_guj_tml_fbf_mlt_hin_est_bsq_swe_glc_pol_vie_grk_lda_akn_kor_svk_heb_sun_spa_afr_alb_uzb_por_xho_bos_yor_zul_anl	0.204910292514811	0.468513735478368	0.640513548546267
325	bat_akn_bem_mnd_est_nor_hin_tha_tsw_moo_sid_ses_sod_krd_afr_ven_tig_por_sun_hun_ita_bam_jpn_dut_rom_tag_glc_zul_tur_owc_cic_kor_svk_uzb_anl_bos_yor_mly_bsq_eng_qcu_ewe_geo_rus_mol_arw_spa_swt_fbf_ctl_wly_grk_lda_lit_guj_hau_scr_heb_azi_alb_mlt_tml_cze_aze_lat_bul_fin_swa_ger_amh_cnt_amr_prs_xho_dyu_gam_mcd_tsn_urd_aeg_ind_pan_dgb_ben_fre_swe_jav_ukr_pol_slo_vie_igb_mao_knd_chh	-0.0982008183585407	-0.228823009440901	0.819508913711908
326	ger_kor_tur_est_bat_tag_rus_jav_ita_knd_sun_uzb_pol_guj_grk_fre_ewe_xho_vie_zul_por_ind_urd_akn_chh_tsn_bem_lit_owc_cnt_ukr_mlt_glc_swe_lat_dut_scr_fbf_nor_rom_mol_heb_sid_jpn_mly_tml_mao_svk_slo_azi_moo_swt_gam_aze_fin_ses_arw_cze_bos_hau_eng_wly_tsw_igb_prs_qcu_yor_tig_sod_aeg_alb_swa_mcd_bam_geo_cic_tha_ben_dgb_spa_dyu_amh_pan_bsq_afr_lda_krd_bul_hin_mnd_amr_ctl_hun_ven_anl	-0.63761790346685	-1.65100179470362	0.10211132110973
327	amh_mlt_kor_bat_dut_tsw_mnd_svk_ven_moo_krd_vie_tig_bem_nor_ben_rus_prs_ses_arw_fin_chh_lat_pol_cic_lit_guj_zul_ctl_aeg_tur_spa_afr_jpn_qcu_mly_wly_sid_alb_tml_sun_tsn_cze_dgb_swt_urd_uzb_ger_owc_xho_mol_heb_hun_gam_yor_slo_est_hin_swa_fre_mao_ewe_cnt_knd_tha_aze_mcd_azi_amr_por_jav_bsq_hau_sod_bul_eng_rom_ita_akn_ind_geo_grk_pan_ukr_anl_fbf_scr_glc_tag_lda_bam_dyu_bos_swe_igb	0.614368825488744	1.50422961124811	0.13591085610708
328	ukr_jpn_eng_mol_tha_aze_cic_aeg_pan_mnd_dyu_rom_sod_anl_fin_jav_ben_por_fre_ger_chh_ind_glc_svk_owc_bam_zul_swa_tsn_wly_hau_tml_lda_fbf_ewe_scr_hun_bul_akn_vie_alb_bsq_bos_sid_est_tsw_azi_mcd_sun_dut_bem_lat_guj_ctl_lit_arw_knd_gam_urd_bat_rus_igb_hin_tag_amh_cze_tur_grk_swt_cnt_mly_mao_uzb_mlt_tig_swe_geo_spa_amr_prs_dgb_nor_ita_slo_kor_ses_krd_yor_qcu_afr_ven_xho_moo_heb_pol	0.0616056536263334	0.14440477920378	0.885493316692906
329	lat_tsw_mlt_alb_tur_sod_mly_prs_lda_pan_ben_est_jav_ita_ukr_tag_fre_ger_hau_bul_guj_aeg_owc_ind_swe_kor_glc_bsq_mol_heb_grk_dyu_rom_ewe_lit_sun_azi_swt_fbf_uzb_xho_qcu_bos_ctl_cze_scr_anl_bem_bam_tml_geo_slo_mao_ses_dgb_chh_zul_dut_gam_spa_hin_por_moo_svk_aze_mcd_afr_igb_akn_sid_amh_krd_amr_rus_pol_hun_eng_yor_urd_cic_swa_tsn_ven_fin_jpn_nor_wly_knd_vie_mnd_tha_cnt_tig_arw_bat	-0.0182193957938109	-0.0438979619633071	0.965079856496847
330	rom_amr_vie_bam_lda_pan_bat_jav_dut_alb_scr_swa_mly_urd_hin_eng_mao_ukr_kor_amh_mlt_aze_grk_mcd_jpn_est_xho_gam_sun_ita_ger_cze_ewe_glc_slo_rus_tsn_bos_chh_igb_cic_ctl_tha_tig_fre_ses_guj_azi_wly_tur_lat_fbf_akn_uzb_lit_hau_geo_fin_arw_cnt_yor_sod_moo_anl_ben_heb_bul_tag_pol_swt_prs_aeg_por_dyu_mnd_tml_knd_afr_mol_sid_ind_swe_spa_zul_tsw_bem_bsq_qcu_svk_krd_nor_dgb_hun_ven_owc	-0.0703731988360087	-0.183796560033151	0.854573203799907
331	vie_tml_glc_sid_amh_sun_mao_igb_moo_swt_scr_anl_nor_ben_hau_tur_rom_ven_alb_fbf_yor_krd_knd_tha_por_jav_bem_mol_bam_kor_ctl_swa_afr_qcu_pol_ses_eng_ind_tsw_lat_spa_aze_ewe_aeg_tag_guj_dyu_fin_cic_pan_hin_mly_prs_ger_ukr_cze_grk_lda_heb_rus_xho_tig_jpn_bsq_bos_dut_cnt_owc_ita_urd_mcd_slo_wly_sod_dgb_azi_bat_bul_hun_est_uzb_arw_mlt_geo_tsn_gam_swe_zul_mnd_chh_fre_svk_lit_amr_akn	0.400780709397779	1.11127152537273	0.269316199673093
332	dyu_nor_sod_bem_prs_slo_knd_owc_vie_bos_spa_mcd_lit_moo_mlt_geo_hau_pan_ben_ukr_svk_cze_uzb_pol_alb_fbf_krd_jpn_amh_guj_tig_cic_dgb_sun_cnt_glc_ita_bul_ven_heb_est_lat_mol_gam_rus_afr_scr_tur_arw_igb_xho_mao_chh_tsn_bam_fin_swa_yor_mnd_akn_zul_amr_hin_jav_bsq_tha_ctl_anl_ind_aeg_fre_swt_lda_swe_eng_kor_ses_rom_wly_tag_tml_ger_grk_hun_urd_qcu_dut_sid_aze_bat_ewe_tsw_por_mly_azi	-0.181929597878723	-0.409437125961143	0.683160383424839
333	mlt_aze_ben_ses_anl_kor_rus_fbf_guj_tsn_hau_est_ita_por_nor_lda_owc_mcd_moo_glc_igb_uzb_spa_amh_tag_pan_geo_ind_hun_chh_ger_ven_tsw_ukr_swe_pol_fre_alb_ctl_aeg_bem_urd_sun_dut_azi_cic_wly_xho_hin_bos_mao_akn_zul_swa_ewe_fin_eng_tha_mol_cnt_slo_mnd_rom_prs_arw_dyu_svk_bat_jav_grk_sod_bam_afr_jpn_swt_qcu_krd_yor_tur_cze_lat_mly_amr_bsq_dgb_lit_tig_tml_sid_knd_gam_heb_vie_bul_scr	-0.354652459139784	-0.91148908584025	0.364394348172596
334	tml_akn_urd_rom_mnd_tur_fin_uzb_bos_jpn_bem_por_hun_ses_cic_dyu_xho_krd_kor_tsw_rus_glc_aze_spa_lit_vie_jav_swt_lat_cze_eng_knd_ven_heb_anl_tsn_pan_afr_pol_azi_igb_est_mao_fbf_lda_ukr_ewe_cnt_ctl_ind_hin_mol_ita_ger_alb_owc_bul_swa_sun_bat_tha_mcd_ben_aeg_mlt_wly_zul_amh_yor_prs_hau_bsq_bam_dut_slo_qcu_arw_fre_amr_sid_nor_dgb_swe_mly_sod_tig_guj_gam_moo_grk_geo_scr_tag_svk_chh	-0.0142218298998203	-0.0313723588054457	0.975039815140337
335	bul_akn_amh_afr_ben_mly_bem_hun_grk_gam_lat_bsq_azi_mcd_eng_heb_urd_sod_pol_rus_lda_glc_dyu_chh_mao_scr_vie_nor_ewe_spa_bam_dut_bos_aeg_tha_yor_fre_tml_fin_krd_ita_ctl_ses_moo_mnd_tur_amr_ind_tag_est_cnt_swe_sid_pan_mlt_ger_alb_zul_jav_svk_anl_ukr_igb_por_qcu_jpn_geo_bat_hau_kor_cze_arw_wly_xho_hin_sun_ven_tsn_aze_cic_swt_guj_lit_mol_knd_dgb_tig_uzb_owc_rom_slo_tsw_swa_prs_fbf	0.00709781180048801	0.0170409120689974	0.986440483113256
336	glc_bam_ewe_sid_nor_tag_bos_qcu_knd_swa_fbf_lat_hun_swe_mnd_igb_tsw_cic_est_rus_scr_ben_mcd_cnt_tig_alb_cze_por_mao_fin_owc_lit_zul_sod_spa_amr_heb_mly_moo_arw_lda_bat_aze_urd_azi_mlt_afr_jav_mol_uzb_jpn_gam_dut_bsq_anl_pol_krd_xho_bul_tur_ita_chh_tml_ind_sun_aeg_wly_ven_swt_dyu_prs_ctl_svk_pan_ses_yor_dgb_eng_amh_geo_akn_fre_vie_hin_guj_slo_rom_hau_kor_grk_tsn_bem_ger_tha_ukr	1.1923592525025	3.12519689720029	0.00237054832030769
337	swa_slo_mlt_arw_heb_hin_owc_wly_ger_aze_spa_urd_sod_knd_anl_rus_zul_ukr_yor_gam_fin_dyu_tur_hun_dgb_ven_pol_ctl_vie_hau_moo_eng_glc_afr_sun_uzb_scr_tag_fbf_ind_amr_svk_grk_lat_bul_mcd_igb_swt_tsn_prs_krd_nor_cic_ita_amh_qcu_chh_aeg_est_sid_azi_ben_tsw_lit_tha_geo_kor_cze_guj_xho_bat_mao_tml_akn_bos_mol_ewe_ses_jav_lda_bam_pan_bem_fre_swe_mly_cnt_por_alb_dut_rom_bsq_mnd_tig_jpn	-0.480627833581577	-1.23818365722544	0.218764491483113
338	bsq_hun_swt_cze_geo_tsw_jpn_wly_aeg_bam_amr_vie_knd_grk_igb_lda_tsn_ewe_ind_azi_dyu_slo_scr_lit_spa_kor_lat_tag_fbf_mao_svk_nor_hau_ita_pan_jav_xho_sid_zul_fin_ses_mcd_anl_gam_chh_uzb_tml_guj_bem_ger_cnt_urd_por_mly_est_tha_sod_swa_rus_amh_ukr_dgb_tur_aze_mnd_owc_tig_ctl_arw_krd_mlt_bos_prs_pol_afr_bul_alb_qcu_glc_fre_eng_akn_heb_ben_dut_bat_swe_yor_cic_moo_hin_rom_mol_sun_ven	0.154987222534117	0.422464036021727	0.673661488292497
339	sod_wly_pan_glc_sun_afr_tur_mnd_mly_mcd_eng_anl_rus_tha_ita_ukr_fbf_amh_heb_mao_ven_lat_lda_akn_xho_bem_grk_swe_hin_ewe_swt_aeg_cnt_chh_yor_krd_azi_rom_hun_uzb_ben_tsw_slo_knd_geo_scr_jav_alb_vie_bat_fin_ger_dyu_cze_igb_bam_dut_svk_urd_bul_nor_fre_ctl_mlt_cic_est_zul_owc_ind_sid_kor_jpn_prs_amr_gam_tml_lit_swa_moo_ses_hau_tig_aze_qcu_pol_bos_mol_guj_bsq_arw_por_tag_spa_dgb_tsn	-0.348021988805744	-0.817809954159984	0.415556073797519
340	swa_moo_ukr_mol_aze_afr_bos_lda_wly_ven_svk_xho_eng_amr_igb_tag_lit_spa_tig_uzb_tml_sid_geo_ewe_mnd_qcu_hun_bat_swe_fre_sun_dgb_grk_mao_cze_cic_urd_owc_tsn_ita_fbf_prs_rom_sod_azi_cnt_tha_slo_mlt_ger_akn_alb_bam_vie_hau_glc_pol_mcd_arw_dyu_tur_swt_est_ind_rus_kor_lat_guj_tsw_amh_gam_aeg_yor_zul_ctl_ben_heb_knd_por_jav_scr_anl_bem_bsq_hin_krd_mly_nor_jpn_ses_chh_fin_pan_bul_dut	-0.433809088941271	-1.04623048998949	0.298166269603592
341	bat_spa_bsq_lit_sid_tha_lda_zul_ses_bam_por_azi_arw_xho_bul_afr_scr_pan_tur_igb_jav_qcu_tml_anl_grk_jpn_akn_moo_amh_glc_swt_cic_nor_cnt_ind_sod_ger_gam_kor_tig_bem_eng_svk_mnd_ita_knd_dut_hin_slo_uzb_bos_mcd_mly_hun_ven_amr_fre_wly_est_yor_rus_ewe_mol_hau_tsw_heb_fin_tag_aze_owc_pol_dyu_vie_alb_krd_dgb_swe_ukr_geo_guj_fbf_swa_mao_rom_sun_aeg_chh_urd_cze_ben_mlt_prs_tsn_ctl_lat	0.35364655328879	0.912057784132773	0.364096494497192
342	hin_spa_amr_knd_glc_geo_ewe_krd_wly_tsn_slo_ben_azi_gam_tsw_ita_cze_tha_nor_svk_moo_jav_heb_ind_mnd_lat_xho_aze_bat_scr_arw_bem_alb_grk_dut_kor_jpn_pol_est_amh_por_bam_dgb_aeg_mao_owc_dyu_mol_hau_ven_sid_lda_akn_lit_tur_urd_mly_cic_hun_chh_fre_rus_sun_ctl_ses_zul_afr_pan_fbf_yor_fin_igb_bsq_bos_ukr_tml_qcu_swe_guj_mcd_uzb_prs_tag_mlt_anl_sod_vie_eng_tig_bul_swt_ger_rom_swa_cnt	0.0121193350257505	0.0309805695743576	0.975351425428604
343	urd_nor_bam_tsw_spa_pan_zul_yor_sun_xho_ita_tag_arw_bos_bul_eng_dgb_rom_rus_mao_jpn_gam_pol_bat_hun_amh_cnt_ewe_hau_por_fbf_owc_akn_swt_uzb_est_bem_chh_tml_tur_mlt_fin_geo_afr_lda_ger_knd_hin_lit_grk_azi_igb_swa_ukr_slo_anl_svk_amr_vie_bsq_fre_cic_alb_ctl_tig_ven_prs_aze_krd_swe_sod_mcd_dyu_glc_mnd_cze_lat_moo_ben_wly_ind_mol_scr_mly_ses_dut_heb_kor_tha_guj_qcu_tsn_sid_jav_aeg	-0.535228407474207	-1.35229820423096	0.17955915682547
344	eng_ctl_ind_guj_ben_bos_mao_bem_mly_amh_swt_glc_wly_aze_spa_ukr_por_tml_ewe_urd_svk_krd_mlt_rus_gam_tig_alb_heb_scr_swa_yor_amr_jpn_hin_kor_bsq_mol_nor_mcd_cze_chh_igb_prs_rom_dut_fbf_arw_xho_anl_hau_bul_sun_afr_qcu_moo_bat_dyu_sid_ita_tha_swe_jav_uzb_knd_cnt_hun_est_lat_owc_tsw_grk_dgb_ven_aeg_fre_tag_geo_sod_akn_ses_azi_slo_ger_pan_tur_tsn_pol_lit_mnd_zul_lda_cic_vie_fin_bam	-0.286305325838505	-0.734825490503851	0.464294694073945
345	ger_svk_tag_mol_sun_heb_dgb_hin_pan_tsn_amh_azi_swe_dyu_mly_mnd_tsw_eng_xho_tha_uzb_tig_ctl_urd_tur_tml_akn_prs_swa_bat_scr_amr_mcd_arw_kor_est_fre_chh_ewe_ukr_cic_jav_gam_pol_bam_cze_wly_bos_lit_igb_aeg_hun_knd_jpn_moo_glc_slo_ita_mao_aze_yor_sod_swt_fbf_lat_afr_nor_hau_ind_zul_sid_grk_geo_krd_rom_alb_ses_vie_ben_rus_dut_spa_bul_bsq_fin_qcu_lda_cnt_guj_mlt_owc_por_bem_ven_anl	-0.449549295088438	-1.04894705599705	0.296920797475507
346	arw_qcu_fbf_ben_gam_jav_ven_cze_dut_swe_afr_igb_hin_xho_swt_mnd_lda_akn_wly_por_yor_tag_tig_tml_swa_bam_pol_guj_dyu_tsn_eng_ita_pan_est_urd_jpn_geo_sun_mly_mao_mol_glc_bsq_bem_lit_uzb_anl_lat_knd_prs_fin_kor_ind_cnt_ctl_alb_amh_nor_svk_bos_azi_slo_scr_rom_tha_fre_dgb_moo_hun_ukr_rus_grk_mcd_chh_aeg_cic_bul_sid_mlt_bat_krd_vie_sod_tsw_ewe_amr_ger_heb_hau_zul_aze_owc_ses_spa_tur	-0.246492955767571	-0.636907677609783	0.52574968186989
347	dgb_nor_ben_svk_fbf_mnd_jpn_yor_igb_vie_fin_bem_gam_pan_mao_ger_tsw_chh_lit_amr_ukr_dut_bsq_qcu_mlt_mol_cic_cnt_amh_aze_mcd_alb_heb_tig_lat_xho_spa_bos_rus_tml_eng_tag_swa_hun_bul_swe_ita_jav_knd_grk_tsn_guj_est_lda_uzb_akn_aeg_cze_ctl_ewe_fre_wly_geo_tha_owc_pol_urd_hin_tur_scr_dyu_anl_moo_azi_prs_rom_slo_zul_ses_sod_kor_krd_bat_afr_arw_glc_mly_sid_bam_ind_por_hau_sun_ven_swt	0.000725976559622029	0.00165159868813874	0.998685753117919
348	akn_fin_arw_dyu_ind_tml_afr_owc_grk_amh_rus_sid_rom_mlt_lda_kor_lit_alb_knd_dgb_mol_bos_mly_geo_swt_amr_azi_tur_jpn_lat_svk_ita_fbf_sun_tig_pan_hau_ven_wly_yor_bul_ukr_bsq_hun_est_bat_anl_prs_cnt_uzb_igb_mao_gam_por_bam_tsw_nor_zul_cze_chh_slo_heb_cic_mnd_krd_hin_guj_sod_ben_spa_glc_ctl_scr_swe_bem_aeg_urd_aze_fre_vie_ses_jav_tsn_ewe_pol_dut_tag_tha_xho_qcu_swa_eng_mcd_moo_ger	-0.786917564630101	-1.81747687233411	0.0723643258114393
349	lda_scr_zul_fbf_akn_dgb_por_nor_ewe_glc_krd_cnt_rom_tha_swt_lat_igb_yor_lit_cic_bul_prs_arw_geo_sid_ita_tig_heb_mlt_spa_est_fre_tml_owc_ses_uzb_bat_ukr_grk_amr_fin_pan_jpn_xho_mao_guj_mol_rus_vie_hun_azi_aze_svk_aeg_mly_urd_tag_hau_amh_tsw_tsn_mnd_knd_cze_sod_hin_alb_kor_qcu_pol_gam_afr_eng_bam_ben_bos_dut_sun_bem_ind_swe_dyu_ven_ctl_moo_jav_ger_mcd_bsq_tur_anl_slo_wly_chh_swa	-0.655560986542503	-1.63274873565285	0.105903261054055
350	pan_owc_mcd_fbf_aze_mnd_ukr_grk_rom_wly_jav_rus_swa_ind_slo_pol_cnt_azi_fre_alb_yor_lda_lit_arw_bsq_dyu_knd_moo_bam_hin_hau_bul_xho_lat_est_sid_sun_cic_afr_akn_mly_gam_fin_tml_guj_tsn_urd_igb_ewe_heb_eng_chh_dut_ben_kor_krd_mlt_ses_jpn_amr_zul_bos_sod_ctl_tha_bat_svk_tag_mol_ger_ven_scr_glc_amh_tsw_prs_tig_mao_uzb_qcu_dgb_vie_hun_nor_tur_spa_anl_swt_ita_geo_bem_por_aeg_swe_cze	0.373201947930495	0.847906769519932	0.39866688056048
351	alb_rom_aze_ukr_guj_krd_hau_bul_tsw_cnt_cic_mnd_urd_mcd_zul_qcu_prs_ind_amr_uzb_pan_bam_yor_rus_owc_dut_akn_kor_est_vie_bat_bsq_mly_hin_lda_heb_ewe_tig_swt_bos_ses_jpn_mao_dgb_cze_jav_mlt_tag_glc_sod_lit_slo_mol_fbf_moo_gam_ben_dyu_nor_por_arw_igb_tml_ctl_sid_ger_wly_bem_tha_afr_ita_svk_amh_xho_swe_fin_ven_grk_lat_pol_tsn_spa_knd_tur_chh_fre_azi_scr_anl_aeg_eng_swa_geo_sun_hun	-0.676395428663328	-1.60223307627521	0.112495378824037
352	urd_lda_sod_heb_swa_tag_akn_amh_dgb_glc_jpn_owc_ind_rom_aze_cic_knd_rus_xho_bul_anl_ita_tsn_ukr_svk_cze_qcu_bsq_swt_zul_ger_amr_tig_mao_geo_hin_dut_nor_spa_prs_igb_ses_guj_tsw_est_uzb_alb_azi_bem_mnd_hun_tha_pan_mlt_cnt_ewe_mly_kor_eng_scr_swe_wly_lat_sid_bat_mcd_aeg_arw_por_dyu_gam_bos_ben_fre_moo_yor_krd_slo_ven_grk_bam_sun_tur_jav_lit_pol_afr_mol_tml_ctl_fbf_fin_chh_vie_hau	-0.0424469556343779	-0.0998188726906034	0.920702984907411
353	aze_wly_zul_aeg_hun_dut_glc_por_sun_lda_moo_bos_ger_ven_sod_swe_bam_amr_tsn_amh_swt_fbf_guj_ses_swa_krd_nor_dyu_prs_bsq_cze_owc_tsw_heb_arw_akn_afr_qcu_mcd_scr_fin_lat_rom_ewe_est_chh_svk_fre_mao_tig_tag_rus_grk_bul_mlt_sid_tml_spa_hin_bat_azi_pan_hau_pol_alb_ita_bem_anl_dgb_tur_jpn_uzb_kor_tha_urd_ctl_ind_slo_xho_igb_ben_knd_vie_geo_mnd_mol_cnt_mly_cic_eng_gam_lit_ukr_jav_yor	-0.626927052566528	-1.490161760383	0.139565545035768
354	grk_por_pol_mcd_pan_tig_qcu_aze_owc_urd_fre_rom_xho_tha_alb_gam_hau_yor_ben_dut_glc_spa_ger_slo_ewe_bul_ita_ctl_igb_mol_akn_guj_lda_ukr_bsq_mao_prs_tml_svk_lat_ind_eng_dyu_mly_est_zul_cnt_heb_hun_cic_cze_krd_afr_swa_scr_mnd_geo_kor_vie_sid_hin_amr_lit_rus_jav_tag_amh_anl_aeg_azi_swt_bos_sun_tsw_knd_tur_tsn_ven_moo_ses_swe_bem_nor_fin_bat_chh_jpn_sod_uzb_arw_bam_wly_dgb_fbf_mlt	0.488023058290678	1.13628005873266	0.258758938365521
355	por_guj_ewe_zul_aeg_fre_lit_heb_aze_yor_dgb_tur_ctl_igb_hin_rom_eng_knd_mcd_swt_swe_alb_moo_ukr_bsq_tsn_swa_svk_ven_fin_tha_est_ses_jpn_rus_ita_mao_bam_wly_owc_geo_krd_lda_tsw_kor_xho_mly_sid_tml_nor_pan_lat_urd_arw_amr_amh_pol_chh_jav_dut_afr_glc_dyu_bul_anl_bat_hun_ger_vie_uzb_gam_ben_fbf_akn_grk_sun_bos_prs_ind_cic_mol_scr_bem_azi_qcu_tag_mlt_mnd_tig_sod_spa_hau_cze_slo_cnt	0.510319810222528	1.25600430011351	0.212260590963576
356	eng_tsn_lat_mol_owc_hau_prs_ctl_tig_spa_ewe_scr_pol_slo_aeg_grk_ses_uzb_ukr_knd_hun_pan_sod_bsq_anl_chh_afr_mcd_sun_cic_rus_fin_jpn_aze_fbf_rom_dyu_akn_glc_wly_ger_ven_tsw_lit_yor_est_mao_ita_dut_moo_bem_nor_vie_dgb_ind_geo_ben_mlt_swa_bos_amh_swt_jav_alb_tur_krd_tha_igb_arw_bat_bul_zul_fre_mly_guj_amr_heb_tml_cze_gam_lda_swe_svk_kor_azi_hin_qcu_bam_cnt_mnd_tag_urd_sid_por_xho	NA	NA	NA
357	urd_mnd_bul_tml_gam_igb_tig_glc_spa_jav_swe_dgb_azi_est_ukr_owc_bos_prs_swa_hun_sid_hau_xho_mcd_dyu_aze_alb_tsn_zul_afr_amh_pan_aeg_ger_bam_amr_cnt_guj_moo_ses_krd_hin_sun_lit_tag_lat_pol_dut_uzb_kor_mly_heb_rus_mol_arw_por_akn_rom_tur_cze_yor_ewe_geo_mao_svk_scr_tsw_ven_vie_sod_jpn_eng_ctl_fin_wly_anl_lda_fre_ben_ita_bsq_qcu_ind_slo_swt_knd_cic_grk_chh_bem_tha_mlt_bat_nor_fbf	-0.441687527928662	-1.02550601183809	0.307784514608532
358	bos_glc_swt_yor_mcd_uzb_ben_sid_fbf_dgb_spa_zul_tsn_knd_bsq_fre_est_tur_scr_ger_mlt_por_mly_nor_owc_bul_tml_bam_sod_ind_wly_ses_urd_afr_moo_grk_pan_fin_xho_hau_tsw_eng_cic_aze_kor_anl_slo_hin_azi_bem_dyu_ctl_mol_ewe_gam_ven_pol_alb_hun_cnt_tig_chh_geo_heb_igb_sun_swe_amh_qcu_jpn_akn_rus_tha_lit_ita_guj_mao_krd_tag_arw_prs_rom_swa_vie_lda_dut_cze_amr_aeg_ukr_mnd_jav_lat_bat_svk	-0.237920080635102	-0.609689474728072	0.543554293847975
359	nor_spa_bem_hun_yor_moo_rom_akn_heb_mol_tag_amr_alb_mnd_geo_afr_pan_rus_svk_ger_bam_prs_arw_est_grk_tml_fbf_azi_ben_wly_amh_tha_bsq_lit_jpn_uzb_bul_ctl_qcu_ven_dut_aeg_owc_anl_swe_tsw_urd_tig_ukr_fre_cic_bat_dyu_cnt_xho_hin_glc_knd_scr_mly_pol_guj_tur_aze_sid_tsn_lda_ses_por_slo_ewe_cze_lat_ind_bos_mcd_mao_mlt_fin_hau_krd_ita_sun_sod_eng_jav_zul_igb_gam_vie_swa_dgb_swt_chh_kor	-0.642725448196834	-1.68325762423781	0.0956794122377691
360	jav_jpn_zul_dut_mol_rus_anl_gam_rom_knd_hin_fbf_uzb_cze_chh_guj_ben_fre_mao_urd_lda_lat_ger_dgb_cnt_bat_tig_heb_qcu_hun_mly_bsq_sun_ind_tsw_xho_fin_swa_vie_hau_tag_amh_ewe_spa_geo_mnd_azi_aze_pol_ctl_bul_glc_bam_por_yor_krd_dyu_afr_swe_mlt_ses_ita_tml_owc_eng_alb_nor_sid_slo_tha_mcd_wly_ukr_est_bos_ven_arw_sod_amr_tur_grk_cic_swt_kor_lit_tsn_moo_bem_igb_akn_aeg_scr_prs_pan_svk	0.129775031685743	0.297736019382469	0.766568749944786
361	lda_zul_ewe_bat_krd_xho_mlt_wly_rom_slo_dgb_owc_cze_qcu_igb_nor_tha_ind_grk_tig_azi_glc_afr_ukr_mol_ger_jav_pol_swa_sun_tml_tsw_chh_anl_bul_urd_mly_bsq_hau_fin_ben_svk_aze_cic_por_amr_tur_eng_mcd_est_uzb_kor_bam_fbf_swe_mao_rus_sid_arw_bem_guj_knd_tag_aeg_gam_hin_ita_cnt_tsn_hun_jpn_ctl_pan_scr_bos_prs_spa_dyu_fre_vie_geo_sod_ven_lit_ses_mnd_lat_dut_alb_yor_heb_amh_swt_moo_akn	-0.161802446063888	-0.416788240063507	0.677793748909728
362	prs_cze_aze_tig_mlt_slo_mly_knd_uzb_azi_tag_mol_heb_vie_tml_ind_gam_dyu_ger_nor_kor_wly_cnt_bos_swe_fin_sid_svk_jpn_por_tsw_fre_igb_swa_hin_glc_sun_ses_moo_bul_amr_bat_xho_zul_akn_hun_tha_lit_swt_lda_ctl_jav_urd_arw_bsq_tur_est_guj_mnd_lat_sod_grk_krd_ewe_amh_geo_dgb_mcd_afr_ven_bem_bam_alb_ita_spa_ben_scr_anl_rom_owc_yor_dut_fbf_qcu_mao_pol_chh_hau_ukr_rus_eng_pan_aeg_tsn_cic	0.111375392176385	0.262953521109927	0.793168071710317
363	lit_aze_prs_krd_owc_heb_rus_tsn_swt_alb_svk_bul_cnt_tml_xho_kor_spa_geo_ctl_ukr_mol_wly_ind_ses_bat_fre_igb_tag_lda_amr_cze_vie_akn_jav_fin_uzb_zul_chh_hau_guj_yor_rom_knd_gam_hin_moo_bsq_mlt_dgb_tur_mly_fbf_ven_mnd_cic_bem_lat_tsw_hun_ewe_aeg_dut_est_pan_ben_mcd_ita_mao_eng_bam_bos_swa_afr_azi_tig_nor_sod_arw_urd_dyu_scr_pol_grk_slo_ger_tha_glc_por_sid_swe_jpn_qcu_amh_sun_anl	-0.11840993224652	-0.272056584556616	0.786181583691432
364	guj_por_amr_wly_lat_bsq_krd_xho_bat_uzb_rus_jpn_prs_dgb_fbf_cze_eng_slo_owc_sid_ind_nor_lit_anl_heb_glc_pol_tig_moo_tha_akn_arw_dyu_tag_est_yor_tur_zul_bam_ewe_dut_ukr_sun_ven_knd_sod_mlt_bem_hau_tml_bos_hun_ger_bul_urd_lda_alb_fre_azi_swe_fin_tsn_mnd_afr_chh_spa_swt_mao_mol_amh_ctl_tsw_cnt_kor_rom_grk_aeg_cic_igb_ben_ita_jav_ses_pan_scr_geo_svk_mly_hin_swa_qcu_vie_gam_aze_mcd	0.233974279365222	0.609856116179522	0.543444365453065
365	fbf_mnd_tig_ewe_akn_urd_alb_hun_tsn_lda_tag_amr_yor_dgb_azi_vie_tha_svk_hin_xho_amh_lit_mlt_ind_ses_arw_sid_ctl_scr_ger_bul_bam_fre_wly_bem_aze_chh_nor_sun_heb_moo_pan_zul_ukr_qcu_spa_est_bos_ben_mao_por_dyu_uzb_knd_glc_hau_mly_jav_gam_swt_cic_krd_guj_dut_cze_afr_owc_kor_igb_prs_swe_rom_pol_slo_ven_ita_tml_jpn_grk_sod_mol_aeg_tsw_rus_swa_eng_mcd_cnt_geo_tur_lat_bsq_fin_bat_anl	-0.348769227433059	-0.957320846948677	0.340887391384689
366	svk_ukr_cze_fre_ger_dut_prs_tur_akn_kor_est_amr_hun_xho_tml_bem_tsn_igb_tsw_swa_geo_urd_yor_swt_lit_swe_knd_ita_krd_jav_zul_fbf_moo_sid_slo_cic_aeg_arw_bsq_lda_bos_grk_mly_ben_dgb_afr_rus_mao_owc_wly_ctl_ewe_bat_ven_dyu_tig_nor_gam_por_guj_eng_sun_heb_mol_bul_aze_sod_hau_alb_lat_amh_pan_hin_pol_jpn_tag_vie_chh_cnt_ind_spa_mnd_bam_azi_tha_mlt_anl_glc_ses_mcd_fin_scr_rom_uzb_qcu	-0.818732606378867	-1.95850698538736	0.0531666922674619
367	arw_tsw_cnt_tag_afr_mol_bat_est_fbf_bem_ctl_kor_anl_lit_guj_dyu_spa_sun_tig_qcu_sid_cze_swa_chh_pan_fin_amh_ven_por_urd_hin_ukr_amr_dgb_ind_xho_tsn_knd_uzb_ger_bul_dut_tml_mlt_prs_lda_ben_vie_jav_nor_slo_mcd_azi_wly_zul_ita_cic_rom_fre_swe_yor_eng_bsq_moo_jpn_akn_krd_bam_swt_glc_igb_sod_hau_mnd_gam_mly_tur_aeg_rus_svk_scr_aze_hun_tha_pol_owc_mao_alb_grk_ewe_geo_heb_lat_ses_bos	-0.170920908846847	-0.397812488080016	0.691680093068523
368	jav_sod_qcu_hun_ind_azi_heb_wly_hin_guj_por_glc_hau_scr_cnt_arw_bem_rus_urd_sun_cze_dut_pol_tur_dyu_lat_bsq_ctl_afr_fin_mol_anl_kor_akn_mlt_lit_svk_tsn_ukr_nor_lda_xho_est_tag_mnd_pan_sid_tig_tml_spa_knd_cic_gam_krd_yor_grk_aeg_geo_chh_vie_prs_aze_bam_ven_igb_eng_moo_swa_uzb_mao_jpn_slo_ses_amr_dgb_rom_mly_fre_zul_tsw_alb_ita_amh_ger_ben_mcd_ewe_owc_bat_bos_fbf_swe_tha_swt_bul	-0.217472823804688	-0.559444907490064	0.577202984957068
369	bsq_sun_rom_swe_wly_swa_xho_qcu_uzb_heb_eng_dut_zul_bul_bam_slo_ewe_krd_arw_dgb_afr_svk_tsn_jpn_tha_aze_amr_mly_aeg_ven_moo_nor_tig_kor_tur_lda_fbf_ben_tml_lat_mao_vie_hin_pan_ctl_prs_tsw_mol_azi_grk_yor_sid_lit_est_knd_jav_cze_cnt_owc_bat_chh_swt_fin_igb_guj_ita_sod_mnd_por_mlt_mcd_ger_bos_rus_spa_hau_ind_dyu_amh_akn_anl_hun_pol_glc_scr_alb_bem_gam_ses_urd_ukr_geo_fre_tag_cic	0.114650761153448	0.302211915434572	0.763165358772471
370	fre_swe_bsq_pan_prs_hin_tag_sid_ita_jpn_dgb_dut_gam_xho_zul_fin_uzb_bat_svk_heb_tur_azi_ind_pol_est_aze_amr_mnd_jav_mao_aeg_tml_slo_akn_mlt_kor_sod_arw_vie_afr_geo_qcu_igb_glc_ben_yor_swa_krd_ger_urd_knd_cic_spa_ctl_ven_sun_tsw_mly_moo_cnt_fbf_ukr_owc_hau_cze_swt_tha_bam_mol_anl_alb_wly_chh_grk_hun_nor_mcd_amh_scr_bos_lit_por_lat_rom_rus_ses_bul_guj_eng_lda_dyu_ewe_tsn_bem_tig	-0.641108343922847	-1.56411229397655	0.121187751915607
371	fin_mnd_por_hau_moo_zul_est_pol_heb_mao_bos_aze_dut_swa_cnt_gam_jav_ctl_lit_dgb_tha_kor_tsn_aeg_bem_grk_jpn_ukr_glc_pan_ben_ind_nor_fbf_afr_swt_wly_amh_bat_mly_bsq_cze_svk_mlt_tsw_knd_fre_ses_ita_krd_amr_cic_chh_spa_bam_bul_arw_mcd_tag_urd_ger_alb_hun_geo_dyu_yor_swe_slo_rus_vie_sid_owc_anl_xho_sod_uzb_azi_hin_ewe_tml_mol_akn_eng_tig_sun_igb_tur_lat_qcu_ven_lda_guj_rom_scr_prs	0.212561521859891	0.484517032556857	0.629158156859986
372	moo_heb_swt_urd_ukr_akn_lda_bsq_hau_rom_mcd_cze_lat_tig_por_vie_dyu_hun_amh_eng_jav_nor_bul_swa_ita_mlt_lit_ctl_uzb_gam_pan_dgb_knd_qcu_cnt_grk_jpn_yor_anl_ven_tml_cic_aze_mol_bem_tag_zul_hin_dut_mly_rus_bat_azi_ind_slo_igb_tha_bos_arw_bam_swe_spa_krd_sun_est_kor_amr_scr_xho_sod_geo_pol_fin_owc_prs_svk_tur_glc_sid_ger_mnd_mao_wly_guj_chh_ewe_tsn_fre_tsw_ses_ben_fbf_alb_afr_aeg	0.342198948056648	0.900186459001364	0.370346131965236
373	bsq_fre_eng_bat_cze_akn_urd_uzb_aeg_glc_kor_ewe_tsn_tur_mnd_tig_ukr_lit_lda_swt_ind_jpn_geo_wly_slo_lat_rus_ses_mly_fin_est_alb_yor_ita_arw_ger_qcu_por_igb_afr_scr_dyu_nor_cic_tag_azi_moo_hin_jav_amh_pan_mol_krd_mao_chh_vie_bam_heb_tsw_guj_zul_prs_xho_sod_mlt_mcd_hun_pol_bos_ben_amr_sid_aze_fbf_knd_anl_owc_grk_tml_swe_sun_dut_bem_ctl_cnt_spa_gam_bul_svk_hau_tha_dgb_rom_swa_ven	0.238208466371287	0.617226447403572	0.538593653583177
374	azi_sun_lda_kor_cze_swa_bul_tsn_mao_chh_dgb_krd_zul_jav_tha_tig_ukr_rus_ind_scr_por_mol_mnd_tsw_mlt_heb_ctl_sid_ger_amh_grk_lat_est_mcd_jpn_swe_uzb_moo_bam_ven_arw_swt_fbf_hin_qcu_ben_bsq_afr_mly_geo_fin_slo_ewe_spa_anl_tml_prs_tur_urd_vie_glc_wly_tag_dyu_alb_cic_igb_yor_gam_dut_ita_nor_akn_bem_rom_svk_eng_hau_aze_fre_sod_xho_aeg_pan_owc_bat_knd_amr_pol_guj_lit_hun_bos_ses_cnt	0.0539548036854318	0.138333007500472	0.890276328837915
375	heb_prs_dgb_lat_ben_scr_svk_glc_grk_azi_igb_bul_zul_afr_mao_ses_geo_amh_cze_aze_amr_wly_pol_akn_vie_spa_knd_mcd_lit_fbf_jpn_tsw_hun_ita_qcu_moo_swt_kor_cnt_swa_sun_mnd_tag_est_mlt_eng_aeg_mol_por_ewe_lda_nor_slo_hin_tha_rus_bem_guj_fin_tig_dyu_dut_xho_alb_mly_hau_tsn_krd_yor_tur_bos_urd_ukr_uzb_anl_fre_cic_tml_ind_bsq_pan_swe_sid_arw_jav_rom_ctl_bam_owc_bat_chh_ven_sod_ger_gam	-0.0845922894067974	-0.225215340269212	0.822305901897777
376	fbf_dut_mcd_amr_uzb_alb_jav_akn_urd_swt_cic_krd_glc_owc_slo_pan_rus_hau_est_ger_dyu_vie_gam_scr_tig_bam_sid_fre_eng_lda_amh_swa_por_afr_sun_kor_hin_lit_jpn_svk_azi_heb_chh_aze_ita_bos_geo_tag_ctl_mnd_ewe_anl_igb_knd_grk_lat_rom_mlt_zul_swe_cnt_fin_xho_ukr_tha_tur_bsq_spa_bat_tml_ind_sod_bem_tsn_moo_qcu_ven_pol_wly_mly_dgb_hun_cze_nor_ben_ses_guj_aeg_yor_arw_tsw_bul_prs_mao_mol	-0.664791130981037	-1.79684139755163	0.075607067781441
377	bul_amh_geo_jav_lit_fbf_guj_tur_sun_bat_knd_xho_hau_aeg_ind_mcd_ctl_lat_dut_mnd_qcu_dgb_heb_ger_tsn_ben_por_tha_krd_afr_scr_fre_swt_swe_rom_ses_slo_hin_lda_sid_bsq_cic_jpn_azi_prs_aze_grk_gam_ita_bam_bem_alb_uzb_ewe_vie_mao_mol_dyu_kor_bos_cze_amr_fin_eng_ven_akn_sod_tsw_tag_zul_wly_spa_svk_arw_moo_ukr_igb_est_urd_hun_pan_glc_tig_owc_yor_mlt_rus_tml_swa_anl_pol_mly_nor_chh_cnt	0.256692784524205	0.657900398988689	0.512227353436313
378	ctl_mly_bsq_tml_fbf_swt_scr_bos_svk_vie_jav_bam_amh_est_gam_glc_urd_prs_igb_mlt_hin_alb_tur_ukr_chh_aeg_owc_afr_slo_xho_ben_dyu_pan_tha_ind_hau_heb_dut_rom_amr_mol_sid_ita_spa_tsw_tig_bul_bem_tag_ven_lda_bat_swe_uzb_ewe_cnt_nor_moo_sod_aze_kor_grk_rus_hun_lat_yor_fre_ses_jpn_swa_eng_cic_qcu_wly_zul_mnd_azi_cze_por_mcd_lit_geo_anl_guj_pol_dgb_ger_mao_fin_krd_tsn_knd_sun_akn_arw	-0.577019852244215	-1.31707347956281	0.191050030930004
379	grk_aze_hun_pol_geo_ind_cnt_igb_ven_lit_alb_mlt_lat_bem_tha_spa_svk_wly_por_ita_gam_ben_hin_tig_azi_tml_chh_mnd_dgb_owc_guj_sun_ger_bul_dut_xho_qcu_bos_yor_sid_bsq_ukr_fbf_scr_vie_aeg_hau_mly_fin_uzb_ses_rom_amr_anl_mao_eng_est_mol_fre_bat_akn_amh_heb_sod_slo_afr_tsw_zul_ctl_jav_glc_moo_urd_tsn_arw_cze_pan_tur_tag_krd_bam_ewe_rus_swe_jpn_swa_kor_knd_mcd_lda_cic_dyu_prs_swt_nor	-0.127884907651542	-0.291459019873961	0.771349374038359
380	xho_fre_tur_alb_swt_bos_swe_ctl_zul_mao_rus_sod_ita_fbf_guj_chh_ses_tig_svk_slo_lda_mcd_fin_krd_sun_ewe_lat_hun_grk_urd_ukr_wly_anl_tha_bam_nor_amh_pan_mlt_qcu_ven_eng_uzb_heb_aeg_cze_akn_tsw_geo_yor_tml_por_swa_azi_cnt_moo_bat_ger_dyu_owc_mol_dut_rom_igb_mnd_ben_jpn_bul_prs_gam_glc_bem_scr_dgb_afr_hin_tsn_amr_hau_mly_jav_spa_knd_bsq_arw_cic_ind_lit_pol_tag_sid_vie_est_aze_kor	0.175685593142623	0.451015927701295	0.653027935866265
381	tag_tml_fin_tig_mao_xho_bos_ita_ger_est_dgb_bsq_lit_guj_wly_pan_hau_mol_mlt_ctl_svk_pol_fre_ben_amr_rus_bul_tsw_amh_cic_bam_swa_aeg_azi_por_nor_jav_sid_qcu_tsn_yor_mly_tha_tur_zul_igb_anl_lda_arw_swe_gam_eng_moo_bat_bem_hin_ukr_akn_heb_urd_uzb_jpn_dut_slo_ind_cnt_fbf_mcd_glc_ses_afr_aze_dyu_ewe_sod_owc_mnd_knd_spa_alb_hun_sun_ven_rom_vie_kor_krd_scr_prs_grk_lat_cze_swt_geo_chh	0.167728351786056	0.435428209024415	0.664260548259854
382	zul_tag_ita_tha_nor_amh_dyu_bam_afr_pol_ewe_tsw_ctl_cze_tur_dgb_est_anl_fin_swt_geo_amr_dut_rom_jav_chh_ses_tig_rus_glc_ven_grk_hin_mol_mnd_swe_aze_wly_akn_spa_tml_hun_alb_bsq_lda_kor_qcu_pan_lit_igb_bul_sid_eng_bat_ger_ind_jpn_mao_por_azi_hau_cnt_heb_scr_urd_fre_uzb_slo_xho_guj_gam_knd_swa_cic_bos_krd_vie_ben_owc_yor_fbf_svk_bem_mly_tsn_mcd_moo_lat_aeg_sod_mlt_prs_arw_sun_ukr	-0.845750155539961	-2.03420406744018	0.0447790530652467
383	por_mao_tha_ewe_scr_zul_guj_slo_tig_mly_fin_wly_amr_alb_chh_spa_swt_mlt_cze_pol_jav_heb_pan_azi_qcu_ukr_swe_akn_aze_hin_urd_vie_arw_glc_sun_sod_cic_mnd_hau_kor_gam_uzb_ses_mcd_aeg_tur_bul_grk_yor_prs_ger_bos_ita_hun_bem_fbf_igb_bam_owc_anl_dgb_rus_bat_amh_rom_eng_lit_ven_dyu_knd_ben_krd_xho_svk_sid_est_moo_mol_nor_tml_jpn_dut_lda_swa_cnt_tsw_bsq_geo_lat_fre_ind_afr_ctl_tag_tsn	NA	NA	NA
384	rom_glc_bat_geo_pan_amr_aeg_fin_sun_nor_knd_ukr_uzb_rus_scr_dyu_ven_owc_mlt_mnd_tsw_arw_akn_tha_ben_por_tig_pol_afr_lat_tsn_tag_swe_sod_mao_amh_bsq_dgb_alb_bam_mcd_tur_kor_azi_prs_bul_vie_wly_hau_grk_krd_est_heb_urd_dut_ger_moo_bem_mol_ind_bos_ctl_hin_chh_ses_fbf_anl_slo_zul_igb_guj_fre_cnt_eng_swa_hun_cze_lit_jav_ita_tml_svk_gam_qcu_spa_yor_cic_xho_lda_mly_ewe_sid_aze_swt_jpn	0.27289342395989	0.709302436520591	0.479911295284721
385	spa_afr_rus_cze_ben_anl_yor_dgb_pol_bsq_owc_ita_ger_grk_svk_heb_urd_aze_mao_vie_slo_krd_xho_swt_bat_prs_jpn_arw_ukr_kor_akn_mnd_qcu_cic_geo_glc_ind_ses_amh_cnt_chh_swa_ctl_mol_gam_aeg_ewe_knd_fre_mlt_bem_moo_igb_tha_bam_sod_lda_tsn_tur_ven_sid_rom_mcd_bos_hin_dyu_tag_scr_hau_swe_mly_jav_fbf_wly_fin_tml_guj_lat_tsw_alb_por_dut_est_hun_uzb_bul_amr_azi_zul_eng_sun_tig_nor_pan_lit	-0.861192920879413	-2.26657093815543	0.0257343956860412
386	amh_bem_spa_afr_svk_bul_ind_slo_igb_anl_moo_hun_est_fin_qcu_amr_mly_alb_azi_bam_dgb_eng_fre_chh_tur_yor_ukr_cze_krd_sid_dut_swe_mcd_guj_pol_swa_ewe_urd_ven_tsn_mnd_tha_aeg_owc_fbf_arw_scr_ses_vie_por_ctl_glc_sun_rus_geo_pan_hin_xho_gam_swt_lda_hau_jav_cic_kor_knd_tag_akn_heb_bsq_nor_ben_ger_dyu_ita_mlt_mao_bat_tig_prs_aze_wly_zul_jpn_grk_lit_rom_uzb_bos_sod_cnt_mol_tsw_tml_lat	-0.260283238602198	-0.611343397855973	0.542463748422241
387	jav_heb_eng_lda_ger_amh_hun_pan_lit_prs_lat_moo_bam_swt_hin_afr_por_ses_ukr_mao_est_slo_bul_dut_sid_glc_azi_urd_bat_fin_ewe_mcd_sun_amr_vie_igb_nor_tha_cnt_fbf_mnd_knd_ind_zul_owc_rus_ben_spa_pol_ctl_ven_mlt_akn_aeg_rom_svk_wly_sod_tsn_ita_bos_krd_swa_fre_hau_dgb_yor_gam_bem_tig_qcu_swe_dyu_cze_uzb_xho_cic_grk_geo_aze_mol_bsq_tsw_scr_arw_jpn_anl_tur_alb_chh_guj_mly_tag_tml_kor	-0.348654444000945	-0.936760540474346	0.351308027500956
388	jpn_hin_dgb_lat_tig_est_mao_anl_hun_bos_krd_tsn_bam_swe_yor_amr_spa_ven_fin_mnd_hau_tha_rus_mlt_knd_azi_aeg_gam_afr_geo_bem_nor_arw_zul_por_pan_bul_guj_sid_sun_ctl_ben_qcu_cic_jav_eng_scr_moo_tur_mly_alb_prs_dut_amh_glc_ewe_heb_svk_igb_bsq_fbf_ita_kor_wly_akn_rom_uzb_pol_bat_tag_fre_lda_ger_swa_aze_xho_tsw_urd_dyu_mol_lit_cnt_ses_owc_vie_chh_grk_swt_ind_sod_tml_cze_ukr_mcd_slo	0.507097343830755	1.22283877834888	0.224480384715499
389	ctl_cic_ind_pol_geo_slo_bem_mol_nor_amh_ben_sid_grk_akn_xho_cnt_rom_tml_cze_sun_zul_igb_moo_knd_arw_tig_krd_aze_mnd_dgb_aeg_alb_lat_glc_pan_vie_ewe_jav_tur_bat_dyu_hau_chh_hun_qcu_swt_wly_por_swa_heb_tha_hin_prs_azi_gam_amr_bos_kor_lit_spa_lda_yor_uzb_ger_ita_urd_ukr_bsq_eng_owc_fbf_bam_dut_ven_tsw_mly_fin_tsn_mcd_fre_jpn_afr_anl_sod_bul_est_swe_guj_scr_ses_mlt_tag_mao_rus_svk	-0.258348977613813	-0.63785655240655	0.525134491141922
390	swa_eng_anl_mly_tha_dyu_ita_krd_tsn_spa_scr_cic_est_qcu_azi_bos_ger_fre_ind_urd_hau_tsw_sid_ses_bul_fin_afr_mol_aze_tig_amr_tml_swe_owc_cze_jpn_dgb_ewe_rom_lda_kor_akn_por_arw_vie_guj_wly_tag_knd_mcd_xho_uzb_alb_bam_geo_cnt_lit_nor_yor_tur_sun_aeg_hin_gam_svk_hun_bat_chh_jav_mlt_slo_amh_fbf_mao_grk_pol_bsq_ven_zul_dut_heb_pan_prs_ukr_moo_igb_sod_glc_ctl_mnd_bem_swt_ben_lat_rus	0.232062932161465	0.552443383121419	0.581969938171916
391	bam_tig_wly_vie_prs_gam_hin_tur_sun_guj_bsq_bem_afr_bos_igb_ven_urd_spa_svk_moo_hau_tsw_hun_ger_fre_cnt_lda_heb_slo_mlt_ses_anl_pan_uzb_rom_tha_pol_amh_ewe_dgb_ita_est_sod_aze_dut_knd_yor_swt_tml_sid_xho_tag_swa_jav_cze_kor_bul_tsn_dyu_fbf_swe_mol_scr_nor_mao_azi_geo_lat_mnd_alb_mly_krd_cic_owc_ben_grk_mcd_qcu_akn_bat_ukr_ind_rus_aeg_chh_jpn_fin_eng_amr_zul_arw_glc_lit_por_ctl	-0.0746199518232777	-0.172538767634986	0.863388920583268
392	akn_bos_bam_aze_mly_tml_arw_mao_jpn_qcu_slo_hau_spa_est_bsq_azi_tag_lit_ctl_rom_ven_heb_bem_cnt_swa_knd_gam_ewe_aeg_cic_bul_tig_grk_dyu_ind_mcd_swt_uzb_fre_ses_alb_glc_urd_dut_ben_pol_swe_hun_mnd_ger_svk_moo_jav_tha_owc_sid_prs_ita_chh_ukr_lat_por_pan_tsw_zul_mol_tur_dgb_eng_wly_xho_scr_geo_guj_vie_tsn_rus_igb_amh_fin_nor_afr_sod_sun_mlt_bat_lda_hin_kor_cze_yor_amr_anl_krd_fbf	-0.199695266630724	-0.46143134347072	0.645566615140563
393	bam_lit_rom_lda_zul_mnd_ind_ukr_tml_azi_bsq_glc_yor_swt_tag_alb_cnt_vie_grk_afr_dut_wly_eng_dgb_knd_swe_gam_anl_ben_mao_prs_por_sod_bat_lat_aeg_rus_kor_mly_pol_xho_ctl_qcu_amh_chh_cze_jav_uzb_pan_bos_geo_jpn_urd_tur_ger_aze_hun_hin_mlt_est_spa_krd_fin_dyu_tsn_ses_ven_svk_bul_nor_igb_moo_akn_swa_fre_tha_tsw_fbf_ita_mcd_sun_arw_ewe_sid_cic_mol_guj_amr_heb_tig_bem_scr_owc_hau_slo	-0.616471652899698	-1.42648082451056	0.15707808987892
394	arw_knd_igb_bem_fin_ita_geo_prs_lit_hun_akn_spa_pol_nor_ctl_xho_bam_vie_amh_rus_bsq_grk_alb_pan_heb_guj_tag_fre_amr_swt_scr_ben_ven_glc_tsn_anl_mcd_aeg_yor_wly_slo_urd_lat_swa_qcu_dgb_eng_bat_cze_hin_afr_dut_sid_fbf_tha_gam_swe_jav_ses_ewe_mlt_azi_moo_hau_cnt_sun_mly_kor_bul_tml_rom_owc_tur_chh_ger_jpn_mnd_svk_tig_mol_cic_zul_krd_tsw_ind_dyu_por_uzb_ukr_aze_lda_est_bos_sod_mao	-0.131085427891459	-0.297453938373393	0.766783393460984
395	azi_bos_tur_jpn_fre_swa_kor_cnt_lat_gam_mnd_dut_sid_ukr_pan_bem_eng_xho_guj_qcu_por_svk_ger_glc_chh_dyu_hau_bul_mao_tml_anl_prs_aze_tig_alb_wly_fin_bsq_scr_spa_swt_ven_bam_heb_mlt_tsn_krd_cic_slo_lit_bat_afr_yor_lda_igb_hun_knd_pol_mol_aeg_ses_dgb_sun_amr_moo_geo_ind_uzb_nor_ctl_est_tag_mcd_swe_hin_akn_arw_owc_fbf_tha_rom_urd_cze_ita_grk_mly_sod_zul_vie_ben_tsw_ewe_amh_jav_rus	-0.324563510791953	-0.749990244770374	0.455153742855701
396	tur_geo_prs_ben_glc_akn_arw_slo_est_krd_ses_azi_spa_qcu_kor_chh_tsw_cze_mnd_jav_mlt_eng_heb_lat_nor_bat_por_tml_fin_amr_dyu_bam_aeg_pol_cic_guj_cnt_grk_sun_urd_mol_dgb_tsn_vie_hau_lda_mly_owc_hun_bem_bos_fbf_fre_sid_hin_swa_tig_amh_gam_aze_igb_ewe_ctl_rus_mao_uzb_ind_afr_mcd_ukr_ita_scr_pan_lit_dut_swt_svk_moo_bul_wly_jpn_xho_rom_knd_swe_bsq_tha_tag_ger_ven_yor_anl_sod_zul_alb	-0.351002330492612	-1.07971946410822	0.283059359722708
397	fbf_urd_ukr_ind_ben_swe_jav_yor_ewe_zul_chh_lit_mly_mnd_ita_pol_tig_prs_arw_heb_nor_ven_mlt_amh_hin_aeg_tsn_moo_anl_hau_gam_sun_fre_amr_bem_owc_guj_slo_bos_mao_scr_akn_tag_sod_hun_ses_mol_sid_afr_tsw_dgb_bam_lat_glc_lda_dyu_svk_mcd_igb_spa_cic_qcu_tml_swt_rom_xho_kor_dut_rus_cze_grk_fin_ctl_bsq_alb_vie_por_wly_bul_geo_pan_knd_swa_cnt_ger_eng_krd_azi_aze_tha_tur_bat_jpn_est_uzb	-0.438467163769727	-0.99818122709814	0.320781601657185
398	mlt_swa_ger_cnt_swt_gam_ewe_ben_uzb_arw_cic_bul_tur_aze_lit_ses_jav_tml_eng_mao_svk_bsq_chh_tsw_bat_amh_tag_est_ukr_azi_lat_amr_qcu_kor_lda_fbf_ctl_aeg_bem_dyu_moo_scr_swe_hin_tig_fin_hau_hun_ita_sun_ind_knd_fre_grk_slo_alb_wly_rom_prs_afr_mcd_dut_urd_ven_zul_sid_vie_spa_geo_pol_guj_glc_rus_dgb_bam_akn_cze_jpn_tsn_mly_por_tha_mol_owc_xho_anl_bos_yor_nor_heb_krd_sod_pan_igb_mnd	-0.173293059823972	-0.445127225289592	0.657262163504963
399	sod_wly_sun_spa_fre_bsq_zul_glc_bem_ind_prs_gam_grk_ger_heb_rus_amh_jav_tur_rom_pol_mao_anl_tha_mlt_lat_scr_akn_tml_swt_por_tag_geo_mol_fbf_urd_est_azi_lda_mcd_mnd_guj_swa_slo_eng_afr_moo_cnt_chh_bos_mly_uzb_knd_dgb_fin_hin_vie_igb_tsw_krd_bat_sid_ven_swe_jpn_ewe_tig_svk_ben_aeg_hau_ukr_amr_hun_aze_qcu_owc_bul_pan_ses_cic_alb_cze_kor_nor_ita_xho_tsn_dyu_bam_lit_ctl_dut_arw_yor	0.831148615984313	1.89135640017032	0.0616890012515463
400	bat_tsn_knd_bam_amh_bul_mol_eng_prs_urd_est_kor_bsq_pan_owc_zul_wly_amr_ukr_krd_alb_jpn_lda_mly_arw_fin_akn_tag_swe_tml_pol_mao_igb_ewe_heb_rom_cnt_geo_guj_grk_sod_rus_mcd_dgb_sid_afr_hin_ita_chh_dyu_cic_tha_spa_hau_ben_ctl_bem_por_xho_slo_qcu_dut_jav_aze_lit_tur_nor_fre_gam_ses_ven_yor_tsw_ind_swa_moo_cze_tig_sun_azi_bos_glc_vie_uzb_lat_mlt_mnd_aeg_svk_scr_anl_hun_fbf_swt_ger	-0.0632521591038402	-0.147443594509173	0.883101082594271
401	sid_hau_bsq_eng_azi_mol_scr_urd_tur_amr_kor_mcd_hin_zul_tml_ukr_grk_alb_tig_bos_xho_cnt_ger_owc_lda_tha_cic_por_dgb_afr_dyu_amh_qcu_bat_mnd_dut_anl_fin_mlt_guj_nor_ven_swe_est_ses_bul_ind_swa_wly_aeg_jav_fbf_swt_sod_ben_glc_lit_tsn_arw_tsw_mly_pol_pan_bem_krd_spa_hun_cze_mao_rus_lat_geo_prs_sun_slo_heb_akn_ita_uzb_vie_jpn_ctl_knd_fre_rom_moo_aze_ewe_yor_bam_gam_chh_tag_svk_igb	-0.158941372806775	-0.37396972684532	0.709278080813107
402	pol_moo_grk_scr_ukr_tur_afr_xho_glc_nor_chh_wly_ind_bul_lat_gam_bat_bem_eng_cic_cze_swa_ven_mol_dgb_spa_svk_tig_sun_zul_mcd_aeg_dut_fbf_geo_rom_rus_ctl_prs_jav_est_uzb_mnd_bsq_anl_sid_fre_krd_knd_jpn_fin_igb_dyu_tsn_tsw_cnt_aze_tha_amr_hin_sod_ita_mly_lit_ben_yor_hau_ses_swe_bos_swt_akn_mlt_azi_guj_hun_kor_por_heb_alb_mao_bam_ger_qcu_pan_ewe_urd_slo_vie_arw_lda_tag_amh_owc_tml	-0.687242933361834	-1.60974476521343	0.110842918928684
403	tsn_tur_prs_rom_ctl_gam_pol_xho_yor_bos_mol_guj_swa_ven_bem_ses_slo_dyu_lit_mly_sod_fre_bat_cic_tha_mlt_swt_cnt_mnd_tsw_tig_pan_azi_moo_fin_nor_spa_amr_ita_tag_hin_knd_aze_mao_rus_ukr_lda_glc_sun_kor_swe_urd_ger_qcu_bul_ind_afr_hun_geo_svk_por_zul_arw_lat_uzb_igb_aeg_mcd_heb_ewe_wly_tml_dgb_jpn_anl_jav_hau_cze_bsq_grk_amh_bam_fbf_scr_krd_eng_owc_chh_ben_dut_alb_vie_sid_est_akn	0.338356428294816	0.812558306188045	0.418546515030505
404	scr_knd_est_ger_wly_fbf_ses_ven_uzb_owc_fin_arw_por_hin_urd_svk_sod_lda_ben_amr_bem_krd_tha_hau_azi_ewe_cic_bsq_mao_chh_jpn_prs_anl_akn_moo_heb_tml_glc_grk_lat_pan_ind_hun_bat_mnd_nor_mol_dyu_aeg_sid_swe_tur_mly_kor_rom_dut_lit_mlt_slo_bos_mcd_pol_igb_amh_fre_rus_vie_swa_aze_yor_tsw_gam_ita_dgb_bul_tag_zul_ukr_cnt_tig_spa_sun_qcu_geo_xho_jav_tsn_cze_eng_ctl_bam_guj_alb_afr_swt	0.300842821547076	0.805824489412383	0.422399722019076
405	amh_rom_prs_tsn_tur_dyu_mnd_alb_grk_ven_fre_chh_dut_tag_spa_ewe_ger_scr_gam_svk_ctl_mol_bos_bul_kor_anl_hin_nor_sun_zul_amr_knd_bem_pol_mcd_ben_bam_jpn_tml_arw_igb_lat_tha_est_ses_cic_geo_swt_pan_aze_cze_akn_bsq_xho_cnt_urd_mly_mlt_swa_moo_aeg_hun_sid_eng_por_azi_rus_tig_slo_mao_tsw_uzb_jav_dgb_lda_sod_qcu_owc_lit_ita_vie_yor_ind_bat_krd_afr_guj_wly_fbf_heb_fin_hau_glc_swe_ukr	-0.183519715515314	-0.499859837411668	0.618354423446119
406	mlt_swe_owc_ben_cnt_pol_bos_uzb_hin_grk_kor_fin_sun_heb_ctl_ses_sod_ewe_gam_cze_tml_afr_aze_guj_krd_dut_mly_rom_yor_ita_sid_akn_mcd_ind_vie_eng_tsn_chh_geo_bem_nor_rus_ven_jav_swt_moo_bat_tsw_tha_jpn_pan_fre_tag_ukr_lit_slo_aeg_est_zul_hau_cic_dyu_alb_knd_swa_wly_mao_scr_bul_amh_xho_azi_mnd_bam_tur_qcu_lda_hun_por_anl_fbf_dgb_bsq_arw_lat_igb_mol_tig_svk_prs_ger_glc_urd_amr_spa	0.456675164077706	1.13212802909475	0.260491234503503
407	yor_cze_hin_nor_pan_aze_ita_zul_prs_swa_jav_fin_amr_hun_ewe_rom_bat_fbf_anl_moo_uzb_azi_arw_mol_wly_guj_dyu_afr_svk_owc_urd_vie_tsw_spa_ind_mcd_mnd_mao_scr_knd_akn_xho_tag_geo_bsq_jpn_ben_cnt_mlt_lat_aeg_gam_sod_hau_rus_dgb_fre_tml_bul_por_qcu_ven_ger_cic_swt_grk_amh_bem_tsn_lda_dut_sun_ukr_pol_krd_chh_lit_heb_tha_kor_est_swe_igb_tig_ses_ctl_sid_alb_bos_eng_glc_mly_bam_tur_slo	0.230786853819955	0.52492966671575	0.600881235846369
408	tsw_geo_sun_jav_ita_bem_alb_bam_aze_ven_owc_chh_dyu_tha_cic_rom_bat_gam_slo_yor_lda_fre_ctl_afr_scr_knd_arw_akn_lat_mnd_ukr_svk_lit_nor_tur_pol_amh_hun_wly_bul_swa_qcu_fbf_est_urd_ewe_jpn_hau_krd_grk_dgb_mao_prs_fin_spa_glc_vie_ger_igb_amr_heb_moo_sid_mlt_eng_ind_tig_swt_rus_guj_kor_sod_tag_ses_mol_mly_dut_tml_anl_mcd_cnt_pan_zul_hin_swe_uzb_xho_tsn_bsq_por_azi_aeg_bos_ben_cze	0.189330116970867	0.553013390224931	0.581581153544908
409	mlt_ind_vie_gam_ben_lat_amr_bam_grk_jav_tsw_bat_cze_akn_bos_knd_swe_moo_igb_ukr_bul_hau_fin_mol_slo_hun_uzb_geo_owc_mao_bem_afr_jpn_tha_tsn_lit_arw_cnt_prs_pol_guj_tur_spa_rus_chh_svk_zul_por_ven_anl_tml_rom_glc_hin_alb_fbf_ses_dut_sun_lda_mcd_swa_ctl_ita_yor_dyu_nor_xho_wly_est_azi_eng_kor_aze_mnd_sid_fre_heb_scr_qcu_ger_urd_tig_dgb_sod_aeg_ewe_amh_cic_mly_swt_pan_tag_bsq_krd	-0.0591103095562847	-0.138949349131666	0.889790620220164
410	grk_ind_jav_slo_yor_guj_mao_afr_ben_amh_bos_tsn_glc_sun_knd_cze_ses_tur_aeg_azi_sid_est_spa_hin_scr_amr_cic_kor_bam_owc_mcd_bsq_tsw_swa_eng_ukr_xho_lda_igb_uzb_gam_fin_ewe_jpn_mlt_swt_mol_mnd_nor_wly_lat_bat_bem_ita_urd_prs_pol_tml_chh_krd_heb_bul_hau_moo_tig_ven_alb_swe_lit_rus_tha_ger_dyu_rom_dgb_qcu_mly_por_fbf_hun_fre_akn_dut_anl_zul_svk_pan_aze_geo_cnt_arw_tag_sod_ctl_vie	0.0630496246323845	0.161064806465791	0.87239172801049
411	ita_arw_glc_gam_sid_cze_guj_qcu_slo_dgb_vie_hun_fbf_ukr_bos_dyu_rom_svk_por_amr_rus_pan_moo_lit_tsn_krd_lat_hau_urd_bul_lda_hin_tha_prs_tag_owc_wly_zul_fre_tig_eng_sun_sod_alb_heb_nor_spa_jpn_bam_mlt_azi_aze_knd_mnd_ben_fin_cic_est_ven_aeg_ind_swt_xho_ger_bat_yor_bem_kor_akn_tur_mcd_ses_afr_scr_ewe_ctl_mao_tsw_anl_mly_dut_geo_bsq_grk_tml_jav_pol_cnt_uzb_swa_amh_chh_igb_mol_swe	0.138379892988252	0.354894421656785	0.723472237396527
412	tur_urd_slo_igb_mol_ben_prs_dyu_yor_hau_bat_cnt_tha_chh_spa_mly_svk_nor_geo_lit_tml_glc_anl_afr_bem_xho_bos_ven_bam_swa_lda_ses_akn_swt_ind_fin_scr_pol_sod_mlt_hin_bul_knd_ewe_uzb_cic_eng_sun_aze_ita_alb_por_dut_jav_krd_zul_lat_ger_mao_tig_kor_dgb_mcd_tsn_est_fbf_heb_rus_sid_gam_owc_ctl_fre_pan_bsq_hun_aeg_swe_tag_mnd_guj_ukr_moo_jpn_amr_tsw_azi_wly_cze_qcu_arw_vie_grk_rom_amh	0.219010064271477	0.523408880436371	0.601934715638624
413	tig_tsn_amh_ita_fbf_vie_mlt_prs_mao_anl_cnt_swe_aze_hin_fin_bos_amr_chh_rus_swa_urd_bam_ukr_krd_owc_yor_scr_ctl_azi_ben_lda_mly_pol_aeg_ind_dut_alb_lat_fre_qcu_rom_bsq_mcd_kor_pan_slo_heb_igb_ewe_dgb_hun_cze_glc_jav_bat_hau_por_ses_knd_bul_swt_sid_geo_sod_spa_ger_nor_tur_mol_zul_cic_afr_uzb_eng_gam_akn_arw_tag_xho_tsw_grk_svk_moo_bem_dyu_est_sun_mnd_tha_guj_lit_ven_tml_wly_jpn	-0.496385372113804	-1.27660301324476	0.204920995787257
414	sun_amr_tig_hun_bem_sid_swt_mly_tml_aze_dut_nor_svk_uzb_cze_tur_lda_chh_hau_mcd_fre_yor_ctl_fbf_grk_tsw_swe_mao_eng_dyu_aeg_urd_owc_moo_anl_ben_gam_bat_rom_glc_por_amh_heb_azi_lat_afr_rus_ger_cnt_ses_arw_spa_tha_dgb_krd_ind_cic_knd_geo_fin_vie_lit_igb_mlt_tag_slo_ven_akn_bsq_wly_xho_pol_mnd_scr_bul_est_qcu_mol_swa_bam_ewe_tsn_sod_kor_prs_ukr_zul_jav_ita_alb_hin_bos_jpn_guj_pan	0.350158048039665	0.900679327675349	0.370085322440939
415	cze_bsq_swa_lda_bem_hau_sid_aeg_tig_uzb_ukr_guj_rom_vie_fbf_cnt_ind_tag_knd_glc_scr_dgb_jav_prs_fre_mnd_ctl_est_amh_fin_lit_geo_gam_tsn_swe_igb_hun_sod_bat_bos_anl_bam_hin_tur_ses_spa_akn_mlt_alb_tha_pan_moo_urd_xho_kor_ben_amr_yor_slo_ita_tml_pol_ewe_heb_bul_qcu_mol_ger_zul_swt_svk_azi_krd_mly_rus_dyu_jpn_aze_nor_tsw_afr_ven_por_dut_lat_mcd_owc_cic_grk_chh_eng_sun_mao_arw_wly	0.970677466474171	2.59769671709268	0.0109112162108784
416	qcu_hun_amr_tsn_wly_bos_bam_ukr_swa_hau_urd_tsw_lat_est_ind_swt_bat_nor_kor_cic_scr_geo_rus_igb_cze_fbf_guj_tur_alb_krd_dgb_fin_azi_ita_lda_dyu_svk_anl_knd_akn_bsq_heb_eng_por_ben_mcd_mol_sid_bem_mnd_tml_grk_mlt_rom_tha_pan_gam_owc_jpn_aeg_lit_arw_hin_pol_mly_spa_yor_fre_vie_xho_ses_tig_chh_glc_ven_amh_mao_prs_sun_ctl_aze_jav_bul_dut_uzb_ewe_slo_swe_ger_zul_cnt_sod_moo_tag_afr	0.29305560361975	0.65402180621258	0.514711770971578
417	ita_vie_hin_heb_bsq_mly_slo_ger_swe_mao_ind_tsw_xho_jav_ewe_pol_uzb_swa_knd_fin_tur_bam_guj_mlt_aeg_afr_fbf_fre_cic_bat_grk_lat_bul_mnd_tag_est_bem_gam_tsn_tml_ben_svk_wly_lda_kor_aze_urd_prs_eng_arw_ukr_anl_lit_rus_amr_owc_dut_tig_sid_ses_amh_hau_alb_rom_sun_scr_dgb_moo_igb_yor_mol_glc_bos_sod_tha_hun_cze_akn_cnt_jpn_ctl_dyu_geo_nor_ven_spa_pan_swt_azi_qcu_chh_zul_por_mcd_krd	-0.0831500856910595	-0.197235603438773	0.8440735990446
418	dut_nor_tha_gam_rom_cze_hau_vie_lda_mnd_jpn_pan_azi_grk_swa_rus_glc_yor_spa_ita_eng_igb_fre_swt_mcd_aeg_tsw_zul_fin_dgb_afr_cic_ukr_ben_uzb_mol_mlt_qcu_svk_hin_urd_wly_tig_aze_guj_lit_bem_ind_ses_swe_bos_arw_sod_kor_xho_geo_amr_est_alb_cnt_amh_bam_scr_anl_tsn_akn_fbf_hun_tag_pol_mly_owc_moo_bat_ctl_lat_ewe_ger_bsq_knd_por_sid_dyu_tur_prs_bul_sun_ven_jav_heb_slo_krd_mao_chh_tml	-0.301201473965698	-0.778006181872137	0.4385402040554
419	kor_hun_mnd_ita_swa_fin_spa_ctl_ind_fre_eng_tig_amh_lda_hau_igb_ses_cnt_urd_aeg_aze_tag_pol_vie_nor_hin_tsw_mao_knd_gam_azi_ger_bul_yor_prs_cic_tha_mol_mcd_bsq_tml_pan_lat_dut_ukr_svk_krd_geo_bem_sid_ben_fbf_zul_ven_akn_por_grk_afr_ewe_heb_owc_mlt_rom_uzb_jav_est_dgb_guj_moo_xho_arw_dyu_lit_tur_swt_qcu_mly_scr_cze_sun_bat_slo_bos_jpn_chh_anl_amr_alb_swe_rus_tsn_sod_wly_glc_bam	0.316784697034801	0.825004935044673	0.411479927818287
420	mcd_fre_nor_ben_eng_mao_prs_hau_azi_tig_afr_tsn_zul_tha_vie_mnd_hin_amr_qcu_uzb_dut_mlt_por_chh_ita_ukr_owc_scr_lit_jav_amh_pan_bos_ind_cnt_lda_arw_fbf_aze_grk_alb_xho_swa_hun_bul_anl_heb_igb_dgb_krd_geo_svk_bam_sid_ewe_moo_sun_akn_swe_knd_gam_rus_kor_cic_fin_ven_tsw_pol_lat_slo_cze_rom_mly_wly_jpn_aeg_sod_swt_tml_guj_tur_bem_mol_ses_dyu_est_bat_tag_ger_ctl_spa_yor_glc_urd_bsq	-0.746232771508883	-1.96246498617944	0.0526971936355476
421	dyu_ses_arw_jpn_urd_mao_amh_ewe_alb_mlt_vie_moo_wly_bsq_rom_bem_bos_tig_dut_ita_kor_ben_tml_lda_akn_pol_bam_hin_cnt_owc_aze_mcd_grk_hun_fbf_prs_slo_afr_jav_swt_rus_scr_por_spa_hau_cze_fin_tha_mol_ven_tsw_anl_ger_cic_swe_krd_azi_ind_uzb_tag_fre_glc_xho_aeg_ctl_swa_nor_sod_tsn_qcu_heb_igb_est_zul_ukr_knd_bul_gam_svk_bat_dgb_lat_pan_guj_lit_chh_sid_mnd_yor_tur_sun_mly_amr_eng_geo	-0.447249046326168	-1.02225123284814	0.309313812655096
422	est_mlt_fbf_mnd_zul_sun_afr_cic_nor_tsw_dyu_gam_spa_swt_azi_moo_svk_slo_ven_jpn_hau_hun_kor_tml_rom_bat_grk_amr_glc_fin_yor_mol_ses_aze_tag_sod_amh_lit_ind_aeg_geo_scr_pol_mly_tsn_urd_dut_igb_ita_bos_arw_krd_rus_tig_dgb_ger_mao_heb_bam_qcu_vie_cze_fre_eng_owc_sid_akn_ewe_pan_jav_knd_swe_wly_prs_bsq_hin_mcd_uzb_bem_tur_tha_guj_lda_ukr_xho_por_bul_swa_ben_alb_anl_lat_cnt_ctl_chh	0.0464772858829201	0.141123641670514	0.888077503803655
423	rus_urd_mly_fre_akn_bat_fbf_mlt_dyu_cze_nor_dut_knd_bsq_est_grk_ven_amh_bem_alb_ita_krd_glc_aeg_ben_bul_swt_jpn_cnt_tag_rom_vie_mcd_lda_swa_zul_eng_qcu_owc_cic_anl_slo_bos_pol_uzb_gam_tml_lat_ctl_ukr_moo_prs_xho_tha_lit_geo_sun_chh_wly_spa_scr_swe_ewe_tsw_kor_sod_bam_hin_aze_amr_mol_svk_mao_tur_ind_azi_hau_dgb_mnd_heb_jav_hun_tig_tsn_ses_arw_yor_ger_igb_guj_fin_afr_por_pan_sid	0.120257348114562	0.276202754603148	0.783005202151334
424	spa_pan_ctl_jav_swt_qcu_sod_mao_heb_guj_nor_amr_eng_ven_hun_ger_tig_krd_alb_knd_swa_mly_rom_prs_cze_bem_glc_bul_mcd_mol_chh_bsq_bat_kor_aze_tsw_est_mlt_dyu_owc_xho_amh_tml_akn_ind_fbf_arw_swe_tag_bam_aeg_hin_tha_urd_moo_geo_wly_bos_por_cic_slo_sid_scr_ses_yor_fre_svk_ewe_cnt_dgb_tsn_lit_rus_mnd_lat_fin_vie_lda_afr_gam_ben_grk_anl_azi_uzb_hau_ukr_zul_pol_jpn_ita_dut_igb_tur_sun	NA	NA	NA
425	glc_tha_eng_sun_aze_heb_urd_arw_jav_bem_fre_sid_ita_bsq_cze_amr_azi_svk_rus_por_afr_qcu_bam_est_ind_bul_ewe_ven_pol_tag_tsw_gam_tml_anl_owc_dyu_guj_slo_mcd_knd_lit_mnd_ses_wly_ben_tsn_mlt_bat_swe_krd_geo_cnt_hau_dut_igb_zul_amh_aeg_alb_uzb_yor_hun_pan_fbf_nor_swa_ger_spa_mao_chh_lda_cic_moo_bos_grk_xho_rom_dgb_lat_fin_kor_hin_mly_ctl_ukr_jpn_sod_mol_scr_akn_swt_vie_prs_tur_tig	NA	NA	NA
426	alb_fbf_tur_dyu_yor_tsn_azi_por_heb_swe_mnd_ita_fre_mly_afr_mcd_uzb_aze_mol_tha_swt_gam_akn_cic_jpn_mao_jav_est_hau_amh_bam_sid_anl_sod_tig_lit_swa_eng_mlt_ctl_ger_tml_scr_hin_nor_urd_tag_svk_rom_owc_bul_slo_pol_lda_bem_prs_bat_vie_ewe_ses_pan_cze_cnt_glc_ukr_arw_lat_grk_spa_sun_guj_xho_geo_amr_kor_tsw_bsq_zul_dut_moo_hun_ven_ind_dgb_igb_bos_chh_fin_qcu_wly_krd_rus_ben_aeg_knd	0.442446325607786	1.03718182968333	0.302340384893089
427	qcu_urd_cnt_glc_mao_ger_anl_tml_bsq_sod_por_tag_bos_akn_mlt_pol_mly_fbf_vie_nor_tsw_xho_jav_slo_chh_ita_krd_moo_amh_heb_zul_svk_uzb_wly_owc_fin_cze_eng_yor_gam_arw_est_dyu_ind_ctl_afr_scr_mnd_aze_lit_ses_tha_ven_sun_swt_geo_tsn_sid_rom_spa_rus_lda_ewe_igb_ukr_knd_prs_hin_hun_jpn_bat_lat_alb_kor_dgb_bem_mcd_tig_mol_pan_bul_tur_swe_swa_guj_cic_azi_amr_dut_ben_fre_bam_hau_grk_aeg	-0.446233775836733	-1.07591593353786	0.28474812176083
428	amh_mlt_bsq_hau_xho_arw_sid_hun_owc_glc_fbf_ctl_ewe_wly_sun_tag_guj_ind_est_eng_mao_aze_svk_heb_tig_tha_ses_amr_cnt_urd_bat_vie_yor_swt_tur_dut_krd_geo_jav_ven_tsw_pol_prs_cze_alb_afr_gam_fin_kor_igb_ita_dgb_mcd_ger_uzb_lat_zul_tml_nor_scr_ukr_cic_aeg_tsn_moo_mly_lit_knd_anl_akn_qcu_bam_mnd_fre_rus_mol_pan_chh_jpn_bul_swe_spa_lda_hin_rom_bem_grk_azi_por_bos_dyu_ben_sod_slo_swa	0.398563126657278	0.938213528509106	0.350564937301118
429	grk_cnt_ewe_swe_ind_ctl_guj_kor_pan_mly_tsn_ses_prs_svk_wly_bsq_igb_hun_nor_mnd_mcd_tha_sod_vie_akn_por_rom_gam_fin_swa_ita_pol_rus_jav_eng_scr_dyu_urd_amr_bat_tur_anl_fre_qcu_owc_sun_est_spa_bem_ukr_lat_uzb_azi_chh_arw_glc_bos_yor_hau_lda_ven_knd_tig_krd_geo_heb_sid_bul_tml_dgb_xho_zul_mlt_amh_fbf_ben_tag_ger_afr_cze_mao_mol_aeg_slo_tsw_swt_aze_hin_lit_jpn_bam_moo_dut_alb_cic	-1.15675692355827	-2.68337699276675	0.00862724672958832
430	amr_tur_chh_svk_knd_swa_ind_ukr_cnt_lda_guj_cze_spa_mlt_pan_krd_est_ger_tha_glc_nor_cic_swe_lit_xho_scr_urd_mao_bul_igb_geo_tsw_lat_vie_jav_hin_wly_zul_hau_prs_mnd_bsq_azi_fin_bem_moo_gam_bam_owc_dyu_grk_rus_fbf_tig_hun_rom_tsn_afr_mol_amh_ita_alb_ses_arw_kor_sod_dgb_por_ven_bos_fre_anl_bat_heb_ctl_eng_aze_slo_mly_akn_ben_tag_tml_mcd_yor_sid_qcu_aeg_ewe_jpn_uzb_dut_sun_swt_pol	-0.184692787210569	-0.41332467470656	0.680320254184406
431	ses_dyu_wly_scr_tur_owc_gam_amr_spa_bam_ctl_heb_hin_tsw_ger_ven_rus_alb_zul_bsq_azi_rom_yor_qcu_sun_glc_jav_bem_mnd_mao_urd_mcd_fin_pol_mlt_nor_krd_ben_tml_jpn_lit_lda_por_guj_sod_ewe_ita_ind_tag_tha_hun_est_anl_fbf_igb_mol_hau_arw_ukr_dut_swt_swe_aze_bul_sid_amh_dgb_grk_bat_bos_afr_vie_slo_prs_swa_tig_lat_geo_chh_fre_uzb_cze_knd_mly_akn_eng_svk_cnt_aeg_moo_xho_pan_cic_tsn_kor	0.193151346370312	0.444016273081803	0.658062245824877
432	rom_pol_chh_akn_tur_bul_jpn_arw_ctl_mly_vie_bos_sid_tml_nor_guj_aze_mlt_owc_gam_cze_tag_cic_anl_igb_dut_tig_glc_tsn_azi_cnt_amh_jav_swa_pan_prs_scr_bsq_moo_mnd_geo_ses_afr_ita_aeg_slo_xho_hau_ewe_heb_ben_urd_kor_swt_krd_uzb_svk_bat_ven_zul_bem_mcd_lat_fre_mao_ger_tha_fbf_tsw_rus_hun_dgb_fin_mol_por_ukr_bam_lda_est_yor_amr_alb_grk_eng_sod_ind_knd_swe_wly_spa_qcu_dyu_sun_hin_lit	0.368342128076691	0.839128184398357	0.403549184504499
433	guj_bem_mnd_mly_sid_dut_gam_bul_tag_mcd_est_chh_cnt_arw_ben_cic_bat_ukr_ger_bam_yor_swt_heb_rom_wly_cze_spa_sun_hin_aze_krd_knd_pan_sod_glc_urd_swe_geo_lit_rus_ewe_svk_prs_zul_hun_xho_tur_mao_jav_mlt_tml_bos_amh_amr_tig_grk_swa_anl_fre_tsn_pol_moo_scr_uzb_akn_vie_por_jpn_eng_aeg_qcu_ven_nor_hau_lat_fbf_dgb_owc_ita_kor_ses_tha_ind_tsw_igb_azi_fin_afr_dyu_mol_lda_ctl_slo_alb_bsq	-0.848911243554291	-2.22395921529504	0.0285717661896426
434	owc_cze_mlt_ger_hun_tur_fre_fin_pan_krd_jav_sid_ind_azi_tsw_nor_swe_jpn_uzb_bul_bos_gam_mnd_zul_hin_swt_anl_amr_lat_ukr_lit_bsq_mly_tml_guj_sod_cic_est_mao_hau_alb_yor_slo_geo_qcu_bam_rom_mol_igb_vie_ven_chh_afr_spa_grk_bat_aze_por_tha_scr_wly_fbf_dyu_moo_xho_heb_aeg_amh_tag_ita_urd_eng_arw_sun_dgb_tig_dut_akn_cnt_rus_ctl_kor_pol_ben_glc_tsn_prs_swa_mcd_svk_bem_knd_ses_lda_ewe	-0.152846065159738	-0.351482943944516	0.726021148134411
435	dgb_mao_qcu_anl_amh_ctl_tag_mly_slo_lda_cnt_vie_tsw_krd_sun_wly_ind_azi_por_cze_ger_fbf_zul_bos_dyu_swa_mcd_ukr_pol_tha_nor_moo_ita_guj_ben_ses_hun_jpn_scr_spa_bat_svk_bem_jav_lit_chh_swe_gam_mlt_yor_est_igb_bsq_uzb_afr_geo_fre_tig_mol_aze_mnd_cic_lat_prs_tml_dut_grk_bul_kor_eng_rus_owc_hin_knd_swt_aeg_arw_sid_xho_ven_tur_glc_sod_pan_bam_amr_tsn_alb_hau_heb_fin_urd_ewe_rom_akn	0.101099280203775	0.237334318892821	0.812919485608893
436	lit_sun_bem_jpn_tig_ctl_alb_sid_bos_ewe_prs_grk_mnd_moo_glc_hun_lda_ven_fre_aze_cnt_mao_ind_tml_dut_dyu_est_mly_fin_tur_amr_knd_dgb_kor_azi_sod_amh_ita_svk_tsw_yor_krd_swe_tag_lat_hin_rom_arw_slo_ukr_anl_gam_zul_bsq_ger_eng_mol_ses_bul_pol_mcd_cze_guj_jav_igb_bam_urd_mlt_spa_hau_uzb_akn_por_owc_geo_xho_tsn_qcu_scr_afr_rus_swa_wly_heb_pan_bat_swt_nor_chh_cic_vie_tha_aeg_ben_fbf	1.05016479618275	2.47480182784974	0.0151428122051858
437	bem_azi_gam_prs_tag_ewe_qcu_mly_sun_heb_dgb_cnt_ctl_eng_pol_vie_yor_kor_aeg_owc_moo_hin_mao_ukr_ind_akn_bat_bsq_aze_guj_alb_wly_dut_mol_swe_arw_geo_afr_est_nor_swa_lda_krd_ita_igb_mnd_tsn_urd_anl_rom_bul_ben_chh_por_rus_knd_zul_swt_mcd_lit_hun_tsw_tha_jav_spa_ger_grk_jpn_cze_mlt_pan_dyu_glc_tml_amr_tig_bos_fre_cic_ven_fbf_xho_ses_hau_scr_sid_uzb_svk_amh_lat_bam_tur_slo_fin_sod	0.079095497434998	0.179346077660644	0.858056133622827
438	hun_fre_mao_tag_tml_ukr_scr_mlt_bem_chh_bul_svk_aeg_mcd_rom_wly_dyu_ewe_anl_sod_alb_mnd_ind_est_slo_uzb_guj_ctl_heb_mly_igb_swt_aze_dut_qcu_swa_knd_cic_grk_fbf_sun_ger_afr_bos_lit_eng_jpn_prs_zul_bsq_hau_por_owc_urd_ita_hin_ses_pan_geo_tha_dgb_lda_glc_kor_sid_mol_lat_rus_tur_pol_bam_tig_ven_bat_tsn_jav_nor_arw_moo_azi_swe_xho_gam_vie_ben_krd_tsw_cze_amr_akn_yor_spa_cnt_amh_fin	0.156158279220883	0.380228526736862	0.704642803377175
439	owc_slo_mly_chh_krd_ctl_tsn_amr_ven_gam_sun_prs_heb_sid_pan_moo_tsw_mcd_cic_tag_grk_swa_mlt_tig_tur_wly_svk_hau_fbf_tml_nor_ben_bos_hin_bat_cnt_ewe_azi_dgb_anl_xho_eng_rus_glc_bem_ukr_lat_rom_cze_bul_igb_aze_spa_bam_lda_pol_qcu_scr_ind_mao_kor_knd_fre_fin_ita_aeg_yor_afr_amh_por_ger_arw_urd_dut_bsq_dyu_jav_akn_mol_est_mnd_swt_alb_geo_uzb_ses_zul_swe_jpn_hun_sod_tha_lit_guj_vie	0.205078127262993	0.496445725794422	0.620751361795088
440	ben_eng_ger_fbf_bul_akn_ukr_hun_yor_sun_tha_tur_vie_dgb_bsq_lat_ven_mlt_scr_ewe_owc_anl_hau_rus_kor_gam_tsw_qcu_swa_tig_ses_jav_mcd_aze_knd_est_swe_lit_glc_wly_swt_mao_prs_lda_ind_cnt_tsn_krd_afr_cze_tml_svk_bat_arw_rom_urd_amh_cic_amr_fin_pan_mnd_azi_geo_sid_nor_jpn_sod_grk_igb_ita_tag_bam_chh_bem_dut_dyu_xho_zul_ctl_guj_por_hin_fre_mly_bos_spa_mol_heb_alb_moo_aeg_uzb_pol_slo	0.144186333964745	0.38207522831918	0.7032772505135
441	bem_ses_dut_tml_pol_tur_sid_knd_slo_jav_mly_moo_afr_swe_lda_fin_rus_tsw_zul_ewe_est_yor_pan_vie_urd_sun_hau_arw_wly_aze_mol_glc_qcu_akn_fre_dgb_dyu_mcd_eng_anl_tag_grk_krd_ven_aeg_heb_ben_igb_ukr_ita_xho_geo_tsn_hin_bsq_bul_tig_owc_ger_mao_chh_prs_rom_lit_cic_spa_mnd_lat_scr_uzb_bat_fbf_hun_guj_bam_ind_sod_kor_por_cnt_amh_jpn_cze_ctl_nor_bos_mlt_gam_swa_tha_azi_amr_alb_svk_swt	-0.155293590723888	-0.405164152620994	0.686287357187505
442	dyu_eng_anl_mly_pol_vie_lat_urd_tml_scr_wly_gam_ctl_ben_swt_svk_heb_sun_kor_xho_bsq_est_igb_mnd_spa_akn_glc_jav_swe_tsw_nor_ind_grk_zul_tag_owc_knd_ven_fbf_chh_ita_aze_rom_uzb_bos_azi_cic_dgb_pan_amh_bam_tig_por_hun_mlt_hau_jpn_slo_geo_hin_sid_ukr_yor_krd_ger_mcd_bem_cnt_tha_swa_sod_aeg_qcu_fre_cze_amr_bat_prs_lda_dut_bul_alb_afr_guj_tur_lit_mao_arw_rus_mol_fin_tsn_ewe_ses_moo	-0.0913540754259307	-0.220742258044468	0.825777021060863
443	bam_amr_vie_pol_tml_kor_ind_swa_hun_jav_prs_sid_cnt_lit_zul_amh_aze_ses_tag_rus_uzb_swe_cic_tig_yor_ger_igb_bat_alb_fre_ven_geo_gam_sun_glc_dut_owc_mnd_por_est_hau_slo_tsw_fin_bul_ita_wly_bos_moo_afr_mol_eng_chh_rom_cze_ctl_dyu_lda_urd_spa_mao_guj_tsn_tur_heb_ewe_qcu_pan_mly_tha_xho_ukr_aeg_fbf_swt_mlt_mcd_dgb_ben_anl_scr_hin_azi_krd_sod_arw_lat_grk_knd_nor_bem_bsq_svk_akn_jpn	-0.656149723085387	-1.59023492562405	0.115175671268871
444	alb_cic_svk_owc_fin_azi_geo_swa_xho_mlt_bem_ita_ukr_amh_scr_eng_kor_heb_arw_sid_bat_lat_est_fbf_mao_ctl_hin_mly_uzb_urd_knd_cze_bul_bsq_dyu_lda_rom_moo_mol_ewe_swe_chh_dgb_aze_tsw_tag_tur_akn_ses_lit_fre_amr_swt_afr_ven_krd_qcu_guj_igb_tha_dut_cnt_pol_grk_ger_prs_jav_spa_wly_anl_tig_gam_sun_bam_hun_vie_aeg_glc_zul_bos_jpn_por_mcd_pan_sod_tsn_nor_rus_ind_slo_hau_yor_tml_ben_mnd	-0.233893308893472	-0.534266988985119	0.594431716355525
445	bam_aze_fin_fbf_tig_hin_tsw_lda_dyu_swa_gam_swe_ses_spa_pol_azi_sid_igb_aeg_wly_svk_dgb_ben_kor_mly_ven_dut_uzb_cze_por_urd_cic_vie_bsq_bul_rom_ger_scr_qcu_sun_fre_jpn_slo_knd_ewe_tha_alb_hun_est_jav_eng_tml_ita_ukr_tag_zul_bem_nor_xho_swt_tur_mlt_mcd_anl_hau_owc_arw_geo_mol_bos_lit_guj_krd_afr_cnt_prs_lat_ctl_heb_moo_chh_rus_mnd_sod_amh_akn_grk_tsn_pan_amr_glc_yor_bat_ind_mao	-0.578392794574526	-1.38512933357166	0.169326477634501
446	amh_tha_ven_xho_uzb_fbf_ind_gam_tur_hau_sid_krd_por_svk_tig_mol_eng_ctl_alb_cnt_ita_bos_swe_tml_geo_qcu_dgb_kor_rom_hin_aze_tag_ger_mao_fin_anl_mly_bam_wly_jav_lda_tsn_knd_est_ukr_pan_dut_guj_grk_glc_chh_urd_dyu_igb_cze_lat_lit_pol_spa_ben_sun_cic_azi_bat_bul_swt_vie_akn_tsw_nor_heb_amr_ses_sod_afr_owc_moo_mcd_zul_ewe_bem_fre_swa_slo_mlt_bsq_scr_aeg_mnd_yor_rus_arw_jpn_prs_hun	0.734830590274846	1.72195069109096	0.0884029082049282
447	lit_bat_vie_nor_akn_bul_pol_moo_fbf_mly_tml_ger_swt_cic_jav_mcd_aze_lda_bsq_hin_afr_mao_tag_ses_anl_bem_rom_fin_dut_tsw_knd_tsn_ven_ind_bam_sid_ewe_guj_scr_lat_hau_prs_swe_ukr_ben_xho_cnt_ita_slo_tig_pan_svk_dgb_amh_tha_sun_dyu_mlt_arw_aeg_cze_heb_qcu_grk_uzb_alb_rus_jpn_fre_swa_krd_zul_owc_bos_eng_azi_sod_mol_urd_ctl_yor_amr_por_gam_est_mnd_hun_tur_chh_spa_igb_kor_wly_geo_glc	0.28335661368764	0.671206997575653	0.503752404655501
448	knd_gam_geo_ewe_amr_spa_ukr_hin_xho_krd_fre_igb_por_glc_ger_dut_bam_yor_mao_dgb_alb_bat_moo_jav_ind_sod_slo_tml_ses_rus_bul_bem_wly_akn_aeg_ben_hau_cze_mnd_eng_swa_tsw_kor_qcu_bsq_pan_tur_jpn_tsn_tag_mly_tha_arw_anl_nor_mlt_hun_mol_afr_scr_cic_urd_swe_cnt_amh_dyu_guj_aze_uzb_vie_sun_pol_bos_azi_est_heb_fin_lat_chh_prs_ctl_svk_lit_grk_swt_tig_ita_fbf_lda_rom_sid_owc_ven_zul_mcd	-0.0719127543929808	-0.173489988440293	0.862643356404095
449	ses_knd_ita_tur_vie_sod_heb_est_dyu_tha_alb_anl_akn_bsq_hau_tig_eng_chh_amr_ven_hin_tag_dut_guj_svk_prs_bam_ukr_krd_geo_aze_jpn_ben_mcd_owc_slo_zul_grk_pan_ind_cic_ger_ctl_mnd_aeg_scr_gam_swa_sun_lit_glc_lat_qcu_mol_arw_bat_tsn_swe_igb_pol_bos_fin_hun_por_tml_cnt_moo_rom_rus_bem_ewe_xho_swt_dgb_lda_spa_wly_mao_amh_mly_mlt_afr_bul_yor_azi_jav_sid_nor_tsw_cze_uzb_kor_fbf_urd_fre	0.273090872923664	0.685213950975638	0.494913302030805
450	tag_tig_ger_swe_cic_ses_guj_hin_chh_mlt_fin_sid_azi_wly_ben_bat_anl_kor_krd_ven_aze_alb_spa_ita_ukr_tml_jav_ewe_hau_urd_swa_tur_mnd_swt_mly_ind_dyu_grk_sun_yor_svk_lit_mol_vie_cnt_nor_amr_tha_ctl_rom_glc_bam_geo_moo_lda_fbf_aeg_fre_jpn_tsn_bos_dgb_owc_zul_por_est_eng_gam_prs_hun_heb_mao_bsq_uzb_igb_rus_slo_dut_xho_qcu_lat_pol_cze_tsw_afr_pan_arw_amh_sod_knd_mcd_bul_scr_akn_bem	0.176784500411031	0.408851135663411	0.683588887539951
451	bat_afr_bem_aze_yor_nor_sod_owc_dyu_alb_hun_dut_akn_cze_tag_swa_urd_lit_lda_rom_mly_hin_pol_ukr_tur_cic_mcd_prs_tha_svk_scr_kor_aeg_xho_tig_est_ita_azi_sid_amh_gam_amr_ewe_anl_arw_guj_mlt_bul_bam_moo_qcu_ctl_fre_jav_slo_swe_pan_eng_jpn_mnd_bos_ben_hau_vie_tsn_mao_spa_por_glc_mol_geo_knd_tml_tsw_krd_ven_ind_swt_sun_uzb_bsq_igb_ses_grk_zul_lat_fbf_cnt_rus_ger_dgb_wly_heb_fin_chh	1.20751302383975	3.25688327183771	0.00157273902915971
452	glc_igb_tsn_pan_urd_nor_akn_grk_vie_mnd_alb_kor_bat_rus_mcd_jpn_swe_dut_por_chh_yor_mly_mao_tsw_lat_guj_heb_dyu_swa_jav_anl_azi_bos_knd_ewe_lit_qcu_tml_xho_bem_krd_cnt_ind_tur_est_swt_aze_slo_ven_zul_ctl_prs_hun_bsq_tag_dgb_mlt_pol_hin_cze_cic_sun_eng_tig_ita_amh_mol_moo_ben_svk_fre_amr_afr_bul_fbf_gam_wly_lda_fin_geo_scr_ses_rom_owc_sod_tha_hau_spa_arw_ukr_sid_uzb_aeg_ger_bam	-0.510422066779068	-1.1883814846047	0.237709015052579
453	mly_fin_lda_bem_bat_grk_ewe_kor_por_guj_ita_knd_swe_cnt_urd_aze_fre_ses_sod_mlt_tha_heb_azi_afr_hun_tag_arw_amr_prs_anl_svk_jav_mol_lit_igb_cic_ven_dyu_cze_qcu_zul_ind_scr_ger_aeg_chh_owc_ben_wly_tsn_pol_tml_dgb_ctl_eng_mao_tig_bul_xho_ukr_akn_bsq_vie_est_sun_nor_hin_dut_uzb_tur_alb_hau_slo_swa_lat_pan_mcd_mnd_tsw_rom_yor_jpn_glc_amh_geo_gam_fbf_bos_krd_moo_sid_spa_bam_rus_swt	0.0588872644588177	0.132513077468719	0.894864768310627
454	tur_spa_ind_cic_akn_owc_krd_bul_cnt_tig_alb_ben_amr_lda_fbf_jpn_bat_mly_bem_mlt_afr_aze_xho_tha_ger_grk_vie_sun_bsq_rus_jav_ukr_fre_tsn_lit_rom_urd_sid_tag_por_ita_mao_bos_zul_svk_moo_arw_azi_fin_ctl_pan_ven_heb_hin_dgb_dut_swe_guj_prs_cze_qcu_est_tml_chh_swa_pol_uzb_kor_hau_slo_mcd_ewe_yor_swt_hun_ses_igb_mol_nor_knd_gam_geo_dyu_lat_wly_aeg_sod_tsw_scr_mnd_amh_glc_bam_eng_anl	0.190535947987459	0.457383850744634	0.648461878476397
455	tag_tsn_ita_kor_sun_tsw_prs_heb_bos_urd_cnt_lit_eng_moo_rom_fin_jpn_uzb_afr_ewe_amr_por_est_fre_guj_akn_vie_tha_gam_ven_bsq_tig_geo_sod_mol_ger_mnd_hun_bam_ctl_lat_owc_dgb_dut_aze_mcd_xho_pol_chh_wly_rus_ind_swa_mao_igb_nor_mly_bem_swt_arw_cze_pan_hau_glc_sid_tur_slo_anl_bat_hin_swe_jav_azi_aeg_mlt_krd_cic_zul_alb_amh_bul_qcu_yor_lda_svk_knd_ukr_scr_dyu_spa_grk_ben_fbf_ses_tml	0.0714652670167958	0.188319104600047	0.851036826397203
456	akn_arw_prs_swa_moo_bos_tag_owc_pol_qcu_mlt_tml_jpn_rom_tsw_lit_igb_nor_ewe_mao_fbf_cnt_eng_mol_tha_svk_knd_amr_slo_kor_mnd_ger_yor_aeg_guj_rus_alb_geo_dyu_tig_bat_azi_ita_tur_dgb_lda_mcd_fin_bsq_amh_swe_hun_fre_gam_scr_ctl_urd_ven_dut_est_spa_lat_mly_krd_ukr_por_bem_chh_swt_cze_cic_jav_ind_uzb_aze_vie_afr_pan_sod_zul_anl_hau_wly_ben_hin_sun_bam_ses_glc_bul_xho_grk_tsn_heb_sid	0.199399678590005	0.521414944272336	0.603317236659159
457	ctl_tsw_lit_jpn_cic_kor_tig_sun_aze_vie_bul_spa_hun_cze_heb_ukr_uzb_tsn_dyu_svk_nor_jav_mcd_amr_mly_qcu_pan_alb_mol_tml_ses_rus_lda_fin_ewe_azi_ven_hin_mlt_afr_swa_sod_prs_xho_ger_dgb_chh_bam_ita_slo_bsq_akn_ind_yor_wly_tag_guj_bat_mnd_tur_fre_knd_aeg_moo_igb_hau_swt_est_mao_sid_glc_grk_scr_por_cnt_gam_tha_dut_fbf_urd_anl_bos_zul_eng_ben_pol_swe_rom_arw_amh_krd_geo_bem_owc_lat	0.15388333409279	0.380454085394574	0.70447596090629
458	arw_ukr_bam_kor_glc_amr_akn_bos_wly_tur_mol_dyu_nor_heb_scr_geo_mnd_pol_fbf_mcd_tag_uzb_swt_tsn_tml_hun_zul_ven_urd_xho_afr_por_igb_hau_ger_rom_lda_ewe_knd_prs_vie_rus_slo_aze_yor_tig_azi_sun_owc_sid_bat_fre_jpn_bem_ita_ses_swe_fin_cnt_tsw_spa_chh_eng_alb_jav_swa_mly_cic_cze_gam_anl_mlt_aeg_lat_ctl_bul_grk_krd_amh_ben_bsq_pan_tha_dgb_ind_dut_svk_sod_hin_moo_mao_guj_qcu_est_lit	0.219298486239589	0.54646019261064	0.586058318218573
459	gam_sun_ind_prs_pol_ses_tig_mlt_zul_tag_sod_mcd_arw_owc_tsw_heb_tml_hin_ita_slo_tur_bul_fre_bam_jpn_spa_hun_tsn_tha_guj_fbf_ewe_bos_dyu_qcu_glc_xho_por_mol_lat_hau_rus_cze_ven_lit_swe_dut_amh_rom_sid_pan_vie_ctl_nor_aze_krd_jav_eng_dgb_ukr_lda_geo_chh_anl_yor_uzb_wly_alb_akn_urd_knd_scr_moo_afr_bat_ger_igb_mnd_cic_amr_svk_bem_cnt_bsq_mly_swt_mao_fin_est_aeg_grk_swa_azi_kor_ben	0.025670965652454	0.0599415105475264	0.952330838786035
460	nor_gam_tml_sod_cnt_jpn_owc_mcd_mnd_tsw_wly_swa_igb_ind_tha_alb_glc_hun_akn_aeg_heb_arw_amh_dyu_scr_xho_swt_spa_jav_aze_swe_lit_cic_rom_bam_geo_urd_grk_lat_anl_vie_hin_krd_pan_cze_pol_ses_ger_slo_sun_chh_dut_bem_rus_ctl_bul_bat_mol_tur_moo_est_ita_fre_yor_guj_ben_tig_afr_fbf_mlt_knd_lda_ewe_kor_fin_bsq_eng_prs_zul_mao_azi_amr_ukr_por_hau_tsn_uzb_tag_mly_svk_sid_dgb_bos_qcu_ven	-0.0219692426752619	-0.0562096272466832	0.955295398322614
461	mly_anl_lat_cic_ven_hun_tig_rus_fbf_glc_cze_swt_mcd_lda_amr_owc_ind_mao_aeg_ger_bsq_uzb_ita_alb_igb_sod_wly_dgb_aze_azi_afr_xho_tur_zul_swe_eng_fin_bul_lit_amh_gam_fre_dyu_tml_sun_ben_tsw_grk_mnd_akn_pan_bem_kor_jpn_por_mlt_vie_qcu_arw_urd_tag_pol_sid_geo_swa_tha_prs_ses_est_knd_tsn_bos_hin_dut_svk_krd_moo_yor_ukr_cnt_bam_guj_bat_slo_hau_ctl_nor_jav_spa_mol_ewe_rom_heb_scr_chh	-0.11672099446623	-0.265176310195564	0.791460527409065
462	tml_spa_prs_ven_tur_amr_aeg_knd_lda_sun_jav_mol_mlt_hin_est_eng_kor_fre_slo_rus_xho_afr_zul_mly_owc_krd_yor_pol_bam_tsw_mcd_tig_fin_uzb_mnd_tha_ben_sod_por_sid_geo_ita_gam_hau_vie_scr_bos_moo_fbf_cnt_tsn_bsq_anl_swt_cze_grk_hun_arw_ses_ger_bem_ind_dut_tag_swa_ctl_bat_ewe_heb_igb_pan_rom_alb_swe_chh_wly_lat_jpn_amh_qcu_glc_ukr_urd_aze_cic_akn_nor_mao_lit_guj_bul_svk_dyu_dgb_azi	0.0118707641491765	0.0277255255593573	0.977940473966111
463	afr_ewe_lit_dyu_tur_uzb_fre_azi_geo_tha_tml_slo_tsn_igb_grk_swe_amh_glc_mol_mcd_bat_bul_ctl_vie_swt_bsq_bam_hau_spa_yor_xho_scr_swa_anl_rus_bem_fin_qcu_por_pan_arw_ven_sid_svk_rom_ind_nor_mnd_pol_moo_amr_ger_aze_mlt_kor_ben_krd_mao_ses_tsw_tig_dgb_aeg_sun_hin_owc_est_tag_mly_prs_akn_cic_wly_jpn_dut_alb_sod_bos_hun_knd_lda_fbf_zul_lat_heb_ukr_gam_ita_cze_guj_urd_chh_jav_cnt_eng	0.0975629144392035	0.22775830945229	0.820334123536874
464	scr_mao_fin_dyu_por_xho_tig_ewe_sod_kor_owc_hun_ind_ses_cnt_tur_mlt_amr_fre_tsw_nor_bem_alb_slo_vie_moo_afr_sid_aze_rus_hin_mly_swe_prs_fbf_dgb_arw_ctl_guj_pan_tag_tha_spa_cic_cze_tml_hau_anl_sun_ita_est_ven_ben_qcu_knd_wly_rom_dut_bat_aeg_amh_lda_ger_grk_glc_svk_eng_geo_jpn_lat_swa_yor_lit_urd_pol_zul_krd_bos_bul_mcd_ukr_mol_chh_bam_swt_jav_tsn_mnd_gam_akn_bsq_igb_heb_uzb_azi	0.355444100460304	0.941586825759984	0.348843666973722
465	qcu_mly_por_nor_ewe_yor_dyu_uzb_prs_chh_ukr_cic_bsq_jav_xho_spa_tsw_afr_grk_gam_tur_wly_sid_cze_akn_rom_eng_ita_igb_slo_fre_amh_urd_owc_mlt_mol_glc_amr_bat_ctl_dut_geo_mao_moo_bam_tsn_aeg_sun_bul_cnt_est_tha_rus_ind_lit_mcd_alb_knd_aze_jpn_vie_bem_pan_azi_mnd_ben_fbf_sod_ger_bos_tig_tag_guj_swa_lda_hin_zul_hau_tml_swe_krd_dgb_pol_fin_hun_svk_lat_kor_anl_arw_heb_ses_swt_ven_scr	-0.648602741615774	-1.49153637585045	0.139205079144903
466	chh_eng_tig_hun_igb_est_amh_lit_ctl_mly_alb_mol_lda_moo_geo_ben_dut_ger_glc_ukr_scr_tml_slo_urd_kor_bem_sid_swa_mlt_tur_bat_fbf_rom_sun_knd_pol_bul_swe_mnd_sod_mcd_swt_bsq_gam_ses_dgb_ewe_cnt_pan_svk_tha_aze_dyu_ven_owc_jav_krd_vie_por_xho_guj_ind_amr_aeg_tag_fin_lat_azi_hin_nor_qcu_anl_heb_tsw_wly_jpn_zul_cze_ita_bam_tsn_prs_spa_uzb_bos_afr_cic_rus_hau_yor_fre_mao_grk_akn_arw	-0.0223972267404177	-0.0508007549542054	0.959593240808034
467	wly_urd_aeg_yor_igb_amr_dgb_pan_pol_ben_prs_geo_gam_sid_tsn_jpn_slo_cic_por_sun_cnt_tag_rom_mcd_fbf_dut_glc_fre_ger_mao_hin_nor_dyu_owc_guj_uzb_tml_kor_cze_bos_alb_afr_aze_anl_eng_ses_jav_swa_moo_swt_ind_spa_mlt_tha_bam_tig_krd_hun_qcu_lit_arw_scr_mol_heb_ven_svk_ita_mly_lda_bsq_azi_est_ctl_bat_sod_hau_rus_mnd_zul_lat_tur_vie_bem_chh_xho_akn_ewe_ukr_amh_knd_swe_fin_grk_tsw_bul	-0.155125904374649	-0.379550487718267	0.70514442593767
468	scr_tsw_qcu_slo_est_dut_ger_ukr_guj_zul_yor_mao_geo_lda_por_ita_mcd_bul_eng_rus_vie_jav_ses_tag_mol_ewe_rom_pol_cic_fbf_moo_xho_anl_heb_sun_uzb_kor_tml_prs_ind_spa_mly_bos_akn_bem_bat_mnd_afr_aze_nor_amh_lit_igb_swe_dyu_dgb_hin_tha_pan_bsq_swa_sid_aeg_svk_fre_grk_krd_lat_tsn_ben_gam_cze_bam_ven_mlt_alb_jpn_hun_azi_urd_fin_tur_owc_tig_sod_ctl_swt_glc_cnt_chh_amr_hau_arw_knd_wly	-0.463766192210656	-1.20180362914027	0.232491013926463
469	amr_anl_cnt_tsw_rom_ukr_vie_moo_glc_aeg_cic_dyu_tml_mol_pol_ind_igb_uzb_alb_mlt_azi_knd_grk_urd_eng_guj_cze_bsq_sun_ses_ger_mao_lda_rus_jav_chh_ctl_svk_bul_tig_dut_bem_zul_ven_nor_sod_ewe_fbf_hau_bam_tha_hin_gam_prs_ita_tag_mnd_mly_ben_swe_dgb_swa_est_geo_jpn_pan_bat_bos_swt_mcd_wly_afr_owc_spa_hun_amh_fin_kor_tsn_lit_arw_scr_aze_heb_por_akn_qcu_yor_fre_krd_slo_sid_tur_xho_lat	-0.421981913427959	-1.11059808668943	0.269604584682877
470	amh_zul_mlt_ewe_glc_xho_bem_scr_bsq_rom_prs_arw_heb_dyu_vie_aze_swt_ses_ctl_cze_est_amr_fin_sod_svk_hun_spa_lda_slo_jpn_bos_fre_knd_akn_hau_mao_kor_nor_hin_mly_dut_alb_azi_uzb_tig_wly_mol_tha_aeg_fbf_grk_por_cnt_moo_ukr_tag_pol_tur_tsw_eng_jav_yor_ita_afr_ben_krd_gam_qcu_tsn_swe_owc_bul_cic_guj_rus_igb_ger_mcd_pan_bam_sun_dgb_mnd_swa_tml_sid_chh_ven_lat_anl_bat_lit_urd_geo_ind	-0.204850289474433	-0.48201806888336	0.630925566514001
471	ewe_rom_mcd_sid_ben_heb_dgb_ukr_geo_jav_rus_slo_alb_glc_mly_nor_pol_swe_aeg_swa_scr_mao_ses_igb_spa_eng_grk_urd_guj_bat_uzb_mlt_qcu_jpn_svk_arw_ger_fbf_tur_chh_wly_swt_tig_kor_ind_bos_tha_tsn_ctl_owc_tml_fin_cic_lda_fre_sun_amh_por_cze_afr_lit_yor_prs_est_lat_knd_bul_bam_dyu_krd_anl_moo_dut_mnd_vie_tsw_akn_mol_hun_bem_gam_xho_ven_aze_hin_sod_cnt_zul_tag_bsq_amr_ita_hau_pan_azi	0.78649659593595	1.74392606667931	0.0844762526909223
472	anl_lat_chh_tsn_xho_ven_cic_tsw_rom_swt_mcd_bsq_por_dyu_fin_tig_tag_afr_jav_bam_bem_moo_pan_jpn_krd_arw_zul_sid_dgb_ctl_rus_mlt_pol_gam_ita_guj_azi_swe_aeg_lit_sod_eng_scr_geo_mly_wly_urd_grk_hau_igb_tha_kor_ses_sun_ewe_bat_heb_vie_ukr_nor_prs_ben_est_slo_glc_tml_aze_qcu_owc_bul_mao_yor_hin_swa_amh_svk_cnt_mol_alb_fbf_bos_lda_ger_dut_akn_ind_cze_uzb_mnd_spa_knd_fre_tur_hun_amr	-0.599786664249269	-1.62135048825377	0.10832818181852
473	knd_ctl_wly_krd_lda_tig_chh_swe_ind_cic_lit_bat_uzb_pol_lat_jav_fin_swa_heb_mol_anl_bsq_tsw_bos_est_dut_owc_xho_tsn_mly_gam_tag_afr_bem_moo_aeg_igb_rom_rus_dgb_scr_alb_bam_vie_tur_yor_ewe_bul_hau_ger_hun_amr_swt_fbf_spa_mnd_amh_prs_ses_arw_kor_guj_mlt_sun_slo_zul_cnt_ukr_sid_qcu_nor_mao_ben_glc_akn_mcd_azi_eng_grk_aze_jpn_svk_tml_urd_pan_fre_dyu_sod_tha_geo_cze_por_ita_ven_hin	-0.148829814879306	-0.345555853499878	0.730456942897868
474	ctl_sod_amr_por_fre_akn_sun_swa_mol_geo_mnd_alb_vie_fbf_ger_dut_xho_est_glc_slo_tsw_ita_heb_chh_spa_lit_grk_amh_mlt_qcu_tag_swe_eng_ven_gam_jav_pol_hin_wly_hun_uzb_ewe_bem_lda_bam_bsq_ses_ukr_afr_tha_bos_tig_cze_tur_cic_scr_aze_krd_swt_jpn_nor_guj_azi_rus_arw_bul_prs_anl_kor_dgb_mly_moo_tsn_igb_bat_rom_owc_svk_cnt_knd_ben_dyu_mcd_tml_hau_lat_fin_urd_zul_mao_ind_pan_sid_yor_aeg	-0.352608446304974	-0.787456009714793	0.43301730344935
475	tha_fre_ind_por_akn_slo_afr_ben_dyu_zul_yor_cnt_ger_nor_swa_knd_ukr_mol_swe_jav_cze_chh_qcu_hau_est_fbf_moo_wly_bos_vie_mly_jpn_hun_tur_pol_krd_tig_gam_bsq_prs_rom_svk_anl_bam_geo_owc_urd_amh_tag_glc_sid_amr_sod_tsw_heb_cic_aeg_mlt_bat_ven_ewe_aze_mao_tsn_ses_xho_scr_lit_bul_azi_lda_ita_mcd_rus_eng_pan_swt_ctl_tml_guj_hin_dut_fin_spa_arw_kor_sun_grk_bem_igb_dgb_mnd_uzb_alb_lat	-0.560480396327101	-1.37685463076772	0.171862641700299
476	hau_grk_bsq_lat_akn_ctl_ger_tsw_bam_lda_vie_chh_svk_mlt_yor_zul_hun_wly_knd_spa_arw_nor_uzb_xho_tsn_amr_krd_qcu_aze_pol_por_kor_ukr_aeg_ven_bul_glc_dgb_jpn_tag_azi_anl_mao_jav_urd_mol_tig_prs_fbf_rom_mcd_heb_mly_swt_alb_fin_sod_afr_fre_igb_tha_sid_guj_geo_bat_eng_scr_rus_dyu_dut_cnt_ind_tml_hin_sun_ita_moo_owc_pan_amh_cic_slo_lit_swa_gam_tur_mnd_bem_cze_ben_swe_ses_bos_ewe_est	-0.259592611355194	-0.661388153546283	0.509998724583083
477	owc_nor_prs_ses_uzb_slo_fbf_bul_kor_bsq_eng_ukr_sod_scr_tsn_akn_ita_ben_jpn_afr_pan_chh_bat_heb_pol_gam_swe_lit_mly_tur_azi_ven_mol_ind_sun_mao_bos_fre_alb_dgb_krd_wly_zul_aze_anl_svk_bam_hau_sid_aeg_ctl_ger_tha_bem_jav_hin_hun_rom_lda_fin_est_arw_por_vie_tig_amr_cnt_cic_rus_tml_moo_mlt_knd_yor_igb_dyu_swt_xho_spa_lat_glc_urd_mcd_tag_tsw_ewe_grk_cze_swa_amh_mnd_guj_geo_dut_qcu	1.08588432186511	2.85417803891486	0.0053193970625375
478	aeg_mlt_bsq_slo_sun_ger_geo_sid_igb_est_prs_vie_cnt_urd_mol_hin_lat_tsn_zul_alb_dyu_spa_dgb_bam_mly_hun_tur_tml_lit_amh_uzb_lda_ewe_anl_qcu_bem_nor_cze_ctl_jav_guj_heb_bos_eng_ven_fbf_mcd_pan_rom_yor_chh_xho_rus_mnd_ses_bat_swa_bul_swe_jpn_gam_svk_moo_cic_wly_dut_azi_pol_aze_krd_tha_fin_swt_glc_hau_knd_ind_scr_ben_fre_sod_amr_kor_grk_ukr_akn_afr_por_tsw_mao_tag_ita_owc_tig_arw	-0.476268927160181	-1.23524341862675	0.219851408701899
479	cze_tsn_urd_akn_ses_spa_tha_fre_owc_fbf_tag_tml_tig_igb_ger_pol_mly_ctl_ind_bem_por_anl_est_chh_alb_glc_afr_ven_grk_tur_yor_qcu_slo_ewe_ita_rom_scr_lda_wly_guj_mnd_aeg_jpn_bsq_ukr_rus_sun_bul_krd_moo_prs_lit_sod_hau_amh_xho_bos_gam_vie_swe_kor_pan_tsw_geo_svk_sid_azi_arw_cic_mlt_uzb_amr_ben_zul_swt_aze_swa_hun_heb_mao_bat_nor_dut_hin_eng_cnt_jav_mcd_mol_fin_bam_lat_dgb_dyu_knd	-0.193518115145169	-0.498203697010417	0.619516633306504
480	chh_cze_jpn_tsw_dut_mly_prs_alb_azi_kor_tsn_rus_ind_swa_cnt_geo_uzb_ukr_bos_mcd_heb_tag_ses_knd_urd_scr_ewe_lda_dyu_bul_dgb_ctl_mlt_bam_hun_tml_swe_est_mnd_tha_glc_bat_vie_swt_slo_tig_fbf_amh_jav_amr_krd_pan_por_xho_wly_mol_sun_hau_moo_fre_eng_guj_owc_hin_qcu_sod_nor_ita_igb_lit_aze_bem_afr_zul_mao_spa_ger_aeg_arw_ben_anl_ven_grk_yor_tur_cic_sid_lat_akn_pol_fin_bsq_rom_gam_svk	0.186540865808347	0.480248156099996	0.632178649565458
481	rom_ses_moo_eng_ita_anl_jav_bem_gam_fre_swa_afr_nor_sun_aze_pol_vie_azi_swt_uzb_rus_kor_pan_fbf_glc_mcd_mol_ctl_est_spa_sid_bos_lda_amh_hin_swe_zul_por_ukr_bul_guj_wly_lat_grk_ger_ven_jpn_tha_owc_slo_svk_amr_hun_sod_knd_prs_hau_fin_alb_heb_igb_dyu_cnt_mlt_mly_mao_dut_chh_urd_geo_bat_tsn_lit_aeg_akn_tml_tsw_ind_scr_bsq_yor_tur_tig_bam_xho_dgb_arw_mnd_cic_tag_cze_krd_qcu_ewe_ben	-0.179514146325032	-0.463751717678429	0.643909253277465
482	tsw_zul_ses_cic_owc_amh_lat_mao_qcu_prs_est_mly_tha_rom_akn_krd_hun_tur_mlt_mnd_jpn_rus_sod_scr_ger_aze_tig_ven_mcd_anl_svk_urd_xho_fin_cnt_swt_lda_azi_afr_heb_arw_dgb_bam_por_moo_spa_wly_ctl_geo_knd_tag_nor_lit_ukr_tml_hau_igb_gam_ita_amr_slo_pan_kor_glc_hin_fbf_bul_bsq_tsn_sun_pol_jav_swa_fre_aeg_grk_vie_uzb_sid_guj_bem_ewe_mol_ben_cze_ind_dyu_swe_chh_alb_bat_yor_dut_eng_bos	-0.0496470517218973	-0.123398975017228	0.902057466368766
483	uzb_sun_lat_sod_tig_tsw_tml_hau_jav_fin_fre_ven_ind_aeg_swa_rom_bat_ewe_igb_ger_knd_pan_lit_bem_qcu_mlt_hun_lda_urd_heb_glc_tsn_por_moo_ukr_amh_svk_dyu_zul_spa_cnt_kor_azi_mao_pol_geo_sid_bam_afr_fbf_hin_bsq_rus_xho_amr_swe_krd_est_ben_dgb_nor_gam_vie_eng_owc_anl_ita_jpn_tha_cic_chh_tag_ses_yor_ctl_tur_grk_mcd_aze_dut_akn_slo_bos_cze_arw_wly_mly_mol_bul_prs_guj_alb_scr_swt_mnd	0.024609553022169	0.0557635434363688	0.955649804374251
484	aze_arw_moo_guj_anl_ewe_sun_swt_cic_bam_amr_jav_tha_urd_lat_cze_sod_bos_ita_prs_wly_mao_bem_est_mcd_mnd_kor_mlt_hau_azi_xho_tml_hun_dut_igb_fre_sid_ctl_afr_alb_mol_tur_cnt_heb_yor_mly_tag_bul_pol_gam_swe_qcu_geo_hin_pan_ben_chh_grk_uzb_rom_slo_knd_swa_svk_tsn_por_krd_ger_dyu_lda_ses_spa_fbf_glc_lit_dgb_vie_aeg_zul_fin_tig_scr_bat_akn_ven_owc_nor_jpn_amh_ind_tsw_bsq_ukr_rus_eng	1.0559723720461	2.47934715973594	0.014963262730482
485	mol_mao_lit_alb_por_tml_geo_tsn_azi_ind_tag_xho_afr_chh_zul_fbf_aze_amh_kor_hau_fin_grk_ita_heb_bat_wly_ewe_mly_glc_knd_bem_sod_sid_yor_eng_urd_mcd_cze_swe_tig_akn_lat_jav_tur_fre_arw_hin_ven_scr_vie_cic_slo_nor_igb_hun_aeg_ger_krd_rom_swa_uzb_svk_dut_bam_tha_pan_anl_spa_bos_rus_owc_mnd_gam_dyu_cnt_est_lda_guj_moo_sun_tsw_pol_amr_ses_swt_prs_jpn_qcu_ben_ctl_mlt_bul_ukr_bsq_dgb	-0.821060559109278	-2.21071585801356	0.0295076816994389
486	sid_chh_arw_vie_est_ger_fbf_geo_tag_krd_sun_mlt_zul_hau_tig_jpn_dgb_nor_bem_xho_spa_mol_yor_swa_swe_mnd_lat_cze_knd_wly_tha_amr_tsw_anl_dut_owc_ita_svk_ctl_uzb_aeg_prs_amh_bos_qcu_tur_cnt_urd_pan_tml_rom_bat_guj_ewe_gam_bam_fin_heb_mao_scr_sod_moo_slo_ses_azi_rus_hun_ben_ven_pol_afr_ind_bul_hin_akn_fre_igb_lit_bsq_kor_swt_mcd_eng_glc_alb_dyu_cic_tsn_mly_lda_grk_jav_aze_ukr_por	-0.00965920788482721	-0.0246196899980059	0.980411063297709
487	rus_slo_fre_bsq_igb_wly_lda_sid_tml_arw_moo_gam_aze_knd_amh_ven_mol_kor_glc_heb_xho_pol_ita_tha_jpn_ben_swa_jav_hun_dut_tsw_hin_ctl_zul_sod_mnd_anl_mlt_prs_azi_mao_qcu_scr_bat_eng_dgb_chh_bos_bul_bam_nor_afr_bem_pan_grk_aeg_fin_uzb_ses_cze_ukr_alb_swe_urd_tsn_tur_owc_mly_geo_lat_rom_mcd_guj_dyu_cnt_swt_vie_ger_yor_lit_tig_est_cic_tag_sun_ind_svk_amr_fbf_por_akn_ewe_hau_spa_krd	0.345400637555267	0.947521381704378	0.345828745671175
488	slo_jpn_urd_spa_fin_lat_ukr_geo_ewe_zul_est_wly_tig_knd_guj_mao_ger_swa_gam_ctl_akn_tag_uzb_tsw_tur_cze_bsq_tml_scr_hin_chh_rus_qcu_bos_prs_mly_por_lda_heb_moo_amr_nor_bat_sun_vie_cic_pol_ita_dyu_swe_sid_krd_tsn_hun_afr_dgb_xho_dut_mol_svk_ben_alb_ven_sod_bul_rom_kor_grk_fbf_yor_lit_mnd_fre_amh_eng_bam_anl_hau_igb_ses_jav_arw_ind_pan_aeg_swt_bem_tha_owc_mlt_azi_mcd_aze_cnt_glc	-0.0813326686047607	-0.188596410922763	0.850820086589212
489	pan_ind_yor_aeg_ita_owc_tur_tsn_bem_knd_est_swt_ger_geo_alb_anl_nor_prs_lat_tha_ctl_arw_slo_ben_glc_wly_kor_swa_mlt_svk_rus_fbf_tag_ukr_hau_chh_bos_dyu_akn_mnd_sun_hun_hin_sid_vie_bsq_moo_ewe_tig_fre_afr_urd_spa_cic_jpn_krd_pol_zul_gam_igb_amh_mly_dgb_uzb_heb_lda_cze_guj_cnt_eng_xho_jav_azi_ses_por_lit_grk_amr_swe_bam_qcu_sod_bul_scr_rom_tsw_bat_mol_mao_tml_aze_dut_mcd_ven_fin	0.335888437150694	1.16533372040315	0.246864159310313
490	rom_tag_hun_azi_xho_anl_knd_swa_cic_nor_chh_sod_ger_mcd_uzb_ben_ewe_jpn_mnd_tsn_hin_cze_sun_aze_dyu_swt_bos_swe_ita_hau_aeg_est_vie_mol_zul_bam_pol_jav_por_ven_moo_yor_mao_tig_grk_scr_bsq_urd_tml_guj_spa_ind_fbf_dgb_bul_tsw_igb_amh_dut_amr_afr_kor_ses_tur_fin_akn_eng_mlt_fre_tha_ctl_glc_rus_qcu_krd_lda_lat_bem_alb_prs_svk_mly_heb_gam_pan_ukr_slo_cnt_arw_sid_geo_wly_owc_bat_lit	0.129851354768653	0.305917507080181	0.76035120556208
491	sod_owc_lda_gam_swa_ukr_rom_por_krd_kor_tig_ctl_tur_tha_pan_knd_moo_hun_amr_svk_fre_wly_cnt_bat_azi_aeg_pol_grk_tag_chh_aze_amh_zul_vie_ind_geo_ewe_anl_mol_ven_akn_dut_bam_cic_nor_jpn_mly_ses_alb_arw_qcu_prs_bul_jav_tsn_hin_mlt_afr_hau_sid_mcd_tsw_guj_bsq_mnd_urd_swt_glc_bos_lit_ben_lat_mao_scr_yor_spa_tml_dyu_ita_bem_fbf_dgb_fin_swe_heb_uzb_sun_rus_slo_igb_ger_xho_eng_est_cze	-0.848085803491331	-2.01793868433942	0.0464788699396236
492	tha_glc_uzb_hun_ger_bat_bem_sod_prs_heb_mnd_tag_aze_alb_fre_dyu_hau_nor_swa_ven_arw_por_mcd_ind_cze_tig_zul_mol_cic_ses_kor_ita_dgb_anl_grk_tur_afr_tsn_scr_cnt_moo_bul_bsq_ukr_sun_qcu_ben_hin_vie_pol_rom_ctl_amr_azi_swe_mao_igb_lit_xho_yor_slo_mlt_lda_sid_lat_mly_pan_ewe_wly_aeg_fin_bos_rus_tsw_geo_krd_bam_tml_dut_akn_gam_jav_knd_urd_svk_chh_swt_amh_guj_fbf_est_spa_eng_jpn_owc	0.530809979416632	1.21720514898994	0.226605874042577
493	bat_tag_bsq_anl_rus_heb_swe_hun_yor_fin_glc_azi_por_amr_chh_swt_igb_gam_grk_est_tsn_ven_mao_cze_tig_amh_akn_swa_bul_ses_pol_vie_sun_aeg_sod_cic_uzb_ben_zul_mcd_bam_lda_xho_rom_tml_cnt_tha_prs_moo_mly_wly_lat_eng_scr_ita_dut_lit_owc_jav_mlt_fbf_bos_hau_urd_spa_fre_ind_mnd_krd_ger_hin_knd_qcu_aze_svk_slo_alb_afr_ewe_kor_mol_tsw_guj_dgb_bem_arw_dyu_geo_nor_jpn_ukr_tur_sid_ctl_pan	0.529744189616792	1.20712995535613	0.230443405028165
494	lat_swt_mol_bsq_swe_lda_anl_vie_gam_fbf_hun_tur_tsw_pol_hau_cnt_xho_dut_ewe_mnd_qcu_afr_bul_guj_amr_glc_mcd_ita_moo_sun_fre_fin_aeg_nor_dgb_zul_krd_est_lit_tig_ven_sid_eng_mly_prs_scr_amh_arw_azi_chh_ctl_uzb_ger_mlt_rus_ukr_knd_geo_igb_tml_por_jav_rom_ind_alb_bem_tag_kor_ses_bam_svk_pan_spa_hin_heb_akn_dyu_tha_mao_bos_jpn_grk_wly_cic_slo_sod_owc_aze_urd_ben_yor_bat_swa_cze_tsn	0.708517555810473	1.63681291590304	0.105049280226955
495	bem_fre_amh_amr_geo_tsn_dgb_swa_bos_alb_swt_ind_igb_xho_dut_est_afr_scr_ukr_aze_slo_rus_tag_ita_chh_pan_sid_rom_kor_fbf_jpn_qcu_bat_glc_mcd_bul_knd_hin_nor_mly_svk_akn_bam_aeg_ger_ctl_hun_uzb_tml_dyu_owc_arw_moo_swe_cnt_ewe_cic_krd_prs_heb_tha_ben_hau_mnd_zul_lit_mol_pol_lda_mlt_anl_sod_spa_wly_tur_tsw_guj_fin_azi_sun_cze_por_bsq_ses_lat_eng_mao_urd_gam_jav_tig_grk_vie_yor_ven	-0.569115696132359	-1.30705258635461	0.194417427888294
496	gam_mlt_sun_lda_bam_uzb_aze_ses_fin_afr_tsn_glc_fbf_jav_bem_bul_hau_tml_prs_mol_tha_dut_anl_guj_lit_ewe_arw_slo_owc_sid_cze_ukr_ctl_geo_tsw_azi_scr_zul_hun_svk_nor_cic_knd_eng_fre_ven_swt_krd_bsq_rus_grk_moo_yor_tig_qcu_ind_dgb_wly_xho_igb_spa_amh_bos_lat_akn_dyu_ger_ita_vie_swe_cnt_pan_urd_kor_jpn_alb_mnd_por_rom_mao_amr_heb_ben_tur_mly_sod_swa_bat_aeg_pol_est_hin_tag_chh_mcd	-0.0010123823800491	-0.00248177844251813	0.998025145140833
497	guj_tsn_glc_ukr_prs_geo_dyu_bul_bsq_xho_bem_lda_amr_sid_chh_hin_swe_vie_ewe_wly_pan_bos_jav_ita_sun_hun_dgb_cnt_igb_heb_bat_dut_spa_urd_ses_fre_rus_nor_grk_kor_mly_hau_amh_ctl_por_est_eng_aeg_ven_moo_cic_tsw_gam_zul_afr_knd_cze_arw_akn_bam_tml_owc_mol_tag_fin_mao_uzb_qcu_swt_lat_ger_azi_krd_aze_tur_ind_anl_tig_yor_fbf_mcd_pol_swa_scr_ben_mlt_alb_lit_rom_tha_mnd_jpn_sod_svk_slo	-0.590582164915649	-1.37028834700139	0.173895657417831
498	sod_ctl_est_lat_lit_kor_dyu_jpn_nor_cnt_owc_bem_xho_grk_jav_mlt_por_knd_ewe_lda_ven_anl_zul_urd_hin_rom_fin_wly_ses_gam_mol_qcu_ita_dut_sun_uzb_geo_prs_tig_ind_svk_sid_akn_aeg_mnd_fre_aze_glc_scr_hun_tur_pan_spa_alb_chh_mao_ben_guj_slo_cze_heb_cic_swa_vie_ukr_tsw_bsq_swt_swe_tag_bam_pol_dgb_amr_ger_mly_bos_moo_arw_bat_afr_azi_fbf_bul_mcd_tha_tsn_igb_eng_krd_amh_hau_rus_tml_yor	-0.671303487239748	-1.57530676056999	0.118581490467199
499	rus_bem_ger_cnt_tig_sun_gam_hin_igb_geo_mlt_ita_kor_mao_hau_pol_moo_tur_sod_afr_uzb_guj_ctl_fre_mly_heb_glc_cic_qcu_dut_bam_mcd_dgb_tml_arw_jav_hun_cze_svk_fbf_zul_ewe_prs_por_lat_bos_eng_spa_owc_lda_tag_yor_scr_vie_krd_fin_ben_slo_sid_nor_ukr_anl_pan_ven_mnd_swt_est_amr_knd_lit_chh_alb_mol_azi_rom_bul_tsw_swa_jpn_swe_urd_wly_tsn_ses_dyu_amh_ind_bat_aeg_xho_aze_tha_grk_bsq_akn	0.718805936625278	1.79338884249028	0.0761612128477567
500	swe_bsq_vie_jav_grk_tig_rus_guj_eng_fbf_kor_dut_est_rom_pol_bos_tsn_amr_amh_spa_ita_afr_zul_knd_ukr_dgb_tur_dyu_cze_swa_swt_mnd_alb_moo_urd_glc_gam_pan_chh_bul_hun_ven_nor_akn_sun_ind_mlt_cnt_lat_igb_jpn_sod_aeg_ctl_mao_slo_bat_heb_mcd_svk_xho_hin_ger_cic_geo_qcu_mol_ewe_ben_prs_hau_tha_anl_scr_bem_fre_fin_yor_sid_tml_arw_mly_azi_lit_uzb_aze_krd_tag_owc_lda_ses_wly_bam_tsw_por	0.27588516847299	0.710666165902341	0.479069583322688
501	fin_hin_ctl_tml_ben_lda_swa_bam_uzb_kor_mnd_fbf_cnt_dgb_mlt_vie_grk_bsq_aeg_por_eng_azi_svk_jav_glc_heb_alb_owc_wly_cze_yor_arw_prs_pol_dyu_mcd_jpn_bul_scr_ven_sun_bos_spa_afr_fre_lit_akn_ind_tha_swe_amr_krd_mol_urd_pan_ger_aze_mao_hau_igb_knd_dut_swt_cic_gam_est_bat_mly_amh_rom_moo_geo_chh_tsn_ukr_sid_tur_bem_qcu_nor_tig_lat_zul_guj_anl_ses_hun_tag_ita_rus_xho_sod_ewe_slo_tsw	0.0920356827817968	0.403498726001579	0.68750760428938
502	jpn_gam_cic_dut_hau_tha_slo_ben_lda_cnt_grk_tsn_fre_mly_afr_bem_ses_tml_sun_ger_lat_prs_eng_tur_vie_ctl_ven_ukr_swe_por_chh_aze_tag_sid_est_bul_bsq_wly_glc_mol_xho_mnd_mao_pan_amr_rom_uzb_moo_mlt_dyu_anl_jav_dgb_bam_guj_rus_mcd_tsw_knd_ita_urd_lit_qcu_yor_kor_owc_ind_fbf_akn_bos_bat_pol_scr_sod_hun_ewe_amh_alb_azi_hin_fin_tig_zul_swt_arw_aeg_krd_heb_svk_geo_cze_swa_nor_spa_igb	0.177663290429126	0.435956785664045	0.663878375963179
503	afr_tsn_bem_pol_ewe_grk_tsw_knd_tig_chh_lda_tml_bam_owc_nor_mol_yor_aze_swa_cnt_qcu_pan_ses_igb_vie_wly_bat_arw_hau_mcd_sun_xho_amh_geo_tur_lit_fin_mly_urd_kor_glc_por_azi_spa_ita_tha_moo_rus_anl_fre_prs_sid_ben_akn_dgb_heb_guj_lat_hun_rom_bul_mlt_hin_krd_mao_mnd_ind_est_ven_cze_zul_jav_slo_bsq_jpn_ukr_sod_ger_amr_swt_alb_dyu_gam_dut_aeg_uzb_scr_eng_swe_ctl_fbf_bos_cic_svk_tag	-0.109614934463679	-0.278642531974865	0.781137800948717
504	bam_dgb_tsn_gam_prs_afr_tig_azi_ita_ben_ses_swt_cnt_vie_swe_amh_kor_urd_mly_sod_xho_krd_pan_wly_ukr_rom_svk_fbf_lda_glc_pol_tsw_rus_sid_zul_ctl_scr_bos_owc_mlt_ewe_dyu_cze_guj_aeg_aze_knd_mcd_lat_anl_slo_moo_ger_tur_geo_hun_spa_jav_grk_nor_bat_heb_amr_ven_fin_cic_arw_sun_yor_ind_igb_fre_mao_lit_eng_est_chh_bem_mol_qcu_alb_jpn_swa_tag_por_bsq_dut_tha_uzb_tml_hin_bul_hau_mnd_akn	0.025916019770539	0.0619713216364203	0.950718662008255
505	tag_tsn_aze_mly_uzb_pan_gam_cnt_swe_ind_fin_prs_jpn_amr_ger_mol_por_guj_bul_ven_sid_ewe_glc_bem_tml_bsq_azi_eng_mnd_geo_qcu_akn_yor_hau_dyu_tsw_slo_cze_cic_chh_heb_bos_igb_grk_tur_xho_lat_ses_sod_krd_jav_urd_moo_nor_afr_svk_arw_lit_spa_knd_anl_dgb_lda_sun_ctl_rom_mlt_mao_hin_amh_mcd_wly_tha_zul_swt_alb_rus_fre_bat_scr_bam_fbf_pol_est_swa_ukr_ben_ita_owc_kor_vie_aeg_tig_dut_hun	1.02760334394942	2.43698418872411	0.0167130135019386
506	vie_guj_bat_grk_rus_cic_fre_sod_qcu_hin_igb_geo_amh_ewe_swt_mcd_moo_ita_lda_bos_dgb_jpn_alb_sun_jav_arw_ses_ben_mao_scr_tsn_rom_aeg_spa_azi_bsq_ctl_aze_est_bem_bam_lit_fin_por_yor_pan_hau_chh_tur_mlt_swe_anl_xho_ukr_pol_cnt_tig_mnd_fbf_nor_heb_uzb_akn_mol_bul_hun_ven_owc_dyu_krd_eng_cze_amr_swa_zul_dut_sid_wly_tag_knd_mly_tha_gam_lat_ind_tsw_prs_ger_slo_afr_svk_kor_tml_glc_urd	0.0557622649322051	0.125057366509193	0.900748065184226
507	eng_sun_fbf_bul_ben_mao_afr_tur_tml_ukr_mlt_qcu_svk_geo_heb_jpn_hin_lda_prs_mnd_glc_tsn_fin_zul_vie_swe_arw_ewe_owc_hun_cic_amr_dgb_slo_moo_swa_est_ctl_cze_bos_hau_bem_jav_gam_ger_por_mol_fre_spa_lit_scr_cnt_tha_ind_rus_dut_bat_urd_lat_pol_sod_ita_xho_sid_amh_swt_pan_rom_nor_mly_akn_guj_aze_tag_krd_yor_wly_grk_alb_bsq_tig_ven_tsw_azi_chh_ses_kor_aeg_anl_mcd_igb_bam_knd_dyu_uzb	0.262268664676821	0.64549629469275	0.520195039817616
508	swt_aeg_ctl_mnd_tsw_pol_wly_knd_akn_xho_jpn_owc_bos_bul_arw_krd_cic_ukr_fin_ses_chh_ger_swe_mly_prs_igb_yor_gam_tig_jav_bem_tsn_pan_amr_ven_heb_guj_moo_sid_cnt_hin_ben_est_grk_mao_amh_spa_tag_bsq_swa_anl_dgb_slo_rom_lit_azi_zul_hau_lda_afr_sod_ind_rus_mol_mlt_mcd_scr_tml_alb_svk_aze_urd_hun_glc_bam_uzb_bat_dut_tha_fbf_geo_por_dyu_vie_lat_qcu_sun_eng_ita_kor_tur_ewe_cze_nor_fre	NA	NA	NA
509	bul_nor_tml_swe_cic_qcu_guj_cnt_chh_tsn_aze_bat_scr_amh_krd_bam_ben_heb_igb_grk_tha_jpn_slo_lda_bsq_wly_xho_ita_swa_azi_fbf_dyu_tur_bem_lit_mly_sid_por_sod_svk_jav_zul_arw_hau_hun_dgb_gam_tsw_ses_pol_mol_glc_est_alb_ctl_ewe_lat_bos_dut_kor_tag_mao_eng_ind_swt_rom_owc_knd_aeg_pan_ven_moo_ukr_ger_hin_geo_yor_fre_amr_fin_mnd_uzb_rus_mlt_akn_vie_spa_prs_mcd_sun_urd_tig_afr_cze_anl	0.383925935203141	0.907560700527831	0.366456050538393
510	ven_sod_owc_ewe_bem_tur_slo_hau_ind_aze_hin_anl_svk_yor_glc_igb_ctl_amr_tsn_hun_chh_swe_ukr_sid_ger_rom_alb_ses_spa_grk_tig_dut_mol_akn_krd_tml_mlt_cic_por_azi_gam_uzb_moo_lda_est_rus_mcd_kor_cze_jav_fin_tag_mao_bos_urd_bul_swt_eng_heb_tha_qcu_cnt_swa_fre_ben_knd_sun_nor_amh_vie_bam_pan_arw_wly_pol_mly_bsq_dgb_dyu_zul_tsw_aeg_geo_lat_jpn_scr_fbf_mnd_bat_ita_guj_prs_afr_lit_xho	0.0381413468019322	0.0866665274802402	0.931122909041602
511	mol_nor_yor_bsq_por_bul_ind_mly_urd_ewe_ita_hau_grk_geo_knd_bam_slo_hun_lat_hin_qcu_anl_tha_afr_uzb_prs_kor_aze_vie_est_ukr_pan_mao_bos_cze_sun_bem_jav_tag_lda_fre_swe_krd_guj_jpn_heb_ben_lit_mlt_bat_dut_swa_cnt_sid_amh_mcd_cic_chh_moo_alb_zul_fin_gam_fbf_tsw_ctl_azi_mnd_akn_swt_amr_ses_sod_aeg_ven_dyu_tig_spa_scr_rus_tml_eng_xho_svk_ger_tur_tsn_rom_glc_wly_dgb_owc_igb_pol_arw	0.0462414695908839	0.10964313228791	0.912928646444646
512	lat_tur_hau_bos_dut_por_nor_jav_jpn_sun_lda_uzb_mao_knd_anl_urd_tsw_bsq_mcd_bul_ctl_yor_alb_hin_ses_geo_spa_swt_aze_krd_hun_est_sod_arw_tag_fin_tsn_pol_fbf_dgb_zul_lit_rus_mly_glc_ita_owc_scr_bat_amr_xho_ind_igb_ger_eng_swa_dyu_aeg_pan_ben_ukr_grk_mlt_bam_akn_tig_cnt_moo_gam_chh_qcu_ven_azi_sid_prs_tml_mnd_heb_fre_wly_ewe_tha_slo_cze_vie_rom_afr_bem_cic_amh_swe_mol_svk_kor_guj	0.703098555339942	1.63958293232396	0.104470423291913
513	sun_bos_rus_cnt_fre_mao_dyu_sod_cic_heb_bat_grk_mol_ben_azi_igb_tsn_yor_fbf_alb_sid_eng_lat_mly_tsw_afr_guj_ger_tml_bsq_mcd_pan_jav_tag_pol_amh_tig_dgb_est_dut_mnd_ind_slo_swa_swe_aeg_owc_scr_cze_swt_spa_mlt_por_hin_uzb_rom_bam_lda_prs_amr_bul_ven_xho_gam_ctl_bem_aze_fin_moo_wly_urd_anl_lit_vie_ses_ita_arw_kor_geo_tha_krd_ukr_glc_ewe_tur_zul_chh_qcu_svk_hun_knd_akn_nor_hau_jpn	0.573717432462373	1.5516179145993	0.12415021006625
514	wly_mnd_prs_guj_fin_por_urd_kor_cic_tml_nor_fbf_swe_cze_cnt_mlt_pan_fre_hin_dyu_owc_arw_mol_sun_vie_bsq_lda_qcu_ctl_anl_tha_yor_swt_uzb_lit_zul_akn_est_jav_eng_tsn_igb_rom_tur_tag_dgb_svk_knd_tig_sid_heb_glc_dut_lat_mcd_ewe_xho_bem_bat_grk_gam_sod_rus_ven_afr_ben_pol_jpn_krd_mly_amr_bul_azi_ses_aeg_bam_chh_hau_hun_moo_ita_tsw_bos_ger_mao_ind_aze_spa_slo_swa_scr_amh_geo_ukr_alb	0.11269778138032	0.267828851128713	0.789424178783349
515	lit_por_hau_mao_afr_sid_yor_moo_bos_vie_hin_hun_ses_tag_akn_chh_tsn_amr_heb_cnt_dyu_tig_mcd_uzb_ind_alb_mlt_rus_swa_tsw_ben_gam_cic_fbf_ukr_ctl_amh_bul_ger_tha_jpn_xho_prs_owc_wly_scr_rom_aze_mly_azi_nor_tur_tml_mol_glc_jav_anl_mnd_swt_eng_urd_spa_sun_guj_slo_bsq_ewe_lat_fre_lda_zul_svk_knd_arw_ven_grk_fin_bat_ita_cze_pan_qcu_geo_bem_aeg_igb_bam_pol_dut_est_krd_dgb_swe_kor_sod	0.0802426868127834	0.194512266835781	0.846199068026137
516	tig_ven_chh_anl_ind_dut_ses_wly_prs_alb_tur_grk_bul_lit_hau_scr_spa_guj_jpn_mlt_pan_est_aeg_hun_owc_swt_ctl_mly_bsq_igb_eng_amh_zul_azi_arw_gam_sod_tag_xho_aze_heb_kor_mnd_fbf_geo_afr_tha_ita_bat_rom_krd_pol_tsn_fre_fin_mao_ewe_sid_nor_tml_sun_mol_dgb_ger_lat_cic_hin_dyu_akn_jav_glc_uzb_bam_swa_qcu_urd_slo_bos_cze_svk_amr_tsw_yor_cnt_rus_mcd_knd_por_vie_moo_ben_bem_ukr_swe_lda	NA	NA	NA
517	bat_swe_wly_owc_chh_amh_aeg_glc_dut_azi_ukr_ind_sod_uzb_xho_mol_urd_rus_swt_akn_vie_cnt_bul_yor_cze_ses_aze_fin_mnd_rom_hin_svk_spa_tag_afr_tml_tsw_tha_zul_eng_tig_jav_prs_guj_ger_qcu_hun_heb_bos_mao_fre_swa_pol_lat_slo_bem_pan_dgb_krd_grk_bsq_por_alb_scr_hau_mlt_mly_tsn_lit_lda_ita_ewe_ven_cic_anl_tur_kor_igb_amr_bam_mcd_sid_sun_gam_jpn_ben_dyu_ctl_knd_geo_moo_est_arw_nor_fbf	0.000886851860536818	0.0023291226885238	0.998146619476868
518	qcu_sid_mcd_vie_est_scr_hun_ben_azi_ses_anl_dgb_ewe_ven_afr_bat_spa_bul_krd_tur_geo_alb_grk_uzb_knd_fin_mao_aze_kor_nor_mly_amr_pol_arw_heb_glc_wly_mlt_swa_tsn_tml_yor_hau_fbf_amh_por_jav_slo_fre_pan_bem_prs_hin_dyu_ger_sun_svk_rom_tha_eng_cic_dut_rus_guj_ctl_lit_lda_aeg_chh_zul_swe_tag_jpn_swt_cnt_ukr_bsq_bam_cze_moo_xho_ind_akn_mnd_urd_tig_tsw_owc_ita_mol_gam_lat_bos_igb_sod	-0.357339876370913	-0.798837404595865	0.426420098740153
519	sun_kor_ger_ewe_alb_glc_tur_akn_amr_amh_ctl_ben_dut_yor_dgb_cic_grk_mcd_ita_mol_ven_tml_bul_tsn_knd_zul_heb_bsq_krd_uzb_jpn_owc_geo_afr_guj_slo_moo_hun_mnd_cze_mao_lit_lda_chh_jav_pol_hau_igb_azi_tha_swt_swa_urd_svk_dyu_aze_xho_tsw_nor_sod_arw_tig_hin_lat_ukr_bat_bos_gam_tag_spa_ses_wly_scr_sid_por_swe_mly_ind_est_anl_fre_rus_eng_fin_pan_bam_cnt_vie_mlt_aeg_qcu_bem_prs_fbf_rom	-0.136544751694795	-0.311501482424135	0.756116635491208
520	dut_moo_cze_bat_hun_ben_tsn_fre_ses_mao_mnd_bos_vie_tag_urd_knd_fin_svk_mol_nor_ewe_krd_ind_tha_mly_cnt_heb_grk_anl_ukr_fbf_yor_alb_mlt_eng_afr_amh_hin_arw_zul_rom_prs_swt_ctl_ita_uzb_tsw_rus_sod_qcu_spa_dgb_mcd_sid_jpn_akn_dyu_igb_xho_jav_pol_tml_lat_por_swe_bul_hau_kor_cic_aze_pan_tig_azi_lda_bsq_est_geo_swa_slo_owc_scr_glc_tur_amr_gam_guj_aeg_wly_lit_ger_sun_ven_bem_chh_bam	-0.104244742741306	-0.234787873238955	0.814889548000045
521	dgb_scr_afr_zul_ind_tig_ben_yor_tur_amh_swa_prs_tag_sun_alb_gam_sod_mnd_lda_dyu_tha_mao_ses_moo_azi_svk_amr_mcd_hun_vie_akn_owc_fbf_ewe_wly_swt_geo_bat_tsn_tsw_ita_krd_guj_fre_bul_pan_cnt_ukr_rom_fin_kor_sid_slo_est_qcu_aeg_lat_lit_igb_mlt_ger_aze_bam_nor_mly_xho_glc_jav_hin_dut_eng_urd_cze_grk_anl_spa_pol_por_arw_tml_knd_bos_bem_mol_rus_bsq_cic_swe_hau_ctl_jpn_chh_uzb_ven_heb	0.42423807981409	0.954008746556165	0.342552344327431
522	bam_gam_ctl_sod_sun_zul_yor_dgb_fbf_hau_glc_urd_svk_bat_ewe_xho_bsq_scr_amh_qcu_eng_cic_spa_rom_nor_chh_knd_vie_tag_wly_owc_afr_lda_aeg_lat_pan_akn_cnt_slo_tha_cze_jav_alb_rus_hun_mnd_uzb_ven_azi_grk_tur_ind_lit_moo_bos_ita_anl_tml_krd_geo_fre_aze_ses_ukr_hin_jpn_swa_prs_bem_heb_ger_tsw_igb_arw_mol_sid_dut_mao_fin_mlt_swt_amr_dyu_est_swe_mcd_tig_ben_por_guj_bul_mly_kor_tsn_pol	0.40011215885754	0.968732436821564	0.335191329657779
523	fre_krd_tur_azi_uzb_swt_sun_glc_lit_gam_urd_ger_lat_mcd_xho_akn_mly_tig_rus_por_swa_bos_bam_vie_bsq_tsw_dyu_hin_pan_ses_aeg_ukr_bul_amh_kor_cze_moo_zul_spa_tml_bat_geo_amr_sid_dut_knd_ctl_svk_est_lda_cic_sod_chh_afr_anl_dgb_heb_ind_grk_ita_bem_yor_pol_aze_mol_ven_qcu_nor_slo_ewe_tha_hun_jav_alb_owc_hau_fbf_guj_mnd_eng_scr_wly_tsn_mlt_cnt_fin_arw_igb_prs_tag_mao_jpn_ben_rom_swe	-0.459879984242221	-1.1444535677645	0.255372555094938
524	arw_xho_spa_prs_rus_mao_afr_scr_chh_tsn_lit_geo_owc_fre_jpn_uzb_bul_kor_amh_ewe_hin_bos_fbf_ind_swe_ukr_igb_guj_jav_zul_cnt_mly_ger_mol_swa_dut_bsq_slo_aeg_hun_sod_mlt_ses_swt_qcu_svk_tag_azi_ven_rom_ctl_eng_nor_lda_bem_sun_tig_ben_pol_tur_heb_sid_dgb_mcd_ita_dyu_krd_bat_wly_amr_lat_por_yor_knd_tha_pan_anl_mnd_cze_est_fin_grk_alb_urd_aze_hau_tml_tsw_cic_moo_gam_vie_glc_bam_akn	-0.0132172835943466	-0.0292772471783132	0.976706209853625
525	lda_dyu_pan_ben_mao_bsq_nor_fre_krd_sod_urd_aze_swt_aeg_guj_fbf_est_lat_vie_arw_owc_cnt_slo_tsw_amh_chh_ctl_dut_pol_prs_zul_cic_jpn_ewe_swa_tsn_tig_bam_glc_xho_igb_mcd_alb_ses_sun_hau_akn_moo_scr_anl_bem_tml_tha_uzb_bat_kor_geo_bos_svk_bul_fin_rus_ven_mnd_mol_sid_ger_azi_gam_amr_qcu_ind_mlt_heb_knd_jav_grk_rom_hin_wly_yor_eng_tur_ita_tag_spa_lit_swe_hun_dgb_ukr_afr_mly_cze_por	0.576479547895617	1.33460975987932	0.185262445883473
526	moo_ewe_uzb_ben_mao_bat_pol_ukr_ven_prs_tha_alb_lat_tig_yor_spa_tml_mol_krd_bsq_bos_swt_sun_tsn_ita_ses_rus_pan_nor_amh_ger_svk_gam_dut_fre_eng_lit_lda_geo_wly_swe_zul_aeg_dyu_amr_ctl_dgb_por_urd_owc_mnd_sid_knd_mlt_xho_kor_hau_igb_fin_est_swa_mcd_cze_tag_glc_sod_aze_akn_chh_cic_ind_guj_azi_qcu_bam_jav_fbf_grk_hun_jpn_cnt_anl_mly_vie_slo_bul_scr_hin_tsw_arw_rom_bem_heb_afr_tur	0.187898607440572	0.438889276324585	0.661759737742915
527	eng_tig_hin_urd_swe_sun_tur_mnd_mlt_afr_aze_fre_swt_ses_ben_amh_yor_tag_anl_spa_pol_akn_aeg_svk_dyu_bem_est_tml_hau_ewe_owc_igb_vie_lda_por_sod_bat_bos_nor_rus_alb_mao_fbf_tsn_dut_rom_hun_chh_cic_amr_bul_kor_mcd_lit_swa_jpn_cnt_tsw_moo_mol_knd_sid_lat_jav_mly_xho_tha_uzb_scr_ind_glc_krd_azi_ven_cze_gam_bam_ctl_guj_ita_grk_geo_ger_dgb_pan_zul_fin_ukr_qcu_heb_slo_bsq_arw_wly_prs	0.0697843254575927	0.179491845680119	0.857942011270499
528	slo_tha_mol_aeg_spa_mao_mnd_gam_lat_zul_hun_chh_azi_hau_igb_bsq_ven_bem_pol_qcu_glc_aze_prs_bam_lit_grk_tsw_bos_sod_arw_swe_scr_ger_nor_tsn_swt_dut_kor_swa_wly_svk_amh_sid_urd_moo_knd_akn_ses_lda_tag_eng_ctl_tig_krd_rus_amr_dgb_tur_alb_rom_yor_fbf_geo_uzb_fre_fin_cic_ben_pan_por_afr_guj_jpn_mly_ita_owc_jav_anl_sun_mlt_ukr_est_heb_bat_dyu_tml_vie_cnt_bul_cze_xho_hin_ind_ewe_mcd	-0.0492989835997454	-0.10962171311057	0.912945587387124
529	krd_gam_cze_jpn_pol_fin_igb_mnd_lit_urd_tml_fbf_mol_tsn_pan_mlt_ven_ger_akn_fre_bsq_mcd_lda_ita_mly_qcu_sun_dyu_hin_bos_uzb_rom_ctl_ewe_slo_spa_amr_sid_chh_swe_swa_hau_ben_prs_tur_geo_anl_wly_yor_moo_afr_mao_ukr_cnt_tha_aze_swt_knd_bat_grk_eng_zul_dgb_hun_arw_cic_nor_bam_sod_guj_kor_glc_lat_ses_tig_por_bem_xho_amh_ind_jav_aeg_tag_vie_svk_bul_rus_tsw_alb_scr_heb_dut_azi_est_owc	0.924179010662765	2.22024428442772	0.0288316444733281
530	lda_sun_hun_lat_ger_scr_urd_tsn_swe_mlt_nor_bul_guj_chh_mcd_zul_hin_aze_bat_gam_dut_rus_bsq_uzb_mly_azi_tml_ses_dyu_knd_sod_bam_mao_ewe_eng_bem_jpn_pol_alb_fbf_est_ita_cic_yor_mnd_ind_amr_ven_aeg_owc_lit_pan_grk_svk_cze_mol_hau_spa_fin_ctl_akn_qcu_rom_vie_ukr_tha_por_igb_arw_geo_dgb_kor_moo_bos_tag_prs_jav_amh_heb_sid_slo_tsw_krd_tur_anl_wly_afr_tig_glc_xho_ben_cnt_fre_swa_swt	-0.708922910721137	-1.95278931857227	0.0538511895230807
531	mly_pol_tsw_ger_fin_cic_grk_eng_swt_ukr_ewe_xho_bsq_ita_cnt_mcd_svk_gam_azi_hin_pan_swe_zul_tig_kor_ind_fre_dgb_heb_mlt_amr_prs_bos_rus_afr_akn_tml_dut_guj_aze_tha_urd_bat_owc_igb_alb_nor_por_tag_vie_lat_yor_swa_geo_sod_ses_arw_jpn_anl_tsn_spa_hun_lda_sun_bul_tur_qcu_dyu_knd_fbf_est_mao_scr_slo_hau_glc_sid_lit_rom_jav_moo_aeg_mol_bam_ven_amh_wly_ben_bem_cze_chh_uzb_mnd_ctl_krd	-0.242589563592709	-0.569612900084045	0.570313626949221
532	ses_por_ctl_scr_nor_afr_fbf_swe_ben_cze_tur_slo_hin_pol_rom_bem_dut_aze_arw_ven_cnt_mol_akn_mao_bam_swa_urd_bat_bul_mlt_grk_ewe_geo_krd_guj_mly_heb_tsw_mnd_igb_uzb_tsn_azi_vie_chh_hau_amh_ukr_glc_fin_lda_ind_kor_pan_gam_alb_tha_sun_sid_hun_mcd_spa_ita_zul_lat_rus_cic_jav_swt_eng_prs_anl_aeg_svk_lit_wly_tig_jpn_bsq_dgb_xho_bos_amr_knd_sod_yor_ger_est_tag_dyu_owc_qcu_moo_tml_fre	0.171498482736217	0.390305966436545	0.697202865493697
533	wly_sid_xho_kor_ses_rus_sun_mol_mnd_eng_ita_dyu_bem_amr_ger_fbf_lit_rom_scr_mcd_swe_aeg_dgb_aze_mao_jav_arw_lat_gam_akn_dut_moo_fin_uzb_bul_tha_sod_bsq_urd_tsw_owc_anl_geo_fre_bam_ben_afr_zul_prs_ind_knd_svk_slo_igb_lda_ven_tml_amh_cze_por_jpn_tur_heb_qcu_ctl_tsn_nor_hun_alb_tag_tig_grk_chh_yor_krd_bos_hau_mlt_glc_spa_swt_hin_est_azi_swa_ewe_guj_vie_pan_cic_pol_ukr_bat_mly_cnt	-0.162681594810575	-0.386780926731132	0.699802001262546
534	mol_cic_alb_tur_wly_cnt_nor_ven_guj_geo_lit_mcd_igb_sod_jpn_cze_sid_grk_dut_mlt_zul_yor_scr_swe_arw_knd_pan_ewe_afr_tsn_rus_sun_tml_swa_azi_bam_fbf_mao_glc_ses_amr_tig_heb_urd_dgb_kor_xho_ger_bos_bul_gam_aeg_eng_krd_lat_por_svk_mly_tha_vie_moo_aze_rom_tag_owc_ctl_dyu_mnd_prs_bsq_hin_pol_ind_anl_ita_fin_hun_qcu_slo_swt_amh_chh_bat_spa_bem_lda_ben_uzb_ukr_tsw_akn_fre_est_hau_jav	0.219595001336935	0.500048375642069	0.618222176644786
535	tig_chh_geo_arw_ger_guj_cic_lat_svk_swt_bat_mly_uzb_rom_ukr_xho_sun_hau_akn_amh_azi_ben_alb_igb_gam_tha_glc_mlt_mcd_fin_afr_prs_tur_grk_lit_owc_bem_scr_mol_bsq_bul_dgb_mao_rus_spa_pol_fbf_sod_tsw_zul_vie_ita_tag_yor_hun_lda_sid_tsn_est_cze_hin_ses_pan_fre_jpn_slo_ctl_tml_cnt_dyu_mnd_amr_bam_moo_eng_qcu_ind_por_knd_heb_swa_ewe_krd_ven_dut_wly_nor_bos_anl_jav_swe_aze_urd_kor_aeg	-0.787836683066657	-2.0229989484154	0.0459442264340409
536	mcd_swe_rus_ven_eng_swt_svk_mly_vie_bem_dyu_tml_bam_geo_alb_hau_qcu_cic_yor_lda_fbf_gam_tig_dgb_tha_afr_chh_swa_knd_nor_grk_amr_sun_ukr_slo_spa_wly_fre_fin_jav_cnt_glc_mol_tsn_hin_bat_cze_mlt_bul_tag_owc_mao_scr_tur_est_lat_mnd_dut_ger_sid_zul_lit_ita_sod_aze_ewe_krd_kor_ctl_urd_anl_heb_prs_por_ses_hun_ind_arw_pol_guj_uzb_bos_tsw_akn_aeg_ben_rom_bsq_moo_igb_azi_jpn_xho_pan_amh	0.408810978125592	0.917263613722965	0.361377152768711
537	owc_ind_est_anl_aze_dyu_kor_mao_lda_nor_hin_jpn_tsw_tsn_tha_pan_moo_swt_ses_mlt_alb_yor_amh_pol_mly_heb_sun_wly_mol_hun_grk_azi_hau_glc_lit_afr_chh_tag_spa_cnt_vie_ukr_urd_dut_knd_guj_sod_fbf_xho_bem_arw_ger_dgb_por_tur_sid_fre_bam_prs_qcu_bos_uzb_akn_bsq_scr_ctl_gam_rom_ven_eng_swe_amr_aeg_bat_svk_jav_ben_cic_krd_lat_ewe_slo_rus_mcd_swa_geo_cze_fin_igb_zul_tml_mnd_tig_bul_ita	0.493265969838262	1.16821909226726	0.245704462403065
538	gam_bsq_pan_spa_pol_ind_ben_aeg_moo_scr_owc_grk_mol_yor_rom_cze_cnt_ger_akn_mly_jpn_tsn_hau_lit_arw_mnd_mao_tig_ctl_glc_swa_tha_mlt_nor_zul_fbf_lat_bul_aze_heb_sid_sun_tag_chh_uzb_igb_ven_jav_vie_mcd_cic_dgb_prs_slo_krd_wly_qcu_fre_afr_kor_tml_dyu_swt_azi_rus_knd_amh_dut_bat_hin_ses_guj_alb_ewe_eng_amr_swe_ukr_bos_svk_bem_por_anl_hun_xho_sod_lda_geo_bam_ita_fin_tur_tsw_urd_est	0.406862089210896	1.05810750107938	0.292747070427332
539	prs_mnd_eng_por_aze_dyu_bos_rom_kor_fre_lda_guj_ven_qcu_heb_mlt_mly_knd_est_owc_mcd_urd_swa_grk_bul_glc_lat_jpn_afr_xho_mol_rus_sun_ukr_arw_ben_ger_dgb_nor_scr_bem_tag_swe_krd_tur_dut_mao_tsn_azi_tsw_chh_cnt_gam_alb_vie_amr_spa_tig_fbf_bam_zul_svk_swt_akn_geo_pol_ind_aeg_hin_tha_lit_sid_ita_cic_ctl_amh_bat_fin_sod_tml_pan_jav_hau_ses_cze_ewe_yor_hun_slo_anl_igb_wly_bsq_moo_uzb	0.267359341719622	0.642944333209712	0.521842291171775
540	mnd_rom_pan_est_qcu_tsw_svk_cic_dut_hin_mol_tml_sun_dyu_slo_tig_moo_tha_azi_por_ita_jpn_lat_vie_fre_alb_ind_arw_swa_eng_swe_owc_urd_mao_ben_cnt_grk_fbf_chh_bam_ger_uzb_pol_zul_tag_ewe_igb_nor_heb_hun_lit_bsq_ven_aeg_wly_mcd_dgb_glc_cze_lda_amh_spa_afr_jav_prs_geo_akn_ukr_rus_aze_tur_sod_mly_tsn_bat_knd_swt_bul_guj_bem_gam_xho_bos_sid_ctl_mlt_krd_ses_anl_fin_kor_hau_amr_scr_yor	-0.283185571550863	-0.659001665466561	0.511523101641131
541	hun_uzb_yor_fre_por_cze_cnt_ben_qcu_mly_mao_zul_tsw_jav_jpn_eng_bam_aze_lat_lda_sod_ita_ses_ind_rus_anl_glc_mnd_swa_ctl_wly_hin_lit_urd_bul_igb_vie_geo_tsn_tig_ger_xho_cic_krd_bat_fin_hau_sun_alb_bsq_spa_afr_sid_slo_tag_tha_fbf_mcd_arw_knd_pan_bem_swe_svk_tur_akn_amh_aeg_dyu_tml_heb_prs_ukr_scr_kor_pol_moo_mol_mlt_swt_azi_chh_grk_amr_est_dgb_bos_guj_ewe_nor_ven_owc_gam_rom_dut	0.209885038585534	0.515601083841064	0.607356610126508
542	mol_por_swa_ses_akn_hau_guj_mly_moo_pol_cnt_eng_slo_sod_amr_ven_ctl_krd_bul_qcu_bsq_anl_xho_knd_sun_aeg_rus_heb_ita_dgb_sid_aze_chh_tsw_zul_dyu_tur_ger_lit_lda_mnd_ben_swt_wly_vie_cic_kor_lat_scr_afr_fbf_tha_yor_ewe_pan_tig_glc_urd_ukr_swe_uzb_cze_prs_svk_spa_mao_tml_bem_gam_grk_mcd_jav_ind_tag_rom_hun_geo_alb_est_azi_jpn_fre_owc_bat_fin_arw_mlt_amh_nor_bos_bam_igb_tsn_dut_hin	-0.398768689449081	-0.939027496452427	0.350149099045977
543	mnd_bam_glc_afr_rus_ctl_swa_ita_sun_cze_bem_geo_tur_ven_tag_guj_eng_chh_ind_dut_sod_ger_akn_scr_tha_tml_lit_est_mly_uzb_mao_wly_tig_por_rom_jav_ukr_pol_bsq_azi_bat_igb_owc_nor_vie_yor_zul_urd_mlt_jpn_swt_kor_sid_gam_spa_arw_dgb_lat_alb_hau_pan_slo_ben_svk_hin_xho_cnt_qcu_fre_moo_aeg_mcd_krd_amh_bul_ses_tsn_cic_swe_tsw_bos_fin_anl_lda_heb_fbf_amr_dyu_ewe_grk_mol_aze_prs_knd_hun	0.871083491553094	2.4129364925484	0.0177855317785046
544	ukr_mnd_tsn_moo_amr_hin_slo_geo_anl_rom_jpn_bat_aeg_qcu_uzb_ewe_mao_cnt_arw_swe_azi_svk_hau_xho_jav_spa_ctl_rus_urd_mcd_yor_krd_kor_swt_mlt_prs_sod_lda_tur_zul_akn_ven_mly_tha_owc_swa_nor_heb_guj_scr_hun_cic_bem_bam_ger_sid_fbf_bul_ita_tig_aze_amh_pan_alb_tag_cze_vie_afr_grk_ind_tml_igb_glc_sun_ben_wly_dgb_bos_eng_fin_knd_mol_chh_dut_por_fre_pol_lat_ses_dyu_lit_bsq_gam_tsw_est	-0.717553254081939	-1.90560646022524	0.0597902064551741
545	owc_nor_eng_arw_tml_fbf_cze_prs_bos_scr_krd_urd_ind_mao_tsn_bam_wly_akn_vie_amr_pol_qcu_est_ukr_xho_cic_geo_tag_tsw_rus_tig_knd_ita_hau_lda_alb_ewe_aeg_heb_bem_mlt_ven_mcd_jav_fin_aze_glc_svk_bul_mnd_fre_lit_cnt_por_swa_azi_yor_igb_mly_kor_sun_slo_moo_bat_bsq_grk_dyu_sid_guj_zul_swt_hun_rom_lat_mol_dgb_chh_dut_sod_ben_anl_amh_jpn_spa_pan_tha_uzb_ger_ses_afr_ctl_swe_tur_gam_hin	0.918773875521052	2.18487003508479	0.0314116389141919
546	ger_svk_scr_est_geo_mao_azi_ses_hun_bul_owc_qcu_vie_mnd_moo_yor_gam_anl_ita_tur_cze_swe_bsq_cic_pol_afr_lit_jav_igb_nor_bat_hau_grk_fre_tml_ukr_por_dgb_sod_slo_guj_ind_aeg_tsw_bos_jpn_ewe_hin_ven_urd_amh_mly_swt_mol_amr_swa_sid_pan_kor_glc_rus_aze_tha_fbf_lat_ben_tig_bem_eng_chh_mlt_xho_cnt_tsn_rom_mcd_spa_fin_prs_ctl_bam_dut_lda_dyu_heb_zul_akn_arw_uzb_krd_tag_sun_knd_alb_wly	0.313026503868459	0.716263331847884	0.475623531911016
547	amh_ukr_est_cze_dyu_cnt_tsn_ger_azi_bos_igb_spa_tml_heb_tur_mao_mol_yor_aze_slo_qcu_jpn_nor_ctl_chh_hau_sod_vie_ind_fre_swe_scr_knd_pol_lit_bem_dgb_hin_owc_kor_gam_swa_bul_zul_xho_mly_glc_dut_ses_svk_bsq_tha_ven_moo_ben_tag_alb_guj_tig_tsw_grk_swt_lat_hun_pan_arw_sun_mcd_mnd_cic_rom_ewe_amr_afr_fbf_eng_jav_geo_mlt_sid_krd_rus_wly_akn_lda_aeg_anl_urd_ita_fin_prs_bam_por_uzb_bat	0.452743734936098	1.02698410011951	0.307091698341942
548	heb_urd_amh_slo_ita_ukr_tig_hau_azi_est_ewe_swa_mao_tag_lat_tml_owc_dyu_spa_afr_tsw_mnd_jav_arw_knd_cze_akn_lit_chh_bos_vie_lda_tha_mcd_nor_cnt_ger_por_fbf_moo_grk_uzb_scr_amr_kor_sun_eng_pan_hun_yor_fre_dgb_tsn_sod_aeg_svk_mlt_alb_bul_krd_gam_igb_ben_ses_prs_tur_dut_ind_fin_rus_xho_hin_rom_bam_pol_aze_cic_qcu_anl_wly_zul_glc_sid_mol_bsq_ctl_ven_swt_guj_bem_jpn_mly_bat_swe_geo	0.30771400248595	0.737316421123638	0.462786130124888
549	aeg_yor_tig_bem_alb_swa_pan_knd_tsw_scr_spa_tag_hau_ses_dyu_tha_heb_mao_rus_ger_glc_est_cic_pol_anl_qcu_tml_azi_svk_fre_jpn_mol_akn_igb_geo_kor_dut_swt_swe_guj_mnd_owc_dgb_sid_prs_mly_cnt_grk_urd_ctl_sod_lit_wly_ita_tur_ven_amr_ind_tsn_ewe_lat_sun_bsq_fbf_uzb_arw_moo_zul_nor_bos_chh_hin_aze_hun_bam_vie_lda_bul_por_mlt_ukr_eng_mcd_ben_slo_afr_gam_rom_jav_cze_krd_amh_bat_fin_xho	0.240540377142867	0.629630063262456	0.530480448406345
550	sid_tur_cnt_pan_tsw_amh_pol_hau_prs_lat_rom_rus_swa_mly_ukr_bat_est_svk_anl_tsn_hun_grk_amr_scr_fbf_por_lda_tha_yor_fin_dut_nor_akn_bos_slo_cic_mnd_bsq_tig_bem_dyu_hin_mcd_urd_knd_uzb_ger_geo_ctl_alb_ewe_arw_wly_moo_ita_mol_krd_swe_qcu_lit_jpn_spa_mao_igb_zul_owc_gam_tml_tag_azi_bam_aze_dgb_swt_mlt_ses_eng_afr_ven_aeg_fre_sod_ind_guj_heb_kor_vie_sun_cze_chh_jav_ben_xho_bul_glc	0.357647719861307	0.792244709423854	0.430234257501904
551	dyu_swt_grk_mlt_wly_mnd_lat_tsn_hin_dgb_xho_amr_mao_bat_amh_rom_est_fre_hun_ger_nor_rus_jpn_tig_bem_tsw_heb_yor_bam_krd_lda_por_mol_eng_hau_tur_alb_akn_ses_ven_vie_aze_lit_scr_mly_afr_geo_sod_sun_arw_ctl_qcu_prs_cic_moo_anl_ind_sid_glc_slo_cnt_tml_pan_fbf_igb_bos_urd_ita_aeg_swa_fin_ukr_cze_dut_swe_jav_bul_mcd_ewe_azi_bsq_knd_kor_chh_uzb_owc_tag_tha_guj_zul_ben_svk_pol_spa_gam	0.01316965326735	0.0318846540374703	0.974632366029629
552	cnt_krd_dgb_hau_prs_hun_ita_ind_guj_azi_lat_mol_tsw_kor_gam_ses_chh_tig_ben_xho_tag_afr_tsn_alb_lit_slo_urd_dut_por_lda_ctl_uzb_jpn_nor_eng_pol_bem_akn_sid_bsq_amh_grk_swt_igb_vie_tml_ewe_svk_knd_bul_mlt_sod_pan_ukr_ven_moo_bos_qcu_heb_fin_bam_anl_ger_zul_tha_geo_owc_bat_rom_scr_mnd_hin_aze_fbf_wly_aeg_glc_fre_cic_arw_sun_yor_dyu_swe_amr_spa_mly_cze_jav_mcd_est_rus_mao_swa_tur	0.500880004972555	1.20137100430365	0.232657902945993
553	ben_heb_bat_dut_por_est_afr_moo_ctl_ukr_mnd_hau_jpn_sun_rom_knd_igb_ewe_ses_bos_lda_dgb_tag_alb_tur_anl_swe_rus_bul_mao_owc_mlt_pan_cnt_glc_swt_krd_fin_tsw_hin_sod_swa_grk_amh_nor_bsq_jav_spa_svk_ger_mol_ita_xho_yor_qcu_geo_sid_bam_pol_mly_aeg_eng_urd_lit_tsn_vie_scr_ind_chh_fbf_dyu_mcd_azi_uzb_aze_prs_arw_kor_tig_cic_lat_guj_tha_ven_slo_akn_bem_cze_amr_fre_hun_gam_zul_wly_tml	0.137152984160839	0.326719923975324	0.744613903038495
554	grk_hin_mol_bam_knd_aeg_spa_ita_eng_amh_ewe_afr_swe_bul_mlt_akn_dgb_glc_fin_pan_guj_swa_alb_ven_mao_tsn_cic_hau_ukr_azi_vie_lat_owc_chh_lit_yor_aze_geo_sid_cnt_mnd_igb_wly_pol_swt_svk_tha_bem_uzb_kor_ses_slo_heb_cze_tag_gam_mly_ctl_ger_qcu_dut_scr_tsw_moo_fre_fbf_sun_anl_urd_jpn_prs_est_zul_sod_por_tur_jav_dyu_ben_tml_rus_bos_amr_rom_krd_hun_bsq_ind_bat_xho_tig_mcd_arw_lda_nor	-0.579740270615598	-1.31240867582579	0.192612114753501
555	mnd_yor_hin_tsn_dut_spa_sod_mly_por_ewe_bos_cnt_est_prs_bem_mao_akn_bam_mcd_glc_swe_tur_anl_fre_lat_eng_mlt_afr_igb_aeg_ven_kor_tml_ses_knd_slo_ita_jpn_dgb_sun_mol_cze_qcu_ukr_vie_bat_owc_ben_xho_zul_rom_swt_hun_ctl_chh_nor_pol_fbf_dyu_amr_lit_tag_alb_tsw_bul_sid_urd_hau_arw_heb_tig_grk_azi_bsq_rus_amh_moo_wly_svk_tha_guj_jav_lda_uzb_swa_geo_gam_ind_fin_krd_ger_scr_pan_aze_cic	0.0633155128450761	0.1432026943198	0.886439923135364
556	ukr_fin_ses_kor_bul_cze_amr_owc_bat_bam_anl_mlt_glc_rus_mcd_eng_ewe_afr_hau_sid_gam_rom_lat_por_svk_amh_tsn_jav_geo_spa_hun_jpn_tha_wly_swt_tur_heb_sod_scr_ind_lda_cnt_dgb_uzb_zul_fbf_aeg_tsw_hin_tml_akn_bsq_knd_swe_ben_pan_moo_arw_aze_alb_dyu_ven_igb_krd_guj_azi_mly_tag_tig_dut_ger_mol_cic_mnd_xho_fre_est_ctl_ita_mao_prs_nor_yor_swa_slo_bos_grk_bem_vie_chh_sun_urd_lit_pol_qcu	-0.509828588283026	-1.21851735949151	0.226109496820885
557	tur_chh_kor_nor_zul_sid_gam_urd_hau_tag_bul_mcd_vie_arw_afr_cnt_mol_mnd_akn_tsw_lda_hin_moo_xho_azi_jpn_ger_est_ita_lit_dut_bam_mly_ewe_slo_anl_glc_eng_mao_uzb_prs_ukr_fbf_tha_hun_bos_tml_swt_rus_dgb_knd_amr_krd_ven_jav_ben_bsq_rom_pol_spa_grk_fin_heb_aze_owc_aeg_bat_svk_qcu_igb_mlt_pan_swa_yor_ind_sun_lat_geo_cic_ses_por_ctl_guj_wly_amh_cze_bem_dyu_alb_fre_sod_scr_swe_tsn_tig	0.107816189272329	0.253881536269932	0.800147532404133
558	bem_krd_tha_mly_spa_zul_afr_swa_lit_ukr_ctl_heb_xho_ewe_dut_bul_mcd_tsw_slo_gam_moo_yor_amr_eng_tsn_wly_guj_ven_swt_ger_tig_uzb_sun_jpn_aeg_kor_aze_ben_tag_bos_fbf_ind_ses_arw_nor_bat_fre_svk_est_pan_rom_cnt_igb_swe_grk_tur_scr_sid_por_glc_urd_azi_cic_lda_ita_cze_bsq_hin_hun_hau_lat_anl_geo_pol_alb_dyu_chh_knd_fin_rus_akn_mol_prs_owc_jav_mnd_tml_mlt_vie_mao_sod_dgb_amh_qcu_bam	0.100091738688038	0.226047804089905	0.821660296298094
559	dut_ger_dgb_afr_qcu_geo_pol_grk_cic_svk_alb_tsn_lat_aze_lit_jav_prs_bsq_krd_wly_ewe_amr_tag_mao_fin_zul_tsw_nor_tha_gam_tml_xho_amh_est_hau_guj_hin_bul_swa_lda_ses_swt_rus_mol_akn_yor_urd_jpn_uzb_bos_spa_igb_mcd_eng_knd_pan_cnt_swe_anl_sun_ben_sod_bam_arw_owc_mlt_cze_ukr_kor_glc_aeg_azi_dyu_mly_slo_ita_rom_tig_bem_sid_heb_ind_tur_fbf_scr_bat_hun_mnd_fre_moo_ctl_ven_vie_chh_por	-0.621584190613752	-1.60732688752028	0.111372677356693
560	fin_ita_akn_ger_slo_vie_rom_dyu_spa_tsw_est_ven_amh_bul_gam_anl_qcu_bam_igb_kor_svk_tur_fbf_ewe_wly_chh_pan_amr_tig_uzb_aze_mly_aeg_mol_swa_nor_cze_cic_fre_geo_bos_tag_bsq_sod_ctl_heb_lda_ind_lat_jpn_pol_moo_zul_xho_por_owc_cnt_dgb_sid_hun_guj_mlt_grk_krd_eng_urd_hau_jav_yor_prs_mcd_tha_hin_scr_swt_arw_ben_ukr_mnd_swe_knd_glc_dut_tsn_alb_ses_sun_mao_afr_rus_azi_tml_bat_bem_lit	0.115391158674228	0.267113269859972	0.789973385316755
561	igb_prs_grk_yor_aze_pol_sid_bul_tha_tur_qcu_ctl_cnt_arw_rom_hin_ewe_bsq_tag_slo_jav_zul_moo_vie_dyu_owc_pan_mol_sod_bem_tsw_ind_afr_mlt_sun_hau_ukr_mnd_xho_ses_swt_tig_swa_hun_ita_glc_aeg_cic_kor_guj_ven_fre_gam_mao_ben_wly_spa_fin_por_amh_est_urd_lit_azi_amr_lda_fbf_knd_eng_bam_dut_anl_nor_bat_jpn_krd_svk_lat_scr_rus_swe_dgb_alb_tml_mcd_ger_tsn_mly_bos_uzb_akn_chh_heb_cze_geo	-0.52590366500709	-1.32175454562951	0.18949204493652
562	dut_fre_jav_sod_urd_fin_lda_swa_mcd_spa_cze_bam_bul_sun_hau_ita_xho_amh_glc_mlt_aze_tha_mly_bos_hin_ukr_tig_gam_bat_cic_grk_jpn_pol_svk_qcu_ewe_tml_krd_pan_ger_mao_tur_owc_por_arw_nor_slo_vie_ind_anl_cnt_lat_swe_knd_wly_zul_azi_ven_sid_swt_ben_akn_ctl_rus_uzb_scr_dyu_bem_igb_tag_prs_est_afr_tsn_mnd_moo_lit_heb_amr_tsw_chh_fbf_hun_eng_geo_bsq_rom_mol_dgb_ses_aeg_yor_guj_alb_kor	-0.0201062659406015	-0.0496481939359891	0.960509214272705
563	ind_alb_est_amr_fin_ewe_urd_glc_vie_wly_hau_heb_pol_tig_tml_eng_rom_jpn_lat_swa_cnt_mlt_fre_swe_mol_dyu_scr_arw_hin_nor_owc_ukr_moo_fbf_kor_afr_mcd_ita_sun_pan_spa_ben_bsq_tur_tag_akn_ctl_qcu_tsw_azi_svk_yor_jav_lda_igb_slo_dgb_knd_aze_grk_bos_bam_xho_sod_bat_prs_zul_cic_ven_bul_hun_mao_guj_tha_por_lit_aeg_anl_mnd_geo_uzb_krd_dut_chh_mly_bem_swt_ger_amh_tsn_sid_cze_rus_gam_ses	-0.495648417578845	-1.13686410400217	0.25851591724071
564	dyu_prs_fbf_amr_lit_tag_dut_ewe_ses_mao_scr_urd_akn_tha_fin_geo_sod_bam_anl_jpn_azi_bem_tml_mlt_krd_kor_hin_bul_ben_nor_xho_sun_spa_mnd_slo_ger_mcd_bat_swa_chh_cnt_swt_eng_ven_cic_aze_glc_arw_tsn_yor_gam_sid_owc_svk_qcu_pan_pol_heb_rom_vie_cze_grk_tig_guj_amh_igb_bsq_hau_mly_uzb_aeg_alb_mol_ind_wly_est_zul_knd_ctl_fre_swe_por_bos_ita_dgb_tur_jav_tsw_moo_rus_lda_ukr_afr_lat_hun	0.810844683669908	1.94679431554071	0.0545769020244726
565	tml_alb_bat_geo_sod_heb_fin_tag_tur_prs_arw_tig_bam_ind_knd_moo_krd_tsw_gam_mnd_lit_dyu_ita_lda_swa_est_akn_mlt_svk_cic_mao_glc_hun_cnt_cze_rus_kor_fbf_mly_wly_hau_ewe_azi_bul_fre_slo_bos_urd_tha_bem_qcu_pan_chh_afr_swe_eng_jpn_aze_yor_owc_spa_hin_ben_ven_swt_amh_mol_sid_igb_ctl_dut_zul_uzb_por_mcd_sun_tsn_amr_ses_ger_pol_vie_anl_dgb_lat_bsq_nor_guj_ukr_jav_rom_scr_xho_grk_aeg	-0.421038128895883	-1.1014854072735	0.273528060073399
566	heb_por_uzb_ita_hau_dyu_chh_vie_mlt_owc_swt_ind_pan_dut_bem_anl_ctl_xho_aze_azi_fin_amh_cze_krd_hun_eng_alb_bul_slo_bam_ger_mly_hin_geo_rom_tha_arw_ukr_bos_est_urd_sun_igb_pol_tig_swe_gam_jav_qcu_yor_mnd_ses_wly_sid_zul_ben_bat_sod_akn_scr_fbf_cic_nor_svk_fre_mao_lat_tml_mol_cnt_spa_glc_prs_swa_guj_rus_aeg_jpn_tur_grk_dgb_tsn_mcd_knd_lda_moo_amr_bsq_afr_ven_lit_tag_kor_tsw_ewe	-0.112390055776061	-0.258071993072722	0.796921584224988
567	uzb_rus_sid_anl_sod_gam_tur_ben_yor_hin_arw_mao_sun_mol_swe_svk_por_igb_mnd_amr_pan_knd_bat_krd_lit_hun_tsw_mlt_urd_ven_mly_zul_swt_xho_grk_nor_lat_lda_ind_jpn_afr_fin_cnt_bam_prs_dgb_fbf_tml_fre_bos_bsq_pol_ger_tig_jav_azi_heb_wly_eng_guj_tsn_ukr_dyu_bem_spa_slo_mcd_tag_aeg_chh_akn_tha_rom_scr_aze_hau_glc_bul_moo_est_ctl_cic_qcu_geo_owc_ewe_amh_cze_kor_dut_swa_ita_alb_ses_vie	0.396321349840666	0.903410006507651	0.368642440767911
568	slo_guj_ben_dut_fre_jpn_zul_prs_sod_akn_wly_lat_geo_aeg_kor_cnt_tur_por_xho_ukr_rus_grk_svk_aze_mol_tig_fin_tag_uzb_bul_spa_tsn_urd_anl_cze_mao_tml_glc_arw_amh_bos_dyu_bam_sun_knd_pan_qcu_ita_mly_cic_ger_chh_sid_alb_yor_lda_est_scr_hau_rom_mcd_bem_eng_swe_fbf_azi_igb_krd_ewe_amr_swa_nor_gam_ven_jav_owc_dgb_bsq_vie_bat_afr_ind_heb_tsw_moo_lit_hun_tha_mlt_hin_swt_mnd_ctl_ses_pol	0.272101786633664	0.610717440932589	0.542876354538582
569	mcd_tag_tml_igb_amh_bat_dyu_sod_alb_tsw_xho_mly_dgb_afr_ewe_krd_knd_nor_akn_uzb_tha_spa_amr_dut_pan_ctl_ben_mol_cze_ses_sid_bos_svk_swe_hau_zul_owc_anl_glc_rom_bam_wly_cnt_slo_pol_mao_heb_bsq_fin_fbf_prs_ita_eng_tur_rus_guj_aeg_fre_kor_cic_jpn_mlt_moo_lda_hun_grk_bul_jav_hin_arw_yor_swt_tsn_urd_ukr_aze_bem_lit_sun_vie_ven_ger_ind_chh_est_mnd_lat_azi_por_qcu_swa_scr_gam_tig_geo	0.573730946780042	1.51643505833082	0.132801218951191
570	tag_grk_nor_moo_rom_arw_uzb_lda_tur_eng_sun_jpn_mol_dyu_dut_ses_amh_hau_tsw_sid_tig_por_cnt_igb_tsn_glc_cic_rus_hun_alb_kor_mnd_prs_chh_aeg_azi_slo_dgb_amr_pan_qcu_owc_ger_mly_svk_knd_bsq_swt_yor_cze_ewe_mao_ind_pol_est_bem_tml_jav_scr_ita_bos_bul_hin_tha_fin_geo_guj_wly_vie_lat_swa_akn_afr_ukr_fre_swe_urd_lit_krd_anl_heb_mlt_bat_gam_bam_ben_sod_ctl_mcd_zul_fbf_aze_spa_xho_ven	-0.642519941108952	-1.5468766706918	0.1252892912895
571	heb_prs_yor_gam_eng_spa_bul_akn_hin_sun_mol_ctl_wly_amr_cic_fbf_aze_swt_sod_owc_tur_scr_chh_lat_ses_hun_zul_est_cnt_fre_dgb_bat_urd_cze_krd_ben_lda_amh_guj_slo_mnd_tha_jav_rus_ewe_glc_hau_azi_bem_jpn_kor_bos_tsw_moo_aeg_tsn_pol_mcd_geo_sid_dyu_svk_qcu_ind_mlt_xho_bsq_arw_anl_swe_mly_igb_alb_ven_por_dut_lit_bam_swa_ukr_vie_tml_rom_uzb_afr_tig_ger_fin_pan_mao_ita_tag_knd_nor_grk	-0.485476654386555	-1.25535091027893	0.212496520638784
572	bat_ven_ind_sod_mao_swa_swt_uzb_cnt_nor_knd_alb_tag_xho_fbf_tml_krd_fre_prs_aze_heb_cic_ita_yor_ben_scr_urd_mnd_tha_chh_tig_pan_ses_hun_geo_hau_lat_owc_bos_moo_anl_dgb_vie_pol_amr_bsq_aeg_lda_arw_svk_rom_afr_jpn_guj_kor_azi_hin_ctl_sun_ger_amh_tur_mcd_bam_fin_rus_mlt_por_swe_igb_bem_dut_jav_slo_qcu_eng_bul_cze_tsw_akn_est_lit_gam_tsn_ewe_ukr_dyu_zul_mol_grk_wly_spa_glc_sid_mly	-0.668837479959149	-1.60578129438963	0.11171238024551
573	moo_rom_qcu_pol_svk_aze_owc_bos_yor_scr_mol_azi_nor_mlt_hau_cic_est_kor_fin_lda_swa_prs_swt_cnt_ven_mao_tml_vie_geo_krd_jpn_fre_tig_xho_bat_akn_amh_alb_uzb_mly_lat_grk_ind_dyu_tsw_mcd_afr_lit_dut_bul_hin_hun_sun_wly_pan_slo_sod_bam_mnd_glc_ukr_fbf_arw_ses_urd_sid_knd_tha_ctl_cze_dgb_igb_ewe_tag_ben_bsq_ita_eng_bem_tsn_swe_tur_por_aeg_amr_heb_jav_ger_rus_spa_guj_zul_anl_gam_chh	-0.235644968258536	-0.548147143828628	0.584904235888287
574	bat_rus_grk_amr_aze_dut_uzb_akn_mcd_ctl_bam_mly_urd_jav_hun_ita_est_rom_yor_amh_pan_tsn_azi_hau_lat_vie_hin_cze_mlt_nor_dgb_ben_afr_tig_aeg_chh_alb_wly_ind_tml_swe_eng_dyu_sod_svk_bos_mnd_fre_xho_lit_prs_glc_sun_lda_tur_qcu_geo_moo_ven_ukr_bsq_krd_anl_zul_arw_tag_fin_slo_knd_heb_ewe_scr_swt_pol_swa_bem_tsw_jpn_mol_mao_cic_fbf_ger_sid_bul_kor_spa_guj_ses_gam_igb_tha_cnt_owc_por	-0.314858647985774	-0.901740566344359	0.369524144380859
575	ger_mol_rus_bos_swe_ben_afr_ctl_alb_dgb_grk_tsn_pan_lat_geo_sod_gam_prs_tml_jpn_svk_tag_igb_zul_hau_chh_pol_eng_hun_dut_cic_tig_vie_cnt_nor_kor_lit_mly_guj_yor_por_est_fre_dyu_bat_owc_heb_krd_mlt_swt_knd_sid_ukr_glc_hin_mao_bul_aze_ses_jav_swa_ita_sun_amh_anl_mcd_akn_uzb_azi_bem_rom_xho_tha_arw_qcu_ind_slo_aeg_bsq_fbf_scr_urd_cze_fin_ewe_spa_amr_lda_wly_ven_tur_moo_tsw_bam_mnd	0.353449013683527	0.823420310199995	0.412375583237294
576	spa_lat_vie_grk_owc_qcu_sod_hun_mol_rus_bul_mao_fbf_sun_scr_lda_mcd_amr_fin_wly_mly_ger_kor_dgb_bsq_zul_geo_ewe_xho_azi_mnd_anl_arw_svk_bat_tha_tsn_akn_tag_ctl_swt_lit_uzb_tur_fre_ukr_por_knd_nor_heb_aeg_afr_eng_tsw_swe_bam_hau_cic_gam_amh_ses_chh_rom_pan_bos_ita_jav_aze_cze_yor_sid_est_prs_ven_mlt_ben_alb_urd_pol_jpn_hin_krd_moo_swa_tml_igb_guj_slo_tig_ind_dyu_cnt_glc_dut_bem	-0.250486492286786	-0.605990975445267	0.545996974261211
577	rus_igb_ita_uzb_dut_tml_wly_guj_sod_ses_bsq_swa_glc_heb_fin_por_sid_ven_krd_owc_gam_amh_tsn_fre_est_chh_alb_mcd_rom_bat_fbf_spa_mly_cze_mao_tha_hin_urd_sun_akn_ukr_azi_dyu_hau_lit_aze_nor_kor_jpn_swt_tag_knd_anl_cnt_tur_ind_afr_mol_bos_prs_grk_xho_cic_pol_bem_lat_svk_hun_amr_aeg_eng_ger_bam_vie_zul_ben_tsw_moo_ctl_slo_mnd_lda_pan_ewe_dgb_arw_jav_mlt_scr_qcu_tig_geo_swe_yor_bul	-0.202527768002798	-0.46778150001528	0.641035196821003
578	amh_nor_afr_por_slo_ita_kor_aze_bsq_pan_ger_uzb_bam_dgb_ctl_mly_bos_tml_wly_vie_lda_igb_dut_azi_fre_bul_qcu_spa_geo_ewe_bem_gam_jav_mol_yor_cic_amr_chh_alb_krd_ind_ben_hau_urd_dyu_bat_moo_aeg_rus_sod_tsn_lat_est_scr_cze_heb_tig_swe_swa_ses_prs_guj_rom_akn_mcd_owc_glc_hin_cnt_knd_ven_arw_jpn_hun_mlt_pol_sun_eng_tsw_tha_anl_sid_mnd_tur_mao_fbf_grk_ukr_swt_fin_lit_svk_zul_xho_tag	0.157043134717276	0.357892748619696	0.721234584795977
579	rom_swt_anl_akn_prs_fin_amr_tig_bat_cic_sun_mlt_glc_lda_owc_wly_geo_azi_heb_uzb_rus_knd_mao_afr_tsn_hun_krd_cze_ven_ger_est_ses_qcu_ukr_grk_bul_jpn_swe_urd_lat_zul_igb_ita_tur_mcd_ewe_tha_lit_yor_gam_bsq_xho_vie_ind_guj_eng_ctl_swa_scr_cnt_nor_kor_svk_bam_arw_pol_mol_slo_dgb_amh_pan_dyu_aeg_moo_hin_spa_bem_por_sid_mly_fre_ben_aze_mnd_jav_tsw_dut_tml_tag_alb_fbf_hau_chh_bos_sod	0.0133629765900496	0.0300459316398421	0.97609480678318
580	tur_ger_ewe_amr_jav_cnt_yor_ukr_owc_hau_azi_jpn_vie_zul_mnd_ind_tsw_xho_kor_pol_aze_sod_tag_fbf_ben_aeg_ses_eng_tml_heb_prs_bem_uzb_dyu_igb_krd_bul_lit_bos_cic_por_alb_fin_mol_knd_tig_glc_guj_scr_bam_dgb_rom_swa_lda_urd_slo_sun_spa_ctl_swe_fre_nor_anl_tsn_mlt_chh_svk_ita_qcu_est_gam_sid_arw_hun_wly_rus_amh_grk_pan_mao_mly_bsq_tha_moo_akn_dut_swt_geo_cze_hin_bat_ven_afr_lat_mcd	-0.387069710601668	-0.924397705806359	0.357671632508434
581	sun_fin_wly_hau_knd_mnd_swt_igb_qcu_ven_svk_tag_dyu_arw_alb_ukr_jpn_glc_sod_eng_ben_rus_uzb_est_mcd_gam_mly_bat_pan_bsq_tml_hun_cic_amh_cze_chh_tur_fbf_prs_lit_ewe_bos_akn_swa_aeg_amr_azi_heb_urd_nor_afr_tig_sid_mao_vie_dut_ind_ita_anl_geo_tsw_lat_pol_moo_zul_aze_swe_tsn_por_cnt_scr_ctl_grk_bam_jav_bem_ses_mol_mlt_ger_owc_krd_kor_spa_xho_bul_tha_hin_fre_rom_slo_guj_yor_dgb_lda	0.129915706156412	0.332088335100322	0.740569853750522
582	lit_yor_svk_amr_sun_qcu_ind_ven_dgb_lat_jpn_xho_cic_swt_bul_kor_knd_tig_moo_amh_sid_prs_slo_urd_arw_rom_nor_pol_bat_uzb_alb_mnd_fin_wly_dyu_tsw_rus_mlt_tsn_bam_tha_pan_swe_eng_grk_tml_guj_mly_swa_mol_zul_mao_bos_dut_geo_spa_por_azi_ukr_krd_cze_ses_cnt_mcd_afr_hin_ctl_ita_hun_bem_sod_ger_hau_aze_ben_est_owc_lda_fre_scr_heb_fbf_akn_glc_jav_igb_vie_gam_tag_chh_tur_aeg_bsq_ewe_anl	0.0795364686736069	0.217037309377033	0.828654693115075
583	mol_anl_mao_afr_arw_amr_est_qcu_bam_ind_uzb_lda_ukr_fin_dyu_bem_swa_bul_dut_scr_sod_eng_pol_mly_knd_xho_cze_urd_wly_tsw_ses_amh_jav_svk_bat_yor_igb_ger_hun_alb_bos_aze_grk_pan_ewe_vie_kor_lit_prs_ita_sun_ctl_geo_spa_ven_por_tag_ben_bsq_akn_zul_tsn_glc_tur_swe_chh_swt_lat_moo_cic_rom_slo_azi_krd_dgb_mnd_jpn_hau_tml_gam_nor_fre_tig_heb_owc_fbf_aeg_mlt_tha_mcd_sid_cnt_rus_hin_guj	0.320375953950102	0.732595641896251	0.465647496973097
584	lit_amr_ita_anl_tur_tsn_ses_qcu_bos_fre_zul_rus_sun_ben_akn_mnd_bat_prs_aze_nor_slo_bul_wly_lat_swt_uzb_owc_gam_ven_ukr_amh_tsw_bam_knd_ger_dgb_mol_est_pan_guj_mlt_ctl_bsq_afr_tha_urd_igb_jpn_mly_cic_tml_moo_sid_chh_grk_glc_alb_tag_bem_mcd_dyu_spa_vie_swe_cze_heb_por_arw_pol_jav_sod_yor_azi_hin_hau_xho_swa_geo_kor_rom_fin_lda_ewe_scr_hun_mao_krd_fbf_ind_tig_dut_cnt_svk_aeg_eng	0.677943355819716	1.65882861584845	0.10051934942061
585	cic_urd_por_heb_nor_tur_prs_xho_ita_ctl_spa_slo_arw_chh_bem_eng_mlt_grk_cnt_qcu_swa_swe_dut_yor_sod_bsq_lit_ind_hau_igb_fbf_jav_knd_moo_lat_mol_gam_geo_vie_tha_fre_hin_pol_ben_afr_bat_cze_glc_aze_sun_alb_anl_tsw_mcd_est_tml_mnd_rus_tig_aeg_sid_guj_hun_azi_bos_owc_ger_rom_amr_ukr_kor_akn_dgb_bul_uzb_dyu_amh_wly_ven_ewe_jpn_tag_bam_tsn_ses_zul_swt_pan_mly_lda_svk_mao_krd_fin_scr	-0.00879044716169157	-0.0228405408839476	0.981826405063086
586	moo_grk_alb_tur_swe_fin_nor_mlt_dut_tag_bos_rom_jav_lat_zul_ctl_vie_mly_mol_prs_swt_anl_aeg_knd_xho_fbf_hau_hin_owc_afr_akn_dgb_jpn_eng_tsw_kor_ger_bul_rus_cnt_bsq_bat_yor_glc_arw_hun_wly_igb_tig_pol_pan_amh_amr_geo_qcu_guj_sod_tml_krd_slo_tsn_uzb_dyu_bem_gam_ewe_ukr_mao_ben_aze_est_cze_cic_swa_fre_lit_ses_lda_sun_bam_por_chh_mcd_ita_heb_sid_urd_spa_tha_mnd_ven_scr_svk_azi_ind	0.127522914099844	0.328329482747681	0.743400657768801
587	tml_est_bos_krd_gam_por_jpn_ita_owc_aze_prs_cnt_uzb_ind_amr_knd_moo_chh_lat_aeg_yor_slo_tur_pol_fin_geo_dyu_ctl_jav_igb_grk_eng_spa_zul_tag_hau_cze_lit_glc_mao_ven_mol_anl_bsq_mlt_pan_scr_kor_xho_bul_sun_urd_fbf_swa_bat_afr_rus_heb_ewe_mcd_akn_ger_dut_arw_tsn_svk_qcu_swe_wly_ukr_bam_sid_cic_sod_azi_mly_ses_amh_guj_tsw_ben_lda_hun_swt_mnd_alb_rom_dgb_hin_nor_fre_vie_tha_bem_tig	-0.357307028965291	-0.797182940434582	0.427375389686333
588	hun_aeg_ewe_sid_bsq_anl_mnd_por_kor_geo_ita_scr_bos_tur_hau_bat_alb_cic_afr_eng_chh_ukr_yor_dgb_knd_amh_dut_mlt_igb_ger_zul_vie_owc_swt_xho_tig_mcd_grk_tsw_ses_qcu_tag_rus_ven_ctl_guj_prs_urd_spa_aze_amr_moo_rom_bem_nor_jpn_tsn_ben_swe_lit_lda_bam_jav_sod_gam_azi_ind_glc_tml_hin_mol_swa_krd_mao_pan_svk_slo_fbf_fre_heb_uzb_cnt_akn_wly_arw_tha_mly_sun_dyu_cze_fin_bul_est_pol_lat	0.480732785286024	1.11005593363851	0.269836905949314
589	igb_ukr_dut_ven_gam_arw_slo_urd_pan_alb_yor_hun_tag_amh_spa_fin_wly_ind_mao_cze_ben_eng_rom_lit_prs_glc_tha_qcu_anl_tsn_aeg_hau_guj_tml_fbf_tsw_xho_cnt_krd_mnd_ses_jpn_fre_afr_rus_bam_vie_svk_est_chh_tig_mol_pol_moo_knd_mlt_hin_bul_dyu_swe_mcd_akn_lda_sid_uzb_por_mly_bem_azi_lat_sod_swa_ctl_bat_owc_ewe_heb_swt_bos_ita_zul_jav_nor_tur_grk_sun_aze_bsq_dgb_ger_scr_amr_cic_kor_geo	0.0491234051746527	0.1134320785916	0.909932517489183
590	fbf_mao_lda_swe_mol_ukr_ger_amr_zul_lat_bam_azi_eng_mly_bos_jpn_krd_swa_vie_cnt_bsq_pan_urd_fre_ita_qcu_kor_slo_tha_anl_rom_igb_guj_bul_moo_dgb_afr_ses_tag_chh_tsn_aze_fin_mnd_sod_geo_swt_ven_akn_mlt_cic_knd_mcd_pol_hun_aeg_owc_rus_est_hau_por_cze_ewe_svk_dyu_bem_wly_sun_ind_lit_gam_bat_sid_tml_scr_ben_grk_hin_glc_tsw_prs_uzb_nor_amh_tur_arw_dut_heb_spa_xho_tig_yor_jav_ctl_alb	NA	NA	NA
591	est_akn_spa_ukr_mnd_guj_ven_owc_lat_aeg_grk_cnt_por_mol_eng_aze_urd_hun_bsq_dut_arw_tha_mcd_ben_jav_sid_fre_mao_swa_heb_yor_pol_rus_geo_moo_pan_jpn_bat_glc_lit_zul_rom_sun_knd_uzb_igb_afr_ses_slo_hau_nor_bam_tag_tur_dyu_wly_prs_cic_lda_hin_anl_swt_tsn_tig_alb_mly_kor_vie_chh_mlt_ger_scr_fbf_fin_ctl_bem_swe_qcu_ita_tsw_tml_gam_ewe_bos_xho_azi_svk_cze_krd_dgb_amh_bul_sod_ind_amr	-0.380870889046481	-0.857179733435314	0.393549063817534
592	cic_mcd_jav_hun_bos_bsq_amr_ctl_svk_knd_pan_fin_hin_tig_cze_tsw_tur_sid_tml_dut_ewe_afr_mnd_jpn_krd_por_geo_ukr_owc_urd_ven_gam_sun_guj_vie_moo_eng_hau_igb_ses_mly_amh_mao_mol_akn_ita_kor_mlt_arw_uzb_rus_chh_sod_ben_aze_spa_pol_aeg_grk_lda_zul_bem_swt_fre_azi_lat_tha_dyu_alb_wly_fbf_bam_glc_lit_qcu_yor_anl_ind_cnt_slo_swe_swa_rom_tag_ger_bul_bat_est_prs_dgb_tsn_scr_nor_xho_heb	0.639447311817875	1.45153438140758	0.149996200492774
593	geo_kor_ven_fbf_gam_yor_rus_hau_sod_mlt_ben_mol_tig_eng_bem_cze_scr_aeg_anl_mly_krd_rom_mnd_dut_tsn_tur_xho_ses_vie_grk_spa_sun_afr_uzb_igb_pol_fin_bat_ger_bam_hin_lda_cic_guj_pan_swt_tsw_dyu_azi_swe_alb_glc_knd_bsq_mcd_jpn_ita_ctl_slo_prs_por_moo_jav_sid_bos_owc_akn_cnt_swa_heb_svk_wly_qcu_aze_dgb_zul_lat_urd_chh_nor_ewe_ind_est_tag_amr_bul_ukr_mao_tha_tml_hun_fre_lit_arw_amh	0.717236945605761	1.89083996813574	0.0617587566804272
594	prs_bos_ewe_swt_por_bul_bem_ind_amr_swe_aeg_pan_bat_jav_bsq_sid_dgb_bam_alb_zul_lit_lda_akn_glc_cic_fin_hau_tsn_rus_cze_tag_jpn_heb_sun_mlt_tha_yor_ita_swa_ses_wly_lat_fre_arw_igb_geo_uzb_ben_slo_ctl_tig_est_hin_aze_amh_urd_mao_azi_qcu_mnd_xho_nor_ven_rom_tml_moo_afr_knd_kor_vie_ger_sod_dut_mcd_ukr_anl_hun_tsw_svk_dyu_pol_chh_mol_scr_cnt_eng_krd_spa_guj_gam_tur_fbf_grk_mly_owc	0.777814131667703	1.84739036469697	0.0678697422227625
595	ger_mao_ctl_igb_dgb_knd_swa_mol_bsq_mnd_yor_sun_nor_est_ben_owc_cic_zul_prs_alb_rus_aeg_ven_fbf_tsn_guj_tur_dyu_bat_afr_ita_mlt_wly_kor_moo_tag_lat_uzb_qcu_spa_svk_amh_mly_jav_tml_rom_arw_akn_sod_swe_gam_jpn_sid_krd_heb_xho_bem_por_hin_pol_ind_azi_geo_chh_scr_bam_hau_anl_tsw_lda_lit_cnt_slo_fre_cze_tha_mcd_pan_grk_ukr_eng_glc_aze_vie_bul_bos_ewe_amr_dut_urd_fin_ses_hun_swt_tig	0.198426200332636	0.451155138844172	0.652927973717188
596	ben_amh_pan_swe_fin_mlt_mly_igb_tsn_tur_svk_cze_tha_ewe_mnd_azi_chh_pol_spa_guj_mcd_moo_ses_mao_tag_bos_slo_bat_krd_fbf_rus_hun_lat_dgb_sid_dyu_grk_lda_hau_por_ind_ger_bul_vie_swa_swt_rom_akn_cnt_lit_afr_prs_amr_jpn_qcu_knd_gam_urd_owc_bem_aeg_geo_glc_ukr_fre_sod_jav_anl_mol_heb_tml_bam_zul_wly_uzb_ita_nor_dut_arw_est_sun_yor_ven_aze_hin_bsq_scr_eng_xho_ctl_tig_kor_cic_alb_tsw	0.171371337992121	0.420502874672191	0.675088187610446
597	alb_swe_vie_guj_yor_pan_cze_ger_cic_wly_pol_arw_tur_aeg_ita_aze_bsq_por_knd_ukr_est_qcu_nor_spa_ewe_sid_amr_fbf_slo_mcd_geo_ben_svk_grk_bos_igb_fin_urd_cnt_akn_tml_rus_dut_tha_lit_mao_moo_mly_chh_owc_dyu_rom_tsn_kor_lat_tig_bem_bul_jpn_eng_krd_glc_ctl_amh_hau_swa_jav_prs_ind_swt_tag_sod_mol_bat_lda_scr_hun_afr_uzb_gam_tsw_dgb_ven_heb_mnd_fre_anl_hin_ses_xho_sun_zul_azi_bam_mlt	0.361293129510135	0.872957784567696	0.384934484229878
598	cnt_prs_gam_spa_ger_sun_bam_dut_mcd_glc_cze_tsw_mly_jav_amr_ukr_jpn_mlt_slo_swt_chh_aze_rus_tig_mol_sod_ind_ewe_guj_qcu_bsq_swe_hau_nor_zul_mao_alb_rom_akn_fre_tha_cic_kor_igb_tsn_ita_bem_est_afr_anl_svk_arw_pan_amh_scr_yor_bat_geo_wly_por_lit_ses_dyu_fin_owc_aeg_xho_ctl_hun_lda_grk_tml_bul_krd_moo_sid_tag_heb_lat_vie_knd_mnd_uzb_bos_ben_fbf_azi_hin_pol_dgb_eng_swa_urd_tur_ven	0.421010027799797	1.14844853849912	0.253728829069601
599	glc_slo_zul_mol_bos_sun_lda_ger_afr_hau_akn_azi_swe_igb_yor_scr_mlt_grk_kor_krd_heb_bat_cic_mao_cnt_pan_tsw_rus_anl_uzb_xho_alb_fre_mcd_ben_mly_cze_jpn_ven_lit_ctl_tml_prs_qcu_hun_svk_aze_lat_dut_swt_amh_por_jav_swa_chh_amr_sod_est_bam_moo_tag_hin_tur_mnd_sid_vie_ukr_eng_ewe_nor_pol_arw_fbf_guj_dgb_urd_bem_ind_spa_tha_tsn_geo_dyu_knd_bsq_ita_owc_bul_aeg_fin_tig_rom_ses_wly_gam	-0.852330739869853	-2.03008620045815	0.045204275643414
600	tag_lit_hin_uzb_moo_alb_akn_jav_est_sun_swt_tur_por_sid_afr_bsq_heb_prs_cnt_pol_slo_mly_wly_mnd_qcu_knd_spa_fre_guj_arw_ctl_ukr_aze_mol_rus_bem_jpn_chh_dyu_ger_lda_kor_ita_ind_cze_bat_tha_owc_igb_amh_ewe_grk_amr_azi_hau_bos_nor_swe_swa_sod_krd_fbf_dut_svk_urd_bam_lat_tsn_hun_ses_rom_mcd_xho_cic_aeg_vie_gam_tsw_tig_eng_mao_tml_anl_yor_mlt_zul_fin_geo_pan_glc_scr_bul_ben_ven_dgb	0.809690658205854	1.87571025759077	0.0638319857992108
601	rus_bem_ven_lit_afr_anl_tml_guj_prs_aeg_owc_kor_por_yor_ger_bam_mly_mol_svk_zul_ctl_bat_ewe_qcu_urd_moo_vie_pan_ben_ita_cic_azi_ind_fbf_rom_fin_hun_sod_lat_mnd_mao_hau_chh_amh_jpn_gam_sun_dyu_eng_uzb_akn_swa_scr_grk_alb_dut_ukr_jav_wly_mlt_tsw_spa_tha_bul_tig_tur_ses_pol_bos_igb_dgb_knd_xho_hin_fre_mcd_arw_swt_glc_geo_slo_tag_sid_krd_bsq_swe_aze_cze_est_amr_tsn_nor_heb_lda_cnt	-0.3803591016186	-0.823481824149651	0.412340792668274
602	amr_swa_dgb_lda_geo_gam_slo_aeg_svk_swe_arw_tsw_guj_lat_hin_heb_wly_por_ben_bam_mlt_ven_swt_ewe_cze_urd_xho_tig_tha_aze_mao_igb_moo_anl_jpn_krd_ind_ses_yor_dyu_bem_azi_jav_mnd_grk_scr_rus_zul_tur_mol_dut_hau_nor_bos_eng_kor_bat_lit_akn_spa_amh_sun_mly_prs_hun_pan_knd_est_fbf_pol_bul_tsn_bsq_vie_mcd_afr_tag_owc_alb_cic_tml_ita_sod_glc_cnt_ger_ukr_rom_fre_qcu_chh_uzb_ctl_fin_sid	0.0122341994889395	0.0296210016501976	0.976432789629534
603	glc_sid_vie_hin_ben_bul_owc_knd_urd_aze_afr_amr_jav_heb_pol_fbf_mol_spa_dyu_swt_dgb_tsn_ctl_ewe_aeg_zul_jpn_dut_xho_grk_moo_uzb_mlt_svk_hun_nor_eng_ger_bam_mao_lat_cic_swa_slo_yor_gam_tag_amh_igb_cnt_mly_rus_wly_ind_qcu_rom_swe_est_azi_mnd_sod_ita_geo_scr_bos_tig_krd_bat_lit_anl_arw_mcd_ukr_tml_sun_tur_tha_akn_cze_fin_ses_fre_ven_alb_hau_lda_bsq_chh_por_tsw_prs_kor_pan_bem_guj	-0.128849868655082	-0.335348725346942	0.738117329211887
604	tsn_bul_akn_uzb_svk_mly_moo_lda_slo_glc_eng_tig_swt_ven_swa_swe_afr_zul_mnd_tsw_bos_dyu_amr_est_ita_mol_fin_spa_geo_xho_sod_ewe_gam_aze_hin_vie_kor_scr_jpn_grk_fbf_jav_por_qcu_urd_tml_hun_hau_igb_amh_pan_prs_alb_sun_wly_fre_mlt_ben_lit_mao_bat_ctl_mcd_sid_tur_owc_cic_rus_ukr_knd_cnt_cze_chh_ses_nor_anl_krd_ind_rom_arw_heb_bam_tha_lat_ger_bsq_aeg_dgb_guj_dut_tag_bem_pol_azi_yor	-0.431188982958741	-0.977188475327308	0.331010941132036
605	jpn_pol_wly_dut_mlt_prs_azi_mnd_hin_urd_cze_svk_lat_cnt_ses_uzb_fbf_tsn_tsw_sid_dyu_akn_yor_swe_ben_hau_fin_amh_ctl_amr_tha_bem_slo_ewe_tig_alb_hun_igb_sod_afr_kor_bat_aeg_jav_ger_moo_sun_pan_mao_bos_chh_heb_qcu_eng_tag_geo_aze_nor_zul_arw_bsq_mly_lda_cic_rus_knd_ind_tur_gam_guj_ukr_tml_dgb_fre_anl_ita_mol_est_lit_por_glc_swa_bam_krd_ven_scr_rom_owc_vie_swt_grk_xho_mcd_bul_spa	0.891995981613217	2.17130269805353	0.0324533083023542
606	igb_hin_scr_hau_sod_rom_amr_ukr_sun_knd_qcu_slo_tsn_grk_fbf_mol_urd_uzb_heb_chh_tur_fre_dgb_bam_afr_bul_fin_dut_guj_mnd_swa_bat_alb_gam_aze_svk_arw_est_amh_lat_yor_cze_owc_mlt_tag_akn_glc_anl_ven_cic_ben_prs_tha_jpn_azi_ewe_lda_kor_ind_sid_pol_tig_xho_cnt_ctl_mao_eng_swe_spa_tml_bos_swt_nor_ita_jav_bem_mcd_pan_zul_geo_mly_bsq_tsw_krd_wly_por_vie_lit_moo_ses_dyu_hun_rus_aeg_ger	-0.989578054993776	-2.58404192272397	0.011321912760075
607	pol_xho_mly_arw_est_lat_cnt_tha_jpn_ben_hau_grk_fin_vie_mnd_rus_cze_mcd_ven_swa_ctl_amr_igb_tsw_anl_ewe_sid_mlt_dgb_aeg_ukr_ita_chh_zul_mao_knd_glc_bam_spa_por_bul_tsn_slo_lit_tig_bsq_uzb_amh_dut_hun_ind_geo_lda_nor_hin_alb_azi_owc_ger_prs_bos_kor_akn_jav_tur_bat_tag_swe_heb_gam_fbf_cic_wly_rom_ses_tml_aze_afr_mol_eng_svk_sod_sun_scr_fre_dyu_yor_urd_swt_guj_bem_pan_krd_qcu_moo	-0.315238655570852	-0.739748168666588	0.461316091989091
608	scr_eng_swt_chh_bam_fbf_hun_ctl_heb_owc_bem_cic_rus_zul_aze_jav_ind_pan_mnd_wly_ven_sid_xho_tml_dgb_mly_fin_est_anl_ger_ewe_slo_yor_igb_mlt_tag_glc_bul_tig_dyu_guj_bos_ukr_tsn_spa_nor_aeg_rom_sod_knd_bsq_swa_arw_ita_tsw_qcu_amh_jpn_uzb_sun_svk_urd_akn_geo_tur_tha_ben_lda_hin_lit_por_krd_lat_kor_amr_moo_pol_afr_grk_swe_ses_mol_azi_alb_gam_vie_mao_hau_prs_fre_bat_cnt_dut_mcd_cze	-0.382833895981691	-0.869906883568746	0.38659103216693
609	azi_igb_fbf_alb_prs_dgb_aeg_uzb_akn_rom_hau_ewe_mcd_qcu_guj_fin_yor_dyu_nor_sun_afr_tsn_lat_spa_pan_ctl_cze_geo_swa_vie_ger_jav_urd_wly_dut_eng_lda_heb_tha_jpn_gam_mao_knd_xho_moo_aze_chh_mnd_cic_bsq_glc_zul_kor_anl_hun_tur_ben_amh_tsw_ita_mly_bem_sid_ven_bul_grk_swe_scr_amr_lit_cnt_est_mlt_ind_bos_krd_bam_tag_tml_owc_rus_ukr_ses_arw_hin_por_tig_slo_pol_swt_fre_bat_sod_mol_svk	0.106471842706447	0.247640129805978	0.804958781399469
610	uzb_yor_ewe_grk_tsw_pol_alb_bul_fbf_bam_aeg_sod_swt_urd_lat_arw_kor_mcd_cze_bem_pan_wly_ses_bos_tag_amr_eng_ukr_tha_krd_fre_por_geo_mao_rom_dgb_knd_lda_amh_tsn_azi_igb_qcu_ger_xho_afr_akn_cnt_anl_hun_sun_scr_mly_dut_nor_rus_ven_dyu_moo_jav_prs_tml_spa_chh_svk_mol_vie_owc_lit_gam_slo_cic_glc_tig_jpn_sid_tur_bat_hau_bsq_swe_heb_ind_zul_swa_ben_ita_guj_ctl_mlt_hin_mnd_fin_aze_est	0.116667121764639	0.309597201934471	0.757559904864865
611	fre_vie_cic_dgb_tur_glc_hun_pol_ben_swa_mnd_mao_gam_sun_wly_grk_afr_knd_yor_xho_hau_nor_ger_bat_sod_tsn_slo_ita_lit_pan_scr_anl_moo_zul_fbf_uzb_ses_tha_prs_bem_urd_rom_swt_ukr_tig_mcd_bam_rus_azi_sid_tag_bsq_krd_geo_cnt_owc_akn_igb_heb_qcu_guj_mol_arw_jpn_swe_eng_lat_hin_tsw_mlt_lda_ind_ctl_bul_aeg_cze_chh_por_aze_svk_tml_spa_bos_dut_ven_amh_dyu_est_fin_jav_amr_alb_ewe_mly_kor	-0.165201141614498	-0.432689700066177	0.6662419680599
612	kor_ukr_lit_glc_knd_krd_guj_mlt_uzb_mly_aeg_amr_ind_tag_jav_alb_slo_urd_pan_bat_tig_sid_zul_afr_est_tha_fbf_ger_grk_azi_tsn_ita_dgb_bsq_ben_mcd_bos_xho_anl_ses_geo_tsw_igb_tur_moo_swa_ven_lat_amh_bul_aze_lda_dyu_bam_chh_nor_bem_rom_sod_heb_ewe_cze_yor_mol_wly_swe_hin_cnt_swt_por_fin_rus_scr_mao_owc_gam_eng_ctl_pol_dut_fre_spa_sun_qcu_svk_cic_arw_hun_akn_hau_jpn_tml_mnd_vie_prs	-0.648528091113417	-1.48591608672213	0.140683500275814
613	glc_tur_hin_grk_tag_igb_krd_dyu_ger_bem_bos_tig_rus_cnt_lit_gam_swt_por_jpn_cic_scr_ind_moo_amr_nor_dut_svk_uzb_spa_jav_dgb_fre_aeg_ukr_guj_bsq_ben_vie_bam_chh_swe_lda_rom_tsn_akn_urd_hun_amh_swa_fin_mnd_eng_arw_mol_tsw_anl_fbf_kor_ctl_hau_ses_geo_mcd_bat_ita_sun_afr_zul_alb_ven_mao_tha_bul_mly_pol_heb_prs_azi_qcu_cze_knd_pan_mlt_sid_tml_owc_sod_lat_wly_slo_ewe_aze_est_yor_xho	0.159594917544464	0.34634197255065	0.729868085606627
614	bat_krd_jpn_aeg_hau_moo_swt_tur_grk_afr_ger_fbf_ven_ctl_cnt_pan_sun_glc_rom_fin_lit_ben_mcd_dut_bul_cze_mnd_hun_gam_amh_ses_sod_amr_swe_azi_ind_mlt_uzb_fre_geo_arw_por_scr_ita_spa_qcu_bam_hin_bsq_mol_sid_jav_dyu_lda_mao_kor_tml_est_aze_rus_chh_igb_anl_eng_pol_swa_tsw_dgb_heb_knd_xho_ukr_tha_guj_mly_nor_tsn_ewe_vie_bem_owc_prs_tag_cic_yor_akn_wly_urd_slo_bos_lat_tig_svk_alb_zul	0.250849324964422	0.576858711983078	0.565428627914982
615	ven_tsn_gam_glc_guj_ctl_bos_aze_mnd_bem_slo_grk_azi_afr_rom_eng_bul_alb_cze_scr_cnt_lat_mly_bsq_por_svk_moo_swa_lda_tml_sid_hau_mlt_krd_ger_aeg_rus_jav_pan_dyu_fbf_fre_wly_mcd_amr_mao_hun_amh_ukr_ind_qcu_chh_zul_knd_sun_bat_uzb_arw_cic_owc_swt_swe_yor_xho_urd_ses_spa_tha_bam_geo_ewe_ita_hin_fin_kor_tsw_dut_ben_tig_prs_pol_heb_igb_mol_vie_sod_jpn_nor_tag_dgb_lit_tur_akn_est_anl	-0.431061685810736	-1.09233371363867	0.27750807695532
616	guj_mao_pol_bsq_dgb_vie_scr_hau_cnt_sid_afr_prs_akn_nor_lat_ita_cic_spa_moo_dyu_tag_bam_azi_por_qcu_bem_yor_mly_aeg_eng_gam_tig_owc_krd_ind_bos_wly_tml_mol_ven_amr_arw_mcd_grk_rus_bat_igb_jpn_slo_geo_glc_ewe_lda_tha_knd_anl_fin_ses_ukr_tsw_swt_dut_amh_mlt_fbf_uzb_xho_tsn_sod_fre_kor_zul_rom_hin_lit_alb_urd_tur_mnd_sun_cze_est_aze_pan_ben_heb_ger_jav_chh_svk_hun_swe_ctl_swa_bul	0.567920778845816	1.29623695656446	0.198101334784775
617	alb_lit_ewe_zul_moo_grk_swe_tha_svk_uzb_bsq_arw_por_cic_pol_fre_hau_xho_sun_lda_lat_tag_pan_ukr_jav_mol_anl_slo_bam_owc_spa_wly_tml_cnt_mly_sod_amh_bat_krd_ven_fbf_nor_tig_amr_vie_aeg_tur_geo_mcd_jpn_guj_cze_qcu_akn_fin_ind_bos_ctl_hun_rom_mlt_glc_bem_hin_sid_chh_bul_ses_eng_ita_knd_ger_igb_kor_tsn_swa_dyu_scr_azi_rus_heb_swt_dut_ben_afr_est_mao_prs_urd_gam_yor_mnd_dgb_tsw_aze	-0.229297539132312	-0.509630526239991	0.611517574098625
618	ukr_moo_ewe_mao_akn_bem_glc_nor_krd_mol_tur_tsw_uzb_bul_lat_bat_spa_bsq_tag_gam_fre_ctl_tha_cic_grk_pol_heb_swa_fbf_tsn_dgb_tig_amh_swt_por_chh_afr_kor_qcu_dyu_amr_mly_urd_jpn_mlt_guj_ven_vie_sid_bos_mcd_ben_dut_prs_jav_rom_ind_xho_geo_aze_igb_sod_azi_mnd_ger_knd_rus_hin_arw_eng_alb_zul_slo_tml_wly_aeg_hun_swe_lit_bam_sun_lda_ses_anl_est_cnt_owc_pan_hau_scr_svk_yor_ita_cze_fin	0.170845751080118	0.378899945472883	0.705625828487965
619	lat_sid_hin_mol_mao_por_slo_azi_dgb_bam_fre_aeg_dyu_aze_tag_pan_anl_mly_swt_urd_scr_lda_hun_nor_tsn_hau_krd_kor_lit_ind_fin_rus_yor_rom_glc_ewe_swe_tur_tig_sun_ita_tml_ger_ses_jav_uzb_amh_swa_ctl_est_tha_grk_ben_igb_svk_owc_afr_spa_qcu_cic_moo_alb_arw_bul_mlt_dut_ukr_cze_wly_mcd_cnt_knd_bsq_fbf_amr_chh_xho_eng_sod_guj_zul_mnd_akn_geo_pol_vie_prs_tsw_jpn_heb_bat_gam_bos_bem_ven	-0.560472220052267	-1.33973786092908	0.183595148869527
620	mol_jpn_azi_ger_gam_mao_lit_aeg_mly_dgb_svk_igb_cnt_hin_ctl_spa_tha_ewe_dyu_bsq_scr_urd_chh_knd_krd_bem_bos_xho_mcd_tig_arw_ind_swa_swe_moo_tml_por_alb_anl_fre_hun_lda_ben_akn_zul_sod_lat_amh_qcu_prs_cze_bat_eng_uzb_yor_swt_kor_ses_tag_heb_pan_ven_mnd_glc_tsn_ukr_jav_tur_rus_amr_afr_nor_bul_wly_geo_bam_vie_owc_sun_fin_sid_grk_fbf_est_slo_ita_pol_tsw_aze_dut_cic_guj_mlt_hau_rom	-0.020177348724355	-0.052678538217639	0.958101028966721
621	alb_hun_sod_guj_uzb_grk_ven_fre_ses_ben_tml_bos_swa_swe_ger_mlt_bem_fbf_vie_amr_ukr_urd_pol_moo_ind_nor_tsw_heb_jpn_bat_qcu_cnt_dyu_arw_cze_mnd_knd_rom_swt_wly_jav_tsn_gam_bsq_mao_owc_yor_eng_xho_lat_mcd_tig_ita_hau_bul_azi_kor_aze_mol_fin_amh_sid_rus_sun_zul_lda_tur_spa_dut_krd_scr_ctl_por_prs_mly_igb_chh_hin_slo_est_ewe_svk_tag_geo_glc_afr_lit_aeg_tha_dgb_bam_akn_cic_pan_anl	-0.390723011993569	-0.939718542384921	0.34979630861724
622	jpn_nor_bat_spa_fre_fbf_gam_amr_ven_est_mcd_wly_moo_amh_sid_igb_svk_zul_ger_vie_prs_por_pan_geo_hin_urd_guj_rom_akn_tig_ses_lat_dut_slo_grk_yor_krd_dyu_azi_mao_hau_tsn_sun_alb_swt_arw_dgb_tha_swa_afr_fin_bos_cze_uzb_tag_ben_tur_mly_anl_cic_ukr_rus_tml_tsw_aeg_cnt_ctl_lda_lit_swe_ind_kor_xho_glc_sod_chh_hun_bsq_ita_qcu_ewe_scr_eng_mol_mlt_aze_mnd_heb_knd_bul_pol_bem_jav_bam_owc	-0.335165670199661	-0.884631286714999	0.378636935495757
623	tha_ind_prs_lit_slo_alb_rom_chh_tur_rus_grk_cnt_urd_kor_mol_ven_swt_lda_bsq_tsw_xho_dyu_heb_aze_bul_uzb_owc_svk_ita_swe_ukr_por_anl_ses_pol_ewe_arw_fin_sun_krd_hun_tag_swa_gam_nor_akn_bat_bem_afr_cic_zul_azi_knd_yor_mnd_sod_mly_wly_spa_ben_amh_aeg_eng_ctl_tsn_hau_igb_moo_geo_tml_tig_dut_mao_mlt_jav_sid_jpn_hin_pan_glc_cze_scr_fre_amr_dgb_guj_bam_fbf_vie_lat_bos_est_qcu_mcd_ger	-0.447960809278773	-1.02519794569276	0.307929045046045
624	ind_tsw_swe_tsn_est_fre_yor_tml_lda_cze_chh_igb_nor_mnd_tag_xho_dut_urd_afr_dyu_pol_mly_pan_vie_tur_rom_slo_swt_amh_por_sun_tig_gam_dgb_ukr_ctl_ita_fbf_guj_heb_arw_jpn_rus_jav_lat_aze_fin_amr_cnt_ses_anl_mlt_hin_ger_ewe_tha_uzb_grk_krd_bam_svk_scr_mao_mol_eng_azi_bsq_bos_ven_hau_prs_bat_qcu_moo_owc_alb_cic_glc_geo_kor_ben_aeg_bem_swa_sid_mcd_akn_spa_lit_sod_hun_knd_wly_zul_bul	0.12008392084502	0.316557865616718	0.752288568764277
625	prs_wly_heb_xho_tag_sod_mlt_rus_pan_tsw_ben_tur_est_anl_rom_afr_fin_gam_igb_ger_fre_swa_chh_ukr_eng_pol_bul_mnd_slo_qcu_alb_mao_urd_bam_jpn_hin_yor_moo_bat_nor_cic_geo_ita_knd_tha_scr_dyu_dgb_guj_bem_sid_ewe_swe_aeg_kor_bos_glc_por_owc_hau_hun_ctl_fbf_bsq_lda_sun_tml_akn_zul_mcd_cze_cnt_tsn_jav_lit_krd_azi_spa_arw_ses_lat_grk_vie_mly_svk_aze_mol_amr_uzb_dut_swt_tig_ven_amh_ind	0.398506131938087	1.01924752465439	0.310729661978644
626	ses_dgb_spa_jav_igb_pan_knd_slo_nor_grk_alb_tsw_svk_bul_scr_bat_guj_ewe_lit_sod_swa_xho_eng_ger_mly_glc_bsq_aze_mcd_ukr_amh_rus_bem_tml_prs_lda_arw_cic_zul_uzb_dut_owc_cnt_akn_lat_mnd_wly_geo_dyu_hau_krd_pol_rom_tha_ben_tsn_tig_tur_fbf_ctl_ven_hun_anl_tag_urd_por_swt_fin_sun_cze_moo_chh_ita_azi_mlt_fre_mao_kor_aeg_bos_ind_afr_qcu_sid_swe_vie_gam_amr_mol_yor_hin_jpn_bam_est_heb	-0.0606228958838032	-0.14638859153605	0.883931486650393
627	tsn_sun_bul_geo_ind_tsw_yor_cic_fbf_zul_qcu_sod_fre_dut_aze_akn_bem_bsq_tur_moo_lat_bos_por_sid_pol_hun_afr_hau_swe_mol_fin_ukr_xho_dyu_tig_tag_eng_nor_anl_vie_jav_urd_scr_amr_arw_ita_svk_guj_ses_prs_kor_swt_pan_aeg_grk_gam_rus_mcd_bam_hin_cnt_azi_ctl_slo_mao_cze_ewe_jpn_est_amh_wly_knd_alb_rom_spa_tml_krd_chh_mlt_owc_lda_ven_glc_uzb_mnd_ger_bat_tha_lit_igb_swa_mly_heb_ben_dgb	-0.692859565729143	-1.81287913563406	0.0730766337755242
628	mly_bul_guj_heb_bat_tha_hau_svk_chh_fbf_yor_ind_bsq_knd_ewe_bem_grk_ven_hun_rom_swa_wly_bos_por_tur_qcu_akn_fre_sid_spa_mcd_mnd_aze_cnt_arw_scr_ses_azi_tsw_dyu_hin_swe_ukr_ctl_amr_tsn_slo_jpn_krd_ger_jav_igb_geo_owc_est_prs_kor_xho_tig_glc_rus_ita_mao_mol_cic_urd_cze_alb_amh_tag_lit_dut_zul_vie_fin_swt_nor_ben_uzb_sun_mlt_eng_afr_pan_anl_gam_aeg_pol_sod_dgb_bam_lat_tml_moo_lda	0.102208598917219	0.226436596235351	0.821358816035548
629	cic_mly_tag_mol_swe_hun_spa_anl_jav_bul_bem_ukr_scr_uzb_bam_ind_amh_dgb_ita_xho_aze_bat_pan_rus_qcu_akn_tsw_tsn_dyu_rom_cze_mlt_chh_dut_azi_pol_fbf_ctl_eng_ven_mnd_sun_svk_krd_ger_owc_arw_tha_bos_nor_gam_por_zul_bsq_prs_alb_sid_ben_guj_fin_lat_lda_fre_cnt_moo_swt_urd_igb_ewe_yor_est_heb_mao_hin_knd_hau_tml_aeg_slo_grk_jpn_afr_lit_mcd_swa_geo_sod_wly_tig_tur_glc_vie_ses_amr_kor	0.498025461001008	1.29270922239059	0.199314067373605
630	cic_urd_slo_ben_ewe_gam_glc_tsw_jpn_krd_sid_svk_mcd_amh_swe_tag_sun_pan_tsn_grk_prs_ses_tml_owc_ita_tha_dyu_nor_por_hau_swa_tur_chh_bat_est_qcu_mol_lit_mlt_afr_scr_vie_knd_fbf_anl_akn_uzb_fre_ven_bos_tig_lat_cze_rus_mnd_cnt_moo_arw_ctl_zul_spa_pol_amr_jav_aze_guj_ukr_dut_hin_aeg_bsq_bul_alb_ind_wly_bam_mly_eng_yor_fin_dgb_mao_heb_ger_kor_sod_geo_xho_igb_bem_hun_swt_lda_azi_rom	-0.820696703778154	-1.93120948644427	0.0565023722382274
631	igb_fre_sun_azi_tha_nor_uzb_bam_fin_kor_pol_dyu_ben_xho_hau_anl_zul_swa_cic_swe_owc_lit_sod_hun_rom_chh_mol_por_moo_bem_ewe_ukr_fbf_arw_prs_tsw_jav_dut_bat_afr_mao_lat_qcu_ger_krd_est_lda_scr_dgb_aeg_rus_mcd_yor_hin_pan_tag_spa_ita_guj_grk_ses_vie_amh_svk_glc_cnt_knd_bsq_ind_sid_wly_tml_slo_jpn_amr_ctl_tur_heb_bul_alb_swt_cze_eng_bos_gam_aze_akn_geo_tig_mly_urd_tsn_mlt_ven_mnd	0.976753004025613	2.5909405747991	0.0111127095219913
632	dyu_tag_lit_fre_geo_bsq_hau_hin_knd_ger_est_dut_fin_sun_afr_akn_fbf_mly_eng_swe_urd_prs_sid_cic_tur_alb_bos_por_chh_dgb_guj_uzb_ukr_bul_jav_rom_ven_xho_amr_lat_lda_mcd_moo_mao_gam_spa_bem_swa_mlt_nor_ctl_kor_ses_tsw_amh_aeg_glc_bam_arw_hun_anl_wly_azi_ewe_slo_rus_aze_igb_qcu_ita_pan_zul_sod_ind_krd_cnt_ben_mnd_yor_heb_tsn_bat_cze_swt_grk_svk_owc_vie_pol_jpn_tha_mol_scr_tml_tig	0.770572208648256	1.93914245630901	0.0555152089839627
633	prs_mlt_ctl_ita_sun_ger_mol_zul_mao_lit_aze_geo_bem_pol_fin_amr_anl_krd_scr_swt_wly_ses_bam_aeg_mnd_dyu_bat_arw_knd_ind_sod_tml_lat_moo_swe_xho_tag_ukr_fbf_tur_amh_swa_cic_est_alb_nor_tig_qcu_glc_cze_urd_eng_vie_mcd_jpn_afr_hun_igb_lda_kor_heb_spa_por_bul_mly_gam_sid_azi_bsq_rus_guj_dut_ven_uzb_yor_dgb_jav_svk_ewe_fre_chh_tsw_tha_ben_pan_bos_cnt_slo_tsn_hau_akn_hin_owc_rom_grk	0.229816506036188	0.505468440243212	0.614425756083664
634	grk_svk_tur_guj_swt_lat_geo_kor_owc_amr_rus_ses_aze_ger_hun_sid_fre_pol_arw_akn_chh_ven_fin_eng_bam_afr_bos_aeg_fbf_alb_mnd_tig_ctl_sun_nor_swe_lda_jpn_urd_tsw_dyu_mly_dgb_tag_bsq_cic_bem_scr_ukr_slo_jav_knd_hin_prs_wly_tml_krd_vie_ewe_gam_spa_hau_tha_uzb_tsn_ben_mlt_qcu_bul_lit_mao_pan_anl_igb_amh_rom_heb_cnt_moo_swa_bat_yor_por_ind_azi_glc_sod_ita_mol_est_xho_zul_cze_mcd_dut	-0.791196820827273	-1.83171262825699	0.0701953852024406
635	nor_afr_por_ewe_ind_azi_zul_mao_aeg_owc_akn_tml_ben_sod_eng_arw_krd_hau_igb_bam_lit_sun_jav_tha_swt_spa_fin_glc_guj_swa_chh_dgb_ger_est_cic_slo_amh_knd_ctl_alb_urd_gam_mcd_fre_heb_rus_tur_uzb_jpn_prs_ven_hin_aze_cnt_bul_lat_mol_swe_amr_bsq_tag_bem_cze_grk_mlt_hun_mly_dyu_dut_ita_tig_tsw_vie_scr_moo_sid_geo_lda_xho_wly_ukr_anl_yor_mnd_tsn_bat_rom_pan_pol_bos_fbf_ses_kor_qcu_svk	0.312767124596598	0.893811491583649	0.373729997540675
636	cnt_grk_mol_tml_chh_prs_moo_uzb_tur_ind_tha_qcu_bsq_bem_dyu_ukr_alb_eng_bos_mly_rus_cze_ven_sod_fin_fbf_yor_bam_rom_sid_tag_nor_mnd_ses_bat_swa_azi_kor_mlt_hin_geo_cic_pan_est_arw_xho_mao_svk_zul_akn_guj_dut_igb_aeg_lda_mcd_knd_glc_hau_swe_ger_jpn_fre_tsw_lat_ita_owc_gam_anl_amh_hun_spa_slo_swt_wly_scr_por_tig_urd_sun_amr_pol_krd_dgb_heb_ben_vie_aze_tsn_afr_jav_lit_ewe_bul_ctl	-0.44624078369418	-1.15099105084575	0.252686620783543
637	tag_sid_por_lat_anl_mlt_ses_dyu_swe_owc_aze_bat_ukr_moo_alb_lit_mao_tml_slo_vie_qcu_arw_nor_hau_bam_zul_amh_guj_azi_ind_tsw_jpn_kor_tsn_glc_geo_akn_ita_dgb_krd_mol_ctl_fbf_igb_dut_bem_grk_pol_yor_xho_tig_mcd_cnt_cze_uzb_lda_bul_svk_aeg_bsq_ewe_sod_hin_swa_gam_pan_ben_fre_eng_mnd_tha_heb_swt_ger_afr_spa_chh_cic_hun_sun_wly_bos_rus_fin_urd_mly_tur_knd_rom_amr_prs_est_ven_jav_scr	-0.773135588818083	-1.8752774766857	0.0638921390494326
638	ind_grk_dgb_tur_bam_igb_ger_lat_fin_eng_svk_sun_krd_ewe_swe_anl_arw_mcd_slo_moo_swt_ven_kor_tig_sod_mao_alb_fre_heb_uzb_fbf_prs_mol_rom_ukr_knd_amh_pol_jpn_aze_jav_hin_cnt_ita_cic_geo_lda_lit_mnd_nor_urd_guj_spa_akn_owc_vie_pan_est_zul_ben_tml_swa_bos_bsq_tsn_ctl_tag_dut_bul_aeg_dyu_cze_sid_tha_xho_ses_rus_yor_gam_qcu_wly_hun_amr_bat_mly_hau_scr_afr_glc_azi_chh_bem_por_mlt_tsw	-0.999678409878757	-2.39191697522379	0.0187727419816618
639	fbf_ita_glc_swt_igb_tsn_ven_ewe_azi_gam_mcd_eng_fre_aze_sid_scr_ger_por_ben_aeg_jav_grk_cnt_lda_wly_rom_yor_amr_tur_fin_anl_dut_zul_moo_uzb_sun_ses_prs_ukr_mly_ctl_xho_swa_krd_bat_spa_pol_jpn_arw_lat_dgb_chh_mol_dyu_lit_owc_guj_ind_nor_tha_tag_mnd_est_heb_bul_rus_mao_swe_cic_svk_mlt_slo_urd_pan_hin_akn_kor_alb_afr_tig_geo_bsq_hau_knd_amh_tml_bos_cze_vie_sod_tsw_bem_qcu_hun_bam	0.105416576709354	0.275521690278775	0.783526714978417
640	ewe_cze_anl_vie_afr_ukr_hun_aze_owc_por_mly_yor_hin_ses_sid_ben_akn_azi_krd_bam_tur_eng_pan_tag_igb_cic_dgb_geo_bsq_amh_swa_mao_bat_mcd_tig_knd_grk_hau_pol_swt_kor_urd_dyu_mol_ven_sun_fin_swe_alb_arw_tsn_lda_heb_tha_aeg_ger_uzb_tml_ita_lat_amr_est_mnd_sod_xho_spa_bem_glc_ind_rus_scr_ctl_nor_fbf_prs_slo_bos_lit_mlt_dut_svk_bul_qcu_guj_moo_rom_chh_fre_wly_zul_tsw_jav_cnt_gam_jpn	-0.233431220565965	-0.551847533594613	0.582376481007839
641	fin_yor_rom_dyu_swt_por_scr_mol_hau_spa_qcu_pol_moo_rus_bat_sod_bem_arw_ger_bam_urd_grk_aze_hun_mlt_alb_akn_ses_tml_swa_bos_anl_wly_guj_bsq_heb_tsw_igb_glc_mnd_vie_zul_tsn_prs_cic_ukr_slo_azi_tag_ewe_geo_tha_lit_sid_afr_ctl_swe_amh_amr_uzb_fbf_mao_nor_est_tur_svk_dgb_jav_lat_chh_pan_mcd_owc_kor_mly_sun_lda_hin_krd_xho_cnt_aeg_dut_ind_gam_cze_fre_tig_ita_knd_eng_ven_bul_jpn_ben	0.166838038719566	0.402255124233987	0.688419323014874
642	bul_sun_amr_wly_gam_akn_swe_lat_kor_hau_jpn_bem_owc_scr_swt_spa_rom_glc_tsw_ind_xho_mao_guj_prs_hun_cic_dut_urd_bat_cze_mol_mly_tsn_alb_slo_eng_tag_sod_hin_mcd_amh_rus_ewe_krd_est_zul_fre_nor_bsq_ita_chh_igb_vie_lit_dyu_aeg_moo_ben_pan_bam_fbf_heb_mlt_svk_fin_tml_geo_tig_mnd_knd_ukr_tur_grk_tha_uzb_afr_swa_qcu_pol_azi_ses_ctl_sid_dgb_jav_lda_yor_arw_ger_ven_bos_anl_cnt_aze_por	0.0326771242768162	0.0773832392805528	0.938484916505645
643	tml_aeg_swa_urd_jpn_moo_vie_hin_dut_guj_tag_bat_krd_spa_ven_dgb_mly_kor_amh_azi_lda_swt_ita_zul_ger_gam_tsw_ses_por_lat_sod_ben_nor_sun_fin_sid_fbf_bsq_owc_tur_amr_hau_scr_pol_svk_slo_grk_akn_glc_bem_jav_bul_lit_wly_chh_aze_qcu_cic_mlt_eng_mol_rus_knd_rom_cze_tsn_tig_xho_heb_dyu_mao_swe_geo_ind_arw_mnd_bos_ewe_ukr_fre_est_hun_igb_afr_pan_bam_alb_prs_ctl_cnt_yor_mcd_uzb_anl_tha	0.593144407751576	1.53639775294262	0.127836205715281
644	tsw_scr_tur_sod_bat_krd_bsq_tag_ita_cnt_anl_mao_yor_gam_vie_swt_afr_fre_guj_rus_hin_mcd_fbf_cic_tml_pol_urd_mlt_lit_por_tig_lda_kor_qcu_arw_aeg_swa_rom_akn_alb_ukr_glc_spa_bul_dgb_grk_cze_fin_slo_dut_svk_owc_mnd_ctl_moo_xho_est_nor_sid_ven_bam_pan_ses_mol_ger_amh_tsn_zul_hun_swe_bos_prs_eng_ben_tha_chh_uzb_jpn_igb_knd_heb_hau_dyu_mly_geo_ind_aze_bem_jav_ewe_amr_sun_wly_lat_azi	0.672976591898057	1.54968626186114	0.124613293515981
645	cnt_fin_xho_est_yor_guj_vie_ita_sid_krd_ctl_mlt_mnd_moo_akn_ind_bam_por_jpn_rus_uzb_lda_slo_tsw_owc_tha_swt_afr_dut_hun_lit_sun_pan_prs_aze_bul_bos_cze_igb_fbf_wly_nor_spa_eng_mly_gam_tur_swa_dgb_heb_rom_arw_cic_fre_tig_swe_dyu_kor_qcu_bat_ukr_ger_ewe_ven_azi_jav_mol_tsn_amr_mao_amh_knd_urd_ben_hin_chh_lat_bsq_bem_aeg_zul_mcd_svk_glc_tag_tml_hau_pol_geo_grk_sod_scr_alb_anl_ses	-0.543925491461265	-1.40740927910166	0.162639601228247
646	mnd_mlt_bos_dut_bam_chh_alb_kor_aeg_swe_heb_yor_owc_ven_ses_swt_gam_fre_jav_bem_lda_pan_urd_scr_knd_tha_ben_mao_fbf_azi_guj_lit_por_aze_prs_ewe_amh_sun_sid_krd_sod_hin_mol_jpn_est_swa_ctl_tig_bul_dgb_spa_nor_cnt_hun_ukr_bsq_igb_arw_lat_fin_cic_svk_tml_moo_vie_dyu_wly_mcd_qcu_rom_uzb_ita_pol_afr_tag_cze_xho_slo_mly_bat_ind_akn_tur_tsn_eng_rus_grk_anl_glc_hau_zul_amr_ger_tsw_geo	0.562846846398312	1.2722192430261	0.2064670733965
647	rom_jpn_arw_ita_aeg_uzb_bsq_chh_ewe_bul_mlt_hun_hau_dgb_ukr_heb_mcd_ind_rus_azi_mly_est_ger_tsw_scr_tur_akn_krd_mao_grk_kor_yor_sod_ctl_dyu_sid_mnd_lda_pol_tml_xho_geo_cze_vie_zul_slo_jav_por_tag_fre_swe_anl_swt_sun_glc_wly_tha_qcu_fin_mol_amh_owc_dut_tsn_alb_fbf_svk_guj_urd_bam_ven_ses_lat_amr_cnt_bos_spa_igb_aze_prs_ben_moo_nor_knd_eng_hin_afr_bat_tig_swa_lit_pan_bem_cic_gam	0.0560297893322415	0.146679924433597	0.883702162437179
648	bul_fre_owc_azi_fbf_yor_rom_bat_rus_anl_hau_guj_lat_por_bem_hun_sid_mlt_aeg_dyu_cic_aze_jav_ita_tig_ses_hin_xho_tag_tml_chh_sod_tha_alb_mcd_igb_ben_afr_kor_mol_uzb_cnt_tsw_zul_bos_nor_vie_swt_urd_lit_tsn_lda_prs_bsq_slo_mly_moo_glc_knd_ven_heb_akn_est_ind_bam_dgb_spa_arw_ger_tur_krd_amr_fin_svk_grk_pan_swa_sun_gam_dut_jpn_geo_scr_swe_pol_mnd_mao_wly_qcu_eng_amh_ewe_ukr_cze_ctl	-0.537373417128781	-1.21544108480067	0.227274420531765
649	spa_mlt_mly_ewe_pan_ita_kor_aze_por_moo_glc_tag_yor_bat_mcd_afr_hin_lda_tsn_ind_zul_ukr_cze_nor_pol_bam_svk_heb_ses_slo_jav_arw_krd_bul_dut_lit_fin_anl_vie_owc_bem_grk_fbf_tur_tsw_urd_swt_igb_mol_guj_ctl_swa_tha_cic_mao_cnt_fre_tig_mnd_eng_amr_xho_tml_hau_akn_uzb_jpn_swe_rus_scr_gam_ger_sun_chh_geo_ven_aeg_dyu_hun_ben_rom_sid_bsq_est_bos_amh_dgb_qcu_prs_alb_azi_knd_lat_wly_sod	-0.104165193676199	-0.259837254026762	0.795563680851403
650	guj_lat_swt_gam_dgb_yor_eng_arw_alb_wly_chh_qcu_owc_aeg_prs_geo_ctl_vie_cze_jav_ita_mly_bem_sid_uzb_dyu_swa_hun_bat_tig_zul_kor_grk_rom_scr_pan_igb_ewe_xho_ukr_est_urd_lda_swe_slo_tsn_mao_heb_sod_knd_ind_mcd_tur_dut_hau_ben_bam_ger_mol_jpn_cnt_afr_hin_glc_cic_fin_nor_amr_fbf_ses_tsw_tag_sun_bsq_moo_azi_bos_pol_lit_por_krd_aze_mlt_bul_rus_tha_ven_amh_akn_tml_anl_fre_svk_spa_mnd	-0.965997683867063	-2.5798339230312	0.011451259526374
651	ukr_vie_tur_akn_hin_mly_ita_pan_dyu_afr_ewe_igb_lit_rom_alb_guj_bem_mol_tha_mcd_zul_fin_krd_azi_urd_amr_lda_lat_ben_hau_ind_chh_qcu_por_arw_yor_fre_scr_wly_mao_knd_owc_anl_ctl_spa_bsq_ger_ses_jpn_swa_amh_tsn_ven_xho_sod_slo_dgb_kor_tag_glc_svk_mnd_bos_cnt_hun_bam_geo_aeg_aze_moo_tsw_uzb_sun_cze_eng_fbf_jav_gam_mlt_est_prs_tml_swt_bul_nor_grk_heb_swe_cic_sid_dut_tig_bat_pol_rus	-0.278939413450664	-0.70834974642022	0.480499794234057
652	sod_swe_amr_geo_nor_est_knd_tig_aze_owc_moo_sun_xho_fin_rus_tsn_ses_mol_dut_amh_jav_swt_tag_spa_dyu_cnt_svk_scr_hau_mnd_fre_pol_rom_aeg_zul_igb_cic_bul_mcd_lit_ctl_anl_yor_cze_alb_mlt_grk_bos_lda_hin_glc_arw_mao_bam_swa_ukr_bsq_uzb_tml_akn_bat_azi_mly_eng_ben_tha_lat_tsw_krd_wly_sid_fbf_tur_ind_ita_vie_ewe_afr_chh_urd_ven_hun_kor_ger_gam_heb_bem_qcu_dgb_pan_jpn_prs_slo_guj_por	-0.688001343647636	-1.6869913707026	0.0949566551655448
653	azi_spa_jpn_hun_aze_rus_krd_amh_hin_ctl_yor_afr_ind_tml_nor_mol_dut_amr_ita_sod_slo_moo_mlt_tha_hau_geo_xho_fre_gam_mnd_zul_bat_grk_heb_tsw_mly_por_urd_est_dgb_owc_chh_arw_kor_mcd_bos_svk_tig_vie_swt_dyu_cic_fbf_knd_swa_wly_ses_alb_guj_cnt_ewe_tsn_lda_igb_sun_tag_rom_akn_sid_pan_lat_ven_mao_ger_ben_eng_tur_bul_scr_bam_pol_prs_glc_swe_jav_uzb_bsq_anl_lit_qcu_cze_fin_aeg_ukr_bem	0.481335347197672	1.2287211495556	0.222276539515237
654	anl_tig_fre_ger_dyu_lat_hau_chh_akn_scr_afr_mcd_lda_amr_ita_dgb_sid_vie_glc_swt_alb_zul_mol_rus_mlt_ctl_grk_tml_ewe_tsw_eng_est_mnd_mao_ukr_jav_pol_kor_tur_bsq_aeg_fbf_swa_bam_cnt_azi_knd_krd_geo_tha_xho_arw_moo_tag_bul_owc_urd_aze_bos_mly_swe_sod_svk_cic_por_ven_wly_hun_amh_hin_prs_jpn_yor_fin_lit_rom_sun_ben_spa_ses_igb_gam_nor_tsn_bat_bem_pan_cze_dut_slo_heb_guj_ind_qcu_uzb	0.308764917168637	0.751171141149626	0.454446273788589
655	prs_mcd_lda_moo_aze_uzb_est_pol_rom_glc_mlt_anl_akn_arw_dgb_hau_qcu_aeg_ben_dyu_cze_krd_swe_jpn_zul_chh_tha_nor_sid_mnd_scr_lat_ven_bam_ewe_urd_amh_fin_gam_bat_dut_yor_tig_slo_swa_tsn_lit_kor_ger_sod_svk_fbf_hin_mol_bem_fre_vie_tsw_alb_swt_mly_bos_ind_cnt_azi_guj_spa_sun_cic_mao_bsq_rus_tag_eng_grk_pan_owc_ses_por_xho_ukr_heb_geo_tur_tml_igb_bul_knd_ita_amr_wly_hun_afr_jav_ctl	-0.431741861390048	-0.970874213843229	0.334129251018499
656	owc_dgb_jav_urd_ses_amr_cnt_ind_gam_sid_mnd_azi_swt_mol_prs_amh_dut_kor_ctl_lat_scr_swa_aeg_zul_pan_spa_jpn_guj_sun_arw_bam_rus_yor_est_heb_akn_hun_moo_bat_bsq_tha_hin_swe_bul_ben_ven_fre_cic_nor_igb_ita_lit_mlt_dyu_cze_geo_svk_tig_grk_por_chh_qcu_krd_bem_sod_rom_ukr_tsw_lda_knd_hau_vie_mao_ewe_tag_pol_mcd_afr_slo_fbf_wly_eng_tml_mly_aze_uzb_alb_tur_glc_xho_ger_tsn_anl_fin_bos	0.976045279727245	2.22500619967093	0.0284988956150303
657	arw_fin_sod_mol_sun_cze_cic_ger_mlt_mnd_owc_bul_eng_mcd_ewe_slo_rus_tsn_scr_krd_ses_bat_geo_jav_glc_fre_prs_hin_rom_guj_bos_hau_chh_moo_mao_swt_wly_por_bam_gam_svk_alb_tig_yor_aze_lat_kor_ind_qcu_aeg_dut_bsq_heb_tur_vie_hun_anl_zul_ctl_nor_dyu_tha_grk_tml_afr_urd_bem_amh_fbf_spa_knd_akn_azi_igb_xho_dgb_ita_ukr_swe_amr_lit_ben_ven_tag_uzb_pol_est_mly_sid_jpn_cnt_pan_swa_tsw_lda	0.232539349582898	0.636037299678895	0.526314309281259
658	afr_rom_ind_ita_sid_jav_ven_ewe_est_wly_dgb_dut_swt_mlt_grk_qcu_pan_ctl_mao_gam_lda_fbf_lit_nor_bam_xho_mol_hun_slo_hau_dyu_krd_rus_heb_aze_pol_amr_prs_spa_jpn_eng_yor_bsq_guj_kor_ben_hin_tsn_fin_akn_geo_tha_fre_anl_owc_tig_tml_tag_igb_mly_cic_sod_tur_moo_zul_svk_ger_alb_glc_cnt_scr_aeg_swa_lat_sun_azi_bos_chh_cze_bat_mnd_bul_swe_ses_ukr_uzb_tsw_amh_vie_arw_knd_urd_bem_por_mcd	-0.990563886044464	-2.63489263351527	0.00985983223944017
659	cnt_hun_sid_wly_rom_qcu_mlt_ewe_arw_dgb_glc_krd_ind_heb_scr_ger_yor_lit_fre_tsw_akn_sun_swt_zul_jav_fin_vie_swe_moo_knd_slo_tsn_mnd_afr_cze_mol_aze_tig_aeg_guj_amr_amh_eng_ita_dyu_uzb_mly_est_alb_ven_kor_bat_jpn_bsq_pol_ukr_mao_azi_gam_chh_anl_urd_pan_geo_owc_hau_mcd_igb_spa_dut_bul_rus_ben_ses_nor_fbf_tml_tag_tur_lat_cic_tha_grk_sod_bos_prs_ctl_por_bem_lda_hin_swa_xho_bam_svk	0.0313976772290946	0.0718844344745344	0.94284824443977
660	azi_wly_bem_vie_ses_eng_arw_sod_amh_heb_zul_cnt_ctl_ewe_mol_por_rom_owc_est_mnd_spa_xho_akn_qcu_fre_grk_tml_gam_nor_anl_bos_tig_bam_afr_swa_bul_krd_mcd_dyu_jav_pan_tag_lda_slo_pol_mao_yor_ukr_hau_ger_swe_ben_dgb_kor_mlt_cic_bsq_aeg_uzb_sid_lat_geo_fbf_dut_amr_igb_knd_svk_urd_ven_hin_jpn_moo_aze_ita_mly_tur_tsn_ind_lit_sun_fin_hun_cze_prs_rus_tha_glc_tsw_guj_swt_scr_chh_alb_bat	-0.353976811192515	-0.806996384266698	0.421727629285676
661	dut_ben_lit_ses_nor_lda_aeg_kor_ven_tsw_xho_svk_cnt_swt_glc_zul_amh_pan_heb_hun_grk_azi_mnd_tig_mao_uzb_swa_ger_mcd_fre_tsn_fin_aze_por_vie_bsq_bem_guj_owc_geo_slo_eng_hin_jpn_lat_akn_afr_bos_gam_sid_fbf_jav_amr_swe_bam_arw_sod_wly_qcu_tur_prs_cic_rus_scr_mol_alb_mlt_bul_est_cze_anl_dyu_moo_sun_mly_tml_hau_krd_spa_bat_urd_knd_chh_rom_yor_ctl_ukr_pol_ewe_tha_igb_ind_ita_dgb_tag	0.270496268619786	0.693276294003327	0.489863995274948
662	jav_bul_lat_ind_ita_amr_bem_swa_bsq_geo_pol_urd_scr_glc_rus_wly_bat_svk_eng_fre_mao_hun_anl_lit_cze_tig_xho_tml_azi_aze_ben_grk_owc_por_ven_mol_swe_moo_cnt_tag_heb_mcd_mlt_prs_jpn_qcu_amh_dut_sod_mnd_akn_tsn_est_hau_dyu_arw_alb_spa_yor_tsw_ger_bos_tha_vie_igb_krd_chh_hin_tur_sid_slo_bam_kor_sun_rom_ses_uzb_ukr_lda_fin_nor_swt_aeg_zul_gam_knd_pan_cic_ctl_afr_guj_mly_fbf_ewe_dgb	0.779895490060559	2.04460454466143	0.0437203066265313
663	ukr_hin_urd_ita_ind_sod_rom_ger_mlt_tha_cic_krd_hau_sun_chh_amr_spa_heb_nor_bsq_bat_swt_bos_aze_lda_fbf_fin_wly_azi_qcu_slo_aeg_tml_tag_tsn_lit_bam_igb_owc_pol_amh_fre_ses_ben_uzb_por_mly_tsw_prs_dgb_afr_pan_lat_guj_bul_ven_est_ctl_tur_glc_svk_scr_cze_arw_swa_rus_bem_ewe_zul_gam_eng_geo_mao_kor_grk_alb_moo_cnt_jav_mcd_dyu_sid_jpn_anl_swe_yor_knd_hun_mnd_xho_dut_vie_akn_tig_mol	0.43778356900278	1.11577807571346	0.267391907416437
664	urd_owc_hin_svk_lit_ven_amh_dgb_cze_aze_nor_alb_tig_dut_rom_tur_xho_tsn_ger_spa_fbf_swt_ind_pan_ben_uzb_mcd_lda_mol_knd_arw_yor_grk_afr_dyu_tml_heb_hun_swe_bam_vie_sid_bem_igb_kor_tsw_bsq_ctl_est_cnt_bos_scr_glc_sod_mlt_mly_eng_moo_hau_jpn_wly_zul_geo_lat_mao_krd_aeg_anl_tha_fre_fin_pol_azi_gam_guj_tag_akn_mnd_swa_bul_por_slo_cic_chh_amr_ita_bat_ukr_ewe_qcu_rus_ses_sun_prs_jav	0.571975400112718	1.31236223472562	0.19262771411033
665	est_sun_bam_bat_tur_nor_jav_tha_ind_krd_dyu_rom_afr_swe_cic_geo_ben_hun_ses_eng_dut_hin_owc_ita_ger_tsw_fin_hau_cze_azi_scr_knd_sod_vie_slo_chh_bsq_mcd_bul_ven_cnt_swa_mol_tag_amr_pol_ctl_dgb_uzb_rus_moo_kor_alb_glc_zul_mnd_igb_qcu_akn_por_jpn_arw_svk_mly_amh_wly_lit_swt_bos_mao_tig_xho_prs_fre_tml_fbf_anl_aeg_lda_ukr_gam_heb_guj_bem_ewe_mlt_urd_tsn_lat_spa_pan_sid_grk_yor_aze	0.55743546081181	1.29865278206363	0.197274013727054
666	rom_igb_tsn_mnd_alb_fre_bos_pol_swe_hau_bem_afr_est_slo_geo_amr_cze_zul_ind_eng_tag_yor_ben_urd_ses_ukr_azi_scr_ewe_tur_ven_bat_fin_anl_dyu_tml_knd_vie_qcu_ita_arw_chh_bsq_jav_ctl_kor_hun_por_swa_jpn_dgb_sod_aeg_glc_mcd_prs_dut_mlt_bam_mly_gam_pan_tha_nor_guj_cic_swt_owc_tig_mol_krd_tsw_moo_mao_xho_fbf_lda_heb_akn_lit_amh_wly_spa_bul_lat_rus_uzb_grk_svk_sid_hin_sun_cnt_aze_ger	0.826313591296388	1.90469774071777	0.0599098038163474
667	cic_geo_bat_mao_hin_azi_dut_jav_rus_heb_lda_bsq_sod_rom_knd_igb_ewe_owc_ben_mly_tur_arw_sid_ger_ukr_mlt_mnd_afr_tha_por_swe_hun_lat_wly_amh_pan_dgb_alb_vie_akn_bem_slo_yor_tig_aze_ind_gam_eng_ses_bos_tag_bam_swa_scr_krd_ita_ven_lit_guj_spa_kor_fbf_glc_qcu_pol_tsw_xho_sun_uzb_moo_cze_grk_mol_svk_tml_bul_chh_nor_hau_zul_dyu_urd_amr_jpn_mcd_ctl_fin_anl_aeg_swt_tsn_est_prs_cnt_fre	-0.134546349252119	-0.311678301075008	0.75598266699821
668	mlt_rom_tig_bsq_ven_owc_rus_svk_sod_dyu_mcd_ger_hau_bam_vie_bem_alb_slo_pol_tsn_ses_jpn_uzb_fin_hin_zul_lda_knd_por_fbf_anl_tml_heb_est_amh_mly_geo_tsw_amr_yor_glc_moo_nor_gam_dgb_hun_aze_tha_swa_xho_sun_bul_afr_igb_ukr_ctl_cic_eng_akn_lit_ben_wly_tag_urd_fre_prs_swt_spa_mnd_mol_grk_azi_bat_tur_cze_pan_chh_arw_krd_aeg_scr_ita_sid_cnt_jav_ewe_lat_guj_bos_mao_qcu_kor_swe_ind_dut	0.135465350773534	0.307373742321545	0.759246169861489
669	lda_tml_eng_tur_mao_akn_scr_bsq_owc_lat_swe_mly_uzb_mol_heb_mlt_pan_ind_igb_xho_ger_amr_ven_pol_moo_urd_hun_fbf_tsw_cic_anl_rus_rom_bul_hin_afr_dut_jpn_ukr_ses_cnt_knd_svk_grk_yor_sod_arw_tha_azi_wly_swt_jav_kor_slo_ewe_qcu_guj_geo_sid_mnd_glc_gam_por_bat_aeg_bem_tag_spa_dgb_tig_sun_fre_krd_est_lit_aze_dyu_chh_swa_fin_tsn_mcd_nor_ctl_amh_ben_prs_ita_bam_bos_zul_vie_hau_cze_alb	-0.0557754220482522	-0.127370652916524	0.898922043673456
670	wly_lat_dut_mol_swt_slo_anl_cze_grk_tha_dgb_bul_bem_bat_mnd_kor_ger_ben_swe_geo_igb_mao_knd_bam_por_qcu_owc_tsn_tur_dyu_krd_prs_tml_bos_ukr_sod_hin_heb_uzb_swa_amh_lda_aze_mly_arw_azi_pan_gam_jpn_moo_amr_chh_sid_vie_ses_ewe_urd_nor_ctl_bsq_cnt_mlt_aeg_hau_fre_ita_lit_alb_yor_fbf_zul_mcd_pol_fin_ven_glc_scr_guj_hun_tsw_tag_xho_ind_cic_akn_svk_afr_sun_rus_eng_jav_est_spa_tig_rom	-0.45232557179036	-0.97427458264248	0.332447588118421
671	uzb_arw_wly_pan_ven_azi_eng_fre_tur_kor_bem_svk_ben_cze_pol_fbf_ita_hau_cnt_nor_dyu_chh_ukr_est_xho_rus_ewe_ses_mly_aeg_krd_zul_lit_sid_rom_mol_anl_jav_gam_aze_vie_dgb_jpn_afr_por_scr_spa_cic_bsq_hin_guj_swt_tsn_mlt_sod_sun_knd_grk_qcu_igb_slo_alb_geo_tsw_bat_swe_amh_heb_lat_moo_swa_ger_tig_lda_tha_hun_mnd_bam_mao_fin_ctl_prs_bul_amr_tml_akn_mcd_glc_tag_yor_bos_ind_dut_owc_urd	-0.531357448424508	-1.2930385045186	0.19920063701382
672	xho_bem_cnt_cze_azi_geo_mlt_cic_hin_bul_ewe_slo_owc_ctl_arw_chh_lda_fbf_ses_vie_aze_sid_ger_pan_tag_fin_lat_ita_jpn_swt_bam_sun_dgb_uzb_glc_igb_akn_alb_svk_bos_mcd_ven_kor_urd_spa_guj_tha_hau_ind_rom_tig_gam_krd_mly_est_amh_mol_prs_swa_grk_dyu_afr_qcu_mao_anl_knd_heb_scr_rus_zul_eng_sod_tml_bsq_tsn_hun_por_nor_ukr_tsw_swe_moo_wly_ben_bat_dut_mnd_yor_lit_aeg_jav_pol_amr_tur_fre	0.513924995608841	1.34437295995566	0.182097882386439
673	tur_tml_anl_hin_sod_est_bem_ind_scr_uzb_bam_cic_lit_rom_akn_fin_aeg_tsn_swa_dut_urd_jav_spa_yor_amh_xho_por_lat_svk_geo_lda_sid_wly_ukr_jpn_fre_bsq_arw_krd_prs_mly_guj_ben_slo_hun_gam_tig_dyu_alb_glc_fbf_tsw_azi_cze_ven_kor_aze_vie_sun_igb_pan_rus_qcu_zul_heb_swe_tha_mcd_mol_eng_mao_grk_afr_bos_hau_ses_ger_owc_pol_knd_mlt_chh_swt_ita_mnd_bul_dgb_cnt_tag_ewe_nor_ctl_moo_bat_amr	-0.123084639781333	-0.325225805785588	0.745740708783835
674	pan_lda_gam_hin_vie_yor_ita_cze_cic_nor_owc_cnt_ger_ukr_lit_alb_tag_dut_rom_kor_afr_sun_hau_pol_ben_heb_ind_akn_tml_fin_moo_aeg_mlt_jav_grk_swa_tha_eng_mnd_spa_guj_wly_bul_scr_tsn_swt_tur_mol_azi_knd_jpn_mao_qcu_uzb_tig_sod_urd_chh_amr_tsw_fbf_bat_svk_igb_ven_arw_anl_bem_bam_est_lat_bsq_ses_ewe_dgb_hun_swe_slo_glc_geo_dyu_aze_ctl_mcd_por_sid_bos_prs_krd_zul_fre_rus_mly_xho_amh	-0.24739799917036	-0.561134322182726	0.576055560589547
675	amh_ewe_ctl_krd_ven_svk_swt_swa_tig_aeg_sun_dut_ger_jpn_guj_urd_fin_zul_swe_bos_azi_slo_arw_bam_lat_bsq_bem_tur_jav_spa_est_tsw_rom_sid_bul_tag_owc_nor_tha_qcu_aze_kor_grk_sod_mcd_dyu_chh_knd_vie_pan_ukr_uzb_pol_cze_tml_moo_anl_mnd_mol_heb_wly_mao_amr_ben_lit_por_tsn_bat_igb_ind_akn_prs_gam_eng_mly_mlt_scr_alb_fre_lda_ita_yor_rus_cic_hun_geo_hin_cnt_fbf_dgb_xho_afr_hau_glc_ses	-0.345925190073268	-0.889807185406985	0.375865414169424
676	owc_alb_est_ctl_hin_krd_mao_spa_pan_rus_jav_zul_moo_ses_bem_mcd_scr_nor_chh_fre_xho_lit_swt_swa_sod_bos_vie_anl_ger_swe_gam_tag_hau_sid_lda_mly_dut_kor_azi_afr_uzb_ita_guj_sun_svk_bul_igb_glc_fbf_mnd_ewe_ind_mlt_tsn_ven_amh_pol_amr_dyu_lat_bat_eng_arw_knd_bsq_urd_aeg_bam_wly_por_aze_tsw_geo_qcu_mol_tml_rom_fin_slo_yor_tha_hun_ben_akn_jpn_tig_grk_prs_dgb_ukr_tur_cze_heb_cic_cnt	0.244545193189613	0.602325689906206	0.548423162547789
677	mcd_xho_scr_hau_moo_dut_sod_akn_wly_yor_knd_mly_nor_hun_amh_bat_bos_geo_zul_mao_aze_tsn_uzb_afr_prs_pan_dyu_ind_mol_lit_est_ven_slo_bul_anl_kor_alb_ita_aeg_eng_hin_tsw_vie_mlt_mnd_cnt_gam_bam_arw_cic_heb_urd_grk_spa_swa_dgb_ctl_fin_tig_bem_por_ger_amr_chh_swe_jpn_tag_tha_rom_rus_qcu_ukr_bsq_fbf_azi_cze_lda_guj_tml_ewe_swt_jav_glc_owc_ben_fre_tur_ses_igb_svk_lat_sun_pol_krd_sid	0.133910638329698	0.306971979920932	0.759550989635164
678	zul_jav_scr_sid_aze_knd_ind_guj_sod_gam_bam_fre_bsq_ses_kor_rom_prs_uzb_tur_ewe_eng_tml_cze_bat_mao_spa_ven_mcd_tha_ita_yor_rus_amr_arw_amh_fbf_krd_mol_ctl_alb_fin_nor_tsw_jpn_ukr_anl_pan_mlt_ger_glc_xho_lat_heb_hin_ben_moo_bul_swa_svk_urd_pol_cnt_igb_wly_lit_afr_swt_qcu_dut_hun_akn_sun_bos_lda_tsn_cic_owc_aeg_dyu_chh_tag_vie_dgb_grk_geo_tig_mnd_por_azi_hau_swe_bem_est_mly_slo	0.55156230332999	1.36458488006716	0.175676303159063
679	eng_svk_ewe_afr_tag_igb_cze_ita_xho_mlt_swe_uzb_swa_urd_grk_akn_por_geo_jpn_fbf_zul_ben_ven_est_lit_tml_bos_spa_rus_bat_yor_bem_amh_anl_cnt_sod_ind_guj_moo_prs_dut_mcd_qcu_sun_mly_vie_cic_azi_fre_amr_lda_nor_bsq_tur_aeg_krd_slo_rom_chh_tsn_hin_glc_hun_sid_bul_bam_knd_tig_ukr_mao_heb_hau_wly_swt_lat_gam_alb_pol_ctl_jav_mol_dgb_ses_arw_kor_fin_mnd_aze_owc_scr_tsw_pan_dyu_tha_ger	0.509972753571967	1.3510609925329	0.179953707326936
680	ita_swa_ctl_nor_swt_sod_qcu_est_tig_guj_fre_cic_amr_mao_grk_pol_cze_mol_scr_ewe_lit_hun_akn_eng_amh_slo_bul_dgb_owc_arw_tha_heb_bam_aze_rus_lat_ger_hin_gam_sid_kor_prs_glc_jpn_aeg_tag_tml_svk_moo_bos_dyu_chh_igb_tur_jav_dut_lda_alb_ukr_ses_vie_swe_mlt_afr_mly_sun_tsn_ven_zul_mnd_spa_rom_por_hau_fin_ben_uzb_cnt_bem_knd_geo_urd_ind_tsw_bat_xho_anl_mcd_krd_pan_wly_azi_fbf_bsq_yor	-0.308886028457191	-0.692315264946098	0.490464388895692
681	amr_kor_krd_ven_ben_sod_tig_knd_lda_bos_jav_ctl_scr_mlt_ewe_azi_wly_urd_fre_moo_mcd_dyu_cze_anl_svk_slo_grk_swe_igb_sid_cic_geo_mol_bat_pol_dut_rom_amh_aze_por_dgb_mao_tsn_mly_tur_owc_zul_nor_tha_ind_bsq_arw_glc_guj_uzb_tsw_vie_ses_swa_gam_ger_swt_chh_bul_tml_sun_pan_afr_ukr_yor_aeg_heb_eng_fbf_est_jpn_xho_bem_prs_rus_hau_akn_ita_mnd_fin_hun_hin_lat_alb_spa_lit_tag_qcu_bam_cnt	-0.289788954160105	-0.790372992130281	0.431320784150305
682	svk_swe_tig_por_fre_qcu_ewe_mcd_aze_amh_bul_swt_mly_tur_sun_tsn_ita_kor_cnt_hun_gam_dut_ger_moo_nor_mol_swa_amr_owc_ind_knd_fbf_pol_lit_hin_anl_sod_tsw_prs_scr_bem_bat_dgb_ses_bam_wly_mnd_xho_mao_pan_slo_heb_fin_alb_akn_dyu_igb_urd_yor_eng_glc_tag_jpn_vie_ven_rom_bos_spa_arw_cic_uzb_ukr_geo_bsq_lda_ben_jav_azi_afr_tha_krd_chh_rus_zul_ctl_guj_cze_mlt_tml_grk_sid_lat_aeg_hau_est	-0.726031285413019	-1.70257453185409	0.0919880033495224
683	tag_grk_bul_kor_jav_tml_krd_afr_dyu_bat_por_azi_igb_owc_mao_fbf_tha_lda_vie_geo_mlt_rus_qcu_pol_jpn_mol_fin_spa_alb_uzb_hau_gam_tur_eng_swe_ses_hun_moo_rom_bsq_prs_guj_sid_svk_aze_glc_knd_wly_est_swa_dgb_fre_aeg_tsn_ben_ita_sun_amh_lit_sod_bem_yor_amr_akn_cic_swt_ctl_tsw_bam_slo_mnd_cze_lat_urd_dut_ukr_chh_mly_scr_ven_nor_ewe_anl_zul_arw_ger_xho_cnt_heb_hin_mcd_bos_ind_tig_pan	0.180599720313294	0.474789918174328	0.636049787384402
684	svk_heb_grk_jav_krd_ben_afr_zul_tag_ctl_mcd_dyu_ven_aeg_jpn_tsw_dut_geo_yor_bat_lat_pan_bam_tml_mao_swe_tsn_prs_tig_sod_wly_sun_ewe_hau_bsq_rus_ukr_chh_rom_swt_tha_spa_cic_moo_amh_anl_ita_azi_fin_pol_lda_bul_amr_mnd_arw_ind_nor_slo_por_fre_uzb_gam_alb_est_hun_tur_aze_kor_vie_qcu_hin_eng_knd_mly_scr_urd_cnt_lit_cze_bos_bem_akn_swa_guj_mlt_owc_sid_glc_mol_igb_ses_fbf_dgb_xho_ger	-0.086667424285295	-0.198228347445604	0.843299083057377
685	ukr_amr_hin_nor_bat_hun_jav_ita_ger_slo_zul_tag_azi_cic_yor_mnd_por_moo_krd_cze_pan_uzb_grk_sod_spa_eng_ewe_aeg_qcu_rus_alb_gam_prs_owc_swa_cnt_svk_ben_dyu_wly_kor_heb_dgb_ses_hau_bem_ctl_mcd_ven_igb_fin_swt_mly_geo_tml_mao_tig_swe_tsn_lat_fre_bsq_scr_aze_rom_guj_anl_glc_sid_bam_afr_chh_jpn_tha_bos_dut_fbf_tur_amh_urd_vie_bul_knd_mlt_ind_est_sun_tsw_lit_pol_mol_lda_akn_arw_xho	NA	NA	NA
686	bsq_moo_sid_hin_ewe_tml_sod_ger_ses_ctl_mlt_aze_svk_bul_jpn_guj_amr_qcu_slo_mcd_hau_gam_grk_mly_jav_kor_geo_bam_lit_swt_hun_est_afr_ukr_mnd_pol_igb_nor_anl_heb_tha_aeg_dut_lat_tig_spa_vie_bem_wly_mol_owc_ven_urd_scr_dgb_por_xho_amh_rus_fre_pan_swe_alb_tsw_arw_fin_yor_tur_glc_akn_rom_azi_bos_prs_uzb_ita_chh_cze_krd_cic_tsn_knd_lda_ind_sun_fbf_cnt_swa_tag_zul_bat_dyu_ben_mao_eng	0.60352042459048	1.44746269503523	0.151130002058257
687	akn_hin_bos_est_urd_spa_tig_ger_cic_arw_tsw_afr_knd_swe_aeg_uzb_dyu_mao_krd_tsn_hau_cnt_gam_sod_prs_mol_ukr_swt_jpn_heb_mnd_zul_fbf_geo_dgb_xho_chh_scr_ind_igb_bat_glc_bam_dut_slo_eng_jav_grk_pan_sun_bem_svk_lat_bul_tha_mcd_moo_rus_kor_ita_rom_azi_mlt_tag_lda_mly_ses_alb_ewe_tml_por_amh_nor_sid_cze_yor_anl_ctl_ben_fin_amr_swa_qcu_hun_fre_pol_lit_ven_bsq_aze_wly_tur_owc_guj_vie	0.351394128494277	0.99033311200698	0.324580997403541
688	sod_amr_afr_ctl_ger_amh_hun_grk_jav_mcd_fre_krd_dut_glc_uzb_tha_knd_vie_igb_aeg_ind_alb_qcu_nor_swt_bat_ukr_bem_swe_dyu_slo_svk_mlt_tsn_fin_yor_scr_fbf_lda_dgb_bul_lat_bam_sun_spa_ses_bos_wly_guj_rom_xho_ita_akn_hin_tig_sid_tml_cnt_jpn_rus_bsq_por_kor_gam_pol_mnd_zul_mao_moo_owc_geo_mly_eng_ben_prs_est_anl_pan_arw_aze_hau_swa_tag_tur_ven_urd_tsw_lit_heb_cic_azi_chh_mol_cze_ewe	0.449458911233972	1.02177140529436	0.309539696388775
689	mlt_urd_tig_afr_gam_lat_ctl_fre_anl_mol_sun_eng_jpn_akn_ger_ewe_est_pan_arw_tml_ven_vie_geo_hin_swa_swe_kor_mao_fin_fbf_tur_bos_amr_igb_bem_grk_mnd_tsn_cze_dgb_por_tha_hun_ben_svk_dut_bul_prs_cic_mcd_jav_yor_spa_azi_tag_nor_zul_ukr_lit_ind_krd_chh_guj_slo_sid_owc_alb_knd_aeg_amh_aze_ses_sod_ita_rus_lda_heb_scr_cnt_bsq_dyu_swt_hau_wly_bat_tsw_glc_mly_bam_pol_xho_moo_uzb_rom_qcu	0.321604237006043	0.84357977486596	0.401068852754598
690	svk_sod_por_moo_mlt_ewe_hin_bos_scr_krd_hun_aeg_aze_dyu_dut_rus_swt_ger_vie_mol_amr_glc_ses_pol_afr_hau_tha_yor_slo_jpn_bat_rom_azi_ven_alb_dgb_fin_akn_ukr_tsw_swa_fre_swe_knd_ita_mao_xho_est_lda_tig_chh_lat_tag_sun_mcd_cic_kor_bul_qcu_uzb_cze_nor_guj_arw_anl_bem_bsq_bam_lit_tur_urd_spa_mnd_grk_owc_mly_igb_prs_ind_amh_tsn_gam_heb_zul_eng_fbf_pan_cnt_tml_wly_jav_ben_ctl_sid_geo	0.310521935297224	0.805256016898307	0.422725975955766
691	rom_qcu_bos_cnt_cic_ita_dut_sun_knd_pan_dyu_ctl_mlt_kor_urd_mao_lda_est_lat_arw_bam_afr_jav_fre_aeg_swt_lit_tag_azi_glc_tsn_chh_bul_gam_swa_yor_jpn_krd_pol_ger_nor_bem_scr_slo_uzb_ukr_moo_prs_geo_grk_sid_ven_igb_fbf_amh_ses_akn_xho_spa_svk_tur_swe_zul_tsw_alb_hau_fin_mcd_tig_dgb_hin_cze_bat_mol_amr_owc_eng_ewe_sod_vie_guj_heb_bsq_rus_mly_tml_wly_ben_anl_por_mnd_aze_tha_ind_hun	-0.275249238903192	-0.666528862350376	0.50672330262132
692	lit_tml_nor_fbf_bul_qcu_moo_spa_xho_dut_guj_tur_anl_akn_amh_ben_bos_sid_bem_ses_mol_pan_ewe_mlt_alb_urd_aze_hau_ukr_hun_wly_svk_rus_cze_cic_bam_azi_ger_mao_ind_tsn_slo_prs_sod_fin_jav_igb_ita_swt_swa_kor_mnd_dgb_yor_knd_cnt_bsq_heb_aeg_tag_glc_grk_est_eng_ctl_gam_uzb_lda_tig_tha_lat_sun_krd_scr_geo_jpn_pol_owc_swe_vie_zul_afr_mcd_rom_fre_tsw_arw_bat_chh_por_dyu_ven_mly_amr_hin	0.25132224771356	0.588123964829119	0.557874607982736
693	anl_prs_swt_tur_cze_ind_por_ewe_ctl_tig_tsw_xho_alb_tag_zul_igb_aeg_slo_uzb_ukr_tml_bat_fre_owc_bul_tsn_wly_yor_vie_sod_amr_bsq_jav_fin_mlt_qcu_dut_ita_geo_kor_arw_jpn_aze_gam_svk_sid_eng_tha_krd_swe_pol_glc_bam_hun_mcd_fbf_mol_dyu_rom_moo_mao_pan_azi_lat_swa_est_afr_mly_urd_nor_bem_spa_lit_chh_rus_amh_ger_ven_akn_bos_hin_scr_lda_mnd_sun_cnt_cic_guj_dgb_heb_hau_grk_ben_knd_ses	0.076497025235293	0.195404522436734	0.84550256765734
694	scr_kor_moo_mol_rom_hun_gam_knd_grk_est_tag_sod_aeg_ctl_slo_mnd_swe_bsq_ger_hau_tig_bul_fbf_swt_krd_por_bem_cnt_heb_jav_nor_tsw_mao_tsn_jpn_bos_cze_fin_sun_ses_xho_sid_pan_akn_rus_zul_mly_alb_glc_yor_aze_lda_wly_spa_tur_tml_bat_ind_owc_lit_hin_dyu_ewe_bam_qcu_prs_chh_swa_ben_eng_igb_amh_urd_afr_mcd_fre_amr_lat_uzb_tha_ukr_ven_svk_geo_pol_guj_vie_cic_mlt_dgb_azi_arw_anl_ita_dut	0.37537280819514	0.869368923659694	0.386883586146973
695	lit_ven_dut_est_nor_owc_bat_gam_dgb_lat_grk_akn_mlt_vie_hau_mcd_tsw_tag_rus_heb_jpn_geo_ses_alb_guj_por_moo_mol_rom_cic_urd_lda_hin_swt_afr_wly_tha_tml_yor_fin_qcu_cnt_anl_glc_ind_ewe_aeg_bsq_uzb_scr_cze_swa_krd_spa_amh_ben_prs_tsn_chh_tur_kor_azi_aze_mly_mao_fbf_fre_ctl_arw_tig_pol_jav_bam_dyu_sod_svk_knd_slo_igb_pan_eng_ger_ukr_ita_amr_bos_sun_sid_zul_swe_mnd_bul_xho_bem_hun	-0.472410727999187	-1.22174477685596	0.224891999316344
696	jpn_heb_gam_tsn_ctl_bat_scr_ger_bem_alb_tag_spa_cnt_prs_mlt_guj_ven_cic_eng_grk_bam_ukr_aeg_por_pan_ita_sod_anl_ind_bos_fre_zul_dut_lat_vie_swt_owc_swa_mnd_dyu_rom_nor_tur_mcd_qcu_hun_ewe_fbf_ses_jav_ben_wly_bul_pol_cze_geo_aze_slo_hau_mao_azi_fin_rus_bsq_krd_uzb_tml_glc_chh_swe_sun_dgb_est_akn_urd_amr_amh_tig_tha_moo_lda_sid_xho_mol_igb_hin_svk_kor_tsw_yor_afr_mly_knd_arw_lit	1.2488639509017	3.35673628816076	0.0011436850234605
697	guj_fin_scr_dgb_tsw_lat_mlt_sun_mol_mao_bat_ewe_por_spa_knd_vie_amh_fbf_afr_fre_owc_swe_qcu_aze_lit_mly_lda_nor_urd_mcd_bul_pol_bem_wly_geo_dyu_est_swt_aeg_chh_azi_tag_amr_anl_glc_hin_krd_ses_igb_tml_svk_uzb_ind_sod_tsn_ukr_tig_rom_ven_eng_cic_moo_hau_arw_rus_yor_bos_alb_pan_grk_hun_kor_ctl_slo_prs_xho_ger_tur_akn_swa_heb_dut_bsq_mnd_cze_zul_cnt_bam_tha_ita_ben_jpn_sid_gam_jav	-0.439914363982872	-1.15463119756645	0.251199760750376
698	nor_ger_slo_ven_cic_swe_aeg_geo_ses_gam_bam_lat_ben_krd_grk_alb_bul_fin_scr_mcd_sod_svk_tml_zul_jpn_yor_rom_mlt_bsq_lda_qcu_wly_swa_uzb_tag_lit_mly_dgb_jav_tur_fbf_mnd_ukr_mao_arw_knd_ita_urd_pol_glc_prs_akn_tsn_bos_dut_moo_hin_rus_azi_sun_eng_amr_por_afr_bem_cnt_kor_tig_xho_chh_mol_tha_heb_vie_hau_ind_bat_anl_amh_pan_hun_owc_est_cze_igb_ewe_sid_fre_aze_guj_ctl_dyu_spa_swt_tsw	0.457585280112764	1.08455096550571	0.280924141673167
699	zul_ita_mnd_prs_xho_krd_scr_mlt_tag_ewe_glc_por_ctl_ben_owc_alb_knd_sun_spa_lda_guj_geo_urd_bem_pol_kor_swa_swt_tig_jpn_sid_wly_est_igb_swe_sod_slo_ven_tur_hin_hau_fin_bos_yor_tha_rus_ukr_nor_aze_eng_ind_bul_cze_vie_amh_amr_uzb_pan_tsn_akn_lat_aeg_fbf_mcd_ger_rom_dgb_arw_hun_moo_bam_cic_gam_mol_mao_tml_dut_ses_dyu_cnt_grk_bat_afr_jav_tsw_anl_bsq_svk_azi_qcu_heb_chh_lit_fre_mly	-0.236959273579679	-0.622266435765597	0.535289383552682
700	bos_tsn_mlt_bam_bem_gam_xho_tig_tsw_grk_lit_ctl_azi_qcu_rom_wly_jav_amr_fin_aze_ind_ger_hin_prs_hun_tur_eng_moo_dut_rus_cze_yor_heb_guj_pol_krd_swa_tag_fre_uzb_est_owc_ewe_ses_ita_mao_mnd_dyu_cnt_lda_pan_glc_amh_scr_swe_chh_afr_mly_cic_lat_tml_fbf_sod_dgb_anl_jpn_svk_alb_aeg_slo_bsq_ven_sid_spa_akn_ukr_tha_mcd_urd_geo_sun_kor_hau_bat_por_igb_arw_bul_mol_swt_nor_ben_knd_vie_zul	-0.457241152358422	-1.06907403731231	0.287803319815067
701	ind_bat_est_tag_cnt_mnd_mly_ewe_yor_mlt_igb_ger_tig_pol_dut_por_glc_anl_bem_slo_bos_uzb_rom_fbf_tsw_vie_dyu_cic_gam_amr_sod_swa_ukr_grk_amh_wly_nor_hau_ita_bul_kor_ctl_bsq_arw_lda_sun_svk_azi_aeg_swe_knd_aze_eng_hun_zul_geo_akn_swt_prs_pan_afr_guj_mol_ses_mao_qcu_dgb_jpn_lit_ven_urd_ben_tsn_scr_bam_rus_spa_sid_heb_chh_alb_lat_fin_tha_cze_fre_krd_mcd_tml_xho_moo_tur_jav_hin_owc	-0.482950748755345	-1.14663225385016	0.25447520708998
702	prs_scr_ewe_svk_por_chh_tur_rom_wly_bam_swe_cze_mly_hin_alb_jav_dgb_urd_lit_nor_mlt_pan_hau_ukr_tha_cic_ven_yor_slo_swa_tsw_amh_akn_mol_igb_sid_bat_tml_arw_bem_knd_mcd_spa_kor_lat_tag_anl_bos_gam_aze_lda_qcu_pol_azi_zul_dut_sod_ben_bsq_heb_krd_aeg_fbf_eng_tsn_xho_vie_glc_bul_fre_afr_swt_est_tig_mao_jpn_geo_moo_ind_rus_uzb_mnd_ger_amr_dyu_ita_cnt_guj_ses_grk_hun_owc_fin_sun_ctl	0.783950372755294	2.03915136221983	0.0442727192657124
703	pan_mcd_swt_jav_ben_cic_dyu_guj_bul_mnd_alb_ukr_ita_fin_bat_jpn_tig_moo_glc_bem_sun_pol_bos_afr_yor_rus_fre_uzb_knd_mly_hau_ctl_urd_tha_grk_nor_cnt_swa_aeg_hun_dgb_cze_ind_lda_tml_tsn_zul_est_akn_mol_prs_hin_por_anl_heb_ses_ger_arw_fbf_azi_krd_sid_tsw_spa_igb_vie_wly_bam_lat_scr_swe_geo_dut_svk_eng_kor_rom_slo_gam_lit_amr_tag_amh_owc_bsq_tur_ewe_mao_chh_xho_mlt_aze_sod_qcu_ven	NA	NA	NA
704	akn_krd_gam_grk_hau_vie_swe_mly_spa_fbf_glc_cze_bat_chh_fre_zul_ewe_dyu_est_tha_amr_bul_anl_prs_jav_ind_eng_tsw_cic_uzb_mao_pol_azi_aeg_urd_afr_slo_hin_mnd_lat_tml_cnt_mol_ctl_owc_geo_tur_moo_ger_dgb_alb_ukr_mcd_bsq_arw_kor_dut_igb_ben_hun_lda_ita_swa_jpn_sun_mlt_tig_wly_sod_svk_amh_fin_ven_rus_tag_knd_swt_por_sid_ses_rom_qcu_aze_guj_bem_lit_nor_pan_yor_heb_tsn_bos_xho_scr_bam	0.477979191830378	1.11882097309171	0.266098038571092
705	ita_alb_cic_tsw_zul_tml_rus_eng_por_hin_sid_tsn_anl_spa_bsq_mol_ben_uzb_hun_urd_fin_bul_cze_geo_jpn_bam_fre_svk_ger_guj_mao_amh_bat_amr_dut_glc_hau_swe_ind_ctl_kor_mcd_aeg_mnd_knd_jav_aze_arw_tur_igb_xho_moo_owc_tig_bem_fbf_yor_afr_dgb_sun_qcu_swa_gam_pan_nor_azi_ewe_swt_prs_wly_slo_krd_scr_akn_ses_chh_ukr_sod_est_cnt_dyu_rom_pol_grk_tag_lda_heb_tha_vie_mlt_bos_mly_lit_ven_lat	-0.0605376851016364	-0.144931409404735	0.885078663142866
706	rus_tml_swt_tag_hin_chh_dyu_lat_pol_por_urd_ewe_guj_cic_vie_azi_ind_tsw_cnt_tur_tsn_jav_bos_mol_fin_glc_lit_cze_hau_dut_anl_mly_amr_prs_ger_bem_rom_mnd_xho_kor_geo_knd_bsq_krd_slo_yor_spa_lda_gam_scr_est_qcu_zul_pan_jpn_swe_uzb_ven_wly_heb_grk_amh_mcd_bul_dgb_sod_igb_sun_arw_aeg_ctl_mlt_eng_nor_svk_ita_mao_hun_moo_ben_bat_owc_ukr_tig_alb_fre_sid_afr_tha_akn_ses_fbf_aze_swa_bam	0.750852296981636	1.97864027948577	0.0508149150348618
707	akn_swa_chh_owc_mao_sun_swt_wly_bos_hun_svk_ses_lit_aeg_spa_dut_kor_pan_fin_eng_ben_mlt_lat_prs_tig_dgb_scr_cnt_tha_sod_cic_afr_aze_vie_urd_uzb_bem_tur_ewe_mcd_amh_ind_tml_arw_xho_jav_moo_hin_heb_amr_qcu_jpn_por_lda_cze_hau_mol_glc_gam_krd_mnd_bul_yor_alb_ukr_bam_tag_tsn_knd_swe_igb_bsq_anl_guj_ven_ctl_zul_sid_est_geo_tsw_ita_ger_fbf_grk_azi_rom_slo_rus_bat_dyu_mly_fre_pol_nor	0.292893437729694	0.778758878394709	0.438098792071562
708	bem_ses_cic_dyu_sid_bul_cze_tml_pan_tig_tur_igb_urd_ger_eng_grk_slo_mly_lit_wly_gam_tag_geo_bam_ctl_mnd_rom_afr_ita_arw_amh_mao_bos_prs_mlt_moo_uzb_azi_svk_tha_qcu_amr_kor_anl_owc_tsw_yor_cnt_mol_ben_lat_tsn_scr_por_fre_akn_hun_heb_pol_aze_knd_hau_chh_sod_bat_ukr_dut_rus_alb_fbf_swe_jav_hin_nor_guj_ind_lda_glc_swa_swt_vie_bsq_ven_aeg_sun_mcd_ewe_est_xho_spa_fin_zul_dgb_krd_jpn	-0.0074875555274558	-0.0171795278826448	0.986330196919492
709	sod_zul_uzb_mly_ita_guj_azi_akn_nor_wly_amh_ven_pol_fbf_spa_eng_mao_ewe_bsq_qcu_kor_pan_tha_fre_tag_swe_dyu_lat_owc_ses_moo_ukr_knd_glc_arw_xho_aze_geo_lit_gam_ctl_lda_hin_fin_scr_krd_hau_tur_igb_mcd_tsn_anl_urd_bem_mol_ger_afr_chh_vie_dgb_dut_por_amr_heb_mnd_est_jpn_slo_ind_svk_tig_cic_rus_bat_rom_alb_swt_hun_prs_cze_bam_cnt_mlt_tsw_tml_ben_aeg_sid_jav_bul_swa_sun_yor_grk_bos	0.437295156970376	1.27348227141695	0.206020745706767
710	pan_mly_ctl_alb_por_glc_svk_cnt_dgb_mlt_chh_fbf_dyu_xho_swa_swe_amr_tsw_aze_ita_sod_tsn_ukr_bem_tur_hin_grk_yor_arw_aeg_fin_mcd_urd_vie_kor_pol_tml_eng_anl_afr_rus_swt_tag_bos_dut_lat_bsq_rom_sid_ses_mao_uzb_ind_mol_tig_geo_akn_ven_hau_igb_prs_qcu_guj_hun_ger_zul_cze_bam_fre_knd_cic_bul_azi_jpn_sun_heb_ben_lit_ewe_slo_amh_gam_jav_spa_nor_krd_est_mnd_lda_tha_owc_moo_bat_scr_wly	-0.153243001063259	-0.366241348807991	0.715016838856144
711	pan_rom_tml_lat_mnd_cnt_tag_guj_bem_tha_mol_est_arw_ger_tur_bul_anl_zul_mlt_kor_ind_hin_nor_por_ses_spa_fbf_afr_hau_jav_ukr_amr_xho_aeg_pol_slo_dgb_glc_yor_ven_bsq_gam_scr_tig_lit_ewe_jpn_qcu_uzb_cic_hun_heb_fre_rus_tsn_ctl_sun_mcd_swa_sod_krd_geo_prs_owc_svk_ben_wly_akn_urd_dyu_amh_bos_dut_cze_tsw_swe_bat_ita_swt_sid_chh_eng_mao_aze_fin_bam_alb_vie_mly_moo_knd_lda_azi_igb_grk	0.052682989797755	0.128949459772936	0.897676104305314
712	kor_bat_swa_cic_alb_por_cnt_bsq_azi_nor_mlt_rom_fin_sun_bem_scr_dut_lda_knd_tha_hun_amr_owc_eng_aze_urd_est_akn_glc_jpn_guj_tag_bam_dgb_chh_xho_spa_afr_yor_ses_svk_mao_ewe_lat_heb_arw_tml_fbf_rus_mcd_bul_tur_sid_wly_krd_ukr_swe_mly_slo_lit_ctl_ben_anl_ger_gam_moo_mnd_mol_cze_swt_prs_uzb_tsn_qcu_ita_vie_grk_pol_dyu_tsw_zul_fre_aeg_ven_amh_tig_pan_jav_igb_hau_sod_hin_bos_ind_geo	0.167045336894914	0.403546707686019	0.687472436832931
713	yor_fin_hau_arw_ben_dyu_rus_eng_tsw_ses_spa_jpn_swe_tml_ger_tsn_tig_amh_gam_cic_aeg_svk_est_mol_uzb_azi_vie_urd_rom_bat_chh_ita_pan_ind_xho_slo_ctl_bos_lda_swa_lit_hun_mao_wly_nor_qcu_bem_hin_prs_tha_geo_dut_amr_fre_cnt_glc_guj_moo_aze_ven_mly_tur_krd_ukr_tag_afr_knd_sun_zul_scr_anl_mnd_sod_heb_lat_alb_sid_por_pol_akn_bam_owc_igb_ewe_cze_bsq_kor_mcd_dgb_swt_jav_mlt_bul_fbf_grk	-0.326636223092207	-0.75744342782351	0.45069915167026
714	fre_spa_bos_swe_owc_scr_mcd_ukr_qcu_svk_cze_tag_hin_bem_sun_wly_slo_ita_mlt_moo_lit_fbf_tsw_ind_knd_mao_kor_grk_ven_chh_ctl_igb_urd_sod_mly_xho_cic_bul_yor_hau_zul_tur_mol_sid_swt_geo_glc_akn_vie_alb_rom_amr_mnd_arw_por_ses_pol_gam_nor_afr_guj_tml_hun_jpn_aeg_amh_lda_swa_est_eng_dgb_bat_bsq_dut_dyu_fin_tsn_ben_uzb_azi_anl_lat_aze_krd_tha_cnt_pan_ger_rus_bam_prs_ewe_heb_jav_tig	-0.372254076530257	-0.884813888097187	0.378538941502326
715	dgb_aeg_cze_mnd_yor_mcd_jav_gam_kor_mlt_tag_tsw_sun_xho_ger_alb_slo_mao_tur_afr_sod_prs_hun_aze_swa_rom_lit_guj_qcu_lda_ctl_sid_dut_fre_est_vie_jpn_tha_azi_scr_arw_uzb_mol_moo_bsq_dyu_zul_geo_bem_ven_lat_ita_cic_fin_fbf_hau_bul_bam_bat_tig_chh_grk_heb_glc_pol_urd_ind_pan_ewe_por_swt_ben_owc_amr_wly_rus_eng_amh_igb_krd_cnt_knd_anl_svk_ses_swe_nor_spa_mly_tsn_akn_bos_tml_ukr_hin	-0.988200841746875	-2.32484991271786	0.0222559716983353
716	glc_fin_mnd_qcu_sid_fre_hun_tur_ukr_igb_mao_owc_lit_tml_amh_hin_aeg_afr_zul_pan_scr_tig_uzb_arw_por_spa_ctl_eng_ger_swe_kor_sod_tha_anl_bem_dgb_tsw_hau_cnt_urd_lda_ind_geo_bul_swa_xho_yor_mly_ben_est_prs_fbf_gam_ewe_wly_ven_guj_bat_cic_jpn_azi_cze_alb_lat_rom_dut_bos_ita_svk_bsq_pol_knd_sun_chh_mcd_moo_aze_heb_rus_ses_slo_tsn_krd_bam_grk_dyu_vie_nor_akn_jav_mol_amr_mlt_swt_tag	0.076301774325491	0.176015174099787	0.860664727818068
717	spa_mly_lat_anl_pol_rus_ukr_vie_tag_lda_nor_mnd_tur_bem_xho_ses_bul_jav_akn_prs_mlt_slo_swa_bat_ctl_dut_bam_zul_sid_yor_rom_wly_bos_dyu_chh_tha_lit_gam_fre_cic_tml_mcd_ben_cnt_swt_geo_ven_azi_sun_moo_uzb_ind_amh_bsq_kor_tig_ewe_tsw_aze_svk_afr_knd_amr_qcu_pan_glc_arw_guj_cze_hin_eng_hau_aeg_ita_sod_mao_heb_scr_tsn_urd_jpn_est_krd_ger_por_dgb_igb_mol_grk_owc_alb_swe_hun_fbf_fin	NA	NA	NA
718	mly_vie_azi_ben_grk_akn_mcd_lat_hun_sid_kor_dut_prs_tha_arw_sod_uzb_ita_spa_eng_anl_fbf_sun_ses_tml_rom_glc_alb_tig_est_jav_bat_tsw_ukr_swt_fin_hin_hau_wly_aeg_mnd_rus_mao_tag_moo_qcu_bul_guj_tur_zul_yor_ind_xho_lda_bos_ewe_owc_knd_mlt_svk_chh_lit_por_cnt_urd_amh_heb_slo_pol_swe_swa_aze_pan_gam_jpn_afr_krd_ger_bam_dyu_dgb_igb_ven_ctl_mol_nor_tsn_scr_bem_bsq_geo_cze_cic_amr_fre	0.759942337380231	1.73776684117447	0.0855620703093716
719	bam_amh_prs_afr_lit_vie_ukr_bat_mcd_xho_jpn_mnd_guj_slo_geo_ven_tha_bos_bul_tag_rom_mao_pan_tsw_fin_ita_anl_ben_dyu_tml_knd_chh_hau_glc_sun_jav_rus_sid_ger_bsq_moo_nor_uzb_urd_hin_aze_mly_cze_ses_eng_por_fre_yor_azi_tig_ewe_ind_arw_lat_wly_akn_dut_owc_qcu_pol_gam_zul_ctl_aeg_cic_est_mlt_amr_heb_alb_bem_swa_dgb_swt_igb_tur_lda_hun_cnt_mol_swe_fbf_kor_scr_spa_sod_tsn_svk_krd_grk	-0.0916542974680677	-0.207763045731741	0.835868280266025
720	bsq_tig_ger_igb_alb_bos_lda_knd_ita_mao_aeg_fin_sun_jpn_bem_tur_bat_vie_amr_slo_ind_nor_sod_prs_pol_ukr_fbf_mly_amh_akn_mlt_arw_afr_pan_ses_qcu_heb_ben_wly_gam_fre_chh_tml_est_bam_urd_cnt_swa_kor_guj_eng_ctl_krd_aze_moo_rus_bul_hau_xho_uzb_swe_tha_cze_hin_ven_mnd_lat_owc_cic_yor_hun_glc_mcd_dyu_zul_geo_dgb_svk_ewe_azi_grk_lit_scr_mol_anl_tag_tsw_jav_tsn_rom_sid_swt_spa_por_dut	0.605774590970535	1.6284099121415	0.106821116886894
721	ctl_grk_amr_zul_hau_hun_guj_mol_xho_swt_bul_heb_azi_lit_spa_anl_est_dyu_pol_ukr_akn_lat_swe_sod_prs_ita_tig_yor_chh_hin_alb_scr_ewe_jpn_aze_amh_geo_tml_ind_ger_ben_pan_arw_wly_bat_mly_vie_cze_ven_lda_moo_rus_igb_dgb_afr_bos_swa_tag_sid_tur_urd_tsw_kor_fin_slo_jav_svk_glc_owc_tsn_tha_cic_por_qcu_fbf_fre_mao_rom_ses_mcd_knd_bsq_bam_krd_bem_mlt_gam_uzb_eng_dut_sun_nor_aeg_cnt_mnd	NA	NA	NA
722	swe_xho_ita_grk_arw_bam_sun_bos_por_qcu_sid_moo_slo_pan_afr_tig_vie_swt_jpn_ewe_pol_lda_mcd_fbf_anl_urd_scr_bul_rus_aeg_fin_est_amr_fre_guj_igb_mnd_krd_mly_ben_ukr_tml_mol_hin_cnt_tha_sod_heb_ger_ind_prs_svk_tsn_ven_lat_azi_yor_mlt_eng_cze_nor_tur_bat_wly_dyu_knd_uzb_amh_ctl_chh_zul_glc_lit_akn_jav_bem_hun_swa_geo_bsq_tag_cic_owc_dgb_ses_dut_spa_tsw_aze_mao_alb_kor_rom_hau_gam	0.122831332939639	0.294830137904082	0.768780787632128
723	sod_hin_tsn_fbf_mcd_anl_urd_knd_owc_dut_bam_mly_bem_lit_cnt_jpn_ind_moo_hun_qcu_eng_cze_bul_spa_svk_amh_azi_pol_kor_sun_fin_pan_swe_tag_akn_glc_mnd_ven_dgb_swt_rus_arw_chh_rom_jav_amr_slo_uzb_igb_est_swa_alb_nor_krd_lat_sid_hau_guj_tml_ukr_mao_ses_ctl_xho_tig_wly_scr_por_dyu_ewe_lda_mlt_grk_tsw_gam_bos_zul_afr_prs_aze_ben_heb_ita_aeg_mol_geo_bat_vie_tha_cic_fre_bsq_ger_tur_yor	-0.415729273748257	-0.953697467564592	0.34270909167964
724	jpn_aze_bam_xho_igb_guj_hin_scr_tha_hun_tag_moo_mol_glc_tsn_nor_swt_bul_mcd_ctl_sid_sun_mao_dyu_ukr_amh_knd_fre_yor_est_gam_por_bsq_swa_tsw_afr_tig_cnt_ben_mlt_zul_tur_slo_amr_azi_jav_sod_fbf_lit_ses_pol_spa_chh_owc_svk_alb_ven_bat_bos_heb_fin_prs_urd_anl_geo_mly_hau_kor_ita_lda_eng_dgb_ger_lat_arw_krd_ind_ewe_grk_rus_mnd_dut_pan_rom_tml_aeg_qcu_akn_vie_uzb_swe_bem_cze_wly_cic	-0.362710048163347	-0.878032876429726	0.382188648312417
725	swt_hau_heb_akn_ben_kor_fin_owc_lat_rom_por_tsn_ses_bos_jav_geo_hun_fre_bat_slo_eng_nor_alb_dyu_vie_azi_mao_sod_aeg_spa_lda_jpn_scr_yor_uzb_moo_igb_bsq_glc_grk_bem_dgb_qcu_gam_aze_cze_tig_pan_prs_anl_ewe_krd_pol_mnd_sun_est_lit_cnt_urd_tag_fbf_amh_arw_ukr_mly_afr_tsw_amr_knd_swa_sid_mcd_dut_ctl_mol_rus_guj_svk_ita_swe_cic_tha_zul_ind_wly_hin_xho_bam_mlt_ven_tur_bul_ger_tml_chh	0.237673891718331	0.543907915631274	0.587806427760132
726	cze_tml_zul_ven_ben_sod_nor_tsn_vie_mol_arw_tag_guj_fin_swt_tur_urd_yor_amh_spa_ger_akn_bat_swe_xho_scr_hau_sun_lat_heb_slo_swa_cic_por_rus_knd_ind_aze_pan_bam_kor_fre_mnd_wly_lit_dut_chh_ses_tsw_moo_jav_grk_est_prs_gam_mcd_cnt_sid_anl_tig_igb_fbf_eng_pol_jpn_geo_aeg_bos_uzb_svk_azi_tha_amr_lda_mao_ita_dyu_bul_owc_hin_afr_rom_bem_ctl_ewe_dgb_krd_glc_alb_ukr_mlt_mly_qcu_hun_bsq	0.222237923823259	0.569583252305219	0.570333656881804
727	cze_tig_moo_bul_swa_jav_por_jpn_mlt_urd_bem_ewe_mol_fbf_bam_afr_ukr_ctl_tsn_aze_arw_zul_heb_ita_mcd_geo_tur_tsw_fin_mnd_ger_scr_igb_prs_lda_owc_hun_knd_tag_svk_swe_tml_chh_anl_pan_ses_dut_gam_rus_vie_sun_ind_kor_est_krd_azi_fre_lat_alb_dgb_mly_aeg_lit_qcu_xho_bos_amr_bsq_slo_tha_hau_uzb_ben_akn_sid_yor_amh_nor_sod_cnt_rom_bat_grk_spa_dyu_wly_cic_mao_swt_pol_glc_hin_eng_ven_guj	NA	NA	NA
728	azi_owc_anl_swe_tml_ita_mcd_vie_geo_jpn_nor_hin_ven_dut_aze_grk_urd_cze_ses_ewe_afr_slo_ctl_hau_sod_bat_dyu_mao_fbf_heb_fin_wly_yor_bam_mly_ben_swa_ind_alb_mnd_bem_amh_qcu_fre_spa_gam_rom_amr_tag_guj_zul_prs_lat_knd_tig_uzb_igb_por_akn_cnt_hun_tur_dgb_chh_mol_ger_svk_scr_moo_bos_swt_aeg_xho_cic_eng_lda_rus_tsn_tsw_jav_bul_kor_tha_pol_lit_est_glc_ukr_sun_sid_arw_krd_mlt_bsq_pan	-0.448176807689	-1.16384315755453	0.24746477462461
729	scr_arw_tag_gam_bem_ger_tig_lat_anl_slo_amh_fre_ewe_chh_rom_pan_bul_moo_spa_dyu_nor_azi_mol_ben_dgb_mnd_hun_geo_uzb_aeg_jpn_fbf_amr_swe_svk_swa_prs_guj_aze_lit_por_bos_qcu_tsn_sid_tur_mly_pol_tha_ind_cic_bam_hin_owc_vie_bat_lda_afr_mao_zul_dut_tml_swt_akn_igb_ita_ctl_eng_yor_mlt_kor_xho_sun_ukr_urd_krd_grk_est_knd_jav_hau_tsw_fin_sod_wly_cze_ven_rus_cnt_alb_heb_ses_bsq_mcd_glc	-0.0575503283709414	-0.13417577658896	0.89355352265676
730	wly_bem_chh_tig_aeg_geo_tml_cze_ctl_swe_sun_por_ukr_moo_lat_tsw_hau_fin_slo_mol_eng_tur_knd_prs_anl_lda_heb_dgb_rus_dyu_qcu_urd_amh_krd_mao_sod_pol_guj_rom_bsq_ben_bat_afr_mcd_akn_mly_bam_nor_est_fbf_kor_glc_tha_jpn_amr_mlt_jav_dut_vie_alb_aze_ven_arw_ita_bos_hin_yor_cic_ses_swt_owc_spa_ewe_xho_grk_gam_bul_ger_cnt_sid_fre_lit_ind_azi_tsn_tag_scr_igb_swa_hun_mnd_svk_pan_uzb_zul	0.134830906765988	0.333531384341262	0.739484033750348
731	ukr_vie_chh_geo_svk_yor_mao_bat_urd_azi_slo_grk_lda_sid_por_jav_kor_mly_fbf_nor_eng_ita_aze_tha_tur_ind_ger_tml_mnd_bos_est_aeg_mcd_bam_sod_pan_hau_glc_krd_afr_tsn_cze_arw_ses_sun_scr_zul_ven_mol_knd_bsq_tig_alb_xho_rom_anl_pol_heb_qcu_bul_rus_dut_ben_swe_moo_gam_jpn_lat_cic_owc_hun_igb_amr_hin_cnt_tsw_guj_amh_swa_swt_fre_mlt_fin_ewe_dgb_tag_bem_dyu_uzb_ctl_lit_wly_prs_spa_akn	0.489525777014124	1.18084527723744	0.240675384910772
732	xho_ses_lat_tsw_hun_ben_aeg_sod_ita_est_chh_azi_tsn_cic_krd_geo_ind_prs_aze_tag_alb_spa_jav_kor_swe_grk_ukr_igb_anl_vie_tml_bam_mlt_tig_wly_rus_bos_zul_swt_moo_bsq_sid_afr_jpn_knd_bat_amh_tha_bem_cnt_fbf_uzb_hin_fin_slo_scr_pol_pan_lit_nor_svk_bul_swa_gam_mao_arw_fre_amr_dut_guj_por_tur_rom_lda_mol_eng_ger_glc_yor_mnd_dgb_mcd_ven_mly_dyu_sun_cze_qcu_ewe_owc_akn_hau_ctl_urd_heb	0.34456028597755	0.89800343934466	0.371502706811637
733	aze_alb_grk_bem_swt_owc_pan_sid_bat_cze_fre_glc_jav_tsn_wly_ind_bul_fbf_bsq_bam_tig_rom_guj_lda_igb_knd_uzb_tag_yor_eng_krd_aeg_geo_mnd_mcd_rus_qcu_urd_arw_ben_scr_ven_svk_jpn_akn_ses_slo_dut_swa_amh_azi_pol_ukr_tha_tml_cnt_mol_sod_ewe_cic_mlt_por_ctl_nor_dgb_tur_prs_vie_tsw_swe_anl_fin_lat_ger_mao_bos_sun_spa_xho_est_ita_moo_hun_kor_afr_chh_lit_zul_heb_mly_gam_hin_amr_dyu_hau	-0.44789192571909	-1.00976490327066	0.315227935970487
734	owc_guj_sid_sod_sun_uzb_lit_spa_gam_pol_arw_tig_urd_aeg_afr_ven_bem_mcd_slo_mao_eng_vie_rus_mol_geo_mlt_bos_pan_ses_amh_kor_dgb_mly_ita_jpn_ewe_grk_bsq_cze_nor_tsw_alb_hun_ger_fbf_tag_ukr_zul_tur_ctl_chh_lat_svk_jav_yor_aze_anl_cnt_azi_wly_ind_prs_xho_fre_bul_bam_rom_mnd_moo_swt_tha_swe_dut_heb_igb_bat_knd_por_amr_tsn_lda_glc_fin_qcu_tml_scr_dyu_akn_hau_cic_swa_ben_hin_krd_est	0.0928117945909547	0.218569507130154	0.827464333471303
735	grk_aeg_dut_mao_swa_tur_bos_swt_tha_wly_dyu_ukr_chh_hau_kor_uzb_fre_anl_xho_krd_zul_ger_ita_glc_ses_lit_lat_tsn_urd_arw_afr_dgb_owc_spa_mcd_gam_amr_bat_fbf_hun_tag_geo_eng_aze_sun_mlt_azi_por_moo_rus_qcu_bam_heb_prs_tsw_mol_est_tml_cic_ewe_sid_jpn_swe_guj_knd_rom_ben_bsq_ven_mnd_sod_amh_alb_jav_hin_ind_pol_fin_bul_yor_akn_tig_mly_pan_slo_lda_vie_cze_nor_cnt_svk_scr_bem_ctl_igb	0.211895535179308	0.541027445349334	0.589782262483207
736	cze_gam_igb_urd_bul_bos_heb_dut_prs_ita_rus_lda_anl_dyu_rom_zul_tsw_svk_mlt_hin_yor_pan_alb_sod_azi_uzb_ven_pol_sid_slo_mol_mly_ses_krd_tur_lat_hun_ctl_lit_amh_tha_geo_xho_fbf_moo_hau_tml_swt_bam_eng_mcd_cic_ewe_ukr_mao_aze_qcu_dgb_ger_spa_swa_arw_owc_mnd_aeg_cnt_est_bem_nor_wly_fre_bsq_glc_jpn_tsn_ben_guj_grk_ind_tig_tag_sun_kor_swe_scr_vie_bat_amr_jav_por_knd_afr_akn_chh_fin	-0.211737770489556	-0.512601672214498	0.609445337056868
737	fin_tag_wly_mnd_krd_fbf_bam_dgb_pol_heb_vie_amh_anl_cze_por_aeg_akn_swt_yor_ben_gam_sod_mol_glc_hau_hun_tml_ven_geo_afr_slo_ind_ita_bsq_mlt_ger_tig_mao_mcd_pan_scr_moo_bul_grk_guj_ctl_bem_uzb_amr_knd_jav_urd_rom_qcu_ukr_igb_tsn_lit_svk_kor_zul_cic_ewe_owc_sid_tsw_dut_eng_bos_sun_cnt_azi_lat_bat_dyu_aze_swe_mly_fre_rus_nor_est_xho_hin_tha_prs_spa_arw_lda_swa_ses_jpn_chh_alb_tur	0.268675698783481	0.694365416040663	0.489184062887537
738	tml_fre_dgb_mnd_bat_spa_fin_owc_tsw_bsq_aze_ewe_mlt_mly_bul_sun_hun_ukr_dut_por_kor_moo_mcd_ger_swe_ses_ven_scr_mol_swa_ctl_rus_aeg_est_xho_mao_cze_eng_rom_lda_sid_slo_hau_svk_amr_swt_hin_cnt_amh_qcu_fbf_bos_lit_tsn_jpn_tig_heb_tur_ind_zul_prs_pan_azi_tag_arw_uzb_grk_chh_pol_jav_anl_gam_afr_ita_nor_geo_akn_ben_sod_cic_wly_tha_bam_guj_bem_alb_yor_igb_vie_glc_krd_urd_lat_knd_dyu	0.312523940435466	0.701297536252731	0.484868512704787
739	hin_ewe_arw_eng_gam_mly_sun_bat_bos_qcu_alb_bul_swt_tsw_aze_dyu_cic_fbf_jav_chh_tig_yor_rom_tur_bem_aeg_tsn_knd_ukr_cnt_akn_mao_xho_ita_glc_bam_bsq_hau_fin_sod_hun_vie_mol_ind_prs_cze_ctl_rus_pan_mcd_lda_swa_krd_pol_kor_lat_igb_ven_moo_jpn_ses_amh_swe_por_dgb_urd_fre_guj_heb_sid_anl_azi_owc_uzb_grk_tha_est_ger_scr_tag_dut_amr_spa_tml_mlt_wly_mnd_lit_svk_afr_geo_ben_slo_zul_nor	0.404192738058231	1.0310965102417	0.305169636449762
740	gam_ger_sod_tha_knd_geo_ctl_dgb_mao_rus_lat_tsw_alb_kor_dyu_azi_anl_ses_tig_hau_ind_ita_est_prs_bam_uzb_rom_hin_yor_ewe_lit_mly_dut_heb_arw_slo_swa_tsn_ukr_bat_tur_guj_pol_mnd_tml_xho_fbf_por_glc_aeg_hun_ben_bem_qcu_swe_vie_zul_bos_cze_bul_krd_mol_fre_scr_sun_spa_chh_ven_svk_amh_eng_bsq_mcd_pan_amr_sid_nor_akn_jpn_mlt_cnt_lda_swt_cic_owc_wly_aze_fin_grk_afr_moo_urd_igb_jav_tag	0.201225016629312	0.474110063837282	0.636532670634453
741	ctl_ven_tur_lda_kor_est_azi_qcu_mly_amr_bam_jpn_tag_por_guj_moo_grk_aeg_knd_cnt_tsw_owc_bat_eng_mlt_prs_rus_arw_mnd_mcd_fre_slo_akn_scr_amh_xho_swt_sid_cic_ses_ben_nor_krd_heb_tha_pan_zul_sod_sun_afr_svk_igb_uzb_hau_lat_swe_mol_aze_dgb_glc_tig_lit_yor_bos_ger_swa_ind_urd_vie_ukr_chh_tml_dut_hun_jav_spa_rom_fbf_wly_anl_alb_tsn_bul_dyu_fin_cze_bem_bsq_hin_ita_geo_gam_ewe_pol_mao	0.501149396929885	1.46537118990015	0.146192430112455
742	ses_owc_lat_swa_spa_bul_bat_pan_sod_ind_mcd_uzb_knd_fbf_afr_gam_ukr_lit_grk_swe_bsq_bam_vie_slo_jav_jpn_aeg_guj_bos_pol_tur_tha_bem_heb_dgb_fre_rus_tml_hau_mol_igb_mlt_rom_ven_tsw_por_chh_fin_mly_geo_anl_tag_aze_dyu_glc_sun_swt_tig_azi_moo_ger_lda_nor_arw_hun_cic_cze_qcu_zul_eng_krd_amr_mnd_cnt_urd_dut_svk_scr_tsn_kor_ctl_sid_mao_ita_prs_akn_ewe_ben_amh_hin_yor_xho_wly_alb_est	0.210577844166379	0.464754007605774	0.643193908252856
743	owc_dgb_cnt_bem_sid_fre_azi_bam_bul_wly_ger_rom_swa_glc_hin_lat_tsn_ctl_yor_amr_heb_aeg_ukr_vie_cic_amh_sun_tha_geo_akn_ses_mao_mcd_ben_tml_dyu_ewe_tur_jav_rus_alb_swe_sod_kor_fbf_igb_urd_grk_ven_svk_qcu_cze_afr_bos_por_hau_prs_nor_tig_ind_scr_pan_spa_pol_arw_est_mol_aze_eng_lit_xho_uzb_mly_slo_gam_jpn_krd_bat_ita_chh_fin_tag_mlt_swt_lda_hun_tsw_bsq_knd_mnd_dut_anl_guj_moo_zul	NA	NA	NA
744	mnd_mol_sid_bam_tsw_xho_sun_swe_cic_ind_ukr_tur_fin_rom_sod_mcd_ewe_lit_anl_grk_moo_hin_scr_alb_yor_arw_fbf_por_fre_cnt_glc_dgb_slo_akn_bem_knd_uzb_ses_guj_aze_eng_ctl_cze_est_qcu_ita_tag_svk_igb_bos_jav_amr_gam_heb_ben_afr_zul_tha_wly_bat_swt_spa_bsq_lda_amh_tig_geo_lat_chh_pol_rus_mly_aeg_pan_vie_ger_tsn_bul_dyu_mao_azi_tml_ven_owc_urd_kor_swa_prs_krd_mlt_hun_dut_jpn_hau_nor	0.275497035530426	0.678179793570517	0.499341658076818
745	akn_ind_mcd_wly_tur_rom_qcu_grk_pol_pan_vie_alb_anl_fbf_cic_tml_nor_glc_por_mly_slo_zul_dyu_mlt_tsn_fre_lat_chh_ita_moo_spa_cze_jav_yor_amh_mnd_ger_sun_bem_afr_mao_ses_geo_lit_azi_jpn_kor_aeg_hau_mol_lda_bos_dgb_hun_prs_sod_xho_ven_dut_eng_aze_bam_heb_swt_est_tsw_bul_scr_swa_svk_guj_sid_knd_urd_arw_ewe_ctl_tig_ukr_amr_rus_tag_bsq_bat_owc_krd_tha_ben_uzb_swe_cnt_fin_hin_gam_igb	-0.0500812141970687	-0.116025997408316	0.907882110379305
746	hau_kor_urd_pol_tsn_wly_krd_gam_zul_ewe_mnd_xho_mlt_dyu_tig_cnt_bul_glc_anl_arw_grk_knd_fre_tha_mol_mao_swt_est_sod_ger_tml_nor_dgb_sun_bam_yor_por_uzb_bos_mly_geo_amr_aeg_vie_ita_moo_swe_cze_ven_afr_igb_cic_lat_azi_fbf_rus_mcd_eng_jpn_tag_spa_pan_hin_akn_qcu_ses_slo_scr_dut_ben_lda_alb_heb_jav_owc_prs_lit_amh_chh_hun_fin_rom_swa_ctl_ukr_bsq_svk_tsw_tur_ind_sid_bat_bem_aze_guj	0.0156172829353235	0.0378202050925234	0.969912100544543
747	guj_uzb_kor_tml_mly_heb_owc_bat_amr_azi_swe_tag_zul_bam_gam_rus_tsn_mcd_geo_afr_mao_bem_ses_tur_por_hin_bul_krd_svk_swt_sun_fin_alb_dgb_lit_aze_ukr_xho_lat_grk_dyu_lda_yor_ctl_mlt_igb_sod_est_arw_eng_cic_qcu_mol_bos_ind_hun_tsw_ben_amh_ewe_hau_prs_akn_dut_slo_ger_knd_bsq_jpn_ita_pan_chh_moo_scr_vie_anl_swa_fre_jav_tha_pol_glc_nor_cnt_fbf_sid_ven_urd_cze_tig_mnd_spa_wly_rom_aeg	NA	NA	NA
748	glc_ewe_azi_est_bul_kor_ita_fre_moo_guj_bam_yor_afr_xho_lit_tsw_mol_swe_tur_knd_mcd_tsn_urd_alb_mao_svk_igb_swt_bem_grk_bat_slo_lda_qcu_arw_ses_ven_aeg_sun_sod_ukr_mnd_pan_bos_ger_cnt_lat_cic_amh_fbf_bsq_chh_vie_geo_tig_krd_rom_ctl_mlt_nor_amr_hau_pol_rus_tml_anl_uzb_jpn_spa_scr_dut_zul_mly_aze_gam_akn_sid_swa_heb_prs_dyu_ben_eng_jav_cze_ind_hun_dgb_tag_owc_tha_fin_hin_por_wly	-0.0615319950098805	-0.153399155053842	0.878415872097879
749	bsq_ses_est_gam_chh_cic_xho_sun_dgb_bam_svk_prs_ctl_fin_eng_bem_moo_hin_aze_tsw_rom_akn_alb_guj_glc_igb_tig_swt_bat_dut_kor_tsn_anl_slo_hau_amr_mol_heb_tur_ind_mly_cze_sod_tag_por_wly_lat_aeg_qcu_scr_rus_bul_ukr_ita_owc_mlt_hun_ger_mcd_arw_pol_fre_bos_swa_grk_dyu_cnt_ven_mnd_zul_azi_krd_yor_swe_knd_jpn_jav_afr_ewe_tha_amh_nor_urd_tml_vie_sid_spa_geo_lda_fbf_mao_pan_ben_uzb_lit	-0.164834236562847	-0.429247918778915	0.668735592515812
750	mcd_ven_swa_est_geo_mao_sod_wly_aze_dut_rus_afr_xho_azi_urd_kor_ctl_uzb_dyu_glc_sun_arw_chh_tag_vie_ukr_ger_tha_nor_amr_gam_sid_tur_bos_hau_tig_slo_jav_fbf_swe_bam_tsw_cze_alb_rom_mlt_qcu_bem_jpn_cnt_tsn_ita_aeg_krd_pan_heb_igb_lda_fin_mly_owc_ind_moo_ewe_eng_svk_por_zul_cic_knd_scr_tml_prs_spa_mnd_fre_yor_pol_hin_akn_lit_ben_guj_grk_ses_bsq_swt_hun_anl_bul_mol_dgb_bat_amh_lat	0.767426891094987	1.87986695361549	0.0632566536463041
751	ewe_hau_prs_por_pol_swe_slo_tur_cze_igb_guj_bsq_vie_azi_tha_knd_xho_fin_fre_ita_ukr_spa_swa_gam_mnd_bul_urd_lat_chh_rus_mlt_sid_anl_amh_fbf_ben_aeg_rom_akn_pan_alb_cnt_tml_dyu_lda_tsw_kor_afr_bos_arw_swt_svk_eng_mly_est_dut_ger_amr_cic_heb_mao_hin_qcu_bem_jpn_geo_dgb_tig_yor_ctl_owc_nor_ven_tsn_moo_jav_scr_wly_sod_hun_uzb_zul_krd_bat_bam_grk_sun_glc_ses_ind_tag_aze_lit_mol_mcd	-0.260114659184598	-0.675848198792274	0.500814219906223
752	bos_grk_hin_lat_guj_pol_est_ven_hau_knd_fin_ctl_cic_dgb_ses_svk_ger_anl_mlt_heb_arw_slo_sun_tha_bul_rus_sod_dut_mly_kor_qcu_ben_gam_lda_cnt_swt_sid_tag_fre_igb_fbf_bat_ita_rom_spa_azi_swa_xho_jav_aeg_mnd_jpn_ewe_swe_bem_mcd_tur_por_owc_bam_uzb_nor_tml_chh_tsw_alb_lit_zul_tsn_vie_pan_yor_amh_amr_urd_mao_cze_dyu_ukr_bsq_scr_akn_wly_hun_moo_eng_afr_krd_glc_ind_tig_prs_geo_mol_aze	NA	NA	NA
753	qcu_spa_akn_vie_wly_mlt_tha_tml_pan_lat_guj_por_xho_prs_tsw_jav_sun_alb_slo_chh_sod_krd_ukr_scr_cic_heb_pol_svk_lit_ewe_afr_ita_uzb_tsn_est_ger_geo_moo_bos_hun_bsq_mcd_dyu_hin_igb_bul_cze_swt_tag_sid_bat_owc_knd_fre_gam_mly_ses_zul_cnt_rus_ben_dut_amh_tur_aze_mnd_fbf_ind_azi_amr_kor_grk_yor_swa_lda_mao_urd_ven_aeg_arw_anl_jpn_hau_bem_mol_eng_bam_rom_tig_ctl_glc_swe_fin_nor_dgb	-0.812427356039353	-2.11461311294124	0.0371376332888862
754	fre_ger_pan_svk_fbf_est_dyu_afr_lit_bos_fin_swe_mao_scr_tha_alb_mol_glc_bam_jpn_knd_uzb_wly_anl_krd_xho_amh_ita_hun_pol_rom_swa_mnd_tig_moo_aeg_cic_hau_tur_azi_igb_bem_eng_kor_mcd_tsw_jav_lda_sun_hin_ewe_chh_arw_mly_tml_swt_heb_sod_rus_tag_qcu_tsn_geo_akn_sid_guj_nor_bul_bat_ses_grk_mlt_vie_lat_ben_zul_gam_urd_yor_spa_ctl_dgb_por_aze_ven_cze_amr_dut_ukr_owc_slo_cnt_bsq_prs_ind	0.788007932479965	1.86043449287301	0.0659841756751115
755	fre_urd_alb_mnd_ita_ses_ewe_vie_geo_jav_fin_jpn_cic_grk_sid_bos_hau_dyu_bsq_zul_gam_lda_kor_moo_eng_bul_ind_pan_dgb_prs_pol_spa_knd_lit_rus_igb_tsw_azi_mlt_svk_yor_akn_nor_ben_mol_hin_arw_afr_mao_swt_krd_hun_scr_amr_aze_tig_tml_est_slo_rom_swa_owc_amh_sod_aeg_mcd_ven_glc_tha_ger_fbf_swe_cnt_ctl_anl_lat_heb_xho_sun_por_bem_tur_chh_wly_uzb_qcu_ukr_cze_mly_guj_bam_tag_dut_bat_tsn	-0.0837086759890989	-0.203858780735875	0.83890928368625
756	tha_grk_yor_lat_hun_mly_dgb_hau_ita_mol_rom_fbf_vie_prs_swe_akn_mnd_fin_bul_scr_ewe_urd_tml_swa_swt_bos_bam_jpn_lit_amh_por_sid_xho_ctl_owc_est_tur_pan_anl_ven_pol_mcd_moo_kor_zul_cnt_guj_ger_cic_jav_chh_eng_afr_bat_alb_slo_hin_wly_aeg_ind_ben_bem_nor_glc_sod_krd_uzb_tsn_spa_gam_fre_cze_geo_amr_lda_ses_sun_mlt_arw_aze_dut_tsw_qcu_rus_ukr_heb_azi_tag_dyu_svk_bsq_igb_tig_mao_knd	-0.827873090117567	-1.95505791639111	0.053578712168441
757	xho_guj_pan_tml_tig_cnt_bsq_ven_por_sid_rus_uzb_jav_ses_sod_igb_anl_amr_jpn_tha_fin_scr_bam_mao_wly_hun_ger_tag_fre_tur_afr_dgb_pol_bem_sun_ben_mnd_lat_hau_knd_chh_owc_heb_ctl_dut_prs_aeg_ita_azi_bul_mlt_swe_krd_arw_akn_eng_lda_qcu_swa_ind_spa_zul_mol_amh_cic_ewe_rom_ukr_gam_hin_grk_lit_svk_dyu_glc_fbf_bos_kor_yor_mly_swt_mcd_aze_geo_urd_slo_nor_cze_bat_tsn_est_tsw_vie_alb_moo	NA	NA	NA
758	tsw_amr_fbf_aeg_hau_owc_dgb_xho_vie_tig_ctl_bat_bos_tha_afr_bul_gam_ses_lda_akn_urd_moo_mlt_svk_eng_swa_prs_mnd_pan_lat_igb_lit_spa_cze_yor_uzb_glc_bem_mcd_scr_fre_arw_jav_heb_krd_tag_ind_guj_cnt_mao_ewe_ger_fin_wly_dut_nor_swt_ven_azi_tur_sun_grk_hun_dyu_pol_mol_sid_cic_qcu_slo_tml_bam_alb_jpn_zul_chh_tsn_mly_ben_por_rus_bsq_kor_rom_geo_aze_est_ita_knd_hin_swe_ukr_sod_anl_amh	0.340248542299872	0.891129788773777	0.375159250961963
759	urd_swt_scr_owc_aze_ctl_mcd_fre_lat_pan_mol_ven_guj_bam_bsq_tml_xho_tsn_bat_cze_est_dut_moo_hau_tig_ben_zul_amh_lda_amr_aeg_prs_sod_tag_mnd_dgb_kor_tur_gam_knd_lit_alb_pol_rom_anl_svk_bem_rus_ewe_geo_mao_sid_bul_nor_vie_ses_mlt_mly_akn_uzb_por_hun_azi_yor_igb_chh_ukr_dyu_ita_krd_ind_spa_cnt_hin_ger_grk_glc_eng_tsw_swe_sun_tha_slo_fbf_jpn_qcu_arw_bos_fin_cic_swa_jav_heb_wly_afr	-0.030561307794002	-0.0677122237522532	0.946160084057954
760	wly_heb_ita_swt_mnd_fbf_xho_bem_glc_tsn_tur_dgb_sid_uzb_knd_tig_bos_mol_tml_scr_svk_mcd_ctl_amh_sod_jav_ind_aeg_cze_ger_tsw_kor_rus_tha_anl_tag_lda_aze_mlt_mly_sun_cnt_spa_slo_akn_ukr_urd_bsq_krd_hin_zul_pol_eng_ben_grk_geo_hun_nor_swe_jpn_qcu_lat_bul_azi_por_amr_vie_lit_owc_bam_pan_ses_chh_ewe_est_yor_guj_dyu_rom_arw_alb_hau_bat_fin_fre_dut_ven_afr_gam_swa_igb_mao_prs_cic_moo	NA	NA	NA
761	tsn_swt_owc_bam_mlt_glc_fin_yor_azi_pol_sid_mol_dyu_ven_slo_knd_fre_mao_uzb_lda_sod_wly_chh_sun_scr_alb_ctl_akn_bos_cnt_mnd_ses_urd_ben_tha_tag_amr_mly_kor_cic_rom_afr_tig_dgb_qcu_spa_igb_hun_gam_mcd_bsq_ita_arw_pan_jav_heb_hin_bat_tml_hau_tsw_bem_guj_svk_tur_ger_swe_rus_ukr_fbf_aze_krd_aeg_cze_dut_vie_xho_bul_grk_est_nor_prs_swa_jpn_zul_moo_geo_ind_lit_por_amh_lat_ewe_anl_eng	-0.100611639323076	-0.234053681583904	0.815457778312014
762	heb_geo_urd_igb_bul_fbf_mnd_prs_azi_bos_amh_guj_chh_mcd_tha_lat_glc_ben_wly_moo_pol_mlt_gam_jav_qcu_rus_pan_sod_arw_bat_ewe_mol_ind_est_tsn_owc_ses_hau_lda_fre_por_tag_dgb_dut_zul_aeg_mly_hin_kor_bam_akn_nor_xho_sid_alb_swt_vie_eng_dyu_cnt_spa_hun_fin_lit_grk_jpn_yor_svk_afr_tig_tsw_sun_swa_ita_bsq_uzb_tml_aze_ger_scr_anl_amr_cze_ven_knd_slo_swe_krd_ukr_tur_ctl_mao_rom_cic_bem	-0.269627793346834	-0.616773485824626	0.538891128329017
763	ind_kor_bem_dut_aeg_slo_scr_swa_sod_tur_spa_chh_rom_knd_geo_aze_est_vie_owc_arw_jav_gam_yor_mcd_mlt_moo_nor_amh_bam_hin_ewe_tml_glc_ses_uzb_cic_ukr_fin_tag_jpn_wly_fbf_igb_sid_xho_qcu_fre_krd_mol_tsw_tsn_akn_sun_hau_ita_guj_hun_cnt_zul_swe_bat_tig_urd_lda_rus_dgb_mnd_svk_grk_swt_alb_ven_ben_ger_heb_cze_azi_por_bsq_dyu_amr_lit_afr_ctl_eng_mly_mao_pol_pan_lat_tha_bos_bul_prs_anl	-0.139263595920703	-0.355686901409059	0.72288057492351
764	ben_ita_heb_ven_swa_tag_afr_aeg_bam_wly_azi_vie_ind_swe_dgb_sun_tig_mlt_xho_moo_cic_arw_svk_bat_por_gam_jav_uzb_cze_hau_igb_jpn_bul_fre_kor_alb_amh_mcd_prs_krd_bsq_scr_urd_ctl_tsn_aze_glc_qcu_chh_hin_mol_anl_rom_bem_guj_nor_zul_fin_swt_yor_slo_mao_pol_ger_cnt_knd_tur_hun_geo_tsw_ses_amr_lat_mly_tml_akn_pan_est_eng_owc_tha_fbf_ewe_lit_sod_dyu_grk_ukr_mnd_sid_bos_lda_rus_dut_spa	0.323280466116286	0.740417823107173	0.460911739049818
765	guj_wly_rom_lat_qcu_hau_sun_tur_grk_tag_sod_moo_bsq_scr_tsw_glc_nor_amh_fre_heb_yor_dyu_mly_lda_xho_anl_pan_jav_owc_rus_knd_aeg_fbf_tig_amr_ctl_bam_slo_mcd_lit_geo_tsn_por_alb_swt_eng_vie_zul_mnd_bat_cze_uzb_ger_ses_ven_bem_mao_cnt_dut_ewe_prs_mlt_cic_chh_bos_swe_swa_ind_aze_tha_hun_ita_mol_akn_pol_urd_bul_fin_krd_hin_dgb_arw_azi_kor_ukr_igb_est_ben_spa_sid_afr_tml_gam_svk_jpn	0.148960414549732	0.344330166241938	0.731375389117657
766	chh_lit_tig_anl_mao_slo_ind_bos_sun_bem_pan_xho_bul_bam_hin_ven_amr_heb_fin_jav_tag_pol_swe_prs_qcu_ctl_vie_mnd_yor_aze_rom_kor_cnt_aeg_amh_jpn_lda_bat_ukr_cze_hau_dyu_rus_bsq_lat_glc_ben_ewe_cic_knd_spa_tml_ita_igb_swa_est_tsw_tha_dut_gam_fre_arw_fbf_grk_por_krd_zul_nor_sod_tsn_swt_urd_mol_azi_hun_mly_dgb_guj_eng_ger_tur_wly_mlt_moo_uzb_owc_afr_geo_mcd_sid_scr_ses_akn_svk_alb	0.722788818462435	1.71036697881428	0.0905321770020958
767	heb_mcd_tag_tha_cnt_bam_ben_owc_amh_alb_arw_yor_est_ctl_mao_swa_mnd_svk_dut_eng_glc_jav_grk_mly_rus_fin_ind_ger_amr_pan_vie_fbf_hin_aeg_ven_urd_krd_dyu_lat_rom_ita_bos_sun_afr_tur_hun_tsw_lda_aze_tsn_gam_por_pol_swt_slo_bul_ses_mol_akn_swe_qcu_nor_wly_azi_jpn_zul_sid_moo_cze_xho_anl_geo_dgb_knd_ewe_bat_spa_kor_mlt_lit_tig_bsq_cic_ukr_hau_prs_sod_tml_fre_scr_bem_chh_igb_uzb_guj	0.552878311538467	1.29837106243856	0.19737035855229
768	sun_tag_tsn_rus_ger_hin_jpn_pan_bam_svk_urd_heb_krd_jav_bul_knd_wly_spa_bat_igb_dgb_por_nor_uzb_kor_qcu_pol_amr_owc_prs_aeg_bos_grk_scr_cic_mly_afr_glc_swe_bsq_chh_akn_dyu_lda_ben_est_aze_cze_tha_bem_tsw_yor_ita_xho_eng_ctl_vie_mol_ven_ses_dut_sod_amh_moo_tml_hau_swt_anl_lit_azi_arw_mnd_ewe_hun_tig_lat_mcd_sid_tur_cnt_alb_ind_mao_rom_fbf_slo_fre_gam_zul_ukr_swa_mlt_guj_geo_fin	0.408746179760153	0.937727640341507	0.350813318456751
769	pol_ind_alb_azi_hin_bul_cze_fin_akn_hun_por_sun_krd_ben_bam_jav_geo_tsw_nor_swe_bos_scr_ven_swa_tig_tag_fre_arw_est_bsq_tur_fbf_mcd_aze_jpn_glc_ukr_dyu_tha_gam_svk_mly_zul_sid_amh_lat_kor_lda_sod_cic_pan_wly_prs_xho_dut_ses_mol_bem_qcu_yor_eng_ewe_tml_urd_mao_tsn_uzb_ita_dgb_vie_moo_afr_heb_ger_ctl_spa_aeg_slo_grk_igb_rus_hau_cnt_amr_anl_chh_lit_knd_mnd_rom_owc_bat_mlt_swt_guj	-0.227677017831352	-0.519453207768935	0.604678846079838
770	mcd_ger_aeg_prs_owc_mlt_ukr_arw_cic_tha_qcu_tsw_zul_slo_ven_heb_scr_wly_alb_tsn_sun_urd_ben_mao_ind_knd_fre_jav_ewe_xho_por_chh_sid_rus_sod_mly_ctl_swa_dyu_krd_igb_geo_swe_uzb_pan_grk_dgb_tml_afr_bat_akn_gam_cze_eng_nor_hin_bem_lit_dut_swt_fin_amr_guj_vie_fbf_lda_ita_jpn_mnd_spa_aze_amh_kor_tur_tag_moo_svk_bos_tig_hau_bul_pol_hun_mol_glc_lat_bsq_yor_ses_anl_bam_est_azi_cnt_rom	0.196262220672911	0.510657592051457	0.610800884516512
771	owc_hau_bat_yor_ses_por_ind_glc_lda_ven_uzb_rus_cze_amh_sid_xho_aze_cnt_grk_dgb_tag_rom_urd_knd_fre_mlt_slo_tig_ita_krd_vie_akn_lit_dut_kor_alb_hin_fbf_ukr_mcd_tsw_ctl_cic_wly_chh_nor_lat_guj_anl_mol_geo_swe_tml_bam_est_sun_pol_mly_arw_tha_heb_jpn_swa_scr_mao_tsn_igb_gam_zul_ger_mnd_qcu_pan_azi_bul_bem_moo_sod_bsq_bos_swt_hun_jav_ben_dyu_ewe_tur_prs_fin_svk_eng_amr_aeg_afr_spa	0.509092741696492	1.3744220294493	0.172613692163989
772	tig_est_rus_ben_rom_afr_uzb_owc_aeg_amh_hin_aze_fre_akn_heb_azi_mao_cic_por_lit_glc_svk_wly_lat_xho_bul_grk_dut_bam_pan_mly_geo_anl_slo_pol_sid_scr_knd_jpn_alb_ewe_ses_ind_ukr_tml_igb_ita_mnd_swt_ven_fin_nor_bos_eng_zul_hun_urd_prs_hau_bsq_tsw_tag_bat_cnt_cze_yor_sun_tsn_ger_arw_mcd_lda_vie_swe_tha_ctl_gam_mol_qcu_sod_bem_moo_dgb_tur_mlt_swa_chh_krd_guj_kor_amr_fbf_jav_spa_dyu	1.19186879862095	3.14903100631824	0.00220273156539291
773	pan_aze_alb_jpn_ses_rom_hin_ger_hau_vie_bam_glc_tml_dgb_bat_chh_prs_scr_swt_lda_sod_ukr_kor_qcu_swe_sid_tsw_mol_cnt_amr_sun_tsn_mnd_mlt_arw_nor_ita_por_hun_ben_akn_jav_krd_cic_igb_amh_azi_pol_lit_dyu_knd_gam_swa_eng_bsq_rus_heb_ctl_dut_spa_grk_afr_tur_ven_svk_tig_urd_xho_fbf_zul_yor_guj_ewe_uzb_anl_geo_est_slo_ind_tag_bem_fre_aeg_wly_cze_moo_mao_owc_mcd_bul_mly_fin_tha_bos_lat	-0.0546325873183165	-0.131758108698708	0.895460251964164
774	sun_prs_moo_dgb_bem_fin_dyu_pan_ita_bsq_mlt_hun_tml_amh_tig_bul_azi_swa_arw_slo_uzb_ctl_ukr_mol_igb_swt_owc_alb_bos_geo_knd_cic_chh_aze_akn_jpn_est_rus_guj_bam_qcu_zul_bat_nor_ewe_hau_jav_vie_aeg_lit_krd_heb_swe_urd_xho_mcd_tha_pol_mao_tsn_eng_rom_hin_lat_por_scr_lda_tag_svk_sod_fbf_ven_ger_glc_yor_afr_wly_sid_tur_anl_dut_ben_cnt_tsw_spa_grk_cze_kor_mnd_mly_fre_gam_ses_ind_amr	-0.58590515472304	-1.41515161635031	0.160363897752018
775	dut_mlt_guj_scr_kor_ctl_uzb_tig_jpn_ind_swt_mly_swa_mao_tsw_igb_tsn_mol_cic_bat_sod_knd_mnd_jav_yor_dyu_hun_rus_glc_hau_bul_ven_swe_aeg_ger_krd_dgb_urd_alb_bem_fin_amr_bsq_ben_zul_moo_tur_ewe_cnt_prs_fre_slo_bam_sun_cze_gam_arw_por_lat_ukr_bos_geo_afr_ses_tag_akn_pan_pol_hin_chh_wly_lda_anl_vie_qcu_owc_eng_grk_spa_fbf_lit_amh_tha_ita_est_azi_svk_heb_rom_mcd_xho_tml_aze_sid_nor	-0.126160722396072	-0.323179222622995	0.747285059060632
776	ben_tml_ven_cnt_dut_jav_rom_amh_mcd_rus_swt_lda_bam_guj_swa_qcu_nor_mly_geo_lit_tag_ses_tha_arw_urd_sid_azi_swe_hau_yor_hin_knd_bos_xho_fre_grk_gam_akn_bul_amr_sod_glc_svk_chh_aeg_tig_ewe_bat_mao_owc_ind_pol_anl_fin_wly_kor_scr_bem_tsw_tsn_tur_ger_heb_mnd_zul_eng_prs_dgb_mol_alb_vie_krd_fbf_ita_bsq_dyu_pan_aze_cze_uzb_hun_por_cic_sun_mlt_ctl_afr_ukr_est_slo_spa_moo_igb_lat_jpn	0.906805778523044	2.31545978645336	0.0227867114858674
777	bem_owc_fbf_arw_urd_ctl_uzb_lda_pan_mao_gam_tag_amh_wly_eng_sod_qcu_pol_aeg_fre_kor_cze_spa_tsw_dut_tml_tsn_glc_ita_ses_mol_hin_mlt_scr_bam_rom_nor_hau_tur_prs_afr_lit_chh_bos_swe_por_est_ind_zul_geo_ger_moo_aze_guj_sun_heb_ben_cnt_mnd_anl_ukr_tha_rus_svk_xho_bat_yor_krd_mcd_mly_igb_fin_bsq_dyu_swa_amr_cic_swt_tig_lat_alb_sid_dgb_hun_grk_ven_bul_jav_azi_slo_jpn_vie_knd_akn_ewe	0.220776480363892	0.512228616905824	0.609705351681946
778	glc_mao_ven_fin_por_arw_dut_cnt_owc_ben_lat_aze_tag_tsw_ses_mnd_bem_mlt_ger_moo_bsq_akn_krd_tsn_kor_mol_swa_amr_svk_qcu_pan_eng_bat_ind_scr_tig_xho_chh_slo_hun_guj_mly_lit_hin_dyu_azi_vie_spa_ukr_sid_heb_tml_zul_jpn_sun_fbf_afr_sod_ita_lda_ctl_ewe_cze_uzb_tha_urd_cic_bos_wly_yor_aeg_amh_bul_grk_rom_alb_tur_mcd_knd_pol_dgb_bam_est_prs_igb_nor_gam_fre_swe_hau_anl_geo_jav_swt_rus	0.225507870532267	0.520447708248786	0.603988404368165
779	cze_por_akn_tag_geo_ita_mlt_ewe_grk_sun_bat_rus_uzb_dgb_mol_azi_jpn_eng_arw_dyu_xho_sid_sod_knd_ukr_mcd_urd_gam_slo_fre_swa_aeg_vie_nor_ger_spa_bos_hun_svk_moo_qcu_guj_tha_igb_lit_anl_swe_krd_rom_dut_lat_amh_est_prs_jav_yor_hin_fin_amr_mao_cnt_alb_bul_pan_owc_hau_zul_cic_kor_pol_mly_scr_ctl_ses_lda_aze_wly_ven_tsn_tml_bsq_fbf_chh_heb_ben_bem_tsw_mnd_bam_tur_ind_afr_tig_swt_glc	0.26279598110814	0.709674229615833	0.479681738399825
780	tsw_ukr_pan_tag_cze_akn_ven_mnd_moo_chh_glc_swe_wly_bos_eng_tig_ben_hin_swt_rus_vie_tha_nor_fbf_lit_aze_zul_mcd_mao_pol_yor_fin_spa_anl_mlt_bam_aeg_ita_knd_rom_bul_cic_azi_tml_geo_bem_ger_jpn_svk_dyu_sod_slo_lat_afr_bat_prs_alb_ind_urd_hau_guj_sun_bsq_swa_arw_mly_scr_por_uzb_ses_xho_ctl_fre_tur_krd_amh_dut_heb_cnt_mol_qcu_jav_kor_lda_hun_igb_gam_est_ewe_sid_grk_dgb_owc_tsn_amr	0.705461912697482	1.70807665732756	0.0909580994937822
781	ewe_ben_prs_sod_eng_dgb_bam_bul_knd_pan_scr_cze_slo_fbf_gam_pol_grk_mnd_afr_rom_moo_tag_akn_cnt_lit_heb_uzb_ses_yor_dyu_owc_ven_lda_zul_ger_mcd_aeg_qcu_tig_geo_mly_ctl_aze_krd_ukr_urd_bat_spa_mlt_hau_sid_anl_jav_kor_bem_glc_alb_amh_dut_chh_fin_hin_svk_por_tml_hun_vie_swt_lat_est_rus_tha_arw_wly_azi_cic_amr_mol_xho_tsn_mao_tsw_guj_nor_fre_igb_swe_ind_swa_bsq_bos_tur_sun_ita_jpn	0.523627672727988	1.36455593245316	0.175685375841283
782	rus_lit_cic_moo_cnt_mcd_tml_wly_ind_bos_bat_por_azi_arw_urd_mao_spa_bul_jpn_yor_knd_aze_ewe_vie_qcu_nor_jav_lda_owc_bem_sod_mlt_ger_guj_hun_mol_swe_aeg_ctl_mly_uzb_eng_tur_zul_scr_chh_svk_dut_geo_igb_ses_tsn_anl_glc_cze_ben_est_heb_alb_prs_amr_bam_ita_akn_pan_dgb_sun_dyu_tha_sid_gam_grk_slo_hau_rom_swa_ukr_kor_hin_tag_fin_swt_fre_amh_pol_fbf_xho_afr_ven_bsq_lat_krd_mnd_tsw_tig	-0.225915485713723	-0.506131644232503	0.61396193988469
783	bsq_ven_vie_wly_dut_sid_sun_chh_ger_arw_spa_dyu_swt_fbf_pan_yor_mol_tur_jav_amh_alb_cze_lda_uzb_fin_akn_svk_hau_tha_zul_dgb_tag_bat_mlt_grk_guj_cic_lit_eng_mnd_pol_heb_cnt_knd_hin_tig_anl_rom_jpn_kor_scr_mcd_owc_bam_fre_moo_ses_swa_por_krd_aeg_aze_tsw_hun_xho_ukr_rus_tml_lat_bul_ctl_bem_slo_urd_afr_igb_ewe_azi_mly_ben_swe_nor_gam_est_amr_ind_mao_prs_bos_sod_ita_qcu_glc_tsn_geo	-0.233284303459975	-0.605874536219348	0.546073966460125
784	akn_dgb_mly_tag_tha_lda_tig_ctl_sod_arw_hun_geo_swe_eng_krd_qcu_swt_ger_mnd_jav_yor_swa_nor_mcd_prs_hin_owc_scr_zul_ses_uzb_rom_fin_urd_hau_aze_svk_ven_tml_slo_moo_lat_bos_glc_mol_cic_tsn_gam_bem_vie_alb_rus_guj_pol_por_tur_spa_chh_dyu_afr_kor_est_grk_ita_anl_dut_cnt_lit_ewe_cze_amr_pan_mlt_fre_bat_jpn_mao_amh_ben_bsq_fbf_bul_sun_xho_igb_azi_heb_tsw_ukr_bam_knd_ind_wly_aeg_sid	0.474786818925187	1.11374637794572	0.268258247914589
785	rus_lat_moo_est_bat_bsq_ewe_zul_akn_tag_sid_geo_rom_bos_hin_xho_tur_cic_afr_tml_dgb_cze_swa_sod_bam_svk_ger_mol_hau_pol_anl_eng_slo_ctl_scr_amr_mcd_mnd_fbf_grk_kor_glc_jpn_ben_azi_bul_tig_hun_swe_por_heb_ses_tha_knd_tsw_igb_qcu_pan_dut_owc_jav_ukr_arw_guj_fin_ita_sun_chh_prs_uzb_bem_urd_alb_yor_mao_mlt_wly_ven_tsn_krd_ind_spa_lit_gam_aze_vie_aeg_fre_dyu_cnt_nor_mly_amh_swt_lda	-0.786873292049597	-1.78784572339867	0.0770579380015018
786	tsw_moo_swe_lda_bem_alb_tag_svk_jpn_hau_anl_krd_fre_guj_chh_igb_aeg_tml_wly_jav_swa_aze_lit_ven_akn_ses_eng_afr_ger_prs_fbf_bos_grk_bsq_mnd_gam_ind_bul_rus_urd_amr_ctl_xho_heb_tig_sod_tha_zul_uzb_hun_sun_fin_vie_cic_nor_mly_azi_scr_tsn_mlt_ewe_mol_geo_qcu_lat_hin_mao_swt_yor_rom_tur_sid_amh_por_bat_pol_slo_pan_kor_ukr_spa_arw_knd_cze_owc_ben_dgb_est_dyu_glc_mcd_bam_ita_cnt_dut	-0.461978995042156	-1.16491660336183	0.247032130010304
787	ven_kor_svk_wly_rom_por_ind_jpn_eng_ukr_chh_afr_krd_swa_lit_alb_hun_zul_bos_ita_ger_ses_tml_tag_vie_owc_dgb_hin_gam_azi_bul_akn_cic_cnt_dyu_amr_lda_lat_knd_moo_sod_sun_spa_dut_guj_mnd_jav_geo_mao_bam_uzb_mcd_bsq_ben_tha_tig_nor_fin_igb_heb_sid_ctl_tur_grk_mlt_xho_anl_aze_cze_est_bem_glc_amh_slo_yor_mly_arw_pan_swt_swe_mol_tsw_hau_aeg_fbf_prs_ewe_tsn_fre_bat_pol_scr_qcu_urd_rus	-0.505329322934938	-1.30460745026985	0.195245763314602
788	kor_sun_ewe_swa_xho_bem_aze_akn_heb_anl_ven_cze_amh_aeg_pan_igb_hau_mnd_vie_por_svk_mcd_zul_fin_wly_fre_tur_alb_cic_rom_tml_yor_swt_grk_knd_ben_dut_bat_pol_ukr_mly_urd_tha_ger_sid_chh_guj_bam_ctl_nor_tsn_eng_uzb_bul_mao_moo_spa_scr_est_ses_sod_lit_ind_afr_tag_tig_geo_arw_tsw_dyu_hin_prs_gam_amr_mol_azi_ita_qcu_glc_jav_bsq_hun_cnt_rus_slo_fbf_jpn_lda_mlt_dgb_swe_owc_krd_bos_lat	-0.00329749677304976	-0.0075095067726519	0.994024422087839
789	akn_sun_arw_knd_pol_ven_tml_cnt_moo_mly_tig_bsq_ben_krd_gam_swe_fbf_prs_dyu_fin_slo_cze_rom_svk_sod_aze_bem_vie_dut_est_tag_hun_bos_tsw_alb_ita_tha_lit_jpn_eng_kor_uzb_wly_jav_cic_ukr_pan_scr_owc_igb_qcu_rus_hin_mao_lda_mol_azi_bul_mlt_heb_ger_mnd_geo_chh_amr_swt_guj_glc_bat_tur_zul_tsn_swa_por_nor_spa_bam_fre_anl_ewe_yor_xho_urd_lat_aeg_hau_afr_ctl_grk_ind_amh_sid_ses_mcd_dgb	-0.332817123305097	-0.782280793102293	0.436036850152164
790	owc_tig_ctl_ita_gam_heb_mnd_tag_akn_amr_igb_grk_yor_anl_prs_est_bul_urd_aeg_dgb_ukr_qcu_wly_mcd_tur_rom_afr_azi_moo_hau_sid_aze_spa_scr_geo_alb_lit_nor_bam_krd_jpn_cic_tsw_dut_rus_fbf_bos_knd_slo_ind_uzb_dyu_fin_mao_tml_eng_lat_chh_swa_ven_sod_fre_amh_mly_lda_pol_guj_tha_bsq_glc_sun_hin_vie_ben_arw_pan_bat_xho_mlt_kor_ses_cnt_ger_zul_ewe_por_swe_svk_tsn_hun_swt_cze_bem_mol_jav	0.520558589353148	1.20728354031542	0.230384555944323
791	ukr_krd_bul_xho_nor_slo_rom_igb_glc_urd_cze_afr_owc_arw_pan_rus_ctl_zul_swt_cnt_sun_spa_akn_tsn_chh_qcu_sod_scr_sid_guj_aeg_mnd_amr_geo_pol_wly_lda_dgb_tsw_heb_mly_jpn_yor_ger_bos_mcd_amh_por_fbf_dut_knd_bsq_cic_aze_ben_prs_bam_mlt_fre_jav_tha_bem_fin_ind_moo_uzb_azi_tig_tur_eng_ven_mol_ses_hun_lit_alb_anl_vie_lat_dyu_gam_tag_est_hin_grk_tml_ita_mao_hau_ewe_svk_bat_swa_swe_kor	-0.361668151138075	-0.974085817052723	0.332540796840314
792	tml_qcu_svk_lda_ind_ben_ctl_lat_ukr_ewe_geo_sun_wly_tur_cnt_urd_mol_xho_nor_scr_por_est_chh_zul_jav_prs_amr_mlt_ses_aze_ven_krd_bem_igb_cic_glc_mao_hin_cze_ger_afr_tsn_pan_grk_heb_mnd_owc_bul_lit_bat_akn_yor_bos_arw_tag_knd_amh_rus_fin_ita_tsw_uzb_guj_moo_vie_mcd_gam_mly_bam_sid_fbf_swa_tha_hau_kor_dyu_fre_dgb_sod_tig_slo_azi_spa_alb_dut_jpn_aeg_hun_eng_bsq_pol_anl_swt_rom_swe	NA	NA	NA
793	mcd_bat_heb_wly_igb_geo_spa_gam_amh_lda_bul_kor_ukr_pol_prs_afr_cic_chh_arw_sod_glc_por_tha_zul_mly_lit_tsn_alb_swa_bos_ses_knd_ewe_azi_aze_grk_bam_nor_tag_ctl_mlt_tml_xho_ita_hun_est_pan_tig_swe_guj_hin_rus_svk_swt_yor_vie_uzb_ind_akn_rom_tur_lat_tsw_eng_fre_ben_qcu_sid_anl_hau_owc_scr_slo_bem_aeg_fbf_dut_amr_dgb_mnd_jpn_bsq_ger_cnt_cze_mol_fin_mao_ven_moo_dyu_krd_jav_sun_urd	0.434023216840032	1.14022784519165	0.257119394474848
794	scr_rom_mol_krd_gam_heb_pan_ewe_kor_bul_bsq_svk_uzb_tig_guj_amr_fbf_cze_ses_ind_ukr_spa_qcu_mlt_ven_slo_hin_azi_lda_grk_sod_swt_ben_aze_yor_chh_anl_mcd_dgb_tha_est_akn_glc_swe_eng_swa_igb_dyu_hun_tml_knd_bam_mnd_fin_sid_aeg_wly_tur_bat_cnt_ita_moo_rus_bos_pol_ctl_jav_tsn_cic_mly_owc_xho_dut_afr_ger_urd_por_geo_lat_nor_mao_bem_prs_amh_tsw_fre_hau_arw_vie_alb_lit_sun_zul_jpn_tag	-0.30329816378913	-0.739012921409673	0.461760283266607
795	zul_bos_bul_bat_qcu_mao_chh_por_hau_ctl_cnt_kor_ewe_sun_pol_swa_pan_urd_heb_azi_mly_prs_sid_bam_tsw_dyu_wly_dgb_grk_spa_moo_ukr_tag_hun_swe_sod_fre_jav_guj_amh_tsn_glc_slo_rom_tha_afr_uzb_ger_ben_geo_mol_amr_lda_eng_svk_krd_swt_ses_akn_yor_tur_aeg_aze_tig_scr_arw_gam_dut_jpn_fin_tml_alb_igb_cic_bem_est_lat_ind_bsq_anl_cze_ven_ita_nor_owc_fbf_rus_vie_mcd_lit_xho_mnd_knd_hin_mlt	0.0532532508128235	0.141475086893428	0.88780065116635
796	sod_bat_igb_tag_geo_lat_tur_tha_aeg_glc_rus_dyu_dut_ctl_anl_guj_amr_amh_krd_ind_prs_rom_sid_owc_aze_tml_qcu_bsq_afr_fre_cze_gam_scr_mcd_hin_mlt_kor_jpn_est_grk_tsn_bam_heb_slo_lda_mly_knd_eng_azi_bem_ven_yor_tig_mol_mnd_ben_dgb_hau_swe_por_alb_chh_fin_spa_ses_arw_hun_zul_uzb_swt_sun_ita_mao_nor_moo_cic_jav_xho_urd_bos_svk_ukr_swa_cnt_tsw_akn_ewe_lit_vie_pan_pol_bul_ger_wly_fbf	-0.616592681662163	-1.60165207015014	0.112624009553436
797	slo_heb_jav_amh_fin_bam_ses_chh_rom_krd_jpn_akn_moo_ctl_azi_owc_kor_geo_swe_mly_pan_aze_grk_zul_bsq_eng_urd_nor_alb_dyu_ind_wly_tha_guj_por_ben_spa_pol_fre_tsw_qcu_xho_svk_ewe_lat_mcd_rus_mlt_amr_sun_scr_hun_tur_afr_bos_aeg_bat_sod_cnt_bem_gam_tsn_mnd_hau_sid_anl_prs_vie_tag_glc_cic_knd_bul_mao_ven_yor_est_ita_hin_cze_lit_tig_lda_tml_igb_swa_ger_swt_dut_ukr_dgb_fbf_mol_uzb_arw	0.0271916030711348	0.0610343077163177	0.951462859936966
798	swa_knd_cnt_yor_xho_tag_mao_mnd_bem_gam_hau_svk_sid_mcd_bos_lit_kor_fre_ven_mlt_rus_scr_hun_tha_cic_hin_dgb_owc_vie_bat_rom_sod_eng_urd_mol_dyu_spa_chh_ses_swt_lda_afr_slo_ger_pan_dut_por_tig_est_aeg_akn_amh_amr_grk_ind_lat_tml_arw_bsq_sun_moo_tsn_tur_heb_bam_qcu_mly_bul_geo_swe_zul_anl_jpn_ctl_ita_fbf_aze_tsw_ben_uzb_guj_nor_fin_cze_glc_jav_igb_prs_wly_ukr_krd_ewe_alb_pol_azi	0.595704950092366	1.35449981595402	0.178858672837927
799	tur_bat_urd_cic_ger_dgb_pan_mnd_mol_fin_xho_dut_qcu_spa_igb_bem_glc_prs_ukr_uzb_pol_heb_bos_grk_sun_ind_amh_mao_ita_hun_mlt_nor_lat_cnt_aze_sid_mcd_rom_eng_dyu_slo_lda_knd_tig_ven_tag_azi_anl_aeg_wly_arw_mly_tsn_moo_alb_chh_swe_ben_hin_krd_cze_geo_scr_lit_afr_bul_tsw_kor_hau_akn_yor_gam_swa_zul_bam_tml_ses_owc_rus_sod_por_fre_amr_vie_fbf_guj_ewe_bsq_jpn_ctl_tha_jav_swt_est_svk	-0.395096568335471	-0.929128586514545	0.355227815285117
800	por_sun_aze_jav_glc_knd_krd_chh_swt_pol_mlt_ewe_azi_jpn_amr_hau_eng_heb_tml_mly_mcd_cnt_grk_tur_est_ses_rom_ctl_svk_mol_ita_ven_scr_spa_gam_bem_dyu_tha_kor_aeg_pan_fin_bos_tsn_uzb_nor_hun_ger_qcu_sid_urd_bul_zul_guj_igb_yor_tag_fbf_bam_sod_hin_alb_xho_ben_lit_amh_dgb_prs_bsq_owc_mao_fre_tig_moo_tsw_afr_lat_ind_swe_bat_akn_arw_cze_lda_dut_cic_geo_anl_slo_swa_vie_ukr_wly_rus_mnd	-0.193584188885261	-0.443990415468491	0.658080872629994
801	aze_zul_vie_tur_geo_tig_knd_pol_mol_ger_owc_lda_eng_wly_ctl_sun_ben_krd_tsw_urd_jav_chh_tha_mlt_swe_mnd_hau_dut_cic_cze_fre_slo_uzb_tml_ses_azi_sid_cnt_akn_lit_hun_tsn_arw_yor_bat_bsq_dgb_swt_ven_bos_fbf_ind_jpn_nor_sod_fin_kor_mly_scr_xho_spa_ita_bem_alb_bul_rom_aeg_gam_rus_glc_hin_swa_svk_afr_dyu_ukr_grk_bam_amh_lat_por_mcd_est_heb_moo_ewe_qcu_anl_prs_amr_tag_pan_mao_guj_igb	0.252775678411276	0.660318204157048	0.510681859436944
802	ben_dut_krd_mol_slo_tml_swt_swa_nor_tag_sun_ctl_cze_mcd_sod_guj_cnt_swe_afr_svk_jav_akn_hun_prs_rom_pol_uzb_tsn_gam_geo_mao_ukr_grk_por_pan_rus_ses_kor_fbf_zul_ita_mnd_mlt_spa_bat_anl_tha_arw_dgb_lat_bam_ind_yor_alb_chh_owc_igb_hin_bos_knd_moo_bem_ewe_lda_heb_cic_aze_tur_est_amh_glc_vie_dyu_qcu_bsq_azi_mly_ven_tsw_amr_xho_jpn_eng_wly_fre_hau_tig_sid_urd_scr_lit_ger_bul_aeg_fin	NA	NA	NA
803	lit_cnt_ger_zul_slo_moo_xho_dyu_tsw_heb_kor_tml_bsq_owc_mao_mcd_knd_rus_bos_cic_eng_ses_anl_uzb_mol_hin_wly_ben_sod_ven_geo_fre_tig_tag_lat_mnd_ita_rom_est_amh_bul_tha_pan_akn_por_tur_mlt_amr_grk_qcu_yor_scr_swt_svk_fbf_igb_prs_sun_mly_krd_pol_ewe_bat_chh_azi_dgb_alb_bem_arw_afr_swa_dut_cze_jav_bam_guj_jpn_sid_glc_fin_swe_gam_hau_lda_urd_ind_tsn_ukr_spa_aze_nor_vie_aeg_hun_ctl	0.231901862641902	0.554993235650125	0.580231720371072
804	sid_bos_svk_hin_guj_amh_mcd_scr_grk_ctl_geo_anl_rus_pol_heb_moo_hau_jav_rom_sod_swe_akn_hun_tha_igb_mol_bsq_tig_ita_bem_owc_ger_glc_pan_gam_fre_ind_lat_dut_ven_lit_amr_zul_ukr_bat_qcu_nor_tsn_fbf_eng_lda_krd_kor_dgb_aze_bul_afr_cze_ewe_slo_bam_aeg_tml_mao_tsw_fin_ses_jpn_spa_xho_alb_prs_cic_wly_mlt_vie_ben_tur_arw_chh_yor_sun_azi_mnd_swt_knd_tag_swa_cnt_uzb_dyu_mly_est_urd_por	0.483073682801441	1.11235392532216	0.268853137071675
805	qcu_owc_glc_bsq_ven_spa_swa_hun_ger_moo_amh_tha_mnd_cic_tur_urd_mly_igb_lat_chh_ewe_ses_bos_yor_tml_azi_pan_xho_cze_vie_fre_swe_ben_tig_krd_est_rus_anl_jav_amr_mao_heb_pol_grk_dgb_nor_geo_lda_afr_rom_prs_jpn_bam_ind_sun_ita_zul_tag_mlt_tsn_bul_mol_fbf_slo_bat_dyu_ukr_arw_wly_knd_dut_gam_lit_guj_por_ctl_svk_eng_bem_mcd_aze_hin_scr_tsw_hau_sid_akn_aeg_alb_swt_kor_sod_uzb_cnt_fin	-0.100956825779799	-0.24983174418143	0.803268488632978
806	ita_qcu_igb_knd_est_mao_arw_mly_mlt_bos_aze_rus_heb_jpn_ger_tsw_prs_tur_hau_ctl_hin_moo_jav_amr_uzb_cnt_bsq_dut_tha_sod_gam_zul_aeg_sun_sid_azi_ven_geo_pan_yor_ewe_mnd_lit_rom_slo_afr_cze_vie_chh_bul_grk_urd_tag_tig_eng_swa_tml_tsn_lat_cic_mol_anl_dgb_hun_scr_glc_svk_mcd_amh_alb_akn_xho_owc_spa_guj_nor_swt_kor_ses_bem_fbf_fin_swe_pol_ukr_krd_ind_bam_ben_lda_wly_fre_dyu_bat_por	-0.52894923406642	-1.21287481175459	0.228249538301762
807	knd_bsq_xho_scr_hin_krd_nor_swt_gam_svk_sun_owc_est_amh_bos_chh_moo_spa_arw_jpn_slo_tur_igb_vie_afr_amr_swe_ewe_grk_dyu_tag_urd_mcd_rom_guj_lda_fre_sid_por_qcu_jav_ben_azi_bem_eng_aze_rus_lat_pol_aeg_mol_tml_tha_tig_ses_tsw_dgb_kor_bat_fin_prs_mao_akn_pan_ita_glc_mnd_geo_ind_sod_mly_wly_bam_swa_cze_yor_anl_lit_tsn_bul_mlt_ger_fbf_ven_dut_cnt_ctl_cic_uzb_alb_heb_hau_zul_ukr_hun	0.628075462864312	1.66512135200062	0.0992540394681413
808	aeg_amr_yor_hun_cnt_hin_tml_mnd_ind_swe_sod_zul_alb_hau_amh_owc_aze_dut_ewe_tha_pol_cze_chh_rom_ukr_mlt_wly_mao_rus_ben_svk_urd_xho_tur_prs_bem_ses_dyu_glc_slo_mcd_scr_heb_moo_cic_bsq_tsw_bat_igb_swa_ita_bul_qcu_lat_geo_mly_tig_arw_krd_afr_sid_spa_fin_tsn_jav_lit_fbf_pan_swt_mol_knd_azi_lda_dgb_sun_est_fre_anl_eng_uzb_vie_nor_ven_ctl_gam_guj_grk_bam_por_bos_kor_jpn_ger_tag_akn	-0.0695667588227778	-0.1599048036178	0.873302856434012
809	bem_cnt_swt_grk_aeg_bat_sod_aze_bos_uzb_dut_por_urd_anl_ven_qcu_eng_yor_owc_geo_tig_spa_ita_slo_moo_ind_hun_tha_akn_prs_bam_bul_scr_pan_amr_rom_cze_ukr_tag_tur_kor_jpn_pol_mol_swe_vie_mly_mlt_sun_tsn_nor_ewe_arw_dgb_guj_lat_mcd_ben_afr_tsw_hin_ctl_wly_swa_dyu_jav_bsq_krd_ses_rus_tml_est_fre_mnd_alb_mao_fin_glc_sid_hau_azi_igb_gam_lda_ger_svk_xho_knd_chh_fbf_amh_cic_lit_heb_zul	0.574246244529873	1.59892752405771	0.113228777608755
810	pan_lit_geo_rom_ven_hin_svk_sid_owc_lda_bat_sun_hun_tsw_ses_rus_fre_tag_dut_guj_amh_cnt_igb_kor_ctl_eng_wly_bam_mly_aeg_fin_jav_sod_por_glc_bsq_fbf_grk_aze_swa_ind_ita_zul_tig_slo_azi_urd_mnd_lat_xho_mlt_mol_afr_tur_scr_tml_moo_akn_ben_est_bul_tsn_ger_ewe_anl_spa_vie_bos_qcu_krd_pol_dyu_yor_mcd_swt_knd_mao_cze_tha_chh_heb_arw_uzb_ukr_alb_amr_nor_swe_gam_jpn_hau_prs_dgb_bem_cic	0.0273773386801888	0.0606598483159626	0.951760276241655
811	jav_arw_slo_svk_tha_tag_rus_urd_afr_ctl_tsn_akn_tig_eng_grk_tsw_bem_xho_sid_tur_cze_uzb_dyu_mlt_bul_alb_bam_por_scr_chh_ger_mol_igb_pol_bat_azi_dgb_spa_guj_bsq_yor_nor_swt_fre_sod_mly_aze_gam_hun_ben_owc_glc_pan_knd_ita_ukr_anl_mcd_lit_qcu_mnd_hin_ewe_ses_cnt_hau_lat_fin_tml_dut_kor_bos_amh_krd_aeg_swe_ven_cic_mao_heb_fbf_prs_moo_jpn_sun_ind_est_swa_rom_geo_lda_zul_amr_vie_wly	0.212609334300963	0.489417206036896	0.6256987418988
812	fbf_uzb_tig_yor_tur_wly_qcu_ukr_akn_bos_vie_bem_tha_gam_cic_por_guj_cnt_arw_dgb_eng_mcd_hin_hau_ger_alb_mao_lat_dut_zul_azi_tsw_pan_mly_ewe_swe_moo_geo_rom_glc_sid_igb_amr_jav_prs_jpn_sod_est_heb_lit_bul_tag_chh_amh_urd_xho_ctl_pol_mol_scr_ses_dyu_bat_svk_sun_krd_bsq_ben_lda_bam_spa_afr_swa_nor_slo_grk_knd_ind_cze_kor_ven_hun_aze_owc_tml_fin_ita_mnd_swt_aeg_anl_tsn_fre_mlt_rus	-0.159525564718375	-0.36327610250104	0.717223076364314
813	ben_glc_swe_ind_hun_chh_mcd_ctl_ger_fbf_bam_ita_jav_anl_ukr_mlt_knd_mao_bem_pan_eng_aeg_jpn_tag_slo_dyu_vie_pol_swa_svk_heb_ses_bul_kor_amr_cze_dgb_wly_tig_igb_mol_rom_moo_spa_lda_lat_sod_zul_hau_alb_sid_ven_por_lit_grk_tsw_owc_mly_fin_aze_swt_fre_cnt_scr_dut_bat_prs_tha_nor_akn_ewe_sun_krd_gam_hin_arw_afr_bsq_tur_amh_mnd_cic_azi_geo_xho_yor_est_tsn_tml_rus_guj_uzb_qcu_bos_urd	0.230501881051139	0.531813366849313	0.596123377723436
814	eng_ben_tag_ses_owc_amr_mlt_hun_chh_prs_ven_rus_mly_nor_tml_dgb_knd_pan_guj_swa_sod_mcd_xho_bsq_afr_yor_tsw_sun_amh_qcu_cze_tur_est_fre_aeg_ctl_mnd_glc_alb_swe_anl_lat_slo_jav_bat_mol_moo_uzb_bam_aze_vie_krd_bem_hau_ger_mao_azi_bul_hin_por_tig_rom_akn_urd_jpn_spa_grk_tsn_heb_cic_bos_wly_fbf_arw_ind_scr_ewe_sid_ukr_tha_lda_dut_cnt_zul_ita_pol_gam_geo_swt_fin_dyu_igb_kor_lit_svk	-0.744823226667232	-1.96237888792638	0.0527073690326812
815	prs_ben_mol_swe_nor_mao_yor_swa_dut_sun_por_akn_rom_cic_afr_bem_est_ctl_cnt_kor_ger_ind_sod_lit_eng_tha_uzb_pan_scr_pol_lat_ven_fre_tsw_slo_geo_bat_tsn_owc_anl_grk_aeg_azi_sid_heb_lda_guj_bam_bos_fbf_igb_alb_knd_aze_jpn_ukr_ewe_tml_swt_mcd_amr_rus_xho_hau_gam_hun_arw_mly_ses_cze_dgb_moo_chh_mlt_glc_svk_qcu_zul_krd_vie_bul_mnd_tig_fin_tag_jav_hin_wly_spa_tur_dyu_amh_urd_bsq_ita	-0.10126573587422	-0.228764076727411	0.819554584991169
816	owc_tur_ben_bat_swa_glc_amr_tml_jpn_nor_tsw_grk_spa_rus_lit_svk_uzb_lda_azi_por_alb_dgb_ven_bsq_tig_fbf_bos_xho_ctl_ger_pol_cic_mcd_bul_anl_krd_gam_mly_arw_dyu_cnt_hun_chh_bem_mao_ukr_bam_tsn_mlt_prs_cze_tag_est_dut_sod_ses_kor_geo_ewe_wly_mol_sid_aeg_rom_hin_akn_urd_afr_qcu_amh_vie_swe_slo_yor_swt_fin_scr_eng_ind_hau_jav_zul_fre_aze_sun_lat_tha_pan_mnd_knd_ita_guj_heb_igb_moo	-0.189938650798537	-0.442979938147291	0.658808949458746
817	bem_alb_heb_jpn_urd_slo_pol_kor_tha_mcd_est_ind_sun_owc_sid_wly_rom_nor_bos_tag_sod_cic_qcu_prs_akn_swa_fre_glc_hau_ger_svk_bat_dyu_geo_tml_lit_krd_tsw_aze_por_scr_moo_mao_eng_ewe_ukr_ita_tsn_guj_grk_bam_rus_swt_ven_bul_ctl_arw_azi_chh_swe_ses_amr_uzb_aeg_lda_spa_hun_ben_amh_yor_igb_mnd_dut_lat_afr_mly_tur_mlt_fbf_pan_mol_anl_cze_knd_gam_vie_dgb_jav_tig_xho_cnt_bsq_zul_fin_hin	0.500436726495304	1.17807662642765	0.241771797832761
818	igb_cnt_ewe_zul_tag_prs_vie_fin_mol_yor_mnd_hun_jpn_rus_bat_grk_bam_alb_tml_tha_jav_sid_ctl_uzb_tsw_dyu_kor_amh_dut_qcu_chh_heb_dgb_hin_moo_arw_azi_ind_cze_ita_swt_scr_fre_lat_ben_guj_owc_bul_bsq_lit_anl_bem_ger_gam_geo_akn_hau_fbf_lda_xho_ses_pan_urd_amr_sod_svk_aze_pol_mcd_tur_ukr_cic_mlt_slo_afr_est_tig_swe_aeg_krd_spa_por_glc_mly_nor_ven_eng_tsn_knd_bos_swa_mao_sun_wly_rom	0.508487884189296	1.3055811698597	0.194915583093378
819	guj_lit_akn_knd_igb_cic_anl_mcd_zul_ctl_spa_ukr_ger_dut_geo_dyu_cnt_glc_alb_swa_mao_moo_lda_ven_bam_urd_ben_fin_tml_amh_yor_rus_mnd_uzb_nor_sid_tsw_tig_bat_pol_bsq_hau_bos_scr_dgb_tur_mly_tsn_ses_ita_afr_por_bul_lat_grk_fre_cze_swe_krd_aze_fbf_sod_tag_sun_arw_swt_tha_heb_svk_gam_owc_mol_eng_vie_amr_kor_prs_jav_ind_aeg_hin_pan_wly_qcu_est_hun_mlt_jpn_xho_ewe_rom_chh_slo_azi_bem	0.194393457099711	0.441596760922932	0.659806099800207
820	mcd_ukr_fin_ctl_dgb_dut_chh_prs_amh_scr_heb_lit_bam_aze_svk_bsq_jav_bat_mlt_guj_amr_ven_dyu_sod_afr_ind_hun_swt_cic_hin_tur_ben_cnt_rus_mao_alb_por_tag_anl_nor_ses_ewe_qcu_rom_grk_mol_lda_wly_gam_sid_tml_xho_swa_mly_tsw_spa_fbf_vie_geo_azi_akn_lat_tha_krd_tsn_moo_kor_owc_urd_arw_pan_est_fre_swe_ita_cze_zul_yor_hau_tig_igb_eng_pol_bos_aeg_glc_bem_bul_mnd_knd_jpn_sun_ger_slo_uzb	0.271248781432518	0.689182766780756	0.492424174838858
821	arw_moo_spa_tsw_cze_heb_scr_rom_aeg_bos_guj_ben_fin_bem_slo_pan_svk_chh_ctl_eng_fbf_knd_geo_prs_nor_ukr_bul_ewe_tig_sod_ses_tag_urd_wly_ger_cic_dgb_gam_alb_amh_tml_mcd_tsn_bat_swa_bsq_hun_rus_dut_mnd_ven_cnt_vie_lat_glc_swe_zul_fre_krd_hau_azi_lda_mol_amr_mly_grk_tha_ind_tur_owc_jav_lit_igb_pol_uzb_yor_aze_ita_kor_hin_sun_sid_afr_dyu_akn_anl_swt_mao_mlt_jpn_qcu_bam_est_por_xho	-0.428515438940433	-0.983961299643324	0.327687500874205
822	zul_scr_alb_bul_tsn_heb_yor_lda_cze_grk_rom_amh_knd_chh_swe_nor_bem_mlt_jav_bsq_fbf_hin_por_sod_ukr_bat_mol_prs_pan_tig_swt_qcu_dgb_igb_guj_est_lat_anl_slo_arw_uzb_moo_krd_dyu_tha_cnt_spa_svk_glc_mnd_ita_tag_geo_eng_dut_mly_ind_aeg_ger_rus_urd_cic_lit_pol_amr_mao_bam_swa_tur_fin_aze_hun_bos_tsw_gam_ven_vie_ses_wly_azi_sun_jpn_hau_xho_mcd_afr_owc_kor_fre_sid_ewe_ben_ctl_tml_akn	0.280716992541938	0.661843199968064	0.509708336602856
823	ctl_bos_uzb_rus_pan_knd_bam_fre_hun_amh_yor_mao_sun_dgb_krd_est_jav_wly_aze_ukr_swe_tml_anl_chh_ewe_bul_cze_ses_bsq_bem_afr_tag_lat_glc_tig_ind_tur_hau_tsn_alb_guj_geo_nor_ita_owc_dut_vie_fbf_sid_mly_heb_ven_dyu_ger_azi_eng_tsw_zul_mlt_gam_mcd_aeg_jpn_kor_qcu_akn_spa_fin_sod_arw_prs_ben_moo_lit_hin_xho_cic_urd_grk_svk_lda_slo_cnt_por_rom_swt_igb_pol_swa_tha_mnd_amr_bat_mol_scr	-0.130377633712295	-0.333017112701469	0.739870936201383
824	nor_swa_ewe_hin_fbf_sod_lda_gam_cze_dut_bat_rus_qcu_ind_bsq_tsn_hau_aze_ctl_por_geo_mao_sid_sun_hun_ger_knd_bul_spa_igb_amr_tha_tml_mly_tur_glc_mcd_pol_mlt_rom_yor_akn_alb_ukr_scr_amh_lit_tag_ven_wly_urd_dyu_prs_vie_slo_eng_owc_arw_jpn_est_cnt_fre_cic_swt_tsw_ben_dgb_krd_ses_guj_grk_kor_tig_bos_aeg_ita_heb_swe_bam_pan_xho_uzb_fin_svk_jav_bem_chh_mnd_moo_zul_afr_anl_mol_azi_lat	-0.308039483881811	-0.741456212523827	0.460285133668224
825	chh_jpn_guj_spa_svk_tur_mcd_tsw_rus_ben_mol_bam_aze_tig_owc_azi_pan_hun_est_sod_hau_fbf_bat_bul_krd_anl_dyu_lit_grk_uzb_yor_ven_fre_afr_cze_kor_bsq_ukr_slo_swt_dgb_ewe_moo_wly_sid_tsn_fin_bem_ger_amr_vie_swa_igb_arw_tha_knd_eng_tml_ita_heb_por_nor_mlt_tag_sun_zul_swe_lda_xho_scr_alb_cnt_prs_ctl_akn_jav_pol_dut_aeg_ses_gam_lat_amh_rom_ind_urd_geo_qcu_mnd_hin_cic_glc_bos_mao_mly	-0.00507454314296522	-0.0113968236423892	0.990931259996772
826	ukr_dyu_tsn_tag_svk_sid_mao_kor_bem_jav_owc_fin_ita_ven_akn_jpn_mlt_rus_hau_aze_heb_amr_chh_swa_ses_hun_qcu_lda_tml_spa_fre_mcd_ewe_anl_gam_alb_tur_aeg_lit_pol_slo_grk_bat_swe_ctl_geo_mol_hin_fbf_sod_ind_azi_krd_tig_lat_est_bos_urd_swt_knd_rom_bsq_moo_cze_yor_uzb_guj_cnt_wly_tha_por_xho_sun_afr_mly_igb_scr_bul_zul_mnd_tsw_amh_dgb_arw_glc_eng_prs_dut_vie_nor_pan_ger_cic_bam_ben	0.803475773477631	2.02603080372048	0.0456264234635015
827	mnd_slo_owc_svk_zul_lat_jpn_bos_nor_cze_hin_rom_gam_tig_mao_pan_xho_ses_geo_amh_heb_bul_tur_swt_moo_lit_igb_chh_knd_grk_rus_akn_swa_ben_qcu_vie_mol_mcd_aeg_wly_est_lda_aze_ctl_cic_dgb_cnt_yor_bat_ewe_amr_urd_arw_tag_ind_bsq_ukr_azi_sod_ger_hau_sid_krd_afr_tsw_kor_anl_guj_por_swe_pol_mlt_fbf_sun_uzb_ita_hun_eng_fin_tsn_spa_alb_fre_glc_tml_scr_jav_ven_tha_prs_dyu_bem_bam_mly_dut	-0.109535247315069	-0.280474039311764	0.779736810151382
828	bsq_chh_por_sid_krd_lda_hin_afr_hun_xho_akn_tig_lit_geo_scr_swa_sod_bam_arw_bul_mao_gam_bem_lat_ben_owc_ger_fre_alb_guj_ukr_sun_cic_est_urd_wly_mnd_swe_zul_hau_uzb_tur_rus_anl_tag_prs_tml_igb_aeg_mlt_yor_heb_glc_jpn_grk_pol_bat_bos_mly_ind_kor_dgb_fin_ewe_knd_swt_spa_slo_dut_mol_rom_cze_azi_moo_mcd_eng_dyu_qcu_amr_tsw_amh_aze_pan_svk_nor_cnt_fbf_ven_ita_tha_tsn_jav_ctl_vie_ses	0.263639016757267	0.688476234729188	0.492866791771973
829	prs_bsq_bul_eng_jpn_cic_ger_azi_bam_fre_hau_alb_knd_igb_wly_rus_arw_tml_nor_krd_spa_tur_lit_sun_hun_moo_amh_xho_urd_cze_mlt_ita_owc_ben_akn_yor_slo_ukr_scr_lat_qcu_guj_mol_zul_vie_bat_gam_mao_sid_rom_swe_dut_ewe_bem_ven_geo_tag_mnd_cnt_tsw_dgb_bos_tsn_glc_jav_dyu_por_svk_heb_tig_ind_est_anl_sod_pan_fbf_swt_pol_swa_aze_mcd_aeg_hin_uzb_chh_ses_mly_kor_grk_tha_amr_afr_lda_fin_ctl	0.451899318868589	1.20031697645384	0.233064865424488
830	lit_bos_lda_akn_lat_guj_afr_glc_alb_ben_jpn_geo_tur_urd_aeg_ita_mlt_prs_slo_tig_pan_cze_tag_ctl_swe_swt_xho_zul_gam_aze_chh_dgb_qcu_ukr_kor_spa_grk_dut_dyu_igb_wly_fre_bat_nor_bam_hin_bul_moo_swa_uzb_mcd_amr_tha_mly_ses_cnt_jav_hun_sun_pol_tsw_yor_bem_bsq_owc_scr_mol_est_fin_mnd_rom_knd_eng_amh_rus_tsn_cic_sid_ger_hau_ind_ewe_svk_sod_fbf_vie_heb_mao_arw_tml_krd_anl_ven_azi_por	0.403779954111512	0.954223503219703	0.342444228823864
831	pol_mlt_grk_tig_dyu_kor_azi_lit_bsq_bos_bul_mnd_igb_prs_svk_zul_afr_ukr_chh_ita_lda_urd_eng_arw_pan_sod_tsn_ind_akn_cnt_fbf_mao_est_jav_hun_geo_aeg_gam_ven_mol_nor_heb_tur_dut_por_amr_hin_mcd_rus_spa_dgb_hau_anl_yor_alb_ctl_ben_ses_swt_krd_ger_xho_wly_sun_owc_swe_bat_knd_mly_fre_lat_tsw_aze_tha_uzb_jpn_tag_guj_rom_cic_cze_ewe_amh_qcu_moo_bem_vie_sid_bam_slo_scr_tml_swa_fin_glc	0.467236953835833	1.18404147106227	0.239414092285402
832	bem_jav_scr_moo_tha_fbf_sun_ukr_aeg_dyu_ses_eng_pol_swt_rom_fre_mao_anl_afr_aze_tag_amr_cic_ger_vie_bam_ewe_fin_tur_mlt_yor_ctl_lat_cze_urd_ita_cnt_guj_hun_arw_gam_bat_azi_por_tml_igb_nor_chh_swa_ind_zul_ben_mol_lda_wly_jpn_tsw_qcu_pan_bsq_rus_xho_kor_est_slo_svk_knd_tig_dgb_swe_bul_owc_amh_bos_mcd_mnd_krd_tsn_heb_uzb_alb_glc_sid_lit_ven_sod_prs_geo_mly_grk_akn_spa_hau_hin_dut	0.165600571000253	0.365084219954606	0.715877492881604
833	hin_aze_tur_tig_mnd_lat_nor_ita_kor_scr_krd_ger_eng_geo_ctl_pol_urd_swa_aeg_por_knd_prs_pan_vie_guj_qcu_glc_rus_bos_slo_sun_mlt_moo_amr_azi_fre_mao_ses_fbf_uzb_lda_swe_anl_cze_owc_swt_amh_bam_sod_fin_wly_sid_ukr_tag_gam_svk_dyu_jpn_hau_grk_bat_bsq_ewe_tsn_hun_cic_zul_mcd_xho_alb_dgb_igb_cnt_afr_tha_mly_akn_tml_jav_ben_ind_lit_mol_dut_yor_bem_spa_arw_ven_rom_tsw_heb_bul_chh_est	-0.506527554391512	-1.293449287254	0.199059198719718
834	aze_tsn_fre_rom_ukr_amh_swa_tur_zul_vie_alb_knd_est_lda_azi_ger_kor_jav_guj_scr_heb_por_igb_moo_ctl_mlt_glc_cnt_bsq_tha_qcu_bos_ben_eng_bem_uzb_gam_akn_ewe_geo_dyu_cic_nor_pol_mao_urd_swt_mol_sod_afr_owc_tml_hun_ven_mnd_swe_amr_yor_anl_aeg_spa_hin_dut_wly_cze_rus_grk_pan_ses_xho_fin_slo_svk_chh_tsw_sun_arw_jpn_tag_mcd_ita_dgb_lat_bam_prs_bat_lit_krd_bul_fbf_hau_mly_sid_tig_ind	0.521472855517864	1.20791895430519	0.23014120001384
835	tig_spa_tha_sid_vie_arw_wly_bos_pol_knd_pan_ewe_jpn_kor_mcd_owc_tsn_tml_glc_urd_cic_cnt_svk_tur_ind_ben_krd_slo_bat_amh_bam_hin_ctl_dyu_fre_yor_por_swa_ita_sod_ven_azi_swe_heb_igb_aze_xho_dgb_moo_lat_mol_rom_swt_grk_sun_tag_zul_bem_akn_ger_lit_mly_qcu_ses_mlt_scr_prs_amr_fbf_guj_hau_eng_nor_bul_jav_afr_rus_anl_est_dut_hun_ukr_uzb_aeg_bsq_geo_lda_mnd_tsw_cze_mao_alb_chh_fin_gam	-0.061980709215255	-0.160044184726404	0.873193369987506
836	mao_cnt_geo_lit_aze_sid_vie_mnd_rom_pol_wly_mcd_afr_est_prs_qcu_tha_ses_ita_kor_aeg_moo_arw_tag_bul_hin_krd_swe_urd_fbf_jav_guj_zul_cze_knd_eng_hun_bem_ewe_sun_tur_bos_amr_xho_nor_tsn_uzb_scr_pan_lat_hau_rus_svk_ind_dgb_swa_lda_dut_cic_ctl_igb_ger_azi_yor_mlt_jpn_slo_fin_grk_ukr_heb_tml_tig_por_alb_swt_bat_sod_owc_bam_glc_akn_dyu_mly_anl_ben_chh_bsq_tsw_fre_amh_ven_gam_spa_mol	-0.57384070335818	-1.43995691794578	0.153237436975977
837	prs_tsn_sid_rus_zul_pan_qcu_lit_aze_kor_geo_mao_grk_hun_scr_knd_guj_mnd_mlt_hin_swt_mly_afr_bam_sod_yor_urd_dut_slo_bsq_tml_alb_arw_ita_tag_ven_ctl_aeg_jav_sun_est_ger_azi_glc_anl_ind_fin_bat_swa_bos_owc_mol_krd_cnt_dgb_por_heb_pol_cze_lda_fre_uzb_ewe_bem_tig_nor_akn_dyu_chh_xho_igb_bul_gam_amr_tsw_cic_lat_amh_fbf_ben_moo_ukr_mcd_swe_spa_tha_hau_vie_wly_jpn_rom_eng_ses_svk_tur	-0.518780036175252	-1.1788680169168	0.241458035474538
838	azi_grk_bos_sod_swt_knd_glc_yor_tsn_tml_nor_hun_ven_hau_ita_amr_bam_dgb_por_tur_afr_qcu_mly_ctl_sun_aeg_lit_lda_cnt_cze_bsq_geo_mlt_mao_tsw_rus_chh_cic_ben_igb_xho_scr_prs_dut_zul_krd_fin_bem_owc_ukr_vie_alb_amh_pan_rom_mnd_uzb_swe_mcd_akn_hin_jav_bat_jpn_mol_heb_gam_ind_tig_moo_est_guj_aze_ses_urd_wly_tag_kor_ger_slo_bul_sid_svk_tha_swa_ewe_lat_eng_anl_dyu_arw_spa_pol_fre_fbf	0.735562251818072	1.97141047133652	0.0516490384617366
839	cze_est_slo_lit_zul_por_glc_hin_aze_hau_lda_bat_tsw_krd_mly_dgb_prs_yor_uzb_ses_amh_jpn_scr_alb_pol_tag_ewe_sid_moo_bos_ita_spa_pan_swe_ben_chh_mol_swt_urd_mao_heb_sod_tig_xho_tml_bul_ven_cic_sun_mnd_wly_fre_rom_ctl_qcu_kor_amr_svk_gam_jav_nor_hun_fbf_tur_dyu_bem_owc_lat_ger_geo_anl_cnt_vie_fin_rus_ukr_igb_grk_knd_dut_azi_mlt_bsq_aeg_swa_afr_mcd_arw_eng_tha_akn_bam_tsn_guj_ind	-0.0799424769779516	-0.195315139973711	0.845572334653307
840	anl_fbf_geo_heb_dgb_cze_slo_grk_swt_dyu_scr_lat_jpn_fin_spa_lda_uzb_swe_aze_est_guj_tml_tig_azi_hau_vie_ind_afr_xho_ita_lit_cnt_krd_ben_bem_bam_bos_pol_bat_arw_ctl_amh_tha_qcu_bul_jav_mol_chh_cic_glc_sod_alb_svk_mlt_mly_owc_akn_mnd_amr_nor_dut_aeg_bsq_moo_ses_tur_rus_eng_tsw_ukr_swa_tsn_yor_mcd_fre_kor_mao_sid_zul_ewe_pan_hun_tag_ven_sun_rom_por_knd_ger_gam_urd_hin_igb_wly_prs	-0.235682858029132	-0.586759683509978	0.558786778594261
841	pan_amh_swe_prs_tha_heb_grk_zul_uzb_hun_dut_qcu_chh_mlt_bem_gam_igb_est_tag_bul_cnt_tsw_tig_cic_ewe_bam_amr_moo_eng_sid_akn_owc_urd_dgb_swt_tml_bat_fin_rom_mol_afr_slo_knd_lat_vie_hau_cze_ses_krd_arw_lda_azi_svk_ven_glc_pol_yor_aeg_guj_wly_hin_aze_lit_ger_scr_tur_jpn_ita_tsn_geo_nor_ind_spa_ukr_mly_kor_alb_ben_mcd_rus_ctl_dyu_fre_swa_bsq_mao_sun_jav_por_mnd_sod_bos_fbf_anl_xho	0.0250812087144869	0.0638699624848126	0.949210852535677
842	hau_ukr_guj_arw_tur_dyu_tml_mol_heb_cnt_ben_bul_alb_akn_spa_kor_nor_tsw_gam_yor_dut_owc_lit_tag_svk_afr_lda_moo_scr_swt_azi_geo_igb_fbf_hin_tsn_uzb_mlt_mcd_ven_pan_prs_jpn_cze_mly_ewe_ger_knd_lat_dgb_bam_jav_anl_por_chh_ctl_urd_est_aze_bos_ind_hun_qcu_bem_bat_sun_sid_rom_swa_krd_bsq_wly_mnd_zul_amh_tig_grk_tha_amr_pol_vie_xho_ita_eng_sod_aeg_mao_cic_slo_glc_fin_rus_fre_swe_ses	-0.0609994037704067	-0.15980964111938	0.873377609758504
843	tha_gam_hin_pol_grk_scr_dut_ind_bul_tml_ben_azi_dyu_urd_tur_glc_fre_rom_wly_nor_owc_geo_moo_tsn_bos_por_yor_arw_sod_lat_uzb_fin_ukr_mnd_bem_guj_ses_igb_cze_prs_swt_mlt_sid_lit_cic_afr_heb_ita_mcd_lda_dgb_jpn_tag_kor_svk_hun_akn_ven_bam_swa_chh_ger_fbf_knd_zul_cnt_krd_qcu_aze_est_mao_vie_xho_tsw_eng_hau_alb_ewe_ctl_tig_amr_aeg_anl_bat_sun_jav_rus_bsq_swe_slo_spa_amh_mol_pan_mly	-0.0932088745559919	-0.212337035516175	0.832308805071545
844	knd_zul_slo_cic_bem_glc_owc_tha_wly_bul_urd_ind_ita_guj_rus_krd_scr_fin_hau_dyu_aeg_amr_dgb_tsn_arw_bos_anl_mol_tag_fbf_chh_bat_xho_lit_yor_tig_mcd_igb_lat_fre_rom_mlt_ven_gam_dut_est_swa_ukr_por_ctl_mly_sid_swt_hun_sun_vie_eng_mao_ewe_bsq_swe_svk_tur_bam_cze_ger_pol_grk_lda_jpn_qcu_sod_nor_jav_prs_akn_moo_geo_ben_aze_pan_mnd_kor_heb_azi_afr_amh_uzb_hin_tsw_cnt_ses_spa_alb_tml	0.252174753676399	0.603980289327414	0.547327252175476
845	knd_scr_cic_afr_mly_prs_ben_amh_bos_mcd_ewe_sid_tsw_bat_mol_yor_rus_slo_dyu_xho_jpn_mao_jav_bam_ita_ctl_bsq_hun_pan_geo_akn_kor_est_uzb_lda_tag_spa_hin_grk_ses_heb_pol_tsn_aze_hau_bem_aeg_anl_urd_guj_tig_swt_qcu_gam_bul_arw_moo_rom_wly_cze_mlt_vie_sod_ukr_chh_azi_lat_ind_dgb_igb_dut_swe_ger_nor_swa_ven_krd_lit_sun_glc_fbf_tur_cnt_svk_alb_amr_zul_eng_owc_fin_mnd_por_tha_tml_fre	0.177335930633199	0.446836682116831	0.656031831400546
846	sun_geo_tag_mlt_ind_ger_ukr_ven_bat_dgb_zul_prs_lda_knd_por_aeg_bsq_tig_sod_rus_wly_hun_mcd_tml_rom_anl_azi_swe_ses_jpn_guj_sid_heb_grk_cic_gam_owc_swa_cze_tsn_tur_glc_tha_bam_eng_bul_qcu_jav_akn_swt_pan_mol_fre_arw_dyu_fbf_moo_ita_slo_svk_krd_ctl_cnt_vie_dut_xho_alb_tsw_spa_nor_kor_hin_bem_urd_pol_bos_est_mnd_ewe_yor_aze_lat_hau_ben_fin_amr_igb_amh_scr_lit_mao_afr_mly_uzb_chh	0.649388968254941	1.73553786185982	0.0859578340375017
847	hau_dgb_mol_vie_bul_igb_uzb_moo_por_mlt_sun_bem_amr_bam_tha_tur_wly_mcd_hin_mly_fre_ben_ger_bos_fin_tag_bsq_owc_alb_chh_gam_knd_rom_jav_ukr_ven_hun_pan_ewe_rus_tsn_amh_lda_spa_qcu_akn_est_pol_tml_cze_krd_jpn_yor_arw_kor_geo_grk_swe_anl_fbf_ind_azi_mnd_xho_ses_ita_aze_lit_dyu_sid_glc_ctl_tig_afr_mao_heb_zul_nor_bat_swa_guj_swt_tsw_dut_cic_lat_prs_eng_cnt_urd_svk_aeg_sod_scr_slo	NA	NA	NA
848	swe_knd_qcu_igb_por_hau_dyu_afr_swt_jav_mnd_cnt_rom_anl_bul_sun_pol_mcd_fre_hin_zul_ger_tml_spa_svk_dgb_bos_chh_xho_ven_bat_pan_ukr_guj_ctl_tig_urd_akn_hun_amr_fbf_krd_lit_azi_tsw_mly_sid_jpn_geo_ita_bem_lda_glc_est_dut_heb_tur_scr_tag_ewe_bam_prs_cic_sod_ben_slo_aeg_ses_owc_eng_fin_aze_tsn_arw_yor_nor_uzb_vie_rus_alb_kor_mlt_amh_mol_cze_mao_bsq_ind_gam_wly_moo_grk_swa_tha_lat	0.475778691626558	1.07737758675341	0.284098332206222
849	ita_slo_mnd_lat_zul_sun_ses_bam_cze_akn_ukr_uzb_rom_aeg_qcu_tml_ctl_tsw_yor_sid_swa_jav_hun_tur_azi_cic_vie_cnt_por_chh_mcd_dyu_gam_dgb_pol_amh_igb_arw_eng_est_afr_bul_scr_ewe_ind_bat_mlt_mly_rus_heb_tha_mao_hin_pan_wly_prs_urd_bem_fin_hau_tag_ven_guj_lit_nor_knd_aze_svk_sod_mol_glc_amr_ger_fbf_dut_anl_swe_swt_kor_tig_fre_geo_xho_lda_bsq_krd_bos_owc_ben_moo_tsn_alb_spa_jpn_grk	-0.386845314922508	-0.996908976027036	0.321395504694637
850	alb_rus_bem_igb_eng_mly_chh_wly_ses_tml_amh_aeg_azi_dut_lat_swa_gam_knd_ben_est_owc_tur_akn_ven_arw_vie_svk_tsn_hau_bam_moo_sun_qcu_dgb_swe_prs_mlt_ind_ewe_bsq_spa_geo_bat_zul_bul_fbf_pol_cze_urd_kor_nor_grk_amr_mcd_bos_mnd_pan_anl_rom_slo_cnt_scr_lit_glc_xho_krd_por_lda_jav_hun_heb_sid_hin_jpn_mol_tag_afr_tha_guj_ctl_fre_dyu_aze_swt_ita_mao_ukr_ger_uzb_tig_tsw_cic_yor_fin_sod	0.683250809261319	1.57282214773822	0.119156060567709
851	akn_svk_ewe_gam_spa_fin_tag_wly_slo_ind_geo_tha_ctl_qcu_cic_krd_ses_uzb_ven_aeg_bsq_lit_amh_tig_lat_chh_est_guj_bos_tur_nor_cze_glc_sid_jpn_dgb_zul_bem_ger_tsw_mnd_mao_swt_prs_mly_fbf_aze_vie_rus_mol_lda_eng_alb_yor_moo_hun_azi_mlt_owc_ben_amr_xho_sun_hin_bul_ita_pol_sod_urd_mcd_swa_pan_bat_tml_jav_igb_swe_scr_ukr_por_cnt_rom_grk_arw_dyu_knd_dut_kor_anl_fre_heb_afr_tsn_hau_bam	0.322205889921497	0.858963475332464	0.39256925996739
852	ukr_fbf_mao_anl_cze_glc_sid_cnt_chh_alb_mly_scr_hin_swe_azi_geo_igb_afr_dgb_bos_ctl_bam_ses_gam_svk_lit_aze_est_tsw_lat_rom_ben_sun_ger_dut_tml_bat_qcu_eng_nor_heb_ewe_bem_kor_prs_tig_por_tur_mlt_mol_vie_spa_swt_knd_mnd_grk_swa_krd_ven_cic_amh_bul_akn_guj_fin_mcd_hun_hau_rus_yor_amr_jav_wly_bsq_xho_tsn_fre_jpn_slo_pol_moo_tag_arw_zul_owc_ita_sod_pan_ind_urd_lda_uzb_aeg_dyu_tha	-0.699125458920331	-1.52252351502372	0.131271102345455
853	bem_cic_dut_ctl_alb_grk_qcu_sid_ger_glc_tsn_lda_heb_yor_guj_hau_tag_rom_lat_tml_swa_ita_nor_tsw_ben_jpn_mlt_lit_wly_azi_vie_aze_swe_swt_geo_svk_igb_kor_amh_uzb_anl_rus_ven_prs_knd_mnd_moo_tur_krd_tig_dyu_fbf_sun_pol_mao_zul_dgb_cnt_gam_mcd_jav_bsq_ewe_bat_arw_bul_bos_bam_slo_hin_est_mly_afr_scr_fre_owc_ses_spa_xho_pan_aeg_hun_fin_tha_akn_sod_urd_ind_por_ukr_mol_cze_amr_chh_eng	-0.264705652573464	-0.634347099151487	0.527411666664761
854	por_kor_tsw_scr_jpn_ger_rom_geo_guj_chh_hun_ukr_yor_aze_swt_ewe_bam_qcu_dut_swa_mao_bsq_hin_grk_tig_dgb_aeg_mlt_akn_owc_pol_tml_urd_swe_wly_dyu_anl_prs_fbf_arw_sod_bat_lit_slo_igb_hau_est_amh_zul_lda_alb_moo_ven_heb_uzb_eng_ctl_lat_mol_cnt_pan_tag_mcd_afr_rus_sun_ben_fin_ses_jav_tur_ind_vie_cze_spa_ita_amr_svk_gam_bul_mnd_tsn_fre_bos_azi_knd_krd_glc_nor_cic_xho_bem_sid_tha_mly	0.649232711278524	1.49886479485961	0.137295624957914
855	ita_tur_mol_mcd_amh_geo_swt_lat_spa_sun_dyu_glc_rus_tsw_nor_cnt_rom_cic_urd_swa_knd_igb_aze_dut_bsq_krd_anl_ger_zul_bos_sid_grk_amr_slo_mly_fin_jpn_bem_kor_mnd_tsn_eng_svk_hau_qcu_pan_pol_ben_chh_ven_owc_tag_arw_swe_por_tml_mlt_gam_azi_cze_afr_dgb_scr_prs_akn_jav_hin_bul_mao_lda_moo_xho_ewe_tig_wly_bat_alb_tha_est_uzb_ukr_ses_sod_ind_yor_fbf_ctl_heb_guj_hun_bam_vie_lit_aeg_fre	NA	NA	NA
856	bam_nor_qcu_lat_moo_hun_jpn_rus_ewe_sid_hau_guj_pan_bos_lit_cnt_ger_mol_tag_swt_slo_azi_owc_rom_lda_fin_yor_anl_knd_amh_swa_krd_amr_mnd_grk_cze_aze_ita_urd_glc_uzb_tig_scr_est_aeg_ses_geo_bsq_mly_swe_tml_igb_svk_por_fre_tsn_hin_ukr_dut_dgb_vie_afr_sun_akn_gam_arw_ind_tur_ctl_tsw_ven_bat_mao_bul_cic_jav_zul_mcd_spa_tha_ben_prs_xho_chh_kor_pol_eng_fbf_bem_dyu_mlt_sod_heb_alb_wly	-0.483037371231645	-1.25938892127345	0.211041530593002
857	ven_fbf_bul_slo_urd_qcu_tig_owc_alb_hun_tur_rom_cnt_lit_fre_cic_sun_swe_moo_dyu_ger_kor_prs_nor_tsn_sod_aeg_xho_krd_bat_jav_lat_mlt_lda_jpn_akn_mcd_ukr_svk_tml_glc_bsq_gam_cze_eng_dut_afr_grk_tag_sid_uzb_rus_mly_heb_knd_igb_est_scr_swa_tha_por_swt_yor_hin_vie_ben_anl_dgb_mao_mol_aze_wly_ctl_chh_ind_zul_azi_ita_bos_arw_pol_ses_geo_spa_mnd_amr_amh_bam_pan_tsw_guj_hau_bem_ewe_fin	-0.193279170715771	-0.439955837548902	0.660989859500854
858	arw_jav_fre_nor_cic_xho_rom_bsq_bos_prs_ctl_anl_tsn_ind_bem_ven_glc_zul_qcu_ukr_svk_est_azi_tur_uzb_ger_akn_amh_kor_spa_cze_sun_fin_lda_ita_ewe_eng_owc_krd_rus_hau_pol_tml_chh_mol_geo_slo_scr_tig_tha_hin_yor_lit_ben_sod_alb_swt_aeg_wly_fbf_bul_aze_moo_mcd_dut_mao_mnd_amr_hun_sid_cnt_vie_swa_knd_bat_tsw_gam_mly_dgb_bam_urd_dyu_heb_tag_lat_jpn_por_pan_mlt_guj_afr_ses_swe_igb_grk	0.0450758504203574	0.116473228942758	0.90752865126903
859	wly_rus_vie_ses_bem_anl_aze_swe_yor_knd_fre_sid_cze_ger_sod_chh_mao_qcu_tml_tha_dut_dgb_urd_mol_tig_rom_azi_gam_krd_lda_hau_owc_spa_pan_guj_heb_moo_bam_fbf_uzb_jav_glc_fin_afr_ind_dyu_lat_arw_prs_hin_mcd_grk_ben_sun_hun_bos_nor_mly_cnt_geo_pol_tur_amh_ita_lit_bul_mnd_tsw_alb_kor_ctl_ven_bat_igb_swt_xho_est_zul_akn_tag_scr_ukr_svk_bsq_aeg_por_jpn_mlt_cic_eng_ewe_swa_tsn_slo_amr	-0.383720461804664	-0.9080432754507	0.366202387113437
860	hau_bem_fre_guj_spa_uzb_ukr_swe_sod_cze_tag_krd_pan_nor_est_qcu_geo_cnt_aze_tur_mly_dut_ses_amh_ven_ben_ctl_wly_yor_urd_chh_ewe_afr_grk_xho_swa_tsw_por_swt_pol_sid_hun_sun_bos_mnd_akn_aeg_ita_arw_jpn_bul_scr_amr_cic_ind_dgb_zul_rom_mlt_bam_ger_moo_tig_mol_mao_bat_fin_glc_tml_dyu_slo_prs_kor_tsn_owc_lit_knd_bsq_alb_fbf_igb_heb_gam_jav_azi_mcd_lat_svk_tha_anl_eng_vie_lda_hin_rus	-0.437710128008221	-1.14830004566201	0.253789792033716
861	qcu_kor_moo_bem_bos_cnt_rus_fin_xho_knd_aze_dyu_wly_mol_bam_geo_nor_tml_tig_ewe_vie_cze_hun_ger_hau_akn_swe_alb_fbf_spa_lat_afr_lda_glc_grk_urd_krd_slo_jav_azi_uzb_amr_por_scr_mnd_bsq_mly_guj_ctl_pan_fre_owc_yor_bat_mlt_gam_hin_swt_ind_rom_chh_ses_ukr_est_amh_cic_heb_ita_dgb_sun_tha_svk_sid_zul_tsw_eng_jpn_prs_sod_igb_anl_arw_pol_bul_dut_swa_tur_tsn_ven_mao_mcd_tag_aeg_lit_ben	-0.657294140838405	-1.57498284506829	0.118656270995519
862	amr_igb_bam_grk_sod_cnt_cze_svk_geo_eng_mly_ses_wly_dyu_alb_guj_tig_tur_ukr_fin_fre_mnd_bsq_hin_qcu_krd_lit_spa_moo_vie_afr_por_mao_bos_slo_tml_scr_gam_prs_lat_amh_jav_rom_ewe_pol_urd_hau_heb_bat_jpn_sun_tsw_yor_bul_hun_mcd_ita_nor_cic_glc_pan_dut_kor_chh_azi_swa_anl_aeg_dgb_tha_uzb_mol_mlt_ven_est_ger_aze_owc_tsn_sid_swt_akn_knd_ind_lda_rus_xho_tag_arw_swe_ctl_fbf_bem_zul_ben	0.542074941648101	1.25030002138693	0.214326821421668
863	krd_afr_ind_knd_xho_cze_tml_bsq_pol_urd_ukr_pan_mao_mnd_ben_est_ctl_bos_fre_spa_amr_eng_azi_lda_jav_zul_kor_arw_tur_slo_tsn_dgb_aeg_hau_bat_mly_moo_anl_tsw_mol_bam_tha_prs_tig_mcd_sid_chh_ewe_guj_lit_glc_nor_rus_amh_bem_tag_heb_hun_ita_ses_geo_owc_svk_uzb_alb_bul_rom_cic_sun_swt_por_grk_vie_qcu_gam_hin_scr_ven_aze_jpn_ger_dut_swe_cnt_mlt_wly_akn_fbf_igb_lat_sod_swa_dyu_fin_yor	0.0224012323678528	0.0512336607396806	0.959249212038788
864	glc_jpn_ses_bam_mnd_aze_swt_swa_mlt_cnt_ger_akn_est_svk_tml_mol_swe_ewe_xho_tha_bem_pol_urd_rom_moo_zul_tag_bat_bul_rus_tsn_tur_mly_spa_heb_jav_tig_bsq_chh_scr_mcd_lit_geo_amh_lat_ctl_hun_ben_guj_wly_owc_uzb_prs_grk_ind_alb_azi_krd_ita_dyu_nor_fbf_por_mao_gam_cic_fre_hin_eng_sod_dgb_vie_lda_dut_bos_arw_ven_yor_amr_fin_kor_anl_tsw_ukr_sid_aeg_qcu_slo_cze_knd_afr_igb_pan_hau_sun	-0.211979551656031	-0.514318072830346	0.608249674559066
865	hin_swt_jpn_hun_zul_afr_owc_glc_tha_krd_jav_guj_grk_sid_ven_mao_wly_ger_yor_uzb_mly_ukr_rus_urd_ewe_chh_ctl_cic_xho_est_ben_rom_ses_gam_lda_mlt_tur_eng_anl_slo_heb_arw_swe_amr_bul_pol_fre_bem_tml_scr_dut_por_lit_dyu_qcu_mcd_pan_swa_kor_knd_aze_mol_geo_ind_amh_svk_bos_cnt_bsq_sod_dgb_nor_cze_aeg_sun_igb_vie_tig_tsn_azi_bat_bam_akn_mnd_ita_fbf_alb_tsw_fin_spa_moo_tag_lat_hau_prs	-0.0755419639236784	-0.174855687052096	0.861573143220349
866	ita_mol_yor_sid_scr_bat_tha_ven_mao_ger_tsw_lit_ses_swa_zul_aeg_dyu_urd_kor_eng_tig_tsn_anl_dgb_ind_bos_mly_nor_por_lda_chh_fin_pol_sun_tur_moo_cze_qcu_arw_grk_bam_uzb_cnt_prs_dut_hau_wly_owc_glc_azi_sod_mnd_ukr_rus_svk_cic_gam_fbf_vie_tag_geo_igb_heb_alb_akn_jpn_ctl_ewe_fre_ben_bem_amr_amh_krd_est_mlt_tml_slo_rom_afr_pan_aze_spa_jav_lat_hin_bul_swt_mcd_swe_bsq_guj_xho_knd_hun	-0.585678426256736	-1.33070888387017	0.18653833827189
867	cnt_swa_zul_aeg_fin_chh_bem_dut_lat_igb_tha_swe_urd_azi_glc_prs_ven_bam_slo_knd_tml_swt_mao_akn_amr_nor_dyu_tsn_alb_tig_lda_tsw_gam_eng_fbf_aze_bat_krd_ind_geo_vie_ewe_ger_owc_bul_sid_uzb_hin_bsq_arw_spa_est_heb_anl_rom_jav_yor_scr_ukr_pan_guj_moo_cze_cic_ctl_ses_wly_mol_fre_dgb_lit_mcd_por_kor_qcu_tag_hau_bos_hun_svk_mnd_sod_grk_mlt_xho_afr_tur_pol_ita_sun_rus_jpn_ben_mly_amh	0.203277129975433	0.47219175015049	0.637896045815282
868	tha_mnd_aze_eng_hun_azi_owc_ita_swa_tag_rom_mlt_geo_mly_swt_lit_pol_scr_tml_akn_pan_grk_kor_ven_urd_afr_xho_mcd_amh_alb_wly_sod_bat_ind_bem_spa_cic_est_vie_sun_uzb_dut_mao_prs_qcu_ukr_hau_fbf_krd_yor_ger_bos_ewe_aeg_jav_guj_gam_bam_moo_mol_bsq_ses_nor_jpn_slo_glc_tsw_por_hin_heb_cnt_ben_fin_lda_knd_chh_swe_zul_bul_tur_svk_tig_tsn_cze_anl_dgb_fre_amr_lat_ctl_igb_rus_sid_arw_dyu	-0.173031782237061	-0.414563444908015	0.679416209790295
869	urd_swe_bos_ven_tha_hau_cic_bem_ita_igb_afr_sod_tag_alb_tur_spa_geo_aze_swa_anl_hin_arw_knd_ger_xho_lat_jpn_svk_kor_mly_akn_moo_yor_bsq_mnd_nor_jav_chh_sun_lit_bam_ewe_tsn_mcd_bat_amr_wly_ctl_heb_ben_vie_zul_swt_mlt_dgb_aeg_cnt_rom_gam_qcu_fbf_krd_owc_uzb_dut_guj_fin_prs_tml_hun_dyu_tsw_mol_slo_eng_pan_amh_cze_est_bul_sid_fre_ses_azi_scr_glc_mao_ukr_tig_grk_ind_por_rus_pol_lda	0.176779702718915	0.402403576316875	0.68831046448464
870	fre_cze_pan_lda_bam_ind_bem_mol_sid_swt_afr_nor_geo_tha_prs_amh_kor_tsw_mcd_anl_dyu_qcu_urd_ukr_bos_rom_fbf_bat_scr_por_xho_tsn_lat_aeg_tur_mlt_uzb_dgb_ctl_swa_est_hau_ita_slo_eng_amr_mly_azi_jpn_aze_mnd_alb_sun_cnt_bul_igb_spa_gam_jav_knd_svk_tml_pol_ben_chh_ewe_dut_guj_zul_tag_ven_lit_owc_grk_yor_arw_cic_fin_ger_swe_tig_hin_rus_vie_moo_krd_hun_ses_wly_bsq_akn_sod_heb_mao_glc	0.386698590848318	0.874443406088418	0.384129435152503
871	amh_hun_jpn_chh_moo_dgb_mlt_alb_sid_krd_mcd_tsn_geo_rom_guj_cze_azi_bos_grk_slo_anl_tsw_igb_bem_svk_tml_cic_ger_swa_nor_tur_ind_ven_lat_est_amr_eng_urd_bam_cnt_kor_ita_akn_qcu_swe_ben_tha_prs_hau_dut_mly_ewe_sod_rus_zul_bul_arw_pan_pol_mnd_tag_hin_ctl_aeg_knd_bsq_yor_tig_aze_swt_glc_afr_xho_fbf_owc_ukr_por_bat_ses_vie_mol_mao_wly_sun_gam_lda_fre_dyu_scr_uzb_fin_jav_heb_spa_lit	-0.166362917022977	-0.384952241738061	0.701151766520185
872	ben_mcd_fre_krd_mnd_dgb_urd_yor_nor_pan_tag_swa_bos_alb_dut_lda_swt_azi_ctl_hun_glc_spa_aze_dyu_amh_mao_zul_lat_bam_akn_rus_uzb_pol_cic_bem_ind_tml_afr_fin_ses_est_wly_tha_tsn_bat_ven_vie_rom_grk_mlt_heb_slo_por_qcu_sun_arw_chh_amr_bul_bsq_cnt_tur_igb_knd_jpn_swe_fbf_scr_mol_prs_ita_jav_moo_eng_sid_kor_ewe_svk_hau_ukr_cze_anl_aeg_xho_guj_tig_gam_sod_geo_lit_tsw_hin_ger_owc_mly	-1.02906737422831	-2.79949038834917	0.00622389736306529
873	bam_ger_chh_slo_tml_pan_owc_spa_geo_vie_bat_knd_bsq_ita_heb_ben_pol_arw_ukr_sod_moo_fbf_amr_akn_mlt_por_qcu_aeg_afr_amh_krd_rus_tig_tha_bem_cic_azi_nor_alb_ven_urd_sun_jav_yor_lit_guj_cnt_glc_hun_fin_bos_mcd_fre_tsw_cze_tag_zul_grk_mao_ctl_jpn_lda_hau_svk_prs_anl_xho_est_sid_scr_wly_ewe_gam_swt_eng_hin_bul_ses_aze_rom_igb_dyu_mly_mnd_mol_tsn_ind_kor_tur_lat_dgb_swa_swe_dut_uzb	-0.510644782995591	-1.23674479974603	0.219295902500108
874	pan_tha_qcu_ita_vie_heb_glc_mnd_rus_igb_fin_anl_bsq_nor_ctl_lat_guj_sid_scr_yor_afr_alb_lda_svk_tig_spa_dyu_tur_owc_knd_hin_eng_krd_bos_ben_bam_ses_bem_cze_gam_swe_aze_ewe_hun_ven_fre_mcd_akn_lit_wly_prs_cic_uzb_grk_cnt_rom_xho_tml_dut_tsn_sod_ger_sun_aeg_ind_mlt_mly_moo_zul_urd_chh_swt_est_dgb_jpn_swa_jav_bat_kor_slo_ukr_amr_azi_fbf_mol_geo_arw_bul_mao_tag_tsw_hau_por_amh_pol	-0.479378603049117	-1.13033931437953	0.261240023634968
875	vie_amh_pan_tig_tsw_tml_bat_sid_bsq_slo_jav_uzb_swe_jpn_tur_xho_rus_tag_grk_swa_bam_fre_sod_guj_bul_chh_mly_akn_eng_knd_aeg_geo_mnd_tsn_fin_swt_cnt_dgb_heb_glc_rom_ukr_mao_aze_ven_ger_tha_ind_ita_ses_mlt_dut_igb_pol_hin_ewe_krd_gam_afr_lda_fbf_mol_yor_wly_hun_azi_spa_ctl_por_urd_cze_lit_prs_qcu_nor_ben_bos_owc_cic_lat_svk_mcd_anl_kor_hau_arw_sun_scr_est_zul_alb_amr_moo_dyu_bem	-0.682042879384336	-1.58991140623988	0.11524864360059
876	sod_ita_amh_alb_tsw_glc_fbf_bem_mol_zul_chh_por_owc_bat_ctl_swa_cze_uzb_arw_tml_hau_wly_ven_slo_jpn_mly_swe_afr_knd_yor_jav_igb_fre_pan_lat_amr_akn_mlt_ses_sun_rom_pol_lit_tur_spa_ukr_dyu_bsq_dgb_svk_tig_lda_ind_kor_rus_tag_mcd_azi_cic_ben_tha_hin_urd_geo_aeg_moo_vie_mnd_ewe_anl_krd_est_grk_aze_fin_bul_qcu_prs_nor_swt_scr_tsn_guj_ger_bam_eng_gam_xho_cnt_dut_hun_mao_heb_bos_sid	0.758077917231035	1.91283050142847	0.0588465842587037
877	tml_tag_mol_heb_mlt_tsn_geo_bsq_por_swa_lit_hun_bam_yor_sun_fin_swe_akn_pan_cze_bem_urd_qcu_rom_xho_lda_alb_fre_zul_ita_owc_wly_amr_tha_kor_ind_dgb_ses_moo_anl_sod_afr_fbf_azi_bul_jav_scr_ukr_hau_dut_hin_knd_bos_rus_cnt_sid_nor_arw_gam_est_guj_ctl_ewe_mly_tig_spa_cic_pol_lat_aeg_chh_uzb_bat_grk_ben_dyu_amh_glc_aze_mnd_igb_swt_ven_slo_mao_ger_vie_tsw_eng_mcd_svk_tur_krd_prs_jpn	-0.405159575592421	-0.983783509139967	0.327774460863302
878	bsq_fre_hau_nor_sun_qcu_lat_tha_lit_ger_knd_tsn_mlt_moo_ewe_bos_amh_est_igb_gam_prs_mnd_dgb_tsw_eng_tig_lda_urd_wly_akn_tag_azi_slo_afr_mcd_bem_pol_dyu_ben_geo_anl_swt_hun_ses_tml_owc_ven_swe_cic_arw_kor_rom_sid_spa_scr_heb_jav_guj_tur_bul_amr_fbf_yor_mao_fin_aeg_ukr_ctl_svk_pan_ind_zul_dut_sod_vie_cnt_cze_grk_aze_por_bat_swa_mol_chh_rus_xho_ita_krd_bam_jpn_mly_alb_uzb_hin_glc	-0.524203704329567	-1.36301351863608	0.176169308716984
879	azi_tsw_heb_hun_ukr_svk_dyu_ita_scr_mnd_ven_owc_alb_kor_fbf_pan_tha_cnt_swt_krd_por_zul_tsn_lda_tag_yor_pol_dut_ben_guj_bsq_cic_knd_mcd_anl_rom_rus_arw_bam_ewe_lit_bul_ctl_bos_spa_urd_tml_lat_tur_grk_amh_igb_xho_sod_hau_tig_moo_amr_est_hin_dgb_aeg_afr_cze_uzb_jav_eng_ses_aze_mol_akn_slo_fre_mly_swe_jpn_mao_prs_vie_gam_swa_ger_sid_nor_mlt_wly_sun_geo_bat_ind_bem_qcu_fin_glc_chh	-0.0962350094427182	-0.215917640669729	0.829524813319244
880	fre_dut_owc_swe_por_mcd_bul_tig_kor_hin_anl_est_glc_aeg_tsw_azi_swa_akn_ben_fin_bam_cic_ses_mly_tml_hun_prs_uzb_sid_lda_geo_ukr_moo_amr_pol_guj_ven_cze_eng_chh_vie_slo_ewe_sun_aze_ger_yor_dyu_svk_bos_spa_cnt_bsq_hau_swt_gam_dgb_wly_knd_mao_jav_urd_amh_ctl_rus_tha_afr_mol_zul_rom_alb_scr_mnd_arw_qcu_bem_pan_mlt_heb_lat_ita_lit_sod_tag_xho_igb_nor_fbf_jpn_krd_tur_bat_ind_grk_tsn	NA	NA	NA
881	sod_akn_zul_ctl_lda_rom_geo_prs_jpn_igb_urd_tha_cic_aze_kor_fbf_anl_tag_hau_qcu_cnt_est_amh_vie_sid_arw_hun_pol_lat_cze_por_dgb_tig_dut_swt_fin_svk_tsn_eng_glc_mnd_afr_guj_jav_ind_bam_grk_scr_ben_azi_spa_amr_nor_knd_heb_bos_ger_swa_mol_xho_uzb_alb_mao_bul_bsq_ita_yor_ses_lit_wly_aeg_chh_bat_tur_ewe_ven_slo_tsw_sun_gam_owc_krd_fre_rus_mlt_mly_dyu_tml_pan_bem_swe_ukr_hin_moo_mcd	-0.190459944710528	-0.453208852109314	0.651454018006153
882	aze_ind_ukr_mao_lat_swa_fin_dut_urd_mly_amr_bul_bsq_sun_pol_grk_alb_ven_nor_krd_ctl_bam_mcd_bos_tsn_fre_rom_tag_kor_bat_heb_swe_arw_aeg_prs_swt_owc_azi_cnt_ewe_slo_fbf_igb_tig_guj_dyu_lit_scr_eng_mol_pan_lda_por_afr_tml_ger_svk_tha_uzb_dgb_cze_ben_moo_qcu_amh_hin_gam_sid_hun_knd_tur_chh_mlt_glc_xho_ita_jpn_rus_wly_ses_spa_akn_hau_est_bem_jav_mnd_anl_tsw_zul_cic_yor_sod_geo_vie	0.6946149034405	1.62391592711241	0.107778539022534
883	gam_anl_mol_slo_dgb_mcd_uzb_zul_rom_sod_tml_bul_arw_ben_knd_svk_swt_bat_nor_lit_urd_geo_igb_eng_hun_rus_pan_chh_vie_cic_ger_guj_est_ukr_amh_tur_mly_sid_swe_fre_amr_jav_lda_bos_lat_bam_mnd_dyu_dut_ven_tha_spa_grk_jpn_bsq_hin_glc_wly_ewe_ind_tig_qcu_moo_alb_hau_xho_owc_akn_yor_cnt_pol_ses_por_fin_kor_ctl_tsn_afr_swa_aeg_ita_fbf_mlt_aze_cze_mao_tag_azi_bem_prs_sun_krd_heb_tsw_scr	0.0743378238358231	0.169607223495012	0.865687431460348
884	sid_bam_tag_aeg_swt_scr_aze_est_wly_tml_cze_anl_zul_ukr_glc_pol_afr_ita_fbf_cnt_mly_cic_yor_owc_guj_ben_igb_bsq_alb_ind_tha_rom_sun_prs_bat_amr_lda_ses_jpn_gam_sod_geo_uzb_hun_qcu_pan_bem_mol_ven_knd_bos_heb_por_mao_dgb_krd_arw_kor_urd_fre_amh_spa_xho_tsn_ger_nor_lit_ctl_tig_bul_tur_lat_chh_mlt_dyu_vie_fin_hin_moo_swe_akn_rus_slo_jav_svk_azi_mcd_swa_ewe_tsw_eng_hau_mnd_grk_dut	0.0154806351677975	0.0365130447015307	0.970951537833894
885	tsn_swa_jav_por_ukr_grk_lat_xho_tig_ven_svk_vie_lit_urd_hau_pol_bul_hun_azi_pan_lda_amh_hin_sid_mao_uzb_zul_aeg_cze_swe_bsq_cic_arw_dyu_tag_ita_tml_nor_prs_mly_glc_dgb_ind_sod_anl_ses_bos_moo_jpn_chh_knd_ben_amr_ewe_igb_tsw_rus_yor_tur_spa_scr_tha_mnd_wly_eng_rom_mlt_akn_aze_swt_bem_qcu_ger_afr_slo_heb_geo_kor_gam_alb_fbf_mcd_ctl_bat_krd_mol_cnt_owc_sun_bam_est_fre_guj_fin_dut	0.426299469951143	0.989253341216979	0.325106051756249
886	jpn_geo_azi_cic_lit_mlt_sun_krd_yor_akn_ita_bsq_swe_rom_amh_heb_sid_bos_ben_bat_dgb_tsn_ses_wly_ind_bul_mcd_afr_hin_sod_tsw_tur_dyu_glc_urd_cnt_vie_jav_prs_swa_lda_por_fin_anl_hau_amr_tag_slo_rus_pan_igb_uzb_kor_ctl_lat_chh_ewe_ven_tig_tha_owc_bem_mao_fbf_cze_pol_mly_svk_gam_swt_qcu_arw_nor_knd_zul_spa_mol_aeg_grk_aze_fre_ger_bam_hun_dut_xho_moo_est_mnd_alb_eng_scr_ukr_tml_guj	-0.306425786696375	-0.818143085164032	0.415366812822606
887	jav_por_spa_tag_pan_sun_wly_est_vie_mly_ctl_ewe_fre_grk_aeg_mnd_urd_tsn_swt_akn_bsq_jpn_knd_ind_bul_mol_lda_geo_kor_mlt_dut_krd_mao_tha_hin_cze_gam_hun_scr_sod_fbf_alb_zul_ger_slo_prs_chh_xho_bem_moo_amr_ukr_tig_igb_nor_afr_tsw_cic_qcu_sid_azi_glc_cnt_pol_svk_arw_ven_anl_swa_bam_eng_lat_hau_dgb_uzb_amh_rus_ben_bat_owc_yor_fin_bos_lit_mcd_swe_dyu_rom_aze_tml_tur_ses_ita_heb_guj	-0.398903884107712	-1.04145701627346	0.300363357453544
888	knd_mnd_tsn_hun_tsw_tml_uzb_urd_xho_mlt_spa_swt_kor_por_nor_svk_ewe_ben_swe_amr_aeg_mly_est_scr_glc_rus_pan_swa_arw_bsq_sun_lat_prs_azi_sod_fin_krd_qcu_jav_tha_ger_lit_alb_afr_anl_zul_rom_ita_geo_mcd_dyu_grk_slo_bos_owc_moo_ses_cze_sid_hau_bat_pol_dut_guj_chh_yor_ctl_fbf_dgb_cic_mao_hin_vie_bem_tig_ven_bam_wly_ukr_akn_ind_cnt_fre_mol_eng_aze_igb_tag_jpn_amh_heb_tur_gam_bul_lda	-0.351460502391796	-0.826788919909288	0.410472995946511
889	bat_tag_kor_por_rus_moo_azi_alb_ger_ven_pol_ukr_glc_lat_xho_dgb_cic_prs_est_swa_grk_slo_krd_mly_mnd_dut_jav_anl_guj_uzb_cze_svk_wly_rom_hun_sun_nor_mcd_owc_pan_ewe_sid_tsn_amh_mol_aeg_ita_aze_jpn_fbf_afr_urd_fre_qcu_tig_zul_tur_lda_scr_ctl_mlt_eng_bem_akn_tsw_tha_yor_sod_cnt_lit_gam_spa_swe_bul_chh_hin_ben_arw_ind_amr_dyu_heb_tml_swt_igb_hau_ses_fin_vie_bam_knd_geo_bos_mao_bsq	-0.0269131799003013	-0.0687130584703992	0.945365547741502
890	owc_ven_bem_arw_urd_pan_aeg_tsn_ind_ger_mlt_dut_jav_igb_vie_sod_prs_mol_cze_rom_alb_ctl_ukr_slo_swe_kor_tha_sun_krd_por_bul_bam_lat_hun_rus_geo_uzb_tur_swt_fin_akn_tsw_swa_ses_tml_afr_ewe_chh_lit_mnd_nor_est_tig_gam_pol_tag_azi_anl_scr_fre_mcd_amh_bsq_cnt_mao_eng_jpn_grk_svk_spa_guj_amr_bos_hau_mly_fbf_cic_qcu_hin_ben_xho_heb_lda_yor_dyu_wly_ita_sid_knd_moo_zul_glc_bat_dgb_aze	0.585244572810227	1.33889349830911	0.183868896628852
891	spa_amr_swa_jpn_bul_bos_tha_geo_aeg_nor_pan_urd_fin_bam_fbf_sun_sod_alb_mlt_mcd_ger_tag_afr_lit_tml_krd_ewe_ses_arw_sid_guj_owc_dyu_mnd_heb_ita_yor_amh_prs_knd_rom_hun_jav_hin_ukr_cze_mao_xho_vie_akn_ven_cic_ben_mly_qcu_pol_tsn_fre_bat_swt_uzb_est_scr_svk_bem_tsw_wly_cnt_azi_igb_eng_chh_por_zul_gam_bsq_ind_kor_tig_tur_dut_swe_anl_rus_hau_moo_dgb_glc_grk_slo_ctl_aze_lat_mol_lda	0.472545528174556	1.23873003118531	0.218562946455856
892	pan_fre_uzb_wly_ukr_igb_slo_bam_mao_yor_lat_moo_afr_svk_cnt_glc_qcu_lit_swa_rus_ind_fin_dgb_bos_mcd_sod_mnd_scr_kor_dyu_hin_bem_bsq_heb_geo_swe_anl_vie_aeg_jav_krd_ewe_por_nor_pol_ben_urd_ctl_ven_guj_dut_amr_mly_bat_spa_cic_xho_bul_grk_azi_est_sun_prs_tsn_lda_fbf_eng_zul_tur_tig_mlt_tag_hun_gam_knd_mol_aze_alb_ger_tha_tsw_jpn_chh_ses_cze_tml_ita_sid_hau_rom_amh_swt_owc_akn_arw	0.211024822977669	0.487748390790562	0.626875953940128
893	por_qcu_eng_ewe_lda_igb_aze_dut_guj_ben_kor_bsq_ctl_anl_rus_sod_mly_grk_bul_krd_pan_tml_uzb_gam_tsn_spa_chh_bos_bem_urd_jpn_swe_ven_dyu_sid_cze_lit_hau_mlt_fbf_fin_est_wly_dgb_cic_swa_moo_bam_amr_mcd_rom_tha_sun_hun_tag_ger_amh_bat_zul_glc_swt_yor_heb_geo_ind_mao_afr_lat_tur_tsw_ses_alb_ukr_azi_mol_hin_cnt_mnd_nor_aeg_fre_scr_vie_slo_knd_jav_pol_svk_ita_tig_prs_arw_akn_xho_owc	-0.792605860331496	-1.90779200431879	0.0595033888691142
894	alb_ben_cze_spa_geo_cic_bem_jpn_hau_tur_ind_eng_bos_amh_guj_qcu_nor_owc_arw_yor_swa_tml_lda_swt_scr_glc_pol_mol_lat_azi_ses_grk_mcd_tsw_ven_bul_knd_wly_tig_sod_dut_tag_swe_amr_tha_gam_bsq_pan_sid_ukr_tsn_zul_xho_igb_prs_ewe_krd_est_chh_akn_hun_dyu_urd_aze_por_mly_rus_fbf_heb_mlt_svk_ctl_lit_cnt_hin_sun_kor_mao_ger_bat_bam_fin_slo_rom_anl_vie_uzb_jav_dgb_moo_mnd_ita_aeg_fre_afr	0.304187277894832	0.781723499280424	0.436362744529315
895	mlt_mao_dut_knd_bos_scr_akn_tml_rom_pol_ind_svk_lit_gam_mnd_urd_heb_tha_anl_eng_est_ewe_yor_amh_ses_hau_swt_qcu_ger_cic_spa_fre_igb_ben_bem_grk_kor_hun_sid_krd_dgb_bul_wly_nor_glc_azi_chh_ukr_alb_lat_jav_guj_bam_afr_ita_mcd_mly_sod_moo_ctl_slo_mol_tig_dyu_fin_bsq_tsn_hin_swe_ven_cnt_rus_aze_pan_tsw_uzb_amr_aeg_jpn_sun_arw_tur_zul_cze_prs_bat_fbf_swa_vie_xho_geo_por_owc_tag_lda	-0.283638727089671	-0.735309329445063	0.464001452784679
896	bul_sod_bos_rom_scr_mol_ven_tml_grk_vie_fre_mnd_fbf_swt_aze_amr_ger_mlt_hau_wly_lit_gam_ben_urd_swe_krd_afr_tsn_mcd_eng_fin_tag_dyu_glc_amh_sun_hin_rus_pan_slo_jpn_chh_kor_dgb_uzb_cic_bsq_dut_por_qcu_ses_svk_spa_alb_pol_guj_geo_tig_arw_igb_mly_ctl_ita_sid_swa_ewe_tsw_knd_nor_mao_aeg_tur_yor_owc_anl_lda_bat_azi_bam_cze_akn_moo_ukr_bem_xho_est_jav_cnt_hun_zul_ind_lat_tha_prs_heb	0.284582617189184	0.645266877797753	0.520343013333917
897	eng_sod_arw_tha_glc_gam_ger_sun_fin_tag_pan_mol_rom_guj_cze_afr_yor_tur_ctl_ses_hau_uzb_swt_tsw_bem_aze_geo_hin_alb_tsn_svk_bat_lda_moo_mnd_lat_urd_ind_tml_por_kor_fbf_prs_dgb_amh_est_chh_heb_dut_mcd_mlt_rus_anl_qcu_fre_dyu_lit_knd_swa_nor_ewe_hun_ukr_cnt_mly_slo_cic_vie_ven_bul_tig_zul_bos_ben_mao_jpn_grk_aeg_spa_sid_owc_krd_swe_akn_ita_amr_pol_wly_igb_jav_scr_azi_xho_bam_bsq	0.24590812394539	0.555996819865409	0.579548262264033
898	anl_igb_ctl_knd_hin_est_mly_ven_jpn_dut_eng_bul_ben_nor_cnt_fre_mlt_aze_sod_bam_zul_swe_jav_hun_arw_guj_slo_amr_lit_wly_sun_pan_qcu_moo_pol_bsq_akn_geo_tur_rus_ses_mol_uzb_glc_alb_azi_lda_por_mao_tml_lat_ind_bat_hau_mnd_aeg_spa_swt_heb_tig_ita_vie_gam_cze_tsn_bos_fbf_swa_amh_dyu_xho_prs_fin_sid_grk_svk_bem_kor_tsw_rom_tha_urd_mcd_scr_krd_ewe_cic_dgb_chh_afr_yor_owc_tag_ger_ukr	-0.369649735941594	-0.842076077727016	0.401905638573511
899	jpn_mao_hun_chh_mly_pol_krd_tur_ben_alb_moo_sun_bos_prs_scr_por_amh_pan_mlt_gam_lit_tsw_xho_dgb_dyu_tha_azi_guj_owc_ewe_jav_bul_glc_sod_rom_ukr_grk_cnt_svk_fre_hau_tsn_arw_aze_tml_heb_ind_cze_ita_fbf_yor_est_lda_lat_kor_sid_aeg_bem_ven_wly_bam_mnd_swe_fin_eng_uzb_ctl_anl_knd_geo_nor_zul_hin_mcd_tig_swa_amr_dut_bsq_spa_slo_urd_mol_rus_ger_qcu_akn_bat_igb_swt_vie_ses_cic_tag_afr	-1.00671740865993	-2.40258649229577	0.0182657054638044
900	mnd_chh_geo_amr_ukr_rus_afr_mly_gam_bsq_hin_por_tml_nor_sun_igb_ven_tsw_glc_fbf_knd_sod_bat_moo_kor_swe_wly_amh_grk_lda_sid_tag_aeg_mol_hun_jav_xho_bem_zul_qcu_mlt_cnt_mao_lat_dgb_ind_ctl_swa_eng_cze_akn_svk_ses_owc_uzb_ita_bul_tha_pol_azi_scr_lit_fre_cic_spa_mcd_heb_pan_dut_anl_urd_hau_tsn_ger_bam_yor_prs_ewe_jpn_aze_swt_krd_alb_tur_dyu_fin_tig_ben_guj_slo_est_rom_vie_arw_bos	-0.114091137652721	-0.258303561283095	0.796743417777396
901	mol_lit_bat_swt_fbf_scr_fin_tsw_dgb_slo_sod_ita_cnt_prs_zul_urd_amh_moo_tha_pol_heb_qcu_rom_aeg_afr_tur_swa_swe_ses_xho_tml_ind_uzb_lat_ben_chh_por_rus_dyu_fre_ewe_hun_amr_eng_svk_akn_tsn_vie_dut_ctl_grk_aze_knd_gam_nor_bem_hau_cze_tag_tig_wly_sid_mnd_ukr_kor_ger_owc_azi_mcd_geo_pan_guj_hin_mao_arw_spa_cic_anl_alb_jav_krd_ven_sun_bul_bam_mlt_bsq_igb_est_yor_lda_jpn_mly_bos_glc	-0.045473871814053	-0.11176962112822	0.91124695669364
902	alb_mcd_anl_tha_geo_tml_glc_lda_est_svk_grk_amh_yor_jpn_hau_kor_bam_mao_lat_vie_gam_moo_tsw_ses_wly_akn_fbf_ger_swt_cze_dyu_tig_bsq_cic_amr_ind_chh_ctl_mly_ukr_heb_jav_pan_spa_bem_xho_zul_azi_bul_ven_swa_knd_igb_ita_fre_hin_hun_rom_swe_uzb_afr_aze_cnt_tur_aeg_mlt_tsn_eng_pol_por_qcu_dgb_mnd_dut_rus_scr_sod_owc_guj_fin_mol_nor_bos_ewe_ben_bat_arw_sun_sid_prs_krd_tag_slo_urd_lit	0.438894141497962	1.13647530412561	0.258677678900002
903	swt_zul_cic_bat_lit_rom_chh_cze_afr_wly_xho_spa_jav_bos_nor_mly_heb_rus_prs_ctl_arw_dgb_ven_scr_pol_ukr_fbf_cnt_owc_sid_grk_aeg_mol_ses_urd_amh_amr_mcd_fre_anl_svk_tha_kor_ind_est_hun_geo_krd_guj_yor_tsw_aze_pan_sun_fin_ewe_glc_vie_bam_hau_tsn_alb_tag_igb_tur_akn_bem_ger_bsq_uzb_jpn_mlt_lda_tig_dyu_slo_mnd_bul_tml_qcu_azi_mao_moo_gam_eng_knd_swa_por_ita_sod_hin_swe_dut_ben_lat	0.23705004915621	0.608424141642602	0.544389363048768
904	kor_moo_tsw_amh_tml_bem_cnt_svk_sun_bsq_mly_swe_qcu_mnd_aeg_slo_alb_ger_ewe_ctl_wly_por_guj_bam_ben_owc_spa_bos_swa_rus_afr_bul_jpn_tur_cze_sid_zul_tig_nor_mao_fin_dyu_glc_aze_eng_prs_scr_sod_rom_lit_hun_yor_anl_heb_uzb_bat_ita_cic_krd_fbf_pan_hau_jav_pol_azi_ven_amr_tag_tha_chh_knd_vie_hin_gam_lda_est_dgb_akn_ses_tsn_ind_grk_urd_lat_ukr_arw_xho_swt_geo_mol_mcd_dut_mlt_igb_fre	0.00395838911239898	0.00939771491326077	0.992521948863376
905	lda_lat_xho_hin_rom_swa_geo_jav_bat_ger_tsw_lit_ita_sun_akn_fin_jpn_yor_tig_dgb_scr_krd_rus_bam_svk_urd_moo_mol_tsn_ind_igb_aeg_afr_amr_pan_chh_grk_nor_azi_ukr_cic_glc_hau_arw_amh_alb_dut_spa_ewe_qcu_aze_por_vie_slo_sid_ctl_swe_ven_anl_heb_fbf_eng_tag_sod_kor_guj_mlt_cze_mnd_tur_owc_uzb_mly_bem_ben_cnt_zul_mao_bsq_swt_ses_wly_prs_est_bos_tml_hun_fre_tha_pol_knd_bul_mcd_gam_dyu	-1.13912529509108	-3.0324766713079	0.00314302047973789
906	mlt_aeg_lda_alb_hin_chh_ctl_anl_tsw_heb_swe_jpn_grk_mcd_bsq_moo_ses_swa_akn_mnd_rom_bat_gam_geo_urd_mly_est_ven_scr_ukr_hun_zul_svk_eng_lit_nor_cnt_qcu_hau_cic_fbf_kor_dut_glc_tur_mao_ewe_ita_yor_swt_mol_amr_jav_sid_sod_pan_tag_rus_fre_tml_prs_tig_igb_vie_guj_bam_azi_krd_ind_sun_arw_amh_lat_cze_xho_dgb_wly_bem_owc_ben_tha_por_tsn_uzb_fin_slo_bos_ger_pol_bul_spa_aze_dyu_afr_knd	1.2481928087535	3.37022916705792	0.00109496649650035
[truncated: 94 more rows]
