# Supplementary material for: Future Tense and Economic Decisions: Controlling for Cultural Evolution
Source: PLoS One. 2015 Jul 17;10(7):e0132145. doi: 10.1371/journal.pone.0132145 (PMC4506144; doi:10.1371/journal.pone.0132145)
Supplement: S8 Appendix — See README files within the various sub-folders. (ZIP) [file pone.0132145.s008.zip › S3_Code/Residuals_new/PGLS/PermuteResults/permute_S_38000.csv]

	ftr	r	t	p
1	heb_ben_ger_cnt_swt_uzb_mnd_fin_azi_bat_hin_hun_tig_rom_bem_afr_tur_ukr_glc_svk_amh_slo_spa_rus_anl_fbf_bul_lit_geo_mol_pol_amr_gam_bos_urd_ind_lat_yor_krd_mly_xho_sod_grk_pan_knd_dut_prs_owc_dgb_dyu_mcd_eng_mao_aze_ctl_kor_ita_hau_tsn_moo_aeg_cic_jav_zul_lda_guj_cze_ewe_por_akn_tha_jpn_igb_nor_chh_bam_arw_tml_bsq_tsw_mlt_fre_alb_vie_swa_ven_qcu_sun_scr_swe_est_tag_sid_wly_ses	0.780075116253892	2.02176803238698	0.0460737923619886
2	slo_ind_akn_sun_fre_wly_ven_tsn_dyu_aze_svk_hun_sid_qcu_swa_mlt_sod_igb_tag_owc_bat_tsw_ita_mol_heb_moo_lat_swe_amr_cnt_cze_vie_hau_geo_urd_hin_ukr_fbf_swt_grk_rom_mcd_ger_rus_dgb_tig_mnd_mao_fin_krd_jpn_ses_zul_est_guj_anl_ben_tur_bem_gam_amh_ewe_pol_dut_kor_lit_tha_glc_knd_xho_ctl_azi_bos_lda_chh_nor_bsq_tml_afr_aeg_pan_spa_bam_arw_cic_eng_scr_uzb_por_alb_mly_yor_jav_prs_bul	-0.345162687872192	-0.809845906031831	0.420096062698551
3	akn_ger_nor_lda_bem_hun_tml_dyu_jpn_qcu_wly_vie_bam_pol_anl_cnt_aze_dgb_pan_moo_gam_bos_zul_hau_hin_tsw_swe_guj_kor_alb_ewe_swa_est_cic_bul_amh_igb_jav_azi_spa_mao_fre_tsn_mcd_uzb_bsq_lat_arw_grk_sid_lit_mol_fbf_urd_por_prs_owc_cze_tag_tig_slo_swt_chh_svk_mnd_ben_rom_ukr_geo_scr_afr_xho_mly_knd_tur_ind_bat_sod_yor_aeg_mlt_rus_fin_ven_amr_ctl_ses_ita_heb_glc_krd_tha_sun_eng_dut	-0.731602508566177	-1.81251834956456	0.073132774663774
4	est_bat_nor_lit_kor_fin_tha_mlt_tsw_bam_glc_geo_ses_por_guj_pan_hau_rom_tur_tag_cnt_bem_sun_afr_vie_swa_grk_eng_ven_bos_ctl_jav_mol_azi_mly_cic_svk_ewe_lat_qcu_slo_wly_ukr_hun_prs_tig_mao_gam_lda_amr_anl_scr_sid_dyu_jpn_ind_krd_ben_amh_alb_urd_ger_fbf_swt_dgb_rus_igb_dut_xho_mnd_yor_owc_aeg_uzb_spa_bsq_aze_arw_chh_knd_swe_fre_mcd_bul_hin_tsn_moo_heb_tml_sod_zul_ita_cze_akn_pol	0.46991868878758	1.09481099029576	0.276426788321286
5	amr_bos_krd_tml_yor_fin_ewe_mnd_ven_aeg_moo_zul_ukr_fre_bem_sid_lat_lda_mol_hin_bam_mcd_geo_prs_lit_grk_ind_uzb_nor_swa_alb_guj_por_bsq_cic_eng_hun_sod_slo_kor_gam_ger_est_ses_tsw_dyu_tig_owc_svk_ctl_chh_jav_arw_urd_azi_heb_rus_tur_cnt_wly_glc_pol_aze_dut_tag_tha_bul_swt_scr_igb_afr_swe_xho_vie_mlt_cze_akn_mao_dgb_knd_rom_mly_sun_fbf_qcu_anl_spa_tsn_jpn_bat_ita_hau_pan_amh_ben	-0.333241146776938	-0.727891583407397	0.468508638299983
6	scr_lit_zul_xho_ukr_glc_pol_uzb_bos_tml_azi_est_cnt_dgb_bat_yor_alb_jav_mly_swe_bul_jpn_akn_hin_ewe_ger_ses_hun_sod_ben_ita_rom_fbf_urd_moo_anl_dyu_vie_qcu_gam_amr_tag_sun_kor_swt_cic_ind_fin_igb_cze_tsn_aeg_rus_fre_bsq_grk_krd_arw_knd_guj_slo_bam_owc_pan_ctl_spa_bem_ven_geo_lda_prs_svk_por_heb_sid_dut_mao_mnd_tha_mol_chh_tur_tig_lat_amh_eng_hau_nor_wly_aze_tsw_mcd_swa_mlt_afr	0.301670055678465	0.720932514161471	0.472759420460904
7	azi_tha_nor_slo_ind_ctl_sod_mcd_amr_heb_grk_mao_fre_mlt_tag_lda_amh_ben_swa_pol_vie_swt_mly_guj_bsq_krd_dgb_eng_afr_cic_rom_aze_geo_hin_akn_rus_zul_uzb_yor_dut_gam_xho_urd_mnd_scr_est_ger_bat_ewe_alb_ukr_sid_lit_anl_swe_ita_ven_tur_tig_jpn_knd_por_aeg_chh_lat_bul_glc_mol_hau_prs_kor_fin_moo_svk_arw_cnt_tsn_bem_sun_jav_pan_cze_qcu_owc_igb_tsw_ses_hun_dyu_fbf_bam_tml_bos_wly_spa	-0.0618448425104921	-0.144243458702197	0.885620342220635
8	eng_est_dyu_scr_mly_xho_tur_owc_knd_fbf_sid_swe_tsw_por_slo_rom_gam_svk_jav_lat_dut_jpn_aeg_kor_hau_ita_lda_alb_dgb_tag_chh_anl_qcu_ger_bsq_amh_pan_rus_ewe_tsn_grk_mol_lit_glc_akn_vie_krd_swt_ctl_mao_ven_tml_azi_geo_bos_pol_cnt_fin_prs_uzb_nor_hin_mnd_amr_arw_swa_spa_ukr_sun_ben_ses_igb_urd_tha_guj_mlt_bam_fre_bat_mcd_hun_sod_tig_moo_afr_yor_bem_cic_wly_ind_zul_aze_cze_heb_bul	0.0154041864654189	0.0358418831250278	0.971485256564938
9	lat_anl_chh_ses_slo_fin_scr_azi_tml_owc_moo_hun_amh_mnd_aeg_cnt_sod_aze_cze_amr_fbf_hin_yor_ind_akn_jav_mol_eng_por_ewe_alb_bsq_ger_sid_swt_zul_jpn_est_lda_qcu_grk_kor_xho_afr_swe_wly_pol_mlt_mly_tur_hau_mcd_gam_heb_tig_bam_vie_cic_rus_krd_igb_pan_geo_bul_dyu_swa_fre_guj_rom_nor_knd_tag_spa_dut_ven_ctl_svk_sun_bos_tha_dgb_mao_ben_bat_ita_urd_tsw_bem_ukr_uzb_prs_glc_tsn_lit_arw	-0.993173332634037	-2.4900833838448	0.0145467064268575
10	ben_ewe_akn_swt_lda_sid_hun_mnd_lat_krd_mlt_est_fbf_mol_aze_tig_mcd_ctl_bam_chh_ukr_cnt_mao_moo_swe_guj_azi_bsq_xho_bem_bat_kor_gam_owc_svk_rus_jpn_fre_zul_qcu_ita_urd_geo_dyu_hin_amr_pan_scr_amh_eng_slo_tha_tml_sun_tur_tag_lit_mly_grk_knd_ind_vie_nor_cze_hau_alb_jav_uzb_glc_sod_wly_ses_bul_igb_ger_swa_spa_tsn_yor_afr_dgb_prs_tsw_anl_aeg_pol_heb_bos_fin_dut_cic_arw_ven_por_rom	-0.604358503523215	-1.42520418487319	0.157445740369634
11	krd_geo_mcd_lit_tha_lda_pol_azi_sun_cnt_ita_alb_amh_mlt_eng_bos_ukr_swa_prs_tag_mol_bsq_anl_dgb_sid_afr_wly_mnd_rom_tig_tml_pan_ind_sod_aeg_guj_swt_mly_hau_bul_uzb_igb_chh_cic_yor_ses_svk_arw_heb_slo_grk_dyu_xho_scr_fin_mao_ben_est_ven_vie_hun_ctl_por_cze_tur_urd_jav_akn_tsn_fbf_qcu_knd_aze_fre_jpn_bat_glc_bem_lat_swe_bam_rus_ewe_ger_spa_hin_kor_owc_gam_amr_dut_moo_zul_nor_tsw	-0.595735231111187	-1.32225511697691	0.189326005936754
12	gam_mcd_pol_est_heb_bos_yor_amr_uzb_chh_igb_rus_lit_ben_geo_prs_swt_svk_sod_jav_kor_nor_dut_sun_cnt_bat_bsq_ita_urd_alb_afr_cic_amh_knd_glc_ven_ukr_zul_fin_tml_bem_guj_wly_mnd_mly_hau_mol_akn_anl_xho_hun_arw_lda_bam_dyu_owc_swa_ger_rom_tsw_slo_mao_cze_vie_aze_dgb_swe_scr_bul_moo_spa_ses_sid_krd_tur_hin_azi_tag_pan_por_mlt_ind_tig_qcu_lat_fbf_ctl_eng_aeg_fre_tha_grk_tsn_jpn_ewe	-0.792804293294415	-1.85332614591814	0.067006195686723
13	pol_pan_slo_krd_wly_mol_dut_bam_ewe_igb_tsw_dyu_jpn_tha_bsq_knd_mcd_tig_geo_hau_bat_sun_ben_tur_mly_glc_vie_yor_afr_nor_azi_amr_fbf_tml_xho_akn_ven_uzb_tsn_grk_fre_tag_spa_arw_dgb_chh_bos_cze_scr_ger_ita_jav_eng_hun_aze_swt_kor_guj_ses_ukr_owc_prs_mao_sod_rus_heb_cic_bul_hin_mlt_alb_est_qcu_anl_bem_ind_swe_rom_ctl_aeg_gam_moo_zul_lat_amh_lit_svk_lda_fin_urd_cnt_sid_mnd_por_swa	-0.543208086824139	-1.39833649702181	0.165337770385396
14	fbf_scr_anl_tha_eng_vie_igb_lda_mcd_xho_qcu_cic_mlt_krd_ctl_bsq_yor_ven_fre_bam_guj_urd_amh_bat_prs_uzb_hun_fin_sun_owc_sid_alb_jpn_svk_sod_akn_bem_ind_moo_aeg_wly_heb_tsw_ben_tsn_pan_bos_kor_nor_tag_swe_rus_swa_ukr_mnd_rom_pol_dyu_cnt_ita_amr_por_hin_lat_ger_tur_dut_arw_aze_tig_mly_ewe_gam_knd_glc_chh_spa_tml_zul_swt_afr_slo_bul_est_cze_lit_mao_azi_dgb_hau_grk_jav_geo_mol_ses	NA	NA	NA
15	cic_ctl_por_anl_amh_ses_ita_grk_ewe_aeg_aze_tsn_qcu_zul_ben_xho_dgb_tha_sid_dyu_fre_swt_ven_uzb_rom_lat_eng_scr_lit_hau_slo_hun_jav_sun_fin_pol_bos_bam_tml_bem_est_yor_mol_ukr_arw_amr_cnt_sod_vie_akn_ger_rus_tig_hin_mcd_guj_wly_bat_mao_pan_nor_urd_tur_prs_swa_dut_ind_geo_krd_tag_azi_bsq_mnd_jpn_cze_knd_lda_igb_swe_mlt_glc_bul_owc_heb_kor_spa_mly_moo_afr_tsw_gam_alb_svk_chh_fbf	-0.446918053073647	-1.04042585541804	0.300839406770548
16	fbf_swt_qcu_tha_ind_jpn_lat_nor_lda_swe_spa_grk_hin_krd_tsn_hau_mol_sid_aze_ctl_chh_guj_bat_tur_wly_knd_cnt_tag_prs_glc_eng_amr_por_fin_bos_uzb_tsw_kor_mao_bam_tig_yor_owc_rus_ven_fre_akn_igb_mly_ewe_swa_ben_ses_afr_urd_dgb_pan_ukr_moo_mlt_est_anl_dut_gam_sod_xho_bem_tml_rom_slo_azi_cic_mcd_zul_ita_geo_lit_dyu_vie_heb_bul_ger_sun_amh_svk_aeg_pol_scr_cze_jav_arw_alb_hun_bsq_mnd	0.0488652387799718	0.113161414605191	0.910146503797415
17	jav_dut_ewe_krd_mcd_hau_anl_ger_eng_chh_jpn_xho_bam_fbf_tml_kor_spa_qcu_ind_ukr_urd_nor_afr_svk_gam_mlt_bat_geo_ctl_sod_akn_pan_wly_bem_por_swa_glc_amr_bul_lda_swe_scr_lit_igb_dyu_zul_heb_cic_bsq_est_fin_amh_mly_ses_cnt_arw_prs_aze_alb_tag_moo_ven_aeg_hun_rom_knd_mao_owc_mnd_sid_yor_grk_tsw_sun_lat_tig_azi_dgb_swt_guj_rus_fre_mol_cze_pol_tur_vie_uzb_tsn_slo_ita_ben_tha_hin_bos	-0.0373736803191691	-0.0966129916566042	0.923241634417685
18	wly_alb_nor_qcu_ger_por_knd_uzb_dgb_afr_tur_urd_aeg_prs_fin_amh_dut_bsq_ita_hin_lda_rom_vie_svk_tag_geo_mlt_swa_jav_xho_dyu_mcd_rus_bam_ses_owc_arw_swt_spa_swe_ind_tig_hau_cze_azi_slo_mnd_mao_tsn_fbf_anl_aze_pan_ven_amr_hun_krd_moo_scr_jpn_tha_bem_zul_akn_tml_mol_gam_heb_mly_grk_cnt_ctl_bos_bat_tsw_ewe_sod_chh_igb_guj_ukr_est_sun_cic_eng_sid_kor_yor_lat_pol_ben_lit_fre_glc_bul	0.254441223982015	0.700544406371587	0.485336352197903
19	jav_afr_wly_owc_bat_tsw_spa_rus_kor_igb_mol_glc_xho_svk_aeg_por_nor_bam_yor_akn_aze_krd_qcu_amr_pol_lit_est_grk_bsq_ind_swa_cic_dut_urd_gam_ger_tig_sid_mao_arw_cnt_ses_dgb_mnd_heb_mly_amh_slo_tha_hin_sun_tsn_knd_uzb_sod_jpn_vie_hau_fre_tag_pan_geo_ctl_ven_anl_bos_cze_chh_bul_tml_lat_hun_ita_swt_ewe_eng_tur_prs_moo_fin_scr_swe_mcd_ben_dyu_rom_guj_alb_azi_ukr_lda_fbf_bem_zul_mlt	0.111556110078005	0.256766245771906	0.797926415200326
20	aeg_moo_owc_slo_aze_por_swt_jav_mao_geo_afr_scr_rom_bul_svk_bem_hin_tsn_gam_amh_ita_sid_dyu_ven_jpn_lat_sod_urd_nor_bsq_hun_fre_fin_ind_qcu_mlt_grk_yor_cze_chh_arw_ben_heb_hau_mnd_swe_mly_vie_mcd_bam_uzb_ukr_bos_swa_spa_zul_amr_ses_bat_ger_krd_mol_ewe_alb_ctl_rus_tig_fbf_kor_dut_lda_eng_tag_azi_est_glc_anl_wly_dgb_pan_guj_knd_lit_akn_cic_cnt_tur_igb_xho_prs_tha_tml_tsw_sun_pol	-0.480245983929391	-1.08597345248173	0.280297615280974
21	jpn_knd_pan_cze_ind_fre_tml_zul_kor_sun_moo_jav_chh_ben_gam_grk_prs_mlt_azi_vie_eng_ven_qcu_spa_ctl_amr_hun_cic_svk_yor_aze_swt_bem_bos_tig_wly_bul_glc_owc_geo_est_lit_uzb_swa_fin_dgb_bsq_bam_mnd_rus_fbf_pol_cnt_urd_dut_igb_dyu_guj_por_nor_mcd_tur_krd_tsw_rom_mol_xho_tsn_arw_tha_mao_afr_scr_swe_bat_anl_heb_ita_aeg_akn_hau_hin_slo_lda_amh_alb_sod_sid_ukr_ses_mly_lat_ger_ewe_tag	-0.72201549013804	-1.72488847931766	0.0878694670669076
22	ses_bam_est_mol_glc_amr_tag_pan_geo_urd_tha_amh_tig_xho_jav_aze_krd_eng_nor_guj_swa_mnd_prs_heb_fre_tml_ger_lat_ita_yor_kor_scr_mlt_bem_owc_sod_mao_dgb_bat_zul_ven_mcd_wly_igb_sun_anl_uzb_cnt_bsq_cze_slo_swe_fbf_chh_bul_hau_ind_lda_svk_knd_alb_por_tsn_ukr_vie_tur_sid_rom_tsw_azi_hun_aeg_afr_grk_cic_mly_dut_ewe_rus_hin_bos_dyu_spa_jpn_lit_moo_swt_ben_arw_pol_qcu_ctl_gam_fin_akn	-0.643330726378765	-1.49368611030611	0.138642814350298
23	mao_knd_cic_por_fre_jav_sod_lit_lat_sid_azi_wly_krd_mly_ctl_ita_bos_bam_vie_urd_mcd_afr_akn_tsw_ben_amr_est_rus_glc_anl_tur_lda_hin_ses_chh_bem_owc_pan_alb_tig_rom_spa_swe_dyu_igb_bat_bul_tml_heb_sun_arw_ukr_cnt_guj_cze_ger_dut_ewe_prs_slo_tha_mnd_swa_gam_yor_grk_bsq_ind_nor_geo_aze_mlt_hau_moo_tag_mol_hun_jpn_eng_swt_fbf_kor_zul_xho_tsn_pol_svk_uzb_scr_ven_aeg_qcu_dgb_amh_fin	0.397184351188389	0.884568192717764	0.378670798910226
24	prs_tml_hun_aze_xho_mnd_tig_zul_glc_ind_ses_lda_amh_urd_slo_ben_mly_bam_cnt_fin_arw_bem_tsw_geo_heb_owc_mcd_akn_kor_ctl_hau_hin_fre_guj_ewe_dyu_swt_afr_yor_jav_pol_mao_rom_ita_azi_tha_por_vie_sun_aeg_est_swa_ukr_ger_uzb_swe_cic_amr_alb_fbf_qcu_igb_grk_bul_moo_tur_pan_anl_dut_bat_krd_sid_tsn_eng_bsq_jpn_wly_cze_knd_chh_mlt_gam_lit_mol_dgb_tag_scr_ven_lat_spa_rus_bos_svk_nor_sod	0.746692508266432	1.7505589605753	0.083319627914598
25	mlt_vie_lit_rus_bul_tsw_ukr_jav_por_ses_glc_mnd_sid_gam_fre_chh_dyu_mol_aeg_kor_heb_swa_eng_xho_sun_ewe_ita_azi_qcu_cze_slo_anl_scr_yor_jpn_akn_urd_spa_alb_hin_wly_pol_mao_tig_bat_bos_moo_fbf_krd_afr_tml_bsq_est_dut_cic_tsn_lda_amr_cnt_arw_bam_zul_dgb_svk_hau_bem_tag_amh_rom_swe_prs_ind_guj_igb_tur_nor_pan_knd_sod_mcd_swt_ger_fin_lat_tha_aze_mly_hun_grk_uzb_geo_ctl_owc_ven_ben	0.151004123297801	0.374710431515856	0.708728938757599
26	yor_azi_mcd_nor_ukr_alb_por_cze_akn_knd_ben_chh_lit_zul_slo_bam_amr_tur_igb_gam_spa_est_qcu_mol_jpn_geo_anl_hun_rus_swa_cic_bos_tig_dyu_owc_glc_aze_eng_afr_guj_ewe_ctl_mnd_mlt_grk_sid_dgb_bsq_tsw_lda_mly_ita_aeg_krd_amh_ind_ger_tha_prs_pol_rom_wly_svk_moo_lat_fre_tsn_mao_bat_hin_sod_swe_pan_bul_xho_ven_cnt_tag_urd_fin_fbf_kor_scr_sun_bem_uzb_heb_arw_dut_swt_hau_tml_jav_ses_vie	-0.168140364382973	-0.437068075627504	0.663075179157969
27	spa_mao_jpn_cnt_tig_eng_slo_arw_mly_guj_cze_fin_ses_tsw_anl_sid_mlt_pol_glc_hin_afr_ctl_swt_mol_lit_ukr_ger_alb_lda_azi_igb_qcu_moo_sun_chh_amh_jav_aze_tag_krd_scr_bam_svk_tur_bem_mcd_fre_kor_ben_vie_bos_tml_hun_tha_urd_amr_prs_pan_lat_bsq_grk_owc_zul_swa_cic_sod_ven_swe_xho_knd_gam_uzb_ind_por_est_yor_heb_dut_hau_ewe_dyu_geo_akn_ita_dgb_tsn_bat_aeg_rom_rus_wly_bul_nor_mnd_fbf	0.127321834137311	0.329957014248704	0.742174523123846
28	tsn_tsw_kor_sid_bul_eng_cze_ctl_bat_aze_dut_afr_chh_scr_zul_krd_lit_tha_rus_por_ses_fre_ewe_hau_gam_yor_bem_sun_lat_ukr_guj_geo_fbf_tml_anl_mnd_grk_mol_hin_rom_arw_swe_xho_bam_alb_urd_mao_azi_ven_ger_akn_pol_wly_cic_mcd_ita_uzb_heb_fin_knd_est_swa_mly_tig_jpn_glc_tag_aeg_prs_moo_pan_spa_swt_hun_dyu_tur_bsq_owc_lda_slo_bos_dgb_jav_vie_sod_mlt_igb_nor_amr_ben_svk_ind_amh_cnt_qcu	0.0781493089126949	0.175844748468355	0.860798238310507
29	fbf_eng_qcu_tml_tur_cze_cnt_mnd_zul_ctl_afr_swt_svk_cic_mlt_fin_jpn_dut_yor_anl_xho_grk_ben_wly_lit_krd_ses_moo_scr_ita_bos_bat_geo_ind_tag_ven_lda_ger_mol_sod_hun_tsn_sun_pan_jav_rom_bul_lat_chh_knd_igb_heb_dyu_tig_gam_sid_swa_rus_pol_hin_aeg_bem_aze_amh_ewe_mao_mcd_dgb_bsq_kor_est_swe_tsw_hau_prs_azi_slo_nor_owc_ukr_glc_vie_tha_bam_alb_por_akn_spa_fre_mly_amr_urd_arw_uzb_guj	-0.434581103083735	-1.00364982243433	0.318151696399509
30	tur_owc_bam_bos_mol_knd_hun_bem_swa_cze_amh_scr_rus_tsw_rom_mnd_chh_wly_est_tag_dyu_geo_mao_pol_hau_qcu_fre_dgb_aze_mcd_cic_mlt_urd_ger_pan_jav_lit_afr_moo_tha_yor_ewe_alb_bat_azi_heb_dut_jpn_eng_tsn_vie_fin_sun_ukr_gam_por_swe_amr_tml_zul_ita_ben_prs_aeg_guj_anl_svk_nor_fbf_tig_uzb_grk_slo_sid_akn_igb_bsq_swt_hin_ind_lat_arw_spa_cnt_ctl_bul_xho_lda_ses_kor_glc_mly_sod_ven_krd	-0.604009110357951	-1.54372647989777	0.126050689061964
31	mnd_hau_kor_gam_akn_est_krd_slo_jav_ita_sid_grk_knd_dut_bat_wly_bos_ger_amh_aeg_hun_ind_bam_mcd_jpn_prs_por_chh_tsw_bem_bul_azi_svk_rom_heb_ben_nor_swa_eng_lat_pan_swe_sod_vie_glc_igb_uzb_scr_cnt_mol_yor_zul_aze_tha_bsq_tag_tur_tsn_rus_fin_lit_swt_qcu_lda_cic_geo_dyu_alb_tig_fbf_mly_hin_dgb_urd_ewe_ctl_spa_arw_owc_afr_cze_mlt_ven_tml_anl_mao_ukr_xho_moo_guj_sun_ses_pol_amr_fre	0.118083134654373	0.303833945112556	0.761933139963817
32	grk_eng_vie_ita_fre_hin_arw_tsn_bos_glc_afr_amr_heb_swt_sun_mnd_zul_dut_fbf_ewe_swa_mlt_owc_bat_wly_cnt_amh_gam_hun_ses_rom_xho_bsq_spa_mcd_tml_jav_knd_rus_por_lda_krd_qcu_chh_anl_ctl_cze_moo_lat_kor_yor_pol_prs_mly_urd_bul_bem_geo_tig_hau_dgb_mol_akn_ben_ger_alb_igb_cic_tur_uzb_mao_tha_aze_pan_est_svk_tag_ukr_dyu_guj_slo_sod_jpn_swe_azi_sid_bam_ind_fin_lit_ven_aeg_scr_nor_tsw	-0.151463293088337	-0.337592479710338	0.736431106826005
33	wly_mol_ben_mnd_igb_jav_jpn_bam_anl_bos_lat_grk_vie_scr_mcd_kor_mlt_ind_fre_amr_eng_zul_tag_bsq_prs_azi_rom_aeg_sod_lit_urd_swa_alb_ukr_bat_xho_yor_qcu_est_ger_fin_svk_uzb_amh_heb_ctl_lda_cic_mly_tsw_tig_spa_cnt_ewe_tha_tur_tsn_owc_krd_ita_swt_sun_hun_hau_glc_afr_mao_hin_nor_pol_chh_slo_pan_arw_bem_cze_geo_tml_knd_dyu_fbf_por_aze_rus_ses_gam_dgb_swe_akn_moo_dut_sid_bul_guj_ven	0.771439097664119	1.78343955198207	0.0777769580917504
34	fin_ger_grk_zul_lat_ses_mly_qcu_moo_bat_jav_bam_mol_mlt_urd_pan_fre_aeg_krd_cnt_spa_ukr_por_scr_tag_swa_est_yor_chh_gam_tml_nor_amr_tig_eng_dyu_tur_pol_xho_lit_uzb_mao_ven_fbf_ita_rom_knd_igb_glc_owc_swt_tha_afr_mnd_dgb_hun_sid_bul_amh_swe_bem_slo_aze_wly_prs_ben_geo_rus_alb_azi_guj_svk_jpn_tsn_bsq_hin_arw_heb_dut_sun_ctl_sod_tsw_hau_ewe_lda_mcd_akn_anl_kor_cic_ind_bos_cze_vie	-0.774955443286665	-1.97825870681267	0.0508586498028145
35	igb_sun_bos_cnt_fre_moo_aze_guj_bul_prs_mly_fbf_hau_yor_amh_bat_ger_sod_zul_bem_tsn_ind_nor_qcu_mnd_tsw_pan_owc_ctl_tur_ewe_krd_chh_ses_azi_por_tig_lat_urd_aeg_ven_lda_mlt_arw_amr_slo_tml_tha_akn_knd_afr_spa_swt_jav_eng_cze_ukr_hin_lit_sid_gam_bsq_wly_rus_kor_cic_hun_scr_anl_heb_ben_uzb_rom_est_dgb_xho_jpn_tag_mcd_ita_pol_swa_swe_svk_bam_alb_mol_geo_fin_dyu_grk_mao_vie_glc_dut	0.371781404998341	0.957716676884253	0.340688765334071
36	ven_kor_hin_pan_zul_ukr_rus_tha_por_swa_cic_wly_tsw_eng_jpn_swe_azi_amh_uzb_guj_fin_knd_igb_yor_svk_cze_nor_pol_anl_hun_mlt_dgb_ewe_fbf_krd_xho_dyu_mao_cnt_tsn_tml_sun_hau_slo_lat_fre_alb_lit_grk_mcd_spa_bem_prs_bam_aze_tur_ses_bos_bul_tig_dut_vie_qcu_owc_glc_chh_gam_urd_moo_akn_rom_est_ctl_swt_amr_mnd_geo_mol_sid_bat_heb_scr_lda_tag_ger_afr_ben_mly_bsq_aeg_ind_jav_sod_arw_ita	NA	NA	NA
37	eng_cze_est_tur_alb_mnd_owc_tha_amh_krd_grk_jav_prs_aeg_tag_dut_ewe_spa_wly_ind_afr_igb_ita_hun_zul_glc_ukr_pan_yor_tsn_bul_tsw_jpn_dyu_pol_heb_svk_bam_lat_ctl_cnt_bsq_por_slo_aze_mao_ger_hau_scr_knd_rom_swe_nor_swt_azi_gam_ben_moo_hin_cic_mly_kor_arw_sun_mlt_sid_chh_fre_tig_ven_sod_lit_rus_vie_bat_tml_akn_ses_geo_amr_dgb_fin_qcu_lda_urd_uzb_bos_guj_swa_xho_bem_mcd_fbf_anl_mol	NA	NA	NA
38	est_ind_pan_ctl_nor_yor_por_mnd_urd_heb_swa_mao_jav_prs_uzb_sod_cic_ven_owc_jpn_tsn_moo_qcu_ben_tag_scr_ita_geo_eng_swe_hau_cze_alb_mlt_xho_tha_tml_hun_amr_ukr_bam_svk_glc_pol_mol_spa_chh_dyu_bsq_tur_mcd_fin_krd_amh_dut_grk_bat_lat_bul_ses_mly_dgb_swt_knd_hin_slo_bem_aze_tsw_guj_kor_azi_lit_fre_ger_akn_fbf_vie_wly_afr_rom_anl_bos_zul_ewe_sid_tig_rus_sun_gam_aeg_lda_cnt_arw_igb	0.492824835558463	1.22516698525218	0.22360622599933
39	sod_ewe_ind_cze_tha_hau_jpn_qcu_bat_cic_swa_xho_vie_grk_tur_bul_chh_ukr_jav_bem_nor_sun_bam_amr_zul_kor_mao_rus_aeg_arw_slo_dut_amh_ses_sid_alb_moo_lda_mly_tig_fbf_mnd_fre_ita_owc_afr_ger_rom_guj_ctl_hin_bos_tsn_por_knd_geo_aze_scr_uzb_gam_ven_urd_azi_bsq_yor_eng_wly_akn_pan_igb_tml_dyu_mlt_heb_hun_anl_est_dgb_krd_glc_lat_swe_pol_spa_prs_cnt_mol_mcd_swt_lit_fin_svk_tsw_ben_tag	0.252431055038202	0.5902391817338	0.556461812163545
40	sun_prs_ben_ukr_dyu_ses_tsn_alb_sod_rom_tig_aze_krd_lda_bam_sid_ctl_urd_mol_bem_uzb_moo_yor_por_fin_geo_glc_rus_tur_nor_slo_tag_hau_mly_swe_swa_cic_est_ita_mlt_mnd_ven_scr_chh_bsq_tsw_pol_mcd_dut_ewe_qcu_jav_bat_bos_dgb_fbf_tml_spa_aeg_amr_amh_akn_wly_bul_ind_azi_arw_fre_afr_hun_heb_ger_anl_eng_guj_swt_tha_gam_jpn_cze_vie_knd_xho_zul_hin_lat_kor_lit_mao_igb_owc_cnt_svk_pan_grk	-0.688055791805614	-1.58500571767988	0.116359694140698
41	geo_dyu_chh_mly_igb_est_hin_sod_uzb_fre_rus_lat_tig_swt_jav_tsw_aze_pol_ind_bos_glc_ger_mcd_heb_bul_mnd_knd_mlt_akn_jpn_ewe_ben_mol_yor_lda_owc_swa_tag_urd_hun_tha_ukr_ven_nor_tsn_gam_cic_azi_tur_dut_krd_spa_bam_aeg_vie_grk_mao_cze_amr_arw_alb_amh_afr_prs_dgb_qcu_xho_cnt_hau_bem_bat_sun_kor_ses_sid_guj_tml_bsq_lit_pan_por_ita_fbf_anl_ctl_wly_slo_swe_scr_eng_fin_zul_moo_rom_svk	0.0472017355130017	0.111808130990973	0.911216505665088
42	ind_svk_cic_fin_tur_sod_hun_rom_mol_glc_eng_pan_azi_bsq_fbf_lda_tsn_mao_ukr_nor_arw_tml_amr_chh_slo_ses_dyu_bam_cnt_pol_krd_zul_bul_anl_prs_swt_qcu_aze_ctl_por_est_amh_alb_lat_vie_jav_aeg_lit_yor_mlt_ita_dut_mnd_heb_swa_ger_dgb_jpn_guj_tsw_wly_xho_mly_bat_spa_scr_urd_akn_knd_gam_afr_sun_hin_moo_kor_swe_fre_tig_bos_rus_ben_owc_grk_uzb_ven_sid_tag_hau_mcd_cze_bem_ewe_tha_igb_geo	-0.529138508729328	-1.27531962641075	0.20537273527833
43	ewe_svk_azi_zul_mol_ven_tha_aeg_amr_swa_pan_ukr_geo_amh_kor_scr_dgb_vie_bsq_owc_ses_bul_sid_dyu_chh_tur_tsw_lat_mao_bat_qcu_tsn_slo_hun_rom_bam_swe_prs_alb_est_tag_ben_dut_por_mnd_hau_guj_wly_ctl_pol_knd_xho_swt_akn_nor_fbf_sod_anl_jpn_heb_hin_lit_gam_jav_aze_moo_grk_mlt_glc_spa_bem_igb_fin_fre_urd_arw_cnt_mly_ger_krd_eng_bos_ind_ita_cic_rus_sun_cze_afr_mcd_uzb_lda_yor_tml_tig	0.182433350908526	0.414929821089286	0.679148921117162
44	amh_dut_fbf_heb_azi_pol_aze_dgb_lit_urd_swa_pan_wly_por_tig_jav_akn_fin_eng_rom_cze_cnt_tsn_jpn_tsw_prs_bem_ita_mcd_dyu_mao_scr_kor_afr_tha_igb_swe_mol_qcu_spa_ind_krd_ewe_ctl_sid_amr_sod_geo_vie_slo_hun_ven_tml_bam_alb_sun_ses_moo_bul_uzb_knd_gam_fre_guj_zul_hin_anl_nor_mlt_swt_rus_ben_lat_tur_aeg_glc_tag_grk_ger_xho_yor_svk_bos_owc_arw_bat_chh_ukr_lda_est_mly_bsq_hau_mnd_cic	0.4843745511274	1.25369315215623	0.213095976813607
45	por_urd_hun_swt_kor_nor_swe_prs_est_ven_aeg_mcd_knd_ind_mao_zul_krd_cic_cnt_bsq_mol_mnd_grk_ita_geo_hau_bul_fin_swa_afr_azi_fre_dgb_tig_tsw_rom_bos_scr_gam_lat_moo_igb_sun_jpn_slo_ukr_sod_cze_sid_eng_chh_tml_wly_hin_vie_tag_anl_bat_bam_fbf_ctl_ger_dut_bem_tha_glc_ewe_tur_amr_uzb_lit_lda_xho_jav_aze_amh_tsn_pan_pol_svk_mlt_ses_mly_dyu_owc_yor_heb_arw_rus_spa_ben_akn_qcu_alb_guj	0.2482828700866	0.649404550958852	0.517677611821354
46	bem_swt_swe_spa_est_sun_uzb_cze_mol_knd_hau_mly_azi_ben_fre_tag_jav_jpn_ger_zul_tsw_akn_yor_sod_tur_slo_ctl_tml_afr_wly_por_geo_dyu_fbf_ita_ven_sid_rom_mlt_pan_scr_eng_dut_ses_mnd_bsq_bos_bul_tsn_aze_pol_tig_svk_ukr_cic_lit_heb_arw_nor_grk_xho_lda_ind_fin_hin_swa_mao_glc_anl_lat_bat_dgb_kor_cnt_qcu_vie_ewe_igb_amr_aeg_krd_mcd_gam_amh_tha_chh_rus_hun_bam_urd_guj_alb_owc_prs_moo	NA	NA	NA
47	tag_fin_kor_bsq_cze_swe_tsn_por_swa_mao_svk_zul_tha_owc_alb_jav_amr_vie_uzb_fre_jpn_ewe_chh_est_slo_rom_bul_sid_qcu_ses_xho_tur_pol_bam_amh_pan_aeg_knd_anl_arw_bat_lda_bos_krd_ben_moo_ukr_lat_prs_tig_mcd_afr_fbf_yor_nor_spa_dyu_grk_glc_gam_ctl_hin_hun_dut_bem_scr_azi_heb_ger_hau_ven_sun_mly_swt_mnd_mol_mlt_igb_ita_akn_sod_aze_geo_guj_cnt_tml_wly_urd_lit_eng_rus_cic_tsw_ind_dgb	-0.198220453598896	-0.462697636634426	0.644661923988052
48	lda_chh_dut_mly_dgb_fbf_fin_wly_tml_est_ita_bam_ses_mnd_por_heb_sod_sid_tsn_azi_kor_tur_fre_arw_pol_bem_ven_lat_ewe_cic_guj_prs_bos_tha_qcu_igb_cnt_tig_alb_mol_swt_gam_spa_anl_uzb_xho_jpn_mcd_zul_bsq_ukr_ind_ctl_rus_hun_cze_amh_vie_yor_geo_aze_slo_afr_lit_owc_sun_nor_krd_swe_grk_aeg_hin_bat_pan_urd_ger_ben_svk_scr_rom_akn_hau_bul_glc_mao_tsw_tag_amr_mlt_swa_jav_dyu_eng_knd_moo	0.483588182047208	1.12251455104614	0.264533386555254
49	lda_owc_glc_swe_knd_wly_sod_slo_eng_anl_scr_fre_afr_dut_aeg_ven_jav_guj_alb_grk_gam_ger_krd_dyu_mnd_kor_ukr_qcu_fbf_tig_azi_ses_ben_moo_amh_cic_hau_cnt_arw_bam_bul_akn_sid_hun_aze_ita_pol_dgb_nor_zul_swa_fin_pan_urd_prs_yor_tur_por_spa_lat_hin_rus_bos_chh_uzb_geo_ewe_rom_vie_igb_bat_ind_sun_mol_heb_swt_ctl_mlt_bem_bsq_tsw_svk_amr_tml_est_mly_xho_jpn_mcd_mao_tsn_tag_cze_tha_lit	0.167799490239389	0.399408323750512	0.690508121878438
50	akn_est_swt_scr_owc_nor_igb_hin_tsw_dyu_tha_cic_mly_bem_lat_bos_lit_rus_ctl_ger_afr_anl_ukr_tur_kor_krd_bsq_moo_sun_tsn_amr_alb_tml_gam_heb_fin_wly_mcd_mao_aze_ind_ven_lda_por_amh_ses_rom_knd_tag_yor_qcu_mlt_azi_pol_bul_sod_vie_ita_ewe_cnt_prs_dgb_mol_hau_urd_pan_zul_hun_guj_arw_tig_jpn_cze_dut_svk_bam_geo_ben_swa_mnd_jav_bat_spa_aeg_swe_grk_fre_eng_fbf_chh_glc_sid_uzb_xho_slo	-0.64774995764006	-1.52059819998199	0.131753452776254
51	ven_hin_rom_swe_uzb_qcu_pol_bos_fre_hau_ukr_aze_lda_geo_ewe_tha_ita_spa_mcd_tml_sun_akn_est_igb_mly_yor_dgb_krd_grk_alb_arw_zul_moo_tsw_lit_bem_mao_prs_kor_tig_ses_dut_svk_sod_ben_ctl_swt_bam_lat_bsq_chh_swa_scr_vie_fbf_nor_ger_tsn_tag_aeg_rus_azi_mlt_cze_bat_anl_jav_wly_ind_urd_guj_cnt_eng_glc_knd_cic_amr_tur_sid_bul_slo_owc_gam_xho_fin_pan_jpn_hun_mnd_afr_heb_por_amh_mol_dyu	0.690311182838333	1.61429845813171	0.109850692923844
52	hau_guj_knd_lat_jav_ben_grk_alb_ewe_hun_bam_tsw_tig_hin_vie_sid_nor_ses_jpn_swa_owc_cnt_qcu_sun_mao_ger_lda_ind_mly_svk_slo_arw_mnd_kor_tml_prs_por_fbf_zul_ven_sod_lit_bos_spa_glc_chh_aeg_bat_afr_amh_cze_uzb_ita_azi_cic_dgb_krd_mol_scr_fre_mcd_anl_est_amr_swe_geo_heb_wly_moo_akn_eng_dyu_pan_tsn_swt_rus_pol_urd_xho_gam_fin_igb_yor_rom_dut_aze_bem_ctl_bsq_bul_mlt_tur_tag_ukr_tha	-0.171455757898695	-0.399603271889455	0.690365004846919
53	ind_ctl_chh_tml_hun_azi_sid_wly_aeg_knd_swt_mly_bam_jpn_geo_lda_krd_qcu_cic_lit_pol_lat_mol_vie_guj_hin_kor_afr_cnt_dyu_ben_ukr_uzb_mnd_fin_ewe_zul_bem_mao_spa_hau_bsq_est_bos_yor_sod_tag_heb_owc_tha_anl_amr_fbf_grk_tsn_pan_bat_gam_tsw_arw_alb_swa_por_jav_svk_ita_eng_dgb_igb_prs_rom_ven_glc_scr_bul_mlt_urd_fre_rus_dut_aze_tur_sun_akn_ger_nor_ses_xho_tig_mcd_moo_slo_cze_swe_amh	0.069078553720672	0.163262466959769	0.870666040226985
54	geo_ger_akn_eng_fin_moo_aeg_sid_lat_knd_por_ind_hau_bat_ven_dyu_sod_tsw_pan_aze_glc_swe_jpn_bos_bsq_scr_mlt_cnt_owc_est_amr_guj_ses_gam_dut_mcd_jav_sun_wly_tsn_fbf_bem_lda_bul_ita_tag_mao_afr_tml_swt_ctl_arw_igb_vie_hun_swa_azi_rom_alb_heb_mnd_yor_mly_cze_prs_qcu_uzb_kor_fre_nor_ben_anl_hin_ukr_chh_mol_ewe_pol_svk_lit_rus_zul_urd_grk_amh_xho_bam_cic_spa_tha_tur_dgb_tig_krd_slo	-0.0928626805311908	-0.211220503541748	0.833177370046572
55	geo_sid_swt_mcd_knd_eng_tha_ven_swa_aeg_yor_bat_alb_aze_sod_gam_xho_hun_prs_mol_nor_glc_urd_guj_igb_lit_tag_vie_tsn_mlt_fbf_kor_zul_amr_arw_slo_bam_jav_jpn_mly_hau_svk_tur_bsq_grk_sun_tsw_uzb_afr_cnt_krd_ctl_hin_fin_fre_dut_rom_tig_lat_mnd_por_bem_amh_dyu_ben_ind_rus_moo_cze_ita_chh_ewe_qcu_pan_lda_dgb_bul_bos_swe_anl_ses_spa_est_ukr_wly_pol_ger_owc_azi_heb_tml_cic_mao_scr_akn	0.00633742204039406	0.0146650768758781	0.988330795908796
56	tsw_svk_scr_ven_swt_bat_fre_gam_cnt_yor_ben_aze_jav_swa_tml_amh_est_bam_hun_bem_mcd_knd_xho_rus_sod_wly_sid_anl_guj_akn_vie_fin_urd_zul_afr_nor_grk_bsq_bul_arw_cic_ewe_owc_mlt_ukr_heb_dut_fbf_kor_azi_uzb_mnd_dyu_amr_ind_hau_jpn_alb_pan_lit_rom_cze_ses_spa_ger_dgb_por_swe_moo_chh_geo_sun_prs_tha_lda_igb_ctl_pol_tag_tig_hin_mol_mly_glc_krd_qcu_eng_tsn_lat_slo_aeg_bos_mao_tur_ita	0.260116769053425	0.600842402991607	0.549406540768878
57	aeg_slo_azi_tml_krd_qcu_ger_bat_alb_cic_anl_fbf_owc_yor_pan_mcd_sod_rus_bam_lat_ses_geo_fre_mao_scr_tsw_mly_tag_arw_knd_swe_moo_bul_fin_tha_nor_pol_rom_ben_ita_bem_uzb_ind_wly_heb_sun_kor_jpn_zul_dyu_afr_cnt_ewe_cze_tsn_xho_dgb_bos_ven_por_hau_vie_aze_swa_amr_mnd_sid_guj_akn_igb_mol_mlt_eng_lit_bsq_lda_glc_ctl_gam_est_ukr_spa_tig_tur_jav_urd_chh_swt_dut_hin_grk_prs_svk_hun_amh	0.19635188142941	0.464403091417747	0.643444322693091
58	swe_urd_fre_pan_bsq_tig_anl_lat_qcu_tag_hin_slo_tml_tur_prs_bam_ukr_rus_sid_ita_bat_zul_swa_scr_alb_owc_knd_lda_swt_eng_fin_cnt_bul_mlt_krd_mol_por_heb_pol_dgb_grk_afr_amr_cic_sod_yor_dut_moo_wly_ses_bos_ger_kor_mao_vie_xho_mcd_cze_ben_tha_chh_sun_ctl_hun_dyu_ind_mnd_guj_svk_arw_aze_tsn_ewe_geo_glc_jav_fbf_akn_nor_gam_uzb_igb_ven_jpn_aeg_mly_rom_hau_amh_azi_est_spa_tsw_lit_bem	-0.334692229843086	-0.836968203610036	0.404756036108724
59	tml_geo_fre_bsq_mnd_bem_amh_arw_ses_mlt_tha_dut_dgb_tur_rus_vie_sid_owc_kor_svk_bat_ind_grk_urd_anl_bos_zul_qcu_sod_est_lat_fin_tag_ben_tsn_hun_hau_mly_prs_pan_scr_swa_heb_mcd_aeg_aze_ita_moo_jav_fbf_guj_rom_ukr_lit_nor_ewe_pol_krd_hin_cic_bul_amr_xho_ctl_mao_tig_spa_cnt_mol_bam_knd_sun_ven_alb_azi_lda_afr_swe_dyu_por_gam_jpn_tsw_uzb_wly_igb_akn_chh_slo_swt_cze_ger_eng_yor_glc	1.2695754219022	3.49678901490415	0.000723879321214905
60	tur_ita_amr_ukr_mcd_arw_cze_ewe_dgb_alb_tig_bos_pan_tsn_uzb_mnd_lat_est_anl_sod_tsw_swa_hun_amh_hin_lit_guj_por_jpn_bat_cic_vie_zul_qcu_wly_fre_cnt_ben_eng_hau_knd_bem_scr_afr_rus_mlt_kor_swt_igb_xho_nor_prs_ind_akn_jav_urd_bam_dyu_tml_sid_pol_bsq_owc_slo_grk_azi_krd_ctl_ses_aze_geo_tha_tag_fbf_ger_gam_moo_mly_mao_sun_bul_dut_chh_lda_spa_rom_ven_fin_yor_glc_heb_svk_aeg_mol_swe	-0.505486027766713	-1.15195379249923	0.252292773002854
61	swt_bat_bsq_jpn_svk_sid_rus_ita_amh_xho_hau_heb_knd_swe_ben_guj_por_ukr_cnt_aeg_afr_krd_pol_mao_tig_tml_lda_gam_cic_zul_jav_dyu_dgb_nor_ses_tsw_tsn_ewe_grk_sod_ind_vie_moo_lat_cze_tur_est_mly_anl_sun_ctl_spa_owc_mcd_rom_urd_fre_yor_tha_bam_geo_bos_aze_igb_slo_tag_kor_lit_swa_alb_scr_ger_fbf_uzb_qcu_mlt_eng_mol_dut_wly_fin_prs_arw_ven_chh_azi_pan_bem_glc_mnd_akn_hin_amr_bul_hun	0.265622505687219	0.646619369632277	0.519470976584121
62	zul_vie_cze_fin_geo_kor_yor_moo_scr_igb_pan_azi_arw_sun_spa_heb_bat_afr_mlt_krd_slo_ita_grk_alb_urd_swt_mol_ctl_tig_sid_akn_chh_bam_amr_lda_tha_swe_wly_qcu_dyu_hun_sod_owc_amh_dut_tag_fbf_tur_ukr_tsn_hau_eng_por_tsw_aeg_anl_bul_rom_nor_rus_est_swa_ben_fre_ewe_mcd_ven_ses_bsq_cic_ger_svk_aze_tml_mly_gam_ind_mao_xho_guj_mnd_jav_knd_jpn_lat_glc_dgb_hin_prs_lit_pol_bem_cnt_uzb_bos	1.23659083594064	3.09920447126489	0.00256707483974906
63	zul_urd_glc_mol_lit_mao_fin_lda_prs_tsn_amh_dut_sid_vie_ger_swa_chh_rom_kor_scr_cic_bam_mcd_wly_bsq_cze_knd_akn_cnt_aze_dgb_qcu_tig_ita_tml_ind_mly_ukr_bat_afr_amr_gam_est_uzb_guj_ctl_ven_bos_ses_sod_yor_ewe_bem_rus_krd_eng_pan_swt_swe_fbf_tsw_nor_mnd_grk_aeg_dyu_igb_xho_arw_hun_geo_svk_pol_owc_tag_sun_ben_hin_anl_tur_hau_alb_fre_jav_azi_moo_heb_lat_bul_spa_tha_slo_por_mlt_jpn	0.439448790929949	1.01017178788987	0.315034033630292
64	nor_ewe_aze_bul_zul_amr_ctl_arw_lit_ven_tig_ses_dut_cic_gam_wly_sid_lda_guj_svk_fbf_aeg_mol_sun_mly_urd_ger_mnd_rom_eng_bam_fre_akn_amh_knd_kor_glc_ukr_bsq_hau_swt_alb_dgb_tha_por_anl_swe_moo_tml_yor_geo_rus_cze_pol_tur_heb_owc_jpn_mlt_ind_uzb_lat_xho_bat_cnt_afr_tsn_igb_tsw_bos_est_dyu_grk_ita_tag_fin_slo_chh_spa_pan_krd_ben_hun_qcu_hin_azi_jav_mcd_mao_prs_sod_swa_bem_vie_scr	-0.567834395415816	-1.30769118122945	0.194201524151483
65	dyu_dgb_xho_hin_slo_jav_bul_ven_guj_nor_swa_anl_pol_bam_scr_eng_sun_fre_fbf_knd_spa_mol_rom_afr_aze_dut_pan_tsw_qcu_mly_bsq_heb_bos_ita_swt_mlt_uzb_tag_por_hau_cic_tig_urd_fin_mnd_mao_yor_ewe_hun_kor_igb_geo_ben_cze_ukr_est_swe_vie_azi_tur_svk_sod_glc_ind_rus_alb_tha_ses_zul_cnt_akn_prs_lat_amr_krd_ger_lda_arw_ctl_sid_owc_bem_gam_moo_tsn_mcd_amh_chh_tml_wly_jpn_lit_grk_aeg_bat	1.52347136496261	3.80725132833006	0.000251710506422977
66	prs_knd_hin_cze_ger_krd_ewe_ind_azi_fbf_mcd_rus_bam_hau_swa_ven_tha_glc_tsn_bul_dgb_est_ukr_mnd_owc_grk_bsq_amr_alb_cic_igb_moo_fin_yor_tag_mol_dyu_amh_bos_qcu_dut_bem_cnt_bat_sid_tsw_eng_swe_geo_svk_mlt_rom_jpn_chh_pan_slo_xho_mly_anl_wly_urd_lit_afr_akn_pol_lda_heb_aeg_por_lat_fre_guj_ctl_ben_ita_jav_swt_kor_uzb_nor_aze_tur_gam_spa_vie_sun_sod_scr_hun_zul_mao_arw_tig_ses_tml	-0.139603187262492	-0.552788789403762	0.581734332247733
67	ses_ben_kor_hin_por_afr_spa_mnd_jav_mlt_tur_hun_heb_tsw_dyu_ctl_swt_fbf_dut_lit_lda_xho_knd_fin_hau_tag_fre_glc_bem_swe_aeg_sun_eng_tml_chh_slo_ind_arw_rom_nor_cnt_jpn_grk_zul_pol_guj_cic_svk_urd_vie_est_ita_sid_igb_tig_ven_rus_uzb_geo_ewe_bos_ger_tha_anl_owc_yor_pan_bsq_mly_mcd_qcu_mol_amh_akn_cze_prs_scr_swa_azi_gam_bul_aze_dgb_bam_bat_amr_ukr_alb_krd_moo_lat_mao_wly_tsn_sod	0.338836761933643	0.890885402481912	0.375289670693031
68	xho_nor_uzb_glc_dgb_lit_cnt_bsq_ewe_fre_sod_heb_ctl_vie_gam_por_tsn_sun_mcd_rom_owc_bam_prs_aeg_kor_swa_tha_bul_yor_ses_grk_hin_cic_lat_urd_igb_aze_guj_tig_dut_jav_amr_moo_ger_mnd_alb_fbf_fin_ukr_spa_ita_mao_zul_mlt_anl_svk_tag_bos_hau_scr_bem_afr_arw_azi_krd_tur_knd_mly_jpn_slo_geo_qcu_pan_sid_dyu_cze_pol_mol_akn_tsw_lda_chh_est_ind_bat_swt_rus_eng_amh_ven_ben_hun_tml_wly_swe	0.829921304287959	1.93438423634215	0.056105544678317
69	zul_akn_azi_ben_heb_mlt_lit_afr_sun_vie_kor_bsq_dut_scr_bem_svk_sod_bam_mol_fin_amr_lat_tur_grk_ctl_mnd_aze_eng_yor_gam_jpn_tig_hun_mly_tsn_tha_ind_moo_bos_knd_igb_dyu_fre_rus_alb_nor_glc_tsw_pol_pan_por_aeg_geo_spa_prs_swe_ger_arw_fbf_cze_swa_tml_krd_swt_guj_owc_amh_mao_mcd_ven_jav_lda_hin_cic_bat_hau_anl_bul_sid_chh_dgb_wly_est_ukr_cnt_slo_urd_rom_ewe_xho_tag_uzb_qcu_ses_ita	0.248351088245283	0.560411743111127	0.576546191225869
70	prs_amh_lit_kor_lda_bsq_sid_spa_swe_igb_azi_yor_heb_owc_dut_wly_vie_arw_cze_tag_bul_mcd_guj_mly_cic_rom_ses_swt_gam_slo_sod_anl_ind_tsw_fbf_amr_mol_tur_rus_por_hin_bos_tha_xho_fin_geo_pan_ukr_ewe_nor_hun_jpn_ven_urd_pol_swa_sun_chh_fre_bam_aeg_afr_bat_glc_ctl_knd_est_ben_jav_scr_krd_hau_mlt_moo_ita_mnd_bem_aze_dgb_akn_eng_cnt_grk_lat_dyu_uzb_tsn_ger_mao_tig_zul_tml_qcu_alb_svk	0.255920313076617	0.709400245470758	0.479850899026627
71	bul_vie_grk_aeg_wly_ses_guj_bem_mao_xho_cnt_tsn_gam_ind_mcd_knd_igb_swe_ita_urd_kor_aze_azi_qcu_nor_mlt_lda_sid_anl_rom_cic_glc_lat_jpn_krd_hun_hau_cze_tag_tml_mnd_amr_akn_mly_alb_geo_mol_eng_fin_tig_pol_amh_bsq_dyu_tha_ewe_pan_uzb_svk_moo_tsw_ben_sun_bam_sod_slo_tur_dgb_zul_bos_ukr_ger_rus_est_prs_chh_lit_owc_bat_arw_yor_ven_afr_por_swa_ctl_scr_swt_heb_spa_dut_jav_fre_fbf_hin	0.102728206188541	0.237827029361811	0.812538437691648
72	mao_xho_ita_geo_lit_fbf_tml_akn_ven_lat_hin_tig_tsn_grk_anl_cnt_cze_bul_moo_heb_zul_swa_sun_yor_igb_kor_fre_swt_ger_dut_ben_ses_urd_prs_cic_bem_amh_dgb_wly_spa_bat_lda_aze_tag_scr_jav_swe_mly_ctl_aeg_afr_arw_rom_fin_ewe_guj_knd_est_por_sid_svk_qcu_tha_mol_hau_dyu_pol_mnd_krd_bos_slo_jpn_amr_mcd_ind_eng_sod_hun_uzb_chh_azi_rus_gam_pan_bam_bsq_alb_owc_mlt_glc_ukr_vie_tur_tsw_nor	0.248787490094867	0.569850362012707	0.570153210819317
73	moo_wly_cic_lda_bem_uzb_mlt_sun_heb_amh_tsw_tur_bos_alb_scr_dut_pan_geo_swt_yor_anl_por_bsq_glc_sod_tha_bam_aeg_mnd_akn_gam_bat_xho_dgb_fre_tsn_fbf_vie_svk_kor_slo_tag_dyu_pol_mly_hau_igb_fin_owc_arw_chh_ben_jpn_ven_mcd_tig_knd_prs_qcu_ukr_lat_rom_bul_ita_mol_lit_mao_swa_hin_ses_cnt_ctl_tml_ger_nor_krd_jav_zul_swe_eng_aze_urd_est_ind_rus_azi_guj_sid_cze_amr_afr_ewe_spa_grk_hun	-0.160936777919169	-0.418100599366982	0.676837404736976
74	bos_pan_rom_est_bem_wly_alb_ven_mly_anl_igb_heb_cze_swt_lit_rus_tsw_bul_hin_ukr_fbf_fin_krd_tsn_glc_bam_geo_hau_qcu_amr_jpn_mol_dut_tml_urd_eng_uzb_tig_knd_moo_azi_scr_tag_owc_sid_svk_mlt_dyu_swe_guj_ewe_amh_tha_sun_xho_ger_vie_lat_mcd_sod_akn_cic_nor_zul_chh_fre_jav_tur_ses_gam_yor_spa_prs_slo_mao_bat_aeg_arw_aze_por_pol_swa_mnd_dgb_bsq_lda_cnt_grk_kor_hun_ctl_ind_afr_ita_ben	-0.196433240869417	-0.511854798379457	0.609965948497349
75	wly_krd_bul_tig_heb_amr_por_hun_ukr_mao_nor_pol_qcu_scr_arw_kor_chh_knd_mnd_tml_lit_jav_ven_lat_geo_est_yor_owc_aeg_ses_vie_mcd_mly_cic_uzb_xho_ctl_swe_svk_mol_dyu_bat_bos_spa_hin_slo_ewe_grk_ben_akn_swt_lda_gam_fin_tsn_sod_bem_fbf_bam_mlt_glc_guj_sid_fre_igb_rom_dgb_anl_rus_cnt_hau_tag_dut_pan_amh_sun_jpn_zul_ger_tsw_cze_urd_tur_prs_ind_eng_ita_aze_bsq_alb_azi_afr_swa_tha_moo	-0.266732698837365	-0.767208841918236	0.444900735987495
76	dyu_kor_ven_est_bat_amh_anl_ewe_swt_tur_bul_wly_swe_jav_guj_scr_swa_hau_afr_ben_aeg_ger_uzb_ukr_spa_sid_cze_lat_arw_knd_glc_hin_por_rus_sun_fin_mcd_zul_aze_svk_nor_mlt_mao_owc_rom_ind_lit_fre_cic_gam_ita_jpn_akn_bem_bos_tml_mol_cnt_krd_eng_bam_amr_ses_heb_moo_geo_pol_tha_slo_lda_fbf_qcu_ctl_xho_sod_chh_tsn_mly_vie_azi_grk_yor_prs_tag_tsw_dgb_alb_mnd_tig_urd_dut_igb_pan_hun_bsq	0.0608456259253195	0.138888760372881	0.889838365390105
77	rus_ind_uzb_hun_pol_amh_por_moo_bul_fbf_ses_gam_fin_hau_glc_tur_wly_igb_dgb_chh_owc_aeg_ger_swt_kor_cic_guj_aze_akn_lit_anl_cze_urd_svk_ewe_ita_tig_alb_mlt_mcd_qcu_dyu_cnt_nor_prs_sod_tml_ukr_slo_fre_dut_afr_bam_vie_sun_mly_scr_hin_rom_ctl_bsq_eng_jav_bos_ben_arw_geo_swa_lat_mao_pan_tsw_bat_xho_zul_ven_mnd_krd_sid_bem_swe_azi_heb_tsn_lda_jpn_tag_amr_knd_est_grk_spa_tha_mol_yor	-0.112712499657424	-0.288224543324129	0.773816245193777
78	rus_moo_vie_prs_mnd_aeg_sod_cze_swt_tag_lda_kor_bam_cic_chh_ses_urd_bsq_mao_anl_dyu_rom_qcu_pan_arw_scr_nor_mol_spa_glc_akn_swa_amh_jav_alb_sid_amr_ben_fin_tig_uzb_hau_dut_lit_grk_xho_est_aze_tsn_fbf_zul_hun_mcd_por_fre_krd_dgb_bem_ven_hin_ger_ind_yor_lat_slo_heb_jpn_sun_tha_cnt_tsw_guj_bat_geo_owc_igb_pol_ctl_ukr_svk_bul_mly_swe_tur_afr_tml_eng_ewe_wly_gam_mlt_ita_azi_knd_bos	0.143275575992958	0.337621706251236	0.736409151034274
79	cic_hau_pan_afr_mlt_tml_eng_ven_fbf_hin_tha_mly_ukr_glc_scr_arw_rus_tsn_lda_urd_igb_tag_tur_sid_kor_krd_swt_tsw_bos_bul_xho_prs_amr_ger_nor_knd_ita_uzb_mnd_hun_wly_est_jav_fin_ben_azi_zul_amh_slo_alb_lit_mol_ses_dyu_anl_sod_aze_spa_bat_swa_sun_cnt_guj_vie_grk_akn_qcu_chh_gam_cze_lat_bam_mcd_aeg_ind_bsq_owc_yor_mao_svk_dut_heb_fre_bem_geo_ctl_ewe_dgb_swe_pol_jpn_tig_por_rom_moo	0.23737706906819	0.545988836963407	0.586380975293945
80	bsq_por_mcd_igb_xho_hun_est_spa_chh_swt_ind_kor_tml_pan_bam_sod_fre_jav_dut_grk_anl_jpn_bem_afr_krd_ger_mnd_scr_cnt_qcu_tag_svk_tha_hau_hin_ukr_akn_mlt_sid_fin_lda_mao_zul_dyu_azi_amr_wly_slo_owc_ita_aeg_tur_tsn_mly_tig_bat_swe_bos_nor_knd_eng_ses_prs_sun_tsw_rom_mol_heb_dgb_moo_ctl_geo_aze_pol_yor_ewe_arw_cze_urd_ben_alb_bul_lat_amh_gam_vie_guj_lit_glc_fbf_swa_ven_uzb_cic_rus	-0.00281224148282389	-0.00670715057968966	0.99466287479516
81	swa_igb_dut_ukr_uzb_grk_mly_hau_svk_ctl_wly_owc_bem_chh_ger_zul_swe_bul_alb_dyu_prs_glc_pol_hun_moo_azi_tha_lat_mcd_jpn_spa_cnt_tur_ven_hin_afr_sid_eng_ind_mol_lda_tig_aze_tsw_yor_akn_scr_ses_anl_tag_amr_lit_guj_ita_bam_ben_est_fin_qcu_mlt_knd_nor_bos_gam_slo_urd_ewe_rus_kor_swt_cic_mao_cze_sod_amh_krd_tml_bsq_bat_vie_mnd_aeg_geo_fbf_por_tsn_dgb_arw_xho_sun_jav_rom_heb_fre_pan	-0.629619260322895	-1.63867158089518	0.104660585778423
82	est_ewe_guj_lda_dgb_dyu_bat_bam_glc_ita_alb_pol_dut_por_spa_bos_swe_jpn_ses_amh_tag_cic_cnt_ukr_urd_grk_chh_mao_rom_ctl_scr_fre_geo_azi_tsn_mol_rus_lat_uzb_sid_jav_hin_qcu_ben_ind_tml_slo_yor_mly_gam_zul_sun_svk_xho_aze_bem_kor_bsq_arw_lit_fbf_afr_krd_mnd_owc_bul_tig_aeg_pan_swa_akn_amr_heb_sod_mlt_swt_tha_moo_tsw_mcd_ven_prs_nor_igb_knd_vie_tur_ger_wly_cze_fin_hun_eng_hau_anl	-0.115345941304028	-0.262858546317114	0.793241053767349
83	aze_lit_ukr_heb_guj_sod_tml_bat_alb_zul_glc_nor_sid_tsn_dut_anl_krd_jav_mnd_tur_ind_ita_mlt_dyu_owc_uzb_lda_mly_pan_aeg_geo_hau_cnt_ben_qcu_ctl_gam_rus_dgb_mol_chh_sun_bos_urd_amh_cic_akn_jpn_ger_wly_azi_cze_spa_pol_hin_ewe_hun_rom_fre_ses_vie_swe_yor_lat_prs_kor_amr_bem_mcd_knd_ven_fin_slo_mao_swa_moo_bam_svk_arw_por_tag_fbf_xho_eng_bsq_igb_swt_tsw_scr_tha_afr_bul_tig_grk_est	-0.469646018454654	-1.21405521055358	0.227800641642404
84	por_bos_dgb_vie_bam_knd_lit_aze_krd_est_igb_hun_jav_cnt_urd_uzb_guj_ita_sun_tur_azi_swe_grk_rus_ses_scr_arw_lda_cic_lat_yor_tag_bat_mlt_tml_amh_bem_cze_owc_nor_ger_ind_eng_tsn_fbf_svk_ukr_hin_fin_moo_hau_ewe_akn_bsq_mao_ven_swa_pan_amr_bul_prs_gam_zul_glc_aeg_ben_jpn_mly_mcd_xho_dut_fre_mol_dyu_pol_tsw_kor_anl_rom_sod_spa_tha_chh_heb_geo_ctl_wly_qcu_mnd_tig_swt_alb_slo_sid_afr	0.798348766099809	1.94637404010235	0.0546280870625648
85	tig_guj_gam_pol_ven_scr_qcu_dyu_moo_hin_azi_urd_geo_akn_jav_dgb_tur_sid_rom_eng_prs_bsq_heb_bul_fin_svk_rus_xho_arw_lda_fbf_ind_sun_mly_uzb_grk_tsw_yor_aze_ctl_nor_mnd_zul_lit_alb_tml_cze_ben_mao_cnt_hau_ger_por_bam_anl_pan_mcd_kor_dut_amr_ewe_spa_cic_lat_jpn_tag_slo_hun_vie_amh_ses_tha_wly_bem_fre_chh_ukr_swe_sod_est_ita_krd_mol_bos_knd_igb_mlt_owc_aeg_swa_tsn_bat_glc_swt_afr	0.624012567237031	1.48630571359646	0.140580614426489
86	ukr_tha_lat_anl_jpn_cze_azi_ses_bam_krd_akn_owc_mly_eng_tml_grk_dyu_fre_ita_mao_prs_fin_chh_cnt_swa_ctl_slo_hun_hau_lit_tag_fbf_igb_bos_sod_urd_uzb_tig_ben_ind_kor_por_tur_nor_knd_amr_xho_afr_ewe_sun_moo_heb_glc_swe_alb_swt_tsn_qcu_aze_svk_amh_wly_dut_zul_aeg_lda_bsq_sid_hin_pan_ger_vie_gam_mnd_bat_mcd_rus_tsw_jav_scr_spa_mol_dgb_geo_yor_pol_guj_bul_cic_ven_rom_mlt_bem_arw_est	-0.688774944241887	-1.78902806907852	0.0768659366731086
87	mnd_jav_tsw_cic_anl_fin_sun_pan_lda_svk_krd_geo_mcd_guj_uzb_afr_chh_bos_ita_ewe_bat_owc_fbf_swt_aeg_amh_tag_vie_sod_kor_zul_dgb_swa_ven_akn_tsn_est_tha_rom_yor_spa_ukr_prs_igb_cnt_grk_ben_mao_ses_dut_ctl_mol_qcu_lit_hau_wly_bul_lat_nor_moo_tig_gam_dyu_ind_bem_ger_amr_mlt_bsq_cze_scr_hin_urd_slo_azi_bam_sid_rus_eng_aze_mly_xho_hun_swe_fre_knd_tml_glc_por_pol_jpn_arw_tur_alb_heb	0.678616819515552	1.59806904184369	0.113419872866012
88	yor_tag_sun_pan_bos_moo_aze_swe_mol_zul_heb_alb_urd_cze_bem_cnt_ben_nor_slo_azi_mly_sid_dyu_lat_bat_aeg_tsn_ven_afr_rus_ger_chh_bul_akn_xho_vie_gam_knd_tsw_est_dgb_anl_ita_spa_prs_jpn_pol_wly_swt_ewe_hau_sod_lda_por_ind_jav_swa_grk_amr_eng_tha_guj_mao_kor_owc_igb_fre_mcd_glc_lit_mnd_krd_amh_qcu_bam_ctl_svk_fin_rom_hun_fbf_tur_tig_dut_uzb_bsq_tml_cic_geo_scr_ukr_mlt_hin_arw_ses	-0.0913635135913966	-0.209881429019253	0.834219326672345
89	dut_vie_ben_tag_ger_fbf_bsq_mcd_xho_tha_glc_aze_dgb_dyu_cnt_tml_jpn_hau_amh_sod_geo_swt_swe_akn_tur_eng_bul_guj_mly_azi_ven_tsw_moo_ses_gam_bat_igb_swa_qcu_krd_cze_est_hin_pol_lat_hun_tig_uzb_svk_mnd_kor_rom_bam_grk_slo_tsn_yor_mlt_owc_bem_sun_afr_urd_lda_spa_wly_scr_mao_ind_amr_fin_prs_ewe_ctl_pan_anl_nor_ita_cic_rus_jav_zul_chh_lit_por_knd_sid_aeg_arw_mol_bos_heb_ukr_fre_alb	0.021998033779677	0.0566245412178881	0.95496576424225
90	lat_jav_ukr_eng_geo_por_mnd_afr_alb_ind_dyu_dgb_qcu_rom_ven_fbf_tsn_ger_dut_heb_tur_owc_anl_azi_amh_spa_chh_nor_ctl_grk_fre_hun_vie_knd_aeg_rus_tag_yor_akn_pol_mly_wly_mlt_sun_bam_prs_moo_lda_cic_scr_ben_aze_guj_mcd_tsw_bat_urd_uzb_slo_gam_ewe_bul_swt_arw_est_mol_cze_bem_tig_svk_pan_hin_bsq_fin_xho_tha_tml_sod_jpn_lit_zul_hau_kor_bos_glc_mao_krd_sid_cnt_ses_igb_amr_ita_swa_swe	-0.702906393471575	-1.82407399105332	0.0713523612119211
91	bem_tml_lat_amr_wly_pol_akn_cze_guj_fre_fin_rom_mly_anl_ger_dgb_amh_chh_afr_heb_dyu_igb_ctl_aze_azi_fbf_jpn_spa_sid_ben_geo_arw_mcd_vie_bsq_grk_slo_est_nor_svk_ind_ses_zul_por_rus_ven_mnd_tsw_sod_prs_tig_xho_aeg_dut_cic_bat_swt_swa_bul_krd_hau_qcu_lit_bos_tur_tsn_eng_sun_yor_cnt_mol_gam_ewe_bam_jav_mlt_knd_ita_kor_lda_moo_mao_hun_alb_swe_urd_hin_glc_owc_pan_ukr_tag_uzb_scr_tha	0.535993729243906	1.26482134133341	0.209095671122602
92	glc_tur_ben_arw_sod_geo_qcu_azi_mlt_hau_aze_mao_lat_anl_jav_amh_aeg_fbf_spa_ger_ewe_kor_sun_cnt_cic_xho_knd_jpn_bat_swt_tsw_rus_fin_rom_akn_ctl_sid_wly_owc_krd_hin_mcd_ses_ind_tml_eng_moo_hun_tag_por_dut_tha_tsn_slo_mol_igb_dyu_urd_scr_pan_ven_afr_yor_lda_swa_mnd_pol_ita_svk_lit_bem_bos_zul_amr_ukr_est_uzb_guj_grk_fre_heb_swe_bsq_vie_prs_dgb_chh_cze_tig_gam_nor_mly_bul_bam_alb	-0.187323480582901	-0.482710213220995	0.630435827143067
93	urd_ewe_pan_mlt_vie_ind_por_alb_ukr_jpn_scr_ctl_heb_sun_bem_afr_bsq_eng_mly_pol_guj_amr_ita_mao_knd_rus_lda_igb_azi_sod_anl_ses_uzb_moo_slo_tag_fbf_mol_owc_grk_xho_nor_ven_dgb_dut_svk_fin_hun_rom_swe_est_bos_sid_cze_cnt_cic_chh_ger_kor_bat_jav_prs_glc_lat_dyu_tig_yor_wly_bam_lit_tha_amh_aeg_hau_mcd_tml_gam_bul_swt_tsn_akn_tur_zul_aze_mnd_ben_hin_swa_tsw_qcu_fre_spa_krd_geo_arw	-0.357216869368436	-0.813911093391843	0.417774970293259
94	bam_rom_bem_ind_zul_akn_por_amr_swa_amh_lat_geo_mao_igb_xho_hin_lda_mol_pol_mlt_sun_mnd_prs_afr_arw_ukr_tsw_sod_urd_ctl_est_fin_cic_fre_pan_bat_ger_svk_jpn_dyu_fbf_ben_ses_dgb_chh_cze_lit_dut_mly_sid_nor_owc_moo_cnt_swe_bul_tha_tag_tig_vie_eng_aeg_spa_ven_mcd_qcu_bos_alb_hun_bsq_gam_slo_tsn_heb_scr_ewe_hau_guj_grk_glc_swt_knd_aze_yor_wly_azi_tur_jav_kor_ita_rus_uzb_krd_tml_anl	0.566476401895052	1.42417614967719	0.15774227835785
95	rom_slo_grk_spa_akn_mlt_swe_uzb_est_ind_arw_dyu_tag_tsn_swt_tha_pol_cic_jav_tur_sid_hau_anl_knd_sun_scr_heb_mcd_urd_xho_guj_lat_alb_prs_mol_krd_ukr_tig_lit_aeg_fbf_moo_swa_amr_cnt_igb_hun_hin_chh_ses_mnd_ben_bos_mly_mao_ctl_qcu_svk_vie_gam_dgb_fre_wly_aze_yor_tml_bat_owc_ita_bul_nor_geo_eng_rus_bsq_dut_bem_glc_ewe_tsw_lda_kor_azi_ger_ven_fin_por_zul_afr_jpn_cze_pan_amh_sod_bam	-0.653809600003747	-1.76034949794153	0.0816362312448152
96	sod_ger_tig_qcu_pan_owc_bsq_hin_bos_tha_pol_ewe_sun_bem_fbf_slo_tag_sid_xho_mol_por_fre_chh_heb_dgb_urd_hun_azi_arw_bam_lat_akn_swe_tur_jav_knd_aeg_svk_uzb_dyu_zul_ses_lda_cze_ita_cic_jpn_cnt_krd_spa_fin_mnd_guj_kor_rom_eng_mcd_mlt_gam_ukr_wly_geo_dut_nor_amh_ven_ctl_tml_igb_bul_mao_yor_ben_scr_swt_bat_ind_afr_mly_tsn_hau_lit_est_alb_tsw_prs_moo_anl_aze_rus_glc_vie_grk_amr_swa	0.173758854865089	0.399726495436652	0.690274548701665
97	yor_swt_wly_eng_ind_grk_cze_bsq_cnt_owc_swe_zul_qcu_sid_aeg_heb_ita_arw_gam_fin_mol_fre_mlt_urd_azi_dut_bam_fbf_sod_alb_tml_uzb_jav_moo_est_xho_hin_hun_bem_rom_nor_ewe_lda_igb_mnd_tsw_ven_jpn_bul_por_hau_chh_mcd_glc_mao_afr_krd_bat_lit_geo_svk_aze_ben_dgb_spa_cic_anl_tag_tsn_pan_ses_kor_tha_vie_guj_akn_bos_amr_prs_ctl_ger_tur_scr_amh_sun_mly_slo_rus_ukr_knd_tig_swa_dyu_pol_lat	0.377309715166594	0.86874227785841	0.38722454239683
98	tag_amr_anl_afr_heb_glc_por_bam_aze_bsq_tml_lit_vie_pan_bos_ses_est_uzb_swa_gam_tig_lda_slo_cze_chh_igb_guj_dut_mly_pol_spa_hin_jav_jpn_mao_urd_grk_dgb_qcu_cic_swe_bem_rus_fre_mnd_knd_owc_prs_ben_sid_yor_azi_arw_wly_eng_kor_scr_dyu_ger_akn_aeg_fbf_ind_ctl_mcd_hau_alb_swt_lat_ven_tsn_tsw_sod_sun_zul_svk_rom_amh_nor_fin_moo_tha_ita_mol_bat_ukr_bul_cnt_krd_geo_xho_hun_ewe_tur_mlt	0.359580827125656	0.830713631759499	0.408263019703251
99	alb_hun_grk_eng_guj_chh_sun_qcu_uzb_ger_rom_kor_tha_fin_afr_ven_lda_cze_dgb_glc_vie_fbf_krd_anl_azi_mao_igb_ses_akn_lat_jpn_bem_pan_tag_ita_mlt_est_ben_hin_ukr_mcd_aeg_lit_svk_spa_amh_slo_dut_tig_scr_tsn_ctl_geo_sod_aze_swt_bam_por_wly_tml_sid_fre_bos_mol_hau_bul_nor_ewe_dyu_bsq_pol_cnt_rus_zul_jav_knd_heb_gam_prs_tur_tsw_moo_amr_owc_ind_bat_mnd_arw_xho_swe_cic_urd_swa_mly_yor	0.3089389762465	0.812295112055462	0.418696723389193
100	urd_pol_kor_ben_ukr_geo_akn_swa_krd_fin_sun_vie_mnd_ind_owc_arw_afr_azi_moo_pan_anl_mly_dut_yor_jpn_jav_cic_igb_lat_dgb_gam_cnt_bsq_amr_knd_dyu_hau_ewe_lit_aeg_mao_aze_hin_prs_rus_alb_por_slo_tur_spa_ses_cze_bam_rom_mcd_chh_qcu_wly_scr_bem_tsw_tag_zul_sod_uzb_xho_svk_nor_tml_ger_eng_ctl_fre_grk_fbf_swt_ita_bos_lda_amh_heb_tig_ven_swe_tsn_bat_guj_mol_glc_est_hun_bul_tha_mlt_sid	-0.0996344945610894	-0.244864739036752	0.807100643543846
101	ind_swa_slo_wly_igb_svk_bam_nor_tsw_scr_prs_sod_hin_ukr_bul_fbf_bsq_ses_aze_tag_guj_tig_dgb_ben_est_mlt_alb_lit_afr_sun_mao_glc_tha_dyu_ewe_ctl_sid_amr_pol_por_chh_hun_kor_mol_mly_hau_fre_tml_cze_anl_azi_qcu_swt_jav_eng_cnt_dut_yor_amh_tur_pan_lda_xho_uzb_aeg_zul_grk_cic_owc_akn_mnd_lat_knd_jpn_krd_heb_mcd_gam_ven_urd_bat_bem_fin_geo_rus_spa_tsn_ita_vie_moo_bos_rom_swe_arw_ger	0.231135807157781	0.535158922477295	0.593817321645659
102	tsw_fbf_sod_akn_mcd_knd_tsn_jpn_krd_scr_grk_bem_tha_hau_alb_mly_rus_uzb_urd_ses_anl_bos_tig_fre_swe_mol_dut_tag_cic_sun_mnd_amh_ewe_nor_ven_bsq_dgb_heb_moo_vie_aze_pan_gam_ukr_est_mao_svk_guj_tml_spa_dyu_eng_fin_rom_xho_prs_swt_azi_swa_igb_lit_ita_hin_bul_bat_ctl_bam_glc_amr_cze_arw_mlt_ind_geo_afr_kor_slo_wly_lda_zul_jav_sid_cnt_pol_chh_hun_qcu_lat_yor_aeg_por_owc_ger_ben_tur	-0.138431957467604	-0.341429187003222	0.7335507417341
103	tsn_scr_svk_eng_pan_ben_cze_dut_wly_cnt_rus_chh_mol_urd_mly_ger_guj_hau_sun_vie_slo_bat_amh_est_uzb_bul_ven_kor_cic_zul_knd_tur_dgb_tig_tsw_alb_ctl_moo_nor_hun_tag_prs_heb_glc_krd_fre_owc_tml_lit_anl_gam_aze_bos_xho_rom_ewe_swa_geo_tha_yor_swe_ses_mnd_lat_bsq_pol_lda_jpn_aeg_azi_jav_bem_fbf_mao_bam_hin_mcd_ukr_swt_qcu_ind_spa_sod_sid_fin_igb_por_ita_afr_dyu_amr_akn_grk_mlt_arw	0.0950449262793676	0.220213323964355	0.826187705105576
104	sun_geo_urd_rus_tml_lit_heb_tsn_chh_lda_dgb_swe_mly_swt_hun_sod_hin_xho_hau_bul_sid_tha_mol_mcd_krd_uzb_gam_knd_bsq_eng_tag_swa_amh_tur_akn_owc_azi_pan_wly_aze_qcu_dut_cic_scr_igb_tsw_est_ctl_pol_mnd_bem_moo_afr_guj_bat_glc_kor_vie_aeg_ven_cnt_zul_bam_ind_ita_arw_amr_mlt_ses_fin_ewe_spa_mao_ben_slo_dyu_rom_cze_fre_fbf_prs_yor_ger_por_nor_alb_lat_bos_jav_jpn_anl_svk_grk_tig_ukr	-0.206629051135679	-0.452870405258558	0.651696827208534
105	aeg_amr_mcd_rus_ses_ind_geo_est_bam_mnd_heb_ben_uzb_sod_lda_tha_alb_jav_swa_tml_slo_tag_lit_bat_jpn_hau_dyu_knd_fin_arw_ita_tur_krd_sun_pan_rom_chh_tsn_owc_dgb_guj_mao_cze_aze_bul_mol_fbf_nor_swe_igb_bsq_tig_swt_hin_vie_urd_tsw_gam_glc_wly_yor_por_grk_amh_ven_svk_akn_hun_kor_lat_spa_mly_eng_prs_sid_qcu_afr_zul_anl_cnt_azi_fre_mlt_cic_moo_ukr_scr_xho_bem_ctl_ewe_dut_bos_ger_pol	-0.12722755038275	-0.29614081580776	0.767782825155998
106	heb_swt_dut_azi_owc_ger_akn_qcu_ind_ukr_svk_bam_yor_hau_grk_mlt_pol_ita_fbf_uzb_tig_cnt_afr_cze_lit_dyu_nor_knd_moo_urd_amr_tag_zul_eng_por_tml_jav_swe_pan_sun_dgb_mao_vie_lda_mly_chh_arw_tsw_fre_krd_geo_ses_mcd_glc_amh_guj_sid_rom_ewe_cic_scr_swa_tsn_est_ctl_wly_gam_mnd_tur_spa_aze_igb_bsq_fin_aeg_hun_anl_sod_alb_slo_bem_ven_jpn_tha_rus_ben_kor_xho_lat_mol_prs_hin_bos_bul_bat	-0.128113130670282	-0.303313173017844	0.762328691927209
107	nor_cnt_glc_ewe_ukr_qcu_aeg_mao_est_slo_mly_alb_akn_grk_urd_bat_svk_mlt_geo_lit_anl_rom_dut_guj_rus_ger_krd_cze_xho_sun_sid_afr_tsw_prs_bul_azi_uzb_mnd_jav_jpn_hun_mol_fin_arw_bos_fre_tml_igb_bem_tag_tha_tig_wly_dgb_chh_gam_ita_dyu_vie_zul_lat_ctl_yor_tsn_knd_cic_mcd_bsq_fbf_pol_ben_heb_ven_por_moo_sod_hau_swe_lda_owc_ind_ses_pan_scr_kor_hin_bam_swa_aze_amh_eng_tur_amr_swt_spa	0.164652186088866	0.368084385641802	0.713646777757607
108	svk_heb_azi_tsw_tha_glc_mcd_por_lat_slo_moo_pol_dgb_tml_rom_mly_prs_lit_akn_nor_igb_sun_arw_chh_aze_amh_bsq_fin_bem_qcu_gam_ben_scr_bul_cze_bam_ctl_bat_aeg_rus_sid_geo_swe_pan_ses_guj_tag_mlt_ger_anl_hau_hin_mao_dut_grk_sod_cic_hun_jav_afr_ukr_lda_swt_knd_uzb_krd_swa_tig_est_vie_cnt_mnd_owc_urd_ewe_xho_bos_kor_mol_ita_alb_spa_dyu_ven_tsn_jpn_eng_zul_amr_fre_fbf_tur_wly_ind_yor	-0.383256681174258	-1.00494966398156	0.317528706191979
109	yor_lat_afr_alb_spa_mol_glc_mcd_krd_tig_sun_bsq_azi_rus_dut_hin_jpn_qcu_ind_gam_est_dyu_hun_tsn_arw_akn_heb_tsw_cnt_cze_geo_lit_rom_ben_hau_amh_moo_por_guj_nor_igb_scr_bam_kor_ukr_fbf_sod_fre_jav_ses_swe_bul_fin_pan_owc_dgb_tag_ewe_tur_ven_mly_prs_chh_grk_bat_swt_sid_aeg_slo_uzb_wly_ita_mnd_knd_pol_xho_lda_eng_ger_cic_aze_mao_vie_svk_ctl_bos_amr_anl_bem_tml_swa_tha_zul_mlt_urd	-0.376204992308812	-0.96917395418586	0.334972206467803
110	ben_fin_fre_amr_aeg_ven_swt_ses_uzb_bat_mcd_svk_tur_scr_jpn_spa_cnt_dgb_sid_bem_hin_por_tag_slo_bam_ewe_tsn_prs_jav_rom_akn_tig_knd_ukr_bul_chh_lda_bsq_dut_gam_ger_swa_rus_mlt_guj_ctl_dyu_anl_nor_xho_azi_mao_tml_fbf_moo_krd_bos_ind_ita_kor_igb_aze_pol_mol_grk_cze_geo_arw_qcu_alb_urd_tsw_cic_sun_glc_sod_amh_vie_lit_hau_yor_mly_lat_tha_est_eng_wly_mnd_zul_heb_owc_pan_hun_afr_swe	NA	NA	NA
111	owc_nor_amr_hau_igb_aeg_yor_dgb_xho_cnt_akn_kor_mao_scr_guj_slo_sun_lda_swe_rom_svk_heb_mly_grk_hun_fin_bat_tur_pan_krd_bam_mcd_knd_urd_jav_wly_cze_ger_ewe_ses_dyu_lit_sid_tml_azi_lat_ind_cic_arw_moo_ven_fre_ben_mlt_est_geo_ctl_bsq_bul_qcu_por_tsn_ukr_mnd_gam_pol_zul_uzb_prs_aze_fbf_bos_rus_tha_tag_amh_spa_ita_chh_alb_jpn_dut_vie_bem_sod_tig_tsw_mol_anl_swa_swt_hin_eng_afr_glc	0.385941281200189	1.03273544496765	0.304405894791551
112	qcu_swa_wly_hun_est_tsw_igb_bam_knd_kor_ger_chh_guj_cnt_sid_pol_azi_dyu_eng_mnd_krd_swt_urd_owc_vie_ctl_hau_amh_mlt_sod_dgb_bat_akn_lit_tml_lat_sun_bul_ukr_heb_ind_bos_bsq_rom_mol_fin_mcd_mly_arw_aeg_moo_alb_fbf_aze_grk_prs_anl_swe_uzb_svk_ben_tig_tur_hin_bem_fre_cze_tsn_jpn_ewe_glc_gam_spa_yor_por_dut_tha_slo_pan_ven_lda_nor_ita_geo_xho_tag_cic_scr_amr_zul_afr_ses_mao_jav_rus	NA	NA	NA
113	qcu_svk_moo_swe_hun_tsn_cze_aeg_jav_glc_jpn_bsq_bem_guj_tag_ita_vie_cic_uzb_tsw_mlt_bam_aze_bos_grk_pol_ctl_est_sod_spa_mao_anl_igb_geo_yor_afr_heb_lit_dgb_kor_bul_hin_slo_ewe_pan_dyu_azi_cnt_gam_zul_amh_eng_fin_scr_dut_sun_tha_amr_swa_mcd_prs_lda_owc_ven_chh_rom_ben_tur_knd_fbf_hau_nor_alb_lat_akn_arw_mly_ind_xho_rus_tml_fre_ukr_ses_swt_wly_ger_urd_por_tig_krd_sid_mol_bat_mnd	0.256891453770693	0.664777558341296	0.507837889197621
114	ven_bos_slo_ind_eng_scr_mlt_tur_ben_nor_tml_mol_owc_afr_bem_xho_amr_amh_knd_spa_arw_ses_zul_hin_moo_anl_yor_ita_tsw_tig_rom_igb_mnd_aze_ger_ctl_hau_lat_dgb_hun_akn_uzb_cic_bam_swt_pol_chh_svk_gam_ewe_dut_sid_krd_cze_grk_kor_fin_alb_sun_qcu_mcd_glc_vie_lda_azi_tsn_geo_aeg_bsq_est_heb_tag_fre_jav_dyu_mly_mao_fbf_urd_sod_jpn_cnt_swa_tha_rus_bul_bat_por_swe_lit_guj_pan_wly_ukr_prs	0.592228105266654	1.40934370155743	0.162068709903449
115	aze_mol_tig_svk_wly_bul_owc_aeg_geo_cic_swe_ukr_mcd_jpn_krd_ger_dyu_lda_afr_sun_est_bos_jav_zul_fbf_rus_grk_hau_hun_ben_amh_scr_tsw_qcu_ses_arw_vie_ind_ita_por_igb_bam_bsq_fin_tsn_mnd_anl_nor_spa_mao_chh_yor_heb_slo_eng_ven_xho_lat_tur_urd_prs_akn_sid_tag_pan_uzb_sod_bem_moo_guj_cze_tml_ctl_knd_ewe_glc_dgb_alb_swa_azi_bat_rom_hin_kor_swt_amr_lit_cnt_tha_mly_dut_fre_gam_mlt_pol	0.275271050448008	0.640890120353467	0.523170231229533
116	ven_aze_fin_tur_aeg_swe_geo_qcu_guj_spa_nor_dut_sod_fbf_mnd_wly_hun_bos_anl_grk_tsn_xho_vie_tsw_sid_arw_pan_lda_fre_gam_scr_igb_ger_rus_mol_swt_tml_ben_prs_bem_slo_bul_uzb_eng_ind_krd_bsq_knd_ita_yor_zul_cnt_tha_est_hin_mly_cze_chh_mcd_moo_lit_alb_heb_dyu_pol_por_swa_afr_rom_jav_mao_amr_glc_azi_ewe_kor_urd_ctl_ukr_mlt_tag_bam_cic_tig_hau_jpn_svk_owc_lat_ses_dgb_sun_bat_amh_akn	-0.0487701056547855	-0.115867163198636	0.908007645791376
117	svk_slo_sun_lda_sod_tag_cic_igb_vie_krd_swe_akn_rom_dut_scr_mcd_anl_rus_jpn_dyu_swt_est_kor_tml_hau_ctl_mao_amr_sid_tha_pol_aze_aeg_fin_por_bsq_amh_eng_bat_geo_bem_mol_ita_ukr_tur_zul_mly_hin_bam_heb_mlt_tsn_swa_dgb_afr_guj_azi_ger_yor_moo_nor_ven_hun_cze_urd_pan_wly_fbf_glc_prs_arw_cnt_tsw_mnd_ind_tig_grk_lat_spa_uzb_alb_knd_gam_ben_qcu_ses_lit_ewe_bul_bos_chh_jav_fre_owc_xho	-0.361021801915804	-0.955282117348408	0.341911612034868
118	dut_bam_mcd_owc_bsq_ewe_rus_sun_bul_swt_tsw_hau_vie_lit_fin_knd_hin_amh_ukr_cnt_guj_kor_tha_akn_anl_xho_swe_mlt_prs_afr_krd_bos_dgb_glc_bat_ben_ses_nor_tig_fbf_igb_heb_bem_rom_wly_ita_azi_est_sid_tag_ind_por_aze_lat_swa_dyu_jav_gam_tur_mnd_sod_tml_ven_arw_aeg_amr_jpn_cze_alb_spa_chh_uzb_ger_slo_mol_eng_geo_scr_pan_svk_qcu_urd_yor_tsn_lda_hun_mao_moo_grk_fre_zul_ctl_cic_pol_mly	-0.753250472460273	-1.77390467930776	0.0793519206692024
119	fbf_sid_swa_ger_jpn_swe_moo_cic_knd_igb_slo_zul_dgb_dut_prs_lat_arw_sun_mly_cnt_pan_est_sod_hin_afr_fre_mcd_gam_urd_akn_ctl_cze_aeg_bos_por_jav_glc_spa_yor_scr_svk_ita_swt_tig_bat_ukr_hun_mao_anl_ses_tml_dyu_mol_uzb_alb_tsn_lda_bul_tur_nor_qcu_hau_ewe_xho_rom_heb_ind_amr_krd_grk_eng_lit_rus_azi_chh_tha_bam_ven_guj_geo_fin_vie_aze_bem_mnd_wly_mlt_tag_bsq_tsw_owc_ben_pol_kor_amh	-0.329904935685741	-0.844993918074687	0.400282873274222
120	nor_fbf_cnt_geo_hau_ger_amr_slo_eng_ewe_chh_grk_ita_sod_krd_fin_tsn_prs_mcd_amh_qcu_pan_vie_tha_bsq_scr_zul_owc_dgb_swe_pol_mnd_bem_mao_bat_tig_kor_bul_tur_rom_ind_jav_mly_uzb_anl_bam_ukr_tag_dyu_cic_tsw_knd_glc_mlt_afr_tml_hun_urd_guj_ven_svk_lit_lat_spa_arw_azi_wly_aze_jpn_swa_dut_aeg_est_ctl_por_mol_igb_fre_gam_rus_cze_sun_sid_swt_moo_hin_ben_bos_alb_lda_yor_xho_heb_ses_akn	0.0949333489141767	0.215098651686736	0.830161403068815
121	mcd_uzb_tag_dyu_lda_lat_knd_svk_bos_ven_mly_por_sun_amr_anl_xho_guj_heb_chh_geo_rom_tml_tsn_fin_rus_ses_dgb_afr_owc_tha_hun_amh_lit_akn_tig_nor_prs_kor_ewe_dut_cic_cnt_arw_mnd_hin_swe_ukr_mol_urd_fre_est_bam_qcu_krd_vie_spa_tur_hau_aze_bat_gam_tsw_ind_pan_pol_ger_aeg_bul_sod_zul_fbf_alb_azi_wly_glc_moo_ctl_scr_mlt_grk_jpn_bem_yor_cze_ita_ben_eng_mao_slo_igb_swa_bsq_swt_jav_sid	-0.113735536999438	-0.262056409491963	0.793857517984381
122	lda_geo_mao_slo_alb_arw_glc_ctl_uzb_aze_mlt_vie_bat_fin_aeg_fre_spa_swe_gam_prs_pol_mnd_moo_bam_anl_tig_tur_rom_dyu_ses_pan_tsn_tag_ger_scr_azi_ven_bem_ewe_ben_svk_ita_qcu_dgb_por_afr_igb_jpn_swt_bos_lit_hin_mol_sun_kor_cnt_lat_knd_hau_amr_zul_ukr_tha_xho_chh_tml_eng_dut_ind_owc_hun_grk_tsw_bsq_fbf_guj_mcd_krd_mly_rus_jav_heb_sod_swa_urd_cze_wly_yor_est_cic_nor_bul_amh_akn_sid	0.383243389838995	0.875622661379376	0.383491149958684
123	aze_ukr_ctl_bem_geo_moo_tml_ewe_urd_dgb_cnt_bul_gam_yor_swt_fin_tsn_nor_tig_bam_bat_cic_guj_xho_rus_tha_glc_mlt_aeg_vie_zul_azi_sun_ind_svk_chh_rom_mol_mao_ita_jpn_hun_dyu_prs_mcd_ben_scr_anl_cze_por_hau_lda_hin_dut_amr_akn_krd_slo_owc_igb_arw_ses_knd_est_fbf_grk_mnd_spa_pol_ven_alb_kor_swa_sid_pan_heb_sod_afr_lit_swe_ger_bsq_qcu_amh_tur_tag_fre_lat_mly_bos_tsw_eng_uzb_jav_wly	0.092607666519014	0.217126864800311	0.828585106754996
124	ger_ben_sod_krd_svk_tag_por_fbf_bos_igb_nor_fre_knd_rus_scr_dgb_hau_lit_ukr_cze_slo_aze_hun_bam_mcd_mly_alb_grk_eng_tig_gam_amh_ven_ctl_bsq_swt_tsw_geo_fin_lda_est_akn_jpn_ind_pol_anl_moo_mnd_mao_sun_swa_heb_bem_yor_cnt_aeg_zul_ita_urd_ewe_hin_qcu_ses_pan_tur_vie_xho_spa_amr_dut_dyu_tml_lat_tha_kor_mol_cic_guj_bul_jav_bat_uzb_mlt_glc_afr_owc_sid_chh_wly_arw_rom_azi_tsn_prs_swe	0.138167134717132	0.324639510948302	0.746183020697724
125	xho_ukr_swa_knd_mnd_ewe_swe_kor_cnt_pan_lat_hin_svk_owc_ger_sun_fre_eng_mol_akn_moo_grk_swt_sid_bam_cze_igb_arw_geo_amr_lit_azi_guj_hau_tur_dut_aze_sod_tha_amh_lda_uzb_mlt_glc_ven_tsn_mao_tml_por_rom_slo_alb_spa_nor_yor_bos_cic_qcu_est_aeg_pol_bsq_hun_zul_dyu_bem_jpn_ctl_ind_prs_gam_tag_urd_dgb_rus_scr_bul_mcd_afr_anl_ses_tig_wly_mly_ita_chh_tsw_heb_fin_bat_jav_krd_ben_fbf_vie	-0.18931542340737	-0.486166193051167	0.627992956980827
126	cic_ses_amr_eng_tsn_swt_swe_dut_afr_ben_mol_rus_bam_wly_bul_ger_hin_alb_fin_ita_tml_scr_tur_sun_lat_prs_spa_gam_fre_urd_chh_cze_aze_amh_pol_tig_zul_nor_igb_por_sod_ewe_ven_jav_swa_owc_tsw_bat_guj_mnd_dgb_pan_vie_hau_akn_bsq_ukr_moo_azi_ind_mly_glc_knd_mcd_krd_uzb_jpn_ctl_anl_qcu_geo_heb_grk_tag_fbf_lda_yor_dyu_est_bos_svk_mao_cnt_lit_sid_arw_aeg_kor_mlt_rom_tha_xho_hun_slo_bem	0.129000727000539	0.331150243833408	0.741276000905978
127	mol_krd_spa_guj_alb_ses_arw_mlt_rom_knd_yor_sod_ven_tsn_tig_mcd_owc_glc_lat_ger_kor_por_bam_ukr_pol_zul_qcu_dgb_mnd_fre_tag_tsw_aze_sun_wly_bem_hau_lit_chh_geo_gam_urd_ctl_est_ind_jav_nor_dut_ewe_aeg_svk_lda_hun_igb_hin_ben_dyu_tha_heb_mao_swe_scr_ita_prs_moo_slo_cnt_swa_anl_uzb_tml_azi_xho_amr_afr_cze_sid_eng_bat_pan_bsq_bul_amh_rus_vie_bos_fbf_akn_mly_fin_jpn_grk_tur_cic_swt	-0.547953769618718	-1.32145301891683	0.189592113650785
128	bos_fbf_bam_igb_zul_hau_amh_rus_fre_swe_jpn_tha_gam_azi_lit_sun_por_vie_sid_jav_mol_svk_tml_scr_ukr_ctl_qcu_geo_eng_tag_tsn_hin_dyu_glc_mly_yor_amr_krd_ind_kor_slo_owc_swa_heb_grk_ewe_pan_ses_hun_tig_guj_ben_ven_anl_spa_tsw_dut_dgb_cze_wly_bem_pol_swt_ger_bsq_prs_afr_mlt_tur_xho_lat_mnd_akn_mcd_est_moo_knd_urd_bul_aze_alb_nor_mao_sod_cic_fin_chh_uzb_arw_cnt_aeg_rom_bat_lda_ita	0.52623455506295	1.2305146167826	0.221607754586655
129	geo_fre_ven_tha_amh_gam_jav_slo_scr_arw_cze_ger_dut_bem_uzb_xho_guj_akn_prs_spa_jpn_yor_tag_sid_zul_tsw_bos_urd_mol_eng_swa_ses_svk_fin_bsq_bam_amr_mly_mao_cic_knd_chh_swt_kor_est_grk_bul_sod_mlt_nor_bat_ewe_qcu_alb_tsn_dgb_por_aze_igb_krd_hin_afr_pol_mcd_vie_hau_ben_ctl_lat_anl_wly_dyu_lda_pan_ukr_rus_hun_sun_tig_ita_lit_glc_owc_mnd_aeg_moo_cnt_fbf_ind_swe_tur_tml_rom_heb_azi	0.0431633990714372	0.0979120099657116	0.922212880094853
130	scr_owc_ctl_gam_bul_chh_afr_hun_qcu_knd_tha_cze_fin_grk_pan_alb_slo_hin_mlt_uzb_ewe_swt_dyu_ind_guj_bem_dgb_geo_vie_moo_nor_jpn_anl_tig_mol_rus_mao_lat_fre_sid_xho_azi_pol_bat_jav_est_spa_ger_aze_glc_amr_bam_zul_svk_tsw_cic_mly_mnd_heb_sun_amh_tag_ven_krd_prs_kor_dut_igb_hau_yor_arw_por_cnt_akn_lda_urd_ses_tur_tml_swa_eng_ukr_mcd_ita_bsq_ben_rom_sod_swe_aeg_tsn_fbf_lit_bos_wly	-0.457070104066768	-1.09110277009291	0.278046449946516
131	spa_tig_swt_gam_dyu_kor_zul_dut_azi_mao_krd_bam_guj_ita_fbf_tag_akn_uzb_jpn_bul_amh_sod_chh_cze_hau_ind_tml_sun_lit_rom_vie_xho_nor_bem_pol_tsw_hin_scr_mol_igb_tsn_bat_amr_rus_fin_cic_yor_slo_ctl_bos_swe_por_owc_eng_svk_ben_ewe_lda_jav_ven_bsq_prs_est_pan_afr_cnt_urd_glc_lat_geo_sid_alb_swa_dgb_mlt_aeg_mcd_heb_knd_hun_mly_aze_arw_wly_grk_anl_ses_mnd_moo_tha_ger_tur_fre_ukr_qcu	-0.0478530171988917	-0.124929233912605	0.900849223944762
132	bul_chh_uzb_qcu_mcd_akn_fre_hin_scr_pol_sid_arw_lat_spa_tha_alb_zul_urd_cic_xho_owc_jpn_ses_hau_fin_ctl_krd_moo_heb_eng_sod_bem_tag_wly_cze_ven_anl_swt_hun_dut_bos_tsn_aze_prs_tur_tig_geo_dgb_ben_rom_grk_slo_mly_por_mol_mlt_nor_igb_bat_gam_dyu_aeg_ita_amh_glc_fbf_guj_jav_afr_ukr_swe_mao_rus_est_swa_lit_ewe_lda_vie_tsw_yor_tml_bam_ind_cnt_bsq_pan_mnd_sun_svk_kor_knd_ger_amr_azi	0.0686418959554203	0.169952460218863	0.865416684259945
133	urd_vie_sid_prs_tsn_cze_mnd_dut_fbf_cnt_bos_amr_ind_lit_jpn_igb_zul_mao_heb_ewe_glc_alb_krd_tml_akn_ses_sod_azi_ukr_rus_mly_mol_uzb_amh_est_eng_pol_tsw_anl_ben_bam_hau_lat_gam_bul_dyu_slo_aeg_dgb_fre_tig_ctl_aze_yor_hin_moo_scr_geo_cic_lda_sun_swa_qcu_bsq_rom_mlt_bem_ger_nor_xho_tag_swe_owc_hun_guj_grk_spa_fin_swt_wly_knd_mcd_ita_jav_por_tur_kor_afr_chh_bat_arw_svk_ven_pan_tha	-0.0795279934361405	-0.203742892934751	0.838999585451415
134	ven_sod_lat_por_afr_swa_bos_alb_amh_knd_aeg_gam_akn_bul_uzb_eng_hun_kor_slo_arw_chh_cnt_lda_dgb_ger_vie_ukr_bam_ben_bat_owc_urd_guj_krd_ses_hau_mly_scr_mao_tur_hin_mol_heb_zul_mlt_ctl_pan_mcd_cze_qcu_igb_spa_rus_aze_tml_grk_bsq_moo_yor_bem_ita_swt_sun_tsw_glc_wly_mnd_azi_fbf_anl_dyu_fre_cic_xho_tsn_jpn_dut_prs_rom_geo_ind_tag_amr_nor_tig_jav_ewe_svk_pol_lit_sid_fin_swe_est_tha	-0.150978829405743	-0.372725594255294	0.710200798591493
135	tag_mcd_dgb_bem_cic_yor_alb_por_mao_fbf_glc_gam_swe_rus_ita_bos_fre_mol_azi_svk_qcu_cnt_chh_tur_sid_tig_dyu_fin_spa_bat_hau_bsq_lit_swa_eng_knd_dut_pol_rom_est_mnd_amr_vie_scr_ukr_uzb_ctl_jpn_tha_akn_moo_tsn_bul_pan_swt_arw_sun_ewe_grk_hin_ger_heb_krd_mlt_aeg_bam_mly_cze_jav_hun_tsw_ben_ses_amh_igb_kor_ind_guj_nor_lat_sod_geo_ven_xho_tml_afr_lda_zul_aze_urd_slo_wly_anl_owc_prs	-0.640003953651495	-1.60056170253005	0.112865727402786
136	jav_pan_ctl_tag_sid_bam_tsn_bat_azi_qcu_fre_slo_lit_kor_lat_svk_tur_gam_lda_nor_grk_fin_krd_akn_tha_hau_amh_ita_fbf_bul_bsq_mlt_pol_dgb_rus_mol_dyu_moo_owc_chh_por_scr_ses_prs_bem_ven_hin_eng_zul_dut_swe_heb_igb_rom_sod_ewe_xho_vie_tml_knd_cic_ind_cnt_jpn_amr_ukr_glc_aeg_guj_mcd_swt_mly_tig_geo_anl_est_arw_mao_urd_sun_bos_alb_yor_swa_wly_hun_mnd_uzb_tsw_cze_aze_afr_ben_ger_spa	-0.44485812667262	-1.01220982865125	0.314063996759264
137	ven_tig_yor_bul_swe_arw_gam_guj_alb_pan_glc_geo_azi_eng_rus_dgb_bat_swa_ukr_heb_cze_hau_afr_tag_igb_knd_est_dyu_mol_jav_hun_ger_fre_mlt_spa_lat_owc_scr_cnt_krd_aze_por_ita_mao_anl_tsw_ewe_swt_sun_lda_tsn_moo_sid_chh_svk_bos_hin_sod_pol_ben_bam_ctl_tml_nor_bem_lit_amr_mnd_ind_prs_slo_urd_xho_tur_jpn_wly_akn_grk_amh_aeg_bsq_vie_fin_fbf_mcd_dut_uzb_ses_cic_mly_tha_zul_rom_qcu_kor	0.365320866293388	0.878951959970083	0.381692694266411
138	akn_alb_pan_bsq_owc_azi_cze_cic_heb_svk_tsn_dut_gam_igb_bem_lat_glc_cnt_knd_bos_pol_tsw_hin_kor_krd_aze_sid_swt_urd_uzb_fbf_bat_swa_fin_lda_sod_hau_ewe_guj_chh_dgb_rom_tig_slo_mnd_moo_aeg_ben_ger_rus_amh_dyu_jpn_prs_ctl_tag_afr_tur_nor_anl_scr_bam_tml_mlt_bul_eng_est_zul_ita_mol_fre_ses_qcu_hun_yor_tha_arw_vie_jav_sun_swe_por_ven_grk_mly_spa_wly_lit_mcd_xho_geo_ind_mao_ukr_amr	0.671751859586162	1.51204091829394	0.133914222167783
139	sid_chh_gam_mcd_bem_hin_mnd_alb_spa_vie_nor_cze_tsn_glc_swt_grk_yor_cnt_slo_mly_tsw_azi_mol_eng_guj_lat_bam_aze_scr_pan_dgb_est_ben_ses_kor_heb_lda_owc_lit_svk_fbf_zul_jav_tml_anl_rus_por_jpn_uzb_arw_tig_sod_moo_cic_xho_ewe_wly_fin_knd_qcu_ita_hau_pol_fre_aeg_swa_igb_amh_dyu_ger_swe_tag_amr_krd_bat_rom_bos_dut_ven_mlt_ind_mao_ukr_afr_akn_prs_bul_bsq_ctl_tur_urd_hun_geo_tha_sun	0.0540803456561931	0.139568168387399	0.88930300139498
140	tml_ita_bam_rus_jpn_mol_akn_bos_urd_slo_bat_vie_jav_ewe_guj_por_dyu_owc_bem_svk_krd_scr_lda_pan_bul_gam_tsn_ses_hin_swa_ger_lat_dgb_mcd_rom_fre_dut_yor_mlt_swt_sod_lit_chh_afr_moo_kor_eng_alb_aeg_pol_tur_prs_swe_mly_igb_hun_nor_zul_geo_fbf_qcu_spa_ctl_amh_ven_hau_ben_grk_fin_xho_est_tag_ukr_tsw_amr_heb_cic_uzb_sun_glc_cnt_bsq_tha_wly_mnd_aze_cze_tig_anl_arw_mao_ind_azi_knd_sid	0.348866653485462	0.800903286791741	0.425229032503446
141	arw_est_fre_bat_ewe_geo_vie_spa_lda_wly_tag_igb_prs_fbf_uzb_dyu_swa_ukr_scr_hau_ctl_hun_anl_knd_chh_grk_cic_gam_eng_xho_tig_tur_dut_ben_aze_hin_tsn_cnt_pan_rom_mao_por_sod_ses_bem_akn_mnd_ind_kor_fin_tsw_moo_ita_owc_bsq_zul_heb_cze_mlt_lat_bam_ger_alb_ven_krd_urd_dgb_jav_nor_swe_yor_lit_glc_rus_afr_pol_swt_tml_tha_aeg_amh_sun_mcd_svk_bul_guj_sid_amr_mol_slo_jpn_qcu_bos_azi_mly	-0.496809045802855	-1.35812086861324	0.177711062369072
142	bat_xho_ita_sid_spa_prs_hau_tig_urd_dgb_glc_moo_ger_chh_mnd_owc_lit_aze_anl_azi_tag_rom_nor_swe_alb_est_sun_hin_mly_swa_tsn_mlt_wly_grk_zul_knd_arw_mol_fin_tsw_geo_igb_lda_mcd_fbf_amh_uzb_dyu_aeg_bsq_ukr_fre_ctl_krd_eng_bam_pol_cnt_ven_vie_cic_amr_slo_hun_jpn_kor_yor_ewe_mao_jav_qcu_sod_tur_guj_rus_heb_afr_gam_swt_por_bos_scr_ses_ind_cze_dut_bul_tha_akn_svk_pan_bem_tml_ben_lat	-0.411150014771394	-1.08736341188918	0.279686347879191
143	swa_amr_lat_lda_aze_heb_hun_chh_moo_ses_mlt_amh_fre_akn_lit_fin_swe_qcu_rom_geo_mnd_ben_spa_nor_zul_rus_ind_tag_dut_bat_bem_cnt_hin_azi_est_dgb_wly_prs_ita_ewe_jpn_gam_bul_xho_mcd_bsq_grk_dyu_anl_mao_glc_jav_ger_cic_pol_mol_hau_pan_sun_svk_kor_bam_ukr_mly_urd_slo_tml_ven_ctl_igb_knd_guj_uzb_eng_sod_tsw_alb_owc_cze_yor_tsn_swt_fbf_sid_scr_aeg_bos_vie_tig_krd_por_arw_tha_afr_tur	-0.0504260601878396	-0.123964963798965	0.901610553098572
144	tsw_rom_hin_bat_scr_tsn_ger_ind_cnt_pan_svk_por_arw_moo_dut_sun_glc_anl_dyu_mnd_qcu_mcd_tha_tur_amh_ita_lit_mol_eng_jpn_rus_kor_urd_fre_owc_mao_sod_chh_fbf_grk_spa_tml_slo_afr_wly_vie_zul_ewe_swe_ses_akn_lat_hau_fin_cze_bam_yor_bul_guj_heb_tag_hun_prs_gam_ctl_sid_tig_bsq_pol_dgb_amr_knd_swt_geo_mlt_jav_ven_azi_mly_bos_aze_bem_lda_est_cic_ukr_alb_uzb_swa_igb_aeg_krd_ben_nor_xho	0.0934552866365141	0.244588296187605	0.807314064565542
145	qcu_svk_guj_tsw_hau_cic_mlt_wly_arw_amr_bul_tig_hun_geo_moo_alb_gam_swe_chh_tml_mnd_slo_jav_xho_jpn_anl_ven_sod_yor_fbf_ben_spa_ita_bsq_swa_igb_ind_uzb_tsn_fre_nor_est_kor_ewe_knd_hin_bat_krd_pan_dyu_dgb_akn_sun_prs_sid_dut_vie_urd_aeg_tag_ctl_scr_ses_afr_mol_lda_ukr_swt_lat_zul_aze_bos_owc_por_tha_mao_heb_lit_tur_eng_bem_rom_glc_mly_fin_cze_ger_grk_cnt_bam_amh_azi_pol_rus_mcd	-0.186768871642671	-0.461006956977534	0.645869933407601
146	vie_dut_est_hin_chh_aze_ind_moo_rom_anl_tig_fin_ger_mcd_mol_mao_wly_afr_geo_swe_bul_tur_swa_cze_grk_tag_bos_pan_bat_mlt_ita_ses_tsw_mly_tsn_aeg_svk_bsq_cic_amr_igb_hun_ewe_lat_yor_eng_por_spa_scr_prs_sid_knd_zul_ben_ctl_fre_tml_glc_azi_fbf_tha_pol_owc_mnd_jav_alb_lda_qcu_akn_lit_ukr_slo_dyu_bam_kor_dgb_swt_hau_xho_gam_bem_jpn_krd_amh_ven_arw_rus_guj_heb_cnt_uzb_sod_urd_sun_nor	-0.275276823601907	-0.704243241365519	0.483041046219022
147	guj_ben_scr_mlt_bul_hun_ewe_fre_mnd_arw_ita_spa_chh_wly_tur_swa_jpn_urd_tsw_owc_est_bsq_tml_pan_lit_dgb_swt_hau_fbf_bos_mol_mcd_ind_lda_bem_uzb_tag_por_hin_sun_pol_ukr_mao_grk_ctl_anl_qcu_gam_cnt_eng_nor_knd_kor_bam_dyu_svk_vie_alb_tsn_rus_jav_amr_aeg_slo_fin_mly_xho_afr_igb_cze_sid_zul_krd_ven_geo_heb_glc_dut_ses_moo_bat_sod_azi_tig_aze_amh_lat_tha_cic_akn_yor_swe_rom_prs_ger	0.403847335582747	0.941395835560632	0.348940976358435
148	gam_lit_ben_mao_bem_swe_sid_bat_mnd_tha_tsn_jav_akn_uzb_swa_owc_ita_wly_qcu_bsq_tig_swt_anl_ind_fin_guj_hau_ven_amr_svk_vie_mly_fbf_lat_aze_pan_igb_bam_afr_ukr_chh_cic_cnt_eng_pol_xho_mlt_mol_tml_bos_rus_urd_dgb_rom_jpn_bul_krd_por_tag_dyu_sod_yor_est_kor_moo_scr_tsw_knd_ses_alb_hun_slo_nor_heb_grk_ger_hin_prs_glc_lda_dut_zul_tur_ctl_aeg_sun_fre_cze_azi_geo_spa_ewe_amh_arw_mcd	0.300646307680243	0.67836037503642	0.499227706093076
149	bam_cnt_krd_swe_scr_grk_ctl_moo_afr_wly_est_jav_mol_glc_slo_chh_svk_ukr_arw_swt_bsq_tml_sod_igb_sid_ewe_uzb_mao_anl_ger_mlt_dut_geo_tag_rus_hin_ven_pol_lda_ita_lat_dyu_aeg_bos_mly_nor_gam_urd_hun_rom_hau_tig_alb_eng_ses_amr_fbf_amh_aze_tur_knd_azi_por_yor_qcu_tsn_spa_cze_owc_guj_lit_xho_mnd_mcd_akn_vie_bat_sun_dgb_kor_swa_prs_zul_bem_heb_fin_pan_jpn_ind_tha_fre_bul_cic_tsw_ben	0.137857747979693	0.351028735235647	0.726360746954059
150	akn_aeg_scr_gam_dgb_afr_nor_slo_wly_krd_sod_dyu_mol_ind_tsn_bat_glc_jav_tig_rus_tur_igb_heb_ctl_aze_bam_azi_sid_bsq_tml_fbf_pan_ewe_tha_tsw_xho_bul_anl_swt_lat_ven_ukr_dut_fin_mlt_fre_alb_bem_mnd_vie_cze_mcd_mly_yor_chh_owc_mao_moo_urd_cic_pol_eng_hin_kor_arw_bos_ita_ses_amh_qcu_hun_spa_lit_knd_cnt_grk_guj_hau_por_lda_ger_prs_est_swa_amr_rom_jpn_tag_zul_uzb_swe_ben_svk_geo_sun	-0.13331028608564	-0.340934575600912	0.733921852782908
151	pan_swt_ukr_amh_sod_spa_tur_urd_geo_cnt_alb_eng_nor_ger_moo_mao_krd_tml_slo_glc_sid_tha_mly_yor_lda_azi_anl_tig_ita_mcd_hun_dgb_zul_mol_tsn_aeg_jpn_kor_hin_pol_fin_fbf_bos_bul_prs_ind_arw_tsw_scr_svk_bem_dyu_swe_chh_ctl_swa_bam_cze_bsq_grk_lit_rom_jav_afr_wly_bat_lat_owc_vie_sun_mnd_dut_por_xho_mlt_uzb_gam_hau_heb_guj_igb_ven_ses_akn_ben_cic_est_amr_ewe_qcu_knd_rus_aze_tag_fre	-0.455818565953628	-1.03108778959614	0.305173703712782
152	uzb_akn_wly_heb_tha_tur_cze_anl_mcd_prs_bos_arw_ita_ses_bam_swt_fin_svk_cic_bul_tag_pol_glc_ven_dut_cnt_guj_tig_chh_lda_jpn_mlt_jav_fbf_amr_zul_lat_sun_mly_vie_gam_hau_eng_nor_dgb_knd_azi_geo_qcu_urd_kor_est_sid_yor_mol_pan_xho_rom_owc_rus_ctl_grk_ben_ewe_lit_hun_dyu_aze_scr_bem_tsn_swa_krd_mao_bsq_afr_amh_alb_mnd_ind_spa_fre_igb_hin_sod_tml_ger_aeg_ukr_moo_por_swe_tsw_bat_slo	0.653319170442599	1.45408173587045	0.149290223718029
153	moo_krd_tha_rus_bem_ewe_ukr_owc_mcd_cnt_cic_lit_swt_glc_tur_pol_swe_tml_qcu_ita_est_fre_dut_grk_lat_bos_sun_swa_uzb_yor_hau_hin_kor_dgb_amr_mao_bul_geo_urd_amh_afr_eng_sid_fbf_aze_vie_bam_bat_hun_fin_mly_knd_slo_por_mol_scr_tsn_dyu_gam_prs_ven_xho_sod_pan_alb_lda_cze_spa_tsw_wly_jpn_ger_ind_akn_zul_bsq_ses_jav_aeg_tag_igb_tig_guj_ctl_svk_heb_anl_ben_nor_arw_mlt_mnd_chh_rom_azi	-0.370842909324022	-1.0116441296208	0.314333049535166
154	akn_urd_spa_cnt_jav_prs_slo_tig_geo_bam_xho_sid_bsq_knd_afr_mly_cze_fbf_owc_wly_por_fre_dgb_guj_amr_mao_aze_fin_ita_sod_bem_heb_azi_ind_tsn_svk_grk_bat_alb_ses_mlt_lat_gam_tml_tur_lit_aeg_lda_hun_bos_rom_zul_nor_qcu_kor_moo_swt_mcd_glc_ger_hau_dut_jpn_bul_mnd_swe_anl_hin_pan_krd_eng_vie_dyu_tag_ukr_cic_est_ven_amh_sun_arw_tha_yor_igb_tsw_rus_pol_chh_uzb_ben_swa_ewe_ctl_mol_scr	-0.552976805373051	-1.31896205138324	0.190420313897475
155	bsq_eng_ind_tml_rom_tsw_ita_mol_pol_spa_ctl_ewe_ger_tig_sid_bem_gam_glc_bos_fre_tsn_anl_wly_heb_aeg_azi_bam_hau_tur_swe_lit_lda_tag_qcu_prs_scr_cze_ses_xho_urd_ukr_ven_mnd_amr_dyu_kor_bat_owc_jpn_aze_ben_akn_cnt_moo_dut_grk_swa_bul_alb_slo_zul_nor_pan_mao_cic_swt_vie_guj_svk_fin_rus_est_lat_hin_sod_tha_uzb_arw_sun_geo_hun_chh_igb_knd_mcd_afr_mlt_yor_por_dgb_amh_mly_jav_fbf_krd	0.261433812530048	0.613155106594231	0.541270437460857
156	cnt_mol_dut_est_lda_tag_mnd_tsn_ven_bam_bat_geo_bul_glc_tur_tml_mlt_alb_heb_rus_rom_prs_guj_hau_bos_lat_jpn_cic_xho_amh_aze_por_sun_chh_fin_wly_lit_spa_amr_bsq_urd_fbf_pol_afr_owc_eng_pan_vie_moo_knd_hun_yor_arw_tsw_ben_uzb_ses_zul_mly_sid_tha_grk_igb_gam_ita_svk_anl_krd_qcu_nor_akn_ind_swa_hin_kor_cze_sod_dyu_dgb_swt_ukr_bem_tig_ctl_aeg_mcd_slo_mao_ger_azi_fre_jav_swe_ewe_scr	-0.54508018036516	-1.43475422732518	0.154711500758639
157	cic_dut_bam_pan_swa_mlt_zul_arw_fbf_sod_guj_hin_ger_yor_chh_est_tig_qcu_ewe_bsq_aeg_por_jav_tag_ctl_rom_igb_dgb_sid_tsn_moo_cze_mnd_lat_mao_lit_eng_spa_krd_azi_nor_anl_tml_geo_ukr_tsw_gam_prs_dyu_amh_tha_urd_aze_bos_hau_pol_wly_hun_owc_cnt_ind_glc_ses_heb_bat_ven_tur_ben_grk_bem_sun_lda_uzb_jpn_fin_xho_mcd_swt_slo_scr_fre_bul_mol_rus_akn_afr_knd_mly_vie_svk_amr_alb_ita_kor_swe	-0.063180685344657	-0.142772738999097	0.886778540342716
158	tag_qcu_swe_bos_bul_mol_grk_ukr_tsw_glc_est_dut_knd_prs_bam_spa_arw_mcd_svk_kor_vie_rom_cze_dgb_swa_igb_tml_bat_tsn_uzb_akn_aeg_ses_pol_jpn_cnt_slo_ger_krd_geo_wly_cic_mao_gam_alb_por_heb_bsq_ewe_fre_ven_tig_guj_xho_ind_ben_ctl_azi_zul_sod_hin_owc_mlt_amr_aze_swt_mnd_tur_yor_nor_fin_lit_bem_afr_eng_mly_scr_tha_ita_lda_sid_sun_jav_pan_urd_hun_lat_moo_hau_amh_anl_fbf_rus_chh_dyu	-0.0101940897782745	-0.0278198612827785	0.977865436265243
159	swa_rom_pan_geo_ind_nor_por_fbf_spa_aze_fre_tsw_cze_tha_bsq_swt_scr_chh_bos_sun_grk_dut_knd_azi_urd_svk_mlt_wly_xho_lit_glc_ven_tag_jav_amh_swe_jpn_lda_eng_qcu_lat_ger_fin_ewe_moo_aeg_sid_ctl_ita_ses_alb_ukr_afr_dyu_hin_rus_mnd_tsn_gam_bam_tml_bul_slo_prs_pol_uzb_bem_hun_mly_igb_kor_heb_bat_hau_cic_anl_dgb_mao_tig_mol_akn_tur_cnt_est_mcd_krd_ben_vie_guj_arw_yor_amr_sod_owc_zul	-0.241981125229001	-0.572117041155796	0.568623069134002
160	eng_bem_guj_mol_jav_jpn_wly_bam_tig_qcu_fbf_mly_grk_aeg_uzb_dut_bul_prs_azi_xho_rus_amr_nor_tsw_mnd_cze_ven_cnt_tsn_rom_owc_ewe_slo_hun_lda_aze_glc_kor_cic_mcd_ukr_zul_bat_mao_dgb_igb_moo_dyu_knd_swt_urd_geo_alb_ger_anl_fin_sid_svk_scr_sun_vie_ita_arw_por_mlt_bos_swe_spa_bsq_chh_swa_krd_fre_hau_ind_tml_heb_est_afr_yor_ben_ses_akn_tag_amh_tha_pol_gam_lit_hin_sod_pan_lat_ctl_tur	-0.749150346022226	-1.98907022392663	0.0496318018132851
161	fre_ewe_afr_yor_mly_pan_uzb_urd_svk_pol_hau_bul_amh_sid_knd_amr_ctl_igb_akn_bam_ind_ger_kor_lit_est_ses_alb_mcd_swa_swe_dut_swt_ven_hin_scr_mol_sun_dgb_xho_anl_tha_chh_tsn_fbf_ita_hun_qcu_geo_ben_gam_prs_glc_aeg_aze_tsw_tag_bem_azi_spa_krd_cnt_rom_mao_tig_tur_dyu_nor_lat_guj_bat_arw_vie_bos_wly_heb_sod_slo_jpn_rus_jav_zul_grk_cze_cic_fin_moo_mlt_por_owc_lda_eng_bsq_mnd_tml_ukr	0.503586235188073	1.31941815395388	0.190268466172188
162	arw_sod_glc_bat_tml_ger_xho_spa_ses_pol_amr_ben_alb_scr_anl_dgb_prs_aeg_ewe_fre_rus_yor_tha_swe_urd_lat_guj_cic_ind_jav_slo_ukr_mao_swt_sun_eng_amh_vie_mcd_mol_qcu_owc_akn_zul_est_pan_bul_sid_cze_gam_jpn_kor_ita_swa_azi_wly_ven_rom_lda_mnd_cnt_fbf_bsq_knd_geo_dut_afr_hun_nor_mly_por_fin_lit_aze_dyu_grk_tig_moo_tag_bos_chh_uzb_svk_tsw_tur_mlt_heb_bem_ctl_tsn_hin_hau_igb_krd_bam	0.130461642774424	0.300251493803045	0.764655460191235
163	swt_swe_moo_wly_tml_svk_tha_yor_hau_bat_sun_ger_ind_fre_mcd_dut_aze_tig_urd_spa_bem_amh_cze_slo_tsn_tur_arw_rus_por_ven_vie_prs_heb_fin_alb_grk_mly_guj_ita_ben_amr_bul_hun_krd_ctl_ewe_sid_mnd_hin_ses_chh_eng_ukr_scr_lat_knd_azi_owc_sod_qcu_zul_est_swa_jav_pan_pol_afr_bsq_uzb_dgb_geo_bam_nor_tsw_jpn_mao_anl_fbf_tag_gam_xho_rom_akn_kor_glc_cic_lda_lit_igb_dyu_bos_aeg_mol_mlt_cnt	0.488874353949726	1.13118888609156	0.260884188812586
164	svk_sun_sod_jav_grk_yor_tur_bem_heb_urd_lda_tha_wly_bos_por_slo_zul_qcu_vie_eng_dgb_nor_fin_amr_glc_tsw_mlt_ger_hau_amh_dut_rom_tsn_uzb_cnt_tag_arw_scr_hun_aze_lat_pol_moo_akn_ven_ctl_pan_cze_mao_ind_tml_fre_anl_igb_bat_xho_azi_hin_spa_jpn_gam_geo_swa_krd_prs_guj_ewe_fbf_rus_aeg_est_mol_ses_lit_afr_swe_alb_bsq_mly_kor_ben_bam_mnd_ukr_chh_mcd_swt_owc_dyu_tig_ita_cic_knd_sid_bul	-0.637741579441776	-1.4809774791477	0.141992706191427
165	dyu_swa_lit_sod_dgb_krd_yor_swt_ukr_aze_pol_amh_gam_cic_slo_guj_bam_grk_vie_cnt_amr_est_bat_svk_eng_tig_geo_qcu_xho_bos_glc_ita_alb_por_fbf_spa_ind_scr_fre_afr_nor_urd_knd_wly_bem_owc_tsw_zul_fin_jpn_kor_sun_hin_hau_hun_sid_chh_ben_uzb_bsq_tur_bul_anl_mcd_swe_tml_pan_aeg_moo_mao_mly_lda_ven_ses_lat_dut_igb_mol_prs_tsn_rom_tag_rus_heb_ctl_ger_akn_mnd_mlt_tha_cze_arw_jav_ewe_azi	-0.0192484027969328	-0.0503175209987265	0.95997727423375
166	jav_por_fre_lda_mnd_swa_swt_bul_ses_xho_akn_dyu_knd_zul_mly_bem_pan_nor_rus_geo_mol_mcd_ita_svk_fin_bsq_anl_wly_ukr_chh_tur_dut_grk_gam_aeg_urd_lat_uzb_cnt_ben_slo_est_tag_cze_mlt_glc_ctl_scr_bos_sod_pol_prs_bam_qcu_ven_kor_guj_yor_alb_eng_ger_moo_amr_sun_igb_vie_dgb_krd_cic_tml_ewe_bat_spa_hau_tsw_mao_afr_azi_tsn_sid_heb_jpn_hun_ind_hin_rom_amh_owc_tig_swe_aze_lit_fbf_tha_arw	-0.0980504888347181	-0.253562338819414	0.800393403683469
167	yor_svk_akn_dyu_mao_jpn_swt_ven_gam_hun_scr_zul_swa_pan_tha_fre_aeg_jav_cze_moo_eng_por_fbf_mol_knd_tsw_urd_afr_sun_glc_mly_tml_tig_mlt_spa_tur_nor_lit_cnt_azi_xho_est_chh_cic_ctl_mnd_qcu_heb_amr_tsn_kor_bul_wly_guj_hin_krd_ewe_bam_bem_igb_tag_mcd_ukr_bat_arw_prs_sod_uzb_alb_rom_owc_anl_pol_swe_ses_lda_ben_ita_vie_dgb_rus_lat_grk_geo_amh_bsq_sid_aze_bos_hau_fin_dut_slo_ger_ind	-0.376708193039765	-0.90433456564403	0.368154713881907
168	geo_swt_fre_qcu_ukr_bsq_alb_glc_scr_amr_ven_tag_rom_bul_dut_rus_xho_hin_est_mnd_tig_akn_fbf_amh_heb_azi_tsn_owc_sod_nor_fin_hau_ewe_moo_lda_mol_urd_bem_aze_por_dgb_afr_cze_bam_bos_zul_eng_swa_mlt_arw_swe_slo_guj_wly_pol_yor_mao_tml_ben_anl_ita_tha_ger_ses_ind_knd_mly_aeg_cic_uzb_vie_igb_chh_svk_tur_grk_sid_jav_krd_cnt_sun_spa_mcd_pan_lit_gam_kor_jpn_lat_tsw_bat_prs_dyu_ctl_hun	-0.207961387635247	-0.564001513585692	0.574110716296161
169	dut_nor_fbf_wly_ven_geo_jav_heb_hin_pan_dgb_sod_grk_tsw_igb_amh_glc_moo_dyu_bat_tha_ben_slo_est_akn_por_amr_afr_aze_azi_guj_mol_mlt_ind_zul_mao_eng_tig_arw_cic_swt_chh_fre_yor_spa_lda_bem_cnt_mnd_rom_svk_lat_fin_rus_tml_bos_uzb_krd_kor_anl_cze_jpn_ses_ctl_hau_swe_ewe_bul_qcu_tur_alb_vie_swa_bsq_pol_xho_tsn_lit_bam_tag_knd_aeg_mly_sid_urd_hun_ukr_scr_owc_prs_ger_mcd_gam_ita_sun	-0.227099668128813	-0.522482556279831	0.602576813771811
170	rom_ven_pol_eng_jpn_jav_qcu_tml_dyu_kor_rus_glc_ita_bsq_geo_nor_ctl_cze_uzb_tag_bul_sid_vie_akn_dut_ben_mly_ewe_knd_tig_scr_bem_cic_hau_dgb_fin_pan_wly_xho_anl_urd_bat_gam_owc_swt_bam_ukr_lda_azi_ses_por_bos_mlt_tur_moo_guj_ind_aze_mcd_amh_swa_aeg_alb_amr_lat_igb_arw_sod_sun_chh_mol_zul_fre_lit_svk_hun_yor_fbf_slo_tsn_mnd_ger_tsw_grk_afr_hin_spa_cnt_mao_swe_heb_prs_tha_est_krd	NA	NA	NA
171	mao_aze_ukr_sun_tag_kor_tsn_tsw_est_rus_swe_bsq_por_akn_guj_pol_bat_pan_anl_dyu_fbf_amh_eng_grk_mly_gam_slo_ewe_cze_svk_fin_glc_mlt_jav_moo_ita_heb_hin_tha_ger_zul_ben_prs_vie_mol_afr_scr_yor_amr_rom_alb_dut_fre_hun_sod_aeg_tig_cnt_sid_uzb_qcu_cic_chh_ses_krd_tml_mnd_bos_tur_bul_hau_azi_xho_nor_arw_ven_lit_lda_igb_bem_spa_bam_swa_ctl_jpn_mcd_lat_dgb_urd_wly_owc_swt_knd_ind_geo	-0.463483892277267	-1.07379877642237	0.285691131280733
172	chh_moo_owc_anl_pan_bam_lda_lit_kor_fre_wly_por_urd_vie_gam_igb_tur_eng_guj_bos_jpn_mnd_mol_tig_amr_tag_mlt_ven_svk_swt_cze_dyu_swa_tsw_hin_ben_rom_jav_lat_ukr_pol_tsn_qcu_mao_prs_fin_krd_swe_mly_bem_alb_rus_bsq_heb_grk_afr_knd_aeg_yor_tml_hau_ewe_dut_aze_glc_azi_cic_akn_slo_ind_est_ita_ctl_sid_nor_sun_sod_zul_hun_bat_spa_tha_bul_dgb_scr_xho_amh_fbf_cnt_uzb_geo_ger_arw_mcd_ses	0.287707320853098	0.745705934531614	0.457725735649631
173	lit_tur_dut_swe_yor_kor_por_vie_zul_akn_knd_mnd_pan_chh_cnt_ger_est_tml_bam_fre_moo_cic_ind_pol_bat_svk_prs_tig_spa_swa_tha_krd_ita_slo_grk_arw_nor_aeg_ctl_ukr_cze_ven_guj_mcd_sod_swt_glc_tsn_sid_eng_hun_wly_bem_rom_aze_bul_xho_mao_afr_jav_hin_lda_dgb_dyu_tag_bsq_jpn_amh_mly_sun_scr_fin_rus_fbf_uzb_hau_igb_bos_tsw_geo_mol_lat_ben_gam_mlt_amr_urd_ses_azi_alb_heb_ewe_anl_owc_qcu	-0.124041912172088	-0.285165916839066	0.776151136837624
174	tml_sod_dgb_hau_dyu_geo_cnt_chh_ger_cze_amh_ses_hin_grk_xho_vie_tag_gam_jpn_por_dut_igb_mcd_yor_mao_ven_bsq_lda_azi_ita_fin_slo_wly_lat_svk_ctl_anl_aeg_jav_krd_bos_mlt_afr_nor_ewe_kor_amr_tsn_est_tig_fbf_ben_swa_uzb_bat_ukr_alb_glc_bul_lit_swt_arw_scr_tsw_knd_owc_rus_pan_pol_mnd_sid_cic_moo_mol_tha_swe_guj_bam_ind_zul_mly_urd_bem_fre_spa_sun_akn_heb_aze_rom_prs_tur_eng_hun_qcu	-0.548034388853258	-1.28302831227466	0.202670389540723
175	uzb_amh_kor_anl_mao_tsn_qcu_ctl_grk_tig_rom_aze_mnd_mol_xho_arw_swe_wly_pol_spa_rus_ven_yor_slo_vie_akn_nor_urd_tur_ita_alb_azi_bam_prs_zul_guj_bem_cze_tsw_bsq_lit_chh_bat_ind_amr_afr_eng_svk_owc_ben_mly_pan_knd_aeg_glc_ewe_fbf_swt_moo_igb_bos_jav_bul_mcd_tha_est_fre_hun_tml_sun_ger_heb_hin_geo_scr_fin_hau_sid_ukr_jpn_sod_ses_lda_lat_cnt_cic_tag_por_gam_krd_dyu_dut_swa_mlt_dgb	-0.595870323172434	-1.54289886865375	0.12625132810702
176	dyu_xho_aeg_tha_afr_slo_eng_yor_sod_rus_hin_tur_spa_chh_lda_sun_scr_tml_akn_bat_prs_rom_azi_alb_amh_tsn_fin_mlt_hun_cic_zul_wly_fbf_ben_ukr_cnt_ewe_ctl_bem_gam_knd_uzb_mly_amr_tsw_est_mnd_bos_bam_jav_hau_kor_svk_krd_qcu_ind_pol_por_ita_pan_grk_anl_vie_mao_owc_bul_mcd_ses_arw_moo_bsq_glc_geo_ger_cze_lat_swa_nor_heb_igb_ven_sid_dgb_tag_guj_aze_mol_jpn_urd_swt_fre_lit_swe_tig_dut	0.335032807423223	0.875187889463462	0.383726398306181
177	urd_pan_aeg_knd_por_fin_amr_mcd_eng_ven_geo_kor_fbf_krd_mao_svk_swa_amh_rom_pol_akn_ger_afr_aze_cnt_est_yor_hin_swe_moo_mly_ctl_ses_jav_owc_bul_dut_sid_ind_chh_vie_ita_heb_cze_hun_spa_swt_mol_anl_ukr_uzb_lit_slo_lda_fre_azi_tsn_guj_jpn_mnd_arw_ewe_tsw_zul_prs_sod_mlt_rus_glc_tur_dyu_bsq_cic_lat_gam_ben_xho_grk_nor_bem_bos_tig_qcu_dgb_tml_tag_alb_wly_hau_igb_sun_bam_tha_scr_bat	-0.118891772801261	-0.27899825746209	0.780865636112957
178	aze_prs_slo_mao_ind_hun_scr_eng_hin_swa_jpn_cnt_rus_lit_tml_moo_sun_mly_hau_uzb_ewe_tur_vie_bos_guj_urd_arw_bem_glc_anl_ben_jav_azi_alb_heb_swt_akn_amr_mol_xho_tsw_pol_tha_nor_por_rom_knd_svk_ses_dgb_owc_krd_yor_tag_fre_tig_mcd_bsq_dyu_chh_cze_ctl_est_grk_pan_fin_kor_sod_swe_ukr_mlt_fbf_ven_ita_tsn_gam_geo_bul_amh_sid_igb_ger_zul_cic_aeg_bat_mnd_qcu_spa_wly_dut_afr_lat_lda_bam	-0.0361361911747133	-0.0947363455494308	0.924728069619969
179	bat_est_lda_cze_vie_dgb_rus_arw_hun_swe_pan_nor_ger_mol_ita_tsw_amr_chh_jav_bul_spa_yor_ctl_kor_knd_tml_anl_hin_por_slo_azi_krd_bam_uzb_guj_scr_bem_sod_hau_mlt_alb_glc_ewe_jpn_sid_xho_tig_akn_bsq_tag_ven_moo_lit_dyu_mly_mcd_gam_qcu_swt_geo_svk_zul_wly_tur_grk_aeg_aze_sun_ind_heb_fin_pol_ukr_prs_rom_lat_fbf_mnd_owc_mao_igb_bos_swa_tha_afr_fre_cic_ses_eng_dut_ben_tsn_cnt_urd_amh	1.13758232513049	2.64198302013499	0.00967014599463402
180	spa_tsw_bsq_pan_tha_sod_ben_dyu_bul_rom_ctl_lat_fre_tsn_guj_swa_mnd_swe_ewe_tag_hau_ven_sid_bat_ses_uzb_kor_qcu_hin_ger_ukr_grk_fbf_anl_jav_cze_est_dgb_bos_heb_dut_mcd_tml_ita_mly_jpn_fin_bem_azi_pol_ind_xho_mol_tig_vie_lit_yor_slo_scr_tur_arw_swt_mao_svk_eng_moo_glc_rus_hun_zul_alb_akn_por_chh_sun_mlt_amr_bam_geo_krd_wly_afr_nor_aze_gam_urd_cic_igb_knd_cnt_lda_amh_prs_aeg_owc	0.26936888407733	0.689333200954187	0.492329961212203
181	bul_dut_svk_kor_spa_tig_jpn_prs_akn_ses_slo_est_ven_guj_tsn_anl_grk_aze_ctl_amr_por_cze_lda_dyu_chh_zul_heb_lit_jav_hin_uzb_amh_krd_pan_ewe_glc_xho_aeg_urd_nor_ind_cnt_swa_fre_bat_alb_dgb_mcd_fin_bos_tsw_knd_bem_ukr_rus_gam_ger_swt_mao_bsq_pol_tha_sod_fbf_geo_mlt_wly_tag_hun_tur_mly_scr_azi_mol_arw_swe_owc_lat_yor_moo_qcu_mnd_cic_sun_ben_sid_hau_igb_ita_bam_afr_rom_tml_vie_eng	-0.0815862850294808	-0.183985932415241	0.854425065072432
182	amr_ita_vie_ses_swe_anl_bul_jpn_tml_alb_rom_amh_por_lit_fin_aeg_akn_krd_hau_ben_pan_wly_azi_slo_swt_prs_tig_ewe_bam_ctl_bat_gam_sod_scr_arw_tsn_dyu_tur_bem_zul_afr_lda_bos_fre_hun_nor_qcu_mcd_mol_swa_grk_igb_yor_bsq_est_glc_ger_heb_mly_svk_tag_lat_xho_knd_mao_jav_rus_ind_fbf_cic_sun_spa_urd_dut_aze_pol_mnd_mlt_chh_cnt_owc_hin_guj_moo_ukr_cze_dgb_geo_tsw_ven_tha_sid_eng_kor_uzb	-0.0563145198503964	-0.13264629682533	0.894759697422806
183	mnd_alb_hun_mly_sid_bsq_prs_pan_glc_fre_gam_hin_bem_nor_kor_guj_bam_tha_heb_cze_ita_hau_zul_ger_moo_fin_vie_mol_geo_chh_est_rom_azi_ind_mao_ben_dyu_yor_arw_svk_xho_igb_swt_ctl_tur_aze_bos_fbf_uzb_bul_eng_ewe_rus_tsn_dgb_aeg_afr_spa_tig_por_sun_ukr_krd_pol_urd_bat_akn_swa_jpn_jav_slo_amr_mlt_cnt_anl_sod_scr_tag_knd_qcu_lit_tml_amh_mcd_grk_tsw_lat_lda_swe_ses_ven_dut_wly_owc_cic	-1.1169471613879	-2.46932097414804	0.0153618790180231
184	fre_knd_grk_ukr_ctl_heb_cnt_azi_ewe_bul_pol_tur_spa_chh_ses_akn_moo_qcu_slo_ger_owc_hun_mcd_yor_mol_nor_arw_mao_swt_ita_fin_wly_tha_swa_fbf_tsn_aze_ben_tml_alb_bat_bam_tig_tag_geo_uzb_rom_svk_jpn_xho_jav_krd_bos_dut_mlt_zul_eng_ind_vie_hin_anl_ven_lat_swe_bem_lit_hau_bsq_sid_mly_tsw_est_dyu_glc_mnd_gam_cic_amr_igb_cze_sod_pan_afr_kor_lda_sun_urd_prs_dgb_guj_por_amh_scr_aeg_rus	0.565220285184704	1.45897854204649	0.147940358352745
185	sod_nor_eng_lit_aeg_swt_dgb_moo_hun_chh_bam_ben_uzb_bos_cze_azi_qcu_scr_amr_dyu_grk_gam_ger_tag_sun_cnt_swe_ita_arw_svk_knd_zul_guj_urd_mlt_bul_bat_aze_tml_slo_wly_rom_pan_swa_ukr_prs_mcd_vie_akn_rus_mol_dut_jpn_tsn_heb_spa_hin_kor_ven_bsq_fin_anl_sid_afr_jav_tur_hau_igb_xho_tig_mnd_krd_cic_lat_tha_geo_owc_ind_alb_ses_bem_mly_lda_ewe_est_por_glc_mao_ctl_fre_tsw_pol_amh_yor_fbf	0.378252940744555	0.863662265234822	0.389995431814916
186	ewe_dut_pol_bem_fre_zul_jpn_hun_ben_owc_rom_tml_prs_bos_cnt_amr_ukr_swe_sod_bat_tsw_ind_azi_guj_scr_rus_anl_hau_ven_aeg_spa_knd_mcd_est_heb_uzb_ctl_kor_urd_geo_eng_sid_swt_tag_cze_jav_qcu_grk_bam_cic_ses_hin_arw_krd_vie_ita_mlt_afr_por_tig_mol_svk_aze_alb_fin_glc_bul_sun_wly_moo_fbf_akn_tsn_mao_chh_ger_mly_amh_tur_lda_mnd_xho_bsq_gam_dyu_pan_lit_tha_nor_lat_yor_slo_dgb_igb_swa	-0.254281052893463	-0.661678891810258	0.509813179746601
187	cnt_bat_hau_sun_vie_gam_moo_eng_alb_tml_swt_prs_azi_dgb_rus_nor_fre_dyu_afr_sod_mol_xho_bul_scr_slo_ses_pol_fbf_chh_spa_geo_ctl_svk_grk_tag_arw_hun_ven_ukr_tur_knd_mcd_anl_sid_lda_dut_kor_tsn_rom_krd_est_wly_pan_zul_mlt_ben_tsw_ita_amh_yor_glc_ewe_jav_swe_guj_tig_bem_jpn_aze_swa_ger_bam_bsq_tha_lit_hin_mly_igb_cze_bos_ind_heb_mao_mnd_uzb_lat_owc_akn_cic_urd_por_aeg_qcu_amr_fin	0.229007220414646	0.587749747920844	0.558124739453562
188	heb_yor_swe_ven_knd_nor_dgb_grk_lat_amh_azi_dyu_aeg_anl_dut_por_cic_bat_slo_arw_ind_igb_ben_ger_est_aze_prs_rom_mnd_fbf_pol_scr_vie_afr_rus_sid_cze_zul_hau_ita_hin_swt_wly_urd_tml_bul_swa_tsn_gam_moo_chh_mcd_jav_qcu_svk_sun_bam_mly_jpn_owc_tag_mlt_geo_guj_lit_bsq_ses_hun_cnt_amr_lda_akn_ewe_glc_alb_bem_mol_tur_sod_kor_ukr_pan_spa_xho_ctl_bos_fre_eng_krd_tha_fin_uzb_tig_tsw_mao	-0.625746033809332	-1.64757018020905	0.102815710605831
189	grk_ind_chh_qcu_krd_tur_sod_mly_bos_zul_pan_ses_tig_aze_sun_mnd_scr_mol_mlt_yor_ven_gam_nor_ewe_fbf_dgb_moo_swa_mcd_igb_swe_ita_slo_aeg_rus_kor_por_jpn_glc_bam_ukr_hau_geo_akn_alb_bem_owc_fin_hin_tsw_anl_ben_tsn_eng_lat_sid_pol_fre_ger_vie_arw_est_svk_hun_spa_bsq_knd_mao_urd_heb_swt_azi_amr_xho_uzb_prs_lit_lda_jav_ctl_tha_afr_cic_dyu_amh_wly_guj_tag_dut_bul_bat_tml_cnt_rom_cze	0.0947951773518766	0.219303388522493	0.826894325764424
190	por_mly_cze_aeg_nor_grk_gam_vie_zul_mnd_bam_lda_kor_eng_ven_sun_cic_ctl_heb_urd_arw_bsq_pan_aze_ind_jpn_bat_uzb_glc_tsw_chh_mao_bem_akn_tha_jav_fbf_sod_slo_mlt_wly_owc_azi_mol_qcu_prs_amh_swt_lit_afr_swa_alb_igb_lat_tag_bul_tig_knd_mcd_krd_dgb_rom_scr_fre_anl_bos_ukr_hin_cnt_yor_dut_spa_sid_ger_xho_ita_pol_hau_dyu_ses_amr_fin_ben_guj_tsn_swe_svk_geo_tur_est_tml_rus_ewe_moo_hun	-0.365429356607364	-0.853070234879035	0.395812119297496
191	tsw_bam_mol_ses_bsq_prs_mcd_fre_aeg_por_tsn_arw_glc_tag_moo_pan_krd_bem_ben_owc_heb_ita_guj_azi_tml_cnt_alb_rus_amr_dyu_swe_hun_wly_slo_uzb_lda_spa_akn_afr_anl_sod_lat_gam_aze_xho_sid_pol_tha_sun_cze_swt_mlt_ukr_fin_mao_qcu_kor_bul_cic_urd_jav_est_bat_knd_vie_ind_bos_dgb_jpn_zul_ewe_tur_dut_lit_yor_rom_eng_ger_ven_fbf_igb_tig_ctl_hau_chh_scr_mly_svk_amh_mnd_grk_hin_nor_swa_geo	-0.523076766150871	-1.36677668271025	0.174990385257168
192	swt_akn_scr_por_krd_swe_sod_arw_ven_yor_jav_fre_sun_rus_ukr_aze_moo_amh_eng_tsn_mlt_cic_cnt_lit_ctl_lat_mly_nor_bsq_chh_mao_anl_bam_mnd_zul_amr_xho_urd_bos_ind_wly_ger_igb_tur_geo_qcu_spa_fbf_lda_alb_aeg_tig_sid_prs_tml_est_gam_ben_uzb_hau_slo_ewe_dgb_pan_bat_owc_svk_cze_tsw_dut_kor_guj_ita_afr_hin_glc_mol_tag_swa_fin_rom_pol_mcd_vie_bul_knd_ses_grk_bem_hun_tha_jpn_azi_dyu_heb	NA	NA	NA
193	jav_owc_sod_sid_bsq_svk_est_fbf_anl_rus_por_eng_igb_lda_cze_mlt_amh_dut_amr_ger_mcd_ukr_uzb_azi_ctl_fin_krd_bul_grk_mnd_aze_cnt_slo_tha_bem_lit_bat_zul_chh_tsn_bam_kor_cic_ewe_swa_swe_mao_swt_afr_wly_hin_guj_jpn_urd_ben_tag_tig_gam_ses_qcu_dyu_arw_knd_moo_hau_dgb_geo_tsw_fre_scr_pol_heb_glc_lat_ind_tml_rom_aeg_xho_tur_hun_akn_nor_prs_mol_spa_bos_alb_ita_ven_sun_yor_vie_mly_pan	-0.291146585867693	-0.680316797425431	0.497994048912461
194	krd_azi_amh_akn_ger_bsq_bam_lda_tur_tsn_swe_gam_mnd_zul_ewe_fin_ven_spa_anl_ukr_tha_ses_nor_ben_dgb_igb_mlt_owc_slo_est_knd_ind_cic_lat_tig_ctl_yor_scr_uzb_svk_wly_aeg_aze_grk_por_moo_swa_jav_cze_arw_geo_tsw_bos_guj_dyu_kor_swt_alb_sod_hau_chh_pan_mol_afr_jpn_bat_mly_xho_sun_rus_fbf_bul_heb_dut_fre_pol_urd_mao_mcd_tml_qcu_bem_eng_vie_amr_sid_prs_tag_cnt_lit_ita_hun_glc_hin_rom	-0.285291658653716	-0.657097229708103	0.512741298134701
195	afr_ses_amr_cic_mcd_owc_lda_bos_spa_alb_nor_anl_svk_swt_glc_geo_scr_aze_tig_chh_bem_dgb_mly_igb_mao_hau_dut_jav_ven_sid_mlt_uzb_fin_zul_rus_kor_knd_bsq_gam_swa_ewe_bat_ben_tag_bam_pol_tha_azi_ukr_hun_eng_urd_ctl_wly_vie_amh_fre_cnt_ger_arw_tur_moo_ita_por_pan_est_fbf_tsw_swe_grk_prs_rom_tsn_sun_xho_ind_yor_tml_hin_jpn_cze_slo_guj_bul_sod_lat_aeg_dyu_qcu_lit_mol_akn_krd_heb_mnd	0.00503203602689211	0.0129620612418051	0.989685827208946
196	ven_swt_hun_vie_zul_arw_lda_ewe_ses_jav_aze_geo_bem_bsq_dyu_kor_cic_sid_bat_hau_alb_akn_ukr_swe_sod_moo_igb_rus_rom_amh_mcd_pol_sun_mly_gam_pan_yor_mao_azi_bam_hin_mol_fre_tsw_chh_eng_ita_tml_tag_uzb_ctl_tur_wly_nor_scr_por_cnt_dgb_amr_spa_knd_xho_heb_grk_bul_fin_afr_fbf_urd_slo_krd_cze_tig_owc_guj_bos_ind_tha_aeg_dut_lat_tsn_est_anl_swa_svk_prs_mnd_mlt_ben_jpn_lit_glc_qcu_ger	-0.0592441879909693	-0.151751330814866	0.879711781776426
197	amr_lda_swe_aeg_bam_jpn_yor_tml_ctl_urd_ger_hun_ita_por_tag_hin_ven_dut_sid_igb_mnd_mcd_xho_ben_sod_sun_anl_grk_ses_guj_qcu_rus_kor_wly_ewe_bul_geo_rom_swa_scr_prs_eng_mao_uzb_ind_akn_dyu_heb_moo_bsq_tig_mlt_tsn_hau_arw_bos_dgb_tsw_jav_fre_alb_vie_est_chh_azi_svk_cnt_amh_pan_cze_spa_bat_owc_fin_cic_afr_tur_bem_slo_aze_fbf_glc_pol_tha_gam_mly_mol_lat_nor_krd_knd_ukr_swt_zul_lit	NA	NA	NA
198	alb_chh_wly_bos_rus_por_ben_est_bul_sod_nor_dgb_sun_glc_hun_arw_lit_bsq_tur_swt_prs_ita_ewe_anl_dyu_tsn_eng_slo_svk_hau_qcu_krd_mlt_fin_spa_ven_yor_afr_pan_tig_aeg_azi_lat_rom_cze_mcd_mao_bat_ukr_zul_mnd_cic_knd_bam_hin_cnt_dut_ger_tml_kor_geo_guj_akn_tag_moo_amr_aze_tsw_sid_tha_jpn_xho_bem_swa_gam_ctl_urd_grk_fre_scr_ind_mol_igb_swe_jav_fbf_pol_mly_ses_vie_heb_lda_amh_owc_uzb	0.507108474656415	1.2309861817355	0.221432151255535
199	heb_kor_cnt_ven_aze_tig_vie_bul_nor_amh_sid_bam_ind_zul_azi_bsq_bos_bat_fbf_jpn_mcd_moo_swa_tsn_mao_aeg_pol_hun_mnd_ben_bem_lit_knd_rom_wly_dyu_urd_svk_hau_tsw_sun_owc_pan_geo_ctl_igb_swt_krd_chh_mly_fin_eng_anl_tag_glc_grk_yor_jav_ses_dut_scr_fre_tml_swe_tha_rus_est_uzb_lda_afr_hin_prs_cze_ita_ger_amr_dgb_ewe_lat_slo_xho_mol_akn_alb_guj_gam_ukr_arw_sod_cic_mlt_tur_spa_qcu_por	0.306951654396609	0.699073734975149	0.486250639475773
200	mao_glc_ctl_mcd_mnd_alb_pol_knd_igb_rus_sod_dut_tha_heb_lit_rom_tml_owc_hau_ger_cnt_mol_svk_moo_bsq_tag_bem_bam_lat_bat_zul_por_sun_ukr_chh_guj_aeg_slo_vie_wly_akn_ses_hun_tur_scr_prs_fre_fin_pan_tsw_xho_krd_cze_mlt_swt_grk_sid_hin_bos_geo_anl_dyu_jpn_amh_ind_eng_gam_lda_tsn_fbf_spa_bul_swa_ewe_aze_amr_swe_dgb_est_uzb_arw_ita_cic_afr_qcu_ven_ben_mly_urd_kor_jav_tig_nor_azi_yor	0.232440597253936	0.506653099982918	0.613597366452873
201	vie_ukr_bos_lat_bem_ita_heb_ben_bam_rus_wly_lda_ind_knd_chh_lit_pol_xho_prs_ses_tsn_ger_bat_dyu_mnd_mcd_dgb_owc_kor_mly_jav_fbf_scr_hin_zul_arw_aze_alb_por_gam_hun_mao_amh_nor_rom_anl_aeg_svk_cic_geo_ewe_tag_swe_amr_fin_spa_afr_yor_cze_sun_tml_swt_urd_dut_slo_mol_guj_tha_grk_pan_bul_glc_est_sod_tsw_ven_uzb_mlt_hau_fre_tig_azi_sid_akn_krd_jpn_bsq_igb_ctl_swa_tur_eng_cnt_moo_qcu	-0.193346847930924	-0.472614441075231	0.637595525695072
202	slo_mol_fin_urd_arw_dut_aeg_azi_vie_ses_bos_bam_rus_tag_fre_bul_ctl_amh_ukr_akn_owc_ven_mlt_pan_mnd_kor_tsw_glc_tml_gam_fbf_aze_grk_ind_mly_ita_svk_bem_moo_mcd_sid_por_chh_cnt_cic_qcu_pol_mao_jav_est_ewe_hau_wly_scr_afr_prs_bsq_yor_zul_uzb_tsn_guj_xho_hun_lda_sod_ger_dyu_rom_heb_spa_eng_hin_krd_tur_igb_cze_swa_knd_swt_nor_anl_alb_amr_geo_tig_bat_swe_sun_tha_lat_jpn_lit_ben_dgb	-0.245037412334547	-0.54963815896183	0.58388509258382
203	sun_knd_mol_mcd_tag_xho_owc_heb_bul_prs_ewe_hin_pan_ger_cic_swa_ukr_urd_spa_swt_jpn_fre_ind_ita_dgb_geo_tha_igb_scr_sod_est_dut_jav_mao_mlt_tur_ben_kor_bsq_akn_aeg_arw_fin_eng_afr_pol_lat_chh_fbf_mly_zul_mnd_yor_rom_bos_guj_qcu_amh_wly_gam_aze_lda_azi_nor_cnt_swe_svk_hun_bat_ses_slo_uzb_dyu_alb_ven_bam_tsn_por_cze_bem_anl_tml_moo_vie_lit_sid_glc_tsw_krd_grk_hau_ctl_rus_amr_tig	-0.224952186145132	-0.534515365607243	0.594260596267367
204	lit_ewe_heb_hau_uzb_afr_fbf_anl_ses_bsq_ctl_xho_krd_sun_mly_tha_jav_lda_scr_azi_urd_akn_slo_gam_wly_ukr_prs_alb_bul_amr_rom_cnt_swa_sid_aze_spa_mlt_knd_aeg_mcd_bam_lat_igb_tsw_bat_eng_yor_ind_tig_dgb_rus_qcu_tsn_arw_bem_mao_tag_geo_cic_hin_ita_fre_ger_dut_vie_kor_zul_mol_pol_moo_fin_swt_cze_tur_chh_sod_ven_mnd_pan_guj_nor_swe_hun_amh_bos_est_por_ben_jpn_owc_dyu_svk_grk_tml_glc	-0.985509478460606	-2.64949084381398	0.00947290086547858
205	lda_bem_ses_igb_pol_tur_glc_afr_swt_anl_fre_bul_grk_xho_cze_ewe_lat_mol_prs_pan_tml_zul_mcd_eng_tag_kor_ven_por_akn_slo_swa_tha_hin_cic_moo_azi_uzb_guj_wly_mly_alb_ger_rom_qcu_sid_hau_hun_tig_jpn_gam_ukr_bat_spa_ind_est_cnt_sod_dyu_urd_mnd_bsq_tsw_aeg_jav_krd_sun_scr_fbf_dgb_nor_dut_ctl_svk_tsn_mlt_geo_amr_arw_ita_amh_yor_vie_owc_rus_heb_aze_lit_fin_ben_mao_knd_chh_bam_bos_swe	0.389966742930828	1.02495690654368	0.308042161323666
206	tsn_tml_owc_mao_alb_geo_ven_ben_uzb_rus_rom_bsq_igb_heb_scr_ukr_lit_sun_chh_glc_amh_fre_jpn_fin_akn_aze_tig_sid_sod_tha_cic_afr_mlt_cze_mnd_bul_eng_swe_mol_dut_mly_bam_vie_aeg_lat_qcu_nor_gam_krd_cnt_swt_wly_tag_jav_xho_est_arw_prs_azi_ger_slo_yor_zul_knd_urd_bem_anl_moo_ind_tsw_bos_lda_dgb_tur_dyu_grk_svk_swa_ewe_amr_ita_guj_hun_hau_ses_spa_mcd_kor_pol_fbf_hin_ctl_por_bat_pan	-0.185132374234654	-0.42724696146743	0.670187028564069
207	uzb_zul_pan_slo_lit_dgb_geo_amh_tsw_azi_cze_tig_bem_pol_yor_grk_rus_mol_hau_tsn_swt_fre_cic_guj_anl_bos_bat_sid_afr_est_qcu_glc_hun_por_mlt_cnt_sun_nor_lda_hin_tha_ger_prs_tml_urd_svk_ctl_knd_mly_ses_swe_ewe_tag_sod_mcd_lat_akn_wly_heb_moo_eng_ukr_ven_kor_krd_chh_dut_aze_tur_amr_mao_aeg_vie_spa_ita_ind_rom_alb_fin_jpn_mnd_bul_igb_bam_bsq_xho_owc_arw_jav_ben_gam_swa_fbf_scr_dyu	-0.0434224536987161	-0.112310149142541	0.91081955536465
208	ben_aeg_mlt_alb_cnt_swa_grk_mly_heb_ctl_owc_bam_ukr_mnd_vie_glc_jpn_dyu_urd_cic_moo_sid_hun_ewe_scr_ses_afr_aze_bos_lit_lat_bat_yor_dgb_bul_azi_amr_ita_tsw_hin_sod_cze_mao_anl_pan_lda_eng_slo_mcd_mol_igb_geo_ven_ger_tml_tha_hau_gam_est_xho_sun_guj_spa_qcu_pol_rus_por_akn_prs_tur_krd_zul_bem_arw_uzb_wly_kor_fbf_bsq_svk_fin_tag_dut_tig_chh_fre_rom_jav_tsn_swe_knd_nor_ind_swt_amh	NA	NA	NA
209	eng_bat_zul_slo_mly_fin_cze_dut_lit_sun_guj_mcd_ven_uzb_urd_swa_mnd_arw_tha_krd_sid_kor_bam_yor_ewe_amh_scr_svk_jav_ita_lat_amr_bul_aze_rom_fre_swe_tsn_qcu_gam_tml_jpn_pan_dyu_akn_ukr_glc_fbf_ger_afr_ctl_azi_lda_ses_swt_vie_tur_dgb_bem_mol_geo_nor_anl_moo_pol_knd_mlt_heb_prs_spa_alb_tsw_por_ind_hau_grk_owc_rus_ben_sod_chh_bos_wly_xho_tag_hun_aeg_bsq_hin_mao_cnt_igb_tig_est_cic	0.673986343916223	1.53031219199026	0.129333985234009
210	krd_nor_vie_ind_lat_amr_cnt_alb_swt_urd_est_geo_ses_scr_mao_arw_pol_dgb_aeg_dut_knd_swa_mlt_sun_prs_bem_azi_por_ita_wly_jpn_fin_cze_spa_fbf_ewe_tag_heb_gam_ukr_swe_afr_tsn_ger_sid_bam_ctl_yor_hau_xho_akn_uzb_tig_bul_chh_eng_tsw_dyu_mcd_glc_anl_qcu_zul_slo_bat_tha_kor_tml_bos_lda_ven_pan_hin_rus_mol_lit_owc_fre_ben_tur_sod_jav_mnd_igb_svk_cic_aze_bsq_guj_amh_hun_rom_mly_grk_moo	0.329538915500227	0.865512405866239	0.38898485852716
211	tsw_ses_yor_bsq_ind_fbf_swa_ewe_qcu_nor_cze_grk_vie_kor_lat_cnt_hau_knd_amh_mlt_anl_afr_eng_aze_cic_scr_wly_arw_bat_dyu_est_lda_heb_tsn_bul_hin_mnd_bos_sod_sun_xho_tur_ukr_mcd_jpn_sid_tml_guj_moo_azi_krd_ita_amr_ger_alb_urd_spa_swe_bam_gam_jav_glc_zul_por_dgb_akn_rus_hun_svk_mly_tha_aeg_prs_mol_ven_fin_ben_geo_pol_mao_tig_bem_slo_tag_uzb_lit_rom_pan_chh_fre_igb_dut_owc_swt_ctl	-0.0950779182277455	-0.213773127586073	0.831191956051135
212	slo_tig_owc_ses_glc_dyu_moo_sid_ewe_bul_akn_amr_mcd_lit_zul_jpn_pol_scr_sod_xho_fin_svk_heb_ven_ctl_uzb_ind_bam_fre_tsn_hin_igb_wly_chh_ger_bat_amh_knd_tha_ukr_mao_mly_aze_cic_sun_kor_est_dgb_grk_dut_ita_guj_tsw_tml_mnd_eng_swa_vie_nor_prs_tag_ben_azi_jav_urd_yor_hau_krd_anl_mol_swe_alb_cnt_arw_geo_bos_aeg_lda_gam_rus_bem_spa_por_mlt_tur_afr_pan_bsq_qcu_lat_fbf_swt_hun_rom_cze	-0.369402322390319	-0.95814689732289	0.34047296770568
213	bos_azi_est_sid_aeg_xho_hin_mnd_por_dut_slo_wly_ind_ses_rom_dgb_lat_ita_mcd_cze_swa_prs_ctl_jav_tsn_chh_hau_afr_bem_tur_aze_zul_ben_tha_eng_alb_arw_kor_guj_rus_fin_knd_sun_gam_tig_igb_bsq_anl_urd_svk_glc_mol_cnt_vie_pan_tsw_moo_qcu_cic_bat_ger_dyu_mao_lda_nor_swe_amr_hun_ewe_heb_bul_ven_pol_fbf_tml_spa_akn_fre_bam_mlt_jpn_yor_amh_lit_uzb_geo_tag_scr_ukr_swt_owc_sod_mly_grk_krd	-0.201951830144955	-0.445697443201791	0.656851660520694
214	zul_ind_tsw_krd_tig_ita_aze_tur_ven_fin_wly_mlt_vie_prs_jav_svk_moo_azi_fre_por_hun_pan_kor_sod_grk_dgb_amh_aeg_tha_bem_bos_guj_mao_hin_bul_bat_afr_fbf_uzb_ses_amr_pol_arw_ctl_cze_rus_yor_swt_igb_lit_cnt_chh_jpn_swa_ben_est_heb_xho_sun_alb_lat_nor_hau_mol_dyu_tml_scr_mnd_ewe_anl_qcu_ger_rom_dut_sid_urd_tsn_owc_swe_glc_gam_spa_bam_eng_tag_bsq_mcd_lda_geo_knd_ukr_mly_slo_akn_cic	-0.200357397195413	-0.478076934934843	0.633717322578254
215	tag_spa_heb_moo_akn_bem_svk_krd_grk_wly_chh_mao_hau_cze_dut_alb_ven_bsq_jav_xho_fbf_jpn_arw_ukr_anl_sun_geo_prs_mlt_dyu_ctl_sod_nor_ses_tsn_ind_uzb_scr_fre_lat_dgb_tig_zul_por_eng_swa_pol_bat_lda_mcd_cic_pan_qcu_est_azi_ben_igb_bam_rus_bul_mly_sid_lit_owc_hun_afr_ewe_hin_swe_bos_tsw_amh_cnt_gam_mnd_aze_slo_tha_amr_guj_knd_tml_ger_fin_tur_urd_kor_vie_glc_yor_rom_mol_ita_aeg_swt	0.550797534069336	1.43066546942627	0.155877618869333
216	yor_ewe_nor_ven_spa_swa_owc_aeg_krd_vie_cnt_knd_anl_jpn_grk_mao_eng_heb_hin_gam_ctl_tha_bsq_tml_ben_fbf_mnd_akn_scr_arw_lda_tsn_amh_mol_ind_sod_fin_chh_hun_igb_pan_qcu_hau_prs_urd_kor_lat_tig_amr_bos_cze_bam_bat_xho_tsw_rom_dyu_ger_tur_pol_alb_mlt_glc_cic_geo_wly_ses_slo_dut_rus_swe_bem_sun_bul_tag_aze_afr_zul_moo_uzb_est_guj_ukr_azi_mcd_ita_svk_dgb_fre_sid_por_mly_jav_swt_lit	0.0802721641245131	0.172345558998761	0.863540372096182
217	bam_knd_mnd_bsq_afr_svk_jav_dut_ben_ctl_hau_aeg_tag_pol_aze_sod_fin_hin_owc_hun_wly_yor_guj_mao_rom_fre_amh_swt_azi_glc_anl_mol_sun_rus_tig_akn_swe_ger_urd_spa_mcd_uzb_igb_bos_bul_ewe_alb_mlt_nor_tml_bat_lda_vie_chh_sid_scr_slo_heb_bem_ind_swa_por_tha_arw_gam_pan_mly_est_grk_dgb_geo_eng_xho_tsw_tur_amr_zul_fbf_dyu_ses_prs_cnt_jpn_cic_lit_lat_ita_qcu_krd_moo_kor_tsn_ukr_cze_ven	0.204140962754716	0.52267685922426	0.602442103238925
218	hau_tig_afr_eng_chh_cze_swa_anl_azi_cnt_bsq_uzb_hun_moo_bul_mnd_jav_tsw_jpn_spa_scr_arw_krd_bat_guj_bem_sid_bos_lda_ewe_ben_sod_akn_amr_zul_tml_geo_mao_grk_rus_yor_ind_lat_ctl_urd_nor_fin_owc_sun_cic_ita_dgb_lit_swt_slo_kor_tsn_ukr_ses_tha_fre_xho_ger_mlt_aeg_hin_gam_knd_por_mly_tur_rom_qcu_pol_dut_dyu_est_swe_tag_wly_pan_mcd_prs_mol_bam_alb_svk_heb_ven_igb_aze_glc_fbf_amh_vie	0.0928245348323726	0.229336739496333	0.819110813004154
219	chh_tha_tml_zul_azi_cnt_dut_ctl_fin_amr_urd_sun_knd_moo_alb_mcd_fre_pan_svk_akn_tur_bsq_bos_bem_xho_lat_dyu_geo_jav_amh_yor_ukr_afr_ind_igb_tsw_cze_grk_mao_spa_hau_vie_sod_aeg_scr_swe_sid_glc_hin_qcu_tsn_krd_owc_est_cic_swt_ewe_pol_rom_arw_ita_dgb_aze_mly_por_guj_ger_fbf_swa_ses_ven_mol_eng_nor_jpn_ben_tig_mlt_slo_rus_uzb_bat_bam_gam_heb_anl_lit_wly_bul_tag_hun_prs_lda_kor_mnd	NA	NA	NA
220	ukr_est_dyu_grk_mnd_tig_jpn_sod_tha_cze_qcu_dut_wly_bos_rom_slo_glc_cic_tml_tsn_hun_spa_ita_ctl_yor_hin_cnt_scr_bat_amh_fre_mlt_vie_hau_ses_chh_heb_bam_igb_amr_fbf_afr_swt_rus_owc_tur_akn_kor_guj_azi_sid_bul_alb_ind_mol_moo_mao_bem_fin_lda_xho_swa_swe_pol_lit_anl_nor_gam_eng_mly_tsw_tag_uzb_ger_knd_lat_krd_sun_zul_aze_geo_arw_urd_prs_jav_ben_bsq_aeg_svk_ewe_pan_mcd_dgb_ven_por	-0.37940616764922	-0.871416267264871	0.385770930117779
221	vie_scr_azi_mnd_nor_geo_tur_uzb_tsw_krd_glc_bos_hin_jpn_bat_lda_knd_lit_aeg_qcu_tig_swt_igb_ger_dyu_dut_cze_prs_moo_cnt_anl_wly_mlt_bem_gam_bsq_tag_fin_hau_amr_owc_pol_guj_xho_spa_ukr_slo_ctl_swe_mol_amh_bul_urd_hun_ind_mly_ven_afr_svk_mao_tsn_lat_arw_sod_tml_dgb_ses_mcd_yor_fbf_sun_ita_alb_eng_akn_zul_ewe_bam_fre_rus_pan_cic_swa_tha_grk_sid_por_heb_aze_rom_est_ben_kor_chh_jav	-0.481116799025497	-1.29506245426218	0.198504484065542
222	akn_pol_afr_urd_bam_mcd_hau_glc_ben_hin_alb_kor_ven_tha_ita_nor_sun_sid_cze_yor_moo_gam_qcu_arw_aze_mao_jav_ind_lit_swt_uzb_bat_rus_fin_prs_tsn_mlt_pan_eng_dgb_cnt_mol_mly_wly_por_mnd_bsq_ses_vie_cic_zul_lda_hun_owc_jpn_knd_tag_guj_sod_xho_ctl_bos_tur_heb_aeg_ger_slo_ewe_tig_bem_spa_dut_svk_swa_bul_krd_scr_dyu_rom_amh_lat_chh_geo_grk_ukr_tml_swe_fbf_amr_est_igb_anl_tsw_azi_fre	0.321120187156744	0.744682887384785	0.458341123671392
223	prs_tml_ukr_dgb_slo_bam_mao_mlt_wly_anl_svk_sod_bsq_por_mly_zul_ctl_ewe_yor_tag_mnd_swa_swt_hau_ses_fin_spa_moo_lit_fre_cic_dyu_glc_qcu_guj_rom_geo_uzb_xho_urd_mcd_amr_lat_tig_mol_chh_eng_arw_hun_bat_kor_rus_alb_akn_afr_ben_vie_heb_aze_gam_tur_fbf_knd_owc_hin_bos_ind_jpn_tha_aeg_pan_bul_swe_ger_cnt_grk_scr_jav_tsw_azi_dut_cze_sid_ita_krd_bem_lda_pol_igb_amh_sun_ven_est_tsn_nor	-0.38861080791408	-0.908159264772578	0.366141434423185
224	ven_dgb_fbf_rom_bos_lda_tur_guj_qcu_svk_ctl_aze_owc_amr_grk_kor_hau_ger_fin_moo_ukr_cze_pan_swt_sid_gam_alb_xho_uzb_swa_scr_dut_cnt_igb_tsn_tha_ses_akn_jav_mol_ind_hun_wly_mao_azi_ben_tml_est_anl_lat_bam_prs_rus_tag_dyu_urd_aeg_slo_glc_chh_pol_hin_afr_ita_krd_zul_tig_fre_lit_swe_bsq_knd_eng_arw_ewe_jpn_bem_cic_sun_heb_mnd_tsw_yor_mlt_mcd_bul_por_vie_amh_mly_nor_sod_geo_spa_bat	-0.522545206601807	-1.2447077533993	0.216366749124044
225	guj_swa_chh_tur_geo_tsw_heb_krd_alb_rom_ger_tha_mlt_tsn_ukr_jpn_sun_qcu_wly_bsq_spa_mol_dgb_bam_anl_lit_ben_afr_ses_fbf_ewe_uzb_ctl_cic_eng_slo_prs_tag_hau_zul_gam_akn_yor_mcd_ind_rus_swt_grk_dyu_swe_glc_aze_bul_mao_bat_fre_scr_por_lda_bem_jav_mly_sid_knd_pan_cze_bos_hin_arw_est_nor_amh_vie_cnt_lat_xho_urd_amr_moo_pol_kor_sod_ita_mnd_tig_owc_ven_fin_aeg_tml_svk_hun_dut_azi_igb	-0.0806201335141373	-0.196861103034448	0.844365815472593
226	ger_glc_svk_eng_tur_grk_swe_xho_fbf_amh_rom_tsw_kor_bul_sun_urd_bam_fin_spa_azi_jpn_ukr_afr_pol_hau_ita_prs_fre_lit_tsn_jav_lat_mlt_ven_mao_scr_geo_ctl_cic_krd_chh_wly_uzb_vie_bos_arw_swa_cnt_gam_est_aze_sod_knd_hun_hin_heb_dgb_ses_swt_tml_por_lda_tha_dut_cze_pan_bat_amr_rus_slo_sid_akn_aeg_bem_ben_yor_guj_mnd_ewe_moo_mcd_dyu_tag_bsq_anl_owc_ind_mly_qcu_tig_igb_alb_zul_mol_nor	0.558935782495018	1.46341796362856	0.146724784588752
227	cic_bsq_tsw_igb_arw_nor_uzb_qcu_bat_mly_pan_ita_aeg_jav_vie_slo_amh_hin_moo_bul_bos_cze_guj_tml_mol_dut_tig_zul_grk_swa_ven_afr_kor_lda_xho_jpn_amr_wly_dyu_ukr_fin_rom_ses_hau_tag_spa_swe_bem_scr_rus_anl_akn_pol_yor_dgb_est_ger_lit_tsn_bam_lat_ctl_tha_mnd_knd_azi_gam_cnt_alb_ben_mcd_ind_fbf_sod_chh_owc_swt_eng_prs_tur_krd_mao_heb_por_svk_glc_mlt_sun_urd_ewe_geo_sid_hun_fre_aze	0.215426371362732	0.491502196212423	0.624229314438012
228	amr_aze_spa_mao_heb_nor_sid_tsn_alb_rom_gam_mly_wly_ben_swt_urd_aeg_glc_sod_fre_svk_geo_lat_bul_eng_dgb_cic_kor_bam_rus_mcd_guj_bat_akn_ger_dyu_pol_chh_bem_owc_azi_igb_est_tml_afr_swa_ctl_dut_krd_yor_ind_ewe_mnd_cze_slo_uzb_por_tag_fbf_anl_cnt_grk_tha_tig_sun_moo_bsq_qcu_ita_ses_mol_hun_lda_zul_ven_amh_arw_fin_tur_ukr_bos_jav_scr_knd_lit_swe_pan_jpn_vie_tsw_hau_hin_mlt_xho_prs	0.14361978107193	0.324402179937336	0.746362091878025
229	aze_prs_jav_hun_dgb_ewe_bem_cic_anl_guj_sid_gam_ben_owc_ven_tig_slo_qcu_ind_tha_lda_rus_knd_hau_swa_krd_swe_sun_heb_bat_pol_vie_dyu_kor_amr_akn_tsw_mnd_svk_cze_mlt_bsq_amh_fbf_bos_tml_grk_geo_arw_ger_mao_wly_lat_tag_por_fre_est_ses_azi_ukr_jpn_bam_bul_hin_sod_tur_mcd_dut_lit_tsn_yor_zul_alb_scr_afr_rom_ctl_cnt_urd_nor_pan_swt_mly_eng_uzb_chh_moo_ita_spa_fin_glc_igb_aeg_xho_mol	-0.517046515294991	-1.36625246636078	0.175154252074208
230	sun_tig_mao_lda_mcd_tha_sid_dgb_prs_swt_hin_krd_est_moo_tag_sod_glc_bam_bsq_pan_tml_fre_jav_hau_chh_spa_grk_svk_ben_igb_aeg_slo_vie_anl_azi_gam_owc_aze_mly_swa_afr_rom_fbf_dyu_urd_jpn_swe_ita_bat_ses_yor_nor_knd_ctl_ukr_tur_qcu_ger_cze_guj_alb_fin_ewe_cnt_lit_ind_scr_cic_mlt_geo_bul_heb_lat_tsn_akn_bos_por_zul_hun_amh_mnd_ven_uzb_kor_bem_amr_rus_eng_mol_tsw_wly_dut_pol_xho_arw	0.794695596149494	1.88695734070887	0.0622853175054982
231	rus_nor_slo_yor_azi_bat_jav_swe_swa_owc_geo_hau_kor_qcu_grk_bul_ita_heb_scr_tml_tig_tsw_urd_fbf_afr_ewe_ind_cze_lda_aeg_hun_por_guj_fin_uzb_mao_ctl_ven_jpn_amr_pan_vie_tur_sid_dyu_fre_zul_bem_swt_igb_ger_bam_mnd_prs_est_dgb_spa_sun_ben_cic_xho_mol_mlt_lit_tsn_arw_gam_ses_hin_bsq_mly_tha_moo_alb_sod_akn_pol_lat_knd_anl_amh_krd_bos_tag_mcd_rom_aze_svk_dut_cnt_glc_ukr_wly_chh_eng	0.136113036727519	0.325922058308246	0.745215553313906
232	lat_ven_eng_yor_spa_guj_dyu_ewe_hin_jpn_vie_tsn_por_scr_rom_urd_lda_mcd_bem_chh_akn_fre_uzb_lit_mnd_sun_sod_mlt_hun_ctl_pol_est_bat_cze_ben_azi_rus_pan_ses_bsq_mao_swe_cic_cnt_ind_bul_swt_xho_tml_sid_jav_afr_hau_owc_tha_bam_zul_moo_qcu_igb_svk_tag_prs_ger_anl_heb_mol_aze_wly_dgb_krd_gam_dut_alb_tig_ukr_nor_amr_mly_kor_tsw_aeg_ita_fin_arw_glc_knd_grk_geo_swa_fbf_bos_tur_amh_slo	-0.25372778083294	-0.567387881949492	0.571817787041769
233	svk_tsw_yor_rus_ind_kor_xho_tur_ukr_fre_amh_sod_nor_mol_pan_jpn_dyu_krd_est_hin_vie_aeg_uzb_akn_tml_knd_bem_qcu_jav_geo_tha_swt_hun_moo_ita_hau_sun_gam_slo_ewe_tag_arw_bos_chh_ben_anl_spa_bsq_tig_rom_aze_cic_pol_fbf_grk_mcd_bam_ctl_cnt_wly_ven_lda_azi_eng_bat_lat_zul_por_mnd_scr_urd_mlt_tsn_bul_lit_cze_glc_ses_swa_mly_amr_afr_swe_ger_dgb_guj_alb_owc_heb_fin_sid_mao_igb_prs_dut	-0.288509632187691	-0.666819699191046	0.506538331236192
234	amh_svk_glc_tig_amr_zul_sid_tur_afr_hun_swt_ven_ctl_gam_hau_eng_guj_chh_qcu_rom_anl_swe_aeg_uzb_cze_jpn_ita_xho_spa_dgb_urd_slo_akn_scr_fbf_swa_alb_cic_dut_tsn_moo_tml_sod_mnd_lit_dyu_tag_bam_lda_ger_owc_grk_fre_ewe_bos_mao_hin_nor_azi_yor_tha_por_krd_wly_mol_fin_ind_mcd_ses_geo_ben_heb_sun_lat_vie_kor_pol_pan_igb_arw_est_tsw_mlt_rus_bsq_ukr_aze_bem_cnt_jav_knd_bat_bul_mly_prs	0.212589263823472	0.496767190245962	0.620525496775394
235	ben_est_azi_akn_pol_ewe_qcu_fre_por_bsq_ukr_wly_geo_ctl_svk_bos_cnt_owc_heb_krd_mnd_nor_ven_igb_aeg_dut_bam_sod_ind_ses_vie_bul_fbf_tig_glc_amh_mly_tsw_scr_afr_sun_chh_uzb_mao_slo_tur_rom_jpn_dyu_fin_rus_cic_swt_dgb_yor_pan_kor_anl_hun_eng_mcd_tsn_bem_moo_mlt_lat_alb_prs_grk_ger_xho_tag_tml_jav_ita_cze_lda_lit_mol_gam_tha_sid_swe_knd_spa_zul_hin_swa_amr_hau_bat_urd_guj_arw_aze	0.623321082711241	1.4650906950842	0.14626878686661
236	hin_bat_uzb_fbf_svk_tag_swe_guj_ben_hun_eng_owc_spa_cic_afr_lit_hau_geo_mcd_slo_bam_xho_dyu_lda_cnt_anl_fin_dut_amr_ses_est_knd_igb_ven_tha_ger_rus_mlt_pol_krd_tml_jav_zul_qcu_heb_wly_tur_tig_scr_bem_sun_bos_aze_por_mnd_mol_dgb_cze_bul_alb_ctl_fre_chh_akn_ind_sod_mly_kor_vie_yor_grk_azi_bsq_lat_pan_aeg_ita_prs_arw_amh_jpn_rom_mao_ewe_tsw_moo_swa_swt_ukr_sid_glc_tsn_urd_gam_nor	-0.221195164037733	-0.56426960992471	0.573929025558338
237	amr_uzb_bem_svk_est_scr_pol_tsn_rus_slo_zul_guj_ita_ctl_ukr_prs_anl_grk_afr_igb_mcd_bat_cic_kor_yor_owc_urd_akn_moo_jav_chh_tag_cnt_qcu_dgb_alb_knd_heb_aze_lda_tha_mly_ger_swt_xho_bam_spa_sod_azi_bos_mao_hin_rom_mol_cze_ses_gam_mnd_fin_jpn_tml_glc_amh_dyu_geo_ben_fre_por_eng_swe_lit_fbf_sun_tur_aeg_sid_hau_ind_bul_tsw_arw_ewe_mlt_swa_bsq_vie_wly_tig_pan_nor_ven_krd_lat_hun_dut	0.0462531717513722	0.105511189911349	0.916197434018857
238	cze_glc_chh_azi_mcd_tha_sod_zul_bos_akn_ind_qcu_lda_knd_mnd_mly_hun_ses_amh_sun_pan_igb_bem_tag_spa_rom_tig_tur_anl_ewe_xho_ita_aze_por_ben_vie_hau_dut_ctl_ger_mlt_moo_uzb_ven_rus_fbf_cic_geo_amr_grk_swa_wly_tsw_afr_kor_svk_nor_jpn_heb_slo_bul_swt_arw_mol_lit_swe_sid_ukr_eng_yor_mao_dyu_urd_krd_owc_bam_prs_alb_hin_tsn_lat_aeg_jav_scr_pol_fre_bsq_gam_cnt_fin_est_tml_bat_dgb_guj	-0.402973704158339	-0.902316532100928	0.369219801529317
239	qcu_igb_scr_bul_sid_lat_xho_geo_sun_fin_cic_vie_nor_hun_ger_heb_lda_yor_glc_uzb_lit_cnt_gam_jpn_swe_svk_hau_ita_ben_tml_chh_sod_anl_jav_tur_bsq_swa_tig_hin_aeg_fbf_ctl_mnd_est_mao_ven_afr_eng_tsw_ukr_rus_urd_swt_bam_guj_moo_por_zul_mcd_kor_rom_aze_dut_cze_prs_pan_tha_dgb_arw_mlt_tsn_mly_wly_knd_mol_pol_ewe_dyu_akn_alb_owc_grk_bat_slo_fre_ind_bos_azi_spa_amr_tag_amh_bem_ses_krd	-0.37440356969587	-0.860185534714148	0.39189885484946
240	ben_jav_jpn_guj_mao_dyu_bem_fbf_owc_ita_por_azi_slo_hun_glc_est_alb_rus_amh_tsn_ven_ukr_eng_fre_pan_hin_heb_igb_sid_tur_aze_bul_fin_amr_bat_mcd_hau_moo_dgb_swa_scr_chh_akn_gam_anl_bam_yor_tha_kor_sod_bsq_vie_qcu_mlt_tsw_rom_zul_cnt_swt_aeg_pol_mol_sun_geo_prs_mly_lat_cic_ctl_tml_swe_mnd_wly_ind_xho_nor_dut_knd_svk_uzb_krd_ses_grk_lda_ger_spa_lit_arw_bos_urd_cze_ewe_afr_tig_tag	0.48119744933178	1.30176963681158	0.196210419350362
241	nor_tag_jav_wly_ctl_ukr_vie_ses_dgb_lda_cnt_kor_tsw_bul_bsq_pan_bam_lit_mnd_hau_prs_pol_rom_chh_mlt_scr_urd_swt_anl_alb_uzb_sun_eng_fin_amh_sid_tur_afr_tig_cic_rus_hin_mcd_yor_fbf_azi_svk_heb_mol_tml_aeg_swa_grk_knd_est_ita_por_ewe_swe_bem_ben_xho_glc_spa_amr_mao_fre_aze_ven_igb_qcu_krd_ger_gam_arw_sod_owc_guj_ind_slo_hun_lat_mly_tha_moo_dut_tsn_zul_cze_bat_akn_bos_jpn_dyu_geo	-0.224931251817995	-0.531707314366713	0.596196546343189
242	azi_spa_hun_krd_moo_sun_svk_glc_ctl_fre_zul_mcd_dyu_bat_dut_xho_heb_bos_ger_est_jpn_akn_amh_mnd_scr_amr_grk_kor_ben_aze_tur_sod_tig_jav_tha_lit_tag_mlt_anl_wly_por_eng_fbf_ind_swe_geo_prs_arw_afr_urd_lda_cnt_dgb_guj_lat_aeg_ukr_ses_swa_igb_cze_nor_yor_alb_swt_cic_tml_vie_mly_hau_pol_bul_tsn_uzb_mao_sid_ven_chh_bsq_knd_rus_mol_pan_ewe_qcu_hin_gam_rom_bam_bem_owc_fin_slo_ita_tsw	0.380130486739222	0.884480379739124	0.378717932494399
243	grk_arw_bsq_igb_bos_pan_azi_vie_qcu_aeg_prs_aze_afr_mlt_owc_svk_tsn_zul_jpn_bul_mol_swa_bam_mnd_tha_amr_lat_guj_krd_tig_knd_ven_hin_pol_ind_scr_dut_ger_sun_yor_moo_fin_cnt_mao_spa_ses_chh_cze_kor_swt_lda_rus_xho_nor_eng_bem_por_tag_rom_akn_ukr_lit_tml_gam_ita_swe_dgb_alb_glc_hau_mly_tsw_cic_dyu_ben_heb_urd_est_sid_uzb_fbf_slo_ctl_bat_geo_mcd_amh_ewe_anl_sod_wly_hun_fre_tur_jav	0.535781906512915	1.39965222264464	0.164944375741459
244	lit_guj_bul_geo_fin_qcu_tag_owc_est_ger_heb_aze_akn_ven_ita_mol_urd_swt_dgb_jav_alb_jpn_nor_chh_tur_ctl_swe_lda_azi_swa_tha_krd_pan_vie_tsw_gam_cic_hun_scr_ewe_pol_hau_mnd_bam_fbf_knd_hin_eng_xho_tig_cze_bos_sun_afr_zul_tsn_bat_amr_bem_por_mao_sod_mcd_ses_yor_grk_moo_spa_slo_aeg_glc_mly_igb_svk_bsq_anl_mlt_tml_ukr_kor_fre_dut_amh_arw_wly_ind_ben_dyu_prs_rom_cnt_sid_uzb_lat_rus	-0.474522899131372	-1.09989264806765	0.274217876659694
245	swt_bam_hun_swe_akn_eng_cze_moo_ctl_owc_bat_tha_scr_dgb_hau_azi_mol_ger_bem_guj_svk_chh_aeg_jav_dut_tig_spa_fin_nor_knd_sun_ses_krd_sid_yor_swa_vie_rus_ita_lda_qcu_anl_tag_bul_sod_ukr_gam_grk_tsw_lit_bos_mcd_por_cnt_lat_wly_mao_amh_slo_tur_cic_kor_jpn_hin_arw_aze_urd_bsq_ewe_uzb_afr_tsn_ind_rom_mly_fbf_tml_pan_amr_dyu_mnd_geo_pol_alb_heb_zul_ben_xho_prs_fre_mlt_ven_glc_est_igb	-0.126399245814068	-0.294617857645318	0.768942456508643
246	tsw_por_lit_guj_dut_cze_ita_ben_bem_bul_hin_owc_swt_tsn_scr_wly_geo_kor_chh_heb_gam_rus_ses_ind_mlt_bos_tml_sid_tur_dyu_slo_vie_yor_lda_moo_fre_prs_sod_ukr_spa_jav_ctl_cnt_rom_ewe_aze_mly_ger_sun_mnd_pol_uzb_swe_urd_alb_fin_ven_amh_xho_bsq_mcd_tag_azi_svk_fbf_mao_igb_cic_hun_bam_qcu_akn_bat_grk_mol_jpn_tig_dgb_knd_swa_hau_amr_eng_pan_est_tha_afr_glc_nor_lat_zul_anl_aeg_krd_arw	-0.352278897444757	-0.820474003512112	0.414044001801529
247	glc_alb_amr_sun_yor_est_krd_knd_scr_prs_cic_lat_jav_ben_qcu_igb_nor_tha_mnd_tsn_tag_por_tsw_geo_ukr_ger_svk_mol_tur_xho_mcd_owc_pan_bem_arw_lit_aze_mly_ven_hun_ita_jpn_hau_afr_swt_bul_grk_vie_lda_guj_pol_rus_hin_mao_fre_sid_akn_dyu_spa_dut_swe_ind_fin_bsq_chh_azi_fbf_kor_tig_aeg_ses_cnt_bat_heb_mlt_rom_sod_gam_tml_dgb_eng_cze_bam_wly_anl_moo_ewe_slo_ctl_uzb_zul_urd_amh_bos_swa	0.0249164163449356	0.0587649190900074	0.953265437358624
248	cic_ukr_pan_ind_anl_prs_pol_bsq_dgb_guj_zul_eng_mlt_hin_rom_krd_ger_wly_knd_aeg_jpn_slo_scr_tsw_bos_swa_lat_bam_ewe_yor_fre_akn_bem_sid_uzb_mao_fbf_swt_mnd_dyu_mol_arw_igb_ven_grk_svk_gam_ita_kor_ses_aze_bat_geo_fin_tig_sun_jav_est_tag_tml_hau_ben_alb_por_ctl_lit_nor_lda_vie_afr_sod_tha_owc_xho_rus_heb_dut_bul_amh_amr_swe_urd_cze_azi_tsn_moo_tur_mly_mcd_spa_chh_cnt_qcu_glc_hun	-0.0564921146671991	-0.135839582942441	0.892241699693334
249	guj_bos_fbf_mol_svk_rom_owc_kor_sod_gam_prs_mcd_spa_ger_wly_bsq_tag_bul_tsw_swt_akn_qcu_arw_amr_ben_glc_alb_tsn_swe_pan_cze_swa_amh_jpn_uzb_ukr_hau_tml_ctl_rus_bam_zul_aeg_mly_krd_heb_sun_hin_bem_moo_fre_urd_scr_sid_est_afr_aze_igb_knd_tur_mao_xho_ewe_chh_grk_eng_pol_lat_mlt_dgb_dyu_ita_vie_anl_azi_ind_ses_mnd_lda_cic_tig_dut_geo_bat_jav_hun_por_yor_tha_slo_ven_nor_cnt_fin_lit	1.15732319209568	2.95971680019828	0.00390597165527596
250	ind_ses_nor_chh_jav_ewe_yor_vie_uzb_alb_ben_swa_igb_tha_aeg_ger_tsw_pol_amr_wly_akn_azi_bam_qcu_slo_est_hin_anl_mao_jpn_rom_mnd_aze_ukr_sid_bat_geo_dyu_sod_urd_xho_swt_krd_fin_lit_tig_fre_gam_knd_cnt_arw_ctl_ven_cic_amh_grk_zul_bem_tsn_lda_bos_hau_heb_swe_prs_fbf_mcd_ita_bsq_lat_dut_tag_scr_sun_mol_eng_rus_svk_owc_mlt_afr_spa_por_cze_mly_tur_pan_glc_bul_hun_kor_tml_guj_moo_dgb	0.218989736977141	0.564916300052211	0.573490873147319
251	tml_nor_krd_glc_hin_ses_ita_svk_fbf_zul_swa_alb_azi_owc_bsq_jpn_ewe_rom_ven_ukr_hun_arw_mnd_lit_prs_fin_lda_tha_hau_ben_bem_yor_vie_rus_bul_dgb_guj_urd_scr_ger_knd_heb_uzb_tag_jav_bam_mao_por_xho_amh_ctl_igb_cze_cic_gam_swe_dut_aeg_amr_spa_mol_sid_bat_mcd_tsn_tur_geo_wly_afr_tsw_aze_eng_mlt_akn_fre_pan_moo_mly_slo_ind_est_dyu_bos_anl_kor_lat_swt_cnt_grk_tig_pol_chh_sun_qcu_sod	0.344223136009021	0.902791296202513	0.368969053205951
252	gam_ewe_krd_guj_mao_sod_pol_bos_swa_scr_cze_urd_ita_bsq_spa_pan_mcd_dgb_eng_svk_cic_sid_est_ukr_bul_zul_mnd_fbf_aeg_por_anl_prs_aze_tha_lda_nor_knd_igb_tsn_bam_xho_lit_mlt_hau_heb_tml_jav_afr_yor_tig_hun_bem_tag_slo_swe_alb_ben_swt_sun_fre_fin_grk_amr_mly_geo_dut_chh_ger_bat_tsw_hin_ses_dyu_tur_cnt_amh_rus_azi_mol_arw_kor_lat_qcu_owc_ven_jpn_vie_rom_glc_uzb_ind_moo_wly_akn_ctl	0.309360059216084	0.733671713234421	0.464994389127348
253	ger_bam_jav_mlt_alb_aze_bsq_zul_wly_por_swe_fin_lit_mnd_cic_hin_mao_swt_tsn_yor_chh_fbf_swa_lat_xho_dyu_bem_cnt_tag_slo_gam_knd_grk_spa_mcd_guj_dut_heb_tsw_owc_pol_azi_sun_geo_bul_moo_ses_anl_rus_hau_tig_tml_eng_rom_afr_pan_sid_est_jpn_qcu_hun_sod_tur_akn_tha_ukr_ven_igb_aeg_lda_mol_ctl_vie_uzb_urd_amr_krd_amh_kor_prs_cze_bat_nor_ind_svk_bos_ita_ben_arw_glc_ewe_dgb_scr_mly_fre	0.205363723206917	0.529686920480356	0.597591266892103
254	gam_tur_tsn_sun_swt_kor_slo_prs_chh_bsq_moo_bos_jav_vie_aeg_dut_fre_nor_mly_ita_xho_arw_bam_zul_mao_rom_tml_azi_tsw_mlt_fin_wly_sod_lda_grk_ger_tha_ctl_pol_bul_guj_ses_jpn_hau_uzb_cnt_bat_swa_rus_alb_swe_cze_amh_knd_mnd_hun_lit_mcd_urd_mol_anl_yor_ben_hin_cic_pan_amr_akn_svk_glc_owc_krd_sid_bem_dyu_tag_por_scr_eng_dgb_geo_afr_qcu_ind_lat_ven_aze_heb_tig_ukr_spa_ewe_est_igb_fbf	-0.350580456339721	-0.798800325894729	0.42644149418546
255	igb_dut_hun_ita_amr_lit_slo_tha_moo_qcu_tig_arw_hau_sod_anl_mnd_scr_rus_lda_knd_glc_ukr_pan_chh_vie_ses_amh_aeg_guj_fbf_fin_nor_fre_hin_ewe_yor_jpn_cze_bul_tsw_heb_gam_alb_kor_spa_lat_dyu_grk_pol_ind_swa_prs_eng_geo_akn_aze_bos_ctl_tur_dgb_afr_bem_mly_ben_urd_ven_svk_swt_krd_mcd_owc_est_wly_tag_bam_cnt_ger_sun_mlt_rom_mao_xho_uzb_mol_tml_jav_por_tsn_bsq_sid_cic_swe_azi_zul_bat	-0.948757559453465	-2.32837871654203	0.0220593616626522
256	ukr_rom_hin_mly_scr_tag_krd_mol_fin_est_aze_bat_knd_anl_amh_ven_geo_ctl_bem_tml_fbf_heb_sod_nor_cnt_pol_moo_tha_lit_grk_tsw_kor_tsn_akn_igb_qcu_azi_bam_ind_gam_svk_bul_amr_mnd_swt_por_wly_lat_swe_owc_ger_hau_cic_urd_prs_fre_alb_hun_zul_dut_mao_jpn_afr_eng_slo_guj_lda_mcd_swa_sun_tig_glc_dyu_dgb_ita_tur_chh_ben_sid_cze_pan_rus_uzb_xho_bos_jav_spa_arw_vie_yor_ewe_bsq_aeg_ses_mlt	-0.628376917856582	-1.57941540705921	0.117636206184468
257	alb_dgb_fre_mnd_pan_geo_bam_bos_tml_tsw_sun_mly_spa_wly_arw_ita_azi_sod_knd_akn_est_swe_por_svk_gam_pol_cnt_hun_igb_tag_vie_tha_ben_tig_heb_fin_hau_xho_mcd_moo_ger_sid_eng_aze_ses_mlt_rus_ind_rom_guj_prs_jav_ven_swa_kor_glc_cic_mao_scr_amh_ewe_fbf_afr_aeg_bem_bsq_grk_anl_zul_slo_owc_dut_qcu_ctl_urd_swt_dyu_bul_uzb_yor_cze_hin_tur_lda_chh_krd_nor_lit_jpn_mol_tsn_lat_bat_amr_ukr	-0.61778111047119	-1.40639233299674	0.162940342349674
258	svk_bos_jav_bsq_rus_bem_fre_por_krd_amh_mcd_xho_prs_amr_swe_owc_knd_alb_tag_hun_jpn_anl_uzb_slo_sun_ven_rom_mao_tha_heb_mnd_bat_fin_bam_ger_mly_ben_est_tig_gam_scr_ukr_mlt_ind_yor_geo_dgb_lat_spa_pol_lit_cnt_urd_glc_tsn_guj_arw_azi_dut_aeg_cic_mol_aze_wly_ctl_hin_ewe_cze_qcu_moo_fbf_tur_zul_lda_vie_eng_ses_afr_nor_sod_tsw_bul_grk_ita_chh_dyu_swa_kor_swt_sid_akn_pan_tml_hau_igb	0.367284499751868	0.97612145141439	0.331536545515023
259	bul_ben_mol_zul_nor_amr_ita_ses_grk_rom_knd_azi_eng_wly_guj_est_mnd_swa_mao_mly_tsw_krd_owc_geo_gam_bos_bam_cnt_ger_dut_sun_lat_anl_urd_prs_scr_glc_sod_swt_lit_tml_spa_chh_jav_tig_rus_ctl_slo_por_igb_hun_jpn_tur_ewe_moo_svk_hin_tsn_bat_heb_ven_ind_amh_akn_xho_bsq_tha_yor_mlt_swe_ukr_afr_lda_mcd_fbf_qcu_pol_fre_vie_bem_dgb_sid_cic_cze_dyu_aze_kor_tag_aeg_fin_hau_arw_alb_pan_uzb	0.252089382822939	0.611069278251026	0.542644417701483
260	swt_hun_kor_hin_tag_slo_geo_spa_urd_fre_bam_tig_guj_lit_anl_cic_dyu_uzb_mol_dgb_aeg_ven_lda_amr_pol_cze_rom_igb_hau_fbf_mao_swe_ukr_fin_amh_owc_gam_ctl_cnt_tsn_ben_lat_sod_arw_moo_dut_ses_vie_nor_mnd_akn_xho_por_azi_eng_svk_tha_alb_est_prs_sid_scr_krd_glc_ita_zul_ind_chh_sun_heb_tur_rus_grk_tml_afr_ger_tsw_pan_jav_bos_bsq_bem_bat_jpn_mcd_qcu_aze_wly_ewe_bul_yor_knd_mly_swa_mlt	0.0985106018541143	0.262262255678223	0.79369930702731
261	ukr_owc_cnt_aeg_tur_bem_heb_sun_arw_rom_yor_bos_krd_wly_swa_hun_geo_svk_kor_est_ger_afr_rus_ben_ctl_dyu_mol_vie_sid_eng_lit_bsq_por_hau_chh_lat_qcu_tsn_fin_fbf_mnd_pol_grk_swe_bam_dut_tag_pan_cze_bat_mlt_gam_azi_mcd_bul_mly_sod_moo_uzb_knd_mao_glc_lda_fre_tig_ind_nor_alb_xho_igb_urd_swt_ewe_dgb_tha_ita_cic_akn_jav_tml_aze_amr_amh_anl_guj_spa_zul_hin_slo_ven_ses_tsw_jpn_scr_prs	0.339154395046669	0.773347537938987	0.44127799637267
262	dyu_amr_afr_owc_jav_ven_tag_geo_ewe_swa_bul_dut_lit_kor_mnd_ses_tig_bsq_ita_tml_tha_amh_knd_igb_pan_azi_hun_sun_zul_rus_ind_qcu_sid_nor_svk_krd_prs_yor_tsn_akn_swt_tur_slo_mlt_guj_mol_grk_ger_tsw_chh_mao_vie_ukr_por_ctl_ben_arw_cze_mcd_glc_anl_xho_hau_wly_eng_est_hin_scr_lat_swe_bem_uzb_fbf_cic_urd_spa_fin_dgb_lda_sod_bam_gam_heb_aze_pol_cnt_fre_aeg_moo_rom_alb_jpn_mly_bos_bat	0.63461588119071	1.45005370417213	0.150407744621825
263	rus_alb_tag_ewe_heb_ita_cic_qcu_dyu_ben_dgb_urd_amr_ind_ven_wly_cnt_xho_swe_zul_glc_eng_bos_akn_ses_mao_sun_mnd_igb_lit_knd_ctl_tsn_azi_ukr_uzb_grk_swa_svk_mlt_bsq_aeg_mcd_mol_yor_swt_slo_sid_por_mly_dut_hau_kor_lat_tsw_amh_lda_aze_anl_jpn_tml_krd_bul_spa_afr_est_gam_tha_hin_chh_fbf_geo_bam_hun_arw_moo_tur_fin_cze_nor_pan_guj_ger_tig_sod_scr_vie_rom_pol_prs_owc_bat_bem_jav_fre	-0.287108357613232	-0.701297166323969	0.484868742441223
264	lit_xho_knd_dgb_chh_arw_pan_ind_bul_mol_est_eng_hau_aze_bsq_tsn_dut_rom_gam_jav_aeg_alb_owc_mly_fin_vie_igb_azi_ben_amh_rus_urd_krd_amr_prs_bos_hun_spa_mao_guj_tsw_ukr_cze_tha_scr_tag_ewe_moo_ses_svk_tig_sod_nor_cnt_ger_tml_slo_por_tur_fbf_cic_zul_bem_heb_mnd_yor_afr_lda_pol_lat_grk_uzb_akn_ctl_glc_ita_geo_fre_mcd_hin_dyu_swe_sun_bat_sid_kor_swa_jpn_wly_mlt_qcu_swt_ven_anl_bam	-0.312397182268219	-0.802404888896854	0.424364537396612
265	amr_kor_bat_tur_zul_guj_spa_prs_akn_lda_tsn_sod_urd_heb_fre_ewe_pan_por_cnt_mcd_krd_scr_amh_est_tag_knd_mlt_fbf_ses_tig_mly_lit_nor_mol_dyu_aeg_ctl_anl_afr_glc_jpn_ukr_ind_sid_pol_dut_hin_alb_swt_eng_grk_bem_cic_owc_ger_fin_rus_bos_uzb_cze_bsq_igb_moo_bam_azi_hun_tml_tha_tsw_svk_arw_xho_chh_lat_swe_mnd_slo_wly_rom_sun_qcu_ben_bul_ita_jav_gam_vie_dgb_geo_hau_ven_swa_aze_mao_yor	-0.163773498619115	-0.389171529768069	0.698038933360152
266	hin_mlt_ita_swt_lda_dgb_bem_bat_nor_prs_ctl_ind_geo_heb_lat_jav_glc_zul_uzb_aeg_vie_bul_rom_kor_aze_urd_sun_azi_xho_yor_tml_est_tag_alb_chh_pol_pan_tur_sid_por_svk_anl_fbf_mol_igb_fin_swa_mnd_mcd_moo_tha_bam_cic_qcu_mao_bos_arw_wly_cnt_hau_cze_eng_guj_hun_owc_knd_amh_ewe_tsn_bsq_fre_rus_mly_krd_dut_ses_lit_spa_swe_grk_jpn_ben_ven_tsw_afr_ukr_ger_slo_tig_dyu_scr_akn_sod_gam_amr	-0.256268283255646	-0.671364424106376	0.50365259205831
267	bsq_hun_zul_ses_krd_arw_lit_fin_svk_sid_mly_swa_knd_cnt_mao_bem_ukr_ewe_akn_slo_jav_chh_mlt_tsw_sod_afr_dgb_dut_heb_pol_xho_mcd_amr_ctl_cic_bos_grk_ind_mnd_azi_tag_geo_tha_hau_yor_gam_igb_tsn_guj_anl_lat_tur_jpn_lda_amh_owc_ven_ger_por_prs_tml_rom_uzb_vie_qcu_fbf_mol_swt_aeg_alb_cze_dyu_bul_nor_tig_swe_ita_bam_scr_pan_rus_hin_eng_est_urd_glc_kor_ben_wly_moo_sun_spa_bat_fre_aze	NA	NA	NA
268	kor_amh_hun_sun_fre_jav_heb_hin_arw_cze_mnd_ctl_amr_wly_bsq_moo_tml_tsw_ger_ita_anl_swa_grk_swe_owc_ben_tur_knd_bam_mao_tha_pol_bos_ewe_tsn_lda_geo_ven_akn_por_qcu_alb_yor_swt_slo_bem_guj_hau_mly_bul_igb_uzb_bat_tig_svk_rom_chh_glc_gam_pan_cic_mol_fin_nor_ses_eng_est_mlt_xho_scr_rus_ukr_jpn_dgb_azi_krd_urd_tag_zul_aeg_prs_ind_dyu_sod_sid_vie_aze_spa_mcd_lat_fbf_cnt_lit_afr_dut	-0.399544244165075	-1.05393914922591	0.294641287090321
269	bul_bos_amr_aze_fbf_ger_amh_mol_geo_bsq_lda_knd_ewe_kor_jpn_scr_dut_sod_slo_svk_spa_mly_ven_tig_sun_wly_swt_rus_xho_zul_mcd_nor_ukr_dyu_qcu_swe_bat_est_owc_urd_hin_ben_cic_cnt_tsw_pan_azi_fre_eng_lit_pol_ctl_heb_bem_arw_swa_gam_ses_tsn_tml_alb_afr_prs_tha_sid_jav_aeg_tur_uzb_mao_tag_moo_chh_fin_ita_krd_ind_yor_anl_por_vie_cze_guj_hun_akn_bam_dgb_mlt_hau_lat_rom_grk_glc_mnd_igb	-0.734001147459641	-1.80778021177756	0.0738733959981546
270	bat_mlt_mly_ukr_aeg_jav_prs_swe_tig_mnd_tur_mao_sid_igb_rus_fbf_afr_bsq_fin_jpn_nor_mcd_dgb_mol_alb_bul_eng_wly_por_lda_amh_ita_uzb_ses_sod_azi_hau_yor_ewe_amr_ind_cze_aze_vie_anl_pol_chh_tha_dyu_bem_dut_scr_guj_xho_fre_lit_qcu_kor_swt_zul_rom_hin_pan_tsw_gam_geo_spa_glc_arw_tsn_lat_grk_est_tag_ger_urd_knd_tml_sun_owc_ben_bos_krd_cic_heb_bam_moo_cnt_akn_hun_ctl_slo_ven_swa_svk	0.892914141179056	2.10290518867645	0.0381748492541083
271	tig_cic_uzb_glc_ita_nor_mnd_ger_ukr_akn_heb_mol_mao_sid_dyu_bem_bul_ses_zul_moo_alb_bam_fin_tsw_amr_scr_svk_tsn_aze_igb_urd_gam_afr_sod_hun_mcd_tha_knd_qcu_swt_yor_dgb_vie_ctl_prs_fre_ind_eng_hin_rus_slo_bos_arw_xho_bsq_krd_owc_sun_dut_por_cze_ewe_tag_kor_jav_pol_swe_mly_lda_est_grk_amh_anl_lit_cnt_hau_lat_bat_ven_jpn_tur_geo_wly_guj_spa_aeg_pan_mlt_swa_azi_chh_rom_fbf_ben_tml	-0.15461859909355	-0.347520447269712	0.728985630127958
272	chh_uzb_swe_jav_hin_rom_aeg_igb_fin_ses_yor_ind_wly_tsn_vie_por_lat_glc_tml_mol_mcd_xho_krd_ben_swt_heb_dgb_swa_grk_mly_slo_geo_ger_amr_spa_ctl_bat_anl_tig_owc_bos_bem_hau_bam_akn_tag_nor_dut_sod_lda_mao_svk_cic_alb_cze_scr_tur_dyu_gam_tsw_ewe_lit_bul_azi_sun_bsq_urd_cnt_jpn_tha_pan_amh_ven_knd_ita_ukr_rus_fre_eng_mlt_fbf_kor_hun_sid_afr_zul_guj_arw_prs_est_qcu_pol_mnd_moo_aze	0.0698438037714754	0.164958422629515	0.869334737625304
273	ger_heb_bul_xho_jav_tig_ctl_bem_por_yor_owc_fre_zul_aze_amh_swe_ewe_swa_tsw_bam_cze_tsn_sid_ukr_mly_qcu_azi_cnt_hun_rus_vie_bsq_mcd_bat_lda_afr_tag_cic_tml_chh_aeg_alb_ven_eng_est_urd_jpn_ind_dgb_mao_lit_grk_ses_fbf_mlt_scr_rom_anl_bos_mol_dut_slo_geo_moo_nor_gam_sun_guj_wly_ita_hin_igb_pan_prs_tur_pol_sod_uzb_swt_dyu_spa_hau_arw_tha_amr_kor_ben_lat_akn_mnd_svk_glc_fin_knd_krd	0.961136316732638	2.56513709241101	0.0119135367456473
274	gam_amr_bem_hin_sun_dyu_mlt_spa_aeg_rom_moo_mcd_ger_knd_svk_dut_tag_tig_guj_hau_bul_lit_tur_cze_pan_zul_scr_swe_prs_sid_bam_wly_tha_kor_jpn_mly_jav_mol_hun_lat_aze_glc_ses_azi_cnt_afr_fbf_tsn_tsw_grk_lda_xho_rus_anl_owc_swt_bsq_geo_uzb_ukr_nor_swa_est_sod_ctl_igb_alb_tml_urd_mnd_ben_ewe_cic_bat_dgb_vie_ind_yor_amh_ita_pol_chh_akn_fin_qcu_krd_fre_arw_heb_slo_por_ven_mao_eng_bos	0.082757783261347	0.186560798486784	0.85241136608963
275	owc_scr_bat_ewe_cnt_amr_afr_grk_urd_ita_amh_alb_guj_zul_vie_anl_spa_mly_ses_ben_uzb_glc_ind_azi_fin_rom_eng_mol_dyu_lit_pol_geo_sod_hau_arw_krd_mlt_bos_gam_tml_kor_pan_dgb_aze_bul_dut_lat_tha_ven_por_mnd_sun_moo_swe_nor_bem_swt_yor_tsn_prs_xho_cze_hun_lda_sid_tsw_tur_heb_fbf_jav_tig_swa_cic_qcu_mao_ger_hin_svk_knd_wly_bsq_akn_ctl_bam_rus_jpn_igb_chh_fre_est_aeg_slo_tag_ukr_mcd	0.169477867954197	0.379604129472828	0.705104736283432
276	lat_bam_mly_guj_ses_ven_igb_tig_alb_hin_grk_bul_dgb_cic_svk_xho_fin_cze_ind_hun_slo_tsn_eng_mol_lit_vie_nor_tsw_bsq_ukr_lda_amh_mlt_swe_por_moo_aeg_chh_qcu_gam_hau_amr_owc_uzb_ewe_azi_ita_pol_dyu_sun_ben_scr_akn_dut_anl_mao_swa_urd_tml_spa_fre_jav_afr_sod_ger_geo_tha_mnd_tag_zul_bat_wly_prs_jpn_swt_bem_fbf_glc_rus_tur_kor_knd_arw_yor_sid_pan_heb_mcd_est_ctl_rom_aze_krd_bos_cnt	0.24276655385596	0.58505522226357	0.559927430028464
277	svk_bsq_sid_qcu_yor_jpn_geo_anl_rom_tsw_mcd_prs_tag_bem_pol_moo_swt_guj_jav_bat_arw_bul_scr_zul_sod_krd_ctl_mly_lda_cic_akn_wly_ven_fbf_hin_urd_ses_gam_nor_swa_lat_aze_chh_lit_mnd_cze_igb_bam_afr_dgb_tsn_owc_ita_fre_knd_fin_dut_mao_swe_por_aeg_tur_grk_mlt_ind_dyu_ewe_sun_eng_glc_bos_ger_hau_azi_alb_amh_vie_rus_spa_amr_est_tig_kor_heb_tml_cnt_ben_pan_uzb_xho_ukr_tha_slo_hun_mol	0.0532251427648444	0.137981453149421	0.890553390338808
278	knd_cze_lat_zul_scr_glc_svk_por_mly_lda_guj_pol_prs_moo_arw_ita_ctl_aeg_fin_hun_tsn_slo_tur_mol_bul_gam_urd_mlt_bos_mao_rus_azi_mcd_ewe_bsq_mnd_ind_dyu_amh_ven_dut_swa_fre_geo_akn_qcu_yor_ses_vie_fbf_wly_owc_alb_grk_swe_jav_sid_krd_sod_aze_amr_jpn_tml_nor_swt_ben_tag_chh_ukr_igb_afr_uzb_xho_sun_tig_pan_kor_dgb_cnt_eng_hin_bem_tha_rom_bam_ger_lit_est_cic_bat_spa_heb_anl_tsw_hau	-0.0531741719410939	-0.140576627505537	0.888508444395055
279	bem_aeg_lat_ben_jav_hau_nor_heb_dyu_qcu_moo_prs_tsn_scr_krd_aze_uzb_est_ind_akn_mnd_tha_amh_dut_ukr_grk_tig_ewe_tag_anl_svk_swe_cze_spa_mol_igb_hun_glc_tml_afr_mcd_ctl_cic_urd_bat_lda_chh_zul_ita_dgb_hin_eng_rom_amr_wly_sid_gam_pol_mly_fin_mao_fre_swt_sod_sun_bam_slo_kor_guj_yor_ger_alb_azi_lit_xho_owc_swa_mlt_geo_por_tsw_tur_bul_vie_bsq_cnt_ven_fbf_knd_bos_rus_arw_pan_ses_jpn	-0.624034678371317	-1.45142315599661	0.150027084487917
280	scr_anl_tsn_qcu_kor_wly_ven_heb_lat_spa_bam_nor_cze_xho_lit_tig_est_rus_amr_dyu_arw_pol_glc_azi_hin_dgb_bos_eng_gam_urd_tag_hun_ses_prs_geo_sun_mlt_ewe_cic_bul_yor_svk_ukr_tha_cnt_bat_hau_afr_fre_moo_ger_mol_jav_uzb_aze_mcd_tur_bsq_mnd_ctl_sid_knd_fbf_lda_jpn_tsw_guj_mao_tml_fin_ind_chh_mly_swe_por_sod_alb_swa_ita_zul_dut_aeg_swt_bem_amh_pan_owc_grk_vie_akn_rom_krd_igb_slo_ben	-0.268443377336863	-0.625276933425266	0.533320634279658
281	ita_tsn_bos_chh_guj_gam_tml_bul_ger_owc_cnt_dut_hin_swe_tsw_krd_est_swa_grk_spa_lit_pol_alb_glc_sod_ctl_sun_fre_nor_moo_lat_anl_afr_kor_bem_rus_heb_mnd_akn_tig_aze_azi_ben_lda_geo_qcu_ven_xho_arw_jpn_aeg_ses_bsq_jav_mly_rom_mao_cze_ewe_sid_dgb_yor_fbf_bam_prs_slo_knd_zul_swt_dyu_fin_urd_igb_amr_mcd_hun_cic_hau_tag_ukr_wly_amh_tha_mlt_scr_tur_uzb_por_svk_ind_mol_eng_pan_bat_vie	-0.360381106372367	-0.816835215025311	0.416110147389682
282	hin_mcd_wly_tsn_slo_jav_cic_heb_krd_geo_hun_tag_yor_akn_kor_anl_prs_fre_vie_bos_svk_moo_amr_mol_ger_xho_swe_amh_urd_qcu_owc_rus_pan_tsw_cnt_bsq_ewe_hau_aze_tha_jpn_ben_gam_ctl_ses_sod_lit_por_guj_fin_pol_cze_mao_fbf_tig_arw_sun_est_ukr_dut_swa_swt_mlt_grk_ven_sid_bul_mly_zul_scr_mnd_aeg_alb_eng_glc_azi_uzb_lat_tur_spa_dyu_knd_bam_dgb_ita_lda_nor_bem_ind_bat_igb_afr_rom_tml_chh	-0.217104114880526	-0.505182336608065	0.614625893003507
283	spa_ger_tsn_wly_anl_hun_bsq_eng_nor_fbf_urd_yor_bam_ben_tag_arw_ita_fin_aze_lat_por_grk_svk_pol_moo_amr_dut_sid_bem_uzb_xho_tig_pan_hau_rus_mly_chh_gam_owc_ind_geo_amh_cnt_ctl_cze_cic_mol_mcd_tur_bat_akn_bos_aeg_igb_est_guj_zul_mnd_afr_lda_ukr_glc_slo_ses_bul_mao_vie_tml_fre_ewe_krd_sod_mlt_rom_kor_knd_prs_hin_dyu_qcu_swt_jpn_ven_lit_swe_tha_heb_swa_alb_sun_tsw_azi_scr_jav_dgb	0.7049892698109	1.6434384812917	0.103669007880287
284	sod_tig_swa_azi_moo_eng_igb_jpn_ben_scr_ita_bul_anl_mao_pan_nor_bem_svk_ses_pol_vie_por_cnt_lit_rus_prs_ger_ewe_ukr_akn_amh_geo_xho_dyu_spa_glc_uzb_tsw_zul_aze_cic_qcu_arw_kor_hun_fre_afr_grk_ctl_yor_cze_swt_knd_jav_lda_krd_bsq_slo_bat_lat_mcd_hau_mol_bos_owc_dgb_fin_wly_fbf_amr_ind_hin_sun_tur_guj_heb_est_swe_aeg_rom_chh_mlt_ven_bam_alb_urd_dut_tag_mly_mnd_gam_tha_tsn_sid_tml	-0.374933012156524	-0.962002391506923	0.338543033851861
285	mnd_afr_hun_bos_dut_hin_bat_owc_bul_tag_anl_lda_scr_nor_bam_azi_ven_yor_ita_ewe_rom_prs_knd_sun_tig_dyu_amr_tur_ukr_sod_grk_lit_mly_mao_zul_glc_sid_uzb_mlt_aze_slo_moo_gam_mcd_dgb_bsq_igb_por_swe_pan_tsn_tml_spa_amh_jpn_alb_fre_tsw_ses_geo_hau_fin_ctl_lat_guj_cnt_rus_wly_swt_aeg_vie_kor_cic_swa_fbf_tha_ger_chh_akn_jav_krd_mol_pol_qcu_xho_arw_cze_urd_svk_bem_ben_est_eng_ind_heb	-1.01563026461157	-2.73478246899091	0.00747472749359179
286	swt_cnt_ukr_moo_owc_est_vie_guj_wly_bul_arw_xho_tsw_mnd_ind_afr_mao_ctl_ita_tsn_scr_tha_gam_por_slo_spa_cze_rus_bem_akn_fre_hun_aze_jpn_bsq_svk_pol_sun_ger_knd_swe_urd_bat_ses_yor_igb_mcd_eng_azi_dgb_glc_mlt_lat_bam_ven_hin_lit_hau_sid_ben_krd_sod_grk_rom_tml_kor_pan_tig_dut_zul_mol_amr_fin_prs_tur_tag_swa_anl_chh_dyu_jav_ewe_geo_heb_fbf_nor_uzb_mly_alb_aeg_cic_bos_qcu_amh_lda	0.317477128734406	0.76280638939572	0.447509414924589
287	moo_afr_geo_tig_jav_bul_mnd_ewe_hun_swa_ita_mlt_uzb_eng_tml_mol_ukr_ctl_por_sid_dyu_amr_spa_aze_alb_nor_qcu_knd_bat_bam_lat_hin_wly_rom_ind_grk_fin_svk_yor_bsq_hau_mly_aeg_tsw_guj_bem_prs_sun_pan_sod_anl_cnt_jpn_swe_ses_akn_tha_ger_urd_lda_fbf_est_cic_owc_gam_lit_dut_igb_tsn_chh_xho_azi_mcd_vie_arw_krd_kor_bos_glc_pol_mao_zul_dgb_slo_rus_tur_tag_fre_cze_amh_ben_heb_ven_swt_scr	-0.0775802974802055	-0.201080142336715	0.841075037461909
288	bsq_ewe_hau_sod_tur_amh_cze_tml_swa_anl_ven_bat_rus_bam_gam_lat_mao_alb_fbf_mol_dyu_akn_bos_tag_krd_lit_heb_tig_azi_igb_uzb_jav_bul_nor_dut_swe_xho_arw_hun_ctl_ind_ger_jpn_mcd_ita_kor_ses_afr_wly_fin_scr_zul_yor_urd_aeg_moo_mly_rom_ben_amr_prs_por_pan_tsn_owc_vie_ukr_swt_cnt_tsw_dgb_cic_grk_svk_tha_knd_mlt_pol_mnd_sun_aze_eng_hin_guj_qcu_lda_sid_chh_glc_fre_spa_geo_slo_est_bem	0.751903211379294	1.81790787790787	0.0722978490888391
289	lda_knd_ukr_spa_dgb_amr_hun_dyu_aeg_lit_ven_svk_uzb_vie_azi_chh_tsw_bam_kor_bos_est_dut_tml_cic_glc_tsn_aze_geo_guj_bul_mly_eng_mcd_hin_grk_fbf_igb_swt_ger_amh_slo_ses_jav_urd_lat_sod_ewe_heb_tig_akn_ita_nor_xho_moo_alb_arw_pol_tag_anl_scr_mnd_ctl_yor_cnt_prs_mol_por_ben_sun_jpn_mao_mlt_pan_tur_afr_sid_rom_bem_ind_gam_rus_tha_swe_bsq_qcu_swa_cze_wly_hau_krd_bat_fre_fin_owc_zul	-0.0133900482820038	-0.0307337566842178	0.975547730482228
290	hin_chh_qcu_knd_svk_moo_rom_jav_lat_jpn_rus_fre_kor_vie_ewe_dyu_aeg_mol_bul_wly_tig_tag_est_xho_mnd_fbf_guj_bem_zul_lda_bos_bam_pol_swa_sod_amh_tsw_tha_bat_ind_cnt_cic_ses_tsn_ben_slo_mcd_amr_akn_pan_hau_ger_ctl_anl_mao_sun_aze_swt_glc_krd_urd_sid_por_nor_azi_lit_tml_geo_igb_gam_mlt_owc_cze_prs_heb_alb_eng_yor_ukr_dut_afr_ven_tur_swe_dgb_uzb_scr_hun_grk_spa_ita_arw_fin_mly_bsq	0.0807511146316887	0.187464042781376	0.851705205965169
291	mcd_xho_svk_geo_wly_ctl_krd_ven_sid_guj_amh_afr_anl_pol_owc_ses_rus_vie_nor_ben_alb_arw_ger_tsn_bul_swt_mnd_swe_cze_amr_por_tml_cnt_zul_dyu_slo_est_swa_moo_bem_gam_lda_ind_grk_pan_bsq_akn_aze_tag_tsw_scr_azi_glc_mlt_chh_sun_ewe_yor_tha_rom_mol_fbf_ita_spa_hun_fre_tig_sod_knd_jav_aeg_jpn_cic_dgb_bos_prs_kor_mly_hin_urd_lit_mao_ukr_eng_uzb_tur_bat_fin_lat_igb_hau_qcu_bam_dut_heb	-0.285186830961999	-0.73392103735404	0.464843138911914
292	guj_fin_grk_hin_fbf_anl_gam_sid_heb_ger_swt_hau_slo_akn_sun_cnt_bam_chh_ind_aeg_jpn_rom_nor_mlt_tur_bos_hun_kor_rus_ewe_sod_ita_owc_aze_geo_vie_cic_tsn_ukr_arw_azi_pol_jav_alb_svk_yor_est_urd_tig_tsw_por_bul_mnd_dgb_zul_amr_ben_cze_fre_swe_tml_bem_ses_afr_mcd_bat_mol_tag_uzb_swa_knd_moo_tha_igb_bsq_glc_ctl_lit_lat_qcu_wly_scr_pan_krd_eng_lda_mao_xho_prs_dut_dyu_amh_spa_ven_mly	0.451126807744903	1.01433369496862	0.313055236433476
293	arw_bam_vie_azi_afr_dut_rom_dgb_hun_bem_bat_cic_ger_grk_akn_uzb_amr_aeg_rus_wly_sod_bos_pan_gam_tig_ven_urd_dyu_est_fre_igb_jpn_xho_heb_ben_owc_lit_tsw_ind_mly_eng_zul_swt_qcu_ses_moo_bsq_lat_svk_hau_hin_knd_mnd_mol_pol_glc_aze_mlt_ewe_kor_tha_scr_jav_geo_amh_ukr_mao_fin_alb_sid_swe_mcd_lda_prs_tml_tur_spa_ita_slo_ctl_por_bul_fbf_nor_cnt_anl_chh_cze_krd_swa_yor_guj_tsn_tag_sun	-0.659539427917699	-1.5037469000419	0.13603500334526
294	est_pan_pol_xho_ita_scr_urd_fbf_fin_bam_bat_dgb_arw_tsn_tml_tig_owc_swt_rus_ewe_fre_jpn_ses_spa_mcd_bem_qcu_aze_chh_sun_eng_mnd_por_wly_lda_bul_swe_tha_amr_sod_tag_ukr_prs_grk_akn_mol_hau_sid_swa_geo_vie_zul_uzb_lit_krd_ven_rom_aeg_ger_dyu_nor_cze_dut_mao_slo_tsw_heb_ind_bsq_cic_yor_tur_hun_ctl_azi_svk_mlt_guj_jav_amh_knd_lat_anl_mly_cnt_afr_glc_moo_gam_bos_kor_alb_ben_hin_igb	-0.282056271519379	-0.720466165702947	0.473045047718652
295	pol_aze_tsn_zul_ben_vie_pan_por_sun_jav_swa_jpn_owc_glc_fre_tha_tag_dyu_ven_mcd_tsw_nor_tur_svk_tig_anl_grk_swe_rus_qcu_ger_amr_fbf_ctl_kor_alb_dgb_arw_wly_spa_yor_ukr_bem_prs_igb_lat_rom_chh_cnt_geo_heb_aeg_eng_hau_akn_mao_lit_ita_mly_xho_bul_mol_est_cze_bam_sid_tml_bos_guj_hun_afr_urd_ses_bat_swt_slo_mlt_ind_azi_lda_amh_mnd_dut_uzb_sod_moo_bsq_cic_scr_ewe_hin_gam_krd_knd_fin	0.0979534808293579	0.250354833141789	0.802865191703624
296	aeg_guj_pol_knd_jav_ita_jpn_kor_sun_igb_por_mnd_swa_bat_bul_mcd_sid_fre_vie_tsw_anl_lda_xho_akn_nor_wly_hau_ses_aze_rus_bam_ind_amr_prs_arw_mol_owc_gam_slo_ewe_swt_dut_moo_azi_afr_ukr_bos_bsq_cic_mly_amh_yor_tha_geo_tsn_mao_krd_swe_tur_dgb_ger_hun_spa_fin_ven_qcu_zul_lit_grk_hin_ben_uzb_cnt_tag_sod_scr_tig_est_mlt_ctl_dyu_pan_urd_cze_lat_heb_bem_svk_rom_fbf_eng_glc_chh_tml_alb	NA	NA	NA
297	fre_tsn_uzb_dyu_amh_afr_dgb_tag_swe_ger_ctl_mao_pol_mlt_rom_vie_dut_urd_jav_tml_aeg_rus_knd_glc_cze_ses_swt_yor_lat_lda_swa_lit_tsw_mol_bat_heb_azi_gam_ind_amr_sid_tur_bem_ven_tig_grk_cic_akn_krd_prs_sun_jpn_chh_pan_mcd_eng_wly_hau_ita_guj_slo_sod_mnd_arw_scr_ewe_tha_anl_xho_hin_zul_hun_est_por_bsq_nor_igb_ukr_cnt_fbf_bul_bos_alb_bam_aze_ben_moo_owc_spa_geo_fin_kor_qcu_mly_svk	-0.0743777565536364	-0.167019653034575	0.867717206172174
298	tag_mcd_cze_bat_hin_wly_rom_mao_slo_moo_scr_mlt_owc_ind_afr_lda_anl_ewe_alb_cic_aeg_vie_bsq_urd_ita_geo_tsn_sid_por_dgb_dyu_bul_swe_glc_aze_sod_tig_fre_pol_akn_ben_svk_knd_mnd_ses_ctl_lat_mol_swa_grk_spa_amh_guj_igb_lit_cnt_fbf_ger_chh_heb_kor_amr_uzb_jpn_rus_prs_zul_nor_sun_ven_qcu_jav_xho_azi_krd_tml_hun_eng_bem_tur_swt_yor_pan_est_arw_mly_tha_fin_gam_bos_bam_dut_tsw_hau_ukr	0.0768023328548718	0.196180383315528	0.844897025444646
299	pol_bos_jav_ind_wly_aze_fbf_alb_lda_mly_por_est_ven_sid_amr_lit_swa_tha_jpn_cic_cnt_swt_pan_krd_tsn_yor_tag_hun_nor_slo_heb_ses_uzb_rus_mlt_bem_bam_geo_arw_sun_hin_tsw_fin_glc_dut_scr_sod_tur_prs_bsq_moo_mol_igb_amh_chh_vie_ita_anl_eng_urd_knd_zul_dyu_cze_swe_akn_bat_azi_ben_mao_spa_dgb_ewe_aeg_lat_rom_owc_tig_svk_grk_hau_qcu_afr_ctl_ger_tml_gam_fre_guj_xho_bul_ukr_kor_mcd_mnd	0.173678837659131	0.398918780476165	0.690867559227159
300	prs_cze_azi_por_sid_lit_slo_mly_krd_rus_tsw_jav_pol_bem_ses_hin_hun_svk_fbf_est_amr_mcd_pan_qcu_spa_anl_dyu_cic_tur_fin_afr_dgb_tml_uzb_ita_ger_moo_ind_bos_swt_knd_alb_owc_cnt_ewe_sun_chh_ben_xho_mnd_lat_akn_fre_gam_guj_vie_mol_swa_amh_bsq_scr_bam_rom_yor_eng_dut_zul_arw_tha_kor_tsn_igb_ukr_mlt_heb_sod_grk_aze_swe_mao_ctl_ven_geo_urd_nor_wly_jpn_lda_bul_aeg_glc_tag_bat_tig_hau	-0.33723577541331	-0.834379883811306	0.40620510001089
301	eng_ita_tml_hin_qcu_ind_lat_ben_hun_hau_cic_heb_pan_arw_guj_svk_yor_sid_mly_knd_nor_alb_fbf_tig_wly_vie_bam_dyu_est_akn_ven_tag_sod_aze_mao_cze_sun_slo_xho_rus_dgb_kor_azi_fin_spa_mlt_krd_jpn_ewe_amh_geo_tha_aeg_mnd_prs_dut_anl_afr_fre_glc_lit_swe_bos_cnt_urd_bem_igb_gam_ukr_owc_tur_scr_lda_amr_tsw_swa_bat_rom_bul_mol_jav_pol_bsq_ctl_por_grk_tsn_uzb_zul_ger_moo_ses_swt_mcd_chh	0.411399975915025	1.0945446064816	0.276542920014456
302	ger_sid_cic_fbf_tig_chh_pol_slo_ben_owc_zul_uzb_grk_bem_ven_nor_aze_tag_qcu_jpn_pan_bsq_mlt_bam_vie_dyu_dgb_akn_swt_ewe_swe_jav_bos_est_guj_anl_fre_ctl_sun_igb_mnd_ses_prs_arw_rus_aeg_kor_dut_alb_tur_moo_sod_fin_krd_mcd_swa_mly_mao_cze_por_wly_lat_heb_knd_mol_ita_spa_xho_amh_scr_hun_eng_urd_lit_hau_azi_geo_tsn_bul_ukr_gam_glc_lda_bat_tsw_tha_hin_afr_cnt_svk_yor_ind_amr_rom_tml	0.276034615816868	0.616001629403725	0.539398224534904
303	aze_guj_xho_scr_hau_swa_cic_lit_ita_ger_ses_afr_moo_svk_yor_ind_eng_owc_pol_rom_wly_tml_azi_bul_alb_est_lat_amr_heb_qcu_amh_ukr_dyu_bos_pan_mnd_bsq_tur_fin_lda_grk_igb_ctl_gam_sun_vie_spa_mly_geo_arw_fbf_krd_akn_nor_jpn_bat_hin_swe_mlt_urd_slo_ben_kor_ven_tig_fre_aeg_prs_anl_bam_knd_hun_cnt_glc_ewe_jav_zul_sod_mol_por_dgb_mao_uzb_tsw_dut_tag_tsn_sid_chh_swt_mcd_rus_cze_bem_tha	-0.440410462631006	-1.15887226824152	0.249475283561557
304	bul_dgb_por_cnt_tml_scr_aeg_swt_sun_bsq_pol_cze_geo_mnd_aze_dyu_jpn_zul_nor_prs_guj_owc_swa_urd_tag_cic_spa_ses_ita_hau_rom_qcu_eng_xho_uzb_est_wly_knd_pan_dut_fin_glc_yor_fbf_heb_arw_mly_igb_moo_lit_bos_sid_ind_krd_sod_bam_ven_fre_kor_azi_anl_tsw_afr_tha_ctl_ukr_bem_mlt_grk_tur_hin_vie_akn_gam_tig_amr_amh_ger_chh_lat_hun_ben_tsn_rus_jav_ewe_svk_swe_mcd_mol_bat_slo_alb_mao_lda	-0.13212362307824	-0.316887508520784	0.752039217686222
305	slo_tha_sod_cic_dyu_amr_jav_tur_ukr_fin_geo_moo_mly_knd_anl_aeg_zul_afr_ven_bsq_svk_spa_tsn_ses_tag_akn_igb_alb_mcd_bat_ger_mnd_lda_heb_nor_rus_swe_bos_ita_azi_swa_kor_prs_mol_pan_arw_ewe_cnt_xho_ind_aze_guj_tig_cze_hin_ctl_fre_ben_eng_amh_hun_chh_wly_owc_mao_tml_bem_hau_rom_tsw_urd_dgb_krd_glc_qcu_por_sid_grk_est_lat_vie_lit_fbf_sun_pol_uzb_yor_dut_jpn_bul_scr_bam_swt_mlt_gam	0.398344138662772	1.02631934463517	0.307403155594268
306	aze_mao_ewe_grk_tur_uzb_hau_swe_tsw_gam_wly_rus_mol_tha_eng_akn_fre_krd_nor_swa_dgb_geo_swt_zul_bam_bos_mly_mnd_guj_bul_anl_hun_ses_cnt_sod_yor_ukr_moo_mlt_urd_lit_chh_glc_sid_hin_qcu_pol_ind_xho_bem_azi_arw_sun_igb_jpn_amr_fin_mcd_ben_slo_svk_rom_ven_alb_knd_cze_prs_owc_fbf_scr_amh_bat_heb_ctl_kor_ita_lat_jav_afr_tml_tsn_tig_aeg_bsq_pan_lda_tag_cic_vie_spa_est_dyu_por_dut_ger	0.292079842978112	0.757970707173223	0.450384962186227
307	ben_geo_svk_lit_mao_fin_yor_bsq_xho_bul_tml_tsw_mly_akn_mlt_tag_afr_ita_tha_knd_hun_azi_rom_ind_alb_amr_dgb_urd_amh_ukr_pan_jpn_tsn_tur_nor_moo_fre_spa_jav_bat_aeg_grk_dut_mol_krd_mcd_dyu_arw_hin_owc_aze_cnt_heb_bem_fbf_ewe_hau_sid_zul_sun_ses_swa_tig_chh_uzb_bos_ctl_scr_sod_guj_vie_glc_gam_swe_wly_slo_lda_prs_pol_anl_mnd_cic_ven_bam_por_rus_lat_est_cze_kor_ger_qcu_eng_swt_igb	-0.503830242348552	-1.14096450503119	0.256814267271649
308	mol_sun_ind_glc_chh_bam_hun_tur_mao_tsw_heb_ben_sid_qcu_kor_cic_rom_amr_grk_mly_tha_dgb_tsn_lat_ctl_akn_ewe_azi_geo_rus_swt_bat_hau_dut_urd_owc_anl_prs_hin_ger_pan_mcd_cze_jav_fin_ita_aze_tag_wly_lda_amh_dyu_cnt_nor_swa_ukr_mnd_tig_est_moo_knd_uzb_scr_krd_bem_aeg_alb_guj_fbf_vie_lit_xho_sod_bsq_jpn_slo_pol_tml_bos_zul_igb_svk_por_bul_yor_fre_swe_afr_ses_mlt_ven_gam_arw_spa_eng	0.502249529394447	1.21261273819997	0.228349289675269
309	lat_bat_swt_fbf_bos_heb_ewe_bam_scr_knd_urd_tur_sod_kor_wly_pan_azi_tsw_ita_uzb_aeg_sun_prs_anl_cic_svk_ses_tag_swe_ger_mly_ind_por_cze_jav_lda_vie_bsq_tml_dut_qcu_eng_mnd_xho_igb_gam_ctl_ukr_sid_mao_mcd_tsn_mlt_nor_swa_bul_lit_tig_hin_dgb_alb_cnt_fin_hun_est_guj_rom_ben_akn_afr_bem_geo_tha_krd_owc_jpn_ven_pol_slo_grk_amh_arw_spa_rus_moo_amr_fre_zul_yor_mol_glc_chh_hau_aze_dyu	0.0918001941096367	0.235163589989296	0.814598798900966
310	svk_yor_guj_hau_ind_tag_jpn_ewe_cic_gam_chh_anl_moo_igb_dyu_pan_azi_nor_tig_ctl_bos_mly_bul_krd_arw_vie_lda_rus_aze_cnt_heb_dgb_jav_tsw_hun_ita_mlt_est_grk_akn_fre_ven_urd_fin_tml_rom_bsq_sid_mnd_kor_tha_alb_lat_cze_fbf_sun_aeg_swe_pol_knd_swt_ses_mao_amh_hin_owc_bem_lit_qcu_spa_glc_eng_por_bat_prs_mcd_bam_scr_tur_xho_swa_tsn_wly_dut_geo_uzb_ben_sod_mol_ukr_slo_ger_afr_zul_amr	0.0428936531659947	0.0941360436357022	0.925203607433075
311	ben_tsw_cic_bam_kor_scr_sod_tha_ukr_amh_tur_rom_ita_tig_hau_svk_eng_ind_grk_cze_est_bos_knd_mol_chh_akn_lda_swa_lat_dut_ewe_jav_mao_gam_zul_fbf_glc_amr_urd_dgb_nor_mly_sun_tsn_bem_pan_cnt_uzb_mnd_mcd_ses_bul_anl_afr_spa_bat_slo_bsq_yor_guj_sid_jpn_azi_wly_xho_pol_tag_igb_rus_mlt_krd_prs_moo_fin_tml_owc_qcu_lit_alb_aeg_ven_swe_ctl_heb_vie_fre_dyu_swt_arw_aze_geo_por_hin_hun_ger	0.16099513954435	0.425546256326521	0.6714216551353
312	ind_tsn_bos_swt_ctl_pol_uzb_lda_zul_nor_aeg_dut_jpn_amh_ita_yor_bsq_ben_moo_xho_swe_wly_ger_mao_rus_sid_afr_tig_azi_mcd_amr_cic_gam_ewe_lat_bul_hau_spa_hin_chh_arw_anl_glc_rom_bam_fbf_ven_owc_scr_prs_dgb_por_eng_sod_vie_mol_pan_krd_cnt_alb_akn_grk_tsw_est_jav_swa_svk_bat_knd_ukr_kor_bem_fin_cze_lit_geo_urd_fre_igb_tha_mly_tur_aze_tml_slo_mnd_mlt_dyu_ses_tag_qcu_heb_hun_sun_guj	0.376610925389029	0.875369495167014	0.383628123357835
313	lda_urd_swa_bsq_fre_jpn_moo_akn_eng_anl_geo_ewe_bos_alb_scr_rom_mly_ind_mol_nor_tur_tha_svk_est_azi_lit_por_yor_rus_mlt_dut_slo_arw_heb_pan_dgb_prs_glc_ven_fbf_cnt_sid_afr_igb_bat_mcd_jav_tig_hin_tsw_ben_amr_cze_qcu_tag_chh_mao_ctl_guj_tsn_ita_fin_hau_swe_aze_ses_amh_sod_ukr_lat_sun_gam_cic_hun_mnd_krd_spa_bam_aeg_dyu_knd_kor_bul_grk_pol_zul_vie_ger_bem_wly_uzb_swt_owc_tml_xho	-0.348585499377599	-0.809193785231675	0.420469118236051
314	swt_rus_chh_dyu_dgb_rom_mnd_kor_tml_fin_owc_igb_heb_hin_tur_scr_mlt_ewe_hau_geo_pol_knd_urd_sun_mly_dut_bam_cnt_jav_qcu_sid_por_tha_jpn_tag_moo_slo_mol_amh_fbf_bsq_bul_aze_hun_grk_aeg_afr_amr_wly_vie_ses_arw_guj_ctl_xho_anl_ven_spa_est_mao_pan_gam_tsw_nor_cic_tig_cze_svk_ind_swe_bem_prs_sod_bos_eng_krd_fre_mcd_akn_uzb_bat_lat_yor_zul_ger_swa_ita_lda_lit_tsn_alb_azi_ben_ukr_glc	0.512381556485376	1.3603478286715	0.177008049798422
315	nor_bul_guj_grk_ses_akn_qcu_swa_dut_bat_ind_heb_por_pol_geo_sun_fbf_moo_tig_yor_bem_ven_tha_hun_rom_jpn_mol_ben_amh_eng_sid_amr_mnd_aze_azi_lit_owc_kor_tsw_igb_swe_dgb_krd_mao_chh_swt_vie_cic_zul_jav_rus_lda_slo_glc_anl_ctl_uzb_tml_cnt_knd_ewe_hin_fre_prs_mcd_lat_xho_pan_hau_mlt_tur_bos_afr_urd_svk_gam_ger_cze_spa_fin_dyu_arw_tsn_tag_scr_ukr_wly_bam_sod_mly_bsq_alb_aeg_ita_est	0.245403681856737	0.633192401316307	0.528162031874892
316	rus_mlt_mol_gam_ctl_yor_cic_anl_dgb_igb_prs_grk_cze_krd_ewe_mnd_wly_bat_mao_fre_guj_swt_bam_ita_ind_zul_jav_ben_svk_mcd_glc_rom_owc_lda_tsn_hin_kor_ses_tag_swa_geo_moo_ger_hun_bsq_arw_chh_ven_akn_est_xho_sod_tml_bos_dut_por_lat_urd_aeg_scr_ukr_aze_knd_sid_qcu_uzb_vie_fbf_tur_nor_amr_heb_bem_bul_swe_afr_cnt_jpn_amh_azi_hau_tsw_sun_mly_pan_fin_spa_alb_eng_lit_tha_pol_dyu_slo_tig	0.35729841129649	0.929455965152803	0.355059099285103
317	ses_ukr_mol_hun_swt_wly_tag_ger_fin_yor_gam_arw_amh_mcd_dut_jpn_uzb_est_bam_guj_fre_cze_pol_nor_bos_mao_sun_hau_rom_cnt_swe_kor_tur_mlt_akn_aze_ind_tsn_tig_knd_heb_moo_rus_cic_anl_ven_mly_azi_urd_ita_geo_grk_scr_sod_chh_por_fbf_aeg_swa_glc_zul_lat_igb_mnd_dgb_amr_lit_pan_alb_spa_dyu_ewe_bsq_prs_slo_xho_eng_tml_bem_bat_hin_tha_sid_vie_qcu_svk_ctl_krd_tsw_ben_jav_afr_owc_bul_lda	-0.550674144030815	-1.29122232968904	0.199826866052547
318	chh_eng_urd_vie_bem_aeg_aze_zul_bul_grk_bos_hun_svk_azi_tha_wly_akn_ses_qcu_fin_mlt_nor_por_krd_dut_cze_sod_arw_rus_tag_jav_swt_dgb_moo_cic_hau_rom_lda_anl_pan_lat_mcd_heb_guj_ctl_dyu_bat_fre_ben_tml_bam_ita_jpn_yor_sid_tsw_ind_pol_tig_tur_uzb_xho_cnt_knd_kor_geo_owc_bsq_ewe_mol_swa_tsn_mao_alb_gam_est_sun_amh_ukr_prs_scr_amr_hin_spa_afr_lit_fbf_igb_mnd_slo_mly_ger_ven_swe_glc	-0.53659200621978	-1.25553708148475	0.212429277293557
319	fre_svk_mly_ven_anl_geo_ben_guj_sun_mcd_jpn_rom_tha_ukr_lit_afr_eng_alb_moo_slo_cze_aeg_swt_cnt_sid_rus_amh_gam_tsn_ind_bsq_ger_zul_pan_xho_ewe_pol_grk_azi_tur_tml_hun_bam_dgb_ita_lat_uzb_tag_mlt_swa_arw_chh_ctl_kor_est_lda_qcu_dut_bos_hau_dyu_mao_nor_aze_mol_fin_akn_fbf_mnd_bul_glc_por_prs_amr_yor_scr_urd_igb_knd_ses_heb_owc_wly_vie_jav_tig_krd_bem_spa_swe_cic_sod_tsw_hin_bat	-0.674653481314643	-1.59197998841201	0.11478269527104
320	lit_igb_knd_fre_ses_nor_swt_jav_dyu_mlt_swa_afr_wly_cze_moo_vie_spa_por_amr_svk_mao_yor_dut_bam_guj_sod_tsn_cic_lat_kor_glc_grk_hun_ind_mly_ita_lda_pol_mcd_ewe_bul_azi_mol_aeg_tml_rus_tur_prs_dgb_anl_rom_ger_tig_geo_krd_bos_ven_alb_qcu_zul_bem_ctl_urd_tha_jpn_ukr_swe_gam_tag_eng_est_amh_cnt_bsq_hau_fin_uzb_ben_fbf_aze_sid_pan_bat_akn_mnd_xho_arw_owc_sun_tsw_slo_chh_hin_scr_heb	0.0781499262996271	0.180176505832766	0.857406028562877
321	mly_tml_nor_mol_amr_guj_alb_ses_lda_tha_bsq_hau_swt_hin_arw_rus_chh_prs_knd_afr_ewe_wly_ben_svk_eng_bat_qcu_amh_sid_fin_owc_mcd_dyu_akn_ukr_aze_heb_ita_cnt_yor_slo_tsn_pol_mao_krd_scr_bos_spa_tag_xho_sun_por_tur_mlt_kor_mnd_gam_zul_bem_fre_swa_azi_est_moo_aeg_ctl_dgb_jpn_dut_tsw_ven_igb_lit_ger_glc_ind_pan_jav_rom_bam_cze_anl_urd_bul_grk_geo_uzb_sod_lat_swe_hun_fbf_tig_cic_vie	0.388826428317298	1.00170883766758	0.319083488605533
322	sod_urd_mlt_sun_tml_scr_fin_sid_hun_knd_tig_azi_hin_alb_jpn_qcu_rom_swt_mol_dyu_anl_spa_dgb_tha_akn_cze_gam_afr_fre_ben_heb_uzb_pan_ukr_glc_dut_jav_rus_bat_amh_vie_mcd_por_igb_mao_ger_bem_bul_pol_swe_ita_bsq_cic_amr_kor_tag_krd_slo_ctl_lda_eng_cnt_lit_geo_guj_tsw_ind_moo_mnd_ses_wly_zul_mly_tur_aze_arw_hau_ven_lat_fbf_swa_bos_est_nor_bam_yor_xho_ewe_tsn_aeg_owc_chh_prs_svk_grk	-0.512446049079982	-1.34629859379079	0.181478561812688
323	bat_svk_dgb_dut_guj_hau_ind_jav_grk_krd_azi_tsw_ben_fin_bul_chh_pol_rus_lit_heb_bsq_scr_sod_yor_fbf_amr_fre_mao_ewe_bem_est_urd_nor_qcu_ven_tig_swa_jpn_aeg_tur_aze_anl_knd_pan_sun_tag_spa_uzb_alb_glc_wly_cze_ger_ukr_hun_amh_zul_tha_gam_vie_owc_por_afr_mol_cic_mnd_rom_akn_bos_lat_igb_kor_sid_geo_moo_mlt_hin_dyu_slo_swt_ctl_lda_tml_swe_tsn_cnt_arw_mly_prs_ses_eng_bam_xho_mcd_ita	-0.703692553885413	-1.64309537425981	0.103740124348494
324	tag_swt_scr_tml_pol_tig_cnt_fbf_sid_hun_cze_ind_azi_ger_est_sun_bem_dgb_afr_mly_dyu_qcu_kor_mao_tha_ven_anl_cic_por_mcd_krd_lit_bsq_swa_svk_ewe_geo_rus_grk_rom_jav_chh_bat_bam_hin_uzb_lda_aze_swe_vie_ukr_mol_glc_xho_urd_igb_knd_aeg_mlt_gam_nor_tsw_dut_akn_ctl_tur_mnd_bos_hau_ses_fin_alb_sod_spa_prs_yor_bul_jpn_lat_arw_guj_amr_moo_ben_wly_fre_owc_ita_zul_amh_pan_slo_heb_eng_tsn	0.147151309007364	0.379727381919108	0.705013544612735
325	lat_tha_owc_tml_dyu_alb_nor_prs_pol_tig_ewe_hin_amr_mao_knd_svk_mlt_cze_heb_ita_scr_jpn_ger_bul_ven_bam_yor_aeg_bos_anl_pan_aze_azi_tur_slo_mnd_hun_hau_igb_gam_swt_ukr_arw_por_tsn_krd_est_swa_swe_sod_rus_ctl_geo_lda_cnt_sid_mcd_glc_grk_bem_amh_tag_urd_vie_qcu_kor_eng_guj_zul_lit_wly_mol_afr_akn_bsq_fbf_chh_fre_cic_sun_xho_dgb_uzb_bat_ses_ben_ind_spa_jav_mly_tsw_moo_fin_rom_dut	-0.121518213671732	-0.29077804773235	0.771868543717634
326	chh_tsn_mnd_eng_zul_bat_hin_aeg_lat_azi_fin_scr_est_geo_sid_sun_guj_tag_dut_nor_ind_por_swe_glc_wly_ctl_lit_xho_heb_knd_cic_fbf_prs_swt_arw_tml_cze_ukr_yor_mlt_mcd_pol_ven_dyu_urd_rus_akn_uzb_tig_hun_igb_bem_gam_tur_owc_amr_bul_bsq_mly_aze_ita_ewe_kor_anl_bam_fre_slo_afr_jav_bos_lda_mao_jpn_dgb_svk_vie_amh_ben_pan_spa_tha_ses_hau_cnt_krd_tsw_mol_sod_qcu_moo_swa_grk_rom_alb_ger	0.050403996539184	0.119199094190984	0.905374731545345
327	fre_prs_mao_vie_cic_bat_scr_lit_arw_rus_owc_slo_tml_ven_dgb_ind_lda_ger_ben_bsq_yor_urd_jpn_igb_mly_swa_mol_ewe_tsw_cnt_moo_grk_alb_pol_swe_glc_aze_tag_lat_uzb_dyu_gam_svk_xho_geo_bem_por_krd_pan_tsn_wly_fbf_hau_bul_anl_hun_guj_bam_kor_tha_knd_sun_amr_mlt_jav_ita_tur_azi_swt_mcd_bos_sid_ses_ukr_eng_sod_tig_hin_dut_amh_nor_est_zul_akn_fin_afr_mnd_qcu_spa_rom_chh_aeg_ctl_heb_cze	0.0527850554284205	0.134560211530678	0.893250389693646
328	sod_mol_vie_ita_est_aeg_afr_scr_jav_krd_cze_eng_mlt_fin_alb_cnt_heb_swa_svk_ven_rom_sun_por_prs_wly_yor_tur_ukr_ger_owc_bos_xho_bat_mly_bem_qcu_hun_chh_glc_urd_pan_lda_hin_amr_moo_knd_mcd_bsq_dut_guj_amh_anl_uzb_dyu_jpn_ctl_dgb_pol_swe_tsw_bul_kor_tig_swt_ind_aze_slo_ben_spa_arw_zul_tag_geo_bam_sid_lit_ses_fre_fbf_mao_tsn_rus_cic_nor_akn_tml_ewe_grk_hau_lat_mnd_azi_gam_tha_igb	0.346377408062801	0.803293532374282	0.423853424009654
329	por_knd_azi_dgb_xho_tha_kor_ses_fre_amr_sid_hun_swa_chh_dyu_ctl_tml_tur_ger_akn_uzb_hin_spa_anl_fbf_ukr_tsn_mao_bsq_ven_bat_guj_mlt_cic_ewe_rus_mnd_amh_est_hau_cze_grk_vie_pol_jav_bam_swt_krd_arw_geo_sun_alb_scr_mol_qcu_tsw_glc_tag_lda_heb_slo_afr_rom_eng_lit_nor_cnt_owc_bem_dut_zul_svk_fin_ben_lat_wly_moo_jpn_gam_urd_igb_pan_sod_aeg_ind_aze_mcd_prs_swe_tig_bos_mly_bul_ita_yor	-0.163558349748791	-0.369074274194246	0.712911309626354
330	mol_slo_nor_jpn_lat_krd_hau_bos_sid_cnt_ven_ger_guj_amh_bsq_tig_owc_bem_chh_cic_arw_anl_jav_fin_ben_heb_por_swe_prs_zul_yor_mao_tml_pol_mly_spa_bat_glc_tag_tsn_ita_vie_tur_dyu_swt_tsw_tha_scr_gam_kor_moo_est_sun_rom_eng_hin_ewe_ukr_bam_hun_dgb_wly_knd_urd_ctl_dut_lda_amr_lit_pan_cze_akn_swa_afr_mlt_aze_svk_grk_igb_qcu_rus_fre_sod_bul_geo_azi_ind_uzb_mcd_fbf_aeg_mnd_alb_ses_xho	0.4633774473533	1.20026735644756	0.233084036455316
331	por_alb_bsq_zul_jav_cic_eng_tig_fre_mcd_sid_grk_arw_dgb_xho_svk_ukr_hun_aeg_hin_mao_gam_igb_anl_bam_knd_mly_prs_mnd_ita_amh_amr_jpn_lda_tur_ctl_yor_ind_ses_ben_tml_fbf_glc_dyu_owc_bul_bat_aze_ger_spa_nor_lit_ewe_ven_tsn_tha_vie_rom_lat_pol_swt_est_mol_moo_afr_chh_pan_slo_bos_hau_krd_rus_geo_bem_mlt_sod_dut_urd_tag_swe_kor_heb_azi_guj_swa_qcu_cze_wly_uzb_cnt_akn_sun_fin_tsw_scr	-0.0720726671906339	-0.185610563171071	0.853154393763858
332	chh_est_rus_bam_slo_wly_urd_arw_azi_ewe_ita_ind_tsn_mnd_ger_mol_owc_grk_fre_tur_swt_ven_lat_rom_vie_fin_scr_zul_hin_pol_svk_bul_akn_amr_dut_alb_guj_lit_glc_ses_krd_sun_tig_gam_heb_bem_aze_dgb_cnt_jpn_amh_hau_mcd_mlt_knd_sid_tha_ctl_lda_fbf_yor_tag_bat_jav_uzb_cic_dyu_bos_mao_nor_afr_tsw_swa_ukr_prs_sod_eng_igb_moo_pan_bsq_anl_aeg_kor_swe_qcu_por_hun_tml_cze_xho_mly_spa_geo_ben	-0.128095171850421	-0.346789252969079	0.729533113986566
333	ben_ind_bos_ger_guj_hin_mcd_svk_alb_fre_xho_sid_moo_ctl_owc_rus_lat_zul_cic_scr_ukr_qcu_cze_por_hun_bat_vie_amh_tha_arw_ses_chh_rom_grk_swa_glc_urd_slo_jpn_afr_tml_hau_kor_amr_dut_tig_geo_krd_spa_bem_aze_igb_sod_bsq_prs_mao_mly_aeg_dgb_lit_fin_est_swe_wly_ewe_akn_jav_gam_mnd_tag_bam_fbf_pan_nor_tsn_heb_eng_tur_ven_cnt_swt_knd_ita_lda_mol_pol_dyu_anl_sun_yor_azi_bul_uzb_tsw_mlt	0.596836353351356	1.57270618521139	0.119182931119928
334	pol_glc_zul_bem_sun_bul_bos_amh_xho_mly_mcd_ctl_mnd_mlt_tha_dgb_tsn_cze_spa_tsw_prs_dut_swt_lda_mao_bam_swe_tag_arw_hun_aeg_scr_heb_bat_mol_ben_bsq_rom_ewe_tig_akn_jpn_guj_vie_rus_hau_sid_grk_knd_aze_cnt_fre_pan_kor_igb_eng_fbf_fin_urd_nor_sod_azi_owc_afr_qcu_chh_slo_lit_cic_svk_ses_ind_alb_krd_moo_uzb_swa_ven_ita_yor_tml_geo_amr_tur_wly_est_por_dyu_anl_gam_ger_hin_ukr_jav_lat	-0.717426006442388	-1.71004797778773	0.0905914025153564
335	moo_est_fbf_tig_spa_ben_chh_eng_ind_alb_mao_mcd_lat_heb_swa_ger_anl_ven_guj_urd_amr_lit_wly_fre_xho_jav_dut_krd_tur_aze_dgb_nor_yor_knd_igb_jpn_rus_bem_qcu_owc_ukr_sun_mol_bam_azi_cze_hin_bos_aeg_tsn_uzb_mly_slo_akn_arw_svk_sod_tml_cnt_sid_amh_fin_afr_ses_hun_dyu_bsq_geo_tag_pan_bat_zul_ita_mnd_prs_pol_bul_swt_lda_hau_kor_ctl_cic_rom_glc_gam_mlt_ewe_grk_vie_tsw_tha_swe_scr_por	0.459500078660425	1.04873368973929	0.297018492017846
336	moo_ctl_rus_fin_slo_hin_tsn_dut_lda_dgb_aeg_lit_knd_azi_vie_scr_tag_jpn_krd_bam_ind_heb_zul_geo_uzb_jav_akn_nor_guj_tha_qcu_owc_mnd_yor_pol_bsq_ben_cic_wly_tml_tig_glc_amh_ita_xho_chh_mol_ewe_spa_ger_lat_cnt_hun_grk_ukr_sun_amr_bul_alb_arw_por_tsw_svk_urd_bat_hau_dyu_mcd_bos_gam_mlt_mly_ven_swe_rom_anl_est_pan_sid_igb_afr_bem_swa_aze_fbf_swt_fre_cze_sod_ses_kor_mao_prs_tur_eng	0.992904923709051	2.24582470222301	0.0270833229321444
337	vie_afr_bul_yor_kor_uzb_grk_akn_zul_mol_heb_anl_fbf_jpn_tml_swt_chh_fin_geo_por_tag_sun_mlt_dgb_ewe_hau_knd_wly_owc_pol_sid_dut_amr_aeg_fre_jav_tig_qcu_lit_ven_bam_ukr_spa_bat_scr_slo_dyu_eng_nor_rom_mnd_hin_moo_krd_igb_glc_lat_bsq_alb_prs_ctl_xho_tsn_tur_est_tsw_hun_guj_sod_gam_swe_mcd_ben_ses_tha_bem_swa_mao_aze_amh_lda_azi_cic_arw_bos_urd_cnt_rus_ita_cze_svk_mly_ger_pan_ind	0.616758114877313	1.46348926261344	0.146705325492179
338	wly_guj_ukr_fin_swe_bul_ewe_cze_dyu_bat_alb_est_ind_slo_hun_pan_svk_tml_jav_tha_bam_kor_tsw_zul_fre_ger_mnd_geo_aze_krd_bsq_lit_owc_moo_gam_hin_igb_azi_knd_xho_rom_urd_fbf_lda_sod_lat_eng_nor_qcu_dut_ven_yor_pol_ctl_dgb_sun_swa_akn_heb_hau_ses_tig_vie_uzb_amh_mol_glc_amr_afr_por_anl_prs_cnt_mcd_mlt_sid_grk_ita_aeg_tag_ben_rus_jpn_swt_bos_bem_mao_arw_scr_cic_tsn_mly_spa_chh_tur	-0.367465837529096	-0.834338829803043	0.406228109316163
339	dut_bat_pan_ind_chh_moo_dgb_lit_bem_jpn_sid_bsq_krd_wly_ukr_amr_knd_ewe_grk_mly_est_arw_ger_cic_sod_zul_swa_mao_akn_mol_bul_ben_urd_anl_spa_rom_tag_prs_cze_swt_igb_qcu_tsn_lda_azi_eng_glc_svk_jav_aze_vie_pol_afr_nor_amh_bam_tha_heb_owc_fin_swe_hun_guj_ita_gam_tur_tig_yor_por_mcd_tsw_dyu_scr_cnt_alb_slo_lat_mlt_xho_fre_aeg_hau_fbf_mnd_ses_sun_geo_tml_ctl_kor_uzb_hin_bos_ven_rus	-0.358265921203966	-0.863147462253404	0.390276912784055
340	bat_ger_jav_amh_urd_sun_jpn_ven_anl_swa_nor_igb_cze_moo_cic_lat_uzb_zul_ben_scr_mcd_hau_pan_krd_tsw_hin_hun_tsn_slo_arw_sod_dyu_akn_lit_mao_azi_ctl_ses_amr_mnd_mlt_heb_vie_spa_tml_afr_chh_prs_glc_mly_dut_tur_grk_swe_fre_rom_por_sid_yor_svk_tag_ind_owc_rus_lda_bem_bsq_bam_bos_geo_qcu_cnt_ewe_tha_guj_fin_xho_aze_pol_ukr_est_knd_tig_aeg_gam_fbf_ita_kor_swt_wly_alb_mol_bul_dgb_eng	0.76543411020497	1.85702005657305	0.0664734538232462
341	ben_afr_igb_slo_urd_bos_mlt_bat_knd_hin_jpn_amh_alb_bsq_grk_tag_tsw_tsn_svk_amr_sid_wly_gam_mnd_akn_por_mcd_eng_ita_tur_ven_glc_vie_dut_qcu_cnt_rus_heb_swa_aeg_yor_sun_fre_spa_mly_mol_ind_cic_anl_guj_owc_zul_mao_uzb_ses_ukr_bem_pan_tig_dyu_est_ctl_tha_hau_bam_lat_dgb_cze_scr_nor_azi_kor_moo_fbf_sod_lda_ewe_swe_jav_swt_rom_hun_arw_xho_geo_aze_pol_krd_fin_bul_chh_tml_lit_prs_ger	0.225057575409315	0.523566447193138	0.6018255266309
342	pol_mnd_wly_dut_eng_uzb_heb_lit_tur_vie_owc_mlt_sun_bul_tag_rom_mol_por_glc_svk_sod_moo_bam_geo_tig_cnt_tsw_guj_kor_cze_pan_swe_igb_fbf_alb_ind_mly_slo_swt_afr_spa_grk_nor_swa_ewe_bat_jav_yor_tsn_lat_ben_arw_bsq_rus_bem_est_ita_ger_amr_gam_anl_mao_tha_sid_prs_cic_scr_dyu_ukr_aze_azi_jpn_bos_krd_knd_ses_hun_ven_akn_xho_mcd_fin_amh_urd_fre_lda_qcu_chh_hin_aeg_hau_tml_zul_ctl_dgb	-0.511586199578347	-1.2278162194391	0.22261454540033
343	bat_knd_hau_mlt_bam_tag_aeg_nor_ses_fbf_igb_kor_krd_rus_prs_por_swe_heb_mcd_lit_tha_cze_guj_slo_lda_dyu_hun_eng_vie_bem_qcu_ind_ukr_mnd_moo_ctl_urd_tsn_xho_svk_cic_yor_alb_zul_tig_gam_anl_dut_aze_sun_mly_ita_ven_uzb_bos_arw_azi_jav_ger_wly_bul_pan_owc_swt_rom_jpn_pol_tml_lat_mao_swa_spa_amh_sod_est_afr_fre_sid_scr_ben_akn_glc_chh_bsq_tsw_amr_tur_hin_cnt_mol_fin_dgb_ewe_geo_grk	-0.56043490343176	-1.46104209628466	0.147374360132439
344	hin_ven_swt_dut_hun_dgb_moo_anl_tig_est_zul_amr_fre_ctl_owc_slo_vie_swe_gam_tag_jav_cic_nor_aze_arw_mlt_krd_sod_geo_knd_ewe_bos_ind_rus_lda_cnt_fbf_mol_svk_ben_bul_hau_afr_sid_bam_tml_spa_scr_bsq_kor_tsw_grk_por_chh_tur_lit_azi_cze_sun_bat_jpn_yor_pan_tsn_rom_xho_mnd_ita_prs_igb_amh_tha_lat_guj_qcu_mly_urd_mao_mcd_uzb_pol_ses_akn_bem_dyu_ger_swa_eng_ukr_wly_glc_aeg_alb_fin_heb	0.825146259681175	2.13867760693912	0.0350820703907027
345	dgb_mol_est_mlt_hin_swt_prs_rom_mly_heb_ctl_scr_azi_afr_tig_aeg_ses_spa_ewe_vie_bem_uzb_hun_pol_tml_svk_fre_ukr_fin_tsw_cic_geo_mcd_aze_owc_knd_tha_amr_ita_xho_swa_sod_chh_lda_hau_eng_zul_cze_bam_arw_ind_mao_ben_grk_kor_yor_pan_dut_urd_bat_cnt_igb_krd_nor_swe_guj_glc_gam_ven_lat_dyu_wly_bsq_amh_jav_tur_fbf_sid_bul_bos_akn_alb_slo_tag_lit_sun_ger_por_moo_qcu_jpn_anl_tsn_rus_mnd	-0.364821762602501	-0.838154547074198	0.404092916093476
346	urd_zul_ctl_spa_dyu_mlt_swe_arw_ben_qcu_mnd_tml_ukr_jav_pan_sod_bat_knd_kor_cnt_tha_nor_jpn_rus_krd_glc_svk_grk_yor_uzb_mol_fbf_guj_swa_lit_chh_tsn_eng_scr_lda_heb_dut_amr_sid_anl_bem_lat_bsq_alb_cic_geo_moo_owc_swt_sun_wly_aze_por_hun_ita_xho_gam_rom_afr_pol_azi_tur_tag_ven_aeg_amh_fin_cze_vie_bos_tig_akn_est_prs_ind_bul_dgb_hau_tsw_fre_ger_igb_ses_ewe_mly_mcd_bam_hin_mao_slo	-0.0934444974092225	-0.21348180481888	0.831418489881026
347	xho_cze_ewe_mcd_ita_wly_jpn_igb_azi_aze_moo_rom_amr_dyu_fre_grk_amh_pol_ukr_cic_dut_lit_bsq_slo_hun_mly_chh_por_tml_tur_swa_anl_lda_swe_zul_afr_est_bat_mao_tsn_sid_fin_pan_vie_ger_svk_urd_fbf_ind_guj_bem_knd_kor_spa_prs_nor_sod_bam_jav_owc_mol_cnt_yor_glc_krd_lat_tha_ben_ses_qcu_sun_bul_gam_hin_eng_rus_alb_hau_geo_uzb_heb_tsw_scr_ven_tag_ctl_aeg_dgb_akn_arw_swt_mlt_mnd_tig_bos	-0.606402565991395	-1.57699659702161	0.118191976314289
348	lat_vie_aze_igb_tml_mnd_tsw_urd_bem_geo_chh_swa_sun_cic_ewe_amh_ctl_ben_bam_yor_tag_mcd_gam_slo_jpn_tsn_krd_hun_sid_mol_mao_bsq_lit_swt_prs_aeg_dgb_ses_pol_sod_pan_afr_wly_tig_cnt_jav_moo_ita_cze_ind_heb_knd_grk_bat_fin_swe_owc_rus_eng_dyu_qcu_amr_hin_arw_zul_fre_scr_bos_mly_tur_mlt_tha_bul_est_xho_por_alb_anl_fbf_ukr_guj_rom_hau_akn_dut_glc_lda_ger_svk_ven_kor_spa_azi_uzb_nor	-0.193560352098851	-0.437578212999796	0.662706603570814
349	chh_eng_pol_aeg_yor_swt_sid_dut_mao_mcd_zul_aze_rus_bat_lda_scr_arw_xho_jpn_alb_ben_amh_ind_akn_azi_tml_hau_pan_rom_fre_bam_bul_dgb_jav_cze_anl_dyu_kor_moo_mol_afr_ger_bem_swa_slo_owc_bsq_mnd_prs_fbf_bos_wly_lat_guj_gam_cnt_ukr_tha_mly_por_est_tur_amr_fin_hin_uzb_qcu_hun_mlt_lit_cic_krd_grk_vie_ewe_ven_knd_urd_ctl_svk_nor_heb_ita_glc_spa_igb_tsw_sun_sod_swe_tsn_geo_ses_tig_tag	-0.712532770522671	-1.85701273387335	0.0664745063978438
350	glc_slo_ukr_ger_ctl_mcd_prs_dut_geo_mnd_hau_spa_yor_arw_kor_bem_hin_dyu_tig_cnt_krd_heb_eng_grk_gam_guj_pan_fbf_azi_akn_svk_knd_sid_jav_sod_afr_sun_bat_fre_amr_alb_tml_jpn_tsw_pol_uzb_nor_cic_vie_chh_tha_ewe_mao_fin_scr_lda_mlt_ven_igb_anl_lat_urd_est_tsn_zul_bos_swa_mol_tur_aeg_bam_por_amh_rus_owc_bul_wly_ses_tag_bsq_moo_aze_xho_ind_qcu_rom_swt_lit_cze_ita_swe_hun_dgb_ben_mly	-0.475007542047669	-1.09403782110308	0.276763949580383
351	svk_cnt_mcd_yor_prs_ukr_mao_gam_xho_tsn_mnd_wly_hin_moo_geo_bem_bos_grk_rus_anl_fin_knd_sun_tur_sod_est_azi_afr_kor_tha_ses_amr_ctl_lda_jav_pol_lat_uzb_scr_swe_mlt_ind_fbf_fre_sid_chh_dut_bsq_spa_tig_ven_mly_igb_hun_eng_dyu_amh_pan_krd_guj_vie_heb_ben_dgb_slo_ger_tag_nor_bam_ita_swa_hau_por_qcu_tsw_urd_cze_mol_ewe_tml_bul_owc_aze_alb_zul_cic_glc_rom_aeg_lit_arw_akn_jpn_bat_swt	-0.523193478896685	-1.41996358058079	0.158961891218067
352	lit_bem_tsw_krd_prs_chh_aze_glc_urd_igb_rus_gam_bat_vie_bsq_cze_ses_guj_est_swa_zul_tur_tag_fin_anl_rom_scr_mcd_arw_amh_tig_aeg_jpn_jav_mlt_moo_afr_slo_knd_hun_wly_kor_cnt_sod_uzb_tsn_hau_yor_eng_akn_ita_bos_fre_bam_bul_tml_sun_ukr_svk_fbf_ben_pan_ind_ger_cic_mol_sid_amr_dyu_alb_nor_swt_heb_hin_tha_ctl_swe_pol_mnd_mly_grk_owc_ven_xho_dgb_mao_lda_por_qcu_spa_ewe_geo_azi_lat_dut	-0.0712166766408098	-0.162184479715753	0.871512439733751
353	ses_ctl_krd_ewe_swe_gam_tsn_amh_mcd_tha_tml_hau_tig_bul_hin_fre_owc_guj_igb_urd_ukr_cic_mnd_heb_eng_sun_mao_lit_geo_afr_dgb_prs_swa_bos_rus_tur_aze_lat_glc_alb_bem_slo_vie_chh_ita_mlt_arw_akn_spa_yor_ven_ger_fin_cnt_sod_ind_kor_dut_cze_jav_fbf_xho_uzb_knd_jpn_aeg_por_mly_swt_zul_tsw_amr_est_tag_azi_lda_pan_wly_anl_pol_grk_bat_hun_sid_qcu_nor_scr_ben_bsq_mol_bam_moo_rom_svk_dyu	-0.144187615388069	-0.3280329382332	0.743624137083112
354	pol_vie_lat_heb_rom_dgb_ben_sid_igb_aze_bsq_jav_guj_lda_ctl_ses_afr_rus_est_cze_bul_geo_ger_ita_ind_urd_yor_nor_alb_por_eng_kor_svk_mly_dyu_mol_swa_swt_anl_scr_bam_aeg_chh_tag_azi_jpn_ukr_hin_tig_cnt_tur_fbf_mnd_tsw_ewe_mcd_dut_fre_hun_swe_grk_mao_lit_amh_tha_pan_moo_cic_arw_sod_mlt_fin_spa_tml_bat_xho_bos_zul_uzb_qcu_owc_amr_krd_akn_wly_bem_tsn_gam_slo_hau_prs_glc_knd_sun_ven	-0.46213494123296	-1.04114187151786	0.300508794109704
355	grk_pan_tha_cze_akn_pol_moo_sid_ewe_alb_krd_uzb_svk_aze_ben_bos_ind_ses_aeg_vie_bam_mnd_mol_amr_azi_glc_rus_por_geo_scr_anl_jpn_yor_mcd_fbf_mly_xho_spa_nor_cic_bsq_swa_tml_mao_fin_heb_lit_dgb_igb_eng_ukr_tsw_chh_dut_ita_afr_guj_hin_swe_qcu_slo_rom_lda_hau_wly_ger_bem_amh_sod_ven_tur_est_fre_kor_sun_cnt_ctl_tag_knd_hun_mlt_jav_zul_lat_arw_prs_urd_owc_bat_bul_gam_swt_tsn_tig_dyu	-0.0481762021507924	-0.109440600433679	0.913088835365231
356	nor_glc_swe_fin_kor_akn_lda_vie_tsw_scr_jpn_ctl_gam_heb_bam_mly_swa_hau_eng_pol_alb_tha_chh_pan_urd_swt_wly_tur_mnd_sun_bat_ita_grk_tml_cnt_bsq_bem_azi_ind_aeg_tag_uzb_bul_spa_por_mol_ukr_est_ven_moo_bos_geo_yor_dyu_afr_sid_fre_arw_hin_aze_svk_ben_hun_owc_tig_cze_dgb_fbf_knd_krd_tsn_ger_mao_dut_mcd_zul_amh_prs_anl_xho_qcu_rom_rus_mlt_ewe_igb_slo_ses_cic_amr_lit_lat_guj_sod_jav	0.213926751254325	0.554805649369307	0.580359512420212
357	slo_amr_swt_aeg_sod_zul_ewe_hun_heb_guj_anl_arw_ven_tag_bul_qcu_ses_gam_amh_rus_fbf_lat_bam_prs_grk_bat_dut_bos_tha_svk_sid_ger_rom_tml_nor_ukr_cnt_mnd_tur_knd_ctl_vie_cze_afr_mcd_krd_mol_wly_bsq_swe_por_lit_yor_ben_hau_mly_sun_scr_dyu_uzb_mao_eng_tsn_xho_mlt_chh_igb_aze_tsw_pan_glc_kor_hin_est_spa_fre_urd_cic_dgb_geo_ind_azi_tig_lda_alb_bem_jav_ita_moo_jpn_fin_pol_swa_akn_owc	0.582863827362422	1.37112570618752	0.173635387919673
358	por_mlt_pan_bam_aze_akn_krd_tur_arw_dgb_uzb_urd_sod_tsn_bat_zul_ewe_owc_azi_vie_glc_hau_rus_yor_lit_ita_scr_lda_tsw_sun_pol_knd_ger_prs_guj_bem_mao_anl_tig_fin_hun_grk_ses_cnt_kor_igb_eng_wly_bul_amr_swe_amh_bsq_dut_geo_mol_tha_alb_xho_nor_rom_mly_slo_aeg_lat_fbf_swa_heb_mnd_moo_tag_jpn_dyu_gam_ben_ukr_cze_jav_qcu_est_afr_chh_spa_hin_ven_sid_swt_ind_mcd_svk_tml_ctl_cic_bos_fre	0.486687811118862	1.16211935016592	0.248160670260305
359	ind_dyu_mlt_ven_tur_tig_guj_bem_eng_akn_sid_urd_prs_ctl_mol_krd_mnd_ses_afr_aeg_swa_lat_jpn_grk_mcd_ukr_slo_por_hau_amh_bos_vie_chh_cnt_svk_fre_knd_wly_tml_yor_uzb_amr_zul_igb_moo_fbf_hun_azi_rus_hin_lit_bam_jav_geo_cze_glc_swe_sun_qcu_spa_bsq_tsw_dgb_aze_bul_fin_kor_xho_sod_owc_mao_ewe_tag_tha_pol_scr_arw_dut_rom_pan_cic_ita_lda_anl_mly_bat_ben_tsn_swt_ger_heb_alb_nor_gam_est	-0.154338809699844	-0.356021581756969	0.722630754337159
360	swa_cic_xho_yor_mly_rus_arw_jpn_bat_hun_moo_svk_chh_mnd_afr_mao_ind_por_nor_fbf_ger_mcd_fre_tha_urd_bam_knd_vie_ewe_igb_geo_grk_owc_slo_fin_zul_ctl_aeg_tml_dgb_kor_sod_swt_bul_uzb_eng_mlt_dut_hau_bos_sun_qcu_dyu_lda_glc_ven_pol_cnt_lat_tsw_tsn_aze_cze_akn_azi_mol_amr_tig_bem_gam_guj_ben_rom_est_alb_amh_lit_wly_hin_tag_ukr_pan_swe_jav_spa_sid_prs_heb_ses_krd_bsq_ita_scr_tur_anl	0.0735723626374746	0.172137860287863	0.86370318770662
361	sid_tig_ger_qcu_rom_svk_slo_moo_aeg_prs_mao_fbf_akn_glc_alb_mcd_pol_lat_azi_mly_mol_lit_anl_fre_tsw_wly_scr_sun_bos_hun_hin_jav_guj_est_bsq_fin_mnd_yor_swe_ven_krd_xho_geo_dgb_dyu_bam_zul_tha_tml_amh_lda_owc_vie_ses_bat_aze_igb_tsn_jpn_cnt_ben_grk_bem_ewe_pan_ita_afr_sod_hau_dut_bul_knd_ukr_tag_uzb_chh_mlt_cic_amr_por_arw_ctl_tur_cze_ind_spa_heb_urd_kor_gam_swa_eng_swt_nor_rus	0.0968516276417296	0.229427268690535	0.819040664849645
362	afr_gam_amh_est_jav_dut_tsn_fbf_pol_prs_slo_nor_spa_moo_urd_glc_mao_grk_sod_mnd_tag_ukr_bem_krd_bat_tha_lat_hun_eng_ses_uzb_tsw_lit_yor_tig_bam_rus_tml_wly_kor_aeg_pan_guj_swt_alb_dgb_akn_ven_zul_azi_mlt_jpn_swa_cze_anl_qcu_aze_arw_amr_hin_geo_svk_knd_tur_mly_mcd_xho_lda_bul_ger_igb_dyu_swe_rom_ita_fin_sid_chh_scr_mol_ben_heb_ind_bos_vie_ewe_hau_cic_por_ctl_bsq_cnt_fre_sun_owc	-0.385442382848552	-0.876934881218852	0.382781672482987
363	gam_slo_ctl_tsn_cic_jpn_bat_fin_spa_azi_mcd_mao_moo_amh_anl_arw_guj_yor_alb_hun_uzb_grk_scr_igb_ukr_tml_glc_hin_fbf_ind_jav_knd_rus_ewe_ita_lda_tig_svk_bam_tsw_heb_por_bem_rom_pol_sun_afr_lat_nor_fre_dyu_mlt_geo_lit_tha_hau_amr_tag_cnt_swa_aze_tur_owc_urd_mol_krd_eng_qcu_est_ger_ven_akn_mnd_bos_cze_xho_sod_zul_bul_pan_vie_ses_sid_kor_ben_swe_mly_dut_chh_swt_wly_aeg_bsq_dgb_prs	-0.1094205037093	-0.27293874452724	0.785505455849415
364	amh_ukr_hun_anl_dyu_dgb_amr_est_lat_fre_tur_tig_ses_fin_eng_ita_jpn_jav_glc_sun_moo_mcd_bam_uzb_kor_zul_tml_owc_por_hau_bul_rom_mlt_rus_tsw_gam_qcu_igb_mnd_swe_nor_sid_urd_tha_azi_ewe_knd_bem_lit_sod_krd_spa_ben_pan_chh_cnt_fbf_aeg_pol_ind_ger_swt_lda_dut_slo_ctl_arw_mol_xho_heb_mly_alb_scr_hin_ven_guj_akn_cze_tag_bsq_afr_yor_geo_cic_grk_vie_wly_bos_mao_swa_prs_tsn_bat_svk_aze	-0.0536769207707377	-0.122505227903129	0.902763246736256
365	bat_tha_amr_fin_eng_bsq_tsn_pol_krd_spa_fre_swe_rom_ven_afr_slo_tml_guj_knd_arw_mol_ctl_xho_ita_moo_azi_tag_hun_yor_ewe_glc_tur_mcd_anl_sun_fbf_lda_lat_bul_grk_dut_tig_akn_nor_bos_lit_dgb_owc_tsw_heb_mao_mnd_est_kor_hau_wly_por_hin_scr_gam_swa_ukr_ind_prs_ben_igb_svk_pan_jav_chh_ses_geo_jpn_amh_cnt_bam_uzb_zul_swt_rus_urd_vie_mlt_sid_sod_cic_cze_mly_qcu_dyu_aze_aeg_alb_ger_bem	-0.372047166545779	-0.847871528646847	0.398686407617792
366	ind_grk_fre_swe_est_swt_uzb_anl_ukr_jav_mly_svk_rus_sun_hau_dyu_pol_eng_slo_lit_hun_knd_por_sod_moo_owc_guj_jpn_ger_fbf_mao_urd_bam_mol_scr_vie_rom_chh_dgb_bos_cnt_bul_igb_nor_akn_prs_spa_tur_hin_mnd_sid_ewe_lda_amh_ben_qcu_tml_pan_kor_cze_tsn_mlt_xho_bem_heb_cic_amr_tig_aze_alb_gam_azi_bsq_zul_ses_afr_ctl_geo_mcd_aeg_krd_arw_tag_ita_swa_lat_yor_tsw_fin_glc_dut_bat_wly_ven_tha	0.165600571459888	0.392793306796723	0.695371030304714
367	gam_anl_sun_mlt_nor_mly_glc_amh_owc_ita_arw_tig_hun_prs_mcd_cic_jav_krd_rom_igb_tha_ven_pol_azi_por_spa_ben_geo_mnd_rus_svk_ewe_lda_zul_qcu_uzb_amr_slo_eng_kor_bam_ses_jpn_ctl_alb_mao_tsn_wly_dut_ger_guj_knd_grk_lit_bul_scr_afr_swt_moo_aeg_swe_cnt_bat_heb_tsw_mol_chh_tur_bos_tml_lat_dyu_yor_sod_cze_ind_xho_hau_swa_fre_fin_vie_fbf_hin_aze_bsq_pan_akn_bem_sid_tag_urd_ukr_dgb_est	0.378615489697105	0.983189938094862	0.328064895525722
368	jav_fre_kor_lit_slo_heb_bul_cic_lda_qcu_mol_ukr_tha_tsw_sod_mao_lat_zul_chh_sun_swt_gam_hun_rus_eng_knd_fbf_hau_owc_ctl_mly_ger_spa_tml_mnd_swe_est_amr_tig_hin_rom_glc_bos_akn_ben_bam_bem_vie_grk_dgb_tur_cnt_dyu_urd_sid_tag_moo_wly_aeg_amh_tsn_por_anl_ind_nor_swa_guj_ita_dut_bsq_aze_afr_fin_alb_svk_ewe_ses_mlt_cze_bat_pol_xho_ven_igb_scr_azi_mcd_uzb_geo_yor_prs_pan_arw_krd_jpn	-0.0750985142072315	-0.181799361410618	0.856135851630486
369	sid_tur_amr_afr_por_lat_jav_akn_gam_wly_amh_ukr_swe_chh_pan_fbf_urd_bos_bul_cnt_fin_mly_ven_hun_eng_sod_glc_sun_krd_swt_anl_tsn_slo_fre_ben_ger_pol_mlt_kor_swa_yor_grk_zul_ewe_qcu_rom_hin_knd_mnd_nor_bsq_hau_aze_aeg_mcd_lda_dyu_cze_vie_scr_mol_tag_tsw_geo_heb_ind_alb_rus_est_arw_xho_bam_owc_ita_tml_bat_mao_tha_uzb_lit_bem_jpn_dgb_spa_guj_azi_ses_prs_igb_cic_tig_moo_dut_svk_ctl	0.131009543561986	0.294846264361922	0.768768506425615
370	dyu_akn_hin_ctl_nor_anl_slo_chh_cze_heb_lda_gam_fin_dut_arw_ind_dgb_amr_pan_xho_tag_glc_alb_tur_bem_afr_pol_spa_swt_aeg_fbf_scr_mao_kor_sod_tsw_tml_sid_aze_tsn_azi_jav_urd_knd_mlt_sun_ita_lit_vie_moo_hau_ger_ses_wly_lat_bos_grk_prs_krd_cic_qcu_bul_bat_ukr_est_jpn_owc_ben_mly_fre_yor_uzb_mnd_igb_geo_ewe_guj_cnt_mcd_swa_amh_hun_svk_rom_ven_bam_rus_tha_bsq_por_swe_tig_mol_zul_eng	0.351603626045944	0.861801334832482	0.391013533297118
371	akn_bsq_grk_glc_tml_knd_mly_bos_spa_aze_ind_ita_bat_swa_kor_xho_pol_tur_rom_mlt_ewe_sid_ctl_fin_est_mol_hin_cnt_arw_swe_ven_aeg_yor_tsw_ger_tag_gam_hau_lat_tig_nor_mao_sun_geo_eng_hun_bam_zul_igb_chh_urd_mcd_swt_fre_tha_rus_vie_cic_guj_amr_wly_azi_ukr_dyu_lit_scr_pan_prs_lda_tsn_moo_por_fbf_qcu_sod_alb_bul_dgb_amh_cze_mnd_jpn_krd_heb_bem_uzb_slo_ben_dut_afr_owc_jav_ses_anl_svk	-0.191950975095353	-0.464720685713642	0.643217685047526
372	sun_owc_scr_hin_geo_bam_jav_knd_mcd_mly_dyu_vie_jpn_hau_ven_tag_kor_guj_nor_aze_sod_ctl_pol_pan_mlt_uzb_yor_tml_rom_amh_por_prs_urd_dgb_tur_anl_mnd_lda_aeg_spa_mol_xho_bsq_igb_amr_tig_hun_bat_moo_afr_fre_krd_dut_wly_tsw_grk_ben_svk_tsn_lit_ses_rus_cze_swa_fbf_alb_ger_akn_glc_chh_sid_bem_mao_bul_arw_cic_eng_ita_bos_ind_gam_lat_ukr_fin_azi_slo_tha_swe_est_swt_qcu_cnt_heb_zul_ewe	NA	NA	NA
373	uzb_dgb_amh_arw_azi_dyu_owc_lit_ses_zul_ben_nor_glc_cic_mao_tur_eng_lat_dut_chh_swa_mol_moo_grk_tsw_bsq_knd_ewe_yor_hun_rus_bem_wly_heb_svk_xho_ita_tsn_bam_prs_kor_sid_krd_cnt_aeg_fbf_rom_est_tig_ger_afr_mlt_spa_ukr_mnd_bat_pol_mcd_hau_swt_alb_aze_guj_geo_jpn_anl_mly_bos_tha_tag_igb_cze_jav_sod_scr_tml_sun_pan_por_qcu_gam_bul_ctl_urd_ind_fin_fre_swe_vie_lda_ven_akn_hin_amr_slo	0.501086975545866	1.13273100997264	0.260239155941985
374	bem_bul_tag_ewe_scr_moo_rom_owc_swe_rus_mol_bam_tml_aze_fbf_ctl_alb_azi_por_dut_knd_pan_mly_aeg_tha_hau_jav_eng_gam_mao_zul_amr_tsw_ind_svk_jpn_cic_sod_grk_chh_amh_spa_swt_bat_ses_dyu_heb_geo_vie_yor_mlt_ita_tig_urd_mnd_afr_hun_tur_mcd_wly_swa_tsn_xho_slo_cnt_sun_lda_fin_qcu_lat_kor_igb_arw_ben_nor_glc_akn_ven_anl_fre_hin_dgb_sid_ukr_pol_uzb_est_cze_guj_ger_lit_bsq_prs_bos_krd	0.198182420905772	0.457566076655902	0.648331411558487
375	mol_sod_nor_moo_cnt_dut_rus_tur_slo_akn_mnd_tag_bul_cze_gam_ind_mcd_lit_tsn_ewe_mly_bsq_tig_svk_rom_chh_alb_wly_eng_cic_fin_fbf_tsw_bos_heb_mao_pan_est_hin_ger_lat_igb_hun_swa_bam_tml_fre_kor_vie_amh_yor_swt_uzb_zul_ctl_spa_dyu_sun_por_amr_urd_ven_guj_knd_swe_scr_afr_krd_ses_hau_pol_tha_jpn_geo_anl_jav_qcu_azi_sid_bat_prs_aze_ukr_owc_bem_arw_dgb_glc_aeg_mlt_xho_grk_ben_ita_lda	0.0548899147451207	0.123638629317149	0.901868227863614
376	sod_krd_hau_nor_grk_bem_tha_pol_prs_slo_swe_fin_est_gam_swt_igb_tsw_amr_guj_svk_eng_ctl_swa_cnt_por_alb_knd_xho_mlt_ind_jav_lit_ger_hun_urd_pan_lat_tur_fre_yor_geo_rus_uzb_scr_mnd_arw_rom_dgb_ita_zul_cic_mcd_tsn_heb_glc_mly_amh_bsq_mol_sun_anl_ewe_vie_aze_qcu_azi_bos_moo_kor_fbf_bul_ses_tag_dut_cze_sid_ben_tml_bat_ukr_owc_tig_jpn_wly_ven_spa_mao_aeg_hin_dyu_afr_bam_akn_chh_lda	-0.0440578026659155	-0.101074044160296	0.919709271125512
377	bul_mol_alb_cze_fre_tsw_azi_dut_afr_amh_ewe_bat_lat_aze_mcd_owc_gam_lit_xho_mly_knd_mlt_tag_anl_qcu_ita_bos_por_ven_grk_yor_urd_arw_tsn_sod_hin_jpn_cnt_tha_tur_dgb_uzb_tig_svk_dyu_kor_rus_slo_fin_bem_mao_fbf_est_krd_igb_cic_ukr_moo_jav_swa_vie_bam_ind_mnd_geo_rom_pol_spa_nor_sid_ben_ctl_chh_sun_prs_glc_ses_akn_swe_swt_aeg_ger_pan_lda_scr_amr_heb_eng_bsq_tml_wly_guj_zul_hau_hun	-0.620017643058039	-1.62441644991563	0.107671564530183
378	ctl_tig_zul_bam_kor_scr_tml_bos_grk_cic_sid_wly_ven_mlt_bem_hun_cze_sun_arw_rus_alb_cnt_ben_hin_fre_guj_qcu_amr_ita_fin_tag_slo_anl_bsq_heb_swe_xho_aze_pan_azi_ewe_ukr_ind_ger_est_glc_bul_dyu_lat_swt_akn_tsn_mly_chh_krd_sod_nor_jav_svk_tsw_rom_dgb_eng_igb_afr_aeg_lit_dut_mao_por_gam_owc_tha_ses_tur_mnd_amh_mcd_bat_uzb_jpn_knd_vie_lda_spa_prs_pol_geo_mol_hau_moo_swa_urd_fbf_yor	0.0137335200753087	0.0352952379140474	0.971919967433045
379	dgb_lit_bat_cnt_jpn_heb_tml_eng_urd_rom_fre_est_krd_bul_anl_cze_hun_scr_arw_tig_mly_prs_aeg_sun_mao_bsq_ita_chh_owc_mlt_svk_tag_ger_akn_tsw_grk_afr_guj_aze_ukr_tha_slo_wly_jav_pan_gam_kor_spa_mol_amr_ctl_glc_ven_tsn_ben_swe_hin_qcu_nor_moo_bam_rus_geo_por_azi_zul_bos_bem_ind_alb_lat_fbf_dut_mnd_ewe_igb_knd_vie_swa_mcd_amh_swt_uzb_fin_cic_dyu_sid_pol_xho_tur_hau_sod_lda_ses_yor	-0.567906263137325	-1.33883535721562	0.183887757640939
380	ita_fin_mly_rom_igb_tsn_fbf_moo_ger_vie_scr_aeg_mol_rus_knd_ben_swa_tig_yor_hau_prs_est_slo_alb_wly_ind_sod_ewe_fre_ses_swt_qcu_cnt_pol_grk_bem_lat_zul_glc_amh_dyu_hin_krd_tml_owc_cic_tur_guj_mao_arw_pan_bul_por_afr_kor_bat_svk_azi_bam_urd_jpn_nor_mcd_heb_chh_bsq_sun_lda_sid_mnd_hun_swe_gam_tag_dgb_akn_bos_tha_dut_aze_anl_spa_tsw_jav_ukr_cze_ven_ctl_geo_xho_eng_uzb_amr_lit_mlt	-0.0315380084647084	-0.0804983726470071	0.936013867242673
381	svk_alb_ger_pan_dgb_mcd_knd_xho_scr_vie_arw_qcu_rus_bat_ewe_slo_lda_ses_sid_wly_jpn_gam_por_akn_dyu_glc_kor_ukr_mao_lit_bam_mly_swt_hun_igb_tag_prs_heb_owc_afr_grk_amh_uzb_urd_amr_bos_yor_ven_zul_krd_fre_aze_rom_eng_bem_moo_hau_cnt_tha_aeg_chh_fbf_cze_bsq_bul_hin_sod_pol_cic_swa_anl_ind_fin_est_spa_azi_jav_geo_ita_mol_guj_ben_tml_mnd_mlt_tur_lat_swe_tsw_tig_dut_ctl_tsn_nor_sun	0.355306871345615	0.843064119509129	0.401355687687137
382	eng_slo_rom_prs_ses_bul_tag_mao_fre_pan_tig_ger_mol_bat_krd_alb_mlt_rus_ben_mnd_swt_tsn_tur_urd_hau_svk_jav_cic_moo_amh_grk_swa_azi_akn_mly_cnt_dyu_zul_est_hun_fin_dgb_pol_ewe_lat_por_ita_sun_vie_arw_igb_amr_sid_owc_yor_wly_nor_aze_guj_lit_glc_bos_gam_uzb_swe_chh_mcd_afr_kor_lda_fbf_dut_scr_qcu_tsw_heb_aeg_tml_bam_bem_ind_xho_ven_ctl_spa_bsq_hin_anl_tha_cze_sod_knd_ukr_jpn_geo	-0.728251429532356	-1.88419875192339	0.0626617255383839
383	azi_por_ukr_ger_amr_nor_pan_lat_bos_rom_slo_bam_ben_cnt_aze_swt_lda_tsn_bsq_tha_afr_alb_mcd_qcu_ctl_ita_hun_gam_fre_mol_tml_grk_jav_sod_anl_kor_mnd_knd_bul_prs_lit_tsw_fin_scr_spa_pol_dgb_bat_tag_eng_sid_igb_est_akn_urd_mlt_moo_zul_rus_krd_dut_ind_mly_aeg_amh_chh_cic_swe_glc_jpn_tig_cze_ven_ses_xho_hau_geo_bem_swa_tur_fbf_dyu_svk_guj_sun_wly_ewe_hin_yor_mao_arw_vie_owc_heb_uzb	0.760470348256911	1.96752428607503	0.0521021903643854
384	akn_tsw_eng_swt_tur_dyu_geo_ven_bem_bam_hun_fbf_mly_aeg_sid_fre_azi_por_yor_lda_pol_mcd_amh_ses_krd_nor_fin_pan_mao_lit_wly_anl_mol_kor_uzb_mlt_rom_slo_ind_rus_spa_ukr_knd_guj_mnd_svk_igb_hin_swa_qcu_jav_scr_arw_vie_ben_tha_cic_ctl_swe_bul_chh_cnt_ita_glc_grk_aze_owc_urd_tig_sod_gam_tsn_heb_tag_bos_prs_amr_jpn_dut_tml_afr_hau_ger_sun_est_lat_xho_bsq_cze_moo_zul_bat_dgb_alb_ewe	0.39671267211864	0.940782963213332	0.34925335273161
385	ctl_swt_qcu_zul_mnd_glc_ven_owc_mlt_rom_azi_mol_tml_wly_dgb_ita_geo_lat_bos_anl_mcd_lda_knd_ukr_bem_fre_sod_grk_amh_swe_dut_pan_fin_prs_igb_ind_svk_por_spa_pol_tsw_bat_afr_cnt_aze_krd_hun_mly_kor_ses_tha_ger_hau_xho_bam_tsn_urd_sid_aeg_moo_cze_swa_fbf_gam_nor_hin_guj_bul_yor_vie_heb_sun_chh_ben_eng_alb_lit_akn_tur_amr_est_ewe_mao_uzb_jav_jpn_bsq_tig_scr_rus_slo_cic_dyu_tag_arw	0.187962636170279	0.431857408742761	0.666844633934133
386	mnd_dut_amr_igb_urd_heb_ven_mol_spa_geo_ctl_afr_ewe_hau_swt_scr_slo_bos_tha_glc_lda_azi_dgb_knd_qcu_chh_jav_mlt_ind_ger_eng_pol_bem_sun_est_pan_bat_jpn_ita_uzb_cze_prs_wly_hun_mcd_bam_anl_xho_aze_fbf_cnt_tsw_fre_mao_arw_aeg_sid_fin_swa_tag_gam_sod_nor_yor_tig_bsq_lat_amh_rus_tsn_hin_guj_ses_dyu_vie_krd_mly_kor_ukr_cic_bul_alb_swe_ben_grk_rom_por_svk_lit_zul_tml_tur_moo_owc_akn	-0.580190198896133	-1.40994512170184	0.161891530920936
387	eng_chh_bos_bat_tml_svk_knd_mao_sod_mly_fin_cic_yor_spa_krd_bsq_hun_wly_hau_heb_ben_cnt_mnd_igb_cze_lit_tur_aze_jpn_ven_hin_rus_ita_pan_tig_lat_zul_kor_gam_dgb_sun_nor_qcu_guj_afr_uzb_mcd_moo_akn_grk_dyu_mol_ewe_tha_swa_mlt_swt_ind_rom_tag_xho_amr_ctl_owc_swe_est_anl_por_slo_alb_fre_arw_bem_dut_ukr_jav_geo_prs_urd_ger_glc_lda_amh_sid_tsn_pol_aeg_scr_bam_ses_tsw_bul_vie_azi_fbf	0.601697421544402	1.62193483392	0.108202788487776
388	ind_ewe_urd_zul_cnt_jpn_kor_chh_prs_lit_fre_dyu_wly_owc_vie_tml_tag_pan_rus_anl_alb_qcu_ctl_swe_igb_bem_yor_spa_fin_aeg_arw_heb_geo_fbf_sun_akn_tha_lda_rom_bsq_mcd_tur_amh_aze_svk_xho_sid_gam_ukr_slo_bat_tsw_est_amr_nor_guj_bam_knd_jav_ger_dgb_bos_ita_swa_uzb_glc_grk_moo_pol_mol_mnd_hau_cic_ven_ben_mao_dut_scr_ses_tsn_bul_hin_mlt_sod_eng_afr_swt_azi_krd_por_hun_cze_lat_mly_tig	-0.196903657313081	-0.474224572617093	0.636451326962395
389	kor_tur_ben_vie_gam_sod_lda_igb_mlt_hin_afr_wly_sid_aeg_tsw_fbf_pan_cze_mcd_ven_qcu_ewe_fin_swa_tha_scr_pol_mao_por_bat_lit_amh_slo_yor_bam_zul_fre_arw_knd_bem_azi_mnd_geo_swe_rom_xho_amr_tml_ctl_hau_ind_spa_nor_urd_sun_dyu_hun_est_aze_ger_anl_glc_mly_tig_svk_chh_ita_prs_uzb_grk_owc_cic_jpn_heb_bul_swt_mol_ses_ukr_cnt_tsn_tag_bos_jav_rus_dgb_alb_guj_lat_dut_eng_akn_krd_bsq_moo	-0.358440587174521	-0.851050480597215	0.396927297682546
390	pan_jpn_alb_cnt_tsn_bsq_ewe_por_fre_xho_prs_bul_igb_cic_lit_ses_zul_rus_akn_rom_ctl_geo_swe_bos_azi_mnd_glc_anl_hun_svk_bat_est_bam_uzb_mcd_jav_mly_krd_tml_moo_eng_hin_aeg_tsw_grk_nor_fbf_wly_tag_kor_hau_owc_bem_amh_ita_vie_afr_gam_swt_pol_ind_mol_mlt_amr_ukr_scr_dyu_lda_guj_arw_urd_yor_heb_dut_tur_knd_chh_ger_aze_ven_cze_tha_fin_sod_spa_dgb_sun_mao_sid_lat_ben_tig_slo_swa_qcu	0.551325194949646	1.32148749900465	0.189580668621217
391	vie_fin_swt_bos_ind_anl_lda_bem_ger_zul_tsn_fre_nor_aeg_est_mao_afr_amh_cnt_mly_uzb_rom_xho_cze_kor_swa_lit_krd_tag_guj_azi_swe_ben_pan_bsq_tsw_bul_prs_slo_svk_tml_jpn_geo_fbf_eng_tig_hau_ctl_pol_urd_sod_igb_qcu_por_ewe_spa_tha_akn_chh_ses_ita_wly_hin_rus_grk_cic_mcd_mol_sun_dut_ven_moo_jav_hun_gam_mnd_bam_aze_lat_dgb_alb_tur_scr_amr_heb_bat_mlt_dyu_owc_yor_knd_sid_arw_ukr_glc	0.610881669526571	1.38682410319445	0.168810574299561
392	ger_azi_bat_glc_uzb_bam_cnt_hau_afr_est_bsq_sun_xho_yor_slo_nor_hun_fre_heb_ewe_ind_wly_lit_bos_bul_amr_geo_ita_alb_mlt_moo_lat_guj_ctl_aze_tur_mcd_svk_cze_spa_sod_grk_lda_dut_tha_prs_mol_dgb_tsn_ses_pol_krd_igb_anl_tag_arw_amh_rom_hin_knd_tig_qcu_fin_owc_jav_gam_mao_swe_bem_tsw_tml_ben_ukr_mnd_ven_kor_aeg_akn_fbf_dyu_chh_cic_scr_swt_por_urd_pan_eng_zul_mly_swa_jpn_rus_vie_sid	-0.349418008500847	-0.897080663537433	0.371992281994458
393	dgb_ben_jav_prs_swa_jpn_vie_grk_amh_bul_qcu_heb_bos_fin_sid_wly_xho_lda_gam_est_bsq_lat_bem_por_tur_anl_bam_swt_knd_cnt_owc_sun_ger_fbf_hun_lit_mao_urd_spa_tsn_hau_nor_amr_dyu_scr_tig_cze_sod_ukr_mnd_tsw_hin_pan_azi_ctl_pol_fre_ita_mlt_igb_aeg_afr_chh_tml_krd_mol_dut_swe_rom_zul_rus_mly_ven_bat_svk_guj_moo_arw_tag_mcd_ind_ses_cic_tha_glc_slo_geo_yor_akn_alb_aze_ewe_uzb_eng_kor	0.846998723866046	1.96168735439668	0.0527891574652724
394	pol_bos_sun_ben_gam_sid_azi_ukr_est_hin_aeg_tha_cze_tig_swa_scr_dgb_glc_heb_kor_bam_qcu_owc_por_geo_bul_aze_bem_amr_fbf_prs_mnd_tur_lat_fin_rom_vie_wly_svk_ctl_ses_tml_zul_tsn_cic_mol_chh_urd_swe_ind_bat_grk_pan_anl_mao_hun_jpn_swt_amh_mly_rus_ewe_sod_yor_lit_uzb_tsw_spa_tag_hau_arw_nor_jav_krd_ven_xho_bsq_lda_knd_akn_mlt_eng_alb_ger_dut_guj_mcd_fre_ita_cnt_igb_moo_slo_afr_dyu	0.784292238142597	1.87062676403222	0.064541560282499
395	aze_sid_grk_tha_mlt_wly_jav_ctl_ita_fin_mcd_krd_tag_nor_zul_tsn_amh_cic_mnd_mao_lda_moo_jpn_igb_amr_glc_geo_afr_eng_vie_anl_spa_scr_bam_tur_dut_ses_dgb_pol_chh_sod_azi_dyu_ger_swt_tml_bat_por_est_lat_ben_tsw_ewe_pan_fre_fbf_bos_yor_ukr_kor_prs_ven_guj_rom_arw_ind_aeg_qcu_bem_alb_tig_cze_uzb_xho_owc_bsq_rus_swa_urd_svk_heb_knd_akn_swe_hin_mol_sun_cnt_gam_slo_mly_hun_hau_bul_lit	-0.0520961915414038	-0.119624262079963	0.905038836428402
396	ger_mlt_ctl_sun_pan_moo_arw_mly_bat_mnd_yor_fin_nor_gam_xho_amr_knd_scr_tsw_krd_ewe_wly_slo_bos_rom_rus_azi_jpn_anl_chh_dyu_bul_urd_bem_aze_fbf_pol_swa_sid_cnt_kor_guj_tsn_dgb_svk_grk_est_glc_zul_bsq_hin_uzb_dut_ben_vie_ukr_tig_mao_afr_lit_akn_hun_tur_prs_mol_alb_swe_ven_por_jav_mcd_tha_hau_fre_ita_lat_geo_swt_sod_bam_cze_qcu_cic_igb_owc_heb_spa_lda_aeg_ind_ses_amh_eng_tag_tml	NA	NA	NA
397	mly_tur_cnt_tig_fin_ses_yor_bem_akn_lit_swe_ven_cic_moo_spa_azi_pan_heb_est_ben_rus_dut_fre_rom_mlt_mnd_ind_dyu_prs_tha_jav_mcd_ger_grk_bat_dgb_fbf_aeg_eng_swa_zul_knd_krd_jpn_bul_amr_scr_kor_lda_ctl_ita_hun_uzb_sun_ewe_ukr_geo_guj_chh_sod_wly_tsw_afr_lat_bam_tag_urd_pol_alb_por_bsq_glc_bos_mol_gam_slo_amh_hau_arw_tml_cze_mao_swt_nor_svk_igb_xho_vie_aze_hin_anl_sid_qcu_owc_tsn	0.174947720232425	0.448290998112327	0.65498587533866
398	ses_mcd_vie_glc_pol_cnt_akn_swe_ctl_lat_scr_anl_hin_jav_fbf_pan_mao_grk_jpn_aze_ben_tha_dut_est_fin_aeg_sun_mnd_chh_por_knd_bos_sid_dgb_mlt_bul_gam_cze_guj_mly_urd_ven_yor_prs_bsq_tig_bat_rom_kor_tur_amr_igb_qcu_dyu_wly_tsn_bam_tml_cic_moo_owc_zul_svk_ind_sod_amh_tsw_rus_fre_spa_mol_arw_eng_lit_bem_nor_xho_uzb_swa_slo_geo_lda_azi_tag_ita_afr_swt_hun_ukr_krd_ger_ewe_alb_hau_heb	-0.540142055480577	-1.45181643300987	0.149917905225919
399	kor_cnt_amh_fre_rom_fbf_tsn_slo_qcu_spa_bsq_cic_hin_scr_sod_cze_jpn_nor_knd_rus_prs_anl_ita_afr_tml_vie_aze_tsw_ewe_dyu_wly_mol_krd_moo_tur_akn_igb_xho_gam_dut_aeg_hun_tha_eng_azi_mao_owc_lit_est_uzb_zul_pan_grk_bem_svk_geo_bat_chh_ven_heb_bul_yor_swe_fin_bos_ukr_sid_mlt_tag_ben_lat_arw_mcd_sun_pol_urd_amr_lda_tig_dgb_alb_jav_ses_por_bam_swt_mnd_ind_glc_guj_swa_ctl_mly_ger_hau	0.414094234438412	1.09904924723136	0.274583638318387
400	est_gam_sid_tsn_por_urd_ven_hin_xho_cic_cze_moo_vie_sod_wly_dyu_ses_swt_ita_afr_bul_tml_glc_heb_bat_dgb_alb_mnd_grk_spa_tsw_hun_bsq_mcd_geo_mlt_ctl_eng_dut_azi_slo_ben_bem_jpn_swa_fin_mly_krd_anl_scr_ewe_yor_pan_arw_hau_aze_aeg_kor_chh_lit_ind_jav_fbf_zul_lat_tag_swe_akn_igb_nor_knd_mol_rom_amr_prs_cnt_ger_tha_tur_amh_guj_rus_tig_bos_svk_qcu_sun_bam_pol_fre_ukr_mao_lda_uzb_owc	0.599936473257695	1.39046330678824	0.167706818538849
401	owc_por_dut_cnt_gam_dyu_bem_ger_moo_guj_chh_glc_bos_slo_dgb_spa_fre_geo_ben_swe_ewe_azi_wly_urd_tig_eng_tml_lda_tsw_tur_swa_tha_alb_akn_xho_ses_uzb_hau_bam_mol_sun_jav_prs_tsn_amh_fin_ukr_knd_amr_sid_mly_kor_hin_rom_aeg_scr_sod_bul_rus_aze_afr_krd_ita_heb_est_mnd_pan_cic_grk_tag_fbf_mcd_bsq_mao_ctl_lit_jpn_zul_qcu_mlt_cze_svk_ven_pol_vie_ind_igb_swt_bat_arw_anl_nor_lat_yor_hun	-0.287232039378759	-0.674762213070274	0.501500891885912
402	lit_cnt_rus_dyu_nor_dut_zul_eng_mol_geo_cic_bem_qcu_wly_ven_pan_bsq_amr_bul_tag_bat_ind_guj_lat_tha_owc_ita_hun_ukr_alb_fbf_mnd_ses_prs_por_bos_glc_urd_mao_dgb_krd_vie_gam_jpn_sun_pol_uzb_tig_aze_fin_slo_sod_hau_chh_fre_knd_svk_cze_heb_swa_ben_aeg_tml_mcd_swt_spa_lda_tsn_mly_sid_ctl_tsw_jav_igb_moo_rom_amh_mlt_arw_ewe_kor_hin_swe_anl_tur_afr_scr_grk_akn_bam_yor_ger_azi_est_xho	-0.667239710371123	-1.53988715650658	0.126983596023566
403	rom_cnt_wly_scr_ind_geo_kor_ctl_bul_rus_swt_por_cze_fbf_arw_tsn_chh_fin_ven_bsq_tml_tha_krd_cic_nor_pol_sod_amr_qcu_jpn_tsw_owc_eng_igb_lat_ses_aze_pan_mcd_xho_vie_mnd_prs_est_ita_bat_ukr_uzb_sun_yor_hin_knd_mlt_ewe_swe_hun_mol_fre_anl_ben_sid_gam_zul_urd_bos_akn_dut_mly_tig_amh_heb_ger_grk_swa_tag_guj_dgb_azi_mao_bam_dyu_spa_moo_bem_jav_lda_svk_hau_lit_aeg_glc_slo_afr_tur_alb	-0.365778777622957	-0.943096832591056	0.34807493627963
404	bem_ukr_ses_swa_pol_slo_lat_jpn_bam_heb_xho_sod_wly_tml_cze_azi_zul_mcd_hau_aze_dut_tsw_yor_grk_dgb_afr_vie_ind_urd_mnd_bos_amr_amh_fbf_krd_mol_hin_pan_mly_fin_est_mao_swe_dyu_arw_ctl_prs_sun_ita_eng_ben_hun_alb_rus_sid_akn_qcu_moo_igb_fre_lda_svk_anl_bat_tur_geo_lit_mlt_knd_scr_glc_uzb_cnt_ven_guj_aeg_nor_tig_bul_kor_ewe_chh_spa_tsn_rom_swt_bsq_jav_por_tag_tha_ger_cic_owc_gam	-0.722269854559571	-1.66687832565331	0.098903072194489
405	azi_lit_bam_mly_tig_tsw_glc_swt_swa_hin_aeg_tur_afr_yor_aze_mao_mnd_geo_qcu_arw_bat_mcd_pol_amh_tha_hau_fre_lda_mlt_tsn_cnt_vie_scr_akn_eng_bul_zul_spa_heb_prs_cze_dyu_jav_bos_ita_urd_dgb_owc_ven_rus_est_bem_ben_slo_nor_mol_kor_fin_ger_krd_uzb_hun_ctl_xho_cic_ind_por_anl_tml_sid_dut_fbf_rom_amr_sod_lat_moo_knd_sun_wly_pan_alb_guj_igb_tag_bsq_ses_svk_jpn_gam_ukr_grk_ewe_chh_swe	0.463123624680744	1.04922121589065	0.296795299258549
406	mol_sid_mao_aze_prs_grk_swe_hin_tha_moo_ven_ger_mcd_swa_ben_amh_dyu_mnd_qcu_amr_arw_fbf_ewe_alb_por_anl_ses_guj_fre_lda_geo_akn_ukr_krd_spa_est_afr_vie_yor_pol_dut_heb_kor_wly_zul_chh_mlt_dgb_azi_svk_cnt_owc_xho_ind_tig_bos_tml_ctl_tag_bsq_cze_rom_tsn_urd_swt_glc_hau_uzb_slo_gam_mly_jav_lit_rus_bul_igb_hun_scr_tsw_bam_bem_pan_fin_bat_ita_eng_nor_sod_cic_jpn_sun_lat_aeg_tur_knd	0.174188805168823	0.445362268455232	0.657092941909444
407	nor_bul_bos_tml_tsn_uzb_hun_amh_sun_afr_aze_cic_rom_hin_bsq_azi_dgb_mcd_mol_ita_spa_pol_tig_fbf_jpn_jav_rus_fin_eng_tur_svk_moo_mly_mlt_swt_ven_ben_ind_aeg_glc_chh_ses_cnt_igb_guj_dut_slo_hau_gam_cze_bam_heb_ewe_lat_tha_mnd_akn_wly_est_pan_swe_lda_knd_vie_xho_owc_anl_kor_bem_por_fre_swa_qcu_dyu_alb_krd_lit_ctl_prs_bat_yor_ukr_sid_arw_scr_amr_urd_tag_tsw_sod_zul_ger_grk_mao_geo	0.47552663246763	1.06033030261749	0.291740370586426
408	ben_kor_zul_krd_hin_anl_amr_hun_owc_urd_akn_uzb_dut_arw_lat_tig_heb_knd_ewe_tsn_ita_nor_tur_cnt_ven_aeg_lda_dyu_ses_hau_ger_pol_ind_jav_swt_jpn_dgb_bem_xho_svk_afr_pan_bul_fbf_gam_tsw_alb_tml_bsq_yor_azi_fin_prs_mcd_geo_guj_cze_swe_igb_est_sod_eng_qcu_por_rus_lit_bam_bos_scr_mlt_glc_amh_ctl_mly_tag_swa_rom_vie_aze_chh_sun_sid_slo_fre_mol_grk_mnd_mao_tha_bat_wly_cic_spa_ukr_moo	-0.661614318072667	-1.70005537768387	0.0924627130976569
409	ben_por_kor_vie_grk_tag_bsq_swt_scr_chh_zul_glc_ewe_ven_lit_pol_mly_jpn_swa_svk_ita_hin_urd_bos_jav_rom_ukr_tsn_owc_akn_sod_sun_gam_spa_xho_mol_igb_lda_arw_eng_cic_guj_tha_ger_mnd_swe_lat_geo_cze_dgb_yor_tur_ind_mcd_afr_nor_aeg_cnt_mao_uzb_bul_rus_fbf_ctl_anl_bam_knd_aze_mlt_est_azi_bat_alb_amr_bem_wly_slo_hun_fre_tml_amh_qcu_krd_tig_moo_dut_sid_tsw_dyu_fin_heb_ses_pan_prs_hau	0.18404440658357	0.469626213741231	0.639721358727268
410	mlt_lat_tml_anl_cnt_fin_akn_heb_arw_jpn_fre_alb_rus_azi_bat_ewe_geo_eng_spa_cic_bul_sod_sid_aeg_tur_svk_scr_sun_tig_igb_nor_knd_tag_dyu_ukr_gam_grk_amh_glc_dut_uzb_chh_hin_owc_urd_yor_bam_ven_krd_zul_tsw_swt_mcd_ben_mao_jav_bsq_mnd_mly_tsn_ita_aze_hau_afr_swa_amr_ses_prs_swe_bos_bem_dgb_xho_ctl_lda_hun_por_pan_tha_qcu_est_slo_ind_moo_pol_wly_rom_cze_vie_kor_mol_lit_ger_guj_fbf	-0.0550952911684677	-0.126010199588258	0.899995869273462
411	yor_ita_aze_mnd_mly_igb_hau_tsn_wly_swa_cic_aeg_xho_sun_mlt_akn_mol_zul_grk_azi_ben_geo_sid_eng_arw_owc_tig_rus_tag_tml_moo_krd_tha_por_alb_ven_swt_hun_rom_spa_ewe_mao_qcu_urd_ukr_pan_heb_scr_jav_ger_jpn_glc_ses_swe_bem_kor_slo_fre_guj_bos_anl_tur_fbf_lat_dgb_tsw_svk_cnt_hin_lit_lda_ctl_mcd_cze_est_amh_fin_uzb_gam_ind_pol_vie_chh_knd_bul_bam_nor_bsq_sod_amr_dyu_bat_dut_prs_afr	0.584944754807751	1.35075220933295	0.180052281220891
412	guj_pan_ctl_mao_alb_zul_bsq_mcd_nor_fbf_tml_svk_tig_tsn_tur_mnd_moo_pol_rus_igb_gam_dut_bos_chh_bam_jav_aze_tag_xho_anl_ben_knd_cic_hun_prs_fin_est_ses_mlt_mly_yor_sid_bul_amr_ger_krd_glc_cze_qcu_dgb_mol_tha_azi_akn_eng_afr_owc_sod_aeg_lat_cnt_urd_ven_ukr_rom_grk_lit_wly_vie_lda_amh_sun_hau_geo_swe_hin_bem_jpn_arw_swt_dyu_ewe_scr_ind_slo_kor_bat_ita_por_heb_uzb_spa_tsw_fre_swa	-0.0972533661190536	-0.232210532174181	0.816884724549143
413	igb_ses_tha_nor_fin_vie_swa_owc_mlt_prs_tur_grk_chh_moo_ven_tml_cic_alb_svk_jpn_hin_yor_bat_hau_bsq_geo_ctl_knd_mol_aeg_bem_cnt_dut_lda_ita_scr_swe_arw_urd_swt_spa_anl_pol_ben_amr_amh_dgb_ewe_tsw_lit_sid_fre_mnd_wly_mcd_ind_gam_mly_ukr_afr_akn_dyu_rus_por_lat_hun_tag_xho_guj_pan_jav_bos_cze_tsn_slo_glc_uzb_eng_est_mao_sun_aze_azi_zul_sod_bul_ger_heb_bam_kor_qcu_fbf_krd_tig_rom	-0.356298711743234	-0.857659692805005	0.393285275754278
414	jav_ind_anl_fbf_swe_knd_fre_pol_ven_cnt_cic_est_amh_tig_bem_chh_alb_aeg_tsn_sun_glc_lit_azi_dut_hau_uzb_prs_xho_afr_sid_swt_yor_mao_vie_krd_zul_gam_akn_bat_bsq_ctl_aze_svk_ita_eng_sod_ses_igb_heb_jpn_mcd_qcu_kor_owc_dyu_mlt_wly_lat_ewe_rom_hin_mol_swa_tsw_guj_moo_spa_pan_tur_por_ben_nor_grk_amr_mly_urd_dgb_bos_cze_tag_rus_hun_bam_bul_tha_lda_scr_ger_ukr_tml_arw_mnd_geo_fin_slo	0.10302039120579	0.236932153771921	0.813230541761904
415	hin_yor_moo_fbf_tur_tsw_uzb_pol_zul_hau_aeg_tag_tig_mlt_bem_mly_ctl_amh_ben_arw_fre_knd_mao_mcd_pan_heb_grk_vie_bos_bul_eng_dgb_lit_por_xho_ukr_slo_dyu_spa_mol_urd_hun_scr_sun_lat_geo_guj_bsq_ind_fin_swa_bat_bam_rom_glc_chh_svk_ita_akn_aze_qcu_lda_anl_gam_cze_cnt_jpn_swe_owc_est_swt_igb_prs_ven_jav_kor_ewe_mnd_ger_sid_rus_krd_cic_amr_wly_alb_tha_azi_sod_dut_tml_nor_ses_tsn_afr	1.19652212858438	2.77686731565669	0.00663762130127923
416	cze_rom_bem_lit_yor_afr_cic_arw_bul_hun_spa_owc_tur_dut_ctl_tag_svk_sod_tig_krd_mly_pol_ita_chh_ses_tsw_sun_knd_nor_est_grk_azi_tha_anl_urd_hin_hau_ukr_ind_alb_wly_bam_sid_lat_akn_tml_kor_aze_jpn_moo_uzb_ger_fin_qcu_scr_dgb_slo_heb_bos_eng_dyu_mnd_fre_zul_swa_mlt_mol_mao_fbf_cnt_vie_pan_por_ben_bat_amr_swe_geo_xho_amh_gam_ven_guj_rus_mcd_aeg_bsq_jav_lda_swt_tsn_glc_igb_prs_ewe	0.0167949629461514	0.0374311813030319	0.970221441958287
417	bsq_hin_ger_arw_dut_akn_igb_bos_heb_bul_gam_lit_tsn_azi_jpn_slo_tag_dgb_scr_lat_tsw_ewe_sid_ven_sun_fre_amh_swt_xho_uzb_eng_rus_cnt_tml_geo_hau_knd_alb_bam_cze_pan_bat_por_swa_rom_yor_aze_vie_ben_anl_mcd_ukr_mao_krd_moo_mlt_qcu_nor_ita_est_zul_jav_bem_cic_hun_wly_kor_swe_guj_aeg_dyu_tig_spa_tha_pol_amr_grk_mnd_tur_urd_afr_ses_svk_glc_lda_fin_fbf_chh_mol_ctl_prs_owc_sod_mly_ind	-0.0228358657793852	-0.0511289334800157	0.959332437734511
418	pol_urd_mao_jpn_spa_lit_hin_rom_bem_tsw_ctl_chh_por_anl_pan_mcd_sid_amh_prs_est_bat_glc_fre_eng_dgb_aeg_akn_mnd_swe_ger_alb_afr_amr_mol_tsn_sun_scr_hau_fin_tml_vie_lda_lat_aze_fbf_krd_ben_slo_sod_mlt_kor_yor_dut_gam_bos_dyu_tha_heb_qcu_svk_knd_ita_arw_geo_mly_tig_igb_grk_cnt_bam_ewe_nor_rus_tag_moo_hun_ind_tur_xho_swt_cic_ses_swa_azi_guj_jav_wly_ukr_bsq_uzb_bul_zul_cze_owc_ven	0.20876025688397	0.490313486991216	0.625066889105978
419	heb_tur_hin_alb_jpn_tig_lit_pol_nor_tsn_prs_fre_bat_cnt_amh_sod_est_slo_bsq_ukr_tml_lda_grk_tha_glc_geo_guj_dgb_por_hau_sid_scr_chh_fin_jav_urd_lat_moo_gam_arw_mly_vie_xho_ses_ven_cze_sun_svk_swe_yor_mol_afr_hun_qcu_mao_aze_azi_mlt_rom_wly_kor_swt_bos_aeg_rus_knd_anl_dyu_cic_ita_tsw_mnd_tag_bul_ctl_dut_ewe_fbf_eng_uzb_ben_mcd_pan_ger_bam_ind_owc_swa_krd_spa_amr_igb_bem_zul_akn	0.575226838145929	1.36201309762713	0.176483730684518
420	mlt_sod_ven_dut_tsw_bam_mcd_fbf_est_chh_arw_sid_tsn_svk_swe_aeg_tig_cic_hau_azi_bul_ewe_qcu_amr_lat_prs_bem_jav_mnd_ger_ben_gam_swt_nor_owc_cnt_hun_ses_ind_xho_bat_geo_mly_kor_por_dyu_scr_grk_tag_bsq_zul_bos_uzb_lit_ita_wly_pol_anl_tha_slo_dgb_tml_fin_mao_cze_jpn_urd_sun_eng_hin_glc_tur_moo_vie_akn_mol_fre_alb_rus_igb_ukr_pan_lda_amh_knd_ctl_rom_heb_yor_spa_swa_aze_guj_afr_krd	-0.580691051505167	-1.33344464406758	0.185642841241408
421	owc_anl_swa_fbf_mnd_hin_tur_lat_knd_bem_amh_slo_aeg_tha_lda_sod_tsn_vie_bul_xho_bam_amr_glc_ctl_sun_tsw_guj_pan_mlt_tml_jpn_cze_wly_dut_lit_cnt_rus_afr_sid_ven_igb_dgb_ewe_kor_eng_pol_ses_dyu_hau_moo_prs_hun_rom_ger_zul_swe_por_grk_nor_yor_ben_krd_est_tag_fre_swt_uzb_gam_mao_arw_svk_scr_heb_mly_fin_cic_jav_ind_ita_aze_geo_bsq_urd_akn_azi_tig_alb_mcd_bos_spa_bat_mol_qcu_chh_ukr	-0.288372683040091	-0.739905227123725	0.461221238361792
422	mol_knd_krd_hun_mly_cze_cnt_fbf_guj_xho_owc_ukr_uzb_fre_amr_swt_sun_pan_bos_cic_geo_yor_ewe_ven_rus_fin_tml_heb_sid_anl_grk_mcd_bam_ctl_akn_scr_afr_urd_arw_eng_tha_sod_swe_spa_kor_lit_est_jav_tag_mlt_alb_ita_azi_lda_pol_swa_dgb_aze_qcu_chh_wly_slo_mao_vie_gam_ind_ger_bul_bsq_jpn_por_dyu_ben_svk_amh_tig_bem_hau_tsw_glc_lat_prs_tur_igb_nor_zul_rom_bat_hin_ses_mnd_dut_tsn_aeg_moo	-0.219014678429452	-0.491413937225587	0.624291485535092
423	dyu_slo_cic_spa_alb_zul_mcd_bat_xho_afr_ses_bul_cze_bsq_bos_amh_vie_nor_mol_mnd_amr_geo_azi_tsw_swt_chh_sod_jav_hau_svk_aze_ven_yor_guj_tha_tml_swe_fin_kor_anl_ewe_urd_qcu_krd_arw_ita_fbf_swa_ger_uzb_rom_ind_eng_heb_dut_aeg_mlt_mly_cnt_pan_ukr_dgb_prs_rus_jpn_tsn_tag_lda_scr_est_bam_akn_gam_sid_lit_hun_tig_grk_igb_tur_glc_ben_wly_por_knd_fre_owc_ctl_sun_mao_bem_moo_hin_lat_pol	0.744782129590371	1.94118580398323	0.0552633169040011
424	swt_swe_rus_pan_mly_pol_eng_hau_cnt_mol_ita_nor_ctl_swa_afr_alb_aeg_gam_heb_zul_tur_ven_jav_bsq_tag_sid_aze_hun_yor_tsn_qcu_ger_tml_dut_grk_ben_knd_guj_dyu_azi_tig_uzb_bul_urd_spa_ses_tsw_svk_krd_xho_jpn_bem_igb_sod_hin_mcd_arw_ind_chh_kor_ukr_glc_lit_bos_anl_mao_lda_sun_tha_akn_fin_scr_cic_wly_lat_vie_mlt_geo_prs_rom_mnd_bam_slo_cze_dgb_est_moo_por_owc_amr_fbf_amh_fre_ewe_bat	0.976155484421966	2.30909445147638	0.023152812286292
425	lat_ewe_bul_anl_chh_arw_ukr_mcd_fbf_sid_fin_urd_wly_tag_zul_cnt_amh_tig_jpn_rom_slo_swa_amr_gam_mlt_hun_nor_spa_fre_vie_bem_afr_heb_hin_krd_lit_geo_swt_guj_ger_ben_bsq_pol_aze_ctl_mnd_akn_knd_por_yor_kor_dgb_scr_prs_bat_igb_tsn_cze_ind_tha_ses_dyu_moo_est_ita_tsw_rus_glc_svk_ven_jav_hau_mly_xho_tur_grk_bos_alb_mao_swe_eng_azi_uzb_pan_tml_cic_aeg_sod_dut_bam_qcu_sun_mol_lda_owc	-0.15206758374721	-0.406611684464968	0.685227434665034
426	zul_amh_akn_mnd_swt_hin_jav_igb_krd_bat_svk_swe_spa_chh_aeg_pol_tha_ger_guj_ven_rus_ewe_anl_amr_cnt_lit_dgb_tml_urd_mol_bam_por_aze_heb_bsq_cze_uzb_geo_kor_bem_tsw_ukr_dut_xho_tsn_ctl_arw_ses_bul_mcd_sun_mlt_cic_jpn_tig_lda_moo_scr_owc_mly_gam_fre_afr_sid_grk_dyu_hau_prs_alb_ben_mao_knd_swa_sod_tur_wly_qcu_eng_vie_pan_ind_tag_yor_glc_rom_azi_ita_lat_hun_slo_nor_fbf_bos_est_fin	-0.265579818199098	-0.681178344049882	0.497451308500222
427	mnd_dgb_moo_sod_geo_mao_aeg_ger_tur_sun_tml_tag_anl_vie_alb_bsq_heb_scr_swe_hun_bat_cnt_bam_jpn_owc_wly_swt_bos_sid_ewe_ses_guj_amr_yor_chh_ind_mcd_mly_fin_dut_afr_mlt_tsw_dyu_lit_fbf_zul_eng_nor_hau_rus_ukr_urd_prs_igb_pol_lat_xho_jav_glc_pan_uzb_kor_ctl_tsn_tig_fre_knd_ita_lda_qcu_bem_ven_ben_bul_slo_gam_rom_svk_mol_tha_por_cze_grk_spa_arw_azi_cic_amh_est_hin_aze_krd_akn_swa	0.371995760129167	0.848741365161635	0.39820460005632
428	scr_geo_mao_rus_yor_fin_hin_lit_guj_nor_sod_zul_ukr_wly_est_aeg_bsq_uzb_jpn_anl_hau_mnd_bat_tsn_bem_gam_afr_mcd_spa_cnt_por_svk_chh_hun_prs_sun_cze_cic_ind_grk_ewe_kor_rom_swe_krd_ita_bos_lda_amr_azi_tml_mol_ctl_tsw_bul_alb_fbf_glc_tig_tur_dgb_xho_tag_heb_qcu_pan_igb_eng_fre_vie_akn_knd_slo_bam_swt_ses_ven_swa_dyu_dut_aze_arw_amh_ger_tha_sid_owc_lat_mlt_mly_moo_urd_ben_jav_pol	-0.415442824450758	-1.01581518591339	0.312352866250069
429	heb_hin_ind_mlt_ctl_bam_akn_amr_zul_urd_cic_tag_sun_cze_bsq_lat_slo_swa_bul_knd_swt_dyu_svk_bos_arw_xho_por_scr_qcu_ses_aze_kor_ger_bat_rus_anl_ukr_sod_alb_igb_glc_nor_ben_ita_mnd_sid_fin_hau_eng_cnt_spa_vie_krd_rom_pol_geo_azi_tha_pan_mly_aeg_gam_jav_jpn_wly_moo_fre_chh_tsw_ven_prs_amh_afr_hun_mcd_owc_est_guj_swe_lda_dgb_dut_grk_tig_tml_tur_lit_yor_uzb_ewe_mao_mol_tsn_bem_fbf	0.285084189897055	0.751371371032304	0.454326379551137
430	akn_gam_amh_sod_tha_hin_geo_fin_dyu_igb_afr_lat_hau_tsn_alb_eng_ven_jav_wly_cic_pan_tsw_moo_zul_dut_azi_bat_tur_krd_cze_heb_rus_xho_guj_hun_aeg_sid_anl_fbf_spa_jpn_lit_mlt_mol_arw_glc_rom_por_pol_prs_svk_chh_lda_ita_amr_ukr_cnt_mly_est_sun_bos_fre_mcd_tml_nor_swa_swe_qcu_ewe_mnd_ind_ger_bam_bem_kor_tag_uzb_bul_ben_slo_swt_yor_owc_urd_mao_bsq_knd_ctl_vie_ses_tig_scr_dgb_grk_aze	0.0262960679296871	0.0628755688328406	0.950000529566533
431	ukr_hun_mlt_spa_lat_amh_glc_cic_bsq_swe_tha_hin_lda_ewe_bos_sod_slo_bat_pol_arw_mol_tig_afr_amr_cnt_grk_scr_mly_zul_est_qcu_alb_fbf_pan_por_mcd_knd_igb_lit_rom_dyu_ind_aze_tsn_tur_nor_jpn_mao_guj_sid_sun_mnd_eng_ses_fre_owc_cze_ita_tsw_ctl_xho_tag_krd_ger_heb_swa_rus_moo_geo_kor_akn_chh_bam_bem_wly_ven_svk_dut_prs_aeg_jav_uzb_azi_fin_bul_gam_ben_dgb_vie_urd_yor_swt_anl_hau_tml	0.383154719821055	0.934310884250925	0.352563130345682
432	cic_amr_pan_bsq_ukr_anl_krd_tha_bam_mly_qcu_arw_vie_xho_bos_cze_bat_fre_ctl_fbf_mcd_dut_jpn_wly_zul_ind_yor_ger_tur_swe_bul_ben_azi_lda_tsw_lat_hun_mao_sun_kor_pol_bem_glc_cnt_slo_afr_alb_aeg_hau_moo_akn_dyu_tsn_scr_por_fin_grk_swa_igb_swt_eng_prs_hin_amh_owc_dgb_sid_ses_rom_sod_geo_ewe_tml_mnd_mlt_uzb_nor_rus_chh_gam_guj_mol_heb_jav_knd_urd_aze_spa_tig_tag_ita_ven_svk_lit_est	0.457348634279956	1.19837266064481	0.23381691562385
433	grk_cze_rus_svk_cic_mnd_ben_bos_bul_tsn_mol_swt_pol_tha_amr_sid_amh_por_bam_guj_sod_bat_scr_lit_ukr_igb_gam_geo_swe_est_zul_pan_mly_slo_afr_prs_swa_tml_vie_tur_tig_knd_ses_anl_urd_uzb_lda_hau_spa_nor_xho_alb_ger_fin_hun_arw_yor_ind_ita_fre_ewe_azi_aze_cnt_mcd_krd_jpn_tsw_eng_ctl_bem_jav_ven_moo_heb_fbf_akn_bsq_dut_chh_lat_dyu_qcu_aeg_wly_glc_hin_owc_dgb_mao_kor_mlt_tag_rom_sun	0.289376836765699	0.744383301126463	0.458521421391063
434	jav_afr_ses_tag_cic_qcu_rom_mao_ben_azi_ven_moo_rus_uzb_owc_cze_mly_bul_tig_guj_sod_tha_pol_tml_ctl_eng_vie_anl_urd_yor_kor_dyu_chh_bsq_wly_fbf_scr_cnt_ger_gam_por_bem_spa_dgb_fin_grk_igb_ita_swe_swt_geo_amr_akn_sid_hau_pan_slo_tur_bos_xho_heb_krd_mlt_alb_nor_hun_lda_zul_mol_swa_tsw_jpn_fre_glc_mcd_aze_lit_ukr_lat_est_prs_aeg_ewe_arw_dut_bat_amh_svk_ind_tsn_hin_mnd_bam_knd_sun	0.319042021372812	0.743453981065835	0.459080964043863
435	ctl_chh_grk_sid_ita_lda_eng_tsn_uzb_dut_urd_svk_bos_knd_bat_ind_igb_vie_swt_spa_bsq_fin_hun_aeg_zul_anl_mao_rus_pan_mcd_mlt_tsw_fbf_mol_slo_por_glc_bem_ukr_ben_amh_prs_lat_lit_moo_arw_fre_amr_geo_ven_azi_sod_xho_jav_ses_akn_jpn_cic_tur_cze_dyu_qcu_swa_scr_guj_heb_pol_tig_gam_swe_alb_owc_aze_wly_tag_est_dgb_cnt_bul_hin_nor_tha_ger_sun_mnd_hau_yor_tml_krd_afr_rom_mly_kor_ewe_bam	0.563524513404148	1.29984641170315	0.196866194400777
436	nor_cic_zul_scr_yor_tur_tsn_fre_glc_bul_vie_ven_hun_cnt_est_anl_spa_amr_fbf_geo_pol_pan_owc_knd_dyu_aze_dgb_eng_uzb_rus_guj_xho_aeg_swt_mlt_rom_sod_qcu_bsq_ctl_cze_amh_chh_lit_lat_swa_lda_ses_krd_tig_ger_ita_urd_bat_kor_dut_moo_gam_prs_slo_sid_grk_mao_ewe_tsw_arw_azi_heb_tha_bos_jpn_mcd_afr_mly_swe_sun_bam_bem_igb_hin_jav_hau_alb_por_akn_fin_ben_tag_tml_wly_mnd_svk_ukr_ind_mol	-0.0242117444593878	-0.0553351037175993	0.955990200882941
437	pan_cnt_xho_zul_swa_kor_mao_bem_prs_swt_est_ben_por_geo_lit_tml_bam_ukr_heb_rus_ger_sun_svk_arw_tsw_spa_ctl_cze_dut_mlt_igb_knd_bos_ind_uzb_jav_wly_amh_rom_mcd_sod_glc_tsn_akn_ven_dgb_ita_fin_swe_mly_yor_vie_krd_aze_tha_owc_amr_bat_aeg_lat_guj_qcu_lda_dyu_urd_tag_alb_mnd_gam_jpn_nor_azi_tig_ewe_hin_cic_bul_chh_afr_fbf_grk_hau_slo_tur_scr_bsq_moo_sid_fre_anl_hun_eng_pol_mol_ses	-0.0680167675314236	-0.156562191490286	0.875929274104919
438	igb_slo_lat_zul_tml_afr_bam_alb_grk_ita_aze_scr_wly_anl_spa_cnt_jpn_fbf_fre_vie_krd_hun_urd_moo_qcu_dut_tig_bsq_swe_mcd_rus_chh_amr_tag_owc_mnd_ben_mly_swa_amh_ger_ewe_mlt_arw_kor_cze_ven_nor_tha_knd_yor_geo_eng_pan_dyu_bul_bem_bat_mol_sun_tur_gam_hin_guj_sid_mao_azi_rom_tsn_sod_prs_ses_ukr_swt_pol_est_jav_lda_glc_cic_uzb_hau_ctl_lit_tsw_xho_ind_svk_heb_aeg_por_akn_bos_fin_dgb	0.211845809948896	0.546981014116711	0.585701897644828
439	rom_mcd_afr_bsq_swa_akn_svk_mly_bos_ses_hun_knd_cze_hin_anl_eng_guj_sod_moo_lat_tur_amr_wly_tig_tha_mao_ind_xho_fin_cnt_geo_mnd_kor_hau_bat_uzb_spa_cic_ben_yor_tsw_jav_bem_rus_ger_qcu_igb_aeg_swe_scr_bul_est_fbf_slo_fre_krd_azi_urd_sun_por_sid_ita_tsn_heb_ctl_jpn_ukr_vie_dyu_mlt_pan_dgb_arw_ven_swt_grk_zul_glc_prs_lit_alb_owc_gam_tml_dut_mol_nor_amh_lda_aze_bam_pol_ewe_chh_tag	-0.518978444809059	-1.35339284574753	0.179210617529003
440	cze_ctl_dyu_mcd_zul_rus_guj_ger_gam_yor_knd_krd_hin_swa_amr_tsw_xho_moo_urd_jpn_azi_lit_fre_lat_mlt_sid_mao_tsn_fin_heb_kor_mly_scr_pol_aeg_dut_alb_aze_sod_prs_bsq_spa_amh_cnt_qcu_swe_hau_hun_afr_grk_cic_tag_chh_glc_tha_bul_ewe_uzb_anl_est_fbf_bem_akn_ita_tml_swt_arw_sun_rom_ben_bos_nor_por_ind_owc_bat_ukr_igb_lda_mol_wly_dgb_pan_tur_bam_eng_geo_tig_vie_ses_slo_svk_ven_jav_mnd	-0.129984516389725	-0.398705902809386	0.691023882494858
441	tag_glc_azi_est_ewe_ind_sid_cic_mlt_bos_yor_bul_cze_aze_akn_swt_pol_wly_ses_moo_krd_tml_scr_lda_tur_amr_rom_mnd_aeg_jav_dgb_bsq_tig_por_cnt_svk_gam_ger_fin_mly_vie_afr_igb_lat_tsn_swe_tha_prs_ben_arw_hau_sod_amh_xho_spa_geo_hun_grk_lit_alb_qcu_ven_knd_guj_eng_mao_mol_bam_swa_ita_tsw_uzb_mcd_dyu_ukr_kor_zul_fbf_sun_fre_hin_urd_nor_anl_rus_bat_bem_heb_jpn_owc_slo_dut_pan_ctl_chh	-0.173136565943565	-0.426744413638538	0.6705517590325
442	sod_zul_lda_guj_knd_cnt_tsw_cze_pol_rus_dyu_ukr_akn_krd_bat_mcd_est_pan_mlt_alb_hau_bam_arw_ewe_fbf_amr_tig_spa_eng_bul_bem_gam_ind_ben_swa_urd_swe_mao_nor_vie_ctl_igb_lit_kor_scr_uzb_jav_jpn_mnd_tha_tml_bsq_heb_hun_sid_por_swt_fre_ger_cic_glc_yor_tag_grk_rom_owc_hin_dut_mly_lat_slo_wly_ven_geo_tsn_prs_dgb_anl_chh_ita_moo_mol_xho_tur_qcu_amh_fin_sun_aeg_aze_afr_bos_ses_azi_svk	-0.193915290343652	-0.460819451286512	0.646003966873566
443	gam_tha_ben_zul_fin_mnd_yor_glc_amh_guj_mlt_mao_afr_wly_heb_bsq_hun_fre_pan_por_bem_hau_ita_tag_tsw_grk_moo_tur_cic_lat_bam_kor_ewe_scr_tig_aeg_ger_sun_krd_akn_cze_igb_dgb_ind_qcu_sid_fbf_prs_hin_arw_swt_rom_jav_aze_amr_swa_mly_slo_tsn_lda_owc_mol_knd_swe_dyu_uzb_chh_est_mcd_ukr_rus_bos_ctl_cnt_geo_anl_ses_eng_alb_tml_jpn_bul_spa_urd_azi_svk_lit_xho_sod_bat_nor_pol_dut_vie_ven	-0.246853832129374	-0.588978498739742	0.557303634195995
444	tsn_sid_knd_rus_prs_azi_fin_tag_rom_lit_lat_bat_krd_eng_yor_spa_urd_tur_ben_grk_cic_ses_slo_ind_qcu_lda_mly_cze_hun_sod_bul_tsw_bsq_igb_aeg_fre_pan_geo_mnd_wly_ita_fbf_dut_bos_guj_vie_arw_jpn_alb_akn_kor_bem_chh_tml_swa_moo_zul_ven_ger_mol_uzb_dyu_por_mao_hin_cnt_pol_scr_tig_hau_sun_tha_mcd_aze_amr_dgb_swt_mlt_amh_xho_heb_swe_ewe_owc_anl_glc_nor_gam_svk_bam_ctl_ukr_est_afr_jav	-0.209577212276602	-0.488440849907844	0.626387363476412
445	mao_afr_bos_amr_sid_jpn_aeg_tsn_slo_ita_cnt_tig_lit_krd_yor_bam_heb_por_gam_sod_owc_dyu_mnd_swa_ctl_tur_jav_swe_hau_urd_igb_ger_zul_ukr_fbf_bat_alb_pol_cic_grk_spa_geo_ewe_knd_ind_dgb_bul_fin_pan_ven_akn_tml_qcu_bem_nor_ben_vie_amh_dut_anl_prs_rom_mly_scr_ses_est_azi_mol_bsq_uzb_tha_fre_guj_swt_lda_lat_arw_eng_hin_kor_tag_wly_svk_sun_mlt_hun_cze_glc_xho_rus_aze_tsw_moo_chh_mcd	-0.831837420841465	-2.06219830093558	0.0419781920017116
446	mao_tsn_swt_akn_est_bos_vie_kor_fre_ewe_heb_mly_krd_swe_cic_aeg_pol_sid_fbf_tur_dut_tml_anl_glc_bat_bsq_yor_uzb_gam_bem_igb_eng_arw_guj_svk_hin_fin_amh_aze_cze_xho_chh_nor_sod_pan_afr_ger_cnt_mnd_bam_ind_slo_ukr_geo_dyu_ben_urd_hun_lat_knd_jpn_mol_scr_tsw_amr_wly_moo_rus_swa_sun_ctl_tha_zul_grk_bul_azi_qcu_mlt_ita_por_ses_lda_hau_ven_owc_spa_alb_rom_prs_dgb_lit_jav_tig_mcd_tag	0.560385570227668	1.26919900694984	0.20753725346317
447	cic_nor_lda_arw_pan_guj_yor_fin_qcu_tag_vie_bat_uzb_ukr_krd_swe_bul_moo_slo_cnt_knd_fbf_mol_swt_ses_eng_amh_sod_chh_spa_kor_tha_hun_sun_ctl_aeg_glc_ewe_mcd_por_lat_wly_akn_ita_grk_mnd_svk_azi_mly_ger_ind_rom_tig_igb_anl_bos_swa_dyu_gam_tur_heb_zul_mlt_cze_lit_geo_pol_rus_bem_bam_jav_tsw_fre_ven_hin_prs_owc_scr_xho_afr_urd_sid_tml_hau_bsq_dut_dgb_tsn_amr_ben_aze_jpn_alb_mao_est	-0.0151935979110086	-0.0343810058625018	0.972647014741025
448	azi_bsq_akn_guj_swt_tsn_ukr_dgb_tsw_bam_ven_rus_ses_lit_sun_urd_amr_yor_xho_pan_spa_scr_fbf_ben_uzb_swa_tig_fin_arw_svk_dut_mol_sid_hau_wly_bat_nor_bem_qcu_slo_por_eng_zul_knd_alb_tml_sod_igb_bul_mnd_est_ita_moo_ind_mcd_chh_mlt_krd_prs_jav_cze_fre_tha_jpn_afr_mly_lat_vie_pol_mao_anl_ctl_tag_ger_aze_dyu_owc_aeg_glc_tur_cnt_gam_bos_geo_ewe_rom_grk_hin_lda_hun_swe_amh_heb_kor_cic	0.381961591510204	0.985012565272	0.327173622157878
449	scr_tig_sod_moo_rom_mcd_pan_svk_vie_swt_qcu_ven_mly_ses_afr_sun_pol_akn_ind_zul_hin_aeg_mol_tag_cic_swe_knd_amh_bsq_dut_guj_fbf_bat_chh_fin_glc_mlt_cze_cnt_bul_igb_prs_bos_urd_wly_dgb_nor_eng_owc_rus_ger_lda_alb_xho_gam_jav_ctl_azi_tml_lit_dyu_tha_amr_ita_kor_ben_por_hau_aze_tsw_est_krd_spa_yor_slo_arw_ukr_grk_geo_lat_swa_bem_ewe_mnd_sid_hun_mao_bam_fre_jpn_tsn_tur_anl_uzb_heb	NA	NA	NA
450	krd_fre_slo_afr_ind_qcu_tha_moo_amr_alb_bos_bat_ukr_mol_zul_aeg_pol_jpn_dyu_hun_kor_igb_est_swe_spa_svk_guj_chh_eng_tsn_xho_tsw_scr_cnt_knd_swt_aze_ven_ger_fbf_rom_cic_sod_sun_dgb_lat_yor_rus_geo_dut_sid_gam_cze_wly_fin_jav_hau_akn_tur_ita_bam_vie_lit_bul_ctl_tig_lda_heb_ewe_prs_mlt_glc_nor_anl_ses_mly_tml_owc_por_azi_uzb_bsq_grk_tag_hin_swa_mao_mnd_arw_pan_urd_bem_amh_ben_mcd	-0.566838533824584	-1.50901360080174	0.134685275838894
451	vie_ita_moo_rom_bam_ses_cze_tml_ger_alb_amr_aeg_ewe_mol_igb_tur_fre_ctl_dgb_bem_bos_prs_uzb_glc_qcu_lda_eng_gam_chh_est_sod_pan_ven_nor_lat_spa_arw_cic_jav_kor_knd_mly_ind_mnd_zul_guj_slo_mcd_grk_dyu_afr_owc_sun_swe_cnt_mlt_aze_akn_wly_jpn_por_swt_xho_anl_rus_scr_hau_heb_pol_tig_ben_tsn_azi_amh_svk_sid_geo_fin_bul_tha_bat_tsw_lit_yor_dut_urd_fbf_hun_swa_ukr_bsq_krd_hin_tag_mao	-0.0643996887847045	-0.164172367552643	0.869951733828965
452	xho_tml_zul_tur_lat_swa_ind_tig_fin_ger_fre_afr_bat_pol_hau_moo_hun_ita_mao_bam_guj_jav_arw_owc_cic_scr_sun_bos_akn_mcd_bsq_glc_cze_vie_gam_slo_wly_ctl_rom_qcu_por_azi_krd_est_dut_yor_uzb_dgb_svk_ses_swt_cnt_geo_kor_aeg_mlt_swe_ben_tsn_knd_ukr_rus_amh_eng_igb_grk_heb_anl_sod_ewe_hin_chh_mly_spa_bem_aze_tag_mnd_sid_amr_pan_lit_mol_bul_tsw_ven_jpn_lda_tha_dyu_prs_fbf_urd_nor_alb	0.556201620402185	1.36954088896963	0.174128233746383
453	tag_ita_scr_cnt_dyu_jav_igb_bos_aeg_tur_geo_zul_arw_sod_aze_fre_bem_yor_cic_ind_hun_swa_mcd_qcu_hin_krd_mnd_tha_bam_mao_prs_slo_bat_rus_pol_grk_kor_afr_cze_owc_vie_ben_hau_heb_jpn_azi_tml_lit_tsw_ewe_spa_amr_tig_dgb_anl_eng_uzb_sun_fbf_rom_swe_mly_akn_moo_alb_guj_amh_fin_swt_pan_ukr_ven_wly_chh_por_sid_ses_glc_bsq_svk_urd_lda_dut_nor_lat_mlt_est_ger_mol_bul_knd_ctl_xho_gam_tsn	-0.105878966731517	-0.243000372448264	0.808540264588365
454	guj_hau_swe_owc_yor_hin_grk_cze_ewe_bsq_arw_eng_cic_akn_dyu_tag_uzb_fbf_ger_rus_sid_anl_bul_pol_ita_lda_zul_por_chh_est_cnt_hun_gam_tha_nor_lit_ven_bat_dut_ukr_urd_azi_moo_mly_glc_alb_tig_amr_sun_ind_tml_mnd_jpn_dgb_bos_vie_wly_tsw_igb_pan_sod_spa_afr_jav_xho_ses_slo_tsn_kor_ctl_ben_bam_lat_geo_svk_fre_prs_mol_fin_qcu_mao_heb_aze_swt_mcd_aeg_rom_tur_krd_knd_amh_swa_bem_scr_mlt	0.541478292114764	1.43906065519835	0.153490595827426
455	kor_bat_bsq_aze_azi_cze_guj_sun_hun_lda_tur_afr_spa_bul_arw_wly_jpn_qcu_est_hau_chh_vie_mol_xho_ses_slo_tig_amr_lit_rom_tag_dyu_akn_ben_yor_fre_tha_ukr_mao_dgb_moo_tsw_geo_bos_igb_ven_ctl_mcd_rus_alb_jav_ita_knd_swe_bam_aeg_anl_mlt_sod_bem_nor_glc_svk_hin_por_scr_pol_ind_cic_pan_mly_tsn_fbf_urd_sid_ewe_owc_eng_prs_tml_krd_grk_heb_swa_uzb_lat_gam_amh_fin_swt_ger_zul_cnt_dut_mnd	0.344368255911035	0.805175486382908	0.422772205615535
456	ven_cic_gam_spa_alb_moo_mol_knd_dut_slo_bam_mlt_ger_mao_geo_lda_jav_tsn_svk_glc_uzb_ita_tsw_mly_tml_bos_chh_hau_zul_wly_mnd_kor_est_fre_arw_heb_ctl_cze_rom_afr_cnt_prs_amh_aze_tha_sun_pan_sid_lit_rus_krd_por_hin_urd_tig_ind_akn_grk_fin_lat_scr_hun_ewe_ses_xho_fbf_yor_nor_bat_bul_jpn_swe_bsq_azi_tur_owc_guj_igb_bem_ben_sod_pol_anl_ukr_tag_vie_swa_dyu_aeg_qcu_eng_dgb_mcd_swt_amr	-0.896982517339087	-2.34637097025152	0.0210805922446274
457	chh_bos_vie_mly_mlt_alb_tsn_tml_aze_lda_afr_sid_est_wly_amr_cnt_ctl_pan_tur_bul_dut_swt_grk_hin_sod_aeg_mcd_amh_cic_lit_ger_jav_owc_kor_mnd_xho_swa_ben_arw_fre_ind_yor_ses_slo_lat_bat_dgb_rom_ukr_scr_igb_ven_knd_hun_prs_guj_fin_hau_mao_azi_urd_tha_eng_akn_krd_rus_tag_nor_svk_bsq_spa_glc_heb_bam_sun_qcu_por_uzb_tsw_tig_swe_dyu_bem_jpn_mol_anl_moo_zul_cze_ewe_ita_pol_geo_gam_fbf	0.126240333135429	0.294980043938258	0.768666628012453
458	slo_mcd_bul_mlt_swa_guj_afr_sod_jav_mnd_zul_kor_cnt_ita_hun_akn_mol_aeg_nor_dut_swe_tml_azi_arw_cic_ind_pan_yor_est_glc_rom_krd_wly_dyu_cze_lda_igb_pol_dgb_sun_qcu_por_bem_jpn_aze_tur_tha_sid_ewe_tsw_fin_rus_tig_amh_ven_bam_hau_bos_ben_ukr_tsn_alb_chh_ctl_fbf_lit_knd_eng_moo_bsq_lat_ger_mly_geo_heb_spa_fre_vie_hin_scr_ses_gam_amr_svk_grk_swt_mao_anl_bat_owc_urd_tag_xho_prs_uzb	0.754244346308411	2.31481747989758	0.0228234203352975
459	fbf_cic_geo_rus_anl_eng_wly_fin_alb_dgb_arw_mlt_hau_tsw_kor_sid_pol_bsq_tig_por_lda_pan_owc_swe_amh_ven_sun_jpn_mnd_igb_ind_bul_prs_svk_urd_fre_dut_tag_bat_swa_dyu_mol_ukr_nor_krd_hin_ewe_lat_grk_bam_swt_afr_qcu_xho_bos_mly_azi_aeg_rom_sod_tha_bem_tml_jav_ses_est_cnt_ben_lit_slo_gam_guj_moo_ctl_scr_zul_amr_spa_ita_glc_aze_tur_akn_heb_mcd_mao_tsn_cze_vie_hun_uzb_knd_chh_ger_yor	0.0867536641176572	0.20031493300591	0.841671679919014
460	jav_guj_moo_fin_tur_ses_ven_heb_eng_alb_zul_spa_mlt_pol_igb_urd_grk_amh_mnd_tsw_arw_ctl_dgb_amr_akn_tig_por_swe_owc_ewe_lda_hin_uzb_sun_bat_scr_swt_pan_sod_slo_kor_geo_vie_anl_hun_swa_nor_sid_rom_mly_bul_lat_rus_prs_ben_bos_svk_ita_xho_yor_afr_cze_mcd_bsq_glc_azi_mol_tha_ind_dut_mao_aeg_ger_hau_gam_chh_jpn_knd_tml_ukr_fre_bem_bam_fbf_qcu_est_tag_wly_lit_aze_dyu_tsn_krd_cic_cnt	-0.45510449521198	-1.2059281279281	0.230904283727075
461	swa_zul_tag_dut_ewe_eng_mlt_scr_xho_nor_mao_pol_aze_bem_lat_swe_dyu_mly_est_azi_slo_wly_vie_bam_anl_rus_prs_por_bul_ven_afr_sid_arw_cic_swt_kor_ind_akn_bsq_grk_cze_mcd_tig_hin_ukr_cnt_tsn_pan_mnd_lit_ctl_lda_heb_aeg_uzb_bos_ses_fin_glc_amh_ben_krd_fre_amr_jav_geo_hun_sun_qcu_mol_fbf_urd_alb_ger_tsw_owc_hau_yor_guj_knd_ita_spa_igb_dgb_jpn_chh_bat_sod_rom_tur_tha_gam_moo_svk_tml	-0.252035097087702	-0.566067496598103	0.57271130113956
462	vie_swe_cic_ger_sid_tha_tml_akn_bos_dyu_scr_chh_aeg_igb_lat_xho_knd_azi_fbf_glc_sod_fin_lda_geo_est_cnt_rus_fre_ses_grk_ben_mly_uzb_ctl_prs_mao_ven_bem_pol_lit_urd_swt_swa_moo_arw_jpn_zul_nor_ind_anl_kor_owc_mnd_tig_bam_pan_sun_guj_heb_spa_hun_ukr_cze_dgb_bat_tur_hau_yor_tsn_por_amh_bsq_wly_afr_dut_krd_hin_eng_alb_tsw_amr_mol_mcd_tag_aze_ewe_bul_slo_svk_mlt_ita_rom_gam_jav_qcu	0.0591173509355373	0.167453713681884	0.867376652585821
463	hin_vie_zul_tha_swt_lit_ind_prs_tsn_grk_bos_tml_tsw_ben_fbf_amh_chh_sun_dgb_akn_lat_heb_fre_cnt_mnd_rus_lda_guj_nor_aeg_ewe_moo_rom_krd_mlt_sod_spa_swa_hun_mly_azi_tur_xho_anl_scr_arw_qcu_slo_ukr_cze_bem_knd_jpn_kor_gam_ven_swe_glc_aze_wly_mcd_tig_est_bsq_eng_geo_bat_mol_uzb_por_hau_ger_afr_alb_pan_owc_sid_bam_dut_yor_igb_urd_pol_fin_ses_mao_ita_jav_bul_amr_svk_cic_ctl_tag_dyu	0.16857623488105	0.397580167351656	0.691850770560475
464	azi_mlt_ewe_mly_bat_ben_pol_gam_dgb_bos_arw_krd_zul_hau_svk_amr_mol_scr_qcu_ukr_guj_swa_akn_aze_tsn_rus_mnd_owc_tur_urd_aeg_xho_igb_lit_pan_sid_fin_sun_hun_swe_est_tsw_amh_afr_tml_bul_eng_glc_cze_mao_tag_anl_bam_kor_bem_tha_swt_ctl_chh_lda_lat_knd_jav_ses_geo_mcd_rom_fbf_heb_uzb_vie_sod_dyu_bsq_yor_moo_tig_spa_alb_ger_hin_por_cnt_jpn_grk_ind_cic_dut_fre_ven_nor_ita_prs_slo_wly	0.231389456243063	0.542821363187343	0.588551373960429
465	qcu_ind_kor_sod_aeg_urd_bat_xho_dyu_lda_ctl_swa_bam_tur_aze_slo_wly_mao_ita_swt_cic_grk_jpn_eng_owc_jav_rom_pol_tml_hin_dgb_sun_sid_por_afr_mnd_ven_bul_azi_ewe_glc_bem_pan_tig_guj_geo_tha_hau_heb_ger_anl_knd_dut_yor_prs_cze_igb_fre_tag_zul_krd_mly_fbf_chh_spa_amr_ukr_fin_lit_bsq_svk_gam_moo_akn_tsn_alb_ben_rus_nor_cnt_scr_amh_mlt_mcd_swe_tsw_uzb_ses_vie_bos_mol_lat_est_hun_arw	1.17330029894373	3.03411775066575	0.00312752407741885
466	rus_heb_rom_moo_lda_ses_por_spa_glc_igb_bsq_mlt_bam_cnt_dgb_prs_tig_geo_qcu_guj_mao_amr_ewe_swa_urd_grk_aze_ita_anl_zul_afr_azi_lat_mol_bem_cze_bos_krd_cic_pan_vie_ukr_tag_mnd_tsw_hun_akn_ind_yor_arw_owc_fbf_swe_bat_swt_chh_gam_uzb_wly_est_eng_amh_sid_dut_tml_tsn_nor_ben_tur_sun_svk_hin_xho_alb_tha_sod_ctl_kor_slo_mly_aeg_mcd_ger_jav_fre_fin_ven_bul_lit_dyu_hau_knd_pol_scr_jpn	0.237847146156072	0.593433731104092	0.554331474614454
467	cic_akn_bam_knd_alb_lit_por_gam_wly_pol_tig_mnd_moo_ses_grk_cze_fbf_sod_est_rom_spa_mol_bat_nor_amr_bsq_hau_urd_qcu_hin_anl_prs_ger_mlt_xho_uzb_ven_kor_heb_tur_mly_zul_mao_tha_dgb_vie_ukr_jav_ctl_geo_tml_glc_swa_aze_sun_pan_swt_yor_bos_bul_ewe_azi_hun_afr_swe_lda_fin_mcd_fre_aeg_eng_tsn_tag_amh_ben_bem_slo_scr_lat_rus_guj_krd_dyu_dut_chh_svk_sid_jpn_ind_owc_tsw_ita_cnt_arw_igb	-0.213668585543022	-0.550153240743793	0.58353321767368
468	kor_dgb_ind_tha_geo_sid_lda_rom_jpn_bul_cnt_guj_nor_sod_owc_eng_zul_mlt_cic_bsq_cze_fin_bam_bem_tsn_wly_ukr_glc_tml_lat_arw_swe_pol_swt_ewe_rus_mnd_slo_tag_tur_lit_aze_alb_anl_amr_akn_swa_mcd_pan_hun_vie_krd_spa_qcu_scr_gam_sun_fbf_xho_jav_svk_amh_chh_est_aeg_mly_azi_hau_afr_yor_bos_mao_knd_urd_dyu_uzb_grk_ctl_heb_por_ita_dut_tsw_bat_igb_fre_mol_ben_ven_prs_tig_ger_ses_hin_moo	-0.554602372948602	-1.28506944557088	0.201959280273074
469	spa_ven_amh_sid_arw_dyu_kor_wly_cnt_svk_jpn_anl_ctl_moo_rom_qcu_fbf_rus_yor_alb_swe_tha_por_grk_dut_scr_nor_jav_mnd_ger_fre_cic_bam_sun_geo_chh_lda_tsn_cze_uzb_akn_bsq_tig_vie_eng_amr_aze_tur_hun_igb_guj_xho_urd_ben_heb_pol_aeg_slo_hin_mol_azi_hau_mly_bul_swa_mao_mcd_ita_afr_krd_swt_knd_mlt_ewe_tml_tag_est_gam_owc_prs_fin_pan_bem_ukr_bos_ses_lit_glc_ind_bat_zul_dgb_tsw_sod_lat	0.539098545476039	1.30558757254238	0.194913413375031
470	rus_kor_azi_tha_zul_swt_eng_swa_ctl_pan_owc_tsn_mao_dut_ben_cze_glc_lda_est_cnt_fre_chh_mly_tsw_geo_grk_xho_sod_wly_anl_cic_tml_uzb_dgb_moo_mlt_afr_akn_fin_nor_heb_ewe_vie_qcu_prs_guj_hin_ger_swe_mnd_tur_bul_lit_urd_mol_yor_bsq_jpn_ita_tig_aeg_igb_lat_sid_tag_fbf_por_jav_rom_mcd_hau_slo_bat_amh_svk_knd_gam_ukr_bos_sun_alb_pol_spa_aze_ind_bam_ven_arw_hun_amr_bem_scr_krd_dyu_ses	0.0184286131179031	0.0472078364040144	0.962448810079987
471	dut_cic_nor_dgb_ita_tag_aeg_por_heb_kor_wly_tur_ses_lit_fre_swe_fin_tsn_bul_moo_ewe_dyu_igb_amh_amr_glc_ukr_pan_owc_swa_aze_cze_gam_mlt_svk_xho_ctl_eng_mcd_sid_tig_swt_scr_rom_ger_bsq_hin_mnd_zul_jav_sun_rus_vie_anl_geo_bos_yor_krd_jpn_cnt_ven_est_lat_tml_fbf_ben_mao_pol_alb_tha_knd_bam_bat_guj_tsw_spa_ind_prs_afr_azi_slo_hau_qcu_sod_uzb_mol_mly_lda_urd_arw_akn_chh_grk_hun_bem	-0.288483368090856	-0.69320058000151	0.489911282278071
472	por_mlt_tsw_cic_bat_ses_hun_ita_prs_mly_igb_grk_knd_anl_bam_est_azi_rus_bsq_sid_aze_uzb_ewe_tur_mol_owc_hau_arw_swe_jpn_jav_tha_cnt_swa_glc_pol_lda_tig_geo_sun_qcu_bos_ukr_sod_mnd_zul_krd_ind_swt_cze_ven_tag_lat_fbf_eng_bem_ctl_gam_hin_amr_bul_heb_pan_tml_yor_spa_guj_kor_mcd_wly_xho_ben_mao_dut_slo_tsn_chh_fin_fre_dgb_akn_nor_scr_amh_lit_urd_alb_dyu_vie_svk_afr_rom_moo_aeg_ger	0.693645415029228	1.79316138494625	0.0761978383358277
473	hun_tig_slo_amh_amr_tsn_tml_ger_aze_swe_mao_urd_fre_knd_heb_mnd_ewe_swa_tag_ses_glc_hin_wly_cic_bsq_sid_grk_akn_ctl_zul_mcd_igb_sod_moo_pol_bat_eng_cze_tur_mlt_pan_azi_por_ukr_lit_gam_aeg_afr_chh_arw_kor_est_dut_cnt_swt_fin_lda_xho_tsw_dgb_guj_alb_jpn_prs_ita_qcu_hau_sun_bos_bam_geo_ind_vie_ven_scr_uzb_anl_spa_fbf_lat_mol_bul_krd_jav_dyu_rom_mly_tha_ben_bem_rus_yor_nor_svk_owc	-0.0424054572762361	-0.0963649338210733	0.923438098096272
474	qcu_hin_igb_aeg_krd_hau_cnt_bos_mao_fin_fre_knd_swt_prs_fbf_tsn_owc_bul_hun_ben_dgb_tag_cze_aze_ita_alb_bsq_por_mly_nor_moo_mlt_ger_sun_arw_uzb_tha_yor_swa_urd_swe_tig_ewe_lda_est_heb_amr_sid_guj_pan_cic_scr_kor_slo_dyu_spa_mol_glc_anl_xho_eng_sod_lit_mcd_tml_grk_geo_afr_gam_jav_ind_bem_rom_bat_dut_svk_mnd_pol_jpn_amh_ven_vie_tur_lat_chh_rus_bam_wly_tsw_akn_ctl_zul_ses_azi_ukr	0.269145388492777	1.05931302701211	0.292200797747131
475	tha_yor_amh_rom_pol_mly_wly_dgb_lit_cic_chh_rus_xho_nor_prs_bem_swa_amr_qcu_uzb_sid_owc_aeg_mao_tur_aze_bat_sod_mnd_glc_dut_ukr_urd_kor_guj_alb_tml_fbf_mcd_vie_ctl_cze_gam_est_scr_mlt_cnt_bul_lda_fin_por_tsn_swt_fre_akn_swe_slo_ewe_bsq_sun_jav_ind_grk_ita_tsw_ses_jpn_ger_krd_pan_moo_arw_zul_bos_tig_hin_geo_igb_tag_afr_anl_heb_ben_eng_svk_ven_dyu_hau_bam_knd_spa_hun_lat_azi_mol	-0.873821690035961	-2.06193979107705	0.0420033507976266
476	tig_swt_owc_grk_svk_est_fin_mly_ind_azi_cnt_nor_aeg_slo_rus_tur_jav_sid_cze_rom_zul_tml_pol_bul_anl_ven_chh_fre_ger_bat_gam_spa_ita_dut_por_swe_lat_jpn_fbf_yor_geo_urd_knd_hin_mnd_wly_xho_qcu_igb_bsq_prs_cic_glc_lit_krd_pan_ben_sod_mlt_hau_dgb_ukr_hun_tag_tha_tsn_heb_vie_guj_lda_sun_arw_bos_mol_aze_amr_eng_ses_akn_ewe_dyu_bam_tsw_bem_ctl_mao_kor_mcd_scr_amh_alb_uzb_afr_swa_moo	-0.0197972730565089	-0.0456382468316813	0.963696439724303
477	sid_ven_pan_moo_knd_tml_krd_azi_rom_ctl_prs_afr_wly_ewe_kor_mlt_slo_yor_scr_por_mol_qcu_hun_uzb_alb_aeg_urd_mao_bat_eng_bsq_arw_sun_lda_cnt_dgb_tsn_bos_amh_bem_dut_mcd_fbf_swa_ben_cze_zul_igb_glc_rus_fin_bam_hin_sod_mnd_ita_amr_dyu_cic_nor_ses_chh_grk_ger_swe_fre_tig_gam_jav_vie_geo_xho_est_lit_tur_hau_mly_tsw_tha_heb_svk_jpn_pol_akn_tag_swt_ukr_anl_spa_guj_owc_aze_bul_lat_ind	0.431243545304659	1.002736622796	0.318589862580058
478	owc_ukr_tur_lit_vie_azi_scr_mly_yor_mcd_bos_swt_mao_amr_jpn_jav_dgb_rom_grk_hin_heb_tag_por_uzb_swe_tsn_lda_tml_mol_cic_anl_amh_mlt_zul_cnt_slo_bem_tha_ven_tsw_qcu_ctl_eng_sid_moo_chh_akn_xho_dyu_rus_guj_arw_afr_ewe_lat_knd_ger_igb_krd_cze_kor_aze_glc_urd_swa_ita_hau_ind_dut_alb_ses_pol_wly_bul_prs_spa_gam_aeg_sun_nor_geo_mnd_bat_sod_fin_ben_hun_fre_fbf_pan_bam_est_tig_bsq_svk	-0.248512772458233	-0.580137476632681	0.56322487614312
479	swt_yor_bul_sod_spa_dyu_alb_igb_slo_sid_fre_hau_ven_eng_aeg_uzb_lda_dut_fin_dgb_anl_akn_urd_nor_azi_ctl_gam_jpn_owc_mao_ben_ewe_hun_lat_grk_cnt_bem_afr_lit_hin_tha_pol_pan_bsq_qcu_cic_moo_ind_glc_mnd_ita_zul_mly_aze_krd_swe_ses_tag_mol_svk_chh_sun_ger_knd_xho_mlt_est_bat_ukr_bam_vie_arw_fbf_mcd_heb_tsw_wly_tml_por_tsn_scr_kor_geo_amr_tig_jav_swa_tur_rus_prs_bos_cze_amh_guj_rom	-0.019059179061051	-0.0489490624779318	0.961064860088475
480	hau_alb_hin_dyu_tag_cic_prs_mlt_aze_tsn_ses_geo_sod_kor_mol_xho_cnt_bat_scr_lit_ewe_tha_lda_ven_rus_nor_gam_ben_pol_lat_ukr_mcd_glc_heb_igb_hun_vie_ctl_bem_pan_svk_bam_spa_moo_rom_chh_jav_guj_swt_dgb_uzb_ita_urd_jpn_fre_cze_tml_tig_zul_qcu_mao_wly_slo_afr_mnd_amr_azi_arw_owc_anl_bos_mly_aeg_ger_eng_ind_por_krd_grk_tsw_swa_amh_tur_swe_akn_bsq_yor_fbf_knd_est_bul_sid_fin_sun_dut	0.889513957302107	2.08444971552974	0.0398606506698099
481	nor_spa_sod_ita_bem_tag_bat_pol_tur_pan_tsn_fre_lat_tig_tha_urd_mnd_grk_aeg_gam_guj_por_fin_uzb_ind_xho_ven_heb_amh_cze_hun_qcu_igb_afr_ses_rus_scr_mly_bul_cnt_ewe_kor_tsw_ctl_mlt_slo_hin_akn_aze_hau_swa_svk_dgb_fbf_geo_mcd_ger_rom_krd_anl_lda_ukr_cic_chh_zul_sid_sun_arw_mao_vie_yor_glc_ben_knd_prs_owc_tml_jav_amr_eng_swt_bsq_lit_bos_dyu_est_dut_jpn_azi_mol_wly_alb_moo_swe_bam	-0.655186099702098	-1.69664419262383	0.0931087014670365
482	eng_knd_scr_bam_ger_svk_akn_hun_qcu_jav_swe_guj_xho_est_aze_mcd_spa_dgb_rom_pol_swt_tag_tig_sun_nor_prs_tsw_swa_heb_uzb_ben_gam_krd_amh_sid_sod_fre_arw_mly_vie_jpn_pan_lda_geo_moo_bos_dut_zul_lat_aeg_urd_chh_bul_mnd_fin_por_ses_ita_rus_bat_owc_amr_dyu_mlt_hau_grk_igb_ewe_cic_yor_ukr_cnt_alb_afr_bsq_tha_lit_cze_anl_ctl_azi_tml_slo_ind_tur_hin_mol_glc_wly_fbf_bem_mao_ven_tsn_kor	-0.735133105773565	-1.71874459347645	0.0889880929453356
483	por_dut_yor_pan_moo_bat_kor_heb_qcu_sun_arw_uzb_hin_swa_rom_nor_ctl_swt_mlt_spa_bul_tml_ses_fin_tag_amh_wly_prs_jav_igb_fre_aeg_est_bem_pol_scr_akn_ewe_ben_knd_lit_hau_cze_tha_owc_mly_dyu_tig_azi_cic_lda_slo_dgb_zul_mcd_amr_chh_bsq_guj_tur_geo_hun_grk_mnd_bos_jpn_sid_mao_aze_krd_ind_afr_svk_sod_fbf_tsn_lat_cnt_eng_bam_swe_urd_xho_ven_glc_gam_rus_ukr_ita_vie_alb_tsw_ger_anl_mol	-0.20051625418079	-0.465165157175878	0.642900563550986
484	fbf_sod_glc_ven_est_moo_bul_guj_owc_swt_mlt_lda_vie_ger_mly_ses_geo_eng_prs_jpn_sid_dyu_lit_alb_ita_ukr_swa_amr_tag_krd_aze_bsq_tig_mnd_tml_urd_ctl_cic_bem_spa_bos_ind_qcu_tsw_ben_bat_ewe_dgb_rom_kor_knd_nor_svk_cze_gam_fin_tur_xho_dut_scr_igb_uzb_zul_cnt_azi_aeg_rus_hin_yor_heb_hau_grk_swe_tha_jav_lat_hun_wly_mao_bam_anl_mcd_pol_akn_por_arw_chh_pan_fre_afr_sun_tsn_mol_amh_slo	-0.750885016090431	-1.80198858922691	0.0747871405226925
485	hau_moo_bos_guj_ger_sun_mao_tha_cze_nor_ukr_uzb_sid_jav_pol_tig_aze_owc_akn_aeg_spa_slo_hin_alb_est_ita_swt_dyu_fin_bat_xho_prs_rom_urd_bul_scr_wly_tag_fbf_chh_mly_heb_mlt_tml_qcu_tsw_rus_krd_dut_yor_amh_ewe_gam_kor_ben_mcd_por_mol_tsn_jpn_arw_dgb_geo_grk_igb_amr_bem_lda_ses_afr_ctl_glc_swa_swe_lat_ven_sod_vie_azi_bsq_mnd_knd_zul_anl_hun_cnt_eng_lit_svk_tur_pan_ind_cic_fre_bam	0.582014141699402	1.35776772641283	0.17782273701517
486	ses_amr_tml_xho_fin_fre_afr_gam_svk_cnt_dyu_heb_dut_scr_ven_ind_arw_tur_pan_bul_amh_mnd_krd_zul_mol_por_ger_bsq_jpn_igb_anl_chh_cze_lat_rom_wly_guj_yor_bem_slo_lda_bos_kor_nor_grk_prs_tsw_cic_urd_mly_glc_aeg_bam_hin_moo_tha_est_tig_mlt_eng_alb_sod_lit_spa_tsn_swt_sun_qcu_vie_rus_geo_ukr_ctl_mcd_aze_bat_uzb_ewe_jav_mao_azi_ita_fbf_hun_ben_swa_akn_hau_swe_knd_sid_dgb_pol_tag_owc	0.341985067885093	0.87656635399223	0.382980841389095
487	ind_vie_ven_hin_kor_tsw_uzb_mcd_qcu_akn_tig_amh_anl_moo_mol_afr_scr_ses_ger_sod_tml_mnd_fin_yor_krd_bam_ukr_swt_pan_amr_gam_bul_mlt_xho_sid_geo_sun_guj_glc_hau_mao_owc_tag_ita_azi_eng_heb_lit_ctl_fbf_grk_cnt_prs_rom_igb_ewe_jpn_bem_slo_tha_urd_alb_bat_cze_fre_arw_knd_spa_dyu_lda_dgb_tur_bsq_bos_aze_por_chh_swe_mly_hun_pol_svk_swa_nor_ben_zul_dut_rus_jav_est_tsn_wly_cic_aeg_lat	0.440400352395486	1.1148701415119	0.267778819666908
488	mly_ben_rus_yor_spa_tml_hun_anl_uzb_swt_ewe_krd_geo_mnd_knd_mol_cic_sod_tha_glc_prs_gam_qcu_scr_lit_bos_arw_jpn_pan_dut_aze_por_afr_mao_lat_mlt_ven_kor_ukr_mcd_alb_est_ger_bat_tur_bul_bsq_rom_tag_grk_lda_aeg_pol_cnt_vie_cze_bam_hau_akn_igb_guj_sun_tsw_nor_tig_owc_bem_azi_hin_fbf_jav_dgb_ita_moo_svk_heb_ind_xho_amh_chh_dyu_sid_swe_swa_amr_wly_eng_urd_fin_zul_ses_fre_ctl_tsn_slo	0.37667113719643	1.01151469917629	0.314394629745269
489	azi_tsw_kor_bos_gam_ctl_moo_dgb_mly_ukr_eng_svk_rom_mnd_bat_urd_hin_yor_est_prs_guj_wly_aeg_akn_cze_swe_swa_ses_krd_knd_grk_fin_zul_aze_jav_rus_ger_xho_sun_fbf_cnt_arw_uzb_bam_por_ind_mcd_bsq_spa_amr_igb_afr_pan_fre_geo_slo_anl_ven_bem_tur_lat_jpn_owc_pol_tml_chh_heb_vie_nor_glc_tha_ben_mlt_scr_ewe_lit_mao_tig_dut_lda_mol_tag_alb_hun_swt_hau_dyu_sod_tsn_qcu_cic_amh_sid_ita_bul	0.253231217901244	0.586361731014626	0.559052991801326
490	alb_grk_aeg_ses_tag_swe_bat_amh_ind_pol_ben_kor_tig_ctl_xho_tsn_ita_chh_bsq_cnt_lda_mol_bul_svk_ger_fre_bem_pan_rom_moo_afr_urd_gam_geo_rus_sid_dyu_cze_knd_guj_eng_ukr_swa_akn_hau_tsw_sun_glc_dut_aze_scr_krd_qcu_fbf_jav_tur_anl_arw_vie_mnd_hin_cic_lat_ven_bos_nor_azi_heb_amr_por_tml_owc_mlt_wly_est_uzb_yor_tha_jpn_slo_mao_hun_dgb_spa_igb_sod_mly_lit_prs_mcd_zul_bam_swt_fin_ewe	0.640781849753435	1.46098463552874	0.147390097851121
491	knd_kor_arw_cic_pol_ben_chh_ind_tsw_wly_fre_mao_aze_jpn_tha_scr_nor_rom_glc_por_vie_gam_ukr_guj_dut_akn_mcd_mlt_qcu_lat_swt_ger_cze_sun_hin_tsn_slo_moo_tig_ctl_ewe_spa_amh_bam_dgb_hau_bul_aeg_svk_alb_tag_azi_bsq_bat_grk_hun_afr_uzb_owc_dyu_pan_prs_sod_ven_lit_ita_amr_swe_ses_zul_mnd_krd_tml_anl_tur_swa_igb_est_urd_jav_heb_eng_bem_geo_yor_fbf_sid_rus_fin_mol_mly_bos_xho_lda_cnt	0.273196524442083	0.636899869481721	0.525754745721953
492	mlt_prs_lit_tha_jpn_ukr_urd_bem_ind_xho_ewe_yor_jav_fre_est_cnt_knd_tsw_ger_mcd_uzb_tig_chh_slo_lat_scr_tag_mly_guj_pol_hun_bat_cze_lda_afr_tur_mol_geo_ben_dgb_ctl_bsq_owc_fin_fbf_amh_svk_anl_sun_ita_por_krd_wly_ven_bos_rus_akn_pan_azi_swa_tml_arw_mnd_nor_swe_amr_alb_igb_eng_tsn_bul_aze_cic_grk_ses_aeg_heb_spa_swt_gam_vie_sod_glc_zul_sid_dyu_hin_dut_bam_qcu_mao_kor_moo_rom_hau	-0.363957247209501	-0.82816199837778	0.409699005432112
493	nor_bul_tha_scr_knd_por_sid_mlt_tag_mcd_mly_sun_tsw_krd_mnd_spa_tur_svk_bsq_hin_ctl_vie_moo_fbf_rom_uzb_aze_anl_igb_akn_swe_urd_geo_chh_gam_slo_cze_ita_est_jpn_zul_hun_glc_fin_lda_afr_bat_tig_ben_rus_dyu_kor_prs_dut_ven_ger_pol_swt_qcu_tml_tsn_hau_guj_ses_lit_mao_aeg_cnt_eng_amh_bem_ewe_bam_yor_heb_dgb_mol_xho_sod_swa_ukr_grk_fre_arw_jav_cic_ind_lat_pan_azi_wly_owc_alb_bos_amr	-0.771086299750893	-1.94421474895953	0.0548917074946609
494	amh_cic_kor_swa_chh_mnd_dut_guj_grk_dgb_mly_amr_ctl_xho_ben_sid_prs_qcu_anl_geo_ukr_afr_mol_rus_eng_aze_ses_sun_pol_krd_cnt_jav_ind_yor_azi_dyu_owc_tsn_vie_est_ita_sod_wly_spa_bem_tha_hau_hin_ger_tml_ewe_lit_scr_igb_aeg_lat_cze_bat_akn_zul_svk_swe_tag_pan_knd_hun_mlt_gam_slo_tig_tsw_arw_fbf_fin_jpn_ven_bam_bos_uzb_rom_por_glc_fre_alb_tur_moo_bul_mao_bsq_lda_swt_heb_nor_urd_mcd	0.954180459372225	2.36459657613989	0.0201285237073498
495	uzb_ind_lit_swe_scr_afr_kor_ven_bul_akn_mlt_azi_sod_hau_tsw_igb_ctl_aze_ger_qcu_spa_mol_urd_bos_pan_amh_wly_chh_gam_est_moo_fbf_vie_sun_knd_svk_cic_ita_arw_pol_fre_ben_sid_swa_dgb_rus_glc_bem_bam_heb_jav_nor_eng_tur_anl_guj_swt_xho_tig_fin_grk_aeg_slo_por_amr_cnt_bat_geo_bsq_lda_mao_tha_dyu_alb_cze_mnd_dut_zul_owc_mcd_tml_tsn_prs_hin_jpn_hun_ewe_yor_mly_lat_rom_krd_ses_tag_ukr	0.436307418432322	1.12084170864167	0.265241226134647
496	dgb_ses_mao_est_tig_bam_arw_dyu_anl_hin_heb_fin_tsw_vie_pan_krd_sun_swe_eng_ctl_scr_azi_cic_lda_ind_ven_uzb_slo_rom_gam_qcu_jpn_tur_spa_alb_glc_akn_sod_bat_svk_aeg_ukr_yor_dut_lat_bsq_kor_sid_cze_owc_grk_jav_geo_bos_zul_bem_mcd_moo_swa_nor_mol_igb_mly_cnt_prs_mnd_amh_guj_xho_rus_afr_urd_ita_ben_fre_mlt_ger_por_lit_swt_knd_ewe_tag_tml_aze_pol_chh_tsn_wly_amr_hau_hun_tha_bul_fbf	-0.358490379316974	-0.828824417899633	0.409325921786113
497	por_qcu_ctl_cnt_mol_heb_mlt_lda_sid_mcd_ewe_lat_swe_ind_grk_mly_geo_fbf_guj_mao_svk_est_krd_pan_knd_swt_lit_chh_fre_jpn_urd_zul_tha_amh_glc_tag_xho_ben_owc_bos_kor_tml_alb_nor_pol_moo_wly_ger_akn_rus_tsn_swa_mnd_bul_aze_igb_bem_gam_rom_jav_bsq_hau_ven_uzb_tur_tsw_scr_arw_dyu_spa_ukr_aeg_afr_dgb_dut_prs_hun_yor_anl_fin_hin_sun_tig_cze_cic_ses_amr_ita_sod_bat_eng_bam_azi_vie_slo	0.251116417426311	0.628954403636653	0.530920768263275
498	ctl_lda_cze_swe_igb_est_glc_rom_tsn_mlt_bam_tml_por_svk_cnt_alb_cic_owc_afr_pol_eng_zul_ben_mnd_ita_chh_krd_spa_ukr_fbf_moo_anl_tsw_ger_tur_pan_knd_hin_lat_amh_bem_aze_tig_fin_yor_fre_hau_prs_bos_geo_mcd_dut_mol_tha_hun_aeg_slo_ses_xho_lit_grk_tag_jav_qcu_bul_scr_ewe_dgb_nor_kor_swa_dyu_mly_rus_swt_bat_wly_arw_uzb_ven_sid_urd_ind_sod_gam_akn_mao_vie_jpn_heb_sun_guj_bsq_amr_azi	0.470523996190998	1.2699952593119	0.207254716011152
499	urd_ben_akn_ind_sun_xho_cnt_ewe_bem_mlt_svk_ger_swe_dut_tsn_cze_knd_slo_ven_ukr_por_sod_moo_tha_ita_qcu_pan_mol_prs_hau_rus_aze_bos_geo_owc_bat_yor_ses_uzb_vie_tag_amh_eng_alb_grk_sid_aeg_fbf_jpn_lda_jav_fre_dgb_bam_hun_dyu_hin_amr_mao_chh_bsq_azi_spa_arw_scr_rom_gam_bul_swa_mnd_fin_afr_krd_nor_guj_heb_ctl_lit_wly_mcd_anl_pol_est_tsw_igb_kor_tur_tml_swt_cic_lat_tig_mly_zul_glc	0.524961742221708	1.34437740650291	0.182096450459308
500	hau_tha_bul_mcd_hun_bem_aeg_bat_tag_knd_guj_rus_aze_geo_zul_rom_tml_ben_fin_ses_prs_grk_krd_chh_anl_svk_amr_ctl_mnd_mol_lat_hin_kor_fre_swa_bsq_qcu_mly_jpn_jav_slo_akn_cnt_glc_vie_pol_xho_arw_ukr_gam_yor_swt_ven_igb_fbf_bam_tig_dut_por_scr_tsw_cic_lit_swe_dgb_tsn_spa_bos_sid_ita_pan_owc_ger_cze_afr_ewe_moo_amh_eng_nor_sod_mao_est_urd_tur_heb_sun_alb_dyu_wly_ind_azi_lda_uzb_mlt	-0.0797189104897581	-0.190286207479049	0.849499606862904
501	tsw_krd_lat_knd_mao_arw_bat_pol_xho_hau_pan_bem_cze_scr_mcd_svk_eng_hin_zul_ben_wly_qcu_por_akn_guj_anl_ind_mnd_jpn_spa_tha_ses_azi_fre_ven_grk_ctl_tsn_afr_bos_mol_dyu_fin_tur_aze_igb_geo_ewe_hun_chh_gam_owc_mly_tag_cic_slo_moo_dgb_urd_prs_mlt_swa_bam_alb_tml_ger_tig_uzb_glc_cnt_lit_sun_sid_aeg_amh_sod_est_ukr_rus_amr_yor_fbf_swe_rom_ita_dut_kor_nor_swt_vie_lda_heb_bul_bsq_jav	-0.450403871876538	-1.13803418074552	0.258029532296076
502	glc_dut_mao_ben_sid_fin_azi_swe_guj_arw_mcd_mol_bul_ses_mlt_prs_bam_jav_dyu_tha_anl_spa_slo_tur_ukr_aze_fre_afr_vie_swt_moo_tag_urd_ind_mly_knd_ewe_tig_owc_bsq_chh_ven_scr_xho_tsw_bem_svk_nor_aeg_tml_wly_eng_geo_fbf_hun_yor_sun_amr_amh_krd_ita_bos_hin_cic_uzb_grk_bat_alb_lda_mnd_qcu_cze_rus_gam_swa_heb_cnt_ger_ctl_dgb_rom_jpn_por_zul_lat_pol_est_sod_tsn_lit_igb_hau_kor_pan_akn	0.547512710860928	1.41258347330851	0.16111602504134
503	fbf_tsw_swt_gam_bat_wly_tig_ctl_cze_tur_aeg_geo_por_bos_uzb_fin_igb_ukr_guj_tha_moo_yor_xho_cnt_urd_hau_ses_jav_hin_mlt_rom_bam_akn_amr_ind_afr_krd_mcd_heb_azi_bsq_rus_knd_zul_nor_slo_sid_sod_arw_glc_dgb_dyu_lda_tag_mnd_aze_swe_swa_mly_ewe_mol_bem_lit_alb_eng_pan_cic_ven_grk_anl_est_pol_bul_ita_sun_prs_qcu_owc_dut_svk_spa_ben_lat_amh_hun_kor_ger_tsn_jpn_tml_vie_mao_scr_chh_fre	-0.100686191461727	-0.231165070390951	0.817694384266788
504	cnt_wly_pan_fre_tsw_ewe_est_mol_guj_slo_moo_mcd_amh_dut_yor_aze_alb_ger_vie_tur_por_rom_zul_bsq_sod_xho_fin_urd_lda_jav_bem_fbf_grk_arw_akn_ctl_mao_mnd_hin_spa_ukr_kor_tag_tig_afr_mlt_tha_heb_sid_mly_bul_lat_dgb_bos_prs_igb_gam_owc_swt_cic_azi_rus_chh_knd_hun_jpn_krd_bam_dyu_aeg_swa_ind_svk_ita_lit_tsn_scr_amr_ven_cze_eng_swe_nor_ben_tml_anl_uzb_pol_sun_hau_bat_qcu_geo_ses_glc	-0.290524321263917	-0.670517791887011	0.504189504225309
505	krd_ukr_bat_ita_glc_rom_urd_aze_uzb_tsn_cnt_lda_svk_zul_cic_chh_moo_por_fre_nor_jav_ven_ctl_heb_dut_amh_scr_mcd_alb_jpn_rus_lit_bsq_afr_anl_mol_pol_grk_xho_tsw_aeg_azi_mnd_owc_mly_dgb_knd_tha_ewe_fbf_qcu_amr_bem_fin_wly_dyu_swt_bos_bam_est_mlt_spa_kor_mao_igb_prs_hin_akn_ses_ind_slo_yor_tag_ben_pan_tur_ger_tig_tml_lat_eng_vie_cze_hau_arw_sid_geo_sod_swe_gam_swa_sun_guj_bul_hun	-0.262738718248063	-0.647350387798135	0.518999962365516
506	swa_zul_tsw_ctl_lda_tha_mly_lat_amr_ukr_aze_sid_igb_mcd_prs_owc_cic_dyu_spa_sod_tsn_slo_tag_fre_aeg_mao_hau_yor_bos_jav_svk_nor_qcu_tig_azi_bsq_jpn_krd_kor_akn_afr_bat_wly_pan_anl_por_ven_mol_heb_tml_urd_swe_est_bam_rom_eng_fin_chh_geo_dut_xho_uzb_moo_alb_ben_ind_pol_amh_hun_ger_cze_swt_bem_sun_cnt_grk_bul_guj_arw_dgb_scr_ses_ita_lit_hin_vie_fbf_rus_glc_ewe_tur_mlt_gam_mnd_knd	0.0159427506197163	0.0390777685506045	0.968912151101595
507	hin_ukr_afr_anl_geo_krd_qcu_pol_mnd_akn_bem_amh_fin_dgb_sod_est_sid_bos_swa_tur_tag_tha_alb_ctl_dyu_hun_yor_urd_igb_bam_moo_owc_rom_mol_ind_spa_glc_uzb_bsq_prs_gam_eng_kor_aze_ita_ses_tsw_ger_nor_mao_bat_pan_fre_ewe_heb_xho_scr_cnt_zul_ven_chh_aeg_fbf_rus_mly_amr_arw_mcd_tig_guj_sun_jpn_knd_cic_swe_vie_tsn_wly_tml_ben_dut_grk_mlt_lat_cze_hau_por_jav_bul_svk_swt_slo_lda_lit_azi	-0.375928621627831	-1.10894276283085	0.270314354796128
508	ewe_pol_guj_tag_jpn_mnd_fin_lat_aeg_nor_est_bem_urd_akn_mcd_dut_sid_cze_xho_swe_heb_geo_tml_hau_cic_tig_amr_azi_ind_swa_moo_sun_hun_lit_yor_ben_ses_eng_slo_fre_rus_ven_sod_grk_tha_kor_jav_arw_ukr_tsn_spa_afr_krd_prs_bos_swt_anl_igb_tsw_mly_chh_tur_ctl_bsq_owc_pan_bam_alb_amh_qcu_uzb_dyu_vie_lda_mlt_mol_dgb_ita_zul_glc_knd_cnt_mao_gam_wly_svk_bul_aze_bat_rom_hin_fbf_scr_por_ger	0.188219617365977	0.482378012308235	0.630670861394248
509	gam_ven_bul_anl_bos_sod_akn_lda_yor_krd_tig_cic_chh_rom_prs_jpn_hin_arw_owc_lit_tsw_fin_lat_ben_kor_tml_svk_hun_bsq_mcd_tsn_bat_bam_uzb_pan_spa_hau_swa_por_pol_azi_tur_ita_ger_wly_eng_est_aeg_mao_heb_igb_guj_dgb_mly_ind_jav_ewe_mnd_aze_swt_scr_mol_zul_ctl_urd_swe_glc_grk_amr_qcu_dyu_dut_xho_moo_mlt_cze_ses_geo_cnt_fbf_rus_bem_amh_knd_vie_slo_ukr_tha_afr_fre_sid_alb_nor_sun_tag	-0.291422847133953	-0.662798131380568	0.509099232941924
510	est_swa_fbf_ctl_lda_sod_grk_cic_nor_tml_tur_geo_pan_cze_wly_rus_bos_ind_scr_gam_bem_aze_hau_hin_prs_dut_ses_akn_mcd_ben_swe_sun_dgb_qcu_por_amr_tig_guj_pol_spa_mnd_zul_eng_sid_ita_fin_lat_bam_afr_alb_ven_vie_mly_dyu_glc_rom_tha_amh_arw_aeg_moo_tsw_owc_cnt_uzb_yor_urd_swt_azi_igb_ger_lit_bul_mao_anl_ukr_knd_tsn_slo_mlt_tag_bsq_ewe_svk_hun_fre_kor_jpn_krd_chh_bat_jav_mol_xho_heb	0.362206557163037	0.824775621192099	0.411609467046432
511	bam_mcd_rom_tha_amh_akn_vie_anl_arw_bul_mly_aze_cic_mnd_ukr_heb_uzb_est_gam_sod_igb_swa_ses_amr_sun_lit_svk_swe_mol_jpn_eng_spa_azi_guj_qcu_lat_bem_tsn_fbf_hin_ven_krd_geo_ita_slo_knd_afr_fre_bat_tag_wly_tsw_cnt_lda_pan_bos_yor_mao_hun_fin_bsq_chh_swt_grk_mlt_tml_ind_ben_zul_tur_scr_dgb_ctl_dut_rus_hau_sid_glc_urd_xho_owc_nor_aeg_kor_ger_prs_pol_cze_alb_dyu_ewe_por_jav_tig_moo	-0.0863743951934554	-0.198017850070865	0.843463295418415
512	bat_spa_dyu_bul_tur_geo_tml_scr_uzb_swe_aeg_eng_wly_mao_qcu_jav_mlt_tag_prs_tsn_cic_nor_mnd_sid_amh_lda_gam_fre_est_lit_bam_swa_afr_tsw_tig_jpn_bem_bos_cze_xho_knd_owc_swt_azi_hin_hun_mly_ewe_lat_aze_igb_mcd_fin_guj_bsq_akn_sun_alb_urd_rom_vie_cnt_chh_ben_arw_pan_por_hau_heb_ind_zul_ger_yor_tha_rus_ctl_amr_grk_pol_dut_slo_ukr_moo_glc_ita_krd_sod_ses_dgb_ven_svk_anl_mol_kor_fbf	0.213692641046521	0.510911320139011	0.610623890623567
513	est_swa_ctl_glc_anl_sid_tsw_aeg_geo_cic_swt_zul_hau_gam_krd_nor_owc_fin_pan_swe_tha_spa_arw_lat_chh_igb_moo_yor_vie_lda_bul_prs_scr_ben_bam_ind_sod_fbf_pol_bos_knd_rus_mlt_ukr_mcd_tag_ger_dyu_hin_ses_urd_ewe_amh_bsq_alb_mol_bat_dut_guj_lit_amr_hun_heb_tsn_ven_jav_cze_afr_bem_qcu_sun_mnd_jpn_fre_tml_aze_slo_tig_dgb_mao_akn_svk_mly_cnt_kor_azi_grk_tur_uzb_xho_eng_por_ita_rom_wly	-0.500177095843211	-1.30713459895943	0.194389690080085
514	arw_dut_afr_urd_alb_rus_sid_scr_akn_ger_moo_pan_mao_ven_mlt_tur_bsq_swa_sod_ind_guj_tig_ctl_hau_geo_azi_jav_amr_tsw_bos_chh_aze_krd_hun_xho_pol_mol_ses_lda_fre_por_mly_spa_amh_mnd_sun_cnt_tha_vie_est_cze_owc_swe_bul_swt_heb_nor_lit_kor_aeg_wly_tml_uzb_zul_slo_fbf_bat_qcu_ewe_prs_eng_bam_lat_anl_dyu_ita_tsn_tag_svk_dgb_hin_gam_mcd_cic_ben_glc_knd_fin_jpn_grk_yor_bem_ukr_rom_igb	NA	NA	NA
515	yor_afr_ven_knd_dyu_wly_spa_ita_lda_qcu_uzb_mao_ben_ind_slo_swt_sod_tsn_scr_xho_tml_fre_rom_bat_nor_mly_bul_mlt_guj_ewe_krd_pol_prs_gam_tig_jpn_tsw_rus_eng_grk_bam_sid_ukr_por_jav_sun_aeg_cze_hau_hun_alb_swa_geo_cnt_fin_tha_bos_tag_dut_est_lit_vie_ger_swe_urd_mnd_mcd_svk_igb_aze_bem_fbf_lat_moo_kor_amh_tur_zul_ctl_owc_akn_glc_chh_azi_mol_heb_arw_amr_dgb_pan_ses_anl_bsq_hin_cic	0.151607432130591	0.364483666000908	0.716324320101139
516	igb_amh_swt_xho_bem_fbf_ben_mao_uzb_ukr_tur_hau_dut_ger_tsn_knd_svk_tha_tag_jpn_cze_yor_rus_wly_mnd_lit_gam_est_ita_scr_swe_spa_arw_guj_amr_eng_moo_dyu_mly_sid_alb_chh_cnt_tig_aze_slo_fin_fre_ven_kor_dgb_urd_ind_rom_aeg_ses_geo_glc_vie_afr_akn_mlt_lda_bos_heb_anl_tml_mol_pol_nor_bam_sod_bat_hin_mcd_ewe_prs_pan_sun_qcu_ctl_jav_zul_krd_hun_bsq_lat_owc_azi_cic_grk_swa_tsw_bul_por	0.0330744440880213	0.079340215518881	0.936932492285979
517	chh_ger_pan_mnd_lit_xho_gam_mly_scr_tml_hin_tha_swt_afr_prs_cze_svk_cnt_aze_ita_eng_ewe_vie_guj_bos_dut_azi_kor_lda_mcd_sod_jpn_bul_zul_heb_ven_mao_bat_alb_ctl_akn_ben_uzb_cic_amr_bsq_mlt_yor_wly_pol_grk_glc_hau_ind_qcu_ukr_sun_hun_lat_tig_tur_mol_fbf_aeg_dgb_tag_geo_fin_moo_arw_swe_knd_rus_anl_swa_bem_sid_slo_krd_ses_owc_por_urd_nor_tsn_fre_spa_tsw_bam_jav_amh_est_rom_igb_dyu	0.0772250493301546	0.197572624084951	0.84381064608879
518	ita_prs_svk_bat_moo_amh_nor_akn_swa_mly_mol_mcd_anl_cnt_fre_owc_glc_spa_uzb_amr_ukr_tsw_eng_tig_alb_lit_ewe_swt_dgb_ven_jav_krd_bam_cic_heb_aze_afr_tsn_hau_dut_pol_bul_jpn_zul_por_arw_grk_sod_bsq_kor_bos_swe_slo_vie_sun_guj_urd_pan_wly_yor_hun_chh_ind_geo_gam_ben_cze_sid_aeg_bem_lda_tur_fin_fbf_mlt_mnd_hin_ger_est_xho_lat_tha_qcu_tml_scr_dyu_ctl_knd_rom_azi_tag_ses_rus_igb_mao	-0.311119105118304	-0.748970453354445	0.455765201536251
519	tml_ind_ger_bos_sun_dut_kor_azi_jav_sod_geo_swt_akn_eng_mnd_bul_fre_ses_spa_bat_ven_moo_cze_dgb_lda_amh_mlt_tha_hun_igb_heb_mcd_ewe_ben_amr_urd_uzb_fin_cnt_hau_por_rom_xho_swa_bsq_ita_ukr_tig_mao_aze_dyu_owc_aeg_fbf_grk_est_lit_swe_pan_mly_scr_jpn_mol_afr_bem_krd_guj_zul_tsw_bam_svk_glc_pol_slo_lat_gam_tag_cic_chh_alb_nor_wly_prs_anl_yor_hin_qcu_arw_sid_ctl_rus_vie_tsn_tur_knd	0.64405394129412	1.73608674029687	0.0858602393693776
520	swt_mol_fin_mnd_mcd_prs_lit_arw_por_bat_yor_fre_afr_bul_vie_svk_sun_igb_jav_hun_tsw_hin_ctl_glc_swe_mlt_azi_spa_tig_bos_bem_kor_ukr_ewe_chh_mao_grk_amh_heb_cnt_tha_aeg_hau_gam_tsn_scr_eng_amr_lat_owc_swa_jpn_est_akn_urd_tur_alb_xho_tag_bam_ind_cze_bsq_knd_ita_moo_sod_qcu_wly_dgb_tml_lda_rus_slo_aze_zul_guj_krd_uzb_ger_rom_dut_ses_ben_ven_fbf_sid_cic_dyu_geo_pol_anl_nor_mly_pan	0.182847637977667	0.414848214796845	0.67920845320222
521	bos_bam_guj_qcu_dgb_gam_igb_pan_ukr_moo_svk_tha_owc_mlt_ven_glc_fre_rus_bem_tig_swa_xho_azi_spa_rom_fbf_swt_tag_mol_bat_vie_pol_urd_alb_lit_heb_nor_fin_sod_eng_mnd_tsw_zul_ses_scr_dyu_prs_por_geo_aeg_hun_cze_sun_ger_cnt_yor_jav_sid_tur_bsq_est_mly_amh_anl_ewe_arw_uzb_lat_hau_kor_hin_dut_mcd_wly_ita_tml_swe_lda_akn_krd_slo_ben_afr_mao_ind_chh_bul_tsn_jpn_aze_amr_grk_cic_ctl_knd	-0.818496266503638	-2.20206858408316	0.0301331525173045
522	bat_est_bam_zul_swe_ind_ewe_ger_jpn_prs_igb_rom_bsq_slo_swt_scr_tur_fin_qcu_dyu_cic_afr_ses_krd_ukr_chh_rus_amh_cnt_spa_tha_fbf_tig_hin_mly_alb_urd_sod_svk_moo_tsw_dgb_geo_vie_cze_azi_yor_dut_mao_ctl_heb_aeg_anl_jav_hau_guj_swa_nor_wly_grk_ven_tsn_owc_tml_eng_uzb_bem_pol_sun_glc_bos_arw_aze_kor_akn_lat_bul_mnd_gam_por_ita_mlt_mol_amr_sid_hun_lit_lda_xho_ben_mcd_fre_pan_knd_tag	1.00746324271155	2.43183854911289	0.0169375296674671
523	bam_fbf_mol_chh_glc_slo_pan_dgb_tha_fin_uzb_lda_wly_ctl_sun_aeg_lit_ben_kor_moo_krd_vie_aze_lat_cze_ukr_tig_ita_spa_ewe_pol_fre_bat_xho_eng_sod_jav_dyu_hun_jpn_arw_mly_heb_bem_zul_rom_mnd_tur_azi_gam_cnt_afr_tsn_tml_swt_alb_guj_dut_anl_svk_ses_knd_geo_qcu_ger_mlt_mcd_bos_cic_amh_tsw_hin_scr_urd_nor_hau_swe_rus_ind_prs_bul_amr_tag_est_akn_ven_yor_igb_grk_sid_swa_por_owc_bsq_mao	-0.0154483033225758	-0.0357241761018522	0.971578860471276
524	lit_swa_afr_anl_ses_dyu_cic_lda_mly_mao_fbf_bam_tag_slo_grk_bul_amh_prs_ita_tig_bos_cze_akn_hau_bsq_hin_yor_arw_mcd_uzb_hun_kor_azi_owc_swt_tsn_amr_ben_tha_nor_por_urd_xho_ven_chh_qcu_tur_dut_ger_jav_krd_gam_vie_ewe_spa_ctl_rom_ind_sun_moo_fre_rus_wly_mnd_aze_glc_tsw_bat_cnt_lat_bem_jpn_swe_geo_alb_fin_igb_guj_zul_dgb_sid_svk_mlt_tml_knd_heb_eng_aeg_pan_est_pol_ukr_scr_mol_sod	-0.873990669650223	-2.04443302024659	0.0437375916956418
525	afr_scr_cic_glc_fin_tig_lit_hau_heb_mlt_ben_sun_fbf_geo_jpn_swa_krd_rom_cnt_spa_hin_owc_aze_sid_slo_dgb_xho_bul_mol_ctl_rus_bos_swt_mcd_ewe_swe_svk_kor_sod_pan_igb_guj_fre_lda_jav_anl_moo_yor_dut_tha_bem_grk_hun_prs_akn_ven_dyu_urd_tag_mly_wly_aeg_tml_ger_qcu_cze_lat_amh_tur_nor_gam_eng_mnd_uzb_por_bsq_amr_ukr_est_tsn_mao_pol_tsw_chh_bat_bam_arw_ses_ita_vie_alb_ind_zul_knd_azi	-0.489963559699475	-1.13396553530128	0.259723592981393
526	bem_rom_kor_rus_swt_slo_mlt_ewe_xho_hun_dyu_ctl_mol_bat_bos_ses_tsw_pan_guj_mly_bul_aze_krd_mcd_jav_bsq_zul_qcu_tsn_wly_ger_tha_afr_hin_alb_urd_mnd_tig_igb_lda_ven_aeg_arw_ben_fre_nor_owc_sod_prs_knd_jpn_sid_spa_amr_dut_fbf_cic_azi_amh_por_lat_ita_cze_uzb_vie_chh_tur_yor_cnt_mao_heb_geo_scr_svk_lit_ind_grk_bam_gam_dgb_est_tml_hau_pol_akn_glc_swe_swa_sun_ukr_tag_anl_eng_fin_moo	0.224441990242009	0.576684749041233	0.565545670923278
527	ind_kor_est_guj_mao_amh_afr_owc_dgb_eng_pol_bat_swa_bem_uzb_aze_ukr_ben_bul_azi_fbf_mly_tsw_cze_lit_hau_dut_ita_knd_jav_igb_fin_tha_lda_mlt_sod_mol_cnt_krd_por_bsq_grk_xho_mcd_bos_wly_fre_moo_rus_scr_heb_aeg_tsn_qcu_tig_dyu_tml_sun_alb_lat_yor_pan_rom_geo_ses_akn_jpn_zul_spa_ctl_cic_prs_svk_sid_glc_amr_tur_slo_mnd_tag_hin_bam_arw_vie_swt_ger_ven_urd_anl_nor_gam_chh_swe_ewe_hun	-0.663684937054906	-1.53811068607394	0.127417099660824
528	ukr_cic_hin_knd_zul_wly_owc_cnt_glc_ven_jav_tig_arw_igb_mol_lit_mao_ita_ctl_hun_aeg_anl_pol_ger_dgb_mnd_guj_rus_nor_tml_bam_krd_azi_por_ses_aze_chh_grk_bat_swt_bul_dyu_lda_xho_spa_ben_ind_svk_est_fbf_dut_rom_sid_prs_ewe_jpn_mly_qcu_cze_bem_tag_mlt_tsn_amr_swa_akn_tur_uzb_afr_fre_tha_bos_pan_kor_yor_heb_mcd_geo_bsq_moo_eng_amh_gam_tsw_urd_fin_swe_hau_alb_sun_slo_vie_sod_lat_scr	-0.178285876214882	-0.409942946404565	0.682790586736545
529	knd_zul_qcu_tig_mol_glc_mly_spa_prs_uzb_akn_amr_guj_owc_ukr_pan_fre_tha_gam_tur_moo_tml_heb_mao_ind_alb_ses_nor_sod_lit_wly_azi_cic_amh_swa_por_mcd_bat_sid_ctl_hau_tsw_rus_mnd_hun_yor_ger_swe_bem_dut_tsn_lat_anl_tag_ven_jav_slo_urd_kor_aeg_fbf_ben_vie_dgb_afr_swt_geo_fin_grk_bos_bsq_dyu_cnt_xho_aze_krd_bam_arw_ewe_pol_ita_rom_svk_lda_eng_chh_mlt_igb_bul_cze_scr_hin_est_sun_jpn	0.0903040765030085	0.210435144404237	0.833788435345934
530	urd_svk_azi_alb_mol_tsw_swt_jpn_mly_ben_aeg_heb_ukr_bem_tur_rom_slo_cnt_bat_arw_dyu_prs_ven_tsn_swe_dgb_guj_cic_moo_rus_krd_pan_fre_dut_hin_igb_anl_mcd_eng_mnd_hun_jav_afr_hau_uzb_kor_spa_nor_lat_mao_scr_chh_bul_glc_sod_owc_bsq_lit_grk_ind_sun_tml_geo_ger_wly_por_swa_est_vie_pol_ctl_sid_tha_zul_ewe_amh_qcu_aze_akn_mlt_bos_amr_tag_cze_tig_lda_fin_bam_fbf_ses_xho_gam_ita_yor_knd	0.221582930357754	0.584965871359998	0.559987256647027
531	mcd_zul_wly_hin_swt_kor_ben_ita_alb_bos_fbf_geo_igb_grk_vie_xho_jpn_uzb_lat_sod_knd_pol_anl_sid_ind_tha_hun_aeg_yor_azi_dyu_ger_cze_aze_ctl_scr_ven_bat_owc_krd_svk_dgb_tig_fre_heb_tsn_qcu_akn_mol_glc_moo_spa_sun_amr_lit_bem_lda_tur_eng_ukr_afr_tsw_gam_urd_fin_slo_est_swe_mly_nor_cic_por_chh_jav_mao_arw_swa_bsq_ewe_ses_tag_hau_rus_amh_prs_guj_rom_pan_tml_cnt_mlt_mnd_bul_bam_dut	-0.867862195107973	-2.05082483343181	0.0430974171036482
532	scr_tsw_hau_tur_lda_vie_mao_cze_tsn_bem_nor_bam_tha_gam_tag_pan_geo_akn_swe_glc_igb_tml_slo_wly_hin_hun_zul_spa_mlt_bos_cic_uzb_ctl_tig_fre_swa_sid_grk_bat_jav_bsq_ben_fin_amh_mol_ger_ita_urd_ewe_xho_dgb_eng_guj_est_amr_rus_prs_pol_aeg_ukr_mly_anl_cnt_arw_fbf_dut_heb_sun_ses_moo_azi_jpn_swt_ven_aze_ind_svk_dyu_krd_chh_qcu_rom_yor_owc_knd_alb_kor_bul_por_sod_lit_mnd_mcd_lat_afr	0.180519437757289	0.551137585252983	0.58286104829917
533	pan_xho_lat_glc_tsn_moo_ind_kor_arw_mcd_pol_sod_jav_fre_hau_ven_urd_gam_por_bos_tsw_hun_prs_grk_uzb_dyu_cic_ewe_ukr_swt_ita_rom_ctl_mnd_bsq_chh_swa_fbf_cze_qcu_zul_ben_cnt_dgb_sid_bam_vie_geo_slo_svk_est_knd_jpn_guj_dut_mly_fin_mol_anl_wly_lda_yor_mlt_bul_tig_azi_eng_krd_tml_amr_lit_igb_tag_bat_amh_mao_hin_alb_ger_swe_scr_tur_rus_tha_sun_heb_ses_bem_nor_afr_aeg_spa_akn_owc_aze	-0.485480249176005	-1.15738548785242	0.250078869214838
534	ger_tig_jav_alb_tha_bul_bam_swt_amr_amh_yor_pan_est_ewe_guj_scr_qcu_ben_ven_knd_mao_glc_sod_tsw_akn_moo_bos_fin_xho_mcd_bem_zul_heb_chh_por_spa_hin_tur_prs_mnd_aze_hau_azi_ctl_rom_mly_vie_urd_sun_nor_swa_svk_ita_kor_tml_cze_eng_ind_lda_lat_slo_afr_fbf_aeg_rus_fre_lit_jpn_bsq_tag_ses_cnt_ukr_bat_hun_wly_sid_tsn_swe_dut_igb_gam_mol_krd_arw_anl_dyu_grk_dgb_pol_cic_mlt_geo_owc_uzb	0.230565997216988	0.529152522749347	0.597960424763895
535	bat_vie_fin_gam_bos_grk_nor_geo_akn_ger_swt_ewe_scr_kor_amh_azi_anl_qcu_tml_bem_slo_owc_est_spa_lit_cze_urd_zul_ses_fbf_dgb_yor_jav_dyu_dut_cnt_pan_ukr_sun_tsw_mcd_alb_tur_svk_xho_tag_aze_por_tsn_mao_bam_mly_mol_prs_lda_ind_mlt_chh_knd_afr_uzb_mnd_arw_swe_igb_lat_aeg_bul_ben_bsq_glc_moo_hun_tig_hau_fre_hin_pol_krd_wly_guj_eng_ven_rus_tha_jpn_sid_ctl_amr_swa_cic_sod_ita_heb_rom	-0.151958459724345	-0.358508540776963	0.720775318124335
536	ind_tml_bos_swt_heb_pan_cic_pol_tig_sod_amr_scr_mly_ger_sun_bem_glc_tur_zul_bam_swa_geo_jpn_guj_mcd_aze_yor_mao_fin_ven_ewe_alb_mnd_prs_swe_por_lda_tsw_bsq_azi_knd_mlt_kor_ukr_slo_amh_dut_vie_wly_ben_ctl_sid_eng_krd_svk_moo_spa_qcu_cze_rom_lit_hun_ita_gam_grk_ses_dgb_bat_uzb_xho_fre_akn_mol_owc_hin_est_anl_afr_bul_cnt_tsn_igb_dyu_hau_urd_aeg_lat_tha_nor_jav_arw_tag_rus_chh_fbf	0.310604931835006	0.751670587846551	0.454147247400284
537	arw_bul_glc_ven_grk_ewe_swt_mao_guj_urd_eng_mlt_aze_kor_dut_owc_amh_akn_tsn_tig_mly_fre_moo_bos_hau_afr_lda_vie_knd_dgb_est_hun_swe_prs_pan_cnt_zul_mnd_yor_ben_tsw_hin_fin_cze_anl_pol_fbf_scr_tha_por_jav_bam_tag_uzb_ses_spa_mol_chh_lit_heb_geo_krd_slo_aeg_alb_wly_sun_tml_bat_sid_swa_nor_lat_ger_gam_ukr_bem_bsq_xho_ind_mcd_rus_igb_sod_jpn_amr_svk_ita_azi_tur_cic_dyu_rom_ctl_qcu	-0.0172113598892902	-0.0420463792078265	0.96655186526567
538	mcd_ewe_owc_bul_guj_swt_krd_ukr_zul_gam_nor_rus_arw_tag_pol_jav_qcu_grk_scr_ven_hau_sun_hun_akn_spa_mao_tha_rom_dut_azi_tur_urd_anl_ger_fbf_amr_sod_dyu_xho_tig_igb_mly_aze_alb_heb_jpn_ben_aeg_fre_fin_knd_geo_cze_uzb_lda_cic_yor_hin_pan_tsn_vie_svk_mnd_bos_bat_ind_moo_bsq_swe_bem_mol_mlt_bam_lat_eng_est_tml_kor_sid_ses_swa_por_cnt_prs_amh_ita_chh_ctl_glc_wly_tsw_slo_afr_lit_dgb	0.375636307818234	0.978303109828235	0.330462469531439
539	scr_xho_krd_azi_tag_mol_lat_ses_est_eng_gam_sun_ind_tig_bam_guj_nor_tsn_prs_ita_mnd_grk_ger_bos_igb_uzb_spa_yor_ewe_bat_hun_tsw_mcd_lit_tml_cic_bsq_arw_ven_dgb_swt_mlt_svk_hin_sod_zul_mly_geo_wly_jpn_qcu_bul_chh_swe_fre_aeg_cnt_rus_hau_heb_glc_akn_tha_mao_alb_sid_dyu_knd_slo_moo_dut_lda_fin_owc_pol_aze_cze_fbf_urd_afr_ben_rom_bem_jav_vie_ctl_por_ukr_swa_anl_kor_tur_amh_amr_pan	-0.286953963339675	-0.64867516073778	0.518146947818528
540	uzb_glc_azi_wly_anl_por_cic_rom_ctl_geo_ben_fin_dut_tig_ven_moo_rus_prs_est_slo_zul_cze_akn_xho_amh_bul_grk_mlt_vie_qcu_pol_bos_tml_mly_ses_alb_tsn_jav_swe_pan_mnd_tsw_fbf_ukr_dgb_guj_fre_tha_gam_urd_aze_krd_sun_hau_tag_swa_lat_sid_mao_sod_cnt_jpn_lda_spa_aeg_knd_afr_ita_owc_mol_ewe_lit_hun_tur_arw_igb_eng_bam_hin_dyu_bsq_scr_yor_ger_kor_amr_chh_mcd_heb_ind_bem_svk_swt_nor_bat	-0.379660838571931	-0.993802960940959	0.322897532404158
541	jpn_bem_est_eng_bsq_swa_aeg_slo_mcd_ger_fbf_ben_pan_heb_urd_tha_lda_arw_fre_xho_hin_hau_ses_qcu_dut_hun_akn_swe_chh_mly_cnt_rus_tig_azi_mao_anl_amr_guj_lat_nor_ita_krd_owc_sod_alb_pol_knd_fin_cic_mol_ukr_mlt_yor_wly_bat_dgb_moo_tsw_igb_tml_kor_gam_ven_bul_scr_geo_spa_ctl_dyu_sid_aze_afr_svk_bos_ind_jav_mnd_sun_cze_vie_rom_tag_zul_uzb_ewe_tsn_bam_prs_glc_grk_por_amh_swt_tur_lit	-0.277312016011308	-0.629281275711792	0.530707725841747
542	krd_bul_yor_grk_cic_vie_hun_amh_sod_tml_scr_ewe_kor_arw_bos_qcu_heb_jav_cnt_mcd_est_afr_hau_tsn_ses_akn_lat_rus_jpn_cze_fre_amr_sun_gam_swe_bsq_mlt_geo_dgb_eng_azi_xho_mao_swa_ukr_tag_slo_bat_dut_ind_hin_tha_bam_mnd_fin_mol_nor_wly_chh_tig_anl_ita_ben_igb_zul_aze_guj_tur_swt_lda_dyu_lit_spa_ger_pan_mly_tsw_owc_aeg_urd_ctl_rom_glc_moo_alb_svk_bem_pol_por_uzb_prs_sid_ven_knd_fbf	0.250065929827549	0.648232060970877	0.518432175486021
543	knd_rom_igb_tsn_fin_pol_mly_slo_arw_amh_mlt_scr_swe_grk_por_sid_ctl_tur_bsq_ven_pan_qcu_nor_tsw_yor_dut_hin_svk_hau_tml_bem_rus_swa_azi_ukr_lda_sun_amr_aeg_bos_ses_dgb_cze_mao_owc_jpn_jav_aze_kor_anl_alb_chh_est_cic_swt_tag_bam_ind_guj_ewe_glc_xho_mcd_cnt_ita_tha_prs_moo_fre_gam_afr_mnd_geo_bul_hun_lat_heb_tig_zul_sod_wly_dyu_bat_ger_urd_vie_ben_krd_spa_fbf_akn_mol_eng_uzb_lit	0.0172296214019262	0.0389596448392078	0.969006074880888
544	dyu_fre_guj_scr_tur_ven_ewe_kor_owc_hun_arw_fbf_cic_fin_mao_tsw_bem_nor_amh_sun_est_glc_pol_ger_prs_swe_tml_anl_swa_mlt_tsn_wly_rom_heb_ses_azi_bul_mcd_dut_xho_eng_grk_tig_vie_bos_ind_uzb_rus_mnd_bsq_svk_sod_bat_jav_swt_afr_ukr_pan_igb_slo_cze_ita_hau_akn_moo_por_amr_urd_ctl_spa_bam_alb_krd_hin_lda_ben_qcu_aeg_lat_geo_tha_tag_jpn_dgb_lit_mol_sid_yor_chh_knd_zul_gam_aze_cnt_mly	-0.165585265832158	-0.400113938528969	0.689990163130736
545	pol_ven_moo_tha_slo_dyu_swa_jav_rom_lat_lit_amh_scr_urd_fbf_guj_sun_tag_eng_knd_hau_qcu_arw_nor_cic_chh_tig_ben_rus_ewe_mcd_anl_amr_krd_bat_bam_sod_tur_prs_alb_mnd_pan_spa_xho_ita_ukr_azi_glc_fre_ctl_geo_por_uzb_wly_bos_afr_svk_est_swt_sid_mao_bul_tsn_kor_ger_lda_yor_gam_vie_ses_hin_dut_igb_ind_dgb_zul_heb_jpn_owc_bem_grk_cnt_fin_bsq_aze_aeg_tml_mlt_swe_mly_cze_tsw_akn_mol_hun	-0.203241134332076	-0.458881146866372	0.647390196073787
546	rus_mao_svk_swa_jav_alb_moo_tsw_lit_fbf_aeg_prs_geo_dgb_fin_qcu_wly_yor_dut_azi_knd_por_cze_mol_heb_xho_fre_akn_sun_tag_pol_tsn_owc_ukr_slo_ger_swe_sid_ses_afr_swt_scr_ven_bam_amh_kor_grk_gam_lat_pan_chh_hun_amr_est_arw_rom_krd_bem_bos_tig_aze_mly_eng_cic_sod_hau_ita_hin_uzb_ewe_glc_mnd_zul_anl_bat_ben_tur_mlt_ctl_bul_jpn_bsq_igb_cnt_lda_mcd_urd_tml_dyu_spa_ind_vie_nor_guj_tha	0.146778558244485	0.384335056852918	0.701607531715354
547	rus_mol_pol_ewe_jav_cze_afr_prs_hau_bul_kor_bam_cnt_mnd_ind_fbf_heb_sun_hin_bat_uzb_owc_knd_por_fin_fre_arw_mao_tur_tml_ctl_mcd_ven_glc_svk_ger_swt_chh_ben_sod_anl_slo_jpn_mlt_lat_lit_swa_ita_dut_scr_bsq_alb_rom_krd_est_lda_tsw_swe_wly_yor_sid_nor_pan_cic_dyu_ukr_tsn_aze_moo_bos_dgb_tha_azi_akn_tag_grk_amh_guj_xho_amr_bem_eng_gam_tig_qcu_urd_aeg_zul_mly_spa_ses_geo_igb_vie_hun	0.0400410483759722	0.106128105738822	0.915709297878963
548	tig_guj_ita_vie_moo_knd_uzb_fin_bat_bsq_dyu_tml_jpn_azi_hau_ses_fbf_mnd_prs_hin_pol_mcd_por_nor_bam_pan_rom_dgb_ben_sun_ind_rus_arw_bem_swe_glc_zul_qcu_alb_lda_ewe_mao_est_amr_dut_jav_scr_kor_bul_cic_akn_lit_ven_chh_ctl_swa_tsw_mly_heb_ukr_mlt_owc_anl_gam_urd_grk_tha_swt_svk_aze_mol_hun_amh_cnt_cze_afr_yor_wly_tur_spa_sod_xho_geo_aeg_eng_slo_igb_tag_lat_krd_ger_bos_fre_tsn_sid	-0.34103515588025	-0.875217340551921	0.383710459944397
549	sun_afr_tag_ukr_eng_heb_mol_uzb_rom_dgb_fre_mly_chh_bos_amh_ita_tsn_zul_yor_bat_tur_bul_ben_lda_hin_cic_cze_tha_tml_ger_mcd_svk_sid_grk_aeg_ind_ses_mlt_prs_anl_bem_qcu_urd_est_rus_arw_pan_pol_hau_knd_vie_scr_mnd_jav_swe_igb_lit_wly_swa_por_jpn_hun_akn_dyu_moo_bsq_ven_krd_spa_swt_dut_aze_xho_azi_ewe_fbf_bam_lat_alb_gam_geo_amr_slo_owc_tig_ctl_nor_mao_kor_guj_sod_cnt_tsw_glc_fin	0.478488701909936	1.14654112985012	0.254512694133871
550	vie_rom_sid_dut_ctl_knd_eng_aeg_sun_lda_jpn_bat_ewe_swa_ind_swe_tha_svk_wly_slo_cic_fin_tsn_gam_fbf_anl_jav_lat_mlt_heb_zul_chh_xho_igb_hau_pol_hun_mol_mnd_tml_aze_ses_dgb_mcd_bsq_ukr_ita_est_ben_ger_cze_akn_arw_kor_moo_geo_fre_tur_urd_prs_swt_qcu_cnt_nor_krd_tsw_lit_scr_bem_mao_tig_afr_bos_dyu_sod_mly_amh_azi_uzb_alb_hin_grk_por_bam_pan_glc_amr_ven_spa_yor_owc_bul_rus_tag_guj	-0.699537642142086	-1.70081475273929	0.0923194063423955
551	moo_krd_tsn_cze_bul_jav_sun_tsw_ewe_arw_tml_ger_lda_hin_dut_pol_mnd_wly_ben_bem_guj_dyu_owc_yor_geo_hun_gam_nor_ctl_swa_fre_ind_sod_cic_kor_mlt_dgb_amr_grk_bsq_ven_heb_ukr_tha_bos_akn_pan_fbf_eng_rom_est_xho_chh_azi_rus_aeg_tag_sid_swe_lit_svk_amh_zul_uzb_vie_lat_alb_spa_ses_glc_tig_slo_ita_qcu_bat_mcd_mol_por_jpn_mao_knd_mly_swt_cnt_scr_aze_anl_hau_fin_prs_igb_bam_tur_afr_urd	-0.658429065977281	-1.69831880752061	0.0927911151607315
552	mcd_fbf_aze_ben_tsn_rus_cnt_alb_grk_xho_hin_tsw_krd_mnd_slo_ita_bem_bos_por_pol_ctl_ses_swa_ukr_bam_gam_dgb_cic_lit_pan_swe_fin_mao_sun_ven_owc_rom_cze_prs_ind_arw_akn_zul_bsq_eng_tag_sod_scr_mol_bul_heb_azi_hau_guj_aeg_svk_lat_fre_qcu_tur_tig_kor_sid_glc_jpn_est_urd_vie_hun_swt_dut_ewe_dyu_mlt_geo_amr_spa_jav_amh_knd_bat_moo_nor_tml_mly_anl_lda_wly_uzb_igb_afr_chh_tha_ger_yor	0.541620589161266	1.27113243802617	0.206851698194448
553	por_akn_jav_prs_nor_dgb_mlt_bos_gam_alb_sod_urd_geo_tur_rom_ind_mol_ben_swe_pan_tsn_est_hau_jpn_tag_mly_vie_dyu_amh_ven_kor_arw_azi_krd_lda_afr_guj_owc_mnd_yor_mao_qcu_heb_cnt_fin_tig_aeg_lit_ger_bat_fbf_anl_swa_tml_ewe_scr_lat_aze_ita_tha_chh_bsq_bam_uzb_dut_pol_ukr_sun_bul_wly_hun_xho_glc_svk_zul_moo_amr_ctl_bem_ses_fre_cic_tsw_cze_slo_sid_igb_mcd_swt_eng_grk_hin_knd_rus_spa	0.437397580510644	0.97150412025016	0.333817308926444
554	dyu_mol_urd_cic_owc_est_hun_mcd_qcu_sod_alb_tur_geo_xho_amr_vie_lat_mly_ger_fre_ita_mlt_kor_krd_fin_azi_prs_glc_tha_uzb_ses_aeg_ewe_bos_knd_nor_bam_igb_scr_anl_swa_pan_moo_lda_svk_hau_jav_por_heb_zul_yor_dgb_tml_amh_sun_cze_swt_fbf_mao_bul_akn_wly_grk_lit_ukr_hin_rom_tig_spa_sid_tag_bsq_jpn_dut_ven_rus_bat_eng_ben_ind_swe_chh_guj_gam_pol_afr_arw_mnd_tsw_bem_slo_ctl_cnt_aze_tsn	0.355122858416372	0.832371803623226	0.407331483569408
555	yor_mao_amh_eng_qcu_anl_dgb_ctl_mcd_hau_geo_tsn_mlt_rom_tsw_owc_mly_vie_aze_uzb_mnd_chh_sid_ewe_kor_prs_swe_aeg_lda_est_wly_akn_ben_ukr_azi_ven_ses_ger_bul_urd_tag_ind_dyu_tml_fbf_bat_xho_jpn_jav_cze_lat_bsq_por_sod_knd_moo_ita_guj_bos_sun_glc_igb_dut_mol_spa_nor_heb_tig_grk_arw_swt_pan_pol_fin_gam_hun_afr_hin_fre_tur_alb_slo_lit_tha_bem_svk_scr_krd_rus_swa_amr_cic_bam_cnt_zul	-0.574180757073433	-1.41300518367118	0.160992334036477
556	mnd_arw_tur_amr_owc_fre_eng_tag_por_pan_alb_knd_igb_ben_hau_svk_dut_swa_ger_xho_anl_urd_tha_chh_mcd_zul_tig_prs_vie_bsq_tsw_heb_fbf_ewe_bem_tsn_sun_sid_tml_cic_ind_moo_glc_ven_mao_lit_grk_afr_slo_mol_geo_ses_amh_bam_bat_swe_pol_dyu_swt_mlt_yor_lat_sod_rus_scr_ctl_bos_dgb_lda_cze_jav_hin_guj_ukr_fin_bul_akn_qcu_cnt_ita_kor_krd_uzb_nor_hun_est_aeg_mly_wly_gam_azi_rom_spa_aze_jpn	-0.983246007395515	-2.6001656014768	0.0108384119425565
557	heb_bul_prs_lit_amr_akn_fin_scr_kor_tha_ger_jpn_swt_alb_cnt_chh_bat_vie_nor_bos_ita_tsn_urd_rom_spa_rus_tml_yor_knd_mol_cze_mlt_anl_bam_fbf_ukr_eng_mcd_afr_moo_slo_aze_guj_aeg_hun_fre_svk_geo_owc_zul_tsw_tur_tig_est_uzb_ctl_pan_grk_jav_igb_ben_dgb_amh_krd_swa_mly_swe_pol_hin_sod_hau_lda_wly_arw_mao_bsq_qcu_mnd_ind_por_ewe_glc_xho_cic_sun_dyu_tag_lat_dut_sid_gam_ven_ses_bem_azi	-0.441181081758058	-1.03944468036474	0.301292853496607
558	amr_mol_alb_krd_spa_swt_kor_prs_jav_hun_qcu_guj_knd_lit_pol_dyu_gam_tsn_pan_ses_sun_est_bem_ukr_afr_rom_vie_fin_lda_cnt_azi_scr_mnd_aeg_anl_bul_mao_cze_mcd_fbf_rus_glc_ven_akn_tig_bsq_lat_ctl_geo_owc_nor_por_sid_fre_mly_cic_ewe_eng_slo_chh_tur_bos_arw_grk_tml_svk_swa_yor_dut_bam_urd_ben_hau_bat_mlt_moo_zul_heb_hin_swe_uzb_dgb_tag_ind_ger_aze_wly_sod_amh_ita_jpn_tha_xho_tsw_igb	0.0524279548707624	0.11988665589406	0.904831546221659
559	mol_bos_hun_xho_krd_bsq_eng_sid_hin_igb_swe_azi_ind_mcd_bam_ven_dgb_ukr_lit_urd_fin_por_uzb_cic_yor_tsw_bat_fbf_nor_anl_est_amr_ctl_swa_rus_lda_bem_sun_afr_guj_amh_bul_arw_knd_cze_mnd_qcu_geo_dut_pol_glc_zul_ita_mly_ger_moo_hau_ben_tml_gam_akn_kor_vie_ses_sod_chh_lat_heb_jav_spa_tag_owc_tha_mlt_prs_svk_alb_slo_scr_aze_dyu_tsn_aeg_fre_mao_pan_cnt_tur_jpn_swt_tig_wly_grk_ewe_rom	-0.258822185912306	-0.680636026980914	0.497792909542587
560	aze_svk_mol_arw_swa_rus_ctl_lda_hau_moo_bat_cnt_anl_rom_afr_slo_azi_pol_tsn_tig_jav_ind_uzb_est_bul_kor_jpn_nor_dyu_wly_xho_geo_eng_zul_tsw_fbf_tag_ven_bos_alb_tur_hin_ses_amh_sun_scr_vie_mlt_fre_ukr_knd_igb_ita_owc_akn_grk_mnd_bsq_fin_mao_ben_mly_cze_bem_por_hun_glc_dut_spa_guj_bam_swt_lat_heb_ewe_tha_qcu_dgb_urd_aeg_cic_pan_tml_prs_lit_gam_mcd_sid_chh_ger_amr_sod_yor_swe_krd	-0.669094937886358	-1.51793933575281	0.132421873280322
561	swa_xho_mnd_gam_mly_hau_bat_bam_bul_arw_por_sid_swe_sod_cze_scr_lit_cic_vie_sun_prs_bem_tml_urd_azi_grk_wly_owc_tig_kor_qcu_akn_aze_aeg_geo_pol_uzb_ven_dut_slo_cnt_tur_mao_amr_mcd_fbf_est_anl_chh_mlt_ger_amh_ita_glc_moo_afr_tsw_ukr_fre_mol_ctl_nor_guj_bsq_hun_igb_svk_heb_ses_lat_rus_tsn_spa_tag_ben_yor_krd_knd_ind_tha_dyu_hin_jpn_zul_fin_alb_dgb_bos_rom_ewe_swt_jav_lda_eng_pan	-0.0433595381139407	-0.110803260709242	0.912011133247514
562	afr_sod_lat_hau_dut_fin_gam_akn_tsw_tsn_pol_fre_jav_cnt_dyu_cic_kor_moo_hun_ewe_svk_guj_urd_slo_mnd_spa_swt_ind_zul_alb_sun_amh_pan_bam_heb_knd_anl_igb_aze_arw_sid_bul_fbf_bat_ger_krd_mao_ctl_xho_uzb_mcd_rom_bem_chh_wly_nor_glc_grk_bsq_amr_prs_ven_dgb_geo_qcu_scr_ses_cze_rus_azi_yor_ukr_aeg_lit_bos_mol_eng_ita_tig_tur_swe_mlt_swa_tha_owc_est_vie_lda_mly_tag_hin_jpn_por_tml_ben	-0.153911844225554	-0.399055620786183	0.690767079833182
563	ses_vie_alb_aze_swt_pol_urd_dut_bam_prs_jav_spa_xho_est_mol_anl_ben_ewe_chh_bsq_heb_arw_jpn_akn_mao_ven_azi_mlt_bos_amr_qcu_lda_cic_pan_bat_zul_yor_svk_amh_grk_por_sod_ita_owc_uzb_geo_igb_aeg_bul_ukr_hin_kor_ind_mly_lit_swe_lat_scr_ctl_tsn_knd_wly_nor_glc_afr_fin_krd_dyu_tha_tml_rus_eng_hau_slo_hun_dgb_mcd_tag_moo_tur_sun_ger_cnt_fbf_rom_cze_bem_fre_tig_sid_swa_guj_gam_mnd_tsw	0.28042832522618	0.641879690779587	0.522530306277917
564	glc_prs_swa_knd_eng_svk_pan_lit_ses_zul_ger_yor_amh_cic_fre_jpn_guj_grk_fin_est_hau_anl_lat_fbf_igb_dyu_swt_bem_akn_sod_mcd_bat_krd_dut_alb_sun_kor_swe_uzb_chh_lda_aze_por_tsn_bul_moo_heb_tsw_afr_bam_xho_tig_ita_hin_mao_ben_ven_ind_geo_amr_aeg_spa_scr_bsq_ukr_owc_mlt_arw_vie_azi_slo_mol_nor_ctl_tur_cze_urd_hun_mly_rom_pol_dgb_gam_tag_sid_qcu_wly_tml_ewe_rus_bos_tha_cnt_mnd_jav	0.426859727749906	1.09683538070267	0.275545346708002
565	urd_tig_ger_bam_mcd_ind_cic_arw_amh_jav_mnd_tur_slo_anl_dgb_mao_est_amr_tag_swa_tha_chh_ven_scr_mlt_por_sod_lat_rom_glc_ses_pol_guj_zul_heb_ctl_gam_qcu_eng_swt_owc_aeg_tsn_fre_bem_fin_bos_vie_cze_hau_tsw_spa_tml_lda_aze_xho_mly_akn_uzb_ben_svk_ita_swe_alb_igb_cnt_sid_bsq_prs_wly_sun_krd_dut_ewe_bat_pan_lit_kor_yor_dyu_fbf_jpn_afr_moo_azi_hun_bul_knd_mol_grk_ukr_rus_nor_hin_geo	0.57742004072316	1.33579347209082	0.184876579324006
566	rom_bos_fbf_tml_aze_scr_slo_hau_est_knd_tag_glc_tha_sun_qcu_ven_lit_cze_dgb_kor_ind_aeg_pol_dut_hin_krd_tig_anl_spa_moo_jav_bsq_swt_prs_mol_heb_alb_bat_mnd_cnt_bam_lda_rus_urd_mlt_fre_cic_sod_mcd_wly_guj_ukr_swe_mao_bul_fin_yor_mly_uzb_pan_grk_ewe_nor_geo_vie_ben_amr_igb_eng_dyu_swa_ses_tsw_ctl_amh_gam_por_arw_owc_xho_zul_ger_hun_jpn_lat_akn_tur_chh_tsn_ita_azi_bem_svk_afr_sid	0.58056314794702	1.4080104348299	0.162462021870807
567	ind_cic_cnt_jpn_swt_est_heb_zul_eng_mnd_sod_swa_chh_amr_tsn_yor_hau_cze_aze_ctl_slo_lat_ses_dut_igb_pol_fre_lda_ita_ewe_svk_bam_sid_gam_por_amh_arw_mlt_akn_bos_lit_knd_mly_fbf_scr_mol_azi_alb_xho_hun_anl_ben_qcu_pan_tml_afr_tha_bem_grk_aeg_fin_moo_vie_sun_guj_tur_rom_tig_krd_uzb_hin_prs_mcd_dgb_bat_rus_swe_wly_dyu_tag_bul_ger_urd_ukr_ven_mao_bsq_spa_owc_kor_glc_jav_tsw_nor_geo	-0.260367520203129	-0.685769401950299	0.494564528415558
568	fin_dyu_slo_kor_nor_ben_swt_hin_ind_sid_spa_dut_rus_jav_fre_geo_lit_ewe_hau_ses_yor_afr_heb_igb_mlt_fbf_svk_ctl_eng_mnd_tha_uzb_lda_est_ven_amh_zul_vie_krd_prs_moo_bsq_pan_owc_akn_tig_mao_chh_tsw_rom_swe_guj_bos_ita_lat_dgb_amr_mol_urd_glc_cze_cic_mly_sun_arw_aze_knd_ukr_xho_por_anl_tag_bul_cnt_grk_bat_pol_aeg_bem_bam_alb_swa_mcd_azi_tml_hun_ger_tur_gam_jpn_qcu_wly_tsn_scr_sod	0.998739900906867	2.69923129068374	0.00825564398499295
569	mnd_grk_lit_aze_tha_pol_ind_cnt_krd_tag_ewe_swa_est_alb_ctl_ukr_yor_rus_fbf_swt_chh_bat_afr_heb_hau_owc_ven_aeg_knd_urd_fre_sid_xho_cic_fin_uzb_geo_mly_bam_amr_dut_glc_jav_spa_lat_kor_svk_lda_mcd_hun_slo_mao_dyu_tur_ger_vie_guj_dgb_nor_prs_hin_anl_ses_bul_mol_eng_moo_gam_tml_mlt_tsn_cze_bem_ben_scr_jpn_tsw_wly_arw_swe_zul_bsq_igb_sun_bos_pan_ita_por_azi_qcu_tig_sod_rom_akn_amh	-0.317973995877625	-0.81312225521267	0.418224770436989
570	cic_alb_ger_mly_ven_bos_cnt_gam_pol_fbf_bsq_grk_owc_lit_bem_lda_wly_hau_fre_mcd_sun_zul_guj_ses_mlt_slo_tsw_akn_amr_tha_mnd_bul_geo_rom_glc_yor_krd_rus_igb_xho_azi_aeg_qcu_dut_ewe_knd_est_mao_lat_ind_eng_tig_arw_uzb_hin_fin_ita_afr_sid_heb_sod_ukr_swa_tur_jav_tsn_spa_por_chh_amh_jpn_prs_kor_hun_ben_nor_swt_scr_vie_dyu_svk_pan_aze_swe_mol_dgb_urd_anl_moo_bat_bam_tag_ctl_tml_cze	0.607730670100784	1.48796801223775	0.140142324112114
571	pol_amr_bat_tha_geo_por_cze_krd_urd_arw_ctl_chh_zul_anl_aeg_sod_uzb_tml_igb_grk_est_bsq_dyu_dut_moo_owc_prs_svk_mlt_swe_slo_heb_fre_hun_swt_tsn_ind_ita_mol_ven_jav_lat_bam_vie_ben_gam_dgb_cnt_lit_hau_mcd_azi_sun_ses_aze_mly_swa_alb_tig_ukr_bul_eng_jpn_ewe_qcu_bos_rom_knd_afr_glc_hin_fbf_amh_xho_pan_sid_kor_nor_tag_tsw_tur_ger_guj_cic_bem_rus_fin_mao_yor_wly_spa_mnd_scr_akn_lda	-0.0251193438237248	-0.0566585439837007	0.954938750626043
572	urd_mnd_chh_akn_lda_amr_swe_cic_rus_bul_qcu_wly_moo_pol_aze_lat_prs_mlt_heb_bat_eng_sod_est_fre_mly_cnt_gam_vie_grk_anl_ita_dgb_mao_svk_bam_tig_hau_uzb_ger_alb_por_ctl_afr_bsq_jpn_hun_igb_ewe_bem_sid_rom_nor_krd_ven_cze_kor_pan_tag_amh_ukr_yor_ses_mcd_tml_slo_bos_ind_swt_xho_owc_tsw_knd_fin_sun_spa_azi_geo_hin_scr_tsn_dut_glc_mol_lit_guj_arw_dyu_swa_aeg_jav_ben_tha_zul_tur_fbf	0.552161151126051	1.2736882032244	0.205948041311711
573	bam_eng_moo_mly_por_chh_hau_ukr_ewe_est_uzb_heb_qcu_ger_ita_fin_alb_ctl_arw_bem_cze_xho_scr_sod_nor_dyu_hun_pan_igb_urd_vie_mnd_swt_cnt_amr_knd_mcd_rus_rom_mao_bat_yor_wly_glc_prs_sid_lat_lda_gam_krd_mol_tig_jav_dut_swe_sun_ses_kor_spa_tha_svk_tsn_hin_slo_fre_akn_tml_pol_zul_swa_guj_jpn_cic_grk_owc_dgb_ind_tag_bos_aze_tsw_azi_bsq_ben_afr_amh_mlt_lit_geo_aeg_bul_ven_fbf_tur_anl	-0.563859306125034	-1.4113838690627	0.1614682773966
574	dut_akn_sun_jav_xho_swe_ewe_amh_mao_knd_rus_sod_mcd_tsw_igb_tur_ctl_ven_lat_aze_azi_bat_scr_ind_hin_hau_alb_mnd_tml_swa_jpn_afr_pol_bam_fin_fbf_pan_amr_bsq_gam_yor_wly_prs_dgb_sid_fre_tag_est_zul_lit_urd_spa_swt_geo_cic_eng_ben_cze_cnt_arw_tig_ses_glc_hun_heb_qcu_owc_mlt_svk_mly_slo_vie_kor_ukr_tha_guj_nor_ger_mol_rom_bos_grk_moo_chh_bul_lda_uzb_por_tsn_krd_bem_aeg_ita_dyu_anl	-0.49848698462222	-1.19871894365649	0.233682847572924
575	tsw_ukr_kor_rus_tig_geo_hun_alb_cze_bat_xho_bsq_eng_mlt_tml_slo_mnd_uzb_urd_mly_guj_hin_por_dut_ind_ben_lit_bam_lat_cnt_aze_tag_est_owc_spa_zul_sun_afr_sod_ven_lda_scr_fre_jav_prs_mcd_tsn_qcu_bul_knd_ger_aeg_akn_heb_tur_amr_bos_yor_vie_jpn_pol_ctl_hau_ewe_nor_swt_anl_mao_azi_fbf_fin_dgb_moo_dyu_grk_ses_krd_pan_sid_mol_amh_cic_swa_wly_igb_gam_tha_arw_chh_ita_bem_rom_glc_swe_svk	0.248375516592988	0.569179865916885	0.57060621712059
576	ger_bat_ctl_tml_chh_sod_fbf_por_arw_rom_hau_sid_aeg_spa_anl_ewe_geo_zul_tsw_ind_mnd_uzb_glc_ven_azi_bsq_jpn_slo_scr_ukr_akn_tur_svk_vie_lat_guj_bul_mly_lit_moo_swt_mol_amh_cze_kor_amr_xho_krd_tag_qcu_owc_heb_nor_afr_tsn_ita_dyu_tha_urd_cic_lda_hin_swe_mlt_ses_mao_rus_fre_gam_tig_igb_wly_fin_bam_jav_sun_swa_bem_dut_aze_pol_est_prs_pan_mcd_hun_grk_knd_ben_yor_dgb_alb_bos_eng_cnt	-0.958478789274677	-2.44190627296563	0.0165007401448109
577	amh_tig_uzb_dut_bsq_jpn_hun_swt_por_xho_moo_qcu_alb_glc_bul_pan_urd_ger_mly_hin_anl_sun_geo_spa_knd_azi_ukr_pol_mol_eng_aeg_wly_zul_nor_guj_slo_mnd_owc_yor_aze_ses_vie_igb_arw_cic_lat_cze_mao_amr_est_krd_swa_ven_akn_prs_ewe_bem_rus_kor_svk_hau_bos_chh_sod_jav_fin_tsn_fbf_scr_mlt_tha_fre_ind_gam_ben_rom_heb_dyu_tag_sid_tsw_bam_ita_mcd_grk_afr_tur_swe_lda_cnt_bat_dgb_tml_lit_ctl	-0.0265376432746767	-0.0595918242535498	0.952608597214737
578	ben_mnd_dyu_fre_cic_bem_mao_ewe_est_pol_krd_eng_bul_dut_wly_pan_moo_jav_knd_heb_fbf_cze_mlt_uzb_aze_qcu_sun_vie_bam_bsq_sod_tig_owc_hin_anl_rus_alb_akn_lit_bos_geo_jpn_igb_fin_mcd_cnt_scr_mly_spa_tsw_rom_hun_grk_ses_sid_xho_ukr_aeg_kor_swe_yor_zul_swa_arw_por_amr_ita_urd_ctl_svk_lat_afr_mol_slo_tha_ven_ger_amh_swt_tsn_hau_tag_azi_gam_tml_nor_prs_chh_bat_dgb_guj_tur_lda_glc_ind	0.0885400734845808	0.210085359782924	0.834060625537796
579	tha_jav_glc_rom_aeg_hun_tig_bsq_ind_zul_akn_xho_geo_hin_guj_eng_ger_cnt_mnd_bos_azi_anl_bem_dut_rus_tur_swt_nor_sid_mly_lda_afr_scr_swe_qcu_hau_cic_gam_wly_krd_spa_swa_uzb_ses_por_dgb_est_mcd_svk_vie_chh_urd_fin_ewe_tag_ben_cze_lat_alb_mol_ita_prs_ven_amh_knd_lit_arw_tsn_pol_sod_moo_ctl_fre_slo_kor_ukr_pan_tsw_bat_owc_tml_mao_aze_yor_mlt_fbf_sun_bam_heb_bul_jpn_igb_amr_dyu_grk	0.709054713335139	1.65213522956056	0.101879526124758
580	slo_spa_scr_krd_dyu_ind_bat_nor_jpn_hau_geo_alb_amr_grk_jav_fin_ses_lda_sid_tsn_heb_azi_vie_ben_mnd_eng_sun_glc_pol_aeg_swt_arw_gam_dgb_tsw_bos_bsq_svk_fbf_ven_anl_ewe_xho_ukr_bam_moo_por_kor_tml_afr_rus_prs_est_owc_aze_chh_sod_ger_tha_qcu_pan_swa_tur_lit_mlt_ctl_tag_dut_mol_cze_urd_cic_lat_bul_wly_igb_zul_mcd_cnt_uzb_hin_hun_amh_mao_tig_rom_ita_fre_akn_bem_guj_mly_knd_swe_yor	0.260954313225972	0.590508941355173	0.556281761837253
581	mol_bul_scr_tsw_tsn_geo_mlt_dgb_tig_gam_ben_bat_jav_kor_ven_aze_rus_yor_ses_uzb_est_fbf_knd_bsq_mcd_guj_amr_ger_mao_heb_swe_sun_grk_hin_lat_sid_mnd_eng_ita_lit_ewe_svk_jpn_cnt_glc_urd_azi_fin_tml_spa_sod_mly_chh_tag_igb_bos_tur_zul_arw_fre_swa_ukr_owc_moo_slo_cze_amh_alb_lda_dut_wly_nor_qcu_pol_tha_dyu_hau_pan_hun_bam_bem_aeg_akn_cic_vie_rom_prs_krd_anl_afr_ctl_swt_por_xho_ind	0.00142107576429526	0.00364060231763831	0.99710302400036
582	wly_bul_bsq_glc_ind_ses_mlt_mcd_dut_alb_pan_hun_por_igb_cnt_xho_lda_arw_cze_ben_fin_aze_tag_bos_bat_est_urd_sod_amr_uzb_aeg_sun_sid_nor_geo_qcu_akn_mly_ven_slo_amh_ewe_jav_rus_hin_cic_tig_mnd_knd_mao_tsw_ita_heb_owc_prs_tsn_afr_ctl_vie_eng_swa_anl_krd_jpn_ukr_pol_bam_spa_bem_grk_mol_dgb_ger_rom_tur_chh_lat_gam_svk_azi_yor_hau_moo_fre_swt_kor_tml_lit_scr_fbf_guj_tha_dyu_swe_zul	-0.398953214284626	-1.05918853478642	0.292257177982412
583	moo_bsq_chh_krd_ewe_rus_anl_kor_lit_por_swt_jav_swe_mlt_mnd_slo_ven_scr_tml_lat_ses_ita_grk_ukr_qcu_aeg_jpn_fre_prs_tsn_bos_nor_bem_swa_eng_spa_igb_bam_cze_vie_zul_pan_mly_est_tur_akn_ben_sid_gam_hau_owc_yor_wly_amr_sod_tag_fin_tha_cnt_ger_guj_svk_fbf_mol_glc_aze_azi_hun_pol_cic_bat_amh_ind_heb_uzb_bul_dyu_knd_xho_urd_hin_tig_mcd_arw_afr_sun_dgb_dut_rom_geo_ctl_alb_lda_mao_tsw	-0.450589409043015	-1.0560980012426	0.293659204189737
584	krd_eng_tig_rom_arw_cnt_swt_lda_sid_guj_sod_ukr_chh_amr_gam_wly_amh_hin_cic_dyu_bat_aeg_mcd_xho_grk_heb_fbf_ind_jav_ger_akn_ctl_rus_yor_vie_swe_hau_kor_anl_dut_moo_ven_pol_nor_mlt_slo_swa_tur_mly_ewe_tsn_qcu_cze_bul_prs_pan_fin_glc_aze_mao_mol_geo_knd_uzb_ben_bsq_alb_jpn_urd_spa_ses_tha_fre_dgb_bos_est_svk_bam_afr_lat_lit_por_tag_tsw_sun_tml_mnd_scr_ita_azi_igb_owc_hun_zul_bem	0.375023972829251	0.859137414983493	0.392473795943865
585	mol_guj_qcu_eng_fbf_rus_mlt_fre_anl_tha_dgb_tsw_urd_chh_mao_cnt_mcd_ita_afr_gam_fin_svk_lit_arw_lat_mnd_rom_ind_tml_ven_grk_owc_sun_krd_bos_sid_swa_knd_zul_moo_tag_glc_jav_bem_amh_sod_xho_dyu_wly_hau_amr_vie_cze_mly_akn_alb_bat_est_bul_bam_nor_ben_ses_spa_tig_ger_cic_geo_jpn_kor_bsq_slo_tur_ukr_swe_heb_tsn_hun_swt_azi_por_aeg_yor_dut_igb_ewe_scr_pan_uzb_prs_hin_aze_pol_lda_ctl	-0.737224101778723	-1.92653373357293	0.0570911387518202
586	cic_vie_swe_tha_tur_est_ven_mly_slo_scr_nor_tsw_guj_bam_mnd_azi_pan_mlt_gam_dgb_bat_swa_glc_jpn_lda_kor_uzb_tsn_rom_bul_ger_akn_aeg_fin_aze_afr_pol_lit_fbf_moo_yor_sid_knd_jav_mao_tml_hun_sun_sod_ita_dyu_grk_prs_ses_owc_zul_ben_ctl_hau_amr_ukr_urd_igb_arw_anl_bem_hin_heb_por_eng_mol_qcu_fre_cnt_ind_tag_krd_geo_wly_amh_mcd_swt_svk_spa_tig_cze_lat_ewe_dut_xho_chh_bsq_rus_alb_bos	0.242206310823637	0.543774260948959	0.587898038223088
587	por_qcu_mol_glc_wly_rom_hin_ind_mcd_afr_azi_eng_scr_ctl_dgb_ses_arw_swa_slo_yor_cnt_mly_lda_cic_anl_mnd_amr_est_aze_jpn_chh_bos_rus_swe_akn_geo_lat_dut_bam_cze_hun_amh_ben_sun_fre_moo_igb_guj_ukr_uzb_prs_tig_ger_ewe_gam_bsq_owc_tsn_krd_aeg_heb_pan_ven_urd_lit_fin_vie_ita_kor_spa_tag_svk_knd_grk_alb_bem_dyu_fbf_tml_swt_zul_bul_mlt_hau_pol_tsw_sod_xho_tur_bat_nor_mao_jav_tha_sid	-0.588168038197295	-1.52085718759072	0.131688487305869
588	chh_qcu_prs_ses_fre_nor_hin_aze_swe_lat_eng_xho_sun_kor_svk_urd_tsn_afr_mly_mlt_jpn_mcd_hau_tha_azi_yor_est_ukr_tml_ewe_vie_arw_amh_bsq_cnt_bam_bem_hun_ben_tur_fbf_cic_sid_swt_tsw_geo_por_amr_ind_heb_zul_alb_guj_owc_igb_wly_cze_aeg_bos_gam_rus_knd_moo_pan_bat_sod_ger_ven_ctl_krd_fin_mnd_mol_ita_scr_anl_jav_slo_lda_dut_spa_uzb_akn_swa_dgb_pol_dyu_tig_tag_bul_rom_mao_grk_glc_lit	-0.0507609866734752	-0.13770425573205	0.89077186039769
589	moo_tag_tig_ukr_yor_pol_scr_ind_aeg_mly_amr_owc_tsw_hun_mlt_sun_zul_bul_xho_anl_ewe_afr_spa_cze_swa_pan_nor_tur_glc_akn_fin_qcu_rom_cic_eng_vie_por_krd_heb_dgb_hau_bat_urd_ita_sid_azi_ger_mol_est_rus_bem_fre_hin_alb_ven_gam_ben_jpn_arw_tha_tml_swt_bam_fbf_aze_mnd_jav_knd_amh_prs_lda_wly_bsq_svk_dut_sod_dyu_igb_mcd_chh_slo_tsn_lat_grk_lit_guj_bos_swe_kor_geo_cnt_mao_uzb_ctl_ses	-0.746178152453852	-2.42058349479028	0.0174380132371046
590	guj_scr_mol_por_sod_dut_jav_hin_bul_cic_ses_hun_zul_tur_nor_geo_tsn_ven_moo_ben_qcu_mnd_akn_hau_cnt_vie_chh_bos_ind_pol_lit_alb_cze_ewe_afr_svk_uzb_arw_sid_bsq_tsw_ctl_jpn_rus_ita_amr_heb_ger_bem_slo_knd_tml_fin_aze_tig_tag_xho_amh_est_wly_eng_ukr_mcd_urd_bat_mly_mao_pan_spa_tha_fbf_lda_kor_gam_dyu_prs_sun_rom_krd_swe_bam_dgb_yor_fre_azi_aeg_lat_igb_owc_swa_anl_grk_glc_mlt_swt	NA	NA	NA
591	ven_tsw_ewe_pol_mao_owc_tur_ses_mcd_por_aeg_glc_fre_bat_sun_krd_igb_ind_uzb_akn_fin_rus_qcu_scr_spa_mnd_xho_geo_jpn_tml_chh_slo_dut_urd_knd_rom_alb_dgb_hun_bam_vie_lda_zul_hin_tag_gam_hau_tha_swa_nor_grk_jav_ukr_bsq_cze_mol_tsn_tig_lat_eng_amr_yor_sid_dyu_arw_fbf_azi_cnt_bos_wly_sod_prs_kor_est_heb_moo_swt_swe_ctl_guj_ger_lit_cic_bem_afr_amh_pan_mlt_mly_ita_svk_aze_ben_bul_anl	0.691030912948226	1.68542441528067	0.0952594342718553
592	geo_jpn_swe_yor_tig_mlt_prs_wly_akn_alb_knd_tur_ita_bat_bam_anl_ven_azi_glc_lat_rus_cic_uzb_afr_chh_aze_krd_por_lit_bos_moo_svk_sid_amr_gam_bul_ewe_tag_mao_hau_guj_mcd_slo_hin_dut_bem_heb_kor_spa_est_cze_ukr_arw_cnt_grk_owc_aeg_igb_mly_swt_ger_eng_fin_sod_fre_urd_dgb_mol_sun_amh_lda_swa_pol_pan_ctl_dyu_tha_ind_mnd_tml_vie_tsn_rom_qcu_zul_xho_nor_ben_hun_ses_fbf_scr_bsq_tsw_jav	0.0867257499742287	0.206299704934321	0.837007776237384
593	fbf_cnt_guj_amr_tml_sod_qcu_swe_afr_lat_azi_ind_por_nor_aze_rom_dyu_swt_heb_kor_tur_vie_est_akn_hau_krd_mol_bam_anl_glc_bsq_yor_ita_ukr_svk_prs_owc_alb_scr_aeg_lda_dut_bul_mcd_ven_jpn_mlt_fre_mnd_bos_slo_hin_cic_mao_pan_tig_sid_ger_pol_sun_tag_mly_ewe_dgb_swa_urd_hun_tsn_chh_gam_wly_xho_uzb_tsw_knd_zul_moo_grk_arw_jav_eng_fin_ses_ben_tha_igb_bem_amh_bat_rus_ctl_lit_geo_cze_spa	-0.196133783010895	-0.459624720801797	0.646858262390267
594	urd_mnd_tsw_est_nor_amr_kor_bos_svk_yor_ewe_ger_ind_ven_mcd_jav_moo_tml_mao_scr_ctl_amh_afr_eng_arw_sun_zul_knd_pol_wly_dut_geo_slo_prs_pan_jpn_bem_tsn_anl_aeg_tha_hun_rus_dyu_alb_azi_igb_bsq_spa_guj_qcu_krd_fbf_fre_glc_aze_ben_cze_swt_tig_xho_sid_mol_uzb_bul_tag_chh_lda_dgb_mlt_cnt_lat_rom_vie_bam_ukr_owc_hau_cic_hin_tur_swa_heb_fin_ita_ses_swe_mly_grk_sod_por_bat_lit_gam_akn	-0.571859291921694	-1.42985707935679	0.156108972994603
595	amr_sod_moo_hau_eng_por_lat_heb_zul_svk_hin_ewe_lda_bem_chh_mcd_tur_mao_rom_tha_vie_cic_urd_mlt_geo_aeg_mly_tml_spa_owc_dut_bos_jav_qcu_uzb_tsw_akn_tsn_fbf_prs_swe_igb_scr_ger_kor_tig_yor_dyu_dgb_afr_arw_gam_hun_knd_swa_wly_anl_bam_ben_bul_ind_guj_slo_alb_pan_tag_swt_glc_krd_fin_ukr_mnd_ses_ctl_aze_sid_fre_xho_bsq_ita_rus_cze_lit_cnt_pol_grk_azi_amh_ven_bat_nor_est_mol_sun_jpn	0.203329422469562	0.485252846492525	0.628638157811486
596	ger_grk_fin_swa_ben_bsq_tha_scr_ctl_gam_dgb_hin_tig_nor_dut_chh_arw_geo_aeg_eng_bos_knd_mly_aze_tsn_cnt_tsw_sid_spa_krd_amr_akn_cze_por_guj_sod_cic_svk_moo_swe_hau_owc_mao_qcu_bem_xho_wly_sun_est_zul_uzb_tml_glc_ses_mol_fbf_pan_jav_ewe_amh_lat_lda_igb_rom_hun_pol_anl_bam_fre_ind_kor_vie_jpn_azi_urd_ukr_bat_alb_slo_lit_prs_mnd_tag_mlt_bul_rus_yor_ita_mcd_swt_ven_afr_tur_dyu_heb	0.376766470946268	0.890463479463418	0.37551490205063
597	prs_por_moo_pan_mly_bem_tsw_eng_chh_rom_tha_ben_cic_yor_fin_ger_owc_bat_uzb_hau_igb_tur_heb_dyu_geo_sun_scr_mlt_ses_swa_lat_mao_guj_bsq_mnd_bos_jav_zul_aze_sid_amr_grk_lit_tml_wly_xho_pol_fre_kor_arw_ctl_slo_ewe_nor_svk_ukr_gam_vie_krd_dut_afr_knd_hin_mol_lda_urd_ita_alb_fbf_tsn_azi_aeg_jpn_bul_ven_est_rus_cze_bam_tig_cnt_ind_hun_spa_qcu_swe_anl_amh_swt_tag_glc_akn_mcd_sod_dgb	-0.022753799671961	-0.0616165130722735	0.951000453998615
598	bam_bem_heb_grk_kor_swe_alb_igb_owc_hau_lda_pan_anl_ind_spa_glc_ses_dyu_tag_qcu_cic_tig_chh_bul_geo_ger_lit_slo_mcd_amr_jav_bos_tsn_jpn_tha_swt_fbf_pol_aeg_akn_dgb_sun_svk_fin_arw_uzb_ukr_xho_sod_tml_fre_hin_lat_zul_rom_ctl_mnd_krd_wly_por_rus_afr_prs_mao_sid_ven_est_mly_swa_mlt_hun_knd_gam_bat_ewe_azi_cze_guj_cnt_mol_ben_dut_ita_yor_nor_tur_scr_moo_tsw_eng_urd_bsq_vie_amh_aze	0.884542056841877	2.3501093568363	0.0208821177850051
599	cnt_tha_tur_glc_rom_azi_nor_gam_tag_tsn_zul_krd_afr_kor_xho_aze_sun_ven_tsw_dut_dgb_mlt_mnd_jav_lda_eng_mao_geo_chh_bat_guj_por_ctl_owc_mol_spa_knd_bem_hun_ses_ewe_ukr_uzb_urd_bos_moo_bam_qcu_igb_sid_heb_hau_amr_pol_tml_prs_lat_alb_ind_swa_bul_vie_jpn_slo_yor_aeg_grk_hin_anl_ita_fre_svk_mly_cic_cze_swe_swt_dyu_bsq_wly_pan_ger_akn_fbf_ben_amh_tig_fin_sod_scr_mcd_est_rus_lit_arw	0.0183689888786016	0.0406632495437393	0.967651529567985
600	fin_rom_bos_alb_spa_jpn_mnd_mly_bem_tml_tig_tur_swt_sid_owc_rus_jav_nor_guj_bsq_hun_por_tag_ben_est_dgb_glc_hau_lit_sun_cze_fre_amh_uzb_gam_dut_eng_geo_wly_krd_hin_scr_swe_amr_ctl_ses_bat_swa_ger_slo_anl_dyu_ukr_knd_azi_vie_pol_qcu_lda_tha_prs_bam_mlt_ind_sod_fbf_cic_aze_yor_zul_chh_moo_cnt_pan_heb_kor_aeg_arw_svk_ven_ita_urd_mol_grk_lat_tsn_afr_xho_akn_mcd_bul_tsw_igb_ewe_mao	0.0178936612780839	0.0423343065757352	0.966322955199275
601	urd_akn_mnd_cze_wly_ben_knd_kor_tsw_por_slo_lit_bem_ita_pol_tur_eng_geo_rom_bat_moo_dyu_swa_guj_ind_zul_swe_hau_fin_yor_ukr_xho_tha_mly_aeg_chh_fbf_dgb_qcu_tag_igb_rus_jav_tml_pan_lda_alb_heb_svk_bsq_scr_glc_nor_fre_mao_cnt_prs_spa_sod_mlt_gam_hun_dut_bam_sun_afr_sid_ses_mol_ven_bul_cic_aze_krd_ger_amr_amh_ewe_vie_hin_tsn_bos_arw_lat_jpn_ctl_grk_mcd_uzb_anl_azi_swt_est_tig_owc	-1.03033021465489	-2.80354876175131	0.00615222383653667
602	bul_guj_eng_spa_uzb_urd_mnd_heb_kor_ukr_qcu_igb_tsw_hun_anl_ewe_svk_geo_tha_sun_ger_nor_fre_pol_slo_ses_knd_wly_lda_lat_ita_mly_tag_scr_glc_fin_aze_bem_prs_hau_grk_yor_dut_bam_owc_chh_bsq_sod_bat_rus_mao_mol_dgb_amh_hin_swa_aeg_xho_amr_tig_cnt_cze_tsn_ven_rom_krd_moo_vie_gam_arw_tml_zul_bos_alb_lit_fbf_mlt_cic_ben_sid_jpn_mcd_tur_jav_ctl_dyu_afr_est_azi_por_pan_ind_swt_akn_swe	-0.00142144075307556	-0.00361412587099681	0.997124092297581
603	hin_moo_est_fre_sid_ven_lat_geo_tur_swa_ita_azi_svk_yor_xho_bem_tha_chh_prs_lda_eng_bos_ukr_krd_dut_gam_ewe_afr_pan_urd_por_vie_mao_ctl_bsq_spa_mlt_alb_hau_cze_ben_knd_akn_dyu_tsw_bat_amh_aeg_lit_bul_qcu_mly_swe_ind_rus_aze_heb_ger_amr_tml_mnd_igb_pol_fbf_dgb_hun_sun_anl_nor_jav_guj_kor_tsn_sod_grk_owc_zul_glc_bam_jpn_slo_ses_scr_mol_wly_cnt_uzb_fin_arw_rom_tag_swt_cic_tig_mcd	-0.0585992646822872	-0.141166188443099	0.888043986643304
604	est_heb_por_cnt_ven_grk_dgb_azi_mlt_hin_ctl_aze_tig_wly_guj_mcd_amh_swe_tsw_ewe_kor_gam_svk_spa_lda_aeg_sid_cic_xho_pan_cze_hau_bul_mol_krd_urd_nor_ger_slo_ses_mao_prs_rom_geo_swt_eng_vie_bos_dut_chh_afr_ukr_alb_uzb_mly_jpn_sod_dyu_yor_tml_tsn_ita_zul_lit_akn_fbf_lat_igb_bat_owc_knd_tha_moo_fin_bsq_mnd_tur_qcu_scr_ind_sun_rus_tag_amr_bem_ben_swa_anl_hun_glc_arw_bam_fre_jav_pol	-0.134637361058454	-0.314226256858654	0.754053011302544
605	bul_kor_tag_mol_bam_glc_spa_xho_rus_svk_tig_qcu_grk_wly_ind_dyu_eng_lat_ger_mlt_aze_alb_ses_uzb_urd_cze_tha_lit_pan_slo_moo_est_ctl_swa_prs_rom_krd_guj_hau_ben_sod_anl_dut_aeg_geo_chh_jpn_dgb_akn_heb_swt_fin_pol_swe_tsw_afr_vie_sid_bem_mao_por_mcd_mnd_sun_knd_lda_jav_hin_cic_hun_bat_arw_yor_gam_ewe_ukr_mly_nor_zul_cnt_bos_tur_tsn_amh_ita_amr_bsq_azi_ven_fbf_tml_owc_scr_igb_fre	-0.0691872041178239	-0.185104798852092	0.853549925512525
606	alb_eng_tag_swa_ukr_grk_mol_aze_ben_cic_urd_mlt_knd_tsw_fre_mao_bsq_hau_mly_scr_krd_uzb_chh_mcd_ven_cze_gam_akn_bam_jpn_amr_heb_ger_yor_xho_anl_guj_swt_nor_mnd_igb_tsn_pan_bat_ita_lat_ctl_slo_zul_ind_geo_bul_rus_cnt_svk_moo_tha_sid_tig_arw_sun_ses_dut_bos_hin_ewe_est_fbf_dyu_lit_vie_jav_tur_por_aeg_hun_rom_spa_wly_qcu_glc_pol_fin_lda_amh_azi_afr_prs_kor_sod_bem_owc_swe_tml_dgb	0.979999311551747	2.33172398793775	0.0218743964388252
607	owc_prs_guj_heb_zul_uzb_krd_svk_mlt_lda_ita_dut_jav_swe_lat_urd_dyu_amr_pan_ind_aze_ses_chh_swt_moo_tml_bos_bsq_est_wly_anl_cic_gam_mcd_tur_xho_glc_spa_qcu_ven_por_geo_afr_fbf_hin_jpn_sun_rom_knd_dgb_akn_scr_mol_cze_slo_alb_bul_tig_tsn_bem_igb_cnt_rus_grk_ukr_mnd_ger_fre_yor_tha_kor_mao_aeg_tag_pol_swa_bat_ewe_ctl_ben_bam_lit_arw_hau_sid_hun_vie_azi_fin_tsw_eng_nor_sod_mly_amh	0.203979219934361	0.468605691260127	0.640448051526145
608	mao_lat_tag_chh_sid_eng_fbf_ita_glc_swa_cze_amh_rus_bsq_cic_guj_amr_wly_fin_bos_ger_azi_ukr_cnt_jpn_fre_xho_ben_tig_est_swe_por_zul_tsw_gam_tsn_scr_dut_hau_swt_sun_spa_lda_uzb_alb_knd_krd_ewe_tur_dgb_vie_bul_geo_jav_nor_bat_mnd_arw_svk_sod_bem_pol_aze_igb_owc_anl_prs_yor_slo_ind_mcd_lit_aeg_pan_grk_hin_ctl_akn_kor_rom_heb_dyu_qcu_tha_afr_bam_hun_moo_tml_mly_urd_ven_mol_mlt_ses	-0.201658255607772	-0.470482990751554	0.63911153676361
609	pol_sid_cze_aze_aeg_dut_ewe_xho_lat_ukr_bul_tha_cic_bam_geo_tml_ind_igb_swe_cnt_jpn_chh_knd_glc_svk_mlt_eng_mcd_hun_ses_bos_tur_nor_bem_ita_guj_fre_fin_swt_mao_bsq_pan_amr_scr_sod_akn_ben_qcu_est_zul_uzb_sun_heb_tsn_ger_wly_owc_afr_mnd_mly_swa_hin_prs_spa_urd_moo_dyu_gam_yor_arw_kor_rus_jav_mol_rom_tag_grk_tig_ctl_lda_anl_lit_bat_azi_krd_vie_slo_ven_amh_hau_fbf_alb_tsw_dgb_por	-0.566064698038817	-1.30950229706396	0.193590173416924
610	cnt_swe_grk_uzb_scr_svk_pan_afr_gam_kor_ger_dyu_yor_sun_akn_ven_owc_sod_mly_swa_dgb_ita_lit_guj_vie_ewe_amh_fbf_ind_anl_bat_est_aze_ses_fre_tag_prs_slo_hau_eng_hun_nor_ctl_bos_rom_mao_bsq_tsw_swt_xho_ukr_arw_cze_fin_mcd_lat_tha_azi_ben_moo_tsn_zul_amr_urd_jav_pol_knd_bul_mlt_bem_tml_dut_jpn_hin_aeg_chh_krd_bam_mol_tig_alb_spa_cic_tur_heb_sid_qcu_rus_wly_lda_geo_mnd_glc_por_igb	0.417824031430025	1.0975982953963	0.275213671511364
611	bem_scr_gam_arw_anl_sid_bos_urd_sod_aeg_geo_prs_tur_qcu_mcd_dut_heb_rom_svk_azi_ita_knd_eng_glc_guj_sun_amr_ven_kor_est_tig_wly_akn_mao_tag_rus_bat_hun_ger_hau_slo_por_uzb_vie_aze_tml_yor_tsw_ben_pan_zul_lit_owc_nor_mnd_fre_ses_fbf_cze_igb_bam_fin_dgb_mol_swa_moo_ind_jpn_amh_swt_jav_pol_lat_lda_mly_bsq_mlt_spa_cnt_xho_bul_ukr_chh_cic_tha_swe_tsn_ctl_krd_hin_grk_afr_dyu_alb_ewe	0.272155060941033	0.718541306704571	0.4742249983313
612	ita_bul_tsn_amh_grk_bem_ger_lat_ind_svk_mol_urd_mcd_mnd_hin_tha_xho_yor_ewe_dgb_jav_swt_est_geo_amr_eng_sod_aze_krd_mlt_tag_bsq_bam_tml_arw_sid_guj_tur_spa_dut_jpn_alb_swa_sun_lit_cic_bat_rus_ctl_scr_cnt_swe_mao_slo_mly_akn_por_igb_anl_rom_ven_lda_chh_kor_tig_bos_ses_fbf_pan_fin_heb_pol_cze_owc_knd_azi_tsw_moo_prs_vie_fre_nor_aeg_zul_afr_ukr_gam_glc_dyu_uzb_wly_hau_hun_ben_qcu	0.239042703520887	0.560164402198095	0.576714181513562
613	ewe_ctl_chh_ind_dut_mnd_igb_aze_krd_sun_bsq_tag_cic_glc_tur_grk_fbf_hun_prs_swa_ukr_tig_lat_jpn_lit_mao_bul_ses_tha_dyu_hau_wly_zul_por_owc_alb_geo_nor_cnt_sid_moo_gam_mly_amr_afr_cze_kor_hin_heb_qcu_ben_est_mcd_bem_spa_eng_ita_azi_anl_akn_dgb_yor_guj_arw_xho_tml_swt_vie_pan_svk_pol_fin_tsw_lda_slo_bos_knd_bam_mlt_rom_ger_bat_jav_scr_ven_amh_uzb_swe_aeg_mol_tsn_fre_urd_sod_rus	0.118065143082206	0.292528192259391	0.770534452482972
614	bul_urd_bsq_yor_glc_rus_vie_kor_fbf_akn_aeg_spa_tsn_jpn_cze_igb_alb_sun_ctl_qcu_est_hin_slo_mcd_bos_ind_mnd_bat_uzb_wly_sid_guj_geo_dut_bam_swt_mao_ukr_bem_prs_heb_krd_chh_afr_hun_fre_nor_arw_por_lda_cic_ita_tig_dyu_jav_grk_owc_fin_cnt_moo_svk_tur_hau_dgb_swa_ewe_gam_swe_rom_tag_xho_lat_mol_aze_mly_ses_amh_ger_zul_mlt_eng_anl_ven_knd_sod_azi_amr_lit_scr_ben_tml_pol_pan_tsw_tha	NA	NA	NA
615	akn_ven_ita_slo_scr_mao_por_mlt_jpn_igb_kor_ewe_anl_pol_svk_vie_glc_alb_zul_bem_chh_tig_grk_cnt_eng_sun_uzb_tml_hin_dut_swt_swe_sod_pan_guj_tsw_lat_spa_urd_mnd_geo_yor_mol_hau_est_rus_cze_fbf_bul_mly_nor_ukr_lda_jav_cic_rom_tha_qcu_ctl_tur_afr_wly_owc_tsn_fre_bos_bsq_knd_aeg_ben_azi_bat_amh_ind_amr_hun_bam_mcd_fin_ger_lit_heb_xho_gam_aze_krd_prs_dyu_sid_tag_arw_dgb_ses_swa_moo	0.667124868085668	1.7297495011173	0.0869926027339812
616	swa_uzb_rus_jpn_ita_ben_slo_ukr_eng_zul_krd_dut_xho_tsn_afr_bos_por_urd_aeg_sod_fbf_swt_heb_cze_amh_tur_dyu_hin_knd_mnd_bul_ewe_glc_grk_geo_lat_alb_tml_azi_rom_tha_jav_anl_tig_igb_moo_pan_bam_mly_tsw_yor_amr_est_bsq_ind_hun_lit_owc_ven_tag_arw_chh_dgb_qcu_lda_ctl_mol_cnt_mlt_spa_nor_akn_vie_mcd_aze_bat_ger_gam_guj_scr_wly_bem_pol_ses_fin_swe_sun_kor_cic_hau_mao_svk_prs_sid_fre	-0.117482066573162	-0.279220066225247	0.780695944491406
617	ven_ben_lda_moo_nor_dut_ctl_glc_amr_eng_uzb_alb_sid_aze_swt_tml_pan_geo_azi_fbf_zul_rom_mol_prs_xho_spa_hau_yor_ses_ukr_bam_slo_akn_fin_grk_svk_dyu_bsq_bos_gam_tig_heb_est_mnd_tsw_bem_qcu_guj_amh_wly_ewe_pol_lit_knd_sun_afr_ger_tag_cze_kor_mao_lat_mcd_por_krd_fre_dgb_cic_ita_vie_tur_hun_rus_tsn_chh_jav_swa_jpn_tha_mlt_sod_cnt_swe_mly_igb_anl_hin_bul_ind_urd_bat_scr_owc_arw_aeg	0.000515119219118373	0.00132866651026397	0.998942723729385
618	ger_akn_svk_fin_arw_swe_dyu_kor_sod_glc_mlt_mol_guj_ctl_alb_fre_owc_mly_rus_bam_tha_pan_sun_ita_amh_cnt_aze_xho_por_prs_tsw_bsq_ukr_vie_geo_pol_tig_ven_igb_jav_gam_hau_bos_tur_scr_spa_rom_bem_ewe_swa_cze_nor_dut_afr_fbf_ind_uzb_mnd_knd_lda_mao_est_chh_urd_bat_jpn_moo_wly_azi_tag_qcu_krd_amr_slo_sid_tsn_heb_mcd_cic_eng_zul_anl_hin_bul_lat_aeg_yor_ben_tml_dgb_hun_ses_swt_lit_grk	-0.0372844365689797	-0.0888450669420101	0.929396086174745
619	tha_owc_ukr_pan_cic_dut_kor_fbf_moo_alb_anl_dgb_geo_sid_vie_gam_swa_ita_amr_grk_guj_krd_bos_scr_tag_knd_swt_qcu_urd_hau_rom_bem_ger_lat_heb_cnt_cze_glc_akn_tsw_ses_wly_bul_mol_sod_azi_ind_svk_yor_fre_uzb_bat_mcd_arw_dyu_mnd_por_slo_jpn_sun_ben_tig_hin_bam_prs_aze_eng_hun_fin_lda_zul_ctl_mly_xho_swe_igb_rus_tur_pol_ven_bsq_tml_mao_jav_spa_lit_est_nor_tsn_chh_aeg_amh_ewe_afr_mlt	0.372136931736029	0.959544685183161	0.339772454814878
620	ses_chh_mnd_ven_uzb_amh_akn_anl_bam_slo_mao_swe_tur_bsq_dyu_sid_geo_tml_gam_bem_svk_ctl_arw_urd_tsn_hin_cze_zul_tig_fin_fbf_glc_krd_azi_fre_hau_sod_prs_alb_bat_igb_guj_moo_pol_rom_dgb_ger_amr_tag_swa_aze_por_mly_mcd_eng_tha_swt_lda_aeg_vie_mlt_afr_ewe_cic_lat_scr_ind_ben_sun_nor_knd_bul_yor_cnt_jpn_rus_hun_dut_ita_qcu_bos_wly_pan_est_heb_grk_owc_xho_kor_lit_tsw_ukr_spa_jav_mol	0.420316938391963	1.07804933239365	0.283800044699706
621	cic_ind_fbf_mnd_svk_bem_guj_krd_ewe_jpn_azi_ctl_igb_fre_sun_pan_pol_zul_tsw_nor_hau_ita_tha_slo_akn_ger_moo_knd_xho_est_mly_dut_aze_amh_uzb_bat_grk_swa_tag_ses_mao_mol_bul_dgb_arw_cnt_mcd_hun_wly_ben_por_tur_anl_glc_lda_owc_ven_tml_geo_chh_heb_hin_swe_vie_tig_eng_alb_afr_rus_tsn_qcu_swt_gam_aeg_mlt_spa_sod_lit_scr_kor_jav_urd_rom_fin_bsq_bam_prs_amr_cze_yor_ukr_dyu_lat_bos_sid	-0.445162645389679	-1.05332745347735	0.294919959694013
622	lda_mcd_tur_swe_geo_ben_dgb_urd_dyu_hau_svk_sun_heb_scr_xho_grk_pol_ger_sid_rom_nor_mol_ven_alb_mnd_rus_lat_bul_krd_bat_ses_mao_spa_mly_por_wly_lit_owc_amr_tig_eng_est_prs_knd_fbf_ctl_akn_igb_afr_swa_vie_aze_sod_swt_tag_slo_bos_bsq_cze_chh_hun_uzb_kor_anl_cic_azi_tml_bam_tsw_ukr_qcu_cnt_dut_zul_fre_arw_fin_amh_ita_ind_ewe_gam_yor_jav_moo_mlt_pan_tha_glc_guj_jpn_bem_tsn_hin_aeg	0.0849426842509339	0.192056735449689	0.8481165003489
623	cze_gam_ben_glc_wly_mol_tha_eng_arw_hau_mly_bsq_spa_tig_afr_prs_jpn_anl_lda_heb_pan_bem_ven_ita_sid_ewe_aze_bos_hin_akn_ind_por_swt_amh_ger_nor_yor_scr_sod_bat_tml_ukr_uzb_knd_aeg_alb_jav_urd_owc_hun_amr_mcd_mao_rom_vie_lit_sun_zul_geo_fin_dyu_bul_lat_cic_kor_grk_guj_dut_mnd_ses_fre_slo_mlt_xho_moo_est_tsw_rus_tag_cnt_svk_swe_krd_bam_qcu_tsn_swa_chh_fbf_azi_pol_igb_tur_ctl_dgb	-0.562041531434415	-1.35322484389111	0.179264076921628
624	bam_est_swa_bat_por_aeg_zul_hau_dgb_bem_kor_swe_tml_dyu_wly_arw_tsn_ita_ven_tig_bos_yor_urd_igb_glc_tsw_krd_swt_ger_pan_mao_moo_jpn_aze_mnd_afr_cic_mly_ses_guj_tha_sun_slo_tur_mlt_fre_bul_ctl_amh_spa_scr_prs_nor_dut_hun_sid_owc_sod_fin_alb_ben_vie_tag_azi_rus_ind_chh_rom_cze_mol_lda_anl_jav_amr_bsq_mcd_knd_heb_hin_grk_lat_eng_cnt_pol_xho_svk_gam_ewe_ukr_qcu_uzb_geo_akn_lit_fbf	-0.536509728213746	-1.25722999215007	0.211818530017039
625	amr_bem_chh_sod_qcu_bat_jav_mol_ger_tml_est_anl_yor_dgb_slo_spa_cze_dyu_moo_akn_tag_gam_wly_scr_fin_lat_aze_mly_mcd_svk_cnt_ses_hun_amh_kor_prs_vie_ita_pan_rus_lit_bos_urd_afr_por_swa_jpn_zul_ewe_uzb_ukr_guj_swe_rom_mao_pol_heb_nor_bsq_tha_grk_azi_tig_bul_ind_bam_hau_fbf_igb_dut_mlt_fre_xho_hin_cic_swt_geo_knd_glc_sun_ven_aeg_mnd_eng_tsn_krd_lda_sid_tur_owc_arw_ctl_ben_alb_tsw	0.745045345101791	1.82594390155854	0.0710676795543472
626	azi_est_mao_wly_mol_owc_yor_scr_dut_akn_bos_por_bam_urd_anl_bsq_ind_aeg_jpn_sun_heb_gam_bem_fin_tag_spa_tml_igb_uzb_hin_dgb_tig_knd_ewe_eng_zul_ita_cze_krd_arw_glc_ven_swt_mly_fbf_bat_hau_pan_tsn_guj_slo_tha_kor_mlt_ctl_fre_ukr_swe_mcd_rom_moo_ben_tsw_bul_prs_vie_ses_amh_lit_chh_pol_jav_aze_svk_qcu_alb_dyu_cnt_sid_ger_lda_geo_mnd_grk_afr_swa_cic_hun_nor_xho_sod_tur_rus_amr_lat	0.0882978235142262	0.225800496767176	0.821852079217988
627	tha_alb_mly_prs_bam_nor_vie_qcu_cze_zul_sod_mlt_fbf_rom_urd_hun_bem_tml_wly_tig_ita_scr_yor_swe_dyu_amr_est_amh_azi_mao_anl_spa_cic_glc_guj_dgb_svk_tag_akn_tsw_mol_swt_grk_ewe_knd_bsq_sid_dut_ven_chh_bul_hau_fin_xho_ger_afr_rus_ses_heb_arw_hin_por_igb_slo_pan_tsn_moo_geo_krd_mcd_kor_owc_mnd_swa_uzb_lit_ukr_jav_gam_aeg_bat_pol_lat_cnt_fre_eng_ben_tur_aze_bos_jpn_sun_lda_ctl_ind	-0.403704655255557	-0.90589797124265	0.367330909579522
628	scr_ven_sun_slo_cze_mly_tig_ita_mnd_arw_bam_anl_aze_tml_bem_aeg_alb_guj_akn_qcu_ewe_nor_bos_grk_ses_knd_mol_swt_rom_ind_rus_uzb_glc_azi_wly_amh_gam_urd_owc_mao_tag_jpn_swe_bul_est_lda_cnt_yor_dut_moo_ctl_por_tur_svk_tha_spa_mlt_hau_vie_sid_sod_mcd_hun_krd_fin_zul_pol_ger_amr_fre_prs_geo_lat_lit_afr_pan_hin_bsq_jav_kor_bat_ukr_igb_cic_chh_eng_dgb_swa_fbf_dyu_tsw_ben_xho_tsn_heb	0.281591669759657	0.663191944152758	0.508848152090231
629	swa_svk_swt_slo_amr_qcu_ewe_fin_ita_bem_est_dyu_por_ctl_tsn_hin_gam_ven_nor_arw_krd_owc_cnt_zul_afr_mly_aeg_dgb_hau_pol_ger_mnd_ben_lat_heb_lda_chh_jpn_uzb_mao_aze_spa_azi_tig_vie_mlt_bsq_sun_rus_fbf_urd_swe_ukr_anl_pan_wly_jav_bam_tml_amh_geo_eng_alb_mcd_yor_sod_dut_cze_bat_fre_ses_kor_tsw_akn_tur_lit_bul_scr_guj_igb_ind_hun_knd_tag_cic_moo_glc_grk_rom_prs_bos_mol_xho_tha_sid	1.02670269833893	2.50453298825695	0.0140024824726653
630	por_tha_fin_scr_slo_amh_prs_tsw_tig_mnd_anl_swt_ind_bsq_ger_glc_cze_hau_tag_geo_zul_aeg_fbf_aze_ita_alb_vie_lat_ukr_jav_arw_hun_bul_heb_mly_swe_svk_urd_ewe_mlt_moo_azi_ven_pan_rus_est_mol_dut_pol_bat_lda_tml_tur_rom_yor_grk_hin_eng_chh_igb_krd_guj_bem_cnt_ctl_sod_qcu_swa_akn_bos_xho_mcd_uzb_mao_wly_amr_kor_nor_dyu_bam_ben_gam_jpn_dgb_lit_knd_fre_afr_ses_sun_owc_tsn_spa_cic_sid	0.399869723683893	0.933698222553097	0.352877483155717
631	amr_hun_prs_hau_ind_fbf_xho_qcu_bul_ukr_svk_ita_bat_fre_aeg_bos_akn_zul_heb_bsq_sun_dut_tur_alb_pan_slo_tml_jpn_knd_moo_ewe_est_owc_geo_spa_swa_tag_amh_mol_ctl_nor_uzb_tig_lat_dgb_afr_mlt_swt_rom_dyu_sod_ben_lit_wly_kor_mly_krd_lda_swe_cic_anl_bem_eng_pol_jav_yor_fin_tsn_bam_mcd_vie_azi_tsw_ses_guj_grk_gam_rus_por_igb_ger_hin_cnt_glc_urd_cze_scr_mnd_chh_tha_aze_arw_ven_sid_mao	0.301915769862191	0.775814899284518	0.439826739628609
632	hin_mly_tig_scr_por_yor_mlt_cnt_knd_tsn_lat_slo_sun_moo_ses_alb_ukr_amh_bos_akn_aeg_cic_afr_mnd_zul_ger_tur_bat_ind_rom_sid_fin_ven_bam_grk_fbf_uzb_anl_sod_mao_pol_tsw_swe_vie_tag_jav_rus_bul_arw_dyu_guj_kor_lit_spa_cze_nor_ewe_wly_bem_owc_pan_qcu_krd_gam_ben_geo_xho_swt_dgb_glc_azi_fre_swa_ita_amr_hau_hun_ctl_eng_tml_tha_igb_prs_mcd_est_bsq_lda_svk_urd_heb_jpn_mol_aze_dut_chh	0.262195431674915	0.618403322777156	0.537821152244105
633	amr_rom_ita_bos_mly_sun_cnt_moo_hau_grk_tig_por_xho_yor_jav_bam_anl_slo_qcu_alb_aze_wly_bul_bat_sid_ven_lat_dut_heb_aeg_cic_krd_lit_tsw_fin_fre_tml_swa_arw_scr_swt_nor_hin_geo_est_mol_gam_spa_chh_glc_igb_sod_tag_swe_jpn_prs_mnd_pan_mcd_bem_mao_dyu_mlt_ger_ses_pol_tur_uzb_ukr_ewe_cze_owc_lda_ind_svk_amh_azi_tha_zul_vie_urd_tsn_bsq_fbf_eng_knd_hun_ben_ctl_afr_guj_akn_rus_kor_dgb	0.20725837905155	0.503769781469573	0.615614439143154
634	urd_swt_akn_por_ben_hin_cze_guj_rom_igb_tha_wly_amr_spa_sid_lda_eng_ukr_pan_chh_swa_est_tml_ses_bos_mly_ita_dyu_mlt_jpn_nor_lit_kor_xho_mnd_aze_qcu_grk_glc_hun_moo_fre_azi_sod_yor_bsq_dgb_bat_fbf_slo_swe_rus_vie_scr_sun_tsw_tsn_ewe_ven_bul_ger_svk_krd_uzb_hau_knd_jav_mao_tig_alb_anl_aeg_fin_cnt_tag_pol_tur_ind_bam_geo_owc_gam_prs_heb_mcd_mol_ctl_bem_lat_afr_cic_dut_arw_zul_amh	-0.286307207200774	-0.751315402298601	0.454359890849415
635	fbf_akn_dgb_hin_ses_prs_grk_amh_tur_pol_slo_swa_owc_mnd_sid_ben_guj_eng_dut_spa_ven_geo_glc_mly_fre_qcu_est_scr_vie_arw_urd_bat_tig_wly_ctl_kor_jpn_tsn_bsq_mao_bul_tag_nor_alb_sod_tha_mcd_swe_mol_ewe_ukr_lat_knd_jav_bem_svk_chh_aeg_pan_bos_cze_anl_tsw_dyu_moo_amr_ita_mlt_hun_cnt_xho_lda_sun_cic_afr_tml_por_ger_rom_swt_hau_zul_yor_igb_azi_ind_gam_heb_uzb_krd_aze_bam_fin_rus_lit	0.00742185110361543	0.0171452729182167	0.986357450997749
636	zul_chh_mao_swe_tml_dut_lit_xho_ben_nor_tag_moo_fin_prs_bem_tha_wly_glc_fbf_hin_eng_lda_cnt_azi_grk_scr_bos_ger_tsw_urd_sun_amr_aze_heb_geo_guj_cze_tig_swa_ita_mly_yor_akn_dyu_igb_aeg_ctl_mol_swt_kor_dgb_bul_cic_ukr_bam_lat_slo_krd_svk_hau_amh_owc_bsq_rus_ind_spa_est_gam_qcu_bat_sod_por_sid_uzb_mcd_pan_ewe_alb_rom_mlt_tsn_vie_mnd_ven_ses_jav_tur_hun_jpn_arw_fre_afr_pol_knd_anl	-0.202745144092071	-0.530951622784202	0.596718039760972
637	bem_eng_mnd_amh_ctl_akn_spa_jpn_guj_aeg_ind_ven_geo_dgb_alb_owc_bul_zul_urd_mly_rom_tsw_wly_ses_grk_cnt_por_tag_tha_slo_lat_knd_yor_uzb_pan_swt_lda_bos_fin_bsq_afr_mol_hau_arw_amr_ger_gam_sid_scr_fbf_tur_anl_svk_fre_pol_vie_est_glc_kor_aze_ukr_bam_cic_hun_tml_bat_mao_mcd_hin_tig_jav_ita_xho_igb_qcu_mlt_krd_sun_moo_ewe_cze_azi_heb_dut_swa_nor_dyu_prs_swe_lit_sod_ben_tsn_rus_chh	0.210648958949229	0.510777546924392	0.610717204340429
638	azi_spa_pan_urd_sun_ses_gam_vie_jav_alb_mcd_scr_heb_xho_ukr_sid_guj_bos_mnd_rus_ger_por_glc_ben_slo_ita_swa_ind_geo_bul_dut_pol_tml_mao_yor_tig_bat_hin_rom_tha_ctl_nor_krd_eng_cnt_dyu_mol_hau_ewe_swe_fbf_lat_sod_uzb_igb_fin_bsq_dgb_akn_zul_wly_tsn_amr_moo_tur_swt_cic_knd_bam_lda_arw_cze_tsw_svk_hun_afr_anl_qcu_amh_prs_mly_chh_jpn_mlt_ven_owc_aeg_kor_tag_lit_fre_grk_est_aze_bem	0.117026000132638	0.276874016323479	0.782491292430308
639	yor_tsn_cnt_qcu_wly_svk_knd_aze_mol_bul_igb_mlt_eng_heb_nor_arw_sod_prs_ses_rom_sid_dut_ven_vie_azi_est_swa_tsw_cze_jpn_fbf_lat_ger_fre_lit_mao_swe_mly_amh_uzb_scr_bsq_ben_pan_anl_tml_ewe_ctl_lda_akn_zul_mnd_chh_ukr_tag_guj_mcd_slo_tig_grk_bem_alb_hun_swt_tur_xho_rus_geo_gam_krd_bam_hin_kor_urd_moo_hau_cic_afr_amr_dgb_por_aeg_tha_ind_sun_owc_bos_glc_pol_spa_fin_ita_bat_dyu_jav	-0.159160656002635	-0.372567295700582	0.710318232586532
640	pan_cic_scr_amr_est_swt_aze_guj_mao_spa_ses_mly_lda_cze_igb_alb_tha_amh_ctl_swa_hun_bam_nor_gam_yor_por_fbf_geo_sid_mol_ita_ukr_arw_urd_wly_pol_aeg_ind_bos_tig_mnd_kor_slo_hin_xho_bul_svk_dyu_akn_lat_vie_bem_sun_sod_rom_tur_bsq_hau_azi_rus_fin_knd_jav_glc_krd_anl_owc_zul_dgb_eng_ger_mlt_ven_lit_swe_heb_jpn_grk_fre_mcd_tsn_chh_moo_ewe_qcu_dut_prs_tsw_bat_uzb_afr_ben_tag_cnt_tml	0.406177368299216	1.04683198116379	0.297890196943879
641	tml_bsq_bat_dyu_heb_geo_kor_uzb_gam_tig_hau_svk_cic_swa_mao_owc_jpn_mol_moo_scr_dut_mly_ewe_mnd_urd_zul_chh_xho_mlt_est_yor_cnt_bam_bul_rus_qcu_glc_arw_amr_sid_swe_ger_pan_ven_knd_ukr_aeg_aze_fbf_afr_vie_ses_hun_tag_bos_ind_sod_sun_ctl_lit_nor_pol_lat_tsw_dgb_tur_igb_jav_krd_swt_grk_lda_azi_akn_bem_hin_tsn_amh_wly_fre_por_prs_cze_spa_mcd_slo_guj_eng_rom_anl_ita_fin_tha_ben_alb	0.300700950865463	0.679422645082394	0.498557668072563
642	nor_aze_mlt_gam_ben_por_bem_fin_moo_swa_tsw_knd_amh_cic_owc_prs_hun_grk_igb_urd_mcd_sid_glc_ven_wly_pol_scr_arw_eng_dgb_hau_geo_amr_jpn_jav_mly_azi_kor_ita_cnt_guj_sun_bsq_mao_qcu_bat_ukr_afr_ctl_uzb_xho_rom_ger_anl_ewe_akn_fbf_yor_heb_chh_cze_lat_rus_pan_ind_lit_zul_tml_lda_tha_tig_ses_sod_swt_vie_mol_krd_alb_hin_aeg_est_bul_tsn_dut_dyu_bos_swe_tur_spa_mnd_tag_bam_slo_fre_svk	-0.698731882873636	-1.78046413198729	0.0782656350652888
643	mly_cze_tur_jav_bem_rus_swe_spa_hau_vie_chh_mol_svk_gam_zul_amr_bat_est_igb_krd_tha_prs_urd_ind_knd_eng_tsn_aeg_mcd_ewe_por_ses_uzb_fre_pol_lat_bsq_swt_glc_jpn_heb_afr_ger_dgb_arw_ukr_sid_ctl_tsw_yor_anl_tml_xho_akn_wly_bam_owc_guj_ita_slo_lit_sun_hin_mao_qcu_azi_geo_scr_aze_fbf_hun_dyu_nor_moo_amh_tag_dut_sod_pan_grk_ben_tig_rom_lda_kor_fin_bos_cnt_ven_alb_mlt_bul_mnd_swa_cic	-0.868897868835495	-2.05993929584681	0.0421984825447206
644	jav_tsw_eng_hun_moo_amh_urd_alb_geo_dyu_krd_sid_bul_mcd_lda_anl_vie_ukr_xho_mao_grk_swe_ind_nor_fin_dut_swt_fre_uzb_por_guj_cze_jpn_sod_prs_mol_tur_spa_lat_mlt_arw_igb_kor_tsn_mnd_chh_zul_knd_owc_tig_ctl_hau_aze_tag_tha_fbf_wly_bam_qcu_yor_afr_dgb_scr_cnt_pol_sun_hin_ven_gam_lit_akn_bsq_cic_mly_svk_ita_azi_bat_bos_bem_rom_heb_glc_tml_ewe_pan_rus_ben_amr_slo_ger_ses_est_swa_aeg	-0.789738306280349	-1.83870776765968	0.0691496382459456
645	akn_mlt_ses_qcu_est_rus_fbf_yor_bsq_tig_tur_bat_geo_guj_kor_spa_aeg_rom_amr_wly_aze_xho_pan_ukr_krd_tsw_igb_sid_ita_knd_zul_alb_bos_scr_anl_lit_ger_grk_slo_jpn_arw_moo_swa_dgb_chh_pol_tag_azi_tsn_bul_afr_dyu_eng_lat_hau_por_jav_heb_ven_mol_amh_cnt_ben_sun_nor_mnd_hin_bam_ewe_owc_tml_hun_swe_ind_lda_fre_glc_mly_mcd_uzb_prs_fin_cic_cze_gam_urd_dut_swt_svk_sod_tha_mao_ctl_bem_vie	-0.263292408314482	-0.613782212146796	0.540857694951577
646	uzb_azi_hun_pol_ven_grk_lit_bos_fin_lda_ita_spa_nor_afr_mcd_igb_prs_jpn_sod_aze_krd_guj_slo_pan_wly_chh_tha_ewe_mly_lat_gam_swe_cic_knd_amh_est_scr_moo_anl_xho_svk_owc_bem_cnt_ses_tig_mlt_qcu_akn_swt_ctl_dyu_dut_bul_bam_tsw_urd_mnd_heb_tsn_fre_ger_fbf_sid_aeg_yor_sun_amr_swa_jav_alb_zul_tml_por_vie_ben_hin_tur_ind_geo_bat_kor_rus_eng_ukr_glc_hau_dgb_mao_tag_rom_bsq_cze_arw_mol	0.764086459525963	1.98057341683236	0.0505938359465821
647	sid_moo_ben_pol_zul_spa_yor_wly_dut_slo_tsw_bat_svk_hin_dyu_swt_fin_amr_rus_vie_heb_lat_est_tha_mnd_xho_eng_ctl_mly_ukr_bul_hun_bam_lda_nor_ind_swe_cze_qcu_por_ven_swa_hau_anl_knd_bem_grk_kor_glc_guj_mcd_afr_amh_fre_prs_aeg_fbf_bos_jpn_sun_krd_chh_tig_lit_ita_uzb_rom_gam_geo_ger_scr_tag_cnt_bsq_ses_tur_cic_mlt_mao_mol_arw_azi_akn_jav_urd_dgb_owc_igb_ewe_alb_pan_aze_tsn_sod_tml	-0.0121273162616647	-0.0285720785826953	0.977267105350966
648	chh_tsn_yor_nor_hun_cnt_lit_wly_jav_tag_dgb_sod_amr_uzb_est_lda_pol_rus_mlt_tig_pan_vie_qcu_hin_svk_owc_cic_afr_ger_heb_tha_glc_kor_mnd_slo_fre_ita_sun_cze_knd_anl_azi_tur_bsq_dut_scr_arw_gam_bos_prs_mao_lat_dyu_ctl_ukr_geo_rom_mcd_eng_bem_ewe_tsw_alb_bat_sid_bam_tml_ses_mol_igb_hau_bul_ven_mly_swt_grk_swa_por_akn_urd_aeg_ben_fin_aze_zul_swe_amh_spa_guj_fbf_xho_krd_moo_ind_jpn	0.232549038719521	0.59995834438698	0.549993067153641
649	mly_sun_tsn_kor_dut_ctl_akn_mcd_scr_guj_tur_cnt_ger_rus_hin_aze_slo_ind_anl_geo_bam_lda_glc_tsw_yor_lat_hau_est_prs_ven_krd_cze_swa_bsq_dyu_ses_sid_lit_mao_mlt_gam_pan_wly_fin_xho_chh_bat_bem_bos_igb_hun_dgb_ita_swe_bul_mol_tig_zul_jav_nor_alb_eng_grk_svk_owc_tag_afr_arw_spa_heb_uzb_knd_amr_vie_ben_fre_por_cic_tml_sod_azi_moo_tha_qcu_aeg_ukr_fbf_urd_amh_pol_mnd_swt_rom_ewe_jpn	-0.32751119113894	-0.807856630456811	0.421234675829565
650	por_bul_tig_geo_ses_ger_pol_mlt_amr_svk_uzb_akn_gam_chh_lat_lit_jpn_bem_tha_tur_tag_hun_ewe_lda_knd_prs_rus_fre_mcd_sun_tsn_eng_aeg_urd_afr_fbf_wly_sod_tml_grk_azi_heb_owc_cic_bam_aze_dut_ben_hin_cnt_dyu_mol_ukr_swt_anl_est_sid_krd_zul_tsw_ctl_igb_swe_mao_ven_vie_spa_glc_yor_slo_qcu_amh_ita_ind_fin_mnd_moo_bsq_guj_mly_alb_arw_swa_dgb_bat_jav_bos_rom_xho_hau_scr_cze_kor_nor_pan	0.162274812246271	0.414713340935774	0.679306848628219
651	swa_bul_amh_scr_owc_bat_est_dgb_ses_glc_por_tsn_slo_urd_fre_kor_ewe_ven_cnt_aeg_uzb_svk_ukr_mly_dut_nor_tag_jav_rus_sun_spa_wly_vie_mnd_pan_amr_lat_sid_hin_anl_arw_lit_hun_bam_cze_aze_akn_bem_jpn_moo_ger_tsw_tig_gam_igb_bsq_mlt_xho_mol_tha_ita_tml_eng_zul_yor_krd_azi_rom_mao_qcu_prs_fin_tur_sod_ind_swe_geo_grk_guj_bos_ben_heb_pol_ctl_alb_hau_afr_dyu_mcd_cic_fbf_swt_lda_chh_knd	-0.0381128383452146	-0.0888374627818939	0.929402113042054
652	tml_fre_lat_owc_jpn_bam_cze_pol_mao_dut_heb_nor_alb_wly_hun_geo_swa_hin_tag_lda_svk_tsw_vie_akn_bat_aeg_rom_ger_igb_lit_tsn_hau_bul_grk_mcd_est_scr_rus_xho_por_qcu_chh_moo_ind_fbf_cnt_gam_mly_ctl_uzb_glc_ses_fin_knd_sun_slo_anl_tig_aze_mol_swt_tha_mnd_ven_ewe_azi_sod_krd_guj_prs_ita_amh_cic_mlt_bsq_sid_pan_tur_swe_spa_ukr_zul_urd_dyu_bos_ben_kor_dgb_amr_bem_arw_afr_jav_eng_yor	-0.159753158263988	-0.425095646153362	0.67174892673238
653	moo_qcu_cnt_ita_eng_amr_owc_bsq_glc_igb_ind_yor_fre_mcd_guj_pol_nor_urd_xho_tur_hun_prs_chh_uzb_est_mnd_tha_sod_swt_anl_akn_swa_gam_bos_bam_wly_azi_rom_tig_jpn_grk_tsw_ewe_rus_por_ger_heb_bem_swe_aze_cze_scr_geo_aeg_vie_alb_zul_bul_tml_ctl_fin_afr_lda_ven_cic_kor_ben_lit_sun_ses_dyu_arw_bat_mly_dgb_spa_hin_dut_krd_hau_mol_lat_ukr_pan_amh_knd_svk_jav_fbf_slo_mlt_mao_tsn_sid_tag	-0.152802871943542	-0.366804752020862	0.714597921677982
654	bos_ita_scr_geo_tml_ewe_cnt_sun_urd_gam_zul_pan_tur_rom_swe_mly_grk_tha_swt_bul_ses_slo_amh_ben_bem_moo_vie_fre_arw_nor_azi_pol_swa_knd_igb_aze_jpn_mlt_hau_kor_sid_yor_spa_anl_cic_mao_tsn_alb_ven_hun_krd_prs_jav_fin_qcu_wly_tag_afr_mnd_lit_aeg_ger_est_xho_mol_bam_amr_uzb_dyu_mcd_eng_rus_svk_ind_fbf_tsw_ukr_ctl_owc_bat_tig_akn_por_sod_dut_hin_glc_guj_bsq_chh_heb_dgb_cze_lat_lda	0.542797131446761	1.22215403620852	0.224737952677055
655	ind_ita_fre_cze_mcd_prs_lat_pol_sun_bam_gam_mao_est_wly_moo_akn_ses_vie_tml_swe_bat_jpn_ewe_rus_ben_yor_lit_krd_urd_hau_bos_spa_dgb_tig_qcu_rom_sod_amr_mnd_chh_bul_ukr_heb_amh_anl_tag_xho_hun_guj_afr_lda_bsq_mlt_mol_owc_dyu_aze_aeg_slo_tha_dut_azi_cnt_zul_kor_geo_scr_ger_swa_ven_ctl_svk_swt_glc_por_pan_tsw_arw_igb_tur_hin_uzb_nor_grk_tsn_cic_sid_bem_fin_knd_alb_eng_fbf_mly_jav	0.188189250431522	0.497342564954501	0.620121321959773
656	svk_jpn_swa_pan_dgb_knd_ger_yor_fre_azi_hau_tml_bem_pol_xho_ita_bat_ukr_ewe_est_cic_chh_tur_fbf_akn_aeg_kor_krd_eng_amh_geo_guj_igb_prs_sod_swt_alb_uzb_rom_arw_anl_bam_scr_wly_bul_nor_ind_lit_qcu_lda_sun_sid_tsn_hin_jav_dyu_mol_fin_cze_bos_afr_grk_zul_glc_mly_ven_moo_amr_hun_mlt_mnd_heb_por_ben_dut_urd_tag_aze_tha_cnt_mao_owc_ctl_ses_slo_rus_bsq_lat_spa_vie_tsw_mcd_tig_gam_swe	-0.0794899913337094	-0.188404721995919	0.850969907488225
657	lat_prs_tag_hun_bul_amr_bos_ewe_ses_ben_tml_fbf_cic_por_swt_arw_afr_tsw_lda_mlt_kor_scr_anl_dut_aze_mly_geo_ukr_owc_sid_bem_glc_yor_gam_aeg_xho_azi_swa_rom_hau_hin_tha_grk_ind_bam_dgb_alb_knd_ctl_guj_zul_igb_uzb_jav_cze_heb_mcd_bat_mao_nor_mnd_bsq_amh_vie_tsn_krd_sun_rus_fre_moo_fin_akn_qcu_jpn_spa_dyu_slo_pol_lit_wly_tig_ita_tur_mol_pan_chh_urd_swe_cnt_svk_est_ven_eng_ger_sod	0.452446566465501	1.0607273145848	0.291560814248057
658	slo_bam_cic_tsn_anl_pan_sid_svk_swa_jpn_tha_afr_ses_aze_dyu_geo_hau_moo_mcd_lit_kor_glc_bsq_ben_ita_ind_eng_mlt_bat_bul_spa_tur_swe_ctl_knd_amh_pol_lat_sun_azi_xho_zul_urd_tml_akn_rus_est_ger_aeg_qcu_prs_grk_guj_jav_bos_ven_ukr_yor_alb_dut_amr_fin_tig_fbf_lda_sod_swt_cze_rom_nor_chh_mao_bem_fre_mnd_tsw_por_arw_hun_mly_tag_wly_gam_scr_dgb_vie_ewe_cnt_mol_igb_heb_owc_uzb_hin_krd	0.85711178007639	2.24632857313997	0.0270498400049474
659	igb_jpn_moo_zul_mcd_slo_swe_amr_azi_tml_aeg_nor_scr_owc_ctl_afr_ben_arw_glc_bos_tag_cnt_mao_sun_rom_fre_tur_chh_bul_akn_dyu_sid_prs_grk_kor_lit_heb_mnd_mol_dgb_hau_ger_guj_hin_ukr_hun_amh_ind_xho_tha_bsq_lda_sod_tsw_knd_cze_fbf_swa_cic_pan_mlt_bat_eng_qcu_ita_yor_wly_urd_tig_mly_gam_ses_vie_est_geo_ven_spa_aze_fin_tsn_dut_krd_anl_rus_uzb_pol_svk_bam_alb_bem_jav_swt_por_lat_ewe	0.70691976665947	1.93421083657554	0.0561271577181052
660	guj_lit_mol_bul_qcu_yor_zul_jpn_urd_krd_tig_rom_bem_tur_scr_aze_geo_ben_sod_lat_uzb_mnd_aeg_tsw_ctl_cze_tml_alb_akn_nor_vie_wly_bsq_grk_arw_amr_ewe_hau_slo_gam_ind_svk_heb_dut_mly_spa_moo_tag_est_rus_anl_ven_hin_owc_mlt_tsn_eng_sun_swe_ukr_knd_lda_cic_fin_chh_azi_mcd_bat_fre_por_amh_pol_igb_sid_ger_prs_fbf_jav_ses_tha_pan_hun_dgb_bam_ita_afr_bos_swa_swt_dyu_glc_xho_cnt_kor_mao	0.0305659021337018	0.0710697778382384	0.943494829870918
661	aeg_tag_urd_ewe_igb_sun_bam_tsn_bem_swe_geo_bos_mlt_lat_lit_bat_swa_por_swt_cic_kor_chh_anl_fin_krd_ctl_moo_uzb_jav_afr_mol_hau_zul_bul_pan_mao_grk_tsw_mcd_est_yor_spa_eng_ses_cnt_rus_tur_cze_alb_gam_svk_fbf_amh_akn_hin_hun_rom_bsq_lda_arw_sid_scr_ukr_wly_heb_glc_tha_amr_dut_prs_owc_pol_ven_dyu_dgb_knd_azi_xho_tml_ben_jpn_tig_aze_vie_ind_mly_fre_guj_slo_ita_nor_ger_sod_mnd_qcu	0.277533384117676	0.635116341596594	0.526912091414842
662	por_igb_fin_fre_ctl_ger_zul_dgb_aze_rom_dyu_hau_cic_amh_yor_spa_chh_geo_lda_fbf_eng_pan_akn_lit_arw_cnt_tag_ita_jav_vie_scr_kor_xho_bul_uzb_moo_swt_ukr_mao_bos_ind_glc_azi_mnd_ven_sid_anl_sun_grk_prs_sod_swe_tur_pol_slo_est_ses_svk_mly_bem_gam_mol_afr_bam_wly_owc_tsn_knd_alb_mlt_tml_ben_hin_tig_bat_jpn_heb_cze_hun_lat_nor_qcu_guj_krd_mcd_rus_dut_swa_tsw_tha_amr_aeg_urd_ewe_bsq	-0.190695143718675	-0.487989039801925	0.626706136143051
663	ind_ewe_svk_sun_bat_mlt_tig_sid_urd_afr_lat_akn_chh_spa_fin_ukr_guj_alb_bem_mcd_ven_fbf_kor_owc_ita_moo_bos_wly_krd_dgb_tsw_hau_dut_eng_pan_knd_rus_aze_est_tha_amr_zul_sod_heb_geo_lit_pol_cze_tsn_ctl_igb_grk_yor_prs_mao_glc_lda_swe_xho_mnd_jpn_azi_bam_hun_ger_uzb_tur_scr_tml_swt_hin_arw_cic_mol_fre_anl_amh_bul_gam_mly_vie_ben_dyu_bsq_swa_rom_cnt_aeg_ses_por_nor_qcu_tag_jav_slo	-0.50531944311836	-1.159689712639	0.249143868198811
664	por_qcu_tha_cze_slo_spa_tag_ukr_ewe_xho_mao_lat_kor_dut_pan_ctl_tml_hau_sid_amh_guj_urd_fre_sod_lda_swt_pol_tig_mcd_glc_krd_mly_heb_sun_uzb_akn_dgb_moo_ger_jav_est_eng_bos_prs_jpn_ben_cic_fin_bam_nor_ses_rom_bsq_afr_igb_zul_swa_azi_bul_hun_wly_bat_alb_gam_aeg_rus_tsw_svk_dyu_knd_grk_ven_chh_mlt_amr_owc_mnd_anl_hin_tsn_yor_geo_ind_bem_cnt_scr_tur_vie_fbf_lit_aze_swe_arw_ita_mol	-0.606964770093028	-1.56376892649658	0.121268407815879
665	slo_tur_arw_cic_ses_prs_sun_spa_lit_tml_aze_hin_svk_geo_ita_akn_cze_alb_knd_glc_wly_por_rom_amr_bos_fbf_azi_ind_ger_uzb_est_afr_chh_scr_swa_moo_rus_aeg_bat_ben_bul_gam_urd_mao_eng_kor_ctl_mol_tsw_hun_fin_amh_krd_zul_tha_anl_bem_grk_owc_jav_fre_vie_tsn_pol_guj_mnd_mly_ewe_nor_sid_bsq_swt_dyu_bam_mcd_sod_heb_lda_tig_qcu_dgb_swe_xho_ukr_jpn_ven_lat_mlt_cnt_igb_tag_pan_dut_yor_hau	0.312992367666747	0.807829257940718	0.421250356017876
666	moo_dgb_mly_bam_tur_svk_slo_por_bul_bat_amh_alb_mao_spa_arw_rus_scr_nor_lda_est_dut_fin_eng_zul_bos_cze_ven_heb_tag_hau_mnd_pol_ben_ind_tig_dyu_wly_cic_mol_tha_gam_qcu_ger_mcd_prs_pan_ses_ewe_sod_xho_lat_owc_uzb_krd_swt_bsq_ctl_mlt_akn_lit_tml_tsw_glc_guj_rom_tsn_aeg_aze_afr_igb_cnt_yor_fbf_amr_bem_vie_knd_hin_jpn_chh_urd_azi_swe_geo_fre_hun_jav_anl_swa_kor_sun_ukr_sid_grk_ita	-0.35478705905118	-0.928218151331555	0.355697282238616
667	ben_spa_jav_amh_est_hun_bat_glc_prs_fin_arw_slo_mcd_guj_mao_amr_svk_chh_sun_swt_aeg_fre_tha_qcu_ewe_grk_geo_dgb_hau_ita_swe_aze_gam_ind_fbf_heb_krd_pol_lit_alb_mnd_ctl_kor_owc_knd_ukr_urd_tml_por_rom_yor_nor_azi_afr_zul_mol_hin_tig_sid_tsw_pan_ses_bos_mlt_cnt_dyu_ger_bem_mly_tur_ven_bul_cic_jpn_uzb_tag_eng_xho_bam_moo_cze_akn_lat_dut_scr_wly_rus_tsn_igb_swa_anl_sod_vie_bsq_lda	0.831002566714339	2.13852700324914	0.0350946215322638
668	mol_bem_fin_glc_moo_dgb_dyu_swe_spa_mcd_akn_yor_pan_hun_ses_cnt_krd_guj_aeg_fbf_tur_tig_dut_ukr_grk_tsn_xho_swt_bul_hau_pol_rus_tsw_aze_svk_mly_sid_ind_chh_scr_uzb_bsq_ven_bos_tha_cze_bat_tag_mao_ewe_tml_anl_mnd_hin_zul_gam_swa_alb_arw_geo_cic_lit_est_fre_amr_ita_wly_sod_prs_slo_igb_lda_bam_eng_heb_por_ger_jpn_ben_jav_amh_owc_nor_urd_vie_azi_ctl_kor_qcu_rom_mlt_knd_lat_sun_afr	0.287222344485307	0.645776527840504	0.52001431981785
669	por_akn_heb_fre_glc_ind_swa_hun_moo_anl_fin_rus_kor_gam_zul_sod_sun_tha_fbf_qcu_bam_vie_est_ven_ukr_geo_amh_cic_ses_krd_alb_bos_hau_jav_ben_azi_aeg_sid_tag_chh_svk_mol_cze_ctl_pol_mlt_lit_bat_pan_ita_bul_swt_afr_lat_urd_ger_tsw_aze_hin_mao_bem_mly_tml_bsq_guj_knd_grk_dut_yor_arw_nor_dgb_amr_tur_eng_rom_spa_mcd_mnd_owc_tsn_xho_igb_scr_lda_tig_swe_ewe_uzb_prs_slo_dyu_jpn_cnt_wly	NA	NA	NA
670	mcd_rom_bul_qcu_urd_afr_tur_krd_dut_knd_tml_sun_tha_swt_ukr_pol_sod_ben_jav_uzb_amh_tsn_sid_prs_mao_mnd_zul_ita_akn_ctl_est_amr_owc_rus_mlt_swa_fin_scr_ven_tsw_bem_cnt_mol_nor_jpn_tig_heb_anl_lda_cze_guj_svk_dgb_xho_hun_vie_spa_cic_mly_fbf_tag_ger_bos_bsq_ses_lat_grk_pan_moo_ewe_eng_alb_dyu_bat_lit_hin_geo_aze_por_wly_fre_azi_igb_kor_gam_yor_slo_arw_chh_bam_aeg_glc_ind_hau_swe	0.309095597023844	0.706152770105501	0.481858439936132
671	svk_est_xho_tur_ger_spa_prs_dyu_mly_fbf_heb_hau_knd_mcd_dut_ukr_urd_rom_cnt_bat_swt_bul_lit_owc_rus_fin_lda_amr_cze_uzb_ita_akn_swe_pan_glc_krd_sid_fre_jav_mlt_ses_lat_jpn_slo_ben_geo_vie_hin_ind_anl_sod_tig_kor_afr_sun_mol_zul_nor_qcu_dgb_alb_mnd_azi_moo_arw_mao_bam_aeg_ctl_grk_aze_cic_bem_igb_por_tsn_pol_scr_tag_yor_hun_eng_ewe_tha_bos_gam_bsq_tsw_tml_wly_guj_swa_amh_ven_chh	-0.0942371371107798	-0.240295387841475	0.810630161889607
672	afr_arw_mly_akn_hin_amh_tsn_urd_svk_swt_azi_vie_cze_fre_slo_alb_sid_prs_lat_ger_fbf_kor_guj_wly_bul_uzb_bam_sod_tha_lda_tig_geo_swa_zul_rus_ind_hau_dut_bem_por_aeg_mcd_sun_rom_dyu_spa_mnd_xho_gam_jpn_ses_dgb_tag_grk_mlt_lit_mol_chh_ewe_amr_jav_yor_mao_nor_ita_qcu_pol_pan_cic_cnt_aze_est_ctl_tml_knd_moo_bat_ben_swe_glc_fin_eng_heb_anl_igb_bsq_ukr_hun_owc_ven_scr_krd_bos_tur_tsw	-0.293954073512367	-0.696082080265776	0.488113409169294
673	ewe_ses_glc_hau_scr_slo_cze_rom_por_fbf_yor_pol_eng_owc_svk_sid_aze_uzb_alb_afr_bam_gam_jpn_jav_akn_vie_igb_hin_fin_mao_dyu_fre_mol_moo_ven_est_prs_aeg_sun_ben_geo_tsn_swe_tur_tha_mlt_bsq_spa_tsw_anl_urd_tml_arw_lat_swa_qcu_mly_kor_pan_swt_wly_ita_dgb_grk_zul_cnt_heb_bat_bem_mcd_krd_lit_dut_nor_tag_tig_rus_bos_guj_lda_ger_xho_bul_cic_ctl_amr_mnd_chh_ukr_azi_ind_sod_knd_hun_amh	0.0258843993009083	0.0671620413825306	0.946596882580252
674	guj_ven_bsq_tml_jpn_tur_jav_rom_wly_heb_igb_sod_ind_pol_uzb_ewe_rus_por_glc_slo_eng_azi_afr_dut_owc_lat_prs_cnt_anl_sid_chh_fbf_dyu_bos_ger_tsw_grk_spa_bul_mnd_alb_tha_lit_swe_svk_ctl_xho_hau_kor_mly_akn_arw_ita_mol_mao_aeg_scr_cze_tag_ben_pan_hin_amh_cic_mcd_est_bam_nor_dgb_ukr_aze_amr_krd_bem_tig_vie_lda_swa_yor_moo_tsn_gam_zul_hun_urd_swt_knd_geo_sun_ses_bat_fre_fin_mlt_qcu	0.114222941385779	0.264064801670129	0.792314260586147
675	tag_pan_ewe_arw_krd_lda_mly_hun_hin_tsw_heb_azi_uzb_qcu_bos_prs_amh_mol_fbf_cnt_fin_swt_tml_spa_ven_amr_rom_aze_sod_est_ger_mao_knd_ind_bul_nor_jpn_tsn_igb_yor_ses_chh_ukr_dgb_urd_scr_mnd_bat_geo_rus_glc_xho_ben_owc_alb_guj_bsq_lit_fre_moo_tha_gam_wly_dut_swe_cze_akn_slo_jav_por_grk_mlt_tur_pol_ctl_vie_swa_tig_dyu_bem_lat_sid_bam_hau_cic_mcd_ita_eng_kor_zul_svk_aeg_afr_sun_anl	0.341833178306736	0.900324430254016	0.370273110530095
676	dyu_qcu_chh_tur_tsw_ind_bsq_swe_glc_aze_fin_swa_kor_ses_spa_mlt_amr_mol_ger_cze_mly_bam_bul_ven_ukr_fbf_moo_ctl_aeg_wly_swt_igb_tha_owc_grk_tig_scr_lda_sid_azi_cic_svk_prs_bat_dgb_pan_vie_alb_tag_mao_bos_lit_sod_ewe_knd_bem_krd_guj_zul_arw_amh_est_jpn_sun_rus_yor_slo_lat_nor_hau_gam_mnd_akn_heb_urd_mcd_uzb_eng_ita_tsn_fre_dut_tml_anl_xho_geo_jav_hun_pol_por_cnt_ben_afr_rom_hin	0.0894919396899626	0.197960102448646	0.843508346469156
677	aeg_afr_wly_mol_chh_vie_kor_sid_lda_igb_est_nor_sod_tig_akn_grk_tha_ven_svk_prs_glc_spa_knd_krd_cic_alb_bos_eng_owc_uzb_swe_ben_cnt_bem_lit_urd_pan_ger_hun_amh_qcu_azi_bsq_fbf_rom_anl_bam_por_jav_tur_ind_fin_swt_ewe_fre_lat_ses_swa_gam_aze_yor_mcd_bul_rus_arw_ukr_sun_zul_tag_hin_dut_heb_hau_mao_dgb_cze_ita_geo_tml_moo_tsw_mly_dyu_mlt_guj_pol_slo_ctl_amr_tsn_xho_bat_scr_jpn_mnd	0.565187924588355	1.34635696684366	0.181459812761322
678	alb_mly_mlt_rom_guj_tsw_mnd_por_owc_fbf_ben_lit_aeg_fre_glc_jpn_urd_rus_dut_jav_nor_dgb_tml_gam_bem_tag_ukr_ger_pol_azi_mol_akn_afr_swa_sid_pan_sod_cic_tha_est_bos_sun_grk_qcu_lda_lat_vie_zul_hau_scr_tsn_yor_kor_knd_prs_moo_arw_geo_ita_ses_ind_hun_bat_aze_svk_swe_bul_tur_cze_fin_tig_mao_swt_krd_wly_dyu_igb_ven_hin_anl_slo_mcd_eng_amh_spa_uzb_cnt_ewe_bam_amr_ctl_bsq_xho_chh_heb	-0.603562512284736	-1.57669691398399	0.118260979980358
679	pan_fre_jpn_hau_ven_cnt_jav_mnd_pol_tur_alb_est_tig_mlt_krd_geo_bem_tsn_ger_aze_rus_lda_qcu_ben_chh_igb_uzb_azi_ita_ukr_dgb_swe_spa_bos_sun_kor_amh_heb_aeg_xho_glc_eng_afr_svk_mol_slo_nor_swa_grk_ses_scr_urd_owc_tsw_gam_sid_cze_arw_dut_ewe_sod_bul_mao_por_bat_anl_fbf_lat_amr_vie_ind_prs_hun_mly_mcd_dyu_tag_knd_ctl_tha_akn_rom_zul_cic_bam_yor_tml_lit_fin_bsq_swt_moo_hin_wly_guj	-0.721013267204014	-1.67167396053879	0.0979502334886032
680	pol_knd_cze_dut_est_bat_mlt_wly_mly_ita_sod_ger_scr_rom_owc_tsw_swe_dyu_lda_arw_spa_qcu_swa_mcd_tur_aze_vie_fre_krd_yor_bem_tml_amr_lat_grk_mnd_svk_moo_amh_slo_sid_ctl_anl_eng_fin_fbf_bsq_alb_ven_lit_por_glc_tha_heb_igb_cic_hun_swt_xho_bos_jav_azi_tsn_tag_urd_bul_geo_hin_ewe_ses_kor_uzb_ind_mao_gam_hau_bam_ukr_mol_nor_chh_pan_dgb_aeg_sun_zul_akn_guj_jpn_rus_afr_cnt_prs_tig_ben	0.278852188979771	0.633510807344994	0.527955064722251
681	urd_mlt_hin_amh_swt_hau_mnd_uzb_kor_mol_bem_bul_ben_sun_gam_tml_knd_guj_bat_grk_ger_lda_slo_ewe_tag_glc_rus_mly_tur_pan_tha_eng_swe_aze_ses_wly_bsq_rom_qcu_akn_jav_spa_zul_mao_swa_tsn_krd_amr_ven_ind_dyu_geo_pol_nor_cze_scr_svk_xho_azi_alb_tig_jpn_arw_lit_hun_fre_prs_chh_lat_tsw_dgb_heb_bos_afr_owc_est_aeg_ukr_sod_por_anl_cnt_fin_igb_mcd_moo_sid_vie_dut_bam_ctl_fbf_ita_cic_yor	0.221553414097184	0.515917720656601	0.60713630053
682	akn_mly_zul_geo_fre_fbf_tag_alb_wly_aeg_slo_tur_mlt_lit_tml_mcd_swt_rus_owc_ben_ctl_swa_jpn_sod_est_eng_cze_moo_bsq_tig_krd_bam_ind_ger_bem_hau_bos_bul_pol_spa_heb_pan_chh_hin_cnt_uzb_mol_dgb_nor_urd_dut_por_bat_ven_aze_sid_azi_ses_tha_hun_scr_ukr_qcu_fin_jav_lda_afr_rom_amr_tsw_ewe_sun_cic_tsn_grk_arw_dyu_igb_mao_glc_knd_guj_swe_anl_svk_gam_amh_xho_prs_yor_lat_vie_kor_mnd_ita	-0.502744298449896	-1.34033314015404	0.183402340001658
683	wly_aeg_fre_geo_aze_ita_cic_cnt_swe_dut_svk_ses_tsw_nor_hin_bos_tml_gam_vie_lda_mnd_ben_akn_tur_eng_guj_ewe_slo_arw_tsn_mlt_spa_fin_xho_moo_swt_sod_amr_rus_ukr_mcd_owc_mol_jpn_amh_knd_heb_tig_por_ind_alb_tag_jav_anl_zul_ctl_pan_uzb_tha_kor_swa_lit_hun_ven_ger_pol_azi_sid_krd_sun_dyu_glc_bam_mly_rom_afr_cze_chh_fbf_mao_lat_bsq_hau_qcu_bem_dgb_urd_bul_bat_est_igb_yor_prs_scr_grk	-0.127555577036	-0.296689136310196	0.767365444705413
684	swe_tsw_slo_dyu_qcu_tha_xho_wly_cze_ven_knd_amh_rus_swa_mnd_guj_mcd_svk_prs_pol_fin_grk_bam_owc_tsn_geo_ita_krd_bem_lda_anl_jpn_mly_mao_ctl_scr_nor_kor_ukr_fbf_zul_sun_yor_aze_alb_cic_ben_amr_heb_gam_sod_igb_lit_mol_rom_bos_tag_jav_eng_lat_azi_fre_moo_ind_afr_uzb_tur_dgb_est_pan_ger_hau_sid_akn_swt_chh_bul_ewe_por_vie_glc_arw_aeg_dut_spa_urd_hin_tig_bsq_cnt_tml_ses_bat_mlt_hun	-0.828123045515182	-1.92850080556449	0.0568428178860625
685	mol_anl_fre_cic_tml_ewe_xho_gam_alb_azi_bam_wly_krd_bem_mnd_ger_lat_hau_vie_spa_afr_est_mlt_fbf_ben_sid_glc_swt_tha_hun_chh_fin_bat_moo_igb_aeg_guj_tag_tig_tur_urd_tsn_slo_mly_jav_eng_lit_por_geo_swe_ctl_yor_ind_amh_ven_uzb_amr_sun_arw_zul_svk_dut_pan_owc_cze_rus_knd_ses_nor_ita_tsw_cnt_hin_bsq_grk_rom_bul_heb_jpn_akn_pol_lda_mcd_sod_swa_dyu_qcu_prs_bos_ukr_mao_scr_kor_aze_dgb	-0.230864618075241	-0.574807299405276	0.566809579097119
686	dut_yor_heb_bul_tig_ses_pol_amh_mly_lit_krd_ewe_owc_hau_aze_tml_jav_mcd_vie_moo_ita_akn_por_ctl_mao_sid_alb_ind_sun_lat_jpn_wly_amr_zul_slo_mlt_knd_tag_spa_eng_aeg_fin_geo_dgb_grk_dyu_tur_tsw_azi_rus_bsq_cic_swa_chh_pan_fre_fbf_arw_guj_scr_glc_bos_mnd_tha_svk_mol_prs_urd_ger_bam_swe_anl_ukr_swt_afr_nor_tsn_kor_rom_sod_uzb_lda_hun_bat_ben_xho_cze_bem_ven_gam_igb_est_cnt_hin_qcu	0.213081430788808	0.493392619095233	0.622898322524666
687	igb_mcd_rom_pan_cnt_amh_pol_mly_ben_afr_ses_lda_swt_xho_lit_mlt_hun_hau_por_sun_owc_dyu_heb_mol_ger_ewe_ven_swe_fin_tml_azi_est_prs_alb_sid_dgb_jav_dut_nor_aeg_ukr_akn_tig_chh_rus_krd_fbf_uzb_grk_knd_yor_spa_aze_bem_amr_geo_cic_fre_tsn_bos_lat_mao_arw_eng_anl_cze_tsw_moo_zul_vie_swa_qcu_hin_guj_bul_ctl_gam_ind_sod_kor_wly_urd_bat_tur_jpn_glc_bam_slo_bsq_tha_svk_ita_tag_scr_mnd	0.327923279611621	0.81888359013807	0.414946296788023
688	gam_tha_ben_swt_bam_mlt_swe_ctl_ses_aze_lda_azi_arw_prs_qcu_rom_tsw_grk_spa_scr_bat_bul_eng_akn_geo_xho_tag_cnt_mly_dgb_dut_vie_mol_bem_jav_yor_rus_afr_tsn_knd_tur_bsq_wly_bos_jpn_tml_ven_sid_lat_swa_owc_zul_cic_nor_anl_ger_amh_pan_cze_mcd_alb_fin_dyu_igb_mnd_sun_krd_amr_por_ukr_moo_tig_ewe_aeg_est_sod_ind_guj_hun_uzb_pol_chh_kor_glc_mao_fbf_hin_heb_hau_fre_svk_lit_urd_ita_slo	-0.703535026532994	-1.68949552408353	0.0944744104317002
689	amh_bem_cic_lit_mnd_scr_spa_hun_ewe_ind_bam_nor_bos_svk_glc_mao_tsw_ven_aze_grk_moo_fre_swe_por_vie_geo_tag_akn_azi_dgb_sod_zul_guj_uzb_anl_eng_rom_lda_ses_kor_pan_fbf_swa_cnt_sun_prs_cze_igb_dut_qcu_dyu_xho_bul_swt_est_ita_urd_knd_afr_tsn_alb_chh_bat_mlt_tig_amr_gam_lat_bsq_ben_ger_mol_heb_aeg_pol_wly_jav_arw_slo_fin_hau_hin_krd_tur_mly_jpn_owc_ctl_ukr_yor_tml_rus_mcd_sid_tha	-0.0517704829004451	-0.136924427523902	0.891386518468581
690	bsq_ses_zul_cic_cze_mlt_amh_amr_eng_rus_qcu_scr_krd_bam_knd_tml_urd_guj_tsw_bul_vie_dgb_lda_sid_swt_prs_owc_akn_ven_mao_por_slo_hau_tig_mly_lat_sod_ewe_arw_xho_anl_tsn_glc_alb_fbf_dyu_ger_azi_fre_aze_bem_mnd_swe_heb_swa_jpn_yor_ben_fin_hin_pol_sun_pan_dut_bat_ind_ukr_est_igb_uzb_chh_spa_grk_ita_gam_tur_tha_mol_wly_rom_svk_afr_hun_cnt_jav_tag_ctl_bos_kor_geo_mcd_nor_lit_moo_aeg	-0.791012835699349	-2.11025198591085	0.037521104982074
691	ger_urd_igb_heb_dyu_fre_nor_ses_azi_ita_cic_grk_jpn_pol_dgb_gam_qcu_ben_afr_knd_owc_svk_sun_tur_akn_tsn_moo_spa_slo_hin_ven_mlt_mol_hau_aeg_pan_swe_bsq_ctl_mnd_amr_scr_sid_est_jav_wly_swa_fbf_fin_yor_uzb_kor_vie_bos_mcd_dut_swt_tha_alb_anl_tig_cze_bul_geo_arw_chh_aze_sod_ewe_glc_krd_tsw_guj_rus_por_ind_bat_cnt_xho_ukr_prs_lit_lda_zul_bam_eng_tml_mao_lat_hun_mly_rom_tag_amh_bem	-0.566376625400493	-1.28259682245951	0.202820953097034
692	mly_vie_afr_tsw_kor_hin_yor_por_ewe_ctl_bos_urd_tig_sod_anl_glc_moo_fbf_sun_jpn_eng_bat_cic_qcu_xho_akn_prs_mcd_aeg_bam_tml_mnd_guj_hau_azi_amh_cnt_svk_sid_slo_geo_tsn_cze_rus_igb_pol_alb_tur_lat_est_grk_swe_mol_swa_krd_hun_scr_tha_jav_bul_rom_mao_chh_owc_ind_heb_ven_gam_knd_bem_bsq_lit_pan_aze_wly_swt_arw_ger_zul_nor_dgb_ses_ben_amr_uzb_ita_ukr_lda_dut_fre_tag_dyu_mlt_spa_fin	0.911300899172493	2.39284742421346	0.0187280324811943
693	swt_heb_kor_ctl_ses_hun_yor_amh_knd_mcd_pol_moo_scr_arw_rus_tag_prs_ita_sod_tha_aeg_tml_dyu_aze_pan_bam_svk_bem_urd_jav_mao_geo_fbf_hau_anl_mly_fre_amr_chh_ger_cze_azi_guj_cic_ind_xho_slo_krd_vie_ewe_mnd_qcu_afr_ven_mol_ukr_tur_hin_rom_dut_wly_bos_lda_dgb_fin_bat_zul_uzb_tig_mlt_ben_swa_grk_glc_eng_lat_swe_por_sun_tsw_cnt_sid_est_owc_bsq_alb_bul_spa_jpn_gam_akn_igb_nor_lit_tsn	0.684337633392315	1.67318836333911	0.0976508916429344
694	qcu_spa_urd_bem_lit_bul_zul_dgb_swe_chh_hun_ita_guj_kor_krd_ind_mcd_bos_amr_grk_arw_slo_por_fre_glc_pan_ukr_akn_lda_prs_alb_jav_dut_mnd_tig_anl_wly_hau_knd_cze_ctl_svk_afr_nor_tsw_mao_gam_fbf_jpn_igb_heb_cnt_ewe_tha_bsq_aeg_bam_vie_ven_aze_yor_bat_rus_dyu_sid_mol_tur_sod_swt_rom_mly_owc_amh_mlt_fin_ses_eng_cic_tml_xho_pol_ben_uzb_azi_scr_sun_lat_geo_hin_tsn_ger_tag_est_swa_moo	-0.0159332464557987	-0.0410287464961052	0.967360933185593
695	heb_grk_mol_scr_aze_azi_uzb_krd_por_sod_hun_hin_gam_dut_est_knd_vie_akn_alb_bam_moo_bem_geo_pan_swa_ita_bul_amh_tag_tsw_cnt_aeg_jav_amr_sid_mlt_cze_lit_tml_rus_ctl_mnd_dgb_jpn_chh_afr_ewe_kor_ukr_qcu_hau_fin_fbf_cic_prs_bat_tsn_spa_lda_mly_slo_ven_mcd_bsq_ses_rom_wly_igb_mao_dyu_swt_lat_pol_tig_svk_tha_glc_tur_owc_guj_fre_sun_ind_yor_swe_eng_bos_urd_ben_nor_arw_zul_ger_anl_xho	0.862233906226667	1.91917590323768	0.0580281272494477
696	gam_por_est_dgb_ewe_spa_xho_yor_urd_dut_rom_pan_anl_swa_geo_aeg_amh_uzb_rus_mcd_pol_chh_sod_cnt_fbf_slo_tur_jav_tml_moo_mly_sid_swe_bul_wly_owc_tag_hin_swt_bam_ses_ven_fin_ukr_krd_knd_lit_bos_mol_hun_glc_mlt_ita_scr_kor_bem_heb_igb_mao_prs_arw_tsn_grk_vie_tig_guj_qcu_bsq_eng_lda_aze_ind_ben_tha_afr_alb_jpn_ctl_lat_fre_ger_sun_dyu_tsw_hau_azi_nor_zul_bat_cic_mnd_cze_amr_svk_akn	0.850353417541081	2.09637844035661	0.038763854599558
697	mcd_mol_por_sod_glc_pol_swa_cze_jpn_prs_ven_swt_ses_igb_afr_pan_svk_geo_hin_tsn_xho_amh_heb_anl_jav_nor_tml_mlt_grk_vie_hau_uzb_owc_cnt_akn_amr_mao_azi_dgb_fin_qcu_swe_eng_sun_tig_lat_bam_bsq_dut_knd_lit_hun_sid_urd_chh_bul_rom_tsw_fre_ita_krd_yor_kor_scr_alb_tha_moo_bos_spa_fbf_dyu_ben_lda_ewe_tur_zul_ger_arw_bat_tag_ind_bem_ctl_mnd_aeg_est_cic_aze_gam_guj_rus_wly_ukr_slo_mly	-0.329116460162403	-0.844399653743436	0.40061305016918
698	sid_wly_bsq_fre_bam_dut_ger_pol_mol_eng_ewe_hau_ven_bat_cic_qcu_urd_dgb_rus_swt_lda_heb_akn_sod_mlt_knd_rom_ind_por_uzb_lit_yor_aze_mao_tsn_vie_moo_gam_swe_tsw_bem_tig_cze_aeg_xho_ben_slo_amr_chh_kor_cnt_afr_amh_pan_ukr_geo_tag_mcd_bul_tur_igb_lat_arw_nor_ita_tha_prs_fin_jav_mly_bos_hun_alb_est_guj_owc_tml_fbf_zul_azi_mnd_sun_grk_krd_ses_svk_anl_scr_spa_ctl_dyu_swa_hin_glc_jpn	-0.277996774721279	-0.655182031341733	0.513967926783382
699	jav_tur_svk_ger_sun_hun_eng_lit_sod_mao_ita_bul_mol_swa_knd_vie_slo_amr_bam_tsn_bat_zul_est_mly_alb_ses_cze_dyu_hau_sid_swt_prs_krd_moo_jpn_glc_cic_grk_igb_uzb_aeg_pan_tsw_owc_urd_anl_aze_ven_swe_wly_rom_bem_tag_geo_bos_rus_kor_lat_gam_mnd_fre_tha_lda_cnt_hin_ewe_heb_qcu_fbf_ind_scr_mcd_spa_dgb_tml_azi_pol_guj_yor_akn_ben_mlt_bsq_afr_amh_por_ctl_arw_chh_fin_nor_xho_tig_ukr_dut	0.526253658982766	1.43853117507115	0.153640304845291
700	mcd_vie_mol_tsw_cze_tsn_aze_slo_bam_fre_heb_wly_sod_pan_scr_ukr_aeg_kor_knd_glc_est_eng_ger_spa_chh_jav_arw_uzb_lda_gam_mao_mly_sun_svk_igb_sid_jpn_amh_akn_anl_dut_swa_grk_hin_guj_zul_nor_ben_moo_geo_lit_swt_qcu_ewe_pol_mnd_rus_cnt_bul_urd_ind_owc_ven_tig_por_bos_swe_alb_bsq_ctl_hau_azi_mlt_yor_krd_bat_tur_fin_lat_tml_ses_cic_fbf_afr_xho_dgb_tha_dyu_amr_bem_hun_prs_ita_tag_rom	0.279335520243742	0.720208113139867	0.473203140195824
701	jav_ind_zul_rus_ses_qcu_lit_alb_tsn_fbf_slo_est_xho_cnt_ben_swt_tur_pan_lat_glc_jpn_knd_sod_uzb_fre_bsq_afr_dyu_heb_azi_mnd_hau_arw_fin_krd_yor_spa_tig_ctl_amr_ita_eng_vie_kor_mcd_tml_cze_hin_amh_grk_bos_scr_mol_aeg_swa_sid_por_bam_swe_igb_rom_mly_ukr_sun_tsw_bem_gam_anl_mao_svk_wly_tag_ger_akn_bat_pol_owc_moo_tha_nor_bul_lda_hun_urd_dgb_ven_guj_aze_cic_geo_mlt_ewe_dut_chh_prs	-0.751406266430164	-2.00683134927517	0.0476711044446182
702	tha_qcu_amh_est_heb_uzb_sun_glc_knd_dgb_aze_spa_afr_ses_igb_bul_cze_lit_svk_eng_anl_ewe_hau_ben_sid_swa_zul_wly_bat_vie_azi_dut_bsq_swe_pan_jav_sod_ukr_bos_guj_kor_arw_bam_aeg_mao_tml_yor_grk_mlt_rom_lda_ctl_tag_ita_moo_xho_akn_tsn_hun_hin_tsw_rus_bem_alb_lat_nor_krd_swt_prs_cnt_urd_fin_pol_mcd_mly_tig_jpn_slo_mnd_mol_ven_cic_fre_por_ger_chh_tur_dyu_fbf_scr_ind_gam_geo_owc_amr	-0.246644438412069	-0.578101830557876	0.564592596858873
703	zul_ses_grk_ctl_dut_cze_anl_xho_tig_lat_amh_bsq_alb_ven_igb_fre_glc_tsw_ukr_tag_ewe_rus_sid_bem_nor_est_fin_akn_prs_tml_hau_afr_moo_mlt_lit_dgb_mnd_yor_mcd_ger_swt_bul_spa_bam_cnt_heb_por_krd_mol_pan_jpn_sun_chh_amr_swa_uzb_guj_lda_sod_slo_tsn_ind_wly_urd_fbf_mly_vie_jav_dyu_pol_hun_tha_scr_kor_aze_geo_rom_svk_arw_bos_bat_owc_ita_knd_qcu_mao_gam_azi_tur_aeg_eng_ben_cic_swe_hin	-0.0681193246088117	-0.161748641204964	0.871854688053101
704	akn_krd_jpn_aze_prs_chh_bam_tsw_heb_swa_pan_jav_dyu_slo_moo_igb_uzb_nor_vie_rom_ses_ukr_yor_lit_xho_tag_spa_amr_mao_tsn_geo_swe_cnt_glc_amh_urd_guj_qcu_grk_swt_aeg_tml_owc_hau_bsq_mnd_fin_scr_hin_hun_anl_tur_bos_wly_ger_knd_dut_mlt_zul_eng_kor_dgb_tha_pol_ven_afr_ita_azi_arw_fbf_ewe_rus_lda_cze_tig_sid_ctl_mcd_mol_lat_cic_bul_est_fre_bem_sun_por_alb_mly_gam_ben_ind_svk_sod_bat	-0.110315583902985	-0.252000492741817	0.801596751190826
705	swe_heb_aeg_sod_tml_guj_swa_fin_svk_fbf_hin_tsw_rus_pan_eng_rom_mcd_amr_uzb_ven_akn_jpn_owc_zul_amh_lda_mnd_tsn_scr_bam_ben_sun_mol_dyu_spa_tig_cze_lat_ewe_sid_xho_mly_slo_swt_geo_yor_nor_hun_ukr_cnt_tha_qcu_bem_wly_grk_azi_tur_prs_vie_lit_ita_dut_glc_chh_alb_afr_jav_por_urd_mao_tag_pol_ind_aze_moo_kor_arw_cic_bat_fre_ctl_hau_bos_mlt_dgb_est_igb_ses_krd_knd_bul_anl_bsq_gam_ger	-0.373102776105892	-1.0154627532557	0.312519857745369
706	prs_mlt_ita_anl_ctl_svk_ses_chh_tag_geo_cze_tsw_vie_rus_cnt_nor_aze_pol_hun_lit_cic_alb_glc_urd_lat_sod_jav_tig_gam_rom_ger_dyu_zul_yor_sun_tml_spa_swa_uzb_bem_arw_fre_ewe_mao_scr_tsn_eng_krd_xho_tur_jpn_grk_mnd_heb_lda_guj_moo_ind_pan_hin_azi_knd_afr_akn_dgb_hau_swt_igb_qcu_owc_por_aeg_wly_swe_mly_bsq_slo_bul_bos_ben_ukr_fin_mcd_amr_kor_sid_bam_ven_dut_est_bat_amh_tha_fbf_mol	NA	NA	NA
707	ita_bsq_akn_sod_dut_eng_aeg_tsn_aze_alb_mcd_ukr_krd_guj_fbf_amh_wly_urd_swe_pan_ctl_jav_owc_rom_xho_tig_cnt_qcu_amr_ben_afr_azi_por_heb_igb_bat_yor_tag_prs_vie_dyu_ses_dgb_gam_mly_anl_mnd_nor_ind_tml_hin_fin_bos_spa_zul_kor_hun_rus_tha_sid_bul_uzb_tur_bam_hau_sun_lda_arw_bem_slo_scr_lat_mao_svk_est_swa_ewe_geo_swt_glc_mol_ven_knd_cze_tsw_lit_jpn_cic_grk_chh_mlt_moo_ger_fre_pol	1.02953108593974	2.44016080218406	0.0165757396355716
708	mly_anl_afr_vie_bos_dut_ctl_igb_ven_tml_spa_lda_ewe_tha_ita_mcd_knd_amr_amh_kor_prs_rom_lat_sid_mol_xho_bem_cze_ger_qcu_uzb_aeg_moo_aze_bam_por_cnt_tig_sun_urd_ind_zul_jav_mnd_heb_cic_slo_azi_eng_mao_swe_bul_hin_bat_swa_grk_gam_yor_svk_swt_glc_bsq_mlt_fre_tsw_sod_fbf_lit_krd_geo_hau_dyu_est_arw_tag_alb_chh_hun_ses_pan_jpn_dgb_owc_ukr_tsn_ben_wly_tur_rus_guj_akn_fin_pol_scr_nor	-0.431159145171997	-1.12150283701747	0.26496132072415
709	aeg_jav_heb_geo_azi_qcu_anl_ger_lda_ewe_igb_fin_svk_por_est_knd_ind_hin_glc_alb_dgb_hau_swt_bam_mly_afr_scr_grk_kor_mol_amr_cze_gam_wly_tig_mao_fbf_tur_ses_tsn_krd_ukr_amh_guj_dyu_xho_eng_swa_tml_chh_bul_bat_hun_arw_jpn_tag_dut_swe_prs_aze_bos_ven_sid_sun_vie_uzb_yor_urd_owc_fre_bsq_spa_mnd_mlt_rus_akn_slo_pan_sod_nor_bem_moo_rom_tha_mcd_cic_ben_ctl_lat_tsw_lit_ita_pol_zul_cnt	0.390270703321088	0.888897665063435	0.376351508078143
710	heb_moo_krd_hun_lat_bsq_xho_bul_amr_yor_ses_tha_bam_pan_tsw_ind_bem_tur_eng_afr_mnd_amh_jpn_prs_ger_hin_bat_swa_swe_urd_fbf_ben_ita_akn_mol_swt_vie_por_spa_aeg_knd_arw_fin_qcu_ven_est_bos_slo_igb_lit_grk_rus_jav_azi_tml_hau_dut_aze_sid_uzb_cnt_tsn_sun_dgb_chh_mcd_glc_ukr_cic_svk_sod_alb_anl_tig_kor_guj_rom_geo_tag_zul_mlt_mao_wly_ewe_scr_lda_mly_owc_pol_dyu_fre_nor_cze_ctl_gam	0.526575652741953	1.37294610800503	0.173070587928599
711	ses_lda_bem_anl_dgb_amh_alb_urd_igb_aeg_scr_prs_zul_fbf_rus_bsq_moo_ben_azi_slo_swt_hun_dyu_qcu_jpn_chh_fre_eng_bat_tag_sun_rom_por_knd_pan_ven_dut_gam_est_ger_ita_geo_tsn_swa_bul_nor_swe_spa_aze_lit_vie_yor_arw_pol_tml_cnt_akn_svk_fin_mol_heb_guj_wly_krd_sod_xho_tsw_grk_amr_owc_hau_tur_ewe_cze_mly_kor_ctl_ukr_cic_jav_mlt_bam_mao_glc_lat_ind_mnd_tha_uzb_bos_mcd_sid_hin_tig_afr	0.421249380575257	0.961165833780787	0.338961179817593
712	hau_zul_knd_guj_krd_ses_tag_est_qcu_dgb_lda_dut_glc_ewe_tml_sod_ven_yor_bam_fin_tsw_ukr_chh_pol_aze_scr_moo_tig_wly_mao_prs_bos_heb_cze_alb_igb_hin_amh_fre_fbf_bat_gam_lit_bul_afr_azi_ben_bem_mnd_swe_tur_tha_slo_mlt_sid_lat_ind_amr_tsn_hun_mcd_uzb_aeg_akn_pan_por_dyu_ctl_kor_owc_rus_eng_arw_svk_vie_swa_geo_grk_mol_xho_nor_cic_anl_ita_urd_bsq_jpn_cnt_spa_rom_sun_jav_mly_swt_ger	0.727270897052632	1.65953094131353	0.10037748501768
713	guj_fre_spa_cic_aze_anl_mao_mol_sun_heb_tig_bos_swa_urd_ukr_mly_bam_yor_cnt_tsn_ewe_tur_eng_xho_slo_jav_pan_svk_nor_est_swe_kor_bsq_ger_fbf_sod_wly_bul_aeg_alb_glc_azi_dut_gam_mcd_tml_uzb_lda_amr_bem_ben_arw_qcu_prs_swt_amh_mnd_sid_hau_mlt_krd_dyu_ind_ses_lat_cze_rus_fin_ven_scr_por_tag_tha_dgb_tsw_pol_rom_afr_ita_grk_bat_akn_hin_geo_hun_chh_ctl_igb_owc_zul_moo_lit_knd_jpn_vie	0.520559049286818	1.19451867361848	0.235312778098955
714	dut_aze_tml_swt_ewe_fbf_yor_kor_lit_knd_ctl_afr_glc_slo_jpn_bam_vie_gam_azi_akn_bul_sod_bem_est_mao_grk_ven_jav_cze_igb_moo_ben_dyu_pan_mnd_por_fre_sun_chh_swa_ind_tsw_scr_anl_hau_lat_ses_wly_bos_tha_guj_ita_prs_krd_tsn_tig_fin_xho_alb_rom_eng_mly_dgb_geo_pol_mol_cnt_hin_uzb_ger_heb_bsq_hun_spa_mcd_ukr_urd_arw_nor_bat_zul_mlt_amr_aeg_svk_lda_tag_sid_tur_owc_qcu_amh_cic_rus_swe	1.06047827319567	2.42719581465633	0.01714240706317
715	sun_fin_glc_chh_amr_knd_bos_slo_hun_kor_guj_dut_est_arw_fre_swe_hau_wly_alb_aze_mnd_bem_yor_pol_cic_mol_tsw_moo_igb_tur_sid_jpn_aeg_mcd_eng_ger_tha_ctl_tml_swt_rus_cze_zul_qcu_scr_mly_vie_fbf_ben_uzb_mlt_ewe_tsn_bul_svk_dyu_ven_cnt_afr_sod_anl_lat_nor_bsq_heb_dgb_ind_tag_amh_mao_urd_swa_por_bam_bat_pan_rom_hin_lit_ukr_gam_azi_ses_owc_grk_ita_krd_akn_spa_lda_prs_tig_xho_geo_jav	1.04970645830832	2.86519220609193	0.00515250681506748
716	anl_pol_pan_igb_aeg_ven_fre_tig_swa_cic_scr_glc_dut_bat_lit_zul_tml_mnd_tag_gam_urd_hin_nor_svk_bul_bsq_eng_knd_jpn_sun_ind_tha_lat_slo_fbf_kor_swt_uzb_tsn_rom_sod_hun_ewe_mao_bos_ben_por_xho_bem_ita_qcu_wly_hau_swe_sid_azi_owc_cnt_amr_ukr_dyu_bam_aze_cze_afr_mly_mlt_fin_krd_rus_mol_grk_mcd_geo_moo_vie_ses_lda_yor_tur_guj_jav_amh_prs_alb_chh_ctl_ger_tsw_arw_dgb_akn_spa_est_heb	-0.413779415980811	-0.929918568845901	0.354820782105921
717	aze_ven_amr_krd_kor_ukr_hin_zul_ses_pan_sid_heb_chh_glc_yor_ben_fbf_bem_swa_jpn_bat_tml_eng_tha_lit_ind_slo_gam_prs_fre_lat_xho_mnd_ita_moo_mol_urd_azi_hau_arw_tsn_ger_cze_rom_nor_bsq_swe_rus_igb_bul_alb_tur_akn_tag_spa_por_mlt_dyu_pol_bam_swt_geo_scr_mao_dgb_tsw_bos_ctl_anl_wly_grk_fin_cnt_guj_dut_uzb_amh_svk_owc_qcu_aeg_mcd_ewe_vie_jav_hun_lda_knd_sod_est_sun_tig_mly_afr_cic	-0.00995628564001244	-0.0225409713783948	0.982064723269713
718	glc_fbf_dyu_dgb_lit_mlt_ita_bul_krd_eng_igb_jpn_dut_ind_mcd_spa_bam_mao_fre_mnd_arw_qcu_geo_svk_ven_bos_grk_hun_kor_knd_sid_aeg_tml_tur_lda_ger_gam_bsq_cnt_urd_azi_sun_jav_amh_wly_akn_mol_xho_amr_anl_ctl_por_slo_tha_uzb_rom_fin_heb_ses_cic_afr_aze_tsw_est_lat_swt_cze_bem_hin_hau_ewe_nor_zul_vie_chh_swe_tag_sod_yor_moo_ukr_tig_ben_mly_swa_guj_rus_scr_alb_pol_tsn_owc_prs_bat_pan	-0.433727893312488	-1.1087640813769	0.270391047650272
719	bat_jpn_afr_gam_ger_amr_cic_jav_por_knd_chh_lda_ind_rom_bam_heb_ita_hun_cnt_grk_tha_scr_dgb_ses_bul_kor_ven_dut_qcu_dyu_tml_prs_tig_lat_swt_spa_nor_xho_wly_hau_urd_sod_mao_vie_bos_tag_cze_bem_lit_anl_pol_akn_ben_fre_rus_geo_mcd_owc_yor_igb_amh_tsw_est_sun_slo_tur_azi_aze_sid_svk_tsn_ukr_fin_ctl_mnd_glc_eng_guj_bsq_mly_pan_mol_hin_mlt_krd_fbf_alb_swe_swa_ewe_arw_uzb_zul_aeg_moo	0.30274328062623	0.797151366563153	0.427393632814019
720	gam_dgb_ger_nor_rus_hin_akn_tsn_bsq_krd_scr_rom_cze_moo_arw_lda_igb_wly_lit_knd_fbf_xho_glc_mly_bam_pan_fin_yor_mao_chh_jpn_sod_amr_guj_sun_anl_kor_aze_pol_est_mol_tml_vie_ita_jav_owc_ben_mnd_cic_alb_tig_bat_tsw_bem_tag_fre_amh_dut_ind_ewe_eng_hun_swa_mlt_hau_urd_afr_slo_spa_ukr_ses_cnt_geo_ven_uzb_ctl_mcd_prs_azi_tur_lat_qcu_por_aeg_svk_zul_dyu_swt_heb_tha_grk_bos_sid_swe_bul	NA	NA	NA
721	alb_tag_tml_mly_eng_mcd_heb_geo_mlt_zul_ses_bat_ger_tig_chh_est_ewe_aze_sod_bem_hin_sun_tsn_uzb_igb_dyu_dgb_nor_amr_jav_ita_lda_bsq_anl_hau_rus_akn_knd_jpn_xho_vie_pan_mol_cnt_mnd_kor_svk_glc_bos_swe_ven_azi_sid_amh_ben_qcu_fin_aeg_lit_owc_tsw_lat_bam_scr_ctl_krd_swt_gam_wly_pol_hun_grk_urd_bul_mao_dut_fre_afr_swa_por_yor_spa_cic_rom_prs_slo_cze_fbf_tur_ind_guj_ukr_arw_moo_tha	-0.108137732089993	-0.251699167370459	0.801828966945759
722	ses_eng_dut_fin_bul_rus_amr_tha_dgb_dyu_ger_jav_tml_hun_slo_krd_mao_qcu_grk_vie_azi_mcd_urd_nor_pan_ctl_bos_xho_cze_lat_ukr_scr_bem_swe_bam_lit_ita_wly_guj_cnt_akn_mly_bat_prs_fre_spa_sid_gam_geo_aze_sun_amh_moo_est_tig_zul_mnd_ind_tsw_hau_cic_mlt_hin_lda_rom_tsn_uzb_yor_ewe_bsq_afr_heb_fbf_tag_glc_ben_igb_swt_arw_anl_sod_chh_pol_ven_alb_swa_mol_knd_aeg_tur_owc_jpn_svk_kor_por	-0.359523534045735	-0.826030065244886	0.410901133197141
723	ewe_ukr_vie_lda_tsn_pol_sod_ger_swa_uzb_glc_ben_cic_sid_mnd_jpn_slo_amh_owc_amr_est_swt_mcd_fbf_ita_hau_ses_igb_rom_pan_tag_lat_mao_sun_krd_svk_grk_qcu_azi_aze_jav_spa_mol_knd_bat_bos_bul_tig_tha_bem_eng_tur_xho_scr_ven_chh_tml_hun_gam_dyu_lit_aeg_cnt_hin_guj_dut_ctl_bsq_ind_arw_dgb_fin_bam_nor_alb_geo_tsw_fre_yor_zul_kor_prs_afr_urd_mly_akn_mlt_wly_swe_por_heb_rus_cze_moo_anl	-0.482878378989247	-1.29409360274043	0.198837502060019
724	ger_mao_mly_hin_ctl_swe_dgb_lit_ven_tur_amh_tml_kor_mcd_krd_eng_azi_qcu_por_alb_tag_sun_ses_fre_ita_slo_afr_ben_grk_lda_gam_wly_zul_xho_urd_anl_hau_tsw_rom_dyu_pan_moo_ewe_knd_spa_bsq_fbf_heb_guj_mnd_bam_geo_hun_aeg_sod_bat_vie_yor_rus_prs_bem_jav_swt_swa_igb_nor_akn_tha_cnt_lat_chh_tsn_fin_cic_ukr_mlt_amr_cze_svk_sid_ind_aze_tig_est_uzb_glc_mol_jpn_arw_bul_owc_scr_dut_bos_pol	-0.90148797081759	-2.20907238007636	0.0296256761839037
725	ukr_glc_swt_ewe_tsw_ven_amr_qcu_mnd_geo_tig_lit_slo_gam_svk_tag_jpn_fin_pol_bam_sun_vie_tsn_ind_mcd_mol_yor_bsq_krd_mly_mlt_heb_sid_urd_scr_fre_por_wly_pan_lda_ben_spa_anl_tha_hun_moo_rom_cic_dut_igb_ctl_zul_ses_eng_ita_owc_chh_nor_swe_bat_jav_aeg_akn_alb_swa_bem_guj_hau_knd_uzb_cnt_amh_arw_tur_tml_grk_kor_dyu_est_aze_bos_xho_hin_fbf_mao_afr_azi_bul_dgb_rus_sod_prs_cze_lat_ger	-0.75143010127502	-1.76330108771071	0.0811342671044106
726	moo_slo_cnt_spa_rom_yor_glc_knd_ctl_scr_ses_chh_tha_guj_sod_fin_amh_wly_akn_xho_mao_urd_lda_tag_tsw_jav_bem_owc_dgb_est_grk_hau_tsn_hin_dyu_alb_cze_geo_swa_tig_ukr_sid_fbf_bos_aze_swe_anl_arw_lit_por_qcu_ger_sun_tur_kor_swt_ind_azi_lat_krd_tml_mol_fre_zul_prs_heb_pan_svk_mly_mnd_bsq_uzb_mcd_aeg_afr_nor_bat_vie_cic_ewe_ven_dut_mlt_bul_ben_gam_bam_eng_jpn_igb_hun_ita_amr_pol_rus	0.0448634901343027	0.108733946825737	0.913647778362497
727	akn_hun_tsw_por_uzb_qcu_mol_bos_hau_mcd_scr_anl_hin_dyu_jav_guj_urd_ita_lda_cnt_tha_dut_swt_lit_bem_amh_pol_bam_bat_wly_azi_moo_mlt_ind_aze_fre_heb_afr_aeg_arw_fin_xho_igb_kor_jpn_prs_svk_yor_geo_tsn_owc_krd_swa_dgb_ses_zul_alb_tur_pan_gam_amr_cic_grk_nor_spa_knd_chh_ven_bsq_ger_ben_sid_rus_bul_mly_mnd_est_fbf_slo_ewe_sun_mao_vie_rom_eng_ctl_cze_ukr_sod_swe_tag_glc_lat_tml_tig	-0.251325729762007	-0.61866003873122	0.537652718955207
728	swe_geo_bam_krd_aze_hun_ewe_hau_sun_mao_sod_ses_bul_svk_knd_ven_ctl_aeg_owc_mnd_urd_yor_bsq_arw_afr_lat_ukr_mcd_cnt_cic_rom_bem_pan_tml_xho_sid_ita_pol_zul_por_mol_glc_amr_chh_gam_vie_dut_lda_nor_alb_tig_tur_ind_guj_est_bos_spa_lit_tsw_hin_ben_uzb_heb_swt_scr_fre_jav_anl_moo_amh_jpn_tsn_cze_igb_dyu_azi_tag_grk_swa_bat_fin_mly_wly_rus_tha_kor_eng_slo_akn_mlt_ger_prs_fbf_qcu_dgb	0.383739098856097	0.856277798091515	0.39404506645132
729	guj_tsw_fbf_lda_tsn_ven_tur_sid_tml_dgb_kor_xho_cic_sun_jpn_bul_mly_aeg_mol_ita_igb_mlt_pan_hun_vie_bos_fre_bat_hau_ukr_fin_gam_amr_glc_ewe_chh_tig_bam_sod_prs_svk_cze_rus_spa_est_cnt_eng_bem_aze_heb_bsq_por_nor_moo_jav_qcu_ses_krd_lit_swe_yor_arw_lat_pol_amh_urd_rom_ind_mcd_mnd_azi_grk_geo_owc_afr_swt_mao_tag_dut_anl_uzb_wly_slo_ctl_tha_ger_akn_dyu_swa_hin_knd_zul_scr_alb_ben	0.268773573525441	0.630493871025049	0.529917789048071
730	bos_ven_ger_afr_wly_kor_bem_knd_qcu_aeg_mly_eng_svk_heb_hin_moo_geo_fbf_tml_mcd_urd_hun_nor_bul_yor_igb_lit_zul_rus_bam_akn_tsw_ind_bat_mnd_ukr_pan_tig_prs_tag_glc_vie_grk_scr_tsn_por_ben_jav_mol_fin_amr_guj_owc_arw_rom_cnt_anl_swa_ewe_lat_azi_amh_slo_jpn_swe_lda_sod_dut_dgb_aze_cze_xho_mlt_dyu_sun_cic_ita_est_bsq_ctl_chh_tur_ses_krd_pol_mao_sid_tha_uzb_swt_alb_hau_gam_fre_spa	0.0603883058075842	0.13661754522861	0.891628420308113
731	hin_nor_cnt_tha_cic_ind_bsq_swt_mao_ses_gam_aeg_azi_ita_anl_cze_hun_fbf_mol_lit_ger_uzb_dut_afr_mlt_igb_rom_heb_amr_spa_tag_tig_kor_chh_ctl_sid_swa_guj_sun_est_hau_ewe_ben_eng_krd_vie_dyu_grk_tsw_fre_lda_bul_alb_slo_bos_arw_aze_xho_jpn_por_amh_wly_bem_glc_rus_sod_mly_mcd_pol_fin_lat_jav_dgb_scr_mnd_bat_akn_ven_ukr_urd_moo_prs_pan_bam_knd_tsn_geo_swe_tml_svk_zul_qcu_yor_tur_owc	0.207631941359953	0.482050276077928	0.630902774068662
732	lda_amr_swa_eng_tsw_hau_ita_bam_moo_aze_lat_grk_por_sod_heb_mnd_dyu_geo_fin_bat_kor_tha_gam_ukr_scr_azi_bem_owc_jpn_pan_mlt_cic_dut_dgb_rom_glc_nor_swe_amh_rus_spa_tml_bul_fbf_bsq_bos_qcu_xho_swt_aeg_vie_mcd_wly_hun_arw_slo_uzb_zul_mly_ind_igb_guj_tur_krd_sun_hin_sid_pol_lit_ses_alb_yor_tig_akn_est_jav_chh_anl_ben_ger_prs_svk_ven_cze_cnt_ctl_ewe_urd_knd_fre_afr_tag_tsn_mao_mol	-0.0224982440726821	-0.0553818341667738	0.955953073017967
733	ita_vie_tur_mao_urd_tsw_mcd_swt_mly_nor_prs_lda_knd_lit_pan_ven_heb_arw_lat_eng_moo_aze_por_bsq_wly_alb_pol_mol_jpn_amh_fin_dut_scr_qcu_ben_slo_bat_cic_dyu_tig_ses_krd_spa_afr_kor_yor_sod_swe_est_swa_aeg_sun_tag_mlt_ger_cze_xho_ind_tml_gam_tsn_guj_jav_uzb_anl_bul_hau_grk_fbf_ctl_bos_fre_rom_cnt_glc_tha_dgb_ukr_azi_hun_hin_chh_svk_ewe_geo_mnd_sid_amr_bam_bem_rus_owc_zul_akn_igb	-0.191571626298894	-0.455262886441378	0.649981215135741
734	prs_ukr_mlt_krd_cic_tsw_fbf_amr_amh_azi_sun_bam_fre_igb_jav_bul_scr_ger_glc_yor_mly_hin_xho_rus_lat_fin_afr_uzb_hau_aeg_geo_ctl_zul_urd_lda_dut_alb_mnd_spa_ses_ben_arw_mao_svk_est_tur_bem_bat_tag_anl_cze_cnt_pol_dyu_knd_gam_mol_swt_eng_akn_lit_mcd_vie_aze_rom_heb_por_dgb_grk_ind_tml_tig_tsn_bos_ven_jpn_kor_sod_sid_ita_swe_pan_qcu_chh_tha_moo_hun_owc_guj_ewe_nor_bsq_slo_wly_swa	0.0798001494077598	0.184710957934173	0.853857953756061
735	qcu_sun_por_xho_pol_tsn_fin_mnd_uzb_ita_bul_cic_akn_amh_jav_swt_ind_eng_cze_bam_cnt_geo_alb_ben_rom_bsq_scr_fbf_bos_hun_nor_guj_tur_moo_lat_mol_est_knd_jpn_ses_igb_dut_prs_dyu_urd_pan_azi_aze_sid_bem_lit_aeg_spa_kor_swa_bat_sod_tha_gam_tsw_ger_afr_grk_lda_wly_tag_ukr_tig_arw_dgb_amr_svk_tml_hau_mlt_vie_swe_chh_hin_ven_yor_glc_owc_heb_mcd_slo_rus_ctl_mly_anl_mao_fre_zul_krd_ewe	0.0607698185061973	0.145337180660937	0.884759192275013
736	tag_arw_alb_cnt_chh_hin_svk_eng_tur_bos_azi_heb_ger_wly_tha_scr_fre_mnd_geo_akn_moo_mlt_cze_mcd_grk_jpn_glc_kor_gam_dgb_bat_sod_bul_sid_afr_jav_anl_urd_xho_rom_mol_ctl_fbf_sun_bsq_ukr_por_vie_pol_nor_krd_igb_pan_ewe_lat_tml_cic_amr_bam_ses_lda_aze_swe_tsn_spa_aeg_swa_bem_amh_yor_fin_mao_tig_hau_tsw_uzb_zul_owc_hun_ben_mly_swt_ind_dut_prs_rus_qcu_lit_guj_knd_est_slo_ita_ven_dyu	-0.324876402180857	-0.746879536198633	0.45702036611091
737	mcd_hau_sod_chh_dut_bos_geo_heb_est_mnd_kor_cze_urd_svk_ses_aeg_rus_akn_fre_sid_spa_bul_ben_gam_scr_dgb_dyu_eng_fbf_krd_igb_ita_ewe_guj_mlt_pol_qcu_tur_grk_ukr_owc_bem_tsn_pan_tha_swe_cic_lat_moo_aze_ctl_tsw_tig_prs_slo_swt_tml_nor_amr_jpn_azi_hin_mly_lit_ger_knd_mao_anl_amh_rom_lda_ind_cnt_zul_bsq_wly_sun_yor_alb_hun_tag_afr_bam_arw_fin_vie_ven_por_uzb_glc_swa_bat_jav_xho_mol	-0.416031513510445	-1.09981394198102	0.274251995186638
738	knd_chh_mao_mly_ven_ewe_aze_azi_mlt_gam_tag_fin_arw_dgb_fre_hin_yor_nor_ukr_rom_ben_urd_lat_vie_lda_bul_tsn_afr_ses_bsq_swe_kor_scr_moo_anl_owc_svk_sod_geo_bos_bat_fbf_ita_sid_zul_spa_bem_heb_igb_pan_por_ger_amh_mnd_eng_tml_amr_hun_slo_ctl_cnt_cic_krd_pol_dyu_qcu_cze_alb_grk_jpn_prs_rus_aeg_jav_dut_glc_sun_ind_lit_est_akn_hau_tsw_tha_bam_tig_uzb_guj_mol_wly_mcd_swt_swa_xho_tur	0.0858602641930403	0.211712828593159	0.832794358312737
739	mly_aze_mao_est_amh_swt_afr_lit_jav_chh_wly_cze_guj_gam_krd_prs_swe_hau_grk_sun_tha_rus_dyu_arw_rom_qcu_lat_bem_kor_bsq_hin_heb_swa_ukr_amr_mcd_mnd_pol_moo_spa_tml_tur_ita_ind_glc_mol_urd_dgb_ben_fin_bos_ses_sod_svk_yor_por_slo_ger_nor_bat_bam_tsn_aeg_dut_pan_anl_hun_lda_jpn_fbf_xho_ven_fre_zul_uzb_akn_ctl_cnt_mlt_igb_sid_scr_vie_azi_ewe_owc_tig_knd_geo_tsw_bul_eng_tag_cic_alb	-0.517733739288584	-1.19934018526391	0.233442464461238
740	mly_est_uzb_nor_arw_hin_ind_lda_rus_kor_prs_sun_dut_heb_fin_anl_amr_glc_ses_aze_jav_bsq_sod_vie_fbf_afr_ger_moo_swa_bam_tur_ben_amh_knd_bul_tml_mnd_akn_fre_rom_urd_bat_dyu_swe_dgb_xho_lit_guj_bos_mao_swt_alb_krd_gam_spa_scr_tsn_owc_geo_grk_lat_ven_qcu_azi_bem_tig_sid_yor_jpn_pan_por_mlt_ita_cze_hau_wly_slo_cnt_aeg_zul_svk_hun_tag_cic_tha_ukr_ctl_mol_mcd_tsw_chh_igb_eng_pol_ewe	-0.176375113678765	-0.410597915022328	0.68231186531071
741	tur_tha_wly_gam_qcu_ukr_sod_nor_hun_eng_ewe_kor_ses_aeg_tsn_yor_moo_bat_pol_xho_knd_tig_tag_prs_mao_swa_mly_arw_slo_ger_fbf_rus_amh_zul_vie_dyu_hin_urd_bem_amr_spa_swt_mol_fin_mlt_ben_ind_fre_tml_lda_ven_bul_hau_owc_chh_heb_azi_lit_akn_swe_ctl_est_svk_cnt_lat_jav_tsw_aze_jpn_anl_grk_rom_sun_glc_igb_dut_afr_geo_bsq_pan_mnd_ita_cic_krd_uzb_por_guj_dgb_bam_alb_bos_scr_cze_sid_mcd	-0.213895980971327	-0.540538815934169	0.590117742127612
742	swt_ewe_bem_bam_swa_dgb_mcd_bos_fre_bsq_tsw_swe_mol_slo_pol_tha_knd_kor_zul_fin_guj_cze_cic_aze_jpn_azi_yor_cnt_ven_lda_geo_svk_urd_tsn_prs_scr_fbf_amr_bul_krd_ger_bat_ind_tag_arw_ukr_dut_aeg_alb_spa_ita_sod_uzb_chh_pan_amh_rom_hau_ctl_moo_nor_owc_heb_xho_tml_mao_sid_hun_igb_ben_dyu_tig_lat_grk_jav_mlt_por_glc_lit_mly_qcu_tur_anl_eng_sun_vie_afr_wly_hin_akn_ses_rus_est_mnd_gam	-0.0684907577620029	-0.150553753029332	0.880653806754937
743	chh_vie_igb_anl_jav_spa_yor_ita_afr_cze_knd_tsn_geo_mcd_nor_svk_dyu_hun_mao_mlt_ewe_sod_aze_kor_ven_lda_swe_sid_qcu_est_bul_hau_grk_lit_pol_jpn_bam_swa_swt_scr_por_tha_tur_urd_eng_heb_dgb_dut_glc_ctl_azi_slo_fbf_alb_uzb_ben_xho_arw_zul_bos_mnd_rus_akn_tig_bat_amh_tag_ukr_owc_prs_aeg_tsw_mly_ind_wly_cnt_fre_bem_hin_sun_bsq_pan_ses_mol_guj_tml_moo_krd_lat_fin_rom_amr_ger_gam_cic	0.177112611322117	0.420115947816823	0.675369808301046
744	ita_lat_dut_anl_sun_chh_jpn_swa_afr_tig_ses_bul_hin_prs_cze_ctl_krd_knd_mlt_pol_dgb_bem_cic_ger_glc_heb_moo_grk_pan_mao_zul_geo_alb_tsn_ind_tml_rus_swe_dyu_qcu_bsq_vie_nor_ukr_urd_swt_bam_xho_lit_jav_ewe_sod_rom_akn_igb_gam_ven_azi_uzb_hau_mol_hun_tha_scr_fin_aeg_amr_kor_eng_tsw_bos_owc_svk_ben_por_mcd_fre_est_bat_mly_guj_slo_yor_arw_spa_amh_aze_lda_wly_mnd_fbf_tag_tur_sid_cnt	-0.250122036739383	-0.583092716736222	0.561242187934381
745	afr_hun_amh_krd_sod_guj_vie_rus_wly_lit_igb_bos_ukr_akn_chh_yor_ind_tha_eng_tur_qcu_cic_aeg_ctl_bem_por_moo_mly_anl_ben_lat_heb_owc_prs_gam_swa_ewe_scr_hau_slo_jpn_swt_geo_tag_xho_ger_uzb_aze_alb_azi_nor_hin_est_tsn_rom_arw_mol_tsw_spa_dgb_cze_bat_bsq_fre_ven_amr_knd_jav_fin_sun_svk_mao_kor_ses_zul_swe_grk_tml_dut_mcd_fbf_lda_pan_bam_ita_mnd_mlt_tig_urd_dyu_pol_glc_sid_bul_cnt	0.647477460985628	1.51050950830026	0.13430383546992
746	tsn_bem_vie_ukr_cze_swt_tag_azi_mnd_pol_jav_dut_dgb_cnt_mcd_ind_cic_knd_scr_aze_lat_swa_tml_sun_sid_alb_hin_bos_por_fre_pan_sod_svk_uzb_tha_bat_anl_grk_spa_owc_ben_afr_jpn_akn_eng_rus_krd_lit_tur_mao_urd_fin_yor_arw_bul_hau_swe_igb_ewe_amr_lda_aeg_bsq_fbf_amh_ger_mol_glc_zul_wly_geo_ses_xho_guj_ven_mlt_kor_tig_prs_chh_tsw_moo_gam_mly_bam_nor_rom_ctl_slo_heb_dyu_qcu_ita_hun_est	0.122673182943749	0.32445494343781	0.746322279516667
747	heb_bat_est_moo_alb_azi_tsw_bul_zul_pan_aze_bsq_tml_lit_ben_krd_glc_rus_pol_fre_mly_fbf_grk_ctl_svk_cze_amh_tha_dgb_mlt_hin_afr_dut_uzb_kor_gam_tsn_lat_tur_xho_mao_wly_rom_ewe_amr_ger_fin_swt_ven_sod_ses_cnt_anl_owc_bam_geo_mcd_qcu_lda_swa_aeg_jpn_ita_mol_por_vie_chh_urd_sid_bem_knd_slo_nor_swe_ukr_ind_bos_igb_dyu_jav_prs_yor_eng_guj_hau_tag_akn_scr_arw_tig_cic_mnd_hun_spa_sun	-0.044335319921834	-0.0988420932929476	0.921476384045216
748	swa_tag_eng_krd_igb_ind_jpn_lda_lat_pan_pol_amh_alb_scr_fre_ita_tsw_qcu_sun_mnd_tig_owc_bul_mao_afr_hin_bos_hau_azi_aze_swt_spa_rus_arw_dyu_tsn_cze_cnt_hun_bsq_mcd_sod_svk_grk_cic_tha_amr_swe_ger_vie_knd_bem_fin_guj_kor_ven_bam_heb_dut_ewe_nor_anl_por_jav_glc_urd_mol_sid_geo_ses_wly_zul_tur_ukr_yor_slo_ben_lit_moo_tml_prs_rom_fbf_gam_mly_mlt_uzb_bat_xho_est_ctl_aeg_chh_dgb_akn	0.254728081643736	0.655791499781645	0.513577411822463
749	mnd_yor_fin_ewe_hau_tsn_qcu_slo_tig_urd_ctl_por_azi_fre_ger_dgb_tsw_moo_rus_cze_lit_ind_scr_gam_dut_arw_owc_amr_bam_vie_eng_akn_mol_nor_uzb_aeg_aze_est_knd_sun_mao_hun_swt_krd_xho_kor_mlt_guj_rom_bul_sid_amh_lat_hin_bem_ukr_prs_swa_ben_afr_heb_tha_wly_svk_pol_fbf_chh_mly_tag_tml_zul_spa_swe_geo_tur_cic_ses_anl_ita_bos_jav_pan_bsq_dyu_jpn_ven_lda_cnt_sod_igb_grk_mcd_alb_glc_bat	0.605734898295988	1.59392202753462	0.114346622681857
750	hin_hun_qcu_rus_afr_moo_sod_pan_igb_tsw_aeg_yor_grk_arw_ben_scr_ctl_bul_est_prs_swt_mcd_dut_hau_anl_gam_mnd_xho_swa_dgb_tig_tsn_sid_jav_alb_tag_uzb_tml_amh_rom_por_knd_guj_heb_chh_nor_jpn_cnt_zul_vie_mol_bat_urd_bsq_mao_lit_bos_ven_aze_kor_wly_amr_cic_fbf_krd_eng_bam_glc_bem_ger_ses_ita_fre_tur_slo_ind_lda_lat_spa_cze_pol_geo_mlt_svk_fin_azi_mly_ukr_tha_swe_dyu_akn_owc_ewe_sun	-0.0907611469789419	-0.219401552964679	0.826818088191051
751	bul_swe_ita_mao_jav_tha_bem_aeg_urd_dgb_cic_bam_jpn_dut_est_owc_fin_lat_slo_eng_swt_prs_igb_hun_fre_chh_wly_amh_hin_ses_scr_ben_qcu_cnt_mol_xho_tsw_sid_afr_nor_mnd_cze_ind_vie_alb_ven_spa_moo_pan_aze_mcd_grk_gam_kor_heb_geo_sod_amr_tag_yor_zul_dyu_rus_pol_swa_uzb_por_hau_mlt_akn_lda_tml_bat_ger_ukr_sun_bos_ewe_tig_glc_svk_tur_rom_krd_bsq_mly_ctl_arw_lit_anl_tsn_fbf_knd_guj_azi	-1.1896453752848	-3.03913893402648	0.00308054847975384
752	sid_eng_kor_glc_jav_cze_amr_slo_moo_cnt_anl_ctl_mao_aze_dgb_guj_swa_sod_mly_tsn_lda_swe_urd_bos_dut_pan_tha_lat_rom_knd_ita_spa_ind_tur_igb_arw_alb_azi_qcu_afr_dyu_chh_bat_tag_mcd_bam_jpn_ewe_owc_hau_xho_aeg_geo_ven_mnd_tsw_grk_zul_est_wly_heb_fin_tig_mol_rus_gam_ger_krd_ben_ses_lit_vie_sun_por_scr_hun_svk_cic_uzb_mlt_akn_amh_yor_pol_bem_bul_fre_fbf_swt_hin_nor_prs_bsq_tml_ukr	0.36497699836097	0.82907305481376	0.409185939139053
753	afr_ger_alb_pol_cnt_glc_krd_dgb_por_moo_heb_mly_hun_tsw_guj_kor_zul_ben_swt_lit_jpn_ses_slo_svk_bos_fin_bsq_qcu_bam_lda_fbf_ita_xho_rus_mnd_prs_aeg_yor_bul_mlt_amh_hau_mao_fre_sun_swe_ind_nor_pan_grk_tsn_wly_azi_tha_akn_ewe_amr_mcd_cze_sid_uzb_tag_tig_bat_scr_mol_geo_hin_est_tur_knd_vie_gam_chh_igb_jav_anl_owc_aze_dut_tml_rom_arw_eng_ctl_sod_bem_ven_swa_ukr_dyu_cic_lat_spa_urd	-0.945972399387646	-2.2131243956966	0.0293355014207798
754	svk_nor_ger_pan_mol_ctl_slo_hin_kor_rom_tsn_bam_geo_dyu_swa_ita_moo_zul_lit_bsq_arw_hau_lat_cnt_wly_gam_rus_dgb_bem_hun_anl_tur_glc_xho_tag_ewe_chh_tsw_fbf_owc_igb_knd_bos_bul_sod_uzb_cic_yor_amr_sun_guj_mlt_qcu_vie_pol_aze_grk_fre_est_ven_bat_spa_lda_amh_tha_por_dut_ses_tig_heb_sid_azi_swe_swt_akn_jav_ind_jpn_fin_krd_ukr_ben_eng_afr_tml_mnd_mly_mao_urd_mcd_scr_cze_alb_prs_aeg	-0.235548066051973	-0.542166922162262	0.589000275969563
755	moo_pol_jav_chh_krd_zul_ind_lda_tur_bul_xho_svk_bsq_igb_cze_guj_cnt_mcd_akn_fre_tha_est_grk_swe_lat_afr_qcu_sod_cic_mnd_ita_slo_hau_hun_tsn_bos_tsw_arw_sun_wly_bat_scr_tml_swa_amh_aeg_mlt_glc_dut_dgb_mly_ben_ukr_alb_aze_urd_owc_anl_geo_bem_gam_swt_jpn_fbf_vie_azi_ctl_ven_kor_uzb_fin_ses_nor_tig_por_amr_lit_knd_mol_dyu_prs_heb_sid_bam_ger_ewe_rus_spa_tag_eng_rom_hin_mao_pan_yor	1.1357080669232	4.98812073624996	2.82413681528718e-06
756	aze_geo_tig_knd_sid_owc_tha_mly_lda_swa_cnt_qcu_cic_urd_gam_hun_sun_tag_mol_swt_bam_wly_rom_amh_scr_bos_lat_bul_azi_akn_igb_mnd_ukr_ita_bat_uzb_slo_eng_ven_spa_glc_jpn_tsw_dgb_afr_hin_mcd_pol_sod_fin_mlt_xho_aeg_tur_tml_ewe_heb_rus_chh_bsq_por_guj_alb_nor_tsn_ses_ctl_cze_zul_bem_kor_moo_swe_prs_vie_fre_svk_ger_ben_jav_ind_pan_fbf_mao_anl_yor_lit_est_arw_krd_hau_grk_dyu_amr_dut	-0.160939357796192	-0.380933117975262	0.704121675382465
757	mao_pol_jpn_tsn_hun_xho_ind_amh_ses_swe_cic_cnt_ukr_guj_uzb_lda_urd_fre_ger_hin_rom_igb_dut_aze_amr_qcu_mly_svk_ven_swa_vie_prs_moo_azi_bos_lat_geo_yor_tag_ita_bat_mlt_krd_afr_mcd_bsq_swt_bul_nor_tig_est_mnd_mol_alb_akn_scr_glc_fin_zul_ctl_jav_aeg_anl_bam_wly_tsw_hau_knd_grk_tml_fbf_arw_dyu_kor_ben_pan_rus_lit_spa_sid_por_tha_dgb_heb_ewe_sod_tur_cze_sun_eng_slo_gam_owc_chh_bem	-0.255884586182374	-0.58288119484537	0.561383985145541
758	aze_hun_lat_heb_wly_tig_owc_dyu_vie_amh_fin_anl_kor_tml_est_bos_ind_urd_mnd_gam_yor_ewe_nor_fbf_mlt_alb_lit_eng_mly_rus_aeg_hin_svk_grk_pan_hau_igb_cze_fre_por_mol_bsq_spa_ger_zul_xho_amr_jpn_swe_guj_ukr_dgb_bam_cic_mcd_bem_mao_ita_pol_cnt_geo_rom_prs_swa_akn_bat_tsn_uzb_sid_ven_chh_tha_krd_qcu_afr_slo_dut_arw_tur_swt_sod_ben_azi_tag_ses_ctl_glc_scr_lda_jav_bul_sun_moo_tsw_knd	0.24163517749097	0.53952142419502	0.590816542025077
759	mlt_tml_alb_tha_pan_fin_ven_qcu_tig_xho_rom_hin_urd_mly_grk_eng_ukr_swe_prs_igb_fre_scr_heb_chh_vie_amh_aeg_ita_tag_cze_ind_uzb_sid_jav_pol_bam_bos_guj_hau_lit_afr_slo_aze_hun_bem_svk_fbf_dut_mao_sun_anl_azi_ses_geo_mol_swt_knd_est_bul_nor_dyu_ewe_ger_por_mnd_lda_glc_zul_sod_bsq_mcd_swa_owc_amr_akn_cic_tsn_bat_rus_kor_yor_spa_krd_jpn_cnt_moo_gam_tur_arw_tsw_ben_wly_lat_ctl_dgb	-0.21059045549376	-0.491270730119983	0.624392368784025
760	ewe_tig_tha_bul_slo_bos_cic_swe_grk_tag_krd_lda_qcu_ukr_jpn_nor_uzb_chh_tml_alb_ind_moo_swt_cze_urd_rus_pan_prs_hun_vie_bem_ita_pol_spa_kor_ger_dut_fbf_lit_ctl_mly_ses_zul_swa_amh_cnt_sod_afr_bam_arw_dgb_ven_igb_svk_fin_knd_jav_lat_amr_guj_fre_owc_sid_est_hau_mcd_scr_mao_mlt_rom_tsw_anl_hin_yor_heb_geo_sun_mol_aeg_dyu_aze_xho_tsn_ben_glc_gam_azi_mnd_bat_eng_bsq_wly_tur_akn_por	0.325282425241505	0.727046567046641	0.469023646969952
761	hau_cic_heb_vie_uzb_geo_cze_ewe_moo_ita_pan_mly_swe_igb_tag_qcu_ben_yor_zul_tml_sid_aeg_ind_amr_dgb_lda_knd_por_eng_bos_ses_tur_chh_mlt_jav_urd_grk_guj_fre_mao_bem_tsw_dut_prs_ven_est_mol_sod_mcd_bsq_afr_fin_anl_bul_cnt_tha_bat_glc_swa_svk_scr_ger_nor_hun_rus_xho_amh_slo_sun_bam_owc_pol_wly_arw_kor_ctl_dyu_tig_lat_mnd_akn_alb_krd_jpn_aze_ukr_lit_gam_fbf_hin_rom_swt_tsn_azi_spa	0.324822342505263	0.754478081145279	0.452468457489872
762	vie_ctl_sun_wly_krd_lit_ita_uzb_bam_moo_tig_lat_yor_amr_pan_ven_tur_est_hun_dgb_cnt_dut_rom_ben_hin_tsw_mcd_swt_heb_grk_mol_jpn_urd_afr_spa_cic_alb_gam_bos_tag_rus_knd_bat_sid_ewe_arw_prs_fbf_svk_aeg_chh_fin_xho_tha_pol_ger_bem_bul_tsn_cze_tml_dyu_glc_ukr_mly_por_swa_akn_qcu_sod_mlt_slo_owc_amh_guj_eng_nor_zul_ses_bsq_azi_igb_geo_kor_ind_fre_aze_mnd_lda_jav_mao_hau_anl_scr_swe	0.053075339522065	0.121673139613409	0.903420406152494
763	fre_tig_ind_bos_geo_ben_mao_anl_dut_svk_tag_swa_yor_cnt_grk_mol_knd_sid_qcu_lat_est_uzb_spa_ger_chh_eng_akn_heb_rus_mcd_tsn_alb_jav_vie_azi_bsq_slo_cic_fbf_nor_kor_swt_lit_moo_tsw_tur_bat_bem_mly_tml_aze_jpn_mnd_dyu_dgb_mlt_krd_tha_ctl_zul_sun_arw_ita_bam_rom_ewe_hau_hin_ven_prs_pol_swe_gam_xho_sod_guj_ses_scr_bul_lda_amh_igb_fin_wly_owc_urd_aeg_hun_cze_ukr_pan_por_amr_glc_afr	0.198958548215794	0.433389368182444	0.665735504577751
764	kor_eng_hau_mly_bam_fin_bat_tsw_pan_mnd_por_sid_tur_nor_chh_urd_ben_owc_slo_lit_ses_ctl_bsq_aze_mlt_zul_rom_est_spa_bos_amr_sod_xho_guj_qcu_arw_rus_hin_lat_tag_lda_sun_igb_tsn_prs_geo_bem_grk_ger_dyu_dut_tha_swa_ita_vie_wly_svk_alb_scr_heb_ind_ven_tml_yor_pol_fbf_hun_tig_swt_aeg_amh_knd_glc_cic_jpn_gam_anl_bul_afr_uzb_moo_cze_fre_mcd_azi_jav_ukr_mol_akn_dgb_cnt_ewe_mao_swe_krd	-0.244418958846911	-0.563203585536543	0.574651641367173
765	bem_kor_amr_lit_mly_aeg_bul_arw_krd_mcd_vie_ind_por_pan_dyu_tsn_mnd_bam_aze_jav_fbf_dgb_chh_ukr_rus_tha_gam_tur_akn_pol_cic_bos_hin_igb_cze_tsw_swt_sid_ger_ctl_ben_slo_ses_wly_hau_prs_tml_mao_mlt_tig_lda_fre_knd_uzb_azi_zul_alb_afr_yor_swa_eng_cnt_qcu_tag_svk_scr_fin_nor_urd_bat_dut_anl_sun_glc_spa_rom_jpn_xho_hun_bsq_owc_lat_guj_amh_grk_sod_est_mol_swe_heb_ita_ewe_ven_geo_moo	0.12741772492011	0.297700925492516	0.766595452899326
766	fbf_slo_fin_ger_bat_lda_mcd_scr_ben_tsw_moo_zul_bos_lit_nor_bul_azi_mol_tsn_sid_chh_sun_lat_urd_swt_uzb_anl_tur_tha_ven_spa_svk_ind_ctl_tag_mao_akn_guj_rus_igb_dgb_yor_arw_gam_dut_ses_jpn_krd_est_ita_jav_sod_tml_eng_owc_cze_aze_hin_tig_bsq_cnt_pan_bam_knd_heb_afr_pol_mly_amr_prs_xho_aeg_por_cic_vie_geo_qcu_bem_grk_wly_glc_swa_amh_kor_dyu_hau_ukr_mlt_rom_alb_fre_mnd_hun_swe_ewe	0.169102262946411	0.43487199943072	0.664662795590443
767	cnt_qcu_zul_dut_eng_lat_bsq_tag_scr_amr_ita_hin_alb_geo_fbf_mly_ctl_akn_cze_tsn_tur_ukr_mcd_sun_bos_fre_arw_xho_urd_fin_kor_owc_sod_pol_spa_grk_tha_jav_ben_glc_swa_bul_moo_lit_uzb_mao_bam_aeg_chh_mnd_por_wly_slo_rom_ger_anl_prs_pan_tsw_bem_bat_swt_igb_tml_est_hau_krd_amh_ven_dgb_nor_swe_yor_ses_svk_cic_dyu_mlt_ind_mol_gam_hun_afr_aze_guj_azi_knd_jpn_vie_rus_tig_lda_sid_ewe_heb	-0.481108280026388	-1.07365728055866	0.285754231774002
768	igb_sun_moo_yor_ita_aeg_ses_rom_scr_rus_bos_wly_mcd_lit_eng_dut_svk_geo_gam_lat_sod_urd_bam_swa_bat_tsw_tag_ctl_swt_amr_bul_guj_vie_est_heb_bsq_tsn_sid_fin_aze_mly_amh_akn_alb_pan_grk_pol_tha_tml_fbf_prs_knd_fre_azi_glc_por_hun_hau_arw_mol_cic_bem_chh_swe_cze_dgb_ger_mnd_dyu_zul_tig_ukr_ben_cnt_owc_mao_tur_xho_anl_lda_ven_hin_jpn_spa_uzb_jav_afr_mlt_ind_nor_kor_slo_qcu_ewe_krd	-0.339077879813535	-0.869511370024582	0.386806107443313
769	ven_chh_swe_mcd_qcu_mlt_amh_spa_yor_ctl_aze_knd_mol_tml_ben_mnd_cnt_ses_pan_ita_fin_bsq_mao_ukr_ger_eng_arw_ewe_wly_swt_tha_amr_tsn_est_lda_nor_uzb_tur_tig_bat_swa_zul_grk_akn_jpn_dut_pol_alb_dgb_scr_aeg_hin_bos_bul_cic_heb_lat_dyu_fbf_xho_lit_rus_moo_vie_afr_sun_tsw_hau_svk_owc_prs_sid_krd_bem_mly_gam_rom_fre_urd_sod_guj_jav_glc_tag_slo_bam_cze_kor_azi_por_hun_geo_igb_anl_ind	1.39259127240556	3.98145091400833	0.000135784370951595
770	ewe_urd_gam_zul_moo_aze_slo_chh_kor_owc_mnd_nor_mao_cic_prs_ita_ctl_tha_tml_ses_cnt_lda_tag_uzb_jpn_bul_grk_jav_bos_dgb_cze_mlt_lat_mly_bat_afr_anl_por_bem_rus_yor_tur_akn_eng_mcd_pan_dut_geo_guj_swe_heb_sid_wly_krd_xho_azi_hin_hun_qcu_amh_rom_sod_amr_tsn_est_swa_fbf_tig_igb_ger_fin_ind_bam_ben_ven_arw_bsq_alb_mol_ukr_tsw_pol_lit_vie_hau_sun_knd_scr_swt_dyu_glc_svk_spa_aeg_fre	0.16853465297375	0.413963085417324	0.679854288844142
771	eng_dut_bos_ukr_tsn_grk_bsq_sod_cic_kor_tig_fre_fin_guj_ven_pol_moo_ger_vie_ewe_bul_aeg_alb_svk_cze_igb_jpn_mnd_owc_por_pan_krd_aze_gam_scr_wly_amr_akn_ita_ben_anl_ctl_lat_jav_fbf_bem_prs_yor_mcd_cnt_knd_rom_bat_tur_xho_nor_ses_hin_tha_dyu_geo_azi_bam_slo_dgb_swa_lda_ind_urd_lit_tsw_swe_sun_qcu_glc_afr_amh_spa_est_tag_uzb_zul_heb_hau_mao_tml_arw_chh_mol_sid_mlt_swt_rus_mly_hun	-0.505633999529334	-1.32940860165856	0.186965095347412
772	tsw_scr_sun_mcd_bos_dyu_kor_ewe_slo_arw_swa_tur_heb_swt_zul_qcu_dgb_mao_bam_svk_uzb_alb_fin_bat_fre_knd_yor_mnd_owc_ukr_tig_aeg_ses_amr_por_swe_fbf_rom_moo_geo_dut_tsn_gam_est_ben_xho_lda_tml_pan_guj_azi_afr_hin_bul_pol_cnt_prs_ita_eng_ind_wly_bsq_chh_sod_krd_vie_mly_hau_cze_bem_lit_tha_urd_ger_aze_igb_mol_tag_hun_lat_mlt_jpn_glc_ctl_nor_cic_spa_jav_sid_anl_akn_rus_ven_grk_amh	0.168889759284652	0.416976044963477	0.67765685908174
773	igb_anl_cze_bem_urd_ind_kor_glc_tsw_afr_hun_ita_ukr_spa_dut_owc_ven_slo_sun_mlt_heb_mnd_hau_sid_cnt_jav_wly_grk_bul_lat_knd_swa_tml_dyu_mly_est_bam_mcd_amr_moo_ben_azi_sod_hin_arw_aze_qcu_guj_uzb_dgb_mao_ewe_por_mol_jpn_akn_zul_bos_geo_lda_yor_tig_ger_tsn_krd_ctl_lit_swe_aeg_cic_svk_alb_tag_fre_amh_pan_nor_xho_scr_ses_rus_bat_gam_rom_vie_bsq_fbf_fin_pol_tha_eng_chh_swt_prs_tur	-0.393034454558683	-0.945091594119378	0.347061100507635
774	tha_bem_slo_bos_nor_anl_gam_moo_wly_amh_akn_mnd_aeg_tag_fbf_grk_lit_dgb_rus_mol_urd_zul_lat_mly_fin_aze_bsq_tur_hin_tsw_geo_svk_azi_ger_kor_tml_jav_mlt_por_ben_hun_bam_prs_glc_uzb_yor_krd_ven_arw_pan_cic_bat_knd_owc_alb_ses_dyu_lda_guj_sun_jpn_dut_swe_bul_cze_ctl_ind_pol_amr_vie_mao_xho_ita_qcu_fre_swt_spa_sid_ukr_est_cnt_scr_hau_igb_swa_sod_rom_ewe_tsn_heb_eng_afr_mcd_chh_tig	-0.567713994377108	-1.46942964707923	0.145091096028355
775	grk_bos_dyu_tag_pan_chh_pol_ukr_moo_ses_sod_dut_tur_aze_ctl_bam_owc_yor_knd_lat_wly_mnd_amr_heb_urd_qcu_lda_swt_arw_ger_fre_lit_cic_slo_fin_anl_swa_eng_tsn_jav_ben_afr_mly_bem_sid_mlt_scr_cnt_ita_mao_ewe_mol_bul_aeg_por_dgb_bat_jpn_mcd_sun_fbf_vie_glc_xho_ven_kor_bsq_uzb_tha_spa_tsw_geo_tml_hin_hun_igb_est_svk_akn_azi_hau_zul_swe_krd_ind_prs_alb_amh_guj_cze_gam_tig_rom_nor_rus	-0.266945888621384	-0.692361816101783	0.490435297248035
776	afr_aeg_sid_mnd_bul_arw_prs_spa_pan_pol_lat_kor_tml_ewe_ukr_fbf_guj_mly_fin_por_jav_ita_tur_hun_amh_bat_scr_tsn_glc_sod_dyu_tsw_gam_jpn_krd_mlt_ses_bsq_chh_yor_swe_dgb_heb_eng_mao_grk_uzb_tag_hin_rom_knd_tig_mcd_cnt_swt_bam_xho_vie_lit_ind_nor_geo_zul_akn_mol_moo_slo_bem_ctl_ben_urd_cze_wly_fre_svk_ven_alb_swa_bos_sun_cic_est_ger_owc_qcu_rus_azi_dut_anl_aze_lda_amr_tha_igb_hau	0.038674912762392	0.0999441507180817	0.920603797160287
777	por_ben_cnt_rus_aeg_dut_svk_grk_ger_tha_geo_pol_amh_heb_guj_swt_krd_qcu_rom_bem_jav_slo_eng_prs_bul_akn_bam_knd_afr_tsn_urd_cze_est_tur_ven_mao_hin_tag_mcd_azi_bat_lit_wly_sid_sod_lda_mly_nor_lat_glc_fbf_kor_mlt_ukr_alb_pan_uzb_chh_bsq_fin_anl_cic_jpn_tsw_vie_gam_ctl_ewe_ita_hun_yor_sun_xho_igb_fre_dgb_tig_ind_mnd_bos_mol_amr_ses_scr_owc_zul_tml_swa_moo_spa_hau_swe_aze_arw_dyu	NA	NA	NA
778	tig_dyu_ben_ita_geo_ses_tml_tur_slo_vie_anl_pan_wly_afr_kor_cic_qcu_moo_dut_mly_zul_ukr_fin_jav_hin_bos_urd_sid_tsn_bam_swt_nor_ven_tsw_cnt_rus_bul_owc_igb_akn_mnd_grk_fbf_lda_arw_sun_eng_glc_aze_knd_svk_jpn_guj_gam_mao_amh_ger_bem_krd_ctl_mlt_alb_heb_mcd_dgb_bsq_scr_cze_pol_ind_xho_sod_amr_lit_tha_tag_lat_hun_hau_spa_aeg_est_ewe_azi_rom_prs_uzb_bat_chh_yor_swe_fre_por_swa_mol	0.137286725358561	0.353696283919032	0.724367081509705
779	zul_hin_nor_hun_swa_mnd_ind_amr_pan_mly_urd_dut_ger_sod_eng_fin_cze_hau_bat_mcd_alb_scr_rom_ita_swt_spa_jpn_azi_mlt_bos_ven_bul_ses_pol_fbf_igb_geo_mao_tsw_bem_tag_amh_ewe_anl_moo_dyu_sid_owc_wly_tha_tsn_qcu_krd_akn_knd_swe_ctl_prs_gam_fre_tig_bsq_heb_dgb_lat_chh_lda_svk_est_uzb_lit_kor_arw_slo_guj_por_vie_jav_mol_tml_glc_yor_sun_ben_xho_tur_ukr_bam_cnt_aeg_grk_cic_afr_rus_aze	0.252871535748887	0.652552433259596	0.515654631458993
780	hin_dgb_uzb_tsn_mnd_prs_amr_ben_mly_kor_cze_tml_tag_aeg_swa_afr_por_ewe_swe_rom_ind_yor_bos_lit_dut_anl_mol_hun_geo_akn_swt_jpn_qcu_igb_dyu_rus_vie_arw_mcd_tur_eng_bat_bsq_guj_nor_lda_slo_ger_sid_lat_jav_azi_fbf_heb_bul_mao_pan_glc_amh_svk_xho_cnt_sod_gam_scr_zul_chh_ctl_alb_wly_hau_krd_bam_spa_grk_tha_moo_urd_aze_ses_tsw_ukr_sun_ven_bem_pol_fre_fin_ita_owc_cic_mlt_knd_est_tig	0.520665640675055	1.30216672045791	0.196075225846094
781	eng_lda_heb_sod_glc_urd_chh_mao_wly_ita_cnt_dgb_azi_krd_tig_svk_bem_gam_ind_yor_hun_cze_kor_bul_tml_pan_geo_bsq_igb_dut_lat_scr_lit_tag_jpn_cic_swa_rom_moo_fbf_mnd_ctl_mlt_grk_owc_ven_est_tha_bam_ger_mcd_jav_swt_aze_rus_bat_xho_guj_ewe_amr_ben_spa_zul_vie_tsn_fre_por_mly_qcu_aeg_hin_prs_hau_akn_slo_sun_knd_pol_sid_mol_ukr_tsw_arw_tur_anl_afr_uzb_fin_swe_dyu_amh_alb_nor_ses_bos	-0.070249487854136	-0.179511429667203	0.857926679120286
782	pol_ukr_mly_ita_bem_bul_bat_pan_aeg_tha_ger_dgb_mlt_bam_lit_bos_qcu_ind_svk_geo_ses_urd_arw_swt_swa_rus_uzb_lda_spa_lat_tur_ben_eng_gam_aze_tag_tsw_anl_glc_sid_bsq_tig_est_ven_rom_amh_sod_igb_tml_mol_ewe_jav_alb_yor_scr_por_prs_cze_krd_swe_tsn_mnd_zul_cic_dut_chh_sun_hun_ctl_cnt_grk_azi_mao_afr_xho_moo_knd_slo_akn_fbf_jpn_heb_fin_kor_nor_amr_dyu_fre_wly_owc_vie_guj_hin_mcd_hau	-0.162206324185965	-0.38673903345829	0.699832912217985
783	jav_akn_dgb_cic_ind_zul_tsn_arw_mly_aze_svk_guj_fre_ger_scr_afr_tml_est_eng_bsq_mol_wly_ses_igb_por_pol_hin_azi_ewe_fin_tur_rom_bem_hun_fbf_mlt_tag_dut_uzb_ben_dyu_kor_ven_sid_cnt_moo_nor_tha_bat_krd_gam_lat_owc_sod_ctl_mnd_vie_ita_amh_anl_ukr_spa_jpn_mcd_chh_yor_sun_grk_glc_cze_pan_alb_bam_tig_lit_bos_aeg_swt_swe_amr_lda_heb_bul_rus_xho_hau_slo_mao_urd_knd_swa_prs_qcu_geo_tsw	0.279602426089209	0.658109652134307	0.512093498059463
784	yor_heb_mly_dgb_eng_aze_ukr_geo_cze_ctl_urd_scr_kor_alb_uzb_wly_mlt_prs_afr_ben_guj_tig_xho_rus_arw_igb_dut_bul_sod_mao_sid_fre_slo_tml_bem_krd_nor_lit_owc_tsn_ven_swt_qcu_lda_mcd_aeg_ses_mol_por_dyu_hin_ind_bat_cnt_tag_amh_bos_est_knd_jav_fbf_pol_grk_tsw_hun_zul_bsq_hau_swa_cic_lat_glc_gam_sun_ger_swe_mnd_rom_tur_bam_svk_vie_anl_moo_pan_ewe_chh_ita_amr_akn_tha_spa_azi_jpn_fin	0.480207051293127	1.09052790659704	0.278298123106884
785	moo_uzb_slo_alb_dgb_tml_tur_mcd_sod_xho_amr_ctl_eng_lda_wly_svk_fbf_ven_krd_akn_lat_glc_azi_mly_hun_jpn_igb_anl_nor_ukr_grk_bul_bem_prs_est_ita_urd_ind_chh_geo_ses_bam_bos_aze_mao_cze_pol_knd_amh_lit_tha_yor_spa_mol_qcu_jav_tsw_bat_mnd_swt_sun_aeg_fre_gam_tag_bsq_cnt_guj_cic_dyu_owc_tig_zul_vie_afr_fin_arw_tsn_swa_ger_rom_pan_por_hau_sid_ewe_swe_kor_ben_mlt_dut_rus_scr_hin_heb	-0.157217712075515	-0.411075680859648	0.68196274462342
786	qcu_dut_mol_glc_tha_amr_wly_aze_tur_geo_alb_tig_lat_chh_yor_rus_aeg_swe_fbf_ukr_ben_vie_ven_amh_afr_scr_heb_pol_swa_tml_tsw_krd_ewe_bos_bsq_svk_eng_arw_ita_dyu_urd_dgb_xho_kor_lit_mcd_swt_est_owc_tag_gam_lda_por_cze_bat_ses_mly_fre_cnt_ctl_jav_bem_prs_tsn_slo_mao_akn_anl_uzb_ind_sun_azi_knd_mnd_igb_pan_bam_sod_jpn_sid_cic_hin_guj_nor_hun_grk_mlt_spa_bul_ger_rom_hau_fin_zul_moo	-0.388495227218249	-0.854416825101296	0.395069688472494
787	scr_por_est_aeg_ven_akn_tsw_krd_hin_anl_mly_ctl_jav_grk_knd_swe_ewe_ger_rus_owc_gam_fbf_geo_sod_pol_amh_bam_mcd_cnt_qcu_yor_xho_uzb_dyu_mao_sid_tsn_wly_urd_heb_bat_mol_alb_amr_slo_eng_arw_lda_ind_cze_bos_hun_tag_pan_vie_svk_hau_sun_afr_cic_bem_bul_glc_ita_lit_chh_guj_tml_igb_dgb_swt_spa_zul_azi_tur_tig_ben_ses_mnd_jpn_tha_fin_dut_ukr_lat_nor_mlt_moo_kor_rom_aze_fre_bsq_prs_swa	-0.273821456628497	-0.616213472925513	0.539259022856935
788	uzb_tag_alb_lda_est_ven_tml_swt_kor_dgb_arw_tig_xho_pol_bem_spa_mly_mol_urd_fin_geo_moo_pan_mao_mlt_hun_rom_krd_bos_fre_gam_jpn_owc_guj_glc_svk_lat_slo_cnt_mcd_por_cic_scr_eng_prs_azi_nor_ita_bsq_aeg_wly_igb_tur_anl_tsw_swe_sid_fbf_aze_ben_tha_dyu_grk_amh_ukr_ctl_heb_hau_amr_sod_dut_jav_zul_yor_ger_lit_mnd_swa_sun_ind_qcu_bul_bam_afr_ses_tsn_hin_rus_bat_ewe_akn_knd_chh_vie_cze	0.370316102277786	0.946441882495429	0.346375902629947
789	svk_tsn_moo_mol_mcd_urd_kor_dyu_bsq_xho_lda_anl_swa_jav_nor_dgb_slo_cic_bam_mlt_arw_ctl_por_bat_sun_est_zul_fbf_tag_ses_rus_amr_fin_tml_heb_bos_uzb_sod_lit_scr_pan_cnt_swe_tur_tha_ind_azi_rom_aeg_knd_owc_afr_igb_ven_geo_amh_krd_dut_bul_qcu_ewe_gam_tig_cze_guj_lat_wly_ger_tsw_swt_ben_spa_hin_sid_mnd_yor_pol_prs_chh_jpn_vie_alb_mao_grk_eng_glc_hau_aze_hun_mly_ita_bem_fre_ukr_akn	0.00870653173335381	0.0206149444899418	0.983596984140773
790	bsq_alb_uzb_cic_fbf_bat_sun_jpn_dut_ukr_amh_mcd_mnd_anl_zul_bem_krd_cze_hin_spa_ind_fin_azi_lit_igb_lat_jav_sod_hun_prs_yor_mol_tig_tur_tsw_aeg_sid_knd_ger_mao_vie_kor_tha_urd_guj_eng_chh_mly_aze_qcu_dgb_arw_slo_moo_rus_dyu_svk_bam_ven_hau_swa_lda_ben_rom_ctl_tsn_xho_amr_est_fre_ita_wly_nor_akn_glc_owc_por_swt_pan_tml_geo_afr_bos_gam_heb_swe_scr_mlt_pol_tag_cnt_ses_bul_grk_ewe	-0.206512469607083	-0.527906725586233	0.59882142032164
791	dgb_aeg_cic_lat_fin_uzb_alb_mnd_ven_dut_ben_svk_tha_qcu_moo_tag_bat_ger_scr_bos_aze_heb_amh_azi_tsn_bsq_swa_pan_tml_xho_kor_tur_mlt_bem_mcd_ses_lit_guj_ita_dyu_hun_tig_ind_igb_ukr_bam_yor_wly_arw_mly_grk_sun_est_mol_bul_por_tsw_swt_gam_rus_cze_geo_krd_fbf_hau_ewe_sod_nor_anl_owc_chh_knd_glc_hin_vie_jav_ctl_lda_zul_eng_jpn_slo_urd_mao_swe_rom_prs_amr_akn_sid_cnt_spa_afr_fre_pol	-0.0719164483262581	-0.16806957894381	0.866893502387156
792	swa_slo_grk_bat_ses_qcu_tig_owc_mnd_por_tsn_lat_mlt_moo_uzb_swt_ben_ger_sid_svk_akn_amh_aze_fre_cnt_afr_nor_knd_ewe_xho_sun_geo_bam_mly_igb_urd_bem_anl_arw_mcd_fbf_dgb_tha_alb_aeg_tml_kor_cze_ctl_ind_heb_fin_hin_amr_jav_spa_ven_mol_dyu_hau_lda_yor_ita_scr_hun_ukr_bos_gam_jpn_eng_tsw_glc_mao_vie_bsq_bul_pan_pol_wly_dut_lit_azi_guj_swe_sod_cic_rus_est_chh_prs_zul_tur_tag_krd_rom	0.379967182745282	0.898121269485351	0.371440221735596
793	bos_bul_ben_lit_eng_bat_scr_dyu_krd_slo_fin_azi_kor_ctl_spa_aze_nor_bam_swe_cnt_tsw_heb_por_grk_uzb_pol_hun_dgb_prs_afr_xho_mlt_aeg_ewe_rom_zul_tag_pan_cze_alb_qcu_amh_tig_jpn_sid_mao_swt_amr_guj_akn_sun_urd_cic_tsn_gam_arw_tur_mcd_ger_svk_moo_sod_ses_mnd_est_lda_wly_swa_jav_bem_vie_mol_hin_bsq_ukr_geo_hau_ven_dut_owc_glc_fre_lat_anl_chh_rus_ita_mly_tml_igb_ind_fbf_yor_tha_knd	-0.253390809743513	-0.613544644353217	0.54101403630801
794	gam_mlt_fbf_rom_fre_bem_tha_alb_arw_owc_lat_igb_krd_urd_geo_ven_ind_swa_mao_ita_tsn_guj_grk_pol_swe_bul_moo_hun_hin_pan_lda_tig_fin_glc_tur_ewe_anl_uzb_cic_por_slo_jpn_bam_azi_akn_tsw_mly_ben_bat_aeg_zul_knd_tml_dgb_afr_cze_tag_hau_sun_eng_amh_ger_sid_kor_qcu_bos_cnt_heb_est_wly_spa_mcd_sod_swt_rus_lit_ses_amr_chh_jav_mnd_xho_ukr_bsq_scr_dut_vie_aze_svk_prs_nor_mol_dyu_ctl_yor	-0.0471617149887377	-0.111035135021659	0.911827764576057
795	tur_fre_owc_tsw_mlt_sod_ses_grk_prs_mao_ind_kor_aeg_nor_hin_swt_hau_mcd_tha_eng_gam_est_cze_por_uzb_akn_sun_lit_dut_bsq_rom_qcu_fin_cnt_ven_heb_jav_jpn_swe_vie_bos_xho_fbf_bem_mly_spa_bam_yor_afr_moo_ctl_pan_aze_swa_guj_bat_wly_alb_rus_anl_dgb_glc_ger_lat_geo_azi_ben_svk_chh_bul_cic_scr_mol_ewe_tig_amh_dyu_knd_amr_tag_hun_tml_zul_tsn_arw_ukr_pol_sid_krd_mnd_ita_igb_lda_urd_slo	-0.576227413163586	-1.3574974105223	0.177908255249817
796	hin_ind_tsn_bos_ctl_tig_kor_mcd_geo_bem_swa_ben_aze_bsq_tsw_lat_moo_eng_hau_dgb_cic_svk_krd_grk_gam_nor_glc_scr_mol_lit_knd_azi_bam_ses_xho_wly_mnd_tag_fin_dyu_yor_alb_jpn_zul_por_anl_cze_uzb_owc_chh_jav_heb_guj_cnt_vie_urd_dut_ven_ukr_igb_arw_mly_tur_amh_bat_swt_qcu_ita_pol_sun_swe_fre_mlt_prs_tha_pan_sod_fbf_lda_slo_rus_sid_amr_aeg_akn_afr_mao_hun_ger_ewe_tml_bul_est_spa_rom	0.614948443385532	1.57532094699627	0.118578216186234
797	kor_tha_ctl_igb_pan_hun_nor_ind_amr_lat_gam_slo_prs_glc_mao_anl_swt_pol_spa_hau_azi_sun_fbf_tsw_wly_geo_heb_cic_rom_tsn_bem_ukr_mol_ewe_urd_yor_moo_qcu_amh_cze_mnd_sod_mlt_vie_scr_afr_chh_sid_por_rus_swa_bsq_tml_knd_lit_lda_arw_ses_dut_aeg_ita_cnt_zul_ben_swe_ger_bos_fre_svk_mly_bul_fin_tig_jav_hin_tag_dgb_tur_guj_bat_mcd_jpn_est_akn_aze_ven_xho_krd_grk_dyu_bam_owc_uzb_alb_eng	-0.200526179421248	-0.462150102323997	0.645053039178847
798	pan_slo_sun_qcu_hin_ven_cnt_sod_knd_tha_cze_hun_alb_bem_ger_kor_owc_rom_est_spa_bul_heb_por_wly_mao_anl_bsq_guj_tml_krd_bam_swa_rus_mlt_fre_geo_jav_bat_ind_afr_dyu_tig_mol_tsn_lit_bos_eng_akn_ewe_hau_ukr_arw_tag_igb_lda_aeg_grk_prs_aze_dgb_scr_mly_gam_xho_ses_vie_fbf_svk_uzb_chh_amh_lat_glc_cic_tur_jpn_ctl_tsw_fin_ita_dut_pol_sid_ben_yor_azi_swt_urd_moo_amr_mcd_swe_zul_nor_mnd	0.627393848610293	1.68472041139577	0.095395722870553
799	pan_chh_kor_tur_hin_bos_lat_heb_spa_scr_tha_mlt_dgb_bsq_fre_ger_sun_por_fbf_knd_ben_est_tsw_guj_alb_urd_tag_cze_jpn_arw_zul_gam_slo_swa_prs_mly_wly_ita_pol_jav_hun_bul_amh_lit_afr_swt_bam_vie_nor_rom_grk_lda_sod_anl_geo_owc_ctl_amr_azi_yor_ven_ind_uzb_mcd_svk_eng_bat_cic_aze_rus_glc_tml_mao_dut_sid_aeg_mol_ses_hau_akn_ukr_cnt_krd_qcu_mnd_fin_tig_igb_bem_moo_swe_tsn_ewe_xho_dyu	-0.454692002332524	-1.09308114329085	0.277181528828639
800	swe_heb_igb_pol_afr_ctl_prs_pan_jav_mly_bat_mcd_wly_dut_krd_svk_ewe_sun_jpn_owc_ger_bsq_akn_lit_aeg_yor_swt_bul_tig_bos_cic_tsw_moo_knd_gam_nor_arw_rus_sid_hin_mao_lda_amh_dyu_anl_ukr_rom_sod_ven_tsn_azi_cnt_ind_aze_slo_tha_tur_mol_eng_fbf_qcu_amr_lat_ben_bem_cze_hau_ses_est_fre_fin_urd_tml_uzb_swa_bam_xho_kor_glc_ita_vie_scr_geo_mlt_mnd_alb_hun_grk_zul_guj_dgb_tag_por_spa_chh	0.430550253463342	1.00152943730618	0.319169703373268
801	ctl_mnd_igb_ven_hin_swt_fin_akn_fre_tsn_urd_bat_tur_ses_chh_rom_zul_mao_nor_hun_lit_knd_bos_tha_ukr_cic_kor_lat_spa_azi_wly_moo_pol_anl_sun_scr_jpn_mly_fbf_dyu_jav_svk_tml_afr_alb_owc_yor_heb_dut_bam_tsw_tig_krd_bsq_pan_lda_aze_bem_rus_guj_xho_ind_cnt_mcd_swe_ita_ben_prs_est_qcu_tag_amr_hau_dgb_arw_cze_bul_swa_amh_grk_geo_mlt_sod_glc_vie_aeg_ewe_por_slo_uzb_mol_ger_gam_sid_eng	0.585606448786875	1.41175799644414	0.161358355098978
802	cic_anl_arw_ses_kor_mol_ind_heb_fre_dgb_swt_est_fin_mnd_swa_sun_urd_bsq_bem_mao_tur_mlt_spa_bam_ita_guj_fbf_prs_akn_igb_sod_bos_yor_pan_chh_rom_rus_ctl_hun_tag_hin_pol_eng_ewe_ger_alb_hau_knd_qcu_jpn_ukr_wly_xho_azi_tig_dyu_uzb_vie_amh_geo_nor_bul_jav_svk_afr_swe_tha_lda_krd_tml_cze_dut_tsn_glc_ven_mcd_amr_zul_por_slo_gam_mly_aeg_aze_ben_tsw_sid_lit_owc_lat_moo_cnt_scr_bat_grk	-0.159748450665597	-0.367765060033057	0.713884088272954
803	afr_bos_bam_dut_ctl_azi_knd_nor_fre_dyu_hin_mnd_cze_zul_urd_pan_ses_mcd_sid_gam_uzb_mol_tsw_kor_swe_owc_aze_ben_bem_ven_alb_est_sun_svk_yor_grk_eng_tsn_mly_slo_spa_guj_lit_mao_anl_ewe_ita_sod_tml_scr_swa_tha_vie_amr_tag_aeg_pol_krd_lat_wly_jpn_ind_dgb_jav_prs_xho_geo_moo_bul_bat_lda_rom_akn_cic_fin_chh_hun_ukr_hau_bsq_swt_qcu_heb_rus_ger_fbf_por_igb_tig_glc_tur_arw_mlt_cnt_amh	0.241272569160437	0.550618648492192	0.583215363648474
804	aeg_slo_scr_azi_fin_eng_svk_afr_swa_tsn_vie_aze_cnt_ind_ukr_mol_mcd_ita_guj_kor_jpn_cze_bos_ger_nor_sun_mly_amr_yor_alb_bsq_ven_bat_sid_dgb_ctl_geo_jav_arw_tsw_ewe_bam_owc_lat_bul_por_igb_tur_zul_glc_heb_rom_wly_lda_rus_tml_mnd_tig_fbf_spa_est_dyu_fre_krd_pan_hun_chh_ses_pol_swt_lit_mao_bem_prs_hin_sod_mlt_urd_dut_akn_gam_ben_hau_anl_cic_xho_grk_moo_tha_swe_qcu_knd_uzb_amh_tag	0.10199926162339	0.259150015223933	0.796092255561055
805	bam_krd_vie_nor_swe_knd_zul_jav_tsw_ben_akn_heb_azi_sid_mol_bos_moo_ind_swt_hun_aze_glc_kor_ita_eng_ukr_lda_mcd_tig_arw_sod_urd_dyu_tur_gam_amr_ewe_geo_ctl_cnt_ven_scr_wly_lit_yor_chh_tsn_lat_cic_tha_bsq_hin_bul_slo_est_mnd_alb_ses_amh_rom_uzb_tag_guj_pol_dut_mly_spa_fin_pan_bat_afr_anl_hau_mao_owc_por_xho_tml_grk_bem_swa_fbf_fre_ger_qcu_sun_prs_dgb_mlt_cze_aeg_svk_rus_igb_jpn	-0.254377476539858	-0.668200619344638	0.505660562565503
806	jav_gam_heb_zul_knd_ses_grk_tig_anl_ita_hun_hau_mly_urd_tml_tsw_hin_slo_rus_dut_ukr_lat_cze_aeg_bam_alb_arw_moo_pan_sun_tag_fin_bos_est_rom_mnd_azi_owc_krd_tha_mcd_cnt_cic_xho_yor_mlt_swt_fbf_prs_dyu_amr_ind_wly_amh_ben_nor_spa_sod_fre_jpn_uzb_geo_swe_glc_scr_lda_tsn_vie_bul_por_lit_mol_kor_dgb_tur_akn_svk_aze_qcu_ewe_chh_bsq_ven_igb_eng_bat_ctl_bem_pol_ger_afr_swa_mao_guj_sid	NA	NA	NA
807	aeg_sid_afr_mao_moo_kor_tml_zul_ses_mcd_owc_anl_sod_chh_fre_por_geo_arw_hun_azi_dut_rus_rom_ven_cze_hau_dyu_mnd_wly_cnt_amh_mly_glc_sun_xho_igb_alb_jpn_bem_cic_tsw_spa_ben_lat_ukr_ind_ctl_mlt_ita_amr_fin_eng_svk_guj_bat_qcu_lit_grk_nor_tag_jav_pol_lda_tig_aze_heb_tur_dgb_uzb_tsn_knd_fbf_vie_swe_ewe_yor_bos_swt_mol_prs_akn_scr_bam_urd_hin_slo_ger_est_tha_pan_swa_bul_bsq_krd_gam	-0.282605400411803	-0.683168369323454	0.496198895547506
808	mlt_ctl_ind_sod_azi_swt_xho_tag_bos_tml_fre_glc_sid_uzb_mly_nor_geo_mol_anl_yor_zul_heb_chh_tsw_prs_svk_arw_cnt_hin_rom_urd_krd_alb_pan_mcd_akn_fin_dyu_cic_eng_ukr_knd_rus_amh_swe_por_swa_ewe_tig_jav_cze_slo_mnd_lat_wly_qcu_aeg_kor_lda_spa_dgb_jpn_ven_aze_hau_owc_ben_bat_moo_ses_est_guj_vie_mao_bem_tur_bsq_grk_afr_bam_tsn_ger_bul_tha_fbf_lit_hun_gam_pol_amr_dut_sun_ita_scr_igb	0.867822347757135	2.03709939189119	0.0444821303744164
809	grk_rom_tag_bam_scr_fre_pan_ven_swa_por_dgb_ctl_swe_hun_svk_bul_qcu_uzb_heb_arw_cic_eng_lit_bat_hau_afr_tig_vie_geo_bos_sun_zul_igb_mly_akn_ewe_tha_rus_ukr_jpn_kor_wly_mol_urd_dut_alb_cnt_bem_tml_mao_fin_mcd_cze_spa_est_prs_aeg_lda_sid_ind_amh_mnd_fbf_aze_sod_ger_gam_dyu_azi_bsq_slo_nor_ben_hin_xho_lat_glc_yor_krd_jav_anl_owc_mlt_chh_guj_swt_tsn_ses_ita_knd_amr_pol_tur_moo_tsw	-0.209589586461588	-0.48412325457034	0.629436516215409
810	sun_prs_alb_bem_glc_mnd_igb_anl_cnt_eng_owc_bul_krd_azi_heb_akn_sid_ind_lit_qcu_guj_hun_swe_yor_nor_dut_tig_wly_dgb_kor_geo_tur_zul_rom_pan_hau_mcd_ewe_slo_urd_tml_chh_jpn_tag_arw_mly_afr_mol_ben_uzb_ses_aeg_xho_bos_ctl_jav_grk_pol_tsn_cic_cze_fre_mao_fin_por_svk_ukr_bat_spa_amr_rus_tha_est_scr_mlt_swt_bam_ita_tsw_ven_aze_vie_fbf_moo_sod_amh_gam_lat_lda_bsq_knd_ger_hin_dyu_swa	-0.133642976525038	-0.298429537845667	0.766041109312566
811	cnt_est_anl_lda_dyu_grk_xho_aeg_tha_mnd_jpn_ita_svk_sod_hun_amh_lat_hau_prs_kor_glc_cze_tml_tur_ind_ewe_slo_ben_mly_bul_tsn_akn_ven_zul_swe_moo_vie_aze_alb_ukr_wly_bos_qcu_guj_spa_swt_yor_sid_mcd_por_krd_mao_chh_heb_tag_mlt_ses_bat_ger_owc_rus_arw_amr_uzb_lit_pan_fre_nor_knd_bam_bsq_scr_fin_mol_fbf_eng_jav_urd_ctl_hin_swa_igb_gam_azi_dgb_pol_cic_afr_rom_sun_tsw_bem_tig_dut_geo	0.387888315605968	0.895652968957163	0.372750540446138
812	ctl_tur_hun_cnt_akn_ger_slo_amh_ses_ita_ukr_chh_rom_aeg_hin_fre_tsw_fbf_afr_tsn_nor_anl_bul_scr_sod_tha_spa_pol_zul_mly_guj_rus_fin_bsq_kor_igb_moo_tml_dut_ewe_wly_heb_amr_qcu_krd_mnd_bem_por_geo_xho_jpn_est_yor_mao_swt_dgb_grk_pan_cze_swe_tag_sid_tig_jav_alb_dyu_owc_azi_glc_ven_svk_uzb_gam_mol_prs_lda_bam_arw_urd_lat_swa_aze_mcd_bos_mlt_cic_vie_lit_eng_ind_bat_sun_knd_ben_hau	-0.288587193726587	-0.748349524522276	0.456137735371259
813	ewe_ses_jpn_slo_guj_swt_lat_fin_amh_gam_prs_cze_ven_rom_owc_tag_cic_dgb_cnt_pan_pol_svk_hin_bos_afr_azi_dyu_sid_glc_ind_heb_ctl_zul_mol_hau_knd_nor_aze_bam_mao_jav_fbf_chh_aeg_sun_alb_mnd_yor_qcu_sod_scr_urd_mly_grk_bsq_swa_tig_bat_geo_hun_tsn_anl_dut_por_xho_spa_kor_eng_mlt_ger_arw_lit_krd_ukr_fre_akn_ita_tha_tml_lda_swe_est_uzb_rus_ben_mcd_bem_vie_tur_bul_tsw_wly_amr_igb_moo	0.171935459201997	0.387488176935167	0.699280232960727
814	mao_owc_glc_kor_tur_lat_bsq_bem_zul_moo_gam_dyu_spa_knd_aze_sun_svk_fbf_ind_nor_tig_amh_tha_alb_tsn_sod_eng_sid_uzb_slo_swa_por_wly_mol_cze_bos_bam_scr_tml_ven_hau_lda_chh_mlt_amr_ses_dgb_rom_fre_fin_heb_ger_krd_pan_lit_est_pol_qcu_arw_urd_bat_xho_jav_rus_ukr_ctl_tsw_swe_grk_ewe_ita_hin_akn_mly_afr_mnd_bul_hun_cnt_dut_azi_igb_vie_ben_aeg_anl_prs_guj_geo_tag_swt_mcd_cic_jpn_yor	-0.0469098924927902	-0.109916417405194	0.912712502204901
815	tsw_mcd_cnt_pan_ben_ukr_alb_wly_aeg_urd_pol_afr_fre_kor_aze_ind_svk_azi_tha_hun_swa_swt_tml_bem_nor_rom_ewe_ger_heb_knd_vie_mlt_spa_tig_swe_eng_mao_tag_zul_chh_dgb_moo_bsq_ctl_owc_ita_qcu_dyu_sun_amr_yor_dut_amh_prs_guj_bos_slo_grk_igb_est_jpn_rus_ven_geo_lit_tur_jav_fbf_krd_bat_por_gam_uzb_arw_anl_mol_glc_xho_sid_fin_bam_hin_lat_mly_akn_lda_cic_hau_mnd_bul_cze_scr_tsn_ses_sod	-0.272089639935494	-0.638832513603931	0.52450213008309
816	tur_mol_bul_gam_tml_sod_tsw_swa_azi_glc_dyu_tha_xho_geo_bat_rom_afr_ukr_bos_akn_sid_jpn_zul_cnt_bsq_scr_guj_ctl_ind_tig_spa_ita_mlt_tag_fbf_aze_bem_mcd_lat_hin_pol_chh_mnd_owc_aeg_ses_est_svk_hau_ben_slo_pan_yor_knd_sun_swe_arw_por_rus_qcu_lda_mly_bam_hun_dut_prs_ger_alb_kor_eng_anl_grk_fre_wly_amr_dgb_swt_jav_urd_cze_krd_lit_mao_igb_moo_fin_nor_vie_tsn_amh_heb_uzb_cic_ven_ewe	-0.443448359683604	-1.0091805666466	0.315506543065936
817	fbf_tag_knd_mly_pan_anl_kor_tha_alb_hun_sun_ctl_igb_aze_krd_geo_tur_mlt_bos_dgb_ger_jpn_xho_cnt_urd_arw_ita_pol_tsw_bam_prs_lat_owc_ind_ukr_hin_amr_por_grk_nor_sod_tml_chh_amh_sid_mol_hau_mnd_ewe_ven_aeg_fin_yor_gam_zul_est_tsn_akn_ben_slo_bul_moo_rom_tig_heb_mcd_afr_azi_cze_svk_qcu_fre_lda_eng_swe_cic_jav_mao_glc_ses_rus_bsq_uzb_wly_bat_guj_lit_bem_dut_swt_spa_vie_scr_swa_dyu	-0.696331412512091	-1.71101407329272	0.0904121351094703
818	mol_svk_guj_pol_glc_wly_por_jpn_amr_sid_akn_bat_lit_urd_qcu_zul_sun_eng_grk_mnd_uzb_igb_ven_heb_chh_gam_ewe_swa_tur_fre_tsw_cic_lat_dyu_hin_ctl_hau_tig_bsq_owc_krd_hun_scr_yor_rom_cze_alb_ita_azi_tsn_ben_aeg_bos_lda_bul_ses_xho_dgb_tha_tag_slo_cnt_ukr_rus_mao_pan_knd_geo_mcd_ger_fin_prs_ind_tml_jav_mlt_bem_sod_vie_kor_dut_swe_arw_swt_bam_fbf_est_aze_amh_nor_moo_anl_afr_spa_mly	-0.469112924020852	-1.23560984685916	0.219715736862295
819	mcd_vie_knd_bat_rom_mlt_swe_moo_est_ben_arw_xho_aeg_heb_swt_sun_hin_jpn_tur_swa_tsw_ctl_geo_krd_cic_prs_sid_pan_wly_spa_sod_anl_lda_ven_tsn_grk_mly_amr_yor_dyu_afr_mol_hun_bsq_bem_tag_uzb_bos_bul_alb_azi_slo_lat_chh_mnd_fre_svk_fbf_cze_akn_pol_qcu_por_mao_bam_tha_igb_ewe_urd_guj_ita_ses_rus_nor_lit_dgb_gam_hau_zul_jav_owc_eng_ger_ind_dut_aze_tml_kor_fin_scr_tig_glc_amh_cnt_ukr	0.134696971863932	0.310037038285761	0.75722647288577
820	lit_prs_guj_fbf_dyu_amh_fre_bem_hin_mao_cnt_cic_urd_pan_svk_pol_xho_hun_moo_ben_sid_aze_por_mcd_akn_knd_tag_bat_mnd_azi_chh_ses_sod_tsw_qcu_bsq_dgb_alb_owc_ctl_rom_slo_vie_amr_kor_aeg_anl_tur_swa_est_nor_tig_lda_krd_jav_tml_dut_wly_bos_sun_hau_zul_glc_tha_ger_eng_swt_gam_mlt_yor_rus_ewe_spa_mly_arw_afr_cze_tsn_ita_igb_heb_mol_ven_lat_swe_uzb_geo_ind_scr_bam_fin_grk_bul_jpn_ukr	0.146689980741282	0.350538284868898	0.726727503995596
821	cnt_ger_bem_grk_bul_wly_swe_hau_bsq_tml_tsn_por_scr_ses_fre_ben_ita_lit_akn_jpn_bam_ind_mly_mao_arw_hun_dut_cic_ctl_anl_amr_aze_chh_mnd_rus_heb_svk_azi_moo_urd_igb_ukr_eng_ewe_lat_gam_pan_swa_owc_uzb_bat_ven_hin_est_rom_prs_tsw_krd_mlt_tag_cze_mcd_lda_glc_yor_fbf_fin_dyu_vie_sod_slo_pol_tha_geo_sun_guj_spa_knd_aeg_qcu_nor_sid_tur_jav_swt_alb_xho_dgb_afr_amh_bos_zul_tig_kor_mol	0.714564294361153	1.75266576017378	0.08295498953004
822	tur_kor_dut_xho_ctl_bsq_lit_sun_ukr_arw_tsw_swa_ses_fre_yor_fin_por_hin_amh_bos_eng_mnd_slo_pan_bat_glc_tml_igb_hau_tsn_jpn_lat_alb_jav_mao_amr_ger_chh_cnt_tig_mlt_urd_mly_rus_afr_guj_ven_heb_swt_hun_sid_bul_owc_pol_akn_moo_ewe_geo_cic_scr_rom_bem_aze_sod_lda_uzb_tag_spa_aeg_tha_prs_swe_svk_ben_gam_mol_qcu_vie_zul_nor_fbf_anl_est_dyu_dgb_ita_mcd_cze_wly_bam_azi_knd_grk_krd_ind	-0.40103945047084	-0.959518969747469	0.339785333832297
823	amr_kor_fbf_tag_sod_bam_cnt_urd_pan_krd_fin_tsw_knd_zul_mly_mnd_chh_fre_heb_slo_swe_hin_jav_tha_grk_ukr_azi_cze_owc_aeg_geo_igb_alb_mao_swt_hun_afr_rom_bos_tur_est_rus_moo_ctl_ger_lit_wly_dgb_ven_por_guj_mlt_jpn_glc_ita_dyu_yor_qcu_arw_cic_nor_tsn_xho_vie_tig_mcd_bul_gam_eng_sun_ses_tml_ind_lda_ben_bsq_swa_mol_prs_uzb_pol_ewe_scr_amh_sid_bat_spa_akn_lat_dut_anl_bem_aze_hau_svk	-0.300464049682912	-0.780259904881737	0.43721930442294
824	bul_pol_sod_por_sid_chh_owc_zul_lit_tag_urd_hin_xho_swt_ben_ven_tsn_mlt_fre_dgb_fbf_cic_tur_scr_guj_moo_uzb_rom_qcu_amh_aze_est_lat_swe_bsq_slo_geo_cnt_tha_glc_swa_afr_ewe_rus_prs_tsw_bem_ger_alb_grk_aeg_bos_krd_mnd_akn_mao_wly_azi_hau_spa_kor_mcd_bat_sun_bam_yor_jpn_ita_vie_heb_cze_tml_fin_dyu_knd_mly_dut_pan_ctl_arw_anl_ses_gam_jav_tig_igb_lda_ukr_svk_hun_amr_ind_eng_mol_nor	0.199189621457425	0.468742387094552	0.640350692926444
825	owc_moo_aeg_vie_sod_ctl_slo_mly_hin_swe_dut_guj_eng_ses_igb_nor_spa_ewe_mol_cnt_dgb_sun_rom_scr_glc_tag_bsq_gam_heb_jav_lit_arw_qcu_ukr_krd_pan_ger_fbf_zul_ben_por_fre_cze_yor_aze_tig_swt_urd_grk_swa_tml_jpn_amh_mao_geo_bam_dyu_svk_knd_afr_uzb_tsw_amr_hun_chh_sid_prs_ven_bul_tur_fin_tha_tsn_anl_lda_rus_est_wly_bos_pol_bem_bat_azi_akn_ind_mlt_xho_cic_hau_mcd_ita_alb_kor_mnd_lat	-0.354118625538478	-0.812357430662096	0.418661154426788
826	mly_tml_fbf_ben_uzb_est_lit_azi_glc_dyu_urd_fin_rom_mnd_aeg_cze_hin_dut_afr_chh_nor_tig_mlt_grk_arw_tag_anl_tur_igb_vie_bul_pol_spa_fre_hau_mcd_swt_mol_heb_bat_bsq_swe_dgb_hun_ger_ses_aze_ukr_alb_kor_wly_xho_ven_scr_por_tsw_tha_amh_swa_lda_amr_eng_jpn_qcu_ind_krd_sun_yor_bos_prs_guj_slo_akn_pan_cic_knd_ctl_gam_owc_bem_svk_zul_bam_rus_ita_mao_sod_ewe_cnt_sid_moo_tsn_lat_geo_jav	-0.00373720603613548	-0.00868121623547727	0.993092073850308
827	gam_fbf_cze_aze_xho_anl_mlt_tur_ctl_geo_ita_owc_fre_spa_moo_ukr_tag_knd_arw_amh_ven_krd_mnd_tsw_dyu_afr_hau_aeg_mly_eng_urd_mol_svk_dgb_igb_prs_akn_jpn_rus_scr_lit_dut_zul_swt_guj_qcu_bos_uzb_azi_alb_hin_cic_wly_tha_yor_glc_vie_sid_pan_amr_sun_sod_bsq_por_swe_ger_ben_pol_est_swa_bat_kor_ind_bul_tml_mao_cnt_jav_bam_nor_ses_grk_rom_ewe_slo_chh_fin_lat_hun_heb_tsn_lda_tig_bem_mcd	-1.64577869916732	-4.63000398469924	1.18404217671259e-05
828	ctl_hin_pan_mlt_rom_bsq_prs_bem_chh_dut_bat_amh_ita_tha_mnd_alb_tsw_swe_mol_moo_yor_pol_est_akn_guj_cnt_aze_slo_amr_nor_bam_uzb_jpn_geo_swt_knd_spa_cic_tur_sun_grk_gam_igb_lit_lda_bul_tml_ind_glc_mcd_rus_zul_ukr_krd_kor_ben_sid_arw_swa_hau_wly_fre_dgb_bos_mly_eng_tag_sod_lat_fin_mao_azi_scr_dyu_tsn_svk_tig_urd_ger_anl_owc_ewe_aeg_xho_por_qcu_jav_fbf_ven_cze_hun_vie_heb_afr_ses	-0.349267334833003	-0.946279962855793	0.34645802181028
829	cze_moo_wly_lit_ewe_aze_svk_pol_bem_alb_amr_lda_arw_knd_yor_geo_ctl_prs_mnd_tur_owc_sod_tsn_hin_anl_chh_krd_nor_swa_por_heb_afr_swe_sun_mlt_tig_ukr_rom_bam_sid_hun_bul_pan_rus_mol_zul_akn_jpn_guj_uzb_ger_qcu_ven_bos_fre_dgb_tsw_mcd_vie_xho_jav_lat_tag_est_cnt_igb_tml_grk_mao_scr_swt_fin_amh_azi_ben_slo_cic_dut_hau_gam_dyu_fbf_aeg_urd_tha_glc_eng_ses_mly_ind_bsq_ita_bat_spa_kor	0.148738405783387	0.381850479472992	0.703443390320204
830	moo_swt_mlt_aze_uzb_rom_bam_geo_mol_prs_alb_lit_cnt_zul_jpn_tsn_nor_vie_afr_ukr_gam_igb_dyu_tsw_mao_knd_hun_ewe_scr_por_tig_bat_amh_svk_urd_pol_grk_ctl_sun_wly_mly_dgb_tha_fin_swe_lat_pan_bos_rus_sid_glc_amr_ger_fre_arw_bem_yor_aeg_cic_fbf_dut_ind_mcd_hau_bul_krd_swa_spa_azi_eng_bsq_mnd_ses_ben_owc_tml_sod_akn_heb_lda_tag_qcu_est_chh_tur_jav_hin_cze_ven_ita_anl_guj_kor_slo_xho	0.381386495131783	0.870721318283592	0.386148386489603
831	bam_fbf_anl_hin_rus_urd_kor_sod_lit_sun_bul_wly_amr_knd_gam_amh_dut_glc_ewe_ger_mcd_nor_igb_heb_est_ses_moo_guj_akn_bat_arw_mnd_lat_cze_spa_bem_ctl_krd_ven_zul_pan_tsw_rom_fre_cnt_aze_swe_mao_tha_xho_bos_tig_chh_tsn_vie_ind_por_uzb_yor_dgb_cic_mly_hau_hun_eng_dyu_jpn_tag_mol_qcu_lda_swt_geo_ben_slo_ukr_pol_afr_tur_fin_ita_grk_azi_mlt_tml_owc_svk_bsq_sid_scr_swa_aeg_jav_prs_alb	-0.435904556275157	-0.983569854036889	0.327878982893849
832	fre_anl_hin_slo_rus_dut_ven_bsq_lda_aeg_ukr_cic_dyu_mnd_jpn_moo_por_tsw_fin_afr_svk_ben_amh_glc_fbf_grk_ind_azi_wly_hau_rom_bem_ger_sod_bat_nor_pan_tsn_ewe_alb_chh_aze_sun_amr_ita_swt_knd_pol_vie_tag_cnt_arw_mol_igb_owc_tml_bos_sid_lit_ctl_lat_cze_prs_heb_swe_mao_mlt_spa_mly_tha_scr_swa_akn_qcu_mcd_bam_bul_jav_eng_urd_zul_kor_tur_yor_uzb_gam_dgb_hun_geo_ses_tig_xho_guj_est_krd	-0.425603452273564	-1.04006397189862	0.30100659620537
833	owc_uzb_bem_dgb_bsq_ukr_ger_cze_sod_eng_igb_heb_xho_pol_bos_tha_amr_grk_cic_glc_scr_svk_mnd_ewe_sid_fbf_dut_mlt_wly_aze_swe_mly_vie_swa_akn_fre_arw_nor_anl_sun_mol_urd_kor_azi_tur_ven_ind_cnt_tig_rom_fin_tml_amh_rus_geo_prs_lda_ben_mao_afr_tsw_hin_jpn_spa_gam_pan_guj_lat_jav_yor_lit_slo_alb_krd_ctl_bam_ses_por_dyu_hun_swt_hau_bat_knd_moo_tsn_ita_est_chh_aeg_mcd_tag_bul_qcu_zul	0.121239054411297	0.315120923248242	0.753375818568105
834	geo_tml_sun_azi_est_kor_mao_bos_dyu_xho_ewe_swa_igb_anl_scr_yor_guj_slo_dgb_ctl_cze_tag_dut_owc_knd_wly_aeg_urd_pol_amh_ukr_sod_bsq_arw_swt_fre_swe_jpn_tsn_ses_zul_fin_bat_fbf_uzb_qcu_hin_rom_tig_moo_lda_mlt_sid_spa_aze_ind_ben_amr_glc_vie_hun_jav_bam_prs_por_lit_mnd_tsw_cic_akn_nor_rus_heb_bul_ger_lat_pan_grk_gam_mly_cnt_krd_ita_hau_tha_mol_mcd_ven_chh_afr_eng_bem_alb_tur_svk	-0.384060700326823	-0.945089794664312	0.347062014217646
835	aeg_rus_ger_mao_glc_hin_bem_heb_yor_mol_akn_ind_wly_bsq_dut_qcu_fbf_mcd_svk_mly_krd_amh_guj_tsn_por_est_pan_aze_gam_dgb_tur_bat_urd_ctl_slo_bul_spa_lat_ita_tsw_ewe_chh_prs_sod_swa_swt_zul_arw_ven_sun_xho_cnt_grk_kor_amr_rom_cze_hun_lit_hau_fin_anl_eng_swe_sid_fre_azi_dyu_ben_tag_nor_jpn_uzb_tha_vie_bam_ses_mnd_alb_scr_knd_ukr_afr_bos_pol_jav_igb_lda_owc_moo_tml_cic_tig_geo_mlt	0.300000113317568	0.750596147633325	0.45479067080935
836	mol_mcd_bsq_swa_ben_bam_svk_bul_igb_amh_jpn_sun_est_dut_heb_owc_krd_fbf_knd_lit_lat_geo_pan_scr_glc_urd_sid_xho_slo_tml_anl_bos_ger_yor_tur_afr_ita_ukr_por_grk_tig_azi_hau_cze_ses_ven_gam_mao_swt_arw_uzb_dyu_prs_wly_pol_sod_mnd_ind_hin_amr_nor_tsw_bat_kor_moo_tsn_spa_cnt_aeg_swe_zul_fre_chh_mlt_qcu_rom_akn_mly_eng_aze_dgb_vie_rus_alb_cic_tag_ewe_lda_fin_guj_hun_ctl_tha_jav_bem	-0.264971585434251	-0.61695235215435	0.538773650937079
837	krd_bam_bem_pan_dgb_eng_rus_ind_owc_mcd_bul_glc_fbf_arw_alb_mly_mnd_amh_sid_ita_sun_moo_ctl_tag_xho_hin_cnt_zul_tha_jav_scr_gam_afr_dyu_knd_igb_rom_amr_urd_ven_chh_lda_jpn_ger_cze_dut_guj_uzb_prs_tml_fre_hau_heb_spa_mol_swa_ses_hun_nor_azi_yor_fin_aze_ukr_tig_slo_svk_bos_swe_vie_qcu_aeg_ben_tsw_cic_est_wly_kor_ewe_tur_lat_tsn_geo_bat_grk_pol_sod_por_akn_mlt_anl_mao_swt_lit_bsq	0.344008628283211	0.784860210929238	0.434530316248236
838	hau_lit_knd_tur_fin_urd_anl_aeg_amr_slo_swt_afr_est_xho_cic_alb_tml_scr_moo_tsw_gam_mnd_sid_grk_bem_hun_ven_fbf_bul_jav_swa_bam_akn_azi_tag_arw_cnt_bsq_mao_ben_lat_dut_guj_mcd_aze_uzb_qcu_owc_ukr_bos_spa_mlt_sun_hin_kor_rus_ses_cze_lda_igb_eng_pol_swe_krd_prs_vie_mly_ita_mol_amh_jpn_wly_rom_yor_geo_svk_ewe_pan_bat_ctl_tha_nor_glc_chh_por_heb_zul_tig_fre_ger_dgb_sod_ind_tsn_dyu	0.851523723360585	1.97648694104304	0.0510621444937803
839	anl_ven_bam_slo_afr_bem_prs_bos_lda_yor_ewe_fbf_bul_owc_ben_ctl_gam_krd_akn_rom_spa_hun_swa_heb_ukr_bat_chh_por_swe_est_grk_sod_guj_urd_glc_kor_mlt_jav_fre_lat_tsn_aeg_alb_arw_sid_ger_mol_svk_amh_vie_moo_sun_swt_mcd_azi_tml_ita_tig_tha_fin_hin_ind_aze_cic_pol_uzb_lit_geo_ses_tsw_cze_igb_eng_dut_mao_scr_rus_pan_jpn_nor_mnd_qcu_dyu_dgb_mly_zul_amr_hau_cnt_bsq_xho_tur_knd_tag_wly	0.255709435887092	0.608092970959729	0.544608029387118
840	moo_kor_anl_rom_ind_glc_fin_tag_ven_xho_krd_bsq_akn_bem_azi_chh_jav_pol_knd_sun_cic_ger_aze_cze_est_tsn_ita_mao_qcu_por_swe_tur_nor_tsw_dut_bos_prs_mlt_lda_tml_slo_jpn_dgb_sod_wly_mol_bat_alb_scr_svk_ben_arw_hau_lit_lat_ses_ukr_grk_fbf_zul_hun_bul_yor_sid_amh_heb_mly_fre_amr_ctl_geo_cnt_pan_bam_guj_urd_uzb_aeg_ewe_eng_spa_mcd_igb_tha_afr_hin_owc_dyu_swt_rus_gam_tig_mnd_swa_vie	0.284741036163703	0.751139724632524	0.454465087107477
841	tml_amh_arw_swe_glc_mao_ben_ita_knd_krd_aze_hun_vie_ewe_svk_pan_ctl_hau_mcd_mnd_prs_tur_mly_ger_swa_dyu_slo_sid_fbf_bam_jav_dgb_jpn_fre_bos_afr_tha_tag_cic_chh_bat_tig_hin_guj_tsw_cze_geo_azi_lda_mlt_qcu_bul_fin_mol_nor_grk_yor_bem_amr_sod_bsq_cnt_wly_rus_ses_heb_swt_kor_igb_xho_aeg_urd_anl_uzb_lat_ukr_tsn_lit_eng_zul_rom_scr_pol_ven_dut_gam_sun_por_akn_est_moo_owc_alb_ind_spa	0.196079487647072	0.45643713242622	0.649139869698269
842	krd_amh_chh_lat_bat_mcd_jpn_bsq_rom_arw_grk_ven_mly_sun_fbf_sod_ben_ukr_ind_jav_ita_vie_mlt_lda_ses_moo_zul_lit_spa_xho_tha_anl_prs_tml_dut_ger_yor_knd_uzb_azi_est_akn_nor_mao_bos_tsn_geo_guj_bem_qcu_mol_wly_sid_swa_pol_rus_cnt_amr_fin_svk_tsw_swt_owc_tur_gam_afr_igb_urd_cze_tig_bam_scr_ctl_eng_kor_por_swe_fre_pan_dyu_alb_slo_aze_hin_glc_hau_ewe_aeg_hun_bul_cic_tag_dgb_mnd_heb	-0.270498462455476	-0.645242235359684	0.520358908976694
843	mlt_tsw_wly_dyu_gam_sid_ger_tag_fbf_cnt_akn_vie_sod_owc_tha_scr_qcu_sun_moo_anl_cze_igb_rus_swt_glc_swe_lit_jpn_alb_heb_lat_chh_bam_bul_svk_pan_knd_swa_fin_afr_mnd_tsn_jav_ukr_pol_bat_mcd_krd_mao_ven_aze_geo_fre_xho_ita_slo_cic_por_ind_aeg_hun_ben_amh_bem_azi_tml_tig_dut_amr_eng_tur_prs_bos_yor_grk_lda_guj_nor_ctl_dgb_hau_uzb_mol_ses_hin_kor_urd_arw_mly_est_zul_bsq_ewe_spa_rom	0.169279795369594	0.384713397292883	0.701328130190383
844	sid_swt_sun_rus_slo_vie_ger_pan_igb_nor_tag_aeg_dyu_guj_alb_moo_lit_tml_krd_cnt_ses_zul_hin_urd_bem_ben_heb_kor_cic_anl_mao_eng_sod_ukr_bam_cze_dgb_akn_bul_owc_uzb_svk_mnd_lda_ewe_grk_tig_wly_tsn_aze_dut_azi_afr_hau_mol_geo_bsq_arw_mlt_bat_pol_jpn_fin_amr_ctl_mly_jav_fre_spa_amh_knd_prs_swa_chh_yor_rom_bos_hun_scr_glc_gam_tur_tsw_ind_mcd_qcu_fbf_xho_por_est_lat_tha_swe_ita_ven	0.572732430657643	1.44220623800925	0.152603514092233
845	bul_bam_scr_prs_tag_sid_fin_alb_igb_spa_pol_est_mol_swt_tig_xho_qcu_aeg_ger_ita_ven_amh_tha_cic_amr_nor_ctl_ukr_moo_tsw_ben_chh_ind_lit_ewe_cnt_yor_dyu_gam_jpn_krd_lat_mly_uzb_fre_rus_guj_vie_swa_heb_geo_aze_hin_wly_mnd_cze_dut_bem_sun_sod_grk_knd_bos_ses_mlt_tur_azi_fbf_jav_swe_arw_mao_dgb_anl_slo_lda_akn_tsn_hun_bat_tml_mcd_afr_pan_rom_bsq_owc_eng_urd_hau_zul_svk_kor_por_glc	0.547608033341117	1.26164343778072	0.210232367183779
846	bul_tsw_glc_fbf_nor_ses_slo_tml_vie_swa_gam_mlt_heb_cze_rom_sun_ind_dgb_sid_mly_afr_lat_tur_dut_knd_mcd_mol_bem_amr_scr_moo_wly_guj_pan_fin_kor_est_ewe_geo_grk_krd_prs_tag_alb_ben_akn_bam_lda_chh_xho_azi_mao_igb_spa_jpn_mnd_tig_ukr_pol_arw_owc_jav_urd_ger_tsn_qcu_aze_zul_anl_ctl_yor_uzb_ita_swt_fre_cnt_tha_bat_cic_hau_swe_hin_sod_bos_hun_amh_eng_bsq_lit_aeg_rus_dyu_svk_ven_por	0.0503238783362739	0.114927095763346	0.908750680488058
847	bam_ses_tag_ind_aeg_hin_alb_spa_moo_zul_uzb_mly_glc_krd_bul_bsq_ger_heb_fin_pol_tsw_est_afr_cze_gam_ukr_jpn_kor_yor_por_chh_mol_tig_xho_pan_lda_swt_bem_bat_fbf_prs_dut_qcu_sun_lit_swa_sod_tur_akn_sid_amr_mcd_owc_hun_guj_mao_dyu_cnt_arw_cic_igb_fre_svk_ita_dgb_azi_wly_grk_hau_aze_tha_mlt_urd_rus_bos_jav_ben_swe_tsn_tml_slo_eng_lat_scr_anl_ven_vie_amh_mnd_knd_ewe_nor_rom_geo_ctl	0.203619986912969	0.473717308134456	0.636811706568374
848	bem_svk_tsn_tig_dyu_sod_ben_lat_afr_owc_amh_bos_hun_aze_spa_fin_kor_gam_bsq_mly_ses_heb_ewe_ind_knd_tur_tag_mlt_tsw_cic_dgb_alb_ven_sid_ita_ukr_swa_por_pan_lit_mol_dut_swt_amr_zul_eng_aeg_hin_bam_yor_guj_ctl_mcd_krd_pol_wly_azi_rus_jpn_prs_lda_xho_arw_mao_cnt_moo_anl_jav_tml_qcu_urd_fre_mnd_uzb_geo_swe_cze_grk_chh_hau_glc_tha_slo_bat_est_ger_vie_akn_fbf_bul_sun_nor_rom_igb_scr	-0.463838033495088	-1.18012746509191	0.240959303227421
849	ita_mlt_fre_dyu_pan_ven_est_bem_lat_yor_ben_tha_glc_lit_cnt_hin_azi_rom_mnd_aeg_bat_zul_jav_moo_lda_geo_knd_chh_vie_fbf_prs_amh_tsw_urd_cic_anl_bsq_arw_bos_ukr_swe_sun_akn_jpn_mly_nor_grk_tml_alb_wly_fin_pol_bul_heb_aze_ger_cze_swa_ctl_tig_tag_ses_guj_hau_por_bam_ind_dut_ewe_hun_eng_afr_xho_sid_owc_scr_krd_rus_mao_slo_spa_igb_swt_mcd_amr_dgb_kor_sod_uzb_svk_tsn_gam_mol_tur_qcu	0.44489914106766	1.14574261534219	0.254841357995701
850	pan_grk_ben_jpn_chh_fin_bem_aeg_ind_moo_hau_anl_alb_tag_prs_est_svk_guj_fbf_mnd_mly_rom_krd_mol_bul_fre_sid_tsn_qcu_sun_xho_dgb_vie_afr_glc_bam_tha_bat_cnt_knd_bsq_arw_urd_zul_lat_mlt_cic_swt_sod_tur_heb_ewe_swa_owc_aze_cze_amr_kor_ses_ctl_por_spa_rus_geo_lit_ukr_hun_dut_hin_tml_dyu_ger_lda_slo_tsw_scr_eng_nor_tig_amh_yor_pol_mcd_jav_ita_ven_wly_swe_akn_mao_gam_bos_igb_uzb_azi	-0.275105372070453	-0.615358668426412	0.539820824031266
851	bat_swe_uzb_tha_svk_alb_swa_pan_sun_sid_mao_afr_tag_amr_moo_zul_arw_cic_pol_aeg_bam_eng_tig_hun_fin_ind_est_fre_ses_urd_azi_amh_guj_spa_swt_geo_mcd_igb_tml_vie_ewe_aze_ctl_dyu_chh_heb_tur_rus_tsw_tsn_knd_scr_krd_por_glc_hin_prs_dgb_hau_fbf_gam_mnd_rom_wly_bul_sod_owc_cnt_bos_slo_nor_kor_ben_mlt_jpn_bem_ger_lit_bsq_anl_ita_cze_dut_akn_lat_qcu_mly_lda_grk_ukr_mol_xho_ven_yor_jav	0.370668003217619	0.85864687828016	0.392743055958595
852	kor_rus_jav_por_svk_ewe_bos_heb_chh_qcu_mcd_mnd_urd_tag_glc_guj_fre_mly_arw_bsq_lit_tur_grk_fin_prs_sid_geo_fbf_lda_bat_est_bul_igb_sod_mao_rom_akn_amr_dyu_gam_azi_eng_wly_tsn_nor_xho_pan_swe_uzb_ind_sun_cic_spa_ita_afr_bam_tig_anl_ger_owc_mol_ctl_tml_dut_amh_slo_yor_dgb_mlt_alb_aze_swa_zul_jpn_cze_hin_vie_ukr_scr_moo_ses_tsw_ven_tha_swt_hau_ben_knd_aeg_bem_pol_cnt_hun_krd_lat	0.328820810982129	0.791076483398301	0.430912219935459
853	slo_jav_est_dut_afr_aze_swa_tur_spa_bat_tml_hun_heb_aeg_rom_moo_ger_ind_por_tsw_fin_bos_glc_swe_zul_ben_arw_bem_prs_ven_mnd_fbf_grk_bsq_guj_mly_ukr_dyu_vie_uzb_alb_tsn_ctl_tag_bul_amr_ses_sid_ewe_azi_pan_eng_chh_mcd_mol_anl_hin_sod_swt_pol_cze_lat_hau_mlt_cnt_jpn_ita_owc_lit_fre_kor_igb_sun_nor_geo_rus_amh_yor_krd_tig_tha_mao_gam_scr_urd_wly_qcu_dgb_bam_knd_lda_cic_xho_svk_akn	0.678301161704013	1.53462131069862	0.128272000615405
854	eng_slo_bsq_lit_fre_prs_pan_kor_ven_tha_hun_anl_uzb_knd_bul_heb_wly_lda_aze_zul_mlt_swe_ben_krd_sun_swa_akn_vie_ewe_tsn_svk_aeg_chh_nor_tig_mol_bat_igb_mao_mnd_jpn_cic_spa_bam_cnt_geo_ses_tag_jav_mcd_sid_qcu_scr_glc_hin_ita_sod_ger_guj_bem_tml_amh_pol_urd_por_mly_tsw_rus_fin_dyu_lat_afr_xho_fbf_ind_tur_amr_arw_bos_cze_ukr_gam_ctl_owc_yor_grk_moo_dut_dgb_rom_azi_hau_swt_alb_est	0.0889349824225838	0.210316460233	0.833880788961216
855	pol_guj_mol_tha_krd_cic_hin_mnd_urd_jpn_wly_aze_pan_fre_ctl_alb_est_kor_swe_mcd_owc_lat_cnt_mly_tag_akn_bsq_jav_geo_moo_ben_rom_arw_yor_ger_scr_eng_nor_tsn_knd_swa_sod_fin_lda_dyu_sun_rus_tur_azi_amr_chh_swt_slo_dut_qcu_tsw_bem_gam_heb_por_ses_sid_afr_fbf_ind_prs_xho_ita_bos_ewe_ven_svk_tig_hun_amh_dgb_vie_glc_hau_mao_anl_igb_bat_tml_bul_zul_aeg_mlt_lit_bam_uzb_grk_spa_cze_ukr	-0.491029325671941	-1.33598353517674	0.184814678895278
856	yor_mcd_tur_mlt_ind_bsq_tha_dyu_swt_uzb_guj_ses_prs_sid_aeg_hin_krd_eng_ewe_mly_akn_owc_alb_cic_slo_tig_hun_sun_ctl_pan_cnt_grk_afr_bul_fbf_vie_ben_rus_scr_por_spa_lat_ger_ita_swa_tag_ukr_sod_anl_bat_mol_nor_moo_igb_gam_wly_pol_tsn_fre_tml_svk_hau_cze_amh_fin_mao_jav_geo_zul_est_rom_swe_ven_urd_kor_lit_amr_bam_knd_heb_bos_jpn_aze_arw_chh_dut_xho_tsw_qcu_azi_mnd_dgb_lda_glc_bem	-0.181286978187087	-0.439474592421031	0.661337192672184
857	knd_sid_rus_urd_zul_qcu_grk_mol_gam_tag_ita_prs_swt_jpn_kor_fre_mnd_eng_xho_ven_bem_slo_anl_geo_cic_scr_bul_hun_swa_aeg_swe_afr_hau_bos_pan_dut_owc_lit_por_bsq_guj_dgb_aze_ger_mlt_ind_lat_glc_mcd_tig_fin_amh_ewe_wly_spa_cze_heb_rom_ctl_mao_chh_nor_uzb_vie_tur_bat_tsw_dyu_mly_sun_est_ses_hin_moo_akn_igb_cnt_tha_krd_alb_sod_ben_yor_arw_bam_svk_pol_amr_lda_jav_fbf_tml_azi_ukr_tsn	0.327265670989843	0.848522809082885	0.398325626011178
858	cze_dgb_mao_vie_bat_mly_pan_ctl_lat_rus_sun_azi_jav_tha_swe_guj_owc_est_tml_dut_bul_igb_anl_chh_fre_pol_slo_ewe_hau_swt_qcu_krd_urd_arw_dyu_sid_tur_tsw_uzb_svk_amr_aeg_heb_amh_sod_afr_grk_bos_jpn_mnd_xho_glc_ita_ses_gam_geo_ukr_akn_kor_rom_hin_tag_mol_lda_nor_bsq_yor_prs_bem_bam_mcd_eng_aze_alb_knd_mlt_ven_scr_cnt_moo_tsn_fin_ben_zul_swa_wly_por_fbf_tig_spa_hun_cic_lit_ger_ind	0.136111558619607	0.318010091158066	0.751190262310582
859	akn_sod_gam_hin_ukr_qcu_ewe_mcd_mlt_bat_amh_tsn_mao_lda_scr_azi_jav_zul_chh_ind_bam_ctl_pol_mnd_glc_alb_swa_mly_nor_anl_tig_swt_yor_owc_cic_afr_sun_krd_mol_swe_tml_pan_wly_por_bsq_dgb_vie_xho_lit_dyu_rom_lat_fbf_rus_igb_slo_guj_eng_fre_arw_grk_dut_moo_tha_tur_tsw_aeg_ger_amr_cze_fin_ses_prs_aze_bem_bul_est_ven_cnt_ita_urd_bos_tag_knd_kor_ben_hau_uzb_heb_hun_sid_jpn_geo_spa_svk	-0.548170789427523	-1.31029017097556	0.193324671551944
860	hun_azi_qcu_ind_glc_moo_heb_ita_uzb_prs_aeg_ses_ctl_tag_swa_yor_pol_jpn_arw_krd_mnd_mao_tur_mlt_alb_svk_bam_tml_swe_zul_ben_tig_dgb_tsw_lat_amh_amr_dyu_grk_cic_bat_est_anl_aze_ewe_tsn_chh_lda_cnt_guj_wly_sod_afr_hau_geo_eng_rus_fre_pan_nor_fin_owc_ger_cze_sid_vie_tha_xho_sun_mcd_swt_fbf_knd_lit_hin_gam_mol_jav_por_urd_bul_bsq_kor_igb_dut_mly_ukr_ven_scr_rom_spa_bem_bos_slo_akn	0.397043008451253	0.910365920782219	0.364983056311907
861	moo_cic_hun_ind_por_bem_azi_svk_ven_prs_eng_alb_chh_tml_bsq_dgb_cze_aze_hin_urd_cnt_afr_fbf_jpn_scr_ukr_dut_bos_tag_sod_amr_owc_rus_aeg_akn_mnd_swe_sun_zul_mao_fin_mcd_nor_mly_kor_bam_tur_pan_tha_tsn_glc_amh_jav_bul_krd_anl_gam_yor_xho_qcu_arw_lda_mlt_ben_bat_geo_swt_fre_tsw_swa_ger_tig_igb_knd_lit_vie_ewe_spa_est_ita_hau_uzb_rom_grk_ctl_wly_mol_sid_guj_dyu_ses_pol_slo_lat_heb	0.463757349405105	1.2228518762669	0.2244754599819
862	bul_dut_ukr_lat_grk_anl_mnd_afr_mol_sun_fin_glc_alb_arw_xho_tur_pol_hau_bem_amh_urd_mao_dyu_rus_eng_qcu_ger_geo_aeg_tsn_mly_bam_moo_cic_rom_ses_amr_tha_bos_lda_krd_uzb_akn_fre_ctl_tig_sid_hun_kor_por_owc_swe_est_tml_mlt_spa_gam_jpn_igb_hin_fbf_zul_knd_tag_ita_svk_bsq_dgb_mcd_bat_wly_lit_swt_nor_sod_vie_cnt_tsw_ind_aze_guj_jav_scr_ven_ewe_swa_slo_ben_cze_pan_azi_prs_heb_yor_chh	-0.8096336844052	-1.91615211924576	0.0584169411038162
863	est_pan_owc_tsw_swt_yor_sun_slo_lda_por_amr_tig_zul_chh_alb_bsq_jpn_swe_dyu_fre_bam_scr_vie_bat_rus_mcd_urd_xho_hau_ctl_tag_guj_wly_bem_cic_ewe_grk_ven_dut_krd_bos_aeg_prs_ita_dgb_akn_lit_lat_hin_mly_glc_cze_ger_afr_igb_mao_mlt_sod_bul_fbf_mol_ses_sid_ind_fin_tsn_amh_ukr_heb_mnd_arw_anl_uzb_eng_spa_nor_geo_gam_rom_swa_kor_tur_azi_pol_hun_aze_cnt_ben_tml_knd_jav_tha_moo_qcu_svk	-0.660863260690725	-1.51828805654062	0.132334055456598
864	prs_sod_xho_tur_mol_mcd_lat_tha_ger_dyu_fbf_ita_azi_hin_tag_spa_dut_bat_guj_kor_akn_knd_hau_krd_gam_est_slo_nor_eng_lda_cze_jav_tsn_amr_arw_heb_swt_ctl_pan_fre_igb_scr_aze_swe_dgb_mao_jpn_sid_mnd_urd_tml_ven_mlt_vie_svk_por_fin_geo_swa_owc_zul_alb_moo_grk_rus_ben_amh_ind_cic_cnt_ukr_ses_glc_yor_wly_sun_hun_mly_anl_lit_uzb_bul_afr_tig_rom_tsw_pol_qcu_bsq_ewe_bam_bem_bos_aeg_chh	-0.176697952446057	-0.411925528353012	0.681341901478828
865	amh_lat_svk_bat_pan_owc_scr_ewe_kor_tsn_ctl_mly_aeg_tag_bul_hun_uzb_mlt_ger_sun_chh_tur_moo_igb_akn_azi_ven_ita_geo_lda_dut_anl_dgb_tig_swa_mnd_cze_swt_sid_dyu_zul_ukr_heb_ind_tsw_sod_lit_slo_fbf_amr_por_wly_ben_bam_jav_urd_cic_fin_yor_alb_mol_eng_afr_grk_glc_ses_knd_xho_hau_mcd_tha_hin_aze_vie_gam_bem_pol_est_fre_swe_prs_cnt_mao_nor_tml_qcu_rus_bsq_krd_bos_spa_guj_jpn_rom_arw	-0.312556987930904	-0.742561230488788	0.459618854190457
866	dgb_tha_dyu_azi_ukr_ind_hin_akn_krd_tur_uzb_pol_tsn_amr_qcu_xho_prs_gam_sun_ven_zul_pan_est_afr_alb_bul_tml_geo_bem_cnt_scr_igb_aze_urd_kor_jav_ewe_tsw_ses_bam_swe_guj_mcd_ctl_hau_mly_swt_bat_mnd_knd_dut_lit_fre_grk_sid_chh_aeg_anl_rom_owc_slo_heb_arw_lda_spa_swa_rus_bsq_mol_eng_mao_tag_ita_glc_cic_por_mlt_amh_fin_nor_hun_svk_jpn_wly_ger_ben_cze_vie_bos_moo_yor_tig_lat_sod_fbf	-0.565056452926013	-1.3301239683812	0.186730218952726
867	pan_swe_mly_owc_tag_fin_lda_geo_igb_amh_heb_mlt_krd_jav_hun_sid_tur_tsn_aze_moo_ses_dyu_fbf_ben_zul_yor_gam_xho_scr_lit_spa_bos_lat_rom_alb_grk_vie_sod_guj_aeg_svk_swt_dut_afr_cnt_swa_bat_glc_rus_bem_arw_ewe_ven_anl_kor_por_mao_hau_slo_tsw_cic_knd_tml_ukr_uzb_ctl_mol_prs_sun_nor_pol_chh_urd_akn_eng_mnd_bul_amr_jpn_ind_est_ita_ger_dgb_bam_azi_fre_hin_tig_cze_tha_mcd_wly_qcu_bsq	0.176814366175306	0.465410590817762	0.642725479886033
868	swa_pol_hun_scr_swe_qcu_igb_tag_wly_owc_dyu_rom_ind_bos_bem_fre_svk_kor_fin_krd_aze_por_xho_dut_aeg_afr_zul_mol_geo_rus_tsn_hin_pan_slo_tig_ctl_anl_mcd_dgb_azi_moo_jpn_lit_ewe_tha_ven_swt_amr_glc_gam_cnt_ita_sun_mao_arw_tsw_bam_heb_tur_ukr_bul_bat_guj_alb_eng_ses_knd_lat_mly_lda_ben_hau_ger_uzb_fbf_cic_yor_mnd_bsq_mlt_chh_spa_nor_sod_grk_akn_urd_tml_est_jav_cze_prs_sid_amh_vie	0.718312296712092	1.78657920035571	0.0772640493310799
869	pol_sod_amh_bam_dut_svk_cnt_hau_ind_grk_est_bos_fbf_jpn_ukr_gam_tag_guj_ger_bsq_ven_krd_afr_tig_fin_tha_heb_chh_sid_glc_mol_fre_por_kor_akn_mnd_sun_pan_dyu_igb_lat_ben_tur_mlt_zul_swa_ita_geo_slo_lda_mly_tml_bat_amr_owc_bul_swt_rus_nor_cic_hun_lit_rom_wly_eng_prs_dgb_vie_tsw_anl_bem_mcd_qcu_jav_hin_spa_knd_aeg_ctl_ewe_tsn_mao_ses_cze_urd_xho_scr_aze_yor_moo_alb_uzb_azi_arw_swe	0.207388909583408	0.545073858635938	0.587007544208316
870	jav_lit_kor_mao_amh_cnt_rus_bos_swa_bat_tig_xho_tag_fin_rom_ben_arw_alb_prs_sod_igb_wly_swt_tsw_nor_fre_hun_eng_amr_est_sid_bsq_mcd_tml_tur_heb_tsn_aze_pan_geo_hin_ger_bem_aeg_swe_sun_lda_moo_uzb_svk_cze_guj_hau_dgb_vie_glc_tha_qcu_afr_mly_azi_chh_ita_mlt_spa_bul_gam_bam_lat_grk_anl_ind_yor_mol_urd_ewe_por_zul_jpn_dut_krd_scr_slo_knd_owc_fbf_ven_cic_akn_ctl_mnd_pol_ukr_ses_dyu	-0.249247674465587	-0.660654814054533	0.51046689038463
871	moo_mao_nor_guj_bul_xho_mcd_ven_yor_ind_owc_hin_urd_cze_tsw_jav_tsn_cic_wly_ses_arw_akn_fbf_zul_tha_ger_qcu_mlt_sun_swa_jpn_chh_lat_swe_bat_mnd_gam_igb_svk_lit_spa_afr_sid_bsq_dgb_vie_rom_hau_mol_fin_glc_ukr_fre_lda_bem_uzb_azi_hun_aze_dut_ben_pan_prs_alb_eng_rus_est_bam_tag_scr_dyu_amh_heb_bos_ita_aeg_tml_por_grk_pol_geo_slo_cnt_anl_knd_mly_sod_tig_swt_ctl_tur_amr_ewe_krd_kor	-0.0322547390998904	-0.0864165502035161	0.931321075170304
872	dyu_chh_fin_bam_aze_rom_rus_cnt_tml_tag_mlt_zul_xho_gam_hun_bem_lat_mly_cic_urd_pan_amh_alb_yor_geo_slo_est_azi_swa_afr_prs_uzb_spa_cze_dut_lit_ben_arw_bsq_sod_grk_dgb_fbf_pol_amr_owc_tha_wly_jav_mcd_krd_knd_bat_swt_sun_jpn_guj_kor_ctl_tur_mol_tsn_tig_lda_hin_tsw_svk_ven_ind_moo_ukr_bul_ita_igb_eng_mao_hau_nor_bos_ger_vie_por_ses_akn_heb_swe_scr_mnd_glc_fre_aeg_anl_ewe_sid_qcu	0.587428628716902	1.54039501386432	0.126859880632964
873	yor_hun_tag_swt_spa_tur_pol_rus_grk_est_dut_hin_mcd_aze_amr_cze_tml_jpn_xho_wly_gam_arw_por_tsn_dyu_bam_bos_ctl_swe_chh_rom_cic_fin_mol_mao_tig_geo_anl_tsw_ewe_lit_zul_knd_eng_heb_scr_nor_urd_akn_slo_jav_dgb_kor_ger_cnt_azi_pan_hau_ita_ben_krd_vie_bat_mlt_fbf_mly_owc_amh_ind_fre_mnd_tha_afr_aeg_bul_lda_bem_sod_svk_ukr_qcu_lat_bsq_igb_guj_prs_alb_ses_ven_glc_sid_sun_moo_swa_uzb	-0.116601479520165	-0.262498005535947	0.793518123057655
874	alb_yor_bul_bem_spa_igb_tur_mao_amr_mcd_urd_swt_pol_rus_mol_heb_chh_afr_est_kor_por_aeg_bat_rom_swa_amh_bsq_lda_geo_mly_vie_dgb_knd_tsw_slo_ukr_dut_ses_svk_sun_ctl_fbf_prs_jav_cic_tha_wly_ben_qcu_fin_ger_tsn_eng_tag_cze_tig_anl_hin_hau_grk_lit_cnt_ven_azi_guj_lat_bos_arw_tml_jpn_sid_ita_krd_mnd_nor_akn_ind_sod_bam_swe_dyu_owc_hun_moo_zul_fre_xho_scr_glc_uzb_aze_pan_ewe_gam_mlt	0.307625289668825	0.731321242890224	0.466421646761997
875	mnd_arw_bos_ita_svk_bem_eng_tml_amh_mao_geo_heb_lda_rom_scr_zul_tha_slo_moo_ses_pol_guj_krd_bam_mlt_ukr_vie_tig_gam_kor_urd_nor_qcu_cic_tsw_hun_fre_alb_cnt_amr_tsn_afr_chh_sid_azi_bat_uzb_tur_lat_pan_dyu_ger_swa_ben_jpn_bsq_jav_swe_rus_grk_hin_ind_aze_fin_fbf_sod_est_igb_xho_akn_bul_knd_spa_ven_tag_dgb_mly_hau_aeg_dut_ewe_cze_owc_glc_anl_mol_ctl_sun_lit_por_yor_wly_swt_prs_mcd	-0.203474039256383	-0.486205873942921	0.627964932384433
876	aeg_alb_arw_dut_lat_bat_ben_jav_guj_geo_ita_ses_bsq_ukr_ind_amr_tha_scr_cze_igb_hau_lit_lda_mao_sun_hun_tig_yor_aze_mcd_bul_glc_amh_mnd_hin_fre_swa_slo_cic_pol_sod_vie_xho_por_est_dyu_moo_eng_chh_afr_nor_ven_knd_mlt_svk_ctl_zul_tur_owc_swt_heb_sid_tml_qcu_tsw_bos_grk_krd_bem_ewe_bam_rom_mol_urd_uzb_wly_dgb_tag_jpn_spa_prs_mly_anl_akn_rus_ger_fbf_cnt_fin_swe_kor_pan_azi_gam_tsn	-0.152101668931733	-0.351872532760175	0.725729907350186
877	mly_aze_ewe_bem_mnd_ind_swa_sod_spa_wly_bos_pan_ger_knd_krd_jpn_sid_bat_ven_swt_anl_tml_bsq_guj_mao_dyu_amh_pol_tig_tag_por_lat_zul_mlt_yor_arw_moo_scr_lit_est_rom_mcd_chh_sun_qcu_xho_azi_fin_hun_vie_ses_svk_heb_cze_ita_dgb_cnt_amr_tsw_fre_ukr_fbf_aeg_akn_eng_rus_hin_cic_tha_dut_grk_gam_prs_nor_igb_alb_ben_swe_tur_urd_bam_kor_glc_slo_lda_afr_ctl_bul_jav_hau_owc_mol_tsn_geo_uzb	0.132471927459188	0.327950498138822	0.743686268774408
878	por_uzb_bat_akn_amr_owc_kor_rom_lat_spa_tsn_fre_ben_nor_knd_bem_bul_bam_ctl_glc_vie_moo_lit_tsw_bos_sid_urd_cic_jav_hau_qcu_heb_gam_krd_fbf_tml_aze_mnd_rus_mol_est_ger_geo_azi_pol_prs_amh_xho_bsq_ita_grk_guj_swt_ewe_tig_zul_cnt_slo_dyu_svk_ses_mlt_arw_yor_tha_hun_wly_swe_eng_fin_scr_mao_dgb_mcd_hin_ukr_dut_afr_mly_aeg_ind_tur_pan_sod_alb_chh_swa_cze_lda_tag_ven_igb_sun_jpn_anl	0.628374093200761	1.5215993090446	0.131502470358363
879	vie_dyu_nor_bem_fin_swt_pol_swe_bat_zul_mnd_prs_rus_mol_amr_lit_igb_mcd_hin_fbf_mly_mao_urd_bul_grk_owc_por_tur_guj_ven_dgb_tsn_dut_geo_lda_rom_kor_spa_eng_amh_scr_ind_tig_tha_ewe_krd_sid_hau_knd_xho_est_aeg_aze_tsw_lat_ita_ger_akn_moo_jav_ses_afr_alb_sod_pan_qcu_fre_bsq_wly_cic_svk_bam_glc_yor_hun_ben_anl_azi_sun_gam_cnt_swa_arw_uzb_tag_chh_slo_bos_tml_jpn_heb_cze_ukr_mlt_ctl	0.601861677347771	1.3739872422591	0.172748192349307
880	mol_swt_nor_rus_moo_wly_cic_prs_heb_eng_ewe_sun_hau_kor_svk_mly_aze_fin_cnt_lda_chh_geo_jav_grk_xho_igb_ita_est_ukr_owc_fre_amh_pan_glc_tha_slo_tml_gam_rom_spa_guj_dgb_bul_pol_swe_ger_mnd_hun_vie_tig_akn_mao_sid_dut_alb_anl_por_lit_amr_yor_krd_bos_bam_dyu_mlt_jpn_hin_ind_zul_qcu_bem_sod_arw_tur_knd_lat_aeg_mcd_urd_ven_azi_tsw_ben_cze_fbf_swa_ctl_afr_bsq_tsn_scr_tag_bat_uzb_ses	-0.741313578295967	-1.95645083270558	0.0534119917484179
881	afr_amh_bam_mcd_swa_scr_alb_owc_mly_por_lat_urd_grk_mlt_rus_ger_swe_vie_fbf_zul_akn_swt_wly_kor_bos_heb_hin_geo_ben_mnd_ind_pan_svk_amr_jav_dgb_sod_ukr_yor_glc_cic_igb_tml_prs_sid_tur_ses_cnt_ven_hau_ctl_mol_rom_est_qcu_anl_hun_lda_eng_sun_krd_tig_guj_gam_uzb_dut_ita_bat_jpn_spa_arw_tsn_bem_tag_tha_tsw_xho_bsq_knd_aeg_nor_slo_aze_moo_fin_pol_mao_lit_cze_azi_bul_ewe_chh_dyu_fre	0.578948640574309	1.33279009997264	0.185856798793439
882	lat_bsq_sod_glc_amr_fin_sid_svk_est_heb_ita_aze_krd_ger_aeg_mnd_swt_hun_ses_moo_azi_jpn_eng_dgb_bat_slo_bos_rom_bam_tml_tsw_urd_ind_bem_uzb_alb_ctl_sun_akn_tag_mao_tha_ben_pol_por_prs_tsn_tig_jav_ven_lda_vie_zul_yor_cic_bul_qcu_chh_fbf_igb_gam_arw_lit_pan_knd_scr_xho_cze_owc_dut_afr_hin_guj_dyu_tur_amh_geo_mcd_cnt_spa_anl_mly_swe_swa_rus_mlt_mol_hau_wly_fre_ukr_grk_ewe_kor_nor	0.308167417566558	0.829465406257701	0.408965104059679
883	rus_dut_akn_eng_igb_ita_spa_tha_vie_aeg_ind_wly_fin_urd_zul_krd_est_sod_ewe_rom_sun_amr_bsq_uzb_nor_kor_grk_por_tsw_sid_ven_xho_dgb_svk_mcd_lit_dyu_cnt_mao_jav_anl_gam_tur_cze_azi_guj_glc_ger_amh_yor_fbf_swa_pan_ses_owc_mly_lda_tsn_scr_chh_tig_aze_mol_tag_heb_ukr_hin_ctl_hau_slo_fre_bem_geo_prs_hun_pol_mnd_afr_jpn_qcu_bul_moo_ben_swt_bat_tml_lat_arw_bos_alb_knd_bam_swe_cic_mlt	-0.519791505826647	-1.18266741390563	0.239955745622528
884	xho_ewe_nor_jpn_dyu_prs_hau_lit_bem_swa_bos_cze_ctl_sun_mao_ger_tur_lda_bsq_bam_bat_hin_mcd_zul_afr_rom_swe_est_slo_tag_grk_cic_ven_aze_arw_tha_mly_alb_pan_amh_bul_tig_aeg_dgb_swt_dut_uzb_heb_glc_sod_eng_ben_akn_spa_qcu_owc_lat_tml_azi_yor_geo_sid_gam_wly_jav_mol_ind_urd_ukr_krd_ita_vie_moo_fin_ses_chh_kor_fbf_mnd_tsw_igb_knd_por_scr_amr_cnt_rus_mlt_pol_anl_hun_guj_fre_tsn_svk	0.348893935668657	0.822894780008052	0.412672880493255
885	jpn_ukr_rom_tsn_ita_pan_ven_svk_owc_ewe_yor_dyu_ger_wly_swt_anl_dgb_mol_cze_tag_xho_gam_swe_qcu_jav_ben_igb_eng_tml_slo_sod_bos_knd_bat_ctl_tha_urd_aze_swa_ind_ses_bem_zul_scr_lat_alb_kor_mly_cnt_afr_mnd_fre_nor_sun_grk_mlt_por_mcd_spa_heb_hau_tur_akn_hin_bul_lda_fbf_tsw_geo_rus_chh_amr_vie_arw_pol_lit_est_sid_hun_uzb_bsq_aeg_glc_guj_moo_tig_dut_amh_azi_krd_bam_mao_fin_prs_cic	-0.754340091748505	-1.85625118686151	0.0665840483679543
886	igb_amh_mao_dgb_zul_spa_chh_fbf_jpn_nor_uzb_bul_tha_cze_ewe_bos_lit_swe_fre_kor_krd_heb_cic_tag_hin_akn_swt_knd_mcd_hun_pol_ctl_swa_scr_ben_ger_rom_glc_mly_tig_urd_tur_guj_tsw_xho_svk_hau_jav_qcu_sod_mnd_cnt_lat_mol_azi_bem_aeg_aze_alb_vie_ven_ses_wly_dut_rus_bat_est_tsn_eng_afr_ind_yor_ukr_grk_moo_arw_mlt_pan_lda_owc_gam_ita_amr_anl_por_fin_prs_bsq_slo_dyu_tml_geo_sun_sid_bam	0.799574635758539	1.88121183560944	0.063071442212032
887	jav_akn_hau_sun_owc_glc_bul_spa_lit_tag_mly_ukr_tur_slo_hun_rus_sid_chh_tml_bos_mnd_lat_fbf_bat_krd_tsn_fre_mlt_tig_xho_fin_uzb_swa_svk_cnt_mcd_dut_heb_ses_afr_jpn_arw_hin_azi_sod_ben_ctl_geo_grk_nor_aeg_urd_pan_ven_guj_dgb_ind_amh_dyu_anl_scr_tsw_swe_yor_ger_cic_ita_swt_moo_wly_amr_est_bsq_prs_cze_lda_mol_mao_gam_aze_alb_eng_vie_kor_por_igb_pol_bam_tha_ewe_knd_zul_bem_rom_qcu	0.202247276696075	0.53241537802671	0.595708111931325
888	bsq_mao_bam_dyu_geo_mcd_hau_bem_tur_aeg_svk_tsw_sid_jpn_rom_tha_bat_azi_spa_owc_grk_tsn_cnt_ses_bul_prs_fbf_guj_fin_yor_ger_ind_ven_aze_swa_knd_ewe_dgb_moo_cze_gam_urd_afr_alb_bos_mnd_por_arw_tag_ukr_tml_est_swt_lit_mlt_amr_igb_sod_lda_uzb_tig_mly_lat_kor_pan_swe_hun_mol_chh_fre_vie_ben_dut_slo_heb_sun_eng_scr_glc_krd_pol_wly_akn_cic_ctl_zul_amh_anl_rus_ita_nor_qcu_hin_jav_xho	0.457579482359291	1.01169497412958	0.314308861021202
889	ctl_grk_prs_bsq_akn_dut_tsn_tur_jpn_eng_alb_mcd_anl_gam_heb_knd_ewe_fbf_tml_ses_lat_est_geo_sid_rom_xho_urd_sun_arw_moo_slo_sod_tha_spa_dgb_chh_nor_lda_dyu_cnt_tag_swt_ita_tsw_krd_mnd_mly_wly_pan_glc_scr_mol_azi_ben_amr_lit_yor_mao_igb_cic_jav_svk_uzb_bem_amh_bat_aze_tig_bul_fin_mlt_swa_ukr_bos_cze_fre_ven_vie_qcu_afr_hau_swe_hin_ind_bam_owc_hun_guj_ger_por_aeg_zul_pol_rus_kor	0.344332509597786	0.797575410117327	0.427148662354883
890	mao_azi_amh_dgb_svk_ewe_swa_ind_moo_guj_pan_mly_tig_hau_lit_rus_bem_arw_lat_lda_anl_hun_tsw_heb_nor_sid_zul_cze_yor_prs_ctl_jpn_qcu_sod_kor_fbf_slo_akn_tsn_ses_owc_glc_dut_ben_mnd_bos_ita_rom_knd_ven_scr_krd_mcd_bat_alb_pol_ukr_tha_bsq_fre_swt_tur_tag_geo_bul_bam_sun_jav_fin_cnt_aeg_urd_grk_uzb_xho_gam_spa_afr_hin_por_mlt_wly_cic_eng_aze_mol_chh_vie_igb_ger_tml_est_amr_dyu_swe	0.93706789292872	2.51005000445806	0.013799557050002
891	bsq_hin_tsw_owc_moo_fbf_cic_scr_lda_hau_ita_spa_guj_fin_xho_pol_akn_lit_ses_uzb_fre_glc_qcu_vie_wly_gam_afr_sun_swa_ven_rom_slo_swt_heb_tur_alb_nor_aze_bul_ctl_tag_zul_mlt_mol_ben_amh_tha_krd_dut_kor_jpn_dgb_bem_knd_arw_por_bat_ind_amr_rus_bam_mly_swe_mcd_igb_tig_tsn_mnd_hun_ukr_urd_tml_chh_sod_lat_jav_aeg_cnt_ger_ewe_grk_svk_azi_bos_prs_yor_cze_eng_mao_sid_anl_dyu_geo_pan_est	-0.158667380903078	-0.391173597716587	0.69656368238816
892	heb_vie_ger_dgb_qcu_uzb_moo_bem_aeg_dut_por_jav_tml_ita_arw_sid_scr_bam_ind_sun_ewe_lat_tig_svk_rus_kor_lit_pan_owc_jpn_gam_tur_mly_bos_sod_ben_cnt_urd_guj_tsn_akn_lda_fbf_tha_geo_hin_mlt_fre_afr_ctl_bsq_eng_slo_glc_bat_ven_wly_pol_yor_hau_swa_amr_igb_bul_swt_hun_anl_swe_mcd_krd_mao_fin_knd_grk_cze_amh_prs_ukr_xho_tsw_cic_rom_spa_est_ses_chh_dyu_tag_alb_mnd_zul_nor_aze_mol_azi	0.297495793686031	0.788463255996637	0.432431045159324
893	rus_igb_nor_bem_cnt_hau_dut_bam_bos_gam_amh_swe_tag_fin_spa_ben_ewe_ven_jav_pan_anl_ger_lit_mcd_akn_sod_alb_tml_wly_kor_sid_mao_est_tha_lat_glc_scr_heb_tsn_krd_ses_cic_slo_mnd_urd_arw_bul_por_hun_aze_eng_guj_amr_ita_dgb_tsw_ukr_qcu_bat_lda_ctl_azi_tur_fre_fbf_uzb_xho_zul_mly_mlt_geo_vie_swa_dyu_jpn_afr_ind_svk_grk_moo_bsq_mol_yor_rom_hin_chh_owc_knd_aeg_sun_prs_swt_pol_tig_cze	0.184427647787819	0.420237797056137	0.67528111661459
894	hin_aze_bem_mlt_prs_aeg_igb_vie_fre_sun_mcd_ger_bsq_pol_tml_geo_fbf_tag_scr_pan_azi_xho_gam_svk_heb_slo_eng_qcu_yor_urd_jav_cnt_hau_lat_swe_swt_tig_krd_spa_tur_bul_mao_ind_ses_rom_dyu_dgb_amr_knd_grk_bos_mnd_moo_dut_por_cic_est_cze_tha_ita_chh_tsn_arw_sod_owc_anl_akn_amh_ukr_mol_hun_swa_bat_uzb_ctl_fin_ewe_nor_tsw_zul_ven_kor_sid_wly_alb_rus_mly_glc_bam_guj_ben_lda_afr_jpn_lit	-0.0852869179478249	-0.202175814711939	0.840220890749699
895	uzb_tml_sun_tig_eng_amh_wly_dyu_est_chh_ger_cic_bos_por_igb_bsq_lat_arw_azi_heb_tsn_mol_swe_slo_jpn_aze_jav_lit_tag_ukr_zul_sid_cnt_fin_dgb_lda_prs_ita_bem_tha_fbf_mnd_urd_pol_mlt_scr_amr_ven_swt_rus_spa_aeg_mcd_nor_qcu_bat_afr_pan_swa_mao_ben_kor_krd_geo_bam_tsw_vie_bul_glc_yor_hin_hun_knd_mly_ctl_ewe_fre_dut_sod_svk_akn_hau_moo_anl_rom_tur_alb_guj_grk_cze_ind_gam_xho_owc_ses	0.148278030059919	0.338415612763314	0.735812830061899
896	swa_amh_anl_tsn_igb_mcd_chh_spa_ven_afr_sod_sid_amr_aeg_sun_fin_fbf_lit_urd_glc_mlt_kor_rus_ukr_cic_lda_por_ind_krd_bsq_hau_ita_ger_akn_azi_guj_geo_tha_bem_zul_fre_lat_wly_jpn_hun_ewe_ses_cnt_mnd_hin_tur_scr_heb_pol_tsw_bul_est_swt_pan_eng_mao_bos_ben_prs_mol_aze_tig_bam_mly_swe_svk_uzb_yor_tml_dyu_tag_slo_gam_grk_arw_cze_owc_dut_xho_rom_moo_qcu_knd_nor_vie_dgb_ctl_jav_alb_bat	-0.929229854702873	-2.39041946048831	0.0188448990979222
897	vie_fbf_ses_yor_qcu_eng_tsw_lit_sun_dgb_pol_pan_jpn_alb_wly_fin_azi_heb_akn_tag_xho_grk_hin_ctl_moo_tur_gam_igb_knd_zul_swa_geo_slo_mcd_mnd_est_bam_ger_bem_mol_swe_rus_guj_ven_scr_rom_cic_bul_tha_jav_cze_amr_afr_aze_prs_tml_spa_bsq_cnt_hun_lda_mao_lat_svk_amh_sid_anl_fre_dyu_tig_chh_bat_sod_hau_ewe_urd_aeg_bos_mly_ukr_mlt_swt_dut_por_nor_owc_uzb_arw_kor_ind_glc_tsn_ita_krd_ben	-0.259834059290015	-0.663096601430701	0.508908933128142
898	vie_sid_dut_bem_amh_pan_bsq_xho_krd_mlt_hau_geo_cic_spa_knd_azi_swt_chh_hin_qcu_tsw_guj_mnd_urd_nor_cnt_slo_kor_ita_ewe_lda_ger_bat_ind_cze_scr_fre_tml_wly_afr_rus_aeg_bam_alb_pol_tur_grk_igb_jav_arw_mao_swe_rom_ben_tha_amr_mcd_svk_ctl_tsn_fin_hun_heb_mol_ses_por_jpn_dyu_aze_anl_ukr_lit_dgb_glc_fbf_uzb_yor_tag_sod_gam_lat_eng_zul_prs_bul_owc_akn_sun_mly_bos_est_moo_swa_ven_tig	0.372095863971122	0.961107424577966	0.3389903877125
899	rom_amr_mly_fbf_ukr_est_ses_krd_tag_pol_hun_uzb_pan_grk_chh_akn_bul_aeg_cnt_vie_bam_cic_sun_moo_bem_glc_mcd_bsq_gam_sid_eng_mnd_afr_fin_tha_mol_spa_tur_owc_mlt_swt_heb_por_jpn_bos_ger_swe_ewe_tml_aze_igb_hin_xho_lit_fre_guj_ita_dut_slo_ven_prs_sod_lda_anl_wly_scr_ben_hau_cze_tsw_kor_yor_amh_qcu_bat_tig_jav_tsn_arw_urd_swa_azi_knd_alb_ind_geo_nor_ctl_rus_zul_dgb_svk_mao_dyu_lat	-0.519050725872079	-1.18319752651228	0.239746671323401
900	alb_arw_swa_anl_uzb_cic_grk_mcd_krd_hau_lda_ukr_tha_fbf_sid_bat_ctl_qcu_slo_pan_mao_cze_svk_knd_sod_dyu_geo_wly_lat_ger_hin_ita_afr_tag_chh_ewe_dgb_amr_ben_amh_tig_mlt_jpn_urd_fre_swt_scr_rus_ven_hun_akn_cnt_igb_eng_jav_prs_guj_spa_bul_kor_bsq_bem_por_aeg_glc_zul_dut_xho_fin_tsw_yor_swe_bos_mly_tur_lit_tml_nor_mnd_ind_gam_moo_ses_bam_aze_heb_owc_vie_tsn_sun_rom_pol_est_mol_azi	0.321884336420659	0.83095558376047	0.408127014396689
901	aze_sun_mnd_swa_bul_dgb_arw_rom_tml_tur_glc_mly_guj_igb_zul_geo_ben_lat_ita_est_aeg_hau_wly_pol_gam_scr_rus_jpn_dyu_lit_urd_ind_hun_anl_por_cnt_azi_qcu_tig_mao_mcd_alb_fbf_swt_swe_hin_knd_pan_xho_owc_jav_fin_ewe_ukr_krd_ven_spa_bsq_dut_svk_tag_chh_yor_lda_cze_tsw_tsn_vie_prs_kor_fre_mlt_slo_tha_eng_cic_ger_bos_sod_nor_bat_bam_mol_grk_moo_sid_afr_akn_heb_ctl_amh_bem_ses_uzb_amr	0.271880145007456	0.640505936425919	0.523418781345701
902	dyu_akn_swt_ind_owc_tha_est_hin_anl_glc_nor_tag_amr_gam_ukr_alb_yor_bul_mol_afr_uzb_tur_dut_vie_hun_fbf_bat_rus_sid_tsw_chh_lat_hau_swa_cic_slo_mlt_ger_fre_lit_ben_grk_kor_moo_krd_bem_mao_mnd_ewe_xho_amh_mly_igb_azi_ctl_jav_eng_ven_sun_qcu_swe_knd_dgb_cze_tml_rom_por_prs_fin_guj_tig_jpn_scr_tsn_ita_aze_cnt_lda_heb_aeg_mcd_svk_ses_bam_zul_geo_bos_wly_pol_sod_urd_arw_bsq_spa_pan	-0.495208402296062	-1.1652519462537	0.246897082894326
903	afr_amh_guj_sid_swe_cic_krd_sod_ven_dyu_qcu_anl_pan_spa_bul_bsq_amr_hau_glc_uzb_bem_tag_urd_akn_svk_bat_ben_ind_wly_alb_lda_aeg_cze_mly_pol_ctl_ewe_tsn_bos_igb_knd_chh_lit_hun_jpn_dut_lat_swa_nor_ses_fin_xho_heb_scr_cnt_tha_gam_kor_hin_por_tsw_slo_zul_mao_est_sun_fre_mlt_bam_ita_grk_geo_ukr_tml_owc_dgb_aze_jav_fbf_tig_rus_ger_tur_swt_moo_prs_mnd_eng_mol_mcd_arw_azi_vie_rom_yor	0.391403935645359	0.92017743948653	0.359860736465226
904	sun_amh_pan_bsq_rom_aeg_bos_tag_svk_ben_grk_mnd_jav_alb_aze_lit_ita_ses_cic_kor_owc_fin_swt_tml_yor_qcu_bem_xho_guj_bul_fbf_bam_est_dut_amr_nor_gam_lda_geo_tha_swa_sod_arw_spa_eng_ger_afr_hau_tig_sid_moo_jpn_mao_ewe_scr_prs_hin_wly_tsw_knd_ind_cze_anl_urd_mly_swe_dyu_igb_tur_akn_rus_mol_pol_heb_dgb_cnt_vie_zul_glc_lat_ukr_uzb_krd_ctl_mcd_hun_tsn_fre_mlt_chh_bat_slo_por_ven_azi	NA	NA	NA
905	ctl_yor_bem_lat_xho_tsw_tml_kor_knd_est_dut_akn_scr_afr_mlt_gam_mol_prs_sod_bam_hun_dyu_ses_swt_jpn_tig_guj_uzb_eng_urd_anl_mly_moo_grk_owc_sun_heb_arw_ben_mnd_ita_mao_amh_fre_lit_dgb_nor_cze_ger_bos_ewe_fbf_glc_hau_tur_mcd_bat_bul_tha_lda_fin_svk_amr_ind_wly_cnt_hin_cic_jav_bsq_igb_sid_pol_ukr_tsn_zul_swa_vie_tag_aze_pan_azi_slo_rus_alb_geo_chh_rom_krd_ven_spa_aeg_qcu_por_swe	0.185458825663016	0.406226935514835	0.6855090970775
[truncated: 95 more rows]
