# Supplementary material for: Future Tense and Economic Decisions: Controlling for Cultural Evolution
Source: PLoS One. 2015 Jul 17;10(7):e0132145. doi: 10.1371/journal.pone.0132145 (PMC4506144; doi:10.1371/journal.pone.0132145)
Supplement: S8 Appendix — See README files within the various sub-folders. (ZIP) [file pone.0132145.s008.zip › S3_Code/Residuals_new/PGLS/PermuteResults/permute_S_39000.csv]

	ftr	r	t	p
1	lda_kor_bem_scr_glc_tml_rom_tsw_ctl_sid_azi_lit_akn_cic_por_pol_sod_hun_swa_urd_dgb_sun_zul_tur_mcd_eng_fre_gam_amr_lat_chh_mol_anl_vie_bat_mly_fin_tig_slo_uzb_bul_tha_aeg_tag_xho_krd_dyu_tsn_cnt_wly_grk_svk_moo_ses_swe_guj_owc_bos_qcu_cze_jav_spa_ukr_amh_ben_hin_ind_dut_nor_heb_mlt_prs_alb_knd_aze_bam_fbf_hau_afr_ewe_rus_igb_est_mao_ita_geo_mnd_pan_ger_bsq_arw_jpn_yor_swt_ven	0.74517206067108	1.97093473369207	0.0517043316118468
2	ven_ses_fre_swt_scr_jpn_tig_mly_vie_grk_mao_swa_bos_owc_bem_aze_hau_mol_bul_prs_alb_krd_qcu_mnd_eng_lat_gam_ger_heb_ben_ewe_dgb_nor_jav_guj_slo_chh_cze_xho_knd_akn_aeg_mcd_dyu_pan_lit_geo_tur_tsn_pol_afr_ind_amh_sid_ita_rom_igb_por_tsw_arw_est_uzb_azi_fbf_mlt_wly_ukr_hin_yor_fin_sod_amr_cnt_urd_tag_zul_swe_sun_kor_spa_glc_hun_moo_bsq_rus_ctl_tha_bat_anl_bam_dut_tml_lda_svk_cic	-0.0347521720956323	-0.081278399318649	0.935395215755264
3	aze_tag_pol_slo_zul_anl_vie_tha_bem_fin_urd_aeg_pan_ger_ben_tsn_ukr_spa_azi_xho_est_gam_bos_svk_ita_scr_cze_glc_ewe_tsw_bam_heb_swa_nor_ses_swe_lat_mnd_amh_ind_uzb_tml_bsq_knd_afr_geo_akn_lit_qcu_owc_sun_ctl_prs_fbf_lda_hun_bat_guj_bul_swt_rus_mlt_sod_hau_dyu_dut_krd_tig_mcd_cnt_tur_eng_cic_mol_chh_amr_arw_moo_alb_mly_ven_yor_rom_hin_dgb_fre_kor_jpn_por_sid_wly_jav_mao_grk_igb	0.220350745159318	0.600879958726416	0.549381631456109
4	krd_amr_sun_est_jpn_tml_knd_ven_lat_moo_ger_ewe_mlt_amh_afr_swe_lda_bos_xho_svk_geo_dyu_yor_wly_cze_ctl_bul_pol_sod_mly_mol_dgb_vie_glc_owc_hau_pan_spa_bam_cic_tsn_nor_ben_alb_aze_tsw_gam_fin_grk_anl_mcd_tha_azi_slo_aeg_swa_fre_guj_zul_mnd_mao_tag_bem_ukr_kor_hun_tig_fbf_hin_urd_dut_sid_tur_igb_jav_bat_prs_ind_rom_qcu_rus_bsq_cnt_chh_lit_ses_por_arw_akn_eng_ita_heb_swt_uzb_scr	0.200183300021712	0.465865040481553	0.642401344842305
5	prs_bam_swa_scr_hin_krd_bos_grk_sod_ewe_alb_geo_mcd_urd_pol_chh_pan_ben_fin_heb_por_cic_sid_mol_hun_tsw_aeg_kor_nor_cnt_mlt_igb_bat_glc_ctl_amh_bsq_dgb_vie_lit_eng_aze_mly_anl_wly_rom_ukr_moo_guj_ita_jav_jpn_amr_spa_qcu_afr_azi_tml_ven_fre_bem_tig_knd_ses_lda_akn_owc_dut_rus_slo_lat_tur_swt_zul_mao_ger_xho_bul_svk_hau_fbf_yor_arw_cze_tsn_gam_est_tag_mnd_uzb_tha_ind_swe_dyu_sun	0.456462231499505	1.07078287730768	0.287038152726455
6	tur_azi_sun_ctl_rus_ger_akn_amh_rom_igb_guj_dut_owc_jav_grk_geo_zul_mol_swa_lit_ses_svk_ita_dgb_moo_bat_bem_uzb_por_urd_krd_tag_spa_sod_aze_vie_eng_xho_ven_mao_jpn_mlt_prs_lat_fre_yor_ewe_chh_fin_sid_tsn_knd_bos_ukr_mcd_pol_pan_bsq_fbf_hau_glc_lda_heb_est_aeg_bam_anl_ind_arw_tha_tml_cze_amr_slo_cic_swt_scr_mnd_qcu_hun_cnt_dyu_nor_mly_alb_gam_hin_wly_tig_ben_bul_afr_swe_kor_tsw	0.592716624635484	1.47516115885906	0.143546762644001
7	mly_tag_hin_pol_bos_ctl_wly_eng_arw_dyu_ita_ewe_jav_cic_mlt_bul_cze_tsn_zul_dut_cnt_alb_tha_xho_anl_urd_sun_tig_krd_fin_aeg_chh_bam_fre_swt_prs_glc_svk_kor_hau_bat_lit_geo_azi_amh_afr_gam_slo_guj_mol_spa_knd_ukr_moo_ven_lat_hun_scr_ben_uzb_tml_tsw_dgb_jpn_qcu_grk_est_aze_akn_lda_por_swe_vie_nor_fbf_sid_swa_amr_heb_mnd_rom_ind_tur_mcd_sod_ses_ger_rus_bem_yor_pan_bsq_owc_igb_mao	0.809448968514079	1.92886523977223	0.0567969125483037
8	hau_ctl_ind_aze_bsq_qcu_vie_mly_aeg_fin_cnt_zul_bul_dyu_est_geo_sid_moo_guj_por_heb_dut_fbf_owc_spa_wly_bem_mcd_lda_knd_sun_slo_jpn_sod_tha_krd_xho_rom_tsn_alb_afr_scr_amh_yor_ven_ger_mlt_ses_svk_tag_uzb_mol_pol_ita_anl_rus_amr_gam_glc_swa_swe_cic_tml_akn_tur_hun_cze_pan_kor_bat_ben_prs_swt_lat_azi_lit_jav_ukr_ewe_bam_eng_grk_igb_mao_tsw_bos_fre_chh_urd_hin_nor_arw_tig_mnd_dgb	-0.173981112390016	-0.393228934502404	0.695050391915548
9	fbf_mcd_owc_swt_pol_sun_igb_swe_akn_xho_mao_ctl_lit_bos_yor_est_qcu_fin_aeg_amh_uzb_spa_urd_slo_eng_arw_ukr_sod_tur_aze_tsn_por_ger_mly_cze_afr_dgb_tsw_scr_zul_dyu_tag_ben_jpn_rus_pan_ind_sid_geo_krd_grk_fre_tml_tig_glc_swa_cnt_mnd_bul_rom_hau_prs_knd_nor_ita_anl_guj_bsq_ven_gam_hun_bem_tha_bam_azi_hin_chh_heb_lat_dut_ewe_vie_lda_svk_alb_mol_kor_bat_cic_amr_ses_jav_moo_mlt_wly	0.417406232642038	1.00818487826341	0.3159816579672
10	bat_mcd_urd_arw_prs_slo_lit_hin_sod_afr_glc_sun_dut_mao_chh_rus_anl_hun_ukr_tsn_fre_kor_grk_qcu_ita_lat_dgb_vie_tsw_ewe_uzb_svk_sid_mnd_pan_knd_guj_spa_ctl_yor_aze_est_swe_tur_bam_heb_fin_jpn_ger_xho_swt_mol_wly_bos_ven_lda_cze_owc_amh_alb_tag_bem_por_geo_pol_moo_eng_nor_azi_swa_scr_bul_cnt_tml_rom_cic_gam_fbf_dyu_zul_amr_ses_hau_jav_tig_krd_bsq_mlt_akn_aeg_igb_tha_ben_ind_mly	-0.985811720857655	-2.4909520957316	0.0145134598229459
11	tsw_mcd_rom_prs_ind_guj_tsn_rus_pol_swa_cic_alb_sod_swt_yor_cnt_aeg_mly_ses_geo_hin_tml_arw_grk_bul_bem_sid_mnd_nor_tha_aze_akn_zul_fin_knd_heb_vie_glc_urd_tag_dyu_ita_sun_mlt_xho_anl_ven_dgb_mol_scr_cze_tur_eng_ben_est_bam_ctl_wly_jpn_swe_bos_fbf_gam_krd_bat_lit_hun_pan_bsq_qcu_hau_amr_chh_ger_owc_svk_ukr_tig_spa_uzb_kor_azi_amh_ewe_jav_por_dut_igb_slo_lat_mao_moo_afr_lda_fre	-0.924358137392208	-2.33861898004179	0.0214974823976324
12	nor_pol_bat_mlt_ewe_anl_tsn_dut_chh_sid_dgb_cnt_jpn_swe_tig_tsw_ind_aze_guj_por_tur_jav_afr_mol_heb_prs_bem_fin_mcd_igb_urd_sod_kor_lat_moo_aeg_knd_geo_xho_mly_amh_grk_spa_fre_bul_alb_owc_ukr_glc_ses_hun_dyu_wly_cze_scr_swa_lit_tha_swt_svk_arw_bos_tml_sun_bam_vie_uzb_bsq_hin_ctl_krd_azi_fbf_qcu_yor_ben_tag_mnd_ven_lda_est_pan_ita_rom_eng_amr_hau_mao_akn_slo_rus_gam_cic_ger_zul	0.368953211997968	0.807072122972901	0.421684214359128
13	tsw_fin_arw_bam_bem_ger_yor_tml_pan_lit_spa_dyu_svk_hau_swa_urd_ita_mlt_ben_amr_tag_glc_moo_vie_zul_jpn_guj_tsn_bos_hin_uzb_grk_nor_alb_est_tha_azi_tur_sod_aze_cze_swt_aeg_cnt_rom_sun_fre_sid_ewe_krd_gam_lda_slo_akn_bat_bul_dgb_wly_cic_ven_anl_ctl_pol_eng_jav_mnd_igb_mcd_owc_hun_xho_geo_chh_bsq_mol_ukr_kor_rus_ses_fbf_prs_mao_heb_afr_qcu_amh_scr_mly_knd_lat_tig_por_dut_ind_swe	-0.271308310573488	-0.684072135794966	0.495630679302334
14	gam_kor_tag_azi_mol_bul_cnt_nor_igb_amr_swa_ind_amh_eng_lda_tsn_fin_zul_pan_por_sod_mly_hin_rom_jpn_sun_ewe_tha_dyu_hun_aeg_prs_ben_bos_krd_cic_uzb_swe_cze_ven_ses_aze_tig_vie_bsq_slo_xho_ger_guj_lat_alb_heb_hau_wly_sid_bat_afr_yor_akn_dgb_mlt_est_jav_ita_geo_mao_arw_bem_anl_moo_tsw_rus_svk_mcd_knd_ctl_grk_fre_tur_qcu_scr_fbf_tml_mnd_pol_owc_dut_bam_lit_glc_swt_spa_chh_urd_ukr	-0.67461287730447	-1.81305033875403	0.073050005886119
15	ben_zul_ita_xho_chh_sod_bul_aeg_ind_cic_rus_pol_ger_glc_hun_anl_bos_moo_vie_tsw_krd_mao_heb_eng_kor_ewe_est_sun_arw_mcd_dgb_tml_fin_amr_gam_mnd_yor_bsq_aze_swa_afr_mly_tsn_nor_azi_ven_hau_jav_ukr_wly_akn_owc_igb_grk_fre_svk_amh_rom_ses_tha_jpn_geo_tig_slo_scr_por_uzb_spa_dyu_cze_lit_pan_urd_bam_guj_lda_ctl_bem_sid_mlt_tur_mol_swe_prs_dut_alb_qcu_fbf_lat_cnt_bat_tag_knd_hin_swt	0.470831959855303	1.25775396800723	0.211629758103443
16	anl_bos_krd_uzb_tsn_scr_est_spa_ukr_lat_cic_tur_swe_lda_swt_hau_por_hin_slo_azi_alb_bem_xho_arw_heb_tha_yor_prs_akn_dyu_aze_eng_bsq_chh_pan_ctl_wly_mly_nor_gam_ben_kor_ven_pol_bat_amr_sod_dut_mnd_fbf_mcd_cnt_ger_dgb_rom_hun_guj_tsw_lit_cze_vie_mol_rus_knd_zul_fre_bul_jpn_ita_geo_afr_svk_bam_aeg_igb_jav_fin_grk_qcu_tml_sun_amh_glc_moo_owc_mao_mlt_ind_urd_ewe_swa_tag_sid_ses_tig	-0.128159899988033	-0.330549576090273	0.741728269234262
17	nor_sid_heb_lda_kor_tsw_cic_wly_qcu_yor_tur_azi_aeg_aze_tag_owc_xho_lit_akn_por_mnd_slo_hau_prs_rom_rus_arw_hun_urd_uzb_spa_dut_swe_ger_geo_swa_mcd_amh_scr_bam_ukr_est_tha_glc_mly_bos_knd_cze_afr_sod_anl_jpn_fin_svk_pan_zul_bem_pol_mlt_bat_krd_ctl_bsq_ewe_fbf_tml_gam_guj_ita_chh_grk_ven_bul_lat_ben_jav_cnt_dyu_tsn_igb_dgb_alb_vie_sun_hin_fre_eng_mol_tig_swt_moo_mao_ses_amr_ind	0.773167049031253	1.84547864310439	0.0681498350599759
18	wly_mly_krd_dgb_urd_geo_ind_eng_cze_tml_swt_vie_bat_zul_tsw_xho_jav_bem_fbf_uzb_lat_igb_ctl_svk_dut_bul_sun_qcu_hin_chh_bos_tsn_tha_amr_bsq_ger_akn_hau_rom_mcd_kor_jpn_grk_azi_cic_fre_amh_moo_tig_aeg_mnd_cnt_lda_por_mol_rus_tag_ven_ewe_afr_pol_ben_gam_fin_tur_ses_yor_knd_guj_pan_arw_scr_lit_spa_sod_hun_dyu_bam_nor_mao_sid_alb_anl_mlt_prs_ita_est_glc_owc_aze_slo_swe_heb_swa_ukr	0.103381413888207	0.27631587759867	0.782918589828329
19	swt_heb_fbf_krd_knd_anl_slo_gam_mly_tur_mlt_bsq_prs_mnd_tsw_fin_tml_svk_tag_hin_nor_hun_ind_lda_swa_ukr_azi_mol_cze_sid_dut_amh_akn_mao_zul_sun_grk_alb_amr_tha_fre_jav_qcu_tsn_bos_ven_lit_rus_sod_aeg_vie_lat_swe_bem_xho_por_scr_bul_bat_ben_hau_moo_ita_ctl_ses_cnt_guj_owc_dyu_pol_est_jpn_wly_uzb_arw_glc_kor_ger_cic_geo_urd_spa_rom_eng_mcd_chh_pan_igb_tig_afr_aze_dgb_ewe_yor_bam	-0.271132377756758	-0.680616390653205	0.497805280683003
20	tml_swe_hau_azi_chh_arw_xho_tig_swa_cic_urd_dgb_lda_lat_amh_nor_bos_ita_ind_fin_heb_lit_swt_sid_tur_yor_scr_amr_ukr_jav_knd_svk_ewe_bam_bul_ses_tha_wly_uzb_mnd_tag_sun_est_afr_mao_ger_cnt_spa_pan_aeg_hin_bat_fre_dut_hun_vie_mlt_dyu_guj_owc_anl_igb_rom_eng_pol_rus_ven_qcu_mcd_grk_slo_ctl_moo_sod_bsq_tsn_mly_mol_krd_geo_kor_por_aze_tsw_zul_prs_akn_glc_ben_bem_gam_cze_jpn_fbf_alb	-0.624398271981889	-1.67092208874494	0.0980991274545039
21	pol_cnt_spa_lat_geo_qcu_xho_sod_fre_swe_ses_urd_owc_cic_ita_hun_fin_jpn_amh_knd_mol_dgb_swt_bsq_sid_scr_ewe_tha_jav_arw_guj_slo_swa_est_wly_bem_svk_moo_aeg_azi_uzb_akn_anl_tag_bam_ctl_gam_tig_heb_krd_tml_nor_bul_por_pan_bos_alb_vie_aze_grk_amr_zul_tsw_igb_kor_fbf_afr_hin_mly_cze_ind_rom_ven_bat_tsn_mlt_rus_ger_mnd_prs_mao_tur_mcd_glc_yor_sun_dyu_lda_ukr_dut_hau_eng_chh_ben_lit	0.2693720105135	0.630994044437309	0.529592131513129
22	hau_cnt_moo_igb_dgb_fin_uzb_zul_eng_pol_urd_azi_grk_glc_vie_ben_qcu_hin_ind_mnd_kor_ukr_prs_mlt_bam_est_mao_guj_ses_lat_knd_slo_bat_tha_xho_rus_sid_amr_anl_aeg_ven_fbf_por_mly_wly_heb_cze_lit_jpn_tig_ger_owc_bos_tml_alb_afr_jav_mcd_scr_tsn_pan_mol_sun_tur_hun_amh_bul_fre_geo_swt_swe_tag_tsw_arw_cic_spa_dut_aze_bsq_nor_krd_chh_ctl_lda_rom_ewe_sod_akn_swa_ita_svk_bem_dyu_gam_yor	0.00180687914981357	0.00418398873249926	0.996670631614852
23	knd_vie_bul_dgb_tag_guj_spa_dyu_tig_sun_sod_aeg_moo_mly_dut_pol_eng_rom_rus_lda_bam_zul_bat_mcd_hau_cze_bsq_kor_cnt_scr_grk_akn_owc_fre_tsn_anl_est_ger_azi_slo_lit_swe_xho_lat_amh_igb_sid_geo_alb_qcu_mol_ewe_bem_aze_cic_mlt_fbf_heb_nor_hin_arw_swt_ita_mnd_ven_prs_swa_chh_krd_gam_uzb_tml_urd_ukr_ben_fin_tsw_bos_ses_tur_por_yor_afr_pan_tha_amr_hun_wly_glc_jav_ind_ctl_jpn_svk_mao	-0.261578553899762	-0.614456569064163	0.54041403140299
24	nor_rus_bul_tml_heb_bsq_ger_ita_cnt_tsn_lit_sod_pol_scr_jav_slo_fin_cic_kor_glc_sid_cze_tag_amh_bos_lat_uzb_spa_fbf_zul_afr_por_fre_tur_mly_guj_chh_mol_tha_pan_hau_igb_yor_urd_vie_lda_azi_gam_dyu_aeg_ven_ben_moo_swe_geo_aze_xho_wly_owc_mlt_grk_alb_qcu_tig_hun_ewe_prs_ind_ctl_jpn_rom_bat_dut_anl_arw_tsw_mao_ses_est_mcd_amr_swt_akn_krd_bam_sun_dgb_ukr_swa_hin_bem_knd_mnd_svk_eng	0.455040427137039	1.13144046677495	0.260778882101883
25	akn_bos_spa_chh_mcd_fin_cze_xho_fre_amh_rom_afr_qcu_lat_sid_yor_gam_ben_cic_lit_mol_dyu_swa_ewe_bam_eng_hau_dgb_grk_aze_por_nor_aeg_bsq_wly_bat_mly_tur_heb_knd_lda_prs_svk_bul_fbf_scr_vie_hin_igb_zul_ukr_kor_swe_ind_ven_swt_moo_amr_slo_pan_anl_ctl_arw_uzb_tig_jav_mlt_tha_geo_cnt_mao_sod_rus_bem_glc_pol_tml_jpn_dut_tag_krd_owc_urd_ger_azi_tsw_tsn_sun_est_guj_hun_alb_ses_ita_mnd	0.471318202358409	1.12877185437357	0.261897433630185
26	hun_fre_yor_dgb_vie_mlt_aeg_akn_lit_est_ctl_tag_owc_gam_guj_tha_svk_hin_kor_swt_bem_tml_ita_cnt_por_zul_ven_mao_sod_mol_jav_mly_rom_tsn_cic_pol_slo_azi_fin_tsw_alb_bam_urd_hau_scr_rus_cze_geo_mnd_bsq_ses_xho_grk_ben_sun_igb_aze_ewe_lda_qcu_sid_glc_uzb_eng_tur_moo_spa_krd_swe_bat_knd_bos_fbf_jpn_amr_mcd_afr_arw_anl_pan_amh_tig_chh_wly_bul_ukr_dyu_swa_prs_heb_ind_lat_dut_ger_nor	-0.257001200348238	-0.564366835891952	0.573863141689822
27	ewe_ukr_afr_glc_svk_heb_grk_uzb_chh_vie_sid_moo_tha_igb_dyu_pol_tag_qcu_dut_swt_bsq_owc_ind_tur_ses_mol_guj_bem_lit_akn_bam_hau_lat_nor_dgb_ben_ger_cnt_hun_bos_ven_eng_fbf_gam_tsw_amr_swa_aze_wly_scr_urd_azi_jpn_swe_rom_hin_jav_ctl_lda_anl_ita_knd_mao_rus_xho_por_yor_amh_fre_tml_est_arw_bat_kor_tsn_spa_sun_slo_zul_cze_sod_alb_aeg_mnd_mlt_cic_mly_geo_mcd_fin_krd_prs_tig_pan_bul	0.234302598703753	0.589682718951005	0.556833312928332
28	hau_igb_aze_mcd_tsn_kor_krd_azi_bul_fre_aeg_mnd_qcu_tag_bos_yor_tha_est_bem_arw_knd_dut_wly_ven_geo_jav_urd_fbf_bsq_alb_chh_dgb_fin_bat_lat_vie_cic_nor_rus_cnt_ewe_swt_swe_guj_rom_svk_glc_ukr_mol_slo_amh_tig_spa_mlt_hun_anl_heb_xho_tsw_mao_ctl_swa_mly_lda_ses_dyu_amr_uzb_afr_grk_sun_tur_bam_lit_pol_sod_jpn_ita_ger_por_tml_scr_hin_prs_eng_cze_sid_ind_pan_gam_akn_moo_ben_zul_owc	0.487967756741532	1.26624638493992	0.208587422825821
29	tsn_akn_svk_dgb_mol_vie_grk_hin_tur_dut_heb_hun_pan_prs_tsw_igb_hau_slo_sod_scr_uzb_owc_anl_chh_kor_ewe_krd_ven_ind_qcu_tag_ctl_tha_tig_azi_yor_tml_mao_bam_fre_dyu_lit_bul_ukr_mnd_fin_mlt_urd_sun_knd_pol_geo_bat_guj_mly_gam_jav_sid_arw_afr_bem_ben_lda_alb_zul_jpn_cic_xho_bos_eng_aeg_nor_ses_swt_aze_bsq_por_glc_wly_rom_swa_amr_swe_est_lat_moo_fbf_rus_cze_amh_ita_ger_mcd_spa_cnt	-0.00462629430716595	-0.0105693237122331	0.991589696808488
30	sod_guj_svk_cic_ita_mcd_tsn_dut_tig_rus_uzb_fbf_aeg_anl_tur_bam_qcu_lat_mao_akn_tml_ewe_aze_yor_ven_grk_azi_zul_ger_spa_mly_krd_owc_ind_hun_lit_eng_swe_mnd_gam_jav_ukr_arw_glc_amr_cze_sun_bat_dyu_rom_mlt_fre_est_nor_tha_bos_swt_lda_bsq_tsw_kor_scr_cnt_bem_afr_prs_igb_slo_fin_moo_mol_jpn_amh_hin_ben_por_ctl_chh_dgb_alb_vie_heb_hau_swa_bul_xho_sid_geo_knd_pol_tag_ses_pan_urd_wly	0.22144226862116	0.529043393032663	0.598035823677594
31	tag_por_pan_bul_bam_lat_akn_aeg_jpn_cnt_mol_ven_tur_swt_tml_mlt_sid_ukr_afr_azi_krd_mcd_jav_gam_igb_ind_tig_cic_sod_ita_uzb_hau_hun_bsq_grk_ger_wly_owc_fin_xho_fre_ewe_zul_knd_pol_rus_geo_amh_fbf_est_nor_lit_anl_slo_tsw_bos_mly_rom_ben_dut_amr_heb_moo_tha_lda_ctl_urd_tsn_hin_qcu_chh_mao_dgb_eng_bem_svk_guj_cze_spa_dyu_aze_alb_mnd_ses_swe_arw_yor_glc_kor_scr_swa_bat_sun_vie_prs	-0.112325800901686	-0.293118422946492	0.770084689746341
32	hin_svk_zul_scr_ses_lda_dgb_uzb_nor_mly_ven_hau_gam_hun_fin_anl_dyu_yor_sid_tml_amr_pol_knd_tur_akn_owc_lat_rom_moo_mcd_guj_urd_dut_cnt_tag_qcu_swe_mnd_heb_arw_sun_swa_tsw_cic_por_bos_afr_cze_aze_prs_bsq_tha_spa_wly_vie_grk_jav_est_aeg_mol_fbf_ctl_swt_lit_tig_rus_slo_mlt_jpn_kor_ita_sod_ewe_pan_igb_bam_ger_eng_ben_krd_glc_mao_alb_ukr_geo_chh_bat_xho_azi_bul_bem_ind_tsn_amh_fre	-0.213638214023536	-0.536834115062682	0.592664189711973
33	sod_sun_spa_geo_mlt_aze_zul_lat_tml_lit_kor_nor_yor_ita_ven_ewe_pan_xho_amr_ind_akn_ger_alb_hin_swe_cnt_por_slo_anl_tig_gam_bul_mnd_vie_ctl_est_uzb_tsw_jpn_knd_mao_guj_cze_chh_sid_aeg_hau_ben_fre_azi_igb_fin_amh_tur_grk_afr_wly_mol_prs_swa_glc_svk_fbf_urd_eng_bat_bsq_bos_jav_moo_swt_mcd_tsn_bem_tha_owc_dgb_krd_bam_arw_lda_heb_scr_dyu_cic_mly_tag_dut_rom_hun_ses_ukr_pol_rus_qcu	-0.127689003682184	-0.328301444620836	0.743421786679661
34	hun_tur_moo_pan_ind_dgb_ger_dut_akn_dyu_bam_wly_mol_lit_ewe_eng_prs_est_ben_bsq_owc_qcu_aze_mly_knd_krd_kor_ctl_jav_swa_spa_pol_bem_sod_heb_mcd_hin_gam_ukr_swe_xho_nor_tig_hau_tsw_zul_tha_mao_sid_chh_alb_afr_lda_rom_scr_yor_fbf_cnt_aeg_fre_tml_lat_anl_vie_por_uzb_azi_ses_mlt_svk_jpn_bat_fin_amr_sun_geo_urd_cze_ven_amh_guj_arw_tsn_glc_tag_bul_mnd_ita_grk_rus_cic_slo_igb_swt_bos	-0.581120339462719	-1.34727506984305	0.181165116087785
35	bem_bat_knd_hin_swa_afr_moo_swt_vie_zul_fbf_por_krd_ewe_tml_heb_glc_urd_kor_rom_ven_tig_cnt_hau_cze_bsq_sod_owc_tsn_aeg_rus_qcu_fre_mol_gam_wly_prs_uzb_chh_tha_tur_ger_guj_amr_lit_slo_ita_tag_geo_ctl_tsw_lda_pol_akn_est_bul_nor_xho_sid_eng_anl_arw_spa_dyu_mnd_azi_mlt_swe_ind_lat_ses_mao_ben_amh_bam_cic_scr_dut_fin_mly_mcd_aze_grk_jpn_igb_hun_sun_yor_alb_jav_dgb_svk_ukr_bos_pan	0.606721929787508	1.41929643798868	0.159155704133695
36	est_dut_bsq_gam_aeg_rus_swa_dgb_swe_alb_heb_eng_bat_lat_urd_fin_slo_dyu_yor_ukr_ctl_pan_svk_bam_aze_kor_tsw_ind_fre_lit_xho_knd_tsn_cnt_arw_azi_owc_sod_jav_scr_zul_krd_akn_ven_mol_ben_ita_tml_prs_wly_hun_sid_moo_tig_bem_por_lda_mnd_pol_tha_bul_sun_ewe_cze_guj_chh_rom_amr_glc_grk_tag_mao_hin_fbf_bos_anl_mcd_vie_igb_mlt_qcu_afr_nor_tur_ger_cic_ses_geo_jpn_uzb_swt_spa_amh_hau_mly	0.281706989191922	0.733229088949414	0.465262971631951
37	ben_uzb_azi_guj_pan_vie_gam_sod_bat_akn_est_mly_fin_rom_scr_bam_ctl_prs_ind_urd_mcd_moo_cze_swe_fre_anl_mol_tha_krd_aze_ewe_qcu_chh_sun_dgb_lit_dyu_cic_xho_bos_rus_kor_mlt_zul_swa_aeg_mao_swt_arw_eng_ita_tag_tsw_svk_tig_hin_geo_igb_afr_pol_ses_owc_jpn_amh_tur_ukr_fbf_por_tsn_cnt_slo_wly_nor_bul_bsq_jav_lda_grk_bem_alb_heb_tml_lat_yor_hau_ven_mnd_glc_dut_ger_sid_hun_knd_amr_spa	0.531452370490825	1.38671038939511	0.168845152265133
38	zul_igb_swe_chh_xho_cnt_pan_vie_lda_wly_mao_uzb_tha_alb_azi_aeg_geo_ita_mol_dyu_amh_pol_bat_knd_fbf_anl_tsw_hun_lat_spa_por_ukr_scr_krd_tag_swt_afr_cze_bos_qcu_rom_moo_hin_amr_sid_svk_hau_kor_gam_bul_ses_sun_tig_ven_prs_jav_yor_bam_owc_ind_guj_bsq_lit_dut_sod_cic_fin_ben_glc_ger_mly_rus_mnd_mcd_nor_tml_dgb_tsn_urd_swa_ctl_heb_bem_tur_arw_akn_ewe_grk_aze_fre_mlt_eng_jpn_est_slo	-0.407250437508684	-0.916051322027377	0.362009252525122
39	sid_aze_tur_moo_mcd_guj_mol_cze_swe_chh_jpn_rom_ukr_sod_bem_tag_hau_gam_mly_ven_fbf_ben_cic_rus_slo_scr_bos_qcu_spa_wly_ind_ger_urd_kor_tig_fin_uzb_tha_pan_tsw_amr_tsn_cnt_mlt_sun_yor_bat_knd_alb_igb_dyu_akn_nor_bsq_amh_lit_prs_hun_eng_heb_tml_glc_hin_azi_xho_afr_swt_bam_mao_mnd_dut_ctl_vie_owc_anl_fre_grk_geo_zul_svk_est_ita_swa_ses_aeg_dgb_lda_lat_ewe_arw_bul_por_pol_jav_krd	0.371623364067457	0.846225037944961	0.399599384588785
40	knd_mcd_pan_eng_nor_bul_cic_bam_fin_aze_tur_urd_tml_rus_wly_vie_pol_cnt_anl_sun_tsw_guj_fbf_krd_bem_bos_slo_mao_dyu_afr_jav_hun_dgb_mnd_ses_jpn_heb_xho_ita_geo_svk_ind_glc_scr_spa_lat_owc_hin_swe_mlt_grk_moo_igb_yor_prs_cze_tsn_gam_sod_mly_fre_zul_bsq_ven_uzb_arw_ewe_rom_swa_azi_ukr_tha_hau_aeg_amr_sid_amh_tag_est_ben_tig_por_swt_chh_ctl_lda_ger_mol_dut_alb_akn_kor_bat_qcu_lit	0.450845992200411	1.09637035525756	0.275747651227372
41	sid_hun_tsn_tha_anl_chh_geo_ven_cze_svk_xho_bsq_pan_fin_mly_jav_bem_swa_ewe_moo_alb_hau_mao_amh_jpn_bam_azi_arw_sod_fre_prs_mlt_tag_lat_swt_heb_pol_cnt_cic_dut_knd_mcd_sun_dyu_tml_bat_ita_rom_tur_hin_urd_ctl_glc_nor_eng_ind_kor_swe_lda_bul_dgb_scr_aze_bos_gam_mol_ben_aeg_vie_qcu_ses_lit_wly_tig_yor_tsw_amr_akn_grk_uzb_est_por_zul_krd_rus_slo_ukr_afr_mnd_owc_igb_ger_fbf_guj_spa	-0.547057671427574	-1.29007383191169	0.200223629064898
42	tsw_afr_cnt_lit_ind_dut_hin_tur_rus_jav_anl_bsq_fre_tag_vie_pol_mol_guj_krd_owc_nor_arw_mcd_por_cic_alb_ses_eng_bem_kor_bat_wly_sid_hun_aeg_sod_yor_dyu_fin_knd_mlt_gam_amr_slo_ven_svk_grk_rom_sun_azi_glc_igb_amh_lda_aze_tha_xho_hau_tig_ita_mao_chh_scr_bos_swt_lat_akn_geo_mnd_ger_swe_qcu_heb_prs_tsn_est_mly_pan_fbf_urd_ewe_swa_spa_cze_moo_zul_ben_ctl_dgb_tml_bam_bul_jpn_ukr_uzb	NA	NA	NA
43	spa_chh_lda_ind_hun_slo_mlt_ukr_xho_fin_yor_moo_tig_afr_amh_owc_tag_dgb_kor_krd_anl_knd_hin_cic_rus_geo_bul_azi_vie_est_nor_por_mao_eng_fbf_pan_rom_pol_ctl_uzb_mol_fre_mcd_mly_tur_tsw_igb_ven_tha_bsq_bat_ita_bem_arw_aeg_ewe_cnt_bos_sun_ses_aze_wly_tml_cze_alb_scr_lit_dyu_sod_qcu_guj_gam_akn_ger_urd_prs_sid_jav_tsn_jpn_mnd_heb_swt_amr_hau_swe_ben_bam_glc_grk_zul_lat_swa_dut_svk	0.836641487025406	2.16207442895071	0.0331789015213652
44	igb_wly_ben_aeg_rom_xho_owc_heb_cnt_bos_moo_amh_chh_kor_jav_akn_glc_grk_aze_dyu_tur_uzb_alb_lit_sun_eng_ven_rus_swa_mao_urd_azi_mcd_jpn_hau_anl_scr_prs_amr_yor_ger_swe_cic_arw_knd_fbf_zul_sod_guj_dgb_bem_est_tig_mly_mol_ind_dut_bat_cze_mlt_fre_krd_tsn_ita_tsw_bul_ukr_nor_sid_bsq_vie_svk_geo_bam_lat_por_afr_tha_swt_ewe_ses_slo_tag_tml_pol_lda_mnd_qcu_hun_pan_fin_hin_ctl_spa_gam	0.148850941969211	0.338992235001709	0.735379817539918
45	aeg_hau_slo_bem_scr_geo_qcu_dgb_krd_cic_zul_tsn_nor_aze_sod_mnd_swt_alb_ctl_lda_ben_ger_dut_eng_est_tml_rom_bul_xho_tsw_tha_mol_knd_gam_swe_mlt_kor_bat_bsq_bos_ukr_sun_cnt_tur_heb_amh_mao_azi_urd_fbf_ewe_ind_bam_owc_rus_afr_dyu_svk_swa_tag_lit_guj_cze_akn_chh_sid_lat_ita_anl_wly_ses_moo_tig_jav_yor_uzb_igb_spa_glc_amr_jpn_grk_mcd_hun_fin_arw_prs_fre_pol_por_pan_vie_mly_hin_ven	-0.264570986562294	-0.623641552620666	0.534389648547618
46	ita_cic_ukr_mao_tsn_swa_bos_cze_jav_azi_alb_ven_swe_aeg_arw_guj_aze_chh_tur_svk_heb_mol_fbf_tig_ewe_amh_lda_ind_rus_fin_vie_tml_rom_geo_sid_ctl_tsw_swt_glc_eng_kor_spa_wly_igb_slo_pan_ger_krd_cnt_urd_mnd_tag_knd_fre_scr_lit_jpn_sod_lat_afr_dyu_por_amr_dgb_bem_bsq_bul_uzb_pol_anl_mlt_hin_mly_ses_akn_nor_gam_est_grk_bat_yor_ben_hun_sun_tha_qcu_owc_bam_hau_prs_moo_zul_mcd_xho_dut	-0.182588726367857	-0.468532651336738	0.640500075182113
47	tha_hau_bam_por_sun_rom_scr_mcd_swe_anl_akn_cic_eng_alb_kor_aze_lat_dgb_igb_bos_est_fin_spa_dyu_bsq_amr_chh_qcu_hun_ita_lda_pol_xho_lit_mly_ses_swt_jpn_moo_gam_ind_fbf_yor_mlt_ben_wly_cze_slo_rus_krd_owc_glc_hin_azi_geo_ctl_bul_mol_bem_amh_nor_heb_tag_knd_mnd_prs_sid_vie_afr_mao_urd_jav_dut_tsw_guj_aeg_ewe_zul_arw_uzb_ger_bat_cnt_fre_sod_pan_tig_tur_tsn_ven_svk_swa_grk_ukr_tml	-0.310816328722543	-0.794781355844538	0.42876432130131
48	mlt_jav_chh_uzb_dut_ukr_alb_amr_cze_rus_swt_spa_lda_moo_grk_scr_yor_eng_gam_sun_bos_xho_lat_amh_heb_bam_ben_krd_jpn_geo_nor_lit_aeg_bat_pan_arw_owc_swa_afr_slo_guj_igb_ven_fin_cic_svk_tsw_mly_tag_bul_tig_rom_dyu_mnd_tsn_est_akn_bem_cnt_swe_ita_qcu_mcd_sod_por_ctl_tur_mol_pol_hau_mao_bsq_ind_ewe_prs_aze_tml_anl_fre_urd_hun_hin_tha_zul_glc_kor_ses_knd_dgb_wly_azi_vie_sid_fbf_ger	-0.368868310588833	-0.825936446781309	0.410953970346357
49	ses_aze_mcd_bul_tml_swa_heb_kor_slo_fin_alb_geo_tig_grk_anl_vie_cze_hin_aeg_ewe_chh_bam_scr_moo_prs_xho_bsq_mao_jpn_igb_tha_tsw_guj_amh_ger_ctl_afr_krd_ven_bos_pan_spa_pol_mol_dyu_sod_wly_bem_arw_uzb_tsn_por_hun_amr_azi_sid_dut_qcu_lda_rom_cnt_yor_cic_tur_ben_est_zul_ita_fre_knd_ind_gam_akn_mly_fbf_swe_svk_nor_mlt_mnd_bat_sun_tag_swt_jav_owc_eng_hau_rus_dgb_ukr_glc_urd_lat_lit	-0.550161462634539	-1.44038827232301	0.153115711476739
50	qcu_ben_glc_akn_dgb_mcd_rom_azi_pan_scr_mao_igb_owc_mnd_spa_bam_guj_ita_tig_knd_pol_fin_anl_dut_moo_afr_bsq_hun_jpn_ses_heb_gam_amh_mol_swa_cic_nor_mly_tur_uzb_fre_swe_mlt_bul_por_urd_eng_tag_geo_svk_lat_bem_tha_xho_ven_hau_lda_arw_yor_vie_ind_bos_rus_est_tsw_aze_sod_zul_slo_cze_sid_fbf_lit_ewe_hin_cnt_kor_tsn_jav_ukr_amr_chh_ctl_wly_tml_krd_dyu_grk_aeg_prs_bat_sun_ger_alb_swt	-0.402358898620782	-0.890055542653399	0.37573274792955
51	mcd_ben_hau_hun_fin_mly_azi_slo_mol_ven_glc_aze_kor_aeg_grk_rom_tha_bam_hin_anl_lit_geo_tur_bem_svk_vie_krd_dgb_sun_bsq_ewe_eng_bat_prs_nor_gam_wly_guj_igb_bul_pol_urd_bos_tsw_lda_arw_scr_rus_heb_mao_cnt_ctl_est_chh_zul_knd_moo_por_sod_jpn_mlt_akn_jav_owc_tml_uzb_ger_dyu_tag_swt_amr_yor_afr_tig_lat_swe_cze_tsn_xho_spa_swa_dut_sid_qcu_ukr_amh_mnd_alb_fre_fbf_ita_ind_pan_cic_ses	0.424066981874648	0.98872260809314	0.325364334246903
52	pol_prs_dut_tig_eng_fin_pan_ctl_est_lda_fre_sid_ita_jav_azi_wly_tml_hun_dyu_mlt_fbf_uzb_moo_mao_cic_gam_zul_mnd_rus_igb_chh_por_spa_yor_bos_tag_glc_scr_arw_cze_swe_urd_slo_jpn_grk_mol_xho_bat_bsq_lit_dgb_lat_hau_swa_owc_afr_nor_knd_tha_bem_ven_geo_ger_ewe_tsn_kor_amr_aze_aeg_mly_amh_tsw_rom_mcd_guj_ses_alb_ben_hin_ind_krd_tur_sod_vie_anl_svk_heb_swt_cnt_qcu_sun_ukr_akn_bul_bam	-0.653399973243709	-1.51794086817661	0.132421487272061
53	akn_bat_krd_spa_anl_bos_knd_sid_zul_ven_ind_por_lat_aze_tur_alb_cic_hau_swa_xho_lit_ctl_grk_amr_bem_tml_eng_slo_tig_hin_tsw_vie_igb_dyu_pol_hun_chh_mcd_cze_pan_glc_fbf_fin_cnt_moo_ben_swt_arw_ger_lda_bsq_yor_sun_ewe_ita_mnd_jav_uzb_azi_scr_jpn_dgb_bul_aeg_tag_mlt_afr_ukr_mol_owc_fre_rus_dut_tsn_ses_heb_swe_wly_sod_kor_tha_gam_urd_guj_svk_prs_nor_geo_rom_mly_est_qcu_mao_bam_amh	-0.215646116690722	-0.508660446909454	0.612194845668998
54	wly_tsn_qcu_dgb_ses_grk_svk_heb_por_ita_yor_ger_pol_nor_spa_sid_knd_fre_cze_mcd_jpn_lit_amr_bat_cic_tsw_mnd_aze_guj_tur_mao_mlt_eng_lda_bem_ctl_igb_hin_tml_glc_dyu_bos_fbf_sun_ukr_scr_bam_urd_slo_ven_rus_moo_azi_owc_mol_tig_anl_cnt_xho_arw_swa_mly_fin_ind_swe_est_vie_lat_prs_ewe_uzb_akn_sod_zul_jav_bsq_rom_krd_dut_afr_hun_aeg_geo_amh_swt_alb_hau_ben_tha_pan_tag_gam_chh_kor_bul	0.0184587938123067	0.0426625494572492	0.966061996647377
55	mly_yor_tag_aze_dut_afr_jpn_alb_kor_wly_vie_fre_svk_fin_sod_eng_dgb_hin_tha_tsw_slo_ger_ses_mcd_tur_sid_glc_tml_cic_lit_hun_pan_ctl_lda_rom_ben_bos_swt_knd_dyu_grk_arw_anl_hau_spa_chh_ewe_zul_urd_heb_gam_ita_sun_lat_mol_guj_mao_prs_pol_bem_amh_fbf_por_mlt_azi_scr_nor_est_owc_ind_uzb_bsq_swa_xho_geo_tsn_amr_mnd_bam_ukr_swe_jav_akn_cze_tig_ven_krd_aeg_moo_igb_rus_bat_qcu_cnt_bul	0.231912453804833	0.596694308737292	0.552161294701891
56	mcd_jav_mol_fre_aze_cic_qcu_tha_cze_sod_bam_rom_nor_dgb_ind_amh_bem_mao_glc_ewe_anl_ita_aeg_scr_sid_arw_svk_ven_tur_fbf_xho_gam_ctl_akn_amr_mly_kor_ukr_dyu_por_jpn_guj_igb_bos_lit_geo_owc_azi_tsn_tsw_slo_tml_sun_bsq_hin_knd_bat_ben_ger_lat_hau_spa_eng_dut_zul_tig_krd_lda_urd_est_chh_wly_pol_bul_tag_mnd_yor_hun_grk_rus_vie_swe_alb_cnt_prs_fin_afr_swt_moo_pan_swa_heb_uzb_ses_mlt	-0.263187243664773	-0.6202122223134	0.536634893313607
57	ger_ven_tig_tml_grk_bam_scr_aze_lit_swa_mol_pol_prs_ctl_rom_moo_igb_tsn_bsq_amr_pan_mao_tha_zul_lat_mnd_swe_ita_dgb_swt_fre_mly_xho_mlt_est_fbf_owc_mcd_alb_azi_bem_rus_hau_tag_hun_bos_uzb_afr_tur_yor_anl_ses_slo_krd_guj_arw_sod_lda_geo_por_sun_ben_eng_jpn_cze_dut_heb_fin_ind_dyu_knd_bat_cic_jav_tsw_bul_kor_nor_gam_svk_akn_cnt_glc_chh_vie_aeg_spa_ewe_qcu_hin_wly_ukr_amh_urd_sid	0.151087736226376	0.379764040661064	0.704986422477597
58	kor_heb_por_svk_scr_mlt_zul_swa_wly_anl_dgb_ind_mao_mly_aeg_spa_glc_gam_amh_bos_bsq_hin_yor_uzb_ita_krd_cic_tha_cze_qcu_mol_ben_geo_bul_aze_ctl_arw_jpn_rus_chh_moo_tsw_tml_bem_lit_prs_azi_ven_dyu_hau_nor_cnt_tig_eng_sod_sun_hun_rom_guj_pan_ewe_tsn_grk_swe_pol_sid_fre_tag_fbf_akn_jav_urd_swt_bat_ses_bam_lda_xho_amr_lat_knd_ger_est_afr_mcd_slo_ukr_dut_tur_igb_vie_mnd_alb_fin_owc	-0.147676015449706	-0.343397998334728	0.732074154083002
59	ita_aze_alb_akn_xho_azi_amr_rus_gam_tur_arw_bos_bam_svk_anl_swt_por_mly_hun_geo_lat_ven_tsn_krd_amh_fbf_mlt_jav_guj_ewe_eng_mcd_mnd_lda_tha_est_uzb_lit_ukr_ind_bul_dyu_tag_swa_moo_fin_yor_spa_cnt_grk_sun_zul_bsq_rom_afr_dut_sod_jpn_pan_tig_bem_urd_heb_slo_kor_bat_hau_ger_aeg_pol_prs_tml_sid_knd_cic_fre_igb_dgb_ses_mao_nor_ben_cze_mol_owc_scr_qcu_vie_chh_hin_wly_swe_ctl_tsw_glc	-0.611027211644003	-1.42747962964159	0.156790912351148
60	tur_bul_bem_akn_mnd_igb_hun_fre_bos_amr_urd_dgb_qcu_prs_wly_xho_jpn_dut_hau_grk_cnt_arw_slo_yor_sun_tag_cze_bsq_moo_est_hin_swa_mlt_amh_afr_jav_pol_chh_ewe_knd_ger_fin_scr_ben_rus_pan_bam_tml_guj_alb_tig_anl_sod_geo_ind_uzb_dyu_mao_spa_aze_svk_fbf_sid_por_azi_swt_mly_kor_ses_lat_tha_mol_ven_zul_vie_ctl_rom_tsn_lit_aeg_gam_ukr_lda_mcd_cic_heb_swe_tsw_nor_bat_owc_glc_eng_krd_ita	0.407090507173105	1.05807759262047	0.292760632014888
61	qcu_hin_knd_bul_afr_mlt_rus_eng_ewe_tag_geo_urd_vie_fbf_mly_mnd_dut_heb_ben_chh_bem_sod_anl_wly_prs_jav_hun_mol_swt_amr_scr_lit_sun_arw_cze_amh_dgb_ind_zul_tur_ven_igb_kor_ukr_ita_grk_pol_lda_bat_guj_krd_xho_cnt_mao_hau_bos_swe_ses_jpn_alb_owc_sid_glc_slo_pan_por_ctl_azi_aze_tml_akn_bsq_tsn_spa_moo_svk_ger_swa_rom_cic_bam_gam_lat_yor_mcd_fin_est_aeg_tig_fre_dyu_uzb_nor_tsw_tha	-0.321329914839919	-0.742423452167399	0.45970189878155
62	lda_lat_wly_geo_tsw_slo_mol_cnt_ven_amh_azi_por_est_tml_bul_yor_nor_ita_igb_dyu_spa_hau_gam_tig_bos_hun_ukr_anl_ger_jav_knd_cze_moo_mnd_ctl_ewe_bat_krd_glc_scr_mao_vie_afr_swa_zul_tur_dut_ses_chh_swt_rus_lit_fbf_sod_amr_akn_hin_mlt_alb_mcd_uzb_qcu_aze_sun_xho_sid_bam_kor_bem_prs_aeg_heb_pol_tha_tsn_grk_pan_mly_ben_svk_fin_dgb_owc_ind_rom_bsq_swe_jpn_urd_guj_eng_tag_fre_cic_arw	0.211528555304332	0.544428670278756	0.587449552729383
63	ger_fre_afr_akn_tig_tml_tur_bam_amr_slo_yor_ben_hin_ita_tsw_swt_mcd_bos_por_rom_fbf_guj_mlt_sod_dgb_amh_ind_svk_tsn_igb_cze_wly_dut_mnd_kor_cnt_uzb_xho_geo_dyu_ukr_bul_tha_jav_chh_owc_lit_ctl_mly_cic_qcu_prs_anl_mao_aeg_urd_gam_mol_pan_glc_aze_arw_vie_grk_lat_lda_jpn_hau_scr_rus_nor_knd_alb_pol_fin_swe_tag_azi_ewe_zul_bsq_swa_spa_ses_est_sid_heb_sun_krd_ven_moo_bem_bat_hun_eng	-0.462382180182813	-1.11114482650465	0.269370439185176
64	ita_dut_bem_lda_prs_hun_tig_scr_mnd_moo_tur_fbf_rus_hin_ses_arw_glc_slo_cic_xho_cnt_dgb_tha_azi_guj_tag_fre_geo_krd_knd_ben_qcu_fin_tml_sod_swt_lit_swe_bsq_mcd_ger_ctl_bam_amr_urd_wly_amh_tsw_cze_gam_svk_bos_hau_kor_yor_anl_akn_pan_mao_alb_nor_vie_mlt_jpn_spa_bul_ven_mol_dyu_zul_aze_igb_afr_lat_heb_tsn_mly_aeg_rom_ind_owc_est_ukr_uzb_grk_chh_jav_por_bat_sid_eng_sun_swa_pol_ewe	0.396459093029481	0.932543452537623	0.35347047797412
65	bem_ven_swa_tml_mol_dgb_grk_kor_yor_qcu_eng_hin_amr_jpn_ben_chh_tur_owc_zul_jav_slo_anl_ind_hau_glc_tha_prs_uzb_bos_mao_knd_igb_gam_akn_geo_vie_xho_moo_por_ger_mly_sod_lit_aeg_tig_lat_amh_alb_wly_fbf_lda_sun_cnt_ukr_nor_hun_tsw_ctl_dut_bat_cze_est_azi_mnd_tag_mlt_afr_tsn_sid_ses_rom_bul_rus_mcd_pol_guj_pan_svk_fre_arw_swe_ita_urd_spa_ewe_heb_dyu_bsq_swt_krd_bam_fin_cic_aze_scr	-0.114012941109812	-0.291757307581787	0.771121993771017
66	tag_dyu_geo_xho_bem_slo_dgb_guj_ctl_mnd_ger_pol_mcd_ben_hau_mly_igb_kor_tur_aeg_nor_ven_gam_bsq_pan_eng_ind_fre_hun_bam_knd_fin_fbf_amr_mlt_jav_alb_cic_tha_ukr_bos_swa_swe_scr_prs_mol_ita_uzb_akn_aze_zul_anl_est_tsw_krd_hin_sid_cze_glc_spa_bul_rom_urd_lda_ses_mao_lat_tig_moo_jpn_yor_swt_cnt_qcu_ewe_rus_afr_svk_grk_lit_bat_owc_por_arw_azi_amh_tsn_sod_vie_chh_sun_dut_wly_heb_tml	-0.163216914294622	-0.423306584658511	0.673048919518259
67	cnt_lat_xho_ven_spa_mcd_tig_lda_fin_est_chh_ewe_qcu_scr_grk_ind_mao_wly_tml_azi_por_bem_tsw_vie_hau_ben_prs_tag_bsq_ses_igb_krd_tha_aze_cze_mly_mol_rus_alb_zul_urd_ukr_fbf_uzb_slo_guj_jpn_eng_swa_sid_mlt_amh_bos_glc_yor_hin_ger_lit_tur_mnd_geo_rom_amr_sun_sod_heb_anl_aeg_dut_tsn_dgb_bam_gam_arw_swe_bat_knd_hun_ita_ctl_moo_akn_pan_dyu_owc_svk_swt_cic_bul_jav_kor_nor_fre_afr_pol	-0.211284183011633	-0.480965523545899	0.631670629924172
68	tag_krd_guj_jav_jpn_pan_hau_ger_ind_alb_sun_mcd_spa_swt_rus_swa_yor_geo_ven_hin_dut_sid_mlt_mol_arw_bsq_lat_svk_azi_tur_tig_glc_amh_vie_anl_uzb_prs_ben_wly_dyu_cze_rom_tha_scr_igb_ukr_fre_ita_hun_slo_aze_mao_swe_qcu_gam_ewe_cic_bem_chh_ctl_bam_afr_ses_lda_kor_bat_mnd_por_sod_fin_akn_lit_moo_urd_tsw_tml_zul_grk_xho_nor_eng_pol_knd_bos_mly_owc_heb_cnt_est_amr_dgb_bul_fbf_aeg_tsn	0.0759422192475256	0.189690335680838	0.849965197952315
69	fbf_anl_tha_aze_krd_geo_pan_spa_cic_tag_arw_swa_bos_moo_por_fin_lda_bsq_sun_hun_bem_swe_pol_lat_ger_igb_fre_glc_ind_mol_yor_urd_ukr_amr_dgb_qcu_kor_rus_heb_akn_dyu_amh_bat_guj_lit_afr_grk_aeg_ewe_ses_mlt_mcd_jav_cze_vie_tsn_cnt_prs_tig_rom_scr_svk_alb_chh_ben_nor_dut_xho_slo_tsw_mly_knd_wly_gam_mao_est_tml_owc_hin_jpn_ctl_ita_bul_tur_uzb_azi_mnd_eng_zul_sid_bam_ven_hau_sod_swt	-0.363407256816615	-0.832995648226597	0.406981350681974
70	ses_bos_arw_ita_rom_spa_aze_tml_hin_ukr_por_ctl_kor_tur_tig_ger_jav_aeg_wly_glc_qcu_fin_moo_guj_pol_scr_swe_alb_mlt_mly_urd_geo_knd_eng_dut_sun_sid_ewe_hun_heb_tha_svk_cic_slo_gam_lit_dgb_fre_xho_cze_cnt_afr_krd_azi_owc_bam_ben_ind_mnd_tsn_rus_amh_mao_bem_anl_ven_nor_vie_amr_akn_est_bsq_fbf_grk_jpn_swt_swa_lat_mcd_tag_tsw_pan_sod_igb_dyu_hau_bul_prs_lda_zul_uzb_bat_yor_mol_chh	0.068085353233997	0.159887434084895	0.873316500697167
71	alb_scr_bos_pol_tsw_cze_dgb_tur_gam_anl_ind_mly_tml_svk_vie_arw_prs_tag_chh_mao_por_hau_dyu_fbf_fre_ses_amr_tha_krd_guj_rus_bem_wly_moo_hin_bsq_owc_spa_mnd_jpn_jav_mol_lda_sod_bat_yor_urd_sun_dut_bam_rom_cic_swt_heb_glc_hun_fin_swa_akn_xho_qcu_lit_eng_cnt_kor_pan_amh_mcd_swe_zul_geo_aeg_ben_ctl_ukr_tsn_tig_slo_est_afr_lat_knd_nor_azi_bul_grk_sid_ewe_uzb_ita_aze_ven_mlt_ger_igb	-0.209677617989555	-0.567155241858784	0.571975167349878
72	pan_afr_qcu_bat_tur_knd_mol_bul_fin_mly_wly_svk_hun_chh_tag_amh_bos_lat_ven_scr_lda_xho_mnd_ben_bam_owc_ukr_jpn_tsn_eng_guj_spa_amr_tig_hin_akn_bsq_swt_nor_uzb_jav_heb_dgb_aze_swa_prs_zul_cnt_aeg_ita_tml_arw_rom_mcd_sod_dyu_slo_swe_kor_azi_lit_pol_ewe_mlt_cze_est_dut_ind_igb_mao_ctl_tsw_ger_sid_sun_fbf_tha_cic_ses_gam_urd_hau_grk_glc_krd_vie_rus_bem_geo_yor_moo_anl_por_fre_alb	-0.612206047995964	-1.40993854514774	0.161893467576623
73	jav_mlt_zul_tml_dut_hau_knd_swe_chh_mol_spa_tsn_fin_est_tag_cze_rom_tig_jpn_sun_mcd_lat_dgb_swa_bsq_aze_yor_ita_aeg_amr_fre_alb_arw_igb_eng_ukr_ger_gam_heb_geo_bem_kor_svk_prs_vie_tha_lda_bam_ewe_glc_tsw_bat_bos_ind_grk_urd_xho_cic_qcu_uzb_akn_rus_tur_amh_por_fbf_moo_bul_hin_sod_pan_ben_anl_lit_dyu_ses_nor_swt_mly_mao_slo_guj_azi_sid_hun_cnt_ctl_ven_afr_pol_owc_scr_krd_mnd_wly	0.24821385539471	0.62399262967305	0.534160064199712
74	tsn_wly_knd_lda_sid_dyu_nor_bat_pol_ben_geo_urd_ind_uzb_zul_moo_igb_vie_ctl_swt_fin_hin_yor_qcu_sod_dgb_aze_amh_scr_sun_anl_aeg_kor_owc_ger_bos_cnt_glc_xho_swa_dut_guj_fbf_rom_mcd_akn_ses_tag_hau_afr_mao_por_tsw_mnd_tig_bsq_bem_prs_tur_ven_jav_bam_svk_mlt_krd_azi_est_hun_rus_cze_heb_fre_gam_ukr_pan_grk_eng_swe_mly_chh_amr_bul_slo_ewe_cic_arw_jpn_tml_lit_lat_mol_ita_spa_alb_tha	-0.554037129120589	-1.35022596951837	0.180220368457915
75	yor_bat_tsw_swe_bsq_geo_dgb_rom_grk_ukr_sun_glc_tha_cic_lda_bem_krd_svk_dyu_sod_ben_rus_est_urd_hau_pol_bam_afr_bul_lat_alb_fin_moo_gam_mnd_heb_aeg_por_arw_lit_fre_pan_tig_mao_prs_vie_dut_xho_amr_bos_hun_akn_tsn_zul_wly_tag_ctl_mlt_swa_spa_jav_chh_ger_jpn_tml_swt_uzb_amh_guj_owc_ita_scr_ind_azi_knd_slo_nor_ses_ewe_ven_mcd_eng_qcu_mol_tur_igb_sid_kor_hin_aze_fbf_cze_mly_anl_cnt	-1.03957087688536	-2.55888929575253	0.0121150993546743
76	ita_sun_bam_cic_aze_akn_moo_tig_tml_prs_tur_mol_por_swa_mlt_lat_arw_aeg_dgb_rom_bul_ukr_dut_alb_nor_owc_tsw_ben_wly_dyu_lda_cnt_tsn_lit_cze_jpn_mly_hin_eng_scr_qcu_gam_guj_fin_ctl_sid_tha_slo_azi_zul_fre_vie_uzb_hun_rus_anl_geo_igb_urd_fbf_est_kor_krd_heb_bem_svk_ses_sod_xho_bsq_tag_yor_knd_amr_ewe_pan_ven_pol_ind_afr_hau_jav_amh_chh_swt_mnd_glc_mcd_grk_ger_bat_spa_mao_swe_bos	0.278045905263113	0.650596151478376	0.516911341531397
77	tag_jav_chh_tur_bat_dut_knd_wly_heb_ukr_bos_lda_swt_anl_ewe_cze_slo_scr_krd_aeg_fbf_est_nor_zul_tsn_svk_azi_bsq_ita_vie_tha_glc_qcu_hau_hun_jpn_afr_akn_mlt_hin_moo_swe_alb_ind_lat_mao_uzb_por_mnd_owc_xho_yor_urd_amr_eng_spa_prs_ctl_aze_arw_dyu_ger_ben_sod_igb_mol_cic_bam_bem_ses_dgb_swa_cnt_tig_tsw_sun_kor_rus_guj_lit_pan_mcd_fre_grk_bul_fin_tml_ven_pol_gam_mly_sid_amh_geo_rom	0.252389994101007	0.570842978923748	0.56948289056999
78	hau_wly_alb_bam_tha_mlt_krd_uzb_prs_pan_lat_tsw_aeg_cnt_sid_mao_fbf_tml_grk_heb_eng_xho_mcd_ven_vie_ewe_bul_arw_bem_amh_azi_tig_scr_anl_sun_gam_afr_slo_ses_urd_rom_ben_kor_owc_qcu_por_glc_tsn_chh_mol_guj_lda_igb_tur_mly_sod_cic_nor_fre_ger_mnd_ukr_hun_dgb_ctl_jpn_lit_amr_tag_akn_ita_jav_knd_dut_pol_cze_swt_ind_svk_hin_fin_swe_est_bos_yor_aze_moo_bat_zul_bsq_swa_geo_rus_spa_dyu	0.153164787653333	0.351502998233491	0.726006155378857
79	chh_anl_xho_mol_prs_qcu_ita_mcd_sod_bos_krd_pan_afr_est_cic_glc_knd_amr_bul_ctl_swa_dyu_arw_slo_uzb_mao_owc_lda_wly_swt_mlt_tag_fbf_bsq_ukr_spa_hun_guj_fin_cnt_tml_por_akn_swe_ind_tig_hau_nor_tsw_amh_dut_cze_moo_heb_grk_vie_geo_jav_rom_zul_bem_alb_ven_hin_gam_scr_eng_aeg_bat_lit_ger_dgb_azi_ses_fre_tsn_sid_pol_bam_igb_mly_kor_mnd_svk_urd_ewe_aze_lat_jpn_rus_ben_sun_tur_tha_yor	-0.137865871796015	-0.333965626597132	0.739157392039934
80	gam_geo_spa_akn_igb_est_lit_sod_glc_xho_mcd_bat_pol_rus_owc_hun_ind_ukr_tml_krd_ger_ben_guj_svk_scr_heb_por_mly_anl_ven_ctl_eng_dgb_bem_grk_lat_ewe_tsw_tig_pan_bam_azi_tag_jav_alb_hin_ses_tsn_amh_mnd_amr_fbf_fin_swt_dyu_cze_dut_uzb_wly_swa_chh_kor_tur_jpn_aeg_sun_mol_knd_bos_nor_fre_lda_tha_slo_bul_mlt_mao_prs_cic_urd_moo_hau_yor_zul_sid_cnt_afr_vie_rom_qcu_swe_ita_bsq_aze_arw	0.268882523665846	0.690349284058504	0.491693867956362
81	owc_dut_rom_cnt_sod_igb_guj_fre_chh_spa_tsn_hau_yor_swt_bul_hun_bsq_sid_mao_fin_amr_tha_ita_tur_pan_wly_azi_tsw_dgb_jav_arw_heb_alb_ger_gam_knd_moo_cze_qcu_est_rus_dyu_eng_pol_ven_vie_krd_ukr_por_mol_fbf_ses_mcd_bos_cic_afr_jpn_scr_akn_ind_aze_prs_lit_geo_zul_xho_grk_nor_bat_bem_bam_tml_svk_urd_aeg_tag_amh_glc_tig_swa_anl_lda_mlt_ewe_mly_ben_sun_hin_kor_mnd_swe_slo_lat_uzb_ctl	0.232499143013868	0.537980516524083	0.591875657099566
82	heb_fbf_hun_dyu_ses_swt_jpn_fin_cze_nor_mlt_ven_swe_owc_ukr_bsq_yor_lda_scr_azi_ben_wly_aeg_lit_bat_sod_krd_kor_mcd_jav_mnd_ger_tag_arw_ind_tur_cnt_hau_zul_glc_alb_spa_mol_afr_swa_eng_igb_bos_gam_aze_sid_svk_tha_pan_geo_urd_sun_tsw_akn_tml_est_anl_mly_pol_prs_cic_chh_qcu_tsn_guj_por_vie_ewe_hin_bem_slo_dgb_ita_uzb_amr_amh_mao_knd_moo_lat_grk_ctl_xho_fre_bul_rom_rus_dut_bam_tig	0.381957526505719	0.984747142858576	0.327303315497902
83	bat_ita_tsn_ukr_svk_moo_gam_mao_spa_hun_ses_mcd_urd_mlt_wly_pan_mly_aze_scr_hin_krd_rom_qcu_fin_ben_tha_bem_bul_uzb_lda_akn_cic_cze_sod_bam_mol_lit_yor_slo_glc_ven_sid_afr_ind_chh_amr_xho_tig_swt_ctl_heb_dyu_nor_tur_mnd_amh_ewe_igb_grk_arw_est_tsw_bsq_dgb_alb_guj_fbf_lat_eng_owc_hau_jav_rus_vie_azi_tml_kor_tag_geo_jpn_anl_pol_zul_bos_fre_cnt_sun_swa_por_knd_ger_swe_aeg_dut_prs	0.00719224106136991	0.016391675929073	0.986957035026141
84	igb_cze_scr_fin_lda_bos_bam_krd_akn_uzb_anl_ben_aze_chh_cic_kor_fre_tsn_fbf_cnt_mcd_pan_arw_est_glc_ind_moo_rom_sid_vie_gam_afr_jpn_urd_swe_yor_svk_rus_ven_grk_spa_eng_guj_tur_bat_azi_sod_mao_tml_mol_prs_wly_tig_tha_swa_nor_xho_dut_slo_hin_sun_aeg_mlt_bem_geo_bsq_pol_ses_ukr_tsw_ger_swt_por_lit_hun_dgb_mnd_qcu_hau_ctl_ewe_mly_amr_zul_bul_ita_dyu_amh_jav_alb_heb_lat_tag_owc_knd	-0.624920010420775	-1.48164707877813	0.141814642648549
85	slo_tsw_xho_fin_wly_hau_ben_bsq_tig_afr_aeg_uzb_sun_mol_cic_mlt_vie_heb_lat_azi_glc_akn_sod_ind_rus_swt_krd_bem_mly_por_zul_dgb_urd_hun_tag_dyu_fre_pan_lda_anl_bos_cze_sid_igb_chh_nor_lit_swe_jpn_ses_qcu_ukr_knd_ger_bul_grk_ctl_ven_eng_amh_jav_owc_bam_tsn_spa_gam_moo_bat_fbf_prs_mcd_cnt_amr_aze_swa_tha_geo_scr_yor_dut_est_pol_arw_tur_kor_alb_mao_rom_ita_hin_ewe_svk_tml_mnd_guj	-0.424737055909106	-0.970649465473317	0.334240597068384
86	jav_bsq_ger_gam_dyu_ven_akn_guj_moo_spa_vie_dgb_uzb_krd_alb_amh_tml_dut_pan_knd_chh_prs_eng_grk_wly_ewe_zul_urd_mnd_mcd_aeg_hin_rus_xho_lit_mly_swe_yor_sid_geo_nor_tsw_tag_bos_bam_azi_anl_bul_mol_cic_igb_mao_ctl_scr_lda_qcu_ita_mlt_ind_swa_amr_ses_sun_arw_fre_bat_pol_tur_tig_hun_sod_ben_owc_bem_tsn_lat_glc_afr_por_swt_est_tha_kor_heb_cze_cnt_hau_rom_svk_jpn_aze_ukr_fin_fbf_slo	-0.68140423827366	-1.76163374757944	0.0814175106562406
87	swe_qcu_fre_mnd_mao_glc_bem_est_amr_cze_heb_amh_geo_lat_fbf_yor_knd_swa_akn_swt_vie_rom_gam_dut_bul_uzb_pol_jpn_ewe_chh_anl_arw_lit_ukr_slo_hin_eng_dyu_urd_cic_spa_hun_ctl_tsw_krd_bat_mly_ven_owc_aze_lda_tur_ind_svk_ses_igb_guj_aeg_nor_sod_afr_fin_kor_scr_sun_grk_azi_por_dgb_ger_sid_xho_mcd_jav_ben_alb_moo_bam_prs_tha_pan_bsq_rus_tml_hau_ita_bos_mol_tig_tsn_cnt_zul_tag_wly_mlt	-0.628723428058154	-1.47065463191956	0.144759946636716
88	afr_arw_hau_qcu_rus_ses_uzb_cic_guj_tsn_fbf_fin_slo_bam_bos_por_gam_bul_cnt_bem_lit_sid_cze_pan_amr_xho_svk_sun_mcd_ben_geo_lda_tig_swa_wly_ctl_hin_prs_eng_bsq_glc_akn_pol_ukr_jpn_dyu_ven_ger_bat_krd_aze_yor_knd_mly_tsw_amh_azi_tml_scr_tag_nor_heb_ewe_mao_igb_jav_ind_tha_est_lat_vie_kor_dgb_mnd_sod_urd_mlt_mol_aeg_swt_fre_hun_chh_owc_moo_spa_dut_zul_ita_rom_alb_anl_swe_tur_grk	0.339769980752243	0.932332017324163	0.353579122995455
89	lit_cze_ven_qcu_tur_bem_mlt_sun_owc_ind_heb_mol_rus_ben_pan_aze_spa_tig_uzb_est_hun_ukr_mnd_tsn_hau_jav_xho_lat_bam_vie_hin_eng_mao_amh_sid_azi_akn_lda_ses_amr_pol_zul_jpn_yor_ctl_knd_wly_tag_glc_ger_swa_dyu_tha_cic_fin_alb_bat_arw_swe_urd_chh_nor_fre_por_krd_bos_kor_anl_bul_ita_moo_slo_prs_cnt_tsw_dgb_tml_aeg_sod_geo_bsq_mly_afr_dut_grk_mcd_igb_svk_guj_swt_fbf_scr_ewe_gam_rom	-0.0375467269141964	-0.0980040885048757	0.922139963722778
90	rom_ind_svk_mnd_cze_kor_lda_xho_swt_hau_uzb_wly_urd_ses_moo_por_cnt_mcd_lat_sun_tsn_prs_bem_bam_ger_swe_sod_heb_arw_scr_hun_bos_ben_geo_amr_bat_tha_alb_rus_bsq_eng_akn_ctl_guj_pol_fre_mlt_mly_spa_slo_ita_yor_mol_chh_qcu_est_fin_gam_aeg_tur_vie_dut_lit_krd_nor_owc_anl_bul_dgb_swa_tag_pan_glc_zul_jpn_jav_tig_fbf_knd_mao_tsw_dyu_grk_amh_tml_igb_hin_cic_afr_ukr_ven_sid_aze_azi_ewe	NA	NA	NA
91	ven_wly_mnd_jpn_pan_tsn_eng_guj_grk_sun_ben_svk_lit_moo_bem_amr_bam_aeg_bsq_nor_urd_chh_scr_prs_fin_igb_knd_vie_hau_bul_dut_mao_pol_mcd_jav_ger_ind_azi_slo_krd_yor_akn_afr_rom_hin_mlt_bat_ewe_cze_glc_cic_tag_fre_mol_uzb_amh_owc_arw_swe_mly_dyu_por_alb_fbf_ses_lda_tha_rus_sid_swa_spa_xho_tsw_ctl_gam_kor_tml_tig_heb_dgb_hun_ukr_cnt_bos_sod_zul_est_geo_lat_aze_ita_swt_tur_anl_qcu	-0.0989355547928915	-0.232660984145326	0.816535932376665
92	igb_tsw_bem_akn_mly_fre_bat_swt_mcd_dyu_lat_por_scr_swe_krd_knd_mlt_hau_moo_est_mao_bam_geo_sun_azi_bos_eng_fin_tig_gam_prs_yor_aze_svk_aeg_owc_tur_mnd_hun_sid_qcu_bul_glc_kor_tml_rus_ewe_grk_sod_ukr_uzb_swa_dut_fbf_mol_tha_anl_cze_rom_jav_afr_cnt_lda_pan_zul_alb_urd_cic_ind_ger_amr_amh_bsq_heb_guj_wly_nor_pol_chh_ses_dgb_spa_xho_ctl_hin_ita_tsn_ben_tag_ven_slo_jpn_vie_lit_arw	0.669060544750566	1.64936250091572	0.102447321953112
93	heb_grk_swt_dgb_gam_rom_afr_bos_ger_aze_sid_por_tag_zul_xho_chh_mnd_mcd_igb_cic_amh_scr_sun_spa_knd_cnt_wly_bem_dyu_krd_azi_geo_pan_owc_arw_sod_amr_jav_jpn_tha_ven_nor_fbf_akn_guj_bul_dut_fre_moo_ben_vie_eng_tsn_lat_ses_est_qcu_anl_mol_tsw_slo_uzb_rus_ita_pol_tur_swe_bam_ukr_lda_glc_hin_alb_prs_fin_yor_cze_ewe_tml_swa_hau_kor_mlt_mao_bat_svk_ind_ctl_aeg_lit_bsq_hun_tig_urd_mly	-0.590209580047336	-1.39055551552554	0.167678923716827
94	rus_dut_arw_yor_fbf_tur_prs_igb_bos_nor_zul_ses_azi_lit_svk_sun_jpn_mlt_hin_bem_krd_est_slo_ven_urd_pan_aeg_mly_eng_guj_tsw_wly_hun_mnd_ukr_por_tsn_sid_qcu_heb_gam_lat_xho_bam_tml_lda_aze_mol_knd_ger_spa_swt_bsq_hau_owc_moo_dyu_fre_cnt_geo_mao_uzb_tag_cic_vie_bul_swe_pol_ita_ind_sod_swa_afr_anl_dgb_ctl_kor_fin_glc_akn_scr_amh_bat_alb_rom_ewe_cze_ben_chh_tha_jav_mcd_amr_grk_tig	0.299187158064707	0.667445476134389	0.50614046127123
95	ita_owc_kor_fin_tur_mol_lat_knd_azi_sid_sod_tag_ind_eng_hau_dgb_svk_cze_hun_yor_nor_heb_ger_amr_akn_aze_moo_tig_swe_ewe_sun_amh_est_fre_bam_gam_aeg_pol_igb_ven_bul_arw_jav_bat_afr_mao_wly_por_swt_pan_uzb_swa_mnd_rus_slo_qcu_grk_ctl_cnt_vie_geo_tsn_bem_tml_hin_zul_cic_jpn_anl_lit_guj_dut_mly_alb_tha_mlt_fbf_krd_ukr_glc_xho_prs_spa_ben_dyu_bos_urd_mcd_lda_rom_chh_scr_bsq_tsw_ses	-0.02139381328193	-0.0492484865431431	0.960826885694276
96	sod_cic_slo_amh_rus_hun_chh_dyu_glc_lat_hau_prs_pan_tml_ctl_mcd_fre_bos_anl_lit_tsw_cze_tag_vie_lda_fin_alb_knd_yor_aze_mol_bem_bam_akn_grk_est_tur_swa_scr_bat_ger_afr_ven_qcu_dut_eng_bul_jpn_ind_amr_xho_bsq_gam_uzb_kor_igb_swt_tig_jav_arw_fbf_nor_spa_krd_ewe_swe_ukr_mlt_tha_azi_zul_cnt_owc_mao_tsn_urd_mly_svk_hin_wly_pol_ses_sun_guj_ita_mnd_por_rom_dgb_geo_heb_moo_ben_aeg_sid	0.234638348420533	0.622275006181002	0.535283773552544
97	gam_heb_svk_cic_fin_azi_dyu_jpn_ukr_vie_wly_ben_yor_bat_guj_eng_knd_swa_ses_alb_krd_prs_afr_owc_pan_scr_zul_uzb_hun_hin_amr_dgb_cze_spa_swt_dut_por_tur_lit_urd_ita_mlt_swe_nor_tag_ind_cnt_anl_tml_arw_slo_tha_ewe_sid_sod_mao_ven_bul_bem_xho_sun_kor_mol_mcd_geo_glc_jav_rus_bos_mly_aeg_aze_pol_bam_hau_mnd_tig_tsn_moo_ctl_igb_chh_lat_fbf_rom_fre_amh_akn_lda_bsq_grk_tsw_ger_est_qcu	-0.212578046725657	-0.501527753686383	0.617184929598295
98	arw_geo_tsn_moo_ukr_scr_ctl_knd_swe_sid_lda_pol_sun_ven_tha_tsw_nor_grk_amh_mnd_svk_aeg_tur_bul_zul_cnt_bam_swt_sod_uzb_mly_mlt_ger_anl_afr_bsq_bos_slo_azi_ewe_spa_owc_urd_mol_lat_prs_alb_rom_ita_qcu_dyu_glc_eng_wly_ind_gam_guj_ses_tml_hun_swa_dgb_hau_igb_tig_fbf_por_lit_xho_est_dut_cic_jpn_fre_mcd_krd_jav_ben_vie_pan_cze_hin_chh_bem_yor_rus_kor_bat_akn_aze_fin_heb_mao_tag_amr	0.623677888350813	1.44313545177717	0.152342227681533
99	grk_anl_lat_pol_dgb_azi_sun_est_qcu_moo_tag_afr_mcd_ger_aze_bem_ind_sod_tha_rus_mnd_heb_aeg_bam_mly_scr_vie_hin_prs_slo_bsq_tsw_por_wly_xho_akn_swe_tsn_ven_swa_swt_fbf_ses_lit_uzb_lda_jav_knd_cnt_cic_amr_ita_hun_dyu_fre_fin_krd_sid_amh_cze_tig_eng_mao_rom_jpn_yor_zul_bos_hau_arw_urd_pan_alb_glc_chh_bul_mol_spa_igb_ctl_mlt_bat_svk_ben_owc_gam_tur_ukr_kor_guj_tml_ewe_dut_geo_nor	-0.0279615054323795	-0.0648982505220738	0.9483943123037
100	heb_dut_nor_pol_scr_svk_tsn_fre_yor_bsq_bat_eng_uzb_bul_xho_ctl_fbf_tml_zul_ven_spa_glc_ita_owc_dgb_arw_hau_mnd_alb_pan_jav_gam_ukr_prs_tsw_qcu_aeg_bam_swt_hun_sun_azi_moo_tag_tha_ben_slo_lat_akn_bos_mly_rom_krd_grk_ses_cic_sid_hin_geo_jpn_ind_anl_tig_kor_swe_vie_ger_por_rus_dyu_knd_cnt_est_wly_ewe_afr_mol_amh_lda_mao_mcd_lit_tur_urd_igb_aze_chh_sod_swa_fin_cze_amr_guj_bem_mlt	-0.611916797404766	-1.62088820604989	0.108427464614846
101	fbf_alb_prs_hau_nor_ses_anl_sun_wly_gam_dyu_uzb_sid_kor_tsn_fre_tur_swa_swt_guj_bsq_knd_dut_spa_tsw_amr_amh_scr_dgb_bem_mol_xho_cic_rus_aze_tag_chh_afr_aeg_bam_tig_slo_eng_jpn_mnd_owc_por_fin_ind_qcu_geo_mly_bat_ukr_azi_bos_lit_zul_arw_cze_tml_svk_ger_ben_sod_ven_cnt_moo_ctl_est_mcd_akn_pol_yor_tha_igb_hun_mao_grk_glc_hin_pan_vie_heb_rom_ewe_bul_urd_lat_krd_swe_ita_lda_mlt_jav	-0.0925085941927889	-0.206611772002126	0.836764741973611
102	gam_kor_fre_sid_aeg_cze_heb_aze_swe_amh_azi_guj_scr_ses_swt_alb_bul_uzb_arw_chh_ven_rom_dgb_vie_hin_grk_moo_tur_prs_hun_nor_dyu_sun_por_mly_fin_tig_tha_krd_tsn_tag_ctl_zul_bat_cic_lit_svk_lda_amr_ita_swa_anl_xho_eng_spa_ben_glc_rus_akn_mol_bam_geo_pol_qcu_mcd_bsq_jpn_fbf_owc_jav_slo_ukr_tml_urd_lat_afr_mnd_sod_pan_ger_cnt_bem_mlt_est_mao_wly_tsw_igb_yor_ind_dut_hau_knd_bos_ewe	0.391199798264776	0.874515588208526	0.384090346797651
103	sod_eng_krd_ger_wly_chh_prs_kor_jav_arw_grk_heb_tur_bam_amh_mol_dgb_swe_hun_hin_amr_afr_por_bos_bul_slo_mcd_mao_mnd_sid_lda_scr_zul_gam_ind_tml_guj_bsq_yor_lit_knd_cnt_hau_ewe_qcu_anl_fin_rom_ctl_urd_dyu_svk_igb_azi_ukr_uzb_aze_pan_mly_tsw_ses_tig_akn_est_xho_aeg_bat_ven_ita_tag_moo_lat_cic_glc_jpn_sun_alb_fre_swa_ben_dut_pol_swt_tsn_owc_tha_geo_cze_spa_vie_rus_mlt_fbf_nor_bem	0.361075673824192	0.922522502661109	0.358643269839617
104	azi_wly_nor_zul_bos_ger_hun_afr_fin_lda_ukr_mao_aeg_krd_ses_bul_geo_tag_chh_tur_lat_kor_ita_mlt_alb_tig_sid_grk_hau_bsq_ctl_slo_scr_swe_dyu_bam_est_yor_ind_sun_swa_ven_bat_jpn_arw_amr_por_rus_lit_heb_pan_mol_ben_moo_fre_vie_eng_aze_tsn_cnt_qcu_uzb_akn_cze_tml_hin_mcd_urd_tha_prs_rom_pol_anl_cic_amh_sod_igb_mly_mnd_guj_svk_ewe_bem_jav_tsw_fbf_gam_xho_dgb_dut_glc_swt_knd_owc_spa	-0.535678484707777	-1.41327728877128	0.160912562146828
105	bos_ses_urd_prs_fre_vie_tag_yor_scr_lda_pol_xho_zul_est_slo_cze_ctl_arw_hau_aeg_jpn_afr_ewe_fin_pan_gam_mly_spa_alb_azi_akn_por_nor_swt_sod_aze_bem_igb_grk_lit_mao_cnt_swa_eng_uzb_hun_tsn_glc_guj_ita_ven_tig_swe_dut_jav_ind_mnd_hin_sid_owc_heb_dgb_tur_bam_amh_kor_fbf_knd_wly_svk_qcu_bsq_amr_bat_rus_rom_ukr_tha_dyu_mcd_tml_anl_cic_mlt_chh_sun_ger_moo_geo_lat_mol_bul_ben_krd_tsw	0.853480645872332	2.04063114158364	0.0441222275541169
106	slo_arw_por_tsn_jav_anl_kor_bos_scr_glc_akn_ctl_hin_xho_guj_dyu_bat_vie_swe_swa_cze_mly_mnd_mao_mol_amr_dgb_ukr_nor_chh_amh_hun_mcd_rus_prs_gam_igb_moo_jpn_qcu_pol_eng_bam_ben_fbf_tur_aeg_ses_tha_lda_afr_bem_sid_alb_aze_mlt_spa_tag_knd_hau_tsw_bsq_ita_sun_lat_ind_grk_fin_urd_ven_cnt_owc_cic_svk_uzb_azi_ger_yor_tml_pan_zul_wly_fre_est_lit_ewe_bul_swt_dut_rom_heb_sod_geo_tig_krd	-0.918073294595362	-2.22782489800731	0.0283035209071092
107	mlt_rom_uzb_igb_mly_xho_lat_urd_mcd_amh_yor_anl_spa_tsn_glc_svk_pan_fre_ger_jpn_akn_bul_jav_ven_mao_sid_swa_bsq_lda_aze_knd_ukr_ind_scr_swe_arw_wly_cnt_bem_tur_vie_eng_rus_qcu_tha_lit_gam_afr_cic_ita_por_fin_nor_aeg_chh_ewe_tml_mol_hau_hin_ses_grk_amr_hun_dgb_dyu_slo_kor_sod_mnd_ben_prs_moo_est_tsw_geo_swt_heb_ctl_fbf_guj_sun_krd_alb_zul_azi_cze_bam_owc_bat_bos_tig_dut_tag_pol	0.445798671918595	1.02275320324297	0.309077623450857
108	swa_ben_wly_ukr_nor_kor_qcu_tml_gam_jpn_bsq_geo_jav_mao_afr_fre_swe_hau_owc_dyu_bat_rom_krd_hin_moo_tsw_ven_arw_spa_uzb_rus_dgb_svk_hun_bos_sod_lit_tha_xho_mol_fbf_mlt_tag_ita_grk_cnt_pol_amh_prs_eng_amr_urd_zul_vie_akn_lat_tur_igb_bam_pan_ind_cic_cze_glc_dut_por_ewe_heb_guj_ctl_mcd_ger_bem_azi_yor_scr_tig_slo_mnd_chh_sun_anl_aeg_est_bul_sid_alb_mly_fin_knd_aze_swt_ses_tsn_lda	0.158412746584733	0.364872895330937	0.716034712440425
109	cze_rom_mao_fin_amh_dyu_ven_rus_dgb_ita_swa_mlt_ger_wly_alb_mol_bsq_est_lat_lda_bam_xho_guj_pan_fbf_tag_tur_igb_scr_aeg_fre_cic_sod_ewe_tsn_zul_grk_spa_geo_svk_ukr_tml_eng_moo_ben_afr_akn_dut_mly_aze_uzb_qcu_bem_chh_arw_anl_swt_bat_yor_lit_azi_kor_amr_mnd_hin_owc_urd_vie_bul_gam_ctl_knd_swe_jav_slo_hau_heb_ind_hun_krd_tsw_mcd_nor_pol_jpn_cnt_tha_ses_tig_prs_sid_bos_glc_sun_por	-0.64385120314713	-1.39074581737057	0.167621365139454
110	mlt_jav_bul_dut_aze_eng_cic_mol_por_zul_spa_pan_heb_uzb_geo_gam_ukr_mnd_krd_slo_guj_alb_fin_knd_ger_swa_tha_mcd_svk_cnt_xho_rom_lat_tsw_bam_ses_amr_dyu_ven_tur_tag_ita_urd_ind_hau_mao_fre_glc_prs_vie_hun_sid_afr_aeg_tig_bsq_jpn_est_yor_qcu_lda_tsn_igb_lit_scr_hin_ewe_ben_rus_akn_bem_bos_fbf_chh_sod_mly_cze_anl_swe_pol_swt_sun_ctl_moo_arw_grk_amh_wly_dgb_tml_bat_owc_nor_kor_azi	-0.0789572338991433	-0.179624646325014	0.857838043752665
111	ewe_amr_bos_dgb_por_est_swa_guj_eng_bem_igb_nor_tig_hau_lat_tml_dyu_alb_wly_swt_zul_anl_ita_glc_qcu_mnd_lda_ven_heb_swe_mlt_jpn_arw_amh_krd_tha_sun_ses_sid_mcd_jav_spa_geo_bat_lit_prs_cnt_ukr_scr_fin_hin_akn_hun_rom_knd_chh_ben_rus_tsw_azi_cze_fre_xho_mol_urd_vie_fbf_bam_aeg_yor_ctl_tag_afr_tsn_bul_ind_pol_mly_moo_svk_owc_slo_pan_aze_tur_dut_sod_gam_uzb_kor_mao_bsq_cic_ger_grk	-0.297364855094163	-0.781761554510838	0.436340486048483
112	tsn_lda_dyu_tag_aze_hin_ctl_cnt_ewe_tur_mlt_grk_sid_dut_eng_bem_ger_jav_glc_vie_swe_lit_cze_knd_chh_qcu_mol_geo_xho_bul_rus_anl_tml_azi_ind_ben_pan_uzb_cic_wly_aeg_moo_amh_ses_spa_tig_est_mao_ukr_fbf_mcd_mnd_ita_hau_slo_jpn_dgb_alb_bat_nor_fin_scr_bsq_guj_igb_mly_owc_sun_sod_tsw_urd_por_fre_arw_hun_kor_akn_swa_krd_pol_ven_lat_prs_bam_heb_amr_bos_tha_svk_gam_swt_rom_zul_yor_afr	-0.020441095570728	-0.0471293912721359	0.962511162068412
113	aeg_mcd_pol_mlt_spa_swt_kor_ven_hau_geo_ger_uzb_gam_mly_lda_fin_akn_lit_slo_dgb_guj_ewe_owc_krd_tml_jav_hin_amh_tig_mao_pan_aze_tag_yor_dut_tsn_svk_mol_swa_urd_zul_ita_sun_bsq_nor_heb_por_knd_chh_cze_lat_amr_qcu_fbf_alb_mnd_rus_bem_bos_fre_xho_est_cnt_cic_dyu_sid_wly_bam_glc_tur_tsw_ben_swe_ses_anl_eng_afr_prs_bul_ukr_bat_ctl_moo_ind_rom_grk_vie_hun_tha_jpn_igb_arw_sod_scr_azi	0.133894362822742	0.308045496989394	0.758736590102625
114	ita_scr_est_afr_jav_bsq_dut_krd_qcu_bat_anl_rom_guj_ven_urd_cnt_fbf_mcd_hin_cic_glc_rus_knd_aeg_bam_aze_prs_swt_akn_ewe_swe_lit_tag_sod_ses_sun_ger_svk_pan_mlt_vie_mnd_uzb_kor_igb_slo_cze_dgb_geo_tsn_pol_lat_ctl_tsw_zul_hau_tur_swa_grk_bul_mao_ind_mly_amh_jpn_tig_gam_tml_dyu_heb_nor_tha_fin_azi_spa_alb_amr_xho_mol_lda_bem_ben_ukr_eng_yor_por_owc_fre_sid_chh_arw_wly_bos_moo_hun	-0.291207414487283	-0.761746276495991	0.448138903792993
115	uzb_slo_ita_tsw_swa_fre_pan_gam_fbf_aze_amh_por_igb_kor_mcd_ukr_mao_hin_alb_anl_heb_cze_akn_arw_wly_scr_ger_mly_lit_spa_hau_tha_chh_lat_cnt_fin_pol_amr_bul_ses_sod_yor_mnd_swt_ben_cic_krd_mol_jpn_bat_sun_urd_rus_dut_ind_eng_bsq_vie_tur_zul_hun_prs_bem_afr_bam_bos_tag_ctl_aeg_est_tig_azi_tsn_grk_tml_glc_nor_knd_svk_dgb_lda_ewe_guj_rom_jav_mlt_swe_dyu_ven_moo_xho_owc_sid_geo_qcu	0.0230306685408037	0.0535672641697961	0.957394839728281
116	lda_ben_krd_tsw_bos_vie_rus_por_rom_azi_swa_hin_scr_owc_zul_ukr_qcu_afr_guj_alb_pan_dgb_gam_sun_ita_tha_arw_tig_heb_bsq_mol_pol_amh_tag_dyu_amr_fin_knd_mlt_slo_cze_prs_jav_fre_glc_geo_cnt_mnd_dut_mly_ind_moo_tml_yor_ger_wly_sid_swe_aze_ses_svk_ctl_nor_sod_bat_bul_ven_eng_tsn_igb_chh_mcd_lat_lit_cic_hun_est_bam_spa_bem_urd_jpn_grk_fbf_swt_aeg_hau_tur_mao_xho_ewe_kor_akn_anl_uzb	-0.773742373860695	-2.01520249817269	0.0467701728816887
117	prs_sun_spa_anl_lit_ven_lat_mly_pol_owc_scr_bos_sod_dgb_tha_dut_bul_arw_vie_rus_mlt_ses_moo_alb_swe_pan_akn_hin_nor_igb_xho_amr_tsn_wly_bem_jav_knd_bat_jpn_zul_heb_cnt_mcd_geo_dyu_tml_svk_hun_uzb_krd_cic_ukr_azi_urd_est_amh_grk_fbf_aze_gam_ben_ger_bam_tur_cze_yor_swa_tag_guj_fre_eng_chh_mol_sid_ewe_tsw_slo_aeg_ita_hau_qcu_fin_mnd_swt_afr_glc_bsq_ctl_tig_lda_kor_por_ind_mao_rom	-0.198768806529956	-0.446132924212164	0.656538226218491
118	geo_rom_arw_xho_sun_ger_fin_afr_aze_nor_mnd_pan_tsw_chh_fre_kor_tha_bam_igb_vie_heb_ind_cnt_ita_knd_ctl_rus_ven_grk_lat_amh_bsq_svk_swe_tur_cze_hau_dgb_scr_glc_owc_amr_sod_yor_ses_dyu_jpn_swa_krd_alb_lit_por_tag_uzb_swt_wly_jav_azi_mlt_slo_tig_spa_mol_anl_aeg_fbf_ben_mao_bos_tml_est_pol_mcd_zul_akn_eng_prs_bul_ewe_qcu_lda_hun_ukr_dut_bat_guj_tsn_bem_gam_cic_sid_hin_moo_urd_mly	-0.302275189666125	-0.775391515836672	0.440075568015086
119	ven_tsn_grk_hin_xho_por_heb_lda_est_swa_fre_swe_pol_hau_mnd_tur_pan_jav_yor_ger_amh_lit_prs_gam_mcd_knd_ben_qcu_chh_uzb_cnt_tha_geo_dgb_jpn_bos_dyu_mlt_ses_bul_aze_ewe_owc_tsw_tag_bem_fbf_anl_wly_hun_aeg_alb_nor_afr_sod_swt_eng_mao_ukr_mly_dut_akn_bsq_moo_vie_bat_amr_fin_krd_guj_cze_rus_arw_ind_igb_lat_sid_azi_ita_svk_tml_mol_tig_glc_sun_rom_scr_bam_kor_zul_urd_cic_ctl_slo_spa	-0.101072132961579	-0.233760884944788	0.815684416870505
120	bul_scr_geo_uzb_dut_xho_kor_alb_hun_pol_aze_ewe_cze_moo_por_guj_ind_amh_wly_bem_nor_rom_tag_mcd_bat_anl_zul_vie_lit_rus_mly_pan_mao_svk_spa_fre_urd_tsn_tsw_mol_tha_igb_sod_dyu_mlt_grk_hau_gam_slo_glc_qcu_hin_azi_krd_ben_owc_knd_afr_tur_cic_fbf_fin_tml_swa_ukr_prs_tig_lda_lat_bsq_eng_ita_arw_heb_sid_yor_sun_mnd_swe_akn_bos_amr_est_ger_ven_dgb_cnt_ctl_aeg_ses_swt_chh_jpn_jav_bam	-0.0722005102459804	-0.163909191073403	0.87015832626813
121	krd_tig_gam_fre_geo_cnt_swt_prs_mlt_moo_guj_slo_rom_afr_jpn_zul_cic_mnd_ger_rus_glc_amr_ukr_swe_sid_alb_ewe_knd_sod_cze_tsn_mol_uzb_dut_fbf_jav_tsw_tha_hun_mao_ben_bul_bam_kor_ses_grk_wly_fin_ind_est_bem_azi_dyu_scr_qcu_tag_lat_svk_sun_tml_aeg_bat_igb_heb_yor_hin_tur_nor_lda_swa_owc_pan_chh_lit_eng_dgb_pol_hau_amh_ita_akn_aze_por_arw_spa_mcd_vie_ctl_bos_urd_mly_anl_xho_bsq_ven	0.127229707386087	0.301850061859623	0.763440333984318
122	amr_pol_tag_vie_est_tha_ger_nor_sid_swt_hau_hun_uzb_xho_cic_sod_swe_qcu_dgb_bem_mao_arw_bam_krd_ses_prs_geo_bul_ben_moo_rus_cnt_ukr_glc_tur_urd_jpn_svk_anl_por_ita_igb_aeg_grk_yor_swa_guj_aze_slo_eng_ewe_sun_ind_mlt_owc_tml_bos_rom_lit_mol_afr_kor_chh_bat_heb_mnd_ctl_dyu_mly_gam_fre_akn_ven_pan_amh_spa_knd_mcd_lat_wly_dut_jav_fin_scr_tsw_bsq_azi_hin_alb_cze_lda_tsn_fbf_zul_tig	-0.136778055165328	-0.328661825094432	0.743150226906272
123	akn_scr_mcd_slo_tsw_ben_kor_hun_cze_nor_sun_tig_jav_spa_amh_est_tag_owc_bsq_rom_grk_ewe_afr_tur_dgb_lit_hin_ita_amr_guj_ses_zul_azi_alb_bul_anl_bos_glc_lda_igb_ger_mol_prs_fbf_arw_ind_fre_pol_krd_mnd_aeg_aze_dut_hau_ven_mlt_bam_gam_mao_eng_swe_tml_moo_sid_knd_jpn_ctl_tha_ukr_pan_tsn_bat_cnt_mly_swt_lat_yor_qcu_cic_bem_svk_wly_sod_fin_por_geo_xho_dyu_uzb_swa_vie_urd_chh_rus_heb	-0.166826477474642	-0.425720251985049	0.671295301563589
124	mol_jpn_glc_qcu_spa_ita_tur_fin_slo_azi_dgb_dut_scr_knd_cic_bam_bat_swt_jav_pol_eng_kor_aeg_afr_lit_ctl_mao_tsn_hin_fre_por_bsq_lat_geo_owc_tag_ven_mnd_ewe_sod_svk_ukr_ses_chh_mly_bul_tig_mcd_yor_arw_swe_sid_pan_mlt_gam_nor_heb_grk_urd_est_cze_akn_vie_amh_hau_dyu_swa_krd_hun_tha_alb_rus_igb_wly_rom_sun_moo_uzb_ind_guj_bem_ger_amr_lda_prs_aze_zul_cnt_tml_bos_ben_tsw_anl_xho_fbf	0.775441849245636	1.89266468771858	0.0615125849866455
125	fbf_tsn_guj_hau_hun_mao_fin_tig_ven_moo_ita_azi_urd_mnd_tha_mcd_ukr_arw_cze_igb_rus_anl_tsw_ctl_mol_amh_mly_rom_lat_dgb_bos_grk_dut_geo_amr_dyu_slo_aze_heb_swt_kor_krd_gam_cnt_afr_cic_spa_nor_bat_mlt_jpn_glc_bam_swe_aeg_swa_chh_tml_qcu_vie_sid_tag_eng_sun_hin_ind_akn_zul_prs_jav_svk_xho_tur_pol_bul_ger_fre_owc_lit_lda_yor_wly_ewe_sod_uzb_ses_alb_scr_est_bsq_por_bem_ben_knd_pan	-0.311207268066322	-0.714145083907371	0.476926063109101
126	dyu_rom_arw_ven_krd_xho_gam_slo_sun_tml_anl_bul_vie_eng_fin_pol_mly_glc_pan_qcu_hun_alb_kor_sid_svk_nor_fre_wly_aeg_ewe_cze_bem_azi_rus_est_urd_swe_ben_ukr_heb_aze_jav_lit_swa_sod_mao_swt_igb_bsq_guj_chh_dgb_akn_amh_amr_ita_owc_yor_prs_geo_scr_tha_ctl_lda_jpn_dut_lat_tig_bam_fbf_moo_mcd_uzb_bos_hin_cic_por_tsn_ger_ses_mol_knd_hau_ind_cnt_bat_tsw_tur_mnd_mlt_grk_zul_tag_spa_afr	0.153226364053218	0.394292777593649	0.694267596385176
127	mcd_tml_geo_dut_slo_lda_tig_heb_bos_por_moo_bem_azi_ctl_svk_pol_ben_urd_est_ind_swe_bul_knd_glc_bam_amr_tha_sod_aze_vie_rom_zul_yor_qcu_xho_mnd_gam_rus_ita_hin_kor_ukr_bat_owc_sid_tur_tag_chh_swt_aeg_cnt_hun_eng_cze_lit_afr_nor_mol_lat_jpn_fin_cic_spa_fbf_sun_krd_jav_tsn_ger_ven_hau_wly_scr_uzb_igb_fre_swa_mao_alb_arw_amh_dyu_tsw_dgb_prs_anl_ewe_mlt_ses_akn_pan_mly_bsq_grk_guj	-0.0682769325172484	-0.169867145977384	0.865483589300362
128	jav_cic_yor_hin_bat_nor_mlt_geo_mcd_grk_por_amh_anl_aeg_swt_fin_ctl_mnd_cnt_sun_tag_fbf_urd_krd_sid_tig_uzb_aze_ind_zul_rus_moo_dyu_ewe_arw_pan_swa_slo_ben_tsw_qcu_hun_rom_sod_guj_scr_lda_igb_mol_cze_mao_akn_dut_kor_vie_bul_swe_alb_glc_dgb_gam_lat_tur_bos_est_lit_heb_wly_tml_azi_svk_bsq_tsn_ita_owc_prs_afr_ger_mly_tha_bem_ukr_ses_pol_amr_ven_eng_jpn_knd_spa_bam_xho_hau_chh_fre	-1.0300027261483	-2.53679179832814	0.0128528659696906
129	uzb_svk_pan_ewe_sod_ben_qcu_igb_bul_ger_ses_rom_swa_fbf_bam_tha_nor_tag_owc_dgb_afr_urd_aze_amr_sid_xho_prs_bem_kor_amh_spa_tsw_tig_mol_jav_jpn_anl_hau_ind_tur_bat_heb_hin_guj_azi_mao_cic_chh_bos_ven_moo_gam_por_cze_tsn_mlt_krd_geo_grk_rus_mly_cnt_alb_zul_knd_slo_mnd_arw_glc_ita_eng_lda_wly_hun_tml_est_fre_dyu_lit_mcd_swt_yor_sun_pol_ctl_bsq_ukr_swe_fin_akn_vie_dut_lat_aeg_scr	-0.233036626593947	-0.577332553026223	0.565109885639231
130	cic_sod_xho_ind_bul_mao_sun_mlt_dyu_rom_vie_bsq_dut_bos_rus_ewe_sid_ven_est_mnd_gam_mly_hun_tsn_guj_eng_aze_azi_ben_glc_anl_heb_bem_pan_nor_bat_afr_grk_ita_cze_tig_swe_amr_mcd_wly_qcu_tag_owc_cnt_fin_akn_svk_pol_ctl_scr_arw_tha_lat_kor_moo_spa_geo_tur_jav_hau_uzb_ukr_por_mol_ses_slo_jpn_urd_zul_lit_yor_prs_fre_amh_swt_bam_tml_knd_aeg_hin_swa_fbf_alb_igb_ger_dgb_krd_lda_chh_tsw	0.341736686773304	0.880392512174113	0.380916154103028
131	hau_eng_alb_arw_zul_geo_uzb_spa_bem_ita_aze_urd_swt_pol_bsq_xho_ukr_cze_bat_moo_hin_bos_fre_mcd_ctl_sid_fbf_tsn_ger_wly_svk_fin_jav_aeg_hun_azi_afr_vie_grk_chh_kor_qcu_lda_prs_nor_cic_rom_mly_tur_dyu_tig_lat_sun_dgb_yor_tsw_tml_rus_ind_cnt_slo_ben_sod_pan_gam_mao_amh_ven_mol_ewe_por_amr_akn_lit_bul_est_igb_glc_mlt_guj_krd_knd_tha_scr_tag_anl_bam_jpn_mnd_heb_dut_ses_owc_swe_swa	-0.359458266213022	-0.830090048076907	0.408613673064701
132	tig_arw_heb_hun_geo_chh_qcu_ind_spa_bsq_alb_ven_sod_fbf_fin_prs_kor_slo_tsn_por_yor_lat_uzb_svk_rus_est_amr_urd_swt_grk_lit_aeg_afr_aze_tml_dut_akn_vie_ita_guj_jpn_glc_mol_mly_xho_dgb_swe_bul_nor_bem_tag_cnt_bos_moo_tsw_tha_zul_fre_krd_dyu_ewe_cic_eng_hin_sun_wly_pan_scr_ger_ben_azi_amh_tur_knd_owc_ctl_jav_bam_sid_gam_mlt_cze_bat_igb_hau_rom_ses_mao_anl_lda_pol_swa_ukr_mcd_mnd	0.591392310661946	1.53798841073727	0.12744698091376
133	ukr_est_bat_eng_mao_scr_ses_cze_krd_swa_chh_bul_jpn_mlt_ind_tsw_ben_fre_dut_swt_bam_ita_dgb_mly_ger_tml_tsn_tur_ven_hun_lda_cic_sun_rus_sod_amr_arw_spa_urd_kor_akn_jav_gam_prs_pol_xho_mnd_nor_yor_anl_alb_igb_knd_qcu_aeg_cnt_bem_owc_aze_ewe_fin_mcd_uzb_wly_tag_grk_lit_tig_svk_azi_tha_rom_por_amh_vie_glc_afr_bos_sid_dyu_slo_moo_zul_lat_pan_heb_geo_ctl_swe_bsq_mol_guj_hin_fbf_hau	-0.01421361537999	-0.0337988068237064	0.973110023322315
134	ben_tig_cnt_afr_ger_arw_tha_hau_akn_lit_cze_heb_sid_wly_tur_mcd_xho_grk_bos_jpn_fre_kor_swe_hun_amr_mlt_bul_knd_glc_ewe_zul_cic_dgb_igb_svk_nor_bem_jav_aeg_tsn_bat_rom_mol_gam_prs_ven_yor_mnd_ind_krd_mao_hin_pol_swt_owc_aze_tag_fin_vie_est_slo_pan_guj_bsq_uzb_dut_ita_sod_tsw_sun_qcu_lat_chh_urd_ukr_eng_ses_bam_mly_por_azi_swa_alb_lda_spa_anl_moo_tml_amh_scr_ctl_geo_dyu_fbf_rus	0.197496914689408	0.491031546614555	0.624560879235297
135	bos_cze_dgb_afr_krd_dut_mly_knd_grk_geo_pan_prs_tsn_tsw_xho_owc_eng_ukr_lda_fre_swt_jpn_ita_rom_mnd_nor_scr_ewe_bsq_gam_cic_mao_bat_arw_swa_dyu_tig_ben_tur_por_tha_rus_igb_jav_hun_moo_ses_cnt_lit_sod_aze_yor_qcu_anl_tag_urd_ind_akn_slo_chh_mcd_kor_spa_glc_swe_sun_lat_hin_heb_uzb_bam_alb_ven_svk_azi_mlt_bul_amr_vie_aeg_amh_wly_pol_fbf_tml_ger_fin_ctl_mol_guj_hau_est_sid_bem_zul	0.0352280317873247	0.0794417892055958	0.936851922815883
136	tsn_lat_pol_afr_rus_anl_jav_tig_grk_tml_cze_ctl_hun_por_est_bat_mly_alb_hin_uzb_yor_krd_tag_cic_guj_fre_bos_pan_azi_akn_xho_svk_mol_igb_mnd_mlt_mcd_sod_eng_amr_fin_ger_spa_urd_lit_bem_qcu_zul_ukr_geo_kor_tur_ven_bam_swt_swe_wly_bul_vie_owc_slo_cnt_chh_sun_aeg_hau_fbf_amh_dut_heb_ben_aze_dyu_prs_tsw_bsq_sid_ita_lda_arw_dgb_scr_nor_ind_ewe_rom_glc_tha_ses_gam_mao_jpn_moo_swa_knd	-0.535964765009224	-1.28283481625146	0.202737897582566
137	guj_rom_fin_vie_scr_tsw_slo_fre_bsq_bos_pan_grk_bam_ven_sid_ita_akn_aeg_lat_tag_hin_ger_fbf_mnd_tml_moo_knd_amr_bat_hau_mly_eng_cic_pol_cnt_kor_chh_ben_spa_por_qcu_ctl_sun_tig_tur_dgb_geo_yor_ukr_mao_prs_mcd_afr_glc_swa_xho_sod_rus_swt_ind_owc_bul_bem_tsn_ses_tha_aze_mlt_zul_lda_amh_mol_anl_jpn_lit_gam_arw_igb_ewe_dut_nor_krd_uzb_svk_swe_hun_est_urd_heb_wly_azi_dyu_jav_alb_cze	0.185467890381714	0.476156131687877	0.63507987601904
138	spa_tml_aeg_mly_azi_arw_fre_akn_hun_uzb_jpn_tag_kor_rus_chh_por_sun_dyu_cze_vie_dut_rom_swa_glc_gam_yor_mnd_ben_swt_mlt_swe_bam_est_lit_anl_aze_ewe_sid_heb_moo_nor_lat_qcu_ctl_tur_slo_fin_ind_cic_bos_eng_mol_bem_afr_mao_dgb_pol_alb_ukr_tha_urd_hin_bsq_fbf_scr_amh_ven_guj_ses_hau_sod_svk_lda_grk_prs_jav_bat_xho_ger_pan_amr_geo_zul_tsw_knd_cnt_owc_ita_mcd_tsn_wly_bul_igb_krd_tig	-0.135994548085862	-0.355732375580307	0.722846629177373
139	ctl_bul_sod_swt_lit_amr_eng_tig_hin_akn_fre_arw_krd_yor_ben_afr_qcu_svk_spa_cze_azi_mol_ses_zul_gam_tag_vie_por_tsn_heb_swe_bem_mlt_grk_ukr_knd_pol_guj_aeg_tml_rus_lat_jpn_igb_glc_tsw_pan_lda_sid_fin_est_moo_bos_aze_bsq_ind_wly_bat_ven_dyu_xho_urd_mcd_sun_kor_bam_cic_alb_amh_ita_mao_uzb_dgb_rom_fbf_jav_tha_hun_chh_swa_slo_cnt_dut_scr_ewe_mly_owc_prs_geo_ger_hau_anl_tur_nor_mnd	-0.317091633185922	-0.820487042545197	0.414036609198449
140	svk_mcd_kor_bos_tsn_slo_yor_ven_heb_bsq_tur_grk_owc_eng_jpn_hun_guj_ind_uzb_arw_pol_ukr_igb_tsw_zul_nor_prs_cic_gam_lit_aeg_dgb_afr_cze_mol_anl_jav_rus_lat_sun_rom_bul_krd_hau_sod_ger_qcu_hin_fre_chh_cnt_tag_vie_mnd_amr_dut_tha_azi_ita_ewe_tig_swa_ctl_bam_bat_fbf_akn_sid_ben_moo_por_fin_swt_mlt_mao_spa_lda_xho_aze_knd_dyu_swe_glc_est_bem_urd_scr_wly_geo_amh_mly_pan_tml_alb_ses	0.594404388103975	1.46041139961602	0.147547170846324
141	ctl_rus_ben_hau_cze_jpn_afr_geo_swa_tsw_hun_heb_por_tsn_krd_pan_slo_mao_akn_xho_dut_bul_ses_fbf_owc_nor_azi_eng_bsq_rom_tur_guj_lat_mlt_scr_urd_glc_jav_ven_chh_mcd_mnd_amh_moo_uzb_prs_sid_tha_anl_ind_svk_tag_cic_swt_vie_bam_grk_amr_sod_sun_knd_tig_ita_ewe_ger_ukr_lda_swe_fre_est_arw_aeg_mly_dgb_bat_lit_aze_pol_tml_gam_alb_zul_bem_qcu_hin_cnt_mol_spa_dyu_bos_wly_kor_yor_fin_igb	-0.0481162664455134	-0.104242607184183	0.917201303873526
142	vie_arw_hun_ven_tml_chh_xho_aeg_kor_tha_rus_rom_moo_anl_por_swt_scr_swa_amr_grk_fre_jpn_mlt_glc_mao_igb_afr_krd_dut_fbf_dgb_lit_qcu_aze_heb_gam_geo_dyu_sod_cic_svk_tag_bul_eng_sid_zul_guj_tig_ben_ctl_sun_ses_spa_wly_tsw_ger_knd_jav_azi_est_pol_ewe_hau_alb_bem_ukr_yor_bat_mnd_swe_pan_owc_amh_hin_nor_mol_akn_mly_bsq_cnt_bam_urd_fin_bos_tur_lat_mcd_ind_slo_prs_uzb_tsn_ita_lda_cze	-0.0432183897855889	-0.115319583744785	0.908440445831518
143	ind_mol_bsq_tsw_xho_akn_amr_lda_ita_aeg_igb_hin_aze_geo_guj_tml_azi_sod_ukr_rom_eng_pol_ven_swe_bem_kor_spa_uzb_tur_knd_dgb_bul_heb_bam_swa_mcd_lit_ewe_prs_owc_gam_slo_yor_sid_mao_vie_fre_pan_glc_krd_rus_dyu_moo_alb_ger_ctl_wly_bat_cic_sun_fbf_hun_cze_jav_arw_lat_fin_tig_swt_tha_chh_grk_ben_cnt_zul_jpn_mly_scr_tsn_nor_anl_hau_qcu_por_ses_mlt_tag_bos_urd_est_dut_mnd_afr_svk_amh	-0.637107904966454	-1.48425899234642	0.141121734137188
144	dgb_cic_knd_moo_svk_amr_ger_azi_tsw_hun_grk_aze_swa_spa_guj_rus_tha_swe_tig_igb_prs_chh_urd_hin_arw_bul_dyu_tur_gam_aeg_rom_ukr_pol_vie_lat_kor_lda_ind_pan_bos_owc_est_ctl_amh_afr_mcd_geo_xho_mlt_anl_scr_fre_uzb_mly_slo_tsn_sod_ita_ven_cze_tag_ewe_swt_tml_zul_mol_fbf_bsq_wly_sid_qcu_eng_glc_jav_ben_lit_mao_krd_por_alb_yor_bem_bat_sun_fin_dut_akn_jpn_mnd_ses_cnt_hau_bam_nor_heb	0.309278097065063	0.796399143885475	0.427828397291457
145	guj_jpn_pan_lda_tur_eng_knd_prs_yor_krd_igb_kor_bsq_lit_ukr_dut_ind_wly_grk_swe_dgb_geo_mnd_mlt_urd_vie_sun_sod_anl_rus_heb_alb_spa_mcd_xho_aze_tml_hun_cic_mao_swa_tsn_afr_aeg_nor_est_ses_por_ewe_cze_akn_bul_ven_amr_hin_amh_fbf_tig_owc_uzb_gam_mly_ctl_bam_hau_tha_fre_scr_pol_chh_azi_zul_tsw_sid_qcu_jav_bem_cnt_swt_bat_ben_ger_glc_slo_moo_rom_ita_dyu_arw_mol_bos_tag_svk_fin_lat	NA	NA	NA
146	xho_bam_mnd_anl_grk_tsw_zul_krd_tig_mao_dut_lit_swe_vie_sun_fre_qcu_lda_owc_akn_pol_por_spa_amr_gam_ctl_swt_mly_heb_aeg_alb_mcd_arw_slo_tsn_dyu_ven_sod_bem_guj_prs_azi_urd_sid_chh_ukr_swa_mol_hin_bat_kor_tha_ita_fin_fbf_knd_moo_cnt_eng_ind_rus_tml_cic_svk_ses_mlt_jpn_aze_igb_ewe_jav_lat_uzb_bos_scr_nor_glc_bsq_ger_tag_pan_geo_yor_afr_rom_hun_bul_dgb_wly_amh_ben_tur_hau_cze_est	0.227039689053466	0.590359223323834	0.55638168716481
147	jav_prs_heb_fre_tml_pan_guj_tag_svk_rom_ind_tha_rus_xho_amr_wly_cic_ben_bat_sid_dgb_cnt_fin_mcd_tur_swt_arw_afr_spa_mol_knd_ukr_geo_ctl_owc_hau_ita_dyu_mly_bsq_aeg_aze_tig_yor_jpn_akn_bos_ven_gam_lat_fbf_dut_alb_pol_uzb_bem_lda_tsw_slo_cze_sun_chh_nor_swa_hin_ger_scr_vie_grk_swe_zul_lit_por_bul_kor_eng_ewe_tsn_est_qcu_bam_sod_moo_mnd_azi_mlt_amh_mao_anl_krd_ses_igb_hun_urd_glc	-0.172037396485458	-0.376900128651843	0.707106446121023
148	arw_tsn_cic_mcd_ses_slo_lit_scr_igb_tml_ctl_aeg_uzb_mao_swe_knd_alb_spa_nor_ita_pan_hau_geo_azi_qcu_grk_por_dut_krd_aze_wly_bul_afr_amh_mnd_ukr_bam_bos_fre_bem_tig_sun_rus_mlt_bat_kor_dgb_cnt_owc_ven_hun_prs_chh_zul_pol_vie_mly_ger_tur_lda_gam_est_jpn_guj_glc_tag_bsq_ewe_tsw_moo_urd_tha_swa_fin_svk_cze_eng_anl_dyu_jav_ben_heb_mol_sid_lat_fbf_amr_akn_ind_yor_hin_swt_sod_rom_xho	0.145431226672757	0.371745496250851	0.710927997893599
149	jav_ses_bem_mol_rom_mlt_owc_kor_bul_lat_ven_uzb_mcd_krd_tag_qcu_akn_ukr_fbf_chh_swt_glc_tig_eng_ctl_urd_moo_bsq_dyu_ben_aze_amr_rus_por_gam_geo_zul_cnt_sod_dgb_swe_heb_svk_ind_cze_ewe_pol_grk_jpn_wly_bos_ger_ita_xho_tha_fin_hun_yor_mly_dut_tsn_sun_anl_tml_tsw_arw_swa_lda_igb_hin_mao_scr_pan_cic_tur_spa_prs_azi_amh_mnd_afr_bam_nor_fre_sid_hau_alb_vie_aeg_lit_est_slo_knd_guj_bat	0.567835604158708	1.29587085432894	0.198226934466166
150	tur_yor_por_ind_ita_arw_mao_grk_pol_prs_hun_vie_ven_lda_ewe_spa_wly_tsw_aze_kor_jpn_pan_dgb_rus_amh_mnd_zul_mol_alb_igb_uzb_cnt_hau_mly_heb_sun_rom_tsn_gam_swt_afr_mcd_fbf_urd_bam_bos_amr_svk_est_ses_cze_krd_swe_tha_lit_bem_azi_cic_xho_bsq_fre_fin_swa_anl_knd_nor_tig_ctl_slo_lat_ger_qcu_eng_moo_bul_guj_hin_geo_owc_dyu_tag_akn_jav_sod_scr_dut_tml_bat_chh_aeg_sid_glc_ben_mlt_ukr	-0.0853225039452546	-0.234865146526387	0.814829747806574
151	bos_tur_yor_swe_mao_spa_dut_tha_sid_swa_knd_bsq_amr_xho_svk_grk_jpn_mlt_ewe_owc_krd_rus_igb_nor_aze_ger_ctl_urd_prs_bem_lat_dyu_sun_fre_dgb_tsn_cze_heb_bat_scr_pan_rom_pol_mol_mly_ukr_mcd_lda_qcu_ben_est_swt_vie_por_bam_gam_tig_jav_mnd_ind_azi_tml_ses_ven_eng_tsw_guj_anl_zul_ita_lit_arw_fbf_hin_kor_tag_glc_fin_geo_uzb_akn_hun_sod_hau_alb_bul_slo_afr_chh_amh_cic_moo_aeg_wly_cnt	-0.674487703888482	-1.55044864630413	0.12443036053902
152	mol_owc_bam_bem_ita_qcu_bos_prs_aze_urd_dut_xho_aeg_tsn_rom_amh_jpn_tml_tig_cic_tag_swa_sid_bul_cnt_mnd_ses_tha_knd_ven_ukr_cze_scr_krd_chh_heb_wly_kor_lda_yor_por_guj_swt_rus_swe_ewe_fbf_uzb_fin_akn_lit_bsq_mao_zul_bat_fre_gam_nor_sun_svk_dgb_ger_ind_pan_pol_alb_igb_eng_glc_mly_est_arw_geo_tsw_ctl_amr_slo_ben_anl_azi_mcd_spa_sod_hin_tur_lat_vie_hun_jav_afr_moo_grk_mlt_dyu_hau	-0.217176183754649	-0.565434835859816	0.573139665668322
153	est_jpn_amh_bsq_rom_mcd_zul_krd_bul_xho_tag_bos_slo_ven_anl_dgb_mao_bam_ukr_ewe_swt_amr_sod_mlt_fin_tsw_lit_spa_sun_geo_hau_hun_tsn_dyu_aze_ben_qcu_heb_sid_kor_moo_fbf_cic_wly_nor_igb_alb_ctl_guj_yor_prs_hin_chh_afr_eng_tha_gam_fre_cnt_aeg_ind_urd_jav_knd_lda_dut_scr_pol_bat_lat_tur_rus_por_arw_cze_ger_ita_tig_tml_pan_akn_ses_svk_vie_uzb_bem_mol_mly_swa_swe_azi_mnd_owc_glc_grk	-0.272755324416277	-0.665248554245531	0.507538003674221
154	eng_wly_cze_tsw_afr_spa_glc_arw_hin_knd_pol_geo_mao_ven_ctl_tur_fbf_scr_prs_sun_swa_hau_hun_lat_dgb_slo_moo_dut_igb_heb_uzb_bsq_aze_xho_pan_amh_amr_jav_aeg_cic_bam_bos_cnt_tig_fin_qcu_sod_lit_krd_mlt_tag_tha_azi_urd_kor_bem_yor_tsn_ewe_alb_est_guj_mly_nor_ukr_ind_swt_tml_rus_sid_mol_ses_akn_jpn_rom_swe_ben_zul_mcd_mnd_vie_svk_owc_grk_bat_ita_dyu_ger_fre_lda_gam_por_chh_anl_bul	0.17590015047551	0.434859713239059	0.664671681996487
155	spa_bam_arw_eng_hun_alb_gam_fre_aeg_azi_ukr_svk_ses_tml_swa_chh_swe_knd_ctl_igb_akn_sun_dyu_wly_grk_pan_amh_ger_sid_bsq_rom_zul_fin_prs_geo_heb_tag_ind_cnt_bos_xho_lat_fbf_mnd_ven_mly_qcu_glc_pol_owc_hau_mao_mol_jpn_dut_anl_por_swt_scr_tsw_nor_urd_bul_mcd_slo_uzb_bem_jav_vie_guj_bat_ben_tur_hin_rus_krd_moo_afr_mlt_tig_kor_cze_amr_lit_lda_sod_est_aze_yor_ewe_ita_dgb_cic_tsn_tha	0.450337305664602	1.06557203800478	0.289375775127108
156	kor_dgb_scr_swe_slo_xho_amh_ven_guj_ger_jav_qcu_swa_bos_igb_fre_ita_afr_cic_heb_azi_tha_lit_tsn_dut_mnd_amr_tsw_cze_pol_bat_glc_tur_tig_hin_mly_lda_fin_hun_arw_bul_aeg_tml_akn_pan_mcd_wly_swt_grk_mlt_bem_uzb_sod_svk_urd_alb_rom_geo_fbf_mol_sid_knd_ewe_bsq_ukr_aze_eng_mao_tag_moo_ben_spa_ind_prs_est_gam_dyu_zul_vie_ctl_yor_hau_lat_krd_jpn_cnt_sun_anl_por_nor_rus_ses_chh_bam_owc	0.3246213599576	0.883676506278686	0.379149581821894
157	dgb_lat_lda_swt_dut_geo_rus_ger_yor_mao_sun_aze_gam_mly_heb_bul_akn_sid_hin_bsq_est_rom_aeg_owc_swa_mol_urd_tha_glc_pol_svk_dyu_nor_mnd_mcd_scr_fre_arw_jpn_jav_hun_moo_ind_wly_azi_ita_krd_tml_uzb_swe_cic_kor_amr_igb_ewe_fin_slo_bem_ukr_spa_knd_cze_bam_guj_tag_alb_cnt_amh_bat_zul_anl_pan_afr_tsn_prs_fbf_tig_tur_grk_ben_eng_vie_ctl_tsw_lit_xho_qcu_por_ven_hau_sod_chh_ses_mlt_bos	0.304417067252041	0.78221547540485	0.436075039268185
158	amr_mlt_vie_cic_swe_slo_spa_bul_nor_cnt_kor_hau_moo_swt_fre_mcd_tig_xho_por_bos_azi_ctl_mnd_ita_ven_ukr_cze_grk_gam_sod_urd_ewe_alb_pan_ses_heb_tha_owc_svk_igb_akn_amh_guj_jav_tsn_est_fbf_mol_bat_tag_pol_tml_mly_sun_krd_bsq_eng_anl_fin_bam_bem_qcu_ben_lat_scr_yor_mao_tur_tsw_aze_lit_chh_sid_dyu_dut_afr_geo_swa_aeg_glc_ger_rus_hin_zul_dgb_prs_jpn_rom_arw_lda_ind_uzb_wly_knd_hun	0.000619243760466108	0.00158937521746786	0.998735266920483
159	spa_ewe_hau_geo_tml_dut_tig_hun_scr_alb_mnd_guj_lat_lda_bam_rus_tsw_ctl_mly_cze_est_kor_yor_nor_sid_cnt_ses_aeg_pol_amh_ind_swa_sun_fbf_jpn_mao_knd_aze_bul_moo_swe_mol_mcd_arw_rom_heb_ita_zul_dyu_tur_slo_xho_grk_svk_ger_swt_tha_eng_mlt_afr_fre_anl_chh_pan_qcu_amr_lit_fin_prs_ben_azi_cic_tag_owc_jav_vie_tsn_uzb_igb_glc_bos_ven_urd_krd_bat_bsq_dgb_ukr_gam_hin_bem_sod_akn_por_wly	-0.0908620743134065	-0.240903343978037	0.81016032899142
160	chh_swt_ita_yor_bat_tsn_swa_fre_cic_zul_fin_rom_knd_aeg_igb_sid_hun_tml_krd_ses_pol_tha_hin_por_eng_uzb_tsw_scr_cze_swe_ukr_tig_mcd_fbf_geo_anl_arw_mnd_dgb_nor_grk_svk_est_mol_jav_wly_ind_lda_ctl_lat_cnt_prs_sod_gam_ger_bam_alb_mly_moo_qcu_heb_amh_rus_sun_hau_ben_akn_kor_afr_dut_lit_pan_xho_owc_spa_amr_mlt_guj_bos_urd_glc_ven_tag_ewe_azi_tur_vie_bem_dyu_bul_mao_aze_bsq_slo_jpn	-0.460420064284597	-1.11069940542459	0.269561183453028
161	cze_urd_pol_arw_ben_mlt_bam_ewe_bat_sod_chh_bsq_eng_amr_tig_lda_ger_ven_swa_ind_cnt_dgb_aeg_ukr_dyu_tsw_aze_tur_ita_yor_fin_sun_lit_azi_tha_owc_dut_scr_igb_pan_ses_mly_ctl_mnd_gam_bem_amh_svk_est_mcd_nor_jav_anl_fbf_mao_geo_por_knd_hun_afr_swt_fre_rus_prs_tml_lat_heb_xho_glc_vie_tsn_rom_spa_bul_tag_moo_akn_hin_slo_alb_krd_wly_mol_sid_kor_bos_hau_swe_qcu_uzb_guj_grk_jpn_cic_zul	-0.487723015703844	-1.15496036154648	0.251065616389449
162	urd_lda_swt_bat_lat_bos_amh_anl_sod_eng_hin_hau_mly_arw_svk_nor_dgb_aze_zul_igb_swa_qcu_pol_bsq_ven_mol_slo_ewe_bem_ses_akn_ger_mlt_amr_ctl_fre_mcd_azi_ind_tha_rus_hun_sid_tig_uzb_rom_tsn_jav_lit_tml_gam_por_tag_yor_dyu_afr_est_aeg_jpn_moo_mao_cic_ita_knd_dut_ben_alb_xho_geo_mnd_fin_krd_ukr_swe_spa_grk_bul_wly_heb_prs_owc_scr_cze_bam_tsw_glc_pan_guj_kor_chh_tur_vie_cnt_fbf_sun	0.019262260499954	0.045851656755477	0.963526799845989
163	jav_anl_vie_fin_mnd_tha_bam_owc_cze_pan_krd_chh_eng_tig_bsq_aze_sid_akn_kor_sun_sod_lit_glc_tml_uzb_est_xho_mao_yor_spa_rom_hin_wly_tag_ven_fbf_swa_alb_amh_bos_swe_prs_mlt_mol_bat_dut_ses_tsw_scr_heb_afr_amr_zul_moo_pol_cic_slo_ctl_ewe_swt_fre_hun_dgb_hau_arw_cnt_tsn_jpn_nor_ita_lda_grk_urd_dyu_mly_lat_bul_por_ind_ukr_gam_bem_rus_qcu_azi_ger_ben_svk_knd_igb_aeg_guj_tur_mcd_geo	0.279400006576411	0.636984795281645	0.52569966964547
164	sid_kor_bul_azi_ven_ukr_sod_bem_owc_vie_sun_moo_uzb_mcd_fre_amh_urd_scr_krd_tur_pan_tsw_jav_jpn_tig_spa_tag_tsn_arw_zul_dyu_ben_knd_wly_ewe_cic_bos_ind_cze_bam_igb_alb_guj_mnd_cnt_est_hun_slo_bat_prs_svk_amr_dut_afr_anl_mlt_bsq_aze_lda_qcu_tha_grk_nor_mly_dgb_swt_hau_hin_glc_tml_por_lit_chh_rus_geo_lat_akn_pol_swe_aeg_ses_xho_eng_fin_swa_ctl_heb_mao_ger_ita_gam_yor_rom_mol_fbf	-0.0604910446023671	-0.144406047843058	0.885492317764306
165	bsq_amr_cze_svk_cic_sun_uzb_hin_pan_afr_dgb_tml_vie_moo_ctl_bos_chh_sid_mao_tsw_tig_ses_dut_dyu_anl_sod_por_hau_ewe_knd_glc_urd_lat_rom_est_kor_swt_tsn_tag_mol_amh_ind_bat_qcu_cnt_prs_bam_hun_yor_fbf_owc_ben_arw_mcd_geo_wly_guj_mlt_heb_slo_mly_ven_jpn_spa_akn_rus_swe_scr_aze_grk_krd_bem_azi_gam_mnd_lda_bul_zul_swa_aeg_fre_tha_fin_nor_lit_tur_ukr_alb_ita_eng_xho_pol_ger_jav_igb	0.119453766508349	0.288618400979641	0.773515733051087
166	chh_akn_jav_slo_ita_ven_hun_lat_ewe_fre_mlt_ger_glc_anl_nor_tsn_sid_dgb_qcu_bos_arw_azi_hin_amr_aeg_tig_kor_rus_sun_knd_mao_cnt_ind_cic_tsw_wly_alb_owc_mly_tag_grk_pan_est_cze_rom_jpn_svk_ctl_lit_tur_dyu_ukr_tha_vie_sod_moo_bsq_gam_zul_dut_hau_fin_yor_xho_afr_eng_swa_aze_por_mol_swt_tml_bat_prs_lda_urd_bul_swe_ben_krd_fbf_geo_scr_guj_spa_pol_uzb_igb_bem_mcd_ses_amh_mnd_heb_bam	0.0946770684446868	0.218457464078175	0.827551365755024
167	chh_mcd_swt_urd_glc_wly_nor_knd_azi_bem_bsq_pan_dgb_est_eng_amh_ses_sid_fre_ben_hun_mao_tml_krd_ind_sod_heb_mly_lat_ita_tig_arw_geo_cnt_igb_cic_anl_swe_hau_swa_sun_grk_slo_ctl_tag_ger_afr_zul_scr_uzb_aze_tha_fbf_ewe_bul_spa_xho_jpn_pol_qcu_dyu_svk_lit_mlt_mnd_lda_bat_aeg_cze_bos_mol_dut_amr_bam_alb_fin_rus_gam_jav_kor_tsw_tur_hin_ven_yor_owc_moo_ukr_prs_vie_akn_por_tsn_guj_rom	-0.553621680951718	-1.36274790190576	0.176252747895695
168	tsn_prs_mlt_ven_igb_akn_xho_tig_fre_cic_bul_guj_grk_knd_afr_ctl_dyu_bsq_ger_alb_lit_sid_sod_est_jav_por_arw_spa_dut_amh_tur_anl_rom_dgb_tsw_qcu_wly_eng_mly_mao_swt_bat_tml_aze_vie_aeg_bem_ind_chh_ita_scr_rus_hin_fbf_nor_svk_jpn_hun_glc_krd_mnd_moo_pol_cnt_yor_zul_heb_slo_swa_swe_ewe_mcd_lat_azi_bos_ukr_bam_urd_kor_ses_cze_uzb_fin_geo_tag_amr_tha_lda_pan_hau_ben_gam_owc_mol_sun	0.586023758798312	1.93990262565172	0.0554213863753445
169	zul_hun_ctl_svk_krd_fre_ewe_jpn_tsn_rus_eng_ven_xho_tig_uzb_mlt_bat_swa_aze_tsw_guj_chh_dut_cze_anl_amh_bsq_mly_ben_nor_bul_lda_azi_fin_swt_mol_mao_arw_prs_heb_dyu_afr_hin_wly_swe_amr_rom_grk_fbf_ind_por_ger_hau_ukr_spa_aeg_bam_tha_cic_ses_slo_sid_moo_bem_pol_alb_ita_tml_mnd_geo_cnt_vie_scr_mcd_tag_dgb_gam_sun_akn_est_qcu_yor_bos_lat_knd_jav_igb_glc_urd_sod_tur_owc_lit_kor_pan	0.546846219543602	1.26644928345091	0.208515132205406
170	dyu_igb_bul_amr_moo_sun_gam_geo_eng_ind_cnt_swa_dut_sod_krd_nor_chh_bos_yor_ita_tha_akn_fin_est_vie_por_zul_aeg_fbf_jav_urd_heb_hun_mnd_tsw_lda_lat_anl_tur_bam_amh_tsn_qcu_mly_bem_alb_uzb_guj_fre_swt_ben_swe_afr_sid_ger_bsq_wly_bat_ctl_slo_hin_pol_rom_tig_mol_grk_ven_mcd_scr_cze_xho_lit_knd_arw_glc_ewe_tag_azi_ses_mao_tml_cic_ukr_prs_spa_owc_rus_pan_jpn_svk_aze_dgb_hau_kor_mlt	-0.453510501683436	-1.06038767847496	0.291714416578299
171	ger_por_tsw_heb_hin_mol_hun_dyu_uzb_ctl_ewe_mcd_kor_amh_ind_sod_aeg_prs_ven_wly_lit_azi_anl_lat_moo_tag_ita_lda_gam_cic_fre_swt_geo_rom_ukr_scr_slo_mlt_mnd_bsq_zul_ben_tsn_est_igb_tha_sid_knd_fin_krd_hau_mly_qcu_akn_yor_urd_pol_cze_rus_bul_fbf_sun_xho_guj_amr_tig_spa_grk_jpn_bos_cnt_jav_eng_swe_chh_dgb_alb_afr_mao_aze_vie_bem_pan_tur_bat_owc_ses_dut_tml_svk_glc_swa_arw_nor_bam	-0.263582740851901	-0.61529441305279	0.53986306646866
172	qcu_hun_swa_tsn_tag_rus_mnd_cnt_zul_azi_chh_tsw_afr_swt_dyu_arw_ses_gam_jpn_mlt_por_mol_aze_grk_heb_ukr_pan_mly_lit_aeg_bul_sun_cze_knd_fin_svk_swe_ven_jav_tml_urd_sid_hau_fre_yor_est_pol_moo_lda_tig_bat_alb_bam_ben_vie_slo_anl_geo_scr_bsq_igb_tur_krd_akn_amr_kor_amh_ger_xho_prs_dut_guj_bem_eng_sod_bos_uzb_hin_tha_mao_ita_mcd_ewe_dgb_wly_ctl_nor_fbf_spa_owc_glc_lat_cic_rom_ind	0.183381919376936	0.418288602115314	0.676700446437938
173	ger_tml_tsn_tsw_prs_anl_swa_ewe_cic_amr_ven_knd_sun_lit_svk_tig_bem_cze_akn_rus_owc_amh_tag_alb_nor_guj_aeg_scr_urd_hau_uzb_jav_fbf_rom_sod_vie_ctl_bat_geo_tha_mly_swe_lda_dgb_mao_wly_dut_grk_lat_mnd_xho_pol_ita_bos_bsq_krd_dyu_qcu_ben_est_igb_mol_yor_ses_arw_spa_aze_glc_heb_gam_bam_ukr_afr_cnt_bul_hun_hin_eng_chh_kor_fin_azi_slo_mcd_mlt_sid_por_jpn_ind_tur_zul_moo_fre_pan_swt	0.0345410522866082	0.083548805579163	0.933594747622789
174	aeg_kor_sid_lit_pan_mlt_sun_bul_krd_bem_chh_urd_alb_geo_hun_fin_mol_grk_owc_vie_fbf_guj_qcu_aze_akn_sod_bat_jpn_lat_afr_svk_pol_amr_hau_tsw_tsn_ben_est_cic_mnd_arw_bos_dyu_mcd_spa_moo_uzb_ger_igb_rom_swt_rus_ses_zul_por_swe_amh_ukr_ind_bsq_ven_mao_tag_scr_wly_lda_yor_slo_ctl_prs_ita_anl_tig_bam_dgb_ewe_gam_tml_jav_glc_azi_swa_cze_xho_knd_eng_tur_mly_hin_cnt_fre_dut_nor_tha_heb	-0.525466170094162	-1.21103763437621	0.228949476025668
175	fin_ind_fbf_wly_svk_pan_igb_tag_swt_mlt_mnd_sid_ger_dyu_bam_uzb_cic_gam_bsq_est_aze_jav_urd_lat_swe_hin_ita_dgb_guj_slo_ewe_qcu_mcd_eng_bos_yor_alb_bem_chh_tsn_amh_moo_mao_jpn_prs_por_nor_owc_ctl_fre_ses_knd_sun_cze_tml_heb_vie_azi_ven_mly_ben_mol_scr_cnt_lit_arw_afr_akn_spa_swa_tur_dut_rus_xho_zul_anl_geo_bat_hun_rom_glc_sod_amr_hau_pol_tsw_krd_kor_tig_aeg_grk_lda_tha_bul_ukr	0.382179480552328	0.900700160816597	0.370074300798157
176	cic_aeg_yor_mly_nor_ben_tur_tsn_cze_bsq_dut_mao_bem_prs_hau_tig_ses_igb_sid_cnt_tsw_akn_amh_xho_rom_fbf_mnd_wly_aze_krd_fin_bam_dgb_tha_ven_azi_ita_pan_zul_knd_rus_alb_mcd_sun_chh_ukr_mlt_scr_ctl_hun_afr_vie_jpn_swa_bos_geo_anl_guj_urd_pol_ewe_est_glc_qcu_lda_amr_jav_grk_owc_arw_ger_bul_mol_por_swt_tag_fre_hin_swe_moo_ind_sod_svk_slo_tml_lat_dyu_uzb_gam_lit_kor_bat_eng_heb_spa	0.779543964188924	2.04327575782932	0.0438543660933847
177	lat_azi_xho_zul_scr_tha_alb_ger_hin_yor_ven_bul_rom_cic_mly_bsq_eng_lda_dut_est_bam_fre_ind_wly_cze_glc_aze_jav_dyu_aeg_pan_moo_fin_afr_chh_uzb_gam_svk_swt_amh_heb_bos_igb_jpn_anl_tml_tsw_tsn_qcu_tur_spa_por_owc_tig_vie_hau_dgb_bem_amr_nor_ukr_mol_rus_ita_prs_lit_bat_akn_hun_knd_guj_slo_mlt_swe_kor_krd_ctl_sun_fbf_sid_ewe_mao_geo_mcd_pol_arw_sod_ses_cnt_ben_tag_urd_grk_mnd_swa	0.389954169191072	0.901827492849488	0.369478201880328
178	krd_ben_fin_nor_urd_moo_uzb_eng_hun_bul_hau_lit_mnd_tml_anl_swt_pol_scr_kor_guj_afr_alb_tig_gam_ita_lat_grk_mlt_knd_fre_glc_hin_cze_ger_xho_lda_sod_cic_cnt_spa_yor_tha_dgb_ses_heb_bsq_pan_prs_amh_aeg_jpn_tsw_bat_qcu_est_sun_dyu_arw_vie_por_swa_wly_ewe_bem_ctl_rus_tur_ind_mcd_bam_tsn_akn_mol_owc_zul_mly_jav_dut_mao_swe_aze_chh_svk_ukr_rom_igb_bos_geo_slo_fbf_ven_sid_amr_tag_azi	-0.0850583288708304	-0.215837541968848	0.829587068013329
179	bos_rom_knd_aze_azi_hau_alb_mly_akn_sun_dyu_lat_mao_tag_sid_ctl_tsn_geo_vie_fin_owc_guj_kor_bat_tig_ita_grk_mlt_dut_scr_ven_pol_xho_tml_cnt_amh_ukr_bul_pan_mnd_zul_prs_mcd_hin_ind_tha_yor_moo_lit_gam_swa_heb_anl_amr_sod_aeg_dgb_krd_arw_igb_ben_bem_est_nor_rus_eng_fre_wly_jav_svk_tur_ger_swt_bam_mol_ses_urd_qcu_chh_glc_jpn_bsq_swe_slo_spa_afr_fbf_cic_lda_por_ewe_hun_cze_tsw_uzb	0.325200328635535	0.751296325720765	0.454371313280373
180	aeg_est_lda_wly_ita_ses_lit_swt_tml_mly_pol_glc_qcu_grk_mol_zul_bam_bat_dyu_jav_bem_krd_tag_arw_cnt_xho_swa_heb_mcd_ven_moo_gam_mlt_amh_sod_urd_ger_hun_rom_amr_uzb_prs_cze_ukr_chh_slo_geo_lat_kor_tsw_ben_bsq_tur_hin_eng_pan_anl_rus_azi_ctl_aze_jpn_cic_mnd_ewe_por_alb_fre_knd_hau_fbf_swe_sid_nor_afr_igb_tig_ind_akn_vie_fin_dut_bul_spa_sun_tsn_bos_svk_tha_mao_dgb_guj_scr_owc_yor	-0.644634953794347	-1.49276250453201	0.138884165998427
181	alb_jav_ben_por_amr_tml_owc_hin_guj_fbf_bem_tsw_slo_xho_aeg_ven_bul_scr_rom_swa_anl_dut_knd_lda_nor_tig_swt_chh_heb_ewe_tur_wly_jpn_vie_zul_aze_sod_gam_dgb_lit_geo_bam_azi_mol_mnd_bat_prs_moo_yor_cic_swe_hun_ger_kor_tsn_pan_dyu_krd_sid_urd_ctl_bos_fre_cze_sun_svk_bsq_eng_spa_glc_fin_ukr_akn_uzb_lat_pol_afr_mcd_tag_mly_rus_igb_mlt_ita_est_tha_arw_amh_ses_hau_ind_grk_qcu_cnt_mao	-0.429338068770729	-0.963326118564302	0.33788206841171
182	tsn_amr_fin_zul_swe_chh_krd_pol_svk_akn_ben_dgb_sun_eng_dut_mnd_hun_bem_geo_fre_lit_prs_est_jpn_dyu_slo_tig_gam_qcu_jav_ita_nor_ewe_swt_tha_mly_knd_pan_hin_tsw_vie_bos_igb_uzb_amh_lat_ger_aeg_kor_ind_swa_tur_grk_fbf_arw_bat_aze_moo_bam_tag_bul_ses_ven_sid_mlt_spa_ctl_mol_ukr_lda_cic_anl_urd_sod_afr_wly_alb_owc_glc_por_azi_heb_cnt_scr_mao_cze_tml_xho_yor_hau_mcd_rus_guj_bsq_rom	-0.254388838196336	-0.583607589377364	0.560897108127994
183	cze_eng_mlt_pol_sid_swe_hau_amr_bsq_spa_bos_hin_guj_swt_cic_anl_hun_pan_tml_mly_geo_tha_bul_akn_mao_nor_chh_lat_dut_ukr_gam_urd_rus_krd_prs_jpn_afr_knd_ger_tsn_mcd_xho_moo_por_azi_fre_dgb_fin_jav_vie_owc_zul_ita_lda_est_igb_bat_wly_cnt_kor_tag_tsw_ven_arw_svk_sod_uzb_glc_lit_ind_yor_aze_swa_bem_mnd_qcu_tur_ben_scr_sun_ctl_alb_bam_aeg_fbf_heb_tig_ewe_amh_ses_dyu_grk_mol_slo_rom	-0.459686856651089	-1.1435719921125	0.25573628921026
184	sod_azi_ewe_ses_fre_swt_wly_mcd_jav_amh_ctl_aeg_spa_mol_lat_tml_cic_ind_bul_dyu_moo_glc_por_kor_geo_anl_alb_guj_mly_dut_lda_hau_pol_tsn_ven_owc_akn_nor_cze_urd_amr_jpn_bem_rus_tsw_est_yor_sun_pan_mlt_scr_mnd_cnt_qcu_bsq_slo_fin_knd_bos_ger_gam_svk_ita_tur_mao_uzb_ben_swe_tag_bam_zul_dgb_rom_fbf_krd_prs_xho_bat_vie_tha_eng_ukr_tig_grk_lit_sid_igb_aze_hun_hin_afr_swa_heb_chh_arw	-0.173235404364164	-0.398736330475339	0.69100153761084
185	qcu_knd_zul_tag_ger_geo_fin_ewe_mao_kor_ses_amh_owc_ben_est_urd_grk_rom_tig_alb_xho_mlt_vie_fre_ukr_swa_ita_bsq_glc_ven_sun_hun_amr_fbf_aeg_dgb_eng_uzb_dyu_lit_hau_cze_bul_cnt_mnd_rus_lda_tsn_tsw_wly_mly_jpn_sod_swe_scr_cic_arw_pan_jav_bat_mol_yor_akn_afr_moo_bem_tml_lat_krd_dut_heb_tur_azi_sid_hin_ind_gam_igb_swt_chh_anl_pol_ctl_mcd_spa_nor_por_guj_aze_prs_tha_bos_svk_slo_bam	0.144950192704432	0.335404037877613	0.738075745399124
186	cze_ven_tsw_bem_amr_dyu_por_pan_nor_tur_pol_bos_fbf_fre_glc_sid_wly_guj_fin_swa_spa_mnd_bsq_tag_dgb_ita_bul_sun_jpn_dut_tsn_mly_anl_hin_lit_sod_ewe_ger_aze_swt_rus_ukr_scr_zul_rom_aeg_chh_hau_alb_geo_est_lat_igb_prs_svk_bat_xho_cic_afr_arw_azi_ben_krd_moo_ses_bam_lda_yor_uzb_akn_hun_grk_ind_knd_tha_qcu_eng_mao_mol_swe_slo_mlt_tml_tig_vie_ctl_cnt_mcd_jav_owc_heb_amh_urd_gam_kor	0.323961074327102	0.846208940118372	0.399608317116632
187	igb_tha_amh_prs_zul_qcu_eng_mnd_cnt_gam_sid_aeg_slo_yor_rus_mlt_grk_fin_tur_azi_kor_hin_spa_swt_owc_hun_ukr_pol_tsn_ewe_ind_bat_dut_bam_fre_alb_amr_aze_fbf_ita_mcd_guj_cze_glc_ses_sod_sun_xho_bsq_hau_lit_por_knd_ben_urd_est_dyu_geo_swe_krd_ven_anl_lat_tig_moo_wly_vie_tsw_swa_ger_tag_cic_akn_mao_bos_lda_nor_bul_tml_jav_ctl_afr_svk_mly_heb_pan_scr_bem_jpn_rom_arw_mol_chh_dgb_uzb	0.327476560679596	0.807478819193605	0.421451133584639
188	nor_wly_owc_ses_fbf_guj_ctl_bsq_ita_arw_aze_ger_dyu_amr_mly_cze_moo_bam_pol_tag_tig_lda_por_prs_cnt_ben_bem_sid_cic_mlt_mol_slo_urd_tha_kor_afr_sod_hin_zul_spa_uzb_qcu_scr_fin_rus_chh_hau_akn_yor_ukr_mcd_svk_igb_bos_eng_aeg_bul_dgb_lat_ewe_anl_tml_swt_tsn_tsw_ven_xho_tur_amh_ind_dut_est_alb_knd_jav_swa_jpn_heb_gam_azi_swe_hun_grk_pan_sun_geo_lit_rom_mnd_vie_krd_mao_glc_bat_fre	0.114514193778134	0.264315253505344	0.79212187012723
189	kor_amr_moo_pol_jpn_tur_cze_jav_spa_fbf_hun_qcu_swt_bam_afr_ukr_lat_gam_tag_bos_mly_knd_sod_aeg_prs_ben_tig_arw_swe_ses_igb_amh_bul_dgb_glc_mcd_mnd_ita_lda_sid_wly_owc_nor_ctl_dut_fin_bsq_cic_mlt_lit_fre_bat_mol_rom_tha_akn_dyu_hau_tsw_urd_chh_rus_alb_est_hin_ewe_eng_cnt_yor_scr_slo_por_geo_aze_krd_svk_ger_xho_mao_ind_uzb_grk_anl_zul_sun_azi_pan_tml_guj_swa_tsn_bem_vie_heb_ven	0.73101135579906	1.73556867562888	0.0859523527081301
190	urd_aeg_swa_tsn_guj_tml_amh_uzb_cze_qcu_pan_yor_anl_gam_eng_tig_rom_ctl_bat_zul_jav_cic_afr_amr_ben_rus_lit_dgb_owc_ukr_ses_alb_moo_mol_ewe_mlt_slo_sid_tha_sun_krd_arw_tsw_prs_kor_aze_cnt_dut_bul_hau_hun_azi_ger_bem_fbf_ind_geo_svk_bos_pol_jpn_dyu_vie_mcd_por_bsq_mao_igb_bam_swt_chh_est_mnd_akn_spa_swe_knd_heb_mly_grk_fre_glc_ven_tag_tur_xho_nor_hin_scr_lat_sod_fin_ita_lda_wly	0.449646746134791	1.16530199036928	0.246876933959736
191	dut_fbf_urd_swa_swt_akn_fre_eng_zul_scr_owc_rom_prs_est_amh_jav_qcu_tml_mol_ben_ven_kor_ukr_krd_ind_sid_tha_ger_mcd_pan_hun_chh_geo_xho_fin_bsq_lda_pol_jpn_arw_slo_afr_cic_aeg_tsn_rus_hau_cnt_sun_anl_mlt_guj_ses_knd_bam_vie_yor_mao_alb_spa_tag_amr_gam_lat_mnd_nor_heb_igb_sod_grk_moo_cze_ewe_dgb_swe_hin_bem_tsw_lit_tig_bos_bul_uzb_mly_por_wly_azi_svk_dyu_ctl_ita_bat_tur_aze_glc	-0.129889536944597	-0.430237174884106	0.668018479057795
192	yor_tag_mao_lda_cnt_dgb_arw_sod_bos_grk_tha_ind_pol_fre_zul_mlt_akn_fin_knd_ewe_afr_bat_ukr_svk_tig_uzb_tsn_mol_ctl_krd_prs_rom_por_aeg_igb_qcu_xho_pan_bul_est_swe_chh_heb_sun_guj_tml_dut_ger_hin_mcd_cic_bsq_hau_eng_kor_swa_scr_owc_mnd_cze_ven_azi_slo_tur_anl_lit_ben_sid_rus_dyu_wly_jpn_ses_lat_fbf_amr_gam_urd_amh_vie_tsw_geo_glc_bam_alb_bem_hun_spa_swt_mly_ita_aze_moo_jav_nor	0.0256993192991606	0.0582716192202454	0.953657298359921
193	guj_swt_heb_est_lat_gam_hun_bat_bem_chh_ita_cze_fre_tag_rom_aeg_nor_lit_pol_igb_cic_jav_fbf_urd_swa_amh_mcd_tha_xho_ewe_scr_ger_dyu_tig_mly_kor_owc_krd_sid_dgb_mol_tsn_mlt_moo_svk_geo_lda_mao_jpn_bsq_tml_eng_ben_uzb_vie_bos_sod_dut_hau_arw_sun_fin_alb_ukr_pan_bam_zul_glc_ses_mnd_spa_amr_ven_knd_ind_prs_por_yor_afr_cnt_slo_bul_wly_anl_tur_swe_akn_hin_tsw_azi_aze_rus_grk_ctl_qcu	0.0975352820399514	0.245113477812491	0.806908623254001
194	urd_kor_bam_nor_aze_dut_ger_mnd_tig_sod_jpn_dgb_uzb_zul_mly_sun_wly_ind_bos_fbf_rom_igb_hin_azi_guj_dyu_est_rus_yor_cze_cic_qcu_bul_mao_lda_knd_ewe_swe_krd_fin_tag_afr_ita_gam_chh_swt_amh_lit_bem_tml_ukr_mcd_svk_hau_tsw_bat_akn_alb_hun_amr_ctl_ses_aeg_vie_ven_moo_spa_geo_mol_jav_por_grk_lat_fre_ben_tsn_prs_cnt_bsq_sid_swa_owc_anl_heb_tha_tur_scr_glc_pol_slo_xho_eng_mlt_arw_pan	0.0886056202269972	0.20166317820844	0.840620499966916
195	ven_ger_fre_amh_nor_scr_uzb_zul_swt_bsq_dut_glc_mly_ind_arw_ita_akn_igb_urd_wly_azi_spa_qcu_pol_tur_sod_dgb_slo_hau_tha_ses_prs_mnd_owc_tag_sid_bem_lat_hin_ewe_mol_alb_mlt_cze_tig_anl_ukr_eng_jpn_lit_bam_cnt_heb_cic_lda_est_fin_grk_afr_ben_mcd_aeg_tml_yor_swa_aze_pan_rus_guj_mao_knd_geo_xho_sun_tsw_jav_bos_fbf_svk_rom_amr_vie_kor_bat_dyu_swe_chh_gam_moo_ctl_tsn_bul_krd_por_hun	0.0174366341616963	0.0403932142223556	0.96786622988944
196	svk_eng_mnd_lit_tur_gam_ses_lat_cic_sid_tsw_tha_swe_yor_bul_owc_wly_tml_ind_bam_azi_cnt_sun_cze_mol_est_tsn_ctl_jpn_dgb_qcu_knd_spa_aeg_fin_mcd_ita_sod_zul_fre_afr_mao_tig_rus_hin_ven_grk_aze_ewe_dyu_dut_bsq_moo_glc_rom_pol_chh_bat_kor_krd_vie_ukr_scr_bem_arw_mly_swa_uzb_amr_por_urd_guj_swt_amh_hau_anl_fbf_mlt_lda_heb_xho_slo_alb_jav_akn_hun_pan_bos_tag_nor_prs_ger_geo_ben_igb	0.498619205941032	1.15730920860796	0.250109864096857
197	amr_mcd_bem_swa_dut_geo_heb_owc_fin_hin_rus_xho_tha_kor_bsq_tag_uzb_ses_prs_arw_krd_chh_tml_amh_cic_ukr_knd_ger_scr_grk_ind_por_bam_swe_jav_mnd_qcu_ita_lat_spa_wly_fre_slo_dgb_pan_azi_eng_ven_tsw_cnt_hau_tsn_tur_bos_lda_sid_ben_cze_aeg_swt_nor_bat_bul_akn_mao_mol_anl_moo_dyu_vie_mlt_sod_urd_aze_lit_gam_alb_fbf_mly_est_igb_tig_afr_jpn_yor_ctl_zul_guj_ewe_svk_hun_glc_sun_pol_rom	0.494388262117737	1.16102122064336	0.248604706581778
198	aeg_afr_svk_vie_tml_heb_ukr_amr_bos_tur_ben_mcd_mlt_owc_geo_bem_zul_amh_kor_bul_pan_yor_ind_spa_est_tag_bam_tig_wly_ita_urd_prs_scr_por_mly_hau_moo_lit_anl_mol_dgb_knd_hun_gam_jpn_fre_ger_alb_tsn_bat_mao_qcu_aze_sid_sod_uzb_dut_rom_mnd_arw_nor_ven_azi_rus_ses_fin_xho_grk_igb_dyu_chh_guj_ewe_jav_tha_cnt_pol_krd_sun_swt_fbf_swe_lda_hin_cic_tsw_glc_bsq_ctl_lat_eng_akn_swa_slo_cze	0.398389095045508	0.97560936596824	0.331788987848027
199	swa_ses_amh_ben_hun_lit_bem_rom_afr_owc_aze_hin_alb_dgb_fre_dut_zul_akn_knd_qcu_svk_cze_geo_kor_swt_eng_igb_tsn_tha_sid_moo_cic_sun_fin_aeg_mcd_mnd_slo_gam_ven_lat_heb_glc_vie_scr_dyu_grk_est_swe_fbf_prs_cnt_tur_bat_krd_uzb_jpn_ger_amr_ukr_ind_pol_azi_guj_tml_bam_bos_mol_tig_sod_mao_chh_lda_hau_mly_pan_urd_wly_yor_ewe_mlt_ita_rus_bsq_spa_arw_xho_nor_por_jav_ctl_tag_bul_anl_tsw	0.206209891144029	0.469296625235102	0.639956013479015
200	lit_guj_azi_svk_chh_knd_hun_glc_est_tsw_yor_pol_akn_ewe_fre_dyu_prs_eng_ses_lda_nor_qcu_fin_amr_hau_ctl_fbf_xho_lat_bat_gam_mly_amh_ven_mao_arw_jav_ita_heb_swe_sun_bam_cnt_urd_alb_igb_pan_rom_tig_ger_mol_ind_bos_tsn_tha_geo_por_swt_ben_tur_cic_aeg_cze_wly_ukr_moo_bsq_bem_scr_mlt_sid_spa_aze_mcd_bul_grk_zul_rus_hin_sod_afr_anl_dut_owc_vie_kor_slo_swa_krd_mnd_tag_uzb_jpn_dgb_tml	-0.256008635635666	-0.655173447314079	0.513973428092584
201	swe_tsw_grk_eng_spa_aze_slo_krd_geo_bul_zul_tml_chh_cnt_aeg_fre_tig_afr_tag_gam_jpn_scr_ben_mnd_svk_owc_sod_sun_swa_amr_tha_dgb_akn_jav_glc_lat_moo_fin_ger_wly_heb_ses_ven_bat_qcu_cic_mly_lit_ewe_xho_knd_cze_kor_anl_pol_yor_urd_ind_est_por_prs_mlt_bsq_ukr_guj_uzb_dut_rus_tur_arw_pan_ita_vie_swt_bem_bam_rom_fbf_hin_tsn_lda_hau_nor_igb_bos_dyu_mcd_sid_alb_amh_mao_ctl_mol_hun_azi	0.0865137517240917	0.224706763738273	0.822700381470921
202	ind_cic_gam_geo_sod_owc_mao_azi_dut_prs_ukr_knd_slo_akn_chh_dgb_dyu_bul_hun_tur_hau_krd_sid_ses_sun_kor_uzb_pol_alb_tag_lat_arw_ben_est_heb_spa_swt_fbf_ven_eng_swe_cze_amr_anl_wly_moo_afr_pan_guj_lit_mnd_hin_bam_mly_ita_rom_tml_tha_scr_qcu_ewe_bos_yor_aeg_amh_glc_ctl_fin_tsn_xho_nor_jpn_grk_por_tig_aze_rus_jav_lda_cnt_swa_zul_svk_mcd_mol_bsq_bem_urd_fre_bat_vie_igb_ger_mlt_tsw	-0.426588459376763	-0.999358386181449	0.32021427761096
203	anl_vie_knd_ind_amr_ewe_wly_qcu_sun_por_tha_hau_arw_alb_bam_guj_mcd_yor_spa_est_slo_ven_sid_tur_lit_lda_akn_tag_mao_bul_mly_amh_hin_heb_gam_jav_tsn_sod_ses_igb_rom_chh_xho_mlt_svk_cic_grk_ita_moo_swa_afr_aeg_hun_fre_tig_nor_ctl_dut_jpn_bos_prs_tsw_mnd_aze_dyu_swe_bat_lat_swt_ukr_azi_rus_pan_mol_bsq_eng_zul_owc_dgb_pol_fbf_cnt_kor_tml_urd_cze_krd_glc_ben_fin_bem_geo_scr_uzb_ger	0.212466565075751	0.536833594644821	0.592664547783617
204	ses_jpn_rus_swe_glc_alb_dyu_lat_arw_tml_lit_por_aeg_azi_svk_tsn_tag_ger_tur_amh_moo_vie_tsw_rom_knd_tha_ita_zul_heb_prs_ukr_lda_mlt_est_cic_grk_guj_mao_hin_fin_swa_bem_geo_kor_mnd_aze_bos_tig_owc_cze_gam_bsq_qcu_nor_fbf_chh_anl_uzb_krd_ind_akn_eng_wly_fre_igb_bat_sun_mol_hau_jav_yor_mcd_bam_bul_sod_spa_swt_urd_ctl_pol_sid_slo_dgb_cnt_amr_ewe_afr_dut_ven_mly_pan_scr_ben_hun_xho	0.273946662992598	0.618237752267658	0.537929798593622
205	vie_tur_mnd_cnt_zul_ukr_ctl_hau_akn_cze_tsw_lda_igb_dyu_tag_pan_aze_scr_fre_ben_sod_est_ses_hun_chh_kor_gam_mlt_azi_tig_cic_ind_eng_sun_bem_mao_lit_heb_rus_glc_bsq_krd_bul_lat_guj_slo_moo_bos_svk_anl_hin_mcd_ita_nor_bat_prs_jav_rom_dut_tsn_tml_tha_spa_arw_jpn_geo_knd_wly_swa_owc_amh_ewe_sid_aeg_por_amr_afr_uzb_swe_grk_xho_mly_pol_qcu_alb_ger_dgb_mol_swt_bam_fbf_ven_fin_urd_yor	-1.10888709770922	-3.08509338914306	0.00268000646049351
206	spa_mcd_por_pan_eng_fre_mol_geo_mnd_ctl_tml_prs_guj_knd_tha_ind_alb_ses_lda_bam_anl_cic_ukr_wly_cze_swe_igb_amr_cnt_hin_uzb_ben_zul_mly_moo_ewe_aeg_heb_sod_pol_aze_mao_swa_chh_azi_jpn_glc_swt_bos_kor_nor_lat_tig_hun_tsw_vie_fbf_bul_lit_tsn_svk_dgb_bem_scr_rus_slo_tur_krd_bat_dyu_sun_ita_urd_jav_sid_mlt_owc_gam_ven_akn_qcu_bsq_rom_est_grk_ger_amh_tag_xho_yor_afr_dut_hau_arw_fin	-0.339126137700564	-0.893132359825231	0.374091626753624
207	tur_amh_igb_fbf_gam_urd_bam_jav_mnd_dut_por_sod_owc_fin_svk_mly_akn_kor_rom_cze_bem_bat_alb_afr_tsw_dgb_ven_wly_vie_uzb_cnt_est_amr_swt_arw_swe_hin_tml_spa_bos_eng_grk_aze_sun_fre_xho_cic_ses_mol_tsn_swa_krd_prs_ben_moo_qcu_hun_pan_mlt_ewe_ctl_mcd_bul_slo_heb_ukr_guj_yor_azi_anl_knd_ind_ger_lit_aeg_tag_dyu_pol_lda_hau_chh_rus_jpn_lat_bsq_zul_mao_ita_scr_tha_tig_nor_sid_glc_geo	0.0335665100889612	0.087466495085476	0.930488774688496
208	swt_rom_nor_tml_cnt_por_spa_afr_aze_mnd_vie_ses_aeg_cze_tag_wly_arw_pan_ukr_knd_lit_ita_glc_dut_eng_slo_tur_rus_azi_amr_sun_swa_yor_sid_bam_mao_ven_kor_akn_fre_scr_est_bsq_cic_amh_jav_mly_ger_chh_heb_urd_tha_hun_owc_ind_lat_dyu_guj_sod_dgb_fbf_jpn_mcd_prs_gam_geo_fin_lda_uzb_qcu_moo_hin_pol_mlt_mol_alb_tsn_bat_ctl_svk_igb_anl_bos_krd_hau_xho_grk_tig_tsw_zul_ben_bem_ewe_swe_bul	-0.677484750339525	-1.55554609759565	0.123212699012746
209	hau_glc_ukr_eng_fin_mlt_cic_kor_rom_sun_dgb_lat_mol_ewe_grk_ctl_est_wly_igb_xho_yor_dut_arw_geo_afr_akn_sid_amh_swa_aze_scr_mly_owc_mcd_mao_nor_tig_zul_aeg_hin_gam_ger_amr_pol_bam_sod_knd_mnd_jav_lit_urd_jpn_fre_fbf_por_bsq_slo_spa_ven_dyu_tur_moo_ses_bos_rus_krd_hun_tag_bem_uzb_ind_chh_pan_cnt_vie_tsw_anl_guj_cze_azi_alb_bat_swe_bul_ben_lda_swt_heb_qcu_ita_svk_prs_tha_tml_tsn	0.279773126151195	0.672175357897033	0.503138606654106
210	mly_bos_guj_rom_afr_pol_arw_mcd_prs_zul_ctl_lda_aeg_pan_wly_bat_tsw_bam_nor_glc_ukr_grk_krd_mnd_ger_tur_cnt_jav_ben_slo_tag_aze_dgb_jpn_azi_swe_sun_amh_lat_lit_uzb_rus_bul_ven_qcu_mol_tha_spa_urd_moo_ewe_tig_chh_fre_dut_ses_amr_owc_dyu_alb_sod_yor_bem_vie_tsn_hun_est_swa_eng_sid_gam_por_tml_anl_xho_akn_cze_mao_geo_knd_scr_kor_ind_svk_fin_ita_mlt_hin_igb_fbf_bsq_heb_swt_hau_cic	-0.660186537309191	-1.75189459132179	0.0830883083086978
211	owc_knd_ita_azi_chh_uzb_dyu_ctl_fin_geo_amr_tha_glc_hau_mao_qcu_aeg_grk_yor_zul_cnt_afr_gam_por_krd_bam_sid_nor_ven_bem_svk_ind_heb_mol_slo_moo_lda_amh_jav_est_igb_fbf_tag_ger_lit_hin_ben_fre_cic_rom_alb_bul_wly_scr_dut_bat_ses_hun_kor_mnd_arw_swe_anl_swa_sod_swt_spa_tsn_bos_tur_aze_pol_tml_guj_tsw_akn_eng_mlt_cze_dgb_sun_rus_pan_ewe_vie_xho_lat_ukr_prs_mcd_urd_mly_bsq_jpn_tig	0.412621327111512	0.979019473103378	0.33011028857478
212	spa_mnd_sod_slo_amh_jav_ind_mly_wly_est_nor_lit_ses_akn_tml_amr_tig_fin_por_heb_xho_ewe_cnt_tha_dgb_jpn_mao_cze_uzb_ctl_igb_zul_chh_knd_bul_moo_pol_hin_swt_afr_rom_ita_urd_ger_qcu_tsn_lat_pan_fbf_cic_vie_mcd_eng_ven_bat_ben_sid_glc_anl_dyu_guj_kor_fre_lda_aeg_tsw_yor_tag_prs_owc_bam_ukr_svk_geo_swe_scr_rus_tur_swa_arw_bem_bos_bsq_mlt_azi_hun_hau_gam_dut_krd_mol_alb_sun_grk_aze	-0.117696327221469	-0.308188686264069	0.758627983318758
213	rom_por_anl_cze_azi_bam_arw_bem_tha_lat_mly_hun_slo_mlt_vie_aze_mcd_bul_chh_bsq_tml_moo_eng_glc_amr_cnt_scr_knd_swe_kor_wly_urd_pan_lit_afr_rus_tig_xho_swt_ses_dgb_nor_uzb_akn_igb_tsw_mol_jpn_fin_svk_ctl_heb_tag_ita_est_grk_cic_spa_yor_ben_sun_pol_jav_prs_ven_lda_alb_ind_ewe_fre_guj_dyu_bos_bat_swa_tur_tsn_ger_hau_aeg_gam_zul_amh_mnd_qcu_sid_hin_mao_ukr_krd_fbf_dut_owc_geo_sod	0.101957800301369	0.23045614234478	0.818243527368051
214	sid_mlt_jav_owc_chh_por_hau_wly_xho_lat_tur_ven_hin_fin_ses_swt_grk_dut_scr_knd_tml_ben_amh_lda_krd_mao_ita_yor_ger_dgb_arw_rom_guj_fre_gam_mol_aze_kor_slo_pan_est_dyu_azi_rus_pol_nor_bos_anl_bam_fbf_zul_cze_sod_swe_cic_prs_mnd_jpn_bem_swa_mly_alb_amr_ewe_tha_aeg_uzb_afr_hun_mcd_lit_tig_svk_eng_bat_tag_ctl_sun_cnt_tsw_tsn_vie_glc_bul_ukr_akn_geo_heb_bsq_qcu_spa_moo_urd_ind_igb	-0.33003410046296	-0.857907144179248	0.393149317778217
215	jpn_ctl_amh_dyu_nor_spa_swt_anl_bam_eng_fre_zul_ben_swa_hau_knd_por_jav_wly_geo_fbf_pan_slo_dgb_ita_urd_tsw_moo_cic_ses_vie_xho_lat_afr_mol_aeg_azi_rom_mly_tsn_mnd_tig_ven_krd_tha_bul_igb_grk_sun_yor_lit_bem_qcu_lda_swe_hin_cze_kor_fin_chh_bos_mcd_pol_prs_glc_rus_amr_est_aze_scr_bsq_ukr_tag_dut_ind_hun_owc_bat_heb_alb_sod_ger_uzb_guj_tml_mlt_cnt_mao_svk_akn_ewe_tur_gam_sid_arw	-0.425165884345506	-0.959010667156538	0.340039971421192
216	pan_hun_knd_est_arw_fre_hin_spa_amr_tml_scr_mao_glc_krd_afr_rus_rom_jpn_ger_azi_ven_slo_tsw_ewe_bos_mlt_aze_mly_ind_zul_moo_cic_bem_mol_tha_fbf_bsq_bat_jav_eng_qcu_ctl_mcd_swe_sod_wly_sun_ita_sid_ses_lda_dyu_uzb_vie_ukr_cze_por_dgb_bul_alb_hau_mnd_bam_anl_prs_kor_tig_igb_cnt_geo_swa_ben_owc_yor_urd_grk_akn_heb_pol_lat_tag_xho_svk_tsn_lit_gam_nor_chh_fin_aeg_amh_swt_dut_tur_guj	0.193362575302678	0.456946290672356	0.648775199852947
217	ewe_bul_mnd_ita_por_bem_tsw_sid_bsq_owc_geo_ven_glc_hau_sun_eng_cnt_tha_fin_cze_mcd_prs_dut_ukr_arw_rus_rom_vie_mao_pol_swe_chh_svk_dyu_amh_aze_moo_tur_aeg_igb_guj_yor_grk_gam_knd_ind_bam_anl_fbf_lda_fre_bat_qcu_sod_uzb_pan_akn_hin_tig_jav_lit_swt_zul_ger_tml_swa_ben_slo_scr_mlt_amr_spa_mly_kor_alb_cic_tag_jpn_lat_afr_azi_urd_hun_tsn_nor_bos_dgb_est_wly_krd_xho_heb_mol_ses_ctl	0.659979856361489	1.53199164093695	0.128919261833137
218	svk_wly_mnd_eng_guj_por_akn_bat_aeg_pan_ses_mao_ind_tag_ctl_geo_rus_fre_amr_swt_swe_prs_nor_bem_tml_aze_bsq_dut_afr_mlt_owc_alb_vie_fin_pol_slo_grk_ven_zul_cze_fbf_chh_amh_ewe_jav_sod_hau_krd_tsn_yor_dyu_scr_moo_jpn_bam_cic_mol_arw_uzb_gam_ben_hin_cnt_hun_kor_sun_igb_tha_xho_lda_spa_lit_dgb_glc_tsw_swa_urd_mcd_mly_ukr_bul_knd_bos_azi_sid_lat_tig_ita_rom_anl_tur_ger_qcu_est_heb	-0.587705806736926	-1.43769180757064	0.1538778647894
219	mol_rom_knd_qcu_yor_scr_spa_slo_mao_hau_aze_heb_ses_lat_zul_ukr_grk_lit_mlt_aeg_swt_alb_ven_tag_tur_afr_bem_anl_ewe_sid_jpn_ben_fbf_ctl_mnd_pol_est_hun_jav_nor_xho_pan_krd_guj_urd_swe_cze_glc_bam_svk_prs_sun_swa_bul_por_ind_rus_dut_chh_mly_bos_tsw_eng_dyu_tha_wly_tsn_ger_cnt_dgb_bat_moo_ita_uzb_mcd_fin_vie_owc_geo_cic_hin_bsq_tig_amr_tml_azi_igb_akn_lda_fre_gam_sod_arw_kor_amh	-0.163572033202819	-0.38525525524695	0.700928043711955
220	fin_arw_qcu_sun_anl_gam_dut_dgb_bul_lat_ben_ukr_mly_vie_dyu_ses_cnt_amr_ewe_jpn_cze_zul_lit_grk_tml_glc_swt_ven_prs_spa_bem_svk_yor_mnd_urd_pol_mcd_aeg_swe_bat_wly_ger_afr_eng_est_pan_ind_swa_heb_tur_jav_mol_mao_tag_xho_owc_rus_slo_hin_tsn_uzb_moo_mlt_geo_hun_fbf_bos_alb_tig_aze_bsq_rom_fre_amh_tsw_ctl_ita_bam_sid_scr_por_igb_hau_azi_knd_nor_sod_kor_guj_akn_chh_tha_cic_krd_lda	0.705803888195433	1.81638418721314	0.0725330854909297
221	aze_swe_prs_krd_lit_mnd_hun_knd_heb_dut_alb_gam_arw_est_ita_uzb_lda_fin_afr_mlt_pan_xho_jav_akn_mol_hau_cze_svk_swt_jpn_fre_rom_chh_yor_mly_aeg_ukr_zul_bul_slo_ind_pol_scr_hin_amh_sun_amr_tsw_cnt_tig_por_swa_bat_geo_kor_qcu_tha_lat_spa_ven_mao_wly_bos_grk_vie_eng_ben_ses_cic_urd_tur_igb_sid_bem_guj_glc_ewe_ctl_rus_dgb_nor_sod_anl_bsq_ger_dyu_tag_tml_moo_azi_owc_fbf_mcd_bam_tsn	-0.739370862400699	-1.87181199586496	0.0643755321764765
222	fbf_cic_owc_akn_chh_tsw_mlt_jav_tag_bos_dgb_ctl_sod_slo_wly_glc_swt_aze_xho_est_mcd_fin_bam_gam_fre_urd_arw_ind_rus_vie_eng_tur_ben_knd_afr_tig_ita_dut_kor_amh_lda_igb_lat_uzb_swe_scr_lit_krd_spa_tml_sun_cze_aeg_cnt_geo_bsq_mao_prs_svk_alb_rom_ven_bem_sid_hau_ger_grk_dyu_pol_yor_hun_mly_jpn_hin_tha_moo_ewe_anl_mnd_nor_ukr_guj_azi_swa_heb_bul_pan_zul_bat_amr_tsn_mol_qcu_por_ses	0.18933666559329	0.434826315099221	0.664695838579224
223	alb_ind_fbf_jav_cze_igb_scr_afr_cnt_xho_nor_ewe_ukr_rus_ita_dgb_hin_bem_uzb_arw_ben_tig_urd_vie_ses_ger_sid_ven_bat_sod_swe_wly_azi_bsq_svk_tsn_amh_est_grk_mlt_prs_jpn_cic_swt_yor_bam_spa_rom_slo_gam_amr_por_qcu_dyu_tag_pol_eng_tml_geo_dut_mol_mao_mcd_akn_mnd_krd_anl_zul_heb_sun_owc_fre_chh_tsw_ctl_fin_aze_mly_swa_hun_guj_bos_tur_hau_lit_lda_kor_knd_lat_bul_tha_moo_pan_glc_aeg	-0.490614039629227	-1.13819549264915	0.257962527749733
224	hau_qcu_mlt_akn_cze_pan_lat_xho_owc_pol_urd_anl_ben_aze_aeg_lda_mao_mcd_bsq_svk_swt_afr_scr_ind_swa_alb_rus_ses_yor_bat_slo_kor_eng_ita_heb_cic_amh_lit_cnt_sun_bam_prs_wly_grk_vie_hun_mly_bos_hin_rom_por_mol_glc_sod_tur_krd_fbf_tml_nor_amr_dut_ukr_guj_igb_ger_geo_zul_fre_jpn_dgb_uzb_ewe_dyu_mnd_bul_tsn_gam_tag_tha_ctl_bem_azi_ven_sid_tig_swe_jav_est_spa_moo_tsw_arw_knd_chh_fin	0.132340628044144	0.300833480399988	0.764213003949793
225	yor_rus_azi_hun_eng_anl_wly_nor_knd_bsq_ctl_amh_scr_fin_tml_bam_pol_afr_por_geo_jpn_arw_akn_dyu_mol_mcd_guj_ukr_bos_urd_dut_ger_mlt_glc_tig_owc_tsn_bat_kor_grk_hin_ses_tur_rom_aeg_lda_slo_qcu_ben_fbf_sod_sun_fre_xho_alb_cic_uzb_vie_swt_sid_mnd_aze_swe_cnt_svk_mao_dgb_cze_zul_ind_mly_ita_swa_gam_prs_ven_krd_ewe_tsw_pan_heb_bul_spa_amr_hau_igb_chh_lit_lat_bem_tha_moo_est_jav_tag	-0.140652050638725	-0.363850076909408	0.716795833313964
226	ukr_jav_scr_bat_moo_qcu_tml_sid_pol_prs_ven_fin_bsq_lat_tig_dgb_dyu_svk_tur_uzb_kor_ewe_rom_owc_cic_pan_amr_akn_rus_jpn_mly_fbf_knd_zul_yor_afr_chh_fre_cze_tsw_eng_ita_urd_lit_dut_krd_gam_tha_bem_aeg_glc_mol_geo_est_nor_alb_bul_mlt_slo_guj_swa_bam_tag_sod_vie_swe_hin_xho_ctl_tsn_ses_hau_hun_heb_ger_igb_mnd_wly_grk_por_swt_anl_mao_sun_arw_azi_mcd_bos_aze_cnt_amh_ben_spa_lda_ind	-0.32956071718772	-0.735104397721239	0.464125643392998
227	est_pan_azi_lit_hun_mol_glc_geo_tha_cze_alb_dyu_cnt_swe_wly_fbf_bul_sod_sun_ben_nor_ukr_svk_ewe_jpn_urd_aze_qcu_owc_lat_tml_anl_fre_guj_xho_ses_akn_lda_kor_mao_ind_hau_tsn_por_moo_heb_spa_eng_swt_dut_bam_mlt_ger_fin_sid_afr_krd_ctl_tsw_zul_tur_slo_mly_arw_bat_mnd_tag_mcd_amh_tig_hin_uzb_knd_gam_cic_vie_ita_rom_dgb_ven_aeg_grk_swa_scr_prs_yor_amr_jav_igb_chh_rus_pol_bos_bsq_bem	0.0955813520030349	0.21786341289312	0.828012846015866
228	swe_pan_geo_pol_dut_dgb_spa_tag_urd_ses_ven_bam_igb_bos_bem_sun_ben_rom_wly_tig_grk_qcu_mao_swt_yor_moo_akn_afr_mlt_cic_nor_amh_tsw_bat_zul_azi_chh_jav_fre_mol_swa_gam_kor_krd_tur_mly_lat_heb_amr_tha_lda_svk_ukr_hau_lit_rus_guj_vie_scr_slo_bsq_owc_ind_ewe_ita_hun_bul_ctl_prs_mnd_knd_est_mcd_jpn_cze_glc_tml_aeg_sod_tsn_fin_fbf_arw_anl_alb_por_cnt_uzb_hin_aze_dyu_sid_xho_ger_eng	NA	NA	NA
229	moo_prs_mly_bem_mlt_ukr_pan_mnd_kor_ses_dyu_igb_grk_akn_tig_slo_mcd_cic_pol_aze_tsn_bat_hun_owc_nor_bam_scr_uzb_fre_sod_guj_dgb_ger_mol_rus_gam_eng_lat_aeg_krd_amr_zul_lit_tag_cnt_bul_knd_ven_alb_ewe_yor_fbf_jav_rom_spa_swa_swt_ben_glc_mao_afr_arw_wly_sid_xho_dut_est_svk_anl_azi_chh_por_jpn_ctl_heb_vie_tsw_cze_hin_bsq_bos_urd_lda_tha_ita_sun_tml_fin_ind_qcu_hau_geo_swe_amh_tur	-0.586966414874539	-1.35325893726651	0.179253227191272
230	bos_bul_glc_dyu_dut_chh_lit_aeg_bat_geo_jav_est_bam_ewe_xho_dgb_fbf_swa_sod_ita_krd_svk_ses_moo_sid_arw_afr_mly_ger_guj_ven_akn_sun_tig_ind_bsq_ukr_yor_fre_prs_igb_urd_amh_mlt_aze_kor_nor_rus_wly_vie_qcu_spa_mao_hin_heb_owc_tur_anl_slo_rom_amr_hun_alb_eng_mcd_uzb_scr_hau_grk_bem_por_knd_cic_tsn_tml_lat_cnt_jpn_mol_fin_ben_pol_pan_gam_tha_tag_zul_swt_mnd_tsw_azi_lda_cze_ctl_swe	-0.267029252552088	-0.624721948877501	0.533683292897045
231	uzb_ukr_tml_igb_ita_alb_est_tsw_hau_pol_nor_cze_tur_spa_vie_fbf_aze_bul_dgb_bat_amr_heb_mly_sod_tig_arw_rom_mol_swe_mcd_tha_jpn_mnd_anl_bsq_owc_swa_hun_urd_amh_gam_akn_dut_ind_tag_lat_jav_kor_swt_lda_scr_bem_afr_fre_ewe_rus_ben_glc_geo_lit_por_ven_aeg_bos_sid_hin_sun_pan_chh_xho_cic_wly_azi_ctl_knd_zul_fin_guj_mao_bam_ger_eng_grk_krd_yor_qcu_cnt_tsn_slo_moo_svk_prs_mlt_dyu_ses	0.269231216340201	0.64519829367986	0.520387254256297
232	xho_mcd_sun_ewe_dut_svk_ses_prs_ger_bos_zul_amr_mao_swt_pol_hin_sid_anl_ctl_chh_azi_slo_pan_sod_bsq_hun_swa_tur_fre_fin_ind_spa_por_hau_dgb_dyu_knd_wly_eng_mly_tsn_akn_arw_igb_tsw_vie_qcu_tag_guj_grk_lat_cnt_tha_bul_mlt_mnd_uzb_heb_scr_mol_cze_aze_aeg_ven_alb_urd_glc_bem_fbf_moo_rom_jav_swe_jpn_lit_rus_nor_amh_owc_kor_yor_ben_lda_cic_tml_est_gam_afr_ita_tig_geo_bam_bat_krd_ukr	0.882326885387161	2.32206348269152	0.0224123122403215
233	arw_sod_rus_dut_tha_hun_swa_tsn_nor_ita_fbf_grk_aeg_hau_jpn_bsq_ctl_swe_spa_geo_prs_cnt_lda_dgb_mol_por_hin_pol_wly_glc_mly_lit_fin_bam_akn_guj_tml_ewe_sun_mlt_est_krd_eng_bul_mnd_mcd_heb_azi_moo_sid_uzb_knd_ses_vie_yor_ukr_owc_gam_bos_bem_afr_amh_chh_anl_slo_pan_xho_dyu_fre_lat_zul_ind_tur_kor_ger_scr_aze_ven_urd_ben_tig_igb_amr_cic_tsw_alb_rom_swt_tag_mao_cze_bat_svk_jav_qcu	0.218214480434311	0.501090840460184	0.61749118511759
234	bem_aze_guj_mnd_pan_amr_ben_ukr_arw_mcd_dyu_lda_sun_dgb_glc_eng_owc_afr_cnt_bos_vie_knd_rus_qcu_bat_igb_scr_tig_cze_svk_sid_swe_gam_tsw_jpn_bsq_yor_jav_dut_tur_wly_alb_pol_anl_grk_hun_lit_ind_ven_urd_ses_kor_slo_uzb_azi_bul_hin_fre_sod_aeg_ger_mol_zul_mly_spa_krd_swt_chh_akn_xho_por_moo_ewe_hau_prs_ita_est_fbf_tml_fin_rom_swa_heb_geo_nor_mlt_lat_ctl_amh_tha_tag_mao_bam_cic_tsn	0.151297115528471	0.362134892849206	0.71807281312721
235	ita_swt_wly_hun_kor_fin_rom_pol_bat_ben_lat_tml_sun_ctl_chh_swa_svk_qcu_zul_slo_mcd_tig_sid_geo_anl_bos_moo_mly_aeg_azi_knd_ger_alb_dyu_arw_tur_heb_krd_scr_amr_hau_spa_jav_cze_uzb_tsn_gam_ses_mlt_afr_igb_est_tha_fbf_pan_nor_bsq_ind_glc_por_swe_dut_grk_rus_hin_owc_cic_bem_amh_mao_ven_lda_mnd_mol_vie_tag_akn_eng_sod_lit_bam_aze_urd_bul_jpn_cnt_ukr_guj_dgb_fre_yor_tsw_prs_ewe_xho	0.364463377411209	0.818883211201762	0.414946511911972
236	eng_por_fin_krd_tag_mao_guj_hun_bos_rus_swa_igb_prs_amr_afr_moo_hin_pan_tsn_scr_ita_xho_sod_sid_est_qcu_glc_azi_svk_ger_heb_tur_wly_tsw_swt_dut_mol_anl_lit_swe_bam_arw_cze_mnd_uzb_lat_ses_cnt_ind_cic_urd_aze_kor_rom_ewe_bat_hau_geo_alb_jav_tig_yor_ben_tha_ven_slo_mcd_jpn_owc_pol_dgb_grk_bsq_nor_dyu_vie_aeg_fre_mlt_ukr_bem_lda_fbf_ctl_sun_amh_knd_zul_tml_akn_spa_chh_gam_bul_mly	-0.698336307122667	-1.71535377265255	0.0896104405732257
237	por_ben_akn_heb_scr_vie_bul_swe_cnt_ven_ses_mnd_aze_amr_anl_amh_urd_mao_svk_aeg_sid_hun_tag_tsw_spa_chh_cic_mlt_swt_ind_gam_dut_est_rom_ewe_uzb_owc_sun_mly_afr_igb_sod_yor_lda_nor_bos_rus_lit_mcd_tha_qcu_cze_tsn_moo_pan_tig_fin_fbf_tur_ita_lat_krd_wly_dyu_ukr_slo_tml_jpn_hin_zul_xho_bem_mol_prs_azi_pol_alb_glc_ger_geo_bam_fre_jav_bat_grk_bsq_ctl_guj_hau_dgb_kor_eng_knd_arw_swa	0.633162542446673	1.47953659272353	0.14237646619535
238	wly_owc_geo_por_alb_tag_vie_pan_mlt_hau_svk_hun_sid_swt_tha_amr_heb_ben_gam_mnd_tig_mly_fbf_ger_ind_uzb_dyu_jpn_spa_ewe_bos_akn_grk_ita_sod_prs_lat_lda_tur_igb_chh_lit_bat_cic_dgb_hin_bam_nor_zul_rus_amh_swa_rom_xho_fin_ctl_dut_sun_azi_aze_eng_mol_kor_est_tsn_bsq_aeg_ukr_urd_pol_knd_jav_afr_anl_tsw_scr_fre_mao_guj_yor_swe_tml_arw_moo_qcu_ven_mcd_bem_slo_cze_krd_cnt_ses_glc_bul	-0.065451445339434	-0.150466727983969	0.880722268109391
239	grk_scr_akn_fin_bul_aze_bem_vie_igb_ita_zul_alb_amh_slo_sid_rus_wly_hin_kor_ben_sun_geo_afr_yor_ind_fre_bos_cze_pol_chh_ger_rom_mol_ukr_qcu_swa_swe_lit_bam_cic_ewe_glc_ses_tsw_mnd_tig_prs_hau_cnt_mly_mlt_gam_por_guj_ctl_bat_lat_tml_jpn_amr_fbf_lda_svk_krd_anl_moo_jav_bsq_aeg_urd_nor_arw_spa_tag_xho_knd_pan_eng_dut_mcd_dyu_hun_mao_tsn_heb_tha_ven_tur_owc_est_uzb_sod_swt_azi_dgb	-0.244104259305145	-0.617166374522085	0.538633100603684
240	lda_swe_ses_eng_krd_scr_spa_tig_fre_rom_swa_ctl_yor_por_geo_kor_zul_aze_bat_vie_mlt_mly_pol_cze_glc_lat_afr_alb_owc_fbf_heb_tur_svk_arw_azi_tsw_rus_mol_hau_slo_jav_cnt_fin_grk_tml_ita_ind_tag_ger_moo_bul_bos_est_hun_aeg_amr_anl_jpn_bsq_swt_sun_igb_mnd_prs_bam_dut_mao_hin_lit_qcu_ben_guj_dyu_knd_dgb_ukr_amh_gam_pan_nor_mcd_bem_xho_sod_sid_chh_urd_akn_cic_wly_ewe_tsn_uzb_ven_tha	0.0619837069241658	0.1414858888122	0.887792142123889
241	knd_mao_krd_gam_dut_dyu_ita_guj_aeg_kor_rom_pan_ger_dgb_wly_tsw_eng_hau_rus_anl_zul_pol_bat_akn_moo_mol_sun_scr_cnt_por_afr_igb_chh_ukr_lat_geo_urd_uzb_ses_tml_amr_azi_arw_jpn_lda_mlt_heb_qcu_swe_mnd_bos_mly_tig_cic_amh_spa_ctl_tag_grk_aze_sid_jav_bem_est_slo_svk_ewe_sod_fbf_hun_prs_tur_ven_nor_swa_owc_swt_alb_cze_tsn_lit_hin_bul_glc_ind_mcd_ben_tha_bam_bsq_fin_yor_vie_xho_fre	-0.0560181762700013	-0.143711866111762	0.886038945162747
242	sod_jav_krd_qcu_moo_svk_xho_ind_sun_bos_cze_dut_tig_afr_bul_swe_guj_ita_fbf_rus_bat_yor_knd_igb_rom_aeg_bsq_mnd_ewe_slo_tha_jpn_owc_wly_pol_fin_glc_hun_chh_lda_est_arw_hau_swt_tsw_cnt_heb_por_mcd_tsn_geo_swa_gam_mao_dgb_ukr_lat_amr_vie_uzb_tml_cic_urd_fre_akn_lit_ger_zul_spa_anl_ses_grk_tag_dyu_mol_eng_aze_ven_mlt_ben_kor_bam_hin_azi_alb_nor_mly_pan_sid_prs_ctl_bem_tur_amh_scr	-0.083588048349242	-0.195775721884353	0.84521284312386
243	por_azi_mcd_hau_ven_wly_fin_cze_rom_gam_bam_mao_swe_bsq_tag_swt_mlt_arw_ewe_cic_jpn_kor_swa_tsn_lda_jav_sun_mol_moo_anl_nor_spa_bat_fbf_mnd_qcu_alb_lit_ita_guj_bul_ukr_rus_cnt_ses_hin_aeg_est_tsw_tur_yor_grk_amr_uzb_aze_ctl_svk_mly_slo_afr_fre_geo_pan_dyu_akn_hun_pol_dgb_lat_bem_ben_vie_dut_tig_urd_ind_tml_sod_eng_zul_krd_amh_bos_sid_tha_xho_chh_glc_owc_igb_knd_ger_heb_prs_scr	0.177791007360591	0.465661880197966	0.642546239838608
244	moo_tsn_por_alb_rus_bul_urd_bos_ben_lit_dut_mnd_arw_nor_ita_est_heb_glc_krd_amh_uzb_lat_vie_tur_sod_swa_bem_guj_hau_mly_fre_tml_knd_amr_cze_jav_eng_jpn_akn_dgb_sid_mcd_bsq_hin_scr_tsw_dyu_rom_pan_mol_spa_sun_azi_ger_tig_bam_qcu_ukr_lda_tag_aze_swe_ctl_tha_zul_cnt_geo_kor_ind_gam_pol_grk_afr_chh_aeg_ven_yor_anl_svk_ses_wly_mlt_mao_igb_fbf_ewe_swt_bat_prs_owc_fin_cic_slo_hun_xho	0.658766510449475	1.59057382788534	0.115099268816383
245	sid_bos_jpn_fbf_wly_amh_akn_anl_uzb_tag_mlt_afr_ewe_chh_yor_pol_nor_jav_guj_hin_dyu_mnd_bsq_dgb_dut_tsn_prs_tml_bam_cze_scr_krd_mly_sod_glc_gam_slo_igb_lat_mol_mao_lda_moo_rom_ven_bem_tha_heb_swa_por_knd_grk_bat_ger_vie_tig_swe_arw_kor_hun_cic_urd_rus_pan_fin_ita_zul_sun_hau_amr_ind_tsw_aeg_svk_eng_ben_est_tur_ctl_ukr_xho_bul_cnt_spa_qcu_aze_fre_azi_geo_ses_swt_mcd_alb_owc_lit	-0.658934792946546	-1.7143065582319	0.0898033633928916
246	lat_hun_anl_amh_fbf_dyu_igb_bos_guj_bul_qcu_mly_sod_tsn_cnt_slo_mnd_swe_swt_azi_sun_ewe_ita_por_scr_dut_prs_eng_wly_lda_gam_krd_kor_mao_nor_owc_ger_jav_akn_mcd_ukr_cze_bat_grk_ben_fin_xho_tig_est_svk_mol_rom_ven_alb_uzb_tur_moo_hau_urd_bem_aze_heb_pan_pol_geo_lit_tag_jpn_dgb_arw_yor_ses_vie_chh_amr_rus_hin_ind_zul_swa_glc_tml_mlt_ctl_bsq_spa_sid_cic_tha_knd_fre_aeg_afr_tsw_bam	-0.145194242650932	-0.339314193032172	0.735138081406215
247	vie_hun_svk_tag_knd_bsq_owc_hau_urd_guj_cnt_ukr_anl_heb_ses_akn_nor_xho_bos_yor_scr_rom_slo_krd_rus_tml_mlt_jav_ven_wly_geo_swe_sun_grk_mnd_fbf_aeg_ind_bem_swa_uzb_mcd_prs_igb_eng_pol_swt_spa_ben_mly_tsw_fin_hin_tsn_bam_aze_dgb_mao_azi_alb_qcu_lat_bul_ita_zul_dut_amh_tur_lit_lda_mol_kor_fre_ctl_est_moo_tha_ewe_sid_sod_jpn_dyu_por_tig_cic_gam_pan_cze_glc_amr_afr_arw_chh_ger_bat	0.294247995334233	0.666671941349046	0.506632300285559
248	azi_guj_ben_rus_uzb_fbf_ger_zul_ses_spa_glc_heb_ewe_kor_swt_ita_mnd_xho_hun_tha_hin_anl_mly_por_eng_arw_ven_tag_grk_dut_ukr_ind_bsq_dyu_aeg_swe_hau_sid_bat_tur_cic_pol_akn_gam_afr_bem_ctl_cze_qcu_prs_vie_bam_wly_tml_geo_bul_moo_svk_mol_swa_mcd_mlt_lda_amr_fre_sod_slo_knd_lit_tsw_cnt_igb_jpn_mao_amh_pan_fin_yor_owc_sun_est_tsn_dgb_jav_scr_chh_nor_tig_alb_krd_bos_lat_urd_aze_rom	0.0136267790206733	0.0315349769131252	0.974910477662277
249	ewe_swt_tml_guj_spa_por_mol_ben_est_amr_tur_hun_slo_amh_mly_ven_dgb_grk_dyu_bam_vie_tsw_heb_ger_mcd_bsq_pol_bul_eng_tag_yor_pan_anl_rom_fbf_ukr_uzb_svk_sid_qcu_gam_wly_knd_azi_nor_arw_jpn_akn_mlt_moo_fre_urd_xho_hau_cze_lda_sun_aze_fin_krd_geo_dut_tha_afr_rus_lat_lit_mnd_chh_bem_owc_prs_glc_swe_swa_hin_tig_cic_bos_aeg_bat_mao_ind_ses_tsn_sod_kor_alb_ita_scr_igb_ctl_jav_cnt_zul	-0.196422073329791	-0.483900987456413	0.629593659164742
250	grk_fre_mly_swe_lit_svk_mlt_dut_swa_tsn_eng_kor_cic_geo_arw_scr_bos_igb_gam_jpn_bem_sun_ven_ses_ger_jav_sid_dyu_owc_fbf_guj_pan_bsq_lda_tag_mol_amr_tur_tha_bam_est_urd_sod_hau_afr_spa_slo_cze_mnd_cnt_vie_mao_heb_mcd_lat_hin_tml_swt_alb_xho_uzb_ita_aeg_krd_anl_akn_moo_tig_ben_hun_pol_ukr_yor_nor_glc_wly_dgb_por_fin_azi_ewe_ind_rus_tsw_chh_bul_qcu_bat_zul_knd_amh_rom_prs_aze_ctl	-0.100556087083707	-0.231732931432107	0.817254578703468
251	chh_igb_dgb_krd_por_tha_grk_ind_vie_aze_ewe_anl_fbf_tig_swe_mlt_amh_svk_tur_gam_dut_swa_sun_fin_swt_arw_ben_lat_mcd_scr_pan_ses_kor_fre_dyu_pol_knd_ctl_alb_urd_tsn_nor_yor_mol_bos_bam_owc_hau_akn_cic_jpn_tag_ita_sid_cnt_ger_xho_heb_aeg_moo_tsw_jav_prs_afr_bul_qcu_glc_bem_uzb_sod_zul_amr_lit_bsq_wly_mnd_ukr_azi_geo_ven_eng_lda_bat_hun_mly_est_hin_rus_slo_tml_mao_spa_rom_guj_cze	-0.450581252657485	-1.08638863193606	0.280114933814145
252	bul_jav_tsw_vie_tur_bat_fre_nor_anl_cze_ger_ewe_xho_pan_cnt_tag_moo_tml_swa_sun_swe_sid_bos_jpn_gam_fin_qcu_dyu_amr_amh_ukr_aeg_svk_tha_ses_wly_lit_mly_bsq_bem_grk_ben_chh_mnd_eng_por_aze_glc_ita_owc_rus_dgb_tsn_krd_alb_knd_lat_zul_ven_hau_guj_hun_spa_scr_tig_kor_slo_akn_dut_bam_cic_azi_fbf_pol_sod_heb_mao_uzb_prs_est_mcd_ind_lda_arw_igb_swt_mol_yor_afr_hin_rom_ctl_mlt_geo_urd	-0.471370353341835	-1.27816413586698	0.204372486251028
253	cnt_cze_tur_kor_bam_svk_sid_glc_swa_tsw_fin_afr_slo_por_est_ven_krd_azi_vie_yor_amr_bsq_amh_mly_ewe_uzb_jpn_hin_hun_arw_cic_fre_rom_moo_prs_chh_lit_lat_tml_spa_tsn_dyu_owc_ind_swt_ger_tag_mol_ita_bul_pan_bat_igb_dut_fbf_lda_geo_guj_qcu_bos_alb_mlt_jav_gam_aeg_knd_bem_akn_dgb_xho_sun_eng_nor_ukr_zul_rus_mao_swe_mcd_ses_tha_hau_sod_anl_ben_mnd_scr_grk_tig_wly_heb_ctl_aze_urd_pol	-0.312603301350923	-0.76143432279044	0.448324237375228
254	ven_est_afr_mlt_ses_tig_ind_glc_por_lit_grk_bem_fbf_jav_heb_xho_moo_guj_gam_cze_fin_anl_akn_amr_vie_sun_ita_urd_ben_yor_chh_knd_tml_mly_mnd_jpn_prs_hau_igb_sid_swa_dyu_cic_owc_nor_rus_ukr_bsq_mcd_scr_kor_sod_tag_swe_ger_dut_lda_rom_tsw_ewe_bam_spa_amh_cnt_dgb_pan_qcu_bat_mao_svk_tha_tur_fre_geo_bul_tsn_uzb_azi_hin_bos_alb_arw_swt_hun_aze_pol_eng_aeg_lat_zul_wly_ctl_slo_krd_mol	-0.038831692810879	-0.0917548306743057	0.927090185471093
255	ven_pan_mlt_qcu_dgb_alb_cic_mnd_est_kor_tha_bos_sod_bul_grk_lat_bem_tml_tig_hin_ger_por_zul_fre_mly_geo_lda_amr_aeg_aze_ita_tsw_rom_spa_bsq_prs_glc_bat_igb_swa_tag_heb_pol_moo_hun_fin_jav_mao_ewe_ukr_nor_dut_dyu_anl_mcd_wly_eng_rus_knd_tur_krd_sid_chh_swe_urd_fbf_jpn_lit_azi_guj_ctl_akn_arw_vie_xho_ses_slo_gam_uzb_cze_amh_scr_afr_swt_yor_cnt_owc_hau_sun_bam_tsn_ben_ind_svk_mol	0.107178980846693	0.274896376288453	0.784005625026089
256	amh_tml_rom_azi_por_afr_hun_arw_cnt_krd_bul_dyu_uzb_glc_anl_pan_ven_geo_prs_ind_swa_mao_cze_nor_wly_tur_xho_svk_fin_hin_mcd_lit_owc_urd_tsn_hau_swe_eng_dut_fbf_lda_ita_mnd_sid_aze_dgb_ukr_bem_bos_ctl_gam_akn_alb_swt_zul_chh_spa_scr_vie_mol_ger_cic_ewe_lat_est_qcu_pol_igb_moo_jav_bat_fre_heb_ses_knd_mlt_slo_aeg_mly_jpn_tsw_tha_rus_grk_tag_bam_bsq_amr_ben_tig_sun_sod_kor_guj_yor	-0.454818884542176	-1.17462221631212	0.243144780583409
257	jav_mlt_arw_cze_ses_xho_sun_cnt_cic_bat_pol_mao_vie_jpn_nor_yor_glc_akn_lit_est_sod_amr_urd_dgb_geo_ukr_eng_aeg_rus_tag_qcu_tsn_moo_ind_bul_azi_bam_mly_svk_gam_ctl_dut_fin_dyu_hin_hun_mnd_fbf_guj_kor_ven_uzb_tha_mcd_por_slo_amh_bos_ewe_aze_lda_tig_alb_wly_tur_chh_bem_grk_ita_ben_mol_rom_swt_fre_swa_scr_zul_bsq_tml_anl_lat_knd_pan_krd_swe_tsw_heb_igb_owc_hau_prs_sid_ger_spa_afr	0.173817596696379	0.389422374856928	0.697854031059504
258	spa_dgb_swa_ewe_tha_anl_hau_igb_jpn_azi_owc_lda_cze_mnd_ctl_zul_urd_dyu_chh_ven_tur_xho_gam_bem_grk_fin_sid_aze_mly_fre_akn_tml_mcd_ger_glc_sod_kor_ben_amr_arw_svk_est_fbf_mao_nor_cic_swt_tag_rom_pan_wly_hun_por_krd_moo_yor_amh_ses_aeg_bos_slo_bul_heb_pol_knd_dut_bam_jav_hin_tsw_mol_lat_mlt_rus_lit_prs_uzb_eng_guj_cnt_afr_bsq_swe_ukr_vie_alb_scr_tsn_bat_tig_ind_ita_geo_sun_qcu	-1.14059382344833	-2.85516525293371	0.00530423852075398
259	chh_ger_tag_pol_hau_geo_knd_swt_arw_krd_mao_mnd_ukr_azi_rus_scr_pan_bem_mlt_bat_dut_qcu_grk_svk_prs_sid_urd_bos_amh_swa_yor_afr_dyu_wly_alb_sod_ind_hin_fbf_moo_fre_est_zul_owc_tig_bam_ses_tha_bul_fin_xho_por_swe_tur_glc_heb_lat_amr_aze_lda_jav_uzb_igb_ben_rom_lit_akn_hun_cnt_aeg_tsn_mcd_bsq_mol_mly_anl_nor_cze_kor_cic_sun_eng_ita_tsw_tml_dgb_slo_jpn_spa_ven_ewe_guj_ctl_gam_vie	-0.863506604406291	-2.26157442648309	0.0260537568717115
260	svk_afr_prs_lda_amr_uzb_dyu_hun_knd_fre_grk_alb_bul_chh_lit_ita_mlt_pan_hin_fbf_dgb_xho_cic_glc_ses_scr_sod_bsq_tsw_tha_lat_guj_swt_tig_moo_spa_igb_ind_mao_bem_eng_ewe_fin_aze_tur_ben_swa_bos_tsn_slo_geo_kor_mly_wly_owc_cze_swe_por_hau_arw_mol_ukr_yor_azi_bam_nor_bat_ctl_qcu_aeg_pol_gam_jav_tag_sid_ven_urd_dut_rus_cnt_est_jpn_akn_tml_zul_vie_anl_ger_mnd_heb_sun_amh_mcd_krd_rom	0.120667605701779	0.275890184263535	0.783244535012993
261	sid_ukr_bsq_guj_azi_jav_prs_ewe_swa_chh_sod_tml_nor_bam_krd_tha_bos_glc_xho_tsn_lda_scr_bem_mnd_urd_fre_zul_bat_ger_eng_hin_pan_sun_qcu_mol_igb_owc_cnt_swt_hun_mcd_alb_lit_rom_cic_grk_gam_rus_anl_fbf_mly_fin_dyu_mlt_svk_amh_ses_tsw_geo_aze_moo_amr_spa_pol_uzb_bul_dgb_lat_tig_tur_ben_heb_por_est_vie_ven_jpn_cze_kor_ctl_yor_tag_arw_ind_slo_wly_aeg_afr_hau_dut_swe_mao_akn_knd_ita	0.540444784097632	1.21807399873771	0.226277121103208
262	eng_knd_mnd_tur_azi_krd_fin_ita_pol_tsw_amh_arw_nor_xho_urd_slo_chh_ben_lda_sun_mly_aeg_fre_ven_vie_guj_wly_hau_ses_anl_lit_hin_heb_kor_ctl_mlt_bam_cic_dgb_qcu_rom_mol_grk_bos_jpn_aze_bem_tha_akn_jav_glc_amr_est_sod_spa_sid_swa_mao_tig_gam_ger_hun_swt_igb_afr_cze_tag_zul_owc_pan_scr_uzb_swe_mcd_geo_ewe_rus_moo_tml_yor_lat_bul_dyu_por_alb_fbf_prs_ind_cnt_dut_ukr_svk_bsq_tsn_bat	0.076099665652824	0.180312149085677	0.857299848854904
263	ukr_fre_mol_fin_kor_prs_anl_sid_hau_tha_dgb_ctl_yor_ven_amh_xho_wly_fbf_bsq_dut_swa_nor_jpn_qcu_mao_hun_lit_pol_owc_eng_mlt_heb_tml_lat_mly_aze_ger_swe_ita_bem_hin_alb_spa_bul_akn_rus_rom_krd_ind_bos_grk_chh_jav_vie_amr_tsw_guj_pan_cic_aeg_arw_moo_tig_gam_por_mnd_swt_dyu_knd_ewe_lda_tur_uzb_azi_bat_mcd_tsn_svk_bam_cnt_urd_sun_est_sod_ses_afr_glc_tag_geo_scr_zul_ben_slo_igb_cze	0.503610064179824	1.11501191624026	0.26771837722955
264	tag_zul_lda_jpn_cze_pol_cic_tha_por_moo_glc_amh_chh_fin_tml_slo_uzb_anl_dyu_ger_bem_mly_mlt_prs_swe_mol_sod_geo_ewe_tig_ven_guj_ukr_mcd_hin_ita_owc_dgb_qcu_eng_bul_arw_grk_rus_akn_bam_bos_scr_dut_igb_alb_tsw_vie_azi_hau_mao_aeg_ben_cnt_tsn_nor_ctl_pan_knd_urd_sid_wly_jav_spa_heb_gam_kor_afr_amr_tur_ses_ind_fre_aze_est_sun_svk_mnd_yor_bsq_krd_bat_lit_hun_fbf_rom_lat_swa_swt_xho	-0.538286670923842	-1.24379197329045	0.216702153006425
265	rom_arw_sid_tml_tig_hun_mly_qcu_mnd_bsq_por_akn_jpn_uzb_ctl_pan_lat_ger_slo_aze_moo_fbf_afr_tsw_igb_bem_swt_ukr_jav_mcd_gam_mlt_dgb_rus_ses_xho_anl_hin_heb_ewe_cic_yor_prs_ven_mol_swe_tsn_alb_lit_pol_eng_krd_tag_vie_hau_spa_guj_fre_lda_sod_azi_nor_zul_cze_bos_amh_ben_est_glc_scr_owc_tha_aeg_sun_knd_bat_tur_bul_amr_geo_ita_wly_bam_grk_dut_swa_mao_kor_fin_urd_cnt_chh_dyu_svk_ind	0.156079729211355	0.377708208683306	0.706508026611882
266	tsn_dgb_uzb_arw_alb_qcu_tml_amr_ses_ctl_hin_sod_slo_guj_aze_zul_bul_eng_hun_lda_fre_fin_lat_ven_igb_azi_pol_mnd_moo_rus_ben_cze_por_mly_gam_chh_tsw_mcd_krd_sid_tha_svk_hau_grk_swe_heb_akn_kor_sun_spa_bat_tur_glc_est_tig_bos_scr_owc_ukr_ita_lit_knd_swt_swa_amh_dut_urd_ind_afr_fbf_wly_jav_rom_cic_dyu_yor_mao_ewe_bem_bsq_geo_nor_mlt_tag_prs_mol_vie_bam_jpn_anl_xho_pan_cnt_ger_aeg	-0.656631252255749	-1.50853292069135	0.134808024602276
267	bat_nor_anl_afr_ben_jav_cic_slo_spa_tig_qcu_azi_eng_krd_cnt_mly_sod_tsn_moo_amr_ctl_cze_dgb_pan_lda_zul_aeg_rom_mcd_grk_mnd_ukr_ita_hun_amh_mao_geo_sid_svk_guj_fre_bos_bam_ger_xho_tml_heb_rus_uzb_swa_alb_mlt_lit_knd_akn_pol_tha_kor_prs_tsw_est_jpn_urd_fin_arw_ven_glc_tur_chh_gam_ses_ind_scr_wly_bem_lat_dyu_bul_hau_swe_tag_por_hin_owc_yor_dut_vie_ewe_fbf_mol_sun_bsq_igb_aze_swt	0.759847847564031	1.82125479881397	0.0717833597170084
268	lda_slo_mcd_tsw_lat_pol_kor_swa_chh_bat_ctl_hin_swt_hau_mao_amr_mlt_yor_eng_akn_svk_ewe_tig_dyu_cze_alb_igb_qcu_amh_krd_moo_bsq_anl_urd_bem_afr_ita_cic_tha_mly_tag_swe_xho_aze_sun_heb_lit_ben_ind_azi_est_ven_cnt_knd_uzb_scr_fre_rom_bul_geo_rus_fin_mnd_arw_aeg_ses_pan_ukr_guj_tml_dgb_mol_wly_sid_jpn_spa_por_bos_zul_grk_glc_gam_dut_owc_prs_vie_jav_sod_tsn_nor_hun_tur_bam_ger_fbf	0.229821665251507	0.543277085013115	0.588238874674184
269	mcd_tsn_hin_nor_knd_tsw_owc_krd_kor_ctl_bat_pol_cic_mol_mly_aeg_svk_rus_urd_ben_tag_bem_sod_igb_qcu_sid_ind_mnd_swe_bsq_dgb_fre_lat_gam_ven_uzb_scr_fbf_tml_bul_tur_wly_fin_azi_swt_hun_jpn_geo_bos_ukr_dyu_aze_ewe_grk_ses_ger_xho_chh_mlt_mao_afr_zul_heb_anl_swa_jav_guj_ita_est_sun_tha_tig_cnt_glc_akn_lit_prs_cze_por_moo_slo_spa_dut_vie_amr_amh_alb_rom_yor_arw_eng_bam_hau_pan_lda	-0.281342590238441	-0.70013749555483	0.485589225913265
270	amr_azi_rom_bam_jpn_sun_pol_ses_tha_cnt_ven_moo_ind_hin_mao_urd_amh_gam_sod_wly_hau_xho_zul_ben_dut_yor_mcd_hun_pan_heb_swe_tur_mol_rus_bos_bem_jav_eng_aeg_guj_bul_glc_slo_afr_tsn_lit_lda_anl_fin_akn_tml_arw_krd_fbf_knd_cic_dyu_ctl_scr_dgb_ewe_ukr_tag_owc_est_tig_por_nor_vie_qcu_cze_mlt_ger_kor_svk_fre_alb_geo_swt_aze_spa_bsq_mly_grk_prs_ita_swa_chh_mnd_uzb_tsw_lat_bat_igb_sid	0.44926359110461	1.12133171361394	0.265033750296248
271	glc_bos_ctl_krd_swa_guj_zul_nor_cic_amr_slo_swt_sod_heb_knd_sun_chh_mol_anl_igb_afr_swe_gam_prs_vie_xho_tha_bat_tsw_yor_bsq_amh_spa_ita_tml_azi_tur_jav_svk_grk_sid_bul_aeg_dgb_geo_ukr_hun_cnt_kor_rom_fin_lat_pol_urd_tig_qcu_fbf_mly_est_hin_tag_pan_mao_ewe_akn_eng_fre_mlt_por_scr_uzb_mcd_hau_dyu_mnd_owc_ind_tsn_ses_dut_arw_ger_lda_ven_bem_jpn_moo_cze_alb_lit_aze_wly_ben_rus_bam	0.531554720147082	1.19430274553513	0.235396790251459
272	eng_tsw_vie_aze_bat_kor_prs_ses_bos_dgb_yor_spa_pan_swa_uzb_swe_mao_mnd_guj_glc_jpn_mlt_chh_tsn_fbf_fin_amr_dut_arw_scr_tha_gam_mly_xho_afr_ger_wly_mcd_heb_geo_tag_cnt_jav_sun_tig_ewe_lda_ctl_aeg_dyu_swt_sod_amh_akn_cic_knd_urd_tur_hun_owc_azi_grk_ukr_bul_hin_lat_slo_cze_anl_por_ind_rus_igb_mol_ben_pol_moo_fre_alb_lit_krd_rom_bem_hau_est_ita_ven_tml_nor_sid_zul_bsq_qcu_bam_svk	-1.02043588790886	-2.45304296605815	0.0160293090252722
273	afr_guj_kor_lda_slo_mol_uzb_lit_est_ben_mao_prs_dut_spa_anl_bat_ger_rus_hun_yor_mnd_swt_hau_aeg_akn_bsq_xho_por_amh_zul_owc_hin_bam_glc_sun_mly_pol_arw_cnt_knd_ukr_alb_cze_rom_dgb_nor_vie_dyu_tsn_eng_bos_tml_ven_mcd_mlt_sid_fre_heb_jav_ita_swe_tur_igb_sod_moo_ewe_amr_fin_azi_lat_tsw_urd_fbf_swa_pan_grk_krd_aze_cic_bem_qcu_scr_gam_ctl_wly_tha_tig_jpn_ses_tag_bul_svk_ind_geo_chh	0.291831515675985	0.674054565329724	0.501948612115723
274	yor_ger_prs_cze_ben_dgb_mao_afr_anl_fin_krd_ses_ewe_glc_lat_hin_uzb_qcu_tsw_svk_heb_tha_igb_lit_pan_aze_ita_swt_swe_ind_jav_scr_geo_cic_xho_pol_bul_tsn_grk_swa_wly_nor_ctl_fbf_lda_kor_mol_azi_bam_mlt_mnd_ven_sid_cnt_por_tml_jpn_aeg_dyu_est_alb_mly_eng_mcd_rom_bat_slo_spa_akn_tur_vie_guj_bsq_owc_amr_hau_arw_gam_tig_fre_zul_moo_chh_urd_bem_dut_ukr_knd_sod_hun_rus_amh_bos_tag_sun	-0.370905910978148	-0.944311879880622	0.347457162015751
275	yor_tur_mcd_tml_bat_slo_sod_por_glc_arw_anl_qcu_tsw_mol_alb_lat_tha_hun_dyu_jav_akn_fre_sun_swe_ven_tag_mly_gam_bam_amh_nor_bul_tig_igb_chh_aze_lda_fin_dgb_rom_uzb_cic_azi_afr_swa_amr_fbf_ita_jpn_ses_est_swt_pol_dut_grk_moo_ewe_bem_lit_ind_spa_geo_aeg_ctl_eng_knd_kor_ukr_vie_mnd_rus_owc_tsn_ger_krd_prs_mao_zul_bos_urd_bsq_xho_svk_hau_pan_heb_scr_hin_cze_wly_sid_cnt_ben_guj_mlt	-0.278688691488146	-0.672153016317133	0.503152763403149
276	xho_mao_tha_amh_svk_swt_guj_est_fin_ukr_rus_mcd_cnt_chh_pol_ses_sid_bos_bsq_jpn_ewe_spa_alb_swe_hau_moo_arw_zul_swa_tsw_bat_aze_hun_ctl_slo_dgb_bem_dyu_glc_grk_urd_gam_fre_owc_geo_mol_bam_akn_cze_rom_pan_tsn_bul_lat_por_ger_anl_prs_mlt_knd_jav_ben_igb_heb_vie_afr_scr_sod_aeg_cic_tml_fbf_mly_nor_dut_eng_tig_yor_tag_ven_ita_kor_hin_krd_lit_tur_mnd_sun_qcu_wly_azi_uzb_amr_ind_lda	0.390488155316496	0.882344982994333	0.379865235310872
277	kor_rom_jpn_gam_ind_vie_tag_lit_ses_dut_azi_fbf_cze_geo_svk_dgb_bem_mnd_nor_pol_mcd_tig_wly_hin_aze_krd_grk_lat_tha_pan_mao_amr_zul_swe_est_knd_slo_alb_tsn_afr_ctl_xho_swt_swa_amh_mly_tml_glc_dyu_tur_sid_bam_rus_bul_moo_cnt_uzb_eng_qcu_guj_chh_jav_mlt_bos_mol_sod_igb_owc_scr_ger_por_ita_bsq_arw_ewe_hau_cic_ukr_fre_fin_prs_aeg_tsw_yor_akn_spa_hun_ben_ven_heb_bat_sun_anl_lda_urd	-0.570861291163183	-1.4880856762799	0.140111340725934
278	fre_mnd_mcd_azi_cze_ukr_geo_amr_dyu_glc_mly_ita_heb_slo_grk_sid_mol_swe_aeg_bem_ven_fbf_cic_lat_akn_pan_knd_lda_rom_tha_mlt_tig_chh_alb_ben_ses_arw_tur_pol_dgb_aze_bsq_spa_krd_jav_dut_tag_svk_hun_rus_hau_eng_nor_owc_moo_fin_sod_bat_ind_ger_scr_mao_swa_anl_igb_bos_tml_ctl_por_amh_swt_urd_zul_xho_guj_ewe_gam_sun_qcu_hin_afr_tsn_prs_kor_est_tsw_vie_cnt_wly_yor_uzb_bul_bam_jpn_lit	-0.0675887764318525	-0.15292655197512	0.878787510869825
279	ita_fbf_tsw_mao_yor_akn_hun_azi_tur_glc_cnt_krd_svk_rus_igb_geo_cze_bul_fin_lat_mly_dut_ewe_dyu_afr_qcu_est_owc_eng_ctl_swt_chh_ven_arw_bem_sun_amr_bsq_ger_lit_ind_ukr_fre_xho_uzb_bam_ben_tsn_tag_tha_sod_swe_hin_ses_mnd_zul_lda_sid_bat_aeg_vie_hau_bos_nor_knd_aze_urd_tig_wly_mlt_swa_heb_spa_prs_tml_mcd_kor_cic_rom_pol_grk_jpn_mol_amh_dgb_anl_moo_pan_scr_por_gam_alb_slo_guj_jav	-0.16824529626701	-0.389324538152798	0.697926146037186
280	bem_ind_swt_lda_aze_cze_ben_ewe_sod_lit_tig_igb_rom_bat_bos_ukr_tur_rus_vie_mol_est_tsn_por_slo_swe_knd_glc_hin_chh_ses_geo_dut_sun_dyu_tha_scr_ger_yor_urd_cic_amh_mcd_qcu_bsq_nor_hun_tml_jpn_fbf_wly_fin_mnd_ven_krd_zul_mlt_fre_pan_mly_prs_bam_heb_akn_xho_gam_moo_aeg_alb_swa_hau_grk_azi_arw_guj_sid_spa_bul_amr_jav_eng_ctl_svk_tsw_uzb_afr_mao_pol_owc_dgb_anl_kor_cnt_tag_lat_ita	0.144129230716201	0.333229539571783	0.739711112785716
281	est_tsn_igb_pan_swe_hun_spa_mlt_amh_aze_tha_fre_nor_bat_mcd_heb_ewe_swa_lda_bsq_alb_bul_dut_akn_tsw_aeg_cic_owc_swt_wly_ben_pol_svk_hin_ind_mly_tag_grk_bem_cnt_arw_tml_dgb_guj_rom_krd_hau_urd_anl_scr_cze_tur_qcu_ven_knd_gam_jpn_bam_geo_mnd_sod_mol_lat_eng_por_sun_dyu_kor_glc_fbf_moo_xho_jav_sid_slo_uzb_mao_zul_azi_ctl_prs_ita_afr_fin_chh_bos_lit_vie_ukr_ger_ses_tig_rus_amr_yor	-0.489809982191396	-1.32160995097446	0.189540027128302
282	dgb_por_lda_ewe_yor_tsw_pol_grk_akn_sod_pan_jpn_lat_gam_dyu_tag_bam_fre_wly_cic_bul_aze_cnt_ctl_rom_amr_nor_alb_qcu_eng_ind_mly_geo_fbf_ita_zul_vie_anl_tur_amh_ven_ger_igb_knd_bos_spa_jav_ben_glc_hin_bat_chh_swt_kor_tig_est_sid_krd_mol_slo_rus_lit_fin_tha_dut_svk_ukr_tml_mnd_mlt_uzb_mao_bem_prs_owc_heb_tsn_azi_hau_aeg_swa_ses_scr_guj_moo_afr_arw_bsq_swe_mcd_hun_cze_xho_sun_urd	-0.316399572197869	-0.810948515460339	0.419465748080272
283	bat_spa_owc_mol_hin_anl_mnd_sod_dyu_est_heb_dgb_ita_fbf_nor_mao_bul_arw_bam_cnt_mly_tml_jav_grk_rom_jpn_mcd_hun_fin_eng_ger_wly_aeg_prs_tha_azi_ben_krd_fre_yor_rus_akn_slo_tsn_swt_swe_sun_lda_uzb_glc_pan_bos_ind_urd_ukr_aze_ctl_dut_alb_chh_kor_ewe_tur_xho_scr_ven_vie_bem_geo_hau_bsq_amh_cze_sid_tsw_ses_lat_zul_qcu_knd_tig_gam_cic_moo_afr_guj_tag_swa_mlt_amr_lit_por_igb_pol_svk	0.193633917825894	0.496494540563638	0.620717061575659
284	hin_igb_aze_mcd_por_dyu_glc_bul_ven_sid_cnt_aeg_jav_heb_scr_ben_grk_moo_afr_bat_bsq_jpn_wly_prs_tig_dut_pol_bam_swe_geo_mao_anl_zul_slo_rom_fre_urd_owc_ita_ger_ctl_sun_alb_amr_dgb_bem_ukr_tml_lda_vie_sod_arw_bos_ind_est_tur_ewe_akn_lat_chh_guj_krd_tsw_eng_tag_amh_hun_qcu_hau_pan_mly_mnd_ses_xho_tha_kor_gam_mol_nor_svk_swa_tsn_fin_fbf_yor_knd_mlt_swt_rus_cic_spa_uzb_cze_azi_lit	-0.0294928360835688	-0.0667756556714452	0.946903650092698
285	alb_akn_hin_lat_arw_ukr_uzb_dyu_tha_fbf_xho_anl_gam_igb_wly_ger_hau_por_amr_kor_mao_aeg_afr_ita_prs_cnt_bat_tsn_fin_hun_qcu_yor_knd_lda_ctl_eng_cic_mcd_est_chh_jav_azi_tag_amh_spa_sod_grk_bul_rom_sun_jpn_pol_bem_zul_owc_cze_guj_sid_ewe_bam_slo_mly_bsq_glc_fre_ses_dut_ben_ven_tur_moo_rus_krd_vie_dgb_nor_mlt_swt_scr_swe_lit_urd_tml_svk_mol_heb_geo_pan_mnd_bos_tsw_ind_tig_swa_aze	-0.326850179888482	-0.764843336699675	0.446301322249098
286	akn_cic_bat_sod_gam_ewe_pan_qcu_bos_aze_bem_moo_heb_tsn_mao_svk_xho_hin_aeg_tsw_ger_mly_rus_knd_guj_uzb_mnd_ind_sid_bam_igb_dgb_wly_slo_fbf_spa_ctl_swt_est_tml_cnt_hun_ukr_vie_kor_ven_dyu_fre_mcd_ita_jav_krd_por_afr_dut_amr_chh_alb_anl_lat_jpn_hau_tur_tag_prs_geo_mol_fin_sun_urd_nor_swa_ben_azi_swe_lit_arw_cze_tig_yor_zul_pol_bsq_ses_grk_mlt_bul_rom_glc_scr_lda_owc_amh_tha_eng	-0.0975116897288687	-0.256331244049317	0.798261244145448
287	bul_yor_uzb_geo_ukr_tsn_ses_tag_eng_azi_igb_ind_bos_bam_pan_moo_ben_tsw_por_heb_lda_scr_akn_tig_bat_lat_pol_fre_zul_rom_vie_aze_tur_bsq_ita_tml_arw_aeg_swe_mly_prs_grk_guj_rus_ewe_fin_alb_sun_qcu_jav_mcd_swa_hun_urd_mol_hau_tha_spa_sod_svk_lit_afr_ger_swt_owc_amr_mnd_sid_cnt_dut_cic_mlt_glc_bem_ven_cze_mao_dyu_chh_kor_xho_krd_est_hin_anl_jpn_gam_nor_slo_fbf_dgb_ctl_knd_wly_amh	-0.465554900716795	-1.06174587073247	0.291100497843345
288	tha_bam_guj_dyu_cnt_hin_chh_svk_est_lat_slo_sod_alb_prs_rom_fin_tml_bat_swa_tag_lda_lit_amr_ven_igb_por_bul_dgb_gam_zul_ind_tsw_jpn_swe_yor_pan_tig_vie_fbf_nor_sid_aeg_wly_mlt_bsq_geo_ben_ita_cze_mnd_qcu_owc_aze_tur_uzb_azi_knd_ukr_glc_xho_anl_spa_bem_afr_bos_ger_jav_krd_hau_tsn_grk_dut_mol_arw_scr_kor_mcd_ctl_moo_eng_mly_akn_cic_rus_heb_hun_mao_pol_fre_ses_amh_swt_ewe_urd_sun	0.247999190700097	0.641407571247209	0.522835560567985
289	bat_spa_pol_qcu_tur_swt_mly_cnt_chh_anl_tig_mao_xho_est_aeg_bam_dgb_alb_glc_grk_ewe_wly_urd_ind_ukr_lda_moo_rus_svk_vie_tsn_mlt_cic_tha_bos_mnd_sid_ita_hau_afr_azi_hin_jav_swe_mcd_sod_tsw_guj_fbf_gam_arw_ctl_prs_scr_swa_rom_bem_lat_slo_ses_bsq_tml_amr_mol_kor_nor_ven_ben_akn_zul_geo_krd_aze_dut_dyu_cze_amh_hun_fin_sun_igb_pan_por_heb_knd_owc_tag_bul_lit_jpn_yor_ger_fre_uzb_eng	-0.126407404296829	-0.306217191316993	0.7601237553252
290	azi_jpn_krd_urd_eng_kor_wly_hau_glc_swa_lit_mlt_swe_ben_tsn_mao_rus_svk_tur_tig_pol_xho_sid_scr_ind_bat_bos_swt_chh_akn_tag_mly_hun_slo_tha_sun_amr_dgb_nor_bem_ukr_ses_fbf_yor_uzb_arw_grk_mnd_guj_gam_sod_hin_spa_anl_fre_ven_knd_mol_por_bul_aze_prs_aeg_cze_alb_tml_mcd_jav_cic_bsq_moo_cnt_afr_fin_igb_dut_lat_ewe_dyu_zul_bam_qcu_ita_est_heb_ctl_owc_tsw_vie_lda_geo_rom_amh_pan_ger	0.255409005600398	0.628477761339532	0.531231504063364
291	chh_dut_knd_glc_spa_slo_kor_hun_pol_sid_qcu_rus_urd_hau_lda_bsq_azi_hin_tur_lit_ven_mly_yor_krd_zul_aeg_ben_igb_uzb_moo_prs_nor_fin_owc_cic_ukr_amr_heb_amh_cze_swa_swt_cnt_jpn_eng_bat_grk_geo_mcd_anl_por_swe_alb_ewe_ger_bam_vie_wly_rom_tsn_mol_mnd_guj_tsw_fre_ita_fbf_sod_lat_tag_xho_ses_ctl_afr_scr_sun_bul_tig_dyu_bem_dgb_arw_mlt_ind_svk_bos_mao_tha_akn_aze_tml_gam_jav_pan_est	-0.195209909787588	-0.464818410852784	0.643147954448467
292	amr_lit_mnd_lda_akn_bem_swt_ewe_glc_tig_tml_bsq_owc_ger_chh_scr_igb_por_afr_qcu_tur_bam_ind_xho_fre_kor_ita_mly_krd_ctl_swa_aeg_mao_gam_knd_prs_rus_azi_rom_sun_ven_tsn_arw_mlt_mol_sod_bos_vie_fin_bat_amh_svk_dgb_urd_alb_heb_guj_hun_jav_spa_grk_eng_anl_yor_aze_tag_cze_bul_uzb_pol_nor_hin_tsw_tha_zul_est_fbf_ukr_mcd_cic_hau_swe_dyu_pan_sid_ses_slo_geo_dut_wly_jpn_ben_lat_moo_cnt	-0.10451338184338	-0.246820263972988	0.805591345369282
293	bsq_dut_por_hau_pol_ses_mly_uzb_mol_yor_jpn_ctl_lit_igb_urd_rom_lat_bos_nor_svk_azi_vie_mao_sun_dyu_heb_anl_knd_rus_fin_ewe_tig_eng_dgb_guj_aze_tml_cze_arw_swe_kor_prs_chh_fre_bam_tsw_grk_sid_scr_est_alb_geo_ben_ven_pan_mlt_ger_tag_amr_owc_jav_bem_fbf_mnd_bul_hun_tha_aeg_cnt_glc_bat_hin_mcd_sod_slo_xho_cic_afr_ita_swa_krd_tsn_wly_moo_tur_ukr_spa_gam_ind_swt_lda_zul_amh_akn_qcu	-0.820594127903696	-1.99491316715188	0.0489793303473086
294	moo_yor_mcd_sid_cnt_eng_lat_dyu_amh_owc_aze_tag_ger_chh_fbf_bsq_urd_por_ven_krd_alb_ind_geo_bam_arw_cic_tsn_anl_ctl_dut_ses_dgb_uzb_gam_prs_ukr_ita_fre_rus_afr_knd_pan_lda_slo_heb_igb_swt_mlt_azi_cze_grk_svk_pol_xho_zul_fin_guj_ewe_est_glc_vie_jpn_swe_mao_swa_kor_scr_bem_aeg_tha_tur_jav_spa_hun_bat_nor_qcu_lit_ben_mol_hau_tml_wly_amr_hin_akn_sod_bul_tsw_tig_sun_mnd_bos_mly_rom	-0.0803160566376428	-0.180912949713095	0.856829581807104
295	tsw_cze_ses_spa_amr_slo_dyu_fin_glc_ven_urd_arw_ctl_akn_owc_uzb_qcu_bem_sun_aeg_igb_prs_hun_hin_bsq_pol_lda_vie_chh_sod_dut_svk_ind_zul_tag_heb_ben_fbf_tur_jav_eng_krd_bat_jpn_cic_anl_ukr_tml_bam_sid_xho_pan_swe_ger_mlt_knd_guj_lit_alb_mol_bul_ita_tsn_mnd_swa_amh_nor_gam_rus_tha_cnt_por_fre_azi_bos_tig_wly_aze_hau_rom_mcd_moo_grk_geo_afr_scr_yor_swt_dgb_lat_kor_est_mly_mao_ewe	0.0949012459958968	0.252059606595108	0.801551197314891
296	wly_cnt_tml_anl_vie_tha_dut_ven_mao_amh_kor_heb_uzb_slo_fre_bos_azi_hau_sid_pol_guj_alb_zul_pan_ctl_dyu_chh_jav_bsq_mly_swa_ukr_jpn_bem_bul_ita_nor_grk_cze_sun_qcu_afr_tur_dgb_swt_sod_tsw_aeg_fin_svk_tag_rus_fbf_tsn_swe_ger_geo_akn_bat_mcd_ind_xho_mnd_scr_aze_amr_knd_lit_owc_lda_gam_ses_est_moo_spa_ewe_yor_krd_mlt_arw_rom_hun_hin_ben_bam_lat_mol_por_tig_igb_cic_eng_urd_glc_prs	-0.160179217484436	-0.37153944798002	0.711080912729543
297	swe_yor_alb_prs_bem_guj_qcu_cze_mol_pan_afr_sod_mly_arw_ses_knd_lit_tsw_mnd_azi_mlt_hin_dut_mao_jav_ven_swt_ger_dgb_amr_mcd_aze_tig_fre_cic_ewe_spa_fbf_uzb_pol_lat_igb_est_ctl_tha_rom_ukr_gam_por_bsq_cnt_sid_tml_kor_ita_geo_bos_lda_sun_swa_grk_owc_rus_anl_hun_tsn_glc_hau_amh_eng_fin_tur_nor_dyu_ind_scr_urd_bul_vie_akn_jpn_aeg_wly_svk_moo_bat_xho_bam_ben_zul_heb_slo_chh_tag_krd	0.251651175512195	0.677460522694339	0.49979567751104
298	bul_fre_por_mlt_swa_tml_swt_mcd_hun_yor_nor_aze_moo_geo_igb_grk_urd_ukr_cnt_fin_slo_dgb_cic_uzb_ven_prs_scr_eng_svk_tsw_wly_heb_est_swe_hin_gam_xho_ger_fbf_lit_dyu_kor_bem_tig_lda_tsn_arw_jav_owc_spa_jpn_rom_sun_aeg_azi_alb_ita_amr_vie_rus_anl_lat_akn_ben_bos_tha_amh_zul_tag_qcu_cze_glc_mnd_krd_mol_ses_mao_pol_ctl_pan_ind_bat_ewe_hau_sod_sid_dut_tur_bam_knd_afr_chh_bsq_mly_guj	0.360114953161162	0.853362515296339	0.395650900295898
299	mly_moo_scr_ewe_mnd_qcu_lat_sun_gam_urd_mol_bam_por_ind_arw_akn_fin_fre_zul_cic_mcd_tag_ger_fbf_tsn_eng_ben_ita_rom_chh_pol_knd_mlt_yor_tsw_spa_hun_tur_tha_tig_grk_pan_dut_glc_bsq_afr_anl_heb_geo_mao_ukr_uzb_azi_prs_owc_igb_aeg_hau_nor_kor_ctl_sid_ven_wly_krd_jav_vie_slo_dyu_est_hin_swt_sod_amr_lit_cnt_xho_guj_alb_swa_tml_rus_amh_dgb_lda_swe_bat_bul_jpn_cze_svk_ses_bem_aze_bos	0.00391603277175138	0.0092492482563126	0.992640084921584
300	sod_moo_hau_mao_sun_eng_lit_aze_afr_cnt_gam_tha_slo_krd_fbf_hin_ger_arw_grk_ewe_knd_ven_geo_igb_azi_est_zul_akn_ukr_jav_dyu_tag_tml_bsq_amr_mcd_ind_lda_xho_por_lat_bul_fin_mly_pan_ben_yor_bos_mnd_rus_urd_fre_swe_jpn_swt_cic_ses_tsw_kor_nor_alb_dut_owc_bem_bam_wly_sid_qcu_scr_bat_aeg_swa_guj_amh_chh_ita_uzb_tur_cze_dgb_tig_rom_svk_vie_pol_mol_anl_glc_mlt_prs_heb_spa_tsn_ctl_hun	-0.268839506208755	-0.661150939317363	0.510150137769153
301	swe_moo_est_ven_qcu_tsn_bem_uzb_mcd_por_amh_swa_jav_ctl_xho_vie_krd_heb_cze_ukr_mlt_azi_akn_ind_prs_bsq_lat_dyu_mol_hin_afr_glc_swt_zul_aeg_wly_nor_urd_igb_fin_lda_owc_knd_tag_anl_eng_mnd_alb_rom_aze_arw_sod_sun_hau_slo_cnt_rus_geo_fbf_hun_ben_lit_tsw_mly_kor_yor_ger_dut_scr_gam_grk_tha_dgb_ita_bul_bam_bat_spa_tig_pol_fre_guj_mao_tur_amr_ewe_pan_tml_ses_bos_cic_svk_jpn_sid_chh	0.0143493838200111	0.0326593603545593	0.974016223586248
302	mnd_igb_anl_pan_knd_lat_prs_rus_scr_ind_sun_swt_mol_heb_bul_pol_hau_swe_eng_ita_moo_bos_gam_por_mao_geo_mlt_arw_rom_ewe_akn_dgb_aeg_ven_jpn_est_nor_vie_uzb_ses_chh_sid_mcd_alb_amr_grk_svk_lda_ukr_yor_cnt_tsn_cic_ctl_krd_xho_bem_dut_kor_hun_jav_ger_tig_mly_fin_sod_bam_glc_amh_ben_guj_tur_afr_urd_bsq_dyu_tag_bat_hin_azi_fre_tha_tml_owc_tsw_swa_qcu_cze_lit_aze_slo_wly_spa_fbf_zul	-0.566064944893372	-1.42710413451302	0.156898827626416
303	ind_sid_hun_guj_swe_mcd_rom_qcu_lat_anl_slo_fre_tml_vie_cic_cze_ctl_hin_owc_zul_mlt_ita_bos_mol_por_chh_scr_moo_pan_eng_akn_uzb_amh_mnd_pol_aeg_jav_dut_ven_jpn_prs_lda_afr_ger_urd_amr_krd_grk_yor_bem_ukr_azi_xho_ben_lit_bam_glc_svk_tha_bul_cnt_fin_tur_hau_dgb_wly_kor_mao_est_sun_ses_nor_alb_tsn_tsw_tag_fbf_dyu_swa_sod_rus_bsq_bat_arw_gam_aze_ewe_swt_geo_spa_knd_tig_heb_igb_mly	0.405979217416863	1.0404745910124	0.300816895831617
304	lat_arw_dyu_fbf_bsq_tur_owc_qcu_fin_moo_xho_fre_tag_scr_amr_mao_amh_hin_lit_guj_urd_chh_jpn_tha_ukr_ita_dut_est_rus_pan_pol_cic_ger_por_akn_gam_knd_rom_slo_alb_aze_swt_ben_zul_dgb_ven_glc_swa_mcd_tig_heb_spa_bam_krd_ses_bos_bem_ewe_eng_uzb_igb_mol_svk_yor_swe_tsw_hun_cnt_nor_afr_bat_lda_ind_ctl_azi_vie_tml_geo_hau_prs_mnd_sun_mly_cze_aeg_bul_wly_grk_kor_mlt_sid_tsn_jav_sod_anl	0.072855920101977	0.162662495350789	0.871137099344257
305	amh_xho_ukr_uzb_lda_aze_azi_pan_gam_bsq_scr_lat_ses_moo_dyu_cic_cze_hun_afr_eng_ita_zul_ctl_ben_ger_mly_igb_rus_bos_mlt_nor_jpn_bul_fre_knd_tml_sod_tag_grk_por_qcu_tsw_mcd_hin_krd_arw_slo_amr_bam_aeg_tig_cnt_lit_mnd_bat_mol_heb_urd_chh_akn_alb_est_tur_bem_jav_tha_glc_pol_vie_ven_yor_fin_sid_swe_dut_dgb_geo_tsn_ind_wly_prs_spa_owc_sun_mao_guj_rom_svk_ewe_swt_hau_fbf_swa_anl_kor	0.0815479600511273	0.1843434536773	0.854145404167121
306	knd_sun_qcu_moo_urd_dut_bos_dyu_mlt_jpn_ses_svk_ger_pol_anl_ctl_swa_chh_mao_uzb_cnt_afr_fin_tsw_lit_mly_krd_aeg_spa_igb_bul_sod_tsn_ukr_prs_ewe_gam_bam_cze_tur_bat_fbf_hau_dgb_scr_akn_amh_lda_nor_glc_est_cic_hin_fre_xho_tag_ita_tha_ind_tml_mnd_owc_arw_amr_bsq_swe_heb_azi_pan_zul_hun_slo_ven_mol_mcd_swt_por_bem_guj_ben_aze_alb_rom_geo_tig_wly_rus_kor_grk_eng_sid_vie_yor_jav_lat	0.387618357557685	0.999836575035961	0.319984008165212
307	mlt_bat_eng_vie_amr_zul_fin_mcd_heb_gam_ven_yor_sod_hau_ewe_uzb_swe_bos_krd_tha_tag_jpn_wly_swt_rus_por_ses_prs_mnd_igb_fre_fbf_alb_ctl_owc_bul_mol_ger_anl_lit_hun_tsw_mao_grk_arw_glc_dyu_spa_moo_sun_bsq_tml_bam_est_tsn_guj_bem_cic_dgb_scr_lat_rom_azi_sid_hin_akn_swa_geo_dut_knd_ukr_xho_nor_cnt_svk_cze_aeg_ita_pan_ben_tur_urd_jav_lda_tig_ind_slo_pol_chh_mly_amh_afr_aze_qcu_kor	0.281306855582605	0.613273593664801	0.541192440494104
308	mnd_heb_spa_uzb_ewe_tig_lat_bsq_bat_tha_sod_pol_igb_eng_ben_swa_prs_svk_ita_fbf_ger_lda_nor_akn_aeg_fre_knd_krd_ses_pan_por_est_geo_dgb_ukr_dyu_mly_fin_hau_ven_mol_bos_gam_alb_tsw_ctl_hin_zul_lit_azi_glc_scr_swe_chh_tsn_guj_slo_moo_anl_xho_bem_ind_cze_tml_jav_sun_bam_arw_tur_dut_tag_mcd_amr_owc_rom_sid_swt_afr_yor_cnt_qcu_mao_cic_hun_wly_urd_bul_rus_vie_jpn_amh_mlt_kor_aze_grk	-0.318587353108815	-0.745583235568627	0.457799517214591
309	guj_ger_ben_hun_ctl_hin_sid_igb_mcd_yor_fbf_cic_pan_zul_urd_sod_rus_tml_mao_xho_qcu_anl_wly_amh_bem_swt_krd_bsq_pol_bat_azi_knd_tag_gam_tsn_tsw_kor_por_bam_tha_dut_swe_ukr_mly_lat_eng_est_swa_aze_akn_chh_arw_rom_ven_svk_afr_fin_lda_owc_mol_mlt_tur_mnd_ewe_spa_vie_grk_aeg_bul_alb_scr_ind_hau_sun_slo_glc_jav_tig_prs_amr_ita_dyu_geo_ses_dgb_cnt_uzb_fre_nor_jpn_moo_bos_cze_heb_lit	-0.256095017764049	-0.590202844433324	0.556486067602589
310	ben_urd_tag_amr_igb_jpn_mol_zul_cze_pan_fin_spa_mly_anl_mao_bat_mnd_lit_tha_rus_afr_tur_kor_ukr_svk_eng_ewe_sod_bsq_krd_azi_mcd_grk_glc_scr_bos_dgb_aze_sid_rom_bul_ctl_bem_lda_lat_yor_guj_pol_hau_akn_heb_amh_jav_chh_swe_cic_tml_hun_fbf_qcu_swt_cnt_knd_dyu_aeg_geo_ses_nor_xho_arw_moo_mlt_est_wly_uzb_sun_ger_alb_por_owc_bam_ita_ind_fre_hin_tsw_dut_prs_slo_tig_ven_swa_vie_gam_tsn	NA	NA	NA
311	vie_swa_rom_uzb_svk_spa_est_hun_mly_mlt_arw_aeg_afr_tur_sod_yor_eng_chh_mol_tsn_mcd_tig_rus_slo_geo_kor_pan_ven_por_urd_cnt_scr_heb_igb_zul_dut_pol_krd_jav_tag_ctl_nor_ind_ita_swe_bat_tsw_gam_lat_ben_bul_cic_azi_jpn_tml_akn_dgb_knd_guj_ses_hau_fre_tha_mao_amr_wly_bsq_fbf_lda_ukr_moo_amh_bam_bem_mnd_cze_ger_fin_xho_hin_aze_sun_grk_ewe_bos_qcu_owc_glc_swt_sid_anl_prs_dyu_lit_alb	0.555557946139275	1.3262261340641	0.188012683000714
312	afr_hun_vie_prs_spa_mao_pan_cze_heb_dut_slo_hin_ven_swa_bem_kor_alb_grk_mly_bos_lat_swe_dgb_chh_amh_knd_tha_sun_ben_svk_geo_jav_hau_urd_fre_rom_ind_akn_owc_pol_arw_nor_lit_mnd_jpn_sid_aeg_yor_igb_uzb_wly_lda_tsn_gam_tag_eng_est_aze_fbf_cic_xho_ses_zul_mcd_dyu_amr_anl_bam_qcu_mlt_por_ger_fin_sod_glc_ewe_rus_scr_moo_cnt_tml_bul_tsw_ctl_bat_mol_tig_ukr_swt_ita_bsq_tur_guj_krd_azi	0.0265210680229426	0.0588796482644234	0.953174301962341
313	mol_bos_mly_anl_sun_aze_por_vie_guj_owc_fbf_mao_ben_mnd_ctl_bsq_prs_wly_swa_tag_swe_geo_amh_ger_tsw_tsn_cze_yor_krd_spa_nor_bat_aeg_cic_afr_tml_pol_ewe_lat_lda_igb_jav_fin_hun_mcd_ukr_hin_ses_glc_jpn_fre_est_dyu_qcu_slo_akn_sid_cnt_urd_chh_mlt_gam_hau_bem_uzb_ind_grk_xho_bul_lit_alb_rom_kor_ven_sod_dgb_amr_bam_eng_moo_pan_zul_svk_ita_swt_tha_scr_tig_azi_tur_knd_arw_dut_heb_rus	-0.781428287970479	-1.84660172007929	0.0679851724281366
314	chh_prs_rus_eng_jav_amr_fbf_ben_wly_fre_lda_amh_tsw_knd_hun_cnt_bat_tsn_pol_spa_ctl_jpn_vie_arw_mol_geo_guj_afr_swe_heb_nor_ita_tml_ukr_urd_owc_krd_swt_hin_gam_glc_dgb_mlt_rom_mcd_scr_pan_sun_anl_dyu_lit_bem_tag_azi_sid_tur_est_hau_qcu_mao_ind_akn_xho_svk_cze_sod_grk_fin_bul_aze_bos_tig_bam_moo_dut_igb_tha_uzb_zul_mly_bsq_ewe_ger_cic_yor_swa_mnd_ses_ven_aeg_slo_por_lat_kor_alb	0.113420527093982	0.255989722609751	0.79852414600136
315	ukr_prs_hin_rom_chh_heb_urd_igb_kor_por_knd_yor_jav_fre_ger_hau_ben_rus_dgb_jpn_azi_eng_grk_tml_cic_slo_dut_amr_bam_swe_mao_aeg_cnt_akn_fbf_est_qcu_amh_guj_spa_bat_gam_ses_swa_krd_zul_svk_xho_bul_mly_bsq_ven_geo_tsw_tig_vie_pol_owc_dyu_tha_swt_scr_ita_alb_bem_aze_uzb_sod_mcd_lda_wly_anl_tur_tag_lit_afr_tsn_hun_sid_mol_fin_glc_ind_lat_sun_ctl_nor_moo_bos_cze_pan_mlt_ewe_mnd_arw	0.499676325226178	1.1596071289225	0.249177335792652
316	ewe_knd_hun_svk_mcd_tsn_vie_rus_aeg_fre_mly_alb_sod_swe_eng_afr_dgb_bsq_arw_sun_glc_amr_geo_mol_bam_heb_fbf_sid_tag_tha_ger_urd_bat_amh_scr_ses_jav_chh_kor_nor_cze_moo_bul_tml_ctl_hau_est_cic_jpn_bos_lat_yor_grk_mnd_igb_por_wly_tig_gam_guj_pol_tsw_slo_ita_dyu_azi_krd_ben_cnt_lit_fin_bem_hin_ven_ukr_swt_qcu_dut_xho_aze_owc_tur_zul_ind_pan_uzb_rom_anl_swa_mao_lda_prs_akn_spa_mlt	-0.166926954747707	-0.451684214736268	0.652548122510094
317	uzb_guj_ctl_tml_rus_eng_bat_kor_lda_grk_dut_cnt_urd_hau_fbf_bos_akn_qcu_svk_vie_azi_pan_wly_tsw_fin_ind_mao_mlt_hun_cic_cze_tha_dyu_knd_chh_arw_tsn_amh_sod_amr_ger_sid_geo_mnd_swt_scr_ses_pol_alb_anl_glc_tur_krd_swa_lat_xho_ewe_est_rom_spa_ita_nor_yor_aze_lit_ukr_mcd_bul_tig_por_bem_gam_mly_ven_ben_sun_afr_igb_tag_jav_dgb_zul_bsq_bam_hin_swe_slo_jpn_fre_prs_mol_heb_aeg_owc_moo	0.0845849538826348	0.254421661571097	0.799731530762458
318	lat_krd_glc_bsq_ind_anl_alb_tsw_akn_qcu_mlt_cic_yor_por_dgb_bos_jav_gam_moo_tig_tha_arw_pan_guj_vie_azi_owc_cnt_ven_kor_bul_ger_scr_amr_chh_sun_dyu_sid_afr_aze_rus_aeg_pol_uzb_lda_ctl_jpn_ukr_eng_grk_cze_geo_slo_swa_urd_tsn_hun_mcd_ita_ewe_sod_tag_prs_bem_swt_mol_mao_wly_tml_xho_bat_lit_hin_hau_ses_fbf_rom_fre_mly_zul_tur_knd_nor_amh_est_fin_ben_spa_mnd_igb_dut_bam_svk_swe_heb	-0.610975806722544	-1.5605048054344	0.122037271619785
319	cnt_svk_jav_swt_uzb_mlt_zul_swe_lda_knd_bam_por_xho_mol_tsn_dgb_fin_bos_bul_igb_hau_mcd_azi_tig_ses_scr_sun_ctl_cze_aze_vie_hin_moo_cic_prs_ewe_aeg_hun_ukr_mnd_tsw_eng_ven_owc_qcu_amh_kor_gam_geo_rus_tag_sid_bsq_nor_est_pol_jpn_slo_ger_fre_bat_dyu_ita_mao_swa_ben_alb_tha_glc_lat_anl_yor_tur_heb_tml_krd_lit_sod_pan_amr_ind_chh_fbf_akn_afr_mly_wly_rom_spa_dut_guj_arw_bem_grk_urd	-0.178182558916386	-0.418328939280745	0.676671062593892
320	slo_kor_ita_lda_nor_mlt_wly_urd_afr_bos_scr_amr_swe_lat_swa_uzb_gam_rus_ukr_tsn_ger_dyu_est_ewe_amh_tml_cze_tha_zul_ses_prs_cic_sid_eng_akn_spa_dgb_pan_bem_fre_mao_hau_igb_fbf_lit_tsw_heb_cnt_rom_bul_mly_ben_bam_yor_chh_jav_ind_owc_geo_jpn_knd_pol_svk_tag_hun_ven_sod_vie_mcd_hin_mol_grk_bat_sun_aeg_ctl_swt_qcu_moo_bsq_tig_mnd_por_tur_fin_anl_guj_krd_aze_alb_arw_dut_azi_glc_xho	-0.305438356747302	-0.728882096470741	0.467905359544207
321	tag_bsq_lda_guj_fbf_mol_spa_tur_wly_fre_prs_geo_urd_fin_yor_dgb_slo_scr_ben_vie_cnt_rom_ses_tml_owc_pan_alb_lit_tig_aze_krd_dyu_svk_ukr_mly_bam_moo_dut_grk_swa_swe_jpn_ger_bul_hin_tsn_bat_eng_lat_afr_hau_bos_arw_hun_mlt_bem_amr_jav_heb_sid_qcu_sod_nor_gam_est_por_sun_knd_zul_tsw_anl_akn_mnd_ita_cze_pol_glc_ind_ewe_cic_tha_ven_xho_swt_rus_kor_uzb_igb_ctl_aeg_azi_chh_mao_mcd_amh	0.233024104915971	0.609857207312539	0.543443645702218
322	swa_jav_mol_ses_rus_mly_spa_cic_yor_bsq_ukr_nor_tag_cze_urd_mlt_kor_ctl_bos_hau_cnt_fbf_prs_chh_tml_ven_pan_slo_geo_pol_mao_alb_aeg_mnd_lat_dyu_swe_xho_bul_dut_ben_qcu_sun_grk_svk_tig_krd_est_tsw_moo_afr_swt_heb_lda_akn_hin_wly_vie_glc_amh_sod_eng_ewe_rom_fin_scr_anl_bem_zul_fre_sid_ind_gam_bat_azi_tsn_dgb_ger_tha_aze_bam_uzb_guj_hun_arw_jpn_ita_tur_mcd_amr_knd_igb_lit_owc_por	-1.11347995988618	-2.57434744703987	0.0116219057256295
323	svk_lit_dgb_glc_cic_moo_bul_ind_uzb_mnd_ben_aze_eng_mao_afr_guj_swt_vie_pan_por_kor_spa_chh_akn_lat_xho_rom_aeg_cze_knd_sun_ven_alb_jav_owc_ewe_mcd_zul_prs_cnt_lda_azi_bem_scr_bat_krd_hun_geo_nor_sod_mly_tml_est_ctl_igb_amr_tsn_bam_swe_ita_tsw_tha_wly_fin_ses_mol_bos_sid_tig_swa_qcu_gam_pol_arw_fbf_grk_amh_slo_anl_heb_ger_hin_hau_bsq_fre_urd_jpn_dut_ukr_dyu_tag_rus_tur_mlt_yor	-0.171662465049665	-0.391546012129246	0.696289392170183
324	sod_ita_bsq_rus_uzb_aeg_wly_prs_scr_mcd_mao_azi_mol_dgb_ger_tha_hun_akn_fin_dut_heb_sid_spa_dyu_swa_svk_por_mnd_arw_tsw_tig_fre_lat_jav_ukr_eng_afr_mlt_nor_bam_tag_swe_pan_rom_amr_guj_yor_alb_owc_cic_lda_slo_knd_hau_fbf_urd_zul_pol_ven_jpn_glc_ewe_grk_swt_gam_kor_ind_ctl_geo_qcu_igb_mly_sun_bat_ben_anl_lit_ses_chh_tsn_vie_tur_krd_bem_cze_aze_bul_tml_xho_amh_moo_est_bos_cnt_hin	-0.207226529715117	-0.466091693913465	0.642239710726914
325	tag_krd_jpn_geo_tsw_prs_ewe_grk_afr_mly_tml_mnd_lda_tsn_aze_tha_tig_por_amr_qcu_dut_bul_akn_tur_igb_ger_eng_bem_mol_lit_ind_hau_slo_ctl_alb_hin_spa_jav_sod_mao_ven_fbf_bsq_guj_glc_rom_mlt_bat_bam_moo_cnt_cic_bos_yor_cze_scr_vie_ses_svk_ben_swe_ita_sun_fin_owc_urd_heb_knd_pan_nor_est_amh_dyu_chh_anl_wly_swt_fre_gam_arw_zul_swa_lat_dgb_xho_aeg_uzb_hun_pol_mcd_sid_ukr_rus_kor_azi	0.427013927830562	1.11932502978993	0.265884132385298
326	prs_cze_ukr_zul_fre_igb_sun_jav_dyu_mol_tml_fbf_azi_glc_lda_jpn_geo_ben_heb_tha_ger_ven_tag_aze_rom_moo_qcu_kor_scr_hau_slo_swt_dut_sod_grk_pan_pol_mcd_hin_eng_fin_lit_bem_dgb_ses_alb_tsn_bos_yor_lat_gam_ind_owc_amh_bat_vie_chh_ctl_xho_bsq_svk_rus_est_mnd_akn_knd_wly_tur_urd_sid_bul_mlt_nor_arw_aeg_mao_swe_mly_ita_tig_cic_anl_swa_tsw_cnt_por_hun_ewe_krd_spa_afr_amr_uzb_guj_bam	-0.207908764445617	-0.564232269800844	0.573954329558576
327	amr_svk_por_wly_mlt_hin_glc_lda_alb_aze_tsw_swt_yor_dut_mcd_krd_knd_swa_est_rus_tha_uzb_mol_gam_sod_mly_slo_ses_mnd_anl_bem_owc_amh_afr_cze_grk_ger_bos_sun_spa_nor_ven_bam_lat_dyu_urd_moo_jav_hau_kor_qcu_cic_ben_lit_bsq_aeg_hun_chh_scr_igb_tag_heb_tig_swe_sid_pol_fin_mao_akn_jpn_ita_fbf_dgb_bat_pan_geo_azi_ctl_fre_vie_xho_ewe_rom_arw_tsn_eng_cnt_tml_prs_ukr_zul_tur_ind_guj_bul	0.0116396280845939	0.026621103627413	0.978818981647608
328	wly_tur_alb_tig_knd_ger_kor_urd_ita_gam_akn_tha_mnd_svk_zul_cze_lit_ctl_hau_afr_pan_ben_swt_dut_bam_rom_scr_moo_uzb_aze_sid_pol_por_grk_jav_azi_slo_geo_anl_xho_qcu_lat_guj_dgb_mao_glc_ind_fre_nor_hin_cnt_tsw_eng_igb_rus_bat_amr_mly_fin_owc_chh_spa_hun_ewe_ukr_bem_dyu_aeg_amh_tsn_tag_heb_vie_bsq_ven_sod_fbf_bul_ses_bos_sun_lda_cic_krd_mol_jpn_swe_mlt_tml_yor_mcd_est_prs_swa_arw	NA	NA	NA
329	ses_aze_moo_amh_igb_ger_gam_jpn_tag_qcu_mlt_heb_ind_alb_arw_bem_xho_knd_cic_azi_swe_lit_rom_tig_fre_ewe_owc_anl_tur_sid_ctl_rus_tsw_zul_fin_fbf_tml_swt_lda_eng_vie_por_bam_urd_svk_mly_bat_dut_lat_krd_jav_prs_nor_mcd_sod_tsn_swa_cze_spa_aeg_bul_ukr_dyu_hin_mao_dgb_mnd_slo_geo_hun_mol_kor_grk_est_ven_bos_uzb_bsq_scr_ben_yor_wly_pol_chh_sun_akn_tha_amr_pan_ita_afr_hau_cnt_guj_glc	0.0290769416962757	0.0659667526411845	0.947545897337885
330	por_rom_prs_heb_ven_ita_tha_ind_guj_grk_uzb_aze_lda_anl_gam_hau_sod_cze_zul_tur_ses_arw_yor_svk_xho_amr_tag_tig_ewe_moo_vie_pol_scr_hin_bul_swa_krd_fin_tsn_bos_sun_afr_igb_ctl_nor_eng_chh_bsq_ger_wly_mao_tml_pan_mcd_ukr_cnt_mol_dyu_bem_swt_spa_mnd_geo_mly_cic_jpn_dut_amh_bat_lat_tsw_hun_jav_akn_alb_swe_bam_est_slo_qcu_lit_sid_kor_rus_mlt_urd_knd_dgb_aeg_azi_glc_owc_fre_fbf_ben	0.421009423273152	1.08085067953476	0.282558434886614
331	prs_cic_tag_tur_ind_sun_xho_sod_spa_bat_krd_tsn_ewe_yor_hin_cze_pol_zul_alb_svk_aeg_tml_ger_chh_ses_dut_sid_anl_tsw_ukr_arw_rus_qcu_glc_igb_bam_dyu_mly_mao_mlt_jav_afr_ben_wly_ven_bsq_dgb_kor_gam_cnt_mcd_nor_knd_amh_owc_urd_tha_geo_uzb_scr_aze_eng_tig_hun_amr_por_swe_bos_mol_mnd_hau_bul_bem_rom_vie_swa_lat_jpn_ita_grk_azi_swt_ctl_lda_akn_pan_lit_fin_fbf_est_fre_slo_moo_heb_guj	0.0966126367262427	0.247496532146008	0.805069564200138
332	por_moo_mao_mlt_fbf_glc_azi_guj_ven_wly_aze_xho_amr_sid_fre_tml_krd_zul_dyu_dgb_ind_rus_slo_tsw_sod_tag_heb_ben_cic_knd_owc_hau_hun_tig_eng_svk_swt_fin_uzb_dut_ctl_cze_ger_mly_swa_jpn_bul_sun_akn_grk_anl_alb_geo_bat_aeg_tsn_jav_nor_ewe_bos_hin_ita_gam_ukr_prs_scr_lit_spa_mcd_pol_cnt_pan_tur_swe_amh_bsq_chh_urd_mnd_bem_lat_mol_qcu_ses_vie_est_kor_bam_igb_afr_tha_arw_lda_yor_rom	0.212019518888162	0.560487199285245	0.57649494717795
333	tsn_knd_moo_heb_alb_qcu_amh_mol_nor_cze_urd_tag_hau_cnt_ukr_wly_lit_lda_arw_tml_afr_jav_aeg_pan_ben_sid_fre_lat_mnd_bos_kor_fbf_sun_akn_sod_mao_ewe_grk_aze_fin_ven_guj_mcd_uzb_bam_jpn_owc_tur_mlt_rus_por_ita_ind_bsq_ses_swa_eng_bul_amr_scr_dgb_zul_hun_anl_hin_vie_glc_geo_bat_krd_ctl_dyu_tha_bem_prs_spa_ger_svk_est_tsw_pol_slo_tig_swt_cic_dut_chh_mly_yor_igb_azi_rom_xho_swe_gam	NA	NA	NA
334	mol_tur_geo_lat_urd_uzb_sun_anl_eng_igb_azi_glc_tsw_tig_afr_aeg_cnt_mlt_ukr_mao_slo_mcd_tsn_fre_lda_xho_kor_dut_pan_grk_wly_lit_jpn_ctl_zul_ind_swt_hun_bem_ewe_ven_mly_sid_bos_bam_swa_amr_qcu_cze_amh_scr_arw_vie_heb_fin_ben_nor_aze_chh_bul_ses_bsq_tml_est_rom_fbf_swe_dgb_alb_sod_spa_pol_ita_por_svk_mnd_moo_knd_ger_dyu_yor_hau_cic_tha_prs_guj_tag_owc_rus_gam_bat_jav_hin_akn_krd	-0.354936431680249	-0.920705680063453	0.359586264376596
335	fin_mcd_tig_hun_ukr_ger_fbf_ven_jpn_rus_ses_lit_anl_bam_est_nor_dgb_pol_mao_cnt_arw_yor_mlt_xho_bem_chh_svk_swt_jav_gam_mol_aze_tsn_tsw_bsq_cze_glc_amh_urd_ben_lat_rom_uzb_guj_spa_kor_sod_owc_ind_dut_alb_aeg_dyu_bul_lda_hin_eng_ewe_cic_ctl_bos_afr_ita_grk_tml_vie_slo_moo_zul_pan_heb_sid_por_bat_sun_amr_akn_hau_prs_swe_swa_tha_tur_igb_qcu_krd_azi_geo_knd_scr_wly_mly_mnd_tag_fre	-0.359453534960087	-0.931714645169645	0.3538964796128
336	yor_owc_spa_igb_uzb_dyu_qcu_sid_akn_pol_zul_amr_hau_guj_swa_est_sod_gam_ses_mnd_tha_wly_jpn_bem_bam_afr_tsw_tsn_por_tml_ger_ben_cnt_nor_bos_swe_pan_amh_alb_svk_aze_mlt_bsq_urd_eng_ukr_dut_dgb_fin_chh_aeg_lat_krd_mly_glc_hun_rus_tag_swt_mao_rom_geo_vie_knd_sun_ewe_lda_fbf_ven_cze_ita_slo_moo_xho_jav_bat_bul_scr_cic_tur_anl_azi_prs_fre_ind_tig_kor_mcd_lit_mol_heb_arw_grk_ctl_hin	0.0261697823616989	0.0599435682890752	0.952329204323973
337	mly_dyu_scr_bat_amr_bem_akn_rus_azi_lat_svk_lda_igb_spa_ukr_heb_pol_slo_swe_swt_nor_owc_hin_est_ewe_zul_mnd_mlt_dut_swa_ven_uzb_afr_chh_pan_ben_lit_urd_fre_bsq_moo_tsw_eng_xho_prs_sun_rom_fbf_vie_gam_glc_bos_mol_por_guj_geo_ctl_cze_cnt_krd_hun_qcu_dgb_jpn_tml_kor_jav_arw_ind_ita_mcd_ger_mao_fin_tur_bul_knd_hau_wly_cic_tsn_alb_tig_amh_sid_yor_grk_aze_sod_tag_aeg_ses_anl_tha_bam	0.371361211543778	0.902430379724866	0.369159662695232
338	afr_vie_slo_bsq_tml_hun_heb_jpn_kor_glc_aeg_lit_sid_tsw_ukr_est_amr_swt_chh_qcu_mol_sun_akn_zul_urd_azi_ben_por_rom_dut_mly_geo_tag_lat_tha_bul_nor_ind_guj_pol_mcd_hau_rus_cze_sod_tur_fre_fin_yor_swe_arw_cic_anl_ses_amh_lda_fbf_pan_ewe_ctl_owc_grk_eng_mlt_spa_xho_mao_swa_cnt_bem_uzb_bos_tig_krd_mnd_wly_moo_ven_prs_tsn_gam_ger_ita_alb_hin_igb_bat_scr_jav_knd_svk_dgb_dyu_aze_bam	0.714287580436985	1.66075168066866	0.100131290918105
339	scr_amh_hin_arw_por_mly_urd_lit_yor_rom_moo_akn_anl_bul_mlt_ben_tig_kor_swt_aeg_hun_pan_geo_ewe_glc_amr_rus_jav_sod_afr_bsq_swe_hau_est_tha_owc_zul_azi_uzb_jpn_krd_ctl_bem_tsn_bam_gam_sun_pol_xho_igb_cic_wly_fre_ger_bat_swa_mao_ita_ukr_fbf_tsw_tag_nor_svk_eng_dut_tml_ven_grk_ind_guj_prs_qcu_aze_dyu_spa_lat_cnt_chh_mnd_heb_ses_lda_mcd_knd_slo_dgb_sid_tur_mol_vie_bos_fin_cze_alb	-0.78472586304824	-1.86500236527138	0.0653343329834842
340	ses_bat_sid_svk_jpn_swe_hin_igb_hun_akn_knd_bos_bem_wly_ger_jav_tml_ita_uzb_cic_krd_fin_lda_kor_ewe_grk_dut_rom_ctl_mnd_scr_sod_pol_arw_pan_por_tha_bul_dgb_xho_qcu_lit_cze_est_tur_anl_aze_tag_vie_azi_owc_ven_fbf_heb_prs_ukr_ben_tsn_geo_guj_hau_rus_alb_slo_bsq_dyu_afr_zul_mcd_gam_mao_ind_lat_mol_sun_mly_amr_amh_tig_moo_nor_fre_cnt_urd_bam_chh_spa_swt_tsw_aeg_eng_yor_glc_mlt_swa	0.595476075558918	1.37834606901847	0.171403399856093
341	sun_grk_aeg_knd_guj_alb_geo_afr_yor_ven_kor_hun_tha_glc_tsw_hin_gam_rus_dyu_bsq_pan_eng_dgb_vie_ita_igb_tig_mlt_rom_mnd_jpn_tur_anl_lda_qcu_uzb_heb_amr_ukr_jav_sod_ben_mly_sid_amh_bul_krd_ses_mcd_nor_scr_ger_por_chh_est_mao_akn_cic_zul_aze_fre_lit_xho_bos_bam_moo_urd_pol_prs_ctl_fbf_spa_bat_slo_hau_cze_bem_swe_ewe_wly_owc_tml_azi_swa_cnt_arw_ind_dut_fin_lat_swt_tag_svk_mol_tsn	-0.401445997525131	-1.00539635818318	0.317314801600436
342	ben_rus_anl_afr_spa_urd_azi_swt_scr_wly_slo_nor_xho_tsn_amr_pol_ses_ger_kor_tur_dut_ukr_hau_ven_rom_bat_por_sun_cnt_geo_hin_mlt_tml_grk_cze_fre_dyu_qcu_yor_amh_ewe_bul_lat_aeg_owc_dgb_mao_bos_ctl_ind_krd_hun_jpn_glc_vie_gam_heb_knd_akn_lda_svk_jav_sid_alb_aze_cic_zul_pan_ita_mcd_sod_chh_mly_moo_tag_fin_igb_prs_eng_bam_bem_guj_uzb_mnd_tsw_swa_fbf_tha_tig_swe_arw_lit_bsq_mol_est	0.141969151844091	0.374819668389088	0.708647965963726
343	uzb_ukr_gam_ben_ctl_fre_tsn_jav_ven_urd_cze_bam_moo_est_chh_ger_glc_tml_kor_swe_hau_bul_cnt_rus_igb_bsq_guj_akn_swt_mcd_sun_amh_tha_mly_pan_azi_mol_rom_tag_vie_scr_qcu_krd_dut_mnd_knd_amr_grk_eng_ses_cic_owc_nor_wly_svk_mlt_hun_ita_lit_jpn_bat_zul_swa_hin_tsw_slo_bos_ewe_ind_pol_dyu_dgb_afr_lat_aze_spa_sod_tig_prs_lda_fin_tur_bem_alb_arw_aeg_yor_mao_anl_por_fbf_heb_geo_xho_sid	0.120173055245566	0.309133155424177	0.757911739829435
344	igb_ses_bul_svk_alb_slo_arw_owc_nor_tha_pan_uzb_ita_urd_swt_grk_kor_bem_est_moo_rus_yor_bos_por_ewe_afr_tml_mlt_jpn_chh_vie_krd_bsq_tsn_knd_rom_fin_zul_cic_prs_tag_bat_bam_wly_geo_cze_ven_aze_mly_mcd_hun_ctl_qcu_dyu_sid_amr_dgb_scr_lat_eng_azi_tsw_aeg_lda_mao_ukr_jav_dut_spa_pol_anl_guj_akn_fre_gam_cnt_ind_swa_glc_amh_sun_mol_tig_sod_xho_hau_heb_ben_fbf_swe_ger_lit_tur_mnd_hin	-0.622712304853053	-1.61081333205112	0.110609440405963
345	xho_spa_lda_mlt_hun_chh_guj_tsn_tml_svk_qcu_tha_moo_bul_geo_fbf_dgb_uzb_dut_ven_rom_aze_ctl_tig_anl_vie_jav_lat_swt_sun_hin_ben_est_ewe_mao_mcd_hau_sid_yor_jpn_glc_bat_fin_azi_swa_pan_wly_swe_cze_prs_bem_eng_slo_ukr_akn_grk_nor_heb_zul_tsw_owc_knd_krd_bam_ind_cic_alb_mnd_mly_dyu_cnt_aeg_mol_tur_fre_lit_ita_por_pol_bsq_rus_ses_arw_amh_sod_bos_scr_urd_gam_tag_ger_igb_kor_amr_afr	-0.0527258857289346	-0.11893494388206	0.905583426714326
346	ben_tsn_dgb_grk_knd_gam_sun_geo_mcd_owc_cnt_swe_mol_glc_spa_guj_alb_amh_hin_bul_slo_lat_bat_pan_lit_ukr_por_urd_sid_bam_ger_sod_aze_kor_afr_arw_jpn_est_yor_swa_azi_swt_qcu_bos_bem_krd_ita_nor_dyu_rom_ind_lda_tig_aeg_mnd_xho_scr_hun_svk_tur_ven_amr_akn_eng_fre_tsw_mao_cze_igb_zul_fin_tag_jav_wly_uzb_anl_bsq_ewe_mlt_vie_tha_hau_mly_dut_cic_prs_heb_ses_fbf_pol_rus_ctl_moo_chh_tml	0.396238718054502	0.90484787295294	0.367884108408768
347	por_scr_arw_fbf_ses_tig_fre_ind_lit_swe_afr_grk_sun_wly_mly_hin_tur_eng_mcd_urd_ukr_hau_ger_qcu_ewe_mlt_chh_bat_cic_moo_lda_jpn_cnt_yor_akn_vie_pan_rom_aeg_bos_amh_owc_mao_bam_svk_zul_prs_bem_guj_dyu_amr_azi_knd_hun_est_xho_glc_lat_tml_sid_nor_spa_rus_dut_tha_tsw_kor_ven_cze_sod_alb_mnd_tsn_bsq_uzb_igb_anl_geo_slo_jav_ben_krd_tag_swa_aze_dgb_mol_pol_fin_ita_ctl_swt_gam_heb_bul	-0.0939403951326786	-0.216351355628033	0.82918773821216
348	qcu_amh_mcd_fre_sod_zul_swt_vie_rom_pan_bem_xho_pol_bul_alb_mao_bsq_arw_jpn_akn_hun_heb_tur_anl_cnt_ewe_lit_tsw_ind_spa_mly_mlt_sid_gam_ctl_eng_lda_afr_bos_fbf_ben_krd_guj_cic_rus_wly_fin_tsn_dut_tag_slo_mol_ses_grk_svk_geo_scr_knd_est_yor_hin_tha_sun_ita_uzb_aze_bam_por_cze_igb_ukr_jav_swa_hau_moo_swe_chh_mnd_prs_urd_glc_kor_azi_owc_lat_tml_nor_dyu_ger_aeg_ven_bat_dgb_tig_amr	-0.298307918196881	-0.676203227077096	0.500589844360811
349	azi_tsw_prs_geo_kor_wly_fre_jav_eng_urd_tur_sun_glc_lat_cze_uzb_hin_knd_akn_tha_cnt_ewe_jpn_vie_bos_sod_igb_chh_anl_owc_swe_mol_krd_arw_hau_por_aeg_spa_bul_afr_amr_moo_lda_ben_tag_scr_mnd_mcd_mao_qcu_amh_dyu_mly_pol_tml_rus_fbf_swt_guj_ger_dgb_rom_ctl_est_bam_ita_fin_ven_heb_sid_bat_gam_hun_tig_alb_cic_ses_grk_bem_bsq_pan_tsn_zul_aze_lit_dut_slo_mlt_svk_yor_swa_xho_ind_ukr_nor	-0.231750627087679	-0.60727185077641	0.545150392221153
350	rom_scr_lat_moo_aeg_mao_cnt_dgb_mly_tsw_amr_pan_sid_ewe_eng_dyu_bos_qcu_ukr_fin_bat_sun_alb_bul_grk_pol_mol_cic_ind_mnd_cze_knd_dut_amh_xho_arw_nor_urd_lit_spa_mlt_tml_chh_hau_slo_tig_geo_ctl_est_swt_svk_fbf_hin_swa_jav_jpn_aze_rus_por_zul_mcd_swe_ger_ven_azi_ben_uzb_fre_gam_hun_heb_bam_prs_igb_tha_tag_afr_bsq_anl_vie_owc_guj_ita_tsn_krd_tur_glc_akn_yor_sod_wly_bem_lda_kor_ses	0.432756680254027	1.02299055817917	0.308965984408598
351	geo_bos_eng_owc_alb_yor_gam_urd_lat_xho_chh_azi_lit_sid_scr_dyu_tsw_mol_tag_uzb_mao_bul_swa_pol_moo_akn_ses_anl_fin_grk_aze_prs_mcd_wly_cic_arw_tha_ger_glc_swt_tig_cze_rus_hau_hun_heb_fbf_sod_por_aeg_krd_tur_ctl_rom_slo_amr_svk_est_bat_sun_jav_tsn_ita_kor_ind_amh_fre_mly_qcu_spa_swe_nor_ben_tml_ewe_jpn_ven_bam_afr_hin_cnt_dut_pan_mlt_knd_guj_bsq_dgb_ukr_lda_mnd_vie_bem_zul_igb	-0.444595476305652	-1.18506617532412	0.239010724619447
352	lit_vie_aze_tsn_hin_ven_bam_rus_ger_mcd_lda_pan_mol_knd_scr_uzb_nor_amh_dut_fre_ind_urd_zul_mly_igb_bul_bos_sid_prs_qcu_jpn_svk_tag_swa_guj_amr_hau_ben_bem_cze_ita_dyu_fin_moo_heb_tsw_glc_dgb_ctl_hun_akn_gam_tig_chh_anl_tml_est_mao_swt_bat_swe_rom_azi_ukr_slo_cnt_wly_por_pol_grk_sod_tur_spa_mlt_tha_arw_lat_cic_owc_sun_kor_alb_aeg_afr_geo_fbf_eng_krd_yor_jav_bsq_ses_mnd_xho_ewe	0.180890079957772	0.474931111918796	0.635949520758167
353	ben_bsq_lit_slo_mnd_guj_fre_igb_qcu_amr_zul_gam_jav_alb_lda_ita_arw_cze_mcd_mly_knd_pol_fbf_por_moo_bem_tur_sid_mao_pan_cic_vie_est_jpn_ses_glc_eng_fin_ctl_urd_dyu_heb_bam_aeg_hun_anl_aze_krd_ind_azi_rom_amh_scr_swe_swa_mlt_uzb_rus_cnt_ewe_wly_hin_tag_svk_afr_ven_hau_nor_ukr_ger_tig_xho_tha_geo_owc_tsw_swt_bat_chh_sod_grk_mol_spa_bul_sun_tsn_tml_prs_akn_dgb_bos_lat_yor_kor_dut	-0.338139978461278	-0.82062673058354	0.413957416723993
354	por_sun_jpn_tur_xho_geo_amh_gam_heb_afr_ind_guj_uzb_aze_cnt_bul_scr_lit_swt_owc_bam_azi_tml_zul_sod_anl_arw_ukr_grk_rus_tig_est_qcu_igb_mnd_spa_fbf_ben_ewe_hin_fre_mlt_jav_moo_knd_tag_mly_krd_wly_tsw_urd_mao_kor_eng_nor_dyu_lat_slo_alb_aeg_ses_dut_cic_prs_fin_vie_akn_yor_sid_mcd_ven_swe_svk_pol_lda_hun_pan_ita_cze_swa_bsq_dgb_bem_hau_mol_ger_tsn_rom_tha_bat_chh_bos_glc_ctl_amr	-0.275212311106331	-0.660570471066719	0.510520749800682
355	prs_owc_yor_swt_uzb_dut_urd_bam_chh_rom_ita_akn_ven_arw_ger_ewe_tur_fbf_aeg_heb_amr_ukr_slo_fin_ben_lit_por_hin_swe_guj_tag_gam_glc_mol_bem_cnt_est_xho_alb_bul_ses_ctl_amh_tha_kor_sid_tml_jav_lat_krd_bos_rus_cic_geo_wly_tig_ind_mlt_pan_bat_hun_nor_lda_scr_mnd_dyu_bsq_knd_vie_qcu_zul_tsw_mcd_mly_spa_dgb_fre_sun_moo_mao_eng_igb_sod_cze_afr_svk_grk_aze_anl_swa_hau_tsn_jpn_pol_azi	-1.01393157358788	-2.56348045045228	0.0119666858586606
356	ger_tur_yor_kor_dut_grk_pan_amh_fin_lit_wly_swe_sid_bam_ewe_tsw_qcu_owc_arw_swa_mnd_urd_cic_bos_chh_ita_tha_bat_aze_mlt_dgb_ctl_zul_nor_tig_lat_geo_jav_cze_bem_hau_tml_amr_aeg_alb_afr_pol_ven_scr_heb_mao_gam_moo_sod_tsn_ses_azi_vie_por_uzb_jpn_igb_spa_cnt_sun_eng_xho_ind_est_mly_hun_guj_knd_fbf_swt_svk_mcd_ukr_ben_krd_rom_lda_bsq_dyu_glc_tag_prs_anl_rus_slo_fre_mol_hin_akn_bul	-0.0467294428396265	-0.108748965694611	0.913635898409985
357	fin_dgb_fre_pan_chh_prs_tig_uzb_hin_eng_knd_xho_hun_glc_azi_mol_bat_tsn_swa_gam_pol_tur_igb_krd_vie_rus_cnt_guj_hau_svk_bem_amh_spa_heb_sod_dyu_ven_fbf_lda_ben_cic_rom_yor_anl_mly_urd_mnd_ind_tag_cze_mao_mcd_lit_tha_lat_alb_scr_ukr_kor_arw_jpn_qcu_zul_grk_bos_jav_owc_ses_dut_tsw_bam_nor_afr_akn_sid_amr_tml_est_ctl_aeg_moo_aze_wly_slo_ewe_swt_mlt_ita_por_geo_bsq_swe_ger_bul_sun	0.284169031042038	0.648087280163921	0.518525390184211
358	dyu_sun_uzb_fbf_akn_amr_arw_bat_heb_fre_owc_tag_swt_zul_rus_cnt_nor_moo_jav_krd_pol_hun_mlt_chh_azi_lat_aze_eng_bam_amh_tig_ewe_vie_sid_cze_gam_alb_scr_svk_jpn_geo_kor_wly_dgb_pan_mly_afr_bos_tha_ben_aeg_hau_ses_mcd_tur_ctl_igb_tsw_cic_ita_ger_ind_swa_grk_bem_hin_knd_yor_xho_sod_bsq_lit_bul_mnd_ukr_por_mao_guj_slo_tsn_swe_glc_anl_urd_mol_tml_qcu_ven_spa_lda_est_fin_rom_prs_dut	-0.224849595994172	-0.534300825303261	0.594408403339453
359	grk_arw_aze_qcu_ses_ind_bem_scr_bam_zul_mlt_fre_tsn_est_akn_prs_rom_hin_moo_afr_mnd_urd_lit_pan_jpn_heb_mly_gam_anl_slo_sun_dgb_bul_mol_pol_ven_ger_tml_swe_fin_eng_uzb_rus_ita_nor_bsq_xho_tag_amh_ben_amr_lda_hun_fbf_mcd_svk_azi_tha_cic_cnt_glc_lat_ctl_sid_swa_dyu_bat_sod_swt_krd_por_dut_tsw_cze_aeg_hau_ukr_wly_geo_bos_chh_mao_knd_spa_ewe_vie_tig_kor_owc_igb_yor_tur_alb_jav_guj	0.270385982933416	0.719568705298334	0.473594992172096
360	bem_amr_ctl_geo_alb_afr_xho_yor_jav_ukr_fre_anl_moo_swt_mcd_swe_ben_tha_ses_ger_azi_tag_slo_mly_fin_hun_tur_lda_ven_kor_ind_mao_por_ita_krd_heb_dut_cze_urd_bam_bos_eng_zul_mlt_spa_aeg_vie_bul_hau_gam_lit_tsn_nor_arw_pan_amh_sun_tml_chh_akn_qcu_aze_prs_sod_scr_rus_svk_guj_grk_jpn_wly_swa_tig_owc_tsw_igb_knd_pol_ewe_mnd_cic_lat_bat_dyu_bsq_rom_mol_dgb_glc_cnt_est_sid_fbf_uzb_hin	0.140822628095251	0.331832674389728	0.740762280076879
361	est_lat_kor_moo_pol_aeg_swt_mao_ger_ben_jpn_scr_anl_mol_azi_heb_hun_hin_yor_bul_aze_ewe_uzb_krd_wly_dgb_tml_cic_prs_alb_grk_rom_igb_urd_sod_amr_dut_lit_pan_tur_tha_rus_fin_ita_swa_lda_glc_ses_mnd_cze_tig_owc_xho_por_ind_vie_svk_tag_qcu_ukr_tsn_tsw_swe_sun_knd_bat_mcd_eng_akn_guj_sid_fre_gam_chh_jav_nor_bem_bsq_ven_bos_fbf_hau_slo_ctl_bam_cnt_mly_amh_arw_mlt_spa_zul_dyu_afr_geo	-0.303378247607845	-0.783261837261965	0.435463501553678
362	tml_ven_tur_spa_pan_lat_igb_jav_bos_nor_sun_anl_hin_tha_gam_mcd_arw_jpn_uzb_prs_hau_ukr_por_heb_alb_lda_aze_ewe_cnt_tig_urd_tsn_bsq_mlt_ses_scr_cze_lit_hun_mol_swt_sid_tsw_rus_tag_svk_yor_dyu_mly_grk_eng_mao_swe_slo_mnd_akn_glc_ctl_sod_geo_knd_amr_zul_qcu_bam_bul_dgb_dut_ita_kor_afr_bem_pol_vie_fre_rom_amh_wly_ind_fbf_chh_est_moo_ben_azi_guj_bat_swa_owc_xho_krd_aeg_cic_ger_fin	0.171957972832334	0.38799495062298	0.698906453354102
363	bul_prs_nor_tml_ctl_bos_pol_kor_tsn_ewe_mly_jpn_sod_amr_grk_lda_glc_por_jav_bsq_dyu_moo_est_tag_ita_vie_mol_wly_spa_sid_gam_ses_rus_ger_guj_sun_amh_scr_bam_bem_hin_yor_chh_tig_hun_bat_tur_ben_owc_mao_hau_tsw_fbf_alb_lat_qcu_cnt_swa_azi_ind_tha_urd_afr_dut_dgb_pan_anl_ukr_fre_aeg_swt_ven_mlt_geo_rom_lit_arw_zul_mcd_cze_igb_slo_fin_mnd_aze_svk_cic_uzb_eng_knd_heb_akn_swe_krd_xho	-0.306881252782108	-0.728640558094861	0.46805242981288
364	chh_tig_hin_tsw_moo_kor_jpn_prs_ben_tsn_spa_bem_anl_lit_mnd_qcu_azi_scr_guj_jav_cze_fin_hun_dyu_zul_vie_yor_urd_ind_bat_cic_geo_sun_gam_lda_sod_swe_dgb_rus_bam_rom_bsq_arw_slo_swa_mlt_amr_krd_heb_fbf_afr_akn_por_glc_knd_mol_hau_mao_bos_amh_igb_ger_ita_wly_fre_pol_cnt_tha_alb_xho_dut_lat_pan_nor_mcd_ewe_owc_uzb_ukr_mly_ses_sid_swt_svk_bul_aze_eng_est_tur_tag_grk_tml_ven_ctl_aeg	-0.6822453519216	-1.55929741489624	0.12232265165126
365	svk_fin_knd_anl_jav_ger_jpn_ben_hin_gam_mlt_uzb_owc_tag_tsn_mnd_afr_mol_kor_grk_est_akn_swa_heb_ukr_mcd_azi_dyu_sun_ven_arw_mao_eng_ses_amh_por_aeg_dgb_prs_nor_guj_chh_rus_qcu_ewe_tur_aze_bat_bos_hau_ctl_sid_dut_tml_lda_moo_krd_ita_bam_slo_hun_glc_tha_tig_fre_mly_sod_swt_amr_cnt_yor_pan_bul_scr_tsw_alb_urd_fbf_lat_ind_rom_igb_pol_bem_cic_swe_zul_spa_cze_bsq_xho_vie_geo_wly_lit	0.370890441096328	0.881137724848709	0.380514828953664
366	zul_anl_xho_uzb_cze_aze_tsn_grk_ewe_bem_igb_cic_guj_alb_jpn_ses_mlt_geo_akn_heb_aeg_ind_mol_ven_sun_rom_lat_sid_por_tsw_dyu_knd_amr_owc_ben_tha_gam_cnt_lda_qcu_mly_arw_fre_eng_pol_dgb_bul_urd_sod_fin_tag_swe_krd_vie_hun_fbf_jav_swa_bsq_slo_lit_ita_mao_wly_swt_yor_bat_chh_amh_est_mcd_pan_scr_bos_ger_bam_spa_glc_tig_azi_nor_svk_rus_ukr_dut_kor_mnd_prs_hin_hau_afr_ctl_moo_tml_tur	-0.0354861927457987	-0.0820462025120239	0.934786297612662
367	ven_sid_mol_hun_alb_ben_amr_xho_tha_sun_mly_heb_geo_aeg_dgb_hin_bul_qcu_kor_mcd_jpn_afr_ita_mlt_svk_amh_guj_mnd_arw_uzb_bsq_nor_tml_mao_fre_cnt_bat_wly_spa_rom_sod_ind_yor_prs_pol_moo_bem_ukr_tsw_ewe_gam_vie_anl_swa_azi_glc_est_swt_knd_hau_lit_tur_slo_fin_ger_tig_pan_lat_lda_rus_cze_zul_scr_fbf_tag_igb_cic_akn_swe_ses_bos_aze_krd_por_jav_dyu_urd_chh_bam_eng_grk_tsn_ctl_owc_dut	0.243092876856976	0.632800312614226	0.52841695121442
368	bem_cze_vie_tag_igb_zul_alb_ven_moo_tml_kor_cnt_tsn_urd_ben_fbf_hun_hin_svk_por_tha_krd_yor_pan_heb_afr_lat_tur_amh_mnd_sun_owc_fin_bat_fre_mlt_rom_arw_ger_tig_ewe_eng_prs_lit_jav_slo_guj_geo_grk_swe_bul_mol_mcd_qcu_swt_mly_nor_spa_ctl_ukr_uzb_akn_ita_scr_jpn_wly_ind_aze_lda_est_pol_glc_dyu_sid_aeg_hau_amr_sod_gam_mao_dut_xho_azi_bos_bam_rus_swa_ses_knd_bsq_tsw_chh_dgb_cic_anl	0.210268630887075	0.514006074633397	0.608466936741951
369	dgb_alb_xho_est_lit_spa_tha_pan_urd_por_ukr_mcd_krd_afr_svk_eng_bul_wly_rom_bam_knd_dyu_hun_prs_bos_tml_bem_akn_rus_vie_swa_bsq_ses_zul_ven_bat_kor_sod_uzb_heb_dut_ctl_moo_tag_azi_lda_arw_pol_ewe_mlt_sun_fin_lat_qcu_geo_ger_cic_tig_scr_aeg_ita_ind_anl_grk_mly_mao_amh_igb_ben_cze_tur_mol_tsw_swt_cnt_fbf_amr_sid_fre_aze_owc_guj_gam_glc_tsn_swe_yor_chh_slo_mnd_jav_jpn_hau_hin_nor	-0.201660751736281	-0.522995073414915	0.602221514626896
370	lda_cnt_hau_mol_tsn_hin_dyu_ukr_fin_tsw_bem_tig_jpn_geo_tha_tur_ctl_est_knd_mly_heb_swa_akn_jav_sun_ind_ven_ewe_anl_bos_wly_amr_uzb_vie_por_arw_dut_prs_urd_azi_amh_hun_igb_sod_ses_pan_ger_aeg_mao_bsq_aze_zul_sid_spa_moo_qcu_cze_scr_dgb_bat_slo_lat_rus_swe_mlt_kor_gam_alb_afr_swt_tml_yor_ben_lit_mnd_ita_xho_pol_chh_eng_bam_fbf_grk_bul_cic_svk_krd_tag_rom_guj_nor_fre_owc_glc_mcd	-0.553514750652859	-1.4132300417055	0.160926411189731
371	lda_owc_eng_tml_mao_moo_chh_sun_rom_cic_arw_prs_cze_ven_uzb_hau_bul_ind_geo_lat_ukr_ewe_dgb_hin_kor_swt_azi_bam_yor_scr_sid_tsn_akn_mly_amh_tur_knd_ses_lit_bat_amr_glc_ita_ctl_vie_sod_aeg_rus_pan_mnd_tig_tsw_spa_anl_mcd_grk_dyu_dut_heb_fre_qcu_guj_bos_alb_bem_por_afr_xho_slo_ger_igb_zul_pol_urd_bsq_ben_jpn_tha_aze_hun_krd_swa_fbf_tag_mol_fin_swe_est_jav_cnt_gam_svk_nor_mlt_wly	0.188122523032355	0.451378947146484	0.652767278885734
372	heb_amh_gam_glc_aze_swa_wly_grk_ewe_cze_rus_moo_guj_uzb_cic_sid_qcu_ita_rom_svk_mly_swe_amr_pol_ctl_bam_krd_alb_vie_sun_ven_anl_akn_aeg_arw_fin_bul_spa_dgb_mnd_azi_igb_ind_por_pan_jav_urd_lat_tml_mol_owc_tsn_tha_hin_slo_afr_fbf_mao_zul_bsq_bem_mcd_tsw_ben_cnt_dyu_bat_swt_tig_yor_geo_hun_scr_kor_chh_mlt_hau_knd_xho_jpn_lit_sod_tag_prs_lda_nor_dut_fre_bos_tur_eng_ses_est_ger_ukr	0.0720400454040725	0.176657226465667	0.860161783933859
373	lit_nor_ger_mol_aze_sid_bul_heb_tsn_eng_cic_fre_ses_ben_lat_krd_azi_hin_prs_tml_jav_swe_bem_pan_bos_knd_afr_urd_tur_mcd_ven_hau_dgb_moo_vie_mly_rus_cze_arw_anl_ewe_sun_jpn_swa_igb_rom_bat_bsq_mlt_ita_dyu_zul_dut_hun_amr_owc_por_grk_xho_glc_akn_tag_cnt_mao_est_tha_tig_fin_geo_mnd_ukr_bam_gam_pol_uzb_chh_amh_aeg_swt_tsw_yor_svk_guj_lda_wly_scr_ind_spa_fbf_ctl_qcu_alb_slo_sod_kor	0.275908698170982	0.649933220081828	0.5173375723081
374	tsw_igb_svk_amr_swe_lit_tha_kor_est_eng_qcu_rus_heb_knd_mnd_nor_cnt_slo_akn_geo_ita_glc_grk_uzb_bat_amh_wly_ger_bul_alb_mly_owc_ind_jpn_arw_pan_yor_ses_xho_gam_sod_tig_bsq_azi_bos_krd_mlt_jav_prs_tag_pol_swt_tur_ewe_zul_guj_mao_aeg_afr_sid_anl_dgb_moo_scr_ven_rom_ukr_spa_por_dyu_cze_dut_urd_hin_fbf_chh_fin_bam_ben_swa_bem_aze_cic_ctl_hun_lat_mcd_hau_tsn_mol_fre_tml_sun_lda_vie	-0.0630010359823743	-0.140706715287927	0.888405957526709
375	slo_ses_grk_mcd_svk_yor_fre_tur_nor_heb_jav_qcu_knd_ukr_chh_dyu_est_lat_kor_aeg_moo_mlt_prs_mol_sun_tml_bul_lda_swa_arw_pan_igb_vie_mly_mao_por_cic_tsn_scr_rom_ind_sid_bsq_alb_tig_xho_tag_cze_azi_swe_aze_fin_geo_glc_dgb_eng_tha_hin_lit_amr_sod_wly_hau_fbf_ewe_urd_tsw_krd_ita_mnd_amh_pol_cnt_ben_akn_owc_jpn_bos_rus_dut_ven_spa_ctl_guj_hun_uzb_anl_bam_zul_bem_afr_gam_bat_swt_ger	0.0252783684378096	0.0628637124868849	0.950009945339621
376	alb_nor_knd_mao_anl_dgb_rus_aze_bat_kor_chh_scr_ind_moo_lda_bem_gam_ven_guj_hin_mly_rom_tur_jpn_aeg_yor_fbf_mol_heb_azi_svk_afr_est_hau_mlt_arw_grk_urd_wly_ses_mnd_swa_jav_por_mcd_lit_ger_tig_tha_bos_tsw_ben_cze_amh_qcu_owc_ctl_geo_pol_zul_akn_pan_bul_swt_slo_sid_krd_ukr_prs_dyu_cnt_tml_cic_sod_fre_spa_tsn_vie_uzb_xho_dut_bsq_swe_igb_tag_sun_ita_glc_ewe_bam_fin_lat_hun_amr_eng	-0.149988867656226	-0.370957739480502	0.711512680460122
377	chh_rom_urd_tag_alb_anl_sun_igb_amh_jav_sid_spa_azi_svk_swa_hun_owc_tsw_pol_geo_ven_dgb_mol_mnd_mcd_ukr_knd_aeg_fre_yor_fin_wly_tha_est_por_tml_bsq_scr_mao_bem_hau_eng_ctl_tsn_mly_vie_afr_swe_qcu_bam_guj_kor_bat_gam_ita_cic_glc_arw_amr_dyu_xho_ind_slo_zul_prs_bul_tig_rus_ses_akn_jpn_cze_swt_krd_nor_ger_lit_pan_ben_hin_tur_moo_bos_heb_aze_uzb_cnt_grk_mlt_sod_dut_ewe_lat_fbf_lda	-0.0191472482071354	-0.0438403838798775	0.965125629292686
378	wly_mnd_bem_azi_anl_tag_tig_grk_krd_heb_ven_amh_bos_zul_dut_bsq_vie_nor_aze_ewe_mly_pol_fbf_alb_ita_glc_ukr_hin_xho_bat_fre_tml_cze_bul_spa_tur_por_geo_igb_qcu_ctl_prs_cic_dgb_bam_jav_tsw_jpn_gam_tsn_yor_cnt_uzb_rus_scr_akn_kor_swe_fin_hau_tha_pan_sun_hun_moo_afr_ses_aeg_svk_swt_lda_chh_mol_knd_arw_mcd_guj_ger_lit_eng_owc_amr_sod_ben_swa_mao_dyu_ind_lat_urd_sid_rom_mlt_est_slo	-0.543857146914336	-1.41417565914645	0.160649406217049
379	ita_afr_zul_ctl_wly_jav_hun_por_ger_mly_moo_cnt_ven_heb_tsn_bsq_bul_tsw_ewe_yor_hau_akn_alb_ind_azi_uzb_qcu_cic_mlt_geo_cze_dut_aeg_swt_xho_kor_spa_mcd_gam_knd_svk_sun_aze_tml_amr_sod_ukr_fbf_krd_swa_vie_rus_lda_arw_owc_hin_mao_rom_anl_slo_mol_bam_grk_amh_jpn_dyu_lat_chh_eng_glc_tur_fre_sid_fin_scr_tha_bos_guj_bem_prs_igb_ben_tig_nor_tag_ses_dgb_mnd_urd_lit_pan_pol_est_bat_swe	-0.519280396132816	-1.21195627597439	0.22859929316472
380	grk_bos_wly_glc_mnd_sid_swt_pol_alb_ukr_hun_bul_ita_mly_dyu_scr_tag_est_lat_bsq_ses_fre_prs_ctl_heb_hin_uzb_cze_chh_qcu_geo_tsw_bam_spa_xho_hau_sun_afr_bem_akn_amr_dut_aze_amh_zul_fbf_azi_tsn_knd_igb_dgb_tig_anl_ben_nor_ind_aeg_owc_moo_tur_swe_mlt_swa_krd_ewe_jpn_mol_mao_tml_pan_bat_urd_cnt_arw_ger_sod_gam_mcd_svk_lit_lda_cic_vie_eng_tha_kor_rom_ven_fin_por_guj_yor_slo_rus_jav	0.502045747092619	1.64964035308604	0.102390308642327
381	bat_ben_moo_kor_alb_fin_jpn_mly_krd_ind_swe_tsw_nor_pan_dgb_urd_aze_hau_igb_hin_yor_rom_bsq_tag_mcd_bos_cic_slo_ewe_pol_dyu_jav_tha_lat_est_swt_tsn_anl_ukr_akn_chh_ctl_cnt_dut_spa_prs_hun_knd_por_bam_gam_sod_eng_scr_xho_lit_sid_zul_guj_tig_bem_azi_ita_fre_vie_fbf_tur_mao_wly_qcu_geo_ven_svk_ger_cze_mol_bul_grk_lda_mnd_arw_sun_amr_afr_ses_owc_uzb_mlt_heb_tml_aeg_rus_glc_swa_amh	0.371311153696418	0.855394277901664	0.39453131462883
382	bem_yor_amh_ger_fin_swt_zul_rus_urd_hin_ven_mlt_lit_mao_lda_alb_pan_tur_ses_jav_cze_hau_hun_glc_geo_ita_ewe_dut_aeg_xho_por_aze_bos_swa_ben_swe_gam_moo_tsn_prs_tsw_est_nor_ctl_tha_dyu_dgb_amr_knd_arw_mcd_bam_vie_qcu_bul_grk_rom_scr_tml_azi_sun_svk_lat_heb_krd_ind_sid_akn_guj_ukr_pol_bat_owc_tag_slo_mly_uzb_bsq_anl_igb_chh_eng_mnd_wly_sod_mol_jpn_fbf_cnt_afr_fre_kor_tig_cic_spa	-0.19930965500364	-0.471055376879856	0.638704271699904
383	bam_rom_kor_owc_azi_scr_jpn_swt_fin_wly_bem_ben_mlt_akn_amr_cze_guj_cic_jav_knd_mao_mol_est_eng_fre_ukr_afr_dgb_lat_dut_bul_xho_alb_krd_yor_tur_arw_chh_urd_sod_tig_bos_ind_moo_mcd_ewe_geo_pol_mly_qcu_tsn_tag_tha_ses_igb_glc_sun_hun_amh_swa_anl_nor_por_dyu_vie_aze_ven_mnd_cnt_lit_hau_swe_tml_rus_gam_zul_aeg_ger_spa_fbf_uzb_bsq_ctl_svk_bat_sid_slo_heb_hin_prs_grk_pan_ita_lda_tsw	-0.43511922844254	-1.11324759259882	0.268471235266384
384	sun_bos_amr_cic_amh_urd_tml_eng_tsn_lat_dgb_aze_mnd_bsq_xho_ukr_afr_swt_cnt_swe_bam_rom_cze_ind_mol_svk_mly_aeg_mao_tag_hin_grk_anl_ger_pan_prs_jpn_por_scr_tha_glc_knd_nor_sid_tig_lit_ctl_jav_guj_heb_pol_ben_hau_geo_lda_fin_hun_dut_ses_azi_gam_bat_wly_fbf_ven_est_tur_slo_bem_ita_ewe_tsw_qcu_uzb_mlt_alb_vie_kor_yor_bul_igb_akn_zul_fre_chh_arw_swa_krd_owc_dyu_mcd_spa_sod_rus_moo	NA	NA	NA
385	bam_swe_ctl_uzb_jav_tig_chh_gam_scr_knd_moo_swt_bos_cic_prs_bul_dyu_slo_nor_fin_ben_owc_ses_hin_est_ind_rus_sid_ita_mcd_bem_sun_grk_mlt_ven_geo_tsw_hau_urd_kor_ger_wly_eng_jpn_cnt_tsn_tha_glc_mao_arw_tag_aze_pan_rom_yor_swa_fre_mol_sod_amh_lat_fbf_igb_tml_azi_lda_dgb_akn_guj_alb_hun_krd_amr_svk_por_xho_spa_cze_tur_ukr_aeg_mly_lit_vie_zul_ewe_pol_bsq_bat_qcu_afr_dut_mnd_heb_anl	0.466167980108056	1.20614057874763	0.230822764353652
386	tha_sod_bam_bem_mnd_knd_dyu_sun_vie_prs_ita_ctl_ses_mao_owc_scr_aeg_dut_geo_ewe_bat_akn_alb_hun_uzb_cic_chh_bul_cnt_fbf_krd_heb_mol_lda_zul_tsn_bsq_mly_fin_mlt_ger_est_jav_guj_sid_svk_spa_mcd_urd_swe_yor_tur_cze_bos_tml_glc_rus_hin_lat_swa_afr_por_ukr_kor_tig_qcu_arw_rom_amh_lit_azi_hau_nor_gam_tsw_jpn_grk_wly_pol_slo_fre_swt_igb_xho_amr_ben_ven_tag_pan_ind_aze_moo_dgb_eng_anl	-0.69497947794789	-1.60171807201903	0.112609391267793
387	bsq_fre_aeg_moo_owc_anl_nor_igb_urd_lit_eng_aze_mly_lat_swa_fbf_cic_uzb_ind_dyu_azi_svk_chh_mnd_grk_krd_cze_bul_ses_wly_arw_gam_slo_afr_tur_geo_prs_mcd_knd_por_ctl_akn_est_tag_kor_ben_mao_dut_sun_sid_bam_yor_dgb_tha_hin_bem_glc_sod_hun_ukr_bos_scr_jpn_fin_alb_mlt_zul_ita_mol_ewe_swe_hau_rom_cnt_swt_qcu_ger_xho_pol_tml_amr_tsw_amh_heb_tig_guj_rus_bat_ven_spa_vie_lda_jav_tsn_pan	0.208219072023506	0.480553414008118	0.631962452834493
388	guj_spa_mly_tsn_ctl_mlt_slo_sid_bat_ben_ven_fre_bam_est_sod_swa_krd_rus_afr_ewe_gam_hau_rom_fin_prs_kor_yor_azi_pol_mol_tml_dgb_vie_dut_jpn_lda_amh_tsw_glc_geo_igb_jav_amr_sun_zul_chh_bsq_moo_qcu_cnt_ses_ukr_urd_tig_por_ita_hun_owc_alb_akn_lit_wly_hin_bos_tag_dyu_ind_bul_anl_tha_aeg_eng_swe_uzb_mao_xho_swt_ger_mcd_svk_aze_scr_cic_grk_nor_arw_mnd_pan_fbf_knd_bem_heb_cze_tur_lat	0.304165541741991	0.715194796051133	0.476280337001487
389	hin_swa_tag_est_mao_kor_hau_mol_qcu_ben_sod_bem_heb_jav_vie_amr_moo_ukr_tha_ctl_eng_anl_glc_grk_sun_rus_pan_fin_hun_zul_mcd_por_lat_bos_ses_ita_owc_ven_mnd_aeg_bam_dyu_ewe_mly_afr_lit_swt_nor_svk_tig_fbf_uzb_swe_pol_wly_slo_akn_dut_sid_cnt_tml_xho_fre_geo_krd_bat_tsw_knd_spa_guj_igb_amh_scr_lda_azi_gam_arw_ger_jpn_cze_bul_mlt_ind_alb_tur_urd_tsn_prs_aze_chh_dgb_bsq_rom_yor_cic	-0.620242965019429	-1.52975553602391	0.129471678048297
390	kor_zul_swt_lda_mlt_glc_wly_ukr_xho_dyu_ger_mnd_urd_amr_swe_arw_bat_sun_cic_gam_ven_slo_alb_est_tsw_lat_guj_prs_qcu_geo_lit_fbf_tur_fre_bos_mcd_sid_swa_igb_hun_afr_tml_bul_krd_mao_grk_uzb_vie_ses_aze_tha_rus_ben_amh_scr_cze_bam_jpn_aeg_hau_azi_dgb_cnt_mly_ewe_hin_por_ind_pol_tag_mol_moo_sod_anl_dut_knd_ita_svk_ctl_chh_bem_tsn_owc_eng_akn_spa_nor_fin_jav_heb_rom_yor_pan_bsq_tig	0.453812540210453	1.06101248734718	0.291431885944797
391	scr_ses_aze_tml_azi_mao_krd_qcu_dyu_mly_tig_prs_sid_xho_bem_zul_spa_urd_geo_vie_mnd_rus_yor_hin_mcd_sun_ven_slo_ger_bul_tsw_kor_bsq_knd_mlt_lat_rom_cze_heb_ctl_lda_bat_anl_tsn_cic_hun_ukr_ita_tag_hau_grk_ben_jav_arw_amh_swa_pan_gam_fin_mol_bam_sod_fbf_glc_guj_ewe_pol_wly_igb_swt_amr_aeg_dut_eng_alb_bos_swe_jpn_owc_uzb_cnt_ind_est_fre_afr_moo_chh_dgb_tur_por_tha_nor_svk_akn_lit	0.174254010141568	0.449473298943106	0.654136061415046
392	bam_grk_pol_spa_amr_mlt_lit_ven_fbf_afr_eng_swe_rom_ind_swa_bat_prs_ben_mly_cic_fre_vie_knd_ita_tig_pan_bul_ger_akn_tsn_chh_svk_dgb_rus_dut_jpn_kor_xho_guj_fin_est_hau_arw_jav_tag_bem_swt_nor_sid_por_heb_dyu_lat_yor_sun_wly_gam_amh_moo_scr_tsw_uzb_mao_zul_geo_tur_qcu_mcd_azi_aze_cze_cnt_ctl_urd_glc_tml_hun_owc_hin_anl_lda_tha_ses_bos_krd_aeg_bsq_sod_mol_slo_ukr_alb_mnd_igb_ewe	-0.273353340167321	-0.717108320792832	0.475104493714898
393	knd_azi_tsn_tha_ben_swt_kor_guj_jav_wly_mnd_arw_slo_tur_lda_mly_lat_grk_jpn_amh_ita_cze_sod_mao_rom_moo_swa_bam_tag_krd_urd_lit_svk_alb_hin_ctl_cnt_igb_vie_hun_ukr_scr_mcd_tig_amr_prs_uzb_bem_tml_sid_zul_bul_geo_fbf_yor_dgb_spa_fin_pan_swe_ven_ewe_nor_qcu_akn_owc_pol_tsw_gam_afr_glc_anl_xho_bos_ind_ses_dut_eng_mol_sun_mlt_hau_bsq_ger_est_aze_heb_fre_bat_por_chh_dyu_aeg_cic_rus	-0.222748118300113	-0.5150254503388	0.607757217315665
394	uzb_hun_tig_svk_mnd_amh_ben_fbf_cze_jpn_bos_chh_sid_tha_tur_hau_mcd_mol_ukr_xho_ctl_ger_arw_glc_pol_mao_lat_afr_lit_scr_bsq_ven_geo_heb_sun_swa_knd_tml_slo_kor_hin_mly_pan_dgb_prs_tag_bam_grk_owc_amr_akn_fin_lda_aeg_dyu_est_krd_ses_sod_spa_tsn_aze_tsw_guj_eng_dut_ita_ewe_bem_wly_yor_urd_igb_anl_gam_swe_mlt_azi_alb_nor_bul_zul_rom_rus_jav_ind_moo_swt_bat_qcu_cic_vie_cnt_fre_por	-0.0890831501801522	-0.212544376950782	0.832147534299246
395	rus_geo_wly_ewe_akn_ses_bat_grk_heb_alb_mao_tag_mnd_prs_slo_gam_bem_bos_mol_mlt_pan_tha_arw_moo_ctl_bam_ind_fin_nor_guj_cic_spa_hin_ven_amh_fbf_hun_bsq_azi_jpn_knd_tig_ger_dyu_sod_bul_mly_anl_aze_jav_amr_xho_mcd_aeg_rom_sun_hau_cnt_scr_owc_igb_kor_afr_cze_chh_tsn_lit_est_qcu_ukr_sid_tsw_tur_zul_pol_swe_svk_dgb_vie_dut_por_uzb_yor_lat_glc_ben_eng_swa_tml_ita_krd_swt_fre_lda_urd	NA	NA	NA
396	bem_mcd_moo_eng_rom_tur_swt_tsn_tsw_fin_spa_mao_ctl_bos_tig_ind_xho_ses_grk_aze_vie_hin_bul_geo_urd_amr_ben_hau_chh_zul_cnt_fre_kor_dyu_qcu_por_hun_amh_ewe_guj_aeg_nor_mol_fbf_krd_bat_est_ven_scr_lat_tag_tha_jpn_swe_knd_wly_ger_igb_swa_owc_akn_cic_cze_anl_pol_sod_yor_mlt_glc_ita_svk_sun_sid_jav_azi_prs_arw_dut_tml_mly_heb_dgb_rus_ukr_mnd_bsq_afr_uzb_pan_lit_lda_alb_gam_slo_bam	-0.227793716995603	-0.618699800543935	0.537626633335604
397	lda_mlt_slo_por_ctl_gam_knd_qcu_nor_jav_heb_ukr_jpn_lat_pan_tsw_bat_mao_geo_glc_tur_svk_afr_amr_swe_bos_sod_urd_ger_hun_aeg_yor_cnt_bsq_hau_eng_moo_dgb_cze_grk_prs_azi_bem_owc_sun_arw_akn_dut_ind_ita_alb_tha_pol_xho_ewe_mcd_scr_rom_mol_sid_rus_fbf_tml_fin_bam_swt_zul_fre_ses_kor_guj_est_anl_spa_ven_igb_swa_mly_mnd_ben_uzb_krd_tag_amh_tsn_tig_vie_hin_aze_bul_lit_chh_cic_dyu_wly	0.0236966653587211	0.0565669520577331	0.955011516271822
398	ita_ven_dut_gam_yor_ben_tsn_bat_fre_svk_guj_bos_grk_nor_xho_tig_afr_scr_cnt_tag_akn_ctl_arw_slo_alb_mol_geo_dgb_wly_glc_sun_prs_pan_moo_swt_krd_knd_urd_mlt_chh_rom_zul_tha_ewe_fbf_rus_hun_jav_swe_igb_bam_qcu_ger_jpn_spa_pol_aeg_swa_kor_amh_ind_hin_vie_amr_cze_heb_dyu_mnd_tml_eng_por_azi_mao_owc_cic_tur_lat_bsq_sid_ukr_tsw_sod_ses_est_bul_lit_anl_mly_aze_mcd_fin_lda_uzb_hau_bem	-0.579491488127654	-1.28652971217844	0.201451674131324
399	bos_fre_mcd_sun_est_igb_mao_tsn_ven_aeg_swe_knd_yor_geo_ukr_hau_prs_wly_tag_cnt_swa_jpn_dut_moo_ctl_cze_bam_mol_fbf_arw_tml_urd_azi_ita_nor_bsq_hun_tha_eng_pan_ger_swt_kor_mly_amr_afr_grk_spa_gam_anl_rus_scr_fin_amh_cic_dgb_tsw_svk_lit_aze_pol_por_ewe_ind_bat_jav_krd_akn_heb_ben_tur_bem_zul_dyu_glc_chh_lat_rom_mlt_bul_lda_vie_owc_ses_mnd_xho_sid_tig_alb_qcu_guj_slo_sod_uzb_hin	0.2650235741099	0.617891705466962	0.53815690852404
400	lit_fbf_tml_chh_yor_bat_krd_bsq_hun_sun_qcu_azi_lda_rom_cic_bam_alb_fin_tha_ind_dgb_ukr_tag_knd_zul_vie_gam_grk_dut_cnt_bos_urd_glc_fre_prs_hau_owc_guj_ben_sid_bem_swa_spa_igb_swe_ewe_rus_mcd_aeg_amr_amh_dyu_tig_tur_jpn_moo_mol_swt_ven_mly_por_mlt_akn_cze_slo_scr_tsn_pan_aze_ses_geo_tsw_bul_heb_est_anl_wly_sod_pol_ctl_nor_arw_ger_lat_hin_svk_mnd_uzb_eng_xho_jav_kor_ita_afr_mao	-0.350281041659255	-0.785004458697985	0.434446157237996
401	ukr_bos_fbf_ben_bsq_wly_prs_hun_krd_svk_cnt_xho_azi_tag_fin_lit_tsn_aeg_jav_owc_cze_ven_mol_dgb_tsw_dyu_tur_mao_ita_igb_ses_chh_ctl_swe_guj_kor_bem_amr_por_urd_knd_aze_mlt_fre_ewe_amh_rus_heb_tml_moo_pol_est_alb_bat_gam_mnd_mcd_yor_glc_cic_tig_hau_scr_swt_ger_sun_lda_zul_bul_afr_lat_hin_eng_grk_rom_anl_sid_arw_sod_dut_geo_pan_jpn_spa_uzb_nor_swa_bam_tha_akn_ind_slo_mly_vie_qcu	-0.751671440639304	-1.99781496358659	0.0486580198010091
402	sid_mao_mlt_tml_fbf_est_kor_swe_lit_krd_ses_ita_qcu_mly_scr_knd_glc_lat_chh_ger_aze_pan_gam_hin_afr_mcd_tsn_lda_mol_bat_anl_fin_alb_swt_owc_ewe_tsw_tig_guj_svk_bos_bam_dgb_bsq_bem_tha_prs_mnd_yor_slo_rom_zul_spa_jav_amr_dyu_wly_swa_ven_sun_moo_fre_ben_tur_amh_cic_aeg_rus_cnt_akn_pol_cze_urd_dut_nor_por_hau_grk_ind_igb_heb_vie_jpn_uzb_tag_eng_xho_hun_arw_sod_azi_geo_bul_ctl_ukr	-0.487170740147267	-1.11968103914139	0.265733125454668
403	sid_ukr_hau_knd_ita_swa_jav_chh_geo_igb_akn_heb_rom_hun_moo_urd_dgb_krd_tur_hin_rus_bul_pol_bos_spa_svk_prs_arw_nor_sod_tag_mol_alb_bsq_tsn_gam_sun_zul_dut_azi_slo_vie_qcu_mlt_swe_yor_pan_lit_kor_lda_owc_bam_eng_ewe_mnd_ctl_ven_grk_glc_mao_anl_xho_jpn_bem_swt_wly_cze_mcd_tsw_tml_tha_ind_fbf_ben_cic_por_fre_aze_ger_est_guj_uzb_lat_ses_amh_fin_dyu_cnt_aeg_amr_mly_scr_afr_tig_bat	-0.29038312860208	-0.645221251231035	0.520372445021819
404	heb_chh_ctl_eng_pol_ukr_vie_ses_akn_kor_scr_azi_afr_rus_bam_amh_igb_bsq_fbf_tig_dut_swt_qcu_knd_ger_mnd_alb_mao_est_geo_svk_gam_cze_moo_xho_aeg_cic_swe_ewe_glc_owc_yor_hin_por_tsn_tha_ben_mlt_lit_uzb_bat_fre_tur_lat_tag_mol_ind_wly_bul_bem_spa_rom_tml_sun_nor_sod_prs_mly_urd_tsw_ven_amr_krd_dyu_aze_hun_swa_slo_grk_pan_zul_anl_mcd_jpn_dgb_cnt_guj_arw_fin_sid_hau_ita_lda_bos_jav	0.240240190284674	0.554067672873267	0.580862384578214
405	glc_amr_akn_nor_pan_scr_ses_dyu_mly_urd_tig_ukr_heb_swe_slo_azi_vie_hun_grk_est_tha_xho_bsq_ger_swa_ewe_cze_pol_jpn_qcu_prs_ven_rom_dgb_lit_lat_arw_tag_guj_yor_geo_ctl_anl_swt_dut_bem_spa_mcd_ita_ind_sod_bat_fbf_aze_gam_kor_lda_svk_sid_hau_tsw_afr_zul_alb_jav_krd_cnt_bam_igb_knd_tur_mol_rus_tsn_owc_hin_amh_aeg_mnd_mao_fre_ben_wly_bos_mlt_uzb_eng_fin_sun_por_moo_tml_bul_cic_chh	0.0411989360543179	0.0941533398576179	0.925189905600773
406	bam_chh_tsw_est_krd_sod_afr_ind_lat_cze_sid_mcd_knd_tml_ben_dgb_por_azi_aze_fbf_yor_arw_tag_ctl_ewe_urd_bsq_mlt_gam_pan_moo_sun_swt_akn_mnd_qcu_cnt_ger_fin_heb_pol_aeg_mol_lit_hun_rus_ita_uzb_vie_swa_hau_dyu_bem_hin_jav_scr_dut_xho_geo_lda_bat_swe_slo_tha_glc_bos_mly_kor_alb_wly_eng_anl_tig_fre_rom_jpn_tur_guj_svk_ukr_igb_ses_bul_mao_prs_cic_owc_ven_amr_grk_spa_amh_nor_zul_tsn	-0.423247438122595	-0.957980906115425	0.340556217984791
407	akn_bam_afr_pan_azi_bul_jav_mcd_hau_grk_bat_lat_ukr_prs_ben_owc_guj_spa_jpn_bem_lit_hun_ewe_mlt_cze_scr_nor_ses_sid_tur_est_xho_glc_sod_cnt_por_qcu_sun_moo_gam_arw_zul_dyu_aeg_slo_vie_rom_mao_amh_tag_tml_geo_tha_chh_dut_krd_alb_ind_tsn_uzb_swe_hin_tsw_tig_svk_anl_fin_ita_cic_wly_lda_heb_fre_pol_yor_mly_mnd_ven_ger_fbf_eng_urd_ctl_mol_dgb_kor_swa_amr_bsq_bos_rus_aze_knd_igb_swt	0.0257067115396858	0.0699601394999998	0.944375600333153
408	pan_tur_lda_azi_fin_owc_bat_urd_prs_hun_ind_sun_bem_slo_bsq_ger_amr_yor_spa_amh_wly_tsn_jpn_zul_alb_est_lit_tha_mao_vie_bul_kor_cic_bos_glc_sod_afr_swe_moo_anl_fbf_aze_geo_swa_uzb_arw_nor_ukr_hin_rus_gam_tig_mnd_jav_dgb_mlt_ewe_svk_knd_igb_hau_por_ses_tag_chh_mly_ven_qcu_ctl_ben_rom_eng_cze_scr_lat_cnt_mcd_heb_akn_pol_krd_ita_aeg_grk_bam_sid_dyu_mol_swt_fre_dut_xho_guj_tml_tsw	0.311124127549898	0.768966791088232	0.443861528080882
409	yor_chh_ewe_eng_xho_bos_mnd_hin_prs_est_ind_qcu_dyu_glc_kor_jav_lda_urd_fin_ger_pan_mcd_tag_cnt_svk_moo_slo_tur_scr_hun_krd_uzb_jpn_nor_aeg_bul_swa_tsw_rom_wly_afr_mly_hau_sod_knd_geo_heb_grk_rus_mao_ses_bsq_aze_vie_amh_anl_lat_sid_sun_cic_tml_ita_ukr_bem_azi_fbf_bat_spa_pol_por_swe_mol_dut_tig_cze_bam_ben_dgb_akn_ctl_arw_alb_fre_igb_gam_owc_tha_zul_swt_mlt_amr_ven_guj_tsn_lit	0.326609111928786	0.77486921234194	0.440382646141169
410	mly_pan_hau_ewe_xho_rus_ben_est_cnt_tag_anl_fbf_eng_tha_sun_bos_jpn_bul_sid_bsq_amr_spa_ita_alb_slo_scr_nor_swe_bat_geo_lda_aeg_dgb_krd_swt_uzb_kor_tsn_lit_ger_rom_ven_afr_hun_vie_ctl_cic_hin_igb_urd_knd_prs_chh_mlt_cze_yor_moo_tig_tml_sod_gam_mcd_tur_ses_svk_lat_ind_bem_mnd_mol_heb_owc_guj_dut_zul_akn_dyu_mao_amh_jav_arw_grk_ukr_fre_azi_qcu_tsw_pol_bam_fin_swa_wly_aze_por_glc	-0.512722645830526	-1.31569007740116	0.191512293757849
411	grk_pol_nor_mol_lda_scr_swt_prs_igb_mnd_sid_lat_afr_rom_eng_knd_geo_fbf_tsw_jav_ses_fre_guj_ben_bul_zul_bsq_hau_moo_slo_ita_anl_mcd_urd_rus_tur_arw_ven_lit_pan_ger_vie_fin_yor_aeg_tsn_gam_owc_amh_hun_swa_qcu_ewe_jpn_cic_wly_por_aze_heb_xho_spa_cnt_bem_kor_akn_bat_tag_ind_bos_dut_sun_alb_chh_azi_tml_mlt_ukr_hin_tha_uzb_tig_krd_bam_swe_svk_dyu_sod_ctl_dgb_cze_mly_glc_amr_est_mao	-0.387024386369456	-0.859200560039401	0.392439143318777
412	hin_mol_mao_bem_lat_grk_jpn_akn_prs_amr_krd_tml_ukr_alb_qcu_fin_ger_bam_vie_sid_mly_geo_sun_sod_fre_hau_moo_cic_kor_swa_slo_tur_swe_ctl_lda_scr_swt_mnd_cnt_cze_mlt_azi_spa_arw_yor_lit_dgb_ita_svk_eng_afr_aze_hun_chh_owc_ind_mcd_igb_rus_tsn_por_bat_ben_zul_dyu_glc_xho_bsq_gam_anl_tag_nor_urd_bul_bos_rom_ses_wly_jav_heb_est_tig_guj_pan_amh_uzb_knd_ven_fbf_aeg_ewe_tha_tsw_pol_dut	-0.425519106812376	-0.985987363999558	0.326697597302797
413	prs_swe_swt_rus_tml_jpn_hin_moo_ukr_swa_ger_bos_sid_fbf_aeg_cze_chh_aze_svk_pol_bsq_mlt_ctl_dgb_igb_jav_lda_guj_eng_zul_nor_knd_ven_tsw_ita_amr_kor_akn_hun_tag_hau_krd_por_owc_slo_sod_cnt_tha_heb_geo_ben_afr_cic_lat_xho_urd_ind_sun_tsn_fin_bam_vie_bem_mao_alb_mly_arw_glc_dut_qcu_bat_lit_ses_azi_rom_gam_mol_uzb_ewe_tig_mcd_est_fre_bul_tur_anl_scr_wly_mnd_grk_spa_dyu_pan_yor_amh	-0.325474113925232	-0.791954429500295	0.430402658318442
414	scr_amh_alb_lda_ben_wly_xho_akn_vie_mcd_dut_ind_amr_mlt_mol_jav_aze_ukr_cnt_hau_moo_zul_tsn_bam_krd_yor_rus_chh_ses_por_bat_owc_azi_lit_ctl_fbf_bul_gam_swt_dgb_uzb_ewe_afr_geo_jpn_nor_grk_cic_tig_urd_slo_pol_tsw_ita_guj_glc_swa_knd_tur_fre_qcu_ven_tha_aeg_cze_anl_prs_sid_svk_bos_spa_bem_igb_sod_mly_ger_arw_lat_hin_dyu_swe_kor_mnd_est_sun_eng_tag_pan_mao_fin_rom_tml_hun_bsq_heb	0.300408722441028	0.793428119948475	0.429548124974676
415	lda_chh_grk_dut_knd_scr_heb_alb_cic_afr_fre_swt_fbf_sid_zul_lat_ctl_vie_tml_sod_jpn_akn_geo_swe_bsq_lit_ben_moo_aeg_svk_fin_bul_glc_ita_tha_igb_ind_tag_rus_jav_nor_ewe_yor_dyu_mlt_sun_wly_amr_arw_bat_ven_mcd_dgb_hin_ukr_tsw_mly_gam_azi_mol_guj_owc_est_pan_prs_tig_cze_kor_mao_tsn_tur_krd_spa_rom_ger_bam_pol_swa_cnt_uzb_aze_urd_eng_anl_amh_mnd_por_hun_hau_bos_xho_slo_qcu_ses_bem	0.100536012681808	0.237941287046151	0.812450080567339
416	bat_bos_jav_mnd_aeg_wly_ven_prs_hau_urd_vie_moo_igb_bam_krd_sid_ewe_est_tha_fbf_swe_dut_grk_owc_swt_dyu_zul_hun_chh_ger_tag_akn_cze_hin_bul_kor_por_yor_guj_lit_cic_tml_eng_amh_mol_tur_svk_slo_ind_glc_uzb_geo_azi_ben_pol_afr_jpn_mao_ita_arw_mlt_ctl_cnt_lat_swa_spa_bem_gam_sod_pan_bsq_ses_tig_heb_qcu_fre_knd_rom_amr_nor_anl_alb_sun_mly_ukr_scr_tsw_mcd_dgb_xho_aze_fin_rus_lda_tsn	0.265965801826405	0.691679758252855	0.490861636295396
417	tsn_dyu_igb_slo_hun_akn_cic_lit_mol_fre_amh_afr_gam_ses_pan_krd_guj_sun_bam_ger_nor_rus_bsq_cze_zul_tag_ven_bos_tig_spa_tur_sod_chh_yor_mly_svk_uzb_jpn_geo_tha_bat_eng_bul_jav_knd_swe_amr_bem_ctl_fbf_grk_glc_fin_heb_ukr_qcu_ewe_owc_arw_rom_dut_cnt_anl_ita_ind_lat_tsw_mlt_xho_ben_swt_mnd_azi_moo_hin_sid_tml_swa_alb_lda_por_dgb_mao_urd_pol_wly_prs_mcd_aeg_hau_kor_scr_est_vie_aze	0.589282926378092	1.53017667656623	0.129367495291095
418	bos_tsw_rus_xho_pan_cze_azi_lda_alb_scr_ind_igb_dgb_pol_dyu_qcu_swe_bem_wly_mao_sid_ger_geo_swt_hun_mly_aze_nor_cic_knd_fre_jav_fbf_hau_tur_svk_rom_por_mnd_tig_tag_anl_tsn_yor_mlt_moo_mcd_guj_kor_ses_ewe_afr_bam_tha_glc_owc_aeg_vie_sod_slo_grk_bat_ita_tml_ven_bul_dut_akn_hin_cnt_fin_ben_zul_mol_eng_arw_bsq_gam_amh_amr_sun_chh_uzb_jpn_urd_est_ukr_heb_spa_swa_prs_krd_ctl_lit_lat	-0.120222806812838	-0.307876378635071	0.75886486991061
419	pan_lda_chh_xho_fin_sod_tsw_mlt_cnt_scr_est_tml_ger_hau_lit_bsq_aze_swt_vie_tur_ita_fbf_bam_dgb_swe_nor_mcd_bat_svk_arw_tha_sid_eng_tag_bem_fre_akn_mao_pol_rus_owc_azi_glc_moo_geo_amh_krd_bos_cze_bul_por_ukr_qcu_uzb_jav_gam_swa_heb_yor_alb_afr_ses_knd_mnd_sun_ben_cic_lat_ewe_slo_grk_ctl_urd_aeg_guj_mly_tsn_amr_hin_zul_ind_mol_hun_tig_prs_rom_dut_wly_kor_ven_igb_spa_dyu_anl_jpn	0.322945264013046	0.789049003097331	0.432090331402277
420	jpn_uzb_tag_tsn_cnt_urd_geo_wly_ven_tig_ger_bul_scr_azi_ita_anl_dyu_swa_gam_chh_eng_pol_mcd_igb_aze_aeg_lit_knd_hun_amr_arw_bsq_bos_fbf_hau_mly_glc_jav_por_bem_pan_mol_lda_ctl_svk_mnd_akn_lat_owc_rom_slo_sid_afr_spa_prs_bat_amh_bam_est_tha_ses_sod_tml_swe_alb_rus_dut_krd_swt_kor_dgb_tsw_ukr_vie_mao_fre_grk_guj_cic_nor_tur_cze_heb_sun_fin_yor_hin_moo_mlt_zul_qcu_ewe_xho_ind_ben	-0.367769289494879	-0.867641076685638	0.38782415388063
421	swa_prs_tur_gam_chh_mnd_mol_jpn_qcu_sid_ger_swe_urd_grk_geo_ses_rus_tml_akn_ben_hun_mly_svk_sun_eng_hau_pol_glc_cnt_lat_aze_ukr_zul_dgb_ven_knd_yor_mcd_tag_tsw_por_heb_fbf_amr_cze_scr_fre_igb_nor_krd_ita_dut_bsq_hin_kor_rom_est_dyu_ctl_azi_swt_ind_wly_bul_ewe_fin_xho_bos_cic_tha_moo_arw_afr_tig_sod_bat_spa_mao_jav_amh_slo_bam_alb_lda_bem_uzb_lit_guj_mlt_tsn_owc_anl_pan_vie_aeg	-0.456252414641825	-1.21840458686745	0.226152124958047
422	dgb_dut_jpn_ita_tha_eng_guj_swa_rus_azi_bem_nor_bat_yor_gam_dyu_ben_igb_vie_mol_hun_spa_ewe_por_sid_prs_uzb_zul_qcu_swe_bsq_owc_lit_grk_bam_anl_mly_xho_ger_akn_swt_moo_rom_ses_amh_pol_mnd_alb_glc_fin_arw_chh_knd_aeg_svk_mao_cze_kor_mlt_lat_hau_jav_wly_sod_geo_tur_amr_hin_scr_tsw_bos_fbf_ctl_lda_cic_ven_sun_krd_mcd_urd_tml_fre_slo_heb_ukr_ind_cnt_est_tig_tag_afr_bul_tsn_pan_aze	0.29337953362179	0.790953889456948	0.430983401981183
423	spa_tsw_afr_rus_tig_tha_heb_sun_glc_azi_urd_xho_ind_qcu_kor_rom_gam_akn_lda_moo_guj_pan_lit_anl_fbf_arw_uzb_scr_ben_ita_nor_cnt_por_ger_chh_fin_ukr_swt_aze_prs_hau_cic_wly_swa_bam_ven_swe_igb_jav_sid_eng_tur_jpn_bul_yor_fre_bos_tsn_alb_mao_dyu_vie_zul_pol_knd_geo_bsq_cze_tml_bem_aeg_dut_krd_amh_mly_svk_slo_grk_tag_ses_sod_dgb_bat_amr_owc_hin_mlt_ctl_ewe_lat_mcd_mnd_hun_est_mol	-0.0209446624821795	-0.0521129312746745	0.958550482515042
424	dut_mly_fbf_cic_igb_moo_swt_arw_aze_bul_bat_sod_zul_yor_krd_ctl_dgb_pol_nor_swe_rom_spa_tml_ind_ses_ukr_mlt_bam_ewe_akn_qcu_dyu_aeg_ger_guj_lit_bos_geo_scr_chh_swa_xho_sun_grk_amr_bsq_glc_cnt_mnd_fin_vie_jav_rus_tig_ven_gam_tur_fre_tha_hau_slo_ita_amh_pan_urd_tsn_wly_kor_est_lat_heb_por_jpn_anl_azi_alb_uzb_knd_owc_mcd_eng_tsw_prs_ben_bem_afr_mol_hin_svk_sid_hun_mao_tag_cze_lda	-0.524519795274627	-1.21886224915197	0.225979164429597
425	por_moo_tag_ben_arw_owc_pol_swe_ukr_tsn_lit_mlt_spa_tha_slo_anl_tur_cze_lda_scr_vie_akn_amh_ven_svk_wly_dgb_mol_aeg_sun_azi_urd_hin_cnt_jpn_mao_fre_geo_grk_est_cic_rus_bul_fbf_mnd_qcu_ewe_xho_ind_sid_amr_ita_nor_kor_swt_mcd_krd_alb_zul_bem_pan_ctl_dut_hau_ger_knd_bam_lat_uzb_tsw_bos_prs_fin_guj_igb_tig_sod_swa_bat_bsq_heb_eng_mly_ses_afr_tml_jav_hun_aze_rom_yor_dyu_gam_chh_glc	0.196406388146079	0.442423257281886	0.659210193900845
426	xho_geo_aze_fre_chh_uzb_swt_ven_akn_svk_spa_ben_hun_krd_bos_tml_guj_ita_dgb_hau_anl_sid_aeg_mol_tag_pol_qcu_prs_heb_ctl_lat_tsn_bat_mly_grk_ger_tig_arw_slo_tsw_jav_swe_rus_sun_cze_amr_zul_moo_yor_ewe_mnd_kor_jpn_bam_lda_mao_pan_scr_alb_fin_afr_eng_cnt_vie_azi_rom_mcd_igb_gam_bem_ses_knd_bul_cic_lit_est_amh_hin_dyu_ukr_wly_glc_tha_bsq_owc_mlt_por_nor_sod_swa_tur_urd_dut_fbf_ind	0.569663042726497	1.39316240550146	0.166891756503263
427	ses_aze_tig_ben_swt_lda_pan_sun_geo_azi_wly_dgb_guj_bat_fbf_grk_cic_scr_ven_igb_tur_swe_spa_fre_lat_tml_bul_svk_ita_vie_ger_mnd_fin_bem_anl_sid_swa_sod_akn_prs_ind_bos_mly_rus_rom_alb_zul_urd_owc_aeg_knd_tsw_dut_dyu_mlt_cnt_qcu_arw_glc_mao_yor_eng_lit_tag_chh_nor_heb_ukr_tsn_pol_mol_por_mcd_gam_ctl_bsq_ewe_krd_cze_hun_jav_bam_kor_xho_amr_amh_slo_est_tha_hin_hau_afr_jpn_moo_uzb	0.0721856679865677	0.190242186813288	0.849534001079509
428	knd_bem_zul_yor_owc_lda_mly_wly_prs_est_amr_ses_tsn_vie_geo_anl_hau_kor_ger_mao_jav_bsq_pan_sun_ben_scr_grk_rom_spa_aze_mnd_dgb_mlt_glc_pol_aeg_cic_tur_por_hin_dyu_lit_jpn_ita_heb_cze_gam_swt_ctl_svk_alb_fre_tag_hun_afr_nor_amh_eng_ukr_arw_chh_qcu_krd_bat_urd_tig_igb_swe_rus_akn_uzb_ven_moo_swa_sid_mcd_tsw_bos_tml_azi_bam_lat_xho_sod_ind_fbf_fin_guj_ewe_mol_cnt_bul_dut_tha_slo	-0.536953012061303	-1.38172063516265	0.17036775418425
429	xho_hun_sid_aze_rus_tur_prs_est_qcu_lat_fre_nor_ind_moo_rom_chh_bat_zul_mcd_aeg_ses_vie_gam_hin_bul_cze_alb_igb_amh_mol_sod_swt_fin_ukr_ven_yor_dyu_ita_pol_lit_dgb_guj_lda_svk_bos_arw_tml_swe_hau_tsn_bam_ger_glc_azi_krd_cnt_pan_owc_heb_knd_bsq_grk_dut_akn_por_tsw_tig_mlt_ctl_anl_scr_mao_jpn_afr_mly_wly_kor_uzb_tag_slo_tha_spa_amr_geo_ben_eng_mnd_fbf_jav_swa_bem_sun_ewe_urd_cic	0.855264159927678	1.9428474079042	0.0550591982448394
430	afr_ger_mcd_hau_mly_pan_tml_arw_fre_yor_krd_jpn_tig_svk_tsw_rom_bam_alb_swe_eng_rus_fbf_bos_lda_aze_ctl_ewe_slo_ukr_por_guj_sun_prs_nor_xho_vie_amr_spa_jav_ses_hin_sid_glc_mao_mol_ben_lit_uzb_ita_knd_bem_chh_lat_hun_moo_sod_zul_cnt_kor_bsq_amh_cic_owc_wly_dut_ven_tag_azi_tha_heb_swt_grk_scr_est_geo_urd_tur_pol_swa_fin_ind_mlt_bat_akn_igb_tsn_qcu_dgb_anl_gam_cze_aeg_mnd_bul_dyu	0.415503675355618	1.06928939011406	0.287706814388919
431	ger_bem_eng_swa_uzb_ind_aeg_wly_ukr_sod_arw_tha_tsn_ctl_slo_gam_aze_sid_hin_yor_ita_bos_bsq_tsw_prs_ses_tur_guj_mcd_jav_sun_mly_mol_zul_dgb_mnd_swt_bat_rus_krd_lat_tig_rom_jpn_fin_pan_alb_kor_moo_tag_glc_pol_azi_est_bul_geo_hun_lda_hau_ewe_fre_igb_urd_heb_dyu_cnt_por_qcu_fbf_dut_amh_mao_mlt_chh_anl_vie_xho_owc_cic_knd_svk_spa_swe_tml_ben_afr_scr_cze_amr_ven_bam_grk_lit_nor_akn	0.430371684032218	0.995889364648323	0.321888063204725
432	svk_igb_sod_hin_uzb_grk_cic_afr_bul_hun_bam_mnd_jpn_tha_alb_amr_swt_ses_zul_knd_bat_geo_rom_por_ind_moo_ben_mol_azi_cze_lit_nor_sid_arw_spa_mcd_sun_dut_ukr_fre_ger_prs_ita_pol_gam_mlt_bos_tml_guj_mao_anl_fbf_krd_amh_swe_bsq_xho_yor_pan_urd_dyu_owc_lda_aze_jav_tig_est_ewe_akn_scr_bem_ven_dgb_vie_hau_tsn_rus_slo_eng_fin_glc_cnt_mly_heb_qcu_tsw_aeg_tag_chh_wly_tur_ctl_swa_kor_lat	-0.212212171563227	-0.501249521734518	0.617379949225812
433	sun_igb_mlt_ven_fin_pan_dut_lat_bos_fre_afr_mly_guj_geo_tig_bam_ctl_grk_azi_ben_uzb_lda_dgb_por_swa_swt_hau_spa_alb_owc_bsq_anl_bem_cic_cnt_ses_swe_amr_mcd_tml_wly_scr_ger_ind_rom_yor_ita_hun_sid_zul_svk_tsn_gam_ewe_mao_prs_tha_tur_tag_mol_krd_est_dyu_jav_amh_heb_fbf_rus_pol_ukr_qcu_nor_jpn_bul_kor_moo_aze_chh_vie_hin_bat_sod_cze_slo_glc_tsw_arw_xho_aeg_eng_urd_knd_lit_akn_mnd	-0.212326604094177	-0.476503855790327	0.634833118893921
434	aeg_dgb_nor_tag_rom_tml_wly_pol_amh_jpn_mao_afr_ind_spa_igb_mcd_lda_swt_amr_rus_yor_lat_xho_heb_bam_hun_cic_moo_cze_azi_fre_tsw_ben_cnt_owc_ger_arw_ewe_eng_tsn_bos_scr_pan_ukr_guj_est_akn_slo_swe_geo_dyu_lit_sod_qcu_swa_por_svk_anl_ven_knd_zul_fin_krd_bsq_fbf_uzb_tig_ita_hau_vie_alb_mlt_aze_grk_dut_bul_sun_bat_prs_mnd_ctl_mly_chh_ses_hin_bem_kor_tha_tur_jav_urd_mol_glc_gam_sid	0.0143904740396712	0.0323999937716633	0.974222502290406
435	fin_alb_slo_wly_mlt_tig_ita_yor_tsw_lda_krd_tsn_aze_aeg_kor_ben_knd_ger_dut_heb_tag_fbf_swe_cnt_sun_swa_bos_tha_rom_spa_sid_cic_uzb_lit_ven_vie_hau_est_tur_prs_gam_qcu_hin_mly_afr_chh_pol_pan_bem_zul_por_bul_urd_igb_xho_anl_ctl_glc_nor_dyu_akn_bsq_ewe_fre_dgb_jav_bam_mao_tml_ind_amh_hun_scr_arw_guj_eng_geo_svk_grk_cze_sod_ukr_swt_moo_ses_amr_azi_mol_jpn_owc_rus_lat_mcd_mnd_bat	0.119139521601178	0.287340815331227	0.774490652162112
436	pol_bul_bat_scr_vie_urd_bsq_slo_krd_moo_fbf_sun_tur_por_tig_afr_dyu_tag_hun_dgb_amr_gam_prs_akn_swe_zul_spa_lda_ctl_swt_mao_nor_swa_wly_qcu_heb_ger_chh_sod_alb_azi_yor_cnt_fre_tsw_mlt_xho_bos_cze_rom_mol_ita_arw_tml_geo_fin_jpn_ukr_mcd_mnd_bam_aze_guj_mly_hau_bem_ben_cic_kor_sid_owc_dut_igb_jav_lat_aeg_anl_eng_uzb_est_pan_lit_ewe_knd_tsn_tha_svk_amh_ses_ven_ind_grk_hin_glc_rus	-0.354590038998372	-0.923571490458363	0.358099528674891
437	owc_tag_mlt_dgb_grk_lda_mnd_urd_qcu_ses_ewe_lit_ctl_gam_swt_igb_jpn_fbf_ukr_amr_hau_pan_akn_mol_tml_knd_est_bam_alb_tha_cic_sod_fin_spa_pol_afr_bem_rom_geo_heb_guj_cnt_aze_arw_tsw_mly_vie_ind_swe_yor_cze_bsq_swa_krd_lat_ger_mao_rus_azi_ita_kor_sun_ben_wly_chh_dyu_svk_jav_nor_prs_bul_ven_bat_anl_tig_xho_tsn_uzb_bos_hun_zul_fre_moo_por_hin_dut_scr_glc_amh_aeg_slo_mcd_tur_sid_eng	0.209933066074487	0.539892541939536	0.590561593387277
438	nor_dut_cnt_amr_fre_bam_mly_hau_ind_aeg_wly_tsn_sod_ger_tsw_swt_moo_scr_ven_urd_sid_tag_ewe_uzb_yor_tml_aze_ctl_cic_bsq_arw_bos_knd_mao_ukr_jpn_afr_hin_gam_owc_svk_xho_pan_mcd_bat_slo_mlt_pol_tig_por_qcu_tur_heb_swa_ben_sun_chh_igb_bul_krd_spa_akn_grk_anl_hun_geo_bem_mol_lit_cze_jav_est_tha_zul_swe_ita_dgb_fbf_glc_kor_guj_lat_fin_ses_amh_rom_vie_eng_prs_azi_alb_rus_lda_dyu_mnd	-0.621432907574417	-1.44148058748	0.152807801257959
439	tha_swe_ven_nor_hun_ses_spa_pol_akn_azi_glc_eng_bos_cic_owc_sun_tml_prs_fre_scr_tsn_lat_amr_afr_mnd_bul_ukr_ewe_moo_mao_ind_sid_ita_bem_slo_mlt_bsq_krd_hin_sod_lit_pan_jav_cnt_mol_zul_urd_cze_uzb_yor_arw_ben_dgb_aze_svk_chh_gam_xho_igb_mly_swt_tag_jpn_dyu_amh_por_qcu_tsw_alb_knd_tur_bam_aeg_fin_est_dut_guj_rus_ger_anl_swa_grk_lda_bat_ctl_geo_wly_tig_fbf_heb_kor_vie_mcd_hau_rom	0.291151709652665	0.674580852816529	0.501615615858144
440	qcu_arw_tsn_cnt_afr_tur_grk_krd_igb_tha_wly_mcd_prs_ses_bam_ewe_kor_slo_fbf_nor_gam_hin_guj_dgb_mlt_eng_svk_hau_sun_yor_rus_ukr_swe_sid_uzb_dyu_ven_mol_hun_sod_por_fre_azi_ben_dut_ind_ctl_mnd_ita_pan_aze_swt_scr_xho_rom_tig_bul_glc_akn_cic_geo_spa_anl_tag_jpn_lit_bem_lda_amh_lat_aeg_urd_tml_bat_bsq_mly_mao_moo_owc_jav_vie_pol_est_swa_knd_bos_ger_heb_amr_cze_tsw_zul_alb_fin_chh	-0.151675275850196	-0.342775750720288	0.732540724562724
441	moo_ger_glc_mao_lda_ctl_guj_tml_spa_aeg_xho_dgb_vie_qcu_bat_sun_chh_pol_hau_rom_prs_igb_mly_jpn_ita_eng_akn_afr_pan_bul_svk_tsw_ses_tag_dut_alb_bem_bam_mlt_fin_fbf_wly_hin_tig_owc_aze_swe_sid_bos_scr_azi_kor_mcd_swt_lit_uzb_krd_urd_sod_ewe_heb_grk_ben_knd_tur_arw_ukr_amr_cnt_mnd_gam_tha_lat_cze_est_amh_jav_swa_hun_anl_ven_rus_fre_bsq_dyu_ind_slo_nor_yor_tsn_zul_mol_geo_por_cic	-0.0303487222093062	-0.0761580109657388	0.939456983272758
442	afr_bsq_urd_scr_knd_anl_cnt_ses_qcu_hau_gam_slo_glc_mnd_jav_ger_swt_chh_tag_mcd_mlt_heb_hin_azi_tha_tig_pol_lda_wly_fre_ctl_amr_zul_mol_amh_grk_rom_dyu_bam_ven_aze_kor_xho_ben_cic_cze_nor_lat_bos_krd_lit_dgb_alb_uzb_svk_bem_aeg_hun_ewe_sid_tur_spa_moo_bat_mao_yor_sun_tml_igb_tsn_geo_ind_arw_fin_ukr_pan_swe_dut_swa_owc_sod_mly_guj_prs_fbf_rus_bul_akn_por_tsw_est_eng_vie_ita_jpn	NA	NA	NA
443	amh_jav_mlt_dut_dgb_swt_dyu_tsw_spa_xho_tml_glc_scr_igb_tur_uzb_knd_ind_grk_akn_rom_ita_afr_tsn_svk_yor_aeg_ukr_pan_heb_slo_fre_ben_lda_alb_lat_kor_swe_tag_guj_mao_ven_qcu_bsq_sun_hau_gam_bem_ger_lit_chh_rus_urd_bam_prs_jpn_bos_bul_vie_owc_mcd_tig_eng_bat_mol_aze_fbf_swa_moo_ctl_pol_cze_sod_amr_est_cic_mnd_geo_nor_zul_arw_sid_por_azi_hun_cnt_ses_krd_wly_tha_hin_ewe_mly_anl_fin	0.416336288570672	0.938450335963638	0.350443924788975
444	amh_cnt_jav_ctl_cic_xho_jpn_fre_lit_ewe_mol_wly_mlt_moo_spa_eng_bem_dyu_lat_vie_pan_lda_bos_urd_mnd_nor_qcu_ses_uzb_bam_arw_geo_heb_aeg_dut_por_mly_grk_chh_tig_kor_ven_ind_sid_tag_knd_fin_anl_mcd_hin_dgb_bul_swt_alb_rus_aze_krd_owc_afr_ger_gam_yor_tha_sun_bat_swa_ben_mao_est_tml_amr_akn_ita_pol_bsq_zul_hun_slo_sod_prs_hau_guj_tsw_scr_swe_igb_tur_ukr_svk_azi_cze_fbf_tsn_glc_rom	NA	NA	NA
445	sun_bam_guj_yor_ewe_ukr_dut_jpn_lat_gam_grk_tsw_qcu_bem_tsn_arw_moo_sod_tml_chh_tur_cic_bos_eng_ctl_krd_azi_cnt_pol_geo_lda_bul_amh_ind_nor_spa_ger_bat_aze_swe_pan_mnd_slo_tag_mly_sid_akn_prs_ben_afr_glc_igb_knd_fre_est_hun_swt_kor_heb_ita_amr_hau_tig_mlt_alb_wly_zul_tha_mao_owc_xho_hin_fin_uzb_ven_rom_mcd_anl_scr_dgb_fbf_vie_por_svk_mol_cze_bsq_swa_jav_dyu_aeg_lit_urd_rus_ses	0.426855584278028	0.973444779402961	0.332857456584413
446	glc_scr_fre_mcd_aze_ukr_ben_urd_eng_ses_kor_qcu_swt_spa_dyu_tml_mly_est_hin_fin_chh_jav_gam_bam_sod_ven_bat_krd_moo_bos_geo_yor_cnt_cze_slo_hau_nor_wly_mlt_heb_anl_aeg_sun_swa_tag_igb_ind_alb_tur_tha_rus_tig_mao_akn_mol_ewe_swe_dgb_mnd_owc_lda_rom_ger_ctl_lat_bsq_fbf_cic_tsn_svk_arw_dut_jpn_ita_uzb_lit_amh_bul_tsw_vie_grk_xho_sid_hun_azi_pan_bem_por_prs_knd_pol_zul_guj_afr_amr	-0.0795089163654413	-0.19525924889294	0.845615960758146
447	glc_dyu_sun_anl_rom_sid_bam_xho_lda_heb_yor_qcu_dut_tag_bem_igb_prs_ven_mol_fre_ctl_tsw_moo_akn_guj_hun_tml_spa_azi_ukr_mly_scr_afr_zul_cnt_ind_tha_chh_amh_ger_gam_pol_fin_ses_swa_bat_cic_bul_alb_aeg_mlt_ben_svk_bsq_krd_geo_amr_mao_por_swe_est_mnd_bos_knd_ita_aze_mcd_eng_swt_tig_sod_lat_kor_tur_rus_dgb_arw_vie_uzb_hau_ewe_hin_nor_grk_slo_wly_jpn_pan_tsn_lit_fbf_owc_urd_cze_jav	0.825655968205256	1.9044392147608	0.0599438654556812
448	bat_zul_ven_alb_mol_prs_wly_moo_spa_mcd_arw_tml_bsq_fin_hin_mlt_ger_tha_gam_lda_ses_mao_xho_amh_est_hun_cic_bem_sid_vie_por_ukr_nor_fbf_uzb_swa_tsw_ewe_tsn_sod_lit_qcu_swe_cnt_sun_owc_aze_glc_swt_mnd_chh_grk_dut_dyu_rus_guj_pan_igb_slo_kor_rom_anl_bam_scr_fre_aeg_akn_svk_lat_eng_bos_bul_dgb_heb_tig_amr_cze_geo_jav_tur_azi_ben_urd_knd_ind_ctl_afr_pol_yor_krd_jpn_ita_mly_hau_tag	0.118478830646048	0.283281427824792	0.777590742095845
449	sid_tur_tml_bem_guj_mcd_bam_azi_cze_afr_ctl_bat_ewe_mol_cic_fre_nor_tha_bos_uzb_mlt_ukr_qcu_cnt_lit_rom_lda_sod_pol_por_heb_igb_kor_tig_swa_est_lat_fbf_rus_mly_jpn_yor_swe_eng_ses_prs_xho_aeg_svk_scr_spa_glc_amr_zul_ven_dgb_dyu_hin_bsq_ben_gam_sun_vie_grk_mao_pan_amh_krd_fin_chh_tsn_swt_akn_hun_jav_bul_dut_tag_geo_slo_hau_anl_owc_knd_ita_moo_ind_tsw_arw_mnd_alb_wly_aze_urd_ger	-1.16125228117881	-3.08097368070991	0.00271383657695309
450	kor_ewe_akn_pan_cnt_cze_arw_jpn_glc_ses_lat_dgb_heb_owc_azi_cic_ven_rom_scr_amr_slo_geo_swt_mcd_tha_bul_qcu_tsw_dyu_yor_uzb_pol_xho_lda_anl_por_ind_hau_mly_swa_bat_bos_wly_mlt_lit_mao_ita_moo_spa_bam_sid_sun_nor_prs_guj_rus_svk_amh_hun_dut_bem_fbf_tml_sod_fre_jav_afr_tag_fin_vie_ukr_knd_mol_alb_hin_chh_tur_ctl_aeg_ger_grk_aze_est_mnd_gam_ben_zul_urd_tsn_tig_krd_swe_igb_eng_bsq	0.342215937592837	0.908215605649522	0.366111829466864
451	bam_dut_guj_moo_gam_arw_nor_bem_por_mol_cic_mnd_pan_spa_fin_svk_lit_hun_tsw_eng_azi_dyu_glc_jpn_rom_urd_tig_aze_ben_ses_hau_ger_ewe_aeg_kor_fbf_amh_bat_cnt_jav_zul_tha_ukr_grk_swt_akn_rus_swa_est_anl_scr_qcu_yor_bsq_ven_uzb_sid_tag_dgb_swe_wly_amr_ctl_afr_sun_igb_chh_lda_knd_hin_xho_bos_tur_prs_alb_owc_mlt_krd_vie_bul_cze_slo_sod_geo_heb_ita_fre_pol_tml_mao_tsn_lat_mly_mcd_ind	-0.146255358656916	-0.37268310024414	0.710232322144128
452	kor_knd_gam_bsq_cic_fin_fre_bam_akn_amh_aeg_rom_afr_spa_mol_guj_tsw_krd_nor_bul_bos_grk_slo_cnt_owc_ind_cze_hin_glc_mcd_tag_heb_wly_sid_pan_anl_ses_jpn_fbf_bat_por_ben_urd_xho_zul_ven_ukr_hau_moo_arw_dut_sod_swa_jav_prs_est_ger_bem_mao_tha_uzb_ita_tsn_dgb_tig_lda_qcu_scr_aze_lit_igb_eng_yor_sun_tml_tur_swe_amr_geo_ewe_swt_svk_lat_mnd_vie_pol_chh_rus_dyu_ctl_mly_azi_mlt_hun_alb	0.547389069694651	1.39339937854049	0.166820341138053
453	anl_eng_aeg_pan_scr_uzb_svk_hin_nor_ses_amr_swt_mly_ind_lat_mcd_ben_hau_ger_mnd_azi_heb_krd_mol_qcu_chh_swe_rus_ctl_tsn_cic_fre_tig_fin_spa_arw_aze_moo_amh_mao_slo_vie_owc_dgb_pol_bam_tha_hun_est_cze_lit_glc_ita_wly_ukr_knd_sun_ewe_afr_yor_jpn_bul_jav_sod_cnt_igb_tml_fbf_bos_dyu_ven_zul_akn_geo_bem_prs_sid_swa_bat_tag_rom_gam_bsq_xho_dut_lda_kor_grk_mlt_alb_por_tsw_tur_guj_urd	-0.119325919276557	-0.30477352590579	0.761219642164485
454	amr_glc_zul_dgb_tag_yor_fbf_knd_svk_jpn_ven_swa_ger_dyu_est_xho_mly_lit_hin_tsw_hun_guj_aze_fre_ctl_lda_tsn_azi_owc_sid_mao_ita_geo_mcd_ben_dut_uzb_wly_ewe_urd_cnt_ses_cze_ind_amh_por_scr_bos_bat_nor_mlt_spa_bem_arw_alb_sun_tur_rus_vie_krd_rom_jav_sod_cic_kor_eng_tml_bul_slo_chh_tig_qcu_akn_hau_gam_pan_mol_prs_fin_afr_ukr_lat_aeg_grk_tha_moo_swe_anl_igb_bsq_swt_bam_pol_heb_mnd	-0.63429762923641	-1.49684333790116	0.137820263507481
455	guj_bam_alb_geo_hun_tha_vie_zul_tur_ind_glc_owc_xho_gam_cnt_pol_mao_slo_afr_krd_ita_hau_bsq_swa_ses_cic_sun_swe_tml_ctl_qcu_lit_bem_pan_urd_tag_amr_wly_svk_bos_prs_mcd_rom_aze_aeg_mly_moo_lat_tsn_bul_mol_jav_kor_swt_ben_tsw_nor_uzb_fre_eng_ewe_lda_chh_akn_arw_rus_dyu_ger_fin_igb_amh_ukr_spa_yor_est_jpn_por_mnd_dut_fbf_cze_dgb_mlt_scr_azi_anl_ven_grk_heb_bat_sod_knd_tig_hin_sid	0.208352866892337	0.544584467219249	0.587342804331926
456	tsw_nor_rus_tig_tsn_est_dut_bam_ven_slo_amr_tml_mao_scr_lda_qcu_swa_svk_bat_mly_cnt_fre_ses_ben_bul_heb_pol_urd_moo_jav_uzb_bos_tha_sun_cze_zul_sid_cic_hau_igb_grk_ita_arw_fin_geo_yor_pan_glc_jpn_fbf_ind_prs_krd_owc_knd_gam_guj_ger_mnd_akn_vie_chh_hin_bsq_mcd_lat_mlt_swt_spa_swe_afr_kor_alb_rom_tag_por_dyu_azi_hun_amh_bem_eng_wly_lit_sod_tur_xho_aeg_dgb_ukr_ewe_ctl_aze_mol_anl	-0.0375281789819212	-0.0880182861402339	0.930051396005433
457	mol_tha_cic_hau_krd_scr_dgb_jav_swt_bsq_tsn_lat_amh_hun_kor_cze_geo_vie_ses_spa_akn_nor_ger_igb_tml_amr_fbf_swa_glc_lit_lda_bat_anl_mnd_hin_pol_sid_moo_ukr_mao_pan_ven_rus_alb_sun_fre_arw_bem_yor_jpn_qcu_fin_zul_aeg_aze_gam_ben_ewe_grk_prs_dut_bos_mly_tsw_chh_knd_ctl_azi_sod_urd_swe_bul_uzb_xho_wly_ind_tur_eng_tag_heb_owc_afr_dyu_bam_est_guj_cnt_mlt_tig_por_svk_mcd_slo_ita_rom	0.424891379971021	1.03455014619924	0.303561751883736
458	spa_nor_grk_hau_wly_kor_mly_ita_lat_fre_krd_pan_mlt_vie_chh_hin_ukr_mol_tag_xho_mnd_aeg_sun_ctl_fin_azi_mao_bos_amr_geo_mcd_ger_dgb_jav_cze_knd_bsq_rom_swt_bat_bul_glc_heb_svk_bem_yor_tha_cnt_anl_fbf_tig_moo_uzb_jpn_hun_tml_swa_sid_dut_aze_alb_arw_guj_tsn_rus_est_lit_lda_eng_ses_igb_ven_slo_afr_tsw_amh_tur_owc_ben_ind_sod_qcu_scr_gam_swe_akn_dyu_ewe_cic_bam_urd_prs_por_zul_pol	0.300847919500701	0.745724199992342	0.457714752809339
459	heb_alb_lit_pan_ewe_vie_lda_ukr_amr_zul_uzb_mao_chh_est_mly_kor_amh_tsw_bam_tig_bos_tur_cnt_cic_fre_xho_sid_afr_fbf_ind_knd_rus_igb_glc_dgb_svk_fin_anl_ita_bsq_urd_bat_mol_rom_ben_slo_pol_tha_spa_swa_qcu_aeg_jav_dyu_krd_geo_cze_azi_akn_sod_jpn_owc_hun_por_scr_hau_sun_wly_yor_tml_ger_gam_prs_hin_aze_tag_mlt_mnd_moo_ctl_tsn_bem_lat_nor_eng_mcd_ses_grk_swe_guj_ven_arw_dut_swt_bul	-0.202378601618991	-0.51830487825257	0.605476532370172
460	bul_mao_cic_kor_lda_grk_sod_ses_ewe_mly_qcu_moo_hun_fre_rom_wly_hau_fin_xho_aze_bsq_amr_tur_zul_lat_ben_alb_ind_mol_spa_anl_pan_mcd_mnd_lit_knd_nor_gam_slo_por_chh_scr_hin_ger_prs_dyu_akn_ven_owc_ctl_swa_pol_tml_bem_krd_glc_jpn_eng_cze_fbf_tha_amh_swt_igb_est_aeg_geo_afr_tig_ita_jav_urd_cnt_bam_uzb_dut_ukr_arw_dgb_sun_sid_svk_tsn_bos_tsw_heb_vie_tag_bat_yor_swe_azi_rus_mlt_guj	-0.120719464595946	-0.307026307325364	0.759509768855835
461	urd_est_grk_xho_pan_eng_tig_anl_alb_moo_knd_mol_aeg_geo_dyu_sid_aze_krd_ben_ukr_spa_nor_amr_ger_dgb_bat_jav_chh_dut_igb_bam_afr_amh_cze_ind_owc_lat_mnd_bsq_sun_bem_tsw_hau_azi_rom_yor_gam_sod_tag_heb_tur_akn_arw_tml_bul_kor_ses_rus_por_prs_swe_mcd_ewe_uzb_swa_pol_fre_swt_ita_ven_hin_vie_mly_scr_mlt_ctl_svk_tsn_mao_guj_qcu_lit_lda_tha_cic_wly_bos_glc_jpn_cnt_fin_fbf_slo_hun_zul	0.621481135000891	1.37398206393349	0.172749794729408
462	qcu_bsq_wly_arw_sid_nor_swa_tha_eng_alb_swe_ukr_lda_mlt_ven_moo_bat_ctl_heb_owc_mly_ben_igb_hun_geo_vie_fre_akn_bul_knd_urd_chh_jpn_kor_mnd_cic_yor_svk_sod_slo_uzb_dgb_cnt_mol_swt_bos_grk_dut_rus_mao_ses_scr_afr_mcd_tsw_dyu_spa_xho_tig_lit_bam_cze_est_tsn_fbf_aeg_tml_aze_tag_amr_bem_rom_zul_krd_hau_glc_guj_ewe_jav_sun_prs_azi_fin_pol_ger_ind_amh_anl_tur_por_ita_gam_pan_hin_lat	-0.0381158747358667	-0.0864207025345853	0.931317783430248
463	urd_scr_bat_sid_bem_gam_hin_wly_bul_prs_moo_mol_slo_hun_akn_tur_sod_bam_pan_mlt_por_owc_tha_ctl_mao_krd_ewe_rus_uzb_igb_fre_geo_tml_aze_aeg_rom_jav_nor_ger_bos_swt_svk_cze_guj_glc_grk_amr_vie_ita_afr_spa_azi_cic_sun_hau_ven_tsn_amh_ben_pol_xho_anl_eng_tsw_fin_arw_ukr_ses_mly_mcd_yor_dyu_alb_heb_qcu_knd_bsq_zul_lat_lit_tig_mnd_est_cnt_fbf_ind_chh_swa_lda_tag_swe_dut_jpn_dgb_kor	-0.188490976707978	-0.470496502941311	0.639101921274323
464	xho_kor_fre_ukr_jpn_hau_jav_bos_zul_dgb_tur_lda_tha_por_heb_chh_glc_hun_swt_eng_mcd_tsw_prs_mol_moo_knd_aeg_amh_slo_mly_igb_tig_ctl_spa_tml_fbf_pan_hin_arw_ita_vie_dut_rus_ses_bul_wly_mlt_pol_geo_akn_swe_sid_cic_lit_gam_owc_grk_mao_fin_ven_dyu_amr_bam_est_afr_tsn_nor_mnd_swa_tag_cze_urd_sod_sun_anl_yor_ben_uzb_alb_ewe_scr_bat_rom_lat_krd_guj_azi_cnt_aze_ger_bem_ind_qcu_bsq_svk	-0.0706881797417968	-0.160620510954874	0.872740681266024
465	fre_tml_ind_bam_bos_nor_sid_lit_bat_ger_xho_mnd_ses_tha_rus_por_hau_igb_qcu_swt_ewe_mly_slo_knd_mlt_swe_glc_yor_geo_spa_tsn_bem_fbf_dyu_grk_ukr_lda_owc_sun_jpn_bul_amh_jav_heb_pan_pol_hin_cze_scr_prs_uzb_eng_arw_tsw_mao_ctl_chh_rom_svk_gam_ita_vie_hun_ben_swa_dgb_tig_aeg_aze_lat_ven_tag_moo_akn_amr_est_tur_alb_sod_anl_cnt_kor_cic_bsq_urd_mol_dut_mcd_zul_krd_afr_azi_fin_guj_wly	-0.48029576337761	-1.12245532907828	0.264558422878208
466	bul_dyu_cnt_mao_bos_lat_por_est_eng_chh_xho_tig_mol_hun_afr_azi_aeg_tsn_bem_sod_pan_spa_grk_krd_prs_kor_glc_tag_cic_ctl_qcu_swe_tha_sid_ses_dut_ger_aze_mlt_hin_bsq_swt_mcd_amr_ukr_bam_igb_tsw_heb_hau_cze_arw_moo_mnd_fre_gam_owc_jav_anl_fin_geo_svk_mly_rus_slo_amh_yor_guj_uzb_knd_rom_ita_alb_swa_ind_sun_urd_tur_fbf_nor_lit_ven_scr_tml_ewe_vie_dgb_pol_bat_wly_jpn_akn_zul_lda_ben	-0.464387026085936	-1.05641806162809	0.293513795741199
467	ita_gam_dyu_mnd_ind_dut_kor_yor_prs_moo_ven_xho_cze_ses_bam_amr_urd_guj_svk_aze_geo_sid_cnt_anl_ukr_slo_tig_sod_hun_eng_swt_afr_swa_rus_bsq_tml_spa_tag_est_pol_ben_knd_mol_pan_amh_fre_bul_jpn_aeg_bem_chh_tsn_por_grk_tha_fin_akn_bos_tur_uzb_igb_arw_ctl_mao_lit_azi_mlt_hau_wly_owc_mly_qcu_vie_heb_tsw_dgb_bat_rom_nor_alb_sun_hin_zul_swe_ewe_mcd_scr_lat_jav_fbf_glc_krd_ger_lda_cic	0.277146791699687	0.63331031689185	0.528085380655691
468	ita_bat_cic_aeg_tha_krd_fbf_swt_slo_ind_bsq_igb_yor_lat_lit_hau_nor_ukr_por_amh_moo_grk_alb_mly_arw_xho_owc_cnt_anl_ger_svk_mnd_sid_amr_urd_eng_rom_mol_bos_kor_lda_pol_tag_afr_azi_heb_cze_ewe_glc_qcu_tig_mcd_dgb_mlt_pan_akn_geo_vie_dut_mao_tsw_aze_ben_tur_ven_zul_gam_tsn_rus_wly_fin_prs_ses_uzb_guj_jpn_sod_bem_bam_swa_fre_spa_swe_bul_chh_hin_dyu_ctl_jav_sun_scr_est_tml_knd_hun	0.343941918087316	0.771230130253692	0.442525636413992
469	xho_lit_dut_hun_spa_hin_grk_lda_knd_chh_ita_tha_mao_ewe_est_tag_alb_wly_bat_slo_bam_scr_sun_mcd_yor_fre_jav_ctl_bul_pan_jpn_mol_ben_bos_afr_ukr_heb_lat_ven_svk_moo_owc_eng_pol_vie_prs_igb_hau_dyu_nor_por_tur_anl_azi_krd_bem_ger_glc_fin_tsw_akn_tig_mly_gam_qcu_ind_ses_geo_zul_swe_aze_amh_tsn_kor_swt_fbf_tml_sid_arw_mnd_uzb_sod_cze_swa_rom_mlt_dgb_cic_guj_urd_cnt_aeg_rus_amr_bsq	0.0642334697029125	0.167443736303956	0.867384480316941
470	afr_tsn_arw_cze_ewe_mao_amh_ger_ita_est_mlt_owc_tag_ukr_dyu_urd_chh_bos_scr_ind_ven_mnd_alb_knd_yor_sod_swa_fre_rus_bul_lit_swe_igb_cic_bsq_tsw_tig_guj_anl_sid_azi_bam_zul_dgb_nor_uzb_fin_mly_sun_qcu_pol_dut_ben_tur_tml_kor_bem_aze_mol_eng_rom_pan_xho_geo_bat_cnt_lda_ses_jpn_por_moo_grk_gam_wly_akn_ctl_hun_vie_fbf_heb_prs_slo_swt_krd_lat_jav_spa_hin_glc_aeg_hau_mcd_tha_amr_svk	-0.840379386740182	-1.98044061854982	0.0506089968984714
471	pol_lat_bam_moo_guj_spa_ind_cnt_hin_uzb_fin_ewe_ses_vie_fbf_wly_cze_hun_ger_arw_bat_ita_knd_zul_chh_bul_yor_swa_nor_akn_amh_bos_mol_krd_afr_heb_gam_anl_sid_sod_swe_xho_ven_tsn_tsw_mao_eng_slo_amr_cic_owc_dgb_fre_rom_mnd_bem_lit_tur_jpn_glc_por_swt_hau_mcd_ctl_ben_jav_dyu_rus_tha_mlt_scr_alb_bsq_azi_dut_kor_lda_mly_sun_prs_urd_aze_tml_ukr_tig_aeg_est_grk_geo_tag_svk_igb_qcu_pan	-0.270962161018785	-0.647052139846588	0.519192104288727
472	bat_rus_ind_tml_cic_mol_ewe_igb_rom_mao_heb_urd_tag_mly_hun_ger_sod_mlt_cze_grk_swa_hau_yor_spa_guj_wly_gam_cnt_nor_ita_xho_bsq_hin_afr_scr_akn_tsn_sun_bam_geo_aze_alb_jpn_mnd_slo_swt_tsw_zul_pan_krd_dut_fre_tha_lat_glc_dyu_amr_ben_vie_anl_swe_tur_pol_tig_moo_eng_knd_mcd_prs_bos_azi_uzb_ukr_chh_jav_aeg_qcu_amh_ses_fbf_arw_ctl_bem_est_sid_svk_bul_por_owc_fin_lit_lda_kor_dgb_ven	0.0959641411411179	0.219742857591047	0.82655303326674
473	chh_rus_tha_hau_tsw_swa_amh_pol_aze_grk_wly_spa_slo_hin_nor_glc_qcu_yor_kor_hun_moo_ewe_ita_pan_svk_heb_ind_gam_knd_bsq_amr_urd_mlt_ger_fre_anl_tur_azi_uzb_ses_swe_fin_eng_sid_krd_lit_bem_igb_scr_ctl_afr_swt_jpn_cnt_bos_aeg_cic_mly_ven_xho_ukr_jav_akn_dyu_fbf_owc_lat_bat_geo_por_mol_zul_tig_mcd_vie_mao_bam_cze_dut_dgb_lda_est_sun_tsn_ben_rom_guj_prs_tml_alb_tag_arw_mnd_bul_sod	0.471557667749694	1.21474656679068	0.227538021177137
474	por_nor_cze_eng_alb_owc_swt_afr_mly_ger_geo_uzb_bat_fin_knd_ind_aze_glc_prs_tig_ita_rom_moo_tsw_jav_rus_kor_svk_aeg_yor_hun_lit_tsn_dut_cnt_igb_ctl_gam_bem_arw_slo_mao_chh_ewe_sod_dyu_krd_mol_ukr_anl_mcd_pol_bsq_est_bos_xho_amh_bam_swa_fbf_hau_dgb_cic_tml_wly_mnd_pan_ven_qcu_sun_akn_jpn_ben_tur_spa_zul_fre_mlt_scr_urd_lat_hin_heb_lda_swe_tha_guj_bul_sid_ses_grk_azi_amr_tag_vie	-0.549451598128011	-1.26824363221411	0.207876627542331
475	ewe_ben_eng_prs_knd_wly_swa_bem_tsw_lda_bam_fin_azi_fre_jav_swt_qcu_mao_scr_krd_pol_bsq_rom_kor_amh_lat_mlt_geo_tha_bat_gam_ven_tur_ind_sod_urd_chh_afr_hau_dut_glc_jpn_ita_bos_sid_vie_igb_ger_ctl_sun_mol_swe_owc_nor_tig_dgb_est_alb_tml_por_akn_tsn_fbf_ukr_hun_cnt_amr_aze_svk_spa_moo_cze_lit_ses_pan_xho_guj_cic_dyu_anl_hin_yor_tag_bul_mnd_mly_slo_rus_aeg_zul_arw_mcd_uzb_grk_heb	-0.649090189884822	-1.51870184547353	0.132229911097375
476	pol_lit_bam_tsn_grk_arw_ita_mol_nor_uzb_rus_mcd_qcu_mlt_aeg_hun_ctl_swe_krd_igb_aze_slo_mnd_moo_prs_mly_rom_swa_sun_afr_tig_tml_urd_hin_owc_cic_lat_chh_svk_cnt_bem_fin_spa_cze_jav_knd_tag_jpn_azi_swt_zul_hau_kor_est_geo_akn_sod_ger_scr_bos_ses_gam_dyu_ewe_anl_yor_vie_amh_wly_ben_sid_amr_eng_bul_bsq_dut_por_tur_lda_heb_glc_fre_tha_dgb_ind_ven_alb_tsw_xho_guj_ukr_bat_fbf_mao_pan	NA	NA	NA
477	xho_pan_qcu_tsw_ses_vie_heb_swa_glc_tha_chh_akn_wly_ewe_jav_kor_amr_alb_knd_swe_fbf_mol_mcd_eng_ven_cnt_arw_tsn_prs_rus_nor_lat_hun_yor_bsq_hau_scr_spa_tur_slo_ger_tig_guj_mao_anl_ita_hin_cic_gam_tml_mnd_zul_azi_ben_swt_aeg_bos_cze_sid_svk_uzb_ctl_krd_sod_bul_bam_ukr_owc_lit_dut_lda_sun_mly_fre_mlt_bat_afr_jpn_tag_dyu_grk_igb_rom_moo_aze_dgb_pol_ind_fin_bem_urd_por_geo_amh_est	0.411270448196307	1.07434008734475	0.285449820439601
478	tag_lit_cic_hau_swe_mnd_akn_bam_uzb_dut_tha_owc_chh_ita_ses_xho_nor_sid_kor_urd_dyu_amh_spa_geo_swt_aeg_rus_cnt_igb_azi_aze_wly_sod_ukr_swa_zul_eng_lat_mao_pol_ger_knd_mlt_alb_hin_pan_tsw_moo_mcd_krd_ewe_scr_bsq_tur_heb_mol_bat_est_cze_anl_tsn_prs_fbf_fre_jpn_jav_arw_tig_vie_grk_gam_sun_ben_yor_mly_amr_por_dgb_bul_tml_guj_svk_slo_glc_bos_ind_bem_hun_qcu_ven_afr_rom_ctl_fin_lda	0.73292677849024	1.72240090496811	0.0883209870397124
479	lda_sun_wly_ger_xho_ukr_fin_mly_cic_est_ben_svk_jpn_spa_aeg_mao_mcd_mnd_arw_swe_por_igb_mlt_jav_tur_dyu_lit_swa_mol_glc_hau_pol_amh_rom_fre_swt_ewe_cze_chh_tml_bul_yor_bos_bsq_urd_sid_tig_akn_amr_kor_cnt_krd_alb_uzb_qcu_slo_aze_scr_hun_sod_tha_tag_ctl_afr_heb_dgb_azi_ita_tsw_hin_owc_eng_lat_knd_pan_grk_prs_bat_geo_tsn_bem_vie_bam_zul_nor_rus_ind_dut_anl_guj_ses_fbf_moo_ven_gam	0.403025456730952	1.04900970802683	0.296892114981799
480	ind_prs_lat_dgb_azi_bam_cic_tml_swe_bos_owc_gam_tha_bem_glc_amh_fre_arw_svk_eng_est_krd_tsn_akn_urd_spa_tag_por_slo_swt_ger_mao_anl_yor_bul_vie_lit_hun_ita_lda_aeg_cze_bsq_mnd_afr_rus_mlt_alb_chh_zul_sun_cnt_swa_mly_sod_jpn_tig_igb_ven_rom_qcu_amr_fin_moo_dut_bat_sid_xho_ben_hau_guj_dyu_mol_ewe_heb_ukr_aze_knd_tur_hin_pan_tsw_wly_fbf_mcd_kor_grk_ses_uzb_jav_pol_nor_scr_ctl_geo	-0.159329063763647	-0.387653805540166	0.69915806259571
481	gam_azi_mcd_aze_moo_bos_est_swe_swt_sid_scr_tml_anl_lit_krd_owc_lat_igb_bul_mol_jav_zul_tur_yor_wly_grk_cic_urd_rom_xho_svk_hin_cze_ben_bsq_mlt_alb_bat_cnt_nor_spa_tig_afr_lda_hun_dut_fbf_pan_arw_tha_bam_rus_fre_tsn_mly_amr_tag_dgb_geo_swa_qcu_glc_vie_ven_mao_mnd_ukr_ind_uzb_pol_sod_dyu_ger_kor_prs_bem_aeg_sun_knd_fin_slo_tsw_ewe_ita_ses_jpn_akn_chh_hau_por_amh_guj_heb_eng_ctl	-0.334591479426038	-0.756642249499485	0.451176790412861
482	anl_swe_aze_pol_aeg_lda_sid_dyu_fin_mao_ger_knd_moo_urd_ewe_fbf_glc_geo_cic_tha_cnt_gam_dut_hin_ses_chh_amr_lat_xho_akn_tsn_ven_mly_por_cze_mol_lit_ukr_arw_mcd_ita_nor_swt_mlt_azi_qcu_tur_svk_bsq_slo_amh_prs_ctl_fre_est_pan_kor_tml_eng_ind_spa_bul_hun_scr_grk_tag_ben_vie_heb_bam_sun_bem_mnd_yor_jpn_rus_hau_afr_sod_igb_krd_zul_rom_dgb_bos_uzb_guj_jav_alb_wly_swa_tig_bat_tsw_owc	0.465357085102843	1.09865212628275	0.274755976846319
483	jpn_svk_prs_guj_alb_heb_anl_urd_fre_lda_ukr_chh_hin_wly_spa_est_igb_por_knd_swe_rus_ewe_cze_kor_swa_tha_qcu_hau_bul_zul_lat_bam_tsw_ctl_uzb_glc_mnd_mly_ven_bem_ben_lit_pol_vie_yor_grk_tur_mol_ger_fin_amr_tag_scr_sod_dut_ind_sun_slo_owc_akn_afr_rom_amh_aeg_fbf_nor_mlt_geo_eng_swt_krd_dgb_ita_bos_mcd_gam_azi_mao_cnt_arw_dyu_sid_tsn_bsq_tig_cic_moo_tml_xho_pan_bat_ses_jav_hun_aze	-0.0471716481058389	-0.11777497444	0.906499952943404
484	azi_spa_tur_sod_xho_aze_owc_moo_krd_swt_rom_fre_ita_dyu_zul_tsn_ses_cic_akn_grk_ger_pol_yor_tha_rus_nor_mol_por_mao_ben_dgb_geo_ewe_bsq_knd_urd_swa_mnd_lit_dut_fbf_mly_cze_bem_ven_ctl_svk_hau_bul_lat_mcd_pan_arw_gam_prs_ind_fin_sun_lda_tig_bat_slo_aeg_tsw_eng_guj_sid_est_scr_igb_tag_jav_kor_heb_jpn_bam_amr_ukr_wly_hun_mlt_qcu_anl_tml_glc_afr_hin_swe_bos_cnt_chh_alb_vie_uzb_amh	0.493724132806874	1.29149181554823	0.199733853348357
485	rom_hau_ewe_swa_ctl_fin_tsw_bat_scr_tha_akn_ita_sod_qcu_ind_uzb_mly_swt_amr_fbf_glc_guj_fre_anl_ses_yor_nor_mcd_cze_sun_hin_svk_krd_est_ukr_zul_tml_slo_ger_bam_owc_mao_tsn_wly_tag_mol_dyu_hun_arw_pol_chh_mlt_knd_vie_bsq_grk_ven_cnt_pan_eng_dut_aze_amh_xho_jav_geo_dgb_mnd_gam_afr_por_lit_bos_lat_prs_bem_tur_rus_swe_cic_heb_ben_urd_alb_lda_jpn_spa_sid_moo_igb_tig_bul_azi_aeg_kor	0.384133677045294	0.927835192167505	0.35589487434004
486	kor_guj_jpn_slo_krd_rom_tag_swa_tsw_bam_alb_aeg_xho_swt_qcu_bul_yor_hin_ind_ita_bsq_anl_mao_amr_wly_bos_cze_glc_eng_hun_fin_sun_tsn_bem_mcd_mol_igb_sid_mly_moo_amh_tur_svk_owc_sod_dut_afr_vie_chh_bat_fbf_rus_est_knd_tha_grk_spa_scr_ger_pol_lda_mnd_ven_ben_urd_tml_dgb_arw_jav_heb_fre_prs_pan_cnt_uzb_lat_ewe_ctl_akn_gam_geo_mlt_lit_por_swe_tig_nor_ukr_dyu_cic_zul_hau_azi_aze_ses	0.648558267197102	1.57028444401822	0.11974519447834
487	glc_bat_spa_lit_hau_vie_tur_krd_rom_urd_chh_por_mao_ewe_tig_cic_eng_mol_zul_bem_afr_ger_nor_aeg_wly_dut_bam_sod_ita_sid_aze_igb_guj_hun_bos_geo_moo_swa_pan_rus_tml_ukr_alb_arw_cze_svk_owc_fin_swe_dgb_mnd_bsq_scr_pol_amr_mcd_cnt_ven_jav_xho_grk_jpn_hin_est_ses_tsw_mlt_fre_gam_knd_mly_sun_qcu_heb_swt_lat_fbf_uzb_ben_amh_kor_tha_tag_ctl_lda_slo_bul_azi_akn_ind_yor_anl_prs_dyu_tsn	-0.424921976965244	-0.961837174468833	0.338625589447148
488	bat_amh_mol_dyu_bam_kor_bul_ven_scr_tsw_geo_tig_owc_grk_lat_prs_ses_cic_ger_hin_swe_akn_lda_ben_sod_alb_urd_vie_wly_hun_svk_arw_por_heb_tha_jav_fin_gam_tml_sun_moo_cnt_aze_guj_pan_swa_sid_swt_jpn_mao_uzb_bos_spa_dut_tag_cze_ind_ctl_glc_mlt_xho_mnd_tsn_tur_knd_est_azi_eng_aeg_rus_rom_yor_mcd_dgb_qcu_mly_anl_chh_zul_slo_bsq_fbf_ita_igb_ukr_fre_bem_pol_afr_ewe_amr_krd_lit_hau_nor	0.185164345218957	0.47403472081848	0.63658619452977
489	sid_ukr_wly_scr_dyu_uzb_bem_aeg_pan_owc_fre_lat_tha_mlt_zul_ind_grk_guj_akn_glc_slo_svk_tag_nor_spa_fbf_tsw_alb_ben_cze_qcu_bat_bam_cnt_cic_fin_sod_swt_rus_prs_bul_hun_tsn_sun_lit_por_swe_mnd_tur_ewe_dut_est_tig_pol_bsq_heb_mcd_ses_vie_swa_amh_anl_tml_jav_arw_eng_krd_knd_rom_aze_dgb_gam_moo_azi_chh_afr_mao_igb_bos_amr_yor_geo_kor_ger_xho_ven_ita_ctl_hin_mol_urd_lda_jpn_hau_mly	-0.563746830480491	-1.31896949892585	0.190417833699947
490	jav_rom_lda_bam_vie_tag_pan_hau_krd_ita_slo_yor_sod_afr_igb_amh_dgb_wly_nor_fin_ger_prs_bat_fre_chh_aze_mol_mcd_azi_gam_qcu_ukr_est_spa_tur_anl_bsq_eng_por_zul_arw_heb_swe_bos_rus_cnt_ctl_sun_scr_amr_moo_bul_knd_hun_mlt_svk_jpn_kor_lit_fbf_xho_glc_akn_ses_geo_sid_dyu_cze_tig_hin_grk_guj_cic_owc_ind_tsw_uzb_dut_alb_bem_mao_ven_urd_mnd_tha_ben_tsn_lat_swt_mly_ewe_pol_tml_aeg_swa	-0.103249244973042	-0.245202222282605	0.806840117541324
491	ctl_sod_bam_swt_tsn_gam_lda_bem_est_heb_bat_uzb_wly_tml_swe_scr_glc_ven_bul_ind_nor_cze_ukr_afr_pan_igb_akn_prs_mly_ben_arw_sun_tsw_xho_amh_geo_yor_cnt_dgb_fre_mlt_hun_sid_grk_krd_fin_urd_eng_dut_ita_qcu_mao_lat_zul_tur_dyu_jav_alb_mcd_cic_amr_tag_kor_azi_moo_ger_hau_mol_guj_slo_vie_lit_knd_pol_bsq_aze_hin_svk_rus_owc_por_tha_spa_tig_ewe_aeg_swa_jpn_chh_bos_rom_fbf_ses_mnd_anl	0.0494383667670075	0.114224717207652	0.909305897521609
492	geo_mly_pol_tha_bul_aze_amr_swa_mlt_eng_yor_akn_rom_bem_lit_bam_est_guj_xho_hin_fin_tig_igb_spa_ita_tur_ses_tsw_qcu_amh_arw_sod_dut_owc_sun_ukr_cnt_rus_alb_svk_afr_mol_ind_vie_dyu_dgb_moo_urd_cic_hun_sid_ven_nor_wly_tml_slo_anl_swt_cze_fre_bsq_pan_grk_tag_ger_zul_mnd_scr_azi_kor_lat_mao_tsn_ewe_uzb_jpn_gam_prs_lda_knd_krd_chh_bos_heb_aeg_hau_ctl_mcd_fbf_glc_ben_jav_por_bat_swe	-0.765900096110867	-1.98225753311251	0.0504019035688308
493	bul_est_bem_sid_fre_mol_prs_nor_ind_tsw_por_pan_aze_fbf_ctl_bsq_eng_ukr_dut_rus_ven_bam_igb_knd_guj_dyu_hin_chh_jav_mnd_urd_qcu_tsn_arw_svk_xho_moo_anl_tag_lit_ger_yor_amr_zul_grk_afr_lat_pol_mly_tig_ewe_vie_bat_tml_uzb_lda_ita_mao_cnt_spa_alb_mcd_hun_glc_ses_swt_sun_krd_sod_tha_fin_rom_ben_slo_aeg_jpn_akn_kor_scr_swa_gam_swe_cic_mlt_wly_bos_cze_hau_azi_heb_geo_amh_dgb_owc_tur	0.592710690837032	1.41609475801389	0.160088359664516
494	afr_mao_hau_jpn_bem_igb_spa_uzb_tha_dyu_knd_anl_mol_ses_mlt_ita_swa_arw_glc_moo_sod_jav_lit_pan_ind_sun_ger_cnt_tml_xho_qcu_por_fin_bsq_nor_yor_guj_cic_dut_swe_bul_wly_ben_akn_tur_chh_zul_fbf_grk_swt_hun_amr_vie_pol_heb_scr_alb_geo_sid_ven_mcd_prs_gam_mnd_amh_lat_cze_kor_tag_slo_dgb_hin_owc_urd_rom_azi_bat_est_lda_ctl_fre_tsn_mly_tsw_bam_krd_ewe_rus_aeg_aze_ukr_svk_bos_eng_tig	-0.0233041710282172	-0.0527824879918245	0.958018427851066
495	tag_grk_dyu_lit_arw_tsn_chh_moo_pol_swt_akn_jpn_swa_dut_dgb_qcu_ctl_cnt_krd_aeg_guj_scr_mlt_ses_alb_uzb_ben_por_tsw_hun_jav_gam_bem_cic_tha_mcd_nor_heb_bos_rom_lda_bam_lat_mnd_hau_igb_ewe_eng_sun_mao_ind_yor_glc_bat_mol_ger_wly_zul_hin_tig_bsq_mly_sod_est_geo_amr_owc_fin_anl_rus_cze_slo_sid_prs_tml_bul_pan_fbf_vie_knd_afr_tur_swe_amh_azi_urd_svk_spa_aze_ukr_fre_xho_ita_ven_kor	-0.214909677672056	-0.558204871353896	0.578045894025339
496	est_swa_mcd_mnd_qcu_ukr_fbf_por_ewe_svk_cic_geo_lat_afr_sod_wly_lit_prs_vie_chh_grk_cnt_tur_arw_mao_tml_igb_mlt_aeg_hun_akn_amh_spa_kor_dgb_bul_knd_ind_mol_ven_bos_nor_swe_jpn_azi_tag_eng_rom_bam_lda_sun_alb_ita_urd_cze_pan_ben_krd_sid_pol_rus_glc_aze_xho_moo_zul_heb_bem_anl_amr_gam_tsn_mly_fin_guj_bsq_ger_tig_dyu_ses_hin_scr_tha_owc_ctl_uzb_swt_tsw_bat_dut_slo_fre_jav_yor_hau	0.0829500529830679	0.196131255461244	0.844935365887972
497	owc_swa_aeg_fin_bat_zul_sod_tur_cic_jav_cnt_pol_dgb_tsw_spa_lit_prs_bos_cze_amr_hin_lda_akn_azi_ses_ewe_alb_swe_heb_aze_ukr_kor_sid_bam_ita_mol_wly_krd_amh_est_ger_yor_geo_tag_guj_dut_tha_nor_xho_ind_tsn_urd_pan_afr_slo_ben_mcd_bem_mnd_hun_fbf_arw_moo_fre_ven_knd_lat_mly_mao_gam_qcu_jpn_tig_rom_swt_chh_bsq_sun_anl_hau_ctl_dyu_rus_por_svk_tml_scr_uzb_grk_mlt_glc_bul_eng_igb_vie	0.0581217760987992	0.137519771549576	0.890917264224301
498	kor_fbf_igb_swt_dgb_xho_amh_urd_mol_afr_lda_sun_krd_zul_mly_cze_tml_bam_pol_qcu_est_swa_fin_azi_mnd_pan_arw_ven_tig_gam_bul_ukr_fre_aeg_jpn_spa_amr_ind_mao_glc_ger_tag_rus_tha_sod_hun_bat_grk_lit_yor_ewe_bos_anl_ctl_bem_swe_nor_wly_ses_aze_eng_bsq_rom_slo_owc_geo_vie_tur_prs_sid_hau_moo_tsn_mcd_ita_svk_hin_chh_cnt_jav_dyu_cic_knd_uzb_alb_akn_lat_guj_ben_heb_tsw_dut_scr_mlt_por	-0.303943958023384	-0.71066490741411	0.479070359700667
499	slo_por_afr_mlt_uzb_swa_jpn_hau_lit_urd_ven_cze_wly_mao_heb_bos_kor_amr_owc_mly_bsq_rom_knd_tag_zul_swt_swe_tml_bam_sid_bat_mol_hun_aeg_ewe_est_amh_geo_xho_nor_lat_jav_arw_spa_fin_scr_pan_fbf_mcd_ses_ben_eng_ukr_chh_tig_glc_tur_dut_ind_tha_yor_tsn_azi_svk_cic_bem_aze_grk_gam_krd_moo_rus_ita_dgb_vie_cnt_igb_sod_mnd_alb_qcu_guj_pol_akn_prs_tsw_fre_ctl_ger_hin_lda_dyu_sun_anl_bul	0.358779484591895	0.920116393638852	0.359892464305652
500	lit_chh_heb_dyu_gam_mcd_wly_hau_igb_qcu_nor_vie_dut_fbf_cnt_por_ven_sod_bam_pol_fin_eng_mol_mly_hun_grk_ctl_swe_ewe_uzb_tag_lat_spa_glc_guj_alb_tig_bul_ind_svk_owc_tsn_ses_ukr_bat_moo_est_amr_tur_pan_urd_amh_scr_lda_aze_swt_prs_ita_tsw_akn_zul_tml_sun_bsq_sid_swa_arw_bos_ben_tha_afr_mlt_jav_kor_knd_cic_rus_aeg_krd_ger_rom_jpn_slo_cze_yor_mnd_hin_azi_bem_anl_dgb_mao_xho_geo_fre	-0.112393842519292	-0.256886671565557	0.797833727892423
501	slo_azi_rus_tig_fre_jpn_akn_swt_xho_hau_mnd_owc_pol_wly_tsw_bsq_krd_bat_mao_sid_rom_spa_gam_yor_lat_bos_ses_swe_knd_alb_ukr_fin_amr_dyu_scr_hin_eng_bam_zul_urd_amh_aeg_est_tag_vie_cnt_uzb_sun_aze_guj_ven_mcd_tur_lda_prs_por_pan_mly_dgb_tml_moo_lit_jav_fbf_nor_ita_geo_ewe_sod_grk_tha_mol_ind_ger_afr_anl_swa_ctl_igb_bul_glc_bem_mlt_dut_chh_heb_svk_cic_kor_tsn_hun_cze_ben_arw_qcu	NA	NA	NA
502	eng_nor_pol_dut_mcd_azi_akn_hun_guj_sun_tag_swa_rus_afr_ctl_svk_bul_owc_heb_arw_igb_cnt_sid_sod_grk_slo_ben_cze_tur_krd_prs_hin_lat_vie_fbf_est_kor_tsw_bsq_alb_tsn_tml_zul_pan_yor_swt_bos_ind_mly_fin_dyu_aze_por_spa_geo_scr_ita_moo_xho_mao_dgb_aeg_uzb_lit_urd_knd_fre_hau_chh_amh_swe_mnd_mlt_ses_anl_bem_jpn_tig_tha_wly_jav_ger_qcu_bat_rom_ewe_amr_cic_bam_mol_ven_glc_ukr_gam_lda	-0.0797999788392641	-0.203636691179186	0.83908234157513
503	mnd_prs_sid_bat_guj_cnt_slo_dgb_arw_svk_swa_gam_ita_pol_afr_bam_tur_bsq_tsn_dyu_hun_yor_aeg_sun_kor_mao_zul_ukr_fbf_wly_chh_tml_azi_ctl_eng_bem_krd_scr_mlt_heb_igb_uzb_cze_swt_fin_tha_tig_mcd_qcu_swe_lda_alb_ben_amr_ger_hin_por_aze_grk_mol_knd_pan_ewe_spa_jav_ses_sod_rus_vie_geo_moo_glc_dut_rom_hau_urd_nor_mly_amh_bos_tag_akn_ind_owc_tsw_lat_jpn_est_fre_cic_xho_ven_bul_anl_lit	NA	NA	NA
504	tsn_akn_nor_kor_lda_fin_tha_jav_hin_est_chh_pan_dut_tag_cnt_ses_geo_zul_mol_xho_rom_vie_hau_slo_swa_tur_heb_arw_amh_owc_bul_ewe_grk_urd_hun_swt_anl_prs_guj_yor_ven_mcd_wly_amr_alb_ind_uzb_lat_sid_eng_spa_scr_cic_ger_sun_glc_tsw_sod_ben_cze_dyu_afr_mlt_tml_rus_gam_dgb_ukr_lit_ctl_ita_bsq_tig_igb_aeg_fre_qcu_swe_mao_bos_azi_mly_pol_fbf_aze_moo_bat_bem_svk_por_mnd_bam_jpn_krd_knd	-0.917282986506479	-2.38614870252461	0.0190520394516357
505	tsw_grk_amh_guj_ben_chh_ger_dut_igb_owc_sod_qcu_dgb_lat_fin_por_tur_pol_vie_kor_fbf_sun_knd_krd_ind_bsq_mol_xho_lit_bos_tsn_swa_moo_yor_ita_eng_uzb_ewe_wly_glc_est_geo_mcd_tml_mlt_hin_tig_dyu_jpn_spa_mnd_cze_anl_heb_sid_rom_afr_aze_amr_pan_fre_ctl_arw_slo_swt_rus_svk_ses_cic_zul_lda_bul_ukr_bat_tha_urd_hau_bam_alb_tag_gam_akn_mly_nor_swe_aeg_prs_azi_mao_scr_cnt_bem_hun_ven_jav	0.350684859477001	0.791664069075419	0.430571144724623
506	swt_sid_aeg_hin_dgb_fre_tsn_krd_kor_akn_eng_mcd_ukr_mlt_urd_jav_afr_bat_spa_geo_pol_est_ctl_swa_sod_pan_svk_tha_por_moo_xho_glc_wly_amr_owc_dut_dyu_gam_vie_mly_arw_fbf_bem_hun_bul_tag_bam_ven_rom_scr_tsw_knd_grk_lat_azi_fin_guj_ind_mol_mnd_mao_bsq_tig_zul_hau_cic_bos_ita_ger_ben_nor_igb_tur_lda_lit_uzb_prs_cnt_yor_cze_jpn_sun_tml_anl_qcu_heb_amh_aze_alb_rus_chh_ses_slo_swe_ewe	0.162463351426376	0.370229653209528	0.712053228235121
507	pol_cze_aeg_mly_hau_eng_tha_geo_dyu_mnd_amh_alb_prs_mol_por_ukr_fre_grk_vie_igb_swt_fin_amr_rom_uzb_swe_afr_akn_ctl_moo_ita_sun_xho_yor_svk_ger_bat_tsw_tag_scr_ewe_wly_mao_aze_tml_rus_lat_azi_ind_glc_bul_ses_hin_tsn_pan_swa_jpn_chh_cnt_krd_tig_bam_bsq_dut_lda_urd_jav_arw_slo_guj_fbf_qcu_sod_knd_gam_mcd_lit_mlt_hun_zul_sid_dgb_owc_bem_ven_spa_nor_kor_heb_tur_cic_ben_bos_est_anl	-0.552226918420767	-1.4581898377289	0.148157131967319
508	vie_tur_mcd_lit_mlt_ses_ewe_est_hau_wly_fre_igb_chh_mol_grk_nor_prs_jpn_tml_aeg_aze_hun_lda_afr_gam_yor_mao_anl_bat_bsq_swa_akn_cnt_pol_slo_tig_ctl_moo_tsn_krd_urd_guj_spa_bem_cze_owc_pan_tha_dgb_uzb_swe_tsw_eng_ita_sun_glc_dyu_ind_cic_lat_mnd_bam_ukr_knd_ger_svk_swt_bul_tag_rus_qcu_scr_ven_fbf_jav_bos_azi_fin_por_heb_hin_dut_ben_sod_mly_geo_sid_arw_amr_rom_zul_kor_xho_amh_alb	-0.373017516222065	-0.867385947454714	0.387963155473537
509	fre_uzb_tur_bat_mcd_ger_svk_qcu_lat_eng_bam_sun_jav_tml_ita_rom_vie_cze_tsw_amr_bsq_fin_afr_dyu_anl_hin_hau_pan_yor_prs_ven_slo_kor_zul_swt_hun_grk_tag_amh_aze_guj_ukr_bem_rus_alb_ind_nor_mly_spa_urd_azi_scr_krd_dut_arw_lit_gam_mol_igb_jpn_est_por_dgb_fbf_owc_moo_chh_tig_cnt_mao_ben_lda_swa_ewe_glc_geo_xho_akn_aeg_sod_heb_tha_mnd_knd_tsn_cic_pol_sid_bul_ses_mlt_wly_swe_bos_ctl	-0.430118133317738	-1.03968943274366	0.301179698739022
510	mol_tha_heb_swt_vie_zul_kor_mly_gam_ses_por_pan_tsn_jav_aze_ger_amh_owc_xho_hin_arw_est_cze_tag_guj_bul_slo_anl_urd_rus_spa_geo_ind_scr_fbf_ewe_dut_krd_azi_lit_igb_jpn_sod_glc_dgb_cic_pol_bam_mao_rom_mnd_amr_alb_cnt_mlt_akn_wly_hun_swe_swa_ctl_sid_bsq_nor_uzb_ben_mcd_eng_afr_yor_tig_moo_bem_sun_qcu_lat_tsw_fre_svk_grk_ven_hau_lda_knd_fin_aeg_dyu_tur_ita_chh_bos_tml_prs_bat_ukr	-0.74755568323747	-1.85671215299716	0.0665177243331181
511	ita_guj_swt_anl_dut_slo_jav_rom_sod_svk_bat_ind_fin_vie_glc_amr_zul_bsq_mnd_xho_aze_bam_fbf_scr_gam_por_ukr_cic_qcu_tha_prs_dgb_heb_yor_eng_tig_tml_cnt_akn_kor_bem_mcd_owc_sun_chh_tag_wly_tsn_aeg_urd_mlt_rus_sid_swa_ctl_geo_mol_jpn_ben_lit_bos_ger_igb_hau_cze_mly_grk_swe_moo_amh_arw_afr_bul_mao_pan_knd_lda_ven_krd_pol_nor_spa_uzb_azi_hin_tsw_ses_est_tur_fre_alb_lat_ewe_hun_dyu	0.139617460863218	0.321271792515076	0.748725333447974
512	kor_gam_lda_nor_cze_ukr_ewe_zul_bul_tig_ben_eng_rom_bsq_tur_mao_svk_est_bos_mol_heb_chh_amr_geo_guj_rus_alb_ses_uzb_mcd_aze_ita_fre_tsn_swt_ind_bam_cic_igb_swe_vie_bat_swa_lit_tha_qcu_por_pan_ven_yor_dut_afr_hun_moo_glc_mly_fin_dgb_spa_arw_sod_amh_cnt_tsw_xho_azi_bem_dyu_scr_fbf_hau_lat_mlt_tag_owc_urd_mnd_aeg_wly_knd_hin_sun_pol_prs_grk_slo_krd_jpn_jav_anl_ger_tml_akn_ctl_sid	0.288585803270404	0.703460743730375	0.48352612368854
513	afr_mnd_swt_kor_tml_spa_igb_sun_geo_tsw_yor_eng_bam_rus_mao_cic_bsq_arw_uzb_alb_tsn_glc_scr_pol_aze_owc_mcd_tag_por_urd_svk_dyu_zul_dut_cze_mol_pan_cnt_nor_bos_hau_guj_fre_tig_chh_vie_ita_mlt_lit_qcu_amh_dgb_bem_lat_swa_akn_wly_heb_rom_mly_hin_krd_azi_aeg_anl_ewe_amr_est_fin_fbf_bul_jav_jpn_ger_sod_moo_gam_bat_sid_lda_ctl_grk_hun_slo_ukr_ven_xho_tha_swe_ses_prs_ben_tur_ind_knd	0.0653302462018998	0.145258429404721	0.884821193040943
514	pan_swt_amh_ses_lat_nor_alb_tsn_tag_ewe_bem_igb_chh_sun_mao_qcu_mnd_swe_rus_aeg_akn_fin_slo_aze_tig_bam_scr_rom_amr_cnt_kor_svk_ita_guj_gam_arw_tsw_dut_tha_anl_hin_ger_fre_ben_zul_est_bos_geo_glc_xho_prs_urd_ven_mly_sod_afr_por_spa_owc_yor_knd_hau_mcd_swa_fbf_grk_moo_jpn_tml_eng_mlt_vie_pol_lit_jav_bul_bsq_cze_dyu_ctl_dgb_ukr_azi_wly_bat_hun_uzb_tur_sid_heb_lda_krd_cic_mol_ind	0.00449917361446557	0.0101480680797148	0.991924889694081
515	tag_hun_amr_est_amh_mnd_cnt_qcu_knd_rom_slo_bam_lit_ctl_ven_cze_jav_dut_swa_igb_nor_eng_bul_ukr_yor_mol_aeg_guj_bat_ben_ewe_swe_heb_prs_mcd_svk_sid_tsw_fre_xho_chh_por_arw_tha_tml_dyu_anl_hau_jpn_pol_owc_bsq_sun_lat_pan_lda_vie_rus_swt_ses_ita_mly_mao_mlt_cic_spa_scr_dgb_zul_tur_bem_gam_tig_moo_krd_urd_sod_bos_aze_hin_akn_uzb_alb_tsn_glc_azi_grk_fbf_wly_ger_ind_fin_afr_kor_geo	-0.565742117022222	-1.50995994783731	0.134443868736535
516	jav_ben_gam_urd_prs_bem_mcd_hun_aze_jpn_svk_bam_pol_knd_mnd_tag_tha_arw_geo_vie_slo_sod_hin_tml_mlt_cze_swa_ses_grk_anl_heb_rom_eng_bul_akn_pan_swt_igb_ven_lit_fre_xho_glc_azi_est_spa_tig_sid_lat_bat_kor_amh_zul_uzb_ewe_guj_qcu_nor_scr_hau_ind_ita_dgb_tur_fin_aeg_cnt_sun_lda_afr_ctl_dyu_rus_tsw_tsn_mol_chh_krd_owc_cic_por_ukr_wly_yor_bos_alb_amr_dut_moo_mao_fbf_mly_bsq_swe_ger	0.0794223849719925	0.188775558542304	0.850680072715747
517	amh_sun_dut_ukr_est_ben_ewe_cnt_tag_lat_ven_scr_tur_chh_glc_afr_aeg_uzb_ctl_grk_krd_lda_fre_heb_lit_swt_sod_jav_tml_pan_bul_tsn_bat_cic_gam_aze_azi_pol_knd_prs_kor_yor_akn_mnd_amr_mlt_mcd_rom_alb_bam_dgb_mol_tsw_xho_rus_arw_hun_cze_ses_owc_hau_spa_tha_wly_bem_bsq_swe_igb_eng_anl_fbf_sid_ita_mly_fin_zul_bos_por_guj_ger_geo_ind_dyu_hin_urd_qcu_vie_moo_jpn_tig_svk_swa_nor_mao_slo	0.49252935059926	1.16810527522773	0.245750134401182
518	knd_tur_ben_zul_bos_swa_pol_jpn_prs_mao_moo_tag_lat_xho_slo_aze_swt_gam_bul_fbf_tsw_alb_ind_mlt_amh_yor_bat_pan_geo_guj_sod_amr_lit_azi_hin_akn_ukr_tig_mly_tha_scr_ewe_chh_ven_aeg_por_ger_cze_owc_dgb_dut_uzb_lda_fin_kor_arw_wly_ses_hun_heb_cnt_swe_mol_spa_vie_afr_sid_bam_ita_svk_mnd_cic_bem_nor_eng_igb_mcd_tml_est_dyu_qcu_krd_jav_fre_ctl_urd_bsq_glc_rom_tsn_rus_sun_hau_anl_grk	-0.415895806461189	-0.982051680921533	0.328622319901238
519	sod_knd_amh_ven_xho_lit_ewe_aze_pan_sid_fre_tag_ben_por_mlt_bat_sun_aeg_mol_hau_guj_pol_bul_zul_spa_tsw_urd_est_nor_bam_tha_grk_slo_swt_dgb_svk_fin_scr_mnd_cze_hun_cic_rus_fbf_anl_prs_tur_jav_uzb_owc_mao_mcd_kor_ses_tml_geo_azi_swa_tsn_mly_moo_hin_akn_ita_tig_bsq_ger_alb_gam_heb_ind_eng_chh_igb_rom_ukr_arw_bem_jpn_afr_glc_lat_yor_amr_ctl_vie_krd_swe_cnt_lda_qcu_bos_dut_wly_dyu	0.41045185314637	1.07813912312011	0.283760189613815
520	sod_nor_rom_bam_glc_tag_ctl_lat_ita_jav_aze_prs_grk_tig_heb_mlt_mao_ses_tur_xho_knd_akn_ewe_urd_eng_amh_ven_ger_mly_arw_tml_anl_lda_afr_mnd_kor_bem_fin_zul_vie_tsw_por_wly_pol_swe_bsq_scr_azi_swt_hin_amr_hau_cnt_fbf_bos_yor_rus_krd_dyu_pan_hun_guj_dut_alb_sun_ind_geo_aeg_tsn_cze_igb_bat_jpn_mcd_ben_svk_est_owc_lit_uzb_fre_chh_sid_gam_tha_bul_moo_ukr_dgb_swa_spa_slo_mol_qcu_cic	0.205224582178341	0.532096174717613	0.595928280874401
521	ctl_zul_amr_fin_bem_akn_uzb_scr_glc_ses_heb_tur_bul_alb_lat_est_jpn_moo_hau_amh_hun_fre_vie_ger_cnt_fbf_swt_chh_rom_pan_tml_dgb_dyu_xho_swe_mly_jav_svk_igb_eng_knd_wly_swa_mol_spa_bsq_aeg_ven_tig_aze_ukr_ben_sid_ita_guj_pol_arw_mlt_anl_bam_mnd_qcu_tsw_dut_gam_nor_mcd_mao_lit_ewe_grk_bat_sod_ind_lda_tsn_cze_slo_tha_geo_por_sun_yor_hin_bos_azi_owc_cic_urd_rus_kor_afr_prs_tag_krd	-0.277929814176238	-0.654418643328971	0.514457286581644
522	cze_azi_sid_lit_swa_fre_sun_ses_nor_mnd_lat_mlt_bat_dut_bsq_chh_igb_lda_krd_anl_slo_afr_jav_tig_pol_fbf_scr_pan_ctl_xho_tsn_tur_swe_eng_qcu_hun_kor_urd_bem_ewe_gam_cic_mcd_swt_bam_wly_yor_mly_spa_arw_uzb_aeg_hau_tha_bos_amh_ger_rus_cnt_guj_rom_tag_sod_aze_heb_vie_prs_moo_glc_alb_ven_fin_mao_por_zul_grk_mol_dyu_tsw_tml_geo_dgb_ita_owc_knd_ukr_ben_amr_ind_hin_akn_est_jpn_bul_svk	-0.271208370304812	-0.641892820739498	0.52252181828201
523	xho_yor_urd_mlt_fre_afr_amh_bos_alb_cze_glc_ven_ind_tha_bul_bsq_owc_lda_guj_dyu_moo_eng_bem_fin_tig_tsw_qcu_tsn_spa_prs_mol_hin_swe_mao_arw_sid_swt_est_mnd_aeg_anl_jpn_mcd_lat_rom_grk_igb_ewe_aze_pol_vie_ctl_uzb_lit_ses_akn_tur_amr_bat_jav_scr_azi_fbf_wly_mly_slo_sod_bam_ger_hau_knd_por_gam_dgb_cnt_tag_pan_ita_sun_swa_dut_hun_svk_rus_nor_chh_heb_krd_cic_ben_tml_ukr_kor_zul_geo	-0.304008204108914	-0.787795890988944	0.432819426505398
524	fbf_amr_fin_uzb_ben_bsq_qcu_swt_gam_xho_igb_prs_slo_kor_moo_cnt_aze_ses_tur_urd_scr_rom_tha_lda_hin_est_jav_chh_mao_hun_sod_ukr_bat_amh_tag_tig_zul_glc_ind_por_pol_afr_alb_guj_swa_bos_jpn_eng_lit_swe_bul_mnd_hau_aeg_fre_spa_owc_cic_pan_knd_mcd_vie_lat_krd_akn_heb_nor_azi_mly_cze_arw_dgb_yor_dut_tsn_wly_ita_ctl_sid_rus_sun_tml_svk_grk_mlt_bem_ewe_ven_geo_bam_dyu_mol_ger_tsw_anl	-0.458935856956761	-1.18666837769188	0.238381005695415
525	krd_fre_lat_urd_qcu_nor_dyu_ses_tig_rus_spa_tsn_bem_cze_bos_est_scr_ewe_swe_mol_uzb_dgb_fin_afr_heb_jpn_azi_aze_ben_rom_wly_slo_chh_igb_tml_bat_akn_swa_bam_pan_ger_geo_bul_mao_tsw_glc_mly_gam_ctl_lda_dut_prs_sun_sod_vie_ukr_pol_alb_por_mnd_hin_swt_owc_guj_kor_tha_knd_cnt_bsq_tag_grk_yor_zul_moo_anl_svk_hau_cic_amr_sid_eng_amh_jav_mlt_tur_fbf_mcd_arw_xho_hun_lit_ita_ven_aeg_ind	1.06544319158525	2.45790063192295	0.015827473378404
526	por_bsq_jav_azi_bam_scr_cze_dut_swt_afr_lat_tsw_moo_ses_swa_hin_grk_rus_mnd_bem_alb_sid_gam_xho_cic_vie_wly_igb_ven_mlt_svk_tur_tsn_yor_mcd_bos_eng_ind_zul_ita_anl_mao_pan_lit_kor_hau_tig_fbf_slo_ukr_mly_sod_bat_heb_est_tag_ger_prs_guj_tml_ben_dyu_krd_arw_qcu_jpn_hun_uzb_urd_dgb_spa_fre_ctl_knd_geo_aze_aeg_akn_lda_nor_fin_amh_ewe_owc_rom_pol_sun_glc_swe_chh_tha_cnt_bul_mol_amr	0.0028879401269034	0.00674499035841303	0.994632764758493
527	arw_pol_mao_ctl_bem_wly_sod_akn_spa_slo_cnt_zul_aze_heb_tml_geo_tag_rom_est_chh_ger_dut_ewe_bsq_fbf_amh_eng_swa_bam_xho_tha_urd_jav_gam_dgb_sun_mlt_bat_hau_mly_igb_uzb_guj_mcd_mnd_aeg_anl_ven_dyu_cic_hun_glc_bos_tig_mol_fin_tur_tsw_rus_grk_scr_amr_moo_hin_por_alb_ben_knd_lat_lda_swe_svk_ses_bul_lit_nor_jpn_cze_fre_azi_yor_krd_swt_ita_sid_kor_ukr_vie_prs_qcu_tsn_owc_ind_afr_pan	NA	NA	NA
528	urd_owc_tha_ukr_sod_ses_afr_lda_rom_akn_cze_pol_aze_eng_mcd_tig_prs_mol_hin_dut_bem_xho_wly_dyu_lit_arw_fin_ind_vie_lat_moo_swt_ctl_anl_cnt_glc_knd_zul_mao_azi_fbf_pan_scr_ben_slo_tml_aeg_ita_rus_kor_amr_igb_tag_sid_ger_hau_tsw_chh_nor_svk_ven_mnd_cic_jav_bos_por_guj_hun_grk_ewe_amh_bam_tsn_jpn_geo_fre_uzb_est_qcu_mlt_mly_yor_sun_bsq_heb_swe_gam_krd_spa_tur_dgb_bul_swa_bat_alb	0.673097107355935	1.74099595592168	0.0849913845183081
529	chh_igb_sid_ewe_lat_wly_eng_cnt_dgb_yor_mao_owc_grk_gam_lit_swa_lda_xho_tsw_spa_guj_tsn_jav_azi_ind_nor_tha_tml_vie_heb_cze_ger_fre_aze_geo_tag_amr_por_hau_akn_mcd_aeg_afr_bat_sun_swe_ven_alb_moo_scr_qcu_dyu_tur_knd_krd_ita_ses_amh_slo_tig_kor_mnd_est_sod_zul_arw_rom_mly_bul_bam_jpn_prs_rus_mol_ukr_pol_bem_hun_dut_cic_bos_svk_ctl_anl_urd_bsq_pan_fbf_fin_uzb_mlt_glc_hin_ben_swt	NA	NA	NA
530	amh_moo_cic_yor_dgb_aeg_sid_rom_pan_mlt_aze_cze_fin_est_krd_nor_tag_bem_bsq_zul_glc_bam_ven_urd_pol_xho_dut_uzb_dyu_azi_geo_cnt_spa_ukr_por_fre_prs_rus_hin_jpn_gam_alb_chh_akn_slo_qcu_jav_hau_mcd_heb_bos_mnd_tsn_afr_scr_arw_anl_tha_fbf_svk_ses_lat_grk_ger_swt_vie_ben_ctl_bat_sod_swe_kor_tur_owc_lda_mao_tig_mol_sun_ind_bul_mly_guj_hun_ewe_igb_amr_tml_lit_swa_wly_knd_eng_tsw_ita	1.3637692764303	3.1228693852022	0.00238755870710735
531	chh_aeg_aze_ctl_pol_hau_swa_arw_ses_mly_swe_vie_tsn_tig_por_zul_lda_fre_mlt_yor_tha_mol_ewe_fin_jav_ven_xho_est_urd_ita_kor_guj_cic_mnd_knd_svk_heb_gam_bsq_alb_afr_geo_anl_rus_krd_sun_ukr_bem_grk_owc_lit_moo_slo_igb_fbf_tur_akn_amh_bul_bat_qcu_scr_tsw_azi_bam_wly_dgb_hun_rom_dut_cnt_amr_nor_mcd_hin_sid_uzb_glc_dyu_prs_eng_mao_spa_ind_lat_cze_swt_ben_tml_tag_bos_ger_jpn_sod_pan	-0.378186683006912	-0.85130924051308	0.396784319610873
532	ctl_por_afr_dyu_tha_igb_est_geo_hau_rus_alb_bos_krd_mao_pan_ewe_sid_zul_prs_yor_glc_scr_fbf_owc_cze_kor_swa_rom_bam_bat_hin_aze_xho_dgb_cnt_tml_tig_moo_ita_nor_ind_urd_guj_svk_knd_anl_amh_lda_jav_ses_azi_hun_ben_bsq_dut_mol_pol_ger_slo_swt_sun_fin_gam_mlt_aeg_ukr_vie_amr_akn_swe_fre_tag_grk_qcu_eng_cic_chh_arw_bem_bul_lat_tsw_spa_lit_mcd_jpn_heb_tur_sod_wly_mly_mnd_ven_uzb_tsn	0.476251699791547	1.21670775754908	0.226794231391394
533	knd_swt_est_owc_tml_qcu_hin_cze_pol_ben_mly_ger_mol_prs_moo_akn_cic_sun_guj_igb_hau_dut_bam_chh_rus_aze_heb_sod_dyu_amr_ind_swe_cnt_lat_tur_mao_afr_bem_por_tsn_alb_svk_tig_arw_xho_urd_fin_tha_dgb_mlt_ita_grk_vie_bos_wly_ctl_scr_bul_geo_amh_fbf_ukr_rom_jpn_uzb_gam_lit_mcd_krd_zul_anl_aeg_ewe_sid_spa_glc_mnd_bat_bsq_tag_ven_eng_swa_hun_fre_slo_jav_kor_tsw_azi_pan_lda_yor_ses_nor	-0.229099983280847	-0.600840381792944	0.549407881370324
534	amh_glc_mlt_ukr_dut_mnd_tur_swe_fin_pol_knd_ewe_mol_wly_eng_aze_bem_chh_cze_tha_ger_cnt_grk_est_geo_pan_heb_krd_dyu_ben_rus_azi_tsn_ind_akn_vie_ven_aeg_nor_hin_rom_tml_ctl_alb_uzb_hau_bat_ita_tsw_bam_swa_slo_mcd_yor_mao_lat_jav_scr_bul_mly_qcu_sid_lda_arw_tag_svk_gam_xho_urd_igb_swt_prs_lit_kor_owc_por_dgb_tig_anl_sun_jpn_bos_amr_zul_moo_ses_afr_bsq_cic_spa_fre_hun_fbf_guj_sod	0.135767850166873	0.317036247327297	0.751926716116771
535	urd_grk_ewe_fre_tha_lda_arw_ben_bat_ses_lit_mly_tsw_por_chh_azi_bul_mlt_afr_kor_ctl_glc_bos_knd_hun_ukr_sun_pan_ita_heb_alb_gam_bem_scr_ger_rus_akn_svk_bsq_eng_hin_dgb_cnt_fin_tig_amh_mol_rom_slo_anl_prs_jpn_guj_geo_cze_swe_mnd_tur_qcu_moo_aze_amr_sod_spa_swt_igb_sid_fbf_jav_owc_tsn_ven_est_zul_yor_lat_bam_uzb_ind_tml_pol_mcd_xho_mao_swa_nor_krd_wly_cic_aeg_dyu_tag_vie_hau_dut	-0.247604527255342	-0.636997201279927	0.525691624358925
536	owc_alb_svk_qcu_geo_mnd_hun_sod_xho_tml_bem_zul_swt_ven_bam_mol_ses_fbf_ger_moo_tsn_krd_lda_sun_grk_prs_lit_knd_rom_pan_jav_afr_bsq_igb_pol_heb_mao_bat_ukr_hin_slo_uzb_dyu_ind_anl_yor_bos_mcd_tag_ben_nor_spa_fre_cze_bul_guj_kor_rus_fin_dgb_arw_amr_mlt_mly_glc_por_swa_scr_cnt_jpn_gam_dut_wly_azi_urd_tur_aeg_ita_tha_swe_hau_ctl_vie_tsw_est_lat_chh_sid_cic_eng_amh_aze_ewe_akn_tig	-0.0484623785495942	-0.117763199697006	0.906509257167646
537	bem_krd_mao_xho_aze_hun_uzb_rus_svk_slo_kor_bam_aeg_est_spa_swt_hau_alb_swa_igb_jpn_lda_tig_cic_fin_ger_ven_lat_amr_dyu_mcd_scr_akn_bsq_anl_mol_ewe_wly_amh_rom_ukr_tsw_pol_gam_tml_cze_dgb_sun_knd_lit_fre_eng_afr_geo_chh_hin_moo_yor_vie_azi_por_dut_urd_mnd_ses_tur_guj_sid_mlt_mly_tag_nor_prs_grk_owc_heb_jav_pan_bat_qcu_glc_tsn_ita_ctl_zul_tha_swe_bul_arw_cnt_sod_ben_bos_ind_fbf	-0.210075477157939	-0.483769552062147	0.629686592066004
538	zul_glc_hau_ewe_mcd_uzb_svk_por_mlt_cnt_qcu_tag_ger_eng_kor_dgb_igb_bos_amh_bat_ses_est_anl_dyu_chh_yor_bem_afr_aeg_urd_lat_lda_sid_prs_dut_fre_swe_alb_tsw_slo_tha_ita_hun_mol_heb_fbf_gam_cze_tig_bul_ind_wly_ukr_ven_vie_bsq_jav_cic_ben_spa_tsn_swa_swt_rom_fin_sun_knd_tml_sod_moo_tur_amr_arw_mly_pan_bam_pol_aze_mao_owc_krd_azi_xho_hin_jpn_ctl_nor_scr_lit_akn_geo_rus_grk_guj_mnd	0.396007002716444	0.960985083819589	0.339051570308389
539	gam_fbf_uzb_ctl_pan_ind_ger_slo_vie_mly_lat_owc_ewe_geo_igb_tig_hin_xho_kor_mol_azi_bsq_fre_prs_tsn_est_sid_cze_wly_ses_tml_por_akn_tha_mcd_amh_mnd_alb_swe_yor_krd_swa_rus_jav_qcu_guj_jpn_lit_grk_swt_anl_tur_bos_ven_sod_mao_ben_bem_tag_cnt_lda_bat_moo_aeg_urd_scr_dgb_dyu_sun_arw_knd_ita_glc_cic_nor_bam_fin_heb_spa_hun_chh_bul_zul_svk_afr_eng_dut_amr_mlt_hau_pol_ukr_tsw_rom_aze	0.0895268878785347	0.208638308082112	0.835186885067708
540	bsq_por_rom_mao_jpn_arw_urd_prs_ben_owc_bem_tag_wly_amr_moo_krd_jav_geo_hun_aeg_tml_azi_kor_anl_ita_fin_swt_gam_ven_swe_bat_eng_pol_dyu_uzb_mcd_ses_mol_mlt_dut_mly_spa_lda_scr_cnt_svk_sod_alb_ctl_aze_zul_tig_ger_xho_hau_rus_bam_guj_glc_akn_tsw_slo_cic_heb_cze_lat_afr_amh_tha_vie_sid_mnd_bos_pan_igb_ewe_tur_grk_lit_chh_est_hin_knd_dgb_tsn_qcu_yor_ukr_nor_bul_sun_fbf_ind_fre_swa	-0.490037567818746	-1.20914928996616	0.229670524370584
541	glc_pol_tml_gam_ukr_dgb_mnd_vie_akn_spa_grk_hau_zul_jav_geo_ewe_bat_dut_bem_anl_ger_sun_prs_aze_mlt_dyu_kor_qcu_fin_tur_knd_alb_amh_mcd_tsw_moo_hun_uzb_bam_igb_heb_por_xho_swt_bsq_mao_ctl_tag_bos_azi_tsn_ind_scr_est_mly_yor_afr_slo_fre_cnt_ven_mol_lit_ita_ben_ses_svk_guj_rom_lda_pan_bul_aeg_krd_nor_swe_swa_sod_cic_wly_urd_arw_lat_tig_eng_tha_hin_owc_fbf_chh_rus_cze_sid_jpn_amr	1.06621832549178	2.45366753153421	0.0160032302063008
542	xho_cic_bem_qcu_ukr_pan_tha_chh_amr_ctl_spa_grk_bul_zul_ewe_akn_jav_ita_eng_krd_tig_moo_sun_fre_knd_tml_hau_kor_bat_mlt_wly_aeg_hun_dgb_slo_heb_dyu_aze_lat_igb_bam_owc_alb_ses_yor_pol_glc_mnd_tur_urd_tag_por_bos_bsq_geo_cze_mly_arw_fbf_tsw_uzb_dut_est_ven_mao_cnt_swt_nor_azi_svk_ind_fin_sod_afr_ger_guj_prs_lit_ben_rom_sid_jpn_vie_anl_hin_gam_lda_mol_scr_swe_tsn_rus_amh_swa_mcd	0.187326563745046	0.421864233564873	0.674097704324215
543	ben_mol_lit_guj_ctl_amh_moo_aze_est_heb_alb_gam_bos_mlt_cnt_chh_yor_scr_sun_ses_mly_bam_mnd_tsn_sod_tag_hun_azi_dut_aeg_xho_pol_glc_eng_svk_fin_grk_ewe_afr_tig_swa_tsw_dyu_pan_wly_swe_ven_bul_lat_anl_bsq_arw_slo_zul_geo_rom_lda_mao_por_sid_uzb_igb_tha_amr_akn_owc_fbf_hin_prs_bat_knd_ita_nor_urd_jav_hau_krd_cic_ukr_tml_kor_rus_ind_bem_swt_spa_mcd_cze_ger_jpn_dgb_qcu_fre_tur_vie	-1.09677387800068	-2.86526382732477	0.00515143749799414
544	rus_por_dut_alb_anl_zul_tsw_tha_ven_prs_owc_ses_jav_ger_aeg_bem_mcd_bos_hin_spa_eng_igb_mlt_hau_arw_lit_sid_qcu_afr_jpn_pol_tsn_ind_mnd_scr_nor_ben_ewe_dgb_pan_mao_bam_glc_lat_ita_mly_sun_cnt_bsq_urd_azi_fre_kor_lda_akn_est_bat_knd_moo_amr_swa_grk_aze_swt_dyu_sod_tur_ctl_chh_swe_cze_gam_cic_mol_fin_geo_uzb_tml_wly_hun_slo_yor_fbf_tig_ukr_heb_krd_rom_svk_vie_tag_xho_bul_amh_guj	-0.166595353896227	-0.383278639050054	0.702387905169158
545	azi_bam_kor_bos_glc_lit_uzb_akn_sid_sod_pan_lda_urd_ger_tml_hun_swe_fbf_mol_fin_afr_nor_aeg_mnd_est_mcd_tsn_swa_bul_igb_wly_dyu_bsq_slo_ita_xho_grk_spa_ind_dut_tsw_cze_zul_scr_svk_ctl_rom_jpn_amh_sun_jav_vie_cnt_ses_tur_mao_aze_tig_geo_bem_amr_rus_yor_owc_moo_qcu_bat_mlt_anl_prs_knd_tha_hau_heb_tag_krd_mly_cic_lat_ukr_fre_alb_arw_ewe_guj_gam_chh_dgb_swt_ven_hin_por_eng_ben_pol	-0.0037871958079656	-0.0085348961663659	0.993208502606945
546	kor_heb_eng_mcd_mnd_ven_zul_vie_urd_est_dut_tig_qcu_fin_grk_fre_rus_anl_knd_owc_tha_alb_svk_swt_ind_ses_bam_tml_mlt_cic_ewe_gam_swe_chh_igb_ukr_por_uzb_dyu_prs_cze_rom_swa_akn_jav_aeg_cnt_bul_mao_tur_slo_bat_arw_fbf_scr_ger_bos_hun_afr_glc_sod_guj_ctl_nor_tsn_bsq_pan_jpn_tag_tsw_ben_sun_xho_amr_hau_dgb_lit_aze_moo_amh_mly_pol_lat_krd_geo_spa_ita_sid_wly_lda_azi_yor_mol_bem_hin	-0.612796995165002	-1.49379378679284	0.138614698296952
547	ses_jpn_kor_uzb_xho_prs_aze_mlt_qcu_rom_igb_ctl_fbf_swe_geo_anl_lit_alb_tag_hin_pol_gam_amr_swa_rus_ita_moo_ven_glc_wly_owc_dyu_tur_mol_lda_ben_heb_dut_tml_slo_mcd_est_bam_hau_cic_mly_grk_por_nor_krd_fre_scr_arw_aeg_chh_akn_ewe_ind_bsq_cnt_dgb_eng_afr_tsn_zul_bos_yor_bem_azi_sid_guj_amh_bat_mao_spa_sod_hun_tsw_fin_sun_ger_vie_mnd_bul_tha_urd_pan_jav_swt_cze_lat_tig_knd_svk_ukr	-0.58317739423298	-1.34666237575698	0.181361741185594
548	bos_ven_jpn_owc_svk_tag_urd_kor_ukr_chh_alb_xho_bem_geo_swe_ctl_guj_krd_vie_spa_tig_aeg_hun_wly_amr_tsw_sun_hin_cic_sid_bul_eng_ita_mlt_jav_swa_lat_mcd_bat_lda_pol_nor_swt_igb_uzb_est_arw_dyu_grk_azi_hau_akn_tsn_bam_slo_lit_fin_pan_gam_ses_knd_sod_rom_tha_mao_mol_scr_ind_ben_moo_afr_aze_fbf_yor_prs_bsq_anl_cnt_por_cze_dut_dgb_tml_zul_fre_amh_qcu_tur_mly_ger_mnd_heb_glc_rus_ewe	0.00901629851092304	0.021647048767195	0.982775880115131
549	hau_alb_ger_bul_jav_tur_wly_igb_anl_akn_fre_mcd_swt_krd_ven_lda_chh_aeg_lat_afr_dyu_rom_ben_spa_bos_dgb_hin_ctl_heb_pol_azi_ita_por_ewe_ukr_knd_hun_arw_mnd_sod_glc_mlt_swa_urd_tsn_mao_cic_tsw_fin_tag_lit_kor_amr_mol_xho_prs_swe_ind_bam_gam_slo_jpn_grk_guj_sid_cnt_aze_rus_owc_amh_uzb_mly_tha_est_svk_eng_fbf_bsq_nor_ses_scr_zul_pan_tig_tml_moo_bem_geo_bat_sun_cze_yor_qcu_dut_vie	0.109738649191379	0.284037394748013	0.777013147758923
550	ben_ukr_lda_ses_jav_fbf_tur_ita_slo_swt_urd_por_hau_zul_bsq_ger_aze_arw_est_jpn_swe_geo_knd_dgb_fin_ind_tag_hun_afr_fre_qcu_lat_sid_vie_gam_dut_bos_glc_ewe_alb_rus_hin_aeg_cic_nor_eng_mlt_grk_prs_akn_mao_uzb_rom_spa_swa_guj_amh_sun_cze_bem_tig_svk_bul_scr_yor_mol_tha_krd_mly_sod_wly_tml_owc_tsn_tsw_bam_xho_ctl_anl_heb_pan_pol_amr_moo_cnt_mcd_chh_ven_azi_dyu_mnd_kor_lit_igb_bat	-0.314190896289836	-0.832459882684781	0.40728203811874
551	prs_krd_igb_hau_grk_moo_aze_amh_est_kor_heb_hun_lit_afr_mol_swt_nor_vie_mao_ind_alb_mly_ger_guj_mnd_lda_geo_mlt_eng_tml_fre_ewe_wly_hin_slo_sid_ses_svk_amr_chh_xho_tig_bat_anl_swa_ita_swe_dgb_tsw_yor_urd_sod_bul_dyu_azi_aeg_ctl_ven_bem_fbf_lat_owc_por_pol_tsn_tag_cnt_gam_sun_rom_cze_mcd_glc_scr_bsq_rus_fin_uzb_ukr_knd_dut_spa_arw_akn_pan_jpn_bam_cic_tur_ben_zul_bos_tha_qcu_jav	0.316032497111876	0.714040669216397	0.476990320000848
552	wly_gam_chh_aze_knd_swe_tag_scr_pol_igb_fre_afr_bul_ven_glc_krd_spa_zul_cnt_ukr_hau_bem_tsn_ewe_swt_fbf_sod_bat_rus_sun_bos_lat_swa_slo_eng_mnd_amh_tig_heb_lda_rom_por_vie_svk_tha_prs_mao_pan_aeg_fin_hin_moo_qcu_bsq_hun_azi_ctl_anl_ben_dyu_ger_amr_alb_arw_ses_mcd_geo_guj_xho_mlt_owc_bam_ind_cic_jav_kor_est_akn_tur_urd_sid_lit_dgb_dut_nor_cze_grk_ita_mly_yor_mol_tml_jpn_tsw_uzb	-0.49262775224653	-1.19909762771314	0.233536298425993
553	slo_grk_hau_rom_owc_mcd_svk_tha_glc_heb_bsq_moo_azi_knd_bos_anl_aeg_hin_mly_afr_mnd_wly_bat_yor_ctl_ind_est_ven_hun_geo_pol_guj_bul_bam_tig_jpn_tag_eng_swt_igb_zul_ses_qcu_mao_sid_spa_arw_jav_por_cze_mol_lat_xho_tsn_nor_tml_prs_chh_gam_ita_krd_urd_cnt_fin_cic_dyu_amr_amh_ger_aze_fbf_scr_uzb_pan_ewe_mlt_tsw_swe_rus_vie_ben_sun_swa_dgb_ukr_akn_fre_dut_sod_tur_bem_lda_kor_alb_lit	-0.542946075190691	-1.4131344147736	0.160954444121816
554	tur_hun_jpn_sod_aeg_swt_azi_rus_nor_hin_tsw_bos_tsn_swe_amh_heb_chh_tig_knd_aze_tha_ben_ven_est_sun_ita_eng_owc_guj_uzb_anl_dut_gam_ind_rom_mnd_lit_swa_bsq_ukr_afr_tag_jav_pol_scr_hau_cnt_ger_por_alb_fin_igb_geo_kor_moo_bul_amr_ses_wly_fbf_yor_slo_bat_ewe_qcu_mao_zul_ctl_dyu_mlt_pan_spa_arw_vie_lda_mly_glc_krd_cic_bem_bam_tml_akn_prs_sid_svk_mcd_dgb_xho_fre_cze_grk_lat_urd_mol	0.661541039598427	1.710283966408	0.090547585981319
555	urd_ger_lda_mao_anl_bos_tig_azi_dgb_jpn_bam_kor_hau_afr_fin_bul_cic_eng_fre_aeg_zul_slo_est_bat_mly_ita_tag_ind_igb_uzb_tml_ewe_spa_wly_sid_tur_cze_mol_fbf_geo_tsn_swt_ukr_sun_guj_pol_qcu_svk_swa_bem_tsw_cnt_mnd_aze_heb_dut_grk_arw_xho_dyu_akn_hun_lit_owc_moo_bsq_mlt_amh_mcd_glc_swe_vie_pan_rus_nor_prs_chh_jav_tha_lat_hin_alb_amr_ben_krd_rom_ctl_por_sod_yor_ses_ven_knd_scr_gam	0.184599911266908	0.417782750924756	0.677068979149478
556	sun_afr_wly_mlt_akn_aeg_ben_chh_sod_swt_tml_mly_uzb_zul_swa_bat_nor_guj_hau_mol_glc_pan_urd_slo_mnd_pol_ewe_ses_anl_lda_arw_ven_est_owc_tig_tha_bam_qcu_grk_tur_dyu_prs_knd_gam_amr_ind_cic_rom_tag_fbf_bem_yor_hin_heb_jpn_tsw_swe_krd_azi_eng_lit_lat_moo_por_cnt_mcd_dgb_dut_fre_ita_scr_xho_igb_geo_fin_vie_alb_aze_bos_hun_kor_mao_sid_bsq_ctl_jav_bul_cze_spa_ukr_rus_tsn_ger_amh_svk	0.466166435187197	1.3959895531823	0.166041274497748
557	gam_glc_swa_hau_azi_uzb_krd_pol_cic_lda_dyu_dut_jpn_ukr_geo_wly_zul_urd_eng_amr_sid_ind_sod_grk_bos_tsw_bsq_owc_aze_rom_ita_hun_ven_ben_swt_sun_xho_yor_chh_bul_por_ger_rus_bat_mol_tur_swe_tig_tml_anl_spa_amh_kor_bam_mnd_moo_guj_cze_est_arw_afr_fin_ses_jav_aeg_mcd_bem_slo_heb_mly_lit_fre_lat_ctl_svk_igb_mao_fbf_dgb_mlt_scr_alb_prs_tag_tsn_vie_akn_knd_hin_ewe_cnt_nor_tha_pan_qcu	1.05156024466913	2.80075515769291	0.00620147919077966
558	bos_spa_geo_ita_slo_bul_krd_svk_hun_bat_mol_est_pan_chh_por_bam_lda_rom_ewe_tsw_aeg_glc_moo_rus_ses_arw_xho_alb_guj_afr_ctl_heb_akn_mao_yor_azi_cnt_tha_gam_grk_tsn_hau_qcu_mlt_ven_sid_tml_mly_kor_urd_bem_cic_pol_tag_eng_anl_dut_tig_ind_uzb_jav_sun_vie_nor_fbf_dyu_jpn_amh_amr_knd_fin_cze_sod_ger_aze_tur_igb_ben_mnd_fre_owc_swe_hin_swt_scr_dgb_wly_bsq_ukr_prs_zul_swa_lit_mcd_lat	0.82381389710935	1.98741188929195	0.0498183294121526
559	sod_cnt_aeg_rus_mol_por_tsw_qcu_mlt_lit_mnd_zul_fin_afr_owc_dyu_wly_eng_grk_amr_hin_azi_moo_vie_tsn_geo_lda_svk_ukr_heb_bos_knd_ita_sid_fre_anl_krd_prs_tml_swe_ger_kor_pol_hau_gam_bsq_dgb_xho_cze_tag_est_igb_arw_bam_mly_mao_scr_akn_spa_bul_swt_tur_mcd_ven_ewe_fbf_tig_sun_alb_bat_pan_jpn_yor_uzb_ctl_chh_ses_swa_cic_aze_bem_rom_guj_nor_urd_ind_slo_lat_jav_hun_tha_dut_amh_glc_ben	-0.0456068867477402	-0.105058585882282	0.916555578483503
560	ses_mol_amr_svk_sid_ukr_aeg_hun_tsw_swa_est_ger_dyu_ben_mao_ctl_alb_dgb_guj_ind_anl_swt_sod_akn_ewe_yor_uzb_glc_heb_chh_mlt_fre_fbf_por_qcu_scr_hin_mcd_aze_lat_cic_tml_bul_azi_bos_bat_rus_prs_gam_sun_bsq_mly_geo_urd_knd_hau_moo_jav_tsn_tag_kor_lit_fin_bem_grk_jpn_ven_tur_afr_arw_mnd_zul_eng_nor_pol_xho_swe_lda_tig_krd_vie_rom_ita_cze_amh_owc_spa_pan_dut_cnt_bam_igb_wly_tha_slo	-0.800703186828136	-1.81660249905302	0.0724993421872024
561	alb_grk_zul_cic_krd_mao_xho_bam_hun_anl_ses_fbf_amh_hau_aeg_mlt_sid_pan_heb_glc_dut_svk_geo_scr_prs_igb_ita_akn_ukr_sod_bul_nor_tag_ctl_cnt_ben_lit_mly_owc_wly_arw_lat_tsw_aze_jpn_amr_dyu_mcd_hin_slo_bsq_fre_bat_est_tml_knd_tsn_ewe_swe_swt_gam_ger_rom_tig_mol_eng_rus_kor_tha_pol_lda_fin_yor_bos_qcu_sun_urd_cze_ind_swa_tur_ven_jav_dgb_vie_spa_uzb_guj_bem_afr_mnd_moo_chh_azi_por	-0.38917943210389	-1.03169998569849	0.304888267455907
562	dyu_igb_tag_tsn_rus_bem_hau_xho_amr_bsq_svk_amh_fre_mcd_sod_ita_tml_gam_ven_krd_knd_aeg_yor_heb_tig_rom_chh_jpn_anl_ben_ses_hun_cnt_bat_owc_ewe_wly_pol_slo_cic_tur_eng_bos_lda_tsw_urd_afr_por_mol_swa_spa_pan_sun_moo_dgb_prs_tha_nor_arw_akn_vie_mnd_alb_grk_ger_mlt_swe_fin_dut_mly_lit_qcu_scr_ind_swt_cze_fbf_bul_ctl_azi_mao_zul_geo_uzb_hin_jav_lat_bam_ukr_guj_est_sid_kor_glc_aze	0.0378651202467133	0.0950284694105849	0.924496669368607
563	lat_prs_pol_vie_ukr_sun_rus_aeg_tur_bul_ger_dyu_ses_amr_scr_dut_chh_grk_jav_wly_spa_geo_tag_zul_igb_sid_yor_ewe_sod_bam_bos_pan_guj_tsn_knd_heb_ben_mly_swa_akn_svk_cic_swe_fbf_bsq_uzb_moo_ind_mao_anl_est_cnt_fre_dgb_mlt_afr_nor_cze_fin_tig_glc_eng_krd_bem_hin_urd_mnd_ctl_por_lit_kor_arw_xho_qcu_mol_azi_swt_aze_ita_alb_ven_amh_hun_hau_tsw_jpn_tml_bat_slo_tha_rom_lda_gam_owc_mcd	-0.522500883419198	-1.35051877569197	0.180126828080107
564	ger_igb_arw_bsq_tur_gam_swa_tsn_moo_spa_scr_alb_jpn_sun_chh_akn_azi_grk_ven_est_eng_mly_glc_swt_ses_lat_owc_sod_pan_mcd_tig_tag_bem_swe_svk_mao_ukr_knd_geo_dut_aze_cnt_amr_fbf_uzb_bos_urd_anl_wly_ita_ben_tml_yor_tsw_sid_mnd_prs_vie_guj_bat_rus_kor_rom_fin_ctl_dgb_slo_nor_jav_hun_heb_tha_xho_cic_mlt_krd_fre_lda_hau_bul_mol_cze_por_pol_dyu_ind_zul_hin_aeg_ewe_qcu_amh_lit_bam_afr	-0.0328514103919046	-0.0817848192184081	0.934993587323284
565	lit_kor_hau_arw_amh_dgb_prs_ses_vie_gam_aeg_tha_dut_swt_swe_mlt_nor_krd_pol_fin_bam_knd_fbf_qcu_grk_tsw_ctl_pan_azi_dyu_cnt_ben_tag_zul_lat_bul_alb_bat_ita_geo_tsn_svk_rom_guj_tur_xho_afr_sid_wly_jpn_mnd_owc_ind_hin_tig_ger_jav_bsq_cze_bos_ewe_amr_moo_ukr_urd_scr_sod_spa_fre_mcd_est_slo_yor_swa_hun_cic_rus_eng_uzb_lda_mao_mly_bem_heb_mol_chh_por_glc_sun_tml_aze_ven_akn_igb_anl	0.17511958157104	0.393279251981016	0.695013359926595
566	sun_ewe_jpn_fin_spa_vie_dgb_sod_por_slo_geo_uzb_mcd_aze_tsn_anl_lit_rom_nor_scr_urd_dyu_knd_ses_ctl_hin_tsw_afr_krd_bem_glc_mao_heb_pol_aeg_bsq_zul_yor_bam_tig_gam_fbf_ben_mly_owc_jav_igb_ukr_qcu_arw_tag_ind_mnd_lda_bat_moo_amh_sid_amr_guj_akn_eng_cze_swa_xho_dut_cnt_swe_mlt_ven_est_azi_prs_hun_chh_rus_bul_cic_alb_wly_swt_grk_hau_tur_ita_lat_svk_kor_tml_tha_fre_pan_bos_ger_mol	-0.817534699868145	-2.004765821073	0.0478956703097884
567	cze_ind_bul_lat_grk_guj_igb_hau_anl_ven_glc_gam_bat_slo_svk_tig_tsn_amr_bam_sun_tha_heb_vie_uzb_mnd_jpn_dgb_tml_azi_yor_lit_pan_prs_mol_nor_geo_fbf_ita_fin_scr_krd_aeg_spa_ukr_ger_rus_urd_owc_rom_dut_wly_swt_akn_cic_arw_ctl_lda_ewe_swe_tur_knd_tsw_est_fre_bem_eng_swa_tag_kor_jav_bos_sod_chh_afr_dyu_xho_ses_aze_sid_hin_mly_bsq_amh_hun_ben_pol_moo_mao_por_alb_mlt_mcd_cnt_zul_qcu	-0.262968737701635	-0.586232743793921	0.559139292164785
568	swe_ewe_rus_afr_mnd_hun_tml_mcd_qcu_pan_eng_sid_mol_arw_wly_jav_sun_akn_aze_ctl_yor_ind_moo_rom_glc_lat_por_fre_pol_geo_ukr_fbf_mlt_tag_tha_hin_est_knd_heb_bam_bsq_tig_gam_ben_aeg_hau_jpn_amh_scr_alb_bat_tsw_cic_uzb_spa_anl_fin_vie_ger_kor_prs_tsn_bos_lit_ven_mly_bem_urd_azi_tur_swa_svk_slo_bul_krd_chh_ita_mao_dgb_igb_xho_lda_swt_sod_amr_cze_cnt_guj_ses_grk_owc_dut_zul_dyu_nor	-0.235932601915827	-0.617560282862343	0.538374466451409
569	tsw_cic_igb_eng_tml_mlt_pol_rom_ctl_svk_por_cze_vie_tsn_hun_alb_sun_moo_arw_yor_ven_wly_jav_hin_tur_tag_lit_spa_fbf_ukr_slo_prs_gam_jpn_lda_kor_glc_grk_anl_mnd_est_mao_mly_sid_owc_bam_mol_bsq_scr_bem_ewe_swt_azi_amr_cnt_bos_qcu_afr_akn_rus_aze_zul_chh_urd_fin_xho_lat_knd_ita_sod_swe_geo_dgb_dyu_tha_uzb_nor_pan_fre_hau_krd_dut_swa_heb_bat_ben_ind_bul_guj_ger_amh_mcd_aeg_tig_ses	0.363221958484789	0.860399453104043	0.391781574770235
570	azi_wly_ita_hun_krd_mao_scr_hin_bul_tsw_cze_tha_chh_uzb_yor_cnt_qcu_lda_lit_ind_arw_slo_eng_kor_guj_mol_sod_est_tml_akn_urd_igb_swt_vie_aze_prs_bsq_moo_bos_mnd_fin_swa_zul_ben_bat_dut_geo_mlt_fre_amh_dyu_cic_mly_jpn_rus_ctl_sun_alb_tig_owc_grk_heb_tsn_xho_dgb_lat_mcd_por_swe_tag_ewe_amr_aeg_tur_knd_afr_ven_pan_anl_svk_glc_sid_ses_bem_rom_gam_hau_pol_fbf_nor_ukr_bam_ger_spa_jav	0.404351005091016	0.960095669934346	0.339496582484953
571	tur_anl_urd_sid_swe_cnt_alb_mao_sod_pan_ger_nor_ven_arw_vie_hun_kor_scr_glc_mcd_yor_prs_ctl_qcu_tsn_tig_igb_dut_bat_dyu_mly_lit_moo_bsq_ben_swa_pol_slo_svk_fre_aze_ukr_wly_spa_fin_heb_cic_amr_guj_eng_ses_lat_tsw_ind_hin_tml_afr_est_geo_tag_gam_ita_owc_mlt_por_jpn_akn_krd_mnd_rom_bam_amh_bul_hau_bem_jav_fbf_aeg_swt_zul_azi_mol_knd_xho_lda_ewe_bos_grk_tha_uzb_chh_sun_cze_dgb_rus	-0.565055803156683	-1.39385630413306	0.166682705681077
572	knd_dyu_afr_tsn_sid_dgb_eng_fre_mlt_zul_cze_urd_ewe_pan_svk_kor_tur_tha_chh_sun_por_prs_jav_bos_qcu_pol_ger_bat_hin_tig_arw_glc_tsw_aeg_ukr_aze_hau_swa_cnt_mnd_dut_grk_owc_hun_lda_rom_bul_anl_mcd_swe_fin_ses_akn_ctl_wly_ind_mly_heb_tag_fbf_vie_tml_est_swt_mao_jpn_azi_geo_amh_yor_guj_ven_sod_lat_mol_bsq_cic_nor_slo_ita_lit_igb_krd_spa_alb_bem_bam_scr_xho_uzb_gam_moo_rus_ben_amr	-0.977901794114697	-2.31057241066692	0.0230673482360616
573	ukr_svk_ses_bam_arw_pol_bem_rom_moo_sid_uzb_por_geo_lda_scr_jpn_bul_dut_mnd_ven_vie_amr_mao_mly_guj_hin_swa_bat_hun_spa_fbf_tur_swe_akn_aeg_heb_prs_tha_kor_igb_tsn_ind_swt_zul_mcd_tsw_urd_lit_knd_est_ben_amh_tag_chh_rus_ctl_tml_aze_krd_alb_mol_grk_fre_bsq_nor_lat_dgb_glc_pan_cnt_wly_cze_sun_qcu_afr_gam_dyu_xho_jav_yor_hau_tig_azi_eng_cic_owc_fin_bos_sod_anl_ita_ewe_mlt_ger_slo	-0.0360221924451893	-0.096232913959336	0.923542660759541
574	cnt_owc_hun_bem_spa_amh_scr_wly_fbf_krd_uzb_cic_grk_tig_aeg_azi_alb_bam_bul_jav_mnd_fin_moo_pan_amr_lat_gam_geo_lit_mcd_por_swa_sid_sun_arw_tha_xho_qcu_bsq_cze_rus_ctl_hin_ita_glc_nor_jpn_dgb_fre_hau_ben_yor_mly_vie_knd_tml_prs_aze_lda_eng_tsw_est_ven_igb_ses_slo_sod_swe_urd_ewe_tur_kor_zul_anl_akn_ger_ukr_bos_swt_pol_mao_rom_bat_ind_heb_mlt_svk_dut_guj_afr_mol_tag_tsn_chh_dyu	-0.257249653718123	-0.608271798305747	0.544489947241104
575	tha_arw_igb_geo_cnt_sid_nor_amh_bam_vie_dgb_mcd_ind_bat_est_scr_cze_svk_aeg_owc_ben_ukr_ewe_prs_uzb_swt_aze_lit_eng_zul_hin_dyu_mol_tig_glc_azi_sod_ctl_fre_urd_bsq_ita_gam_moo_amr_anl_alb_swa_mlt_guj_jav_swe_rus_lat_ses_chh_sun_krd_akn_rom_bos_dut_mao_grk_por_mnd_qcu_jpn_pan_tag_hau_ger_bem_xho_fin_tml_tsw_slo_lda_mly_yor_pol_spa_fbf_wly_ven_afr_heb_tur_tsn_kor_knd_hun_bul_cic	-0.220149194838436	-0.504186575547578	0.615322680991706
576	hun_prs_pol_guj_bam_grk_cze_sid_tha_ind_fbf_ewe_arw_ses_por_ita_igb_ctl_vie_jpn_amh_cic_scr_swe_dut_mly_tig_anl_svk_rus_hau_akn_slo_qcu_swa_fin_bsq_sod_fre_est_amr_bul_rom_lda_mlt_heb_nor_zul_owc_gam_mol_wly_mnd_chh_kor_tur_moo_ven_xho_lit_eng_afr_krd_bos_spa_urd_azi_jav_geo_mao_dgb_pan_cnt_ben_dyu_uzb_ger_hin_swt_tsn_mcd_tml_aze_knd_tag_bat_sun_yor_bem_alb_tsw_aeg_ukr_glc_lat	0.000660103491555605	0.00150887633276347	0.998799323237112
577	ben_tig_anl_dut_svk_rus_ukr_dgb_ctl_grk_bul_fin_zul_tsn_nor_tha_azi_alb_prs_cze_jav_amh_pan_cnt_chh_mao_knd_swt_kor_vie_hau_geo_bos_akn_wly_tml_mcd_aeg_qcu_afr_rom_sid_sod_mly_slo_cic_uzb_mlt_ewe_dyu_fre_por_bat_igb_yor_ger_hin_owc_gam_jpn_moo_lit_arw_aze_ind_lat_bem_krd_scr_bam_mnd_eng_ita_pol_sun_xho_lda_hun_glc_heb_guj_urd_est_ven_spa_tur_swa_ses_mol_swe_amr_fbf_tsw_bsq_tag	-0.855316199088348	-1.96753663237047	0.0521007453806298
578	chh_prs_mao_mlt_swa_ewe_lat_ses_mol_eng_alb_cnt_azi_jav_spa_slo_wly_mcd_akn_fin_cze_gam_jpn_ind_aze_fbf_bam_ctl_ger_arw_fre_yor_mnd_tur_bem_pan_por_anl_swe_igb_bat_urd_tha_tsw_nor_svk_glc_vie_moo_cic_qcu_ben_owc_tig_ukr_est_amh_bsq_scr_tsn_ita_heb_kor_uzb_zul_sun_hin_lda_aeg_hau_tag_krd_swt_mly_hun_ven_dgb_tml_geo_bos_xho_afr_knd_amr_dut_dyu_lit_sid_rus_pol_grk_guj_bul_rom_sod	0.20218398550249	0.482012816422884	0.630929283618506
579	azi_slo_bul_dgb_por_cze_amh_rus_zul_lda_uzb_gam_afr_bos_wly_geo_heb_ger_hin_mly_moo_lit_swt_aze_scr_tag_mol_dut_fin_ita_hau_ewe_pol_kor_amr_nor_mnd_tig_tur_prs_jav_tml_spa_ben_ses_cnt_svk_sun_urd_krd_swe_pan_mao_ctl_tsw_rom_guj_eng_ven_igb_mcd_qcu_vie_fre_mlt_sod_tha_dyu_cic_swa_yor_bat_ukr_akn_grk_chh_lat_anl_fbf_ind_bam_bem_hun_glc_jpn_owc_alb_sid_est_xho_aeg_tsn_bsq_arw_knd	1.06953866523094	2.39405709834518	0.0186700473181614
580	tur_wly_jpn_qcu_cnt_prs_sun_est_xho_spa_afr_mao_grk_scr_krd_amr_geo_mlt_dut_nor_fbf_swa_hau_owc_aeg_por_tml_bsq_bem_gam_bat_swe_mcd_ewe_lat_vie_fin_bam_yor_amh_eng_cze_sid_tig_alb_glc_ita_zul_fre_chh_jav_rom_ben_pan_slo_knd_lda_bos_tag_tsn_arw_ven_dyu_kor_ger_dgb_moo_urd_swt_uzb_aze_cic_ctl_anl_ukr_tha_ses_azi_hun_mly_pol_rus_svk_mnd_bul_heb_hin_guj_tsw_ind_mol_igb_akn_sod_lit	NA	NA	NA
581	swe_sun_lit_jpn_qcu_pol_rom_xho_mol_sod_heb_dgb_mcd_bos_aeg_urd_vie_fbf_tml_ita_cic_akn_glc_ses_fin_nor_knd_tag_mao_afr_kor_jav_dyu_por_ger_geo_ven_guj_amh_lat_slo_lda_bem_amr_chh_swa_eng_ctl_azi_aze_igb_hau_prs_tur_bam_tsw_tsn_mly_scr_rus_swt_dut_yor_ind_ukr_grk_moo_tig_hin_sid_zul_anl_arw_cze_est_alb_hun_bul_wly_ben_pan_tha_cnt_bsq_bat_ewe_svk_krd_fre_owc_mlt_mnd_uzb_spa_gam	0.479174728428309	1.08703883569107	0.279829005444677
582	ven_owc_igb_eng_cnt_knd_mcd_tml_ctl_cze_kor_lat_tig_mao_chh_azi_hau_arw_pol_krd_heb_zul_xho_fin_grk_fre_sid_moo_aeg_sod_tsw_urd_wly_bul_bem_hin_swe_gam_tur_akn_hun_yor_dyu_prs_ben_jpn_alb_qcu_amh_mlt_ewe_mnd_glc_fbf_ses_dut_dgb_aze_slo_por_tag_afr_uzb_bos_rom_vie_bsq_svk_spa_lit_jav_guj_rus_est_tha_swt_nor_ukr_amr_lda_cic_geo_ger_bat_ita_ind_sun_mol_anl_mly_swa_bam_tsn_scr_pan	0.480213526431099	1.24620694296406	0.215818491811123
583	por_afr_jpn_dyu_yor_lit_cnt_knd_gam_bem_est_tig_ven_pol_ukr_krd_kor_geo_lda_uzb_azi_tsn_glc_wly_ses_swe_fin_hin_ewe_aeg_jav_ben_rus_nor_guj_svk_slo_owc_bul_sod_tur_ctl_qcu_lat_igb_fbf_hau_mao_tha_pan_ita_cic_zul_spa_anl_xho_aze_scr_amr_bos_heb_akn_fre_dgb_moo_urd_mcd_bsq_amh_chh_mnd_bat_eng_tag_sun_tml_bam_arw_rom_mol_cze_swt_tsw_hun_ger_vie_mlt_ind_dut_sid_grk_swa_prs_alb_mly	0.335474568386436	0.7695556782823	0.443513723880361
584	est_por_dgb_cze_ben_eng_glc_afr_cic_akn_sod_guj_ewe_swt_hau_fin_ger_tur_tig_aeg_rom_chh_ses_tsn_knd_wly_slo_alb_jpn_owc_zul_bat_svk_grk_aze_krd_dut_fre_bul_bos_mao_urd_swe_hun_amh_pan_tsw_sun_dyu_nor_geo_tml_yor_lat_sid_lit_arw_qcu_ven_moo_tag_gam_prs_bem_ind_jav_ita_bam_uzb_rus_lda_kor_vie_spa_mlt_mnd_mol_swa_cnt_xho_mcd_tha_azi_bsq_mly_ctl_hin_pol_anl_amr_heb_ukr_fbf_scr_igb	-0.188096365469004	-0.482325409360999	0.630708081796141
585	qcu_por_dgb_tsn_moo_slo_dut_amr_rus_nor_mao_lda_lit_fin_ses_rom_anl_knd_alb_wly_geo_kor_tml_spa_bam_pan_hin_ind_gam_bul_ewe_akn_tig_tag_fre_bsq_glc_owc_ita_cze_pol_fbf_guj_ben_tsw_azi_zul_yor_bos_jpn_grk_sod_tur_uzb_arw_swe_bat_mly_sun_afr_aze_xho_hun_heb_vie_mnd_ctl_scr_chh_swt_lat_amh_tha_hau_krd_prs_bem_mol_ven_cnt_eng_aeg_jav_mcd_swa_est_cic_urd_mlt_ger_sid_igb_ukr_svk_dyu	0.23632017250584	0.534507418277961	0.594266071257875
586	mol_swt_kor_slo_aeg_ven_sod_hun_ewe_lda_wly_svk_ctl_lit_ind_ukr_zul_guj_cze_mnd_jav_xho_por_tur_anl_prs_geo_gam_dyu_owc_mao_tha_bul_hau_moo_ger_mcd_afr_igb_heb_fin_knd_dut_fbf_amr_glc_tsn_scr_sid_hin_swe_ses_mlt_azi_bsq_lat_alb_pan_tag_sun_tsw_uzb_qcu_vie_chh_arw_yor_cic_nor_bam_bat_rom_tig_mly_fre_grk_cnt_pol_rus_swa_bem_spa_est_dgb_jpn_ita_tml_aze_bos_urd_eng_akn_amh_krd_ben	0.448632480203998	1.22153105046695	0.224972477132744
587	tsw_azi_jpn_sod_mol_aeg_glc_bem_bos_ctl_heb_guj_bam_spa_mlt_krd_tha_ewe_hin_bsq_afr_fre_eng_amh_xho_owc_svk_mao_grk_pol_ger_arw_pan_scr_gam_fin_dyu_dgb_lit_chh_kor_tsn_alb_mcd_lda_est_amr_wly_cic_fbf_sid_mly_moo_ses_dut_nor_ben_swt_rus_lat_swe_prs_por_mnd_tml_zul_ind_aze_hau_slo_igb_ita_tur_hun_akn_qcu_bat_cnt_tag_yor_knd_rom_cze_bul_swa_urd_anl_ven_sun_tig_uzb_jav_geo_vie_ukr	0.0900749626776175	0.202999999642739	0.839578511779884
588	qcu_ukr_chh_pan_uzb_moo_dgb_swa_gam_spa_nor_cnt_rom_aeg_urd_ger_ind_bos_aze_mnd_amh_tur_fbf_mol_ctl_bul_eng_jpn_ewe_svk_bam_scr_tag_fin_mcd_mly_grk_owc_sun_bat_knd_akn_slo_tml_vie_azi_dyu_lit_mlt_jav_por_yor_kor_est_sod_ses_krd_igb_hin_hau_mao_amr_bem_xho_arw_hun_glc_sid_afr_geo_lda_guj_bsq_cic_cze_heb_zul_tig_rus_prs_fre_pol_ita_swt_tha_anl_alb_tsw_ben_tsn_swe_wly_dut_ven_lat	-0.0677023649387805	-0.154016752013621	0.877930256182354
589	anl_hau_rus_hin_tsw_slo_aze_mol_est_ind_tha_svk_sun_heb_zul_xho_bem_bul_bat_krd_afr_lat_fbf_azi_rom_yor_ben_ewe_alb_knd_por_fre_bsq_swe_cic_arw_tag_fin_bos_scr_ses_igb_mlt_jav_bam_qcu_urd_sod_lda_geo_aeg_ven_amr_mnd_ctl_vie_guj_tml_gam_cze_ukr_wly_mly_cnt_tur_uzb_amh_tig_spa_dgb_kor_dyu_glc_grk_pan_prs_eng_ger_mcd_owc_ita_lit_hun_chh_nor_akn_dut_swa_pol_tsn_mao_jpn_swt_moo_sid	0.499047370344735	1.14677716307191	0.254415601653963
590	ita_xho_mlt_gam_azi_tag_dyu_bsq_yor_tsn_eng_cze_urd_mol_ewe_aeg_pol_tig_wly_tur_guj_tml_swt_pan_bat_anl_knd_bul_sid_cic_alb_swa_jpn_moo_heb_ctl_dut_fin_grk_mnd_scr_nor_rus_prs_mly_fbf_bam_zul_est_jav_ven_lda_hun_ger_chh_cnt_lat_arw_rom_amr_swe_owc_por_lit_vie_spa_ben_mao_mcd_amh_ukr_aze_fre_dgb_hau_akn_tha_igb_bos_uzb_sun_afr_ses_qcu_sod_svk_krd_kor_ind_geo_tsw_glc_hin_slo_bem	0.149463319492729	0.390134447549017	0.697329249163494
591	ind_ukr_prs_aze_spa_cnt_rom_mly_pol_pan_tag_fin_akn_bem_ewe_vie_bsq_tig_anl_zul_alb_wly_knd_bos_azi_grk_fbf_scr_heb_swe_mao_dyu_mol_urd_swt_rus_sod_lit_por_aeg_qcu_bul_hau_kor_ses_gam_mlt_cze_mnd_lda_yor_amr_geo_ben_moo_sid_bam_igb_amh_tsw_chh_ven_ita_guj_mcd_arw_tsn_lat_svk_slo_jav_xho_eng_jpn_krd_dut_tur_cic_hun_fre_afr_hin_glc_tml_sun_ger_est_dgb_swa_ctl_uzb_tha_bat_owc_nor	-0.494229086235405	-1.14066899851936	0.256936636455041
592	pan_tur_gam_bos_qcu_nor_glc_owc_svk_fbf_vie_rus_fre_por_dgb_aze_ukr_swt_arw_hun_swe_ind_ger_urd_dyu_tag_eng_est_bul_lda_lat_afr_slo_bem_bam_igb_ben_tha_spa_xho_zul_pol_anl_cnt_hau_ita_sid_wly_ses_sun_bat_fin_mly_knd_swa_amr_guj_hin_bsq_scr_amh_ctl_aeg_cze_prs_uzb_grk_mlt_mcd_moo_sod_tsn_ewe_akn_tsw_mao_lit_azi_rom_jpn_ven_geo_krd_mol_tig_dut_tml_yor_kor_jav_heb_chh_alb_mnd_cic	-0.0303273300667499	-0.0710758963290047	0.943489973539873
593	hun_ger_ben_rus_geo_zul_swt_mol_amh_vie_jpn_mlt_afr_hin_yor_moo_ita_est_cze_anl_aze_fin_slo_ukr_rom_heb_ses_kor_uzb_wly_fre_hau_mcd_swe_glc_dgb_ctl_bem_eng_spa_aeg_igb_sun_bat_bsq_akn_pol_arw_swa_ven_tml_lda_por_dyu_nor_grk_krd_prs_knd_amr_ind_tsw_cic_tsn_xho_bam_sid_dut_tag_alb_guj_cnt_fbf_azi_mnd_mao_bul_tur_lit_mly_owc_svk_sod_gam_scr_bos_tha_ewe_chh_tig_lat_urd_pan_qcu_jav	0.361297989339016	0.975232996577625	0.331974606823368
594	kor_knd_bos_pol_tml_dut_vie_zul_sun_tur_sod_nor_xho_chh_tsn_fbf_fre_dyu_cic_geo_wly_aze_eng_pan_igb_heb_swt_urd_mlt_jav_afr_jpn_lit_qcu_por_guj_spa_moo_cnt_amr_mnd_bat_mol_mao_hun_arw_azi_mcd_rus_swe_tha_ind_ses_prs_ben_est_tig_cze_hin_svk_rom_sid_anl_akn_bam_ukr_ita_owc_ven_uzb_ger_bem_grk_amh_yor_ewe_gam_lat_aeg_bsq_tag_dgb_krd_swa_slo_lda_ctl_scr_hau_glc_fin_tsw_mly_alb_bul	0.679286557098163	1.81697723824396	0.0724414511845077
595	arw_hun_zul_mao_igb_tha_grk_knd_afr_heb_pan_ger_scr_anl_akn_krd_aze_prs_kor_tag_bem_fre_tsn_fin_eng_tig_est_ben_geo_hin_mlt_qcu_owc_vie_mnd_ukr_lat_fbf_ind_mly_nor_pol_dut_cze_hau_glc_amh_guj_tur_dgb_alb_swa_bul_por_rus_lda_sun_xho_ses_azi_amr_ewe_yor_swt_lit_wly_jpn_bos_jav_slo_cic_urd_tml_ven_mol_ita_bam_bsq_tsw_ctl_bat_svk_swe_uzb_gam_sid_moo_mcd_cnt_aeg_spa_sod_chh_rom_dyu	0.365078537815398	0.868749488930237	0.387220617813773
596	hin_rom_grk_ben_tha_lda_mol_bem_swa_vie_owc_scr_cze_moo_ger_wly_mlt_qcu_fin_tur_amr_igb_knd_kor_ses_est_tag_dgb_pol_ita_chh_swt_bul_ven_ewe_sod_ukr_aeg_ind_guj_lit_xho_bsq_gam_krd_bat_yor_svk_jav_fre_mao_dyu_eng_rus_pan_hun_por_ctl_spa_alb_cnt_prs_sid_sun_hau_mly_geo_zul_slo_mcd_dut_afr_nor_heb_tsw_tig_lat_aze_tml_fbf_bam_cic_tsn_arw_jpn_bos_amh_azi_uzb_swe_akn_glc_mnd_urd_anl	0.490717148234039	1.12649533092044	0.262854300001552
597	knd_sun_xho_est_fbf_geo_krd_aeg_pol_rus_bam_arw_swe_cze_qcu_tsn_yor_dgb_wly_tur_anl_aze_swa_rom_mao_moo_bul_kor_ger_amr_por_fin_ben_igb_bsq_svk_sid_urd_amh_alb_akn_ind_vie_cnt_ewe_ukr_ses_hun_nor_tag_ctl_grk_bos_zul_tml_tig_pan_fre_prs_cic_sod_chh_tsw_jpn_mnd_bat_mcd_guj_dyu_lit_heb_eng_uzb_azi_scr_mlt_ita_dut_bem_hin_jav_slo_owc_mly_mol_afr_hau_swt_ven_gam_lda_tha_lat_spa_glc	0.288664513747098	0.673436140546722	0.502340057986171
598	knd_aeg_ind_hau_est_lat_lit_nor_sun_eng_cze_mly_tsn_dut_mcd_glc_dyu_prs_owc_jav_swt_mnd_bsq_dgb_tur_bul_yor_mol_bam_bos_por_cnt_krd_fre_akn_scr_igb_geo_amh_qcu_hun_bat_guj_ger_svk_amr_sod_arw_vie_mao_lda_ctl_xho_ewe_swa_ben_pan_moo_urd_spa_fin_jpn_rom_kor_grk_chh_afr_sid_fbf_tha_ukr_pol_bem_azi_ven_anl_mlt_aze_ses_hin_tig_zul_swe_uzb_alb_gam_slo_heb_cic_tsw_rus_tml_tag_ita_wly	0.868864036672604	2.02570553888283	0.0456604277656355
599	tml_cze_yor_nor_mcd_tsn_xho_bsq_heb_pol_fre_guj_sun_jav_anl_fbf_knd_swe_cic_sid_lit_sod_cnt_grk_akn_bem_mly_ger_wly_spa_lda_slo_fin_mlt_arw_hin_rom_mao_ind_chh_zul_igb_tha_aze_geo_azi_swa_urd_dgb_rus_swt_ukr_tig_mnd_glc_ctl_moo_amr_scr_lat_ses_dut_bam_jpn_svk_aeg_afr_pan_est_bat_kor_dyu_por_gam_uzb_ita_eng_hau_alb_mol_prs_hun_owc_krd_tur_bos_amh_tsw_ven_vie_bul_qcu_ewe_ben_tag	0.142653302754782	0.329244663780345	0.742711105528074
600	ukr_lat_cnt_moo_jav_akn_cic_dut_xho_hin_tsw_ita_amh_mcd_sid_tsn_mnd_dgb_geo_ctl_hun_swa_arw_ind_tha_bat_pol_ben_gam_spa_kor_anl_lda_swt_nor_heb_aeg_chh_bem_ses_lit_dyu_rus_prs_sun_yor_bam_guj_pan_tml_cze_qcu_ger_rom_ewe_amr_igb_sod_mao_wly_glc_azi_krd_bul_knd_fbf_aze_eng_bos_tur_afr_tig_mly_fin_est_vie_bsq_mol_alb_swe_fre_scr_ven_svk_uzb_por_tag_grk_owc_zul_mlt_jpn_hau_slo_urd	-0.434306718754324	-1.02091048291949	0.309945261961776
601	bsq_tig_lit_wly_aeg_mao_svk_krd_azi_tag_bul_mnd_lda_dyu_qcu_dgb_swt_scr_grk_prs_nor_pan_bat_rom_sid_kor_pol_ger_uzb_xho_yor_hun_mcd_ukr_geo_dut_mol_fin_tml_akn_aze_swe_ven_urd_amr_mlt_rus_arw_ctl_bem_fre_zul_guj_cnt_tsn_ses_heb_cic_chh_afr_swa_cze_gam_tur_spa_sod_fbf_mly_glc_hin_bos_jpn_vie_knd_eng_amh_alb_hau_por_lat_tha_est_slo_moo_sun_owc_jav_igb_anl_ben_ewe_tsw_ita_ind_bam	0.188388054744472	0.426457439105285	0.670760069847315
602	por_chh_geo_mly_ind_hin_igb_dut_cic_uzb_ven_dyu_ben_gam_afr_mnd_sid_xho_ita_tsn_cze_moo_scr_swe_wly_nor_mol_pan_lda_amh_vie_heb_fbf_ger_qcu_bul_jpn_owc_alb_tha_bem_mlt_grk_kor_dgb_est_tig_lit_lat_ctl_bos_bam_knd_fre_azi_glc_tml_fin_tur_zul_akn_guj_cnt_bsq_bat_ewe_yor_swa_hun_prs_urd_svk_rom_hau_rus_anl_krd_swt_eng_slo_mao_amr_aze_ukr_tag_arw_spa_mcd_ses_pol_tsw_sun_jav_aeg_sod	0.0506152496794909	0.122734769252766	0.902581973469073
603	arw_yor_cze_chh_fin_aze_wly_mol_ind_bam_qcu_rus_afr_swt_pol_bos_owc_hau_knd_ben_alb_grk_aeg_ven_swa_cic_tml_xho_swe_krd_prs_pan_lat_jav_urd_ita_scr_sod_por_fre_moo_jpn_anl_guj_igb_ukr_lda_tag_rom_tur_sun_vie_bul_fbf_ewe_ger_mlt_bat_azi_amh_ctl_bem_tsn_hun_dut_amr_heb_zul_mly_lit_sid_mcd_eng_glc_geo_hin_spa_uzb_ses_mnd_mao_slo_cnt_dyu_bsq_kor_tig_nor_dgb_gam_est_akn_svk_tha_tsw	0.503128012680093	1.23192480545466	0.221082924241516
604	geo_prs_bsq_moo_tag_sod_fre_swe_nor_por_ind_est_fbf_dut_ita_arw_hau_spa_ctl_mcd_grk_igb_afr_mly_eng_azi_aeg_bam_zul_rus_sun_ses_dyu_chh_jav_cnt_fin_ukr_gam_pan_cze_tml_urd_lit_amr_aze_svk_akn_mol_jpn_lda_hin_krd_wly_swt_uzb_tsw_glc_tsn_vie_heb_hun_bem_sid_mnd_guj_mlt_rom_yor_owc_cic_qcu_amh_knd_anl_tig_lat_scr_swa_alb_xho_slo_mao_bos_kor_ben_tha_ger_bul_tur_dgb_ven_ewe_bat_pol	NA	NA	NA
605	eng_rom_urd_igb_svk_fbf_gam_prs_cic_swa_por_tig_jav_lda_fin_azi_kor_swt_pol_tsn_bem_sun_ctl_scr_ind_yor_tur_mol_hin_glc_ses_uzb_ger_pan_mcd_bam_mlt_ukr_ben_cnt_mnd_qcu_geo_slo_alb_tag_dut_bat_arw_zul_aeg_dyu_fre_knd_aze_guj_ita_lat_grk_vie_jpn_tsw_dgb_est_bsq_anl_hun_swe_heb_bos_moo_ven_mao_owc_spa_bul_afr_chh_ewe_nor_cze_sid_tha_sod_rus_lit_tml_akn_amr_wly_hau_mly_amh_krd_xho	0.0418278124034409	0.109393487704	0.913126098844514
606	sun_rom_lda_uzb_anl_dut_nor_pan_gam_ctl_afr_mcd_swa_bos_igb_por_bsq_guj_lit_knd_geo_kor_jav_tml_ger_krd_sod_tur_ita_hin_cic_owc_azi_ses_dgb_mly_cnt_prs_tig_dyu_xho_est_tsw_mol_glc_bul_aeg_ben_slo_amh_heb_svk_tsn_pol_urd_vie_jpn_mnd_wly_aze_ven_swe_alb_mlt_zul_bam_mao_fbf_ind_ukr_cze_akn_amr_grk_yor_ewe_swt_bat_fin_hau_moo_scr_bem_tag_tha_spa_rus_arw_hun_eng_lat_chh_sid_fre_qcu	0.520937427829964	1.35138301889182	0.179850949191578
607	tha_hin_swt_mcd_afr_eng_azi_alb_rus_pol_por_arw_anl_cnt_bos_ind_glc_lda_spa_heb_ita_cic_dgb_ses_swe_tsw_dyu_owc_aeg_ewe_aze_prs_mao_jav_ger_fbf_nor_fre_sod_uzb_grk_svk_sid_bam_hau_qcu_igb_lat_vie_urd_xho_geo_est_sun_bat_dut_mlt_jpn_amr_mnd_mol_tur_hun_lit_wly_tag_guj_bsq_bem_ctl_ukr_chh_moo_amh_fin_rom_kor_bul_tml_yor_tig_slo_gam_pan_ben_cze_ven_zul_scr_knd_akn_swa_krd_mly_tsn	0.0928995739421273	0.212585716224991	0.832115381349494
608	slo_anl_sun_lit_lat_hin_aze_mao_tsw_amr_ita_pan_ewe_guj_tur_ger_hun_qcu_amh_mol_tig_uzb_ses_bsq_tag_ctl_chh_aeg_ukr_dgb_rus_vie_heb_igb_akn_moo_gam_zul_xho_cze_rom_spa_kor_tml_alb_mly_knd_swe_tsn_dut_prs_bat_cnt_nor_swa_bam_geo_sod_azi_cic_mnd_est_ben_hau_ven_jpn_pol_krd_swt_mlt_owc_fin_urd_afr_tha_scr_ind_por_yor_lda_svk_glc_eng_arw_fre_dyu_grk_mcd_jav_bos_bem_wly_fbf_sid_bul	-0.21201914457934	-0.554345777568359	0.580672854058618
609	lat_eng_dut_tsn_tsw_ben_dgb_ewe_pan_bsq_bos_ses_alb_azi_rom_aeg_cze_krd_slo_guj_nor_gam_ita_tml_aze_urd_bam_lda_glc_geo_scr_moo_hin_mnd_sid_prs_knd_ukr_mao_ctl_pol_svk_spa_bem_wly_jav_ger_swt_afr_hun_fin_lit_grk_mlt_sun_fre_akn_chh_qcu_cnt_dyu_hau_mol_jpn_heb_xho_arw_fbf_igb_swa_vie_mly_ven_zul_est_bat_anl_por_mcd_amr_kor_tag_swe_owc_uzb_tig_rus_cic_tur_tha_ind_sod_amh_yor_bul	NA	NA	NA
610	tml_mol_hun_svk_knd_ses_cic_mnd_ven_cze_zul_swt_pan_bam_mly_ben_vie_fbf_lat_wly_cnt_pol_krd_alb_rom_igb_owc_mcd_ctl_lda_tur_fin_hin_guj_por_mlt_glc_rus_arw_eng_ukr_fre_aeg_kor_tig_sid_urd_moo_dut_amr_bat_swa_anl_tha_nor_amh_bul_ger_jpn_aze_sod_dgb_sun_grk_tsn_chh_jav_tag_tsw_mao_afr_hau_geo_bos_slo_dyu_bsq_akn_prs_yor_azi_qcu_scr_ind_spa_ewe_lit_est_ita_gam_swe_bem_uzb_xho_heb	-0.452675939509542	-1.16880453294916	0.245469634926605
611	lit_bos_moo_bat_ven_bam_est_jav_swe_mcd_vie_sod_mlt_prs_glc_ita_owc_bem_tha_gam_tur_slo_uzb_mly_pol_krd_wly_chh_hin_lat_dut_azi_tsw_por_yor_fbf_fre_cze_zul_svk_ctl_ewe_geo_ben_dgb_tsn_swa_ukr_fin_nor_heb_aeg_mao_bsq_guj_tml_igb_amr_jpn_swt_sid_mnd_ger_ses_bul_dyu_spa_knd_cnt_amh_rus_kor_urd_ind_hau_hun_rom_aze_qcu_sun_akn_alb_lda_cic_xho_grk_arw_pan_afr_anl_scr_mol_tag_tig_eng	-0.0767857452717862	-0.180285225479189	0.857320924082088
612	swa_aeg_fre_sid_ctl_swe_bem_ger_gam_lit_cic_amh_lda_moo_mnd_bul_lat_dgb_knd_wly_krd_alb_pan_ses_yor_mcd_tha_zul_glc_ven_tag_est_tml_slo_igb_ukr_bat_vie_cze_uzb_xho_dyu_hau_mly_eng_guj_tur_owc_jav_cnt_qcu_dut_por_sun_mol_heb_afr_nor_tsn_arw_pol_bsq_amr_azi_scr_kor_bam_fin_anl_spa_mao_ind_ben_grk_swt_urd_prs_bos_svk_sod_hun_aze_jpn_geo_rus_chh_rom_tig_mlt_ewe_fbf_hin_tsw_ita_akn	-0.294149789258238	-0.786643721776995	0.433490428280024
613	amr_scr_rom_mcd_glc_hun_ewe_yor_cze_eng_pol_ind_mlt_guj_ctl_swa_grk_wly_hin_alb_bul_bsq_bem_dyu_bos_tsw_anl_rus_aze_moo_bam_mol_ita_ben_swt_heb_ger_swe_amh_tsn_ses_lda_akn_mnd_mly_azi_svk_dgb_prs_afr_owc_sun_cnt_ven_hau_bat_fbf_kor_igb_jav_tig_slo_uzb_pan_aeg_tml_gam_sod_dut_fin_arw_zul_krd_tur_cic_sid_knd_tha_chh_fre_lat_ukr_qcu_xho_lit_mao_vie_geo_por_jpn_spa_nor_est_urd_tag	NA	NA	NA
614	bem_ses_owc_mao_dut_azi_afr_grk_fbf_swa_ita_glc_svk_aze_jav_tml_bam_ger_akn_mlt_tig_mnd_hau_tur_dyu_hin_guj_arw_cnt_hun_igb_aeg_tsn_ukr_gam_sun_ind_por_yor_rus_fin_wly_dgb_lit_mol_lat_prs_spa_ewe_pan_anl_fre_sid_rom_sod_mcd_kor_vie_cic_scr_nor_pol_mly_tha_ben_tsw_ven_knd_amr_bul_heb_jpn_swt_est_cze_bat_xho_lda_tag_ctl_bos_bsq_slo_uzb_amh_zul_swe_alb_geo_krd_eng_qcu_chh_urd_moo	0.454703394745964	1.12485184828382	0.263546609926749
615	hau_mly_fre_cic_nor_afr_swe_lda_swa_moo_slo_grk_heb_scr_urd_prs_bem_lit_cze_jav_qcu_geo_swt_amh_zul_por_gam_tur_xho_pol_glc_ven_rom_vie_dyu_chh_mcd_mao_hin_bul_owc_ewe_tml_lat_wly_guj_bsq_pan_jpn_bos_dgb_ind_aeg_svk_bat_hun_bam_kor_cnt_fin_alb_ita_aze_mnd_tig_akn_ses_est_sid_azi_tag_anl_sod_igb_eng_mol_amr_uzb_fbf_ctl_ger_sun_knd_mlt_arw_krd_ben_dut_rus_tsn_tsw_yor_spa_tha_ukr	-0.557903053119801	-1.3208274857995	0.189799837684391
616	mao_ukr_bam_fbf_mly_vie_geo_cze_tag_svk_glc_hun_ger_wly_guj_pol_pan_nor_chh_arw_swt_tsn_aze_moo_fre_heb_fin_bul_cic_akn_tsw_urd_slo_igb_ven_amh_rom_mcd_eng_yor_mol_tha_anl_kor_mlt_por_bsq_mnd_amr_dgb_scr_tig_lit_dyu_jpn_swa_knd_sod_grk_xho_zul_swe_aeg_hin_prs_sun_ewe_afr_ben_dut_gam_lat_owc_ctl_tur_cnt_jav_krd_bem_bos_sid_qcu_lda_ita_alb_est_ses_bat_uzb_hau_spa_azi_rus_tml_ind	0.259640216451203	0.668109592701226	0.505718397718464
617	tur_uzb_lda_cze_spa_bul_ukr_ses_hin_cnt_akn_prs_xho_moo_swt_sod_bat_dut_mnd_cic_scr_rus_ewe_bam_pol_jpn_sid_guj_nor_aeg_afr_lit_heb_gam_azi_fre_lat_tsw_yor_tha_tml_rom_urd_mol_tsn_eng_svk_knd_hau_bsq_ita_krd_grk_vie_aze_glc_amr_ger_bem_tig_jav_hun_fbf_por_igb_mcd_swe_kor_arw_slo_bos_anl_chh_zul_dyu_mly_tag_ben_mao_ind_alb_sun_qcu_est_fin_geo_mlt_dgb_ven_owc_wly_amh_ctl_pan_swa	-0.578379597480619	-1.51671680985492	0.132730102413567
618	por_ukr_amr_spa_rom_cic_igb_est_dyu_ven_krd_jpn_mnd_tsn_tig_bul_wly_fin_zul_scr_tml_dgb_sid_ita_fbf_uzb_heb_bsq_rus_mly_gam_vie_hau_glc_chh_lda_grk_tsw_afr_pol_pan_akn_prs_geo_fre_jav_qcu_aeg_owc_guj_bos_knd_cnt_ctl_tag_mlt_nor_azi_mcd_slo_lat_amh_sod_tha_ses_tur_bat_kor_dut_ben_bem_eng_alb_yor_lit_ind_swt_anl_urd_svk_mol_cze_sun_mao_swa_ewe_xho_aze_arw_hin_bam_swe_moo_hun_ger	0.0257887356664092	0.0611508694721861	0.951370281563
619	mao_mnd_mly_chh_dut_jpn_anl_fin_tur_moo_bos_jav_tha_cnt_xho_eng_ven_slo_amr_pol_gam_swt_owc_prs_ben_ses_lat_hun_rus_alb_cze_bam_kor_dyu_aze_ger_bat_vie_swe_knd_geo_urd_sun_krd_qcu_ind_zul_ewe_mcd_afr_mol_yor_aeg_tsn_por_glc_amh_lit_fre_tig_sod_tml_bul_tag_akn_spa_swa_azi_nor_guj_ita_hau_lda_grk_fbf_svk_ctl_hin_arw_uzb_ukr_pan_igb_cic_wly_sid_bsq_dgb_tsw_bem_mlt_rom_heb_scr_est	-0.679372772085091	-1.65267337279637	0.101769621359994
620	ven_sid_scr_aze_jpn_bat_kor_fbf_bam_tml_swa_mao_fin_akn_fre_owc_tsn_tur_bos_jav_uzb_anl_urd_bul_prs_dyu_krd_swe_heb_sod_swt_hin_amh_tsw_mcd_chh_tag_slo_ses_alb_knd_cnt_azi_pan_gam_ctl_glc_cic_vie_aeg_bem_qcu_guj_eng_dut_lat_svk_mol_ind_ukr_yor_pol_arw_amr_wly_nor_lit_ger_zul_geo_igb_grk_dgb_lda_ben_rus_tha_hun_hau_ewe_est_xho_afr_mly_ita_rom_mlt_tig_bsq_cze_moo_mnd_por_sun_spa	-0.178914277908979	-0.457774535764143	0.64818217610842
621	mlt_owc_bsq_sid_anl_pol_cze_swa_tha_ven_spa_ger_geo_afr_sun_gam_nor_grk_rus_yor_vie_hin_heb_wly_igb_ben_ses_fin_hau_cnt_qcu_alb_ind_dyu_ukr_knd_bos_pan_ctl_bam_bat_kor_azi_swe_aze_mcd_chh_krd_bul_prs_xho_mnd_est_uzb_glc_dut_sod_akn_aeg_rom_urd_mao_cic_mly_arw_tsn_mol_amh_fbf_jpn_ita_swt_jav_moo_scr_dgb_por_lit_hun_tsw_tml_tur_tag_slo_bem_fre_ewe_lat_amr_lda_tig_svk_eng_zul_guj	-0.17201165563504	-0.375496298351552	0.708146482629142
622	tig_glc_uzb_ger_mnd_aze_sod_krd_ewe_igb_hin_bsq_wly_est_bul_tag_zul_rus_mao_lda_rom_owc_dut_afr_vie_swa_bem_sun_tsw_tml_sid_ven_geo_guj_dgb_tha_ukr_scr_cnt_swt_anl_xho_hun_eng_amr_urd_nor_ind_jpn_qcu_por_prs_lat_cic_hau_bat_pol_mol_moo_ben_ita_dyu_mly_yor_alb_cze_fre_gam_ses_bam_aeg_svk_grk_mcd_mlt_ctl_kor_arw_lit_azi_slo_chh_jav_bos_amh_heb_spa_tsn_pan_swe_fin_knd_tur_fbf_akn	0.258286807472843	0.684426072892542	0.495408248124672
623	arw_swt_hau_dyu_wly_slo_amr_nor_lda_ger_ben_tsw_bam_sid_rus_mnd_aeg_geo_aze_chh_tml_krd_tha_svk_fbf_owc_yor_urd_zul_hin_ewe_bos_alb_cze_scr_knd_mcd_sun_vie_qcu_est_por_mao_uzb_mly_jpn_bem_bul_bat_dut_sod_pan_eng_ctl_afr_jav_swe_tur_gam_ses_pol_dgb_ven_anl_moo_lit_tig_fre_ita_swa_ukr_lat_rom_grk_mol_cic_azi_guj_bsq_tag_fin_ind_prs_amh_mlt_hun_xho_akn_igb_glc_kor_tsn_spa_cnt_heb	0.0987674221034836	0.232618703853117	0.816568669114603
624	gam_lit_xho_spa_ger_mlt_sid_fin_dgb_lat_mcd_glc_ses_bsq_owc_ita_bat_ctl_mly_eng_chh_bos_scr_amr_bam_hau_swe_arw_rom_urd_ven_akn_por_lda_vie_cic_nor_aeg_zul_grk_heb_dut_ukr_swt_knd_mao_aze_yor_ben_guj_hin_ewe_swa_pol_dyu_kor_pan_jpn_tsw_svk_tag_slo_cze_anl_bem_azi_prs_afr_igb_amh_tha_qcu_geo_tsn_jav_alb_wly_est_rus_sod_sun_moo_mol_bul_fbf_uzb_ind_krd_mnd_fre_tur_tml_cnt_hun_tig	0.528541729473273	1.35943638664136	0.177295521268529
625	est_tsw_uzb_ben_slo_dut_aeg_ewe_ita_fin_swe_jav_bul_mnd_hun_swt_svk_amr_lit_mlt_xho_alb_kor_mol_dyu_cze_mly_arw_bsq_guj_ctl_akn_zul_qcu_heb_mao_tur_glc_pol_sid_ger_hin_ukr_tig_krd_dgb_tml_azi_fre_tha_tag_swa_owc_amh_lda_ven_fbf_vie_cnt_lat_pan_urd_yor_prs_rom_knd_geo_igb_anl_bos_mcd_cic_spa_moo_rus_nor_sun_bam_ind_afr_scr_chh_bem_tsn_aze_grk_hau_eng_wly_ses_gam_sod_bat_jpn_por	-0.061776810784989	-0.159636013553039	0.87351400297709
626	afr_glc_cze_mao_vie_ger_scr_est_ita_sun_dut_tha_por_gam_hun_yor_mcd_hin_lit_tur_kor_lat_sod_mlt_amr_akn_pol_chh_ctl_tsw_xho_dyu_bul_hau_mly_geo_eng_ben_moo_sid_uzb_swt_rom_tsn_nor_fre_pan_bsq_ewe_aeg_knd_bos_dgb_bem_prs_swa_fin_ukr_ses_guj_igb_slo_cic_mnd_spa_urd_jav_mol_anl_owc_arw_ind_wly_grk_tig_fbf_heb_cnt_bam_alb_bat_qcu_krd_tml_lda_rus_swe_zul_svk_amh_tag_jpn_aze_azi_ven	NA	NA	NA
627	rus_cnt_glc_xho_ctl_tig_mcd_spa_afr_tml_ukr_hun_slo_cic_owc_pol_tag_swt_geo_aeg_azi_grk_rom_kor_tsn_svk_wly_scr_aze_amr_anl_bul_mlt_cze_tsw_hau_knd_yor_jav_sun_hin_vie_bsq_swe_ben_mnd_ses_pan_bam_arw_akn_ita_mao_ven_chh_heb_amh_krd_sid_fre_mol_qcu_mly_dyu_fbf_uzb_ewe_dgb_dut_igb_swa_nor_bem_gam_ind_urd_zul_tha_eng_alb_moo_est_lat_lda_bos_bat_tur_ger_lit_guj_jpn_prs_sod_fin_por	-0.189678131167796	-0.502498457011504	0.616504754588973
628	tag_nor_jav_akn_yor_tsw_xho_mol_swa_glc_prs_pan_kor_lit_bem_tml_est_ctl_ben_cze_moo_cic_sod_wly_qcu_bul_eng_hau_tha_swt_lda_dyu_heb_fre_mly_ukr_jpn_scr_afr_alb_azi_fbf_spa_hin_geo_rom_zul_chh_ewe_uzb_gam_igb_tig_lat_swe_krd_ven_slo_ita_bat_por_grk_tsn_sun_dut_arw_vie_hun_sid_anl_mcd_bos_amh_rus_bsq_guj_dgb_tur_aze_owc_mlt_aeg_pol_svk_ind_urd_mao_knd_cnt_fin_bam_ses_mnd_amr_ger	0.403523421471688	1.06980836693865	0.287474337966782
629	nor_ita_akn_tag_lit_bsq_rom_slo_tur_krd_aze_ven_ger_prs_bat_pan_anl_qcu_ben_sun_yor_mnd_amr_glc_tsw_zul_dyu_chh_mly_ukr_xho_lda_por_mlt_cze_gam_geo_sid_heb_tml_vie_wly_tha_aeg_swt_dgb_tig_mol_arw_cnt_cic_bos_mao_kor_moo_bem_eng_bul_afr_guj_est_rus_scr_igb_hin_hau_knd_fre_pol_svk_spa_ses_dut_fbf_sod_alb_swa_ctl_mcd_hun_uzb_swe_jav_tsn_jpn_lat_ewe_fin_grk_urd_bam_owc_amh_azi_ind	0.0194096362118868	0.045011858998696	0.964194365996217
630	jpn_mol_lat_guj_por_eng_bem_mlt_ukr_swe_mao_kor_chh_afr_aeg_ger_cnt_spa_bos_ita_gam_bat_rus_slo_swa_hun_mnd_lit_tsn_jav_grk_ewe_wly_bsq_ses_uzb_amr_tml_sid_yor_krd_anl_mcd_hau_dut_cic_urd_nor_lda_cze_glc_dyu_qcu_pol_dgb_bul_fre_igb_est_tha_ind_geo_hin_ven_moo_tur_amh_tag_bam_tsw_azi_sod_pan_zul_knd_ctl_tig_alb_swt_heb_sun_fin_arw_aze_ben_prs_owc_scr_xho_rom_fbf_vie_svk_akn_mly	-0.320353731122907	-0.717370068518294	0.474943778122128
631	yor_gam_knd_dut_mlt_fin_cze_anl_owc_fre_aeg_swa_ctl_jpn_wly_mly_hau_ewe_amh_igb_bul_sod_lda_pan_aze_akn_moo_prs_ses_tsn_fbf_alb_tag_tur_krd_tsw_slo_sid_geo_scr_mol_chh_azi_mao_tig_ukr_hun_qcu_rus_tml_lit_est_ben_cnt_ger_ven_xho_rom_kor_bem_zul_urd_pol_dyu_por_ind_ita_swt_uzb_vie_bat_hin_bsq_cic_swe_arw_nor_lat_eng_afr_spa_mnd_dgb_sun_bam_glc_amr_grk_jav_heb_tha_guj_bos_mcd_svk	0.542964321150543	1.25873064152738	0.21127822344092
632	mly_ger_sun_qcu_tml_amh_chh_dut_ben_owc_rus_bam_lit_hun_arw_ita_aze_mnd_amr_azi_cic_anl_afr_tig_bul_svk_geo_cnt_yor_swe_igb_swa_pan_alb_wly_akn_guj_ukr_sid_bat_por_tsw_ven_lda_tsn_moo_rom_glc_bem_fre_uzb_pol_heb_spa_tha_dgb_gam_ctl_ind_dyu_tag_mol_scr_hau_swt_prs_sod_urd_grk_fin_zul_tur_aeg_cze_mcd_bos_slo_mao_xho_nor_ewe_est_ses_jpn_hin_mlt_eng_kor_bsq_knd_jav_fbf_lat_vie_krd	-0.186189928627563	-0.475218686563789	0.635745324890957
633	tml_tur_bem_pol_cic_ben_qcu_sun_fin_aze_tsn_glc_akn_uzb_eng_tsw_kor_mly_knd_nor_wly_lda_ctl_owc_ukr_dgb_jpn_ind_tha_hau_vie_igb_urd_jav_slo_bos_anl_tig_ses_aeg_bat_afr_mnd_hin_ewe_ven_alb_fre_grk_sod_chh_svk_est_azi_guj_pan_cnt_gam_moo_dyu_spa_mlt_mcd_scr_por_bsq_ita_prs_bul_swt_dut_mao_cze_ger_amr_rom_swa_amh_lat_mol_sid_geo_rus_tag_heb_yor_swe_arw_xho_krd_zul_hun_bam_lit_fbf	-0.0422909330335814	-0.099435716127921	0.92100635342975
634	mly_sid_tur_tsw_dyu_yor_rus_kor_sod_amr_fin_rom_geo_moo_fre_gam_hau_owc_svk_azi_ses_tha_anl_mao_arw_xho_bos_ind_guj_glc_lda_ctl_ita_est_sun_chh_pan_qcu_swt_heb_fbf_dgb_ukr_lit_amh_bam_mlt_urd_ewe_zul_jav_tml_slo_cnt_cze_lat_bsq_prs_bem_dut_igb_wly_spa_aeg_bat_knd_vie_ger_pol_swe_ven_tig_tsn_cic_mnd_mcd_aze_swa_krd_ben_mol_bul_grk_afr_scr_eng_akn_jpn_hin_nor_por_hun_alb_uzb_tag	0.391606614320033	0.935297450831189	0.352057307910532
635	guj_nor_amh_gam_tur_ind_tsw_qcu_bos_xho_akn_heb_bam_glc_rus_svk_jpn_mao_cze_swa_knd_bsq_cnt_fbf_dgb_azi_bul_swe_chh_krd_slo_tha_wly_tsn_geo_owc_por_pan_est_urd_lda_tag_dut_kor_mcd_bem_anl_swt_lit_fre_cic_prs_aeg_arw_ukr_ben_dyu_eng_grk_ctl_scr_sod_hun_afr_ger_mnd_pol_hau_ses_vie_ita_bat_mly_tml_hin_fin_lat_ven_moo_amr_aze_ewe_tig_sun_alb_jav_spa_zul_sid_mol_uzb_mlt_igb_yor_rom	0.390568780233796	0.886968211496918	0.377384010638941
636	bsq_vie_qcu_lat_tml_mao_glc_heb_hun_afr_xho_slo_owc_lit_ind_spa_scr_rom_wly_ven_sun_tsw_tur_mol_swe_tig_nor_swa_bos_ger_grk_mlt_por_pol_amh_bat_igb_svk_bam_knd_urd_amr_chh_sod_lda_azi_krd_kor_moo_eng_bul_ukr_uzb_anl_prs_ben_hin_akn_mnd_pan_mly_ses_geo_ita_fin_yor_jpn_alb_guj_ewe_tag_hau_fbf_aze_dut_dgb_gam_tsn_dyu_ctl_sid_arw_bem_aeg_zul_swt_tha_cnt_cic_jav_fre_mcd_cze_rus_est	0.113167423975289	0.285274532339175	0.776068186676046
637	amh_nor_qcu_sun_mly_pol_jpn_hau_swe_ind_guj_gam_dgb_aze_mol_cic_ben_owc_heb_tha_ukr_urd_sod_dut_prs_dyu_knd_jav_eng_rus_lat_est_igb_grk_bsq_amr_rom_swt_fbf_mcd_fin_hin_lda_alb_chh_moo_scr_tsw_hun_lit_wly_aeg_yor_mnd_bul_swa_bem_geo_azi_ven_pan_mlt_tag_cze_bam_slo_svk_xho_kor_arw_ses_tig_akn_ita_spa_cnt_tml_tsn_fre_ger_tur_krd_ewe_vie_por_mao_zul_afr_sid_glc_bat_bos_uzb_anl_ctl	0.415932330253775	0.927945630868409	0.355837885030093
638	mol_spa_tha_swa_chh_aze_hau_dgb_arw_hun_eng_amh_akn_sun_jpn_glc_swt_aeg_geo_ita_guj_qcu_afr_ven_gam_mao_wly_nor_cic_fre_lat_bam_zul_igb_slo_bos_grk_cnt_cze_anl_mcd_amr_ukr_ind_fbf_fin_ses_tig_por_ewe_uzb_mnd_pol_heb_dut_sid_est_krd_rus_prs_kor_tur_bem_tml_jav_xho_bul_ger_swe_ben_urd_alb_tsn_rom_vie_lda_tsw_owc_azi_scr_ctl_bat_hin_svk_pan_dyu_tag_mlt_sod_mly_yor_bsq_moo_lit_knd	-0.230124074725137	-0.558836903790457	0.577616199253522
639	hin_dgb_sod_spa_akn_fin_bul_slo_mao_arw_urd_ita_mol_ben_glc_ger_mcd_pan_tig_jpn_mnd_swe_tur_ewe_bos_fre_tha_aze_lda_lit_swa_ses_nor_yor_est_hau_kor_vie_hun_por_mlt_afr_gam_pol_moo_rom_knd_rus_guj_cze_dut_jav_qcu_swt_amh_bsq_ven_amr_ind_azi_heb_xho_anl_mly_ctl_cic_zul_alb_bam_tsw_sun_svk_chh_cnt_bem_igb_fbf_sid_scr_prs_geo_uzb_dyu_tsn_owc_lat_tml_grk_bat_tag_ukr_aeg_wly_eng_krd	-0.546093128693134	-1.43227803234074	0.155416907361037
640	rus_bsq_krd_bos_wly_amh_cnt_mcd_bam_fre_jpn_spa_dyu_sun_swa_igb_est_sod_ukr_owc_pol_ben_pan_ita_dut_mao_tsn_alb_slo_ewe_prs_moo_bul_mly_vie_guj_yor_lit_tag_jav_nor_amr_rom_chh_azi_urd_bem_mol_eng_tml_gam_lda_ven_mnd_scr_cic_svk_ses_tha_qcu_ctl_knd_grk_hin_cze_dgb_arw_geo_anl_akn_glc_aze_tig_swt_ind_hun_tur_xho_lat_kor_fin_swe_hau_sid_zul_tsw_ger_fbf_afr_mlt_heb_uzb_por_aeg_bat	0.0765550603649645	0.176432273188326	0.860337991789088
641	tml_cic_tha_swe_cnt_tig_uzb_mlt_ger_sun_alb_heb_ewe_vie_gam_tsn_lit_glc_mnd_svk_est_zul_grk_hin_azi_sid_jav_ven_aeg_mao_amr_igb_akn_mly_anl_hau_mcd_bam_chh_spa_aze_bos_rom_hun_por_bul_bat_knd_slo_nor_fbf_krd_ind_mol_cze_dgb_sod_fin_swa_geo_guj_bsq_jpn_dut_owc_fre_arw_eng_pan_urd_amh_pol_afr_kor_yor_wly_ukr_tag_xho_moo_prs_ben_rus_ita_qcu_bem_scr_ses_swt_lat_ctl_dyu_lda_tsw_tur	-0.0590747552323193	-0.133674220763589	0.893949031017414
642	bsq_mcd_tur_cnt_cze_geo_slo_ind_bem_moo_wly_qcu_bos_uzb_est_fin_tha_glc_heb_swe_amh_fbf_ger_hau_eng_mnd_fre_jpn_hun_cic_vie_krd_bam_akn_igb_dgb_anl_jav_hin_swt_azi_mly_chh_prs_guj_grk_pan_aze_aeg_sid_tag_mol_ses_spa_gam_zul_lat_urd_lda_pol_amr_rus_rom_mlt_ita_xho_por_dyu_ven_bat_lit_owc_svk_dut_afr_tml_sun_yor_ctl_arw_ukr_tsn_nor_knd_swa_tig_sod_ewe_tsw_bul_kor_mao_scr_ben_alb	-0.0190504238486136	-0.0504886374587158	0.959841284278162
643	cnt_swe_qcu_glc_chh_amr_lat_dut_bat_rus_svk_bam_mcd_ses_grk_swt_ben_mnd_sun_eng_tag_cic_hun_tha_aeg_heb_mao_ukr_aze_gam_tig_prs_wly_slo_xho_fbf_igb_dyu_fre_rom_knd_por_vie_owc_lit_amh_bos_alb_ewe_guj_sod_zul_swa_jpn_tur_scr_akn_urd_bul_lda_mly_hin_bem_hau_tsw_est_geo_sid_afr_krd_ita_ger_dgb_tsn_mol_azi_yor_pan_mlt_cze_moo_ctl_jav_tml_nor_fin_anl_uzb_arw_ind_pol_kor_bsq_spa_ven	-0.182860445237778	-0.470224124991484	0.639295761658919
644	spa_ind_bam_slo_nor_tsw_ger_ven_est_akn_por_mly_ctl_owc_tag_jpn_fin_rom_dyu_swe_alb_dgb_fbf_chh_bem_amh_ita_amr_ses_scr_svk_hau_ewe_cnt_knd_sod_arw_vie_cze_gam_mao_uzb_bat_moo_pan_glc_tig_hin_kor_yor_afr_qcu_mol_anl_heb_prs_azi_rus_tml_ukr_wly_zul_hun_dut_tsn_sun_igb_geo_tha_aze_mcd_bos_guj_lda_grk_bsq_cic_ben_swt_mlt_lat_urd_jav_eng_aeg_sid_swa_pol_tur_fre_xho_bul_krd_mnd_lit	0.108616612749994	0.272312830922781	0.785985167817436
645	fbf_aze_hun_hin_rus_hau_swt_eng_afr_arw_zul_akn_prs_tur_guj_amh_ukr_dut_uzb_tsw_ven_qcu_spa_mcd_est_cze_ger_bat_fin_geo_owc_sun_ewe_bsq_tha_slo_ind_chh_mao_krd_glc_knd_sod_swa_dyu_igb_jav_tsn_ctl_moo_mly_nor_ses_tml_por_grk_cnt_pol_xho_svk_alb_yor_vie_aeg_swe_scr_jpn_kor_bem_mnd_tig_bul_bam_cic_lda_sid_urd_wly_azi_gam_tag_lat_fre_lit_anl_rom_mlt_amr_ita_mol_dgb_bos_ben_pan_heb	-0.13200895898347	-0.297305055820928	0.766896689791649
646	dyu_hin_mcd_grk_prs_moo_dut_heb_ukr_svk_gam_slo_pol_ctl_alb_yor_bos_mly_anl_bat_scr_ita_afr_swe_fbf_ses_qcu_swt_est_hau_dgb_bsq_guj_fin_mol_uzb_akn_lit_mnd_urd_zul_cic_tsn_rus_bam_sun_tig_geo_ind_swa_cze_chh_cnt_sid_bem_aeg_ger_mlt_tha_ben_wly_eng_fre_vie_owc_glc_tur_krd_knd_rom_jpn_igb_por_aze_pan_tsw_azi_hun_jav_sod_kor_mao_spa_ewe_arw_tml_nor_xho_amh_lda_ven_bul_tag_amr_lat	-0.563344695198384	-2.74975221400825	0.00716652484309358
647	chh_jpn_mol_yor_tur_ukr_scr_nor_lit_cic_arw_bul_cze_eng_igb_tag_hin_fre_mlt_knd_ita_heb_tig_tml_owc_sod_zul_glc_anl_bat_azi_mcd_swt_bsq_wly_qcu_fin_dyu_moo_aze_vie_ind_grk_fbf_ger_alb_dut_lda_urd_pol_ctl_xho_mao_aeg_jav_est_swa_geo_guj_sun_mly_amr_tsw_cnt_swe_tsn_hun_tha_uzb_lat_dgb_svk_slo_pan_mnd_amh_bam_ewe_ven_kor_prs_spa_rom_krd_por_bem_akn_rus_ben_ses_bos_afr_hau_sid_gam	-0.62715157858495	-1.49061044403544	0.139447806394033
648	qcu_ven_bul_moo_ger_uzb_geo_tsw_ctl_lit_akn_tag_tur_mol_svk_dyu_amh_ukr_sid_sun_dgb_rom_xho_heb_aeg_gam_lda_amr_mcd_bat_kor_ewe_arw_por_ita_mnd_mly_jpn_pol_cnt_tig_swe_bam_spa_vie_urd_ses_tsn_hun_fin_cze_nor_owc_cic_anl_eng_wly_est_afr_rus_bem_sod_swa_lat_tml_ind_slo_glc_mao_fre_tha_knd_alb_krd_guj_jav_igb_grk_bos_bsq_hau_yor_azi_swt_scr_pan_zul_mlt_fbf_chh_aze_ben_dut_prs_hin	0.0137106095194799	0.0298085638703286	0.976283604960577
649	urd_heb_tag_afr_uzb_eng_wly_rus_tha_qcu_geo_swa_grk_scr_tsn_vie_lda_mol_xho_hau_bam_bem_aeg_cic_mnd_gam_tml_fbf_tur_chh_ita_svk_glc_sod_alb_moo_sun_owc_ger_aze_mcd_mao_knd_sid_slo_por_rom_ukr_ses_krd_cze_prs_ctl_pol_ind_spa_hin_jpn_fre_bsq_tig_dyu_bul_anl_hun_lit_kor_lat_bat_fin_swe_bos_akn_guj_jav_swt_pan_igb_yor_amr_mlt_nor_est_dut_ben_azi_dgb_cnt_ewe_ven_tsw_amh_arw_zul_mly	-0.828537580231658	-1.92815506784257	0.0568863971463889
650	slo_tig_amh_qcu_spa_rus_uzb_alb_scr_sod_hun_ses_tsw_azi_bam_mlt_rom_igb_tha_anl_bos_vie_jpn_svk_sid_moo_knd_pan_fin_akn_mcd_guj_heb_tml_hau_bul_wly_cze_owc_tsn_amr_cic_pol_bsq_aeg_bat_kor_prs_fbf_ger_mao_mnd_ind_swa_mly_urd_mol_ben_gam_arw_chh_por_lit_grk_zul_sun_afr_cnt_fre_swe_est_ven_lda_yor_ewe_tag_bem_swt_eng_krd_ukr_xho_jav_geo_hin_nor_tur_ctl_ita_dgb_dyu_glc_dut_lat_aze	0.140917559178038	0.360058434961381	0.719619837922549
651	zul_fre_swa_lit_arw_ind_rus_scr_alb_ven_eng_bsq_ewe_mao_igb_ben_swe_bat_spa_krd_vie_fbf_xho_mlt_hin_cze_cic_jpn_slo_fin_svk_aeg_owc_amh_azi_mnd_pol_tha_chh_kor_mcd_lda_sun_guj_bem_por_cnt_jav_uzb_dyu_anl_grk_swt_moo_nor_dgb_mol_wly_yor_ger_dut_tsw_aze_hau_tur_qcu_ses_amr_rom_ukr_ctl_lat_afr_bul_sid_geo_sod_urd_glc_pan_tml_mly_prs_tag_tsn_knd_tig_gam_hun_bos_est_ita_bam_akn_heb	-0.250768751950393	-0.611190573610458	0.54256446947776
652	urd_bat_spa_mly_ven_chh_por_amr_lda_bos_bam_mnd_est_jpn_bsq_rus_dyu_lit_cze_tig_fbf_tag_hau_aze_tsw_tha_anl_gam_qcu_amh_heb_alb_xho_cic_ewe_geo_cnt_sid_ukr_ctl_azi_aeg_pol_swt_tml_akn_ses_zul_grk_guj_bul_mao_owc_hun_prs_moo_lat_jav_krd_igb_ben_glc_afr_ger_fin_eng_hin_svk_sun_kor_swa_vie_pan_yor_uzb_rom_mlt_ind_scr_sod_dut_bem_swe_ita_tsn_arw_wly_tur_dgb_knd_slo_fre_mol_mcd_nor	-0.200709318559214	-0.474130272585125	0.636518314610256
653	cic_mao_akn_tsn_ind_aeg_vie_bos_knd_mlt_ita_swa_bat_arw_ben_qcu_wly_bul_est_fin_azi_rom_pan_tig_anl_swt_jpn_hun_lda_swe_moo_mly_afr_ger_ven_tsw_scr_igb_xho_rus_sun_lat_tml_zul_sod_tur_mnd_krd_tha_dgb_spa_fbf_geo_ewe_lit_hau_ukr_grk_owc_eng_urd_glc_pol_prs_chh_fre_gam_ses_alb_cze_dyu_jav_hin_amr_heb_ctl_mcd_guj_dut_por_cnt_aze_sid_uzb_bam_slo_mol_yor_bem_bsq_tag_kor_amh_svk_nor	0.57999917007519	1.41696027016052	0.159835821160579
654	mao_tml_ger_wly_xho_glc_dyu_gam_lda_tag_eng_dgb_mly_uzb_ben_ewe_heb_geo_pan_afr_ukr_tha_vie_bem_hin_chh_amh_swt_tur_swe_rus_moo_knd_rom_slo_fbf_guj_kor_tig_krd_swa_bul_ven_jav_fin_mol_ind_bsq_bam_lat_zul_sun_bat_arw_amr_sid_cze_urd_qcu_fre_mcd_lit_tsw_yor_alb_sod_ita_tsn_aze_bos_spa_jpn_anl_dut_ctl_est_mlt_prs_akn_nor_scr_hau_owc_ses_por_pol_mnd_cic_hun_cnt_azi_grk_igb_svk_aeg	0.350119570566786	0.787484061004951	0.43300097013421
655	igb_dyu_bat_heb_swa_hau_krd_aeg_gam_sod_sid_eng_cnt_por_hin_urd_pol_tig_rom_bam_ses_knd_amh_mol_mly_rus_qcu_pan_spa_mnd_lda_bem_ctl_jpn_jav_tml_prs_yor_cic_kor_wly_tsw_slo_bos_mao_afr_bsq_lat_ita_hun_chh_mcd_azi_uzb_xho_aze_ind_scr_sun_anl_tha_dut_lit_swe_akn_vie_nor_ven_glc_ukr_bul_fbf_dgb_arw_grk_fin_cze_est_svk_guj_ben_geo_tag_tur_fre_alb_ger_zul_ewe_amr_owc_tsn_swt_mlt_moo	0.366406399652514	0.813919854711056	0.417769976164511
656	est_prs_sid_eng_slo_geo_tha_ctl_swt_fbf_amr_qcu_afr_guj_nor_owc_azi_akn_fre_rom_mcd_hau_ses_ukr_bos_lit_svk_cic_tsn_mol_zul_anl_mnd_tsw_bem_cze_krd_fin_ben_tig_knd_tml_rus_sun_tag_kor_swe_bul_ind_amh_igb_aeg_jpn_mlt_ewe_por_ita_wly_swa_dgb_lat_sod_ger_hin_vie_hun_bam_mao_grk_mly_glc_urd_bsq_moo_dyu_heb_tur_lda_scr_uzb_pol_jav_cnt_pan_yor_arw_ven_bat_chh_aze_spa_alb_xho_gam_dut	0.0519349783501027	0.122047238708323	0.903124945092546
657	jav_lda_ger_fre_cnt_heb_swt_hau_hin_qcu_yor_bsq_slo_rom_gam_cic_lit_ctl_bos_amr_ukr_uzb_mol_mlt_pan_dyu_afr_amh_moo_sid_ben_urd_guj_tml_swa_chh_tur_ind_por_vie_zul_ses_jpn_tsw_dut_sun_mnd_ita_cze_mao_alb_bat_bem_eng_xho_scr_dgb_mcd_kor_owc_svk_tag_geo_ewe_tig_tsn_azi_lat_aeg_bam_aze_grk_rus_bul_akn_sod_glc_pol_swe_krd_wly_mly_est_fin_knd_spa_ven_tha_igb_nor_hun_anl_prs_arw_fbf	0.373844462307021	0.982190284696221	0.328554409868046
658	lda_tml_guj_owc_kor_mnd_nor_mlt_ewe_mol_zul_bem_ben_tha_tur_bos_tag_bam_por_urd_ger_grk_anl_ukr_chh_tsn_mly_spa_aeg_jpn_cze_cnt_rom_wly_swa_lat_rus_amr_hun_swe_dgb_hin_glc_fin_bat_sun_fre_knd_aze_ven_pan_swt_mao_pol_ind_tsw_scr_amh_hau_tig_ctl_arw_prs_akn_xho_lit_eng_svk_dut_ita_bsq_slo_alb_gam_krd_uzb_sod_vie_mcd_cic_dyu_igb_geo_ses_azi_est_bul_moo_heb_yor_qcu_fbf_jav_sid_afr	-0.821397690507227	-1.95865009001548	0.0531496555066796
659	swt_cze_gam_rus_ger_qcu_ses_uzb_krd_dgb_wly_glc_fbf_fre_mcd_afr_prs_swa_mly_slo_alb_azi_sid_jav_guj_owc_cic_arw_amr_ctl_rom_ind_vie_ben_por_tag_est_lat_bsq_pol_fin_hau_grk_bul_mnd_chh_cnt_lda_bos_heb_sun_hin_urd_spa_swe_tur_tha_ita_moo_geo_dyu_aeg_mol_bam_jpn_bem_tml_sod_pan_scr_hun_nor_kor_tsw_tsn_eng_aze_tig_anl_akn_yor_mao_knd_zul_svk_mlt_igb_xho_dut_amh_lit_ven_ewe_bat_ukr	-0.427703864645836	-0.99015356940242	0.324668263718607
660	rus_nor_hin_arw_svk_akn_jav_heb_sod_owc_prs_cze_mlt_xho_eng_por_swe_mol_ses_fbf_lit_ven_dut_amh_zul_ger_swt_dyu_grk_rom_urd_gam_dgb_slo_knd_tag_alb_hun_ewe_qcu_uzb_sun_igb_tsn_anl_lat_ukr_ctl_aze_tha_ita_spa_wly_est_vie_fin_bam_mnd_hau_bsq_guj_chh_mao_sid_tur_mcd_afr_geo_aeg_swa_jpn_cic_tig_pan_cnt_azi_fre_bul_yor_glc_moo_ben_bem_scr_krd_ind_mly_kor_lda_bat_amr_tsw_pol_tml_bos	0.181823493946334	0.409349381068165	0.683224540085319
661	kor_swe_krd_anl_mly_sid_dgb_est_jpn_dyu_ses_bam_cze_nor_urd_cnt_fin_pol_aze_knd_fbf_yor_slo_ctl_fre_mlt_svk_lda_bul_ven_bsq_akn_mcd_dut_tha_zul_scr_aeg_prs_bos_por_wly_hun_swt_mnd_cic_heb_mao_rom_bat_tsn_geo_grk_gam_tur_ita_swa_ukr_rus_hin_hau_guj_jav_arw_azi_amh_xho_ger_owc_tml_pan_vie_sod_afr_lat_bem_lit_qcu_uzb_chh_igb_ben_tig_ewe_eng_moo_mol_glc_ind_sun_alb_amr_spa_tsw_tag	0.465702020737018	1.138253972912	0.257938239678992
662	cze_ven_xho_arw_tag_sun_spa_uzb_ses_fbf_tha_mao_mnd_lit_dut_ewe_geo_dyu_nor_tur_knd_glc_alb_mcd_bul_kor_aze_gam_urd_vie_guj_amr_chh_ukr_tml_lda_rus_tsn_scr_hun_wly_moo_heb_owc_cic_mlt_ger_prs_afr_lat_bat_krd_akn_cnt_yor_ind_jav_tsw_eng_jpn_fre_bos_rom_por_sod_ben_amh_pol_fin_ctl_qcu_est_swe_aeg_dgb_swt_azi_zul_sid_svk_tig_ita_hau_hin_anl_bsq_mol_bem_pan_grk_bam_slo_mly_igb_swa	0.338611320324812	0.763326822647443	0.44720057171927
663	ses_dyu_owc_cze_bos_akn_heb_alb_krd_tag_ger_mcd_kor_cnt_geo_aeg_amr_ukr_grk_bam_dgb_yor_hun_bsq_xho_knd_bat_slo_rus_ita_tsn_lat_por_prs_jav_tig_zul_qcu_amh_gam_nor_uzb_sun_mly_svk_hau_jpn_fbf_ctl_swe_arw_igb_lda_chh_mol_fre_mao_pan_bem_afr_dut_scr_eng_mlt_bul_swt_ben_hin_guj_tsw_sod_urd_wly_lit_est_pol_aze_azi_vie_spa_fin_anl_ewe_ven_tur_cic_rom_tha_moo_sid_glc_ind_mnd_tml_swa	-0.422561908588314	-1.08046770795406	0.282727953951167
664	spa_tsn_fin_owc_grk_moo_ukr_akn_bul_cze_igb_qcu_heb_bos_cic_bam_urd_ger_mao_fbf_jav_mol_mly_ita_wly_sid_amr_slo_ses_rus_kor_afr_eng_azi_gam_tag_rom_geo_swe_est_bat_jpn_sod_krd_bsq_cnt_tml_hau_fre_ewe_hun_amh_ctl_swa_dgb_zul_sun_knd_ind_dyu_arw_swt_mcd_uzb_ben_tig_ven_dut_nor_mlt_por_lda_svk_prs_lit_glc_hin_bem_guj_scr_tur_alb_tsw_pan_chh_aeg_lat_yor_vie_mnd_aze_anl_pol_xho_tha	-0.288576816547344	-0.666536770799459	0.506718272393534
665	ben_xho_lat_wly_tsn_ven_aze_lda_grk_afr_hun_ctl_arw_mol_yor_gam_mly_bsq_mao_tig_tml_chh_tha_tag_zul_hau_cnt_svk_swa_bem_pol_dyu_bat_ger_fbf_jav_heb_spa_bos_cic_tur_amh_owc_alb_guj_mlt_sun_por_rus_azi_akn_sid_glc_ukr_fin_knd_slo_uzb_nor_swe_amr_eng_anl_mnd_scr_urd_cze_prs_vie_pan_moo_mcd_est_dut_ind_fre_bam_sod_igb_rom_geo_jpn_kor_ses_dgb_krd_swt_bul_ita_aeg_hin_lit_qcu_tsw_ewe	-0.756900010447308	-1.90159073891343	0.0603202431335095
666	wly_ind_dut_heb_mol_qcu_por_urd_afr_bem_ben_grk_igb_ewe_swa_ven_eng_bam_dgb_tha_lit_amh_est_lat_sun_tag_yor_aze_fin_fre_ger_prs_mao_mcd_cic_hun_aeg_amr_geo_ctl_nor_gam_bsq_slo_alb_mly_jav_bat_uzb_tsn_ukr_krd_owc_mnd_cze_hin_akn_fbf_ses_vie_mlt_tml_sid_anl_guj_knd_scr_ita_azi_pan_moo_dyu_kor_jpn_sod_hau_spa_swe_svk_arw_bul_tur_tig_bos_lda_rus_tsw_rom_zul_chh_cnt_pol_swt_xho_glc	-0.20328857153835	-0.530064977009706	0.597330171912722
667	hun_fin_tig_hau_fbf_lit_ven_uzb_akn_amr_tha_moo_rom_ger_ind_glc_jpn_lat_knd_bat_ses_kor_sod_guj_geo_bem_mao_scr_mlt_heb_xho_aze_tag_por_azi_mly_dyu_ctl_aeg_zul_dut_owc_wly_bul_spa_dgb_swt_jav_cnt_eng_ita_mol_mnd_nor_pan_alb_tml_yor_cze_ewe_prs_pol_vie_swa_ben_qcu_hin_bam_slo_svk_bos_arw_lda_ukr_swe_krd_gam_est_anl_tur_sun_chh_tsn_tsw_bsq_mcd_grk_rus_amh_afr_igb_urd_fre_cic_sid	-0.365451392508747	-0.867232715126856	0.388046655589227
668	ven_rom_pan_grk_tsw_guj_amh_bos_swa_sid_tml_swt_igb_bam_tag_yor_azi_sod_qcu_geo_akn_kor_mnd_heb_mol_cic_lda_cze_nor_owc_por_urd_aze_sun_tha_fbf_eng_gam_ses_vie_knd_krd_ukr_arw_dgb_cnt_mly_est_dyu_lat_lit_xho_spa_rus_hau_moo_jav_hun_anl_ewe_bem_alb_dut_glc_pol_ind_mlt_slo_mao_bul_jpn_chh_fin_tig_mcd_scr_bsq_hin_tsn_afr_zul_wly_svk_ita_uzb_ctl_ben_aeg_prs_ger_bat_swe_fre_tur_amr	-0.249659379292303	-0.566658376468402	0.572311365301195
669	nor_amh_igb_lda_sun_owc_dgb_svk_amr_tur_glc_azi_vie_lit_slo_swt_bat_rus_swe_est_bam_jav_mly_ven_pan_dut_hin_hau_tag_tha_hun_dyu_tsn_pol_chh_yor_ses_aeg_moo_anl_scr_cze_heb_afr_bul_zul_guj_arw_gam_lat_fin_mnd_sod_ind_mol_ukr_swa_geo_cnt_bem_grk_kor_tig_fre_fbf_cic_qcu_bos_bsq_tml_eng_rom_prs_knd_jpn_tsw_ger_urd_spa_ben_ita_xho_ewe_wly_aze_mcd_por_alb_akn_sid_krd_mlt_ctl_mao_uzb	1.22830452350542	3.42827828860396	0.000906774118183093
670	tsn_igb_dgb_tha_akn_krd_slo_sid_geo_heb_ewe_azi_ctl_mol_tig_chh_pol_ita_xho_mly_knd_tml_glc_yor_alb_spa_arw_tsw_mnd_nor_mcd_lda_afr_hin_bos_fin_swe_cic_hau_uzb_kor_amr_anl_jav_moo_aeg_jpn_gam_sod_eng_dut_ger_bul_owc_tag_sun_bem_zul_hun_dyu_ses_tur_vie_fbf_bsq_grk_prs_rom_cnt_wly_ukr_amh_cze_bat_fre_mao_swt_por_ind_mlt_urd_guj_qcu_lat_swa_est_bam_svk_lit_pan_rus_scr_ven_ben_aze	0.0447695304436901	0.100826820717991	0.919904986821197
671	rom_tsw_hin_dgb_bsq_krd_eng_amr_por_ita_cze_svk_ger_aeg_anl_geo_qcu_knd_azi_sun_hun_tsn_alb_glc_mlt_ind_ukr_gam_swa_igb_bat_tml_tag_pol_cnt_vie_ven_guj_scr_xho_hau_moo_grk_swt_bos_est_fbf_akn_yor_heb_fre_owc_pan_wly_mnd_cic_slo_urd_ben_mcd_sid_lit_zul_dut_chh_kor_uzb_amh_tha_bul_lda_mol_dyu_jpn_ewe_ses_afr_tig_prs_bem_nor_mao_mly_sod_rus_swe_jav_aze_fin_bam_tur_lat_ctl_spa_arw	-0.112575195242912	-0.291433826913931	0.771368579170252
672	mly_mol_guj_yor_hau_nor_knd_tsn_amh_ben_amr_est_swa_dyu_bam_ses_tig_pol_wly_ind_uzb_prs_swe_slo_ctl_lat_krd_xho_svk_eng_alb_mcd_jpn_kor_vie_dgb_ger_bem_moo_aze_hin_igb_qcu_rom_hun_aeg_jav_heb_tur_dut_sid_urd_grk_ita_geo_ven_zul_tha_bul_chh_ukr_lda_tml_rus_cic_ewe_cze_fbf_bat_bsq_cnt_tsw_sod_gam_mao_arw_owc_por_glc_fin_mnd_bos_akn_fre_afr_lit_swt_scr_tag_spa_mlt_pan_anl_azi_sun	0.442755216773563	1.13488797972776	0.259338830753595
673	ger_est_hin_kor_mcd_eng_aeg_bul_mol_qcu_swt_anl_bos_lat_gam_swa_ita_ind_por_fbf_xho_chh_ven_sid_prs_uzb_ewe_amh_dyu_tig_azi_bsq_hun_moo_jpn_alb_amr_rus_lda_aze_grk_nor_urd_jav_tag_tsw_swe_mlt_ses_sod_glc_ukr_ctl_tsn_krd_svk_igb_pol_scr_knd_arw_bem_yor_lit_hau_sun_cze_afr_cic_mly_akn_geo_owc_bam_guj_spa_mao_tml_slo_dgb_pan_tur_fin_fre_ben_heb_wly_rom_vie_zul_dut_bat_mnd_cnt_tha	0.0805909047130158	0.212381524068497	0.832274201141183
674	guj_bul_moo_aze_aeg_est_tha_tag_cnt_owc_knd_mcd_slo_rus_tsw_por_cze_hin_svk_zul_mol_sid_ita_azi_rom_chh_krd_ben_ind_tsn_bam_yor_dgb_geo_ven_xho_mao_fre_bem_dyu_scr_arw_cic_gam_tig_sod_ctl_mly_sun_anl_pol_wly_urd_fin_tml_ukr_qcu_hau_pan_amh_vie_lat_igb_swt_prs_lit_mlt_grk_eng_uzb_fbf_bat_alb_lda_afr_swe_dut_heb_jpn_ses_nor_mnd_kor_akn_tur_bos_hun_amr_glc_ewe_bsq_swa_spa_ger_jav	0.385104394873318	1.01608389123894	0.312225587025667
675	bem_fre_lat_akn_por_tur_mlt_guj_eng_wly_knd_sun_jav_moo_swt_krd_tha_rom_aeg_nor_xho_ewe_swe_afr_ger_dyu_urd_tag_lda_pan_geo_pol_aze_bat_mnd_hin_grk_heb_dut_hun_ind_slo_mol_yor_tig_ita_est_svk_azi_qcu_zul_amh_lit_ben_mcd_swa_kor_bsq_anl_fbf_sid_ctl_arw_mao_bul_mly_tsw_ses_amr_bam_dgb_glc_alb_tsn_spa_cze_chh_jpn_igb_scr_sod_uzb_ukr_fin_cnt_bos_prs_tml_gam_cic_owc_ven_vie_hau_rus	-0.211545233544325	-0.572874599993484	0.568112117431873
676	knd_wly_nor_mlt_aze_bam_glc_aeg_yor_vie_tml_lit_sod_grk_ind_sid_cze_lda_amh_dyu_ewe_ben_amr_fin_tsw_gam_lat_ger_pan_tsn_jav_bat_bos_est_bul_dgb_swt_hau_heb_zul_mnd_cic_kor_igb_qcu_spa_ven_por_tag_ctl_uzb_hun_rom_urd_bem_alb_jpn_ses_afr_mao_krd_xho_tur_tha_owc_akn_sun_guj_ita_pol_mcd_dut_azi_ukr_eng_scr_geo_prs_tig_moo_cnt_mly_slo_fbf_fre_chh_bsq_arw_mol_hin_svk_rus_anl_swa_swe	0.761728920725875	1.88311326255361	0.0628103631695496
677	kor_afr_arw_rom_moo_azi_prs_ger_mao_vie_mcd_xho_ses_jpn_urd_dgb_krd_hau_tha_aze_sid_bsq_amh_igb_bos_dut_sod_lat_cic_aeg_akn_pol_hun_guj_bul_qcu_svk_dyu_lda_est_swe_slo_ind_tml_swt_anl_bat_rus_cnt_ukr_chh_hin_mly_tsw_owc_bem_mnd_wly_sun_swa_ewe_tig_amr_uzb_lit_glc_gam_ben_fre_alb_grk_knd_yor_pan_bam_heb_zul_tag_tur_mlt_ita_jav_tsn_geo_eng_cze_por_nor_fin_mol_fbf_ven_ctl_spa_scr	-0.345596086600471	-0.854593099682615	0.394972564379406
678	owc_pol_gam_bam_knd_fin_swe_cic_jpn_lat_bem_svk_eng_cnt_kor_tsn_ses_zul_spa_igb_afr_fbf_amh_ctl_swt_slo_hun_arw_ewe_rom_bul_mao_cze_sod_alb_rus_lda_tig_mnd_krd_mcd_lit_est_scr_tur_tsw_aze_tml_ben_mly_bos_wly_dyu_hau_anl_yor_grk_amr_sid_ita_vie_ven_akn_guj_dgb_moo_hin_xho_urd_dut_chh_mol_uzb_geo_tha_nor_ger_jav_prs_pan_bsq_swa_mlt_qcu_por_azi_fre_aeg_ind_bat_glc_sun_tag_heb_ukr	0.0267564762851289	0.0688146893593939	0.945284868731298
679	bsq_xho_swa_ven_fin_ctl_amh_krd_bul_azi_tha_heb_ita_geo_urd_dut_sid_ind_bam_tur_spa_mlt_ger_vie_tig_qcu_tsn_chh_ses_gam_mol_sod_mly_guj_akn_tag_lda_swt_alb_grk_anl_glc_nor_mao_owc_ben_hun_fbf_hau_prs_knd_tml_cnt_tsw_sun_afr_igb_lit_jav_ukr_rus_svk_mcd_est_slo_arw_eng_zul_bat_kor_ewe_aze_moo_pol_yor_amr_swe_cze_por_jpn_rom_aeg_uzb_wly_cic_mnd_bem_bos_scr_dyu_fre_lat_hin_dgb_pan	-0.332061355932054	-0.755880857223291	0.451630979540374
680	gam_guj_amh_svk_prs_aze_eng_tig_glc_mnd_jpn_lda_por_swe_dyu_hau_urd_amr_bat_grk_lat_krd_moo_slo_mly_scr_sun_heb_ukr_dgb_fre_swt_ger_qcu_tsn_azi_owc_mol_nor_xho_swa_ewe_mcd_vie_ind_pol_mlt_cnt_est_ctl_ses_sid_tml_hin_anl_akn_ven_tur_bul_arw_knd_geo_rom_pan_ben_tsw_mao_lit_wly_ita_jav_spa_rus_tha_afr_aeg_igb_alb_chh_kor_bos_fin_dut_yor_fbf_bem_bam_bsq_sod_tag_zul_uzb_hun_cze_cic	0.15764150458588	0.36553144751806	0.71554480856625
681	alb_xho_ita_spa_yor_fre_ewe_ben_swt_cnt_rom_amr_urd_jav_moo_tag_bem_cic_knd_sid_nor_fin_kor_pan_anl_pol_bam_tml_sun_amh_mlt_uzb_afr_glc_krd_rus_jpn_ses_geo_bul_mnd_dyu_bsq_chh_arw_bat_hun_mcd_ger_gam_lat_est_tur_dut_svk_tig_mao_qcu_tsn_por_tha_mol_sod_mly_guj_wly_aeg_igb_azi_zul_hin_lit_ind_prs_aze_ven_slo_eng_owc_heb_dgb_cze_fbf_vie_swe_tsw_hau_scr_grk_akn_lda_ctl_swa_bos_ukr	-0.462613994708022	-1.14158956870083	0.256555564011652
682	dyu_slo_svk_aze_ven_por_eng_bat_amr_swt_geo_afr_jpn_gam_akn_fbf_bam_cze_xho_rus_moo_sod_ind_lda_grk_aeg_owc_swe_krd_igb_tur_swa_mlt_guj_pan_wly_heb_lat_ben_ukr_tsn_rom_bsq_hun_anl_knd_tha_tml_scr_jav_lit_bul_pol_sid_bem_kor_ita_yor_vie_chh_fre_ctl_tsw_tig_ewe_mnd_azi_alb_cnt_prs_dgb_qcu_hin_tag_mao_spa_zul_ses_ger_glc_bos_uzb_est_mly_sun_urd_mol_hau_arw_fin_cic_amh_dut_mcd_nor	-0.164795543851664	-0.374987799715223	0.70852334367654
683	dgb_rom_swt_fre_tig_arw_owc_igb_mao_qcu_afr_nor_knd_prs_ukr_bsq_sid_alb_glc_chh_scr_dut_tsw_geo_lda_ita_bat_grk_svk_fbf_rus_aeg_spa_mly_mlt_est_por_mcd_mnd_heb_kor_tha_guj_lit_vie_eng_xho_bam_dyu_sod_moo_bul_ctl_bem_mol_ven_azi_swe_aze_yor_fin_swa_ewe_cnt_slo_bos_pan_ind_hin_pol_tsn_ses_tml_cic_ben_krd_hau_uzb_amr_lat_hun_jav_cze_urd_jpn_zul_tur_akn_anl_tag_gam_amh_ger_sun_wly	-0.775046895322077	-2.01767242794977	0.0465071481020747
684	jav_tag_bul_vie_lit_spa_swa_kor_mly_chh_tur_sod_dgb_ger_ewe_jpn_qcu_swt_moo_slo_por_sid_dyu_pan_alb_tha_bat_mol_heb_swe_mcd_svk_fin_sun_eng_mao_amh_cze_cnt_bsq_knd_nor_bam_glc_anl_igb_ses_mnd_ctl_guj_fbf_ven_aeg_aze_hau_uzb_lda_akn_hun_tml_est_rom_lat_tig_arw_ukr_urd_xho_afr_pol_yor_ben_owc_prs_gam_krd_ind_hin_geo_bos_tsw_zul_bem_tsn_scr_grk_amr_cic_rus_dut_ita_fre_mlt_wly_azi	NA	NA	NA
685	bem_anl_ben_mcd_fre_azi_heb_krd_mnd_ger_jpn_aeg_scr_slo_glc_urd_ses_lda_swa_fbf_aze_amh_swt_pol_afr_igb_cnt_uzb_hau_ctl_tur_wly_jav_dut_rus_yor_mol_tml_bat_owc_kor_ita_lat_zul_dgb_bos_sod_knd_sun_cze_spa_mly_grk_amr_bam_gam_geo_eng_bsq_cic_swe_hun_sid_arw_tsw_mao_guj_fin_ven_chh_vie_ind_por_tsn_svk_dyu_qcu_tha_est_mlt_hin_lit_xho_akn_tag_nor_moo_ukr_pan_alb_prs_tig_rom_bul_ewe	0.582771698176923	1.34161040682792	0.182989152299147
686	ewe_pan_slo_lat_chh_rus_hun_alb_bat_jpn_vie_glc_ger_pol_knd_cic_amr_fre_kor_svk_mol_prs_dut_xho_fin_wly_dgb_swa_ven_cze_ben_swe_bsq_lit_aeg_fbf_tag_ctl_ses_nor_grk_geo_amh_spa_sid_gam_tur_owc_scr_mcd_tsn_aze_swt_hin_cnt_bem_anl_eng_uzb_lda_tsw_tml_tig_igb_est_ukr_krd_heb_tha_mnd_ind_yor_mlt_zul_rom_bul_arw_sod_mao_ita_hau_bos_urd_afr_jav_guj_por_mly_bam_qcu_moo_dyu_sun_azi_akn	-0.787725046113009	-1.76311581468241	0.0811657006260078
687	knd_prs_mao_rom_amr_tsn_eng_guj_wly_cnt_hun_jpn_cic_grk_dyu_qcu_aze_tur_uzb_sod_hin_spa_slo_owc_nor_dgb_bul_sid_akn_mnd_tig_est_igb_kor_mcd_ben_sun_anl_ven_yor_azi_por_scr_arw_fin_urd_cze_ger_swe_xho_geo_lat_aeg_rus_gam_tha_fre_afr_bem_jav_hau_moo_dut_pan_swa_lit_amh_tsw_tag_lda_glc_ukr_swt_mlt_ewe_bos_pol_zul_tml_ita_ctl_ind_heb_svk_ses_vie_bsq_krd_mly_bam_alb_fbf_bat_mol_chh	0.102305307517436	0.234554043267104	0.815070510837106
688	azi_swt_tha_por_cic_bam_ger_akn_tur_ctl_tig_owc_pan_fbf_qcu_aze_nor_moo_gam_urd_anl_sun_fin_ewe_bat_hau_lat_kor_sid_alb_chh_zul_ind_arw_krd_spa_eng_svk_glc_prs_tml_rus_tsw_pol_scr_jpn_vie_ukr_dgb_mly_mol_tsn_aeg_cze_wly_amr_heb_mnd_ses_tag_guj_ita_ven_swe_mao_dut_mlt_uzb_hun_mcd_amh_knd_lda_slo_yor_bos_est_bem_igb_cnt_lit_bsq_swa_fre_hin_ben_rom_dyu_grk_jav_bul_xho_sod_geo_afr	-0.423103923929106	-0.941223718084622	0.34902868511026
689	gam_swa_fre_glc_rus_mcd_mly_qcu_tsw_bam_moo_ger_dut_swe_nor_lit_alb_fbf_bsq_spa_zul_ind_mol_cnt_chh_sid_ben_tml_ewe_bem_vie_amh_afr_rom_fin_ita_wly_uzb_geo_tur_slo_ven_guj_urd_por_dyu_ctl_svk_sod_xho_pan_mlt_bul_mnd_arw_pol_aeg_hau_lda_jav_tha_krd_eng_yor_est_igb_swt_ukr_bat_grk_hun_bos_kor_akn_tag_prs_sun_heb_ses_mao_cic_knd_lat_scr_jpn_amr_hin_azi_cze_aze_anl_dgb_owc_tig_tsn	0.210545080178782	0.550874486432036	0.583040671982937
690	anl_rom_est_geo_pan_rus_ita_sid_lat_glc_bul_guj_uzb_ind_akn_tur_zul_pol_yor_cic_bsq_eng_urd_azi_tag_cze_dyu_cnt_alb_mao_hau_knd_hun_spa_vie_aeg_nor_fre_lda_mlt_bem_ewe_ben_krd_dgb_ukr_swa_dut_kor_sod_moo_jav_amh_ven_chh_swt_fbf_gam_bat_grk_qcu_amr_mly_ctl_igb_fin_heb_arw_sun_swe_afr_bos_prs_tig_owc_mcd_jpn_lit_tsw_aze_mol_tha_xho_tsn_hin_slo_ses_wly_svk_ger_bam_tml_por_mnd_scr	-0.195056218032254	-0.516914844235003	0.606442758807688
691	ita_sun_dyu_aze_slo_rus_prs_amr_eng_pan_pol_bsq_ven_tsw_uzb_ger_mlt_jpn_mnd_dut_vie_hin_svk_fin_bam_bos_alb_gam_wly_glc_sod_lit_mol_cze_nor_ses_sid_dgb_por_tha_krd_moo_igb_swe_akn_tsn_aeg_cic_scr_est_mly_hun_ind_tag_tig_mao_jav_azi_guj_bat_xho_arw_fbf_qcu_lat_tur_owc_grk_mcd_yor_knd_zul_ukr_ewe_lda_kor_rom_spa_ben_swa_bul_chh_cnt_bem_ctl_swt_geo_heb_afr_anl_tml_hau_urd_fre_amh	-0.606715435194875	-1.42147683590358	0.15852294523287
692	dyu_heb_akn_tag_tig_ukr_alb_ger_por_prs_swe_wly_fin_guj_amh_mao_sun_kor_lit_swa_owc_qcu_ewe_yor_rom_gam_pan_ita_jpn_mol_aze_bos_tur_vie_azi_xho_ven_sod_est_ses_dgb_spa_grk_anl_eng_mnd_geo_bam_mcd_dut_lda_bat_hau_tml_ctl_bul_ben_zul_cnt_fre_hin_tsn_cic_sid_arw_uzb_fbf_bem_slo_ind_scr_pol_knd_mlt_nor_cze_rus_krd_swt_mly_urd_moo_igb_tha_svk_afr_aeg_jav_bsq_amr_glc_lat_tsw_chh_hun	0.00599096976268399	0.0154299439721771	0.987722228210955
693	hau_fbf_geo_sid_vie_rom_svk_moo_glc_knd_ita_wly_sod_fin_pol_bul_cze_alb_swa_mao_igb_por_sun_urd_ukr_mly_cic_owc_bat_gam_anl_tur_cnt_slo_amh_krd_tig_tsn_akn_bos_eng_pan_swe_jpn_nor_dgb_scr_zul_xho_lit_ben_hun_qcu_est_rus_kor_prs_grk_uzb_azi_spa_mlt_afr_ctl_lda_ind_tha_mnd_tml_yor_aeg_bam_fre_dut_arw_heb_bsq_guj_mcd_jav_aze_swt_hin_lat_dyu_ven_amr_chh_ses_tsw_mol_ger_tag_bem_ewe	0.135071446531125	0.324357395160925	0.74639588448406
694	sun_scr_swe_arw_vie_zul_mnd_cze_tsw_eng_ind_afr_swt_yor_por_bul_ctl_tml_ven_ewe_dyu_grk_cic_lda_mcd_alb_heb_xho_azi_jav_sod_urd_guj_akn_gam_igb_hin_fre_spa_chh_wly_ses_nor_hun_rom_tag_anl_krd_ukr_sid_knd_amh_owc_uzb_fin_fbf_geo_jpn_amr_rus_bat_slo_bos_aeg_est_ita_dgb_lit_prs_mly_kor_pol_ben_bem_qcu_mol_swa_svk_ger_lat_bsq_cnt_dut_hau_tig_tha_glc_bam_pan_mao_mlt_moo_aze_tur_tsn	-0.137686467892579	-0.326926325723712	0.744458286473828
695	igb_pan_chh_owc_tsw_rus_mao_ctl_tur_anl_geo_glc_ven_heb_ger_sod_bul_lat_moo_ses_cic_scr_ben_tig_bem_mnd_dgb_dut_prs_jpn_swa_mol_pol_azi_grk_akn_kor_qcu_sun_amr_mlt_jav_mly_alb_xho_dyu_krd_guj_wly_tag_fin_est_amh_slo_ewe_svk_yor_uzb_bos_hau_vie_sid_por_knd_eng_bat_tml_urd_lda_fbf_cze_zul_mcd_fre_nor_afr_spa_swe_rom_swt_lit_hun_ind_cnt_bam_aze_ita_gam_hin_tha_ukr_tsn_aeg_bsq_arw	-0.217771413698697	-0.509598862880416	0.611539674897744
696	ger_igb_geo_fbf_tml_wly_amh_tur_hin_ctl_ben_sid_azi_ses_tig_tsw_gam_ind_guj_heb_prs_aze_nor_tha_tsn_bem_xho_tag_aeg_por_scr_bul_est_ita_ewe_bsq_pan_hau_alb_dyu_jav_glc_yor_sun_qcu_kor_jpn_chh_mol_ukr_lit_cic_swe_urd_mlt_dut_bos_moo_fin_rus_fre_anl_sod_slo_swt_mao_ven_lda_afr_grk_mcd_owc_vie_amr_mnd_swa_akn_dgb_lat_zul_hun_eng_arw_cnt_bam_cze_uzb_svk_rom_spa_bat_krd_mly_pol_knd	0.284923717559268	0.672991614449879	0.502621532095703
697	fre_geo_aze_scr_rom_tha_spa_mao_por_est_tsw_chh_tsn_mnd_dut_ven_tml_lit_knd_mol_tig_grk_alb_bem_bul_guj_mly_ben_arw_jav_ind_swa_xho_tur_swe_rus_bam_hin_jpn_wly_bat_akn_zul_nor_anl_amh_fin_cic_urd_lda_owc_azi_bos_slo_mlt_tag_afr_uzb_hun_sod_amr_ses_prs_igb_bsq_pol_glc_ewe_eng_moo_ger_svk_dgb_fbf_sid_heb_yor_swt_pan_qcu_ita_kor_cze_vie_cnt_ctl_krd_dyu_sun_mcd_aeg_lat_ukr_hau_gam	-0.267980907780801	-0.720603280680379	0.472961058065802
698	guj_uzb_kor_prs_mol_rom_tsn_amr_krd_lat_tha_tml_eng_pol_anl_glc_bul_dut_wly_dgb_jpn_tsw_fin_hin_zul_mly_geo_hun_urd_igb_mlt_tur_fre_rus_scr_por_swa_azi_mnd_bam_heb_ita_bem_cnt_yor_svk_ctl_gam_akn_qcu_cic_vie_aze_dyu_fbf_ger_bsq_pan_grk_slo_sun_chh_ind_alb_lda_tig_sid_ven_bos_ewe_knd_sod_cze_hau_tag_bat_swe_arw_ukr_mao_ben_moo_lit_ses_nor_swt_amh_aeg_jav_mcd_xho_est_spa_afr_owc	0.449730902675276	1.05764514642606	0.292956766817051
699	por_ita_fin_igb_moo_jav_est_bul_rom_swe_guj_prs_bam_rus_ben_mnd_xho_eng_lat_pol_arw_svk_ukr_akn_ind_tag_tur_jpn_ewe_swt_tml_grk_hau_owc_amr_vie_mcd_amh_ven_hun_tsw_heb_dgb_bsq_lit_kor_chh_tsn_hin_mlt_tha_afr_cic_dyu_ger_glc_sun_mly_aeg_wly_cze_scr_zul_krd_urd_cnt_dut_geo_spa_tig_sod_ctl_uzb_mol_fre_azi_yor_alb_fbf_pan_mao_slo_sid_knd_gam_ses_bat_lda_bem_bos_swa_anl_nor_qcu_aze	-0.874152039815005	-2.29226057437983	0.0241461336114295
700	spa_bat_moo_hau_chh_rom_qcu_pol_bsq_ger_fre_gam_lit_hin_fin_por_ewe_urd_geo_tsw_tml_grk_guj_prs_knd_vie_lat_amh_yor_jav_ven_sod_rus_ukr_sun_alb_eng_fbf_bem_mol_arw_tur_bul_aze_tsn_ses_swt_xho_jpn_tag_afr_dgb_glc_akn_scr_ita_bos_aeg_bam_dut_uzb_hun_mnd_mly_ben_kor_cze_sid_swe_tig_swa_ctl_anl_mao_mlt_owc_igb_cic_lda_nor_wly_amr_svk_slo_dyu_pan_mcd_azi_heb_cnt_tha_est_krd_ind_zul	0.00693036108761999	0.0164803625811498	0.986886472910325
701	xho_dyu_pan_tml_bos_jpn_zul_amh_owc_kor_fin_mlt_sun_sod_ewe_est_heb_lda_mly_mao_uzb_tha_lat_rom_afr_ven_urd_cze_cnt_nor_sid_glc_guj_swe_ind_slo_gam_eng_anl_krd_scr_ctl_mnd_fre_ben_qcu_grk_fbf_wly_bul_alb_mol_bam_dgb_bem_hau_tag_pol_yor_ukr_prs_mcd_tur_svk_amr_knd_hin_akn_ita_tsn_igb_ses_swt_bsq_lit_moo_chh_spa_vie_bat_tsw_por_jav_tig_geo_ger_rus_hun_swa_arw_dut_aeg_cic_aze_azi	0.693750816053425	1.80214834211019	0.074761811067556
702	mol_prs_sun_bem_sid_yor_por_fin_wly_swt_chh_tsw_tsn_mly_bat_ses_swe_fbf_tig_heb_swa_mcd_guj_cic_lda_jpn_kor_sod_xho_owc_zul_moo_rom_pan_svk_urd_amr_tur_rus_bam_hun_alb_qcu_pol_mlt_uzb_lat_cze_azi_hau_grk_ind_ger_spa_hin_est_scr_cnt_dut_bul_aeg_mao_ewe_tml_krd_ukr_bos_fre_aze_dyu_lit_afr_arw_akn_vie_slo_ben_glc_amh_ctl_tha_gam_dgb_ita_jav_mnd_nor_anl_knd_tag_bsq_igb_geo_ven_eng	0.0194230514629362	0.0453930756101165	0.963891328768105
703	ukr_hau_bat_spa_bsq_mnd_lat_xho_qcu_bam_tig_pan_moo_fin_alb_mly_uzb_gam_ctl_bul_aze_ger_bos_guj_por_rom_grk_heb_mcd_mlt_swe_ses_geo_ita_akn_eng_bem_tag_ewe_nor_chh_amh_kor_tml_anl_cic_jav_cze_wly_lda_fbf_cnt_mao_lit_scr_tsn_glc_hin_arw_krd_ben_est_pol_dyu_urd_owc_zul_knd_tur_igb_tsw_ven_aeg_mol_ind_dut_prs_azi_fre_sun_amr_jpn_yor_sid_swa_tha_hun_dgb_afr_sod_vie_rus_slo_swt_svk	0.353994735007789	0.821118191727199	0.413678868106335
704	hun_fre_qcu_uzb_alb_pan_dut_tag_yor_rus_jpn_ctl_krd_spa_bul_tig_swt_owc_tha_mcd_akn_dgb_cic_sid_lit_ind_grk_cnt_rom_lda_bos_ben_pol_zul_geo_swa_amr_mnd_nor_ger_tsn_por_fin_dyu_bat_swe_heb_mly_hau_mol_lat_aeg_ewe_ven_bam_hin_moo_ukr_glc_prs_tur_sod_fbf_ita_urd_chh_cze_tsw_sun_guj_xho_kor_igb_anl_wly_aze_knd_ses_tml_est_afr_gam_svk_azi_scr_jav_bsq_slo_mao_mlt_vie_arw_amh_eng_bem	-0.580312408029922	-1.49682945577701	0.137823871824451
705	mly_spa_lit_alb_tha_sid_tsw_arw_cze_cic_svk_slo_bam_amh_ita_tml_ind_afr_ukr_urd_ses_lat_zul_por_yor_dut_aeg_guj_eng_tsn_bul_kor_mao_amr_jav_ben_xho_owc_jpn_ewe_anl_hun_akn_mol_bsq_hau_swt_qcu_igb_wly_fre_fin_glc_mnd_pan_krd_nor_est_aze_tur_mcd_bat_lda_cnt_sod_ger_sun_ven_uzb_moo_gam_knd_azi_vie_pol_grk_swe_tag_hin_rom_ctl_rus_dgb_chh_bem_heb_swa_fbf_prs_dyu_scr_mlt_bos_tig_geo	0.488930434895372	1.25575289579183	0.212351346678708
706	vie_spa_jav_fin_kor_igb_tml_dut_ctl_lda_aze_dgb_sod_bos_eng_tsn_swe_yor_mlt_fre_svk_zul_tur_moo_tsw_azi_bam_ita_nor_mly_aeg_prs_ses_urd_ben_jpn_guj_grk_gam_amr_hin_tag_chh_scr_hau_cze_bsq_bem_sun_arw_qcu_mcd_xho_swt_mnd_amh_ukr_dyu_knd_pan_lat_rom_alb_ind_ven_afr_mao_sid_est_bul_fbf_pol_mol_cic_ewe_uzb_tig_krd_cnt_heb_owc_bat_rus_wly_anl_glc_hun_ger_tha_slo_akn_swa_lit_geo_por	0.892763572574845	2.01911088851391	0.046354549068242
707	est_dgb_hin_xho_glc_prs_kor_bat_swe_krd_cnt_spa_amh_ewe_wly_bam_urd_sun_igb_swa_hau_bul_chh_nor_akn_mlt_aze_rom_ind_ben_ctl_fin_bem_knd_tur_heb_mao_cic_pol_gam_lda_mcd_dut_bos_zul_owc_aeg_alb_ukr_tsn_hun_ita_qcu_vie_amr_dyu_slo_tag_ven_uzb_lit_fre_yor_svk_tha_arw_jpn_anl_tml_swt_scr_mly_jav_mol_por_sod_ger_pan_moo_bsq_lat_geo_afr_mnd_fbf_cze_grk_eng_azi_rus_sid_ses_tsw_tig_guj	-0.385695538907084	-0.89084583221902	0.375310790524613
708	mnd_tsn_fbf_bsq_slo_lat_glc_anl_amh_igb_sun_pan_ven_uzb_urd_fin_moo_aeg_lda_spa_por_tha_bos_ewe_gam_chh_dut_nor_sid_sod_bem_zul_est_cic_mcd_ind_jpn_owc_azi_bat_grk_dyu_aze_hun_kor_jav_hin_ses_ger_fre_ctl_mao_swt_amr_tsw_bul_qcu_dgb_bam_prs_swa_alb_swe_cnt_akn_guj_mol_wly_cze_hau_yor_geo_rom_arw_krd_afr_ben_svk_eng_xho_heb_ita_vie_scr_rus_tml_tig_tur_tag_lit_ukr_knd_pol_mly_mlt	-0.0240608347005386	-0.0536148251982889	0.957357048281353
709	yor_fin_alb_glc_chh_tsn_spa_swa_bul_ses_svk_vie_bem_anl_lit_uzb_swe_heb_urd_pol_geo_hun_kor_lda_mol_sod_tig_dyu_prs_eng_ita_fre_rom_dgb_aeg_tag_ger_cnt_tur_akn_hin_cze_aze_amh_jpn_ukr_bam_mnd_rus_guj_afr_tha_sun_nor_bos_mly_zul_cic_dut_ind_tsw_ben_azi_ven_jav_ewe_owc_ctl_wly_bat_hau_qcu_lat_est_mao_sid_xho_tml_mcd_grk_knd_moo_gam_por_slo_arw_amr_pan_mlt_krd_fbf_bsq_scr_igb_swt	-0.147141515124931	-0.342657469626922	0.732629424847813
710	tag_ses_grk_vie_swa_ind_tur_svk_rus_uzb_amh_ven_aze_knd_akn_azi_ctl_bsq_bem_dyu_alb_lat_qcu_ita_xho_aeg_lda_jav_mnd_guj_prs_spa_ukr_swe_anl_mcd_geo_afr_chh_kor_bos_eng_sid_scr_tig_tsw_pol_fbf_sod_bul_dut_tml_hun_bat_fin_dgb_amr_jpn_sun_mol_urd_ben_mly_heb_igb_ewe_est_moo_hin_wly_swt_krd_cic_tsn_pan_mao_glc_slo_arw_yor_rom_ger_tha_mlt_cnt_fre_gam_nor_cze_bam_lit_hau_zul_por_owc	-0.215549762063323	-0.50846085181978	0.612334236989021
711	yor_bem_kor_ind_krd_ukr_bsq_uzb_bam_zul_slo_ben_swe_akn_scr_knd_azi_cic_arw_mly_dyu_mao_fin_tha_bul_fre_hin_qcu_vie_chh_glc_fbf_ita_pan_urd_guj_igb_bat_prs_swa_wly_spa_mcd_aze_lda_tml_tag_ctl_rus_bos_amr_lit_owc_rom_dgb_pol_heb_hun_swt_cnt_tsn_afr_est_gam_hau_anl_nor_ses_ven_sid_cze_por_mnd_eng_lat_svk_grk_tur_tig_geo_ger_ewe_amh_jpn_alb_moo_tsw_mol_sun_sod_xho_aeg_jav_mlt_dut	0.420787942237733	0.990556962417785	0.324472217105403
712	tsw_tha_cic_scr_lat_tur_heb_lda_sod_swa_ita_jav_amr_bul_yor_krd_afr_lit_est_vie_grk_bat_alb_bos_mlt_glc_dut_chh_tsn_xho_fin_bem_eng_cnt_knd_mcd_azi_igb_mnd_nor_hun_zul_qcu_urd_amh_rus_por_ind_akn_tag_slo_kor_anl_mol_mly_jpn_swe_sun_fbf_uzb_ctl_dyu_hau_sid_geo_rom_tml_arw_spa_hin_prs_pan_ven_aze_ger_svk_gam_bsq_ses_tig_pol_swt_moo_wly_fre_dgb_owc_mao_guj_cze_ben_bam_ukr_aeg_ewe	0.311710793753313	0.7317117963588	0.466184323000661
713	amr_knd_sun_cic_fin_krd_tig_sid_lda_azi_fre_pol_glc_tsn_mlt_swe_hun_qcu_amh_cze_mao_gam_wly_urd_pan_dut_guj_mcd_cnt_rus_swt_heb_ger_ctl_bos_ewe_fbf_yor_tur_dyu_jpn_ben_dgb_mol_igb_svk_tha_grk_ind_scr_spa_swa_eng_prs_ven_tml_anl_bem_tag_hau_lat_tsw_ukr_zul_moo_bul_aze_rom_xho_jav_owc_bsq_bam_ita_sod_arw_nor_por_alb_est_afr_vie_mly_chh_lit_ses_geo_hin_slo_bat_kor_mnd_aeg_akn_uzb	0.604700755551182	1.41314785738481	0.160950503208382
714	jpn_dut_ewe_bat_uzb_pan_prs_lat_bul_grk_bsq_swa_lda_zul_aze_mnd_azi_por_slo_tsw_pol_tml_fin_ben_tha_eng_akn_aeg_dyu_ind_scr_tag_ven_afr_kor_knd_jav_bem_bam_fre_ses_chh_owc_bos_igb_sod_mao_krd_moo_hau_rom_spa_guj_qcu_tur_tig_ukr_ger_glc_amh_cnt_swt_tsn_mlt_alb_rus_sid_mcd_fbf_cic_cze_urd_geo_sun_anl_dgb_svk_lit_arw_vie_est_swe_gam_ita_hun_nor_hin_amr_xho_wly_mol_yor_mly_ctl_heb	NA	NA	NA
715	aze_grk_azi_bem_anl_bul_por_dyu_lit_tha_bos_owc_pol_hau_svk_amh_glc_tur_fin_xho_ctl_hun_swe_jpn_akn_afr_slo_eng_urd_yor_fbf_ben_zul_arw_pan_hin_mcd_krd_sun_tml_ind_uzb_sid_qcu_knd_prs_scr_tag_tsw_mnd_rus_chh_kor_ita_bam_vie_geo_swa_ukr_jav_lda_alb_ses_bat_swt_aeg_guj_nor_igb_tig_mao_cze_ven_moo_mly_bsq_gam_dut_fre_cic_ewe_mlt_sod_rom_spa_dgb_mol_lat_ger_amr_heb_cnt_est_wly_tsn	-0.164978466219484	-0.423276267371873	0.673070957658164
716	pol_ukr_prs_nor_swt_sun_bem_vie_ita_azi_por_ctl_alb_cze_spa_amr_jpn_ger_urd_chh_dut_fin_arw_mol_gam_ven_tsw_cnt_mcd_heb_cic_bat_anl_pan_dgb_aze_swe_dyu_igb_guj_wly_slo_ewe_tig_geo_ind_fre_bos_est_mao_aeg_afr_ben_mly_owc_uzb_sid_tag_jav_fbf_zul_rom_krd_mnd_sod_qcu_bam_hun_swa_grk_amh_tsn_xho_tur_ses_lit_svk_bul_tml_moo_hau_kor_scr_hin_akn_knd_bsq_lda_yor_eng_mlt_lat_rus_tha_glc	-0.410202022328179	-0.955389551721747	0.341857589075035
717	bam_hin_hau_bsq_cze_dgb_nor_igb_moo_fre_sun_fbf_fin_ger_kor_mlt_dyu_arw_tig_pan_bat_prs_bos_rom_ven_spa_alb_slo_ctl_xho_ses_glc_mao_mol_urd_tsn_qcu_lda_sid_amr_zul_vie_wly_tur_jav_aze_krd_mly_pol_dut_svk_eng_scr_por_geo_est_gam_heb_lat_hun_mnd_swe_knd_rus_bul_aeg_uzb_ukr_jpn_ewe_amh_cic_guj_afr_grk_cnt_tml_azi_ind_chh_akn_mcd_sod_owc_bem_yor_anl_swt_tag_ben_ita_tha_tsw_lit_swa	0.37867839132073	0.8635158441507	0.390075478313961
718	slo_tsw_lit_chh_sun_fin_yor_pan_bsq_tsn_vie_igb_hau_amr_ewe_hin_por_jpn_ita_lat_tha_urd_mnd_rom_hun_qcu_swt_lda_glc_alb_cze_xho_tml_uzb_dyu_ger_aze_tag_dgb_moo_eng_geo_rus_zul_aeg_tur_wly_sod_est_bam_swe_swa_azi_prs_mol_afr_bat_ctl_kor_amh_tig_heb_gam_cnt_cic_spa_jav_ven_akn_grk_mao_svk_dut_ind_ukr_fbf_guj_sid_knd_scr_bul_ses_bem_mly_owc_ben_anl_bos_mlt_fre_mcd_pol_arw_krd_nor	0.34872358186614	0.815423613019985	0.416913333206709
719	tml_bsq_ctl_wly_fre_hun_guj_sod_uzb_ger_knd_mnd_rus_xho_mao_pan_tsw_chh_dyu_pol_eng_ven_zul_jav_amr_grk_ben_tha_aze_heb_swe_qcu_sid_glc_bem_bul_alb_por_mol_bat_cic_fbf_owc_rom_mlt_igb_gam_azi_hau_moo_ukr_slo_ses_jpn_krd_prs_dut_est_swt_akn_mcd_cze_dgb_aeg_urd_sun_ita_lat_ewe_ind_bos_tag_svk_fin_lit_anl_tsn_amh_mly_swa_tur_hin_tig_nor_scr_lda_kor_spa_afr_vie_geo_arw_bam_yor_cnt	0.384546152682561	0.982367840505184	0.328467428484022
720	dgb_sun_tml_tur_hau_uzb_yor_hin_sod_dyu_tag_geo_zul_fin_sid_est_xho_owc_heb_vie_ita_anl_cic_por_swa_cnt_scr_akn_lit_guj_slo_ind_bul_mly_wly_jpn_ben_moo_bem_tig_qcu_bam_amr_urd_knd_aze_eng_swe_prs_svk_tsn_afr_ger_pan_tsw_nor_mnd_ven_grk_pol_bos_azi_mao_mol_rus_gam_tha_cze_fbf_dut_igb_swt_mcd_krd_arw_glc_fre_rom_bsq_mlt_kor_ewe_lat_ukr_aeg_spa_lda_hun_bat_ses_chh_alb_ctl_amh_jav	0.342330937547064	0.767533329444821	0.444708809825585
721	ben_guj_dyu_mnd_zul_rom_mcd_tha_swt_cze_amr_prs_scr_dgb_swe_igb_aze_afr_knd_tsw_cnt_est_hun_moo_akn_ind_ita_mlt_tur_qcu_ses_mao_svk_sid_pan_ven_alb_ctl_bam_cic_dut_eng_fbf_heb_azi_grk_wly_chh_bul_arw_fin_uzb_mol_aeg_xho_sun_vie_geo_yor_owc_ukr_hau_glc_gam_tml_mly_tig_fre_lit_urd_ewe_ger_bem_bat_rus_tag_swa_bos_kor_tsn_hin_nor_por_sod_slo_jpn_jav_krd_lat_amh_bsq_anl_lda_pol_spa	-0.0693117783345788	-0.181430770314002	0.856424307473671
722	heb_aeg_xho_lit_qcu_akn_rom_swa_alb_azi_hun_mcd_dut_tur_urd_swe_mao_cnt_grk_fbf_hin_ctl_kor_wly_owc_arw_pol_tsn_mlt_aze_fin_amr_uzb_por_bsq_gam_pan_vie_est_tsw_ses_svk_anl_bat_guj_cic_bam_yor_bul_sid_rus_eng_mly_knd_sod_slo_dgb_ven_swt_spa_ukr_bem_mnd_tha_nor_zul_glc_geo_hau_ben_tag_jav_jpn_prs_amh_krd_mol_ewe_sun_bos_afr_tml_cze_ger_chh_lda_tig_igb_ita_fre_ind_dyu_scr_moo_lat	-0.631381305877857	-1.7241519020126	0.0880029657455816
723	kor_xho_mly_mnd_ses_sod_vie_aeg_akn_mao_krd_bos_fbf_aze_tsn_bam_lda_sun_ind_chh_hau_afr_prs_zul_rom_dut_qcu_lit_urd_heb_ctl_spa_jav_pol_mlt_swe_tig_cic_amr_amh_sid_geo_dgb_bat_ita_cnt_svk_knd_swa_azi_uzb_wly_tha_guj_nor_fre_ewe_bul_moo_tur_mol_jpn_ukr_yor_pan_bem_tsw_scr_bsq_hin_ben_ger_mcd_hun_tag_por_ven_tml_grk_swt_est_glc_alb_owc_igb_arw_cze_fin_eng_anl_dyu_rus_lat_slo_gam	-0.00930105967215162	-0.0236662032606842	0.981169569844913
724	tsw_xho_ger_mol_bsq_arw_alb_ven_azi_hin_heb_fre_pol_dyu_yor_est_ita_scr_bos_cze_geo_vie_tml_bul_uzb_amr_gam_slo_por_dgb_hun_guj_mnd_akn_svk_prs_knd_mly_amh_jpn_ses_ind_fin_tag_ewe_hau_pan_rus_lit_bam_bat_mcd_afr_lda_aze_tur_aeg_cnt_anl_bem_fbf_eng_owc_chh_swa_ctl_tsn_dut_urd_tha_rom_moo_spa_glc_krd_igb_mao_kor_sod_jav_grk_sid_sun_zul_ukr_nor_swt_cic_tig_qcu_lat_swe_mlt_ben_wly	0.314221303884368	0.820536546374186	0.414008543257232
725	lit_glc_pol_amr_mao_bul_sod_ita_amh_mly_ger_dgb_akn_yor_por_spa_aze_cze_svk_ewe_swt_moo_mlt_tsw_est_vie_nor_cic_ven_ses_prs_wly_qcu_bos_tml_hau_tig_dut_urd_ind_cnt_chh_krd_fbf_gam_dyu_bat_azi_mnd_knd_rus_swa_arw_pan_bsq_lat_hun_jav_ukr_afr_sid_mcd_ctl_uzb_bam_grk_bem_sun_fre_hin_tsn_kor_scr_ben_mol_anl_alb_slo_aeg_tag_jpn_tur_rom_eng_zul_fin_xho_igb_owc_lda_heb_tha_swe_geo_guj	0.0792731137975886	0.191505697310423	0.848546911300998
726	dyu_aze_jpn_bam_kor_azi_igb_gam_arw_spa_wly_dut_ses_bsq_knd_fre_swe_dgb_sun_mnd_bat_svk_tsn_yor_tml_rom_rus_afr_fbf_ukr_ctl_lda_uzb_mlt_tag_mao_est_krd_eng_sid_cnt_hau_moo_ewe_swa_glc_alb_vie_zul_mcd_scr_jav_ger_lat_akn_bos_fin_slo_cze_ben_geo_anl_pol_ind_cic_xho_heb_bul_por_tig_urd_hin_mol_tsw_lit_ita_tha_guj_amh_bem_mly_pan_swt_ven_sod_nor_aeg_qcu_amr_grk_chh_hun_prs_owc_tur	0.445216217897538	1.13647757055738	0.258676735735982
727	fin_urd_sun_swe_bsq_jav_fbf_ita_vie_afr_lda_aeg_dyu_mnd_svk_eng_mao_ben_glc_tha_amr_bem_bul_jpn_swa_tsw_gam_anl_tag_xho_moo_azi_mcd_yor_knd_pan_mlt_cic_hun_est_zul_ind_hin_por_geo_igb_dut_hau_pol_cnt_kor_heb_lat_slo_owc_tsn_rus_tig_guj_prs_sod_uzb_arw_akn_cze_chh_alb_aze_sid_fre_mly_rom_bam_tml_bos_nor_spa_scr_ctl_ger_tur_ewe_swt_ukr_dgb_mol_bat_krd_wly_grk_qcu_lit_ses_ven_amh	0.0937485318161785	0.216105244277741	0.829379007406669
728	dut_tml_lda_azi_swt_sun_afr_cnt_bam_tsw_ger_uzb_cze_mlt_slo_pan_knd_heb_swe_alb_ven_urd_guj_mol_spa_hin_qcu_sod_rom_fin_bat_amr_tha_bem_tsn_jav_zul_geo_dgb_bos_fbf_yor_wly_mnd_lit_ben_scr_xho_por_ses_akn_chh_eng_ctl_igb_jpn_anl_ewe_gam_tig_aeg_ita_tag_mao_fre_moo_kor_nor_ind_cic_lat_mcd_tur_grk_swa_amh_mly_vie_dyu_bsq_krd_svk_prs_hau_owc_rus_arw_hun_bul_glc_est_ukr_sid_aze_pol	0.429279420354828	0.979269054234561	0.329987646670233
729	scr_ven_fbf_dgb_urd_arw_rus_xho_ukr_afr_krd_zul_dut_akn_aze_tml_rom_moo_mly_mao_guj_bem_svk_fin_pol_ben_tag_mnd_sod_mlt_lda_tsw_bam_ita_hin_mcd_jav_bsq_ewe_heb_amr_tha_kor_igb_nor_vie_dyu_sun_tsn_hun_bat_swe_azi_chh_gam_pan_knd_slo_cze_jpn_ses_amh_ctl_qcu_cnt_ger_fre_alb_tur_lat_cic_mol_swa_glc_bul_grk_owc_tig_bos_swt_prs_sid_lit_por_geo_uzb_yor_hau_wly_eng_anl_ind_est_aeg_spa	0.581652125611088	1.33688396160706	0.184521636571786
730	pol_fin_aze_nor_hin_ven_dut_igb_bat_est_gam_qcu_sun_ind_bem_prs_kor_cze_ewe_moo_bsq_lit_anl_ita_tag_azi_xho_jpn_rom_ger_owc_mly_tml_guj_amr_lda_swt_swa_bam_mol_cic_fre_lat_tsw_bul_akn_dgb_amh_zul_alb_aeg_sid_ses_chh_fbf_mcd_urd_svk_arw_hau_knd_bos_cnt_por_jav_vie_ben_mnd_heb_ctl_yor_dyu_mlt_geo_krd_glc_ukr_hun_slo_swe_sod_eng_mao_grk_scr_spa_tsn_rus_uzb_tur_afr_pan_tig_wly_tha	-0.217490430429376	-0.498596584911513	0.619240833472857
731	mol_hau_por_akn_yor_fin_uzb_cic_pan_scr_knd_aeg_mnd_tag_mlt_swe_bul_azi_bsq_tml_lda_vie_cze_dgb_eng_lit_guj_grk_fre_qcu_prs_bem_arw_tha_urd_lat_kor_ctl_svk_chh_anl_sod_igb_ewe_alb_krd_ger_bos_dyu_cnt_glc_moo_tig_heb_ita_aze_spa_zul_slo_hin_bam_rom_afr_tur_mcd_dut_gam_hun_ind_jav_wly_xho_nor_ven_owc_amh_ben_swt_bat_jpn_ukr_swa_tsw_geo_est_mao_mly_sun_ses_rus_tsn_fbf_pol_sid_amr	-0.455048930554625	-1.07073859285949	0.287057964339137
732	azi_hun_vie_glc_cic_akn_pol_alb_est_tig_cnt_jpn_ger_nor_igb_eng_mcd_rom_krd_amh_spa_owc_bem_dgb_cze_mly_bos_hin_lit_sun_mao_lat_urd_guj_mlt_ctl_sid_tsw_aze_rus_scr_hau_pan_arw_fin_tsn_sod_jav_bsq_ita_lda_xho_svk_heb_tag_swa_tur_tha_ukr_anl_amr_geo_ind_por_swe_dyu_bul_mnd_grk_gam_afr_chh_yor_ewe_moo_kor_swt_wly_bam_zul_ses_prs_knd_ven_ben_dut_mol_fre_qcu_uzb_tml_slo_bat_aeg_fbf	0.179836064777801	0.470968624458743	0.638765990801156
733	krd_moo_cze_tag_rom_pol_afr_bem_hun_swt_pan_mly_ind_ger_heb_knd_sod_chh_sun_bat_igb_tml_guj_bam_mao_ewe_amr_fbf_tur_grk_mcd_azi_yor_prs_tsn_dgb_dut_scr_nor_svk_lda_amh_xho_cic_fre_sid_ses_urd_hin_rus_vie_ven_hau_tig_aeg_gam_lat_akn_mlt_por_kor_spa_mol_zul_fin_qcu_slo_uzb_est_tsw_lit_jav_jpn_mnd_arw_ita_tha_bsq_swa_glc_wly_eng_cnt_dyu_ctl_owc_swe_alb_anl_bos_aze_ukr_ben_bul_geo	0.480430452729817	1.12296052259563	0.264344903612464
734	bsq_lit_tsw_sid_bos_azi_swt_zul_hun_scr_bem_tig_ben_eng_uzb_ukr_mnd_xho_akn_lda_est_grk_spa_fre_svk_mlt_bam_fbf_qcu_rus_cic_tag_alb_heb_anl_bat_krd_igb_swa_ind_cze_prs_wly_ita_ses_bul_moo_vie_swe_ger_fin_amr_ven_geo_chh_pan_gam_nor_tsn_glc_lat_aze_dyu_aeg_mao_slo_dgb_kor_jav_tha_afr_cnt_hau_mol_arw_dut_ewe_rom_mcd_amh_owc_por_tur_hin_tml_yor_sod_jpn_mly_urd_pol_guj_knd_ctl_sun	-0.328494014790037	-0.84398257319109	0.400844881950769
735	sod_tsn_ewe_yor_mol_swe_dgb_nor_hin_est_lda_jav_akn_swa_ukr_bos_cic_gam_sun_glc_svk_moo_aeg_ven_uzb_bem_rom_amr_ind_dut_tag_guj_krd_tig_grk_lit_cze_pol_bsq_mcd_xho_tml_cnt_fbf_knd_bam_tsw_ctl_hau_igb_arw_mlt_hun_wly_vie_mnd_ita_por_fre_rus_mly_lat_spa_ses_bul_prs_geo_mao_swt_ben_slo_jpn_urd_zul_sid_scr_qcu_ger_tur_chh_owc_dyu_aze_bat_anl_afr_pan_fin_amh_alb_heb_azi_kor_eng_tha	-0.131439495946881	-0.303424184404789	0.762244368036162
736	aze_azi_pan_ita_hin_tsw_gam_urd_alb_spa_arw_grk_xho_tig_scr_swa_heb_wly_anl_lat_sod_mnd_akn_pol_guj_uzb_fbf_swt_prs_cze_chh_rus_est_lda_ses_qcu_fin_tml_svk_amh_sun_rom_dut_tur_cic_ben_sid_lit_fre_aeg_ctl_kor_tha_moo_dgb_mlt_por_cnt_dyu_ewe_swe_krd_bem_igb_ven_afr_hau_zul_eng_slo_mao_nor_knd_geo_bos_bat_tsn_jav_amr_ger_owc_bul_glc_ind_tag_hun_yor_mol_ukr_vie_bsq_bam_mcd_jpn_mly	0.0620617797359149	0.163326815816944	0.870615520408633
737	bem_est_vie_cze_fbf_ita_rus_kor_ind_arw_bsq_dut_scr_eng_ctl_bos_nor_mao_mlt_amh_swt_fre_dgb_ger_aze_moo_tag_tsn_ven_uzb_gam_heb_bul_owc_sun_yor_ben_lda_hau_dyu_tig_slo_chh_bam_mol_tml_mcd_cnt_fin_svk_zul_igb_pol_grk_knd_spa_ewe_tur_urd_alb_akn_sid_xho_krd_glc_ses_mly_jpn_lit_por_hun_guj_bat_wly_ukr_aeg_anl_afr_mnd_geo_qcu_prs_sod_tsw_amr_azi_swe_swa_tha_jav_hin_lat_rom_cic_pan	-0.665668556245944	-1.51954594431926	0.132017664356282
738	dut_qcu_jpn_ita_swt_est_fbf_ctl_swa_jav_hin_pan_moo_lit_zul_aze_scr_ses_aeg_mol_dyu_yor_bul_tsw_bam_arw_fin_gam_eng_hau_wly_prs_owc_bem_sid_por_tig_knd_xho_slo_spa_mcd_urd_amh_bat_lda_alb_bos_mlt_tha_igb_guj_uzb_sun_ewe_tsn_rom_ukr_tur_afr_mly_ind_mao_geo_azi_nor_amr_pol_tml_cic_cze_ben_anl_rus_hun_glc_mnd_chh_vie_lat_cnt_kor_sod_fre_ven_krd_dgb_ger_grk_tag_swe_svk_akn_bsq_heb	-0.199936778167471	-0.451983484162266	0.652333301891853
739	bos_jpn_mcd_cze_moo_tsn_svk_knd_ven_scr_jav_gam_cic_ewe_uzb_lit_amr_urd_tag_ses_tml_afr_dut_geo_prs_bam_sun_ger_fin_ind_eng_rus_alb_rom_pan_swe_bul_xho_azi_kor_ben_grk_vie_tha_owc_bem_est_ctl_bsq_lda_hin_wly_chh_yor_ita_lat_guj_mol_glc_dgb_slo_sod_arw_qcu_mly_tur_swt_dyu_pol_mlt_sid_fbf_hun_amh_mnd_aeg_ukr_fre_anl_krd_por_heb_igb_mao_aze_swa_tig_bat_akn_tsw_spa_zul_hau_cnt_nor	-0.998801040662502	-2.58091145779061	0.01141801160167
740	bsq_geo_urd_krd_mnd_jav_aeg_tsw_anl_bat_mol_fre_owc_mlt_jpn_uzb_grk_nor_est_gam_swa_scr_sod_ven_igb_lda_moo_dgb_qcu_bem_eng_hin_mao_ukr_cnt_rus_dyu_amh_ctl_hau_kor_mcd_akn_cze_swt_ben_rom_tur_ger_afr_guj_yor_vie_tig_bam_tha_arw_tag_fbf_slo_lit_pan_hun_tsn_xho_aze_spa_ita_wly_mly_chh_prs_bos_amr_heb_svk_pol_cic_fin_dut_ewe_alb_glc_por_ind_bul_knd_sun_tml_ses_azi_lat_zul_swe_sid	-0.37948034228977	-0.984532588296595	0.327408178069658
741	tha_swt_glc_tig_guj_jpn_mly_bul_wly_tag_est_aeg_moo_mol_arw_cic_sun_mlt_owc_ben_prs_fin_amh_yor_knd_afr_tsn_alb_spa_rus_tml_ind_bos_amr_ger_cnt_tsw_grk_dyu_bam_lat_xho_swe_sod_nor_vie_chh_geo_aze_sid_hun_ven_cze_uzb_pan_bem_akn_mcd_eng_ita_mnd_krd_kor_bat_svk_fbf_azi_swa_heb_ukr_tur_zul_fre_hin_slo_ses_scr_dgb_por_rom_ewe_lda_lit_jav_gam_dut_pol_anl_mao_hau_qcu_igb_ctl_urd_bsq	0.590930300522682	1.40673598409403	0.162838666889527
742	dgb_tsw_igb_akn_sid_urd_spa_est_kor_eng_fbf_heb_rom_xho_dyu_sod_ewe_tig_amh_rus_gam_anl_ben_tsn_bam_aeg_krd_pol_mol_arw_hun_bos_lda_fin_prs_ita_slo_cic_ven_swt_scr_bsq_swe_bul_fre_knd_hin_ctl_cze_mnd_zul_chh_azi_tur_bem_dut_pan_wly_ger_bat_jpn_hau_mao_guj_geo_mcd_por_mlt_swa_tha_jav_qcu_mly_uzb_yor_ind_svk_alb_moo_nor_sun_lat_grk_ukr_aze_glc_vie_owc_tag_afr_tml_amr_ses_cnt_lit	0.0955005377647145	0.227657229567637	0.820412477361967
743	qcu_swa_scr_bsq_rus_ita_aeg_lat_amr_igb_sun_dyu_zul_lit_aze_cnt_sid_fin_nor_uzb_sod_bam_xho_mnd_est_moo_tag_hin_hau_alb_pan_lda_por_dut_cic_prs_mly_ind_tig_mol_tml_ctl_tsw_fbf_jpn_kor_cze_owc_bat_svk_mcd_urd_mlt_geo_bem_tsn_mao_ukr_anl_yor_glc_ger_gam_ben_bul_grk_hun_krd_tha_heb_amh_swt_tur_akn_chh_afr_slo_ven_guj_rom_spa_knd_vie_azi_ses_swe_eng_fre_bos_jav_ewe_wly_arw_dgb_pol	-0.505831481344187	-1.21640312109201	0.226909650300736
744	swa_svk_tur_bsq_nor_fre_sod_mao_aeg_hun_anl_azi_swe_mlt_alb_fin_tsw_tml_scr_chh_zul_lat_mnd_por_knd_afr_ind_sid_eng_qcu_bem_ukr_jpn_amh_hau_cic_xho_bul_cze_geo_aze_sun_est_urd_jav_dgb_grk_bos_hin_arw_igb_slo_cnt_mcd_spa_tig_yor_dut_tsn_vie_ita_moo_rom_lda_amr_mol_kor_tha_prs_ven_ger_bam_guj_uzb_glc_akn_ben_owc_dyu_swt_lit_heb_mly_tag_ctl_wly_gam_rus_krd_fbf_pan_pol_ses_ewe_bat	-0.997873832769697	-2.51293830634698	0.0136943761044278
745	dut_arw_heb_ind_lda_qcu_mnd_ses_alb_fin_sid_kor_afr_mol_ger_bat_chh_swa_tsn_cic_tig_sun_cze_pan_est_tsw_guj_geo_knd_sod_wly_ctl_jav_ukr_fre_azi_swt_scr_mly_uzb_glc_amr_pol_hun_por_jpn_svk_tha_bam_swe_ben_aze_akn_hin_gam_krd_tml_bos_ewe_tag_mlt_bem_dgb_slo_grk_tur_cnt_yor_hau_moo_mao_anl_amh_xho_mcd_zul_ven_eng_ita_igb_owc_lit_rom_prs_urd_rus_bsq_aeg_lat_vie_spa_fbf_bul_dyu_nor	-0.23682430793084	-0.606025884711079	0.545973892545968
746	mnd_tha_azi_guj_rus_mly_gam_cnt_dgb_ger_tml_tur_owc_fbf_tag_mcd_jav_igb_bat_mao_lit_cic_yor_slo_alb_ewe_tsn_hun_nor_swe_ukr_svk_hau_sid_xho_aze_sod_bsq_bos_hin_zul_ben_dyu_pan_mol_vie_pol_bul_krd_geo_akn_ind_ven_jpn_rom_tig_ses_por_amh_dut_scr_eng_fre_est_swt_prs_moo_fin_afr_grk_bem_sun_aeg_ctl_heb_qcu_chh_lat_cze_arw_glc_spa_swa_knd_ita_mlt_anl_uzb_urd_bam_tsw_amr_lda_wly_kor	0.212657707498469	0.486487685270519	0.62776591905604
747	sod_sun_dyu_pan_rus_akn_ctl_tag_ger_tsw_tha_wly_ukr_ses_lit_bos_fin_mcd_swt_guj_bam_afr_sid_hin_moo_lat_hau_cze_ben_geo_gam_vie_anl_xho_amh_mao_arw_mlt_scr_knd_fbf_mly_amr_lda_ita_hun_qcu_slo_svk_kor_bem_aeg_nor_heb_chh_tml_glc_swe_ewe_igb_por_zul_tig_cnt_urd_aze_bsq_fre_est_mnd_prs_bat_jpn_tsn_krd_ind_swa_rom_eng_pol_alb_uzb_spa_azi_grk_jav_cic_mol_ven_dut_bul_yor_dgb_tur_owc	0.134061961451706	0.361363547794387	0.718647352136417
748	tha_hun_urd_yor_ctl_vie_kor_spa_grk_krd_geo_gam_eng_wly_bam_tur_chh_fbf_owc_ewe_afr_mcd_slo_aze_uzb_por_pol_sid_azi_rus_cze_tag_swt_dut_dgb_aeg_guj_bos_alb_tsn_sod_glc_ven_est_ger_swa_arw_amh_mly_hin_rom_ind_nor_bsq_moo_anl_lit_heb_lda_akn_lat_amr_mol_mao_sun_svk_igb_pan_prs_qcu_ben_swe_ita_bul_scr_mlt_knd_ukr_dyu_zul_jav_mnd_bat_ses_jpn_cnt_fre_fin_cic_hau_xho_tml_tsw_bem_tig	0.397356909563534	0.959024761196486	0.340032909242416
749	glc_mao_swt_eng_sod_aze_afr_xho_lit_bos_grk_rus_svk_ger_bsq_lda_ven_dgb_ctl_ita_alb_sid_mlt_fin_scr_amr_amh_qcu_tha_ind_cze_zul_fbf_aeg_cnt_hin_owc_wly_anl_prs_igb_moo_ukr_swa_nor_ben_mcd_akn_azi_chh_hun_tig_urd_yor_uzb_tag_tsw_mol_bam_heb_spa_geo_jav_slo_vie_dyu_gam_guj_pan_dut_tur_tsn_sun_krd_tml_ewe_pol_fre_knd_bat_ses_cic_swe_rom_arw_bul_kor_est_mnd_por_bem_hau_jpn_lat_mly	0.71182470290783	1.59906666020605	0.113197830657836
750	bsq_xho_hin_lda_aeg_rom_jpn_fbf_mol_cnt_fin_chh_prs_tsn_tur_glc_dgb_scr_owc_mly_tml_tsw_ita_fre_bat_bem_afr_por_grk_ses_sid_ctl_jav_spa_wly_mlt_ven_anl_slo_sun_cze_akn_mcd_dyu_kor_nor_arw_bul_hau_aze_tha_amh_tig_yor_vie_gam_alb_lit_heb_mnd_cic_ger_ukr_sod_ind_zul_mao_pan_swa_dut_tag_pol_azi_uzb_ben_ewe_geo_rus_guj_hun_moo_knd_swt_lat_urd_swe_krd_eng_bam_bos_qcu_svk_igb_est_amr	-0.107309357855388	-0.244097862492579	0.807692727908458
751	chh_aeg_moo_mlt_afr_cnt_zul_wly_jpn_est_ben_heb_grk_pol_bat_glc_tag_rus_swe_dyu_ger_owc_ven_sid_azi_ses_lda_prs_scr_lit_kor_amh_vie_rom_akn_jav_mcd_swa_fin_mao_krd_bsq_tml_yor_bul_qcu_pan_dgb_slo_bem_ita_tsn_cic_arw_ctl_ukr_tig_fre_tha_por_amr_guj_gam_xho_mnd_urd_lat_uzb_geo_spa_anl_ewe_tsw_ind_aze_sun_dut_knd_mol_hun_mly_alb_eng_fbf_cze_tur_hin_igb_swt_svk_hau_bam_sod_nor_bos	-0.0604670116647354	-0.136030648509805	0.892091073747572
752	anl_glc_ind_ses_bul_amh_ger_tur_ewe_krd_tsn_prs_wly_azi_yor_aeg_qcu_tml_grk_gam_svk_bem_lat_tha_heb_xho_bam_hau_afr_fre_akn_dut_guj_moo_dgb_igb_scr_bos_hin_mly_ukr_owc_dyu_rom_alb_vie_swa_spa_ven_ben_hun_ita_zul_amr_slo_urd_por_geo_fbf_uzb_swe_cze_tsw_mnd_chh_bsq_eng_lda_mao_tag_mlt_kor_mol_pan_knd_ctl_lit_jpn_sod_swt_pol_nor_sun_rus_jav_fin_mcd_aze_arw_est_bat_cic_sid_tig_cnt	-0.410032407027953	-0.952892237472104	0.343114788695135
753	rus_guj_lat_est_tha_bul_pan_amr_ger_hau_ita_pol_swt_alb_por_geo_qcu_glc_urd_ses_dyu_amh_bat_jpn_bem_bos_ewe_rom_aeg_tag_wly_slo_mol_scr_hun_kor_ind_knd_afr_ukr_igb_tml_sun_gam_akn_vie_fin_mly_mcd_ven_tsn_tsw_arw_sod_bam_chh_moo_anl_tig_uzb_ben_aze_cic_swe_grk_yor_prs_fre_ctl_mlt_jav_xho_mao_zul_sid_bsq_spa_owc_lda_tur_nor_krd_heb_lit_hin_dut_cze_dgb_swa_fbf_mnd_eng_cnt_svk_azi	-0.798846969152283	-1.9654779139097	0.0523421644951059
754	bul_amh_mlt_svk_rom_aze_tur_swt_mol_ger_tsn_arw_amr_tig_urd_akn_tha_ben_scr_dyu_rus_fre_igb_bem_aeg_fin_spa_qcu_tml_kor_ita_ukr_anl_bat_mly_xho_nor_mao_uzb_wly_zul_prs_owc_ctl_yor_lat_krd_tsw_mnd_sun_azi_sid_geo_sod_fbf_glc_afr_gam_cze_bsq_dgb_jav_moo_alb_bos_guj_est_tag_vie_lit_slo_ses_hun_lda_cic_hau_jpn_mcd_pol_bam_chh_ewe_hin_swa_grk_por_pan_ind_cnt_swe_ven_dut_heb_knd_eng	-0.14830325112111	-0.335265526831929	0.738179879099664
755	yor_tur_hun_anl_tml_tha_glc_nor_aeg_mnd_igb_guj_ven_hin_pol_mcd_knd_vie_dut_jav_dgb_por_bat_lat_ben_cze_bem_alb_rom_bos_chh_bul_bam_amh_tsw_ukr_mlt_jpn_sid_spa_ses_grk_prs_bsq_aze_xho_tag_uzb_amr_swe_svk_mol_owc_kor_krd_ger_lit_akn_sod_fre_hau_urd_eng_tig_arw_zul_slo_swa_ctl_swt_fbf_pan_moo_fin_ewe_wly_dyu_scr_mly_ind_rus_est_gam_sun_azi_ita_mao_tsn_heb_afr_cic_geo_lda_cnt_qcu	-0.563417934089435	-1.40059844352193	0.164661903918234
756	prs_tml_igb_aze_svk_zul_moo_ukr_tsw_rom_xho_fin_tsn_pol_dyu_sun_afr_amh_qcu_tag_swt_sod_slo_ben_amr_dut_aeg_lit_hin_ctl_nor_est_mlt_uzb_ger_kor_vie_por_cnt_jav_knd_geo_hun_chh_urd_ven_swe_heb_glc_ewe_mly_mol_gam_pan_bat_mao_akn_bem_ita_wly_hau_mnd_cze_fre_eng_arw_guj_fbf_rus_tur_grk_lat_cic_lda_bsq_yor_tha_mcd_spa_krd_bam_dgb_jpn_sid_bul_azi_ses_anl_tig_alb_owc_scr_swa_bos_ind	-0.385662448000308	-1.02373401740448	0.308616476350384
757	guj_tha_jav_ctl_est_tig_hau_ewe_fin_tsn_heb_lda_rus_aeg_chh_cze_swe_dyu_pol_swa_alb_nor_ven_sun_fbf_sod_svk_ger_krd_mcd_ita_tag_jpn_anl_pan_lat_arw_glc_qcu_zul_akn_wly_ses_sid_uzb_amh_mlt_tur_tml_grk_hun_bos_scr_hin_xho_azi_mnd_cnt_bul_rom_afr_ben_yor_igb_bem_slo_amr_gam_bat_spa_lit_tsw_bsq_vie_fre_swt_dgb_ukr_dut_aze_prs_mol_kor_owc_ind_mly_moo_eng_urd_cic_knd_geo_bam_mao_por	NA	NA	NA
758	amr_dyu_pol_ctl_dgb_mcd_svk_heb_est_tsn_ind_grk_cic_ita_gam_mlt_dut_ukr_kor_glc_pan_tml_zul_bos_jav_ger_mnd_swt_slo_tsw_moo_tur_swa_sod_mly_fre_urd_sun_amh_ben_geo_tha_eng_afr_anl_lit_chh_igb_fin_mol_lat_krd_guj_vie_tig_scr_por_uzb_jpn_bem_hin_aeg_bam_cnt_cze_swe_hun_rus_wly_aze_fbf_hau_sid_prs_yor_azi_bul_spa_nor_mao_ven_rom_akn_knd_qcu_lda_ewe_owc_arw_bsq_xho_alb_bat_ses_tag	-0.422979317578427	-1.09636492315065	0.275750015017695
759	hun_heb_pan_cic_mol_rus_bsq_mnd_sod_gam_sid_guj_bos_owc_hau_aze_svk_geo_tml_cnt_tsn_slo_lit_eng_alb_grk_arw_knd_tag_anl_xho_dgb_dyu_akn_pol_bam_amr_ger_ind_dut_sun_ben_ita_wly_spa_nor_kor_fbf_lda_uzb_fre_igb_ukr_chh_bat_mcd_ctl_por_moo_afr_scr_tur_mlt_tsw_swt_swa_zul_jav_aeg_urd_est_azi_amh_yor_bem_mly_ewe_lat_hin_bul_prs_ses_rom_tig_glc_ven_swe_fin_jpn_tha_cze_vie_mao_krd_qcu	0.141330889026272	0.382602457118821	0.702887566689452
760	pol_aze_ind_prs_nor_rus_fre_hin_owc_mnd_slo_bat_aeg_tag_spa_sid_urd_azi_mol_tml_swe_ukr_dut_guj_uzb_chh_sod_swa_gam_tsn_tsw_hau_scr_ewe_mcd_ses_dyu_pan_ger_hun_mly_bem_moo_kor_tha_cic_lat_krd_tur_alb_swt_tig_zul_cnt_bos_wly_ctl_amh_cze_anl_grk_bul_fbf_vie_heb_glc_dgb_ven_sun_ben_por_arw_xho_geo_mao_rom_yor_ita_amr_svk_fin_afr_igb_knd_est_jpn_jav_bsq_lda_akn_eng_lit_bam_mlt_qcu	-0.654592347964588	-1.74475507359507	0.0843309748659265
761	grk_swt_dut_bul_mnd_spa_hin_ind_hau_tsw_guj_rus_slo_est_mol_igb_arw_eng_heb_bsq_kor_xho_ben_bam_glc_pan_aeg_lda_zul_mao_yor_por_krd_dyu_anl_rom_ukr_dgb_fin_bos_nor_sun_tha_qcu_geo_tsn_swa_uzb_tur_prs_lat_alb_ses_tag_ctl_chh_moo_jpn_sid_owc_ewe_knd_mlt_vie_cze_afr_ita_amr_ger_akn_hun_ven_cic_swe_amh_urd_lit_aze_cnt_gam_azi_scr_jav_mly_sod_pol_tml_tig_fbf_bat_svk_mcd_fre_wly_bem	-0.634456078918316	-1.47559641817939	0.143430009131723
762	arw_mao_mnd_mly_hin_chh_eng_bat_kor_swa_bem_owc_yor_prs_wly_aze_tig_azi_gam_lit_sod_aeg_uzb_amr_dyu_svk_fin_swt_dgb_tur_sun_lat_tag_ita_nor_jpn_por_bos_guj_ctl_jav_pan_igb_bul_swe_alb_hun_ind_est_ger_amh_mcd_mlt_cnt_anl_tsw_moo_xho_rus_heb_ven_bam_fre_dut_pol_cic_ewe_bsq_glc_geo_krd_grk_cze_ukr_tha_fbf_scr_tml_urd_vie_slo_ben_spa_knd_hau_rom_lda_mol_zul_akn_qcu_tsn_sid_afr_ses	0.518743150276999	1.33645638532846	0.184660746976017
763	ind_mcd_amh_ben_xho_jav_fin_cic_gam_spa_mol_tml_tha_sun_chh_ven_ses_moo_vie_mlt_yor_heb_lit_tag_hun_est_lda_dyu_mnd_kor_afr_glc_prs_nor_aze_tur_krd_scr_bam_wly_bat_ita_igb_zul_sod_azi_akn_geo_knd_alb_pol_tig_ewe_pan_dgb_lat_aeg_owc_hau_ger_qcu_hin_guj_tsn_arw_dut_urd_bsq_swt_cze_bul_amr_cnt_svk_swa_fre_bos_rus_eng_swe_ukr_sid_uzb_bem_tsw_grk_jpn_slo_rom_ctl_anl_fbf_mao_por_mly	0.260058588633579	0.614757671808449	0.540215993805706
764	bat_sod_amh_scr_cze_bos_geo_pan_yor_bem_fin_bsq_est_tsw_tml_afr_xho_glc_ctl_grk_mcd_pol_knd_ind_alb_prs_vie_amr_dyu_qcu_eng_lat_rus_spa_tsn_hau_igb_wly_jpn_mol_swa_fre_lda_slo_nor_mnd_zul_jav_sun_dut_mao_dgb_uzb_cic_svk_lit_ukr_arw_bul_kor_hun_tag_anl_swe_moo_sid_ita_chh_urd_cnt_ven_gam_aze_mly_owc_mlt_akn_fbf_tur_tha_tig_ger_ses_azi_ewe_heb_rom_por_krd_bam_hin_guj_swt_aeg_ben	0.178710514348497	0.473335297219653	0.63708315901972
765	mly_mlt_bem_glc_lit_grk_jpn_mcd_fre_azi_xho_est_yor_hun_ind_afr_bos_bat_tsn_dgb_pan_uzb_akn_tag_heb_cze_ita_lda_tig_slo_fbf_urd_tml_ukr_bul_jav_pol_alb_sun_hau_kor_ger_ven_geo_spa_rus_ben_tur_vie_gam_moo_bsq_mao_rom_amh_scr_mol_tsw_arw_knd_nor_swt_hin_dyu_cnt_amr_igb_ctl_wly_guj_por_eng_krd_owc_swe_svk_prs_cic_fin_sod_zul_lat_sid_tha_aeg_chh_anl_aze_qcu_dut_swa_bam_ewe_mnd_ses	NA	NA	NA
766	bem_ita_est_ven_cnt_swa_mcd_dyu_yor_krd_hin_arw_geo_jav_nor_alb_wly_cze_chh_swt_tsn_fbf_hun_ben_tig_ctl_glc_mol_grk_vie_moo_tsw_uzb_fre_amr_sod_spa_aze_swe_rus_amh_owc_dut_svk_lda_por_rom_ger_anl_urd_sun_bam_lat_igb_bul_hau_bat_jpn_fin_slo_tml_scr_kor_mly_pan_bos_ukr_sid_qcu_dgb_tur_tag_pol_akn_ewe_tha_mao_knd_guj_aeg_zul_azi_prs_mnd_cic_heb_xho_lit_mlt_bsq_gam_eng_afr_ses_ind	-0.232791074800956	-0.550466708122619	0.583319123546866
767	mcd_fbf_guj_wly_ita_lda_tig_qcu_rus_slo_dyu_grk_aze_lat_pol_ukr_tur_knd_glc_amh_fre_hau_akn_hin_amr_afr_mlt_ven_igb_swt_chh_bul_ger_rom_cnt_ewe_svk_mol_dgb_krd_vie_sid_mnd_alb_pan_jav_arw_mly_kor_eng_yor_bem_heb_tml_nor_tag_ses_zul_prs_anl_tsn_cic_hun_por_swa_lit_scr_bos_geo_gam_est_moo_swe_mao_owc_sun_urd_xho_cze_fin_bat_tha_spa_tsw_bsq_dut_ind_ctl_azi_uzb_sod_aeg_ben_jpn_bam	0.0301575965399773	0.077127419454071	0.938687870177186
768	hau_mcd_afr_cnt_eng_hin_rus_rom_ita_tur_azi_akn_sid_nor_bem_geo_ctl_spa_chh_ewe_ger_zul_est_mnd_bam_ind_arw_fbf_ses_swa_prs_amr_pan_swe_bos_ben_mol_grk_tsn_cic_alb_dgb_ven_scr_xho_bat_hun_mao_ukr_qcu_anl_aze_heb_tig_jav_moo_fin_lda_jpn_swt_kor_glc_slo_guj_mly_cze_pol_yor_dyu_lat_gam_owc_tha_bul_knd_svk_lit_bsq_tml_sun_tsw_fre_por_igb_tag_vie_krd_amh_wly_uzb_dut_urd_aeg_sod_mlt	-0.189990491193481	-0.454793182138869	0.650317884640261
769	aeg_jav_amr_qcu_grk_lat_ses_tig_swa_ctl_ven_ewe_scr_ind_aze_zul_guj_xho_yor_rus_amh_mly_mao_glc_wly_alb_cze_igb_eng_cic_lit_ukr_geo_sun_dgb_gam_ita_est_knd_hau_por_moo_lda_fin_krd_rom_bos_jpn_pol_azi_mol_ger_tur_owc_dyu_hun_fbf_arw_svk_sod_spa_uzb_prs_nor_chh_tha_tsn_bam_pan_sid_cnt_mnd_ben_fre_bem_akn_anl_swt_bat_bul_tsw_vie_heb_swe_hin_bsq_afr_kor_mcd_tag_tml_dut_mlt_slo_urd	-0.821378373175286	-1.87020721981428	0.064600416321768
770	lit_heb_pol_moo_dyu_swa_rus_fre_cze_gam_chh_krd_azi_cnt_amr_jpn_sid_urd_bos_ind_eng_hin_dgb_aeg_est_anl_glc_ven_tur_yor_owc_ctl_tha_ger_hau_grk_bam_geo_spa_vie_cic_bat_arw_ses_knd_ukr_mnd_hun_fbf_tml_uzb_tig_afr_scr_tsw_rom_ben_nor_mcd_ita_fin_swe_mao_por_alb_dut_lda_xho_lat_mlt_kor_zul_slo_igb_svk_mly_aze_pan_ewe_akn_prs_sod_jav_tag_tsn_guj_swt_amh_sun_wly_bsq_bem_bul_qcu_mol	0.571776124398757	1.39445879866183	0.166501354463798
771	scr_mnd_sod_zul_krd_hin_ctl_sid_mly_aze_xho_igb_ind_knd_pan_yor_heb_mcd_aeg_lda_swe_fre_dut_afr_tha_ven_lit_cnt_arw_tsw_ukr_dgb_alb_ses_pol_bam_tml_kor_swt_mlt_amr_cic_glc_jav_hau_ewe_guj_bsq_chh_amh_mao_tur_svk_sun_bem_gam_urd_por_eng_geo_bos_ben_tig_mol_anl_swa_fin_nor_cze_qcu_bul_est_dyu_tag_lat_rom_grk_bat_ita_tsn_jpn_wly_vie_slo_hun_rus_moo_akn_spa_fbf_owc_ger_azi_uzb_prs	-0.071317201419339	-0.18278172548079	0.855367158457987
772	sod_aze_amh_por_lda_swt_ven_rom_anl_prs_dgb_hin_eng_bul_dyu_bem_aeg_ctl_amr_cnt_fre_est_ita_alb_bam_mol_ben_pol_wly_qcu_ses_geo_cze_ind_chh_mnd_akn_sun_nor_bsq_mao_fin_tml_svk_azi_afr_ukr_heb_guj_kor_tsn_ewe_knd_jpn_tsw_urd_rus_mly_vie_lit_jav_hun_krd_owc_fbf_lat_swa_glc_tur_cic_slo_sid_bos_pan_mcd_moo_dut_spa_mlt_scr_tig_grk_arw_zul_ger_yor_tag_bat_gam_igb_tha_hau_uzb_xho_swe	-0.0258435355526994	-0.0682345588151794	0.945745409171566
773	zul_prs_tig_bul_ctl_swe_ewe_aze_mnd_uzb_aeg_dyu_swt_ukr_pan_scr_tag_sod_fbf_amr_jav_mao_ses_akn_slo_chh_jpn_swa_bem_dut_eng_heb_tsn_rom_guj_ind_est_dgb_tsw_lda_lit_cnt_owc_por_rus_fin_yor_geo_ger_mcd_ben_azi_moo_arw_svk_glc_ven_kor_urd_hun_bat_bsq_tur_sid_tha_mol_mlt_grk_cic_knd_vie_pol_gam_hau_amh_anl_igb_afr_spa_mly_lat_bam_krd_wly_fre_hin_ita_tml_qcu_xho_bos_sun_nor_alb_cze	-0.239701073010294	-0.530148629102048	0.597272406877595
774	kor_chh_pol_mcd_jpn_mlt_bsq_sod_tha_yor_mly_mao_svk_krd_swt_heb_qcu_cic_bat_hau_akn_scr_rus_tur_ses_fbf_spa_tig_amr_tag_alb_dgb_hin_arw_mnd_geo_tml_afr_est_guj_tsw_owc_dut_tsn_fin_azi_ger_vie_slo_bem_swe_prs_ewe_glc_jav_xho_hun_anl_grk_fre_uzb_ben_mol_ctl_gam_aze_lat_wly_lit_ita_nor_sid_amh_lda_knd_bos_pan_zul_urd_moo_bul_aeg_ukr_ind_rom_eng_ven_sun_cze_cnt_dyu_swa_bam_por_igb	0.224487085019787	0.578438481360525	0.56436629408584
775	qcu_xho_tig_rom_ger_mlt_hun_zul_geo_swt_svk_mnd_lat_aze_kor_mao_est_swe_ctl_tml_pol_owc_prs_sun_ben_mly_amh_chh_jpn_guj_igb_tsn_akn_slo_mol_ukr_uzb_gam_urd_scr_sid_dut_mcd_tsw_bam_grk_dyu_amr_azi_tha_krd_yor_ita_hin_bat_sod_cic_wly_bos_arw_moo_lda_fbf_nor_bul_cnt_rus_afr_aeg_heb_anl_ewe_spa_jav_fre_knd_swa_bem_tag_alb_glc_lit_ses_bsq_eng_fin_vie_ven_cze_pan_dgb_ind_hau_tur_por	-0.655409134761575	-1.67748587749102	0.0968054744299132
776	bat_ses_mao_mlt_geo_jpn_xho_lat_sod_aze_sun_bul_svk_ukr_tsw_nor_vie_fin_dut_bos_akn_amr_sid_chh_rus_slo_kor_igb_uzb_ger_qcu_swa_hau_prs_tig_jav_ben_krd_swt_mcd_tha_dgb_mol_lda_cze_zul_eng_ven_cnt_yor_mly_grk_owc_scr_ita_moo_swe_heb_por_rom_arw_glc_bem_anl_wly_afr_urd_amh_cic_pan_ind_fre_spa_dyu_alb_tag_ewe_ctl_gam_guj_hun_lit_bam_tur_knd_azi_tsn_mnd_aeg_tml_pol_hin_bsq_fbf_est	-0.0652885515608344	-0.153554708419729	0.878293556243412
777	lda_tag_tsw_guj_est_yor_ven_ger_lat_urd_rus_zul_por_glc_eng_lit_fre_dut_aze_scr_ewe_prs_mao_bat_nor_mcd_akn_dgb_hau_chh_heb_pan_swt_krd_jpn_ben_jav_geo_moo_qcu_mol_hin_fbf_bul_cnt_mly_ind_tsn_tha_alb_igb_arw_swe_ctl_ukr_spa_cze_grk_aeg_ses_slo_vie_uzb_afr_bsq_sod_hun_amh_mnd_cic_rom_tml_svk_xho_azi_gam_knd_dyu_pol_anl_tig_wly_bam_bos_amr_swa_fin_tur_owc_ita_kor_sid_bem_mlt_sun	0.220240949765636	0.565494994596834	0.573098926499911
778	por_glc_amh_ukr_hau_urd_uzb_jav_nor_tur_krd_tha_fin_bem_tsn_mao_akn_sid_rus_dgb_guj_pol_owc_ewe_mcd_swe_jpn_sun_tag_lat_aeg_cnt_swa_sod_eng_igb_knd_tig_mol_bul_vie_wly_bat_fbf_moo_heb_ctl_yor_alb_mly_arw_anl_mnd_geo_bam_cze_est_amr_ind_lit_svk_slo_swt_chh_bos_aze_dyu_bsq_hin_spa_tsw_qcu_ven_kor_afr_gam_ita_ger_fre_cic_hun_rom_xho_dut_pan_zul_grk_lda_ben_tml_mlt_ses_prs_azi_scr	0.363781918249476	0.898326314159741	0.371331502772822
779	sun_hun_anl_dyu_knd_mao_ewe_bos_svk_scr_amh_slo_mlt_mly_bat_cic_hau_tur_arw_urd_lda_grk_alb_jpn_mcd_lat_glc_geo_tha_kor_fbf_mnd_tag_ben_pan_ctl_eng_swt_afr_bem_bsq_tig_aeg_igb_hin_cze_swa_pol_fre_ukr_krd_swe_por_moo_heb_cnt_ses_bul_zul_bam_jav_azi_ger_aze_akn_amr_est_uzb_spa_ven_vie_owc_tml_tsw_ind_sod_prs_rus_chh_yor_ita_lit_qcu_tsn_rom_dut_guj_nor_sid_fin_mol_xho_dgb_wly_gam	0.0218151378783338	0.0590350613743746	0.953050850176343
780	xho_lda_hau_bat_heb_ven_ita_svk_por_ukr_sid_arw_dut_scr_wly_jav_slo_anl_kor_tig_amr_pol_glc_ger_mnd_tsn_lat_sod_akn_tur_aeg_aze_owc_mol_fbf_mao_igb_mlt_cze_bsq_hun_ind_lit_dgb_rus_ses_swa_ewe_rom_dyu_tml_qcu_mly_prs_azi_tha_fin_jpn_swt_chh_spa_gam_cic_mcd_hin_amh_geo_ctl_cnt_est_vie_zul_bem_grk_nor_knd_bam_uzb_bos_pan_tag_moo_eng_sun_swe_tsw_urd_afr_bul_guj_alb_yor_krd_fre_ben	-0.0278423426612954	-0.0608549561814619	0.951605309961319
781	tag_ben_bem_rus_yor_tml_grk_qcu_bsq_pan_bat_mcd_tha_mol_scr_hun_glc_anl_aeg_geo_ukr_zul_arw_ses_cze_mnd_moo_tsw_sod_bos_lat_alb_krd_mly_ven_rom_nor_fin_fbf_ita_kor_bul_mlt_swa_heb_swe_est_vie_svk_cic_eng_knd_igb_gam_tig_urd_swt_bam_amh_dgb_tsn_ger_chh_dut_dyu_ewe_lda_prs_owc_ctl_por_aze_ind_akn_sid_jav_jpn_fre_afr_cnt_lit_sun_hin_xho_slo_hau_pol_wly_spa_amr_azi_guj_uzb_mao_tur	-0.26429549595241	-0.634650625007887	0.527214516129011
782	arw_slo_mlt_rom_svk_dut_ita_ctl_ewe_tsw_moo_mnd_akn_cic_cze_owc_yor_sid_jpn_guj_ind_kor_pol_dgb_eng_grk_ben_lit_tur_bul_zul_gam_nor_chh_urd_scr_geo_prs_dyu_lat_bem_afr_swt_mao_alb_amr_aeg_knd_hau_qcu_por_igb_fre_bat_ukr_ses_tha_amh_mly_fbf_anl_mcd_jav_swa_vie_hun_mol_hin_wly_rus_krd_spa_xho_bsq_bam_azi_est_glc_lda_uzb_pan_sod_sun_tag_cnt_heb_tsn_bos_swe_aze_ven_ger_fin_tml_tig	0.371682461906219	0.902962013835897	0.368878914406702
783	kor_rom_cze_ben_est_zul_nor_dut_pol_ewe_lda_ses_wly_hau_cic_eng_amr_krd_ind_ctl_ukr_por_gam_bsq_fre_ita_alb_heb_tml_arw_chh_slo_mnd_xho_amh_aze_yor_fin_akn_swa_bam_sid_scr_dgb_vie_lit_bos_spa_anl_prs_hun_bul_aeg_swe_mlt_fbf_mol_grk_tha_mao_cnt_guj_dyu_bat_tur_lat_rus_svk_moo_sod_bem_tig_mly_geo_azi_knd_ger_uzb_jav_qcu_ven_igb_tsn_pan_jpn_mcd_tag_swt_glc_hin_owc_sun_afr_urd_tsw	-0.000653059294667428	-0.00163669300119479	0.998697614192266
784	mlt_tur_nor_tig_krd_lda_swe_sid_hau_dgb_ctl_arw_guj_rom_afr_tml_yor_jav_dut_tsn_prs_gam_uzb_bos_zul_fre_amr_por_scr_pol_ewe_urd_chh_glc_mcd_ind_rus_alb_anl_ben_svk_ita_bat_tha_bul_aeg_qcu_swt_knd_mol_fbf_cic_bam_tsw_bsq_aze_ven_lit_owc_ses_est_slo_moo_hun_kor_pan_heb_grk_sod_ukr_mao_cze_sun_dyu_wly_cnt_bem_spa_akn_swa_ger_hin_amh_eng_tag_geo_lat_azi_jpn_mnd_fin_mly_igb_xho_vie	0.260644984708511	0.671583938685505	0.503513431704559
785	sod_afr_lat_bat_fbf_kor_amr_dut_bul_zul_qcu_mao_ger_swt_aze_tha_est_rom_sid_hin_hun_mly_akn_swe_nor_krd_owc_mcd_grk_vie_geo_dgb_dyu_bam_yor_urd_igb_chh_hau_slo_tig_cic_cze_pol_bos_arw_cnt_bsq_pan_eng_amh_tsw_ben_ita_gam_glc_fre_lit_ctl_ven_scr_guj_spa_swa_alb_uzb_mlt_heb_ses_moo_rus_sun_xho_svk_fin_ind_tsn_prs_bem_tur_mol_anl_aeg_tag_ewe_lda_tml_jav_knd_wly_azi_mnd_jpn_ukr_por	0.172154992663867	0.395555303104061	0.693339036535589
786	pol_ven_spa_ukr_lit_ind_wly_amr_grk_guj_igb_azi_svk_anl_swe_fin_ses_jav_heb_tha_glc_pan_mlt_bem_hun_moo_tsn_krd_zul_mcd_tml_amh_mnd_swt_geo_chh_bsq_knd_dyu_ben_eng_aze_fbf_alb_lat_mao_akn_est_qcu_ctl_rom_mol_tur_xho_yor_hau_prs_cic_tig_lda_owc_slo_sod_nor_tsw_cnt_aeg_bos_por_arw_scr_ewe_afr_ger_kor_tag_bam_cze_sun_gam_fre_mly_bat_vie_ita_jpn_uzb_sid_dut_hin_rus_swa_urd_bul_dgb	0.529066330874128	1.20825113497235	0.230014052765821
787	alb_swa_grk_bat_guj_eng_krd_ita_sun_hun_igb_jav_mnd_spa_tig_lat_tml_knd_sid_mcd_swt_dyu_pol_rus_amh_mlt_heb_tsn_svk_ven_moo_dgb_lda_fre_nor_wly_glc_jpn_akn_azi_ind_owc_mly_yor_tur_uzb_bam_aeg_gam_mao_ben_cic_aze_urd_dut_slo_tsw_zul_hau_bos_anl_bem_swe_kor_prs_fin_bul_geo_por_ses_tag_rom_arw_ukr_hin_cnt_xho_afr_mol_amr_lit_vie_qcu_bsq_scr_tha_sod_cze_ewe_chh_pan_fbf_ger_ctl_est	0.97957304538087	2.61271279756369	0.0104751485767862
788	qcu_krd_cnt_akn_igb_aze_amh_mol_swe_pol_ewe_lda_swt_rom_arw_spa_cic_bam_bos_eng_por_alb_hin_dgb_mao_bul_dut_vie_guj_bsq_ben_ukr_ger_fbf_fin_hau_geo_chh_mnd_tig_urd_bem_tsn_lit_sun_ita_lat_mly_ses_fre_mlt_rus_ind_mcd_kor_uzb_sid_gam_azi_ven_tag_nor_bat_cze_tur_moo_swa_zul_glc_heb_amr_jpn_pan_tsw_sod_owc_yor_grk_tml_ctl_xho_est_anl_jav_slo_knd_svk_tha_scr_prs_wly_dyu_afr_hun_aeg	-0.733838020630947	-1.80708609846909	0.0739824147794604
789	lda_tsw_mnd_mly_tha_swe_dyu_qcu_guj_sod_scr_mol_grk_pol_swt_afr_kor_geo_bem_rom_bat_ind_vie_knd_owc_ctl_hun_sun_fin_fre_bam_bsq_xho_dgb_tml_tig_arw_bos_amh_yor_tag_pan_fbf_aeg_lit_mcd_cnt_urd_tur_ger_chh_cze_ses_moo_prs_aze_svk_lat_krd_ukr_por_uzb_slo_swa_cic_tsn_azi_ben_hin_rus_glc_spa_gam_bul_sid_heb_hau_ven_jpn_est_mlt_ita_ewe_amr_alb_mao_wly_anl_zul_dut_igb_eng_jav_akn_nor	0.0605232638574434	0.145484730431113	0.884643028455468
790	slo_afr_svk_chh_knd_grk_rom_mao_bam_dyu_geo_sun_krd_bul_lit_lda_mol_uzb_tsw_bsq_mnd_owc_dgb_guj_jpn_hau_scr_ger_jav_swa_ses_ita_ewe_sod_qcu_mlt_alb_mly_por_cnt_aeg_moo_mcd_bat_tur_cic_rus_fbf_est_nor_dut_amr_azi_swt_yor_fin_aze_akn_tsn_ben_amh_gam_xho_kor_hun_heb_tha_spa_wly_ukr_fre_igb_sid_ctl_urd_tml_prs_glc_swe_cze_lat_tag_bem_anl_pol_zul_bos_vie_hin_ven_tig_pan_ind_eng_arw	-0.268702667093502	-0.606908893242069	0.545390218209263
791	slo_swe_amr_lda_ven_bsq_mlt_spa_cnt_cic_azi_fbf_rus_zul_lat_heb_bos_pol_bul_igb_mol_krd_eng_owc_fin_hin_yor_sod_knd_wly_ben_uzb_rom_qcu_ger_dyu_aeg_pan_por_mao_est_tml_swa_swt_ewe_bem_urd_ses_tsw_moo_hau_glc_nor_ctl_kor_chh_sid_scr_dgb_lit_cze_tsn_hun_mcd_anl_aze_tur_tha_mly_svk_alb_guj_ukr_sun_arw_dut_jpn_vie_tag_bat_tig_gam_grk_mnd_geo_xho_jav_prs_fre_ind_amh_afr_ita_akn_bam	-0.854277933455743	-2.28949182216165	0.0243130570992563
792	ctl_por_sun_mcd_azi_urd_bam_swe_rus_krd_geo_knd_wly_lit_jav_est_eng_amr_zul_glc_fin_yor_rom_igb_vie_aze_ewe_cze_scr_tsn_dgb_cnt_tha_ben_moo_tsw_bul_mnd_hun_svk_swa_cic_fbf_bsq_aeg_bos_chh_mly_jpn_dut_tur_tig_kor_heb_nor_bat_sid_akn_qcu_ses_anl_mol_hin_sod_gam_lat_swt_amh_pol_xho_arw_owc_mlt_spa_ven_uzb_mao_tml_afr_ind_guj_ukr_alb_ger_grk_slo_ita_lda_bem_fre_pan_tag_prs_hau_dyu	0.374585101043083	0.919368231765999	0.360281457380473
793	jpn_krd_tur_fin_spa_tml_fbf_bat_slo_mao_ewe_tha_swe_zul_amr_svk_urd_bsq_mol_bul_vie_hin_tig_azi_pan_bos_sod_ita_tag_alb_ind_dgb_ger_est_mnd_kor_tsw_uzb_lda_sid_mlt_dyu_akn_xho_ben_tsn_ven_hau_hun_fre_anl_bem_heb_afr_glc_mly_swt_jav_chh_ses_cnt_por_mcd_guj_owc_grk_geo_aeg_arw_gam_bam_scr_rus_eng_wly_swa_pol_lat_sun_ukr_cze_rom_qcu_lit_dut_igb_cic_nor_aze_moo_amh_prs_ctl_yor_knd	-0.156236926637035	-0.364970406350049	0.715962165472098
794	hau_tml_ses_bat_gam_qcu_pol_lda_bem_sid_hun_fbf_ben_cze_est_vie_chh_sod_dgb_igb_uzb_cic_bam_tsn_eng_bul_tig_slo_mnd_sun_por_xho_amh_ctl_tag_azi_fin_mol_glc_svk_swa_krd_dut_cnt_urd_ven_nor_ind_tha_lit_rus_zul_afr_guj_amr_lat_scr_mcd_wly_kor_hin_rom_mao_yor_spa_aze_pan_akn_bsq_geo_ukr_mlt_ger_swe_jpn_tsw_arw_mly_jav_bos_fre_aeg_swt_alb_heb_knd_owc_tur_grk_ita_anl_dyu_prs_ewe_moo	0.337374405762879	0.869114222529315	0.387022145872323
795	ven_grk_amr_pan_svk_bem_wly_spa_sid_dut_swa_gam_kor_sod_fin_alb_tig_ger_tur_nor_geo_bam_mcd_vie_jpn_ukr_ctl_eng_rom_rus_fbf_ses_sun_swe_slo_bsq_lat_bul_swt_dyu_mly_afr_mnd_fre_moo_aze_jav_bat_ben_igb_dgb_cze_zul_mol_xho_lit_bos_anl_pol_tag_ind_urd_akn_krd_tsn_uzb_scr_hin_hun_tha_ita_ewe_prs_guj_tml_lda_glc_mlt_arw_chh_qcu_aeg_knd_mao_yor_amh_azi_heb_hau_cic_por_cnt_owc_tsw_est	0.0124813385371893	0.0291496003839613	0.976807740050319
796	fin_aeg_cze_tur_amh_pol_bem_spa_jav_kor_prs_yor_rus_aze_qcu_bam_mnd_hin_ger_amr_alb_chh_knd_hau_lat_mlt_azi_jpn_ben_xho_tsn_tsw_mao_mly_swa_ctl_tml_urd_ewe_arw_dut_por_cic_geo_tig_mol_est_scr_bos_fre_mcd_swt_krd_lda_owc_nor_ind_vie_wly_dgb_zul_tag_akn_eng_bsq_anl_lit_afr_uzb_ses_pan_bat_ukr_guj_igb_moo_hun_dyu_cnt_ita_fbf_bul_rom_sod_grk_gam_sun_svk_ven_slo_swe_glc_sid_tha_heb	-0.144582418104211	-0.374824791321366	0.708644168627208
797	bul_wly_sun_amh_svk_sid_alb_kor_xho_cze_vie_mcd_glc_bam_ukr_aeg_prs_heb_knd_geo_afr_hin_mnd_spa_igb_rom_bem_ven_ger_bsq_por_ind_urd_mlt_lda_ben_uzb_tha_krd_yor_gam_rus_hun_slo_bat_tig_guj_amr_mol_ctl_grk_cic_tml_akn_dgb_fre_lat_cnt_dyu_tsw_qcu_dut_pol_lit_mao_owc_scr_chh_sod_fin_ses_nor_swe_est_moo_zul_fbf_jpn_ewe_pan_bos_ita_swa_aze_eng_azi_tur_tsn_tag_jav_anl_mly_arw_swt_hau	0.29490567518202	0.754338771057159	0.452551676304225
798	scr_hau_mcd_grk_qcu_aze_bsq_yor_rom_hun_owc_ukr_igb_gam_amr_sun_akn_ewe_swe_swa_dyu_mao_afr_fbf_geo_tsw_moo_fre_uzb_pol_ses_aeg_lit_pan_por_tha_xho_chh_tig_sod_swt_bos_mly_guj_urd_eng_kor_tur_zul_vie_dut_alb_ven_slo_svk_arw_heb_prs_ind_est_lat_cic_jpn_glc_dgb_bam_hin_bem_rus_cze_ger_tsn_spa_bul_cnt_nor_mlt_lda_mnd_azi_fin_tag_krd_knd_ctl_ita_sid_amh_tml_ben_bat_wly_anl_mol_jav	0.645547590388661	1.51646567294877	0.132793490103556
799	rus_moo_mlt_bam_knd_arw_dut_urd_lit_krd_owc_mnd_fre_lda_afr_amh_pan_grk_tag_swe_igb_amr_jav_est_bos_aze_bat_hau_pol_lat_scr_rom_svk_akn_bul_swa_mcd_tml_mao_aeg_wly_ind_bsq_glc_spa_azi_uzb_sid_tha_bem_ctl_cnt_cze_vie_hin_dyu_zul_anl_eng_ven_sun_ukr_tur_tsn_yor_hun_mol_ses_kor_heb_fin_prs_tig_mly_gam_ben_xho_tsw_ita_swt_slo_nor_geo_ewe_chh_alb_dgb_ger_jpn_sod_guj_fbf_cic_por_qcu	-0.391630461484917	-0.893367302368896	0.373966497893559
800	tig_ind_prs_ven_ger_akn_cic_mcd_eng_tml_fbf_rus_mly_dgb_fre_amr_lda_cnt_afr_fin_tsn_ita_moo_gam_geo_slo_arw_bat_lat_bos_kor_urd_glc_dyu_qcu_sun_bul_swa_mnd_yor_mao_rom_nor_cze_spa_azi_tha_scr_knd_tag_owc_mol_uzb_zul_svk_alb_swt_vie_aeg_jav_jpn_swe_xho_ukr_bam_tur_grk_hin_wly_chh_lit_pan_hun_ctl_tsw_heb_ben_hau_pol_bsq_amh_por_krd_ewe_mlt_sod_ses_sid_dut_anl_aze_est_igb_bem_guj	0.213709514248119	0.513125586345272	0.609080260434312
801	ger_cic_amh_eng_grk_zul_swa_bsq_cnt_fbf_swe_rom_alb_kor_knd_cze_lda_mol_fin_bem_chh_ewe_tsw_moo_hin_aze_dyu_afr_ind_mao_ben_owc_arw_pol_wly_nor_tag_ctl_qcu_bat_lat_urd_prs_lit_bos_ukr_tsn_mnd_hun_aeg_azi_scr_guj_ita_sod_krd_fre_dut_mlt_spa_xho_heb_por_tha_geo_yor_jav_vie_glc_ses_mcd_rus_est_gam_pan_bul_akn_tml_tig_sid_swt_amr_slo_uzb_anl_igb_jpn_sun_ven_hau_svk_tur_dgb_bam_mly	0.551974278252763	1.43027148318565	0.155990341217233
802	amr_bam_swt_moo_heb_knd_urd_gam_hau_ewe_jpn_mao_geo_zul_scr_rom_qcu_fre_mcd_grk_slo_fin_dut_aze_ctl_chh_ven_dyu_tag_igb_swa_ses_bos_ind_yor_aeg_azi_sid_tml_mnd_uzb_anl_tha_bul_ukr_wly_vie_krd_hun_tig_por_spa_tur_cze_kor_fbf_rus_owc_mly_pan_eng_sun_cnt_arw_guj_bsq_glc_pol_xho_svk_lda_sod_ben_jav_afr_est_swe_tsw_cic_ita_prs_alb_ger_bem_mol_amh_bat_dgb_lit_akn_lat_hin_nor_tsn_mlt	0.746682600525043	1.82806586829136	0.0707457707890312
803	pol_svk_glc_bsq_afr_lda_fin_guj_tsn_wly_bam_qcu_cnt_krd_por_aze_sod_tur_rom_vie_tml_hau_est_uzb_mlt_swt_ctl_cic_yor_mly_anl_heb_geo_tag_swa_ita_ukr_lit_spa_aeg_slo_ger_dut_tig_xho_bul_rus_bos_ses_gam_fbf_mao_tsw_alb_urd_mnd_jpn_amh_ind_lat_zul_azi_scr_prs_akn_mcd_hun_owc_amr_eng_dyu_knd_kor_tha_chh_igb_ewe_arw_dgb_bat_jav_ven_sid_swe_moo_grk_nor_sun_pan_fre_mol_bem_cze_ben_hin	0.698123255915592	1.64420662275107	0.103509936431169
804	anl_amr_mly_hun_gam_spa_mol_ukr_igb_pan_bat_akn_tha_bem_dgb_krd_jav_ctl_arw_aeg_kor_alb_ses_lit_nor_dyu_rus_hin_dut_xho_chh_wly_rom_cnt_hau_bul_urd_tig_cic_tml_prs_zul_fin_moo_qcu_glc_lda_ven_ben_mcd_azi_heb_tsn_fre_por_ger_ewe_cze_yor_fbf_jpn_sid_grk_swa_amh_tag_ita_mlt_slo_mao_guj_sod_lat_uzb_bsq_eng_bos_geo_ind_bam_owc_scr_knd_tsw_swe_est_sun_pol_afr_swt_svk_tur_vie_mnd_aze	0.0378109634620633	0.0899885807079587	0.928489812773447
805	tha_ind_por_aze_svk_fin_owc_chh_glc_tml_tsw_mly_bat_bos_mol_ukr_anl_lat_scr_rus_eng_afr_mcd_kor_dgb_swa_azi_hun_dut_amr_urd_alb_tig_lda_moo_arw_bem_knd_yor_ctl_mao_geo_mlt_sid_rom_swe_sun_spa_pol_hau_krd_ger_est_uzb_guj_slo_bsq_bam_jav_qcu_lit_zul_prs_grk_gam_xho_tur_pan_ses_ita_jpn_wly_cic_bul_tag_vie_igb_fre_dyu_amh_aeg_akn_mnd_ben_sod_heb_hin_ewe_cze_ven_fbf_nor_tsn_cnt_swt	0.161199985709915	0.42628630973768	0.670884302512798
806	dut_yor_sid_lat_xho_tha_swe_afr_mlt_azi_mly_vie_fre_sun_scr_qcu_swt_chh_uzb_fbf_amr_bat_wly_slo_jpn_tsn_jav_ses_por_moo_bsq_lit_mol_tsw_hau_akn_knd_ben_cic_ven_bul_pan_eng_geo_zul_tag_urd_ind_sod_nor_mao_ctl_igb_aeg_svk_hin_ewe_dyu_tml_lda_cnt_hun_tig_gam_kor_rom_alb_mcd_ita_swa_fin_aze_amh_bos_mnd_bam_ger_krd_glc_dgb_arw_heb_prs_cze_est_owc_bem_guj_rus_tur_grk_anl_pol_spa_ukr	-0.162194616109662	-0.379802806970464	0.704957741463748
807	cze_ven_ses_aeg_hau_wly_azi_fin_lit_dut_alb_ukr_gam_ben_sod_arw_moo_sun_geo_lda_guj_svk_bem_jav_heb_grk_afr_nor_rom_bos_tag_mol_sid_akn_mlt_ind_mcd_tsw_anl_qcu_ctl_est_mao_tur_scr_knd_dgb_tha_mly_owc_prs_glc_hun_mnd_bam_jpn_amh_tig_bsq_uzb_ita_kor_slo_rus_aze_cnt_amr_tsn_vie_fre_bat_zul_tml_cic_spa_eng_yor_pol_hin_dyu_chh_xho_swt_krd_ewe_ger_swa_por_lat_pan_igb_swe_fbf_bul_urd	NA	NA	NA
808	fre_por_ind_alb_glc_swt_xho_aeg_rus_rom_gam_mol_ben_ger_heb_amh_sid_bam_amr_moo_ven_lit_ukr_ewe_tha_dgb_uzb_bul_tsn_igb_tur_guj_sod_arw_bsq_dyu_fbf_kor_jav_ita_tag_vie_nor_hun_est_chh_qcu_cnt_ctl_krd_tml_mao_afr_lat_tsw_swe_mcd_yor_akn_mnd_tig_lda_cze_owc_bem_prs_eng_bos_urd_bat_scr_slo_jpn_knd_dut_aze_cic_fin_spa_svk_pan_zul_wly_geo_sun_mly_pol_grk_azi_mlt_anl_swa_ses_hau_hin	0.279322866715014	0.747272619545479	0.456784250113059
809	xho_ses_heb_mao_tur_pan_mlt_sun_tsn_ven_kor_akn_amh_cnt_tig_slo_fre_mnd_anl_ctl_ben_svk_swt_jav_ukr_krd_ewe_cic_chh_arw_guj_dut_knd_jpn_bam_tml_fin_aeg_grk_bsq_dgb_fbf_prs_yor_nor_cze_bul_por_rus_lit_urd_alb_spa_tsw_ita_moo_est_geo_mcd_afr_gam_azi_wly_vie_bem_uzb_bat_swa_hun_mly_lat_owc_bos_aze_eng_zul_scr_dyu_sod_ger_amr_sid_qcu_tag_igb_tha_mol_lda_rom_hau_pol_swe_hin_ind_glc	-0.0220738974910752	-0.0517442578646239	0.958843452141148
810	mly_igb_azi_chh_slo_spa_rom_sid_cic_ger_geo_fre_scr_swe_moo_sun_heb_jav_akn_eng_ctl_mol_aeg_lda_grk_fin_rus_por_lit_hun_hau_sod_owc_mlt_qcu_arw_cze_amh_prs_tsw_ven_tml_tha_tag_yor_jpn_hin_dut_uzb_knd_ewe_ind_bos_anl_ita_ben_nor_ukr_zul_alb_mnd_gam_bat_afr_dgb_aze_lat_mcd_bsq_est_mao_dyu_amr_vie_swa_krd_pan_tig_urd_svk_tsn_pol_cnt_wly_guj_xho_tur_bem_swt_glc_ses_bul_bam_fbf_kor	-0.0381292251348652	-0.0881203641355796	0.929970485953441
811	bat_tml_mcd_moo_fre_bam_krd_tag_sun_aze_hau_urd_cze_tsn_tur_azi_mao_bos_ses_zul_tsw_eng_mol_cnt_heb_ben_lit_yor_jav_est_rus_hin_spa_dut_anl_ukr_amh_pan_svk_vie_grk_swa_scr_ger_ctl_lat_bsq_tha_fbf_nor_owc_kor_gam_ita_sid_uzb_swe_guj_alb_pol_sod_chh_arw_dgb_prs_glc_jpn_bem_afr_aeg_cic_mnd_dyu_slo_por_fin_knd_wly_igb_ind_hun_mlt_geo_qcu_xho_rom_swt_amr_ven_bul_akn_tig_mly_ewe_lda	-0.679644086226563	-1.78202687588138	0.078008657429416
812	fin_bat_vie_xho_rom_amr_gam_mnd_ctl_grk_ben_bsq_lit_alb_mol_yor_afr_geo_bul_chh_est_swt_uzb_scr_swa_tsn_moo_tag_nor_fbf_glc_dyu_cic_mcd_sun_ukr_ewe_pol_jav_aze_hun_amh_pan_owc_jpn_arw_kor_eng_lat_ses_akn_rus_zul_dut_krd_bem_qcu_ita_por_mly_tha_aeg_wly_cze_anl_slo_igb_mao_sod_tsw_dgb_tml_fre_cnt_ind_tig_hau_prs_hin_knd_lda_mlt_heb_sid_tur_swe_svk_bam_ger_azi_spa_urd_ven_bos_guj	0.10250529709361	0.272393477136675	0.785923354402571
813	mao_tsn_ukr_pan_tag_pol_ses_krd_geo_lat_eng_ben_sod_swt_xho_ind_ita_uzb_bam_fin_svk_jpn_akn_swa_scr_zul_guj_mnd_arw_urd_ewe_cze_qcu_anl_vie_fre_bul_ctl_dyu_mcd_gam_ven_mly_igb_mol_heb_nor_tha_tsw_rom_afr_sun_chh_por_bem_ger_hau_prs_owc_cnt_spa_lit_tur_dut_wly_yor_est_aeg_knd_rus_bos_glc_mlt_sid_fbf_amr_tig_tml_bsq_slo_aze_kor_dgb_lda_grk_alb_swe_cic_azi_hin_jav_bat_hun_moo_amh	-0.0802587151137985	-0.187046034634782	0.8520319914802
814	jav_tsw_ukr_dyu_lit_jpn_hun_ven_amr_mao_mlt_lda_krd_guj_dgb_ses_amh_sid_rus_urd_rom_por_azi_afr_pan_grk_ben_dut_aze_vie_ind_spa_mnd_qcu_tig_ger_lat_nor_mcd_swe_est_swt_mly_cnt_svk_sod_alb_glc_tha_bos_owc_wly_hin_arw_xho_cic_moo_bsq_chh_mol_fbf_knd_bem_kor_ewe_geo_fre_eng_tml_prs_cze_heb_uzb_sun_swa_anl_tsn_igb_aeg_bat_pol_gam_fin_hau_ita_slo_tag_scr_yor_zul_akn_tur_ctl_bul_bam	0.277945086590968	0.653134285666084	0.515281162181774
815	mao_tml_tsw_ses_geo_cze_amh_alb_gam_heb_pan_rom_moo_owc_ita_bul_sid_scr_bsq_igb_svk_bat_vie_eng_grk_ind_bam_hau_wly_est_glc_aze_ger_mlt_pol_spa_sod_fre_tur_slo_prs_afr_cic_kor_lit_ewe_arw_rus_jav_krd_ven_dgb_cnt_por_uzb_dut_tag_swt_mcd_sun_mol_urd_bos_chh_hin_amr_tsn_ben_xho_yor_mnd_hun_swa_ukr_mly_zul_knd_guj_anl_bem_azi_lda_jpn_aeg_dyu_akn_tha_nor_qcu_fin_ctl_swe_tig_fbf_lat	0.343587033202722	0.824519868615385	0.411753970491883
816	hun_dgb_est_ukr_arw_tml_qcu_sid_bem_vie_spa_urd_hau_scr_sod_guj_jpn_zul_amr_igb_yor_hin_uzb_lit_azi_swe_afr_tig_knd_mly_bsq_jav_slo_ger_cnt_moo_fre_bam_eng_pan_ita_mcd_glc_tag_chh_ven_fbf_ind_grk_akn_prs_mao_cze_swt_mol_fin_aze_tha_gam_por_tur_owc_lda_sun_tsw_ben_svk_swa_amh_dyu_anl_rus_krd_lat_dut_xho_alb_rom_ewe_nor_aeg_ctl_heb_bos_tsn_bat_geo_cic_bul_pol_mlt_kor_mnd_wly_ses	1.02820242001176	2.75068383747415	0.00714773282489472
817	moo_amh_hun_aze_yor_arw_rom_cic_ctl_swt_urd_mly_scr_fbf_svk_fre_geo_ger_lit_azi_slo_mlt_cnt_afr_fin_tml_bem_krd_ewe_tha_tag_lda_bsq_bos_akn_bam_tsn_tig_grk_gam_tsw_jav_swe_hin_ind_eng_nor_mol_tur_est_uzb_lat_owc_chh_guj_swa_alb_bul_vie_spa_dut_amr_kor_hau_qcu_sod_wly_dyu_aeg_igb_heb_ita_por_pol_mcd_mnd_zul_knd_prs_ben_dgb_rus_ukr_sun_bat_mao_sid_jpn_ven_xho_ses_cze_pan_glc_anl	0.192668304142911	0.499234662804305	0.618793030982164
818	qcu_xho_lit_glc_pol_dut_tag_urd_bos_akn_hun_bam_yor_ewe_est_arw_kor_lda_moo_fre_alb_nor_anl_swt_aeg_fbf_tha_scr_slo_igb_grk_mlt_rom_fin_ita_bul_uzb_svk_mcd_cze_wly_knd_tig_sod_swa_owc_rus_tur_tsn_por_hau_sun_lat_heb_amr_bem_gam_dgb_mnd_ben_mao_hin_amh_vie_bsq_azi_pan_mol_eng_ctl_jpn_ger_afr_zul_spa_guj_ses_ind_cnt_aze_cic_prs_chh_swe_ven_krd_ukr_bat_tml_geo_jav_mly_dyu_sid_tsw	-0.414393348855167	-1.07254053121473	0.286252585291867
819	grk_tha_fin_cnt_afr_yor_bem_spa_cze_lit_bat_slo_lat_hun_sod_qcu_knd_swa_sid_bul_moo_ita_sun_amr_est_chh_por_mao_tur_geo_dgb_ses_heb_bam_bos_mol_kor_tag_guj_hau_hin_mcd_tml_uzb_ind_cic_ukr_pan_alb_ewe_tsn_tsw_aze_akn_prs_dut_dyu_jav_swt_anl_mlt_krd_vie_scr_aeg_xho_swe_owc_mly_eng_lda_pol_gam_amh_urd_igb_nor_ben_glc_ctl_ger_rom_fre_arw_bsq_tig_fbf_svk_mnd_jpn_zul_ven_azi_wly_rus	-0.090780049795317	-0.218622330977581	0.827423301954197
820	wly_tig_zul_mao_urd_tsw_kor_mol_rus_spa_bsq_krd_lat_swa_est_jpn_igb_lda_grk_mcd_geo_hun_slo_pan_glc_chh_knd_bat_owc_sod_lit_aze_amh_xho_qcu_ben_arw_cic_tag_scr_akn_swt_swe_mnd_ewe_vie_hin_guj_sun_azi_fbf_moo_ses_rom_svk_dut_mlt_tml_por_bem_fin_aeg_tur_pol_nor_hau_cnt_afr_alb_ita_sid_prs_dyu_dgb_mly_uzb_jav_ukr_amr_bul_tsn_tha_eng_cze_ger_ind_fre_heb_ctl_gam_anl_yor_bam_ven_bos	0.622820392225249	1.44855424232918	0.15082540080939
821	heb_tsw_rom_fbf_cze_ukr_akn_mcd_tig_yor_aeg_swt_ger_wly_amr_arw_xho_sun_grk_jpn_tml_knd_por_vie_geo_fin_slo_hau_bem_ind_aze_pan_eng_pol_tha_dyu_nor_tur_bam_glc_ewe_ses_mao_bat_afr_igb_tsn_mnd_kor_lda_tag_bos_ita_scr_qcu_sid_lat_owc_bsq_mol_dgb_lit_rus_amh_ctl_ven_hin_prs_ben_zul_fre_jav_bul_moo_krd_anl_svk_mly_gam_dut_uzb_swa_hun_swe_mlt_spa_est_urd_alb_azi_sod_cnt_cic_chh_guj	0.215573536106006	0.566498908319262	0.572419287710629
822	yor_bat_rom_grk_wly_spa_bos_mao_owc_cze_qcu_afr_dut_tsw_svk_ind_fin_sid_cnt_gam_jpn_fbf_akn_vie_uzb_ewe_hin_arw_krd_amh_ses_swt_mcd_anl_igb_scr_lat_tur_rus_mlt_prs_glc_est_nor_heb_bul_aze_mnd_ukr_geo_bsq_swa_amr_por_jav_mly_ger_pan_alb_azi_sun_cic_slo_bem_fre_mol_xho_tha_eng_urd_hau_dgb_sod_dyu_bam_moo_tsn_ita_tig_kor_ben_chh_guj_lda_ctl_ven_tag_hun_pol_knd_tml_lit_aeg_swe_zul	-0.675520931042874	-1.60662328854595	0.111527217137225
823	alb_amr_zul_jav_hin_ukr_bat_svk_cze_moo_tha_afr_tsn_fbf_azi_ita_anl_ses_por_mcd_ger_xho_knd_jpn_tsw_cnt_rus_mnd_rom_aze_grk_krd_swt_vie_amh_tig_urd_hau_ven_ewe_tag_eng_bem_geo_tur_spa_swe_uzb_ben_cic_swa_arw_dgb_lat_mly_chh_nor_dyu_bsq_hun_ctl_dut_sod_owc_yor_mao_est_bul_qcu_lit_scr_bam_gam_tml_bos_mol_glc_mlt_ind_igb_lda_pol_slo_fre_heb_akn_guj_kor_sun_aeg_wly_fin_prs_pan_sid	-0.0402331219112857	-0.104769109608202	0.916784649382196
824	lit_hau_slo_fre_est_igb_cze_ita_mlt_amh_knd_tsn_swt_zul_cnt_urd_arw_aze_afr_sun_prs_hin_ven_vie_ben_tag_hun_guj_dyu_geo_ukr_mao_por_bem_mol_svk_sid_akn_azi_owc_bul_scr_eng_nor_aeg_tml_mnd_jpn_moo_yor_dut_glc_jav_pan_uzb_tur_spa_tha_gam_pol_fin_xho_sod_bsq_chh_lat_qcu_tig_cic_rom_lda_kor_ses_ctl_tsw_alb_fbf_swe_mcd_grk_heb_rus_mly_swa_dgb_bam_krd_bat_wly_bos_amr_ewe_anl_ger_ind	0.0589638252821635	0.129904558329373	0.896922498029539
825	dgb_zul_glc_ita_lit_swa_owc_guj_est_wly_alb_fin_moo_hun_amh_arw_krd_tig_mol_rus_por_mao_ind_sun_pan_chh_heb_bat_afr_akn_ctl_bos_xho_svk_cnt_geo_fbf_cic_prs_tsw_urd_hau_spa_azi_ven_ewe_scr_mly_mcd_pol_ger_anl_uzb_jpn_knd_dyu_aeg_gam_amr_dut_tha_cze_tml_aze_tag_kor_qcu_slo_mnd_igb_grk_nor_bam_sod_ben_swt_tur_jav_ukr_tsn_vie_hin_bem_ses_yor_bul_swe_rom_fre_eng_lat_sid_bsq_lda_mlt	0.510023431847377	1.36224567873223	0.176410594956556
826	nor_guj_ewe_anl_bos_wly_bsq_alb_lda_geo_uzb_ven_ukr_azi_owc_ben_amr_swa_zul_bul_glc_tml_swe_mcd_tur_scr_heb_ses_slo_tsw_est_swt_rom_grk_knd_sod_spa_tha_hin_amh_jav_cic_aze_mol_tig_urd_pan_igb_bat_lat_krd_moo_por_gam_xho_rus_dyu_fbf_qcu_aeg_yor_eng_akn_ctl_bam_cnt_lit_tsn_afr_hau_tag_mnd_prs_mao_arw_fre_vie_kor_hun_ita_ind_svk_fin_bem_chh_sun_sid_jpn_cze_dut_dgb_pol_mlt_ger_mly	0.89837741617495	2.380836950845	0.0193124909351139
827	ven_zul_bul_nor_owc_ukr_ita_mao_rom_ses_hun_afr_por_ind_guj_mlt_jpn_tsw_eng_mly_gam_ben_azi_pol_swt_igb_fre_arw_dgb_sod_est_pan_qcu_grk_mnd_hin_sid_ctl_heb_urd_xho_lat_cnt_bat_swa_tur_tha_akn_glc_uzb_bos_alb_geo_slo_fin_jav_tsn_aze_swe_rus_dut_bem_krd_cze_wly_bam_spa_ewe_yor_mcd_anl_aeg_hau_mol_scr_ger_tig_moo_fbf_amh_amr_tag_cic_svk_lit_vie_knd_tml_bsq_lda_sun_chh_kor_dyu_prs	0.305359879656121	0.745804053909128	0.457666739206533
828	heb_tsw_ita_amr_ses_guj_owc_rom_arw_bam_tig_ven_gam_wly_cnt_fre_tml_tag_nor_ger_pan_yor_hun_qcu_mcd_bul_spa_por_vie_afr_bos_bsq_azi_xho_est_pol_grk_alb_ewe_krd_mnd_ind_bem_tur_moo_amh_sod_urd_glc_jpn_dut_ben_akn_fin_cic_geo_rus_swa_tsn_lit_swt_lat_sid_ukr_scr_prs_kor_swe_dyu_mol_mly_zul_svk_anl_dgb_cze_jav_ctl_bat_mao_aze_hau_knd_uzb_lda_mlt_slo_sun_igb_fbf_eng_chh_aeg_hin_tha	0.0895671030332849	0.203715031836619	0.839021295618873
829	glc_tha_eng_tsw_jpn_est_gam_tag_vie_ven_prs_ewe_tsn_guj_ctl_lit_uzb_igb_akn_cnt_nor_krd_owc_knd_fbf_amh_hun_spa_swe_dut_mao_bsq_qcu_ses_slo_arw_bat_rom_mly_swt_fre_dyu_mlt_hau_aze_cic_hin_pan_urd_swa_rus_ukr_bam_tur_bem_ita_grk_fin_scr_lda_xho_amr_bos_chh_sun_mnd_yor_cze_mol_wly_moo_aeg_bul_dgb_mcd_alb_ger_anl_lat_svk_sod_tml_jav_sid_por_geo_ind_heb_tig_zul_kor_afr_ben_azi_pol	-0.0327850296854981	-0.0839828028601831	0.933250619911259
830	cze_svk_rom_azi_glc_lit_mnd_afr_jav_ita_bat_tsw_yor_qcu_nor_eng_jpn_bos_hun_lda_wly_ben_tur_swa_rus_knd_bam_moo_akn_prs_ven_cic_swe_swt_aze_tha_urd_grk_amr_sod_mol_por_bsq_mcd_krd_owc_tig_kor_dgb_xho_ind_mlt_dut_sun_bem_dyu_hin_fbf_igb_mly_scr_pol_amh_ses_anl_guj_ger_gam_arw_lat_hau_fin_mao_chh_ctl_pan_bul_tag_est_ewe_aeg_zul_spa_cnt_fre_vie_geo_slo_heb_sid_uzb_tsn_tml_ukr_alb	-0.392866295635828	-1.05166923919001	0.295676301196187
831	moo_bem_owc_ses_fre_krd_swa_spa_tag_tur_mol_bat_kor_bam_aze_wly_cze_afr_dgb_sun_cnt_lit_dyu_ukr_uzb_ctl_rom_bsq_zul_heb_mcd_hun_svk_grk_glc_fbf_urd_pan_tml_jav_chh_rus_mly_ven_eng_prs_nor_knd_geo_hin_ita_akn_qcu_ger_vie_scr_slo_swt_ind_tsn_yor_lat_azi_mao_guj_tha_fin_sod_aeg_arw_pol_hau_cic_sid_tsw_xho_bul_mlt_tig_ewe_ben_gam_lda_jpn_amr_est_dut_anl_amh_alb_mnd_swe_igb_por_bos	0.3039320868699	0.714184393544621	0.47690187317204
832	cic_eng_swa_sun_afr_bem_lda_mnd_guj_jav_mlt_rus_owc_alb_hau_aeg_vie_bat_est_fin_uzb_prs_fre_hun_pol_ben_igb_qcu_kor_tur_fbf_yor_ger_xho_bam_ita_por_azi_urd_amh_mcd_moo_bul_ses_swt_slo_grk_tsn_jpn_geo_svk_sod_sid_krd_ind_lit_dyu_akn_cze_anl_dut_ctl_wly_lat_mly_swe_ewe_tha_bos_ukr_mao_nor_knd_aze_cnt_pan_tag_bsq_arw_tml_rom_hin_glc_zul_spa_dgb_scr_gam_mol_ven_chh_tsw_heb_tig_amr	-0.0190024275117259	-0.0457931168782984	0.963573333118188
833	tsn_swa_mao_cze_spa_bem_knd_afr_zul_bos_mlt_slo_mnd_ctl_ind_hin_aze_anl_bsq_fre_lat_ita_glc_sid_cnt_nor_bul_lda_tur_swe_tml_tsw_owc_azi_pan_ben_tig_rom_amh_moo_qcu_jav_lit_dgb_fbf_alb_grk_urd_akn_gam_ven_svk_jpn_sod_heb_tha_fin_est_mly_por_swt_hau_tag_xho_bam_bat_cic_hun_geo_dut_ewe_ger_eng_amr_krd_mol_vie_ukr_prs_dyu_aeg_kor_scr_rus_arw_pol_guj_igb_ses_sun_mcd_chh_yor_uzb_wly	0.419780875709636	1.07879567649195	0.283468884673331
834	swe_spa_moo_tur_eng_cnt_fin_por_qcu_igb_est_zul_slo_fre_fbf_arw_bat_tha_grk_ven_tag_aze_hau_hin_bul_kor_hun_dgb_tig_bos_afr_uzb_xho_scr_rus_wly_ctl_tsn_mao_bam_tsw_ita_sod_urd_yor_aeg_cze_ind_owc_lit_ukr_ger_amh_mcd_mnd_jpn_prs_akn_azi_swa_bsq_lda_ses_rom_svk_jav_anl_knd_heb_amr_guj_cic_swt_dut_pan_pol_glc_geo_mlt_lat_ewe_bem_tml_nor_gam_sun_mly_dyu_mol_chh_sid_krd_alb_vie_ben	0.5368029588276	1.25913133857965	0.211134124505918
835	moo_rus_mao_cic_bat_pol_krd_mly_tag_tsn_mcd_ses_svk_anl_swa_por_lda_ukr_guj_amh_dut_mlt_ben_urd_mol_ita_ctl_aeg_pan_eng_dyu_xho_aze_dgb_est_swe_bsq_arw_wly_ven_grk_lit_tig_cnt_uzb_chh_ewe_akn_sid_hau_amr_igb_cze_bul_azi_tha_vie_jav_rom_qcu_fre_tml_knd_fin_hun_sun_afr_owc_fbf_mnd_prs_ind_zul_tur_gam_tsw_ger_nor_slo_bem_yor_glc_lat_jpn_sod_kor_scr_geo_heb_bam_swt_spa_alb_hin_bos	-0.324031793356973	-0.819563895227546	0.414560192370201
836	pol_tml_tsw_est_zul_bam_amh_nor_amr_pan_vie_cze_aeg_ses_bul_cic_swe_krd_kor_arw_bat_hin_ger_azi_svk_sun_gam_tsn_ukr_ven_sid_rom_jpn_bos_mcd_tha_ita_owc_alb_ben_wly_tur_glc_fbf_dut_bsq_urd_scr_hun_akn_geo_ind_grk_mnd_jav_yor_mao_qcu_tig_rus_uzb_guj_lit_slo_spa_aze_xho_por_fre_swt_fin_dyu_anl_tag_mlt_mly_cnt_eng_hau_mol_heb_chh_bem_prs_knd_igb_lat_afr_sod_dgb_ctl_swa_lda_ewe_moo	0.163734258361474	0.418430826905561	0.67659684418533
837	tsw_dgb_bos_moo_igb_bem_chh_tha_fre_mol_mnd_cze_ger_xho_slo_tsn_lat_por_tml_knd_ses_hin_dyu_qcu_pan_lit_dut_vie_scr_sod_amr_hau_ita_aze_geo_aeg_fin_zul_fbf_urd_uzb_amh_swt_glc_ewe_ind_yor_azi_krd_akn_heb_ctl_spa_tig_kor_prs_bsq_jpn_cnt_anl_svk_nor_mlt_ukr_mao_bat_cic_sun_gam_bul_owc_tag_pol_rus_afr_mcd_grk_swe_ven_rom_mly_lda_arw_hun_ben_swa_tur_bam_alb_sid_est_jav_wly_eng_guj	0.764640795004551	1.77662407606245	0.0789000693425568
838	nor_cnt_vie_mol_anl_tsw_bem_tur_grk_heb_bul_qcu_swa_afr_arw_ven_tsn_mly_cic_slo_mao_sid_fre_knd_mlt_jpn_rom_bos_chh_aeg_mnd_wly_fbf_tag_bam_prs_bat_rus_ben_igb_yor_spa_krd_hun_moo_cze_azi_scr_geo_ukr_swt_ses_est_sun_pan_owc_ind_sod_amr_xho_dyu_swe_hin_alb_por_guj_ita_eng_dut_tha_pol_tml_aze_hau_glc_mcd_ctl_fin_amh_bsq_urd_gam_ewe_kor_svk_tig_dgb_zul_uzb_lda_lit_jav_lat_ger_akn	0.6137148603674	1.48653971679302	0.140518851222563
839	grk_bsq_bos_mlt_ses_cic_tag_bem_rus_mcd_zul_chh_bam_amh_sod_mol_mao_tig_aze_qcu_ger_arw_igb_slo_lda_est_mnd_owc_fbf_gam_bat_fin_rom_bul_pol_ben_akn_tml_lit_fre_moo_swe_tsw_ctl_spa_swa_dut_krd_anl_guj_alb_nor_afr_cze_hau_amr_yor_por_xho_swt_urd_azi_kor_ita_tha_svk_dgb_mly_tur_dyu_tsn_knd_lat_sid_jpn_hin_heb_ukr_prs_scr_sun_vie_glc_geo_eng_wly_aeg_uzb_hun_cnt_ewe_ind_pan_ven_jav	NA	NA	NA
840	fre_pan_ger_zul_lda_amr_anl_akn_krd_heb_eng_tig_bem_tsn_sid_rom_mly_spa_bam_nor_geo_hun_bos_mlt_mol_ind_kor_yor_bul_ita_tha_glc_sod_pol_bsq_bat_gam_cze_wly_afr_por_ukr_grk_ben_hin_vie_ewe_aeg_urd_dgb_swt_lit_prs_dyu_igb_moo_swe_svk_lat_tag_hau_fbf_fin_qcu_dut_tur_mao_guj_amh_ses_jav_mnd_ven_sun_xho_est_tsw_uzb_scr_cic_knd_rus_azi_slo_aze_chh_jpn_alb_arw_tml_owc_mcd_swa_ctl_cnt	-0.400711060756758	-1.01981551596319	0.310461596859473
841	tag_swt_mlt_est_mnd_geo_fin_svk_aeg_hun_sod_jpn_glc_bul_bos_nor_mly_zul_mcd_wly_por_lda_pol_dgb_tsw_azi_arw_cze_igb_bat_eng_rom_cic_hin_uzb_slo_ben_moo_pan_ven_spa_jav_bem_swe_bsq_prs_hau_afr_guj_amh_bam_lat_aze_ukr_knd_vie_xho_heb_akn_owc_amr_mol_tsn_ctl_fre_tig_ger_lit_ses_ewe_gam_anl_tha_sid_tur_rus_scr_krd_ita_fbf_kor_sun_alb_ind_qcu_dut_tml_grk_chh_swa_dyu_cnt_urd_yor_mao	-0.376681954774988	-0.886331867478616	0.377724924190057
842	fbf_tsn_bam_afr_xho_lit_lat_ben_krd_urd_sid_tsw_chh_hin_cic_fin_wly_dyu_cze_hun_uzb_mlt_eng_ewe_sod_amr_akn_ctl_mcd_geo_ses_bos_grk_cnt_anl_tur_rom_amh_por_tig_tml_swt_aze_lda_ger_tag_moo_jav_yor_hau_pol_kor_azi_jpn_rus_slo_alb_swe_nor_knd_ukr_pan_bsq_mnd_guj_igb_mly_tha_mol_ven_vie_spa_bat_arw_owc_qcu_swa_bem_glc_heb_dgb_sun_zul_est_ind_gam_mao_scr_dut_ita_svk_aeg_bul_fre_prs	-0.379771763183126	-0.961710882426841	0.338688703867846
843	mcd_wly_igb_anl_sid_ita_moo_cze_swa_cnt_dgb_lda_glc_guj_sod_swe_hun_fre_dut_bam_ben_kor_zul_ctl_spa_krd_prs_chh_urd_ukr_lit_yor_ger_mol_mly_bos_bem_tsw_fin_tag_tha_amr_rus_lat_bat_est_alb_vie_arw_pan_heb_tig_por_jav_amh_mao_ewe_aze_tur_mnd_sun_owc_azi_cic_hin_scr_tml_knd_jpn_ven_aeg_fbf_qcu_slo_gam_hau_bul_bsq_ind_xho_ses_swt_dyu_nor_pol_afr_uzb_mlt_rom_akn_eng_svk_geo_tsn_grk	-0.927597630390044	-2.42708848736624	0.017147169281739
844	bul_fre_sid_ger_ind_jpn_mnd_tsw_chh_cnt_akn_dgb_slo_ven_mcd_mly_tha_hau_mlt_grk_moo_cic_prs_lda_hin_lat_urd_fin_afr_amh_lit_dyu_rus_rom_ita_tsn_bos_gam_vie_swa_tag_yor_zul_bsq_uzb_ewe_bem_kor_amr_por_glc_svk_hun_spa_sod_qcu_jav_azi_cze_aeg_owc_krd_knd_est_ses_wly_bat_ctl_ukr_tml_igb_arw_heb_tur_anl_bam_scr_swe_swt_guj_sun_pol_aze_mao_geo_ben_dut_fbf_alb_nor_eng_xho_mol_pan_tig	-0.133064282117387	-0.304781091637738	0.761213897743937
845	owc_krd_akn_arw_zul_hin_nor_lit_ita_bam_ctl_igb_jav_tig_amr_hun_cic_eng_tml_rus_rom_gam_uzb_dut_aze_wly_geo_azi_heb_yor_knd_mnd_tsn_bul_grk_mcd_bat_tur_jpn_vie_svk_bsq_mlt_fbf_anl_lat_tag_bem_est_hau_scr_spa_mao_ses_swe_moo_ven_ger_swt_mol_mly_pan_alb_tsw_aeg_glc_chh_ind_urd_pol_kor_ukr_sid_swa_prs_cze_bos_ben_fre_cnt_sod_dgb_afr_dyu_fin_qcu_ewe_xho_lda_amh_guj_slo_tha_sun_por	0.613142017112288	1.48386112963677	0.141227111165955
846	bul_cic_tur_gam_anl_est_fin_fbf_slo_yor_dgb_heb_hau_sod_ger_tig_wly_lit_dut_ben_grk_bsq_moo_mlt_mol_ven_uzb_jav_ind_sun_ses_rom_guj_prs_swe_por_geo_bem_mnd_krd_hin_xho_vie_tha_rus_cnt_mao_chh_fre_alb_nor_amr_owc_mcd_pan_tsw_svk_afr_amh_bat_dyu_swa_spa_bos_sid_ita_knd_ewe_igb_aze_akn_cze_arw_lat_glc_mly_lda_zul_kor_tsn_jpn_aeg_azi_ukr_pol_ctl_tml_tag_swt_bam_urd_hun_eng_scr_qcu	0.147635853670688	0.33718281384032	0.736738882249025
847	amh_bul_bsq_cze_nor_moo_dut_mao_grk_heb_ind_tha_uzb_ukr_akn_hin_jav_cic_por_ita_ctl_tml_mol_swt_qcu_owc_chh_amr_kor_swa_dyu_lda_bem_fbf_glc_igb_hun_slo_aze_bos_ewe_gam_fre_eng_mcd_tag_rus_mlt_dgb_ven_sid_tig_sun_ses_spa_sod_rom_tsw_vie_jpn_lit_guj_afr_pan_azi_yor_mly_zul_krd_xho_anl_mnd_urd_fin_ger_cnt_bam_scr_tsn_pol_svk_swe_bat_hau_arw_aeg_geo_lat_ben_wly_tur_est_alb_knd_prs	0.157581692978506	0.362884257359201	0.717514801503221
848	swa_anl_alb_rus_xho_lit_aze_krd_ukr_afr_gam_jav_chh_moo_igb_azi_owc_guj_mcd_sod_dyu_spa_aeg_ses_prs_hun_akn_bem_ewe_ita_tur_est_dgb_heb_glc_bul_mly_mao_cic_scr_fre_qcu_sid_yor_kor_svk_jpn_ben_zul_lat_geo_tig_tag_mlt_nor_ctl_ger_bsq_arw_fin_mnd_hin_vie_ind_lda_tha_bat_tml_cnt_swe_wly_eng_pan_knd_urd_tsn_hau_swt_amh_ven_bos_mol_pol_grk_tsw_por_bam_rom_uzb_amr_dut_sun_cze_slo_fbf	-0.0764999298145488	-0.196138157369551	0.844929979466453
849	chh_tml_sod_igb_tha_cze_glc_eng_jpn_tsw_urd_uzb_por_ewe_mlt_bsq_ita_swa_hun_rom_heb_geo_amh_ben_mol_hin_fbf_owc_swe_xho_swt_ind_dut_vie_mly_fin_alb_knd_nor_guj_tur_slo_aeg_bos_zul_spa_grk_sun_dyu_prs_bam_krd_amr_bul_lit_hau_mao_afr_lda_ven_pan_wly_yor_akn_mcd_ctl_azi_cnt_kor_bat_pol_qcu_aze_sid_ger_rus_moo_est_jav_mnd_fre_ukr_tig_gam_tag_arw_ses_cic_dgb_lat_bem_svk_scr_tsn_anl	0.980736400617669	2.32139824616423	0.0224497803774973
850	amr_arw_kor_owc_tha_akn_aze_tag_qcu_afr_guj_swa_cic_sod_zul_ctl_mol_bat_mnd_tsw_spa_tml_mly_knd_nor_swe_swt_dut_ven_heb_ger_bsq_bos_lda_lat_uzb_rus_svk_pan_fbf_ses_jav_bul_bam_anl_grk_est_hun_ukr_mcd_cnt_hin_azi_pol_ewe_tsn_hau_slo_mlt_bem_alb_krd_igb_tig_mao_vie_geo_cze_dyu_por_fin_lit_eng_wly_rom_gam_amh_glc_ind_moo_jpn_sun_tur_prs_xho_chh_dgb_scr_yor_sid_fre_ita_urd_aeg_ben	0.299730854249416	0.795480822587499	0.428359516851613
851	kor_bam_dut_aze_gam_swa_geo_eng_uzb_mao_cic_tsw_krd_jav_ukr_tsn_chh_xho_wly_bsq_ven_mly_ind_ger_tha_fre_tur_guj_lit_por_mcd_mnd_lda_ben_urd_ita_bul_azi_aeg_bem_afr_qcu_jpn_yor_glc_igb_knd_est_akn_sun_spa_nor_hun_heb_zul_bos_bat_mol_ctl_hau_mlt_prs_scr_hin_rom_dyu_arw_dgb_cnt_vie_tig_cze_tml_amr_grk_anl_tag_fbf_amh_pan_swt_svk_alb_sid_slo_lat_rus_moo_ewe_owc_sod_fin_swe_pol_ses	-0.581115382331427	-1.3367679509164	0.18455937243871
852	guj_afr_geo_tml_sod_mao_jav_sid_fbf_urd_hin_aze_xho_hun_akn_amr_yor_pan_est_pol_ctl_tur_ind_tha_igb_heb_tsn_bos_dgb_ukr_tag_knd_alb_fre_dut_mlt_moo_aeg_nor_mnd_glc_swt_tsw_gam_krd_azi_eng_qcu_ven_lda_bsq_mly_slo_vie_bem_spa_grk_swe_rus_prs_lit_ita_jpn_anl_bat_ben_ger_sun_amh_bam_ewe_arw_swa_cnt_tig_hau_por_cic_svk_zul_owc_wly_bul_fin_kor_mol_uzb_cze_scr_lat_rom_mcd_chh_ses_dyu	0.363362965186209	0.862285831203358	0.3907483110541
853	cnt_hun_gam_bsq_mao_dgb_swe_mcd_tag_bos_alb_aze_pan_tml_fin_afr_ita_heb_hau_rus_ger_owc_igb_est_mnd_lda_tsn_kor_hin_jav_vie_wly_por_ukr_knd_mlt_prs_swt_glc_dut_tur_yor_nor_uzb_grk_bul_geo_lat_bam_sid_tig_fre_fbf_akn_zul_ses_azi_amh_amr_bem_scr_ven_pol_guj_dyu_sun_eng_ctl_aeg_lit_spa_ben_cic_qcu_rom_ewe_urd_krd_sod_svk_xho_tha_anl_moo_cze_chh_tsw_swa_mol_arw_bat_jpn_mly_ind_slo	0.275688085189818	0.706205979834643	0.481825509105773
854	nor_eng_ses_uzb_dut_tml_hau_ben_hun_ewe_igb_aze_lit_pan_sod_ven_bsq_fbf_ind_qcu_glc_moo_grk_cze_bem_kor_mnd_geo_azi_tag_ger_sid_slo_amh_mly_cnt_zul_afr_knd_tha_fin_mao_bat_owc_amr_lat_anl_aeg_krd_xho_sun_lda_guj_heb_jav_tsw_gam_ctl_mcd_svk_mol_rus_bam_chh_tur_hin_alb_scr_ita_swa_mlt_akn_por_ukr_swe_swt_yor_jpn_prs_cic_bos_urd_dgb_bul_spa_pol_rom_est_tsn_dyu_arw_wly_fre_tig_vie	0.0812780716255409	0.220641410961762	0.825855318743734
855	dgb_heb_amh_alb_aeg_ses_eng_bem_ukr_owc_azi_por_ben_tsn_mol_mcd_swe_hin_bul_ven_swt_hun_gam_cnt_tig_est_aze_jpn_tag_fin_bam_urd_prs_ewe_sun_tsw_tml_mao_qcu_fre_ind_afr_arw_yor_hau_bsq_cic_svk_glc_grk_dyu_sid_krd_tha_uzb_bat_slo_knd_ita_jav_lit_kor_moo_geo_sod_scr_zul_mnd_guj_ctl_tur_amr_lda_rus_chh_spa_dut_anl_igb_pol_xho_cze_pan_vie_lat_swa_bos_akn_mly_nor_mlt_fbf_rom_ger_wly	-0.184497693789137	-0.448666448892721	0.654715959629059
856	amh_hau_bsq_tsw_aze_alb_ukr_akn_xho_arw_scr_dgb_mol_bem_ind_ewe_pan_lda_aeg_tur_fin_gam_anl_ger_mao_uzb_bat_est_guj_owc_krd_fre_qcu_afr_kor_azi_sun_ita_cic_cze_igb_rom_lat_rus_tml_mcd_bul_urd_hin_dyu_fbf_moo_swa_slo_glc_jav_swe_swt_tag_mnd_spa_mly_ben_knd_hun_nor_zul_por_wly_tig_amr_ctl_grk_bam_vie_heb_sid_svk_chh_prs_tha_tsn_ven_mlt_eng_pol_geo_cnt_ses_bos_yor_jpn_dut_sod_lit	-0.032737996802723	-0.0842732020372612	0.933020361939371
857	mlt_tsn_tha_zul_fre_scr_urd_slo_cnt_swa_azi_jav_amh_chh_bem_afr_qcu_mol_mnd_amr_kor_ses_mly_bsq_lat_geo_tml_tur_aze_sid_hin_uzb_arw_heb_tag_spa_por_cic_glc_jpn_lit_tig_guj_xho_alb_pol_bat_vie_bul_fbf_ind_wly_swt_akn_igb_svk_nor_cze_eng_pan_ukr_hau_sun_ger_gam_anl_moo_mcd_knd_prs_mao_bos_bam_dyu_ben_sod_fin_ita_ctl_swe_yor_owc_grk_rom_est_tsw_hun_dgb_rus_aeg_dut_lda_ven_krd_ewe	0.3852462407665	0.897965662008559	0.371522741456252
858	dgb_yor_hun_alb_tha_svk_bul_cnt_xho_ven_sid_cic_amr_pan_spa_bsq_akn_wly_ger_zul_prs_owc_tur_swa_tml_mnd_ind_ben_bat_grk_cze_bos_glc_tsn_ukr_swe_chh_eng_aze_urd_ctl_krd_kor_bem_nor_rus_est_vie_fin_bam_igb_pol_geo_jav_hin_arw_heb_mcd_mly_jpn_lda_mlt_por_rom_ses_guj_tig_tag_sod_mol_anl_dut_afr_lat_ewe_uzb_tsw_qcu_knd_gam_moo_dyu_aeg_azi_swt_fre_fbf_mao_ita_hau_lit_amh_slo_sun_scr	0.27577272565972	0.74281456235185	0.459466183064352
859	bat_tsw_ewe_mlt_pan_uzb_tml_bul_amh_sun_dyu_swa_ita_owc_grk_alb_dut_ind_pol_gam_knd_arw_por_tig_rus_slo_glc_qcu_svk_wly_moo_est_lit_igb_urd_akn_ses_ven_vie_mcd_yor_jpn_cic_krd_zul_sid_heb_swt_spa_cze_amr_ben_afr_hin_prs_hun_mol_tur_mnd_anl_tsn_fre_ctl_lda_cnt_lat_bem_eng_fin_bos_swe_kor_tag_scr_mly_fbf_aze_dgb_hau_mao_azi_bam_ukr_jav_sod_tha_bsq_geo_rom_xho_ger_guj_aeg_nor_chh	-0.722424026517975	-1.81191577331867	0.0732266197826633
860	glc_fbf_bat_tig_ita_ind_xho_hau_yor_hin_dgb_slo_sod_scr_lat_ben_rom_amh_bam_sun_geo_ger_aze_mlt_gam_est_ses_swt_grk_ewe_swa_krd_swe_mly_tml_tsw_afr_pan_chh_ctl_por_spa_aeg_ukr_tur_qcu_ven_rus_bsq_jpn_bul_fre_jav_azi_amr_guj_akn_mcd_heb_bem_arw_anl_sid_bos_lit_kor_vie_cze_nor_pol_fin_zul_cic_dyu_alb_prs_urd_mol_svk_tag_uzb_dut_wly_tha_knd_hun_igb_owc_moo_mao_mnd_eng_lda_cnt_tsn	-0.584031444916233	-1.50844399358325	0.134830743080593
861	aeg_lit_jpn_tur_knd_igb_owc_svk_fbf_mcd_fin_guj_hun_swt_amh_ita_afr_tag_scr_fre_sun_geo_glc_tha_ses_lat_tsw_kor_azi_slo_moo_bul_dyu_ven_bos_spa_pan_rus_dut_mnd_mol_swa_ukr_mly_eng_est_bsq_mlt_ger_amr_sod_tml_jav_zul_hin_yor_ind_arw_alb_urd_nor_wly_qcu_lda_hau_tsn_tig_cic_por_vie_gam_akn_sid_xho_chh_grk_bem_bat_krd_pol_bam_ewe_mao_ben_uzb_dgb_aze_heb_prs_cze_anl_cnt_ctl_swe_rom	-0.41796836220624	-1.0446166634583	0.298907842178396
862	fin_swa_azi_moo_xho_amr_amh_tag_bul_spa_gam_wly_ita_ger_owc_mly_ben_mol_tha_fre_jav_ven_ewe_ctl_tig_krd_alb_bos_jpn_rom_slo_dgb_hau_hun_aeg_prs_bem_lit_bsq_tsn_sun_aze_tsw_bam_ukr_mnd_swe_lat_geo_grk_zul_cnt_yor_uzb_pan_ses_kor_afr_chh_est_pol_dut_mlt_igb_urd_scr_bat_sid_cze_qcu_swt_mcd_akn_arw_eng_tur_dyu_lda_anl_tml_heb_glc_rus_svk_nor_hin_guj_cic_knd_sod_vie_fbf_ind_por_mao	-0.103445508942692	-0.259788045464781	0.795601525376054
863	sod_cnt_eng_ctl_swe_swa_hin_igb_afr_moo_sun_est_dut_lit_gam_uzb_heb_yor_nor_urd_knd_geo_amr_glc_xho_lda_dyu_grk_alb_bsq_bam_jav_scr_mol_aeg_mlt_arw_bem_cze_anl_zul_hau_hun_sid_bat_mnd_jpn_pan_tag_tha_slo_prs_swt_rus_guj_krd_pol_svk_rom_tig_fre_tml_ben_tsw_chh_fbf_ger_aze_owc_dgb_ind_wly_qcu_bos_por_ven_ita_ses_cic_tsn_ewe_mly_amh_fin_vie_akn_spa_tur_mao_azi_bul_kor_mcd_lat_ukr	0.180169778614311	0.460118432296901	0.646505175119923
864	tag_mao_glc_hau_bul_anl_geo_bam_ses_moo_swe_rus_tig_ita_amr_ven_tur_pol_guj_scr_hin_dut_lda_xho_krd_yor_kor_cic_akn_bem_urd_mlt_tsw_heb_owc_jav_tha_pan_fin_ewe_sun_mly_chh_arw_alb_aeg_mcd_sod_tsn_rom_slo_sid_fbf_azi_por_ben_ind_cnt_prs_bat_lat_dyu_ger_cze_nor_wly_bsq_amh_hun_bos_gam_qcu_igb_swa_ukr_mnd_tml_dgb_fre_swt_grk_mol_est_aze_ctl_eng_svk_vie_afr_jpn_zul_uzb_lit_knd_spa	-0.038405272991613	-0.0882991591728915	0.929828769467637
865	lat_ben_ewe_sun_cze_hau_lit_tag_glc_nor_grk_slo_mlt_ctl_aze_yor_ind_tur_anl_geo_qcu_por_rom_tsw_fin_dgb_gam_spa_tha_lda_afr_eng_dut_tml_ita_krd_fre_pan_prs_aeg_uzb_bsq_xho_zul_cnt_rus_pol_kor_owc_guj_wly_moo_ger_ses_bem_swt_azi_swa_amh_jpn_igb_cic_mnd_arw_amr_mol_est_mao_bat_bul_tig_ven_jav_tsn_bos_scr_vie_urd_hin_mly_akn_svk_sid_swe_hun_sod_dyu_bam_heb_knd_fbf_mcd_chh_ukr_alb	0.142316150955746	0.363501455871304	0.717055321812802
866	bam_ben_spa_mly_tha_akn_moo_swe_swt_pol_dut_sid_tig_rom_svk_afr_lat_geo_gam_lda_rus_est_hun_jpn_alb_tml_xho_amr_mol_bul_ita_kor_eng_owc_jav_guj_ven_mlt_fbf_glc_bat_tsn_qcu_sod_tag_cic_zul_sun_krd_scr_dyu_ctl_cnt_fre_azi_lit_mnd_pan_amh_prs_chh_hau_nor_tsw_hin_aeg_anl_ger_vie_fin_wly_urd_mcd_ukr_knd_tur_dgb_bos_por_mao_heb_bem_uzb_igb_cze_bsq_ewe_yor_arw_grk_aze_ind_slo_swa_ses	-0.225135934736178	-0.521260542483141	0.603424353617055
867	dgb_slo_swa_aeg_fre_fin_heb_bos_spa_por_glc_cze_cic_bem_lda_pol_lit_aze_mnd_dyu_svk_amr_ewe_jav_mao_scr_tsw_bul_ven_akn_tig_wly_sod_swt_krd_ctl_yor_amh_gam_geo_mol_kor_dut_qcu_guj_igb_prs_tml_zul_ger_hau_pan_cnt_chh_nor_lat_mcd_tur_moo_arw_jpn_bsq_rom_sun_uzb_knd_azi_swe_owc_tag_bam_afr_vie_fbf_ind_rus_hun_alb_tsn_ita_xho_grk_ukr_sid_bat_tha_est_mly_urd_hin_eng_ben_anl_mlt_ses	-0.319776264067843	-0.792945447720691	0.429827896656586
868	hun_mly_tsw_sod_gam_mnd_mao_mol_est_azi_ukr_jav_yor_heb_ctl_geo_tsn_akn_bsq_chh_tur_hau_wly_eng_slo_swt_tml_lat_tig_cic_ind_alb_pol_dgb_jpn_ven_swe_igb_ewe_tha_urd_sid_tag_bam_nor_dut_amh_owc_amr_ger_afr_bos_guj_lit_arw_uzb_glc_zul_ita_bem_hin_mlt_krd_fin_dyu_xho_svk_bat_kor_cnt_rom_anl_por_rus_sun_aeg_bul_vie_grk_swa_mcd_ses_moo_fre_prs_spa_qcu_aze_ben_cze_pan_lda_scr_knd_fbf	-0.21955529557055	-0.495393347483697	0.62149103032492
869	rom_azi_tsw_wly_por_fin_hau_alb_moo_ita_mao_kor_lda_ewe_mcd_dut_anl_pol_vie_hin_ben_bos_grk_chh_eng_amh_swa_uzb_prs_spa_arw_afr_glc_fre_lit_jpn_swt_sid_ctl_ind_svk_slo_bsq_ses_cnt_guj_krd_igb_mly_tig_tha_yor_mlt_bem_sod_dgb_fbf_bat_lat_urd_mnd_swe_heb_cic_zul_owc_pan_amr_bam_gam_jav_est_mol_aze_tml_dyu_tsn_ukr_tag_hun_xho_tur_qcu_ger_sun_ven_cze_geo_rus_akn_aeg_bul_nor_scr_knd	0.0647499362276014	0.166887538278748	0.867820865200089
870	tag_tsn_hun_afr_aeg_swa_ven_mlt_kor_tml_bat_tig_tur_glc_nor_mol_dyu_ind_sod_amr_mao_rom_amh_ctl_grk_dgb_alb_hau_sid_swe_tsw_aze_zul_slo_cnt_lit_akn_hin_fin_fre_bsq_yor_chh_arw_pol_vie_por_eng_gam_tha_pan_ita_swt_wly_moo_owc_lat_mly_jpn_ger_anl_igb_uzb_geo_jav_bos_sun_cic_ukr_fbf_svk_mnd_guj_bam_dut_spa_rus_cze_ben_ses_heb_bem_krd_ewe_xho_urd_lda_bul_mcd_qcu_est_scr_azi_prs_knd	-0.00278947543409907	-0.00636920677907815	0.99493178527348
871	tag_rom_azi_mnd_bul_moo_tha_fin_swt_glc_lit_slo_hun_prs_tsn_ctl_fre_tig_xho_fbf_guj_ses_swe_eng_gam_ind_bem_tml_mly_cze_cic_scr_urd_amh_jav_dgb_tsw_tur_igb_dut_uzb_knd_grk_lat_arw_sun_alb_bat_geo_swa_rus_vie_bos_afr_lda_dyu_pol_krd_wly_est_bsq_zul_nor_mlt_ben_yor_ukr_cnt_bam_hin_ewe_akn_sod_hau_kor_heb_aeg_owc_mol_jpn_qcu_pan_mao_mcd_svk_por_sid_spa_ita_ger_anl_ven_chh_aze_amr	-0.369961978936463	-0.960365769417502	0.339361399819654
872	urd_sod_dgb_fin_tha_bat_gam_bem_fbf_igb_tag_qcu_knd_moo_amr_ukr_tsn_amh_tsw_azi_grk_wly_dut_rus_ita_owc_pol_mao_cic_chh_swe_tur_lda_ind_tml_tig_pan_dyu_alb_jpn_sid_bam_cnt_ven_fre_rom_aze_arw_aeg_est_hin_por_yor_ewe_swa_scr_glc_vie_spa_guj_uzb_hau_hun_ctl_ses_kor_mlt_mcd_nor_mnd_krd_lit_heb_bos_eng_jav_mly_prs_mol_sun_bul_svk_ger_zul_bsq_lat_anl_ben_swt_slo_akn_cze_afr_xho_geo	0.0178728029268417	0.045748815779727	0.963608548087619
873	por_ita_aeg_ven_ses_lda_zul_owc_dyu_nor_rom_glc_hau_bul_urd_vie_krd_amh_hun_tur_kor_tsw_ukr_hin_heb_mol_swe_igb_alb_knd_ctl_jpn_bat_wly_mly_xho_amr_mnd_ben_arw_aze_tsn_tha_scr_lat_pan_swt_ewe_guj_anl_fin_dut_jav_mcd_akn_azi_bam_sod_mao_slo_yor_fre_ger_spa_mlt_bsq_lit_gam_cze_geo_eng_swa_cnt_ind_tig_est_pol_svk_bem_dgb_moo_fbf_sun_qcu_uzb_tag_sid_prs_rus_chh_afr_grk_tml_bos_cic	-0.099618725767394	-0.240851618506677	0.8102003001069
874	aze_cnt_ctl_geo_eng_ita_cze_bul_zul_alb_urd_amr_ger_mlt_est_gam_ven_ben_owc_tsn_qcu_tha_slo_ukr_prs_mao_ind_hau_swa_xho_guj_akn_dyu_ses_nor_bam_swe_tsw_vie_fbf_dut_pol_tig_sod_grk_bos_krd_mcd_ewe_aeg_lit_rom_jav_kor_hin_afr_mly_swt_mol_uzb_tml_amh_fin_dgb_anl_spa_wly_heb_bat_arw_cic_mnd_tur_pan_sid_bem_yor_igb_jpn_scr_moo_fre_azi_lda_chh_bsq_hun_sun_por_svk_rus_lat_tag_glc_knd	0.0661102520799346	0.167636331420225	0.867233382553926
875	heb_ben_arw_azi_tur_ukr_bos_afr_sid_svk_bam_fbf_tsw_knd_nor_kor_zul_lit_por_jav_cnt_amr_eng_ger_swt_tig_amh_prs_tag_akn_ses_wly_geo_tml_aeg_bem_xho_mao_sun_moo_swa_owc_glc_pol_scr_rus_dut_ewe_dgb_swe_bat_hin_tsn_mol_dyu_urd_slo_yor_mlt_uzb_jpn_cze_ind_sod_bsq_hun_guj_ven_aze_ita_chh_est_fre_gam_ctl_tha_fin_lat_cic_hau_anl_qcu_rom_vie_grk_bul_alb_krd_mly_lda_pan_mcd_spa_mnd_igb	-0.207462764811261	-0.540720245282169	0.589993167255022
876	afr_vie_urd_cnt_cze_lat_dut_gam_guj_tml_ses_tha_alb_aeg_dyu_krd_tag_qcu_ewe_amh_tur_sod_akn_ben_hun_mlt_mao_heb_swa_arw_tsw_hin_mcd_chh_hau_glc_eng_fin_amr_knd_nor_lit_swt_jpn_svk_ind_wly_sun_ctl_anl_fre_swe_slo_moo_rom_xho_bat_bos_jav_bam_tsn_por_ger_ukr_mol_tig_scr_ita_uzb_pan_zul_kor_owc_pol_bul_lda_azi_ven_dgb_mly_igb_yor_prs_aze_fbf_sid_rus_bem_geo_spa_bsq_grk_est_mnd_cic	-0.474326725451648	-1.04642362514173	0.298077605431677
877	rom_est_mnd_qcu_mlt_swa_dyu_aze_mol_dut_tsn_gam_rus_ger_ben_lda_chh_tsw_swe_arw_grk_spa_ven_uzb_ctl_aeg_bam_prs_amh_cic_jpn_xho_mcd_por_tha_krd_sid_tur_akn_tag_yor_tml_ita_igb_sod_fin_afr_ind_sun_bem_mao_cze_zul_tig_hun_owc_fre_azi_bul_dgb_mly_lat_glc_jav_amr_svk_ses_knd_geo_wly_alb_vie_scr_heb_guj_pan_eng_pol_hau_bsq_bat_swt_ukr_slo_moo_lit_fbf_hin_urd_ewe_cnt_anl_kor_bos_nor	-0.415526495230785	-0.9109893358713	0.364656218128788
878	ger_mnd_afr_sod_prs_gam_swt_azi_zul_mol_dgb_pol_lit_chh_heb_amr_fre_glc_knd_cnt_wly_yor_bsq_cze_xho_uzb_vie_est_ben_lda_svk_arw_qcu_jav_jpn_tur_bam_fin_aeg_tml_eng_por_ctl_ind_mly_nor_swe_krd_igb_mcd_scr_akn_ita_tsw_tsn_geo_mao_owc_anl_tag_tha_bat_sun_mlt_amh_swa_ewe_slo_guj_pan_aze_bul_kor_dyu_bem_lat_hun_dut_spa_ses_bos_moo_alb_urd_ukr_hau_fbf_cic_rus_grk_ven_tig_rom_hin_sid	0.0859525860200537	0.195628998149162	0.84532735978896
879	zul_ukr_ctl_amr_aeg_afr_akn_tig_hun_tha_igb_swe_guj_mlt_svk_jpn_cic_rom_scr_lat_rus_tsw_knd_swa_kor_bsq_vie_geo_dgb_tml_tag_mol_ind_sid_bul_mly_ses_bat_heb_uzb_mcd_dut_glc_ita_arw_cze_yor_swt_amh_tsn_eng_cnt_hau_prs_qcu_bam_krd_moo_alb_sod_wly_nor_est_fre_fin_mnd_por_aze_spa_pol_anl_chh_lda_bos_grk_ben_bem_lit_jav_mao_pan_tur_xho_owc_ven_gam_slo_ger_fbf_dyu_ewe_urd_hin_azi_sun	0.177388846887616	0.479560048737559	0.632666113876798
880	azi_ben_ven_bsq_cic_bos_guj_arw_dut_ind_hin_dgb_ita_mly_cnt_grk_sod_jpn_yor_zul_mol_lda_lit_xho_por_ctl_kor_pan_krd_glc_bul_amh_tsw_svk_fre_ger_tha_ses_afr_lat_hun_mcd_fin_fbf_bam_chh_mao_mlt_owc_swe_hau_heb_alb_sid_uzb_bat_aze_nor_wly_igb_bem_mnd_ukr_slo_rom_anl_urd_rus_qcu_tml_tur_aeg_jav_geo_tsn_dyu_gam_tig_akn_tag_pol_ewe_swa_sun_spa_est_prs_moo_vie_knd_cze_amr_swt_scr_eng	-0.450859892736812	-1.19791780487774	0.233993103217306
881	rom_jav_alb_spa_dut_ven_yor_knd_pol_mly_tsw_dgb_dyu_svk_est_pan_rus_swe_amh_cic_mao_arw_akn_tag_por_aze_swa_ses_krd_lit_cze_aeg_sid_kor_afr_mnd_mol_tml_mcd_moo_qcu_hau_mlt_azi_ukr_ewe_anl_wly_bsq_geo_bam_bul_vie_igb_tsn_ctl_jpn_ger_amr_sun_grk_fin_zul_swt_nor_owc_chh_ind_tig_scr_lat_bos_cnt_ben_guj_glc_tha_slo_sod_heb_ita_fre_lda_eng_gam_prs_xho_hun_uzb_bem_tur_fbf_bat_urd_hin	0.421224053316713	0.974395219265436	0.332388029117622
882	amh_akn_bem_moo_wly_ses_swa_lat_svk_cic_tsn_hau_bos_rus_zul_knd_kor_anl_slo_pan_tsw_ger_rom_fre_guj_bsq_swe_aeg_dgb_ita_spa_swt_cnt_xho_owc_tig_krd_sun_hin_amr_por_cze_heb_uzb_mly_afr_mol_igb_mnd_qcu_geo_lit_ind_jav_tml_glc_prs_vie_est_tag_ewe_ctl_tur_jpn_azi_yor_grk_sid_mcd_fin_mao_mlt_ukr_hun_scr_pol_bat_bul_ben_sod_tha_arw_lda_aze_chh_dyu_bam_fbf_urd_nor_eng_dut_alb_gam_ven	-0.331227290369978	-0.8908123423366	0.375328665658444
883	wly_tsw_igb_tha_sid_amr_pol_bos_jav_ita_gam_swt_scr_pan_tsn_tag_glc_ukr_urd_cic_moo_bsq_fbf_rom_hau_afr_dyu_eng_qcu_dgb_ger_uzb_heb_akn_mol_tig_swa_mlt_hun_prs_ses_grk_aze_mao_cnt_ind_fre_jpn_fin_arw_hin_sun_tur_zul_ctl_yor_spa_anl_lat_bem_cze_owc_geo_xho_mcd_nor_ewe_ben_krd_slo_alb_dut_bam_vie_chh_azi_lit_swe_svk_bul_est_sod_aeg_kor_rus_amh_mnd_bat_mly_ven_lda_por_knd_guj_tml	-1.49607913932264	-3.73275399238288	0.000326017369126895
884	alb_akn_svk_mcd_lat_hin_tag_rus_tur_swt_hun_guj_mnd_gam_aze_xho_fre_bat_bsq_grk_cze_heb_por_dgb_jav_urd_scr_chh_igb_owc_uzb_prs_tsw_kor_fin_tha_swe_vie_krd_afr_ses_pan_tml_sid_ukr_lda_amh_arw_wly_ctl_pol_cnt_dyu_ger_azi_bem_spa_yor_ben_mol_anl_bul_qcu_bam_eng_mly_mao_sun_sod_cic_est_ind_moo_nor_mlt_amr_bos_ewe_geo_ven_knd_glc_zul_tig_swa_fbf_jpn_ita_tsn_dut_aeg_hau_rom_slo_lit	0.201950875258752	0.486947398692167	0.627441331462514
885	mly_amh_alb_bul_afr_owc_ctl_vie_tsn_sid_pol_tur_urd_slo_yor_jpn_tsw_hun_anl_akn_mol_bat_rus_ben_hau_eng_pan_cze_lit_xho_glc_tha_guj_bsq_dgb_ind_knd_sun_wly_bos_ven_cnt_est_aze_swe_qcu_prs_mcd_por_amr_ita_lat_gam_ewe_tml_ger_uzb_fre_geo_bem_swt_azi_lda_svk_zul_mlt_chh_aeg_moo_fin_bam_arw_dyu_mnd_hin_jav_tag_dut_kor_mao_krd_grk_cic_rom_nor_tig_igb_ukr_spa_swa_ses_scr_heb_sod_fbf	-0.0688891324392419	-0.160196862695891	0.873073441442444
886	cic_krd_jpn_tag_mly_hin_tig_qcu_azi_eng_jav_spa_ger_scr_akn_est_slo_hun_knd_sod_aeg_urd_vie_geo_pol_tsn_chh_hau_ind_xho_bem_yor_fre_por_cze_mol_zul_grk_moo_bsq_nor_amr_ewe_ven_lda_amh_tha_mnd_mao_lat_swt_afr_heb_bul_fbf_wly_rom_tur_arw_lit_ita_guj_dyu_kor_swa_ses_bos_gam_tsw_ctl_glc_tml_pan_sid_fin_anl_mcd_uzb_igb_swe_aze_mlt_bat_owc_rus_cnt_sun_ukr_dgb_dut_bam_ben_prs_alb_svk	-0.63218180566737	-1.50677184381263	0.135258492365202
887	knd_cic_moo_spa_yor_hun_anl_est_kor_afr_ind_tur_glc_ben_swa_ewe_zul_sod_mnd_chh_cze_eng_ctl_rom_heb_ses_amr_tag_lda_aze_geo_mly_nor_xho_gam_mol_tig_amh_alb_lat_cnt_tsw_uzb_owc_bam_tsn_aeg_qcu_akn_wly_ger_ita_pan_bat_mlt_hau_guj_dut_prs_slo_krd_dyu_sun_por_swt_urd_mcd_jav_fbf_bsq_tha_hin_svk_vie_bem_fre_dgb_lit_pol_bul_tml_bos_swe_azi_grk_sid_rus_igb_ven_jpn_ukr_arw_mao_scr_fin	0.613912690721789	1.58510706037781	0.116336655638472
888	mcd_amh_afr_yor_swt_svk_mly_ger_guj_dgb_aze_mlt_amr_ben_bul_sod_bos_bat_urd_tig_tml_geo_azi_ctl_sun_por_ind_vie_akn_pol_rus_arw_krd_cic_igb_swa_tur_mao_jpn_tsw_ses_moo_est_spa_rom_bem_hin_lit_sid_slo_tsn_jav_mol_ita_gam_tha_lat_fbf_dut_knd_cze_ukr_heb_swe_wly_scr_eng_fin_grk_tag_hau_dyu_nor_pan_uzb_xho_aeg_ewe_cnt_bsq_owc_zul_prs_chh_lda_qcu_alb_mnd_ven_glc_hun_kor_bam_anl_fre	-0.0541912084265195	-0.142184838987492	0.887241583042506
889	bam_mcd_ven_mlt_pol_spa_geo_bem_guj_amr_mnd_pan_bsq_knd_ctl_vie_moo_tha_sid_ewe_amh_afr_chh_bat_heb_cze_azi_svk_rom_cnt_scr_tsn_mao_nor_jpn_mol_tur_urd_swa_akn_zul_fin_rus_ses_dgb_krd_bul_tsw_hin_eng_alb_por_cic_jav_prs_lda_aze_qcu_hun_ukr_grk_owc_bos_igb_xho_ger_aeg_dut_sun_tml_ben_mly_glc_tag_kor_uzb_fbf_gam_dyu_est_anl_hau_tig_fre_arw_swe_yor_sod_wly_swt_lat_slo_ind_ita_lit	0.358011525288063	0.945727172169725	0.346738470104377
890	lda_aeg_tha_bat_pol_bem_alb_tsw_azi_ben_slo_svk_mao_wly_ind_knd_rom_nor_mcd_igb_bul_qcu_fin_ctl_akn_urd_zul_fre_amh_pan_glc_tur_dyu_aze_sid_amr_guj_bos_bsq_hun_vie_tsn_arw_swa_sod_ita_tig_ven_jpn_rus_scr_kor_bam_eng_cic_ses_tml_grk_mol_mlt_hau_chh_hin_prs_swt_geo_afr_sun_lit_gam_lat_dut_swe_uzb_moo_por_anl_yor_heb_ger_cze_xho_est_fbf_ukr_dgb_cnt_mnd_jav_spa_owc_tag_ewe_mly_krd	-0.288229473000076	-0.754023818926518	0.452739849714126
891	bat_ita_mlt_ven_est_bam_alb_nor_jav_arw_anl_slo_glc_chh_tig_tsw_bsq_hin_ukr_grk_sod_hun_tml_hau_heb_xho_igb_dgb_rus_wly_qcu_ses_dut_vie_krd_ctl_urd_svk_zul_bos_ben_mol_pan_kor_ewe_swe_akn_bul_cnt_afr_rom_sid_gam_cic_owc_tur_pol_prs_ger_aze_yor_dyu_azi_ind_por_lit_guj_swa_sun_fbf_amr_tha_geo_mly_mcd_tsn_bem_moo_lda_eng_mnd_spa_jpn_scr_swt_uzb_lat_cze_knd_amh_fin_tag_aeg_fre_mao	0.36328833995922	0.89294392080196	0.374192007161394
892	por_scr_tsn_heb_slo_qcu_arw_igb_ctl_hun_vie_kor_akn_azi_bem_alb_mol_mao_yor_aze_est_amr_swt_cnt_tha_prs_fre_lda_lat_ben_grk_owc_moo_bsq_eng_ewe_guj_svk_wly_lit_ind_mcd_tag_uzb_mlt_mnd_tml_zul_amh_dgb_nor_rom_geo_fin_tig_dut_jav_urd_spa_rus_swa_ven_sid_ita_cic_tsw_bul_cze_anl_aeg_pan_knd_xho_glc_hau_gam_mly_bos_hin_dyu_pol_ses_jpn_ger_afr_tur_bam_ukr_sod_swe_chh_fbf_bat_krd_sun	0.258178168615945	0.646181589283853	0.519753157259064
893	prs_xho_tml_ind_knd_rom_dyu_jpn_zul_bsq_aze_mly_aeg_mnd_cnt_vie_sun_chh_tsw_ctl_arw_jav_ven_akn_geo_por_tag_tig_ewe_bam_sod_alb_swe_spa_wly_moo_afr_gam_sid_heb_anl_swa_est_amr_owc_dut_amh_mao_dgb_mol_ger_pan_cic_eng_cze_fbf_rus_mcd_fre_azi_swt_lit_ses_kor_ben_hau_grk_fin_lda_tsn_mlt_guj_ukr_svk_bul_glc_slo_tha_bos_ita_nor_bem_hin_hun_lat_urd_krd_igb_qcu_uzb_pol_bat_yor_scr_tur	1.02709577442921	2.35231842277214	0.0207656158701718
894	nor_svk_fre_aze_mol_igb_guj_tur_geo_krd_fbf_arw_hun_xho_qcu_jav_grk_tml_alb_glc_hau_bam_bat_hin_ben_bsq_scr_azi_wly_swa_tsn_bos_cze_mlt_moo_ukr_afr_tag_ger_amr_cnt_pol_uzb_lda_dgb_owc_prs_rus_gam_dyu_bem_chh_knd_tha_zul_urd_sod_tig_swe_akn_heb_sid_vie_amh_aeg_ses_rom_kor_anl_pan_dut_jpn_bul_swt_ita_cic_tsw_est_eng_yor_mly_ind_spa_ven_mnd_lat_slo_fin_por_ewe_ctl_lit_sun_mcd_mao	0.346440593850585	0.883987465340601	0.378982572223396
895	cic_por_guj_sun_knd_ukr_bem_bat_bsq_fre_alb_rus_tha_tsw_vie_sod_anl_ses_qcu_fbf_ben_amh_nor_bos_slo_moo_ita_mly_grk_geo_aze_mcd_yor_arw_swa_akn_hin_uzb_dut_tsn_owc_spa_kor_ewe_gam_azi_lda_wly_mnd_dyu_aeg_jav_glc_bam_swe_fin_tag_afr_svk_prs_tig_eng_zul_pol_ger_lit_cze_lat_hun_pan_rom_jpn_swt_dgb_mlt_chh_heb_xho_scr_sid_igb_mol_ind_ven_urd_tur_est_hau_tml_bul_cnt_mao_krd_amr_ctl	0.168210193172916	0.376581795630005	0.707342236530783
896	wly_eng_mnd_igb_bem_moo_swe_ger_chh_dgb_kor_mlt_tml_ben_azi_bul_aeg_xho_tur_tsn_mao_pol_swt_tig_bos_krd_est_dyu_por_mol_scr_mly_bat_sid_tag_bsq_svk_glc_lat_cnt_ses_heb_jpn_hun_ven_ind_ita_tha_fre_qcu_fbf_hau_spa_vie_uzb_hin_knd_anl_swa_bam_guj_geo_amh_jav_dut_ewe_alb_fin_gam_lda_pan_lit_aze_rus_afr_cze_grk_sun_nor_tsw_zul_yor_prs_sod_cic_arw_rom_ctl_ukr_slo_akn_urd_amr_mcd_owc	-0.0317178156485192	-0.0870679453962558	0.930804699463469
897	cic_aeg_sid_tsn_bos_tag_owc_guj_nor_mlt_ven_pol_yor_moo_arw_slo_heb_vie_urd_grk_mol_zul_ewe_hau_akn_swt_ger_sod_sun_ita_jpn_geo_fin_mly_rus_prs_knd_qcu_cze_hin_swa_dut_bul_bam_hun_swe_amr_lat_est_bem_tig_tsw_eng_wly_amh_glc_gam_dgb_alb_cnt_jav_rom_dyu_kor_lda_ctl_mao_bsq_ben_tha_ses_pan_xho_chh_ukr_por_mcd_afr_spa_ind_mnd_krd_tml_lit_fbf_svk_igb_aze_uzb_tur_fre_bat_azi_anl_scr	-0.173466556238196	-0.446020432967706	0.656619185095698
898	gam_sod_cze_igb_prs_sun_guj_lat_ben_mcd_dut_anl_zul_yor_mly_afr_nor_pol_tml_hin_jpn_tsw_scr_cic_mao_qcu_vie_tur_fin_uzb_lit_jav_owc_ctl_bem_por_ewe_ses_aze_ger_rus_svk_bsq_aeg_swt_dgb_glc_wly_est_krd_tag_bam_ven_heb_tha_moo_urd_mol_ita_alb_swa_slo_bos_amr_knd_swe_kor_mnd_arw_pan_sid_tsn_fre_azi_chh_hun_rom_dyu_lda_tig_geo_akn_mlt_grk_eng_ukr_bul_ind_xho_bat_amh_cnt_fbf_spa_hau	-0.39315298701813	-0.879197651849164	0.381560182499358
899	cze_bat_dgb_pan_mao_bos_glc_wly_cnt_krd_swt_spa_urd_azi_akn_ukr_sid_aze_svk_mcd_bam_heb_tur_eng_lit_anl_hin_moo_tml_igb_tha_zul_slo_mlt_bsq_vie_ben_ind_ger_dyu_mnd_chh_tsn_ven_tsw_mol_fbf_cic_fre_ita_qcu_uzb_prs_xho_nor_por_geo_jpn_ewe_est_ctl_rus_afr_dut_sod_kor_mly_amr_arw_scr_bem_owc_tag_pol_alb_jav_fin_yor_guj_gam_aeg_swa_grk_hun_sun_hau_ses_tig_lat_bul_knd_rom_swe_amh_lda	-0.120708084161031	-0.31551312904923	0.753079010079811
900	igb_moo_dut_dyu_lat_knd_wly_aze_jpn_gam_grk_tsn_jav_ses_fre_mly_tha_lit_uzb_rom_fbf_hin_ita_tur_tml_xho_aeg_mcd_urd_mao_prs_vie_sod_rus_bem_hun_afr_pan_scr_bsq_spa_eng_sun_bul_slo_chh_kor_guj_owc_tag_lda_amr_ben_hau_ukr_mol_cic_bam_ven_arw_sid_pol_krd_yor_est_fin_bos_tig_geo_qcu_dgb_akn_tsw_swt_mnd_cze_nor_glc_cnt_bat_ind_swe_ger_anl_por_amh_alb_heb_svk_azi_ewe_mlt_swa_zul_ctl	0.0981882479539803	0.250685890848537	0.802609976717362
901	lda_por_sod_dgb_slo_nor_gam_bam_wly_rom_ctl_ven_dut_jav_hau_ses_ewe_ita_ukr_aze_uzb_xho_grk_pol_urd_mnd_jpn_tha_lit_eng_mly_moo_mcd_bos_dyu_geo_lat_chh_swa_heb_hun_tml_igb_bul_ben_scr_tsw_sun_knd_hin_anl_prs_krd_tag_aeg_svk_qcu_mol_cic_ger_cnt_spa_guj_alb_tur_bsq_pan_tig_fre_mao_arw_fbf_mlt_akn_amh_sid_vie_bat_cze_kor_azi_yor_fin_amr_bem_swt_swe_ind_glc_tsn_owc_est_afr_rus_zul	0.445720547692103	1.01265220100825	0.313853706810395
902	glc_aeg_tha_qcu_pan_prs_mly_dgb_slo_urd_xho_kor_owc_ctl_geo_jpn_alb_spa_bat_ita_bul_chh_cnt_sod_aze_pol_swa_svk_mnd_vie_arw_por_mao_hau_krd_fbf_dyu_knd_uzb_tsn_rom_bsq_mcd_anl_fre_ven_bam_afr_est_gam_bos_fin_hun_tsw_amr_cze_lat_hin_eng_swe_ewe_amh_yor_tig_moo_ukr_heb_lda_zul_ger_wly_sun_mol_tur_sid_igb_jav_mlt_akn_grk_lit_scr_rus_bem_ben_dut_tag_nor_ses_ind_tml_azi_swt_guj_cic	0.133672488473419	0.30453375425388	0.761401700109585
903	grk_sod_tsn_cze_glc_prs_xho_bsq_rom_hun_por_fin_ewe_rus_scr_gam_swa_dyu_pol_bul_afr_yor_bem_tig_sid_spa_heb_mly_tsw_ven_krd_slo_arw_moo_tur_dgb_ukr_svk_kor_ctl_swe_owc_amh_ind_mcd_eng_aze_ger_uzb_mnd_lit_mlt_alb_ses_geo_jpn_akn_aeg_wly_knd_est_zul_hau_mao_amr_swt_bos_chh_tha_urd_cnt_qcu_jav_tml_lda_mol_dut_igb_guj_ben_lat_azi_bam_sun_fbf_vie_fre_pan_ita_hin_tag_nor_cic_anl_bat	-0.465385990093717	-1.1149678892877	0.267737146101268
904	tsw_jpn_ctl_aze_uzb_bsq_chh_guj_aeg_amr_por_nor_mcd_tag_lda_spa_cnt_dut_cic_owc_dyu_xho_igb_hun_tur_kor_jav_dgb_gam_ukr_akn_wly_svk_mly_mol_tsn_pol_sod_est_lat_qcu_rom_eng_swt_vie_scr_glc_tig_moo_tml_ewe_rus_hin_arw_lit_geo_ses_knd_heb_anl_afr_sid_ven_pan_mlt_ger_bul_grk_azi_bos_urd_bem_zul_swa_ita_sun_hau_slo_bam_ind_krd_fin_fbf_swe_ben_prs_tha_cze_mnd_mao_amh_bat_yor_alb_fre	0.495580774671369	1.13837238052911	0.25788906746535
905	mcd_anl_hau_vie_swa_uzb_heb_mao_sun_lat_aeg_ven_azi_tsw_svk_cze_tml_gam_dgb_pol_mol_swt_prs_eng_glc_aze_ctl_bam_ukr_slo_grk_mly_qcu_owc_geo_akn_sod_guj_rom_igb_urd_rus_moo_ses_spa_zul_amr_tur_est_bsq_yor_lda_fbf_dyu_lit_knd_alb_arw_ita_tha_scr_bat_dut_chh_mlt_bem_por_amh_tsn_wly_ger_ewe_swe_cic_ben_jav_hun_krd_pan_kor_bos_fin_sid_nor_jpn_xho_tag_tig_ind_mnd_bul_afr_cnt_hin_fre	0.279438355403603	0.692146325651379	0.490569973623056
[truncated: 95 more rows]
