# Supplementary material for: Future Tense and Economic Decisions: Controlling for Cultural Evolution
Source: PLoS One. 2015 Jul 17;10(7):e0132145. doi: 10.1371/journal.pone.0132145 (PMC4506144; doi:10.1371/journal.pone.0132145)
Supplement: S8 Appendix — See README files within the various sub-folders. (ZIP) [file pone.0132145.s008.zip › S3_Code/Residuals_new/PGLS/PermuteResults/permute_S_4000.csv]

	ftr	r	t	p
1	tsn_mao_uzb_ind_yor_amr_tha_scr_bam_ven_bul_swe_grk_lda_bsq_afr_mly_ita_tsw_bem_ukr_lit_rus_bat_igb_mlt_pol_swt_amh_dut_sod_fin_zul_sun_alb_knd_est_sid_cze_krd_spa_cic_hin_slo_gam_ger_por_eng_lat_fre_aze_mcd_tur_cnt_svk_fbf_ctl_ses_rom_moo_swa_akn_owc_heb_mnd_prs_guj_xho_pan_qcu_tml_wly_arw_mol_kor_nor_jav_aeg_tag_bos_geo_ben_dgb_tig_chh_ewe_vie_anl_glc_dyu_hun_urd_hau_azi_jpn	0.140902239606492	0.360244570396374	0.719481113577169
2	grk_ctl_amr_hau_prs_ind_zul_igb_tml_heb_cic_lat_dgb_jpn_aze_bam_spa_akn_krd_sid_swe_azi_kor_sod_bsq_bos_afr_swt_bul_fin_ven_geo_urd_svk_rus_pol_jav_uzb_hin_guj_tha_hun_alb_fbf_dut_swa_fre_gam_chh_lit_mcd_tag_mnd_wly_ita_mlt_rom_mao_ger_cnt_dyu_eng_slo_tsn_mly_mol_tur_ukr_qcu_vie_est_amh_owc_ben_knd_scr_glc_aeg_lda_anl_tig_tsw_pan_bem_nor_bat_sun_ewe_ses_arw_por_yor_xho_moo_cze	-0.00414778493910296	-0.0107835537397124	0.99141923466296
3	fin_dgb_sid_ses_swe_tml_mol_arw_dyu_tha_vie_scr_yor_hun_ger_mlt_tsw_bat_bam_ctl_eng_pol_kor_spa_rus_aze_bsq_dut_pan_aeg_amr_heb_gam_nor_fbf_bem_svk_cze_prs_urd_uzb_alb_owc_fre_krd_guj_zul_cnt_chh_jav_swa_ita_mnd_glc_sod_bos_mcd_bul_rom_anl_por_ben_swt_tig_est_cic_igb_mly_ind_qcu_afr_jpn_tag_ukr_ewe_sun_wly_hau_akn_lda_lit_ven_tur_lat_mao_knd_moo_geo_tsn_hin_grk_xho_amh_azi_slo	0.176052321840865	0.464841633868315	0.643131384414388
4	ita_tsw_heb_krd_mao_hau_bsq_ger_mly_eng_tur_uzb_cnt_amr_glc_pol_azi_ewe_ven_dyu_est_kor_slo_bem_prs_grk_amh_rus_lat_aze_cic_tsn_swe_yor_owc_mol_nor_lit_fin_tig_dgb_ben_spa_lda_sod_scr_vie_tml_rom_svk_zul_wly_fbf_igb_mnd_geo_akn_ctl_swa_moo_jav_bam_bul_arw_sid_cze_dut_tag_swt_fre_tha_pan_ind_por_mcd_jpn_sun_mlt_xho_urd_anl_ukr_afr_gam_bos_hun_guj_chh_aeg_qcu_knd_bat_hin_alb_ses	-0.485504448004145	-1.15316593226644	0.251797517661347
5	ind_sun_ukr_slo_grk_swa_hun_lit_tha_scr_hin_dgb_bos_arw_knd_hau_mol_anl_cnt_afr_gam_heb_bem_pol_mnd_sid_por_jpn_dyu_amh_yor_igb_swe_bam_tig_mcd_swt_tag_qcu_wly_krd_nor_fin_bat_mao_kor_akn_tsw_ita_tur_spa_fre_ctl_glc_ewe_lat_aze_azi_mly_moo_amr_owc_pan_xho_chh_geo_tsn_fbf_prs_mlt_ses_bul_lda_sod_ger_urd_uzb_zul_cic_ven_rom_est_eng_jav_aeg_alb_bsq_svk_rus_vie_guj_dut_tml_cze_ben	-0.0298801384359802	-0.0702108129109167	0.944176623354126
6	aeg_tur_igb_swt_est_tig_knd_cze_ind_ctl_mao_moo_tsw_mnd_bam_glc_scr_svk_qcu_pan_kor_dut_rus_aze_slo_ben_grk_fin_lda_swa_sod_pol_tha_zul_cic_jav_por_xho_wly_prs_swe_fbf_rom_heb_bem_urd_mly_vie_eng_spa_guj_hau_mol_ukr_mlt_tml_lat_mcd_azi_chh_afr_sun_anl_bos_cnt_owc_ses_tag_alb_fre_krd_tsn_ven_bsq_geo_uzb_akn_amh_amr_ger_hin_nor_hun_sid_arw_jpn_bul_dgb_lit_dyu_bat_ita_yor_ewe_gam	0.419660250869145	1.01236767668232	0.313988949949665
7	ctl_kor_tag_wly_est_mnd_dyu_moo_fbf_cze_urd_azi_aeg_mcd_prs_bem_amh_fre_cnt_eng_bos_swe_lda_grk_pan_zul_rus_mlt_jpn_ben_cic_chh_swa_dut_ger_yor_spa_tsn_vie_swt_tml_afr_amr_ewe_arw_mao_svk_ses_qcu_gam_tsw_hun_akn_mly_tur_sid_pol_anl_sun_bsq_nor_heb_scr_slo_rom_knd_ind_owc_ita_igb_guj_aze_sod_dgb_bam_glc_uzb_lit_jav_ukr_krd_tha_xho_bat_mol_alb_bul_hin_fin_tig_ven_lat_geo_hau_por	0.712571400025462	1.87227828330008	0.0643103125711247
8	owc_bat_lit_afr_aze_mao_mlt_swa_alb_tml_yor_krd_cze_amh_zul_tig_ewe_bam_chh_dut_akn_sod_tag_vie_heb_cnt_jpn_ukr_grk_gam_urd_ger_jav_hau_slo_dgb_uzb_sun_tsn_arw_fbf_bul_amr_geo_svk_moo_rus_ctl_prs_swt_tur_nor_ven_rom_swe_pan_ita_bos_pol_sid_dyu_guj_ses_mcd_glc_ind_cic_fre_mol_hun_bem_por_eng_tha_ben_hin_est_qcu_mnd_wly_azi_mly_fin_kor_spa_knd_tsw_igb_lda_xho_anl_scr_bsq_lat_aeg	0.477316158574173	1.06263456832816	0.290699274342229
9	bem_dut_mcd_ukr_owc_fin_knd_ses_svk_hin_mlt_ita_mnd_swa_tur_nor_gam_sid_sod_ger_scr_amh_fre_fbf_lat_lit_qcu_geo_vie_aeg_dgb_est_tsn_ewe_ven_anl_spa_jpn_azi_alb_ben_chh_sun_igb_kor_hun_xho_wly_tha_rus_swe_bat_pol_zul_bsq_guj_bul_amr_grk_heb_cze_uzb_jav_hau_slo_tag_akn_tig_eng_bam_cnt_arw_ctl_mao_krd_moo_tml_tsw_prs_por_mly_urd_aze_pan_ind_mol_swt_glc_yor_dyu_bos_cic_afr_lda_rom	-0.156136209407164	-0.414331555241766	0.679585405388353
10	hau_pol_rom_bam_jpn_bul_mcd_jav_vie_moo_yor_amr_krd_uzb_grk_igb_knd_mlt_ukr_aeg_dgb_azi_hin_ger_cze_tsw_gam_lit_fin_ewe_lat_tha_amh_qcu_ven_est_mol_tml_cnt_svk_afr_aze_bos_tig_glc_nor_por_swe_xho_geo_sid_ben_zul_sun_owc_tag_mao_slo_kor_tur_prs_scr_bsq_bem_fre_guj_ctl_hun_bat_sod_wly_mly_arw_mnd_anl_cic_ita_chh_ind_rus_alb_eng_urd_fbf_heb_ses_akn_spa_pan_swt_dyu_swa_lda_dut_tsn	-0.201809868504172	-0.494835087737312	0.621883563425303
11	pol_pan_bam_ben_amr_ukr_bsq_grk_zul_knd_swa_arw_ger_kor_mnd_bul_heb_guj_tml_ind_mlt_est_anl_cic_igb_tsw_mol_owc_spa_fbf_dyu_sun_lda_alb_krd_lit_rom_akn_gam_hun_mly_cnt_vie_tha_tig_azi_afr_dgb_fre_geo_rus_aze_wly_amh_swe_ses_tsn_yor_scr_jpn_svk_tur_cze_tag_bos_mcd_xho_dut_chh_ewe_bem_mao_eng_jav_ita_nor_ctl_ven_slo_hau_aeg_bat_moo_urd_prs_uzb_sod_por_fin_sid_qcu_glc_swt_hin_lat	-0.314714847181569	-0.734651470615475	0.464400188299248
12	kor_uzb_vie_yor_rus_aeg_wly_geo_mlt_scr_amh_ita_amr_tha_gam_cic_jav_tsn_fin_bam_ses_cze_swa_bem_guj_grk_ben_qcu_alb_dut_moo_ind_por_xho_lat_heb_cnt_aze_ven_ewe_mly_bos_urd_est_tig_mol_swt_ger_akn_slo_ctl_chh_bsq_anl_glc_rom_krd_lit_tur_lda_bul_afr_swe_owc_nor_dgb_mcd_mao_igb_zul_bat_jpn_dyu_hin_pan_pol_fbf_hau_knd_sod_sid_spa_svk_prs_mnd_ukr_hun_tag_eng_sun_fre_azi_arw_tsw_tml	0.00700483259777038	0.0172584720115027	0.986267387122858
13	fin_bsq_cic_gam_afr_ctl_bam_ita_swe_grk_bat_mao_azi_vie_sod_swt_tsn_hin_ind_ger_fre_aeg_lat_heb_chh_xho_amh_spa_sid_amr_fbf_tig_ukr_mol_jpn_scr_hau_bem_rom_est_nor_dut_sun_tsw_igb_eng_kor_tur_akn_mcd_cnt_por_glc_alb_bul_prs_hun_lda_mnd_wly_mly_knd_tag_zul_lit_dyu_ven_tml_jav_moo_qcu_yor_bos_mlt_svk_ben_ses_rus_krd_urd_tha_uzb_slo_arw_anl_ewe_owc_guj_geo_aze_cze_swa_pan_dgb_pol	-0.287313527611273	-0.691464681955294	0.490996117619259
14	tha_bat_pan_mnd_wly_xho_grk_aze_tur_aeg_yor_dyu_bos_ukr_prs_spa_ctl_tml_mcd_por_geo_mlt_lda_tag_slo_ind_eng_svk_pol_amr_tig_zul_hau_bam_owc_scr_bem_swt_fin_akn_jav_tsw_fre_ewe_ses_tsn_urd_anl_gam_amh_uzb_bsq_hin_ger_mol_mly_cze_cic_rom_qcu_nor_bul_dut_swa_est_moo_krd_sid_rus_cnt_glc_lat_dgb_guj_alb_ben_lit_swe_arw_mao_heb_afr_fbf_igb_kor_azi_jpn_ita_sun_knd_vie_ven_sod_chh_hun	-0.700065286669491	-1.65100123945659	0.102111434765886
15	por_ita_aeg_igb_ind_cnt_ger_prs_moo_azi_eng_pan_svk_ctl_amh_cic_wly_ukr_afr_jpn_tsw_fbf_heb_hau_mcd_ben_ewe_swt_bos_hun_mnd_rom_bem_glc_grk_swa_est_rus_dgb_bam_tsn_tur_pol_scr_tha_jav_fre_dyu_slo_hin_aze_akn_sod_bsq_gam_uzb_mlt_tag_ven_tig_swe_sid_sun_krd_fin_nor_lda_mao_geo_arw_alb_urd_ses_mol_xho_bat_chh_bul_tml_anl_amr_lat_zul_lit_knd_mly_guj_kor_cze_dut_spa_vie_yor_owc_qcu	-0.758642476546627	-1.72628185296653	0.0876173833221899
16	owc_mnd_ses_mly_fbf_bos_ind_rom_mao_tur_ben_jpn_fin_sid_tag_grk_glc_guj_ctl_jav_tsw_tha_aeg_nor_lat_cic_tsn_svk_swt_sod_knd_aze_est_mlt_ita_mcd_cze_hau_pan_lit_urd_bat_spa_rus_igb_ukr_swe_heb_qcu_bsq_lda_swa_tml_ger_moo_ewe_fre_yor_mol_anl_arw_slo_scr_dyu_afr_alb_pol_uzb_kor_sun_bul_gam_wly_hun_prs_hin_bem_por_chh_ven_dgb_krd_eng_tig_amr_bam_geo_vie_dut_azi_zul_xho_cnt_akn_amh	-0.0261744211847923	-0.0626380801860585	0.950189133646407
17	guj_owc_dgb_sod_ses_krd_cic_tsn_uzb_urd_bsq_chh_pol_tur_ctl_dut_swt_qcu_hin_fin_hun_swa_lat_afr_mnd_aze_pan_mcd_hau_bem_eng_mao_fre_zul_scr_sid_glc_lda_yor_grk_mol_knd_rom_slo_alb_moo_ben_mlt_ger_geo_cze_wly_sun_ven_jav_dyu_bul_ind_kor_swe_ewe_bam_vie_por_tag_rus_gam_amr_est_nor_spa_tha_ukr_akn_heb_tml_azi_tig_igb_lit_amh_anl_tsw_bat_fbf_cnt_prs_xho_ita_jpn_bos_arw_mly_svk_aeg	-0.284328702103179	-0.661623810668126	0.509848328955825
18	heb_zul_bem_mnd_lat_anl_wly_eng_cic_tur_tsw_ger_swt_rus_lda_vie_mao_moo_mcd_ewe_gam_ukr_pol_grk_glc_bsq_alb_ind_hau_tag_qcu_tha_pan_afr_owc_dgb_rom_bat_geo_akn_bul_dyu_est_svk_arw_hin_nor_uzb_bam_ctl_amr_tig_cnt_cze_jpn_bos_por_mlt_fbf_prs_swe_tml_ben_aeg_mol_aze_knd_dut_fin_scr_azi_urd_jav_ita_guj_sun_amh_ses_kor_krd_fre_tsn_sid_sod_ven_mly_xho_spa_slo_yor_chh_hun_lit_igb_swa	-0.0568391701437745	-0.149511964493431	0.881473426223647
19	pol_rom_swe_hin_wly_svk_glc_vie_sun_tml_rus_prs_guj_bam_ind_fin_cnt_lda_uzb_alb_tag_por_aze_geo_urd_sid_bsq_pan_mly_tur_akn_anl_afr_grk_ewe_arw_swt_nor_dgb_hun_eng_amh_amr_ger_owc_sod_mnd_gam_fbf_ses_ben_zul_jav_bos_jpn_ita_bat_dut_aeg_lit_ctl_slo_dyu_spa_kor_hau_ukr_tha_cze_krd_qcu_knd_mlt_cic_yor_mcd_moo_swa_igb_azi_bul_fre_tsw_scr_est_chh_ven_tsn_tig_mol_bem_lat_xho_heb_mao	0.0644102638704963	0.141921346355817	0.887449128212878
20	cic_jav_slo_yor_mao_est_ben_cze_tha_bsq_por_azi_svk_sun_amr_knd_qcu_glc_tig_ita_eng_prs_heb_lat_igb_dyu_krd_guj_ctl_swe_hau_tml_bam_lda_chh_vie_moo_tur_swa_geo_grk_kor_dgb_rom_hin_aeg_pol_anl_gam_hun_ses_owc_lit_tsw_uzb_cnt_tsn_sid_zul_ewe_pan_mnd_ger_jpn_nor_sod_spa_fin_bos_fre_xho_bem_swt_mol_arw_amh_ven_fbf_mcd_mly_urd_scr_bul_ind_bat_tag_alb_akn_dut_wly_mlt_ukr_rus_aze_afr	0.170205831754251	0.386549846110312	0.69997251041492
21	mnd_cze_tur_est_ctl_afr_bem_ger_sod_glc_swt_por_knd_urd_prs_aze_hin_anl_kor_jpn_ses_wly_igb_fbf_svk_yor_hau_chh_akn_spa_zul_ind_scr_alb_aeg_krd_vie_gam_tml_bul_mlt_qcu_tha_lda_eng_ukr_fre_rom_swa_mcd_bat_ewe_grk_tsw_ven_mly_lit_dut_cic_lat_slo_amr_amh_heb_hun_fin_pan_bam_tsn_bsq_owc_pol_dyu_sid_guj_rus_tag_moo_mol_jav_arw_mao_cnt_ben_ita_sun_nor_bos_swe_geo_tig_azi_dgb_uzb_xho	0.0867482533764873	0.20201194902296	0.840348622406328
22	rom_amr_ctl_ukr_arw_por_dut_zul_swt_lit_hin_nor_mol_grk_cic_moo_chh_hun_cnt_bsq_fin_swa_ger_pol_igb_ind_heb_afr_urd_tig_tsw_owc_aeg_fbf_bem_akn_jpn_tsn_slo_dgb_eng_swe_mcd_uzb_mnd_jav_ewe_sun_yor_vie_krd_rus_ses_xho_sid_wly_spa_geo_ita_hau_scr_ben_tag_bos_amh_guj_cze_bul_svk_bat_mao_tml_tha_mly_kor_bam_alb_knd_tur_dyu_fre_azi_glc_mlt_ven_aze_gam_est_sod_prs_anl_lda_lat_qcu_pan	-0.160128669857372	-0.493865122660715	0.622565841737418
23	bul_geo_tag_uzb_ewe_hun_kor_fre_gam_xho_sod_lat_aze_jav_hin_jpn_amh_fbf_ger_lda_swa_por_vie_bem_akn_rom_cze_fin_tsw_cnt_mlt_nor_hau_prs_arw_owc_pol_urd_scr_moo_anl_slo_cic_yor_sid_mly_amr_est_grk_bam_aeg_tha_heb_qcu_krd_mcd_tur_rus_lit_mol_glc_tml_sun_bsq_knd_ben_afr_tig_dgb_guj_swe_azi_mao_ukr_spa_svk_ven_chh_mnd_ita_alb_ses_pan_bat_dyu_ind_ctl_swt_eng_dut_bos_wly_tsn_zul_igb	-0.362291915896001	-0.892697690858283	0.374323197979372
24	bos_kor_pan_lit_bat_tha_hau_mly_lda_glc_akn_chh_mol_slo_grk_tsn_ita_tsw_swa_rus_afr_anl_swe_ind_mlt_hun_geo_yor_aeg_tml_amh_bul_heb_fin_alb_svk_wly_igb_ben_guj_dyu_xho_moo_cnt_mnd_azi_sod_prs_spa_jpn_owc_bam_hin_swt_vie_est_nor_arw_ctl_tur_dgb_scr_ses_zul_dut_ger_pol_ewe_bem_ven_tag_uzb_sun_rom_ukr_tig_cze_gam_amr_lat_mcd_por_cic_fbf_bsq_eng_urd_knd_mao_aze_fre_sid_krd_qcu_jav	-0.333862964924779	-0.879190485059785	0.381564047438323
25	swe_bos_geo_arw_glc_fin_wly_slo_tsn_ind_ctl_grk_rus_mcd_fre_fbf_bul_anl_ven_bem_swt_amh_dyu_zul_bam_yor_tag_mol_gam_hin_mly_bsq_spa_svk_lda_uzb_por_tsw_afr_dgb_est_sid_aze_lit_guj_eng_tml_dut_igb_ukr_akn_hau_pan_lat_nor_amr_qcu_jav_pol_alb_ewe_ben_mao_tur_kor_moo_prs_bat_scr_xho_ita_sun_owc_ger_tha_jpn_vie_rom_hun_swa_sod_krd_cnt_azi_heb_mlt_tig_urd_chh_cic_cze_ses_knd_mnd_aeg	0.141239939496632	0.364126491845352	0.716590113469305
26	mcd_slo_dut_sid_tsn_owc_prs_nor_gam_kor_mly_ita_bem_sod_spa_lda_bul_por_anl_pol_ven_bam_fre_sun_ewe_afr_zul_bsq_urd_bos_xho_ses_azi_ctl_guj_amr_qcu_ukr_dyu_heb_lit_geo_tml_aze_ben_est_swt_akn_wly_tag_hin_mnd_hau_krd_dgb_knd_tig_pan_fbf_mao_rom_alb_svk_chh_tsw_tur_cnt_mlt_rus_arw_glc_hun_cic_igb_scr_swe_tha_lat_ger_amh_grk_uzb_yor_cze_moo_jav_jpn_mol_vie_ind_bat_fin_aeg_eng_swa	-0.417881763946528	-1.04611285103201	0.298220283876814
27	tur_knd_uzb_swe_tha_arw_sid_cze_ses_gam_aeg_mnd_ewe_urd_ben_vie_bat_dut_afr_lit_ven_lda_eng_hau_fre_ita_rom_mly_kor_bem_prs_dyu_jpn_swa_guj_glc_tsn_dgb_scr_cic_svk_tig_lat_yor_pol_zul_amr_fin_heb_bul_sod_amh_ind_tsw_aze_ctl_slo_owc_jav_moo_xho_spa_krd_bos_mcd_alb_wly_fbf_bsq_chh_sun_tag_pan_azi_bam_rus_ger_qcu_tml_mao_nor_swt_por_anl_est_igb_mlt_ukr_mol_grk_akn_hun_geo_cnt_hin	0.219168088642784	0.540262282909172	0.590307641738638
28	swa_ger_aeg_cic_hau_krd_ukr_qcu_tur_pan_mnd_sid_jpn_arw_tsw_owc_rus_prs_swe_hun_amh_grk_aze_spa_guj_bam_xho_tsn_eng_mcd_glc_mol_pol_ses_cze_dut_ctl_lat_gam_lit_bat_dgb_uzb_heb_sod_tml_bsq_lda_chh_wly_ind_amr_mao_est_ven_akn_rom_bos_ita_por_anl_jav_tag_fin_yor_scr_hin_ewe_mly_nor_geo_zul_ben_fre_kor_alb_sun_igb_azi_fbf_tha_mlt_vie_tig_cnt_swt_urd_bem_bul_svk_moo_dyu_afr_slo_knd	0.229726326667994	0.519439080865319	0.604688656412496
29	rus_fbf_mly_est_mnd_ses_ind_lat_swe_hin_arw_por_mcd_slo_dyu_cze_igb_lda_chh_yor_tig_aeg_tha_hun_jpn_swt_jav_bos_mol_azi_nor_prs_fin_owc_ewe_dut_ben_hau_pan_sod_vie_tur_amh_ctl_krd_svk_gam_pol_akn_urd_cnt_amr_bat_sun_cic_xho_lit_bsq_ger_anl_heb_tsw_afr_geo_scr_fre_tml_swa_kor_sid_ukr_rom_ven_dgb_uzb_wly_grk_bul_moo_knd_aze_mlt_spa_zul_alb_tag_glc_mao_qcu_bem_ita_eng_guj_tsn_bam	0.295731459908242	0.80264032266397	0.424229089351199
30	swe_ger_hau_dut_cze_ctl_swt_mao_eng_lda_qcu_vie_pol_afr_fbf_tsw_uzb_heb_fre_krd_bem_sid_anl_sun_rom_amr_alb_tig_nor_knd_dgb_lit_lat_bat_azi_akn_aze_scr_bam_geo_hin_tml_slo_ses_mol_ewe_cnt_guj_tsn_tag_swa_fin_por_mnd_glc_owc_jav_ukr_mlt_yor_bul_ben_mly_tur_est_kor_igb_prs_aeg_hun_tha_ind_svk_chh_spa_rus_wly_mcd_amh_arw_zul_ita_bos_ven_grk_jpn_cic_dyu_pan_moo_bsq_gam_urd_sod_xho	NA	NA	NA
31	sod_tml_bos_krd_akn_ben_glc_cze_hau_afr_mlt_moo_swa_lit_ind_lda_guj_anl_azi_grk_nor_geo_swt_mao_alb_zul_pol_ewe_amh_por_bul_dgb_arw_uzb_tig_ctl_igb_tsn_mly_lat_spa_bsq_bem_eng_rus_mnd_svk_tha_cnt_dyu_ita_gam_ukr_yor_jpn_rom_jav_aze_aeg_bam_bat_tag_fre_pan_prs_mcd_vie_swe_ses_urd_hun_tur_sun_owc_est_hin_sid_amr_ger_tsw_mol_scr_fbf_cic_ven_qcu_fin_slo_heb_kor_dut_knd_chh_xho_wly	-0.0449153937098443	-0.104515084952739	0.91698567218053
32	rom_guj_scr_mao_ben_akn_swe_gam_est_sun_urd_por_owc_zul_ewe_lat_yor_grk_swa_cze_bul_sid_qcu_prs_knd_igb_amr_pan_cnt_uzb_slo_tag_mlt_bsq_geo_xho_ind_wly_afr_chh_tur_dut_heb_svk_aze_hau_fin_ses_bam_krd_mcd_hin_fbf_azi_mly_moo_spa_dyu_vie_ctl_mol_tml_sod_lit_nor_tha_cic_tsw_lda_ita_hun_arw_tig_bos_alb_tsn_pol_ger_aeg_ukr_swt_jav_ven_kor_jpn_bem_dgb_eng_fre_bat_amh_rus_mnd_glc_anl	-0.364197181384213	-0.829333458707952	0.40903936271576
33	por_ita_moo_rom_azi_qcu_swa_bat_jav_heb_sid_bul_cnt_tml_aeg_slo_tha_tsn_amh_afr_cic_spa_tur_pol_ben_jpn_dyu_wly_cze_fre_sun_knd_geo_kor_ven_dgb_aze_grk_bam_akn_chh_hau_mly_igb_eng_pan_owc_fin_mnd_lat_alb_lit_svk_guj_amr_tsw_ger_swt_uzb_anl_ewe_mlt_urd_ses_ctl_vie_hin_mcd_glc_gam_zul_yor_ukr_ind_mao_hun_est_scr_dut_lda_bos_rus_arw_xho_swe_bem_bsq_mol_tag_sod_fbf_prs_krd_nor_tig	0.571639095590211	1.3100108558661	0.193418765502574
34	rom_scr_dgb_tsw_rus_owc_prs_ben_jav_heb_grk_azi_ukr_gam_tag_arw_anl_dyu_amr_hin_ses_sod_bem_ger_tig_alb_cic_sid_lat_bam_mol_por_xho_eng_ctl_dut_lit_swa_qcu_tur_svk_swt_guj_nor_tha_pol_bul_vie_knd_fre_ven_cnt_zul_glc_kor_aze_lda_bsq_afr_slo_hau_hun_fin_uzb_bos_tsn_wly_ind_ewe_urd_chh_aeg_mly_mcd_cze_mnd_jpn_pan_fbf_amh_est_sun_geo_akn_krd_swe_bat_spa_mlt_tml_mao_igb_yor_moo_ita	-0.114753860611539	-0.297641391172248	0.766640753231118
35	grk_rom_tsn_geo_ses_moo_tha_lda_ven_heb_ind_por_mcd_tig_est_mnd_cze_prs_lit_scr_glc_mly_slo_fin_mol_gam_dgb_mao_ger_azi_bem_yor_arw_owc_qcu_nor_dyu_swa_bam_ukr_pan_ewe_anl_sod_aze_tur_zul_bsq_krd_mlt_kor_hin_knd_hun_chh_tml_aeg_bul_sun_ben_lat_cic_bat_alb_jav_tsw_hau_ctl_wly_cnt_guj_sid_eng_urd_fbf_amr_jpn_tag_fre_spa_vie_bos_swe_akn_igb_ita_rus_pol_amh_xho_dut_afr_uzb_svk_swt	0.878995192900323	2.2022924364776	0.0301168160707754
36	slo_tur_pol_ven_dyu_krd_tml_vie_aeg_svk_kor_jpn_est_afr_bos_ger_scr_swt_guj_mol_lat_geo_urd_ukr_ewe_prs_pan_qcu_sod_chh_mly_tag_knd_fin_yor_lit_eng_hun_ben_igb_tha_xho_amh_mlt_cic_cze_ita_bat_owc_grk_mcd_alb_mnd_bsq_nor_uzb_moo_fbf_tig_lda_ses_rom_wly_mao_hau_sun_gam_por_akn_bul_tsw_bem_hin_arw_swe_jav_azi_zul_bam_sid_fre_tsn_spa_amr_dut_aze_rus_swa_ctl_anl_glc_ind_cnt_heb_dgb	-0.0943608327460509	-0.23636199508509	0.813671584484802
37	sod_qcu_arw_hau_alb_rus_svk_hun_prs_bem_aeg_pan_chh_tsn_nor_vie_knd_cze_xho_bam_anl_zul_geo_tml_fre_ita_ses_swa_kor_tsw_cic_ind_swe_bat_dut_dgb_sid_lat_eng_bos_por_gam_swt_uzb_moo_grk_azi_amr_rom_est_fbf_bsq_sun_afr_pol_ger_jpn_akn_glc_tha_heb_dyu_aze_urd_yor_guj_krd_ctl_scr_tig_mcd_wly_bul_ven_fin_mao_mol_mnd_spa_hin_ukr_tag_lda_mly_amh_jav_slo_cnt_mlt_lit_owc_igb_ewe_ben_tur	0.393092185051085	1.01139745382133	0.314450419511033
38	geo_hun_tha_knd_ven_bem_prs_slo_uzb_igb_arw_qcu_tml_ewe_dgb_swa_ger_hau_pol_hin_tig_lit_heb_tag_bat_glc_mao_rus_vie_nor_azi_spa_mly_est_akn_jpn_por_ita_ukr_alb_tur_amr_dut_lda_ind_svk_aze_mlt_afr_tsw_zul_sid_ctl_cnt_gam_scr_sun_xho_fbf_jav_aeg_rom_fre_sod_lat_ses_tsn_chh_cic_urd_ben_eng_mcd_mnd_fin_dyu_owc_amh_bos_mol_cze_kor_bam_krd_swe_bsq_wly_yor_swt_guj_bul_anl_grk_moo_pan	-0.55326526373721	-1.26608060202078	0.208646503249619
39	jpn_ukr_rom_heb_alb_rus_eng_bul_sun_knd_xho_tml_bam_ben_swa_tsn_mao_ger_glc_urd_qcu_ewe_mnd_mly_yor_tha_aeg_igb_bos_spa_cnt_chh_ses_slo_sod_est_dyu_svk_hau_azi_owc_aze_sid_krd_afr_cze_pol_ctl_bat_ind_jav_tsw_ven_uzb_amh_amr_bem_hin_moo_fre_geo_scr_zul_nor_lda_lit_lat_tur_mcd_prs_kor_por_fin_dgb_hun_akn_dut_pan_mlt_anl_ita_arw_tag_tig_vie_guj_wly_swe_cic_bsq_swt_mol_gam_grk_fbf	0.726240283450795	1.85024690573597	0.0674530140613958
40	ind_glc_swe_cze_chh_swt_hun_sun_knd_fre_tag_moo_mnd_tha_tig_ukr_ewe_alb_tur_krd_aeg_anl_ven_bsq_bul_hin_cic_bem_swa_ger_vie_tml_igb_heb_ita_eng_bos_lda_afr_wly_rus_hau_scr_mcd_lit_cnt_akn_mly_azi_zul_dgb_ses_amh_rom_pan_bam_amr_por_spa_uzb_ctl_dyu_grk_sid_guj_xho_est_dut_svk_gam_mol_qcu_arw_tsn_pol_geo_lat_tsw_jav_fin_mao_urd_prs_bat_sod_mlt_ben_jpn_nor_yor_owc_aze_slo_fbf_kor	-0.259351899536907	-0.615860073018194	0.539491250960725
41	mol_ind_bam_moo_rus_yor_scr_bsq_ven_qcu_ewe_sid_wly_akn_mly_cze_azi_bul_bem_mcd_anl_chh_swt_xho_geo_ita_tig_igb_aeg_knd_arw_alb_svk_krd_pan_por_ses_dyu_lda_prs_ger_jpn_tsn_amr_afr_mao_dut_grk_tag_aze_est_cnt_uzb_kor_hau_pol_tml_mlt_jav_fin_glc_zul_tur_sun_ctl_gam_urd_lit_vie_tsw_cic_mnd_swa_swe_guj_owc_tha_heb_nor_lat_slo_eng_fbf_bos_hin_ben_rom_bat_amh_spa_ukr_hun_dgb_fre_sod	0.164202788183709	0.402858492840656	0.687976919301879
42	tha_alb_fbf_grk_akn_bul_igb_ukr_por_jav_scr_bam_prs_sid_jpn_slo_arw_lda_urd_afr_hau_heb_krd_gam_cze_bem_anl_azi_eng_hin_aeg_dgb_bsq_tsn_bat_amh_tsw_pol_mao_mly_ewe_cnt_ses_fin_mlt_ita_nor_ind_hun_ven_ger_chh_svk_fre_tur_sod_swa_bos_dyu_amr_geo_swe_knd_wly_vie_tig_xho_rom_moo_aze_uzb_zul_tml_owc_pan_qcu_mcd_sun_glc_spa_cic_mol_ben_dut_rus_tag_est_lat_ctl_kor_mnd_yor_swt_lit_guj	0.328831513624668	0.759445714459944	0.449506720850145
43	alb_por_kor_grk_ita_tag_cnt_geo_afr_bsq_lat_tur_bos_hin_sod_ind_eng_ewe_gam_ben_knd_hun_tig_heb_prs_krd_urd_dut_vie_lda_rom_hau_mol_bam_mcd_swe_fbf_scr_jav_wly_azi_amh_bem_nor_mlt_swt_dyu_swa_zul_lit_ukr_anl_aze_sun_yor_xho_spa_cze_arw_moo_igb_pan_ger_qcu_glc_chh_owc_fre_cic_pol_guj_ctl_sid_aeg_svk_ses_tha_est_akn_fin_mnd_jpn_rus_bul_tml_tsn_amr_uzb_ven_slo_mly_tsw_mao_dgb_bat	0.0932317045067783	0.217760498975995	0.828092799373409
44	nor_scr_ben_tag_azi_qcu_urd_tsw_zul_tml_ctl_pan_hun_mol_rus_eng_bam_akn_heb_knd_bos_spa_sod_uzb_aze_lit_sid_tha_mly_chh_swa_dut_cnt_aeg_anl_vie_pol_ses_dgb_ewe_swt_mcd_lat_moo_alb_xho_owc_fre_bul_glc_mlt_amh_mao_arw_guj_ven_amr_tsn_igb_ukr_est_tig_rom_prs_hin_afr_bem_dyu_sun_krd_jav_wly_hau_bat_tur_bsq_por_grk_ger_svk_jpn_yor_ita_fbf_geo_kor_cze_lda_cic_ind_slo_mnd_fin_gam_swe	0.183877373733896	0.487270831750231	0.627213010566532
45	dut_jpn_qcu_swt_uzb_tml_spa_pan_cnt_chh_rus_vie_dyu_tha_mlt_hin_wly_bem_rom_amr_ita_ukr_hau_bos_geo_nor_bul_lat_fbf_ind_tag_fre_lit_aze_fin_azi_hun_bsq_scr_glc_tsw_dgb_est_ger_urd_owc_bat_ses_mol_grk_sod_mnd_cic_xho_guj_alb_eng_aeg_ctl_mly_tur_sid_tsn_slo_jav_pol_anl_afr_arw_moo_zul_heb_lda_svk_amh_cze_kor_por_krd_mao_knd_akn_mcd_ewe_swa_bam_gam_yor_tig_sun_igb_swe_ven_ben_prs	0.286268913632456	0.649889779599388	0.517365508756521
46	urd_swt_tsw_tha_hin_ven_wly_dgb_amr_krd_vie_tag_ctl_dyu_eng_lit_akn_aze_fin_gam_cnt_guj_cic_bat_fbf_fre_afr_prs_est_sun_mol_igb_ben_tig_tml_geo_ger_hun_jav_nor_svk_ind_jpn_tur_mao_por_amh_tsn_pan_zul_mly_aeg_knd_yor_rus_ewe_rom_mcd_dut_hau_bsq_bem_owc_lat_uzb_mlt_scr_bos_bam_chh_bul_alb_spa_glc_cze_mnd_lda_heb_swe_kor_sod_swa_anl_ita_azi_moo_ses_ukr_qcu_arw_slo_sid_grk_pol_xho	-0.412960835939271	-1.08712631017778	0.279790553756981
47	amh_rus_cnt_arw_aeg_krd_aze_bam_dgb_spa_igb_owc_knd_rom_nor_slo_dyu_sid_est_akn_tsw_fre_sun_tha_ctl_xho_amr_svk_ger_heb_chh_lit_uzb_guj_vie_bul_bat_mol_tsn_tur_swt_fbf_por_lat_ewe_dut_tig_swa_eng_jav_ukr_cic_swe_pol_zul_sod_cze_kor_ind_ita_tag_bos_fin_afr_glc_geo_mcd_mlt_moo_ven_ben_prs_jpn_yor_qcu_mao_alb_wly_bsq_hau_urd_mly_azi_mnd_lda_hun_tml_grk_pan_ses_bem_hin_gam_anl_scr	0.00795936391181068	0.0187475463111021	0.985082661401765
48	ger_mnd_ukr_jav_tag_owc_mol_xho_ind_hau_fbf_lda_cnt_tml_swa_igb_amr_fin_bat_svk_dgb_ven_cze_aeg_spa_sun_vie_mcd_nor_lit_eng_dyu_ita_qcu_heb_jpn_rom_tig_glc_azi_lat_rus_cic_moo_knd_mao_hun_sod_tsw_bsq_grk_bem_sid_tha_gam_geo_guj_pan_krd_por_amh_wly_bos_afr_alb_kor_dut_hin_tur_arw_aze_ben_mly_bam_mlt_pol_scr_urd_ctl_fre_prs_zul_est_anl_tsn_slo_uzb_akn_ses_bul_yor_chh_ewe_swe_swt	-0.0407459876134551	-0.0921021957509744	0.926814950223802
49	krd_est_uzb_scr_amr_bam_sun_slo_xho_bul_swe_fbf_wly_knd_qcu_lit_swt_jpn_zul_ewe_ger_dgb_ven_bsq_tsn_fin_moo_hin_gam_rus_tur_ctl_mao_pol_pan_lat_owc_spa_mol_kor_eng_nor_cze_ind_jav_prs_vie_bem_ukr_igb_dut_lda_rom_afr_mly_akn_fre_bos_cnt_cic_bat_tag_grk_glc_hau_yor_geo_por_dyu_urd_mnd_anl_hun_aze_aeg_tha_tig_sod_alb_tsw_chh_guj_mlt_tml_swa_heb_ita_ben_svk_azi_amh_ses_arw_mcd_sid	-0.381185506766449	-0.911105672927411	0.364595246616554
50	swt_sod_chh_fre_rom_gam_guj_mao_moo_lda_cnt_amh_geo_anl_jav_bos_spa_fbf_lat_ind_pol_xho_bam_slo_mly_mol_urd_prs_mcd_ben_rus_wly_amr_hun_tha_owc_knd_nor_por_aze_jpn_uzb_bem_tsn_sun_cze_vie_alb_ukr_cic_mlt_pan_ger_zul_tml_dut_ita_azi_grk_ses_eng_ewe_aeg_tig_swe_hin_dgb_fin_mnd_scr_arw_svk_ven_bsq_hau_krd_ctl_heb_afr_bat_akn_lit_bul_tsw_sid_swa_igb_est_qcu_dyu_glc_tur_yor_tag_kor	0.117925084233429	0.267110982258041	0.789975141214724
51	chh_glc_dut_por_amh_cze_mao_fin_svk_hin_ind_jav_moo_vie_anl_ctl_mol_scr_est_akn_bam_swa_ita_fre_arw_uzb_sun_alb_ben_tag_ses_mcd_knd_lit_dyu_hun_fbf_wly_hau_sod_igb_mly_zul_azi_dgb_lda_aeg_mlt_heb_gam_amr_swe_pol_krd_cic_tur_rus_spa_bem_bul_tig_prs_ger_lat_cnt_mnd_tsw_pan_jpn_ven_afr_kor_rom_slo_bos_sid_grk_xho_ukr_guj_bat_tsn_eng_ewe_geo_tha_aze_nor_tml_bsq_urd_swt_yor_owc_qcu	-0.420218442784551	-1.01991339862366	0.310415416532576
52	jpn_bem_mcd_swa_ses_heb_mly_hau_lda_ctl_alb_dut_amr_wly_gam_ukr_nor_est_ita_grk_sod_rom_yor_dgb_kor_geo_krd_aeg_mlt_knd_prs_cic_fbf_moo_scr_tsn_lit_mol_aze_ind_ben_slo_glc_bam_fre_spa_dyu_uzb_sid_fin_svk_owc_bul_tsw_arw_tag_bat_hun_tha_xho_sun_cnt_afr_jav_anl_ewe_urd_hin_tur_swt_pol_lat_akn_mnd_zul_qcu_bos_vie_ven_rus_por_cze_bsq_ger_tml_pan_chh_eng_tig_mao_igb_swe_azi_amh_guj	-0.0300296776713823	-0.0700540405899046	0.944301064071582
53	moo_dut_ctl_fbf_zul_wly_grk_jav_dyu_kor_hun_cze_tur_fin_geo_krd_mcd_prs_cic_ses_aeg_nor_por_ben_dgb_amh_bat_pol_bem_rom_sid_jpn_tha_xho_swe_bam_igb_swa_pan_bul_mao_ita_heb_aze_eng_lda_swt_glc_hau_svk_hin_alb_akn_uzb_mly_amr_sod_ind_tig_lat_sun_mlt_ger_owc_lit_azi_urd_mnd_rus_est_guj_yor_knd_ewe_scr_ven_spa_bos_anl_chh_fre_cnt_arw_afr_tag_slo_tsn_qcu_bsq_tsw_mol_gam_tml_vie_ukr	0.0115672159003027	0.0301857193030869	0.975983622753772
54	guj_sun_pan_grk_swe_geo_lit_knd_tml_nor_uzb_heb_mlt_rom_ita_mcd_arw_dyu_vie_akn_mol_igb_ctl_hun_zul_hin_cze_wly_tsn_cic_ven_ind_swt_ger_kor_amh_dgb_amr_mly_lat_aze_ukr_tsw_tag_gam_urd_spa_tig_mao_pol_por_owc_bos_rus_svk_fre_bam_xho_bul_bat_slo_jpn_bem_alb_est_mnd_bsq_sid_krd_qcu_prs_eng_ewe_tha_chh_fin_glc_yor_afr_lda_ses_aeg_anl_hau_dut_swa_sod_tur_azi_scr_cnt_jav_ben_moo_fbf	-0.872408174555871	-2.37925160083579	0.0193908357826163
55	hau_aze_afr_krd_jpn_qcu_fre_geo_swt_chh_bem_urd_hun_prs_nor_bos_bam_lit_pan_fin_uzb_arw_ita_svk_glc_mol_heb_mlt_aeg_swe_dyu_lat_guj_pol_vie_jav_alb_ctl_amh_amr_tha_ses_sun_ewe_ind_knd_gam_tml_igb_bul_cnt_hin_tig_bsq_mao_scr_grk_tur_ger_fbf_slo_dgb_mnd_bat_rus_azi_mcd_mly_ben_anl_dut_owc_sid_akn_rom_yor_cic_swa_lda_tag_ven_cze_tsn_por_kor_zul_sod_est_tsw_xho_ukr_eng_spa_moo_wly	0.0420796373470045	0.107906927783589	0.914301982115648
56	ukr_rus_grk_swe_fin_bam_kor_ind_mlt_ses_akn_mcd_hau_amh_tsn_jav_bem_dut_tha_ger_knd_jpn_krd_rom_mol_xho_igb_lat_anl_amr_nor_gam_ven_tag_tml_yor_por_glc_svk_hun_urd_bul_dyu_wly_cze_mao_ctl_zul_afr_swt_cic_bos_dgb_bat_prs_est_chh_pan_pol_sid_azi_vie_guj_ita_alb_lit_mly_sun_bsq_eng_fbf_hin_owc_spa_tig_tsw_slo_uzb_cnt_swa_aeg_ben_lda_scr_moo_geo_arw_mnd_heb_qcu_sod_aze_tur_ewe_fre	-0.864053660925101	-2.01525396252775	0.0467646794529051
57	bsq_ses_mnd_lda_moo_eng_rom_svk_prs_fbf_aze_akn_lit_jpn_dut_cze_mcd_amh_krd_bam_chh_guj_sid_alb_pan_pol_nor_igb_gam_afr_rus_zul_arw_tsn_vie_fin_mlt_grk_bos_mao_qcu_slo_swt_tur_dgb_est_ben_tsw_tig_fre_bat_ukr_amr_tml_por_owc_xho_mly_uzb_ind_glc_bul_yor_mol_ger_lat_urd_wly_heb_tag_tha_sod_azi_scr_bem_cnt_knd_ewe_ita_spa_sun_swe_ven_jav_hin_hau_aeg_swa_cic_hun_ctl_dyu_geo_anl_kor	-0.644123533290486	-1.74014767209089	0.0851409990796196
58	hun_sun_dut_vie_afr_por_cic_qcu_rus_uzb_knd_swe_fin_krd_fbf_est_bos_mlt_ind_ukr_slo_ven_aze_dgb_mol_hau_xho_mao_svk_heb_pol_mcd_lda_chh_spa_tsn_azi_ben_ses_sod_cnt_fre_guj_grk_nor_tig_aeg_bul_tha_sid_tag_ger_bat_pan_swt_amr_geo_wly_bsq_glc_gam_jpn_yor_urd_hin_bem_anl_amh_rom_tur_dyu_prs_mly_scr_jav_akn_mnd_arw_alb_cze_lat_igb_tml_zul_ctl_ewe_bam_tsw_owc_lit_moo_ita_swa_eng_kor	-0.467848975553115	-1.09691244984461	0.27551182851737
59	heb_swa_mao_bat_tha_swe_pol_glc_rus_jav_lda_knd_aeg_ita_qcu_pan_por_igb_alb_scr_lit_amh_est_grk_akn_guj_hun_lat_prs_bul_arw_ctl_moo_urd_tsn_yor_kor_tur_tsw_cnt_mly_bam_dut_tag_dgb_bsq_anl_vie_jpn_bos_gam_hin_eng_ger_spa_krd_zul_cze_bem_mnd_tml_dyu_sun_azi_nor_svk_ukr_rom_cic_tig_chh_fin_hau_wly_swt_mlt_mcd_sid_amr_owc_afr_uzb_ben_ewe_mol_sod_ven_fre_ind_ses_slo_xho_fbf_geo_aze	0.500748891052105	1.31728306912357	0.190980069580149
60	cze_amr_vie_ewe_tag_lit_mlt_bsq_ben_zul_swe_nor_urd_por_sid_bul_bem_mao_xho_ven_kor_akn_est_svk_swa_sod_fre_ukr_cnt_ctl_wly_ses_fin_yor_eng_mcd_jav_arw_chh_ita_amh_bam_hau_mly_guj_lat_lda_owc_alb_sun_moo_tsn_bat_tml_dut_cic_aeg_rom_tig_pan_pol_fbf_ind_igb_gam_dgb_uzb_mol_heb_prs_krd_geo_ger_aze_bos_tur_spa_grk_scr_anl_tha_jpn_glc_knd_slo_rus_swt_qcu_hun_hin_afr_mnd_azi_tsw_dyu	0.621828834541324	1.51610705121719	0.132884048565931
61	heb_kor_rom_tag_chh_rus_xho_pol_mly_bsq_geo_dyu_tig_ger_sod_spa_moo_cze_mnd_eng_jav_aze_wly_hun_prs_vie_guj_swt_gam_swa_ven_swe_lit_jpn_sun_anl_ctl_dut_ewe_bam_pan_alb_ukr_ses_tsw_akn_bos_aeg_nor_grk_hin_mol_mcd_fre_dgb_cnt_hau_krd_fin_ita_ben_scr_arw_sid_tur_lda_owc_bat_igb_amr_urd_lat_afr_slo_uzb_mlt_glc_tsn_mao_zul_qcu_por_tha_amh_ind_cic_est_tml_bem_yor_bul_svk_azi_knd_fbf	0.194494747509134	0.456173101225377	0.649329008058631
62	krd_ses_pan_heb_fbf_fin_wly_knd_cze_xho_ger_tur_guj_fre_afr_urd_swt_grk_alb_ven_prs_cic_hin_zul_ukr_rom_arw_gam_bul_bem_tag_jpn_ben_cnt_hau_tml_bat_aeg_dyu_est_ewe_igb_mlt_mao_owc_tha_amr_jav_rus_swa_por_pol_bos_mcd_qcu_sid_uzb_azi_swe_kor_ind_anl_bsq_ita_tig_lat_hun_akn_aze_lda_dgb_yor_geo_glc_bam_svk_chh_mnd_amh_moo_spa_mly_dut_ctl_sod_vie_sun_eng_mol_scr_slo_tsw_tsn_lit_nor	0.02815380069546	0.064409342025195	0.948782536649427
63	scr_qcu_mao_heb_bul_urd_bos_dgb_tml_pol_hau_jav_lit_bat_ven_prs_kor_fin_tsn_cnt_chh_geo_tag_hun_ita_cze_jpn_bem_swa_amr_est_nor_cic_ses_gam_yor_zul_sid_knd_dyu_arw_rom_rus_bam_azi_guj_alb_amh_eng_pan_grk_dut_ger_moo_mcd_tig_swe_hin_aeg_krd_afr_svk_glc_ben_ukr_tsw_fre_xho_sod_owc_spa_uzb_slo_ind_fbf_bsq_ewe_ctl_mnd_mly_mol_lat_mlt_wly_akn_anl_lda_aze_swt_tur_tha_por_sun_igb_vie	0.00830639134907439	0.0195277464590916	0.98446193780147
64	mly_zul_svk_qcu_jpn_slo_arw_cnt_azi_rom_amh_mlt_bul_ukr_hau_cic_tag_geo_tha_ger_spa_nor_akn_scr_est_anl_fin_tsn_ewe_igb_tsw_aze_eng_glc_moo_hin_yor_urd_lda_ses_guj_dut_por_lit_ven_ctl_sid_dyu_ind_mol_dgb_grk_swe_bem_ben_rus_tur_bos_kor_swa_uzb_pol_pan_sun_bam_gam_afr_owc_mao_sod_ita_krd_wly_jav_chh_fre_tig_knd_swt_bat_heb_mcd_lat_amr_hun_bsq_xho_mnd_vie_prs_alb_aeg_cze_tml_fbf	-0.360634316973163	-0.934791513678385	0.352316648537021
65	fbf_mao_ewe_svk_sod_hau_mnd_spa_sun_glc_cic_jpn_knd_swe_slo_zul_cze_amr_bsq_ukr_heb_wly_guj_tsn_ben_bam_xho_hin_lit_tsw_qcu_alb_tml_rus_ger_est_ind_dut_ita_chh_ses_lda_afr_eng_sid_jav_nor_tur_pol_swa_gam_vie_dyu_mcd_mly_bos_moo_uzb_tha_pan_anl_yor_fin_swt_hun_tag_geo_mlt_krd_lat_tig_ctl_azi_kor_dgb_aeg_aze_rom_urd_por_akn_scr_amh_owc_mol_grk_igb_bul_bat_bem_cnt_arw_ven_prs_fre	-0.0784146281266745	-0.183690832176279	0.854655912900548
66	est_amr_amh_uzb_fbf_xho_lda_aeg_geo_jpn_ben_wly_glc_tur_cic_azi_mly_knd_fre_alb_sod_mlt_tag_ctl_urd_swe_gam_hau_hun_bem_dyu_ven_qcu_akn_moo_spa_tha_aze_nor_eng_pan_svk_por_tsw_tml_bos_swt_ita_ses_rus_mcd_ind_heb_arw_dut_vie_krd_bat_cze_sun_tig_prs_mol_sid_jav_yor_hin_igb_owc_slo_afr_ukr_anl_tsn_grk_ewe_zul_lat_lit_kor_scr_bsq_rom_bul_mao_pol_cnt_swa_bam_mnd_fin_ger_chh_guj_dgb	0.0166501191266465	0.0402625579586568	0.967970113231026
67	tha_mcd_hun_bsq_bem_dyu_amr_yor_afr_ewe_ctl_mnd_mao_cic_lda_igb_knd_jpn_scr_sod_owc_tsw_tur_wly_dgb_moo_tig_fbf_ukr_dut_fre_gam_spa_lat_grk_mol_uzb_guj_zul_qcu_ses_swe_tag_prs_bul_ben_ind_anl_mly_ger_arw_geo_est_alb_swa_xho_urd_aze_tsn_pan_ven_sid_cnt_mlt_fin_ita_por_slo_bos_hau_bat_jav_eng_azi_nor_heb_akn_chh_svk_hin_lit_cze_sun_amh_rus_vie_pol_tml_rom_aeg_swt_glc_kor_krd_bam	0.107046678914955	0.259693663114472	0.795674112794264
68	moo_ben_ita_ses_fin_fre_ewe_pol_bat_aeg_ger_tha_spa_amh_igb_bem_guj_alb_yor_scr_hin_mnd_tsn_sun_lda_tur_ukr_mao_azi_sid_rus_tsw_cze_grk_arw_zul_lat_qcu_kor_ind_mol_swe_jpn_svk_est_afr_tml_aze_hau_heb_geo_fbf_xho_dut_ctl_lit_dyu_cic_eng_jav_ven_owc_wly_pan_cnt_bos_tag_tig_uzb_hun_gam_prs_knd_por_bsq_sod_akn_bul_rom_mlt_urd_dgb_mly_nor_swt_swa_anl_chh_glc_bam_mcd_krd_amr_slo_vie	-0.169679065786976	-0.441260371506592	0.660048700236194
69	cze_swt_wly_heb_akn_sun_aeg_tsn_uzb_hin_vie_pan_bat_jav_moo_qcu_owc_fbf_anl_afr_ven_hau_cic_aze_guj_dut_urd_bsq_ses_mlt_xho_tml_tha_mcd_ukr_prs_dyu_rus_amh_yor_lda_eng_grk_azi_bam_fre_arw_mnd_krd_ind_chh_bem_knd_zul_geo_svk_ben_ctl_mly_slo_bos_mol_nor_lat_tsw_rom_cnt_sod_gam_ewe_kor_igb_swe_ger_mao_amr_swa_glc_lit_est_hun_bul_pol_dgb_alb_spa_jpn_scr_ita_tig_tag_por_sid_fin_tur	0.72028440533015	1.72381585635974	0.0880639264886013
70	cic_pol_eng_por_sid_hau_anl_tsw_prs_grk_mnd_lda_bem_jpn_glc_rus_tag_uzb_hun_mcd_cze_ukr_ses_hin_tha_heb_spa_moo_kor_bos_pan_ewe_swa_tur_ita_geo_wly_guj_swt_ven_yor_sod_bat_fre_chh_lat_igb_mao_jav_tig_bul_mly_rom_tml_fin_amr_svk_cnt_mlt_ger_vie_bsq_fbf_slo_bam_krd_nor_sun_ind_akn_knd_zul_owc_lit_gam_swe_scr_ctl_amh_est_dgb_ben_azi_urd_afr_arw_xho_qcu_dyu_dut_mol_aeg_aze_tsn_alb	-0.361000146315243	-0.891214370739719	0.375114119392176
71	fin_bat_amr_slo_pan_sun_tha_gam_ger_amh_est_cnt_aeg_moo_cze_chh_krd_jpn_igb_heb_ind_por_mlt_swt_bem_rom_prs_uzb_pol_kor_dut_sod_grk_fbf_hin_urd_jav_nor_hun_akn_tig_vie_knd_mly_bam_wly_ctl_ewe_afr_owc_ben_anl_mcd_aze_hau_bul_glc_ses_ukr_dyu_scr_qcu_lit_mol_ven_cic_bos_swe_dgb_lat_tur_guj_ita_tsw_bsq_mnd_tag_zul_sid_tsn_rus_svk_alb_fre_azi_arw_spa_xho_lda_eng_yor_tml_swa_mao_geo	-0.123223422436699	-0.313180230596956	0.754845015415279
72	hin_swe_tml_ita_bul_pol_lat_amh_svk_bem_krd_scr_swt_chh_kor_swa_aeg_knd_bat_urd_tsn_hun_igb_slo_tag_mol_bsq_grk_tig_geo_gam_rom_ukr_wly_spa_hau_guj_nor_ctl_lit_fre_xho_mnd_eng_alb_cze_por_azi_qcu_cic_ben_uzb_dyu_rus_dgb_lda_fin_sid_ses_bos_anl_mcd_pan_amr_yor_vie_ind_aze_sun_ewe_tsw_mlt_jav_mly_akn_afr_mao_jpn_moo_prs_est_tha_ger_tur_glc_ven_heb_sod_dut_zul_arw_cnt_bam_owc_fbf	0.0635243446379615	0.146586125151293	0.883775995952617
73	gam_tig_hun_swt_bat_wly_jav_ctl_lit_dut_tsw_tml_cze_amr_sod_slo_ukr_nor_hin_mnd_swa_rom_pan_mao_pol_amh_prs_bul_arw_qcu_xho_vie_mlt_ses_urd_sid_akn_mcd_glc_anl_fbf_hau_spa_ind_knd_lda_aeg_grk_azi_cnt_eng_lat_bos_yor_fin_ita_dyu_bam_afr_moo_est_scr_zul_swe_ewe_sun_rus_svk_guj_owc_fre_geo_cic_bsq_por_chh_dgb_tha_kor_heb_ben_mol_tag_ven_igb_ger_jpn_tur_mly_bem_krd_aze_alb_uzb_tsn	0.0456835407327469	0.111967846705096	0.911090214555843
74	jav_alb_mnd_lat_akn_gam_cnt_kor_est_mol_yor_dyu_slo_guj_knd_lda_wly_bem_tml_afr_vie_uzb_cic_hun_heb_ctl_aeg_prs_sid_ven_owc_ind_hau_svk_scr_bos_rom_tsn_mao_azi_urd_anl_tur_chh_pan_bam_jpn_geo_sod_amh_rus_grk_eng_pol_sun_zul_tsw_arw_lit_hin_fre_tig_mly_xho_swa_qcu_tag_nor_por_ewe_ger_fin_cze_ita_ukr_swe_fbf_swt_mlt_glc_igb_krd_ben_dgb_aze_bat_bul_amr_bsq_spa_dut_mcd_tha_moo_ses	0.623840717762754	1.40781214385135	0.16252057991421
75	afr_uzb_prs_tag_hau_alb_anl_owc_akn_ita_rus_ukr_vie_slo_grk_scr_bam_tur_lda_kor_xho_svk_azi_mlt_moo_geo_ses_dgb_jpn_tha_urd_krd_fbf_dyu_bos_bem_swe_ind_tig_est_chh_tsw_knd_spa_igb_ben_swa_swt_amh_mol_bat_yor_pol_nor_mao_sod_fin_qcu_pan_eng_bul_dut_ctl_por_cnt_cze_aze_zul_gam_hin_guj_mcd_tsn_mnd_aeg_ger_rom_mly_cic_lat_heb_wly_bsq_hun_amr_ewe_sid_fre_tml_arw_ven_jav_sun_glc_lit	0.535072017797795	1.42456495523242	0.15763007641145
76	dut_igb_anl_heb_arw_wly_fre_jpn_chh_pol_jav_cic_ben_lit_rom_krd_ses_azi_zul_tsn_ukr_ita_afr_qcu_rus_por_tml_lat_bsq_amr_spa_bul_swa_sid_mcd_dyu_swt_lda_fin_ctl_sun_bam_tha_hau_cnt_dgb_owc_eng_knd_uzb_mnd_bem_vie_xho_cze_yor_ind_mly_mao_svk_moo_hun_amh_bos_est_urd_fbf_geo_tsw_guj_mol_prs_pan_alb_glc_hin_ger_grk_slo_aze_tig_akn_aeg_ven_tur_gam_swe_nor_bat_ewe_scr_tag_mlt_sod_kor	-0.134253534078373	-0.341331832934667	0.73362378230362
77	tur_rom_amr_heb_fre_ven_bat_tig_ukr_por_mlt_nor_vie_uzb_anl_mol_akn_guj_sun_eng_geo_knd_svk_ger_ben_tha_mao_lit_chh_fin_est_tsn_ewe_azi_scr_mnd_sid_mcd_ctl_hau_urd_hun_gam_spa_swt_sod_bsq_slo_amh_bem_bos_grk_wly_tml_cnt_glc_dgb_aeg_krd_aze_cic_swa_tsw_bul_zul_ita_kor_lat_ind_pol_swe_mly_arw_dut_igb_pan_tag_bam_owc_qcu_alb_dyu_lda_yor_hin_xho_cze_ses_prs_rus_afr_fbf_jpn_moo_jav	-0.713952906067462	-1.65763951997906	0.100759907926099
78	bem_fre_mao_arw_wly_guj_hau_bul_cnt_tig_lit_est_sod_ven_bsq_kor_owc_tur_akn_pan_cic_ewe_glc_tha_por_tag_ind_amh_afr_lda_svk_tsw_tsn_slo_amr_pol_jav_azi_igb_fin_bat_krd_sid_bos_swt_hin_mol_dgb_ger_qcu_jpn_ukr_moo_sun_hun_dut_aze_rus_swe_geo_mly_bam_swa_ctl_scr_spa_zul_uzb_xho_chh_ita_heb_mnd_yor_aeg_tml_anl_eng_mlt_dyu_cze_nor_gam_fbf_ben_prs_vie_rom_urd_alb_ses_lat_mcd_grk_knd	0.577676272342036	1.35171849550768	0.179743946233467
79	kor_knd_owc_ita_anl_mnd_tig_tha_est_scr_aze_bsq_lat_afr_igb_svk_tag_tml_bem_ukr_lit_prs_hin_ewe_tsw_pol_ven_moo_alb_mol_aeg_hau_vie_glc_dgb_wly_fin_yor_geo_cze_arw_bul_amr_tur_grk_dyu_xho_chh_swa_urd_jpn_gam_bam_bos_slo_sod_akn_nor_cic_pan_sid_lda_por_sun_eng_krd_ind_cnt_fre_uzb_zul_rom_bat_dut_ger_tsn_mcd_hun_heb_mly_azi_mlt_guj_ses_qcu_ben_jav_swe_fbf_swt_spa_rus_amh_mao_ctl	-0.485463642318666	-1.29454448598174	0.198682470858031
80	swe_swt_tsw_moo_knd_fbf_sod_por_igb_sid_prs_rus_sun_guj_akn_heb_zul_slo_afr_alb_anl_azi_bem_mlt_tha_gam_ven_dgb_cnt_spa_aze_dut_ita_dyu_bsq_ctl_pol_est_nor_grk_urd_ses_mnd_rom_wly_uzb_ind_tur_scr_glc_arw_ukr_lit_fre_ewe_jpn_svk_hun_cze_mao_amr_fin_qcu_vie_yor_amh_chh_ben_jav_bat_geo_bam_cic_mcd_mly_kor_hin_owc_swa_hau_bul_pan_lat_lda_krd_tsn_tml_aeg_ger_xho_tig_mol_tag_eng_bos	0.121701709586356	0.311970671261961	0.755761166035384
81	grk_sun_tur_fin_ita_xho_por_heb_pol_nor_fre_jpn_swa_hin_hau_svk_sid_knd_vie_est_igb_spa_ven_aeg_ctl_urd_fbf_afr_amh_wly_amr_chh_hun_gam_ind_dgb_mly_lit_tml_bos_lda_uzb_bem_aze_tsn_krd_yor_mao_bam_tha_eng_ses_prs_ukr_ben_pan_mol_swe_bul_tsw_tig_anl_dut_zul_bsq_cze_dyu_moo_rom_akn_swt_glc_alb_mnd_sod_cnt_mcd_ewe_rus_bat_lat_tag_slo_jav_qcu_cic_scr_azi_owc_geo_guj_mlt_ger_arw_kor	-0.253131292411588	-0.64713415465453	0.519139263716456
82	ben_sun_pan_fin_ctl_swe_yor_jpn_sod_swa_aeg_hin_urd_lda_moo_igb_afr_cic_geo_bem_ewe_heb_nor_mnd_ger_bsq_tig_swt_spa_tml_dyu_ita_ind_akn_tag_gam_slo_azi_arw_amr_dut_mao_scr_chh_mly_tur_pol_lat_jav_tsn_est_fbf_mlt_krd_amh_fre_glc_zul_owc_bul_prs_alb_eng_hau_tha_sid_guj_dgb_xho_cnt_uzb_ukr_lit_anl_knd_svk_ses_ven_tsw_bos_rom_por_qcu_grk_kor_mol_bat_bam_vie_mcd_hun_cze_aze_rus_wly	0.123630151956088	0.283650394723596	0.777308818379959
83	amh_heb_dut_spa_pan_gam_tsn_fin_mly_por_ita_aze_bat_hau_svk_tur_glc_yor_azi_chh_bos_ukr_tml_ben_prs_sun_est_wly_kor_urd_bem_tsw_bam_pol_hin_cic_sid_mlt_akn_anl_krd_tha_arw_geo_aeg_rom_hun_fbf_cnt_mcd_eng_sod_qcu_bul_bsq_ewe_slo_guj_mnd_ger_igb_lit_knd_ind_lat_mol_xho_amr_afr_owc_dyu_uzb_lda_nor_swa_tag_cze_swe_moo_dgb_jpn_ctl_ven_scr_jav_mao_swt_alb_fre_rus_tig_grk_zul_ses_vie	0.0573860452299485	0.129284674944415	0.897411597053671
84	prs_tha_ger_heb_aeg_ven_tml_fbf_sun_gam_svk_amr_sid_bem_rom_guj_krd_bat_dgb_kor_jav_por_nor_tig_moo_knd_ukr_owc_est_grk_akn_aze_bul_cze_glc_hun_jpn_tag_ewe_spa_mly_uzb_hau_arw_ctl_cnt_anl_vie_igb_chh_swt_fre_wly_bam_swe_slo_ses_zul_alb_tur_bos_geo_lit_ita_rus_mcd_afr_sod_pan_urd_mol_dut_pol_scr_fin_dyu_azi_ben_tsw_bsq_mnd_tsn_eng_yor_cic_amh_mao_swa_mlt_qcu_hin_lat_lda_ind_xho	0.370212043113521	0.822191805353533	0.413070761456372
85	cic_gam_ctl_qcu_ewe_kor_mao_yor_cze_mlt_tml_dut_guj_sod_rus_tsn_mly_prs_uzb_swt_svk_azi_ses_owc_krd_bam_pan_cnt_ita_tur_fre_tig_bat_lit_eng_swa_tha_swe_jav_afr_ven_glc_igb_alb_lda_est_por_dyu_sun_ukr_ind_rom_wly_moo_knd_heb_pol_amr_slo_mnd_fin_aze_ger_sid_zul_arw_hin_hun_bul_lat_chh_fbf_nor_akn_aeg_hau_mol_geo_vie_jpn_tag_amh_xho_bos_grk_dgb_scr_bsq_ben_anl_urd_spa_tsw_mcd_bem	0.881735946092482	2.05015606622203	0.0431640186715989
86	pan_ger_ukr_swe_eng_nor_lit_por_swt_amh_bos_igb_amr_urd_bsq_dyu_akn_svk_fin_tml_ses_hun_yor_aeg_scr_spa_ewe_ind_afr_cic_guj_tha_prs_heb_chh_moo_glc_cze_tag_lat_jpn_bat_ita_geo_tsw_gam_dgb_aze_ven_fbf_arw_swa_mly_hin_dut_bul_sid_uzb_ctl_mao_est_slo_lda_xho_grk_vie_mnd_owc_krd_azi_cnt_wly_knd_pol_rom_tsn_qcu_tig_hau_ben_jav_mlt_sun_tur_rus_kor_bam_alb_zul_mcd_anl_fre_sod_bem_mol	-0.153185904018785	-0.345638988386213	0.730394661502417
87	zul_ger_sun_tsn_nor_heb_ben_owc_por_cic_jpn_cnt_ita_swe_swa_ind_xho_ctl_bos_igb_mly_fin_dgb_jav_tig_sid_amh_azi_qcu_tml_fre_lat_hau_svk_bam_eng_sod_guj_uzb_ses_chh_est_rus_lit_vie_scr_lda_tha_spa_arw_ukr_knd_pol_gam_ewe_tag_swt_bsq_aeg_slo_aze_mol_moo_mcd_akn_bul_tur_hun_urd_afr_tsw_grk_bat_fbf_yor_hin_mlt_wly_glc_geo_alb_amr_anl_mao_dut_mnd_prs_pan_rom_krd_bem_kor_ven_dyu_cze	-0.744366934909248	-1.80174898091696	0.0748251447264949
88	bat_ind_uzb_bam_prs_mnd_geo_scr_bos_wly_knd_ctl_anl_pol_owc_mly_dyu_glc_mcd_afr_moo_est_nor_slo_ben_vie_dgb_fre_eng_pan_fin_akn_bsq_aze_tha_lit_ses_tag_tig_tur_spa_alb_sid_jav_rom_chh_hun_dut_yor_azi_krd_swe_swa_guj_xho_ger_tml_tsw_bem_kor_qcu_igb_cze_lda_amr_rus_swt_urd_mao_hau_ukr_amh_lat_cic_jpn_svk_heb_bul_sod_mol_grk_cnt_gam_zul_tsn_sun_ita_arw_fbf_hin_ven_mlt_ewe_por_aeg	0.322500644430674	0.852752789295453	0.395987264833164
89	tsn_akn_cic_aze_swa_swt_anl_nor_bat_tml_lat_amh_sod_jav_cze_bul_grk_ger_hau_chh_urd_tha_yor_mcd_wly_rom_ind_arw_fre_guj_bam_ses_tag_hun_cnt_xho_por_ewe_ukr_sun_prs_geo_bsq_mlt_bem_mol_qcu_spa_ita_mao_dyu_azi_zul_tig_knd_hin_fbf_moo_kor_alb_scr_uzb_bos_mnd_ven_amr_ben_dgb_vie_pan_fin_eng_tur_aeg_tsw_pol_svk_swe_slo_heb_dut_lda_igb_rus_lit_sid_afr_est_jpn_owc_gam_mly_glc_krd_ctl	-0.386018003074357	-0.99221725618339	0.323666148905464
90	cze_ven_fbf_igb_chh_hin_afr_xho_kor_rus_qcu_bsq_grk_amh_rom_mlt_gam_geo_mly_wly_cic_tha_ita_guj_sun_heb_knd_ewe_slo_jav_amr_spa_mcd_uzb_glc_jpn_nor_arw_sid_por_zul_lda_pan_bam_bem_ses_azi_tur_tml_cnt_scr_dut_mol_mao_fre_anl_bul_alb_swt_tsn_yor_tig_tsw_ind_hun_dgb_eng_bat_swe_ctl_dyu_hau_krd_lit_svk_est_owc_aze_ukr_tag_fin_pol_lat_moo_sod_swa_aeg_bos_ger_akn_mnd_ben_prs_vie_urd	0.211133423535949	0.537665391414651	0.592092361719238
91	igb_geo_bat_gam_spa_tsn_tig_jav_sod_tag_yor_mly_tml_hin_owc_ind_hun_swa_ven_cic_amr_fre_kor_swt_bem_aze_pol_bsq_anl_krd_ewe_fin_chh_mcd_bam_glc_mol_lda_prs_heb_por_lat_slo_est_fbf_ita_tsw_mnd_nor_cnt_guj_ctl_bos_eng_zul_mlt_ben_sun_vie_tha_qcu_moo_wly_hau_swe_uzb_grk_sid_arw_dyu_aeg_lit_mao_scr_cze_ger_amh_afr_pan_alb_xho_dgb_rom_rus_bul_knd_ses_ukr_jpn_akn_urd_svk_dut_tur_azi	0.657072644239878	1.61679289980954	0.109310198295485
92	tig_ita_ger_dgb_wly_prs_bul_qcu_sun_eng_mly_ind_mao_dyu_tag_fbf_akn_anl_est_ben_igb_mnd_fin_amr_pol_kor_aeg_cnt_bos_heb_svk_geo_hun_ctl_krd_sid_cic_tsn_tur_mcd_xho_guj_por_jpn_ewe_urd_tml_glc_slo_uzb_alb_tsw_rom_lda_moo_ukr_afr_owc_rus_nor_scr_swa_vie_dut_ses_lat_tha_zul_hau_bem_spa_sod_mol_yor_mlt_gam_fre_knd_pan_arw_aze_ven_chh_cze_bsq_bat_grk_lit_hin_jav_bam_amh_azi_swe_swt	0.275339515881894	0.673308756688107	0.50242070883728
93	eng_dut_bem_aeg_chh_alb_igb_amh_mao_tig_qcu_mnd_cze_ven_mlt_tha_pan_owc_kor_amr_sod_lat_heb_jav_tag_svk_moo_mcd_fin_prs_lda_bam_nor_ita_rus_bos_lit_ger_swe_ses_ctl_krd_urd_ewe_sid_knd_xho_mol_swt_hun_ukr_anl_mly_glc_slo_wly_aze_ben_dgb_cnt_akn_bsq_spa_rom_afr_dyu_tur_arw_gam_por_fbf_cic_yor_hin_fre_pol_bat_uzb_hau_geo_tsn_guj_zul_grk_tsw_est_scr_azi_swa_tml_ind_sun_bul_vie_jpn	-0.825401951923142	-1.89531959625018	0.0611558877998972
94	ben_sun_sod_svk_ukr_amh_hun_tig_pan_kor_xho_ctl_hin_lda_ind_tsw_cnt_tml_azi_guj_grk_geo_fbf_mcd_tha_est_lit_fin_ger_fre_slo_sid_rus_aze_cic_uzb_amr_por_ewe_dyu_ses_mol_knd_akn_yor_aeg_rom_prs_bam_nor_tsn_owc_lat_scr_hau_cze_spa_wly_bsq_mlt_anl_mnd_gam_arw_chh_tur_ven_vie_qcu_jpn_bul_jav_urd_alb_moo_mao_afr_bos_glc_eng_ita_heb_swa_krd_pol_bat_dut_tag_igb_swe_zul_dgb_bem_mly_swt	1.18282848696677	2.85695885811399	0.00527679935277791
95	fbf_est_bam_mnd_heb_sun_aeg_ben_kor_tur_tsw_amr_nor_lat_krd_hin_lda_igb_arw_tig_urd_mcd_slo_grk_ses_rom_bul_jpn_cic_akn_hau_bem_uzb_dut_sid_ctl_moo_swe_wly_bat_cze_amh_ven_geo_knd_qcu_zul_tha_yor_azi_owc_alb_rus_fin_lit_tml_dgb_tag_swa_glc_tsn_mly_scr_spa_sod_guj_dyu_gam_ind_aze_swt_mol_xho_ger_jav_cnt_svk_ukr_chh_afr_bos_ewe_vie_mlt_pol_mao_hun_por_anl_prs_pan_bsq_eng_fre_ita	0.676605321764732	1.72448716857424	0.0879421807987798
96	qcu_sun_tha_yor_ses_mcd_rus_geo_cze_kor_tag_heb_prs_pol_amr_lat_afr_bul_alb_anl_bat_guj_vie_tig_swt_rom_tsw_fin_ewe_ukr_hun_scr_cnt_moo_nor_ger_owc_fre_mnd_jav_zul_cic_arw_krd_xho_aeg_tsn_bem_uzb_jpn_dyu_gam_lda_grk_igb_spa_glc_dgb_hau_aze_tml_wly_est_eng_sid_fbf_azi_hin_ita_swa_bos_bam_tur_urd_pan_mao_ind_amh_knd_mol_svk_lit_bsq_ctl_slo_ven_dut_sod_mlt_akn_swe_ben_mly_chh_por	-0.0498937371633815	-0.111781255642043	0.911237756882861
97	rus_lit_dyu_jpn_pol_heb_sid_fre_ses_tag_zul_uzb_alb_hau_grk_kor_guj_tig_tsn_ewe_mlt_est_ind_krd_ctl_amh_bsq_dgb_hun_igb_mao_swe_lda_afr_gam_qcu_cnt_prs_tha_amr_bam_sod_knd_ita_ukr_aeg_mly_ger_jav_azi_scr_wly_mcd_pan_bos_urd_geo_dut_tur_swt_spa_anl_aze_eng_tsw_chh_tml_akn_swa_ven_mol_mnd_fbf_bul_por_glc_xho_svk_lat_yor_hin_ben_bem_fin_cze_owc_nor_arw_sun_rom_moo_cic_bat_vie_slo	0.843548908669785	2.02370460550193	0.0458700898678645
98	mlt_ewe_cze_hin_fbf_mao_swe_yor_dyu_igb_svk_jav_lda_tag_owc_nor_uzb_aeg_arw_est_mnd_bsq_glc_dgb_fin_tsn_anl_ben_bem_bam_por_gam_cnt_sun_bul_akn_tig_hau_ita_hun_lit_spa_alb_tur_sod_jpn_lat_kor_azi_cic_ukr_wly_rus_sid_amh_amr_mcd_rom_mly_aze_ctl_swt_geo_dut_urd_bat_tsw_zul_prs_krd_afr_ses_xho_tml_chh_scr_swa_pol_qcu_grk_guj_ven_eng_moo_mol_pan_slo_fre_tha_vie_ger_ind_heb_knd_bos	-0.257788910564869	-0.600569863506539	0.549587322959131
99	pol_ven_mly_amr_rom_mao_lda_jav_amh_tha_dyu_bam_bem_ses_zul_krd_swe_azi_geo_mcd_jpn_arw_igb_swt_owc_glc_dgb_anl_ewe_urd_lat_guj_bat_cze_tag_swa_qcu_sid_hun_yor_knd_afr_ben_slo_gam_cic_eng_tsw_ctl_akn_svk_rus_grk_moo_aeg_bsq_kor_tig_vie_pan_bul_bos_ind_lit_spa_ger_uzb_fin_tur_heb_mnd_ita_cnt_est_prs_fre_hin_tml_tsn_mol_sod_xho_hau_mlt_ukr_wly_alb_scr_sun_nor_fbf_chh_dut_aze_por	0.234519935184447	0.548775387200973	0.584474714586914
100	bat_tag_fin_knd_tig_prs_igb_mcd_mlt_tsw_jpn_glc_scr_spa_bul_pol_ind_tml_sid_cze_ewe_fre_aze_owc_krd_dut_urd_ses_gam_tur_por_guj_est_ita_xho_bam_sod_uzb_eng_arw_jav_ven_dyu_cnt_azi_kor_alb_ger_slo_sun_ben_akn_hin_mao_lit_swt_grk_ukr_geo_fbf_aeg_dgb_ctl_amh_lat_bsq_swe_swa_hun_svk_mnd_lda_moo_amr_bos_hau_bem_chh_zul_pan_rus_tsn_afr_vie_heb_yor_wly_tha_cic_rom_mly_qcu_anl_nor_mol	0.106541116177285	0.243661196602761	0.808029915724668
101	ita_ses_swe_dyu_eng_cze_moo_arw_azi_tur_gam_pan_qcu_anl_yor_fre_akn_mnd_dut_igb_est_svk_bat_bam_bos_ger_aeg_lda_slo_ven_rom_sod_cnt_amr_lit_heb_tig_por_aze_swa_wly_mly_prs_mao_xho_knd_lat_bem_mol_zul_jpn_fbf_urd_afr_pol_geo_fin_tag_guj_ind_mlt_krd_bsq_grk_cic_sun_scr_glc_ctl_nor_mcd_alb_amh_tsn_bul_uzb_owc_ukr_swt_kor_ben_chh_jav_hau_vie_rus_ewe_tha_hun_tml_hin_sid_tsw_dgb_spa	0.486608208812244	1.0948603389403	0.276405278180432
102	afr_amr_mlt_ben_tag_sod_aze_fbf_sid_uzb_qcu_ses_heb_glc_dyu_swt_prs_moo_bos_aeg_tsw_lda_chh_cnt_dgb_bam_anl_hun_svk_rom_mcd_bsq_xho_jav_spa_tha_alb_eng_ita_knd_arw_guj_mao_ukr_cic_fin_vie_bem_cze_fre_tig_tsn_wly_mly_bul_jpn_gam_dut_krd_ctl_lit_est_lat_mnd_yor_tur_pol_mol_ind_geo_urd_scr_rus_ven_zul_tml_kor_hin_akn_swe_sun_azi_ewe_igb_ger_owc_swa_pan_por_nor_hau_amh_bat_slo_grk	0.144938375800789	0.377778388847769	0.706456063745551
103	lit_mlt_yor_moo_azi_fbf_xho_slo_bul_swa_heb_bsq_vie_lda_ctl_qcu_sid_geo_ven_ger_wly_bam_prs_dut_amr_bem_sod_eng_tig_rus_urd_afr_sun_est_ukr_tsw_cze_chh_kor_mao_amh_spa_swt_hau_svk_scr_alb_zul_tha_cnt_glc_guj_uzb_anl_hun_ind_mnd_gam_arw_pan_mcd_jav_akn_ses_lat_grk_ita_knd_dgb_tsn_aze_tur_swe_krd_fin_aeg_bat_mol_dyu_bos_mly_owc_hin_pol_ben_jpn_nor_rom_fre_igb_tag_tml_por_cic_ewe	0.760004598881852	1.90189806811149	0.0602795392303372
104	tag_pan_jpn_swa_ben_mly_uzb_rus_ewe_hun_igb_krd_tsn_ctl_ses_dgb_urd_tha_vie_bsq_amr_pol_kor_glc_grk_tur_slo_jav_qcu_fbf_prs_bul_owc_amh_bam_knd_sid_ind_mol_wly_ukr_cze_scr_lda_dut_swt_aeg_aze_bos_lit_geo_tsw_afr_mcd_heb_moo_nor_svk_est_alb_dyu_sod_yor_mnd_gam_por_mlt_tml_mao_hau_eng_cnt_xho_guj_bem_arw_anl_cic_lat_fre_ita_ven_chh_rom_bat_sun_spa_ger_azi_hin_fin_akn_swe_zul_tig	-0.163614736577066	-0.38262611010575	0.702870086220595
105	bsq_hau_geo_akn_mol_sod_ven_est_anl_guj_mlt_chh_ind_scr_fbf_arw_tur_lda_amh_xho_bos_lat_afr_aze_bat_kor_zul_eng_fre_rom_tml_mnd_dgb_ita_spa_owc_grk_sid_amr_heb_igb_ctl_tag_swt_tig_swe_urd_lit_bul_nor_azi_tha_bem_por_ger_vie_cnt_mao_jpn_mcd_swa_dut_wly_ben_pol_prs_jav_ses_qcu_gam_aeg_alb_hin_dyu_slo_cic_glc_svk_rus_bam_moo_ewe_hun_knd_tsw_pan_ukr_fin_tsn_yor_cze_krd_mly_uzb_sun	0.0354943003617241	0.0790118348223503	0.937192972290435
106	bem_heb_dgb_rom_urd_krd_bsq_svk_ctl_rus_gam_tml_aeg_dut_ind_ses_jav_lat_aze_sun_pol_bam_xho_tsw_glc_cnt_lit_fre_mlt_fbf_tha_geo_mol_amr_azi_swa_qcu_est_ven_jpn_zul_uzb_hun_ewe_cze_hin_cic_wly_hau_chh_slo_ben_lda_tsn_eng_bos_vie_fin_grk_mao_afr_dyu_amh_yor_tag_alb_tur_sid_por_prs_arw_guj_swe_mnd_owc_anl_knd_bat_bul_igb_nor_spa_tig_mcd_moo_ita_swt_ger_kor_mly_pan_ukr_sod_scr_akn	-0.261916481386873	-0.585257373005939	0.559792087728529
107	chh_heb_pol_tur_scr_swt_cnt_sod_bul_dut_sid_ctl_azi_mnd_guj_igb_ita_jav_ger_est_tig_qcu_krd_lda_mly_alb_zul_glc_knd_ukr_tag_ses_lit_mcd_bat_hun_afr_fin_eng_grk_aze_arw_aeg_tsn_svk_rus_tml_tha_hin_bem_urd_ven_bsq_cic_dyu_amh_bam_owc_geo_lat_yor_fre_por_xho_bos_sun_kor_gam_mlt_spa_dgb_jpn_akn_swa_amr_anl_hau_vie_nor_slo_cze_wly_pan_ben_fbf_uzb_rom_ind_tsw_moo_ewe_mol_prs_mao_swe	-0.357046840522479	-0.80245648663446	0.42433485036282
108	ses_hun_tsw_aze_cic_amh_sid_pan_dut_swa_fin_hau_afr_guj_grk_rus_eng_gam_svk_mlt_arw_azi_dgb_heb_anl_por_ukr_bos_sun_bul_wly_spa_bam_chh_owc_lda_ctl_bem_krd_jav_xho_swt_ita_ger_tha_aeg_uzb_est_dyu_yor_bsq_ben_hin_jpn_amr_ven_lat_mly_vie_mcd_slo_glc_prs_kor_sod_tag_fre_igb_zul_urd_tur_ewe_swe_tml_qcu_mol_tsn_bat_alb_fbf_ind_lit_tig_rom_mnd_scr_nor_mao_pol_moo_knd_akn_geo_cnt_cze	0.57783188968777	1.32208516787524	0.189382365656302
109	knd_dut_hun_krd_hau_wly_bos_cze_amh_nor_xho_ven_heb_swt_zul_hin_azi_mao_ind_tsn_dyu_vie_urd_bem_mlt_fbf_grk_tml_aze_sun_lda_scr_swa_cic_uzb_ewe_ger_bam_eng_ses_slo_afr_akn_gam_geo_igb_anl_rus_amr_lit_mol_ita_rom_jav_bat_aeg_bul_moo_por_tur_qcu_bsq_yor_est_cnt_alb_ctl_owc_guj_chh_arw_fin_lat_mcd_svk_tsw_tha_glc_mly_pan_fre_prs_ukr_tag_sid_mnd_swe_ben_tig_dgb_kor_spa_jpn_sod_pol	0.279215854912926	0.636553419175423	0.525979456720626
110	jav_pol_spa_dgb_cic_krd_geo_chh_tml_ses_ewe_cnt_bat_ben_bul_fbf_cze_sun_owc_yor_svk_ukr_wly_mly_tur_ind_amr_swa_heb_tig_hau_ven_ger_bem_lat_sid_bam_tsw_arw_aze_mao_amh_moo_jpn_glc_eng_azi_ctl_bos_uzb_sod_tag_dut_mol_nor_knd_xho_tha_swe_slo_prs_dyu_scr_rus_alb_mnd_ita_por_akn_pan_bsq_zul_hin_aeg_hun_fin_rom_guj_fre_gam_qcu_swt_tsn_vie_kor_anl_lda_igb_est_grk_lit_afr_mlt_urd_mcd	-0.255970290416824	-0.658491192625935	0.511849481379668
111	moo_bat_amr_tur_tsn_uzb_est_knd_gam_fre_swa_por_ukr_lda_sun_bos_chh_mnd_heb_mcd_prs_spa_nor_wly_akn_anl_sid_ven_ses_hau_svk_yor_tha_urd_jav_aze_swe_pol_cze_ita_kor_igb_owc_qcu_alb_jpn_bsq_cic_cnt_aeg_krd_grk_azi_glc_bem_swt_guj_tag_ewe_tsw_eng_dyu_dgb_dut_geo_rom_tig_zul_ctl_bam_mlt_hun_lit_xho_rus_tml_slo_lat_hin_ben_bul_arw_mao_amh_afr_fbf_vie_mly_pan_mol_scr_fin_ind_sod_ger	-0.162311868214561	-0.414621214579391	0.679374061374314
112	yor_spa_pol_kor_glc_pan_mcd_igb_qcu_tsw_tha_urd_eng_tsn_vie_bsq_tag_mlt_jav_ctl_rus_guj_mao_ven_jpn_tml_bem_mnd_ita_bam_uzb_hun_amr_chh_krd_ben_aeg_swt_scr_fre_heb_prs_azi_sod_wly_tig_bos_hau_cze_lat_akn_nor_ses_bat_geo_grk_fin_alb_gam_sun_zul_ger_cnt_anl_dut_lda_fbf_dyu_ukr_slo_mly_dgb_mol_cic_bul_ind_knd_hin_xho_est_por_moo_sid_swe_amh_aze_afr_swa_svk_tur_rom_arw_owc_lit_ewe	0.18109786440459	0.416595415456531	0.677934308818778
113	tsn_mcd_nor_mlt_ukr_chh_bat_ses_afr_bem_sun_dyu_swa_ewe_hau_mly_xho_gam_cic_aeg_por_swt_anl_arw_mnd_geo_azi_jav_sod_tml_spa_tig_dut_pan_lit_tur_mao_fbf_prs_cze_bul_hun_scr_tag_igb_eng_heb_tsw_uzb_swe_mol_dgb_bam_cnt_svk_kor_ger_guj_ben_alb_fre_moo_aze_tha_pol_ctl_bos_slo_qcu_ind_sid_ita_lda_est_amr_amh_grk_fin_krd_yor_zul_akn_glc_ven_urd_jpn_owc_vie_bsq_hin_rus_rom_wly_knd_lat	0.540000557001888	1.22525435035597	0.223573471745262
114	ses_guj_bam_hun_por_ind_pan_ger_tha_rus_wly_vie_tml_svk_xho_owc_dgb_dut_bsq_tur_igb_cnt_krd_aze_swt_moo_tag_kor_glc_alb_gam_fin_fbf_chh_nor_jpn_afr_amr_ewe_zul_ukr_amh_qcu_est_akn_swe_urd_grk_jav_sid_mnd_arw_bat_tig_swa_azi_lda_rom_sun_aeg_scr_hau_ben_yor_ven_prs_dyu_hin_cic_sod_ita_knd_cze_pol_eng_slo_bos_tsw_mao_spa_mol_geo_uzb_heb_bem_bul_anl_lat_tsn_mcd_fre_mly_lit_mlt_ctl	-0.389561661628232	-0.891191359593953	0.375126397429991
115	igb_geo_por_lit_ind_lda_heb_bos_dyu_jpn_anl_moo_mnd_sun_tml_owc_kor_xho_ger_slo_fbf_est_spa_ita_cnt_bat_ewe_gam_sod_hin_aeg_alb_nor_amh_eng_tha_pol_yor_tag_rus_grk_lat_azi_wly_mcd_tig_scr_afr_mlt_swe_guj_krd_svk_mao_swt_rom_dgb_pan_mol_sid_ses_mly_tur_cze_knd_tsw_prs_urd_ven_glc_jav_tsn_fin_dut_ctl_akn_vie_ukr_hun_bem_cic_arw_aze_bam_fre_bul_ben_chh_qcu_bsq_swa_zul_amr_hau_uzb	-0.686819678048519	-1.64073792378081	0.104229823621423
116	pan_geo_swe_lda_owc_afr_dut_tml_azi_qcu_fre_spa_hun_hin_bsq_scr_dyu_mnd_ind_jav_amh_uzb_sid_hau_eng_prs_lat_heb_ven_amr_fbf_bat_alb_glc_urd_dgb_sod_tag_cze_ctl_mly_sun_gam_mlt_rom_vie_slo_arw_zul_aze_bam_pol_ses_bos_krd_ger_bul_tig_wly_mao_ewe_grk_mol_yor_chh_kor_swt_svk_lit_anl_jpn_bem_ukr_xho_mcd_rus_cnt_knd_ita_tsw_moo_est_swa_igb_nor_cic_tur_tsn_tha_por_guj_fin_ben_aeg_akn	0.0678053266053907	0.156207227167488	0.876208265198463
117	lda_scr_zul_spa_dut_sid_cnt_amh_vie_pan_sod_lat_slo_bem_tsw_bat_hun_ind_owc_lit_mly_tig_anl_kor_rus_igb_swe_est_aze_ven_eng_heb_jav_bam_mlt_azi_ses_uzb_mcd_pol_jpn_swt_guj_prs_sun_fre_urd_ewe_akn_hau_geo_dgb_dyu_afr_fin_knd_arw_aeg_hin_ukr_ger_glc_bos_por_ctl_tml_bul_wly_qcu_mol_rom_tur_chh_amr_fbf_alb_bsq_ita_cic_ben_gam_cze_yor_xho_tsn_mnd_svk_nor_grk_swa_krd_tag_mao_tha_moo	0.364391861296037	0.952549355327399	0.343287636756548
118	aeg_amh_zul_ses_cnt_vie_akn_xho_spa_cic_geo_slo_rus_ven_sun_fbf_pol_mlt_urd_pan_gam_tig_nor_ukr_wly_ctl_lat_swe_qcu_cze_est_bos_mnd_moo_svk_yor_ind_mao_owc_aze_tha_bem_dgb_fre_jpn_hau_fin_lda_tag_jav_anl_sod_bul_kor_glc_tsw_mly_afr_knd_scr_azi_prs_swt_sid_swa_tsn_lit_ben_tml_bsq_amr_mol_por_alb_igb_mcd_krd_heb_hin_bat_ger_rom_guj_eng_tur_dut_chh_ewe_ita_dyu_uzb_hun_arw_bam_grk	0.4444477866085	1.03266272112578	0.304439756650096
119	aze_krd_cic_rus_jav_ita_fbf_alb_ses_ukr_moo_yor_bem_amh_hun_fin_lit_bsq_ewe_cnt_cze_mly_gam_heb_pan_igb_qcu_tag_bos_mcd_sod_pol_chh_kor_mnd_uzb_akn_dyu_mlt_tur_bul_ind_fre_ven_grk_tsw_scr_slo_ger_mao_hin_tsn_afr_mol_urd_prs_jpn_tha_knd_swe_anl_rom_wly_ben_arw_lda_azi_aeg_tml_tig_sid_ctl_vie_dgb_svk_owc_eng_bam_glc_swt_dut_swa_bat_lat_geo_spa_est_hau_sun_zul_nor_xho_por_guj_amr	0.303656789631675	0.737434768883738	0.46271452522855
120	rom_krd_aze_yor_eng_jav_tsn_uzb_ven_vie_zul_guj_spa_urd_mlt_rus_mol_dgb_alb_knd_pan_tha_grk_por_igb_moo_bat_glc_cic_ben_sod_bul_bem_ewe_amh_ind_pol_lat_swe_bam_est_ger_prs_swa_anl_gam_cnt_dut_mao_owc_jpn_hun_sun_mcd_lda_aeg_bsq_heb_lit_scr_slo_sid_wly_tsw_cze_fin_arw_azi_nor_svk_dyu_ita_ctl_mnd_ukr_akn_swt_tml_hin_mly_bos_tag_tur_geo_kor_hau_fre_qcu_tig_amr_fbf_ses_xho_afr_chh	-0.463682589903449	-1.0984002557552	0.274865319957614
121	azi_xho_cic_alb_bos_urd_vie_svk_guj_tsw_uzb_tur_ind_fin_jav_grk_igb_tml_ven_gam_por_ukr_bem_eng_jpn_rom_tig_swe_ctl_aze_tsn_mly_moo_slo_bsq_dut_geo_ses_scr_tag_hau_bul_ita_anl_krd_sod_sid_wly_dyu_prs_yor_fre_amr_spa_chh_nor_ger_afr_knd_hun_sun_qcu_rus_bam_fbf_glc_mlt_tha_dgb_heb_swt_akn_zul_mnd_arw_swa_amh_mao_est_owc_lda_pan_kor_pol_aeg_lit_mol_bat_ewe_mcd_cze_lat_hin_cnt_ben	-0.417757384650478	-1.06236171073104	0.29082242210753
122	dyu_grk_moo_ewe_igb_por_aeg_mol_fbf_ukr_tsn_anl_svk_tag_slo_chh_bul_swe_amr_knd_jav_sod_spa_swt_dut_dgb_cic_urd_hau_azi_ven_hin_mly_yor_sun_tur_gam_ctl_glc_bam_mao_heb_bat_ses_qcu_amh_scr_afr_tha_uzb_owc_fin_kor_pan_pol_mnd_mlt_arw_ger_ind_wly_lit_rus_eng_nor_akn_est_aze_lat_bos_tig_lda_sid_jpn_krd_xho_rom_ita_bsq_tml_tsw_zul_prs_ben_bem_cze_geo_hun_vie_swa_cnt_guj_mcd_alb_fre	-0.699172509461328	-1.67357532627102	0.0975745225576537
123	owc_dyu_bsq_aze_amr_urd_est_wly_yor_hau_rom_anl_hun_fin_bam_knd_mol_mlt_pol_scr_geo_aeg_eng_tha_sun_dut_tig_bul_fbf_cnt_krd_sod_kor_vie_tml_svk_igb_amh_alb_ger_fre_ctl_mcd_grk_lda_ukr_prs_bem_akn_uzb_jpn_mao_bat_mly_tur_rus_sid_pan_tsn_cic_nor_glc_zul_mnd_afr_azi_tag_heb_jav_xho_ita_cze_ven_ses_swa_swt_ben_dgb_lat_lit_qcu_moo_gam_guj_tsw_slo_chh_bos_por_swe_ewe_spa_arw_hin_ind	-0.482079573198847	-1.17626600611933	0.242490750306477
124	rus_mly_kor_lat_hau_yor_pan_dgb_geo_ita_swt_cze_bat_qcu_por_xho_sid_afr_swa_scr_swe_anl_tig_bul_moo_sun_igb_ben_sod_amr_fre_dut_bem_rom_jav_tsw_amh_knd_fbf_pol_prs_tha_slo_ger_arw_mnd_bsq_ses_tsn_ctl_hun_tur_guj_nor_bos_urd_grk_tml_lda_eng_glc_dyu_mlt_gam_alb_krd_cic_chh_ewe_mol_mao_heb_cnt_hin_est_owc_fin_jpn_ven_lit_aze_ukr_ind_azi_akn_vie_uzb_aeg_bam_wly_zul_spa_mcd_tag_svk	0.515313022141538	1.20169461409446	0.232533059347872
125	hun_lat_sod_hin_tsw_heb_ger_cnt_sid_ewe_spa_bat_pan_dgb_tml_afr_swt_mao_dyu_scr_mol_eng_tig_bul_grk_qcu_yor_knd_mcd_fin_prs_fre_zul_amh_jav_gam_ven_cze_bos_bem_ses_jpn_mnd_igb_alb_owc_akn_sun_dut_rus_mly_urd_por_bam_krd_rom_aeg_mlt_tur_nor_pol_uzb_fbf_lda_azi_geo_wly_svk_lit_slo_xho_tag_ben_bsq_guj_arw_swa_moo_est_ita_kor_glc_chh_ind_tsn_hau_ctl_tha_ukr_cic_anl_aze_vie_swe_amr	0.352026904209492	0.918111644035243	0.360935400448046
126	bem_owc_nor_alb_urd_ses_cnt_svk_wly_ger_cze_vie_akn_pan_gam_uzb_mly_por_krd_ven_bsq_amh_kor_igb_prs_afr_hin_spa_amr_aeg_mao_lat_ind_bul_swt_swe_grk_swa_guj_bam_jav_fin_mlt_chh_mcd_ben_dyu_jpn_bos_knd_ctl_dut_lit_sid_moo_rus_zul_tsn_ukr_bat_est_anl_sun_hun_ewe_rom_tsw_pol_arw_geo_scr_qcu_fbf_aze_lda_cic_heb_slo_mol_yor_eng_xho_azi_fre_tig_dgb_tur_mnd_tml_hau_tag_tha_ita_sod_glc	0.435670745779671	1.0618706671713	0.291044132718575
127	est_mol_ben_swe_owc_cnt_uzb_krd_dgb_scr_tig_qcu_ita_akn_por_bem_tsw_sid_gam_bsq_hun_wly_tha_mly_tag_hin_fre_pan_ger_amh_knd_aze_cze_igb_ven_fbf_afr_nor_azi_cic_mcd_swa_bam_tml_zul_tur_rom_ewe_eng_anl_bos_rus_ukr_alb_fin_lda_dut_mlt_dyu_mnd_bul_grk_geo_chh_moo_aeg_prs_heb_xho_bat_glc_jav_jpn_svk_yor_mao_guj_kor_lit_vie_tsn_ctl_sod_arw_pol_lat_swt_ses_ind_sun_hau_spa_urd_slo_amr	-0.16555174848	-0.406761260199341	0.685117947048101
128	urd_mol_qcu_hun_yor_sod_knd_vie_ctl_hin_mao_tsn_aze_dgb_sun_bat_tag_geo_cic_ben_swt_eng_jav_lda_sid_jpn_akn_pan_ses_est_xho_chh_ger_arw_por_svk_tha_ewe_zul_spa_grk_mnd_lit_gam_bul_amr_azi_swe_anl_kor_tur_mcd_swa_ind_heb_slo_bsq_dyu_fin_bos_cnt_tig_rus_tsw_fbf_mlt_bem_prs_igb_cze_krd_uzb_nor_glc_amh_afr_rom_lat_aeg_fre_dut_mly_guj_bam_moo_pol_ita_scr_ven_wly_hau_owc_alb_ukr_tml	0.0159732191694673	0.0479149351655569	0.961886784332604
129	bul_hau_eng_por_tur_afr_hin_guj_geo_svk_fre_tsn_pol_fin_knd_mlt_yor_sod_dgb_ewe_spa_krd_bos_gam_rom_jav_igb_sid_xho_fbf_lda_sun_est_tig_nor_aeg_prs_amh_ind_chh_grk_mnd_ukr_owc_azi_tag_scr_tml_kor_ven_cze_mly_glc_dyu_bat_ita_ctl_uzb_qcu_mao_akn_cnt_mol_lit_rus_mcd_swt_wly_hun_cic_bam_zul_lat_swe_slo_anl_tsw_pan_dut_alb_urd_ses_amr_swa_vie_bsq_arw_tha_bem_moo_ger_aze_heb_jpn_ben	-0.506181822134609	-1.29272617923334	0.19930822494791
130	urd_ses_cnt_jav_est_ind_tsn_yor_chh_eng_pan_fre_scr_wly_krd_heb_guj_akn_vie_tsw_swt_gam_fin_amr_bos_tha_lit_fbf_qcu_knd_igb_mly_tig_swa_sid_ger_spa_svk_sod_por_lat_ctl_tur_grk_bem_ewe_aeg_lda_hin_azi_cic_dut_ven_anl_bul_kor_owc_amh_pol_ukr_swe_ben_ita_mlt_tml_bam_tag_jpn_moo_mcd_prs_xho_glc_zul_uzb_dyu_rom_afr_rus_aze_slo_alb_bat_hun_cze_geo_arw_dgb_hau_bsq_nor_mnd_mol_sun_mao	NA	NA	NA
131	qcu_hun_azi_amr_ind_xho_chh_hin_tha_lda_vie_prs_cze_mnd_krd_ewe_sod_lat_est_ben_urd_tsw_dgb_cnt_swe_slo_bul_bsq_fre_tsn_kor_swa_tml_tig_ven_glc_eng_uzb_afr_sid_owc_akn_rus_aze_bam_alb_rom_ctl_bos_tur_jpn_zul_guj_svk_heb_cic_jav_mly_pol_aeg_tag_fbf_lit_anl_bat_dut_knd_ukr_mao_mcd_mol_grk_arw_bem_sun_wly_ita_spa_fin_scr_geo_nor_moo_amh_por_dyu_ses_igb_swt_yor_hau_mlt_ger_gam_pan	-0.67300682450326	-1.66178330832163	0.0999236177804507
132	akn_krd_bsq_bos_tsw_spa_hun_tig_fre_geo_qcu_zul_grk_rom_bam_lit_ukr_mlt_azi_gam_yor_mcd_alb_urd_ger_uzb_lda_knd_cze_kor_vie_mly_ind_svk_dut_hin_dgb_ita_owc_swe_ven_fin_guj_rus_scr_heb_eng_aze_ewe_swa_tag_jav_anl_mao_cnt_sid_lat_amh_slo_jpn_hau_amr_sun_nor_arw_pan_prs_moo_tml_mol_cic_aeg_tsn_tur_fbf_bat_por_est_wly_chh_glc_igb_ses_swt_afr_xho_tha_ctl_pol_mnd_ben_bul_sod_dyu_bem	-0.16890280254467	-0.411285353640718	0.681809551013821
133	tur_fre_amh_tig_ukr_bul_pan_bsq_ven_dut_ind_tml_knd_azi_grk_mly_aeg_spa_cze_rus_geo_swa_tag_alb_cic_yor_wly_cnt_mnd_kor_glc_slo_bos_hau_fin_bam_swt_chh_vie_ger_mlt_jpn_swe_tsn_anl_hun_gam_uzb_sun_svk_scr_rom_lit_xho_akn_est_nor_qcu_bem_moo_igb_amr_arw_ctl_fbf_ita_mao_sod_ewe_krd_bat_tha_dyu_owc_ses_jav_por_zul_lat_lda_aze_sid_tsw_hin_urd_ben_mcd_eng_dgb_afr_prs_guj_pol_heb_mol	-0.151943482358031	-0.36448263897006	0.716325084322479
134	mao_krd_por_mlt_hau_dgb_tig_sid_bul_swt_dut_svk_alb_afr_fin_owc_lit_amr_bsq_ctl_tur_ger_anl_bam_grk_pan_wly_fbf_ukr_jav_ses_knd_swe_aze_tsw_ewe_spa_tml_mol_sun_scr_arw_ita_ven_tha_hun_swa_est_lat_xho_gam_ben_zul_rom_jpn_mnd_vie_mcd_lda_bos_cic_nor_igb_urd_bat_tag_chh_tsn_heb_hin_moo_glc_amh_prs_kor_sod_qcu_ind_yor_rus_cnt_slo_eng_aeg_azi_geo_guj_uzb_pol_mly_akn_bem_fre_cze_dyu	-0.277236860333713	-0.622204664828487	0.535329818302117
135	rus_knd_akn_ind_tur_afr_ven_eng_yor_ger_slo_wly_dut_pan_qcu_cze_ses_ben_glc_svk_swe_jpn_hau_scr_xho_uzb_spa_hin_cnt_prs_grk_urd_mol_owc_moo_chh_por_aze_amr_hun_bsq_fbf_azi_arw_mlt_lat_vie_ewe_amh_geo_sid_bam_nor_mly_mao_dyu_tsw_cic_bem_jav_ctl_rom_anl_mcd_kor_dgb_lit_sod_pol_bul_bat_igb_krd_tig_tsn_lda_heb_zul_gam_guj_ita_sun_fin_tml_mnd_swa_aeg_tag_ukr_alb_est_swt_bos_tha_fre	-0.0946980186406329	-0.246280094122628	0.806008181791347
136	ses_hin_jpn_ven_bat_azi_geo_bul_ewe_mnd_sod_fre_ben_tsw_mlt_swa_anl_moo_fbf_qcu_mly_amh_cic_zul_bsq_cnt_tha_tsn_slo_hun_urd_nor_guj_hau_alb_mol_bos_mao_lat_bem_scr_glc_fin_pol_krd_akn_ind_tig_dgb_cze_ita_rom_vie_bam_aze_est_dyu_uzb_gam_kor_ukr_svk_eng_mcd_heb_jav_chh_dut_owc_igb_xho_yor_por_tml_swt_rus_wly_sid_tur_sun_afr_ctl_prs_knd_lit_aeg_lda_pan_grk_ger_swe_tag_amr_spa_arw	0.204484425901783	0.486096978574639	0.628041840951149
137	tsw_mly_chh_rus_lda_ses_afr_amh_hun_slo_mlt_ven_ita_arw_nor_knd_ind_lat_tsn_fre_vie_sun_tig_por_xho_bos_azi_amr_mol_cze_ctl_mnd_pol_zul_dut_geo_owc_uzb_dyu_tml_igb_ukr_cic_tur_swe_svk_ben_gam_jav_moo_tha_mao_wly_cnt_swa_est_heb_yor_ger_lit_bem_bsq_eng_bam_grk_ewe_kor_hau_bul_pan_swt_aze_prs_dgb_hin_fbf_glc_spa_mcd_guj_rom_qcu_urd_sid_aeg_tag_sod_alb_bat_jpn_akn_anl_scr_fin_krd	0.100164771441652	0.239944940867833	0.810901021359256
138	lda_aze_svk_grk_swt_ukr_geo_xho_knd_sid_pan_amr_bsq_fin_bul_ben_owc_mlt_por_ctl_urd_tsn_alb_zul_heb_hin_cic_swe_rom_akn_uzb_wly_prs_mcd_est_ses_tha_ind_kor_sod_mol_mao_sun_azi_jpn_tml_qcu_dgb_rus_dyu_krd_cnt_tig_tag_fbf_bam_pol_cze_afr_tsw_nor_ita_gam_moo_bat_jav_spa_hun_lat_bos_ven_slo_ger_chh_igb_anl_dut_mly_tur_arw_fre_guj_hau_glc_bem_mnd_scr_lit_yor_amh_aeg_eng_ewe_vie_swa	-0.139437016523519	-0.342377463740466	0.732839418786073
139	igb_dut_eng_qcu_alb_rom_cnt_geo_dyu_azi_mol_pol_por_aze_slo_spa_dgb_kor_hun_swe_tig_ctl_amh_bsq_cze_bat_gam_cic_tml_sid_vie_mlt_ind_moo_fbf_tag_ben_chh_tha_mao_rus_anl_nor_guj_bul_lat_mnd_scr_swt_jpn_svk_ses_zul_mcd_sun_bem_mly_fre_sod_hin_xho_owc_lit_wly_urd_tur_tsn_heb_uzb_amr_jav_arw_knd_grk_pan_afr_akn_hau_aeg_fin_yor_ita_ven_prs_tsw_lda_bos_glc_est_ger_krd_bam_ewe_swa_ukr	-0.266901432796147	-0.619659277542938	0.536997367207105
140	ukr_dyu_cnt_swa_yor_bem_mao_jpn_moo_aeg_uzb_chh_bos_akn_prs_eng_bam_kor_cze_qcu_nor_afr_bul_fin_mlt_ven_scr_ctl_mol_sid_cic_swt_anl_spa_rom_xho_fbf_tur_grk_ger_glc_ewe_zul_por_heb_dgb_hin_knd_lit_tig_mly_sun_mnd_owc_hau_mcd_amh_est_guj_aze_dut_tsn_svk_pan_wly_krd_alb_fre_geo_arw_gam_ita_igb_sod_amr_tha_slo_tag_lat_hun_bsq_lda_azi_ind_tml_swe_tsw_jav_ben_ses_urd_bat_vie_pol_rus	0.0223919690618048	0.0540528167655597	0.957009029802667
141	pol_ses_pan_dyu_eng_aeg_igb_nor_chh_hau_anl_tur_guj_glc_est_bul_lda_tml_tsw_scr_bos_mlt_por_kor_uzb_geo_prs_bem_bat_tha_dgb_rom_mao_owc_slo_swe_qcu_amr_fbf_urd_sun_mly_ita_cic_mnd_lit_ben_xho_mol_bsq_cnt_cze_ven_tag_arw_alb_yor_lat_moo_grk_svk_ctl_knd_wly_hin_fin_aze_rus_heb_akn_mcd_krd_azi_jpn_spa_bam_vie_swa_ger_ukr_dut_tig_ind_gam_sid_ewe_sod_amh_zul_hun_tsn_fre_afr_jav_swt	0.617686480057531	1.45240207660994	0.149755436427228
142	est_ewe_ger_prs_jpn_tml_knd_swt_geo_krd_rom_ind_wly_yor_mlt_bem_cic_fin_amr_gam_mcd_urd_scr_igb_dyu_fre_guj_tsn_vie_aeg_ses_lda_lat_rus_dut_glc_amh_akn_grk_ben_owc_hun_mao_ctl_hin_pol_spa_sod_uzb_fbf_nor_afr_slo_swa_alb_sun_dgb_heb_tig_sid_jav_lit_swe_hau_moo_eng_bul_bos_mly_tur_por_tha_bat_aze_kor_bam_svk_ukr_anl_ita_azi_mol_ven_pan_arw_qcu_mnd_zul_tag_cnt_xho_chh_bsq_tsw_cze	-0.763360936048456	-2.06402598185364	0.0418006871641631
143	ven_xho_mnd_swa_jav_bos_ind_arw_grk_scr_cze_swe_cic_ses_akn_sid_afr_anl_mao_tsn_yor_sun_owc_knd_jpn_tha_chh_mcd_spa_bat_slo_fre_geo_por_amr_rus_heb_vie_qcu_svk_bul_zul_sod_uzb_tml_pol_wly_hau_moo_ger_hin_gam_prs_lit_eng_tsw_dgb_dyu_lat_guj_tag_mol_pan_amh_fbf_mly_alb_aze_fin_bem_lda_ukr_azi_ben_tig_nor_igb_bam_aeg_swt_cnt_ewe_urd_hun_tur_rom_kor_krd_bsq_ita_ctl_glc_est_dut_mlt	-0.748844391592008	-2.00969922128878	0.0473607988480749
144	ewe_hau_fbf_wly_ven_cnt_scr_ita_swe_qcu_alb_ses_tig_rom_glc_sid_slo_urd_aze_knd_spa_est_bsq_arw_por_bam_tur_svk_xho_swa_ctl_chh_pan_mcd_kor_lda_lat_jav_sod_geo_dut_rus_bem_fre_anl_cic_ukr_guj_azi_ger_vie_bul_jpn_mnd_yor_owc_hin_pol_mao_krd_amr_eng_prs_dyu_ind_moo_aeg_ben_gam_grk_swt_mly_tha_dgb_hun_afr_mlt_tml_bos_tag_cze_heb_zul_nor_uzb_amh_bat_fin_akn_tsw_mol_tsn_lit_igb_sun	0.527863811479453	1.51880290578922	0.132204485563803
145	ukr_prs_glc_fin_xho_swa_tha_uzb_igb_owc_azi_sid_amh_rom_gam_tur_bem_lda_bat_amr_qcu_mao_aze_sod_pol_eng_swt_moo_hun_ctl_zul_krd_ses_ger_guj_tml_ben_aeg_sun_rus_dyu_cic_swe_mcd_nor_slo_urd_hin_spa_vie_dut_bos_bam_tig_svk_scr_kor_ita_mly_lat_ewe_cze_cnt_ven_ind_fre_afr_yor_fbf_jav_mnd_hau_grk_chh_est_anl_alb_tag_mlt_knd_pan_geo_dgb_tsn_tsw_mol_jpn_bsq_arw_lit_heb_por_wly_akn_bul	0.0206002416382604	0.0479978509542237	0.961820881345577
146	por_sun_eng_fbf_aeg_scr_lit_jpn_rus_est_jav_swe_bul_tig_ben_glc_vie_dut_arw_swa_ven_ctl_cze_bos_fre_ger_bat_tha_ewe_mnd_zul_tsw_bem_nor_hun_ita_moo_uzb_ukr_aze_tml_tag_chh_slo_mlt_amh_pan_mao_xho_cic_dgb_dyu_anl_mol_tsn_prs_igb_bsq_sod_tur_mly_krd_lda_swt_ind_lat_mcd_hin_hau_fin_sid_afr_spa_urd_wly_azi_kor_owc_cnt_rom_bam_amr_alb_knd_yor_geo_guj_ses_svk_pol_gam_akn_qcu_heb_grk	-1.02064903698664	-2.36979797529065	0.0198639001691915
147	dgb_sid_owc_pol_sun_cze_swe_aze_guj_bam_vie_krd_mcd_chh_scr_amh_mao_cnt_zul_mly_tur_xho_bos_wly_cic_lda_tig_moo_tha_lat_igb_aeg_fre_anl_ben_ukr_dut_slo_lit_ewe_arw_mol_kor_mlt_jpn_spa_svk_bul_glc_qcu_ctl_dyu_tag_ven_fbf_alb_gam_swt_rom_tsw_grk_fin_mnd_ita_jav_akn_por_knd_rus_amr_tml_afr_hau_hin_yor_swa_prs_bem_geo_nor_uzb_eng_ses_azi_ger_est_ind_tsn_bat_hun_sod_pan_urd_heb_bsq	-0.384492118868424	-0.934692549107527	0.3523673916019
148	bsq_slo_ses_azi_jpn_swe_vie_svk_tsw_rus_sun_chh_pan_zul_krd_sid_ind_tag_glc_xho_afr_bat_gam_rom_geo_tur_moo_ger_yor_hin_kor_tha_mao_mcd_prs_cic_mly_fre_swt_fbf_lit_tsn_est_heb_anl_bos_urd_ita_cnt_swa_jav_bam_ukr_amh_eng_dyu_qcu_uzb_aeg_lda_hau_tig_owc_bul_nor_guj_alb_sod_igb_dgb_por_fin_mnd_grk_ewe_dut_arw_wly_aze_amr_ben_lat_bem_spa_scr_ctl_mlt_hun_akn_knd_tml_cze_mol_pol_ven	0.00687821450899383	0.0162824382325182	0.987043948394141
149	slo_bam_cze_lda_mnd_ind_anl_tsn_urd_scr_wly_dut_krd_qcu_spa_hin_svk_fre_amh_bos_ewe_afr_est_owc_zul_bat_cnt_rus_mly_jpn_ses_tha_lat_uzb_gam_azi_grk_pan_guj_sod_mlt_ben_tur_swt_akn_sid_bem_jav_geo_tig_kor_arw_por_vie_dgb_ukr_aze_moo_hau_heb_dyu_mao_igb_rom_fbf_amr_cic_swe_ita_aeg_pol_bul_fin_ger_mol_alb_tml_yor_tsw_knd_lit_bsq_tag_eng_nor_glc_hun_chh_mcd_ctl_sun_swa_prs_xho_ven	-0.193428847641632	-0.436185904637688	0.663712745599502
150	ses_tsw_tsn_pol_swt_dyu_lit_fbf_fre_ben_vie_guj_tha_dgb_mao_tur_arw_swe_por_hin_owc_bem_svk_ita_xho_pan_bsq_chh_swa_sun_hun_heb_ger_bos_eng_glc_tml_hau_tig_kor_bul_qcu_amr_cze_urd_dut_bat_anl_gam_igb_azi_rus_knd_aeg_slo_akn_scr_alb_sod_aze_cnt_grk_mcd_fin_amh_mnd_rom_zul_bam_moo_prs_ind_krd_lda_mly_tag_uzb_spa_mol_lat_ven_yor_wly_ewe_mlt_est_nor_geo_ctl_afr_jpn_cic_ukr_jav_sid	0.269164306939034	0.671866310307072	0.50333445373402
151	tha_slo_dyu_tag_fre_qcu_igb_eng_xho_nor_fbf_gam_lat_svk_ukr_alb_arw_afr_moo_ger_zul_geo_wly_cic_owc_hun_tsw_sun_mcd_chh_tig_hin_scr_knd_akn_grk_prs_heb_sid_dgb_sod_urd_est_azi_mly_swa_pol_bos_pan_jpn_rom_kor_amh_jav_ita_spa_cze_guj_vie_fin_mlt_dut_ctl_bat_swt_krd_aeg_aze_bul_por_ewe_glc_hau_rus_cnt_uzb_amr_lit_tur_bam_anl_ses_mol_ven_bsq_lda_swe_mnd_ind_yor_ben_mao_bem_tsn_tml	-0.769852787191553	-1.79323714228335	0.0761856381769784
152	cnt_grk_hun_urd_fbf_spa_yor_uzb_kor_gam_fre_tig_knd_afr_guj_dut_bem_por_sun_bam_ind_tha_aze_ctl_qcu_lat_ukr_mly_dgb_rus_tag_vie_swt_aeg_zul_dyu_ven_tml_lda_hin_swa_mnd_tsw_ben_hau_amh_jav_anl_slo_mcd_bos_rom_ses_ewe_ita_amr_xho_arw_mao_fin_ger_swe_tsn_sod_cze_pol_moo_bat_glc_azi_tur_est_akn_prs_cic_wly_geo_krd_lit_mlt_svk_chh_heb_eng_pan_scr_nor_igb_bul_jpn_bsq_owc_sid_mol_alb	0.319678371361796	0.712320297745407	0.478049731233596
153	bsq_vie_tsw_sun_arw_amh_mly_jpn_mlt_tig_mcd_jav_tag_ukr_xho_ewe_eng_cnt_bos_tsn_bat_por_ger_svk_prs_uzb_mol_est_swa_wly_pol_aze_ses_fre_swe_ita_bem_fin_dut_qcu_chh_scr_yor_geo_dyu_amr_ind_pan_anl_owc_cic_slo_tml_igb_ctl_cze_lit_guj_lda_knd_tur_spa_sid_ven_zul_moo_azi_ben_hun_akn_aeg_grk_gam_hin_alb_tha_urd_bam_mao_bul_rom_swt_krd_mnd_kor_rus_glc_sod_lat_fbf_nor_heb_hau_afr_dgb	-0.275080154746008	-0.746788107255801	0.457075295330191
154	guj_akn_lda_sod_ven_ger_lat_nor_ind_uzb_kor_mly_xho_bsq_ses_krd_tig_swt_jav_fin_anl_heb_amr_ukr_swa_wly_jpn_tsn_gam_aze_grk_bul_yor_knd_qcu_dut_svk_ewe_prs_fbf_glc_ctl_tsw_urd_mcd_por_cnt_swe_dyu_tml_fre_bam_dgb_chh_hau_geo_hun_sid_aeg_mnd_arw_igb_scr_ben_cze_alb_pol_vie_spa_zul_tha_bos_amh_hin_moo_eng_cic_azi_bat_tag_rom_bem_lit_pan_afr_mao_mol_owc_sun_tur_slo_est_ita_rus_mlt	0.787458468537245	2.07031016634233	0.0411952832852197
155	ger_ses_rus_mao_gam_arw_fin_prs_swa_ven_swt_ewe_bat_geo_hin_fbf_est_ind_bam_pol_ukr_xho_tur_bul_urd_krd_dgb_svk_cic_spa_owc_tsw_ctl_heb_moo_hau_aeg_igb_afr_tml_cnt_chh_wly_aze_por_tig_mol_alb_mnd_mlt_jav_akn_bem_scr_hun_knd_swe_bsq_tag_sid_jpn_grk_mcd_sod_dut_lit_tha_amh_nor_anl_lat_vie_yor_amr_fre_ben_eng_lda_qcu_sun_zul_cze_uzb_kor_slo_glc_dyu_bos_pan_mly_rom_azi_tsn_ita_guj	-0.684504579245298	-1.76715454425578	0.0804827607624432
156	mol_ger_tur_tsn_scr_dyu_pan_slo_swa_ind_ctl_kor_ita_dut_fbf_est_tsw_mly_azi_qcu_hin_por_owc_arw_ukr_swe_fin_guj_geo_fre_gam_amr_jpn_bos_wly_mlt_sod_cze_xho_svk_akn_rus_zul_tml_mao_aeg_alb_vie_igb_jav_uzb_tag_knd_cnt_afr_dgb_swt_bul_lit_mcd_moo_anl_amh_hun_tha_nor_urd_ben_grk_krd_bem_prs_sid_ewe_spa_lat_heb_bat_yor_rom_chh_ses_eng_bam_lda_aze_hau_glc_sun_tig_mnd_bsq_ven_cic_pol	NA	NA	NA
157	mlt_azi_rus_dgb_pan_cnt_rom_tig_mcd_amr_bat_sod_fin_tsn_cze_chh_hun_uzb_guj_grk_fbf_por_ben_bos_ewe_mly_bam_wly_ses_igb_amh_sid_aeg_afr_bem_slo_est_owc_swa_tur_glc_mnd_ctl_nor_urd_spa_yor_geo_tha_gam_bul_pol_eng_xho_moo_tml_ger_tsw_swe_lit_ind_svk_scr_arw_jpn_kor_tag_heb_qcu_lda_krd_aze_swt_fre_ukr_lat_mol_vie_anl_jav_sun_akn_ven_zul_knd_dut_ita_mao_prs_dyu_alb_cic_bsq_hin_hau	0.0440082451963464	0.101286993400556	0.919540692737961
158	alb_kor_pan_ben_swa_urd_dgb_hun_slo_amh_rus_rom_tsn_sun_spa_swe_fbf_arw_scr_gam_wly_owc_bos_nor_tml_bul_krd_lit_hau_igb_guj_ctl_ger_jav_yor_tur_mcd_ita_amr_fre_mly_eng_fin_ses_est_tha_vie_svk_prs_qcu_bam_swt_xho_bat_lda_pol_grk_bsq_azi_geo_ind_ven_moo_uzb_mlt_aze_mao_afr_chh_lat_hin_ukr_dyu_glc_tag_jpn_cnt_sod_knd_por_sid_mnd_cze_zul_aeg_anl_mol_akn_bem_tsw_ewe_heb_dut_tig_cic	-0.337621308363483	-0.770474607008852	0.442971309186265
159	sid_ukr_prs_bam_hin_xho_mcd_eng_moo_aze_afr_vie_wly_rom_dut_ger_glc_mol_fbf_cze_scr_cic_kor_est_grk_ind_bos_knd_tsn_urd_mlt_swt_tur_tml_azi_ben_uzb_svk_lda_pol_geo_hun_alb_tsw_dyu_mao_lat_aeg_jpn_bsq_tag_owc_ewe_yor_ctl_tha_amr_qcu_zul_bem_por_ita_lit_guj_akn_chh_rus_heb_sod_bat_nor_gam_hau_tig_swa_amh_igb_spa_jav_krd_fin_ses_cnt_arw_dgb_bul_pan_anl_sun_slo_mnd_ven_swe_mly_fre	-0.0139946956628347	-0.0374099290823221	0.970238341292895
160	ctl_wly_hau_cnt_jav_lat_cic_est_bat_bem_svk_dgb_amh_ben_ses_azi_knd_xho_tsw_fbf_pan_ind_owc_ita_tur_dyu_urd_scr_geo_pol_sid_afr_lit_amr_grk_swe_sun_spa_guj_eng_bam_qcu_alb_swa_dut_mol_heb_aze_mnd_ukr_tag_ewe_tha_bos_fin_bul_rom_igb_krd_mcd_yor_moo_hin_aeg_tig_kor_sod_por_vie_akn_anl_mao_zul_bsq_nor_tml_arw_fre_uzb_rus_ger_lda_mly_slo_cze_chh_ven_mlt_jpn_glc_gam_hun_prs_swt_tsn	0.669919602358949	1.61313378564465	0.110103787635628
161	knd_tsn_mnd_mlt_fre_arw_aze_moo_grk_ben_lat_tur_sun_ind_guj_bsq_mcd_dut_azi_glc_fbf_tig_hin_wly_rom_svk_anl_por_nor_swt_ven_ctl_ewe_cze_bat_sid_qcu_hun_pol_fin_xho_aeg_lit_amr_rus_dgb_slo_vie_cnt_chh_krd_ita_dyu_lda_heb_jpn_bam_scr_pan_akn_tag_igb_mao_amh_bul_ukr_geo_gam_owc_urd_sod_hau_ger_bos_yor_tha_eng_mol_tsw_tml_swe_bem_zul_mly_jav_prs_ses_est_kor_alb_cic_uzb_swa_spa_afr	-0.107053427590632	-0.243183306618111	0.808398977791978
162	ewe_anl_mnd_dgb_owc_akn_ind_lit_amh_uzb_dyu_nor_ita_cnt_fin_mlt_bam_prs_tag_arw_aeg_bem_swt_ukr_pol_mly_rom_sid_bsq_azi_rus_zul_yor_afr_pan_ger_spa_fre_por_wly_est_mao_glc_tig_alb_tur_grk_swa_cic_vie_qcu_sod_ses_tsw_scr_heb_eng_igb_kor_guj_slo_bos_geo_tha_aze_hau_ctl_mcd_bat_urd_amr_gam_sun_mol_cze_knd_lda_ben_jpn_krd_xho_hun_hin_moo_lat_dut_tsn_chh_jav_tml_fbf_swe_ven_svk_bul	0.139882388573644	0.364354995076271	0.716420067346893
163	mlt_fbf_sod_spa_lda_krd_mnd_ger_urd_afr_ses_grk_pan_bat_mcd_tur_guj_xho_ita_bos_jav_kor_hin_hun_aeg_swa_glc_cnt_sun_dgb_akn_tha_anl_swe_heb_cze_owc_moo_amr_fin_alb_gam_prs_knd_lit_pol_azi_rom_uzb_yor_tig_bsq_vie_svk_qcu_rus_eng_igb_zul_lat_sid_mly_dut_slo_mao_ctl_bam_ven_tsn_hau_tag_swt_tsw_mol_scr_dyu_nor_ben_bem_wly_ukr_chh_bul_tml_ewe_ind_geo_fre_amh_jpn_est_arw_por_cic_aze	0.460402635845625	1.11750591256317	0.26665667647261
164	igb_bsq_por_sun_tig_jpn_ven_mcd_akn_tur_prs_cnt_aze_mao_fre_aeg_ewe_hin_kor_sid_lat_ben_lit_fin_ita_sod_wly_amr_ger_xho_moo_dyu_mlt_eng_bat_geo_pan_cic_tsw_arw_slo_bul_afr_anl_tsn_glc_qcu_bam_tag_krd_hau_fbf_lda_tml_jav_owc_nor_ses_hun_bem_gam_uzb_urd_swa_ctl_svk_mol_alb_dgb_mnd_ukr_est_swe_tha_azi_dut_cze_bos_chh_yor_ind_scr_spa_mly_pol_rus_zul_vie_knd_heb_swt_amh_grk_guj_rom	-1.11886919561788	-2.7307690382987	0.00755938611830594
165	fin_tur_zul_geo_ita_prs_akn_bat_igb_jav_cic_nor_ind_spa_arw_sun_pol_anl_ses_swe_mcd_bem_alb_amr_amh_guj_mly_hin_chh_dut_tsn_uzb_tha_mao_aze_ewe_slo_rom_eng_est_kor_krd_mlt_pan_hun_tig_rus_lat_yor_sod_dyu_ger_tsw_swa_por_knd_azi_bsq_dgb_xho_heb_bul_tag_mnd_fbf_urd_hau_svk_lda_lit_qcu_wly_ben_afr_sid_bos_aeg_mol_scr_grk_ven_ctl_vie_jpn_gam_owc_cze_moo_cnt_bam_ukr_fre_swt_tml_glc	-0.144991406398062	-0.317809752337676	0.751341746546401
166	aze_knd_scr_swe_uzb_ben_azi_rom_bam_anl_amh_afr_swa_hau_tur_hun_wly_ewe_yor_sun_ind_glc_por_bul_qcu_prs_mao_gam_mly_jav_ita_bem_fre_owc_sid_spa_mlt_mcd_ctl_est_lit_krd_tig_ger_ukr_guj_vie_tag_tha_igb_heb_swt_bos_fbf_jpn_lda_hin_dyu_slo_cnt_nor_mnd_pan_eng_sod_amr_moo_xho_akn_dut_svk_fin_grk_chh_mol_tsn_pol_rus_geo_urd_bsq_cze_alb_ven_ses_kor_lat_aeg_bat_dgb_zul_arw_tml_cic_tsw	-0.317526684289191	-0.76452074694263	0.446492521104807
167	bsq_rus_pan_eng_cnt_dgb_chh_sid_jpn_ctl_mcd_tig_ben_anl_dut_xho_pol_urd_grk_lda_mao_nor_tag_mnd_swa_ven_mol_gam_bat_kor_uzb_aze_rom_amh_tsw_aeg_cze_tur_hau_bem_alb_spa_knd_prs_fre_lat_swt_afr_guj_scr_jav_dyu_glc_ita_sod_tml_yor_svk_mly_bos_por_vie_tha_akn_bul_cic_zul_sun_igb_heb_ewe_wly_fin_bam_slo_est_tsn_hin_ukr_moo_swe_azi_krd_ger_qcu_amr_mlt_ses_ind_geo_owc_hun_fbf_lit_arw	-0.536634360066085	-1.38491295573147	0.169392431432535
168	ses_dyu_krd_por_bsq_glc_lat_prs_ben_sod_aeg_slo_alb_tag_amr_urd_scr_ind_ven_tha_uzb_mcd_akn_tml_mnd_ukr_mao_pol_cze_vie_tig_knd_heb_afr_dgb_anl_gam_owc_sid_fbf_rom_tsw_aze_tsn_lda_moo_qcu_ger_pan_guj_arw_cic_spa_mol_nor_amh_hun_cnt_fre_eng_swt_svk_bam_jpn_zul_hin_yor_jav_grk_xho_bem_kor_hau_sun_ctl_lit_ita_bos_tur_ewe_mly_azi_chh_bat_geo_rus_swa_igb_swe_dut_bul_mlt_est_fin_wly	0.148650076062822	0.334886595238769	0.73846478781265
169	qcu_scr_ger_mol_rom_bat_ukr_heb_mcd_sid_igb_bsq_amr_jav_tag_por_pol_cic_aze_bos_ven_yor_ctl_zul_urd_grk_ita_chh_xho_fbf_eng_tsn_tur_fre_spa_mlt_tml_gam_cze_mao_amh_mly_afr_hin_sod_kor_lat_jpn_bul_lit_prs_cnt_ses_ind_vie_hun_anl_guj_svk_bam_dut_swt_swa_moo_aeg_glc_tsw_swe_ben_geo_slo_dgb_alb_rus_bem_hau_wly_knd_krd_uzb_mnd_ewe_sun_pan_tha_tig_dyu_akn_fin_azi_est_lda_owc_nor_arw	0.192506847590696	0.457910287617922	0.648084999354373
170	urd_aze_hau_geo_spa_fre_amr_tig_anl_fin_heb_dyu_ewe_mol_swt_eng_krd_vie_slo_swa_ind_pan_alb_dut_rom_ven_zul_hun_grk_guj_ben_sid_bos_yor_sun_glc_bsq_lda_wly_tml_ita_sod_ses_aeg_nor_tur_mlt_azi_bat_chh_akn_est_rus_jpn_swe_arw_scr_igb_svk_fbf_tha_bem_xho_qcu_por_afr_knd_moo_hin_pol_tsn_bul_owc_jav_tag_tsw_prs_mnd_dgb_gam_uzb_cnt_bam_lat_mcd_cic_mao_ger_ukr_cze_amh_mly_lit_kor_ctl	0.235911590167909	0.602167812905848	0.548527788612711
171	swt_tur_tig_rus_afr_kor_geo_igb_svk_bsq_bem_bam_spa_mcd_ses_glc_tsw_mnd_lda_tag_azi_aze_fbf_ger_lat_amr_mol_akn_mlt_ven_wly_bos_por_sid_ita_krd_hau_hin_fin_grk_uzb_pan_arw_knd_swe_eng_fre_ben_est_mao_alb_swa_urd_pol_cic_hun_scr_ewe_tml_mly_anl_cze_aeg_dgb_slo_bat_gam_prs_cnt_tsn_xho_dyu_ind_bul_ukr_moo_qcu_yor_vie_dut_nor_jav_heb_sod_tha_amh_jpn_lit_ctl_rom_zul_sun_owc_chh_guj	0.154881294965062	0.361819119580326	0.718307998366235
172	swa_ben_rom_lda_afr_hau_bat_owc_mly_alb_bsq_xho_ewe_ctl_pol_swt_nor_tha_qcu_sun_ger_aze_hun_por_jpn_moo_mol_uzb_chh_glc_wly_svk_ukr_fbf_tur_yor_mcd_slo_rus_mnd_cnt_spa_dgb_prs_bem_igb_sod_bam_azi_ind_ven_akn_eng_grk_zul_lit_swe_amh_tig_tsw_fin_knd_urd_geo_hin_krd_vie_mlt_anl_dyu_bul_guj_aeg_cze_dut_amr_gam_fre_cic_pan_mao_tml_heb_est_tag_bos_jav_ses_arw_scr_tsn_lat_kor_ita_sid	0.299697452060808	0.684213630013399	0.495541750997427
173	fbf_qcu_chh_guj_tsn_mcd_mol_tml_ewe_dgb_azi_aeg_bul_ses_scr_mao_anl_fin_cnt_aze_bsq_jav_cze_tag_amr_amh_bos_rom_swe_prs_mlt_akn_tig_rus_hun_bat_lda_ind_geo_hau_urd_kor_dyu_yor_jpn_grk_tha_zul_arw_eng_bam_ukr_mly_xho_glc_lit_bem_dut_igb_lat_tur_svk_pan_sod_wly_afr_sun_uzb_owc_ven_est_mnd_knd_swa_swt_heb_nor_slo_fre_alb_vie_gam_cic_krd_ctl_pol_ita_hin_tsw_spa_por_ger_moo_ben_sid	NA	NA	NA
174	ita_hin_tsw_por_moo_mao_anl_zul_sid_guj_azi_mol_amr_grk_lda_dut_eng_afr_ukr_bam_ind_mlt_bos_tur_chh_tag_heb_owc_krd_bem_wly_pan_dgb_svk_ewe_lit_mly_cze_fbf_aze_nor_gam_rus_alb_swt_tig_tml_knd_geo_akn_mcd_lat_est_slo_sod_hun_vie_dyu_ses_kor_cic_rom_swa_pol_tsn_amh_sun_cnt_bsq_uzb_ven_bat_spa_prs_scr_jav_fin_ger_swe_arw_aeg_ben_jpn_mnd_yor_fre_xho_bul_qcu_glc_igb_tha_ctl_urd_hau	0.190094736944352	0.455538725146521	0.649783536321947
175	pan_uzb_est_dgb_dyu_anl_aze_amr_alb_mao_dut_sod_hau_chh_fre_por_xho_qcu_cze_mlt_prs_ses_ukr_gam_jav_lat_kor_heb_sun_azi_mcd_ben_cic_grk_ind_knd_akn_ewe_urd_bam_lda_bsq_tml_mnd_mly_vie_mol_tur_tsn_bos_igb_aeg_eng_ctl_rus_cnt_swa_moo_guj_jpn_svk_sid_fin_tsw_rom_bem_ger_yor_wly_nor_tha_glc_swt_zul_scr_tag_geo_hun_hin_ita_arw_lit_afr_krd_swe_pol_slo_fbf_ven_owc_bul_tig_amh_spa_bat	0.329640131246692	0.765027475933924	0.446192204218316
176	hau_tig_tsw_rom_bsq_pan_ita_afr_bam_pol_rus_urd_xho_owc_bem_cze_spa_svk_fre_nor_mcd_sid_fin_mly_ger_glc_dgb_ctl_mao_eng_por_est_vie_lat_bul_ben_wly_lda_sod_akn_heb_krd_ses_tml_kor_aze_geo_dut_hun_scr_uzb_arw_moo_knd_amr_tha_guj_qcu_anl_zul_bat_yor_amh_swe_grk_prs_jpn_sun_fbf_cnt_mol_tsn_hin_igb_swa_tag_dyu_jav_mlt_tur_ewe_slo_cic_ind_gam_swt_chh_azi_aeg_bos_alb_ukr_mnd_lit_ven	0.307585534222566	0.721508941301525	0.4724065060157
177	dyu_amh_slo_urd_cze_lda_krd_bam_uzb_tur_mnd_scr_est_ven_heb_moo_ctl_sun_ind_cic_jav_tig_rom_hun_lat_swa_afr_grk_dut_ben_mlt_swe_tag_kor_bul_glc_vie_ewe_hin_spa_pan_svk_fbf_tsw_mly_mol_bem_bat_eng_knd_ukr_qcu_ita_swt_hau_anl_tsn_ses_ger_mcd_mao_akn_arw_bsq_tha_tml_fre_owc_pol_nor_xho_alb_prs_bos_azi_jpn_aze_sid_zul_lit_amr_rus_gam_por_chh_dgb_wly_aeg_yor_sod_cnt_geo_igb_fin_guj	0.579504917645601	1.50888944320758	0.134716972900883
178	mol_hin_aze_tig_cnt_owc_ukr_wly_spa_fbf_lda_ses_ewe_tsw_azi_bsq_ind_vie_geo_tml_urd_fin_slo_nor_dyu_heb_tsn_ben_ger_eng_amr_dut_svk_lat_sod_swe_bos_knd_bul_akn_glc_moo_chh_ita_mao_tag_pan_mcd_mlt_scr_gam_jpn_krd_swa_anl_hau_por_uzb_prs_sid_lit_zul_ctl_fre_grk_bam_yor_mly_igb_arw_jav_dgb_bem_alb_ven_pol_bat_afr_est_tur_hun_mnd_xho_cze_aeg_sun_amh_rom_swt_qcu_guj_kor_rus_cic_tha	-0.623421400031513	-1.47896104382554	0.142529981606899
179	bsq_igb_mol_lit_eng_sun_cic_grk_swa_lat_anl_kor_bos_yor_pan_mao_knd_scr_prs_dgb_zul_moo_akn_mly_bat_tag_bul_arw_ewe_dyu_hin_swt_fin_est_ind_tsn_bem_svk_ukr_tsw_tig_qcu_afr_amr_guj_ven_vie_tha_rus_lda_dut_ben_wly_mcd_geo_xho_ses_aeg_tml_slo_ctl_hun_heb_jpn_gam_alb_mlt_spa_ger_cze_azi_chh_nor_ita_urd_mnd_uzb_bam_amh_sid_pol_tur_fre_jav_hau_cnt_glc_swe_por_krd_sod_owc_fbf_aze_rom	0.318581158231582	0.81625511508876	0.416440105395594
180	ind_mly_tml_swa_gam_svk_dut_ukr_wly_rom_ger_akn_ita_igb_hau_chh_qcu_anl_ewe_cze_lit_grk_geo_bam_rus_fin_urd_heb_sod_tha_pol_moo_dyu_sid_zul_bat_aeg_yor_mlt_est_kor_lda_tag_fre_uzb_arw_spa_pan_por_mnd_aze_hin_tsn_bem_ben_owc_bul_vie_xho_bsq_tig_alb_nor_ven_scr_swe_dgb_amh_afr_mcd_lat_ses_fbf_glc_amr_bos_mol_slo_tur_tsw_hun_krd_azi_mao_prs_ctl_knd_jav_cic_cnt_jpn_sun_eng_swt_guj	-0.197323775547705	-0.489264066078639	0.62580672921717
181	aeg_bos_sod_qcu_afr_mly_geo_krd_jpn_zul_gam_anl_glc_fre_swa_bam_arw_aze_ses_amh_azi_sid_mnd_ita_ewe_urd_slo_moo_swe_hun_tig_owc_spa_bem_pol_chh_dgb_cnt_ben_xho_lat_bul_prs_tur_kor_tha_mcd_fbf_mao_rus_dyu_lit_swt_alb_sun_dut_ctl_vie_ger_mlt_jav_est_guj_cic_fin_mol_rom_bat_ind_uzb_ukr_knd_por_bsq_pan_akn_tsw_heb_lda_eng_igb_amr_svk_tsn_wly_grk_yor_tag_tml_cze_hin_nor_ven_hau_scr	-0.599462586183798	-1.3273110812614	0.187655052508209
182	aeg_tsw_swt_qcu_dut_scr_fre_arw_prs_igb_hin_bam_yor_bul_hau_uzb_tha_fbf_est_geo_akn_mol_swe_por_ven_svk_amh_pan_hun_alb_ita_eng_mnd_spa_aze_xho_tag_mcd_heb_dgb_ctl_glc_pol_bsq_jav_dyu_sod_kor_cic_rom_urd_lda_tig_lat_ind_sid_guj_rus_sun_jpn_azi_mly_tml_vie_mao_grk_krd_moo_wly_lit_ger_cnt_ben_gam_owc_ewe_fin_cze_swa_anl_bat_nor_zul_bem_tur_afr_knd_mlt_amr_slo_ses_bos_chh_ukr_tsn	-0.488671908520455	-1.20055393039488	0.232973332310182
183	tsn_mlt_prs_ukr_sun_uzb_vie_tur_swe_rom_heb_lat_aeg_rus_bat_ben_ind_igb_glc_bul_sid_fin_tig_tml_jav_amr_grk_sod_pol_gam_svk_mol_kor_lit_bos_fre_mao_owc_dyu_alb_ses_tsw_krd_jpn_mcd_chh_tag_lda_qcu_fbf_ewe_bam_aze_spa_akn_azi_urd_wly_slo_est_cic_anl_por_eng_dut_pan_cnt_amh_moo_tha_bem_geo_swa_hau_xho_ven_ita_swt_scr_guj_ger_mnd_hun_zul_knd_ctl_cze_bsq_dgb_hin_mly_afr_yor_nor_arw	0.00919132780328014	0.0205134769050797	0.98367770896964
184	svk_tml_sid_alb_amr_fin_hin_pol_anl_ven_wly_azi_bsq_zul_ukr_ita_igb_vie_ctl_xho_lda_dyu_scr_dgb_tig_amh_owc_swa_ger_moo_glc_fre_cic_aeg_ben_bem_spa_kor_hau_rus_mcd_arw_qcu_tha_bos_tag_pan_akn_eng_bam_cnt_ind_guj_knd_dut_prs_bul_fbf_sod_jpn_hun_tsn_grk_mlt_slo_chh_heb_jav_ewe_lit_lat_sun_mnd_ses_nor_geo_uzb_mol_aze_urd_tur_cze_mly_por_swe_tsw_krd_gam_mao_yor_rom_afr_swt_bat_est	0.0274691915008951	0.0614595218342683	0.951125139769116
185	rus_dut_uzb_cic_est_ses_tsn_swt_aze_rom_amh_svk_grk_tml_slo_tig_heb_alb_gam_yor_mlt_cnt_xho_ger_kor_mcd_owc_guj_mao_anl_bat_dyu_spa_hun_tha_moo_zul_amr_hin_ctl_tur_eng_ven_qcu_scr_bam_ukr_nor_geo_mol_aeg_sid_jpn_lda_lit_ewe_cze_tsw_mnd_prs_tag_sod_mly_akn_azi_chh_urd_pan_fre_dgb_bos_knd_swa_igb_arw_hau_krd_bsq_afr_por_bul_ita_ben_wly_lat_ind_fbf_pol_fin_jav_glc_swe_vie_bem_sun	-0.0099566358525662	-0.0254530575367895	0.97974812727635
186	mlt_bos_tml_hun_tig_slo_tsw_arw_ben_cnt_scr_krd_glc_ses_xho_jpn_dyu_bem_owc_prs_ukr_bam_dut_ven_sun_moo_urd_chh_fbf_heb_zul_anl_ita_lda_wly_yor_eng_spa_kor_aeg_fre_uzb_swe_akn_swt_tag_por_gam_nor_vie_guj_hin_ger_knd_pan_mol_est_dgb_mcd_amh_rom_cic_mly_swa_mnd_cze_hau_bsq_jav_fin_geo_ewe_mao_tha_lat_sid_qcu_grk_aze_amr_pol_rus_igb_tsn_afr_ctl_svk_alb_ind_azi_bul_sod_tur_lit_bat	0.745904291115206	1.78440509291396	0.0776189232784781
187	fbf_lit_wly_sun_por_svk_ses_dyu_tig_ind_ita_akn_uzb_fin_fre_spa_cnt_eng_pol_mly_igb_yor_tml_guj_ben_est_slo_mao_bem_knd_glc_grk_arw_alb_scr_dut_owc_cze_lat_gam_ven_bul_amh_amr_mnd_swe_bam_cic_mlt_ukr_mcd_aeg_zul_heb_moo_dgb_hun_tsw_vie_afr_hin_qcu_bos_azi_tha_ewe_kor_geo_tsn_ctl_swa_jpn_lda_sod_krd_xho_rus_nor_tag_pan_chh_sid_jav_ger_swt_rom_anl_bat_urd_aze_tur_mol_hau_prs_bsq	-0.35308938023619	-0.915859235727867	0.362109472617321
188	rom_nor_svk_fbf_qcu_kor_pol_ben_lit_bos_cnt_ewe_bam_fre_aze_tml_chh_cze_xho_sod_anl_cic_mcd_ind_guj_hin_afr_mao_geo_bul_krd_akn_mlt_urd_alb_azi_jpn_ger_eng_swt_owc_bsq_tsw_heb_dyu_arw_ven_mnd_mly_amh_spa_grk_scr_lat_ses_por_prs_ukr_est_dut_swa_zul_yor_hun_wly_moo_glc_hau_bat_amr_ctl_dgb_ita_vie_fin_lda_knd_tig_mol_tag_sid_swe_igb_bem_jav_sun_tsn_pan_tur_tha_gam_rus_uzb_slo_aeg	-0.119262720974363	-0.315826874873498	0.752841604223507
189	pol_tur_swa_guj_prs_dyu_ben_por_tml_cnt_vie_arw_swe_yor_spa_chh_igb_cic_alb_scr_krd_fre_tag_owc_ses_swt_aeg_nor_rus_amh_tsw_fbf_mnd_ven_xho_hun_mol_bam_tig_pan_zul_azi_knd_sod_sid_grk_mao_fin_bos_qcu_ukr_bat_sun_bsq_jpn_ewe_wly_ind_gam_ger_tha_mlt_ita_mcd_lda_moo_aze_cze_slo_svk_anl_geo_lit_ctl_heb_glc_bem_rom_afr_urd_est_jav_dut_lat_hin_uzb_amr_tsn_eng_kor_hau_bul_dgb_mly_akn	-0.0380227293050894	-0.0977318807075441	0.922355525156044
190	svk_alb_wly_tml_uzb_grk_lda_bos_aze_fin_tur_mnd_akn_sod_tsw_mcd_hin_dut_igb_yor_rom_pan_hun_ukr_moo_knd_gam_tsn_scr_cic_arw_fbf_cnt_rus_bam_afr_guj_por_bem_pol_mao_fre_sid_kor_hau_tig_sun_azi_aeg_mlt_anl_xho_amh_swt_prs_geo_qcu_amr_vie_ind_mol_zul_heb_tag_ita_lat_bsq_ctl_jpn_chh_glc_swe_bat_eng_dgb_owc_swa_slo_jav_lit_ewe_ben_est_ses_krd_bul_cze_urd_spa_nor_ven_ger_dyu_tha_mly	-0.52674857036323	-1.23323871701353	0.220594740704328
191	aeg_lda_dyu_bem_scr_cnt_fre_pan_est_swa_kor_vie_lat_swt_gam_knd_slo_alb_sod_krd_mlt_tha_xho_yor_guj_geo_hin_mnd_dgb_tsw_swe_tml_glc_heb_svk_mcd_mao_ses_prs_tsn_amr_grk_fbf_urd_mly_bos_moo_sid_tur_qcu_tag_eng_pol_zul_anl_rus_rom_dut_ger_ukr_jav_bul_bam_akn_ctl_chh_por_cic_cze_bsq_arw_fin_owc_uzb_ind_wly_sun_spa_nor_mol_ven_aze_ben_bat_amh_afr_tig_lit_ita_jpn_hau_igb_azi_hun_ewe	0.551913210740714	1.31082958600993	0.193143053452961
192	owc_chh_sid_uzb_ind_tur_slo_rom_por_anl_bul_swt_tag_mlt_yor_cnt_zul_bam_xho_pan_azi_ben_geo_mao_ctl_gam_dyu_ita_sun_mol_tig_guj_est_ger_swe_rus_spa_krd_cic_jav_kor_tsw_hau_amh_fre_tml_lda_igb_svk_alb_pol_moo_heb_tha_hin_dgb_knd_qcu_lit_vie_mly_scr_ven_mcd_bem_bat_grk_akn_aeg_fin_urd_amr_nor_prs_jpn_swa_eng_tsn_sod_fbf_cze_arw_ses_dut_ukr_aze_glc_lat_afr_bsq_mnd_hun_wly_bos_ewe	0.240592018652045	0.58605832116834	0.559256002053163
193	mao_afr_ger_mly_urd_lda_swt_zul_spa_hin_xho_dgb_kor_pan_ewe_ses_hun_krd_guj_lat_tig_rom_anl_cnt_fbf_ita_hau_por_scr_alb_ben_azi_mol_igb_mlt_nor_fin_yor_rus_moo_fre_sid_bul_sod_tml_cic_eng_bat_aeg_ind_owc_bam_uzb_qcu_cze_swa_wly_gam_heb_mnd_tha_amh_pol_jpn_bem_tur_arw_akn_knd_ctl_dut_vie_lit_ven_chh_jav_sun_aze_bos_geo_glc_bsq_ukr_amr_est_swe_mcd_tag_svk_tsw_tsn_dyu_slo_prs_grk	0.263758578202409	0.636908806737139	0.52574894959226
194	sid_pan_bsq_arw_ind_sun_tag_lit_bam_swe_tha_ben_sod_vie_scr_afr_aeg_slo_knd_lat_hau_ctl_heb_pol_moo_chh_tig_igb_anl_bem_mlt_urd_zul_alb_por_ukr_gam_cic_tur_mly_qcu_azi_ewe_mol_mao_cze_aze_svk_ger_yor_uzb_fre_swt_rom_amh_dgb_bat_rus_cnt_fbf_swa_hun_ven_dyu_bos_akn_amr_guj_xho_grk_eng_owc_krd_tsn_ita_fin_prs_dut_glc_kor_tsw_lda_spa_jav_tml_geo_mnd_jpn_wly_hin_mcd_nor_est_ses_bul	-0.458110186951129	-1.09102433841256	0.278080777774476
195	ind_zul_por_gam_bsq_slo_eng_wly_tha_pan_knd_tsn_tag_grk_kor_sun_akn_bam_tml_tsw_amh_swe_bul_bem_aze_ven_mly_amr_bat_mao_lda_ukr_ewe_hin_azi_sod_cnt_ben_scr_ger_xho_lit_alb_mol_dyu_dut_lat_tur_aeg_cic_svk_mcd_rus_yor_prs_owc_moo_fin_pol_urd_chh_uzb_hau_afr_rom_igb_mlt_krd_guj_hun_heb_fbf_tig_cze_anl_ses_swt_bos_est_sid_jpn_fre_arw_glc_geo_vie_nor_swa_mnd_ita_dgb_jav_ctl_spa_qcu	-0.126562155899281	-0.287381272462212	0.774459773981081
196	ses_mao_owc_cnt_arw_lat_ctl_eng_rus_aeg_aze_bam_bat_swt_dut_hin_vie_qcu_dyu_swe_anl_yor_tur_xho_alb_mnd_azi_swa_tsn_ita_sun_nor_ben_bos_cic_uzb_ven_fin_hau_mly_ukr_moo_wly_akn_glc_pol_sod_lit_ind_rom_mol_tml_por_jpn_afr_kor_ger_tig_mlt_bem_chh_lda_grk_slo_mcd_pan_fre_svk_zul_hun_scr_guj_amh_heb_ewe_jav_krd_dgb_amr_spa_tha_geo_prs_fbf_cze_urd_knd_bsq_sid_est_tsw_tag_bul_gam_igb	-0.880846869065612	-2.10059140673157	0.0383827653764987
197	mol_bos_fin_slo_chh_tig_mcd_zul_akn_azi_cic_swt_ewe_kor_krd_por_bsq_dyu_rom_bul_mlt_sun_moo_pol_swa_ses_dut_tha_mao_cnt_ind_geo_bem_jpn_pan_nor_dgb_mnd_xho_est_sid_bat_urd_ctl_swe_alb_tag_knd_fbf_mly_fre_vie_bam_tur_uzb_jav_grk_hin_ger_yor_tml_lat_glc_tsw_qcu_owc_igb_heb_ven_cze_gam_amh_hau_amr_sod_tsn_scr_lda_aze_guj_anl_spa_hun_prs_eng_ita_aeg_ukr_rus_ben_svk_lit_afr_wly_arw	-0.795153919358326	-2.10932081692078	0.0376034243547151
198	zul_vie_qcu_ind_ita_rom_igb_wly_prs_tag_moo_pan_mao_hau_guj_ben_lit_spa_swt_sun_svk_heb_fre_jpn_eng_dgb_ven_alb_mol_dyu_slo_tig_lda_urd_swa_bul_tha_arw_aeg_chh_est_dut_mly_por_fin_cnt_ukr_bem_yor_bat_aze_ger_amh_amr_afr_lat_owc_scr_bsq_bam_mnd_ewe_azi_kor_gam_ses_glc_bos_sid_cze_geo_nor_sod_akn_jav_cic_krd_grk_tsw_fbf_tsn_mcd_mlt_pol_tur_hun_swe_uzb_tml_rus_xho_anl_hin_knd_ctl	-0.0722363226574659	-0.163511920391824	0.87047019914931
199	rom_ben_hun_svk_chh_sun_geo_urd_lda_uzb_tsn_prs_yor_ger_hin_swa_est_ven_bat_aeg_hau_rus_aze_mnd_guj_tml_pol_azi_bem_heb_fin_kor_grk_lit_bul_fre_mol_gam_jav_tsw_lat_sod_swe_tur_bsq_eng_por_igb_vie_tig_mao_anl_mcd_qcu_afr_ewe_amh_dut_zul_mlt_tag_scr_dgb_ukr_alb_cic_fbf_nor_moo_jpn_bam_ses_glc_wly_owc_knd_mly_akn_bos_slo_pan_amr_krd_arw_dyu_ctl_xho_cnt_sid_spa_ita_ind_swt_cze_tha	-0.349636894635808	-0.794101726604825	0.429157861600405
200	mao_cic_arw_owc_ewe_bem_slo_amr_cze_nor_wly_sun_akn_igb_tig_spa_sod_moo_ven_ukr_tag_geo_xho_mlt_heb_est_afr_fre_ita_tha_por_sid_aeg_amh_dut_vie_fbf_ind_hau_tml_bos_cnt_swe_chh_ses_tsn_dgb_pol_grk_mnd_mcd_eng_lit_yor_svk_scr_lda_hun_tsw_knd_urd_swa_aze_hin_ben_uzb_fin_mly_glc_bsq_jpn_rom_qcu_mol_bul_dyu_rus_ctl_gam_azi_pan_bam_prs_swt_zul_ger_alb_krd_bat_guj_tur_anl_jav_kor_lat	0.328113353254565	0.842794302190843	0.401505824288301
201	dyu_urd_pol_spa_owc_aze_bem_mnd_svk_ind_tig_xho_mly_anl_fre_tha_geo_azi_ita_ven_glc_zul_rus_mlt_afr_tsw_prs_est_moo_hau_cic_ukr_swa_tsn_akn_fbf_mao_guj_mcd_wly_ger_jpn_bul_ewe_dut_rom_bat_fin_grk_tur_sod_alb_sid_swe_qcu_arw_lat_ctl_bam_sun_hin_krd_amr_hun_tag_slo_tml_jav_yor_cnt_dgb_chh_gam_pan_heb_scr_bsq_eng_bos_por_lit_cze_aeg_ses_vie_uzb_nor_amh_kor_mol_igb_ben_lda_knd_swt	-0.0240410571862865	-0.0621888597880895	0.950545894445766
202	swe_yor_tsn_por_spa_urd_aze_hau_anl_ctl_cze_tsw_alb_chh_bsq_slo_ses_sod_owc_tur_mol_dut_amr_geo_rus_nor_dyu_igb_heb_tig_mao_ewe_tha_ita_bos_bam_azi_sid_wly_eng_qcu_moo_arw_ind_vie_tag_fbf_lit_dgb_cic_rom_prs_bul_mly_glc_lda_ger_swa_cnt_pan_mnd_knd_fin_mlt_jpn_bem_bat_tml_zul_krd_est_afr_ukr_aeg_pol_svk_grk_lat_ben_mcd_scr_akn_sun_hin_swt_xho_amh_guj_jav_gam_uzb_fre_kor_hun_ven	0.719163492123222	1.81845735698792	0.0722131731368572
203	fbf_heb_mcd_fin_tig_cze_urd_krd_sun_aeg_mnd_ben_pan_tml_pol_zul_mlt_dut_svk_knd_ctl_ven_glc_dyu_amh_amr_mol_bul_alb_bem_tsn_azi_hun_ind_nor_gam_rus_ukr_bam_spa_akn_eng_hin_grk_ses_lit_jpn_tur_prs_ger_swa_lat_tsw_mly_igb_geo_xho_sid_est_bsq_lda_por_tag_bos_kor_swt_ita_chh_hau_guj_qcu_mao_owc_jav_ewe_bat_cnt_anl_vie_tha_wly_rom_fre_moo_arw_sod_swe_uzb_scr_slo_aze_dgb_cic_yor_afr	-0.392068143792715	-0.932584426104056	0.353449426374703
204	jpn_hin_tsw_owc_dgb_ewe_dyu_arw_rom_swa_mlt_gam_bat_pan_ven_ind_sod_prs_anl_knd_sid_moo_swe_fre_aze_ukr_heb_hau_bul_spa_bsq_pol_jav_wly_akn_lda_zul_hun_bem_est_azi_tur_lit_mol_tml_sun_aeg_mnd_ses_bos_rus_krd_vie_kor_mcd_qcu_tig_xho_ben_urd_por_ita_eng_slo_fin_uzb_geo_amh_glc_fbf_yor_amr_grk_tsn_mly_chh_cnt_tha_mao_nor_swt_scr_ger_afr_cic_ctl_tag_bam_cze_igb_alb_svk_dut_lat_guj	-0.0318206005809017	-0.081421259764922	0.935281915160001
205	cnt_cze_fbf_mcd_yor_eng_svk_dgb_wly_anl_chh_bos_xho_sod_lit_tml_aeg_geo_ben_azi_mnd_scr_dut_ukr_sid_sun_bam_tig_ger_hau_moo_mlt_grk_slo_hun_amr_arw_aze_jpn_heb_kor_cic_ewe_bsq_tag_fre_ctl_ind_pol_mao_swt_ses_zul_tsn_hin_fin_jav_vie_lat_tur_tha_bat_gam_prs_ita_urd_guj_akn_rom_por_qcu_owc_alb_krd_est_swa_bem_tsw_uzb_dyu_ven_pan_lda_igb_swe_afr_glc_knd_bul_nor_rus_spa_mol_mly_amh	-0.0400813967876351	-0.0931026164734017	0.926022315181208
206	lit_lat_amh_ukr_guj_gam_scr_bam_vie_mcd_geo_sun_xho_ewe_swt_amr_por_grk_tha_ben_igb_svk_hin_sid_swa_ctl_alb_nor_yor_mol_anl_aze_mlt_bos_swe_arw_bem_pan_ger_tur_chh_owc_fre_moo_pol_bat_ses_slo_akn_cnt_tag_cze_bul_tsw_glc_rus_kor_mao_knd_azi_dgb_dut_uzb_qcu_tig_urd_jpn_est_fin_mnd_eng_ita_cic_zul_sod_aeg_krd_rom_ven_hun_dyu_fbf_spa_prs_tsn_jav_wly_hau_tml_afr_lda_mly_heb_bsq_ind	-0.455186429654816	-1.18302768150773	0.239813643302939
207	akn_por_moo_hau_svk_nor_mlt_mao_bam_tur_cnt_ukr_bos_qcu_prs_ewe_glc_mol_dut_urd_jpn_tml_zul_azi_dgb_chh_igb_ven_ind_fbf_fin_sid_cze_bem_krd_cic_bat_knd_heb_rom_bsq_geo_jav_swe_gam_ger_amr_hin_grk_dyu_mly_tig_mcd_tag_sun_uzb_swt_scr_sod_kor_aze_swa_eng_ses_tha_tsn_aeg_alb_hun_amh_fre_pan_pol_arw_afr_mnd_tsw_ben_spa_xho_lat_wly_owc_ita_vie_bul_lit_est_rus_anl_slo_guj_lda_ctl_yor	-0.230411699781914	-0.54943850895616	0.584021509238994
208	amr_por_vie_azi_mol_hun_swe_svk_rom_ita_aze_alb_bsq_fre_knd_mnd_qcu_lat_ger_bul_fin_heb_lit_anl_kor_amh_krd_bam_ind_sid_arw_akn_cze_ctl_dyu_mly_yor_xho_hau_glc_scr_ewe_tml_hin_sod_geo_moo_spa_bat_lda_sun_fbf_bos_nor_tha_aeg_est_prs_ben_jav_dut_swa_cic_chh_zul_mcd_dgb_rus_afr_wly_bem_pol_gam_igb_ven_tag_tig_jpn_cnt_uzb_guj_slo_ukr_urd_tsw_mlt_ses_swt_pan_grk_owc_tur_mao_eng_tsn	NA	NA	NA
209	sun_urd_owc_amr_rus_ita_bat_dgb_fre_mnd_mol_spa_geo_ses_lda_rom_mlt_slo_tag_sid_zul_pol_heb_swa_anl_amh_tsn_mly_svk_tml_arw_swe_bul_lit_bos_krd_wly_vie_prs_fbf_afr_gam_cze_bam_lat_igb_guj_por_ctl_swt_alb_eng_kor_mcd_est_scr_glc_yor_jpn_aze_ven_jav_cnt_tsw_ukr_bem_ewe_xho_hun_akn_ger_hin_bsq_azi_pan_dut_sod_chh_knd_cic_tig_mao_moo_ben_fin_tha_qcu_aeg_nor_dyu_hau_grk_uzb_tur_ind	0.620741613348546	1.54373991487802	0.126047434082326
210	grk_fin_geo_jav_fbf_qcu_knd_igb_bul_amh_dyu_guj_sun_bem_scr_vie_tsw_fre_ita_wly_afr_bam_swa_aeg_tsn_cze_eng_cnt_cic_prs_bos_amr_ger_ukr_ben_mao_azi_tur_hau_mnd_lat_por_jpn_ses_ctl_tag_pan_tha_mly_tig_heb_dut_gam_anl_yor_hin_hun_alb_chh_lit_aze_swt_pol_slo_urd_moo_sid_swe_arw_nor_spa_lda_rom_bsq_owc_bat_sod_uzb_xho_ewe_est_tml_akn_kor_glc_mlt_rus_ind_ven_mcd_svk_krd_mol_zul_dgb	0.0683263646585646	0.15521649820841	0.876987030431196
211	qcu_dut_lda_uzb_tag_fin_cic_gam_lat_ses_fre_mcd_kor_tsn_ukr_igb_fbf_owc_mol_ger_prs_eng_heb_scr_hin_sun_bul_bsq_guj_afr_lit_jpn_yor_akn_sod_vie_bat_tha_dgb_bem_ita_spa_dyu_krd_wly_moo_grk_zul_mao_pol_amr_hun_urd_est_ben_pan_svk_por_xho_slo_swa_chh_amh_ctl_rom_nor_aze_jav_cnt_mlt_ewe_tsw_bos_glc_ven_geo_swe_tml_mly_tig_anl_swt_bam_hau_knd_alb_arw_azi_mnd_ind_aeg_tur_cze_rus_sid	0.431536564569734	1.14989316340829	0.25313628641198
212	tag_aze_bam_tml_knd_azi_qcu_mao_jpn_grk_amh_cze_dgb_eng_cic_vie_igb_xho_nor_bat_cnt_tsw_hun_sid_bem_slo_owc_mlt_ctl_wly_fre_svk_urd_dyu_bul_pol_amr_afr_tur_est_sun_ses_fbf_ven_mcd_ukr_aeg_tig_mol_spa_ger_ewe_swa_tsn_krd_heb_jav_kor_lda_guj_lit_chh_bos_hin_arw_scr_gam_ben_zul_hau_moo_uzb_anl_swt_por_mnd_sod_yor_ita_prs_akn_mly_rom_geo_fin_dut_bsq_swe_pan_ind_lat_tha_glc_alb_rus	-0.902628149994382	-2.10242624615315	0.0382178069176439
213	bat_nor_vie_alb_jpn_prs_knd_rus_geo_mnd_tsn_mol_mcd_por_dut_moo_lit_mao_glc_fre_amh_krd_cic_igb_bam_sod_tml_akn_afr_tig_ita_hau_wly_bsq_ewe_tag_cze_swe_pol_tha_azi_urd_scr_mly_hun_owc_ven_eng_lda_bos_pan_rom_jav_ses_ctl_ger_kor_fin_ukr_amr_bul_anl_gam_sun_zul_ind_est_arw_mlt_tsw_uzb_qcu_dgb_swt_sid_xho_ben_bem_heb_cnt_aeg_hin_grk_lat_chh_aze_dyu_yor_spa_svk_swa_tur_fbf_slo_guj	NA	NA	NA
214	spa_afr_bsq_moo_lda_mly_swt_geo_aze_tag_scr_glc_bat_ses_sid_sod_hau_svk_tsn_azi_lat_cze_prs_anl_pol_igb_guj_knd_mlt_vie_cic_qcu_slo_ben_wly_ind_ger_ukr_rom_cnt_fin_mnd_nor_amr_alb_dut_arw_hin_yor_xho_est_tml_lit_dgb_jpn_mao_ewe_bem_swe_bam_krd_bul_fbf_amh_hun_jav_owc_bos_tsw_pan_fre_kor_tha_ctl_aeg_heb_akn_tur_zul_chh_ven_sun_eng_dyu_tig_gam_mol_grk_mcd_swa_urd_uzb_por_ita_rus	0.664447068080664	1.71244547849146	0.0901470587653007
215	cze_sod_geo_anl_rus_eng_bsq_tur_glc_hau_swt_zul_vie_ger_hun_heb_bul_jpn_svk_kor_ind_rom_ukr_mnd_fbf_cnt_sun_tha_por_pol_prs_tsw_mao_alb_ewe_lit_fre_guj_mol_ita_swe_chh_krd_owc_nor_lat_mcd_grk_ben_azi_jav_swa_scr_urd_knd_ctl_amr_fin_est_sid_dgb_tig_amh_tml_dyu_akn_yor_dut_mly_tag_igb_ses_pan_slo_bos_gam_bem_aze_wly_spa_qcu_mlt_afr_ven_aeg_uzb_bat_hin_cic_arw_xho_lda_moo_tsn_bam	0.501062335072467	1.20695533022767	0.230510329256638
216	geo_tha_scr_fin_bsq_prs_qcu_nor_grk_eng_urd_vie_ukr_dgb_jav_fre_est_hau_gam_mlt_hun_owc_aeg_bam_swa_mly_ven_lat_ctl_tsw_fbf_sod_guj_ben_moo_mcd_ewe_lit_chh_alb_swt_zul_bos_arw_rom_heb_wly_uzb_mnd_spa_ses_jpn_svk_ger_dut_rus_mao_bem_cze_tur_mol_afr_bat_amh_pol_akn_por_tig_cic_knd_hin_tsn_aze_swe_cnt_sid_bul_dyu_sun_glc_ind_xho_amr_yor_slo_tml_igb_kor_krd_lda_pan_ita_anl_tag_azi	0.736637204766213	1.72157665731468	0.0884710149233829
217	rom_guj_est_cnt_nor_knd_afr_tsw_lat_cze_akn_ewe_tsn_azi_aeg_fre_glc_aze_sid_ven_urd_tur_bam_mol_swt_pol_dut_spa_amh_owc_lda_ger_mly_jpn_bsq_vie_bos_mcd_bem_qcu_tig_kor_ctl_heb_swa_slo_tag_yor_fin_arw_uzb_ita_cic_por_mao_ukr_pan_prs_zul_rus_eng_moo_amr_mnd_lit_mlt_geo_jav_grk_gam_tha_ses_hun_igb_krd_sun_alb_scr_bul_hin_xho_tml_chh_svk_bat_fbf_dyu_dgb_anl_sod_swe_hau_wly_ben_ind	0.606103555326589	1.38351775681982	0.169818170057878
218	dyu_ita_tsw_ukr_arw_mnd_scr_anl_mly_jav_bsq_tig_wly_krd_tag_ind_heb_swt_hun_geo_pol_dgb_zul_bam_aze_afr_kor_vie_ven_akn_sod_azi_qcu_tml_fre_dut_rus_bat_lda_slo_pan_fin_knd_urd_ger_est_mcd_guj_spa_mlt_amh_ctl_hau_yor_tha_ses_aeg_sid_tur_owc_chh_mol_bos_svk_hin_bem_tsn_prs_rom_por_cic_lat_eng_ben_nor_cnt_swa_ewe_xho_alb_cze_swe_bul_jpn_amr_uzb_mao_lit_grk_igb_glc_gam_moo_fbf_sun	-0.284016576515615	-0.649766346533316	0.517444892534656
219	ses_gam_bul_ukr_pol_cic_hin_ewe_sun_mnd_nor_mao_yor_guj_grk_dut_dgb_swe_arw_cze_mlt_bam_swt_bem_prs_anl_amr_bos_tag_bsq_kor_mol_pan_hau_ven_vie_eng_rus_moo_bat_akn_mly_knd_wly_igb_ind_uzb_scr_dyu_mcd_por_alb_ita_krd_lda_fin_hun_qcu_urd_cnt_lit_jav_jpn_tsw_aze_chh_tha_sod_ben_fre_tml_xho_swa_tig_spa_zul_ctl_owc_tur_sid_lat_fbf_heb_est_svk_slo_azi_geo_glc_aeg_ger_afr_amh_tsn_rom	-0.603854020384112	-1.40257970931787	0.164071643163391
220	rus_mao_lit_uzb_ger_lat_fre_moo_ctl_sid_ita_mly_cze_eng_ukr_nor_ewe_amh_aze_sun_knd_kor_spa_fin_hun_urd_ven_igb_bam_bat_akn_cic_xho_bul_mol_rom_cnt_ben_dgb_mlt_swa_guj_slo_svk_swt_chh_dut_bos_est_mnd_vie_dyu_aeg_alb_prs_bsq_tig_lda_grk_afr_hin_amr_wly_ind_por_tha_tag_krd_owc_jav_pol_qcu_pan_sod_yor_azi_ses_tur_hau_geo_bem_zul_tsw_tsn_jpn_swe_heb_glc_tml_scr_anl_fbf_arw_gam_mcd	0.0060736984207152	0.0155336062555113	0.987639749704204
221	fin_sun_scr_owc_anl_hau_tur_dut_tag_knd_spa_glc_fbf_ger_bem_ukr_ind_rom_cnt_moo_mnd_mao_lit_chh_igb_xho_hin_alb_bos_urd_sid_vie_gam_cic_mlt_hun_afr_yor_ita_tsn_zul_qcu_swt_dgb_aze_uzb_ses_cze_krd_mcd_est_dyu_eng_mly_arw_grk_geo_slo_guj_swa_ven_rus_bul_sod_amh_fre_pol_por_swe_lat_amr_ben_jav_kor_tml_prs_tsw_svk_ewe_lda_heb_tha_bam_akn_bsq_aeg_jpn_wly_bat_tig_azi_ctl_pan_nor_mol	0.435097696897608	1.02479186051287	0.308119631213448
222	bsq_kor_zul_knd_tur_ewe_tml_tsn_sod_jpn_ses_swe_glc_amr_wly_mol_cze_ger_mly_hin_akn_afr_svk_ben_lat_urd_aze_mao_slo_ctl_chh_cnt_alb_ukr_dyu_guj_mnd_arw_est_ita_krd_geo_vie_fre_tha_lda_fbf_aeg_pol_mcd_nor_moo_bos_pan_por_bat_bul_ven_swt_yor_qcu_spa_gam_bem_ind_tag_dgb_sid_grk_tsw_jav_bam_uzb_xho_amh_cic_lit_heb_sun_eng_fin_scr_tig_prs_owc_anl_mlt_hau_rom_hun_igb_azi_rus_dut_swa	0.266686782361683	0.620637432688253	0.536356238701898
223	rom_ukr_hun_amh_akn_tig_swe_knd_bem_mlt_hau_arw_anl_aeg_afr_owc_ctl_mnd_dgb_heb_uzb_tha_tsw_ven_bam_moo_sun_fin_grk_geo_est_mol_alb_mcd_guj_bat_tur_scr_pol_zul_prs_ger_mao_fre_kor_sid_lit_swa_nor_wly_lat_lda_fbf_cnt_bos_bul_amr_spa_tag_azi_ind_pan_yor_aze_gam_sod_urd_qcu_ben_krd_chh_hin_jav_bsq_mly_svk_ses_swt_dyu_cic_slo_cze_jpn_eng_ewe_xho_por_igb_ita_tsn_rus_vie_dut_glc_tml	-0.342910652388503	-0.878970964437056	0.381682443349552
224	afr_por_anl_swe_uzb_chh_bsq_pan_sun_owc_mnd_ukr_hin_jpn_krd_yor_urd_ger_ind_tur_bul_aze_scr_wly_tha_dgb_vie_gam_zul_hau_rom_mly_cnt_bem_tsw_grk_ben_knd_lit_sid_eng_kor_hun_geo_akn_swt_mol_lat_azi_moo_guj_ita_fre_ses_bos_cic_amr_jav_alb_svk_est_nor_fin_arw_cze_tig_ven_glc_qcu_tml_prs_ctl_ewe_dut_slo_pol_amh_igb_fbf_sod_tag_mcd_bam_mao_bat_swa_spa_xho_rus_lda_dyu_tsn_mlt_aeg_heb	0.254850318291077	0.583271458190746	0.56112237936167
225	ewe_spa_arw_krd_chh_bam_mol_slo_kor_mcd_eng_hun_lit_tig_alb_swa_geo_tha_cze_fbf_por_bul_scr_ita_tml_fin_gam_mly_ukr_moo_ven_azi_tag_sun_knd_jpn_lat_pan_mao_ind_urd_ben_svk_heb_nor_ger_sod_guj_zul_glc_swt_vie_mlt_amr_bat_afr_hau_cic_ses_qcu_grk_tsw_aeg_akn_lda_jav_rus_sid_igb_tsn_xho_yor_dyu_bos_uzb_tur_cnt_rom_est_pol_aze_amh_owc_bsq_fre_ctl_mnd_wly_bem_dut_hin_dgb_swe_anl_prs	-0.628936703049248	-1.43986548569673	0.153263248187143
226	tig_eng_dut_geo_gam_hin_ger_moo_hau_cnt_fin_glc_lat_wly_aze_hun_rom_bam_ita_bat_dgb_cic_grk_sid_anl_amh_amr_pol_heb_slo_tsw_akn_rus_jav_spa_ven_tur_bos_lit_mnd_ukr_jpn_tml_por_fre_mcd_zul_mlt_scr_azi_pan_urd_mol_sod_chh_svk_vie_lda_uzb_krd_tsn_guj_qcu_yor_bem_aeg_afr_igb_bsq_swe_mao_alb_ben_ewe_ctl_knd_kor_dyu_owc_sun_mly_bul_tag_ind_fbf_tha_nor_xho_prs_cze_ses_swt_arw_est_swa	-0.540294883082498	-1.23115104146923	0.221370784008679
227	mao_sod_mly_tsw_knd_tml_slo_chh_qcu_alb_mnd_tig_amh_ven_dyu_ukr_afr_scr_tur_zul_pan_rus_ita_hun_xho_ind_rom_por_amr_aeg_bat_guj_geo_sid_ewe_prs_pol_heb_ben_bos_hau_fbf_wly_eng_azi_bam_lit_krd_cze_sun_igb_swa_ses_fin_ctl_cic_ger_svk_yor_urd_jav_lda_glc_bul_fre_grk_gam_bsq_mol_swe_spa_lat_aze_uzb_moo_tha_tsn_swt_owc_arw_nor_mcd_dut_jpn_bem_cnt_anl_est_hin_akn_dgb_mlt_vie_kor_tag	-0.213401880910994	-0.547012482559687	0.585680365710934
228	rom_urd_eng_dyu_uzb_grk_geo_heb_rus_fbf_sod_ind_lit_bam_hun_pol_glc_tsn_mly_swa_jav_wly_moo_ben_tig_azi_bat_mnd_fre_slo_fin_vie_sid_gam_por_krd_spa_prs_mao_akn_nor_bul_scr_bsq_ses_lat_qcu_zul_igb_ita_cnt_hau_yor_cic_anl_lda_sun_xho_chh_mcd_alb_ukr_kor_arw_tur_est_bos_knd_mlt_swe_pan_jpn_tha_amh_aeg_swt_amr_tml_cze_dgb_tsw_ven_afr_owc_mol_guj_hin_dut_ewe_ger_tag_svk_ctl_aze_bem	-0.34491756051929	-0.79131897648372	0.430771440944215
229	mao_mly_scr_mnd_amr_est_glc_hun_bos_tha_bem_por_eng_tml_lit_urd_aeg_vie_bam_geo_svk_fbf_igb_sod_sid_fin_lda_swe_akn_guj_kor_mlt_ita_heb_spa_aze_ewe_anl_xho_grk_krd_ctl_ben_tur_dut_zul_hau_alb_ind_sun_ukr_lat_prs_ses_tsn_moo_amh_rus_swa_fre_jpn_tig_wly_tsw_mcd_yor_azi_cic_bat_jav_swt_gam_cnt_nor_cze_bsq_knd_dgb_bul_uzb_ger_pan_qcu_rom_afr_owc_arw_mol_hin_chh_slo_tag_dyu_pol_ven	-0.221714866677429	-0.538709511548004	0.59137448510952
230	nor_guj_lat_igb_ven_rom_jav_prs_swa_ewe_gam_dyu_mol_knd_sun_aze_hin_wly_est_tag_fbf_mly_svk_amh_lit_ita_afr_tha_vie_mao_eng_owc_sod_qcu_tsw_akn_tur_swt_cic_jpn_tig_uzb_bos_slo_ben_ger_dut_zul_anl_bul_rus_pol_swe_bsq_cze_ukr_ses_krd_hau_bam_por_xho_geo_fre_heb_spa_mlt_dgb_azi_moo_lda_ctl_pan_fin_hun_bat_amr_tml_ind_bem_glc_mcd_grk_mnd_alb_yor_chh_scr_tsn_arw_cnt_sid_kor_aeg_urd	-0.0793704744834099	-0.181001693737884	0.856760123219593
231	nor_tag_geo_bul_yor_glc_krd_ctl_cic_guj_ukr_knd_slo_bos_pan_akn_sid_fin_bam_ben_cze_jav_ven_sun_swa_ger_mnd_heb_chh_ses_fre_tsn_por_swt_ind_mcd_dgb_dut_jpn_bem_afr_zul_mly_ewe_spa_anl_qcu_scr_uzb_gam_fbf_wly_tml_lda_mao_mol_kor_tsw_aze_prs_arw_pol_rus_xho_amh_ita_sod_hin_mlt_tur_lit_eng_svk_vie_azi_tha_dyu_cnt_bat_rom_moo_tig_urd_hau_swe_aeg_alb_lat_hun_amr_igb_bsq_owc_est_grk	0.697976024442602	1.64739305898507	0.102852173670374
232	rom_bat_urd_mol_por_hun_azi_mnd_tha_pan_yor_nor_akn_hau_ukr_afr_grk_fre_bam_qcu_ctl_sod_slo_alb_wly_krd_dyu_tag_jav_aeg_ven_knd_prs_ger_cnt_geo_moo_dut_tur_glc_ewe_est_owc_bem_vie_amr_aze_uzb_gam_dgb_sid_heb_swe_lat_arw_tsw_ses_svk_lda_bos_cic_ind_cze_chh_mcd_mlt_ben_tml_swa_guj_mao_rus_anl_sun_bsq_amh_scr_eng_zul_igb_tsn_jpn_hin_spa_kor_bul_ita_pol_xho_tig_fin_mly_swt_lit_fbf	-0.268589126967011	-0.603688775538725	0.547520254018696
233	krd_tsn_swt_zul_por_bem_swe_tha_bsq_ben_swa_alb_prs_igb_ewe_heb_ita_mly_tml_hun_fin_mnd_bos_lda_hau_mao_fbf_qcu_yor_jpn_mol_ind_arw_gam_ctl_tig_ses_vie_cze_est_chh_ukr_lit_moo_dyu_pan_rom_afr_owc_glc_amh_svk_fre_scr_tag_urd_xho_sun_anl_ger_cic_sid_bam_akn_wly_tur_bul_guj_pol_grk_ven_nor_hin_aeg_kor_dut_lat_cnt_slo_spa_aze_eng_sod_uzb_tsw_rus_dgb_mlt_azi_jav_bat_geo_amr_mcd_knd	-0.628482001028649	-1.43131599151722	0.155691637220639
234	chh_lat_igb_dgb_rus_tig_vie_amh_sun_est_hau_xho_ben_tha_bos_sod_prs_dyu_tag_svk_swa_eng_guj_jpn_cic_nor_mly_mnd_kor_alb_ctl_hin_mao_sid_owc_qcu_wly_ger_amr_swt_rom_fbf_grk_ven_pol_bam_arw_geo_lit_tur_bsq_ita_ses_spa_azi_por_glc_fre_krd_aeg_slo_dut_urd_hun_knd_afr_tml_lda_tsw_akn_gam_bat_moo_cze_zul_mlt_heb_bem_swe_yor_pan_ewe_ind_tsn_mcd_jav_mol_aze_anl_uzb_bul_cnt_ukr_fin_scr	-0.0155531283681057	-0.0352896401211483	0.971924419032463
235	grk_tha_tml_mnd_hin_ses_xho_uzb_pol_hau_kor_igb_alb_afr_eng_swt_ukr_mly_bat_dgb_bul_amr_knd_aeg_yor_sid_amh_svk_lat_chh_qcu_owc_bem_ctl_guj_dut_bos_anl_hun_sun_ven_wly_tig_bsq_jav_glc_aze_mao_ewe_fin_jpn_ger_bam_akn_prs_mlt_ind_mol_tag_nor_azi_mcd_tur_lda_rus_cze_por_geo_sod_urd_ita_swa_fre_dyu_cic_slo_gam_scr_vie_ben_heb_pan_moo_swe_spa_lit_tsn_krd_fbf_zul_arw_tsw_cnt_est_rom	-0.842312703211589	-2.02377671656178	0.0458625196261325
236	anl_bul_geo_slo_fbf_ukr_urd_yor_uzb_akn_cic_est_cze_fre_grk_ses_bos_heb_dgb_dut_eng_swe_alb_scr_tsn_amr_bam_ger_jpn_vie_mcd_spa_lat_rus_swa_lda_xho_svk_mol_bsq_swt_qcu_amh_tsw_pan_afr_mlt_ven_prs_cnt_dyu_guj_nor_tur_glc_tml_chh_jav_knd_azi_mao_aeg_gam_kor_bat_tag_owc_tig_hau_wly_sod_sid_fin_aze_ita_arw_moo_ctl_lit_zul_tha_hun_pol_bem_ben_krd_ewe_mly_igb_ind_por_rom_hin_mnd_sun	-0.29881339323009	-0.68342782159562	0.496035736532601
237	jav_ind_mcd_glc_bem_tur_azi_hin_fin_gam_amr_lda_wly_bul_mao_grk_knd_hun_heb_tha_rus_xho_svk_yor_ita_amh_ewe_guj_anl_sun_tsw_ctl_lat_sod_swa_hau_sid_swt_ses_tig_moo_lit_fre_geo_nor_tsn_aeg_dut_dgb_ben_afr_alb_est_dyu_aze_urd_bos_pan_bsq_ven_mnd_pol_mly_arw_akn_tag_qcu_swe_kor_igb_cnt_jpn_scr_krd_zul_mlt_vie_mol_spa_cze_ger_chh_eng_slo_bat_prs_cic_tml_owc_por_ukr_fbf_rom_bam_uzb	0.185860879071833	0.476975515712566	0.634498478479598
238	sid_cnt_dyu_dgb_sod_scr_cic_lit_bam_wly_grk_ses_vie_pan_rom_ger_arw_heb_mlt_azi_tur_hau_bul_rus_por_bos_ind_glc_swa_cze_prs_chh_guj_jpn_aeg_mol_tig_dut_pol_kor_aze_fre_slo_knd_geo_uzb_gam_est_akn_hin_krd_amh_lda_moo_owc_tha_lat_mnd_bem_alb_xho_jav_mao_ven_urd_fbf_swe_nor_tag_mcd_amr_spa_tml_anl_bat_igb_ita_bsq_ctl_hun_ben_afr_svk_eng_tsn_ukr_zul_sun_mly_swt_fin_qcu_ewe_yor_tsw	-0.00650459570520552	-0.0161277812581663	0.987166999210035
239	cic_tig_sun_bem_dgb_lda_por_mlt_pol_hun_moo_azi_fbf_chh_qcu_igb_rom_guj_arw_pan_ses_ewe_svk_cze_tml_lit_eng_fre_sid_tag_mao_swt_xho_heb_vie_ben_mol_knd_rus_slo_kor_scr_est_bam_swe_ctl_jav_mcd_anl_grk_bat_ger_amr_swa_tur_afr_bos_wly_mly_glc_fin_yor_akn_zul_geo_uzb_dut_owc_prs_bul_nor_lat_ita_dyu_aeg_alb_amh_ukr_tsw_jpn_tsn_mnd_ven_bsq_hau_tha_aze_krd_hin_gam_spa_cnt_ind_urd_sod	0.936504776945209	2.26691714857998	0.0257123950075472
240	mol_igb_uzb_guj_azi_fin_dgb_anl_sun_owc_hun_ita_grk_mlt_arw_lda_swt_ctl_por_ger_tsn_tml_gam_lat_tig_aze_scr_yor_tag_ven_pol_mao_pan_akn_bem_sod_swe_ukr_ewe_prs_moo_glc_svk_knd_swa_mcd_ind_eng_krd_ses_urd_afr_dut_bos_heb_tsw_dyu_vie_kor_ben_wly_hau_geo_amh_chh_sid_rus_alb_fre_amr_bam_mnd_xho_mly_bat_rom_qcu_jav_tha_aeg_nor_slo_fbf_spa_bsq_jpn_cnt_lit_hin_cic_cze_tur_est_bul_zul	-0.183941407626471	-0.470408309517035	0.63916468223045
241	hun_vie_rus_spa_uzb_hin_ctl_mnd_ewe_eng_sun_dut_prs_cic_amh_grk_ven_anl_ger_mao_gam_est_fin_mly_tig_amr_ben_kor_bam_ita_tsw_dgb_igb_mcd_urd_aze_pol_bat_tur_scr_cze_por_bsq_akn_jav_heb_jpn_dyu_svk_tha_fbf_mol_tag_fre_cnt_lit_swa_krd_ind_bos_rom_mlt_qcu_ses_chh_tsn_ukr_xho_arw_moo_guj_pan_knd_alb_nor_geo_swt_owc_yor_glc_azi_swe_hau_wly_bul_bem_sid_lda_lat_tml_slo_sod_zul_aeg_afr	-0.376352723966363	-0.915567521351651	0.362261706954067
242	wly_est_sid_pol_mly_arw_mol_afr_fin_bsq_slo_igb_cze_xho_cic_spa_alb_bem_urd_fre_dut_guj_qcu_hau_sod_sun_por_chh_azi_gam_tag_ewe_yor_akn_bat_krd_aeg_amh_lat_lit_tig_rom_mao_jpn_tha_svk_anl_ind_tsn_zul_tsw_jav_prs_pan_hun_ven_hin_owc_bam_bul_mnd_swe_heb_ses_aze_rus_ctl_grk_mlt_ukr_ger_scr_vie_dyu_knd_tml_ben_bos_kor_fbf_eng_geo_tur_swt_ita_cnt_glc_swa_amr_dgb_nor_lda_mcd_moo_uzb	-0.389075753569917	-0.996601183162076	0.321544141940555
243	tsn_slo_gam_amh_igb_prs_hau_bat_ewe_ses_ben_vie_afr_dgb_bsq_mlt_yor_swt_fbf_jav_swe_rom_bem_dut_ind_pol_mol_azi_amr_urd_cnt_alb_akn_scr_owc_cic_glc_dyu_sid_ukr_jpn_tsw_spa_est_chh_tag_svk_lit_arw_kor_wly_krd_ven_qcu_fre_tur_knd_bam_por_lat_ita_fin_tha_zul_bul_mcd_swa_xho_heb_lda_mao_aeg_ctl_cze_geo_mnd_nor_ger_guj_bos_mly_pan_tig_aze_grk_rus_hun_eng_hin_tml_anl_sod_sun_moo_uzb	0.339195079548548	0.77172304466976	0.44223501351539
244	por_bam_knd_ukr_tsn_ind_dut_ben_tig_amh_rus_fre_slo_gam_nor_anl_heb_yor_owc_urd_mcd_tur_vie_sun_aze_arw_lat_akn_alb_zul_eng_chh_cic_svk_jpn_bos_dyu_lda_tag_mao_aeg_ger_moo_amr_azi_tha_afr_ctl_fbf_rom_hun_geo_cze_bat_mlt_jav_glc_pol_wly_bul_scr_krd_bem_ita_uzb_tsw_kor_ewe_hau_tml_lit_grk_xho_cnt_fin_pan_swt_guj_prs_ses_spa_bsq_qcu_mol_ven_dgb_mnd_igb_sid_est_swa_hin_mly_sod_swe	0.745672556156467	1.70566976765187	0.0914074628838521
245	est_lit_arw_rom_ses_bem_jpn_hin_amr_mly_ita_bat_pan_ukr_tag_urd_xho_hun_vie_ven_krd_dut_hau_guj_anl_spa_ben_mnd_ewe_grk_dyu_kor_heb_eng_bos_owc_aze_sod_swa_yor_scr_gam_rus_bul_cze_geo_qcu_sun_swe_mlt_slo_azi_mcd_glc_wly_ctl_bsq_knd_igb_ind_tur_zul_fin_fre_mao_aeg_por_alb_tsn_jav_lda_sid_tig_moo_uzb_tsw_cnt_svk_lat_fbf_afr_pol_swt_tml_chh_dgb_ger_prs_amh_tha_cic_bam_akn_nor_mol	-0.304974443432867	-0.793966448183488	0.429236220221316
246	wly_aze_xho_mlt_qcu_svk_tsn_est_sun_rom_spa_jpn_mly_tha_grk_igb_urd_bat_fre_tag_dut_pan_ses_krd_lit_ind_slo_bsq_guj_geo_rus_jav_heb_amh_tsw_swe_anl_moo_sid_eng_hau_prs_pol_lda_gam_bam_por_mcd_tig_nor_dyu_ven_tml_ukr_fin_mnd_chh_amr_ger_mao_hun_glc_owc_bem_dgb_afr_swt_ita_ctl_lat_fbf_azi_ben_alb_sod_knd_swa_uzb_yor_zul_cze_aeg_arw_mol_bul_bos_cic_kor_cnt_scr_tur_ewe_vie_akn_hin	-0.298448441487093	-0.761196930770795	0.448465303042551
247	urd_jpn_pol_grk_tag_chh_eng_por_tha_mcd_ctl_lda_owc_knd_lat_alb_guj_ben_rom_ukr_afr_hun_svk_uzb_ind_mly_cic_swa_swe_ses_geo_sod_mnd_tsw_mlt_ger_sid_vie_nor_slo_tur_heb_igb_dgb_krd_akn_aze_xho_bem_dyu_arw_mol_swt_rus_zul_anl_cnt_yor_fin_scr_aeg_amr_dut_mao_fbf_cze_kor_pan_qcu_moo_ewe_tml_bos_bam_prs_tig_jav_tsn_spa_gam_amh_bsq_hau_lit_ita_ven_sun_hin_wly_bat_est_azi_glc_fre_bul	0.0136649268106892	0.0338546765238987	0.97306559112143
248	tig_uzb_svk_sid_ewe_geo_amh_xho_hin_cze_alb_ger_ukr_tha_heb_fin_ita_swa_swt_urd_gam_arw_slo_por_rom_bat_aze_tur_mlt_tsw_zul_jpn_bam_wly_bsq_hun_bul_mcd_mnd_ind_pan_bos_owc_tml_knd_mly_akn_vie_dgb_jav_grk_dut_bem_hau_rus_lat_lda_fre_glc_amr_azi_est_cnt_igb_chh_cic_ben_lit_mol_krd_nor_fbf_ctl_pol_anl_ses_dyu_sun_sod_guj_mao_afr_moo_prs_qcu_kor_eng_yor_aeg_tsn_tag_scr_ven_swe_spa	-0.335520689878448	-0.773617401600856	0.441119131865318
249	chh_ger_swt_azi_ven_hun_prs_tur_jpn_glc_bsq_lda_krd_tsn_bat_swe_bos_amr_geo_lat_ukr_fin_rus_yor_ind_fbf_moo_scr_mly_bam_ita_vie_svk_kor_wly_dyu_hau_mcd_gam_tig_mlt_zul_aeg_afr_ben_ctl_rom_arw_dgb_sun_tsw_igb_ses_anl_akn_est_bul_ewe_hin_alb_spa_mol_tag_xho_fre_por_tml_urd_aze_grk_amh_cze_qcu_uzb_knd_cnt_mnd_nor_pan_jav_lit_bem_sod_mao_pol_tha_eng_sid_cic_swa_heb_owc_slo_guj_dut	-0.318509811221965	-0.719987907877548	0.473338069382378
250	jpn_dut_rus_bam_bul_eng_bem_hin_krd_mlt_owc_ukr_lat_azi_yor_mly_qcu_amh_bsq_sun_cze_scr_xho_anl_swa_urd_fbf_tha_kor_zul_grk_pan_ita_chh_moo_jav_tml_hun_svk_por_est_ctl_guj_akn_nor_ses_bos_glc_swt_arw_lit_lda_alb_tsn_mnd_ger_cic_fre_cnt_bat_ewe_tur_sod_tsw_dgb_dyu_uzb_wly_vie_pol_aze_mao_heb_spa_prs_mcd_ven_tig_slo_igb_rom_knd_swe_fin_hau_afr_ind_aeg_mol_geo_ben_sid_tag_amr_gam	-0.533266027167862	-1.28857410677917	0.200742607496143
251	chh_swa_swt_jpn_tur_bam_igb_glc_hau_moo_heb_bat_bos_fbf_rus_lat_lit_ind_ven_wly_est_ben_ses_qcu_tsn_knd_dgb_swe_kor_ita_cnt_mol_mcd_tha_arw_guj_rom_geo_bul_vie_ctl_fre_sod_amr_yor_uzb_hin_bem_pol_cic_cze_dyu_anl_aeg_grk_slo_urd_aze_xho_sun_nor_ewe_jav_eng_akn_spa_sid_zul_mlt_krd_fin_pan_tig_prs_gam_lda_ukr_azi_svk_tag_ger_tsw_mly_mao_amh_mnd_hun_scr_owc_bsq_afr_dut_tml_por_alb	-0.566682047060987	-1.47337136392583	0.144027634098085
252	bul_dgb_dyu_sod_rus_por_zul_bam_aeg_ukr_nor_kor_mlt_svk_heb_pol_ger_ita_eng_mnd_bsq_swe_tha_uzb_scr_ewe_jav_hin_tml_mao_fre_bem_geo_cic_pan_ses_fbf_dut_tsw_bos_swt_est_ctl_sun_spa_vie_azi_urd_bat_wly_anl_hun_lit_lda_ind_tag_mcd_aze_qcu_alb_knd_amr_owc_glc_tur_igb_swa_hau_xho_ben_sid_amh_tig_moo_slo_prs_guj_cnt_jpn_cze_tsn_afr_fin_rom_arw_akn_lat_grk_gam_krd_mol_mly_chh_ven_yor	-0.727744147595204	-1.66093548502463	0.100094264363366
253	hun_amh_tml_ger_mlt_xho_spa_ewe_anl_mol_lda_moo_grk_fre_dgb_pol_lat_tha_igb_por_jav_amr_chh_fin_afr_gam_sid_guj_ven_swe_hau_jpn_tag_ses_urd_fbf_aze_ben_slo_tsw_arw_bem_swt_bos_ctl_cic_azi_bul_est_qcu_vie_mnd_hin_knd_akn_tig_tur_cze_tsn_bat_mcd_dut_mao_bsq_prs_wly_eng_bam_swa_rus_cnt_alb_scr_svk_yor_rom_krd_sod_dyu_ita_uzb_pan_mly_ukr_glc_ind_owc_heb_geo_sun_nor_lit_zul_kor_aeg	-0.815991515320506	-1.95874683562655	0.0531381404628876
254	sod_ger_bsq_tml_nor_yor_alb_zul_qcu_jpn_mol_spa_heb_ses_hin_bul_urd_grk_hau_fbf_swt_akn_ven_scr_afr_tsn_cnt_owc_bat_tha_igb_bos_hun_rom_mlt_azi_bem_por_amr_lat_ukr_mly_xho_svk_tig_geo_guj_ita_swa_chh_gam_tag_tsw_rus_mcd_eng_lda_ben_mao_slo_jav_tur_moo_glc_swe_aze_bam_sun_krd_vie_ind_amh_cze_pol_prs_kor_pan_cic_uzb_sid_dgb_anl_knd_wly_fre_est_aeg_ctl_dut_ewe_mnd_fin_lit_dyu_arw	-0.209586434972441	-0.546064227323287	0.586329362709309
255	owc_cic_lat_hun_grk_bsq_afr_ben_tsn_jpn_gam_dut_chh_pol_tha_fin_amh_ewe_mol_geo_hau_krd_mcd_swe_qcu_swa_arw_rus_urd_alb_scr_tml_knd_ind_amr_fbf_lda_nor_guj_bam_fre_mlt_kor_tsw_svk_mnd_igb_ita_pan_sun_ctl_tur_rom_dgb_jav_mly_uzb_vie_bem_yor_glc_wly_bul_aeg_mao_prs_sod_est_ger_spa_swt_moo_akn_xho_slo_ukr_azi_por_eng_bos_heb_zul_aze_ven_lit_cze_hin_ses_anl_tig_tag_dyu_cnt_sid_bat	-0.312235747930253	-0.701891851147727	0.484499503398507
256	bem_spa_wly_anl_kor_hau_tsn_vie_bsq_rom_tur_glc_ita_dut_uzb_dyu_azi_chh_ben_bat_gam_grk_bam_igb_afr_lda_bul_jav_tml_pan_ewe_cze_ven_sid_rus_hin_amh_est_nor_mnd_fre_jpn_fin_swa_krd_bos_dgb_swt_tig_yor_mcd_hun_cnt_amr_xho_eng_alb_svk_zul_scr_arw_akn_slo_ger_cic_owc_lat_geo_fbf_mao_qcu_tag_pol_aeg_swe_sod_heb_tha_ukr_guj_urd_moo_por_lit_ses_prs_sun_tsw_knd_aze_mol_mlt_ind_ctl_mly	NA	NA	NA
257	bos_alb_bul_lat_cic_afr_hin_prs_cze_akn_ind_aeg_mnd_owc_swt_ita_bat_mlt_ses_ewe_vie_moo_jav_zul_tml_eng_mao_lit_tur_mly_rus_scr_tig_spa_glc_fre_urd_qcu_svk_fin_guj_cnt_lda_bem_tsw_rom_kor_amh_swe_sid_grk_xho_arw_dgb_mcd_mol_sod_dut_knd_fbf_swa_por_jpn_ben_amr_nor_est_dyu_aze_ctl_ger_wly_heb_hun_pan_geo_hau_igb_bam_sun_gam_slo_azi_uzb_tsn_pol_yor_chh_bsq_tag_ven_tha_krd_anl_ukr	0.246801541076246	0.643319138517463	0.521600189509462
258	tha_est_rus_cnt_mol_lit_ven_kor_bem_cze_mlt_dyu_nor_bos_tml_aeg_amh_hau_tag_qcu_fin_prs_ind_slo_spa_por_tsn_fre_ctl_swa_afr_yor_uzb_ita_glc_igb_lda_arw_tsw_mao_krd_lat_wly_guj_bul_cic_mnd_swt_pan_ger_geo_ewe_tig_hun_alb_anl_sun_pol_eng_sod_mcd_jpn_grk_amr_ses_dgb_dut_bsq_mly_hin_heb_gam_zul_scr_ben_chh_bat_moo_aze_vie_urd_jav_bam_akn_ukr_fbf_swe_xho_sid_rom_tur_svk_knd_owc_azi	-0.60740700083387	-1.44466515217454	0.151912843800843
259	anl_tag_pan_alb_scr_aze_guj_fre_ita_tha_tsw_por_dgb_yor_bat_hun_cic_jav_tsn_aeg_amh_sid_swt_bul_chh_ben_est_heb_jpn_mao_gam_sun_mnd_ctl_lit_cze_uzb_mlt_fin_tml_amr_igb_glc_ewe_urd_mcd_geo_mly_akn_afr_sod_ven_nor_moo_vie_knd_spa_qcu_rom_ukr_xho_ind_pol_cnt_azi_tig_prs_dut_ses_krd_swa_lda_svk_dyu_bos_bam_hau_mol_bsq_wly_fbf_rus_slo_tur_ger_lat_eng_arw_grk_hin_owc_zul_swe_kor_bem	0.518484066438415	1.21320162094709	0.228125191212075
260	dut_anl_amh_est_cze_afr_tag_heb_knd_mly_jpn_tur_vie_igb_ven_ses_moo_wly_mol_swa_owc_cnt_chh_slo_scr_xho_jav_bam_aze_lat_azi_glc_qcu_amr_zul_alb_pan_nor_krd_bul_sod_ger_tig_guj_ukr_mnd_swe_yor_dyu_svk_tha_cic_bsq_ind_por_ben_fbf_kor_bos_lda_prs_eng_ita_gam_mlt_dgb_geo_bem_uzb_tsw_rom_aeg_hin_hun_sid_spa_tml_ctl_tsn_arw_swt_lit_hau_mao_rus_urd_grk_sun_ewe_akn_fin_pol_bat_mcd_fre	0.126942796850071	0.326387786470218	0.744864340296539
261	grk_swe_ven_dut_amr_krd_est_igb_slo_eng_bat_cze_alb_rus_tag_zul_bam_yor_ger_bem_amh_mol_arw_lit_fbf_tig_fin_heb_mnd_geo_ukr_tur_uzb_anl_mlt_kor_dgb_svk_aeg_afr_pol_fre_nor_rom_hun_tsn_qcu_jav_sun_spa_moo_bsq_por_wly_vie_sod_akn_guj_chh_owc_tha_ben_xho_bos_knd_tsw_jpn_ind_ita_glc_swt_scr_lat_sid_mly_tml_cnt_azi_ewe_aze_ses_mcd_dyu_pan_ctl_urd_gam_hin_hau_bul_swa_mao_lda_cic_prs	-0.103578889506395	-0.232770050677884	0.81645148596439
262	krd_ewe_ind_fin_tag_glc_spa_aze_mao_ukr_bat_owc_cnt_afr_ben_chh_kor_hin_tha_fbf_bos_akn_swt_sid_tml_moo_nor_hau_gam_eng_tsn_wly_vie_zul_svk_ses_mlt_lat_tur_grk_prs_alb_qcu_est_swa_por_amr_cic_slo_swe_ita_dgb_arw_heb_azi_tig_mcd_ctl_cze_uzb_aeg_ven_jav_dyu_pan_scr_sod_bsq_geo_rom_sun_knd_anl_hun_lit_jpn_mnd_tsw_pol_xho_lda_bul_igb_yor_guj_fre_urd_bam_ger_dut_rus_mly_amh_mol_bem	0.0703082223855738	0.166624824727219	0.868027000673472
263	pol_tml_ger_fbf_lit_bem_pan_hau_fre_swa_lat_mao_glc_ita_tur_ven_swt_prs_ben_aeg_rom_tag_bam_spa_cze_azi_sid_est_ses_arw_moo_amh_afr_aze_grk_bsq_scr_cic_hin_svk_owc_mly_chh_knd_bos_uzb_dut_gam_yor_vie_nor_tha_dyu_ctl_mnd_guj_swe_por_lda_mlt_amr_bat_fin_mol_jpn_rus_alb_anl_sun_tig_slo_igb_urd_akn_kor_mcd_wly_krd_bul_tsn_ewe_qcu_geo_ind_tsw_zul_xho_cnt_jav_dgb_heb_sod_eng_hun_ukr	0.952542096955022	2.10809926528475	0.0377116515743145
264	anl_sid_moo_slo_urd_mnd_nor_sun_azi_zul_svk_amr_tig_ben_ukr_heb_tha_swa_est_hau_fbf_glc_mol_dgb_gam_sod_pol_bsq_cic_mly_bos_jav_dut_pan_dyu_hin_fin_mao_bem_knd_aze_ses_prs_fre_mcd_bam_arw_cnt_krd_uzb_ven_tml_lat_geo_vie_ita_tag_jpn_afr_akn_guj_ind_alb_rom_eng_aeg_amh_mlt_ctl_wly_tsw_yor_hun_qcu_tur_kor_lit_igb_owc_swe_bul_rus_swt_scr_grk_por_tsn_ewe_chh_lda_bat_ger_cze_spa_xho	0.395455277917879	1.01085357487065	0.31470930415503
265	gam_mcd_vie_hin_lda_aze_por_heb_dgb_yor_tsn_tur_prs_dut_pol_spa_wly_bem_amr_ses_slo_ind_bat_bam_mnd_bos_grk_arw_swe_guj_ewe_rom_ven_est_mlt_tml_swa_cze_azi_lit_afr_igb_jpn_bsq_zul_svk_lat_ctl_ger_akn_jav_sod_moo_uzb_urd_sun_knd_fbf_dyu_aeg_mol_tag_anl_fin_kor_ita_fre_sid_cic_qcu_tsw_xho_owc_amh_hun_swt_mly_alb_rus_tha_krd_geo_pan_scr_hau_mao_ben_glc_chh_eng_tig_ukr_cnt_nor_bul	0.182320785848256	0.43817779559585	0.662273509660317
266	chh_xho_kor_bam_ewe_spa_lda_uzb_yor_swa_mcd_amh_bat_alb_amr_mly_tag_swe_tsn_lat_cnt_ben_svk_ita_cze_pan_glc_mol_dyu_knd_zul_lit_nor_ukr_bem_fre_slo_hun_heb_fbf_pol_ven_arw_igb_afr_wly_geo_dgb_tig_owc_hau_qcu_fin_rom_urd_rus_tml_tur_bsq_azi_ctl_por_mlt_eng_tsw_hin_prs_mao_mnd_cic_gam_dut_vie_aze_moo_guj_bos_sid_aeg_swt_krd_grk_jpn_jav_ind_akn_scr_est_anl_ger_ses_sod_bul_sun_tha	-0.255641393382837	-0.642626082197754	0.52204790825892
267	bem_kor_owc_dyu_afr_mnd_akn_fre_ses_anl_tha_urd_bos_ita_jpn_alb_ven_est_ewe_guj_tig_arw_krd_knd_bsq_lit_bat_pan_zul_amh_cze_hun_gam_yor_rom_mcd_cnt_ukr_heb_nor_moo_eng_swt_spa_rus_sun_geo_swe_jav_ind_fbf_pol_glc_mao_igb_mlt_tml_qcu_azi_tsn_sid_cic_wly_bam_lat_xho_bul_tsw_aze_hin_ctl_amr_fin_ger_uzb_aeg_vie_ben_lda_por_scr_dgb_prs_slo_svk_dut_mly_tag_swa_grk_tur_hau_chh_mol_sod	-0.0672058878286159	-0.176815911846469	0.860037488552653
268	gam_qcu_geo_tur_arw_por_yor_afr_svk_bat_ukr_pan_tml_fre_mol_pol_wly_azi_ita_ses_glc_lat_tha_urd_tag_rus_bsq_swe_krd_zul_swt_mao_moo_nor_dyu_kor_mly_knd_mcd_lda_est_bul_cic_fbf_uzb_swa_aeg_guj_mnd_eng_amr_bos_sid_bem_aze_tig_dut_cnt_dgb_ind_jav_hau_jpn_sun_slo_spa_lit_mlt_sod_prs_vie_anl_akn_xho_cze_grk_owc_igb_alb_tsw_amh_hin_ewe_fin_rom_bam_heb_ben_chh_scr_ven_tsn_hun_ger_ctl	-0.0237612028425269	-0.0603840401943422	0.951979342629974
269	gam_vie_sun_hau_moo_bat_cic_dut_tha_krd_yor_nor_por_ven_wly_amr_glc_grk_scr_tml_alb_zul_tig_mly_chh_mlt_bul_mao_lat_aze_mnd_svk_tsn_pan_tsw_eng_prs_uzb_swt_dyu_tag_pol_ukr_lit_est_afr_mcd_heb_ses_hun_kor_ind_qcu_geo_fbf_owc_slo_jav_knd_ewe_urd_cnt_akn_swa_spa_rom_ita_sod_rus_guj_mol_bos_jpn_bam_swe_bem_igb_hin_xho_amh_cze_fin_aeg_fre_dgb_arw_sid_ger_bsq_ctl_anl_ben_lda_tur_azi	0.595051555847503	1.57846308707497	0.117854771563945
270	ita_tur_rom_kor_bem_anl_uzb_mol_mao_igb_jpn_tsn_tag_ses_ukr_prs_mcd_eng_pol_xho_por_bsq_krd_lat_ben_sun_bam_azi_swt_mnd_cic_zul_bat_swa_fre_svk_hau_jav_geo_akn_bul_aze_slo_gam_est_chh_cnt_swe_hun_ven_ind_moo_cze_sod_heb_bos_mlt_qcu_pan_nor_dyu_tha_wly_tig_rus_guj_urd_tsw_mly_yor_ctl_amh_alb_lda_amr_ewe_dut_scr_grk_owc_spa_fbf_glc_tml_dgb_fin_hin_vie_knd_aeg_arw_ger_sid_afr_lit	-0.0560108339763494	-0.129388467398036	0.897329700194195
271	lit_aze_tur_cnt_pan_ita_mly_bam_swa_anl_fin_yor_jav_mlt_slo_akn_fre_uzb_ses_wly_jpn_nor_guj_hau_est_gam_geo_por_bos_bat_xho_pol_krd_qcu_fbf_tsw_ger_chh_tsn_hin_ewe_sod_hun_ukr_urd_dut_prs_moo_mnd_tag_tml_grk_swt_amr_ind_bsq_afr_tig_spa_knd_arw_owc_swe_ven_rom_alb_lda_mol_ctl_vie_igb_scr_ben_dyu_cze_eng_mao_mcd_heb_amh_aeg_svk_azi_zul_lat_bem_kor_tha_bul_cic_dgb_glc_sid_rus_sun	0.682930238032774	1.77806317607164	0.0786618123253899
272	guj_azi_aze_tha_sod_amr_tag_uzb_hin_pan_mol_jpn_pol_bem_slo_anl_ses_dgb_prs_fbf_mly_hun_svk_moo_ukr_fin_qcu_xho_ger_mao_swe_swt_alb_glc_knd_bsq_lat_ita_dut_tig_tur_tml_heb_tsw_ctl_nor_hau_est_mcd_akn_arw_lda_gam_bul_amh_ewe_ind_afr_zul_kor_wly_cic_sid_bam_geo_krd_swa_scr_bat_mlt_fre_bos_tsn_aeg_rom_urd_ben_grk_sun_spa_igb_dyu_vie_chh_yor_cnt_cze_ven_por_owc_mnd_rus_lit_jav_eng	-0.859145441560532	-2.24873845959958	0.0268902013000754
273	heb_bsq_pan_lat_mcd_fbf_tha_uzb_bam_tag_hin_chh_aeg_jav_nor_mnd_mly_mol_por_ukr_sun_spa_bul_swe_akn_swa_tur_alb_cic_dgb_hau_tsn_tml_slo_tsw_amr_lit_jpn_vie_grk_sod_owc_ses_moo_rom_fin_gam_wly_fre_eng_cze_igb_xho_dyu_cnt_ita_zul_prs_bos_ven_bat_ben_mlt_amh_geo_arw_azi_scr_rus_afr_bem_guj_ger_swt_qcu_mao_lda_ewe_aze_ind_dut_tig_glc_est_hun_krd_sid_pol_svk_ctl_knd_anl_yor_kor_urd	-0.109414981254489	-0.273166545860495	0.785330885151894
274	amr_tur_grk_bsq_aze_tag_rom_bam_ben_heb_ses_zul_afr_krd_lit_ukr_mly_yor_nor_pol_azi_ewe_kor_ger_slo_uzb_hin_eng_glc_swa_ita_chh_bos_igb_moo_gam_swe_tml_jav_fbf_sun_vie_sod_aeg_akn_lat_bul_por_mcd_hun_spa_cnt_jpn_guj_fin_cic_qcu_est_knd_ven_sid_hau_tsw_alb_fre_dut_mlt_swt_owc_svk_scr_ctl_ind_bat_mao_tig_urd_xho_geo_cze_arw_bem_wly_amh_rus_pan_dyu_tha_prs_mnd_tsn_lda_anl_dgb_mol	-0.104488181334348	-0.233509657255708	0.815878891571549
275	vie_lit_fbf_rom_eng_ctl_svk_sod_knd_bul_guj_uzb_amr_alb_slo_ben_lda_ukr_tur_ses_cic_akn_cnt_tml_mcd_rus_moo_aeg_tsw_swa_gam_grk_tha_hun_amh_kor_nor_afr_cze_tsn_yor_ewe_aze_scr_spa_ind_jpn_krd_mlt_dgb_qcu_bsq_glc_ger_pol_jav_prs_mnd_bam_tag_hin_sid_wly_est_bem_bos_mao_swt_swe_zul_por_anl_mol_azi_geo_ita_fin_heb_tig_bat_igb_urd_chh_mly_pan_hau_owc_lat_arw_fre_xho_ven_dyu_sun_dut	0.0680629312383897	0.154403184557434	0.877626428359511
276	mol_jpn_wly_bat_lda_pan_guj_azi_aze_dyu_bam_tur_owc_eng_mlt_moo_bos_tha_igb_swe_heb_tsn_sun_tml_knd_bsq_amh_amr_grk_est_mly_dgb_fin_pol_urd_ind_ses_swa_tag_ger_krd_anl_ven_ita_vie_por_fre_rom_yor_prs_afr_lat_sod_ewe_nor_arw_glc_swt_cic_mcd_spa_alb_jav_fbf_uzb_hau_slo_tsw_rus_zul_svk_ukr_cze_kor_bem_geo_hin_tig_xho_mao_ben_cnt_gam_scr_dut_qcu_ctl_lit_chh_mnd_sid_aeg_hun_bul_akn	-0.266993061942731	-0.697361420962043	0.48731634255109
277	urd_dyu_swe_afr_rom_mol_pan_tsn_gam_heb_anl_grk_moo_eng_cic_pol_zul_fbf_bsq_bam_qcu_alb_prs_rus_tha_uzb_lat_aze_owc_tml_bos_ukr_yor_bul_xho_guj_glc_ben_por_chh_mly_sid_geo_tag_mnd_igb_arw_mlt_slo_fin_est_ewe_tsw_cnt_ind_knd_sod_hin_lda_bat_kor_tur_ctl_dut_vie_mcd_svk_azi_swa_aeg_tig_fre_ven_jpn_wly_ses_cze_jav_scr_mao_hau_amh_dgb_ita_swt_amr_krd_sun_bem_hun_spa_nor_lit_akn_ger	0.183942919044138	0.47373028358416	0.63680248723635
278	eng_rom_rus_vie_dgb_swa_afr_swe_jav_kor_hau_ewe_mly_tml_ben_azi_nor_slo_tur_amh_amr_urd_jpn_dut_dyu_bem_prs_lda_akn_cic_ind_pol_qcu_uzb_spa_ctl_chh_xho_bos_ven_est_lit_ukr_mao_yor_sun_knd_zul_aze_tig_arw_fre_moo_mcd_bul_bat_krd_fin_cze_aeg_por_svk_tha_bam_tsw_tag_tsn_ita_guj_cnt_gam_hun_glc_sid_mol_alb_ger_owc_mlt_scr_igb_hin_bsq_grk_mnd_sod_pan_lat_geo_heb_wly_anl_ses_swt_fbf	-0.830716399597519	-2.2661770366374	0.0257594471148145
279	fre_ben_mol_akn_igb_mcd_svk_yor_lit_scr_amr_pan_sod_mlt_tha_sun_cic_tig_swe_pol_alb_gam_bam_fbf_ewe_tsn_rus_ukr_krd_anl_hau_fin_aze_moo_tag_ses_zul_lda_jpn_cze_bem_swa_swt_afr_prs_geo_ctl_hun_tml_wly_rom_por_eng_dgb_azi_mao_bos_heb_urd_vie_tur_arw_uzb_spa_jav_ven_lat_knd_mly_xho_est_owc_mnd_aeg_ger_guj_grk_bul_tsw_qcu_dyu_chh_glc_hin_ita_kor_bat_sid_slo_bsq_amh_ind_cnt_dut_nor	0.826794268882449	1.97436248242328	0.0513070604700731
280	yor_lat_prs_amr_ses_tur_mao_mcd_krd_ewe_anl_urd_bat_akn_ctl_bsq_tsn_alb_hin_ind_dut_grk_ita_tha_wly_moo_mol_mlt_afr_vie_spa_glc_bos_bem_fbf_lit_pan_slo_pol_sod_swa_chh_jav_amh_nor_svk_mnd_cze_rus_jpn_tsw_hun_scr_aeg_guj_est_tig_lda_bul_bam_sid_swe_dgb_heb_ben_owc_arw_kor_hau_dyu_azi_igb_ger_fin_tml_ukr_xho_swt_knd_sun_mly_por_qcu_uzb_aze_tag_eng_cic_gam_fre_ven_zul_cnt_rom_geo	-0.181328112637038	-0.428808218462144	0.669054430698966
281	afr_cze_bam_sid_sod_krd_rom_mlt_slo_ven_cnt_knd_aze_bos_glc_urd_alb_fre_hun_kor_tsw_ctl_amr_xho_prs_owc_ben_ita_spa_hin_scr_dyu_rus_heb_swe_igb_bul_fbf_wly_svk_azi_ger_lda_mol_chh_aeg_bat_vie_akn_ukr_bem_gam_dgb_grk_ses_jav_hau_yor_dut_pol_mcd_amh_jpn_tig_swa_bsq_ewe_pan_arw_tur_est_geo_por_swt_ind_tha_tag_cic_anl_sun_mao_tsn_lat_lit_zul_mly_fin_eng_tml_moo_guj_uzb_mnd_nor_qcu	-0.277693780429295	-0.625424290017673	0.533224364336593
282	dut_grk_rom_arw_pan_mlt_fre_por_tig_lit_urd_qcu_est_swa_hau_alb_ewe_bam_hin_chh_tur_tml_amh_mol_sun_guj_cze_glc_bul_yor_akn_bsq_igb_jav_scr_afr_dyu_bem_hun_gam_knd_zul_ses_krd_ind_svk_rus_cic_eng_amr_ven_heb_lat_owc_ita_moo_tha_mcd_ger_sod_aeg_mly_tag_ben_mnd_jpn_fin_mao_bat_swt_geo_uzb_ctl_vie_azi_tsn_cnt_prs_slo_bos_sid_spa_dgb_nor_pol_anl_fbf_lda_xho_ukr_aze_tsw_wly_swe_kor	0.553830398589043	1.48275876016831	0.141519403318154
283	bam_swe_knd_jpn_spa_est_por_ses_jav_xho_aeg_azi_prs_pan_afr_lda_tml_dgb_tha_ctl_krd_dut_qcu_bos_bul_gam_grk_ben_zul_kor_ven_svk_lat_arw_uzb_yor_tsn_mcd_akn_ind_tsw_dyu_chh_cze_urd_mly_swa_bsq_mao_bat_scr_hin_rus_igb_amh_anl_glc_eng_mol_tig_ita_pol_geo_wly_tag_vie_heb_aze_sun_amr_swt_hau_fbf_alb_slo_ger_rom_sid_lit_fin_ewe_fre_cnt_cic_mnd_moo_owc_sod_guj_hun_nor_tur_ukr_mlt_bem	0.00218707813736546	0.00498665166772674	0.996031925302717
284	igb_ger_ind_mlt_tsn_bos_heb_nor_guj_gam_tml_bsq_hin_amr_rus_tig_zul_cze_dgb_mao_akn_vie_slo_uzb_spa_sun_mcd_pol_knd_tha_geo_afr_swt_hau_sod_jav_arw_lit_bat_ita_dyu_eng_por_anl_amh_ewe_xho_ctl_ven_qcu_mly_bul_mol_ukr_fre_ses_krd_hun_bem_yor_urd_ben_cic_swa_mnd_bam_aeg_scr_chh_svk_tsw_dut_pan_kor_cnt_jpn_swe_fbf_lat_fin_est_aze_sid_grk_wly_owc_prs_rom_azi_alb_tag_glc_lda_moo_tur	0.100462244240528	0.230806670828748	0.817971992982583
285	zul_lda_chh_azi_bat_dgb_mcd_spa_afr_arw_scr_nor_guj_bos_glc_tur_jav_hau_bam_owc_tml_aze_rus_est_alb_amr_anl_sod_ctl_pol_lat_gam_cic_dut_hin_pan_prs_sid_amh_ita_tig_xho_geo_mnd_fbf_wly_tha_mlt_kor_igb_tsn_por_ses_dyu_bsq_rom_bul_ben_cnt_hun_ven_fin_eng_swt_jpn_sun_uzb_grk_tag_aeg_lit_ukr_cze_ger_moo_heb_akn_yor_mol_tsw_swe_qcu_ewe_swa_fre_svk_mly_mao_urd_krd_slo_knd_bem_ind_vie	0.189131187525714	0.427546075298341	0.669969980396963
286	lat_ven_moo_bem_tur_bam_gam_xho_tsw_scr_aze_lda_hun_swa_bos_arw_bat_tig_mly_lit_cic_est_guj_azi_qcu_fin_fbf_dgb_sun_mao_kor_slo_rom_jpn_igb_ben_zul_mol_hin_owc_krd_tha_mcd_ger_nor_pan_fre_ses_amh_spa_mlt_bsq_urd_sod_grk_geo_vie_swe_pol_sid_anl_tag_afr_amr_swt_mnd_eng_jav_chh_cnt_akn_ind_rus_tsn_cze_aeg_bul_svk_wly_prs_ctl_uzb_ukr_heb_yor_ita_glc_por_dyu_dut_hau_knd_ewe_alb_tml	0.867038713489736	2.12439388881921	0.036289925067741
287	afr_wly_dyu_swe_guj_spa_arw_mol_por_mcd_dut_moo_ita_nor_owc_tsn_knd_bul_akn_sid_lda_ctl_urd_fin_tsw_qcu_kor_ger_bam_xho_dgb_igb_fre_amh_grk_tml_heb_mnd_sun_pan_ewe_chh_vie_rom_tag_azi_sod_swa_eng_pol_mlt_hun_aeg_bsq_bat_jpn_aze_prs_cic_ses_ind_uzb_bos_scr_jav_lit_svk_cnt_ven_cze_mao_slo_anl_zul_fbf_swt_ukr_tig_mly_yor_hin_rus_lat_geo_tha_gam_krd_bem_est_alb_hau_ben_amr_tur_glc	0.117151140866678	0.300708705024568	0.764307858046326
288	eng_ewe_swa_prs_cnt_lda_grk_swt_scr_aeg_amr_akn_sid_uzb_pol_tha_yor_ctl_mcd_rus_ita_cic_nor_tml_sod_tsw_dyu_ukr_amh_heb_tsn_mol_hin_swe_tag_owc_lit_fre_dut_bsq_bam_mao_jpn_est_aze_bos_alb_azi_krd_zul_rom_ind_bem_jav_bul_vie_chh_pan_geo_qcu_bat_kor_mnd_ven_wly_por_ben_glc_mlt_guj_svk_arw_spa_dgb_mly_gam_ger_lat_tig_urd_cze_tur_anl_hun_igb_fbf_sun_xho_moo_afr_hau_slo_fin_knd_ses	0.136955210072969	0.388311535140543	0.69867298865337
289	ses_tig_wly_glc_dut_jpn_ctl_rom_uzb_dgb_lat_dyu_bam_gam_mlt_krd_akn_pol_kor_fin_lda_ewe_prs_hin_fbf_sid_tsn_fre_ita_igb_tsw_est_chh_scr_eng_ven_cze_nor_arw_anl_hun_spa_mnd_bos_amh_ben_yor_bat_sun_swt_bsq_afr_jav_aze_swe_swa_moo_ukr_ind_azi_grk_vie_rus_tml_mcd_geo_tag_knd_sod_heb_tur_cic_qcu_urd_owc_alb_por_aeg_guj_bul_mol_mly_zul_mao_tha_xho_pan_hau_cnt_amr_slo_svk_ger_bem_lit	0.155106511313914	0.347871875387744	0.728722547247482
290	krd_sun_igb_vie_cic_mnd_fbf_rus_amr_scr_xho_nor_prs_sod_mol_tsn_alb_tig_bem_wly_ger_pol_glc_hau_azi_ita_hin_bam_kor_bos_por_aeg_anl_swa_svk_swe_lda_akn_hun_guj_ses_dut_tag_mly_jav_knd_lat_moo_grk_yor_jpn_uzb_fin_mao_chh_tur_arw_fre_dgb_qcu_ind_lit_gam_aze_mlt_slo_dyu_tha_mcd_tsw_pan_zul_owc_ven_rom_ctl_bul_bsq_spa_ukr_est_cnt_bat_cze_heb_urd_tml_ewe_eng_amh_sid_afr_ben_geo_swt	-0.382975137258588	-0.887043428433717	0.377343726822918
291	hin_mlt_xho_ben_heb_ukr_fre_gam_vie_mol_dut_spa_rus_azi_cnt_akn_cze_amr_eng_bam_igb_bat_mcd_tsn_scr_pan_arw_lat_bul_knd_ewe_aze_grk_uzb_moo_tha_tml_svk_urd_krd_anl_chh_afr_fbf_pol_tsw_swe_owc_tur_jpn_por_swt_zul_hun_geo_dgb_ita_lda_aeg_lit_tig_rom_sod_guj_mnd_kor_cic_sid_wly_glc_qcu_nor_prs_amh_swa_ses_ctl_mao_sun_ind_bem_hau_mly_ger_bsq_est_jav_ven_dyu_slo_tag_bos_fin_yor_alb	0.378160618721019	0.856197269355597	0.394089370427337
292	lda_grk_knd_mnd_xho_mao_akn_tig_cic_owc_scr_pan_lit_bul_geo_fin_hun_amr_tsn_por_fre_hau_chh_rom_dyu_hin_afr_ses_sid_spa_aeg_lat_uzb_tml_bam_gam_cze_aze_tag_dut_ind_swa_tur_krd_qcu_wly_anl_urd_vie_mlt_bem_igb_mol_ita_slo_bos_prs_guj_glc_yor_svk_ewe_est_jpn_ctl_ger_bat_ven_tsw_ben_swt_mcd_eng_zul_heb_pol_fbf_sod_sun_nor_amh_swe_alb_ukr_rus_mly_arw_azi_tha_kor_dgb_moo_cnt_jav_bsq	0.281335444851611	0.644622013112249	0.520759068036766
293	ukr_dyu_ses_bul_jpn_tsn_mnd_pan_sid_est_swa_tha_ita_ctl_cic_ger_akn_scr_mol_sun_chh_qcu_lit_glc_geo_rus_zul_bsq_mlt_afr_tag_hau_swt_eng_jav_cnt_dgb_mcd_kor_rom_bat_gam_igb_krd_tml_vie_mly_amh_grk_lda_urd_svk_moo_wly_heb_amr_fbf_aze_fin_ewe_aeg_spa_lat_uzb_sod_bam_knd_hun_ind_prs_tur_alb_hin_tsw_arw_fre_xho_cze_por_swe_pol_ven_bem_nor_bos_tig_slo_owc_guj_yor_dut_mao_ben_azi_anl	0.751310450325987	1.72936409994608	0.0870618610628512
294	alb_hau_est_kor_por_dgb_zul_swa_tur_pol_spa_sid_hun_tsw_igb_bsq_sod_ben_mnd_moo_ctl_ses_prs_tag_owc_dut_pan_dyu_mly_swt_cic_lda_gam_cnt_mlt_akn_bem_qcu_vie_sun_ita_bul_azi_urd_afr_eng_ewe_bos_swe_glc_scr_jav_mol_arw_ind_mcd_nor_ger_chh_amh_amr_guj_mao_geo_lit_fin_jpn_bam_fre_ven_slo_heb_lat_krd_aze_hin_ukr_tig_grk_wly_xho_rom_fbf_aeg_tml_uzb_svk_tsn_tha_yor_knd_cze_anl_rus_bat	-0.19146411656166	-0.450564016510716	0.653352479471327
295	knd_svk_est_fin_jav_scr_pol_fre_jpn_dgb_mlt_mcd_rom_hun_bem_hin_ven_chh_tha_slo_swe_spa_uzb_krd_ger_mnd_aze_urd_dut_por_kor_guj_yor_tig_xho_lit_amh_tsw_ctl_akn_dyu_afr_mol_nor_mly_swa_ben_hau_aeg_bsq_heb_igb_arw_cnt_amr_cze_bos_cic_pan_tml_tag_qcu_swt_anl_sun_tur_bul_gam_moo_lda_ukr_tsn_glc_zul_eng_owc_alb_rus_wly_ita_mao_azi_prs_geo_bam_grk_fbf_bat_lat_vie_ewe_ses_ind_sod_sid	0.268781995563895	0.695962529635131	0.488187929194163
296	urd_qcu_est_igb_sid_por_moo_dut_aze_pol_lit_pan_amr_geo_bam_slo_yor_kor_fre_uzb_tha_ses_vie_bul_grk_dgb_ita_krd_sod_fbf_hun_swt_ind_prs_heb_lda_glc_owc_wly_jav_arw_bat_bsq_fin_bos_mol_tig_svk_ewe_gam_mao_chh_spa_eng_mlt_nor_hin_azi_akn_ukr_afr_tml_guj_mcd_ger_dyu_ctl_lat_xho_cnt_jpn_hau_tur_knd_alb_anl_scr_amh_ven_zul_mnd_tag_rus_sun_mly_swa_tsw_cze_ben_tsn_swe_bem_cic_aeg_rom	0.399999467302307	1.04897818555644	0.296906545931848
297	knd_ukr_tml_dut_geo_lit_slo_lat_uzb_bos_amh_ctl_eng_mcd_mlt_akn_tha_wly_por_cze_fin_tur_dyu_owc_jpn_guj_azi_fbf_gam_nor_heb_krd_ind_yor_ben_kor_glc_pol_spa_svk_alb_urd_sid_chh_hun_ven_bsq_amr_cnt_grk_zul_ewe_bam_ita_bem_mnd_afr_aze_igb_hin_aeg_qcu_vie_tig_fre_rus_bul_mly_rom_lda_mao_sun_swa_jav_est_pan_tag_tsn_ger_prs_ses_tsw_hau_xho_moo_bat_cic_swe_sod_arw_swt_scr_mol_anl_dgb	-0.090547800833296	-0.217548090422889	0.82825782434192
298	heb_amh_sun_tig_knd_alb_dyu_hau_glc_bos_ven_cnt_mlt_bat_sod_mnd_aeg_est_mol_ewe_lit_mcd_scr_tha_cic_dgb_fre_fbf_qcu_ind_owc_tml_cze_grk_bem_amr_wly_igb_pol_ses_uzb_rus_hun_aze_kor_ukr_dut_nor_tsn_rom_tag_tur_zul_bul_prs_ger_ben_urd_mao_anl_svk_lda_moo_eng_mly_akn_por_azi_swa_yor_bsq_gam_ctl_swt_chh_arw_lat_afr_tsw_spa_fin_krd_vie_pan_guj_jav_xho_ita_geo_hin_jpn_bam_swe_sid_slo	-0.0627499498201653	-0.161022590100869	0.872424883998107
299	lda_qcu_fin_yor_tig_dyu_nor_mol_bem_mnd_amr_rom_tsn_est_svk_krd_slo_anl_zul_moo_guj_cze_ses_sid_bam_mao_cnt_swa_arw_owc_hun_ven_mly_ger_ben_wly_akn_dgb_fbf_tur_ukr_uzb_mlt_afr_por_kor_heb_prs_jav_ita_cic_urd_geo_bos_tha_swe_lit_grk_jpn_glc_igb_chh_tsw_scr_pan_knd_gam_bat_ewe_xho_pol_sun_dut_fre_swt_bsq_hin_azi_bul_hau_ind_eng_tml_vie_lat_mcd_rus_aze_alb_tag_sod_ctl_aeg_spa_amh	-0.206310518702999	-0.49104472430968	0.624551594717162
300	jav_tsw_xho_qcu_moo_ctl_scr_svk_owc_swt_fin_pan_anl_ses_tsn_fre_rom_fbf_eng_tag_zul_dgb_glc_cze_knd_geo_urd_mlt_hin_dut_ind_por_gam_grk_azi_cnt_igb_mnd_spa_lda_sid_swa_dyu_bos_bsq_bat_krd_bem_swe_wly_tig_ewe_tur_chh_afr_sod_pol_prs_sun_akn_bam_guj_rus_mcd_uzb_mly_ita_lat_ben_kor_arw_vie_amh_hau_alb_cic_mao_ger_yor_nor_lit_heb_ven_bul_hun_aeg_tml_tha_est_ukr_amr_slo_jpn_mol_aze	0.174819118837064	0.424787447496443	0.671972803348048
301	lda_urd_ukr_bem_mcd_ita_ben_ind_prs_hun_tig_wly_mol_azi_vie_uzb_eng_nor_sid_dut_pan_aze_swt_dyu_slo_mnd_owc_mao_jav_por_tag_tml_bam_sod_amh_heb_igb_swa_moo_qcu_grk_tha_cnt_sun_scr_geo_lit_ses_afr_ctl_kor_chh_cic_ven_mly_glc_fbf_dgb_alb_xho_ger_arw_bos_est_pol_cze_hin_tur_aeg_anl_bul_tsw_hau_zul_spa_fre_mlt_yor_rus_akn_knd_amr_bat_jpn_fin_rom_guj_lat_ewe_svk_krd_tsn_bsq_gam_swe	-0.827786172188213	-2.15151599558403	0.0340263492747858
302	aeg_owc_sid_rom_mly_tml_ses_ukr_est_alb_bat_ewe_xho_scr_gam_mcd_pol_bos_kor_lit_ind_amr_spa_azi_arw_tur_anl_qcu_hau_mnd_cnt_swa_amh_sod_cic_ger_swe_ven_lat_prs_vie_mlt_mol_ita_cze_knd_eng_krd_guj_heb_tha_hin_aze_tag_lda_bul_tig_tsw_fbf_hun_yor_afr_glc_tsn_grk_bem_slo_urd_igb_bam_fin_ben_rus_fre_chh_svk_moo_jav_akn_por_nor_jpn_zul_swt_dyu_mao_dgb_geo_bsq_uzb_sun_dut_ctl_wly_pan	-0.381820538687759	-0.871009570096745	0.385991796857509
303	mol_sod_tsn_svk_swe_alb_cic_spa_heb_fre_knd_tig_ger_owc_ita_swt_sun_lda_uzb_mly_guj_tml_gam_aeg_tha_arw_yor_cze_lit_rom_eng_qcu_scr_pan_ewe_bul_wly_sid_dgb_jav_aze_ben_pol_prs_lat_glc_tsw_hin_bam_grk_amr_ven_por_tur_bat_kor_jpn_hau_geo_mlt_est_cnt_ind_dyu_afr_dut_mao_moo_urd_rus_azi_bem_slo_hun_chh_akn_igb_fin_anl_nor_ctl_krd_amh_ukr_tag_bos_mcd_vie_fbf_ses_bsq_mnd_zul_xho_swa	0.422902251797312	0.981048668504454	0.329114029496505
304	sun_bat_tur_tha_kor_rus_owc_ben_sid_afr_lit_fre_mly_nor_arw_qcu_pol_por_chh_hun_bem_ewe_cnt_fin_tig_amr_mcd_ctl_alb_ita_jav_uzb_svk_ukr_dyu_cic_heb_tsw_ger_yor_prs_aeg_gam_swe_azi_lda_jpn_rom_lat_guj_bul_mao_fbf_slo_pan_anl_bsq_tsn_knd_sod_swt_swa_moo_dgb_scr_mol_wly_tml_ven_mlt_akn_bam_hin_amh_tag_urd_zul_cze_geo_ind_xho_est_vie_dut_bos_aze_grk_ses_glc_igb_mnd_krd_eng_hau_spa	0.0991980967353982	0.240891218648398	0.810169698855116
305	rus_hau_urd_glc_pan_ctl_amh_bat_scr_fre_sun_jpn_sod_ses_azi_wly_fbf_kor_pol_lda_lat_nor_slo_swe_alb_knd_qcu_geo_heb_tig_ita_rom_tsw_zul_dgb_prs_bos_ben_bul_cnt_svk_cic_anl_hun_tag_vie_hin_cze_bem_akn_por_igb_xho_chh_owc_yor_ewe_bsq_ven_mly_tsn_tur_mlt_tha_grk_amr_aze_uzb_aeg_dyu_ger_guj_krd_afr_lit_ind_est_arw_mol_gam_spa_sid_ukr_tml_fin_mao_moo_mnd_dut_swa_bam_jav_swt_mcd_eng	-0.160835568387668	-0.402511972843341	0.688230982465428
306	slo_mly_tig_scr_por_igb_bsq_tsw_bem_hau_afr_guj_heb_xho_ind_sod_yor_qcu_bos_fin_arw_amr_eng_grk_aeg_fre_tha_ctl_est_jpn_svk_aze_azi_knd_dut_owc_amh_swe_swa_sid_zul_nor_ewe_glc_jav_mol_mnd_tag_akn_lit_ben_cnt_bat_chh_tsn_cze_fbf_dgb_kor_cic_mcd_rom_pan_krd_hin_rus_wly_geo_ukr_lat_spa_anl_pol_prs_mao_dyu_alb_mlt_lda_ven_bul_tml_ses_sun_bam_uzb_ger_ita_hun_swt_tur_moo_gam_urd_vie	0.555797550510368	1.46639527050801	0.145913916375465
307	arw_knd_grk_ben_swa_mly_fbf_eng_bem_wly_cic_tsw_qcu_tig_dyu_cze_pan_mnd_anl_tur_igb_tsn_lat_krd_est_vie_amh_hin_fin_tml_ita_kor_bul_mol_xho_uzb_svk_lit_ewe_rom_pol_guj_por_bat_geo_dut_ind_slo_chh_fre_owc_zul_gam_bos_afr_swt_hun_rus_hau_tha_scr_heb_spa_moo_cnt_lda_dgb_bam_ses_glc_ger_sun_sid_amr_ctl_ukr_alb_sod_ven_urd_azi_akn_swe_jav_aeg_mlt_prs_yor_tag_aze_jpn_mcd_bsq_nor_mao	NA	NA	NA
308	tsn_alb_wly_bat_ger_jav_ewe_knd_tha_ven_gam_por_ses_anl_grk_dut_prs_eng_heb_geo_ind_moo_fin_slo_igb_ita_sun_ukr_chh_fbf_mnd_spa_tig_ben_jpn_sod_tsw_cze_bul_akn_cic_qcu_pol_owc_lit_vie_tur_dgb_glc_bem_rus_mlt_xho_ctl_cnt_yor_zul_swt_swe_bam_fre_dyu_swa_guj_afr_aeg_svk_azi_tag_nor_rom_amr_lat_sid_hin_mao_urd_arw_uzb_hau_mol_mly_tml_bos_bsq_lda_aze_mcd_hun_pan_scr_krd_amh_kor_est	0.0210921046192735	0.0488699611346354	0.961127728351133
309	qcu_ukr_rom_alb_xho_amh_hun_swt_pan_mol_bat_ger_gam_tsn_mao_lda_lit_wly_glc_afr_aeg_zul_bam_nor_ita_ven_eng_jpn_mly_mnd_swe_dyu_svk_anl_azi_cze_slo_moo_owc_knd_chh_hau_sod_rus_yor_kor_cnt_ind_fre_scr_ses_ctl_sun_bul_bem_urd_geo_dut_prs_tsw_lat_mcd_bsq_tig_fbf_jav_sid_mlt_guj_aze_swa_krd_tag_ewe_por_heb_akn_grk_bos_arw_uzb_dgb_igb_tur_tha_tml_cic_vie_pol_fin_spa_ben_hin_amr_est	0.482667924236786	1.08337998833633	0.281440616510669
310	chh_azi_amh_nor_hau_aeg_moo_ses_lda_uzb_mnd_lat_zul_fin_pan_pol_ven_glc_ukr_lit_eng_mao_ctl_tml_svk_bos_grk_fbf_tsn_jpn_vie_sod_prs_bam_dgb_mol_cze_ita_urd_gam_arw_kor_wly_akn_bsq_ewe_swt_igb_knd_tag_heb_aze_bat_sun_tur_alb_rom_cic_rus_ger_krd_cnt_por_tig_mlt_ind_est_spa_amr_yor_fre_anl_tsw_xho_scr_slo_swe_bem_guj_afr_bul_geo_dyu_qcu_jav_owc_mly_sid_ben_swa_hin_dut_tha_mcd_hun	0.0958214915607239	0.224402252306766	0.822936598877106
311	azi_afr_spa_mao_guj_amh_swt_bam_gam_fre_pol_mol_glc_jav_lda_mly_owc_fin_ger_ven_sid_por_slo_chh_cze_fbf_wly_alb_dut_lat_moo_tha_eng_akn_bsq_tig_pan_vie_ewe_aeg_tml_bos_urd_rus_hau_scr_knd_est_uzb_ukr_mcd_ses_sod_bem_tag_zul_swa_anl_arw_yor_mnd_ctl_jpn_nor_krd_swe_dyu_qcu_cnt_rom_ita_heb_ind_svk_aze_hun_sun_kor_xho_tsw_mlt_cic_dgb_grk_lit_prs_tur_geo_hin_ben_bul_bat_igb_amr_tsn	0.199544353345438	0.473892865674537	0.636686974059261
312	hun_dgb_jav_dut_arw_bsq_sid_aeg_zul_knd_bos_tsn_fin_mcd_ben_ita_spa_fre_gam_swt_bam_sun_rus_tag_heb_moo_amr_hau_owc_dyu_ven_cnt_bat_mao_ctl_anl_aze_krd_por_svk_tur_urd_xho_prs_amh_tha_ukr_hin_wly_lit_mnd_geo_swe_guj_alb_pan_bem_ger_mly_jpn_vie_slo_afr_ind_lat_scr_uzb_igb_lda_pol_bul_azi_sod_cic_qcu_swa_mlt_yor_ses_kor_tsw_grk_akn_tml_mol_glc_fbf_rom_chh_tig_cze_est_ewe_eng_nor	0.146509883710738	0.376678038961575	0.707270945740614
313	mao_spa_rus_dyu_bam_moo_owc_tag_mol_ind_cnt_hau_tsw_pol_ben_zul_swe_uzb_sid_jpn_akn_tig_swa_guj_aze_ita_ger_prs_por_anl_tha_lat_nor_ven_afr_sun_amr_ewe_tml_est_igb_urd_swt_hin_ukr_pan_vie_cze_mly_gam_dgb_yor_geo_tsn_arw_hun_aeg_kor_fre_mnd_knd_slo_cic_glc_ctl_bul_lit_sod_ses_fbf_svk_heb_tur_rom_alb_amh_bos_krd_azi_chh_scr_lda_eng_bem_mlt_jav_xho_wly_qcu_dut_grk_fin_bat_bsq_mcd	1.22088975602226	3.29894471027636	0.00137630690392383
314	dyu_eng_nor_fbf_aze_hun_sun_chh_krd_tml_lat_jpn_qcu_dgb_hau_ind_cic_wly_bem_knd_akn_spa_amh_dut_slo_mol_est_rom_afr_bat_tur_grk_azi_alb_bsq_sod_scr_ukr_guj_mcd_mao_jav_bam_tig_prs_moo_hin_ctl_mly_fre_urd_vie_anl_swa_heb_zul_uzb_geo_rus_ewe_mlt_fin_ben_xho_lda_ses_sid_tsw_igb_ger_svk_ven_lit_ita_swe_pol_aeg_swt_mnd_glc_bos_tsn_bul_owc_cze_pan_yor_tag_por_amr_cnt_kor_gam_tha_arw	0.482060225652776	1.18936219122272	0.23732493138597
315	guj_fbf_akn_tig_cic_swe_svk_sid_rom_pan_ger_amh_sun_mol_lit_tha_scr_mly_bsq_jpn_wly_tag_moo_alb_xho_krd_mnd_cze_por_tur_swt_qcu_fre_ind_knd_gam_spa_pol_nor_ctl_tml_lat_fin_ven_bos_heb_eng_afr_glc_tsw_swa_ses_kor_slo_tsn_hun_zul_est_chh_yor_vie_owc_lda_arw_ita_bat_hin_urd_bam_rus_grk_ukr_aeg_dgb_sod_uzb_geo_mlt_jav_dut_cnt_hau_amr_aze_mcd_bul_ewe_mao_anl_prs_bem_dyu_igb_ben_azi	-0.167638672375895	-0.37934470077483	0.705296695722079
316	bul_igb_alb_xho_bam_ses_glc_rus_bsq_aze_geo_fin_lat_swa_ukr_ind_chh_uzb_mnd_lda_jav_dut_moo_jpn_cic_azi_fre_scr_nor_mao_amr_ger_tig_fbf_spa_arw_wly_hin_cze_krd_heb_tml_hun_amh_lit_tsn_knd_dyu_urd_swt_rom_ven_tag_bos_gam_sid_sod_pol_mcd_aeg_dgb_sun_eng_bat_kor_vie_mol_yor_ctl_est_cnt_akn_grk_hau_pan_bem_ita_owc_svk_anl_zul_tha_qcu_swe_guj_prs_afr_tur_por_slo_tsw_mly_ben_ewe_mlt	-0.473953567228159	-1.22206457589999	0.224771619302437
317	hin_por_fre_lat_pan_mao_ita_guj_fin_amh_amr_bul_arw_glc_ger_tag_pol_geo_scr_chh_sid_wly_mly_sod_krd_afr_nor_tur_vie_akn_jpn_lit_mcd_azi_ben_igb_knd_mlt_eng_hun_ewe_tml_spa_tsw_dgb_rom_ses_moo_rus_ind_qcu_anl_owc_urd_aeg_sun_slo_grk_ven_tsn_fbf_swe_cze_mol_uzb_kor_tig_bos_lda_ukr_xho_dut_swa_cic_gam_bam_cnt_ctl_alb_yor_swt_jav_dyu_hau_bat_mnd_bsq_bem_heb_tha_est_aze_zul_prs_svk	-0.310836516760874	-0.70982815498509	0.479586717799758
318	lda_knd_ben_chh_bam_pol_amr_azi_vie_tsn_owc_tag_tsw_svk_mlt_swe_bul_por_swa_sod_cnt_cze_bem_tig_tha_mao_bsq_dut_sun_guj_geo_lit_ewe_kor_wly_ita_pan_fin_grk_dyu_lat_heb_dgb_amh_spa_cic_eng_prs_rom_glc_est_tur_mcd_ind_rus_nor_scr_mnd_qcu_uzb_bos_jav_hun_fbf_igb_aze_ctl_mol_bat_ven_fre_afr_krd_akn_hau_zul_swt_aeg_ses_xho_arw_urd_moo_alb_jpn_yor_mly_sid_slo_ger_gam_anl_hin_ukr_tml	-0.218255705900922	-0.502183486018008	0.616725419178667
319	krd_bsq_mly_slo_bos_aze_ita_alb_zul_gam_owc_bam_mao_geo_mnd_moo_sod_mol_hin_rus_jpn_amr_anl_fbf_grk_azi_tag_tml_pol_qcu_hau_yor_wly_eng_guj_tsw_afr_akn_cnt_cze_fin_ctl_kor_ukr_ben_ind_lda_rom_bem_knd_est_glc_lat_ven_bul_sun_arw_urd_dut_dgb_por_xho_tsn_chh_svk_pan_mlt_vie_heb_igb_nor_swt_cic_jav_tig_ewe_swa_scr_uzb_ger_spa_prs_bat_ses_aeg_fre_lit_dyu_amh_mcd_hun_tha_tur_swe_sid	-0.150952940197167	-0.374481222171661	0.708898853073847
320	aeg_lit_swt_yor_jav_pan_urd_pol_tig_dut_amr_est_ben_ger_ind_heb_eng_tml_svk_geo_rom_gam_fin_guj_sod_vie_rus_uzb_bat_dgb_ven_mnd_bul_ctl_xho_tag_dyu_spa_qcu_ses_owc_krd_lda_mao_kor_aze_alb_tha_sun_tur_mol_tsn_mly_glc_grk_por_anl_cic_sid_nor_slo_swe_lat_bsq_wly_hin_zul_amh_mcd_bam_ukr_prs_fbf_azi_arw_tsw_hun_chh_cnt_cze_moo_ita_hau_swa_igb_bem_bos_afr_mlt_fre_knd_ewe_scr_jpn_akn	0.212557217485858	0.488419841757317	0.626402184114547
321	tig_mao_lat_azi_chh_pan_ukr_cic_tur_swe_por_hau_mcd_guj_prs_wly_zul_ita_yor_rus_alb_swa_swt_eng_knd_vie_jpn_ven_fre_owc_akn_mol_mlt_afr_sun_lit_ses_amh_dyu_arw_bat_tsn_jav_urd_hin_uzb_krd_moo_bam_aze_kor_fin_geo_tag_tsw_dgb_igb_scr_grk_svk_pol_ind_ctl_mnd_bsq_gam_cze_sod_glc_aeg_sid_bem_hun_dut_cnt_tha_tml_spa_bul_qcu_anl_xho_est_bos_ger_rom_heb_amr_ben_slo_mly_fbf_nor_lda_ewe	-0.453469920548649	-1.1631535388422	0.247743004744455
322	tha_urd_ewe_bos_fbf_aeg_bem_tsn_eng_pan_lit_cnt_yor_rus_ben_bat_sod_lat_bsq_dut_alb_grk_ctl_knd_qcu_hun_spa_amr_tur_sun_cic_glc_nor_igb_swt_ses_azi_chh_hin_sid_mao_por_mnd_mcd_svk_krd_prs_ukr_anl_wly_heb_cze_scr_jpn_slo_xho_amh_vie_tsw_dyu_fin_mly_gam_guj_afr_est_bam_lda_zul_owc_swe_dgb_aze_fre_ind_pol_tig_akn_ven_mol_ger_swa_geo_uzb_jav_mlt_tag_rom_tml_bul_ita_arw_moo_hau_kor	-0.0868611033913627	-0.231265302120214	0.817616751046349
323	bem_aeg_fin_tig_jav_azi_ger_kor_mly_svk_bos_jpn_slo_hin_lat_ind_bul_tur_tag_mol_tsw_gam_dut_heb_spa_wly_glc_tml_ukr_por_mcd_hau_pol_urd_cnt_ben_scr_yor_swe_akn_aze_fbf_owc_fre_swt_mlt_ctl_eng_hun_est_chh_knd_mnd_vie_sid_lda_nor_grk_mao_bam_tha_xho_rus_sod_ita_guj_rom_tsn_afr_sun_arw_geo_lit_cic_bsq_igb_ses_bat_ven_anl_dgb_cze_uzb_prs_amr_ewe_moo_qcu_pan_dyu_krd_swa_alb_zul_amh	-0.495385051071239	-1.32963254299751	0.18689154484549
324	sid_fre_dyu_cze_spa_gam_owc_cnt_sun_hun_aeg_prs_dgb_est_cic_arw_slo_grk_geo_tig_nor_sod_rus_amh_qcu_aze_anl_bem_bul_lat_jpn_tml_swa_dut_krd_ger_igb_jav_ind_ses_moo_xho_guj_ewe_swe_ctl_tsn_hin_uzb_tur_knd_fbf_pan_amr_mol_akn_mnd_vie_azi_bam_mao_ben_heb_yor_ita_bsq_swt_alb_kor_mcd_lit_svk_ukr_tag_urd_eng_tsw_pol_mly_wly_zul_chh_glc_ven_fin_bos_rom_lda_afr_bat_mlt_por_hau_scr_tha	1.05740572153612	2.44712229939927	0.0162784193053108
325	rom_pan_cze_sid_sod_rus_krd_mcd_mlt_tsw_cic_moo_kor_grk_bos_lat_igb_owc_arw_uzb_eng_xho_anl_tha_spa_ven_wly_afr_bat_tml_hun_prs_swt_mol_guj_ben_gam_mnd_jpn_dut_alb_tig_dgb_ses_fre_jav_swa_scr_geo_svk_hau_bam_swe_ind_sun_heb_bul_chh_ewe_ger_aze_ukr_dyu_hin_mly_azi_por_akn_bsq_tsn_glc_vie_ctl_tur_cnt_amr_amh_slo_pol_lda_fin_ita_bem_zul_lit_yor_mao_nor_tag_qcu_aeg_knd_est_urd_fbf	-0.416154261927076	-1.09422215694239	0.27668353912358
326	fin_cnt_slo_bem_spa_glc_ita_anl_sun_jpn_dgb_lat_igb_jav_swe_lda_ewe_amh_scr_vie_gam_yor_kor_tml_dut_mlt_eng_bul_mao_tur_knd_heb_ben_krd_rom_arw_sod_mly_sid_fbf_cze_xho_svk_afr_hin_tha_por_swt_zul_guj_tsw_rus_fre_bat_bam_urd_mol_pan_hau_uzb_nor_ukr_lit_azi_akn_dyu_bos_aze_ven_ind_ctl_chh_ses_prs_geo_mnd_alb_amr_grk_tag_bsq_tsn_owc_mcd_tig_aeg_ger_pol_moo_hun_wly_est_qcu_swa_cic	0.838819013228549	2.07039822986872	0.0411868533534957
327	sun_knd_amh_kor_jpn_amr_pol_bsq_rus_anl_pan_alb_ctl_spa_akn_tig_bul_moo_mlt_sod_tag_scr_jav_mol_nor_ben_svk_lit_lda_hin_tml_wly_afr_bat_krd_ses_heb_mcd_sid_prs_mly_swe_tsw_slo_lat_cnt_mnd_tsn_hau_owc_urd_aze_hun_vie_swt_fin_swa_zul_uzb_ger_fre_mao_arw_tha_yor_guj_tur_dyu_grk_ind_igb_ven_fbf_aeg_rom_dgb_bos_ita_bem_bam_azi_ewe_est_ukr_xho_geo_gam_qcu_eng_cic_por_cze_dut_chh_glc	-0.0805998705202397	-0.186974191482198	0.852088158780302
328	ben_ukr_amh_ger_tml_fin_spa_aeg_igb_cnt_est_bos_hau_tsw_wly_bsq_krd_tur_ita_moo_tsn_jpn_amr_mly_prs_tha_mao_jav_afr_glc_bul_sod_yor_akn_nor_arw_rom_geo_sid_owc_knd_ctl_mcd_cze_dgb_bat_mol_rus_vie_slo_lit_qcu_eng_lda_fre_bem_tag_svk_swa_bam_guj_aze_dyu_heb_ind_lat_mlt_ses_mnd_pan_urd_scr_gam_hun_kor_cic_xho_pol_fbf_swt_alb_grk_anl_azi_swe_zul_sun_ewe_dut_tig_chh_por_ven_uzb_hin	-0.485661149856054	-1.25575736542218	0.212349732915615
329	ses_pan_sid_aeg_ben_tsn_cnt_swe_jav_lda_rus_aze_glc_swt_ind_tha_rom_por_xho_mol_tag_swa_geo_amh_mnd_zul_yor_bsq_bem_est_tig_svk_mlt_tur_nor_bam_prs_knd_anl_gam_scr_mao_grk_jpn_dut_hun_fin_fbf_hau_guj_krd_qcu_azi_ukr_heb_ctl_cic_pol_alb_amr_tml_mly_owc_dgb_vie_afr_hin_dyu_wly_urd_fre_arw_slo_igb_bat_chh_ita_ven_mcd_lit_bul_spa_tsw_moo_sun_eng_ewe_cze_akn_ger_uzb_sod_lat_kor_bos	0.750428371592685	1.89529076378812	0.0611597521822013
330	fin_mol_rus_dyu_qcu_wly_bos_amr_heb_anl_grk_vie_lda_ben_tha_ven_igb_svk_cnt_aeg_akn_bat_eng_zul_pol_moo_tsw_ita_tig_amh_nor_est_mao_owc_fbf_mly_ind_tsn_pan_guj_glc_afr_dgb_mcd_ukr_jpn_alb_rom_scr_knd_por_cze_bam_sid_aze_lit_gam_tag_bem_tml_uzb_chh_mlt_ger_swa_azi_lat_geo_hau_bsq_kor_hin_cic_ses_dut_sun_ewe_swe_spa_urd_sod_fre_yor_mnd_jav_prs_arw_bul_swt_xho_krd_slo_hun_ctl_tur	0.41314288029291	0.989017772023901	0.325220675307334
331	anl_ven_scr_pol_tag_lda_kor_gam_bos_aeg_swa_ses_tig_xho_owc_heb_arw_bsq_sod_est_afr_dyu_ben_ewe_amr_bat_por_alb_tur_urd_aze_ctl_ger_uzb_dgb_grk_jav_bem_fbf_fre_yor_tml_igb_sun_tsn_eng_slo_swt_swe_chh_wly_cic_qcu_prs_hau_vie_cze_lit_rus_svk_lat_spa_tha_hun_jpn_moo_mlt_dut_mnd_bul_mly_ita_tsw_guj_ind_amh_hin_zul_mcd_mao_glc_azi_akn_pan_geo_cnt_krd_ukr_sid_mol_nor_knd_rom_bam_fin	0.275436471345828	0.675289883897209	0.501167180799508
332	vie_scr_jav_aeg_chh_rus_bem_tur_zul_swe_arw_hun_jpn_por_nor_dut_rom_cnt_prs_dgb_mao_yor_bul_uzb_lit_bsq_tml_gam_est_bos_eng_hau_mlt_aze_bam_mol_amr_tha_owc_dyu_sod_pol_ita_sun_tsn_mcd_grk_mly_fbf_anl_pan_qcu_wly_ger_glc_lda_lat_igb_akn_mnd_urd_azi_svk_amh_tag_hin_geo_ben_ind_guj_afr_tig_krd_tsw_fin_slo_ses_alb_xho_ukr_bat_ctl_cic_fre_ven_kor_spa_knd_sid_heb_cze_swa_swt_ewe_moo	0.0537747405883625	0.141044934255781	0.888139507845023
333	mnd_igb_ind_ewe_bul_hau_fre_anl_mlt_dut_ita_moo_dgb_gam_fbf_yor_owc_ger_swa_aeg_mao_alb_chh_amr_pol_dyu_bam_nor_sid_cic_xho_pan_bsq_lit_ven_zul_heb_tig_azi_grk_jpn_arw_akn_rom_swt_ctl_tha_tsw_ukr_aze_tur_por_tsn_rus_krd_urd_geo_knd_swe_spa_bem_glc_bos_afr_hun_amh_eng_fin_tag_ben_kor_lda_ses_cnt_vie_jav_prs_svk_guj_tml_sun_qcu_slo_scr_cze_mly_bat_lat_est_mcd_wly_sod_mol_hin_uzb	0.354197876720776	0.915175140747649	0.362466539307953
334	wly_amh_aze_grk_ind_afr_ita_bem_azi_tag_pan_prs_bsq_ctl_scr_mnd_tha_mao_ses_cnt_fre_ukr_sod_slo_hun_tml_vie_tur_por_jpn_swe_svk_uzb_hin_ven_geo_swa_ger_xho_mly_gam_jav_lda_moo_bul_hau_igb_qcu_alb_cic_rus_guj_sid_bam_lat_ben_dgb_aeg_anl_kor_fbf_owc_mol_arw_nor_urd_rom_knd_bos_swt_mcd_tsw_sun_heb_glc_lit_mlt_dut_cze_krd_tsn_dyu_tig_ewe_zul_est_pol_bat_akn_chh_eng_spa_fin_amr_yor	-0.0358755728239451	-0.0834171833792943	0.933699116777611
335	aze_vie_sun_pan_akn_lit_sid_mlt_kor_ven_ita_tig_pol_ben_yor_mao_swa_mol_guj_tml_moo_gam_ctl_lat_ukr_chh_jpn_svk_fre_arw_tsn_krd_urd_tha_spa_glc_amh_bem_wly_mcd_dyu_lda_afr_mly_heb_aeg_por_owc_prs_fin_swe_bam_bat_hau_geo_bos_slo_scr_est_igb_bsq_uzb_dut_tsw_tur_grk_rus_qcu_hun_hin_tag_xho_dgb_amr_mnd_zul_ses_ind_swt_rom_fbf_bul_cze_knd_nor_anl_cic_azi_ger_sod_ewe_alb_jav_eng_cnt	0.120357570033637	0.303285979501992	0.76234934847125
336	hin_mnd_rus_fin_swt_svk_tur_lda_hau_ger_ind_bsq_bem_cze_bam_eng_tsn_aze_nor_swe_tig_ewe_guj_wly_vie_dut_ses_aeg_qcu_afr_igb_sid_ukr_krd_geo_tha_mlt_glc_alb_spa_por_akn_azi_ita_pol_dyu_lat_yor_scr_pan_ctl_jpn_swa_sod_bat_sun_tml_fbf_dgb_mao_anl_bul_chh_ven_amh_moo_ben_bos_tsw_arw_knd_heb_xho_est_zul_tag_owc_fre_mol_slo_mly_mcd_hun_cnt_uzb_jav_urd_kor_cic_prs_amr_gam_grk_rom_lit	-0.253195073081032	-0.654230804621508	0.514577735826117
337	xho_moo_cnt_lat_knd_yor_chh_bam_jav_krd_mao_pan_gam_hau_ven_fin_tha_akn_vie_est_uzb_ita_fbf_sun_por_sid_scr_ger_kor_sod_ben_eng_cic_tag_grk_pol_aze_svk_afr_tig_ses_swt_heb_mnd_ctl_lda_lit_mlt_bul_bos_amr_dut_prs_ukr_hin_geo_hun_rus_zul_cze_bem_qcu_mcd_glc_dyu_jpn_rom_tsn_ewe_nor_tml_slo_wly_urd_tsw_arw_owc_mly_alb_fre_bat_igb_swa_amh_tur_ind_bsq_guj_aeg_spa_anl_mol_dgb_azi_swe	0.177020368797933	0.403691265415436	0.687366489565185
338	spa_mol_fre_qcu_mao_arw_swe_est_mnd_dyu_bem_cze_ger_ita_anl_xho_swt_rus_bul_rom_ukr_sod_lat_guj_aze_ben_tag_eng_jpn_sun_hin_azi_cnt_scr_heb_moo_tsw_uzb_bsq_mly_lit_chh_yor_kor_nor_ctl_amh_jav_knd_ewe_grk_zul_tur_fin_aeg_vie_sid_geo_mlt_tig_hau_mcd_swa_bat_fbf_cic_tsn_glc_dgb_pan_ses_wly_lda_tml_dut_afr_tha_por_slo_bos_pol_urd_owc_svk_bam_gam_krd_prs_ven_amr_akn_igb_ind_hun_alb	-0.31663906257362	-0.808820296622889	0.420682867040437
339	mlt_vie_chh_aze_alb_dgb_bem_xho_sid_moo_tml_sun_rom_owc_zul_yor_dut_grk_ewe_jpn_ctl_tsn_cnt_aeg_heb_swt_lit_afr_tha_uzb_por_est_knd_cic_spa_mcd_igb_bat_tig_gam_mnd_bam_tag_ses_arw_lat_fbf_swa_fin_hin_azi_amr_guj_rus_hau_mao_pol_sod_nor_akn_ben_fre_ita_bsq_bul_ger_anl_bos_qcu_tur_eng_ind_kor_prs_pan_geo_mol_wly_cze_scr_amh_ukr_mly_slo_tsw_urd_svk_hun_jav_krd_swe_ven_lda_glc_dyu	0.179722999246243	0.438784894105575	0.661835103734997
340	fre_swt_chh_hau_scr_tur_kor_gam_hun_por_ewe_mcd_prs_pol_igb_moo_alb_tha_amr_mly_bul_ita_sid_cnt_fin_hin_swe_mao_tml_ven_arw_sod_dut_glc_rom_rus_mol_dyu_ind_aeg_nor_ger_heb_geo_spa_amh_vie_owc_akn_wly_svk_cze_bsq_xho_lat_knd_cic_lit_grk_tsw_sun_bem_pan_yor_krd_jpn_mlt_zul_bat_urd_jav_eng_anl_fbf_afr_dgb_uzb_est_ben_bam_qcu_ses_lda_guj_ukr_slo_bos_azi_tig_swa_mnd_aze_ctl_tsn_tag	-0.170430751294125	-0.432750087452694	0.66619824979573
341	amr_igb_fbf_knd_vie_bos_mlt_svk_pol_est_lda_dyu_mcd_tml_sod_heb_ven_ind_azi_cnt_bem_qcu_amh_fre_ewe_tag_grk_eng_bul_bam_mao_ses_nor_bsq_por_chh_spa_hau_mly_aeg_lat_geo_pan_alb_scr_dut_lit_anl_dgb_rom_urd_guj_krd_mnd_zul_owc_xho_tha_rus_ukr_ben_moo_kor_cic_bat_yor_gam_cze_ita_akn_swa_ger_sun_wly_mol_tur_uzb_arw_slo_swe_swt_tig_sid_hun_ctl_fin_aze_jav_glc_prs_hin_tsw_jpn_afr_tsn	0.148823073033626	0.38776128437333	0.699078788687025
342	qcu_por_krd_swe_swt_grk_vie_ukr_urd_dgb_mlt_fbf_afr_heb_jpn_pan_geo_knd_lat_fre_cze_ita_guj_wly_ctl_mcd_fin_est_slo_akn_ind_aeg_mao_ven_tsw_glc_kor_ewe_aze_scr_sun_cic_jav_rom_uzb_bem_sod_svk_gam_prs_tag_ger_mol_owc_arw_nor_eng_hau_bam_igb_zul_rus_tml_lit_spa_tsn_bos_hun_azi_moo_alb_dyu_bat_tur_sid_mly_bsq_anl_pol_ses_amh_tha_xho_yor_mnd_dut_amr_tig_swa_cnt_hin_lda_ben_chh_bul	-0.761151150040461	-2.01369387989781	0.0469314517600077
343	cic_anl_fin_zul_fre_swa_krd_lat_mnd_mol_ctl_tha_por_akn_hun_scr_est_bam_slo_dgb_bsq_aeg_yor_alb_ita_sid_mlt_pan_ewe_dyu_tig_uzb_vie_mly_ukr_hau_igb_ger_amr_knd_owc_arw_svk_cnt_lda_swt_bem_lit_dut_grk_urd_wly_prs_aze_bos_nor_bul_tsw_mcd_azi_swe_mao_heb_kor_tsn_jav_ind_chh_ven_jpn_qcu_sod_rom_ses_hin_tag_sun_pol_cze_gam_eng_moo_xho_afr_spa_guj_amh_ben_rus_tml_bat_tur_geo_glc_fbf	-0.466429233155666	-1.33332124713929	0.185683163100024
344	bat_cic_amh_ita_ewe_chh_aeg_lda_swe_akn_pol_ben_por_sun_est_geo_knd_tha_jav_ses_mcd_lat_tml_urd_spa_hin_kor_afr_heb_swt_glc_hun_guj_krd_ind_ctl_mol_slo_grk_pan_zul_xho_swa_fbf_tig_fre_scr_jpn_bsq_svk_tag_ger_moo_owc_lit_mnd_bem_bos_anl_qcu_sod_fin_eng_ven_mly_hau_dgb_gam_tsw_aze_alb_dut_rom_nor_dyu_sid_ukr_mlt_azi_vie_bul_cze_uzb_cnt_yor_wly_bam_prs_amr_tsn_mao_igb_arw_tur_rus	0.0295776299774116	0.0698178196584677	0.944488571093321
345	tag_fre_sid_ind_sun_tsn_aeg_alb_bem_mnd_gam_pol_moo_aze_mol_bam_amr_dyu_mcd_ukr_heb_mlt_pan_tml_tur_mao_uzb_ses_bos_dut_zul_lat_wly_spa_swt_scr_jpn_lda_svk_yor_amh_por_qcu_ewe_jav_owc_grk_dgb_fin_est_fbf_anl_rom_bul_mly_slo_urd_afr_krd_bsq_prs_hun_glc_bat_hau_ctl_ger_tig_cnt_akn_rus_swa_arw_ben_azi_igb_knd_chh_kor_eng_ita_geo_cze_vie_guj_swe_hin_sod_cic_xho_tsw_tha_nor_lit_ven	0.389301589806558	0.926929725333713	0.356362339874167
346	spa_tml_mao_amh_moo_bat_cic_lit_hau_aeg_geo_amr_guj_mnd_hun_est_aze_tsw_dut_gam_tag_xho_vie_scr_heb_mlt_uzb_bem_prs_swe_wly_grk_tig_sun_rom_zul_ita_ukr_svk_sid_ind_swa_pan_mcd_tur_bul_qcu_ctl_kor_cze_alb_afr_chh_ewe_urd_ven_hin_bos_fin_lda_ben_dgb_bsq_pol_igb_arw_mol_nor_slo_ger_tha_rus_swt_azi_tsn_akn_owc_krd_mly_eng_lat_sod_dyu_fre_yor_glc_ses_knd_anl_jpn_cnt_jav_fbf_por_bam	NA	NA	NA
347	ses_afr_fin_swe_alb_uzb_aeg_mly_ind_bem_yor_tig_scr_glc_tha_ven_igb_nor_cnt_sun_sid_zul_anl_heb_bos_aze_tag_fbf_cze_pan_wly_hau_slo_urd_vie_arw_mao_bsq_xho_mcd_amr_ger_ita_qcu_bat_dyu_dut_guj_prs_fre_lda_tml_ewe_eng_dgb_mlt_gam_mnd_amh_ben_bam_moo_lat_ukr_tsn_azi_grk_jpn_est_spa_tur_jav_ctl_svk_akn_hun_pol_swa_sod_geo_lit_krd_por_cic_tsw_bul_owc_rom_rus_hin_kor_knd_mol_swt_chh	-0.876233736855803	-2.11202374643297	0.0373649039481084
348	est_yor_heb_alb_aze_sid_aeg_kor_hin_gam_mly_rus_lda_amr_tml_amh_jav_rom_bat_tig_mao_urd_akn_spa_tur_anl_jpn_mcd_knd_owc_cze_sod_pol_glc_sun_igb_scr_ben_ind_afr_bam_dgb_ukr_mnd_ctl_swt_pan_lat_cic_nor_vie_ger_bsq_svk_cnt_bos_ses_krd_qcu_ita_geo_hau_guj_ewe_lit_bul_arw_grk_fre_azi_fbf_uzb_dyu_xho_chh_mol_bem_swa_hun_dut_fin_tag_wly_zul_mlt_moo_tsn_por_prs_slo_ven_tsw_swe_eng_tha	-0.151522354679501	-0.391796682280696	0.696104791611892
349	mao_tur_pan_kor_dgb_bos_ukr_anl_tig_yor_ses_lda_xho_fbf_swt_chh_owc_zul_bem_aeg_mol_cze_bat_knd_bsq_mcd_ewe_spa_afr_ben_ctl_jav_mlt_hin_fin_uzb_sod_cic_bul_tag_krd_svk_ind_ven_amh_qcu_heb_vie_geo_tml_est_sid_hun_swa_lat_rus_akn_amr_sun_nor_glc_scr_dut_urd_pol_moo_arw_igb_dyu_por_prs_aze_tha_ita_swe_hau_wly_rom_mly_azi_fre_tsw_cnt_grk_tsn_slo_ger_guj_jpn_gam_mnd_eng_lit_alb_bam	-0.213985033844931	-0.493890055683155	0.62254829959515
350	swa_prs_chh_krd_scr_amh_owc_qcu_dgb_swt_rom_lda_igb_tsw_slo_hau_moo_grk_bem_nor_guj_geo_hun_tml_cnt_knd_rus_pol_anl_mnd_yor_amr_dyu_ven_ger_wly_mol_hin_mlt_jpn_tha_cze_cic_eng_azi_ukr_alb_est_akn_lit_xho_swe_bsq_urd_bam_tag_fbf_ben_mly_tig_mcd_bos_mao_aze_ctl_spa_arw_pan_ewe_zul_heb_sun_afr_vie_lat_sod_uzb_tsn_bat_gam_ses_fre_ita_kor_por_dut_glc_svk_ind_fin_tur_jav_sid_aeg_bul	0.107659760168293	0.274368748983592	0.784409784329013
351	afr_tha_uzb_grk_qcu_nor_glc_ses_zul_tig_bos_ewe_fbf_slo_tur_krd_vie_tsw_cze_mao_lat_mnd_bul_jpn_dyu_wly_arw_bsq_tml_tag_anl_lda_bem_heb_svk_mly_sun_bam_hun_ukr_fin_hau_amr_dut_rom_spa_yor_por_cnt_aze_scr_mlt_gam_rus_swe_bat_jav_geo_ind_sod_eng_aeg_xho_dgb_prs_moo_pol_pan_fre_cic_urd_ben_mol_guj_kor_tsn_lit_swt_akn_igb_chh_amh_est_ven_ger_mcd_ctl_owc_swa_knd_hin_azi_sid_ita_alb	0.0774534492782562	0.175243832644489	0.861269024660282
352	guj_mly_dut_lda_tur_bsq_tag_lit_ben_qcu_jpn_vie_arw_cze_yor_bul_akn_rus_amr_ses_pan_jav_slo_swa_chh_wly_mol_ita_hau_swt_sun_pol_anl_alb_fbf_rom_moo_zul_dyu_tsn_glc_aze_est_urd_ind_swe_heb_spa_eng_tml_ukr_hun_afr_bem_uzb_dgb_bat_mcd_ger_tsw_lat_scr_ctl_sod_owc_cnt_amh_cic_igb_bos_svk_prs_mao_azi_gam_fre_mlt_tha_bam_por_xho_geo_hin_fin_knd_tig_ewe_nor_mnd_kor_krd_aeg_sid_grk_ven	-0.0234323926712023	-0.0532464940649935	0.957649722506125
353	tur_grk_bul_ukr_prs_pol_geo_uzb_svk_bam_dgb_knd_tag_ewe_tha_tsw_tig_fbf_heb_dut_jpn_moo_igb_sod_wly_zul_ses_mlt_nor_glc_guj_aeg_hun_ctl_xho_scr_qcu_spa_owc_azi_mcd_tml_kor_amr_lit_ven_cnt_lat_por_ben_ita_pan_aze_mly_eng_mnd_hau_sun_alb_bat_arw_ind_urd_bsq_vie_krd_mao_ger_afr_tsn_rom_slo_gam_sid_est_fin_swe_amh_anl_yor_cic_lda_cze_rus_dyu_fre_hin_bos_swa_chh_akn_mol_bem_jav_swt	-0.688969152367932	-1.55507637372715	0.123324508041164
354	tml_ben_scr_dyu_amh_ewe_sun_glc_hau_guj_mly_prs_spa_ger_zul_arw_azi_owc_pol_hin_slo_nor_por_heb_swt_wly_svk_cze_anl_jpn_swe_bos_lat_gam_est_amr_igb_tsw_bat_tha_ven_dut_vie_swa_cic_rus_krd_knd_mao_geo_fre_eng_akn_ukr_sod_lda_urd_ita_tsn_bsq_ses_pan_moo_jav_yor_chh_ind_grk_bam_mlt_hun_aze_tur_fbf_alb_cnt_kor_uzb_ctl_rom_afr_tag_mol_sid_aeg_bem_fin_qcu_lit_mcd_dgb_xho_bul_mnd_tig	-0.23704911443346	-0.528520219753467	0.598397350728058
355	heb_ben_alb_ger_cze_fre_vie_mlt_arw_sun_bul_hau_yor_krd_azi_slo_hun_rus_ses_akn_fin_mcd_qcu_bam_afr_hin_svk_mnd_igb_owc_bsq_mol_eng_tsn_xho_tsw_urd_pol_lda_est_uzb_ind_rom_fbf_dyu_grk_wly_tur_swe_amr_guj_amh_ctl_sod_prs_gam_cic_tha_knd_tag_ewe_dgb_scr_spa_lat_jpn_tig_swa_ven_kor_glc_jav_mly_bat_tml_swt_nor_chh_bos_anl_mao_ita_aze_dut_geo_por_sid_lit_bem_zul_cnt_ukr_moo_aeg_pan	-0.750268271188424	-1.77050121888259	0.0799204455766573
356	azi_tha_cze_kor_sid_mly_jav_dut_guj_heb_slo_jpn_zul_fbf_rom_aeg_cic_igb_anl_ctl_lat_mlt_swt_xho_moo_nor_uzb_bat_swa_ven_lit_bam_qcu_glc_fre_tag_ses_scr_amr_knd_prs_sun_ukr_wly_aze_vie_pol_krd_tsn_tur_yor_amh_bem_owc_dgb_hin_hau_est_grk_por_ger_afr_tml_bsq_akn_dyu_sod_gam_spa_mnd_geo_ewe_svk_pan_eng_ben_hun_mcd_bul_chh_bos_alb_lda_tsw_tig_ita_mao_urd_rus_fin_arw_cnt_mol_swe_ind	0.160803227805166	0.415488481061577	0.678741431282297
357	afr_pol_chh_tsn_lda_jav_scr_mly_bos_igb_mlt_slo_zul_sid_moo_tha_bsq_dgb_amh_vie_ctl_ben_glc_xho_lat_anl_uzb_dyu_urd_wly_ewe_cic_hun_mao_qcu_nor_bam_fre_arw_hau_heb_bat_cnt_dut_pan_ukr_svk_mnd_tig_tml_rus_tsw_swe_tag_lit_fbf_cze_amr_alb_bem_ven_hin_aze_akn_kor_grk_spa_rom_ind_yor_fin_aeg_mol_est_swt_owc_sod_ses_gam_bul_jpn_ita_por_ger_guj_tur_azi_sun_swa_eng_mcd_krd_prs_geo_knd	0.600077969125448	1.54319411000993	0.126179723319829
358	uzb_alb_anl_jpn_ben_wly_tsw_svk_spa_vie_rus_urd_krd_bsq_tig_owc_lat_ger_afr_fbf_ewe_sod_knd_amh_ind_slo_prs_dgb_ctl_bat_ven_dyu_hau_ukr_bos_hun_mlt_swa_geo_ita_por_moo_cze_sun_rom_kor_bem_pan_heb_yor_aeg_scr_tml_mol_cnt_amr_mcd_igb_fin_tur_est_tag_azi_mly_nor_zul_mao_chh_tha_eng_tsn_gam_bul_dut_swt_xho_grk_swe_lda_akn_cic_mnd_glc_bam_aze_jav_lit_guj_hin_arw_pol_qcu_fre_sid_ses	0.467556893394189	1.20187259832038	0.232464416409053
359	bsq_dgb_tsw_lat_mao_kor_slo_cze_hin_dyu_moo_azi_svk_wly_tag_mol_fin_cic_lda_bul_qcu_arw_zul_guj_aze_sid_amr_tig_swe_heb_bem_jpn_sod_swt_por_prs_sun_alb_lit_mlt_ita_bat_swa_hun_xho_rus_ses_eng_ewe_chh_akn_est_amh_tha_fre_tml_bos_gam_mcd_cnt_glc_ven_uzb_fbf_bam_spa_nor_ctl_hau_anl_yor_afr_ben_ukr_vie_igb_ger_mly_urd_aeg_tur_scr_krd_pol_rom_pan_mnd_owc_geo_jav_tsn_dut_grk_knd_ind	0.0216985486104222	0.0506577348278942	0.95970690010428
360	tig_yor_rom_spa_aeg_owc_est_hin_kor_pol_knd_ses_tur_hau_ger_prs_lda_igb_tsn_arw_svk_fbf_ind_urd_sod_swe_vie_grk_akn_moo_mlt_mcd_ven_fin_rus_azi_sid_lit_guj_bsq_wly_glc_tha_tsw_anl_gam_uzb_bat_hun_pan_lat_ctl_sun_mol_cic_nor_xho_cnt_zul_alb_dgb_swa_scr_ukr_mly_eng_bam_slo_tml_dyu_mao_geo_fre_heb_qcu_aze_por_jpn_tag_cze_ben_amh_bem_swt_bos_afr_amr_dut_krd_chh_mnd_jav_ita_bul_ewe	0.29093387345465	0.659722923051194	0.51106214126249
361	ukr_ewe_azi_rus_ger_moo_qcu_bul_bat_amr_akn_igb_fin_lda_yor_fre_zul_ven_lit_grk_prs_bsq_tha_slo_geo_heb_swa_dut_sun_vie_sod_tag_hun_aze_mol_tig_spa_scr_alb_ctl_por_hau_anl_ita_fbf_mnd_cnt_wly_cze_svk_ses_nor_jav_swt_uzb_cic_mao_sid_lat_guj_urd_ben_xho_mcd_tml_mly_amh_krd_rom_est_hin_bam_arw_tsw_kor_swe_tur_owc_dyu_dgb_bem_chh_eng_pol_afr_pan_knd_bos_gam_jpn_aeg_ind_tsn_glc_mlt	0.24043005115085	0.562677351924249	0.575008515536499
362	dut_tur_chh_yor_ewe_owc_ger_svk_pol_bat_est_ses_gam_ukr_eng_krd_ctl_xho_amr_tig_ita_hau_prs_hin_glc_cnt_dgb_tml_jav_arw_fre_uzb_ind_urd_knd_sod_ben_cic_pan_mnd_mly_alb_tsw_spa_lit_mao_qcu_vie_bul_azi_slo_rom_cze_dyu_swt_wly_tha_tsn_scr_fin_grk_lat_zul_hun_kor_lda_aeg_fbf_swe_bem_moo_guj_akn_mol_bos_por_heb_nor_bam_afr_tag_mlt_sid_sun_bsq_anl_ven_rus_amh_geo_igb_mcd_jpn_aze_swa	0.273156173771923	0.624332837839765	0.533937635774169
363	aze_pan_lit_sid_glc_cic_dut_hau_ven_mol_urd_tur_fbf_jpn_bat_bsq_ctl_grk_lat_chh_amh_scr_aeg_dgb_mnd_akn_bos_moo_prs_krd_rus_bul_tsn_igb_hun_gam_sun_sod_tsw_ses_vie_eng_heb_zul_ita_tha_xho_tig_jav_lda_est_rom_yor_por_tag_slo_owc_ger_cnt_mao_ind_ewe_geo_pol_mcd_ben_tml_ukr_swe_bem_mlt_cze_nor_swt_alb_guj_knd_bam_afr_qcu_dyu_kor_mly_amr_hin_wly_azi_svk_anl_fin_arw_uzb_fre_swa_spa	-0.486354332256105	-1.12778995935855	0.26230984251647
364	tag_ctl_wly_zul_bsq_eng_tsn_uzb_pol_ben_bat_por_est_hau_amr_aeg_krd_lit_aze_heb_pan_azi_hin_mnd_qcu_mol_prs_owc_anl_igb_mly_yor_dyu_ven_geo_ukr_xho_guj_urd_swe_dut_spa_tha_hun_mcd_ind_arw_alb_sun_jpn_nor_ewe_swa_tur_sod_dgb_sid_tsw_rus_bam_bul_rom_scr_akn_cze_mao_fin_fre_ger_fbf_svk_grk_ses_tig_slo_bem_amh_cic_chh_glc_gam_afr_ita_lda_lat_swt_tml_cnt_mlt_moo_bos_jav_knd_vie_kor	-0.396412684339448	-0.928829860627934	0.3553818098162
365	mao_cnt_est_tsw_rus_alb_tha_por_gam_nor_rom_glc_bul_bam_eng_amr_ind_scr_jpn_bsq_prs_spa_tag_arw_bos_sid_kor_lat_hau_guj_dut_akn_yor_swt_lit_fin_ven_azi_sod_ses_tur_dgb_hin_tml_bem_jav_moo_mnd_swe_ukr_fbf_pan_knd_anl_chh_amh_ger_fre_cze_afr_krd_swa_mlt_ben_sun_hun_tig_mol_owc_ewe_geo_heb_tsn_urd_svk_xho_vie_cic_lda_ctl_qcu_wly_aeg_pol_uzb_zul_mcd_igb_mly_dyu_aze_bat_grk_ita_slo	-0.0368225766981758	-0.087294174592217	0.930625369375051
366	bat_alb_aze_bul_tig_ind_afr_knd_cnt_ger_lda_est_bsq_jav_bos_hau_dgb_yor_guj_spa_swe_dut_qcu_mnd_ewe_amr_fre_tha_chh_amh_ita_akn_wly_tur_slo_por_bam_cze_aeg_mao_prs_zul_hun_krd_jpn_svk_mlt_tml_mly_vie_igb_lat_geo_arw_tag_ben_sid_urd_lit_ukr_cic_moo_anl_bem_pol_eng_scr_fin_ses_uzb_ctl_rus_heb_sun_kor_dyu_xho_tsn_nor_grk_tsw_owc_gam_azi_glc_sod_pan_swt_rom_fbf_swa_hin_mcd_mol_ven	0.0538484521866341	0.12006651688801	0.904689460463557
367	wly_heb_mol_lat_xho_guj_vie_ita_por_mnd_tml_mlt_lda_scr_mly_ben_slo_krd_hau_ger_bos_bam_fre_ind_ctl_spa_jpn_tsw_zul_bem_urd_sun_bsq_kor_anl_amh_ven_geo_bul_dut_dyu_rus_yor_dgb_amr_swa_knd_cnt_hin_afr_arw_pol_igb_fbf_svk_jav_rom_tha_grk_swt_hun_ukr_akn_fin_azi_tsn_lit_alb_aeg_cze_sod_owc_ewe_tag_tig_gam_pan_swe_sid_aze_mcd_ses_mao_cic_moo_est_eng_tur_chh_nor_glc_bat_qcu_prs_uzb	-0.740080056094692	-1.85042528795694	0.0674270617949825
368	urd_mcd_uzb_azi_ukr_prs_swa_heb_est_fin_eng_ven_dut_kor_owc_guj_dgb_tig_hin_igb_mlt_bat_bsq_fre_cze_chh_jav_bul_slo_swt_ctl_nor_afr_sun_wly_zul_grk_tsn_ewe_tur_bam_lda_jpn_lat_anl_mnd_bem_tha_scr_hun_ind_por_hau_pol_rom_mly_svk_pan_dyu_geo_ita_tsw_bos_ger_amh_mao_cnt_spa_akn_swe_qcu_fbf_cic_tml_rus_amr_xho_aze_ben_mol_knd_moo_alb_ses_lit_sid_yor_glc_aeg_gam_vie_sod_tag_arw_krd	0.843791259247254	2.2100165193131	0.0295578408430528
369	aeg_pol_rus_mly_alb_kor_mcd_bat_jpn_vie_eng_azi_jav_moo_arw_por_ukr_qcu_amr_gam_cnt_lat_wly_tig_hin_scr_bul_sod_dut_tha_dyu_uzb_est_swt_hau_chh_spa_ben_swe_aze_lit_ewe_prs_pan_tsw_ses_cze_bsq_sid_amh_xho_hun_glc_tur_owc_fre_dgb_guj_slo_grk_fbf_svk_nor_heb_bam_fin_afr_ita_lda_swa_geo_sun_yor_cic_bos_rom_mnd_tag_zul_igb_ger_anl_akn_mlt_urd_bem_ind_krd_ven_tml_knd_ctl_mol_tsn_mao	-0.127897100952103	-0.307645879921435	0.759039718864195
370	urd_guj_ses_amh_amr_igb_uzb_akn_tur_ger_vie_krd_hun_bul_gam_bat_sun_fre_pan_zul_svk_anl_grk_afr_lda_swa_glc_dut_cic_yor_rus_mcd_alb_tag_chh_qcu_pol_arw_aze_sod_nor_dgb_tsn_ukr_jpn_ind_eng_prs_fbf_hau_lat_fin_dyu_ita_wly_mnd_tha_azi_heb_jav_bam_spa_xho_bos_cnt_ctl_rom_lit_tml_scr_mol_knd_bsq_mly_ven_est_por_tsw_aeg_mlt_swt_bem_sid_slo_ewe_hin_kor_geo_moo_mao_cze_swe_owc_tig_ben	-0.458273136424408	-1.19672856841259	0.234454203598108
371	fin_cze_rus_rom_moo_bsq_ukr_wly_mao_jpn_hin_mcd_anl_tsw_hun_prs_bem_slo_kor_urd_mol_guj_xho_swt_est_mnd_pan_por_yor_lit_chh_grk_fbf_aze_scr_afr_nor_tml_azi_geo_bos_mlt_ger_amh_tig_fre_ewe_tag_pol_lat_jav_gam_tha_eng_bam_glc_tsn_swe_bat_uzb_dgb_zul_dyu_heb_amr_vie_akn_ses_swa_ind_cic_lda_cnt_ben_aeg_ita_alb_bul_svk_sun_sod_ven_knd_qcu_dut_arw_hau_tur_owc_spa_sid_mly_krd_ctl_igb	-0.146753535143457	-0.396742819688222	0.692466071023841
372	zul_mnd_lit_guj_knd_bam_jav_mlt_anl_arw_eng_alb_sun_tsw_krd_gam_rus_owc_por_scr_hun_uzb_tur_chh_mly_ita_hin_vie_wly_dut_jpn_ewe_fre_svk_moo_akn_amh_glc_prs_ger_bos_amr_grk_dgb_tig_urd_mao_mcd_qcu_lat_aze_dyu_bul_tha_bat_kor_slo_swt_mol_aeg_fin_sid_spa_geo_afr_cic_tml_azi_sod_bsq_lda_hau_ses_bem_nor_tag_rom_ven_ukr_pol_fbf_est_xho_swe_ind_ctl_heb_tsn_yor_cze_pan_igb_ben_cnt_swa	0.416151863128647	0.993730362101113	0.322932695784231
373	lit_dgb_nor_guj_afr_uzb_tig_azi_svk_akn_bem_tml_mly_tsn_ger_yor_alb_heb_mlt_tag_kor_ven_moo_mol_eng_dut_gam_spa_fin_aeg_vie_slo_ses_bat_jav_rus_lat_ind_knd_ukr_bos_cze_scr_swa_tur_sun_tsw_tha_hau_rom_amh_lda_mnd_glc_cic_igb_mao_aze_chh_urd_est_ewe_sod_pan_jpn_arw_cnt_prs_bam_ctl_mcd_grk_dyu_swe_owc_zul_bsq_ben_hin_xho_hun_geo_fbf_fre_por_amr_sid_ita_krd_qcu_wly_bul_anl_pol_swt	-0.347421246392689	-0.898616509871388	0.371177669248563
374	tag_guj_yor_cnt_bsq_ger_eng_heb_slo_krd_arw_ses_alb_kor_cze_ind_aeg_urd_azi_jav_ewe_est_ctl_ita_mly_ben_hun_nor_lit_chh_dyu_wly_fbf_jpn_rus_glc_hin_lat_tsn_scr_swe_sid_hau_bem_igb_afr_anl_sun_prs_qcu_bos_moo_pan_bat_sod_xho_geo_dgb_mao_mnd_swt_tsw_por_pol_swa_amh_tur_gam_ven_tha_tml_mlt_ukr_dut_mol_bam_lda_rom_fin_vie_amr_zul_owc_mcd_spa_aze_knd_fre_akn_bul_grk_svk_uzb_cic_tig	0.464794439020175	1.18049862477774	0.240812467449475
375	slo_chh_vie_uzb_ger_bem_cic_grk_akn_mly_igb_xho_ben_mnd_pol_pan_lda_ind_svk_rus_lat_ukr_dut_swt_amh_swa_rom_scr_alb_tag_anl_arw_tml_moo_fin_hun_knd_hin_spa_cnt_ctl_amr_mlt_sun_guj_bos_zul_est_jav_kor_dyu_bsq_ven_bat_ita_aeg_cze_swe_tig_heb_mao_bul_mcd_prs_dgb_sod_tur_mol_owc_wly_gam_tsn_fbf_ewe_krd_tsw_jpn_lit_geo_hau_sid_qcu_aze_glc_bam_tha_por_eng_azi_nor_urd_ses_yor_afr_fre	0.236943215665539	0.544679453021432	0.587277726772854
376	sid_mnd_arw_geo_ctl_alb_eng_aze_aeg_vie_glc_hun_pol_tml_svk_gam_heb_bam_mcd_bos_rus_dyu_moo_nor_igb_mly_por_zul_wly_cze_qcu_azi_xho_bat_ind_ita_jpn_kor_hin_lda_urd_uzb_ger_fin_spa_dut_ses_amr_est_guj_tag_ukr_akn_mlt_afr_owc_lat_rom_ven_swa_yor_sod_ben_anl_tig_chh_scr_dgb_cic_amh_krd_mao_bsq_mol_tsw_knd_swt_tha_tsn_tur_cnt_hau_swe_sun_jav_bem_fre_fbf_grk_bul_slo_pan_lit_ewe_prs	-0.262484642191723	-0.636631015676867	0.525929122548761
377	ita_dyu_chh_bat_arw_kor_ukr_mlt_fbf_svk_bam_cic_mao_hun_amh_ger_igb_grk_dgb_pan_tur_cnt_ctl_geo_bos_krd_swa_knd_tig_mly_sun_sid_owc_lda_lat_hau_aze_fin_qcu_mnd_tml_afr_xho_ind_est_mol_jpn_tag_mcd_ven_slo_rus_urd_cze_nor_bsq_amr_jav_ses_yor_azi_alb_aeg_uzb_eng_scr_hin_swt_heb_bul_tha_dut_rom_akn_guj_spa_tsn_bem_fre_gam_wly_anl_lit_ben_glc_vie_zul_moo_swe_tsw_ewe_sod_por_pol_prs	0.459811723649666	1.09851647322405	0.274814863381734
378	qcu_knd_urd_yor_jpn_ses_wly_bsq_dyu_bul_kor_amh_anl_pan_bem_alb_lda_mao_est_hau_prs_lit_tml_tsw_tsn_lat_igb_dut_hin_geo_gam_tig_sod_mly_svk_swe_krd_dgb_spa_mcd_bos_chh_sid_guj_ctl_mlt_bam_swa_cze_glc_pol_scr_ind_heb_ita_ger_grk_ewe_fre_akn_ukr_ben_mol_aze_fin_por_uzb_bat_fbf_nor_moo_aeg_arw_rom_hun_owc_tag_tur_zul_ven_swt_cic_amr_afr_slo_jav_sun_azi_cnt_vie_xho_eng_mnd_tha_rus	0.342896764533506	0.768184533020335	0.444323784232726
379	hun_cze_por_xho_svk_ind_cic_moo_tag_scr_sun_urd_mol_ukr_spa_eng_prs_bos_grk_igb_bat_fbf_mlt_jpn_alb_swt_fre_mao_zul_sid_arw_knd_cnt_tsn_bul_dut_lda_hau_tha_yor_kor_krd_lit_hin_amr_swe_guj_amh_bam_ven_ctl_vie_rom_mcd_ses_uzb_bem_fin_mnd_pol_chh_pan_tur_qcu_mly_ger_owc_geo_tml_bsq_ita_wly_est_aeg_rus_gam_nor_akn_tsw_swa_glc_heb_tig_anl_azi_dyu_ben_lat_slo_jav_dgb_sod_ewe_afr_aze	-0.123925393618929	-0.288470821184727	0.773628331928007
380	dyu_sun_tig_rom_ben_mol_nor_qcu_wly_igb_sid_ita_owc_uzb_knd_eng_lit_mcd_ven_glc_est_vie_rus_ind_tml_hin_aze_chh_por_bam_ukr_ctl_pan_cnt_anl_grk_prs_jpn_mly_scr_tha_afr_jav_bem_kor_hau_lat_dgb_xho_swe_bul_aeg_tur_swt_spa_guj_geo_fre_zul_amr_ger_tsn_dut_mlt_swa_tsw_fbf_bat_mao_heb_cic_slo_akn_sod_azi_lda_pol_tag_hun_yor_cze_bos_alb_arw_fin_urd_mnd_ewe_amh_ses_krd_moo_gam_bsq_svk	-0.482739214682913	-1.28491795617035	0.202011993998389
381	tsw_uzb_eng_prs_mcd_krd_swt_jav_sod_xho_pan_mnd_bos_sid_aeg_fbf_dgb_ewe_sun_rom_kor_igb_mao_qcu_alb_aze_lit_mlt_mly_swe_ven_glc_ind_arw_yor_ger_azi_afr_cze_geo_svk_bam_jpn_hin_spa_lat_swa_zul_ben_bsq_vie_tsn_grk_ses_cnt_akn_tml_anl_owc_slo_por_knd_heb_lda_ita_bem_pol_scr_ctl_dut_hun_moo_tha_dyu_urd_cic_gam_tur_tig_est_wly_amr_tag_hau_fin_amh_guj_ukr_fre_chh_bat_mol_nor_rus_bul	0.976873941104002	2.36145258276316	0.0202899874060623
382	bos_fin_lit_sod_bem_lat_lda_xho_ben_moo_bsq_heb_eng_fbf_jav_dgb_gam_tur_bul_aze_anl_urd_akn_prs_dyu_bat_knd_hau_tml_pan_ven_svk_amh_est_pol_yor_glc_ita_scr_spa_fre_mcd_jpn_ger_kor_ctl_nor_tig_mlt_chh_vie_zul_mnd_wly_qcu_tsn_cze_slo_por_hin_swt_igb_mol_arw_tag_guj_ewe_bam_mao_sun_alb_ses_tha_mly_ind_rus_dut_amr_hun_grk_owc_geo_afr_ukr_azi_uzb_sid_cic_tsw_aeg_krd_cnt_rom_swe_swa	0.456838605787393	1.07495576598382	0.285175527484752
383	amr_mcd_rom_ukr_sun_owc_vie_akn_dgb_dut_cnt_urd_afr_fre_bem_cic_qcu_tig_mly_tur_spa_jpn_amh_alb_swe_guj_por_mnd_tsn_ind_tsw_ita_zul_bsq_arw_est_hau_jav_geo_gam_xho_grk_rus_sid_aze_fin_mao_yor_dyu_heb_anl_moo_igb_ewe_swt_wly_ctl_tag_bat_bos_azi_swa_chh_svk_pan_aeg_bam_lit_scr_lat_tha_slo_tml_uzb_knd_ses_fbf_bul_lda_nor_krd_kor_hin_ger_sod_pol_hun_mol_cze_mlt_eng_ven_prs_ben_glc	0.185930246681813	0.476053557233605	0.635152674291745
384	mao_fin_guj_pan_geo_fre_ukr_grk_sid_akn_ses_tur_rus_yor_slo_krd_prs_fbf_spa_tha_kor_bat_anl_tsw_heb_dyu_owc_bsq_uzb_knd_mnd_mcd_hun_amh_ind_wly_sod_lit_mly_est_tig_tsn_tag_bos_cze_cic_por_cnt_mol_svk_eng_chh_gam_igb_ben_bam_alb_rom_afr_mlt_zul_xho_bem_ewe_glc_swe_jpn_pol_dut_lda_swt_azi_aeg_ita_ven_lat_nor_sun_scr_qcu_ger_bul_hau_arw_swa_dgb_jav_hin_aze_amr_vie_urd_moo_ctl_tml	-0.257567027999275	-0.581667247391087	0.562198115341199
385	ses_bat_ind_akn_svk_tsw_qcu_ven_tha_lat_moo_kor_ctl_tml_urd_cic_glc_pol_por_fin_bos_ger_lit_chh_tag_anl_fre_mlt_tsn_rus_swa_azi_krd_slo_scr_swt_ita_cze_afr_ben_swe_uzb_amr_mnd_tig_gam_mcd_amh_hin_ukr_aeg_geo_sid_nor_sun_heb_owc_dut_zul_hau_tur_hun_eng_mao_spa_bam_jav_yor_dgb_igb_cnt_pan_wly_sod_lda_ewe_dyu_bul_bem_aze_vie_rom_est_guj_grk_bsq_prs_fbf_mly_xho_mol_arw_alb_jpn_knd	NA	NA	NA
386	ewe_alb_bam_tig_bos_aze_svk_yor_nor_bsq_jpn_amh_urd_scr_ind_geo_mol_arw_ger_tml_est_dgb_mcd_mlt_ctl_xho_guj_tsn_heb_fre_slo_ses_sid_bem_por_dut_grk_fbf_hau_aeg_ben_lat_wly_lit_rus_chh_tha_lda_tag_jav_dyu_swe_eng_igb_knd_cze_hin_tur_sod_prs_pol_vie_zul_rom_amr_cnt_tsw_swt_glc_krd_afr_anl_azi_mly_akn_swa_gam_cic_ita_ven_ukr_qcu_sun_bul_mao_fin_kor_uzb_bat_moo_mnd_owc_pan_hun_spa	-0.199393158308203	-0.535378009886123	0.593666451827348
387	ita_cnt_akn_chh_wly_ven_heb_urd_mlt_scr_qcu_spa_bat_hun_rom_est_fbf_glc_dgb_tsw_geo_krd_aeg_grk_lat_arw_swe_xho_mao_gam_cic_ger_sun_sid_yor_lda_svk_vie_ctl_bos_anl_hau_ewe_owc_amh_bem_ind_azi_alb_jav_amr_nor_uzb_zul_rus_tig_dyu_pan_swt_eng_cze_ukr_afr_fre_mcd_mol_bsq_mly_dut_sod_tur_jpn_tml_ben_mnd_igb_swa_slo_lit_fin_ses_bul_hin_por_bam_knd_tha_aze_tsn_moo_pol_prs_guj_kor_tag	-0.44208745304125	-1.10333888021218	0.272726848349795
388	akn_azi_bem_tur_amr_alb_lit_pan_bat_mly_ewe_cic_cnt_jpn_est_sun_rom_dyu_uzb_tig_svk_nor_tml_heb_guj_ger_lda_vie_bul_qcu_ctl_arw_hun_owc_mol_hin_scr_por_knd_geo_ses_grk_mnd_jav_igb_spa_prs_sod_wly_bam_moo_yor_ven_bos_gam_urd_pol_kor_fin_chh_aeg_mcd_sid_lat_swa_dgb_anl_afr_ind_amh_zul_dut_tsw_swt_mao_aze_rus_xho_ben_glc_tha_ukr_swe_cze_krd_slo_fbf_mlt_hau_tag_bsq_eng_tsn_fre_ita	-0.544145614995544	-1.40298616617627	0.163950751615878
389	wly_dyu_eng_heb_urd_qcu_hun_azi_knd_ewe_sid_mol_amh_fin_bsq_slo_igb_owc_ben_mcd_guj_tha_akn_grk_mnd_ita_mly_spa_aeg_cic_chh_aze_bat_bos_uzb_svk_swe_lit_tag_ind_swa_moo_pan_por_tml_rom_ses_anl_xho_yor_arw_lat_alb_tig_geo_zul_cnt_ven_kor_gam_dgb_fre_hau_rus_tur_tsn_pol_hin_bul_bem_ger_fbf_prs_jpn_vie_sun_mlt_cze_ctl_jav_afr_scr_est_glc_swt_amr_ukr_krd_mao_tsw_sod_dut_bam_lda_nor	-0.020057870075829	-0.0471488385225055	0.962495704430621
390	mcd_lat_swt_swa_anl_alb_dut_prs_azi_nor_sun_jpn_arw_afr_jav_fin_sid_eng_ind_moo_zul_igb_bam_mol_vie_spa_tha_cnt_swe_lit_mnd_uzb_lda_tsw_ses_bul_hau_est_rus_yor_ben_ctl_bat_rom_bos_aze_sod_fre_pan_amh_bem_hin_ewe_urd_scr_mao_krd_wly_heb_ita_tag_ger_mly_tig_cic_tur_kor_glc_por_tml_chh_gam_knd_akn_dyu_guj_owc_slo_dgb_aeg_grk_qcu_ven_svk_fbf_pol_hun_xho_bsq_cze_ukr_geo_amr_mlt_tsn	-0.117299077413986	-0.265257375982055	0.791398271913819
391	swa_fin_vie_hun_svk_fbf_zul_aze_por_spa_ita_akn_rus_tur_xho_eng_jav_urd_fre_pol_mlt_est_ger_tha_afr_sid_amr_lit_aeg_alb_sun_jpn_uzb_swe_azi_cze_glc_grk_ewe_hin_hau_krd_igb_prs_knd_bsq_geo_cic_lat_amh_dyu_mnd_slo_ctl_mcd_moo_owc_cnt_mol_pan_ben_scr_arw_kor_swt_ind_tml_wly_sod_dgb_rom_yor_ses_chh_anl_tig_bam_qcu_mao_tsn_ven_bul_ukr_tag_bat_heb_mly_bos_dut_bem_nor_guj_lda_gam_tsw	-0.0666097365973469	-0.154380276549258	0.877644438988158
392	mnd_guj_nor_ctl_bat_igb_lat_yor_cic_spa_mao_hau_rus_mly_bem_ven_lit_wly_dyu_arw_swa_tml_geo_tha_sod_cnt_vie_gam_amr_ger_jav_ben_tig_tsw_kor_ind_mlt_slo_lda_ses_moo_pol_sid_ewe_svk_xho_aeg_mol_afr_aze_ukr_eng_fbf_scr_rom_est_akn_fin_anl_swe_mcd_urd_dgb_hin_owc_zul_jpn_grk_chh_tsn_bul_heb_prs_fre_tag_sun_uzb_bsq_pan_krd_dut_alb_bam_swt_qcu_tur_hun_cze_amh_glc_por_knd_ita_bos_azi	NA	NA	NA
393	tur_ukr_glc_gam_guj_aeg_cnt_anl_mly_igb_scr_hin_ben_arw_pan_mol_prs_azi_amr_ger_knd_est_swt_vie_dgb_alb_cic_fin_chh_akn_sod_mao_qcu_dut_moo_dyu_aze_lda_ind_urd_fbf_pol_slo_bat_hau_cze_mnd_ses_bam_lat_nor_heb_rom_bul_ven_svk_afr_sid_yor_krd_xho_tsw_uzb_mcd_hun_por_kor_rus_swa_tml_bem_amh_jpn_bsq_wly_geo_sun_bos_ewe_tsn_tag_zul_fre_grk_eng_lit_spa_jav_ita_swe_owc_mlt_tha_tig_ctl	-0.206014192829017	-0.486465611783534	0.627781506216427
394	est_bat_vie_ctl_mlt_jpn_tha_akn_knd_grk_tig_svk_azi_rus_sod_zul_kor_krd_tml_ses_mao_owc_dut_pan_por_igb_arw_hau_heb_guj_swa_ind_ita_amh_fre_gam_scr_ben_afr_nor_lit_aze_moo_fin_alb_lat_anl_mly_lda_hun_sun_glc_qcu_mnd_cic_urd_geo_swe_cnt_jav_tsw_bos_hin_tur_mol_sid_mcd_slo_dyu_tsn_ger_bam_ewe_pol_tag_chh_bem_fbf_amr_ukr_bsq_cze_yor_ven_prs_xho_wly_dgb_uzb_rom_aeg_eng_swt_bul_spa	-0.0730553228871269	-0.164563133096355	0.869645001148281
395	mao_bos_ita_glc_sod_ukr_bul_aeg_dut_guj_tag_uzb_nor_yor_krd_urd_cic_spa_jav_tsw_swa_jpn_gam_wly_amr_dyu_lda_knd_por_ses_geo_tig_sid_ben_ven_fin_sun_scr_eng_est_amh_fre_ger_azi_igb_chh_cnt_pan_prs_xho_mcd_arw_anl_heb_swt_bat_zul_ind_ctl_tha_mly_slo_lit_rom_fbf_svk_cze_hin_mlt_akn_bem_mol_hau_afr_rus_bam_grk_tml_mnd_swe_vie_bsq_dgb_owc_tsn_pol_qcu_alb_moo_ewe_tur_lat_aze_kor_hun	-0.205382263763152	-0.481424990932694	0.631345340736663
396	wly_ewe_bat_ctl_bul_bem_ukr_hin_rom_yor_swt_dut_est_alb_vie_grk_hun_por_igb_knd_hau_zul_tsn_scr_fin_aze_ger_heb_cze_nor_eng_jpn_tur_tha_swa_aeg_bos_guj_azi_ita_dgb_krd_lit_anl_geo_mao_ses_dyu_sun_prs_spa_bsq_sid_lda_pol_tig_mol_afr_lat_ind_ben_uzb_cic_svk_sod_arw_mly_swe_bam_mnd_mlt_kor_rus_cnt_qcu_fbf_slo_pan_chh_xho_gam_amr_jav_fre_tml_glc_moo_akn_tsw_mcd_tag_amh_urd_ven_owc	0.746640234846263	1.82978242822961	0.0704862533685185
397	bos_urd_pan_sod_rus_igb_swe_fbf_ind_tml_bul_cze_ctl_amh_ita_kor_dgb_lda_jpn_fin_krd_zul_wly_hun_nor_cnt_swt_aeg_sid_ven_alb_ewe_amr_lat_moo_mlt_ger_sun_lit_rom_tag_pol_tig_grk_prs_akn_est_xho_mcd_hin_anl_ses_swa_tsw_mao_jav_aze_bsq_cic_dyu_bam_heb_vie_scr_bem_geo_spa_yor_tur_mly_mol_slo_eng_chh_dut_tsn_por_gam_tha_uzb_ben_azi_guj_owc_arw_bat_mnd_hau_knd_svk_afr_ukr_glc_fre_qcu	0.200073106254664	0.47660093750531	0.634764233690061
398	cnt_aeg_sod_krd_azi_jav_lat_urd_ukr_amh_jpn_dyu_fbf_ben_prs_mnd_hun_rus_tha_tsn_glc_tig_akn_por_swa_ctl_mol_afr_geo_rom_kor_moo_qcu_tsw_bat_knd_scr_cic_mcd_xho_owc_bam_swe_mlt_ind_fre_svk_arw_ses_yor_ewe_lit_anl_aze_zul_lda_uzb_ven_dut_est_bsq_sid_guj_sun_gam_alb_ita_mly_bem_heb_tml_fin_hin_tur_nor_bos_wly_spa_chh_amr_swt_pan_pol_eng_bul_mao_cze_hau_grk_ger_dgb_vie_igb_slo_tag	-0.212979110129429	-0.53641791396764	0.592950587572642
399	tml_bul_lat_pan_svk_mcd_mly_swt_hin_rus_lit_urd_bat_geo_slo_grk_fbf_kor_dgb_uzb_yor_cnt_cze_swe_guj_spa_krd_igb_jpn_sun_xho_ukr_arw_ewe_ctl_ita_afr_cic_vie_eng_amh_jav_owc_qcu_ses_tig_amr_bsq_dyu_mol_chh_ben_hun_heb_akn_nor_prs_sid_knd_azi_ind_glc_fre_mao_gam_lda_tsn_mnd_dut_anl_bam_tur_rom_scr_wly_bem_hau_ger_zul_alb_aeg_moo_mlt_est_pol_ven_tag_fin_por_aze_tha_bos_swa_tsw_sod	-0.524929047934351	-1.4409336820714	0.152961907277765
400	kor_sid_eng_ukr_yor_bem_fre_rom_arw_lit_tsn_fin_ses_knd_pan_akn_grk_sod_swe_dut_aze_rus_geo_vie_pol_hun_zul_svk_igb_heb_sun_hin_scr_por_glc_mnd_owc_hau_ewe_fbf_est_xho_ven_dyu_lda_prs_slo_lat_wly_amh_ind_uzb_mlt_guj_ben_tsw_chh_anl_mao_mcd_spa_afr_tur_azi_bos_moo_ctl_tml_cze_bat_nor_ger_cic_qcu_mly_tag_amr_dgb_ita_jav_aeg_tig_swt_mol_urd_bam_gam_bul_swa_alb_bsq_jpn_tha_cnt_krd	-0.258064091556352	-0.673530490316846	0.502280326573396
401	jav_heb_alb_bat_geo_rus_lit_sid_tsn_xho_por_ind_bul_qcu_moo_igb_dut_lat_fin_spa_ses_est_amh_yor_gam_ben_aeg_tag_swt_cic_mnd_knd_bsq_ger_hau_krd_ukr_tml_afr_arw_mao_lda_zul_urd_uzb_glc_nor_tha_pan_chh_cnt_eng_prs_dyu_tur_anl_jpn_swa_hun_ctl_ewe_bem_mol_swe_tsw_grk_owc_dgb_mly_hin_amr_scr_guj_sod_azi_aze_bam_ita_cze_ven_rom_kor_mcd_wly_akn_sun_fre_slo_tig_svk_pol_mlt_bos_vie_fbf	-0.141188205673878	-0.319935742094883	0.749734697977629
402	akn_heb_grk_por_svk_ind_amh_uzb_vie_spa_sun_wly_pan_sid_hun_fin_lat_urd_slo_bem_ita_mao_bam_yor_ewe_nor_jav_bat_eng_ven_swt_tig_mnd_chh_aze_afr_krd_tha_tsw_fbf_rom_prs_pol_tml_dut_ukr_ger_bul_cze_fre_igb_est_zul_alb_gam_aeg_ctl_mol_bsq_hin_lda_swa_cnt_anl_mlt_kor_mcd_knd_tsn_tur_moo_jpn_lit_dgb_tag_xho_amr_bos_ben_hau_owc_geo_sod_rus_azi_arw_scr_dyu_qcu_guj_cic_glc_ses_swe_mly	-0.717455620824446	-1.8597832069268	0.066077269480296
403	guj_pol_prs_akn_anl_rom_ukr_rus_swa_alb_dgb_ctl_urd_tur_lda_jav_ven_heb_fin_yor_afr_tig_ita_igb_gam_xho_knd_hau_amr_est_sod_mly_svk_uzb_arw_bam_mnd_azi_bsq_slo_geo_zul_bos_owc_por_ses_qcu_lit_mlt_dyu_jpn_wly_bat_vie_swt_fbf_bem_grk_ind_dut_krd_hun_tha_hin_cze_bul_scr_kor_lat_fre_tml_mol_pan_chh_mao_mcd_aze_aeg_tsw_spa_amh_cnt_nor_eng_ewe_glc_ger_moo_tag_sid_cic_tsn_swe_sun_ben	-0.0578555934997693	-0.130663539131065	0.896323702884624
404	glc_ven_hin_mao_tig_knd_dut_uzb_grk_mly_vie_gam_eng_arw_scr_ita_rus_amr_mcd_akn_geo_tur_bsq_nor_owc_lit_est_jav_jpn_ben_moo_cic_krd_fin_tsw_tsn_lda_prs_rom_wly_bam_ewe_hau_alb_cze_cnt_hun_tag_tha_slo_ctl_ses_pol_fre_bos_anl_bat_zul_pan_spa_qcu_sun_mnd_lat_xho_swa_heb_kor_urd_aze_mol_ukr_por_afr_igb_sid_sod_yor_swe_swt_chh_amh_guj_ind_ger_bul_aeg_dyu_azi_fbf_dgb_bem_svk_tml_mlt	-0.449595250760058	-1.0465227045579	0.298032127160814
405	nor_grk_guj_ind_urd_wly_akn_tha_slo_dyu_bat_fin_krd_jpn_rus_bam_lat_dgb_glc_arw_eng_cic_chh_mnd_amh_dut_xho_mlt_bul_tml_tig_igb_pol_mao_yor_hin_azi_uzb_tsw_hau_alb_pan_jav_tag_amr_prs_lit_qcu_cze_bem_vie_afr_swt_est_anl_zul_sod_mly_cnt_ven_ben_ita_bsq_por_mol_swa_tur_svk_ses_owc_fre_geo_ctl_bos_ewe_mcd_ger_aze_hun_moo_swe_kor_ukr_sid_lda_fbf_scr_heb_rom_sun_tsn_spa_aeg_gam_knd	-0.0295614340720329	-0.0673347684975061	0.946459750017023
406	mao_dut_ses_tha_azi_sun_afr_ven_geo_lda_sod_dgb_yor_bos_tur_dyu_jav_rus_spa_prs_xho_cic_lit_krd_hau_alb_jpn_pol_tig_chh_bat_vie_akn_bsq_swe_est_ger_ewe_amh_tag_zul_tml_wly_bam_knd_bem_glc_cnt_kor_fin_bul_ukr_ben_mol_swa_eng_igb_aze_mly_aeg_grk_tsn_moo_nor_tsw_gam_urd_fre_cze_ita_heb_hin_ind_anl_sid_scr_svk_ctl_hun_rom_owc_qcu_swt_por_amr_mcd_uzb_fbf_arw_slo_mlt_pan_mnd_lat_guj	-0.37884736711172	-0.876423889362612	0.383057853055995
407	zul_chh_slo_sid_alb_cic_igb_bos_fre_dut_rus_mcd_vie_eng_scr_dgb_uzb_pol_yor_arw_nor_akn_bul_svk_ewe_lda_mly_hau_aze_mao_ger_ctl_heb_swt_mnd_tsw_tml_ukr_hin_tsn_owc_afr_cze_ita_aeg_wly_swe_tag_bam_lit_swa_gam_ven_knd_krd_bsq_kor_urd_ind_fbf_qcu_tig_hun_guj_sod_ses_fin_est_por_pan_cnt_xho_sun_tha_tur_anl_azi_spa_grk_mol_jpn_bem_ben_moo_geo_prs_amr_dyu_glc_lat_jav_mlt_amh_bat_rom	0.0683545211679622	0.161984625914318	0.871669374710951
408	igb_aeg_glc_tsw_chh_mly_pol_qcu_sun_grk_nor_lda_bul_zul_mcd_mnd_tig_anl_hin_fre_swe_afr_por_ben_tml_tag_uzb_tsn_ita_mao_tha_heb_ctl_cic_est_bam_mlt_dut_arw_bem_moo_slo_amh_akn_wly_eng_scr_ses_bat_knd_krd_geo_sid_spa_lat_lit_dgb_jav_pan_guj_swa_ewe_amr_ind_bsq_rus_mol_prs_ven_owc_yor_fin_cze_aze_sod_tur_dyu_svk_cnt_gam_fbf_rom_ukr_hun_azi_kor_ger_vie_alb_bos_xho_jpn_hau_swt_urd	-0.589811261087901	-1.33212414630015	0.186074675983662
409	por_fbf_ger_owc_lit_pan_guj_gam_urd_glc_prs_jpn_mnd_bsq_dgb_cze_anl_vie_bos_cnt_slo_sid_fre_pol_amr_swt_heb_tha_tsn_grk_arw_uzb_bul_sod_rom_geo_svk_amh_fin_afr_ses_cic_ind_mao_spa_wly_swa_tur_chh_mly_eng_xho_scr_tag_nor_ctl_krd_jav_kor_tig_tml_qcu_moo_alb_igb_hin_bam_dut_hun_sun_ukr_est_ben_rus_akn_bat_tsw_ita_swe_lat_lda_zul_dyu_yor_ven_mcd_hau_aeg_knd_mlt_ewe_azi_aze_bem_mol	-0.344496589264426	-0.801075229729887	0.425129989390982
410	fre_qcu_pan_dyu_azi_knd_pol_tag_ven_ger_hau_ind_bem_krd_swt_hin_grk_jpn_lit_swe_cic_scr_bat_yor_uzb_fin_tha_tml_tur_mao_amh_aze_ses_ukr_por_rom_fbf_amr_jav_nor_mnd_slo_sod_tig_cnt_bos_tsn_hun_dut_gam_akn_anl_afr_igb_eng_heb_owc_swa_mcd_ctl_guj_sun_bul_zul_sid_mol_tsw_lat_mly_dgb_moo_bam_kor_arw_rus_mlt_ewe_alb_vie_svk_geo_ita_cze_prs_urd_wly_lda_chh_est_aeg_glc_spa_ben_xho_bsq	-0.2849508490209	-0.677582225225699	0.499718840576995
411	swe_aze_kor_zul_ita_xho_hau_tsn_knd_moo_tha_eng_tml_cze_lat_wly_cnt_yor_qcu_est_dgb_mol_aeg_lda_rus_rom_igb_ben_azi_afr_amh_bos_swa_mao_sod_ukr_fbf_ses_mly_alb_mlt_owc_por_swt_spa_prs_amr_hin_bem_tsw_nor_glc_tur_gam_guj_ctl_sun_grk_pan_geo_fre_tag_krd_tig_bam_bsq_ven_arw_ger_heb_svk_mcd_mnd_cic_dyu_fin_vie_jav_pol_bul_akn_uzb_lit_sid_slo_anl_dut_bat_hun_urd_ewe_scr_chh_ind_jpn	-0.0975388707594831	-0.235677691557266	0.81420100250884
412	afr_mlt_swt_ita_lda_fre_chh_jpn_est_cnt_ukr_tml_krd_aze_sun_spa_moo_pol_amh_svk_tur_owc_mnd_glc_mcd_prs_yor_akn_cze_igb_guj_mol_ben_sod_lat_kor_tig_ctl_geo_arw_uzb_fbf_bul_anl_bos_bat_fin_grk_nor_pan_hin_azi_bam_ses_tsw_mao_por_knd_heb_rom_urd_vie_rus_cic_tha_hau_slo_alb_hun_aeg_eng_xho_qcu_ger_jav_dut_ewe_mly_swe_dgb_swa_amr_gam_ind_lit_dyu_bem_zul_wly_scr_ven_sid_tag_tsn_bsq	-0.0619619964501646	-0.166059175400769	0.868470862504817
413	lat_tml_tur_tsn_est_tsw_vie_bul_bat_amh_swt_ben_lda_fbf_mao_aeg_anl_tag_swe_slo_ita_bem_aze_gam_igb_azi_moo_mol_bsq_svk_lit_bam_sod_geo_kor_nor_heb_ukr_alb_wly_tha_tig_eng_owc_amr_fin_dgb_bos_sun_uzb_krd_rus_dut_pan_zul_guj_prs_mnd_hun_ctl_yor_sid_grk_por_jav_mcd_ven_ewe_spa_hin_urd_rom_ind_hau_knd_fre_cze_xho_ses_swa_glc_chh_mlt_arw_jpn_dyu_akn_ger_cic_pol_qcu_scr_cnt_mly_afr	0.486743849933674	1.14955917636322	0.2532731909552
414	ind_pan_mao_ses_ukr_dgb_heb_lit_guj_eng_swt_dyu_mly_lat_knd_tig_aze_ita_prs_ctl_geo_tur_est_bam_ger_xho_nor_lda_swa_hin_por_pol_spa_alb_sod_rom_scr_bat_sid_fin_svk_gam_krd_tml_cze_mcd_chh_urd_glc_ewe_bos_mlt_swe_bsq_igb_bem_jav_bul_aeg_slo_yor_vie_owc_fbf_ben_dut_grk_hau_fre_cnt_qcu_uzb_afr_amh_zul_moo_mol_tha_hun_rus_arw_wly_cic_tsw_tag_azi_mnd_tsn_kor_sun_amr_akn_jpn_ven_anl	-0.110418884851905	-0.259532698882198	0.795797911038911
415	bat_ewe_akn_ven_alb_pan_bsq_rus_tag_hin_mnd_tml_cic_por_ita_vie_bam_slo_cze_mly_azi_lda_ukr_hun_tur_jav_swt_knd_ben_owc_jpn_grk_urd_sun_kor_afr_tig_chh_spa_anl_lit_dgb_glc_ger_gam_arw_yor_rom_aze_uzb_fre_est_xho_pol_mol_heb_geo_guj_lat_wly_prs_ses_ctl_amh_swe_sid_hau_mlt_krd_fbf_cnt_scr_amr_nor_mao_eng_bos_fin_tha_svk_ind_dut_tsw_moo_bul_mcd_aeg_sod_igb_dyu_tsn_swa_zul_bem_qcu	-0.123553722347347	-0.307029209949392	0.759507566516805
416	tsw_urd_svk_krd_tur_swa_ven_amr_anl_kor_swe_knd_heb_vie_ben_ewe_cic_azi_mol_zul_est_aze_jpn_bem_spa_amh_uzb_aeg_alb_rom_pol_chh_dyu_tsn_wly_cnt_por_nor_tml_mnd_ses_ita_geo_owc_dut_grk_mcd_rus_fre_afr_bam_sid_ger_xho_moo_arw_sun_guj_mlt_bos_swt_ind_cze_hau_tha_prs_ctl_gam_mly_hin_bat_ukr_lat_tag_bsq_sod_igb_fin_pan_akn_fbf_bul_hun_lit_glc_qcu_eng_lda_dgb_jav_tig_mao_slo_yor_scr	0.328243185705022	0.792069945037249	0.430335639344824
417	grk_ses_bul_ewe_hau_aeg_guj_akn_dyu_fin_tig_aze_bos_ger_slo_moo_hun_sun_rus_mao_mnd_mlt_qcu_amr_svk_tha_anl_spa_fre_lit_yor_prs_mcd_sid_glc_vie_rom_wly_eng_amh_sod_dut_afr_dgb_scr_kor_tml_cic_swe_est_fbf_urd_ita_ctl_uzb_tsn_por_jav_ukr_tag_pol_igb_xho_cze_ven_ben_pan_swt_krd_cnt_knd_nor_bat_swa_gam_hin_lda_tur_lat_bam_bem_mly_tsw_mol_chh_arw_alb_geo_ind_zul_azi_heb_owc_bsq_jpn	-0.0676053790057822	-0.17523540135625	0.861275630493647
418	owc_ukr_swt_svk_chh_spa_afr_azi_uzb_kor_scr_bem_knd_xho_sod_mol_geo_amr_hau_jav_bul_tml_qcu_aeg_arw_ctl_ger_zul_bos_pol_vie_bsq_swe_prs_ita_fbf_ses_rus_dut_fin_lit_mnd_hin_mao_tag_tsw_alb_krd_mly_dgb_mlt_swa_tha_akn_glc_guj_nor_pan_cnt_aze_fre_sun_tsn_igb_slo_est_rom_grk_bam_tur_hun_ven_dyu_lda_bat_ind_tig_mcd_jpn_gam_ben_moo_yor_sid_anl_lat_ewe_heb_amh_urd_wly_cic_por_cze_eng	-0.270960239190106	-0.650087057780727	0.517238646111349
419	anl_tha_swe_qcu_fbf_prs_jpn_jav_arw_grk_mcd_sod_heb_swt_est_tur_ses_ven_eng_gam_tag_tig_cze_zul_akn_ctl_rus_scr_tsn_ger_xho_ukr_lda_bem_sid_wly_ind_krd_aeg_tsw_por_mly_ewe_dyu_uzb_nor_knd_dgb_svk_tml_moo_guj_bsq_bos_hau_chh_kor_amr_geo_amh_hin_hun_swa_bat_glc_alb_slo_azi_owc_urd_sun_igb_fin_cnt_yor_mnd_aze_dut_afr_mao_fre_lit_bul_ita_lat_vie_pan_cic_pol_rom_ben_spa_mlt_bam_mol	-1.0546892438924	-2.45801431688389	0.0158227770974581
420	jpn_guj_prs_cic_svk_sun_rus_eng_sod_est_jav_sid_mol_xho_mlt_moo_zul_rom_fbf_tsn_vie_ven_ctl_ben_bem_bos_igb_swe_yor_cnt_lit_pan_ukr_grk_hun_ger_tsw_afr_tml_azi_alb_dyu_tur_scr_wly_cze_bat_tha_ewe_pol_kor_hin_aeg_owc_urd_aze_chh_krd_hau_dgb_uzb_amh_ses_fin_anl_arw_ind_tag_akn_qcu_bam_mao_lat_tig_mcd_lda_knd_bsq_ita_swa_spa_fre_mly_por_bul_swt_gam_amr_glc_mnd_dut_geo_nor_slo_heb	-0.177435187131967	-0.396173610592733	0.692884455498085
421	afr_swe_lda_rus_ukr_ewe_grk_tha_igb_aeg_dut_aze_jav_krd_mol_mly_bam_fbf_hau_bem_ses_heb_bat_scr_ind_por_slo_tur_eng_amh_mnd_amr_alb_anl_cic_bul_lit_nor_ben_wly_sun_chh_est_swa_svk_ger_jpn_tag_tsn_hun_zul_arw_tml_kor_bos_sid_yor_dyu_ven_pan_owc_fin_glc_mcd_gam_pol_mao_xho_bsq_uzb_urd_cnt_tig_azi_cze_moo_vie_tsw_ita_rom_hin_mlt_lat_prs_akn_fre_spa_geo_sod_ctl_knd_qcu_dgb_swt_guj	0.35395652081783	0.811741682269031	0.419012678204497
422	prs_swa_bos_anl_mol_sun_swe_qcu_tig_dyu_glc_por_urd_krd_akn_mly_azi_chh_uzb_bem_lat_sid_dut_pol_fbf_jpn_hun_scr_bat_mnd_est_mcd_slo_ukr_tur_mlt_sod_aze_kor_aeg_tha_alb_nor_bsq_tml_pan_ita_knd_cnt_ewe_cze_swt_bul_igb_spa_zul_dgb_eng_bam_gam_ven_tsn_svk_xho_owc_hin_amh_ben_cic_ctl_amr_rus_ind_arw_rom_lda_heb_mao_fre_vie_moo_jav_fin_guj_lit_afr_tag_wly_ger_grk_tsw_yor_ses_geo_hau	0.393445371482612	0.984928616232552	0.32721463850573
423	uzb_dut_mlt_xho_fin_mol_fbf_bul_tml_swa_glc_zul_lda_dgb_rom_bem_owc_kor_knd_mcd_ukr_yor_akn_prs_igb_mly_est_alb_heb_pan_amh_sid_lat_gam_bsq_nor_tsn_svk_ita_jpn_swt_arw_geo_fre_rus_ger_krd_chh_bat_swe_spa_dyu_amr_lit_eng_hin_ewe_scr_tsw_azi_qcu_ses_afr_pol_cnt_tag_slo_guj_tur_moo_por_hau_ind_mnd_sun_tig_bos_ben_ven_ctl_cic_grk_hun_bam_tha_sod_aeg_urd_vie_wly_anl_cze_jav_aze_mao	0.411105878072759	1.0083655942958	0.315895389847738
424	igb_swe_por_lit_pan_eng_dut_est_urd_ita_chh_gam_afr_mnd_bsq_tsw_prs_dyu_pol_swt_moo_yor_owc_tur_tha_alb_fin_sod_mao_sid_uzb_cnt_kor_akn_jpn_ind_aeg_bam_rom_scr_tig_spa_rus_fbf_hun_mlt_tsn_cic_vie_tml_aze_svk_mol_azi_swa_glc_dgb_ses_amh_ewe_ger_wly_geo_krd_ven_bem_jav_anl_knd_nor_arw_bat_sun_hau_tag_mcd_ben_ctl_qcu_zul_heb_hin_grk_guj_slo_xho_bul_mly_ukr_lda_lat_amr_cze_bos_fre	-0.264981396187152	-0.648168053312287	0.518473384659732
425	gam_cic_guj_spa_amh_chh_yor_svk_arw_tml_glc_rus_ses_prs_mol_bam_mcd_bat_lat_bsq_amr_jav_sod_urd_ben_knd_xho_rom_slo_ita_krd_sun_ind_mao_dgb_aze_dyu_lit_hin_fbf_kor_hun_tsw_scr_bul_cze_bos_sid_jpn_swt_swe_pan_fre_tha_heb_eng_afr_owc_tig_tsn_fin_hau_akn_swa_ewe_lda_aeg_vie_igb_tag_qcu_nor_pol_uzb_ven_azi_ger_bem_wly_alb_anl_dut_mnd_mly_ukr_grk_mlt_por_zul_cnt_est_moo_geo_ctl_tur	0.411098826386507	0.985781384388481	0.326798145503127
426	tig_bsq_bam_ben_lat_nor_afr_guj_mcd_mol_knd_tsn_est_jpn_amh_jav_dut_cze_vie_sod_uzb_dgb_cic_ita_spa_tag_akn_xho_amr_rom_ven_azi_alb_mlt_aeg_pol_zul_anl_mnd_ewe_chh_qcu_por_swt_fbf_moo_fre_ger_lit_yor_ctl_krd_hun_hin_sun_pan_mao_cnt_swa_tur_geo_ses_ind_svk_arw_tsw_tha_sid_urd_glc_lda_hau_prs_dyu_scr_rus_tml_bat_slo_wly_eng_bem_owc_swe_gam_fin_kor_igb_grk_heb_mly_aze_bul_bos_ukr	-0.184836108167393	-0.471439172100433	0.638431255128449
427	bat_por_moo_mly_fin_jav_ger_ita_ses_akn_knd_nor_swa_est_svk_sun_tig_bem_krd_dut_amh_uzb_sod_mol_xho_urd_grk_pan_mcd_jpn_dgb_dyu_hin_amr_fre_scr_wly_afr_lda_lit_mao_mlt_fbf_guj_vie_yor_chh_tml_tur_tsw_sid_hau_heb_arw_bul_alb_ben_lat_pol_geo_hun_bam_ind_cic_ukr_aze_qcu_eng_spa_ven_bsq_anl_cze_tsn_cnt_kor_rom_gam_owc_azi_swt_igb_aeg_prs_ctl_mnd_tag_bos_rus_glc_tha_ewe_zul_swe_slo	0.586082877299696	1.35715982539408	0.178015098737979
428	ewe_qcu_bul_mao_dyu_glc_wly_hin_azi_anl_ctl_jpn_amh_pol_grk_tsw_uzb_fin_mnd_rom_cic_tur_kor_dgb_sod_jav_bos_lit_hau_bat_por_swa_yor_bem_ita_bsq_eng_owc_urd_swt_krd_rus_moo_cnt_tml_ger_fbf_tag_bam_guj_ukr_aze_swe_gam_mlt_lda_ben_cze_ses_geo_xho_mcd_alb_arw_sid_chh_ven_lat_fre_scr_aeg_pan_sun_zul_spa_mly_heb_amr_tig_vie_ind_tsn_nor_akn_dut_est_mol_tha_svk_igb_knd_prs_hun_slo_afr	NA	NA	NA
429	tsn_hau_sun_grk_sid_mlt_pan_aeg_hin_ctl_afr_mcd_ind_tml_svk_lat_ewe_bul_slo_arw_mnd_prs_chh_ita_kor_urd_rom_xho_swa_krd_knd_ses_bsq_lda_geo_tsw_spa_dyu_ger_anl_glc_cic_rus_tag_cze_tur_aze_yor_lit_pol_wly_fre_por_cnt_heb_zul_mol_tha_amr_amh_eng_mly_jav_jpn_swe_guj_igb_uzb_moo_ben_dut_bat_swt_bem_fbf_ven_mao_sod_bam_azi_fin_scr_dgb_vie_est_bos_qcu_alb_akn_ukr_hun_owc_gam_nor_tig	0.442218855023442	1.01716803536801	0.311712406908418
430	qcu_moo_hau_mol_alb_eng_heb_vie_aze_grk_nor_svk_ita_knd_gam_bat_guj_tha_rus_spa_lat_owc_swt_lda_ger_tig_sid_mao_yor_mnd_bsq_cic_akn_wly_tsn_anl_ewe_hun_bem_fre_prs_zul_amh_jav_swa_igb_tur_por_sod_cze_dut_rom_mlt_chh_dyu_est_aeg_uzb_xho_mcd_lit_geo_fbf_hin_ctl_bos_ses_bul_tag_tml_ukr_afr_bam_jpn_pan_tsw_amr_swe_sun_ben_urd_ind_mly_cnt_ven_scr_fin_pol_kor_azi_krd_glc_arw_slo_dgb	-0.29975216171455	-0.69984330086693	0.485772097595011
431	fre_ger_rus_aeg_glc_alb_bos_gam_lat_ind_amr_tig_lda_chh_prs_bul_mcd_dyu_ukr_igb_wly_akn_xho_sun_qcu_mlt_por_spa_ven_lit_ewe_geo_rom_ctl_est_ses_cnt_afr_bsq_anl_ben_heb_jav_bam_mao_aze_tsn_bat_tsw_swt_krd_nor_sod_urd_owc_hau_amh_bem_grk_knd_eng_dgb_mol_ita_vie_fbf_pol_tur_cic_sid_zul_dut_hun_scr_cze_azi_kor_uzb_guj_hin_mnd_swe_tha_tag_mly_arw_svk_moo_swa_jpn_pan_slo_fin_yor_tml	-0.523610854373593	-1.21543999574712	0.227274833703041
432	glc_ctl_uzb_swe_eng_slo_tha_nor_sid_swt_tig_mcd_rus_heb_mol_vie_svk_azi_gam_rom_hin_por_fre_guj_ind_dut_moo_bem_lat_owc_geo_fbf_fin_pol_lit_sun_est_alb_cic_aeg_anl_akn_ewe_pan_igb_mnd_arw_amh_mlt_mly_hun_krd_afr_dgb_scr_zul_yor_bam_ben_urd_bul_qcu_tur_xho_spa_lda_ven_ses_tsn_bsq_kor_cze_hau_swa_jpn_chh_ger_sod_bat_grk_bos_jav_amr_dyu_wly_tml_ukr_knd_tsw_tag_mao_prs_aze_ita_cnt	-0.120442732414389	-0.27441136321262	0.784377139894014
433	ita_mlt_ind_swe_tag_tur_bem_fin_rom_knd_tig_jav_ger_afr_mly_rus_tsn_cnt_est_igb_glc_sun_lat_scr_lit_bam_azi_arw_sod_dut_bsq_urd_eng_heb_mol_nor_sid_pol_aeg_mcd_ewe_svk_bat_cic_owc_mao_wly_hin_pan_fre_qcu_cze_guj_anl_hun_bos_akn_ben_zul_xho_yor_dgb_gam_jpn_spa_dyu_tsw_krd_fbf_ctl_hau_ven_slo_ses_ukr_swa_chh_swt_por_amr_mnd_moo_vie_bul_kor_tha_grk_geo_lda_amh_aze_alb_tml_uzb_prs	-0.202851950709264	-0.538691754064783	0.591386690729453
434	arw_krd_swt_tur_mao_est_ctl_geo_ind_urd_azi_moo_ger_mol_swe_tsn_dgb_dut_mly_akn_nor_fre_glc_lda_pan_tsw_chh_jpn_fbf_bem_cnt_rus_ben_mcd_ewe_hun_por_ita_cze_spa_bsq_guj_bos_grk_slo_gam_aeg_lit_scr_pol_svk_knd_aze_heb_qcu_swa_ses_mlt_sod_zul_bat_tha_bul_tml_rom_jav_hau_uzb_igb_eng_hin_mnd_sun_amh_anl_vie_kor_alb_prs_bam_wly_amr_fin_dyu_sid_owc_xho_tig_yor_tag_lat_cic_ukr_ven_afr	-0.651054003101521	-1.68666277121705	0.0950200846638774
435	anl_ukr_grk_mao_lda_knd_amh_uzb_rom_mol_fbf_cze_bos_cnt_hau_pan_pol_hun_azi_owc_bem_dut_afr_spa_swt_krd_chh_yor_sun_kor_amr_wly_mcd_ben_dgb_swa_mlt_sid_tsn_vie_aeg_jpn_aze_jav_urd_ger_alb_fre_eng_dyu_igb_est_slo_cic_bsq_lit_tsw_heb_ita_geo_bat_tml_nor_moo_zul_tha_arw_mly_scr_mnd_guj_xho_ses_tur_akn_bam_ind_sod_rus_lat_tig_prs_ewe_qcu_por_bul_svk_fin_gam_tag_ven_glc_swe_hin_ctl	-0.257339845740526	-0.579647054465361	0.563554235085848
436	yor_xho_bat_sid_mlt_bul_mly_wly_fin_swa_tag_ind_swt_hin_owc_scr_ctl_dyu_hun_cic_knd_vie_guj_lat_kor_chh_cnt_arw_lit_aeg_amh_ewe_hau_krd_tsw_sod_mnd_mol_ukr_jpn_tig_azi_urd_tha_prs_rus_bos_mao_aze_ger_heb_bem_anl_spa_gam_akn_nor_moo_bam_igb_tur_swe_bsq_pol_jav_rom_dut_mcd_glc_grk_geo_afr_qcu_svk_tsn_amr_lda_alb_sun_ita_est_eng_pan_dgb_cze_fbf_uzb_tml_ven_fre_ses_zul_slo_por_ben	0.532747957214189	1.32291406249714	0.189107600558514
437	akn_xho_afr_mlt_bam_lat_urd_chh_geo_tur_gam_por_swt_anl_jav_tml_alb_heb_mcd_fbf_glc_knd_cze_tha_yor_vie_azi_grk_tig_dyu_svk_krd_bsq_wly_owc_ben_ukr_swa_zul_ctl_sod_sun_tag_tsn_rom_kor_nor_ewe_swe_amh_igb_rus_pol_cnt_mao_tsw_moo_lda_pan_dgb_spa_mnd_bos_aeg_fin_est_scr_mol_jpn_ita_bul_amr_bat_uzb_qcu_hau_mly_bem_hin_ger_prs_aze_eng_guj_hun_ses_fre_sid_lit_dut_ind_slo_arw_ven_cic	-0.853745789203059	-1.99589181846573	0.0488707644348601
438	tag_eng_chh_rom_por_mcd_owc_glc_swe_ind_svk_bsq_scr_lat_vie_rus_wly_hau_guj_moo_anl_slo_yor_bos_aze_heb_bul_urd_mol_lda_ben_tur_mao_grk_qcu_swa_sun_aeg_mnd_kor_pol_krd_gam_amh_swt_fin_bat_ita_sid_afr_ctl_amr_lit_ger_jpn_akn_ewe_sod_tig_alb_bem_dgb_hin_arw_est_cze_igb_azi_ses_fbf_zul_dut_mly_pan_geo_mlt_jav_prs_tsw_ven_fre_tml_bam_tsn_spa_uzb_xho_nor_hun_dyu_knd_ukr_cnt_cic_tha	-0.170573613065964	-0.456694629972855	0.648955433851142
439	mlt_spa_swa_tsn_rus_aeg_jpn_ita_nor_bem_fre_ukr_amr_mol_hun_est_tig_ctl_pan_ven_dyu_sod_ewe_swe_alb_glc_jav_moo_hin_tag_svk_guj_mly_mnd_zul_mcd_arw_bat_scr_grk_fbf_rom_tsw_anl_akn_cnt_mao_vie_kor_owc_yor_igb_prs_tha_swt_dut_urd_wly_uzb_fin_bam_sun_geo_qcu_eng_sid_aze_knd_slo_hau_cic_ind_tur_ses_ger_tml_krd_azi_lit_lda_chh_bos_xho_cze_bul_dgb_lat_heb_pol_bsq_gam_amh_ben_afr_por	0.110220395813767	0.2643590062883	0.792088261718986
440	uzb_grk_akn_fre_ben_knd_bos_hau_por_ven_sun_lit_sod_rom_mcd_tml_mao_xho_cnt_bem_urd_aze_bul_aeg_yor_jav_nor_moo_spa_ctl_bam_tag_afr_ukr_ind_krd_mly_zul_chh_geo_tsw_dut_pan_wly_swe_mol_hin_amh_est_gam_swt_qcu_eng_tsn_dyu_pol_igb_glc_tha_guj_tur_amr_ger_ita_bat_vie_heb_scr_sid_mlt_anl_owc_arw_fbf_fin_prs_slo_ses_tig_cic_bsq_lda_dgb_cze_kor_hun_mnd_svk_ewe_azi_alb_rus_jpn_swa_lat	0.621025866876057	1.61438115654362	0.109832739530557
441	mol_ind_bos_sid_tur_lit_cze_aeg_tsw_ben_qcu_swa_akn_bul_glc_pan_moo_krd_bem_mcd_gam_heb_owc_jpn_swt_yor_vie_slo_uzb_amr_arw_lat_igb_ukr_por_spa_scr_rom_zul_amh_ses_kor_hun_afr_ven_pol_hau_geo_eng_ewe_bam_dgb_prs_urd_ger_mao_ita_mly_est_xho_cnt_tml_swe_hin_fbf_guj_anl_chh_dut_mlt_tig_knd_grk_fre_dyu_mnd_azi_tag_tha_bat_wly_fin_cic_nor_bsq_sod_alb_ctl_rus_aze_jav_sun_svk_tsn_lda	0.190584597575092	0.497306952512523	0.620146334712808
442	gam_eng_alb_tur_bos_glc_chh_aeg_dyu_moo_ven_cic_jav_knd_swa_por_est_kor_sod_zul_dgb_ewe_guj_tsn_hin_akn_vie_pan_xho_tig_mnd_tha_hau_pol_swt_tag_amr_ctl_bat_rom_grk_bam_fbf_sid_afr_yor_ses_sun_urd_heb_bsq_slo_bem_prs_fin_swe_bul_ita_fre_lat_ben_tml_scr_mao_krd_mlt_rus_lda_spa_arw_qcu_mol_igb_ind_lit_azi_anl_owc_nor_ukr_jpn_mly_cnt_hun_geo_cze_aze_mcd_wly_amh_svk_ger_dut_uzb_tsw	0.170729865711489	0.396256141780897	0.692823786881021
443	aeg_tur_azi_bsq_ind_zul_lat_pol_bul_hun_ger_fin_tsn_knd_urd_swe_ven_tsw_tig_amh_mnd_afr_amr_lit_nor_tha_eng_ita_gam_mol_igb_dyu_yor_moo_prs_slo_ses_dgb_cze_por_mao_alb_rus_sun_pan_anl_swa_akn_sid_hin_sod_aze_uzb_glc_chh_cic_jpn_est_arw_fre_qcu_lda_fbf_krd_owc_cnt_xho_mlt_vie_swt_tml_svk_geo_bat_wly_bem_kor_jav_grk_ben_heb_tag_ewe_rom_hau_mly_bos_dut_spa_mcd_bam_guj_ctl_ukr_scr	-0.0805184111247929	-0.20881591014992	0.835048636480566
444	cic_xho_slo_bem_mnd_urd_aeg_mao_alb_aze_amr_swt_hun_glc_guj_eng_rus_mcd_bam_ctl_jpn_lat_ven_sid_cze_bos_ind_hau_por_moo_wly_heb_akn_mol_lda_prs_svk_ita_est_ger_anl_lit_afr_dyu_hin_sod_bat_ukr_bsq_qcu_ben_mly_gam_yor_krd_igb_amh_tha_ewe_arw_pan_jav_geo_chh_scr_sun_ses_tsn_zul_pol_spa_nor_tur_tml_mlt_owc_fbf_vie_grk_fin_cnt_dut_tag_tig_fre_dgb_rom_kor_swe_tsw_knd_swa_azi_uzb_bul	-0.155144886303807	-0.345028844653674	0.730851799250321
445	tig_mnd_kor_por_ind_scr_tsw_aze_rom_alb_qcu_ven_dut_swt_bul_hun_yor_dgb_knd_anl_cze_moo_hau_azi_slo_bat_vie_swa_cic_fre_ita_zul_urd_amh_swe_bem_pan_bam_mol_grk_ben_jav_akn_sod_rus_krd_jpn_ewe_geo_uzb_mao_hin_chh_ctl_lda_glc_sun_svk_fin_spa_tur_tha_bos_bsq_mly_mcd_owc_wly_est_heb_tsn_nor_prs_ukr_aeg_tml_gam_lit_lat_tag_sid_afr_guj_xho_fbf_igb_amr_arw_mlt_cnt_eng_ses_dyu_pol_ger	-0.0899135135689288	-0.219386739080836	0.826829593009912
446	chh_glc_ukr_por_grk_aze_wly_tha_tig_rus_xho_scr_cze_pol_pan_zul_lat_moo_svk_swa_est_afr_sun_tsn_vie_tur_spa_knd_rom_heb_cic_arw_lit_swt_hin_owc_hau_bat_geo_uzb_ind_igb_ctl_fin_ben_krd_kor_ewe_bul_swe_azi_alb_amr_akn_prs_nor_mol_fbf_aeg_dut_tml_tag_mcd_bam_bem_hun_gam_dgb_sid_ven_mly_mlt_anl_sod_fre_urd_ger_amh_mao_dyu_yor_ses_jav_eng_cnt_slo_bsq_lda_bos_ita_tsw_mnd_guj_jpn_qcu	0.744111154942369	1.81121253926683	0.0733362678961463
447	urd_ger_dyu_zul_wly_aze_cic_bos_ven_tag_yor_geo_tml_amh_xho_jpn_mao_ctl_swa_ita_tsw_ukr_anl_jav_bul_tsn_gam_amr_svk_guj_pol_grk_mlt_akn_eng_bem_lit_lda_hun_ses_mol_fin_vie_ewe_ind_krd_dgb_chh_ben_spa_swt_slo_cnt_scr_kor_sun_swe_afr_tig_qcu_mly_fre_cze_por_aeg_owc_hau_moo_sod_arw_tur_uzb_bam_dut_glc_alb_mnd_heb_bsq_nor_igb_fbf_bat_pan_mcd_hin_prs_rus_sid_est_knd_azi_tha_lat_rom	-0.330845894044851	-0.751066615589087	0.45450886910882
448	fin_grk_alb_zul_tur_yor_bem_cze_swe_pan_bat_bsq_hin_est_tig_uzb_wly_mnd_tha_guj_ger_lit_anl_prs_swt_dyu_fbf_por_rus_sid_hun_kor_nor_fre_arw_jav_amh_mly_tag_aeg_krd_knd_urd_moo_mao_spa_dut_ctl_heb_tml_jpn_ukr_dgb_ind_svk_sun_owc_chh_hau_glc_scr_swa_geo_azi_slo_afr_sod_ewe_akn_igb_aze_rom_bam_ses_ven_ben_eng_mol_cic_ita_pol_lat_amr_mcd_xho_mlt_tsn_lda_vie_gam_bul_qcu_bos_tsw_cnt	-0.167916797866877	-0.390988561589384	0.696699979972459
449	lat_vie_aze_ses_hau_fbf_est_mnd_hin_ind_akn_uzb_dgb_sid_moo_fre_amr_bsq_zul_ven_heb_lda_ukr_tsw_afr_swa_slo_kor_fin_pol_yor_bos_owc_jpn_svk_rom_lit_mcd_chh_ita_tha_sod_cic_dyu_swe_hun_ben_qcu_tml_krd_guj_ger_cnt_pan_bem_igb_prs_arw_por_bam_gam_tsn_bul_urd_geo_sun_xho_tag_spa_bat_swt_azi_nor_ctl_alb_amh_knd_ewe_rus_tig_mly_dut_mol_aeg_scr_mlt_tur_jav_mao_eng_cze_glc_wly_grk_anl	-0.621787241911962	-1.52758817390426	0.130008892788541
450	chh_lat_bem_ita_wly_dgb_amh_vie_fin_ses_swt_bos_uzb_swa_tml_lda_fre_arw_lit_jav_hau_tsw_ctl_sod_jpn_mlt_xho_geo_ven_igb_fbf_guj_cze_slo_est_tur_kor_mao_aze_mol_mly_tig_gam_prs_cnt_bam_azi_tsn_heb_aeg_eng_alb_owc_bul_dut_nor_por_zul_sid_rom_akn_krd_rus_spa_sun_moo_cic_glc_tag_pol_ben_amr_bat_urd_yor_svk_hin_ewe_pan_ind_qcu_anl_mnd_afr_mcd_ger_scr_tha_grk_hun_knd_swe_dyu_bsq_ukr	-1.15347136621103	-2.79699577657863	0.00626833209088578
451	zul_owc_amh_fin_sun_kor_rus_tsw_glc_azi_gam_swe_afr_qcu_hin_mlt_lit_cic_cnt_fbf_vie_bem_guj_mnd_akn_pan_lat_spa_hun_grk_lda_mly_pol_ewe_cze_mol_eng_tur_bsq_bos_geo_ben_ven_hau_ctl_jav_jpn_tsn_swa_tag_moo_ukr_ind_dgb_est_bat_tml_tha_sod_arw_aeg_slo_amr_mao_fre_anl_sid_rom_alb_scr_yor_ger_aze_wly_svk_por_krd_nor_ita_dyu_ses_swt_bul_bam_uzb_chh_knd_urd_prs_heb_mcd_tig_igb_dut_xho	-0.0656214697351726	-0.167570197349506	0.867285266544377
452	ita_qcu_ind_amr_ben_swe_mnd_kor_ses_urd_geo_fin_wly_igb_fbf_owc_fre_tml_spa_eng_swt_tag_est_dyu_glc_jpn_amh_hin_slo_ewe_mao_ukr_pol_bul_akn_vie_zul_bat_por_aeg_lda_cze_moo_prs_tsn_sid_rus_heb_arw_afr_rom_hun_ctl_dut_bem_jav_ven_bsq_mlt_grk_lit_tha_mly_sun_cic_tur_swa_xho_aze_gam_tig_pan_tsw_anl_scr_bam_mol_cnt_azi_nor_mcd_sod_krd_uzb_svk_dgb_chh_ger_lat_alb_yor_knd_bos_guj_hau	-0.696689947716886	-1.7206850637839	0.0886335359235889
453	cze_jpn_spa_fin_alb_aze_mly_guj_ben_bam_krd_rus_amh_dyu_jav_cic_dgb_lit_uzb_swe_est_chh_fre_afr_hin_svk_cnt_nor_ven_tml_hun_yor_tur_xho_prs_qcu_glc_mnd_anl_hau_pan_dut_eng_bem_urd_bat_arw_wly_ita_fbf_tag_ukr_igb_geo_grk_amr_mcd_lat_tsn_tig_sid_swa_por_sun_mlt_lda_scr_ewe_sod_mao_vie_rom_bul_pol_akn_azi_kor_swt_owc_ind_ger_gam_moo_knd_ses_mol_slo_tha_bsq_zul_aeg_ctl_tsw_heb_bos	0.327575537023185	0.853722140034415	0.395452590159681
454	pan_zul_kor_geo_bsq_bat_rom_arw_afr_tag_heb_lat_dyu_ukr_bem_fre_mly_xho_krd_bul_amh_akn_swe_mcd_ctl_igb_vie_svk_tig_tml_dut_rus_ses_tha_prs_por_bam_tsw_mnd_lit_tsn_moo_aeg_mao_ind_fbf_hau_pol_hun_knd_anl_gam_swa_qcu_swt_alb_eng_ven_uzb_jav_dgb_ita_ewe_lda_sod_guj_urd_slo_grk_glc_azi_owc_wly_est_spa_amr_bos_ben_fin_ger_nor_hin_cnt_scr_sid_jpn_yor_cic_chh_cze_mlt_mol_tur_aze_sun	0.0592394987812363	0.156268286269074	0.87616027349924
455	jpn_alb_krd_glc_scr_dgb_ger_bos_qcu_zul_cze_est_ses_knd_mcd_mlt_cic_grk_swe_uzb_eng_svk_dyu_akn_fbf_slo_spa_igb_amr_lat_geo_anl_tsw_ind_tig_moo_sid_ukr_tur_tha_yor_amh_mnd_ben_xho_sod_rus_tml_owc_aze_chh_mly_hin_lda_mol_hun_ctl_bem_swa_azi_urd_bul_ewe_afr_heb_por_gam_aeg_rom_sun_nor_kor_fin_pol_fre_cnt_bsq_ven_pan_wly_hau_lit_bat_swt_bam_guj_tag_vie_jav_tsn_dut_mao_prs_arw_ita	0.7548516479157	1.77755273943737	0.0787462519089648
456	grk_tig_sod_akn_rus_hun_mlt_zul_eng_bem_tha_vie_rom_alb_jav_bam_anl_hin_afr_bat_svk_dyu_guj_azi_ses_dgb_cze_bsq_fin_swa_mol_ben_bos_chh_sid_bul_pan_ven_ger_lda_ita_tur_krd_cnt_swe_qcu_xho_moo_slo_aeg_dut_mcd_igb_arw_jpn_heb_aze_tsw_mnd_tml_por_nor_fbf_mao_scr_prs_tag_uzb_amh_gam_est_kor_wly_lat_yor_owc_pol_ind_fre_ewe_sun_amr_spa_hau_knd_glc_mly_lit_geo_swt_urd_ukr_tsn_ctl_cic	0.197523679993356	0.4728369542674	0.637437350041939
457	dgb_svk_geo_lit_chh_sid_cic_vie_hau_spa_bul_ses_tha_mol_knd_anl_afr_lda_tig_gam_bem_aeg_scr_tml_hun_moo_arw_ita_tsn_dyu_mlt_nor_bat_cnt_jav_owc_mnd_dut_swa_heb_zul_fbf_eng_grk_aze_tur_lat_mcd_glc_sod_fin_est_sun_ind_tsw_tag_prs_uzb_wly_guj_kor_hin_ctl_igb_ben_fre_urd_bsq_mly_azi_swe_krd_ven_mao_alb_qcu_pol_swt_rom_por_amr_yor_xho_jpn_ger_cze_pan_slo_akn_amh_ewe_bos_ukr_bam_rus	-0.387380636002575	-0.991032063699947	0.324241421162669
458	pol_bem_scr_ses_pan_lda_chh_bul_gam_eng_swe_glc_mao_aze_sod_uzb_qcu_xho_arw_guj_fbf_por_jav_owc_tha_hau_geo_knd_bat_mcd_tur_cic_rom_swt_ctl_hin_bos_mol_ger_ind_fin_bam_cze_urd_ewe_afr_swa_dyu_anl_krd_slo_hun_grk_akn_wly_ita_moo_heb_svk_ukr_vie_bsq_dut_rus_sun_sid_spa_zul_nor_lat_mlt_est_tag_mnd_dgb_amh_aeg_tsw_igb_lit_jpn_ben_prs_tsn_azi_kor_tml_fre_ven_mly_amr_tig_alb_cnt_yor	0.127532237520249	0.29799671560443	0.766370394910092
459	bul_pol_igb_cic_amh_ven_bos_scr_svk_geo_sod_mly_aze_ger_dut_azi_qcu_bam_ewe_yor_glc_xho_mol_tml_ben_jav_rom_hau_hun_moo_tur_bem_ind_tha_fbf_swe_fre_spa_wly_knd_swt_ses_eng_nor_zul_lda_anl_mlt_alb_akn_tag_heb_cze_ctl_lit_urd_amr_guj_rus_pan_mnd_lat_arw_vie_bat_hin_prs_dgb_gam_fin_swa_mao_est_ukr_ita_jpn_por_slo_dyu_krd_tig_tsn_cnt_grk_aeg_sid_uzb_bsq_mcd_sun_chh_afr_owc_tsw_kor	0.186248287886135	0.489519475398788	0.625626630750045
460	lat_krd_ukr_yor_amr_tml_mcd_por_swt_fbf_bem_azi_bam_mnd_tag_akn_nor_hun_ben_ger_grk_hin_guj_ewe_bsq_fre_mao_tur_svk_pan_afr_uzb_tsw_tsn_geo_tig_lit_hau_ven_pol_swe_dyu_dut_alb_aeg_scr_bat_cze_sun_qcu_sid_amh_vie_ind_fin_jpn_urd_chh_mly_tha_dgb_eng_zul_rus_ctl_bul_arw_igb_ita_moo_cic_aze_gam_spa_cnt_knd_glc_xho_jav_rom_owc_wly_sod_kor_slo_lda_prs_mol_swa_ses_mlt_anl_est_heb_bos	0.386400076505564	1.00134273738667	0.319259442553138
461	dyu_nor_lit_owc_por_knd_pan_scr_qcu_xho_aeg_ctl_sun_bul_chh_est_ukr_amr_hun_fre_lda_hin_sod_ger_mlt_mao_yor_cic_tur_alb_swa_bsq_uzb_prs_ita_guj_krd_anl_grk_igb_fin_jav_jpn_ind_sid_amh_gam_pol_azi_tml_tag_mly_moo_bos_slo_ses_bam_mol_afr_glc_cnt_bem_kor_rom_swt_ben_spa_eng_lat_tsw_rus_mnd_zul_vie_wly_ewe_geo_mcd_arw_heb_bat_tig_tsn_akn_ven_cze_svk_fbf_dut_aze_swe_dgb_urd_hau_tha	-0.820653971463304	-1.99772186406555	0.0486683005454964
462	arw_dut_grk_anl_dgb_pol_hun_urd_tur_mcd_svk_sod_swt_mol_tml_swe_moo_rom_bem_sid_ses_spa_tsn_ewe_glc_pan_knd_sun_tig_cnt_guj_bam_xho_ukr_mlt_prs_azi_afr_uzb_jav_jpn_hin_mnd_krd_mly_heb_lit_dyu_ben_gam_vie_aze_amr_tha_ind_slo_yor_cze_lat_geo_wly_zul_bul_ita_ger_fbf_nor_cic_ctl_bos_mao_rus_kor_fre_est_ven_qcu_tag_chh_bat_por_bsq_owc_tsw_amh_alb_akn_igb_swa_aeg_fin_lda_hau_scr_eng	-0.0943283255288585	-0.217977660068124	0.827924090022591
463	mcd_urd_geo_bos_tig_tsn_alb_rom_ven_tsw_mao_cze_pol_cnt_xho_pan_jav_akn_sod_eng_arw_igb_cic_uzb_mlt_dut_svk_hin_swa_bat_azi_ukr_amr_guj_wly_ben_mol_qcu_nor_gam_fbf_anl_bul_mly_ses_spa_ger_krd_rus_bsq_lit_moo_ind_swt_vie_sun_tml_swe_jpn_ewe_mnd_grk_yor_por_chh_dgb_hau_tag_bem_hun_heb_fin_prs_tha_ctl_ita_lat_tur_est_scr_dyu_fre_aeg_owc_glc_knd_zul_sid_lda_aze_slo_bam_amh_kor_afr	-0.094954287426334	-0.239901644438396	0.810934486643969
464	igb_chh_mcd_bem_moo_krd_yor_swt_tml_pan_tur_anl_fre_tsn_lit_prs_cnt_bsq_ven_mao_est_hau_ben_mol_jpn_hin_swe_sid_tha_rus_tig_nor_fbf_lda_akn_mly_zul_dgb_jav_rom_bul_tag_geo_swa_eng_ewe_ukr_scr_glc_owc_slo_dut_mnd_amr_ita_bam_por_gam_pol_qcu_bos_ses_spa_vie_wly_aze_kor_lat_guj_cze_alb_ger_uzb_urd_fin_xho_dyu_azi_ind_amh_knd_hun_svk_grk_cic_tsw_aeg_bat_mlt_ctl_heb_arw_sun_sod_afr	0.32168184627419	0.829129865157623	0.409153958963558
465	bam_krd_est_moo_guj_urd_grk_nor_mao_swe_vie_aze_tha_tag_swt_ses_hau_bsq_qcu_lda_tsw_ctl_hun_sod_amr_svk_lit_chh_uzb_ewe_gam_tsn_akn_wly_bos_cnt_fbf_aeg_sid_zul_kor_geo_bat_bul_bem_anl_mlt_fre_alb_afr_cze_ben_sun_ita_mly_arw_knd_mol_tig_rom_slo_yor_tur_mnd_glc_dgb_por_jav_cic_spa_scr_jpn_heb_swa_mcd_ven_pan_igb_pol_dyu_amh_owc_fin_prs_lat_xho_ind_rus_hin_eng_tml_ukr_ger_azi_dut	-0.169181260845941	-0.389257081115332	0.697975869918978
466	tur_moo_heb_tml_rom_mnd_ewe_fre_slo_aze_grk_dyu_pan_sod_chh_ben_pol_yor_tag_nor_urd_jpn_hau_akn_swa_cic_uzb_amr_glc_amh_mao_anl_lit_tig_cze_bam_azi_ctl_xho_ukr_owc_ger_fin_guj_bem_alb_svk_est_krd_bat_sun_cnt_swe_knd_por_geo_mol_ita_mlt_arw_fbf_ses_rus_igb_bsq_hun_qcu_mly_ind_jav_afr_zul_spa_swt_bos_mcd_scr_sid_ven_eng_dgb_tsn_wly_dut_hin_tsw_tha_aeg_lda_lat_bul_kor_prs_gam_vie	-0.293230556626794	-0.754666727171791	0.452355781173457
467	qcu_cic_tur_tag_hau_krd_mly_yor_akn_kor_fbf_prs_ind_ben_ctl_mao_dyu_xho_swa_alb_heb_tig_bsq_por_mol_wly_svk_pan_ses_swe_bat_knd_fre_jav_est_arw_rus_tml_uzb_amr_sod_gam_swt_hun_dut_lda_cnt_ukr_chh_aze_glc_urd_vie_geo_scr_dgb_guj_mlt_amh_sun_ger_hin_moo_tsn_fin_lit_ewe_ita_slo_bul_cze_pol_rom_igb_bem_zul_mcd_lat_jpn_eng_mnd_sid_owc_aeg_tha_ven_nor_afr_bam_bos_tsw_grk_spa_anl_azi	0.0634092813823808	0.151447730176586	0.879950580332737
468	ctl_swa_jpn_tsw_bam_tur_lit_cnt_krd_dut_hun_guj_fin_ukr_dgb_slo_ita_hau_eng_mly_tag_spa_cze_prs_sun_aeg_wly_mao_sid_uzb_ger_nor_tha_vie_kor_igb_arw_cic_ewe_xho_afr_gam_bos_lat_ses_mol_tig_dyu_urd_bat_heb_swt_akn_ben_bem_qcu_fre_geo_yor_swe_est_jav_por_fbf_azi_mcd_chh_glc_pan_anl_amh_mlt_zul_ven_pol_alb_mnd_owc_hin_knd_lda_tsn_grk_ind_bul_scr_tml_sod_rus_amr_aze_svk_moo_bsq_rom	NA	NA	NA
469	chh_moo_bos_afr_mao_svk_fbf_dyu_alb_zul_mcd_hau_cnt_nor_cze_dut_mnd_amr_ukr_urd_bsq_bul_ctl_jpn_ewe_sod_aeg_tsw_grk_bem_heb_pol_prs_aze_tag_pan_vie_ses_azi_hun_bam_rus_rom_mlt_sun_mly_tig_amh_wly_swa_gam_tur_ven_ita_geo_bat_spa_tha_slo_knd_tsn_uzb_xho_lat_swt_guj_fin_est_dgb_sid_glc_akn_igb_arw_fre_lda_lit_por_tml_yor_jav_ben_scr_hin_krd_qcu_ger_mol_eng_anl_swe_owc_ind_cic_kor	-0.0347781664797713	-0.0849989656586427	0.932444927748503
470	swt_xho_est_yor_swe_mlt_afr_knd_ewe_owc_tha_nor_slo_bsq_zul_chh_hin_hun_ctl_uzb_dgb_heb_gam_tml_tur_aeg_pol_dyu_tig_vie_ukr_sid_scr_tsw_ind_jav_cic_eng_ven_akn_por_rom_aze_bam_fre_bem_kor_bat_hau_mly_mcd_mol_ben_bos_azi_lit_wly_svk_alb_ita_ger_bul_dut_pan_guj_anl_igb_fin_grk_glc_mao_tsn_geo_cze_rus_fbf_moo_prs_jpn_qcu_sod_sun_arw_mnd_cnt_lat_tag_amh_swa_krd_amr_urd_spa_ses_lda	0.52087660883283	1.22511281389576	0.223626537260087
471	kor_krd_dyu_amr_mly_ses_arw_aeg_mol_pol_urd_dgb_tig_prs_ben_tur_azi_vie_lda_tsw_lit_mnd_nor_fbf_cze_hun_chh_swt_fin_rus_eng_hau_pan_alb_lat_qcu_glc_grk_jav_aze_zul_cnt_bos_moo_afr_anl_ven_knd_uzb_akn_yor_tag_spa_wly_gam_guj_scr_ewe_sod_sid_amh_swa_est_bat_tha_bsq_bam_heb_mao_mcd_ukr_dut_tsn_sun_ind_hin_cic_bem_slo_owc_ger_svk_ita_igb_jpn_geo_swe_mlt_bul_tml_fre_xho_rom_por_ctl	-0.345387750837494	-0.915350106904758	0.362375193553797
472	por_uzb_ses_azi_mnd_heb_sod_ger_geo_slo_tsn_sid_tsw_arw_cic_bul_nor_owc_krd_hun_ben_jpn_tur_fbf_yor_ewe_tig_ctl_amh_amr_fre_moo_hin_fin_mao_aze_dgb_swa_mly_lit_bem_afr_mol_urd_wly_grk_ven_ukr_rom_spa_akn_lat_prs_aeg_pol_knd_scr_igb_gam_pan_anl_xho_jav_zul_tag_mcd_hau_glc_cze_tha_kor_dut_ind_guj_bsq_alb_bam_swe_bat_ita_est_tml_vie_swt_eng_cnt_qcu_sun_lda_rus_dyu_svk_mlt_bos_chh	0.0641408692466494	0.149152273642586	0.881756440361596
473	lat_uzb_ewe_cze_lda_igb_amr_tag_tml_swe_swa_azi_qcu_bsq_dut_anl_afr_nor_sun_grk_scr_geo_ukr_ses_ita_tig_sod_glc_hun_pol_svk_cnt_mol_dyu_bos_owc_aeg_vie_slo_aze_lit_mao_mcd_wly_moo_eng_knd_kor_fre_fin_akn_zul_bem_tsw_cic_hin_krd_swt_ben_xho_urd_tha_mly_sid_bat_ctl_est_gam_heb_pan_ger_ind_jav_spa_mnd_bul_arw_dgb_yor_alb_hau_tur_bam_jpn_prs_guj_tsn_ven_mlt_fbf_amh_rom_rus_por_chh	-0.534777237409328	-1.38267330773582	0.170076245575547
474	zul_guj_dgb_mol_owc_spa_wly_nor_bam_sod_vie_ind_mcd_tur_gam_lit_tig_ewe_azi_chh_svk_aze_ben_geo_amr_anl_urd_ger_fin_swa_rom_xho_heb_dyu_bat_grk_amh_mly_ctl_scr_arw_hin_mlt_kor_qcu_hau_jav_krd_cze_akn_swt_yor_fre_aeg_bul_mao_rus_cnt_pol_uzb_swe_tsn_tml_por_glc_est_fbf_ita_hun_afr_ukr_ses_sid_tsw_prs_knd_bsq_alb_pan_jpn_lat_sun_igb_slo_eng_lda_tag_bem_mnd_tha_ven_dut_cic_moo_bos	NA	NA	NA
475	xho_mao_ewe_kor_owc_urd_pol_akn_tur_amh_rus_guj_mol_bos_tig_nor_pan_swe_est_cic_amr_ctl_fbf_swt_tml_bem_vie_jpn_bat_gam_bsq_svk_aeg_bam_anl_fin_spa_azi_grk_knd_krd_ses_ger_cze_ind_mnd_lit_heb_jav_yor_hau_swa_slo_ben_lda_bul_dgb_wly_tha_ita_sid_afr_mcd_por_mly_tag_geo_arw_zul_ukr_tsw_fre_glc_qcu_dyu_chh_uzb_scr_mlt_sun_moo_hun_cnt_sod_dut_igb_hin_alb_aze_lat_eng_rom_ven_tsn_prs	-1.07509656549583	-2.65100003084755	0.00943369447363684
476	hin_hun_swa_vie_amr_bul_kor_mol_arw_gam_bam_wly_afr_por_spa_svk_igb_tig_dyu_glc_grk_azi_bos_tsw_swt_guj_qcu_ben_bat_sun_ita_cze_slo_nor_zul_fbf_scr_bem_akn_ewe_est_mnd_jav_mly_uzb_knd_tml_mao_ind_ses_ger_eng_yor_cic_geo_anl_swe_urd_mlt_heb_jpn_bsq_mcd_alb_hau_owc_chh_pol_xho_tur_lda_fin_rom_amh_ukr_dgb_lit_aze_aeg_sod_rus_sid_dut_ctl_krd_tha_pan_tag_ven_tsn_fre_lat_prs_cnt_moo	-0.146405957622306	-0.388260681678209	0.698710488498704
477	ger_bem_kor_ctl_spa_chh_lit_gam_dyu_owc_uzb_mao_tml_sod_jav_bul_swe_fre_ven_glc_tig_yor_tsw_aze_aeg_por_hun_anl_pan_igb_zul_tur_moo_rom_tsn_tag_grk_lat_sun_eng_svk_vie_amr_wly_dgb_ind_xho_mcd_ukr_dut_swa_fbf_ses_alb_hin_azi_mol_scr_ita_tha_akn_mlt_fin_arw_swt_krd_urd_mnd_bat_afr_rus_jpn_amh_lda_guj_slo_heb_geo_cze_sid_bam_cnt_ben_hau_ewe_nor_prs_bsq_bos_pol_mly_cic_est_knd_qcu	0.574475560791004	1.30327299812373	0.195698941668908
478	geo_uzb_yor_moo_mlt_pan_tur_grk_tsw_spa_cze_gam_hau_sid_rom_mcd_ctl_slo_alb_aze_zul_tig_urd_tha_swe_fre_lda_azi_glc_heb_kor_svk_bos_por_guj_eng_hun_bat_knd_scr_krd_mnd_est_ger_chh_ven_ita_bul_ben_dyu_dgb_swa_arw_owc_ukr_fin_bam_fbf_mly_cnt_swt_pol_xho_tag_akn_wly_amr_sod_ses_rus_ewe_nor_tml_lit_lat_mol_jav_aeg_vie_cic_bem_prs_sun_ind_tsn_mao_jpn_amh_qcu_anl_dut_bsq_hin_afr_igb	0.53595547338964	1.39057065832862	0.167674343081709
479	kor_knd_ukr_mol_xho_arw_mcd_jpn_tsn_glc_nor_mlt_aeg_moo_mnd_sod_aze_chh_mao_bul_urd_wly_dyu_azi_gam_swe_afr_amh_igb_lda_tml_ben_slo_cic_mly_dut_bsq_tur_bat_swt_swa_tsw_ctl_tha_fin_sid_bam_bos_fre_hun_hau_scr_akn_alb_lat_cnt_anl_ita_ger_bem_ind_heb_pol_ewe_uzb_sun_tag_ses_est_por_hin_zul_qcu_yor_rus_cze_ven_vie_pan_eng_geo_dgb_svk_guj_amr_krd_lit_owc_tig_jav_fbf_spa_grk_rom_prs	-0.584869781101741	-1.47925508037919	0.142451537492172
480	pol_por_krd_lit_chh_scr_cze_rom_afr_dyu_tml_rus_eng_zul_xho_bul_tsw_knd_azi_arw_mol_guj_lat_swe_bsq_fin_svk_vie_bat_cnt_ven_tsn_geo_glc_owc_jav_bam_fre_amh_urd_qcu_bem_hun_ind_ben_igb_dgb_ewe_ukr_moo_tha_ctl_alb_hau_amr_hin_pan_gam_fbf_uzb_swa_cic_spa_ses_mly_ita_prs_bos_lda_akn_tur_jpn_anl_tag_yor_wly_dut_mao_ger_swt_sod_sun_kor_sid_tig_aeg_slo_aze_mcd_grk_heb_mnd_nor_est_mlt	0.427073643893284	1.13253889617555	0.260319451253265
481	tha_scr_glc_krd_mlt_por_prs_tml_heb_cic_slo_akn_amr_ven_ewe_amh_igb_tsn_mly_sun_kor_rom_ctl_wly_rus_knd_grk_tig_swa_ukr_alb_hau_pol_tur_arw_hin_qcu_bsq_bos_est_lda_sid_uzb_bul_hun_cnt_mao_aze_swe_ben_aeg_ita_anl_fbf_ind_tag_jav_jpn_tsw_svk_pan_mcd_xho_eng_bem_spa_fre_lat_cze_swt_dut_ger_chh_owc_gam_mol_fin_yor_ses_bat_nor_urd_lit_bam_sod_afr_vie_mnd_zul_dyu_geo_guj_moo_dgb_azi	-0.111656935236091	-0.258826209063744	0.796341336965505
482	bul_amh_swa_rom_ind_yor_chh_sod_qcu_mlt_sid_bem_knd_est_lda_tsn_ven_ewe_moo_mnd_ger_glc_anl_pol_fre_slo_ses_igb_tag_fin_fbf_alb_zul_eng_hin_swt_cnt_spa_hau_aze_heb_ukr_owc_dyu_xho_swe_cic_hun_rus_por_afr_svk_krd_tur_mol_mao_amr_vie_ben_grk_azi_jav_pan_bos_aeg_prs_sun_ctl_dgb_scr_akn_lit_bat_dut_kor_nor_lat_cze_geo_bsq_uzb_ita_mly_wly_urd_tha_jpn_mcd_bam_gam_tml_tig_guj_tsw_arw	0.146499919605883	0.335486720093688	0.73801358658225
483	arw_rom_igb_lda_chh_fre_swt_tur_grk_bem_tag_sod_glc_ukr_ind_swe_mcd_prs_bam_bul_uzb_dut_hun_sun_fbf_tml_xho_afr_tha_kor_lit_tsw_urd_cze_zul_dyu_tsn_bat_qcu_vie_heb_amh_ctl_sid_alb_ven_hau_moo_lat_pol_amr_krd_cnt_swa_guj_por_mnd_owc_cic_aeg_geo_azi_est_hin_akn_spa_ewe_wly_mao_gam_mly_aze_jpn_scr_dgb_knd_nor_fin_slo_jav_rus_pan_bsq_anl_yor_bos_tig_mol_mlt_svk_ses_ita_ben_eng_ger	0.251805540750608	0.569635472077955	0.570298377619879
484	bat_xho_moo_fre_tag_mcd_mlt_dgb_scr_ind_tsn_amr_heb_tml_wly_vie_bem_dyu_hin_cze_afr_mnd_por_alb_dut_ses_hau_zul_geo_chh_lit_tur_lat_yor_bul_rus_ita_swe_est_tha_qcu_igb_ewe_slo_mao_ben_azi_ven_guj_anl_krd_uzb_mly_sod_knd_prs_jpn_akn_amh_cnt_swt_fin_jav_gam_sun_sid_eng_kor_aze_tsw_ukr_tig_swa_pan_lda_hun_grk_pol_nor_cic_ctl_bsq_glc_mol_ger_aeg_svk_fbf_spa_bos_arw_rom_urd_bam_owc	-0.133885451711015	-0.337818164853982	0.73626157153586
485	knd_arw_alb_qcu_guj_cnt_bsq_moo_eng_tsn_amh_ger_urd_kor_bul_svk_mol_heb_aeg_fin_bat_krd_sod_glc_tag_aze_hau_vie_cze_xho_swt_ita_pan_mcd_tur_lda_wly_dut_afr_tig_ukr_rom_mly_cic_jav_chh_akn_lit_prs_spa_mnd_dyu_igb_fre_hun_swe_por_amr_anl_azi_grk_pol_ven_ind_bos_bem_uzb_rus_dgb_lat_nor_bam_est_tml_geo_owc_swa_ewe_fbf_ctl_mlt_scr_tha_mao_sun_gam_jpn_ben_hin_yor_slo_tsw_sid_ses_zul	-0.17827394653506	-0.46323387241211	0.644278976412184
486	xho_fbf_ukr_cic_mao_bat_ewe_eng_sun_swa_spa_tha_jav_azi_ger_rus_sod_guj_bul_fre_vie_aze_tml_kor_ind_tsn_gam_chh_igb_wly_bam_prs_dut_ita_dgb_bos_ses_por_rom_krd_pol_est_bsq_ctl_moo_cze_hau_dyu_mol_tag_tig_nor_slo_fin_sid_swe_afr_mnd_uzb_knd_lat_ven_mlt_grk_glc_scr_zul_swt_bem_akn_heb_alb_lit_tur_ben_owc_jpn_geo_amr_anl_mly_yor_svk_tsw_urd_lda_qcu_amh_hin_mcd_arw_aeg_cnt_pan_hun	0.00268788705984626	0.00695651821793702	0.994464447015604
487	rom_bem_ukr_tsw_swa_pol_geo_sid_dut_hun_nor_hau_dgb_bat_lda_tsn_zul_eng_cze_swe_mcd_mol_fin_tur_sod_amr_spa_akn_afr_hin_cnt_swt_mlt_knd_ses_igb_arw_svk_vie_ewe_qcu_moo_jpn_grk_ctl_tag_prs_ven_rus_gam_bam_urd_slo_fre_guj_tml_scr_ger_heb_ind_ita_xho_aze_glc_krd_yor_alb_dyu_lit_tha_pan_kor_sun_por_bsq_aeg_amh_est_bos_chh_anl_ben_fbf_owc_tig_azi_mly_uzb_bul_wly_cic_mnd_mao_lat_jav	-0.111446286887354	-0.255610924673941	0.798815770311271
488	sod_swe_ewe_heb_owc_spa_ses_tha_bsq_mol_ind_hin_amr_ctl_pol_vie_mcd_jpn_scr_tig_bem_aze_hau_svk_jav_swa_ven_cic_bat_anl_fbf_amh_cnt_xho_bul_urd_alb_akn_uzb_ger_dut_aeg_lit_cze_mlt_fre_est_sid_lda_eng_wly_krd_por_guj_azi_grk_ukr_afr_rom_glc_hun_rus_tur_zul_sun_tml_tsw_moo_gam_geo_knd_bam_yor_pan_nor_dyu_swt_prs_bos_ita_dgb_tsn_fin_mnd_tag_mly_chh_qcu_mao_ben_arw_kor_lat_igb_slo	-0.0398145843880532	-0.105442904970885	0.916251466620399
489	fin_ita_nor_est_cze_afr_grk_glc_yor_guj_mly_fbf_mnd_bam_ven_tha_spa_tur_zul_ben_amr_akn_tsn_knd_lda_krd_ses_mao_sun_lat_urd_wly_dgb_scr_anl_kor_geo_gam_qcu_sid_swe_arw_hau_ger_dut_tig_bos_aze_slo_igb_alb_prs_ctl_mcd_bat_cnt_moo_amh_tsw_jpn_xho_ukr_mol_bem_jav_hin_owc_swt_tag_bul_bsq_dyu_azi_pol_vie_lit_hun_rus_uzb_tml_swa_por_ind_chh_mlt_svk_fre_rom_heb_sod_ewe_pan_eng_aeg_cic	-0.0830199206884821	-0.201136650298937	0.841030981231356
490	fbf_slo_ewe_bsq_dyu_mlt_vie_zul_bam_akn_ses_anl_pol_alb_ven_bul_nor_ind_lda_mly_pan_ger_afr_azi_tig_grk_tag_sid_tml_qcu_scr_knd_kor_bat_guj_amh_ita_sod_aze_prs_eng_fre_glc_aeg_tsw_mao_wly_mol_mnd_tur_arw_hau_igb_cic_uzb_est_lat_hin_tha_heb_xho_mcd_chh_jav_spa_rom_ben_swt_cze_por_amr_lit_yor_swa_hun_rus_krd_moo_dgb_jpn_geo_sun_bos_tsn_owc_ctl_gam_swe_cnt_ukr_dut_urd_svk_fin_bem	0.257276261583267	0.673552157571637	0.502266609901068
491	ita_ewe_mnd_alb_est_sid_mlt_nor_slo_knd_owc_tur_ctl_pol_por_mol_cnt_zul_eng_akn_vie_cze_cic_svk_moo_hin_arw_rus_tsn_heb_amr_bam_pan_ven_uzb_chh_urd_ger_guj_qcu_yor_geo_kor_ind_bul_krd_lda_bem_sun_grk_aeg_ses_sod_tig_wly_swa_bos_anl_amh_hun_glc_ben_mly_azi_mcd_xho_rom_hau_swe_prs_jav_tag_mao_spa_dgb_gam_dyu_fbf_swt_tsw_tml_dut_scr_aze_fre_igb_bat_lit_afr_tha_ukr_jpn_lat_fin_bsq	0.114608218524957	0.270982049363535	0.787005378089458
492	cnt_igb_mly_bem_nor_est_tml_lda_bul_qcu_dyu_arw_gam_amr_svk_prs_tig_aeg_hin_lit_uzb_mol_aze_kor_sun_bat_hau_amh_moo_dgb_ses_heb_tsw_krd_ind_fin_ben_sid_tag_jav_knd_anl_cic_glc_geo_tha_spa_rom_azi_bos_swa_ewe_grk_eng_zul_mao_chh_swe_swt_fbf_akn_mlt_tsn_ita_yor_fre_afr_cze_xho_slo_pol_mcd_mnd_ctl_vie_tur_bam_jpn_guj_sod_bsq_dut_alb_owc_pan_lat_ukr_hun_wly_ven_scr_ger_urd_rus_por	0.40924722275278	1.10033638233851	0.2740255761592
493	uzb_swe_bat_ctl_ger_wly_guj_ewe_pan_hau_lda_vie_prs_lat_afr_ven_mcd_eng_heb_grk_krd_cnt_alb_chh_kor_owc_scr_tur_tsw_fre_spa_arw_xho_glc_bem_aze_yor_tig_qcu_akn_anl_slo_svk_azi_sid_swt_ses_cic_tag_rus_bul_tml_fbf_dyu_sun_igb_hin_ben_tha_aeg_jpn_ukr_hun_jav_fin_mao_por_mnd_mol_lit_mly_nor_amh_gam_tsn_ita_zul_amr_knd_cze_pol_sod_mlt_moo_bsq_geo_rom_dut_urd_est_swa_bos_bam_dgb_ind	-0.481698335913759	-1.24945298642232	0.214634890962312
494	swt_nor_ctl_wly_bsq_afr_sod_igb_dgb_moo_vie_cze_hun_prs_svk_tag_lat_eng_mao_jpn_qcu_geo_mly_tsn_tha_heb_uzb_chh_sun_pan_yor_glc_spa_hin_swa_tig_aeg_slo_xho_hau_pol_guj_ita_dyu_cic_fre_tur_krd_swe_rom_knd_est_tml_ben_owc_bos_bem_bat_urd_anl_bam_ses_grk_ind_alb_amr_por_cnt_zul_fin_ewe_arw_ven_aze_kor_mlt_lda_rus_lit_tsw_ger_sid_jav_azi_dut_mcd_ukr_mol_akn_gam_fbf_bul_mnd_scr_amh	0.211265170861613	0.491195453305057	0.624445400933031
495	rom_mnd_bam_dyu_swt_bat_gam_afr_uzb_akn_est_heb_knd_azi_arw_slo_krd_ctl_jav_alb_lat_aze_sun_fre_aeg_scr_fbf_tig_bsq_amh_swa_mlt_spa_hin_kor_ukr_tha_anl_cze_sod_ita_sid_ger_dgb_moo_zul_mol_tsw_mcd_bos_mly_svk_xho_grk_ven_amr_por_guj_cic_cnt_glc_jpn_bul_fin_wly_igb_ind_rus_chh_dut_hau_ses_geo_hun_swe_qcu_tml_mao_vie_ben_bem_urd_pol_yor_tsn_lda_nor_owc_tur_lit_tag_pan_eng_ewe_prs	-0.214903898164259	-0.504909319883474	0.614816902479471
496	tha_uzb_slo_pan_mao_mol_dyu_mlt_bos_anl_mcd_bam_jpn_bsq_ctl_cnt_krd_tag_pol_akn_azi_sid_fre_fbf_prs_wly_igb_bul_bem_swt_hau_aeg_tml_geo_eng_fin_por_tsn_heb_xho_svk_jav_chh_mnd_guj_urd_yor_cic_amh_hun_kor_scr_dut_lda_vie_arw_ukr_est_cze_swe_hin_lat_tsw_nor_amr_dgb_aze_sod_ewe_knd_grk_zul_owc_mly_ven_glc_sun_moo_tig_ita_bat_qcu_gam_ind_afr_rus_spa_alb_rom_lit_ses_ben_swa_tur_ger	0.451873499053531	1.18728382937132	0.238139429322626
497	eng_scr_ven_xho_uzb_svk_pol_bam_wly_zul_ses_vie_mao_qcu_mcd_hun_ind_mlt_alb_ukr_knd_amr_swa_jav_tsw_rom_spa_gam_yor_tur_anl_grk_prs_sid_ewe_tml_jpn_por_ctl_mol_dgb_cnt_bat_aze_hin_est_fin_ben_kor_cze_rus_aeg_dut_chh_fbf_lda_lat_akn_urd_amh_ger_arw_azi_ita_igb_bul_bem_owc_slo_swe_fre_hau_sun_tig_tag_tsn_cic_mly_guj_swt_nor_tha_sod_krd_lit_glc_moo_geo_heb_dyu_pan_bos_bsq_mnd_afr	0.022209629898793	0.0582547219772966	0.953670721169656
498	bam_mly_dgb_sun_bul_anl_ben_guj_nor_kor_xho_bat_pan_mlt_tur_alb_ewe_tsn_eng_est_fre_por_swe_urd_uzb_yor_geo_knd_grk_igb_gam_bsq_heb_owc_mnd_dut_tml_svk_qcu_arw_afr_swt_zul_rom_chh_hau_ind_ger_swa_mao_glc_vie_tag_hin_ctl_akn_amr_cnt_fbf_prs_dyu_jav_tsw_amh_wly_hun_bos_ven_rus_ita_krd_aeg_fin_slo_cic_mol_scr_ukr_bem_lit_spa_moo_mcd_jpn_tig_ses_lda_lat_cze_tha_pol_azi_aze_sod_sid	0.0827679587376873	0.220879809306727	0.825670229088989
499	ewe_fre_cnt_fin_anl_cze_knd_wly_tsn_rom_tha_ger_owc_glc_guj_bam_lit_lda_afr_tsw_akn_slo_nor_krd_mao_aze_urd_cic_spa_swt_jav_sid_ind_swe_pol_zul_fbf_bsq_amr_hin_tag_yor_alb_tml_chh_moo_geo_vie_por_lat_scr_tig_mlt_ita_ctl_grk_dgb_xho_amh_bul_est_gam_sun_mcd_igb_jpn_eng_bem_ben_prs_azi_ukr_hun_ven_qcu_heb_uzb_pan_bat_arw_rus_svk_tur_sod_dut_mnd_hau_swa_dyu_ses_bos_aeg_mol_mly_kor	0.388812092665457	1.00070817576025	0.319564576355367
500	fin_fbf_ewe_igb_dyu_amr_tag_svk_ses_ukr_mly_krd_rus_swt_cze_hin_hun_est_owc_bos_ger_bul_azi_ind_akn_jpn_scr_lda_glc_ctl_gam_tml_tur_rom_swe_cic_spa_guj_dgb_vie_tha_afr_ita_tig_sod_bsq_yor_ven_alb_aze_ben_sun_mcd_moo_cnt_chh_uzb_eng_pol_anl_tsw_zul_mnd_dut_por_bat_aeg_bem_swa_urd_pan_lit_bam_heb_sid_slo_lat_nor_prs_arw_mol_grk_qcu_mao_mlt_kor_xho_hau_tsn_jav_fre_wly_knd_amh_geo	-0.606322688246621	-1.59990105938434	0.11301238391645
501	zul_mlt_dyu_jav_chh_krd_kor_lda_glc_scr_sod_amh_sun_fbf_mly_tsn_owc_ven_cze_swe_ita_ind_dut_lit_fin_hun_est_ben_pan_hin_gam_mol_bam_heb_rom_bsq_xho_lat_dgb_fre_tsw_sid_svk_guj_arw_uzb_azi_tur_yor_geo_swt_mcd_eng_tha_anl_bos_ses_aeg_rus_urd_bul_slo_moo_mao_nor_akn_ukr_aze_vie_swa_grk_afr_bat_alb_bem_ctl_por_hau_tag_ger_wly_mnd_igb_tig_pol_prs_cic_jpn_knd_qcu_cnt_amr_tml_ewe_spa	0.20977104023278	0.514960067913583	0.607802727225808
502	mly_tig_hau_pol_bat_hin_anl_mol_jav_swa_tur_ven_mnd_ger_tha_prs_dut_chh_bam_tsw_afr_cic_moo_cze_swe_urd_jpn_eng_xho_guj_ukr_fbf_sid_slo_svk_tsn_bos_knd_arw_uzb_spa_amr_wly_ben_zul_por_scr_vie_dgb_pan_rom_alb_tml_sod_heb_nor_lda_fin_est_yor_lit_geo_bsq_qcu_ses_azi_grk_akn_tag_sun_glc_aze_igb_owc_fre_ewe_lat_bem_mao_ind_gam_ctl_kor_aeg_rus_cnt_swt_dyu_bul_mlt_krd_ita_mcd_hun_amh	-0.307521129390345	-0.782873011267054	0.435690689035298
503	spa_tig_grk_tag_guj_ses_tha_fre_dgb_fbf_akn_arw_cze_bsq_ben_fin_cic_uzb_swe_sun_xho_heb_hau_ger_ukr_knd_scr_mao_lda_aze_pan_tur_qcu_lat_aeg_afr_moo_anl_pol_mol_tml_jav_bos_dut_dyu_igb_geo_hun_bat_wly_bam_nor_krd_ind_ewe_glc_owc_lit_tsn_sod_azi_kor_prs_urd_yor_slo_zul_vie_gam_mnd_eng_mlt_bul_jpn_rom_swt_ctl_sid_por_amh_cnt_hin_swa_chh_alb_bem_mly_amr_tsw_est_svk_ita_mcd_rus_ven	0.120776751565272	0.286218411260461	0.775347451343517
504	swe_xho_tha_nor_ger_hun_rus_sid_swa_uzb_gam_tig_mao_sun_swt_chh_mol_bos_fbf_fre_urd_por_fin_cic_aze_cze_scr_aeg_lat_est_eng_jav_cnt_ctl_hau_bam_spa_anl_guj_ewe_owc_lda_bat_bul_igb_mnd_mly_wly_akn_ukr_vie_dgb_ven_tur_mlt_tsn_ita_hin_pol_ses_knd_glc_amh_lit_arw_grk_amr_ind_krd_tml_mcd_bem_dyu_slo_tsw_afr_azi_geo_dut_bsq_heb_jpn_tag_qcu_svk_yor_moo_zul_prs_alb_rom_sod_pan_kor_ben	-0.184234026793284	-0.432675657456674	0.666252134561874
505	prs_pan_dut_mnd_sun_mcd_ewe_sid_amr_lit_arw_tag_hau_ger_knd_svk_ven_geo_scr_owc_qcu_moo_bem_azi_grk_yor_amh_akn_swe_pol_zul_rom_dyu_eng_lat_bsq_bat_anl_hin_ses_afr_bul_por_ind_glc_jpn_guj_tsw_fin_cze_tur_uzb_tig_est_rus_alb_sod_bam_xho_cic_tsn_slo_heb_jav_swt_hun_chh_ita_wly_dgb_fbf_bos_lda_kor_ctl_aze_tha_gam_urd_cnt_mao_fre_krd_nor_ben_igb_mol_tml_swa_mly_aeg_ukr_spa_mlt_vie	-0.918989225011245	-2.16352409197074	0.0330639927184546
506	spa_cic_kor_lit_slo_amh_fbf_aze_mly_urd_pan_sid_ita_glc_swt_ewe_moo_tml_lat_fin_cze_tur_swa_bem_azi_bul_fre_grk_eng_arw_wly_mnd_sod_svk_sun_tig_mlt_jpn_ger_krd_pol_dyu_geo_ven_ctl_qcu_por_hun_mcd_owc_nor_yor_akn_ind_prs_jav_rus_tag_bat_mol_heb_amr_tsn_tsw_ben_rom_vie_knd_dgb_est_guj_anl_tha_xho_igb_hin_ukr_aeg_lda_afr_bam_bos_alb_swe_gam_mao_scr_cnt_bsq_chh_dut_zul_hau_uzb_ses	0.759164177394678	1.94197732884703	0.0551660027463264
507	igb_grk_bat_aze_ger_tml_dgb_por_sod_ven_cze_chh_swa_sid_mcd_vie_pan_swt_amh_rus_prs_xho_wly_nor_svk_scr_tha_lit_ind_mnd_urd_lat_lda_dut_krd_knd_tig_rom_mlt_amr_dyu_alb_fre_ctl_owc_ita_cic_ukr_guj_ben_moo_anl_aeg_yor_bem_gam_tag_bsq_hin_hun_glc_zul_jav_bul_qcu_uzb_slo_jpn_sun_akn_tsn_eng_mao_spa_est_tsw_arw_mol_tur_geo_ses_swe_pol_hau_ewe_kor_cnt_bam_azi_heb_fin_afr_fbf_bos_mly	0.116258659921928	0.270750119219845	0.78718321958746
508	fin_svk_lit_ven_tha_prs_swe_por_swt_cnt_fre_zul_krd_hau_bam_aze_tur_bos_fbf_dut_azi_swa_guj_nor_glc_alb_ben_afr_lat_geo_pan_eng_sod_sun_mlt_grk_owc_mcd_est_jpn_cze_dyu_ewe_lda_chh_rus_rom_spa_urd_akn_tag_ind_uzb_bat_pol_mao_tig_vie_tsw_heb_scr_qcu_mnd_ger_knd_ctl_ukr_slo_mol_amh_sid_gam_ses_arw_ita_anl_cic_tml_bul_tsn_bem_amr_mly_aeg_igb_yor_hin_jav_hun_wly_moo_bsq_dgb_xho_kor	-0.0951005114839816	-0.232831581596662	0.816403845675435
509	xho_igb_tha_lit_jpn_rus_akn_ind_qcu_mao_slo_mnd_ger_pol_geo_alb_sid_tig_mol_hin_por_spa_amh_aze_arw_glc_jav_hun_urd_wly_pan_ben_bam_nor_krd_tml_dut_rom_sod_fbf_tsw_ctl_swt_mlt_cze_uzb_bul_fin_vie_lda_ses_lat_ewe_prs_tsn_mly_dyu_bsq_swa_cnt_guj_dgb_anl_kor_ukr_afr_yor_grk_aeg_chh_ven_ita_zul_fre_cic_est_bos_owc_heb_hau_sun_swe_mcd_knd_tur_svk_bat_eng_gam_azi_scr_amr_bem_moo_tag	-0.558399662292522	-1.41494252455544	0.160425033054886
510	dut_pol_dgb_mol_slo_moo_bsq_por_anl_akn_dyu_bul_ita_lda_bem_scr_kor_arw_swe_rus_bam_mcd_swt_mnd_vie_gam_uzb_yor_aze_qcu_ewe_ind_tml_tag_tha_wly_cze_hin_ctl_mao_cic_est_jpn_ven_ben_eng_heb_glc_bos_lat_geo_fin_aeg_azi_rom_mlt_hau_sun_tsw_xho_zul_afr_ukr_nor_grk_sid_mly_tig_jav_ses_amr_fre_prs_lit_fbf_amh_swa_hun_spa_urd_ger_krd_svk_igb_alb_cnt_bat_chh_knd_guj_sod_tsn_pan_tur_owc	0.647744605777236	1.57597129213463	0.118428191394506
511	jav_pan_azi_est_geo_qcu_arw_xho_mnd_hin_tha_ger_knd_swt_fbf_nor_bat_guj_ita_igb_bam_sid_urd_mcd_grk_bsq_swa_anl_wly_tig_ctl_moo_akn_bem_glc_mao_tag_scr_cic_svk_sun_mlt_ven_bul_cnt_kor_ses_hau_dyu_aeg_dgb_rom_cze_owc_tsw_fin_krd_tml_slo_sod_pol_fre_tur_ben_lat_yor_alb_amr_jpn_heb_aze_lda_afr_ewe_vie_hun_dut_bos_ind_swe_rus_lit_eng_zul_mol_tsn_uzb_mly_chh_spa_ukr_gam_por_amh_prs	0.599670612591405	1.50268961753702	0.136307233923415
512	uzb_fre_owc_mlt_pol_dut_ben_lit_sid_azi_igb_kor_aze_cnt_mcd_heb_amh_bos_svk_gam_scr_yor_qcu_tsw_rom_rus_dgb_ctl_fbf_mnd_swa_swt_guj_grk_amr_vie_sun_afr_bsq_slo_geo_glc_swe_wly_bul_chh_arw_ukr_zul_moo_hau_eng_dyu_krd_sod_cic_est_hun_urd_tur_mol_lda_bam_xho_bem_jpn_akn_ita_tsn_tig_pan_anl_mao_spa_prs_hin_knd_jav_ger_aeg_tag_tha_lat_cze_mly_ewe_por_ind_nor_ses_ven_tml_alb_bat_fin	-0.344707533142322	-0.772403117578087	0.441834223996779
513	eng_hun_azi_amr_lat_pol_uzb_urd_zul_mlt_bem_tml_qcu_ses_bul_heb_mnd_spa_rus_jpn_mcd_ven_aze_geo_nor_tig_ben_bos_hau_akn_fre_krd_tsw_amh_dgb_mao_bat_ctl_swa_bsq_fin_pan_ita_ewe_xho_sod_ind_ger_grk_kor_jav_tsn_est_afr_swt_chh_mol_igb_lit_cic_alb_rom_guj_owc_por_wly_aeg_scr_ukr_swe_tur_moo_lda_svk_cnt_vie_knd_bam_sid_anl_slo_yor_fbf_tag_dyu_prs_gam_cze_tha_sun_mly_arw_dut_hin_glc	-0.457035528627744	-1.20008061205132	0.23315619662488
514	bos_swa_amr_por_vie_ven_ita_aeg_krd_jav_sid_qcu_cic_afr_ger_anl_rus_tag_gam_heb_sod_bam_bsq_ben_hun_bem_fre_geo_arw_dgb_amh_prs_rom_tsw_tha_guj_mnd_mlt_tsn_est_fbf_lit_pan_mao_lat_jpn_ukr_swt_alb_scr_ctl_mly_akn_sun_knd_uzb_ses_yor_dyu_chh_zul_urd_ind_wly_cnt_glc_hin_bul_owc_azi_xho_hau_mcd_cze_nor_svk_spa_kor_tur_ewe_moo_tig_dut_slo_tml_aze_mol_grk_pol_eng_swe_lda_bat_fin_igb	0.457527632864626	1.17550787557175	0.242792238538059
515	urd_geo_bsq_amh_igb_bam_owc_akn_pan_bos_ses_tig_zul_est_cnt_knd_aeg_heb_mlt_ben_hun_kor_dgb_tur_mol_eng_guj_ind_ctl_mcd_lat_alb_rus_anl_dyu_sun_fin_arw_tag_bul_hau_glc_swe_lit_tsn_prs_cze_hin_ewe_mly_xho_jpn_qcu_aze_bat_grk_slo_spa_lda_scr_nor_bem_chh_amr_fbf_ita_tha_swa_afr_sod_fre_ukr_svk_azi_jav_swt_tml_pol_mao_dut_vie_rom_yor_ger_ven_krd_uzb_cic_tsw_por_sid_wly_moo_mnd_gam	0.228519994907221	0.518498608200714	0.605341924414045
516	chh_igb_por_amr_bul_fbf_qcu_bos_cnt_knd_ewe_afr_uzb_ses_bam_sid_mcd_krd_ven_kor_tag_tml_mly_svk_dut_est_tig_amh_sun_jpn_yor_azi_fre_guj_ben_moo_arw_grk_bem_prs_hau_fin_anl_rus_urd_lat_dyu_hun_sod_mnd_ctl_pol_bsq_dgb_hin_lda_aze_tsw_tur_glc_ita_cic_swa_bat_lit_eng_rom_mao_swt_ger_aeg_jav_owc_wly_mlt_akn_xho_tsn_alb_mol_nor_pan_heb_ind_geo_ukr_slo_cze_spa_scr_gam_vie_zul_swe_tha	0.230476046310557	0.611969395456546	0.542051274430867
517	glc_hun_vie_mly_grk_ind_dgb_sod_ita_scr_bam_ben_tur_kor_mlt_zul_rus_uzb_bul_azi_wly_aze_anl_dyu_tsn_bsq_jpn_tha_fre_bem_igb_amh_tig_gam_fbf_swt_sun_hin_lat_akn_cic_tag_mao_moo_nor_jav_svk_lit_xho_fin_pol_mol_swa_bos_mnd_por_alb_urd_arw_ctl_rom_amr_guj_owc_yor_sid_ewe_bat_ven_tml_mcd_eng_slo_spa_lda_knd_prs_cze_est_afr_cnt_ger_ukr_dut_aeg_hau_pan_krd_swe_geo_qcu_ses_tsw_chh_heb	-0.948622252554281	-2.21145885660884	0.029454472632213
518	pan_yor_afr_swe_azi_bos_pol_fbf_tur_amr_geo_tha_eng_hau_uzb_lat_swt_krd_ukr_ind_grk_vie_ben_arw_cnt_cze_gam_tsw_cic_scr_dgb_mly_amh_jpn_ewe_jav_fre_urd_owc_akn_rom_kor_dut_ctl_lda_prs_rus_dyu_chh_tag_zul_fin_ita_heb_alb_mnd_qcu_aeg_tsn_mol_por_bam_igb_xho_tig_anl_mcd_sid_hin_tml_sun_swa_bat_spa_est_mao_glc_moo_lit_ven_bsq_ger_sod_guj_slo_wly_svk_aze_knd_bul_bem_mlt_ses_nor_hun	-0.298887952149312	-0.706720651424745	0.481507049567585
519	swe_tha_gam_cze_ben_mlt_amh_cic_vie_bos_anl_por_sod_geo_arw_xho_cnt_chh_zul_svk_aze_rom_jpn_dut_eng_ger_owc_akn_slo_swt_kor_tml_krd_bat_wly_rus_fre_glc_ita_aeg_bul_spa_ewe_ses_hin_jav_moo_knd_pol_ind_tsn_azi_bam_mol_lda_lit_tig_yor_bsq_heb_mao_ven_guj_nor_igb_tur_tag_mnd_qcu_prs_bem_grk_ukr_alb_fbf_pan_swa_uzb_urd_lat_hau_mcd_scr_fin_est_sid_tsw_mly_ctl_amr_hun_sun_dgb_afr_dyu	-0.252842894804947	-0.578437201490652	0.564367154353547
520	geo_ses_uzb_lit_cic_est_ewe_scr_mol_nor_ven_krd_dyu_prs_akn_mlt_amr_ind_bsq_ctl_vie_fbf_tur_jpn_heb_spa_knd_sid_zul_urd_anl_por_bos_fin_azi_chh_owc_jav_dgb_guj_afr_pan_qcu_tha_gam_slo_alb_igb_wly_hau_fre_sod_swe_bam_swa_yor_mcd_sun_tig_xho_mly_rom_hun_amh_mao_cze_swt_tsw_dut_grk_ben_bat_mnd_moo_eng_cnt_tag_rus_glc_lda_aze_kor_bem_hin_bul_ukr_arw_tsn_lat_pol_ger_tml_ita_aeg_svk	0.495050688291952	1.20168188616318	0.232537968672029
521	slo_fre_ses_krd_rus_hun_owc_xho_tsn_ita_wly_sid_urd_heb_bat_ben_fbf_uzb_dyu_aze_prs_fin_est_ctl_lat_yor_ven_dut_moo_vie_anl_cze_rom_azi_lda_mol_akn_swt_afr_hau_lit_tig_tag_ewe_chh_gam_mly_knd_amr_svk_bem_sun_tsw_cic_tur_ind_swa_ukr_mcd_arw_kor_guj_spa_hin_bsq_jav_mao_alb_bam_tml_por_pol_sod_mnd_zul_nor_ger_mlt_eng_swe_jpn_cnt_glc_geo_bul_dgb_amh_tha_scr_pan_aeg_bos_qcu_grk_igb	-0.0392718462843225	-0.0909733651839072	0.927709413200539
522	swa_ven_tsn_akn_cze_afr_mcd_tha_por_kor_ind_pan_ita_jav_tur_swt_hun_hin_nor_heb_amr_glc_mlt_est_fre_bos_ewe_svk_rus_bul_fbf_knd_bat_swe_wly_tml_lda_igb_ukr_arw_scr_sun_mao_xho_urd_chh_jpn_yor_sid_zul_bam_bsq_owc_tig_amh_hau_alb_ses_lit_qcu_mnd_dut_bem_dgb_moo_mol_cic_slo_aze_ben_dyu_ger_fin_prs_lat_pol_azi_mly_gam_spa_uzb_tag_geo_cnt_guj_anl_vie_eng_rom_aeg_grk_sod_krd_ctl_tsw	0.122584471942578	0.312404414825097	0.755432597552904
523	knd_krd_aeg_rom_anl_rus_ben_scr_zul_sod_cze_glc_aze_arw_fin_ven_swe_bat_mnd_por_grk_ewe_akn_bam_amh_pan_alb_svk_sid_tsw_bos_guj_cnt_ukr_heb_ger_vie_tur_bem_bsq_spa_jpn_fre_tag_owc_afr_urd_kor_ses_est_tig_lat_amr_jav_lda_mly_slo_hau_dgb_tml_eng_swa_pol_qcu_lit_xho_uzb_igb_mlt_gam_yor_mol_moo_ctl_ind_tha_cic_sun_hun_prs_ita_tsn_dut_geo_mao_chh_mcd_fbf_azi_hin_swt_dyu_wly_nor_bul	-0.676696762747111	-1.59287795219117	0.114580898211008
524	yor_ctl_mcd_zul_ita_xho_por_bos_uzb_nor_pol_aeg_wly_lda_mly_cze_jpn_pan_alb_aze_spa_tsn_bam_bat_mao_lit_sod_dyu_ger_akn_glc_swa_swe_azi_sun_cnt_fre_bem_hun_ven_rus_igb_anl_ben_ewe_amh_ukr_dut_swt_owc_qcu_dgb_arw_bul_ses_fbf_chh_heb_urd_bsq_amr_grk_hin_mol_sid_tha_lat_tml_krd_svk_tag_tig_vie_knd_rom_afr_hau_mlt_kor_tur_est_eng_fin_jav_moo_tsw_ind_mnd_cic_scr_slo_gam_geo_prs_guj	-0.438221814580833	-1.00884209302596	0.315667999772781
525	xho_geo_svk_heb_urd_lit_pol_prs_dyu_bsq_amh_anl_afr_hin_nor_bem_gam_ses_mol_knd_ger_fre_cnt_mao_ita_rus_mcd_tha_tig_azi_tml_bul_zul_qcu_dut_por_hun_cic_vie_cze_tsn_uzb_bat_ind_ctl_lda_hau_igb_mlt_wly_est_fbf_bos_rom_yor_tag_guj_aze_bam_swe_swt_chh_grk_sod_krd_owc_aeg_mly_arw_ben_sid_ewe_slo_eng_pan_tsw_kor_dgb_moo_jpn_amr_akn_jav_mnd_fin_tur_swa_ukr_lat_spa_scr_sun_alb_glc_ven	-0.292948818016735	-0.783540212560735	0.43530089207485
526	glc_swa_cic_spa_eng_fin_azi_qcu_sod_akn_mlt_ses_jav_scr_tsw_cnt_est_nor_ukr_mly_tur_kor_swe_mnd_slo_amh_wly_lat_bos_hin_moo_fbf_mcd_pan_hau_tsn_chh_ger_tag_knd_igb_sun_swt_guj_dgb_aeg_tha_ewe_alb_lda_bem_tig_bsq_rom_mao_svk_rus_bat_arw_ctl_grk_fre_urd_krd_amr_ben_bam_owc_ven_tml_zul_por_dut_mol_lit_vie_heb_xho_afr_sid_anl_geo_hun_bul_cze_jpn_ita_dyu_uzb_gam_prs_aze_yor_ind_pol	0.678664339517929	1.74825400234953	0.0837200732145648
527	qcu_pan_ctl_heb_tag_akn_cze_azi_arw_ita_bem_urd_jpn_hau_svk_dut_bos_glc_sod_ses_knd_geo_mnd_hun_por_prs_xho_eng_tur_kor_sid_lda_ukr_rus_tha_bat_vie_gam_ven_swt_afr_aze_mly_ewe_scr_tsw_uzb_swa_bam_jav_bul_lat_igb_owc_guj_fre_zul_ind_lit_sun_swe_dyu_hin_alb_tml_pol_bsq_fin_grk_ben_amr_tsn_cnt_fbf_wly_moo_spa_est_slo_mcd_aeg_dgb_tig_mao_rom_ger_mlt_amh_yor_nor_chh_anl_mol_cic_krd	-0.0593764537356017	-0.138197813268515	0.890382874386049
528	wly_igb_afr_knd_amr_tha_zul_bul_amh_tur_tsn_mcd_slo_dyu_ewe_bam_xho_bos_prs_lat_anl_svk_swe_jpn_eng_por_fre_nor_ger_aeg_mao_geo_urd_lit_tig_krd_ukr_rom_hau_aze_mly_swt_scr_heb_fin_dut_owc_cic_bem_jav_guj_tml_ctl_gam_kor_ses_hin_sod_spa_sun_grk_est_bsq_cze_bat_akn_yor_alb_ben_cnt_pol_fbf_swa_uzb_ind_tag_lda_rus_pan_arw_ven_moo_ita_tsw_hun_mnd_mol_mlt_glc_azi_chh_sid_dgb_vie_qcu	NA	NA	NA
529	swe_gam_hin_tsw_tig_scr_pan_vie_mao_qcu_lat_fin_heb_glc_spa_cze_aeg_jpn_amr_hau_arw_guj_por_krd_swa_mol_bat_tml_anl_akn_azi_ukr_ven_chh_sod_tha_dut_tag_svk_bsq_afr_dgb_dyu_est_tsn_nor_wly_ctl_hun_amh_ben_tur_ger_owc_moo_cic_ses_mlt_mnd_bos_pol_sid_ita_bem_bam_prs_yor_mcd_lit_ewe_knd_jav_ind_zul_cnt_slo_aze_bul_uzb_rom_kor_lda_geo_sun_urd_rus_mly_fre_swt_alb_xho_igb_eng_fbf_grk	-0.735412317460808	-1.81056366073566	0.0734375619303162
530	arw_fre_xho_jpn_ind_anl_scr_sid_alb_bat_urd_dgb_ctl_ewe_chh_lit_tig_hun_owc_azi_knd_mao_pan_rus_lat_ukr_swt_swe_hau_amh_spa_fin_sun_mlt_gam_glc_yor_tml_nor_akn_ven_slo_amr_bul_afr_tsw_est_cnt_cze_geo_bos_tha_ger_vie_svk_dyu_igb_hin_zul_por_tur_prs_wly_uzb_guj_bam_rom_fbf_jav_cic_kor_lda_bem_eng_ses_aeg_pol_qcu_moo_aze_bsq_mnd_krd_mly_sod_tag_ben_tsn_grk_heb_swa_ita_mol_mcd_dut	0.275432801978458	0.636959921183535	0.525715800684142
531	aeg_bsq_amh_cze_chh_eng_ben_pan_bat_tur_bam_azi_dgb_cnt_sid_ger_knd_mnd_slo_vie_scr_hun_sod_cic_rus_hin_lda_gam_xho_bos_dut_fbf_ctl_igb_fre_prs_lit_amr_tsw_rom_afr_glc_anl_bul_wly_svk_hau_guj_zul_urd_kor_yor_mcd_dyu_krd_moo_fin_swa_grk_akn_mao_ewe_mlt_tig_arw_lat_tml_pol_swt_ind_alb_ukr_sun_ses_uzb_geo_por_ita_mly_ven_tha_nor_owc_jav_heb_qcu_est_mol_jpn_aze_tag_tsn_spa_bem_swe	-0.730313568057527	-1.71028060357767	0.0905482102438319
532	yor_cze_grk_swe_heb_azi_mlt_krd_mol_pan_sod_rom_anl_guj_aze_jav_amh_ven_mly_lat_prs_ewe_mao_fin_tsw_jpn_eng_ctl_dyu_chh_est_igb_ses_tig_moo_bsq_por_ben_sid_akn_qcu_svk_swa_glc_sun_knd_cic_dut_ukr_spa_urd_nor_bem_fbf_tsn_owc_pol_mnd_xho_slo_ind_bos_cnt_arw_bam_gam_geo_vie_tha_afr_zul_swt_aeg_amr_wly_tur_ita_scr_uzb_rus_lda_alb_hun_bat_lit_bul_tml_hin_mcd_tag_kor_dgb_ger_fre_hau	-0.492866154118727	-1.22645154371043	0.223124980473922
533	mcd_ben_pol_gam_ctl_hun_hau_tsn_arw_tag_cze_lda_heb_eng_tsw_kor_fre_owc_dyu_ukr_tur_est_qcu_pan_svk_urd_igb_swe_ind_akn_xho_krd_scr_fbf_tha_uzb_mly_mnd_chh_ses_aeg_geo_cnt_moo_wly_bem_dut_tig_bul_sid_hin_bos_mol_aze_prs_anl_alb_fin_sod_mlt_amh_guj_afr_spa_mao_rus_por_ita_slo_knd_vie_ger_jav_rom_ven_glc_grk_bam_swt_lit_sun_bsq_amr_yor_cic_nor_bat_swa_ewe_dgb_jpn_azi_zul_tml_lat	-0.562159206008365	-1.45036861401471	0.150320144416024
534	tha_uzb_hau_tur_guj_anl_mcd_hun_ukr_rus_eng_tsw_igb_heb_aeg_qcu_ven_spa_wly_ben_mly_swe_glc_cze_cic_est_cnt_chh_amh_arw_swa_dyu_owc_bul_jpn_swt_fbf_urd_sun_jav_mao_svk_sod_scr_slo_ewe_dut_ita_sid_ctl_bem_bat_yor_bos_prs_akn_gam_mnd_afr_zul_geo_por_tml_mol_fin_pan_ind_xho_bsq_rom_bam_tig_lat_mlt_tsn_fre_lit_azi_lda_aze_hin_dgb_amr_nor_ses_knd_pol_moo_ger_krd_alb_vie_kor_grk_tag	-0.143287466376645	-0.337817976954648	0.736261712680921
535	mlt_ger_fin_aze_kor_mnd_swe_nor_amr_owc_chh_ven_wly_sod_ewe_scr_xho_yor_grk_anl_heb_cic_glc_rom_vie_zul_tha_alb_ses_dut_pol_tig_mly_guj_bam_igb_tml_ind_bat_bsq_est_tsn_mao_swt_cnt_eng_lda_lat_qcu_dyu_por_hin_spa_krd_lit_swa_aeg_azi_ita_hau_tag_knd_prs_jav_slo_ukr_akn_uzb_sun_fbf_hun_mcd_arw_geo_sid_pan_svk_bul_ctl_urd_tsw_bem_cze_fre_amh_afr_gam_moo_dgb_ben_rus_jpn_mol_tur_bos	0.622851403037396	1.63518075756671	0.105391565716514
536	swa_cnt_lda_tsw_ukr_svk_amr_pol_geo_glc_cze_vie_yor_ven_bul_fre_jpn_scr_spa_cic_alb_hin_grk_tml_akn_dyu_eng_slo_sun_bos_fbf_ita_por_ewe_arw_owc_fin_urd_hun_mao_kor_tsn_ger_gam_tha_sid_qcu_rus_afr_jav_dgb_zul_uzb_knd_hau_sod_tig_bam_dut_tag_ses_ind_wly_pan_rom_aeg_mnd_bem_mly_aze_mol_moo_krd_mcd_est_anl_tur_chh_swt_heb_ctl_igb_guj_nor_mlt_prs_swe_bat_ben_lat_amh_bsq_lit_azi_xho	-0.572623655597931	-1.30600145775045	0.194773195618454
537	tag_fbf_hau_ukr_aze_ger_arw_grk_azi_ben_krd_swe_knd_jpn_dyu_ind_swt_rom_fin_ita_tha_eng_wly_lda_anl_scr_gam_aeg_lat_bul_tsn_geo_dut_mao_mly_cic_swa_bsq_svk_pol_xho_uzb_zul_ven_glc_tsw_hun_alb_sid_guj_rus_afr_jav_cze_chh_ses_mlt_yor_tig_cnt_prs_kor_tur_sod_urd_moo_spa_amh_ctl_bos_owc_pan_tml_akn_por_mnd_qcu_nor_vie_bat_est_ewe_mol_hin_dgb_bam_fre_mcd_igb_bem_slo_amr_sun_heb_lit	-0.562330947705064	-1.49153129116045	0.139206411161456
538	cnt_yor_mol_qcu_hin_chh_por_urd_lda_prs_slo_ewe_krd_amh_nor_tsw_vie_dgb_ind_knd_bam_amr_azi_tig_anl_mnd_sid_bsq_ukr_scr_mlt_hun_tml_eng_svk_ita_rom_xho_tag_ctl_mao_fin_lat_alb_pan_pol_wly_aze_akn_jpn_sod_uzb_gam_zul_dyu_jav_igb_lit_kor_ses_afr_arw_aeg_swe_tur_ben_bat_ger_sun_grk_fbf_fre_glc_swa_geo_guj_dut_tha_moo_ven_tsn_hau_heb_swt_spa_cic_est_bem_owc_rus_bos_mly_cze_bul_mcd	0.0587137963261764	0.132589872559744	0.894804199343025
539	nor_dgb_jpn_qcu_azi_grk_wly_est_vie_heb_sod_ven_hau_spa_prs_tsw_amh_ben_knd_tag_igb_cze_krd_swa_afr_pol_amr_bos_rom_aze_lat_cic_guj_bem_jav_dyu_xho_eng_zul_bsq_glc_fre_alb_tsn_owc_ind_ewe_swe_tur_tml_tig_mlt_bam_gam_yor_akn_geo_dut_moo_anl_sun_swt_ita_cnt_mcd_fin_uzb_mao_por_scr_aeg_mnd_ukr_mly_bat_pan_hun_fbf_sid_lda_tha_ctl_svk_ger_arw_rus_hin_mol_bul_lit_urd_chh_kor_ses_slo	0.0808444517136227	0.179441939986601	0.857981082293547
540	geo_tsn_krd_tha_jav_fre_hun_tig_scr_lat_tur_bsq_mao_bat_dut_amh_heb_owc_svk_igb_swe_akn_bos_cic_nor_kor_swt_tml_sid_lit_mly_pan_eng_sun_yor_cze_spa_ben_vie_knd_por_amr_cnt_qcu_ukr_aze_uzb_dgb_ger_bul_rom_slo_est_mol_mcd_swa_urd_wly_anl_lda_tag_xho_rus_moo_guj_fbf_ses_tsw_prs_bam_bem_ewe_alb_gam_ind_glc_hin_arw_hau_afr_pol_ven_ita_aeg_mnd_sod_ctl_fin_dyu_mlt_chh_azi_jpn_zul_grk	-0.407274771245312	-0.958088516156326	0.340502246350779
541	cze_ind_heb_ben_tsw_bul_slo_alb_bem_bsq_afr_por_fin_bam_hin_cnt_est_rus_igb_tsn_lda_geo_ger_scr_anl_tur_sun_pol_fbf_svk_gam_mly_sid_kor_tml_wly_arw_knd_uzb_amh_amr_nor_bat_tig_grk_aeg_lat_chh_ita_lit_ctl_owc_krd_ewe_dut_rom_glc_aze_mao_mnd_qcu_cic_swt_hun_zul_spa_vie_sod_tha_guj_jpn_akn_swa_yor_bos_dgb_prs_eng_jav_fre_mol_tag_ukr_ses_ven_pan_urd_hau_xho_azi_mcd_moo_mlt_swe_dyu	0.88526539727104	2.1266215167286	0.036099214548344
542	ben_sun_swt_rom_uzb_lda_hin_eng_tsw_yor_dgb_fin_swa_mao_ind_bsq_geo_mol_lat_hun_ven_cnt_ewe_sod_moo_grk_dut_owc_amh_igb_afr_ses_fre_amr_krd_cze_swe_sid_cic_vie_lit_ger_slo_bos_ctl_bem_tha_fbf_tig_qcu_tml_chh_mnd_urd_zul_aeg_ukr_ita_arw_scr_wly_bul_heb_pan_aze_mcd_bam_alb_xho_gam_tsn_por_prs_akn_anl_jpn_dyu_jav_tag_glc_kor_azi_pol_nor_rus_knd_spa_mlt_guj_mly_bat_hau_est_svk_tur	0.113149820578286	0.277592041316447	0.781941688092177
543	alb_tsw_moo_uzb_est_pol_hau_scr_dyu_mcd_jav_hin_rom_ses_por_cic_yor_bul_tig_ukr_eng_ewe_hun_lda_mly_akn_svk_chh_grk_mlt_kor_nor_spa_ger_ita_sod_arw_bos_jpn_mol_zul_qcu_slo_azi_gam_glc_pan_dut_rus_lat_amh_ctl_wly_bsq_bem_owc_swt_ven_tag_dgb_ben_prs_knd_sun_mnd_anl_fre_mao_swa_geo_amr_afr_igb_krd_tur_tml_fbf_bam_bat_vie_cze_guj_tsn_ind_swe_aeg_xho_fin_cnt_sid_tha_lit_urd_aze_heb	-0.641069051854649	-1.48929727657241	0.139792612597963
544	glc_prs_tha_mao_bos_chh_bam_bul_cze_qcu_scr_hau_lda_yor_spa_ukr_owc_xho_mly_ctl_lit_anl_swt_akn_cnt_gam_heb_eng_tsw_fin_zul_jpn_guj_dut_aeg_afr_amr_rom_mnd_sod_tag_tsn_mlt_krd_tur_sun_tml_wly_cic_mol_dgb_mcd_sid_ben_fbf_rus_ewe_ses_est_tig_swe_geo_azi_ger_bem_aze_alb_jav_bsq_por_hin_swa_lat_hun_pan_knd_urd_ita_bat_fre_amh_vie_grk_svk_arw_ind_nor_dyu_kor_slo_moo_uzb_igb_ven_pol	-0.0810489122043216	-0.212369582791297	0.832283489231274
545	nor_sid_krd_ben_hun_anl_xho_heb_tsw_amr_swa_slo_cic_alb_mol_cnt_tag_mnd_aeg_mlt_lat_chh_pan_hin_dgb_ita_dut_fbf_ger_ukr_ewe_bul_geo_arw_zul_qcu_sod_dyu_swe_bos_uzb_akn_pol_afr_jav_sun_knd_bem_urd_aze_tsn_spa_moo_lda_prs_kor_gam_rom_amh_mao_yor_mly_vie_cze_mcd_owc_glc_ctl_ses_est_tha_bam_scr_fin_swt_jpn_bat_grk_igb_wly_azi_fre_tur_tml_guj_ven_por_rus_bsq_ind_eng_hau_lit_svk_tig	0.216760496110085	0.510848729551316	0.610667549986635
546	svk_heb_vie_sid_chh_mly_lda_amr_slo_spa_lit_por_tur_jav_yor_pan_swa_dgb_anl_azi_mol_sod_ita_xho_lat_swt_gam_scr_ven_jpn_grk_sun_alb_ben_dut_ses_rus_cze_owc_tsw_est_fbf_qcu_bsq_amh_wly_hin_mcd_uzb_bam_eng_moo_ewe_tha_tml_cic_rom_afr_bat_tig_kor_krd_aze_urd_ind_glc_cnt_bos_guj_akn_ger_dyu_bem_mao_fre_geo_mlt_tsn_hau_ctl_bul_ukr_mnd_tag_prs_hun_fin_arw_nor_pol_zul_swe_igb_aeg_knd	-0.73488796028986	-1.89953893912424	0.0605925853503765
547	cze_mlt_spa_sun_lda_scr_yor_por_ctl_rom_fin_gam_qcu_swe_cnt_dyu_bos_mol_moo_mly_ses_slo_bat_bem_ukr_tag_prs_glc_mnd_azi_bsq_geo_svk_amr_grk_nor_hun_jpn_akn_lat_mcd_ind_sid_tha_sod_dut_arw_alb_swt_tsw_afr_fre_eng_heb_wly_urd_dgb_ven_hau_kor_rus_krd_jav_swa_hin_tml_est_bul_bam_zul_chh_aze_knd_guj_amh_anl_fbf_mao_igb_tsn_tig_xho_owc_ger_aeg_vie_cic_uzb_ben_ewe_ita_tur_lit_pan_pol	-0.419221907941396	-1.08444867240308	0.280969233304386
548	arw_ben_fbf_swt_lat_jav_kor_mly_qcu_dut_krd_bul_mlt_fin_akn_cze_azi_amr_yor_eng_hin_ita_aze_xho_lit_dyu_amh_aeg_vie_bem_slo_hun_bat_lda_ses_cnt_gam_jpn_tig_rus_ven_alb_fre_geo_grk_sid_ind_mcd_wly_heb_swe_sun_tur_glc_rom_tml_nor_ctl_dgb_anl_guj_zul_chh_por_pol_scr_svk_cic_ukr_mao_igb_ewe_ger_tsn_uzb_moo_est_pan_hau_bam_sod_owc_afr_urd_tsw_mol_spa_prs_mnd_tha_bos_tag_swa_knd_bsq	0.454216037694108	1.09711642369676	0.27542313176031
549	ger_heb_afr_igb_yor_por_sod_mao_tur_fbf_ctl_eng_swa_est_urd_cic_ewe_scr_jpn_kor_bem_sid_pan_ita_jav_hau_mcd_wly_tag_chh_mly_dut_gam_swt_swe_ven_cnt_geo_guj_ses_mnd_fre_tig_ukr_aze_lit_qcu_azi_ben_bul_sun_tml_tsn_dyu_xho_mlt_dgb_mol_aeg_slo_lat_uzb_anl_zul_grk_nor_bos_bat_hun_tsw_bam_akn_fin_svk_hin_bsq_alb_krd_prs_owc_pol_spa_arw_rom_amr_cze_vie_knd_lda_rus_tha_ind_moo_amh_glc	-0.270930048819206	-0.695321047884117	0.488587893326778
550	cnt_chh_pol_slo_sod_tml_tsn_hun_tha_scr_dgb_kor_guj_dyu_ses_swt_ven_tag_por_cic_amr_lda_bam_geo_azi_jav_svk_grk_mly_xho_mcd_bul_krd_sun_owc_ben_bsq_sid_yor_urd_fre_arw_lit_rus_fbf_gam_vie_ukr_ewe_knd_fin_aze_swa_cze_mnd_jpn_anl_bat_mol_amh_hau_heb_tsw_bem_mlt_tur_ita_prs_ind_est_uzb_dut_wly_swe_rom_lat_alb_nor_moo_glc_pan_aeg_bos_hin_ctl_tig_afr_mao_akn_zul_qcu_igb_eng_spa_ger	-0.28894796224821	-0.676828254059693	0.500194963055163
551	kor_glc_krd_dyu_mlt_qcu_spa_geo_dgb_jpn_mol_ben_cze_yor_alb_igb_nor_fre_anl_hin_tsn_aeg_aze_bat_ger_tha_amr_uzb_ewe_amh_rus_zul_bem_mly_ita_moo_vie_tml_hau_pol_chh_dut_xho_swt_slo_knd_lat_afr_swa_lda_heb_tag_gam_tur_jav_sod_fin_arw_grk_cic_lit_sun_pan_sid_ses_svk_wly_mcd_bam_rom_tsw_mnd_guj_fbf_ukr_urd_akn_scr_prs_swe_ind_tig_hun_mao_bos_azi_est_ctl_bul_bsq_eng_cnt_owc_por_ven	-0.300493009411007	-0.730572029890947	0.466877104308501
552	aeg_swa_ven_geo_ses_sod_jav_swt_knd_dut_grk_alb_swe_tur_lat_mao_guj_gam_mcd_ukr_amr_yor_cze_amh_arw_moo_fre_azi_nor_anl_hau_ewe_ctl_ita_urd_krd_glc_wly_bul_fin_tha_por_uzb_ben_ind_mol_scr_bem_bsq_svk_tsw_bos_sun_jpn_bam_xho_aze_spa_tig_eng_akn_vie_rus_prs_tml_dgb_fbf_mly_heb_rom_lda_cnt_hin_mlt_ger_igb_owc_tag_hun_chh_sid_pan_est_lit_dyu_pol_tsn_afr_slo_cic_kor_zul_qcu_mnd_bat	0.215102694787057	0.473296121881778	0.637110999351604
553	jpn_hau_moo_geo_swe_heb_scr_mlt_dut_zul_pan_mly_prs_gam_alb_amh_hun_fre_ita_igb_rus_cnt_ven_knd_est_tag_fbf_fin_bsq_spa_lit_wly_ses_bos_ger_kor_hin_amr_lat_swa_tml_pol_yor_mcd_cic_mol_owc_rom_sid_ben_guj_uzb_grk_cze_sun_bam_anl_arw_aze_dyu_afr_ukr_tsw_slo_mao_bat_krd_qcu_bem_tur_vie_tsn_tha_ind_svk_ewe_lda_chh_nor_urd_bul_swt_aeg_azi_akn_dgb_tig_mnd_eng_por_jav_glc_xho_sod_ctl	-0.108574836648982	-0.259032379085412	0.796182742364718
554	hau_geo_gam_ses_urd_mao_chh_ind_bam_swe_kor_alb_bat_ven_lda_ewe_dyu_uzb_tag_krd_est_grk_lit_tml_svk_hun_amh_fre_nor_tur_sod_dut_wly_afr_por_guj_ctl_spa_cic_aze_qcu_pan_bos_ben_ukr_heb_azi_bem_akn_rus_fbf_aeg_tig_yor_anl_xho_ger_vie_jpn_amr_hin_bsq_prs_zul_ita_arw_tha_sid_knd_glc_eng_swa_bul_sun_tsw_moo_pol_mol_fin_mlt_owc_igb_cze_mly_swt_lat_dgb_mnd_slo_scr_tsn_mcd_rom_jav_cnt	0.556575996438675	1.53051084090642	0.129284876000285
555	jpn_lda_swe_owc_mol_mly_grk_eng_wly_swt_ita_alb_tml_zul_ind_tig_heb_pan_dyu_cic_tag_svk_bat_igb_dgb_akn_ses_ben_yor_pol_tsw_bem_cze_fin_hun_nor_moo_tsn_sid_guj_vie_est_hau_aeg_rus_bam_tha_kor_urd_spa_swa_knd_afr_fre_lit_bsq_aze_azi_ger_slo_ctl_anl_prs_uzb_krd_arw_glc_sod_ukr_chh_scr_tur_gam_xho_bul_hin_mao_dut_mnd_ewe_amr_qcu_ven_bos_mlt_jav_rom_geo_lat_fbf_por_sun_mcd_cnt_amh	0.0540570419166168	0.123173700187407	0.902235355553182
556	svk_sun_alb_yor_lda_amr_bos_bat_arw_aeg_tsn_glc_hin_cze_ben_guj_geo_kor_bam_mao_mol_fin_pan_azi_ven_prs_qcu_ses_lit_mnd_swe_jpn_xho_knd_afr_dgb_ewe_vie_ger_mlt_gam_est_jav_ukr_dyu_anl_bsq_grk_krd_chh_sod_dut_cic_por_ita_amh_hau_lat_nor_tml_urd_pol_bul_uzb_hun_igb_fre_aze_zul_swa_akn_tag_sid_eng_moo_ctl_tur_rus_tsw_slo_ind_heb_owc_spa_cnt_wly_tig_fbf_rom_swt_mly_mcd_scr_bem_tha	-0.671803968111531	-1.58133270485297	0.117197150905997
557	cic_glc_amh_swe_urd_por_cnt_sid_akn_krd_owc_bos_heb_ind_tsw_bat_scr_bem_tml_ukr_lda_nor_jav_prs_mol_tig_eng_qcu_fre_dyu_mlt_xho_hun_amr_swa_igb_mly_alb_aze_afr_mcd_ses_hin_yor_aeg_anl_lit_rom_tur_kor_sun_tag_bul_arw_bam_dgb_vie_dut_ger_ewe_wly_ctl_mnd_swt_gam_ben_svk_slo_sod_uzb_ven_hau_jpn_grk_mao_lat_guj_pan_bsq_spa_geo_moo_tha_pol_azi_cze_chh_rus_fbf_ita_est_tsn_knd_zul_fin	0.585309563549846	1.57153327458492	0.119454986412008
558	alb_bos_sod_lat_prs_ctl_heb_ukr_tml_gam_eng_arw_mcd_nor_spa_jpn_uzb_scr_svk_kor_lit_yor_amh_ses_sun_ita_xho_jav_pol_slo_tag_lda_hau_fbf_pan_swa_mol_bam_mnd_chh_grk_bat_wly_tsn_moo_dut_est_ind_akn_bem_vie_urd_bul_ewe_ven_knd_geo_ger_cnt_mlt_azi_fin_tha_zul_por_hin_dyu_fre_dgb_igb_amr_tur_swt_owc_tsw_afr_glc_anl_cic_swe_ben_mao_qcu_rus_guj_tig_krd_rom_aeg_sid_aze_hun_bsq_mly_cze	0.829602310668959	1.94576685386016	0.0547021076776416
559	amh_nor_qcu_anl_hin_akn_wly_ukr_mao_rom_owc_fre_bam_fbf_sid_por_alb_cze_ctl_pan_tha_zul_bsq_chh_bos_eng_urd_tur_amr_jav_swe_bat_mly_ben_spa_glc_moo_tsw_gam_aze_sun_kor_scr_geo_prs_aeg_krd_mcd_sod_ven_vie_afr_rus_ita_ind_cnt_ses_knd_slo_igb_pol_xho_yor_ger_azi_mnd_lit_uzb_cic_hau_tsn_fin_jpn_heb_grk_mlt_swt_arw_svk_lda_bem_guj_est_tml_swa_dgb_mol_tag_tig_lat_dut_hun_bul_dyu_ewe	0.480102189504849	1.09812999734459	0.274982679269869
560	lit_chh_dyu_por_rus_fin_est_nor_tml_bem_anl_mol_geo_knd_krd_bos_urd_tig_mnd_amh_ewe_sun_wly_swt_bat_amr_jpn_lda_rom_tha_akn_bam_igb_bul_mly_guj_aze_lat_cze_xho_tsw_kor_ben_svk_pol_sod_cnt_jav_ven_prs_eng_mlt_tsn_grk_glc_mcd_uzb_azi_tag_sid_scr_qcu_zul_hau_cic_heb_spa_alb_ind_ses_mao_dut_yor_tur_hun_aeg_bsq_ctl_gam_hin_owc_fre_ita_dgb_slo_arw_ukr_swa_afr_pan_moo_vie_fbf_ger_swe	-0.19496365929088	-0.460706683859126	0.646084581300264
561	knd_cze_aeg_owc_bam_scr_lda_urd_azi_fbf_mlt_vie_igb_dut_mcd_jav_zul_tur_prs_pol_yor_tig_moo_bul_dyu_qcu_anl_glc_tml_geo_aze_cic_afr_hau_ewe_ven_rom_grk_alb_bos_bsq_sid_ger_swe_lit_swa_sod_mao_heb_cnt_rus_nor_guj_eng_krd_ses_arw_bem_hun_fin_ukr_wly_tsn_est_amh_ita_hin_ind_akn_mol_por_chh_sun_lat_dgb_ctl_tsw_jpn_svk_ben_tag_amr_kor_bat_slo_spa_swt_tha_mly_gam_mnd_uzb_pan_fre_xho	0.400578253637916	1.05453707969075	0.294369058968735
562	tsn_ita_zul_wly_bam_pol_glc_tsw_moo_aeg_afr_owc_xho_swt_dut_krd_tig_swe_dgb_svk_amh_bat_amr_yor_ben_arw_bsq_mcd_sun_bul_jav_guj_alb_mnd_grk_pan_sod_hun_geo_azi_cze_hau_akn_slo_sid_lat_ctl_ind_cic_cnt_lit_bos_prs_rus_mlt_tml_ses_spa_tag_dyu_mao_knd_ger_mly_gam_nor_bem_anl_tha_swa_urd_mol_eng_heb_kor_qcu_fre_uzb_scr_aze_est_ewe_vie_tur_por_ukr_igb_lda_fbf_fin_rom_chh_jpn_hin_ven	-0.00701033231456827	-0.0164469533529099	0.986913054416048
563	cic_chh_dut_aze_lat_bos_ita_pol_moo_mlt_swt_uzb_rom_ses_swe_ctl_scr_arw_tag_svk_hau_urd_ewe_igb_mcd_tsw_sod_ger_geo_slo_hin_tml_lda_bat_knd_bsq_tha_vie_guj_cze_bul_dgb_aeg_grk_wly_fre_alb_qcu_tsn_rus_jav_gam_ben_krd_tur_sun_yor_fin_dyu_pan_zul_prs_lit_nor_mly_mol_afr_cnt_mao_hun_bem_heb_sid_spa_por_amr_anl_ukr_azi_fbf_owc_bam_xho_tig_ind_glc_swa_jpn_kor_mnd_est_eng_ven_amh_akn	-0.0214045607359842	-0.049798097598841	0.960390078487489
564	glc_aze_azi_ven_akn_ctl_guj_tha_dut_mol_ben_dyu_por_ita_hun_ger_igb_owc_swt_yor_mcd_jav_amh_cze_qcu_wly_cnt_lat_tsn_tag_xho_ukr_hin_anl_tig_lit_bos_vie_scr_sid_zul_alb_mnd_swe_tur_svk_fre_bat_ses_moo_fbf_knd_fin_chh_bem_tsw_ind_sun_eng_est_tml_cic_kor_uzb_geo_bsq_afr_dgb_sod_pan_amr_swa_hau_mly_krd_slo_arw_spa_bam_gam_ewe_mlt_jpn_nor_aeg_urd_rom_rus_grk_prs_heb_mao_pol_lda_bul	0.245192232525382	0.630947511407684	0.529622424306074
565	bsq_mao_amr_tsn_mnd_mol_tml_alb_por_cze_ukr_ger_dgb_fbf_aeg_tur_ita_bam_vie_ben_mly_urd_yor_mlt_fre_ewe_heb_tig_azi_scr_krd_mcd_ven_jpn_afr_aze_lat_gam_knd_fin_swa_slo_xho_chh_pan_guj_ctl_grk_owc_glc_akn_nor_swt_ses_arw_uzb_bos_kor_anl_lit_spa_hin_sun_rom_tag_hau_ind_bat_cic_zul_amh_geo_est_sod_prs_pol_swe_eng_cnt_bem_tsw_dyu_moo_igb_jav_wly_svk_rus_dut_lda_bul_hun_tha_qcu_sid	0.898054168857557	2.19659201130776	0.0305352430272302
566	tur_glc_aeg_gam_heb_lit_dut_pan_mnd_bul_fin_chh_moo_dgb_vie_hin_mao_xho_mlt_krd_bat_urd_uzb_sun_lda_bos_lat_anl_spa_amr_wly_svk_owc_bsq_nor_tsw_qcu_scr_hun_cnt_amh_mcd_rom_grk_akn_sid_igb_swe_eng_tsn_yor_pol_ctl_hau_mly_bam_tha_bem_ewe_afr_slo_ita_arw_fbf_est_por_dyu_ses_aze_zul_swt_geo_knd_ind_ger_swa_mol_tag_alb_fre_ven_ukr_azi_rus_ben_jpn_guj_jav_kor_prs_sod_cze_cic_tml_tig	-0.563615599112613	-1.25633761477586	0.212140309927709
567	cnt_yor_bam_dgb_wly_swa_mly_tig_anl_mnd_bul_ben_sun_sid_xho_sod_zul_uzb_azi_alb_tag_krd_lit_aze_ita_fbf_ukr_fre_jav_eng_tsw_fin_heb_kor_nor_akn_owc_glc_tml_cic_gam_aeg_grk_slo_scr_bsq_hau_mao_knd_mcd_por_geo_tha_ses_pan_lat_rom_chh_amh_ven_swt_svk_cze_ctl_mlt_lda_ger_ind_jpn_ewe_qcu_hin_prs_guj_est_tsn_spa_hun_vie_igb_bat_dut_amr_afr_pol_bem_arw_moo_tur_bos_urd_swe_dyu_rus_mol	1.40460187187706	3.85698657528504	0.000211412171837248
568	owc_knd_swa_mly_bsq_nor_akn_mao_tag_ven_spa_ind_ewe_pol_qcu_grk_cic_krd_cnt_hun_pan_glc_tsw_tml_sod_anl_jav_mnd_bem_zul_geo_uzb_sun_jpn_lda_bul_est_moo_kor_xho_fre_mcd_eng_tha_ger_tur_amr_alb_wly_lat_por_amh_heb_ses_aze_bat_hin_fin_aeg_hau_swe_dgb_swt_mlt_urd_cze_sid_slo_guj_afr_ben_svk_yor_azi_tsn_tig_scr_ukr_bam_prs_mol_rom_rus_dyu_chh_dut_lit_ita_arw_fbf_igb_gam_vie_bos_ctl	-0.0592382690970444	-0.135627823426048	0.89240864426492
569	guj_anl_moo_aze_swt_ctl_zul_spa_owc_est_tsn_pol_tha_dut_fbf_igb_jav_sun_rom_bos_ukr_ses_sid_aeg_kor_bsq_por_rus_cic_grk_lit_glc_alb_dyu_hin_mlt_mcd_chh_uzb_tag_afr_cze_prs_fin_tsw_geo_arw_mnd_mao_lda_qcu_mly_nor_swe_ben_lat_tml_eng_gam_hun_vie_swa_slo_cnt_bat_ita_urd_wly_dgb_mol_amr_bul_azi_scr_fre_knd_tur_bam_heb_sod_ind_yor_krd_xho_jpn_tig_hau_svk_akn_pan_ger_ewe_ven_amh_bem	0.477142551116757	1.11910992596883	0.265975401123139
570	anl_krd_lat_alb_cic_mly_mol_tha_ses_amr_bat_bem_rom_urd_owc_ind_aeg_tml_akn_ven_swt_mao_mnd_tag_bos_azi_xho_afr_kor_jpn_cze_lit_eng_rus_knd_dut_yor_guj_sid_slo_est_sun_swe_pan_mlt_mcd_ewe_pol_prs_fbf_ger_igb_uzb_gam_svk_sod_chh_grk_qcu_ben_fin_hau_heb_tig_moo_ita_bsq_dyu_bul_wly_ctl_hin_bam_scr_hun_arw_vie_glc_geo_tsn_tur_tsw_zul_ukr_cnt_fre_aze_por_dgb_lda_nor_jav_spa_swa_amh	-0.471046689458337	-1.14341805263446	0.255799841440762
571	rom_spa_swa_swt_cic_afr_gam_pol_mcd_heb_lda_cnt_bos_knd_nor_hin_geo_owc_pan_jpn_azi_est_glc_wly_dgb_aeg_mnd_lat_fin_swe_kor_mol_dyu_qcu_urd_ses_fre_eng_tur_tag_tha_fbf_ind_sid_hun_amh_grk_scr_xho_ven_ewe_ita_yor_anl_alb_por_ukr_igb_uzb_rus_ger_bsq_bem_bat_moo_chh_ben_arw_guj_akn_dut_tsn_bam_mao_prs_lit_mlt_svk_amr_tig_krd_jav_tsw_ctl_slo_bul_aze_sun_mly_hau_cze_tml_zul_sod_vie	-0.510919310116452	-1.18529585309351	0.238920380449167
572	hin_guj_akn_swa_tml_knd_bam_aeg_uzb_sun_dut_alb_wly_sid_krd_scr_rus_fbf_geo_owc_ses_anl_tsw_por_bos_moo_bsq_qcu_mao_chh_mcd_amr_urd_bem_hau_vie_jav_arw_mly_tur_eng_mnd_mol_zul_ind_xho_svk_bul_azi_igb_spa_aze_dgb_jpn_tha_cnt_yor_ctl_cze_fin_ven_lat_mlt_bat_dyu_tag_heb_gam_est_rom_swt_grk_slo_lda_ukr_tig_ita_cic_ger_afr_ewe_prs_fre_ben_swe_kor_pol_nor_sod_pan_tsn_lit_glc_hun_amh	-0.497689212637976	-1.3635530831482	0.175999905440414
573	alb_amh_ewe_igb_bam_tig_ben_arw_slo_bos_hun_yor_sid_fbf_mao_qcu_hau_cnt_zul_dut_geo_por_tml_fre_ctl_jpn_rom_est_glc_akn_sun_scr_ven_mly_anl_tag_dyu_prs_nor_lda_gam_afr_tur_cze_spa_ses_mnd_ger_guj_uzb_lat_pan_svk_lit_mcd_tha_owc_sod_knd_swt_fin_amr_ind_tsn_bem_swe_ukr_grk_kor_swa_urd_dgb_bat_heb_bsq_xho_krd_moo_rus_aze_pol_mol_vie_aeg_mlt_wly_ita_tsw_chh_azi_bul_hin_cic_eng_jav	0.310846918235088	0.843407438752838	0.401164701345355
574	anl_tag_chh_kor_scr_fre_akn_spa_cze_ind_hau_tsn_qcu_dgb_ses_ger_mlt_alb_ven_lit_ben_moo_arw_swt_yor_lat_ita_cic_aeg_bat_uzb_fin_pol_heb_eng_igb_pan_gam_afr_bam_aze_sun_por_tha_dyu_bul_swe_dut_bos_owc_nor_krd_hin_tml_est_ewe_guj_amh_svk_tig_mol_hun_ctl_zul_tur_slo_knd_mly_cnt_amr_wly_jav_rus_sid_ukr_tsw_mao_prs_grk_jpn_lda_geo_sod_vie_urd_fbf_rom_mcd_azi_bem_glc_swa_xho_bsq_mnd	-0.196879438634372	-0.514293667834222	0.608266667886731
575	ewe_tha_sid_cnt_bem_ind_anl_chh_bam_nor_jav_geo_afr_slo_por_ctl_fin_hun_tag_ita_svk_ses_eng_aze_mol_lit_swe_tig_tur_fre_zul_tsw_dgb_heb_mnd_knd_xho_cze_vie_jpn_ven_pol_dyu_guj_urd_amr_aeg_mcd_arw_fbf_sun_tml_hin_spa_yor_bos_moo_azi_prs_rom_bsq_krd_est_gam_owc_hau_mly_ukr_akn_lda_tsn_bat_cic_grk_uzb_swa_pan_rus_glc_sod_kor_ben_alb_qcu_dut_amh_wly_swt_igb_bul_ger_mlt_lat_mao_scr	-0.0767113327077472	-0.185059293943497	0.853585514351092
576	azi_por_mol_sod_pol_cze_mcd_hun_tur_ewe_tsn_gam_ita_prs_fbf_jpn_tsw_bsq_fin_alb_grk_krd_anl_bam_bat_vie_nor_bul_hau_kor_ben_amr_zul_moo_cic_yor_arw_scr_knd_bem_dgb_ind_afr_ses_tha_swe_rom_bos_igb_mnd_geo_mao_wly_cnt_svk_eng_jav_uzb_urd_lat_sid_aze_glc_ven_hin_swa_heb_xho_ger_ctl_tml_lda_guj_aeg_swt_qcu_owc_mlt_slo_spa_dut_tig_akn_pan_lit_ukr_fre_chh_mly_dyu_tag_sun_est_rus_amh	-0.520155191914425	-1.368809692323	0.174355978599481
577	pol_vie_rom_hun_tig_moo_bul_est_prs_tsn_mnd_bos_aeg_tsw_igb_lat_bat_wly_ukr_qcu_krd_jpn_tur_xho_uzb_cnt_amr_ctl_cze_heb_grk_cic_mlt_tag_fin_anl_fbf_lda_gam_azi_ben_geo_nor_swe_urd_aze_arw_guj_yor_ewe_swt_dgb_hau_bsq_sid_mao_ita_swa_owc_scr_alb_sun_ven_mly_dyu_eng_zul_pan_kor_lit_mcd_sod_rus_hin_knd_slo_jav_glc_ind_por_fre_akn_spa_bam_chh_afr_ger_svk_ses_bem_tha_tml_mol_amh_dut	0.0282626596235082	0.0645113521953079	0.948701533083195
578	tsn_est_fbf_uzb_ita_mly_por_azi_amr_swa_aeg_swe_bul_tsw_ewe_krd_wly_chh_lda_ven_dyu_fre_glc_tur_hun_pol_cze_vie_ukr_gam_ger_lat_ben_moo_amh_jav_bos_mlt_fin_tha_pan_scr_hin_mcd_yor_cnt_kor_nor_svk_eng_bat_swt_dgb_alb_ctl_grk_sod_dut_igb_ses_bem_owc_xho_slo_lit_mnd_tig_bsq_akn_sun_prs_afr_ind_zul_rus_knd_spa_mao_mol_jpn_qcu_arw_cic_anl_tag_guj_heb_aze_bam_hau_geo_sid_urd_rom_tml	-0.0416743998876179	-0.102365719479288	0.91868679043385
579	bos_dgb_scr_rus_fre_jpn_glc_prs_tha_nor_hau_afr_swa_ukr_geo_qcu_tsw_hin_igb_cnt_ses_bam_heb_fin_kor_cze_wly_mol_bat_hun_pan_ctl_fbf_urd_swe_ita_tml_ger_cic_tur_moo_guj_xho_mly_eng_jav_ven_spa_krd_mao_bul_mlt_tag_uzb_azi_akn_amh_por_grk_mnd_owc_aze_est_dut_ewe_aeg_lda_lat_ben_sod_slo_arw_knd_alb_sun_ind_sid_chh_dyu_svk_gam_anl_mcd_pol_swt_bsq_tig_lit_bem_zul_vie_tsn_rom_yor_amr	-0.688204645385992	-1.61721213130989	0.109219569460917
580	ewe_dut_por_fre_bat_swt_xho_ukr_tsn_owc_scr_yor_chh_tig_ctl_tsw_dgb_knd_lat_krd_tur_ind_ses_cnt_slo_bul_svk_hin_ita_cic_aze_est_amh_cze_pol_jav_wly_bam_swe_kor_rom_lda_jpn_akn_rus_hau_geo_zul_amr_azi_gam_moo_lit_fbf_tha_qcu_bos_prs_arw_ben_bsq_grk_pan_alb_afr_hun_ven_nor_mnd_dyu_anl_mao_spa_sid_mol_mcd_tag_bem_fin_mlt_tml_aeg_urd_swa_ger_vie_sod_uzb_eng_guj_mly_glc_igb_heb_sun	NA	NA	NA
581	fin_dgb_azi_knd_bam_alb_qcu_sid_jav_swe_lat_tig_guj_amh_dut_aze_scr_wly_akn_igb_bat_zul_tsw_glc_ctl_kor_swa_jpn_nor_svk_mao_ven_urd_geo_grk_ses_pan_afr_sun_prs_bos_owc_tag_mcd_ind_spa_ita_aeg_tur_lit_bem_ben_xho_dyu_mlt_chh_lda_arw_tsn_cnt_swt_ewe_est_hun_bsq_hau_uzb_rus_fbf_fre_pol_sod_bul_hin_tml_anl_yor_vie_mnd_heb_amr_por_slo_mol_rom_gam_ger_tha_moo_mly_cic_eng_krd_ukr_cze	-0.532893342095974	-1.39093062427915	0.16756548299188
582	gam_tha_guj_ita_alb_amr_vie_ses_chh_pan_bem_lat_heb_jav_ger_spa_azi_bat_afr_swa_urd_krd_cic_scr_kor_aze_ven_anl_moo_tur_tml_ukr_pol_hin_tsw_fin_glc_mlt_hau_qcu_knd_grk_fbf_mao_por_est_cnt_mly_sod_yor_rus_xho_ben_bul_wly_sun_lda_igb_geo_svk_swt_hun_mnd_akn_sid_aeg_ewe_ctl_eng_dyu_fre_cze_tig_arw_dut_ind_lit_mcd_mol_jpn_prs_uzb_rom_nor_tag_bos_swe_owc_dgb_bsq_amh_tsn_slo_zul_bam	-0.121129988768002	-0.279331366756056	0.780610799610828
583	bsq_urd_fre_cnt_azi_mly_anl_svk_arw_tml_cic_cze_alb_heb_bem_bos_mol_swt_prs_fbf_mlt_ind_swa_aze_hun_jav_chh_knd_tag_sun_igb_geo_est_xho_zul_ger_aeg_por_mnd_rom_wly_tsw_bat_vie_glc_uzb_ses_ita_owc_ben_spa_bam_mao_jpn_hin_nor_pan_fin_gam_scr_sid_moo_tig_eng_lda_swe_grk_dgb_akn_ukr_pol_amh_ctl_hau_tha_slo_krd_yor_tsn_lat_dut_kor_bul_dyu_tur_mcd_ven_amr_afr_ewe_rus_qcu_sod_guj_lit	-0.380350592884643	-0.851732264857299	0.396550645077473
584	glc_lit_swt_zul_hau_lda_lat_urd_svk_tur_swa_mao_mly_slo_pol_cze_ewe_hun_fbf_gam_ven_owc_bat_chh_mol_dyu_krd_ger_mlt_ctl_spa_jav_qcu_nor_sod_fre_dut_tig_jpn_cic_yor_igb_sun_ben_kor_knd_geo_akn_amr_heb_moo_ses_fin_guj_sid_bul_xho_bos_arw_uzb_azi_aeg_rom_aze_pan_mnd_hin_ukr_rus_wly_bsq_tsw_scr_vie_anl_grk_mcd_ind_bam_tsn_tml_tha_afr_dgb_ita_alb_prs_cnt_tag_swe_por_amh_eng_bem_est	-0.534273768487442	-1.23624781656469	0.219479671187263
585	cic_grk_bem_ben_aeg_rom_mcd_ukr_lat_knd_anl_bam_mly_yor_tag_ger_hau_swe_svk_fin_dyu_ses_ind_bos_alb_mnd_swa_ewe_uzb_urd_scr_qcu_azi_fre_amr_mao_hun_dgb_hin_aze_mlt_tsn_swt_vie_amh_krd_rus_lda_guj_cze_moo_tur_sid_sod_glc_por_gam_heb_igb_kor_cnt_jav_mol_bsq_jpn_tig_akn_arw_tml_sun_pan_ctl_bat_spa_xho_tsw_eng_nor_tha_est_ita_prs_ven_chh_owc_lit_wly_dut_afr_slo_geo_fbf_pol_zul_bul	0.0963213954784243	0.221718829870624	0.825018901817372
586	akn_qcu_mnd_nor_grk_mly_heb_rus_prs_vie_pan_slo_afr_sun_ita_anl_krd_amh_geo_aeg_bul_bem_amr_swa_lat_kor_mlt_urd_fre_mcd_bsq_guj_hun_ses_ctl_svk_wly_dut_bat_fin_tag_chh_tsn_ukr_spa_scr_est_mao_eng_owc_moo_tig_xho_hau_uzb_lit_tsw_cze_sod_ger_bam_azi_sid_ven_bos_cic_alb_swt_ind_tha_lda_hin_igb_yor_rom_fbf_tml_pol_dyu_zul_knd_aze_tur_por_mol_swe_arw_gam_dgb_jav_ewe_jpn_ben_cnt_glc	0.434962297588061	1.05494713789057	0.294182465142197
587	tag_mcd_heb_ita_kor_ctl_dgb_urd_fin_ben_wly_mlt_sun_mly_sid_sod_bat_tsn_nor_knd_bos_cic_lit_dyu_guj_svk_chh_swt_ger_aze_jav_por_afr_eng_cze_geo_krd_aeg_swe_lda_igb_mao_hun_rus_ukr_gam_glc_zul_fre_spa_uzb_tml_dut_prs_amh_jpn_qcu_owc_grk_azi_bem_ind_ewe_hau_mnd_ven_anl_vie_akn_hin_mol_slo_scr_est_pol_bul_moo_yor_bsq_tsw_swa_amr_tig_lat_arw_tur_tha_rom_alb_cnt_fbf_ses_xho_pan_bam	0.116192325636461	0.308903615742094	0.758085793138241
588	bem_heb_hin_tsw_swe_por_ind_tha_swt_zul_swa_bsq_ukr_fre_alb_mol_prs_uzb_tag_pan_aeg_dut_ewe_lat_spa_grk_amh_guj_arw_bos_svk_fin_ctl_slo_amr_glc_ses_afr_hun_mcd_rom_ita_est_geo_sun_lit_anl_tur_scr_ven_dgb_xho_igb_cze_mly_hau_lda_dyu_chh_qcu_nor_knd_bat_tsn_jav_vie_gam_ben_bam_yor_owc_bul_ger_rus_tml_eng_urd_cnt_cic_mlt_wly_jpn_fbf_kor_akn_mnd_sid_tig_mao_krd_sod_pol_azi_aze_moo	-0.607201837801738	-1.56590973731169	0.120766234015889
589	knd_ger_mcd_gam_mao_vie_qcu_ewe_fre_eng_tha_svk_grk_tur_urd_tig_spa_amh_krd_cze_slo_mol_hun_ben_lit_prs_swt_bat_guj_bos_ita_fbf_amr_akn_nor_afr_rus_sun_arw_est_igb_pol_hin_bem_mly_uzb_cnt_jav_mlt_bul_swe_swa_ven_ctl_kor_bsq_geo_yor_pan_tsn_sid_dgb_sod_zul_hau_tag_bam_aeg_alb_wly_tsw_lat_mnd_tml_aze_anl_rom_por_fin_ses_ind_ukr_owc_cic_dyu_azi_heb_scr_chh_glc_moo_jpn_xho_lda_dut	0.273481038315571	0.700596786193866	0.485303806151658
590	knd_alb_ewe_bul_sod_xho_ven_anl_nor_zul_arw_tig_mao_fre_akn_owc_gam_ger_geo_tag_tha_aze_bem_aeg_bat_sid_mnd_lit_tml_cze_heb_tur_tsw_cic_hun_bsq_scr_swe_sun_por_swt_est_guj_bam_eng_ctl_rom_lat_hin_hau_fbf_ukr_ind_prs_kor_wly_tsn_chh_azi_grk_pol_mlt_krd_mol_svk_dut_fin_vie_yor_pan_swa_amr_cnt_uzb_mly_slo_dyu_urd_jpn_ben_igb_mcd_lda_jav_ses_glc_amh_moo_dgb_ita_afr_rus_bos_spa_qcu	NA	NA	NA
591	zul_glc_tag_tsn_bsq_krd_svk_mcd_aze_ctl_owc_xho_cnt_est_tha_arw_pan_bos_kor_qcu_wly_afr_nor_mol_eng_jpn_alb_lit_aeg_uzb_bat_bem_chh_hau_dut_akn_mly_rus_geo_anl_fbf_moo_tml_mnd_mao_lat_ukr_swe_bul_cze_urd_knd_grk_fin_ses_ind_swa_azi_pol_hin_tig_bam_vie_amr_yor_sid_dyu_spa_mlt_por_igb_tsw_lda_ger_fre_heb_gam_cic_slo_amh_ita_jav_ben_ven_tur_rom_hun_swt_prs_sun_sod_ewe_dgb_scr_guj	-0.655497141979187	-1.63881261086039	0.104631140229016
592	por_swa_knd_chh_bat_tml_hun_sod_bos_amr_aze_fin_ses_hin_guj_spa_mly_moo_urd_dgb_lat_sid_slo_mao_rus_scr_fbf_cic_wly_kor_tur_ukr_aeg_alb_lda_arw_afr_eng_geo_cnt_jpn_lit_mlt_bam_heb_ben_bsq_pol_mol_owc_tig_dyu_vie_grk_qcu_azi_tag_glc_xho_swe_dut_sun_ctl_nor_rom_ven_igb_svk_cze_amh_prs_uzb_krd_akn_mcd_bem_tha_yor_swt_tsn_est_ind_fre_ewe_hau_ger_gam_anl_zul_jav_ita_bul_tsw_mnd_pan	0.312510612950195	0.720840227664593	0.472815936070845
593	rom_pol_tig_amr_ger_cze_azi_ita_swt_amh_mcd_nor_sun_tml_sid_bat_bos_lat_ses_heb_krd_yor_dyu_knd_tag_dut_afr_svk_geo_igb_pan_gam_ukr_qcu_swa_xho_bem_fin_ctl_jpn_akn_jav_guj_fbf_bul_dgb_eng_ind_kor_aeg_tur_scr_zul_mao_sod_bsq_tsn_por_glc_ven_prs_chh_anl_wly_mnd_hin_mly_alb_hun_tha_grk_cnt_lit_arw_bam_tsw_owc_vie_urd_mlt_swe_fre_slo_aze_moo_est_lda_ewe_cic_uzb_hau_ben_mol_spa_rus	-0.0116746074731335	-0.0299351368910246	0.97618293082225
594	krd_bem_eng_sid_swa_mlt_hin_heb_hun_moo_jpn_aeg_bam_ctl_nor_uzb_alb_kor_cnt_tha_ukr_rom_mly_cze_tig_hau_por_ita_ewe_owc_ven_lat_grk_vie_bul_dyu_bat_tsn_cic_pan_lda_mol_swe_aze_sun_fre_ses_tml_rus_chh_dut_guj_prs_bos_anl_scr_ben_amr_swt_glc_mao_dgb_urd_igb_spa_knd_azi_sod_zul_gam_pol_slo_qcu_svk_jav_akn_bsq_arw_est_geo_ind_yor_mnd_afr_tur_xho_mcd_fin_lit_tag_fbf_amh_wly_tsw_ger	0.0367474484199184	0.0908338381281095	0.927819978145224
595	fin_uzb_cic_krd_bos_wly_kor_ita_ses_por_dut_bem_bat_hun_owc_swt_heb_vie_mnd_hin_swa_grk_tsw_ind_glc_yor_mao_qcu_rus_nor_anl_lda_gam_pol_jpn_chh_bam_est_mol_jav_cze_mlt_ukr_akn_hau_knd_amh_fbf_tsn_cnt_xho_aeg_azi_lat_bul_moo_geo_sod_tha_aze_ctl_ger_dgb_spa_guj_igb_tig_dyu_tml_swe_pan_slo_sun_ewe_ben_afr_bsq_mcd_tag_scr_mly_arw_fre_amr_urd_prs_ven_sid_zul_alb_tur_rom_eng_svk_lit	0.54910164230789	1.29113980945722	0.199855354234426
596	fin_ewe_sod_aze_chh_ger_rus_pol_wly_uzb_amh_knd_lit_slo_swa_geo_mly_pan_mlt_aeg_bem_bam_ind_dut_ven_ita_bat_spa_hun_xho_ses_scr_owc_lda_guj_gam_anl_afr_grk_dyu_tig_moo_amr_bsq_mcd_hin_bos_hau_jav_mnd_vie_rom_lat_cze_por_akn_prs_arw_cic_mol_tur_alb_heb_swe_mao_krd_ctl_igb_zul_dgb_ben_est_bul_swt_azi_glc_ukr_tsn_fbf_kor_jpn_yor_cnt_fre_nor_urd_sid_qcu_svk_tag_tml_eng_tha_tsw_sun	0.298349568244346	0.691776250603696	0.490801308805437
597	dut_fbf_ses_ctl_mnd_kor_krd_bat_uzb_geo_jav_aeg_rus_bam_spa_cze_ita_dgb_bem_chh_hin_por_igb_rom_fre_pan_yor_aze_mlt_tur_amh_tig_est_ben_hun_scr_bsq_cnt_alb_tag_nor_swt_vie_swa_tml_wly_lit_prs_ger_amr_moo_lat_azi_glc_lda_akn_owc_bul_ven_zul_pol_dyu_jpn_tsw_xho_arw_ukr_mly_sod_eng_grk_fin_bos_guj_afr_mao_tha_mcd_sid_swe_qcu_heb_ewe_anl_ind_cic_tsn_hau_mol_gam_urd_knd_slo_sun_svk	0.0851643788663089	0.224329611437668	0.822992950690859
598	mnd_chh_swe_ses_akn_fin_tsw_jav_tha_owc_tsn_alb_nor_sid_scr_mao_kor_ind_fbf_rom_mly_est_swa_pan_heb_hun_cic_knd_zul_wly_ger_bos_qcu_urd_swt_dut_geo_bat_eng_anl_lda_mlt_prs_tml_ita_mol_bem_lit_hau_fre_tig_mcd_dgb_igb_grk_dyu_jpn_amr_bsq_moo_tag_uzb_guj_azi_bul_gam_ukr_hin_slo_cze_vie_ctl_aeg_ben_krd_amh_ven_por_bam_svk_rus_sun_ewe_yor_spa_afr_xho_sod_tur_glc_aze_arw_pol_cnt_lat	0.234050785002655	0.54273505341902	0.588610567394886
599	lat_rom_cic_uzb_qcu_krd_fin_owc_dut_sod_lit_afr_pol_aze_tur_guj_bem_mol_azi_anl_ven_dgb_amh_sun_jpn_swt_mnd_est_bul_tig_jav_heb_swa_mly_bsq_glc_swe_xho_bos_nor_mlt_sid_ses_grk_cnt_fbf_svk_chh_bam_prs_amr_mao_wly_moo_lda_tha_tsn_tml_vie_bat_rus_eng_fre_ita_kor_tag_akn_tsw_hun_scr_ben_dyu_ind_igb_cze_zul_ukr_knd_geo_por_mcd_aeg_arw_alb_ewe_ger_hau_urd_gam_slo_hin_spa_ctl_pan_yor	-0.195329127413728	-0.450052388301424	0.65371998977168
600	rom_tha_mlt_ctl_sod_afr_fin_tur_bos_guj_bem_est_vie_yor_tsn_azi_jav_eng_urd_aze_hin_svk_uzb_mcd_zul_moo_sun_owc_tsw_cic_aeg_sid_gam_slo_scr_ger_ses_spa_bam_ven_lda_ben_bat_arw_mol_dut_xho_swe_knd_fbf_cnt_por_ind_heb_lit_dyu_qcu_wly_krd_ukr_tig_ita_mly_bul_hun_swt_lat_mnd_glc_kor_igb_chh_akn_pol_dgb_grk_geo_prs_tml_fre_hau_ewe_amh_anl_mao_swa_bsq_cze_rus_pan_amr_alb_tag_jpn_nor	0.0633919941952888	0.139484229918292	0.889369140960059
601	swe_bul_slo_amr_prs_bam_aze_afr_tha_mnd_knd_pan_eng_azi_rom_hau_ger_hun_swa_mcd_nor_cze_tml_fin_akn_qcu_bem_rus_xho_ind_bsq_grk_scr_bos_por_ven_dgb_dyu_tur_sid_alb_fbf_mao_gam_bat_cnt_ukr_mol_arw_igb_heb_tsw_chh_urd_mly_pol_sun_yor_zul_spa_aeg_swt_kor_svk_lit_anl_hin_dut_mlt_amh_owc_tag_moo_fre_jpn_glc_ses_uzb_wly_jav_tsn_cic_est_ita_ben_guj_ctl_geo_krd_ewe_tig_sod_lda_lat_vie	-0.487203147866174	-1.14805712992738	0.253889542166641
602	amr_ita_dgb_swt_est_aze_tag_eng_vie_afr_por_ger_slo_cze_guj_sun_ctl_tml_dut_alb_grk_fin_bam_dyu_knd_ewe_rom_ven_wly_geo_hau_heb_bem_cic_cnt_arw_anl_bul_jav_owc_fbf_scr_tsn_uzb_mlt_sod_aeg_pol_mcd_chh_zul_igb_tha_amh_prs_swa_krd_xho_hun_lit_ses_lat_jpn_tur_rus_glc_sid_gam_fre_spa_hin_tsw_svk_akn_lda_qcu_mao_ind_yor_urd_bat_mnd_ben_azi_mol_kor_bsq_tig_mly_moo_nor_ukr_pan_bos_swe	-0.173660591826391	-0.39842324590007	0.691231467708971
603	jav_cnt_dut_tml_jpn_igb_tig_afr_slo_nor_sid_dyu_est_alb_cic_ger_azi_krd_bul_hun_mol_heb_chh_ita_rom_ukr_moo_pol_ven_sun_rus_por_swa_mcd_urd_bat_grk_amh_wly_owc_tsn_tag_akn_tsw_svk_tur_uzb_zul_ctl_hau_ses_pan_knd_fin_cze_hin_sod_arw_prs_guj_aeg_anl_aze_ind_fbf_bem_amr_bam_bos_eng_ben_bsq_mao_swe_mlt_fre_xho_qcu_dgb_tha_lit_spa_mnd_glc_mly_geo_ewe_lda_vie_scr_yor_kor_lat_gam_swt	-0.510036944839013	-1.32718713443935	0.187695883189234
604	sun_qcu_uzb_dut_nor_dgb_heb_ita_amr_owc_ewe_tag_eng_gam_bul_scr_lit_sid_knd_grk_fre_zul_vie_lat_pan_anl_mlt_azi_moo_tig_tha_xho_mcd_jpn_lda_swa_arw_alb_mol_rom_bos_bat_est_akn_tur_amh_hin_tsw_cic_bam_svk_swe_bsq_chh_sod_mnd_ben_cnt_aeg_hau_hun_ses_guj_tml_prs_ven_tsn_glc_aze_swt_kor_urd_krd_yor_igb_bem_dyu_fin_rus_fbf_pol_jav_ctl_ger_ukr_cze_spa_slo_afr_wly_por_mao_mly_ind_geo	0.0516554052383844	0.132092922358316	0.895196159379821
605	slo_fbf_ewe_bem_jav_glc_por_svk_uzb_hau_mly_lat_fin_grk_cnt_aeg_dgb_est_swe_ben_ita_jpn_ses_amh_bam_vie_qcu_dyu_mnd_bul_dut_prs_igb_gam_mcd_cic_lda_bsq_ger_sun_scr_eng_azi_tur_anl_nor_akn_pol_cze_afr_spa_tha_aze_urd_mol_xho_zul_krd_ukr_wly_rus_kor_sid_tml_bat_guj_tsn_heb_tig_knd_yor_lit_alb_arw_pan_hun_rom_tag_ven_hin_moo_fre_owc_swt_chh_mlt_mao_swa_ind_amr_sod_ctl_bos_geo_tsw	-0.203281457315465	-0.445613372419091	0.656912176925724
606	eng_mly_afr_scr_mlt_bul_ind_kor_ita_bos_dut_swt_bam_ctl_por_azi_pan_svk_fre_tml_lit_gam_dgb_tha_akn_jpn_swe_chh_tur_anl_ses_hun_uzb_slo_ukr_tsn_tsw_qcu_fbf_grk_glc_owc_spa_ben_igb_hin_tag_vie_bsq_rus_pol_amh_rom_xho_moo_geo_krd_cze_yor_cic_nor_lat_tig_amr_fin_jav_knd_hau_est_mnd_prs_arw_dyu_guj_bem_mol_urd_bat_heb_sod_lda_sun_aeg_aze_wly_mcd_swa_sid_alb_zul_ewe_ven_ger_mao_cnt	-0.0874448905350311	-0.208437399669574	0.835343281963924
607	eng_sid_rom_gam_svk_tha_uzb_rus_spa_dyu_cnt_vie_bos_alb_cic_ben_urd_mlt_fre_moo_ctl_zul_chh_afr_fbf_sun_tsn_amr_lda_nor_kor_sod_mol_cze_hau_akn_igb_azi_jpn_heb_ger_por_tig_aze_xho_ita_prs_ses_pol_tur_knd_aeg_geo_mcd_guj_arw_hun_ukr_ind_pan_jav_qcu_mao_swt_bul_dgb_scr_grk_lit_lat_tml_tag_dut_ven_bem_swe_bsq_slo_bam_anl_glc_bat_swa_wly_yor_owc_ewe_tsw_hin_mnd_krd_est_mly_amh_fin	0.146438565191487	0.334398242898949	0.738832020940128
608	fbf_lat_por_hun_hin_ger_tha_aeg_kor_hau_urd_bul_ven_swe_owc_xho_arw_rus_akn_anl_dgb_spa_mly_sod_tsn_jav_mnd_jpn_slo_tag_swa_gam_krd_pan_uzb_amr_mol_mcd_dyu_ita_tur_fin_mlt_sun_ewe_tsw_afr_heb_svk_ctl_bem_sid_yor_swt_cic_tig_ses_bam_tml_pol_igb_lit_ben_bsq_ind_geo_amh_bos_knd_alb_est_moo_rom_guj_azi_lda_vie_scr_qcu_cnt_zul_ukr_mao_nor_grk_dut_eng_glc_prs_fre_chh_wly_aze_bat_cze	0.0811874754784188	0.18977454830552	0.849899394246625
609	qcu_ukr_afr_mol_azi_bam_tha_fbf_grk_gam_aeg_scr_est_wly_hau_dgb_mly_yor_krd_prs_hin_ben_ger_sid_tsw_fin_cic_sun_akn_tig_owc_lat_geo_ita_vie_alb_mlt_mnd_anl_bat_bem_arw_heb_knd_jpn_cze_rus_ses_dyu_dut_swa_ind_kor_hun_bos_fre_por_amh_lit_chh_zul_bul_uzb_sod_lda_swe_svk_rom_eng_tsn_tag_guj_urd_mcd_tur_xho_cnt_slo_swt_tml_spa_aze_igb_pol_jav_pan_ven_ewe_ctl_mao_bsq_glc_nor_amr_moo	0.0338654619697192	0.0764417987966529	0.939231824600553
610	mlt_guj_fin_rom_sid_vie_slo_hin_alb_hau_ben_geo_pol_yor_afr_aze_tha_mnd_krd_ven_grk_por_amr_amh_ger_moo_ukr_igb_cnt_urd_tml_zul_mly_ita_sun_sod_mcd_lit_fbf_hun_ind_chh_aeg_swa_swe_dyu_dgb_azi_ses_tsw_knd_owc_tag_lda_mol_nor_tur_bat_jpn_ewe_arw_est_bos_uzb_anl_qcu_tsn_rus_tig_xho_mao_wly_bam_spa_cic_prs_dut_cze_svk_fre_gam_swt_jav_bem_glc_scr_lat_bsq_akn_eng_bul_kor_pan_heb_ctl	0.287223929068978	0.68513983920014	0.494959847705796
611	cnt_lda_lat_sod_guj_wly_ben_spa_aze_afr_swe_tsw_jav_eng_ita_alb_tag_dut_prs_bam_urd_scr_ger_ctl_sun_por_gam_cic_slo_ukr_dyu_owc_nor_ewe_dgb_sid_uzb_svk_amh_igb_swt_kor_tig_mly_xho_azi_qcu_swa_ven_knd_bul_tha_hin_arw_amr_yor_vie_mol_bsq_pol_fre_geo_grk_mlt_ses_tsn_krd_rom_zul_lit_aeg_akn_mao_tml_bos_hun_fbf_heb_cze_fin_bem_tur_mnd_jpn_glc_moo_ind_est_rus_bat_anl_mcd_chh_pan_hau	-0.0448667368447393	-0.109247550168381	0.913241528334323
612	lit_alb_hun_bem_akn_sod_ben_geo_cnt_spa_tur_hin_glc_cic_ita_dut_scr_ctl_mnd_tsw_azi_dgb_arw_anl_mly_wly_aze_tsn_afr_rom_jav_ewe_sun_fre_amh_moo_eng_tml_bsq_heb_uzb_fin_ven_lda_tha_swe_mol_hau_aeg_kor_svk_tig_pan_igb_bos_bat_ukr_amr_krd_swa_owc_ind_swt_cze_chh_mao_lat_ses_qcu_pol_tag_nor_guj_yor_ger_gam_slo_vie_fbf_jpn_est_prs_bam_urd_mcd_mlt_dyu_bul_grk_knd_zul_sid_por_xho_rus	0.547643364751839	1.25278518719635	0.213424828218227
613	gam_swt_mcd_sun_cze_dyu_est_hau_bsq_sod_bos_tag_ger_rus_cnt_bem_aze_rom_tha_jpn_nor_chh_tig_dgb_bam_kor_pol_lda_azi_lat_pan_eng_urd_hin_arw_mao_wly_yor_lit_mlt_hun_akn_knd_igb_alb_swe_ben_spa_heb_mnd_scr_tml_tur_guj_ses_ven_ind_ewe_anl_por_owc_tsn_grk_sid_cic_prs_fin_bul_amh_geo_fbf_amr_krd_fre_afr_dut_swa_ukr_mly_aeg_bat_qcu_ctl_zul_jav_mol_tsw_glc_uzb_moo_vie_svk_xho_slo_ita	0.342955456884764	0.891292146993666	0.375072622249221
614	ewe_ses_bam_zul_pol_xho_jpn_hau_yor_swe_fre_dyu_glc_bsq_fin_dut_bat_akn_mcd_ger_fbf_gam_tig_tur_urd_uzb_cic_arw_ben_kor_geo_sun_mly_aeg_ita_azi_knd_amh_amr_ind_rus_hin_chh_owc_dgb_ukr_svk_vie_tsw_afr_ven_wly_grk_cze_bos_qcu_lat_igb_prs_hun_tha_mnd_lit_jav_swa_bul_cnt_slo_por_bem_pan_heb_tml_sod_nor_sid_lda_swt_eng_rom_aze_anl_scr_tsn_est_moo_mao_mol_spa_tag_guj_krd_ctl_alb_mlt	0.583895103838339	1.59536921948399	0.11402252730209
615	hin_amh_urd_est_pan_bam_sun_ind_lda_alb_heb_bos_mnd_hau_mly_arw_mlt_ven_aze_bat_ukr_glc_grk_pol_cic_mcd_tsn_tur_wly_azi_yor_kor_owc_lat_qcu_bem_dyu_lit_ben_bul_aeg_sid_nor_bsq_eng_knd_spa_moo_fbf_tsw_rus_prs_tag_scr_swt_jav_uzb_guj_fin_tml_hun_anl_ses_ctl_afr_zul_por_vie_fre_geo_chh_dgb_akn_cze_rom_ger_mao_gam_tha_ewe_mol_cnt_tig_amr_swa_xho_ita_swe_jpn_svk_sod_igb_dut_slo_krd	-0.38624846736543	-0.885665580832263	0.378082085731701
616	bat_hun_gam_glc_mcd_ewe_anl_sod_arw_bul_tur_geo_fbf_dgb_lit_chh_fin_por_bem_afr_cnt_ukr_jav_qcu_krd_kor_azi_est_moo_mlt_cze_igb_vie_scr_ses_amr_tsn_lda_tsw_ind_pan_aeg_spa_cic_pol_eng_ita_tig_mnd_amh_svk_swe_hin_mol_rus_knd_swa_ger_dut_wly_mly_yor_sid_bos_alb_tml_akn_zul_hau_ven_rom_tag_bam_grk_tha_guj_uzb_heb_lat_aze_bsq_xho_dyu_ctl_slo_swt_urd_owc_fre_sun_jpn_nor_prs_ben_mao	0.966857230552704	2.54824623941976	0.0124655406381029
617	bat_cnt_afr_mnd_lda_heb_scr_urd_bul_slo_rom_nor_ger_mol_owc_bem_tag_grk_rus_sid_aze_kor_vie_eng_ind_ses_fin_sod_dyu_lit_ven_krd_est_uzb_tig_ukr_por_amh_swe_aeg_chh_pan_ita_dut_tml_swa_hin_glc_lat_mcd_mao_geo_tha_prs_ctl_svk_akn_guj_bsq_bam_pol_fbf_wly_ben_moo_knd_yor_bos_jpn_tsw_amr_gam_cze_sun_tur_fre_anl_qcu_hun_arw_azi_jav_zul_hau_alb_ewe_tsn_swt_spa_xho_cic_mlt_dgb_mly_igb	-0.127604811052362	-0.310643171856824	0.756767049229131
618	eng_cic_hin_ind_tag_heb_tha_owc_ewe_aze_tml_bul_pol_tsn_ctl_jav_wly_fin_afr_gam_aeg_swe_geo_por_ven_amh_mnd_tur_ses_mlt_uzb_slo_mly_alb_yor_rom_urd_fbf_azi_svk_bam_moo_swt_tig_guj_spa_sid_ita_est_ben_anl_ger_igb_lat_bem_akn_rus_jpn_sun_prs_cnt_nor_mao_hun_ukr_bos_lit_grk_glc_dyu_pan_knd_mol_dut_zul_vie_chh_scr_cze_bsq_kor_arw_bat_mcd_swa_tsw_lda_hau_qcu_fre_dgb_amr_krd_xho_sod	0.130776597984811	0.315220491773919	0.753300464863376
619	spa_tml_cnt_tha_rom_dgb_hau_arw_qcu_xho_bsq_amr_est_hun_akn_prs_owc_lat_kor_afr_sun_pol_cze_wly_aeg_dut_svk_heb_sid_mol_bul_ses_glc_ukr_jpn_ben_mly_gam_grk_pan_swa_krd_moo_ind_tsw_igb_hin_scr_ctl_ger_knd_vie_chh_ita_urd_por_nor_sod_tig_fbf_lda_zul_lit_tag_rus_geo_slo_tur_uzb_bos_eng_mao_amh_swt_aze_bem_mnd_mcd_cic_alb_yor_swe_ewe_bat_guj_anl_fre_fin_bam_mlt_jav_dyu_azi_tsn_ven	-0.291056518684908	-0.759204654148583	0.449650184256654
620	amr_glc_eng_swt_fin_scr_pan_moo_lda_qcu_igb_bam_tha_ben_urd_spa_cic_bul_nor_heb_ger_aze_tig_ses_afr_mcd_cnt_swe_jpn_ita_arw_dut_bem_sid_slo_pol_mao_rom_tag_amh_wly_zul_kor_sod_tsn_rus_mnd_uzb_ven_prs_est_mol_bos_bat_xho_hun_jav_alb_por_hau_chh_bsq_tml_tsw_ukr_cze_guj_geo_mly_knd_yor_ctl_sun_dgb_lit_swa_hin_mlt_anl_krd_grk_fbf_fre_dyu_gam_tur_owc_lat_svk_ewe_vie_akn_ind_azi_aeg	-0.241666566776218	-0.607857826989577	0.544763317847184
621	yor_vie_mlt_cnt_rus_kor_mol_tml_wly_bul_eng_pol_arw_igb_sun_pan_mao_knd_jav_dut_hau_scr_lat_est_anl_dyu_fre_tsn_aze_swa_zul_hin_prs_tha_bos_ita_jpn_bat_alb_uzb_fin_ctl_bsq_svk_amr_moo_nor_sod_aeg_ger_qcu_glc_mly_slo_grk_heb_mcd_dgb_gam_guj_amh_tsw_tag_ind_geo_ukr_owc_ewe_cze_chh_azi_spa_bam_afr_sid_mnd_por_ses_urd_tig_cic_swe_fbf_swt_xho_rom_tur_krd_ven_bem_akn_lda_lit_ben_hun	0.233315868169756	0.618301507348526	0.537887961576288
622	qcu_rus_pan_bul_fbf_dut_ses_mcd_chh_por_uzb_swa_aeg_knd_mnd_ita_cnt_krd_heb_amr_grk_ger_hun_svk_fre_spa_tha_ind_glc_amh_swt_bem_tag_nor_rom_swe_tur_tsn_tsw_cic_wly_guj_lit_akn_jpn_urd_hin_igb_ben_eng_tml_lat_owc_bam_aze_afr_bos_slo_gam_moo_bsq_azi_cze_dgb_mly_zul_fin_geo_sod_prs_jav_ven_ewe_ctl_mlt_scr_est_alb_yor_vie_lda_arw_pol_hau_anl_tig_mol_sun_xho_ukr_kor_bat_mao_sid_dyu	-0.482909325268746	-1.21795996837858	0.226320247866053
623	lda_pol_azi_ven_mcd_urd_rus_geo_fin_akn_bul_bem_ctl_dut_hau_glc_tha_tml_amr_bsq_sod_dgb_mly_amh_mnd_aze_tag_jpn_swe_tsn_lit_ewe_cic_sun_tsw_ita_fre_vie_ben_ukr_zul_hun_lat_swa_tig_mao_grk_cze_est_qcu_anl_moo_pan_spa_igb_aeg_ind_prs_scr_fbf_hin_krd_afr_yor_ses_heb_mol_ger_swt_alb_bat_uzb_bos_chh_eng_svk_por_cnt_guj_nor_mlt_kor_dyu_gam_sid_wly_slo_rom_knd_bam_xho_owc_tur_arw_jav	-0.52166223298091	-1.37482736453282	0.172488374597797
624	eng_est_afr_tha_dgb_swt_slo_geo_urd_hun_bul_xho_mlt_cnt_wly_bos_dut_mao_swa_arw_tsn_pol_por_fre_mcd_jav_amh_aze_cic_knd_ind_zul_bat_mnd_anl_glc_moo_ewe_gam_bsq_ger_ita_svk_jpn_owc_vie_tag_grk_qcu_tur_ctl_sod_mly_hau_amr_bem_nor_tsw_mol_igb_spa_guj_sid_akn_ven_ukr_fbf_prs_rom_lda_ben_cze_tig_yor_kor_lit_bam_pan_heb_uzb_rus_swe_ses_krd_lat_azi_sun_dyu_aeg_alb_hin_chh_tml_fin_scr	0.337553194923375	0.758986767763569	0.449779878746121
625	eng_sid_por_wly_ukr_bul_tur_sod_lat_pol_lda_kor_sun_swa_scr_ses_glc_tsw_bat_alb_aze_fbf_amr_afr_uzb_bam_mnd_swe_tml_qcu_akn_aeg_moo_ind_igb_mao_jpn_prs_ita_krd_heb_mol_hun_tsn_azi_est_tig_bsq_bos_amh_urd_mly_ctl_yor_hin_dgb_nor_dyu_swt_chh_mcd_dut_xho_fre_gam_rom_ger_geo_guj_hau_anl_knd_jav_slo_ewe_rus_fin_cze_owc_mlt_vie_ben_zul_cic_grk_tag_arw_pan_spa_bem_lit_ven_cnt_tha_svk	-0.150962473220837	-0.343566438556109	0.731947872409866
626	arw_akn_tha_ukr_anl_sun_afr_gam_bam_spa_swa_lit_hau_dut_ses_chh_eng_prs_owc_bul_igb_ita_ven_mao_geo_por_dgb_aze_xho_swt_krd_ger_jav_mcd_zul_scr_yor_slo_mol_tsn_ind_svk_qcu_heb_tag_cze_tig_pol_amr_sod_alb_mnd_sid_azi_hun_lat_wly_ctl_fre_urd_rus_swe_bos_jpn_tml_tur_ben_bem_dyu_ewe_mly_fbf_tsw_kor_fin_nor_hin_rom_amh_vie_uzb_bat_guj_mlt_knd_aeg_cic_est_moo_pan_grk_lda_cnt_bsq_glc	0.843372329576776	2.09390602552194	0.0389890176629614
627	swe_sod_lda_ses_grk_krd_jpn_chh_ctl_bem_dgb_geo_svk_mnd_mcd_lit_wly_pol_sid_hau_mol_cnt_urd_xho_mly_aeg_por_qcu_tml_ita_gam_cze_arw_akn_jav_nor_pan_anl_bat_ewe_ger_rus_ukr_cic_bos_mlt_amh_knd_est_kor_lat_heb_swt_alb_prs_tur_mao_swa_igb_fin_tsn_rom_uzb_tsw_scr_afr_dut_fre_moo_eng_ven_yor_zul_azi_ben_vie_tag_bul_slo_dyu_amr_glc_hun_owc_tig_hin_sun_fbf_bsq_tha_bam_guj_ind_aze_spa	0.79046890196154	2.04562462827077	0.0436176305620708
628	sid_sod_rus_tur_bem_azi_dut_aze_chh_uzb_lat_arw_swt_pan_eng_scr_aeg_bos_guj_gam_kor_jpn_ben_cic_mao_mol_mly_ind_pol_amr_hun_swa_alb_tml_owc_est_dgb_ven_krd_urd_igb_akn_bat_bsq_moo_tha_sun_mlt_cnt_wly_ewe_tag_slo_afr_vie_ita_geo_nor_rom_ses_heb_qcu_ger_tsn_svk_cze_grk_ukr_anl_mnd_yor_xho_bul_bam_ctl_tig_por_fin_amh_jav_spa_fbf_swe_lit_hau_lda_hin_prs_zul_dyu_knd_tsw_fre_mcd_glc	0.167690980051147	0.383447358472102	0.702263251091597
629	glc_azi_aze_tig_heb_bam_hau_mcd_alb_bsq_aeg_chh_bem_pol_tsw_prs_dyu_por_sun_rom_swa_tml_ewe_tur_amr_dgb_amh_sid_fbf_rus_spa_grk_fin_eng_mlt_ven_krd_pan_ctl_bul_wly_ses_est_urd_arw_tag_fre_anl_ben_sod_swt_qcu_svk_yor_hin_kor_ita_guj_ger_igb_swe_jav_moo_knd_zul_mol_mly_cnt_owc_hun_bos_slo_jpn_lit_geo_xho_cze_lda_bat_akn_lat_mao_ukr_vie_cic_tha_dut_ind_uzb_mnd_afr_nor_scr_tsn_gam	0.613938355125201	1.52886967533723	0.129691040487696
630	sid_qcu_scr_ses_bos_dut_moo_slo_tur_eng_chh_heb_azi_akn_ven_ind_bam_tml_fin_alb_gam_tsw_bat_zul_fbf_dyu_bul_lda_yor_mol_geo_vie_hau_tag_cic_sod_dgb_krd_bem_arw_aeg_prs_knd_mly_ukr_igb_hin_wly_mcd_glc_amh_nor_amr_svk_pan_est_grk_tig_rus_lat_por_ita_cze_anl_mnd_swe_xho_ben_jpn_urd_afr_ger_cnt_jav_guj_owc_uzb_aze_tsn_lit_bsq_rom_ewe_sun_hun_mlt_swt_mao_kor_spa_pol_swa_tha_ctl_fre	0.863233432148387	2.24941532525396	0.0268455124632059
631	amh_por_est_ukr_swe_kor_bos_mol_tml_bam_tig_amr_glc_lda_mnd_pol_jpn_sid_hun_ven_pan_azi_hau_anl_prs_dut_swa_lat_rom_uzb_owc_ita_heb_jav_sod_krd_yor_alb_urd_wly_chh_mly_svk_tsw_cnt_vie_guj_slo_cic_tur_sun_bsq_ses_ewe_aeg_tsn_ind_fre_lit_rus_qcu_ger_bul_geo_grk_gam_dyu_zul_tag_scr_moo_cze_afr_knd_aze_hin_eng_nor_akn_arw_mcd_mao_ctl_spa_ben_bem_fbf_swt_mlt_igb_fin_bat_xho_tha_dgb	0.309432522445985	0.729568710095816	0.467487429592842
632	prs_cic_mlt_tsw_tsn_rom_aeg_mly_amr_ind_owc_qcu_arw_hau_tml_svk_swt_mao_bam_lat_scr_mol_rus_hun_cnt_bul_gam_amh_bem_azi_alb_heb_zul_sod_ctl_mcd_wly_akn_tig_igb_bsq_ewe_urd_aze_ita_ukr_por_afr_grk_jav_fre_swe_sun_knd_dut_tha_sid_pol_ben_ven_fbf_hin_lda_mnd_dyu_tag_geo_bos_est_eng_kor_chh_fin_uzb_swa_glc_guj_jpn_cze_nor_dgb_tur_slo_xho_krd_yor_anl_bat_vie_ses_lit_ger_spa_pan_moo	NA	NA	NA
633	amh_lit_lda_sod_zul_tsw_eng_chh_bsq_bat_fin_ben_hin_swt_est_arw_dut_mcd_dyu_grk_lat_afr_swa_mlt_ven_ewe_glc_owc_aeg_dgb_heb_igb_pol_prs_mao_azi_cic_tha_xho_amr_swe_tur_qcu_ger_cze_aze_jpn_urd_spa_jav_krd_alb_por_ita_pan_moo_scr_vie_nor_tml_tsn_tig_rus_mol_cnt_hau_tag_bam_fbf_hun_guj_wly_bos_ctl_ukr_anl_slo_gam_svk_kor_fre_uzb_yor_akn_sun_bem_knd_mly_ind_mnd_geo_bul_sid_rom_ses	0.749200941759051	1.78388496213191	0.0777040225758469
634	mnd_ind_heb_rom_lat_anl_bsq_owc_tig_amh_rus_ger_ses_dyu_mcd_dgb_fin_igb_tha_alb_bam_ita_dut_knd_fbf_bul_vie_chh_akn_eng_hun_ewe_guj_qcu_ben_svk_uzb_bat_kor_gam_mao_bem_sid_hin_yor_scr_ven_aze_sun_pan_spa_nor_tsw_hau_tsn_urd_mlt_ctl_swt_est_sod_jpn_moo_swe_cic_glc_prs_xho_arw_amr_mol_mly_bos_lda_pol_por_grk_fre_jav_krd_afr_lit_tml_azi_tag_cze_geo_aeg_slo_cnt_ukr_wly_tur_zul_swa	0.589614375300792	1.53468192605572	0.128257111206492
635	tag_bat_urd_por_ben_jpn_ukr_uzb_qcu_swt_mlt_moo_mly_azi_cic_lda_tml_lit_est_swe_hau_nor_ewe_sid_gam_mcd_arw_chh_slo_dut_guj_kor_ctl_geo_igb_hin_mol_fre_afr_jav_amh_hun_pol_tsn_svk_amr_sod_glc_anl_swa_bul_owc_akn_zul_tha_tur_pan_lat_aze_rus_tsw_spa_cnt_fbf_alb_scr_bsq_ses_grk_bem_knd_ger_cze_xho_mao_bos_prs_tig_aeg_mnd_vie_rom_ita_ven_heb_eng_wly_krd_yor_fin_bam_dyu_dgb_ind_sun	0.263042157511339	0.624748484425177	0.533665950171896
636	bul_afr_dut_gam_lat_tsn_zul_knd_swt_kor_alb_ind_lda_ses_tur_tha_mnd_wly_urd_hau_ukr_yor_bat_mlt_jav_fin_rus_ita_dgb_aze_dyu_pol_cnt_bem_ven_fre_est_anl_cic_tsw_sod_tig_ger_slo_cze_ctl_sun_jpn_sid_scr_qcu_mcd_ben_fbf_chh_krd_tag_swe_uzb_akn_svk_guj_bos_amr_amh_azi_heb_xho_owc_bsq_igb_por_hin_mol_ewe_mly_mao_hun_glc_prs_pan_tml_geo_eng_nor_aeg_bam_rom_lit_moo_spa_vie_grk_swa_arw	-0.430083471993976	-1.02021990624152	0.31027083827593
637	hau_bat_swe_amh_ctl_azi_guj_lit_qcu_gam_aeg_scr_pan_slo_bem_lda_mlt_hun_xho_cnt_glc_bsq_tag_ven_dut_jav_zul_bos_fin_arw_igb_owc_vie_tur_est_sod_tig_cze_moo_bam_ben_ind_yor_nor_urd_tsn_tha_hin_knd_akn_tsw_dyu_spa_kor_geo_rom_rus_ita_amr_aze_jpn_tml_chh_bul_wly_cic_krd_mnd_ukr_sun_ewe_eng_lat_mly_uzb_swt_prs_fre_mcd_dgb_swa_alb_heb_pol_anl_grk_ses_svk_afr_mao_fbf_mol_por_ger_sid	1.13933042250213	2.82306954467589	0.00581791311458574
638	ukr_sid_amh_gam_arw_fin_jav_ind_zul_bem_swe_est_dut_sod_mcd_hun_tag_amr_slo_tur_chh_lat_lda_fbf_guj_fre_alb_ita_bat_ben_sun_tsw_bos_knd_azi_owc_tsn_mol_wly_xho_mao_grk_swt_jpn_hin_tig_por_ewe_aze_anl_afr_spa_ctl_krd_bsq_dyu_geo_bul_urd_tml_aeg_ven_lit_cze_qcu_hau_cnt_yor_cic_moo_bam_heb_pan_kor_akn_pol_eng_scr_svk_rom_swa_igb_nor_vie_tha_glc_uzb_ses_rus_ger_mly_prs_mnd_dgb_mlt	0.203868863450246	0.521843405972924	0.603020034890983
639	rom_bsq_fbf_zul_dgb_tag_tsn_lat_akn_geo_chh_pan_jpn_hin_xho_bam_owc_bos_tha_sod_tml_arw_pol_bul_rus_jav_lit_cze_uzb_bat_hun_yor_mcd_moo_gam_urd_ind_dyu_sid_spa_lda_ger_tsw_guj_amr_eng_bem_mol_por_knd_est_ita_mly_aeg_ctl_kor_mnd_svk_glc_ewe_ven_heb_igb_qcu_scr_fin_cic_ben_hau_wly_prs_swa_amh_krd_dut_swe_swt_mao_vie_azi_grk_ses_alb_cnt_nor_slo_fre_ukr_anl_mlt_afr_tig_aze_tur_sun	0.130501504315066	0.292665009741383	0.770430188962055
640	wly_cnt_tsn_hun_lit_gam_mcd_jav_dgb_guj_aeg_owc_grk_akn_scr_por_azi_ven_vie_bem_tig_tur_ukr_glc_pol_mlt_svk_fin_tml_swe_alb_swa_mnd_dut_afr_hau_moo_sun_mao_hin_mly_swt_pan_bat_bul_cze_tsw_spa_igb_est_xho_yor_uzb_fbf_tha_lda_chh_bsq_ses_sod_nor_ctl_jpn_amh_fre_geo_knd_ita_heb_kor_rom_slo_krd_qcu_rus_bos_eng_cic_bam_lat_tag_ewe_ind_mol_urd_aze_zul_ben_arw_prs_ger_sid_dyu_anl_amr	0.554151880734147	1.24843598475995	0.215005206396533
641	tha_fbf_fre_swa_ukr_lit_afr_jpn_bat_swe_ctl_mlt_chh_knd_svk_dyu_arw_prs_zul_aeg_hin_vie_heb_hun_tml_guj_wly_cnt_mly_sod_dut_lda_qcu_ben_rus_ger_mol_nor_anl_bsq_mcd_azi_tur_sid_gam_ind_akn_yor_moo_pol_krd_por_fin_uzb_glc_amr_bul_tsw_hau_jav_mnd_ewe_tag_bos_cic_cze_bam_ven_slo_amh_aze_spa_tsn_bem_geo_dgb_xho_swt_mao_pan_eng_tig_igb_scr_kor_ses_owc_grk_alb_sun_urd_ita_rom_lat_est	0.440679040024303	1.14768335581039	0.254043081721651
642	rom_ger_ses_fin_tag_knd_sid_tha_fre_prs_ita_wly_mao_nor_jav_cze_dut_anl_cnt_pol_arw_akn_amh_zul_bem_cic_glc_mlt_svk_lit_bam_qcu_urd_alb_krd_spa_rus_tur_kor_mly_ben_lda_sun_vie_tig_hun_ctl_owc_bos_scr_bsq_yor_aeg_dgb_mnd_azi_por_dyu_aze_est_sod_ven_ukr_igb_guj_ind_grk_swt_tml_afr_pan_slo_ewe_lat_eng_chh_heb_bul_bat_gam_swe_hau_mcd_xho_mol_geo_swa_fbf_tsn_amr_moo_uzb_tsw_jpn_hin	-0.200258506487836	-0.480846461421148	0.631754934180048
643	akn_cnt_mnd_por_pol_lda_heb_bsq_bul_nor_amr_swt_rom_ita_tsw_hau_sid_jav_dgb_urd_gam_swa_aeg_jpn_ven_eng_rus_mcd_uzb_glc_bem_ukr_mly_prs_hun_afr_xho_ind_est_swe_ben_moo_cze_spa_bos_lit_ses_tsn_arw_wly_hin_kor_fin_alb_dut_amh_yor_geo_pan_bam_mol_guj_mao_ctl_tur_qcu_sod_sun_anl_aze_azi_lat_dyu_tml_fbf_tag_bat_knd_cic_tha_ewe_grk_igb_vie_svk_ger_scr_zul_mlt_krd_chh_slo_fre_owc_tig	0.380187854583085	0.974644590368522	0.332264935361341
644	guj_ses_swt_nor_tml_rom_ger_dgb_fin_lat_prs_zul_gam_anl_jpn_mnd_ewe_owc_sun_slo_mol_tag_est_bul_vie_ukr_wly_swa_ita_arw_tsn_mao_heb_pan_bat_por_krd_dut_aeg_jav_cze_tig_hin_urd_dyu_eng_hau_moo_yor_scr_bam_tur_mly_mcd_fre_ven_uzb_bsq_ctl_spa_kor_cic_tha_pol_sid_mlt_cnt_swe_fbf_lda_grk_amh_aze_ben_bem_rus_azi_hun_akn_tsw_afr_qcu_lit_knd_svk_xho_bos_igb_amr_alb_geo_glc_chh_ind_sod	0.589210355880215	1.34137009515354	0.183066838018279
645	est_alb_arw_lit_ven_pol_jpn_moo_mly_mao_rus_mcd_glc_ctl_pan_hun_por_fre_svk_spa_scr_bos_dgb_tml_wly_swa_bsq_vie_yor_grk_kor_ita_mlt_ukr_heb_bam_mnd_bat_knd_jav_igb_aze_gam_sod_owc_tig_uzb_bul_qcu_slo_ses_azi_anl_prs_ger_tsw_amh_amr_guj_krd_hin_tag_lda_ewe_eng_sun_swe_hau_tur_ben_dut_bem_sid_lat_rom_tha_geo_nor_tsn_fbf_fin_cnt_mol_aeg_dyu_chh_ind_xho_urd_afr_cic_swt_akn_zul_cze	-0.41459415739352	-1.08598235388418	0.280293697747588
646	est_tsn_tha_gam_ita_tur_tag_eng_jpn_mly_ses_dyu_lit_bos_spa_aze_mnd_ewe_azi_tml_mao_hau_moo_cnt_pan_uzb_ven_afr_fre_sun_bul_hin_yor_krd_ben_heb_qcu_guj_dut_slo_arw_bam_urd_sod_vie_ctl_pol_scr_knd_cic_amr_swe_sid_svk_rus_swa_fin_prs_ind_dgb_xho_cze_hun_lda_geo_mol_swt_kor_fbf_jav_bsq_owc_akn_rom_grk_por_ukr_ger_tig_nor_glc_bat_igb_chh_mlt_anl_lat_bem_mcd_alb_aeg_amh_wly_tsw_zul	0.213924185741165	0.573628058836635	0.567604152542019
647	lit_owc_yor_tig_cnt_swt_amh_ind_est_chh_qcu_mol_slo_mcd_ger_ita_fbf_zul_tml_sid_sun_rom_ukr_jpn_glc_dut_pol_bul_eng_akn_hun_lat_tha_swe_alb_hau_aeg_bam_krd_aze_amr_heb_bem_xho_vie_knd_dgb_tsn_cze_igb_ses_tsw_scr_kor_lda_svk_bsq_guj_mao_afr_urd_ewe_grk_bos_fre_wly_arw_pan_nor_bat_anl_mly_swa_tag_gam_cic_mnd_hin_sod_prs_moo_uzb_geo_azi_ben_spa_por_dyu_fin_jav_rus_tur_ven_ctl_mlt	-0.0948165777841202	-0.25059639749648	0.802678965736561
648	jav_cic_bos_urd_xho_owc_bsq_ses_dgb_tsn_azi_ven_alb_fin_dut_swt_mao_kor_mlt_lit_ewe_krd_svk_lat_jpn_uzb_tsw_sun_amr_zul_qcu_nor_igb_prs_cze_geo_mol_tur_rom_ben_anl_tag_gam_aeg_amh_spa_swa_cnt_fbf_moo_sod_knd_por_ita_slo_tig_yor_bat_heb_ger_eng_arw_sid_mly_glc_chh_tha_fre_hun_swe_hau_ctl_grk_bul_wly_scr_vie_rus_ind_tml_ukr_aze_dyu_bem_mcd_est_pan_hin_afr_pol_mnd_bam_akn_guj_lda	0.243996285777264	0.544936755864666	0.587101458089563
649	vie_fre_guj_heb_fbf_anl_mao_moo_cic_mol_mlt_cze_jav_swa_lda_zul_tml_ger_owc_amr_geo_spa_mcd_tsn_dyu_kor_fin_tag_knd_est_dgb_afr_sun_alb_ven_ses_bem_eng_nor_sod_sid_ewe_rom_qcu_slo_uzb_jpn_aeg_por_yor_ukr_igb_lit_gam_bul_krd_akn_aze_tur_cnt_glc_bos_chh_bam_bsq_tha_ben_tsw_bat_hun_pan_pol_arw_rus_swt_hau_ita_mnd_prs_svk_ind_swe_scr_xho_ctl_mly_azi_lat_amh_hin_dut_tig_wly_urd_grk	0.942106107210885	2.4372378743287	0.0167020136077845
650	svk_ewe_bos_anl_ben_ita_eng_spa_ven_tsw_amr_owc_knd_fbf_guj_fre_zul_prs_wly_tha_xho_lat_pan_vie_yor_swa_bsq_cze_alb_sun_ukr_cnt_qcu_bat_dut_cic_kor_afr_ger_tsn_lda_urd_azi_chh_rus_glc_swt_moo_est_akn_fin_por_mnd_nor_bam_pol_tig_sod_scr_mly_dyu_aze_dgb_mlt_tur_mcd_jpn_bul_swe_ses_sid_jav_mao_hun_igb_tag_hau_ctl_hin_heb_slo_tml_uzb_bem_aeg_amh_grk_mol_geo_lit_rom_arw_krd_gam_ind	-1.24725396743146	-3.50314477367963	0.000708804530693107
651	knd_fbf_geo_yor_eng_cic_ita_ewe_slo_hin_igb_mao_nor_rom_lda_svk_bat_bam_akn_bos_chh_zul_cze_tml_ger_hun_bul_gam_sid_tsw_sun_ind_tsn_ukr_anl_mnd_scr_bem_aze_cnt_prs_pol_mly_krd_amr_mlt_ses_swe_vie_hau_lit_azi_lat_mol_swa_dut_owc_mcd_por_arw_afr_spa_tur_uzb_wly_swt_dyu_amh_ven_dgb_aeg_bsq_ben_heb_urd_jav_rus_moo_ctl_tig_grk_pan_fin_glc_tag_fre_tha_guj_est_kor_xho_alb_sod_qcu_jpn	0.882884590484318	2.37380409221235	0.0196621958440133
652	mol_prs_ven_knd_amr_ctl_tur_tsw_bul_scr_ukr_tsn_aeg_swt_fin_tag_chh_mao_ben_bem_pol_ind_fbf_swe_cnt_hin_ger_slo_svk_pan_sid_alb_anl_dyu_xho_krd_ses_est_lda_kor_tha_mnd_eng_spa_ita_nor_por_swa_sod_moo_uzb_bsq_igb_guj_glc_mly_tml_heb_rus_afr_urd_vie_fre_hun_yor_cic_lat_jav_rom_bat_dut_qcu_mlt_geo_dgb_jpn_azi_aze_sun_mcd_akn_bos_grk_bam_lit_cze_ewe_tig_amh_zul_owc_hau_arw_gam_wly	-0.157656836718226	-0.408413939762488	0.683908653562553
653	tig_bat_fbf_glc_qcu_hun_spa_amr_moo_lat_scr_ben_tsn_zul_mlt_geo_mcd_akn_ita_ind_heb_dgb_ses_amh_tml_xho_mol_ctl_cze_swe_uzb_cnt_pol_krd_grk_wly_knd_slo_tag_guj_urd_azi_svk_chh_est_rus_pan_mao_yor_hin_dut_bul_lit_owc_kor_anl_vie_tsw_rom_igb_eng_bsq_fre_nor_hau_fin_lda_jav_aeg_sun_tha_ger_aze_ven_afr_bam_gam_arw_alb_ewe_swa_bem_mly_jpn_prs_sid_dyu_swt_mnd_por_ukr_sod_bos_cic_tur	1.06297308520154	2.58668658437005	0.0112412963719256
654	est_bem_anl_akn_svk_igb_swa_urd_cnt_cze_lit_spa_tig_ind_tur_owc_krd_lda_qcu_fre_bat_jav_ven_bsq_slo_yor_gam_dyu_amr_ger_por_pan_rom_mao_pol_geo_nor_swe_xho_tsn_scr_rus_guj_azi_dut_tha_tag_aeg_sod_kor_ctl_ses_fin_afr_vie_mol_prs_wly_knd_alb_mlt_mcd_arw_mnd_amh_dgb_hun_tml_moo_mly_cic_lat_sid_aze_eng_heb_zul_glc_jpn_fbf_bos_tsw_ewe_grk_bam_ukr_bul_ben_hau_chh_hin_ita_sun_swt_uzb	-0.0894594059564528	-0.229047003271632	0.81933533015202
655	aeg_tur_gam_anl_tsw_dgb_cic_arw_sun_bul_guj_yor_glc_nor_qcu_ger_ctl_vie_ses_bos_mol_rus_ben_tag_fbf_mcd_hun_azi_kor_tig_spa_fin_alb_moo_afr_ven_knd_mao_pol_cnt_xho_hin_ukr_lda_hau_swt_bsq_chh_dut_por_swa_cze_mlt_mly_svk_swe_jpn_jav_rom_zul_akn_pan_lit_bat_sod_owc_krd_fre_wly_geo_ewe_mnd_eng_amh_igb_amr_dyu_scr_aze_sid_uzb_tha_bem_grk_heb_tsn_prs_ind_est_urd_lat_bam_slo_ita_tml	-0.152193355754342	-0.389483818069126	0.697808742972072
656	ita_bat_bem_glc_ukr_aeg_mol_cic_krd_pol_igb_swe_wly_scr_xho_tml_mao_amr_lda_fre_heb_anl_hun_eng_grk_mcd_amh_akn_slo_urd_jav_fbf_ven_qcu_chh_lit_swt_kor_mnd_hin_knd_ctl_vie_owc_afr_cze_fin_ben_mly_rus_cnt_tsw_uzb_dyu_tig_arw_ger_ind_aze_azi_geo_bul_nor_sid_mlt_bos_sun_dut_jpn_ses_guj_spa_por_lat_tha_tag_alb_swa_prs_zul_ewe_tur_dgb_bam_rom_hau_pan_est_yor_gam_moo_sod_svk_tsn_bsq	0.403527942164521	0.929097899148404	0.355243632787235
657	por_grk_dgb_tml_mol_ita_tig_arw_akn_swa_swe_chh_bsq_lda_azi_cic_ven_eng_prs_spa_tag_lat_ind_rom_est_afr_kor_ger_sod_ewe_krd_ses_pan_vie_bos_tur_hin_mao_rus_ben_jav_lit_bam_fin_ukr_zul_fre_hun_mnd_fbf_yor_alb_tha_mly_cnt_jpn_amh_hau_scr_svk_owc_sid_glc_aze_igb_bem_moo_pol_cze_gam_xho_anl_mcd_aeg_guj_knd_mlt_wly_qcu_slo_bat_dut_nor_amr_uzb_bul_tsn_dyu_heb_ctl_sun_geo_tsw_urd_swt	-0.138651349839266	-0.326427240685963	0.74483458971998
658	anl_mao_xho_sun_lat_arw_hun_urd_moo_ukr_mly_aze_tur_afr_jpn_ben_bat_uzb_geo_heb_vie_mol_ctl_grk_eng_ses_por_akn_tsn_qcu_wly_swt_gam_fin_nor_chh_fbf_mnd_tag_swe_spa_pan_bam_ger_mcd_est_alb_glc_ven_swa_svk_jav_cze_krd_azi_tha_knd_aeg_ind_tsw_bos_bul_rom_guj_lit_scr_mlt_sid_ewe_ita_kor_igb_dgb_pol_cnt_slo_zul_hau_yor_fre_bem_owc_dut_tig_amr_tml_amh_rus_cic_prs_hin_lda_bsq_sod_dyu	0.76648450555202	2.02841956082157	0.0453773583368942
659	ctl_mao_ven_jpn_ukr_bem_aze_qcu_guj_sid_geo_amh_zul_fre_swa_spa_ses_gam_arw_anl_ita_aeg_rus_sun_urd_pan_chh_hun_mol_lat_tag_knd_rom_grk_bos_jav_fbf_cze_tig_vie_mnd_bam_mly_bsq_hau_dyu_tha_wly_dut_bul_glc_nor_xho_ewe_heb_cnt_ben_svk_owc_alb_mcd_bat_kor_dgb_tsn_tml_yor_afr_tur_lda_uzb_prs_lit_amr_swe_fin_sod_est_akn_moo_ind_cic_mlt_krd_hin_swt_azi_scr_pol_tsw_eng_ger_por_igb_slo	0.358277352587645	0.842021593350705	0.401935978313828
660	lit_knd_hun_akn_ben_cnt_arw_xho_rus_yor_qcu_lda_anl_fin_urd_ita_tml_eng_ukr_mcd_vie_mol_geo_swa_owc_cic_sid_mnd_ven_bos_sun_prs_heb_wly_swe_bam_bat_bul_spa_dgb_pan_grk_hau_tag_glc_tur_kor_chh_rom_por_svk_tig_lat_mly_moo_igb_uzb_ger_mao_ses_dyu_jpn_afr_est_dut_zul_tsn_jav_guj_nor_ind_pol_tsw_tha_bsq_fre_alb_fbf_mlt_hin_cze_krd_aeg_swt_slo_sod_amh_amr_gam_ewe_ctl_bem_aze_scr_azi	-0.885565831512417	-2.0997863801541	0.0384553339651149
661	akn_afr_svk_ctl_owc_anl_vie_jpn_slo_ind_sid_aze_azi_eng_tsw_bam_dyu_sun_mol_geo_tha_nor_tur_pol_qcu_guj_pan_ben_swt_tml_fin_por_igb_tag_jav_lat_mly_xho_aeg_mcd_dgb_moo_heb_bul_mao_cic_tig_cze_yor_kor_prs_sod_fbf_arw_glc_tsn_ita_urd_dut_cnt_bat_uzb_lit_gam_scr_fre_bem_ewe_rus_ses_chh_ger_swa_ven_zul_est_mnd_grk_bos_wly_krd_rom_swe_hun_ukr_hau_bsq_spa_hin_alb_knd_lda_amr_mlt_amh	-0.372596794623911	-0.864894601007595	0.389322132120255
662	bat_arw_grk_dgb_rom_slo_qcu_ses_tur_fre_knd_lda_mly_aeg_dyu_dut_nor_chh_moo_svk_ewe_jpn_tag_tsw_owc_krd_pol_rus_bsq_fin_swt_hau_prs_heb_est_swe_scr_uzb_kor_amh_aze_tml_hin_yor_mlt_cic_tsn_geo_sod_tig_gam_wly_pan_bem_anl_xho_azi_mol_hun_ind_bos_ita_akn_por_glc_cnt_mao_spa_fbf_cze_zul_urd_sun_mcd_eng_vie_ukr_jav_afr_lit_amr_mnd_igb_alb_ctl_ben_guj_bam_swa_sid_bul_tha_ger_lat_ven	0.35852746972052	0.854051527518294	0.395271007510767
663	ukr_kor_ven_bam_fin_swe_tur_hin_ben_dut_ind_azi_mao_ita_mly_nor_alb_igb_guj_amh_bat_sid_ses_fre_ewe_rus_hau_afr_rom_bem_dgb_qcu_uzb_mnd_krd_jav_knd_aeg_spa_owc_slo_eng_geo_bos_swt_tag_anl_ger_tsw_wly_svk_bsq_moo_chh_tig_aze_zul_pol_arw_lda_scr_xho_akn_tsn_mcd_mlt_ctl_cic_gam_heb_mol_bul_tml_vie_jpn_pan_fbf_lit_yor_urd_grk_glc_swa_cnt_por_lat_sod_tha_dyu_hun_est_sun_prs_cze_amr	-0.156715646700446	-0.354563811259976	0.723719119583306
664	azi_cze_pol_cnt_jpn_fre_mao_tsw_xho_lit_mly_bam_grk_vie_tag_guj_fbf_ita_gam_arw_krd_hun_geo_amh_ger_aeg_bul_scr_swa_nor_mlt_rus_moo_mnd_ven_glc_slo_ukr_knd_cic_sid_lat_hin_sun_pan_heb_lda_tsn_tml_mol_eng_zul_spa_urd_bsq_jav_bem_ben_ses_wly_owc_mcd_rom_dyu_prs_qcu_ind_tig_dgb_dut_ctl_kor_bat_bos_chh_fin_swe_swt_ewe_tha_alb_svk_yor_anl_sod_aze_est_amr_hau_igb_uzb_afr_tur_akn_por	-0.862613422414641	-2.20527276110058	0.0299000518645498
665	kor_tsn_ben_guj_mol_dyu_alb_jpn_ewe_mcd_tsw_tml_heb_yor_prs_por_azi_nor_mly_pol_krd_owc_zul_hun_jav_tur_moo_vie_eng_akn_fre_sun_ita_est_mnd_bat_grk_svk_fbf_amh_hin_cic_mlt_hau_ind_anl_xho_spa_sod_lit_ctl_urd_glc_chh_geo_slo_qcu_bul_tag_igb_mao_bem_ses_wly_cnt_uzb_lda_amr_sid_dut_ger_pan_fin_knd_aze_ukr_dgb_scr_swa_afr_aeg_gam_swt_rus_ven_arw_bos_rom_swe_tha_cze_bam_bsq_tig_lat	-0.0237565589697706	-0.063880368830315	0.949202588819532
666	hau_tsw_azi_akn_bam_heb_ger_owc_ben_mcd_urd_mnd_ind_hun_aze_igb_fin_wly_ses_dyu_yor_bul_pan_jav_tha_xho_swa_jpn_slo_guj_mol_gam_ita_anl_bat_vie_sid_nor_dgb_lat_zul_tig_chh_fbf_uzb_bem_amr_est_tur_lda_afr_bsq_tag_hin_spa_swe_swt_tml_amh_krd_dut_cic_eng_moo_ven_bos_qcu_scr_grk_rom_mao_aeg_arw_sun_knd_ewe_fre_kor_ukr_mly_svk_por_cze_glc_alb_rus_prs_lit_cnt_sod_geo_mlt_pol_tsn_ctl	0.32844558370624	0.791896753972039	0.430436122395773
667	aze_pan_fre_swt_igb_dyu_ben_glc_qcu_azi_fbf_ctl_slo_dgb_est_vie_uzb_akn_amr_alb_cnt_swa_scr_hau_heb_chh_tsw_mol_svk_mao_sod_lat_ukr_yor_tag_tsn_sun_ses_bos_urd_pol_wly_por_ewe_bem_jav_bat_bam_spa_afr_mlt_cze_jpn_lda_grk_ind_xho_tig_fin_gam_ger_tha_ita_moo_kor_knd_guj_hun_cic_tur_nor_bul_zul_anl_hin_bsq_mnd_eng_arw_owc_rom_tml_geo_mly_lit_ven_krd_amh_prs_dut_aeg_swe_sid_rus_mcd	-0.508660034442398	-1.16972885286245	0.245099204540271
668	bam_fbf_amh_bos_moo_grk_guj_gam_azi_vie_cnt_dgb_glc_afr_tag_mcd_aeg_bat_tml_chh_xho_lat_uzb_ita_por_tsw_jav_sid_yor_knd_hun_cze_lit_mlt_sod_tsn_svk_arw_ben_pol_rom_ewe_swa_swe_est_ind_akn_prs_rus_pan_heb_spa_tur_alb_urd_nor_eng_geo_ger_ses_qcu_amr_kor_sun_lda_fin_zul_dyu_cic_mao_mly_igb_swt_dut_hin_anl_mol_wly_krd_bul_tig_aze_bsq_tha_mnd_ven_owc_slo_fre_jpn_bem_ukr_hau_scr_ctl	-0.531826527255188	-1.26435811136401	0.209261080387668
669	owc_tig_pan_lat_dut_urd_akn_chh_fin_amr_azi_ukr_tml_mcd_mol_slo_lit_cic_cnt_eng_ger_ben_svk_hin_mnd_tur_hun_tha_dyu_krd_mao_anl_heb_ewe_swt_sod_spa_arw_pol_ind_dgb_zul_alb_grk_tsn_glc_guj_vie_ita_aze_bul_moo_mly_geo_sun_bam_fbf_sid_bat_bsq_gam_est_xho_swe_hau_kor_amh_por_aeg_cze_tsw_knd_qcu_swa_uzb_wly_rus_afr_mlt_lda_bos_tag_jav_ctl_prs_jpn_scr_rom_yor_ven_bem_fre_ses_igb_nor	-0.216203466651863	-0.525993011898498	0.600145138035296
670	prs_grk_urd_mnd_swe_mao_bsq_wly_qcu_scr_knd_por_bos_lit_ukr_xho_nor_ctl_tml_bem_chh_cze_gam_mcd_dut_owc_kor_ewe_mly_krd_est_swa_ger_bat_sod_svk_moo_ses_amh_yor_mol_akn_hin_heb_sid_fre_dyu_cnt_pol_tha_amr_ita_lat_ind_zul_glc_geo_fbf_rom_jpn_afr_azi_vie_ben_alb_slo_bam_sun_aze_rus_tag_tig_cic_mlt_aeg_tsn_anl_lda_jav_arw_dgb_ven_bul_igb_swt_hun_fin_pan_uzb_tsw_hau_tur_spa_guj_eng	0.278436521045071	0.66358470353018	0.508597808540818
671	wly_tml_bem_grk_spa_ita_eng_prs_aze_sun_ukr_arw_bat_mnd_bam_por_ven_heb_lit_mol_tag_ewe_krd_tur_fbf_mao_pol_bul_cze_swe_hau_vie_owc_slo_fre_tsw_nor_yor_gam_sid_amr_hun_bos_ctl_alb_tha_mly_amh_guj_tsn_svk_xho_jav_kor_ind_knd_ger_lat_anl_rom_azi_cnt_swt_jpn_tig_dut_est_pan_swa_akn_glc_uzb_scr_dgb_fin_moo_mcd_zul_cic_qcu_hin_geo_dyu_mlt_aeg_igb_rus_urd_chh_afr_bsq_ben_ses_lda_sod	0.0761647527579348	0.186105490028065	0.852767373742185
672	jpn_krd_mol_amr_bam_qcu_knd_heb_tml_rom_chh_glc_nor_pol_bat_arw_ben_alb_tag_owc_fin_tha_mly_bem_akn_est_anl_azi_tsn_hin_igb_lda_aeg_urd_zul_sun_tur_ewe_swt_wly_por_bul_gam_moo_scr_swa_cze_pan_rus_geo_ita_amh_mlt_fre_ven_kor_hau_mao_sid_dut_lat_dgb_ukr_grk_slo_xho_mnd_ind_bsq_tsw_ctl_guj_fbf_sod_ger_hun_ses_spa_swe_svk_mcd_tig_lit_uzb_vie_yor_jav_afr_dyu_cic_aze_cnt_prs_bos_eng	-0.350770472136954	-0.843082169902116	0.401345644985459
673	mnd_qcu_grk_vie_mlt_sod_guj_amr_spa_bat_mao_ita_knd_ses_akn_wly_anl_kor_moo_fbf_nor_cic_tsn_afr_dut_sid_ven_bam_azi_swe_mcd_hun_slo_pol_geo_pan_chh_lat_rus_cze_hau_lit_uzb_xho_swa_sun_tur_mol_alb_dyu_gam_cnt_por_bsq_est_ind_svk_hin_eng_igb_yor_zul_tsw_bem_rom_urd_fin_owc_heb_lda_bos_scr_jav_aze_tag_tig_aeg_bul_jpn_ger_mly_ewe_swt_ukr_tml_ctl_prs_glc_fre_dgb_amh_arw_tha_ben_krd	-0.29292650985659	-0.749784604538848	0.455277005277742
674	sod_lda_rus_bul_dut_krd_nor_bam_kor_vie_afr_gam_ukr_jav_amr_rom_ind_mlt_ben_tur_swt_aeg_dgb_scr_bem_fre_pan_guj_alb_lit_hin_bos_est_swa_ctl_igb_chh_aze_jpn_ger_cnt_geo_cze_amh_eng_knd_spa_akn_bat_tag_swe_urd_arw_zul_mao_bsq_tml_ita_mnd_pol_svk_mly_wly_cic_hun_hau_dyu_yor_tsw_tsn_fin_slo_tig_xho_ses_ewe_lat_glc_prs_por_fbf_moo_grk_sun_uzb_mol_sid_azi_owc_mcd_qcu_anl_tha_ven_heb	0.559607119939181	1.2945602172942	0.19867706344238
675	jpn_est_fin_gam_amh_sid_dyu_azi_cze_cnt_tur_xho_fre_akn_ger_krd_swa_lit_lda_tml_uzb_ctl_arw_rus_ita_ses_anl_scr_cic_spa_grk_lat_tsn_mlt_bem_swt_kor_igb_yor_bat_mao_swe_bam_aeg_sod_svk_urd_mcd_owc_jav_tha_fbf_hau_dgb_afr_knd_nor_mnd_hin_mly_amr_aze_alb_bsq_wly_bos_heb_ukr_tag_eng_qcu_geo_sun_vie_ben_glc_dut_pan_hun_mol_zul_ewe_tsw_bul_moo_tig_por_guj_pol_slo_rom_ven_ind_chh_prs	0.118907807539813	0.305470890082649	0.760690211880093
676	ctl_afr_ukr_xho_mao_sid_aze_scr_swa_bsq_tur_ses_uzb_hun_prs_fin_tha_rom_ewe_slo_bam_tml_ger_akn_azi_fre_lit_knd_dut_tsn_igb_svk_bos_hau_alb_rus_arw_wly_mol_dgb_krd_cze_cnt_amr_vie_chh_eng_kor_yor_bem_heb_swe_ita_glc_fbf_pol_geo_guj_por_urd_mlt_bat_pan_qcu_hin_jpn_ind_mly_anl_jav_moo_ben_swt_est_ven_aeg_mcd_spa_gam_sun_zul_mnd_sod_nor_bul_owc_tag_amh_tig_lat_grk_lda_tsw_cic_dyu	-0.0540653643989372	-0.130992134086172	0.89606447768285
677	ctl_azi_igb_jav_urd_qcu_hau_kor_dyu_chh_mao_ind_jpn_geo_xho_mly_akn_amh_alb_guj_fre_tsn_fbf_aeg_cnt_ger_mol_tag_mlt_pol_spa_wly_ukr_afr_est_knd_rom_pan_tsw_aze_glc_uzb_bsq_scr_nor_amr_prs_lat_lit_krd_owc_sid_mnd_eng_swe_lda_tml_svk_zul_moo_bul_bem_sun_ses_ita_dut_swa_bos_fin_mcd_tha_slo_ewe_ven_swt_dgb_sod_grk_anl_vie_tur_heb_rus_bat_bam_por_hun_arw_ben_gam_tig_cze_yor_hin_cic	0.122872962913917	0.272679098813628	0.78570444317687
678	cze_ind_dyu_glc_ben_ger_pan_owc_gam_prs_hun_swt_amh_igb_amr_azi_dgb_chh_bat_bul_sun_ukr_mlt_slo_kor_est_svk_tsw_aze_pol_grk_lit_anl_sid_tur_sod_fre_mcd_cnt_moo_ses_lda_nor_bsq_afr_bos_eng_vie_wly_urd_geo_swa_fbf_bam_bem_fin_ita_por_uzb_krd_heb_arw_ven_zul_jav_tml_dut_jpn_cic_mol_akn_aeg_spa_guj_xho_swe_scr_rus_tha_rom_ctl_yor_mly_knd_hau_qcu_mao_hin_alb_lat_mnd_ewe_tsn_tag_tig	0.545223209684108	1.44721335721508	0.151199647695964
679	ctl_ger_geo_vie_fin_azi_bam_pol_kor_tml_ses_prs_qcu_amh_sun_svk_ind_grk_zul_tsw_yor_akn_tag_ewe_heb_jpn_bul_xho_fbf_amr_jav_swt_mao_sod_dyu_igb_nor_slo_guj_cnt_knd_ven_mly_ben_gam_dgb_lit_alb_bsq_spa_owc_hun_eng_tsn_tur_sid_bos_ita_chh_krd_mcd_scr_wly_mol_cic_tig_lat_uzb_afr_hin_mlt_hau_aeg_glc_anl_pan_arw_swa_cze_rom_aze_bem_por_ukr_rus_mnd_tha_est_dut_swe_urd_lda_fre_bat_moo	0.342772280009162	0.794071598248113	0.429175312406778
680	moo_mnd_tig_spa_ger_akn_bos_kor_xho_est_pan_guj_por_dgb_lda_bat_amh_igb_swt_tsn_sun_jav_ven_glc_eng_owc_nor_fbf_lat_ses_chh_krd_slo_vie_uzb_wly_tur_mcd_lit_tag_tsw_mlt_grk_pol_ben_sid_cnt_fin_ind_tha_dyu_dut_arw_mao_mly_rom_heb_mol_knd_bam_swa_zul_cic_afr_urd_qcu_jpn_fre_hun_scr_hin_anl_bul_swe_gam_ita_bem_yor_sod_aze_alb_geo_ukr_amr_ewe_svk_tml_hau_rus_bsq_aeg_ctl_azi_cze_prs	0.128204269184886	0.301438576160114	0.763753061867895
681	fin_swa_tsw_amr_krd_lit_swt_akn_azi_spa_cze_bem_xho_cnt_pan_rom_ita_prs_aze_tml_tag_tsn_igb_nor_wly_mao_rus_ind_hun_fbf_slo_anl_sun_kor_glc_alb_ewe_mlt_sod_mnd_geo_por_ukr_bam_ben_heb_lda_mly_bos_scr_bul_zul_eng_est_lat_mol_hin_chh_ctl_jav_tig_guj_ven_cic_knd_qcu_fre_bsq_bat_afr_yor_dgb_dut_ses_aeg_amh_arw_grk_jpn_uzb_mcd_svk_swe_hau_sid_ger_owc_pol_vie_dyu_urd_moo_gam_tha_tur	0.834820110582293	1.97144759186727	0.0516447262012689
682	afr_eng_hun_qcu_amh_svk_lda_swa_dyu_tur_bsq_bat_dut_ukr_tig_mol_moo_azi_aze_slo_heb_zul_nor_por_sid_guj_tha_wly_rom_bos_fbf_swe_prs_tag_aeg_mcd_vie_cnt_hau_jav_xho_sun_spa_lat_bem_alb_jpn_grk_pol_est_gam_geo_cic_kor_mlt_anl_scr_chh_tml_mly_rus_ger_ses_ven_urd_bul_uzb_akn_ita_glc_knd_ctl_mao_krd_arw_ben_igb_sod_cze_lit_amr_ind_swt_pan_mnd_fin_fre_dgb_hin_tsn_bam_ewe_yor_tsw_owc	-0.550904815813935	-1.30887640012235	0.193801285296684
683	dgb_slo_xho_amh_grk_mly_dut_bat_knd_mol_rus_azi_hun_cic_krd_glc_ger_alb_cnt_geo_ukr_tsw_moo_tml_afr_mao_akn_yor_fbf_sun_dyu_scr_qcu_pol_swt_ven_tag_cze_tsn_tur_spa_aze_sid_por_ita_mlt_arw_ctl_amr_ind_kor_swa_guj_lat_gam_hau_chh_eng_tha_swe_jav_ben_ewe_aeg_jpn_fre_bos_bsq_heb_tig_zul_nor_pan_rom_hin_vie_uzb_bul_ses_lit_bem_wly_lda_sod_mnd_est_owc_prs_anl_mcd_urd_fin_bam_svk_igb	-0.0196340793388255	-0.0503949114386305	0.959915770228757
684	prs_sod_knd_tur_aeg_hun_spa_ind_gam_krd_rom_bul_anl_yor_ger_amr_mlt_tag_ewe_hin_lit_por_pan_chh_cze_hau_bem_kor_rus_sun_bos_heb_dut_igb_amh_cnt_pol_slo_bat_geo_tml_alb_swe_urd_aze_bam_ven_mly_swa_grk_bsq_glc_est_jpn_tsw_arw_xho_moo_dyu_owc_tig_eng_zul_lat_ben_qcu_mol_dgb_ukr_guj_sid_nor_ses_akn_ctl_svk_wly_fbf_mao_azi_swt_scr_lda_mcd_fre_vie_tsn_fin_cic_ita_mnd_afr_tha_uzb_jav	-0.0860122388174248	-0.222727347724011	0.824236156702466
685	xho_slo_por_akn_fbf_swe_gam_bat_afr_lat_cic_qcu_dgb_aeg_mcd_grk_krd_cze_lit_bem_jpn_hin_dut_glc_fin_rus_sun_swt_chh_tha_urd_tig_est_hun_moo_bos_lda_aze_pan_azi_mly_kor_yor_jav_prs_ind_anl_fre_mao_swa_amr_pol_dyu_cnt_mlt_ukr_ger_mol_tur_tsw_ven_ctl_owc_igb_sid_uzb_vie_tag_tsn_bsq_arw_scr_rom_ewe_zul_bul_ses_bam_wly_spa_ita_alb_mnd_hau_amh_guj_eng_heb_sod_geo_tml_svk_nor_ben_knd	0.0144623092209126	0.0372005470163873	0.970404838387215
686	amh_knd_ven_swe_amr_jpn_vie_ukr_sod_sun_slo_cze_hun_bam_hau_ger_geo_gam_bsq_tur_akn_tag_mnd_guj_uzb_ewe_alb_pol_svk_tsw_ita_hin_ben_fbf_azi_grk_nor_aze_urd_spa_bul_lat_tsn_fre_bat_por_mlt_est_bem_tml_zul_eng_fin_cic_dyu_afr_ctl_heb_scr_dgb_prs_jav_anl_krd_tig_chh_bos_cnt_tha_swa_glc_kor_owc_ses_swt_arw_rom_ind_pan_qcu_igb_dut_mao_moo_lit_mly_sid_rus_wly_lda_mcd_aeg_mol_xho_yor	-0.394337386479519	-0.939216456504242	0.350052609022813
687	tsn_tur_sid_uzb_eng_ewe_tag_igb_mao_tha_jav_lat_zul_pol_prs_rus_aze_aeg_amh_ses_lda_mol_tml_fbf_slo_bos_est_afr_qcu_fin_ind_moo_mcd_scr_swa_glc_arw_mlt_sun_alb_ctl_geo_svk_tig_amr_dgb_urd_dyu_sod_krd_cze_hin_ven_knd_ben_xho_fre_hau_ita_ukr_wly_jpn_bul_por_ger_mly_vie_lit_nor_rom_bam_cnt_anl_bem_spa_grk_guj_swt_bat_dut_hun_kor_azi_yor_gam_pan_cic_chh_heb_akn_mnd_swe_bsq_owc_tsw	0.0662668842145723	0.147204476669936	0.883289283381529
688	hun_eng_nor_ukr_svk_krd_gam_dut_mol_mao_cnt_hin_xho_jpn_tur_afr_aze_dyu_chh_urd_akn_mly_uzb_prs_glc_ind_sod_bos_tha_pol_spa_cze_sid_owc_rus_ctl_heb_vie_scr_amh_dgb_kor_bsq_cic_knd_ger_pan_amr_mcd_anl_lit_tml_rom_est_ewe_bat_fin_qcu_geo_igb_slo_ses_alb_fbf_aeg_bem_bul_tag_ita_jav_zul_azi_sun_grk_guj_wly_yor_tsn_arw_lat_swt_mlt_ben_lda_fre_mnd_hau_swa_swe_tig_ven_por_tsw_bam_moo	-0.533524333054245	-1.27503733911644	0.205472196224885
689	tur_tig_mlt_cnt_heb_mcd_bsq_grk_eng_spa_swt_aze_ukr_vie_lda_rom_yor_bat_dgb_fin_ctl_arw_hun_sid_cic_ger_svk_swe_guj_anl_mnd_azi_lit_alb_zul_jpn_rus_chh_scr_ben_amr_knd_bos_pol_urd_bem_bul_swa_sod_pan_mol_ven_por_krd_jav_wly_qcu_cze_hin_bam_ita_tag_lat_igb_xho_ewe_est_nor_glc_mao_prs_sun_gam_fre_dut_fbf_hau_tsw_slo_geo_tha_afr_uzb_ses_ind_mly_amh_tml_dyu_kor_akn_tsn_moo_aeg_owc	-0.226993470006683	-0.514427970746256	0.608173154723739
690	anl_owc_ita_est_geo_cze_vie_dyu_yor_uzb_slo_por_ukr_tig_krd_cnt_ind_dgb_ven_xho_nor_pol_sod_hau_lit_chh_hin_qcu_cic_fbf_igb_ses_ger_sid_mao_tml_aeg_guj_wly_prs_swt_mcd_ewe_tur_aze_urd_swa_dut_fin_arw_pan_jav_tsw_bam_alb_bem_glc_scr_rus_ctl_ben_mly_swe_tsn_amr_bsq_mnd_bul_zul_heb_amh_mlt_svk_afr_kor_moo_bat_akn_grk_sun_bos_rom_lat_hun_knd_mol_jpn_gam_lda_spa_tag_fre_eng_azi_tha	-0.230099261456645	-0.531602498302909	0.596268866007813
691	qcu_rus_uzb_tml_glc_xho_guj_fre_igb_yor_afr_mlt_svk_cnt_ukr_ses_jpn_tur_dgb_ben_lit_aze_wly_owc_ctl_bam_alb_tsw_lat_hau_aeg_jav_swa_tag_pol_prs_ger_swe_zul_cic_bos_sun_est_eng_azi_grk_dut_ven_por_arw_tig_akn_ind_bat_vie_swt_ewe_chh_bsq_urd_bem_hun_gam_spa_mnd_amh_geo_lda_tsn_pan_mol_scr_mcd_hin_amr_sod_slo_anl_mao_mly_dyu_tha_cze_ita_fbf_nor_heb_moo_krd_bul_fin_sid_knd_rom_kor	-0.0813430774141496	-0.211443027730969	0.833004248992711
692	mcd_bem_jpn_swa_sod_bos_bam_guj_amr_bat_nor_glc_swe_hin_pol_mly_krd_jav_alb_cze_rom_hun_swt_tur_fre_bul_ita_mol_tha_xho_moo_urd_zul_yor_mao_eng_chh_dgb_est_aeg_geo_igb_dyu_pan_svk_sid_arw_fbf_tsn_dut_rus_tsw_lat_akn_hau_ven_vie_prs_ctl_fin_ukr_owc_lit_aze_sun_azi_qcu_scr_anl_bsq_tag_ewe_ben_slo_knd_kor_amh_grk_tig_wly_cnt_mnd_cic_uzb_ger_ses_ind_afr_por_gam_mlt_lda_spa_heb_tml	0.302180630817443	0.704781573642653	0.482707485091139
693	swa_heb_mcd_por_cnt_xho_dgb_tsw_cic_anl_scr_sun_lit_amh_afr_sid_sod_swt_jpn_kor_ses_chh_tur_ben_qcu_tag_fbf_est_tml_bos_mly_urd_uzb_tha_grk_hau_pan_bem_lat_alb_nor_ger_bul_ind_akn_bat_amr_vie_moo_slo_cze_jav_svk_hin_aeg_ita_yor_zul_arw_lda_azi_wly_eng_bsq_fre_prs_bam_ctl_igb_mnd_rom_gam_tsn_guj_knd_mao_swe_geo_krd_aze_ven_dyu_dut_mlt_rus_glc_ukr_spa_mol_pol_ewe_fin_owc_hun_tig	-0.00426704936685239	-0.0097527633200569	0.992239434802139
694	grk_swa_est_uzb_bos_glc_rus_igb_mlt_ita_urd_cic_bat_fre_eng_ven_ses_lda_krd_rom_tsw_svk_cnt_ewe_guj_vie_owc_swe_mao_dgb_aze_gam_mcd_tml_afr_sun_tig_ger_swt_wly_spa_kor_bem_jav_qcu_mly_akn_ukr_ind_pan_knd_tag_cze_yor_ben_chh_fbf_anl_scr_sod_fin_dyu_hun_jpn_ctl_alb_amh_pol_prs_mol_bul_zul_lat_heb_geo_nor_tur_dut_hin_bam_bsq_moo_xho_azi_mnd_lit_hau_tha_amr_tsn_arw_slo_por_sid_aeg	0.205448362602776	0.499761418686698	0.618423462508392
695	ses_sun_akn_owc_azi_est_jpn_mnd_pol_scr_lda_bat_ben_bem_zul_cze_jav_fbf_swt_mao_cnt_bul_hau_vie_ctl_dut_tml_amh_glc_igb_por_slo_chh_mly_dyu_uzb_tsw_heb_tsn_xho_lat_mlt_yor_eng_amr_arw_cic_mol_tha_ger_bos_hun_swe_grk_wly_rom_ewe_guj_aze_kor_sod_svk_anl_sid_tig_rus_hin_qcu_nor_tur_dgb_fre_bam_ita_krd_pan_ind_spa_tag_mcd_geo_fin_bsq_knd_lit_ukr_alb_afr_aeg_prs_swa_gam_urd_moo_ven	-0.874510969542502	-1.91637688488057	0.0583879641086825
696	tsn_heb_ind_gam_wly_tml_amh_lda_bul_spa_pan_bos_dyu_tag_xho_rus_geo_moo_afr_jav_mcd_aeg_owc_bat_eng_bem_ses_svk_glc_hin_cic_fre_swa_tur_amr_grk_swe_ita_ger_lat_mly_qcu_fin_alb_jpn_swt_pol_nor_ctl_tig_cnt_yor_dgb_chh_rom_scr_tha_sid_guj_aze_dut_vie_azi_tsw_slo_ewe_arw_igb_anl_bsq_sun_hun_hau_ben_est_kor_lit_mlt_mol_zul_prs_cze_urd_por_ven_knd_uzb_ukr_bam_fbf_akn_mao_krd_sod_mnd	0.255185549184194	0.658096305971849	0.512102034799756
697	fin_moo_yor_dut_tml_ewe_zul_hin_pol_bat_amh_bos_akn_ven_aeg_prs_rom_mnd_ger_alb_swt_sod_cic_spa_tig_xho_tur_ben_dyu_heb_lda_ind_mly_amr_mlt_qcu_ses_tha_uzb_kor_bam_scr_sun_mao_jpn_afr_tag_vie_slo_aze_chh_pan_svk_cze_hau_lat_ita_anl_sid_gam_guj_krd_rus_mol_dgb_lit_bem_por_nor_urd_igb_tsn_owc_eng_tsw_bsq_jav_est_cnt_hun_mcd_wly_fre_swa_geo_ctl_arw_swe_glc_fbf_grk_bul_knd_azi_ukr	-0.212922092676681	-0.485573089676497	0.62841190068113
698	tml_knd_azi_gam_ses_spa_tsn_swt_sun_aze_ewe_hau_dyu_nor_cnt_ukr_jpn_chh_lda_hin_zul_fbf_mnd_akn_alb_wly_uzb_pol_sod_ger_prs_cze_fin_svk_bul_bos_swe_rus_xho_aeg_cic_heb_igb_jav_tig_tur_krd_yor_slo_tag_afr_dut_qcu_ven_hun_ctl_urd_mcd_ind_moo_arw_bem_ita_tsw_lat_mly_anl_dgb_amr_mao_pan_por_eng_sid_bam_lit_swa_glc_rom_fre_ben_kor_est_amh_vie_tha_bat_scr_guj_bsq_mol_geo_owc_mlt_grk	-0.129466267015901	-0.288908317672451	0.773294549572178
699	knd_tha_bat_scr_ewe_swa_est_alb_slo_swt_tag_dut_wly_swe_hau_aeg_por_jpn_gam_mnd_fin_igb_tml_spa_eng_sun_prs_ger_ben_ctl_moo_cze_krd_cic_hun_amr_bos_chh_svk_heb_pan_afr_lat_ind_bul_kor_aze_anl_ita_uzb_tsn_lda_fbf_vie_bam_amh_dgb_zul_rom_bsq_tur_mcd_dyu_mol_tsw_owc_jav_rus_xho_pol_glc_sid_ses_fre_hin_yor_sod_lit_guj_bem_nor_geo_tig_urd_mlt_qcu_mly_cnt_ven_mao_ukr_akn_azi_arw_grk	0.535467151278566	1.39497534962144	0.166345992370456
700	geo_cnt_gam_tig_moo_bos_sun_por_mly_swt_ben_slo_jpn_ukr_yor_bsq_svk_afr_fin_mcd_rus_dgb_jav_zul_mao_pan_grk_anl_mol_ewe_aeg_tml_qcu_est_swa_hin_nor_sod_bat_tag_prs_amh_uzb_xho_fre_tha_igb_ita_bul_hau_knd_amr_fbf_lit_glc_guj_bem_owc_swe_wly_lda_spa_pol_dut_eng_mlt_sid_vie_cic_scr_ind_ses_hun_azi_arw_rom_alb_cze_ger_aze_chh_dyu_bam_tsn_kor_tsw_tur_ctl_ven_lat_urd_heb_mnd_akn_krd	-0.308560564141724	-0.720878497191067	0.472792499619896
701	mly_sun_anl_aeg_swe_sod_chh_ben_est_vie_rus_mcd_xho_lat_mlt_moo_dut_ukr_bat_tml_lda_dyu_mao_tha_ses_hin_por_heb_glc_azi_bam_eng_cze_qcu_tig_bul_amh_igb_arw_mnd_hau_fbf_hun_sid_akn_ewe_cnt_bem_spa_swt_jpn_prs_nor_tag_pan_swa_fin_yor_krd_wly_lit_alb_knd_afr_urd_gam_svk_pol_bsq_ven_uzb_amr_fre_ita_slo_tur_aze_dgb_tsw_ger_cic_zul_rom_bos_jav_tsn_owc_guj_scr_ind_geo_grk_ctl_kor_mol	0.550155658571262	1.33803197281179	0.184148525188722
702	tur_moo_fre_cze_jpn_vie_tha_cnt_swa_bem_ben_geo_aeg_mly_dut_ses_bos_ctl_sun_azi_akn_spa_rom_ind_yor_hun_ewe_svk_nor_prs_lat_kor_lda_urd_bsq_dgb_owc_grk_afr_hau_guj_amh_aze_ven_knd_scr_sid_lit_hin_cic_tml_zul_swt_bul_uzb_mcd_fbf_sod_igb_chh_fin_dyu_tsn_jav_alb_heb_arw_glc_por_mnd_rus_swe_krd_qcu_est_mlt_tsw_mol_amr_pol_pan_xho_gam_ger_tag_ukr_eng_mao_tig_bat_anl_slo_ita_bam_wly	0.353231662206363	0.785927270298861	0.433907984279327
703	tsw_yor_arw_swa_tml_ses_nor_swe_cnt_sun_urd_wly_tsn_bsq_bat_fre_afr_qcu_azi_ita_ukr_kor_mlt_bam_pol_dut_lat_lda_ven_cic_svk_mly_anl_bul_rus_ctl_tig_bem_aeg_mcd_heb_hin_ind_alb_guj_ewe_glc_pan_tag_rom_owc_eng_grk_scr_xho_sid_vie_por_sod_lit_krd_dyu_geo_zul_aze_ben_prs_tur_ger_fin_amh_dgb_moo_hun_fbf_mnd_jav_akn_igb_slo_spa_jpn_gam_mol_amr_bos_chh_mao_hau_knd_uzb_swt_cze_tha_est	-0.396757712729089	-1.01392644566145	0.313248497072506
704	sid_swe_guj_urd_hin_por_ctl_ind_grk_sod_ewe_afr_vie_jav_akn_tig_ukr_hun_sun_mcd_mly_nor_dgb_xho_tml_knd_mnd_ses_ita_rom_zul_ger_lit_amr_slo_mao_mol_tha_gam_bos_ben_kor_hau_fre_tsw_glc_pan_igb_alb_rus_tur_scr_bul_dut_fbf_fin_moo_ven_svk_geo_prs_lda_pol_dyu_swt_bsq_bem_qcu_heb_owc_tsn_arw_jpn_chh_eng_yor_est_cze_aeg_aze_krd_spa_bam_lat_anl_wly_swa_bat_mlt_azi_tag_cnt_uzb_cic_amh	0.457084518212585	1.09903534528341	0.274589670077544
705	lda_dut_grk_aeg_heb_nor_rom_bem_jav_bos_est_pan_fin_xho_bsq_ger_fre_hau_owc_tag_glc_tur_ctl_ven_prs_mnd_uzb_svk_geo_urd_vie_bul_kor_amh_azi_swa_afr_yor_por_scr_ukr_sun_ben_rus_mcd_spa_hin_wly_lit_zul_arw_hun_cnt_mly_moo_aze_gam_alb_mao_jpn_swt_mlt_fbf_slo_ind_krd_sod_dgb_knd_lat_ewe_dyu_ita_bam_anl_qcu_swe_tml_tsw_guj_mol_chh_tig_cze_akn_bat_eng_amr_sid_tsn_igb_cic_pol_tha_ses	0.306817895849	0.677914915956579	0.499508828695059
706	dgb_guj_heb_mao_alb_bsq_xho_afr_ind_cze_hau_uzb_cnt_owc_chh_prs_eng_svk_lit_tml_bul_sun_amr_pol_sid_tur_pan_glc_grk_ukr_azi_tig_dyu_yor_jpn_sod_swe_igb_ses_cic_ger_wly_mlt_fin_mnd_scr_gam_lda_vie_ita_bam_akn_est_spa_anl_tsn_amh_swt_krd_ctl_qcu_bos_rom_urd_hin_fre_geo_tha_mly_knd_aze_por_bat_jav_nor_mol_arw_ben_aeg_kor_dut_fbf_tag_ven_slo_ewe_hun_rus_moo_tsw_zul_mcd_swa_bem_lat	0.461716056281931	1.40330950575787	0.163854630171925
707	slo_ita_scr_tsw_ewe_cic_mol_moo_sod_geo_zul_ind_glc_jpn_bsq_lit_prs_bam_qcu_mnd_urd_mly_bat_fin_vie_heb_ben_ger_pol_knd_grk_igb_ukr_bul_azi_spa_tag_tha_cnt_mlt_gam_cze_fbf_mcd_alb_xho_por_est_dut_ses_lat_dgb_amh_hau_krd_chh_nor_svk_tig_eng_tml_fre_guj_bem_pan_sun_mao_ctl_hun_lda_kor_swt_swe_bos_tur_arw_rus_aeg_anl_ven_yor_hin_jav_akn_sid_owc_dyu_tsn_afr_uzb_rom_amr_aze_swa_wly	0.366965975460002	0.827531237289806	0.410054449542051
708	bos_gam_ind_est_pan_fre_anl_cze_glc_swa_geo_owc_bsq_cnt_jpn_mnd_alb_ctl_chh_lit_mcd_fbf_hun_sun_hin_dyu_bem_dut_mly_uzb_guj_tsn_qcu_bam_zul_eng_ger_tha_mlt_scr_azi_por_tag_dgb_rom_slo_vie_ben_lda_prs_afr_moo_mol_fin_tsw_swe_yor_ita_ses_tig_cic_urd_mao_sod_bul_heb_wly_arw_kor_spa_grk_bat_amr_tml_hau_igb_jav_sid_akn_knd_rus_swt_svk_nor_pol_ven_amh_aze_ewe_xho_aeg_tur_krd_lat_ukr	-0.134070010647766	-0.304983613540629	0.761060134251841
709	lit_hin_grk_jpn_azi_aze_ukr_est_kor_amr_tha_sid_tsw_dut_pol_jav_swe_bat_cnt_arw_swa_prs_qcu_urd_afr_bam_lat_mol_fin_eng_knd_cic_slo_hau_tag_akn_amh_cze_mnd_ven_tig_sod_yor_anl_ben_tur_ewe_ind_dyu_pan_bem_por_rom_alb_ses_bsq_ita_owc_hun_ctl_swt_sun_guj_gam_vie_mly_fbf_igb_dgb_aeg_chh_rus_bos_lda_nor_bul_uzb_moo_spa_scr_xho_krd_mao_heb_mcd_tml_zul_geo_fre_ger_glc_wly_svk_tsn_mlt	0.0133191563912521	0.0316132104679869	0.974848255244211
710	est_amh_eng_rom_mlt_geo_lda_gam_pol_slo_bsq_moo_dgb_guj_sod_zul_tur_lit_mly_dut_bul_fre_fbf_krd_knd_por_ukr_fin_mcd_mnd_afr_glc_qcu_svk_cic_ind_wly_hin_jpn_ctl_yor_spa_pan_amr_grk_vie_xho_tsn_tsw_sun_tig_tag_scr_tml_azi_ita_uzb_akn_anl_igb_nor_sid_chh_ven_tha_bos_bam_ger_jav_mol_lat_swt_aeg_hau_aze_kor_bat_bem_ben_hun_urd_mao_prs_dyu_cnt_heb_alb_swa_owc_ewe_cze_ses_arw_swe_rus	0.953724967944951	2.26487318192786	0.0258425228761796
711	rom_jav_ukr_dut_amh_mlt_zul_alb_tig_chh_sod_glc_ctl_tsn_krd_bam_moo_yor_ind_cze_swt_bul_prs_pol_aze_aeg_wly_kor_bat_lda_hin_anl_ewe_guj_swe_knd_est_ben_scr_tur_akn_mnd_nor_fin_dyu_grk_tsw_por_mao_bsq_cic_mol_owc_gam_jpn_ven_dgb_mcd_bem_arw_igb_lit_tag_heb_amr_bos_fbf_swa_rus_fre_afr_sid_ita_hau_sun_qcu_lat_pan_slo_xho_cnt_svk_mly_spa_hun_ses_tha_eng_ger_vie_urd_geo_azi_uzb_tml	-0.0939604184499536	-0.208082536330921	0.835619541036561
712	geo_amr_spa_tig_xho_nor_dgb_aze_hau_qcu_tag_mlt_ven_rom_guj_ses_sun_amh_glc_gam_ukr_hun_knd_lit_mol_sod_tsn_yor_rus_fin_jpn_svk_vie_por_cnt_mao_chh_ctl_pan_ewe_akn_eng_igb_bam_ger_arw_est_pol_bos_dyu_mcd_mly_scr_anl_cic_fre_urd_bsq_swa_uzb_bul_alb_hin_azi_swt_tur_krd_ita_sid_zul_ind_mnd_grk_swe_bem_cze_tsw_owc_heb_aeg_tml_bat_ben_jav_dut_fbf_moo_afr_lda_tha_slo_wly_prs_kor_lat	0.013180650343456	0.0303149134215217	0.97588086501825
713	mly_cze_jpn_fin_rom_zul_glc_ctl_lda_swe_azi_bul_swt_bat_dgb_grk_amr_lat_hun_prs_bam_gam_fbf_jav_alb_ewe_mnd_amh_uzb_mol_sod_sid_ind_qcu_ukr_knd_afr_urd_ven_xho_anl_eng_cic_scr_mcd_swa_igb_ita_hau_nor_guj_tsw_spa_bsq_tur_akn_krd_tag_mlt_mao_moo_wly_pan_chh_ger_lit_ses_tsn_sun_dut_owc_tig_fre_est_heb_tml_cnt_yor_vie_bos_aze_pol_slo_rus_geo_svk_kor_bem_ben_por_dyu_tha_hin_arw_aeg	-0.164601228587244	-0.374922243967644	0.708571933959211
714	arw_krd_ger_yor_igb_ind_knd_mao_spa_anl_swa_jpn_est_glc_tag_tig_vie_lat_bul_azi_gam_slo_mly_bem_mol_chh_ewe_amr_ukr_hau_fin_aze_mnd_tha_scr_cic_wly_qcu_kor_ita_pol_rom_bat_uzb_afr_swt_ben_moo_lda_dyu_tsn_mlt_eng_aeg_dgb_cnt_hin_zul_tur_amh_bos_cze_sod_owc_bsq_ctl_por_ses_swe_prs_grk_hun_ven_fre_sid_mcd_jav_xho_lit_geo_fbf_sun_guj_dut_akn_alb_urd_heb_pan_tsw_nor_bam_rus_tml_svk	-0.433011373269516	-0.992280431174922	0.323635503822989
715	ind_cnt_est_lit_bam_urd_tur_svk_wly_ita_fbf_glc_dut_mnd_slo_aeg_yor_alb_uzb_cic_hau_chh_krd_grk_arw_bat_tig_dyu_ben_amh_prs_ven_bsq_dgb_amr_igb_mly_ewe_ukr_mlt_ger_bos_pan_tml_aze_fin_lat_fre_moo_geo_gam_ses_mao_bem_hin_scr_azi_hun_bul_heb_sun_eng_mol_swa_knd_rom_xho_cze_zul_vie_anl_kor_por_nor_spa_akn_pol_ctl_jpn_rus_tsn_tha_lda_jav_sod_mcd_guj_afr_qcu_sid_swt_owc_swe_tag_tsw	-0.0469880373766405	-0.120304425400074	0.904501523359176
716	pol_tha_aeg_nor_hun_amh_swa_zul_ukr_tsw_ses_ita_akn_spa_swe_fin_jpn_aze_cic_ger_urd_svk_ctl_dgb_est_bul_mcd_igb_gam_arw_qcu_lda_swt_mnd_hau_wly_azi_vie_dut_tag_hin_geo_mlt_moo_bam_tur_cze_knd_ewe_ben_tml_bat_dyu_slo_tig_jav_rom_fbf_rus_krd_guj_por_sun_grk_eng_sid_afr_glc_owc_cnt_anl_alb_mol_ven_yor_scr_tsn_mly_ind_sod_mao_xho_bem_bos_lat_heb_bsq_prs_amr_fre_uzb_pan_lit_chh_kor	-0.0570145723139201	-0.148107640073734	0.882578472143901
717	amr_pan_mlt_krd_dgb_cnt_grk_mol_aze_knd_jpn_ewe_ben_bat_spa_hun_mnd_mcd_heb_slo_moo_lda_lat_hin_bsq_amh_kor_ukr_est_swa_afr_zul_rus_akn_pol_scr_rom_bos_jav_wly_guj_bam_ctl_nor_fre_chh_ind_sod_tha_aeg_eng_svk_tsn_swe_alb_hau_gam_owc_anl_tig_ita_qcu_ger_tsw_sun_ven_tur_yor_lit_cze_swt_prs_sid_dyu_arw_glc_fbf_por_fin_xho_mly_tag_tml_bul_azi_cic_uzb_ses_bem_dut_igb_vie_mao_geo_urd	-1.02804355477928	-2.40142410394275	0.0183203468382766
718	fre_ita_ctl_pan_aeg_sun_slo_dgb_moo_hau_cnt_igb_cze_tag_ven_tsn_kor_zul_ind_eng_anl_swa_bem_jpn_geo_nor_tur_bos_bam_glc_xho_est_prs_sod_mlt_mol_spa_fbf_hin_pol_owc_rom_alb_grk_tml_urd_akn_svk_bat_mnd_yor_cic_ses_lat_afr_lda_ewe_tha_swe_hun_rus_heb_por_ger_azi_dyu_mly_chh_fin_amr_bsq_scr_krd_amh_tig_knd_sid_aze_lit_ukr_jav_tsw_wly_qcu_mcd_mao_bul_uzb_vie_gam_ben_arw_guj_dut_swt	0.661887546510988	1.50666489981475	0.135285885703037
719	rus_tml_dut_scr_est_mcd_hin_swe_urd_cnt_fin_bul_anl_amr_kor_rom_ben_akn_pol_tha_lit_swt_igb_grk_heb_geo_lda_tag_hau_lat_dyu_zul_aze_sid_alb_qcu_amh_bam_tsw_por_bem_hun_azi_svk_bos_sod_uzb_ind_tsn_fbf_tur_tig_krd_chh_knd_mao_gam_guj_spa_nor_bsq_pan_ctl_moo_mnd_yor_dgb_glc_afr_cze_ita_swa_jav_ewe_xho_jpn_sun_slo_ger_cic_owc_arw_mly_ven_ukr_bat_fre_wly_mol_aeg_eng_mlt_prs_vie_ses	-0.171127745949883	-0.390723389618008	0.696895322955068
720	fbf_ukr_knd_bos_mcd_amh_jav_rom_tag_afr_sid_bul_lit_glc_tig_mao_ger_bsq_rus_amr_grk_zul_chh_sun_tsw_mol_pan_swt_ind_anl_svk_kor_lda_geo_vie_ben_aeg_hun_fre_mlt_eng_tsn_pol_swa_tha_swe_sod_bam_tml_igb_akn_scr_azi_mnd_bem_ven_hin_fin_wly_alb_mly_arw_cic_prs_nor_hau_ses_owc_ewe_dyu_krd_uzb_urd_guj_cnt_slo_ita_por_tur_yor_gam_bat_lat_spa_xho_est_cze_jpn_heb_ctl_dgb_dut_qcu_moo_aze	0.521548996761998	1.22312381430887	0.224373230738568
721	hau_heb_dut_rom_fbf_ses_ven_hun_bsq_tig_prs_aze_dgb_pol_knd_ben_lat_mao_bul_kor_rus_glc_sod_lda_zul_cnt_spa_mcd_bos_svk_tur_afr_grk_arw_ita_ind_yor_akn_scr_mly_alb_tha_est_guj_gam_anl_amr_hin_cze_owc_eng_ctl_swt_urd_por_jav_mlt_tag_bam_krd_igb_jpn_sun_aeg_nor_bem_mnd_azi_qcu_fre_tml_swe_vie_swa_ewe_chh_bat_moo_cic_tsn_xho_tsw_amh_pan_ger_ukr_mol_uzb_dyu_fin_wly_lit_sid_slo_geo	-0.266859557786657	-0.684725616684807	0.495220042660327
722	fbf_bsq_kor_heb_mlt_chh_anl_bat_rus_akn_uzb_mnd_ben_alb_hau_krd_tsn_hun_igb_guj_qcu_moo_tur_dut_mol_wly_bam_amr_pol_yor_afr_geo_ven_scr_owc_bul_svk_aeg_ewe_hin_cic_jav_grk_swe_dyu_bem_azi_arw_urd_swt_knd_pan_vie_tag_glc_ctl_fre_fin_ind_spa_ses_tsw_amh_mcd_lit_tha_tml_eng_por_ita_ukr_jpn_lda_sid_bos_rom_ger_mao_lat_cnt_nor_est_cze_xho_mly_gam_sun_aze_prs_slo_swa_tig_sod_dgb_zul	-0.231261306009419	-0.594419349020582	0.55367501863121
723	wly_cic_arw_jav_hun_spa_tag_afr_tml_dut_anl_ita_grk_heb_mlt_glc_ewe_dgb_mol_amr_pan_hau_cze_mly_hin_aze_bul_dyu_rom_uzb_tsn_bsq_rus_lda_por_scr_xho_fin_lat_mcd_geo_mao_cnt_fre_knd_yor_slo_alb_kor_tig_svk_zul_bam_igb_ven_bos_pol_ctl_gam_moo_sod_ukr_ses_ind_guj_bem_azi_ger_tur_urd_eng_aeg_lit_chh_nor_swt_krd_amh_vie_jpn_bat_sid_prs_qcu_mnd_swe_tsw_sun_akn_swa_tha_owc_ben_fbf_est	-0.220758532401048	-0.514817565688431	0.60790192228166
724	pan_eng_tha_anl_swt_cze_geo_amh_tag_tig_swa_slo_mnd_mol_alb_yor_zul_sod_rom_bul_amr_knd_hin_afr_tsw_vie_bem_hau_ben_gam_lit_mly_cic_ger_jav_svk_mlt_ctl_por_sun_tsn_mao_owc_nor_scr_ita_ind_igb_moo_uzb_ven_ewe_kor_ukr_dyu_mcd_dut_grk_aeg_akn_fre_aze_dgb_tml_glc_qcu_ses_urd_fbf_bsq_heb_pol_wly_xho_hun_bat_arw_swe_sid_cnt_rus_spa_guj_lat_prs_azi_jpn_fin_tur_krd_est_bam_bos_chh_lda	-0.427521318283902	-1.14185166826168	0.256447140183238
725	dyu_mlt_geo_anl_afr_azi_vie_cic_swa_amr_est_scr_dut_krd_jpn_qcu_igb_bam_uzb_nor_hin_mol_tha_aeg_svk_mao_pan_tsw_slo_swt_prs_mnd_ewe_arw_guj_glc_mcd_lda_ben_moo_tag_wly_heb_rus_urd_tml_cnt_bat_fin_sod_bem_hau_tur_pol_ger_grk_alb_chh_hun_knd_dgb_ita_zul_sid_fbf_spa_ukr_cze_fre_gam_lat_sun_yor_kor_owc_por_tig_jav_lit_bos_rom_xho_mly_amh_ctl_swe_akn_ses_bsq_eng_tsn_ind_aze_ven_bul	0.744276836470422	1.80895346489385	0.0736894260496223
726	zul_scr_hau_vie_grk_bos_dgb_tsn_ger_uzb_hun_bsq_swa_tig_jpn_ewe_geo_bem_mao_tml_bat_cnt_dyu_afr_bam_owc_aze_knd_anl_fre_tur_ben_sod_svk_akn_kor_ses_gam_amh_lit_azi_heb_mlt_eng_qcu_xho_alb_ita_guj_amr_glc_tha_rus_tag_mcd_igb_yor_pol_wly_spa_lat_mly_urd_bul_lda_cze_prs_est_swt_tsw_krd_rom_dut_ukr_mnd_arw_pan_ctl_fin_ind_swe_mol_ven_slo_sun_aeg_sid_moo_chh_nor_hin_fbf_cic_jav_por	0.734030620616575	1.73015954420246	0.0869189657667635
727	tml_amh_bos_geo_aze_rom_kor_bul_sid_swt_est_akn_lda_tur_xho_scr_wly_fin_mly_igb_prs_aeg_mao_bat_bam_ukr_spa_ses_tsn_ben_fre_ita_moo_ind_amr_cze_swe_krd_dgb_gam_jav_dut_knd_tsw_zul_mol_vie_sod_heb_bem_pol_uzb_ewe_cic_arw_azi_pan_mnd_glc_eng_bsq_jpn_mcd_swa_nor_tag_tig_cnt_lit_qcu_hun_ger_owc_hin_hau_fbf_urd_dyu_slo_chh_por_afr_ven_yor_anl_tha_mlt_sun_grk_alb_rus_ctl_lat_svk_guj	-0.041692344883483	-0.0977932510575049	0.922306925451583
728	tur_bem_nor_aze_mlt_bsq_guj_mnd_zul_ctl_tsn_bat_dgb_swe_gam_rom_afr_krd_lat_arw_ses_knd_geo_fin_prs_bul_hin_vie_fre_jav_ven_tsw_amr_tig_por_bam_ben_hau_cze_mao_wly_anl_svk_spa_dut_igb_mol_mcd_aeg_lit_bos_sod_alb_cic_azi_glc_grk_owc_heb_swt_eng_qcu_moo_jpn_lda_xho_hun_sid_chh_tml_fbf_kor_ita_ind_est_yor_amh_ewe_rus_tha_tag_pan_dyu_ger_mly_akn_uzb_cnt_swa_slo_scr_pol_sun_urd_ukr	0.0219134862183049	0.0499567967507206	0.960263953475808
729	eng_swt_heb_jpn_lat_qcu_grk_chh_svk_mly_rom_cic_bem_arw_amh_aeg_ukr_akn_vie_aze_bos_bam_prs_ses_pol_cze_por_urd_guj_ben_fbf_tur_owc_dgb_rus_xho_cnt_swa_ger_bat_anl_tsw_fin_wly_nor_mnd_tag_tsn_tig_scr_lit_ven_bsq_azi_hun_fre_tml_ctl_jav_alb_geo_lda_gam_pan_sod_glc_moo_zul_dyu_slo_swe_spa_tha_dut_kor_mol_knd_krd_est_amr_uzb_mcd_hin_sid_bul_hau_ita_ewe_mao_sun_igb_afr_yor_mlt_ind	0.683125638957981	1.6197410845733	0.108674144102348
730	chh_ewe_ses_hun_azi_tag_tur_vie_fbf_grk_tsw_fin_gam_jpn_fre_scr_por_afr_swt_heb_swa_swe_rus_cic_lat_dyu_tha_ger_lit_ita_eng_geo_arw_prs_urd_hin_ukr_spa_kor_nor_wly_ind_slo_bem_tig_owc_mcd_ven_mol_bam_sod_rom_cnt_bat_yor_pol_igb_xho_krd_aeg_zul_jav_ben_mly_amr_akn_tsn_qcu_tml_dgb_alb_guj_ctl_moo_knd_anl_dut_mnd_mlt_aze_lda_bos_pan_hau_uzb_bul_svk_amh_glc_bsq_est_sid_mao_sun_cze	-0.0286389128070688	-0.076953018667088	0.938826232689014
731	dyu_jav_ctl_bem_ven_tml_yor_zul_cic_lat_slo_aze_ewe_xho_pan_tsw_mol_rom_bam_anl_eng_geo_bul_amr_mnd_heb_igb_dut_swt_fin_afr_jpn_lit_fre_scr_ses_ben_fbf_ita_lda_mlt_wly_pol_por_spa_svk_azi_tig_arw_gam_hin_knd_nor_dgb_guj_chh_tha_vie_tsn_prs_ind_mly_kor_ger_bat_swa_bos_krd_tag_cze_sid_swe_sun_bsq_est_sod_hau_ukr_hun_uzb_cnt_amh_tur_mcd_qcu_alb_moo_owc_grk_aeg_urd_mao_akn_glc_rus	0.390857720196847	0.902681135093882	0.369027225589295
732	lda_ind_scr_aeg_tml_cze_mao_kor_cnt_alb_ben_prs_sod_tsw_owc_jav_svk_mnd_krd_bam_bos_arw_rus_mly_glc_lat_mcd_tha_azi_nor_hau_mol_ewe_spa_por_ita_zul_tur_anl_ukr_igb_tsn_swe_sun_pan_bem_dgb_afr_amh_yor_akn_xho_fin_amr_sid_hin_vie_bat_uzb_dut_urd_qcu_geo_grk_wly_guj_heb_fbf_fre_rom_tig_dyu_bul_swt_slo_aze_mlt_knd_moo_pol_hun_ctl_ven_est_ses_ger_lit_chh_jpn_gam_cic_bsq_eng_swa_tag	-0.070762335037987	-0.182525428536485	0.855567695650215
733	owc_est_tig_chh_amr_glc_pan_cnt_azi_krd_heb_bsq_jpn_grk_ukr_yor_mao_mnd_nor_fbf_qcu_spa_jav_lat_bem_wly_fin_swe_bam_aeg_uzb_zul_aze_kor_ewe_ven_sod_ben_vie_tsn_gam_knd_pol_sid_hau_prs_tml_lit_dgb_swa_rus_mlt_svk_xho_hun_hin_ita_scr_guj_eng_dut_bos_afr_urd_bul_tsw_ind_sun_akn_ger_mcd_bat_amh_alb_ctl_mol_rom_fre_tag_igb_arw_lda_por_moo_anl_tur_swt_dyu_tha_geo_mly_ses_cze_slo_cic	0.519698384601275	1.35930526971146	0.177336904986779
734	spa_mcd_cic_ben_swe_urd_eng_bos_scr_grk_lat_sun_geo_dgb_tsw_heb_anl_zul_ses_dut_guj_akn_tag_ger_igb_mlt_ukr_gam_jav_rus_ewe_slo_bul_mao_hau_bat_bem_cnt_tsn_glc_mol_mly_krd_fbf_fre_por_bam_moo_mnd_sid_pan_hun_chh_hin_swa_yor_azi_aeg_knd_xho_aze_lda_dyu_tur_ven_kor_sod_svk_fin_bsq_wly_vie_pol_alb_amh_arw_prs_afr_tha_nor_ita_qcu_rom_owc_tig_cze_ctl_est_uzb_amr_jpn_swt_lit_ind_tml	-0.0396764913695811	-0.0886794905643707	0.929527318804684
735	bul_scr_sod_tig_azi_anl_yor_aze_moo_hin_mao_tml_ukr_knd_owc_uzb_pan_cic_alb_nor_fin_mly_svk_jpn_qcu_swt_sun_mnd_swe_dut_hun_ven_slo_zul_ind_arw_est_krd_amr_tha_jav_rom_ctl_cnt_glc_tur_ita_por_guj_akn_lat_prs_aeg_vie_sid_tag_tsw_swa_spa_grk_dgb_bsq_bem_gam_ewe_lda_rus_chh_igb_hau_bam_mlt_mcd_dyu_heb_ben_xho_afr_urd_ses_tsn_ger_pol_amh_fre_bos_fbf_wly_cze_eng_lit_mol_geo_bat_kor	0.168460410344589	0.400691653493427	0.689566199476227
736	ewe_fbf_pol_ses_kor_afr_tsn_bul_ger_mcd_wly_tur_bsq_sun_sod_tml_ven_moo_zul_por_swa_tig_yor_hun_eng_tsw_cnt_owc_ita_lat_tag_mly_lit_lda_dyu_tha_hin_bat_svk_dut_mnd_uzb_swt_knd_grk_jav_rom_ukr_prs_pan_bem_sid_azi_aze_ctl_swe_qcu_slo_aeg_nor_arw_heb_bos_cze_amr_spa_guj_fre_ben_gam_vie_rus_bam_urd_fin_cic_dgb_chh_xho_akn_amh_krd_jpn_ind_alb_mlt_igb_mol_est_scr_anl_hau_geo_glc_mao	-0.146552394635591	-0.342617576651047	0.732659341845052
737	cze_tag_mao_bam_sun_cic_igb_ind_fre_ewe_akn_swt_knd_arw_owc_afr_chh_aze_por_hun_qcu_pol_hin_slo_grk_gam_ger_scr_dut_nor_krd_lat_cnt_sod_ita_amr_bul_dyu_spa_tsn_tig_geo_urd_swe_uzb_moo_mlt_mnd_ben_ses_mly_bos_amh_bat_jpn_mcd_svk_tur_ukr_wly_bsq_prs_zul_glc_lda_est_alb_ven_eng_tml_ctl_bem_heb_jav_swa_mol_rus_kor_fin_xho_rom_aeg_sid_tha_hau_dgb_fbf_guj_azi_tsw_yor_vie_lit_anl_pan	-0.484467850487411	-1.1048987861874	0.272053804125584
738	tha_mlt_bat_ben_tig_azi_mol_bam_sun_anl_lit_hau_grk_guj_sid_tur_fbf_ses_mao_pan_slo_glc_cic_arw_dgb_xho_spa_moo_jav_aeg_qcu_cnt_akn_heb_ger_afr_yor_eng_igb_aze_svk_por_amh_owc_tsn_ewe_ita_swe_sod_kor_hin_ind_rom_vie_wly_jpn_uzb_scr_bul_bsq_geo_zul_rus_tag_chh_gam_amr_hun_cze_est_mly_mnd_mcd_ukr_pol_ven_lda_bem_nor_fre_fin_dyu_dut_swa_lat_krd_knd_bos_swt_ctl_tml_alb_urd_tsw_prs	0.414085908834117	1.11634126598272	0.267152102677203
739	pan_ben_tha_amh_eng_fre_knd_mlt_owc_zul_azi_mcd_uzb_ita_aeg_bos_qcu_lit_guj_urd_tsn_ukr_arw_fbf_ger_mao_moo_alb_spa_tig_cze_cnt_lda_sod_ven_chh_hau_anl_prs_bam_hun_tsw_geo_bul_fin_tur_mnd_ctl_ind_rom_bsq_grk_pol_amr_scr_afr_gam_ses_por_tag_aze_kor_sid_swa_vie_yor_bem_mly_dgb_glc_lat_dyu_krd_est_mol_wly_bat_heb_rus_cic_dut_tml_swe_sun_hin_akn_slo_swt_svk_jpn_igb_nor_ewe_jav_xho	0.358776780272661	0.813852002571345	0.41780865418678
740	mao_kor_scr_sun_bat_hau_pan_svk_igb_dgb_glc_est_tag_bsq_aze_urd_tur_geo_mnd_rus_moo_bam_gam_nor_ita_dyu_mol_ben_zul_sid_fbf_cze_slo_jav_jpn_qcu_cnt_heb_fin_swe_tsw_eng_uzb_afr_pol_krd_ses_prs_tsn_fre_alb_sod_swt_ven_spa_amh_ewe_xho_lat_dut_ger_yor_bem_lit_ctl_mly_por_grk_hin_mlt_lda_anl_tml_cic_tig_bul_tha_ukr_guj_wly_hun_azi_bos_mcd_knd_arw_swa_rom_akn_vie_ind_aeg_chh_amr_owc	-0.501547161773074	-1.28938420108627	0.200462151388434
741	chh_ses_ukr_svk_ger_grk_ctl_kor_amh_rus_arw_krd_yor_ind_igb_bul_gam_spa_heb_tsn_mao_scr_hun_cnt_nor_zul_hin_pol_aze_dyu_ben_prs_aeg_tig_hau_fin_sid_tag_alb_mly_jav_mlt_fre_tha_xho_por_pan_uzb_afr_cze_est_bat_mol_swa_lda_amr_bam_eng_lat_wly_dut_swt_jpn_geo_akn_tur_guj_rom_sod_ewe_lit_urd_ven_bos_anl_tsw_sun_slo_vie_bsq_owc_cic_fbf_moo_mcd_ita_bem_azi_knd_swe_glc_tml_dgb_mnd_qcu	-0.167206368668202	-0.395665647919284	0.693257902553375
742	tsw_swa_tml_heb_ukr_cic_tha_bat_rom_hin_dgb_eng_bem_cze_guj_lda_ger_svk_hau_sun_vie_dyu_dut_ses_kor_tag_amr_ctl_ewe_krd_moo_qcu_geo_wly_ind_amh_bul_zul_spa_bam_mcd_swt_por_lit_glc_xho_anl_rus_sod_ben_lat_mly_hun_tig_gam_aze_jav_ita_azi_prs_afr_mnd_scr_bsq_jpn_aeg_chh_fre_uzb_mao_pan_tsn_alb_bos_igb_tur_yor_akn_est_swe_grk_mol_ven_pol_knd_nor_owc_fbf_cnt_fin_sid_urd_mlt_slo_arw	-0.657435409895425	-1.47271566576653	0.144204116965705
743	bat_nor_akn_dgb_knd_chh_mnd_bos_fbf_alb_afr_lit_ita_lat_fre_azi_pan_mcd_tag_scr_sun_svk_moo_prs_lda_heb_cnt_ven_anl_bsq_spa_hun_ukr_swa_uzb_bam_est_qcu_mly_hin_guj_ind_hau_amh_aze_tsn_dut_amr_pol_ger_urd_zul_sid_ben_eng_mol_gam_jav_cze_ses_bul_wly_yor_glc_bem_cic_ctl_mao_slo_geo_tml_swt_tur_swe_arw_grk_sod_krd_tig_rus_jpn_xho_rom_tsw_igb_kor_mlt_vie_dyu_aeg_fin_tha_ewe_por_owc	0.425211174138286	1.08505897179401	0.280700282337678
744	mly_wly_tml_owc_ukr_moo_bam_amh_sid_swa_sun_slo_bat_ven_guj_rom_pan_amr_xho_eng_swt_ewe_svk_sod_akn_dyu_ben_fre_por_azi_swe_igb_jpn_lda_tig_ger_aeg_qcu_mol_cze_tsn_mnd_ind_tsw_krd_glc_knd_lat_geo_dut_urd_bsq_prs_mlt_lit_nor_fbf_hau_spa_ses_ita_pol_fin_ctl_alb_chh_yor_dgb_jav_bem_hun_est_kor_bul_uzb_cnt_mao_cic_mcd_arw_heb_aze_gam_scr_tha_anl_afr_hin_tag_rus_zul_vie_grk_bos_tur	-0.365652136431178	-0.842149060775056	0.401864999996533
745	guj_tur_eng_cnt_mcd_uzb_bem_dut_zul_gam_fbf_jpn_tml_aeg_azi_owc_swa_jav_sun_glc_ven_ind_ben_krd_lda_ukr_kor_nor_slo_mao_bat_mlt_ewe_sid_mly_hun_vie_por_tsn_qcu_fre_ger_dyu_ita_swt_grk_lat_bsq_swe_lit_ses_yor_cic_bos_cze_anl_alb_bul_tsw_tig_chh_moo_prs_rus_urd_ctl_mol_bam_tha_fin_rom_afr_spa_sod_amr_dgb_svk_mnd_hau_arw_xho_est_pol_geo_aze_knd_heb_scr_tag_pan_hin_wly_amh_igb_akn	-0.416017609265109	-0.993385983879524	0.323099530565756
746	ben_mol_cze_gam_sod_sid_tml_amh_bsq_eng_mlt_swe_bos_rus_azi_chh_xho_vie_kor_dyu_pan_dgb_ukr_rom_tag_bul_fre_sun_dut_hun_nor_hin_amr_heb_moo_est_lit_pol_aze_bam_bem_tha_ven_swa_qcu_svk_krd_arw_scr_wly_anl_mnd_bat_geo_grk_tur_por_hau_akn_mly_owc_tsw_slo_afr_spa_jav_jpn_ses_zul_lda_urd_cnt_tig_swt_lat_fin_yor_knd_glc_guj_fbf_cic_ewe_igb_ita_tsn_alb_uzb_ctl_aeg_ger_ind_prs_mcd_mao	0.0934282244648203	0.224793516343508	0.822633088215103
747	tsw_tml_swa_arw_swt_prs_azi_lat_mcd_sod_scr_ukr_aeg_bsq_tsn_tur_guj_fin_hin_aze_sun_slo_cic_kor_dgb_dut_bul_tag_est_vie_knd_uzb_urd_alb_bem_hun_ctl_anl_bam_swe_akn_heb_igb_tig_sid_zul_ger_mao_dyu_ewe_fre_mly_jav_yor_amh_qcu_xho_eng_rom_gam_ben_jpn_amr_spa_glc_mnd_ven_svk_pol_grk_fbf_tha_chh_hau_ita_lit_mlt_rus_wly_mol_lda_ind_geo_cze_cnt_por_moo_bos_krd_owc_ses_pan_bat_nor_afr	-0.40050290123171	-1.0367764410766	0.302528309393348
748	arw_akn_anl_bat_rom_sid_glc_dgb_swt_igb_bem_tha_cic_sun_heb_hin_ewe_yor_tsn_lat_aeg_slo_ctl_lit_svk_hun_uzb_azi_bsq_dyu_fbf_afr_fin_guj_eng_kor_por_lda_gam_spa_ger_urd_bul_alb_knd_mol_mao_est_cnt_pol_scr_vie_grk_pan_geo_ita_ven_owc_tur_tag_qcu_wly_swa_swe_fre_dut_ind_mlt_hau_bos_aze_cze_jav_zul_prs_ukr_chh_xho_mcd_krd_sod_nor_tsw_amh_mnd_tig_bam_moo_jpn_mly_ben_amr_ses_tml_rus	0.903214674898093	2.19360610778146	0.0307564348073411
749	tml_nor_mlt_bos_igb_jav_por_gam_azi_amr_lda_lat_sod_owc_ven_vie_grk_svk_knd_anl_swe_dyu_fre_ewe_bul_est_alb_fin_rus_kor_pol_bsq_mnd_hau_glc_mcd_tsn_ctl_hin_bam_xho_swa_geo_heb_prs_cze_ben_mol_ukr_sun_krd_bat_tsw_afr_sid_aeg_chh_mly_cic_swt_arw_yor_wly_ind_zul_ger_tag_mao_ses_cnt_qcu_lit_pan_hun_akn_moo_jpn_ita_aze_slo_amh_fbf_tha_uzb_rom_guj_tig_bem_tur_spa_eng_dgb_scr_urd_dut	0.470695961798997	1.08171406301653	0.282176522535134
750	bul_yor_bsq_knd_nor_tsn_mao_mol_est_ben_ven_amh_urd_fre_zul_mcd_tsw_glc_wly_heb_cze_mly_anl_igb_qcu_guj_mnd_vie_bem_ewe_cic_mlt_bam_tha_fbf_lit_pol_lda_hin_prs_moo_slo_amr_bat_cnt_aze_scr_xho_svk_dgb_hau_ses_pan_tml_ctl_grk_ind_uzb_rom_fin_sid_bos_sod_aeg_tur_kor_tig_azi_dyu_ukr_alb_akn_jav_ita_rus_hun_swt_ger_afr_eng_gam_jpn_swa_swe_chh_spa_owc_tag_lat_geo_krd_dut_por_arw_sun	-0.0616109659249018	-0.156749790437174	0.875781833400122
751	ses_moo_tag_lit_yor_eng_mcd_swt_dyu_bam_akn_bem_azi_bos_alb_swa_mao_dgb_heb_chh_tml_tig_ukr_anl_wly_amr_ger_por_ewe_dut_kor_glc_mlt_owc_cic_ven_cnt_fin_ben_est_geo_sun_scr_hun_hau_mnd_afr_guj_jav_tsn_ctl_tha_grk_pan_bat_tur_prs_sid_bsq_nor_krd_hin_uzb_slo_xho_urd_aze_lat_ind_zul_mol_fre_qcu_svk_aeg_spa_rus_mly_igb_tsw_pol_sod_gam_bul_arw_swe_jpn_amh_ita_knd_rom_lda_vie_fbf_cze	0.295995861650642	0.78302128340898	0.435604046782157
752	ind_swt_ukr_slo_jav_bos_afr_jpn_grk_mcd_uzb_amr_alb_cnt_pol_prs_tag_amh_bem_dut_fin_hun_svk_chh_tml_moo_azi_hau_ita_arw_xho_mnd_kor_glc_ven_krd_hin_dyu_yor_qcu_gam_ben_cic_ctl_rom_tsn_scr_tsw_aeg_bsq_bat_geo_sod_swe_mao_sun_wly_sid_spa_mly_tig_tha_owc_lda_ses_guj_fbf_mlt_vie_zul_urd_ger_pan_eng_anl_akn_dgb_heb_mol_knd_por_swa_cze_est_rus_fre_ewe_tur_lat_lit_igb_aze_bam_bul_nor	NA	NA	NA
753	ses_pol_tha_mnd_glc_jav_zul_eng_chh_ukr_ger_yor_hun_bul_spa_tig_knd_akn_est_geo_tsw_mao_tag_swe_owc_ctl_tsn_azi_anl_mcd_moo_cic_fbf_cze_pan_mol_bsq_grk_hin_fin_hau_urd_xho_dgb_amr_dut_por_swa_nor_scr_vie_ewe_aeg_ind_uzb_afr_mly_bam_alb_cnt_bem_sod_arw_qcu_lda_sun_bat_swt_rom_mlt_fre_jpn_rus_sid_ben_gam_prs_kor_bos_krd_aze_heb_wly_ven_dyu_lat_svk_amh_ita_slo_lit_igb_tur_guj_tml	0.567486266538254	1.37077740485932	0.173743611619522
754	dyu_akn_rom_dgb_ses_cic_heb_alb_zul_bem_kor_glc_vie_gam_mol_ita_sun_cnt_rus_wly_ctl_dut_bam_bul_mnd_bat_lat_mlt_chh_mao_swa_knd_eng_fbf_amh_sod_prs_pol_grk_sid_amr_mly_hin_por_jav_lit_yor_tsw_aeg_igb_azi_urd_arw_guj_scr_hun_pan_krd_tha_ger_hau_aze_geo_swt_ind_cze_ven_swe_tur_mcd_tml_ben_ewe_uzb_moo_slo_fin_tag_xho_svk_spa_owc_ukr_fre_tsn_afr_bos_tig_lda_anl_qcu_jpn_est_nor_bsq	0.117543329131573	0.279288549992258	0.780643554108988
755	mol_ind_spa_wly_ita_swa_ben_prs_guj_lda_ctl_cic_sun_cnt_ger_bam_arw_bat_swt_heb_pan_cze_bem_akn_tsw_alb_bos_afr_bsq_pol_hau_glc_grk_eng_sid_urd_uzb_por_tur_ven_geo_est_mnd_knd_chh_hin_ewe_rus_kor_mly_sod_aeg_qcu_zul_xho_azi_mcd_nor_mlt_slo_tag_fin_krd_svk_amr_yor_jav_vie_aze_amh_dgb_lat_fre_fbf_tsn_bul_jpn_hun_gam_swe_tha_ukr_rom_dyu_dut_mao_ses_tml_tig_scr_lit_moo_anl_owc_igb	-0.193076958855991	-0.442047237434113	0.659481277907355
756	dyu_pol_rom_sod_ben_swe_yor_fbf_ger_qcu_ind_svk_mol_mly_tsn_jav_aeg_vie_hin_alb_chh_heb_cic_prs_mnd_sid_ukr_urd_bem_amh_pan_moo_azi_igb_akn_swa_lda_ven_bsq_tag_est_arw_tha_cnt_bul_bam_slo_eng_fin_tur_tml_lit_ita_owc_rus_lat_uzb_anl_ewe_glc_krd_ses_geo_por_hun_tsw_sun_mao_aze_bos_swt_mcd_nor_guj_spa_knd_hau_jpn_scr_zul_afr_wly_kor_xho_ctl_amr_grk_bat_dgb_cze_dut_gam_fre_mlt_tig	0.49759918166625	1.34179193954549	0.182930484557166
757	cic_ita_mol_azi_mlt_bsq_moo_mao_nor_fre_wly_alb_bos_aze_qcu_bam_igb_mly_dyu_tha_pan_por_heb_tsn_ben_jav_ven_fin_tag_gam_tur_ger_pol_zul_krd_prs_lat_spa_eng_hin_kor_mnd_svk_uzb_swt_xho_vie_scr_sod_fbf_chh_rom_sid_tig_hau_tsw_bem_cnt_akn_lda_anl_swe_dgb_tml_arw_mcd_amh_grk_urd_glc_knd_dut_ukr_jpn_hun_yor_geo_ind_rus_guj_slo_est_amr_swa_afr_ctl_bat_aeg_lit_ewe_bul_sun_cze_owc_ses	-0.49234914022115	-1.28389024185739	0.202369876595295
758	qcu_bam_ind_dyu_swa_geo_uzb_fre_aeg_ctl_amh_tha_aze_ses_swe_nor_tur_grk_fin_sid_fbf_tsn_spa_lit_ukr_amr_moo_hun_pan_ita_swt_bat_knd_sun_mlt_dgb_ger_krd_owc_jpn_cic_rom_bul_hau_wly_lda_glc_tml_bos_est_eng_xho_cnt_kor_ven_mly_anl_yor_pol_mol_slo_urd_rus_tsw_heb_akn_mao_azi_sod_ben_tig_bsq_lat_hin_ewe_mcd_gam_cze_bem_alb_zul_tag_igb_dut_por_jav_afr_mnd_guj_scr_arw_vie_svk_prs_chh	-0.425601281019934	-1.10567987436039	0.271717226702001
759	geo_bat_hin_mao_ger_jav_sid_swe_akn_svk_bos_glc_tur_heb_hun_sun_jpn_zul_hau_anl_mnd_urd_amh_dgb_lit_bul_aeg_est_mol_amr_eng_bem_tsw_ewe_azi_vie_kor_bam_tag_bsq_wly_aze_tha_fbf_owc_tig_mcd_cic_ita_qcu_scr_mly_nor_ind_yor_rus_swa_mlt_pan_ukr_alb_knd_krd_ses_cnt_por_ctl_gam_ven_arw_uzb_fre_tsn_moo_lda_xho_dut_tml_cze_chh_guj_afr_fin_prs_pol_swt_igb_sod_lat_ben_grk_dyu_spa_slo_rom	0.0917120768807591	0.206095326241189	0.837166952594461
760	fre_arw_xho_aze_tur_guj_knd_bul_dgb_qcu_swt_amh_pol_tha_yor_lat_heb_est_hau_krd_pan_ctl_eng_fbf_ewe_tml_fin_ger_vie_rus_tag_dut_urd_glc_lit_bem_ind_bat_akn_ita_igb_tig_ben_cic_afr_hun_azi_cze_alb_swa_mly_aeg_jav_kor_mol_tsw_cnt_wly_svk_hin_sid_grk_bsq_bam_sun_ukr_swe_mcd_por_scr_moo_mlt_nor_geo_prs_ven_rom_mao_dyu_jpn_tsn_gam_lda_slo_mnd_sod_bos_amr_uzb_zul_ses_owc_chh_anl_spa	-0.329702341030344	-0.885958662851824	0.377924953703885
761	dut_bam_rus_bul_prs_swe_igb_fbf_cze_qcu_heb_wly_uzb_afr_por_scr_krd_tsn_jav_ita_amh_alb_ger_mol_cnt_pan_chh_cic_gam_ctl_arw_ind_ben_ses_yor_aze_grk_hau_ewe_fre_spa_glc_zul_mcd_nor_geo_tag_urd_mnd_amr_hin_owc_fin_ven_pol_bos_knd_slo_tur_swa_mao_bsq_lit_guj_dgb_jpn_sod_vie_rom_ukr_moo_lda_bat_eng_tsw_bem_sun_dyu_azi_mly_kor_svk_akn_mlt_swt_anl_hun_aeg_est_xho_tml_lat_tha_sid_tig	-0.480730838621826	-1.24234582986859	0.217232576100567
762	hun_urd_lda_bem_cze_heb_ben_anl_mlt_spa_jpn_tig_cnt_akn_knd_mol_pol_tsn_chh_cic_rus_tha_nor_geo_prs_lit_rom_tur_scr_amr_fbf_wly_igb_svk_grk_bsq_lat_ven_zul_aze_gam_mly_tml_mnd_bul_owc_ewe_swe_tag_por_mao_vie_xho_ctl_eng_jav_yor_dyu_moo_bos_azi_glc_sod_ses_mcd_sid_est_swa_fin_swt_pan_krd_amh_ukr_alb_dgb_hin_uzb_guj_bat_ger_ind_dut_aeg_bam_qcu_arw_slo_kor_afr_hau_sun_tsw_fre_ita	0.500523984898806	1.12073047498671	0.265288340049846
763	krd_aze_zul_guj_bos_vie_arw_chh_sun_gam_hin_uzb_alb_scr_lit_yor_lat_heb_sod_knd_mly_swa_ger_mlt_fin_bam_xho_sid_igb_bsq_azi_dyu_dgb_jpn_cic_spa_hun_ses_tig_fre_tag_ita_ind_hau_afr_mnd_rom_dut_ukr_bat_bem_anl_bul_qcu_jav_mol_pol_akn_tur_amr_swe_geo_por_tha_glc_cnt_tsn_swt_kor_eng_prs_amh_wly_moo_svk_pan_ven_ewe_urd_ben_fbf_lda_grk_tml_ctl_tsw_slo_aeg_est_nor_rus_cze_mao_mcd_owc	0.261491805239278	0.618604964203023	0.537688851503459
764	est_ita_mly_amh_bat_svk_fin_cic_vie_bsq_pol_mnd_tha_kor_zul_alb_chh_hin_uzb_hun_owc_mcd_por_dgb_slo_nor_swe_aze_dut_guj_igb_bem_bam_cze_tur_akn_xho_ewe_bos_urd_ses_bul_ven_sun_ben_tml_jav_cnt_eng_tsw_anl_mlt_ger_glc_wly_tig_geo_prs_swt_fbf_aeg_grk_ctl_heb_amr_fre_scr_sid_yor_dyu_arw_jpn_sod_ind_krd_mao_swa_tag_hau_knd_pan_spa_qcu_moo_mol_lat_azi_rom_afr_lit_rus_ukr_gam_lda_tsn	0.046075452070051	0.10932389927614	0.913181139672851
765	heb_sid_ctl_fin_sod_hun_dgb_cic_bam_ukr_guj_geo_ger_dut_akn_mol_mly_tsw_tig_anl_gam_urd_xho_sun_arw_moo_lit_eng_hau_fbf_ewe_est_yor_tsn_zul_pan_tml_rus_grk_jav_slo_bat_wly_svk_ind_amr_alb_spa_dyu_chh_swt_mcd_por_prs_aeg_mnd_ven_mao_azi_krd_kor_igb_fre_bul_tur_pol_scr_afr_cnt_hin_cze_rom_swa_ita_aze_jpn_uzb_amh_lda_ben_owc_tag_swe_bos_glc_nor_lat_knd_qcu_ses_bsq_tha_vie_bem_mlt	0.166373948964224	0.386085643312874	0.700315081580676
766	qcu_arw_bam_bat_ben_sun_ger_moo_pan_sod_bos_tur_grk_afr_bul_mly_rus_bsq_dyu_jav_swe_igb_rom_knd_dut_aeg_kor_mlt_eng_amr_aze_amh_ses_lit_tsw_spa_swa_krd_sid_wly_tsn_tha_scr_glc_urd_fin_azi_hau_heb_guj_xho_tig_uzb_tag_nor_yor_bem_por_mol_swt_vie_slo_chh_cnt_akn_ven_ctl_mao_cic_ewe_dgb_lda_mcd_fbf_gam_est_cze_pol_jpn_lat_alb_anl_ukr_hin_owc_mnd_fre_hun_zul_geo_tml_svk_ita_ind_prs	0.304859173734287	0.723793059587008	0.471009517517726
767	afr_tur_rus_xho_bam_dgb_uzb_knd_anl_bul_sun_swe_ind_dyu_scr_zul_tig_yor_mcd_dut_moo_sod_bem_guj_qcu_hau_ukr_urd_bat_sid_fbf_swt_aze_pol_cnt_spa_ger_por_swa_lat_tml_mly_arw_lda_krd_est_grk_mnd_akn_fin_nor_eng_vie_cze_ctl_hin_owc_tag_mol_pan_azi_alb_chh_ben_aeg_tha_rom_jav_tsw_kor_wly_geo_svk_ven_heb_prs_mlt_fre_jpn_lit_tsn_bos_mao_ita_amr_igb_bsq_cic_amh_gam_ewe_glc_slo_hun_ses	0.309205782769975	0.815142736055106	0.417073259825691
768	sun_sod_mao_prs_nor_mnd_bat_lat_fbf_alb_mcd_chh_scr_krd_bam_ita_eng_ukr_bsq_geo_heb_swa_slo_mol_bos_svk_anl_dut_swe_knd_ven_urd_akn_ger_sid_ewe_aeg_azi_hun_aze_lda_zul_dgb_dyu_tsw_moo_kor_amr_afr_gam_yor_mlt_cnt_fin_bul_uzb_jpn_arw_bem_ind_cic_glc_qcu_ctl_rus_grk_guj_tml_tag_tsn_est_mly_jav_spa_vie_cze_amh_swt_hin_hau_pan_por_tig_lit_xho_tur_fre_ben_rom_wly_ses_tha_owc_igb_pol	-0.227173733833305	-0.564294733187443	0.573912000768504
769	ewe_afr_bem_geo_alb_amr_wly_dyu_krd_bul_rom_sun_bos_anl_mcd_aeg_hun_grk_bam_hau_ind_yor_ctl_jpn_moo_kor_lda_por_amh_pol_arw_sid_mlt_zul_cze_guj_ukr_tsn_hin_cnt_dut_tur_dgb_vie_chh_tig_prs_tag_azi_ita_eng_jav_xho_sod_mol_tha_nor_swa_rus_swt_fin_igb_lat_est_mnd_fre_spa_ben_bsq_uzb_aze_ger_akn_tsw_qcu_lit_fbf_owc_swe_pan_cic_gam_ven_heb_bat_urd_scr_tml_knd_slo_mly_svk_ses_glc_mao	-0.544395676860847	-1.28188768757478	0.203068577627853
770	glc_alb_bat_bam_dyu_rus_ukr_por_mnd_gam_fin_prs_hin_jav_anl_ctl_tha_xho_pol_bem_krd_igb_afr_hun_azi_wly_aeg_cic_ewe_swa_swt_est_akn_mlt_dut_owc_amh_cze_tml_tur_nor_guj_bos_hau_eng_bsq_sun_vie_mcd_ger_mly_tig_swe_kor_zul_scr_knd_tsw_bul_sod_qcu_ven_jpn_mao_ind_slo_heb_dgb_cnt_ses_tag_aze_tsn_urd_rom_fre_moo_amr_lda_uzb_grk_spa_chh_pan_mol_ita_svk_lat_yor_fbf_ben_geo_lit_arw_sid	0.462562434068637	1.18575870855022	0.238738389801462
771	lda_afr_anl_rus_ger_akn_dyu_est_rom_vie_wly_tig_knd_spa_cic_ind_ita_mao_sod_yor_nor_bsq_tsn_owc_mol_bam_tha_hun_ctl_krd_aeg_tur_dut_ben_azi_chh_xho_alb_sun_tsw_zul_aze_fre_hau_ukr_svk_slo_ven_pol_qcu_bem_mly_kor_sid_geo_dgb_jav_igb_fbf_swt_mlt_swe_scr_mcd_mnd_cnt_lat_swa_gam_bat_guj_grk_por_prs_glc_pan_arw_lit_moo_cze_urd_ewe_amh_hin_heb_uzb_eng_bul_jpn_tml_bos_tag_fin_ses_amr	0.0985492973097008	0.227912390403713	0.820214688522115
772	urd_dgb_fin_slo_grk_afr_bam_ind_cic_mnd_bos_ukr_dut_glc_akn_swe_heb_pol_ses_tml_sun_vie_scr_tha_swt_cze_igb_ewe_bem_mly_swa_bat_aze_chh_ita_tig_alb_hin_gam_ger_hun_owc_amr_est_ven_fbf_uzb_ctl_cnt_prs_por_amh_pan_svk_mao_mcd_jav_geo_guj_moo_rus_lda_mol_sod_hau_nor_tur_lit_azi_sid_ben_bsq_spa_fre_kor_arw_wly_bul_krd_dyu_knd_qcu_aeg_rom_jpn_eng_tag_tsn_tsw_mlt_zul_lat_yor_xho_anl	0.700215884710339	1.68222385361057	0.0958803128211821
773	nor_cic_bam_tur_guj_azi_cze_urd_lda_akn_geo_dut_jpn_prs_pol_mlt_bsq_tig_swt_mly_jav_scr_fre_tha_swa_tsn_tag_mnd_mcd_wly_fbf_ctl_bem_glc_ita_vie_sid_ger_eng_gam_slo_fin_pan_hin_tml_ewe_owc_tsw_lit_aze_est_amh_arw_aeg_heb_svk_alb_dyu_rom_moo_zul_lat_kor_ven_krd_ind_hun_dgb_igb_qcu_sun_bul_cnt_amr_ben_knd_afr_mao_anl_ses_rus_grk_yor_bos_swe_sod_spa_hau_ukr_chh_xho_bat_por_mol_uzb	0.23442222308257	0.520706981909808	0.603808460237969
774	knd_pol_bam_scr_gam_dut_lit_fin_spa_mol_svk_dyu_anl_chh_bat_xho_vie_hun_rus_pan_tag_jpn_cze_amh_sun_hau_rom_swt_afr_guj_yor_ukr_mao_fre_krd_owc_mcd_wly_mnd_urd_azi_grk_eng_aeg_akn_bem_est_swa_lda_arw_bos_igb_ctl_nor_swe_amr_lat_zul_ind_uzb_por_prs_cic_glc_hin_tur_ben_ven_mly_tml_bsq_slo_fbf_tsw_sod_tig_alb_kor_heb_qcu_dgb_bul_cnt_moo_sid_ses_mlt_ewe_aze_jav_ger_tsn_geo_ita_tha	-0.590238343958947	-1.45123290350857	0.150079923381186
775	svk_fbf_hun_tig_bos_kor_slo_eng_arw_mlt_spa_wly_vie_ukr_jpn_est_ben_dyu_swt_knd_zul_aze_pan_anl_tag_qcu_mnd_hin_azi_uzb_grk_nor_igb_sod_ses_ita_dgb_tml_geo_bul_heb_fin_akn_yor_bam_scr_afr_rom_xho_cnt_tsw_jav_amr_mol_swa_hau_mly_cic_urd_rus_pol_aeg_amh_chh_dut_bat_sid_por_gam_mcd_fre_lat_ven_sun_ger_bsq_ind_tsn_lit_bem_owc_guj_moo_ewe_cze_tha_prs_tur_glc_swe_mao_ctl_alb_krd_lda	0.0636935080930101	0.146876895060029	0.8835471215886
776	rus_tig_swa_ita_bat_ven_amr_igb_svk_bsq_bos_swt_rom_hun_fre_lat_dgb_sun_guj_uzb_cnt_pan_dyu_heb_krd_eng_jpn_por_ses_qcu_mly_gam_spa_ewe_knd_kor_ind_prs_glc_est_mnd_tha_slo_ctl_cze_tml_moo_sid_tsn_fin_lit_dut_lda_bul_jav_mao_chh_afr_mlt_ben_anl_azi_cic_hin_alb_vie_swe_tur_sod_xho_scr_nor_zul_hau_akn_aeg_yor_tsw_urd_grk_aze_amh_ger_ukr_arw_pol_wly_mcd_geo_bam_fbf_bem_mol_tag_owc	-0.286930262730187	-0.674300321995432	0.501793100465775
777	pan_tur_hau_amh_urd_tag_lat_chh_tsw_cze_grk_ven_mly_tml_lit_anl_alb_ewe_sid_sod_heb_swt_mnd_amr_cic_slo_svk_tsn_jpn_hin_ita_por_prs_dgb_vie_rus_mao_est_wly_bos_dyu_ind_mol_lda_tig_bat_xho_rom_ben_sun_hun_swa_dut_bem_knd_fre_qcu_gam_bam_pol_uzb_mlt_geo_scr_moo_jav_guj_akn_bsq_aze_spa_kor_zul_igb_mcd_swe_krd_fin_azi_arw_cnt_ukr_afr_bul_eng_tha_aeg_nor_ses_glc_yor_owc_fbf_ger_ctl	0.45964225059544	1.10948305389799	0.27008254569219
778	bem_aeg_igb_slo_heb_svk_ita_grk_lit_mlt_ctl_guj_fre_hin_aze_arw_fbf_uzb_prs_glc_cic_geo_lat_ben_wly_amh_tag_rom_jpn_spa_hau_por_ukr_bos_dut_mly_ven_mao_ind_tur_krd_afr_tsn_azi_bul_amr_tsw_akn_ses_bam_bat_rus_urd_owc_nor_vie_pol_zul_dgb_pan_dyu_ewe_est_ger_cnt_lda_scr_swt_jav_kor_hun_tig_sun_mcd_swa_fin_tha_sod_chh_mnd_moo_yor_cze_gam_qcu_anl_sid_eng_mol_knd_swe_bsq_xho_tml_alb	-0.0894280560523585	-0.207004450697241	0.83645895079204
779	mlt_urd_geo_dgb_swa_bsq_ger_igb_bam_tag_mnd_jpn_kor_lit_uzb_slo_bem_hau_bul_mly_afr_anl_eng_alb_tsn_dut_ven_aze_pan_dyu_bat_akn_qcu_amr_wly_fin_yor_azi_hin_tha_lat_ewe_mao_rus_cze_guj_por_krd_prs_moo_arw_knd_hun_vie_ind_spa_tml_tsw_mol_cnt_sun_owc_ukr_heb_est_sod_sid_pol_ben_cic_xho_fre_chh_fbf_ita_grk_zul_swe_ses_mcd_rom_bos_jav_swt_glc_lda_scr_amh_svk_tig_gam_ctl_aeg_nor_tur	-0.917754620832138	-2.0861755900524	0.0397003264501741
780	ses_lit_pol_fbf_tsw_spa_uzb_aze_moo_scr_akn_anl_xho_tig_lat_tag_cze_bul_ger_rom_rus_eng_afr_bos_mcd_svk_tha_grk_mao_dyu_ukr_mly_lda_azi_krd_swe_igb_bat_bam_tsn_owc_wly_guj_prs_geo_heb_por_bsq_zul_mol_mlt_sid_fre_bem_knd_fin_ewe_dgb_tml_qcu_ctl_dut_cnt_vie_gam_ben_ita_hau_swt_yor_ven_amr_urd_jpn_alb_hun_nor_kor_glc_mnd_swa_sod_est_chh_slo_arw_amh_jav_aeg_sun_pan_tur_cic_ind_hin	0.715656248096406	1.65443966738374	0.101409565673993
781	spa_dgb_yor_mol_bem_dut_cnt_qcu_jpn_ita_rom_amr_swa_nor_hun_slo_aze_lda_gam_lit_ven_moo_sod_pol_azi_bul_sun_wly_ben_igb_est_ger_kor_bat_ses_xho_fre_zul_glc_afr_tha_arw_svk_fbf_dyu_tur_hin_mly_scr_bam_mnd_bsq_pan_tag_chh_mcd_ind_cze_ewe_anl_tsw_aeg_grk_ctl_jav_tml_tsn_geo_fin_eng_mlt_ukr_rus_bos_prs_uzb_amh_guj_hau_swe_lat_vie_cic_tig_sid_alb_krd_por_owc_urd_mao_knd_akn_heb_swt	0.22324431916656	0.508265847854191	0.612470435774791
782	yor_bat_ukr_mol_tur_swa_bam_slo_heb_ctl_swt_prs_ger_kor_hau_scr_azi_arw_knd_uzb_sid_bul_cic_fre_svk_mlt_moo_hin_lda_bem_hun_aeg_zul_ita_est_krd_qcu_guj_afr_xho_wly_ses_tag_cze_spa_fbf_cnt_pol_pan_sod_tha_urd_chh_dgb_rom_lat_eng_jav_mcd_alb_owc_jpn_tml_dut_dyu_mao_anl_sun_amh_gam_bos_swe_lit_bsq_fin_tsw_tig_tsn_ewe_por_mnd_rus_glc_aze_ven_vie_ben_akn_igb_nor_grk_ind_amr_mly_geo	0.0462380372338451	0.120242102125492	0.904550755438949
783	moo_swa_aeg_knd_spa_xho_ind_lat_jav_ven_rom_ukr_tha_tig_prs_tml_mlt_fre_mly_amh_ger_owc_urd_por_ctl_azi_lda_fbf_mao_ben_dut_grk_vie_ewe_bem_swt_heb_jpn_bos_hau_cze_amr_alb_sid_geo_scr_est_tag_dgb_kor_ses_swe_slo_nor_chh_bsq_lit_hin_yor_guj_rus_akn_qcu_mcd_fin_wly_tur_pan_mnd_arw_glc_gam_igb_svk_anl_zul_bul_cnt_dyu_tsw_cic_hun_sun_bat_tsn_mol_pol_krd_eng_afr_aze_sod_bam_ita_uzb	-0.205771519061285	-0.528603870147542	0.598339539248412
784	dyu_amh_eng_bsq_nor_fin_bul_slo_uzb_akn_tag_gam_mly_cic_mnd_dgb_pol_hun_afr_tml_sod_svk_tha_hau_pan_chh_prs_krd_est_xho_ita_wly_tig_grk_swe_glc_sid_igb_aeg_hin_mol_ewe_spa_bem_rus_swt_geo_mcd_rom_dut_ctl_guj_lda_sun_ven_yor_bam_fbf_knd_scr_lit_por_arw_mlt_jpn_urd_jav_vie_ukr_owc_tsn_anl_bat_heb_qcu_tsw_ger_swa_ben_tur_mao_ind_zul_fre_ses_lat_azi_kor_alb_bos_aze_amr_cnt_moo_cze	0.0357610147502885	0.0914042914108424	0.927367944777998
785	sid_fre_lit_aeg_mly_dyu_alb_svk_dut_kor_bam_tur_pol_tsw_nor_ita_owc_mnd_fin_guj_vie_bsq_rom_knd_spa_wly_hau_por_ben_ven_cze_afr_arw_geo_scr_bem_igb_gam_amh_swa_ukr_cnt_tsn_fbf_xho_hun_amr_slo_krd_tag_anl_moo_mcd_hin_aze_sun_eng_tml_sod_qcu_mlt_cic_ses_bos_ger_azi_tha_ind_heb_akn_rus_swt_ctl_chh_bat_dgb_tig_jav_urd_jpn_prs_ewe_uzb_est_mol_swe_grk_zul_yor_pan_lda_mao_lat_glc_bul	-0.0405401754716044	-0.0924869206000968	0.926510123291865
786	lda_ita_azi_ger_alb_owc_wly_zul_hin_rus_yor_rom_bul_tur_fbf_fre_grk_est_swt_cic_tsn_gam_svk_por_akn_mcd_cnt_bos_arw_dyu_heb_krd_moo_slo_bem_bam_mlt_uzb_amr_lat_tsw_jpn_eng_afr_tig_bat_spa_knd_glc_pan_vie_ukr_fin_kor_mao_tag_xho_scr_cze_dut_ewe_lit_guj_mnd_sid_geo_pol_ses_dgb_chh_ven_igb_anl_tml_prs_bsq_urd_ind_sod_qcu_amh_mol_aeg_hau_tha_swe_ben_sun_nor_ctl_jav_aze_hun_mly_swa	-0.683400681858732	-1.78791369548744	0.0770468892515228
787	amh_lda_mnd_tsw_tur_hau_sid_dgb_swe_kor_aeg_spa_dut_krd_ben_akn_vie_mao_ger_hun_hin_igb_eng_cnt_swa_afr_zul_cic_bul_ven_bam_lit_alb_por_anl_heb_mcd_est_moo_bat_wly_tml_fbf_prs_qcu_bos_ita_mol_rus_uzb_glc_svk_xho_swt_fin_nor_knd_sod_urd_jav_mly_ind_jpn_aze_ses_bem_gam_arw_chh_ctl_lat_grk_yor_tsn_amr_guj_rom_pol_fre_ukr_sun_bsq_azi_mlt_owc_scr_tag_cze_slo_ewe_tig_geo_tha_dyu_pan	0.32710659133273	0.869278906890452	0.386932552571809
788	swt_uzb_swa_mnd_bem_bos_sod_knd_tml_swe_pol_hin_ven_fbf_jav_bat_ewe_ger_hau_est_lda_azi_ben_pan_kor_xho_fin_gam_ctl_heb_por_anl_igb_mly_rus_sid_owc_lit_eng_tur_krd_glc_afr_tsn_urd_qcu_bsq_prs_bul_spa_jpn_arw_alb_dut_chh_ind_amr_tig_akn_geo_bam_dyu_ses_vie_wly_mcd_mlt_fre_yor_mao_hun_nor_cnt_tha_grk_zul_slo_dgb_aze_tsw_guj_moo_scr_svk_cze_tag_ita_mol_cic_rom_lat_sun_aeg_amh_ukr	0.310658374083662	0.794109364572868	0.429153437638748
789	bat_hau_slo_knd_bos_tha_mly_ctl_dyu_amh_afr_urd_alb_nor_tur_ukr_hun_wly_dgb_jav_tig_sid_azi_mcd_mnd_pol_kor_ses_hin_tsn_swe_tsw_gam_cic_lat_rom_anl_mol_uzb_bsq_jpn_guj_svk_ven_lit_akn_fre_grk_ger_swa_aeg_bem_tml_rus_est_bul_krd_ben_sod_swt_zul_igb_fbf_pan_heb_lda_yor_xho_bam_eng_qcu_ewe_moo_glc_cze_scr_fin_por_aze_amr_chh_tag_mlt_geo_spa_cnt_ind_vie_dut_prs_ita_mao_sun_arw_owc	0.804991931576265	2.03417710962546	0.0447818256186391
790	tha_rus_amh_pan_swe_gam_svk_igb_geo_spa_eng_dgb_grk_aeg_moo_mlt_lat_swa_mly_ven_anl_bul_mcd_cze_bsq_hin_fbf_jav_wly_lit_chh_tml_pol_prs_qcu_guj_jpn_urd_sun_tsw_rom_fre_alb_krd_kor_ita_ctl_glc_akn_nor_fin_tag_est_hun_bos_tur_mao_uzb_dut_xho_bem_tsn_arw_ewe_lda_yor_heb_bat_cnt_swt_knd_ger_mol_sid_scr_azi_vie_afr_owc_zul_bam_dyu_por_slo_cic_hau_ses_ind_ukr_tig_mnd_sod_amr_ben_aze	0.358436277521121	0.880077990497003	0.381085615129425
791	glc_rus_sod_knd_aze_ind_bos_tig_amr_arw_prs_gam_bul_uzb_tur_scr_zul_yor_qcu_anl_tsn_pol_ewe_pan_dut_owc_bsq_tsw_dgb_ita_bem_heb_wly_guj_mly_ven_lat_bam_svk_slo_rom_nor_afr_ger_est_fre_fbf_dyu_cic_xho_amh_sun_sid_mnd_mcd_vie_swa_eng_spa_ukr_moo_aeg_geo_tag_swt_jpn_mol_ses_mao_hau_lit_cze_kor_jav_fin_tha_hun_cnt_hin_grk_ctl_alb_bat_mlt_urd_azi_tml_chh_por_krd_akn_ben_igb_swe_lda	0.336080338495148	0.801147587920325	0.425088313492086
792	tag_xho_por_lit_bem_aeg_sid_spa_ven_ctl_mly_tml_ewe_prs_nor_pol_gam_cnt_heb_azi_tsw_guj_lda_bul_zul_tsn_swa_glc_ger_afr_pan_est_rom_ita_knd_dyu_bat_hun_fin_jpn_bos_lat_tha_chh_arw_svk_dgb_akn_bam_bsq_mao_swe_cze_jav_vie_amr_wly_yor_hin_igb_cic_dut_sun_owc_anl_uzb_amh_rus_mcd_hau_ukr_mlt_fbf_mnd_tig_alb_scr_sod_eng_mol_geo_fre_swt_krd_urd_grk_aze_ind_slo_moo_ben_qcu_tur_ses_kor	0.0990296082059216	0.230257916848606	0.818397091143024
793	pan_mlt_sun_lit_bos_bul_tml_ger_ukr_mly_wly_dut_zul_guj_igb_urd_swa_cze_swe_lat_lda_uzb_tur_ctl_ita_fbf_gam_est_qcu_ind_moo_yor_bam_krd_bem_amr_mol_fin_slo_mao_mcd_ven_amh_mnd_eng_arw_prs_afr_por_kor_spa_grk_owc_glc_knd_heb_jpn_azi_ses_sid_xho_dyu_alb_tsw_anl_tha_pol_nor_tig_rus_aeg_vie_akn_ewe_sod_geo_jav_swt_rom_hau_dgb_chh_hun_bat_tag_aze_tsn_bsq_scr_fre_cnt_hin_ben_cic_svk	-0.698803649747018	-1.59199357989949	0.114779638775012
794	ven_afr_svk_ind_swt_sid_sod_mly_geo_spa_dut_lit_mcd_moo_aze_bem_tha_hau_tag_amh_wly_zul_lat_arw_tsn_jav_qcu_bat_dgb_cze_urd_rom_uzb_bsq_chh_tur_hun_ses_owc_xho_rus_sun_yor_ita_est_mol_swa_pol_cnt_kor_jpn_tml_glc_amr_ger_ctl_slo_gam_tig_heb_mao_mnd_dyu_scr_fbf_akn_por_bos_ukr_nor_lda_mlt_cic_eng_tsw_alb_vie_hin_fre_prs_guj_grk_bul_fin_igb_bam_krd_swe_ben_knd_aeg_azi_anl_ewe_pan	-0.0478665903162238	-0.121765665078012	0.903347328868758
795	sun_swa_tur_ven_rom_ctl_geo_ses_ewe_hun_bul_fre_tsw_akn_eng_yor_bam_krd_rus_cic_est_lda_grk_xho_fin_bem_lit_dut_aeg_glc_pol_fbf_mly_owc_azi_hin_bos_zul_igb_alb_arw_tig_por_sod_cze_moo_mcd_chh_scr_urd_sid_wly_dyu_gam_vie_ita_spa_ukr_tha_uzb_pan_cnt_guj_aze_amh_tsn_bsq_hau_swe_prs_qcu_afr_slo_ben_dgb_swt_bat_anl_kor_lat_amr_mol_mao_jpn_ger_heb_mnd_jav_tag_nor_knd_mlt_ind_tml_svk	0.196339840882424	0.455014017302088	0.650159587792512
796	bul_dgb_ctl_aze_tha_rom_ita_hin_fbf_urd_tur_lat_tml_slo_por_tig_mly_amr_dut_qcu_spa_mol_yor_pol_swt_swe_ewe_bos_fin_akn_azi_moo_heb_geo_bam_mlt_prs_cnt_est_afr_svk_ben_owc_igb_fre_vie_cic_tsn_arw_eng_sid_nor_tsw_gam_chh_rus_glc_uzb_kor_sod_scr_ses_mcd_ger_ind_alb_mnd_jpn_xho_wly_pan_aeg_anl_bsq_knd_swa_sun_zul_tag_ven_dyu_grk_amh_cze_guj_krd_lda_hun_bat_lit_bem_jav_ukr_mao_hau	0.360302470844967	0.934497991135322	0.352467162902616
797	swa_chh_heb_tig_mnd_pol_tsw_ita_tsn_aze_wly_anl_tha_mly_tag_bem_mlt_bul_tml_aeg_jav_ctl_nor_pan_cze_guj_rom_gam_rus_hin_grk_geo_afr_vie_eng_ven_svk_moo_ses_akn_tur_dut_prs_fre_zul_cic_ben_est_urd_dgb_sod_qcu_glc_lat_yor_mao_amh_bam_ind_sid_por_slo_arw_spa_bat_dyu_lit_swt_alb_krd_cnt_mcd_kor_bos_knd_hun_azi_uzb_xho_ukr_hau_amr_mol_scr_ger_bsq_sun_swe_lda_igb_fin_jpn_owc_fbf_ewe	0.163482862741223	0.417627634986804	0.677182003026296
798	slo_guj_ukr_ita_pan_swe_est_aeg_azi_qcu_glc_hin_hun_anl_krd_cnt_tsn_grk_kor_ven_bam_dyu_xho_lda_mcd_swt_heb_ses_geo_ger_mao_tig_bos_uzb_pol_vie_ctl_bem_lit_rus_owc_svk_ben_chh_fbf_jav_mlt_mly_hau_bat_moo_scr_amr_lat_swa_aze_rom_zul_afr_tag_urd_bul_igb_eng_bsq_akn_prs_sid_amh_cic_mol_knd_tml_spa_arw_wly_dgb_ewe_tha_tsw_sod_dut_ind_gam_nor_fin_mnd_cze_por_fre_sun_alb_tur_jpn_yor	0.208249770547097	0.483957107961799	0.62955398033382
799	uzb_bsq_tsw_wly_sod_yor_slo_vie_bem_mnd_rom_aze_lit_azi_mlt_bos_ses_swe_bul_jav_ven_hau_akn_cze_dgb_fre_sid_tsn_mcd_sun_hin_eng_grk_nor_anl_ukr_jpn_ita_chh_krd_fbf_por_amr_tha_ben_cic_aeg_est_afr_scr_tur_xho_ind_qcu_mol_hun_fin_igb_prs_urd_rus_cnt_gam_lda_dyu_alb_guj_ewe_bam_geo_pan_kor_swt_ctl_tig_swa_mly_ger_lat_tag_spa_arw_knd_dut_owc_glc_zul_tml_moo_amh_mao_heb_bat_pol_svk	-0.224206728656581	-0.581973880897106	0.561992417806371
800	eng_hin_bam_lit_dgb_swa_kor_sod_vie_sun_krd_hau_igb_sid_fbf_tig_arw_ewe_mlt_swe_cze_lda_cnt_ind_bul_hun_glc_zul_gam_xho_uzb_rus_dut_ven_svk_jpn_jav_dyu_tml_bem_ses_nor_heb_cic_est_tha_prs_wly_fin_knd_azi_ukr_yor_mol_geo_pan_bsq_moo_fre_rom_mao_swt_tag_tsw_ctl_mly_alb_mnd_qcu_bos_chh_spa_tsn_por_aeg_afr_amr_slo_amh_ita_lat_ger_ben_aze_anl_urd_tur_mcd_owc_akn_scr_grk_guj_bat_pol	0.247766647337551	0.63576537970551	0.526490772425745
801	akn_knd_dgb_tsn_cic_lit_bem_sun_tml_bsq_kor_yor_tsw_tur_owc_igb_tag_scr_vie_tha_moo_mao_slo_swt_urd_hun_amh_rom_hin_mnd_ven_alb_ger_cnt_est_ben_por_jav_qcu_dut_xho_dyu_bam_bat_lat_nor_svk_pan_ind_aze_glc_ewe_tig_chh_pol_swa_sid_guj_spa_aeg_eng_hau_mlt_bul_ukr_cze_ita_azi_sod_fbf_wly_amr_arw_bos_mcd_rus_zul_mol_prs_ctl_heb_jpn_grk_mly_geo_fin_swe_ses_anl_afr_lda_krd_gam_fre_uzb	-0.200861233167243	-0.516017461354002	0.60706691044831
802	ctl_hau_mcd_fbf_arw_tag_nor_sod_rus_bsq_zul_swe_por_ger_uzb_eng_gam_vie_cze_hin_lit_ewe_azi_dyu_rom_kor_afr_est_tsw_krd_tig_cnt_dut_hun_ben_scr_alb_mnd_ita_bat_wly_prs_aze_tsn_mlt_ukr_cic_geo_grk_mao_akn_spa_ses_slo_yor_xho_mly_bem_heb_fre_owc_fin_anl_swa_igb_tml_bam_aeg_svk_tha_amh_knd_jav_ind_lda_ven_bos_guj_pol_sun_amr_urd_chh_qcu_pan_sid_mol_moo_glc_tur_jpn_lat_swt_dgb_bul	-0.0508552599115596	-0.113835584835077	0.909613518738145
803	lda_igb_arw_tsw_ita_aze_prs_ind_hun_bul_krd_ben_anl_fin_owc_est_ses_urd_ctl_lat_ven_swt_swa_tur_ukr_akn_bem_bsq_mlt_jpn_heb_spa_guj_amh_swe_lit_azi_eng_mnd_moo_pan_xho_pol_svk_mly_fre_tig_tsn_dut_vie_glc_cnt_rus_grk_jav_mao_qcu_knd_ger_sod_dyu_fbf_alb_gam_ewe_wly_tag_tha_cze_scr_dgb_por_uzb_aeg_sid_bam_geo_chh_sun_tml_cic_hau_kor_nor_hin_mol_amr_bos_bat_zul_yor_afr_slo_mcd_rom	-0.240629022824156	-0.577541806699415	0.564969153319313
804	slo_amr_cnt_bam_heb_ukr_tml_owc_mlt_guj_glc_arw_sun_ses_fbf_rus_mcd_sod_tag_geo_eng_spa_bat_aeg_swt_afr_tig_pan_est_krd_chh_mly_ctl_tsn_ind_ewe_mnd_prs_yor_kor_ven_swe_cze_hin_mao_rom_vie_zul_wly_lda_tha_xho_ger_tur_ben_lit_jpn_tsw_dyu_urd_nor_hau_grk_qcu_sid_akn_swa_dut_dgb_fin_uzb_azi_hun_amh_knd_bos_bem_cic_scr_ita_anl_fre_igb_bsq_bul_moo_por_mol_lat_svk_jav_gam_pol_alb_aze	0.541690725603683	1.43494752494602	0.154656539210409
805	tha_slo_vie_svk_cic_tig_yor_bam_est_bat_pan_ses_mol_grk_dyu_swa_sod_afr_heb_spa_ukr_rom_mao_amr_zul_gam_ita_tml_tsw_fre_ger_qcu_mlt_eng_igb_por_tur_ewe_hau_xho_alb_fbf_pol_nor_rus_akn_chh_jav_geo_glc_aze_arw_sid_prs_sun_ctl_uzb_swe_krd_bul_hun_moo_bos_guj_ind_dut_mnd_bsq_ben_mcd_mly_bem_scr_lda_lat_cnt_azi_lit_anl_owc_fin_cze_jpn_aeg_tag_swt_kor_tsn_hin_knd_wly_urd_dgb_ven_amh	0.29344669452566	0.681786583839127	0.497068334250552
806	grk_knd_aeg_lda_swe_fbf_ewe_arw_ita_tsw_tsn_bat_qcu_bul_sod_prs_jav_mcd_tig_anl_moo_ctl_tur_tag_yor_hin_sid_uzb_hun_wly_rus_vie_pan_akn_bsq_jpn_mao_owc_swa_tha_scr_ben_chh_dgb_nor_heb_alb_fre_mlt_ger_por_cnt_ukr_cic_dut_urd_azi_mol_dyu_aze_geo_pol_rom_zul_lit_spa_sun_gam_eng_svk_ven_kor_bam_mly_afr_swt_cze_amr_est_xho_slo_ses_guj_igb_hau_krd_ind_amh_mnd_fin_glc_bem_tml_bos_lat	-0.0093069366298	-0.0215565033605259	0.982847913965765
807	fin_tsn_jav_bul_dyu_bsq_bam_por_guj_uzb_mao_arw_spa_dgb_mnd_chh_azi_gam_tig_tag_ben_zul_pan_dut_sid_ita_mcd_jpn_tur_alb_tsw_bos_hau_lat_prs_geo_swe_urd_yor_lda_nor_scr_krd_igb_pol_akn_swa_eng_ewe_afr_xho_cze_rom_grk_knd_amh_ses_ind_ven_lit_fbf_hun_amr_svk_cnt_slo_ger_mly_anl_qcu_heb_cic_tha_mol_est_moo_owc_mlt_fre_sun_sod_rus_aeg_glc_bat_aze_tml_swt_vie_hin_ukr_bem_wly_ctl_kor	0.417990542591343	0.978026577458411	0.330598485399427
808	igb_spa_mol_sid_por_heb_dyu_ven_cic_bul_rom_azi_fre_uzb_mcd_est_mnd_ita_lat_hin_svk_zul_ind_sod_bat_jav_ctl_aeg_amh_mlt_chh_owc_cnt_ewe_bsq_jpn_cze_mly_tag_ukr_scr_fbf_tsn_moo_bam_kor_dgb_anl_aze_tur_eng_sun_wly_tig_hun_mao_lit_fin_tml_krd_swa_bos_xho_vie_nor_dut_tha_pol_glc_tsw_grk_urd_ses_afr_ger_gam_yor_amr_arw_slo_knd_bem_geo_guj_qcu_rus_pan_swt_ben_swe_prs_alb_hau_lda_akn	-0.525665259469676	-1.36944550514407	0.174157930008975
809	hun_dgb_yor_gam_rom_moo_tha_rus_alb_tsw_mlt_hin_fbf_por_prs_guj_glc_bul_lda_zul_xho_hau_mnd_tur_grk_chh_spa_ewe_fin_bem_ben_bos_ctl_eng_wly_afr_ven_akn_scr_mao_cze_uzb_sun_dyu_geo_vie_pol_mly_qcu_cic_tsn_igb_bam_fre_urd_owc_krd_bsq_tag_amr_heb_svk_kor_swa_nor_slo_jpn_dut_jav_mcd_lit_knd_cnt_sid_aeg_tml_lat_arw_est_mol_azi_tig_anl_ses_ger_sod_ukr_pan_aze_bat_ind_ita_swt_amh_swe	0.540393392889818	1.42451383634291	0.157644824849096
810	aze_tsn_rus_wly_nor_grk_spa_fin_sod_geo_heb_por_lit_bam_moo_hau_mlt_ukr_pol_dut_owc_eng_mnd_tha_sun_lat_igb_mao_cic_cnt_uzb_swe_ind_bsq_fre_tag_tur_svk_urd_amr_azi_ctl_yor_gam_amh_aeg_zul_kor_ses_sid_arw_ewe_mly_bem_dgb_tsw_anl_pan_tml_afr_jav_hin_rom_xho_krd_vie_glc_lda_swa_chh_knd_qcu_mol_swt_ita_guj_ben_bul_bat_ger_akn_dyu_jpn_est_alb_fbf_tig_slo_prs_bos_cze_ven_hun_mcd_scr	0.226839346496977	0.537381101308094	0.592287893530928
811	ukr_owc_spa_hin_anl_dut_gam_lda_azi_eng_pan_glc_tig_svk_guj_yor_urd_amr_sun_sid_krd_ger_sod_lit_rus_moo_mol_bul_bsq_alb_jav_igb_pol_geo_prs_fre_mcd_tsn_bem_knd_ses_xho_rom_tml_wly_bos_dgb_vie_bam_uzb_qcu_cic_cze_est_amh_zul_tsw_ita_tag_ven_jpn_nor_cnt_kor_swa_bat_chh_ewe_fbf_swe_tur_swt_ben_akn_mly_mlt_lat_heb_afr_por_tha_aeg_mao_dyu_hau_arw_scr_aze_mnd_fin_ctl_grk_hun_slo_ind	0.633660082875588	1.63558963730085	0.105305733842648
812	sid_cnt_uzb_spa_rus_alb_mlt_cic_ita_ven_tha_ses_rom_swt_bam_bul_xho_kor_bat_hau_knd_anl_slo_moo_bos_grk_chh_swe_dut_urd_tml_qcu_ewe_guj_aeg_aze_jav_fre_ger_ind_owc_sod_pol_wly_cze_scr_tsn_svk_arw_mol_lat_nor_fin_lit_dyu_dgb_bem_swa_yor_mcd_heb_krd_bsq_prs_ben_mly_vie_amr_ctl_igb_akn_tsw_mao_est_tag_eng_tur_zul_tig_pan_afr_sun_ukr_jpn_geo_mnd_glc_amh_fbf_lda_gam_hun_azi_hin_por	-0.16125157358758	-0.413794665775593	0.679977203477814
813	wly_slo_mao_ctl_anl_prs_yor_jpn_uzb_lat_lda_ukr_ses_tig_pol_rom_sun_vie_knd_swe_por_gam_guj_geo_tsw_spa_chh_ben_krd_urd_mlt_ewe_bos_amr_xho_ger_amh_aeg_svk_sid_kor_ita_alb_tag_lit_fre_zul_tml_cnt_jav_fin_mcd_igb_bam_nor_heb_tsn_scr_afr_bat_tha_mly_ind_owc_mol_rus_mnd_arw_dut_grk_pan_qcu_azi_swa_hin_moo_bem_bsq_cic_hun_fbf_akn_bul_sod_est_aze_swt_dyu_hau_ven_dgb_tur_cze_glc_eng	0.101455837007335	0.232371107320309	0.816760384411924
814	lit_fre_rom_spa_mol_fbf_hau_eng_rus_dut_azi_glc_sod_sun_arw_guj_lda_kor_tag_heb_aeg_urd_swt_grk_mcd_nor_lat_tsn_mao_pol_owc_bos_ukr_est_ven_cnt_chh_sid_bul_slo_tur_bat_akn_tig_ita_swa_tml_moo_por_uzb_pan_amr_cic_xho_hin_afr_prs_anl_tha_mly_alb_ind_dyu_igb_mlt_mnd_cze_yor_wly_ger_swe_ses_qcu_hun_vie_geo_bsq_jav_bem_amh_tsw_bam_gam_ben_scr_zul_ctl_jpn_knd_svk_dgb_fin_aze_ewe_krd	0.0303833912126213	0.0691355822983526	0.945030133737368
815	aze_ctl_est_fre_ita_pan_tur_bos_sid_xho_bat_gam_tha_svk_ven_azi_wly_swt_mlt_amr_chh_qcu_igb_prs_spa_kor_heb_bem_uzb_rus_slo_geo_swa_dut_akn_nor_tsn_ind_mly_lat_swe_vie_krd_cic_sun_dgb_grk_hun_moo_ukr_tsw_tag_ger_tml_mnd_alb_fbf_jpn_mol_yor_anl_zul_jav_afr_knd_guj_aeg_hau_amh_bsq_scr_cnt_eng_pol_arw_mcd_por_ewe_owc_dyu_cze_bul_sod_mao_ben_bam_tig_hin_ses_lda_rom_urd_lit_glc_fin	-0.16967504081542	-0.38136685026358	0.70380094956859
816	vie_slo_swt_qcu_nor_mao_bem_cnt_amr_dut_hin_azi_rom_svk_akn_tur_prs_cic_geo_urd_fre_fin_mol_bam_por_tag_zul_fbf_igb_swe_sun_tig_alb_chh_yor_moo_est_uzb_spa_ger_eng_bos_krd_guj_tml_anl_bsq_jav_lat_swa_knd_ewe_gam_ind_cze_dgb_grk_afr_arw_scr_aeg_tha_sid_ctl_ita_ukr_mly_mlt_xho_lda_pan_bat_aze_hau_glc_rus_sod_hun_mnd_lit_wly_amh_jpn_dyu_bul_tsw_heb_ben_owc_ses_tsn_mcd_pol_kor_ven	0.562020309170048	1.31799235124113	0.190743452153115
817	aze_swe_jpn_hau_mol_rom_swt_ses_lda_wly_por_tig_owc_aeg_ewe_bam_akn_moo_bat_dgb_alb_lat_ven_lit_sun_afr_guj_est_pol_svk_dut_swa_arw_pan_scr_rus_bsq_dyu_heb_cic_grk_ctl_prs_ben_zul_slo_jav_mly_nor_hin_tml_uzb_tsn_fin_geo_tha_hun_gam_amr_tag_cze_bem_chh_knd_xho_sod_krd_fbf_ukr_ger_ita_bos_amh_tur_mlt_urd_mao_glc_bul_fre_azi_mcd_cnt_mnd_spa_eng_yor_ind_qcu_igb_vie_kor_tsw_sid_anl	-0.0690240950937521	-0.170096441578519	0.865303773580043
818	glc_hun_tig_tsn_tur_dyu_afr_ctl_cic_qcu_tsw_lat_nor_guj_por_wly_sid_krd_mol_svk_knd_gam_lit_ind_swe_ben_zul_fin_pan_akn_cze_bul_pol_rom_urd_kor_mly_mnd_amh_jpn_rus_vie_yor_alb_ita_amr_lda_bsq_hin_hau_jav_uzb_prs_ses_tag_fre_bos_sun_ven_ewe_slo_owc_heb_aze_ukr_bat_tml_fbf_swa_geo_tha_chh_cnt_dgb_mao_sod_azi_eng_swt_aeg_bam_spa_dut_est_ger_igb_grk_bem_mlt_anl_scr_mcd_arw_moo_xho	0.00370859516987313	0.00855784453443451	0.993190242286208
819	zul_mcd_tha_owc_krd_dut_kor_arw_ukr_est_ven_jav_anl_uzb_ita_urd_pan_sid_qcu_wly_akn_azi_ewe_bsq_hun_swa_mly_vie_ind_amr_tur_tag_tml_aeg_fbf_grk_mol_mlt_aze_geo_por_cnt_guj_rus_ses_swe_scr_igb_nor_eng_svk_mnd_tsn_bul_xho_sod_sun_spa_dyu_lit_hin_glc_chh_lat_ctl_swt_ger_ben_yor_slo_rom_tsw_fre_amh_jpn_pol_hau_knd_prs_lda_bos_bat_bam_fin_gam_cic_mao_afr_heb_dgb_bem_moo_tig_alb_cze	-0.0587923766378221	-0.137051496766175	0.891286358369757
820	jav_aeg_mnd_mao_tur_moo_amr_lat_aze_ses_cnt_azi_qcu_sid_ukr_sod_est_nor_svk_hun_owc_urd_yor_tag_fre_cze_zul_swa_anl_swt_ben_lda_cic_tig_pol_por_pan_hau_fin_hin_bsq_mlt_mcd_grk_ewe_kor_rus_bam_mly_bem_gam_rom_ita_tha_dyu_bos_sun_dgb_alb_guj_lit_dut_tsn_igb_bat_afr_mol_eng_amh_chh_slo_ger_arw_xho_krd_akn_scr_spa_swe_glc_prs_ven_jpn_tsw_tml_vie_heb_knd_wly_geo_fbf_bul_ind_ctl_uzb	-0.0665684207342691	-0.159331998606546	0.873752831263042
821	swe_sid_ven_dgb_slo_bam_nor_owc_tur_eng_mol_aeg_zul_chh_xho_ses_knd_anl_moo_vie_alb_bem_krd_swa_glc_ewe_ben_ind_mao_urd_rom_bat_bsq_qcu_mlt_cic_afr_uzb_dyu_hun_fin_lda_spa_bos_tsn_tsw_jpn_ctl_lat_swt_por_amr_tha_ukr_scr_geo_sun_mly_akn_est_dut_tml_hin_gam_tig_fbf_rus_prs_svk_pan_azi_cze_sod_amh_hau_kor_mnd_cnt_grk_igb_bul_arw_yor_pol_wly_guj_lit_fre_ita_jav_ger_heb_mcd_tag_aze	0.681186290994971	1.75691172290196	0.0822241037304278
822	alb_pol_glc_lit_tml_xho_krd_tag_svk_jav_hau_mol_vie_bem_slo_bul_cze_ctl_tha_ewe_nor_pan_rom_est_bat_bos_zul_scr_swe_fre_dut_yor_eng_swt_swa_guj_grk_tig_uzb_akn_arw_mnd_tur_jpn_ses_heb_mcd_spa_kor_owc_sod_wly_gam_urd_amr_ben_dyu_ger_fbf_lda_mly_hun_aeg_lat_geo_mao_igb_bam_amh_rus_ita_cnt_mlt_azi_por_prs_ind_sid_hin_bsq_tsw_ven_aze_anl_fin_chh_ukr_sun_dgb_cic_knd_qcu_moo_tsn_afr	-0.563498560220839	-1.46518277186885	0.146243718156516
823	dgb_grk_mcd_fbf_zul_tag_cic_akn_spa_qcu_aze_pan_mao_ven_ita_yor_krd_pol_knd_est_mlt_ger_tml_geo_mnd_bul_tha_afr_uzb_igb_heb_bos_mly_wly_hau_fre_sid_ben_tsw_urd_moo_dut_gam_nor_ses_rom_hin_scr_tsn_anl_cnt_lit_jpn_sun_arw_swt_swe_cze_prs_bam_swa_glc_ctl_ind_slo_xho_owc_ukr_amr_bem_amh_tur_kor_azi_tig_jav_mol_bat_eng_fin_lat_chh_guj_lda_rus_alb_dyu_hun_bsq_aeg_vie_sod_ewe_por_svk	0.0461686715609679	0.109423665214944	0.913102230133988
824	dyu_nor_mao_wly_est_igb_azi_amr_aze_xho_tsn_anl_knd_fre_bsq_gam_ewe_ben_ses_hun_fin_qcu_kor_mly_arw_aeg_cze_prs_tsw_bul_owc_swa_lda_bat_tur_rom_ctl_tha_yor_uzb_afr_pan_dut_vie_sid_tig_bos_scr_zul_krd_ger_mnd_alb_chh_spa_heb_glc_ukr_bem_jav_tag_sod_swt_ven_hin_bam_svk_lit_lat_pol_dgb_moo_mlt_ind_ita_rus_amh_tml_cic_cnt_por_fbf_jpn_swe_eng_mol_mcd_urd_slo_sun_guj_grk_akn_geo_hau	0.0421732408687118	0.11142557679902	0.911519009853383
825	ben_swt_mcd_ses_uzb_dgb_fbf_sid_scr_azi_lit_amr_glc_yor_urd_lda_vie_ita_ger_owc_jav_bam_tsw_tha_wly_fin_afr_tsn_bsq_chh_sod_anl_qcu_dut_akn_swe_mly_rus_tml_ukr_moo_amh_spa_mao_lat_cze_ctl_guj_ind_sun_geo_swa_slo_arw_prs_svk_tig_igb_heb_tag_cnt_alb_krd_hun_aeg_hin_knd_tur_kor_hau_bul_ven_rom_mlt_ewe_gam_bem_mnd_xho_est_dyu_jpn_zul_pol_nor_grk_aze_fre_por_bos_pan_cic_eng_bat_mol	0.0401994728962398	0.100095061484591	0.920484316590217
826	fre_chh_prs_sid_mao_lda_yor_tha_grk_bat_swt_uzb_dut_moo_fbf_rom_ewe_ind_fin_knd_swa_kor_mly_spa_ctl_qcu_bos_aeg_bam_hin_alb_wly_sun_amh_gam_jav_hun_tig_urd_eng_cze_glc_xho_krd_afr_akn_ita_aze_azi_swe_zul_tag_guj_tur_nor_arw_dgb_por_est_igb_bul_lit_cnt_scr_owc_heb_mlt_ses_bem_tsw_sod_amr_ben_hau_anl_ukr_mol_mnd_jpn_bsq_rus_tml_geo_ger_tsn_vie_cic_pol_slo_lat_mcd_dyu_svk_ven_pan	0.00061739995808478	0.00139369058914406	0.998890981346216
827	azi_sun_tur_ewe_lit_hin_amh_bsq_fin_aeg_ita_lat_gam_ven_fre_nor_slo_mnd_hun_cnt_guj_knd_grk_xho_rus_cze_igb_mlt_aze_lda_glc_krd_mao_geo_jpn_bem_svk_tig_ind_kor_arw_bul_amr_ukr_fbf_sod_eng_pol_qcu_mly_chh_anl_moo_uzb_scr_yor_ben_rom_wly_swe_por_dgb_vie_prs_hau_urd_bos_tml_est_mol_tsn_afr_bat_tha_heb_akn_tsw_zul_bam_owc_pan_cic_jav_sid_alb_tag_dut_dyu_ctl_ger_swa_mcd_spa_swt_ses	-0.0226375485082198	-0.0526287363489623	0.958140602951275
828	hin_kor_swa_bsq_scr_jpn_mao_hun_chh_tsn_rus_ind_bat_lda_ita_lat_pan_afr_tur_fre_jav_ewe_xho_pol_azi_fin_nor_cnt_guj_tha_aeg_ukr_yor_akn_tsw_ven_ben_lit_owc_vie_bem_tml_gam_cze_swe_urd_sod_tig_amh_mlt_svk_ses_dgb_bos_krd_slo_geo_igb_bul_mol_amr_moo_sid_uzb_grk_swt_glc_eng_ctl_rom_heb_arw_alb_mly_cic_dut_ger_prs_mcd_qcu_fbf_mnd_zul_knd_wly_por_bam_tag_anl_aze_spa_hau_est_dyu_sun	0.0349624688250313	0.0902779992454603	0.92826045367575
829	nor_arw_mao_ita_fin_tur_hun_yor_tha_amh_amr_bul_bam_hin_sid_cze_cic_scr_jpn_eng_zul_xho_por_mol_slo_kor_ewe_mcd_tsw_pan_ind_qcu_bsq_sod_bem_glc_tml_swt_bat_wly_tag_moo_jav_dgb_prs_mnd_ses_tig_lit_fbf_mlt_guj_cnt_fre_sun_chh_knd_alb_dyu_grk_ben_spa_bos_anl_tsn_swe_aeg_geo_aze_hau_ger_est_gam_ukr_mly_dut_heb_lda_lat_rom_akn_uzb_azi_owc_rus_afr_vie_ven_igb_ctl_krd_pol_svk_swa_urd	-0.0680155732197283	-0.206735362505716	0.836668495477752
830	bam_glc_moo_yor_tag_jav_lda_heb_amr_est_jpn_tml_dgb_dut_xho_urd_tig_bem_ven_mcd_chh_mnd_bos_mao_afr_arw_svk_sod_hun_aeg_swe_swa_owc_ben_krd_tha_igb_knd_cic_alb_prs_rus_wly_geo_bsq_zul_bul_ses_lat_dyu_ukr_scr_sid_aze_gam_ger_fin_lit_mlt_azi_tsn_pan_amh_mly_hin_rom_qcu_vie_sun_bat_pol_tsw_akn_hau_tur_spa_fbf_cnt_mol_grk_ind_cze_swt_kor_ewe_fre_eng_ctl_uzb_ita_guj_por_nor_slo_anl	-0.152718785116491	-0.3420898351648	0.733055150616809
831	mnd_ind_mao_kor_dyu_ger_jpn_wly_lat_ukr_sun_heb_fin_amr_tsw_geo_rus_azi_tml_igb_tsn_lda_fre_swe_swa_ewe_xho_bul_aze_eng_qcu_ses_bos_nor_dut_swt_est_owc_jav_fbf_glc_slo_tag_vie_rom_ctl_moo_ita_chh_bsq_lit_mcd_arw_cic_mlt_tur_bat_afr_alb_zul_tha_ven_akn_hun_gam_cnt_por_scr_hin_aeg_yor_pan_sod_ben_uzb_sid_tig_hau_mly_anl_bam_spa_mol_pol_urd_cze_dgb_svk_guj_knd_krd_prs_bem_grk_amh	-0.137286303228305	-0.309705073706781	0.757478124980594
832	ven_eng_hau_mnd_sun_swt_akn_uzb_tag_kor_alb_heb_prs_lda_scr_ita_tml_glc_bam_owc_vie_tur_ewe_amh_knd_ger_gam_amr_arw_bul_mao_ses_igb_slo_hun_ben_cnt_dgb_geo_aeg_svk_bat_swe_jav_mol_mly_swa_dut_moo_wly_lat_jpn_tsn_bos_mcd_tsw_fre_xho_chh_sod_guj_bem_ind_dyu_qcu_lit_mlt_pan_sid_fin_cze_tig_spa_bsq_est_ctl_por_krd_grk_aze_urd_yor_azi_cic_ukr_anl_rom_zul_fbf_afr_rus_nor_tha_pol_hin	-0.188740801527503	-0.431795256195667	0.666889647645557
833	amr_fin_hin_akn_geo_bat_fbf_knd_aeg_rom_uzb_hun_ben_ita_grk_igb_pol_nor_fre_bsq_tsw_moo_tsn_rus_kor_heb_yor_aze_cze_mcd_bos_azi_sid_anl_tig_amh_pan_ind_por_swt_ctl_wly_arw_mol_zul_alb_dut_guj_prs_xho_tur_cic_krd_sun_urd_scr_mlt_svk_hau_ukr_lat_cnt_bam_swe_tag_tha_owc_mao_swa_jav_est_slo_gam_qcu_jpn_spa_ewe_dyu_eng_ven_afr_mly_mnd_ger_dgb_sod_tml_ses_chh_lda_bul_glc_lit_bem_vie	0.925541305336196	2.33519712126167	0.0216838137397953
834	kor_tsn_heb_cnt_cic_tig_swe_ses_zul_urd_est_qcu_lat_prs_ger_sid_bsq_nor_tsw_ind_moo_arw_ctl_afr_por_sod_krd_rus_eng_anl_bam_fre_bat_bem_bos_ben_azi_mly_gam_tha_hun_uzb_mnd_fbf_geo_igb_yor_swt_lit_wly_mlt_dgb_hin_ukr_dut_jav_aze_tur_ven_knd_alb_fin_amr_pol_xho_mao_bul_glc_rom_aeg_ita_slo_spa_guj_pan_cze_hau_dyu_grk_svk_jpn_owc_sun_swa_amh_chh_mcd_ewe_akn_tml_mol_lda_tag_scr_vie	0.59211364864437	1.339853641791	0.183557635904209
835	urd_knd_cic_dyu_wly_cnt_lda_gam_swt_cze_swa_glc_mlt_alb_fin_zul_vie_pol_ven_tig_ger_spa_eng_amh_bem_dgb_por_ind_pan_tha_tml_svk_bos_qcu_grk_mnd_sod_ses_hun_azi_mly_bsq_owc_rus_ita_ukr_jav_hau_krd_amr_kor_ctl_fre_lat_prs_afr_ben_uzb_aze_mol_chh_scr_hin_tsw_anl_bat_tsn_igb_tur_akn_yor_arw_heb_moo_aeg_guj_dut_swe_bam_sun_slo_geo_jpn_mao_bul_est_fbf_ewe_tag_rom_sid_nor_mcd_xho_lit	-0.669717281030499	-1.7407480056194	0.0850350939508559
836	mlt_ind_fbf_heb_grk_tml_krd_ven_est_mol_fre_bos_mly_urd_sun_swa_sid_dgb_scr_alb_mcd_pol_ita_tsn_geo_jav_xho_kor_svk_moo_amh_rom_cze_glc_anl_cic_wly_jpn_vie_ger_ewe_nor_ctl_pan_lit_bam_guj_ukr_bat_swe_tsw_igb_hau_spa_aeg_por_arw_bsq_slo_sod_afr_mnd_lat_aze_lda_bem_chh_tha_yor_swt_mao_fin_dut_tag_amr_qcu_bul_azi_gam_owc_tur_dyu_hin_uzb_tig_prs_hun_ben_rus_eng_zul_cnt_akn_knd_ses	0.389424803129713	0.916258574359786	0.361901139439518
837	cic_amr_fbf_ctl_krd_mol_heb_swa_mly_gam_knd_zul_geo_pol_hin_bsq_qcu_ita_lat_glc_yor_afr_swe_owc_bos_anl_jav_uzb_slo_scr_bat_lda_por_bam_ind_moo_est_hun_akn_chh_cnt_mlt_swt_rus_dut_vie_bul_xho_ger_sod_lit_tml_tag_tig_pan_cze_jpn_grk_bem_sid_kor_guj_tha_alb_sun_fin_tur_tsn_azi_eng_arw_ses_hau_aze_ven_spa_mao_nor_dgb_ewe_prs_tsw_rom_svk_aeg_urd_igb_ben_wly_dyu_fre_mnd_ukr_amh_mcd	0.0762305948891532	0.176857864613264	0.860004628300009
838	alb_lat_ctl_krd_ven_sid_rom_igb_ita_prs_hin_ger_arw_anl_dut_urd_bat_geo_dyu_slo_swt_svk_ukr_pan_hau_jav_glc_aze_tha_owc_mol_dgb_ewe_swe_cic_tml_aeg_bam_grk_spa_chh_xho_bos_uzb_mao_sun_tig_tsn_lit_tsw_mnd_ses_nor_kor_est_fbf_jpn_amh_mcd_rus_moo_yor_lda_por_bul_sod_eng_mly_pol_guj_scr_ben_fre_cze_akn_amr_wly_hun_vie_cnt_ind_swa_afr_heb_gam_azi_qcu_tag_bsq_knd_tur_bem_zul_mlt_fin	0.310972472786898	0.690761058695039	0.491436214505653
839	pol_gam_amr_por_hau_qcu_bul_glc_zul_bsq_hin_ita_xho_krd_bam_mol_lit_cic_owc_scr_swa_ben_prs_arw_sun_grk_alb_swt_rus_tml_geo_cze_mnd_wly_moo_slo_bat_guj_amh_tur_jav_mlt_heb_kor_sod_aze_dgb_mly_nor_uzb_fin_eng_sid_ewe_ven_swe_tag_igb_svk_cnt_tsn_bem_jpn_dyu_aeg_mcd_pan_vie_tha_fbf_chh_azi_tig_spa_ctl_anl_dut_lda_urd_akn_knd_afr_mao_tsw_ses_est_rom_bos_ind_ger_lat_fre_yor_ukr_hun	-0.80897613352273	-1.9790565895677	0.0507672352830014
840	bam_swt_geo_swe_pan_sod_mly_ses_ven_hin_rom_mol_qcu_aze_grk_knd_tha_cze_tag_jpn_bul_alb_igb_bat_jav_ger_heb_mlt_amh_yor_aeg_arw_moo_nor_dyu_mcd_fre_swa_svk_lda_wly_mnd_tsn_urd_dut_lat_ben_ctl_kor_slo_bsq_zul_amr_scr_por_vie_tur_hun_sun_guj_ind_azi_cnt_ita_krd_tml_tsw_prs_gam_tig_fin_chh_anl_eng_afr_cic_owc_est_ukr_uzb_spa_glc_xho_hau_fbf_ewe_pol_rus_sid_bem_dgb_mao_akn_lit_bos	0.728155215088295	1.74080880021418	0.0850243751859888
841	sid_owc_arw_tur_qcu_wly_ctl_jav_ewe_hau_akn_lat_fre_uzb_hun_sod_krd_mcd_dyu_ben_lda_cze_tag_ukr_mol_bul_bat_mnd_eng_knd_lit_svk_ger_swa_chh_vie_igb_spa_grk_fbf_est_aeg_cnt_scr_mao_amh_slo_por_moo_bem_kor_urd_swe_tsn_geo_afr_aze_tha_bos_heb_ses_dgb_hin_tml_swt_ita_xho_prs_bam_pol_glc_anl_azi_guj_yor_amr_gam_pan_bsq_mly_ven_tig_sun_cic_tsw_fin_dut_ind_rom_nor_jpn_rus_mlt_alb_zul	0.197034401459405	0.478980620737459	0.633076714111521
842	guj_spa_yor_cze_ctl_vie_ven_tsn_tml_knd_rom_tig_mcd_ukr_amh_cnt_aze_pol_grk_svk_afr_bam_tag_swe_ger_akn_lat_prs_fin_hin_glc_cic_owc_ses_por_uzb_bos_swt_zul_wly_sun_igb_bul_krd_lda_hun_mly_azi_swa_mao_sod_mlt_ewe_dut_nor_scr_moo_bem_chh_bsq_jpn_fre_tur_bat_kor_geo_amr_fbf_dyu_gam_anl_rus_ind_alb_aeg_qcu_ita_sid_mol_ben_xho_est_pan_jav_heb_mnd_urd_hau_tsw_slo_dgb_eng_arw_lit_tha	-0.507430039719959	-1.74243554164272	0.0847379746372778
843	slo_tig_ita_mcd_anl_aze_ctl_lda_moo_akn_rom_qcu_bam_igb_dgb_vie_azi_knd_hin_cnt_chh_jpn_prs_mol_krd_hun_mao_yor_sid_aeg_guj_tur_kor_sod_jav_tha_scr_swe_ben_owc_amr_fin_wly_bat_xho_urd_spa_rus_tsn_mlt_bem_pol_uzb_ven_ewe_zul_nor_afr_ukr_swt_bul_lit_mly_dut_tsw_est_arw_sun_ger_bsq_gam_dyu_cze_cic_hau_alb_por_svk_fre_bos_ses_geo_amh_swa_mnd_grk_tml_ind_fbf_glc_tag_lat_eng_pan_heb	0.484419160780493	1.1512801847762	0.252568293330233
844	chh_igb_dut_ven_mol_cnt_slo_hau_tha_svk_hun_hin_est_afr_sun_cic_prs_mao_tsn_nor_fin_ben_fre_moo_xho_fbf_bul_geo_tag_krd_swt_urd_knd_lda_heb_bsq_dyu_mlt_zul_qcu_yor_glc_ger_tml_dgb_ukr_bam_vie_aze_jpn_rus_ita_lat_mcd_grk_por_akn_bem_sod_cze_jav_wly_arw_tur_sid_kor_mnd_owc_azi_amr_pan_tsw_ind_bat_scr_rom_lit_amh_pol_anl_swa_aeg_alb_spa_ewe_mly_bos_eng_ses_tig_gam_ctl_swe_uzb_guj	-0.144319578642508	-0.338559806373455	0.735704540353332
845	nor_gam_scr_azi_cic_pan_bsq_urd_dyu_ita_vie_grk_qcu_ger_mnd_bos_wly_amr_ses_uzb_ukr_tig_sod_ben_jav_lit_mlt_ven_est_prs_ind_bat_sid_bam_jpn_alb_swa_tsw_bul_moo_chh_hau_hun_mly_fin_mao_anl_mcd_yor_zul_bem_afr_cnt_glc_geo_dgb_fre_lda_lat_tur_owc_eng_igb_swt_pol_ctl_rom_aeg_swe_krd_fbf_akn_knd_tha_sun_ewe_guj_hin_arw_slo_heb_kor_dut_spa_aze_tag_tml_tsn_rus_mol_xho_amh_por_svk_cze	-0.221414324670291	-0.515800654942517	0.607217748299717
846	swe_grk_tsw_ukr_igb_kor_rom_pol_akn_cnt_bam_tha_jpn_mcd_ben_dut_amr_zul_mly_ven_ewe_bos_aeg_lda_svk_hin_arw_krd_cic_mao_fbf_hun_mol_tsn_geo_mnd_xho_dgb_wly_swt_ger_est_bul_heb_mlt_chh_owc_bem_tur_jav_ses_alb_sod_moo_tig_aze_hau_ind_ctl_afr_swa_bat_azi_sid_scr_guj_prs_por_fre_rus_eng_fin_slo_lat_vie_glc_cze_lit_ita_tag_nor_anl_bsq_gam_amh_sun_dyu_tml_knd_urd_pan_spa_uzb_yor_qcu	-0.139190177781819	-0.356292595033825	0.722428479753039
847	fre_rus_por_ewe_krd_bat_akn_hau_urd_geo_ses_mao_prs_owc_sid_tml_ita_nor_vie_fbf_gam_arw_glc_wly_hin_kor_ger_svk_mnd_ind_mly_tag_eng_aeg_fin_jav_lat_est_tur_ben_knd_bem_zul_igb_grk_slo_alb_dgb_hun_bos_chh_scr_aze_dut_yor_sod_swe_dyu_xho_cic_spa_qcu_tha_heb_anl_cnt_ukr_amh_bam_pol_guj_tsn_mcd_bsq_uzb_swt_lda_tig_bul_jpn_cze_amr_tsw_swa_azi_moo_rom_ctl_afr_pan_mlt_lit_sun_mol_ven	-0.0948446001137099	-0.239232266785029	0.811451916067684
848	afr_wly_rus_qcu_geo_mlt_jpn_jav_ger_amr_dgb_tag_swe_swa_fin_kor_mnd_sod_mol_spa_tsw_ita_svk_slo_aze_tsn_bem_moo_bos_ben_anl_bam_pan_ses_heb_nor_tur_lit_eng_dyu_mcd_cze_vie_gam_urd_swt_aeg_knd_krd_bul_tig_prs_arw_cic_rom_yor_mly_por_alb_glc_lat_hau_pol_est_amh_fre_azi_ven_akn_tml_ewe_cnt_guj_ctl_uzb_sun_scr_chh_tha_hin_igb_dut_ind_zul_xho_hun_bsq_lda_ukr_mao_sid_grk_fbf_owc_bat	-0.266398710786676	-0.607105980172184	0.54525998544309
849	hin_mcd_slo_lit_dut_glc_cnt_moo_bam_mlt_fin_est_rus_qcu_aeg_gam_ctl_hau_bem_arw_bsq_krd_chh_tag_jpn_por_aze_guj_cic_igb_svk_amr_yor_tml_grk_sun_tur_dyu_sid_spa_sod_swa_tha_pan_urd_dgb_ger_scr_mao_afr_knd_uzb_ind_bos_azi_zul_bul_fre_alb_rom_tig_wly_amh_swt_ses_swe_eng_cze_kor_lda_tsn_bat_ven_pol_anl_xho_akn_lat_nor_heb_vie_ewe_mnd_jav_ukr_hun_owc_ita_fbf_tsw_mly_mol_geo_ben_prs	1.20825861504026	2.89177031081538	0.00476939687817986
850	igb_ita_uzb_arw_ctl_tsw_swa_tml_amh_ewe_mao_dgb_tha_prs_mcd_ind_mnd_grk_cic_cnt_bem_mly_eng_scr_heb_swe_pan_ben_rus_hau_ses_aze_jav_amr_vie_knd_fre_sod_qcu_moo_zul_yor_owc_bos_ven_por_geo_akn_bsq_jpn_chh_dyu_spa_xho_rom_bat_bam_mol_est_slo_lit_mlt_tag_tur_ger_sun_gam_wly_sid_fbf_dut_alb_krd_kor_lda_pol_anl_glc_lat_nor_swt_guj_svk_tsn_fin_ukr_urd_hun_bul_azi_hin_cze_tig_aeg_afr	0.161433809903986	0.356074257107806	0.722591437802783
851	lit_sod_guj_grk_tsw_est_knd_chh_hau_ewe_dyu_glc_mao_spa_jpn_hin_tsn_tag_vie_owc_bsq_afr_ind_uzb_yor_tur_wly_pol_eng_bam_bat_scr_moo_rom_bul_bos_aze_mly_dut_alb_nor_cic_mcd_tml_akn_fin_cnt_xho_rus_slo_pan_jav_cze_amr_mol_svk_arw_swe_dgb_prs_ukr_bem_tha_heb_mlt_ses_ger_igb_gam_sid_sun_azi_swa_lda_geo_mnd_anl_tig_por_amh_fbf_ctl_ven_hun_urd_qcu_zul_kor_krd_ben_aeg_lat_ita_swt_fre	0.0996530267894229	0.232766588745419	0.816454166384683
852	urd_lat_jpn_knd_svk_alb_mcd_ses_rus_amr_spa_swa_gam_anl_fbf_bul_dut_aze_dyu_aeg_pol_est_glc_fin_bos_prs_ita_cze_ger_bsq_yor_ind_sid_guj_afr_chh_dgb_heb_cnt_wly_mnd_azi_xho_qcu_sun_tha_igb_arw_nor_cic_eng_bat_lit_owc_uzb_bem_jav_lda_kor_scr_vie_tml_hun_hau_ctl_geo_pan_grk_tag_mly_rom_swt_hin_swe_bam_ben_ven_fre_slo_sod_amh_mol_zul_tig_tsw_akn_mlt_ukr_tsn_tur_ewe_moo_por_mao_krd	-0.0568756937197596	-0.146648213423906	0.883727123444296
853	hau_spa_swt_urd_mnd_est_pol_ind_fbf_dyu_kor_grk_ben_rus_wly_cnt_mlt_krd_bem_bul_bsq_slo_tur_yor_sun_geo_moo_jpn_tsw_guj_cze_mcd_arw_knd_lat_ukr_fin_swe_aeg_dut_zul_alb_akn_rom_ctl_amh_lda_glc_amr_bam_tig_ses_tml_swa_bat_sid_cic_igb_hin_tag_heb_tsn_owc_sod_prs_ger_nor_ewe_fre_scr_pan_qcu_hun_vie_chh_dgb_eng_mao_mol_ita_tha_xho_bos_gam_mly_ven_por_svk_lit_afr_uzb_azi_jav_anl_aze	-0.539715238878091	-1.24063670148103	0.217860680769966
854	heb_urd_bat_tur_geo_rom_bam_jpn_gam_moo_cic_spa_qcu_bos_swt_bem_tsn_fre_anl_svk_igb_yor_owc_bsq_wly_dut_pol_grk_sid_cze_chh_nor_hun_mly_fin_ses_hin_vie_tha_kor_xho_aeg_mnd_sun_ita_ctl_amh_guj_swa_afr_ven_est_cnt_amr_prs_slo_ukr_lit_akn_ben_jav_zul_tml_scr_knd_tag_ewe_lat_aze_tig_pan_por_arw_mol_lda_tsw_mcd_sod_dyu_azi_rus_mao_ger_glc_eng_hau_bul_krd_dgb_ind_mlt_uzb_fbf_alb_swe	-0.178720706446181	-0.400863428662563	0.689440159121748
855	jpn_chh_prs_spa_zul_slo_bat_pol_igb_svk_ger_amr_uzb_fin_ben_vie_pan_mao_scr_swa_lit_ses_est_mly_amh_tha_fre_jav_arw_dyu_bam_qcu_wly_cze_dgb_guj_nor_hun_tsn_cic_krd_azi_cnt_akn_lda_sid_mcd_yor_hin_mnd_aeg_alb_gam_mol_anl_tur_grk_tml_tag_sod_xho_por_afr_ind_swe_ven_hau_heb_bul_ukr_sun_moo_tsw_knd_tig_ewe_geo_fbf_rus_ita_aze_mlt_dut_urd_bsq_eng_glc_swt_rom_bos_ctl_lat_owc_bem_kor	-1.07314322894077	-2.60423843581673	0.0107192676964642
856	moo_tha_knd_bul_ses_uzb_glc_mlt_mao_jav_dut_tig_chh_afr_mol_wly_grk_cze_geo_scr_ctl_lit_est_mly_pol_akn_tml_zul_ukr_bam_pan_jpn_azi_bsq_guj_sun_svk_rom_urd_cic_xho_tur_hun_ewe_igb_aze_dgb_swa_ger_dyu_rus_hin_sod_lda_mnd_vie_fre_qcu_owc_amr_ven_nor_krd_swt_slo_ind_fin_sid_fbf_tsn_lat_eng_anl_hau_kor_prs_ita_spa_arw_bos_yor_tag_amh_mcd_tsw_por_alb_ben_gam_bat_heb_bem_aeg_swe_cnt	0.769543822567955	1.73915141763546	0.0853169879563542
857	tur_amh_slo_moo_afr_tha_bam_mlt_knd_hin_tag_chh_sun_urd_amr_ita_est_guj_ukr_aze_eng_tml_dyu_lat_bos_bat_bsq_kor_ger_mol_ses_lit_gam_arw_heb_dgb_zul_svk_xho_owc_glc_tsn_por_mly_prs_yor_krd_hau_mao_ctl_akn_fin_fbf_ewe_pol_qcu_igb_cnt_vie_mnd_wly_ind_lda_hun_dut_swe_cze_anl_jpn_tsw_grk_swt_bul_nor_scr_fre_spa_ven_pan_jav_rom_sid_rus_alb_uzb_sod_ben_swa_azi_geo_mcd_tig_aeg_cic_bem	0.266116507567243	0.684612168695821	0.495291318260743
858	sid_ind_mao_mcd_ses_swe_prs_gam_dyu_bem_hin_bos_ctl_kor_geo_mly_xho_anl_ewe_tag_sun_nor_bam_knd_lit_uzb_eng_amh_mol_tml_yor_heb_owc_pan_azi_qcu_chh_afr_krd_bat_bsq_mlt_ger_svk_tig_lda_ita_amr_est_jav_swt_akn_fre_aeg_fbf_wly_dut_cnt_por_cze_grk_tha_dgb_ven_tsn_spa_scr_moo_sod_guj_arw_ben_hun_alb_ukr_fin_glc_swa_tur_urd_hau_vie_cic_rus_lat_bul_zul_igb_tsw_pol_mnd_aze_slo_rom_jpn	0.602748570927624	1.51823320433096	0.132347865765872
859	owc_tag_chh_scr_nor_geo_akn_ger_spa_fre_qcu_zul_wly_krd_sun_tha_dut_knd_fin_azi_ind_jav_rus_est_fbf_bem_dyu_mlt_uzb_swe_tig_eng_ben_grk_mcd_prs_gam_sid_tml_dgb_hin_xho_pol_aeg_bam_moo_swt_aze_pan_cze_ukr_cnt_yor_afr_jpn_bul_bat_tsw_ses_lat_ewe_arw_ctl_slo_mol_alb_ita_svk_ven_bsq_guj_mao_swa_anl_igb_tur_urd_vie_sod_rom_mly_bos_amr_amh_tsn_hau_heb_glc_cic_lda_kor_mnd_hun_lit_por	-0.0151813661251595	-0.0365975906017172	0.970884306475192
860	rom_mol_hun_slo_ven_cic_alb_por_ctl_knd_swa_akn_tsw_chh_tur_dyu_jav_cnt_lat_dut_mao_pan_hau_hin_scr_fbf_jpn_pol_glc_urd_guj_bam_owc_ses_igb_grk_gam_mlt_sun_vie_swe_spa_fre_heb_moo_bsq_ita_ukr_lit_bem_ben_anl_xho_fin_qcu_mly_afr_geo_lda_est_amh_sid_rus_cze_azi_aze_nor_ger_zul_svk_tsn_eng_bat_dgb_tag_sod_aeg_tml_mnd_wly_kor_uzb_tha_ind_amr_krd_arw_tig_bul_mcd_yor_prs_bos_swt_ewe	0.368034038031242	0.816979625706349	0.416028031685474
861	sun_tur_bos_bat_mlt_ukr_jav_lit_svk_hau_urd_ctl_pan_tha_scr_eng_fre_sod_akn_xho_rom_sid_est_tsw_moo_slo_swt_cnt_bam_mly_afr_gam_ben_ven_vie_geo_owc_alb_ger_mao_tag_bsq_zul_yor_aze_wly_por_cze_igb_jpn_arw_mcd_spa_bul_aeg_fin_swa_uzb_cic_pol_knd_tsn_lat_ewe_mnd_bem_mol_ses_nor_swe_amr_azi_grk_glc_guj_ita_qcu_amh_heb_hun_rus_tml_prs_dyu_krd_chh_kor_anl_dgb_lda_ind_hin_tig_fbf_dut	0.249550174892584	0.594695213552229	0.553491352536803
862	tml_lda_spa_bul_mcd_tig_sun_sid_ctl_mol_xho_bos_amr_azi_ben_dut_geo_urd_grk_bat_mao_fbf_krd_ven_ger_eng_mly_tha_ukr_sod_vie_hin_ind_owc_knd_bsq_jpn_est_swe_hau_scr_kor_yor_fin_mnd_ewe_arw_pan_dgb_dyu_anl_gam_bem_aeg_cic_glc_heb_prs_ses_qcu_tsw_ita_fre_akn_mlt_slo_alb_moo_hun_jav_afr_bam_nor_chh_cnt_lat_swa_aze_lit_svk_tsn_zul_por_amh_igb_uzb_swt_wly_pol_cze_guj_rus_rom_tag_tur	-0.594297887732869	-1.36898483588512	0.174301406290215
863	aze_scr_nor_mol_glc_geo_chh_por_moo_eng_uzb_xho_dgb_fre_azi_dyu_pan_ses_akn_amr_dut_wly_pol_ben_spa_grk_afr_fbf_bos_est_bam_swe_tsn_mlt_anl_kor_yor_amh_ven_mcd_sid_arw_hau_ita_guj_gam_tag_prs_swt_jpn_cnt_svk_mao_tig_ukr_zul_krd_cic_swa_tsw_cze_qcu_bsq_ind_tur_rus_mly_sun_heb_sod_igb_bat_lat_alb_tml_tha_hin_jav_ctl_lda_urd_hun_knd_ewe_mnd_bem_fin_slo_ger_owc_rom_aeg_lit_vie_bul	0.298752597498409	0.716704587991046	0.475352448956495
864	sod_cze_lda_owc_fbf_lat_tsw_swt_nor_uzb_cnt_arw_yor_afr_mol_mlt_dgb_heb_bos_bul_scr_guj_chh_glc_bam_dyu_ita_gam_svk_aze_kor_ewe_ben_zul_igb_jpn_sun_tur_mao_knd_fin_por_krd_est_lit_anl_bsq_aeg_cic_vie_ind_rus_alb_tsn_ven_pan_eng_tag_swa_hin_moo_fre_ger_tml_wly_akn_ukr_mnd_swe_geo_urd_hun_rom_prs_hau_tig_ctl_ses_grk_slo_bat_dut_amh_jav_tha_azi_sid_pol_qcu_mly_amr_spa_xho_bem_mcd	0.459296235446679	1.05422141554206	0.294512754419439
865	aeg_ger_heb_ctl_bsq_tig_krd_tur_ses_moo_grk_swa_swe_cze_rom_mly_mcd_bem_ind_mol_tsw_gam_owc_cnt_tml_guj_glc_lat_prs_slo_tsn_lda_jpn_mlt_nor_svk_zul_ukr_cic_bos_mnd_dgb_rus_kor_bat_amr_por_scr_uzb_knd_anl_yor_dut_wly_amh_jav_sid_xho_fin_hin_bul_tag_ben_igb_sod_eng_fbf_est_alb_vie_azi_pol_chh_bam_pan_mao_afr_fre_geo_hau_hun_urd_swt_tha_akn_ewe_lit_aze_qcu_sun_ven_arw_ita_spa_dyu	-0.104963405371751	-0.269262206064532	0.788324403026557
866	rus_lat_nor_prs_anl_mly_sun_hun_mao_grk_pan_cnt_lda_mlt_fbf_guj_hin_svk_fin_chh_rom_mcd_moo_gam_ewe_ben_bem_tag_bos_ses_swa_urd_por_jpn_uzb_ukr_pol_ger_ctl_tha_ita_wly_aze_mol_lit_ven_scr_tig_afr_geo_heb_kor_hau_est_bul_krd_akn_dut_tsw_tsn_mnd_glc_zul_alb_fre_cic_amh_owc_xho_igb_yor_bat_swt_spa_dyu_cze_sid_bsq_bam_eng_slo_ind_azi_jav_sod_qcu_swe_amr_vie_tml_dgb_knd_arw_aeg_tur	-0.142610662056126	-0.342610343413981	0.732664766321221
867	rom_tsn_nor_spa_bsq_yor_glc_anl_prs_ewe_eng_fre_fbf_ben_hau_dut_mao_amh_knd_moo_cze_jav_alb_kor_ukr_swa_bos_geo_ctl_aeg_lat_hun_bam_akn_por_rus_wly_est_dyu_xho_mnd_ses_slo_afr_sod_bul_hin_ger_svk_qcu_cnt_scr_sid_lda_igb_dgb_fin_tag_swe_owc_swt_jpn_guj_cic_tml_mol_krd_arw_bat_ind_sun_urd_tig_grk_mcd_azi_aze_pan_lit_mly_ven_tha_uzb_tsw_tur_amr_zul_ita_bem_chh_pol_vie_mlt_gam_heb	-0.351237234925463	-0.832658550688452	0.407170524070352
868	yor_ind_tml_dgb_hau_rus_amr_jav_tha_sid_cze_krd_aeg_fin_tig_pan_ita_urd_ses_swe_ven_bat_afr_knd_mly_hin_glc_cnt_jpn_mol_bul_fre_azi_geo_eng_sod_lda_anl_aze_pol_bem_kor_tsn_bam_por_ger_guj_chh_tsw_akn_mcd_vie_slo_qcu_spa_est_gam_owc_arw_igb_lit_sun_ukr_tur_mlt_amh_svk_alb_moo_ewe_heb_tag_swt_lat_swa_dut_ben_bos_mao_mnd_zul_nor_scr_ctl_cic_bsq_uzb_dyu_rom_wly_xho_prs_grk_fbf_hun	0.226837756822645	0.526192822380608	0.600006866047674
869	guj_mcd_cnt_sid_dut_ctl_bul_scr_arw_dyu_anl_mnd_xho_zul_mlt_krd_fin_rus_owc_gam_tig_lat_tag_ita_mao_tur_slo_grk_hin_rom_jav_afr_alb_tsn_swt_fbf_ven_mly_ewe_swa_mol_chh_lit_geo_ger_hun_bsq_svk_bat_amr_tha_aeg_bem_cze_pan_jpn_yor_ses_tml_kor_bos_azi_hau_urd_glc_lda_vie_pol_amh_moo_fre_knd_heb_cic_uzb_por_spa_qcu_sod_eng_dgb_akn_igb_ben_bam_ind_aze_wly_est_nor_tsw_prs_sun_ukr_swe	0.587596615338481	1.38680571062372	0.168816166725949
870	slo_krd_mnd_jav_chh_tig_mao_ind_mlt_dgb_bsq_hau_fin_heb_tsw_sod_bul_fre_swt_wly_pol_pan_xho_bam_swe_glc_hun_mcd_cnt_ger_sid_ita_yor_qcu_tag_moo_lat_rus_ukr_geo_eng_cic_hin_anl_aze_swa_grk_tsn_amr_lda_alb_cze_jpn_azi_rom_tml_dyu_zul_knd_guj_svk_aeg_afr_ven_amh_akn_nor_spa_tur_arw_dut_bat_fbf_gam_bos_ewe_uzb_vie_est_lit_owc_mol_ben_ses_ctl_bem_tha_mly_urd_igb_prs_por_scr_kor_sun	-0.128721157904084	-0.330334527132193	0.741890210802683
871	krd_ctl_ben_fre_sun_lda_fbf_ger_swa_guj_ind_eng_scr_por_qcu_fin_yor_cnt_ewe_owc_ven_moo_bam_mao_heb_knd_bos_jpn_mcd_xho_hin_pol_afr_sid_rus_urd_aeg_mol_prs_swe_anl_aze_swt_ita_spa_kor_chh_dut_uzb_est_tig_nor_alb_mly_bul_ses_arw_dyu_lit_amr_gam_tha_geo_igb_slo_lat_sod_akn_tml_tur_grk_zul_hau_cze_pan_hun_tsw_svk_mlt_amh_azi_wly_glc_rom_dgb_bem_bat_jav_cic_tsn_ukr_tag_mnd_vie_bsq	-0.0116492150277257	-0.0301060383402412	0.976046999179181
872	alb_mnd_glc_afr_azi_urd_cic_prs_pan_tsn_tsw_zul_aeg_chh_mao_eng_uzb_fre_mlt_mcd_cze_tur_owc_amh_gam_nor_jpn_qcu_ven_ind_spa_heb_bos_ses_vie_ita_hau_bul_geo_bsq_ger_knd_mol_bat_lda_ben_por_sid_hin_aze_swa_mly_xho_kor_sun_fin_yor_scr_hun_moo_arw_grk_bam_igb_wly_dut_bem_sod_est_krd_rom_ctl_tag_lit_swt_tml_fbf_tig_jav_ewe_rus_cnt_swe_svk_tha_slo_akn_anl_dyu_lat_ukr_amr_dgb_guj_pol	-0.267578090111502	-0.628459388531214	0.531243483661923
873	cic_mlt_dyu_gam_bam_ewe_jav_hau_fin_ita_yor_dgb_tur_tsw_nor_geo_vie_lat_arw_krd_hun_rus_owc_ses_zul_guj_xho_mcd_ind_akn_amh_tml_kor_por_swt_tag_ven_grk_sid_bul_eng_mly_knd_bat_bsq_scr_cze_wly_tsn_amr_mol_dut_bos_uzb_fbf_ben_anl_rom_lda_pol_spa_afr_prs_aze_igb_svk_tha_cnt_slo_glc_lit_chh_pan_alb_qcu_swe_ger_mnd_est_swa_moo_mao_ctl_ukr_urd_sod_aeg_azi_tig_heb_jpn_fre_sun_hin_bem	0.405177875286959	1.08174605031519	0.282162379987962
874	dut_xho_eng_zul_grk_tig_cic_swt_prs_bat_uzb_fbf_pol_ita_jav_tml_fin_mol_cze_bsq_bam_urd_ind_lda_chh_amr_dyu_hun_moo_dgb_aeg_swe_hin_fre_ukr_krd_lit_owc_sid_mao_por_rus_guj_sod_yor_jpn_ses_bos_ctl_lat_alb_est_tha_tur_gam_cnt_ewe_kor_rom_tag_qcu_heb_akn_tsw_knd_mcd_scr_mly_mlt_mnd_igb_tsn_wly_glc_svk_amh_afr_hau_azi_pan_sun_ger_aze_swa_anl_ven_slo_geo_bul_vie_arw_bem_nor_ben_spa	-0.905095606415295	-2.12883871375444	0.0359102597828079
875	uzb_tha_akn_sid_owc_pan_sod_zul_qcu_yor_swt_hun_bul_aze_cnt_ind_fre_ukr_mnd_geo_ger_jpn_swa_aeg_tur_gam_urd_por_bat_ewe_anl_cic_ses_moo_chh_tml_tag_amr_hau_scr_xho_eng_est_bos_hin_grk_afr_slo_bsq_fin_mao_prs_dut_ita_cze_fbf_ven_mlt_mol_bam_swe_rus_jav_dgb_tsn_mcd_arw_azi_krd_ben_lat_igb_lit_svk_sun_wly_lda_tsw_spa_guj_mly_pol_heb_ctl_amh_nor_glc_alb_bem_knd_kor_tig_vie_rom_dyu	NA	NA	NA
876	tig_eng_swe_moo_kor_owc_ita_anl_ven_hin_bsq_aze_aeg_gam_slo_tsw_uzb_mcd_ger_dut_ses_lda_ben_bam_wly_rom_azi_xho_ind_akn_igb_bul_arw_bem_svk_hau_alb_mly_zul_fre_mao_jpn_cze_por_est_bos_heb_swa_cic_amh_mlt_yor_prs_tsn_ukr_bat_grk_cnt_chh_spa_fin_vie_tag_hun_tur_lit_tml_sid_tha_ctl_nor_guj_pan_mol_sun_mnd_qcu_lat_rus_scr_jav_geo_krd_sod_fbf_afr_ewe_dgb_knd_urd_swt_glc_amr_dyu_pol	0.280602256816675	0.645044995230873	0.520486148190887
877	bsq_qcu_tsw_jpn_swe_hau_krd_nor_amh_gam_kor_hin_arw_ind_azi_geo_jav_mao_sid_ses_owc_bat_cze_fin_wly_swt_eng_dgb_urd_bam_afr_uzb_lda_aze_tur_yor_chh_tig_akn_ukr_ewe_anl_prs_swa_lat_heb_sun_fbf_tml_amr_est_ben_rom_ita_guj_dyu_mol_bul_slo_igb_mlt_glc_tha_alb_spa_pol_mcd_bos_mly_ger_scr_mnd_zul_svk_pan_cic_grk_lit_sod_ven_xho_rus_hun_cnt_bem_vie_aeg_por_tsn_knd_fre_ctl_dut_moo_tag	0.635974967488473	1.6672541384765	0.0988281319030186
878	glc_sun_fre_chh_ben_zul_ven_mao_pan_owc_yor_tsn_dgb_krd_aeg_arw_tml_svk_lda_afr_scr_mol_alb_hau_ctl_dut_nor_ewe_mnd_wly_amh_knd_bul_mly_tag_swa_tha_tur_bsq_guj_moo_aze_uzb_urd_vie_bem_bat_xho_tig_slo_kor_fin_rom_jpn_bos_heb_lit_akn_bam_swt_por_est_geo_sid_rus_hun_amr_lat_qcu_anl_ita_ind_azi_pol_tsw_fbf_prs_jav_ukr_eng_dyu_mcd_grk_igb_ses_swe_cnt_hin_ger_gam_mlt_cic_sod_spa_cze	-0.315055975966007	-0.785939342882907	0.43390094628496
879	zul_swa_mly_hau_owc_arw_rus_mnd_tur_bos_ita_dgb_bsq_bul_kor_fin_bam_cic_swe_geo_prs_qcu_heb_ind_dyu_guj_rom_jpn_bem_tig_tha_mol_wly_amh_tsw_aeg_hun_amr_ukr_gam_tsn_sod_glc_eng_ewe_ben_azi_tag_xho_cze_hin_mao_sun_afr_sid_akn_mcd_aze_uzb_swt_chh_anl_tml_ven_lit_alb_bat_scr_dut_lat_por_pol_cnt_ctl_knd_krd_vie_pan_urd_nor_slo_grk_fbf_lda_mlt_ses_moo_ger_igb_est_jav_spa_fre_svk_yor	-1.39750941676229	-3.61586417971748	0.000486026554733912
880	guj_bsq_est_fbf_prs_tsw_sod_tsn_zul_aze_akn_ind_vie_geo_ben_bul_heb_tag_sun_cze_sid_ven_mnd_fin_bam_aeg_glc_ita_ger_cic_fre_mao_swa_igb_rus_ctl_dut_mlt_pan_mcd_spa_swt_tml_grk_xho_urd_jpn_chh_krd_por_yor_swe_bos_knd_gam_cnt_tig_jav_bem_ukr_lit_alb_scr_amr_lda_dgb_mly_rom_dyu_afr_uzb_qcu_bat_tha_wly_anl_arw_moo_nor_ses_eng_hin_slo_owc_amh_hun_tur_azi_kor_mol_svk_ewe_pol_hau_lat	-0.634950219464958	-1.48169578592071	0.141801696986448
881	tsw_afr_pol_mao_igb_dyu_aze_arw_dgb_qcu_moo_fbf_urd_alb_glc_mnd_rom_cze_lat_swe_yor_bsq_est_fre_pan_bam_mol_hun_ger_mlt_hin_wly_eng_rus_bem_prs_por_fin_sun_ven_svk_amr_xho_ind_cnt_jav_amh_ita_hau_mcd_tig_ewe_owc_lda_bat_spa_nor_chh_tag_dut_bos_mly_slo_kor_anl_guj_tur_swt_sid_jpn_knd_scr_vie_lit_aeg_grk_akn_tha_geo_ses_azi_tml_cic_gam_swa_ukr_krd_tsn_zul_ctl_uzb_heb_ben_bul_sod	0.289285450324079	0.765327306873729	0.446014562128166
882	ind_chh_mol_krd_anl_fre_fbf_grk_xho_nor_fin_guj_jpn_tur_ger_glc_tig_dut_bos_bul_urd_por_mlt_bat_tml_bam_alb_lat_moo_wly_bsq_cze_amr_mao_tsw_cic_dyu_afr_lit_mnd_prs_ewe_bem_swe_tha_uzb_yor_igb_est_slo_sid_ven_tsn_kor_swa_jav_zul_rom_dgb_mly_mcd_rus_spa_heb_ctl_pol_gam_sun_hun_azi_ita_scr_knd_aze_ses_ben_vie_aeg_owc_hau_ukr_tag_hin_amh_cnt_sod_arw_qcu_svk_pan_eng_geo_akn_swt_lda	0.0739651356980191	0.177145551454064	0.859779299092079
883	qcu_heb_bat_lat_sun_bul_knd_mnd_mol_aeg_amr_anl_ewe_bsq_tig_owc_bos_ita_gam_vie_krd_jav_tsw_hun_kor_akn_tha_cnt_afr_tur_rom_aze_alb_rus_eng_xho_zul_tml_fbf_ger_cic_ben_lda_svk_fin_mao_ind_tag_tsn_yor_sid_bem_moo_grk_fre_swa_nor_glc_bam_scr_est_azi_hin_slo_ctl_pol_cze_chh_swt_igb_amh_guj_swe_mlt_jpn_urd_spa_pan_ses_sod_lit_dut_mcd_por_geo_hau_dgb_ven_prs_arw_uzb_ukr_wly_dyu_mly	0.302785164869313	0.708649495004311	0.480314589450667
884	rus_slo_rom_afr_owc_hin_ben_yor_pan_anl_cnt_eng_bsq_amh_mao_swe_ewe_zul_hau_geo_bat_qcu_lat_moo_tur_vie_cze_aze_hun_por_tig_fbf_ctl_ger_pol_urd_gam_swa_nor_igb_sid_alb_mly_ukr_fre_jpn_uzb_tag_jav_cic_prs_krd_bul_sod_chh_mlt_aeg_ind_ven_bos_wly_scr_dut_guj_arw_bem_kor_est_tml_xho_glc_mol_mcd_tsn_dyu_spa_heb_mnd_knd_akn_svk_tha_lda_fin_swt_lit_amr_ita_dgb_grk_tsw_bam_ses_azi_sun	-0.0391737374483404	-0.0889343489279806	0.929325323811382
885	owc_ctl_tur_amh_gam_est_tsw_bos_bat_sid_akn_pol_ukr_mly_krd_urd_rom_ind_cic_cze_aeg_hun_ben_ewe_tag_jpn_swt_knd_bam_nor_tsn_jav_fre_heb_grk_eng_tig_ita_lda_tha_tml_kor_uzb_anl_lat_mcd_yor_rus_mnd_ger_bsq_moo_sun_swa_dyu_scr_slo_bem_wly_igb_por_pan_geo_xho_ven_azi_cnt_ses_guj_aze_dut_glc_amr_prs_alb_vie_dgb_fin_zul_hin_mlt_mol_afr_sod_mao_chh_swe_hau_spa_svk_fbf_lit_arw_qcu_bul	-0.0542251328818378	-0.124742982187247	0.900996269802302
886	bos_lda_moo_sun_aeg_est_mcd_por_scr_bam_ukr_ita_alb_hin_xho_jav_tag_ven_mly_pol_igb_gam_jpn_bem_swa_cic_cze_hau_bat_bsq_mlt_grk_cnt_ses_geo_hun_pan_slo_rom_arw_tsn_krd_dyu_heb_akn_anl_nor_ctl_lit_aze_owc_kor_qcu_sid_fin_swe_afr_fre_rus_spa_ger_prs_chh_svk_dut_yor_mnd_tig_eng_tha_tur_fbf_ewe_mol_wly_amr_ind_knd_lat_uzb_zul_ben_tml_vie_sod_urd_mao_amh_bul_tsw_swt_guj_glc_azi_dgb	0.21163001639317	0.543212959317602	0.588282842476381
887	bam_svk_tur_hin_gam_afr_dut_cze_heb_moo_mly_glc_wly_lit_alb_ind_dgb_aeg_mao_jpn_zul_igb_bul_geo_mlt_hau_ewe_mol_jav_pol_est_lda_tag_qcu_cnt_sid_tml_ben_eng_amh_hun_fbf_ita_rus_swa_aze_cic_mcd_tig_swt_vie_scr_sod_tsw_xho_guj_tsn_owc_akn_mnd_krd_amr_urd_tha_ses_dyu_fre_knd_ven_grk_pan_nor_bat_fin_bem_ger_ukr_swe_uzb_kor_azi_slo_sun_anl_lat_ctl_bsq_prs_rom_chh_bos_por_spa_arw_yor	-0.0271124999735346	-0.0698108544189136	0.944494099996009
888	mao_uzb_ind_por_ses_dgb_swe_arw_pan_kor_mly_bos_geo_ctl_cic_azi_bem_tml_spa_est_pol_ukr_glc_ita_aeg_bat_hau_afr_bul_gam_sun_bam_sid_mol_cnt_cze_amr_grk_lda_lat_slo_bsq_ger_urd_qcu_knd_zul_dyu_rom_akn_mnd_rus_moo_krd_tsw_ven_ben_fbf_jav_tur_vie_dut_owc_heb_anl_chh_amh_yor_prs_xho_mcd_hin_tha_fin_tag_swa_jpn_fre_wly_nor_svk_aze_guj_swt_lit_scr_eng_tsn_igb_sod_mlt_ewe_hun_tig_alb	0.206652856406727	0.484753075617428	0.628991325064516
889	lit_tig_ind_arw_mao_igb_fbf_grk_mcd_mlt_hau_zul_lda_xho_glc_amr_ukr_mol_tml_wly_azi_alb_bat_uzb_cic_fin_guj_bam_slo_gam_amh_mnd_afr_bos_sod_geo_tsw_pan_aeg_ger_rus_knd_chh_ewe_ita_ben_tag_dut_lat_bul_urd_tsn_nor_sun_moo_svk_krd_rom_ses_scr_tha_jpn_por_bem_cnt_est_hin_prs_swe_dyu_akn_jav_ctl_anl_bsq_dgb_fre_tur_swt_aze_ven_owc_pol_vie_swa_cze_heb_mly_hun_sid_yor_eng_qcu_spa_kor	-0.693002153430605	-1.65638330155593	0.101014551739814
890	amr_ses_ewe_tsw_grk_mnd_mol_igb_urd_bos_ukr_mly_est_bam_ven_aeg_geo_cic_yor_zul_guj_uzb_tur_kor_heb_afr_bem_rom_pan_svk_moo_eng_nor_ben_lda_spa_bat_aze_knd_cze_alb_sod_swt_fin_hau_glc_rus_lat_por_fre_wly_sid_dgb_ita_amh_tml_slo_jpn_arw_swe_lit_mao_mcd_fbf_dyu_hun_owc_cnt_sun_xho_chh_krd_tig_akn_bul_ger_tha_hin_swa_tsn_ctl_prs_qcu_bsq_anl_vie_gam_scr_jav_ind_pol_dut_mlt_tag_azi	-0.0306277697947158	-0.0708672361855413	0.943655591195562
891	gam_ukr_jav_afr_tig_bul_svk_scr_bat_bam_est_ind_swa_guj_bem_bos_ben_tml_zul_yor_cze_lat_tha_uzb_tag_dyu_slo_dgb_igb_ita_amr_wly_ses_ven_rom_knd_xho_lda_fre_akn_eng_sid_heb_spa_bsq_jpn_hin_ctl_nor_kor_chh_rus_qcu_mcd_mly_mol_tsw_fin_dut_swt_sod_aze_geo_prs_anl_pan_vie_aeg_tsn_hau_krd_lit_fbf_moo_urd_glc_grk_amh_arw_alb_tur_ewe_mao_swe_mnd_azi_cnt_mlt_ger_cic_pol_hun_por_sun_owc	-0.0509629487693456	-0.116270592591417	0.907688797926412
892	bat_tsn_arw_alb_sid_bul_dut_mly_ben_swe_akn_sod_ses_grk_ctl_slo_geo_azi_est_pol_kor_mol_qcu_cnt_bam_guj_ukr_ita_mcd_glc_tag_tsw_swt_svk_swa_nor_spa_hin_fin_bem_knd_wly_heb_mlt_cze_vie_hun_gam_urd_tml_xho_lit_tig_amr_yor_fbf_hau_owc_igb_lda_aeg_jav_mnd_anl_moo_afr_dgb_ewe_scr_krd_fre_tur_mao_dyu_uzb_lat_rom_zul_jpn_por_chh_bos_aze_tha_rus_sun_prs_cic_eng_amh_bsq_pan_ind_ger_ven	-0.716095265601221	-1.96193287773009	0.052760106817793
893	mly_grk_scr_anl_tig_akn_tml_krd_alb_xho_ben_amh_vie_est_bos_swe_guj_ses_spa_qcu_tsn_bsq_sun_bul_bem_eng_svk_azi_jav_bat_urd_heb_wly_dgb_ita_gam_swt_yor_uzb_dut_sod_hun_amr_nor_lit_mcd_bam_pan_knd_tha_ctl_aeg_cnt_cic_pol_zul_rus_ven_arw_moo_hin_jpn_hau_glc_geo_dyu_mlt_cze_igb_prs_fbf_ger_ind_kor_tsw_fin_por_chh_slo_owc_tur_ewe_ukr_mol_swa_aze_rom_lda_tag_mnd_lat_sid_afr_mao_fre	-0.472963111962185	-1.11919827534329	0.265937911755017
894	lda_qcu_mly_ewe_ukr_dut_heb_ita_nor_jav_bos_swt_pol_aze_yor_ctl_ven_kor_rus_bsq_moo_tur_pan_amh_owc_fre_fin_alb_wly_lat_tag_svk_est_ind_ben_tsn_tsw_dyu_slo_cic_cnt_hin_uzb_gam_mlt_geo_aeg_prs_chh_fbf_xho_sid_igb_ger_mol_tha_por_knd_mcd_bam_akn_anl_bat_bul_jpn_hun_mnd_krd_arw_lit_bem_grk_azi_sun_vie_eng_mao_amr_rom_dgb_spa_guj_zul_tig_ses_glc_tml_hau_swe_urd_afr_scr_swa_sod_cze	-0.130138220360017	-0.300433202622516	0.76451730738082
895	cze_dgb_amr_cnt_spa_bul_aeg_slo_zul_guj_akn_svk_mcd_sun_kor_pan_bam_ses_rom_mlt_azi_pol_moo_tur_jpn_afr_mao_mnd_eng_cic_urd_tag_igb_ger_hun_dut_lit_mol_ctl_rus_ind_fbf_chh_tha_glc_ven_nor_vie_arw_scr_tsw_bsq_geo_uzb_xho_ita_swa_est_amh_dyu_jav_hin_grk_fin_tsn_swe_gam_anl_sid_por_lda_krd_mly_swt_wly_owc_tml_qcu_ben_tig_bos_heb_aze_hau_knd_sod_alb_bem_bat_ewe_prs_fre_ukr_lat_yor	NA	NA	NA
896	bul_chh_jpn_cic_sid_akn_wly_swt_mly_ven_azi_rus_eng_lit_por_ben_tsw_owc_mlt_geo_lda_svk_gam_moo_pan_tsn_guj_aze_vie_dyu_mol_tml_heb_bam_dgb_pol_swa_yor_qcu_ukr_swe_knd_mao_bem_lat_zul_est_sod_xho_spa_uzb_mcd_cnt_ctl_arw_dut_bos_igb_afr_hin_hau_mnd_kor_jav_ewe_aeg_sun_tha_bat_bsq_grk_ind_nor_prs_cze_amr_tag_fbf_ses_glc_urd_krd_anl_ita_slo_tur_fin_ger_amh_hun_tig_alb_fre_rom_scr	0.289490750452378	0.670280939807581	0.504339764570955
897	azi_grk_bem_est_ita_eng_tur_kor_tml_lit_bos_por_fin_prs_gam_ven_yor_cic_mol_arw_geo_akn_krd_pan_dyu_mnd_uzb_rus_zul_ind_amr_lat_alb_xho_tig_qcu_ctl_fbf_hau_tsn_slo_mly_hun_svk_ger_cze_mlt_anl_mao_scr_tsw_swt_jpn_sod_swe_amh_knd_nor_tha_urd_tag_guj_wly_heb_rom_hin_ben_lda_pol_glc_fre_igb_dut_jav_ewe_swa_sun_vie_bul_ukr_chh_aeg_spa_sid_mcd_ses_afr_aze_bam_owc_dgb_bat_moo_bsq_cnt	NA	NA	NA
898	lit_alb_dgb_pan_wly_moo_por_ind_afr_mol_fin_anl_tag_cnt_swt_nor_eng_ctl_tig_akn_knd_jpn_amh_heb_tml_grk_aze_arw_tur_uzb_cic_ven_vie_azi_tha_lda_geo_sod_ukr_lat_est_swe_bem_swa_slo_hin_dut_spa_prs_mlt_krd_zul_ses_bul_glc_qcu_mnd_sun_tsn_rus_mcd_xho_jav_fre_sid_urd_bat_igb_ger_owc_mao_tsw_scr_chh_rom_gam_ita_fbf_aeg_dyu_cze_bos_pol_hun_svk_bsq_mly_amr_guj_bam_ben_yor_hau_ewe_kor	0.119721054631867	0.334268677719194	0.738929462043547
899	ewe_amr_chh_fre_ind_ita_slo_bat_bsq_hau_sun_tsw_swt_vie_nor_dgb_aze_eng_xho_mly_qcu_swe_mol_ctl_mcd_aeg_owc_jpn_prs_tml_jav_ben_arw_fin_amh_geo_cnt_zul_bam_guj_krd_gam_grk_hin_est_yor_tha_kor_cze_bul_hun_tig_glc_akn_bem_scr_ger_sod_rom_azi_uzb_spa_swa_wly_lat_anl_mnd_dut_por_bos_tur_svk_ven_afr_sid_urd_dyu_lit_ukr_rus_pan_heb_igb_tsn_tag_mao_knd_lda_mlt_alb_cic_moo_ses_pol_fbf	-0.3168265920708	-0.81354828498103	0.41798180979191
900	heb_tur_ind_bat_glc_ses_hau_svk_sod_bem_bsq_jav_spa_lat_lit_mao_tsw_fbf_gam_ita_aze_mnd_scr_sun_aeg_ukr_tsn_amh_sid_bos_ctl_kor_ger_ven_owc_geo_pan_fin_cnt_mol_est_hin_knd_cic_mly_xho_dgb_zul_slo_arw_swa_moo_wly_ewe_qcu_rus_vie_tig_pol_rom_tag_mcd_guj_por_igb_urd_fre_mlt_chh_bam_amr_grk_uzb_akn_afr_swe_swt_ben_bul_nor_cze_dyu_krd_azi_jpn_tml_lda_yor_anl_eng_alb_tha_hun_dut_prs	NA	NA	NA
901	geo_lit_mcd_tig_grk_bem_cnt_vie_wly_akn_chh_qcu_fre_urd_aeg_rom_ses_mly_spa_mnd_dgb_mol_knd_ger_guj_sun_afr_aze_ita_lat_anl_sid_bul_svk_ukr_mlt_azi_igb_amh_swt_rus_fin_owc_hin_hau_slo_prs_alb_bat_ind_xho_fbf_glc_lda_jpn_gam_dut_ven_nor_heb_yor_por_krd_scr_swa_tsn_kor_arw_ewe_moo_tha_tur_amr_tml_mao_cze_est_pol_ben_hun_ctl_bsq_eng_swe_jav_tsw_bos_zul_sod_bam_pan_tag_cic_uzb_dyu	0.366491475917485	0.813380504715856	0.418077483164718
902	zul_bos_bam_ctl_pol_amr_wly_jav_glc_eng_rus_mly_slo_dgb_ven_ukr_azi_bat_bem_ben_lat_geo_afr_est_aeg_cnt_ind_ger_tha_prs_hau_tur_pan_swt_anl_xho_nor_guj_moo_por_mao_sun_vie_tig_ses_fbf_knd_arw_urd_tsn_scr_swa_bul_aze_grk_uzb_ita_alb_svk_rom_mlt_chh_yor_mnd_fre_dyu_fin_lda_mol_tsw_mcd_akn_igb_tag_spa_dut_hin_sid_krd_lit_sod_cic_amh_qcu_hun_heb_jpn_ewe_bsq_tml_owc_kor_swe_cze_gam	0.310639141442072	0.828831719814009	0.409321810393851
903	uzb_por_tur_ita_mlt_prs_sod_glc_mcd_cnt_hau_mol_mly_fin_est_ctl_heb_owc_urd_geo_rom_aze_tha_kor_bul_cic_lat_ben_guj_lit_gam_jpn_fbf_ukr_wly_krd_igb_lda_rus_hun_svk_bsq_ses_sid_slo_tig_ven_xho_grk_pol_ewe_tag_alb_mnd_qcu_akn_nor_ger_swa_dut_tml_scr_bat_zul_spa_amr_hin_sun_anl_dgb_jav_arw_cze_pan_azi_bam_mao_aeg_fre_bos_tsn_moo_tsw_swe_yor_dyu_knd_ind_swt_amh_afr_bem_chh_vie_eng	0.864805476059366	2.036790468484	0.0445137305803377
904	aze_afr_por_fin_fbf_cnt_moo_ind_slo_pan_qcu_bos_sod_bsq_swt_rom_swe_sid_prs_grk_ses_guj_hau_cic_gam_svk_amr_ctl_vie_anl_mlt_bam_krd_lit_dyu_swa_alb_aeg_glc_azi_scr_tsn_mol_mao_hin_bem_tha_hun_uzb_kor_dgb_arw_yor_lda_tag_ger_wly_heb_zul_sun_amh_cze_bul_pol_est_xho_fre_mcd_chh_lat_tml_urd_akn_ewe_tur_igb_geo_rus_dut_ukr_spa_mnd_ben_bat_knd_ven_owc_mly_tsw_tig_eng_jav_jpn_ita_nor	-0.522924644261329	-1.18752810890037	0.238043593716682
[truncated: 96 more rows]
