# Supplementary material for: Future Tense and Economic Decisions: Controlling for Cultural Evolution
Source: PLoS One. 2015 Jul 17;10(7):e0132145. doi: 10.1371/journal.pone.0132145 (PMC4506144; doi:10.1371/journal.pone.0132145)
Supplement: S8 Appendix — See README files within the various sub-folders. (ZIP) [file pone.0132145.s008.zip › S3_Code/Residuals_new/PGLS/PermuteResults/permute_S_40000.csv]

	ftr	r	t	p
1	scr_afr_mcd_dyu_tag_owc_tig_igb_svk_ven_xho_ben_vie_qcu_yor_prs_jav_azi_hau_tur_ger_bem_tsn_fin_mao_uzb_wly_bat_krd_rom_gam_lat_mnd_geo_ctl_sid_ita_arw_dut_aze_anl_bos_ewe_mlt_mly_heb_guj_ind_lda_swa_amh_grk_cze_glc_zul_lit_est_spa_cnt_ukr_ses_swt_chh_jpn_alb_moo_urd_cic_amr_hun_eng_tsw_tml_por_bul_mol_dgb_fre_sun_pan_pol_kor_aeg_bsq_rus_knd_tha_bam_hin_nor_fbf_akn_slo_sod_swe	0.78222676951094	1.8667192353018	0.065091475224629
2	kor_grk_cnt_bul_tig_fre_bem_tag_pol_igb_swe_fbf_prs_owc_dyu_jpn_wly_amr_aeg_pan_aze_tha_bam_spa_nor_slo_est_guj_hau_ger_fin_dgb_gam_ses_mnd_tur_ctl_qcu_swt_sid_mol_svk_ewe_xho_bos_mao_geo_akn_sun_hin_mlt_ukr_scr_bat_lat_cic_ven_eng_por_jav_swa_moo_vie_urd_ben_sod_alb_zul_anl_krd_amh_bsq_ind_azi_afr_glc_yor_chh_cze_tsw_mcd_rus_mly_arw_rom_ita_lda_hun_dut_tsn_heb_knd_tml_uzb_lit	-0.664543339586163	-1.54629873101033	0.125428705197661
3	ben_pan_tsw_swa_aze_amh_fre_bul_cnt_ita_ven_sun_swt_xho_lat_dut_ctl_hun_bsq_tsn_sod_afr_tig_jav_ses_pol_mnd_hin_heb_scr_guj_svk_bos_bem_bat_grk_bam_nor_yor_mlt_eng_mcd_fin_por_spa_lit_ger_mol_krd_dyu_kor_geo_wly_gam_igb_jpn_arw_amr_prs_aeg_knd_rom_anl_alb_hau_vie_mao_urd_tml_sid_zul_ewe_azi_qcu_ukr_chh_dgb_tha_swe_akn_est_mly_cze_tur_moo_lda_cic_fbf_owc_tag_slo_glc_uzb_ind_rus	0.286254439293105	0.788838581879594	0.432212709726521
4	fbf_swt_tur_spa_jpn_azi_prs_krd_moo_xho_kor_grk_ind_knd_bem_chh_jav_geo_pan_qcu_svk_owc_est_eng_mol_tha_rom_bos_tag_anl_gam_alb_ses_dgb_rus_mao_hau_tsn_lda_ben_bul_dyu_sun_cnt_hun_afr_aze_ger_scr_urd_sod_fre_pol_ita_aeg_ctl_ven_mnd_vie_bam_bat_tml_sid_igb_mcd_lat_ewe_akn_tsw_cze_por_lit_wly_zul_slo_uzb_mly_guj_dut_amr_glc_arw_swa_bsq_hin_swe_amh_cic_nor_heb_ukr_yor_mlt_fin_tig	0.465271944767743	1.09488689775324	0.276393702176185
5	geo_dgb_swt_sun_ewe_igb_ger_lat_prs_bos_nor_ctl_mol_kor_bul_grk_uzb_scr_aze_slo_lit_jav_akn_aeg_bam_guj_bsq_cnt_mao_tsw_tig_ind_owc_bat_afr_spa_moo_mlt_amr_xho_ukr_azi_amh_fre_heb_alb_anl_knd_ses_tur_qcu_arw_dyu_fbf_mnd_ven_hau_dut_chh_tag_rus_gam_mcd_cic_tha_wly_sod_bem_hin_tml_vie_pan_lda_tsn_swa_jpn_mly_glc_hun_rom_eng_fin_ben_zul_cze_ita_est_pol_svk_krd_yor_urd_swe_por_sid	-0.884035005866442	-2.3933679966671	0.0187030594907352
6	glc_bat_chh_gam_qcu_sid_tha_bos_ita_tig_tur_heb_mnd_uzb_fin_aeg_amr_dgb_rom_nor_bsq_rus_mao_mcd_igb_slo_lda_bem_swt_pan_dut_ewe_wly_arw_aze_owc_dyu_fre_bam_est_pol_tml_eng_xho_swe_tag_grk_mly_alb_tsn_spa_sod_geo_lat_knd_hun_lit_hin_fbf_amh_svk_cnt_ben_yor_hau_ses_bul_kor_akn_ukr_mlt_tsw_azi_sun_ven_guj_jav_zul_ger_anl_scr_cze_mol_afr_ctl_vie_ind_krd_por_urd_moo_cic_prs_jpn_swa	0.764111716766344	1.98096062302492	0.0505496525185504
7	cze_vie_lit_ben_guj_aeg_swa_jpn_azi_sun_ewe_moo_aze_ger_heb_yor_mlt_geo_est_fre_lat_dyu_gam_pan_amr_owc_tur_tml_hin_tag_bsq_swe_mcd_anl_mao_chh_akn_prs_bos_qcu_urd_cic_pol_rus_dut_ctl_eng_sid_uzb_ita_dgb_scr_grk_tsn_ses_swt_cnt_mly_zul_mnd_xho_bat_ukr_fin_ven_amh_hau_lda_alb_tsw_bem_mol_krd_knd_arw_hun_igb_ind_fbf_glc_nor_svk_por_rom_kor_tha_spa_afr_bul_sod_slo_bam_tig_wly_jav	0.382123311657179	0.893965573896871	0.373647981232426
8	afr_mol_bul_mcd_tag_tml_alb_rom_swe_tig_ses_bsq_aze_scr_jav_bos_nor_kor_akn_ukr_prs_pan_ger_qcu_lat_rus_zul_igb_lda_guj_spa_est_krd_heb_azi_chh_hau_cze_fre_sun_bam_bat_svk_urd_arw_anl_ven_tha_grk_mao_fbf_yor_wly_gam_glc_cic_por_ita_owc_hun_aeg_mlt_uzb_ben_sid_vie_dgb_sod_amr_jpn_slo_swt_hin_tsw_amh_lit_pol_tsn_ind_tur_bem_mnd_ctl_swa_eng_cnt_mly_geo_dyu_fin_ewe_dut_knd_xho_moo	0.296530411146078	0.72089479608103	0.472782518294838
9	kor_hau_bsq_ukr_krd_ger_moo_rom_guj_dut_cic_lda_wly_cnt_ita_hin_ben_tig_mly_amh_jpn_owc_igb_bos_amr_arw_swt_akn_mao_scr_lat_uzb_ctl_bul_aze_sid_sun_nor_jav_swa_fin_heb_por_spa_cze_afr_urd_ven_knd_geo_bem_ses_glc_mlt_lit_prs_azi_rus_xho_mnd_mcd_anl_tsw_dgb_mol_qcu_tur_pan_pol_aeg_tsn_eng_ind_alb_sod_dyu_bam_tml_zul_vie_svk_est_fre_hun_fbf_yor_swe_grk_tha_chh_bat_ewe_gam_tag_slo	-0.04259780140943	-0.0965861537871185	0.923262889983597
10	cic_spa_ger_swe_prs_zul_cnt_tag_fre_aze_kor_arw_alb_jav_vie_cze_tsw_mol_moo_rom_aeg_amh_ewe_ind_fbf_afr_bsq_rus_uzb_amr_tsn_hin_azi_ben_ven_svk_guj_anl_mao_qcu_hau_geo_tig_sid_scr_jpn_sod_nor_mnd_bat_ses_wly_slo_ita_ctl_por_est_eng_dyu_knd_lit_sun_xho_mlt_swt_tur_glc_mly_owc_grk_akn_urd_fin_bul_dut_tha_gam_heb_swa_ukr_bem_tml_lda_lat_hun_igb_chh_pol_dgb_yor_pan_krd_bam_mcd_bos	0.796788144317573	2.16784450427964	0.0327235821441059
11	sid_tur_xho_spa_jpn_mao_tml_anl_mlt_alb_mly_ita_hau_sun_aeg_gam_tsw_por_mol_yor_rus_lat_swe_fbf_ewe_tsn_cic_dut_cnt_hin_svk_bem_dyu_urd_slo_ses_sod_wly_bos_amr_tha_bul_tag_nor_ukr_ger_kor_ctl_akn_igb_cze_aze_chh_fin_owc_scr_ind_jav_mnd_swa_uzb_ven_pan_est_arw_lit_amh_eng_bsq_vie_afr_fre_prs_bat_grk_geo_bam_guj_zul_hun_rom_knd_krd_lda_glc_qcu_swt_ben_heb_mcd_tig_moo_pol_azi_dgb	-0.336804475242473	-0.766056325176729	0.445582808402891
12	alb_bsq_bat_geo_heb_vie_sid_pan_glc_svk_zul_mnd_hin_est_bos_cnt_guj_dut_mcd_tsn_gam_aeg_fbf_owc_bam_swe_wly_rom_lat_tur_dgb_akn_tha_azi_lda_anl_dyu_eng_bem_por_mao_amr_swa_mly_cic_tig_fin_amh_sun_mlt_ses_qcu_aze_mol_hun_tml_ven_tag_pol_urd_slo_scr_jav_afr_ita_spa_ewe_ctl_sod_grk_nor_xho_yor_bul_moo_chh_knd_krd_rus_tsw_swt_hau_ger_jpn_cze_ukr_igb_prs_fre_ben_ind_arw_uzb_kor_lit	-0.208655070447101	-0.491101478159518	0.62451160873919
13	mnd_aeg_arw_uzb_bul_knd_sid_nor_igb_fbf_ven_ger_urd_por_swe_ind_geo_slo_scr_bos_amr_guj_fin_grk_cnt_owc_bam_qcu_lat_aze_lda_rom_heb_hin_ben_pan_glc_swt_cze_mly_tha_pol_dgb_afr_gam_azi_mao_bsq_tag_sod_ctl_svk_zul_yor_fre_ita_sun_lit_hun_mlt_mol_bem_xho_alb_mcd_kor_moo_krd_spa_bat_jpn_tur_dut_tsw_hau_ses_prs_ukr_jav_wly_vie_chh_tml_ewe_amh_est_eng_akn_cic_tig_dyu_rus_swa_anl_tsn	0.360616570924043	0.806400735299106	0.422069159909329
14	dgb_arw_mcd_ctl_chh_ita_spa_tsw_pan_mol_alb_ukr_krd_bul_aeg_sid_knd_scr_ger_ewe_dut_gam_grk_tsn_owc_anl_igb_kor_eng_ven_cnt_bat_lat_slo_swt_mnd_zul_jav_azi_geo_qcu_heb_wly_cic_mly_cze_svk_pol_prs_glc_por_vie_fin_ben_sod_fre_bem_fbf_mlt_nor_swa_tml_bsq_dyu_hun_bam_rom_afr_xho_lit_akn_ses_yor_hin_urd_tig_tha_jpn_est_swe_lda_tur_mao_moo_guj_sun_amr_rus_uzb_bos_ind_hau_tag_aze_amh	-0.624308414359576	-1.42445047898266	0.157663105712652
15	slo_geo_fre_sid_amr_swt_ewe_qcu_anl_por_tsw_afr_hin_spa_tha_tig_arw_mao_bsq_krd_est_eng_mnd_ses_mly_xho_tml_azi_yor_cnt_svk_zul_uzb_akn_urd_fin_amh_bem_sod_pol_igb_mlt_aeg_fbf_mol_moo_jav_aze_ind_tag_prs_bos_owc_scr_bul_mcd_ita_alb_lit_ven_swa_lda_dyu_knd_cic_hun_bat_ukr_jpn_bam_nor_tur_kor_dut_heb_glc_hau_swe_sun_chh_wly_lat_cze_dgb_rom_guj_vie_tsn_pan_ger_rus_gam_ben_grk_ctl	0.567868747547931	1.35161371991296	0.179777360085399
16	aze_lat_bul_spa_bem_sod_lit_ctl_swe_yor_guj_svk_eng_mol_wly_bat_afr_dyu_arw_rus_dgb_anl_amh_hin_pol_sid_mao_tig_owc_zul_ewe_akn_ind_tsn_bsq_slo_kor_cic_amr_swt_uzb_est_swa_igb_knd_bos_por_vie_tag_gam_ben_urd_jav_tur_fre_pan_xho_rom_qcu_ven_azi_krd_prs_bam_hau_fbf_geo_glc_lda_alb_aeg_ukr_tml_mnd_chh_mcd_dut_heb_tha_nor_ita_ses_jpn_cze_hun_mly_ger_sun_fin_tsw_scr_moo_mlt_cnt_grk	0.332996721016034	0.8810652848478	0.38055382904183
17	geo_swa_tag_xho_dut_est_guj_cic_mnd_grk_rus_ven_jav_aze_kor_mly_igb_bul_ukr_eng_zul_dgb_owc_bat_nor_pan_prs_alb_krd_uzb_qcu_dyu_ctl_scr_fbf_aeg_yor_ben_amh_chh_jpn_arw_mol_cnt_hau_mcd_swt_tsw_ewe_wly_pol_rom_cze_por_hin_akn_tig_lit_azi_tur_bsq_sun_sod_amr_mao_bam_vie_anl_bem_gam_bos_lda_knd_spa_fre_glc_swe_afr_slo_ita_moo_ger_hun_ind_svk_tml_sid_heb_urd_fin_mlt_lat_ses_tha_tsn	0.482094418076928	1.16118676575461	0.248537731139245
18	mly_fbf_yor_anl_dut_azi_igb_tag_swt_nor_sun_geo_mol_est_lit_dyu_amh_bul_svk_pan_ukr_heb_jav_rus_zul_tig_cnt_aeg_slo_vie_mlt_swa_amr_ewe_mcd_jpn_grk_bos_ben_lat_ind_fin_ger_krd_hin_ses_mao_bam_lda_prs_uzb_xho_ctl_hau_bat_qcu_tur_aze_eng_cze_rom_tml_guj_kor_chh_swe_ita_glc_spa_gam_bem_por_tsn_urd_wly_knd_fre_bsq_scr_hun_alb_owc_akn_cic_mnd_dgb_tsw_ven_tha_moo_sod_sid_arw_pol_afr	0.0228387734398296	0.053365884917473	0.95755485444633
19	swt_mol_cze_hun_ger_aeg_tsn_mlt_wly_pol_geo_ses_jpn_amh_lda_tig_ewe_zul_fre_mao_moo_tsw_alb_qcu_por_akn_swa_cnt_tml_est_arw_lit_uzb_vie_hin_fbf_bem_gam_urd_tag_swe_jav_scr_eng_ben_glc_mly_amr_chh_ind_xho_afr_grk_svk_guj_dgb_knd_dut_tha_aze_yor_bam_ven_sod_kor_cic_slo_heb_spa_hau_pan_bos_igb_tur_mnd_sun_krd_bat_ukr_anl_fin_sid_ctl_dyu_rom_bul_azi_owc_ita_bsq_mcd_rus_prs_lat_nor	0.501720789807743	1.19101488620034	0.236678678898095
20	qcu_por_bam_tsw_gam_pol_tag_uzb_cze_slo_knd_mol_pan_ita_afr_nor_bul_moo_tha_ukr_rom_anl_lat_swe_bsq_dyu_ven_cic_arw_jpn_prs_lda_dgb_hin_mly_swa_ewe_mao_bat_zul_guj_jav_hau_krd_azi_sod_fbf_grk_lit_svk_aeg_eng_ctl_dut_ses_mlt_rus_heb_wly_tsn_hun_sid_bem_igb_akn_urd_fin_bos_glc_mcd_yor_ind_chh_xho_sun_kor_mnd_est_alb_ben_aze_amr_owc_vie_fre_swt_spa_scr_tig_amh_ger_tml_cnt_geo_tur	-0.0935399492995914	-0.212879839599314	0.831886625681662
21	swt_afr_mly_bam_pan_azi_qcu_heb_knd_swe_prs_ger_bos_lit_uzb_vie_alb_kor_bem_ben_fbf_hun_svk_tig_fin_tsw_ctl_sid_cic_dyu_wly_eng_zul_tsn_mol_anl_fre_ind_glc_ven_moo_bsq_chh_aze_tur_sun_amr_jav_bul_amh_guj_nor_urd_sod_hau_aeg_akn_krd_yor_dut_xho_cze_ukr_igb_ita_mlt_ses_gam_est_por_ewe_owc_bat_spa_swa_lat_rus_tml_mao_hin_grk_lda_mnd_dgb_mcd_scr_jpn_pol_rom_tag_arw_slo_cnt_geo_tha	-0.00605127801805313	-0.0149891469283698	0.988072948202991
22	hun_fin_urd_swa_guj_owc_eng_moo_ses_lat_ctl_lda_rus_tag_nor_ind_scr_sid_tsn_slo_gam_dut_fre_tml_anl_aze_bos_mao_bat_ukr_xho_por_tig_ger_arw_pan_alb_amh_mnd_cnt_cic_swe_mol_akn_afr_fbf_rom_glc_zul_yor_sod_dyu_heb_geo_bul_vie_bsq_prs_dgb_azi_est_tha_ita_knd_krd_hin_ben_mlt_pol_igb_wly_bam_kor_uzb_lit_jav_spa_mly_qcu_aeg_cze_jpn_sun_hau_ewe_bem_amr_tsw_chh_grk_swt_svk_mcd_tur_ven	0.26836225328995	0.697010097151249	0.487535156389374
23	ben_tha_kor_ita_svk_tur_ven_tig_lit_krd_azi_fin_slo_owc_wly_mcd_qcu_glc_lda_mao_fre_uzb_bem_hun_anl_est_spa_akn_knd_moo_por_cic_dyu_tml_ukr_fbf_tsw_xho_vie_prs_heb_dgb_grk_aze_sid_guj_chh_nor_cnt_swa_ses_ctl_mol_yor_cze_jav_pol_swt_ger_bat_sod_bul_swe_pan_jpn_amh_bos_hin_lat_amr_bam_tag_afr_hau_zul_mlt_ind_scr_bsq_sun_gam_eng_mnd_arw_ewe_tsn_igb_mly_aeg_alb_dut_urd_rus_rom_geo	0.256749250753946	0.669321892369699	0.504948435142121
24	urd_amh_knd_xho_tur_mly_hau_wly_azi_qcu_gam_dut_spa_ben_swt_yor_mao_bat_slo_mcd_owc_grk_tml_lat_swe_sid_arw_swa_afr_rom_geo_akn_bam_tsn_mlt_anl_moo_glc_jav_eng_ind_cze_ita_bul_ven_fin_tig_ses_bos_fre_scr_prs_pan_dyu_est_krd_mol_zul_aze_por_ukr_chh_cic_mnd_aeg_ger_kor_jpn_ewe_lda_dgb_uzb_heb_svk_lit_igb_tha_ctl_pol_alb_rus_hun_sun_tsw_cnt_nor_sod_guj_bem_hin_vie_amr_bsq_tag_fbf	1.72778702563515	5.48401925899262	3.55636056209912e-07
25	hau_ewe_nor_ses_dgb_krd_lat_ctl_afr_scr_bem_igb_ita_zul_eng_lda_sod_kor_bsq_anl_fbf_bam_qcu_cze_wly_dyu_tsw_akn_ven_prs_tag_ukr_bat_ger_rus_gam_cic_knd_alb_cnt_lit_urd_est_mcd_tml_yor_amh_ind_tsn_sun_swe_tig_chh_amr_mao_jpn_tur_jav_aze_owc_hun_fin_pan_guj_xho_moo_swt_por_aeg_dut_ben_heb_hin_vie_mol_grk_bul_uzb_mnd_pol_sid_arw_geo_azi_tha_rom_mly_glc_fre_slo_bos_svk_swa_spa_mlt	-0.262350917625325	-0.595220242722999	0.553141880521284
26	lat_nor_fin_mcd_urd_cnt_ven_scr_ukr_mly_uzb_jav_bos_hin_yor_cze_ind_tag_bam_amh_fre_slo_bul_alb_sod_swa_dgb_igb_svk_xho_ger_bsq_gam_ita_dut_ctl_ses_azi_swe_ewe_owc_jpn_por_aeg_aze_amr_bem_prs_afr_geo_tha_hau_kor_sun_lit_zul_moo_pan_grk_mol_vie_cic_knd_tml_tig_heb_chh_qcu_rom_tsn_est_guj_mlt_eng_wly_pol_mao_glc_akn_bat_spa_krd_swt_anl_tur_hun_rus_mnd_sid_lda_fbf_ben_dyu_arw_tsw	-0.169418167052245	-0.426273590311888	0.670893536641718
27	grk_bem_dut_scr_xho_anl_swa_wly_ewe_mly_ger_ind_mol_rom_jpn_dgb_swt_ctl_krd_guj_tag_hau_heb_amh_swe_cnt_moo_sun_yor_ben_fin_knd_nor_rus_gam_aze_svk_mcd_tur_prs_ukr_ita_bul_geo_zul_mao_cic_bam_mnd_cze_amr_por_hun_aeg_pol_chh_glc_ses_fbf_tig_owc_hin_tml_azi_akn_alb_tha_qcu_fre_mlt_spa_sid_tsw_est_igb_pan_dyu_lit_kor_tsn_ven_bos_sod_afr_jav_bsq_bat_urd_eng_vie_uzb_lda_arw_lat_slo	-0.581305792924726	-1.51072881073504	0.134247987112737
28	krd_dut_ger_fbf_bam_guj_akn_dgb_fin_sod_gam_hau_bul_mcd_cnt_nor_tml_pol_scr_afr_zul_mnd_swe_grk_lat_lit_slo_bsq_tsn_por_eng_dyu_amr_hun_chh_ukr_uzb_kor_tha_jav_est_knd_rom_rus_alb_urd_aze_igb_ind_svk_qcu_anl_mol_bos_amh_ctl_swa_cic_moo_owc_sun_tsw_geo_ben_spa_azi_ses_ita_lda_prs_wly_mly_bem_cze_ven_glc_yor_xho_arw_ewe_tag_pan_bat_mao_heb_fre_mlt_hin_jpn_swt_tig_aeg_vie_tur_sid	NA	NA	NA
29	wly_cnt_afr_ger_tha_prs_swt_rus_nor_por_akn_geo_ven_urd_ukr_amr_bsq_aze_eng_ctl_amh_kor_ita_zul_mol_swe_bos_moo_grk_svk_hau_azi_pol_anl_lit_jav_igb_alb_lda_mcd_fre_cze_hin_guj_ind_yor_mnd_cic_dut_tsn_qcu_gam_fin_owc_tur_slo_pan_swa_uzb_ses_bem_tsw_fbf_dgb_aeg_sod_dyu_jpn_sun_krd_est_bat_tml_hun_glc_rom_mao_mlt_sid_ewe_knd_arw_chh_xho_scr_tig_bul_lat_bam_mly_tag_spa_heb_ben_vie	0.59523491917563	1.54866835357057	0.124857871241344
30	sid_chh_aze_mly_tur_por_jpn_hun_bat_swa_amr_bsq_tsw_ses_krd_swt_azi_rus_mao_wly_hau_dut_jav_slo_mcd_ita_ctl_lat_tig_vie_sun_est_heb_mnd_amh_bam_urd_eng_bos_alb_ben_lit_zul_grk_scr_gam_knd_ewe_kor_fbf_owc_tsn_tag_mol_yor_anl_dyu_ven_prs_ind_glc_tha_igb_geo_qcu_fin_xho_cnt_uzb_lda_rom_afr_moo_svk_cze_ger_aeg_spa_pan_guj_swe_ukr_hin_nor_sod_tml_pol_arw_cic_fre_bem_mlt_dgb_bul_akn	-0.210891929582817	-0.557451210819159	0.578558478759468
31	lat_cic_igb_scr_lda_mol_ctl_vie_bul_glc_afr_swa_bem_mcd_tsn_dgb_spa_cnt_anl_sun_nor_arw_pan_fbf_grk_jpn_lit_sod_guj_mnd_owc_mao_yor_eng_tha_tml_mly_azi_krd_est_slo_swt_akn_rom_bam_dyu_kor_heb_ses_tig_hau_geo_xho_amh_prs_uzb_tsw_bos_swe_ben_fin_pol_bat_mlt_ind_dut_svk_fre_urd_knd_hun_sid_bsq_ukr_qcu_amr_cze_gam_ven_tag_hin_ita_moo_por_rus_chh_tur_wly_zul_ewe_alb_jav_aze_ger_aeg	-0.570914778816697	-1.39694199844572	0.165755500556861
32	sid_ger_amr_por_prs_mlt_ewe_ctl_igb_bos_ind_pan_hin_cic_kor_mly_krd_akn_lat_swt_bem_heb_rom_mnd_azi_lit_mcd_est_cze_ven_cnt_slo_jav_spa_dut_guj_fbf_tig_pol_glc_jpn_sod_tur_vie_bul_sun_tha_rus_lda_bat_afr_xho_hau_svk_mao_bam_wly_ses_mol_chh_geo_ita_ben_aze_arw_alb_qcu_tml_eng_dgb_swe_zul_moo_dyu_yor_scr_uzb_urd_tsw_owc_knd_bsq_tag_hun_amh_grk_fre_tsn_aeg_swa_gam_nor_anl_ukr_fin	-0.00810208487023847	-0.018391858692398	0.985365647881391
33	ses_hun_swe_sun_bos_qcu_mol_rom_prs_ven_tur_hin_moo_cze_owc_akn_ita_pan_sod_rus_uzb_spa_lit_mnd_amh_sid_gam_dyu_lat_chh_glc_bat_fbf_grk_svk_ger_aeg_arw_cnt_pol_tig_scr_tsw_mcd_mao_ewe_bam_jav_est_bsq_swt_guj_ukr_cic_urd_zul_bul_hau_aze_heb_geo_fre_eng_azi_amr_vie_knd_dgb_igb_slo_tsn_krd_ctl_bem_tha_lda_alb_swa_jpn_afr_ind_wly_tag_mlt_kor_xho_fin_dut_ben_mly_por_tml_anl_nor_yor	0.330007295470412	0.716916356840286	0.475222380683879
34	pol_ben_heb_akn_pan_mly_geo_lat_urd_eng_mol_swa_bem_bul_hau_bos_rom_xho_afr_scr_sun_mcd_tig_mao_prs_wly_tsw_azi_fin_spa_ita_ger_kor_nor_anl_ewe_fbf_bsq_moo_bam_ven_chh_ses_swt_vie_knd_gam_ukr_tha_jpn_fre_tml_est_amh_lda_glc_bat_uzb_krd_hin_qcu_dgb_mlt_zul_cze_tag_igb_mnd_guj_lit_tsn_arw_ind_dyu_alb_dut_amr_sod_aze_slo_jav_ctl_cnt_cic_tur_sid_yor_aeg_swe_rus_por_svk_owc_grk_hun	-0.163621101850077	-0.412391321261596	0.681001716550224
35	guj_ses_ven_cze_amh_afr_mao_geo_spa_krd_vie_tig_urd_swa_bam_amr_mly_anl_arw_svk_est_lat_qcu_ita_swt_igb_bul_ger_pan_hau_wly_ukr_knd_glc_sid_mlt_ctl_por_bem_jpn_owc_fin_gam_zul_hin_mcd_ewe_chh_eng_jav_mol_aze_grk_sun_bsq_yor_prs_alb_dyu_tsw_bat_bos_rus_hun_tag_swe_heb_pol_lda_ind_xho_lit_moo_scr_cic_fre_kor_mnd_azi_tsn_rom_tha_sod_slo_nor_uzb_tml_tur_dgb_fbf_cnt_ben_akn_aeg_dut	-0.652185591774625	-1.57802900176273	0.117954505133218
36	akn_heb_eng_sid_dut_cnt_bam_tsw_lit_arw_ctl_tag_vie_grk_jpn_uzb_lda_mly_est_igb_cic_lat_gam_rus_qcu_ita_sun_pan_fin_nor_tig_knd_ses_alb_hau_cze_xho_sod_jav_bsq_hun_urd_scr_swt_ukr_wly_aeg_amr_bul_ind_fre_rom_aze_mnd_anl_zul_yor_pol_bat_prs_mcd_ewe_azi_ben_moo_swa_owc_por_afr_geo_glc_tha_guj_bos_tur_kor_mol_tml_hin_dgb_svk_tsn_amh_ger_mao_mlt_krd_bem_ven_slo_fbf_dyu_swe_spa_chh	0.342411571009342	0.878602123186868	0.381881425183561
37	pan_sun_krd_eng_owc_knd_zul_prs_slo_guj_jpn_tag_sid_tha_vie_alb_por_mao_gam_sod_ind_fbf_spa_hau_cnt_afr_bat_chh_tig_igb_swe_xho_fin_ewe_akn_kor_urd_anl_ben_amh_ger_lda_scr_mnd_bsq_bem_glc_tsn_fre_swa_amr_mol_cze_aze_heb_est_moo_mcd_geo_hin_ita_bam_arw_bos_ctl_nor_tsw_grk_dut_lat_qcu_uzb_dyu_yor_pol_swt_tur_cic_tml_jav_mly_lit_aeg_ses_svk_azi_ven_rom_hun_bul_rus_ukr_mlt_wly_dgb	-0.760516304216487	-1.8535539413579	0.0669732396293038
38	aeg_fbf_lat_hau_rom_fre_xho_azi_mly_ben_sod_swe_ukr_igb_bem_chh_knd_mcd_sid_qcu_akn_krd_tsn_mao_dyu_uzb_owc_tur_moo_amh_urd_fin_yor_vie_ind_ven_mol_wly_lda_pan_nor_amr_por_mnd_ses_bam_scr_hun_dut_jav_ewe_heb_swt_prs_guj_sun_glc_swa_alb_bsq_arw_tha_afr_mlt_geo_spa_cze_tag_anl_pol_aze_ita_cic_eng_zul_lit_est_bul_bat_rus_slo_ctl_tml_bos_hin_kor_gam_svk_dgb_cnt_jpn_tsw_tig_ger_grk	-0.607222442633918	-1.41386115734318	0.160741494312725
39	mly_lat_svk_nor_lda_akn_slo_tsw_rom_gam_xho_ewe_zul_ukr_ger_grk_prs_guj_anl_vie_ita_knd_swa_ses_jav_mnd_afr_scr_azi_mcd_spa_cze_ven_swe_qcu_tsn_krd_ind_hin_bam_fin_tha_mlt_sod_dut_cnt_por_ben_chh_est_amr_bul_geo_pan_igb_hau_uzb_fbf_kor_mol_tur_amh_alb_bsq_fre_bem_aze_sun_sid_bat_tml_cic_glc_tag_swt_lit_arw_wly_bos_yor_dgb_ctl_moo_owc_pol_urd_aeg_jpn_rus_heb_dyu_eng_tig_mao_hun	-0.288020202501371	-0.751922747505246	0.453996318384645
40	jpn_vie_tha_azi_xho_glc_fbf_chh_sod_kor_zul_dgb_nor_amr_aze_ind_mol_cze_mcd_swt_rom_tur_rus_moo_ben_qcu_scr_lda_krd_cnt_mlt_dut_amh_ctl_bos_arw_yor_sid_tag_hau_tml_mao_owc_knd_est_alb_svk_akn_ukr_afr_heb_jav_slo_por_igb_bul_sun_fre_pol_bem_bam_cic_dyu_uzb_grk_spa_aeg_urd_wly_mly_eng_pan_bsq_fin_swe_ewe_lat_ger_hun_ita_ses_mnd_gam_bat_tsn_ven_guj_lit_swa_tig_geo_tsw_prs_anl_hin	-0.489238623459703	-1.29767150787935	0.197609749388236
41	ger_afr_cze_akn_ita_fre_lda_nor_swt_spa_knd_tsn_swe_amh_bul_ukr_ind_uzb_dgb_fbf_mol_bam_scr_gam_ben_glc_amr_swa_tha_svk_aze_mnd_zul_azi_cnt_jav_geo_xho_sid_mcd_hau_tml_tur_pan_sun_yor_prs_hin_eng_mao_alb_owc_ewe_bsq_mlt_tag_bos_aeg_jpn_hun_ctl_urd_bat_dyu_slo_kor_est_rom_chh_mly_por_wly_lit_pol_tig_cic_guj_arw_grk_vie_tsw_qcu_igb_fin_sod_ses_bem_heb_krd_ven_rus_anl_moo_lat_dut	-0.0879473041216676	-0.200463157822819	0.841556100109294
42	vie_bat_bul_jpn_wly_owc_cic_amh_alb_prs_arw_cnt_jav_fin_tml_pol_bsq_eng_tsw_tag_swt_ben_geo_zul_hin_anl_por_tsn_ita_ind_dgb_mol_ukr_tur_est_ger_hun_sun_aze_guj_mnd_rom_krd_hau_tig_bem_ewe_bos_lat_urd_dut_ses_mao_ctl_uzb_aeg_swe_swa_knd_xho_scr_dyu_grk_azi_tha_moo_nor_bam_sid_rus_spa_qcu_ven_heb_svk_yor_gam_slo_glc_sod_fbf_mly_fre_chh_kor_pan_lit_afr_akn_amr_mcd_cze_lda_mlt_igb	-0.119210991538305	-0.306894468189087	0.759609802665338
43	ven_mol_amh_ita_gam_azi_akn_mnd_cic_amr_ses_mly_ukr_swa_por_krd_eng_swe_tig_yor_tag_jav_knd_lat_swt_guj_aze_hun_igb_hin_slo_bsq_mao_bem_heb_fbf_chh_pol_sun_ger_wly_prs_bat_uzb_grk_spa_lit_ind_dgb_cze_cnt_aeg_scr_pan_ben_alb_urd_nor_ewe_anl_vie_fin_tml_dyu_tsw_xho_svk_owc_dut_ctl_sid_est_hau_bam_tha_tur_glc_geo_moo_arw_lda_bos_fre_qcu_rom_mlt_zul_sod_rus_kor_afr_tsn_bul_jpn_mcd	0.372352157113413	0.862544505201898	0.390606753624775
44	cze_dyu_uzb_alb_moo_ind_igb_arw_hin_bem_ewe_slo_dgb_ita_ctl_tsw_mol_ses_kor_est_fin_bos_cic_qcu_bam_anl_mao_spa_vie_hun_tml_lda_azi_ger_swa_knd_pol_ben_yor_aeg_pan_glc_fbf_svk_ven_amr_bat_urd_wly_aze_krd_lit_amh_sun_tur_bsq_heb_prs_ukr_grk_sod_gam_tig_owc_lat_mlt_geo_afr_xho_guj_jpn_bul_eng_chh_tha_tag_cnt_mly_nor_jav_tsn_sid_dut_mcd_swe_zul_akn_rus_hau_por_fre_mnd_scr_swt_rom	-0.338066755675217	-0.88950278510951	0.376028057288875
45	lit_rus_aze_sod_aeg_heb_knd_bsq_cic_zul_tsw_hau_ind_ses_rom_bos_akn_uzb_swt_est_fre_dyu_scr_pan_nor_guj_wly_swe_cnt_amh_slo_vie_tml_mlt_mao_chh_fbf_hin_tsn_pol_tag_geo_ven_cze_sid_yor_amr_bem_moo_swa_tha_igb_jpn_eng_ctl_por_dgb_svk_prs_urd_owc_tig_ita_krd_mol_gam_anl_mcd_hun_ewe_arw_sun_bat_grk_lda_ukr_mnd_kor_xho_jav_alb_afr_ger_spa_azi_lat_qcu_mly_bam_dut_ben_bul_tur_glc_fin	-0.291776691995725	-0.658704172148553	0.511713295773301
46	eng_mlt_tml_spa_hin_hau_amr_fbf_bem_geo_rus_dyu_aze_amh_ger_nor_gam_jav_vie_pan_mol_sod_lda_glc_dgb_tsn_est_yor_guj_svk_ind_xho_afr_azi_chh_mao_fin_bos_moo_wly_anl_uzb_mly_lit_urd_bat_mnd_aeg_ses_krd_sid_tag_ita_igb_jpn_pol_bam_bul_grk_ewe_alb_hun_zul_slo_ukr_tha_mcd_rom_knd_kor_prs_ven_tur_por_arw_qcu_cze_fre_swt_ben_swa_tsw_sun_lat_akn_scr_ctl_heb_bsq_cic_cnt_owc_dut_swe_tig	0.360345586202874	0.897980180137477	0.371515041903367
47	cic_tur_hun_mol_spa_geo_gam_dyu_swa_heb_zul_prs_mly_sun_afr_bat_swt_bem_vie_ben_tag_pan_grk_tig_ven_ewe_azi_mnd_kor_krd_svk_aeg_bos_owc_ses_est_urd_chh_jpn_swe_lit_eng_lat_slo_ind_amr_scr_lda_cze_xho_moo_alb_sid_akn_bul_fre_pol_yor_cnt_knd_rus_bsq_ger_uzb_mlt_sod_tha_jav_dut_aze_por_ukr_guj_arw_mao_ctl_nor_mcd_tsw_rom_tml_hau_bam_qcu_fin_glc_igb_wly_fbf_amh_tsn_ita_hin_anl_dgb	0.213754619730507	0.559395090172578	0.577236836710666
48	alb_bam_ses_akn_dgb_ben_rom_xho_rus_hin_arw_urd_vie_eng_scr_mly_glc_pol_mol_dyu_anl_zul_tag_yor_amh_ewe_sun_svk_amr_heb_owc_tml_ger_chh_tha_tig_spa_cnt_ind_bem_bos_cic_ctl_sod_qcu_jpn_nor_ukr_hun_slo_lit_gam_guj_tur_knd_pan_azi_igb_geo_aeg_lat_tsn_kor_fre_mnd_moo_mlt_hau_swe_dut_bat_wly_swt_uzb_sid_bul_aze_krd_grk_bsq_cze_lda_fbf_mao_tsw_jav_por_mcd_afr_est_ita_swa_prs_ven_fin	0.00261120165778442	0.00595348252618467	0.9952625884354
49	vie_xho_hau_uzb_chh_yor_bsq_fre_ben_hun_arw_jpn_azi_slo_fbf_owc_amr_spa_afr_mnd_ven_qcu_rom_mlt_scr_kor_bam_mao_tig_pol_dut_cnt_rus_pan_anl_swe_lat_guj_tha_bos_knd_amh_por_dyu_lda_nor_est_ind_sod_cze_svk_eng_zul_grk_tsn_moo_gam_prs_tml_alb_heb_ses_bul_ukr_aeg_ewe_ctl_aze_sun_cic_sid_mcd_jav_tsw_mol_igb_bat_tag_urd_glc_bem_ita_ger_geo_dgb_wly_fin_hin_swt_akn_krd_lit_swa_tur_mly	-0.153561371042153	-0.349769779857674	0.72730231729598
50	gam_moo_est_geo_arw_bsq_tha_ind_spa_mao_dyu_tig_grk_aze_tml_lda_krd_zul_cze_tur_wly_tag_bem_anl_chh_fre_uzb_amr_tsn_pan_dut_azi_tsw_pol_ewe_guj_fbf_ger_heb_dgb_hun_glc_mlt_jav_urd_bat_ses_jpn_ven_igb_afr_bam_ctl_kor_sid_swe_mcd_yor_ben_mol_akn_nor_fin_owc_amh_bos_mly_swa_xho_eng_alb_scr_prs_hau_knd_hin_ita_cic_swt_lat_vie_slo_rus_aeg_qcu_por_svk_sun_cnt_lit_rom_bul_ukr_sod_mnd	-0.212376553357463	-0.566167976508791	0.572643282003731
51	fbf_knd_xho_bat_uzb_ven_por_vie_mnd_heb_rom_grk_tag_mcd_tsn_jav_scr_glc_guj_chh_lda_aeg_arw_hau_bos_lat_ita_cic_kor_zul_ben_nor_azi_fre_geo_sid_swe_cze_eng_prs_bsq_amh_bem_ses_swt_ewe_mly_hun_dyu_est_dgb_pol_spa_mol_ctl_qcu_mao_tur_anl_aze_igb_wly_fin_krd_swa_yor_tml_hin_tig_ukr_sun_pan_urd_tha_slo_bam_sod_bul_alb_moo_cnt_dut_tsw_svk_gam_amr_owc_mlt_jpn_afr_ind_rus_ger_akn_lit	-0.460128614050882	-1.14896212138803	0.253518060157993
52	hun_geo_ven_anl_gam_rus_cic_yor_tml_afr_bsq_mly_guj_mnd_lda_pol_fin_nor_moo_wly_xho_sun_scr_zul_por_ben_cze_swt_tig_owc_dyu_amh_eng_tag_dut_azi_dgb_amr_bam_sod_bat_ukr_ind_alb_lat_glc_tur_rom_uzb_aeg_bul_ses_lit_chh_hau_ctl_krd_hin_bos_pan_mao_akn_heb_prs_spa_jpn_tha_tsn_tsw_sid_jav_qcu_grk_mlt_slo_ewe_urd_arw_aze_fre_igb_mol_vie_cnt_ita_est_fbf_kor_swa_ger_swe_bem_svk_knd_mcd	-0.391906947319731	-0.941516084452644	0.348879707581954
53	dyu_pan_vie_moo_aze_chh_gam_amr_xho_rus_sun_arw_lat_eng_afr_svk_bat_rom_est_swe_bsq_ben_fin_tur_mcd_ger_dgb_sid_prs_dut_lda_jav_ewe_hin_hun_tsw_mly_zul_bos_lit_tml_glc_cic_geo_anl_kor_guj_owc_cze_azi_bem_por_yor_slo_tha_ind_wly_knd_mlt_tsn_jpn_krd_grk_spa_qcu_heb_akn_igb_bul_alb_swa_ukr_sod_urd_ses_bam_uzb_fre_mol_scr_fbf_ctl_amh_tig_pol_cnt_mnd_hau_aeg_nor_mao_swt_ita_tag_ven	0.187323251754494	0.429648844868834	0.668444923441681
54	bos_lat_gam_mlt_swa_guj_aeg_ger_dgb_pan_azi_heb_hin_fin_tag_rom_mao_tml_swt_ctl_tur_krd_geo_swe_mcd_qcu_aze_sun_mnd_igb_amr_chh_ukr_xho_nor_dyu_arw_vie_fre_bsq_slo_akn_hun_dut_mol_ses_afr_ven_lit_lda_glc_mly_jav_amh_moo_eng_svk_ben_bul_tha_fbf_pol_tsw_ind_uzb_knd_anl_ita_bam_spa_tsn_ewe_sid_wly_yor_urd_est_cnt_hau_owc_prs_rus_alb_bem_sod_kor_jpn_zul_scr_grk_por_bat_cic_tig_cze	-0.319156551067064	-0.792912999161427	0.42984670869789
55	tag_spa_cic_sid_swt_uzb_tsn_amr_afr_vie_bat_bsq_fre_por_ukr_ses_est_ben_pan_bam_tha_akn_mao_rom_hun_alb_rus_moo_jav_cnt_dyu_tig_tml_bos_slo_bem_sun_fin_igb_bul_ger_mol_ita_lit_amh_tsw_heb_glc_pol_ind_yor_scr_jpn_dut_arw_azi_kor_aeg_geo_chh_anl_lat_fbf_mnd_eng_mly_tur_dgb_xho_sod_knd_swa_ctl_hin_ewe_krd_qcu_svk_cze_zul_ven_guj_aze_mcd_urd_prs_mlt_swe_owc_lda_wly_nor_grk_gam_hau	-0.681646918101096	-1.71741134530403	0.0892323724627286
56	svk_bsq_sid_uzb_slo_guj_dgb_gam_mao_spa_lda_est_tml_yor_prs_cnt_cze_fre_bos_anl_geo_qcu_mnd_heb_kor_owc_dut_afr_swe_jav_zul_ger_bam_moo_jpn_ctl_dyu_nor_swt_mcd_vie_tha_ven_ewe_krd_ukr_fbf_hau_tsw_pan_arw_amh_ita_mol_mly_fin_bul_aeg_lat_ind_wly_azi_ses_chh_knd_xho_lit_por_rus_tag_hin_tur_cic_sod_eng_urd_akn_hun_tsn_scr_mlt_bat_pol_amr_glc_grk_rom_tig_igb_alb_bem_aze_swa_ben_sun	0.322115653746297	0.871159587159614	0.385910317328217
57	ukr_nor_jpn_wly_bem_afr_alb_tsw_cic_sun_ewe_scr_owc_grk_amh_yor_zul_fre_bos_lat_knd_ctl_hau_sod_heb_xho_bam_pan_mao_aze_mcd_tig_urd_azi_est_vie_hun_tag_mnd_ses_qcu_eng_ind_rus_ven_bul_bsq_hin_swt_rom_cnt_tur_bat_tsn_jav_geo_tml_sid_dyu_amr_glc_kor_mly_aeg_por_anl_slo_gam_uzb_guj_arw_prs_fin_ger_swa_igb_cze_chh_mol_dgb_lit_tha_fbf_krd_dut_ita_akn_moo_pol_spa_svk_ben_swe_lda_mlt	-0.0807875150851588	-0.20243920908817	0.840015586442596
58	spa_geo_bat_akn_swe_pan_lda_azi_aze_sun_jpn_chh_tha_kor_tsw_bos_alb_ben_sid_mao_grk_tag_nor_arw_fre_zul_aeg_cnt_wly_svk_dut_moo_heb_rom_por_tur_ita_slo_yor_hau_qcu_xho_bem_mlt_rus_afr_ind_mcd_mly_amr_fin_prs_tml_swa_eng_krd_ewe_ctl_igb_guj_scr_amh_cze_ukr_pol_tsn_bsq_hun_hin_ses_owc_est_glc_fbf_swt_gam_anl_sod_knd_dgb_lit_ven_dyu_urd_mnd_vie_bam_cic_lat_jav_mol_bul_tig_uzb_ger	0.179180736836831	0.435783496202886	0.664003658194273
59	svk_anl_azi_jpn_hun_xho_owc_fre_ukr_tag_ind_scr_knd_lat_cze_swe_ita_alb_ctl_dut_igb_bem_bul_ses_pol_geo_ven_dyu_grk_fin_wly_yor_jav_swt_spa_lda_heb_prs_mly_aeg_sid_aze_mlt_tha_sun_akn_nor_ger_guj_dgb_tsw_slo_arw_ben_tur_kor_cnt_amr_bsq_est_tsn_lit_rus_amh_gam_vie_tig_moo_mcd_zul_ewe_mao_glc_eng_sod_cic_fbf_bat_mnd_bam_tml_mol_uzb_swa_chh_pan_rom_qcu_por_afr_krd_urd_hau_bos_hin	-0.0199157560061072	-0.0518914415746821	0.958726490608511
60	bos_ven_ben_amh_sod_zul_rus_dyu_lda_dut_aeg_moo_uzb_ger_mol_prs_bsq_vie_mnd_kor_spa_lat_ses_mly_cze_geo_eng_bem_tsw_bul_xho_tur_svk_fin_mcd_slo_lit_qcu_est_glc_amr_tha_scr_knd_afr_cic_bam_anl_mlt_jpn_nor_rom_bat_alb_ewe_pan_urd_swe_hin_fre_dgb_pol_akn_owc_hun_wly_ita_heb_chh_jav_gam_aze_sid_swt_tag_ctl_mao_arw_hau_tml_sun_guj_ukr_fbf_yor_tig_por_azi_ind_tsn_cnt_grk_swa_igb_krd	-0.038844336413601	-0.0994386105922092	0.921004061661217
61	tsw_mol_alb_tml_swa_azi_hin_igb_bul_sod_arw_sun_ewe_ven_heb_fbf_guj_glc_pan_nor_amr_hun_ben_cic_por_mao_dyu_ita_bem_cnt_scr_yor_aeg_est_bat_uzb_jpn_eng_aze_anl_lit_hau_gam_lat_mly_bsq_urd_tsn_mcd_bam_dgb_kor_owc_grk_ukr_lda_zul_tig_tag_ses_slo_mnd_amh_fre_fin_tur_qcu_dut_mlt_spa_xho_rom_krd_cze_sid_ctl_jav_prs_vie_wly_bos_ger_swt_chh_svk_tha_swe_rus_knd_pol_ind_akn_afr_moo_geo	-0.426825581683577	-0.965231341050351	0.336932229533284
62	rom_tig_mnd_lat_dyu_mao_pol_bat_tsn_mly_svk_tag_prs_cze_jpn_fre_dut_pan_hau_akn_krd_tsw_mlt_gam_hun_fbf_ukr_glc_alb_tha_bos_fin_slo_qcu_rus_por_bul_nor_kor_ven_hin_amr_dgb_cnt_ger_swa_sod_cic_geo_tml_zul_owc_tur_knd_mol_eng_ses_ita_arw_moo_guj_aze_xho_wly_yor_bam_ind_jav_chh_grk_uzb_spa_sun_est_bsq_ben_urd_swt_azi_swe_sid_igb_heb_ctl_amh_afr_anl_vie_lit_ewe_scr_lda_bem_aeg_mcd	NA	NA	NA
63	amr_anl_ses_akn_prs_mao_swe_bat_zul_amh_aze_knd_yor_ger_wly_qcu_scr_ewe_urd_ctl_tml_ukr_pol_mcd_glc_guj_owc_bam_sid_swt_est_swa_aeg_hau_tsw_gam_cze_uzb_bos_spa_mlt_slo_igb_moo_ita_tag_grk_bul_hun_cnt_afr_dyu_pan_tig_mol_por_fin_tsn_lat_lda_sod_jav_chh_ven_fre_ben_fbf_heb_azi_rus_tha_dut_xho_alb_jpn_vie_hin_krd_sun_mly_mnd_ind_bsq_bem_cic_lit_arw_tur_dgb_eng_svk_kor_nor_geo_rom	0.616370109154661	1.53867144933797	0.127280133078763
64	guj_ctl_fre_fbf_uzb_rus_tha_ewe_dyu_grk_mao_ukr_sid_lda_hin_chh_mnd_tag_swa_owc_anl_fin_alb_tsw_kor_tur_xho_tml_mcd_qcu_slo_wly_bul_est_vie_eng_lit_ben_bat_tsn_zul_akn_cic_jav_krd_gam_nor_ven_aeg_moo_amr_rom_prs_amh_jpn_por_ita_cnt_azi_glc_arw_bem_aze_ind_bos_afr_hun_cze_dut_mol_igb_urd_spa_lat_sod_sun_scr_tig_ses_bam_yor_dgb_heb_svk_knd_bsq_swe_pan_mlt_pol_geo_ger_hau_swt_mly	0.13270841877138	0.350536401641034	0.726728912389427
65	knd_cnt_cic_est_cze_arw_rom_ger_aze_akn_fin_lda_mlt_sod_uzb_dyu_swa_anl_owc_krd_tsn_xho_ben_dgb_eng_ind_alb_spa_glc_geo_kor_tur_bsq_qcu_igb_bem_urd_ita_tsw_tha_tig_bam_ctl_mao_sid_mnd_tml_sun_grk_fre_bul_rus_swt_ukr_afr_mol_aeg_zul_prs_swe_hun_slo_yor_moo_guj_lat_bos_jpn_hau_tag_scr_wly_pol_amh_svk_mcd_por_hin_vie_pan_jav_ewe_ven_mly_chh_azi_heb_dut_amr_bat_gam_nor_lit_fbf_ses	0.306683034753326	0.71213699736557	0.478162685307124
66	tha_afr_fre_pan_sod_bem_fbf_wly_spa_bos_zul_tig_aeg_bsq_igb_nor_dgb_rom_krd_xho_est_dut_swt_ewe_ses_yor_cic_chh_por_anl_hau_bam_prs_alb_ven_amh_qcu_bat_heb_hin_tag_geo_guj_vie_azi_mnd_slo_ukr_bul_tsw_ctl_moo_jpn_uzb_tsn_pol_owc_glc_cze_swa_mao_gam_aze_hun_mlt_tur_sun_lit_amr_tml_arw_cnt_kor_mol_svk_akn_mcd_lat_urd_sid_ind_swe_knd_eng_jav_dyu_grk_rus_fin_ger_ita_lda_ben_mly_scr	0.0625147490589667	0.149572647491729	0.881425680773899
67	swe_mnd_owc_glc_zul_spa_bam_cnt_amr_tsw_lda_xho_prs_sod_sid_azi_ind_tha_swt_uzb_mao_urd_krd_arw_por_wly_aze_heb_tur_ses_anl_ger_ukr_bem_tig_dgb_ewe_mol_hun_amh_kor_vie_ita_scr_pol_tml_afr_qcu_cic_aeg_eng_est_ctl_chh_lit_guj_dyu_yor_ben_dut_svk_geo_bsq_bul_akn_knd_moo_fre_tsn_mly_rus_grk_hin_slo_mcd_swa_rom_jav_pan_gam_bat_jpn_mlt_cze_tag_bos_fbf_fin_alb_igb_sun_nor_hau_lat_ven	0.342225735032657	0.786276583888895	0.43370437087602
68	bsq_ven_xho_arw_rom_guj_dyu_svk_scr_dgb_swt_ita_ger_urd_tsw_mol_afr_bat_gam_lat_tur_rus_wly_cic_eng_amh_bul_vie_tag_cnt_mao_tsn_aeg_ewe_lit_qcu_jav_por_alb_knd_ben_hau_ses_geo_prs_tml_fre_heb_mcd_igb_sod_lda_bos_swa_tha_swe_sid_azi_mnd_pan_mly_nor_pol_tig_zul_chh_slo_hin_fin_grk_cze_fbf_kor_ctl_sun_jpn_mlt_amr_moo_dut_bem_glc_bam_est_ind_owc_spa_akn_aze_hun_uzb_yor_anl_ukr_krd	0.464448247211647	1.11158594536379	0.269181630059488
69	mly_tsw_fbf_mcd_qcu_yor_est_uzb_wly_moo_akn_hin_lat_pol_ita_cic_amr_rom_mol_cnt_knd_pan_jav_mnd_aeg_dut_alb_owc_mao_por_swa_ctl_scr_aze_kor_ewe_mlt_tig_bam_swe_tsn_urd_ger_dgb_jpn_lda_nor_cze_tag_ven_rus_lit_bsq_afr_azi_dyu_vie_geo_glc_sod_ukr_amh_ind_swt_tml_spa_zul_bat_bul_eng_arw_guj_sid_igb_fre_slo_heb_tur_gam_anl_ses_prs_svk_ben_bos_xho_bem_sun_grk_tha_krd_fin_hau_chh_hun	-0.342804135541496	-0.873249478775309	0.384776334302282
70	tsw_hau_fin_amh_mao_spa_ind_kor_dyu_cze_pan_bul_vie_geo_lit_por_scr_bos_akn_moo_mcd_mlt_swt_glc_svk_nor_afr_tag_tig_urd_zul_ctl_est_ewe_mol_tsn_mnd_aze_bat_eng_hin_xho_dut_ita_qcu_sid_sun_tur_swe_knd_ukr_hun_uzb_lda_prs_ven_pol_tml_igb_aeg_cnt_bem_jav_sod_owc_bam_fre_jpn_arw_mly_grk_dgb_rus_amr_lat_slo_rom_chh_gam_swa_bsq_wly_ben_tha_ses_fbf_krd_anl_cic_ger_guj_alb_azi_heb_yor	0.881754261835635	2.33341668663458	0.0217813280347972
71	swt_gam_guj_zul_hin_rom_ben_yor_hun_moo_aeg_bam_sun_cic_ses_amh_mol_aze_sod_ita_tig_tur_vie_krd_grk_glc_jav_ctl_est_cnt_bul_arw_igb_slo_chh_bos_dgb_fre_ven_swe_tag_rus_tsw_ind_afr_geo_amr_ukr_por_fbf_tsn_ger_anl_mcd_fin_lat_knd_sid_qcu_lit_pan_prs_tha_uzb_ewe_alb_tml_azi_mlt_swa_bat_wly_mly_akn_heb_lda_urd_cze_scr_xho_bem_spa_eng_mnd_dyu_dut_pol_jpn_bsq_owc_hau_svk_nor_kor_mao	0.869284260351953	2.02872788069186	0.0453452961940954
72	afr_igb_tml_akn_ukr_wly_swa_ind_qcu_ewe_jpn_guj_dgb_swe_ben_pan_aze_pol_lit_ven_dut_por_slo_hau_hun_geo_hin_grk_bsq_svk_alb_gam_aeg_fbf_eng_tag_bul_heb_prs_swt_urd_moo_tsw_uzb_tha_tig_sid_ita_arw_yor_glc_ger_ctl_knd_mol_cnt_azi_bem_xho_fre_bam_zul_cze_vie_scr_bos_jav_lat_bat_fin_chh_krd_mcd_dyu_sun_anl_kor_tur_amr_tsn_rom_lda_spa_mly_mnd_amh_sod_mlt_rus_ses_cic_est_nor_mao_owc	-0.258243687751467	-0.673066724993729	0.50257396611972
73	jpn_scr_aeg_knd_mnd_prs_por_hin_ben_bos_swa_xho_mao_lit_sun_dut_urd_cze_grk_hun_amh_gam_lat_azi_svk_anl_pol_swe_pan_mly_bat_ukr_ger_aze_tur_bem_mlt_jav_yor_fre_vie_ctl_cnt_krd_uzb_sod_swt_rom_moo_bam_dyu_igb_tag_sid_ita_qcu_owc_chh_wly_ewe_guj_fin_heb_nor_dgb_cic_akn_geo_kor_rus_mcd_amr_tsw_tha_bsq_ind_afr_est_zul_hau_fbf_ven_tig_lda_slo_arw_glc_bul_spa_tml_tsn_alb_ses_mol_eng	0.174689498809319	0.420216464806127	0.675296643612803
74	fin_tsn_jav_slo_guj_vie_heb_swt_moo_mao_grk_ben_afr_geo_scr_aeg_urd_mlt_fbf_sod_lat_tsw_tig_owc_cze_mol_est_azi_sid_qcu_ewe_tml_eng_spa_bem_swa_dyu_prs_ukr_tha_por_dgb_glc_mly_bul_ven_akn_cic_mnd_anl_xho_bam_amh_uzb_aze_jpn_ita_pol_yor_rom_ses_mcd_chh_fre_nor_svk_tag_knd_amr_dut_igb_wly_hun_rus_krd_bsq_hau_cnt_hin_lit_sun_gam_ger_pan_bat_arw_alb_kor_tur_ctl_lda_ind_zul_bos_swe	-0.0505860866819588	-0.131824679523558	0.895407741635043
75	slo_anl_por_rus_geo_ewe_glc_tsn_vie_lda_lat_pan_grk_ben_sod_bat_azi_mao_sun_afr_rom_dgb_scr_wly_bem_swe_uzb_svk_aeg_tsw_xho_prs_cze_ctl_knd_zul_amh_bam_mol_arw_eng_nor_swt_cnt_jpn_spa_mnd_hau_sid_mlt_swa_tag_tha_chh_igb_qcu_lit_mly_est_kor_fin_aze_moo_ita_urd_cic_ven_mcd_bos_krd_akn_ses_guj_dut_ind_ukr_hin_tig_ger_hun_fre_yor_tml_amr_bul_gam_alb_tur_bsq_jav_dyu_owc_heb_fbf_pol	0.256953801028374	0.673517466181719	0.502288571729275
76	ukr_cze_cic_tur_scr_qcu_heb_ctl_hau_fbf_bem_glc_ind_xho_por_nor_lat_tig_dgb_bat_krd_sun_tha_slo_ses_swe_vie_ger_zul_guj_geo_mnd_arw_swa_tsn_rus_mlt_sid_aeg_bul_dyu_afr_lit_bsq_jav_ewe_igb_tml_sod_est_tag_fin_prs_alb_dut_urd_owc_bos_yor_bam_mol_grk_chh_amh_pan_ita_svk_anl_mcd_ben_gam_moo_akn_tsw_kor_lda_mao_uzb_cnt_spa_aze_amr_mly_wly_knd_swt_rom_eng_fre_azi_ven_pol_jpn_hin_hun	-0.451281503723528	-1.06161007707527	0.291161838407232
77	mlt_vie_pan_dyu_swa_lat_moo_ven_guj_tag_glc_geo_uzb_igb_dut_eng_azi_pol_bul_mnd_fre_bat_swe_cnt_aeg_arw_akn_wly_zul_mcd_bem_dgb_scr_fbf_ctl_hin_sod_rus_ewe_jav_lda_tur_krd_ind_lit_knd_jpn_bam_svk_chh_mao_ger_qcu_est_por_hau_tha_tsw_tml_yor_heb_aze_urd_cic_slo_nor_mol_spa_amr_ses_owc_gam_fin_ukr_mly_anl_sid_ben_sun_rom_alb_swt_kor_amh_tig_tsn_afr_bos_prs_grk_bsq_ita_xho_cze_hun	0.528523679666059	1.35856306582018	0.17757130056698
78	chh_rus_fin_ctl_tag_ewe_mnd_tur_kor_pol_moo_heb_cnt_ind_aze_bos_swa_ita_sid_ben_mcd_tml_zul_pan_ses_grk_geo_bem_yor_gam_owc_lda_tsn_alb_vie_azi_prs_est_amh_mly_scr_qcu_ger_arw_dgb_guj_swt_hau_slo_mlt_xho_jpn_eng_sod_igb_lat_spa_hun_cic_tha_bul_lit_wly_amr_anl_cze_por_glc_jav_akn_nor_ven_mol_krd_sun_swe_bsq_tsw_svk_hin_afr_bam_rom_urd_tig_ukr_knd_aeg_bat_dyu_fre_fbf_mao_dut_uzb	0.493886434956255	1.13742558011453	0.258282438744646
79	rom_swa_rus_aze_kor_amh_glc_bsq_tur_ewe_lat_tsn_pol_ita_mol_bem_ind_akn_cic_knd_arw_chh_wly_tha_guj_uzb_qcu_dut_amr_spa_ukr_tsw_mnd_bos_sid_scr_tig_grk_ger_nor_aeg_bat_azi_svk_xho_geo_fin_est_bam_swe_tml_vie_mly_swt_slo_mao_tag_lda_igb_bul_jav_hin_gam_mcd_krd_cnt_ben_hau_heb_moo_ctl_cze_dgb_yor_pan_zul_ses_sun_por_fre_afr_jpn_hun_dyu_eng_lit_alb_prs_mlt_ven_owc_anl_urd_fbf_sod	0.398418125753101	1.05638039023366	0.293530907896708
80	lat_ger_pol_hun_tig_knd_uzb_mol_dgb_hau_eng_ukr_ven_bem_mly_tsw_mlt_lit_fbf_ewe_spa_fre_chh_bos_ita_est_cnt_alb_cze_vie_slo_amr_qcu_xho_cic_bam_amh_tsn_akn_anl_moo_prs_wly_aze_pan_scr_tag_rus_sid_ses_rom_swa_geo_por_fin_ctl_afr_urd_dyu_swe_tur_glc_tha_svk_ben_tml_swt_heb_igb_kor_hin_bul_dut_mao_sod_grk_ind_mcd_bat_sun_arw_krd_owc_gam_guj_yor_aeg_nor_jav_lda_mnd_zul_azi_bsq_jpn	0.412324334139024	0.935773988953463	0.351813149420834
81	aze_slo_gam_tag_por_ger_hun_cnt_ind_amh_mnd_pan_chh_bul_afr_zul_anl_rom_dut_bem_azi_ben_scr_ses_nor_ctl_tsn_sid_dgb_glc_kor_swt_mly_lat_krd_ukr_tha_cic_geo_dyu_fbf_owc_akn_aeg_knd_spa_grk_moo_alb_bat_jpn_est_swe_fre_pol_qcu_prs_sun_tig_rus_jav_hin_bos_wly_mlt_urd_fin_swa_eng_uzb_xho_bsq_heb_mol_ita_lit_cze_svk_bam_amr_arw_igb_mcd_tsw_lda_mao_vie_guj_ewe_hau_tur_sod_yor_tml_ven	0.592134819832054	1.33926273118383	0.183749151201018
82	moo_pol_sun_tml_rus_xho_owc_bul_jav_knd_fre_ger_tsw_bsq_hin_eng_bem_cnt_kor_aze_zul_prs_jpn_urd_nor_bos_rom_krd_ctl_bam_tur_lit_hau_ven_afr_gam_glc_mlt_mcd_alb_slo_vie_swe_swt_lat_tsn_cic_swa_dyu_ben_amr_sod_ind_scr_ewe_anl_fin_yor_mnd_hun_guj_heb_grk_mly_sid_tha_mol_uzb_ukr_wly_aeg_bat_est_spa_pan_tag_ita_geo_dgb_arw_ses_tig_qcu_fbf_akn_cze_igb_amh_mao_svk_chh_dut_lda_por_azi	0.76293308080036	1.91527318356017	0.0585303708804835
83	krd_glc_uzb_swe_alb_bul_xho_bam_yor_hau_ben_pol_tag_fin_tsw_lit_amh_zul_tur_owc_tml_heb_guj_est_sod_moo_knd_afr_aze_ger_fbf_mly_jav_gam_spa_svk_hin_wly_fre_dut_cnt_ses_qcu_mcd_hun_lda_lat_chh_tha_prs_scr_mao_ewe_sun_dyu_urd_swa_nor_tig_rom_cic_jpn_bem_ind_mnd_mol_swt_geo_ukr_ita_akn_por_ctl_eng_igb_bos_bsq_kor_ven_anl_grk_pan_rus_arw_slo_amr_aeg_tsn_dgb_mlt_sid_cze_azi_vie_bat	-0.80229750804021	-2.15105109493839	0.0340640917654158
84	krd_heb_glc_jav_svk_ctl_lat_tha_ses_gam_urd_tsw_grk_sid_swt_knd_amh_swa_wly_ger_dyu_mcd_bam_fin_por_ven_sun_mly_mao_cnt_uzb_akn_dgb_amr_pol_geo_rom_aze_pan_xho_bem_afr_qcu_sod_alb_owc_slo_tag_ita_bsq_yor_fre_kor_tsn_mnd_tig_scr_ewe_vie_guj_igb_bul_eng_zul_hun_swe_bos_tml_fbf_anl_hau_moo_ukr_lda_nor_hin_azi_mol_jpn_rus_mlt_chh_prs_aeg_dut_spa_arw_lit_bat_cic_ind_cze_ben_est_tur	0.0902532665267651	0.202421400188867	0.840029467346217
85	moo_xho_bem_cnt_ven_akn_swt_vie_fre_aeg_lat_amh_fbf_ger_chh_lda_grk_mnd_igb_sid_bul_wly_krd_qcu_nor_mcd_slo_pan_kor_tsw_fin_tml_por_guj_ctl_scr_ben_dyu_sod_knd_spa_tur_prs_bsq_alb_geo_est_swe_mao_tsn_gam_azi_tig_hau_jav_uzb_bat_amr_ukr_cze_zul_ses_cic_lit_anl_mlt_svk_dut_arw_rus_eng_owc_tag_ita_afr_heb_mol_yor_sun_urd_jpn_ind_rom_bam_hun_hin_glc_pol_tha_mly_bos_swa_dgb_aze_ewe	-0.349337342395136	-0.88925426257592	0.376160877275912
86	ukr_ind_owc_bsq_bul_moo_cic_dyu_cze_ita_amr_hau_ben_knd_afr_rus_tsw_kor_grk_tml_anl_pan_fin_gam_mnd_sun_azi_xho_zul_arw_pol_swa_mcd_tig_bos_scr_svk_heb_vie_igb_tsn_fbf_lat_sod_akn_mao_rom_wly_sid_cnt_amh_chh_dgb_fre_ven_jav_alb_bam_swt_hin_bem_tur_eng_ewe_yor_dut_ctl_jpn_aze_urd_mol_lit_slo_mlt_spa_krd_mly_ger_prs_guj_tha_hun_swe_qcu_por_ses_nor_uzb_aeg_glc_geo_lda_bat_tag_est	-0.316377657764967	-0.725663874167932	0.469867037167358
87	sid_rom_nor_cic_mnd_urd_glc_fre_amr_tml_ewe_mao_sun_heb_guj_wly_kor_cze_est_ctl_afr_cnt_dut_gam_bos_qcu_swe_fbf_owc_tur_bat_ses_prs_swa_ger_akn_dgb_amh_pol_svk_fin_xho_sod_ben_mlt_dyu_igb_bam_anl_lit_hau_hin_ita_ven_scr_bul_krd_spa_bsq_ind_ukr_jpn_azi_slo_aze_uzb_jav_knd_alb_tsw_lat_bem_yor_por_pan_tha_eng_tsn_rus_tag_mcd_swt_mly_aeg_tig_moo_chh_hun_lda_arw_vie_grk_zul_geo_mol	0.0838481545462364	0.196085412026442	0.844971143435733
88	moo_lda_ben_spa_grk_anl_azi_gam_glc_amr_bat_tml_dgb_mol_yor_bul_knd_tsw_eng_bos_tur_alb_uzb_sun_hun_mao_aze_pol_mcd_rus_ind_swa_tsn_ses_hau_krd_lat_chh_ctl_lit_ewe_por_amh_dyu_mly_akn_mlt_ita_bam_swt_sid_guj_owc_kor_cic_tag_sod_aeg_cze_qcu_dut_wly_heb_afr_svk_xho_fbf_prs_arw_nor_zul_fre_bem_ukr_jav_rom_pan_vie_fin_slo_hin_geo_swe_est_jpn_tig_bsq_ven_tha_igb_scr_urd_ger_mnd_cnt	-0.184684443499715	-0.487688795732709	0.626918011244171
89	azi_svk_nor_hin_heb_tsn_bos_mlt_lit_cic_krd_swe_tig_lda_cze_dgb_guj_xho_scr_alb_grk_bat_igb_mnd_tag_fbf_fre_ses_por_swt_fin_ger_arw_jav_bem_amh_bam_ind_rom_amr_mol_jpn_sod_bul_dut_ukr_mao_hau_zul_knd_akn_kor_est_pol_rus_chh_aze_mly_urd_bsq_anl_moo_slo_geo_pan_ven_ita_tml_yor_aeg_prs_spa_gam_glc_tha_uzb_hun_ben_swa_ewe_vie_afr_sid_sun_wly_tsw_tur_mcd_eng_lat_ctl_qcu_dyu_cnt_owc	0.101370899194816	0.263274684501924	0.792921291815076
90	bem_bul_owc_dut_amh_geo_ewe_mcd_vie_grk_ses_qcu_aze_bam_zul_dyu_cic_jav_spa_rom_ven_tsn_ctl_pol_knd_swe_moo_lat_akn_aeg_bat_guj_prs_svk_sod_lda_tha_tig_tag_anl_swa_urd_ind_kor_ukr_ger_tml_jpn_alb_hau_bos_mly_krd_scr_ita_eng_gam_mlt_fre_cze_mol_est_heb_fbf_hin_tsw_nor_cnt_pan_sun_bsq_mao_por_sid_igb_arw_mnd_dgb_glc_yor_slo_chh_swt_tur_azi_rus_afr_fin_lit_xho_amr_wly_hun_ben_uzb	0.196406246119394	0.443213472093967	0.658640652563267
91	ven_sod_jpn_grk_dut_bos_por_amh_prs_aeg_fre_fbf_hau_bat_est_sid_wly_uzb_hun_afr_mol_cnt_dyu_ind_glc_anl_ses_azi_moo_ewe_pol_gam_bem_ukr_tsn_bam_ctl_slo_arw_pan_mlt_alb_xho_swt_spa_akn_fin_amr_kor_tig_owc_rom_nor_svk_hin_zul_geo_scr_ita_tml_igb_guj_aze_cic_tag_cze_heb_lda_bul_chh_sun_swa_qcu_dgb_tha_rus_lit_tur_ben_mcd_ger_bsq_mnd_mao_mly_krd_jav_yor_swe_lat_urd_vie_tsw_knd_eng	0.769854531026354	2.12715974646921	0.0360532663465404
92	nor_cnt_grk_zul_fin_qcu_sun_hin_cic_cze_ven_amr_sod_igb_rom_lat_tsn_geo_ita_knd_fbf_est_aze_eng_rus_bos_ses_krd_dyu_tag_uzb_jpn_mao_anl_dut_aeg_gam_ctl_moo_sid_fre_ewe_bsq_slo_bat_urd_pol_scr_mcd_lit_mlt_bam_vie_azi_owc_spa_alb_por_tml_lda_dgb_bul_mol_glc_guj_hun_jav_swe_chh_afr_akn_prs_ind_tig_wly_svk_ger_pan_mnd_heb_mly_amh_tur_tha_ben_hau_ukr_xho_swt_swa_arw_tsw_kor_bem_yor	-0.371949702239564	-0.959283998585548	0.339903028765539
93	mlt_knd_mnd_owc_pan_ger_alb_amr_tag_ind_aeg_spa_swa_bos_moo_bul_igb_gam_fbf_krd_bsq_eng_cze_tur_rus_vie_dut_slo_mcd_scr_swt_tha_geo_prs_fre_ven_anl_chh_jpn_akn_sid_mly_svk_guj_glc_bat_lat_ben_dgb_mol_heb_urd_fin_dyu_kor_grk_zul_hin_yor_bem_por_tsn_nor_swe_lit_qcu_cic_sod_ita_hun_est_tig_lda_amh_tml_hau_uzb_pol_mao_ukr_ses_azi_xho_aze_arw_cnt_rom_afr_tsw_wly_jav_ctl_ewe_sun_bam	0.903577760448167	2.35135797342806	0.020816197204604
94	mly_lit_mol_wly_fre_mcd_afr_hun_ben_cnt_tur_aeg_jav_fbf_cic_cze_urd_spa_azi_grk_jpn_tig_yor_bos_hau_lat_geo_swe_gam_nor_ukr_tsn_kor_moo_ses_igb_ger_guj_dgb_bsq_mlt_bat_prs_sid_lda_pan_slo_fin_dyu_tag_bul_eng_arw_scr_zul_swt_bam_tsw_heb_rom_por_amr_glc_ven_qcu_sun_krd_est_uzb_mao_tml_rus_ctl_tha_knd_aze_alb_dut_hin_ita_anl_ind_sod_bem_ewe_mnd_swa_xho_svk_vie_akn_chh_amh_pol_owc	0.801225031960311	1.85341268481164	0.0669936741688995
95	knd_mao_gam_dgb_mcd_afr_spa_wly_owc_ses_tur_rom_lit_aeg_bsq_kor_xho_guj_jpn_heb_fre_zul_tml_sid_ctl_azi_dut_pan_sun_rus_est_glc_moo_amr_svk_bos_slo_akn_swe_tag_ewe_igb_bem_dyu_grk_swa_uzb_arw_ind_cnt_tsw_hau_hun_lda_ven_bul_nor_amh_geo_scr_chh_mly_sod_urd_mlt_lat_aze_fin_jav_cic_mol_mnd_krd_alb_swt_cze_tig_pol_prs_ger_anl_vie_bat_eng_ben_hin_qcu_fbf_ukr_bam_tha_por_yor_ita_tsn	0.824003769120749	2.26632301907274	0.0257501603958
96	mol_sid_azi_akn_ger_bam_urd_lda_lat_igb_tur_eng_afr_guj_rom_est_spa_aze_jav_mnd_sod_knd_vie_por_fbf_fin_nor_owc_tsw_bos_tml_ben_ses_swt_jpn_bat_cnt_dgb_ita_cze_swe_lit_swa_prs_bem_bul_gam_slo_tsn_anl_glc_scr_pol_mcd_zul_uzb_fre_aeg_xho_geo_mly_rus_amr_bsq_moo_mao_qcu_amh_heb_krd_tag_grk_dut_sun_cic_ctl_ven_kor_ind_tha_hau_hun_tig_dyu_arw_wly_alb_mlt_pan_hin_ukr_yor_ewe_chh_svk	0.458924310286634	1.18246121232847	0.240037105972312
97	mlt_amr_hin_dyu_rom_pan_swe_eng_nor_akn_qcu_sun_tsn_swa_moo_sod_cnt_fbf_ses_mol_est_ind_bul_hau_swt_heb_ewe_tha_alb_afr_aeg_arw_hun_uzb_geo_slo_scr_ven_knd_bsq_rus_mcd_chh_jav_tml_mao_lat_dgb_amh_spa_tsw_krd_glc_ctl_xho_mnd_tig_aze_owc_guj_por_ben_bam_bos_anl_lda_cze_bem_svk_tur_gam_pol_urd_bat_ger_fre_grk_ukr_zul_dut_jpn_prs_fin_sid_igb_kor_azi_mly_vie_wly_tag_cic_ita_lit_yor	-0.262078257887245	-0.696560987412709	0.487814952376782
98	slo_igb_bsq_spa_eng_knd_kor_tig_tha_xho_krd_sun_tur_moo_swe_cnt_cic_pol_wly_ctl_alb_sid_lit_lat_guj_ewe_hin_urd_nor_zul_dgb_mlt_dyu_prs_afr_pan_rom_fbf_geo_cze_jpn_hun_qcu_mol_arw_bam_ven_tag_tsw_mnd_rus_bem_jav_amh_est_aeg_svk_akn_owc_ukr_hau_ses_chh_grk_yor_fre_sod_azi_ita_por_aze_dut_heb_bos_scr_vie_mao_anl_ind_amr_ger_bul_swt_gam_bat_glc_swa_fin_tml_uzb_mly_lda_ben_mcd_tsn	1.040545541747	2.79991434404153	0.00621637445552814
99	hin_hun_akn_sod_ewe_swe_ses_slo_pan_aeg_jpn_svk_grk_nor_bsq_pol_ita_fbf_bam_spa_ctl_cnt_kor_aze_fin_fre_tag_amh_owc_dgb_bat_cic_alb_arw_scr_mol_tsw_gam_heb_mcd_knd_cze_geo_est_mnd_swa_afr_tig_hau_ven_rom_wly_lit_chh_azi_tsn_ben_yor_uzb_glc_moo_bul_amr_rus_bem_por_prs_tml_dyu_sid_ind_lda_igb_tha_xho_ger_ukr_sun_mly_vie_urd_krd_zul_lat_guj_jav_dut_eng_qcu_anl_bos_tur_mao_mlt_swt	0.211536533697374	0.501697595841426	0.617065896530715
100	amr_tml_anl_ewe_est_kor_moo_krd_urd_cze_lda_dut_hin_knd_swt_pol_igb_zul_swe_ctl_arw_por_geo_qcu_ger_jav_mnd_tag_bam_grk_scr_gam_aeg_fre_akn_amh_ben_mcd_aze_bul_mol_wly_yor_rus_cic_heb_cnt_jpn_ita_bat_sid_slo_vie_ukr_prs_tsn_svk_tig_nor_hau_uzb_chh_mly_lit_sun_ind_tur_mlt_dgb_bem_spa_afr_tsw_rom_hun_owc_bos_swa_azi_ses_ven_tha_xho_eng_mao_fbf_pan_alb_glc_lat_guj_sod_fin_bsq_dyu	0.261003384927288	0.684065155139417	0.495635066828408
101	spa_hun_nor_swt_yor_bem_mol_ita_tsw_ind_anl_sun_grk_ben_aeg_pan_mcd_amh_xho_ewe_mao_jav_knd_gam_prs_tml_rom_hau_bsq_fbf_pol_owc_mlt_fin_por_ger_heb_bam_mly_swe_lit_bul_slo_krd_fre_est_dut_moo_uzb_sid_tsn_sod_azi_aze_lda_amr_tig_guj_jpn_chh_cnt_hin_ukr_igb_akn_scr_bat_alb_tag_tha_dyu_wly_glc_tur_swa_ses_kor_ven_svk_urd_eng_lat_cze_cic_rus_mnd_bos_ctl_geo_afr_zul_vie_arw_qcu_dgb	-0.916688094330324	-2.10453212752792	0.0380292360825761
102	zul_guj_bat_hin_knd_eng_qcu_cze_sun_vie_heb_bem_sid_est_rom_hau_igb_fre_tsw_wly_tur_lit_por_urd_bul_bsq_swt_tsn_mnd_krd_akn_cnt_gam_azi_kor_tml_prs_alb_chh_xho_uzb_mly_fbf_swa_mol_glc_ben_bam_svk_pan_bos_nor_jav_scr_afr_tig_moo_mlt_amr_pol_spa_amh_tha_anl_cic_grk_ita_sod_ind_slo_ses_ctl_aze_aeg_fin_rus_ven_ewe_dgb_owc_yor_lat_mao_hun_dyu_dut_lda_geo_swe_ger_mcd_arw_jpn_ukr_tag	0.664260162071262	1.48262655139844	0.141554490038815
103	hin_fin_gam_swt_lat_zul_tur_amr_tsn_cic_sun_mol_amh_alb_owc_lda_mcd_bem_ses_cnt_aze_heb_sod_bam_prs_tig_yor_akn_rom_moo_swa_qcu_wly_dyu_hun_aeg_krd_afr_hau_kor_ven_grk_vie_cze_geo_svk_ewe_ger_ukr_rus_jav_mly_fbf_chh_por_spa_bsq_tha_fre_ben_tag_arw_azi_pol_tml_guj_eng_glc_mnd_mlt_lit_uzb_ind_bul_bat_slo_pan_dut_xho_ctl_est_knd_dgb_tsw_sid_mao_anl_ita_igb_swe_urd_bos_nor_scr_jpn	0.0633320015652221	0.143458389554828	0.886238556833619
104	igb_qcu_lda_ewe_geo_tha_eng_ind_ben_moo_bat_est_zul_ses_slo_prs_lit_ctl_nor_jpn_pol_mly_scr_krd_sod_arw_cic_mnd_aze_bul_afr_mlt_rus_hun_dyu_rom_tml_bsq_sid_hau_vie_tur_yor_bos_urd_owc_anl_azi_fre_pan_dgb_akn_tag_wly_svk_ger_dut_kor_fbf_swt_amh_mol_guj_xho_ukr_mcd_gam_heb_lat_ita_bam_ven_uzb_grk_bem_alb_tsw_cze_amr_jav_tig_chh_aeg_mao_tsn_fin_swe_swa_spa_knd_cnt_hin_glc_por_sun	0.0269216179125205	0.0617358128560448	0.95090570439537
105	ind_gam_yor_fbf_bat_jav_mlt_scr_moo_swt_lda_grk_fin_ger_lit_ven_sid_nor_est_tig_mol_aeg_swe_prs_wly_ben_dyu_tsw_alb_bam_bul_ita_arw_cic_azi_cze_sod_jpn_igb_rom_ewe_akn_lat_tha_ukr_spa_owc_rus_xho_cnt_geo_tur_glc_tag_hin_tml_vie_qcu_anl_amr_guj_aze_mly_hau_zul_sun_dut_mao_tsn_hun_swa_bsq_heb_ctl_mnd_slo_bem_knd_por_ses_urd_bos_mcd_pan_uzb_dgb_krd_kor_chh_amh_eng_pol_afr_svk_fre	-0.357877070464751	-0.797102575621301	0.427421824732345
106	svk_ger_dut_chh_slo_tml_prs_akn_vie_mlt_grk_ctl_ewe_tur_est_tsn_ven_hin_cnt_ind_amh_knd_mol_aeg_por_moo_xho_heb_spa_lit_eng_yor_pol_hun_bam_tsw_wly_ita_dyu_fin_mcd_urd_lat_bos_alb_jpn_kor_scr_swa_rus_fbf_jav_bem_owc_azi_hau_swt_ben_mao_mly_swe_anl_tha_afr_ses_sun_cic_sod_qcu_nor_igb_guj_mnd_rom_bul_amr_bsq_tag_lda_bat_aze_pan_cze_sid_ukr_arw_gam_dgb_tig_uzb_glc_krd_geo_zul_fre	0.324747721833024	0.78652037502348	0.433562299327273
107	lda_rus_qcu_fre_mao_ven_svk_hin_prs_tml_slo_heb_ctl_alb_rom_mol_mnd_swe_guj_ger_scr_lat_knd_hun_swt_mly_geo_urd_xho_amr_spa_jpn_vie_glc_ses_hau_jav_azi_moo_eng_akn_arw_igb_cnt_ewe_fbf_sid_cic_ben_mlt_wly_aeg_krd_lit_anl_mcd_fin_bos_ind_bat_pan_tig_tur_tha_zul_swa_afr_cze_tsw_nor_bem_gam_amh_dgb_bsq_bul_chh_por_bam_owc_dut_est_dyu_yor_sun_uzb_pol_ukr_ita_tsn_sod_grk_aze_tag_kor	-0.127408483541857	-0.30189631221004	0.763405186309244
108	ctl_rus_wly_dgb_tml_ita_mlt_bul_tur_fin_swt_urd_bsq_nor_azi_arw_sid_aze_aeg_xho_heb_bem_svk_spa_swa_mao_dut_slo_cnt_cic_mnd_bos_cze_sun_ewe_grk_glc_eng_bat_zul_ses_moo_kor_owc_hun_fre_mol_mcd_amr_chh_alb_prs_lit_sod_gam_mly_amh_igb_tsn_fbf_akn_dyu_est_swe_tsw_ind_rom_ukr_lat_scr_lda_jpn_guj_hin_ger_krd_jav_qcu_knd_tag_bam_ven_geo_yor_tha_hau_anl_ben_pan_pol_uzb_afr_por_tig_vie	-0.623654428310766	-1.39105632323051	0.16752748210959
109	bul_mly_tig_lit_owc_tml_swt_scr_zul_igb_pan_guj_yor_alb_krd_swa_vie_hun_lda_urd_kor_bat_grk_cic_hau_mcd_tag_ita_aeg_amr_jav_spa_fre_est_sid_rus_geo_anl_amh_bam_aze_ger_azi_mnd_ukr_fin_ben_mlt_sod_afr_xho_lat_swe_ewe_ctl_tha_knd_dut_cnt_ind_gam_bos_tur_bsq_moo_arw_uzb_tsn_eng_chh_qcu_mol_jpn_por_rom_tsw_dgb_mao_wly_nor_dyu_prs_ses_slo_cze_heb_hin_glc_sun_akn_pol_ven_fbf_svk_bem	0.385520512376536	0.91287733329908	0.363667530744267
110	bos_geo_slo_cze_urd_arw_tsn_hau_bul_vie_fbf_rus_ven_ukr_bat_lda_aeg_swt_ewe_tml_sun_anl_ben_mol_hun_azi_moo_ind_uzb_rom_bsq_chh_fre_amr_bam_mlt_gam_kor_hin_tig_tur_xho_jpn_sod_dyu_spa_swe_heb_grk_ita_bem_knd_zul_afr_jav_eng_alb_pol_dut_swa_qcu_por_cnt_fin_glc_ses_scr_wly_igb_aze_svk_lit_mao_mcd_prs_tha_tsw_pan_dgb_owc_guj_nor_akn_sid_yor_amh_mly_ctl_mnd_krd_lat_est_cic_tag_ger	0.534019633437196	1.34036025781972	0.183393560315992
111	azi_cic_sid_scr_ewe_aze_mol_jpn_swa_ses_urd_ven_yor_eng_vie_swt_grk_knd_bat_mlt_tml_pan_glc_est_chh_moo_mly_sod_prs_bam_tsn_mao_cnt_pol_amr_owc_arw_amh_xho_akn_nor_bul_bem_hun_geo_svk_sun_mnd_fbf_tag_bsq_zul_slo_qcu_uzb_afr_ben_spa_krd_dgb_swe_ukr_dyu_aeg_dut_tig_hin_tur_ctl_mcd_bos_fin_gam_lat_guj_tha_anl_ita_cze_heb_wly_rom_lit_jav_fre_tsw_lda_por_igb_ger_rus_ind_hau_kor_alb	0.0541965488688636	0.12449539821602	0.901191742851928
112	hin_tsw_mly_pan_jpn_ven_tig_bam_jav_alb_prs_ewe_svk_tur_arw_cnt_mlt_xho_ctl_yor_amr_bul_tsn_ind_aze_lit_qcu_spa_nor_zul_rom_guj_dgb_owc_grk_cic_est_bos_tag_chh_aeg_swe_glc_amh_por_ita_uzb_fin_rus_ses_mol_akn_sod_vie_ger_tml_sun_bat_urd_geo_swa_pol_knd_mnd_swt_scr_kor_eng_azi_wly_ukr_fbf_mcd_moo_anl_dyu_mao_hun_tha_ben_igb_lat_bsq_heb_gam_hau_bem_dut_fre_sid_lda_krd_slo_cze_afr	-0.139043713482729	-0.359492537030377	0.720041651989984
113	ses_bul_tsw_dgb_pan_mnd_geo_zul_ewe_dut_slo_xho_arw_tml_grk_mol_akn_bat_bem_bam_lat_qcu_aeg_guj_anl_bsq_fre_pol_amh_eng_afr_lda_mcd_lit_moo_jav_rus_chh_mlt_ind_azi_hun_tsn_wly_fbf_swa_prs_rom_knd_por_aze_mao_sid_ven_tha_tag_vie_ben_jpn_urd_ita_cic_scr_swe_cnt_sun_gam_kor_yor_ger_mly_tig_cze_spa_nor_krd_uzb_swt_fin_ukr_owc_igb_hin_bos_ctl_tur_glc_heb_dyu_sod_hau_svk_est_alb_amr	0.242748342009461	0.601180992357838	0.549181987571095
114	eng_fin_moo_xho_yor_alb_por_sun_tha_ctl_anl_swa_bat_mnd_geo_owc_uzb_ger_bam_zul_vie_knd_aze_swe_lat_tsw_afr_mly_est_tag_ben_sod_cze_gam_prs_nor_pol_kor_fbf_jpn_mol_tig_ses_heb_mao_lit_amr_glc_sid_jav_hau_ewe_chh_amh_arw_aeg_dyu_svk_igb_cic_dut_bsq_ita_swt_rus_mlt_fre_bem_dgb_tur_krd_cnt_azi_ven_wly_slo_mcd_pan_bul_spa_rom_urd_tsn_hin_lda_akn_ind_bos_scr_guj_ukr_qcu_hun_tml_grk	0.494439485812838	1.18456328936672	0.23920862123984
115	lda_cic_bem_igb_owc_fin_amr_heb_hin_moo_urd_eng_gam_ukr_ven_wly_alb_spa_afr_pol_ctl_azi_jav_arw_ita_mly_cze_nor_hun_por_tag_mlt_rom_est_knd_xho_ger_scr_qcu_pan_guj_bul_geo_anl_sun_tsn_dyu_jpn_hau_cnt_ses_tur_mcd_sid_tsw_tha_ewe_bos_tig_akn_svk_kor_fre_yor_fbf_zul_grk_bat_slo_sod_aeg_vie_dut_swe_bsq_krd_ben_tml_prs_bam_rus_aze_dgb_uzb_swt_mnd_glc_lat_mao_lit_ind_swa_mol_amh_chh	0.425016272653251	0.992964631877965	0.323303733122677
116	wly_afr_azi_hau_mao_swt_tha_lit_glc_tsw_akn_nor_vie_jpn_mly_alb_guj_bul_dut_igb_lda_rom_lat_knd_ita_xho_aze_spa_gam_tag_scr_chh_kor_sun_cnt_bem_owc_grk_jav_slo_mcd_fin_swa_cze_uzb_amr_por_mlt_mol_sid_moo_tml_hun_bsq_ewe_pan_tsn_ben_ses_qcu_ven_eng_zul_geo_cic_bos_tig_aeg_hin_prs_svk_ger_bam_est_mnd_fre_pol_krd_amh_anl_yor_arw_heb_bat_rus_sod_fbf_swe_ukr_dgb_dyu_tur_ctl_ind_urd	-0.0085147045252705	-0.022181056540944	0.982351050485348
117	lda_cnt_guj_urd_slo_gam_ven_tsn_rom_tig_svk_lit_amh_rus_krd_yor_akn_ctl_sod_est_por_alb_mao_ita_hau_bam_afr_amr_glc_moo_bat_cze_aeg_swe_heb_owc_grk_chh_fin_bos_ind_ewe_scr_jpn_hun_tsw_dyu_jav_kor_tha_ses_zul_tml_azi_knd_mly_ben_wly_qcu_mcd_ger_anl_xho_mlt_sid_bem_hin_lat_spa_pol_fre_aze_mol_cic_sun_mnd_vie_tur_nor_swa_geo_arw_pan_eng_bul_prs_bsq_fbf_igb_dgb_uzb_tag_dut_swt_ukr	NA	NA	NA
118	sun_krd_eng_guj_owc_est_slo_knd_rus_heb_ukr_sod_tsw_ben_moo_anl_mao_mcd_cic_bat_bul_cze_pan_nor_ven_bam_svk_rom_lat_alb_tur_bem_mly_sid_wly_ewe_qcu_por_afr_jav_hun_amh_amr_aze_scr_spa_fin_kor_bos_glc_gam_mol_swe_mlt_chh_ses_hin_tml_xho_geo_lit_dyu_swt_tag_urd_tsn_ctl_lda_vie_dgb_uzb_bsq_igb_ger_yor_akn_aeg_pol_prs_zul_jpn_tha_ita_swa_tig_dut_azi_arw_fre_mnd_cnt_fbf_grk_hau_ind	-0.302385223666741	-0.752040079870697	0.453926099431459
119	swe_azi_lda_hin_hun_tha_ger_mol_vie_rus_mly_prs_dyu_scr_tml_glc_tig_chh_cnt_xho_rom_ind_wly_owc_fbf_slo_moo_geo_bam_mao_dgb_grk_tsw_ctl_mnd_bsq_amr_fin_dut_pan_cze_bul_igb_aeg_por_tur_afr_ukr_alb_anl_bos_tsn_sun_swa_lat_spa_ven_guj_hau_est_ewe_sid_mlt_eng_tag_gam_akn_ita_arw_heb_knd_ben_yor_zul_uzb_bat_urd_amh_sod_lit_ses_cic_pol_jpn_bem_mcd_svk_aze_swt_krd_qcu_jav_kor_nor_fre	-0.221271133913575	-0.571348469836995	0.569141676423615
120	ben_rom_bem_azi_sun_chh_aze_guj_geo_rus_scr_igb_nor_afr_krd_hin_jav_lat_grk_knd_anl_bsq_tag_lit_tig_vie_ewe_akn_mao_heb_ven_amr_tml_wly_pol_amh_ctl_owc_dut_prs_xho_tur_est_mlt_swe_gam_hau_jpn_tsn_dgb_bos_tsw_swt_por_aeg_alb_pan_bul_ger_ukr_yor_ita_bam_cnt_mol_svk_mcd_uzb_fre_bat_spa_ses_kor_mly_fin_cic_urd_moo_fbf_tha_glc_eng_slo_cze_swa_arw_ind_zul_dyu_sid_sod_qcu_mnd_lda_hun	-0.322503018973037	-0.751748621316142	0.454100537751044
121	lda_ven_ewe_guj_nor_vie_mnd_tag_tml_jav_spa_tig_mol_mao_chh_krd_swa_rus_por_aze_azi_sid_ben_bem_igb_scr_aeg_ukr_swt_ger_amh_est_hin_uzb_sod_moo_arw_mlt_prs_mly_ita_heb_yor_geo_bsq_zul_ind_bul_cnt_rom_jpn_anl_dgb_glc_mcd_pan_fre_lit_hun_sun_fin_dyu_akn_ctl_qcu_dut_tsw_gam_pol_xho_svk_grk_alb_hau_kor_tha_slo_bos_ses_cze_cic_urd_fbf_wly_eng_amr_owc_afr_swe_tsn_lat_bam_knd_tur_bat	0.328203076233484	0.770332451617637	0.443055193832941
122	arw_ewe_scr_uzb_amr_urd_sun_glc_prs_mnd_krd_eng_ger_wly_bam_ses_tig_bsq_lda_bat_mlt_chh_cze_swe_pol_yor_knd_hun_sod_vie_est_ita_svk_rom_afr_tha_sid_moo_grk_tag_rus_gam_tur_cnt_anl_bem_tsn_jpn_nor_pan_slo_cic_ind_ctl_mol_jav_amh_kor_swt_dgb_por_lit_bul_ven_guj_bos_fre_ben_dyu_aze_tml_geo_ukr_dut_igb_azi_mcd_heb_akn_hau_fin_mao_aeg_tsw_fbf_spa_xho_lat_alb_zul_mly_hin_swa_owc_qcu	0.252994557594205	0.660404397268576	0.510626809382989
123	grk_fbf_vie_ita_tml_hun_jav_jpn_tig_amh_mly_wly_aze_tha_pan_tsn_rom_rus_anl_pol_mlt_scr_lat_mol_dgb_sid_knd_fre_lda_eng_urd_hin_svk_heb_bsq_ger_moo_bat_est_azi_spa_kor_ind_owc_tsw_xho_afr_bam_prs_tag_mnd_bem_ben_swa_hau_ukr_guj_cnt_tur_por_cic_alb_bos_slo_swe_amr_ven_ctl_geo_sod_dyu_zul_nor_swt_lit_sun_gam_arw_ses_igb_glc_bul_cze_aeg_mcd_akn_ewe_yor_dut_krd_chh_mao_uzb_qcu_fin	-0.0573938751937426	-0.135894430944457	0.892198460037029
124	azi_mao_alb_mly_yor_bam_nor_prs_geo_ctl_sid_scr_tig_spa_ewe_akn_mnd_guj_owc_ita_rus_bat_chh_lit_heb_bem_wly_cze_lat_cic_sod_krd_ger_lda_svk_jpn_amr_xho_knd_anl_mol_tur_hun_slo_tag_zul_gam_fin_est_bul_uzb_amh_moo_swt_jav_dut_pan_igb_hau_bsq_glc_fre_sun_kor_hin_tml_urd_vie_aze_aeg_mcd_tsw_ind_ven_bos_rom_dgb_ben_tha_arw_cnt_grk_swe_dyu_fbf_swa_afr_ukr_qcu_mlt_por_eng_tsn_pol_ses	-0.458002056796747	-1.08937932990619	0.278801437581935
125	lit_lda_zul_rus_dgb_sid_tag_bam_nor_akn_pan_fbf_glc_gam_spa_ind_tsw_ewe_geo_tha_jav_hau_amh_mao_igb_krd_ukr_swt_ben_owc_mlt_aeg_eng_moo_swa_tsn_bat_jpn_sod_grk_hun_fin_ger_arw_swe_scr_yor_bul_aze_ven_ita_mcd_svk_knd_fre_heb_amr_uzb_prs_hin_wly_guj_kor_pol_por_azi_bem_chh_sun_cze_cnt_xho_tig_slo_mnd_anl_rom_mly_alb_est_ctl_bsq_ses_urd_dut_qcu_cic_lat_tml_afr_tur_dyu_mol_bos_vie	-0.0679656578308765	-0.154252768630395	0.877744688852578
126	fbf_bat_grk_tml_arw_tag_fre_spa_wly_est_pol_mly_bul_sid_rus_uzb_bam_fin_mol_ukr_hau_pan_svk_anl_owc_xho_swe_ses_ger_mcd_azi_yor_akn_kor_jpn_cnt_chh_sod_afr_dut_swa_jav_mnd_cic_mlt_krd_cze_vie_tur_amr_geo_hun_lda_igb_ven_ind_tig_aeg_ctl_dyu_zul_heb_eng_bos_alb_bsq_sun_prs_swt_dgb_tha_urd_knd_ewe_ben_tsw_gam_moo_amh_qcu_mao_aze_scr_nor_rom_tsn_slo_lat_guj_glc_hin_por_lit_ita_bem	0.096710653197433	0.231693821088528	0.817284867597877
127	lat_uzb_lda_azi_hun_por_mao_guj_ven_bos_heb_tur_cnt_ger_glc_sod_spa_dyu_kor_svk_fin_dgb_eng_grk_tsn_rus_amr_tsw_swt_igb_ctl_fbf_swe_mly_ben_geo_anl_xho_bem_scr_hin_ita_sun_tig_gam_bul_tml_bat_qcu_arw_swa_aeg_jpn_jav_aze_hau_knd_mlt_chh_pol_alb_prs_ewe_ind_tag_yor_urd_bsq_slo_est_rom_akn_mcd_ses_ukr_afr_zul_vie_dut_sid_cic_nor_wly_lit_tha_bam_mol_krd_pan_owc_moo_fre_mnd_amh_cze	0.248455307672851	0.5867500269097	0.558793237706165
128	sod_igb_bsq_chh_svk_fin_ven_grk_ewe_azi_mlt_fbf_tsw_kor_gam_wly_bat_ind_alb_bul_ita_ctl_moo_guj_swa_cze_nor_rom_sun_prs_ukr_eng_amh_spa_xho_hau_vie_anl_bem_dgb_ben_aeg_swt_jav_bam_mly_akn_mao_mcd_dut_lit_bos_cnt_krd_yor_cic_tag_dyu_por_est_sid_lda_owc_pan_tha_slo_mnd_knd_amr_geo_ger_uzb_jpn_urd_ses_pol_hun_lat_zul_rus_afr_heb_mol_tur_tml_fre_tig_qcu_glc_hin_tsn_aze_scr_swe_arw	-0.224156362150824	-0.573393711543304	0.567762120502259
129	ewe_bat_ger_rom_ses_owc_bos_tsn_bam_tur_chh_kor_mnd_anl_amr_cic_aeg_tag_aze_ben_mly_knd_swt_tig_wly_mao_mol_jav_swa_amh_est_ven_hau_por_tml_rus_glc_cnt_tha_hin_akn_prs_arw_fin_guj_dgb_hun_sod_swe_lda_urd_ita_jpn_bul_geo_dut_lit_dyu_ind_spa_moo_tsw_krd_xho_azi_pan_lat_uzb_igb_zul_ctl_fre_eng_alb_bsq_mlt_mcd_gam_bem_grk_yor_pol_qcu_svk_sun_sid_heb_vie_scr_ukr_cze_slo_nor_fbf_afr	-0.282063176593401	-0.695187052940016	0.488671461885418
130	sun_jav_arw_glc_dgb_bsq_por_owc_ewe_swa_slo_aeg_pan_dyu_tag_bam_sid_anl_akn_chh_fbf_tsw_igb_guj_azi_lda_sod_bul_cze_krd_vie_tha_lit_ben_est_mlt_ukr_mnd_afr_wly_uzb_cic_moo_mao_yor_hun_eng_dut_urd_spa_ven_lat_ses_hau_mol_bem_gam_svk_bos_pol_ger_fin_swt_jpn_knd_amr_rus_mcd_grk_mly_alb_aze_scr_bat_kor_xho_qcu_hin_zul_prs_heb_ind_amh_tml_tur_fre_rom_ita_ctl_cnt_swe_geo_nor_tsn_tig	NA	NA	NA
131	jpn_uzb_afr_akn_yor_slo_cze_ger_anl_qcu_tig_tml_grk_swt_bat_moo_fbf_arw_cnt_zul_swa_tha_fin_kor_vie_spa_ita_lda_mcd_tur_fre_dgb_bsq_guj_aze_sun_amh_lat_cic_mnd_hin_jav_chh_urd_svk_heb_hau_igb_tag_krd_ven_tsw_prs_ewe_aeg_knd_rom_ukr_geo_lit_hun_glc_alb_bem_ben_bul_owc_sid_swe_mao_ses_est_mol_rus_mlt_bam_scr_xho_dyu_gam_dut_pol_pan_sod_nor_amr_mly_bos_wly_por_tsn_azi_ind_ctl_eng	0.427074228884407	0.988760853884437	0.325345717311173
132	bam_tsw_slo_dgb_zul_swa_tml_cze_alb_rom_eng_mcd_mlt_ven_krd_hun_hin_chh_glc_lit_sun_ita_tig_ukr_mao_ind_bem_afr_gam_aeg_por_tha_ger_cnt_ben_heb_scr_lda_akn_swt_dut_fre_spa_bul_fbf_yor_swe_knd_ctl_pol_anl_igb_vie_wly_ewe_qcu_amr_mol_amh_moo_guj_tsn_uzb_sid_xho_tag_mly_dyu_geo_azi_mnd_bsq_urd_arw_lat_sod_nor_tur_owc_jav_ses_kor_est_bat_rus_prs_grk_aze_cic_fin_hau_svk_pan_bos_jpn	0.499485439765569	1.21527162400107	0.227338718070668
133	pol_lit_krd_tha_slo_bsq_dgb_afr_tml_bam_mao_heb_mcd_igb_lat_knd_ses_tur_amh_akn_ind_chh_alb_tsw_prs_bat_vie_fbf_anl_bos_dut_cnt_mly_moo_mol_sod_tsn_cic_scr_xho_jav_tag_tig_qcu_guj_ukr_bul_kor_est_yor_uzb_ben_mlt_geo_ctl_jpn_ewe_fre_hau_zul_lda_owc_pan_eng_aze_dyu_azi_gam_ven_arw_spa_hun_sid_grk_nor_glc_ger_rom_aeg_swt_rus_swa_svk_fin_por_bem_wly_mnd_sun_amr_hin_urd_cze_swe_ita	-0.637954276312359	-1.7352505979518	0.0860089479941623
134	moo_cze_ukr_dut_mcd_owc_tig_mly_tsw_mao_grk_knd_jav_sun_tur_afr_nor_bem_arw_lit_pol_vie_tha_rus_mnd_jpn_rom_geo_wly_aeg_uzb_chh_bos_ben_tml_bsq_heb_zul_pan_slo_hun_mol_tsn_amr_yor_svk_eng_amh_cic_por_cnt_ita_ind_fre_swe_xho_hin_azi_ger_spa_dyu_fbf_prs_sid_est_tag_qcu_scr_urd_lat_swt_hau_bam_sod_glc_ewe_ses_dgb_anl_fin_kor_igb_lda_krd_swa_bat_alb_ven_gam_aze_mlt_ctl_akn_guj_bul	0.350320047008491	0.786165883494029	0.433768891587985
135	bul_heb_hin_tsw_ita_vie_swa_est_rus_pol_fin_glc_dyu_tur_mol_owc_ctl_rom_lit_bat_pan_amr_sun_mnd_ukr_mao_guj_jav_yor_lda_lat_hau_jpn_fre_swe_fbf_krd_bos_ewe_azi_svk_cze_wly_tml_scr_tig_ven_sod_sid_mcd_bem_moo_geo_prs_alb_bam_hun_zul_bsq_arw_tag_mlt_uzb_urd_akn_tha_qcu_knd_por_ben_ind_xho_dgb_amh_slo_tsn_aze_chh_ses_spa_mly_gam_cic_swt_afr_cnt_kor_anl_eng_igb_dut_nor_ger_aeg_grk	-0.309148399224903	-0.713895987622448	0.477079365139774
136	uzb_vie_knd_dut_hin_fre_svk_prs_nor_rus_tml_geo_wly_scr_fin_akn_glc_sun_sid_tsn_chh_swa_ind_bam_bsq_krd_hun_ukr_bos_igb_gam_amh_mlt_pol_bem_cic_lda_est_ewe_aeg_jpn_ctl_cnt_aze_ben_alb_dgb_arw_mnd_eng_afr_cze_rom_moo_xho_azi_zul_qcu_ger_owc_spa_tsw_mao_swe_ita_tur_lit_yor_lat_kor_bat_por_pan_sod_grk_bul_swt_mly_dyu_guj_ven_urd_tag_tig_mcd_tha_hau_slo_fbf_ses_mol_anl_heb_amr_jav	0.303696211371272	0.789399320105891	0.431886636703143
137	anl_alb_dyu_ind_zul_tag_cic_eng_ven_dut_ukr_tha_fin_afr_mcd_sun_vie_por_bul_prs_scr_azi_lat_ctl_akn_mlt_amh_uzb_wly_grk_fbf_ita_aze_gam_sid_nor_geo_arw_ger_hun_lda_chh_mao_moo_dgb_ben_swt_bos_swa_owc_mol_amr_heb_jpn_bam_rom_kor_pol_ses_tur_mnd_krd_svk_fre_bem_hin_qcu_tig_est_yor_mly_cze_aeg_pan_swe_bsq_guj_tsw_xho_ewe_cnt_lit_tml_sod_rus_hau_glc_igb_knd_tsn_bat_spa_urd_jav_slo	0.0442617744544922	0.115998679181447	0.907903701310161
138	akn_chh_alb_mly_igb_hin_bsq_cze_lit_geo_bos_mao_moo_mol_sun_tsn_tig_qcu_cic_tml_yor_jpn_swe_bam_slo_arw_bat_dgb_swt_nor_knd_dyu_rom_pol_amh_anl_spa_bem_urd_mnd_ukr_aze_por_heb_tag_ses_afr_kor_tha_tur_guj_zul_vie_ewe_sid_est_ind_glc_xho_owc_grk_ger_dut_fre_rus_fin_scr_cnt_jav_ita_svk_ben_pan_amr_fbf_bul_lda_wly_hau_sod_prs_mlt_uzb_lat_krd_gam_tsw_hun_eng_azi_ven_mcd_aeg_swa_ctl	-0.400542733775803	-1.07108140375711	0.286904624888432
139	qcu_fin_sid_sod_bsq_dgb_tsw_amh_heb_aeg_mly_wly_bem_dyu_mao_ewe_spa_hau_cze_grk_swe_svk_est_jav_fre_swt_hin_kor_eng_ses_aze_owc_pol_krd_anl_cnt_akn_igb_tag_sun_hun_mnd_slo_geo_urd_lda_swa_alb_arw_rus_vie_ita_bos_bul_bam_tha_jpn_mol_prs_glc_fbf_pan_rom_ctl_gam_scr_xho_por_chh_ben_uzb_tsn_mlt_ind_knd_azi_lit_ukr_ven_mcd_yor_afr_dut_moo_cic_guj_lat_zul_bat_tur_tig_ger_nor_amr_tml	-0.157692651258131	-0.403437830196436	0.687552237946249
140	uzb_cic_tur_bul_igb_azi_jav_mlt_aze_swe_nor_ita_ger_scr_lda_lat_bam_xho_hun_vie_arw_jpn_yor_aeg_moo_bat_bem_est_geo_ewe_guj_hau_akn_tsn_dgb_anl_tha_cnt_svk_fbf_swt_tml_tsw_cze_ind_mnd_kor_ben_rom_dyu_wly_urd_spa_dut_zul_chh_bsq_ukr_fre_mly_sod_tag_mao_krd_qcu_hin_sid_owc_por_alb_knd_pan_amh_lit_mol_amr_eng_afr_tig_pol_ven_prs_fin_swa_bos_gam_heb_ctl_mcd_ses_rus_grk_glc_slo_sun	-0.546239029775508	-1.29864842926236	0.197275502068186
141	scr_dgb_mnd_knd_aeg_heb_lda_tur_hin_jav_yor_slo_igb_bul_ctl_ger_azi_kor_ses_geo_chh_alb_ben_rus_bem_est_mcd_tha_glc_amh_cic_svk_dut_guj_ind_hun_rom_mao_dyu_ewe_tsn_xho_arw_urd_gam_por_moo_wly_tag_tsw_tig_cnt_spa_uzb_fin_zul_nor_cze_mol_amr_jpn_bos_lit_sid_akn_bsq_anl_bam_qcu_owc_ven_afr_lat_sod_aze_sun_fre_vie_grk_mly_fbf_prs_eng_swa_swe_hau_swt_tml_ita_mlt_pan_pol_krd_bat_ukr	0.675763024368966	1.73985649223269	0.0851924052779149
142	owc_tsn_bam_rom_bos_bem_guj_cic_ger_jav_amh_ven_heb_pan_ita_tml_kor_ses_grk_ctl_rus_cze_ben_glc_qcu_pol_dgb_wly_mly_slo_akn_geo_mnd_zul_krd_moo_bul_ukr_por_chh_azi_ewe_lat_dut_cnt_fbf_svk_jpn_alb_spa_knd_yor_lda_vie_gam_aeg_igb_hin_mao_hau_bsq_aze_hun_bat_nor_dyu_sid_urd_swe_est_afr_sod_xho_tig_mol_fin_uzb_tha_tur_amr_ind_eng_mlt_tag_lit_fre_tsw_prs_swt_scr_swa_sun_anl_mcd_arw	-0.319275478197336	-0.833263570461314	0.406831035299516
143	knd_swt_swe_qcu_moo_est_lat_grk_bos_mol_urd_ukr_fre_owc_mly_jpn_chh_azi_por_igb_yor_sod_hun_tag_dgb_amh_sun_rom_sid_cnt_tha_dut_bat_geo_anl_swa_cic_pol_arw_eng_lda_ven_nor_bam_kor_tur_bsq_spa_rus_uzb_tig_tml_aze_hin_tsw_glc_ita_scr_cze_dyu_ind_wly_xho_akn_ctl_ses_krd_pan_bem_bul_guj_ger_aeg_tsn_vie_amr_svk_ben_jav_alb_mcd_mnd_afr_slo_zul_hau_mao_prs_gam_mlt_lit_fin_heb_ewe_fbf	0.0737108391485205	0.166859753028529	0.867842666177954
144	ukr_amr_kor_jav_tha_geo_prs_tml_uzb_bem_slo_bos_arw_ita_svk_tig_pan_jpn_scr_dut_glc_mnd_ctl_swa_wly_vie_spa_gam_bul_pol_ven_cnt_por_tsn_tag_eng_dyu_lit_swe_grk_amh_hin_mao_mol_ses_ger_ben_fin_tur_tsw_lat_sun_akn_owc_zul_heb_chh_mcd_urd_cze_sod_bsq_igb_swt_mly_qcu_anl_xho_aeg_moo_nor_bam_rus_cic_ewe_aze_sid_guj_fre_mlt_afr_hau_yor_lda_rom_dgb_knd_hun_krd_azi_est_ind_alb_fbf_bat	-0.182154268517634	-0.428810887054516	0.669052495449968
145	dgb_bul_eng_akn_geo_urd_tsw_mcd_ita_amh_fbf_mlt_guj_pan_heb_alb_rom_tha_cic_ses_cnt_cze_mol_sod_scr_tag_jav_bsq_slo_tig_vie_lat_jpn_swe_hun_knd_tur_ind_amr_fre_prs_est_hau_aze_ger_swt_ben_anl_sid_gam_mly_krd_bat_zul_owc_mao_dyu_lda_tsn_yor_bam_ukr_glc_fin_chh_swa_rus_pol_grk_azi_igb_wly_afr_nor_ctl_lit_spa_tml_kor_uzb_bem_bos_hin_xho_sun_ewe_qcu_aeg_moo_arw_por_mnd_ven_svk_dut	-0.911023220655655	-2.39013091877404	0.0188588306473711
146	mao_lda_bul_alb_amh_moo_tag_rus_chh_hun_xho_fre_ctl_guj_grk_heb_sid_slo_wly_dyu_ben_mly_tur_eng_swt_cze_est_azi_ukr_rom_aze_geo_mol_jav_krd_bam_bem_tml_spa_dgb_urd_zul_mnd_aeg_ger_pol_amr_ses_knd_afr_lit_tha_por_prs_scr_sod_swa_qcu_gam_tig_ven_igb_akn_jpn_cic_fbf_kor_bos_pan_fin_hin_svk_nor_yor_ewe_bsq_swe_tsn_arw_tsw_sun_hau_owc_lat_cnt_dut_vie_ita_uzb_ind_anl_mcd_bat_mlt_glc	-0.279515020080233	-0.741294244730806	0.460382839572701
147	bem_lit_anl_ben_uzb_guj_knd_sod_sun_azi_cic_jpn_tig_amr_pol_swt_vie_jav_swe_xho_swa_mao_wly_dyu_aeg_hin_prs_krd_igb_heb_svk_aze_yor_ita_sid_ukr_ewe_tsn_amh_alb_tsw_tml_mlt_bam_akn_qcu_lat_scr_hun_spa_ven_gam_kor_geo_nor_tag_rus_ses_pan_urd_afr_tha_est_owc_glc_moo_mly_bos_bsq_mol_hau_ctl_bat_ger_lda_mcd_grk_slo_cze_por_ind_dut_mnd_chh_fbf_zul_dgb_eng_rom_cnt_bul_fin_arw_fre_tur	0.089152327636027	0.212625590309174	0.832084368268862
148	bul_sod_ven_cze_uzb_akn_ind_vie_ben_azi_fre_jav_swt_rus_cic_tag_nor_lda_tsn_mol_dut_glc_bam_wly_bat_lat_eng_scr_aeg_dyu_moo_por_ctl_sid_kor_afr_est_ewe_hun_grk_fin_pan_guj_rom_mly_mnd_krd_bem_lit_mlt_yor_ukr_chh_tsw_mcd_ses_mao_igb_qcu_jpn_cnt_tha_swe_tur_dgb_owc_geo_spa_xho_heb_fbf_amr_slo_ger_tig_gam_alb_swa_amh_svk_arw_bsq_aze_knd_pol_urd_sun_prs_hau_bos_tml_zul_hin_ita_anl	NA	NA	NA
149	eng_mcd_qcu_ind_hin_dyu_dgb_cze_fbf_igb_chh_tig_geo_jpn_bam_aze_grk_amh_uzb_mol_sun_prs_guj_yor_urd_est_bem_knd_cic_tur_slo_spa_hau_tml_swe_lat_bul_swt_ses_bat_mnd_afr_rus_xho_por_amr_scr_fin_mao_pol_akn_krd_glc_alb_pan_ger_dut_cnt_zul_kor_swa_moo_mly_lit_lda_bsq_wly_vie_azi_arw_ven_ewe_ben_heb_gam_rom_ctl_svk_mlt_ukr_bos_tsn_anl_nor_sod_owc_tag_hun_tha_jav_ita_aeg_fre_sid_tsw	-0.0944429959720605	-0.247441459962812	0.805112052373149
150	zul_lat_ukr_tig_mnd_anl_hin_mao_rom_cze_mlt_svk_ses_owc_swa_ben_ita_gam_bem_swt_krd_tml_hun_urd_pan_amh_cnt_tsw_bul_bos_prs_akn_tur_rus_slo_jpn_afr_tag_spa_scr_aze_tsn_ger_xho_igb_guj_sod_heb_alb_dut_vie_amr_fre_kor_bat_dyu_pol_dgb_wly_ewe_knd_bsq_lda_nor_eng_swe_uzb_bam_fin_sun_mcd_est_chh_glc_geo_arw_ctl_azi_mly_lit_tha_cic_hau_aeg_sid_moo_fbf_mol_ven_grk_por_jav_qcu_ind_yor	-0.100495268415888	-0.259583577515782	0.795758779510467
151	bat_hau_swt_por_tml_pol_lat_ven_knd_hun_swe_mcd_akn_cnt_ctl_sid_grk_pan_nor_wly_aze_sod_chh_xho_rus_fre_heb_hin_cze_zul_ukr_aeg_krd_dut_mnd_eng_tur_gam_bem_slo_lda_tha_fin_tsn_geo_qcu_ita_urd_cic_dyu_amr_bos_glc_svk_tig_est_ind_bam_kor_prs_rom_guj_bul_ben_spa_mol_afr_fbf_amh_yor_moo_dgb_sun_vie_jpn_arw_mao_ger_mlt_igb_bsq_uzb_swa_mly_alb_owc_anl_tsw_ses_lit_azi_jav_scr_tag_ewe	0.256900252855596	0.610538410104877	0.542994393812153
152	svk_kor_eng_hun_aeg_dut_rom_igb_guj_cic_swt_hin_akn_tig_bsq_afr_tml_uzb_tsn_nor_lda_anl_bul_amh_scr_ctl_pol_dgb_fre_moo_hau_ven_owc_slo_pan_qcu_aze_grk_ita_tag_ger_ukr_mnd_fbf_chh_swe_azi_alb_bos_swa_vie_mly_est_prs_yor_sod_krd_bam_wly_mlt_tur_bem_zul_mao_jpn_spa_arw_rus_sid_cze_ewe_glc_xho_bat_dyu_fin_tsw_por_ind_mol_tha_ses_amr_sun_mcd_ben_jav_lat_heb_cnt_gam_urd_knd_geo_lit	-0.320253932314589	-0.734233904440633	0.464653380277709
153	jav_gam_tha_yor_glc_pan_ger_swe_aeg_ind_wly_eng_chh_mly_bul_sun_est_mlt_fbf_akn_nor_zul_tsn_pol_rus_azi_moo_krd_bos_hun_dgb_fin_ses_owc_igb_tag_ben_hin_dyu_ukr_arw_knd_tur_sid_bam_hau_ita_ven_dut_swt_tig_amh_slo_spa_lit_mcd_cze_grk_kor_bsq_cnt_ctl_afr_tml_heb_swa_geo_por_ewe_vie_xho_anl_mol_svk_urd_tsw_cic_sod_mnd_lat_qcu_uzb_mao_guj_lda_bat_fre_scr_aze_rom_jpn_amr_bem_alb_prs	-0.148277160939258	-0.364374745947551	0.716405369936341
154	jpn_azi_bem_mnd_wly_tig_ben_pol_swa_scr_tsn_hau_swt_amr_kor_tsw_amh_lda_bos_xho_ind_aeg_glc_bsq_dut_lat_urd_spa_guj_cic_nor_grk_tha_tur_chh_rus_uzb_gam_zul_por_bam_rom_svk_arw_yor_ukr_hun_mao_bul_krd_aze_fbf_fre_bat_owc_slo_pan_ita_anl_prs_ses_alb_mol_eng_swe_dyu_sid_mlt_hin_est_fin_sun_ctl_igb_lit_knd_ewe_ven_moo_dgb_tml_sod_qcu_geo_vie_cnt_akn_tag_jav_ger_afr_heb_cze_mly_mcd	0.695805707010869	1.59953965688158	0.113092676394859
155	bam_moo_bsq_cze_tag_ben_zul_uzb_guj_tha_amr_lat_lda_azi_grk_mly_wly_ita_dgb_cic_lit_ctl_anl_sid_arw_amh_hau_dyu_tig_fre_knd_yor_ewe_vie_spa_owc_hun_bem_xho_fin_swa_aze_igb_sun_eng_prs_kor_bul_slo_ukr_cnt_dut_jpn_ven_ind_aeg_mcd_rom_bat_fbf_jav_est_hin_alb_afr_bos_swe_swt_akn_tml_gam_mnd_tur_rus_scr_tsw_glc_ger_tsn_urd_mlt_mao_por_sod_svk_geo_nor_mol_pan_ses_chh_qcu_heb_krd_pol	-0.394378994630966	-0.869937942111377	0.386574146064317
156	moo_geo_cnt_grk_arw_tha_tml_rus_svk_slo_akn_amh_ctl_est_tsw_lat_dyu_nor_mcd_mly_pol_swa_cze_amr_aeg_glc_hun_kor_swe_alb_wly_ewe_ind_uzb_bul_eng_dgb_heb_fre_xho_gam_igb_urd_rom_tig_zul_swt_qcu_mao_vie_jav_ger_jpn_dut_lit_prs_sun_pan_mnd_anl_scr_hin_lda_spa_mlt_ven_mol_tur_yor_ukr_bam_aze_bem_bsq_bos_por_ita_knd_hau_ses_owc_bat_krd_azi_tag_chh_fin_sid_guj_tsn_fbf_cic_afr_sod_ben	0.0161067710423973	0.0375465538248133	0.970129700307681
157	mlt_svk_akn_mnd_tml_ita_pan_owc_dut_scr_sid_guj_igb_nor_vie_hin_qcu_bul_ven_alb_ind_por_dyu_bsq_dgb_tig_afr_bat_lat_aze_jav_grk_swt_cnt_swe_swa_mao_urd_hau_ctl_anl_fre_cic_mly_rus_xho_tsw_sod_tur_lit_aeg_ben_amh_azi_bos_rom_geo_fbf_est_heb_zul_kor_mol_wly_knd_chh_arw_glc_mcd_bam_krd_slo_ses_tsn_cze_fin_jpn_hun_eng_uzb_ewe_amr_tag_ukr_bem_moo_prs_spa_pol_gam_yor_ger_tha_sun_lda	-0.112322627602974	-0.254994233227218	0.799290602156844
158	ven_xho_fbf_grk_azi_bsq_igb_tsw_chh_bos_ger_bul_urd_ita_ses_ben_gam_dyu_rus_est_moo_jav_lat_swe_hau_mly_bem_nor_owc_vie_amh_dut_geo_mnd_cze_mol_eng_krd_tsn_knd_ukr_ctl_akn_lit_pol_hun_pan_bam_tml_spa_glc_cic_heb_aeg_yor_swt_swa_svk_bat_guj_slo_afr_arw_jpn_ewe_qcu_fre_mao_mcd_tag_scr_aze_cnt_alb_tha_mlt_uzb_rom_tur_kor_prs_sod_anl_amr_hin_wly_fin_por_sun_tig_dgb_ind_zul_sid_lda	-0.327959402478216	-0.724576220080498	0.470531062888344
159	qcu_akn_gam_knd_fin_swt_pan_bos_hau_eng_ben_glc_aeg_bat_mnd_mol_nor_cze_spa_tig_vie_bem_azi_slo_moo_krd_aze_lat_geo_ses_prs_igb_dyu_uzb_tha_tag_ven_bul_lda_jav_jpn_tsw_guj_zul_fbf_mao_grk_anl_swa_ger_est_hun_pol_bsq_dut_ita_alb_bam_tml_svk_tur_owc_rom_sid_dgb_por_arw_yor_heb_amr_ukr_scr_mcd_lit_afr_mly_xho_urd_wly_sun_tsn_ewe_sod_hin_amh_swe_chh_rus_kor_ind_cic_cnt_ctl_fre_mlt	0.44698283506462	1.05129698277941	0.295846275302686
160	ben_tha_aze_krd_lit_est_bem_jav_mao_hin_ses_swa_grk_kor_hau_sid_fin_mlt_dgb_afr_guj_ger_lat_dut_xho_hun_mol_cnt_rus_pan_lda_swe_heb_akn_ctl_cze_tsn_pol_wly_tsw_fre_igb_ita_sun_bos_bul_tag_geo_jpn_bsq_tml_alb_owc_urd_rom_ven_knd_cic_mly_tur_sod_vie_uzb_dyu_qcu_aeg_tig_chh_slo_mnd_amr_fbf_anl_ewe_prs_scr_ind_ukr_bam_por_swt_azi_mcd_bat_glc_yor_spa_arw_amh_moo_eng_svk_nor_gam_zul	0.62943632883214	1.65196288147258	0.101914744993204
161	moo_spa_bat_ewe_amh_akn_knd_scr_bem_dyu_jpn_cic_lda_urd_tig_cze_tur_ses_ukr_qcu_amr_mlt_kor_bam_hau_gam_hin_alb_sun_geo_aeg_xho_tsn_prs_mnd_dut_nor_tha_wly_uzb_dgb_owc_ctl_svk_lit_sid_bsq_pan_fbf_hun_swa_ven_mly_mcd_slo_lat_krd_tag_ger_rus_chh_vie_aze_cnt_grk_mao_glc_zul_arw_tml_eng_pol_igb_bos_swe_azi_ind_anl_swt_fin_por_heb_yor_fre_ben_mol_jav_bul_est_afr_rom_sod_ita_tsw_guj	0.216082805125736	0.492023678993685	0.623862028803387
162	rom_hin_sid_fbf_gam_bem_tsn_sod_prs_azi_glc_lda_xho_ukr_moo_slo_ita_afr_ind_ctl_swt_arw_eng_krd_mly_aeg_akn_aze_tig_pol_dgb_cze_tml_jav_swe_ses_dut_dyu_spa_bsq_lit_est_anl_tur_por_zul_ewe_knd_chh_bat_hun_ger_tsw_vie_svk_cnt_ben_uzb_mao_scr_mcd_tag_heb_cic_bos_igb_pan_grk_alb_yor_jpn_fin_kor_fre_mnd_bul_qcu_bam_sun_hau_amh_swa_nor_mol_tha_wly_rus_lat_geo_ven_mlt_urd_guj_owc_amr	-0.401397808430268	-0.975043602597911	0.332068038496117
163	ben_akn_lda_arw_dgb_yor_spa_mnd_sun_slo_sod_mao_cze_ger_ind_nor_tag_bos_jav_igb_swa_lat_vie_azi_amr_hin_owc_bul_swe_moo_pan_tsw_hun_geo_fre_glc_krd_ukr_hau_amh_pol_ven_lit_bat_rus_afr_mly_bsq_scr_tml_bem_gam_xho_aze_urd_rom_dut_anl_fbf_swt_cic_cnt_jpn_qcu_knd_bam_aeg_mlt_ita_mcd_wly_uzb_ses_kor_tig_guj_tha_dyu_fin_svk_mol_eng_ctl_est_tsn_chh_prs_zul_heb_tur_alb_por_grk_ewe_sid	-0.300736854827599	-0.767740451731059	0.444586327333172
164	arw_aze_mol_cze_dut_krd_mnd_ind_wly_fbf_amr_ukr_swt_jav_guj_tur_tag_dgb_swa_tml_hun_ita_slo_pan_xho_por_eng_azi_ses_kor_tsn_cnt_sun_bam_yor_nor_fre_amh_bul_mcd_igb_afr_mao_sid_fin_hin_knd_ewe_svk_bem_pol_mlt_vie_anl_heb_prs_lit_tig_grk_rom_jpn_zul_ben_urd_owc_chh_tsw_ger_glc_rus_ctl_swe_mly_dyu_tha_moo_gam_alb_scr_bos_hau_bat_qcu_sod_lda_geo_bsq_aeg_ven_akn_spa_lat_cic_uzb_est	1.12504374813284	2.90676295821228	0.00456501845697668
165	est_swa_bos_tig_fre_krd_moo_mao_dyu_arw_tha_aeg_cic_chh_amh_cze_xho_hin_bsq_owc_ewe_hau_ses_spa_grk_eng_tsn_kor_tag_zul_amr_vie_jav_prs_fin_akn_cnt_lat_knd_pol_alb_qcu_tsw_swt_aze_svk_ukr_guj_slo_rus_mcd_yor_ita_swe_mlt_gam_ind_ven_dgb_nor_fbf_wly_afr_por_bem_anl_pan_sid_lda_urd_igb_mol_lit_ger_tml_sun_glc_mly_rom_bul_jpn_hun_dut_bat_ctl_scr_ben_azi_bam_tur_uzb_mnd_geo_heb_sod	0.0496163364976326	0.111377314608906	0.91155717403887
166	amr_fbf_dyu_mao_swa_glc_mcd_hun_est_cic_cnt_tig_tml_scr_spa_uzb_tur_jpn_hin_sod_pol_bsq_tag_kor_bam_afr_sun_igb_swe_grk_mnd_alb_amh_vie_bat_dut_ukr_chh_rus_bul_akn_lit_nor_ctl_aze_wly_knd_urd_krd_lat_qcu_rom_tsn_guj_sid_ses_gam_ita_aeg_swt_moo_lda_svk_mly_cze_hau_pan_jav_ven_ewe_prs_mlt_xho_fre_yor_arw_fin_slo_zul_por_geo_anl_mol_ger_heb_ind_bem_ben_dgb_tsw_tha_eng_bos_owc_azi	-1.11540656408926	-2.71556606802	0.00788805549306523
167	tha_bos_uzb_amr_ukr_ben_mol_mly_dyu_arw_wly_tig_xho_ewe_sod_ind_yor_eng_ita_geo_spa_sun_mlt_bem_owc_aeg_fre_kor_scr_mao_mcd_por_bul_pol_gam_moo_hau_swe_dgb_cic_cnt_ctl_ven_pan_heb_zul_anl_nor_lat_krd_akn_mnd_bat_guj_jpn_tml_slo_cze_knd_rom_igb_bam_swt_jav_sid_lda_glc_chh_vie_prs_alb_ses_hin_rus_lit_est_fbf_bsq_amh_grk_azi_urd_svk_hun_qcu_afr_tsw_tur_fin_swa_ger_aze_tsn_tag_dut	-0.322747081792028	-0.755481241190377	0.451869465400487
168	alb_slo_ses_swe_yor_zul_lit_amh_wly_tig_hun_spa_svk_vie_owc_arw_scr_mnd_mly_bat_rom_xho_swa_dgb_sid_igb_eng_cnt_sun_rus_ger_jpn_akn_bul_swt_heb_aze_est_mol_amr_kor_ben_jav_knd_cze_ind_aeg_fre_mao_ukr_ita_ctl_por_tml_tsn_tur_fbf_guj_qcu_sod_chh_moo_bos_uzb_grk_prs_pol_dut_mlt_azi_afr_tha_hau_bsq_bam_geo_anl_fin_mcd_pan_hin_nor_urd_tag_ewe_lda_glc_gam_lat_krd_tsw_dyu_cic_ven_bem	-0.370586992745301	-0.966143061855322	0.336478313621447
169	fre_akn_swa_glc_kor_prs_bem_urd_alb_lda_krd_bat_igb_gam_rus_yor_azi_sid_knd_pan_vie_moo_aeg_ven_ctl_mlt_qcu_mao_tag_zul_scr_geo_aze_grk_por_chh_svk_amh_rom_cnt_amr_wly_mnd_spa_tig_guj_mcd_anl_eng_ukr_ind_mly_sod_ben_hau_tur_tsw_pol_cze_hin_ses_fbf_xho_dut_dgb_owc_cic_bos_tml_ger_uzb_bul_fin_afr_mol_est_hun_arw_ita_bsq_swt_swe_jpn_jav_lit_sun_dyu_tha_heb_bam_tsn_nor_slo_lat_ewe	0.912724061231973	2.13040978294706	0.0357768888915663
170	arw_mol_sun_ctl_heb_prs_wly_scr_pol_tha_eng_geo_cnt_hun_mnd_cze_bos_kor_glc_fbf_gam_bsq_ukr_tag_ben_dyu_ses_bem_igb_lda_tml_aze_akn_grk_chh_mcd_uzb_ven_jpn_urd_azi_ita_dut_owc_tur_swe_amh_mly_hin_ger_alb_guj_lit_nor_knd_mao_jav_vie_swt_zul_tsw_moo_est_anl_amr_por_svk_sod_hau_ewe_dgb_sid_rus_afr_mlt_xho_ind_cic_fin_fre_bul_krd_aeg_qcu_bam_lat_tig_swa_slo_spa_rom_bat_yor_tsn_pan	0.347033827647256	0.799938669372903	0.425784928316049
171	aze_bos_ind_arw_uzb_swe_fre_kor_vie_ewe_est_sun_nor_cnt_qcu_bul_cze_aeg_hun_por_mao_moo_lat_zul_tsn_lit_svk_hau_mly_knd_tsw_guj_prs_ita_akn_tag_bsq_pan_igb_ven_bat_azi_wly_scr_eng_amh_tur_mol_xho_hin_jpn_heb_krd_yor_jav_amr_bam_spa_fin_swt_anl_mnd_gam_pol_mcd_slo_tml_lda_bem_dyu_rom_ben_sid_sod_alb_chh_dgb_tig_tha_afr_ses_owc_geo_cic_mlt_grk_fbf_rus_ger_glc_dut_urd_ctl_swa_ukr	-0.429392934791047	-1.02490451509103	0.308066751590168
172	swa_mlt_pol_mnd_yor_moo_cnt_est_mcd_knd_bem_fbf_owc_arw_lat_dut_ctl_vie_tha_lda_svk_cic_uzb_prs_bos_bul_ben_tig_tur_dgb_glc_urd_nor_fre_scr_pan_ses_dyu_sod_swe_geo_zul_ind_chh_hin_alb_grk_wly_ukr_rus_bam_tsw_tag_rom_hau_jav_ewe_ven_afr_xho_fin_cze_akn_mao_swt_aeg_heb_sid_mly_gam_igb_por_lit_tml_slo_qcu_amh_ita_amr_mol_sun_anl_bat_kor_krd_jpn_ger_tsn_eng_aze_azi_guj_bsq_hun_spa	-0.727987894781441	-1.75841076469276	0.0819673344155177
173	cic_ewe_slo_swa_hau_ses_pol_mol_tml_vie_mcd_afr_krd_bsq_ctl_owc_bos_bam_fre_spa_swt_tig_moo_por_grk_bem_urd_lat_jpn_zul_tsw_lit_lda_wly_akn_anl_igb_qcu_aeg_arw_dut_tur_yor_ven_ita_guj_geo_aze_cze_kor_knd_bat_hin_hun_sun_mly_heb_scr_rus_chh_mlt_pan_rom_sid_ger_eng_ben_xho_alb_gam_dgb_fin_cnt_tha_glc_dyu_amh_svk_azi_prs_mao_tag_tsn_amr_fbf_sod_ukr_swe_ind_uzb_est_bul_mnd_jav_nor	-0.237634850655581	-0.608707080923083	0.544202578213513
174	tig_geo_spa_vie_sun_prs_lit_tsw_knd_tha_ben_fre_tag_nor_aze_aeg_dgb_arw_ven_amh_grk_cnt_alb_dut_hun_fin_mlt_lat_mol_anl_rus_swe_hin_heb_bat_jav_urd_dyu_owc_moo_bos_bsq_slo_por_lda_ita_pan_est_sod_ewe_ger_chh_mao_qcu_eng_jpn_mly_wly_bam_amr_kor_scr_mcd_hau_swa_gam_sid_ctl_azi_yor_fbf_afr_guj_svk_tsn_ukr_rom_glc_swt_uzb_tur_zul_krd_ses_mnd_cze_ind_bul_akn_xho_cic_pol_bem_igb_tml	-0.253243509907984	-0.652205761063352	0.515877215207833
175	tha_zul_igb_mol_ewe_cic_swt_cnt_hin_ben_ger_scr_bsq_bat_ind_sun_sod_xho_anl_amr_lda_moo_por_dgb_aze_rom_guj_arw_geo_bam_swa_hun_yor_ctl_amh_mly_slo_wly_mcd_pol_prs_ses_jpn_lit_glc_est_knd_azi_dut_uzb_vie_grk_urd_eng_chh_rus_mnd_tag_ukr_sid_cze_qcu_svk_fin_akn_spa_kor_bem_bos_mlt_tsw_tsn_mao_swe_lat_tig_alb_fre_ita_tml_dyu_jav_nor_hau_gam_pan_owc_ven_krd_tur_afr_aeg_heb_fbf_bul	-0.165589303965798	-0.375724575434171	0.707977324389455
176	vie_igb_hun_ind_aze_cze_mnd_moo_jpn_uzb_pan_grk_bsq_afr_swa_lat_lda_krd_ukr_dgb_svk_bam_aeg_fre_azi_anl_tsn_owc_hau_ewe_rom_swe_sod_ven_tig_cnt_rus_yor_mao_sid_wly_tur_hin_geo_ses_gam_prs_alb_tml_guj_ita_mly_pol_chh_arw_tha_lit_jav_sun_eng_qcu_por_tag_fbf_dut_bem_bul_swt_fin_spa_amr_nor_amh_bat_mol_slo_mcd_cic_scr_heb_kor_mlt_xho_bos_ger_dyu_est_akn_urd_ctl_ben_glc_zul_tsw_knd	0.456073847739094	1.07065635127793	0.287094759390821
177	tig_mlt_tur_yor_lat_alb_cze_fbf_aeg_bos_eng_mol_swa_mcd_ukr_nor_gam_por_wly_ven_fre_swt_vie_spa_tml_akn_azi_pan_svk_zul_xho_scr_amh_bem_amr_heb_dgb_geo_hun_swe_dyu_grk_owc_fin_rom_sun_lda_tsn_cnt_uzb_ctl_anl_prs_tsw_mly_glc_guj_sid_rus_jpn_urd_bsq_bul_pol_ind_mao_tag_ita_krd_hin_slo_knd_jav_qcu_kor_dut_ewe_hau_ben_ses_igb_chh_tha_cic_mnd_sod_bat_est_arw_moo_bam_lit_aze_ger_afr	0.0392450583106166	0.101425319880461	0.919431190418239
178	aeg_bos_alb_urd_por_cnt_qcu_vie_nor_mlt_chh_rus_ukr_cic_sun_owc_hau_rom_scr_dut_akn_uzb_mao_pol_bsq_azi_bem_kor_zul_geo_mnd_tsn_prs_bul_slo_eng_tml_tig_amh_gam_ita_bam_afr_ctl_mly_mol_ven_cze_ind_ger_anl_moo_igb_guj_amr_est_dyu_spa_sod_lit_tsw_glc_lat_lda_krd_pan_wly_tag_svk_aze_ses_arw_yor_knd_xho_jpn_hin_ben_sid_dgb_bat_mcd_swa_swe_jav_tur_tha_swt_ewe_fre_fin_heb_grk_fbf_hun	0.791898619307152	2.09040266814413	0.0393100013657772
179	mao_lit_tur_krd_tig_por_alb_gam_fin_hin_kor_qcu_arw_jpn_geo_bem_uzb_dgb_afr_igb_sun_sid_owc_bam_bul_xho_lat_sod_swa_dut_swe_spa_ukr_urd_zul_pan_cic_yor_mcd_ewe_tag_ben_knd_amr_akn_azi_aeg_tsw_ita_vie_mol_aze_lda_eng_fre_scr_grk_mnd_dyu_tml_chh_mlt_est_glc_ger_bsq_prs_tsn_rus_jav_moo_mly_amh_nor_anl_rom_wly_hun_bos_tha_slo_cze_guj_ctl_ses_swt_fbf_svk_heb_hau_pol_ind_bat_ven_cnt	0.266971910738271	0.596921294343659	0.552010375254324
180	hau_ben_heb_fre_bsq_pol_ita_ven_yor_lit_ukr_por_spa_aeg_tur_hin_anl_ger_bem_lat_akn_mnd_bul_rom_xho_mol_mao_kor_arw_tsw_urd_owc_wly_dgb_swt_tig_jpn_alb_geo_nor_knd_pan_vie_sod_grk_aze_swa_ewe_mly_ses_igb_tag_cic_bam_jav_tml_hun_mcd_zul_swe_eng_dut_prs_tsn_sid_slo_sun_moo_tha_krd_mlt_ind_lda_gam_est_qcu_amr_svk_guj_ctl_rus_cnt_scr_bat_azi_cze_afr_amh_dyu_uzb_glc_bos_fin_chh_fbf	0.00276115916802319	0.00637321636036933	0.994928594744166
181	prs_hin_slo_mlt_swt_hun_bam_heb_fin_moo_sid_fbf_rom_mol_eng_ita_mao_knd_nor_bsq_yor_tsn_arw_igb_ctl_amr_aeg_ewe_rus_tur_mly_uzb_anl_scr_ger_ses_swe_svk_pol_gam_akn_xho_pan_bos_aze_glc_dgb_wly_ven_tha_sod_owc_fre_grk_bat_jpn_alb_kor_bem_zul_jav_chh_ukr_mnd_tml_geo_afr_ben_cic_spa_mcd_tag_amh_qcu_azi_urd_cze_por_guj_dyu_bul_ind_hau_lda_vie_est_dut_lit_tig_krd_lat_swa_cnt_tsw_sun	0.0271454893714366	0.0627316010014945	0.950114862778695
182	alb_sod_sun_wly_chh_lit_fin_cic_swt_mlt_pol_cze_lda_pan_aze_tml_qcu_sid_scr_slo_rom_fre_ewe_spa_tig_amr_uzb_heb_ita_geo_moo_hun_ctl_tsw_ven_anl_igb_swe_knd_dut_fbf_bul_por_lat_nor_ger_azi_mcd_glc_mnd_yor_eng_bam_dgb_svk_bem_prs_bsq_arw_tag_hin_swa_jav_tsn_ind_grk_mao_hau_mly_gam_cnt_bos_urd_mol_akn_ben_dyu_ses_xho_vie_rus_krd_bat_aeg_afr_kor_amh_tha_tur_jpn_ukr_zul_est_owc_guj	-0.25609680429223	-0.654845657172953	0.514183524668989
183	zul_ewe_chh_hun_bsq_bam_hau_tsw_tig_svk_prs_kor_cic_knd_ses_guj_hin_dut_dgb_slo_azi_bos_ger_grk_mcd_pol_afr_ven_tag_amr_wly_mol_ita_mly_eng_owc_ukr_sid_bul_ind_glc_sod_jav_por_fbf_aze_akn_ctl_aeg_mnd_heb_rus_swt_spa_geo_igb_arw_swa_krd_mao_fin_qcu_dyu_gam_fre_ben_tur_bem_urd_jpn_lat_bat_tha_lda_cnt_cze_tsn_tml_swe_scr_rom_alb_yor_anl_lit_sun_pan_uzb_est_moo_vie_xho_mlt_nor_amh	0.613725430894156	1.51295836245798	0.133681236722418
184	xho_akn_swe_wly_hun_cic_urd_mcd_tml_swa_ven_rus_ses_glc_igb_mao_kor_ukr_hin_por_zul_dyu_spa_est_dgb_tsn_slo_fbf_ind_yor_prs_lat_eng_fin_aze_svk_jav_chh_ben_hau_ger_afr_owc_sod_cnt_aeg_gam_mlt_cze_krd_anl_mly_pol_amh_tha_amr_heb_swt_bul_sid_tag_bos_geo_bsq_lit_grk_lda_mnd_ctl_arw_jpn_ewe_tur_nor_bat_dut_knd_rom_uzb_ita_pan_scr_alb_bam_vie_mol_tig_bem_qcu_sun_moo_guj_fre_tsw_azi	0.260145612606849	0.60053366759187	0.549611334847285
185	bam_geo_cic_bsq_bat_sod_swt_mlt_azi_swe_cze_rom_akn_slo_wly_pan_aeg_guj_ukr_grk_tig_mcd_est_alb_lat_gam_heb_uzb_xho_anl_glc_lda_zul_mnd_ewe_cnt_arw_vie_svk_tsn_igb_qcu_hin_nor_bos_bul_pol_moo_lit_ses_por_chh_fbf_tha_tag_hun_bem_mly_jav_tur_amh_fin_krd_fre_scr_yor_ctl_afr_mol_rus_mao_knd_swa_tml_ben_sid_ven_dgb_dut_sun_ind_kor_jpn_aze_tsw_ger_spa_owc_eng_urd_amr_ita_dyu_prs_hau	0.27814475635957	0.63187045185145	0.529021761472461
186	geo_rus_tml_mlt_nor_afr_fbf_ukr_xho_aeg_vie_arw_ita_anl_igb_owc_bem_uzb_ewe_pan_est_heb_bam_sid_bos_ger_jav_cnt_knd_kor_swt_svk_amr_mcd_ses_lit_akn_bat_dyu_jpn_zul_glc_lda_sod_gam_mnd_swe_tha_ctl_chh_yor_ven_amh_cze_hin_ben_mol_guj_slo_fin_spa_bul_qcu_urd_alb_aze_ind_tsw_tsn_sun_tig_tur_mao_eng_cic_hau_lat_dgb_azi_por_wly_prs_grk_scr_hun_mly_dut_pol_fre_krd_swa_bsq_rom_tag_moo	-0.626205230796376	-1.4800330403535	0.142244153019818
187	fre_vie_dut_ewe_geo_igb_kor_mlt_mol_bam_sod_tig_spa_svk_eng_swa_ctl_uzb_dyu_tsn_ind_cic_urd_ses_fbf_rom_mnd_anl_swe_bul_sun_mao_rus_ben_glc_nor_ven_pan_tsw_lda_mcd_aeg_tha_amr_afr_ita_cze_tur_heb_sid_lit_tag_bos_ukr_owc_tml_wly_amh_hin_akn_alb_guj_azi_prs_chh_swt_hun_jav_xho_bat_yor_fin_est_krd_pol_bem_ger_knd_arw_gam_cnt_moo_grk_lat_hau_zul_mly_bsq_dgb_por_qcu_scr_jpn_slo_aze	-0.291360111640618	-0.6684022020097	0.505532496569331
188	slo_azi_hun_uzb_xho_glc_prs_eng_mcd_anl_por_ind_bem_jpn_heb_pol_cic_ita_nor_lit_spa_afr_tha_ctl_dgb_tag_amh_fbf_ewe_bam_rom_swe_dyu_rus_qcu_arw_alb_zul_dut_bos_est_swt_mlt_mao_aeg_hin_amr_cnt_urd_tsw_lda_igb_owc_ses_gam_fre_jav_sod_bat_tig_geo_hau_bul_tur_swa_mly_vie_ger_grk_kor_wly_ben_ukr_mol_fin_pan_sid_yor_krd_aze_moo_tsn_svk_cze_tml_ven_akn_scr_mnd_sun_knd_chh_bsq_guj_lat	-0.643068582421026	-1.53309175787451	0.128648168385825
189	bos_mol_amh_azi_tsw_por_mnd_amr_cnt_ita_jav_chh_glc_arw_lat_uzb_afr_ind_alb_fin_tig_pan_pol_spa_swe_ben_ewe_bsq_slo_hau_tml_fre_tag_tsn_svk_est_dgb_hin_akn_owc_bat_swt_ukr_lda_sod_mcd_scr_heb_sid_fbf_mly_bam_ven_dyu_vie_tur_krd_anl_aze_ger_mao_moo_igb_geo_cic_guj_knd_hun_kor_prs_yor_xho_urd_eng_rom_wly_qcu_cze_grk_ses_ctl_rus_bem_nor_gam_lit_jpn_sun_zul_swa_dut_aeg_bul_mlt_tha	0.306678842921977	0.786763517908254	0.433420632793227
190	grk_ger_est_spa_ewe_aze_glc_slo_tur_igb_tsw_afr_arw_sun_vie_dgb_ukr_pol_lda_lat_por_bos_dut_mcd_fre_uzb_guj_alb_bam_ses_fbf_mlt_bem_ctl_anl_pan_mao_nor_ind_dyu_bsq_mnd_knd_ben_chh_geo_mol_cze_kor_tag_xho_fin_hun_scr_tha_azi_cic_eng_jpn_zul_krd_bat_swe_yor_aeg_ven_gam_owc_qcu_svk_hin_jav_mly_amr_lit_tsn_ita_tml_amh_swa_akn_moo_sid_cnt_tig_prs_swt_urd_sod_bul_wly_rus_rom_hau_heb	0.309555329120747	0.809123612162071	0.420509273577462
191	gam_bam_spa_bat_aeg_chh_eng_bem_tsn_uzb_moo_scr_cze_mcd_jpn_aze_urd_grk_ben_dut_yor_igb_bsq_tig_akn_rom_fre_qcu_jav_heb_mlt_tml_pol_dyu_swa_ind_ses_wly_anl_hin_cic_bul_fin_alb_hau_geo_vie_sun_krd_ukr_hun_bos_guj_nor_mol_afr_est_rus_mnd_glc_cnt_ger_sid_azi_amh_arw_xho_ewe_swe_owc_ctl_swt_ita_pan_tsw_ven_svk_lit_tag_zul_tha_kor_lda_dgb_prs_tur_lat_amr_mao_slo_por_fbf_mly_knd_sod	0.443584683465194	1.14201576361006	0.256379274631777
192	grk_ben_anl_azi_cic_heb_tig_mcd_bat_sod_akn_pol_slo_kor_ita_aze_gam_cze_wly_bul_krd_swe_xho_ger_chh_spa_tsw_arw_sun_ses_ven_bam_afr_dut_por_lat_mlt_est_ewe_fre_sid_uzb_mnd_dgb_guj_jpn_tml_rom_dyu_ind_vie_aeg_amr_ukr_amh_moo_pan_prs_mly_ctl_hun_alb_tag_hin_knd_tha_svk_tur_hau_glc_scr_bem_lda_urd_eng_cnt_bsq_mol_qcu_nor_zul_fin_owc_geo_jav_mao_bos_lit_swt_igb_fbf_swa_rus_yor_tsn	-0.0997167266174456	-0.234531345668732	0.815088077219328
193	tur_glc_rus_uzb_amh_gam_azi_dgb_cze_mly_mol_heb_afr_por_anl_cic_tml_ukr_spa_ita_urd_ind_kor_svk_scr_ses_tha_pan_pol_ewe_igb_mnd_hau_lda_tsn_alb_geo_sid_yor_tig_wly_guj_amr_qcu_hin_eng_prs_zul_bat_bam_swt_lit_swe_akn_fbf_aeg_bul_mlt_sod_dut_mcd_est_owc_bos_cnt_nor_swa_xho_ger_rom_ben_fin_bem_sun_tag_jav_dyu_tsw_slo_fre_aze_moo_grk_ven_hun_ctl_lat_arw_chh_jpn_knd_vie_mao_krd_bsq	0.521522487067679	1.21135658366283	0.22882784976053
194	ukr_prs_grk_owc_spa_jpn_tag_tur_scr_igb_dgb_hin_fre_wly_cnt_chh_arw_aeg_xho_mlt_geo_nor_swt_amh_ben_svk_tig_ita_ger_bem_pol_swe_heb_fin_qcu_swa_mly_rus_fbf_ewe_yor_cze_pan_lat_cic_guj_krd_bos_bam_rom_ses_vie_anl_est_ven_mnd_jav_hun_mao_lda_urd_knd_tha_bat_bsq_dyu_lit_amr_azi_tml_hau_sun_moo_slo_glc_uzb_eng_ctl_tsw_alb_mcd_mol_por_dut_tsn_bul_afr_ind_sod_aze_kor_sid_gam_akn_zul	-0.489823172448877	-1.16527461021394	0.24688795770739
195	bul_ctl_por_sod_tig_sid_bem_cze_jav_alb_dut_igb_chh_rom_krd_ses_ind_fin_dgb_pol_ben_cnt_spa_eng_swe_pan_hun_ven_knd_tml_tha_azi_scr_est_bos_aeg_arw_zul_grk_jpn_nor_yor_fre_gam_cic_amr_swt_tag_afr_swa_hau_slo_aze_svk_fbf_prs_ger_vie_tur_akn_tsn_mnd_moo_xho_rus_geo_mly_wly_kor_uzb_owc_tsw_urd_lit_lda_amh_ewe_ukr_sun_mcd_bsq_bam_bat_mlt_lat_anl_qcu_dyu_mao_glc_ita_guj_heb_hin_mol	-0.0539267880045311	-0.131776663121934	0.895445616393887
196	spa_fbf_aeg_mlt_knd_mcd_tig_lat_akn_jpn_cze_uzb_ger_amr_alb_svk_xho_dyu_swt_arw_por_rus_cnt_amh_bem_moo_swa_ind_sun_bsq_igb_pan_mol_anl_scr_ben_azi_vie_dut_est_bul_ses_tag_ven_grk_tsw_hun_cic_mao_hin_eng_pol_tml_tur_ita_zul_bat_ukr_urd_owc_hau_sid_krd_glc_jav_fre_lda_ctl_chh_heb_tha_tsn_mnd_lit_nor_mly_qcu_yor_guj_ewe_wly_swe_kor_sod_bos_gam_afr_fin_dgb_geo_prs_slo_rom_bam_aze	-0.225536261201747	-0.593386668102776	0.554362829895832
197	igb_heb_vie_sun_tsn_pan_bsq_ses_mnd_uzb_sod_lat_lda_prs_swa_ewe_ukr_qcu_mcd_slo_fin_cic_eng_scr_est_mly_por_geo_akn_hun_jpn_lit_xho_tur_tml_tha_bat_urd_dgb_fre_jav_ger_glc_mlt_ctl_ind_chh_tsw_rom_cnt_knd_guj_tig_owc_pol_mol_ita_dyu_ven_svk_swt_hau_rus_bem_arw_dut_grk_bul_krd_aeg_amh_aze_hin_nor_tag_kor_bam_wly_ben_zul_gam_bos_moo_anl_cze_sid_mao_swe_amr_alb_fbf_azi_afr_yor_spa	-0.481217648635915	-1.23356336236872	0.220474239918034
198	swe_swa_cze_fin_bsq_ita_ven_bos_arw_qcu_hin_kor_bat_eng_ger_mcd_igb_geo_yor_cnt_afr_ben_tsw_owc_mol_sod_lat_spa_hau_amh_pol_ukr_lda_hun_lit_aze_zul_cic_akn_pan_mao_aeg_ctl_ewe_moo_bul_jpn_est_azi_swt_guj_prs_tha_dut_dyu_jav_mly_rom_scr_nor_anl_tml_gam_tig_rus_bam_dgb_amr_ind_heb_grk_bem_wly_tsn_vie_fre_urd_chh_ses_fbf_por_mlt_svk_krd_sid_sun_xho_knd_mnd_glc_slo_tur_tag_alb_uzb	-0.594886401335412	-1.49948198257656	0.137135755497526
199	rus_mnd_anl_ewe_bos_ukr_gam_mcd_tml_aze_ctl_arw_fin_spa_fbf_svk_hau_ses_krd_tur_igb_qcu_afr_zul_bul_jav_dut_tha_tsw_alb_tag_jpn_tig_lda_glc_eng_ven_amr_hun_hin_slo_knd_pan_dgb_heb_cnt_urd_xho_fre_mao_bam_ger_sod_rom_por_ita_mly_wly_mlt_pol_dyu_prs_guj_swa_ben_amh_vie_bem_akn_ind_kor_cze_cic_est_bsq_sid_owc_mol_tsn_lit_swe_nor_swt_moo_geo_scr_grk_azi_lat_aeg_yor_bat_chh_uzb_sun	0.247108070372031	0.596477629531424	0.552305380775287
200	pan_amr_moo_bam_tha_bos_ger_jpn_guj_sun_mly_rom_swe_hun_scr_por_lda_bsq_spa_bul_tig_cic_ukr_bem_ctl_aeg_mcd_hin_fbf_vie_jav_mol_swt_lit_dyu_mnd_kor_dut_aze_tsn_arw_lat_mao_tsw_geo_fre_yor_chh_ind_est_tag_grk_cnt_ewe_sid_swa_bat_qcu_owc_wly_ses_anl_xho_urd_slo_tml_krd_prs_rus_zul_glc_cze_gam_fin_tur_ita_uzb_igb_svk_mlt_dgb_sod_ven_azi_alb_knd_eng_afr_nor_heb_amh_pol_akn_ben_hau	-0.479449629905907	-1.26547494768342	0.2088624463705
201	jav_arw_krd_lat_eng_igb_fre_azi_dgb_ukr_pol_sid_vie_ses_cze_pan_ven_akn_swe_ben_urd_bem_por_cnt_tha_owc_geo_aze_prs_heb_scr_tml_bsq_afr_jpn_lda_ind_guj_aeg_anl_rus_moo_swa_tsn_mcd_bat_sod_fbf_mly_ita_svk_tag_kor_amh_zul_sun_tur_nor_grk_hin_ger_cic_xho_fin_mao_wly_spa_hau_amr_qcu_alb_bos_mnd_yor_slo_hun_dut_tsw_knd_glc_bul_mol_gam_chh_ctl_ewe_dyu_tig_lit_uzb_est_rom_swt_bam_mlt	0.0345690356543912	0.0831902121131243	0.933879095209759
202	sun_cze_bul_ita_svk_krd_aeg_glc_cnt_scr_jpn_bat_fbf_ger_slo_urd_chh_jav_tsn_kor_ses_rus_tig_cic_tsw_tag_moo_rom_ukr_akn_sid_ctl_lat_yor_mnd_swa_spa_geo_ind_dyu_vie_sod_nor_eng_mly_grk_igb_arw_gam_zul_amr_hin_hun_heb_est_owc_anl_knd_bam_aze_pan_fre_ven_uzb_qcu_guj_azi_mlt_tha_bos_ewe_lda_swt_lit_mcd_tur_xho_mao_ben_por_hau_dgb_prs_fin_swe_afr_tml_alb_bem_dut_pol_amh_bsq_wly_mol	0.0934510575492186	0.226394117127708	0.821391754215366
203	tag_cze_swa_cnt_guj_urd_lit_por_bsq_sid_geo_aeg_wly_lat_dyu_igb_aze_fin_scr_knd_zul_jav_tsn_heb_amr_mlt_ctl_qcu_moo_swt_dut_tha_arw_ger_hun_ind_lda_rus_bam_hau_grk_glc_nor_svk_sod_yor_uzb_amh_tml_anl_tig_cic_spa_owc_ben_vie_chh_rom_xho_kor_fre_bat_mao_akn_swe_slo_bem_ses_tur_sun_eng_bul_pan_ven_mnd_bos_prs_hin_dgb_alb_ukr_afr_ita_jpn_mcd_pol_gam_fbf_ewe_mly_mol_azi_krd_est_tsw	0.471470220290191	1.09098629717191	0.27809742864777
204	geo_kor_ewe_hau_wly_igb_dut_tsw_pan_amr_chh_mlt_afr_tag_azi_urd_mcd_aeg_dgb_bam_ven_swa_krd_owc_cic_bem_jpn_tur_lit_lda_hun_bsq_bat_mnd_alb_guj_mol_gam_ctl_ses_spa_tig_amh_swe_moo_uzb_est_tml_fin_nor_akn_glc_ben_grk_swt_jav_svk_cnt_bul_dyu_rus_ita_aze_anl_xho_mly_arw_vie_qcu_por_pol_bos_sid_ukr_prs_knd_hin_scr_ind_zul_lat_sod_slo_tha_eng_fre_mao_cze_sun_ger_tsn_fbf_yor_rom_heb	-1.12093935171561	-2.82274681240301	0.0058233021783501
205	swe_mlt_sun_hin_tig_swa_tml_knd_ctl_bos_dut_igb_afr_geo_gam_por_rom_bat_ben_bam_sid_azi_heb_ger_mol_lat_jav_swt_spa_krd_qcu_cic_bul_amh_dyu_tag_svk_est_ita_kor_mao_zul_moo_fre_vie_anl_grk_akn_prs_nor_urd_wly_tha_fin_ukr_bsq_mnd_rus_xho_bem_hun_fbf_lit_tsn_scr_hau_chh_mcd_ind_glc_alb_sod_cze_uzb_amr_lda_dgb_slo_eng_tur_cnt_pan_arw_yor_tsw_pol_mly_ven_jpn_owc_guj_ses_aeg_ewe_aze	-0.20210741793291	-0.473736888357638	0.636797794426754
206	zul_hau_nor_pan_svk_slo_swa_bem_pol_uzb_dut_bos_tha_fre_wly_lda_bul_hin_fin_bam_jav_ben_swt_rus_krd_scr_lit_grk_rom_sod_mol_chh_prs_dgb_xho_jpn_kor_yor_ven_owc_arw_mao_vie_mly_aze_dyu_igb_ger_qcu_guj_knd_bat_ita_tag_azi_ctl_ses_cnt_geo_hun_sid_tig_gam_tsn_mlt_fbf_lat_tml_moo_ukr_por_heb_mnd_spa_cze_cic_ind_afr_ewe_est_amh_glc_eng_sun_amr_swe_bsq_alb_mcd_aeg_tur_tsw_akn_anl_urd	0.594323098433437	1.36115016775708	0.176755281881121
207	sun_krd_tha_urd_zul_aeg_uzb_afr_guj_rom_amr_qcu_swa_nor_spa_lda_lit_igb_svk_fin_amh_knd_dyu_mol_ukr_hin_fbf_vie_hun_tur_mly_bos_heb_dgb_fre_mcd_alb_eng_pan_bsq_wly_ben_owc_swt_tsw_prs_tsn_yor_tag_xho_akn_glc_mlt_azi_cze_est_arw_por_hau_jpn_ita_bat_ses_lat_cic_jav_tml_pol_ger_geo_ewe_aze_grk_moo_anl_ctl_dut_mnd_chh_sod_rus_slo_ven_gam_scr_bem_sid_swe_mao_bam_tig_ind_kor_cnt_bul	0.462210474393398	1.20658929275863	0.230650656886266
208	aeg_prs_yor_ven_tag_guj_cze_tha_bos_aze_bsq_pan_geo_chh_igb_ita_dgb_swe_uzb_fin_sun_tig_amh_mly_fre_lda_krd_pol_tsn_mlt_cic_rus_amr_tml_fbf_mao_sod_ukr_qcu_owc_hin_spa_lat_azi_kor_afr_mcd_svk_slo_ewe_por_knd_eng_anl_bem_heb_ctl_jav_hun_mnd_est_bat_tsw_tur_cnt_alb_swt_bam_jpn_wly_rom_mol_ses_hau_dyu_urd_akn_arw_ind_scr_gam_ben_vie_grk_moo_sid_dut_ger_swa_nor_lit_zul_glc_bul_xho	0.910029167524387	2.15734186955629	0.0335564527694116
209	hun_fre_owc_tha_nor_tur_bat_gam_wly_bos_jav_dyu_mnd_mlt_alb_dgb_ewe_ind_swa_knd_azi_cic_ses_scr_akn_ita_geo_qcu_tsw_rus_fin_guj_cnt_bem_moo_pol_grk_fbf_spa_aeg_rom_est_amh_pan_sun_bsq_eng_ctl_ben_kor_zul_heb_xho_yor_tml_bam_hin_mly_lit_bul_sid_ven_anl_slo_igb_mao_swt_ukr_lda_svk_prs_hau_vie_dut_amr_tsn_por_urd_arw_afr_mol_lat_swe_ger_tag_sod_mcd_chh_glc_tig_aze_jpn_uzb_krd_cze	-0.146744730707521	-0.343378101755541	0.732089071276301
210	owc_vie_bul_fbf_cic_uzb_cnt_cze_tag_yor_mol_gam_amr_bat_mlt_prs_ind_aze_mao_urd_swa_pol_tml_igb_dut_por_krd_tha_azi_tur_wly_bos_zul_mnd_kor_eng_sid_tig_moo_akn_sun_anl_ewe_ger_ukr_slo_ctl_ven_dgb_hau_qcu_est_ita_tsw_aeg_ben_fre_nor_grk_mcd_alb_heb_svk_ses_sod_mly_swt_rus_lat_bam_jav_bem_hin_bsq_spa_rom_guj_afr_chh_scr_knd_glc_amh_lit_jpn_fin_pan_swe_dyu_geo_arw_xho_lda_tsn_hun	0.603850004549724	1.37800759284787	0.171507541045624
211	geo_rom_dgb_dut_swt_wly_tha_ind_chh_spa_hau_fin_glc_amr_moo_svk_mlt_gam_ger_azi_rus_bam_bsq_hin_bem_cic_aeg_ben_anl_knd_uzb_slo_tsn_sod_igb_sun_grk_mao_lda_cze_lat_bat_zul_nor_krd_dyu_bul_fbf_ukr_aze_mly_urd_jav_tag_prs_scr_yor_xho_akn_sid_ita_ven_fre_afr_por_eng_owc_pan_ctl_hun_tsw_vie_mol_amh_mnd_pol_alb_tur_ewe_guj_heb_arw_bos_jpn_est_swa_lit_ses_swe_qcu_mcd_tml_kor_tig_cnt	0.075798531236626	0.176250225378766	0.860480596592627
212	kor_yor_scr_dyu_mnd_tsw_mly_bul_uzb_swt_rus_ctl_svk_bam_ger_ita_lda_grk_glc_dgb_fbf_wly_urd_ind_azi_hun_sod_spa_heb_bem_sun_tml_mlt_akn_dut_arw_tha_mol_jav_lat_aze_fin_owc_zul_cze_qcu_sid_ben_lit_jpn_anl_geo_eng_chh_rom_gam_swa_vie_igb_swe_fre_bos_ses_xho_afr_por_aeg_krd_knd_tig_mcd_amh_tag_hau_slo_ukr_mao_ven_cic_tur_pol_nor_tsn_hin_bat_ewe_cnt_pan_alb_bsq_moo_prs_est_amr_guj	-0.497092645837586	-1.32425149101936	0.188664894571041
213	tml_ses_tsn_wly_ctl_owc_cnt_tur_arw_scr_dyu_cic_ewe_moo_afr_gam_pol_amh_nor_rus_pan_sun_sid_swe_mol_mlt_swa_tha_glc_urd_ven_chh_amr_bos_hin_ind_hun_jav_bat_tsw_swt_tag_geo_kor_cze_aze_ita_bul_lda_qcu_knd_xho_slo_fin_fbf_hau_alb_krd_mao_ukr_mnd_dut_fre_ben_vie_zul_yor_sod_dgb_eng_jpn_ger_uzb_aeg_lat_anl_mcd_akn_azi_grk_bam_prs_spa_est_por_rom_bsq_lit_igb_bem_guj_tig_heb_mly_svk	0.686306734593546	1.55202926813212	0.124051770940895
214	bat_tur_mcd_mly_fre_igb_bem_jpn_rus_ben_owc_ctl_ind_tha_hin_sun_tml_bam_est_svk_fin_prs_afr_pan_urd_nor_bsq_slo_tig_por_fbf_aze_ger_sod_hun_swa_spa_dgb_qcu_lit_hau_anl_jav_azi_lat_wly_scr_bos_bul_dut_tag_mlt_ukr_xho_heb_yor_sid_ita_ewe_uzb_tsw_eng_amr_pol_mol_krd_glc_arw_cic_gam_grk_cze_tsn_alb_lda_ven_aeg_mnd_cnt_zul_rom_akn_mao_geo_vie_guj_amh_dyu_chh_ses_kor_swt_moo_swe_knd	-0.0621530975290016	-0.144379203910608	0.885513454759165
215	jpn_dyu_aze_grk_tur_tsn_arw_fin_eng_kor_lda_tha_geo_mao_fre_hau_ben_owc_cnt_mol_ita_ctl_sod_scr_ger_ven_sun_fbf_tsw_krd_aeg_nor_azi_afr_bam_qcu_akn_swa_uzb_yor_chh_wly_svk_vie_rus_glc_ewe_pol_mlt_tag_ses_zul_bsq_gam_hin_hun_jav_por_amh_alb_tig_sid_rom_anl_bem_swt_heb_mnd_bul_lit_xho_ind_bos_dut_est_moo_cic_tml_amr_mcd_guj_ukr_cze_swe_spa_prs_knd_lat_mly_pan_slo_bat_igb_urd_dgb	NA	NA	NA
216	lit_hau_lat_amr_cnt_fre_swa_prs_scr_arw_est_krd_dut_pol_fin_mly_tag_ita_glc_pan_bam_fbf_lda_tha_anl_wly_heb_urd_nor_owc_mnd_eng_igb_alb_hun_tsn_sun_bul_cze_ger_vie_mlt_jav_ukr_chh_azi_ven_knd_moo_grk_gam_cic_uzb_bsq_qcu_rom_geo_amh_aeg_rus_sod_tsw_dyu_ctl_svk_bat_xho_akn_yor_afr_ben_jpn_sid_hin_ewe_zul_por_spa_mol_kor_guj_ses_swt_bem_slo_tur_tig_mcd_dgb_tml_ind_swe_mao_aze_bos	0.0198680812060944	0.0468235822515916	0.962754236103488
217	owc_ewe_svk_tha_tsn_prs_swt_mlt_vie_jav_hun_heb_lit_wly_glc_mol_fin_eng_knd_cnt_nor_tag_pan_lat_dut_chh_bam_ger_tsw_yor_cze_rus_guj_ind_moo_ita_krd_cic_tml_por_mnd_sid_amr_ukr_fre_kor_tig_fbf_anl_ben_pol_ven_tur_zul_urd_dgb_rom_qcu_scr_xho_spa_hin_bos_uzb_mao_bat_bsq_hau_ses_afr_aeg_swa_amh_aze_jpn_sun_slo_geo_grk_dyu_lda_swe_bul_azi_mcd_sod_ctl_mly_gam_alb_bem_est_igb_arw_akn	0.84769612533496	1.92407511850849	0.0574028001625819
218	scr_tsw_tsn_fin_mcd_yor_urd_tml_nor_vie_akn_hun_rom_mol_pol_chh_bat_bem_dgb_hin_amh_aze_cnt_lda_arw_dut_xho_geo_aeg_sod_gam_ukr_mlt_afr_glc_prs_swt_fbf_swe_sid_lat_bul_bam_anl_dyu_heb_tha_mly_sun_por_mao_slo_owc_wly_ben_lit_spa_cze_zul_cic_amr_jpn_eng_hau_ind_fre_est_uzb_ger_ctl_ven_ewe_guj_rus_tig_moo_krd_alb_kor_bos_knd_pan_ita_tur_ses_svk_azi_igb_grk_tag_bsq_mnd_qcu_swa_jav	-0.727487996114486	-1.68222453607807	0.0958801800789322
219	vie_lit_ewe_bos_kor_ind_wly_rus_guj_prs_knd_mly_urd_lat_aze_fre_alb_grk_tig_cnt_amh_sun_spa_arw_heb_zul_hau_eng_anl_dgb_tsw_afr_bem_mao_amr_akn_igb_bam_por_fin_bul_cic_yor_tha_uzb_nor_ctl_tur_mol_tsn_cze_aeg_mcd_rom_dyu_bsq_est_tag_jav_owc_sod_krd_pan_fbf_sid_dut_mlt_lda_ger_ven_slo_svk_bat_pol_ben_scr_ukr_hin_ses_qcu_swa_ita_xho_geo_mnd_swt_chh_azi_hun_tml_glc_jpn_gam_moo_swe	-0.930546059037637	-2.44290062261275	0.0164581504196401
220	cic_vie_prs_fin_mcd_yor_scr_cnt_tur_arw_cze_krd_bat_mly_ctl_heb_jav_por_qcu_bul_mlt_afr_fbf_amh_xho_pol_dgb_hin_ger_owc_aze_bem_eng_lit_wly_alb_anl_akn_tha_swt_geo_ukr_uzb_svk_bsq_lat_mol_nor_bam_spa_glc_tml_rom_bos_rus_swe_sun_slo_zul_urd_dut_kor_sid_ses_swa_hau_ven_tsw_jpn_lda_aeg_moo_pan_azi_ewe_hun_guj_gam_dyu_mao_tag_est_grk_igb_ben_mnd_sod_tig_tsn_knd_amr_fre_ind_chh_ita	0.315653454552778	0.723949599890342	0.47091386086395
221	fin_knd_cnt_akn_amh_xho_azi_mlt_lat_bat_urd_cze_fre_swt_ind_tha_pan_amr_ita_tur_aeg_ger_igb_jav_anl_bsq_krd_kor_mol_ses_chh_lit_por_ven_ben_tag_gam_mao_cic_moo_qcu_hun_aze_sun_afr_vie_jpn_zul_alb_eng_svk_rom_sid_uzb_ctl_dgb_grk_guj_nor_glc_swa_swe_yor_ukr_pol_mnd_dyu_scr_bul_heb_tml_tig_dut_mly_wly_hau_mcd_bos_prs_rus_sod_ewe_arw_hin_owc_lda_bem_geo_bam_spa_slo_fbf_tsw_tsn_est	0.174620776470107	0.404572658750975	0.686720645892121
222	swe_kor_ger_scr_swa_amr_akn_anl_ita_krd_glc_bsq_sid_dyu_cnt_chh_nor_bul_aeg_guj_owc_cze_amh_yor_vie_mao_lda_ses_jav_heb_hun_azi_ctl_aze_ind_wly_zul_bem_mol_alb_gam_lit_por_ewe_eng_jpn_ukr_igb_svk_slo_fre_lat_rus_moo_pol_tml_mcd_cic_bos_fbf_fin_ven_sod_qcu_tha_bat_arw_xho_pan_knd_hin_mnd_sun_mlt_grk_tig_tsn_ben_spa_dgb_uzb_rom_tsw_urd_mly_hau_swt_bam_prs_geo_dut_tur_afr_tag_est	0.411708264769206	1.05422277837642	0.294512133932413
223	aeg_dgb_tha_alb_eng_fin_ses_mol_xho_uzb_ger_anl_ukr_bul_arw_afr_heb_ewe_svk_knd_bos_hin_qcu_swe_sod_ind_swa_tag_prs_rom_moo_yor_igb_jpn_amh_owc_ben_lat_pan_tsn_guj_por_mnd_bam_mao_slo_lit_geo_grk_fre_swt_spa_krd_chh_sun_tml_cnt_ita_cze_tig_mly_jav_glc_nor_zul_mcd_rus_cic_tsw_bat_fbf_hun_azi_dut_akn_sid_est_lda_vie_ctl_hau_aze_bsq_dyu_amr_gam_urd_bem_scr_wly_ven_kor_mlt_pol_tur	-0.499632879141175	-1.1454323176484	0.254969155586842
224	cic_sod_dut_rus_azi_swa_fbf_cze_jpn_amr_moo_ben_tig_cnt_knd_tsn_ctl_lda_fin_dyu_spa_ses_afr_hun_est_wly_bam_anl_tsw_ukr_ewe_xho_ita_nor_grk_mcd_bos_mnd_tur_kor_ind_owc_slo_hin_vie_uzb_lat_jav_rom_prs_aze_eng_aeg_urd_sun_hau_swe_yor_krd_mly_svk_bem_alb_qcu_tag_mlt_bsq_bat_amh_mol_heb_scr_lit_pol_glc_guj_arw_dgb_fre_ven_igb_tha_bul_geo_akn_pan_tml_ger_gam_mao_zul_chh_swt_sid_por	-0.115008460237702	-0.277120990830793	0.782302236043926
225	chh_cze_moo_mol_mcd_hin_lit_owc_jav_bsq_cic_krd_tag_mly_azi_est_zul_ind_slo_lat_grk_eng_igb_alb_swe_svk_rus_ben_bos_mao_dyu_qcu_swa_tsn_bam_amr_urd_glc_knd_kor_vie_heb_nor_uzb_wly_pan_dgb_cnt_aze_jpn_hau_ger_tha_ewe_mlt_ctl_afr_por_hun_ses_ita_yor_tsw_bem_prs_pol_akn_swt_tig_bul_mnd_scr_dut_tml_guj_sun_ukr_rom_anl_arw_sid_ven_gam_tur_bat_aeg_amh_fre_sod_geo_fbf_fin_lda_xho_spa	0.387006061342016	1.00602300875651	0.31701488471426
226	arw_uzb_mlt_zul_slo_dyu_ctl_swt_heb_aeg_sun_mnd_mly_chh_geo_ben_glc_tur_eng_swe_tag_ind_afr_grk_knd_bat_tml_fin_guj_cnt_mcd_sid_vie_hin_fre_cic_pol_anl_igb_swa_ger_hau_akn_svk_dgb_prs_spa_alb_yor_aze_mol_scr_pan_krd_qcu_bam_cze_ven_tsn_xho_amr_wly_urd_por_lit_bsq_lda_sod_bos_fbf_ukr_tig_ita_gam_dut_moo_ewe_mao_tha_owc_bul_rom_azi_bem_hun_amh_nor_ses_tsw_rus_lat_jpn_kor_est_jav	0.535672764791983	1.45559327228018	0.148872534564757
227	ben_aze_mcd_ger_swa_ewe_uzb_urd_akn_fbf_ind_zul_glc_hau_svk_krd_fin_mol_mly_pan_tsn_qcu_sid_fre_gam_arw_grk_owc_prs_cze_ses_bam_rom_kor_jpn_sun_bos_lit_bat_cnt_lat_heb_vie_por_chh_igb_nor_amr_lda_ita_tur_moo_dut_tig_mao_mlt_spa_knd_ven_cic_mnd_bsq_azi_bem_xho_dgb_ukr_bul_pol_swt_aeg_hin_amh_rus_jav_eng_tag_afr_hun_sod_guj_geo_est_ctl_dyu_alb_scr_wly_anl_tml_slo_tha_tsw_swe_yor	-0.259678274916684	-0.613721164312224	0.540897867824851
228	dyu_hin_tig_ger_chh_bsq_lat_rus_fre_ses_mnd_xho_uzb_fbf_wly_lda_bem_slo_krd_aeg_vie_sid_tag_zul_spa_scr_rom_ind_amh_afr_mlt_fin_swe_urd_eng_jav_cnt_dut_swa_pan_akn_lit_tsw_guj_igb_mol_sod_mao_est_pol_hun_jpn_ben_por_glc_kor_swt_bat_grk_tur_geo_arw_anl_nor_cze_cic_ven_sun_aze_tml_azi_hau_ita_bos_knd_mly_prs_tsn_yor_ukr_tha_svk_bam_heb_dgb_owc_bul_qcu_gam_amr_mcd_ctl_moo_ewe_alb	0.797322072776686	1.91441397561817	0.0586414343397655
229	bam_nor_tsw_tig_ewe_mly_pol_wly_sid_ukr_zul_fre_mnd_owc_bsq_chh_rom_krd_sod_anl_ita_ses_dgb_cnt_ind_heb_amr_est_tml_dyu_hin_xho_bos_knd_cic_vie_jav_scr_amh_gam_kor_slo_bul_mao_igb_bem_mcd_eng_glc_uzb_por_tag_ven_lat_moo_fbf_ben_geo_qcu_grk_tur_cze_lit_afr_swt_ctl_spa_guj_sun_rus_yor_mlt_swe_fin_jpn_aeg_prs_dut_arw_hau_bat_ger_lda_tsn_svk_azi_hun_pan_swa_urd_alb_mol_aze_akn_tha	-0.128708779326975	-0.317049150346906	0.751916956912417
230	swa_ita_qcu_yor_lit_guj_cnt_tsn_scr_ewe_urd_por_slo_jpn_kor_mcd_mao_ses_mly_mol_fin_aze_sod_hin_sid_bem_bos_vie_ben_bul_fre_alb_ger_dgb_glc_ctl_ind_eng_tur_owc_pan_mlt_tsw_fbf_spa_cze_aeg_akn_swt_jav_uzb_xho_swe_gam_igb_chh_ukr_hun_mnd_bam_amr_dyu_tml_hau_amh_azi_ven_rus_tha_bat_tag_tig_grk_knd_cic_lat_prs_moo_est_rom_lda_afr_anl_geo_pol_nor_krd_wly_svk_bsq_zul_sun_heb_dut_arw	0.257662748971649	0.57680889989096	0.56546214049424
231	rus_svk_ita_tsn_yor_amh_tig_mol_guj_dyu_vie_mnd_bos_swa_tha_owc_swt_slo_lat_ukr_gam_ven_hun_lda_azi_cze_tag_por_knd_alb_jav_anl_geo_mao_qcu_zul_fre_dgb_moo_afr_swe_pol_ind_heb_sid_dut_ctl_aze_bsq_bul_tsw_pan_kor_hin_sun_lit_glc_aeg_scr_tml_eng_nor_bam_urd_hau_mlt_arw_spa_mly_bat_ger_chh_prs_ben_uzb_mcd_amr_krd_grk_ses_cic_wly_fin_cnt_sod_est_fbf_ewe_bem_tur_jpn_akn_igb_xho_rom	-0.040281606789789	-0.0923654949959031	0.926606330593842
232	krd_mol_urd_mlt_grk_glc_cze_spa_tag_heb_hun_ita_swe_anl_azi_fre_fbf_tur_jav_sun_est_tsw_igb_rom_prs_tsn_afr_nor_owc_ukr_pan_alb_swt_tig_pol_cnt_bat_hau_ind_moo_zul_ctl_ben_ven_qcu_lat_lda_svk_uzb_bos_akn_sod_cic_xho_vie_bsq_bam_bem_dut_geo_aze_slo_swa_eng_knd_arw_mly_tha_amh_tml_bul_gam_dyu_ses_amr_kor_mcd_aeg_ewe_dgb_hin_mnd_lit_wly_fin_guj_chh_ger_yor_jpn_sid_mao_por_scr_rus	0.191745779127479	0.498393722919322	0.619383231934982
233	zul_bul_cnt_spa_mlt_tig_mly_por_ctl_heb_akn_azi_bem_ger_owc_kor_uzb_tha_tag_ben_est_tsw_lit_hau_gam_cic_qcu_igb_lda_tur_jav_ewe_mcd_fin_ven_cze_bos_mnd_krd_tsn_alb_guj_swe_prs_pan_ita_bat_amr_aeg_sod_swa_geo_dgb_fbf_rus_hin_eng_rom_yor_mao_arw_amh_afr_sid_jpn_mol_slo_wly_anl_swt_bsq_tml_aze_ses_chh_pol_glc_fre_vie_hun_sun_moo_grk_nor_knd_xho_bam_lat_urd_ind_scr_ukr_dyu_svk_dut	0.170036151193324	0.393960924273759	0.69451174471462
234	est_mcd_aze_grk_spa_chh_ewe_fin_ctl_cic_tsn_eng_ind_swa_geo_amr_gam_arw_bsq_cze_swe_svk_lat_igb_mlt_jpn_ita_por_bam_rom_lda_mnd_qcu_krd_nor_xho_amh_zul_ben_alb_dut_bat_yor_jav_azi_moo_bos_afr_fre_glc_bem_prs_sod_tha_pan_mly_dyu_tur_tml_knd_lit_slo_swt_sun_mol_dgb_owc_mao_guj_wly_hau_akn_hin_heb_ukr_tig_rus_ses_tag_vie_urd_fbf_anl_uzb_pol_kor_ven_aeg_bul_hun_sid_tsw_cnt_ger_scr	0.265406278024562	0.68339904842035	0.496053829381764
235	sun_mol_zul_hun_ind_tsw_anl_tha_sod_fre_bul_knd_ukr_xho_tig_amh_mly_kor_azi_mao_bos_tag_ven_owc_heb_svk_ses_swa_tml_nor_dut_uzb_scr_mnd_ben_lit_urd_amr_por_pan_qcu_jpn_bem_aeg_moo_glc_rus_igb_sid_spa_hau_dgb_lat_wly_guj_mlt_fin_aze_grk_cic_ctl_lda_vie_mcd_ger_gam_fbf_pol_ewe_bsq_akn_tur_eng_prs_bat_cze_chh_alb_arw_swe_tsn_yor_jav_geo_cnt_dyu_hin_est_swt_rom_afr_slo_bam_ita_krd	-0.821256344507701	-2.12603298408336	0.0361495151199022
236	bat_azi_fre_urd_ses_wly_est_ven_swt_qcu_tur_krd_akn_lit_jpn_dyu_bul_xho_glc_geo_fin_slo_eng_hau_jav_lat_yor_aze_cic_hin_sid_cze_sun_owc_kor_ewe_rom_gam_tha_spa_uzb_ben_bam_bos_rus_anl_arw_por_mao_pol_tag_chh_svk_cnt_bsq_amr_mly_mol_bem_lda_knd_tsn_mcd_heb_mlt_prs_dut_dgb_ukr_afr_guj_igb_ger_scr_tig_ctl_moo_ind_tsw_aeg_swa_pan_zul_vie_ita_alb_nor_amh_swe_fbf_mnd_hun_grk_sod_tml	-0.268627123476398	-0.694516753279609	0.489089624841946
237	svk_ind_ewe_bat_guj_slo_bos_geo_grk_fre_mly_spa_mao_knd_dut_fbf_cic_cze_afr_nor_ben_qcu_mol_sun_krd_jpn_ses_vie_ukr_rom_tsn_anl_ger_akn_zul_bsq_sod_fin_tha_ctl_mcd_amh_wly_igb_ita_xho_hun_tag_lit_lda_moo_glc_swt_scr_arw_tml_eng_kor_amr_pan_gam_lat_dyu_alb_ven_cnt_swa_est_jav_mnd_dgb_hau_sid_hin_tig_pol_tsw_aze_bul_aeg_swe_bam_prs_urd_chh_mlt_yor_heb_bem_azi_rus_por_tur_uzb_owc	-0.0812764271968678	-0.208292305359236	0.835456234559052
238	hin_mnd_por_azi_scr_dut_fbf_knd_hau_ewe_tag_est_tsw_ctl_jpn_heb_vie_yor_mao_aeg_cic_bat_tur_geo_tha_swe_fre_mcd_dgb_urd_wly_igb_guj_kor_amh_afr_spa_tml_chh_arw_bsq_ven_pol_amr_fin_grk_rus_alb_krd_moo_svk_nor_cze_ukr_uzb_jav_sid_bem_swt_mol_sod_tsn_bos_owc_xho_swa_bam_cnt_bul_anl_glc_rom_tig_zul_qcu_prs_dyu_hun_ger_slo_mlt_ita_mly_eng_ses_sun_akn_ind_gam_lit_lat_aze_lda_ben_pan	0.901574353561797	2.11418070001718	0.0371755031118615
239	bam_amh_moo_aze_bsq_wly_slo_tig_lda_bos_por_urd_ukr_rom_ita_grk_tsw_ind_rus_igb_dyu_mly_tsn_cze_lat_amr_ses_ewe_nor_fbf_fin_ger_yor_prs_hau_jav_mao_guj_svk_anl_mnd_chh_ctl_swt_tur_qcu_zul_lit_tha_cnt_mol_pan_bul_swa_hun_jpn_hin_afr_fre_ben_akn_sod_krd_azi_ven_sid_owc_bat_geo_sun_alb_uzb_mcd_tml_dut_gam_cic_xho_aeg_bem_eng_mlt_scr_knd_tag_est_vie_kor_swe_spa_pol_dgb_heb_glc_arw	0.720112416172825	1.67912612560123	0.0964843734353482
240	krd_bos_zul_tml_svk_ewe_tsn_urd_fbf_por_ger_tsw_anl_owc_kor_pol_mlt_amh_ita_uzb_prs_eng_qcu_swe_bsq_fin_mly_tur_scr_rus_cnt_azi_gam_dgb_ind_lda_sid_aeg_est_guj_ses_chh_amr_tig_bul_hun_heb_ben_bem_xho_hin_aze_glc_fre_slo_lat_afr_ukr_knd_cic_jav_wly_ctl_mnd_tag_igb_mao_spa_vie_grk_cze_mcd_lit_dyu_swa_sun_arw_yor_pan_nor_rom_swt_moo_jpn_geo_alb_tha_hau_bam_akn_bat_ven_dut_sod_mol	-0.285871566047412	-0.644730967197303	0.52068876066393
241	fbf_mao_svk_jpn_ses_tur_amr_moo_uzb_lat_ukr_ben_spa_akn_pan_dut_afr_zul_wly_mol_ind_ctl_ita_bos_chh_bul_tha_rom_tsn_knd_amh_slo_sun_heb_scr_fin_geo_tig_ven_ger_cic_bem_arw_swa_swe_swt_hin_grk_rus_hun_prs_urd_eng_lda_por_tag_bat_mly_glc_sid_dgb_dyu_aeg_azi_est_anl_sod_tml_pol_cnt_krd_lit_ewe_mnd_gam_fre_hau_alb_xho_bam_guj_mlt_cze_jav_bsq_owc_nor_igb_mcd_yor_aze_kor_qcu_vie_tsw	-0.21521795750993	-0.523070284896575	0.602169382833223
242	jav_mol_akn_hun_swt_knd_vie_amh_mao_pan_tag_ind_mcd_eng_aze_hin_qcu_bsq_ven_glc_scr_arw_urd_azi_zul_amr_chh_dgb_kor_prs_heb_wly_owc_moo_tig_ukr_est_cnt_bul_svk_tur_uzb_bat_dyu_mnd_gam_hau_lda_lit_mly_slo_aeg_krd_nor_igb_ita_pol_ewe_mlt_tsn_ses_tml_geo_anl_bam_por_ctl_afr_fre_sun_swe_bos_swa_fin_bem_lat_tha_cze_grk_sod_cic_ger_xho_yor_dut_rus_rom_guj_ben_sid_tsw_alb_fbf_spa_jpn	-0.27003746177486	-0.610888971251067	0.542763272715715
243	aze_cnt_ita_pan_guj_yor_slo_cze_ukr_owc_sid_tig_amh_heb_scr_dyu_alb_gam_xho_hin_azi_dut_mnd_tsn_bam_cic_prs_lat_amr_sun_qcu_mao_swt_kor_lit_akn_krd_moo_igb_bat_bem_hun_mol_tur_grk_rom_chh_zul_aeg_tha_tag_bsq_ben_urd_svk_ewe_ctl_sod_mly_anl_tml_fre_mcd_swe_uzb_hau_ses_bos_jav_arw_knd_jpn_lda_ger_rus_fin_swa_tsw_eng_est_dgb_spa_vie_wly_pol_glc_geo_afr_fbf_por_mlt_ven_bul_nor_ind	-0.10706007198102	-0.244728567540969	0.807205769634051
244	knd_mnd_sod_lda_nor_sid_ewe_krd_por_tsn_amh_yor_cic_mao_scr_dut_guj_aeg_zul_amr_bos_qcu_moo_afr_bul_ses_fin_rus_geo_bat_pol_lat_owc_kor_spa_swa_vie_dyu_sun_ukr_jav_slo_ita_ven_prs_hun_lit_tml_bam_mcd_dgb_akn_svk_swe_chh_gam_ger_tag_jpn_fbf_heb_cze_aze_glc_cnt_grk_wly_xho_hin_bsq_uzb_swt_ben_hau_rom_tur_est_mly_tha_arw_ctl_tsw_pan_mlt_igb_azi_fre_mol_urd_anl_alb_ind_tig_eng_bem	-0.508031958875068	-1.24002479259627	0.218085879493113
245	gam_dut_igb_glc_sod_alb_bul_lda_geo_swa_fbf_ben_grk_akn_tur_yor_urd_hau_chh_hin_swt_qcu_guj_ses_jpn_jav_prs_est_arw_sun_dyu_pol_cze_bem_tha_bam_swe_tig_heb_por_tag_mnd_amh_ind_eng_aeg_tsn_moo_ger_nor_ukr_lit_scr_sid_ctl_bsq_azi_fre_fin_rus_ewe_vie_kor_mly_svk_zul_afr_rom_mcd_cnt_ven_mao_dgb_hun_amr_bat_cic_mol_mlt_ita_lat_pan_uzb_bos_aze_spa_wly_krd_anl_xho_tml_slo_knd_owc_tsw	-0.226432394803479	-0.56783857998575	0.571512950739419
246	ewe_swe_pan_aeg_mcd_arw_jpn_rus_alb_hin_lat_akn_sun_sod_heb_grk_chh_eng_qcu_bos_tag_ben_mnd_lda_nor_anl_bem_fre_ita_amr_moo_dgb_tml_fbf_sid_por_lit_wly_ukr_azi_rom_dut_geo_spa_fin_xho_kor_ses_ven_bul_hun_mol_ctl_uzb_glc_tur_bat_tsn_aze_urd_ind_cze_mao_scr_knd_tsw_swt_vie_afr_zul_prs_krd_igb_ger_tig_cic_yor_slo_svk_mlt_hau_est_pol_bsq_tha_cnt_owc_dyu_amh_gam_bam_mly_jav_swa_guj	-0.333374709058086	-0.873581975146362	0.384596111623988
247	aeg_zul_est_lat_bos_urd_mao_ctl_akn_anl_amh_geo_cnt_bul_hin_swe_ewe_hau_dut_mly_prs_cic_qcu_kor_wly_nor_eng_bem_uzb_svk_knd_ita_sun_fin_swt_aze_por_vie_amr_xho_ses_sid_heb_krd_lit_hun_bam_dgb_mcd_pan_yor_ind_mol_alb_gam_ben_tha_fre_azi_tsn_rus_ger_bsq_tig_scr_mlt_moo_swa_tag_grk_dyu_spa_sod_rom_cze_guj_ven_bat_jpn_tur_mnd_arw_fbf_glc_pol_lda_jav_tml_owc_igb_afr_tsw_chh_ukr_slo	0.422532310432288	1.08069960253779	0.282625299451102
248	anl_grk_tsw_pol_bsq_aeg_slo_bul_azi_tml_mnd_hin_amr_geo_afr_kor_ukr_aze_cze_yor_sun_sod_spa_swt_dyu_ven_eng_mly_bat_nor_xho_glc_scr_rus_gam_swe_por_chh_owc_vie_ewe_arw_ger_dgb_mol_akn_est_moo_cic_jav_ita_lda_tur_pan_fre_tag_tsn_hun_svk_ben_zul_fin_rom_dut_tig_prs_ses_bam_heb_lit_igb_tha_amh_wly_uzb_mlt_cnt_hau_jpn_qcu_krd_sid_urd_fbf_bem_ind_guj_lat_knd_bos_alb_ctl_swa_mcd_mao	-0.334112878267293	-0.825484717408216	0.411208978653002
249	swe_ewe_bul_dgb_lit_dyu_por_heb_tml_tha_krd_yor_bem_grk_swt_bat_zul_tsw_tur_lda_alb_guj_ven_ses_svk_tig_afr_prs_glc_kor_jpn_gam_igb_eng_knd_fbf_cnt_bam_fin_xho_mly_jav_mnd_chh_ind_ukr_slo_wly_aze_azi_mol_uzb_scr_owc_rus_ben_cic_hin_sid_bsq_est_sun_mao_pan_vie_spa_dut_mlt_pol_rom_mcd_amr_lat_hau_ita_akn_moo_geo_fre_tag_aeg_ger_nor_cze_anl_ctl_swa_tsn_sod_hun_bos_urd_amh_qcu_arw	0.809665933337157	2.09670911941672	0.0387338249070547
250	amr_cic_jav_cze_glc_lat_hun_tur_lda_dgb_owc_azi_lit_heb_rus_tig_ewe_est_bsq_urd_hin_uzb_igb_ben_grk_bam_swe_tag_dyu_akn_zul_tsn_pan_alb_aeg_mlt_krd_gam_qcu_mly_ses_cnt_por_aze_prs_guj_ukr_sod_chh_bem_afr_knd_fre_wly_tsw_yor_mol_mnd_amh_jpn_kor_sun_mcd_tha_bos_dut_pol_geo_ita_rom_sid_scr_xho_bul_spa_ger_ven_moo_ctl_fin_swa_eng_mao_hau_vie_anl_arw_ind_bat_tml_nor_svk_slo_swt_fbf	-0.129631653035356	-0.298255026933793	0.766173869807255
251	tag_tml_vie_est_scr_moo_cnt_fin_sod_sid_swt_gam_bam_lat_dut_alb_yor_cic_dyu_knd_amr_rus_hau_rom_bul_swa_ita_nor_mly_bem_wly_hin_bos_aeg_chh_grk_xho_zul_pan_azi_tsw_mol_prs_tha_cze_dgb_geo_aze_owc_urd_mcd_svk_mnd_glc_heb_uzb_ben_lit_ukr_ind_qcu_lda_ewe_swe_kor_fbf_igb_mlt_tsn_por_anl_bat_guj_slo_eng_pol_hun_amh_arw_tur_ger_akn_ses_jpn_sun_mao_ctl_tig_krd_jav_ven_bsq_afr_fre_spa	0.142516563022777	0.372101987331774	0.710663462686121
252	swt_qcu_afr_ewe_fin_zul_ind_bos_hin_ukr_fbf_geo_bam_hau_owc_jpn_nor_glc_mnd_krd_urd_sid_tsw_bsq_yor_svk_est_cic_chh_ger_dyu_vie_cze_azi_ctl_dgb_hun_knd_tig_gam_bem_aeg_akn_tag_mlt_lat_grk_tsn_mcd_jav_moo_scr_rus_dut_fre_wly_tml_lit_aze_pan_ven_xho_bat_tur_pol_bul_swa_por_kor_amh_cnt_sod_mao_sun_mly_heb_swe_arw_prs_tha_ses_lda_ben_eng_igb_ita_alb_mol_uzb_guj_anl_amr_rom_slo_spa	0.583590134459353	1.54236240969439	0.12638151761358
253	slo_dyu_aze_mly_geo_fbf_prs_cic_mcd_ctl_rom_fre_krd_cze_wly_pol_tag_svk_bul_heb_ger_dgb_mnd_urd_igb_anl_ben_xho_hau_est_eng_jpn_zul_dut_ewe_lit_alb_gam_tml_bam_lda_hun_akn_tha_afr_tur_jav_sid_kor_spa_rus_ses_swa_por_sod_scr_ita_bsq_fin_cnt_knd_tsw_qcu_guj_amr_bem_ind_sun_vie_uzb_mol_nor_bat_swe_arw_hin_tsn_glc_lat_aeg_grk_moo_azi_owc_bos_mao_yor_ven_chh_pan_tig_mlt_ukr_amh_swt	0.207800834213028	0.472372390775765	0.637767608537028
254	gam_tsn_wly_bam_swe_dyu_amh_tha_ita_spa_lit_dut_sun_bul_aeg_vie_moo_akn_bem_afr_fbf_prs_ewe_mcd_igb_mol_bat_sid_cnt_kor_sod_rom_arw_cze_urd_ind_tag_qcu_tur_ctl_mly_lda_owc_tsw_slo_mnd_svk_hau_alb_est_swt_ses_xho_azi_mao_por_hun_grk_lat_ger_yor_fin_scr_rus_bos_pan_amr_geo_guj_hin_ukr_pol_chh_aze_mlt_tig_uzb_dgb_jav_fre_eng_ven_heb_anl_ben_jpn_swa_nor_krd_knd_cic_bsq_glc_tml_zul	-0.083995027400485	-0.191469478381478	0.848575203190546
255	ita_ewe_igb_cnt_alb_hau_ukr_mol_fre_fbf_tag_ger_tsw_tig_rom_swa_bul_bem_akn_est_gam_aze_glc_chh_guj_afr_tsn_nor_urd_wly_ben_bam_cic_qcu_mly_azi_lda_jpn_dgb_mcd_ctl_por_tml_swe_zul_tur_mnd_tha_uzb_lit_mao_svk_bos_dut_sid_mlt_fin_swt_ses_scr_pol_slo_bat_grk_geo_kor_cze_pan_heb_ven_lat_knd_bsq_prs_xho_spa_ind_eng_vie_owc_krd_yor_amh_arw_aeg_anl_jav_sun_dyu_hin_hun_sod_amr_rus_moo	0.0123586937373302	0.0323057263944096	0.974297475191677
256	tag_ben_ind_arw_mnd_anl_mcd_dut_swa_amh_fre_wly_pan_bul_dgb_urd_hau_tml_bat_bsq_tha_scr_swe_bem_yor_grk_aeg_sun_heb_ses_zul_aze_lda_knd_gam_ukr_ven_cnt_tig_nor_geo_ewe_uzb_mlt_pol_ctl_qcu_hun_lat_mly_rus_amr_mao_mol_tsn_cze_bos_chh_prs_ger_azi_xho_rom_slo_lit_jav_vie_moo_dyu_eng_krd_alb_akn_por_guj_afr_bam_est_svk_fbf_swt_jpn_sid_ita_tsw_hin_cic_glc_sod_igb_kor_fin_owc_spa_tur	0.0448856348501695	0.111608120946534	0.911374661697631
257	amh_glc_swt_qcu_yor_kor_arw_mlt_tml_nor_mly_guj_bsq_geo_vie_sod_mao_eng_bul_spa_bat_aeg_owc_tag_ctl_alb_mcd_hun_bam_lda_chh_wly_hin_mol_dyu_lit_xho_ven_bos_gam_jpn_svk_heb_igb_ind_amr_mnd_anl_grk_cze_uzb_akn_scr_pol_cnt_prs_ukr_ewe_est_cic_pan_tig_ses_knd_rus_azi_krd_sid_jav_dut_zul_aze_urd_ben_tsw_ger_tha_ita_fre_swe_fin_moo_tsn_tur_swa_dgb_bem_sun_rom_fbf_lat_por_hau_slo_afr	0.407244641196515	0.958404701370632	0.340343696412749
258	tsw_rus_uzb_ben_heb_rom_tig_arw_cze_pol_kor_tha_mnd_eng_hin_bsq_vie_cic_krd_gam_urd_slo_mcd_jav_hau_qcu_prs_ita_nor_akn_est_aze_tml_bos_wly_lit_pan_bem_tur_bul_sid_knd_ven_swa_dut_ses_jpn_sun_swe_lat_fbf_ctl_moo_hun_guj_swt_ger_ind_fin_mao_bam_owc_tsn_fre_xho_tag_zul_mlt_lda_yor_amr_mly_dgb_mol_ukr_por_azi_grk_dyu_scr_glc_geo_ewe_sod_cnt_afr_spa_bat_chh_alb_igb_amh_aeg_anl_svk	NA	NA	NA
259	tha_tur_mao_ger_mol_vie_moo_knd_hau_glc_dgb_uzb_tig_owc_sod_tsn_rus_mcd_mlt_ctl_slo_bem_grk_bat_rom_fin_akn_svk_scr_bos_gam_jpn_chh_cic_ind_bul_urd_hin_amr_nor_ses_sun_aze_alb_est_dyu_spa_fre_wly_hun_sid_mnd_ita_geo_pol_mly_cnt_heb_lat_igb_bsq_prs_guj_tag_kor_yor_fbf_swe_ven_ben_cze_swt_lit_ukr_aeg_krd_arw_ewe_afr_tsw_qcu_anl_tml_bam_jav_pan_swa_eng_lda_por_amh_xho_dut_zul_azi	-0.368433378851303	-0.843576905243866	0.401070448644801
260	ita_est_tsn_grk_knd_dgb_bsq_uzb_cze_tha_ben_glc_moo_sid_mly_lit_fin_tml_alb_qcu_ses_akn_geo_afr_amr_spa_mcd_azi_nor_dut_eng_mol_sod_hun_tsw_ukr_lda_cic_swe_tig_pan_heb_kor_fbf_mnd_bem_sun_fre_jav_svk_amh_vie_wly_lat_rom_yor_slo_urd_aze_gam_bat_swt_ger_por_mlt_tag_chh_ven_hau_tur_pol_igb_dyu_rus_bos_prs_hin_scr_ind_zul_krd_cnt_aeg_ctl_anl_owc_swa_ewe_jpn_bam_arw_bul_guj_xho_mao	0.0157320491429685	0.0402429852685761	0.967985675306757
261	ger_afr_dut_prs_ewe_aze_arw_mol_tml_bos_scr_cze_moo_guj_ita_ctl_swa_owc_mcd_sun_uzb_eng_jav_tha_tig_amr_kor_lit_glc_fbf_sod_lat_mlt_mly_mnd_bsq_slo_ukr_lda_zul_sid_heb_fin_bam_cic_tsw_qcu_ses_igb_pan_wly_aeg_tag_vie_jpn_azi_rom_amh_swe_bul_dyu_geo_ben_mao_krd_yor_rus_bat_dgb_tur_urd_hau_swt_hun_est_ind_bem_grk_spa_por_alb_cnt_chh_anl_nor_akn_knd_xho_svk_tsn_hin_ven_fre_gam_pol	0.210774741272359	0.507692288061576	0.612871112367302
262	jpn_yor_tha_svk_tsw_igb_bam_ita_nor_lit_gam_ses_mly_ven_swa_spa_por_aeg_cnt_akn_jav_tig_ind_bos_wly_dut_tsn_bem_grk_mol_pol_mcd_arw_slo_urd_tag_xho_hau_guj_rom_rus_scr_swt_swe_zul_sun_mao_krd_amh_hin_uzb_prs_sod_fre_tml_est_chh_dgb_vie_ger_moo_geo_owc_amr_fbf_bul_aze_bsq_qcu_lda_ben_cze_afr_dyu_mnd_fin_azi_tur_pan_glc_anl_knd_eng_bat_kor_ukr_alb_ctl_sid_cic_mlt_lat_heb_hun_ewe	-0.613664855872678	-1.42812961751797	0.156604244528688
263	akn_sid_swt_lat_pan_rom_arw_krd_bsq_jav_ewe_zul_ven_ita_cnt_heb_tml_qcu_azi_swa_dut_cze_amh_vie_tsn_geo_est_nor_guj_chh_kor_jpn_sun_ctl_bam_pol_knd_bos_hun_cic_yor_grk_eng_swe_fre_por_anl_ses_afr_xho_ukr_slo_tha_rus_aze_hau_mnd_mcd_amr_mly_sod_aeg_bem_tur_ger_mao_lda_prs_scr_bat_gam_lit_ind_uzb_fin_tsw_moo_bul_tag_hin_mol_owc_ben_wly_igb_dyu_alb_urd_mlt_fbf_spa_svk_dgb_glc_tig	-0.209899586849764	-0.477573746489412	0.634074145852466
264	ind_mnd_swa_bsq_pol_mol_mly_bam_arw_grk_dut_wly_mlt_bul_geo_moo_swt_vie_fin_krd_hun_est_prs_akn_fbf_ctl_ukr_tur_eng_ewe_guj_uzb_tag_urd_dgb_lit_gam_dyu_zul_anl_scr_jav_glc_slo_pan_owc_por_ven_cze_tig_sun_aze_spa_mcd_afr_heb_jpn_amh_swe_azi_ben_tsn_cic_nor_bat_tsw_svk_yor_lda_igb_qcu_cnt_rus_lat_rom_kor_hin_alb_aeg_knd_sid_bem_chh_tha_sod_ita_ses_ger_mao_xho_fre_tml_amr_hau_bos	0.653544638129975	1.68743904844443	0.0948702954894862
265	sid_sun_eng_chh_knd_nor_jav_rus_alb_tag_tsw_cic_guj_cze_cnt_hau_hun_spa_dyu_ger_lit_tsn_igb_glc_fin_krd_arw_akn_pol_ctl_sod_wly_zul_tig_tur_tml_hin_owc_fre_heb_mcd_por_mlt_mol_svk_jpn_grk_mao_lat_bam_est_xho_bos_urd_swe_swa_gam_aze_ses_dgb_rom_aeg_pan_azi_ita_lda_ben_mly_bul_tha_amr_uzb_ind_anl_ewe_vie_ven_amh_mnd_qcu_slo_kor_bem_scr_swt_prs_geo_bsq_ukr_afr_fbf_dut_yor_moo_bat	-0.897333935074874	-2.17284019521801	0.0323337711319285
266	mcd_afr_scr_swt_nor_bos_ger_moo_chh_amh_dut_arw_glc_uzb_tml_jpn_mol_mly_geo_ita_hau_hun_akn_owc_tur_urd_grk_bam_kor_swa_svk_jav_sid_dgb_alb_rom_xho_bul_anl_tsw_eng_tag_ind_aze_est_tig_ctl_bat_pan_knd_mlt_cic_dyu_slo_hin_amr_heb_sod_lit_vie_krd_swe_tha_fbf_ses_prs_por_azi_igb_fre_pol_rus_fin_qcu_gam_lat_spa_cze_ben_bsq_mao_sun_ewe_wly_tsn_cnt_ukr_yor_lda_ven_aeg_guj_zul_bem_mnd	0.386041208247765	0.853885077624424	0.395362760553849
267	mcd_bsq_alb_bos_bem_ewe_dgb_igb_moo_rom_por_ctl_grk_jpn_guj_lda_swe_fre_mao_gam_cic_glc_fbf_ukr_heb_swt_tha_sod_aze_mlt_afr_dut_mly_ben_hin_arw_azi_sid_fin_hun_anl_mol_chh_tsn_tig_amr_lat_bat_dyu_qcu_prs_ger_cze_spa_lit_pol_bul_wly_knd_sun_bam_jav_tml_uzb_akn_urd_eng_ita_amh_yor_owc_scr_nor_aeg_xho_mnd_rus_hau_slo_pan_vie_tur_geo_cnt_ven_tsw_ind_zul_est_kor_tag_ses_svk_krd_swa	-0.464521455053975	-1.09596476489803	0.27592418317804
268	dut_chh_moo_zul_jpn_xho_tsw_tag_qcu_vie_ukr_nor_sod_mnd_bsq_svk_grk_est_cic_fbf_slo_wly_sid_prs_tml_uzb_bat_bos_sun_guj_geo_mlt_kor_swe_dgb_mol_afr_akn_swa_bam_aeg_urd_gam_alb_cnt_mly_krd_knd_ita_heb_mao_amh_hin_ewe_ben_por_hau_fre_dyu_ctl_scr_eng_tsn_jav_pan_lda_rom_tur_hun_amr_pol_mcd_lat_igb_fin_glc_tha_ven_yor_spa_ses_aze_arw_anl_rus_ind_bul_lit_ger_tig_swt_azi_owc_cze_bem	0.13852814745288	0.317991089647015	0.751204629698783
269	mnd_tig_amr_eng_wly_uzb_swa_owc_tsn_bos_mol_mly_ses_amh_ind_heb_aeg_qcu_urd_lat_bul_sod_pol_scr_cnt_kor_lit_fbf_cic_alb_swt_ita_afr_glc_tml_lda_geo_ven_moo_est_swe_hau_svk_cze_zul_azi_vie_guj_ger_prs_tsw_tha_jpn_fre_dyu_ben_nor_anl_mlt_chh_por_arw_rom_sid_slo_hun_hin_aze_bsq_igb_bem_yor_gam_knd_jav_krd_pan_ukr_rus_bat_akn_sun_fin_grk_spa_tag_tur_mao_bam_xho_ctl_ewe_mcd_dut_dgb	-0.308635779225613	-0.70478239220103	0.482706977993331
270	guj_bsq_ewe_dut_rus_ita_heb_geo_tur_hun_aeg_sod_krd_igb_jpn_ukr_arw_zul_bam_prs_moo_cnt_akn_rom_dgb_svk_kor_amh_pan_bem_mnd_cze_bul_swe_ses_cic_mcd_urd_fbf_jav_tsn_bos_spa_ven_aze_ger_sid_bat_azi_tig_tha_xho_nor_glc_anl_lit_hin_amr_qcu_afr_swa_swt_ben_mly_hau_yor_eng_pol_sun_owc_tag_fre_ind_mao_vie_grk_wly_uzb_tsw_alb_knd_por_ctl_est_scr_fin_tml_mol_gam_mlt_chh_lat_dyu_slo_lda	0.024112987401144	0.0564513699204912	0.955103341599994
271	swt_tha_est_fin_uzb_rom_tsw_zul_geo_jav_slo_bos_tig_mcd_ctl_afr_sod_yor_moo_dgb_wly_tag_tur_rus_qcu_tsn_jpn_bem_ven_grk_tml_gam_cze_knd_por_hun_bul_kor_ger_ewe_mnd_pan_prs_swe_bat_dyu_igb_alb_ben_nor_mao_sid_aeg_mol_chh_ita_mly_lda_fre_lat_arw_vie_dut_krd_lit_ind_hin_ses_urd_fbf_amh_bam_spa_mlt_amr_anl_xho_bsq_cnt_guj_scr_swa_eng_svk_hau_ukr_aze_sun_cic_akn_azi_glc_owc_pol_heb	0.140487566651674	0.332764390862061	0.740061091174351
272	lda_knd_cze_eng_ger_ctl_chh_dyu_por_hau_tur_pol_jav_hun_owc_cnt_slo_urd_azi_tml_guj_lat_spa_kor_amr_dgb_mnd_ven_mao_wly_svk_afr_fbf_fre_ses_swt_ukr_swe_alb_bos_prs_dut_heb_anl_tig_est_glc_fin_scr_arw_tsn_mlt_mol_rus_hin_xho_bam_igb_pan_geo_yor_rom_krd_bsq_sod_swa_tsw_ita_grk_uzb_ind_tag_amh_qcu_mly_sid_jpn_aeg_bem_akn_ben_lit_bat_nor_bul_gam_sun_ewe_zul_mcd_cic_tha_moo_aze_vie	0.40480399978957	0.912673648058923	0.363774112502267
273	alb_vie_bul_jav_prs_swt_tml_fin_hin_scr_zul_dgb_dut_est_rom_ger_lda_tag_cic_pan_ses_tsn_bat_wly_bem_jpn_guj_geo_rus_yor_urd_mly_tur_swe_hun_glc_ind_heb_spa_lit_tha_mnd_slo_svk_mlt_ukr_swa_fbf_uzb_ita_igb_ewe_bos_ven_eng_qcu_akn_lat_owc_ben_moo_sid_anl_amr_por_amh_cnt_aze_nor_sun_mao_kor_pol_aeg_ctl_chh_gam_mcd_dyu_fre_xho_hau_azi_krd_grk_bsq_tsw_knd_mol_cze_bam_sod_arw_afr_tig	-0.293151381652086	-0.787231427229525	0.433148083275505
274	bsq_spa_tml_igb_kor_lit_sid_geo_pan_bul_mao_nor_krd_swt_gam_svk_cic_ita_zul_dut_mly_xho_eng_prs_scr_heb_ind_swa_knd_ukr_dyu_hun_hin_vie_guj_yor_qcu_arw_cnt_lda_mcd_mol_uzb_mnd_bam_sun_fbf_ven_bem_afr_azi_tur_owc_ses_bos_jpn_rus_aeg_alb_por_jav_grk_chh_anl_ctl_ewe_tig_ger_slo_wly_amr_pol_lat_tsw_akn_swe_tsn_sod_hau_aze_tag_mlt_moo_est_fre_fin_amh_ben_rom_cze_glc_dgb_urd_tha_bat	-0.0873315158480819	-0.204438551157484	0.838457549002392
275	afr_ses_amh_bos_cnt_lit_xho_aeg_azi_amr_heb_grk_dyu_guj_mcd_wly_ctl_fre_lat_sid_chh_est_jav_anl_tur_glc_pan_por_ger_tha_tig_hin_alb_fin_fbf_yor_ita_tsn_swe_uzb_knd_geo_jpn_bul_rom_lda_nor_qcu_cze_kor_hun_mol_akn_tml_mly_vie_tsw_eng_bem_slo_aze_ben_ind_mlt_zul_bat_spa_arw_ewe_ven_sun_tag_ukr_bam_moo_mnd_cic_rus_swt_urd_pol_scr_dut_bsq_svk_swa_igb_krd_sod_gam_prs_dgb_owc_hau_mao	0.568878493581685	1.33131212984117	0.186340599414852
276	por_bem_krd_xho_fre_gam_tml_spa_kor_dgb_cze_vie_knd_glc_grk_azi_scr_pol_sod_lit_igb_ger_afr_bat_anl_amh_hin_mlt_hun_lat_tur_dut_alb_geo_fin_bsq_aze_lda_moo_bul_ita_amr_bam_fbf_arw_chh_mcd_svk_uzb_tsw_urd_jpn_guj_tag_sun_ses_ben_ewe_heb_bos_cic_rus_slo_jav_dyu_akn_est_swe_tsn_cnt_tig_qcu_wly_aeg_zul_mly_mao_nor_prs_ind_swa_yor_tha_pan_ctl_swt_mol_mnd_eng_rom_ukr_sid_owc_ven_hau	0.153747871036476	0.34483359252459	0.730998108453314
277	tur_dgb_bos_aze_geo_mlt_owc_svk_ben_prs_pan_ind_gam_rus_ewe_swe_tsw_lat_cnt_jpn_eng_bat_hun_azi_fre_dut_ctl_cic_por_heb_tsn_mol_hin_swa_amr_amh_fbf_alb_pol_guj_mcd_scr_moo_yor_anl_kor_ukr_akn_lit_knd_grk_rom_ses_igb_jav_swt_est_glc_uzb_bem_vie_xho_chh_lda_mao_ger_sid_bul_tig_sod_ita_qcu_arw_bam_urd_aeg_fin_zul_krd_tml_afr_sun_cze_tag_mly_mnd_nor_ven_dyu_spa_slo_wly_tha_bsq_hau	0.568615714150005	1.41637490797062	0.160006584182473
278	qcu_arw_ben_urd_sun_ven_lit_moo_ctl_amr_aze_gam_rom_prs_chh_cze_afr_svk_fbf_jav_ukr_scr_pol_geo_est_owc_bul_dyu_sod_zul_slo_mao_dgb_spa_lda_hin_fre_xho_kor_bos_bat_heb_mlt_eng_pan_bem_wly_grk_mly_jpn_aeg_akn_swe_fin_alb_mcd_knd_igb_tha_swt_swa_tur_guj_uzb_tag_ger_por_mol_sid_bsq_glc_hun_amh_ind_ita_vie_lat_rus_krd_tsn_cnt_tml_tig_anl_ewe_azi_hau_dut_tsw_mnd_ses_yor_cic_nor_bam	-0.388529799822293	-1.02811495039316	0.306562350211207
279	aeg_cnt_jav_tur_dgb_bul_mlt_mly_ind_aze_tig_mnd_xho_akn_azi_est_yor_hin_ger_rom_dyu_igb_fre_wly_jpn_uzb_prs_ven_lit_cze_fbf_anl_afr_sod_arw_tag_tml_chh_scr_nor_owc_guj_urd_lat_rus_swe_moo_knd_gam_slo_svk_alb_hau_fin_grk_tsn_eng_mao_amh_dut_tsw_cic_ses_krd_bos_bam_heb_zul_ben_bsq_bem_amr_pan_lda_hun_spa_qcu_glc_vie_ewe_mcd_tha_ukr_pol_sun_swa_bat_swt_sid_ita_geo_kor_por_ctl_mol	0.520456439437045	1.2373684072985	0.219065470958149
280	knd_qcu_ewe_jav_cic_tha_pan_owc_bam_afr_svk_ind_dut_aze_igb_fbf_swe_guj_bat_moo_fin_lda_mol_mnd_xho_tag_hau_glc_ses_azi_sid_ukr_dyu_ven_geo_nor_cnt_urd_amh_dgb_tml_jpn_est_arw_swt_sod_mao_slo_hin_cze_lit_gam_rus_ben_uzb_ctl_grk_mlt_bem_swa_tig_bul_bsq_ita_lat_aeg_eng_yor_hun_por_anl_prs_akn_tur_spa_rom_vie_scr_ger_pol_tsn_amr_wly_krd_fre_sun_bos_mcd_tsw_heb_chh_zul_kor_mly_alb	-0.103070649793733	-0.263834451429297	0.792491220879166
281	guj_pol_est_spa_cze_nor_hun_qcu_grk_vie_dut_hau_sun_lit_swe_fin_tsn_eng_azi_kor_bos_moo_rom_lat_ind_tag_uzb_ben_slo_bat_cnt_alb_bul_anl_mlt_bam_jpn_gam_dgb_tha_sod_mcd_tur_tig_pan_bem_ven_cic_ewe_mly_glc_arw_igb_dyu_tsw_lda_ses_hin_wly_jav_swt_prs_sid_tml_afr_mnd_ctl_urd_aze_ita_ger_akn_fre_ukr_geo_mao_fbf_svk_owc_swa_por_amh_xho_zul_rus_amr_krd_chh_scr_yor_aeg_knd_heb_mol_bsq	0.682985348423083	1.66586483762772	0.0991054001623726
282	kor_chh_jav_sid_scr_por_bem_glc_ctl_guj_zul_fbf_ben_igb_cze_krd_alb_nor_swa_owc_sun_tig_afr_xho_svk_pol_akn_bam_aze_gam_ven_eng_pan_tag_lat_uzb_fre_anl_dgb_fin_jpn_mly_mao_vie_amr_yor_ewe_moo_ses_tml_swt_tsw_swe_bsq_wly_qcu_arw_azi_aeg_tsn_slo_mcd_amh_ita_ind_hin_cnt_ukr_dyu_dut_bos_hun_ger_spa_mlt_bul_cic_lda_sod_prs_mnd_grk_rom_geo_bat_knd_hau_est_tha_heb_urd_rus_mol_lit_tur	-0.52362422756535	-1.21651582014242	0.226866946572648
283	swe_swa_kor_bsq_svk_jav_lat_ses_sod_amr_urd_tur_dyu_glc_wly_anl_tsw_ind_chh_lit_sun_owc_tml_yor_sid_xho_ger_lda_swt_hun_knd_mao_slo_mlt_vie_spa_scr_fbf_mnd_pol_afr_azi_amh_uzb_moo_heb_qcu_fin_est_ukr_rus_nor_bem_geo_jpn_aeg_ctl_tha_tsn_ita_guj_hau_aze_cnt_arw_dgb_ben_gam_bam_cze_zul_prs_alb_grk_cic_bul_ewe_krd_mol_mly_igb_por_hin_mcd_bos_bat_ven_pan_eng_tig_dut_akn_rom_tag_fre	0.00248561771080785	0.00615380542759018	0.995103185915202
284	bam_ita_rus_tml_ukr_igb_tha_hin_gam_bos_afr_knd_ewe_lat_pan_alb_amr_sid_anl_est_glc_amh_jav_nor_fin_ven_kor_fre_ctl_bul_grk_hau_bem_slo_aze_scr_swa_ben_tur_geo_spa_swe_owc_cic_wly_ind_aeg_mly_bat_yor_swt_bsq_dyu_urd_cze_rom_mcd_por_lit_chh_mol_zul_vie_azi_fbf_arw_mlt_lda_dut_sun_dgb_mnd_tsn_moo_tig_qcu_ger_heb_mao_ses_cnt_akn_guj_uzb_jpn_xho_svk_krd_tsw_tag_hun_prs_sod_eng_pol	-0.260058970132185	-0.663432771984212	0.508694641431745
285	tag_svk_ukr_eng_tsw_chh_tha_uzb_fin_aeg_mlt_sid_ewe_gam_zul_tig_ben_wly_bem_mol_moo_slo_afr_rus_heb_swe_ses_jpn_spa_ita_lat_ind_rom_qcu_scr_bos_jav_knd_amh_owc_amr_xho_tsn_fbf_azi_ger_kor_vie_prs_krd_bam_swt_urd_grk_anl_glc_pol_hun_cnt_hau_tur_arw_hin_dgb_alb_nor_pan_igb_mao_por_akn_sod_ctl_lit_mly_swa_geo_lda_fre_bat_bul_est_dut_yor_tml_cic_dyu_mcd_sun_aze_ven_bsq_cze_mnd_guj	0.0696666317069098	0.181425248671157	0.856428628806472
286	zul_tha_sod_mcd_rom_krd_tag_xho_prs_ind_grk_ukr_fbf_fre_hun_tsw_cze_amr_spa_qcu_glc_sid_tml_pan_svk_mly_mlt_jpn_lit_swa_pol_hin_dyu_igb_cic_guj_tsn_aze_arw_akn_wly_yor_eng_ctl_tur_lda_nor_ven_ita_mnd_vie_geo_jav_chh_fin_anl_sun_uzb_hau_mol_lat_heb_bos_gam_knd_dgb_urd_ben_moo_mao_est_bat_cnt_swt_bsq_alb_ewe_bam_tig_owc_swe_rus_bul_azi_amh_ger_slo_dut_afr_scr_por_ses_bem_aeg_kor	0.719905192280306	1.64633613280675	0.103069975107929
287	mcd_tha_pan_ven_bem_svk_akn_tig_eng_kor_bat_jpn_fre_tsw_tur_mly_dut_bsq_uzb_rom_ukr_igb_tag_prs_aze_hau_xho_jav_rus_azi_cnt_zul_anl_amh_tml_geo_heb_sod_owc_ind_slo_swt_glc_amr_fbf_por_vie_qcu_fin_afr_mlt_spa_bos_ctl_swa_bam_dgb_sid_ben_yor_est_alb_mol_ita_aeg_wly_scr_knd_urd_cze_mnd_nor_bul_tsn_hin_krd_guj_mao_swe_ger_ewe_dyu_cic_arw_moo_ses_chh_lda_sun_lit_gam_grk_lat_hun_pol	-0.583704308780012	-1.53207185450113	0.128899480183265
288	fre_ind_gam_heb_scr_mly_bsq_pan_swe_tsn_tha_jpn_vie_glc_bam_rus_mcd_zul_jav_ita_dut_hin_prs_akn_tsw_ger_bat_lda_tml_hau_mnd_pol_ewe_sod_cze_eng_fin_bul_cnt_yor_tur_fbf_guj_afr_moo_sid_bem_ukr_slo_owc_wly_ses_ben_amh_aeg_krd_lat_igb_geo_chh_tag_aze_urd_lit_sun_qcu_xho_kor_alb_bos_arw_mao_spa_knd_swa_ven_tig_ctl_svk_mol_cic_dyu_mlt_dgb_anl_uzb_grk_rom_est_por_swt_hun_amr_nor_azi	-0.0770247301838552	-0.196456541297108	0.844681512714762
289	spa_mly_cze_fre_aze_swa_slo_pan_dgb_jav_fin_prs_fbf_knd_sun_gam_scr_ewe_eng_swe_mnd_bul_mcd_nor_mlt_pol_amr_ita_alb_tsn_ind_yor_sod_wly_geo_moo_afr_rom_tag_amh_glc_uzb_hun_hin_lat_aeg_swt_dut_xho_lit_owc_anl_ses_por_krd_bos_mao_mol_akn_tha_ben_bat_kor_guj_heb_vie_bam_ven_sid_tur_dyu_azi_ctl_zul_cic_tig_est_bem_hau_urd_ger_svk_ukr_tsw_qcu_jpn_tml_grk_cnt_bsq_rus_lda_chh_arw_igb	0.386943782105748	0.99309891735065	0.323238644203266
290	pan_ben_fre_fin_guj_zul_spa_ukr_yor_uzb_mcd_cze_bul_bam_ctl_owc_prs_tha_amr_igb_glc_afr_rus_mol_est_urd_tur_fbf_kor_bat_mnd_por_swt_ita_hun_swe_eng_bem_krd_gam_aze_ewe_moo_ven_hau_hin_dyu_geo_wly_mlt_sod_heb_qcu_knd_lda_tig_mao_tsw_vie_bos_sid_cic_azi_svk_amh_tsn_scr_ger_pol_lat_anl_rom_lit_dgb_slo_ses_tag_jav_tml_alb_cnt_mly_chh_bsq_aeg_grk_ind_swa_sun_jpn_xho_dut_nor_arw_akn	-0.195067094110838	-0.448211322186278	0.655043161136234
291	owc_dyu_jav_bul_tsn_ven_fin_knd_eng_mlt_hin_yor_dgb_tur_rus_bsq_ctl_ukr_pol_svk_tml_slo_chh_azi_ben_wly_qcu_hun_tag_zul_grk_urd_dut_bam_mol_cze_kor_ger_igb_rom_lit_glc_afr_uzb_heb_aze_prs_mao_anl_por_est_fbf_fre_sun_spa_cnt_pan_swe_alb_xho_ewe_scr_sid_akn_bem_tig_vie_mcd_tha_guj_ses_gam_tsw_aeg_amr_bos_jpn_moo_swa_ind_krd_amh_lat_mly_nor_geo_mnd_bat_hau_cic_ita_sod_lda_arw_swt	NA	NA	NA
292	uzb_est_akn_grk_sun_hin_cic_tsw_zul_pol_ses_aeg_lat_bsq_owc_fre_moo_ben_por_dgb_mnd_swt_aze_bam_mcd_tig_eng_ita_amr_alb_vie_gam_ukr_dyu_pan_igb_tha_rus_heb_knd_azi_fbf_ewe_wly_sod_arw_ger_prs_cze_amh_nor_jpn_mol_xho_cnt_swa_fin_bos_ind_chh_mly_krd_ven_sid_tml_urd_hun_anl_scr_svk_spa_lit_dut_rom_tur_afr_mlt_jav_geo_lda_hau_tag_slo_ctl_mao_bul_tsn_kor_swe_bem_guj_bat_yor_qcu_glc	-0.0942711589089024	-0.253867687163872	0.800158199670324
293	mol_qcu_moo_scr_bem_cze_zul_prs_est_vie_tur_eng_slo_urd_tag_gam_fbf_cic_owc_ita_ses_swt_cnt_igb_knd_alb_azi_krd_aze_heb_lda_por_ewe_guj_tsn_fin_ctl_mlt_bul_spa_pan_mnd_aeg_anl_dgb_jpn_amh_dyu_akn_rom_ger_hun_ben_swe_swa_tsw_geo_bat_bam_bos_fre_chh_arw_sid_lit_dut_nor_tha_lat_uzb_rus_ind_grk_pol_mly_wly_svk_hau_mao_xho_bsq_tml_kor_jav_mcd_afr_amr_sun_hin_ukr_ven_sod_glc_tig_yor	0.693309214231839	1.79801228179424	0.0754198984289057
294	fin_ukr_hun_tha_ven_kor_dgb_amr_dyu_eng_chh_cze_bul_ind_est_bat_anl_ger_bos_arw_grk_swt_bam_jpn_tig_hin_sid_cic_bsq_swe_bem_guj_sod_azi_krd_mly_afr_scr_cnt_urd_heb_rus_slo_glc_tag_nor_gam_tsw_xho_fre_alb_igb_amh_fbf_por_mcd_geo_dut_qcu_mlt_zul_rom_pan_moo_vie_mao_ses_pol_sun_wly_lit_jav_owc_ita_ewe_lat_aze_yor_svk_tsn_tur_aeg_prs_mnd_tml_ben_akn_hau_ctl_mol_swa_lda_uzb_spa_knd	-0.470373854370142	-1.10913604573867	0.270231411837842
295	bul_fbf_qcu_urd_lit_nor_tur_mol_amh_lat_rom_tha_amr_bsq_por_xho_krd_knd_prs_fin_swt_scr_glc_ewe_cnt_eng_chh_uzb_aze_tsn_mlt_mly_hun_ben_sun_owc_azi_bos_anl_yor_tsw_ita_ctl_swe_rus_igb_cze_svk_lda_spa_pol_bam_grk_sid_tag_tig_dut_alb_ven_jpn_geo_swa_tml_ses_slo_mao_heb_bem_arw_vie_guj_wly_hau_zul_sod_mcd_fre_aeg_dgb_mnd_gam_pan_afr_ind_akn_cic_hin_ger_jav_moo_dyu_ukr_est_kor_bat	0.146494948434596	0.326352791180868	0.744890728929191
296	prs_tig_tha_chh_ses_ctl_jav_bat_ben_pol_swt_cnt_knd_fre_mnd_lat_ven_afr_hun_jpn_dut_heb_igb_pan_por_nor_swa_azi_lit_bem_eng_mao_tag_bam_glc_mlt_ewe_cic_mcd_urd_dgb_slo_yor_krd_amh_kor_uzb_zul_bos_vie_owc_fin_dyu_grk_bul_aeg_est_lda_guj_ukr_anl_tml_sid_mol_swe_fbf_arw_spa_tsw_wly_gam_sod_rus_bsq_qcu_amr_moo_alb_sun_aze_rom_svk_ita_hin_xho_mly_cze_ind_tur_ger_geo_scr_tsn_akn_hau	0.281344873675829	0.758098168649655	0.450309030754601
297	heb_vie_eng_akn_tha_rus_hin_yor_ven_ger_fre_anl_tsn_nor_aze_igb_knd_amh_arw_geo_tml_tur_cnt_tag_uzb_ctl_por_lit_ind_prs_bul_swe_fin_sod_mol_dut_lat_jpn_alb_svk_bos_hau_krd_dgb_wly_ben_mcd_cic_jav_bam_afr_spa_sid_est_tig_pan_ita_ses_swa_mnd_gam_lda_sun_bat_scr_ewe_mlt_ukr_slo_xho_bem_kor_rom_owc_cze_moo_chh_aeg_fbf_mao_mly_tsw_zul_qcu_hun_glc_dyu_pol_grk_amr_bsq_swt_guj_urd_azi	0.000638980222913923	0.00169039548270496	0.99865488089809
298	arw_rus_anl_bsq_svk_ukr_ger_swe_ind_fbf_azi_eng_tha_ewe_zul_owc_mao_mly_jpn_pan_igb_nor_rom_dgb_ses_moo_scr_dyu_spa_gam_bam_glc_est_alb_amr_cnt_grk_lat_geo_afr_vie_mnd_aeg_amh_ven_heb_lit_tsn_mlt_chh_tsw_jav_mcd_mol_sun_fin_por_swa_tur_ctl_bul_sod_prs_wly_hau_ita_qcu_bem_hun_guj_pol_akn_krd_ben_knd_bos_uzb_kor_tag_slo_xho_tml_bat_lda_urd_cze_yor_hin_fre_aze_dut_tig_cic_swt_sid	0.679220643532402	1.57655236836423	0.11829427387999
299	ewe_heb_cic_svk_arw_amr_bat_afr_yor_hun_fin_ita_kor_scr_xho_ctl_swt_pol_bam_ind_swe_dyu_mlt_lit_uzb_spa_prs_amh_bem_slo_sod_tml_tur_swa_bos_krd_ger_ben_ukr_chh_zul_tsn_rom_tsw_aze_ses_akn_urd_gam_rus_jav_azi_nor_lda_wly_sun_fre_qcu_dgb_jpn_mnd_sid_vie_guj_lat_eng_igb_cnt_tha_geo_glc_moo_anl_bul_dut_knd_mol_grk_hau_fbf_pan_tig_mcd_owc_hin_mly_por_est_aeg_cze_mao_bsq_alb_ven_tag	0.300093202981383	0.746913603130738	0.456999900142279
300	rom_fin_tsn_dut_aze_aeg_xho_hun_ben_pan_akn_azi_guj_prs_alb_scr_qcu_moo_tag_uzb_ses_hau_bsq_bos_vie_tur_slo_glc_mao_mly_jpn_ukr_tsw_svk_rus_urd_lat_grk_arw_geo_sid_bul_mol_hin_cnt_pol_ctl_owc_knd_eng_fre_heb_kor_bat_cic_bem_ewe_mnd_swt_ita_tig_lda_amh_fbf_sun_amr_ven_tml_ind_igb_lit_krd_swa_afr_yor_cze_chh_ger_tha_jav_gam_wly_por_nor_zul_dgb_bam_sod_spa_dyu_anl_mlt_swe_mcd_est	-0.10750268481094	-0.2546181920661	0.799580178337976
301	cze_heb_moo_rom_swt_geo_uzb_ind_tml_ukr_tur_fin_bam_yor_rus_slo_amr_aze_mlt_dgb_kor_knd_urd_arw_wly_krd_prs_sod_cnt_hau_nor_anl_fbf_qcu_tsw_spa_guj_gam_tig_afr_igb_jav_swa_grk_cic_ger_est_sun_bul_ses_bsq_fre_ven_vie_zul_ben_jpn_tag_sid_dut_ctl_tsn_tha_mly_bat_mao_pan_swe_lda_scr_svk_hun_xho_pol_azi_chh_lit_lat_mnd_bos_eng_dyu_ewe_aeg_akn_hin_amh_mcd_ita_mol_glc_por_alb_owc_bem	0.383643830995279	0.883049787120906	0.379486319348537
302	rus_prs_igb_dyu_uzb_bul_tml_lit_urd_bos_aeg_por_kor_swa_akn_bam_glc_slo_gam_aze_zul_amh_fbf_azi_tur_guj_ewe_mnd_bsq_bem_arw_lda_mol_ind_vie_tig_hau_ben_jav_lat_afr_dgb_knd_yor_krd_mly_anl_ita_mao_swt_est_mcd_tha_fin_geo_mlt_tsw_cnt_tag_jpn_sid_ven_moo_spa_ctl_rom_fre_alb_tsn_pol_ses_swe_scr_ukr_xho_wly_hin_bat_pan_sod_amr_heb_cic_svk_qcu_hun_cze_grk_nor_sun_eng_chh_dut_owc_ger	0.339017460016138	0.815733286843221	0.416737052742236
303	por_tag_aze_mnd_scr_fbf_lat_wly_hin_slo_yor_vie_mol_lda_glc_alb_est_pol_ewe_ger_gam_tsn_chh_krd_cnt_xho_eng_owc_sun_rus_spa_swt_mlt_kor_ind_hau_aeg_bat_bsq_bos_heb_urd_ven_nor_jpn_afr_tha_mcd_knd_bem_rom_prs_mao_arw_igb_moo_grk_pan_zul_svk_swe_tsw_ben_tig_fre_tml_swa_sid_azi_cic_ses_dyu_dgb_mly_ita_sod_anl_cze_bam_dut_qcu_amh_hun_bul_ctl_guj_fin_geo_ukr_akn_amr_uzb_lit_tur_jav	0.708671792130191	1.91326142942223	0.0587906947060866
304	nor_wly_tag_grk_akn_tha_pol_geo_fbf_ewe_yor_jpn_pan_uzb_alb_dyu_mlt_cic_slo_sid_lat_hin_rus_zul_por_dgb_ukr_krd_bul_chh_tml_sod_tsn_igb_mao_ind_aze_lit_hun_knd_tig_heb_afr_jav_tur_anl_scr_glc_cnt_est_ger_xho_gam_sun_spa_arw_owc_lda_vie_amr_cze_ita_prs_eng_bem_ses_mly_bos_tsw_guj_mnd_kor_swt_amh_swe_ctl_ven_mol_fre_moo_azi_rom_fin_bsq_ben_swa_svk_urd_bat_qcu_dut_aeg_bam_hau_mcd	0.255718012735417	0.650956160458896	0.516679951756302
305	hin_dyu_ewe_bam_qcu_ses_azi_uzb_svk_krd_lat_bos_mcd_tsw_sod_swe_por_cic_cnt_grk_knd_wly_dgb_ben_spa_yor_tha_eng_tig_sun_ven_scr_lit_fre_arw_bul_mnd_afr_tag_rom_prs_aze_fbf_mly_guj_ctl_pol_geo_slo_pan_mlt_moo_fin_ukr_nor_vie_amh_bem_xho_est_glc_kor_dut_cze_jav_bsq_alb_heb_ind_amr_anl_lda_chh_akn_hun_aeg_owc_swt_rus_bat_tml_ita_tur_mao_mol_gam_jpn_ger_tsn_swa_igb_sid_hau_urd_zul	0.0773400352111484	0.20468132688448	0.838268403606892
306	svk_bem_ita_cic_grk_ben_bsq_amr_bat_bos_tsn_por_spa_swt_tur_ses_ewe_rus_prs_hau_kor_amh_sid_gam_pan_mcd_sod_chh_slo_rom_mlt_scr_owc_cze_tig_igb_dyu_glc_eng_lda_fre_ukr_pol_aeg_tsw_hin_moo_ctl_sun_mao_tml_zul_ind_heb_fbf_tha_vie_jpn_akn_wly_xho_anl_krd_lit_lat_alb_uzb_arw_nor_mly_knd_ven_guj_dgb_yor_geo_mol_fin_mnd_urd_qcu_dut_afr_jav_est_bul_swa_cnt_ger_hun_aze_azi_bam_tag_swe	0.196116186127538	0.501145475397555	0.617452884910281
307	igb_jav_nor_mnd_aeg_bul_akn_mly_est_lda_kor_moo_gam_ind_vie_bem_swt_amh_chh_ven_guj_pan_mcd_arw_eng_tsn_tml_prs_tsw_hau_ger_slo_uzb_swe_glc_lit_mlt_por_ctl_afr_bat_cze_fre_cnt_sod_tag_mao_ewe_sid_svk_jpn_dyu_ita_bos_fin_ben_scr_ukr_bam_rus_tur_rom_cic_swa_qcu_mol_heb_alb_pol_aze_dut_tha_owc_tig_sun_lat_anl_ses_zul_bsq_xho_dgb_fbf_hin_yor_knd_grk_geo_spa_amr_urd_azi_krd_wly_hun	0.618473774326924	1.43931553313417	0.153418570008771
308	mcd_aze_glc_vie_tur_cnt_tsw_jav_cic_lda_yor_aeg_igb_ses_moo_sun_alb_pan_heb_bos_bem_amh_tml_hin_eng_afr_akn_fin_bsq_guj_hau_anl_dyu_grk_amr_mnd_ita_bam_urd_tha_scr_owc_mlt_lat_dut_cze_slo_kor_knd_uzb_mol_lit_mao_gam_dgb_bul_arw_sod_swt_tsn_ind_rom_ctl_wly_prs_ukr_pol_ewe_azi_tag_zul_sid_ben_est_mly_fre_chh_tig_svk_jpn_geo_nor_ger_swe_hun_xho_rus_swa_bat_ven_fbf_qcu_krd_por_spa	0.167931533041281	0.382361975336517	0.703065301055256
309	fin_prs_tml_mly_ewe_kor_cnt_jav_slo_fbf_pan_sid_geo_guj_arw_bam_mnd_dgb_bem_grk_gam_bat_uzb_swa_bsq_rus_swe_heb_mlt_glc_lat_ger_ses_ukr_swt_tag_alb_nor_tsw_sod_tha_ctl_ita_chh_aeg_qcu_urd_pol_tig_cze_rom_akn_krd_zul_aze_bul_knd_scr_mol_dut_hau_ind_anl_owc_vie_mao_moo_ben_cic_azi_jpn_mcd_por_fre_sun_amr_tsn_lit_yor_afr_hun_hin_svk_ven_bos_amh_xho_lda_tur_eng_dyu_est_wly_spa_igb	0.550032213754815	1.35415802543806	0.178967284248964
310	sun_amh_jav_lat_ven_grk_anl_ben_scr_tha_lda_owc_knd_mol_spa_bul_fin_pol_jpn_mnd_vie_tsn_uzb_cze_eng_afr_ctl_chh_cnt_mcd_tsw_krd_kor_ukr_ita_nor_azi_tml_qcu_amr_moo_bsq_gam_bat_yor_swe_hin_arw_dgb_tag_zul_ses_ewe_dyu_lit_por_pan_heb_ger_aeg_igb_prs_slo_rus_tur_dut_akn_swa_mao_wly_fbf_geo_mlt_rom_sod_glc_bos_tig_urd_bam_mly_svk_swt_fre_hau_est_ind_hun_aze_alb_sid_bem_guj_xho_cic	-0.169755304250702	-0.377838143532761	0.706411821218829
311	est_krd_scr_mlt_bem_amh_rus_geo_ger_sid_lat_ita_ukr_wly_spa_swt_heb_sod_owc_alb_hau_slo_dgb_bsq_akn_mcd_hun_bos_xho_anl_lda_glc_moo_fre_qcu_pol_bul_pan_grk_ven_tur_tml_fbf_swa_nor_rom_aze_arw_igb_mol_knd_urd_eng_jav_zul_ses_svk_tsw_amr_ewe_mao_ind_afr_guj_tsn_mly_dut_swe_bat_kor_dyu_mnd_gam_sun_jpn_ctl_chh_bam_cic_tig_azi_tag_uzb_tha_lit_por_yor_ben_aeg_fin_cnt_hin_prs_cze_vie	-0.50834665511278	-1.2215862726251	0.224951681447389
312	qcu_ses_geo_vie_est_cic_akn_swe_pol_uzb_amh_scr_ita_mol_tsw_fbf_gam_hau_tur_mcd_anl_dgb_ind_cze_por_ben_spa_aeg_dut_lit_afr_aze_ewe_slo_sun_jav_jpn_hun_ger_dyu_azi_tha_mly_sod_rom_owc_amr_krd_tig_lat_chh_pan_sid_igb_wly_ctl_nor_zul_tml_bos_xho_heb_tag_cnt_fin_tsn_svk_bam_arw_hin_swa_moo_alb_swt_bat_guj_eng_bul_prs_bem_mlt_fre_ukr_bsq_knd_mnd_yor_urd_mao_ven_grk_kor_lda_rus_glc	-0.241507532952025	-0.625741173346031	0.533017370663192
313	tig_wly_jpn_uzb_svk_ewe_sun_bem_mnd_hau_amh_jav_amr_knd_lat_bos_tsw_mcd_swa_eng_lit_por_tur_akn_chh_hun_bsq_cnt_krd_cic_guj_mlt_swe_dyu_owc_mao_tha_dgb_grk_spa_zul_igb_bam_swt_slo_prs_sod_ukr_fin_est_cze_afr_geo_mol_rus_anl_qcu_kor_dut_ita_tag_pol_ctl_tml_lda_bul_aze_nor_urd_mly_ses_bat_glc_hin_tsn_heb_sid_rom_ven_aeg_alb_moo_fbf_ben_azi_xho_pan_vie_ind_ger_yor_gam_arw_fre_scr	-0.559169385948154	-1.47254299016559	0.144250621064489
314	wly_kor_tsn_ukr_aeg_rom_swe_bem_owc_yor_krd_tsw_aze_mly_dut_amr_spa_hun_rus_tml_tha_cze_ctl_pol_sod_glc_bsq_lit_akn_slo_tag_grk_fin_chh_mol_sun_moo_eng_lda_jav_bul_ses_guj_heb_tur_mao_ind_ita_tig_swa_ven_alb_mcd_cic_uzb_svk_vie_azi_pan_ewe_prs_jpn_arw_ger_est_anl_nor_knd_mlt_lat_xho_ben_urd_qcu_sid_dgb_fbf_zul_bos_hin_amh_mnd_por_fre_afr_swt_cnt_bam_hau_scr_igb_bat_dyu_geo_gam	0.430185231425419	1.03968101306239	0.30118359087712
315	kor_ses_bos_igb_tig_tml_urd_cic_bat_cnt_aeg_tsw_tag_ven_pan_amr_rus_uzb_fre_qcu_afr_bsq_geo_akn_azi_moo_jav_tsn_bem_est_eng_lat_hin_yor_cze_ewe_vie_sun_dyu_anl_zul_swe_sid_bam_fin_swt_mlt_spa_mol_alb_mao_guj_xho_mcd_swa_scr_dut_gam_dgb_ind_krd_arw_mly_sod_bul_prs_lit_ger_lda_mnd_pol_ita_rom_tha_svk_ctl_hau_owc_knd_grk_tur_nor_amh_aze_heb_ukr_glc_slo_hun_wly_chh_por_ben_jpn_fbf	0.0630688550336142	0.148693589076272	0.882117367589269
316	qcu_grk_moo_sod_wly_igb_slo_hau_aeg_amr_geo_pol_lda_ita_mao_ben_scr_por_aze_alb_akn_lat_tsn_tag_tig_afr_ses_pan_amh_jav_owc_hin_vie_bat_yor_fbf_bos_bul_cze_cnt_dut_swe_xho_spa_lit_ukr_mlt_est_krd_mly_fre_sid_chh_azi_tsw_jpn_urd_fin_tml_nor_ven_swt_prs_ewe_tur_bsq_glc_ind_mol_mcd_mnd_ger_hun_uzb_zul_eng_swa_sun_ctl_cic_rus_guj_knd_kor_arw_bam_rom_dgb_tha_bem_heb_gam_dyu_svk_anl	0.0856536085336137	0.204305524469836	0.838561193474845
317	dgb_sid_mao_arw_dyu_sod_pan_igb_mly_ben_tml_bem_kor_dut_rus_alb_afr_scr_tha_slo_spa_akn_amh_swt_est_cnt_jpn_bul_tig_prs_ven_pol_swa_geo_lat_xho_glc_fbf_ukr_mnd_chh_tsw_guj_hin_swe_gam_vie_hun_uzb_bat_owc_cic_svk_wly_lda_heb_sun_ctl_ses_yor_aeg_qcu_eng_nor_anl_aze_amr_lit_urd_zul_tag_tur_grk_hau_fre_knd_por_azi_rom_ger_ewe_cze_fin_mol_bsq_bos_ind_moo_bam_jav_mcd_tsn_mlt_krd_ita	NA	NA	NA
318	hin_ben_mlt_moo_anl_igb_vie_cnt_zul_krd_por_glc_afr_guj_aeg_sun_swt_mcd_mol_xho_cze_grk_rus_fre_swa_heb_bos_akn_scr_tha_yor_dgb_owc_pol_dyu_uzb_bul_dut_aze_svk_prs_mao_amh_bat_amr_tur_spa_lat_ger_pan_ctl_azi_knd_tig_fin_ind_tsn_geo_urd_ses_sid_kor_qcu_sod_arw_bem_wly_slo_hau_mly_est_mnd_rom_nor_jav_eng_chh_hun_gam_swe_tml_fbf_ewe_bam_ukr_jpn_ven_lda_tag_lit_ita_alb_bsq_cic_tsw	-0.117912222571255	-0.292194959060525	0.770788414753173
319	ses_fin_ven_sun_sid_igb_ctl_ind_aeg_cze_ger_fbf_ben_tml_mnd_akn_bul_mly_glc_afr_mcd_ewe_cnt_mol_guj_dgb_aze_gam_heb_eng_tag_spa_bat_swe_svk_bos_zul_est_jav_swt_tsn_bsq_tha_krd_lit_xho_mao_pan_cic_dut_bem_lda_nor_geo_urd_hau_uzb_rom_mlt_amh_azi_tig_dyu_knd_jpn_arw_anl_scr_pol_grk_chh_sod_lat_bam_alb_amr_vie_wly_owc_hin_rus_prs_qcu_por_moo_kor_fre_ita_ukr_yor_swa_tur_hun_tsw_slo	-0.280807283804317	-0.631611897480888	0.529189996828442
320	eng_amh_spa_amr_dut_cic_igb_slo_aeg_xho_chh_pol_ger_qcu_fbf_ewe_tig_sid_ind_yor_bem_swa_mnd_hin_bam_lda_rus_grk_bul_bat_tml_anl_guj_wly_ita_por_scr_mcd_tsn_urd_ses_kor_tag_swe_rom_swt_sod_afr_mly_prs_bsq_mlt_ukr_zul_sun_svk_glc_ven_est_mao_lit_alb_vie_hun_azi_ben_owc_lat_tsw_aze_tur_dyu_nor_akn_geo_heb_uzb_fin_arw_hau_cze_mol_gam_tha_jav_cnt_bos_krd_fre_ctl_dgb_knd_moo_jpn_pan	0.246217885181954	0.591697253250323	0.555488970207244
321	sid_bul_amh_vie_bat_ven_guj_lda_akn_fbf_cze_xho_tsn_gam_pan_azi_zul_cic_tml_mly_est_alb_grk_mao_mlt_tag_jav_lat_swa_bam_owc_dgb_kor_prs_ses_chh_amr_hun_qcu_jpn_yor_heb_glc_moo_hin_dyu_swe_rus_cnt_arw_urd_ben_sun_mcd_scr_aeg_knd_anl_tur_mol_hau_bos_ita_igb_mnd_lit_eng_tsw_rom_slo_fin_bem_krd_pol_sod_afr_ind_spa_ewe_ctl_por_ukr_geo_bsq_aze_svk_wly_dut_fre_tig_tha_ger_swt_uzb_nor	-0.103302295502574	-0.268401011895517	0.788985123528503
322	grk_ukr_wly_bat_prs_knd_tur_lat_ben_dyu_bul_igb_tag_rom_heb_sod_ewe_ita_dgb_rus_pol_amr_chh_ctl_xho_mol_swt_mlt_sid_gam_moo_eng_bsq_swe_arw_dut_tml_kor_mao_cnt_fin_bos_afr_hun_jpn_lit_swa_est_mly_ind_mnd_hin_spa_scr_fbf_ven_guj_slo_akn_jav_sun_qcu_cic_vie_aze_mcd_amh_yor_pan_svk_tha_nor_uzb_tig_lda_tsn_zul_fre_urd_bam_cze_alb_bem_geo_ses_owc_aeg_ger_tsw_glc_por_hau_anl_krd_azi	-0.168323872873118	-0.441591723000782	0.659809732827541
323	eng_amr_anl_scr_est_grk_nor_ben_ukr_ctl_ita_zul_tag_jpn_mao_ewe_dgb_bul_owc_swa_aeg_por_spa_ind_cze_yor_mol_dut_bsq_tml_krd_ger_pol_arw_mnd_kor_aze_mcd_xho_tha_pan_mlt_slo_sun_ses_tsn_lat_mly_ven_cnt_rom_alb_uzb_hin_azi_afr_tsw_swt_chh_fre_dyu_cic_fin_bat_amh_wly_svk_hun_bem_moo_fbf_akn_tur_bam_lit_prs_urd_knd_heb_glc_hau_guj_geo_swe_igb_vie_jav_qcu_lda_rus_gam_sid_bos_sod_tig	0.0682676137340176	0.177507557383684	0.859495776335924
324	por_bam_spa_ger_igb_mly_xho_krd_knd_pan_mao_hau_eng_ctl_wly_tml_tur_qcu_bsq_akn_zul_aze_amr_tsw_ewe_hin_slo_mnd_afr_owc_urd_ben_tig_azi_geo_mlt_tag_prs_bos_scr_arw_jav_amh_moo_swa_bul_cze_cnt_kor_bem_nor_aeg_tha_pol_fin_fbf_lit_rus_ita_lat_lda_ukr_dgb_cic_sun_dyu_swe_ven_ind_vie_fre_chh_glc_alb_uzb_mcd_yor_dut_jpn_gam_hun_swt_mol_svk_bat_heb_est_rom_sid_ses_grk_sod_anl_tsn_guj	-0.152308389679835	-0.357608905993933	0.721446313131727
325	pol_spa_hin_mol_cic_bem_scr_qcu_vie_kor_jav_est_sun_krd_aze_owc_amr_ctl_rom_svk_zul_tml_ses_prs_hun_knd_cze_slo_sod_ven_jpn_dgb_dut_por_guj_ita_mlt_mly_grk_ger_ind_chh_cnt_bos_gam_amh_mao_tag_akn_hau_arw_bul_ben_alb_bat_tha_bsq_mcd_fre_fin_uzb_eng_rus_afr_pan_yor_geo_mnd_urd_tig_swe_glc_lda_ukr_anl_azi_fbf_nor_tur_igb_tsw_heb_aeg_lit_lat_moo_bam_swa_dyu_wly_ewe_swt_xho_tsn_sid	-0.567829057395654	-1.31302285746239	0.192405902639917
326	ewe_lit_guj_ind_aeg_sun_rom_owc_zul_ukr_tur_slo_wly_ctl_swt_glc_akn_fre_kor_heb_swa_scr_mly_mao_mlt_sid_tha_anl_xho_ses_mnd_tag_hau_por_yor_pan_mol_chh_tml_est_qcu_igb_krd_vie_aze_arw_tsn_alb_ita_ben_uzb_lat_azi_lda_ven_prs_knd_gam_jav_dut_fbf_moo_ger_pol_bat_grk_fin_bam_hun_urd_bul_rus_cic_afr_amr_tig_mcd_cze_sod_spa_geo_amh_bsq_cnt_tsw_eng_dyu_hin_svk_bos_swe_nor_jpn_bem_dgb	1.00816171535941	2.48029866525178	0.0149259185188832
327	ita_arw_afr_grk_amh_bat_mao_dut_geo_sun_ses_jav_bsq_swa_spa_tig_heb_qcu_scr_aeg_fin_bos_ewe_prs_uzb_tha_moo_mnd_guj_lit_cnt_gam_jpn_chh_mol_swt_bul_swe_alb_cze_ind_knd_lat_amr_eng_azi_slo_vie_hun_wly_igb_glc_mcd_mly_bem_urd_krd_sid_fre_nor_zul_tur_xho_cic_por_est_rom_ben_akn_tsn_tag_lda_mlt_tsw_hau_yor_pol_dyu_hin_kor_ger_ven_dgb_anl_fbf_pan_aze_ctl_rus_ukr_owc_sod_tml_svk_bam	-0.10097028619944	-0.224087074594674	0.82318110756674
328	fbf_est_tml_hun_uzb_slo_sun_rus_amh_arw_lda_mly_bos_tig_mcd_dyu_owc_tag_xho_krd_bsq_lat_swt_swa_zul_gam_chh_cnt_geo_ewe_bam_azi_por_tur_jav_bul_tsn_prs_hau_glc_bem_mlt_jpn_ger_alb_anl_tsw_ven_amr_hin_mol_ben_pol_aze_pan_yor_qcu_spa_akn_fin_guj_igb_cic_swe_svk_dut_ses_afr_eng_mao_sid_rom_heb_ita_nor_lit_aeg_moo_scr_cze_knd_dgb_sod_grk_ind_urd_kor_mnd_ctl_bat_tha_vie_fre_ukr_wly	0.163848386493487	0.419965050344532	0.675479649978552
329	vie_anl_fre_yor_dyu_ind_tha_igb_qcu_moo_hau_dut_spa_aze_hin_akn_cze_bem_mao_amr_aeg_ctl_hun_lat_arw_mlt_bsq_ben_swt_gam_guj_kor_jpn_tig_bam_azi_svk_lit_sid_knd_ger_urd_chh_grk_afr_swa_heb_glc_rom_xho_ukr_sun_lda_scr_krd_prs_alb_est_amh_geo_slo_tag_pol_zul_mol_cnt_cic_ses_mcd_tur_jav_fin_wly_ita_mnd_bat_owc_bos_uzb_dgb_ven_tsw_swe_eng_tsn_nor_pan_sod_rus_tml_por_bul_ewe_mly_fbf	-0.485361286809572	-1.13292485736471	0.260158153717957
330	qcu_mao_gam_ben_tig_mcd_xho_eng_arw_hau_amr_ven_tsn_heb_wly_swe_bat_aze_afr_lat_tag_jpn_uzb_owc_cnt_mlt_urd_tha_dut_slo_azi_fre_svk_aeg_ewe_ind_anl_mly_ses_yor_bul_cic_grk_sod_est_ukr_swa_vie_ita_mol_bam_jav_moo_geo_swt_ctl_spa_por_pan_prs_lit_mnd_akn_krd_cze_igb_bsq_dyu_nor_kor_sid_chh_dgb_pol_bos_tur_tsw_scr_glc_fbf_ger_guj_alb_lda_rom_sun_tml_knd_fin_bem_hin_amh_zul_hun_rus	0.451080614794184	1.15924961767533	0.24932225641263
331	bem_fre_amr_vie_pol_alb_geo_swe_urd_lda_nor_afr_azi_por_hau_mao_swa_gam_mnd_mcd_ven_guj_owc_jav_ind_fbf_qcu_zul_dyu_ukr_sod_heb_spa_tig_prs_tsn_ses_xho_svk_mol_est_aeg_kor_mlt_ben_anl_rom_bos_krd_tha_fin_tag_moo_yor_bat_rus_aze_knd_bul_eng_dut_ger_grk_ita_cnt_hin_hun_ctl_pan_wly_sun_lat_scr_cic_arw_uzb_bsq_igb_slo_glc_bam_mly_sid_swt_ewe_tsw_dgb_tml_akn_cze_jpn_lit_tur_amh_chh	0.3514438323225	0.909362822374842	0.365509341449553
332	swt_moo_yor_por_amr_heb_bul_owc_hun_eng_qcu_alb_fin_krd_jpn_mcd_scr_pan_bam_ben_est_vie_aze_xho_dut_swa_cic_ind_mlt_azi_swe_bem_sid_fre_tsn_akn_geo_dyu_rom_ukr_lit_grk_bat_amh_wly_sun_cze_cnt_ita_tig_hau_arw_fbf_ven_ewe_mly_urd_tha_svk_gam_hin_jav_dgb_sod_anl_ctl_bos_afr_ger_tur_ses_zul_tml_kor_mnd_tag_knd_uzb_rus_spa_prs_pol_guj_aeg_glc_mol_lat_tsw_nor_bsq_slo_mao_igb_lda_chh	-0.448926022267978	-1.21449094616213	0.227635096364687
333	slo_tsw_fbf_scr_hau_svk_bat_guj_tsn_afr_xho_bos_ben_swt_sod_grk_tha_tml_akn_chh_fin_swa_knd_dut_bam_owc_nor_est_jav_eng_tig_tur_heb_aeg_pan_zul_sun_ger_gam_dgb_amr_mao_lda_ind_wly_rus_cic_tag_moo_ses_lat_ven_hun_vie_spa_arw_urd_mlt_bul_lit_cze_rom_jpn_igb_aze_sid_por_qcu_ewe_geo_prs_alb_amh_ctl_mly_anl_ita_hin_kor_azi_ukr_yor_bsq_pol_dyu_cnt_mcd_mol_bem_mnd_glc_fre_swe_uzb_krd	0.127642232381209	0.302773478249768	0.76273868316363
334	knd_ger_amr_zul_rus_dgb_grk_est_jpn_cze_kor_ukr_hau_por_bul_rom_lat_yor_tur_xho_bsq_ita_swe_vie_akn_geo_prs_ctl_tha_sod_pol_cic_bam_uzb_afr_alb_tsn_ses_qcu_fin_mcd_bat_spa_pan_ewe_hin_arw_tag_ven_igb_wly_lit_heb_cnt_krd_amh_fre_eng_aeg_tig_swa_scr_dyu_mol_jav_gam_lda_sid_guj_hun_azi_glc_mnd_sun_dut_mao_ben_owc_urd_mlt_slo_moo_ind_nor_tml_swt_bos_tsw_mly_svk_anl_chh_fbf_aze_bem	-0.120403852823455	-0.425280382421523	0.671614747822356
335	lda_swt_swe_qcu_mnd_chh_mao_rus_aeg_fbf_eng_fin_sod_tur_nor_jav_bos_alb_arw_ita_uzb_grk_sid_est_kor_ses_heb_amr_vie_lit_lat_urd_yor_pan_ben_prs_cic_afr_scr_gam_mol_ger_fre_ukr_tsn_ewe_cze_xho_guj_krd_jpn_akn_ind_tag_tml_anl_svk_sun_bem_tha_swa_wly_bul_mcd_glc_cnt_tig_hau_geo_azi_mlt_amh_bam_dut_por_pol_hun_bsq_owc_zul_tsw_dyu_ctl_hin_spa_moo_mly_ven_bat_slo_dgb_igb_knd_aze_rom	0.579965716443057	1.34465155018535	0.182008184019524
336	urd_mcd_arw_akn_svk_grk_amh_bam_ses_lat_mao_rom_prs_eng_fin_tml_mnd_dyu_uzb_bat_hun_bul_hau_owc_lda_sod_tig_ind_est_ita_sun_moo_ven_tsw_mol_geo_cze_pol_nor_qcu_alb_tag_dut_azi_swe_spa_ben_afr_scr_aeg_zul_lit_fre_bem_tha_mlt_glc_mly_slo_heb_jpn_ctl_cic_sid_kor_yor_gam_cnt_guj_fbf_swt_amr_xho_jav_ger_tur_hin_ewe_ukr_aze_swa_rus_tsn_anl_bsq_dgb_knd_vie_pan_bos_wly_krd_por_igb_chh	-0.589296281417611	-1.37738431701301	0.171699434329139
337	heb_pol_knd_amh_spa_lit_dyu_owc_sid_jav_tsn_zul_hau_ind_ewe_bul_ger_est_slo_sod_ven_cic_hin_swt_cnt_akn_fre_mlt_xho_amr_pan_mnd_rus_hun_urd_por_grk_mao_geo_prs_jpn_wly_vie_svk_qcu_scr_mcd_rom_bat_dut_guj_swe_bem_anl_aeg_fin_igb_tsw_bam_lat_tur_eng_fbf_afr_alb_arw_swa_aze_uzb_tml_tha_ben_dgb_mol_ita_mly_bsq_ctl_azi_yor_tag_kor_moo_lda_gam_bos_tig_krd_nor_cze_glc_ukr_ses_sun_chh	0.0558480568216379	0.12546580932907	0.900425616653879
338	heb_ewe_kor_vie_hun_bat_krd_lat_dyu_geo_fre_guj_rus_swt_afr_tsn_swa_sid_ukr_bos_mly_cnt_pan_fbf_dut_hau_mcd_ben_ita_grk_urd_hin_aeg_moo_chh_amr_arw_eng_mao_tig_cic_xho_mlt_anl_scr_uzb_amh_tml_svk_slo_spa_rom_jpn_lda_sun_por_aze_bem_dgb_alb_qcu_cze_fin_ven_ctl_glc_ses_tur_owc_mnd_zul_knd_azi_mol_prs_jav_swe_bsq_ger_tha_est_nor_pol_sod_yor_gam_tsw_tag_igb_bam_wly_lit_akn_bul_ind	NA	NA	NA
339	aze_bat_chh_nor_sod_lda_wly_ben_jav_anl_hin_lat_zul_pol_dut_arw_tha_igb_uzb_krd_moo_tig_bsq_yor_fbf_mol_knd_grk_ctl_pan_tml_rus_gam_spa_guj_fin_svk_geo_vie_qcu_slo_por_xho_bam_ses_swe_amr_heb_ita_scr_dgb_dyu_bul_mlt_ven_tag_eng_bos_cic_fre_azi_glc_amh_cnt_est_hun_lit_cze_tur_urd_swa_ewe_sid_ind_tsn_ger_bem_mnd_hau_owc_alb_mcd_aeg_sun_jpn_prs_ukr_kor_akn_tsw_mao_mly_afr_rom_swt	0.390099167950358	1.01253103006299	0.313911298315482
340	azi_mao_amr_jpn_cnt_nor_scr_wly_fre_bsq_ses_svk_owc_ctl_rom_ewe_bul_rus_slo_anl_fin_heb_gam_yor_glc_bam_ita_alb_lit_sod_zul_swa_tag_jav_guj_prs_moo_sun_afr_bat_cic_est_dgb_arw_pol_mnd_amh_hun_aeg_mlt_ger_dyu_knd_tsw_tha_vie_geo_qcu_mcd_pan_ind_bos_lat_aze_ukr_swt_bem_tur_hau_dut_fbf_kor_spa_krd_xho_mly_tig_igb_por_sid_hin_lda_chh_urd_mol_eng_tsn_ven_ben_swe_uzb_grk_tml_akn_cze	0.0488271303728635	0.112497667523257	0.910671288678902
341	alb_wly_bem_sod_rom_prs_fre_grk_zul_tig_moo_dut_pol_hun_est_mlt_mao_sid_eng_yor_mnd_arw_tha_igb_azi_rus_guj_geo_tsn_tur_tml_cze_dgb_bul_ewe_aeg_ger_lit_spa_cic_heb_owc_swt_dyu_bsq_lat_mcd_anl_sun_ukr_urd_nor_qcu_knd_lda_chh_bat_jpn_slo_jav_kor_fin_ita_vie_uzb_bam_bos_xho_glc_swe_ctl_tag_ben_cnt_hau_ses_swa_amh_pan_fbf_mol_tsw_scr_afr_ven_svk_ind_por_hin_gam_amr_mly_krd_aze_akn	-0.191998709637061	-0.463049076191106	0.644410936012675
342	uzb_vie_tig_hau_grk_jpn_rus_fre_bsq_ind_hin_bul_tha_glc_fbf_sod_ita_mly_ctl_dgb_ven_bat_chh_lit_cic_yor_sun_anl_krd_aze_bos_owc_eng_mnd_heb_alb_prs_dut_geo_mcd_lda_ewe_swe_cze_dyu_nor_urd_amh_cnt_por_afr_tsn_moo_arw_spa_qcu_rom_svk_tml_wly_fin_zul_tur_pol_aeg_swa_ukr_tag_guj_est_lat_xho_bem_jav_bam_scr_mol_ben_sid_slo_ses_pan_igb_tsw_hun_mao_ger_azi_kor_akn_swt_knd_amr_gam_mlt	-0.360632614205532	-0.81594212267762	0.416618199087364
343	fbf_lit_dut_ses_knd_moo_fre_tsn_vie_zul_heb_owc_swt_lda_uzb_qcu_eng_dgb_grk_ewe_bos_sun_bem_ben_xho_mlt_ind_bat_ven_tur_afr_gam_swe_jpn_ita_mao_prs_geo_arw_svk_bsq_krd_jav_swa_est_hin_sid_yor_glc_pol_bam_alb_sod_cic_aze_tsw_rus_por_mcd_hun_lat_pan_akn_amh_urd_nor_slo_anl_cze_mnd_fin_ger_kor_tag_mol_wly_rom_dyu_tig_scr_igb_tha_ctl_spa_cnt_tml_azi_mly_ukr_hau_chh_guj_bul_aeg_amr	0.354994817698115	0.848174158648137	0.398518738631581
344	gam_bat_hun_jav_bem_mlt_dyu_fin_por_cze_tsw_amr_swt_ses_mnd_guj_fbf_ukr_pan_sod_spa_ind_svk_ven_sid_tml_geo_swe_nor_aeg_yor_kor_mcd_ewe_est_dgb_bul_grk_pol_swa_anl_scr_sun_krd_prs_ben_ger_mol_chh_arw_tag_moo_lda_lat_dut_eng_slo_glc_afr_amh_azi_alb_jpn_akn_igb_heb_tig_aze_ita_knd_tur_vie_fre_wly_cic_tha_rom_uzb_rus_bsq_owc_lit_mly_xho_urd_hin_cnt_qcu_hau_zul_ctl_bos_bam_mao_tsn	-0.388642995649474	-0.877473635016878	0.382490621479134
345	bsq_sod_mlt_hun_guj_mly_krd_spa_akn_scr_ger_geo_bam_tha_amh_swa_aze_grk_sid_ewe_tml_nor_gam_mnd_dyu_bat_eng_mol_ukr_pol_lat_fin_zul_hau_cic_tsw_mcd_amr_anl_wly_jpn_lit_lda_knd_chh_jav_aeg_fre_heb_kor_vie_est_tag_yor_azi_ctl_ind_uzb_ses_tur_ben_cze_pan_glc_swt_dgb_bos_igb_alb_rom_slo_svk_ven_cnt_xho_por_moo_arw_afr_bem_tig_tsn_sun_fbf_dut_bul_owc_hin_swe_qcu_ita_rus_prs_mao_urd	-0.535600978386646	-1.38124391912427	0.17051376743516
346	xho_chh_sun_ben_bsq_moo_rom_dgb_ukr_swe_guj_fbf_pan_fin_hau_bul_mol_mlt_eng_wly_scr_ses_tml_hin_cze_bos_bem_ctl_ita_aze_jpn_mnd_tsn_krd_vie_bat_ger_fre_glc_igb_ind_sod_jav_urd_hun_tsw_swa_nor_est_ven_slo_tag_swt_tig_kor_amh_lit_qcu_tha_yor_cic_mao_lda_bam_zul_por_uzb_tur_amr_dyu_rus_cnt_geo_owc_ewe_lat_akn_prs_afr_mly_heb_arw_gam_azi_knd_aeg_grk_spa_dut_mcd_svk_anl_sid_pol_alb	0.243427120823842	0.546486796664372	0.586040109441617
347	xho_hau_urd_swa_mly_tig_bsq_gam_jav_bat_bam_amh_chh_moo_yor_afr_rus_sod_fin_mao_spa_alb_krd_eng_azi_nor_aze_tsn_cic_dgb_bem_ven_fbf_tml_dut_ses_ger_pol_cnt_scr_glc_tha_guj_ben_mol_aeg_mcd_est_por_ind_cze_tur_wly_owc_lit_ewe_sun_igb_ita_swt_kor_swe_lat_hun_slo_pan_bul_anl_akn_ukr_mlt_qcu_knd_jpn_lda_bos_vie_uzb_fre_sid_tag_ctl_prs_amr_arw_tsw_hin_zul_mnd_svk_grk_dyu_geo_rom_heb	0.295178983028013	0.651259351100315	0.516485123340143
348	azi_lit_dgb_ukr_tsw_wly_cze_afr_tur_por_krd_tig_swa_glc_lda_eng_alb_mlt_spa_zul_tag_bat_sid_uzb_tsn_fin_lat_tml_bul_nor_swe_geo_igb_bam_ger_grk_aeg_anl_dyu_jpn_hun_kor_bem_heb_gam_mcd_rom_bos_bsq_pan_est_mao_cnt_ven_hin_guj_scr_fbf_vie_qcu_ewe_ses_amh_xho_sun_hau_rus_sod_ind_slo_jav_pol_owc_chh_aze_knd_ita_moo_cic_arw_mol_swt_tha_fre_ben_dut_mnd_svk_mly_ctl_yor_prs_amr_urd_akn	-0.422154046895697	-1.05906778909597	0.292311868574288
349	arw_moo_qcu_lit_ita_mlt_ven_zul_bos_tig_mcd_knd_tsw_hun_xho_jpn_eng_svk_nor_wly_ukr_pol_kor_tha_geo_sun_bul_swt_aeg_chh_ewe_bem_cic_fre_lat_mly_por_bat_jav_lda_mao_sid_ind_alb_cnt_glc_owc_bam_dut_dyu_rom_amr_afr_igb_yor_hin_est_scr_hau_heb_grk_tml_sod_cze_urd_spa_gam_tsn_fin_uzb_amh_mol_pan_krd_swe_ses_guj_tag_swa_ctl_slo_azi_mnd_dgb_akn_anl_ben_prs_aze_fbf_vie_bsq_tur_rus_ger	0.0506127359536278	0.117844608183633	0.906444929676529
350	mnd_dgb_dut_spa_mly_moo_kor_slo_lda_tsw_ukr_glc_mao_fin_ita_swe_tag_bam_aeg_jpn_ctl_igb_lat_aze_arw_hin_cic_owc_chh_urd_amr_azi_rus_bsq_mlt_heb_xho_cnt_mcd_tha_ger_est_bem_zul_ven_sod_swa_qcu_uzb_amh_ses_yor_akn_wly_lit_ben_scr_guj_tig_swt_rom_vie_bos_fre_hau_fbf_gam_alb_ind_ewe_mol_bul_anl_hun_sid_tsn_cze_por_pan_sun_bat_tml_grk_knd_afr_jav_tur_dyu_eng_krd_pol_svk_geo_nor_prs	0.671722476326955	1.51200970909337	0.133922153371199
351	hau_uzb_bat_azi_aze_rom_amh_bam_qcu_akn_lda_tml_alb_kor_ewe_vie_hun_svk_ven_grk_owc_arw_igb_urd_rus_sid_moo_tsw_tur_cnt_krd_tig_por_swe_glc_dut_spa_fbf_mcd_bem_cic_sod_cze_lat_bul_knd_jav_swt_lit_bos_dyu_sun_dgb_amr_ger_tha_yor_prs_wly_mol_eng_ben_bsq_anl_ita_pan_mly_fre_jpn_heb_gam_guj_scr_est_zul_tag_hin_xho_mnd_afr_pol_slo_ind_fin_ctl_ukr_mao_nor_mlt_swa_chh_geo_aeg_ses_tsn	0.100148605840748	0.237975299228434	0.812423778922133
352	arw_fin_moo_geo_dyu_tag_bam_svk_heb_yor_mcd_qcu_bul_owc_wly_dgb_rus_cnt_xho_krd_lat_hau_pol_tsn_urd_uzb_glc_lit_amh_nor_bsq_mlt_bos_guj_ukr_ita_zul_swe_swt_ewe_sod_alb_tml_prs_mao_grk_tsw_kor_scr_slo_aeg_afr_sid_akn_pan_tig_ses_rom_fbf_hun_mly_knd_dut_jav_igb_lda_ctl_chh_cze_bem_sun_mnd_fre_spa_anl_mol_hin_swa_tur_vie_jpn_aze_est_gam_amr_ven_ind_eng_tha_azi_bat_ben_cic_por_ger	-0.202923470874118	-0.521570983170172	0.603208992778936
353	tsn_eng_cnt_zul_cic_alb_ger_dut_igb_afr_mao_lat_prs_est_dyu_bsq_sod_vie_por_fre_nor_uzb_bos_mol_ita_tha_swa_fbf_sun_gam_hin_bem_qcu_tig_glc_tur_pol_mcd_bat_wly_ses_jav_akn_grk_aeg_heb_ukr_ewe_hau_ven_rus_chh_rom_fin_mly_guj_aze_owc_arw_ctl_ben_tml_spa_hun_cze_ind_lda_tag_bam_dgb_swe_krd_moo_swt_kor_mlt_jpn_yor_pan_slo_xho_svk_knd_urd_amh_anl_geo_azi_amr_lit_tsw_bul_scr_sid_mnd	-0.296049827428962	-0.75824851563183	0.45021947542886
354	igb_tig_fre_azi_ewe_ben_bem_dyu_guj_spa_hun_qcu_jav_cic_owc_fin_lit_vie_mcd_yor_mlt_mly_gam_mol_amr_rom_xho_zul_swa_tha_sid_moo_alb_ven_ses_bat_aeg_bul_fbf_rus_ukr_pan_krd_arw_hin_tur_urd_prs_sod_hau_swt_pol_sun_amh_afr_mnd_cze_swe_heb_tag_slo_svk_grk_tsn_wly_eng_bos_lda_knd_ger_geo_tsw_jpn_dgb_kor_akn_uzb_ita_por_ind_lat_glc_anl_mao_bsq_nor_tml_est_scr_cnt_ctl_bam_dut_chh_aze	0.514892096769374	1.34795527996977	0.180947012225178
355	svk_ben_slo_heb_anl_eng_mly_lat_ger_lit_sid_bsq_swa_bem_dgb_bos_krd_bam_hun_azi_akn_spa_knd_mlt_tur_fin_tha_pan_moo_urd_owc_gam_vie_rom_xho_cze_arw_zul_aeg_sod_geo_afr_dyu_ind_tml_kor_ita_hau_cnt_tag_ewe_est_fre_ven_glc_ctl_ses_bat_mcd_amh_aze_qcu_jpn_swt_igb_lda_guj_swe_mol_wly_fbf_cic_ukr_jav_por_scr_tsw_amr_mnd_tsn_sun_bul_mao_rus_nor_alb_pol_hin_uzb_prs_grk_yor_dut_chh_tig	0.233606769140973	0.597229863082722	0.551805245379917
356	pol_knd_afr_jav_prs_swa_zul_svk_vie_cze_mcd_bsq_fin_hun_sun_heb_eng_fbf_cnt_chh_lda_mnd_bam_mao_yor_ewe_spa_bat_dut_hau_geo_krd_aeg_por_fre_qcu_lat_rom_glc_slo_dgb_scr_xho_bul_tml_sod_aze_ben_est_grk_swe_uzb_kor_mlt_tha_tsw_gam_arw_wly_tur_amh_swt_cic_azi_igb_ctl_bos_akn_tag_rus_sid_mol_mly_pan_ukr_tsn_tig_amr_guj_jpn_urd_dyu_anl_moo_owc_ind_nor_hin_lit_ger_ita_alb_ven_ses_bem	-0.338890216135018	-0.746304683795522	0.457365791959427
357	ben_rom_aeg_spa_jav_hau_pol_dgb_tag_fbf_anl_tur_fre_owc_vie_moo_guj_swt_lda_dut_ctl_mao_jpn_pan_mnd_ukr_swe_igb_tsw_dyu_bem_ind_arw_bsq_chh_aze_mly_tml_grk_tha_ven_scr_amh_tsn_geo_zul_nor_hin_prs_sid_ger_gam_cze_mol_amr_akn_urd_bat_krd_eng_sun_ses_swa_fin_kor_svk_glc_lit_xho_tig_bam_afr_sod_rus_por_slo_hun_ita_est_uzb_ewe_bos_yor_bul_cnt_heb_lat_alb_mlt_cic_wly_qcu_azi_knd_mcd	0.0592901053868333	0.149469344254647	0.881506960136058
358	swe_ukr_aeg_lat_aze_pan_mao_sun_vie_qcu_tsn_alb_guj_bsq_mlt_fre_moo_ses_est_urd_gam_geo_ewe_tml_jav_uzb_rus_lit_fin_knd_svk_tag_ind_swa_cnt_afr_yor_prs_slo_kor_heb_chh_fbf_mnd_glc_mol_bam_cze_tsw_pol_jpn_ita_ctl_tur_lda_dyu_zul_owc_wly_anl_ger_ben_akn_ven_swt_bat_nor_hun_eng_sid_krd_amr_bul_dut_scr_bos_bem_mcd_grk_arw_tha_azi_por_hin_spa_hau_cic_igb_tig_rom_mly_dgb_sod_amh_xho	0.0401737055109256	0.0951191837494821	0.924424813084394
359	mol_guj_aeg_tur_slo_anl_lat_rus_tsw_gam_qcu_ita_ven_sun_vie_bem_bos_urd_cic_eng_hau_dut_azi_bul_ctl_est_xho_svk_swt_swe_ukr_wly_knd_scr_lda_sid_glc_tml_ind_mly_jav_owc_aze_tha_chh_dyu_lit_mlt_ewe_krd_hin_kor_pol_tsn_ses_uzb_fre_ger_fbf_fin_igb_geo_amh_bat_amr_hun_alb_pan_rom_swa_cze_yor_sod_ben_por_mnd_spa_zul_bsq_mao_heb_moo_nor_mcd_cnt_tig_afr_arw_bam_akn_tag_prs_jpn_dgb_grk	0.0936741003537802	0.217708910970595	0.828132878543047
360	cic_pan_eng_bem_est_mcd_chh_heb_moo_mao_grk_aeg_nor_tml_jav_tag_fbf_ven_fre_amh_dut_cnt_ger_por_xho_rus_swt_sod_glc_bam_ctl_alb_mol_anl_vie_kor_arw_tsw_tha_bat_ses_svk_sid_wly_bos_dgb_guj_rom_owc_swa_bsq_jpn_sun_yor_igb_bul_spa_lit_lda_scr_krd_gam_zul_cze_ukr_azi_hin_ben_knd_lat_tur_fin_tig_pol_afr_ita_qcu_urd_ewe_slo_mly_hun_dyu_tsn_ind_mnd_uzb_geo_hau_amr_prs_mlt_aze_swe_akn	0.357131834208324	0.842088850563776	0.401898526194349
361	jav_spa_amh_swt_bul_xho_pan_wly_swe_eng_mol_jpn_owc_kor_tha_bos_cnt_cic_yor_scr_bam_mnd_por_lat_dgb_geo_ewe_ben_svk_akn_bsq_mao_dyu_ger_fbf_fin_fre_azi_swa_heb_guj_sid_zul_rom_vie_ukr_tsn_moo_mcd_lda_est_mlt_uzb_rus_tsw_tig_nor_alb_hau_afr_krd_qcu_aeg_ses_glc_mly_gam_sod_ven_slo_bem_tag_hin_igb_ctl_pol_aze_bat_amr_anl_prs_tml_chh_grk_dut_cze_knd_lit_ind_tur_ita_sun_arw_hun_urd	-0.01030908605327	-0.0264306969403999	0.978970442497488
362	ukr_moo_hun_fin_por_krd_pan_bat_cze_ses_kor_alb_nor_amr_bul_dgb_rus_aze_sod_jpn_mly_est_anl_bam_aeg_tag_dyu_ind_cic_mlt_owc_sun_tml_tur_spa_mnd_geo_akn_fre_lat_slo_ewe_zul_ger_afr_swe_hau_fbf_lit_yor_tha_tsn_svk_swa_guj_knd_scr_mao_bos_grk_arw_swt_amh_gam_lda_rom_bsq_wly_eng_sid_tig_jav_ben_cnt_prs_urd_xho_dut_hin_mcd_azi_ven_vie_ita_uzb_chh_glc_qcu_igb_ctl_bem_mol_heb_pol_tsw	NA	NA	NA
363	xho_amr_sun_akn_est_tml_cnt_rom_qcu_lat_ctl_chh_fre_grk_pan_swa_afr_anl_svk_tha_amh_prs_gam_hau_eng_tsn_ses_hin_zul_cze_fin_mly_azi_glc_mao_krd_tsw_rus_fbf_ben_hun_heb_ven_sid_ger_ind_ewe_por_dyu_uzb_bos_swe_bam_tig_bsq_guj_cic_kor_sod_aze_mnd_ukr_dut_bat_mcd_slo_owc_spa_mol_moo_arw_jav_ita_knd_urd_nor_tur_jpn_pol_alb_yor_bul_wly_igb_vie_lit_geo_tag_mlt_swt_aeg_bem_lda_scr_dgb	0.150100278114543	0.359036816375946	0.720381404105486
364	mcd_ind_uzb_tha_ben_swa_fre_akn_bul_grk_ctl_owc_aze_afr_mnd_mao_dgb_tsn_mol_mly_swe_fin_slo_bat_prs_lit_bam_tml_wly_cze_spa_krd_tig_arw_knd_amr_eng_ita_hau_jav_svk_amh_mlt_dyu_sun_anl_swt_chh_pol_bem_ukr_est_lat_xho_scr_tur_ger_dut_yor_vie_zul_fbf_alb_rus_tag_bos_hin_rom_ven_glc_por_hun_ses_sid_gam_ewe_bsq_guj_urd_cic_heb_igb_azi_sod_qcu_cnt_aeg_geo_lda_kor_jpn_pan_tsw_moo_nor	-0.267180097011165	-0.690076582324948	0.491864541992214
365	mcd_bos_amh_krd_svk_ewe_swe_scr_swa_bem_tml_fin_tag_lda_knd_fre_mao_cic_aze_spa_anl_est_yor_mnd_igb_tha_bsq_tig_azi_glc_uzb_bul_rus_nor_tsw_bam_prs_rom_dgb_jpn_chh_vie_hun_mlt_slo_cze_sid_dyu_por_pan_dut_gam_ukr_alb_lit_geo_ger_ind_owc_wly_urd_ven_sun_qcu_akn_afr_hau_moo_mol_zul_tsn_pol_grk_heb_amr_bat_swt_aeg_hin_tur_guj_kor_arw_sod_eng_lat_ben_cnt_mly_ses_xho_jav_ctl_ita_fbf	0.882492464291113	2.29123925880998	0.0242075891470046
366	hin_glc_swa_urd_rom_tml_eng_mlt_afr_ben_mol_nor_hun_lda_vie_dgb_svk_tsn_dyu_slo_akn_lit_jpn_chh_bsq_hau_azi_heb_pol_ita_tig_ses_bos_mcd_por_pan_tag_uzb_zul_anl_yor_moo_arw_spa_xho_mao_tsw_swt_kor_sid_guj_ind_igb_owc_aze_grk_aeg_fin_ger_fre_wly_ven_ewe_fbf_geo_est_bat_jav_knd_amr_rus_prs_bul_ukr_sod_cnt_swe_mnd_lat_bam_dut_qcu_krd_ctl_amh_cic_mly_cze_bem_scr_tur_tha_alb_gam_sun	0.167345477959363	0.390067552156234	0.697378543338423
367	yor_rom_spa_mnd_geo_mly_guj_svk_mol_rus_heb_fre_ctl_anl_jpn_alb_xho_igb_vie_fbf_ewe_lit_ses_chh_mlt_moo_est_pan_mao_ven_hin_bam_eng_krd_cnt_lat_sun_kor_tig_bem_amh_grk_uzb_bsq_mcd_tha_tsn_wly_scr_azi_amr_arw_sod_swe_akn_cic_swt_slo_aeg_tag_knd_glc_gam_ben_tsw_owc_tur_swa_hun_sid_pol_bul_bos_prs_afr_zul_tml_hau_qcu_bat_por_dyu_ind_nor_lda_dgb_cze_dut_fin_jav_ger_ita_aze_urd_ukr	0.346256890412655	0.804681603947341	0.42305579148961
368	uzb_alb_ctl_tur_hin_dyu_yor_prs_arw_wly_azi_mol_tha_ewe_akn_mnd_bat_dut_cze_ven_ukr_cic_xho_kor_scr_bos_grk_amr_mao_fbf_igb_tsw_ger_bem_geo_bam_swa_mcd_aze_amh_ita_pan_dgb_rus_svk_jav_fre_sun_swe_lat_krd_ben_aeg_sod_bul_hun_mlt_slo_ses_lit_fin_tig_spa_chh_owc_mly_pol_eng_lda_swt_jpn_moo_tsn_sid_cnt_por_zul_ind_qcu_nor_vie_anl_est_urd_afr_rom_tag_glc_tml_guj_knd_hau_gam_bsq_heb	0.24580731846804	0.5623738918283	0.57521436050262
369	fbf_ctl_dut_azi_tur_tsw_mlt_lat_qcu_slo_amr_svk_tha_knd_jav_est_lda_prs_bem_swa_geo_uzb_urd_dgb_guj_chh_mly_arw_tml_afr_eng_pol_vie_sod_hun_cnt_nor_ben_sid_zul_moo_yor_bsq_mnd_wly_bam_bul_ind_mol_bos_rus_sun_por_aze_xho_ger_mao_fre_hin_swt_ukr_pan_kor_ses_akn_tag_heb_tsn_hau_bat_krd_glc_lit_grk_rom_aeg_anl_cic_owc_ven_ewe_amh_igb_scr_gam_tig_jpn_swe_mcd_fin_ita_spa_alb_dyu_cze	-0.132031572749498	-0.338722780594589	0.735582152790501
370	akn_nor_wly_fin_vie_cze_lda_prs_sid_ger_pan_chh_tsw_mnd_rus_ind_hau_swe_scr_uzb_slo_amh_swt_kor_tha_ven_knd_cnt_hun_eng_svk_guj_krd_tig_arw_ben_ewe_sun_bam_lit_moo_swa_tml_hin_rom_yor_bem_afr_tag_cic_urd_bul_tsn_qcu_jav_est_ita_spa_dyu_bat_por_igb_mol_bos_fbf_aze_owc_grk_ctl_geo_alb_aeg_dgb_jpn_glc_fre_anl_mcd_amr_mlt_ukr_pol_mly_xho_mao_tur_sod_heb_gam_zul_azi_dut_bsq_lat_ses	-0.126424032252825	-0.288798453247023	0.77337836522843
371	bul_aeg_igb_spa_jpn_ctl_ewe_mol_wly_dyu_rom_lit_slo_gam_cnt_lda_kor_svk_swe_sun_akn_uzb_jav_xho_glc_fbf_ger_ind_est_grk_bos_afr_yor_heb_swt_azi_guj_alb_bam_por_tml_swa_rus_ven_cze_amh_chh_mao_hin_tsn_amr_pan_aze_tsw_scr_urd_ses_mcd_ben_ukr_bsq_mlt_fre_cic_eng_ita_dgb_tig_sod_knd_geo_fin_hau_bem_tur_lat_hun_tag_mly_arw_bat_zul_nor_tha_dut_owc_qcu_vie_mnd_anl_moo_prs_krd_pol_sid	0.682560224731021	1.5308482486067	0.129201497074086
372	mly_hin_lat_dut_tur_sun_pan_lda_dyu_gam_est_krd_igb_tag_wly_prs_vie_tml_bos_grk_ben_cic_nor_ger_spa_aeg_kor_mnd_geo_akn_alb_rom_fre_ind_sid_cze_ewe_tig_tsw_jav_mcd_qcu_mao_zul_bat_bul_knd_xho_swt_urd_uzb_eng_amh_mlt_hun_guj_dgb_swa_moo_tha_aze_bsq_pol_ita_mol_por_slo_bam_svk_ses_heb_bem_tsn_jpn_scr_anl_lit_fin_afr_ven_ctl_glc_owc_azi_arw_yor_chh_fbf_sod_hau_cnt_swe_amr_ukr_rus	0.38950174605124	0.877711268181478	0.382362288721867
373	mcd_urd_akn_fbf_tur_zul_amr_krd_mol_cic_dgb_scr_tml_anl_dyu_chh_aeg_jav_tsn_mly_bul_hun_est_lit_bos_ukr_por_sid_knd_wly_qcu_sod_jpn_rom_geo_ind_slo_tha_lda_tag_igb_yor_prs_heb_aze_pan_mao_hin_gam_afr_glc_ven_spa_sun_swa_tsw_bat_owc_alb_rus_fre_moo_hau_nor_bsq_swe_cze_bam_xho_grk_ger_kor_ita_ses_ewe_arw_ben_vie_mlt_pol_swt_amh_azi_lat_dut_fin_ctl_uzb_svk_mnd_bem_tig_eng_guj_cnt	0.181703777102917	0.419799674306568	0.675600038996532
374	lit_ses_cze_sun_ewe_chh_krd_afr_bos_gam_mcd_swt_kor_fin_svk_lda_tig_jav_jpn_vie_tur_ben_ita_ven_est_akn_knd_mnd_yor_swe_bem_tsw_arw_hin_azi_ukr_igb_tsn_wly_aze_anl_fre_sid_lat_tha_nor_hun_hau_bul_glc_mlt_eng_geo_bam_qcu_cnt_tag_owc_aeg_amh_scr_dgb_spa_zul_guj_por_ctl_alb_pol_cic_amr_rus_prs_mol_swa_moo_ger_sod_ind_dut_dyu_bsq_xho_rom_mly_fbf_pan_uzb_mao_tml_heb_slo_bat_grk_urd	0.0873397303243498	0.224886679469254	0.822560823849475
375	moo_heb_amr_kor_bul_alb_cze_sid_mly_lat_eng_mao_tag_anl_fbf_knd_akn_aeg_ukr_ben_uzb_azi_wly_owc_guj_ita_spa_cnt_amh_ses_qcu_jav_swa_hun_tig_arw_yor_krd_mlt_est_prs_pol_ven_mcd_svk_tsn_glc_swt_dut_nor_grk_ctl_hin_mnd_mol_jpn_urd_chh_igb_swe_hau_gam_aze_geo_pan_tha_afr_ind_dgb_bam_bsq_lit_rom_dyu_slo_tsw_sod_ewe_ger_tml_scr_bem_zul_cic_lda_bos_xho_por_rus_sun_tur_fre_bat_fin_vie	0.46121820888831	1.07290499111893	0.286089878170253
376	urd_ukr_sun_sod_tsn_gam_tml_fre_chh_dgb_guj_zul_hau_fin_hun_mcd_azi_xho_swa_arw_kor_lit_amh_tig_tur_svk_scr_dyu_slo_bul_anl_bem_sid_bat_knd_ctl_spa_aze_lat_tha_wly_lda_owc_cze_ewe_ven_rus_swt_cnt_mnd_rom_moo_akn_pol_geo_bos_ind_alb_grk_ses_mlt_tsw_uzb_heb_bsq_amr_jav_glc_vie_fbf_ger_ben_tag_qcu_cic_est_mol_dut_pan_afr_yor_hin_por_igb_ita_jpn_aeg_bam_mao_mly_prs_nor_eng_krd_swe	-0.0273613666065606	-0.065370086502484	0.948019656422755
377	bsq_ven_por_sid_lit_xho_owc_jpn_mlt_ctl_rom_mao_zul_dgb_kor_wly_tig_tur_alb_dut_amh_fin_gam_grk_scr_mcd_sod_pan_slo_uzb_bul_fre_cze_ses_ben_aeg_tha_ewe_ukr_tsn_lda_krd_cic_tsw_tml_jav_knd_vie_moo_hun_lat_akn_geo_ger_bos_svk_bem_qcu_urd_aze_heb_guj_mly_afr_hau_ita_igb_yor_prs_chh_mnd_azi_nor_cnt_fbf_dyu_bam_est_ind_amr_swe_arw_eng_rus_tag_sun_bat_mol_pol_glc_spa_swa_swt_hin_anl	0.513016306356348	1.32783771509598	0.187481642574928
378	ctl_igb_ind_aeg_wly_hin_urd_mnd_amh_pol_heb_pan_mcd_ses_zul_ben_jpn_rom_tur_cic_swe_tsn_knd_glc_anl_moo_spa_ger_aze_tml_dgb_rus_fbf_bam_bem_ewe_alb_sun_tha_slo_lda_ukr_sod_por_mol_tig_afr_fre_arw_xho_kor_uzb_prs_mlt_nor_lit_est_tag_krd_grk_tsw_owc_akn_hun_jav_bsq_svk_chh_swt_dut_cze_bat_azi_vie_guj_mao_hau_sid_mly_amr_bul_dyu_cnt_fin_geo_lat_bos_yor_scr_swa_eng_ven_ita_gam_qcu	-0.30100855750179	-0.686208542551599	0.494288881877396
379	vie_eng_azi_hin_owc_ben_lat_bam_bos_ind_cze_jav_pol_bat_dgb_bsq_moo_scr_igb_yor_por_fre_mcd_rus_tsn_mao_sid_cic_zul_spa_tig_prs_tml_ukr_mly_mol_afr_mlt_uzb_swa_mnd_nor_hau_ewe_heb_glc_fbf_hun_arw_xho_krd_swe_grk_aeg_ger_lit_svk_ctl_guj_bul_jpn_ses_anl_sun_tha_tsw_est_cnt_aze_wly_alb_sod_ita_qcu_amh_pan_geo_lda_urd_rom_tur_akn_tag_dyu_amr_swt_knd_ven_chh_fin_slo_gam_kor_bem_dut	-0.540158041153838	-1.29528785338125	0.198427068323562
380	afr_cic_moo_urd_eng_pan_kor_owc_cnt_mcd_alb_hin_dyu_grk_pol_aeg_arw_est_lat_por_bat_ger_vie_uzb_bul_tml_mnd_amh_lit_sid_tsn_guj_knd_fbf_amr_ses_gam_mlt_ctl_hau_glc_rus_dut_tsw_scr_dgb_geo_tha_ind_mly_sun_ita_yor_bam_tig_swa_mao_igb_swt_spa_mol_jpn_svk_bem_ewe_krd_jav_rom_prs_ben_fin_azi_slo_xho_cze_chh_tag_aze_lda_fre_akn_bos_heb_anl_hun_swe_zul_bsq_ukr_qcu_nor_tur_ven_sod_wly	-0.172131457584438	-0.392177435784863	0.695824429010007
381	mol_tig_ind_afr_ses_swe_cic_yor_arw_tsn_slo_sun_nor_igb_hin_hau_xho_bat_bam_wly_prs_dgb_rus_rom_grk_por_mly_lat_uzb_owc_chh_mao_glc_dyu_swa_dut_bem_sod_pol_anl_eng_ita_fbf_hun_aeg_tur_bos_svk_ben_mlt_jpn_kor_tsw_mnd_amh_aze_bul_ewe_est_cnt_fin_tag_mcd_krd_zul_jav_alb_pan_cze_amr_qcu_scr_gam_lit_geo_knd_ger_moo_ukr_urd_heb_tml_vie_bsq_guj_azi_ven_akn_spa_swt_lda_sid_ctl_tha_fre	-0.274621515972598	-0.628577227488776	0.531166651695257
382	ger_qcu_amr_mnd_eng_igb_ind_ukr_hun_rus_urd_mly_slo_rom_spa_tsn_nor_bam_azi_fbf_ses_vie_swa_prs_uzb_anl_ewe_moo_dgb_lat_heb_dut_ita_yor_fin_pan_bsq_sid_hau_tml_scr_zul_afr_glc_bem_aze_wly_cze_jav_ctl_pol_jpn_tha_lda_mol_fre_sun_por_gam_ven_bat_bul_arw_est_aeg_tig_dyu_swe_tag_kor_tsw_alb_grk_chh_akn_amh_mlt_cnt_ben_tur_xho_geo_sod_knd_svk_krd_swt_lit_bos_mao_mcd_guj_hin_owc_cic	-0.0431322966429615	-0.107806616565695	0.914381336154221
383	bat_heb_spa_urd_por_rus_knd_prs_alb_bul_ses_amr_mcd_svk_mnd_xho_swa_azi_ita_dut_est_glc_ewe_owc_igb_gam_qcu_guj_hin_ukr_tml_geo_tha_lit_arw_mlt_grk_jav_ben_sid_aeg_fin_scr_zul_bsq_cnt_mly_tsw_yor_jpn_nor_tsn_wly_tag_chh_anl_hun_bam_mao_pol_bem_ger_moo_ind_amh_eng_ven_dyu_slo_cze_sun_tig_fre_rom_aze_pan_vie_dgb_swt_mol_tur_afr_ctl_fbf_kor_uzb_cic_lat_krd_sod_swe_bos_lda_hau_akn	-0.285625533323342	-0.647418069011608	0.518956364919626
384	fre_aeg_bat_sid_vie_ewe_bam_bsq_cnt_mly_eng_jpn_ger_hau_tsw_slo_alb_anl_ita_yor_pol_zul_dyu_pan_cze_tur_svk_fbf_dut_kor_ukr_sod_swa_tha_tag_bos_gam_lit_bem_bul_mao_hin_arw_wly_hun_heb_nor_ind_guj_glc_fin_scr_dgb_moo_knd_aze_cic_est_mol_amr_akn_tig_tsn_xho_mcd_mlt_amh_swt_jav_sun_tml_por_mnd_owc_geo_prs_afr_lda_uzb_ctl_rom_spa_qcu_ben_igb_ses_ven_lat_grk_azi_krd_swe_urd_rus_chh	1.13085023138115	3.04516899020013	0.00302499862058128
385	yor_zul_vie_prs_ita_aze_ben_ind_xho_bsq_anl_swa_tig_bos_afr_sun_uzb_fre_akn_arw_amr_jpn_swe_mao_mcd_lda_tsw_mol_tml_mlt_moo_owc_krd_gam_urd_heb_lat_pol_ses_ukr_spa_geo_swt_est_jav_fbf_rus_wly_alb_ger_svk_bul_ewe_cnt_bat_pan_amh_chh_cic_fin_tsn_tur_slo_qcu_bam_rom_hin_bem_guj_tag_igb_ctl_sid_tha_lit_eng_dut_mly_ven_kor_mnd_azi_glc_knd_dgb_hun_scr_grk_dyu_nor_hau_aeg_cze_por_sod	-0.381060762153669	-0.991967954749324	0.323787099417755
386	tha_bam_bos_lat_amh_arw_eng_xho_tig_ger_ukr_jpn_fre_amr_jav_bat_ita_spa_dyu_uzb_mlt_sid_cic_tsw_mnd_tur_dgb_scr_bem_krd_urd_bsq_ben_kor_ses_cnt_geo_tag_mcd_por_swe_lit_guj_dut_glc_fin_heb_igb_ven_hun_lda_anl_slo_bul_owc_rom_sod_rus_chh_ewe_gam_mao_yor_knd_mly_akn_zul_wly_hau_hin_aze_vie_svk_nor_sun_tml_pan_fbf_qcu_swa_mol_pol_cze_swt_alb_est_moo_tsn_prs_azi_aeg_afr_ctl_grk_ind	-0.0948079071488908	-0.234199494829348	0.81534491775885
387	eng_nor_amr_geo_grk_tha_afr_dyu_yor_knd_rus_cnt_moo_ven_krd_anl_sun_bem_hun_rom_urd_alb_hau_mao_bul_ben_tml_dut_cic_prs_dgb_lda_sid_tur_lit_gam_slo_swa_pol_heb_ita_owc_ukr_uzb_xho_ses_ger_ind_wly_aeg_amh_ctl_tsn_mnd_pan_akn_sod_tsw_mlt_svk_fre_kor_bam_mly_azi_igb_tig_mcd_tag_jpn_swt_jav_ewe_arw_aze_lat_chh_fin_scr_spa_qcu_guj_bsq_vie_por_mol_est_glc_hin_bos_fbf_bat_zul_cze_swe	0.760251388051557	2.02173683009386	0.0460770807674663
388	por_dyu_dut_bos_guj_fre_yor_spa_sid_pol_tur_prs_swt_est_cze_arw_ewe_nor_owc_akn_bam_qcu_tag_lat_bsq_fbf_kor_ind_alb_tsw_cnt_rom_sod_rus_ses_knd_mcd_hun_zul_tsn_aze_aeg_krd_bul_ctl_mol_bem_vie_mnd_jav_grk_lit_ita_wly_fin_ger_azi_eng_uzb_heb_ukr_amr_amh_hau_svk_xho_afr_lda_scr_swa_tha_sun_ven_ben_urd_mlt_anl_igb_slo_moo_chh_pan_cic_tig_tml_swe_mao_geo_bat_hin_jpn_dgb_glc_mly_gam	1.01870902674334	2.73499007730117	0.00747037183161946
389	sun_fbf_bem_mly_tml_spa_mao_cze_est_tha_amr_por_rus_jav_tag_ewe_swe_eng_hun_qcu_tur_heb_bam_knd_azi_bat_ger_slo_pan_tsn_cic_mlt_owc_gam_wly_uzb_mol_aze_akn_bsq_lit_dut_jpn_chh_aeg_ctl_lat_afr_hin_scr_ind_urd_kor_prs_yor_glc_tsw_rom_fin_alb_ita_pol_ukr_sid_igb_tig_anl_bos_grk_swt_xho_svk_swa_lda_geo_cnt_mnd_krd_guj_fre_sod_moo_mcd_arw_ven_ben_vie_dgb_nor_dyu_hau_bul_amh_ses_zul	0.165739874658305	0.393332409282137	0.694974238726068
390	bul_hau_knd_eng_pan_amh_qcu_geo_kor_lit_sun_alb_spa_bem_hin_vie_owc_glc_guj_dyu_cze_scr_ewe_bos_ven_heb_mly_prs_bam_slo_mnd_swa_svk_xho_hun_ses_azi_bat_krd_tag_grk_lda_swe_ind_wly_ctl_swt_dgb_jav_mcd_akn_mol_igb_aeg_lat_tsn_afr_ger_fre_ukr_nor_bsq_cnt_tig_uzb_aze_mlt_tha_dut_cic_rom_urd_rus_sid_fin_ita_chh_por_gam_tsw_yor_arw_ben_tml_moo_tur_mao_anl_jpn_pol_fbf_zul_est_sod_amr	0.0911732701398518	0.206190012069884	0.837093207541838
391	glc_jpn_wly_lit_geo_urd_slo_bem_anl_grk_pol_owc_tag_mnd_swt_gam_swe_afr_ven_akn_bsq_fre_hun_ctl_rus_tha_sod_xho_ger_mly_arw_prs_qcu_azi_ben_ita_mcd_sid_tml_est_eng_amh_swa_cze_spa_mlt_sun_fbf_cnt_mao_moo_jav_lat_vie_igb_svk_kor_dyu_scr_chh_uzb_hau_tur_knd_alb_fin_heb_amr_cic_dgb_yor_tsw_tsn_zul_bul_mol_lda_ukr_ses_ind_ewe_pan_por_bat_bam_aze_dut_nor_hin_guj_tig_rom_aeg_bos_krd	0.0799374644754853	0.19614454773344	0.844924992273535
392	lit_pol_ven_mnd_afr_lda_aze_mcd_por_ukr_cnt_est_rom_bsq_jav_glc_chh_mao_hau_swt_azi_bat_owc_bos_slo_swe_knd_mly_lat_yor_rus_bam_tha_tur_tsn_svk_kor_krd_akn_dut_ind_spa_amr_scr_prs_ewe_tig_hun_arw_hin_mol_ctl_mlt_aeg_geo_fbf_jpn_qcu_igb_grk_tml_anl_tag_bul_bem_zul_sid_sun_alb_guj_ses_amh_dgb_ita_gam_fin_pan_swa_ben_ger_moo_nor_eng_urd_uzb_dyu_cic_fre_cze_sod_wly_xho_heb_tsw_vie	-0.0832415241197563	-0.222567467912206	0.824360233053194
393	por_swe_nor_anl_yor_owc_rus_tur_ven_tag_amr_lda_alb_hin_dgb_urd_amh_ses_mly_est_ind_gam_fbf_xho_ukr_lit_glc_vie_bul_akn_igb_grk_cic_qcu_afr_bsq_chh_arw_mlt_ita_bam_sid_hun_lat_tha_hau_aeg_mol_uzb_dut_aze_rom_ben_sun_bem_svk_zul_sod_swa_bos_eng_prs_tsn_fin_kor_ctl_pol_heb_tsw_knd_geo_pan_ger_tml_mao_mnd_jpn_ewe_azi_krd_moo_swt_scr_mcd_slo_jav_bat_spa_cze_dyu_fre_cnt_wly_guj_tig	0.213557344897101	0.579095294301663	0.563924900287996
394	mao_arw_ses_pol_eng_hin_ukr_uzb_urd_dyu_krd_mlt_hun_cze_fbf_swa_est_pan_mcd_swt_slo_bsq_ewe_swe_tml_ita_tha_alb_knd_lit_zul_dgb_yor_svk_jav_dut_gam_bam_spa_bat_owc_cnt_aeg_tig_guj_jpn_qcu_hau_amh_ger_prs_sod_tur_ben_heb_nor_fre_geo_xho_por_ven_bos_mol_anl_afr_rom_glc_rus_aze_akn_tsw_azi_mnd_igb_mly_tag_fin_kor_grk_vie_wly_scr_sid_amr_ctl_cic_moo_bul_chh_sun_tsn_bem_lat_ind_lda	0.822707703149443	2.12382099668155	0.0363391120475722
395	cic_ben_bsq_grk_svk_sid_sod_ses_guj_tml_ctl_jav_bul_swt_anl_glc_fbf_amr_hin_wly_qcu_aze_swe_tsw_eng_lat_gam_rus_mly_cze_jpn_hau_tig_hun_slo_krd_dgb_tur_swa_mol_fin_prs_chh_dyu_amh_xho_pan_scr_est_geo_heb_tha_moo_kor_ukr_ewe_arw_mlt_rom_afr_dut_lda_bem_ven_owc_mnd_ita_knd_ind_bam_akn_yor_lit_tag_ger_vie_alb_mao_tsn_uzb_aeg_mcd_nor_spa_zul_por_bat_bos_urd_sun_fre_pol_igb_azi_cnt	-0.382250713110443	-0.873897269326602	0.384425261502743
396	kor_urd_bos_por_moo_pan_owc_mnd_chh_ben_vie_swa_grk_tha_heb_knd_svk_hau_mcd_swe_alb_fre_tur_bsq_ses_rus_cnt_krd_amr_eng_arw_qcu_azi_lat_hun_afr_hin_gam_bam_est_nor_fbf_scr_tml_tag_cic_fin_prs_jpn_tsn_guj_swt_xho_tig_rom_mol_dut_ewe_bem_jav_sun_bat_mao_spa_ven_pol_akn_aeg_ger_slo_sod_aze_zul_lda_mlt_dgb_ita_yor_lit_tsw_ctl_wly_cze_igb_dyu_uzb_ind_geo_bul_anl_glc_ukr_amh_sid_mly	-0.419344301843247	-1.0876013254622	0.279581812137633
397	sid_cze_bat_dgb_fin_grk_rom_mnd_gam_slo_ukr_svk_amr_heb_eng_xho_swt_knd_lda_mao_por_akn_guj_bos_sun_yor_moo_mlt_bam_mol_zul_geo_chh_ger_urd_fre_krd_bem_afr_mly_jpn_ses_ben_bsq_vie_azi_cic_ind_bul_owc_tag_cnt_ita_nor_jav_tig_alb_spa_qcu_dyu_fbf_lat_kor_ven_aeg_wly_swa_rus_glc_anl_tml_tsw_lit_hin_scr_sod_swe_est_igb_amh_ewe_pol_dut_hun_hau_tha_uzb_mcd_aze_arw_tur_prs_tsn_ctl_pan	-0.233000215339678	-0.56772208591857	0.571591735701782
398	bam_knd_glc_chh_mlt_sun_akn_swt_lat_bat_dgb_pan_mao_afr_azi_qcu_moo_hun_est_tha_guj_heb_grk_lit_scr_cic_ger_mol_por_amr_owc_fbf_tsn_cnt_amh_mnd_bul_ita_bem_gam_hau_nor_ven_fre_eng_mcd_ses_tag_vie_rom_ind_dut_ewe_kor_dyu_pol_urd_spa_aeg_jpn_rus_tsw_igb_cze_swe_anl_ctl_krd_zul_hin_jav_alb_tur_wly_sid_prs_ukr_bsq_aze_bos_arw_sod_ben_svk_geo_tig_slo_fin_uzb_yor_xho_lda_mly_tml_swa	0.388773338400299	0.880852307723932	0.380668505648582
399	mao_rus_hin_ven_pol_aeg_aze_uzb_igb_swe_dut_alb_lit_ctl_mol_bat_amr_eng_por_gam_lat_hun_jpn_grk_qcu_bem_lda_mnd_bos_scr_sod_nor_bam_zul_hau_wly_dgb_kor_ger_mlt_bul_geo_guj_tsn_est_mly_swa_bsq_yor_cic_swt_tag_arw_pan_ses_ben_afr_anl_svk_rom_slo_tsw_jav_ewe_fbf_mcd_knd_dyu_tml_akn_urd_xho_glc_spa_fre_tur_cze_azi_prs_sun_tig_cnt_amh_sid_ind_owc_heb_vie_moo_ukr_chh_tha_ita_krd_fin	0.656791278846453	1.45152074832855	0.14999998572916
400	azi_sid_mlt_geo_cic_spa_wly_bem_ewe_ben_kor_xho_amh_ukr_aze_ven_sod_tur_tsn_ses_slo_lit_fin_yor_cze_tsw_tag_heb_dyu_guj_sun_krd_qcu_grk_moo_bul_mnd_mol_lat_anl_swe_nor_bos_akn_rus_pol_bam_mao_pan_amr_tha_zul_svk_ind_aeg_gam_bsq_tml_fre_uzb_knd_cnt_swt_mly_por_owc_arw_ita_rom_scr_afr_lda_glc_dut_hau_alb_ctl_hin_vie_eng_mcd_ger_jpn_igb_swa_est_dgb_prs_chh_bat_fbf_hun_tig_urd_jav	0.364106547282806	0.889298986310491	0.376136973023446
401	tig_anl_akn_guj_spa_mly_tsn_krd_afr_glc_vie_lda_lit_dyu_dgb_bul_qcu_ger_hin_igb_geo_pan_bsq_fre_uzb_scr_wly_swt_bam_owc_ben_fbf_xho_est_aeg_mlt_alb_cic_cze_ewe_sod_tur_zul_tag_bos_eng_mol_ctl_amr_mnd_tml_sid_tsw_bat_slo_moo_rom_yor_ita_azi_bem_grk_prs_lat_ven_cnt_tha_knd_por_gam_fin_sun_hun_hau_mao_ind_mcd_ses_jav_swa_jpn_aze_pol_ukr_arw_swe_svk_rus_amh_urd_nor_chh_kor_heb_dut	-0.134777395878906	-0.307769567404726	0.758945891937344
402	wly_tml_jav_vie_dgb_sid_ven_geo_krd_moo_mol_knd_ses_ben_anl_hau_amh_slo_guj_bul_swa_rus_tig_nor_mlt_pol_rom_por_cic_aeg_tsw_akn_amr_fre_mcd_ewe_mao_ita_mly_spa_swt_swe_cnt_eng_afr_fin_cze_est_bsq_lda_jpn_lit_hin_kor_tha_bat_fbf_hun_lat_sod_ind_grk_alb_bam_ukr_tur_sun_owc_azi_qcu_mnd_urd_aze_gam_svk_tsn_dyu_tag_arw_bos_heb_igb_bem_chh_yor_pan_xho_ger_prs_uzb_zul_glc_ctl_scr_dut	0.285369275684178	0.730541652763245	0.466895576296258
403	fre_knd_mao_azi_rom_sun_fbf_bsq_lit_qcu_bat_sid_hun_tsw_ctl_bos_pol_amr_kor_wly_geo_eng_tur_mcd_dgb_scr_alb_afr_swt_gam_chh_vie_pan_dut_guj_ses_tsn_moo_svk_rus_jpn_ukr_swe_spa_amh_xho_hau_ben_krd_anl_arw_ita_swa_heb_tml_bem_ind_glc_nor_tag_ger_slo_tig_ven_grk_bul_tha_mlt_lda_mol_fin_dyu_igb_uzb_lat_yor_mly_ewe_bam_mnd_hin_sod_cic_akn_urd_jav_owc_zul_aeg_cze_por_est_aze_prs_cnt	-0.916801398783535	-2.39426453002152	0.0186601202244113
404	arw_chh_fin_cnt_swe_slo_cze_urd_sun_heb_igb_tha_swt_swa_rus_glc_hin_kor_mnd_aeg_fbf_aze_sod_rom_ben_mlt_ven_mcd_gam_afr_azi_anl_tig_ukr_guj_nor_pan_lat_dgb_bem_geo_moo_pol_bam_scr_yor_tur_alb_lda_eng_grk_ses_ctl_amr_bsq_ind_vie_tag_bul_fre_ewe_akn_uzb_mol_svk_wly_jpn_ger_krd_hun_zul_bos_sid_qcu_xho_lit_bat_cic_tml_jav_amh_knd_dut_prs_spa_mly_owc_est_dyu_mao_ita_por_tsw_hau_tsn	-0.050644347643787	-0.130439467930908	0.896500476816129
405	hau_jav_lda_pan_hun_lat_tml_bem_ben_tig_swe_ven_akn_uzb_ita_amh_arw_prs_heb_mly_swt_zul_mol_urd_cic_sun_anl_ind_igb_rus_eng_rom_qcu_mao_wly_xho_tag_fre_nor_mnd_dut_ger_alb_amr_grk_ewe_cze_knd_swa_spa_krd_hin_yor_mlt_geo_kor_slo_tha_tsw_ses_scr_bsq_por_tur_ctl_bul_gam_moo_mcd_sid_svk_aze_dyu_tsn_bat_pol_fbf_chh_cnt_aeg_ukr_lit_dgb_vie_jpn_afr_guj_owc_azi_bos_sod_fin_est_glc_bam	-0.2673403675849	-0.596118631186667	0.552544146668754
406	ses_swe_cnt_zul_swa_svk_azi_dyu_nor_bos_mlt_urd_grk_xho_fin_ben_aeg_tsw_pan_arw_scr_tsn_qcu_vie_mcd_hin_ukr_alb_ven_bul_wly_bem_mol_tig_lit_knd_rus_ita_afr_kor_yor_cze_ger_chh_mly_tha_moo_dgb_glc_ind_slo_amr_jav_akn_dut_est_cic_prs_igb_gam_amh_spa_owc_jpn_uzb_aze_bsq_sod_rom_fbf_tml_tag_guj_fre_mnd_ctl_bat_lda_hun_sid_krd_swt_pol_sun_tur_mao_hau_bam_anl_por_geo_lat_ewe_eng_heb	0.0718718104129415	0.165041579351713	0.869269470353327
407	alb_swt_swa_cic_moo_bem_cnt_owc_hin_zul_chh_pol_mly_tag_urd_jpn_yor_bat_aeg_tml_tsw_vie_ven_ukr_hau_bsq_geo_ind_gam_xho_qcu_ben_ses_hun_slo_azi_lit_uzb_spa_glc_tha_prs_ita_amr_swe_akn_arw_grk_pan_dut_heb_nor_bos_knd_tur_tsn_dgb_anl_igb_fbf_fin_bam_aze_bul_ger_mcd_tig_svk_mol_afr_lat_fre_sod_dyu_mlt_guj_sid_amh_mao_ctl_por_rus_jav_est_sun_rom_cze_wly_mnd_krd_kor_eng_scr_ewe_lda	-0.0248328330011486	-0.0581002336552344	0.953793444019419
408	svk_ben_sid_ita_swe_xho_krd_mly_ger_ctl_dgb_tur_mnd_por_jav_tml_rom_yor_owc_zul_grk_spa_anl_hin_bsq_bem_alb_slo_mol_mcd_tha_guj_tag_bul_cze_ses_gam_swa_ewe_swt_lat_akn_bat_ind_fbf_wly_kor_amh_mao_urd_ukr_pol_hun_vie_afr_chh_glc_heb_hau_tsn_prs_igb_azi_aze_qcu_fre_dut_aeg_lda_tsw_ven_knd_dyu_geo_jpn_uzb_cnt_pan_sun_scr_amr_fin_arw_mlt_moo_bam_eng_sod_est_bos_rus_cic_lit_tig_nor	-0.339682995699242	-0.782590539583276	0.435855778219018
409	tsw_mnd_svk_cnt_tsn_sod_tha_chh_scr_wly_alb_nor_swt_xho_mcd_zul_krd_dyu_rom_fre_bos_heb_vie_prs_bem_tig_cze_hin_grk_bat_cic_pol_kor_bam_lit_moo_rus_fbf_lat_dgb_est_owc_arw_ukr_hau_pan_ctl_aze_por_dut_mlt_akn_swa_mly_glc_amr_bul_bsq_ita_tag_ewe_knd_spa_fin_sun_amh_ven_anl_tur_hun_ind_mao_mol_tml_eng_uzb_ses_slo_lda_yor_sid_swe_ben_ger_guj_azi_jpn_aeg_gam_urd_igb_afr_jav_qcu_geo	NA	NA	NA
410	rus_grk_heb_pol_arw_dyu_mlt_glc_azi_aeg_rom_ukr_ind_alb_bos_fin_yor_hin_anl_cze_afr_spa_bul_ita_mnd_chh_lda_igb_fre_guj_svk_hun_dut_prs_sun_bsq_mly_urd_lit_bem_akn_est_bat_ben_pan_tsn_bam_scr_swa_por_amh_knd_eng_krd_gam_amr_moo_uzb_ctl_xho_hau_dgb_jpn_nor_ven_lat_fbf_kor_mol_slo_zul_ger_cic_swe_mcd_aze_tig_sod_ses_ewe_cnt_owc_mao_tag_tur_sid_swt_qcu_vie_geo_tml_jav_tha_wly_tsw	-0.119727526589545	-0.306426527340812	0.759964888838538
411	dyu_ger_kor_lit_spa_jav_grk_tha_arw_guj_swe_rus_sod_fin_chh_rom_pan_cnt_cic_bul_bos_amr_ita_tag_amh_dgb_akn_ukr_anl_lat_qcu_afr_scr_mnd_swt_owc_ewe_uzb_bsq_zul_aeg_azi_hin_wly_fbf_prs_ben_tml_urd_vie_bat_sid_bam_tsn_fre_sun_yor_swa_tig_ctl_cze_ind_est_mcd_geo_hau_mao_mly_glc_tur_slo_hun_xho_igb_krd_heb_nor_eng_ses_tsw_aze_por_mlt_gam_alb_ven_pol_mol_svk_moo_bem_lda_knd_dut_jpn	0.021017618523471	0.0522017795474883	0.958479879288772
412	cnt_yor_ses_gam_ctl_ita_azi_hau_pan_ukr_fbf_mol_hin_tag_uzb_amh_tha_urd_slo_ben_knd_pol_igb_lat_bat_geo_bem_vie_jav_cic_rus_bsq_tml_heb_nor_mao_guj_tsn_prs_bos_kor_swe_mly_cze_ind_anl_ger_dut_tig_por_arw_fin_ewe_sid_aze_akn_eng_mnd_krd_est_fre_aeg_amr_scr_ven_qcu_dgb_xho_tsw_svk_grk_glc_lda_swt_hun_chh_bam_swa_wly_owc_alb_mcd_tur_bul_zul_sod_mlt_moo_afr_jpn_lit_sun_spa_dyu_rom	-0.359266184615218	-0.920056169708607	0.359923766713644
413	uzb_igb_ses_ven_vie_fbf_wly_ind_ctl_gam_tsw_dyu_rus_tsn_glc_aeg_ewe_yor_ukr_mlt_hun_rom_scr_mly_svk_alb_tag_sun_zul_amh_krd_nor_pan_bat_swt_prs_tml_guj_hau_tur_bsq_lda_jav_ger_ita_bul_moo_sid_slo_afr_arw_mao_dgb_lat_jpn_swe_heb_spa_grk_mcd_mol_bam_akn_geo_azi_amr_anl_owc_bem_qcu_cze_swa_kor_est_fin_xho_urd_cic_aze_fre_dut_bos_pol_lit_tig_hin_cnt_eng_chh_ben_mnd_sod_por_knd_tha	0.29700031098895	0.641891643561537	0.522522579277718
414	zul_geo_spa_uzb_moo_por_bat_scr_mly_fbf_wly_tag_ven_pol_swt_swe_amh_yor_aze_bos_chh_dyu_urd_ita_fin_xho_vie_ind_glc_prs_ses_hin_grk_nor_jpn_gam_krd_igb_ukr_bul_bam_afr_heb_mao_rom_swa_tsw_alb_ewe_hun_ger_fre_svk_kor_guj_hau_aeg_sod_cic_tur_mcd_qcu_tha_mol_dut_azi_anl_jav_tig_bsq_mnd_akn_bem_dgb_rus_knd_amr_sid_lda_mlt_cze_eng_tml_pan_lat_cnt_ben_lit_arw_tsn_est_ctl_slo_owc_sun	0.149282554809424	0.38509660945998	0.701045172764893
415	ben_est_cnt_hun_tur_tsw_glc_jpn_wly_swe_afr_eng_bam_xho_fbf_krd_hin_yor_moo_tag_pan_cze_geo_aeg_igb_ewe_amr_mlt_gam_hau_mcd_fin_ind_zul_lat_scr_ukr_pol_bos_mnd_sun_ger_chh_mao_arw_guj_sod_swa_urd_dgb_tsn_bsq_swt_knd_anl_nor_spa_lit_dut_bul_cic_owc_alb_aze_lda_mol_svk_akn_prs_amh_ita_ven_azi_por_qcu_rus_grk_bem_jav_kor_sid_vie_heb_tig_tml_slo_mly_ctl_ses_rom_uzb_fre_dyu_tha_bat	0.577895008568416	1.32331893075178	0.18897350191796
416	hin_sod_urd_tag_scr_hau_lat_lit_jpn_uzb_bem_fin_anl_owc_por_ven_aze_tha_spa_cze_mao_lda_sun_pan_mly_ses_rom_amh_ind_chh_svk_ewe_grk_swe_glc_tur_qcu_nor_jav_knd_est_bam_vie_fbf_tig_yor_moo_rus_mol_swa_bsq_zul_fre_tml_bos_arw_ger_cnt_bat_bul_aeg_slo_sid_ukr_tsn_heb_eng_xho_azi_ita_swt_mlt_igb_akn_mnd_dut_tsw_cic_geo_ben_krd_dyu_kor_guj_gam_dgb_mcd_pol_ctl_prs_amr_hun_alb_afr_wly	0.371090740497679	0.867732075806075	0.387774582459386
417	ita_azi_dgb_sod_lit_yor_akn_eng_fin_mlt_swa_ven_swt_mao_ind_guj_kor_pan_prs_anl_igb_vie_jav_bos_rom_moo_xho_sid_mly_bul_afr_hin_tig_ger_urd_gam_tsw_mol_tml_cze_nor_rus_mcd_sun_ukr_ewe_tsn_tha_fbf_ctl_jpn_mnd_ben_hun_swe_scr_uzb_tur_por_aeg_lda_fre_chh_est_alb_heb_aze_zul_krd_arw_tag_cic_amr_cnt_pol_knd_amh_glc_qcu_bem_bsq_hau_bam_dyu_lat_slo_wly_spa_owc_grk_bat_ses_dut_geo_svk	0.606318231327754	1.45952425866141	0.147790513564929
418	arw_bul_bam_mao_fbf_fin_afr_tha_tur_eng_scr_bos_yor_ger_ses_cze_qcu_uzb_moo_igb_hin_jpn_glc_est_pol_guj_mnd_tsw_geo_rom_vie_aeg_kor_hun_tig_mcd_amh_mlt_dgb_mol_anl_zul_sun_aze_owc_swt_chh_tsn_swe_hau_gam_urd_tag_por_bat_krd_prs_alb_sod_grk_ukr_ind_svk_ben_bem_cic_dyu_rus_amr_tml_azi_mly_nor_ven_lda_swa_cnt_ewe_sid_bsq_slo_dut_lit_lat_jav_ctl_pan_heb_spa_fre_wly_ita_xho_akn_knd	-0.265086552720129	-0.611245032333334	0.542528576573196
419	bos_bem_mly_moo_geo_guj_anl_nor_azi_arw_mcd_tag_est_igb_spa_sod_sid_heb_mao_sun_chh_qcu_wly_zul_fre_hau_dyu_prs_mlt_tur_afr_bsq_uzb_slo_rus_aze_knd_alb_kor_cze_jpn_ukr_fbf_krd_pol_dgb_aeg_lda_bam_vie_swe_ses_ewe_ctl_ben_scr_dut_ind_eng_amr_amh_bat_tml_lit_gam_ger_urd_por_lat_mol_hun_tha_owc_akn_xho_grk_tsn_jav_svk_swa_mnd_cic_tig_pan_swt_yor_bul_glc_ven_hin_fin_ita_tsw_rom_cnt	0.0316438782320232	0.0752874323349096	0.940147735283887
420	glc_tig_ger_ita_swe_uzb_svk_alb_mly_aeg_lat_qcu_fre_amr_tsn_rus_fbf_aze_cic_bem_lda_nor_jpn_tml_bul_mlt_sun_bam_ben_dut_mcd_krd_swa_igb_cze_xho_zul_knd_hau_pan_chh_grk_arw_est_prs_tur_dgb_sod_tag_mol_ukr_moo_owc_urd_eng_vie_gam_azi_jav_rom_geo_sid_por_mnd_scr_slo_heb_lit_tha_ind_amh_ewe_cnt_ses_wly_bat_spa_ven_hin_kor_mao_bos_pol_yor_hun_ctl_dyu_akn_guj_bsq_tsw_afr_fin_swt_anl	0.064193426062721	0.164512576386849	0.869684684679854
421	tml_scr_tig_bat_mlt_fbf_heb_prs_urd_lit_hun_cnt_sod_zul_ben_wly_slo_glc_pan_ven_pol_aze_amr_azi_grk_mcd_uzb_lda_anl_yor_tha_lat_ger_nor_bul_tsn_mly_mol_kor_swa_knd_cze_bos_mao_amh_jav_tag_guj_swe_hau_qcu_alb_rus_sid_ewe_ind_aeg_moo_hin_jpn_fin_est_dut_mnd_por_swt_arw_vie_eng_tsw_igb_gam_bsq_bem_geo_ses_tur_dgb_dyu_rom_cic_ukr_fre_owc_bam_afr_chh_ctl_spa_xho_ita_svk_akn_krd_sun	0.138289685862647	0.349118574377622	0.72778951699194
422	qcu_swa_cze_eng_ewe_arw_slo_mcd_mao_cic_ita_akn_afr_urd_guj_xho_ger_dyu_prs_wly_kor_tur_fre_igb_zul_pan_uzb_bsq_pol_ind_azi_dgb_geo_bul_sod_knd_fin_krd_alb_tsw_sun_tig_yor_lat_ctl_ses_amr_tag_chh_bat_gam_ven_vie_svk_anl_ben_aze_sid_bem_tsn_tha_bos_glc_rus_hun_jav_jpn_aeg_nor_rom_fbf_amh_owc_swt_swe_grk_heb_lit_ukr_moo_por_mlt_lda_tml_mnd_hau_scr_hin_bam_cnt_mly_mol_spa_est_dut	-0.134504996003839	-0.307777508632135	0.758939867999382
423	nor_cic_mnd_dyu_swe_ita_spa_bsq_aze_lit_amr_bem_mao_bos_ven_tag_hun_gam_mol_kor_pol_krd_sod_arw_por_fin_jpn_anl_grk_fbf_hau_chh_tsn_dut_est_jav_fre_tml_vie_ukr_lat_swt_bam_swa_eng_knd_scr_akn_sid_mlt_bul_afr_uzb_pan_xho_ctl_qcu_svk_ger_urd_dgb_heb_wly_tur_amh_ses_geo_prs_bat_cnt_rom_slo_tsw_sun_glc_ind_owc_lda_zul_mcd_cze_yor_ewe_guj_igb_tha_alb_hin_aeg_tig_rus_mly_ben_moo_azi	NA	NA	NA
424	dyu_owc_bem_ukr_tsw_dgb_jpn_tur_wly_bam_rom_ben_ven_kor_zul_ewe_mlt_grk_cic_bul_cnt_lit_ctl_bat_heb_swt_glc_rus_chh_bsq_fbf_bos_ind_swe_xho_amr_igb_geo_dut_amh_mcd_pol_spa_urd_moo_fin_ger_jav_nor_scr_afr_eng_tsn_arw_tha_qcu_fre_tml_mly_vie_tig_svk_slo_pan_gam_mol_sod_hau_lat_cze_alb_lda_akn_ses_prs_guj_hin_ita_aze_mao_krd_est_hun_swa_knd_por_yor_mnd_tag_anl_azi_sun_aeg_sid_uzb	-0.345652149808071	-0.916958783214062	0.361536027908666
425	bul_cic_dut_scr_mao_tsn_tig_lit_prs_est_tag_dgb_afr_hin_urd_wly_knd_bem_spa_amr_pan_igb_aze_swt_lda_nor_hau_tsw_bsq_azi_chh_moo_kor_mnd_fin_tha_ses_cnt_sid_gam_eng_bat_rus_zul_swa_bos_ger_sod_ven_hun_owc_bam_ctl_ita_amh_glc_jav_dyu_heb_svk_ewe_vie_mly_lat_tur_qcu_swe_rom_mlt_sun_anl_xho_guj_krd_mcd_akn_uzb_ind_por_alb_yor_ben_jpn_arw_aeg_slo_cze_geo_fre_ukr_fbf_pol_tml_mol_grk	-0.435097248260834	-1.01303610461271	0.313671287385462
426	moo_bat_aze_azi_dyu_prs_gam_sun_urd_zul_ewe_hin_grk_owc_geo_jav_cnt_vie_fin_amr_est_ger_tig_scr_lda_ind_tsn_hau_rom_qcu_svk_rus_bos_ita_tml_pol_por_slo_mly_anl_mlt_glc_heb_sid_igb_jpn_mnd_spa_bul_bem_fre_nor_dut_afr_lit_ukr_arw_amh_bam_bsq_knd_alb_swa_swt_kor_lat_mao_yor_dgb_aeg_sod_cze_tsw_akn_eng_tur_wly_ctl_fbf_xho_cic_tha_pan_ven_hun_uzb_mcd_guj_ben_ses_chh_swe_mol_krd_tag	0.00261160159065915	0.00594445390123001	0.995269772768683
427	akn_tur_fre_arw_bam_rom_nor_knd_slo_anl_ukr_rus_qcu_bsq_cnt_tha_pol_igb_hun_eng_ita_dut_hau_bem_tag_lat_spa_ven_aze_zul_svk_vie_bul_ses_fbf_yor_jav_prs_grk_lda_hin_tig_ger_ben_xho_ewe_afr_mol_dgb_bat_glc_sun_geo_dyu_cze_amr_swa_gam_heb_chh_mao_aeg_tsn_sod_cic_est_krd_mly_urd_scr_mnd_uzb_sid_fin_alb_owc_amh_pan_ctl_kor_bos_azi_guj_swe_moo_jpn_lit_mlt_por_tml_ind_wly_mcd_swt_tsw	-0.00643164554879898	-0.0157333606183064	0.987480816274354
428	geo_glc_tml_qcu_tsw_fin_hin_rus_fbf_sod_bat_prs_alb_bam_tsn_ses_urd_ukr_arw_por_zul_mlt_grk_azi_sun_tha_amr_slo_bem_hun_swa_dut_vie_swt_lit_hau_chh_tag_heb_cic_bul_anl_ger_svk_yor_pol_ven_wly_jav_ctl_mcd_knd_akn_est_nor_jpn_eng_scr_gam_ewe_aeg_kor_rom_tig_xho_ind_igb_cnt_moo_mao_bos_ita_mol_guj_swe_mnd_ben_amh_dgb_cze_bsq_lat_spa_afr_tur_pan_sid_mly_uzb_aze_krd_lda_dyu_fre_owc	-0.292907361467983	-0.660390284400916	0.510635822812374
429	cnt_swt_yor_ben_tha_mlt_fin_ger_tur_svk_eng_qcu_ctl_lda_owc_aze_amh_bat_aeg_mnd_sid_mol_akn_spa_fre_mly_ita_zul_scr_knd_ses_chh_arw_mao_cic_bam_cze_sod_jpn_tml_ukr_alb_grk_xho_geo_heb_wly_swa_mcd_tag_fbf_azi_lat_dgb_ven_lit_por_kor_gam_dyu_tig_bem_guj_sun_bul_est_hin_hun_prs_ewe_vie_amr_dut_nor_igb_moo_urd_pol_bsq_pan_rom_uzb_jav_ind_anl_slo_hau_krd_bos_afr_rus_tsn_tsw_swe_glc	0.599033282757175	1.36104022000265	0.17678990351641
430	swt_ger_cze_ses_aze_swa_sod_afr_guj_lat_jav_scr_ben_aeg_gam_azi_eng_urd_alb_tha_jpn_spa_hin_knd_moo_qcu_tur_ctl_ind_ven_yor_dut_cic_krd_cnt_sun_lit_mcd_geo_tsw_por_dyu_anl_uzb_bos_zul_hun_ewe_amr_mao_akn_tag_prs_mol_fbf_nor_ukr_mnd_bam_grk_bat_kor_glc_owc_chh_slo_arw_tml_bsq_swe_tsn_est_svk_rom_heb_rus_amh_wly_igb_tig_pol_mlt_xho_mly_vie_sid_bem_pan_lda_hau_fre_fin_dgb_bul_ita	0.572094200975058	1.31492144724306	0.191769492050098
431	aze_sid_dgb_fbf_rom_tsn_spa_uzb_tag_krd_swa_ven_heb_hin_svk_arw_tha_slo_nor_qcu_lat_hau_ses_geo_jav_tsw_rus_hun_wly_mnd_lit_mcd_lda_mlt_amh_alb_bam_ita_cze_ben_ukr_mly_moo_bem_urd_bsq_akn_owc_scr_swe_tig_cic_por_sod_knd_azi_igb_eng_zul_bat_dut_amr_ctl_tml_prs_guj_ind_bul_tur_dyu_aeg_jpn_mao_swt_vie_chh_cnt_est_xho_sun_fin_glc_gam_kor_fre_anl_yor_afr_pan_grk_bos_pol_ger_mol_ewe	0.626948703130365	1.38553433296433	0.169203082990576
432	zul_azi_krd_lda_xho_swt_sod_akn_slo_tag_tha_tsn_pol_rom_moo_mlt_bem_igb_pan_ctl_prs_guj_knd_hun_mcd_mnd_arw_tsw_ukr_cnt_amh_bos_cic_hin_swa_svk_aze_jpn_nor_afr_glc_owc_bul_qcu_ses_yor_dgb_bam_spa_por_ben_heb_alb_ita_uzb_dyu_wly_swe_ger_geo_est_bsq_rus_dut_chh_sun_mao_lat_grk_jav_fre_kor_gam_amr_ewe_ind_mly_fbf_urd_tur_hau_aeg_bat_ven_fin_vie_sid_tig_scr_eng_tml_anl_lit_cze_mol	-0.0799706033278105	-0.180398849375955	0.857231982412094
433	azi_knd_owc_bat_mcd_bam_fre_svk_rom_krd_wly_guj_eng_tha_zul_ven_prs_urd_geo_amr_sid_mnd_dgb_ukr_mol_bul_dut_moo_pan_tsw_lat_ger_fbf_xho_alb_heb_chh_por_jpn_uzb_gam_igb_est_ita_sun_swe_akn_hau_grk_afr_slo_cic_cnt_anl_ben_mlt_mao_swt_spa_sod_fin_kor_tur_jav_dyu_glc_qcu_rus_amh_bem_tml_scr_hun_tig_aeg_nor_bos_lit_ses_ind_swa_lda_pol_ewe_yor_hin_cze_bsq_vie_ctl_tag_aze_tsn_mly_arw	0.398182495764189	1.02290296008051	0.309007182705763
434	grk_xho_scr_spa_tml_lda_fbf_amh_kor_sid_tsn_fre_jpn_prs_por_mao_ctl_dgb_ven_hun_ben_swt_swe_bam_ukr_fin_est_rom_mlt_bat_bos_mly_heb_knd_wly_gam_lat_ita_urd_hau_cic_dut_pol_tur_eng_akn_arw_jav_krd_cze_pan_bsq_chh_azi_guj_aeg_sun_nor_ewe_tag_lit_alb_cnt_tsw_svk_bul_hin_slo_ind_ger_amr_owc_bem_geo_vie_yor_tig_aze_rus_qcu_tha_dyu_zul_mol_swa_afr_mnd_glc_igb_ses_mcd_sod_uzb_anl_moo	0.18131248494504	0.425647692058417	0.671347992569293
435	sun_mnd_wly_rom_qcu_cze_mao_tur_owc_xho_mcd_fbf_pol_sod_aze_fre_fin_amh_prs_rus_ind_por_bsq_dut_spa_guj_swt_sid_bam_akn_pan_krd_bos_chh_lda_igb_grk_dyu_svk_slo_tha_mlt_amr_anl_arw_moo_tsn_cnt_hin_dgb_ger_ukr_jav_alb_hau_tag_cic_glc_kor_afr_tig_swe_ctl_geo_aeg_ewe_knd_heb_hun_tml_azi_bul_gam_eng_urd_yor_ben_ita_tsw_mol_jpn_vie_lit_ven_zul_mly_uzb_nor_scr_ses_swa_bem_lat_est_bat	-0.249529726378798	-0.581264578859453	0.562468291728369
436	lat_ewe_akn_sid_amh_fin_afr_guj_bam_dut_sod_ger_swt_anl_cze_dyu_swe_ven_knd_tig_swa_tag_uzb_ind_hin_krd_igb_urd_ctl_slo_dgb_hau_mly_ben_tsn_mnd_glc_amr_azi_prs_heb_hun_gam_por_vie_fre_mlt_aze_tur_cic_qcu_ukr_est_chh_pan_wly_mol_alb_bsq_mao_nor_yor_grk_tsw_xho_owc_lit_ses_sun_jav_bat_aeg_bem_cnt_bos_tha_fbf_svk_ita_tml_pol_arw_zul_bul_spa_mcd_rus_jpn_scr_kor_moo_eng_geo_rom_lda	-0.957787402786355	-2.53643575544985	0.0128650768979474
437	mol_tur_arw_jpn_fre_jav_tsw_sid_tha_ben_alb_yor_tml_azi_ewe_mao_krd_swe_scr_cic_ctl_sun_glc_swt_vie_chh_lat_dyu_bos_mnd_spa_amh_grk_uzb_slo_owc_gam_hun_eng_swa_fin_ses_hau_akn_qcu_heb_mcd_bam_est_guj_tag_bul_afr_cnt_nor_aeg_svk_igb_zul_pol_knd_rom_wly_xho_cze_pan_fbf_anl_bsq_dgb_prs_ita_ger_urd_moo_tsn_bem_bat_dut_lda_lit_amr_por_aze_tig_ukr_ind_mly_kor_geo_mlt_sod_ven_rus_hin	0.117900840548337	0.267823481549767	0.789428299524011
438	mly_afr_pan_heb_sid_cze_akn_xho_glc_tag_spa_slo_hun_rus_lda_qcu_alb_sod_tig_yor_rom_bem_owc_ukr_svk_mao_ger_dut_mnd_bsq_ctl_kor_amr_uzb_lat_azi_ita_swa_cic_wly_mcd_dgb_fin_gam_tsw_scr_por_ses_est_swe_zul_ind_bul_grk_chh_jav_pol_tml_sun_ewe_urd_ven_dyu_bat_lit_tsn_moo_anl_guj_cnt_aze_swt_fbf_bos_krd_mol_vie_prs_geo_igb_tur_fre_tha_ben_amh_jpn_nor_aeg_bam_knd_arw_eng_hin_hau_mlt	NA	NA	NA
439	anl_ctl_scr_por_slo_afr_qcu_lat_ven_ita_urd_eng_knd_ukr_cze_ewe_dut_rus_dgb_prs_swt_tag_nor_tha_swe_sun_rom_fre_amh_sid_mao_vie_grk_heb_spa_guj_yor_jav_gam_sod_hun_bem_amr_akn_mly_ger_mlt_alb_est_glc_chh_bsq_svk_swa_aze_mcd_bat_geo_mol_fbf_cic_dyu_bos_krd_bam_ses_cnt_lit_ind_ben_mnd_zul_hin_tur_bul_hau_kor_wly_tsw_moo_lda_fin_pan_uzb_tsn_xho_owc_tig_jpn_tml_azi_igb_aeg_arw_pol	0.229442092444672	0.604919694868384	0.546705534974214
440	gam_amr_mlt_cic_owc_fbf_mao_pan_sun_ind_hau_qcu_swa_glc_svk_fin_anl_arw_ses_vie_geo_uzb_afr_tsw_swt_dyu_hin_azi_jpn_aeg_est_bem_dut_sid_tag_alb_jav_guj_ewe_mly_akn_ven_hun_tsn_bat_cze_slo_xho_dgb_lit_nor_urd_heb_igb_ita_mnd_bos_bam_rus_mcd_rom_por_pol_cnt_tha_sod_wly_swe_fre_amh_yor_tig_moo_kor_spa_knd_scr_ger_ben_tml_lat_grk_ctl_ukr_eng_mol_krd_prs_bul_tur_zul_bsq_chh_lda_aze	-0.309749517139005	-0.788549045077409	0.432381134017941
441	kor_pol_urd_igb_tha_ind_amr_hau_hun_akn_azi_rom_lda_dyu_afr_swt_gam_ukr_wly_hin_mao_cic_slo_xho_amh_ven_knd_heb_krd_mnd_rus_por_tag_fbf_ita_scr_sid_guj_aze_bsq_jav_ses_tig_mly_owc_pan_arw_anl_mlt_swe_mcd_uzb_bat_bul_swa_tur_qcu_tml_vie_tsn_fre_dgb_sun_ger_aeg_cnt_jpn_bos_lat_fin_alb_ben_bem_prs_est_sod_spa_zul_ctl_nor_chh_cze_geo_glc_moo_bam_svk_yor_lit_dut_mol_ewe_grk_eng_tsw	0.0508223199019485	0.126359478768788	0.899720160305576
442	bem_ewe_ctl_swt_tha_amh_lit_urd_swe_tur_por_knd_bat_hin_aze_jpn_tml_fbf_prs_cze_dut_bos_geo_cnt_hun_dyu_tsw_xho_bam_guj_mao_spa_fin_tag_rus_kor_gam_jav_tig_heb_ita_arw_mnd_azi_nor_mlt_lda_vie_svk_owc_slo_ben_krd_wly_glc_ind_lat_akn_grk_qcu_dgb_mcd_swa_ukr_uzb_bsq_hau_pan_est_sod_tsn_ses_ven_ger_aeg_pol_fre_moo_igb_anl_sun_chh_mly_rom_yor_cic_alb_afr_sid_eng_zul_amr_bul_scr_mol	0.403084201141889	0.930127090514777	0.354713392625627
443	sod_amh_tha_pan_ses_fin_pol_rus_gam_heb_lit_igb_ben_tur_knd_krd_hau_lda_slo_dyu_dut_bam_fre_tsw_mol_bos_tsn_jav_guj_owc_mao_bat_anl_fbf_hun_svk_jpn_aze_wly_azi_qcu_ven_ger_cic_bul_por_sid_aeg_chh_afr_kor_ita_ind_urd_tml_alb_yor_sun_mly_eng_lat_xho_uzb_dgb_swa_ukr_mlt_mnd_vie_tag_swe_cze_zul_bem_akn_mcd_glc_swt_hin_moo_prs_geo_spa_rom_ewe_arw_scr_grk_amr_est_nor_tig_bsq_cnt_ctl	NA	NA	NA
444	hin_azi_moo_ewe_tur_tig_pol_fre_dut_guj_afr_sod_sun_uzb_ger_por_igb_bsq_svk_sid_tsw_mao_ven_xho_mly_ses_amr_mlt_spa_ind_fin_krd_ita_grk_akn_urd_arw_alb_ukr_dyu_bul_jpn_swt_jav_mnd_prs_ben_lat_mol_bos_chh_cnt_aeg_rus_owc_nor_kor_bam_bem_hau_tml_swe_wly_pan_cze_eng_aze_yor_rom_est_gam_tha_lit_swa_fbf_qcu_dgb_geo_amh_bat_cic_zul_tag_glc_hun_ctl_mcd_anl_vie_slo_lda_knd_tsn_scr_heb	-0.0453317703442356	-0.106339600384121	0.915541959654492
445	scr_sod_gam_mly_ses_jpn_pan_azi_ukr_bsq_mnd_moo_fbf_prs_knd_xho_igb_fin_nor_hun_swe_tml_pol_lda_swt_lit_kor_afr_est_ben_glc_alb_fre_arw_jav_aeg_tha_lat_cze_wly_cnt_grk_ven_sun_vie_krd_mao_heb_guj_mlt_svk_ita_spa_hau_eng_aze_por_ind_dgb_hin_akn_uzb_bos_ger_swa_tsw_ctl_tig_urd_bul_mol_tag_tsn_anl_geo_tur_mcd_yor_zul_bam_bat_rom_qcu_bem_owc_cic_dut_amr_rus_chh_dyu_sid_amh_slo_ewe	0.432442868779617	1.0544785244651	0.294395710650408
446	ses_swa_mol_tur_bos_azi_cic_prs_tsn_scr_krd_mlt_tml_bat_sod_tag_rom_dyu_ind_guj_glc_ukr_owc_aze_mly_zul_fbf_jav_fin_amr_mcd_chh_uzb_ven_nor_ben_akn_cnt_moo_grk_arw_ger_pan_bem_tsw_spa_por_tig_cze_geo_yor_bam_svk_heb_dut_ewe_eng_urd_jpn_knd_pol_qcu_swe_alb_vie_est_dgb_hau_fre_lat_kor_rus_hun_wly_afr_hin_mnd_aeg_slo_tha_lit_anl_mao_xho_bul_ctl_bsq_swt_lda_sun_amh_ita_igb_gam_sid	0.744571153670552	1.78402346573486	0.0776813542750609
447	scr_jpn_nor_ukr_ind_zul_krd_bos_azi_fin_lit_geo_swt_wly_urd_dut_fbf_yor_chh_tml_amh_grk_hin_mnd_cic_rom_cze_afr_mly_knd_est_arw_pol_kor_mcd_gam_dyu_mlt_hau_eng_bsq_tig_ctl_glc_sid_por_vie_jav_cnt_akn_aze_lat_tha_swa_ger_hun_aeg_owc_bat_moo_tag_bam_ita_qcu_mol_bem_spa_prs_alb_sun_amr_ven_tsn_ben_sod_bul_igb_slo_pan_dgb_guj_lda_svk_swe_ses_fre_tsw_heb_xho_rus_ewe_uzb_tur_mao_anl	NA	NA	NA
448	sun_swa_guj_svk_mol_sod_azi_nor_tml_knd_lit_uzb_ind_ewe_bem_pan_ses_rus_cnt_eng_chh_ukr_pol_tig_urd_owc_wly_glc_ven_slo_mly_tur_mao_hin_ctl_spa_geo_igb_fbf_arw_dgb_cic_grk_est_xho_scr_qcu_cze_mnd_dut_zul_tsn_akn_lda_mcd_kor_ger_por_ita_fin_yor_bul_amh_vie_sid_swe_rom_bat_bos_aeg_tha_lat_tsw_hun_afr_bsq_swt_alb_heb_bam_jpn_fre_gam_krd_tag_prs_anl_amr_dyu_aze_ben_hau_mlt_moo_jav	NA	NA	NA
449	svk_jav_ger_heb_gam_fbf_dyu_mlt_rom_afr_anl_dut_moo_tha_hin_ctl_zul_nor_bat_swt_alb_jpn_urd_arw_hau_lda_tsw_ita_igb_ben_ukr_sod_knd_est_dgb_ses_bsq_spa_bul_glc_tml_swe_mao_bos_lit_chh_krd_owc_sun_amr_tsn_bem_aze_sid_por_scr_aeg_ewe_cze_eng_pan_tig_qcu_geo_rus_azi_mcd_xho_cic_fre_guj_kor_swa_bam_hun_vie_amh_grk_lat_tag_mly_uzb_slo_tur_mnd_ind_fin_akn_cnt_ven_pol_prs_mol_wly_yor	0.665791775617414	1.73100891516007	0.0867665954168004
450	lda_grk_scr_chh_tur_gam_cnt_ger_hun_yor_spa_sod_qcu_tig_fre_ukr_mly_uzb_pol_aze_bem_tha_geo_igb_anl_ita_eng_nor_ind_jpn_fin_jav_afr_owc_lit_rom_dgb_bam_arw_dyu_hin_ewe_hau_mnd_slo_fbf_pan_amr_est_glc_krd_cze_mao_cic_akn_heb_bos_svk_sid_urd_ses_swt_zul_dut_swe_prs_por_mcd_amh_guj_knd_mol_azi_vie_ben_lat_bsq_aeg_kor_bul_sun_tml_mlt_moo_tsw_alb_bat_tag_tsn_swa_wly_xho_ven_rus_ctl	0.181683811194949	0.463316028228498	0.644220314104326
451	amr_bsq_sun_glc_sid_pan_cnt_dgb_geo_tml_cic_krd_pol_ewe_igb_bem_hun_xho_bam_arw_heb_azi_vie_ctl_tag_svk_kor_ven_uzb_akn_bos_eng_mcd_prs_amh_aze_dyu_tsn_alb_swt_bat_knd_por_wly_hau_tha_jav_urd_est_owc_mly_chh_gam_spa_yor_tig_ses_mnd_grk_fre_cze_lat_swe_ind_sod_tur_aeg_jpn_ger_lit_afr_guj_dut_ita_mao_slo_lda_zul_ukr_tsw_hin_fbf_mol_anl_rus_qcu_swa_rom_scr_fin_moo_nor_ben_mlt_bul	-0.299522425132631	-0.691252786537116	0.491128629695212
452	ukr_sun_tml_bos_bem_krd_afr_swa_prs_dgb_jav_ind_nor_rus_por_chh_bsq_hin_swe_qcu_tag_sod_eng_jpn_spa_knd_igb_ctl_hau_bam_arw_pol_bul_svk_cic_mcd_kor_vie_slo_alb_fre_fbf_ita_est_anl_lit_grk_aze_amr_tur_scr_cze_urd_glc_mol_tsw_gam_azi_ven_moo_guj_ses_tha_cnt_mly_ewe_lat_geo_xho_uzb_ger_akn_ben_bat_owc_tsn_dyu_mao_aeg_tig_yor_mnd_sid_rom_hun_zul_swt_wly_pan_fin_heb_amh_dut_mlt_lda	-0.49862569987215	-1.30026406867143	0.196723644636776
453	uzb_dut_cnt_hun_rus_zul_swe_dgb_jav_tig_dyu_est_vie_swt_ger_qcu_scr_urd_sid_gam_hin_eng_bul_prs_bos_aeg_tml_fin_geo_ses_tur_tha_spa_igb_knd_guj_pan_bem_ctl_bam_mnd_anl_amh_ewe_mao_tag_afr_grk_moo_fre_lat_fbf_lda_alb_svk_mlt_yor_bsq_sun_cic_lit_hau_nor_ben_pol_por_swa_ind_ita_mly_azi_krd_mcd_owc_akn_slo_aze_cze_bat_wly_ven_tsn_chh_xho_heb_kor_amr_rom_ukr_tsw_glc_sod_arw_mol_jpn	-0.248924894129372	-0.564070593811712	0.574063897503386
454	pan_rom_grk_ita_jav_tag_lit_nor_hin_wly_mly_sod_hun_rus_swe_amh_dgb_zul_tig_mol_dut_mlt_aeg_ind_mnd_swa_anl_ven_afr_swt_cic_lat_moo_ctl_bat_jpn_cze_yor_ben_bem_ukr_fin_svk_est_vie_gam_guj_amr_bos_sun_tsw_kor_aze_qcu_uzb_cnt_knd_chh_por_xho_tha_sid_fre_ewe_azi_bul_geo_krd_tur_prs_ger_igb_akn_bsq_arw_urd_owc_ses_mcd_fbf_pol_alb_slo_scr_spa_tsn_dyu_tml_hau_heb_glc_lda_bam_eng_mao	-0.125769859526989	-0.31003575541066	0.757227445343445
455	grk_anl_sod_tsn_geo_est_swe_lda_ewe_ctl_aeg_afr_spa_scr_tsw_knd_bsq_jav_por_fbf_tur_chh_qcu_aze_dyu_owc_guj_ben_bul_ita_tha_cnt_gam_mnd_pan_rom_lit_bem_nor_lat_bat_sid_yor_heb_fin_mol_svk_hau_tml_sun_amh_mlt_ger_mao_arw_hin_prs_fre_ukr_azi_dut_swt_eng_pol_akn_cic_uzb_vie_glc_mcd_igb_moo_xho_slo_kor_bam_swa_ses_rus_hun_dgb_urd_ven_amr_mly_wly_cze_zul_alb_ind_krd_jpn_bos_tig_tag	0.977925241270337	2.23659886717369	0.0277028508055034
456	ctl_lit_ses_amr_scr_ben_arw_urd_amh_fbf_mnd_glc_eng_hin_ukr_azi_slo_swt_tag_pol_tsw_fin_bsq_tsn_igb_aze_lda_jpn_yor_owc_hun_lat_dut_geo_swa_sun_anl_bos_tur_vie_kor_ven_wly_ita_gam_mcd_heb_knd_bem_tml_bam_swe_grk_por_cze_chh_cnt_dgb_mao_prs_moo_afr_bat_sod_tig_ger_nor_zul_spa_hau_uzb_mlt_sid_krd_est_aeg_fre_ewe_mly_cic_rus_ind_svk_dyu_xho_jav_qcu_bul_pan_rom_guj_mol_tha_akn_alb	-0.956231055982277	-2.33377898053235	0.021761453850759
457	tsw_guj_pol_svk_bam_mly_tag_swa_por_tsn_kor_mnd_fin_amr_heb_arw_hun_aze_ewe_grk_lda_fre_rom_amh_uzb_nor_hin_alb_tig_mcd_vie_tur_cic_dyu_cnt_glc_eng_xho_dut_qcu_ukr_tml_lit_bul_chh_scr_yor_ven_owc_rus_pan_ind_cze_jav_dgb_hau_akn_zul_mol_swt_krd_lat_sid_ger_mao_azi_urd_sun_ben_tha_ses_est_prs_ita_bem_ctl_afr_geo_gam_anl_slo_spa_bos_swe_moo_bat_sod_igb_knd_fbf_wly_bsq_jpn_mlt_aeg	-0.251193921975426	-0.580169428238735	0.563203421277315
458	ger_por_scr_lat_gam_aeg_guj_ben_vie_slo_rus_sid_anl_alb_mly_rom_grk_bem_ctl_aze_tig_uzb_ses_tag_ven_ita_cnt_pan_tml_fre_prs_spa_amr_jav_bsq_afr_bam_lda_hin_swt_heb_tur_xho_mol_lit_zul_bos_arw_azi_svk_kor_glc_swe_ind_mnd_mao_knd_sun_mcd_nor_urd_eng_tsw_mlt_qcu_bat_dut_fin_chh_hau_tha_cic_akn_fbf_sod_wly_dyu_geo_moo_ewe_yor_igb_swa_hun_jpn_dgb_pol_tsn_cze_est_owc_krd_bul_amh_ukr	-0.354057440854691	-0.819400300415783	0.414653020227066
459	ukr_tsw_ita_ses_gam_lit_uzb_svk_wly_swe_alb_grk_eng_hun_nor_afr_zul_swt_anl_bos_cic_knd_slo_glc_tha_azi_rus_arw_dut_owc_vie_rom_sid_spa_bsq_amh_ind_cze_dyu_qcu_prs_bem_tig_chh_jav_mao_mnd_dgb_hin_fbf_amr_geo_igb_aze_guj_urd_aeg_swa_krd_tml_bat_ewe_ctl_sun_ven_yor_mol_tag_por_akn_bul_mcd_scr_pan_tsn_hau_fre_sod_lda_tur_kor_heb_xho_lat_pol_cnt_ger_mlt_jpn_bam_fin_moo_mly_ben_est	-0.19911567862585	-0.474391248506552	0.636332933268458
460	anl_lat_amh_wly_fbf_qcu_dut_gam_tur_heb_ven_nor_est_mly_bsq_fre_por_tml_rom_pol_sun_afr_dyu_jav_bam_igb_arw_hin_tha_vie_grk_amr_tag_hau_azi_swt_ctl_eng_bem_ewe_urd_lda_mcd_tsn_bos_svk_aeg_mol_mnd_jpn_cic_sid_akn_hun_spa_ukr_rus_guj_scr_ita_knd_sod_mlt_krd_xho_mao_yor_fin_cze_glc_swe_cnt_alb_uzb_chh_dgb_tig_moo_tsw_bul_bat_slo_ind_swa_prs_kor_owc_lit_geo_zul_ben_ger_aze_pan_ses	-0.199038693042289	-0.449686357398569	0.653982967700847
461	bul_lat_owc_vie_lit_swe_dut_sid_urd_ukr_bsq_mol_amr_afr_dgb_swt_heb_slo_aze_anl_akn_pol_ctl_prs_igb_scr_lda_knd_amh_azi_cnt_qcu_xho_pan_nor_dyu_mlt_mcd_tha_tag_kor_glc_rus_swa_fbf_tsw_bam_gam_aeg_tur_yor_ewe_por_ger_jpn_sun_hau_cic_rom_cze_ind_guj_uzb_geo_tig_zul_hin_ses_bos_mnd_mao_ven_jav_eng_fre_svk_ben_fin_est_chh_moo_alb_krd_tml_spa_tsn_bat_mly_sod_ita_arw_bem_wly_grk_hun	0.270098938118468	0.660409560127078	0.51062351205436
462	bat_knd_est_zul_moo_pol_lat_sun_lit_nor_kor_tsn_igb_jav_geo_ita_fin_cic_scr_dut_ven_bam_swa_ctl_sid_tag_qcu_amr_pan_uzb_prs_fbf_vie_chh_krd_spa_gam_ukr_owc_ben_heb_tsw_rom_jpn_eng_mao_cze_dyu_yor_tig_grk_anl_aeg_bsq_akn_afr_ses_swt_urd_arw_xho_cnt_aze_sod_hin_svk_azi_guj_ger_por_mcd_alb_mlt_slo_wly_tur_bem_ewe_bul_fre_tml_amh_dgb_hun_hau_swe_ind_rus_glc_tha_lda_mnd_mly_bos_mol	-0.346852614081593	-0.797549150573114	0.427163830109159
463	tml_lat_ewe_dgb_rom_spa_swt_nor_svk_pol_tag_por_rus_mly_pan_hin_tig_bam_uzb_bul_slo_anl_cnt_aze_aeg_knd_prs_arw_bem_glc_ses_swe_dyu_igb_vie_alb_ind_jav_xho_owc_ita_mcd_ukr_moo_ven_jpn_scr_wly_sid_sod_tsw_bat_yor_mao_sun_grk_tha_cic_gam_krd_mol_fre_bos_bsq_amr_urd_zul_guj_mlt_hau_akn_cze_tur_ctl_geo_lit_swa_afr_qcu_eng_est_tsn_dut_fin_heb_chh_kor_hun_fbf_amh_ger_ben_mnd_lda_azi	0.904362075064814	2.36502618269031	0.0201065494401283
464	kor_ctl_geo_ger_tsn_mcd_fbf_dgb_gam_guj_est_tur_anl_bam_qcu_afr_moo_sun_dut_krd_hun_eng_glc_svk_nor_urd_cze_ben_sod_lit_amh_swt_mnd_pan_uzb_yor_ven_fin_swe_alb_dyu_jpn_igb_tig_ukr_ewe_sid_tml_zul_ita_mol_spa_hau_mao_hin_chh_bem_vie_pol_mly_grk_mlt_bat_ind_swa_tag_rus_jav_tha_ses_aze_cic_fre_xho_tsw_slo_bul_cnt_owc_prs_wly_arw_knd_azi_lat_akn_por_heb_scr_bsq_lda_rom_bos_amr_aeg	0.422415271833395	0.96007514563621	0.339506856169121
465	xho_cnt_vie_por_tha_yor_rus_sod_glc_prs_afr_bam_grk_svk_swa_aeg_fin_ukr_ven_guj_moo_tur_swe_bos_cic_mnd_owc_knd_geo_mlt_pan_arw_mao_tsn_pol_sun_tag_tsw_bsq_heb_alb_scr_hun_zul_mly_amr_uzb_ind_dut_fre_cze_bul_jav_mcd_slo_tml_hin_bat_wly_azi_spa_ctl_swt_gam_ses_lda_sid_bem_dgb_ewe_aze_lat_akn_ger_amh_eng_urd_chh_nor_krd_lit_kor_est_ben_fbf_ita_igb_tig_qcu_dyu_rom_jpn_anl_hau_mol	-0.616524464430267	-1.4302145187311	0.156006644363859
466	cic_eng_geo_tha_jav_nor_ben_anl_ctl_swe_lat_amr_svk_bsq_pan_scr_mnd_knd_gam_aeg_fbf_bem_lda_hau_urd_prs_chh_mlt_krd_glc_heb_guj_mcd_ger_rus_rom_dut_bos_qcu_ita_alb_tur_owc_por_sun_spa_tig_uzb_xho_moo_bul_kor_est_swa_mol_ewe_slo_tsn_sid_mao_tml_cze_sod_grk_jpn_amh_pol_dgb_swt_mly_tag_fin_bam_akn_igb_tsw_azi_wly_aze_vie_hin_zul_lit_cnt_ind_bat_yor_fre_ven_afr_arw_ukr_hun_dyu_ses	-0.761271884560046	-1.96627644816678	0.0522484104126824
467	fin_aeg_heb_tig_tur_bsq_hun_ger_swt_rus_ukr_yor_guj_tha_cnt_gam_tag_dut_svk_est_xho_moo_owc_ind_mly_grk_tsn_aze_geo_pol_akn_ben_amr_mao_swa_tsw_hin_mlt_jav_wly_eng_arw_prs_bul_krd_tml_igb_fbf_bat_cic_alb_mol_qcu_ita_anl_uzb_bem_sid_glc_vie_ctl_lda_bam_ven_afr_fre_lat_swe_dgb_zul_lit_urd_por_sod_chh_slo_nor_knd_sun_mcd_mnd_pan_jpn_azi_scr_ses_ewe_spa_hau_amh_cze_kor_dyu_rom_bos	0.346392576811851	0.799325579996149	0.426138467239779
468	swa_ctl_yor_guj_ita_grk_ewe_bos_ger_mly_ind_bam_aeg_anl_afr_bem_rom_spa_akn_aze_cze_zul_geo_arw_prs_tur_heb_azi_tml_tsn_jpn_fin_cnt_uzb_krd_mao_por_pol_chh_mlt_pan_ukr_rus_mcd_hau_bsq_mol_lda_kor_svk_owc_amh_bat_vie_glc_qcu_ven_amr_hin_wly_jav_sid_fre_xho_slo_sod_igb_urd_tha_ben_hun_cic_tig_nor_moo_swe_tsw_lit_tag_dgb_dut_fbf_scr_bul_eng_swt_ses_dyu_est_gam_sun_lat_alb_knd_mnd	-0.819795109586275	-2.08314400683931	0.0399823144318376
469	ven_akn_moo_ukr_tml_hau_mnd_prs_jav_knd_ben_azi_amr_urd_dyu_eng_guj_ind_tig_glc_cze_bem_lat_amh_igb_pol_ses_swe_krd_chh_sod_mol_ger_anl_ctl_pan_fre_dgb_gam_afr_aeg_zul_kor_bos_cic_wly_mlt_dut_aze_vie_tsn_xho_swt_qcu_nor_arw_sid_yor_bam_bul_lda_fbf_owc_mly_rus_alb_slo_lit_heb_tha_svk_hin_ewe_tur_tsw_scr_por_rom_fin_bat_hun_jpn_spa_cnt_geo_tag_uzb_mcd_sun_swa_est_ita_mao_bsq_grk	-0.406794658509314	-0.93953079816751	0.349892132473133
470	jav_pan_mnd_ind_swa_geo_tig_kor_anl_ewe_tsn_aze_bem_lat_uzb_alb_dyu_sun_swt_est_tsw_por_bos_bam_ctl_fbf_akn_jpn_sod_tha_tur_hun_vie_igb_eng_azi_prs_mlt_swe_knd_moo_amh_ita_ben_dgb_cic_nor_hin_aeg_guj_heb_pol_bul_bat_mcd_svk_ger_slo_ukr_scr_qcu_tml_tag_spa_cnt_sid_rom_grk_zul_owc_glc_ven_wly_lit_bsq_hau_dut_afr_krd_mol_xho_gam_rus_lda_chh_arw_yor_ses_fre_mao_urd_cze_mly_amr_fin	-0.0583266143233654	-0.134690108966311	0.893147967113883
471	tig_yor_grk_ven_qcu_wly_lat_spa_hun_krd_amh_uzb_ger_urd_hau_scr_owc_guj_knd_eng_lit_swe_anl_kor_tur_mly_swa_sod_mol_azi_svk_akn_zul_dut_ewe_lda_cnt_bem_sun_prs_dgb_afr_jav_xho_bsq_chh_mcd_est_mao_slo_geo_bat_bos_nor_pan_heb_tml_tsw_pol_dyu_bul_swt_rus_bam_tha_igb_alb_mlt_moo_jpn_arw_ses_amr_tsn_vie_gam_ukr_rom_ben_por_ctl_fbf_ind_cic_glc_sid_tag_aeg_ita_fin_hin_cze_fre_mnd_aze	0.445562639853646	1.04503362133733	0.2987161253009
472	est_fre_mcd_azi_svk_mnd_gam_geo_sid_mao_vie_bul_cic_jav_por_dgb_dut_pol_krd_mol_anl_slo_nor_rom_knd_bam_kor_ben_bos_tig_arw_owc_chh_ses_wly_bsq_eng_lat_tag_afr_aeg_guj_cze_glc_swa_uzb_cnt_alb_ven_mly_lda_zul_fbf_spa_aze_tml_sod_ind_jpn_igb_fin_dyu_lit_ger_ukr_amr_ctl_rus_yor_mlt_grk_ewe_bem_tsn_qcu_pan_swe_amh_hin_hau_scr_ita_heb_sun_tsw_bat_xho_prs_tur_urd_swt_akn_hun_tha_moo	0.355819701354451	0.952067677340344	0.34353054774377
473	hin_mnd_mol_lit_prs_knd_sun_spa_fbf_tml_swt_cnt_ger_alb_urd_azi_mao_scr_heb_bem_fre_grk_aeg_bam_gam_tig_yor_bul_owc_tur_uzb_est_jpn_hun_bos_akn_mly_igb_ewe_rom_cic_anl_mcd_dgb_ctl_chh_bsq_geo_arw_ita_swa_afr_dut_lat_tsw_ses_pan_rus_slo_svk_glc_eng_guj_tsn_sod_sid_hau_zul_krd_nor_ukr_ben_moo_kor_wly_lda_tha_swe_xho_aze_amr_amh_dyu_mlt_cze_jav_vie_qcu_pol_bat_tag_ind_fin_ven_por	-0.335946164352389	-0.84002912071718	0.403046449875951
474	bsq_hun_kor_yor_eng_cic_nor_lat_jpn_azi_lit_hau_svk_dgb_owc_bul_urd_mnd_mly_bam_fbf_gam_chh_alb_bos_aeg_sid_knd_swe_lda_krd_ben_aze_akn_prs_swa_wly_fin_dut_pol_slo_tml_zul_mao_sun_anl_ind_glc_jav_fre_vie_tsn_por_cnt_rus_ger_tur_scr_amh_tsw_mlt_dyu_ses_mol_rom_spa_tha_ita_bem_ewe_swt_xho_afr_amr_tag_uzb_guj_ukr_igb_grk_ven_geo_qcu_bat_ctl_heb_hin_mcd_est_moo_tig_arw_sod_cze_pan	-0.227357634213138	-0.520640196140513	0.603854809335977
475	bul_arw_tsw_krd_moo_ger_hun_ita_gam_jav_swa_cnt_azi_pan_sid_afr_owc_ind_hau_mao_aeg_tag_ukr_fre_fbf_spa_qcu_cic_mly_hin_tha_ses_bsq_lda_guj_urd_slo_akn_sun_yor_kor_nor_glc_tur_pol_heb_geo_swe_cze_bam_scr_fin_lat_ben_mlt_sod_vie_eng_bos_rus_wly_dyu_zul_jpn_knd_est_ctl_rom_prs_mcd_mnd_amh_tml_mol_grk_tsn_xho_tig_ewe_anl_ven_chh_aze_igb_bat_swt_lit_amr_alb_dut_bem_svk_uzb_dgb_por	-0.64786035448585	-1.45902419352128	0.14792781869066
476	grk_uzb_lat_fbf_eng_cic_vie_tag_heb_ind_scr_sun_prs_est_dut_tml_swt_cze_yor_amh_moo_wly_geo_hun_zul_mcd_arw_rus_fin_pol_knd_glc_mly_bam_bem_sid_ger_gam_igb_tha_por_ses_slo_kor_afr_dyu_mao_bos_hau_spa_swe_fre_nor_dgb_owc_amr_chh_alb_guj_tur_aeg_mnd_akn_jav_tsw_svk_ben_ven_tig_jpn_qcu_pan_rom_tsn_aze_mol_ewe_lda_hin_anl_urd_cnt_xho_ita_swa_ukr_bsq_mlt_sod_azi_bat_ctl_krd_lit_bul	-0.282556068359118	-0.639180246767516	0.524276916829419
477	tsn_ses_svk_akn_kor_swe_sod_fbf_mcd_anl_ind_amr_cnt_ctl_heb_xho_bsq_rus_azi_hau_wly_ewe_dyu_gam_afr_aeg_tur_bat_tag_ita_rom_cic_chh_qcu_krd_lat_bos_cze_sid_bem_swa_arw_prs_ger_urd_mol_jpn_ukr_yor_nor_por_uzb_vie_spa_dut_geo_zul_fin_ven_tsw_fre_tig_hun_tml_grk_igb_scr_owc_lda_knd_ben_hin_aze_bul_mnd_moo_eng_jav_amh_mlt_pol_mly_alb_pan_swt_tha_mao_sun_dgb_guj_bam_slo_lit_glc_est	0.390860708953848	0.914078495492733	0.363039405974421
478	akn_nor_aeg_urd_est_lat_rom_ses_wly_tur_cic_cze_ind_mao_owc_cnt_slo_dut_mol_ctl_guj_hin_xho_dyu_swa_geo_yor_vie_heb_scr_dgb_bem_sun_sid_fre_igb_ita_bsq_tml_tag_chh_por_prs_sod_fin_qcu_mcd_grk_eng_lit_fbf_jpn_azi_bam_tig_amh_tsw_ewe_bul_amr_mnd_krd_ger_gam_swe_knd_svk_tha_mly_bos_afr_moo_rus_tsn_hau_arw_swt_spa_ukr_ben_pol_hun_anl_kor_ven_alb_aze_pan_glc_uzb_jav_bat_zul_mlt_lda	-0.227196402551642	-0.568587472986747	0.571006599615593
479	bsq_bul_lit_pan_mlt_wly_bam_urd_qcu_cic_ita_mao_anl_glc_sid_hau_pol_eng_kor_heb_amr_mnd_hun_fre_dut_rus_spa_bem_sod_bos_vie_fbf_aze_ind_fin_dgb_ctl_afr_igb_ses_krd_mcd_tsw_xho_tig_ewe_lda_alb_moo_swe_ukr_por_knd_tha_hin_prs_dyu_azi_bat_svk_tag_sun_rom_nor_jpn_owc_akn_ger_amh_swt_grk_zul_arw_jav_cnt_est_tur_tsn_swa_mol_cze_mly_geo_gam_ven_aeg_ben_scr_guj_uzb_tml_lat_slo_chh_yor	-0.348041924942522	-0.92043495812741	0.359726913917303
480	arw_mcd_qcu_grk_ger_anl_knd_gam_tsn_lda_aze_ewe_ukr_mlt_hun_pan_ind_mol_scr_dgb_yor_moo_zul_geo_lat_bul_glc_slo_alb_swe_tha_pol_bat_cze_fin_eng_ses_prs_tsw_amh_azi_heb_krd_xho_por_lit_vie_tur_akn_hau_ben_tag_owc_wly_tig_hin_cnt_aeg_ctl_spa_dyu_kor_cic_est_mly_nor_afr_sun_bem_uzb_bam_sod_fre_swa_tml_urd_chh_sid_mnd_igb_jav_fbf_ita_ven_swt_dut_bos_bsq_mao_rus_jpn_guj_rom_amr_svk	-0.301193766683416	-0.707321837926795	0.4811352052739
481	akn_moo_tsn_cze_wly_dut_pan_tig_glc_mlt_ctl_zul_prs_svk_ger_cnt_uzb_xho_owc_igb_pol_qcu_cic_hau_tsw_est_alb_gam_hun_ven_fre_vie_yor_lat_tha_sun_krd_ind_por_lit_arw_hin_sod_guj_aeg_rom_fbf_scr_aze_spa_afr_bam_swa_tur_tag_amh_grk_slo_mly_sid_mol_urd_bul_bos_heb_jav_lda_jpn_bat_kor_ita_bsq_tml_fin_ses_swt_ben_rus_nor_chh_ewe_dgb_knd_eng_bem_amr_swe_ukr_azi_dyu_mnd_mao_anl_geo_mcd	0.171389845488275	0.402463860873983	0.688266260253293
482	scr_yor_mlt_lit_owc_ita_fre_mol_ind_fin_aze_svk_aeg_kor_guj_swt_bat_tml_eng_uzb_tsn_mcd_sun_afr_ben_tsw_grk_jav_heb_vie_mly_azi_rom_dut_qcu_geo_pol_slo_tig_xho_dyu_tha_sid_bsq_ukr_wly_akn_ven_ewe_arw_spa_anl_dgb_mao_urd_jpn_alb_tag_mnd_nor_sod_igb_por_hin_ger_rus_swa_fbf_ctl_moo_swe_hau_bos_cze_krd_bam_ses_lda_gam_prs_tur_glc_chh_bem_hun_amh_amr_zul_lat_cic_knd_est_cnt_bul_pan	0.0420104325194824	0.107656257319633	0.914500283731282
483	akn_wly_jav_tsn_est_qcu_azi_lit_vie_zul_dyu_mlt_yor_fin_sod_knd_mly_eng_cic_bsq_tml_cnt_afr_mnd_ses_uzb_amh_bem_cze_bam_jpn_ger_heb_moo_guj_mcd_lat_slo_hun_pan_dgb_tig_xho_ind_ewe_ctl_fre_ukr_tur_owc_swt_scr_bat_rom_anl_fbf_spa_swa_hin_ven_gam_aeg_nor_urd_chh_igb_svk_mol_ita_pol_por_kor_swe_dut_tha_lda_sun_bos_alb_hau_bul_rus_glc_amr_tag_grk_arw_ben_krd_sid_tsw_mao_aze_prs_geo	-0.616437502078895	-1.45736955164372	0.148382847260507
484	tsw_swa_zul_dut_ctl_eng_est_tig_vie_ewe_swe_fre_ben_geo_ind_pan_sod_qcu_lit_wly_ses_dyu_mnd_por_grk_bul_chh_tag_amr_aze_bos_lda_owc_mao_anl_swt_fin_ger_ita_mly_nor_urd_gam_bam_mol_knd_alb_sun_tml_hin_uzb_cic_rom_akn_slo_prs_scr_heb_bat_lat_jpn_glc_fbf_arw_yor_guj_sid_aeg_cze_hun_jav_moo_rus_tur_krd_bem_mlt_dgb_afr_tha_cnt_svk_bsq_igb_ukr_pol_ven_kor_spa_amh_azi_mcd_hau_xho_tsn	0.0492173914118154	0.127814869068255	0.89857145802815
485	aze_dgb_afr_ita_knd_amh_moo_fbf_mlt_zul_pol_rom_hin_igb_pan_tsw_ukr_owc_yor_akn_sun_tsn_scr_tig_mol_lda_tha_svk_hau_ger_wly_cze_aeg_swe_mnd_bos_arw_jpn_ven_lat_mly_swt_heb_urd_sid_nor_glc_jav_amr_tag_ben_swa_vie_mcd_tml_geo_bul_eng_est_ses_slo_grk_dut_lit_chh_hun_ind_spa_azi_kor_mao_ctl_tur_bam_rus_cnt_bsq_krd_cic_fre_bat_ewe_anl_alb_qcu_guj_dyu_sod_uzb_por_xho_bem_fin_gam_prs	0.239483362898844	0.614508580732703	0.540379820291527
486	yor_hun_fre_lit_jav_kor_bos_nor_geo_heb_hau_ger_uzb_krd_pol_amr_ind_anl_fin_pan_knd_cic_sid_rom_chh_ctl_cnt_ewe_spa_alb_mnd_aeg_rus_zul_arw_guj_ven_mol_tha_gam_tig_owc_mlt_ukr_fbf_tml_wly_igb_dyu_lda_dgb_bam_cze_scr_xho_bul_svk_slo_mao_lat_mcd_mly_afr_dut_hin_sod_ses_urd_por_swe_vie_bat_bsq_grk_tur_tag_moo_jpn_ben_tsw_bem_eng_tsn_est_amh_ita_prs_swt_qcu_aze_swa_azi_sun_akn_glc	-0.116374156635087	-0.258209616359249	0.796815696839207
487	pol_igb_scr_bul_nor_tha_rom_owc_mnd_uzb_cnt_jpn_aze_hau_ger_pan_sid_wly_vie_prs_cze_swa_chh_ewe_sod_yor_hin_mlt_hun_bat_eng_tml_dgb_swt_jav_moo_arw_glc_dut_bam_fre_akn_geo_sun_tsw_fin_krd_slo_rus_guj_urd_tsn_ses_tur_grk_bem_ven_mly_heb_gam_dyu_knd_bos_spa_svk_aeg_ukr_ben_est_xho_lit_amh_fbf_azi_afr_mcd_kor_tig_lat_amr_alb_qcu_bsq_zul_lda_mol_ita_mao_ctl_tag_por_ind_anl_cic_swe	-0.668433786035017	-1.53277316755559	0.128726629827255
488	amh_svk_ben_hin_pan_mlt_anl_cze_ita_tag_jpn_gam_chh_owc_moo_ind_tig_zul_geo_dut_tha_ukr_tsn_fre_tur_dyu_mly_xho_yor_cic_azi_vie_lat_prs_ses_mol_glc_urd_cnt_swe_lda_scr_guj_mao_aeg_grk_bos_afr_slo_alb_jav_bem_tsw_fbf_aze_rus_bul_mnd_por_swa_akn_swt_amr_igb_sod_nor_bat_hun_wly_tml_dgb_ctl_qcu_sid_pol_knd_ven_ger_bam_hau_heb_bsq_spa_fin_eng_kor_ewe_sun_rom_est_mcd_krd_lit_arw_uzb	0.894970757294442	2.09483052687129	0.038904691438328
489	mao_fre_amr_tsw_tig_qcu_aeg_tsn_prs_est_krd_chh_zul_sun_akn_bam_ukr_geo_por_ben_nor_ewe_wly_rom_glc_uzb_heb_afr_tag_vie_rus_moo_ctl_dgb_pol_alb_lit_guj_xho_mly_urd_fin_eng_lat_ses_pan_ind_sid_bat_swa_kor_swt_igb_sod_ita_hau_swe_gam_cze_amh_grk_knd_tha_lda_mcd_hun_dyu_tml_hin_ger_mol_fbf_ven_cnt_cic_anl_slo_spa_bul_tur_mlt_yor_azi_owc_scr_arw_jpn_mnd_bem_svk_jav_bsq_dut_aze_bos	-0.189734698245651	-0.443355416133989	0.65853836877567
490	ind_dyu_bos_tig_sid_owc_tha_guj_sod_bsq_mnd_tsw_kor_grk_bat_swt_rus_est_moo_yor_mol_aeg_eng_krd_qcu_por_bam_alb_nor_dut_heb_jpn_cic_prs_knd_pol_amh_ewe_scr_urd_jav_mlt_akn_tur_swe_igb_chh_svk_ctl_slo_pan_geo_swa_sun_hin_cnt_fin_hau_wly_uzb_lda_fbf_anl_dgb_mly_fre_vie_bem_lit_zul_spa_ses_mcd_ukr_gam_glc_ita_mao_tag_cze_xho_azi_arw_afr_tsn_ben_lat_rom_hun_ger_ven_tml_amr_bul_aze	-0.329497260094115	-0.78989217588816	0.431600157409292
491	swt_jpn_spa_fin_azi_heb_lat_eng_mcd_sun_bsq_hin_ind_ctl_tsw_akn_tsn_wly_gam_anl_tur_pan_svk_mnd_scr_tag_bat_cic_est_swe_amh_mol_bem_zul_yor_sod_pol_ben_ger_amr_dgb_dut_tha_kor_hun_ses_dyu_urd_chh_prs_aeg_igb_cze_uzb_lda_qcu_ita_lit_xho_jav_mao_bul_sid_arw_ewe_moo_ven_rus_owc_por_slo_swa_mly_rom_aze_fre_geo_mlt_guj_tig_knd_hau_tml_afr_bos_vie_krd_ukr_cnt_alb_grk_bam_fbf_glc_nor	0.00210241107051479	0.00511019939197587	0.995933614377877
492	tsw_qcu_heb_tig_bos_amr_azi_hin_ses_yor_tur_geo_gam_pol_owc_dgb_knd_aeg_ita_xho_pan_tha_tml_ind_mnd_sid_dyu_svk_jav_glc_bat_ger_vie_lda_grk_ukr_lit_sun_bam_igb_swa_akn_tag_por_mly_guj_mao_arw_ewe_afr_fre_aze_hun_amh_ctl_chh_fbf_bem_wly_swe_cnt_cic_spa_dut_est_jpn_ven_rom_swt_nor_scr_mlt_rus_kor_bul_fin_anl_krd_ben_hau_uzb_urd_eng_tsn_cze_bsq_lat_alb_mol_mcd_moo_slo_zul_prs_sod	0.144586525545833	0.394028704796154	0.694461875181196
493	bem_ita_moo_igb_cze_rus_xho_ger_wly_anl_hau_bam_bat_swa_yor_ben_fre_owc_dgb_prs_vie_grk_ven_amh_cnt_swe_knd_sod_mao_amr_est_rom_chh_mnd_urd_sid_mcd_gam_lat_guj_jpn_heb_dyu_mlt_svk_cic_afr_swt_hin_tur_sun_ukr_dut_aze_kor_azi_ses_ewe_nor_ctl_bos_mly_tha_scr_glc_bul_akn_tsn_krd_bsq_eng_qcu_fin_spa_tig_jav_por_geo_ind_tsw_lit_pol_tml_aeg_slo_zul_mol_arw_fbf_hun_tag_lda_uzb_pan_alb	0.312506950652045	0.729523293270373	0.467515067540755
494	igb_sid_hin_mlt_kor_swt_yor_glc_urd_dut_sun_hun_tsn_bat_bos_hau_arw_pan_tig_grk_ita_swe_azi_bul_chh_vie_mol_lat_krd_ger_guj_amr_gam_jpn_qcu_fin_ind_geo_amh_ven_zul_fre_owc_knd_afr_ukr_rom_jav_moo_svk_cze_dgb_uzb_est_tag_eng_rus_ewe_slo_ctl_sod_spa_bem_tha_bsq_scr_anl_mnd_ben_lit_bam_dyu_tsw_cic_fbf_alb_xho_mao_heb_lda_wly_prs_mcd_por_ses_aeg_mly_nor_swa_akn_tur_pol_cnt_aze_tml	0.0877410957252519	0.191511338627514	0.848542504686049
495	guj_mao_amr_slo_lit_ctl_xho_cze_tig_tha_glc_heb_fin_hin_tsn_knd_nor_azi_igb_zul_alb_mnd_fre_pan_jav_tur_sun_ukr_bsq_prs_gam_svk_bam_spa_lat_anl_mol_yor_ben_tag_eng_krd_tsw_bat_jpn_uzb_vie_rom_bem_cic_ind_ita_grk_wly_swt_dgb_akn_por_sod_afr_ven_tml_sid_rus_scr_bul_hau_kor_swe_ger_ses_bos_qcu_hun_mcd_dut_arw_fbf_mlt_owc_lda_pol_mly_est_cnt_geo_amh_aeg_urd_moo_aze_ewe_swa_chh_dyu	0.23181211037503	0.562182620159959	0.575344123290658
496	mly_krd_sun_jpn_mao_mcd_hau_mol_swe_eng_slo_bam_xho_rus_ukr_dut_cnt_lit_amr_dyu_bem_swt_rom_anl_aeg_est_tml_moo_hun_ben_ger_uzb_wly_igb_ven_zul_dgb_tig_mnd_kor_sod_scr_nor_hin_knd_chh_tsn_bsq_lat_ses_tag_spa_arw_glc_azi_fin_bat_por_heb_alb_pan_sid_ind_ewe_yor_bos_fbf_prs_owc_cze_tha_grk_guj_jav_afr_ita_ctl_urd_gam_swa_geo_svk_lda_bul_mlt_cic_aze_amh_vie_fre_pol_tsw_tur_qcu_akn	0.31772843020971	0.822506398731463	0.412892674269477
497	sun_tsw_dyu_sod_pan_knd_igb_jpn_chh_mcd_guj_anl_swa_nor_owc_lit_bsq_ses_wly_geo_bem_moo_cic_por_zul_amr_alb_hin_prs_ben_dgb_sid_ukr_fin_mnd_ind_tsn_qcu_tag_ger_est_lat_ita_vie_grk_kor_heb_bam_hau_eng_mlt_ven_arw_scr_mol_uzb_yor_bat_glc_swe_mly_xho_akn_svk_pol_dut_spa_fbf_tig_bos_tml_ctl_amh_lda_rom_aeg_krd_tur_ewe_bul_hun_aze_azi_gam_jav_swt_cze_afr_fre_tha_urd_slo_rus_cnt_mao	1.10208787098884	2.89187228253319	0.00476797883011436
498	geo_hun_glc_bsq_tsw_ind_tig_chh_tml_scr_zul_afr_tsn_mao_swt_tur_slo_rom_por_dgb_swa_eng_pol_yor_gam_lit_ita_aeg_swe_mcd_bam_dut_akn_krd_bat_anl_ven_bos_rus_ger_sid_sod_tag_fbf_jav_cnt_mol_dyu_kor_sun_guj_knd_prs_grk_ben_azi_amh_aze_alb_vie_cze_wly_amr_cic_ewe_igb_pan_svk_fre_bem_bul_mly_lat_est_arw_nor_fin_ukr_mlt_spa_ses_tha_urd_ctl_uzb_hau_mnd_heb_hin_owc_moo_jpn_qcu_xho_lda	0.0629605097263773	0.141033894568562	0.888148204733417
499	jav_hun_ewe_lit_mao_tha_por_scr_fbf_dut_tag_dyu_aeg_est_tml_gam_urd_heb_chh_lda_guj_grk_mcd_swa_bsq_aze_qcu_tsn_geo_owc_glc_xho_swe_ses_tsw_slo_moo_sun_sid_kor_swt_cic_krd_bat_ben_vie_fre_bul_amh_azi_mnd_bos_eng_fin_bam_alb_afr_anl_mly_cnt_ind_ctl_igb_mol_yor_svk_cze_zul_nor_rus_tig_ita_akn_mlt_spa_hin_bem_arw_tur_pan_ukr_pol_amr_hau_lat_sod_ven_knd_prs_jpn_ger_wly_uzb_dgb_rom	-1.08093677204715	-2.51912825775729	0.0134713815197724
500	amh_mol_rus_cic_zul_eng_bam_por_jpn_uzb_tig_lda_igb_heb_sod_mlt_anl_gam_alb_spa_cnt_kor_urd_lit_geo_bsq_bos_swa_mao_ewe_qcu_glc_nor_dyu_guj_sid_afr_aeg_ita_scr_cze_owc_tur_ses_ctl_tml_krd_yor_rom_slo_svk_vie_dgb_ben_akn_mnd_mly_fre_est_sun_swe_lat_grk_tsn_bat_tag_fbf_prs_jav_swt_aze_bul_dut_amr_ukr_knd_wly_chh_ind_ger_mcd_tha_bem_pol_xho_hun_moo_fin_arw_tsw_azi_hin_hau_pan_ven	0.12153790004447	0.318689323551433	0.7506767399457
501	prs_cic_bem_tml_zul_sun_dyu_jpn_dgb_sid_nor_mcd_rus_tsn_ewe_hin_svk_pol_vie_ukr_mnd_yor_cnt_glc_fre_geo_ses_tig_ita_por_ind_lat_tsw_heb_uzb_swe_mly_est_ctl_igb_mlt_scr_tag_gam_xho_rom_mol_mao_aeg_tha_akn_amr_bsq_eng_fin_urd_kor_owc_guj_aze_ben_anl_alb_bul_bos_amh_swa_jav_hau_pan_afr_dut_cze_lda_hun_lit_krd_sod_ven_tur_slo_chh_arw_ger_bam_qcu_wly_azi_moo_bat_spa_fbf_knd_grk_swt	NA	NA	NA
502	scr_owc_rus_mly_sun_hau_aeg_alb_eng_moo_yor_dut_mol_swa_zul_sod_ukr_spa_heb_mlt_swe_ses_wly_rom_bem_aze_ita_igb_bos_fre_lda_prs_uzb_xho_jpn_gam_lit_geo_amh_mnd_bul_por_pol_tml_kor_afr_arw_vie_cic_tur_glc_tsn_knd_tag_akn_grk_ind_mao_ewe_svk_slo_tha_cnt_azi_est_ctl_dgb_fbf_bam_pan_fin_anl_jav_lat_guj_ben_krd_ven_tsw_bsq_urd_qcu_cze_sid_mcd_hun_tig_nor_dyu_amr_bat_chh_ger_hin_swt	NA	NA	NA
503	tag_pol_wly_nor_scr_cic_fre_igb_owc_dgb_yor_geo_urd_ben_est_zul_swe_svk_tsw_gam_jpn_tml_tsn_bem_moo_anl_tur_bos_bat_knd_uzb_por_ger_akn_dut_amh_eng_mao_ind_hun_pan_mcd_kor_lda_fin_ewe_lat_krd_sod_lit_azi_alb_glc_guj_ses_mnd_bul_rom_chh_bsq_jav_slo_sun_amr_mly_cze_grk_cnt_spa_swt_heb_ven_hin_mol_dyu_ukr_aze_arw_prs_tig_hau_ita_sid_swa_bam_rus_xho_qcu_tha_fbf_ctl_mlt_aeg_afr_vie	-0.237757417424091	-0.585773460667109	0.559446634106051
504	hau_cnt_mao_gam_vie_azi_chh_ita_swa_tig_xho_ben_ewe_est_swe_heb_arw_fbf_hin_lit_bul_svk_uzb_tsw_afr_igb_pol_nor_aeg_slo_cic_rom_knd_cze_yor_owc_tsn_sod_moo_mol_urd_pan_prs_ind_bem_wly_tur_lat_amr_mcd_mlt_zul_por_guj_bos_dut_bsq_lda_eng_ctl_aze_sun_geo_rus_mnd_amh_ses_mly_krd_sid_bat_tml_swt_tag_dgb_scr_fre_ven_tha_qcu_hun_kor_jav_ger_spa_glc_akn_ukr_alb_bam_grk_anl_fin_dyu_jpn	0.0501217537205711	0.139355230183413	0.889470788208102
505	afr_bat_ben_moo_xho_vie_nor_ukr_hun_swt_grk_tig_mcd_sun_ven_slo_urd_tha_tsn_est_svk_pan_cze_igb_spa_sod_cic_swe_uzb_sid_geo_por_knd_hau_lit_tml_dut_dyu_bos_azi_fin_mly_glc_bam_mnd_rom_chh_ewe_alb_bsq_yor_wly_krd_tag_bul_lat_ses_gam_mao_ctl_arw_bem_pol_zul_jav_fre_aeg_tur_akn_ind_hin_heb_tsw_ger_aze_jpn_lda_cnt_guj_prs_rus_amr_dgb_kor_fbf_amh_swa_anl_ita_owc_scr_mol_qcu_mlt_eng	0.40437808821334	1.03819881410086	0.301869292568286
506	ben_ses_mly_jpn_guj_mnd_alb_bam_uzb_owc_slo_fre_rom_tha_swe_pol_lat_dgb_grk_dyu_sid_azi_anl_hin_vie_sod_ewe_bat_bos_hau_tsn_zul_mao_tur_afr_cnt_lit_igb_wly_ven_amr_urd_est_mcd_ita_eng_fin_aeg_chh_aze_prs_fbf_knd_cze_ind_tag_dut_swa_xho_kor_nor_spa_pan_gam_bem_mlt_cic_tsw_bul_por_ukr_sun_arw_moo_rus_tig_jav_qcu_amh_mol_ctl_hun_scr_svk_geo_ger_swt_bsq_yor_heb_akn_glc_lda_krd_tml	0.483012747677338	1.27089575768228	0.206935530387095
507	chh_lit_eng_jpn_ses_fin_jav_ukr_cic_tur_owc_ben_prs_mcd_glc_bsq_swa_slo_anl_hau_knd_arw_aeg_grk_dgb_lda_gam_igb_spa_ger_bul_bam_nor_amr_azi_krd_heb_ewe_afr_ctl_bem_fbf_moo_tsw_akn_wly_mlt_swe_bat_tig_swt_est_bos_mol_aze_scr_uzb_dyu_alb_por_xho_ven_hun_rus_rom_guj_vie_cze_sid_geo_pol_mao_kor_amh_cnt_zul_dut_tag_sun_hin_qcu_tha_yor_svk_mnd_ind_urd_mly_tml_lat_tsn_ita_fre_sod_pan	-0.905367478754652	-2.37768454691512	0.0194685536653424
508	nor_fin_jpn_ind_chh_ven_hin_amh_tha_wly_guj_tml_yor_cze_ses_rom_tag_prs_moo_heb_ctl_anl_gam_bem_hau_aeg_sod_bsq_dyu_scr_mnd_mol_cic_lda_grk_kor_lat_xho_fbf_sun_ukr_mly_vie_owc_ger_hun_ewe_bos_ben_akn_qcu_cnt_swe_por_swt_mlt_tsn_knd_alb_sid_bul_aze_pol_bam_eng_bat_glc_mao_tig_arw_geo_zul_fre_jav_azi_tsw_slo_mcd_dgb_amr_igb_spa_ita_urd_lit_afr_est_swa_svk_pan_rus_dut_uzb_tur_krd	-0.0852721430357754	-0.200281272279933	0.841697927695897
509	scr_tig_sid_svk_swa_krd_geo_est_tag_tsw_ind_lit_amr_sod_cnt_slo_lat_ger_anl_arw_cze_kor_azi_sun_mlt_zul_pol_bsq_eng_cic_vie_mnd_swt_fin_pan_igb_lda_mol_bul_hun_ita_aze_jav_prs_mly_amh_grk_fre_swe_akn_owc_bos_hin_rom_tml_tur_knd_tsn_alb_urd_hau_ctl_xho_fbf_bam_glc_ewe_uzb_mao_gam_wly_heb_yor_chh_mcd_guj_dgb_qcu_dyu_nor_ukr_ven_bem_rus_ses_spa_moo_aeg_tha_bat_dut_afr_ben_por_jpn	-0.0107532464425791	-0.0250005169838008	0.980108117286587
510	bul_krd_svk_lat_jav_tha_prs_spa_bem_hau_urd_ukr_est_scr_mol_rom_sod_guj_amr_akn_swe_azi_aze_kor_cze_uzb_geo_alb_chh_tsn_dgb_afr_ita_tur_ben_fin_aeg_qcu_tml_dut_swt_por_nor_pol_pan_bam_rus_heb_ewe_anl_wly_arw_fbf_glc_sid_jpn_zul_mlt_gam_knd_sun_ind_xho_ses_owc_mcd_eng_mly_hun_swa_bos_hin_fre_igb_mao_yor_ger_dyu_grk_cnt_cic_moo_slo_amh_tig_lit_bsq_ctl_tag_vie_mnd_lda_ven_tsw_bat	0.279745124873531	0.648593597309697	0.518199444804615
511	ewe_lat_ctl_dyu_wly_krd_jav_gam_nor_uzb_aeg_dut_est_prs_amh_bat_hun_slo_fin_ben_guj_tur_ukr_qcu_swe_bsq_azi_glc_pan_jpn_urd_bul_tha_mnd_tag_por_ita_rus_xho_cze_fbf_ger_lit_amr_rom_mol_kor_cic_mao_anl_scr_knd_bos_ven_yor_akn_mlt_tsw_bam_alb_svk_sod_lda_ind_zul_afr_dgb_hau_ses_geo_spa_swa_swt_sid_cnt_fre_mly_grk_aze_sun_arw_chh_hin_pol_mcd_igb_tsn_heb_moo_tig_bem_eng_vie_tml_owc	0.40295464618588	0.961125182633177	0.33898150750996
512	aeg_arw_lda_ctl_alb_wly_cic_fin_dgb_afr_swe_glc_rus_owc_tha_fbf_urd_swa_zul_est_ukr_cze_tml_knd_tsw_akn_dut_dyu_bul_pan_guj_mnd_sid_swt_ita_hin_krd_mcd_ses_nor_igb_ind_por_scr_mlt_ben_chh_bsq_bam_jpn_sod_geo_lat_svk_tur_grk_prs_gam_jav_anl_eng_mao_mol_uzb_aze_yor_slo_hau_sun_tag_tig_spa_amh_fre_ger_bem_pol_ewe_vie_kor_azi_bos_amr_xho_moo_cnt_mly_bat_tsn_rom_hun_lit_ven_heb_qcu	0.386349894045636	0.951161053653792	0.343988062062575
513	afr_moo_bam_chh_por_geo_sun_ger_ewe_ben_swe_aeg_urd_jpn_mcd_igb_bul_grk_uzb_cnt_mnd_lat_fre_pan_ita_dut_ven_lda_amr_tml_fin_svk_sod_ses_bsq_tha_zul_mlt_kor_swa_arw_tur_knd_vie_yor_dgb_cic_ctl_gam_hau_wly_xho_hun_amh_eng_swt_tag_mol_jav_alb_owc_anl_pol_est_qcu_bat_bem_spa_ukr_slo_ind_sid_mao_mly_guj_tsn_dyu_tig_rus_fbf_prs_heb_cze_azi_tsw_lit_rom_nor_glc_krd_aze_bos_hin_scr_akn	-0.223282794967317	-0.571687244801782	0.568913053648522
514	sun_moo_ewe_rom_yor_mlt_bat_qcu_mcd_alb_owc_swe_hau_knd_bam_amr_cnt_slo_urd_mly_arw_dut_swt_fbf_bul_ctl_spa_tur_bsq_hin_dgb_ger_scr_geo_swa_por_mol_eng_kor_hun_bem_tha_tig_wly_jpn_prs_tsw_ven_aeg_ind_afr_glc_tsn_tag_anl_krd_cze_lit_grk_fin_svk_sod_ses_ita_xho_guj_uzb_mao_jav_lda_nor_azi_pol_igb_fre_mnd_ukr_akn_aze_dyu_ben_heb_tml_est_chh_pan_bos_cic_zul_vie_lat_gam_amh_sid_rus	0.362607352077427	0.93409144720893	0.352675701388346
515	bul_jav_bsq_dut_alb_tag_aze_pan_ewe_bam_amh_rom_vie_tsn_ita_lit_fre_wly_geo_dgb_sun_tsw_tur_hau_bem_fin_zul_guj_glc_lat_aeg_knd_ven_cze_prs_est_pol_fbf_heb_jpn_sid_igb_scr_spa_ind_tml_lda_bat_swe_qcu_ukr_nor_dyu_rus_tig_hun_ctl_svk_uzb_owc_urd_akn_krd_eng_mao_ger_xho_moo_arw_sod_gam_slo_afr_mol_bos_ben_kor_swt_mnd_mlt_swa_anl_cnt_cic_azi_hin_grk_yor_amr_ses_por_chh_mly_mcd_tha	-0.588793937525766	-1.38347295168573	0.169831855638371
516	est_urd_gam_swe_mao_heb_sid_fre_wly_bul_bam_slo_scr_aze_ses_akn_cnt_hau_geo_afr_knd_rom_ewe_moo_vie_swa_tur_dyu_tha_prs_mnd_dut_cze_fbf_alb_glc_lat_krd_bos_bat_kor_arw_aeg_amh_swt_ind_jpn_pol_qcu_tsn_spa_eng_uzb_dgb_cic_rus_grk_fin_svk_owc_nor_jav_mcd_ukr_tml_pan_anl_tsw_ita_tag_lit_ben_hun_bsq_sun_guj_mol_sod_igb_chh_zul_ger_lda_bem_hin_ctl_por_xho_azi_amr_mlt_tig_ven_yor_mly	-0.25051134724076	-0.651186521544376	0.516531919627317
517	mol_slo_swe_eng_xho_scr_tig_lit_cnt_cze_hun_ctl_krd_ewe_tml_ind_kor_gam_ben_chh_pan_uzb_spa_ita_ses_grk_urd_tag_bam_mlt_heb_akn_dut_pol_bat_wly_bsq_geo_tsn_prs_hau_sun_igb_fbf_owc_mcd_glc_rus_swa_sid_por_mnd_rom_est_moo_tha_zul_guj_lat_ven_fin_amh_swt_bos_tsw_hin_cic_yor_arw_anl_jpn_ger_dgb_aze_tur_ukr_afr_fre_qcu_knd_mly_aeg_vie_mao_alb_bem_dyu_svk_sod_lda_nor_azi_bul_amr_jav	0.219598235284601	0.573473488295835	0.567708342482129
518	est_cze_alb_xho_swe_svk_sun_glc_igb_sod_cnt_lat_lit_tsw_urd_mol_bos_ctl_dgb_scr_pol_ses_ewe_mnd_kor_moo_bsq_amh_uzb_swt_bam_tha_pan_ita_fin_wly_cic_chh_anl_grk_krd_hun_dut_afr_bem_aze_tag_qcu_vie_eng_prs_ben_por_tur_azi_bul_hin_owc_akn_gam_mlt_mao_sid_heb_dyu_rom_ukr_ind_slo_spa_tml_amr_zul_yor_ger_fre_mly_mcd_jav_arw_tig_swa_fbf_knd_nor_tsn_geo_hau_jpn_bat_aeg_rus_lda_guj_ven	0.385687493214776	0.899268139678876	0.370832385001831
519	hau_tig_prs_tag_tur_nor_ewe_anl_tsn_swe_mao_mcd_geo_rus_fbf_gam_hun_fin_knd_wly_azi_mly_sun_afr_vie_heb_bos_slo_ctl_grk_guj_kor_chh_ukr_qcu_mnd_urd_bat_zul_rom_scr_lit_mlt_mol_igb_cze_fre_por_aeg_dyu_swt_amr_eng_arw_jav_moo_ita_hin_pol_dgb_bam_aze_tsw_ben_cnt_owc_jpn_lat_ses_spa_yor_amh_dut_akn_bem_krd_est_ind_sid_lda_tha_sod_uzb_pan_alb_tml_bsq_swa_ven_ger_svk_glc_xho_bul_cic	0.113048678663908	0.255519959078043	0.798885806037294
520	pan_bsq_ewe_mnd_ses_uzb_aeg_cze_mly_jav_swt_vie_gam_kor_ben_eng_alb_grk_moo_tha_aze_jpn_urd_lat_sun_prs_svk_tsw_por_wly_ven_bul_bem_owc_azi_glc_rus_tag_ger_dgb_guj_slo_chh_cic_ind_heb_bat_mao_ukr_lit_tsn_hun_afr_amh_hau_mlt_swa_hin_bam_yor_xho_fbf_fin_ctl_pol_scr_est_akn_tur_zul_arw_mol_fre_sod_bos_tml_mcd_sid_geo_cnt_dut_anl_ita_spa_igb_krd_swe_knd_nor_tig_amr_rom_lda_qcu_dyu	-0.425363033624839	-0.963087041726338	0.338001382255269
521	spa_xho_eng_qcu_zul_uzb_mly_hun_azi_hau_pan_rom_tig_knd_wly_slo_bam_swt_amh_heb_sod_aze_tml_lda_lat_bem_afr_ben_hin_swa_igb_gam_anl_ewe_akn_tsw_bat_mol_ger_ctl_krd_cze_arw_tsn_rus_bos_vie_sun_fbf_mlt_ses_geo_fre_mcd_jav_nor_amr_jpn_fin_kor_chh_ita_guj_prs_urd_bul_ven_sid_swe_tag_mao_dyu_tur_owc_lit_glc_grk_cic_scr_cnt_moo_dgb_dut_mnd_alb_por_aeg_pol_ukr_est_ind_svk_tha_yor_bsq	0.0305148565763697	0.0702683086176295	0.944130985498033
522	wly_fbf_tml_igb_tsn_xho_aze_cze_cic_alb_slo_krd_ewe_moo_ger_knd_tha_tig_ben_rus_mly_aeg_est_svk_anl_ctl_urd_guj_ukr_yor_dut_ses_lat_ita_azi_cnt_amh_tag_fin_lda_chh_hau_scr_dyu_nor_bem_swe_qcu_amr_grk_mcd_sid_ind_hun_por_mlt_jav_vie_afr_bos_prs_glc_bul_swa_pan_lit_jpn_mol_swt_geo_gam_kor_owc_tur_fre_mao_tsw_sod_spa_uzb_akn_mnd_bsq_heb_zul_ven_rom_bat_hin_arw_sun_dgb_bam_pol_eng	-0.423987530443776	-0.986733287748711	0.326333648237653
523	tml_chh_jpn_ewe_aze_fin_ger_qcu_mol_urd_grk_geo_mao_guj_owc_alb_arw_mnd_jav_rus_fre_nor_amh_dut_eng_knd_swa_cic_bat_sod_tsn_ctl_cze_cnt_tha_heb_ven_fbf_yor_por_igb_aeg_hau_xho_krd_scr_lda_slo_azi_akn_swt_dgb_moo_bam_amr_bsq_mly_est_prs_gam_ind_tsw_zul_bul_tag_ben_ses_anl_hun_tig_tur_swe_lat_spa_pan_mcd_lit_sid_mlt_glc_hin_svk_rom_wly_vie_pol_sun_ukr_uzb_kor_bem_afr_dyu_ita_bos	0.387682803597181	0.995235957231974	0.32220397735204
524	pol_afr_swe_ukr_bem_dgb_sid_tig_glc_vie_amh_bat_dut_heb_owc_prs_cnt_fbf_aze_wly_gam_ctl_mly_urd_yor_hin_cic_mnd_mlt_tur_aeg_guj_arw_eng_tml_ger_ewe_tsn_uzb_bsq_cze_lat_pan_kor_ita_dyu_grk_hau_jpn_zul_knd_swa_ses_mcd_ind_est_akn_krd_tag_bam_scr_fre_geo_ben_mao_sun_mol_nor_alb_rom_slo_tha_bos_ven_lit_igb_spa_anl_rus_hun_por_sod_fin_amr_jav_swt_azi_tsw_svk_chh_xho_moo_qcu_bul_lda	-0.24662908295705	-0.583633207762877	0.560879940807104
525	spa_fin_cnt_bat_jpn_qcu_jav_amh_mao_hun_grk_akn_svk_ita_swa_lda_anl_tsn_fbf_dut_mcd_dyu_sod_yor_pol_tur_heb_arw_igb_zul_amr_ind_nor_aeg_est_lit_bam_tml_tsw_owc_geo_eng_mly_moo_vie_tag_bul_por_aze_swt_chh_kor_sun_ewe_bem_alb_cze_ctl_ven_bos_dgb_sid_ger_xho_swe_gam_wly_prs_krd_lat_slo_rom_bsq_fre_cic_azi_ses_mol_urd_tig_scr_hin_ukr_ben_glc_afr_mnd_guj_hau_tha_pan_uzb_mlt_rus_knd	0.684666239876996	1.4985470026709	0.137377999267945
526	uzb_ven_aze_krd_qcu_bam_ctl_bem_pol_fin_slo_zul_sid_pan_owc_hau_fbf_rom_dut_gam_eng_bul_jav_igb_heb_chh_scr_est_lat_bos_bat_geo_grk_swe_bsq_guj_arw_amh_swa_wly_ger_tml_mly_knd_por_nor_yor_sod_akn_aeg_mcd_mlt_tsw_kor_spa_alb_sun_ind_hin_ewe_svk_tig_fre_hun_vie_ita_tsn_moo_azi_prs_mnd_rus_tha_amr_urd_mao_xho_mol_dgb_ses_dyu_anl_afr_tur_lda_swt_glc_cnt_ukr_lit_cze_tag_ben_jpn_cic	0.235912488649177	0.545075398457287	0.587006489487881
527	kor_svk_arw_mlt_scr_tsn_cze_slo_ukr_mol_swa_ven_knd_lat_bsq_bat_uzb_ita_chh_anl_por_heb_sid_akn_ewe_ind_mnd_pol_cic_tig_bul_igb_sod_tag_est_mcd_guj_aze_afr_spa_owc_dyu_hun_ses_eng_amh_hau_tml_aeg_lda_nor_dgb_rom_dut_urd_swe_pan_fbf_geo_vie_jav_fin_tsw_mao_bos_tha_xho_alb_zul_bem_mly_azi_tur_amr_fre_yor_glc_sun_ctl_prs_grk_wly_lit_moo_gam_rus_krd_ger_ben_qcu_cnt_jpn_swt_hin_bam	-0.131303939656317	-0.288445003136043	0.77364803080834
528	dut_kor_geo_eng_slo_krd_ven_xho_lit_ukr_anl_mcd_igb_akn_svk_sod_rom_por_grk_prs_ses_fre_aeg_jpn_dyu_swa_tur_tag_cze_ben_bsq_owc_mao_qcu_bem_pan_gam_ita_zul_hau_urd_ctl_yor_rus_spa_tsn_cic_est_ind_aze_amr_chh_bos_mol_azi_mlt_lat_fin_sun_swe_tha_bam_sid_mly_ger_moo_hun_hin_bul_glc_mnd_tsw_vie_lda_guj_tml_scr_nor_alb_cnt_amh_ewe_pol_dgb_knd_heb_uzb_tig_afr_fbf_wly_jav_arw_bat_swt	0.099388987168789	0.27099044597119	0.786998939874202
529	akn_cic_mnd_mol_tag_hau_mly_hin_lat_fre_qcu_dut_dgb_swt_sun_bat_ben_ger_amr_guj_aze_sod_dyu_sid_mlt_tsn_tsw_geo_wly_bul_pan_nor_ewe_uzb_anl_yor_vie_krd_ukr_swa_svk_spa_tig_azi_ven_moo_urd_ses_jav_mcd_bem_lit_gam_kor_hun_aeg_bos_alb_eng_mao_prs_cnt_est_heb_scr_rom_tha_afr_grk_pol_tml_jpn_arw_amh_knd_ctl_zul_bam_igb_fbf_xho_chh_glc_fin_slo_cze_tur_swe_rus_ind_por_owc_lda_bsq_ita	-0.0836826701117938	-0.214259283102559	0.83081395118799
530	bos_por_arw_ger_spa_tha_bul_swa_alb_amh_ewe_gam_tag_bam_lit_igb_lda_dgb_slo_sod_aeg_akn_chh_cnt_tur_tsn_ita_est_swt_pan_fbf_dyu_ben_prs_scr_urd_zul_bsq_mcd_bem_vie_glc_sun_xho_aze_lat_amr_guj_mnd_ukr_heb_nor_moo_mlt_hau_hin_svk_knd_yor_fin_dut_jpn_pol_eng_owc_rus_fre_anl_mao_cze_wly_grk_mly_rom_azi_uzb_afr_ven_ses_jav_kor_tig_cic_tsw_swe_qcu_mol_tml_ctl_sid_hun_ind_bat_geo_krd	0.394162620661319	0.910358751603479	0.364986815982466
531	akn_ctl_pol_eng_fre_ben_azi_spa_ger_krd_hin_jav_amr_ukr_cze_swt_rom_bos_vie_ses_igb_chh_kor_mcd_mol_geo_qcu_mlt_tha_tig_anl_urd_owc_mao_ita_aze_ind_bem_rus_sid_mnd_dut_svk_zul_knd_bsq_bam_est_pan_tml_glc_sod_lit_cic_tsw_guj_heb_fin_alb_grk_por_tag_lda_swe_nor_jpn_dgb_aeg_prs_ewe_wly_ven_fbf_mly_arw_lat_swa_hau_bat_cnt_gam_hun_tsn_afr_dyu_moo_amh_bul_uzb_tur_slo_sun_scr_xho_yor	-0.102496270411347	-0.261810690117096	0.79404638629098
532	igb_bul_fin_vie_lat_geo_yor_por_bos_alb_bsq_ukr_spa_glc_eng_swa_mol_ind_owc_ctl_bem_tml_dut_aze_sod_gam_fbf_dgb_knd_mly_jpn_cze_tag_xho_chh_rus_ven_swe_ita_dyu_cic_svk_ses_pan_ger_aeg_akn_hau_nor_tur_jav_mcd_amh_hun_tsn_uzb_bat_mao_wly_krd_pol_est_ben_scr_moo_zul_prs_kor_fre_afr_lit_sun_azi_swt_amr_lda_bam_grk_slo_mlt_hin_arw_mnd_urd_tsw_qcu_rom_anl_tig_tha_ewe_sid_heb_cnt_guj	0.151789567806348	0.3643819413189	0.716400015600256
533	amh_bem_arw_rus_lda_tur_bsq_pan_dyu_ses_sid_mly_azi_hun_eng_aze_uzb_fbf_chh_vie_moo_mnd_yor_qcu_tha_knd_ita_prs_grk_ger_afr_igb_akn_mol_fin_tml_krd_sod_owc_heb_cic_bul_lat_spa_mao_nor_ven_zul_tsw_dgb_aeg_hau_fre_urd_ben_svk_mcd_mlt_lit_scr_swa_geo_swe_anl_xho_alb_ukr_tsn_bos_ind_wly_amr_gam_glc_pol_dut_por_ctl_bam_tig_rom_cze_kor_jpn_cnt_ewe_bat_swt_guj_est_slo_sun_hin_jav_tag	-0.42166994300729	-0.966988655824084	0.336057677574765
534	arw_pan_dut_kor_qcu_swt_pol_scr_mol_ukr_swa_vie_ind_ger_wly_bat_amr_tsn_amh_hun_fin_knd_bam_tig_ses_anl_tur_aeg_cic_owc_krd_jpn_lda_por_lat_rom_cnt_spa_xho_sid_fre_nor_akn_alb_jav_ewe_ita_hau_afr_ctl_guj_fbf_urd_mao_ben_slo_tag_mnd_ven_mly_hin_rus_uzb_gam_cze_sun_tha_mcd_moo_bem_sod_grk_bul_dyu_igb_mlt_chh_heb_glc_zul_tsw_bsq_est_bos_eng_azi_swe_tml_svk_dgb_aze_yor_geo_lit_prs	-0.105072662179327	-0.268362464156981	0.789014701516072
535	cnt_aeg_rom_urd_eng_prs_tag_owc_tur_krd_cic_ctl_ven_bos_mao_ukr_bsq_glc_anl_swe_heb_nor_est_zul_ben_alb_jpn_aze_mol_swa_grk_knd_amr_hun_pan_lit_azi_bat_ita_qcu_vie_bam_dut_amh_scr_uzb_gam_pol_sid_bem_ses_mcd_dgb_guj_slo_sod_kor_por_bul_hau_ind_tig_swt_arw_moo_yor_igb_tml_cze_lda_akn_fbf_mnd_tsw_jav_chh_rus_ger_tha_hin_ewe_spa_xho_afr_sun_fre_lat_mlt_dyu_wly_fin_tsn_mly_geo_svk	-0.0757365508445711	-0.177583145959323	0.85943657774551
536	afr_amr_lda_heb_glc_dgb_aeg_mao_tsn_hau_svk_akn_lat_mlt_arw_tur_mcd_bos_sun_yor_igb_ven_cze_swt_rom_anl_ctl_ind_sod_azi_fre_ukr_grk_cic_amh_alb_sid_mol_jpn_mly_zul_tag_bat_kor_lit_urd_slo_est_moo_owc_nor_por_fin_tha_geo_pan_tsw_ewe_tml_dut_guj_xho_rus_bem_hin_swe_swa_hun_pol_qcu_jav_vie_gam_prs_bam_ses_ben_krd_eng_uzb_bul_ita_mnd_scr_fbf_bsq_cnt_aze_knd_dyu_ger_chh_spa_wly_tig	-0.0247621424969315	-0.0598027713186246	0.952441039686979
537	bos_bem_ind_knd_afr_tsn_swt_jpn_moo_aze_lda_pan_tml_dyu_heb_bat_anl_fre_mly_kor_mcd_tur_urd_cnt_sid_amh_ewe_akn_cze_sod_ben_mnd_prs_ukr_nor_sun_grk_krd_hau_vie_ses_xho_ger_ctl_tsw_rus_ven_lat_svk_qcu_gam_mao_est_tag_slo_geo_aeg_bul_ita_jav_owc_swe_bam_dut_zul_hin_yor_scr_igb_mlt_chh_pol_cic_fin_azi_lit_por_glc_rom_swa_dgb_amr_hun_uzb_tig_eng_alb_bsq_fbf_spa_wly_mol_tha_arw_guj	-0.342059775925126	-0.861298581172715	0.391288867341292
538	ewe_bul_lat_nor_igb_sid_rom_bos_yor_hun_cic_ita_tml_jav_slo_qcu_swe_mly_heb_cnt_pol_dgb_prs_mlt_knd_guj_dyu_tha_ind_urd_swt_ukr_lit_sod_aze_scr_kor_est_alb_tag_zul_ben_ctl_lda_swa_tsn_mol_tur_ger_tig_rus_spa_dut_cze_aeg_hin_ven_glc_moo_afr_ses_amh_anl_azi_eng_por_bam_sun_amr_akn_gam_jpn_svk_hau_uzb_pan_mcd_bat_owc_mnd_grk_fbf_chh_geo_arw_fre_vie_xho_wly_tsw_fin_krd_bem_mao_bsq	-0.116705644935832	-0.285911172342878	0.775582033973138
539	cnt_mlt_vie_tha_swt_mol_mao_ukr_geo_nor_sod_por_pol_dyu_arw_fin_bos_azi_lda_kor_hau_mcd_hun_grk_mly_tml_bul_cic_chh_alb_cze_ven_uzb_aeg_ger_knd_slo_tsn_amh_scr_tur_akn_lat_bsq_fbf_urd_dut_jav_xho_zul_guj_bat_amr_ita_krd_svk_aze_ses_prs_sid_qcu_mnd_sun_gam_moo_owc_est_rom_bem_lit_dgb_pan_afr_tsw_ind_tig_tag_eng_heb_fre_yor_swe_wly_swa_anl_igb_ben_glc_ewe_bam_ctl_rus_hin_spa_jpn	0.527682596196584	1.36685994924355	0.174964367353377
540	mao_tml_ger_bsq_lda_uzb_hin_alb_jpn_grk_geo_bat_amr_zul_xho_prs_akn_arw_swt_ven_fbf_rus_ses_jav_cic_fin_lit_ita_azi_hun_svk_mol_bul_bem_urd_scr_dgb_vie_tha_mcd_bam_cnt_ben_kor_guj_pan_aeg_slo_dut_swa_sod_wly_lat_bos_tsw_qcu_ind_mlt_swe_yor_ewe_mnd_cze_dyu_tag_mly_ctl_fre_heb_ukr_igb_eng_rom_gam_nor_hau_spa_amh_tur_por_chh_owc_moo_tsn_anl_knd_est_afr_sid_aze_pol_glc_krd_sun_tig	-0.345678696582398	-0.869173380911848	0.386989960433369
541	akn_owc_mly_cze_swa_yor_mlt_bam_dut_tig_svk_swt_tsn_sun_lit_ewe_aeg_bos_cic_geo_hin_moo_bem_fin_alb_eng_urd_sid_guj_pol_heb_knd_arw_jpn_ger_ctl_qcu_tml_grk_est_hun_uzb_amh_lat_afr_bul_igb_ses_scr_xho_sod_bat_dyu_jav_spa_mao_vie_tag_swe_amr_lda_azi_aze_gam_glc_por_tha_nor_wly_krd_tur_hau_pan_mol_ukr_dgb_anl_fbf_tsw_kor_fre_slo_ven_zul_rom_ita_cnt_ind_mnd_rus_prs_bsq_mcd_ben_chh	0.731217880307526	1.90260399092031	0.0601861316079353
542	aeg_grk_tur_fre_dgb_gam_bul_sun_bat_est_nor_mnd_ven_ses_jav_swe_mol_por_bam_cic_zul_swt_knd_anl_fbf_jpn_mcd_mlt_moo_guj_qcu_ind_tml_hin_afr_tha_amh_mao_hun_mly_ita_eng_wly_geo_pol_ctl_lat_aze_owc_dyu_akn_tsn_tsw_ger_bsq_igb_arw_azi_lda_tig_hau_krd_sod_ewe_cnt_heb_urd_chh_uzb_svk_lit_vie_tag_pan_scr_prs_xho_cze_dut_glc_bos_sid_kor_alb_rus_yor_slo_rom_swa_amr_bem_ukr_spa_fin_ben	0.000775526587903705	0.00203742603592885	0.998378734378764
543	sod_amh_igb_lda_mly_por_xho_owc_tha_tag_mol_wly_afr_ses_sid_zul_prs_pan_sun_dyu_hun_swa_lat_slo_ctl_tsw_tur_moo_qcu_chh_tsn_grk_scr_fbf_eng_glc_swt_uzb_bos_alb_krd_cze_tig_mlt_guj_bul_gam_ukr_dut_svk_rom_urd_hau_lit_ben_tml_hin_bem_azi_bat_mcd_knd_rus_ewe_vie_dgb_yor_aze_bam_jpn_bsq_arw_jav_mao_kor_cnt_ger_anl_heb_nor_ita_fin_akn_swe_est_amr_spa_mnd_geo_ven_cic_ind_fre_aeg_pol	-0.492909151946406	-1.14549353995235	0.254943937302309
544	ind_aze_qcu_hin_afr_rom_ukr_cic_tha_tsw_pol_mao_slo_ger_alb_mly_swa_bul_bos_pan_igb_lat_est_mlt_krd_bem_nor_kor_fre_glc_bsq_dgb_ita_amr_vie_xho_owc_chh_scr_jav_gam_cze_ses_mnd_mol_ewe_fin_tur_spa_jpn_zul_yor_tig_arw_azi_tsn_grk_amh_dut_sid_heb_akn_hau_tml_dyu_prs_rus_swt_ctl_moo_urd_anl_eng_hun_bat_knd_wly_swe_geo_fbf_cnt_bam_svk_lit_uzb_tag_ben_mcd_guj_ven_por_lda_sod_aeg_sun	0.541234198453132	1.18519157544204	0.238961395218917
545	kor_ven_moo_aze_amh_sid_hun_ctl_fre_swa_ita_dgb_dut_est_afr_mcd_zul_mol_chh_mnd_guj_scr_tha_jav_urd_yor_ewe_grk_slo_spa_lit_uzb_anl_tag_ind_lda_ses_tsn_dyu_mly_pol_prs_vie_tig_heb_wly_glc_bul_pan_tsw_mao_por_fbf_hau_ger_owc_nor_gam_tml_svk_swt_amr_ben_bam_fin_tur_ukr_bsq_cze_xho_rom_jpn_krd_cic_aeg_lat_bos_arw_eng_sun_knd_cnt_geo_azi_bem_rus_swe_igb_mlt_sod_hin_bat_qcu_akn_alb	-0.437248266206567	-1.12125024767121	0.265068236384459
546	fin_chh_anl_est_swt_dyu_pan_svk_fre_hin_mao_amr_ben_nor_por_zul_bem_moo_tig_grk_bul_glc_jpn_bat_sod_alb_arw_dgb_guj_cnt_rus_bsq_tml_ita_scr_uzb_mnd_cic_azi_akn_hun_slo_hau_owc_dut_kor_tur_bam_igb_ind_jav_knd_swe_prs_swa_lat_qcu_mol_ctl_mcd_heb_tsn_ger_wly_krd_urd_fbf_vie_lit_tag_ewe_afr_aeg_cze_rom_bos_xho_amh_ven_ukr_eng_aze_mlt_ses_tha_tsw_spa_mly_lda_yor_geo_gam_sid_sun_pol	0.0546114883628664	0.123265105414108	0.902163176442737
547	bul_slo_ctl_svk_jpn_sod_tsw_ind_tur_igb_bem_bat_mlt_uzb_pan_fre_urd_zul_rom_nor_akn_krd_cnt_prs_afr_fin_heb_tig_por_owc_ben_bam_anl_glc_dut_ita_xho_cze_kor_mcd_pol_dyu_hau_moo_amh_grk_amr_arw_tha_swa_dgb_ewe_swe_knd_mol_guj_rus_geo_sun_wly_qcu_mnd_jav_ger_cic_ukr_lda_ven_sid_ses_est_fbf_lat_vie_spa_mly_tsn_swt_hun_gam_alb_yor_aze_aeg_eng_tag_chh_mao_bos_tml_bsq_hin_lit_scr_azi	-0.107039571592717	-0.241775248030082	0.809486636592513
548	grk_dyu_dgb_uzb_mol_amh_arw_lat_hun_akn_mao_pan_bos_est_sun_eng_swe_gam_ger_bem_krd_lda_geo_zul_scr_qcu_nor_ind_jav_por_tag_fre_tml_rom_tig_ukr_glc_chh_pol_mnd_wly_fin_lit_urd_ctl_aeg_igb_sod_ses_hau_yor_bsq_prs_mlt_sid_bam_bul_tsn_cic_moo_owc_ven_anl_xho_dut_jpn_ben_swt_aze_swa_amr_tha_rus_cze_fbf_mcd_mly_tur_spa_ita_kor_heb_ewe_cnt_alb_azi_bat_tsw_hin_guj_slo_afr_svk_knd_vie	0.272836092111744	0.632013938440003	0.528928409997803
549	hau_cze_lda_tur_moo_mcd_ben_dyu_mao_sid_mlt_por_hun_hin_swa_swe_mly_vie_tag_kor_amr_tsn_grk_swt_fre_bem_krd_tig_scr_pol_dgb_owc_rus_svk_anl_urd_fbf_fin_slo_yor_ukr_jpn_igb_zul_ses_ctl_qcu_aeg_akn_bos_tha_guj_aze_glc_tsw_heb_gam_bul_cic_tml_azi_mnd_jav_pan_rom_ven_bsq_arw_amh_mol_ger_chh_est_ewe_uzb_geo_nor_alb_xho_spa_prs_bam_sod_cnt_dut_lat_ita_wly_knd_eng_lit_ind_sun_afr_bat	0.237176106243333	0.634525913468655	0.527295515959952
550	scr_amh_lda_nor_amr_por_ukr_krd_ctl_vie_tur_gam_yor_xho_hun_tag_moo_hau_tml_mcd_fbf_bam_spa_igb_urd_alb_sid_pan_dut_bul_ger_bos_geo_lit_mlt_arw_knd_sun_uzb_guj_jpn_tig_pol_tsw_rus_tha_azi_hin_slo_aze_swa_ind_jav_zul_heb_mao_dgb_kor_ses_prs_swe_mly_wly_qcu_ita_bat_cnt_cic_aeg_swt_bsq_ben_lat_ven_grk_svk_owc_rom_mol_cze_bem_ewe_glc_est_akn_afr_chh_mnd_fre_dyu_anl_tsn_sod_eng_fin	0.574865835405064	1.51264229656729	0.133761465818405
551	mly_chh_prs_ind_aze_moo_pol_lit_ewe_bul_vie_bem_alb_fbf_ita_lat_fin_knd_jpn_gam_sun_ses_cnt_por_tml_mlt_igb_hin_akn_afr_swe_ger_azi_guj_sod_bos_bat_yor_glc_wly_ven_bsq_bam_heb_scr_krd_rus_mnd_zul_qcu_ctl_dut_fre_rom_ben_slo_tur_nor_tha_cze_amh_hau_est_mao_dyu_uzb_amr_svk_mol_tsn_ukr_urd_grk_jav_swa_hun_eng_sid_tig_arw_cic_kor_owc_lda_spa_xho_dgb_geo_aeg_tsw_swt_anl_pan_mcd_tag	0.258801025753721	0.673470168942643	0.502318514683115
552	igb_swe_eng_ind_owc_swa_rom_tml_amh_hau_tsn_por_slo_fbf_mao_tha_qcu_prs_sun_pol_urd_cnt_swt_aze_lit_bsq_akn_tag_glc_mlt_nor_grk_geo_dgb_fin_cic_afr_amr_alb_jpn_spa_ewe_mol_aeg_sod_bul_est_ses_knd_rus_anl_cze_ukr_zul_scr_pan_tig_tur_lda_bem_bat_hin_ben_ita_moo_krd_svk_ven_chh_wly_guj_sid_mcd_dut_uzb_kor_heb_vie_xho_jav_arw_yor_mly_mnd_ctl_gam_tsw_lat_dyu_azi_fre_bam_hun_ger_bos	-0.107719895977491	-0.235308792117664	0.814486440916396
553	knd_kor_tml_moo_slo_dut_tig_gam_grk_ben_bam_glc_mly_mlt_igb_hun_mcd_svk_tsw_pan_swt_bos_lat_lda_alb_ven_dgb_heb_akn_jpn_ukr_geo_rom_amr_chh_scr_por_vie_tag_owc_wly_fbf_est_ita_afr_tha_arw_krd_hau_swe_ger_sid_aeg_xho_sod_sun_fre_cze_jav_pol_dyu_tur_ind_eng_guj_azi_tsn_spa_mnd_amh_mol_cic_yor_ewe_bsq_fin_mao_uzb_aze_bat_cnt_urd_prs_qcu_ctl_ses_bul_nor_hin_lit_anl_zul_swa_rus_bem	0.137015042753214	0.334427482043709	0.738810031867357
554	fre_zul_lda_swt_fbf_mcd_ses_qcu_rus_tml_ind_ctl_mnd_anl_xho_ita_gam_svk_hin_bos_ben_spa_moo_tsw_aze_tha_swa_lat_bam_amh_cic_grk_est_fin_dyu_bat_mly_akn_slo_krd_tsn_dut_bul_afr_ukr_mol_ewe_aeg_glc_eng_rom_por_bsq_guj_sun_mao_hun_ger_jav_uzb_lit_jpn_knd_arw_heb_hau_pan_owc_pol_chh_prs_tag_bem_yor_azi_tur_ven_mlt_urd_geo_cze_vie_sid_alb_nor_dgb_sod_cnt_tig_igb_amr_swe_kor_wly_scr	-0.195819001396036	-0.491187023768501	0.624451339623512
555	wly_bul_bam_mcd_lda_tsw_alb_guj_lit_mlt_arw_pol_mao_ind_swe_svk_ctl_geo_jav_spa_sun_heb_mol_aeg_slo_ses_tsn_swa_est_fbf_krd_afr_ita_glc_yor_moo_aze_ben_grk_ger_zul_azi_fin_ukr_prs_hin_mnd_eng_scr_tag_pan_vie_hun_lat_ven_hau_mly_anl_dgb_bat_swt_por_owc_kor_cze_qcu_cic_tml_sod_cnt_amr_dut_gam_dyu_bsq_xho_nor_igb_urd_sid_fre_chh_bos_rom_uzb_tig_knd_amh_ewe_akn_jpn_rus_tur_bem_tha	-0.298413374537655	-0.77461237913939	0.440533691987693
556	ven_mcd_owc_ben_bul_mol_prs_akn_alb_est_ger_pol_lat_glc_arw_mnd_uzb_svk_rom_bem_eng_xho_swe_amr_cnt_ind_amh_anl_bat_ita_fin_aeg_lda_dyu_tha_tur_kor_jav_ukr_vie_swt_knd_mlt_sod_cic_pan_fre_bsq_nor_tig_sun_ewe_ses_urd_hau_tsn_scr_lit_swa_aze_tml_mly_gam_chh_jpn_wly_slo_yor_dgb_geo_hun_mao_spa_moo_fbf_bam_azi_heb_afr_tsw_rus_dut_tag_zul_cze_hin_krd_qcu_igb_grk_bos_por_sid_ctl_guj	-0.218457159735369	-0.501327161480742	0.617325526857025
557	owc_gam_akn_pan_dut_lat_ger_mnd_arw_afr_dgb_mol_knd_kor_bos_anl_bsq_glc_ses_chh_fre_prs_swt_nor_tsw_sun_ukr_moo_uzb_ita_geo_est_cze_scr_tur_xho_pol_bul_mlt_sod_grk_bam_dyu_lda_eng_tag_azi_mcd_ind_svk_cic_swe_guj_aze_qcu_krd_amr_ctl_spa_rom_heb_por_mly_tig_swa_fbf_sid_jpn_hun_alb_slo_amh_tsn_bem_jav_urd_tha_wly_yor_tml_hin_ewe_mao_rus_ben_bat_hau_igb_aeg_vie_lit_fin_zul_ven_cnt	0.34046871721168	0.855345810377156	0.394557999554726
558	hun_alb_lda_ger_lit_hau_ctl_dyu_bam_guj_bsq_ita_cnt_yor_sun_eng_mly_bem_rom_moo_xho_knd_wly_tag_mao_ven_arw_krd_sod_uzb_amh_tur_bat_sid_mcd_ses_owc_nor_est_pol_ind_tsw_zul_vie_mlt_swe_azi_ukr_prs_fin_aze_por_slo_swa_igb_fbf_bos_swt_grk_bul_mol_cze_ewe_chh_geo_gam_rus_tml_fre_akn_tig_pan_amr_jpn_svk_dut_anl_glc_scr_afr_jav_qcu_lat_hin_mnd_tsn_dgb_tha_heb_ben_cic_aeg_urd_spa_kor	-0.0919183495689528	-0.242133949206518	0.809209521272229
559	hin_bos_swt_jpn_afr_pol_mnd_est_zul_vie_bam_nor_bsq_eng_sod_geo_svk_mcd_aze_ven_kor_lit_mlt_ctl_mly_wly_fin_tha_tml_scr_cze_dgb_hau_ind_xho_tig_spa_owc_arw_guj_knd_igb_bem_anl_bat_qcu_chh_cic_glc_uzb_por_gam_fbf_jav_rom_urd_alb_ben_sun_ukr_cnt_fre_tur_aeg_mao_swa_tsw_swe_amh_yor_ita_dut_ses_mol_ger_sid_azi_heb_ewe_rus_lat_dyu_pan_tsn_grk_krd_tag_amr_lda_slo_akn_hun_prs_moo_bul	-0.320310311174734	-0.841218483156883	0.402383353887205
560	moo_glc_hau_mao_dgb_kor_ita_est_mly_fin_geo_chh_azi_scr_hin_amr_ewe_bul_bat_fbf_swt_rus_tha_afr_jpn_svk_ukr_cze_jav_eng_tur_slo_grk_bsq_tig_bam_tsn_aeg_wly_tsw_alb_ven_amh_rom_xho_cnt_qcu_sun_zul_tml_ind_knd_lit_sid_heb_ses_igb_ger_lda_sod_urd_por_guj_uzb_swe_bem_tag_ben_owc_swa_pan_aze_mnd_dyu_mol_yor_hun_lat_arw_anl_spa_krd_pol_akn_mcd_prs_mlt_fre_nor_vie_ctl_gam_bos_dut_cic	0.543466170763741	1.48690618747362	0.140422166937486
561	swt_mnd_qcu_yor_azi_swa_grk_ven_tig_krd_urd_chh_ger_ctl_tml_dut_mao_mly_kor_est_lat_pan_fbf_rom_cic_pol_eng_igb_akn_tag_bsq_bam_fin_jpn_scr_hin_vie_sod_lda_mlt_slo_ewe_arw_ben_bos_glc_prs_owc_sun_gam_aeg_afr_heb_cnt_moo_ind_hun_bul_tur_ukr_tha_tsn_amr_bat_xho_wly_rus_lit_uzb_por_ita_dgb_bem_jav_cze_swe_hau_svk_nor_guj_sid_mcd_knd_fre_zul_anl_dyu_alb_amh_geo_mol_aze_tsw_ses_spa	0.394364223912419	1.01338704193606	0.313504594582464
562	ctl_sid_urd_rom_est_ita_ewe_hin_slo_bem_swt_heb_cic_krd_tsn_bam_guj_igb_por_dyu_rus_ses_qcu_mao_moo_hau_hun_dgb_scr_lda_fre_vie_jav_mcd_geo_ind_fbf_cnt_fin_cze_zul_xho_swa_ger_tur_tsw_anl_mly_owc_uzb_azi_dut_mnd_grk_sod_tig_amh_svk_aeg_ven_kor_ben_amr_swe_bul_mol_knd_tag_nor_arw_ukr_tha_afr_bos_spa_prs_jpn_tml_yor_sun_pol_aze_alb_bat_bsq_wly_glc_lit_gam_lat_eng_mlt_chh_akn_pan	0.0367486880524519	0.0825261010841905	0.934405726327053
563	pan_arw_fin_dyu_dgb_chh_nor_urd_tig_tsn_scr_xho_kor_prs_cnt_swe_ben_ukr_yor_owc_anl_mcd_bat_jav_est_lat_tur_aze_sod_spa_heb_lda_knd_sid_ita_hin_bam_fre_amh_qcu_amr_mly_ven_glc_hun_geo_mlt_aeg_jpn_slo_bos_swt_cic_mao_gam_ctl_svk_sun_grk_wly_mnd_igb_azi_ger_dut_afr_hau_swa_zul_fbf_rus_tha_guj_bsq_lit_ind_tag_eng_rom_akn_bul_alb_mol_ewe_tsw_moo_pol_por_cze_tml_krd_vie_bem_ses_uzb	0.0531842863518679	0.132119286696205	0.89517536435484
564	aeg_vie_hun_slo_kor_jav_owc_mlt_mol_bam_glc_mao_jpn_qcu_bat_scr_pan_ses_ben_guj_amr_mly_swe_fre_sod_amh_arw_alb_lat_nor_tsn_hin_grk_xho_tml_cnt_geo_ger_igb_krd_tha_fin_rus_wly_bem_knd_lda_ewe_prs_moo_bos_swa_azi_urd_dyu_eng_yor_aze_chh_tag_mnd_pol_afr_rom_zul_dgb_mcd_uzb_lit_fbf_ind_tsw_est_gam_spa_bsq_ukr_ven_sun_cze_dut_bul_anl_cic_akn_tur_hau_sid_svk_swt_ita_ctl_heb_por_tig	-0.105781306441391	-0.266226547741544	0.790654089028522
565	cze_urd_krd_ind_nor_mol_arw_wly_swt_rus_vie_moo_igb_ven_amr_alb_swa_dgb_pan_yor_spa_eng_tsw_ses_bsq_ben_uzb_aze_geo_rom_ita_jpn_cic_tig_slo_scr_sun_ger_owc_guj_glc_mlt_lit_tha_hau_chh_bat_mao_tsn_fre_aeg_bem_prs_bos_fin_tag_azi_est_ctl_ewe_ukr_mcd_lda_akn_dyu_bam_jav_afr_knd_mnd_qcu_heb_zul_bul_mly_pol_sod_hun_lat_gam_cnt_amh_xho_sid_grk_dut_tur_por_svk_fbf_swe_hin_tml_anl_kor	0.146975087711025	0.32909969134549	0.74282032248237
566	bat_bsq_ger_jav_grk_urd_afr_heb_bul_lit_lda_chh_tsw_fbf_mao_moo_hau_nor_owc_tig_bos_wly_por_bem_mly_amh_fre_igb_cic_xho_azi_rus_alb_krd_cnt_ewe_hun_pol_guj_gam_dgb_rom_uzb_tag_swa_anl_mnd_eng_ind_kor_bam_zul_akn_fin_ses_ukr_qcu_vie_dyu_dut_sod_pan_ctl_glc_swt_prs_cze_ven_jpn_swe_mlt_est_yor_amr_mol_scr_tsn_svk_aeg_knd_sun_ben_tha_sid_mcd_ita_tur_aze_hin_lat_tml_spa_geo_slo_arw	0.157850397608992	0.407076561409371	0.684887172418579
567	geo_svk_prs_mcd_anl_ctl_dyu_owc_tml_jav_swt_bul_hin_mol_urd_lda_mlt_eng_sid_fre_xho_chh_tig_tha_sun_lat_swe_ewe_mnd_krd_ger_afr_tag_heb_tsw_cic_arw_hun_fin_moo_vie_glc_ses_bsq_ven_nor_hau_tur_ind_cze_zul_por_mly_ukr_bos_fbf_igb_guj_uzb_alb_aeg_rom_amh_qcu_spa_dut_pan_lit_tsn_rus_grk_scr_bam_sod_mao_azi_slo_bem_aze_ita_cnt_dgb_kor_est_bat_gam_wly_swa_akn_ben_knd_pol_jpn_yor_amr	0.281031330112684	0.68765160018492	0.493383669557251
568	cnt_tag_tml_arw_hau_afr_zul_owc_scr_azi_prs_mlt_ewe_geo_anl_akn_mao_slo_ben_heb_sid_svk_mcd_est_aze_ukr_sun_rus_dyu_swa_fre_alb_dut_fin_mly_knd_bul_jpn_amh_tur_grk_tsn_tha_mnd_bsq_fbf_lit_spa_swe_jav_ita_rom_ind_nor_swt_sod_amr_vie_pan_xho_cic_qcu_glc_lda_ses_ven_tsw_ctl_pol_gam_tig_bat_moo_urd_mol_hin_kor_eng_bam_bem_dgb_guj_hun_uzb_aeg_lat_ger_yor_por_krd_wly_chh_cze_bos_igb	-0.212655866100916	-0.481698521902952	0.631151723421536
569	ven_tsw_pan_wly_alb_svk_tml_slo_est_spa_fbf_grk_pol_geo_hau_xho_lda_jav_bos_mol_ses_rom_ben_zul_dyu_tur_mnd_sid_ctl_rus_mly_swa_tig_prs_cnt_guj_cic_glc_swt_bem_scr_moo_vie_hun_lit_anl_heb_yor_aze_ger_cze_sod_mcd_bam_jpn_fre_amr_krd_azi_knd_bsq_tag_tsn_sun_por_gam_eng_bat_igb_akn_dut_chh_mlt_uzb_aeg_dgb_afr_amh_swe_ukr_fin_nor_owc_arw_tha_urd_bul_mao_hin_ewe_ind_qcu_lat_kor_ita	0.348461018975444	0.787628906631474	0.432916637201926
570	tsw_ctl_cze_urd_cnt_anl_ind_tml_lat_wly_pol_krd_amh_mly_alb_grk_bsq_ben_ses_vie_mlt_qcu_fin_bul_aze_por_aeg_mol_kor_tha_hin_guj_ewe_dut_igb_eng_jav_ven_tig_tag_bos_ukr_lit_rus_xho_swa_bem_glc_rom_amr_mcd_prs_fre_arw_swt_ger_tsn_cic_gam_est_bam_yor_afr_mao_uzb_akn_swe_bat_svk_moo_geo_ita_jpn_knd_scr_spa_azi_dgb_owc_nor_lda_mnd_fbf_heb_dyu_sod_hau_tur_pan_hun_zul_sid_chh_sun_slo	0.852192364421477	2.06868829150388	0.0413508039489026
571	igb_jpn_mao_grk_mly_gam_svk_qcu_bsq_rom_jav_hun_afr_mnd_wly_mcd_tag_tsn_hin_sun_tha_uzb_geo_moo_ita_scr_dyu_eng_mol_amh_lat_fbf_guj_swa_anl_ben_ewe_fre_nor_slo_vie_mlt_glc_xho_ctl_yor_aze_ger_amr_ses_urd_chh_bat_bul_arw_pan_aeg_alb_bem_lit_hau_bam_sid_prs_zul_rus_ind_azi_cic_sod_bos_tml_pol_tig_knd_dut_cze_krd_akn_est_tsw_dgb_swt_lda_owc_spa_swe_kor_tur_fin_ven_heb_ukr_cnt_por	-0.358771913370153	-0.924446992492719	0.357646117319791
572	fre_rom_dyu_mcd_tig_slo_ind_nor_dut_tha_swe_ukr_hau_uzb_kor_lit_anl_igb_bsq_est_ewe_lat_vie_mol_afr_ita_amr_alb_por_owc_tsw_wly_svk_bem_mao_tur_hin_ger_glc_prs_ven_yor_jpn_grk_geo_aeg_cnt_fin_heb_arw_xho_jav_aze_knd_sid_swt_bam_bos_krd_cic_bat_rus_pol_tsn_scr_akn_sun_urd_fbf_bul_spa_swa_qcu_hun_mlt_gam_sod_cze_guj_mly_azi_lda_pan_ben_zul_amh_eng_chh_mnd_ctl_tml_tag_dgb_ses_moo	0.12736915558663	0.286136490564153	0.775409997283424
573	glc_zul_sun_nor_prs_slo_knd_ses_tml_mol_owc_ben_swt_mlt_heb_akn_hun_hau_ven_yor_sid_mao_lda_rus_wly_bat_tsn_tag_fbf_amr_cze_qcu_tig_ukr_sod_tsw_ctl_ger_pol_mly_krd_uzb_dgb_aze_ita_igb_chh_mnd_kor_dut_jpn_hin_ind_bam_fin_rom_alb_arw_aeg_scr_amh_bsq_bos_bem_mcd_fre_urd_ewe_gam_grk_cic_dyu_spa_eng_pan_por_est_swa_moo_swe_guj_vie_azi_xho_tha_anl_bul_lat_tur_geo_jav_cnt_afr_svk_lit	-0.406219376613512	-1.04835643466078	0.297191280190515
574	dut_ses_bam_tag_aze_ukr_ewe_scr_ben_fre_xho_akn_yor_bos_amh_swt_bul_urd_uzb_igb_anl_rus_heb_owc_lda_vie_est_bem_dyu_grk_zul_cic_arw_qcu_geo_tig_guj_alb_hau_bat_swa_nor_sun_ctl_ita_bsq_lat_rom_fin_wly_mao_pol_swe_ger_eng_mnd_aeg_knd_mlt_afr_slo_amr_chh_moo_azi_tml_cnt_mol_jpn_tsn_tur_krd_por_sod_mcd_lit_ven_prs_mly_tha_gam_cze_spa_fbf_jav_sid_dgb_kor_hun_svk_pan_tsw_ind_glc_hin	0.140669029168498	0.319287140884817	0.750224862926258
575	amr_alb_por_guj_swa_anl_urd_tsn_sod_sun_nor_arw_mnd_bos_lat_moo_knd_tur_mcd_azi_mlt_eng_hin_ukr_bsq_ind_swe_cnt_fbf_krd_lit_ses_jpn_pan_svk_amh_aze_dyu_tag_owc_bam_tig_grk_xho_slo_prs_ger_sid_kor_glc_swt_ewe_bat_vie_tha_spa_scr_jav_bem_hau_geo_aeg_tml_chh_dut_rom_wly_mol_ven_ben_bul_qcu_gam_fre_heb_yor_uzb_mly_tsw_dgb_akn_ita_lda_zul_afr_ctl_cze_hun_pol_igb_mao_rus_est_fin_cic	0.703675621067495	1.67652535966427	0.0969939117802291
576	svk_jav_ctl_mao_ger_ita_mly_lda_tha_ben_ven_est_dut_mcd_pol_bsq_afr_hin_cze_bos_amr_tsn_tur_aeg_tml_lat_kor_sun_swe_ewe_sid_guj_wly_owc_rom_por_aze_tag_mol_prs_scr_fbf_bul_eng_fre_hun_bam_swa_uzb_mlt_ses_qcu_krd_akn_zul_dgb_cnt_chh_cic_anl_rus_gam_xho_hau_urd_tig_jpn_arw_bat_slo_lit_dyu_knd_alb_pan_mnd_tsw_bem_sod_yor_vie_geo_grk_ukr_fin_nor_moo_glc_spa_igb_ind_swt_azi_heb_amh	0.576136147391848	1.36228254876866	0.176399003186947
577	svk_dut_ukr_ger_mao_scr_arw_fbf_zul_uzb_azi_ben_moo_nor_aze_ses_cnt_tig_swt_bam_mly_anl_owc_kor_wly_gam_ctl_slo_tha_urd_amh_mlt_fre_glc_eng_prs_rom_mol_mnd_vie_rus_alb_lda_hau_ewe_swe_tsw_mcd_lit_ven_cic_sid_xho_qcu_dyu_bul_swa_bem_tsn_cze_est_knd_tag_amr_bat_tml_dgb_bsq_spa_sun_bos_por_heb_lat_jpn_igb_akn_yor_guj_aeg_fin_hin_sod_chh_ita_pol_hun_pan_krd_afr_jav_ind_geo_tur_grk	NA	NA	NA
578	dgb_cnt_cze_krd_swa_ukr_ger_tur_swt_mcd_por_rus_yor_tsn_heb_scr_amr_gam_tha_wly_cic_kor_pol_akn_svk_alb_tig_sun_amh_bem_mao_tml_mlt_swe_qcu_sod_urd_fin_pan_bat_arw_bsq_prs_azi_ewe_jpn_ses_ita_mly_afr_rom_bam_owc_lda_aze_ctl_anl_ben_slo_vie_hin_fre_mol_tsw_nor_lat_bos_eng_moo_dyu_jav_bul_xho_guj_hau_grk_dut_geo_uzb_hun_tag_ind_est_mnd_fbf_igb_chh_glc_ven_lit_spa_sid_aeg_zul_knd	-0.380086277104693	-0.986853695698452	0.326274924230083
579	tig_tha_mcd_tml_svk_ita_alb_amr_mlt_urd_bat_aeg_pol_slo_aze_xho_sod_fre_moo_tag_lit_geo_zul_dgb_tsw_glc_afr_azi_eng_wly_rom_heb_ven_pan_tsn_owc_dut_jpn_vie_ses_mly_dyu_swt_igb_kor_qcu_hin_rus_fbf_fin_lda_ind_ctl_bul_mnd_hun_chh_knd_bam_por_ukr_tur_sid_ger_uzb_ben_grk_ewe_bsq_swa_guj_spa_bem_prs_cnt_sun_cze_bos_gam_est_cic_jav_mao_lat_akn_arw_mol_hau_yor_scr_swe_anl_amh_nor_krd	-0.0198856169507906	-0.0473944753206452	0.962300461372568
580	ven_spa_ind_amh_por_sod_sun_uzb_hau_geo_dgb_mol_fin_bul_wly_tsn_hun_pan_xho_swt_tag_tig_mcd_dut_ger_svk_cnt_tur_ewe_krd_tsw_ses_nor_pol_ben_jpn_bsq_kor_aze_est_cze_tha_urd_zul_lda_alb_jav_swa_bat_anl_hin_amr_aeg_ita_lat_tml_owc_mao_bam_igb_bos_scr_slo_swe_rom_fre_grk_rus_mly_knd_lit_sid_qcu_dyu_ukr_heb_guj_ctl_prs_moo_gam_fbf_mlt_chh_cic_azi_vie_mnd_bem_yor_afr_eng_glc_arw_akn	0.690405377975122	1.68549570909131	0.0952456412949436
581	ita_ses_jav_bsq_cnt_azi_scr_guj_chh_vie_fre_cze_knd_bos_ger_afr_eng_sid_tig_lda_mcd_ctl_slo_dyu_sod_ven_lit_xho_kor_tur_amr_anl_por_tag_urd_grk_moo_bem_rom_bam_ben_lat_zul_arw_aze_hau_swa_spa_est_mao_geo_pol_dgb_prs_sun_yor_rus_mnd_pan_hin_fbf_nor_ukr_dut_igb_aeg_hun_glc_mol_gam_akn_krd_owc_fin_mly_swt_bul_tsn_tml_wly_alb_tsw_svk_heb_ewe_amh_tha_cic_uzb_jpn_swe_mlt_bat_ind_qcu	-0.662862428481441	-1.52908738198144	0.129637103430204
582	sod_dgb_por_slo_hun_anl_tsn_kor_ben_bos_glc_fbf_rom_jpn_chh_ctl_ind_svk_yor_swt_sun_tml_hau_mao_dyu_rus_fre_aze_krd_heb_nor_cze_ita_lda_tag_pan_grk_spa_uzb_gam_prs_lit_akn_igb_geo_cic_amh_ger_eng_arw_owc_est_tha_bat_hin_ses_wly_mol_bem_tur_bul_ven_azi_aeg_knd_jav_mly_ewe_dut_ukr_fin_mcd_guj_moo_bsq_alb_swa_swe_zul_bam_urd_tig_lat_pol_xho_qcu_tsw_mnd_cnt_mlt_amr_vie_scr_sid_afr	-0.224937596304726	-0.578638826238032	0.564231639689263
583	prs_geo_sid_lda_fre_tur_amr_mly_bem_por_svk_ven_lit_yor_hun_fbf_ses_tha_fin_est_ben_ita_sod_bul_spa_mcd_xho_anl_guj_rom_hau_scr_cnt_ewe_jpn_cze_kor_swe_chh_bam_arw_bos_mol_krd_owc_hin_lat_mnd_mao_glc_azi_rus_ger_qcu_grk_swt_wly_urd_vie_jav_alb_eng_tag_amh_sun_tig_afr_tml_bsq_mlt_moo_dut_ukr_ctl_akn_aze_slo_swa_gam_tsw_aeg_knd_heb_bat_igb_pol_uzb_nor_zul_cic_dgb_ind_tsn_pan_dyu	-0.10549188829612	-0.269071159133051	0.788470963630472
584	xho_svk_bul_amr_zul_swa_moo_aze_dyu_glc_hau_bam_alb_amh_wly_fin_bos_sod_kor_mol_mly_dut_azi_rus_ind_cze_mcd_dgb_nor_uzb_krd_ctl_knd_akn_spa_lit_vie_tha_swt_jav_grk_geo_pan_ben_tag_lat_arw_por_jpn_tml_tig_anl_yor_ses_tsw_cnt_rom_bem_igb_aeg_gam_owc_hun_guj_fbf_bat_scr_prs_mao_mlt_afr_hin_heb_ukr_slo_cic_mnd_fre_bsq_ita_lda_ger_sid_ewe_eng_tur_tsn_sun_ven_swe_qcu_urd_chh_pol_est	0.272030945256982	0.646271359695617	0.519695287273978
585	tml_afr_chh_ind_ukr_dgb_ger_eng_scr_hau_knd_tha_cnt_fbf_swe_pan_rom_dut_mol_nor_fin_tag_slo_anl_lit_aze_est_igb_heb_bat_akn_spa_bos_vie_ses_swa_cic_arw_jav_lat_amh_bul_grk_bsq_amr_mnd_uzb_ben_pol_sod_alb_mcd_bam_ven_guj_xho_rus_svk_tur_sun_urd_glc_zul_geo_cze_hin_dyu_swt_ctl_por_ita_tsw_qcu_azi_mlt_jpn_owc_krd_mao_ewe_sid_wly_tsn_gam_hun_moo_fre_tig_bem_lda_kor_aeg_yor_mly_prs	0.859998038912379	2.03455626592024	0.0447428437225474
586	eng_swa_gam_aze_pan_pol_geo_owc_urd_spa_amh_vie_tha_guj_nor_tsn_ger_ita_sod_tig_slo_mnd_cnt_lat_xho_azi_knd_aeg_kor_bul_akn_fin_anl_ind_ses_yor_mcd_bat_swt_ven_fbf_hun_ctl_jav_rus_bsq_bos_qcu_rom_lda_alb_tur_hau_prs_bem_ewe_mlt_tml_lit_mol_igb_uzb_por_grk_ben_tag_amr_krd_glc_heb_zul_fre_arw_sid_sun_mly_tsw_swe_cic_afr_moo_mao_chh_jpn_dgb_bam_wly_est_dut_ukr_cze_dyu_hin_svk_scr	0.0360881269068141	0.0915248495867425	0.927272416216165
587	sun_glc_azi_heb_ben_jav_igb_tsw_akn_vie_ind_tsn_eng_alb_swe_zul_afr_ses_bam_amr_tha_nor_guj_knd_mnd_cic_uzb_dut_swa_lit_aze_geo_est_ita_qcu_tig_pol_xho_sod_aeg_swt_fre_lat_hun_cnt_grk_jpn_scr_bem_wly_ukr_sid_ger_fbf_rus_hin_mol_bsq_mao_prs_krd_ctl_anl_tml_mlt_por_gam_fin_tag_kor_bul_owc_rom_amh_spa_svk_dgb_lda_mly_bat_cze_urd_slo_moo_ven_mcd_hau_yor_arw_dyu_tur_bos_ewe_chh_pan	0.275075005974304	0.633414273499131	0.528017808265415
588	ses_amr_anl_fre_lda_ewe_cic_grk_prs_rom_cnt_tur_aze_igb_chh_pan_geo_tig_sod_vie_bam_wly_scr_rus_amh_heb_sun_aeg_eng_bos_hau_kor_slo_por_jav_lat_mnd_dyu_ven_mcd_hun_ita_bul_nor_est_swt_mol_lit_urd_uzb_dgb_sid_bem_swa_ger_arw_tml_yor_akn_pol_qcu_xho_gam_azi_moo_zul_svk_tha_tsw_hin_krd_knd_tsn_mao_fbf_ukr_mly_cze_spa_ind_bat_jpn_ctl_owc_glc_bsq_dut_alb_afr_fin_mlt_swe_ben_guj_tag	-0.0266685585256575	-0.0666974228978324	0.946965763285608
589	amh_bsq_knd_azi_alb_swe_lat_moo_heb_vie_bat_ses_lda_aeg_sun_glc_rom_pan_ctl_arw_eng_tur_bem_ukr_por_lit_ven_geo_tag_cnt_tsw_bul_spa_cze_guj_krd_mly_dyu_sod_sid_jav_bos_anl_hau_tsn_hin_uzb_aze_zul_mlt_swa_mcd_fbf_chh_urd_ben_tml_wly_igb_bam_nor_ger_svk_mnd_dut_mol_scr_pol_rus_tig_ewe_dgb_xho_tha_grk_amr_qcu_hun_ita_est_akn_slo_fre_afr_yor_owc_gam_jpn_kor_mao_fin_swt_cic_prs_ind	0.400308160391081	0.930174590636003	0.35468893279279
590	tha_aze_eng_scr_bem_fre_geo_rom_zul_cic_cnt_spa_lit_yor_hin_igb_azi_tsw_fin_aeg_knd_ewe_swt_dut_dgb_swa_prs_bam_akn_bul_tag_mnd_grk_heb_mcd_arw_jav_anl_tml_lat_slo_mlt_ven_hau_moo_svk_xho_vie_wly_pol_bos_ind_owc_sid_glc_bsq_bat_ctl_chh_dyu_krd_jpn_tsn_nor_rus_hun_gam_mol_ukr_alb_amh_kor_est_tur_amr_uzb_cze_lda_qcu_mly_sod_urd_por_pan_tig_ben_swe_ses_afr_mao_ita_guj_sun_fbf_ger	-0.48729518922094	-1.13518914070453	0.259213299943739
591	amr_glc_anl_dut_ger_mly_swt_swe_moo_qcu_dyu_cic_wly_bam_hun_guj_bos_tsw_yor_scr_gam_eng_ben_amh_ita_mao_bul_nor_bem_aze_jpn_slo_owc_knd_zul_akn_kor_ukr_lda_rus_tsn_arw_dgb_xho_mol_bat_ctl_ses_uzb_lit_mnd_tig_geo_fbf_fre_pol_fin_ewe_swa_tml_heb_cnt_vie_sun_chh_rom_alb_tha_cze_svk_igb_prs_hin_mlt_sid_ind_ven_spa_est_urd_azi_bsq_aeg_pan_jav_krd_por_sod_mcd_lat_afr_hau_tag_grk_tur	-0.0155991253853838	-0.0359264848579935	0.971417979154767
592	krd_tml_mao_fre_slo_tur_grk_tig_azi_dut_mly_jav_ger_yor_scr_ctl_bul_por_aeg_est_hun_uzb_spa_mnd_mol_ewe_akn_knd_ita_sod_tsw_fbf_bsq_anl_alb_xho_pol_igb_tha_heb_dgb_bam_mcd_cze_sun_hau_tsn_eng_svk_hin_bat_sid_jpn_nor_urd_vie_rus_lit_amh_cnt_swe_moo_rom_ukr_gam_arw_tag_ven_guj_bem_afr_ben_mlt_glc_ind_geo_ses_wly_swt_bos_chh_aze_lda_amr_cic_swa_fin_pan_kor_lat_qcu_zul_prs_owc_dyu	-0.307248666314269	-0.686876801683624	0.49386957895365
593	sid_nor_lit_tag_igb_jpn_tha_ger_tsw_por_anl_swa_scr_cnt_amh_yor_tur_chh_sun_hun_akn_ewe_cze_zul_mcd_swe_krd_mlt_fin_geo_bat_urd_amr_mly_ita_ind_tig_rom_spa_bsq_lat_arw_ses_dut_moo_pan_heb_glc_dgb_mol_swt_bem_eng_cic_uzb_aeg_ctl_tml_pol_azi_alb_jav_est_svk_gam_vie_dyu_hin_ven_knd_owc_xho_mao_bul_aze_wly_prs_rus_bos_sod_slo_grk_mnd_lda_guj_afr_ben_tsn_bam_fbf_hau_qcu_ukr_fre_kor	0.651474978590276	1.49486374528556	0.138335557492532
594	dut_guj_svk_por_knd_hau_pan_lat_prs_zul_mnd_mlt_gam_tur_arw_igb_ewe_mol_bsq_ven_sid_tag_heb_hin_mly_owc_fbf_lda_aze_tig_geo_ctl_pol_ger_krd_ita_tha_ind_scr_cic_cze_dgb_jav_grk_akn_sod_azi_swe_hun_glc_amh_mao_bem_amr_swt_yor_eng_afr_rom_bat_qcu_moo_est_mcd_anl_ses_fin_dyu_ukr_jpn_tsw_aeg_rus_chh_alb_tsn_vie_bam_nor_uzb_swa_fre_slo_sun_bul_wly_urd_ben_kor_cnt_spa_lit_tml_bos_xho	-0.679100902624472	-1.58487602146449	0.116389183636186
595	krd_swe_amr_geo_ctl_nor_yor_mlt_tig_spa_ukr_bos_mly_alb_slo_tha_rus_cze_afr_svk_ses_hun_knd_chh_eng_jav_amh_sid_aze_hin_ewe_wly_bat_akn_prs_owc_fin_lit_urd_lat_bem_guj_ven_hau_bam_anl_aeg_vie_tml_azi_dut_xho_ger_dgb_tsn_mol_pan_scr_zul_pol_bsq_qcu_rom_glc_gam_sun_swt_mao_ita_grk_arw_moo_bul_mcd_swa_ind_sod_tur_est_jpn_uzb_cnt_por_ben_fbf_igb_lda_dyu_tsw_mnd_kor_cic_tag_fre_heb	0.397791445582908	0.919912127225644	0.359998642281315
596	eng_fbf_svk_mlt_bul_ctl_tml_moo_bos_bat_prs_ukr_lat_tig_afr_gam_arw_tsn_est_hau_anl_ven_ben_qcu_bsq_swt_zul_tur_spa_bem_jpn_igb_pan_por_heb_swa_scr_urd_sun_wly_xho_mol_amh_ger_pol_mcd_rus_jav_krd_nor_tsw_tha_aze_aeg_ses_owc_kor_sid_cze_fre_hun_dyu_cic_hin_lda_bam_yor_guj_knd_sod_mly_ita_dgb_azi_vie_tag_amr_chh_lit_mnd_swe_fin_akn_glc_mao_ind_alb_slo_cnt_dut_uzb_rom_geo_ewe_grk	-0.222335865529557	-0.496210775858991	0.620916463600329
597	jpn_owc_ewe_mcd_por_uzb_tml_vie_bos_afr_nor_hun_ben_glc_ctl_zul_anl_krd_tur_urd_hin_amr_bem_ind_amh_eng_lit_fbf_moo_sid_igb_spa_ses_dyu_svk_mol_mlt_qcu_ita_fre_cze_dut_lat_kor_pol_heb_tig_akn_guj_cnt_ukr_scr_bsq_cic_dgb_sun_alb_prs_tag_bul_grk_mly_aze_slo_swa_jav_bat_bam_pan_knd_ger_yor_swe_tsw_wly_rom_azi_est_chh_lda_tsn_fin_mao_swt_geo_arw_tha_gam_xho_rus_mnd_aeg_sod_hau_ven	-0.406278177422147	-1.02253278799106	0.30918131923325
598	knd_por_xho_bat_mol_mao_owc_ben_jav_hin_geo_anl_qcu_dut_tig_mly_chh_zul_eng_pan_lit_sod_swa_afr_mlt_aeg_cic_cnt_mnd_mcd_sid_ita_swt_svk_glc_tha_wly_sun_ctl_hun_amh_rus_spa_lda_cze_urd_jpn_tml_ind_tur_vie_igb_bos_arw_swe_ven_ewe_slo_bul_akn_ukr_gam_bsq_prs_dgb_guj_krd_est_rom_amr_moo_yor_tsw_bem_ger_heb_pol_tag_kor_hau_dyu_uzb_alb_fre_azi_grk_aze_bam_ses_lat_fbf_scr_fin_tsn_nor	0.72730475324538	1.6916325967659	0.0940644366274325
599	swe_svk_arw_knd_vie_bsq_uzb_geo_tur_ewe_guj_lit_slo_tag_ven_bem_alb_tml_rus_spa_hau_ses_moo_ben_hin_mly_mnd_sun_rom_chh_azi_prs_ind_amh_tsn_akn_sod_aze_jpn_krd_swt_wly_dyu_tha_heb_fin_mol_est_por_lda_zul_glc_hun_mao_ger_urd_ukr_afr_sid_kor_bat_swa_cic_mcd_fre_gam_dgb_bul_cnt_pol_cze_ctl_grk_fbf_pan_yor_nor_anl_bam_qcu_aeg_amr_lat_ita_jav_xho_mlt_bos_igb_tsw_scr_owc_dut_eng_tig	NA	NA	NA
600	jav_sid_tsn_dyu_moo_lit_arw_yor_mcd_vie_slo_cze_ven_jpn_uzb_amh_grk_ger_pan_tag_gam_fre_spa_fbf_swe_mlt_afr_owc_chh_azi_lat_ind_igb_swt_prs_est_cic_bem_tur_tml_qcu_anl_bul_ben_eng_bat_fin_hau_mol_nor_glc_tha_guj_urd_bsq_sod_bam_mao_dgb_mnd_ukr_swa_geo_heb_tsw_krd_ses_rus_ewe_wly_alb_rom_hun_sun_hin_bos_kor_aeg_lda_xho_ita_amr_ctl_pol_akn_mly_zul_cnt_knd_scr_svk_tig_aze_por_dut	0.0111582765815405	0.0270767175245614	0.978456562305054
601	cnt_xho_eng_swe_knd_swa_bos_bsq_tml_rus_fbf_por_alb_bul_jpn_dut_nor_grk_fin_azi_ukr_ctl_spa_ind_ven_bam_afr_amh_geo_tsw_owc_cic_rom_sid_glc_bem_hin_scr_tur_zul_mlt_tag_fre_ses_mnd_tig_urd_chh_ben_ger_prs_dgb_mol_guj_igb_swt_bat_est_cze_hau_moo_mly_qcu_yor_mao_svk_lda_aeg_sod_ewe_lit_anl_aze_hun_vie_pan_kor_sun_heb_wly_amr_arw_pol_krd_tsn_jav_akn_dyu_slo_tha_gam_ita_lat_uzb_mcd	-0.790983231319554	-1.82036157603428	0.0719203670439045
602	bul_tha_qcu_fbf_ind_pol_bem_scr_mcd_nor_jpn_sid_grk_svk_mao_mnd_dgb_anl_sun_dyu_arw_mlt_eng_hin_amr_zul_ben_urd_ita_swa_rom_tur_wly_mol_owc_tag_est_gam_chh_por_tml_ewe_hun_ses_swt_ger_uzb_vie_akn_ukr_tig_lat_moo_bos_swe_azi_aze_geo_bam_prs_jav_fre_tsw_heb_tsn_kor_afr_yor_krd_ctl_bat_sod_rus_cze_glc_pan_cic_lda_knd_dut_aeg_fin_igb_alb_cnt_lit_guj_slo_mly_spa_xho_hau_amh_ven_bsq	-0.49614438939248	-1.14889052978017	0.253547433153266
603	hin_jpn_est_bul_yor_anl_ben_mcd_rus_glc_cze_amr_aze_xho_fbf_urd_jav_chh_tag_krd_bos_swt_lit_hun_tig_tsn_lat_ind_qcu_uzb_knd_mol_ven_fre_slo_azi_geo_ewe_cnt_bat_lda_ger_guj_grk_sid_zul_bam_tha_bem_heb_mlt_akn_ita_por_sod_gam_ukr_igb_swa_spa_wly_tsw_dyu_pol_scr_swe_prs_aeg_moo_fin_svk_sun_kor_eng_arw_ses_amh_mao_alb_nor_tml_owc_afr_tur_mnd_cic_rom_bsq_dgb_ctl_mly_dut_hau_pan_vie	NA	NA	NA
604	cze_swt_ewe_por_dut_ben_ukr_urd_mnd_dyu_ven_kor_anl_amr_yor_igb_ind_tsn_bsq_fbf_owc_rus_jpn_scr_heb_spa_ita_dgb_cic_zul_knd_ger_moo_mol_nor_tsw_sun_sid_mlt_fin_slo_lda_mao_chh_tur_svk_hau_tha_bem_qcu_ses_pan_xho_mcd_glc_lit_krd_lat_rom_amh_akn_bam_fre_cnt_vie_aeg_jav_est_grk_pol_alb_eng_swa_guj_uzb_hun_bul_aze_wly_prs_mly_bat_geo_sod_swe_tig_azi_bos_tml_hin_afr_arw_tag_gam_ctl	0.315515962755424	0.753809272539171	0.452868059746618
605	igb_swe_scr_grk_yor_bat_lda_alb_por_bos_anl_mly_hin_ukr_ctl_tig_bem_wly_tag_spa_tml_hau_tsn_prs_lit_guj_dyu_knd_afr_rus_ger_ven_aeg_sun_eng_sid_bul_amh_ita_tur_bam_cze_moo_tha_mcd_ewe_dut_dgb_slo_mlt_jpn_swa_sod_gam_amr_nor_swt_glc_pol_uzb_svk_jav_ind_owc_heb_aze_chh_geo_cnt_kor_mao_urd_qcu_rom_zul_fin_fre_tsw_cic_est_mnd_mol_ses_krd_vie_bsq_fbf_hun_lat_pan_xho_arw_akn_azi_ben	0.189831671964232	0.43278047762393	0.666176248856665
606	mao_krd_aeg_geo_guj_amh_jpn_nor_hun_tml_hin_arw_heb_bem_moo_swa_urd_fin_swt_sun_cze_prs_vie_azi_eng_gam_sod_aze_slo_ven_bul_cnt_grk_yor_cic_bos_mcd_pan_ses_knd_amr_svk_lat_uzb_tsw_jav_tag_por_mol_fbf_mnd_tur_fre_akn_swe_dut_est_bam_bsq_kor_afr_lda_alb_ewe_xho_spa_rus_ita_glc_ger_zul_ben_dyu_wly_chh_owc_mlt_tig_lit_scr_dgb_tha_pol_hau_bat_qcu_sid_ind_ctl_ukr_tsn_mly_rom_anl_igb	0.00322013297925935	0.00742201994354778	0.994094037126438
607	amh_jpn_ger_hau_tag_bam_mnd_ctl_bat_fin_xho_sid_lat_ita_lda_ukr_tml_amr_tur_aze_ewe_eng_guj_kor_est_tsw_tsn_ven_fbf_dgb_sod_cnt_mcd_akn_pol_anl_mlt_qcu_gam_svk_cic_aeg_azi_geo_cze_jav_yor_chh_mol_prs_igb_swe_krd_mly_tig_uzb_bul_spa_wly_mao_vie_arw_ben_glc_sun_heb_zul_rus_bem_dyu_knd_scr_fre_grk_tha_afr_pan_swa_alb_ind_owc_hun_lit_ses_bsq_slo_rom_bos_hin_swt_urd_nor_dut_por_moo	0.268915959773829	0.610697658251144	0.542889397091509
608	mly_scr_azi_tsn_sod_yor_bat_gam_amh_aeg_ctl_mao_tsw_rus_bul_guj_akn_tag_alb_fbf_cic_lit_glc_tml_eng_heb_owc_mcd_swa_bem_uzb_igb_bos_spa_amr_ger_rom_krd_ses_swt_ven_bsq_knd_por_moo_svk_mnd_kor_est_fin_swe_mol_bam_ukr_jav_chh_vie_afr_qcu_cnt_geo_slo_jpn_urd_tha_hin_ind_arw_prs_wly_pol_tig_mlt_dgb_aze_ewe_dyu_lda_cze_hau_sid_nor_ben_dut_grk_sun_pan_fre_tur_hun_anl_lat_zul_ita_xho	-0.77672351273845	-3.19712331995513	0.0018972656344714
609	gam_tag_arw_nor_sid_amh_kor_dyu_wly_lat_hin_rus_sun_tml_lda_ukr_swa_tsn_mcd_mao_spa_ger_tsw_hun_tha_hau_mol_slo_zul_lit_dut_dgb_svk_fin_ind_pol_swe_urd_ita_ses_vie_igb_fbf_jpn_afr_azi_bos_aeg_ctl_mlt_swt_heb_akn_knd_por_xho_amr_cze_alb_prs_ewe_bat_mnd_grk_guj_bam_mly_cnt_cic_aze_owc_glc_yor_est_bul_fre_pan_qcu_tig_chh_anl_ben_sod_jav_eng_bsq_rom_scr_moo_ven_krd_tur_bem_uzb_geo	0.330755648598884	0.764499870264007	0.446504896338266
610	slo_por_prs_moo_gam_dyu_hin_sod_amr_guj_mao_bos_aze_bul_akn_cic_swt_owc_ukr_lit_ben_hau_tur_grk_eng_lat_pan_ita_aeg_kor_ind_vie_ctl_azi_cnt_xho_sun_tsw_wly_yor_ger_glc_fbf_bam_mol_heb_rus_bem_mlt_anl_bat_dut_krd_ven_arw_tig_fin_swe_spa_dgb_tag_geo_uzb_ewe_mly_svk_tsn_afr_alb_cze_qcu_lda_est_hun_mcd_chh_jav_knd_amh_rom_mnd_bsq_igb_scr_jpn_tha_urd_swa_tml_fre_sid_pol_nor_ses_zul	0.530681522753281	1.29624217595031	0.198099544583759
611	tig_ewe_xho_kor_azi_akn_tag_svk_heb_jpn_ukr_mnd_lat_anl_bam_grk_zul_cnt_swe_ven_ctl_moo_prs_krd_amr_qcu_swt_alb_igb_aeg_dgb_ben_fin_rom_sun_bat_bem_arw_tha_amh_eng_cze_glc_rus_lit_yor_tsn_por_lda_ger_nor_bsq_dut_fre_aze_jav_urd_cic_mcd_tur_scr_spa_tsw_pan_tml_mao_uzb_est_guj_mly_gam_mol_slo_knd_swa_dyu_chh_wly_pol_ses_mlt_hau_sid_hin_afr_bul_hun_sod_vie_owc_ind_bos_ita_geo_fbf	0.739708034183258	1.83543538766583	0.0696372167930249
612	yor_alb_spa_bem_dut_guj_rus_pol_bat_knd_ger_xho_grk_bul_geo_jav_igb_aeg_cze_ind_anl_cic_urd_zul_azi_prs_scr_sun_uzb_lda_slo_tsw_ewe_chh_sod_tha_mao_swa_qcu_por_ben_ukr_tml_swt_gam_mcd_owc_ctl_hau_dyu_amh_mly_amr_moo_lit_mol_vie_kor_fin_tag_krd_aze_fre_eng_heb_jpn_ses_est_hin_mlt_hun_nor_arw_mnd_pan_bam_ita_afr_wly_fbf_dgb_svk_tur_rom_lat_bsq_akn_swe_sid_tig_cnt_tsn_glc_bos_ven	0.207746038783348	0.461041684367959	0.645845110736576
613	bos_ger_amh_azi_cze_lda_pol_geo_svk_vie_aze_eng_ses_swe_moo_qcu_bam_yor_urd_tml_bsq_fin_amr_heb_mnd_hun_uzb_mlt_mao_fre_anl_ctl_hin_chh_scr_pan_bul_arw_krd_glc_lat_ben_swt_bat_jav_grk_sun_swa_cic_alb_ukr_ven_mcd_gam_ind_aeg_guj_tur_jpn_xho_nor_dut_tig_akn_dgb_ewe_rus_tha_tsw_lit_igb_sid_sod_tsn_mol_fbf_owc_hau_prs_dyu_zul_ita_rom_cnt_knd_afr_est_slo_por_mly_tag_kor_spa_wly_bem	0.0343523160635873	0.10485525011198	0.916716483190173
614	tsn_igb_guj_tsw_tig_hun_owc_lit_afr_spa_swt_ses_amr_krd_heb_kor_tur_tag_zul_ben_yor_rus_xho_est_tha_bul_alb_azi_bem_jav_urd_cze_mnd_sod_bos_mol_lat_slo_swe_bsq_lda_uzb_fin_eng_swa_geo_hin_fre_aeg_mly_glc_cnt_pan_mlt_ger_ewe_dgb_por_arw_sun_knd_anl_aze_amh_scr_akn_dyu_cic_wly_tml_chh_vie_ven_nor_hau_bat_sid_jpn_ukr_mcd_mao_dut_rom_bam_ind_grk_gam_fbf_pol_qcu_prs_ctl_moo_svk_ita	-0.381709082800721	-0.994656923770329	0.322484104406846
615	ind_bat_moo_tsn_pol_sid_knd_tml_mcd_hun_chh_owc_dyu_yor_pan_mnd_tsw_bul_urd_grk_glc_lit_arw_rus_swe_dut_svk_fbf_guj_kor_lda_mly_sod_swt_gam_rom_dgb_jav_lat_tur_tha_qcu_bam_mol_eng_heb_krd_uzb_bem_amr_fre_tig_jpn_zul_akn_ben_ses_swa_mao_cnt_xho_ctl_ita_sun_bsq_igb_tag_ukr_alb_ewe_spa_cic_scr_fin_bos_por_hau_aze_aeg_afr_anl_geo_est_cze_mlt_ger_nor_hin_ven_amh_prs_vie_slo_wly_azi	0.153640151021843	0.398347944431936	0.691286773614595
616	eng_jpn_afr_dut_fre_dyu_azi_pol_akn_uzb_slo_urd_geo_swt_swa_bsq_cnt_mnd_tag_scr_lat_chh_ind_mao_qcu_ita_alb_ven_sid_swe_lda_ger_kor_sod_nor_ewe_anl_cze_aeg_amr_mly_jav_tml_mcd_gam_bam_vie_hin_amh_krd_pan_bos_por_wly_aze_spa_moo_heb_yor_owc_prs_tha_lit_glc_bat_sun_hau_svk_guj_mlt_xho_ctl_ukr_tur_tsw_knd_bul_arw_grk_ben_tig_rom_igb_rus_fbf_ses_mol_bem_dgb_cic_fin_est_tsn_hun_zul	0.106829790472545	0.253694500497072	0.800291599801708
617	rom_ses_urd_por_owc_ewe_ctl_lat_prs_mly_cic_scr_wly_azi_slo_zul_rus_qcu_mao_cnt_pol_swa_tsw_yor_akn_swe_mol_pan_bam_amh_spa_dyu_tag_lit_ukr_est_afr_uzb_ven_bul_aze_bat_tsn_mnd_glc_ben_aeg_igb_sod_cze_knd_vie_kor_guj_svk_heb_bos_mcd_krd_tur_fin_alb_gam_geo_amr_anl_hun_sun_sid_eng_ind_dut_xho_tha_mlt_swt_hin_bem_jpn_arw_nor_jav_tml_moo_bsq_grk_fbf_tig_dgb_hau_fre_ita_ger_lda_chh	-0.459143106468551	-1.05817943853637	0.292714453112419
618	amh_uzb_ben_mly_dut_dgb_tsw_swt_por_mol_arw_grk_aeg_ita_mao_owc_ind_ses_tag_mlt_qcu_svk_wly_xho_lit_ven_fin_bul_mcd_scr_ewe_zul_yor_lat_alb_jav_urd_ukr_spa_gam_sod_krd_aze_dyu_vie_rus_sid_tml_geo_bam_tha_nor_slo_glc_heb_guj_ctl_eng_amr_bsq_kor_swa_tsn_mnd_bat_fbf_prs_moo_bem_ger_cze_swe_knd_jpn_anl_afr_sun_rom_tur_cnt_azi_pan_lda_fre_hin_hau_bos_pol_igb_tig_akn_chh_est_hun_cic	1.23887361590318	3.04489450391598	0.00302750692987309
619	zul_knd_spa_scr_fbf_lda_cic_dut_qcu_anl_tsw_alb_tha_heb_ses_est_owc_por_tsn_bat_arw_uzb_nor_sid_bos_mnd_xho_amh_pan_prs_ven_fin_moo_cnt_sun_bem_vie_mlt_slo_bsq_rom_swa_azi_afr_ind_ita_ctl_tml_mcd_amr_geo_dyu_hau_mly_chh_yor_gam_tig_kor_mol_hin_jpn_wly_tur_glc_urd_ukr_swt_rus_igb_hun_grk_tag_aze_jav_fre_bul_ben_eng_svk_guj_bam_sod_dgb_mao_pol_lat_lit_ger_ewe_cze_swe_akn_krd_aeg	-1.05188807400668	-2.75397481678113	0.00708170890845642
620	pan_uzb_rom_tml_ctl_bul_yor_mly_akn_gam_ita_knd_zul_rus_azi_eng_dyu_tsw_bsq_pol_bat_ewe_mol_arw_ger_bos_hin_prs_ses_jpn_igb_sid_spa_ukr_ven_owc_tag_tur_slo_qcu_geo_est_scr_sun_bam_heb_amr_fre_mlt_tha_grk_jav_xho_sod_vie_lat_mao_fbf_fin_bem_ind_ben_mcd_svk_chh_moo_nor_amh_swa_dut_swe_tig_krd_anl_aeg_swt_guj_lda_afr_dgb_alb_hun_por_cnt_tsn_cic_aze_kor_glc_hau_cze_urd_lit_wly_mnd	0.0166765293915913	0.0380766286839197	0.969708201808763
621	vie_bsq_nor_afr_akn_mly_mol_hau_dgb_bos_fre_rus_spa_anl_gam_eng_fbf_bul_azi_kor_prs_rom_owc_sid_cic_aze_geo_por_uzb_swt_jpn_arw_igb_ctl_heb_ben_lit_ger_bat_swe_lat_moo_cze_tsw_aeg_guj_mcd_wly_swa_mnd_amr_cnt_hun_hin_ewe_amh_slo_ukr_jav_tag_scr_bem_mlt_fin_alb_svk_ven_dyu_tig_est_tha_xho_krd_zul_ind_pan_ita_qcu_lda_sun_tml_yor_ses_knd_urd_mao_bam_dut_grk_pol_tsn_tur_chh_sod_glc	0.00219739893913567	0.00512218688542307	0.995924075544482
622	uzb_anl_mlt_cic_urd_zul_guj_tml_lda_por_pan_mnd_heb_pol_yor_bsq_kor_tur_jav_chh_prs_bat_akn_xho_azi_afr_lit_cze_dyu_rom_nor_owc_qcu_tsn_grk_tag_igb_fin_tig_mly_scr_sod_tha_arw_gam_ctl_est_bem_ben_lat_amr_moo_svk_hun_dgb_sun_mao_spa_bul_slo_swt_sid_ita_mol_mcd_tsw_hau_vie_knd_glc_swe_ses_geo_fbf_eng_wly_ukr_ind_dut_alb_jpn_bos_ven_krd_rus_bam_ewe_amh_aeg_fre_aze_ger_hin_cnt_swa	0.0573806515461211	0.136670004945992	0.89158706788929
623	mlt_cnt_vie_ind_gam_igb_tsn_xho_hun_urd_por_geo_mcd_eng_afr_amh_swa_swt_fin_sod_sid_pol_tig_tha_svk_mol_bat_cze_aze_lda_hau_slo_lit_owc_ita_ewe_yor_bos_ctl_ben_chh_bsq_qcu_tag_alb_scr_wly_rus_moo_glc_ven_fre_tur_ukr_akn_bem_ses_dyu_bul_anl_krd_rom_mly_kor_uzb_bam_arw_swe_heb_tsw_azi_aeg_cic_jpn_prs_knd_dgb_guj_dut_hin_spa_est_lat_nor_pan_jav_mnd_sun_ger_tml_mao_grk_zul_amr_fbf	-0.223064676281464	-0.497183972320394	0.62023271450823
624	aze_cic_uzb_amh_yor_geo_azi_fbf_glc_fin_grk_tig_tsw_mcd_jpn_sun_bsq_krd_sod_ewe_ctl_knd_zul_chh_pan_moo_arw_bul_sid_tur_afr_rom_heb_qcu_ger_pol_tag_swe_tml_por_nor_est_tsn_mly_urd_bat_hun_fre_ind_bos_mol_akn_bam_vie_guj_lat_slo_mlt_lit_ben_ven_swa_cnt_spa_alb_bem_cze_anl_dgb_gam_scr_ita_ses_igb_rus_dyu_mao_wly_jav_kor_aeg_hin_tha_lda_mnd_svk_xho_owc_dut_ukr_swt_eng_hau_amr_prs	-0.0362445936641772	-0.0817519846869149	0.935019627026424
625	knd_hin_dgb_zul_tml_swt_svk_geo_fbf_slo_jav_bos_nor_urd_glc_por_dyu_xho_guj_dut_tag_chh_krd_fin_mlt_scr_bul_anl_yor_tur_azi_arw_rus_amr_gam_aze_hun_jpn_ukr_cic_cnt_lda_ctl_sid_tsn_ven_rom_aeg_bat_kor_mao_afr_moo_pan_eng_sun_fre_ger_igb_owc_tsw_prs_tig_wly_mol_ind_ben_spa_qcu_mcd_ses_hau_tha_vie_akn_sod_lat_grk_bsq_est_amh_pol_mnd_bem_uzb_ewe_alb_ita_swe_swa_heb_bam_lit_cze_mly	0.305142972855825	0.686588183574792	0.494050650263558
626	tsn_swt_chh_swe_dgb_mao_pan_tha_rus_amh_ctl_ven_kor_sod_ewe_tsw_slo_guj_por_fin_mlt_fre_ger_krd_jpn_anl_ben_bos_svk_knd_bul_tur_ukr_scr_yor_bat_mcd_xho_uzb_alb_lda_gam_sid_prs_cic_aze_bem_azi_lat_arw_dut_akn_spa_afr_ind_geo_wly_moo_ses_hau_vie_igb_mly_swa_mnd_bam_lit_pol_urd_cze_tml_fbf_ita_rom_grk_heb_jav_zul_qcu_glc_hin_mol_nor_hun_eng_aeg_cnt_tag_est_tig_bsq_sun_owc_amr_dyu	0.0161436694883177	0.0383459589409805	0.969494042327647
627	tur_slo_owc_hun_vie_alb_qcu_svk_grk_lit_xho_dgb_uzb_swa_knd_amh_swt_bul_wly_anl_moo_mol_rom_hin_sun_mly_zul_tha_pan_ita_cze_spa_mnd_bam_ses_akn_tag_igb_sid_bem_glc_eng_gam_ukr_ben_kor_jpn_sod_mao_ger_lda_prs_aze_swe_ctl_krd_fbf_mcd_ven_jav_est_mlt_pol_urd_azi_ind_fre_tml_nor_bsq_dut_cnt_tsw_geo_fin_por_cic_tig_tsn_chh_aeg_rus_guj_heb_hau_bat_arw_scr_yor_afr_amr_bos_lat_ewe_dyu	-0.150910606097379	-0.36754300226286	0.714049129653488
628	ger_sid_yor_bem_ukr_mao_mlt_ben_ita_ven_amr_rus_nor_ses_ind_wly_dyu_rom_anl_dgb_tml_mol_svk_geo_fin_knd_scr_qcu_tag_sun_hau_jav_guj_pol_uzb_vie_kor_swa_amh_hun_afr_cze_alb_arw_heb_zul_akn_mly_tha_owc_ctl_por_xho_urd_eng_dut_aze_ewe_bul_azi_jpn_spa_slo_swe_lat_gam_bat_sod_bam_fbf_igb_tig_mcd_cnt_prs_tur_grk_est_moo_lda_hin_aeg_bos_krd_pan_bsq_glc_cic_tsn_fre_mnd_tsw_chh_lit_swt	1.31575423987358	3.23508336973325	0.00168458461765982
629	fin_vie_dgb_mol_sun_xho_mao_aeg_nor_spa_igb_tsn_fre_cic_scr_dyu_mlt_azi_mly_eng_ita_mnd_ind_ben_sid_tml_wly_heb_knd_prs_akn_kor_hun_pan_anl_rom_jpn_amr_alb_swe_sod_qcu_hau_cze_svk_geo_por_tsw_bem_bat_urd_ses_owc_lat_arw_cnt_krd_glc_amh_aze_afr_bul_ukr_moo_tha_bam_pol_guj_gam_jav_tag_bos_chh_uzb_hin_slo_dut_tur_mcd_tig_zul_ctl_fbf_lda_est_yor_bsq_rus_grk_ger_lit_ven_ewe_swt_swa	0.220547837581009	0.5030787879435	0.616098274464475
630	tha_swa_tml_tag_ses_gam_jav_heb_bos_knd_amr_tsw_dut_bem_ger_ben_mcd_igb_rus_dgb_hin_aze_mly_pol_bam_arw_afr_vie_zul_bsq_rom_dyu_tsn_hun_yor_scr_ctl_urd_azi_lat_fre_bat_mao_aeg_mnd_guj_mol_uzb_akn_pan_moo_xho_mlt_lda_ita_swt_anl_svk_ukr_tig_jpn_spa_krd_chh_kor_alb_fin_sun_fbf_owc_bul_amh_sod_cic_swe_nor_qcu_glc_sid_grk_ewe_cnt_tur_eng_ind_por_prs_lit_est_ven_hau_wly_geo_slo_cze	NA	NA	NA
631	amh_swt_hau_ger_chh_mao_kor_anl_ben_lit_tig_sod_tsw_eng_lat_azi_xho_dyu_moo_swe_tag_mol_bsq_ven_bat_cnt_aeg_slo_dut_amr_knd_ukr_est_jpn_geo_alb_bul_urd_lda_pan_tha_grk_hin_bam_mly_cze_prs_svk_dgb_pol_guj_por_sid_rom_zul_ita_ewe_bem_tur_ses_nor_rus_krd_ctl_hun_mlt_spa_afr_owc_mnd_glc_mcd_vie_cic_igb_qcu_wly_tsn_yor_aze_arw_heb_swa_fbf_gam_uzb_akn_scr_jav_bos_tml_ind_fin_fre_sun	-0.551203042515528	-1.27474957704103	0.205573622762498
632	svk_aeg_tsw_heb_pan_jpn_ven_prs_lit_anl_ben_uzb_tag_por_gam_sid_geo_ind_igb_xho_alb_bem_lat_ewe_ger_aze_tha_eng_dyu_bam_hau_rom_mao_fin_slo_akn_azi_urd_ita_krd_chh_ctl_mol_owc_amh_swt_ukr_cic_wly_sod_pol_hin_hun_glc_knd_amr_swa_spa_tur_tig_ses_yor_swe_bat_kor_nor_lda_arw_tml_dut_cze_mlt_bos_mnd_tsn_fre_est_qcu_dgb_grk_jav_cnt_bul_vie_moo_mly_scr_sun_bsq_fbf_afr_mcd_zul_guj_rus	0.176727392634533	0.406684461455087	0.685174161954733
633	bos_sid_tag_est_urd_kor_azi_knd_anl_mlt_svk_mcd_bat_rom_fre_cze_grk_igb_swe_geo_lit_vie_jav_mnd_chh_ewe_hau_ger_bem_hun_wly_alb_owc_dyu_tur_bul_pan_ses_tig_mao_glc_guj_afr_pol_aeg_ukr_uzb_tha_cnt_ctl_jpn_xho_prs_spa_amr_yor_scr_bam_slo_fbf_ita_gam_hin_eng_sun_dgb_lda_heb_rus_ven_dut_arw_aze_cic_fin_lat_tsn_swa_nor_bsq_tml_akn_ind_swt_zul_mol_mly_moo_krd_qcu_tsw_sod_ben_por_amh	0.975286313133267	2.40707348890336	0.0180561390003887
634	glc_akn_jav_grk_por_dgb_spa_bam_aeg_ewe_swa_lat_ven_amh_bsq_tur_amr_azi_chh_tha_qcu_cnt_mao_cic_geo_fre_wly_ses_uzb_bem_mcd_yor_ger_vie_rus_swe_ind_eng_knd_sun_kor_sid_heb_mol_tsw_hin_ita_guj_sod_est_ukr_bat_rom_hun_owc_alb_svk_dyu_mly_fin_aze_igb_scr_slo_anl_lit_bos_ctl_xho_hau_zul_moo_cze_tml_tig_dut_lda_mlt_jpn_swt_tsn_prs_urd_bul_ben_krd_pan_fbf_arw_gam_tag_pol_afr_mnd_nor	0.29151714028863	0.745564254491551	0.457810931556336
635	swa_mao_amh_zul_bem_tml_dut_aze_ven_por_est_scr_jav_uzb_heb_ukr_glc_bul_bam_knd_urd_cze_mlt_ben_ger_owc_guj_cnt_mol_lit_hin_ewe_alb_amr_afr_fin_xho_qcu_sun_mnd_swe_krd_bsq_tsn_tig_moo_mcd_prs_ctl_chh_bat_tha_azi_hau_sod_igb_hun_pol_pan_cic_dyu_gam_eng_lda_geo_mly_ses_vie_swt_spa_kor_rus_fre_svk_anl_grk_akn_dgb_arw_bos_yor_jpn_rom_ita_nor_fbf_tag_tsw_ind_tur_wly_sid_aeg_lat_slo	-0.431025418525707	-1.10671773799802	0.27127045104391
636	bsq_tig_lat_vie_zul_scr_wly_krd_swt_fin_aze_cze_tag_arw_azi_hau_glc_hun_cic_dgb_sun_fbf_sod_por_dyu_xho_kor_owc_guj_knd_ger_tur_lit_ses_slo_ind_nor_est_bos_svk_mly_tha_fre_tml_lda_mol_ukr_bam_igb_gam_amr_ven_ita_bat_hin_bul_pan_mlt_alb_qcu_rus_ewe_mnd_tsw_pol_dut_spa_ctl_sid_chh_afr_mcd_moo_jav_anl_uzb_bem_rom_cnt_grk_amh_tsn_swe_ben_urd_geo_heb_eng_aeg_yor_akn_jpn_swa_mao_prs	0.344133133219221	0.771917959373713	0.442120122210412
637	geo_fbf_lat_tsw_pan_lit_mnd_ger_cic_bul_tag_urd_qcu_arw_amh_mlt_slo_ctl_grk_ita_hin_xho_dut_uzb_knd_fre_aze_vie_azi_afr_bat_akn_swt_hun_igb_tha_yor_sod_cnt_tsn_kor_bem_est_moo_tig_scr_svk_spa_rom_dyu_mol_jpn_zul_bos_ven_cze_pol_lda_ind_prs_ewe_eng_tur_por_tml_rus_nor_jav_swa_ben_wly_guj_alb_sun_mao_bam_mly_anl_chh_gam_ses_swe_ukr_fin_hau_mcd_bsq_owc_dgb_krd_amr_glc_heb_aeg_sid	0.662091506256465	1.54466452997673	0.12582358139615
638	prs_sid_sod_bem_slo_scr_uzb_alb_igb_guj_urd_eng_xho_mnd_svk_fre_swe_ses_vie_spa_azi_lit_fbf_cnt_tha_tag_sun_yor_bat_pol_dut_lda_mlt_geo_anl_por_tsn_akn_ben_knd_swt_moo_aze_bul_tig_ind_hau_nor_owc_pan_swa_tsw_lat_fin_hin_cze_mcd_cic_krd_zul_bos_ven_est_tur_ukr_gam_tml_ewe_grk_rus_mly_amr_amh_heb_mao_wly_ger_qcu_glc_mol_hun_dyu_aeg_kor_afr_bsq_chh_rom_jpn_ctl_jav_bam_arw_ita_dgb	0.160379926240712	0.369393768175932	0.712673989599463
639	sid_fre_gam_vie_bem_tag_tur_lda_amh_geo_bsq_eng_azi_kor_lat_ses_ind_prs_jpn_jav_mly_tml_ita_nor_dyu_mol_mcd_svk_sun_ukr_uzb_bat_xho_anl_aze_amr_moo_cze_sod_aeg_arw_qcu_afr_glc_cnt_ben_hin_ven_pan_akn_krd_alb_swt_tsw_fin_cic_urd_rom_knd_slo_hun_rus_swa_bul_grk_hau_swe_mao_lit_igb_tha_por_mlt_scr_ewe_tsn_spa_mnd_bam_yor_zul_chh_est_bos_owc_guj_dgb_fbf_heb_dut_pol_ctl_tig_wly_ger	0.00891222452292391	0.0203595500994736	0.983800169240365
640	zul_hin_igb_sun_ewe_urd_ven_qcu_amr_glc_prs_tha_aze_heb_chh_cnt_tsw_mlt_cze_tag_rus_xho_bul_bem_fin_pan_gam_mly_swt_svk_scr_rom_kor_uzb_mol_yor_slo_swa_fre_tml_bam_por_ben_knd_hun_vie_ind_wly_dut_bsq_akn_lit_mcd_tig_jav_mnd_jpn_pol_moo_lda_sid_arw_ukr_anl_lat_ger_hau_alb_krd_geo_aeg_tur_bos_nor_guj_dgb_tsn_sod_spa_grk_est_swe_mao_ses_ctl_afr_azi_dyu_cic_owc_bat_fbf_amh_ita_eng	-0.481532989472806	-1.2953525254388	0.198404860155126
641	qcu_tha_fbf_mly_vie_ven_akn_tml_ben_slo_jav_tig_uzb_swt_ctl_ewe_amh_ger_afr_ses_hin_rus_tsw_tag_aeg_cze_cnt_krd_tsn_pol_prs_mnd_sod_mcd_svk_gam_aze_xho_sun_hun_ukr_grk_kor_arw_est_azi_ind_scr_lit_hau_cic_guj_fre_anl_moo_urd_bam_dyu_por_nor_tur_wly_knd_alb_rom_heb_geo_igb_pan_amr_swa_eng_dut_owc_mol_glc_chh_jpn_fin_mlt_lat_spa_sid_lda_bsq_dgb_yor_swe_bos_mao_bat_bul_bem_ita_zul	0.246165833850242	0.598683585165989	0.550839354372815
642	ind_amh_moo_jav_geo_sid_mcd_tag_spa_grk_dyu_xho_dgb_bem_svk_ctl_bat_aeg_chh_cnt_glc_gam_ben_fre_jpn_swe_mlt_sun_tig_fbf_bul_rom_yor_anl_zul_cic_qcu_lda_mnd_swa_tml_ger_sod_vie_pol_guj_mao_bam_dut_lit_swt_est_cze_mol_bos_amr_tur_knd_rus_nor_heb_ses_slo_pan_ven_bsq_scr_tha_eng_urd_afr_tsw_fin_krd_mly_hin_azi_aze_por_ita_hun_uzb_igb_wly_alb_hau_prs_kor_lat_akn_ewe_arw_ukr_owc_tsn	0.436551631191078	1.0014069989794	0.319228552683568
643	prs_xho_nor_igb_chh_ctl_urd_jpn_geo_hin_bat_por_qcu_bem_mcd_arw_lit_rom_tur_lat_ses_fbf_ven_est_fin_mlt_swa_lda_pol_dyu_moo_cic_fre_grk_pan_dut_sid_ind_amh_aze_heb_wly_tsn_tsw_slo_ger_spa_akn_eng_azi_uzb_afr_knd_zul_scr_dgb_ita_glc_aeg_tml_bos_bsq_bam_hun_amr_tha_hau_mnd_svk_mol_alb_gam_sod_vie_kor_ben_anl_cze_ukr_yor_swe_owc_cnt_jav_sun_guj_tig_mao_mly_tag_rus_ewe_krd_swt_bul	0.00270313781510961	0.00616431435222683	0.995094823676173
644	tsn_qcu_ukr_fbf_alb_bam_owc_lat_ctl_heb_dgb_ind_ven_pol_bos_tsw_knd_pan_por_nor_mnd_afr_sod_arw_dyu_moo_gam_anl_svk_tig_prs_ewe_ger_bsq_slo_sid_aze_urd_sun_glc_wly_mao_yor_vie_hin_tml_lit_dut_mly_ses_geo_mlt_cic_bat_zul_amr_swe_ben_mcd_chh_bem_igb_uzb_tha_kor_scr_hau_bul_azi_jav_fin_amh_swa_lda_aeg_fre_tag_rus_ita_rom_xho_tur_eng_swt_mol_jpn_cnt_spa_cze_guj_hun_krd_est_grk_akn	-0.6474059847282	-1.56702660356427	0.120504905895553
645	krd_uzb_ses_moo_est_qcu_sod_knd_lit_dyu_tha_azi_fin_swe_fre_tsn_ven_sun_dgb_tig_svk_spa_bat_jpn_urd_rom_pol_yor_mly_swa_mao_tag_guj_eng_rus_heb_mol_tsw_bem_lat_scr_bos_hun_ctl_sid_glc_igb_jav_prs_gam_dut_mnd_cic_afr_nor_grk_chh_kor_amh_swt_mlt_ben_ger_akn_amr_ukr_arw_hin_fbf_tml_zul_bam_hau_tur_slo_pan_xho_ind_ita_alb_ewe_geo_por_wly_lda_cnt_mcd_aze_cze_owc_bul_vie_aeg_bsq_anl	-0.305229355079963	-0.726475998078537	0.469371569223895
646	lit_aze_uzb_sun_ger_bam_lat_dgb_fbf_alb_cze_tml_xho_gam_wly_guj_amr_jav_amh_bem_sod_eng_hau_moo_fin_bsq_tsn_geo_akn_tur_kor_ukr_krd_bul_urd_igb_heb_azi_nor_rom_zul_chh_mcd_yor_bos_afr_spa_fre_ewe_por_grk_mly_glc_ven_tha_tag_tsw_mnd_vie_sid_anl_swt_ind_swa_est_cic_ses_scr_mao_swe_hun_ben_aeg_knd_dut_owc_svk_arw_hin_rus_lda_cnt_bat_mlt_mol_slo_ita_jpn_qcu_pol_prs_pan_ctl_dyu_tig	0.84121286670607	2.09982725441965	0.038451646527818
647	vie_eng_ben_mcd_krd_lda_akn_cnt_jpn_tsn_heb_yor_fin_ven_arw_azi_fre_spa_geo_glc_bul_mol_ita_jav_tig_bat_sun_nor_owc_moo_rom_sid_bam_mnd_kor_urd_gam_guj_amh_qcu_tur_dgb_hun_dyu_tha_prs_ger_scr_slo_zul_alb_anl_cic_por_xho_swa_est_swt_ukr_svk_ind_uzb_chh_afr_hin_pan_igb_cze_tsw_mao_fbf_tag_bos_ewe_aze_tml_grk_mly_ses_amr_pol_lat_sod_knd_bem_mlt_aeg_swe_bsq_rus_wly_hau_ctl_dut_lit	-0.262369347130284	-0.633687467477586	0.527840251961737
648	uzb_tml_hin_ven_eng_mao_ger_pol_mcd_lda_bul_jpn_slo_knd_mol_fre_dut_dgb_spa_por_moo_glc_sod_alb_krd_bat_amh_mnd_xho_grk_tig_tsn_swe_hun_ita_kor_guj_jav_aze_pan_ctl_tur_wly_tag_afr_amr_fbf_cnt_gam_bos_aeg_igb_sid_bam_lit_nor_tha_vie_swt_ses_svk_yor_azi_ind_zul_anl_bsq_est_owc_cic_scr_arw_geo_urd_ukr_rus_sun_ewe_ben_dyu_cze_rom_fin_lat_prs_bem_mlt_chh_heb_qcu_hau_swa_akn_tsw_mly	0.432379581226041	1.02518022937049	0.30793735811543
649	pol_ind_qcu_est_sun_tig_amr_lda_swt_guj_swa_jav_dut_aeg_hun_cic_prs_geo_anl_tsn_hin_lat_mlt_ven_mcd_cnt_xho_slo_tur_akn_urd_rus_rom_bsq_afr_yor_pan_nor_heb_ben_wly_por_alb_tsw_mao_lit_vie_krd_ctl_azi_grk_uzb_spa_amh_fbf_zul_bem_bam_bat_igb_chh_mol_ewe_mly_cze_ger_tml_ita_dgb_sid_fre_aze_owc_gam_kor_glc_fin_knd_svk_bos_moo_ses_jpn_tha_hau_sod_bul_arw_eng_dyu_scr_tag_mnd_ukr_swe	-0.597145958532263	-1.61674893093926	0.109319706919498
650	cic_aze_igb_dyu_mol_swa_lit_dut_swt_swe_sid_yor_wly_ctl_pan_owc_jav_pol_heb_ben_ewe_alb_slo_amr_jpn_bat_xho_ven_chh_krd_glc_akn_afr_bam_eng_hun_grk_bos_spa_scr_sun_prs_zul_tsn_bem_rom_geo_ind_bul_anl_dgb_ita_tha_knd_amh_arw_moo_ses_mly_tig_lat_vie_uzb_cnt_mcd_hin_svk_cze_tag_aeg_gam_fre_fin_nor_fbf_guj_bsq_rus_mao_urd_qcu_lda_tsw_ukr_mlt_tur_por_est_azi_mnd_hau_ger_kor_tml_sod	-0.177095274070196	-0.451563221214883	0.652634982006177
651	tsw_moo_bat_ven_nor_arw_heb_ses_rom_mol_xho_yor_guj_por_jav_bos_bam_cnt_sun_bem_amr_tml_bul_afr_dyu_hin_spa_owc_mlt_cic_qcu_fbf_uzb_lat_tig_knd_urd_tha_ind_grk_slo_tag_dgb_aeg_amh_aze_hun_azi_svk_vie_wly_glc_sod_bsq_cze_ctl_pol_igb_fre_akn_ita_scr_alb_est_prs_swe_pan_mnd_dut_lit_mly_gam_fin_ewe_ben_hau_tur_ukr_zul_mao_lda_tsn_anl_eng_ger_sid_rus_geo_kor_krd_mcd_swt_swa_chh_jpn	-0.231054034831987	-0.532396266045427	0.595721293267311
652	wly_ben_grk_afr_rus_svk_aeg_geo_uzb_est_anl_knd_tml_lda_tsn_ewe_dgb_por_bam_owc_tag_tsw_ukr_hun_hin_fbf_bsq_scr_glc_cnt_moo_swa_sun_gam_pol_ger_fin_bem_zul_spa_vie_tig_dyu_igb_mnd_bos_bul_fre_hau_mol_jav_mao_mly_sid_tha_ita_lit_ven_slo_ses_bat_arw_chh_amr_amh_azi_yor_mlt_nor_eng_jpn_rom_tur_heb_cic_ind_qcu_urd_guj_mcd_ctl_xho_prs_cze_akn_lat_sod_krd_swt_kor_alb_aze_dut_swe_pan	-0.12856164161222	-0.298070442666604	0.766314301276658
653	arw_swt_fin_heb_slo_hau_mcd_fbf_alb_mol_cnt_ses_guj_hun_eng_aeg_por_dgb_swe_qcu_sid_bam_anl_igb_ewe_cic_tml_krd_bat_bos_mlt_ger_ukr_chh_yor_gam_est_kor_rus_moo_lit_tsn_sod_sun_jpn_ind_urd_fre_tag_uzb_pan_hin_spa_bul_mao_azi_ven_mly_dyu_owc_scr_tur_bsq_prs_ctl_tha_akn_zul_amr_mnd_amh_lat_svk_bem_ben_tsw_afr_jav_dut_swa_glc_cze_nor_knd_rom_lda_tig_pol_geo_xho_vie_aze_wly_ita_grk	-1.17138439113408	-2.70021717881434	0.0082330239464919
654	moo_scr_sun_anl_ukr_bam_ind_svk_sod_swa_bat_hin_ger_spa_zul_rom_grk_aze_lit_ctl_geo_krd_uzb_alb_dut_mol_jav_yor_wly_guj_fbf_slo_akn_lat_qcu_tag_ses_dyu_mly_azi_mnd_lda_por_pol_ewe_cic_prs_mcd_bem_chh_xho_tha_aeg_arw_bos_mao_amh_cnt_vie_hau_bul_dgb_tig_nor_tsw_heb_sid_glc_rus_tml_fin_amr_ita_afr_swe_urd_ven_knd_swt_tur_bsq_pan_jpn_est_gam_eng_igb_tsn_cze_mlt_owc_kor_ben_fre_hun	-0.267191068171043	-0.623148805190591	0.534711962579778
655	rus_bul_bat_mao_dut_kor_lat_prs_eng_fbf_tsw_swa_est_sid_bsq_fin_azi_tag_arw_ukr_tig_aeg_ben_knd_cze_vie_scr_tsn_mlt_dyu_akn_pan_geo_svk_pol_jav_nor_mly_ger_lit_hau_ita_grk_ses_gam_bam_amr_jpn_heb_fre_uzb_mol_moo_ven_ctl_xho_guj_aze_sun_urd_tml_por_bos_glc_cic_swe_zul_sod_alb_slo_krd_wly_mnd_cnt_igb_amh_mcd_rom_bem_qcu_yor_ewe_anl_hin_hun_tur_dgb_lda_tha_afr_swt_owc_chh_ind_spa	0.379314542544792	0.875350273786093	0.383638524163551
656	tag_eng_jav_spa_dgb_ewe_fin_bat_cic_swt_wly_ses_cnt_amr_por_geo_cze_chh_mnd_bul_heb_sid_kor_scr_ven_svk_fre_est_sun_lit_ctl_afr_mly_gam_glc_guj_uzb_vie_rus_tha_rom_swe_mol_lat_ger_hun_anl_mcd_krd_knd_tur_pol_ind_alb_igb_zul_pan_bsq_amh_lda_ukr_hin_hau_arw_bos_aeg_swa_ita_moo_grk_jpn_dyu_yor_azi_tsn_sod_bem_akn_ben_mao_nor_aze_dut_prs_slo_mlt_fbf_tml_owc_tig_bam_qcu_xho_tsw_urd	-0.48742727928425	-1.06215520673597	0.290915646460332
657	ind_scr_aeg_tml_owc_lat_krd_igb_cic_ukr_tsn_bos_gam_swe_akn_ben_cnt_swa_zul_tag_alb_prs_mol_fbf_ven_fin_rom_ita_jav_xho_ewe_urd_por_cze_uzb_bul_qcu_ses_lit_tha_mlt_tig_mao_knd_geo_bat_ger_lda_amh_bsq_bem_amr_glc_moo_yor_kor_mnd_hun_est_tsw_dgb_hin_vie_fre_spa_dyu_azi_pan_anl_wly_heb_sun_svk_chh_ctl_tur_dut_hau_swt_aze_grk_sod_jpn_eng_sid_pol_arw_afr_guj_mly_rus_bam_slo_mcd_nor	0.174703167097452	0.459797052203136	0.646735007090327
658	ctl_mol_svk_nor_akn_guj_knd_qcu_uzb_ind_scr_xho_bem_ukr_ven_slo_kor_fre_sid_amr_heb_mnd_sod_swa_geo_azi_aze_sun_tha_anl_dut_lit_bat_gam_zul_ger_ben_spa_eng_dgb_alb_hau_vie_por_hin_ita_cnt_tag_pol_mcd_jpn_rus_mly_bos_prs_est_igb_tsw_moo_lda_bsq_krd_hun_cze_rom_afr_glc_grk_tur_owc_ses_mao_urd_bul_swt_chh_mlt_wly_tsn_tml_aeg_fbf_dyu_cic_ewe_tig_arw_yor_amh_pan_fin_bam_lat_swe_jav	0.202465935281804	0.461708078904201	0.64536885855934
659	dyu_lda_bsq_tig_uzb_rus_mly_sid_ben_swe_xho_hin_geo_ita_aeg_swt_heb_amh_fin_hun_tag_pol_guj_est_afr_grk_hau_kor_amr_sod_swa_tsn_bam_lat_dut_moo_yor_urd_gam_wly_nor_ewe_aze_akn_ctl_knd_pan_sun_lit_prs_tur_ses_mnd_anl_vie_ind_krd_mlt_tsw_glc_por_qcu_spa_tha_bul_igb_owc_bem_azi_jpn_bos_ven_mcd_fbf_mol_cic_cnt_bat_jav_mao_scr_dgb_eng_zul_fre_ger_chh_arw_cze_alb_svk_rom_ukr_tml_slo	0.321728716480746	0.784177712023846	0.434928638829818
660	gam_mlt_bat_guj_moo_zul_aze_prs_est_bos_dyu_rom_ita_arw_urd_lit_ses_rus_ven_bul_anl_sun_mao_tur_ukr_yor_grk_swe_geo_kor_bsq_azi_sod_ind_ctl_cnt_pan_fre_hin_alb_jav_scr_owc_knd_heb_tsw_tml_tag_hun_sid_afr_igb_bem_bam_mcd_vie_akn_ewe_uzb_amr_mnd_mly_dgb_tig_cic_chh_amh_fbf_svk_nor_dut_jpn_aeg_ger_qcu_lda_mol_pol_swa_hau_wly_glc_xho_slo_swt_lat_ben_por_fin_tha_eng_cze_krd_tsn_spa	0.627414256828182	1.45106167519128	0.150127491014679
661	ukr_ger_swe_mcd_chh_akn_tml_eng_mao_bam_cic_glc_cnt_afr_heb_nor_fbf_anl_sod_tsw_swa_tur_lat_alb_cze_amr_azi_tsn_aze_moo_tig_slo_ind_arw_est_bos_ctl_krd_urd_ven_tag_wly_zul_rom_svk_rus_bsq_ben_por_fin_owc_lda_mly_dgb_uzb_ewe_pan_jpn_vie_pol_ita_mnd_spa_fre_mlt_amh_lit_hin_sid_dut_kor_bul_mol_prs_scr_bat_xho_geo_hau_igb_gam_knd_jav_tha_qcu_swt_dyu_yor_bem_ses_aeg_grk_guj_hun_sun	0.665308968716185	1.72190734258886	0.0884107992062096
662	grk_dgb_akn_bul_amh_spa_knd_zul_bos_swt_tsw_bem_afr_ses_xho_aze_sod_chh_svk_azi_moo_fin_dyu_swe_glc_tig_nor_jpn_cic_ind_scr_alb_mnd_tag_mlt_ctl_pan_tha_tsn_amr_hau_gam_por_fre_anl_bat_eng_tml_ger_lat_heb_mly_hun_tur_mol_est_pol_dut_ven_prs_ukr_vie_guj_geo_mcd_urd_yor_fbf_cze_igb_bsq_lda_cnt_mao_uzb_swa_ewe_sid_ben_qcu_krd_owc_rom_rus_lit_hin_sun_aeg_bam_ita_jav_kor_arw_wly_slo	-0.713446984500707	-1.76944181655675	0.0800980965238105
663	ven_arw_bem_pol_tsn_chh_rom_swa_ses_mnd_bul_mlt_nor_jpn_est_rus_lat_sod_amr_amh_dut_hun_uzb_xho_anl_azi_sun_ger_fin_spa_por_alb_tag_geo_kor_ewe_tsw_jav_glc_tig_prs_fre_mcd_scr_cic_cze_swt_urd_mao_bsq_bos_akn_qcu_moo_dyu_ctl_vie_aeg_slo_lda_grk_bat_krd_aze_tml_swe_hau_heb_mly_dgb_sid_svk_bam_ind_cnt_tha_mol_knd_igb_lit_eng_hin_ukr_yor_afr_tur_wly_pan_zul_ben_ita_gam_fbf_owc_guj	-0.520986459082692	-1.18654204337288	0.238430616031958
664	dyu_igb_cic_mly_bos_amr_tur_mlt_geo_lat_ses_anl_lit_hau_qcu_bsq_mol_ven_prs_ben_sod_tml_ita_ger_fin_rom_tsw_moo_jav_ewe_yor_xho_cze_tsn_swa_ind_cnt_aeg_bem_hin_eng_heb_glc_pol_dgb_por_tha_sid_ukr_rus_scr_owc_wly_jpn_ctl_chh_fre_grk_urd_krd_azi_knd_pan_bam_uzb_arw_kor_guj_hun_zul_mcd_fbf_slo_bul_spa_akn_amh_swt_svk_mao_tig_aze_nor_gam_mnd_swe_bat_dut_tag_alb_est_afr_sun_vie_lda	-0.128035868628818	-0.297222914440242	0.766959199734102
665	por_owc_heb_hun_moo_sid_ses_bos_cnt_ind_vie_chh_ewe_tml_jav_aze_bsq_jpn_wly_yor_aeg_nor_ger_ita_swt_knd_hin_tig_lda_bam_amr_lit_sod_qcu_igb_krd_afr_dyu_mly_eng_fbf_mnd_bat_tag_xho_arw_scr_cic_cze_prs_geo_tsw_dgb_pan_ven_rus_svk_glc_akn_sun_hau_mcd_fin_amh_tha_zul_mol_est_tur_azi_bul_ben_gam_tsn_rom_ukr_slo_lat_ctl_kor_bem_grk_anl_swa_mao_uzb_fre_pol_mlt_urd_swe_alb_dut_guj_spa	-0.308006479046196	-0.712239331234052	0.478099622904539
666	dgb_wly_chh_amr_fin_urd_svk_qcu_anl_bos_ven_hin_krd_heb_pol_mol_eng_cic_aeg_jav_mlt_akn_bat_tsw_sun_por_zul_mcd_scr_tsn_ben_kor_mnd_ger_pan_tag_owc_moo_bam_nor_swa_tig_sod_rus_slo_arw_yor_hau_mao_tml_cnt_fre_vie_geo_xho_rom_afr_swt_knd_mly_ewe_tur_bsq_guj_bem_gam_igb_fbf_lat_jpn_sid_ukr_amh_prs_alb_dyu_ses_tha_lda_spa_azi_ita_ind_uzb_ctl_dut_cze_lit_bul_glc_est_aze_hun_grk_swe	-0.221261677190678	-0.513131516536377	0.609076128693063
667	tag_hun_fin_tig_owc_swe_fre_heb_bsq_tsn_tml_bos_slo_sun_qcu_tha_ben_kor_hin_glc_amr_swt_fbf_azi_ind_ctl_nor_ven_ukr_akn_amh_lit_spa_gam_jpn_ita_prs_uzb_tsw_dgb_cnt_igb_bat_hau_bul_arw_lda_jav_bem_vie_eng_cze_urd_mly_rom_mao_mcd_afr_ger_knd_bam_sod_sid_dut_xho_krd_guj_lat_grk_tur_pol_anl_dyu_por_svk_moo_est_swa_aeg_aze_wly_rus_pan_geo_zul_yor_chh_ewe_mnd_ses_scr_alb_mol_cic_mlt	-0.639159181804181	-1.46586545933905	0.146057954721736
668	owc_hun_dgb_mcd_pol_dut_aze_pan_cnt_tml_fre_por_akn_ctl_xho_mnd_bul_krd_amh_swe_spa_swt_heb_anl_zul_gam_amr_ger_urd_mol_geo_ven_tig_ses_mly_fin_guj_ukr_tur_yor_vie_mlt_glc_cze_igb_lat_lit_kor_tha_chh_tsw_bos_bsq_grk_afr_aeg_tsn_sid_moo_rus_azi_arw_uzb_ita_eng_slo_dyu_hau_alb_jav_wly_tag_jpn_sod_mao_est_scr_rom_ben_svk_knd_ind_swa_bem_lda_qcu_cic_prs_sun_bat_nor_fbf_bam_hin_ewe	0.579471916449558	1.33750220406481	0.184320633012089
669	fin_heb_spa_por_vie_sod_cze_bem_ben_hin_amr_lat_grk_rus_mnd_sid_bam_zul_mcd_uzb_ewe_ctl_tur_ind_svk_lda_aeg_est_ses_swe_chh_owc_amh_slo_ita_jpn_igb_pan_krd_glc_tha_qcu_wly_mlt_nor_moo_bos_hun_arw_prs_lit_fre_jav_swt_tig_knd_swa_ukr_hau_geo_anl_tml_bul_ger_alb_tsn_dgb_tag_tsw_azi_ven_dyu_cnt_akn_sun_mol_mly_mao_xho_guj_aze_urd_gam_bat_bsq_dut_fbf_kor_eng_scr_yor_pol_cic_afr_rom	-0.386555200648116	-0.877224735519973	0.38262506733619
670	chh_mao_mnd_gam_bul_vie_bam_owc_amr_zul_cze_mly_swt_ger_sid_xho_svk_ind_lat_amh_ven_alb_por_afr_ctl_guj_hun_hin_rus_fre_qcu_tig_rom_tur_spa_jpn_est_dgb_sun_tha_tag_fin_ita_dyu_anl_glc_nor_urd_mlt_pol_pan_azi_heb_sod_dut_bat_bsq_ewe_akn_knd_aze_wly_eng_scr_tsw_ben_mol_igb_jav_aeg_swe_swa_fbf_grk_moo_lda_yor_mcd_bem_kor_ses_uzb_lit_tsn_cic_tml_krd_bos_slo_geo_cnt_arw_prs_hau_ukr	0.0832556649066193	0.190993034846929	0.848947388569183
671	cze_zul_cnt_lat_pol_aeg_swt_grk_fre_mol_pan_uzb_nor_ukr_owc_hin_sid_svk_tml_guj_glc_yor_amh_ben_ind_gam_afr_hau_slo_dyu_geo_bam_heb_jav_knd_ses_scr_bul_tsn_swa_fin_arw_prs_bos_anl_igb_ctl_hun_ven_ita_mlt_mly_sod_tsw_krd_spa_akn_alb_chh_dut_dgb_tha_vie_qcu_fbf_mao_cic_moo_sun_rom_amr_ger_lda_est_swe_tag_wly_lit_kor_urd_bat_por_ewe_mnd_xho_jpn_mcd_tig_rus_aze_tur_bem_azi_eng_bsq	NA	NA	NA
672	uzb_est_aeg_yor_geo_jav_mnd_swt_por_mly_pan_tsw_mol_mlt_ewe_igb_bos_svk_knd_krd_fre_tsn_sod_ctl_aze_ger_lit_sun_fin_dut_ukr_swe_swa_azi_lda_spa_lat_fbf_ita_rom_sid_pol_bat_afr_bul_bsq_ben_vie_cic_ind_cze_slo_eng_heb_bem_owc_cnt_moo_alb_xho_mcd_urd_scr_glc_jpn_bam_wly_akn_hun_qcu_tur_tha_amh_dyu_gam_amr_arw_ven_hin_grk_zul_prs_nor_tig_rus_hau_guj_chh_mao_anl_dgb_tag_ses_tml_kor	0.310447714124426	0.710350865272019	0.479264118256708
673	ses_knd_est_owc_chh_eng_tur_ind_lda_cze_moo_mlt_mnd_tig_rom_lit_amh_vie_swt_bos_zul_ben_hin_swa_swe_azi_tsw_afr_ven_cnt_sod_sid_uzb_jpn_igb_grk_urd_akn_mol_bem_bul_krd_dyu_sun_dut_por_hun_spa_glc_amr_ita_svk_aeg_xho_nor_aze_cic_geo_ewe_tml_ger_tag_arw_heb_prs_scr_dgb_bsq_gam_bam_mly_qcu_pol_guj_hau_pan_fin_ctl_lat_kor_rus_jav_fbf_slo_bat_alb_mao_anl_ukr_tsn_tha_fre_mcd_yor_wly	-0.0550187014089303	-0.140877201508988	0.888271646485624
674	dut_grk_qcu_krd_afr_ita_tur_sid_ctl_swt_tml_por_lda_prs_gam_geo_bam_tig_hin_eng_dgb_tsw_dyu_ukr_urd_bat_sun_cic_owc_zul_swa_cnt_aze_rom_igb_fre_tsn_heb_cze_ewe_xho_mao_amh_mlt_nor_anl_jpn_fin_ben_bul_tha_knd_svk_est_mly_lit_sod_slo_yor_kor_pol_fbf_lat_akn_alb_mnd_hau_wly_aeg_mcd_scr_moo_hun_rus_guj_pan_glc_jav_uzb_tag_chh_mol_arw_bem_vie_ses_bsq_ger_ind_azi_spa_swe_bos_amr_ven	0.699786447351519	1.79919282227828	0.0752315747679184
675	spa_glc_grk_anl_bam_akn_svk_mcd_urd_knd_ukr_chh_tig_sod_igb_alb_mly_aeg_ven_ger_pan_xho_scr_ctl_hin_hau_yor_fbf_gam_mol_aze_swa_hun_kor_ind_cnt_sun_dyu_bem_ben_tha_heb_mao_geo_owc_nor_lit_ewe_eng_moo_slo_vie_bul_amh_zul_tur_swt_est_ses_sid_dgb_cze_wly_tsw_swe_ita_arw_tml_fin_amr_bat_lda_por_fre_mlt_tag_uzb_pol_jpn_bos_bsq_jav_cic_azi_tsn_dut_prs_lat_krd_qcu_guj_rus_mnd_rom_afr	NA	NA	NA
676	spa_tsn_scr_ger_tur_sun_swt_amh_fre_heb_ses_grk_zul_sod_bos_slo_qcu_rus_tsw_bam_uzb_bul_fin_amr_guj_moo_lat_urd_cze_wly_tig_mao_dyu_sid_ind_dut_xho_ukr_krd_lda_rom_fbf_prs_mly_svk_knd_akn_alb_igb_chh_swa_hun_mlt_ven_aeg_swe_azi_gam_afr_ewe_est_kor_pol_glc_ita_vie_owc_hin_tag_jpn_geo_ctl_tml_cnt_por_mol_hau_arw_nor_yor_bat_eng_mcd_mnd_cic_aze_ben_pan_bsq_jav_tha_dgb_anl_bem_lit	0.498803500726983	1.14213443916635	0.256330201418973
677	rus_grk_sun_scr_knd_dgb_ind_swa_fin_xho_yor_kor_heb_eng_slo_guj_pol_est_moo_bat_akn_tag_prs_krd_dut_mly_ita_sod_bos_mcd_hun_bam_bul_wly_lat_tig_ctl_bsq_jpn_swt_tur_fbf_ukr_urd_por_anl_tml_lda_dyu_gam_uzb_nor_jav_arw_afr_sid_mao_cic_ewe_owc_hau_cnt_tsn_zul_mlt_pan_tsw_bem_igb_chh_cze_qcu_lit_mol_fre_ven_ben_amh_alb_azi_amr_ger_geo_vie_tha_mnd_rom_hin_spa_glc_aeg_swe_ses_svk_aze	0.150902055475873	0.392341253822885	0.695703816847485
678	krd_ewe_yor_aeg_afr_lit_cnt_pan_bos_zul_ses_scr_mcd_est_sid_nor_hin_kor_prs_hun_amh_alb_mlt_ger_dyu_heb_xho_gam_tsn_sun_cic_fre_urd_por_grk_pol_svk_spa_chh_fin_igb_eng_ind_moo_owc_glc_lat_azi_qcu_mao_swa_lda_rom_tml_ukr_sod_dgb_hau_rus_guj_bsq_akn_cze_mol_ven_tsw_tur_bam_ita_bul_fbf_jav_aze_swe_bat_arw_ctl_slo_dut_jpn_amr_swt_anl_mly_geo_vie_tag_uzb_mnd_knd_tig_tha_bem_wly_ben	-0.955435501082538	-2.3698479158199	0.0198613744517371
679	eng_moo_cnt_svk_urd_dyu_owc_sid_tsn_alb_lda_arw_ewe_swe_rom_heb_mlt_tig_ind_bem_scr_fre_hun_fbf_glc_prs_tur_nor_jav_krd_knd_swa_kor_slo_ctl_amr_fin_tag_swt_ven_yor_bat_rus_mao_sod_pol_sun_bsq_dgb_lat_chh_mly_zul_aze_mol_geo_tsw_guj_jpn_azi_bul_lit_tha_mnd_ita_hin_vie_grk_qcu_dut_bam_wly_ben_est_gam_ukr_igb_xho_por_cic_hau_ger_aeg_anl_amh_uzb_akn_bos_mcd_pan_tml_ses_afr_spa_cze	0.479018266055559	1.11858634950965	0.266197646659637
680	aeg_guj_est_grk_cic_pol_lat_tha_hau_zul_afr_tsn_yor_bos_dut_pan_bsq_kor_mnd_mcd_fbf_tur_azi_tsw_vie_por_jav_fin_cnt_bam_igb_nor_tig_wly_ctl_swe_qcu_krd_amr_dyu_heb_tml_ita_mao_svk_rom_swa_mlt_chh_sid_urd_gam_hin_aze_amh_tag_lda_lit_eng_bem_prs_ind_ger_alb_sun_slo_bul_mol_cze_arw_geo_xho_anl_ewe_sod_uzb_owc_ven_dgb_mly_akn_hun_scr_moo_bat_glc_fre_jpn_ses_rus_ukr_ben_swt_spa_knd	-0.369090665285964	-0.840271782603671	0.402911106482708
681	jav_mnd_vie_sid_mly_ben_guj_heb_azi_tsn_gam_lda_tur_hau_krd_ses_est_pol_ctl_rom_cze_tml_dgb_anl_mol_tag_yor_tsw_qcu_knd_ukr_ger_svk_slo_pan_igb_bat_mao_tig_amr_eng_zul_afr_sun_ind_bos_ewe_cnt_urd_aze_rus_glc_hun_ven_ita_grk_fin_alb_arw_nor_spa_bul_aeg_prs_xho_por_fbf_geo_bam_amh_tha_cic_swt_moo_lat_mlt_dut_mcd_lit_owc_akn_bem_kor_jpn_sod_chh_swe_dyu_uzb_swa_scr_bsq_wly_hin_fre	0.310065534613443	0.731516097724572	0.466303232735692
682	pan_mly_tml_gam_cnt_eng_mnd_amh_uzb_dut_lda_prs_mcd_bat_heb_ven_glc_ger_vie_xho_dyu_bem_pol_yor_fbf_fre_geo_ukr_krd_sun_sid_scr_lit_bos_ctl_tha_akn_tag_fin_nor_azi_tur_ben_knd_rus_afr_ewe_mao_tsn_zul_lat_jpn_slo_por_urd_ind_aeg_grk_ses_arw_mlt_wly_hau_chh_hun_aze_ita_amr_bul_qcu_moo_svk_cze_bam_kor_rom_swe_cic_sod_spa_jav_hin_owc_tig_dgb_swt_tsw_mol_est_igb_anl_bsq_guj_swa_alb	0.083513524179057	0.189390599275831	0.850199420453903
683	aeg_sod_gam_vie_spa_grk_glc_sun_dyu_ind_tsw_swt_knd_cic_amr_nor_mol_lda_owc_krd_ukr_ger_mnd_scr_swa_mly_jpn_bam_azi_cze_fre_geo_zul_urd_ewe_est_chh_prs_rom_dut_xho_kor_cnt_ses_alb_lat_lit_eng_akn_ctl_qcu_slo_aze_mlt_hau_por_bem_fbf_sid_igb_bsq_tsn_swe_hun_mcd_arw_jav_amh_heb_ita_pol_dgb_moo_bul_guj_tur_yor_ben_tha_uzb_mao_rus_hin_tag_bos_svk_pan_fin_tig_ven_bat_afr_tml_wly_anl	0.127328558044926	0.328199761744924	0.743498414288101
684	azi_tml_vie_bsq_gam_slo_geo_prs_alb_bat_tur_hin_kor_lda_cze_tsn_mnd_afr_aze_urd_tha_est_svk_ewe_tsw_scr_ger_sun_owc_heb_mly_zul_xho_sid_cic_fre_tig_sod_mol_amh_tag_guj_pol_swa_chh_hau_amr_knd_bem_ben_rus_wly_aeg_jpn_nor_por_mcd_swt_jav_glc_dut_ven_rom_eng_fin_igb_bos_qcu_mao_krd_moo_mlt_bam_pan_dyu_bul_lit_anl_dgb_ses_akn_uzb_spa_ctl_swe_hun_arw_ita_grk_ukr_lat_fbf_ind_yor_cnt	NA	NA	NA
685	swa_akn_vie_azi_tha_scr_fin_yor_lat_svk_slo_ewe_fbf_guj_zul_ita_tsw_cnt_tig_uzb_bam_swt_mol_eng_fre_tsn_moo_mlt_mly_urd_bos_anl_mao_mcd_wly_mnd_cic_rus_jav_gam_hau_spa_pan_sid_knd_tag_ses_est_bsq_ind_chh_afr_ger_dut_aeg_ben_lit_bem_igb_amr_sun_glc_sod_swe_rom_prs_hin_qcu_por_tml_pol_ven_geo_lda_krd_tur_owc_heb_hun_cze_aze_xho_bat_alb_arw_ctl_dyu_kor_nor_bul_ukr_amh_jpn_grk_dgb	1.16362820741553	2.93104692406321	0.0042510155286186
686	hau_ukr_krd_slo_lat_ven_bul_mlt_dyu_ctl_por_mnd_ewe_uzb_tag_swa_vie_bsq_tsn_hun_kor_mao_akn_ger_yor_ita_jpn_sod_lit_fbf_bos_bat_glc_est_urd_bem_cze_arw_grk_mly_gam_lda_mcd_guj_dgb_qcu_knd_jav_azi_mol_prs_dut_amh_rus_nor_swe_tml_pol_afr_spa_zul_anl_sid_ben_rom_tsw_ses_fre_fin_svk_scr_geo_cic_cnt_eng_swt_alb_amr_hin_heb_tha_sun_igb_chh_tur_pan_ind_xho_aeg_moo_tig_wly_bam_owc_aze	-0.12835461922643	-0.294213544457642	0.769250402492463
687	bem_lit_tml_uzb_tig_prs_akn_mlt_rom_lda_slo_tag_knd_bat_guj_est_ger_hun_bul_eng_tha_swt_ctl_grk_dyu_chh_mnd_aze_fre_qcu_yor_dgb_hau_ewe_spa_bos_ita_fin_lat_por_cic_arw_ind_cnt_afr_swa_azi_alb_anl_geo_sid_owc_wly_pol_dut_rus_ukr_sun_amr_gam_mcd_jpn_ben_heb_zul_urd_tsn_tsw_krd_mol_amh_kor_tur_igb_pan_fbf_aeg_nor_ven_mly_bsq_ses_mao_sod_xho_hin_cze_jav_bam_scr_glc_moo_vie_svk_swe	-0.107495298446313	-0.257983023422736	0.796990039514226
688	mcd_ven_mol_vie_swa_knd_mao_rus_gam_cze_hun_bul_tml_guj_cnt_swt_xho_chh_glc_anl_lat_afr_tag_hin_zul_swe_hau_slo_bem_sod_ben_azi_lit_igb_ses_cic_rom_mly_ukr_svk_urd_heb_arw_ger_fbf_mnd_lda_akn_est_fin_aze_alb_aeg_tur_uzb_moo_dyu_bsq_spa_grk_krd_prs_pol_dgb_fre_sun_tsn_ctl_eng_tig_dut_yor_bat_tha_owc_kor_ind_ewe_amr_scr_wly_jav_ita_bam_pan_nor_jpn_por_mlt_qcu_amh_sid_bos_tsw_geo	0.0241527949956204	0.0568867434640265	0.95475745811352
689	geo_fre_eng_wly_ven_fbf_azi_dyu_swt_kor_fin_ewe_hin_ctl_pan_moo_tag_bem_sun_pol_tig_cnt_alb_cic_swe_por_cze_amh_grk_heb_igb_ger_hau_bat_swa_zul_jav_est_uzb_ses_aeg_bos_amr_rus_qcu_dgb_ita_mcd_scr_mao_tml_glc_xho_krd_mlt_akn_tsn_spa_sid_afr_ben_ukr_owc_nor_tsw_slo_vie_tur_dut_urd_bsq_arw_bam_rom_mol_gam_jpn_guj_aze_svk_lda_hun_mnd_tha_anl_bul_lit_sod_prs_yor_mly_chh_lat_ind_knd	-0.184927353321646	-0.448150714186562	0.655086738762096
690	geo_bat_bul_ita_amr_alb_hin_igb_swe_afr_dgb_tig_spa_aze_ben_chh_ind_grk_glc_slo_dut_bos_fbf_eng_urd_krd_knd_jav_tur_zul_est_prs_mlt_mao_tml_nor_ses_qcu_fin_jpn_cnt_por_hau_aeg_sid_ukr_arw_azi_vie_ewe_sod_cze_bsq_tha_cic_pan_amh_ctl_tag_guj_owc_ven_yor_moo_tsw_swa_rom_bem_bam_xho_kor_rus_lit_uzb_mnd_lda_mol_dyu_scr_akn_swt_lat_sun_anl_hun_fre_svk_tsn_mcd_gam_mly_ger_pol_heb_wly	-0.293161739719255	-0.7654886865368	0.445918965791633
691	lat_pol_bam_amr_por_lda_alb_dgb_krd_anl_ukr_guj_ger_vie_dut_est_jav_aeg_hau_lit_dyu_heb_mao_kor_tml_tag_jpn_slo_sod_azi_ewe_sid_yor_mlt_urd_swt_uzb_cic_rus_rom_fin_sun_hun_swa_amh_bem_akn_hin_grk_cze_prs_igb_bos_fre_spa_wly_ind_moo_arw_afr_chh_ses_tur_ben_cnt_eng_knd_swe_fbf_bul_gam_qcu_tsn_xho_svk_pan_bat_mol_geo_tig_tsw_tha_nor_aze_ita_bsq_ven_mly_mcd_mnd_ctl_zul_glc_owc_scr	-0.548194980572649	-1.2916999305393	0.199662044715171
692	lit_jav_geo_uzb_ctl_grk_akn_tha_tsw_est_mnd_sid_pan_mao_scr_igb_heb_cnt_tsn_bem_tur_svk_tag_bat_tml_por_lda_alb_eng_knd_urd_ind_wly_amr_pol_zul_lat_owc_krd_ukr_bos_jpn_aze_hau_azi_kor_vie_ses_rom_chh_dut_spa_fre_yor_dyu_mlt_ita_swe_mcd_ewe_tig_ven_rus_hun_gam_qcu_amh_dgb_arw_hin_bul_cic_bam_moo_aeg_slo_nor_mol_bsq_prs_sod_guj_swt_ger_mly_sun_fin_xho_anl_afr_swa_glc_ben_fbf_cze	-0.590712092808845	-1.39071364430549	0.167631095125258
693	sod_eng_mlt_amr_fin_chh_tsn_gam_tig_heb_pan_vie_pol_por_sun_yor_grk_geo_mnd_qcu_lat_arw_bos_ses_tur_guj_mao_aze_swa_spa_lda_est_rom_fre_igb_ben_mol_xho_prs_glc_hau_tml_moo_aeg_urd_dgb_ven_alb_ctl_mly_zul_ind_bul_scr_fbf_krd_swt_hin_jav_swe_rus_ger_dut_dyu_nor_amh_akn_bam_lit_ita_tag_afr_svk_cic_owc_mcd_tha_bem_ukr_knd_wly_cnt_kor_ewe_bsq_cze_jpn_sid_hun_tsw_uzb_azi_slo_bat_anl	0.455527643784061	1.09335097504133	0.277063706123238
694	bul_aeg_spa_sun_lat_kor_ewe_knd_eng_guj_dgb_igb_fin_sid_chh_ven_geo_pan_prs_azi_jpn_grk_mly_wly_ben_mao_arw_rus_afr_nor_cze_bat_aze_swa_est_tml_akn_swt_bem_dyu_pol_owc_ses_hin_tag_ctl_bsq_amh_jav_anl_glc_yor_urd_tsn_zul_tha_tsw_scr_sod_tur_gam_uzb_mnd_por_lit_rom_krd_mcd_amr_svk_cic_alb_fbf_hau_qcu_cnt_hun_heb_ukr_slo_ita_fre_bam_bos_tig_lda_mol_vie_mlt_moo_swe_ind_xho_ger_dut	0.0203441000267647	0.0520369456377803	0.958610864717599
695	krd_tsw_fin_dut_ven_dgb_qcu_sun_tur_mlt_ctl_scr_amr_kor_azi_rus_mly_mnd_pol_jpn_bat_swa_moo_por_xho_bul_hin_hau_igb_mol_aze_swe_uzb_svk_hun_sid_vie_bam_tml_bsq_nor_geo_bem_alb_knd_fbf_bos_ger_ewe_grk_wly_tha_prs_tag_akn_ita_amh_eng_anl_cnt_heb_owc_slo_fre_ukr_spa_cze_pan_dyu_guj_cic_mcd_glc_mao_yor_urd_tsn_swt_sod_lda_ses_jav_ben_lit_tig_rom_chh_aeg_gam_afr_est_zul_arw_ind_lat	-0.431195079265163	-1.14314464269082	0.255912743237066
696	pan_amr_grk_anl_glc_tag_mnd_owc_slo_tur_moo_aze_ita_zul_geo_fin_tsw_sid_ben_knd_nor_est_igb_jav_prs_urd_xho_ses_bul_aeg_bos_por_alb_qcu_fbf_ukr_ger_scr_swa_swe_tha_eng_lit_krd_mly_spa_bem_tsn_fre_hin_lda_cnt_gam_akn_uzb_tig_bat_swt_lat_mlt_cic_hun_mol_hau_arw_wly_tml_ewe_pol_jpn_vie_ven_chh_cze_dgb_rus_guj_yor_mcd_svk_ctl_dyu_heb_rom_sod_bam_kor_ind_azi_amh_dut_afr_sun_mao_bsq	-0.625777868771767	-1.47747865314209	0.142925972359499
697	cic_ctl_uzb_mlt_guj_bul_vie_knd_mnd_amr_gam_spa_prs_tsw_lat_mol_sun_azi_swe_tha_dyu_bam_heb_bem_svk_arw_yor_jpn_akn_sid_cnt_swa_dut_fin_hau_ven_ben_dgb_moo_tig_scr_tml_krd_fbf_lda_rus_igb_wly_ger_eng_bsq_glc_mcd_hun_pan_slo_cze_lit_ind_pol_fre_tag_kor_chh_qcu_ewe_aeg_swt_geo_bos_urd_mao_por_ita_tur_alb_anl_sod_est_ukr_grk_xho_amh_bat_aze_afr_jav_zul_owc_rom_mly_tsn_nor_hin_ses	0.609458490942537	1.57108472563711	0.119559157437499
698	swe_owc_lda_ger_gam_ctl_tsw_swa_ses_igb_slo_fre_xho_bul_zul_aeg_fin_knd_wly_dut_tur_jpn_heb_anl_dgb_cze_afr_mao_sid_hau_cnt_geo_uzb_sod_mlt_kor_tml_azi_tsn_tag_krd_pol_bem_ben_ita_chh_rom_arw_mol_prs_glc_yor_rus_bsq_tha_hun_spa_ewe_svk_lit_akn_cic_amr_grk_hin_nor_swt_jav_lat_bam_mly_moo_fbf_bos_tig_alb_aze_vie_mnd_est_urd_eng_ukr_amh_guj_dyu_ven_sun_pan_qcu_por_scr_mcd_bat_ind	-0.720088444487495	-1.63037724375217	0.106404147225151
699	swa_prs_qcu_cic_tur_hin_bat_swe_sid_kor_lit_amh_svk_chh_swt_cze_vie_ewe_pol_fbf_aze_bul_ven_owc_heb_urd_jav_mao_tig_gam_ben_geo_guj_ukr_dyu_krd_cnt_est_bos_eng_tml_jpn_glc_pan_ita_zul_tha_mcd_mnd_aeg_slo_scr_alb_tsn_ind_amr_grk_dgb_wly_azi_igb_bem_bsq_nor_uzb_ses_ctl_tsw_por_arw_mly_fin_anl_yor_lat_lda_dut_bam_mlt_knd_afr_hun_ger_mol_fre_spa_hau_rus_sod_moo_akn_rom_tag_xho_sun	-0.353082834822046	-0.938802349955113	0.350264089595922
700	geo_fbf_swa_tur_prs_jpn_tag_dut_scr_por_aeg_rus_grk_chh_guj_ses_arw_dyu_bul_anl_spa_lit_svk_lat_ctl_ita_ewe_tsw_kor_krd_wly_tig_knd_mlt_azi_bos_mnd_lda_owc_urd_bem_hau_pol_cnt_tha_ven_mly_amr_vie_xho_amh_glc_yor_heb_alb_ind_swe_fre_tml_slo_sun_fin_sid_sod_ben_dgb_nor_qcu_swt_cic_hin_igb_aze_bam_est_mao_tsn_eng_bat_akn_hun_rom_uzb_jav_ukr_afr_mol_ger_mcd_gam_cze_zul_bsq_moo_pan	0.331495252056538	0.852375507067452	0.396195486130216
701	tur_xho_rus_ukr_mol_lda_sun_pan_anl_zul_sid_alb_yor_bsq_guj_cic_bem_dyu_wly_knd_ind_vie_tag_jav_cze_moo_sod_akn_lit_ita_dut_amh_uzb_lat_grk_spa_glc_qcu_krd_geo_eng_mnd_ctl_hin_swt_svk_ses_azi_bos_bam_dgb_kor_ben_mly_tsw_afr_swa_swe_ven_amr_tml_por_fin_heb_mao_bat_aze_jpn_mlt_ewe_bul_hun_slo_ger_rom_gam_tsn_tig_arw_fbf_est_nor_tha_prs_pol_mcd_owc_igb_cnt_chh_scr_fre_hau_urd_aeg	0.0577317572364655	0.14845482678771	0.882305253415362
702	glc_est_aeg_heb_tur_bat_rus_jav_knd_gam_uzb_ukr_sun_mao_amr_por_tag_bem_wly_tsw_prs_fre_azi_hin_swe_dyu_akn_moo_bos_xho_ven_mcd_fin_ewe_bul_tha_qcu_fbf_swa_lat_cze_urd_rom_guj_hun_scr_spa_ger_eng_anl_mnd_bsq_hau_mol_zul_dut_mly_ind_afr_geo_cic_ita_yor_lit_ben_swt_nor_krd_tml_bam_amh_chh_jpn_pol_arw_tig_grk_svk_pan_aze_ctl_sid_dgb_owc_sod_kor_ses_igb_lda_alb_vie_mlt_cnt_tsn_slo	0.702410849446513	1.63906709699597	0.104578023158009
703	tsw_geo_ukr_akn_rus_nor_amr_sun_scr_cze_xho_fre_pol_ses_tha_wly_azi_rom_owc_bos_pan_ind_lda_vie_bem_jpn_prs_tsn_krd_jav_kor_anl_lit_tag_arw_grk_amh_mol_bat_heb_mlt_sod_ger_ven_tig_afr_slo_swt_yor_mly_uzb_bul_ita_swe_mcd_sid_bsq_chh_eng_spa_gam_bam_ctl_moo_hau_cnt_mnd_urd_aeg_aze_lat_tur_guj_dgb_ben_fin_alb_ewe_por_cic_est_glc_svk_dut_igb_mao_swa_qcu_hun_dyu_fbf_tml_knd_hin_zul	-0.751261151007226	-1.99306477571948	0.0491849414097709
704	gam_dgb_igb_qcu_sid_svk_bsq_tsn_lit_rom_mlt_bam_urd_fre_bem_tag_lda_ven_jpn_vie_tig_spa_tsw_ctl_fin_krd_swa_pol_bat_glc_chh_tml_xho_arw_moo_heb_zul_anl_bul_fbf_afr_cic_kor_owc_tur_jav_wly_guj_ukr_knd_dyu_mly_mnd_prs_amr_bos_lat_dut_est_hau_slo_ben_ses_sod_nor_uzb_ind_aze_ewe_sun_hin_alb_cze_grk_ita_akn_swt_cnt_mao_mcd_aeg_ger_amh_por_swe_mol_rus_hun_eng_scr_geo_tha_pan_azi_yor	0.135993544628661	0.32112457900804	0.748836529467005
705	tag_mol_knd_rus_yor_akn_guj_rom_tur_svk_mnd_ctl_mlt_tsn_swa_wly_swe_igb_sod_bat_eng_moo_slo_ind_zul_owc_ben_dyu_tig_lit_qcu_ses_bem_prs_glc_mcd_tha_jav_heb_urd_bam_amh_anl_fbf_xho_ger_kor_cnt_uzb_bul_cze_est_sid_swt_ita_ven_por_fre_lat_aeg_geo_pan_hun_pol_vie_alb_ewe_chh_tml_grk_afr_tsw_spa_ukr_mao_bsq_gam_arw_dut_aze_dgb_amr_mly_krd_bos_scr_hin_fin_lda_sun_cic_nor_azi_hau_jpn	0.0656777280130312	0.151693786969994	0.87975704231383
706	alb_krd_swe_sid_wly_sod_geo_mly_bem_svk_igb_tsn_yor_amh_por_dut_tml_arw_tha_amr_swt_ses_urd_bos_akn_jav_aze_zul_tag_kor_vie_moo_lat_chh_ind_cic_ctl_swa_prs_cze_rus_sun_hau_ita_ger_tsw_knd_cnt_nor_scr_mol_spa_lda_owc_ewe_bul_afr_bam_anl_xho_jpn_ven_est_azi_tur_gam_grk_hin_mnd_qcu_rom_dgb_fre_eng_uzb_mlt_ukr_tig_pan_aeg_fin_hun_bsq_mcd_slo_pol_mao_lit_glc_fbf_guj_dyu_bat_ben_heb	-0.536752359082106	-1.23452135957614	0.220118933365224
707	tur_spa_amr_pol_gam_tsn_alb_tml_est_mol_bat_ctl_tsw_jav_sod_nor_tag_lit_ind_swt_slo_sid_amh_fbf_uzb_ven_ita_geo_ewe_dyu_arw_zul_guj_por_akn_anl_lda_aze_svk_ger_swe_heb_rom_prs_knd_tha_bos_tig_ses_cze_ben_aeg_mlt_jpn_scr_ukr_mnd_yor_krd_moo_bam_vie_cnt_hau_pan_mao_xho_urd_fre_mcd_glc_cic_azi_igb_bsq_rus_eng_grk_wly_chh_sun_mly_qcu_bul_swa_hin_fin_dut_owc_hun_afr_dgb_kor_bem_lat	-0.537953614147634	-1.40369440131858	0.163740265812781
708	geo_kor_tur_sod_svk_dut_bem_dgb_aze_zul_ctl_cnt_eng_bul_hin_ita_tsw_fre_hun_fbf_bsq_tag_mao_slo_scr_owc_xho_afr_bam_tig_ewe_ger_igb_urd_dyu_swa_hau_fin_tml_ben_amh_arw_ven_moo_por_uzb_ukr_glc_bos_mol_tha_swe_pan_ind_yor_cic_heb_krd_spa_lit_sun_amr_wly_lat_mly_mlt_qcu_lda_mcd_vie_sid_knd_pol_est_cze_anl_nor_rom_mnd_bat_jav_prs_guj_jpn_alb_tsn_aeg_akn_gam_chh_grk_rus_swt_ses_azi	0.172311881847547	0.443552474272818	0.658396380953876
709	afr_spa_tml_aze_sid_fin_cnt_dgb_ses_igb_tag_azi_amr_lat_tha_mnd_mly_fbf_ita_lda_swe_guj_ctl_bam_prs_anl_dut_uzb_zul_urd_amh_tig_jpn_tsn_fre_ven_pol_swa_mlt_chh_por_nor_kor_ger_hun_jav_grk_tur_owc_tsw_scr_ukr_est_geo_cic_bos_svk_ewe_pan_eng_bat_arw_mcd_hin_bem_cze_moo_alb_qcu_wly_dyu_hau_akn_mol_krd_mao_rom_yor_ben_glc_swt_aeg_rus_knd_bsq_lit_ind_sun_sod_xho_vie_heb_gam_bul_slo	-0.306302517701995	-0.686345429508348	0.494202975637378
710	ses_tur_bam_svk_jpn_est_akn_moo_kor_rus_nor_tml_aze_yor_cze_geo_arw_bat_bsq_lat_xho_grk_pan_spa_lit_bul_fbf_anl_dut_ctl_fre_igb_sun_ewe_mnd_afr_mol_chh_vie_jav_hun_knd_uzb_hin_bem_bos_prs_tag_sid_aeg_swa_tig_slo_zul_swe_glc_swt_krd_qcu_amr_eng_rom_gam_tsn_dyu_ger_lda_ita_mlt_heb_ven_wly_hau_amh_mly_dgb_ukr_fin_cic_mao_pol_owc_cnt_guj_scr_mcd_azi_ind_ben_sod_tha_urd_alb_por_tsw	0.22512365431815	0.523569110266442	0.601823681279462
711	owc_dut_cic_bsq_mly_swa_mcd_mnd_lda_tha_spa_fre_est_bat_ses_jpn_sod_moo_cnt_scr_guj_swe_prs_bem_urd_tsw_pol_nor_ewe_tur_hun_sid_ven_slo_ben_cze_lat_knd_grk_fbf_lit_ita_anl_uzb_rom_mao_afr_tig_jav_ctl_bos_geo_aeg_qcu_alb_aze_rus_hau_arw_amh_svk_kor_zul_ger_igb_vie_azi_glc_eng_bam_ukr_gam_krd_tag_ind_dgb_mol_dyu_mlt_bul_yor_swt_chh_hin_akn_amr_fin_heb_wly_tsn_tml_por_xho_pan_sun	0.917483090519289	2.52449330723828	0.0132807478041708
712	knd_gam_jav_bos_bat_dut_tag_bem_amr_vie_swt_igb_moo_cic_jpn_uzb_kor_ses_pan_hau_alb_tig_cze_rus_lda_ger_tml_por_geo_spa_swe_ukr_heb_qcu_glc_sun_ben_wly_mly_grk_ven_amh_sod_lit_mnd_krd_owc_dgb_tsw_eng_fbf_fin_mlt_yor_azi_sid_nor_bul_tur_ind_cnt_anl_slo_prs_mol_rom_mcd_urd_svk_tha_guj_tsn_zul_lat_fre_xho_bam_est_bsq_pol_akn_dyu_ctl_swa_mao_arw_ita_hun_aze_chh_hin_scr_ewe_aeg_afr	-0.28394272066604	-0.692017909151781	0.490650240468548
713	geo_nor_dyu_bam_mlt_sod_amr_azi_owc_swt_aze_xho_grk_krd_aeg_hau_prs_yor_mnd_lda_anl_bat_bsq_gam_mcd_bul_ven_tsn_guj_ses_zul_wly_dgb_cze_dut_tag_tha_rus_pan_afr_ger_slo_chh_scr_ben_mly_bos_tml_mol_eng_jav_svk_fin_ind_swa_ita_por_jpn_sid_lit_ukr_akn_sun_qcu_pol_alb_hun_lat_ctl_urd_arw_uzb_amh_spa_tsw_hin_vie_swe_rom_heb_igb_knd_glc_ewe_kor_bem_mao_moo_est_fre_cic_tur_tig_fbf_cnt	-0.121073805309615	-0.284139388377207	0.776935229403348
714	hun_moo_lda_mao_scr_dgb_kor_cnt_swa_bul_owc_bat_bam_bem_sun_arw_fin_urd_ger_tha_pan_ctl_xho_eng_ewe_spa_krd_anl_mol_ben_fre_nor_lat_igb_hin_svk_prs_chh_tml_zul_aze_mlt_bos_por_qcu_ita_ven_knd_gam_afr_geo_dyu_pol_cic_tsn_ses_aeg_yor_azi_mly_akn_guj_jav_mnd_tig_mcd_est_jpn_ind_lit_slo_amr_bsq_rom_hau_ukr_fbf_wly_glc_tur_heb_sod_vie_amh_dut_alb_sid_uzb_tsw_swt_swe_tag_cze_rus_grk	-0.239277563218875	-0.546748196318049	0.585861212247324
715	sun_dgb_mlt_tml_ita_geo_ind_dut_hin_prs_lat_jav_ewe_rom_dyu_pan_aeg_bsq_lit_tsw_grk_mnd_svk_amr_arw_fbf_swe_ben_akn_vie_uzb_guj_owc_fre_mcd_qcu_zul_hau_tag_swa_gam_tur_swt_mol_afr_anl_ger_cnt_chh_tsn_hun_alb_glc_tig_moo_ses_wly_aze_ctl_heb_mly_urd_cic_knd_lda_krd_nor_igb_ven_est_sid_bem_ukr_spa_sod_bat_bam_bos_tha_fin_xho_cze_mao_yor_pol_por_jpn_kor_slo_azi_rus_eng_scr_amh_bul	-0.107434120507081	-0.274077090084276	0.784633218637735
716	slo_bul_scr_mcd_lat_sid_aeg_hin_mnd_eng_prs_cze_knd_ben_sod_zul_grk_amh_yor_owc_arw_bos_ses_ind_dyu_urd_gam_sun_tig_rus_uzb_wly_bsq_tur_mlt_amr_guj_ger_fin_mol_afr_rom_moo_dgb_igb_geo_tag_ven_bat_tha_spa_por_est_swa_tsn_fbf_anl_cic_chh_tsw_kor_bam_heb_ita_qcu_azi_bem_tml_xho_vie_fre_cnt_pol_svk_alb_lit_mly_aze_ukr_ewe_dut_swe_pan_ctl_swt_glc_jpn_krd_lda_akn_hau_hun_mao_jav_nor	0.126413868558825	0.292305027271364	0.770704527272567
717	ukr_vie_tag_dyu_igb_rus_spa_cic_urd_mnd_jpn_sun_ger_qcu_xho_anl_prs_azi_swe_tml_ind_sod_owc_alb_slo_scr_fin_cnt_amh_rom_lit_wly_svk_hun_ben_kor_nor_geo_fbf_swa_por_yor_ctl_guj_bat_mao_aze_tha_glc_moo_amr_bsq_tur_hau_tsn_uzb_arw_gam_ven_ses_mcd_mly_bem_est_eng_jav_grk_mol_lat_akn_bul_pan_mlt_afr_zul_sid_dgb_hin_fre_heb_krd_ewe_knd_chh_cze_aeg_lda_pol_bos_dut_bam_ita_tig_swt_tsw	0.0132944617497099	0.0300183119953034	0.97611677489621
718	dyu_akn_aeg_owc_dut_wly_anl_bam_hin_cnt_fre_ind_ewe_urd_tsw_alb_uzb_bem_dgb_nor_fbf_swa_zul_scr_swe_glc_xho_jav_mol_pol_hau_bul_heb_krd_mao_mlt_tur_bos_lat_spa_mcd_yor_grk_prs_amh_jpn_rus_sid_ven_chh_gam_fin_qcu_ctl_ses_arw_kor_bsq_vie_aze_ger_sod_amr_geo_tag_por_lit_afr_tml_sun_igb_swt_azi_ben_bat_eng_pan_cic_mly_mnd_ita_rom_moo_tig_slo_svk_cze_est_lda_ukr_guj_hun_tsn_knd_tha	0.406618294803248	1.09440605782401	0.276603334529084
719	moo_bsq_slo_dgb_ctl_tsn_ses_guj_kor_fin_amh_tml_swt_mcd_aze_knd_ger_lda_ewe_owc_cnt_vie_por_pan_chh_bos_qcu_sid_tur_ind_yor_tig_rus_ukr_eng_zul_amr_xho_mnd_lit_cze_ven_geo_anl_tsw_wly_dyu_hun_akn_sod_sun_nor_alb_est_bam_bul_dut_mly_mol_azi_glc_swa_fbf_prs_afr_heb_lat_bem_ita_krd_mlt_grk_aeg_ben_uzb_bat_hin_scr_pol_rom_urd_svk_fre_tag_tha_igb_spa_gam_cic_hau_jav_swe_arw_mao_jpn	-0.391531828902471	-1.02049858323973	0.310139426812656
720	eng_afr_bul_spa_qcu_mol_akn_ctl_tsw_pol_tha_cnt_jpn_dut_mao_urd_rom_swa_heb_krd_gam_amh_lat_ind_cic_bem_tag_tml_rus_geo_mnd_est_mcd_tig_grk_hun_ses_ita_dyu_kor_aeg_fre_arw_owc_zul_yor_svk_moo_bos_wly_tur_cze_por_sid_scr_guj_swt_ven_fbf_ger_sod_swe_hin_ukr_alb_slo_dgb_ben_bsq_igb_aze_sun_amr_vie_mly_uzb_lda_ewe_anl_xho_tsn_prs_glc_azi_hau_mlt_fin_bat_pan_knd_chh_jav_bam_lit_nor	-0.281659942640913	-0.636106877368568	0.526269161600342
721	pan_yor_est_jav_tsn_prs_azi_krd_dyu_bsq_bul_dgb_aze_mcd_swa_zul_arw_mnd_mol_ctl_eng_qcu_amh_swt_tml_tur_cnt_swe_lit_bat_cze_mly_mlt_amr_tsw_kor_sod_chh_ven_alb_cic_spa_tag_uzb_lat_dut_fbf_aeg_glc_gam_por_ger_ind_hun_jpn_urd_afr_heb_tha_sid_ewe_geo_scr_lda_sun_ben_nor_knd_akn_ukr_tig_vie_rom_ita_guj_xho_rus_svk_slo_wly_fin_bos_anl_moo_bem_igb_owc_ses_mao_grk_hin_pol_bam_hau_fre	-0.124571799734731	-0.295223470651908	0.768481259403861
722	tag_owc_jpn_fin_aeg_tha_lda_hau_arw_slo_ita_amr_bat_zul_dgb_ind_sun_por_cze_kor_bem_swt_anl_grk_sod_vie_xho_swa_alb_igb_mlt_urd_cnt_fre_afr_dyu_bul_mcd_ses_mol_knd_chh_ctl_rom_geo_ben_mao_ukr_lit_ewe_tsn_hun_lat_amh_bam_dut_uzb_yor_pan_rus_bos_aze_tml_guj_hin_krd_ger_swe_spa_sid_tur_glc_wly_bsq_fbf_ven_cic_moo_scr_heb_azi_nor_tig_est_svk_eng_prs_mly_gam_jav_pol_tsw_qcu_akn_mnd	0.716599492689514	1.86468390970938	0.0653794631058696
723	geo_mol_bsq_mcd_svk_aeg_zul_tml_amh_dgb_pan_tsn_ita_bam_urd_kor_yor_afr_spa_grk_glc_mly_sun_hun_moo_akn_vie_qcu_fbf_tha_knd_slo_lda_amr_jpn_cic_ger_prs_ben_mao_tag_bem_pol_heb_tur_hin_mnd_tig_ukr_nor_sid_dut_swt_ind_dyu_swe_lat_jav_mlt_cnt_est_bos_cze_bat_gam_uzb_fre_sod_swa_scr_owc_igb_wly_xho_tsw_bul_ewe_chh_ctl_aze_ses_hau_ven_guj_azi_arw_eng_fin_alb_rom_lit_krd_rus_anl_por	0.522053744080566	1.37921703812007	0.171135644232252
724	mao_bul_mly_krd_owc_mnd_hau_bsq_spa_est_pan_hin_wly_por_tur_urd_heb_eng_dyu_fin_knd_pol_xho_ind_cic_ses_grk_aeg_nor_moo_ewe_mlt_amh_bem_afr_rus_swa_tsw_tag_jav_dgb_ctl_qcu_ita_prs_tsn_lit_slo_gam_mol_sid_kor_zul_rom_dut_swt_bos_lat_uzb_akn_cze_hun_cnt_mcd_tig_guj_anl_ben_jpn_sun_ukr_yor_swe_fbf_amr_geo_igb_tha_alb_azi_svk_ger_fre_bat_glc_ven_lda_tml_vie_sod_chh_arw_bam_scr_aze	0.255614349872672	0.590075237977647	0.556571250083188
725	rom_cze_akn_scr_grk_bul_ita_fre_chh_hau_zul_alb_tig_amh_spa_cic_tha_arw_fbf_ben_tag_prs_bem_aze_rus_moo_lda_mly_tml_heb_fin_lat_ctl_mnd_gam_ukr_owc_est_pan_jav_tur_tsn_cnt_amr_ewe_aeg_svk_urd_por_knd_krd_bos_anl_guj_azi_sid_xho_vie_eng_dut_swt_ses_bsq_dyu_uzb_qcu_lit_sun_nor_bam_swa_tsw_ven_wly_ger_swe_slo_kor_sod_mcd_afr_glc_mol_jpn_geo_ind_bat_pol_dgb_mlt_igb_mao_hun_hin_yor	0.466093624925514	1.03415742819723	0.303744298002483
726	por_vie_ven_fre_ger_dut_azi_swe_prs_pan_urd_gam_scr_mlt_swa_glc_tml_anl_zul_bam_bos_qcu_fbf_ctl_moo_pol_heb_amr_swt_geo_mol_hin_lit_hun_igb_tag_mao_tig_eng_xho_tsn_yor_bat_guj_nor_kor_grk_cze_ses_bem_mnd_rom_ewe_tsw_akn_spa_mly_dyu_tur_amh_lda_owc_ukr_afr_uzb_bul_wly_krd_cnt_bsq_mcd_svk_hau_aeg_alb_arw_cic_dgb_knd_sun_ben_sid_est_chh_jpn_jav_tha_rus_lat_slo_fin_aze_ind_ita_sod	-1.04979831400233	-2.84068262528532	0.00553064227098901
727	cic_uzb_hin_tsn_rus_guj_prs_alb_urd_fre_bsq_lat_tag_pol_vie_afr_jav_dyu_lda_xho_tig_scr_arw_jpn_ben_slo_swe_ses_spa_eng_glc_ven_rom_amh_anl_krd_sid_dut_wly_tml_lit_est_chh_sod_dgb_tsw_pan_gam_ind_mnd_kor_knd_swa_ukr_ger_nor_hun_mly_ita_tha_aeg_swt_mao_geo_cze_ewe_bem_sun_por_bos_qcu_tur_mol_grk_zul_heb_hau_moo_fbf_bam_mcd_amr_igb_azi_cnt_bul_yor_mlt_aze_owc_ctl_akn_svk_bat_fin	0.00954091338664889	0.0243657635416649	0.980613062154196
728	bat_mlt_hau_sun_wly_jpn_hun_nor_cic_mly_krd_bam_aeg_scr_aze_rom_pol_ven_bem_moo_fre_swt_xho_geo_kor_amh_ita_hin_ukr_uzb_arw_spa_tig_zul_mol_bul_urd_qcu_fbf_akn_igb_ind_alb_est_bos_fin_gam_ctl_vie_cze_tag_swe_tsn_sid_guj_sod_prs_pan_mao_tur_dgb_bsq_mnd_knd_ses_cnt_ben_dyu_chh_svk_ger_tha_grk_glc_slo_azi_ewe_tml_mcd_yor_rus_amr_afr_por_owc_jav_lit_anl_lda_tsw_lat_heb_swa_dut_eng	0.700834351466595	1.5720729764983	0.11932974181494
729	igb_ven_lat_mao_hin_spa_arw_fre_mcd_hun_amr_eng_nor_cze_jpn_sod_vie_yor_bat_kor_tig_tag_tha_tsn_tsw_dgb_fin_dyu_ind_est_amh_owc_aeg_por_afr_xho_krd_mlt_ctl_swe_ben_svk_bsq_geo_mol_pan_bul_qcu_ses_azi_ger_moo_fbf_zul_ita_mnd_rom_bem_lda_bam_bos_ukr_knd_akn_scr_heb_swa_cic_jav_uzb_slo_tml_guj_glc_alb_aze_ewe_rus_sun_dut_gam_chh_lit_hau_sid_swt_urd_wly_pol_tur_prs_anl_grk_mly_cnt	0.567722014608263	1.3443226238764	0.18211409276836
730	jpn_amh_kor_mcd_tsn_yor_amr_glc_uzb_hau_cnt_ger_tml_dut_lda_ewe_wly_ukr_ita_sun_heb_hin_bam_afr_mly_azi_grk_ben_ctl_fin_tag_urd_lit_cze_svk_sid_mol_owc_hun_swt_cic_fbf_ven_bos_qcu_anl_geo_vie_bul_rom_guj_moo_eng_mnd_zul_alb_aze_xho_tha_fre_prs_arw_akn_pol_pan_ind_est_tig_aeg_krd_por_swa_bat_lat_gam_scr_igb_dgb_bem_jav_dyu_swe_tur_spa_slo_tsw_chh_mao_nor_rus_knd_mlt_sod_ses_bsq	NA	NA	NA
731	dyu_ger_svk_tsw_alb_gam_arw_guj_mao_pol_aeg_jav_wly_mlt_zul_cnt_lat_eng_kor_tha_ukr_mnd_mly_krd_fbf_hun_fin_fre_nor_sid_xho_glc_dut_bos_lit_mol_bul_tig_tsn_tag_heb_jpn_amr_rus_vie_dgb_tml_amh_urd_por_qcu_spa_ita_owc_hau_yor_swa_bem_moo_grk_sun_akn_ben_est_bam_hin_mcd_swe_cze_azi_anl_tur_chh_sod_lda_bsq_prs_slo_ven_igb_ind_swt_aze_pan_scr_afr_knd_bat_ses_rom_cic_geo_ewe_uzb_ctl	-0.479733795054234	-1.10922463668092	0.270193400980058
732	alb_moo_anl_mol_svk_hau_bos_lda_fin_tsn_chh_bsq_ita_swt_swe_swa_por_est_xho_yor_amr_owc_igb_aze_lat_sun_mcd_bat_bul_fbf_ind_mnd_ben_dyu_ses_grk_ewe_tml_tha_hin_mly_arw_prs_pol_knd_qcu_gam_scr_sid_tur_nor_azi_fre_guj_cze_ven_jav_urd_tig_eng_ger_rus_lit_glc_mlt_slo_krd_ctl_mao_dgb_pan_rom_tag_amh_kor_hun_heb_cic_bam_vie_geo_sod_dut_uzb_afr_spa_bem_ukr_aeg_wly_cnt_jpn_akn_zul_tsw	0.256628196647613	0.654872972250981	0.514166015379277
733	mlt_hau_ben_tsw_ger_grk_cic_pan_uzb_ses_jav_rus_alb_mnd_slo_yor_ewe_chh_heb_afr_nor_qcu_aze_amh_tml_hun_swt_tag_mol_sod_owc_swa_bul_jpn_urd_glc_bem_ind_ukr_arw_mcd_ven_spa_cze_guj_bsq_dut_prs_krd_aeg_svk_cnt_por_lit_pol_anl_rom_azi_tig_lat_tsn_hin_gam_lda_zul_akn_tur_moo_wly_geo_est_bam_ctl_sid_dyu_bat_tha_kor_sun_scr_fin_fre_dgb_eng_mly_knd_mao_bos_xho_ita_vie_fbf_igb_swe_amr	0.0963951286607193	0.252456572268729	0.801245308361159
734	alb_tsn_ger_tml_hin_bos_dgb_xho_glc_cic_bat_vie_krd_swt_zul_dyu_knd_spa_bul_grk_tha_bem_lat_jav_kor_mnd_ben_hau_ita_tur_rus_gam_svk_slo_jpn_cnt_bam_swa_mol_pol_heb_igb_swe_chh_eng_aze_scr_arw_wly_mly_cze_urd_sod_pan_ses_ukr_tig_hun_aeg_bsq_mao_rom_geo_prs_ind_azi_sid_tsw_ven_fbf_mcd_sun_akn_nor_afr_fre_moo_por_anl_yor_fin_tag_dut_amr_lit_est_qcu_uzb_guj_lda_owc_ewe_amh_ctl_mlt	-0.410375158365183	-1.07626313332995	0.284593678887731
735	ven_xho_anl_cic_ger_cnt_bam_yor_azi_dyu_nor_hau_sod_tha_slo_jpn_alb_tur_mao_tig_tag_mcd_kor_spa_swt_uzb_swa_ben_tsw_ctl_jav_glc_scr_aeg_bos_grk_aze_mol_dgb_lat_ita_arw_lit_fin_dut_ses_hin_qcu_ind_rom_afr_gam_moo_fre_krd_bat_geo_eng_mnd_hun_fbf_rus_mly_lda_akn_swe_owc_por_sun_amh_bsq_est_amr_ukr_knd_heb_tsn_pol_tml_svk_urd_sid_chh_prs_bul_vie_bem_wly_igb_pan_guj_mlt_zul_cze_ewe	0.174370610341841	0.453382911069139	0.651329158909827
736	hau_swa_aeg_por_prs_scr_alb_swt_slo_igb_owc_chh_xho_knd_hin_glc_sun_ses_pan_mcd_mol_jav_pol_tig_tur_fre_eng_bos_mnd_lat_mlt_swe_lit_zul_tha_dgb_bul_bem_sod_akn_est_urd_rom_grk_fin_rus_ben_heb_ger_cze_nor_tml_ita_aze_bat_ven_amh_ukr_hun_svk_afr_anl_geo_ctl_guj_tsw_cnt_azi_arw_dyu_amr_mly_uzb_ewe_ind_vie_spa_dut_moo_krd_tag_mao_sid_lda_kor_qcu_fbf_wly_yor_cic_bam_bsq_gam_jpn_tsn	-0.047032243689598	-0.114326673915686	0.909225299862522
737	mao_tsn_igb_dgb_tig_fbf_tur_bam_ger_eng_hin_krd_mly_uzb_bem_lit_moo_prs_est_sod_mol_hau_xho_ukr_ewe_heb_por_swe_owc_bsq_bat_knd_swt_rus_svk_tag_jav_wly_scr_afr_ctl_arw_tml_glc_dyu_hun_spa_fin_bos_akn_slo_ven_chh_azi_vie_pol_ind_sid_cze_swa_lda_pan_guj_amh_yor_ita_tsw_sun_fre_alb_aze_cic_zul_jpn_dut_mnd_nor_ses_mcd_mlt_lat_anl_cnt_ben_rom_kor_bul_aeg_urd_geo_grk_qcu_amr_tha_gam	0.142902320266674	0.366548566178483	0.714788397254206
738	akn_bam_geo_xho_fin_amh_cze_bul_tha_ven_scr_tag_ind_owc_knd_rom_heb_wly_por_lda_yor_uzb_tur_cic_mao_mol_fre_dgb_krd_zul_lit_tml_pan_glc_hun_sun_fbf_ctl_cnt_swt_slo_arw_afr_aeg_swe_aze_ita_azi_lat_bat_hau_dut_hin_grk_ben_svk_sid_mlt_vie_ewe_tsn_gam_qcu_moo_mly_bos_jpn_tsw_guj_igb_bsq_kor_anl_prs_mnd_pol_tig_est_urd_spa_rus_dyu_ukr_chh_nor_mcd_swa_alb_sod_amr_bem_jav_eng_ses_ger	-0.298932972502348	-0.785382966211509	0.434225368692925
739	est_igb_tsn_slo_glc_mol_aeg_hau_knd_ses_lda_geo_spa_grk_qcu_arw_gam_heb_lit_moo_scr_tag_akn_amh_hun_por_tha_kor_yor_mnd_cze_fin_sod_sun_ben_mcd_mlt_ita_chh_rus_pan_amr_uzb_guj_tml_fre_mly_swt_ukr_azi_afr_swe_bsq_bos_bem_dyu_krd_jpn_eng_mao_ewe_sid_zul_ctl_ven_dut_cic_ger_alb_fbf_bam_xho_aze_tig_bat_bul_cnt_owc_jav_ind_swa_tur_vie_prs_nor_svk_urd_pol_anl_hin_wly_lat_tsw_dgb_rom	-1.34773188816157	-3.15080346419004	0.00219070433558494
740	ukr_igb_tur_vie_scr_akn_chh_afr_hin_mlt_fin_dgb_mao_aze_ita_tsw_lat_geo_jav_tha_sun_tml_fre_amr_arw_uzb_dyu_por_hau_bat_ven_ger_ind_knd_mcd_yor_swt_moo_cic_amh_ctl_bos_urd_lda_tsn_xho_krd_tag_eng_rom_azi_dut_bam_fbf_slo_swe_sod_aeg_zul_wly_nor_owc_rus_bsq_pan_spa_alb_mly_kor_glc_guj_hun_ses_grk_mol_swa_svk_pol_heb_prs_gam_bul_qcu_ben_mnd_cnt_bem_est_tig_lit_sid_cze_jpn_anl_ewe	0.0451529479307373	0.102463644613714	0.918609279167107
741	krd_fre_tsw_tur_bem_geo_aeg_grk_tsn_ita_cze_tml_pan_hin_alb_por_akn_swt_mly_tha_jpn_anl_ukr_sun_afr_arw_owc_sod_pol_fbf_ven_xho_dyu_cic_mao_qcu_wly_bsq_swe_mlt_hau_lit_chh_ses_yor_ger_nor_prs_bos_fin_ctl_tig_slo_zul_glc_lda_amh_eng_spa_heb_kor_mcd_swa_moo_ben_ind_vie_uzb_azi_rus_cnt_mnd_rom_knd_bam_mol_igb_bat_amr_svk_guj_tag_lat_sid_ewe_scr_urd_aze_est_jav_hun_gam_dgb_dut_bul	-1.06716933796483	-2.82399377395897	0.00580250537063093
742	arw_ger_akn_bam_tml_urd_dut_rom_bsq_hau_rus_chh_knd_sod_zul_mly_ses_cic_lat_por_owc_ctl_grk_scr_bem_fbf_tur_cnt_mcd_svk_ven_afr_alb_dyu_mnd_aeg_fin_mol_dgb_swt_amh_guj_glc_swe_sid_ind_yor_mlt_ben_tha_nor_fre_wly_eng_slo_krd_spa_heb_bos_hun_ukr_cze_hin_tsn_swa_bul_tag_ita_pan_vie_aze_uzb_sun_kor_moo_bat_azi_pol_ewe_lda_amr_mao_igb_xho_jpn_anl_prs_tig_gam_jav_tsw_geo_lit_qcu_est	0.0132875475000368	0.0295527194640673	0.976487100643727
743	mlt_est_ewe_prs_azi_hun_mcd_spa_swe_igb_tag_lda_tha_aeg_slo_dut_ita_mly_ctl_fre_bam_hau_ses_anl_akn_bos_bat_cic_knd_sid_svk_fbf_bsq_amh_cze_scr_kor_rus_mol_swa_pan_urd_aze_vie_swt_dyu_heb_tsn_nor_tsw_owc_lit_ind_xho_cnt_ukr_qcu_alb_zul_sun_jav_arw_eng_amr_pol_gam_bem_tml_moo_yor_glc_dgb_grk_jpn_geo_ben_mao_tig_uzb_mnd_rom_guj_hin_chh_wly_por_bul_ger_fin_afr_lat_ven_krd_tur_sod	-0.580710834117899	-1.40926843013049	0.162090895409271
744	arw_alb_prs_tig_lit_fin_anl_sun_rus_wly_aeg_ben_gam_tml_por_cic_cze_ven_azi_tsn_sod_zul_ses_pan_swa_rom_ctl_swt_spa_kor_igb_akn_lat_bem_geo_amr_moo_bsq_urd_qcu_svk_scr_tha_sid_mao_dut_dgb_ger_knd_bul_bat_mly_glc_bos_amh_hin_yor_owc_ukr_vie_tag_jpn_afr_ita_slo_hun_aze_fre_tur_heb_bam_fbf_guj_chh_cnt_lda_est_krd_eng_xho_mcd_jav_swe_ind_mnd_grk_mlt_hau_nor_pol_tsw_uzb_ewe_mol_dyu	0.35418203453639	0.901045843476129	0.369891449801604
745	xho_amr_ita_tsn_ind_mlt_rom_eng_svk_rus_anl_ben_azi_bsq_spa_bat_uzb_owc_jpn_wly_heb_bos_pan_hin_mcd_cic_dyu_por_swt_ses_prs_yor_hun_chh_nor_aze_amh_jav_bem_swe_cze_slo_mao_guj_ger_vie_aeg_ewe_tur_tag_lat_geo_mol_glc_alb_fbf_sun_fre_akn_zul_ctl_urd_dgb_mly_grk_tig_sid_arw_lda_krd_scr_ukr_qcu_pol_bam_moo_sod_bul_afr_hau_mnd_tsw_igb_est_fin_tml_cnt_kor_ven_dut_swa_gam_lit_knd_tha	-0.40251884116386	-0.911110480237988	0.364592727274901
746	igb_sun_bat_krd_gam_rom_est_fin_tsn_mcd_glc_svk_scr_fre_ger_jpn_sid_moo_yor_tsw_ita_qcu_nor_arw_bul_dyu_dgb_geo_sod_afr_swt_lit_mao_bsq_alb_mnd_urd_bos_tur_rus_mly_ven_prs_knd_bam_swa_jav_grk_lat_owc_mol_ind_spa_azi_cnt_tml_dut_ses_bem_wly_tig_eng_amr_pan_ctl_xho_cic_amh_fbf_aze_heb_tag_kor_hun_aeg_swe_uzb_ukr_mlt_chh_ben_anl_vie_hau_ewe_hin_pol_por_tha_cze_lda_slo_guj_zul_akn	0.164080296029694	0.509717850779319	0.611456624055849
747	rus_mly_geo_bem_cic_uzb_spa_lda_aeg_fre_azi_mao_eng_tml_kor_tur_krd_zul_xho_dyu_bam_hun_alb_cze_ger_arw_sid_swa_tsn_ukr_rom_ewe_mnd_gam_ctl_igb_urd_pol_pan_swe_qcu_sun_dgb_grk_moo_lit_jpn_nor_knd_yor_guj_anl_ind_lat_sod_amr_bsq_bos_ita_tig_afr_glc_wly_bul_dut_mol_tag_scr_hau_por_hin_swt_akn_amh_fin_ben_vie_ses_slo_tha_mlt_bat_ven_fbf_jav_chh_aze_est_owc_svk_prs_mcd_tsw_cnt_heb	NA	NA	NA
748	moo_sod_tsn_ind_hun_prs_afr_lit_jpn_swa_sid_spa_knd_fin_scr_swt_mcd_mao_swe_kor_qcu_nor_rom_jav_alb_aeg_mnd_ita_ben_mly_bem_ctl_gam_anl_ukr_sun_lda_uzb_fbf_chh_tig_bat_vie_arw_hin_urd_pan_mol_bul_por_ses_amh_dyu_mlt_ewe_bsq_grk_igb_rus_glc_owc_tsw_amr_svk_ger_est_eng_geo_tha_akn_tur_hau_xho_cic_lat_pol_krd_azi_dut_dgb_zul_guj_cnt_bam_heb_ven_tml_yor_cze_slo_fre_tag_aze_bos_wly	-0.026106849333789	-0.0693811918866715	0.944835164912745
749	anl_hau_slo_dut_mol_bam_yor_gam_kor_qcu_swe_tag_sod_afr_ses_guj_rom_bem_chh_cnt_sun_ind_fre_ukr_bsq_arw_mcd_lda_swa_tha_ger_lit_azi_rus_tsw_pan_wly_mao_ita_alb_dyu_tig_heb_urd_grk_ben_lat_owc_vie_hun_amh_igb_ctl_est_amr_zul_geo_sid_spa_tur_uzb_dgb_swt_jpn_aeg_moo_ewe_por_nor_tml_krd_eng_svk_bat_cze_xho_tsn_pol_mly_fbf_fin_prs_glc_knd_jav_hin_bul_bos_aze_cic_akn_scr_mnd_mlt_ven	1.1012071449015	2.57807626443305	0.0115056804638009
750	bos_xho_azi_knd_sun_dyu_jpn_qcu_cnt_alb_owc_svk_urd_anl_aze_amh_ven_mcd_kor_jav_bul_mao_glc_ita_tsw_vie_por_prs_ben_uzb_yor_ewe_mnd_bem_grk_lit_mly_heb_fre_fbf_dgb_ukr_tsn_aeg_zul_nor_mol_hau_dut_cze_lda_afr_cic_bsq_rus_pan_ses_tur_pol_geo_fin_slo_ind_gam_ger_guj_tig_swt_sid_hun_sod_wly_krd_akn_swe_arw_mlt_spa_rom_igb_tml_eng_bat_est_swa_chh_bam_lat_hin_tha_tag_ctl_amr_scr_moo	0.141845316156598	0.363610829185213	0.716973908587329
751	lda_krd_ger_rus_tig_glc_sod_chh_bem_grk_amr_swa_scr_uzb_mcd_dgb_bam_lit_tml_mao_bul_tha_tag_cic_hin_ben_mly_tsw_swt_hau_geo_bsq_dyu_dut_alb_cze_ewe_xho_sid_eng_vie_igb_por_mlt_est_owc_fin_spa_prs_qcu_aze_mol_moo_heb_lat_ita_aeg_rom_knd_mnd_jav_akn_wly_fbf_ven_slo_tsn_pol_cnt_swe_ses_sun_ukr_nor_zul_gam_ind_guj_afr_bos_urd_anl_hun_jpn_amh_ctl_kor_arw_tur_yor_fre_svk_azi_pan_bat	0.200797776343137	0.516407482399863	0.606795605496337
752	yor_lit_tml_hin_sod_owc_mlt_vie_xho_swe_bam_ctl_pan_tur_krd_bul_arw_grk_fin_akn_fre_mao_ita_lda_uzb_por_tig_alb_ses_zul_pol_dut_amh_slo_gam_chh_amr_urd_knd_hau_svk_hun_igb_tag_bos_swa_bem_wly_aeg_mnd_dyu_ewe_jpn_sun_anl_tha_mol_lat_cic_dgb_ind_sid_aze_eng_cnt_mcd_moo_nor_rom_scr_guj_ven_est_heb_rus_cze_swt_bat_ukr_spa_glc_ben_ger_tsw_afr_prs_geo_azi_kor_jav_qcu_mly_fbf_bsq_tsn	NA	NA	NA
753	mlt_hun_azi_sun_mnd_arw_owc_bat_ger_ben_moo_est_zul_ukr_mly_tag_dgb_igb_uzb_vie_krd_jav_por_ewe_tur_rom_tig_lat_eng_mao_afr_urd_cnt_cze_amr_swt_spa_xho_bsq_kor_bul_hau_sod_sid_dut_swe_ctl_geo_jpn_bam_mcd_hin_cic_tha_akn_heb_fre_aze_fin_bem_fbf_tsn_dyu_chh_anl_alb_mol_knd_scr_wly_pol_yor_grk_qcu_ita_slo_tsw_ven_ind_lit_lda_amh_aeg_prs_tml_ses_rus_glc_gam_bos_svk_nor_pan_swa_guj	-0.0358315119443824	-0.0914302880878625	0.927347345295612
754	ses_tha_jpn_tig_sun_ctl_ind_ven_prs_akn_mao_fin_spa_glc_bat_arw_hau_knd_heb_ger_urd_por_bem_wly_slo_ukr_lit_cnt_dyu_tag_nor_ita_mol_mlt_bul_aze_mnd_tsw_scr_tml_svk_amr_lat_mcd_swt_igb_chh_eng_hin_owc_ben_tsn_xho_bos_dgb_cze_uzb_alb_bsq_swa_pan_aeg_fre_dut_rus_lda_ewe_jav_pol_est_amh_swe_zul_guj_hun_sid_sod_fbf_kor_bam_vie_afr_tur_gam_yor_cic_mly_grk_geo_krd_azi_moo_rom_qcu_anl	-0.0185808756681458	-0.0475084847893066	0.962209842353308
755	est_mcd_lda_mol_ctl_dyu_fre_fbf_bos_ger_ind_wly_hin_yor_vie_tag_tsw_cze_qcu_ukr_aze_bam_kor_por_tml_moo_afr_zul_sun_hun_slo_azi_scr_amr_bem_pan_nor_krd_geo_gam_tig_ewe_hau_mlt_prs_ben_glc_xho_eng_alb_rom_bul_uzb_owc_ses_mnd_jpn_urd_anl_knd_swt_igb_arw_lat_cnt_guj_bsq_pol_ven_swa_spa_tur_aeg_sid_amh_chh_ita_tha_jav_lit_bat_svk_tsn_fin_dut_grk_heb_swe_rus_mao_sod_akn_dgb_mly_cic	0.202255998435457	0.533380050176049	0.595042963172462
756	vie_azi_tig_arw_mly_anl_tur_krd_rom_fbf_tsw_urd_xho_mnd_mao_sod_lit_tml_geo_scr_fin_amh_jav_ukr_owc_cze_glc_tha_hin_afr_jpn_rus_pan_swe_zul_ctl_ses_mlt_aeg_ewe_mol_wly_prs_lda_hau_est_bam_swt_amr_akn_knd_sun_mcd_sid_ger_cic_moo_cnt_kor_eng_slo_igb_dyu_bul_alb_hun_bem_nor_ita_ben_tag_bat_pol_fre_yor_spa_por_swa_guj_svk_ven_bsq_chh_heb_uzb_qcu_grk_ind_dgb_aze_tsn_lat_dut_bos_gam	0.0128877006954773	0.0296314386724459	0.976424488129127
757	afr_krd_cnt_hin_bat_swe_nor_mly_dut_amr_spa_aeg_gam_bam_mao_pan_uzb_kor_tag_ind_ben_akn_chh_lat_prs_mlt_alb_ewe_scr_sun_cze_ger_rus_slo_sod_hau_bem_cic_azi_ita_anl_mnd_glc_igb_grk_fin_ses_swt_bos_amh_dgb_bul_moo_eng_qcu_dyu_vie_swa_pol_por_mcd_heb_tml_tig_guj_est_urd_xho_geo_sid_arw_ukr_ven_tha_mol_tur_yor_hun_fbf_knd_wly_svk_jav_bsq_lit_tsw_rom_aze_zul_fre_ctl_tsn_jpn_owc_lda	-0.155239553044428	-0.349840706329759	0.727249260381988
758	kor_tsw_ita_ses_xho_nor_knd_geo_ger_afr_swe_ind_ewe_gam_jpn_cnt_dut_azi_rom_sun_bem_lda_alb_pol_grk_aeg_hin_tml_bos_cic_eng_lit_tsn_pan_fbf_dgb_mly_prs_hau_glc_igb_fin_vie_tur_est_amh_rus_krd_aze_jav_bul_slo_por_yor_qcu_arw_sod_guj_hun_ukr_ben_bsq_mnd_svk_chh_mcd_bat_lat_akn_scr_spa_mlt_fre_amr_owc_swt_ctl_zul_dyu_urd_swa_bam_anl_wly_ven_tha_moo_sid_heb_tig_tag_uzb_cze_mol_mao	0.0152837570533917	0.0400759325786896	0.968118497951748
759	ind_alb_fin_gam_azi_kor_jav_tur_zul_swa_aze_rus_ben_aeg_mly_prs_cic_cnt_krd_bem_bul_dut_tsw_bat_hau_nor_urd_bos_sun_lat_pan_ita_ewe_lda_qcu_tml_scr_dgb_tig_lit_vie_bam_guj_chh_anl_tha_fbf_sod_rom_est_hin_geo_wly_swe_bsq_heb_tsn_tag_xho_jpn_mao_eng_ukr_owc_amr_ger_afr_dyu_cze_slo_glc_mlt_grk_uzb_amh_spa_akn_fre_mcd_sid_hun_arw_svk_igb_pol_swt_mnd_yor_moo_ctl_knd_ses_ven_mol_por	0.0869992317039583	0.203964836180816	0.838826645350644
760	sod_cze_bem_dut_tsn_akn_dgb_cic_mol_chh_kor_heb_tsw_hun_sid_sun_rus_ger_ses_fbf_hin_guj_nor_lda_amr_bsq_svk_mao_est_eng_qcu_yor_jpn_azi_moo_fre_lit_dyu_prs_knd_wly_igb_bul_krd_jav_rom_tur_scr_grk_slo_lat_cnt_ven_anl_mcd_tha_mlt_mly_bos_ewe_ctl_geo_spa_ita_alb_xho_hau_fin_owc_amh_aeg_ben_ukr_pol_arw_tag_urd_swt_tml_pan_vie_zul_aze_swa_gam_tig_bat_por_uzb_afr_glc_bam_swe_ind_mnd	0.281000058918374	0.720299377644235	0.473147224832756
761	azi_hun_kor_tig_dgb_cic_mol_urd_zul_est_ven_jpn_bos_slo_ben_bat_amr_eng_aze_swe_bsq_yor_pan_mly_ita_afr_knd_por_tml_fin_rus_swa_cnt_nor_glc_moo_guj_tsw_ukr_pol_tha_ind_spa_akn_tur_dyu_jav_prs_aeg_ses_ger_mnd_dut_lda_svk_grk_anl_geo_hin_bul_tsn_tag_xho_qcu_amh_scr_ctl_cze_chh_gam_lat_wly_bem_lit_mao_arw_fbf_uzb_heb_vie_krd_mlt_sid_ewe_alb_igb_rom_fre_swt_bam_sun_hau_mcd_owc_sod	0.401976644406136	0.956952966655217	0.341072059959757
762	geo_spa_fre_anl_nor_afr_sid_lit_bem_gam_pol_tha_pan_prs_swe_mlt_bos_mol_ita_fin_alb_jav_ctl_ewe_akn_xho_yor_dgb_grk_mly_amr_hau_cnt_tsn_dut_igb_fbf_guj_ukr_svk_arw_sun_rus_aeg_cze_zul_lat_tur_amh_bsq_vie_ind_por_lda_chh_wly_knd_hun_tag_bat_ses_uzb_krd_aze_swt_moo_owc_scr_dyu_mcd_heb_cic_ger_glc_bam_ven_jpn_qcu_mao_tml_rom_tsw_swa_sod_kor_urd_tig_est_slo_ben_hin_bul_eng_mnd_azi	-0.18611965059483	-0.452307615635318	0.652100667935839
763	bul_tha_swa_lat_bos_ger_sun_knd_rus_mlt_cic_sod_tur_ben_amr_mcd_scr_xho_mnd_grk_tsw_uzb_dut_krd_swt_guj_ewe_fin_yor_fre_pan_azi_spa_bam_ctl_hun_jpn_ukr_lda_dgb_geo_cze_gam_alb_prs_vie_bem_tig_jav_dyu_bsq_mol_sid_moo_ven_urd_slo_igb_tsn_aze_owc_kor_amh_swe_ses_anl_heb_hau_glc_eng_svk_cnt_por_est_tag_chh_fbf_pol_rom_lit_mao_qcu_bat_nor_zul_tml_afr_akn_ita_hin_arw_aeg_mly_ind_wly	-0.372358176390974	-0.968779442214195	0.335167996619622
764	nor_ukr_bat_kor_tha_swe_hun_krd_tig_bem_moo_gam_knd_alb_guj_tml_tsn_qcu_lit_vie_spa_mnd_lat_igb_sun_mol_fbf_akn_bos_ses_slo_wly_rus_prs_bsq_chh_zul_aze_cze_sod_ven_ind_mcd_tag_tur_dgb_dut_cic_por_heb_mao_anl_yor_azi_swa_amh_bam_arw_owc_mlt_aeg_ger_sid_eng_pan_jpn_grk_hin_swt_lda_svk_fre_xho_fin_tsw_afr_glc_pol_geo_mly_amr_dyu_ctl_uzb_rom_ben_scr_ita_hau_jav_est_urd_cnt_ewe_bul	-0.261341688456361	-0.594541253052054	0.553593853179946
765	cnt_amh_nor_swa_lat_por_hau_sun_bem_ukr_jpn_anl_ita_mnd_knd_akn_lda_pan_xho_ctl_wly_dyu_ewe_glc_tsw_azi_bam_sid_zul_aze_cic_moo_afr_mly_gam_dut_mlt_guj_vie_amr_est_hun_tig_krd_arw_ger_pol_tsn_dgb_hin_prs_mol_bat_chh_eng_bsq_owc_grk_fbf_urd_tml_mao_alb_uzb_bul_tur_igb_kor_svk_mcd_geo_spa_scr_lit_ben_fin_aeg_rus_fre_rom_tha_cze_sod_yor_ind_ses_jav_slo_tag_qcu_bos_swt_swe_heb_ven	0.480022249879382	1.17475821100632	0.243090623321854
766	sun_jpn_dgb_prs_swt_tsw_fin_akn_ven_zul_mcd_dut_hau_uzb_rom_slo_cic_ger_knd_alb_aze_tur_geo_igb_mao_por_aeg_mly_cze_ukr_grk_afr_ita_hun_ind_lat_dyu_bam_vie_cnt_gam_hin_mnd_bem_glc_tag_tig_tsn_guj_bsq_chh_mlt_ses_svk_est_anl_scr_yor_qcu_sid_bat_jav_swa_pol_amr_pan_amh_rus_lit_xho_bul_heb_ben_spa_sod_nor_lda_tha_mol_ewe_bos_ctl_wly_eng_krd_fbf_swe_fre_arw_tml_azi_owc_moo_urd_kor	0.637930225909223	1.64477731204997	0.10339188227961
767	bos_fbf_swe_vie_est_xho_cze_ben_pol_knd_spa_yor_tha_arw_afr_lat_wly_zul_anl_swa_ger_tig_bat_prs_dgb_cnt_guj_ita_hau_sod_chh_akn_ses_scr_bam_ewe_moo_cic_sid_mao_tsn_aeg_bem_ven_rom_geo_grk_krd_dyu_urd_azi_qcu_igb_fin_dut_tur_pan_hin_ukr_owc_hun_mnd_ind_rus_sun_eng_svk_lda_glc_mcd_por_amh_fre_slo_jpn_swt_uzb_mlt_mly_tsw_lit_heb_tml_tag_gam_amr_jav_ctl_bul_nor_mol_kor_alb_bsq_aze	0.276885892163847	0.629093839961588	0.530829883732797
768	xho_nor_cnt_mlt_swt_qcu_svk_spa_ses_lit_est_kor_tig_amh_bsq_alb_uzb_owc_anl_fin_glc_akn_swa_mao_ind_mnd_vie_arw_mcd_urd_bam_ven_ewe_scr_sod_tsw_mol_yor_dgb_afr_wly_rom_tur_azi_ukr_sid_gam_bat_cic_mly_slo_eng_heb_amr_fre_bul_hun_pol_sun_tag_swe_grk_dyu_lat_ctl_lda_por_fbf_rus_hin_ben_jpn_hau_bos_bem_krd_zul_chh_jav_aeg_knd_tml_pan_dut_guj_aze_igb_moo_tha_cze_geo_ger_ita_tsn_prs	0.565541093510654	1.44751303607361	0.151115943692952
769	por_tsw_ben_jav_azi_hau_ses_kor_ctl_ind_svk_grk_qcu_arw_afr_zul_tur_mnd_bsq_lda_prs_akn_cnt_jpn_geo_spa_anl_glc_amh_vie_swt_dyu_mol_nor_scr_fre_uzb_lit_cic_fbf_pol_rom_cze_gam_ewe_ukr_mcd_est_tml_swa_aeg_swe_ita_aze_lat_sid_tsn_mlt_ger_sod_wly_hin_fin_pan_bat_dgb_ven_heb_yor_bam_alb_bem_dut_knd_krd_owc_xho_guj_amr_tha_mao_tig_moo_bul_eng_bos_urd_chh_hun_sun_tag_mly_slo_igb_rus	0.187358519794492	0.489142680937798	0.62589233028128
770	swa_lit_tml_knd_rom_urd_mnd_xho_rus_mly_cnt_geo_ger_nor_chh_ven_bem_fin_bsq_jav_tsn_afr_mao_ewe_pan_lat_tsw_tha_jpn_bul_spa_amh_ctl_ukr_gam_hin_bos_qcu_sun_ben_scr_swt_zul_anl_ita_por_prs_hau_cic_yor_krd_uzb_akn_grk_slo_lda_azi_owc_mlt_moo_igb_dut_wly_sid_amr_aeg_dgb_hun_cze_pol_kor_glc_svk_sod_fbf_alb_ses_mcd_arw_eng_tig_aze_tag_est_tur_mol_guj_ind_bat_vie_fre_bam_swe_heb_dyu	0.207702793561326	0.480405203803842	0.632067417659622
771	wly_aze_hun_guj_bos_eng_gam_zul_ben_lat_mnd_bam_swa_fre_owc_tur_tha_amh_slo_ukr_cnt_nor_urd_dut_fbf_jpn_dgb_alb_scr_glc_chh_mlt_tsw_est_pol_ind_rom_mao_bem_vie_swt_heb_rus_tml_fin_ses_sod_qcu_ita_lda_jav_por_krd_amr_sun_hau_anl_aeg_bat_tig_spa_bul_ger_moo_swe_bsq_cic_pan_mol_afr_igb_azi_akn_geo_mly_yor_kor_tsn_prs_ctl_xho_ewe_tag_lit_hin_sid_ven_arw_mcd_svk_cze_grk_dyu_uzb_knd	0.443583897791446	1.00474163535974	0.317628355836062
772	tha_wly_fbf_azi_chh_bam_ukr_sod_sun_moo_svk_bem_afr_swa_bsq_kor_mol_fin_tig_glc_amh_swe_tsn_mly_tsw_geo_ben_dut_akn_eng_cze_owc_bat_igb_est_mlt_gam_alb_grk_mnd_jpn_lat_hun_ctl_yor_xho_bul_hau_lit_lda_prs_vie_pan_heb_dgb_knd_anl_urd_zul_ewe_dyu_bos_uzb_slo_ven_swt_pol_qcu_rom_por_ger_aeg_sid_krd_hin_amr_tml_guj_cic_ses_ita_cnt_tur_fre_jav_tag_aze_scr_nor_spa_ind_rus_mcd_mao_arw	-0.643136233461071	-1.61484763564456	0.10973151348358
773	lda_bul_qcu_ses_guj_rom_arw_tig_sod_amr_tag_ben_tsw_mly_akn_moo_jav_ven_ind_mao_ctl_ger_kor_sun_tha_krd_nor_anl_gam_ukr_knd_xho_dgb_tsn_cnt_dyu_vie_wly_grk_slo_uzb_bam_bat_lit_sid_tml_eng_bem_hin_geo_bos_chh_hun_urd_yor_svk_afr_mnd_aeg_zul_alb_por_lat_scr_pol_fin_hau_tur_prs_swe_cic_ita_spa_jpn_aze_bsq_azi_fbf_fre_mol_amh_mcd_pan_owc_mlt_est_swa_heb_rus_dut_cze_igb_swt_ewe_glc	-0.259927427251768	-0.669621736188432	0.504758093529772
774	anl_mcd_fbf_afr_ger_tur_hin_tag_amh_por_cnt_yor_pan_dut_pol_jav_azi_mao_sun_chh_rus_dgb_lit_aze_kor_mol_wly_tha_ita_mlt_fin_hau_alb_tsw_mnd_glc_gam_lda_amr_zul_ewe_svk_jpn_fre_vie_mly_aeg_nor_igb_sid_sod_prs_krd_tml_bem_swe_qcu_ind_swa_spa_est_ben_akn_ven_slo_bos_bul_bam_eng_cic_geo_uzb_grk_dyu_xho_owc_cze_bsq_guj_ukr_bat_tig_hun_ses_scr_rom_arw_urd_heb_swt_lat_knd_ctl_tsn_moo	0.199688451121914	0.515942266257442	0.607119223703866
775	aze_tsw_afr_grk_ewe_urd_ukr_krd_qcu_mol_cze_tsn_fre_igb_por_swa_dyu_pol_bsq_aeg_anl_bos_prs_xho_uzb_wly_mlt_sun_vie_svk_ind_fin_jpn_chh_arw_amr_akn_swe_tag_swt_rom_ben_lat_amh_moo_mly_est_heb_bam_ses_glc_sid_guj_owc_hau_rus_tha_eng_tur_fbf_cic_ven_tml_bul_bem_geo_pan_mnd_knd_scr_jav_slo_azi_ger_bat_lda_tig_cnt_lit_nor_mao_spa_kor_dgb_yor_dut_mcd_ctl_alb_hin_zul_ita_hun_gam_sod	-0.691975395745388	-1.55662104334654	0.122957130839202
776	tha_amh_bam_ewe_rus_slo_geo_bul_tig_hun_owc_scr_tur_azi_ben_ses_dyu_bos_hau_heb_mly_tml_ita_cze_aze_amr_spa_chh_sod_vie_kor_sun_urd_lda_swa_mnd_tsn_mol_dgb_svk_nor_gam_tsw_grk_fre_jav_bsq_por_lit_afr_tag_mao_arw_yor_anl_jpn_igb_moo_wly_fin_uzb_knd_bat_swe_sid_ukr_hin_mcd_zul_eng_akn_cic_alb_lat_mlt_aeg_pol_xho_swt_glc_krd_prs_qcu_ger_ind_est_ven_guj_dut_ctl_pan_cnt_bem_fbf_rom	0.316976102377865	0.716401775731949	0.47553847050155
777	jpn_urd_mlt_akn_owc_bem_chh_tig_cic_tsn_bul_anl_yor_cnt_alb_est_vie_arw_ita_slo_aeg_tur_ger_swe_cze_por_bsq_scr_afr_xho_hau_ses_uzb_ukr_eng_tml_bos_geo_tag_krd_pol_swa_lda_mnd_fre_lit_guj_mcd_lat_heb_dyu_bam_ven_tsw_tha_pan_sod_spa_azi_hun_swt_jav_wly_hin_glc_svk_ctl_amr_aze_ind_sun_qcu_moo_ewe_zul_mao_ben_igb_amh_grk_knd_kor_nor_sid_fbf_fin_gam_rom_mly_bat_dgb_dut_rus_mol_prs	NA	NA	NA
778	tsw_jav_fre_zul_aze_moo_owc_ita_rus_azi_swe_cze_glc_gam_mcd_qcu_dgb_fin_swt_tur_chh_mol_ewe_dyu_ctl_sun_ind_mlt_heb_cic_mao_aeg_kor_pan_alb_eng_wly_fbf_tsn_igb_hau_ukr_ben_mly_svk_afr_mnd_lit_cnt_tag_amr_grk_nor_knd_pol_spa_tig_bam_uzb_bsq_bos_geo_slo_dut_sod_rom_bat_jpn_guj_amh_por_hin_urd_arw_tml_yor_akn_lda_prs_sid_xho_scr_ses_vie_ger_hun_bul_lat_swa_ven_anl_est_tha_bem_krd	0.00522113163041847	0.0120061194426951	0.990446450910093
779	alb_ind_bsq_prs_qcu_urd_hun_mlt_lit_tsw_chh_jpn_amh_arw_bem_aze_igb_ger_tig_ctl_tha_fin_dgb_moo_ven_aeg_xho_cze_dyu_swt_fbf_ewe_ita_ukr_lda_anl_heb_dut_kor_mnd_zul_eng_tag_pol_svk_akn_swe_cnt_ses_est_gam_amr_bat_uzb_vie_tur_por_spa_sun_sid_glc_pan_fre_knd_rom_hin_rus_afr_yor_ben_bul_mly_krd_sod_grk_owc_azi_mcd_tsn_guj_bos_wly_bam_mol_jav_mao_cic_geo_scr_nor_slo_swa_lat_hau_tml	-0.0217832415981251	-0.0496416928602072	0.960514381016437
780	nor_tml_bam_jpn_sun_urd_rom_bat_mao_prs_hun_ben_krd_sid_amh_rus_azi_akn_swt_aze_hin_hau_tsn_mol_ctl_lda_ses_uzb_igb_fin_tur_cnt_afr_bul_tig_qcu_scr_zul_swe_sod_est_kor_aeg_ind_spa_ven_cze_xho_bem_vie_geo_por_chh_wly_cic_lit_mcd_eng_alb_tsw_tag_gam_bos_fbf_owc_jav_mnd_dyu_grk_dgb_amr_arw_ger_ukr_fre_mly_dut_tha_heb_ewe_moo_pol_pan_mlt_guj_bsq_glc_lat_anl_yor_slo_ita_svk_swa_knd	0.393545363312034	0.923186636726591	0.358298955755073
781	ben_owc_por_nor_fbf_mlt_zul_ses_swa_lit_bos_sun_ewe_vie_ind_mly_bem_krd_hau_igb_dgb_est_urd_geo_cic_guj_mnd_pan_jpn_lat_mao_dyu_alb_qcu_eng_mol_arw_chh_rus_yor_afr_scr_wly_aeg_sod_uzb_amh_grk_tml_aze_akn_bul_ven_rom_fin_heb_kor_ukr_hun_tag_fre_cnt_tig_pol_bam_bat_glc_anl_prs_swe_ger_amr_lda_moo_ctl_xho_tur_knd_tsw_tha_spa_bsq_cze_slo_mcd_svk_gam_ita_jav_tsn_azi_hin_sid_swt_dut	-0.268596180019924	-0.701482263018402	0.484753799539426
782	bul_rom_hau_wly_hin_tag_rus_spa_heb_mlt_igb_fin_tsn_svk_dut_por_ind_alb_tsw_pol_arw_kor_dyu_swe_pan_tig_gam_sod_dgb_bam_moo_fre_ctl_prs_cnt_sun_bem_ven_cic_mol_owc_bos_ukr_aeg_afr_eng_amh_jav_bat_aze_knd_xho_tur_jpn_cze_slo_nor_tml_mly_swa_azi_chh_geo_akn_est_glc_tha_ben_zul_krd_mnd_vie_mcd_grk_ger_sid_uzb_hun_mao_ses_lat_scr_amr_lda_anl_bsq_swt_qcu_yor_ita_fbf_lit_guj_ewe_urd	0.250980599527234	0.662237316685833	0.50945690201526
783	bem_tsw_fbf_cze_glc_svk_aeg_igb_mnd_zul_ben_ger_kor_tha_spa_jpn_dut_tur_sun_krd_ukr_jav_sod_prs_alb_scr_azi_guj_por_aze_akn_fre_wly_lat_ita_arw_uzb_hau_rus_mol_eng_fin_urd_mly_dyu_qcu_bat_nor_ven_bam_tsn_knd_tig_hun_mao_gam_ind_mcd_afr_mlt_ses_amh_bsq_lit_xho_hin_rom_tag_owc_pol_bul_amr_vie_lda_yor_pan_slo_cnt_swt_moo_ewe_swa_ctl_tml_grk_geo_chh_dgb_sid_swe_bos_est_heb_anl_cic	-0.432667772435667	-1.14635459330111	0.254589444641023
784	sun_sid_glc_ewe_kor_igb_tml_guj_tha_ukr_svk_lda_grk_azi_ctl_bos_mol_knd_tsn_ger_rus_afr_ses_scr_pan_moo_cze_mly_bam_ven_wly_yor_swa_ben_dgb_cnt_tag_lat_tig_dyu_akn_alb_lit_hun_swt_bem_mcd_fre_cic_aeg_qcu_krd_por_gam_bsq_sod_owc_anl_fin_hin_jav_vie_rom_fbf_geo_jpn_urd_prs_heb_aze_amr_bat_arw_ind_mao_tsw_zul_mnd_tur_bul_uzb_eng_est_hau_swe_pol_ita_nor_dut_amh_spa_xho_mlt_chh_slo	-0.118431369968195	-0.294044831211461	0.769378914230503
785	rus_dgb_pan_vie_ewe_alb_urd_ita_cic_igb_moo_owc_aeg_ctl_knd_akn_lda_cnt_mly_ses_mcd_glc_tha_chh_ger_slo_arw_anl_cze_ind_fbf_sid_krd_mlt_heb_fin_tsn_spa_sun_sod_hun_hin_ben_swe_mol_hau_eng_rom_amr_jpn_pol_lat_bam_scr_mao_bem_jav_aze_geo_bul_grk_tur_qcu_yor_ven_gam_nor_tag_xho_lit_prs_dut_fre_uzb_tml_mnd_kor_bos_bsq_afr_ukr_wly_tig_bat_svk_guj_swt_tsw_amh_azi_zul_est_por_swa_dyu	-0.703097044126298	-1.66510901274002	0.0992565078847958
786	tml_jpn_zul_lit_mcd_lat_tha_nor_geo_chh_guj_arw_tsn_hun_grk_alb_bul_sid_scr_glc_ses_ewe_swt_lda_ctl_xho_mnd_gam_prs_eng_dyu_por_tig_vie_tag_pol_ger_svk_fre_uzb_bat_dgb_kor_tur_dut_amh_bsq_fbf_est_mol_yor_slo_tsw_heb_cnt_cze_cic_mly_akn_moo_amr_knd_anl_pan_aeg_azi_jav_rus_afr_rom_mao_ben_spa_fin_ind_owc_ita_sun_aze_sod_swa_wly_igb_bem_hin_swe_urd_ukr_qcu_hau_bam_krd_mlt_bos_ven	-0.50119466548414	-1.162075148843	0.24817853247396
787	mcd_knd_anl_lda_fre_slo_kor_hun_amh_rus_ita_lat_zul_gam_qcu_bsq_tur_prs_tml_guj_fbf_jpn_scr_bem_hin_ben_cnt_sid_dyu_ind_krd_wly_est_chh_ukr_svk_sod_por_amr_mao_cic_urd_moo_mly_grk_rom_xho_glc_afr_ctl_bos_pol_aeg_tsw_spa_tsn_alb_uzb_bam_dgb_owc_mnd_ven_fin_eng_azi_aze_tha_akn_swe_yor_pan_lit_nor_tig_vie_ses_tag_heb_mlt_geo_dut_bul_cze_mol_jav_ewe_arw_sun_swt_ger_igb_swa_bat_hau	-0.835190583971969	-2.24483444826381	0.0271492326305187
788	hun_dgb_sun_ita_tur_tag_aze_knd_bul_urd_ukr_ses_hin_scr_bos_mao_geo_ind_bam_mlt_spa_sid_heb_prs_ewe_cic_wly_vie_aeg_pan_sod_alb_krd_chh_azi_bem_moo_lit_bat_tml_jpn_eng_svk_grk_cze_xho_ben_yor_igb_uzb_rus_ven_jav_rom_ger_mcd_nor_mnd_fbf_swa_pol_lda_swt_mol_amr_est_bsq_gam_kor_dyu_glc_tha_anl_tsw_ctl_fin_lat_akn_hau_owc_guj_tig_arw_qcu_swe_amh_cnt_afr_slo_tsn_por_fre_zul_dut_mly	0.142965030643239	0.346379153376362	0.729840238613573
789	pan_sun_rus_lit_rom_bem_mly_tha_swe_ger_bul_jav_por_zul_mol_scr_jpn_alb_sod_fbf_bos_ita_sid_arw_cic_ctl_mcd_krd_swa_heb_guj_tig_tsn_wly_est_hau_igb_hin_lat_uzb_tag_cze_xho_lda_amr_slo_bam_mlt_ukr_bat_mnd_tml_ind_aeg_glc_chh_qcu_dyu_geo_cnt_ben_owc_moo_bsq_tur_dut_mao_afr_knd_spa_eng_dgb_aze_kor_fre_yor_vie_ven_azi_ses_swt_gam_ewe_amh_pol_prs_tsw_svk_akn_anl_fin_nor_urd_hun_grk	-0.171460209470105	-0.407660349717759	0.684459966152593
790	tha_cze_guj_scr_ita_lit_gam_anl_azi_bem_xho_amh_hun_swt_rom_tsw_aze_cnt_bos_swa_sun_ben_tsn_jpn_dyu_svk_fre_mlt_slo_nor_fbf_sid_jav_dut_hin_urd_owc_fin_sod_ses_hau_yor_tml_chh_bat_tag_bul_ukr_ger_ctl_swe_lat_est_geo_mcd_krd_rus_prs_tig_aeg_pol_mol_akn_dgb_grk_knd_alb_tur_zul_eng_mao_arw_ven_bsq_qcu_ind_ewe_heb_mly_por_afr_vie_wly_amr_lda_bam_spa_igb_mnd_kor_glc_pan_cic_uzb_moo	0.474827702525722	1.09237425213596	0.277490359070453
791	dyu_eng_urd_spa_gam_ukr_fre_moo_slo_svk_grk_hau_sun_cze_sod_ctl_guj_alb_hun_amr_bos_bul_scr_bat_tsn_tml_uzb_tag_sid_swt_lat_azi_mao_arw_zul_mly_krd_afr_chh_ita_fbf_tha_geo_knd_tur_qcu_bam_hin_aeg_lit_ses_lda_ben_rus_yor_pan_mcd_dgb_swa_prs_tig_mlt_rom_amh_kor_ind_swe_igb_wly_nor_ewe_xho_mnd_heb_jpn_akn_por_owc_cic_pol_jav_dut_fin_glc_ger_aze_est_ven_tsw_bsq_cnt_bem_vie_mol_anl	0.0437409187374387	0.0997648160205485	0.920745784175093
792	pan_arw_rom_dut_cic_aeg_est_gam_cnt_xho_por_afr_kor_amh_glc_hun_lat_jpn_vie_fin_ben_swe_krd_sod_ind_ses_heb_lda_bsq_nor_mlt_owc_tml_bem_hau_urd_mcd_prs_anl_chh_ger_scr_zul_qcu_fbf_mnd_moo_jav_ewe_mao_cze_azi_slo_svk_wly_alb_ven_swa_ctl_ita_tig_lit_swt_bam_amr_uzb_igb_pol_guj_dyu_rus_knd_sun_fre_geo_bul_tha_tur_tsn_tag_mly_akn_sid_ukr_aze_mol_tsw_dgb_bos_eng_spa_bat_hin_yor_grk	-0.377667935333969	-0.97290079308082	0.333126330044641
793	knd_zul_cic_mlt_svk_bsq_tig_mly_uzb_urd_nor_cnt_tur_tsw_amh_hau_xho_slo_bam_ewe_wly_kor_mnd_ukr_geo_sid_mcd_qcu_ger_glc_fre_swt_anl_prs_owc_ctl_akn_grk_bul_yor_moo_alb_bat_pan_tag_tml_fbf_krd_mol_sun_fin_bem_gam_ven_tsn_spa_sod_hun_jav_dgb_vie_por_chh_amr_aeg_lat_dut_rom_rus_est_lit_eng_ben_lda_azi_jpn_arw_ind_heb_bos_hin_pol_mao_tha_dyu_swa_igb_cze_afr_scr_guj_aze_swe_ses_ita	-0.326195393203458	-0.795784454096098	0.428183865653049
794	tsw_tur_aeg_cic_gam_sod_ukr_heb_rom_slo_mao_lat_ses_qcu_svk_glc_ben_guj_rus_igb_bam_grk_geo_fbf_lda_mlt_fin_prs_tig_xho_azi_moo_nor_dut_dgb_mly_cze_mol_lit_jpn_spa_tml_bul_anl_dyu_krd_pan_ven_ewe_ita_fre_akn_alb_owc_ger_tha_wly_eng_sun_afr_pol_bsq_bos_kor_tsn_hin_urd_yor_amr_arw_chh_sid_zul_bat_jav_mnd_ind_mcd_knd_scr_vie_amh_est_por_bem_uzb_swt_swe_cnt_ctl_swa_hau_tag_hun_aze	-0.458086112637608	-1.18128241848859	0.240502598532398
795	cic_swe_ger_mnd_knd_est_ctl_yor_azi_prs_wly_akn_xho_kor_ukr_glc_owc_aeg_mao_slo_scr_ind_zul_lda_guj_fbf_sod_bos_tsn_tur_mcd_anl_sun_urd_igb_bem_ben_dut_tml_fin_bam_pol_vie_mlt_tag_alb_por_hun_cze_spa_ewe_pan_krd_eng_nor_amh_rom_arw_afr_sid_svk_bul_aze_heb_swa_tig_tha_lat_swt_tsw_bsq_ita_grk_cnt_uzb_jpn_ses_rus_geo_mol_dgb_moo_bat_mly_dyu_chh_lit_hin_jav_gam_ven_qcu_hau_fre_amr	-0.281065489918282	-0.644138589602534	0.521071078058174
796	pan_tha_uzb_ses_aeg_hau_grk_kor_ukr_tsw_ind_prs_akn_dgb_mly_mlt_dut_eng_wly_scr_knd_dyu_ven_moo_urd_ctl_yor_guj_hin_bsq_aze_sod_spa_fin_ger_bul_mol_tml_bos_afr_arw_gam_swt_sid_ita_sun_lit_amh_amr_est_anl_mcd_tig_bam_lat_ben_cnt_hun_mnd_ewe_alb_bat_glc_lda_vie_jpn_pol_svk_fre_rus_mao_zul_bem_azi_tag_igb_chh_swe_geo_xho_nor_fbf_qcu_tur_owc_slo_swa_cic_por_tsn_heb_rom_jav_krd_cze	-0.223318798285559	-0.573881460235484	0.567433364726267
797	afr_azi_fbf_ukr_est_rom_grk_mly_ita_rus_tsn_igb_ewe_qcu_tsw_arw_ses_slo_dyu_swa_hau_pol_jpn_bem_chh_ben_jav_heb_mnd_tur_scr_akn_ger_amh_knd_tag_aeg_sid_fin_lit_owc_mcd_swt_mol_amr_fre_lat_mlt_cnt_gam_prs_dgb_sod_svk_vie_ven_sun_pan_glc_spa_cic_aze_lda_krd_bul_tml_swe_tha_ind_kor_bos_xho_por_mao_moo_dut_tig_bam_zul_bat_uzb_alb_cze_geo_urd_wly_bsq_eng_guj_hin_yor_hun_ctl_anl_nor	-0.959859765416941	-2.58191571584207	0.011387103087592
798	kor_ukr_cnt_vie_swa_rus_ven_urd_mlt_nor_swe_akn_fbf_hau_pan_owc_amr_hun_eng_mly_krd_cze_dgb_tha_mao_dut_mol_alb_ger_sid_bos_ind_qcu_swt_bsq_tur_lda_ctl_mcd_ewe_heb_lit_lat_aeg_grk_arw_scr_guj_afr_bul_tag_uzb_slo_xho_yor_fin_azi_ben_jpn_tig_pol_prs_dyu_geo_spa_moo_bat_amh_knd_tsn_chh_gam_rom_glc_ita_por_fre_sod_jav_igb_tsw_svk_sun_ses_zul_est_anl_cic_bam_hin_mnd_tml_aze_bem_wly	-0.128235646459514	-0.304574691459246	0.761370615653424
799	guj_mao_wly_tml_hin_zul_por_sun_spa_slo_ses_chh_knd_heb_fre_bos_ewe_qcu_ctl_bul_grk_hun_yor_swa_mlt_bam_cnt_aze_fbf_gam_igb_nor_sid_ben_pol_ita_amr_azi_est_mol_bem_urd_bat_rus_aeg_moo_bsq_swe_dyu_tha_geo_anl_akn_sod_prs_tsn_cic_pan_dgb_alb_ger_svk_fin_tsw_lda_swt_cze_jav_kor_lat_afr_tur_xho_scr_tag_lit_eng_ind_hau_glc_dut_ukr_krd_jpn_vie_uzb_mcd_tig_owc_amh_mnd_ven_rom_mly_arw	-0.968913250271908	-2.57356293514694	0.0116464929109766
800	krd_kor_ukr_ben_dut_igb_tur_tig_fbf_aeg_akn_azi_ctl_bat_cnt_grk_gam_tag_guj_arw_scr_hin_eng_swa_nor_xho_ind_amr_mly_heb_ses_knd_ewe_mol_tml_sod_dgb_chh_wly_dyu_swe_spa_amh_lit_aze_tsw_sun_est_mao_tha_fin_bam_mnd_glc_pol_hau_owc_lat_cze_fre_swt_uzb_pan_ven_bem_rom_geo_cic_qcu_svk_mlt_bul_ger_afr_mcd_hun_zul_ita_alb_jav_vie_yor_sid_bsq_urd_jpn_bos_slo_prs_por_tsn_lda_anl_moo_rus	-0.130345074352998	-0.313680637375359	0.754466097135
801	glc_pol_hau_mol_hin_ind_geo_sun_nor_knd_aeg_sod_bul_mcd_moo_cic_heb_jav_tig_bat_aze_dyu_ita_dgb_ben_tag_prs_rom_ven_ewe_lat_alb_urd_swt_swa_igb_tml_anl_akn_ses_zul_azi_bem_amh_lit_xho_fin_ukr_owc_mnd_sid_swe_cnt_por_bos_spa_tsw_arw_fre_ger_mao_afr_rus_krd_grk_vie_jpn_yor_amr_tur_est_gam_wly_ctl_hun_chh_bam_scr_fbf_tha_qcu_uzb_pan_slo_eng_mly_guj_bsq_cze_mlt_kor_tsn_dut_svk_lda	-0.137567838168917	-0.35579386319458	0.72280073053194
802	rus_vie_bam_chh_fbf_bsq_mao_mol_cze_mnd_grk_cic_uzb_mly_hau_kor_spa_eng_zul_qcu_mlt_moo_por_ben_jpn_geo_lit_tig_ind_hin_pol_hun_bem_tsw_pan_bul_swa_sun_ven_slo_knd_est_dyu_bat_ewe_tsn_rom_swe_guj_ctl_ukr_krd_nor_svk_akn_ses_sid_jav_cnt_swt_arw_lat_afr_gam_scr_anl_tml_alb_amh_wly_bos_aeg_azi_mcd_igb_tha_ita_sod_heb_fre_tur_glc_yor_dgb_amr_fin_lda_owc_urd_xho_prs_ger_dut_tag_aze	-0.289462319937335	-0.763835656333865	0.44689873122456
803	tur_knd_hau_moo_sid_uzb_rom_krd_swa_dut_mol_cze_vie_kor_lat_igb_ukr_mcd_grk_tig_bul_mlt_scr_jav_sod_bsq_pol_aeg_ewe_geo_bam_qcu_ben_yor_pan_nor_ven_bat_swe_zul_afr_cic_aze_swt_bem_lit_chh_azi_tag_eng_est_dyu_jpn_tha_sun_tsn_hin_amr_rus_mly_cnt_gam_tml_mnd_urd_akn_heb_glc_ctl_tsw_slo_arw_ger_wly_mao_amh_alb_xho_fin_fbf_spa_fre_lda_prs_dgb_bos_anl_hun_por_ita_ses_svk_guj_ind_owc	-0.570305794900672	-1.4655623569208	0.146140408079615
804	lat_uzb_por_ger_swt_azi_cnt_fre_pol_grk_moo_hun_ewe_fin_bul_ben_prs_mao_spa_lit_amh_fbf_ita_tur_wly_bam_igb_bem_gam_scr_heb_akn_cze_zul_knd_krd_bat_tsn_owc_glc_alb_sid_dut_tig_sun_rom_aeg_afr_aze_jav_ven_sod_dgb_mol_anl_tag_tml_swa_jpn_dyu_slo_hau_bos_mnd_mlt_est_tsw_mcd_pan_hin_bsq_yor_ses_amr_nor_kor_eng_geo_arw_guj_swe_svk_tha_lda_cic_vie_chh_rus_xho_ctl_urd_qcu_ind_ukr_mly	0.577166034336647	1.32420118742214	0.188681531637321
805	ita_rom_aze_fbf_afr_wly_bul_dyu_guj_tha_spa_heb_moo_jpn_bam_hin_lda_krd_kor_nor_pan_dut_owc_sod_mly_prs_knd_bos_por_glc_svk_mlt_amr_dgb_swe_tig_mao_ewe_igb_fre_ukr_gam_cnt_mcd_ctl_slo_scr_amh_hau_lat_jav_fin_ses_ind_bat_xho_hun_urd_arw_ben_yor_zul_mnd_tml_chh_lit_swa_bsq_sid_eng_mol_anl_tag_tur_geo_azi_rus_bem_ven_sun_pol_cic_grk_est_qcu_alb_tsn_akn_cze_aeg_tsw_ger_uzb_swt_vie	-0.127727563309389	-0.332869802740227	0.739981774368771
806	gam_ewe_sid_aze_dut_amh_xho_bat_wly_ukr_swe_mlt_sod_amr_tag_mcd_tig_bam_anl_hau_swa_pol_moo_spa_dyu_ses_zul_lda_urd_bem_ger_grk_swt_ind_cnt_slo_aeg_fbf_alb_sun_mol_yor_ben_geo_qcu_arw_chh_por_owc_tha_hin_krd_knd_lit_azi_bul_tsn_mao_tsw_ita_guj_bos_kor_lat_rus_cic_dgb_eng_akn_pan_fre_jav_mnd_igb_prs_uzb_bsq_tml_tur_vie_jpn_est_rom_scr_mly_heb_afr_svk_nor_hun_fin_ven_glc_cze_ctl	0.464316259906665	1.21591229985069	0.227095699359697
807	sid_ewe_gam_guj_bul_slo_mcd_moo_arw_akn_swe_xho_tig_lda_mlt_igb_fbf_kor_ven_prs_jpn_swa_cic_rus_alb_owc_spa_cnt_aze_tsn_pol_amr_sod_ben_anl_afr_zul_scr_ukr_por_bem_dut_lit_uzb_cze_grk_yor_qcu_bam_tsw_hun_svk_eng_tag_fre_lat_ses_ger_rom_tur_bat_fin_azi_krd_hau_ind_wly_heb_urd_nor_vie_bos_bsq_ita_mao_tha_mnd_jav_sun_chh_dgb_ctl_mly_dyu_hin_knd_geo_swt_est_aeg_tml_pan_amh_glc_mol	0.300946331441824	0.721071780137414	0.472674142099066
808	sid_moo_cic_slo_ind_dut_heb_tig_tha_mcd_pol_igb_akn_swa_fre_chh_amr_ven_lit_hin_lda_swe_urd_guj_uzb_gam_ewe_lat_nor_spa_prs_ukr_rom_dgb_svk_ben_aze_tsw_jav_bat_xho_anl_azi_bam_tsn_tag_pan_afr_hun_owc_por_cnt_vie_ses_ger_mlt_tml_bos_krd_hau_grk_dyu_yor_ctl_mao_jpn_tur_mnd_eng_geo_mly_cze_fin_bsq_mol_kor_scr_bem_sun_sod_knd_zul_rus_swt_wly_aeg_ita_qcu_alb_amh_glc_est_fbf_arw_bul	-0.171766113244722	-0.390558210585422	0.697017014936769
809	xho_mao_igb_eng_jpn_dgb_sod_swe_jav_owc_guj_azi_yor_ses_knd_geo_swa_hin_krd_amh_anl_slo_gam_ewe_tsw_lat_heb_tur_svk_mol_hau_est_spa_ita_tha_bsq_dyu_bam_hun_cic_alb_urd_ctl_mcd_mnd_amr_cze_nor_bat_moo_mlt_dut_ger_grk_akn_pol_glc_sun_bem_afr_uzb_prs_bul_lit_swt_rus_fre_ben_wly_ukr_bos_por_qcu_tsn_tml_chh_tag_kor_mly_aeg_cnt_pan_fbf_aze_ven_scr_sid_lda_tig_vie_fin_ind_arw_zul_rom	0.143918587083023	0.327950760971176	0.743686070685833
810	mol_bul_ewe_lda_eng_geo_anl_cic_vie_ger_aeg_wly_owc_akn_bem_hun_spa_urd_dut_sid_fre_tig_igb_kor_bat_dyu_moo_guj_mcd_chh_slo_cnt_ita_lat_tsn_swa_amh_amr_cze_afr_tml_heb_qcu_nor_gam_xho_tur_tsw_rom_grk_arw_zul_krd_fbf_azi_knd_lit_bam_uzb_por_tha_aze_swe_rus_tag_yor_sun_hau_ven_ses_ctl_fin_mnd_dgb_svk_prs_scr_est_glc_alb_hin_ukr_bsq_pol_ind_ben_sod_mao_jpn_mlt_bos_jav_mly_pan_swt	0.175637808133786	0.401215636530128	0.689181753322716
811	por_mly_ewe_arw_bsq_ben_cze_zul_sun_lit_ses_qcu_jav_bem_xho_tsw_urd_mol_lda_rus_afr_pol_ita_hau_anl_bul_sod_wly_tha_tig_ven_cic_swa_swt_tsn_azi_knd_dgb_svk_aeg_mao_slo_yor_kor_ukr_tml_fin_prs_glc_jpn_fre_heb_sid_mlt_bam_hun_lat_scr_nor_owc_akn_igb_mnd_chh_grk_cnt_rom_amh_ctl_ind_amr_aze_gam_vie_dut_hin_geo_pan_tag_dyu_bos_est_spa_bat_ger_krd_guj_mcd_eng_alb_moo_uzb_swe_fbf_tur	-0.179306148320679	-0.409341703068557	0.683230154138795
812	mly_krd_tsw_pan_eng_est_cic_swt_jav_vie_gam_rus_slo_mlt_hun_xho_ses_tml_fin_guj_uzb_sun_moo_bos_ben_fre_knd_rom_scr_qcu_aze_glc_ita_dgb_geo_grk_nor_zul_mol_wly_fbf_ctl_por_kor_akn_cnt_hin_ewe_amr_dut_lat_ven_tur_lit_igb_yor_arw_amh_chh_ger_mcd_tsn_bem_urd_spa_mao_alb_tig_sod_heb_owc_hau_bul_bsq_lda_ukr_swa_ind_prs_azi_dyu_jpn_afr_bam_mnd_cze_anl_bat_sid_pol_aeg_svk_tha_tag_swe	-0.359554702438252	-0.930715307829877	0.354410570792523
813	tur_bos_lat_gam_ewe_spa_svk_pan_bul_mnd_igb_mly_xho_mcd_lit_fin_wly_jpn_cnt_por_kor_swe_swa_sod_ben_uzb_moo_ukr_hau_rom_dyu_rus_lda_sid_sun_ita_urd_tig_bem_est_tml_akn_fre_cze_tha_glc_krd_mol_scr_mlt_swt_mao_anl_fbf_chh_nor_pol_bam_hun_ven_arw_owc_slo_vie_ind_bsq_amr_cic_dut_azi_zul_qcu_ger_alb_eng_tag_aeg_tsn_guj_afr_hin_jav_amh_bat_dgb_knd_prs_grk_ctl_yor_ses_aze_tsw_geo_heb	-0.0325552942533551	-0.0769902736861622	0.938796675909923
814	bam_vie_sid_mlt_pan_yor_moo_afr_mnd_por_zul_dgb_svk_mol_slo_knd_bos_cze_xho_aze_hun_rom_swe_tsn_cnt_tml_swa_fin_tsw_arw_akn_spa_azi_prs_mly_bsq_dut_ind_guj_grk_fbf_bem_ger_chh_rus_krd_aeg_lit_cic_ukr_uzb_eng_lda_ewe_bat_heb_tha_tag_geo_scr_ben_amr_jpn_anl_amh_tur_lat_wly_ctl_bul_nor_pol_qcu_gam_igb_owc_ven_ita_hau_alb_est_hin_urd_fre_dyu_sod_mao_mcd_jav_ses_glc_kor_sun_swt_tig	-0.0321491464437488	-0.0869884724380919	0.930867697894581
815	amr_lda_bos_kor_ben_ita_por_rom_pol_aze_akn_spa_dut_amh_azi_sod_hau_nor_krd_xho_cnt_igb_fin_alb_anl_mly_bam_aeg_rus_ukr_est_jav_tur_lat_tml_mnd_cze_ses_heb_moo_swe_arw_ger_scr_afr_tsn_hin_mcd_geo_tha_zul_tag_hun_tig_ind_sun_eng_ven_mlt_fbf_tsw_dyu_mol_swa_svk_urd_gam_fre_pan_knd_bem_grk_cic_uzb_yor_slo_dgb_swt_bat_wly_sid_ctl_prs_lit_ewe_bul_vie_owc_bsq_jpn_glc_chh_mao_guj_qcu	-0.284688372049767	-0.648846768986897	0.518036504060315
816	sod_amr_fin_fbf_wly_urd_knd_heb_por_akn_zul_mcd_ita_guj_ben_dut_est_tsw_jpn_aeg_bat_bos_bem_eng_lat_lda_xho_tag_slo_scr_fre_uzb_yor_moo_tsn_swa_spa_glc_bul_ctl_dyu_bsq_hau_geo_swt_pol_mao_amh_swe_anl_tha_vie_pan_rom_azi_aze_afr_owc_grk_ger_mol_qcu_chh_mnd_tml_lit_mlt_kor_ven_mly_cic_ewe_ind_igb_hun_rus_jav_gam_tig_alb_cze_krd_ses_tur_hin_sun_svk_prs_cnt_nor_bam_dgb_sid_arw_ukr	0.401716801019603	1.01485153871569	0.312809608310154
817	bul_ukr_krd_tur_alb_slo_azi_sun_mnd_kor_prs_swt_tsw_svk_mol_eng_qcu_bat_scr_anl_cze_ctl_tml_afr_pol_glc_chh_ita_grk_wly_guj_sod_igb_akn_yor_swa_ger_fin_urd_ewe_aeg_bos_rom_bem_tig_pan_geo_moo_lit_ind_lat_hau_rus_jpn_amr_knd_aze_mly_cic_heb_hin_vie_swe_uzb_ven_dyu_xho_zul_sid_lda_ses_mlt_owc_bam_dut_ben_mcd_est_amh_hun_fbf_arw_mao_nor_fre_gam_cnt_dgb_tsn_por_jav_tha_tag_spa_bsq	0.333829397012329	0.835350266834137	0.405661465241177
818	ind_knd_slo_mly_spa_vie_arw_tha_mlt_chh_bat_ctl_dut_wly_fre_pol_anl_rom_tml_mcd_igb_afr_aeg_ger_sid_tsn_jav_tag_xho_grk_bam_ewe_uzb_heb_tsw_por_svk_mol_eng_amh_sun_bul_lat_sod_tur_tig_gam_hin_amr_urd_dyu_bsq_azi_mao_kor_guj_mnd_scr_swa_cze_cic_hun_lit_ukr_prs_owc_ven_zul_cnt_glc_nor_aze_fbf_pan_alb_est_bos_bem_dgb_ben_akn_rus_krd_swe_yor_jpn_fin_swt_ses_qcu_lda_ita_moo_hau_geo	-0.6500652177002	-1.55395262663597	0.123592321800121
819	mnd_sun_azi_zul_spa_prs_akn_geo_jpn_cze_tag_cnt_lit_mlt_glc_xho_pan_igb_grk_amh_aeg_sid_wly_nor_eng_por_kor_tsw_lat_mol_chh_knd_urd_scr_pol_rus_swt_slo_mao_mcd_ven_heb_dgb_bat_swe_cic_sod_yor_amr_fre_hun_dyu_gam_ctl_svk_afr_tml_bam_anl_fin_est_ukr_lda_fbf_tur_alb_ses_mly_swa_tig_ben_tsn_bos_bsq_hin_rom_uzb_moo_owc_vie_arw_guj_dut_qcu_krd_aze_tha_jav_ita_hau_ind_ewe_bul_bem_ger	-0.377212108166259	-0.972151541689508	0.333496892033336
820	rom_ses_tig_amh_tsn_heb_owc_swa_glc_geo_mcd_tag_alb_bat_guj_vie_mlt_scr_prs_akn_bem_eng_spa_bam_aze_ger_qcu_pol_cnt_por_lit_wly_igb_grk_tha_mnd_azi_jpn_dut_bos_cze_dyu_ewe_amr_ben_est_lat_afr_ind_rus_knd_chh_tsw_hun_arw_hau_sun_sod_uzb_gam_aeg_fin_mly_mol_jav_ita_swt_moo_hin_mao_anl_svk_xho_pan_bul_tur_yor_urd_dgb_cic_swe_ven_kor_ctl_ukr_slo_fbf_lda_zul_bsq_nor_sid_krd_fre_tml	0.479937356305004	1.29307471040247	0.199188167818874
821	mao_mly_ses_bam_yor_est_fin_sid_pol_owc_ind_kor_tsn_nor_ven_anl_svk_zul_slo_hau_swa_geo_uzb_bos_vie_jpn_lda_por_grk_alb_afr_xho_aeg_moo_fre_dgb_knd_jav_tha_glc_krd_lit_tig_bem_bul_lat_pan_hun_tml_tag_amh_swt_cnt_mnd_rus_bat_tsw_azi_dut_cze_mcd_ger_hin_akn_wly_cic_scr_sun_ben_chh_mlt_igb_swe_aze_ewe_ukr_ita_guj_amr_sod_prs_eng_heb_rom_ctl_arw_fbf_bsq_gam_spa_dyu_urd_mol_tur_qcu	-0.526946741929014	-1.22946745910976	0.221998062063609
822	alb_vie_sod_hau_slo_jav_rom_mlt_wly_ven_amr_afr_sun_dgb_swe_gam_urd_mcd_ind_tha_swt_azi_chh_cic_bos_sid_lda_dyu_ctl_tur_nor_igb_swa_tsn_xho_krd_ita_bem_moo_por_owc_mnd_aze_glc_fre_qcu_yor_ben_dut_arw_zul_uzb_tag_scr_ewe_ukr_kor_grk_eng_geo_tml_aeg_bul_mly_tig_est_akn_mol_pan_ger_svk_fin_heb_cze_jpn_hin_spa_mao_ses_bam_lat_prs_amh_bsq_bat_fbf_tsw_cnt_hun_lit_knd_rus_guj_pol_anl	0.851077331917506	1.95617446299128	0.0534450358326593
823	mol_cnt_knd_geo_spa_bos_igb_swa_amr_ses_gam_tur_amh_hin_lit_aze_fin_ger_dgb_bem_chh_bat_jav_fbf_hau_mlt_scr_urd_pan_heb_lda_sid_fre_ctl_grk_aeg_tsw_mly_hun_tha_qcu_moo_tig_ind_zul_alb_est_kor_svk_ukr_yor_swe_rus_dut_afr_eng_ven_ben_cic_pol_sod_anl_bsq_dyu_cze_jpn_bul_azi_krd_arw_guj_lat_uzb_akn_ita_swt_mnd_xho_ewe_tag_por_sun_vie_mao_bam_tsn_wly_slo_mcd_rom_nor_glc_owc_tml_prs	-0.230367441715074	-0.533548168025175	0.594927079907676
824	yor_azi_pol_akn_cnt_geo_rus_tag_moo_tur_krd_sod_hun_grk_sun_chh_bsq_mol_dut_qcu_gam_bem_svk_heb_fre_arw_cze_hin_tig_knd_jpn_wly_ben_anl_ctl_mcd_spa_sid_ses_ind_jav_fbf_ita_hau_bat_amh_guj_lat_zul_tha_aze_amr_aeg_alb_mnd_afr_glc_mao_igb_dgb_eng_kor_lit_bul_por_prs_tsn_cic_ger_scr_uzb_est_fin_ewe_bam_swt_swe_tml_dyu_slo_bos_pan_xho_lda_ukr_mly_mlt_nor_urd_swa_rom_tsw_owc_vie_ven	0.124304593951692	0.300199309545989	0.764695137172537
825	bem_fre_pol_cnt_mao_slo_hin_qcu_bsq_ses_tsn_jav_spa_sid_sun_alb_afr_knd_bat_ctl_amr_krd_mly_prs_jpn_tsw_guj_cic_glc_aeg_ita_bos_svk_pan_geo_rom_tag_nor_ewe_ben_tha_tig_anl_aze_kor_heb_zul_owc_lda_scr_vie_ind_grk_est_azi_dut_yor_igb_rus_mnd_gam_lat_arw_xho_ven_akn_tml_mlt_moo_sod_lit_eng_hun_wly_mol_swt_cze_uzb_bul_bam_amh_dgb_chh_hau_swa_ger_mcd_fbf_urd_fin_swe_ukr_por_dyu_tur	0.578480999604291	1.37393156880865	0.172765420523356
826	scr_afr_cic_ctl_tag_krd_lat_tsn_fbf_lda_nor_bul_igb_hau_swe_qcu_fin_prs_hun_rus_swt_knd_mlt_yor_por_tig_slo_geo_fre_hin_glc_arw_aeg_svk_ben_ewe_tha_spa_ind_cze_grk_sid_zul_chh_uzb_bam_heb_dut_bos_dyu_jpn_azi_cnt_bat_bsq_jav_ukr_tsw_akn_mcd_mol_ven_kor_lit_owc_pan_ger_ita_gam_rom_sun_alb_ses_wly_aze_swa_anl_amh_amr_bem_eng_pol_mao_moo_vie_tur_urd_tml_mnd_mly_guj_est_xho_sod_dgb	-0.393750780519835	-0.887443970792881	0.377129254352105
827	fbf_swe_ben_tsw_aze_est_owc_urd_knd_krd_guj_vie_ewe_bem_dyu_bos_slo_tsn_tig_swt_zul_hin_akn_mly_lit_geo_ind_anl_tur_cic_jpn_amh_wly_ven_glc_aeg_cze_mao_gam_sid_por_fre_scr_uzb_heb_kor_prs_lda_tml_tha_mol_lat_swa_arw_igb_afr_moo_rom_azi_sod_rus_ger_hau_xho_chh_jav_eng_pol_cnt_ses_bsq_svk_sun_bat_ctl_amr_hun_bam_bul_alb_mcd_spa_pan_mnd_grk_ita_nor_tag_dgb_dut_yor_mlt_fin_qcu_ukr	-0.000191659198566563	-0.000427962784405786	0.999659451778333
828	dut_yor_fin_mlt_svk_owc_hun_sod_ses_lit_est_swe_xho_chh_bam_ewe_swa_tur_sun_tig_arw_afr_mnd_uzb_cze_rus_mcd_tsn_tag_mao_pol_urd_hin_jpn_eng_ger_bul_dgb_azi_krd_geo_rom_zul_grk_bat_fre_anl_amr_jav_kor_sid_lat_wly_ctl_aeg_hau_pan_slo_glc_ben_alb_prs_ven_mol_por_igb_tsw_mly_bos_vie_knd_dyu_lda_scr_ukr_spa_gam_amh_fbf_nor_heb_cnt_bsq_cic_qcu_tml_guj_tha_bem_akn_ita_moo_ind_swt_aze	-0.154575489707781	-0.374110815350405	0.709173469071283
829	urd_akn_svk_bos_bem_mly_hau_heb_swa_spa_rom_fin_bat_fbf_alb_azi_igb_ewe_guj_jav_tsn_slo_amr_ind_cnt_gam_tag_cze_wly_grk_arw_dyu_afr_knd_owc_tsw_chh_cic_zul_geo_lat_hun_aeg_mcd_pan_krd_xho_lit_tha_moo_nor_qcu_anl_mao_ita_sod_bsq_swt_dgb_mnd_eng_amh_ger_kor_lda_sun_ses_ben_ukr_rus_ven_mol_jpn_bam_fre_glc_hin_tml_sid_tig_est_swe_aze_dut_yor_bul_prs_tur_scr_ctl_mlt_uzb_pol_por_vie	0.527351263136636	1.33269221296361	0.185888812043292
830	fre_qcu_dgb_rom_hau_sod_swt_fbf_bul_knd_afr_chh_tur_mao_prs_bsq_heb_tsn_pol_cze_tha_ukr_ctl_amr_eng_moo_uzb_geo_slo_aze_urd_swa_aeg_lda_sun_tig_cic_dyu_bat_dut_azi_mly_tml_ind_ger_glc_jpn_nor_scr_cnt_mol_amh_mlt_bos_bam_lit_sid_rus_jav_yor_ben_alb_xho_ses_anl_pan_zul_bem_grk_lat_wly_ven_est_arw_hin_hun_ita_mnd_tag_kor_guj_vie_ewe_igb_krd_tsw_swe_gam_owc_por_svk_mcd_fin_spa_akn	-0.462264838359498	-1.10711343837855	0.271100246156698
831	cnt_alb_geo_ctl_gam_moo_amh_tsw_akn_hin_hun_dut_ita_guj_bul_bsq_tig_rom_jav_eng_lat_hau_ben_prs_lda_bem_yor_wly_tur_cic_pan_slo_tsn_spa_ewe_dgb_svk_sod_mol_owc_lit_amr_bos_qcu_est_ses_chh_fbf_sun_glc_por_fin_ind_swe_scr_heb_krd_nor_ukr_tha_mcd_mnd_ger_bat_mlt_igb_bam_pol_arw_tml_uzb_kor_ven_dyu_rus_anl_swa_urd_tag_xho_mly_knd_fre_azi_afr_grk_sid_swt_aze_jpn_zul_vie_cze_aeg_mao	0.705451762719572	1.80367554442722	0.0745200262912535
832	aeg_urd_tsw_swt_glc_qcu_tag_kor_xho_cnt_bat_cic_alb_mao_tha_tml_cze_uzb_ben_slo_nor_lat_heb_eng_ger_bem_aze_tur_gam_sid_est_swa_sun_anl_bsq_fbf_mly_igb_afr_krd_dgb_ind_zul_ses_vie_yor_tsn_tig_por_ita_arw_bam_fin_mnd_scr_hin_wly_lda_spa_swe_grk_jav_amh_sod_ewe_hau_ukr_jpn_dut_chh_lit_knd_azi_ctl_pan_prs_mol_geo_svk_mlt_fre_pol_owc_guj_akn_rom_bos_moo_rus_mcd_dyu_bul_amr_hun_ven	0.125852087225865	0.289530029640543	0.772820295668721
833	mlt_nor_qcu_cze_alb_urd_owc_glc_hun_ben_sod_tur_swa_krd_igb_bsq_lda_ewe_amr_tml_tsn_ven_jav_moo_pan_kor_aeg_fbf_anl_fin_mcd_ukr_guj_ita_bat_grk_scr_pol_zul_rus_swt_bem_mly_gam_tig_ses_wly_aze_tha_hin_knd_mao_hau_dut_chh_mnd_sun_uzb_svk_heb_rom_cic_est_azi_amh_spa_cnt_swe_ind_tag_sid_bos_vie_ger_dyu_arw_bam_akn_mol_dgb_geo_tsw_lit_prs_jpn_eng_yor_lat_ctl_xho_afr_bul_fre_por_slo	-0.408567314710973	-1.2045874692759	0.231419186591989
834	afr_ind_hin_grk_por_rus_dut_ses_jav_mcd_ewe_glc_kor_ita_urd_bsq_knd_tag_azi_nor_arw_mnd_jpn_ukr_owc_vie_fin_tur_ven_hun_tsw_slo_geo_ben_heb_lit_gam_dgb_amh_lat_tha_bul_prs_swa_krd_chh_sod_eng_anl_mao_dyu_amr_rom_spa_aeg_pan_tig_lda_swt_moo_qcu_uzb_pol_cic_hau_yor_fbf_fre_sid_svk_scr_bat_alb_mly_xho_cze_tsn_wly_zul_sun_akn_cnt_bem_aze_guj_swe_bam_igb_mlt_est_ger_bos_tml_mol_ctl	-0.0572467968337288	-0.135712959510056	0.892341525059436
835	geo_cic_grk_fin_aze_knd_arw_tha_mnd_azi_pol_yor_sod_hau_hun_vie_mly_tsw_eng_tsn_kor_jav_glc_slo_tml_hin_nor_bos_guj_ven_jpn_bem_ita_swe_pan_scr_moo_bsq_dyu_amr_alb_gam_lit_tag_rom_sun_krd_igb_bam_uzb_ctl_fre_urd_tur_chh_lat_akn_ukr_por_cnt_bat_bul_anl_est_dut_fbf_svk_zul_wly_aeg_qcu_ses_afr_swa_ewe_mao_ben_swt_mcd_spa_sid_mlt_xho_cze_lda_mol_ind_ger_dgb_heb_prs_amh_tig_owc_rus	-0.28950334808789	-0.684514725842216	0.495352542811362
836	ita_amr_glc_por_mcd_mnd_afr_cic_qcu_aeg_tml_tig_akn_zul_anl_fre_alb_moo_swt_nor_swe_prs_dut_yor_bsq_jav_spa_mly_owc_ben_bam_tha_dyu_pol_aze_ger_urd_swa_krd_bul_igb_mol_fin_ses_jpn_heb_wly_ind_lat_tur_ven_mlt_bos_uzb_sod_azi_tag_slo_lit_pan_svk_sid_tsw_vie_fbf_gam_rus_sun_arw_scr_grk_dgb_knd_tsn_lda_mao_geo_cze_hun_bem_bat_ctl_ewe_eng_kor_hin_xho_rom_hau_ukr_amh_cnt_est_chh_guj	0.177619796289411	0.391626682901389	0.696229981946196
837	tag_lit_prs_sun_jav_eng_bem_tsn_cze_ger_cic_tha_hun_tig_kor_nor_bam_azi_aeg_ewe_alb_tur_chh_gam_qcu_moo_ses_geo_mcd_slo_ukr_glc_dyu_aze_sid_heb_arw_lat_swe_fre_ctl_mly_rom_owc_rus_swa_por_bul_ben_swt_svk_bos_lda_tsw_fin_spa_hin_mnd_wly_afr_hau_dut_bat_krd_mlt_est_yor_mol_anl_amr_pan_bsq_xho_akn_uzb_ven_vie_ind_tml_pol_scr_mao_sod_dgb_amh_guj_igb_grk_fbf_zul_knd_cnt_ita_jpn_urd	0.0714737013181983	0.18304215453152	0.855163397859679
838	knd_aze_swa_cnt_heb_bam_qcu_sod_krd_aeg_ctl_rus_tur_swt_zul_scr_ewe_dgb_pol_ses_slo_fbf_ben_est_bsq_ger_mlt_kor_amh_akn_cic_dut_ukr_spa_ven_grk_geo_mly_chh_nor_fin_afr_bos_mnd_yor_xho_owc_pan_jpn_glc_por_sun_anl_rom_tig_lit_tsw_prs_bem_jav_lat_hin_hun_bul_dyu_cze_sid_svk_amr_eng_tha_wly_ita_uzb_swe_urd_azi_moo_tsn_fre_igb_alb_arw_guj_vie_ind_hau_bat_gam_tml_mao_mcd_lda_mol_tag	0.328741428374055	0.864499426713887	0.389537961457481
839	urd_grk_mcd_sun_chh_owc_arw_prs_kor_hau_hun_swa_fbf_scr_knd_tur_ind_ses_krd_uzb_vie_est_cnt_mlt_por_fre_rus_pol_bat_ita_ewe_spa_hin_amr_xho_jpn_igb_svk_amh_rom_sod_mol_mnd_glc_aze_eng_tml_sid_bam_lat_gam_ven_dyu_ukr_bem_bul_zul_bsq_azi_geo_bos_akn_heb_mao_ger_tsw_nor_pan_fin_aeg_wly_yor_cic_qcu_mly_jav_tag_lit_alb_tig_ctl_cze_swt_tha_guj_anl_tsn_slo_dgb_dut_lda_swe_ben_afr_moo	-0.230310638258801	-0.588402381547608	0.557688546570293
840	bat_bos_mnd_bem_swt_lat_amr_tml_hin_swa_knd_zul_arw_hun_kor_krd_tsw_akn_heb_est_gam_aeg_ger_slo_jav_cnt_uzb_rom_urd_bsq_wly_spa_sid_qcu_ewe_swe_eng_pol_anl_xho_igb_ukr_aze_mao_prs_hau_fin_tha_mlt_amh_jpn_vie_tsn_mcd_alb_pan_moo_lit_svk_sod_mol_bam_scr_dut_dyu_bul_ctl_chh_azi_ita_lda_ind_mly_geo_por_ven_yor_ben_rus_fbf_guj_tur_cic_tig_afr_dgb_nor_cze_glc_grk_ses_fre_sun_tag_owc	-0.0292177432206574	-0.0691957311116512	0.944982386336257
841	hau_igb_ctl_arw_moo_chh_pan_bat_cze_pol_mlt_bos_bam_mnd_sod_geo_jav_amr_guj_swe_ita_gam_jpn_zul_tha_ben_sid_fin_cic_vie_mao_dgb_wly_mol_svk_tsw_prs_lda_ven_rom_hun_dyu_xho_eng_slo_qcu_sun_kor_tur_ewe_por_mly_dut_azi_swa_est_tml_swt_knd_glc_lit_fre_scr_bul_grk_fbf_krd_amh_tig_cnt_bsq_hin_yor_ind_aeg_tag_tsn_heb_akn_uzb_aze_rus_spa_alb_nor_ses_anl_owc_ger_bem_lat_urd_afr_ukr_mcd	0.649750739934248	1.71741581695981	0.0892315522435459
842	amh_ukr_grk_ita_dut_sod_knd_bsq_swt_tig_tha_tur_kor_nor_pol_geo_akn_ven_est_hin_mcd_cnt_mly_guj_ind_ewe_uzb_bem_zul_sun_owc_dgb_afr_gam_aze_ctl_alb_ses_tag_cic_swe_yor_arw_bul_cze_prs_mao_swa_mlt_bam_dyu_mol_lit_tsw_rus_lat_aeg_jpn_ger_urd_fbf_rom_bos_fin_spa_hun_qcu_mnd_bat_amr_xho_tml_svk_tsn_azi_jav_anl_krd_por_lda_fre_pan_slo_chh_scr_hau_igb_sid_vie_eng_wly_heb_moo_ben_glc	0.931157450037849	2.4648148591046	0.0155441048228232
843	igb_azi_jav_bam_swa_heb_ben_tsn_afr_swt_ger_prs_amh_por_arw_guj_grk_swe_cze_jpn_pol_tml_chh_akn_urd_moo_est_tig_fre_scr_ita_uzb_bul_bos_glc_sid_pan_mlt_mao_ind_tha_zul_sun_mnd_eng_tsw_qcu_ukr_owc_mcd_ewe_krd_amr_fbf_dgb_gam_xho_hin_yor_hun_bsq_wly_svk_geo_bem_sod_kor_bat_mly_rus_ctl_nor_alb_hau_cic_dyu_mol_ses_dut_aeg_lda_vie_fin_spa_cnt_rom_ven_knd_lit_slo_tur_tag_lat_anl_aze	0.0243732930952257	0.064698933155575	0.948552581432527
844	bos_gam_dut_tur_lda_tsn_moo_ita_amh_tha_ger_bam_ben_sun_rus_azi_swa_pan_fre_cnt_krd_ewe_zul_eng_igb_tig_heb_sid_ctl_aeg_hau_yor_sod_grk_qcu_mol_uzb_prs_glc_pol_hun_mnd_cze_tml_mly_ses_fbf_est_ind_wly_geo_jpn_tsw_dgb_tag_mao_ven_akn_slo_chh_lat_bem_spa_afr_swe_bat_dyu_knd_mlt_bsq_urd_por_nor_aze_arw_alb_cic_owc_hin_xho_lit_ukr_fin_scr_svk_rom_amr_mcd_guj_anl_vie_jav_bul_swt_kor	0.0236452293456474	0.0545767930520627	0.956592700700698
845	ven_dgb_nor_bul_lit_vie_slo_est_bem_por_afr_eng_lat_knd_akn_tur_kor_hin_qcu_tsw_fre_rom_cic_chh_ita_ctl_mlt_owc_prs_arw_swa_zul_cze_gam_glc_jav_pan_dyu_tag_pol_azi_bat_ind_hun_moo_krd_mnd_spa_grk_sod_swe_rus_wly_sun_ukr_anl_sid_svk_urd_aeg_bos_mol_ses_mly_cnt_ben_mao_swt_ger_tha_tsn_geo_yor_xho_uzb_tml_jpn_amr_mcd_guj_alb_lda_scr_amh_bam_heb_fin_fbf_igb_aze_bsq_tig_hau_ewe_dut	-0.443788637416221	-1.1624433425526	0.248029769477532
846	mao_xho_qcu_mlt_amr_bsq_mcd_por_heb_jpn_uzb_ewe_swa_jav_ctl_mnd_aeg_fbf_swt_bul_grk_mly_guj_fin_bem_scr_yor_ben_bos_lda_tsn_owc_ukr_tur_knd_prs_aze_slo_lit_hin_moo_cic_afr_tig_anl_pan_alb_eng_tha_ind_tag_igb_spa_chh_ses_ita_cze_kor_vie_azi_swe_zul_glc_lat_gam_hun_geo_sod_bat_fre_nor_arw_svk_sun_akn_ger_amh_hau_urd_ven_cnt_bam_krd_mol_dgb_wly_pol_sid_est_rus_dyu_tsw_rom_dut_tml	0.318834465403217	0.82781672877815	0.409893547385819
847	chh_hin_bul_mnd_prs_yor_swe_cze_lit_ctl_wly_bat_mly_ben_heb_cic_alb_swa_dut_jpn_por_svk_geo_fbf_azi_afr_knd_est_jav_tag_ewe_hau_rus_gam_mcd_glc_mao_sid_xho_rom_sun_bam_bsq_qcu_anl_krd_pol_cnt_mol_kor_lat_aze_guj_tml_aeg_nor_slo_ita_mlt_tig_fin_ven_ses_spa_swt_ukr_lda_ger_eng_pan_tha_sod_amh_fre_vie_tsn_bem_hun_uzb_igb_dgb_dyu_grk_tsw_moo_arw_ind_zul_owc_tur_urd_amr_bos_akn_scr	-0.248405248778528	-0.591783406444636	0.555431514232249
848	prs_swt_xho_tig_est_ses_tha_wly_urd_bsq_knd_chh_ind_grk_glc_ewe_akn_lat_gam_krd_lit_aeg_dgb_cnt_aze_azi_alb_tsn_ben_nor_yor_ven_sun_jav_lda_guj_mnd_anl_svk_sod_dut_hin_fin_sid_moo_tsw_scr_ita_slo_pan_igb_bem_tml_swa_por_jpn_ctl_kor_cze_swe_cic_mly_tag_fre_tur_ukr_amh_rom_pol_bam_hun_mlt_fbf_zul_arw_bul_uzb_mao_eng_rus_bat_owc_heb_ger_vie_dyu_hau_qcu_spa_bos_afr_mcd_amr_mol_geo	-0.110104122109109	-0.259440717981026	0.795868656269056
849	est_prs_alb_tha_eng_urd_ctl_vie_spa_mnd_anl_hun_lat_pan_hau_chh_arw_xho_ger_ewe_moo_tml_yor_igb_ita_krd_tig_swe_fbf_rus_mly_amr_tur_tsw_mcd_dgb_nor_aze_ukr_gam_aeg_heb_sod_bul_ven_owc_lit_fre_pol_dut_cnt_bos_amh_geo_guj_cze_cic_afr_kor_wly_zul_bsq_ses_ind_knd_hin_por_sid_qcu_azi_jav_svk_slo_fin_jpn_tsn_scr_rom_grk_mlt_bat_tag_bem_dyu_swt_lda_swa_glc_bam_akn_sun_ben_mol_uzb_mao	-0.695763839480013	-1.79597745323713	0.0757454187149433
850	bul_ger_wly_amr_afr_yor_pan_geo_arw_nor_tag_xho_slo_bam_aze_ita_gam_eng_tur_fin_akn_alb_sod_aeg_pol_krd_swt_ses_fbf_knd_por_igb_spa_lat_tsn_glc_fre_mcd_tha_swe_dut_cic_mlt_lda_scr_rus_uzb_cnt_sid_prs_dgb_guj_bos_mnd_est_urd_dyu_hun_mol_ind_moo_tsw_ven_kor_owc_swa_grk_mao_chh_tig_lit_hau_vie_zul_ewe_ben_bem_jav_bsq_qcu_svk_jpn_bat_tml_rom_azi_ctl_anl_cze_ukr_heb_mly_sun_hin_amh	0.511721663144193	1.18936908760012	0.237322232069211
851	swt_tsw_kor_glc_ctl_bul_fbf_chh_scr_mol_mlt_nor_amr_wly_uzb_rom_ind_swe_urd_azi_tha_pan_swa_jav_igb_alb_tur_lat_owc_slo_bem_bam_yor_svk_guj_prs_cic_akn_knd_bat_aze_mcd_est_fre_tml_pol_amh_tag_qcu_por_anl_rus_hau_tig_cnt_zul_dyu_geo_heb_lda_hun_cze_eng_krd_mly_mnd_ben_bos_ses_vie_ita_ukr_tsn_grk_lit_dut_aeg_ger_afr_xho_ewe_jpn_bsq_hin_fin_dgb_sun_moo_gam_sod_ven_sid_spa_arw_mao	-0.168384261902786	-0.384457600706708	0.701517029524205
852	nor_gam_tur_ses_tha_fbf_amh_aze_mnd_geo_eng_ctl_tag_sod_zul_hau_slo_guj_mlt_sid_dyu_bat_pol_akn_bem_heb_azi_cic_afr_scr_urd_igb_yor_jpn_fin_rom_ukr_amr_bos_bam_ben_est_dut_dgb_jav_kor_hin_owc_moo_rus_lda_tml_ven_ger_bsq_swe_swa_glc_fre_anl_vie_mcd_lat_uzb_mly_lit_ita_tig_arw_spa_svk_xho_tsn_qcu_alb_krd_chh_sun_swt_hun_tsw_por_knd_ewe_prs_ind_grk_pan_bul_wly_mol_cnt_cze_mao_aeg	-0.173702656859336	-0.421060959981718	0.674682072440355
853	grk_bsq_dgb_ven_ewe_alb_yor_moo_bat_tag_ctl_pol_eng_cnt_sid_dyu_kor_svk_bam_prs_wly_knd_swt_pan_mly_tig_lda_swa_nor_afr_rom_lit_qcu_cze_mao_hau_arw_amh_mol_chh_amr_hun_spa_lat_swe_anl_guj_akn_fin_ben_urd_fbf_gam_bos_cic_bem_ukr_rus_ses_tsw_heb_igb_glc_aeg_scr_jpn_aze_azi_tur_vie_mcd_jav_sun_geo_tml_uzb_est_sod_ita_tsn_hin_bul_por_krd_mnd_ind_tha_xho_slo_mlt_fre_zul_dut_owc_ger	-0.348144144114931	-0.891584085609892	0.374916885536371
854	mlt_tha_bos_glc_yor_jav_uzb_tml_bat_anl_urd_afr_nor_moo_krd_mol_ctl_scr_ukr_aeg_geo_wly_owc_bam_lit_aze_amr_svk_pan_bul_cic_guj_ger_alb_qcu_bsq_bem_dgb_ind_tsn_ses_dut_ita_grk_sid_swe_mao_tig_zul_por_sod_lat_rom_mly_chh_ben_sun_spa_arw_cnt_hau_kor_akn_swa_swt_heb_dyu_jpn_lda_fre_fbf_tag_amh_pol_knd_rus_hin_prs_fin_est_gam_vie_eng_hun_mnd_slo_cze_azi_ven_mcd_tsw_ewe_tur_xho_igb	-0.376882758280488	-0.853366290463694	0.395648818214507
855	bam_amh_mao_swe_fin_lat_pol_moo_ven_est_ses_chh_tsn_urd_tha_lit_guj_ben_gam_cnt_akn_hun_azi_igb_sod_ita_spa_glc_ind_tsw_rom_dgb_afr_uzb_dut_mnd_ctl_por_geo_knd_mlt_amr_rus_slo_yor_bos_jpn_grk_svk_ewe_vie_bul_tml_fre_eng_prs_dyu_bem_mcd_aze_bat_cze_mol_tig_swa_qcu_xho_wly_nor_alb_tur_jav_scr_mly_arw_tag_pan_sid_krd_fbf_cic_hin_ger_lda_zul_heb_anl_ukr_swt_sun_hau_owc_bsq_kor_aeg	0.0822146021735053	0.211507959363095	0.832953734540388
856	owc_amr_urd_lit_qcu_mly_ben_chh_cze_mol_igb_fin_sid_hun_amh_alb_sod_tml_rom_heb_svk_est_pan_swe_dgb_rus_ses_lat_swt_sun_mao_scr_kor_ctl_slo_bat_tig_tsn_anl_mcd_ukr_ger_bul_swa_akn_lda_mlt_krd_aeg_ewe_hin_dyu_pol_bem_bam_cnt_tha_vie_fbf_mnd_nor_uzb_ven_yor_hau_aze_guj_ind_zul_spa_arw_tsw_cic_bos_gam_tur_dut_bsq_eng_tag_ita_fre_azi_jpn_wly_xho_glc_knd_jav_afr_prs_por_grk_moo_geo	-0.676399959378224	-1.57971718412377	0.117567013314949
857	mcd_ger_knd_tag_tig_fbf_swt_hin_tha_heb_krd_por_ind_uzb_mao_swe_mlt_sod_urd_afr_bat_tml_amr_swa_bem_prs_wly_kor_lda_tsw_igb_slo_alb_aeg_guj_nor_bos_ses_ctl_ukr_ewe_akn_yor_mol_sid_qcu_xho_rom_bsq_amh_hau_hun_dyu_geo_grk_mly_zul_mnd_fre_bul_tsn_eng_scr_chh_lit_ita_anl_sun_aze_dgb_owc_est_svk_cze_pan_lat_cic_arw_vie_spa_moo_ven_ben_cnt_azi_jav_tur_glc_gam_dut_bam_fin_rus_jpn_pol	0.034157627522779	0.079842935487303	0.936533735189718
858	mly_lat_urd_ind_hau_afr_jpn_qcu_eng_est_ewe_fbf_zul_mao_fre_pol_chh_tml_cnt_mnd_lda_xho_spa_grk_ven_bam_rus_bat_sod_tsn_rom_tag_ger_hun_prs_hin_heb_mol_sid_jav_por_alb_wly_owc_akn_igb_dut_ukr_swa_swt_aze_sun_kor_lit_tha_tur_tig_amr_amh_azi_ben_fin_bul_mlt_uzb_gam_tsw_dyu_glc_geo_bsq_ses_knd_cic_ita_anl_krd_bem_cze_dgb_guj_scr_arw_moo_mcd_svk_nor_yor_pan_aeg_slo_swe_ctl_bos_vie	-0.173100577052749	-0.405699880862242	0.685895009044136
859	cnt_dut_mao_lda_tha_mly_pol_ven_svk_rom_hau_por_rus_yor_ewe_krd_swa_tsn_pan_arw_lit_sod_lat_eng_mcd_alb_afr_cic_fre_owc_slo_glc_hin_bos_mol_uzb_zul_ses_vie_tur_swt_mnd_wly_akn_xho_guj_ctl_hun_nor_heb_chh_ita_prs_geo_jav_spa_sun_moo_qcu_cze_ind_fbf_amr_gam_jpn_azi_tml_mlt_est_bem_fin_tig_urd_tsw_anl_amh_sid_aze_kor_bsq_aeg_ger_bat_grk_scr_swe_knd_tag_bul_dyu_bam_ben_ukr_dgb_igb	-0.0126392880356811	-0.0336210657149233	0.973251378298248
860	kor_bam_mnd_ger_azi_lit_mol_moo_hau_vie_guj_cze_krd_tur_mcd_est_pol_tag_akn_ses_sun_amh_swe_scr_geo_fbf_gam_bos_slo_amr_cic_fre_lda_mlt_alb_ben_tml_eng_hun_pan_lat_heb_dut_afr_swa_fin_prs_glc_aeg_cnt_tig_ewe_jav_dgb_dyu_por_urd_knd_rus_sod_mao_igb_ind_ukr_yor_sid_ven_mly_chh_rom_uzb_swt_tsw_bem_spa_jpn_bul_anl_bat_arw_bsq_xho_wly_aze_zul_qcu_hin_owc_svk_tsn_grk_ctl_tha_nor_ita	0.422057650055138	0.994638404651842	0.322493066321417
861	qcu_bul_dut_sid_amh_aeg_cic_scr_cze_tml_dgb_bem_krd_uzb_nor_tur_lit_owc_tig_afr_arw_guj_kor_ven_yor_azi_ben_jpn_fbf_hun_amr_ger_ctl_tag_ita_dyu_por_mcd_pol_anl_knd_swe_heb_tsw_glc_bos_bam_lda_chh_mnd_cnt_sod_fre_pan_fin_spa_mlt_ukr_geo_est_zul_slo_ses_bsq_xho_alb_svk_rus_vie_mol_igb_rom_swt_hau_jav_grk_tsn_urd_prs_akn_hin_mly_mao_swa_aze_sun_bat_ind_moo_ewe_eng_tha_lat_wly_gam	-0.208865546408047	-0.503342478299944	0.615913617828351
862	bat_guj_afr_akn_sod_gam_hau_ben_azi_chh_zul_tsw_ukr_tur_slo_yor_arw_hin_mol_cnt_fin_fre_dgb_est_ven_mao_wly_ses_mcd_bam_tig_bul_owc_spa_pan_tml_lat_dyu_xho_ita_nor_urd_alb_lit_ind_swa_bos_sid_vie_por_aze_moo_geo_grk_svk_sun_cze_rom_eng_swt_kor_tag_amr_mnd_ctl_dut_bem_swe_jav_lda_mlt_amh_bsq_tha_scr_rus_anl_uzb_ewe_ger_jpn_prs_mly_krd_pol_glc_tsn_knd_igb_hun_qcu_heb_cic_fbf_aeg	-0.0299409275108736	-0.0670821936388291	0.946660276330987
863	dgb_arw_uzb_lda_fre_bem_amh_bat_glc_ita_tha_fbf_nor_swe_azi_bul_alb_moo_hau_tml_ewe_guj_est_zul_mcd_svk_akn_pan_hun_jpn_aze_tsn_knd_lit_hin_amr_prs_qcu_tig_swt_grk_sun_chh_fin_rom_lat_cic_slo_cnt_ger_swa_scr_bos_owc_mlt_eng_mnd_yor_gam_dyu_mol_mao_kor_ben_jav_xho_ses_anl_ukr_geo_vie_rus_tsw_tur_bsq_afr_heb_sod_spa_bam_aeg_ven_tag_ind_igb_sid_mly_krd_wly_ctl_urd_dut_pol_por_cze	0.276566450018069	0.658719224196699	0.511703671761497
864	svk_mnd_hun_dyu_heb_pan_hau_azi_pol_por_amh_bul_dut_knd_ita_slo_mly_tig_swt_geo_arw_glc_mao_vie_tml_est_anl_aze_tur_moo_cnt_eng_uzb_rom_aeg_amr_sid_scr_tha_guj_ger_krd_akn_ben_ven_rus_dgb_mol_bos_cze_cic_qcu_yor_fre_lat_kor_alb_swe_xho_spa_sun_chh_lit_zul_tsw_jpn_ewe_ukr_bam_jav_nor_ses_wly_tag_lda_ind_owc_hin_mlt_swa_fin_sod_igb_bsq_urd_bat_grk_prs_fbf_mcd_tsn_bem_gam_ctl_afr	-0.00560196554659249	-0.0187384248927628	0.985089918414685
865	ger_por_vie_tsw_dgb_sod_zul_amr_kor_arw_moo_azi_nor_knd_bat_swt_aeg_est_ita_guj_ctl_alb_grk_wly_lat_hun_eng_hau_anl_spa_fre_mao_swe_bem_rus_hin_pan_tig_bam_lda_scr_igb_akn_gam_ukr_mly_yor_mol_cnt_tag_urd_bsq_slo_ewe_geo_swa_mcd_glc_amh_dut_sun_heb_rom_cze_fin_ben_tsn_owc_aze_ses_uzb_chh_qcu_ven_tml_jav_ind_pol_bos_xho_lit_mlt_sid_afr_fbf_bul_jpn_svk_tha_tur_prs_krd_cic_dyu_mnd	NA	NA	NA
866	heb_prs_ger_anl_hin_urd_ses_uzb_amr_eng_glc_ind_pol_mcd_qcu_knd_sid_bat_lda_bam_lat_ctl_mlt_bsq_sod_grk_dyu_dut_xho_sun_jpn_cic_slo_bos_owc_chh_afr_guj_cze_krd_rom_amh_hun_scr_alb_nor_mol_vie_rus_kor_pan_jav_swe_yor_akn_tsw_aeg_aze_tur_svk_azi_tha_ewe_bem_mly_fin_hau_tsn_zul_swa_moo_dgb_cnt_tml_ven_tig_swt_ben_arw_geo_fbf_gam_wly_est_bul_tag_lit_ita_fre_mnd_igb_por_mao_spa_ukr	-0.782957505001101	-2.05732231898786	0.0424549231954159
867	lat_fbf_fin_owc_dyu_tsn_zul_tag_svk_grk_yor_hun_tig_ven_bam_ger_tur_prs_est_hau_bul_ukr_alb_kor_chh_swa_bsq_jav_akn_swt_arw_xho_urd_sun_qcu_mlt_tha_gam_dut_rus_wly_slo_ita_mao_mol_mnd_aeg_tsw_afr_heb_nor_vie_ewe_pol_bem_azi_eng_sid_ctl_amh_ind_cnt_hin_glc_cic_anl_ben_rom_geo_sod_lda_bos_lit_tml_uzb_mcd_krd_pan_jpn_bat_amr_por_fre_igb_knd_spa_swe_dgb_moo_scr_mly_cze_ses_guj_aze	-0.724534160177264	-1.81027551038432	0.0734825812889164
868	svk_sun_pan_sid_ven_jpn_mly_ctl_eng_fin_tsw_hun_swt_swe_bat_bsq_igb_mnd_fbf_uzb_ewe_prs_ger_sod_owc_lda_chh_jav_cnt_bam_amr_grk_bul_ben_heb_mao_bem_spa_rus_pol_gam_yor_swa_krd_geo_ita_aeg_lat_dyu_guj_aze_dgb_ses_hau_tsn_kor_alb_lit_bos_mol_tur_vie_xho_mlt_rom_tig_tml_hin_moo_urd_knd_anl_fre_amh_est_mcd_glc_azi_por_afr_arw_dut_akn_wly_tag_ind_cic_qcu_zul_nor_tha_cze_ukr_scr_slo	0.0233627722530525	0.0518689488227726	0.958744364720684
869	heb_dyu_tag_cze_amh_spa_azi_tml_est_prs_mlt_sid_tur_swt_jav_krd_vie_tsn_ita_lat_ger_fbf_ses_gam_svk_tha_ind_bat_slo_geo_akn_bam_dgb_ven_kor_bul_por_afr_mnd_mol_eng_qcu_ewe_guj_nor_ctl_mao_scr_sun_tsw_arw_cnt_mcd_lda_ukr_owc_alb_glc_aeg_igb_yor_urd_aze_rus_grk_pol_bos_hin_rom_lit_swa_knd_jpn_anl_uzb_fre_amr_fin_swe_sod_cic_hau_tig_hun_chh_moo_pan_zul_mly_ben_xho_dut_bsq_bem_wly	-0.692047912468636	-1.76420268851711	0.0809814443248709
870	fbf_lat_por_prs_mlt_spa_nor_uzb_ukr_cnt_aze_hau_tml_grk_svk_ger_glc_hun_jav_ewe_geo_swt_mly_dgb_tha_mnd_tur_yor_est_ven_igb_alb_pan_bsq_mao_bos_rom_tsn_scr_hin_aeg_dut_heb_arw_moo_azi_sid_mcd_bat_amh_urd_swa_eng_afr_ita_zul_bul_bam_rus_vie_cze_pol_sod_bem_wly_ind_anl_ben_chh_krd_kor_jpn_lit_ctl_owc_amr_slo_cic_ses_swe_gam_qcu_dyu_akn_tsw_sun_knd_guj_xho_fin_tig_fre_lda_tag_mol	0.0539573842273527	0.119577032958455	0.905076147969962
871	hun_lit_amr_kor_dyu_heb_anl_mcd_tsn_est_svk_rus_tml_knd_ger_scr_amh_wly_tur_swa_fin_xho_mlt_bat_moo_vie_cic_ind_prs_bsq_tsw_grk_gam_tig_mnd_pol_afr_igb_ukr_alb_bem_dut_aeg_eng_sid_arw_ctl_ben_zul_glc_tag_mol_spa_por_swe_hin_ven_slo_chh_ita_guj_ses_uzb_azi_hau_tha_cze_fbf_fre_aze_geo_bos_qcu_dgb_cnt_yor_ewe_nor_sun_mao_akn_lat_urd_jav_jpn_bam_rom_swt_mly_lda_sod_owc_bul_pan_krd	-0.129226899355602	-0.33648564473028	0.737262752912703
872	hau_fre_sid_kor_afr_yor_lda_dgb_mao_mly_owc_bos_mnd_por_glc_lat_mcd_ita_tsn_bsq_scr_spa_lit_tig_bem_moo_sod_heb_bul_ger_hin_swt_est_eng_ctl_slo_jpn_ses_azi_knd_chh_fin_tha_fbf_igb_xho_urd_mol_uzb_sun_nor_cze_jav_wly_gam_svk_swe_guj_tml_rus_dut_alb_tag_swa_qcu_anl_tsw_bat_arw_ukr_grk_aeg_rom_cic_zul_cnt_tur_dyu_aze_ven_krd_amr_mlt_vie_geo_hun_amh_ewe_prs_bam_akn_ben_ind_pol_pan	-0.478979585499537	-1.09635885224115	0.275752656800648
873	aze_bam_cnt_ben_swe_owc_ses_ind_dut_ewe_mcd_dyu_scr_swt_nor_dgb_por_lit_tml_bem_anl_mlt_fre_rus_fin_hin_sod_aeg_jpn_pol_yor_tha_moo_spa_est_geo_bos_igb_qcu_amh_mly_lda_mol_krd_akn_hau_pan_lat_bul_cic_grk_arw_ita_heb_fbf_tur_vie_amr_cze_tig_ctl_knd_xho_tsw_bat_urd_slo_rom_kor_eng_afr_alb_sun_swa_tsn_svk_ven_glc_prs_ukr_gam_azi_mao_jav_sid_bsq_guj_zul_wly_chh_tag_ger_uzb_mnd_hun	NA	NA	NA
874	bam_dgb_geo_glc_rus_mol_tml_pan_pol_cze_krd_afr_cnt_mly_mao_mlt_owc_mcd_tsn_uzb_moo_rom_bat_bul_lda_anl_akn_ind_nor_qcu_aze_chh_tsw_swe_ger_tha_yor_grk_ven_svk_xho_fin_hin_lit_hau_tig_fre_swt_ses_bem_wly_tur_jav_lat_ukr_aeg_eng_zul_kor_ewe_est_vie_igb_sod_ita_mnd_fbf_bos_alb_dut_ctl_slo_jpn_scr_swa_heb_spa_prs_ben_gam_arw_guj_sun_bsq_azi_tag_hun_cic_amh_por_amr_urd_sid_dyu_knd	0.0572162079055327	0.135713205361752	0.892341331237109
875	dut_chh_geo_ita_glc_zul_heb_est_knd_ukr_ewe_bem_ctl_tsn_dyu_pol_urd_grk_hun_prs_spa_alb_sid_lda_mlt_mcd_amh_tig_tsw_dgb_bam_tag_qcu_slo_tha_mao_igb_jav_moo_lit_guj_mol_vie_owc_nor_azi_rom_anl_xho_aeg_cic_swa_bos_ger_sun_fre_tml_ven_gam_swt_amr_sod_akn_aze_swe_fbf_ses_hin_bat_uzb_scr_wly_kor_por_afr_jpn_arw_ben_cze_ind_lat_bul_pan_fin_eng_cnt_hau_bsq_mnd_tur_mly_krd_yor_rus_svk	-0.471769539109196	-1.08556628823615	0.280476849869626
876	vie_scr_wly_tig_ctl_swt_amh_mol_cnt_jpn_dyu_glc_qcu_ind_mly_cze_ewe_afr_owc_ger_mcd_bat_lda_lit_nor_bsq_akn_prs_lat_aze_hau_anl_knd_bos_hin_tsn_dut_tsw_por_swa_kor_eng_spa_geo_sod_krd_tha_cic_uzb_aeg_rus_ven_chh_heb_igb_jav_tml_fin_pol_ses_xho_dgb_alb_urd_pan_ukr_bem_zul_grk_hun_azi_est_sun_fbf_fre_mao_ben_bam_sid_rom_mlt_guj_gam_mnd_arw_ita_tag_bul_slo_moo_svk_tur_amr_yor_swe	-0.673997980177225	-1.63021239858961	0.106439035227095
877	ven_ukr_mao_cze_ctl_rus_mly_heb_lat_cic_mnd_tag_nor_aze_ses_anl_tig_amh_swa_hin_tsw_uzb_est_jav_chh_dgb_glc_amr_tur_zul_slo_pan_lda_bam_fin_vie_guj_moo_alb_dut_sod_fbf_scr_wly_mcd_owc_cnt_kor_sid_ger_tsn_arw_jpn_pol_qcu_spa_mlt_geo_swe_dyu_lit_ewe_svk_knd_sun_gam_krd_swt_eng_azi_hun_fre_bsq_aeg_bem_tha_rom_ita_mol_ind_ben_urd_yor_bos_igb_grk_akn_xho_prs_bat_por_tml_afr_hau_bul	-0.57804223350373	-1.58842684106325	0.115583972810114
878	aeg_tsn_akn_kor_moo_bam_bem_ita_ind_est_sod_sid_ger_fre_tha_bul_nor_rus_fin_eng_ven_hun_vie_guj_zul_cic_swa_prs_jav_bsq_igb_lit_mol_tml_bos_lda_uzb_mly_wly_yor_swe_pan_swt_pol_alb_afr_heb_tag_ben_krd_amh_mao_tsw_mcd_knd_bat_urd_grk_ctl_gam_azi_dyu_dut_por_sun_tur_qcu_dgb_cze_scr_spa_anl_svk_xho_geo_mnd_glc_amr_hin_tig_arw_cnt_ukr_ewe_rom_jpn_hau_slo_ses_mlt_fbf_chh_owc_aze_lat	-0.220586925554923	-0.570536214086338	0.569690009920497
879	dut_owc_swe_ukr_rom_hun_tsw_swa_ewe_chh_zul_ind_igb_slo_tag_por_jav_svk_ben_kor_mlt_arw_sun_heb_cze_tsn_sod_amh_bam_spa_fbf_nor_lit_cnt_hin_swt_tur_ven_ses_eng_guj_cic_dgb_geo_lat_urd_yor_moo_fin_pan_alb_amr_rus_bos_fre_ctl_anl_bem_gam_aeg_tml_lda_ita_afr_mol_scr_ger_xho_prs_mao_krd_glc_bul_grk_qcu_wly_akn_aze_bat_mly_bsq_knd_mcd_tha_vie_tig_pol_uzb_jpn_dyu_sid_azi_est_mnd_hau	0.868233153992702	1.99474662395259	0.0489978261527318
880	mly_bos_chh_glc_sid_aze_mol_cze_mcd_bat_tig_lit_alb_swa_jav_tur_jpn_por_ger_eng_bam_dgb_bem_igb_lat_bsq_rom_pan_mao_afr_ven_yor_cnt_cic_dut_gam_fbf_spa_amr_est_mnd_fre_mlt_tml_aeg_slo_prs_azi_pol_ben_fin_heb_sun_bul_ita_nor_amh_arw_ukr_geo_krd_vie_ses_qcu_ind_akn_ctl_ewe_hin_owc_moo_zul_anl_urd_dyu_hau_tsw_sod_kor_hun_svk_swe_swt_scr_tsn_guj_grk_rus_tha_wly_xho_lda_tag_knd_uzb	-0.224961087307633	-0.577628079593385	0.564911135981297
881	knd_jpn_rom_yor_cze_anl_moo_ben_scr_rus_bat_hun_dgb_ven_guj_qcu_uzb_ewe_sid_gam_azi_geo_sod_cnt_swe_zul_fbf_afr_bul_ukr_svk_ita_por_chh_tsn_aze_swt_cic_eng_mcd_grk_mlt_arw_sun_glc_spa_tur_ind_prs_vie_hau_pol_kor_bsq_tml_igb_akn_bam_wly_heb_aeg_nor_ctl_lat_tha_bem_ger_ses_tag_hin_jav_tsw_amr_pan_tig_alb_urd_amh_fin_bos_swa_dyu_est_mly_xho_krd_lda_fre_mao_lit_owc_slo_dut_mol_mnd	-0.738495706944702	-1.99102050996589	0.0494131978001137
882	tml_anl_swe_eng_rus_jav_ger_qcu_mol_bsq_hin_geo_bat_tur_hun_swt_cze_bam_owc_ita_ukr_spa_jpn_mly_akn_dut_mao_kor_amh_afr_igb_swa_amr_heb_aze_cnt_svk_gam_guj_dgb_alb_fbf_fin_tig_sod_ven_ewe_rom_arw_chh_grk_tag_hau_mnd_krd_ind_sun_aeg_fre_prs_lit_sid_bos_mcd_urd_zul_por_knd_bul_nor_dyu_scr_uzb_lat_mlt_ben_vie_moo_lda_pan_bem_wly_glc_slo_est_ses_tsw_ctl_pol_azi_yor_tha_cic_tsn_xho	0.0148572363580796	0.0338511653668234	0.973068383481087
883	jav_tig_por_owc_swa_rus_xho_est_mlt_amr_slo_ctl_uzb_bul_ind_anl_pol_sun_chh_mol_aze_guj_heb_wly_dyu_cic_rom_eng_swe_grk_tml_lat_sod_pan_spa_ewe_mly_lit_kor_tsw_svk_alb_hun_ita_krd_gam_scr_bam_mao_glc_fbf_akn_bem_azi_fin_ger_lda_dgb_ven_hin_yor_ses_dut_bat_sid_geo_cnt_tha_bos_urd_hau_aeg_cze_knd_qcu_jpn_tsn_tag_vie_mnd_bsq_zul_prs_igb_fre_ben_ukr_amh_moo_mcd_swt_arw_tur_nor_afr	-0.278879129076601	-0.66227273447362	0.509434309766363
884	tur_mcd_lda_sod_igb_rom_xho_vie_glc_tag_gam_kor_tsw_fbf_ewe_akn_por_cze_slo_bem_arw_afr_ses_knd_dut_aeg_lit_alb_cnt_pan_ctl_pol_tsn_mly_est_bat_azi_moo_fre_ukr_tha_tml_ben_hin_nor_spa_jpn_heb_chh_dyu_bos_mlt_bsq_hau_jav_zul_swe_anl_ita_amh_yor_mao_eng_mnd_svk_dgb_bul_scr_geo_qcu_guj_urd_krd_wly_tig_rus_swt_bam_mol_amr_sun_ger_aze_cic_fin_grk_hun_swa_lat_uzb_sid_ven_ind_owc_prs	-0.662879673444486	-1.61046788567615	0.110684876152154
885	spa_cze_pan_bul_dgb_por_cnt_krd_slo_mnd_guj_chh_nor_swe_vie_gam_rom_igb_tag_ger_est_tha_tml_lat_akn_uzb_lit_urd_hau_zul_rus_mcd_mlt_anl_tsn_mly_bam_hin_swa_grk_glc_aeg_ita_tur_lda_dyu_alb_fin_sid_qcu_bat_eng_afr_aze_ewe_ind_amh_bos_ses_mol_jpn_bem_cic_moo_tsw_prs_sod_ukr_scr_wly_owc_svk_mao_bsq_arw_azi_knd_kor_xho_tig_heb_amr_pol_swt_fre_dut_ctl_fbf_geo_sun_jav_ven_hun_ben_yor	-0.269313126774304	-0.59346558233862	0.554310254529753
886	arw_tsw_krd_cnt_igb_sun_fre_mly_ses_nor_bul_por_jpn_sid_dyu_owc_ven_azi_moo_slo_chh_akn_tha_ita_scr_aze_mol_urd_bam_lit_jav_qcu_alb_prs_ctl_bem_svk_sod_bat_uzb_wly_lat_kor_anl_swa_dgb_ben_swe_ewe_mlt_tsn_geo_mcd_mao_pan_guj_cze_grk_yor_hau_ger_spa_tur_aeg_amh_zul_fin_pol_lda_rus_ukr_dut_fbf_cic_tag_vie_bsq_amr_swt_bos_tig_hin_ind_heb_glc_mnd_tml_rom_knd_gam_xho_afr_hun_est_eng	0.713545764097159	1.84299870556502	0.0685146176306102
887	aze_por_chh_zul_xho_mly_fin_bos_anl_swe_ita_tig_knd_sod_wly_tsn_nor_slo_bsq_ben_lit_vie_akn_qcu_dyu_swa_moo_mcd_ses_fbf_ven_cic_ger_rus_jpn_bam_bul_dgb_tsw_pol_lat_ind_est_aeg_scr_bat_sid_guj_azi_arw_rom_pan_jav_hau_kor_glc_cnt_tag_ewe_prs_swt_spa_igb_amr_amh_mnd_urd_hin_dut_fre_mol_tml_grk_lda_gam_krd_tur_eng_heb_hun_sun_yor_owc_afr_bem_geo_ukr_mao_cze_svk_ctl_uzb_mlt_alb_tha	-0.3741805055276	-0.834912940343515	0.405906412655757
888	ukr_wly_qcu_mcd_geo_guj_akn_owc_ctl_fre_aeg_zul_dgb_sid_mnd_jav_gam_est_mly_amh_tml_pan_bsq_cic_arw_afr_lit_alb_ger_ses_por_mlt_bul_ind_tsw_slo_rus_prs_mao_svk_azi_eng_jpn_tur_chh_xho_scr_ben_mol_tag_urd_bam_ven_sun_hau_dut_yor_lda_uzb_glc_grk_bat_krd_pol_ita_knd_heb_moo_swt_ewe_fbf_swe_dyu_fin_hun_sod_anl_igb_tig_aze_tha_cze_swa_spa_bem_vie_rom_nor_cnt_bos_kor_amr_hin_tsn_lat	0.161251925138603	0.376255971344858	0.70758360528922
889	swt_wly_krd_aeg_zul_spa_hin_fre_scr_azi_owc_geo_urd_yor_ses_tsw_chh_heb_tml_est_swa_ger_fbf_bem_jpn_bul_uzb_lat_vie_igb_sid_alb_amh_mnd_kor_moo_sod_xho_lit_ben_cic_rom_dut_pol_tag_afr_gam_grk_guj_pan_tha_mlt_por_ukr_rus_dyu_cze_bat_ven_eng_ctl_tsn_amr_dgb_svk_mao_qcu_ita_prs_arw_cnt_ind_lda_tur_mly_bam_bsq_fin_ewe_mol_slo_anl_hun_sun_aze_mcd_hau_jav_bos_nor_swe_knd_tig_glc_akn	0.298924732410709	0.737259208719639	0.462820748056882
890	kor_fin_mlt_anl_jav_scr_dut_cic_mol_aze_tsw_amh_bat_aeg_chh_gam_bem_hin_geo_ses_mao_swt_alb_hau_vie_owc_mcd_fre_tur_sid_qcu_hun_ben_ctl_slo_rom_sun_pan_yor_ita_igb_spa_arw_lat_svk_heb_bsq_akn_tag_krd_knd_prs_azi_glc_rus_grk_swa_dgb_zul_moo_fbf_wly_tig_tsn_urd_ewe_amr_eng_tha_bul_lit_bos_guj_est_bam_ind_pol_uzb_ven_mnd_ger_dyu_cze_por_sod_jpn_xho_afr_swe_nor_tml_cnt_mly_ukr_lda	0.103906491159464	0.252880650118525	0.800918561845634
891	tha_mly_bos_owc_igb_cnt_moo_mlt_gam_lda_hau_swe_lit_tsn_dut_hun_guj_fbf_amh_scr_vie_ctl_azi_grk_dgb_bam_amr_mnd_hin_glc_tsw_jpn_alb_uzb_mol_bul_tag_knd_mao_por_mcd_anl_fre_tur_nor_sid_qcu_ses_swt_lat_sun_urd_ewe_rom_yor_tml_geo_rus_ven_cze_chh_bem_aeg_akn_aze_ita_bsq_wly_bat_heb_arw_pan_xho_swa_krd_afr_jav_ben_slo_kor_zul_fin_dyu_prs_est_ukr_cic_tig_ind_sod_pol_eng_svk_spa_ger	0.0290266274923456	0.0697175678162933	0.944568149763775
892	prs_qcu_mly_dut_wly_krd_tsn_por_mao_dyu_bam_bos_swa_jpn_tag_igb_spa_jav_geo_mlt_ukr_hau_tha_knd_ctl_akn_vie_scr_xho_sid_chh_ben_eng_slo_fre_hun_pol_tur_ita_glc_lit_uzb_afr_heb_tsw_grk_guj_azi_kor_owc_sod_svk_est_bem_cze_bat_ind_cic_rus_ewe_sun_yor_mcd_zul_ger_amh_cnt_lda_mnd_ses_mol_pan_anl_swe_alb_nor_aze_fbf_lat_hin_gam_tig_bsq_aeg_ven_tml_amr_rom_moo_fin_bul_arw_dgb_urd_swt	-0.455698669367862	-1.0401259344103	0.300977965191849
893	wly_gam_lda_owc_dyu_urd_xho_eng_est_tur_dut_ita_cnt_zul_tml_fbf_rus_mlt_aze_bem_mly_grk_spa_prs_tsw_sid_heb_mnd_kor_dgb_mao_akn_bsq_azi_sod_amh_hin_afr_ven_hun_fin_mol_ger_bat_amr_fre_guj_mcd_tag_nor_aeg_igb_svk_uzb_arw_sun_cze_jpn_krd_ses_pan_knd_chh_lat_por_ukr_rom_alb_ctl_qcu_slo_ben_ind_bos_anl_ewe_bul_jav_vie_tig_lit_geo_hau_swt_tha_pol_swa_moo_bam_scr_swe_glc_tsn_cic_yor	0.0247842319702202	0.0566655821096418	0.954933159168847
894	bem_lda_ger_tsn_bsq_dgb_yor_ben_grk_kor_hau_zul_mlt_swe_anl_ven_cze_wly_uzb_ctl_mly_swa_mol_akn_dut_pol_est_owc_swt_guj_aze_jav_alb_prs_tsw_arw_urd_aeg_krd_mcd_fin_scr_dyu_amr_bat_fre_ukr_mnd_hun_geo_bos_ses_afr_cic_hin_tur_heb_xho_knd_lit_bul_tml_tig_qcu_gam_glc_jpn_fbf_slo_mao_rom_eng_igb_cnt_lat_pan_tag_rus_bam_amh_spa_moo_sod_nor_svk_chh_sun_azi_ita_por_tha_sid_vie_ewe_ind	0.562405037216251	1.31015642559327	0.193369722607156
895	prs_lat_jpn_tur_cnt_bem_qcu_mol_fbf_dgb_pan_mnd_krd_afr_jav_sod_fin_knd_gam_ita_heb_amr_mcd_nor_amh_aeg_ind_hau_hin_aze_spa_alb_ctl_owc_urd_svk_cic_mao_por_guj_anl_sun_grk_tsn_rus_uzb_swe_ben_sid_lit_bsq_igb_eng_kor_ukr_wly_ger_mly_moo_bam_ses_cze_tag_tha_est_rom_chh_geo_zul_akn_ven_arw_hun_swt_tig_bul_swa_bos_dut_dyu_lda_vie_bat_mlt_ewe_tsw_azi_yor_slo_pol_tml_glc_xho_fre_scr	-0.21264055491977	-0.491951645057839	0.623912757385305
896	jpn_alb_chh_azi_tsn_sod_svk_prs_cze_tur_mcd_uzb_sid_hun_owc_qcu_cic_kor_urd_akn_ind_dut_mlt_cnt_ita_tag_bem_bos_eng_mnd_jav_rus_ewe_heb_yor_amh_lda_mao_tig_geo_swa_krd_gam_spa_glc_pol_xho_scr_fin_fbf_sun_pan_hau_swe_afr_hin_vie_aze_ben_tha_tsw_tml_por_moo_wly_anl_lit_ctl_slo_rom_aeg_grk_mol_bsq_mly_lat_swt_guj_ses_amr_ukr_dyu_arw_fre_bul_igb_dgb_nor_ven_bam_zul_bat_ger_est_knd	0.195388172978768	0.493499413064348	0.622823169285103
897	aze_bam_bos_bat_dut_kor_gam_spa_grk_rom_swa_dyu_zul_chh_fre_pan_hau_rus_moo_swt_ita_sun_aeg_bul_mao_mlt_tml_uzb_svk_fbf_guj_cnt_tig_jpn_jav_slo_tha_ctl_amr_cze_wly_lit_igb_owc_ger_sod_fin_ukr_afr_ses_tag_tsn_hun_amh_tsw_bsq_alb_prs_arw_nor_mly_qcu_mol_vie_ewe_yor_akn_xho_cic_sid_tur_dgb_swe_pol_anl_mnd_glc_knd_krd_lda_ben_por_ind_hin_est_lat_eng_mcd_bem_scr_urd_azi_geo_heb_ven	0.392629294370505	0.887021542980024	0.377355447702913
898	spa_dyu_vie_ses_sun_lit_tur_krd_swe_igb_amh_aze_ukr_nor_scr_ben_chh_bul_dgb_fre_sid_grk_dut_azi_urd_moo_tig_pol_swa_bsq_hin_tag_jav_cic_tml_por_heb_glc_bos_geo_qcu_amr_bam_jpn_kor_est_pan_akn_mao_ctl_guj_mly_ind_sod_cze_uzb_fin_swt_hau_eng_yor_tsw_hun_gam_rus_fbf_zul_aeg_mcd_prs_alb_xho_owc_knd_tsn_slo_arw_mlt_ven_lda_bat_wly_rom_ewe_svk_anl_mnd_afr_bem_lat_tha_ger_mol_ita_cnt	-0.425253057127898	-1.11879619658156	0.266108556064205
899	pan_tur_mao_tha_ben_hin_tig_fin_sun_amr_uzb_bem_lat_mly_akn_ind_est_ses_hau_cnt_jav_sod_ctl_bos_sid_kor_rus_zul_ven_geo_krd_igb_bul_aze_por_amh_eng_bam_bat_nor_jpn_scr_cic_mnd_ewe_spa_tsn_tml_bsq_gam_xho_heb_lda_chh_glc_alb_qcu_swa_prs_mol_tag_moo_aeg_dyu_lit_dgb_vie_svk_ita_fbf_mcd_fre_cze_guj_ukr_hun_anl_ger_azi_dut_owc_tsw_mlt_rom_grk_wly_urd_afr_swe_swt_pol_yor_knd_arw_slo	0.0429052228963952	0.109929100435777	0.912702471214105
900	ind_ukr_grk_fin_bos_ita_owc_swa_knd_swe_ben_bam_ger_sod_jpn_sid_bem_est_mnd_vie_ses_tur_tha_gam_tml_xho_heb_guj_swt_glc_scr_jav_tag_eng_zul_svk_aeg_dut_tsn_sun_afr_ctl_mol_lat_amr_pol_chh_por_bat_akn_tig_anl_nor_geo_ewe_wly_yor_azi_arw_fre_igb_dyu_mao_pan_krd_hin_lit_dgb_ven_fbf_amh_hun_prs_mcd_spa_hau_aze_bul_urd_cze_rom_alb_qcu_tsw_moo_mlt_uzb_lda_rus_cic_mly_bsq_kor_cnt_slo	-0.541047646672866	-1.26701056804284	0.208315248501769
901	ger_akn_hun_amr_dgb_tsn_ben_ukr_guj_dut_glc_jav_hin_sod_pan_swa_tha_mcd_cze_eng_amh_spa_uzb_por_grk_kor_zul_aze_knd_hau_rom_yor_ven_tsw_arw_mnd_sid_bam_vie_urd_lda_ses_geo_tag_fin_nor_pol_afr_sun_ewe_mao_swt_cic_anl_xho_azi_fre_prs_krd_igb_est_dyu_bat_wly_tml_lat_owc_bul_rus_qcu_slo_swe_lit_mlt_tur_cnt_aeg_scr_chh_mol_mly_bsq_heb_gam_svk_ctl_fbf_alb_jpn_ind_bem_bos_ita_tig_moo	0.245832701783396	0.630496215639378	0.529916262253674
902	ewe_jav_por_aze_geo_cnt_bem_ukr_akn_urd_mol_fre_cic_bul_chh_fin_mcd_heb_hun_glc_tsn_fbf_grk_swt_est_mlt_swa_nor_pol_igb_krd_gam_cze_spa_mao_qcu_azi_xho_lit_moo_bsq_wly_tsw_tig_sod_mly_kor_ita_hau_aeg_ctl_slo_svk_alb_yor_anl_tur_arw_hin_guj_pan_ben_dyu_zul_bam_ind_rom_scr_dgb_knd_afr_sun_ses_ger_prs_sid_rus_tag_mnd_eng_bos_ven_dut_tha_amr_jpn_lda_tml_amh_owc_vie_bat_uzb_lat_swe	0.997915690536964	2.45793262328716	0.0158261517018213
903	ctl_sun_slo_cnt_gam_bos_guj_krd_bem_bsq_zul_mao_alb_scr_lat_mnd_tha_glc_owc_rom_knd_por_xho_kor_yor_swe_aeg_geo_mlt_jpn_spa_grk_dut_tml_jav_ven_dyu_ewe_moo_tig_aze_mly_fbf_mol_pan_arw_lda_akn_tsw_azi_mcd_svk_tsn_heb_tur_cze_amr_hun_swt_ger_est_uzb_cic_nor_fre_prs_fin_urd_sid_sod_chh_hin_swa_igb_lit_bam_qcu_afr_ukr_ses_rus_dgb_ita_vie_amh_bat_wly_pol_hau_ben_eng_anl_tag_bul_ind	0.541987660900545	1.35246089613605	0.179507322542488
904	geo_bul_heb_fre_gam_jpn_mcd_swa_arw_zul_lat_mlt_glc_tha_aeg_chh_igb_fbf_afr_moo_grk_mly_swt_hau_svk_sun_spa_ger_dyu_vie_tur_aze_sid_uzb_kor_swe_cic_hin_pol_por_ita_est_bem_krd_alb_bam_nor_guj_ukr_pan_cnt_dgb_yor_rus_wly_ind_tml_eng_scr_bos_lit_tsw_fin_amr_akn_amh_tig_bsq_ven_mnd_urd_slo_hun_mol_tag_owc_ben_jav_rom_azi_ses_bat_cze_tsn_xho_sod_prs_knd_dut_mao_lda_ctl_ewe_anl_qcu	-0.883679047095685	-2.26055208550756	0.0261195290625119
905	swa_ewe_pan_pol_hin_nor_heb_sid_bem_krd_guj_anl_ukr_cze_zul_fre_mlt_amr_prs_fin_bul_lda_alb_fbf_cnt_gam_svk_mol_akn_slo_tig_afr_xho_bos_ctl_swe_rom_ind_ita_arw_por_rus_est_yor_ven_mly_bat_cic_mao_dyu_sod_kor_dut_azi_ger_lat_vie_swt_tsw_hun_moo_owc_tag_mnd_ses_jpn_qcu_bam_sun_hau_bsq_mcd_knd_aze_urd_aeg_eng_chh_spa_igb_wly_tha_lit_uzb_tur_amh_jav_grk_tml_ben_geo_tsn_scr_glc_dgb	0.343946174200034	0.781704076527445	0.436374105141856
906	sod_prs_grk_dyu_uzb_cze_pan_fre_bsq_mly_wly_ctl_mol_afr_kor_vie_tml_zul_cnt_hin_mnd_alb_ewe_glc_pol_swa_por_chh_rus_azi_akn_jpn_tsn_tig_ukr_amh_hau_lat_knd_est_tsw_mao_slo_yor_geo_swe_lit_moo_fbf_heb_bos_anl_mcd_ven_lda_urd_sun_bem_owc_arw_fin_aeg_eng_ita_aze_bul_hun_igb_ger_cic_tag_ind_dut_scr_svk_ses_bam_rom_qcu_bat_mlt_nor_krd_guj_tur_amr_xho_sid_ben_tha_jav_swt_dgb_spa_gam	0.0828460120006422	0.193133589736167	0.84727551207461
[truncated: 94 more rows]
