# Supplementary material for: Future Tense and Economic Decisions: Controlling for Cultural Evolution
Source: PLoS One. 2015 Jul 17;10(7):e0132145. doi: 10.1371/journal.pone.0132145 (PMC4506144; doi:10.1371/journal.pone.0132145)
Supplement: S8 Appendix — See README files within the various sub-folders. (ZIP) [file pone.0132145.s008.zip › S3_Code/Residuals_new/PGLS/PermuteResults/permute_S_41000.csv]

	ftr	r	t	p
1	kor_wly_hin_bul_tsw_tig_mlt_qcu_cnt_nor_chh_aeg_lda_eng_ind_cic_spa_glc_por_jpn_tag_gam_lat_prs_dut_tha_hun_scr_cze_est_hau_owc_zul_dyu_mnd_pan_sod_ita_bsq_fbf_urd_bos_arw_afr_tsn_anl_ben_ger_ukr_krd_bat_pol_swe_svk_jav_moo_geo_yor_mao_guj_sid_mly_ses_swa_igb_mcd_heb_slo_akn_ctl_amh_swt_rus_alb_uzb_fin_azi_fre_dgb_bem_xho_bam_aze_tml_grk_tur_vie_rom_knd_lit_mol_sun_ven_amr_ewe	0.397195493440202	0.891788669093087	0.374807773241444
2	lit_chh_ctl_anl_rus_moo_kor_amh_ven_vie_mcd_hau_geo_pol_tha_tag_tml_bam_alb_swt_mao_ben_glc_hin_yor_aze_akn_bem_heb_knd_gam_grk_sun_eng_swe_mnd_cze_ind_swa_svk_ger_wly_tsn_afr_fin_azi_est_jav_nor_xho_mlt_ewe_dgb_por_ita_arw_lat_cnt_bul_zul_guj_igb_sod_ses_rom_scr_tig_fbf_qcu_dut_lda_uzb_amr_jpn_bos_sid_spa_mol_urd_mly_owc_slo_pan_ukr_dyu_bat_bsq_prs_krd_cic_aeg_fre_hun_tur_tsw	0.696656475800031	1.74121316437365	0.084953109526024
3	sid_sun_uzb_anl_arw_qcu_tig_wly_bem_scr_ger_jav_aze_mnd_hin_heb_dut_dyu_bat_guj_moo_swt_fre_xho_zul_dgb_spa_knd_ben_pan_lit_amh_lat_akn_bam_fin_krd_swe_est_bul_fbf_mao_tur_nor_mlt_cze_tha_owc_eng_bos_geo_chh_igb_swa_mol_sod_tag_ewe_svk_mly_afr_alb_bsq_hau_kor_ind_urd_ven_ses_gam_mcd_slo_yor_ukr_hun_rus_tsw_por_prs_azi_vie_amr_pol_grk_lda_cnt_cic_ita_ctl_rom_aeg_tsn_tml_jpn_glc	NA	NA	NA
4	mao_lat_ctl_knd_igb_moo_sod_ita_amr_cic_dut_gam_lit_chh_ewe_azi_lda_anl_glc_sid_por_fre_kor_rus_vie_xho_ben_pol_fin_tur_bem_cze_sun_ind_arw_wly_afr_ses_amh_aeg_tha_pan_mly_ger_tml_grk_krd_cnt_swe_swt_tig_bul_swa_bos_scr_tag_ven_bat_dgb_guj_rom_ukr_heb_slo_uzb_dyu_hun_prs_spa_mnd_owc_jav_nor_fbf_zul_alb_geo_urd_svk_mlt_bam_jpn_mcd_yor_hin_akn_eng_hau_est_aze_qcu_bsq_mol_tsw_tsn	0.300737848856777	0.685313842105978	0.494850569471638
5	slo_hau_azi_jpn_amh_ita_tag_sod_lat_zul_qcu_bsq_tha_ses_ger_bat_lit_guj_xho_swe_igb_glc_mlt_svk_tsw_fre_scr_tur_mol_dyu_afr_fin_est_kor_hin_ben_amr_mcd_jav_geo_mly_wly_aze_cic_nor_urd_swt_heb_sun_bos_anl_rom_alb_arw_knd_ukr_pan_tml_vie_pol_mao_cnt_lda_por_moo_krd_bem_uzb_ven_bam_cze_eng_tig_dgb_grk_fbf_aeg_chh_ind_gam_spa_hun_sid_owc_bul_ewe_rus_akn_ctl_swa_tsn_yor_mnd_dut_prs	0.414482760048879	0.986530838047376	0.326432400456036
6	afr_lat_bsq_yor_alb_guj_prs_tml_swt_nor_est_hau_xho_hin_pol_swa_bos_anl_bam_dut_slo_knd_aeg_chh_rom_spa_geo_rus_eng_sid_dyu_hun_fre_arw_mao_cze_bat_bul_qcu_tur_heb_fin_owc_cnt_ctl_scr_uzb_por_moo_amh_ger_tsn_wly_tsw_tha_pan_gam_azi_mly_vie_swe_bem_lit_grk_zul_mlt_ses_mnd_kor_svk_glc_lda_cic_ven_sun_fbf_igb_dgb_mcd_akn_aze_urd_mol_ita_krd_ewe_sod_tig_ind_amr_ben_ukr_tag_jav_jpn	-0.804658181037801	-1.86503825596788	0.0653292483489515
7	por_tsw_fbf_mao_dyu_grk_geo_pan_guj_aze_zul_chh_lit_spa_alb_mly_arw_ind_xho_moo_pol_mnd_uzb_dgb_vie_igb_ukr_cze_qcu_fin_akn_ewe_hau_sun_hin_swa_tur_glc_tsn_amh_nor_lat_wly_bem_lda_sod_ven_tig_ctl_tag_kor_jpn_tml_amr_jav_mol_cic_anl_fre_swt_aeg_slo_owc_ses_rus_gam_bsq_rom_dut_prs_ita_ben_eng_ger_est_knd_yor_mcd_mlt_bul_tha_afr_hun_bam_urd_krd_bat_swe_azi_heb_bos_sid_scr_cnt_svk	-0.622057537330094	-1.48717437323985	0.140351445664183
8	lat_ewe_slo_swt_por_lda_anl_wly_yor_mol_zul_bem_arw_jav_guj_est_mlt_tur_uzb_rom_aeg_jpn_ctl_ind_aze_dgb_dyu_geo_nor_gam_afr_bos_alb_bam_grk_sid_mcd_urd_akn_swa_bat_amr_ukr_sod_knd_glc_moo_dut_heb_fbf_tig_amh_pan_lit_mao_swe_tsw_hin_fin_fre_mly_scr_krd_tsn_ven_chh_hun_ger_igb_svk_eng_ita_tml_xho_owc_kor_hau_bsq_vie_cic_azi_bul_rus_ses_pol_tag_cnt_ben_prs_tha_sun_spa_cze_mnd_qcu	-0.458209982044059	-1.00673271684678	0.316675444470693
9	swa_lat_anl_rus_slo_ewe_tsw_uzb_arw_wly_fre_ukr_moo_vie_gam_por_zul_bem_fin_ita_igb_hin_owc_rom_aeg_glc_svk_ger_eng_afr_swe_alb_ctl_kor_ben_swt_bos_qcu_guj_jav_tha_hau_tig_knd_dut_est_sun_cnt_grk_yor_lit_ind_mao_akn_ses_pol_amh_aze_cze_bam_cic_jpn_ven_lda_sod_spa_azi_tsn_hun_heb_krd_bat_mol_prs_urd_fbf_dyu_mlt_bul_tur_pan_xho_tml_chh_bsq_mcd_sid_amr_scr_geo_mnd_nor_tag_mly_dgb	0.786634123341074	1.92682308082413	0.0570545544720998
10	tsw_tur_cic_amr_pol_fbf_uzb_guj_nor_swt_heb_slo_ben_bos_tml_rom_aeg_est_anl_ses_mlt_jpn_mly_jav_kor_fin_spa_grk_eng_mcd_ita_swa_rus_geo_tha_zul_ven_bam_aze_sod_ukr_pan_krd_alb_lit_mnd_lat_fre_amh_igb_lda_chh_cze_tsn_tag_afr_mao_yor_mol_sid_bat_swe_bul_scr_akn_qcu_vie_cnt_bem_prs_owc_bsq_dgb_hun_moo_hau_svk_ger_knd_ind_ewe_sun_azi_xho_por_wly_ctl_gam_dut_hin_dyu_tig_arw_glc_urd	-0.381648162362706	-0.864991488545074	0.389269227079232
11	mnd_lda_igb_ctl_svk_pan_swe_pol_aze_bsq_anl_hun_tig_heb_scr_cic_bam_azi_ewe_ita_tsn_chh_ven_spa_prs_ses_geo_ind_dgb_mcd_por_swa_hau_tsw_bul_est_mao_ger_rom_owc_bem_krd_bos_wly_sod_jav_fre_ukr_dyu_tur_rus_sid_moo_cze_urd_fbf_yor_fin_vie_uzb_bat_lit_mly_eng_amr_glc_dut_hin_nor_slo_swt_aeg_qcu_kor_lat_mlt_tha_guj_sun_knd_gam_zul_alb_mol_jpn_ben_afr_xho_akn_grk_arw_cnt_tml_amh_tag	0.449214939919866	1.18675102663058	0.238348554216575
12	bos_dyu_prs_hau_igb_fre_heb_cnt_grk_spa_amh_mnd_mol_sun_jpn_ewe_nor_dut_urd_azi_rom_gam_chh_akn_alb_zul_ven_bsq_cic_lit_bat_fbf_qcu_tsw_lda_moo_guj_fin_ses_glc_ger_ctl_pan_swe_hin_afr_lat_dgb_tig_anl_wly_rus_geo_tag_sid_aze_krd_sod_ben_bul_vie_xho_swt_ukr_uzb_knd_hun_slo_ind_swa_cze_amr_mly_tha_eng_mcd_mao_svk_scr_owc_bem_kor_tur_tml_jav_mlt_yor_pol_arw_por_bam_est_aeg_ita_tsn	0.334478677308994	0.762823879912801	0.447499033442476
13	rus_akn_mly_slo_cic_tig_guj_rom_krd_swa_cnt_sid_bam_kor_urd_prs_knd_mlt_mnd_tag_arw_tsn_ben_spa_svk_tsw_tha_mao_tml_uzb_hin_fre_yor_bem_lda_nor_glc_chh_hau_ger_ukr_sod_ctl_heb_aeg_wly_vie_bos_dut_hun_fbf_gam_pol_swt_grk_amr_pan_ewe_igb_bsq_geo_jpn_ita_jav_scr_azi_cze_sun_anl_afr_amh_mol_zul_dyu_dgb_ven_mcd_por_est_aze_eng_qcu_moo_fin_tur_xho_ind_bat_alb_ses_lit_swe_bul_lat_owc	0.193343785010884	0.465036573020942	0.642992298979099
14	alb_fin_cze_pan_swe_swt_tsw_yor_tur_eng_sid_tha_anl_amr_owc_grk_slo_bam_ven_mly_dut_azi_guj_ses_ewe_pol_sun_wly_tml_hau_ctl_qcu_krd_urd_heb_mnd_afr_bul_prs_ben_mol_knd_svk_lda_hin_kor_chh_bem_nor_rus_fre_akn_jpn_geo_jav_fbf_uzb_scr_dyu_sod_amh_mcd_est_tag_lat_hun_tig_ind_por_bat_glc_zul_cic_igb_mao_swa_aeg_dgb_moo_spa_ukr_tsn_cnt_vie_bos_mlt_gam_aze_arw_rom_ger_lit_ita_xho_bsq	-0.70000168397703	-1.68743115144118	0.0948718183137324
15	rom_cic_ben_uzb_guj_scr_hun_hin_swt_cze_tml_mao_tha_slo_igb_qcu_bos_sod_ind_swa_aeg_ven_zul_prs_dgb_ctl_ewe_est_cnt_dut_por_anl_jpn_svk_tsn_nor_heb_knd_grk_tag_tig_tur_kor_fin_ita_mlt_spa_bul_bat_arw_wly_mcd_owc_ger_bem_urd_mly_jav_afr_fre_geo_swe_azi_rus_alb_bsq_eng_mol_glc_ses_fbf_tsw_sun_vie_lda_ukr_yor_moo_gam_hau_pol_aze_krd_dyu_sid_amh_akn_bam_xho_amr_lat_chh_lit_mnd_pan	-0.122231487249738	-0.316822951509828	0.752088048338202
16	fin_tml_tha_anl_wly_bsq_krd_amh_igb_pan_owc_mnd_kor_scr_urd_ita_svk_bat_tur_aeg_aze_lit_por_tsn_dut_ger_nor_swe_glc_sun_pol_cnt_cic_arw_ven_spa_hin_eng_tig_swt_tsw_rus_chh_slo_lat_mao_moo_knd_azi_hun_alb_fbf_dgb_jpn_lda_akn_yor_ukr_fre_gam_guj_mlt_qcu_mol_geo_ind_ctl_zul_tag_hau_heb_dyu_xho_rom_bem_mcd_uzb_ewe_cze_est_bos_sod_sid_mly_grk_bam_bul_prs_swa_ben_amr_afr_ses_vie_jav	-0.787006531220012	-1.84660658237167	0.0679844602549339
17	fin_mao_bat_zul_ewe_eng_cnt_krd_tha_svk_kor_jpn_aze_scr_swa_arw_pol_uzb_jav_sid_gam_anl_tur_hin_moo_wly_bsq_hun_afr_bam_hau_tml_cze_ger_cic_por_vie_xho_fre_ben_grk_azi_amr_est_pan_lda_tag_qcu_ctl_chh_swt_mnd_heb_mol_mly_lat_bos_ukr_slo_mlt_sod_mcd_dut_owc_aeg_swe_guj_alb_nor_ven_igb_glc_amh_ses_fbf_spa_ita_bem_dgb_dyu_lit_rom_urd_bul_yor_rus_knd_tig_sun_tsn_akn_tsw_geo_prs_ind	-0.686861267728426	-1.64544523104177	0.103253853125074
18	azi_anl_cze_rus_bat_dut_vie_tig_mnd_prs_kor_glc_afr_igb_tml_swa_guj_arw_uzb_fbf_aze_sid_tha_lat_pol_slo_hun_tur_krd_urd_lda_tsw_sun_bem_hin_eng_pan_ewe_knd_swt_jpn_fre_mao_cnt_tag_ses_rom_ger_gam_tsn_amh_swe_svk_ind_ctl_spa_heb_bul_akn_jav_scr_grk_yor_dyu_bam_chh_ita_owc_est_moo_fin_mol_mcd_lit_qcu_zul_dgb_xho_bsq_ven_por_hau_aeg_cic_ben_geo_mlt_alb_wly_nor_mly_sod_amr_ukr_bos	0.599726873493043	1.45354981274045	0.149437428251304
19	mcd_dgb_ukr_akn_geo_fbf_mnd_lat_lit_scr_bem_tsw_ita_urd_swt_chh_igb_amr_mlt_grk_fre_jav_azi_spa_heb_tur_krd_glc_est_uzb_amh_mol_mao_guj_nor_xho_yor_rom_lda_sun_tml_sod_bos_dyu_tsn_ewe_hau_slo_cze_svk_jpn_alb_mly_wly_hin_hun_cnt_bsq_sid_qcu_dut_kor_zul_tha_fin_ben_tig_bat_anl_tag_moo_knd_owc_ind_ger_afr_ctl_bul_aze_vie_swa_eng_aeg_gam_rus_ses_por_pol_bam_arw_prs_swe_ven_cic_pan	0.338183635406298	0.868192381226017	0.387523892985333
20	wly_mol_krd_tag_mly_tsw_hau_igb_svk_tig_dyu_prs_bul_hin_moo_mnd_vie_tml_est_ven_tha_knd_anl_nor_sun_spa_swt_swe_kor_sod_por_uzb_qcu_ben_lit_heb_geo_glc_jpn_grk_yor_mcd_ukr_slo_ind_fin_bem_rom_bat_sid_owc_tsn_aeg_ctl_ita_bam_chh_akn_azi_alb_pol_xho_urd_cic_fre_swa_dgb_eng_ewe_bos_guj_ses_mao_zul_lda_gam_fbf_pan_arw_scr_bsq_hun_ger_cze_amh_afr_amr_mlt_jav_cnt_lat_tur_rus_aze_dut	-0.106656628831665	-0.260477030978548	0.795071696059847
21	aeg_xho_hau_lit_svk_azi_rom_ind_cnt_amh_igb_ben_kor_qcu_tha_mnd_est_hin_spa_alb_jpn_swt_sod_geo_eng_grk_lat_tml_chh_tur_pan_rus_guj_tsw_mlt_bsq_bos_sun_ven_ses_tsn_anl_scr_bam_prs_gam_vie_owc_urd_fre_cic_ukr_uzb_ita_cze_aze_pol_knd_fin_zul_tig_ctl_dyu_krd_swa_tag_lda_akn_afr_dgb_moo_ger_hun_jav_bul_amr_ewe_mol_nor_dut_swe_por_mly_bat_glc_heb_bem_mcd_fbf_slo_arw_mao_wly_yor_sid	0.622095146932045	1.41345556257461	0.16086031483339
22	mnd_xho_bat_tsw_fbf_alb_eng_mao_lat_geo_tig_tsn_cic_yor_ukr_prs_ita_ven_dut_lda_swa_aeg_mol_guj_krd_rus_ind_hun_azi_kor_uzb_moo_akn_knd_igb_bos_aze_svk_vie_heb_bam_tml_fre_amh_anl_hau_por_zul_ger_slo_qcu_cze_nor_tha_tur_tag_scr_ewe_pan_gam_wly_glc_jpn_swe_bul_rom_jav_hin_urd_sod_bem_sid_mlt_dgb_lit_ben_ses_grk_amr_swt_arw_cnt_fin_mcd_est_pol_bsq_spa_dyu_mly_owc_ctl_chh_afr_sun	-0.588340427236993	-1.56810744393255	0.120252435702166
23	slo_jav_mcd_eng_prs_est_anl_bsq_aze_swe_mnd_guj_zul_svk_ita_tml_swt_kor_gam_pol_swa_ben_bem_tig_geo_jpn_xho_ewe_azi_bat_vie_nor_bos_cic_mly_bul_ukr_tsw_akn_tag_fin_mlt_glc_ctl_ind_owc_uzb_dut_arw_amr_ven_wly_alb_fbf_lat_fre_ses_urd_cze_rus_hau_chh_afr_krd_moo_lda_dgb_por_spa_grk_igb_scr_sun_pan_tsn_aeg_bam_ger_dyu_mao_hin_rom_sid_sod_hun_knd_cnt_tur_mol_heb_yor_qcu_tha_amh_lit	-0.743807308234394	-1.93457953010233	0.0560812111417474
24	aeg_qcu_igb_urd_mly_sun_est_pol_prs_tig_krd_anl_gam_ses_cnt_mol_bos_bat_swe_bsq_svk_dyu_arw_pan_azi_tsw_swa_moo_nor_jav_dut_mcd_ven_afr_tsn_akn_aze_chh_lat_ita_amh_spa_swt_tur_glc_geo_cze_hun_fin_mnd_guj_por_sod_xho_alb_grk_wly_kor_ben_rom_mao_yor_tag_ewe_fre_owc_bul_tha_ind_tml_amr_lit_rus_scr_lda_cic_knd_bam_ctl_hin_slo_vie_jpn_dgb_uzb_bem_fbf_eng_ukr_zul_mlt_ger_sid_heb_hau	0.197554925815725	0.448686985057481	0.654701197275923
25	lit_tsn_fin_lda_mly_igb_tml_sod_prs_owc_cic_uzb_swe_zul_bos_alb_jpn_spa_nor_mlt_hau_akn_fre_tag_dut_hin_lat_dyu_bsq_eng_dgb_anl_ctl_tsw_bul_mao_xho_ben_mcd_svk_sun_swa_ita_jav_ses_pan_geo_ven_knd_yor_bam_cnt_kor_afr_grk_hun_ukr_wly_glc_tig_rom_bat_urd_amr_est_scr_swt_mnd_chh_slo_ind_heb_aze_moo_vie_mol_tha_aeg_rus_por_guj_ewe_krd_gam_tur_azi_pol_sid_qcu_amh_bem_ger_arw_fbf_cze	0.869823275378135	2.20626575377342	0.0298281330849009
26	lat_por_owc_tsw_qcu_pan_igb_aze_swt_anl_hin_wly_lda_bsq_ven_lit_knd_amr_mnd_xho_mcd_bem_tsn_dyu_svk_bat_bul_eng_geo_tig_scr_pol_amh_ctl_prs_bos_fbf_ita_akn_ses_cze_glc_cnt_spa_nor_hau_swe_tml_tha_cic_arw_mol_grk_jav_ewe_dgb_mlt_kor_vie_gam_fin_yor_zul_fre_guj_azi_hun_uzb_tag_swa_dut_bam_aeg_ind_est_krd_mly_sid_alb_moo_tur_jpn_urd_ger_mao_heb_ukr_rom_afr_rus_sod_chh_sun_ben_slo	-0.559353384937894	-1.29698946331719	0.197843356028987
27	afr_eng_slo_cnt_scr_sun_sod_tur_bos_prs_nor_chh_mao_ven_hin_ses_swe_tsn_mcd_tsw_bam_alb_arw_tml_igb_tig_qcu_dgb_grk_amr_knd_azi_ind_aze_cic_ukr_guj_lda_cze_svk_jav_aeg_moo_ben_fbf_rus_tag_glc_pan_urd_ewe_tha_pol_rom_akn_geo_spa_bem_xho_owc_heb_ctl_swt_mol_amh_bsq_lit_hun_mly_dut_fin_vie_lat_ita_kor_mlt_hau_krd_wly_ger_zul_swa_sid_bat_est_uzb_bul_jpn_por_mnd_gam_dyu_fre_anl_yor	0.472703008691817	1.11652206220626	0.267075152059801
28	hun_wly_sid_moo_heb_lda_dut_lit_pan_sod_bsq_bul_tsw_cnt_fin_aze_prs_tig_spa_mly_geo_krd_mao_bem_tha_fbf_tur_chh_kor_dgb_akn_alb_ita_ven_sun_svk_xho_mol_pol_glc_mlt_tsn_swt_mnd_lat_vie_azi_est_jav_aeg_uzb_fre_bam_qcu_mcd_swe_jpn_eng_guj_por_igb_rus_scr_hau_amr_owc_grk_zul_dyu_hin_afr_ukr_tag_rom_nor_ger_slo_gam_arw_ses_swa_cic_ind_ben_bat_amh_urd_ewe_knd_tml_yor_ctl_cze_anl_bos	0.241187367795459	0.647359122882249	0.518994335476621
29	amh_hun_krd_rus_ewe_alb_dgb_sun_uzb_slo_guj_vie_ses_aeg_tur_tag_akn_fbf_ben_nor_igb_swa_tsw_sod_moo_lat_mao_mly_xho_bam_cze_svk_rom_grk_cic_ukr_swe_knd_kor_ger_jpn_dut_bos_ctl_pol_chh_eng_tha_mol_tsn_qcu_zul_pan_mcd_mlt_cnt_swt_prs_lda_bem_geo_scr_ind_aze_bat_hau_spa_tig_arw_ven_afr_wly_owc_hin_jav_heb_amr_mnd_glc_sid_fin_urd_est_bul_gam_yor_azi_dyu_tml_ita_bsq_por_fre_anl_lit	-0.796423687247215	-2.12986660737961	0.0358229514094988
30	aeg_wly_moo_swa_swe_qcu_alb_tml_sod_hun_afr_amr_por_lat_pan_kor_xho_vie_ind_grk_ben_cze_fbf_eng_guj_ita_ctl_tha_pol_lda_tig_cic_scr_knd_ewe_yor_rom_jpn_owc_igb_slo_ukr_ses_geo_cnt_akn_aze_anl_mnd_prs_est_mol_dut_bsq_ger_sun_mao_tur_svk_hau_gam_rus_tsw_dyu_mly_bem_tsn_fre_uzb_mlt_bul_glc_urd_heb_arw_hin_azi_jav_bat_zul_ven_bos_spa_swt_tag_krd_fin_lit_bam_sid_chh_mcd_amh_nor_dgb	-0.612725638141386	-1.47547871947002	0.143461573208124
31	eng_grk_ewe_mcd_lat_vie_afr_dut_mao_kor_mly_ben_aze_ven_owc_ita_arw_chh_tsw_tha_slo_glc_rus_azi_gam_ctl_uzb_ger_bos_yor_lda_mol_ukr_lit_svk_bat_zul_sod_jav_bul_guj_ses_alb_ind_anl_urd_knd_spa_dgb_amh_mnd_wly_bem_cze_heb_swa_krd_pol_qcu_prs_aeg_tsn_bsq_cnt_igb_fre_akn_moo_cic_pan_rom_por_hau_nor_est_tig_xho_mlt_swe_tml_hun_sun_bam_geo_jpn_sid_tag_amr_dyu_tur_hin_fbf_fin_scr_swt	0.692103285083914	1.59526139884119	0.114046648127869
32	krd_ven_sod_grk_dut_sun_afr_amh_swe_tml_tsn_amr_bem_cic_bsq_mao_mcd_urd_gam_nor_alb_heb_swt_svk_geo_uzb_kor_yor_pol_prs_ger_tur_fre_ukr_bos_moo_hun_rom_wly_ctl_chh_scr_spa_jav_dyu_zul_mly_mnd_eng_pan_por_ses_tig_slo_hin_knd_jpn_mol_bul_tha_glc_cze_ben_lda_dgb_hau_lit_lat_fin_est_sid_ewe_ita_aeg_qcu_mlt_tsw_rus_fbf_azi_bam_anl_bat_arw_owc_guj_swa_akn_igb_xho_tag_ind_aze_cnt_vie	0.301169173527561	0.747002157491718	0.456946702883951
33	owc_mao_pan_yor_bsq_fin_geo_swa_tsw_nor_kor_bos_mly_akn_ind_aeg_guj_ger_mnd_mcd_sid_jav_slo_scr_fre_tig_cze_ven_mol_est_rus_gam_aze_bem_vie_tur_krd_grk_dgb_ita_sun_urd_heb_cnt_tsn_igb_ewe_afr_dyu_chh_zul_sod_jpn_swt_bam_azi_lit_glc_ukr_tag_amr_knd_bat_hau_rom_xho_por_arw_moo_spa_wly_tha_ctl_amh_bul_uzb_alb_dut_lda_lat_ben_mlt_qcu_fbf_swe_hin_cic_svk_tml_eng_ses_anl_hun_prs_pol	0.329948977414176	0.753851817018759	0.452842634082408
34	prs_hau_azi_pol_ses_uzb_amh_chh_glc_bam_kor_fre_amr_tsw_tur_sun_cnt_aze_slo_vie_rom_grk_est_pan_wly_jav_tsn_sid_geo_ven_mly_heb_ctl_mnd_ewe_yor_dyu_bem_bsq_sod_lit_tha_igb_mao_fin_alb_jpn_nor_mcd_cic_krd_bos_dut_por_anl_tml_ger_mol_hin_gam_knd_urd_spa_afr_hun_bat_guj_cze_eng_lat_arw_lda_swt_ind_scr_tag_rus_zul_mlt_owc_aeg_ben_fbf_bul_ita_dgb_swa_qcu_ukr_moo_tig_svk_akn_xho_swe	0.433944473078767	1.05765513716908	0.292952234531327
35	hun_swt_ukr_akn_pol_tag_prs_jpn_dgb_fre_lat_bsq_ben_fbf_aze_bul_cnt_xho_fin_nor_anl_krd_vie_hin_sid_amh_lit_cze_tml_bem_geo_knd_guj_swa_slo_glc_zul_ses_owc_scr_gam_pan_ger_tha_afr_tsw_por_azi_ctl_arw_swe_lda_heb_mcd_tig_tsn_ind_bos_dut_amr_mlt_wly_mly_uzb_mol_dyu_ita_qcu_jav_svk_kor_hau_ewe_tur_igb_rus_spa_est_chh_rom_yor_aeg_grk_urd_moo_bam_sod_ven_mao_sun_eng_cic_alb_mnd_bat	-0.313735172574771	-0.818122018432094	0.415378779885088
36	fin_mol_slo_urd_mly_dyu_svk_swe_ukr_mlt_owc_pol_ger_gam_swa_hun_grk_mnd_cze_arw_jpn_por_bsq_aze_moo_fre_sod_bos_ind_hin_rus_tig_tml_dut_swt_ben_krd_alb_ven_yor_fbf_amh_zul_ita_eng_mao_vie_dgb_afr_akn_bat_bul_ewe_anl_lda_azi_jav_mcd_sid_cnt_hau_lat_pan_scr_ctl_bem_amr_glc_tur_knd_wly_ses_spa_xho_nor_geo_lit_chh_cic_aeg_prs_heb_tsw_tag_rom_bam_tsn_est_uzb_tha_igb_guj_sun_qcu_kor	-0.704142550600045	-1.62835826997599	0.106832079977502
37	slo_ita_rus_scr_bos_tsn_lda_geo_amr_tsw_bem_anl_arw_azi_ger_ctl_moo_vie_lit_uzb_afr_urd_tig_mlt_chh_gam_glc_grk_bat_ind_rom_tur_aze_jpn_pol_xho_tag_ewe_zul_ben_pan_guj_dut_bsq_mcd_por_spa_knd_jav_sun_tml_tha_swt_lat_mnd_aeg_eng_mao_owc_yor_ukr_hau_mol_dgb_cnt_est_hun_sid_krd_fbf_cic_svk_amh_akn_hin_bam_ses_fre_kor_cze_ven_igb_prs_swa_fin_bul_wly_alb_swe_dyu_qcu_heb_nor_mly_sod	-0.102521986642911	-0.231370637496062	0.817535166819926
38	bem_glc_lat_cze_vie_mnd_owc_azi_eng_chh_sod_dut_tml_bat_guj_ctl_qcu_ewe_sid_mlt_aeg_dgb_hau_xho_akn_jpn_ita_nor_anl_bsq_sun_pan_krd_dyu_bul_hin_zul_tha_moo_tsw_yor_bos_lda_knd_ger_mly_afr_rus_fbf_wly_por_spa_tig_alb_fre_mao_est_fin_gam_bam_heb_amr_lit_igb_hun_aze_rom_cnt_svk_ven_slo_mol_ukr_scr_prs_kor_ses_geo_tur_grk_mcd_tag_uzb_jav_swe_tsn_cic_ben_arw_swa_pol_amh_ind_swt_urd	-0.275570997651169	-0.68136388830075	0.497334464840182
39	tsn_bsq_qcu_por_amh_tag_ctl_arw_dgb_prs_sod_yor_cze_tig_chh_tur_ukr_fin_sun_cic_slo_lat_fre_rom_bat_afr_grk_svk_wly_ind_cnt_bam_mcd_eng_krd_xho_anl_swt_geo_zul_ewe_ger_alb_dut_sid_azi_fbf_knd_tha_scr_est_amr_tsw_kor_owc_jav_ses_gam_urd_hun_igb_tml_aeg_hin_ben_nor_mao_bos_glc_guj_ita_ven_bul_bem_aze_mol_swe_swa_spa_pan_moo_uzb_hau_mly_pol_vie_mnd_rus_jpn_lit_heb_mlt_akn_lda_dyu	-0.973873775031381	-2.35167520048945	0.0207994786260725
40	geo_uzb_ger_bat_mlt_gam_rus_guj_aeg_ben_tag_grk_ewe_sun_lit_tml_ita_dyu_ctl_cnt_krd_rom_igb_eng_tha_ses_por_wly_tsn_cic_lat_owc_anl_bam_heb_kor_tig_mao_hau_pol_est_tur_aze_vie_mnd_swt_bos_mol_hin_svk_alb_cze_sid_urd_amh_bem_nor_scr_swe_afr_lda_sod_glc_chh_jav_ven_azi_ind_mcd_xho_moo_zul_prs_fbf_tsw_knd_fre_jpn_slo_dgb_bul_amr_qcu_dut_swa_arw_bsq_mly_spa_hun_ukr_fin_pan_yor_akn	-0.442234521245387	-1.13381162977829	0.259787827828916
41	afr_mlt_dut_mnd_est_qcu_anl_dgb_aeg_eng_geo_jav_tha_amr_chh_yor_xho_owc_kor_swe_azi_grk_por_krd_ita_fin_ven_sid_urd_heb_tml_ewe_sun_gam_arw_tsw_bsq_fbf_fre_tsn_mcd_spa_pan_bos_vie_hin_bem_ukr_uzb_scr_cze_bam_dyu_bul_hun_pol_lat_moo_amh_akn_slo_hau_zul_tag_alb_sod_ger_rom_glc_lit_mol_swt_igb_ben_mly_prs_ctl_svk_cic_ind_jpn_tur_tig_rus_wly_guj_cnt_aze_lda_swa_mao_knd_bat_ses_nor	0.405887643719049	1.05250282390124	0.295295923337097
42	chh_heb_jav_ses_eng_mol_mlt_ita_kor_sid_ger_akn_tml_prs_tha_gam_cic_mcd_sod_moo_rus_hau_knd_tsn_bam_lit_ukr_amh_vie_fin_lat_zul_por_yor_sun_guj_anl_fbf_aeg_svk_arw_xho_ewe_aze_pol_uzb_tig_owc_grk_igb_bos_ben_bul_scr_ctl_krd_nor_swa_ven_est_lda_rom_jpn_hun_azi_bem_fre_urd_dyu_pan_tag_swt_slo_mly_tsw_bsq_amr_hin_mnd_wly_mao_afr_cze_tur_geo_glc_bat_spa_ind_dgb_cnt_alb_qcu_dut_swe	0.0500388698173389	0.110392073953548	0.912336315807176
43	lit_kor_knd_pan_eng_heb_arw_krd_prs_akn_tag_urd_bem_dyu_ind_grk_glc_fbf_dut_bos_ukr_ita_yor_scr_ses_sun_fre_swe_amh_chh_anl_mao_owc_bam_bul_vie_uzb_rus_tha_ben_mlt_cic_guj_moo_svk_jpn_qcu_rom_nor_swt_tml_dgb_lat_ewe_lda_slo_ger_mol_geo_alb_tig_bsq_swa_por_tur_bat_aeg_sid_mly_pol_hun_cnt_gam_azi_mnd_est_amr_sod_igb_ven_tsn_jav_tsw_spa_hau_cze_hin_wly_aze_afr_fin_xho_mcd_ctl_zul	-0.508066877160076	-1.18015086431252	0.240950044288163
44	glc_lat_scr_guj_jav_tml_knd_vie_cnt_mlt_hin_tig_bam_cze_ses_ben_mao_yor_geo_amh_xho_ger_hun_alb_tsn_por_bat_spa_svk_jpn_ven_amr_akn_tha_azi_igb_fin_est_aze_moo_sod_mcd_bsq_mly_eng_gam_fre_tur_chh_hau_pan_krd_qcu_sun_heb_uzb_pol_mol_afr_wly_dyu_ind_sid_swa_grk_urd_lit_swe_arw_fbf_tag_slo_zul_anl_rus_ita_mnd_cic_owc_nor_ctl_prs_lda_dut_dgb_ukr_swt_kor_bul_ewe_rom_bos_bem_tsw_aeg	-0.766048382843213	-1.88473416849266	0.0625885190900511
45	mao_sid_cnt_aeg_arw_igb_ukr_amh_swt_ses_qcu_fre_akn_fin_glc_chh_dut_rus_tsw_tha_eng_sun_zul_yor_prs_mnd_jav_scr_azi_hun_pan_ind_cic_lat_xho_tig_hin_rom_afr_geo_por_lit_ctl_ewe_pol_tur_hau_mlt_fbf_kor_knd_tml_grk_jpn_bsq_owc_amr_guj_swa_tag_bem_ben_bam_slo_mcd_moo_vie_bat_svk_heb_aze_krd_ven_wly_est_mol_dyu_gam_tsn_alb_sod_bul_dgb_ita_anl_cze_spa_mly_lda_uzb_urd_nor_bos_swe_ger	0.421575308318684	1.12049915366329	0.265386336827081
46	fin_scr_chh_igb_por_bos_cnt_ben_glc_bat_rus_fre_mly_ukr_sun_dyu_afr_anl_moo_urd_grk_tha_lat_jav_ewe_mao_lit_qcu_swa_rom_guj_kor_arw_wly_sid_pan_prs_bul_bsq_ita_swe_pol_yor_mcd_xho_uzb_eng_owc_hin_bam_cic_mol_akn_amr_lda_mlt_bem_sod_est_aeg_spa_tig_tag_knd_vie_amh_dgb_fbf_alb_aze_hun_slo_hau_ses_ven_geo_tsw_ctl_nor_mnd_ind_tml_jpn_azi_krd_swt_cze_gam_svk_ger_zul_tur_heb_dut_tsn	0.0348381691130897	0.083475609285759	0.933652788108794
47	eng_tsn_arw_lit_amh_zul_heb_tur_rus_bul_tsw_dgb_sid_guj_swt_aeg_geo_wly_nor_moo_anl_ita_ewe_urd_jpn_owc_hin_jav_mly_swe_cze_bem_alb_glc_krd_tml_bam_lat_bos_tag_bat_amr_lda_ger_dut_scr_vie_chh_sod_sun_qcu_cic_rom_yor_gam_svk_ind_grk_por_akn_azi_spa_fre_kor_uzb_mcd_tha_fbf_ven_dyu_pan_swa_xho_hau_ben_mlt_ukr_mnd_mao_aze_prs_fin_bsq_afr_igb_est_cnt_slo_pol_hun_ctl_tig_mol_ses_knd	-0.151569809435017	-0.388121350642445	0.698813236408204
48	jav_guj_akn_swa_rom_igb_moo_eng_bat_ukr_pan_mao_hun_gam_pol_mnd_por_uzb_prs_vie_swt_amr_mlt_tha_geo_aze_arw_yor_dut_tag_sid_nor_est_wly_aeg_ita_bem_lda_fin_hin_jpn_tur_rus_mol_ewe_dgb_cze_owc_tsn_afr_ctl_zul_lit_fre_tml_hau_ses_swe_bsq_ind_tig_tsw_krd_dyu_glc_mly_cic_bul_ben_ger_mcd_azi_amh_bos_ven_grk_alb_bam_urd_xho_knd_lat_chh_sod_cnt_slo_kor_qcu_fbf_anl_heb_sun_spa_svk_scr	0.102498406871495	0.242378559592931	0.809020560962677
49	qcu_vie_rus_tag_gam_ewe_bat_owc_aeg_tml_urd_glc_azi_ger_rom_geo_ukr_hau_tha_aze_moo_chh_ita_mol_dyu_ctl_arw_kor_fre_grk_tsn_jav_fbf_heb_mao_pol_mly_uzb_dut_afr_hin_yor_fin_sun_lda_bsq_bem_krd_sod_swa_mnd_mcd_svk_scr_cic_anl_lit_swe_bam_por_swt_pan_bos_est_tsw_tur_lat_slo_prs_ind_cnt_ven_amh_xho_eng_alb_hun_amr_tig_sid_nor_bul_ses_akn_zul_guj_ben_mlt_knd_wly_cze_igb_dgb_spa_jpn	0.22340241202627	0.508037743003201	0.612629770847247
50	bam_bsq_ses_hun_tur_ewe_fin_ven_ita_pol_scr_moo_tha_tag_swa_tsw_krd_qcu_fbf_hau_amh_fre_azi_yor_kor_xho_bat_sun_mol_lit_jav_hin_bos_vie_eng_spa_alb_afr_bem_rom_tig_aeg_anl_ger_mly_igb_slo_mlt_amr_glc_arw_nor_ben_prs_chh_owc_cic_est_rus_akn_grk_sid_tsn_knd_ukr_guj_uzb_gam_bul_por_zul_cze_dut_lda_dgb_ind_aze_pan_sod_mao_ctl_jpn_urd_swt_wly_mnd_lat_dyu_tml_geo_swe_mcd_heb_svk_cnt	0.115247123760973	0.265976424810586	0.790846128505997
51	bul_ger_grk_ctl_por_xho_gam_scr_svk_lat_heb_yor_sun_ven_eng_ind_swa_fin_lda_ewe_prs_glc_zul_swt_est_qcu_bsq_pol_kor_bos_dyu_hin_bem_sid_vie_wly_moo_urd_ses_geo_uzb_dgb_akn_igb_azi_chh_sod_ben_afr_tml_hun_cnt_lit_fbf_rus_aeg_mnd_mao_rom_spa_ita_knd_fre_mlt_tur_tsn_jav_jpn_owc_alb_swe_nor_ukr_pan_tsw_amh_tig_mly_hau_cic_tag_aze_anl_cze_arw_krd_bam_mol_guj_slo_mcd_tha_bat_amr_dut	0.170298617059496	0.389197705241976	0.698019638109297
52	svk_azi_ukr_swa_ind_pol_sid_yor_mcd_cnt_pan_eng_est_lat_akn_cze_sod_guj_wly_rus_ctl_nor_mlt_sun_ven_igb_scr_xho_vie_hin_uzb_tha_swt_geo_aze_spa_lda_prs_ger_mnd_ses_bul_jpn_aeg_por_swe_dut_rom_lit_tml_bsq_fbf_dgb_urd_dyu_heb_ewe_tsw_slo_bam_amr_ita_alb_bem_knd_kor_amh_hau_hun_moo_cic_mol_mao_fin_tsn_jav_afr_chh_bos_owc_glc_tur_qcu_grk_anl_tag_arw_fre_zul_tig_krd_gam_mly_ben_bat	-0.131806128280658	-0.325625604630678	0.745439141789737
53	lda_dut_hun_mcd_owc_fin_mao_swa_rom_lit_knd_hin_prs_yor_uzb_pan_spa_amh_lat_ses_cnt_afr_bos_bem_ewe_akn_bat_tsw_scr_krd_guj_ctl_zul_ven_heb_glc_tag_rus_por_ben_geo_anl_arw_ukr_xho_fre_moo_mlt_ger_fbf_bul_tsn_aeg_bam_grk_sun_qcu_kor_mol_swt_urd_vie_wly_cze_amr_svk_azi_ind_est_bsq_aze_igb_alb_slo_ita_dgb_sod_eng_swe_jav_nor_tml_pol_dyu_mnd_tig_tha_gam_mly_jpn_sid_tur_cic_hau_chh	0.157558653385553	0.399146298734192	0.690700499686317
54	bul_sod_aze_dyu_swa_mcd_bos_eng_arw_chh_azi_amh_hin_prs_por_urd_sid_tha_bem_bsq_tsw_gam_tml_mly_krd_mol_bat_mlt_ctl_sun_ewe_xho_fin_lit_cnt_ben_ger_grk_tur_ita_ukr_fre_nor_jpn_swt_alb_amr_qcu_pol_wly_igb_hau_tig_mao_yor_spa_fbf_vie_lda_tsn_heb_cze_dgb_uzb_ind_aeg_rus_dut_scr_anl_bam_slo_tag_knd_glc_est_moo_afr_mnd_owc_pan_ven_svk_cic_jav_rom_lat_geo_guj_zul_akn_ses_hun_kor_swe	-0.809534206401065	-1.91953116824814	0.0579825892122535
55	akn_scr_mol_heb_amr_sod_pol_tha_tig_rom_aeg_hau_mnd_dyu_kor_knd_ewe_prs_swt_cze_ben_swe_qcu_rus_bem_gam_hun_ger_tsn_jav_jpn_lda_anl_aze_ukr_bam_yor_amh_igb_sid_ses_glc_moo_ctl_grk_spa_uzb_fre_lat_krd_afr_xho_bat_fin_cic_bsq_ita_mly_arw_zul_chh_tur_mao_cnt_swa_geo_svk_est_ind_bul_vie_mcd_por_guj_sun_nor_fbf_hin_wly_ven_alb_owc_pan_dgb_eng_azi_lit_mlt_tml_bos_tsw_dut_tag_slo_urd	-0.35733537449501	-0.837785239715075	0.404299273735197
56	zul_fin_geo_pol_sun_heb_aeg_moo_ita_cze_pan_bem_eng_afr_sod_xho_amr_cic_lat_yor_tml_tag_hun_aze_tig_mcd_cnt_knd_fre_hau_anl_guj_scr_tha_mlt_tsn_gam_dut_igb_spa_dgb_dyu_chh_jpn_svk_vie_azi_mol_wly_rus_lit_urd_ven_sid_bul_ses_krd_mao_bsq_alb_fbf_amh_ind_bos_arw_por_kor_lda_tur_nor_uzb_qcu_ctl_mly_ben_jav_ewe_est_hin_swt_glc_tsw_swe_prs_bat_bam_owc_ger_slo_ukr_rom_grk_mnd_akn_swa	-0.0977292714188145	-0.251933667136736	0.801648248664695
57	bem_akn_uzb_fbf_krd_ind_swt_ewe_rom_xho_jpn_bul_pol_afr_owc_eng_ben_bos_fre_mol_est_sod_wly_glc_anl_hau_igb_ita_tur_tag_ger_moo_tsw_aeg_jav_scr_sun_tml_qcu_zul_lit_mnd_mlt_ctl_gam_lat_urd_spa_amh_swe_mcd_mly_bam_tig_knd_rus_alb_swa_arw_ukr_cic_sid_mao_nor_por_yor_tsn_geo_lda_dut_svk_slo_grk_prs_azi_ses_cze_hin_pan_amr_kor_aze_ven_tha_vie_hun_guj_bsq_cnt_dgb_dyu_fin_chh_heb_bat	0.563633935755332	1.30203203324979	0.196121074493663
58	tml_lit_ita_mao_tha_alb_guj_bsq_ind_chh_dyu_ses_fre_glc_yor_kor_hun_tsn_azi_uzb_nor_dgb_qcu_slo_sun_hau_heb_aze_afr_fin_est_rus_por_fbf_mol_mly_akn_grk_swa_cnt_pol_ven_rom_pan_zul_wly_cze_jav_owc_tur_bos_bem_dut_vie_ewe_anl_gam_svk_bam_scr_tsw_sod_amr_tag_sid_lat_tig_moo_jpn_swt_ben_arw_amh_bul_lda_krd_urd_ukr_swe_hin_xho_eng_geo_prs_mlt_bat_igb_spa_knd_cic_ger_mcd_aeg_mnd_ctl	-0.511202324144319	-1.09928686741326	0.274480554200118
59	qcu_ukr_bam_dgb_rom_hau_sun_kor_sod_grk_est_owc_mlt_chh_tig_pol_cic_tml_afr_dyu_arw_mcd_nor_ewe_igb_bos_wly_mnd_knd_alb_geo_spa_fre_bul_bat_yor_ger_bem_hun_ind_lit_slo_prs_svk_pan_tsw_lda_hin_xho_uzb_por_tsn_ita_gam_ctl_sid_swt_cze_lat_guj_akn_ven_cnt_ses_vie_moo_swa_anl_zul_tag_azi_glc_tha_aze_tur_urd_scr_amh_rus_swe_ben_amr_heb_bsq_krd_mol_jpn_fbf_jav_aeg_mao_mly_dut_fin_eng	-0.394348729447559	-0.925260399465373	0.357225193434173
60	pan_hun_bam_nor_mly_bos_lat_fbf_cze_owc_eng_ind_ukr_heb_ewe_rus_chh_hau_swt_dut_bem_slo_akn_fin_kor_moo_scr_cic_tag_ben_tsw_mlt_bul_ses_alb_yor_afr_amr_svk_aeg_anl_dyu_mao_xho_por_glc_mnd_igb_azi_spa_swe_bsq_tur_zul_ger_lda_mcd_geo_prs_knd_hin_ven_qcu_tsn_mol_sun_gam_dgb_pol_grk_ctl_swa_sod_amh_arw_guj_aze_vie_est_tig_tml_jpn_sid_fre_urd_uzb_rom_lit_jav_krd_wly_bat_cnt_tha_ita	0.0810774439094367	0.198288512009938	0.843252148992439
61	fre_tml_mnd_tig_pan_azi_gam_aeg_zul_hin_swe_moo_ukr_krd_ita_tag_rom_amr_sun_qcu_ger_ctl_mol_dut_bsq_spa_uzb_por_knd_tsn_tha_lat_urd_vie_igb_eng_ewe_tur_wly_bos_pol_chh_bat_heb_ses_yor_prs_swa_geo_mlt_cze_arw_aze_bul_ind_cic_fbf_ven_anl_svk_owc_amh_est_sod_jpn_afr_xho_tsw_swt_nor_dgb_jav_fin_ben_lda_bem_dyu_hau_hun_mao_grk_cnt_kor_glc_akn_lit_mcd_bam_mly_slo_scr_sid_rus_alb_guj	-0.491529820945021	-1.18104802233229	0.240595235944459
62	geo_prs_mnd_bul_owc_tur_mol_rus_mlt_spa_slo_krd_lda_est_nor_knd_zul_aze_ewe_grk_mcd_akn_tml_cnt_pan_cic_glc_lit_moo_ctl_yor_swa_wly_jpn_eng_urd_azi_ses_anl_vie_pol_mly_bat_kor_mao_aeg_por_alb_uzb_dyu_hin_igb_jav_ger_svk_heb_afr_xho_swe_scr_arw_swt_gam_bsq_sod_dut_sun_hau_fre_amr_tag_cze_guj_qcu_hun_fbf_ven_ben_tha_tig_fin_amh_ukr_rom_sid_dgb_bam_tsw_bos_ita_ind_lat_bem_chh_tsn	-0.190324516736848	-0.434451753092193	0.664966780239712
63	akn_fin_afr_mly_yor_tsn_grk_por_heb_bem_spa_sod_tml_wly_urd_ben_gam_lit_tur_eng_prs_dyu_tha_anl_knd_ses_amh_ind_swa_slo_jpn_alb_est_xho_mcd_rom_glc_ewe_cze_swe_jav_mnd_sun_arw_igb_sid_ita_guj_nor_ctl_bul_cnt_scr_tig_swt_owc_rus_kor_bam_vie_amr_dut_fbf_zul_ukr_aze_bat_aeg_uzb_chh_lda_cic_pol_mao_hun_ger_tag_hau_mol_fre_qcu_dgb_lat_svk_hin_mlt_azi_geo_pan_bos_tsw_ven_bsq_krd_moo	-0.352852781089253	-0.925646560988243	0.357025472622312
64	amr_grk_lat_bat_sun_ind_jpn_guj_tsn_uzb_glc_tag_anl_fbf_owc_ctl_qcu_swa_rus_hun_lda_pan_nor_amh_kor_azi_slo_cnt_jav_bem_krd_tsw_mnd_ukr_swt_sid_por_heb_scr_knd_chh_bam_ewe_bsq_tig_mlt_mao_spa_igb_lit_swe_ben_cic_prs_yor_aze_svk_tml_sod_moo_mol_tha_akn_geo_mly_ses_pol_cze_eng_xho_arw_bos_ger_zul_mcd_fin_hin_fre_urd_aeg_dgb_dut_est_hau_ita_tur_gam_wly_vie_afr_alb_bul_dyu_rom_ven	-0.373459034904631	-0.973729795298923	0.332716640028835
65	scr_urd_mao_gam_owc_tsn_tha_jav_mol_dyu_rus_zul_mly_heb_slo_amr_eng_aze_swa_ukr_grk_yor_sun_mnd_ger_tsw_knd_cic_uzb_guj_bat_swt_wly_chh_dut_ind_dgb_swe_bul_tml_afr_moo_fin_tig_igb_krd_svk_vie_tag_ben_fbf_sid_mlt_lat_pol_spa_nor_ses_kor_bam_jpn_est_bem_sod_xho_rom_qcu_arw_cze_ctl_hau_bos_ita_ven_hin_anl_por_amh_fre_azi_hun_tur_cnt_lit_alb_prs_bsq_mcd_lda_glc_akn_geo_ewe_pan_aeg	-0.0444177968153666	-0.104199869533341	0.917235125881042
66	bem_krd_fre_bsq_nor_yor_rus_hin_cnt_cic_ind_sod_prs_tha_moo_aze_jpn_afr_uzb_tsw_mly_vie_akn_ses_guj_ben_lat_swt_lda_geo_fin_ctl_ita_igb_chh_tml_bos_por_glc_qcu_alb_tig_jav_wly_grk_swe_scr_ewe_xho_kor_swa_zul_mcd_bam_rom_anl_sun_tsn_dut_mnd_tur_owc_eng_slo_ger_mao_knd_amh_lit_mol_est_svk_pan_arw_pol_sid_cze_hau_hun_heb_ven_azi_urd_gam_bul_dyu_spa_amr_aeg_ukr_dgb_mlt_bat_fbf_tag	0.459248345665873	1.22118748084447	0.22510189071071
67	uzb_xho_svk_ewe_cze_tur_tsn_gam_lat_ben_geo_eng_bul_knd_wly_swt_bam_qcu_tml_tsw_sun_anl_cnt_swe_por_ukr_igb_jpn_mlt_pol_alb_urd_ven_mly_bem_azi_heb_guj_mao_krd_lit_grk_amh_amr_hin_tig_dyu_owc_mnd_rus_lda_jav_aze_hau_tha_hun_moo_mcd_ind_ita_ger_sod_glc_arw_kor_scr_ctl_dgb_mol_akn_spa_aeg_bos_afr_cic_fin_chh_tag_vie_rom_zul_fbf_slo_nor_yor_prs_est_swa_pan_ses_bat_bsq_sid_dut_fre	0.0810340999974964	0.207033751109511	0.83643613465079
68	mcd_knd_xho_kor_tml_bos_cze_pan_fin_mlt_gam_dut_ctl_hin_pol_jpn_dgb_ven_aze_urd_moo_cnt_qcu_krd_azi_est_grk_scr_igb_amh_fre_vie_hun_bam_heb_zul_afr_yor_bsq_tha_spa_cic_jav_glc_lit_mao_bat_nor_mol_ben_ses_tsn_swe_slo_ewe_bul_arw_dyu_tig_tur_fbf_sun_eng_alb_aeg_ita_mnd_sid_ger_prs_svk_rus_guj_bem_ukr_amr_mly_lat_rom_swa_tsw_uzb_swt_sod_por_owc_lda_tag_hau_wly_geo_anl_chh_ind_akn	0.553642950817169	1.29140860531693	0.199762569824803
69	pan_est_hin_tur_dgb_ctl_tml_por_chh_yor_svk_igb_bat_spa_tag_aeg_tha_fbf_dyu_xho_pol_cic_vie_amh_swe_prs_amr_knd_moo_mcd_slo_zul_ger_mly_mnd_cnt_ewe_bam_tig_lda_bem_gam_fin_mlt_uzb_cze_bos_scr_owc_dut_ben_swt_swa_qcu_bsq_urd_anl_glc_rus_nor_heb_aze_wly_mol_alb_jav_ind_rom_sid_grk_guj_tsn_geo_fre_ita_krd_ven_azi_jpn_arw_mao_eng_sod_hun_ses_sun_afr_tsw_akn_kor_lat_lit_ukr_bul_hau	0.892196953494248	2.31970124342902	0.0225456114338287
70	cnt_igb_yor_ukr_uzb_lda_swe_mlt_pol_ita_bos_ses_fbf_amr_fre_jav_afr_tsn_bsq_grk_ger_ewe_bem_aeg_por_chh_bul_dut_hun_mol_bam_moo_wly_jpn_lit_tag_dyu_rom_knd_geo_pan_fin_mly_spa_dgb_qcu_tur_sod_urd_tsw_mcd_sid_scr_lat_aze_sun_nor_hin_swt_ctl_arw_bat_eng_est_amh_rus_guj_krd_heb_tig_anl_tml_owc_ven_alb_mnd_prs_mao_glc_cic_hau_svk_cze_zul_swa_akn_tha_ind_gam_slo_vie_ben_azi_xho_kor	0.324631769140705	0.84348139304872	0.401123568294763
71	nor_bos_guj_por_ger_rom_jpn_bat_jav_fre_zul_knd_rus_mol_dut_amh_cnt_tig_svk_tsn_ind_spa_lit_pol_mcd_alb_krd_bul_sun_dgb_vie_grk_ukr_swe_tur_akn_xho_ses_cic_bam_tml_qcu_wly_eng_anl_heb_swt_tag_prs_mnd_hin_est_fbf_ctl_bem_ben_azi_ita_pan_mly_aeg_igb_afr_geo_hun_chh_sid_lda_mao_uzb_scr_ven_amr_aze_dyu_tha_bsq_hau_kor_tsw_slo_yor_cze_glc_moo_arw_owc_sod_mlt_gam_swa_lat_urd_ewe_fin	0.0716559988197693	0.174465504411335	0.861878878862418
72	anl_scr_dut_moo_bul_cnt_svk_mnd_ita_yor_dyu_ctl_rus_amh_uzb_urd_tag_hin_knd_zul_fin_ewe_akn_guj_pan_swa_bsq_wly_fre_prs_azi_sod_afr_hau_lit_chh_sid_ven_tsn_swt_pol_geo_tml_por_dgb_nor_alb_grk_tsw_jpn_ben_ukr_tha_lda_qcu_mao_sun_ger_krd_bem_est_aze_bos_fbf_jav_bat_mly_heb_kor_mlt_lat_vie_cze_gam_tig_ses_mol_spa_xho_tur_amr_igb_slo_arw_ind_cic_glc_rom_hun_bam_owc_eng_aeg_mcd_swe	-0.144499080095848	-0.331658165907979	0.740893635598205
73	bam_fre_aeg_prs_guj_cnt_jpn_spa_knd_mlt_est_arw_glc_ukr_hun_tsw_uzb_ven_amr_qcu_wly_lda_tha_eng_ewe_zul_nor_alb_heb_gam_swt_dgb_igb_hin_ind_ita_mol_tig_bul_mcd_amh_yor_ses_anl_vie_kor_tsn_cic_owc_sid_ben_tur_bsq_geo_lat_bat_ger_aze_scr_svk_lit_rus_bem_sod_sun_pol_chh_tml_grk_ctl_bos_dyu_por_jav_swe_mao_mly_rom_cze_hau_mnd_azi_fin_afr_urd_dut_tag_swa_xho_slo_pan_akn_moo_krd_fbf	0.365245767986801	0.883628227845005	0.379175515283233
74	moo_swt_bem_lda_eng_tml_knd_ukr_prs_xho_tsw_heb_nor_anl_aeg_bsq_glc_mcd_dyu_mnd_ewe_igb_dut_grk_bat_tsn_uzb_jav_kor_guj_tig_dgb_ben_owc_amr_por_yor_ger_sun_fre_wly_rus_rom_svk_jpn_krd_ses_aze_qcu_cze_swe_mly_scr_azi_urd_ind_spa_fbf_afr_ita_tha_amh_akn_alb_hau_ctl_sod_chh_bul_hin_pol_arw_bam_fin_cic_zul_slo_tag_pan_geo_hun_swa_bos_tur_ven_lit_mao_lat_est_sid_cnt_gam_mol_mlt_vie	0.192563873213375	0.492489809868936	0.623533808481152
75	swt_arw_azi_knd_lat_akn_hin_hau_dut_bem_guj_ind_mao_urd_ita_rus_grk_ben_moo_qcu_pol_svk_zul_mcd_eng_ses_glc_fin_por_rom_sod_prs_amr_wly_afr_cze_lit_bos_fbf_scr_dyu_aze_tur_cic_alb_ger_mly_sid_jpn_bam_mlt_tsn_dgb_tha_amh_slo_ewe_kor_sun_tag_mnd_hun_owc_lda_geo_krd_spa_anl_yor_swa_ven_uzb_tml_mol_aeg_est_pan_tsw_xho_bsq_ctl_bul_gam_vie_swe_heb_fre_igb_chh_bat_ukr_tig_cnt_jav_nor	-0.122640787847755	-0.286376247525369	0.775226948517036
76	moo_zul_igb_ven_eng_swe_fre_hin_tag_mol_bem_dyu_por_rus_nor_scr_mao_cnt_tml_qcu_lit_mlt_sun_bsq_swa_ewe_wly_ben_aeg_ses_lat_arw_guj_chh_heb_bul_lda_vie_pol_ita_afr_bam_yor_krd_ind_akn_dgb_mly_jpn_prs_mcd_ger_ukr_xho_tsn_slo_tha_amh_spa_tur_tig_tsw_uzb_gam_dut_hau_jav_cze_geo_knd_swt_fin_rom_hun_kor_cic_ctl_est_mnd_owc_amr_aze_svk_sid_bat_glc_urd_grk_anl_bos_sod_pan_azi_alb_fbf	-0.634690435484086	-1.50843109622933	0.134834038256428
77	kor_prs_bat_tur_glc_scr_owc_krd_arw_yor_lda_slo_jav_ind_moo_gam_dyu_ctl_swe_fbf_qcu_bam_ger_cic_dgb_uzb_pol_amr_mao_guj_aze_pan_mnd_ses_hau_lit_afr_svk_rus_tag_mlt_ita_mcd_heb_jpn_bem_azi_hun_eng_fin_sod_vie_urd_zul_ewe_xho_amh_dut_knd_aeg_geo_por_est_cnt_bul_tsw_fre_hin_anl_cze_sid_mly_wly_tsn_bos_tig_akn_nor_alb_ukr_tml_ben_mol_ven_chh_lat_swa_swt_spa_rom_tha_grk_igb_sun_bsq	-0.859194301471567	-1.94041850954948	0.0553577907934633
78	spa_uzb_nor_scr_qcu_chh_sun_owc_mol_wly_hin_zul_amr_cze_anl_lat_bsq_ind_ven_dgb_hun_tml_arw_slo_tig_krd_jav_vie_sod_igb_ukr_mao_swe_amh_dyu_ita_alb_tsn_moo_tur_ses_sid_pol_dut_heb_afr_swt_bos_mcd_azi_ger_cnt_rom_fre_jpn_bam_fbf_mly_mnd_bem_kor_fin_cic_pan_urd_akn_por_yor_guj_hau_aeg_ctl_gam_grk_lit_geo_tha_glc_bat_eng_est_ewe_svk_tag_mlt_swa_bul_knd_aze_lda_prs_tsw_ben_rus_xho	-0.263942604537661	-0.606616370521074	0.545583542757173
79	glc_arw_igb_dgb_swe_tsn_ctl_mcd_fin_jav_rom_bos_owc_est_pol_swa_geo_jpn_uzb_dut_chh_dyu_ses_bat_amr_ewe_wly_amh_kor_sid_tag_mly_ben_cze_hun_pan_eng_anl_ger_ven_por_fre_bsq_mnd_aeg_alb_bul_sun_gam_afr_cnt_aze_urd_fbf_bam_mao_guj_lda_yor_prs_ind_mlt_tsw_spa_tig_nor_svk_ukr_hin_swt_xho_lat_grk_tml_tha_heb_mol_ita_qcu_rus_knd_scr_hau_vie_moo_cic_zul_lit_slo_akn_krd_azi_tur_sod_bem	-0.0615838168127439	-0.142669223815016	0.886860068284899
80	guj_pan_bem_gam_cnt_tha_hin_anl_prs_tag_bam_ger_dgb_arw_lat_afr_rus_dut_ewe_nor_ita_tsw_urd_por_bsq_swa_sod_sun_mol_ben_fin_mnd_tsn_svk_chh_lda_heb_tig_tur_glc_igb_ukr_krd_ctl_xho_mao_hau_dyu_moo_mly_azi_jpn_qcu_aze_bul_owc_yor_alb_amr_eng_swe_zul_mlt_knd_lit_kor_sid_fbf_uzb_ind_bos_vie_amh_mcd_spa_hun_geo_grk_akn_ven_scr_cze_cic_rom_aeg_swt_pol_jav_tml_est_slo_wly_bat_ses_fre	-0.45691824163897	-1.18331460875669	0.239700512153487
81	fre_gam_ewe_hau_slo_lit_grk_bat_mly_moo_fbf_svk_qcu_mlt_bem_dut_geo_ben_krd_pan_azi_xho_mcd_owc_mnd_spa_uzb_dgb_tag_heb_swe_arw_zul_ukr_chh_bam_ger_vie_tsn_tsw_bos_tur_kor_yor_igb_tha_glc_cic_tml_anl_rom_knd_amr_ita_ses_lat_ind_sid_fin_eng_mao_amh_sun_nor_est_tig_jav_swa_aeg_ven_wly_mol_aze_scr_afr_jpn_swt_hun_bul_ctl_pol_akn_guj_bsq_lda_rus_urd_prs_dyu_sod_alb_por_cze_cnt_hin	0.375685681837921	0.912599800528089	0.363812759378953
82	mao_lda_swa_grk_bam_akn_amr_prs_dut_eng_ita_owc_bat_bos_slo_swt_cnt_fbf_por_scr_knd_aze_est_geo_ukr_cic_qcu_urd_tsw_swe_jav_wly_spa_tur_ctl_krd_mly_lit_ses_ven_amh_rom_uzb_xho_bul_tha_tsn_mlt_tag_guj_alb_pan_sid_ben_dgb_tig_moo_mol_hun_fre_ewe_ind_dyu_rus_mnd_lat_bem_sun_yor_aeg_igb_zul_svk_hin_nor_pol_glc_jpn_hau_arw_ger_tml_vie_sod_anl_cze_gam_azi_fin_heb_chh_kor_mcd_bsq_afr	-0.522952669847332	-1.37385812600538	0.17278814942862
83	jav_grk_krd_ctl_spa_tag_bos_yor_geo_rus_dgb_bsq_cic_mol_wly_ita_xho_hau_vie_mlt_ger_amr_bem_aze_cnt_hun_amh_kor_fre_svk_slo_heb_tsw_moo_ukr_sun_ses_afr_ewe_aeg_anl_zul_est_glc_fin_ven_bam_lat_azi_lit_mcd_dut_swe_nor_scr_bat_tml_mnd_urd_guj_owc_qcu_ben_eng_chh_hin_sid_bul_swt_por_prs_dyu_mly_pol_lda_akn_pan_knd_tsn_tur_tig_sod_cze_alb_swa_gam_tha_arw_jpn_mao_uzb_ind_rom_igb_fbf	-0.486937482790002	-1.2525279934839	0.213518047564089
84	tag_qcu_glc_hin_ukr_knd_krd_sun_cic_tha_heb_est_fre_hau_lat_pol_mol_dut_bam_lda_swe_svk_aze_swa_afr_sod_geo_bul_bsq_rom_ses_akn_wly_scr_aeg_dgb_ctl_guj_yor_bat_rus_ind_mnd_chh_ben_pan_bem_ven_bos_gam_sid_swt_eng_ita_mao_prs_igb_mly_hun_ger_vie_uzb_jpn_anl_tsn_kor_lit_mlt_tur_moo_urd_tml_nor_dyu_por_slo_jav_arw_azi_amr_fin_alb_tsw_cnt_amh_grk_fbf_mcd_tig_zul_spa_cze_ewe_owc_xho	0.562696864255889	1.28812932935068	0.200896713924928
85	ukr_aze_amr_ctl_qcu_est_por_mly_rom_swe_mnd_bul_eng_rus_prs_cic_yor_swa_grk_slo_swt_lit_svk_geo_tig_alb_anl_tsw_lat_mol_bat_dyu_ita_kor_owc_jav_azi_vie_bsq_cze_ben_aeg_fre_tsn_sid_dgb_xho_sun_ses_nor_zul_tml_ewe_tag_mlt_arw_jpn_ger_bos_hun_afr_moo_cnt_glc_dut_gam_hau_chh_scr_igb_ind_fbf_fin_lda_mcd_tha_mao_knd_urd_ven_sod_uzb_akn_guj_heb_hin_wly_pan_bem_tur_pol_amh_bam_spa_krd	0.545954948505537	1.24004939020889	0.218076823639724
86	uzb_swt_tag_cic_hau_jpn_ven_cze_dyu_mnd_yor_swe_mly_bsq_ses_alb_tsw_zul_ctl_geo_tml_urd_sid_sod_gam_pol_qcu_bat_pan_tha_kor_arw_fre_scr_amr_bem_ita_fin_tsn_dgb_azi_wly_heb_cnt_sun_lda_owc_mcd_ger_dut_est_nor_knd_bul_glc_bam_spa_ben_moo_grk_lit_hin_jav_por_bos_mol_rom_prs_ewe_ind_lat_igb_krd_slo_eng_xho_amh_mao_tur_anl_akn_tig_ukr_guj_aeg_swa_rus_aze_fbf_afr_mlt_vie_chh_hun_svk	-0.0666761209600405	-0.153023673146228	0.878711135909839
87	hun_lat_spa_sun_kor_chh_amh_mao_qcu_afr_slo_mlt_sod_geo_nor_uzb_mol_tig_tml_ses_sid_ewe_akn_urd_rus_tsn_mnd_bos_hau_tag_aeg_anl_mly_tha_guj_glc_est_yor_ben_zul_cnt_xho_bat_scr_dut_azi_fre_mcd_fbf_swa_prs_ger_heb_vie_krd_igb_grk_pan_owc_hin_bul_por_eng_svk_pol_gam_ukr_fin_alb_tsw_cic_swe_arw_cze_ita_tur_dyu_rom_lit_aze_knd_lda_ind_jpn_bem_wly_moo_ven_bsq_swt_dgb_jav_ctl_amr_bam	1.13306022860443	2.64003025105739	0.00972205505948278
88	glc_bem_hau_ewe_pol_amr_bsq_dut_yor_tsn_ctl_mnd_jpn_aze_anl_urd_mly_dgb_wly_arw_bul_dyu_tur_tml_cze_tag_ind_ukr_fin_est_ses_pan_swa_cnt_sod_geo_gam_jav_ben_zul_owc_xho_lat_rom_aeg_rus_afr_lda_vie_spa_nor_tha_amh_heb_svk_lit_igb_grk_fbf_ven_bat_swe_hin_bam_fre_ita_akn_swt_slo_por_uzb_sun_knd_tsw_mao_scr_hun_azi_ger_eng_krd_kor_qcu_mol_prs_alb_moo_tig_mcd_chh_cic_mlt_sid_bos_guj	NA	NA	NA
89	prs_cnt_sun_swt_tag_jav_ben_aeg_hin_amh_lat_swa_tur_glc_pan_spa_geo_grk_rus_fin_hau_ven_svk_vie_sod_tsn_fbf_slo_lit_azi_scr_mao_tsw_arw_ukr_swe_eng_est_lda_urd_krd_knd_afr_akn_zul_nor_fre_bul_anl_gam_sid_owc_qcu_tml_guj_wly_amr_ita_mlt_ctl_mnd_chh_tha_bsq_bos_ind_por_yor_cze_ewe_moo_aze_jpn_mol_xho_ger_kor_dut_mcd_alb_heb_uzb_pol_cic_ses_dyu_bem_bat_hun_tig_bam_dgb_rom_mly_igb	0.13209079456632	0.325658537663068	0.745414302274683
90	chh_pol_hin_azi_por_anl_aeg_swt_wly_cnt_hau_sun_krd_jav_dgb_est_tml_alb_dyu_geo_urd_owc_ben_swe_jpn_gam_fin_eng_sod_prs_tig_knd_yor_hun_slo_tha_bos_bul_guj_uzb_spa_ita_amr_tsn_lit_arw_rom_lda_mlt_bat_ctl_moo_heb_tur_ukr_mcd_cic_igb_xho_kor_tag_fre_ewe_tsw_pan_fbf_zul_cze_mly_vie_rus_amh_dut_ind_ger_aze_sid_qcu_swa_bsq_scr_nor_ses_ven_mol_bem_lat_afr_mnd_glc_mao_akn_grk_bam_svk	0.85240913734854	2.23645347530962	0.0277127126675056
91	mao_est_tig_bam_knd_dyu_igb_bsq_ewe_afr_tag_anl_spa_azi_rus_lda_cze_geo_prs_sid_alb_amr_aeg_jav_grk_sod_ven_mly_bat_mlt_jpn_tml_urd_uzb_cic_por_ita_pan_mcd_tsn_tha_lat_gam_dgb_swt_tur_pol_swe_bul_bos_swa_heb_mol_hau_mnd_ger_ukr_dut_glc_wly_vie_amh_moo_kor_ind_tsw_bem_ben_arw_ses_fre_cnt_owc_lit_yor_hin_slo_guj_svk_chh_fin_xho_qcu_krd_nor_ctl_aze_sun_eng_scr_hun_fbf_akn_zul_rom	-0.225489936301733	-0.532206956253931	0.595851865573225
92	mly_moo_amh_sid_sun_glc_tml_cic_slo_tag_wly_ben_hau_urd_igb_scr_ewe_tha_heb_knd_spa_mao_ses_prs_bat_nor_est_amr_ven_tig_lat_krd_bos_yor_mnd_ukr_cnt_vie_swa_bul_rus_bsq_xho_uzb_azi_tsw_akn_lda_pan_bam_ctl_aze_tsn_chh_gam_ita_ind_dgb_eng_dut_anl_jpn_hin_swe_tur_por_mcd_dyu_lit_kor_grk_aeg_rom_fin_afr_mlt_mol_guj_svk_zul_pol_bem_fbf_alb_swt_geo_fre_owc_qcu_hun_sod_cze_arw_ger_jav	-0.549556251185516	-1.37830956641024	0.171414628538838
93	mnd_alb_aze_cze_ven_arw_nor_igb_bam_dut_pol_bul_mao_anl_bem_jpn_tig_knd_vie_fbf_mol_ind_ctl_guj_kor_chh_wly_glc_mly_dyu_gam_rus_amr_mcd_azi_sid_tsn_svk_uzb_por_zul_fin_cnt_rom_urd_tha_pan_lda_bat_hin_hau_prs_bsq_ukr_afr_swe_eng_moo_krd_lat_scr_amh_est_hun_owc_ben_tag_tsw_yor_tur_swa_ger_heb_ita_lit_swt_aeg_grk_qcu_tml_cic_sun_slo_bos_fre_spa_sod_xho_akn_geo_ewe_dgb_mlt_ses_jav	0.479670726113375	1.10643899906765	0.271390391276354
94	est_svk_ita_lda_xho_vie_uzb_ses_ben_swe_qcu_aeg_arw_ven_tsn_fin_fre_geo_sid_cic_nor_sun_bul_ukr_spa_tur_jav_hun_swt_mol_tag_kor_wly_chh_heb_rom_yor_ger_mly_dgb_akn_grk_sod_tml_alb_owc_urd_zul_tig_lit_krd_hin_bos_pan_prs_mnd_ctl_amr_azi_bsq_ewe_fbf_cze_hau_swa_aze_gam_ind_glc_tsw_moo_tha_rus_bam_anl_guj_afr_por_eng_mlt_mcd_jpn_igb_lat_dyu_cnt_amh_mao_slo_scr_dut_bat_knd_pol_bem	-0.0577061937471029	-0.132050842485498	0.895229350276075
95	cze_spa_hin_bat_sid_fin_pol_fbf_owc_slo_cic_rom_ewe_guj_wly_kor_igb_eng_akn_glc_dut_bul_sod_vie_scr_hun_ger_por_qcu_aze_krd_tig_heb_lat_bos_mnd_chh_hau_geo_swt_xho_ukr_rus_mlt_yor_tml_grk_mcd_tha_ven_urd_gam_amh_bam_jav_fre_alb_arw_svk_dyu_knd_jpn_pan_tsn_prs_swa_mao_sun_nor_anl_ben_bsq_ind_ses_mly_ita_tur_afr_lda_uzb_est_ctl_swe_cnt_moo_tag_amr_aeg_mol_bem_tsw_azi_dgb_lit_zul	-0.412724152550503	-1.10891494515203	0.270326293579522
96	nor_heb_ctl_pol_ger_scr_chh_hin_spa_yor_anl_hau_hun_krd_vie_bat_zul_cnt_glc_tur_tml_bul_sid_slo_kor_mlt_cic_por_grk_cze_bos_ewe_fin_pan_swt_tha_rom_sod_swa_eng_prs_ven_afr_qcu_lat_moo_owc_guj_igb_sun_ind_tsn_ukr_uzb_rus_gam_svk_tsw_alb_mol_ita_tag_mcd_tig_wly_dyu_jav_bsq_mly_aeg_swe_knd_dgb_dut_mao_aze_xho_arw_geo_urd_lda_ben_bam_est_amr_jpn_akn_ses_lit_azi_fre_bem_mnd_fbf_amh	0.735901002263042	1.66897239667152	0.098486083075551
97	rom_aeg_akn_swa_dyu_ven_sod_chh_wly_eng_gam_arw_ewe_alb_amr_hau_krd_fbf_vie_tml_bem_slo_fre_rus_nor_glc_anl_zul_ses_scr_grk_geo_ctl_svk_ind_jpn_heb_ben_mao_hin_est_guj_tha_spa_pan_pol_swt_amh_kor_igb_aze_bam_fin_cze_lat_lit_swe_hun_azi_mly_sid_mlt_tur_bsq_ger_knd_por_tig_jav_cic_owc_mcd_sun_xho_bul_urd_tag_mol_lda_dut_ita_prs_tsw_bat_afr_yor_mnd_cnt_uzb_ukr_dgb_moo_tsn_qcu_bos	0.220293605694915	0.490611899213405	0.624856578990677
98	rom_dyu_jav_cic_igb_prs_pol_bat_bem_anl_lat_fin_por_hin_mol_wly_swa_tsn_geo_sod_pan_tur_ger_ukr_mly_dgb_aze_heb_amh_sid_knd_ven_tml_amr_akn_fre_yor_xho_mcd_ind_scr_tsw_lda_kor_spa_zul_guj_moo_eng_mao_sun_chh_lit_jpn_est_fbf_cze_ctl_swt_swe_krd_rus_azi_tha_afr_hun_qcu_bsq_bam_mlt_glc_tag_grk_aeg_cnt_urd_ita_nor_ben_mnd_uzb_bos_owc_vie_slo_svk_alb_ses_dut_hau_bul_arw_tig_gam_ewe	0.194919871175545	0.444032365846545	0.658050653340556
99	bem_lit_grk_rom_sun_pan_fbf_hin_mnd_afr_dgb_mol_ben_jpn_cnt_tha_heb_knd_urd_por_amh_kor_aze_aeg_pol_alb_dut_arw_bat_hau_est_mlt_gam_bsq_dyu_igb_fin_spa_ctl_ita_tml_ewe_bam_bul_tig_anl_cze_ger_mly_wly_guj_prs_yor_ind_nor_owc_moo_vie_sod_tsn_ses_ukr_krd_glc_swt_hun_ven_scr_uzb_qcu_azi_rus_cic_tsw_tur_zul_lat_jav_amr_svk_geo_eng_fre_bos_mcd_chh_lda_slo_akn_swa_swe_sid_mao_tag_xho	NA	NA	NA
100	ven_bem_glc_tml_fre_ses_gam_urd_bsq_fbf_sod_knd_chh_alb_owc_moo_ben_por_afr_uzb_sun_swt_bos_vie_rom_ind_xho_lit_tag_mao_bam_swe_guj_tsw_mly_qcu_scr_cic_bul_kor_ukr_dut_ctl_dgb_slo_rus_aeg_hin_pan_yor_hun_mlt_zul_grk_aze_svk_spa_ger_mcd_cze_pol_fin_bat_lat_jpn_tsn_igb_est_geo_wly_sid_tha_amr_ewe_jav_dyu_ita_krd_prs_nor_anl_eng_mnd_cnt_tig_swa_tur_arw_lda_azi_akn_hau_heb_mol_amh	0.285476839043589	0.670424059918386	0.504248965465335
101	cnt_aze_krd_dgb_hau_glc_cze_ind_bat_rus_tml_ctl_tha_fin_ewe_mnd_slo_spa_qcu_hun_dyu_yor_ukr_eng_tur_swe_guj_pan_scr_rom_mcd_vie_ita_tig_azi_dut_aeg_fbf_igb_sid_kor_swt_ger_bul_pol_tsn_uzb_sun_tag_geo_anl_gam_mol_ven_knd_tsw_alb_mly_afr_wly_heb_hin_urd_ben_moo_xho_est_fre_lit_mlt_jav_jpn_mao_bam_arw_cic_lda_grk_swa_amh_chh_bem_svk_owc_bos_zul_ses_bsq_nor_amr_sod_lat_por_prs_akn	-0.124254154454881	-0.296712732119002	0.767347485161576
102	yor_tha_cic_bsq_rom_mao_ind_zul_prs_grk_dgb_vie_afr_lda_gam_mlt_cze_spa_arw_por_kor_dyu_est_anl_bat_ses_ewe_slo_mly_ben_dut_swe_urd_heb_swt_sun_fbf_hun_tig_sod_sid_nor_amr_bem_qcu_chh_ger_alb_owc_krd_uzb_lit_azi_hau_fre_svk_moo_tml_bam_tur_tag_eng_guj_amh_ctl_jav_pan_cnt_aze_hin_pol_tsw_swa_akn_mnd_rus_bul_mcd_xho_aeg_jpn_knd_ven_mol_igb_ita_bos_scr_lat_tsn_ukr_fin_glc_geo_wly	NA	NA	NA
103	nor_igb_cze_swa_aze_bem_krd_fbf_cic_est_amh_chh_guj_mnd_zul_vie_geo_mly_urd_bam_ger_hin_eng_mcd_svk_hun_sun_ses_mol_heb_anl_slo_dyu_ctl_swt_tml_wly_bul_ukr_gam_tsw_glc_ven_ind_kor_cnt_dut_tag_hau_qcu_por_scr_uzb_afr_azi_yor_mao_prs_amr_tsn_aeg_lat_swe_lit_owc_arw_grk_tig_ben_sod_akn_xho_sid_jav_bos_tur_alb_moo_pol_dgb_ewe_spa_rom_pan_mlt_ita_rus_bat_lda_knd_fin_jpn_tha_fre_bsq	-0.495160643726404	-1.18507618102085	0.239006788350207
104	ger_zul_por_akn_ven_sid_heb_moo_chh_est_kor_bul_lda_fre_tsw_dgb_cze_tur_amr_bat_hau_mao_bem_krd_mcd_aze_tsn_tag_rom_grk_bsq_fbf_ewe_jav_ita_igb_rus_mnd_amh_tha_tig_ben_pan_glc_alb_qcu_jpn_bos_knd_hun_cnt_arw_mol_afr_ses_sun_prs_dyu_tml_aeg_lat_svk_dut_fin_swt_bam_eng_guj_slo_wly_mly_urd_azi_lit_gam_anl_swa_spa_nor_yor_ind_owc_ctl_cic_vie_xho_mlt_sod_geo_ukr_pol_swe_scr_hin_uzb	0.801397350349388	1.84104360617688	0.0688033483382213
105	aeg_amh_eng_lat_knd_lda_bat_xho_hau_heb_mao_gam_afr_dgb_sod_swe_amr_prs_cic_hin_guj_lit_tag_svk_ven_ewe_bam_jpn_fbf_akn_ger_tml_rus_vie_jav_est_kor_qcu_tsn_tur_por_aze_azi_arw_dut_rom_ses_fre_glc_mly_ita_hun_anl_bul_mlt_geo_owc_fin_spa_cze_wly_grk_slo_urd_chh_pan_moo_mcd_ben_mol_igb_scr_yor_swa_sid_mnd_nor_zul_bsq_tig_cnt_pol_bos_dyu_sun_ctl_swt_uzb_tsw_bem_krd_ukr_ind_alb_tha	-0.242837957605855	-0.573111096107375	0.567952653313677
106	cnt_knd_sod_ukr_vie_lat_hau_swa_tml_hun_sid_fin_scr_prs_geo_mcd_xho_swe_spa_bul_heb_dgb_qcu_kor_zul_svk_ses_mnd_amr_wly_bam_alb_slo_mol_tur_fbf_ven_rus_dyu_lit_owc_anl_fre_guj_tsn_bat_eng_ben_urd_arw_yor_sun_ind_pan_jav_mlt_tsw_azi_bos_tig_aze_ita_por_grk_swt_dut_hin_rom_gam_aeg_moo_est_uzb_lda_bsq_tag_amh_afr_ctl_ewe_pol_glc_igb_mao_tha_bem_mly_jpn_akn_nor_chh_cic_krd_ger_cze	-0.765189220127513	-1.8148951291109	0.0727635899242799
107	swa_bem_arw_akn_amr_bul_mnd_grk_rom_azi_sun_slo_fbf_swe_lit_bos_zul_ger_lda_guj_lat_igb_wly_bat_tig_hin_sid_kor_heb_eng_dut_fre_por_tml_urd_mcd_bam_aze_ita_ukr_glc_hau_dyu_cnt_uzb_cze_svk_chh_ctl_swt_pol_mao_ven_mol_vie_mlt_prs_ewe_scr_xho_mly_tsn_gam_qcu_tur_nor_alb_cic_geo_tsw_afr_jav_tha_ben_knd_bsq_jpn_aeg_pan_moo_yor_rus_amh_tag_sod_krd_spa_hun_anl_ind_fin_ses_est_dgb_owc	-0.0996546781931978	-0.233607791571825	0.815802924680226
108	tig_lat_eng_swt_glc_nor_guj_tha_aeg_heb_akn_bem_hin_bsq_amr_dgb_est_uzb_mcd_jav_swe_cze_krd_aze_hun_ind_dut_mlt_rus_ses_gam_lit_ita_grk_tur_scr_sod_ukr_arw_ewe_yor_fbf_sid_urd_jpn_bul_bam_ctl_kor_fin_pan_tsw_moo_bat_amh_anl_bos_igb_mao_sun_zul_xho_ger_ven_mol_cic_lda_ben_afr_alb_qcu_rom_hau_knd_pol_slo_svk_spa_tag_mnd_fre_por_cnt_azi_geo_prs_tsn_dyu_owc_wly_swa_vie_tml_mly_chh	-0.269586241510535	-0.695693584555497	0.488355594712192
109	heb_ita_tur_tsw_pol_qcu_slo_geo_dut_tag_hin_swt_mcd_owc_ven_urd_gam_alb_wly_cze_lat_svk_yor_tml_fre_afr_hau_est_vie_anl_cic_fin_spa_bsq_bem_tsn_eng_ben_mao_ewe_tig_amr_swa_ind_krd_knd_dgb_moo_aze_sun_aeg_bam_jpn_ger_zul_amh_cnt_grk_dyu_guj_bos_mlt_bul_scr_glc_prs_azi_akn_ses_pan_lda_hun_mly_ukr_kor_uzb_jav_fbf_igb_swe_lit_bat_rus_sid_mnd_chh_por_mol_sod_arw_xho_tha_rom_nor_ctl	0.279828073829838	0.764672587726426	0.446402519214774
110	ses_anl_prs_swe_cze_rom_mol_svk_azi_swa_geo_fbf_ven_tag_sid_amh_pol_lda_aeg_est_scr_hin_moo_knd_grk_bos_por_eng_jpn_guj_bat_fre_fin_mcd_krd_chh_jav_aze_pan_vie_igb_lat_hun_arw_sun_wly_slo_tsw_akn_cic_ukr_mlt_tsn_nor_bul_urd_alb_ita_glc_bsq_amr_ewe_kor_owc_ger_swt_mnd_tha_xho_mly_tur_tml_dgb_hau_dyu_spa_cnt_ind_rus_bam_gam_afr_tig_zul_dut_bem_qcu_heb_mao_ben_uzb_ctl_lit_yor_sod	0.10567984990367	0.234922756857425	0.814785165080322
111	fin_bos_dgb_bat_ven_cze_lda_bul_bsq_bem_slo_cnt_xho_mnd_qcu_ben_ind_gam_nor_ctl_mao_ger_wly_swt_jav_kor_tsn_ukr_azi_tsw_scr_aze_grk_ses_uzb_arw_mol_mlt_fbf_lit_tml_heb_hun_fre_chh_rus_tur_anl_alb_ita_spa_krd_hau_afr_mly_pol_sun_tag_knd_amh_eng_mcd_akn_yor_dut_swe_vie_zul_hin_por_geo_glc_moo_est_igb_jpn_pan_bam_prs_sid_svk_amr_ewe_guj_urd_owc_rom_sod_tha_cic_dyu_lat_swa_aeg_tig	-0.466941971606927	-1.23023564529951	0.221711686877852
112	anl_bos_cnt_zul_uzb_arw_est_lda_tsw_azi_gam_amr_owc_yor_ger_ven_geo_pan_mao_bul_svk_dgb_sun_cze_sid_tsn_lit_fre_fin_nor_ewe_hin_rus_hau_aze_cic_swe_glc_mlt_vie_jav_xho_hun_fbf_ukr_aeg_alb_jpn_tha_qcu_ses_bsq_krd_akn_ctl_swt_amh_mly_rom_eng_ben_dyu_tag_mcd_wly_pol_heb_mol_guj_moo_bam_slo_afr_tml_ita_bem_dut_ind_sod_kor_tur_igb_urd_spa_grk_tig_swa_knd_chh_bat_scr_por_mnd_prs_lat	-0.299261390881853	-0.674305286385053	0.501789959331075
113	ukr_fbf_fre_moo_cic_ven_tig_est_wly_mnd_hun_jav_azi_dyu_ctl_prs_aeg_swe_igb_spa_sod_chh_bos_ind_por_arw_pol_tsn_pan_akn_tsw_aze_slo_alb_amr_cnt_ger_swt_qcu_ita_swa_tur_scr_vie_gam_geo_knd_cze_mly_lat_bsq_rom_nor_afr_bat_zul_sun_kor_mol_dgb_ben_eng_ewe_anl_grk_krd_jpn_amh_fin_mao_mcd_glc_mlt_guj_uzb_hau_sid_dut_svk_bul_yor_bam_lit_rus_tha_lda_heb_owc_tag_urd_ses_hin_tml_bem_xho	-0.680630913224671	-1.61480375554486	0.10974103227915
114	est_jpn_grk_tag_qcu_swt_ita_ger_heb_rom_tsw_gam_bul_ben_igb_kor_anl_fin_spa_uzb_amr_cic_svk_wly_zul_glc_dgb_arw_moo_tha_alb_mol_sid_yor_mao_bam_knd_owc_hau_bos_mnd_dut_ses_jav_vie_fbf_sod_ven_hin_azi_prs_pan_rus_xho_lda_hun_krd_mcd_ewe_nor_chh_bsq_fre_guj_tur_cze_ind_aeg_geo_mly_urd_akn_aze_eng_tig_afr_lat_pol_scr_cnt_ctl_bat_dyu_bem_swa_sun_tsn_mlt_slo_tml_ukr_lit_por_amh_swe	-0.282173440565657	-0.691161316553362	0.49118583789564
115	cic_bos_cze_sun_por_swa_swt_aze_ukr_est_ita_wly_urd_ind_zul_anl_hau_lat_hun_vie_yor_swe_fin_igb_guj_prs_uzb_lda_xho_rus_tml_akn_tig_chh_fre_tag_ctl_ses_aeg_mol_spa_mnd_mlt_sod_bam_dgb_ben_eng_bul_rom_scr_slo_tha_jpn_fbf_moo_tsn_svk_pol_lit_sid_tsw_geo_dyu_heb_kor_mly_dut_azi_ewe_arw_ger_gam_knd_hin_pan_afr_krd_glc_bem_alb_mao_owc_cnt_grk_nor_amh_bsq_jav_amr_mcd_ven_bat_qcu_tur	-0.686832247428608	-1.77759360671026	0.0787394886333511
116	bul_swe_grk_ctl_amh_ven_dgb_tag_tsw_rus_lit_gam_moo_bam_por_spa_cze_sid_cnt_mao_bem_swa_ger_sun_ewe_fre_akn_guj_tig_scr_dut_eng_heb_bat_ben_lda_jpn_jav_bsq_nor_hau_glc_tsn_geo_wly_afr_hin_prs_chh_knd_kor_sod_krd_bos_vie_svk_lat_cic_mnd_hun_mlt_arw_tha_mly_mol_tml_aze_fbf_amr_aeg_alb_uzb_dyu_tur_xho_qcu_mcd_pol_ukr_zul_azi_owc_urd_fin_rom_yor_ses_igb_anl_ind_slo_est_pan_swt_ita	-0.747822334653447	-1.78011322135749	0.0783234349851938
117	krd_glc_mcd_fbf_alb_vie_geo_lit_bul_guj_sod_gam_tag_ses_afr_moo_arw_est_heb_igb_lda_spa_hau_ben_urd_amh_xho_knd_ind_mol_pol_mao_dyu_tig_tha_zul_grk_sid_nor_chh_cic_mnd_ven_dut_tur_bem_scr_tml_swt_prs_swa_jpn_bam_ukr_tsw_slo_ewe_wly_mlt_eng_bos_kor_por_aze_rom_svk_cnt_bat_azi_fre_uzb_aeg_ita_owc_cze_anl_swe_dgb_tsn_sun_akn_rus_jav_pan_bsq_fin_yor_hun_lat_qcu_ger_hin_ctl_amr_mly	-0.387418210897423	-1.0601583766414	0.291818150860857
118	krd_slo_aze_swa_bsq_moo_est_bul_wly_akn_mol_anl_amr_xho_ind_uzb_fin_hau_ukr_owc_mly_ger_dut_sun_pan_geo_arw_bam_grk_rom_bat_por_urd_kor_heb_fre_ctl_prs_zul_dyu_mnd_eng_vie_bos_pol_svk_sod_jav_hin_cnt_tml_fbf_igb_rus_bem_hun_amh_alb_nor_ven_mlt_ben_lat_azi_spa_tsn_jpn_mao_swe_guj_swt_gam_aeg_cze_knd_qcu_tha_cic_lit_afr_tag_lda_ita_scr_tur_dgb_mcd_glc_ewe_yor_ses_tsw_tig_chh_sid	0.11560824750704	0.258013228725982	0.796966798683183
119	rus_tig_nor_azi_hau_ses_scr_pan_arw_ita_bul_urd_ewe_aeg_pol_svk_igb_yor_uzb_guj_lit_ctl_sid_cic_rom_est_zul_mly_mol_swa_cnt_heb_tsn_jav_anl_lat_alb_bat_mao_tha_dyu_krd_prs_qcu_fbf_bam_por_sun_hin_swe_bsq_bem_fin_lda_kor_akn_eng_mnd_mlt_grk_chh_sod_tsw_swt_afr_amr_moo_mcd_vie_dut_tur_knd_spa_jpn_cze_wly_tag_hun_ven_amh_glc_ukr_owc_ind_dgb_slo_fre_xho_ben_ger_gam_bos_aze_geo_tml	NA	NA	NA
120	aze_arw_swa_owc_cic_dut_cze_vie_tsn_scr_igb_xho_rus_amh_krd_lda_bam_yor_tml_afr_est_knd_tur_mcd_akn_ben_urd_ukr_eng_anl_ind_slo_glc_lat_ven_swt_aeg_jpn_bat_tha_geo_hau_mol_guj_pol_tsw_prs_fbf_bem_sid_mlt_alb_hun_kor_ewe_dyu_sun_ctl_spa_bul_fin_heb_mly_bos_moo_ita_mnd_fre_lit_wly_swe_bsq_rom_ses_mao_cnt_chh_hin_svk_dgb_por_uzb_ger_zul_azi_tig_gam_qcu_nor_amr_pan_grk_jav_sod_tag	0.526295199296367	1.40851528118653	0.162313006844763
121	ses_qcu_heb_lda_urd_fre_est_tur_xho_hin_mnd_uzb_dut_fbf_zul_tha_sod_slo_hun_yor_tig_ven_kor_tsn_knd_swt_krd_tag_anl_nor_eng_rom_por_aze_bul_alb_arw_hau_mol_wly_spa_scr_glc_cic_tsw_dgb_gam_jav_fin_azi_bos_bem_pol_mcd_svk_ewe_bat_ita_mly_mao_ger_owc_dyu_rus_igb_guj_chh_aeg_lat_bam_sun_swa_ben_jpn_ind_ukr_moo_ctl_cnt_amr_grk_swe_akn_cze_amh_afr_vie_geo_pan_lit_sid_bsq_prs_tml_mlt	-0.482245803131598	-1.21281746349646	0.228271363704643
122	yor_ven_scr_ger_hin_glc_fbf_heb_jpn_amr_swa_cze_sod_kor_ctl_swt_arw_mao_bsq_pol_knd_fin_swe_lda_dgb_moo_anl_guj_pan_fre_ewe_bem_por_rom_lit_aze_qcu_mlt_mnd_nor_ses_tha_chh_spa_igb_jav_aeg_est_mol_tig_gam_slo_akn_dyu_prs_alb_cic_ben_bul_tsw_ita_xho_uzb_ukr_afr_owc_lat_ind_rus_tsn_tur_azi_hau_dut_hun_geo_zul_vie_amh_cnt_tml_bat_mly_sid_urd_wly_tag_mcd_krd_bos_grk_svk_eng_sun_bam	-0.410530590623532	-0.951309829888794	0.343912957222905
123	est_krd_por_tur_vie_hun_ben_slo_mcd_bul_cze_sun_lda_yor_uzb_bat_swa_tsn_tml_dgb_guj_tha_mly_ita_ukr_zul_fbf_mao_aeg_arw_ven_bam_tag_tsw_jpn_bsq_prs_afr_ind_swt_ewe_cic_tig_wly_ses_heb_pan_akn_kor_ger_dut_igb_bos_jav_xho_amh_nor_urd_glc_hau_gam_fin_rus_geo_hin_lit_pol_svk_chh_scr_mlt_amr_sid_knd_rom_alb_owc_mnd_azi_fre_swe_dyu_cnt_anl_lat_spa_eng_grk_aze_qcu_bem_moo_mol_sod_ctl	-0.584390379812912	-1.35320807752867	0.179269412759295
124	svk_est_ita_por_pan_cnt_prs_wly_cic_urd_afr_bat_bem_aze_tha_bsq_slo_ses_guj_hau_amr_pol_fbf_rom_jpn_mcd_grk_bam_ben_mol_lit_arw_chh_geo_ukr_vie_xho_glc_uzb_ger_knd_lda_swa_nor_igb_tur_tig_zul_sid_owc_hin_mlt_gam_fre_sun_anl_aeg_ven_mly_scr_amh_ctl_dut_eng_fin_rus_lat_moo_mnd_sod_swt_hun_spa_mao_bos_tsw_swe_dyu_qcu_heb_krd_alb_tsn_bul_azi_cze_ewe_dgb_jav_yor_tml_kor_tag_ind_akn	0.238880538474519	0.555735236852043	0.579726367805104
125	fre_lat_igb_pan_pol_mol_spa_grk_sun_svk_ger_slo_mly_sid_swt_arw_ukr_aeg_mnd_fbf_ita_eng_jav_glc_geo_xho_yor_tag_aze_azi_tha_lda_afr_alb_cic_lit_bam_ctl_hau_nor_tig_owc_sod_fin_dut_bem_ses_hun_swe_jpn_cnt_mlt_rom_tml_prs_gam_dgb_qcu_uzb_heb_moo_vie_krd_amr_ben_wly_ven_guj_tsw_dyu_akn_tsn_tur_hin_scr_swa_bos_zul_amh_mcd_mao_bsq_ind_bul_por_kor_urd_chh_anl_cze_bat_ewe_rus_knd_est	-0.415499927267216	-0.994736979405377	0.322445365166275
126	nor_mol_por_grk_amr_ven_lda_knd_tsn_rus_ukr_urd_krd_lit_tml_azi_alb_glc_chh_swt_jpn_ctl_ben_dut_bam_fin_slo_svk_hau_pan_dyu_cic_swa_sid_tha_aze_wly_vie_spa_dgb_arw_igb_tig_bsq_jav_qcu_afr_bem_mly_mao_fre_moo_cnt_ind_guj_est_mnd_tsw_bos_pol_anl_fbf_owc_scr_swe_xho_cze_ita_mlt_prs_tag_ewe_uzb_akn_tur_ger_hin_heb_geo_mcd_hun_aeg_zul_bat_kor_ses_rom_sod_amh_yor_lat_bul_gam_sun_eng	0.614534059909937	1.61886345412702	0.108863176123764
127	uzb_qcu_fre_ger_cic_alb_eng_cnt_guj_bsq_fin_swe_owc_wly_amh_sod_mao_aze_tsn_ctl_yor_akn_mly_rus_anl_glc_ben_pan_fbf_ses_cze_azi_mlt_aeg_arw_dgb_afr_grk_por_zul_est_sid_xho_ita_hun_kor_rom_amr_tsw_ind_chh_lit_jpn_swa_krd_lda_tur_ven_mcd_tml_bul_jav_bat_tha_bem_ewe_tag_tig_dut_mnd_spa_pol_geo_vie_knd_heb_ukr_bam_gam_slo_bos_moo_prs_lat_igb_scr_sun_dyu_swt_nor_urd_hin_hau_mol_svk	1.21144245132221	2.999650955157	0.00346831944597549
128	swa_cic_akn_gam_bem_geo_bat_afr_sun_zul_aze_hau_nor_lit_azi_slo_hin_dyu_hun_krd_lda_ses_rom_kor_grk_arw_tml_amh_mcd_jav_ind_spa_yor_rus_mlt_owc_qcu_jpn_glc_sid_eng_mnd_tig_wly_mly_ewe_anl_cnt_ita_urd_ben_swe_bam_tha_heb_pan_fin_sod_prs_swt_tsn_mao_vie_ven_tag_tur_ger_dgb_amr_por_uzb_moo_fre_est_xho_alb_fbf_mol_bos_chh_scr_dut_bsq_bul_guj_svk_ukr_ctl_lat_igb_aeg_pol_tsw_cze_knd	0.708725100576031	1.7127317055233	0.0900941298224728
129	igb_heb_amr_afr_urd_gam_mlt_rus_bat_kor_mnd_ctl_ven_ita_akn_lit_rom_hun_lda_anl_mao_owc_est_bul_prs_fbf_chh_zul_swt_moo_mly_svk_pan_nor_slo_vie_krd_mcd_tsw_sid_dut_pol_tig_tsn_bos_aze_ses_xho_tml_tag_alb_cze_hau_swa_ukr_sun_geo_aeg_azi_glc_ben_scr_cic_fin_cnt_amh_jav_wly_eng_qcu_tha_ger_ind_fre_arw_guj_bam_bsq_uzb_lat_grk_dyu_tur_por_sod_yor_jpn_dgb_swe_mol_hin_bem_knd_ewe_spa	0.0535578629356674	0.139491618813535	0.889363318826774
130	heb_tig_spa_swe_mly_geo_vie_bam_tml_cze_dut_cic_moo_dgb_est_ven_fin_hin_tha_tsn_mlt_knd_gam_owc_fre_scr_aze_bat_nor_swa_tag_ger_bem_mcd_akn_ben_mao_arw_urd_prs_ewe_afr_bul_tur_sid_lda_kor_uzb_rom_eng_krd_lit_swt_guj_aeg_rus_wly_sun_fbf_amr_sod_mol_qcu_yor_zul_slo_chh_svk_mnd_ita_ses_pol_grk_cnt_lat_alb_azi_hau_glc_anl_igb_bsq_amh_jpn_tsw_bos_jav_ctl_hun_dyu_pan_por_ukr_xho_ind	0.387557368963571	0.919232422036124	0.360352097915295
131	moo_anl_aze_ukr_cnt_nor_ita_azi_ses_hun_sod_ewe_spa_fin_dyu_rus_svk_tsn_bos_bsq_pan_zul_bem_ben_eng_mao_bul_mol_dgb_knd_ind_chh_urd_ctl_sid_fre_slo_afr_cze_por_krd_tur_wly_qcu_grk_scr_swa_tml_fbf_vie_tsw_tig_prs_tha_cic_gam_tag_mnd_hin_xho_heb_yor_ger_igb_uzb_est_mly_mcd_lda_owc_bat_amh_ven_guj_lat_bam_glc_amr_mlt_swt_swe_pol_rom_arw_alb_jav_hau_dut_geo_akn_sun_kor_lit_aeg_jpn	NA	NA	NA
132	ind_geo_fbf_tml_mlt_tur_amr_fre_slo_lat_moo_bat_sod_guj_svk_swa_ukr_tag_uzb_dyu_cze_bul_swt_heb_kor_scr_hun_sid_sun_afr_mol_glc_igb_anl_zul_pol_ewe_pan_bsq_grk_eng_ctl_cnt_mly_qcu_urd_chh_ben_owc_jav_akn_tsn_bem_est_tha_jpn_krd_yor_aze_xho_mnd_amh_spa_ger_rus_ses_rom_lit_mcd_azi_hin_dut_ita_gam_ven_bos_tig_knd_hau_mao_bam_tsw_por_prs_swe_cic_vie_fin_alb_aeg_dgb_lda_wly_arw_nor	0.594490192207309	1.35801536913787	0.177744419054367
133	ita_ukr_tag_arw_spa_urd_mol_amr_swt_owc_bam_mao_prs_azi_bos_jav_uzb_aeg_sun_mlt_amh_ewe_ben_svk_pan_alb_krd_tsw_heb_mly_mcd_vie_anl_ses_fre_tsn_swe_akn_gam_ctl_slo_scr_bem_fbf_dyu_igb_cze_lda_lat_lit_sid_kor_bul_xho_wly_pol_hin_dgb_nor_fin_tha_ger_por_eng_chh_est_glc_rom_tur_rus_knd_tig_yor_grk_tml_qcu_sod_cnt_hau_jpn_zul_dut_geo_aze_swa_ind_bsq_moo_cic_ven_mnd_guj_bat_hun_afr	0.225630646699897	0.579448865608762	0.563687362011949
134	cic_aze_eng_ewe_tml_mlt_jav_swa_ukr_urd_ctl_mol_yor_tha_tag_swt_vie_jpn_hun_wly_sun_alb_owc_tsn_bem_knd_ben_krd_lda_anl_guj_mly_heb_est_bos_moo_cnt_amh_ses_chh_uzb_sid_swe_svk_cze_tig_gam_amr_por_tur_ger_mcd_pan_rom_dgb_lat_bul_bam_mnd_dut_nor_zul_sod_azi_ven_afr_spa_ita_fin_grk_fre_prs_igb_mao_scr_pol_lit_arw_hau_qcu_dyu_aeg_bsq_rus_kor_akn_bat_ind_glc_tsw_xho_geo_hin_fbf_slo	0.653325872496714	1.73861689095198	0.0854115355012134
135	grk_pan_por_qcu_tag_tsn_mlt_akn_sod_hun_mcd_swt_cic_ind_geo_pol_mao_ewe_hin_sid_swa_tml_krd_aeg_chh_rus_bat_azi_tha_bam_zul_sun_ger_yor_eng_cnt_moo_mly_ben_scr_ukr_hau_tur_ita_dyu_ctl_nor_fbf_vie_heb_mol_tig_est_bos_jav_xho_mnd_slo_amh_tsw_uzb_knd_fin_lit_dgb_fre_aze_jpn_lda_rom_svk_alb_guj_urd_lat_dut_swe_bem_spa_glc_wly_prs_igb_kor_cze_ses_arw_gam_ven_bsq_bul_anl_owc_amr_afr	-0.363003894400904	-0.946454691208239	0.346369407099582
136	bem_gam_lat_ven_por_fre_geo_jpn_hin_hau_ctl_ben_moo_vie_ses_owc_bsq_jav_mlt_bos_scr_nor_tig_chh_igb_guj_ind_mcd_dyu_mly_yor_urd_svk_pol_mao_tsn_swe_hun_rus_azi_wly_dut_ita_bam_sun_sid_slo_amr_tag_qcu_swa_swt_bat_tsw_dgb_lda_lit_tml_prs_sod_ger_fbf_alb_tur_grk_ewe_heb_zul_akn_cze_mol_knd_kor_pan_mnd_amh_tha_aeg_anl_krd_ukr_bul_afr_spa_xho_uzb_est_arw_rom_cic_aze_fin_eng_glc_cnt	-0.706844942028353	-1.75855680434393	0.0819423548014398
137	swt_tha_cic_sod_krd_bam_bos_pol_anl_scr_aeg_aze_kor_bul_lda_jpn_pan_swa_chh_tur_jav_spa_knd_est_tag_glc_guj_qcu_dgb_mlt_slo_rom_mol_urd_ita_tsw_ger_mnd_sid_hau_cnt_wly_ctl_alb_swe_ewe_uzb_igb_akn_amh_ses_moo_ind_tsn_gam_mcd_ben_zul_dut_lat_arw_tml_nor_bat_tig_por_mly_bem_fin_rus_yor_ukr_cze_prs_fre_sun_amr_bsq_afr_ven_grk_eng_dyu_lit_svk_geo_hun_heb_hin_owc_fbf_vie_mao_xho_azi	0.454684522948453	1.11889951251397	0.266064700937395
138	aze_grk_fin_rom_swt_cze_bos_mlt_anl_amh_dut_afr_moo_azi_arw_prs_tha_nor_mao_knd_mcd_spa_bat_akn_bem_gam_scr_swe_ger_ben_aeg_alb_ctl_pan_dyu_krd_svk_tsw_ven_wly_qcu_heb_yor_mol_lat_ses_lda_ind_pol_hin_tig_uzb_glc_sod_amr_rus_tsn_bam_slo_swa_por_mnd_tur_fre_tag_est_guj_geo_cnt_jpn_lit_tml_hau_owc_sid_bul_fbf_igb_ewe_jav_mly_dgb_ita_urd_ukr_eng_zul_hun_vie_xho_bsq_kor_chh_cic_sun	0.164385827633376	0.382537031748461	0.702935919390933
139	wly_tha_tsw_sod_tur_tml_por_uzb_hin_glc_bos_chh_dut_afr_ita_moo_sid_pol_qcu_vie_krd_swa_spa_amr_ben_cnt_eng_geo_scr_zul_lda_bul_jav_hun_yor_prs_ven_jpn_cze_aze_sun_fbf_pan_anl_urd_hau_alb_mlt_swe_mol_fin_xho_lat_est_ger_azi_kor_tsn_mly_gam_rom_guj_igb_slo_arw_bam_ctl_akn_mnd_bsq_heb_aeg_bem_ewe_knd_ind_mcd_dyu_bat_rus_ses_tag_fre_nor_svk_dgb_amh_ukr_mao_cic_lit_swt_grk_owc_tig	0.347003922544605	0.911319624044158	0.364483133096403
140	heb_arw_azi_lda_bat_svk_rus_tur_swe_uzb_mnd_ind_owc_dut_cnt_yor_chh_bos_mcd_bem_pol_por_dgb_rom_qcu_ewe_bam_vie_urd_lat_igb_bsq_mly_ses_hin_pan_tsn_hun_swa_geo_sun_bul_nor_ger_gam_ctl_lit_fin_glc_tsw_mao_sid_afr_aeg_mol_akn_scr_krd_mlt_ita_eng_tha_fre_spa_wly_sod_moo_xho_slo_est_grk_kor_prs_ukr_tig_fbf_hau_ven_zul_jav_anl_knd_amh_aze_jpn_cze_guj_dyu_tag_amr_cic_swt_ben_tml_alb	-0.312971207078248	-0.709286118201252	0.479921372128711
141	ses_afr_bos_urd_sun_jpn_aze_tig_lda_ind_prs_bul_mol_aeg_ben_ewe_mcd_fin_igb_moo_zul_xho_yor_qcu_dgb_eng_cic_ger_knd_ctl_ven_swt_alb_tag_swa_gam_fbf_cze_hun_tha_tsw_owc_chh_mnd_scr_est_glc_dyu_nor_wly_rus_mao_geo_bsq_pol_grk_amr_slo_amh_akn_swe_bam_azi_pan_tsn_rom_sod_lit_tml_bat_ukr_hin_bem_krd_svk_guj_arw_kor_vie_mlt_jav_uzb_hau_sid_lat_fre_heb_cnt_ita_dut_por_tur_mly_anl_spa	0.300030923092042	0.765720608741586	0.445781602999812
142	hin_bam_svk_jav_eng_fre_mnd_moo_por_bem_ctl_xho_bul_tha_guj_nor_sun_bat_afr_dut_fbf_pol_sid_ewe_pan_est_amr_aeg_tag_cic_ita_ind_ukr_grk_rom_owc_glc_tsn_jpn_sod_knd_geo_ses_krd_yor_urd_scr_uzb_mcd_mol_lat_ger_vie_azi_chh_heb_mlt_bos_swa_hau_fin_akn_igb_qcu_tsw_gam_dyu_amh_alb_hun_lit_ven_kor_swt_rus_tml_wly_tur_mao_prs_zul_cnt_dgb_arw_bsq_mly_spa_ben_swe_lda_tig_cze_slo_anl_aze	0.739982693981528	1.78103209709462	0.0781721579882016
143	tag_geo_dut_alb_tig_mly_tur_guj_pol_mcd_cic_est_afr_ita_lda_jpn_glc_qcu_dyu_hun_cnt_spa_fbf_bam_eng_pan_tml_mnd_vie_swe_arw_kor_zul_ctl_fin_yor_ukr_lat_krd_swa_fre_bsq_moo_dgb_lit_ind_knd_amr_heb_anl_slo_azi_hin_amh_aeg_mlt_por_ewe_rom_sod_urd_uzb_mao_cze_tsn_sid_sun_rus_gam_ben_aze_grk_svk_wly_mol_nor_owc_ger_bul_bat_chh_bos_ses_scr_tha_swt_hau_bem_igb_jav_prs_tsw_ven_xho_akn	-0.0813540976105362	-0.18357500917483	0.854746521123584
144	xho_mao_sid_urd_cnt_swa_spa_igb_jpn_wly_dyu_uzb_mol_ses_pan_heb_tig_yor_sun_amr_hau_bam_azi_est_tag_bul_chh_glc_hun_sod_ven_vie_ger_lit_anl_jav_fin_akn_swt_gam_tml_zul_nor_dgb_tsw_alb_knd_lat_afr_mcd_ukr_bos_svk_tha_moo_cze_ctl_aze_fbf_mlt_mnd_ben_rus_fre_kor_bem_geo_guj_mly_ind_lda_tsn_owc_grk_scr_pol_prs_slo_swe_rom_bsq_ita_arw_amh_eng_bat_dut_krd_qcu_hin_tur_aeg_cic_ewe_por	-0.711568196522449	-1.62444460794886	0.10766554897939
145	tig_afr_knd_spa_hau_tag_eng_mly_ses_dyu_fbf_aze_tsn_krd_scr_tml_bam_sun_geo_owc_heb_mcd_igb_xho_fre_swe_sod_dut_mnd_ind_yor_amh_nor_prs_guj_kor_svk_ukr_alb_ven_por_ger_wly_jav_bsq_uzb_hin_ita_cze_pan_dgb_bem_zul_tha_ctl_akn_glc_hun_lat_sid_ewe_qcu_swa_cic_tsw_arw_est_ben_chh_rom_mao_swt_amr_lda_moo_vie_lit_mol_tur_bat_slo_bul_azi_anl_gam_aeg_urd_mlt_jpn_fin_cnt_grk_rus_pol_bos	-1.05393039213436	-2.53317762069939	0.0129773039935803
146	ben_bam_ukr_hau_rom_kor_vie_pan_mcd_ven_swt_knd_cze_dgb_ewe_bul_krd_ita_uzb_yor_geo_mlt_ind_azi_grk_jav_lat_wly_guj_est_moo_anl_aze_fbf_afr_mol_mly_urd_bos_eng_qcu_fin_tig_sid_amh_alb_aeg_jpn_dyu_rus_arw_sod_swa_sun_ctl_xho_swe_mao_nor_svk_owc_fre_igb_scr_por_ger_glc_hin_hun_tsn_lda_bat_cnt_bem_tur_gam_heb_tag_amr_ses_tml_zul_dut_mnd_akn_cic_pol_slo_chh_prs_tha_spa_bsq_tsw_lit	-0.295642069625611	-0.676731309950575	0.500256199672527
147	moo_sod_hin_ctl_mlt_mly_dut_geo_owc_ven_heb_svk_swa_tag_guj_swe_mcd_azi_bat_pol_jav_tha_eng_bos_amr_chh_dyu_mol_fre_cnt_hun_gam_kor_dgb_ewe_mnd_spa_arw_aze_glc_tig_rus_afr_mao_ses_wly_bam_lit_krd_ita_urd_vie_fin_slo_swt_fbf_cic_est_cze_zul_tsn_amh_tml_qcu_scr_ger_lda_aeg_ind_bem_alb_por_xho_uzb_knd_igb_anl_nor_sun_bsq_akn_hau_ben_sid_pan_bul_jpn_rom_prs_tsw_tur_lat_yor_ukr_grk	0.08071084705127	0.18927592111623	0.850289036764556
148	afr_chh_sod_swt_amr_aze_kor_zul_prs_por_nor_glc_tur_fre_yor_tha_heb_eng_sid_azi_mao_jpn_arw_tsw_akn_tag_bul_lit_fbf_scr_knd_bos_ukr_slo_krd_vie_bsq_rom_qcu_ben_swa_svk_moo_grk_bam_bat_est_sun_amh_bem_ses_ewe_rus_anl_ind_ctl_xho_mol_wly_lat_dyu_mnd_spa_ita_mcd_tsn_alb_ven_mly_gam_pan_swe_geo_cze_tml_mlt_hun_fin_dgb_jav_hin_uzb_cic_igb_dut_aeg_tig_owc_lda_pol_urd_cnt_ger_guj_hau	NA	NA	NA
149	jpn_aeg_urd_fin_mao_bsq_krd_mcd_tml_ewe_ita_tag_mnd_yor_tha_azi_ben_alb_anl_cze_lit_ind_cic_amr_vie_prs_grk_rom_kor_zul_tig_lat_qcu_tsn_arw_sod_eng_dut_ctl_cnt_uzb_ven_guj_fbf_igb_xho_spa_owc_nor_hin_geo_afr_moo_ger_dgb_ukr_bat_bos_mly_rus_swa_wly_sun_tur_hun_knd_akn_bem_mol_swt_bul_heb_slo_swe_gam_fre_lda_sid_est_glc_ses_amh_dyu_scr_por_hau_mlt_jav_bam_svk_pan_chh_aze_pol_tsw	0.00481343130457638	0.0109577307555894	0.991280642863255
150	bat_prs_qcu_cic_rus_dgb_ger_sun_mnd_urd_hun_igb_pan_sid_afr_amr_glc_dut_ses_grk_lda_mcd_jpn_mly_nor_yor_zul_sod_uzb_mol_bos_gam_tag_ben_mlt_eng_tur_ctl_ven_ukr_tsn_knd_swe_lat_azi_bem_fin_tha_heb_kor_tml_moo_fbf_arw_cnt_pol_lit_bam_est_cze_bul_ewe_wly_hau_bsq_owc_hin_vie_ita_alb_por_geo_tsw_swt_xho_aze_krd_svk_fre_scr_swa_jav_mao_slo_ind_amh_dyu_chh_rom_aeg_guj_anl_akn_spa_tig	0.603559157388028	1.59032379491761	0.115155632569881
151	pol_bat_alb_swt_lda_uzb_zul_pan_fbf_ewe_gam_ven_rus_cnt_sod_mnd_est_ger_tml_chh_azi_sun_bsq_igb_mly_aeg_guj_por_cze_bos_svk_moo_owc_vie_yor_tsn_tha_nor_spa_rom_dyu_mao_slo_bam_bem_dgb_ukr_cic_kor_mlt_knd_bul_amr_prs_mcd_jpn_ctl_hun_amh_tig_ben_lit_anl_qcu_dut_geo_akn_krd_lat_tsw_arw_tur_hau_fre_aze_swe_afr_ind_grk_ses_wly_mol_swa_glc_fin_ita_xho_urd_tag_hin_scr_jav_heb_sid_eng	-0.881625801746722	-2.0468177854216	0.0434977965263113
152	svk_cnt_qcu_swt_ita_bsq_por_hun_guj_lit_swa_yor_rom_owc_afr_wly_tig_moo_eng_vie_bul_geo_krd_dgb_knd_akn_mlt_rus_sid_cic_ses_mcd_slo_bam_dut_spa_jpn_bat_fin_tur_aze_grk_ind_ctl_uzb_lat_igb_azi_prs_tml_tsw_ewe_amr_bos_nor_aeg_chh_tsn_zul_sun_dyu_fbf_mnd_alb_lda_kor_scr_arw_heb_fre_mao_glc_ger_ukr_anl_hin_est_mly_swe_pan_ven_gam_tha_cze_urd_bem_amh_hau_sod_mol_jav_xho_tag_pol_ben	-0.891274498843049	-2.03414284642973	0.0447853497271327
153	bos_rus_ewe_knd_swt_scr_mlt_glc_ctl_mly_azi_spa_tig_xho_tha_swe_jav_slo_hin_mcd_urd_hau_fre_qcu_bam_cnt_grk_pol_ita_heb_svk_owc_bat_amr_mnd_ind_kor_arw_jpn_cze_ben_fbf_krd_dgb_ger_tsn_swa_sun_sod_aeg_vie_tsw_bul_moo_lat_amh_dut_rom_prs_ven_fin_nor_zul_est_ukr_lda_uzb_aze_alb_chh_tag_guj_wly_gam_por_pan_igb_sid_anl_geo_lit_eng_afr_hun_bsq_bem_ses_yor_mol_tur_akn_tml_dyu_cic_mao	0.13765068984427	0.323053863094467	0.747379688866092
154	knd_mnd_arw_bat_dgb_zul_swe_lat_ind_tag_fre_amh_bam_owc_tsn_tsw_fin_svk_pol_dut_bul_tur_alb_pan_gam_hin_lit_ven_fbf_spa_amr_bsq_krd_slo_wly_swa_hau_sod_por_swt_rus_geo_mao_grk_scr_mly_ctl_moo_urd_azi_xho_aze_eng_dyu_ita_ses_ukr_jpn_chh_ben_heb_kor_uzb_aeg_afr_bos_guj_ger_nor_sun_lda_bem_mol_anl_tig_akn_hun_rom_cze_tha_mlt_cic_cnt_igb_sid_prs_yor_qcu_ewe_jav_est_vie_tml_mcd_glc	0.246419414050026	0.562697571783288	0.574994801132089
155	bam_tur_arw_swa_bsq_mnd_sid_fin_urd_mly_tag_glc_lat_ses_vie_alb_akn_gam_geo_eng_jav_slo_krd_bem_bat_mcd_fbf_cnt_prs_qcu_cze_ukr_ind_spa_ctl_dgb_bul_afr_jpn_rus_est_swt_hau_pol_rom_grk_fre_amr_chh_tsw_heb_scr_uzb_tml_mlt_wly_yor_ben_guj_aze_mao_anl_por_aeg_dut_owc_xho_swe_azi_ewe_sod_tig_ita_hun_kor_lda_tsn_dyu_amh_nor_hin_lit_tha_cic_knd_svk_pan_zul_sun_mol_bos_ven_moo_igb_ger	-0.691623492351769	-1.69074626704312	0.0942342929336618
156	owc_wly_nor_grk_vie_aze_igb_bos_cnt_heb_amr_lit_mlt_aeg_cic_moo_qcu_eng_bem_hin_svk_hun_prs_afr_bat_amh_alb_bsq_glc_sun_azi_jpn_swt_ita_sod_mcd_anl_uzb_knd_guj_tur_xho_lat_tha_ewe_rom_akn_ger_cze_mol_geo_mao_fin_dgb_tsw_slo_bam_kor_swa_lda_mnd_est_spa_pol_sid_arw_ses_yor_fbf_swe_tsn_tag_urd_por_krd_pan_ind_tml_hau_fre_scr_gam_ukr_zul_ben_bul_dut_tig_ven_mly_rus_dyu_jav_chh_ctl	-0.106476294980869	-0.24613719641714	0.806118461978009
157	eng_slo_ven_owc_grk_ger_bem_yor_prs_bos_tsn_mcd_fbf_ind_cnt_scr_nor_est_pol_ita_aeg_arw_urd_ses_tha_bsq_tag_qcu_mlt_ewe_heb_amr_gam_mol_dyu_glc_swa_geo_tml_sid_tig_azi_fin_mly_ukr_aze_rus_mao_amh_svk_anl_swe_jpn_hin_tur_por_bat_uzb_sod_guj_vie_lda_wly_lit_swt_krd_bul_bam_dgb_hun_xho_chh_pan_moo_lat_jav_zul_akn_mnd_dut_alb_sun_hau_cze_kor_tsw_afr_ctl_cic_spa_knd_fre_igb_rom_ben	0.757425345364367	1.74388995881136	0.0844825850229239
158	ven_rom_aeg_uzb_lat_yor_ger_gam_akn_scr_ctl_ben_grk_dyu_ukr_azi_knd_eng_wly_urd_cic_est_spa_dgb_anl_tml_por_lit_bat_alb_tur_slo_krd_igb_lda_hau_cze_guj_tig_fbf_bam_ses_tsw_mnd_heb_nor_tag_ewe_ita_mcd_bos_tha_amr_chh_sod_geo_dut_aze_swe_mlt_hun_arw_afr_jpn_mly_qcu_bem_bsq_vie_hin_xho_ind_fin_prs_glc_zul_mao_swt_moo_mol_tsn_fre_sid_pol_bul_swa_rus_sun_svk_owc_amh_jav_pan_kor_cnt	0.548391737413614	1.41908639616958	0.159216761390694
159	afr_rom_nor_ewe_mol_igb_bat_grk_por_svk_krd_mly_lda_jav_amh_dut_tag_swa_tsn_swe_scr_eng_anl_knd_geo_ita_sod_cic_ses_hun_sun_aeg_wly_tsw_cze_qcu_gam_tml_mcd_tha_hin_cnt_urd_moo_swt_est_chh_heb_yor_rus_uzb_bem_zul_bam_ben_lat_sid_ind_ukr_dgb_ger_prs_jpn_lit_slo_spa_bsq_alb_owc_mnd_fbf_tig_bul_aze_mao_hau_dyu_xho_guj_vie_fre_arw_tur_pan_pol_kor_mlt_ctl_akn_bos_amr_glc_azi_fin_ven	0.673403709514888	1.56065888915743	0.122000890320725
160	guj_rus_spa_prs_vie_fin_akn_bsq_est_ses_tha_geo_dgb_jpn_mlt_bos_ven_azi_ukr_arw_lda_cic_amr_rom_fbf_aze_ind_sun_xho_igb_scr_fre_ctl_bul_wly_ben_gam_cze_pol_lit_cnt_svk_yor_owc_lat_mol_swt_moo_sid_por_dut_alb_tsw_urd_jav_pan_zul_bam_afr_hau_mcd_swe_mao_glc_krd_heb_ita_bem_tur_uzb_tml_swa_dyu_bat_grk_ger_slo_ewe_eng_mnd_sod_hin_aeg_tig_chh_hun_qcu_knd_tsn_amh_mly_tag_kor_nor_anl	0.339932222629476	0.770240704404813	0.443109337955661
161	yor_nor_tag_est_grk_tha_jav_ewe_slo_sun_ses_svk_swa_tml_bat_azi_geo_mcd_krd_sod_cze_prs_xho_igb_vie_ben_dut_ita_scr_hau_lit_arw_bsq_tig_fre_alb_jpn_cnt_rus_knd_sid_fin_tsw_hun_gam_swe_swt_dyu_lat_chh_zul_bul_cic_afr_moo_owc_amr_bem_amh_anl_mnd_tsn_pan_hin_bam_lda_glc_wly_guj_dgb_mlt_bos_ukr_aze_kor_uzb_tur_spa_por_qcu_pol_aeg_akn_eng_heb_mol_ctl_ger_urd_rom_ven_mly_mao_ind_fbf	-0.00436089354140274	-0.0132410019697506	0.989463881434983
162	tag_mol_dgb_uzb_por_est_bam_kor_lit_glc_fin_ukr_mnd_swa_ind_cnt_bsq_akn_svk_tha_wly_prs_nor_dyu_cic_swt_xho_amh_qcu_tur_moo_amr_cze_aeg_jav_mao_afr_slo_sun_gam_heb_zul_ita_rus_urd_hun_bem_ger_fre_arw_azi_bos_chh_owc_bul_tsw_anl_tig_ewe_mlt_geo_hau_ben_grk_ctl_lat_mcd_aze_spa_yor_krd_ses_sid_pan_sod_eng_ven_scr_tsn_swe_jpn_mly_pol_vie_guj_tml_bat_knd_dut_igb_alb_hin_fbf_lda_rom	0.63180243984368	1.68273775071871	0.0957804004016982
163	qcu_mly_pol_rus_nor_fin_azi_mol_hun_ctl_swt_bul_scr_ind_heb_tur_geo_knd_jav_mao_sid_anl_aeg_ses_lit_bem_rom_tha_krd_cnt_tml_prs_xho_mlt_uzb_slo_ger_dyu_mcd_swa_ita_tsn_tig_igb_bsq_tsw_fre_ven_owc_por_moo_ukr_ben_grk_eng_mnd_est_bos_vie_amh_amr_sod_kor_glc_cze_wly_tag_hin_bat_lat_dut_gam_fbf_svk_ewe_guj_sun_bam_pan_urd_spa_afr_dgb_swe_arw_chh_zul_cic_akn_hau_jpn_lda_alb_yor_aze	-0.183875990371882	-0.427225851843365	0.670202347553004
164	jav_yor_mlt_guj_igb_swa_ctl_ven_fin_grk_urd_ses_lda_bem_svk_cic_tig_glc_lat_ind_arw_cnt_chh_moo_ger_mcd_pan_knd_nor_mly_mao_bat_spa_bam_gam_zul_mol_dyu_tml_aze_tsn_alb_ita_owc_heb_amr_est_amh_rus_fre_aeg_por_slo_azi_eng_qcu_xho_jpn_ewe_hin_kor_sid_uzb_sod_tag_tha_wly_bos_bsq_dgb_anl_krd_hun_swt_sun_pol_vie_geo_afr_cze_swe_prs_rom_ukr_mnd_tur_dut_fbf_lit_ben_akn_hau_scr_tsw_bul	0.417839455356756	1.07881416041884	0.283460686554292
165	rom_jpn_azi_zul_lda_dut_swa_qcu_moo_yor_anl_cic_cze_rus_est_bos_bem_pan_jav_scr_lat_gam_ind_grk_igb_mcd_alb_xho_kor_eng_wly_amh_hin_fre_knd_fbf_arw_svk_mao_krd_tsw_mol_ger_tml_nor_ukr_tig_dyu_glc_aeg_prs_geo_akn_mnd_slo_tur_ctl_mly_bul_afr_bam_fin_uzb_mlt_ewe_aze_sid_tsn_ita_tha_owc_guj_lit_heb_sun_spa_ven_tag_chh_swt_ben_sod_bat_hau_pol_amr_swe_ses_bsq_cnt_por_hun_urd_vie_dgb	-0.527011993721723	-1.28686133054023	0.201336531477045
166	heb_dut_akn_arw_ger_svk_mnd_geo_ind_bem_ukr_sod_hun_moo_tha_zul_jav_spa_pan_dyu_bos_tsn_mao_ctl_sid_chh_pol_gam_xho_glc_qcu_hin_aeg_bsq_mly_cnt_ven_swe_ses_urd_tsw_swa_slo_mcd_amr_alb_tml_dgb_guj_prs_afr_est_cze_jpn_bat_vie_rom_bam_yor_krd_mlt_kor_uzb_ben_swt_sun_mol_azi_grk_tig_fre_bul_cic_tur_ita_fin_lat_scr_igb_hau_tag_ewe_nor_lda_anl_owc_aze_fbf_por_amh_lit_eng_wly_rus_knd	-0.257327309452947	-0.586664220537434	0.558850633536509
167	dut_dyu_moo_eng_qcu_amh_fbf_vie_uzb_cze_azi_mao_pol_swe_cic_afr_bul_tag_yor_zul_knd_ewe_jpn_lit_bam_ind_guj_amr_hun_rom_rus_bem_geo_alb_swt_bos_bat_tur_est_mlt_cnt_ger_wly_tml_spa_bsq_lda_gam_ven_ses_xho_aeg_sod_prs_owc_heb_ben_tsw_urd_mnd_krd_kor_fre_nor_sid_mol_ukr_dgb_grk_svk_aze_mcd_hin_akn_ctl_chh_hau_mly_glc_por_igb_slo_pan_anl_scr_tig_sun_lat_ita_tha_jav_arw_swa_tsn_fin	-0.319634229182691	-0.777427269103885	0.438879878806239
168	ctl_xho_ben_pan_chh_kor_vie_uzb_hau_rus_jpn_tsw_lda_mao_ger_grk_bul_scr_tha_ind_dyu_prs_nor_wly_ven_anl_ses_cnt_bam_svk_owc_knd_zul_mly_amh_aeg_swa_mlt_pol_heb_tur_lit_qcu_spa_bat_glc_bsq_bos_fbf_geo_yor_fre_fin_azi_tml_mcd_lat_ewe_guj_urd_bem_cic_krd_hin_tsn_igb_sod_arw_afr_hun_sun_dut_ukr_rom_moo_amr_aze_ita_mnd_swe_slo_jav_cze_swt_dgb_alb_mol_est_eng_por_tig_gam_akn_tag_sid	-0.244985004840423	-0.570017784274746	0.570040122750544
169	swa_amr_ven_azi_arw_afr_rom_mcd_jpn_akn_scr_knd_xho_igb_mlt_tsn_yor_zul_sun_bos_kor_bem_wly_spa_qcu_tur_cze_dgb_lda_hin_ewe_dut_nor_bam_ita_bul_aeg_guj_tig_anl_prs_bsq_bat_urd_ses_owc_dyu_hun_swt_ger_mly_hau_glc_jav_tha_grk_geo_uzb_krd_sid_slo_pol_mnd_moo_ukr_svk_lat_mao_fin_tsw_chh_amh_mol_vie_aze_pan_cnt_fbf_ben_heb_rus_ctl_sod_lit_cic_tml_swe_fre_ind_alb_tag_por_eng_gam_est	-0.232553781461443	-0.549708774489058	0.583836846087509
170	lat_knd_heb_zul_bat_sod_kor_grk_pan_urd_amr_lit_chh_ctl_swe_amh_pol_tsw_bos_cze_vie_fin_tag_qcu_moo_hau_mnd_tml_svk_krd_dut_mao_dgb_glc_ukr_xho_fre_mcd_guj_hun_por_fbf_ses_ben_bul_swt_wly_lda_arw_swa_mly_ven_jpn_gam_akn_eng_sun_spa_bem_dyu_tur_cnt_yor_ewe_azi_igb_est_uzb_slo_rom_rus_aze_cic_tsn_mlt_hin_jav_ind_tig_bsq_anl_alb_afr_geo_tha_prs_owc_scr_ger_aeg_ita_mol_sid_nor_bam	-0.128868015499528	-0.330398279303627	0.741842201329586
171	azi_swe_prs_igb_aeg_uzb_mlt_sid_ita_qcu_ven_cic_mao_tur_bsq_ukr_ses_lit_grk_est_xho_ben_scr_svk_jav_zul_gam_geo_ind_aze_hun_lat_dgb_cze_arw_tha_mol_bam_tig_wly_sun_por_urd_mcd_glc_bos_pol_ewe_anl_cnt_krd_guj_mnd_dut_sod_lda_tsw_spa_bem_rom_bat_tsn_akn_afr_swa_swt_alb_chh_amr_fin_tml_dyu_tag_amh_eng_ger_vie_slo_knd_jpn_pan_heb_yor_nor_owc_mly_kor_bul_fbf_moo_rus_hau_hin_ctl_fre	-0.0400497460694338	-0.102752031323381	0.918381015280331
172	chh_wly_yor_cnt_aeg_glc_bsq_arw_ger_ctl_azi_dut_tur_est_qcu_dyu_mnd_swt_afr_aze_slo_swe_geo_mcd_ses_mao_ind_fre_zul_tsw_knd_bul_bem_tig_rus_cic_prs_sod_owc_xho_ben_gam_amr_por_pan_grk_ven_tml_hin_dgb_nor_hun_swa_eng_kor_tha_mly_rom_ewe_vie_mlt_tag_anl_ukr_bos_krd_ita_lit_fbf_tsn_alb_mol_jav_amh_lda_pol_bat_guj_scr_cze_heb_lat_jpn_sun_hau_svk_igb_fin_uzb_bam_moo_spa_sid_akn_urd	0.204791576435448	0.4790487217905	0.633028449680847
173	jpn_swe_ctl_pol_ita_mol_sid_cic_mcd_bem_hun_bsq_cnt_ind_fin_hin_anl_tag_mnd_qcu_tur_pan_fre_amr_bul_xho_lda_swt_hau_akn_por_amh_moo_swa_chh_lat_fbf_rom_aeg_igb_geo_glc_ses_tig_knd_uzb_jav_azi_zul_bam_bos_guj_cze_svk_nor_gam_arw_spa_eng_tsn_owc_dut_kor_wly_lit_grk_prs_heb_ven_sod_tml_ger_dyu_krd_aze_tsw_ewe_mlt_est_mly_yor_tha_mao_bat_ben_alb_ukr_rus_dgb_slo_scr_sun_vie_afr_urd	-0.293179157911564	-0.683288214329557	0.496123526266897
174	chh_swa_ita_cze_svk_mcd_moo_azi_anl_hau_urd_tml_alb_amr_tha_knd_bos_sun_pol_est_swt_geo_krd_ewe_akn_dgb_glc_cic_mly_eng_sid_lit_jpn_ukr_igb_afr_ind_tsn_dut_hin_bsq_dyu_tag_mao_aeg_mlt_lat_qcu_ven_fin_slo_tig_kor_heb_jav_vie_bam_cnt_zul_yor_pan_fbf_scr_aze_uzb_fre_arw_hun_bul_guj_amh_prs_swe_tur_bem_bat_ger_ses_lda_mnd_rus_ben_por_xho_owc_ctl_sod_grk_tsw_nor_gam_mol_wly_rom_spa	-0.0676761193416298	-0.160074883475616	0.873169255882061
175	slo_owc_afr_mcd_bat_spa_azi_heb_jav_bam_igb_aze_uzb_sid_por_lda_tag_ita_aeg_geo_fin_akn_tig_bem_bos_ewe_tur_mly_dgb_scr_gam_hau_dut_hun_cic_jpn_mnd_est_ven_arw_yor_kor_krd_grk_tsw_cnt_swt_anl_ses_fre_qcu_chh_cze_pol_sod_rom_svk_ger_pan_lat_amr_rus_lit_knd_hin_glc_tha_tml_guj_eng_mol_nor_prs_swe_dyu_wly_sun_moo_mlt_ind_xho_amh_ukr_alb_ben_urd_vie_tsn_swa_mao_bsq_zul_bul_fbf_ctl	0.456959633804179	1.21240579626771	0.228428078944081
176	xho_est_bat_grk_mol_jav_bos_bsq_fbf_lat_uzb_por_swe_bul_urd_sid_gam_chh_afr_zul_lda_aeg_sun_mlt_wly_tig_bam_ukr_fre_amh_cnt_krd_arw_sod_knd_hin_glc_tha_ewe_mly_heb_pan_tur_alb_jpn_qcu_tsn_prs_dyu_yor_swt_ctl_geo_mcd_vie_ben_ses_mnd_igb_rom_mao_bem_ven_tml_tsw_amr_ita_cic_fin_pol_tag_guj_ind_eng_hau_aze_svk_anl_cze_spa_scr_hun_dut_akn_ger_nor_azi_kor_rus_owc_slo_swa_dgb_lit_moo	-0.0139646060589705	-0.0356728668511992	0.971619663142409
177	uzb_knd_moo_tsn_ctl_azi_krd_lit_cze_sun_glc_dgb_urd_rus_jpn_anl_mcd_svk_ewe_tsw_jav_pol_dyu_sid_aze_tml_swt_wly_scr_spa_bsq_bul_mol_hin_dut_lda_amh_bam_eng_akn_geo_tag_cic_mlt_pan_ita_tur_por_tig_guj_prs_slo_ven_fin_mao_zul_hau_amr_yor_bos_aeg_sod_igb_ukr_kor_swa_fbf_xho_vie_heb_mnd_chh_rom_est_afr_grk_alb_nor_owc_cnt_fre_gam_mly_swe_ger_tha_hun_ind_lat_ben_bat_arw_qcu_bem_ses	-0.138201718549614	-0.322932218391282	0.747471518170451
178	guj_amr_amh_rus_cic_tsn_mcd_azi_bam_ses_alb_fbf_mnd_xho_dut_pan_moo_sid_igb_mlt_jpn_grk_nor_kor_knd_ita_yor_sun_mol_cnt_rom_anl_vie_ind_zul_tml_slo_gam_aeg_por_hin_owc_ukr_est_krd_ctl_ger_glc_swt_afr_pol_tsw_bsq_bat_hun_tag_mao_bos_bem_ven_hau_spa_dgb_qcu_mly_swa_chh_arw_tur_aze_tig_fre_tha_sod_eng_ben_bul_lda_prs_lat_geo_wly_urd_lit_dyu_fin_akn_ewe_uzb_heb_jav_svk_swe_cze_scr	-0.620710288912734	-1.60303076191003	0.112318968508525
179	eng_swt_ven_hun_dgb_cnt_lat_lda_jav_ben_akn_por_sod_swe_scr_urd_gam_sid_swa_anl_amr_guj_ind_afr_tsn_est_owc_ctl_nor_heb_aze_arw_mao_dut_bat_kor_amh_slo_qcu_igb_tig_spa_fbf_chh_bem_pan_mly_mcd_prs_moo_tml_ger_bul_ses_tur_pol_dyu_sun_bsq_zul_vie_cic_fre_geo_rus_aeg_uzb_lit_ita_svk_grk_mlt_alb_wly_knd_cze_fin_jpn_tsw_ukr_bam_glc_mnd_tag_mol_ewe_krd_azi_hin_tha_rom_hau_xho_yor_bos	NA	NA	NA
180	guj_geo_svk_aze_fbf_bos_jpn_swa_ben_tha_xho_swe_afr_fin_swt_moo_vie_ewe_rus_dyu_dgb_grk_por_sun_gam_bsq_akn_aeg_ger_ctl_yor_cze_cnt_tig_hau_slo_amr_glc_ita_hin_lit_mlt_anl_zul_est_bem_ven_nor_hun_knd_lda_scr_pol_mnd_rom_mol_prs_tag_lat_urd_dut_tur_spa_mcd_arw_owc_mao_heb_ukr_cic_kor_fre_amh_bat_tml_ind_igb_sid_qcu_uzb_jav_azi_chh_sod_tsn_bam_alb_pan_bul_mly_krd_tsw_ses_wly_eng	-0.409268733613374	-1.01653874041822	0.312010215113068
181	uzb_bem_qcu_mol_urd_mao_slo_rom_ind_mlt_hin_wly_fbf_igb_mly_tag_ses_krd_ewe_arw_geo_kor_cic_est_tsn_lda_sod_jav_pan_azi_sun_dut_dgb_swa_scr_afr_grk_bul_ita_aze_ctl_amr_cze_spa_jpn_eng_vie_zul_fin_tig_xho_tha_tur_knd_dyu_aeg_bsq_fre_tsw_mnd_bos_hau_anl_owc_alb_rus_akn_mcd_glc_heb_bat_svk_swe_tml_moo_prs_chh_cnt_yor_sid_guj_por_lit_ven_swt_bam_amh_hun_lat_ukr_ger_gam_pol_nor_ben	-0.185536991859728	-0.479931164843568	0.632403190180719
182	knd_mly_swt_ven_fbf_bem_fre_eng_kor_mlt_rom_lat_hin_afr_nor_jpn_anl_jav_geo_bsq_glc_dgb_uzb_tml_tag_gam_mao_sun_spa_svk_pol_hau_prs_tsw_zul_aeg_swe_bat_sod_bam_tur_arw_amr_aze_slo_pan_ind_swa_est_grk_mnd_ukr_ses_scr_azi_wly_fin_mol_qcu_cic_dut_ita_lit_mcd_ctl_cze_akn_urd_bul_owc_xho_amh_sid_moo_vie_tig_bos_krd_ben_chh_hun_alb_por_cnt_tsn_rus_yor_ewe_ger_tha_dyu_lda_guj_heb_igb	0.533674513962006	1.21616864441585	0.226998516461632
183	lat_geo_bem_aeg_jpn_tha_sun_ven_ukr_tag_grk_owc_mlt_tur_dgb_azi_igb_mol_krd_fre_mly_bul_heb_moo_zul_wly_sod_tml_ewe_lit_rus_swe_hin_bam_lda_arw_afr_aze_prs_sid_spa_uzb_tig_por_anl_ita_amh_fbf_ben_chh_guj_xho_bat_slo_yor_cic_mcd_scr_rom_eng_cnt_nor_qcu_est_gam_bos_amr_hau_akn_dyu_svk_glc_swa_ses_vie_tsn_hun_urd_ger_mnd_bsq_pan_fin_jav_knd_kor_ind_dut_pol_tsw_mao_ctl_alb_swt_cze	-0.399146358672034	-1.06264363050973	0.29069518495454
184	zul_bam_pan_bem_por_scr_rus_jav_swt_ses_ita_jpn_lit_cze_owc_est_fre_tha_gam_wly_ven_hun_cnt_anl_hin_tsw_aze_ewe_urd_mnd_bat_bos_igb_spa_fin_nor_sun_fbf_ctl_tml_tag_aeg_dgb_tsn_glc_swe_prs_tig_lat_rom_vie_xho_ind_mcd_chh_afr_ger_uzb_ukr_swa_amh_bul_mao_azi_ben_sod_cic_krd_arw_yor_kor_dut_dyu_eng_guj_hau_grk_heb_knd_pol_mol_qcu_sid_alb_moo_bsq_mly_slo_amr_lda_mlt_geo_tur_svk_akn	-0.474684876080201	-1.24491541685808	0.21629074535842
185	svk_jpn_prs_scr_afr_aze_sun_pan_lda_bos_bam_owc_hau_krd_spa_mao_bsq_kor_bem_dgb_wly_tha_qcu_ind_dyu_bul_vie_mly_swa_bat_slo_arw_knd_tur_sid_tag_urd_fre_mnd_swt_amh_heb_mlt_fbf_ctl_anl_sod_tsw_uzb_mol_chh_amr_grk_ven_igb_guj_ger_tsn_alb_cic_est_moo_mcd_hin_nor_hun_rom_ewe_lit_xho_ita_fin_ukr_lat_geo_ses_eng_ben_tml_gam_rus_swe_tig_pol_glc_zul_dut_jav_cze_cnt_akn_por_azi_aeg_yor	-0.160393981935159	-0.36389491330379	0.716762462727852
186	dgb_wly_amr_aeg_ewe_bam_bos_mcd_est_urd_fre_tsw_lda_glc_moo_heb_cze_sod_guj_bem_hin_qcu_xho_cnt_mol_ita_ben_owc_hau_bul_tha_mnd_tur_sun_azi_akn_geo_aze_rus_lit_tag_arw_ukr_mlt_spa_mao_jav_zul_anl_grk_jpn_ses_pol_swe_swa_bsq_ven_amh_por_scr_alb_tml_eng_prs_ger_krd_uzb_ctl_nor_rom_sid_vie_knd_lat_fin_hun_dut_kor_ind_svk_dyu_mly_swt_igb_afr_bat_chh_tsn_fbf_tig_gam_slo_pan_cic_yor	-0.353537965521995	-0.927729644830492	0.355949345041765
187	gam_guj_hin_swt_rus_ben_owc_knd_por_igb_grk_bsq_bul_yor_mly_tsn_dut_tag_amr_slo_lda_mao_est_wly_mol_vie_krd_fin_bem_aeg_tur_lat_ses_chh_swa_kor_xho_cze_akn_mcd_scr_fbf_anl_geo_eng_urd_arw_ven_sid_amh_qcu_swe_tsw_ind_lit_nor_dgb_bat_mlt_bam_sun_azi_pan_dyu_ger_tha_spa_pol_jpn_mnd_zul_ukr_moo_hau_ctl_alb_tml_uzb_tig_svk_hun_prs_glc_afr_fre_bos_ita_jav_ewe_cnt_cic_sod_aze_heb_rom	0.0054651069483688	0.0125526553939739	0.990011582098833
188	afr_swt_swa_fin_lat_mlt_qcu_arw_scr_ewe_bos_vie_geo_tsw_mao_glc_bat_zul_svk_anl_chh_tha_nor_azi_heb_aeg_por_sid_sun_knd_jav_eng_slo_krd_swe_ctl_rus_hau_lda_mnd_tag_urd_dgb_bul_tig_hin_uzb_aze_est_alb_grk_mly_gam_jpn_wly_amr_pan_dyu_bsq_cic_lit_tur_tsn_dut_ses_ind_bam_ben_moo_sod_hun_kor_tml_bem_yor_ven_ger_mol_ukr_cnt_spa_akn_prs_igb_xho_fre_ita_amh_rom_cze_pol_mcd_fbf_owc_guj	-0.0695041952609317	-0.174984496566287	0.86147221649833
189	lat_nor_mlt_ben_cze_amr_swe_kor_urd_tml_jav_ind_hau_moo_krd_azi_knd_ger_dgb_owc_xho_glc_ctl_arw_tig_est_amh_guj_tsn_alb_geo_tha_tsw_sod_ita_spa_tur_fin_heb_ukr_ses_gam_tag_fre_mnd_svk_ewe_lda_bat_wly_bam_mol_bsq_rus_hun_prs_aeg_yor_qcu_swa_sid_grk_hin_jpn_bul_mcd_afr_akn_bos_mao_anl_bem_uzb_chh_rom_pan_dut_igb_cnt_zul_pol_mly_cic_vie_dyu_fbf_sun_por_eng_slo_aze_scr_swt_ven_lit	-0.425256086861697	-0.969145826151317	0.334986163494044
190	lda_cic_bos_scr_dyu_yor_sod_est_zul_mol_rus_amr_fbf_lat_amh_qcu_ind_hau_akn_ukr_mlt_tag_swt_geo_gam_ewe_hin_heb_fre_ctl_tur_kor_chh_ses_glc_tml_ben_sid_eng_bsq_bat_jav_aeg_knd_slo_ven_wly_moo_tsw_dut_igb_guj_mcd_azi_mnd_owc_por_spa_alb_pol_krd_lit_hun_cnt_aze_cze_fin_bam_mao_tig_jpn_dgb_swe_bul_tsn_ita_xho_nor_ger_svk_grk_vie_urd_uzb_anl_rom_sun_mly_bem_afr_arw_pan_swa_tha_prs	0.571773055901665	1.39047354472934	0.167703721200474
191	sid_swt_amr_tml_qcu_vie_ses_mao_cze_pol_urd_lit_sun_fbf_hin_dyu_rom_swe_swa_dut_gam_mcd_anl_mlt_est_yor_dgb_spa_aeg_heb_akn_nor_alb_afr_ita_tha_xho_bam_chh_hun_hau_igb_zul_mnd_jav_tsn_aze_krd_rus_fre_tur_azi_ven_prs_sod_jpn_moo_ewe_geo_glc_owc_bat_cnt_por_kor_knd_tag_scr_bul_lat_bos_bem_svk_wly_cic_lda_pan_slo_guj_ger_tsw_ctl_mol_eng_tig_ukr_mly_amh_ben_ind_fin_arw_uzb_grk_bsq	0.398993736793084	0.897695552155236	0.371666010016051
192	ven_scr_zul_mnd_hin_gam_tsw_sun_fbf_svk_tur_knd_geo_spa_ctl_prs_pol_swa_mol_amr_heb_nor_ben_guj_cic_rus_pan_urd_amh_por_krd_ses_dyu_lit_bsq_ukr_mlt_rom_aeg_sid_ind_glc_tsn_bos_fre_tag_wly_swe_bem_alb_cnt_lat_mcd_dut_bat_kor_mly_xho_arw_lda_sod_tml_vie_jav_igb_owc_azi_ewe_ger_eng_ita_mao_jpn_cze_swt_hun_afr_bam_yor_slo_bul_fin_grk_tig_aze_dgb_qcu_tha_uzb_est_akn_hau_chh_anl_moo	0.0443841153216972	0.11413591852066	0.909376094424216
193	knd_pan_lda_cic_jpn_aeg_akn_eng_hin_cnt_sod_glc_azi_fin_aze_bem_pol_moo_spa_hau_uzb_krd_lit_mao_afr_tsn_bam_scr_ger_chh_amr_sid_mly_ses_fbf_tha_arw_zul_sun_ben_anl_qcu_heb_alb_prs_est_kor_svk_fre_mlt_guj_ven_tag_swt_por_amh_tig_dgb_dut_rus_hun_nor_ita_bsq_urd_gam_vie_swa_grk_owc_yor_geo_mol_tur_cze_slo_mcd_bat_ind_xho_tml_dyu_wly_ewe_swe_lat_bul_bos_rom_mnd_ctl_jav_ukr_tsw_igb	-0.473546329814843	-1.10073804607063	0.273851588469879
194	krd_ben_lit_cnt_rom_tsn_dyu_grk_ses_bem_uzb_jav_jpn_tsw_ukr_xho_anl_knd_hun_owc_urd_sid_tag_scr_sun_aeg_alb_lat_yor_lda_bsq_rus_kor_azi_dut_chh_ctl_spa_por_glc_geo_est_bam_nor_heb_bos_swe_moo_wly_eng_aze_zul_fre_amr_mao_fin_tml_ind_hau_mlt_afr_pan_sod_pol_swt_qcu_tig_svk_igb_ven_dgb_amh_swa_bul_mly_ger_tur_akn_slo_mnd_arw_cze_mol_fbf_ewe_ita_tha_guj_cic_mcd_bat_prs_gam_hin_vie	-0.74966292944758	-2.01003632672456	0.0473244374385261
195	hau_urd_tsw_cic_uzb_mnd_akn_tsn_bem_ind_hun_rus_geo_grk_cze_pan_yor_vie_guj_fre_fin_ses_anl_hin_ven_sid_sun_lat_ukr_mao_prs_fbf_tag_tig_krd_eng_mly_bsq_alb_slo_moo_scr_bat_wly_est_glc_cnt_nor_kor_amh_ita_rom_afr_gam_amr_swt_azi_bos_ger_spa_ctl_qcu_por_heb_aeg_lda_jav_dyu_knd_ewe_lit_arw_dut_bam_owc_swe_tml_mcd_xho_jpn_bul_ben_swa_mol_dgb_pol_sod_aze_svk_zul_igb_tha_tur_mlt_chh	-0.0779050713540826	-0.18522180715827	0.853458416122507
196	slo_tig_gam_swe_aeg_tsw_fre_amh_uzb_vie_zul_mly_est_heb_bem_mcd_bam_cic_jav_wly_ctl_tha_ita_bos_aze_ger_ukr_dgb_afr_lda_bul_dyu_fbf_cze_rus_tag_cnt_qcu_igb_por_swt_pan_ewe_chh_tml_jpn_xho_ben_lit_mlt_lat_ind_amr_sod_alb_moo_pol_ven_sid_mol_prs_krd_urd_guj_mao_hau_bat_glc_hun_tur_tsn_akn_yor_arw_fin_hin_grk_geo_anl_azi_knd_nor_svk_bsq_dut_mnd_ses_eng_kor_spa_rom_sun_scr_owc_swa	NA	NA	NA
197	ind_bos_geo_mlt_chh_fin_zul_hin_tag_arw_rus_azi_sun_bem_vie_spa_wly_nor_heb_ger_akn_fre_mol_ukr_slo_bul_ita_mao_svk_sid_uzb_cze_tml_hau_afr_amh_grk_tig_pol_igb_guj_scr_eng_prs_rom_mly_aze_xho_ewe_fbf_anl_lda_tur_est_tsw_knd_jpn_glc_kor_mcd_tsn_bsq_tha_alb_moo_amr_swa_dgb_owc_sod_ben_dut_hun_qcu_bam_aeg_cnt_mnd_pan_por_lit_swt_cic_lat_swe_krd_gam_urd_ses_ven_ctl_jav_bat_dyu_yor	-0.0558436650126076	-0.131213615240999	0.895889759822998
198	lat_alb_aze_bos_scr_svk_ind_dyu_ita_ukr_igb_amh_tha_anl_sun_hin_lit_azi_ewe_slo_prs_por_owc_akn_tsn_bem_krd_guj_geo_tag_tur_amr_mly_hau_zul_sid_dut_afr_ctl_cnt_nor_mol_bat_ben_fbf_xho_gam_wly_lda_fin_mlt_bsq_pol_pan_eng_sod_uzb_hun_cze_ses_arw_tml_mnd_kor_chh_glc_qcu_dgb_spa_heb_jpn_mao_yor_ger_knd_fre_bul_tsw_mcd_aeg_bam_jav_ven_rus_moo_grk_cic_tig_est_swa_rom_vie_urd_swt_swe	-0.0516370361357779	-0.119606338878432	0.905052995935779
199	mly_tml_tur_arw_fbf_amh_krd_spa_sid_swa_hau_cnt_anl_hin_bam_wly_amr_bat_bsq_vie_pan_ger_aeg_geo_mlt_bul_sod_gam_ven_tsw_ind_dut_tsn_pol_akn_rus_lat_ewe_mnd_slo_ukr_tha_dgb_sun_cic_yor_moo_svk_dyu_grk_ita_lit_bos_heb_xho_alb_lda_knd_eng_por_swt_qcu_guj_jav_owc_uzb_glc_fre_mol_nor_bem_cze_fin_mao_hun_tag_urd_rom_ses_ctl_ben_swe_mcd_igb_jpn_scr_chh_tig_azi_afr_kor_zul_est_aze_prs	-0.153394670920861	-0.365708375647165	0.715413210151273
200	mao_anl_bat_vie_amr_moo_geo_swa_tml_tur_lda_tsw_ind_akn_hau_svk_ses_bsq_jpn_swe_qcu_alb_uzb_ctl_dut_chh_guj_slo_swt_cze_zul_heb_mcd_fin_lat_krd_ita_amh_tha_dyu_rus_glc_sod_ukr_tsn_nor_aze_cic_rom_fre_hun_mnd_dgb_mlt_bam_spa_ven_por_pan_wly_azi_aeg_yor_ben_bos_mol_cnt_scr_ewe_lit_sun_bem_igb_gam_eng_afr_est_sid_pol_grk_knd_kor_owc_jav_prs_arw_urd_mly_tig_xho_hin_fbf_ger_bul_tag	-0.263407394866097	-0.70895050903497	0.480128642586103
201	cze_lda_fin_tsw_tha_bat_ses_ita_zul_fre_wly_cnt_jav_tag_yor_hau_mao_amh_est_alb_eng_pol_grk_amr_arw_mcd_aze_urd_ind_mly_hun_azi_bam_igb_swt_knd_ctl_glc_lat_rus_mol_heb_gam_afr_pan_ger_por_dgb_prs_mnd_chh_guj_sid_xho_anl_cic_aeg_tur_ven_hin_scr_ewe_ukr_qcu_mlt_owc_bem_nor_bos_tml_dut_tsn_slo_bsq_fbf_rom_spa_lit_jpn_moo_ben_swa_sun_dyu_krd_uzb_geo_tig_akn_kor_bul_swe_vie_svk_sod	0.542267128394171	1.21543159985771	0.227278019001169
202	glc_prs_scr_swe_ger_hin_geo_ctl_tha_sod_chh_lat_est_ewe_cic_bem_nor_zul_jav_mol_mly_bat_alb_mnd_sun_cze_hun_guj_igb_pan_azi_lit_por_tsn_lda_wly_arw_mlt_uzb_dyu_moo_fbf_swt_hau_ita_aeg_tsw_krd_eng_slo_ben_fin_qcu_bul_rom_grk_jpn_dgb_afr_cnt_knd_urd_ukr_aze_akn_amh_rus_dut_fre_kor_gam_ses_ven_sid_vie_owc_bam_bos_yor_tml_spa_heb_xho_mcd_pol_tag_bsq_swa_anl_amr_ind_tig_tur_mao_svk	0.116716144362258	0.307543846248325	0.759117122344138
203	bsq_dyu_sod_ven_glc_arw_ukr_hau_pol_cic_bul_mnd_zul_owc_alb_knd_chh_wly_fre_lit_ind_lat_geo_uzb_tig_mlt_jav_cnt_hin_slo_amr_aze_azi_vie_moo_tur_fin_ben_qcu_bos_rom_bam_por_mol_akn_ger_bat_ctl_afr_sun_fbf_svk_spa_tag_swt_cze_hun_rus_swe_bem_xho_mcd_jpn_tsw_aeg_dut_tsn_lda_swa_guj_dgb_grk_heb_tha_igb_tml_amh_mao_nor_prs_kor_mly_sid_eng_ita_scr_ewe_ses_gam_est_yor_krd_anl_pan_urd	-0.0858088270631842	-0.219279816147908	0.826912633054051
204	mnd_tha_yor_sun_vie_fin_knd_tml_hin_rus_amr_igb_gam_glc_pol_tur_bam_uzb_tag_tig_ukr_aze_eng_swt_kor_sid_owc_mcd_hau_tsn_prs_guj_geo_urd_scr_ind_jav_ita_afr_bos_swa_pan_wly_nor_aeg_est_ewe_bsq_lda_sod_bat_mly_fbf_spa_ger_tsw_bem_swe_dut_ven_grk_chh_qcu_lit_alb_lat_krd_arw_dyu_mao_azi_svk_mol_zul_moo_ses_por_akn_rom_bul_cic_anl_heb_ben_mlt_amh_hun_dgb_jpn_slo_ctl_cze_cnt_fre_xho	-0.0779466545827836	-0.188808233049376	0.850654536278705
205	krd_tsw_tsn_gam_ctl_anl_chh_mlt_fre_glc_cnt_amh_cze_ses_wly_owc_bos_bul_sod_nor_eng_ven_amr_cic_slo_svk_jav_mly_urd_ger_arw_bat_pol_guj_por_ind_hin_moo_knd_fbf_mnd_sid_dyu_swt_grk_azi_afr_hau_zul_est_dgb_heb_tig_prs_tha_yor_sun_geo_ita_ben_tag_ukr_mao_lat_bsq_akn_swe_scr_aze_alb_aeg_hun_bem_igb_rom_xho_pan_bam_qcu_uzb_ewe_spa_dut_rus_vie_swa_lit_tml_mol_fin_mcd_lda_tur_kor_jpn	-0.834784128726613	-2.2259737863483	0.0284316958460038
206	alb_azi_cic_ben_tml_bem_sun_mao_ses_cnt_eng_por_tur_amh_tag_ita_tha_mlt_aeg_pol_glc_swt_cze_fin_rom_mly_urd_moo_vie_lit_swe_anl_zul_hin_dgb_bos_dyu_spa_hun_ctl_bul_chh_slo_mcd_fre_knd_bat_rus_uzb_tsn_dut_guj_kor_sod_amr_bsq_afr_lat_prs_xho_wly_owc_est_bam_sid_mol_grk_ukr_arw_aze_qcu_ewe_tig_geo_jav_ind_tsw_krd_mnd_ven_svk_igb_pan_akn_yor_heb_hau_gam_ger_jpn_lda_fbf_nor_scr_swa	0.281428431459575	0.652845531916505	0.515466484562593
207	jpn_bul_dyu_akn_ita_kor_bat_swt_tag_pan_hin_mly_mlt_owc_hun_est_chh_xho_tur_jav_spa_sid_glc_mcd_cnt_moo_gam_scr_geo_rom_fre_amh_bsq_grk_sun_alb_afr_bos_yor_amr_sod_igb_urd_slo_fin_ukr_zul_ctl_tsw_mol_uzb_swe_ven_swa_knd_mao_bam_por_guj_anl_cic_cze_eng_tig_heb_tha_wly_mnd_lat_ewe_azi_hau_ger_svk_rus_tsn_pol_aze_dut_aeg_dgb_nor_lit_lda_krd_ses_bem_qcu_vie_fbf_prs_ind_tml_arw_ben	0.410292428892006	0.913264503174139	0.363464992267393
208	hin_bam_bem_ita_vie_igb_ctl_mly_kor_pan_ben_bul_ger_chh_uzb_tsw_swa_lda_gam_lit_fbf_urd_swt_jav_tha_ukr_hau_arw_spa_tml_eng_geo_heb_slo_wly_guj_bos_dyu_sod_swe_ind_bsq_amh_ewe_mao_scr_lat_cze_owc_mcd_dgb_fre_tur_azi_fin_dut_aeg_pol_cnt_nor_grk_rus_cic_rom_akn_tig_moo_amr_jpn_glc_tsn_knd_por_svk_sun_afr_tag_alb_xho_est_krd_mlt_sid_hun_bat_aze_yor_qcu_ses_zul_ven_mol_prs_mnd_anl	0.50978771972928	1.30361347608827	0.19558324137818
209	vie_bos_dut_pan_gam_jpn_uzb_ven_aeg_urd_glc_rus_jav_igb_cze_heb_moo_anl_sod_dyu_cic_owc_swe_qcu_tsn_wly_lat_lit_yor_tur_mly_ger_kor_lda_akn_sun_tha_cnt_bsq_swt_mnd_arw_por_scr_xho_azi_zul_mao_bem_prs_geo_swa_afr_knd_fre_ewe_fbf_hin_hau_bam_dgb_tsw_ben_nor_pol_alb_tag_ukr_ind_amr_est_grk_rom_svk_bat_mlt_sid_aze_guj_fin_eng_spa_tml_mol_mcd_krd_ctl_ita_amh_ses_hun_bul_tig_chh_slo	NA	NA	NA
210	cnt_igb_amh_bam_rom_xho_cze_fre_ben_vie_swt_ind_dut_dgb_lda_mol_aeg_nor_tig_swe_mnd_fbf_mlt_hau_sod_tag_krd_geo_sun_scr_yor_tur_bsq_arw_grk_bat_urd_ita_jav_cic_bem_sid_jpn_mao_azi_bul_prs_mly_bos_guj_zul_ewe_ger_glc_rus_anl_ctl_swa_wly_hun_knd_ukr_heb_svk_alb_ses_mcd_tha_tsw_tsn_moo_amr_owc_kor_eng_gam_fin_por_est_pan_pol_uzb_aze_slo_lit_dyu_ven_akn_lat_tml_hin_spa_chh_qcu_afr	0.300071092170168	0.770926508571009	0.442704707338519
211	gam_tig_por_anl_sun_cnt_krd_cic_wly_sod_arw_glc_igb_tsn_grk_nor_fin_ita_swa_guj_fbf_mnd_aze_ses_mlt_mcd_ind_swt_dgb_pol_bem_pan_kor_ewe_ukr_xho_alb_sid_lda_eng_tur_rus_moo_hun_azi_jpn_mly_tml_uzb_lat_mol_amr_tag_aeg_ven_knd_rom_ger_bam_hau_bsq_zul_slo_lit_swe_ben_jav_amh_spa_chh_afr_bat_fre_est_hin_scr_heb_tha_prs_qcu_cze_dyu_owc_dut_bos_mao_yor_akn_tsw_urd_vie_bul_ctl_geo_svk	0.108519599906628	0.249809240600432	0.803285839888691
212	akn_eng_igb_yor_vie_arw_ger_sun_por_mnd_glc_qcu_prs_swt_bem_tha_swe_grk_tig_sid_nor_ben_fin_heb_wly_aeg_gam_guj_dut_fre_alb_lat_xho_owc_kor_hin_chh_ctl_cnt_mol_spa_svk_zul_bsq_tsn_est_slo_rom_tag_mlt_geo_tsw_bat_ses_lit_afr_swa_dgb_ukr_pan_urd_uzb_lda_pol_tml_hun_jav_dyu_aze_cic_moo_mly_amr_sod_cze_tur_ind_ewe_hau_rus_mao_ven_anl_bos_azi_jpn_bul_knd_mcd_scr_fbf_krd_ita_bam_amh	-0.604568467915236	-1.43092023666737	0.155804761542487
213	hin_jav_tha_ger_bsq_tsw_dut_mao_sid_tig_gam_igb_bos_bat_hun_yor_wly_glc_rus_mcd_ita_nor_arw_eng_lda_kor_cze_tag_bam_xho_swa_ven_chh_alb_prs_spa_cnt_dyu_est_ben_amr_tur_cic_pol_fin_akn_hau_lit_mly_tml_sun_tsn_bul_ind_aeg_amh_rom_bem_grk_moo_ukr_svk_jpn_heb_mol_slo_zul_geo_pan_swt_dgb_por_fre_ses_ewe_aze_fbf_krd_scr_owc_qcu_lat_uzb_anl_guj_azi_knd_ctl_afr_mnd_vie_urd_mlt_swe_sod	-0.334104764701283	-0.772522468176975	0.441763908532369
214	lit_rus_pan_swt_gam_fbf_heb_moo_tag_cnt_prs_ita_fin_yor_ben_lda_amr_bam_swe_rom_qcu_hun_hau_anl_ger_mcd_mao_owc_mol_pol_fre_glc_ind_amh_chh_sid_zul_arw_xho_mly_scr_kor_grk_geo_vie_slo_alb_cze_urd_mnd_mlt_krd_spa_dut_jpn_tur_knd_eng_aze_svk_sod_igb_cic_swa_bsq_bul_wly_tsw_est_ukr_afr_dyu_azi_ewe_dgb_bem_por_aeg_tsn_akn_ctl_tml_lat_uzb_bos_bat_hin_guj_sun_ses_jav_ven_tha_tig_nor	-0.28570539570982	-0.739861685290654	0.461247533835544
215	bos_lit_zul_cnt_nor_spa_pol_swt_lda_qcu_afr_bul_dut_amr_glc_azi_ctl_fin_cze_arw_ven_jpn_gam_igb_geo_mcd_por_anl_fbf_est_vie_bem_akn_mlt_krd_jav_urd_alb_amh_xho_ukr_hau_eng_tha_ben_sod_bam_moo_ind_mol_fre_swa_hin_rus_kor_aze_lat_mly_swe_aeg_dgb_slo_tml_chh_svk_tsw_pan_tur_tig_cic_owc_bsq_tsn_dyu_tag_guj_sun_ewe_ger_mao_prs_wly_rom_knd_ita_yor_ses_grk_bat_mnd_heb_sid_uzb_hun_scr	0.653663442219671	1.50212959604016	0.136451602057966
216	ger_hun_swa_gam_tsw_bsq_cze_sod_bat_swt_amr_por_ita_dyu_urd_mlt_tig_glc_rus_xho_lat_moo_jpn_zul_ben_fin_mcd_afr_chh_scr_mly_yor_guj_arw_pan_bam_pol_vie_krd_svk_ven_ukr_eng_spa_knd_sid_akn_alb_tsn_jav_dut_tml_fbf_lit_amh_mnd_bos_prs_tur_owc_aeg_wly_grk_hau_tha_igb_hin_ind_mao_heb_ctl_lda_bul_ewe_azi_nor_rom_geo_tag_bem_slo_anl_fre_est_uzb_kor_mol_ses_sun_cic_aze_dgb_cnt_qcu_swe	0.520241515744014	1.30067414493286	0.196583756979833
217	geo_jpn_krd_tur_lda_cze_zul_xho_vie_mnd_por_igb_afr_moo_jav_tha_swa_chh_nor_swt_arw_rus_guj_dyu_rom_azi_eng_mly_anl_amr_bsq_ses_fre_prs_urd_mao_hau_cnt_lit_swe_scr_tml_yor_bos_aze_grk_ven_ewe_bem_ger_hun_ben_pol_tsw_sod_est_mcd_fin_ind_lat_bul_aeg_dut_tig_alb_amh_uzb_slo_sid_dgb_knd_fbf_svk_pan_glc_akn_ita_bam_bat_spa_ukr_ctl_tsn_mlt_kor_tag_cic_wly_mol_hin_heb_gam_sun_owc_qcu	-0.0825886599882187	-0.250937909339971	0.802415708023013
218	tha_krd_sid_vie_sun_mol_hin_cze_heb_eng_igb_dut_nor_mly_zul_jav_prs_slo_kor_afr_ctl_tur_amh_ewe_bat_ita_swe_azi_lat_lit_uzb_ukr_mlt_dgb_moo_pol_aze_lda_mao_tag_bem_hau_glc_scr_ven_tsw_arw_qcu_chh_akn_anl_aeg_por_pan_grk_wly_swa_tml_fre_xho_bos_yor_fin_dyu_spa_tig_rus_jpn_ben_est_cic_bam_bsq_geo_ind_mnd_cnt_owc_sod_ger_guj_gam_urd_mcd_fbf_knd_alb_amr_svk_bul_rom_swt_hun_ses_tsn	-0.701538110131413	-1.73893268349441	0.0853556674427927
219	heb_fre_afr_scr_ben_qcu_tsn_guj_moo_por_est_ind_aze_rus_swa_mly_dgb_amr_bat_hau_dut_tha_cic_uzb_bos_swe_tur_tag_vie_chh_jav_yor_slo_cnt_ewe_hin_sod_ctl_aeg_grk_bem_ita_fbf_mao_sid_swt_zul_lat_xho_ger_spa_ukr_gam_svk_mcd_hun_amh_fin_jpn_tml_mlt_mol_mnd_prs_alb_cze_ven_wly_arw_sun_bsq_eng_tig_urd_krd_bam_pol_owc_tsw_igb_pan_glc_bul_nor_lda_ses_azi_geo_anl_dyu_kor_akn_lit_rom_knd	-1.00312793366539	-2.52788211338909	0.0131615872041905
220	aeg_sun_ewe_bat_owc_dyu_dut_lat_est_krd_sod_bos_glc_jav_urd_tig_guj_fre_por_fin_jpn_tha_eng_heb_svk_knd_cze_ita_bul_mcd_ukr_mlt_moo_rus_slo_sid_wly_azi_alb_kor_anl_akn_hin_cnt_pol_afr_ctl_mol_qcu_arw_bem_bsq_swt_xho_mao_swe_tsn_igb_ind_ses_hun_tml_ben_yor_amr_tur_ven_aze_bam_scr_rom_chh_fbf_hau_swa_lit_amh_ger_zul_cic_vie_tsw_uzb_grk_mnd_lda_dgb_spa_mly_pan_geo_gam_nor_tag_prs	0.287325840963611	0.757315832234376	0.450775200889888
221	aeg_guj_grk_yor_tsn_lit_sun_chh_aze_amr_urd_wly_heb_uzb_sod_prs_fre_ctl_por_tha_tsw_sid_bam_tur_tml_ger_bat_gam_nor_xho_dut_glc_rom_rus_ewe_azi_scr_bul_zul_mol_ben_jav_akn_swt_alb_cnt_igb_swe_cic_mly_anl_ind_amh_svk_mao_bsq_mcd_moo_est_cze_mlt_lda_ses_pan_mnd_jpn_vie_owc_fbf_dyu_ven_afr_bem_geo_tig_fin_bos_dgb_lat_eng_swa_tag_pol_slo_hin_qcu_ukr_hau_arw_spa_kor_krd_knd_hun_ita	-0.375003620450904	-0.982905429057554	0.328204166095953
222	kor_ind_dgb_bul_ven_lat_fbf_akn_afr_guj_spa_sod_swt_bat_ewe_tig_azi_arw_nor_tag_sid_moo_glc_sun_ses_tsw_eng_tha_ukr_swa_zul_krd_est_cze_heb_scr_mlt_geo_vie_qcu_bam_amh_chh_tsn_tml_fin_yor_mcd_aeg_pan_prs_anl_slo_igb_owc_svk_cnt_hau_gam_bos_urd_mnd_amr_jpn_lit_dyu_rus_aze_mao_lda_mol_jav_knd_bem_bsq_cic_mly_grk_pol_tur_ctl_hin_dut_ita_wly_ger_rom_swe_xho_alb_uzb_por_ben_fre_hun	-0.00275312349843945	-0.00629496923660262	0.994990858053842
223	glc_guj_cze_tur_por_wly_akn_mao_lda_vie_pol_mlt_tag_moo_amh_mcd_dgb_pan_tha_jpn_jav_amr_est_dut_mly_swt_igb_swa_tsn_anl_heb_spa_swe_bam_bsq_ewe_azi_fin_ven_ukr_aze_ind_krd_hau_fre_alb_urd_dyu_slo_bem_scr_ben_aeg_fbf_ctl_grk_cnt_yor_bul_lat_gam_knd_ger_afr_prs_sid_kor_owc_chh_lit_sod_bat_tig_xho_tml_sun_bos_nor_qcu_eng_mol_rom_cic_ita_geo_arw_zul_hin_hun_svk_tsw_uzb_rus_mnd_ses	-0.0294527840051589	-0.0660281421504474	0.947497154499045
224	mlt_amh_tsn_rus_kor_owc_lda_yor_igb_aeg_aze_fin_scr_swe_fbf_mao_amr_hau_svk_glc_mol_ctl_mnd_uzb_hin_afr_moo_dgb_pan_prs_est_por_akn_ven_tml_jav_ita_nor_ewe_ben_cic_cze_geo_swt_arw_sod_bam_tag_ger_tsw_zul_ukr_cnt_eng_vie_chh_krd_bos_dyu_dut_ses_hun_sid_lat_bem_spa_pol_slo_alb_bat_qcu_tig_xho_tha_anl_ind_wly_fre_rom_heb_mcd_guj_bul_lit_mly_knd_swa_urd_jpn_bsq_gam_tur_grk_sun_azi	0.288828694432828	0.745983543377194	0.457558828424039
225	cze_sid_bat_qcu_uzb_owc_jav_wly_slo_anl_azi_zul_xho_hin_por_fin_mcd_cic_aeg_mnd_rom_eng_amh_tag_mlt_ukr_ita_pol_swt_igb_bos_est_sod_ewe_swe_alb_hau_nor_ven_yor_dyu_tsw_scr_swa_tig_guj_ctl_sun_pan_svk_tsn_chh_mao_aze_urd_tur_dut_tha_lat_mly_grk_dgb_lit_rus_hun_bsq_jpn_cnt_vie_fre_kor_fbf_bam_bul_lda_bem_moo_geo_arw_afr_heb_ind_spa_mol_knd_ses_gam_glc_ben_ger_akn_prs_krd_tml_amr	0.271261877139677	0.693328242758015	0.489831552245142
226	tur_ger_ukr_amr_sid_nor_azi_ses_swa_rus_geo_moo_fin_bam_slo_hau_eng_sun_afr_qcu_mao_ind_tsn_ewe_pan_xho_mlt_igb_prs_bat_svk_guj_bem_rom_chh_yor_tag_est_dut_krd_ita_jpn_hin_tsw_bsq_arw_kor_urd_spa_cic_sod_vie_mly_pol_fbf_uzb_glc_cnt_swe_mnd_tha_mcd_tml_hun_owc_fre_grk_jav_ctl_anl_alb_heb_cze_knd_aeg_bul_aze_swt_zul_lat_mol_scr_akn_amh_bos_dgb_tig_ben_ven_wly_por_lda_lit_dyu_gam	0.106399088504835	0.254896927977801	0.799365530847241
227	azi_chh_guj_mnd_tur_tsw_anl_ven_bam_eng_sun_pol_cnt_owc_aze_lda_est_svk_bos_mlt_aeg_fin_tml_uzb_glc_slo_nor_grk_tag_hin_jpn_lat_ita_arw_ctl_dut_por_mcd_qcu_heb_ger_ewe_ukr_lit_akn_mao_yor_hun_tsn_cze_swa_wly_amr_cic_dgb_bat_fbf_ses_spa_dyu_vie_fre_sid_scr_sod_amh_knd_swe_jav_tha_urd_gam_alb_zul_tig_kor_rus_bem_ind_mol_swt_afr_xho_geo_moo_bsq_ben_pan_igb_prs_bul_mly_hau_krd_rom	-0.315366318076463	-0.741942800526027	0.459991673876614
228	rus_ewe_dyu_svk_hin_aeg_ind_mcd_bat_uzb_slo_guj_tsw_alb_tha_ctl_geo_mnd_cic_amr_lda_xho_zul_fbf_jav_qcu_pan_glc_spa_lat_mlt_heb_mao_ses_bsq_yor_sun_tur_ven_bam_por_swa_lit_bos_swt_rom_ukr_ben_prs_urd_wly_ita_azi_dgb_swe_eng_vie_kor_hau_anl_gam_hun_mly_grk_tig_pol_amh_sod_nor_tml_jpn_bul_fre_cze_bem_mol_chh_igb_afr_moo_akn_ger_tag_est_aze_scr_sid_tsn_cnt_knd_fin_dut_owc_krd_arw	0.484250502841406	1.25104908786058	0.214054653441624
229	grk_mnd_tur_geo_sun_pol_fin_ukr_moo_igb_ita_uzb_amh_arw_zul_tig_aze_tag_xho_jpn_spa_bul_mcd_ben_ses_cnt_kor_bat_fre_swt_scr_bem_sid_tml_azi_tsn_owc_svk_prs_eng_lat_krd_rus_sod_ctl_alb_mlt_mol_dgb_akn_glc_fbf_hau_yor_tha_ind_gam_ven_lda_swa_rom_vie_pan_hun_est_amr_jav_mly_guj_lit_nor_bam_ger_tsw_qcu_anl_aeg_urd_chh_cze_knd_ewe_wly_cic_slo_por_hin_bos_mao_swe_afr_dut_heb_dyu_bsq	-0.269362965468126	-0.617994672909383	0.538089326055764
230	fre_swt_ita_moo_aeg_hau_akn_kor_ben_slo_vie_owc_aze_mly_tml_ewe_tag_amr_eng_hun_ind_bul_jpn_sid_ctl_alb_swa_afr_mol_azi_gam_cnt_sun_uzb_igb_bat_cze_urd_spa_tur_lat_glc_rom_dut_qcu_lda_prs_hin_lit_ukr_tsw_xho_mlt_dyu_ses_krd_mnd_fbf_dgb_bos_svk_bam_arw_mcd_fin_por_amh_knd_wly_sod_chh_swe_pan_anl_scr_bem_jav_guj_geo_pol_zul_mao_rus_nor_est_grk_ger_heb_ven_tig_tha_tsn_bsq_cic_yor	0.12915790707758	0.335603637430855	0.737925693465116
231	spa_tur_ses_bem_mly_dut_guj_heb_krd_ewe_ven_lat_rus_sod_swt_slo_amr_cic_igb_jpn_mlt_hau_qcu_cnt_vie_yor_ind_hun_bos_por_mcd_mao_mol_wly_fbf_grk_dyu_lda_xho_tig_tsw_akn_svk_scr_afr_lit_eng_pan_rom_tml_bsq_nor_hin_prs_ita_aeg_urd_bul_cze_bat_swe_jav_fin_swa_ukr_est_ben_moo_sid_geo_azi_arw_sun_ger_amh_bam_tag_kor_tsn_uzb_owc_aze_glc_ctl_dgb_anl_gam_tha_knd_alb_fre_zul_mnd_chh_pol	-0.303596737469824	-0.701527232985403	0.484725875976625
232	sid_aze_cic_dgb_dut_mcd_wly_tsw_tml_guj_arw_afr_ita_ven_sod_krd_prs_geo_eng_cnt_aeg_knd_bat_azi_gam_bsq_fbf_jav_vie_kor_hun_tag_ben_mao_rom_owc_bos_tsn_tig_amr_est_lda_jpn_tur_bem_nor_scr_ctl_slo_bam_uzb_moo_ses_hin_xho_tha_grk_zul_svk_cze_ewe_akn_anl_swa_ind_sun_lit_mnd_rus_por_fre_heb_pan_ukr_yor_spa_qcu_chh_mol_hau_bul_igb_urd_dyu_pol_swt_ger_glc_mly_fin_mlt_swe_alb_lat_amh	0.203550953905946	0.489302933030289	0.625779321241921
233	cnt_spa_gam_tig_mao_grk_dyu_tml_heb_mnd_anl_aze_dgb_amh_sod_yor_hau_ben_lit_slo_dut_ger_geo_tsn_cic_tsw_urd_bam_pol_arw_fre_tha_mly_fin_pan_ven_knd_igb_lda_chh_azi_kor_hin_sun_akn_bos_alb_jav_est_ind_mol_sid_swt_bat_rom_prs_bsq_cze_ses_uzb_bul_ctl_swa_guj_ukr_eng_nor_fbf_mlt_afr_aeg_qcu_bem_zul_moo_amr_xho_lat_swe_glc_rus_owc_ita_tur_scr_tag_mcd_jpn_ewe_svk_vie_krd_hun_wly_por	0.45495991911039	1.13738112145898	0.258300920560686
234	pol_por_spa_owc_akn_alb_rus_fbf_nor_urd_knd_mly_est_amr_sun_hun_sod_fre_scr_jav_dgb_swt_lat_ctl_moo_swa_bam_fin_vie_aze_cnt_slo_aeg_tur_chh_eng_mol_sid_ven_ukr_tml_arw_heb_bsq_bul_yor_ind_bem_tsw_kor_mnd_ewe_grk_pan_bos_lda_amh_cic_tig_wly_xho_hau_uzb_afr_anl_svk_igb_zul_ger_guj_jpn_rom_dut_ses_azi_lit_gam_qcu_geo_ita_cze_hin_swe_tsn_mao_bat_ben_mcd_tha_dyu_mlt_glc_tag_prs_krd	-0.0574397223439969	-0.143158459564676	0.886474759852003
235	bul_fre_knd_amh_amr_gam_vie_bos_yor_nor_tsw_anl_igb_wly_geo_chh_fbf_akn_lat_alb_urd_mly_dut_swe_bem_cic_pan_lit_dgb_qcu_zul_aeg_lda_hau_tha_azi_dyu_svk_hin_uzb_ger_bsq_mnd_mao_tur_slo_est_rom_ukr_ben_guj_jav_owc_ven_sod_tsn_sun_arw_aze_eng_cnt_bam_bat_mlt_ses_ctl_mcd_swt_fin_afr_prs_scr_tig_sid_xho_grk_pol_hun_rus_tag_heb_por_ita_cze_moo_swa_glc_tml_ind_mol_krd_kor_jpn_spa_ewe	-0.0562982520493308	-0.131898292928449	0.895349676739
236	cnt_alb_qcu_nor_scr_cic_ctl_dyu_por_ind_aze_mly_tha_mcd_yor_tag_rom_cze_fbf_swt_vie_kor_bat_xho_ukr_pan_bos_sod_lat_spa_dut_fin_uzb_rus_dgb_hau_jpn_krd_chh_bam_bul_est_eng_tsw_lda_knd_tsn_ewe_ita_mao_tig_geo_sun_hin_ven_anl_heb_sid_amr_mol_amh_igb_ger_swa_zul_swe_akn_prs_wly_arw_tur_bsq_azi_mlt_pol_ses_aeg_mnd_tml_moo_hun_gam_guj_glc_afr_slo_svk_bem_ben_grk_owc_fre_urd_lit_jav	0.802257581029681	1.87034814830612	0.0645806410565007
237	amh_bat_uzb_cnt_sid_mly_lat_mao_tig_mol_dyu_spa_alb_rus_amr_guj_bem_vie_est_afr_gam_cze_anl_ind_igb_mlt_jav_eng_wly_swt_bsq_ses_prs_ben_slo_por_swa_rom_lda_ger_mnd_aeg_swe_dut_geo_aze_pol_kor_dgb_ewe_lit_hin_pan_krd_sun_bul_tag_heb_fin_mcd_yor_bos_glc_ukr_zul_fre_hun_ctl_scr_grk_xho_ita_fbf_urd_knd_qcu_azi_tsn_cic_tml_ven_tha_owc_moo_sod_akn_hau_arw_nor_bam_chh_jpn_svk_tsw_tur	-0.169275912503195	-0.419560107897773	0.675774451433266
238	mol_swt_pan_tsn_tha_swa_fin_gam_arw_ind_dut_bul_mlt_cnt_ctl_slo_mnd_qcu_lit_chh_jpn_bsq_igb_afr_lda_fre_scr_cic_krd_vie_mly_uzb_swe_ita_xho_azi_aze_bam_grk_sid_spa_wly_mao_rus_aeg_owc_akn_bat_amh_nor_tur_lat_cze_eng_prs_rom_amr_heb_tig_anl_por_jav_hun_knd_ewe_kor_tsw_ukr_dgb_pol_bos_hin_glc_sod_tml_ses_est_geo_tag_sun_ger_zul_dyu_yor_alb_guj_svk_moo_hau_urd_ben_fbf_bem_mcd_ven	0.525052601157417	1.35636880602977	0.178265641291793
239	sid_lat_bat_ctl_anl_sun_amr_mlt_fbf_mao_arw_jpn_aeg_ind_prs_wly_rom_vie_mcd_zul_amh_igb_mnd_krd_cze_urd_bem_ven_cic_guj_tig_bos_glc_ewe_grk_jav_azi_knd_bsq_por_afr_lit_swa_pol_hau_est_tha_tsw_slo_sod_hin_geo_qcu_dut_yor_bul_tml_rus_kor_cnt_fin_mly_swt_mol_ita_spa_bam_scr_pan_tur_fre_swe_heb_owc_svk_uzb_alb_dgb_akn_lda_eng_ukr_aze_chh_hun_ben_ses_tag_dyu_tsn_ger_gam_moo_nor_xho	NA	NA	NA
240	wly_ses_spa_sun_bam_arw_alb_mol_ger_svk_rom_bsq_uzb_tml_nor_cnt_jav_owc_aze_mly_xho_rus_grk_ben_fbf_fin_kor_anl_ukr_sod_glc_hun_hau_dut_cze_eng_scr_fre_swe_azi_swa_chh_gam_prs_bem_tha_qcu_swt_ita_pan_hin_lda_por_mao_dyu_krd_mlt_lit_est_dgb_mcd_guj_akn_vie_tig_ind_tsw_zul_lat_pol_ven_amh_geo_knd_bat_bos_jpn_yor_amr_slo_tur_ewe_moo_igb_bul_tag_sid_tsn_afr_mnd_heb_ctl_cic_aeg_urd	0.1929465804427	0.435238914369996	0.664397433956272
241	aeg_mcd_vie_hin_geo_ctl_swt_pol_cic_bsq_ses_scr_ita_sun_tig_chh_afr_aze_guj_prs_por_anl_heb_uzb_sod_nor_dgb_mly_dyu_moo_bos_eng_swe_fbf_spa_bat_qcu_azi_swa_bem_grk_hun_tur_ven_cnt_est_mnd_alb_fin_amh_bul_zul_tml_rus_owc_fre_mao_kor_jav_glc_bam_tha_krd_ewe_urd_svk_sid_lit_ger_slo_mlt_yor_wly_tag_rom_xho_mol_pan_lda_amr_akn_hau_cze_dut_ind_igb_tsw_gam_tsn_knd_arw_jpn_ukr_lat_ben	0.0372124472391066	0.0974393100448835	0.922587218410166
242	mly_owc_swe_heb_tag_rus_bos_ses_hau_anl_glc_lat_bsq_lda_kor_pan_tsw_gam_dut_zul_arw_bem_grk_mnd_svk_por_ger_dgb_mao_fre_ewe_slo_jpn_bam_hun_chh_ita_ctl_lit_rom_hin_ukr_nor_dyu_ind_mcd_igb_yor_sid_krd_fbf_amr_vie_spa_knd_cnt_urd_mol_geo_swa_prs_moo_aze_tsn_amh_eng_scr_guj_sun_ven_tig_akn_sod_tml_fin_xho_uzb_mlt_qcu_est_cze_bul_wly_bat_pol_alb_aeg_tur_tha_jav_azi_ben_cic_afr_swt	-0.0587247305662142	-0.141876879522241	0.887484154165602
243	amr_grk_igb_cnt_tur_fbf_wly_anl_tig_fin_guj_ger_por_eng_sun_mcd_xho_ven_bem_akn_dyu_uzb_yor_mnd_pan_bam_est_aze_arw_amh_rom_slo_bat_dut_tsn_lat_rus_jpn_urd_mly_kor_tsw_qcu_scr_sod_geo_ses_krd_mlt_hin_cic_bul_heb_tag_alb_zul_ewe_spa_hun_ctl_gam_mol_dgb_mao_bsq_moo_pol_swa_swe_afr_glc_cze_tha_sid_owc_ukr_vie_bos_lda_ita_hau_chh_lit_aeg_prs_jav_tml_azi_swt_ben_knd_nor_ind_svk_fre	-0.0245035190975858	-0.0573659220496069	0.954376783624605
244	mao_sun_yor_ger_xho_fbf_mly_ven_heb_scr_hin_jav_mcd_tag_fre_uzb_svk_pan_eng_ukr_tml_est_amh_qcu_por_geo_aeg_tur_nor_anl_chh_mnd_zul_fin_lit_glc_tig_wly_igb_arw_dyu_knd_vie_ind_moo_owc_bem_bam_hun_bul_sid_cze_urd_mol_spa_swt_dut_amr_swe_rom_rus_krd_hau_ita_kor_slo_lat_afr_tha_cnt_ewe_prs_bat_aze_guj_grk_bsq_tsw_dgb_akn_tsn_ses_azi_pol_cic_swa_mlt_lda_ctl_bos_alb_ben_gam_sod_jpn	0.531446570449374	1.21470636227007	0.227553287368238
245	hin_krd_prs_tur_tig_uzb_por_dyu_hau_mlt_rus_owc_ita_lat_rom_amh_dut_ind_alb_slo_gam_swa_spa_urd_dgb_xho_ewe_lit_pan_mly_grk_chh_amr_mcd_guj_mol_mao_sid_qcu_hun_bos_bsq_jav_akn_bul_jpn_est_arw_scr_azi_swe_sod_lda_anl_yor_geo_cic_afr_bam_ctl_tsn_heb_knd_kor_tha_vie_pol_glc_cze_tag_ses_ven_bem_fre_bat_cnt_tsw_ben_swt_fin_zul_mnd_aeg_fbf_eng_tml_svk_wly_aze_sun_ger_igb_nor_ukr_moo	-0.385001837520247	-0.885413273389309	0.378217389762117
246	nor_tsn_glc_yor_anl_aze_owc_tur_dyu_tsw_ukr_arw_hun_swa_lat_lit_swe_jav_ita_ewe_knd_est_mly_bul_mcd_urd_afr_fbf_cic_ven_por_lda_slo_heb_tha_qcu_bam_ind_mlt_hin_rus_akn_chh_wly_gam_jpn_prs_uzb_vie_grk_sod_amh_krd_tag_pol_fre_eng_pan_bsq_sid_spa_azi_mnd_tml_fin_bos_swt_geo_ben_mol_ger_ses_kor_sun_bem_hau_ctl_igb_dgb_dut_tig_xho_guj_zul_moo_cnt_svk_amr_mao_rom_scr_bat_aeg_alb_cze	0.212420203189906	0.490482295437608	0.624947915221039
247	jpn_aze_ses_rom_lda_tml_arw_jav_gam_cze_swt_fre_lat_scr_nor_mol_hin_por_aeg_chh_sun_prs_ven_swa_svk_amh_cnt_ukr_qcu_tur_tsw_mly_geo_kor_fbf_xho_lit_urd_mcd_rus_eng_guj_hau_igb_ben_bam_cic_heb_bsq_krd_sid_mlt_tag_afr_pol_ger_tig_dyu_bat_dut_owc_tsn_bos_akn_est_swe_anl_ind_ita_hun_alb_azi_slo_bul_knd_pan_fin_mao_bem_tha_vie_mnd_grk_ctl_spa_zul_moo_yor_ewe_sod_wly_glc_amr_uzb_dgb	-0.779418099321492	-2.03845338550711	0.0443438552744222
248	cic_fbf_owc_kor_mnd_por_svk_swa_prs_jav_aze_xho_mcd_slo_jpn_rom_anl_azi_cnt_bat_wly_sid_est_glc_ctl_tur_heb_ben_tsw_mol_uzb_chh_bsq_moo_amh_tsn_hau_swe_ven_tig_fin_tha_amr_ses_rus_alb_swt_ger_aeg_bem_bam_geo_vie_guj_knd_akn_lda_dgb_hun_scr_mao_arw_bul_igb_mly_lat_tml_gam_fre_cze_afr_sod_eng_ukr_pol_spa_grk_ita_qcu_krd_mlt_urd_pan_dut_yor_sun_ewe_dyu_lit_tag_hin_ind_nor_zul_bos	-0.118135665340958	-0.275131960647234	0.783825187952281
249	krd_tsw_ben_grk_pan_mlt_nor_jpn_zul_tml_scr_dyu_tig_spa_bam_amr_knd_chh_wly_geo_afr_ger_svk_ita_dut_kor_lit_ctl_sun_owc_lda_alb_qcu_tha_azi_arw_yor_mly_anl_swe_glc_swa_mcd_tsn_cze_hau_prs_sod_fbf_jav_slo_moo_urd_hin_fin_fre_est_aze_aeg_lat_cnt_cic_bos_xho_sid_mao_pol_por_eng_igb_bem_bul_guj_dgb_ukr_heb_tag_ind_swt_ses_hun_amh_vie_akn_ven_gam_uzb_mol_tur_ewe_bsq_mnd_bat_rom_rus	0.776061455141254	2.00203785370514	0.0481936410425572
250	rus_urd_tsn_tha_kor_igb_pol_ita_akn_azi_arw_afr_ses_ind_jav_bem_ben_hun_cic_nor_prs_bos_anl_slo_swt_vie_swe_tag_ctl_ukr_fre_aze_heb_knd_chh_guj_rom_swa_tig_est_mly_sid_yor_svk_bam_qcu_mao_glc_geo_pan_cze_mcd_krd_eng_cnt_zul_spa_mlt_dut_tsw_wly_mnd_xho_uzb_aeg_amh_dgb_hau_scr_bsq_por_bat_fin_bul_tml_grk_lit_fbf_alb_ewe_hin_sun_moo_gam_tur_sod_mol_owc_lda_ger_ven_lat_jpn_amr_dyu	0.352001854331076	0.832489504893451	0.407265409745962
251	scr_heb_glc_fre_spa_bul_owc_geo_swt_mcd_bat_hun_cze_dut_jpn_bos_yor_tml_igb_ven_pol_sod_bam_guj_ses_amr_kor_por_zul_jav_swe_amh_pan_moo_tur_alb_ctl_dgb_afr_ger_hau_ind_azi_slo_akn_krd_tsn_ben_vie_anl_est_rus_cic_prs_sid_eng_mol_tsw_mnd_lat_fin_hin_bem_swa_gam_knd_ukr_ewe_sun_lda_mao_lit_wly_cnt_grk_xho_tag_fbf_urd_svk_nor_arw_mlt_aze_mly_tig_chh_ita_dyu_tha_bsq_qcu_rom_aeg_uzb	-0.319834209601603	-0.838095945689161	0.40412565647634
252	grk_glc_ind_ven_ben_dgb_vie_ukr_tur_alb_fin_mly_scr_kor_swt_geo_bos_hun_bul_tha_qcu_gam_wly_tag_dyu_xho_lit_swe_prs_hau_zul_swa_mcd_afr_igb_tsn_sod_cic_por_knd_mlt_bem_amh_uzb_ger_azi_mao_spa_heb_aze_mnd_sun_amr_hin_lda_mol_rus_eng_yor_moo_est_guj_bam_svk_pan_tsw_ses_chh_slo_akn_rom_nor_aeg_jpn_tig_fbf_arw_fre_jav_krd_dut_owc_ita_bsq_sid_ctl_tml_cnt_bat_pol_urd_anl_lat_cze_ewe	0.33560711711689	0.860094619339593	0.391948705469103
253	tml_hun_ven_tig_ita_uzb_por_geo_dut_fre_lat_rus_sod_mao_yor_ukr_arw_svk_azi_lit_grk_bem_glc_moo_bos_cnt_alb_mcd_guj_nor_sid_hin_jav_pan_cze_kor_xho_sun_wly_jpn_pol_chh_lda_bul_slo_mlt_rom_zul_qcu_ben_ind_prs_aze_owc_krd_heb_ger_vie_hau_swt_spa_amr_igb_cic_mol_swa_akn_fin_bam_knd_dgb_amh_dyu_aeg_tsw_swe_tur_tag_ctl_bat_mly_tsn_ses_afr_mnd_gam_urd_scr_ewe_anl_eng_fbf_bsq_est_tha	0.123090834689901	0.306267922496282	0.76008525415494
254	owc_vie_dut_tml_scr_swt_dgb_amh_qcu_ita_krd_swa_tsn_tha_ind_svk_prs_ses_arw_gam_chh_ctl_heb_mnd_ven_amr_mlt_moo_aze_tig_por_alb_zul_yor_sun_pol_spa_hun_lit_sid_bem_tsw_uzb_urd_jav_tur_lat_rom_grk_mcd_slo_nor_wly_hin_aeg_cic_bos_fin_knd_hau_kor_cnt_fre_ben_fbf_swe_tag_pan_lda_rus_jpn_bsq_glc_mly_sod_akn_guj_est_azi_igb_ukr_xho_dyu_afr_eng_mao_mol_bul_bam_bat_cze_anl_ewe_ger_geo	-0.219097091400968	-0.49677576762335	0.620519470698663
255	tsn_ewe_fbf_tha_lda_heb_vie_nor_guj_sod_ven_bem_cic_est_ger_urd_dgb_ctl_bul_swa_qcu_tag_dut_akn_pan_zul_scr_hin_cze_afr_xho_mao_igb_prs_mol_aeg_tur_geo_fre_bos_bat_ukr_svk_fin_mly_yor_bam_arw_owc_aze_glc_hau_ita_bsq_ben_lat_ses_swe_jav_hun_knd_krd_mlt_rom_sid_chh_kor_tsw_azi_jpn_uzb_pol_cnt_grk_sun_tml_rus_por_mcd_amh_anl_eng_swt_alb_mnd_tig_wly_gam_spa_slo_lit_amr_ind_moo_dyu	-0.262943336084864	-0.678398192643495	0.499203843897209
256	moo_jpn_dyu_azi_krd_heb_spa_guj_glc_bsq_gam_akn_ind_mcd_cze_bos_swe_ger_rom_rus_knd_aeg_anl_geo_mol_amh_qcu_arw_nor_dut_wly_cic_tsw_lda_aze_ctl_sid_mao_dgb_alb_bat_mlt_afr_zul_igb_hun_mly_hau_xho_fbf_vie_hin_owc_ben_mnd_sun_jav_kor_ven_tsn_tha_yor_swa_swt_cnt_slo_urd_prs_bem_grk_ita_fre_ukr_lat_tag_amr_sod_lit_ses_tig_pan_bam_ewe_est_uzb_tml_por_eng_fin_tur_svk_pol_scr_chh_bul	-0.0897145472549414	-0.232085795327155	0.816981316805722
257	yor_pan_dgb_rom_chh_uzb_hun_sod_bul_qcu_cze_rus_gam_alb_bam_arw_dut_anl_bat_aeg_lda_ukr_ita_mao_slo_tha_aze_grk_lat_vie_ben_guj_nor_geo_mly_mol_bsq_tsn_ven_fbf_tag_kor_mcd_akn_dyu_glc_bem_fin_mlt_swt_tig_tur_bos_ctl_hin_azi_afr_swa_ses_ind_sid_ger_amh_hau_jav_scr_zul_svk_ewe_lit_mnd_krd_amr_tsw_tml_cic_fre_heb_jpn_xho_urd_moo_eng_wly_por_knd_pol_cnt_spa_prs_sun_igb_est_owc_swe	-0.1448816949918	-0.373286915894221	0.709784437759025
258	bem_lit_cnt_igb_mlt_sid_mao_owc_glc_hau_fbf_bam_azi_scr_slo_sod_dut_cze_swa_uzb_est_fin_tml_afr_ven_dyu_chh_pan_anl_tag_ses_geo_aze_mly_ger_por_bul_akn_xho_tha_bsq_rus_ita_tsn_mnd_gam_zul_bos_eng_svk_pol_mol_heb_spa_rom_tig_vie_swt_ind_urd_cic_tsw_sun_aeg_tur_lda_moo_swe_knd_grk_ben_kor_guj_hin_krd_dgb_jav_arw_wly_hun_yor_ukr_lat_ctl_nor_qcu_amh_jpn_alb_prs_fre_bat_mcd_ewe_amr	-0.273756727875014	-0.630640356860511	0.529822402987711
259	urd_mlt_owc_mcd_cic_ven_yor_mol_knd_hin_glc_ger_akn_prs_krd_tur_azi_por_svk_swe_nor_tml_wly_grk_tag_ind_amr_dyu_ctl_spa_amh_lda_alb_cnt_scr_fin_mao_jpn_bos_tsw_rom_moo_geo_vie_bam_ita_arw_hau_anl_hun_aze_dgb_kor_heb_sun_gam_pol_sid_slo_ses_mly_bul_xho_jav_tig_ben_lit_qcu_bem_tha_swt_cze_swa_fre_zul_aeg_lat_sod_ukr_rus_ewe_igb_uzb_est_afr_mnd_bsq_tsn_dut_chh_bat_eng_guj_fbf_pan	-0.607705870863934	-1.62325088828646	0.107920807059072
260	prs_nor_jav_eng_dut_kor_anl_mol_moo_mcd_ven_dgb_ben_bul_cic_gam_amh_guj_alb_ctl_cnt_chh_tur_slo_grk_wly_knd_bsq_zul_por_ita_vie_tsw_hau_mly_lat_mlt_uzb_bos_ger_ukr_pan_aze_spa_heb_tha_yor_sod_ses_mao_swe_tsn_akn_lit_swt_hun_bam_azi_geo_mnd_afr_hin_tig_dyu_aeg_ind_amr_fbf_krd_fin_arw_bem_rom_sid_lda_igb_tag_cze_glc_sun_tml_xho_jpn_rus_ewe_scr_fre_swa_urd_pol_svk_qcu_bat_est_owc	0.655235255032144	1.46561531286365	0.146125999794299
261	grk_bos_yor_krd_prs_pol_svk_sid_rom_moo_hun_tha_ses_vie_ind_spa_urd_sod_slo_igb_fre_aeg_cze_knd_mnd_dut_mao_anl_scr_bem_nor_kor_xho_ukr_chh_sun_afr_lat_swe_heb_wly_est_jpn_amr_bul_arw_rus_glc_por_lda_aze_qcu_zul_cnt_swa_guj_ger_dgb_ctl_dyu_tag_tsw_gam_alb_bsq_tur_mol_uzb_amh_mcd_ben_hau_ven_tig_akn_owc_tml_fin_eng_cic_ewe_swt_bat_fbf_jav_lit_bam_azi_tsn_ita_pan_mly_geo_mlt_hin	0.477522281141772	1.09384879736579	0.276846421785493
262	chh_owc_krd_mao_dyu_dut_arw_bem_eng_gam_spa_mly_anl_tha_tur_est_bat_knd_bsq_yor_bam_tml_prs_xho_aeg_sod_zul_ben_ind_ita_qcu_svk_igb_hau_jav_tag_ctl_bos_pol_tig_mcd_dgb_urd_tsw_akn_por_aze_swe_kor_bul_sun_ses_uzb_sid_alb_mlt_hin_mol_ukr_azi_rom_hun_nor_geo_lda_lat_cic_swa_mnd_ewe_fbf_cze_scr_fre_lit_pan_swt_rus_tsn_fin_grk_amr_slo_afr_cnt_wly_glc_ven_heb_guj_moo_ger_vie_amh_jpn	0.314637211607412	0.825832594288246	0.411012588256548
263	amr_moo_grk_dut_bam_knd_swa_cnt_spa_sid_nor_heb_akn_ger_jav_tml_xho_mly_slo_uzb_eng_zul_scr_tsn_mcd_mol_afr_cze_bsq_sun_swe_owc_fre_bos_urd_bem_ben_rus_hin_lat_arw_qcu_swt_bul_ind_bat_aze_mao_igb_svk_hun_fbf_kor_aeg_lit_ita_anl_cic_tag_tur_yor_tha_ukr_alb_ses_prs_guj_fin_mnd_est_pan_lda_chh_tsw_jpn_ewe_tig_hau_amh_ven_azi_glc_pol_gam_por_mlt_krd_dyu_wly_dgb_vie_geo_rom_ctl_sod	-0.184625283519468	-0.42964459851994	0.668448001755283
264	bem_owc_bsq_urd_grk_slo_tig_aeg_pol_azi_akn_fin_scr_bat_moo_cnt_lat_arw_tha_vie_ita_rom_ctl_bam_swe_ben_cze_dyu_jpn_cic_wly_heb_afr_qcu_tsn_est_uzb_sod_ven_mlt_mol_krd_fbf_fre_mao_yor_gam_mnd_alb_dgb_ukr_tag_svk_amr_lda_xho_ses_tml_nor_eng_pan_mcd_zul_swt_lit_glc_ind_hun_rus_por_jav_ger_knd_sun_tur_ewe_prs_hin_geo_bos_mly_aze_dut_igb_anl_amh_sid_swa_kor_tsw_spa_chh_guj_hau_bul	0.0534477082350281	0.125833526970119	0.900135333232108
265	azi_bam_aze_ses_vie_rom_sun_lda_krd_fbf_chh_tig_ven_alb_ben_glc_grk_lit_wly_tsn_aeg_svk_bsq_heb_xho_akn_zul_eng_mao_moo_swt_ctl_hau_bul_cze_mol_knd_kor_mnd_tml_amh_dyu_dgb_tur_spa_cnt_pol_uzb_tag_por_ita_hin_gam_fre_swe_dut_owc_guj_sod_anl_prs_ind_pan_mlt_mcd_tsw_urd_slo_sid_ger_igb_nor_arw_qcu_ukr_afr_tha_fin_bem_jpn_amr_yor_mly_geo_jav_bos_cic_hun_ewe_est_bat_scr_rus_lat_swa	-0.113740839067319	-0.268017438274628	0.78927945638739
266	tsn_azi_bul_ben_scr_vie_heb_hin_mol_lit_owc_pol_guj_jav_bat_dgb_cnt_akn_chh_fin_mcd_fbf_eng_bos_sun_por_tha_ewe_jpn_swe_afr_spa_rus_fre_kor_mao_slo_tig_mlt_ven_lat_bsq_ctl_swa_cze_bem_xho_mnd_ind_lda_bam_hun_urd_ses_moo_rom_svk_prs_hau_geo_knd_swt_ger_tur_aeg_dyu_igb_arw_nor_sid_est_ita_cic_wly_zul_pan_sod_grk_krd_gam_tsw_tag_anl_amr_alb_amh_mly_glc_dut_qcu_uzb_tml_ukr_yor_aze	0.463200422732299	1.11942294452442	0.265842594336312
267	ger_uzb_sun_owc_swe_qcu_tsn_azi_hau_fre_bsq_est_alb_cnt_glc_xho_swa_zul_tha_knd_amh_rom_cic_ita_cze_afr_bos_tag_guj_eng_mao_wly_slo_bam_ben_spa_bul_urd_bem_moo_ukr_jpn_mly_rus_sid_krd_jav_tur_tsw_lda_chh_scr_pan_pol_grk_lit_bat_prs_fbf_svk_swt_sod_arw_tig_gam_aze_ses_heb_fin_hin_igb_mnd_dut_aeg_ind_mol_tml_ctl_dgb_anl_mcd_yor_mlt_vie_por_nor_amr_hun_ven_akn_geo_dyu_kor_ewe_lat	0.469585030592812	1.24102323409158	0.217718514075033
268	owc_dyu_mcd_pol_sod_cnt_sun_est_swe_dut_jpn_lda_nor_kor_xho_ven_scr_ita_por_amh_arw_geo_bam_qcu_glc_dgb_tha_fre_zul_hin_ses_tur_gam_bos_mlt_mao_ukr_pan_prs_alb_guj_urd_hun_afr_knd_swa_mol_akn_ind_heb_rom_igb_tsn_moo_yor_bul_lit_chh_cze_grk_tml_eng_tig_uzb_amr_ger_ewe_slo_hau_swt_rus_wly_ctl_jav_lat_krd_bem_aeg_ben_bat_anl_tsw_mly_mnd_tag_fin_spa_bsq_aze_cic_sid_fbf_azi_svk_vie	0.0722943204874603	0.186719521975222	0.852287266685966
269	mlt_dyu_ger_bsq_swe_tsn_tha_svk_fre_moo_spa_tsw_gam_igb_akn_urd_bos_bul_xho_pol_fin_slo_dut_yor_azi_mol_alb_ben_mcd_swa_arw_scr_hin_owc_grk_pan_prs_cic_ven_tig_sun_mnd_vie_cnt_est_zul_glc_heb_bam_ses_amh_wly_guj_sid_fbf_tml_afr_aze_ewe_sod_lit_qcu_amr_anl_jpn_aeg_ukr_lda_chh_tag_ita_jav_hau_mly_tur_bat_knd_ind_dgb_por_hun_lat_mao_kor_uzb_nor_rus_ctl_swt_cze_bem_krd_geo_eng_rom	-0.444007562976026	-0.997771153567613	0.320979390543347
270	dyu_aeg_fin_tsn_lit_qcu_ben_dgb_afr_prs_swe_heb_swa_anl_glc_tag_fbf_ind_ses_tig_hun_wly_dut_amh_mcd_rom_bos_cze_svk_spa_slo_est_lda_jpn_pol_amr_bam_zul_tur_nor_rus_akn_geo_bat_arw_tha_sun_tsw_sod_lat_azi_sid_por_tml_knd_mlt_ukr_ven_ger_krd_vie_yor_swt_pan_igb_fre_alb_ctl_urd_hin_hau_scr_jav_bem_mnd_moo_uzb_kor_owc_bul_xho_mol_cnt_ewe_mly_mao_grk_aze_bsq_chh_cic_ita_gam_guj_eng	0.575068810950925	1.5062603724176	0.135389543405956
271	eng_zul_cze_nor_svk_jpn_bos_chh_jav_gam_guj_slo_hau_aze_mcd_vie_pol_ctl_rom_cic_lit_tha_pan_wly_bam_afr_est_scr_tig_ind_azi_ven_moo_amr_swa_mlt_grk_xho_kor_anl_por_mly_tml_mao_aeg_sid_ger_uzb_mnd_glc_urd_sod_hin_tsn_ses_knd_geo_tur_akn_fbf_swe_amh_hun_fre_igb_dgb_alb_spa_heb_rus_dut_mol_lda_tsw_bat_bem_ben_swt_fin_ukr_arw_dyu_bul_ita_yor_bsq_lat_sun_cnt_ewe_qcu_owc_prs_tag_krd	-0.223201053695727	-0.572331569928464	0.56847835297963
272	fbf_por_yor_bat_dut_jpn_azi_ger_afr_spa_lda_xho_swa_urd_arw_gam_eng_guj_tag_mlt_bsq_jav_mcd_ven_bos_ctl_mol_fre_svk_pan_vie_nor_cze_uzb_cic_amh_kor_lat_tsn_tha_swe_igb_est_qcu_mnd_grk_rom_tur_bem_rus_tsw_cnt_prs_mly_ben_hau_lit_swt_geo_sid_ind_wly_anl_scr_chh_owc_mao_ewe_ses_moo_krd_heb_sod_tml_bam_ita_glc_amr_knd_sun_tig_bul_hun_slo_zul_fin_dgb_dyu_pol_akn_hin_aze_aeg_ukr_alb	0.447425406926899	1.04111033438133	0.300523350857846
273	jpn_spa_ger_ita_qcu_swe_fbf_jav_dgb_yor_est_ben_vie_tsw_gam_lit_glc_chh_dut_fin_fre_tag_tur_nor_mlt_rom_ukr_arw_urd_igb_mol_xho_grk_lda_eng_akn_cnt_prs_tha_alb_anl_bam_ses_rus_hau_owc_kor_ewe_afr_scr_azi_moo_amh_guj_heb_tsn_cze_tml_bul_zul_sun_dyu_swa_ven_pan_bos_tig_slo_mnd_hun_wly_hin_bem_ctl_mly_lat_cic_aeg_krd_por_ind_knd_amr_swt_bat_sod_aze_svk_mao_pol_uzb_mcd_geo_bsq_sid	-0.318694987049777	-0.757990852894004	0.4503729604743
274	rom_dyu_tml_fre_dut_mlt_mly_fbf_urd_lat_eng_tsw_heb_bos_svk_ind_mao_tur_glc_mcd_akn_qcu_knd_pol_cnt_tha_tsn_anl_cic_zul_mnd_sun_slo_ewe_spa_chh_sod_moo_ses_swa_alb_scr_bem_gam_amh_wly_igb_uzb_tag_ctl_cze_krd_hau_nor_guj_aze_amr_sid_est_aeg_jpn_geo_swt_afr_ben_tig_mol_owc_ita_vie_bam_kor_ukr_hin_lda_hun_xho_ven_dgb_prs_ger_arw_bsq_jav_bat_rus_lit_pan_bul_yor_azi_fin_swe_por_grk	0.156812084403125	0.346977069483986	0.729392472437885
275	slo_mol_swa_pol_por_ven_grk_uzb_sun_amr_tsw_est_bat_ukr_wly_kor_swt_rom_urd_fin_pan_tur_xho_alb_yor_ger_akn_geo_dyu_mly_fre_chh_cic_spa_qcu_heb_bsq_swe_scr_tsn_mao_owc_bos_ita_rus_guj_dut_arw_bam_anl_hau_sod_jav_vie_glc_tha_ctl_lit_mcd_fbf_igb_knd_ewe_hin_tag_amh_ses_ind_aeg_nor_jpn_afr_zul_krd_ben_sid_dgb_tig_moo_lda_bem_tml_mnd_lat_azi_mlt_svk_prs_cnt_eng_aze_gam_hun_cze_bul	-0.112718565631165	-0.296846611304375	0.767245587727634
276	bat_tha_urd_ukr_arw_fin_ewe_owc_por_ctl_amh_scr_knd_est_vie_cic_lat_fbf_bsq_moo_dut_hun_ven_geo_svk_jpn_swe_slo_prs_gam_wly_aze_mao_aeg_lda_zul_akn_glc_azi_tig_uzb_ita_mcd_nor_chh_mol_pol_kor_ger_tur_yor_jav_sid_rus_afr_rom_tsn_hau_igb_tml_swa_dyu_qcu_pan_eng_tsw_sun_heb_xho_cze_alb_guj_swt_dgb_spa_amr_sod_mnd_cnt_mly_fre_bam_grk_bul_ses_mlt_ind_ben_bos_krd_bem_anl_tag_lit_hin	-0.233505254614283	-0.597352292277414	0.551723867624567
277	anl_amh_hun_mlt_aze_cze_lda_bos_guj_aeg_tsn_swa_tha_ctl_ita_chh_hau_scr_grk_tur_eng_por_owc_lit_mly_spa_pan_hin_ind_est_bam_mao_swe_glc_prs_ven_bem_vie_mcd_sun_tig_afr_mol_rus_rom_igb_swt_moo_wly_urd_jpn_tml_pol_arw_tag_ses_zul_alb_bsq_fin_ukr_kor_xho_gam_fre_qcu_bul_akn_tsw_dut_knd_slo_amr_geo_ewe_ger_heb_sod_dgb_yor_jav_fbf_cnt_uzb_cic_krd_nor_svk_azi_mnd_bat_dyu_lat_sid_ben	0.682667186195523	1.81420457212045	0.0728706939273789
278	tml_bat_ses_igb_mlt_akn_spa_zul_tag_azi_jpn_amr_pol_cze_fin_chh_rom_slo_dyu_bos_swt_aze_owc_bsq_svk_mcd_kor_amh_dgb_ind_por_pan_hin_yor_swe_tsn_nor_xho_fre_qcu_scr_tur_tig_afr_anl_mol_bul_mnd_mao_jav_alb_hau_urd_sid_est_cnt_ctl_ewe_gam_ita_rus_wly_ben_cic_guj_aeg_arw_heb_sun_tha_krd_ger_prs_sod_geo_lat_bem_swa_knd_ukr_bam_grk_vie_hun_tsw_moo_uzb_mly_ven_glc_fbf_eng_dut_lda_lit	0.154043833197978	0.352243492000135	0.725452630733335
279	tsn_cic_owc_ven_bul_jav_grk_guj_anl_xho_eng_rom_mly_amh_arw_tml_kor_tha_bam_yor_krd_hun_pan_mcd_lda_slo_qcu_spa_bem_azi_ewe_fre_ind_swt_ger_ben_geo_prs_uzb_aeg_hau_alb_ukr_mlt_knd_zul_swa_fin_vie_mol_sun_lit_cnt_ctl_ses_dgb_dut_cze_jpn_rus_est_mnd_moo_svk_tsw_aze_ita_chh_fbf_scr_sod_afr_pol_lat_tur_amr_gam_swe_heb_glc_akn_dyu_bsq_por_nor_mao_sid_tag_bos_bat_urd_tig_hin_wly_igb	0.716539864639008	1.66445959467219	0.09938649147748
280	ind_ses_swt_mol_anl_aeg_bsq_jpn_qcu_eng_glc_azi_ctl_amr_ven_lit_bul_bat_fin_tsn_heb_bam_hau_owc_ita_por_chh_geo_uzb_wly_lda_mnd_prs_cze_lat_dgb_arw_scr_krd_guj_aze_yor_hun_mlt_hin_swa_ben_knd_tur_akn_ewe_rom_alb_cic_dyu_pol_spa_amh_swe_bem_xho_mly_slo_sod_ukr_tig_mcd_est_dut_pan_rus_jav_kor_bos_cnt_zul_fre_tml_igb_tag_sid_tha_sun_fbf_moo_mao_afr_grk_tsw_gam_svk_vie_urd_ger_nor	-0.457865428017234	-1.11396619056201	0.268164422734879
281	cnt_heb_kor_jav_sid_geo_vie_svk_ven_amr_fin_swt_swe_aeg_mly_rom_uzb_afr_igb_mnd_akn_lda_azi_pan_mcd_tml_yor_krd_dut_bem_dyu_dgb_grk_ses_sod_rus_ind_ita_aze_ukr_fbf_sun_knd_wly_bos_est_lit_guj_moo_ben_tag_ewe_scr_por_zul_lat_tur_urd_tig_glc_tha_spa_hau_alb_jpn_hin_swa_qcu_slo_gam_bat_mol_mao_bam_ger_eng_bul_anl_fre_ctl_chh_xho_owc_mlt_hun_tsw_prs_pol_bsq_arw_cic_tsn_nor_cze_amh	0.409746357740453	1.05792168873857	0.292831331469239
282	lit_lda_cic_bem_spa_svk_sod_sun_rus_mly_hau_mnd_bos_tml_heb_vie_glc_eng_fre_por_bam_uzb_tur_owc_mol_dgb_anl_rom_wly_slo_dyu_yor_cnt_prs_amr_tig_zul_tsw_fbf_ben_sid_pol_jav_chh_knd_swe_est_qcu_amh_tsn_azi_swt_pan_ukr_ita_alb_moo_akn_krd_afr_ger_tag_guj_ses_arw_geo_tha_hun_dut_ven_kor_jpn_ewe_aeg_bul_mlt_mcd_hin_mao_ctl_nor_gam_fin_urd_ind_aze_cze_igb_scr_bsq_xho_swa_bat_lat_grk	0.121450841339801	0.290471155974326	0.772102550376349
283	jav_arw_sun_tur_ewe_uzb_mol_rom_urd_pol_glc_por_moo_sod_anl_guj_ven_hau_lat_amr_swa_bsq_ctl_fre_knd_vie_mnd_cic_sid_amh_ger_bos_bam_ses_spa_chh_tha_eng_dut_tag_wly_grk_alb_svk_geo_pan_bat_mao_bem_swt_fin_igb_fbf_scr_tsw_tsn_ita_ind_akn_kor_rus_mly_lit_jpn_yor_mlt_dyu_owc_tig_mcd_slo_ukr_aeg_azi_dgb_xho_bul_heb_prs_afr_cnt_swe_krd_aze_cze_nor_lda_qcu_est_gam_zul_hin_ben_hun_tml	0.254476409813382	0.660503311238896	0.510563638620504
284	ewe_ven_qcu_mlt_dut_fbf_amr_svk_heb_ukr_rus_gam_bos_sid_afr_cnt_est_lit_scr_geo_aeg_ses_vie_cic_tig_swt_glc_bat_rom_prs_chh_anl_nor_ben_uzb_hin_bam_bem_ind_bsq_owc_krd_moo_jpn_mcd_xho_mao_tag_tha_jav_tsn_bul_pan_alb_eng_mly_fre_sod_kor_tsw_azi_fin_knd_hau_grk_por_ctl_urd_slo_mol_igb_mnd_sun_hun_yor_tur_tml_lda_amh_dyu_swa_arw_ita_dgb_guj_spa_pol_zul_aze_ger_swe_wly_akn_lat_cze	-0.0214170169045665	-0.0554609190646093	0.955890239402653
285	hin_owc_fre_tsn_ger_grk_dgb_ven_cic_spa_sod_yor_ind_dut_mao_swt_sid_pan_jav_tag_geo_nor_tur_lda_glc_ita_aze_sun_bul_swe_aeg_fbf_jpn_tig_mlt_hun_zul_slo_hau_moo_tml_eng_vie_wly_alb_ben_bos_dyu_bat_scr_rus_cnt_bam_swa_ses_ukr_guj_qcu_amr_mnd_mly_urd_mol_akn_bem_lat_anl_svk_heb_uzb_pol_est_fin_por_krd_bsq_lit_mcd_ctl_tha_arw_gam_chh_ewe_afr_igb_knd_kor_tsw_azi_prs_rom_xho_cze_amh	0.323622679239945	0.950957232105134	0.344090972009794
286	ben_bul_tsw_grk_fre_tha_bsq_jav_aze_dut_amr_alb_wly_ind_est_tig_slo_tag_pol_hun_uzb_yor_vie_bos_por_igb_ukr_fbf_lda_geo_ven_prs_eng_glc_svk_knd_ctl_swa_lit_xho_hau_nor_moo_krd_sod_bam_chh_ita_lat_owc_urd_ewe_jpn_cnt_scr_dgb_heb_kor_akn_mcd_cic_swt_sid_qcu_mly_ger_anl_mnd_bat_guj_gam_afr_mao_pan_fin_aeg_rom_tsn_bem_azi_ses_arw_tur_rus_hin_spa_amh_sun_mol_cze_tml_dyu_zul_mlt_swe	-0.216498849578725	-0.566716949410168	0.572271727670018
287	bem_ven_spa_lda_ind_prs_ewe_sun_por_nor_est_hin_heb_uzb_knd_fin_bul_jpn_mnd_dgb_sid_mcd_cze_yor_xho_tsw_lat_swt_swa_aeg_ukr_mly_swe_mlt_igb_tig_sod_amr_jav_tur_aze_zul_anl_afr_pan_tag_akn_scr_tml_slo_owc_dyu_ger_azi_svk_bam_glc_mol_rom_kor_rus_hau_ses_amh_bsq_ita_fbf_bos_moo_wly_hun_cnt_lit_alb_guj_pol_ben_fre_cic_chh_qcu_geo_bat_krd_vie_tsn_dut_eng_arw_urd_tha_gam_grk_ctl_mao	0.661493880129082	1.64440039731672	0.103469839559595
288	ewe_lda_est_nor_eng_dyu_moo_hun_mlt_pan_jpn_ind_alb_igb_tag_akn_lit_guj_aze_mao_mly_bos_tml_lat_pol_bul_ctl_tur_sun_amh_swa_rus_kor_tsw_mol_gam_cze_vie_ben_tha_arw_anl_ger_aeg_qcu_yor_scr_slo_zul_glc_tsn_bem_ses_svk_spa_fre_ven_mcd_dgb_grk_ita_knd_bat_urd_swe_hau_afr_fin_por_rom_heb_chh_krd_jav_owc_geo_mnd_azi_ukr_xho_cic_prs_dut_wly_bsq_cnt_tig_sid_amr_hin_bam_uzb_swt_fbf_sod	-0.349888493444408	-0.939723603410908	0.349793725725223
289	tig_pan_yor_ven_rus_krd_mcd_hun_dyu_fin_grk_igb_bos_heb_tml_ses_nor_est_kor_uzb_chh_cze_ukr_hau_sod_alb_pol_arw_hin_ita_bam_urd_bat_glc_ewe_prs_tsn_dut_cnt_moo_tha_lda_scr_fre_eng_tur_knd_spa_mlt_mly_sun_bsq_ger_geo_tsw_cic_rom_swt_guj_mol_fbf_dgb_qcu_ctl_sid_owc_bem_swe_svk_aze_anl_amr_swa_akn_por_gam_jav_amh_lat_ben_aeg_jpn_zul_tag_ind_lit_mnd_bul_wly_mao_azi_xho_afr_slo_vie	0.0473791059041008	0.108715116969681	0.913662672840481
290	spa_tsw_ven_bos_dut_bem_yor_dgb_krd_mnd_uzb_sid_igb_tag_hun_lda_tml_swt_bam_ger_afr_lit_swa_ita_akn_amh_aze_prs_glc_anl_tig_xho_fre_grk_dyu_mao_rom_nor_guj_geo_bsq_ben_bat_ukr_swe_chh_azi_amr_aeg_bul_cnt_heb_owc_por_tha_ewe_ses_sun_urd_wly_alb_cic_lat_ctl_vie_fbf_mol_hau_ind_zul_fin_mly_mcd_slo_pan_jav_mlt_kor_knd_hin_moo_arw_scr_eng_tsn_cze_tur_pol_svk_qcu_jpn_sod_est_gam_rus	-0.436236221960838	-1.13994111800712	0.257238227022334
291	sod_zul_hun_ben_alb_guj_lat_ses_mol_eng_ewe_est_ind_cze_bsq_fbf_afr_ctl_tsw_bos_swa_xho_urd_fre_mnd_por_akn_moo_bat_anl_mly_tha_wly_bem_hin_kor_ven_hau_glc_slo_cic_vie_jpn_grk_nor_aeg_ita_swt_tag_arw_knd_fin_pan_heb_prs_krd_scr_ukr_yor_amh_tml_dut_chh_mlt_dgb_lit_azi_gam_svk_owc_ger_mao_cnt_sun_bul_bam_tig_pol_geo_swe_aze_igb_dyu_jav_qcu_tur_mcd_sid_tsn_rus_rom_spa_amr_uzb_lda	0.395552106199463	0.964886041821113	0.337104247119349
292	bat_sid_knd_ben_est_swe_qcu_aeg_ctl_lda_amr_jpn_moo_arw_fbf_ewe_lat_vie_svk_glc_tag_spa_uzb_zul_hun_pol_igb_tsn_grk_cic_guj_rus_urd_tml_wly_mnd_yor_tig_ita_afr_heb_prs_krd_ind_lit_fre_anl_owc_tur_aze_rom_xho_mlt_swt_akn_cnt_pan_cze_mly_sod_hau_dyu_nor_tha_mcd_scr_bsq_ses_tsw_dgb_kor_hin_dut_amh_swa_ger_eng_bam_geo_fin_slo_bul_azi_alb_ukr_ven_por_chh_jav_mol_bos_bem_mao_gam_sun	-0.0628009078607359	-0.164876518739101	0.86939902247069
293	jpn_pan_geo_hin_akn_amh_lda_tsn_zul_ben_urd_prs_ewe_nor_hun_eng_svk_sod_tur_yor_glc_mol_slo_azi_knd_tag_swa_tml_ctl_xho_ukr_wly_est_krd_lit_fbf_sid_vie_mcd_cnt_bul_guj_mly_moo_mao_cic_alb_rom_spa_arw_mlt_anl_dyu_lat_scr_chh_ger_dut_grk_bat_bam_rus_sun_gam_jav_swt_bos_aze_fre_ind_hau_fin_qcu_bsq_kor_mnd_dgb_tha_ita_por_bem_tsw_aeg_pol_swe_cze_tig_igb_amr_afr_ses_heb_uzb_owc_ven	-0.538786339973076	-1.33325010881841	0.185706411638976
294	bul_svk_ukr_ger_mcd_uzb_knd_tha_yor_lda_azi_arw_tsw_amr_nor_pol_dgb_eng_bat_scr_ctl_cnt_bsq_ewe_afr_grk_prs_mnd_mol_fin_swa_krd_lit_anl_urd_hau_est_ben_fbf_amh_tur_tag_aze_heb_cze_moo_guj_aeg_swt_ses_sun_hun_mao_spa_cic_jav_jpn_ind_wly_gam_owc_ita_swe_qcu_hin_alb_chh_dyu_glc_sod_sid_fre_zul_rom_geo_bos_mlt_bam_xho_vie_kor_mly_slo_por_lat_tig_igb_bem_tsn_ven_pan_akn_rus_dut_tml	0.0877517911478955	0.198176905633171	0.843339212997243
295	lda_bsq_jav_aeg_ses_urd_dut_xho_azi_bam_sod_amr_ukr_jpn_geo_lat_mao_mly_tig_sun_svk_aze_fin_pan_mlt_zul_hau_tag_mnd_cze_grk_por_tml_spa_arw_tur_dyu_gam_vie_swa_hun_bos_swe_eng_uzb_rus_afr_rom_igb_dgb_pol_mcd_ben_tsw_ewe_guj_cic_mol_wly_swt_heb_slo_lit_ger_ind_tsn_fre_hin_nor_bem_moo_knd_yor_bul_kor_ita_fbf_prs_bat_sid_glc_amh_chh_qcu_ven_est_owc_scr_alb_tha_akn_ctl_cnt_anl_krd	0.183883554933959	0.421215664634597	0.674569511873895
296	prs_aze_ita_wly_pan_amh_knd_chh_urd_akn_vie_cze_ukr_dgb_mao_bem_ben_azi_sid_cic_anl_hau_eng_spa_jav_lat_aeg_owc_afr_pol_sod_igb_gam_cnt_bam_uzb_guj_tig_dyu_fin_por_est_ger_kor_swt_bos_ewe_zul_jpn_bat_lit_tml_bul_sun_moo_amr_grk_glc_tsn_qcu_slo_rom_scr_mol_arw_xho_ind_mlt_tsw_swa_ctl_bsq_alb_dut_ses_mcd_geo_mly_krd_ven_swe_fre_mnd_svk_lda_tur_hin_fbf_hun_nor_rus_yor_heb_tag_tha	0.298885389144585	0.763276874465704	0.447230207364092
297	mao_swe_nor_svk_swt_eng_tag_dyu_ben_ven_lat_tsn_tsw_sod_krd_guj_xho_por_cze_glc_scr_azi_moo_dut_bam_ctl_yor_cnt_tml_bul_aeg_bat_heb_fin_bos_qcu_pol_swa_geo_urd_ewe_igb_kor_wly_mly_sid_akn_hau_est_rus_owc_vie_uzb_gam_mlt_cic_lda_aze_arw_ger_jpn_amh_mcd_chh_mol_spa_tig_amr_grk_jav_sun_mnd_knd_rom_ind_zul_prs_bsq_tur_ita_dgb_lit_fre_slo_ukr_hun_afr_anl_tha_hin_alb_ses_fbf_pan_bem	-0.459950478843716	-1.13131668466668	0.260830691115908
298	eng_moo_sid_krd_mcd_slo_ger_heb_rom_afr_lat_mly_cze_geo_jav_rus_tag_jpn_bat_pol_grk_ses_hau_hin_tsw_amh_swa_bem_fre_scr_spa_mao_aeg_akn_sun_dyu_ven_ind_uzb_ewe_knd_aze_prs_fbf_anl_azi_tsn_vie_tml_tig_ben_tha_amr_bam_guj_mol_bos_wly_yor_ita_owc_nor_dgb_glc_gam_ukr_cnt_alb_lda_urd_mnd_arw_xho_fin_qcu_chh_mlt_cic_hun_por_igb_sod_pan_tur_zul_ctl_swe_est_dut_bul_svk_lit_bsq_kor_swt	0.479408226141775	1.09717496443841	0.275397679341523
299	mol_lda_lat_mcd_qcu_uzb_prs_jpn_fre_cic_spa_ven_sod_slo_ctl_mlt_aze_azi_dyu_yor_bsq_por_dgb_zul_jav_mly_tml_moo_ita_bam_swe_kor_mao_tur_akn_gam_est_dut_ben_alb_pan_ses_hau_rom_ind_ukr_vie_bos_swa_bul_grk_igb_tsn_tag_amr_glc_hin_ewe_guj_scr_arw_bat_afr_owc_sun_swt_fin_geo_nor_mnd_ger_krd_pol_cze_knd_cnt_tsw_tha_sid_chh_rus_aeg_eng_xho_hun_heb_urd_wly_lit_fbf_tig_amh_anl_bem_svk	-0.0251141042470556	-0.058199724959203	0.953714409721345
300	prs_swt_sod_jav_bul_glc_cnt_azi_tag_geo_eng_dgb_mao_knd_swe_ukr_fre_aeg_ita_mly_igb_swa_sid_tha_mlt_lda_moo_alb_arw_krd_yor_afr_rus_dyu_akn_lat_mol_amr_por_amh_svk_fin_hun_est_sun_mcd_grk_zul_pol_ben_ewe_ven_ind_tsn_aze_qcu_ses_uzb_tig_heb_anl_tur_cic_nor_scr_chh_xho_bam_kor_cze_guj_owc_vie_wly_spa_bem_bsq_pan_ctl_urd_dut_hin_tml_gam_ger_slo_hau_fbf_jpn_bos_lit_mnd_tsw_bat_rom	0.265638457942371	0.595172127866147	0.553173902349207
301	pan_tml_tag_sid_urd_zul_swt_swe_tsw_jpn_ger_moo_sod_hun_fre_ukr_yor_lda_arw_anl_hau_slo_ita_cnt_mao_mol_ind_rom_tsn_kor_tur_wly_bem_scr_chh_fbf_bat_qcu_ven_cic_tha_svk_tig_heb_akn_igb_rus_krd_owc_hin_azi_ben_nor_eng_geo_bos_vie_bam_lit_dgb_ses_glc_mcd_pol_mlt_sun_est_dut_bul_aze_afr_uzb_ctl_grk_guj_mly_aeg_ewe_bsq_lat_prs_knd_fin_amh_gam_cze_spa_xho_por_swa_alb_mnd_dyu_jav_amr	-0.65717616581207	-1.52185207549635	0.131439160289484
302	hin_cic_moo_akn_kor_tag_ger_eng_lit_hau_est_sod_pol_jpn_afr_geo_vie_ven_tig_krd_lda_tur_amr_lat_svk_spa_mao_tsn_cze_prs_mlt_glc_bem_knd_dyu_tha_ita_mol_tsw_wly_yor_sid_fre_anl_ewe_bat_aeg_scr_bam_guj_igb_swa_cnt_aze_grk_hun_amh_fbf_dut_owc_mnd_sun_ind_heb_pan_zul_xho_nor_alb_swt_tml_ben_por_swe_uzb_qcu_fin_ukr_bsq_azi_rus_ses_ctl_slo_urd_jav_rom_dgb_mly_mcd_gam_arw_bul_bos_chh	-0.120753174194721	-0.289685233776061	0.772701916393825
303	tsn_ses_mly_grk_slo_cnt_pol_bos_tml_zul_ven_tha_kor_ger_jav_swt_tsw_afr_aze_scr_wly_est_ewe_uzb_heb_por_mao_hin_prs_dyu_dut_geo_eng_ben_bem_fin_azi_dgb_mcd_hau_knd_bat_guj_moo_sun_sid_amr_xho_svk_tur_lat_sod_urd_nor_ita_tag_mnd_spa_mol_ctl_pan_swa_arw_amh_fre_vie_hun_ukr_tig_krd_cze_bam_gam_aeg_cic_rus_anl_owc_qcu_jpn_igb_akn_swe_mlt_chh_bul_lit_alb_yor_lda_fbf_bsq_rom_glc_ind	-0.402756141362186	-1.04935443787084	0.2967343291731
304	arw_rom_ukr_spa_vie_lda_bam_swa_tha_sun_ita_igb_xho_anl_svk_dyu_glc_hun_mlt_ven_aeg_qcu_sid_bul_nor_mcd_ctl_eng_kor_prs_bem_amr_tig_fre_wly_ewe_bat_lat_lit_uzb_urd_owc_moo_tsn_jpn_bos_mol_yor_cic_est_pan_fin_scr_geo_mao_sod_alb_slo_mly_afr_akn_hin_jav_dgb_ben_guj_tml_swe_bsq_gam_hau_chh_swt_heb_cnt_ind_zul_pol_azi_fbf_amh_aze_knd_dut_tur_ses_krd_por_tag_ger_rus_cze_mnd_tsw_grk	-0.0786040095857815	-0.200593426206767	0.841454524875507
305	sod_pol_lat_ven_mlt_tsn_vie_cic_rom_chh_qcu_tml_zul_aze_nor_fbf_wly_ses_est_hau_yor_ger_svk_jav_jpn_mly_tur_ukr_rus_bem_grk_heb_cnt_hin_mol_mnd_ctl_dyu_gam_swe_pan_prs_por_afr_owc_ewe_lda_dgb_hun_tha_ind_ben_geo_mcd_slo_uzb_bat_aeg_akn_kor_mao_azi_swt_sid_dut_eng_spa_bam_xho_swa_alb_tsw_scr_guj_fre_ita_amr_lit_bul_krd_moo_knd_glc_anl_bos_arw_sun_fin_tig_cze_amh_igb_urd_bsq_tag	-0.438946889413813	-0.977146909503614	0.331031405746983
306	cze_anl_chh_lat_gam_scr_tur_grk_kor_bam_moo_swa_bem_uzb_sid_cnt_tig_vie_glc_est_mly_jpn_nor_fbf_rom_alb_lit_sun_pan_tsw_hau_fre_ven_mol_eng_owc_fin_mao_dyu_sod_amr_urd_ewe_knd_lda_mcd_bat_bul_afr_ita_bsq_dgb_hun_heb_xho_cic_svk_aze_slo_pol_krd_amh_azi_por_ukr_igb_mnd_guj_ger_wly_tml_mlt_qcu_dut_ben_ind_akn_swt_ctl_aeg_zul_tag_rus_arw_geo_bos_hin_jav_ses_spa_tsn_yor_swe_prs_tha	0.115101308305767	0.29544361137482	0.768313634580266
307	yor_azi_gam_cnt_hun_hin_qcu_fbf_uzb_swa_sod_rom_vie_akn_ben_anl_krd_tur_por_tml_sid_est_jpn_fre_scr_igb_ctl_eng_glc_amh_urd_lda_mao_kor_geo_mlt_dyu_ewe_heb_nor_tsw_ger_bat_swt_tha_ita_aze_lit_arw_knd_sun_svk_aeg_chh_alb_dut_ukr_mnd_cze_ven_amr_ses_bul_dgb_bos_pan_bsq_grk_bem_tig_tag_moo_xho_hau_mly_owc_zul_pol_wly_afr_slo_tsn_spa_fin_lat_ind_prs_jav_bam_mcd_cic_swe_mol_guj_rus	0.360417612163657	0.949292771855825	0.344932108988082
308	uzb_swa_rom_alb_spa_ewe_scr_wly_moo_rus_krd_ukr_lit_dgb_igb_knd_pan_mnd_nor_arw_bat_svk_mcd_hau_urd_kor_dut_tsn_gam_ven_amh_guj_lda_eng_tsw_fbf_lat_azi_est_por_bos_mao_xho_pol_sun_heb_ctl_anl_amr_vie_cic_ger_slo_afr_sod_hun_jav_bem_cze_ben_glc_bam_zul_mly_aeg_ses_tml_akn_swt_grk_tig_mlt_yor_aze_owc_qcu_ind_dyu_fre_jpn_geo_fin_ita_tha_bul_tag_cnt_sid_hin_prs_tur_swe_bsq_chh_mol	0.0335798166554692	0.0864919863312086	0.93126127373687
309	bam_kor_lda_bos_hau_tig_lat_ger_uzb_pol_swe_owc_cze_nor_arw_bsq_fbf_krd_pan_jav_geo_knd_anl_qcu_bem_bat_tsn_hun_dyu_lit_tag_ben_mcd_por_urd_swa_heb_wly_jpn_sid_alb_sun_ven_mnd_azi_eng_tha_mlt_dgb_fre_hin_igb_scr_aeg_ctl_aze_vie_tsw_ukr_zul_gam_est_grk_guj_rus_spa_slo_mly_ewe_swt_ind_dut_afr_mol_fin_svk_amh_rom_yor_prs_glc_sod_ita_ses_mao_tml_cic_akn_xho_amr_moo_bul_chh_tur_cnt	-0.197442779888652	-0.455048789167549	0.65013466443405
310	por_scr_dyu_yor_lat_ewe_heb_cic_amr_wly_lit_bos_hin_ind_sid_geo_lda_uzb_ukr_mol_tsn_mly_mlt_qcu_bem_hau_aze_ita_kor_slo_alb_pol_bat_swe_sod_chh_ses_mao_vie_bul_eng_glc_knd_tml_akn_nor_tig_fin_tha_est_bam_tsw_ctl_gam_tag_bsq_igb_azi_aeg_hun_swt_rus_jpn_mnd_zul_dgb_mcd_ven_guj_swa_rom_xho_moo_sun_ben_spa_pan_jav_fbf_ger_fre_anl_dut_krd_amh_cnt_svk_urd_prs_arw_tur_afr_cze_grk_owc	0.23067170180525	0.570109521920175	0.56997816168718
311	prs_afr_krd_lit_sod_jav_tag_hau_igb_eng_bat_scr_pol_mcd_glc_bam_cze_ukr_chh_mlt_fre_moo_tig_owc_jpn_guj_tha_grk_svk_ctl_ben_geo_rus_aze_bem_hin_vie_amh_uzb_dut_gam_lda_urd_ven_swa_por_mnd_amr_rom_bsq_cic_ind_bos_mao_spa_akn_est_tsn_hun_aeg_cnt_knd_nor_tml_kor_mol_ita_dyu_wly_ewe_fbf_dgb_bul_azi_tsw_sid_lat_heb_xho_pan_tur_mly_sun_slo_alb_anl_zul_fin_qcu_yor_ses_swt_arw_swe_ger	0.20742405167788	0.54184566333845	0.58922069640615
312	rom_bam_geo_rus_ger_cic_amr_bos_urd_swt_tml_cze_kor_cnt_qcu_heb_jpn_fre_fin_ben_eng_ses_lat_lda_aeg_mnd_mol_krd_mao_hun_zul_mcd_mlt_tsn_prs_fbf_ctl_pol_yor_scr_xho_est_ven_owc_swe_dyu_jav_sid_igb_knd_ukr_swa_chh_gam_svk_vie_por_ita_sod_tsw_mly_bul_dgb_grk_slo_aze_dut_ewe_akn_spa_guj_tig_sun_alb_amh_arw_bat_wly_afr_ind_nor_hau_tur_glc_bsq_moo_pan_azi_tha_bem_lit_hin_tag_anl_uzb	-0.248949193663862	-0.57405484656129	0.567316519989342
313	ses_grk_owc_bat_jpn_hin_prs_akn_afr_lda_kor_rom_vie_alb_geo_aeg_pan_hun_ind_xho_sun_swt_tig_urd_tml_pol_zul_nor_wly_bem_spa_bul_knd_arw_aze_bsq_ven_tsn_fin_heb_lat_moo_yor_rus_uzb_slo_qcu_svk_jav_ctl_ita_anl_amh_tur_ger_glc_mnd_gam_mao_mcd_ben_tha_krd_dyu_dut_dgb_fbf_est_bam_bos_igb_por_mlt_ewe_swe_sid_scr_tag_mol_fre_amr_chh_cze_guj_hau_eng_sod_lit_ukr_azi_cic_swa_cnt_tsw_mly	0.0920573577089207	0.216021651080193	0.829443975475551
314	jpn_ita_lit_fbf_dyu_por_zul_cic_chh_akn_swt_tsw_bat_igb_xho_aze_nor_fin_jav_afr_swa_glc_alb_prs_pol_wly_sid_gam_aeg_mly_swe_fre_lat_est_vie_lda_mcd_krd_grk_pan_tur_dut_tag_svk_ukr_owc_tml_rus_sun_mnd_slo_mol_anl_ven_heb_cnt_cze_uzb_qcu_bul_mao_amr_spa_bsq_mlt_yor_azi_ctl_amh_ger_bam_eng_rom_ind_tha_guj_sod_ben_dgb_ses_ewe_urd_tig_hun_hin_scr_moo_tsn_geo_bos_knd_kor_hau_bem_arw	0.166834229585283	0.388348259001977	0.698645908579933
315	azi_mcd_tha_lda_mnd_yor_por_dgb_wly_rus_heb_amh_bos_ctl_grk_xho_hau_glc_ses_fre_ven_alb_zul_urd_ind_aze_sid_swe_hin_lat_lit_mao_scr_gam_swt_cic_rom_tml_bam_aeg_bul_bem_qcu_pol_bsq_slo_tur_ben_guj_igb_ger_dyu_jav_anl_cnt_prs_bat_chh_uzb_ukr_afr_tsw_tsn_svk_spa_sod_pan_eng_tig_knd_nor_dut_mly_hun_krd_est_owc_ita_geo_fin_swa_arw_fbf_vie_mol_moo_cze_jpn_kor_mlt_tag_akn_amr_sun_ewe	-0.708167744831689	-1.728032534319	0.087301497539461
316	est_igb_mly_eng_gam_sun_zul_tig_swa_swe_sid_anl_mcd_rus_lit_mol_scr_moo_jpn_por_wly_tsn_rom_amh_knd_urd_tha_guj_hun_azi_hin_cze_nor_owc_mnd_bat_dyu_bem_alb_slo_krd_lat_bam_yor_svk_glc_fbf_ukr_sod_amr_mlt_ven_spa_kor_bsq_qcu_ctl_ben_aeg_cic_swt_lda_tsw_ind_pol_xho_mao_dgb_grk_aze_chh_akn_pan_vie_tag_hau_bul_ger_tml_geo_fin_dut_heb_arw_bos_ses_afr_tur_uzb_jav_ewe_prs_cnt_fre_ita	-1.34266226705083	-3.08646152610179	0.00266885852969731
317	fin_azi_scr_ctl_ukr_sid_tsn_sod_qcu_arw_bsq_vie_aze_xho_dyu_swt_ewe_ven_jpn_jav_dgb_cze_moo_bul_est_swe_cic_guj_ita_mao_anl_mcd_kor_sun_bos_tha_uzb_fbf_ses_tag_lda_ger_lat_pan_yor_glc_lit_bem_nor_ind_mlt_igb_amh_rus_tig_knd_swa_fre_afr_wly_por_spa_mnd_geo_tsw_slo_bam_urd_zul_heb_amr_svk_eng_owc_cnt_hin_ben_aeg_mol_alb_tml_hau_mly_grk_chh_dut_bat_tur_akn_gam_pol_prs_krd_hun_rom	-0.574567582722502	-1.53369289749617	0.128500224436969
318	mlt_ben_anl_tml_bos_ctl_arw_krd_mcd_grk_hin_dyu_knd_ven_uzb_tag_swt_ger_tsn_slo_nor_rus_scr_jpn_pol_zul_sod_geo_alb_glc_fin_swa_qcu_bsq_moo_kor_dut_bem_bat_mao_hun_fre_jav_afr_tsw_aze_sid_guj_chh_cnt_sun_por_azi_ukr_cze_hau_ewe_igb_vie_tha_dgb_lit_eng_tur_ind_urd_rom_est_xho_aeg_wly_prs_heb_akn_tig_owc_spa_ita_amh_bam_mol_yor_fbf_lat_svk_mnd_mly_amr_bul_pan_ses_swe_cic_gam_lda	-0.761145105938508	-1.82632143434651	0.0710103176118363
319	akn_rus_glc_nor_anl_bos_mly_hau_grk_swa_krd_amh_igb_ses_aeg_mol_fbf_alb_tig_sun_ger_owc_chh_kor_hun_mlt_fin_cnt_yor_lit_bem_dgb_pan_geo_bul_tha_scr_mnd_hin_ven_dut_eng_azi_wly_est_prs_ctl_urd_tsw_bam_xho_rom_knd_heb_bsq_ind_jpn_ita_afr_lat_gam_svk_por_sod_tml_jav_bat_mcd_dyu_mao_amr_guj_uzb_spa_vie_aze_cic_qcu_moo_tsn_lda_ewe_arw_swe_zul_tag_tur_ben_ukr_slo_sid_pol_swt_cze_fre	0.628159434658276	1.3555378133055	0.178529131880456
320	kor_owc_krd_dut_anl_grk_est_ita_tsn_chh_cze_eng_sid_fbf_mly_bsq_fre_glc_pol_yor_mol_jpn_lat_mlt_jav_bul_ven_igb_uzb_fin_bat_ind_prs_ger_ben_moo_afr_tur_tml_xho_dgb_azi_cic_aeg_rom_tig_mao_amh_ctl_dyu_mcd_spa_rus_swe_tha_nor_ses_svk_ukr_qcu_sod_por_guj_bos_swt_scr_lda_sun_amr_vie_hin_pan_gam_hau_ewe_tag_alb_hun_wly_arw_geo_bem_swa_akn_slo_cnt_heb_aze_mnd_knd_urd_zul_bam_tsw_lit	0.073106512730726	0.196056361626089	0.84499381537996
321	scr_swt_vie_rom_cze_krd_bat_urd_hun_mao_hin_dut_bul_cic_eng_ger_aze_nor_igb_knd_hau_tig_kor_yor_mnd_swa_por_owc_ctl_fbf_alb_amr_arw_chh_mol_sod_pan_ukr_geo_tag_qcu_dyu_dgb_bos_tur_lda_ewe_heb_fre_uzb_azi_bem_mlt_gam_tha_fin_akn_svk_swe_amh_guj_tml_moo_prs_sid_est_ben_tsw_bam_ita_lat_mcd_anl_tsn_rus_glc_jpn_grk_afr_ven_pol_slo_spa_jav_cnt_ses_lit_ind_mly_sun_xho_wly_zul_aeg_bsq	0.397241770763736	0.915497184644882	0.362298419028595
322	est_mao_ukr_cnt_swe_fbf_scr_fre_ita_swt_bem_mlt_xho_dyu_por_vie_aze_spa_tag_mcd_qcu_ger_cze_guj_tur_sod_tml_alb_ctl_mnd_heb_igb_yor_lda_lat_svk_jpn_tsn_nor_afr_bul_bos_cic_knd_owc_krd_ben_dgb_hin_hau_aeg_wly_ewe_rom_tig_anl_amh_rus_sun_dut_grk_mol_uzb_ses_fin_amr_pan_akn_tsw_slo_urd_hun_moo_bat_geo_kor_zul_bam_ind_pol_eng_swa_mly_sid_arw_jav_chh_lit_azi_tha_bsq_ven_gam_glc_prs	-0.063074594542052	-0.167802316057138	0.867103165619013
323	owc_prs_ctl_hun_ben_wly_hau_swa_bos_amr_lit_kor_grk_uzb_fin_moo_ger_mol_alb_swt_pan_guj_ukr_bsq_aeg_mcd_azi_ewe_lda_ses_slo_tha_dyu_nor_knd_akn_hin_amh_jav_cic_dgb_ven_glc_eng_cnt_bam_urd_tml_afr_rus_sun_tsn_lat_zul_jpn_por_tur_spa_aze_fbf_ita_fre_cze_qcu_rom_tsw_mlt_mao_sid_vie_heb_svk_scr_geo_sod_pol_est_gam_arw_yor_xho_bat_dut_ind_swe_bul_chh_krd_mly_anl_tag_mnd_bem_igb_tig	-0.16233447273289	-0.418073912989952	0.676856846401264
324	swe_tml_aeg_hau_yor_eng_ctl_lda_bem_tsw_tsn_ben_afr_anl_ven_owc_cze_tur_hin_akn_bul_dyu_scr_dut_cnt_geo_cic_bos_krd_mcd_ukr_fre_zul_fin_chh_spa_rus_knd_lit_mly_aze_ger_lat_ita_sun_arw_kor_tig_azi_bsq_hun_guj_mnd_pan_fbf_amh_urd_tha_est_swa_bat_gam_heb_bam_tag_ses_rom_qcu_nor_uzb_moo_mol_slo_igb_ewe_mao_jpn_grk_swt_svk_dgb_por_amr_prs_mlt_sid_ind_alb_jav_xho_wly_pol_vie_sod_glc	-0.649014360480649	-1.66915730333824	0.0984493315449359
325	bsq_alb_dyu_chh_aze_owc_urd_yor_hin_swa_lda_slo_amr_glc_ger_gam_jav_mcd_jpn_bul_por_fin_arw_mol_knd_pan_tig_svk_tsw_rus_eng_sun_geo_ven_ukr_cnt_krd_afr_bem_wly_rom_tha_ben_azi_tag_prs_tur_anl_swe_dut_tml_cze_mly_sid_zul_scr_aeg_akn_swt_ses_bam_heb_mlt_bat_cic_nor_qcu_hau_moo_fbf_bos_pol_xho_mnd_dgb_spa_lit_guj_ewe_ita_est_igb_kor_sod_ind_fre_tsn_hun_lat_vie_uzb_grk_amh_mao_ctl	0.352349841338591	0.920288298672554	0.35980312330954
326	nor_mnd_pol_wly_dgb_scr_ger_bos_swa_tml_tig_lat_dyu_tag_qcu_cnt_moo_sod_azi_gam_mlt_swt_xho_knd_ind_por_lda_pan_chh_ven_ses_igb_ctl_heb_kor_yor_fin_mly_vie_swe_aze_amh_tsw_arw_glc_akn_svk_krd_guj_ewe_ben_zul_urd_dut_hau_rus_bem_fbf_bsq_bat_sid_ita_hin_rom_mcd_jpn_prs_mao_jav_est_hun_grk_geo_slo_amr_alb_lit_mol_uzb_bul_owc_bam_cze_tur_aeg_tha_sun_fre_ukr_afr_anl_tsn_spa_cic_eng	-0.642385211410333	-1.42138260021229	0.158550252677559
327	dut_gam_ind_ses_swa_geo_azi_akn_hun_eng_cic_ger_slo_anl_jav_bul_afr_glc_xho_amh_tml_grk_ita_zul_bat_owc_spa_tig_hau_fbf_scr_knd_alb_pan_fre_dyu_ven_amr_vie_bos_lda_rus_heb_qcu_est_tha_prs_rom_tsw_mly_arw_igb_tur_urd_ukr_tsn_ewe_bam_yor_fin_uzb_aeg_sod_chh_aze_nor_kor_mnd_jpn_mlt_swt_bem_por_mao_pol_bsq_wly_swe_mcd_sid_lit_hin_mol_ctl_krd_tag_dgb_ben_moo_cze_svk_sun_lat_cnt_guj	0.218237033141368	0.533349974574154	0.595063695323191
328	anl_amh_mcd_arw_scr_swt_jav_igb_afr_ita_grk_mol_cnt_bos_ukr_svk_kor_xho_rom_dyu_fin_swa_eng_owc_jpn_urd_rus_ctl_moo_heb_ind_cze_zul_hin_spa_aeg_est_ger_alb_aze_bam_tml_dgb_hau_azi_prs_bul_glc_pan_mlt_amr_cic_tur_knd_nor_mly_wly_tha_akn_ses_bat_lit_mnd_ewe_ben_tsn_tsw_pol_sun_hun_sid_yor_krd_vie_qcu_ven_swe_gam_tig_fre_por_bsq_dut_slo_fbf_guj_uzb_mao_lda_geo_chh_tag_bem_sod_lat	-0.549572183747767	-1.37071670631903	0.173762477023649
329	ger_sid_lda_ctl_jav_knd_rus_mao_bos_guj_zul_alb_fbf_nor_ukr_ven_anl_ind_tsw_fre_heb_tml_chh_lit_tur_swt_ewe_swe_spa_igb_qcu_mlt_cic_scr_dut_amr_pol_afr_owc_ita_mol_dgb_moo_grk_ses_fin_sun_geo_bsq_jpn_amh_yor_arw_swa_urd_wly_gam_glc_mly_tha_svk_tig_uzb_por_pan_prs_hin_hun_mnd_dyu_xho_kor_eng_krd_bul_hau_tsn_ben_sod_vie_akn_tag_rom_bat_cnt_azi_aeg_bam_cze_lat_aze_mcd_est_slo_bem	0.481056029263972	1.09444487158171	0.276586408763892
330	sod_igb_scr_cnt_swe_mcd_mao_bat_owc_bul_heb_lit_azi_mol_svk_jpn_por_prs_gam_alb_akn_lda_tag_yor_grk_swa_afr_mnd_slo_hau_cic_geo_tig_dgb_knd_vie_eng_guj_urd_aeg_ewe_wly_arw_est_ind_uzb_aze_dyu_spa_fbf_ven_mly_glc_ger_anl_rus_bsq_hin_nor_ben_chh_bam_pol_bos_kor_qcu_amr_tsw_krd_sun_amh_moo_ukr_hun_ses_xho_sid_bem_mlt_tml_tur_fin_dut_cze_ita_swt_zul_jav_fre_tha_pan_lat_ctl_tsn_rom	-0.063657387149028	-0.148748682417936	0.882074014722928
331	prs_mcd_wly_mnd_dut_amr_cnt_lat_por_ger_ind_grk_lit_heb_nor_mlt_hun_anl_bul_rom_amh_ctl_tsw_est_xho_owc_sun_bos_rus_fbf_chh_pol_afr_tig_moo_tsn_tur_alb_ukr_bem_hau_swa_ven_ses_bat_sid_mol_sod_eng_swe_mao_ewe_ben_swt_kor_krd_aze_slo_bsq_dyu_vie_knd_svk_glc_arw_zul_aeg_fre_mly_tha_urd_dgb_geo_hin_azi_uzb_ita_bam_jav_qcu_gam_cze_yor_spa_akn_tag_lda_cic_jpn_guj_scr_fin_pan_tml_igb	0.0430889757510156	0.0962052043679411	0.923564607542016
332	sid_prs_akn_jpn_fre_alb_hun_rus_swt_ses_cze_pan_mol_eng_mao_mcd_mlt_ewe_sod_urd_swa_scr_fin_mly_knd_amr_mnd_cnt_ctl_bul_dyu_amh_heb_rom_yor_pol_bos_moo_slo_afr_arw_swe_hin_dut_ger_glc_qcu_uzb_owc_xho_azi_bem_hau_cic_tig_tsn_por_vie_svk_aze_sun_spa_tur_bam_ind_gam_tsw_igb_aeg_jav_wly_grk_guj_anl_krd_nor_chh_tag_lda_ukr_ben_geo_bsq_lit_dgb_est_tha_kor_lat_ven_zul_fbf_ita_tml_bat	0.281826793329623	0.631717311259296	0.529121403178814
333	spa_rus_amh_swt_bem_cnt_alb_ben_qcu_dut_gam_amr_ctl_arw_hau_slo_chh_ses_dyu_geo_jpn_vie_bam_cic_pol_ewe_scr_tsw_prs_cze_bos_azi_fbf_lda_sid_wly_fre_dgb_eng_mly_mcd_mnd_fin_hun_krd_tur_kor_guj_anl_hin_uzb_tha_tml_swe_akn_est_glc_swa_igb_mao_owc_xho_svk_ven_ukr_nor_ger_mol_moo_tig_rom_urd_bat_yor_aeg_por_heb_afr_tsn_tag_lit_aze_bsq_jav_pan_lat_knd_bul_sun_ita_mlt_ind_sod_zul_grk	-0.1881286630655	-0.419627569520998	0.675725335303745
334	svk_ven_fre_fin_xho_jpn_rus_hau_prs_bul_rom_azi_lit_pol_arw_igb_ger_akn_heb_guj_moo_sid_cnt_alb_amr_qcu_geo_tsw_ctl_mao_cze_lda_mol_amh_tur_ita_ukr_fbf_glc_spa_scr_ewe_mlt_knd_lat_hin_swa_yor_dut_bat_tsn_zul_tml_gam_ind_kor_est_afr_uzb_chh_pan_krd_vie_bsq_aeg_aze_anl_ben_sun_swt_tig_swe_tag_dgb_ses_mnd_urd_dyu_hun_jav_por_bam_tha_mcd_slo_eng_mly_bem_sod_cic_wly_bos_nor_grk_owc	0.00360662508200364	0.00942827352017163	0.992497633165951
335	dgb_wly_slo_bos_swa_mol_lat_geo_tag_kor_tsw_tig_fbf_scr_lda_svk_afr_grk_swt_urd_akn_ita_bat_ses_rom_ben_cic_pan_moo_chh_glc_ctl_lit_mao_guj_dyu_por_est_tsn_hun_dut_uzb_cze_bul_ven_owc_aeg_bam_anl_krd_cnt_hau_bem_ewe_mly_ind_rus_xho_spa_knd_mnd_bsq_jav_igb_sod_tur_alb_ukr_pol_fre_mlt_prs_zul_arw_amr_vie_sun_tha_qcu_fin_swe_yor_mcd_tml_hin_jpn_gam_sid_eng_ger_amh_heb_azi_nor_aze	-0.367906117433464	-0.8629820898208	0.390367360779224
336	zul_swt_tsw_pol_vie_tur_kor_urd_xho_afr_bsq_hin_bat_tha_bam_hau_mly_anl_swa_cze_ita_prs_heb_glc_est_scr_spa_yor_ukr_mnd_mcd_sod_gam_arw_grk_lat_cnt_rom_dyu_nor_eng_fbf_krd_rus_knd_ven_aeg_swe_uzb_jav_ind_ewe_fin_bul_dut_dgb_chh_svk_fre_azi_ger_slo_bos_mao_tml_qcu_aze_wly_bem_alb_moo_sid_guj_pan_lda_amh_amr_tag_geo_cic_tig_por_ctl_sun_mlt_ses_hun_mol_igb_akn_owc_ben_lit_jpn_tsn	-0.0670193268300106	-0.165018575453347	0.86928752534783
337	scr_wly_hau_grk_mlt_yor_guj_est_aeg_bsq_fin_swt_por_moo_anl_sid_qcu_bul_chh_tha_gam_amr_ewe_lda_mly_ven_lit_hun_ses_ind_vie_pol_tag_urd_kor_arw_jav_bam_slo_knd_jpn_tig_krd_uzb_tur_geo_heb_hin_fre_afr_cic_mao_xho_akn_nor_tsw_amh_sun_azi_sod_rom_owc_fbf_bat_rus_swe_svk_ita_eng_ctl_prs_aze_dgb_tsn_tml_zul_pan_bos_ger_lat_glc_dyu_mol_alb_igb_ukr_bem_dut_spa_cnt_mnd_cze_mcd_ben_swa	NA	NA	NA
338	urd_tml_gam_mcd_tur_hun_hau_moo_swa_wly_dgb_ita_heb_qcu_ewe_lda_pan_tag_ger_spa_mnd_yor_swt_azi_aeg_ven_xho_dyu_kor_ben_jpn_dut_cnt_bat_sun_knd_akn_lat_arw_ind_vie_fbf_cic_geo_swe_tig_ukr_tha_mao_sid_uzb_krd_sod_aze_afr_pol_prs_rom_ctl_bam_cze_chh_est_por_slo_lit_igb_glc_grk_guj_fin_bul_bsq_amh_svk_amr_alb_scr_hin_bos_eng_bem_ses_mlt_tsw_fre_anl_jav_mly_rus_owc_nor_tsn_zul_mol	-0.0841673910493582	-0.193092842923611	0.847307330803217
339	akn_tur_swa_tml_eng_igb_tig_cic_krd_wly_lda_kor_tsn_por_slo_vie_ven_bat_ukr_lit_guj_sun_ind_amr_svk_sod_mao_mly_ewe_uzb_ger_scr_ben_est_sid_aeg_fre_rus_lat_hin_pol_bam_dgb_ita_tha_alb_glc_rom_azi_knd_gam_dut_bos_prs_bul_qcu_mcd_moo_mnd_xho_bsq_aze_spa_ctl_nor_heb_dyu_amh_chh_swt_cze_owc_arw_afr_bem_pan_jpn_swe_jav_fbf_zul_urd_hau_grk_mol_geo_tag_hun_anl_cnt_ses_tsw_yor_fin_mlt	0.653572487851278	1.68302556046566	0.0957244811363878
340	eng_svk_urd_lda_cze_mnd_afr_ctl_bul_ita_bos_sun_hau_fbf_alb_ven_anl_tsn_pan_est_ukr_krd_moo_pol_slo_rom_arw_jav_igb_ind_sod_vie_xho_sid_ses_dut_swa_akn_tig_grk_aze_knd_lat_bam_tur_dyu_gam_rus_mao_chh_mol_bem_yor_jpn_hin_ewe_mlt_ger_lit_scr_owc_tsw_prs_guj_por_glc_geo_zul_qcu_amh_hun_mcd_dgb_aeg_fre_amr_tml_bsq_nor_cic_wly_swe_fin_uzb_ben_tag_kor_swt_bat_spa_heb_azi_tha_cnt_mly	-0.523039668603859	-1.34171342112691	0.182955858400127
341	bat_heb_akn_ven_wly_tml_mao_vie_bos_knd_eng_ger_azi_aze_slo_mnd_fre_geo_kor_xho_owc_sod_sun_tsn_dyu_bul_fin_arw_jav_amr_pol_igb_bem_qcu_swa_tur_tag_hin_est_afr_guj_fbf_nor_swt_bam_prs_lit_pan_alb_rus_ctl_glc_tig_ita_bsq_anl_cze_swe_aeg_krd_ukr_tha_mcd_spa_grk_yor_ind_mly_rom_lat_mol_jpn_hun_ses_uzb_moo_gam_sid_ewe_tsw_amh_por_hau_cic_ben_svk_mlt_chh_dgb_cnt_dut_scr_zul_urd_lda	0.307179413464589	0.745529167400504	0.457832031737166
342	bat_tsn_wly_moo_spa_ind_xho_grk_ewe_ses_uzb_jav_ben_swt_pol_tml_ven_tag_pan_rom_mcd_zul_tur_hau_sod_cic_ita_bos_est_guj_lda_sid_hin_dyu_bsq_mao_alb_amh_por_tsw_ger_ctl_jpn_lat_mlt_azi_aeg_glc_scr_gam_afr_geo_svk_akn_bam_arw_swe_mly_owc_chh_mnd_sun_kor_swa_cnt_prs_fbf_bul_dut_fin_yor_lit_knd_aze_cze_bem_ukr_hun_igb_mol_heb_slo_amr_vie_tha_tig_anl_eng_nor_rus_dgb_fre_krd_qcu_urd	-0.319140933728497	-0.718544840900029	0.474222830342482
343	krd_nor_bam_dyu_wly_swe_arw_akn_afr_bsq_mao_rom_est_hau_aze_swa_tag_cic_swt_igb_sun_scr_amr_tsn_ita_sod_glc_ben_vie_aeg_fin_mol_mlt_ses_slo_bem_cze_lda_ven_jav_bul_pan_por_mcd_svk_lat_fbf_ind_ukr_mly_heb_ger_azi_tml_yor_ctl_bat_mnd_urd_geo_knd_kor_alb_fre_rus_hun_tig_zul_bos_spa_dgb_cnt_gam_anl_tha_prs_ewe_grk_qcu_owc_xho_moo_uzb_lit_dut_amh_guj_tsw_eng_hin_jpn_tur_chh_sid_pol	-0.231869152103161	-0.607632745765579	0.544911981829665
344	pan_chh_sid_krd_bos_guj_spa_mly_bul_lit_bem_tsn_sod_wly_bsq_hun_afr_bam_lda_qcu_fin_zul_mlt_est_tig_nor_jav_por_arw_dut_jpn_eng_gam_aze_rus_akn_prs_amr_lat_fre_urd_vie_ewe_uzb_bat_ben_moo_ind_tml_rom_fbf_ses_hin_cze_knd_glc_grk_swe_dgb_cic_aeg_xho_scr_tag_dyu_yor_heb_tha_ita_alb_geo_slo_ukr_mol_tsw_anl_ctl_mnd_svk_kor_ger_mao_owc_pol_mcd_sun_swa_amh_azi_tur_ven_igb_swt_cnt_hau	0.263728315215132	0.586819404160466	0.558746833432743
345	grk_fbf_azi_hau_lit_sun_ind_bul_ses_swt_wly_mnd_pol_gam_bem_aze_rom_tur_aeg_amr_fre_eng_ctl_jav_ben_lat_tsn_cic_knd_cze_prs_pan_geo_anl_tml_kor_ukr_dyu_mol_mao_spa_arw_nor_hun_bsq_cnt_tha_uzb_alb_afr_owc_sod_ven_sid_bos_dut_hin_tag_bat_urd_slo_zul_mlt_vie_svk_moo_krd_heb_scr_tig_swa_igb_akn_tsw_guj_jpn_ita_qcu_rus_mly_lda_chh_mcd_ger_fin_bam_est_swe_dgb_amh_por_ewe_yor_glc_xho	0.0500143178828691	0.116465810092422	0.907534514434414
346	tsw_hau_swt_jpn_mao_urd_ger_bem_fre_spa_rus_anl_ita_swa_uzb_nor_sid_slo_mol_vie_amr_dut_pan_ewe_glc_arw_tml_wly_zul_yor_ukr_pol_rom_chh_cic_jav_tur_xho_ses_igb_sun_prs_owc_sod_est_knd_por_tag_hin_akn_mcd_ctl_swe_svk_fbf_tsn_cnt_lit_guj_azi_mly_cze_dgb_bat_bos_aze_dyu_ben_tig_tha_kor_lda_afr_hun_geo_amh_grk_mlt_aeg_ven_bam_eng_fin_alb_bul_scr_moo_gam_lat_heb_bsq_krd_mnd_ind_qcu	-0.588124687162372	-1.34582540752726	0.181630600138687
347	fre_afr_alb_ven_bam_arw_nor_ukr_amr_mao_mcd_pan_ben_bos_fin_tsw_tur_sun_tml_amh_swe_jpn_owc_sod_uzb_geo_ctl_heb_bul_guj_bem_hin_cnt_svk_akn_lat_tag_pol_tig_ita_tsn_por_ewe_yor_vie_cic_rom_slo_anl_urd_swa_mly_wly_lda_moo_dut_prs_gam_bat_sid_mlt_bsq_igb_mol_swt_ger_spa_mnd_aze_tha_hau_qcu_xho_ind_lit_glc_zul_krd_jav_chh_azi_est_eng_rus_scr_dgb_aeg_fbf_knd_dyu_cze_kor_hun_grk_ses	-0.300649674094739	-0.73366548350296	0.464998168693512
348	cic_mcd_sun_ses_est_tur_mly_sod_vie_swe_bem_cnt_amh_heb_rus_dut_ewe_rom_owc_tig_jav_ukr_gam_lat_fbf_pan_mol_slo_bsq_aze_guj_svk_mnd_cze_afr_bam_grk_azi_spa_ger_chh_xho_nor_zul_arw_pol_eng_lda_por_urd_swt_igb_hun_akn_mao_hin_bos_aeg_moo_kor_ben_anl_ctl_uzb_prs_wly_knd_mlt_alb_tsn_tha_amr_sid_fre_bul_yor_jpn_tsw_swa_fin_glc_tml_ven_tag_ind_lit_ita_qcu_hau_dyu_geo_scr_dgb_krd_bat	0.702542570727813	1.61053320163883	0.110670609823764
349	scr_zul_sun_arw_grk_cic_mol_alb_lda_bat_dyu_pol_akn_est_fbf_amr_swt_gam_swa_uzb_bem_mnd_tml_slo_ita_moo_amh_bam_anl_pan_cnt_hin_afr_owc_fre_cze_bos_nor_glc_ven_mcd_kor_wly_ewe_mly_heb_mlt_por_geo_jav_hun_eng_tsw_sid_mao_fin_dgb_krd_tag_aze_dut_lat_bul_hau_xho_vie_ukr_lit_swe_svk_yor_tha_urd_spa_ben_rom_azi_sod_jpn_aeg_tsn_prs_ses_tur_bsq_ger_qcu_ctl_rus_igb_ind_guj_chh_knd_tig	-0.0783308472454611	-0.188071755815334	0.851230161347752
350	anl_ind_knd_mly_guj_ewe_mol_tsw_geo_ben_est_lda_fbf_bem_cic_lat_jav_grk_moo_akn_dut_aze_afr_alb_tur_mlt_sod_yor_fre_arw_kor_zul_cnt_ses_dyu_aeg_sid_ukr_tig_bat_rom_owc_urd_nor_scr_amr_hun_swt_swa_cze_azi_ctl_hin_ita_prs_mao_krd_svk_vie_heb_pol_gam_bul_bsq_glc_tsn_qcu_mnd_tha_tml_igb_bam_dgb_pan_eng_ven_chh_por_bos_fin_jpn_slo_tag_hau_rus_spa_lit_wly_uzb_mcd_xho_ger_amh_swe_sun	0.617519688593935	1.62904796248966	0.106685740215183
351	moo_hin_pol_bat_bam_hau_xho_dyu_bsq_dut_lit_fre_ita_slo_est_glc_bos_urd_gam_heb_aze_tml_tag_akn_tha_cnt_yor_jpn_spa_tur_ven_afr_mao_por_geo_lda_anl_ctl_uzb_jav_vie_owc_sod_guj_kor_prs_tsw_bem_mnd_azi_rom_scr_mly_cze_swt_ses_ewe_pan_lat_bul_ind_qcu_knd_ben_aeg_chh_zul_wly_sun_fin_ger_dgb_tsn_amr_mol_grk_mlt_nor_hun_tig_swe_arw_amh_rus_ukr_fbf_cic_igb_alb_sid_svk_eng_mcd_krd_swa	NA	NA	NA
352	por_tsn_geo_qcu_grk_fin_mao_bem_nor_swe_swt_rom_bam_fre_jav_swa_afr_akn_yor_dut_tig_jpn_mnd_xho_kor_mlt_ita_aeg_uzb_wly_ind_bos_tur_fbf_urd_guj_ewe_bsq_glc_arw_bul_eng_ukr_sun_rus_hau_tag_vie_slo_dgb_owc_lat_cze_est_zul_bat_aze_mcd_sid_tsw_igb_mly_heb_mol_ger_sod_pan_amr_tha_svk_ben_hun_ctl_alb_ses_azi_dyu_knd_hin_moo_pol_anl_cnt_ven_cic_tml_prs_krd_lit_chh_amh_scr_spa_lda_gam	0.210118519104674	0.492513806816209	0.623516913381111
353	rus_tig_mcd_pol_hau_sun_aze_mol_dyu_hin_mly_moo_bos_pan_anl_akn_alb_fin_swt_vie_chh_bul_svk_tsw_rom_ses_dgb_lit_glc_bam_urd_bsq_aeg_tag_gam_azi_krd_wly_sid_ben_zul_est_slo_fbf_tml_xho_eng_ukr_bat_lda_ewe_amh_cnt_jav_yor_nor_swa_uzb_sod_qcu_afr_grk_heb_mlt_lat_tur_cic_kor_hun_ger_guj_jpn_cze_tsn_igb_por_prs_owc_amr_arw_fre_mao_ita_scr_swe_dut_tha_bem_ven_ctl_ind_geo_knd_mnd_spa	-0.426658934228699	-1.06855579631154	0.288035648592686
354	prs_slo_mly_knd_sun_swe_cic_gam_dyu_aze_rom_jav_igb_guj_chh_spa_aeg_eng_sod_fre_scr_tur_cze_tig_owc_urd_ukr_cnt_qcu_grk_yor_por_pan_bam_ita_ewe_rus_afr_amr_hau_tha_wly_swt_tsn_zul_sid_azi_est_ctl_swa_tag_alb_vie_pol_akn_jpn_arw_lit_fin_dgb_krd_mao_mlt_heb_ses_svk_uzb_ben_mcd_ven_xho_bem_amh_lda_anl_nor_geo_moo_mol_glc_hin_bos_bul_tsw_kor_ger_bat_bsq_mnd_hun_lat_tml_dut_ind_fbf	-0.828651797745425	-1.85295109801738	0.0670604848876119
355	bam_grk_owc_vie_hin_hun_akn_nor_ven_mol_sun_gam_lda_yor_afr_cze_guj_pan_dyu_fre_eng_rus_geo_ctl_mcd_tsn_krd_est_aeg_slo_ukr_mnd_prs_tml_bsq_spa_cnt_tur_chh_pol_tig_sid_bem_kor_uzb_swt_mao_lat_mlt_dut_wly_swa_lit_rom_igb_cic_anl_ita_tag_scr_hau_knd_glc_qcu_arw_por_azi_urd_bat_aze_alb_sod_jav_swe_ger_ses_mly_tha_bos_ben_xho_ewe_dgb_amr_ind_tsw_bul_jpn_heb_fbf_zul_fin_svk_amh_moo	-0.493606308413744	-1.14018352596142	0.257137759812654
356	spa_tsn_akn_jav_glc_tml_alb_sid_bam_est_tsw_lat_aeg_ses_amr_fbf_yor_sod_bsq_sun_qcu_jpn_ben_azi_swa_amh_bem_hau_knd_igb_bul_zul_mol_mnd_eng_rus_aze_moo_dut_lit_tha_pol_ind_bat_afr_fre_hun_swt_mao_uzb_krd_mlt_ewe_ita_xho_cic_ven_mcd_fin_cnt_svk_vie_tig_kor_prs_gam_hin_wly_ger_tag_ctl_guj_heb_rom_chh_anl_bos_urd_dyu_pan_owc_cze_geo_scr_dgb_lda_tur_por_arw_nor_grk_swe_mly_slo_ukr	-0.267101055119325	-0.685540264694176	0.494708389969351
357	xho_ven_sid_geo_tur_swt_spa_mly_lit_tsw_amh_slo_ger_hau_est_fre_nor_cnt_bul_afr_ctl_lda_mlt_qcu_hun_gam_ind_dyu_yor_pan_hin_lat_uzb_prs_bam_kor_rus_tsn_bsq_knd_tag_por_wly_amr_grk_rom_dut_tig_glc_heb_ita_arw_mao_mnd_mol_tha_krd_anl_cic_vie_bos_ses_chh_akn_mcd_pol_urd_fin_moo_owc_cze_eng_fbf_ben_sun_jav_dgb_scr_tml_swe_ukr_aze_azi_aeg_ewe_sod_swa_jpn_bat_alb_guj_svk_bem_igb_zul	0.284150415651048	0.642512488204196	0.52212130984143
358	slo_qcu_ita_sid_hau_svk_pol_geo_hin_dgb_afr_mly_scr_bsq_pan_bul_sun_por_xho_lit_mlt_fre_tag_cic_prs_gam_zul_bos_vie_spa_guj_ukr_rom_tml_glc_ben_mol_knd_fbf_krd_ctl_wly_tsw_arw_tur_dyu_amh_azi_owc_bem_anl_aze_ven_mnd_eng_ger_cze_amr_ewe_mcd_lat_cnt_tig_bam_hun_urd_chh_grk_uzb_dut_bat_sod_nor_moo_igb_ind_rus_alb_aeg_swa_fin_kor_tha_lda_tsn_ses_akn_mao_swe_jpn_est_jav_swt_heb_yor	0.241738850107322	0.557329879398581	0.578641019794852
359	ind_heb_aze_dut_tha_bul_bem_chh_cnt_cic_fin_tsw_zul_jpn_knd_anl_tml_xho_lat_mlt_spa_hin_lit_ctl_ben_jav_uzb_mly_eng_dgb_bos_hau_grk_guj_krd_sun_fbf_prs_alb_mao_mnd_rom_dyu_afr_sod_tur_tig_mol_swe_aeg_ven_mcd_azi_akn_ita_amr_pol_scr_fre_amh_por_cze_est_bam_sid_slo_urd_moo_tag_igb_kor_wly_arw_ger_pan_nor_lda_ukr_hun_owc_yor_tsn_swt_swa_geo_ewe_bsq_vie_gam_rus_qcu_svk_glc_ses_bat	0.588229396012438	1.35478634037603	0.178767661831403
360	cze_yor_lit_lat_geo_jav_tag_swe_kor_glc_afr_svk_dyu_knd_por_sun_fre_tur_mlt_ses_moo_sod_swa_lda_hun_xho_cic_ukr_gam_slo_mol_nor_akn_heb_hin_aze_est_pan_chh_dut_ctl_sid_rus_tml_urd_zul_bam_mnd_mao_bul_ita_alb_bos_ewe_igb_hau_bat_dgb_ben_mly_cnt_guj_tsn_mcd_grk_amh_bsq_rom_azi_wly_fbf_anl_arw_prs_uzb_jpn_tha_pol_swt_amr_bem_eng_tig_vie_qcu_spa_fin_ven_krd_scr_ind_ger_owc_tsw_aeg	0.312234346815861	0.698430693512881	0.486650702798974
361	dyu_zul_afr_bsq_jav_qcu_glc_grk_rus_aeg_nor_cnt_akn_ben_geo_sod_ger_swa_rom_bem_guj_uzb_yor_lit_mlt_est_sid_tsn_aze_tha_ewe_mao_pol_hin_mly_gam_ses_spa_hun_ven_dgb_tig_hau_arw_tag_chh_prs_mol_fre_bos_pan_urd_tur_alb_wly_sun_fbf_jpn_swe_tml_kor_svk_fin_slo_knd_dut_lat_mnd_igb_moo_amh_ita_scr_xho_vie_swt_ind_bam_owc_heb_cze_ctl_eng_tsw_anl_mcd_azi_bat_amr_lda_por_krd_bul_ukr_cic	-0.877012401319117	-2.11653634084962	0.0369696050560312
362	fin_sun_aze_grk_xho_spa_tur_nor_tig_jav_aeg_sod_fre_glc_pan_moo_guj_wly_por_knd_ind_amr_tsw_tsn_bem_cnt_dyu_akn_mcd_swa_afr_rom_jpn_ben_bam_ses_hau_ukr_hin_tml_gam_dgb_scr_mol_cic_cze_krd_tha_anl_chh_mnd_slo_zul_amh_hun_vie_ven_urd_owc_kor_qcu_bat_dut_ita_bos_tag_geo_pol_eng_swt_uzb_sid_lit_mly_lat_igb_mao_ewe_est_bul_arw_alb_rus_bsq_svk_mlt_prs_ger_azi_heb_ctl_swe_lda_fbf_yor	0.31625812122359	0.806068892777773	0.422259501776083
363	sid_owc_ses_tur_cze_mcd_hau_afr_ger_dut_prs_xho_fbf_dgb_mol_spa_scr_urd_jpn_yor_ewe_tag_vie_ukr_bam_igb_mly_akn_tsn_ben_tsw_nor_guj_zul_uzb_hin_mnd_glc_amr_qcu_geo_anl_pan_swt_kor_bat_knd_bos_fin_mao_krd_bul_swe_grk_jav_tml_azi_tig_lat_por_svk_cnt_hun_ind_chh_gam_rom_fre_moo_lit_rus_tha_bem_alb_swa_bsq_est_ctl_ven_mlt_heb_aeg_lda_sun_ita_amh_eng_slo_dyu_wly_cic_pol_aze_sod_arw	0.0988851047197335	0.277608259506381	0.781929275333506
364	tig_amh_sod_ewe_tml_rus_urd_mnd_dut_ukr_spa_azi_bsq_hin_tha_fbf_eng_mlt_alb_jav_ind_sun_guj_dgb_hau_mol_est_pan_ger_kor_cze_knd_bos_wly_aeg_geo_vie_swe_grk_fre_ita_chh_igb_pol_amr_dyu_lit_mao_uzb_arw_ven_yor_mcd_tag_sid_zul_bem_owc_bat_nor_ses_cic_krd_lat_xho_slo_bam_aze_fin_moo_ctl_jpn_bul_afr_tur_glc_lda_hun_mly_svk_rom_tsw_por_ben_heb_tsn_anl_prs_akn_cnt_gam_swa_scr_swt_qcu	-0.527391272193684	-1.20813975126804	0.23005668092954
365	qcu_por_zul_jav_fin_sun_tig_aeg_ger_bul_dut_tsn_hin_mao_ind_rus_vie_scr_alb_urd_anl_xho_igb_amh_akn_tag_aze_bam_mly_nor_mlt_knd_mcd_prs_geo_cnt_ita_amr_krd_ses_mnd_lat_bat_chh_ven_fbf_swa_bos_spa_dgb_eng_tml_svk_bem_cze_pol_azi_afr_bsq_moo_lda_grk_fre_swe_hau_lit_wly_owc_jpn_mol_ben_gam_ctl_sod_rom_guj_yor_uzb_sid_slo_est_dyu_heb_swt_tur_tha_ewe_cic_tsw_glc_hun_arw_ukr_kor_pan	0.119081501879905	0.272286282804419	0.786005516621999
366	bul_zul_spa_ind_lda_krd_swe_chh_hin_tml_hau_moo_jpn_azi_fbf_urd_fre_mol_swa_cic_bem_sod_lat_aeg_arw_rus_tag_heb_afr_grk_glc_mlt_ewe_tsn_swt_por_bos_kor_slo_pol_mao_ctl_fin_cze_amr_est_sid_wly_knd_bat_bsq_nor_rom_dut_guj_tha_ukr_mnd_igb_gam_alb_dyu_tur_svk_lit_ger_pan_tsw_geo_ven_aze_qcu_yor_vie_akn_ben_cnt_anl_uzb_jav_amh_dgb_ita_eng_tig_prs_mly_sun_scr_xho_mcd_ses_owc_hun_bam	0.259827333700347	0.638950923224158	0.524425435120157
367	fbf_hin_slo_tig_guj_arw_mnd_fin_heb_sid_ukr_bos_jpn_ita_pol_ctl_uzb_rus_alb_gam_wly_nor_anl_aeg_por_hau_igb_mly_cze_zul_geo_cic_ewe_fre_dut_mlt_pan_mcd_tur_krd_bsq_swe_ben_bat_sod_mol_owc_azi_tsn_jav_aze_kor_ind_afr_xho_tha_lit_prs_chh_bul_akn_bem_lat_mao_est_scr_ven_amr_urd_tsw_glc_svk_qcu_rom_tml_swt_tag_dgb_amh_dyu_ses_swa_cnt_vie_ger_hun_spa_grk_knd_yor_eng_lda_moo_sun_bam	0.155594982877506	0.355733220051258	0.722845998798471
368	lda_tig_ukr_fbf_uzb_glc_mlt_sid_mcd_lat_mly_cnt_jpn_knd_afr_swe_urd_ses_pol_tsn_ger_mol_qcu_zul_est_spa_rus_ven_grk_ctl_gam_sod_dut_amh_vie_moo_cic_ben_geo_guj_anl_xho_hin_scr_nor_heb_tag_mnd_fre_arw_igb_aeg_por_tha_sun_tml_lit_kor_amr_chh_bem_pan_dgb_bat_ewe_bos_azi_svk_yor_dyu_eng_mao_bul_aze_bam_slo_hau_krd_swa_prs_tur_ind_tsw_ita_rom_wly_bsq_alb_hun_cze_swt_owc_jav_fin_akn	-0.11854677632572	-0.273380100344331	0.785167242186746
369	mly_glc_bam_amr_kor_est_hin_swa_dut_krd_afr_nor_ewe_swt_svk_vie_eng_mcd_wly_lda_mol_swe_fin_dgb_moo_geo_azi_bos_qcu_heb_cnt_urd_amh_dyu_tsn_xho_sid_anl_chh_aze_bat_tsw_akn_ctl_mao_cze_rom_tig_prs_alb_fbf_ben_yor_tml_ukr_ses_owc_tha_mnd_lat_fre_gam_aeg_lit_grk_ger_slo_knd_tur_ita_ind_jpn_mlt_sod_igb_guj_bul_pan_sun_tag_uzb_pol_ven_bem_hun_zul_rus_scr_cic_arw_por_hau_bsq_jav_spa	-0.320383463367007	-0.733300226848068	0.465219799552725
370	alb_mly_gam_slo_ita_dyu_cze_hun_cic_lat_cnt_jpn_vie_owc_ewe_dut_fbf_lda_yor_bos_lit_glc_bat_swe_xho_igb_afr_guj_jav_svk_uzb_tur_sun_fin_bul_ben_ind_mnd_kor_azi_knd_sid_tml_bem_spa_swt_mcd_bsq_zul_aze_ses_krd_amh_tig_tsw_eng_sod_prs_dgb_ctl_grk_mol_geo_akn_urd_anl_pan_fre_wly_heb_qcu_por_arw_nor_rom_chh_mlt_mao_hin_amr_tag_ven_moo_pol_scr_hau_aeg_swa_est_ukr_tsn_rus_ger_tha_bam	0.377371699066266	0.904064266764731	0.368297260711426
371	bem_tha_hun_rus_vie_ukr_mao_fbf_krd_pol_sun_bos_spa_azi_ita_swt_qcu_glc_aze_nor_tsn_grk_chh_slo_zul_bul_mnd_bsq_hin_ven_aeg_sid_jpn_wly_swa_fin_amh_prs_dgb_fre_ewe_knd_uzb_mcd_owc_tig_scr_lat_jav_bam_arw_xho_pan_guj_igb_ind_ctl_bat_anl_mol_mly_yor_geo_tag_lit_ger_ben_gam_ses_cnt_hau_svk_mlt_tml_cze_kor_heb_lda_amr_est_sod_cic_dut_por_urd_swe_rom_akn_eng_tsw_tur_dyu_alb_afr_moo	-0.487533972753355	-1.25851912957369	0.211354316640567
372	afr_owc_qcu_jav_fin_alb_amr_chh_aze_dut_hun_ven_fre_pol_ses_ben_kor_tig_heb_tsw_sid_glc_svk_anl_arw_tml_tha_wly_amh_mlt_jpn_knd_bam_hin_bsq_sun_dyu_por_guj_bat_swt_cze_cic_mly_geo_mao_est_swa_spa_grk_tur_swe_aeg_bul_dgb_pan_igb_ewe_ctl_fbf_lit_ukr_mnd_yor_mol_ita_azi_urd_vie_tsn_uzb_rus_lat_nor_xho_mcd_hau_lda_zul_bos_tag_slo_gam_eng_akn_cnt_ger_ind_rom_bem_scr_sod_krd_prs_moo	1.13411530346808	2.93314169510148	0.0042248836176443
373	mol_jav_bsq_guj_tha_anl_zul_xho_fin_lda_mcd_uzb_hau_hin_gam_ven_bat_scr_kor_bul_ctl_grk_azi_sod_bos_rom_est_tag_jpn_spa_sid_krd_arw_glc_tml_por_tsw_nor_afr_tsn_sun_lat_ben_svk_mly_slo_hun_cic_chh_bam_tur_dgb_heb_mlt_lit_amh_pol_geo_fbf_eng_mao_qcu_ewe_urd_fre_bem_knd_swt_ita_vie_ukr_swe_dut_ses_cze_dyu_aeg_mnd_amr_alb_pan_aze_wly_igb_tig_moo_prs_rus_ind_owc_ger_swa_cnt_akn_yor	0.437626616799537	0.987072466511155	0.326168245656707
374	jav_ger_scr_swt_ukr_alb_ben_bam_sid_glc_svk_bul_ind_aze_dyu_slo_nor_rom_cic_dut_spa_swa_guj_ita_grk_eng_dgb_mol_fre_mcd_gam_ven_qcu_afr_jpn_tur_heb_lat_arw_owc_hau_pan_tml_vie_anl_swe_kor_sun_rus_moo_tsw_fbf_sod_est_ses_mao_krd_bsq_chh_xho_amh_yor_wly_fin_tig_tsn_amr_bem_uzb_knd_geo_cnt_bat_ewe_mly_lda_mlt_mnd_por_pol_tag_urd_ctl_cze_aeg_hin_akn_bos_azi_igb_tha_zul_lit_prs_hun	0.780572898284842	1.83096706998679	0.07030761697366
375	hin_rom_zul_owc_ses_guj_tag_amr_dut_ctl_aze_swt_igb_arw_azi_fre_fbf_uzb_bem_ind_ukr_heb_jav_mnd_slo_hau_jpn_nor_dgb_por_anl_sid_xho_grk_urd_bul_akn_ven_chh_tur_spa_ben_bam_mcd_amh_pol_eng_tsn_vie_bsq_qcu_prs_swe_sod_glc_lda_mol_rus_mlt_pan_bat_tha_lit_svk_fin_tml_wly_ewe_sun_ger_knd_cze_aeg_lat_mao_mly_afr_geo_bos_ita_cic_est_dyu_alb_tig_moo_gam_scr_hun_kor_swa_krd_yor_tsw_cnt	0.466176653297607	1.052658843567	0.2952247661203
376	guj_xho_svk_knd_uzb_tsw_chh_moo_wly_cic_aze_qcu_sid_mao_mly_amr_hun_fre_tsn_pol_tha_urd_ven_ind_swe_mnd_gam_pan_zul_bem_ben_lda_tag_bat_glc_fin_prs_lit_akn_kor_swt_rus_mlt_sod_ctl_grk_slo_ewe_est_cze_yor_igb_hau_ukr_hin_tig_jav_arw_mol_alb_rom_vie_mcd_anl_sun_amh_dyu_dut_nor_aeg_owc_ita_bul_por_spa_swa_lat_dgb_bsq_cnt_tml_heb_geo_ger_jpn_krd_bam_ses_bos_azi_tur_afr_fbf_scr_eng	-0.736206295669487	-1.75712718608272	0.0821871565298617
377	wly_pol_guj_sod_mlt_ger_ukr_azi_gam_bul_sun_bos_est_nor_mnd_rus_ctl_xho_urd_ven_bat_aze_knd_bem_dut_uzb_lda_ben_eng_vie_cic_bam_tml_amr_kor_dyu_mao_slo_krd_hau_hun_swe_scr_mly_jpn_spa_fbf_yor_moo_por_mol_mcd_jav_ind_akn_geo_tsw_afr_tur_tha_swt_hin_aeg_cnt_owc_prs_glc_alb_anl_tig_swa_lit_ses_dgb_chh_tag_ita_sid_qcu_ewe_arw_cze_fin_fre_tsn_svk_bsq_pan_zul_amh_rom_grk_heb_igb_lat	-0.211566483545865	-0.49852275297083	0.619292657936599
378	tsw_fin_swt_bsq_sid_igb_bam_scr_jpn_sun_mnd_azi_ukr_por_mly_bul_uzb_bos_hau_lit_hun_arw_dgb_ses_aeg_knd_tml_svk_ger_qcu_spa_heb_est_zul_moo_ctl_owc_bat_urd_wly_krd_tag_pol_lat_cic_tur_rom_vie_nor_amh_ven_fre_sod_gam_eng_geo_chh_fbf_guj_ben_kor_tig_dut_jav_bem_swa_tha_mlt_glc_ind_slo_mol_prs_tsn_lda_ita_afr_amr_cnt_ewe_xho_dyu_mcd_rus_hin_mao_grk_cze_akn_anl_pan_aze_alb_swe_yor	0.347442849186244	0.93441773625531	0.352508323711023
379	kor_alb_aeg_tha_ita_azi_akn_fin_mao_sid_prs_ses_grk_est_arw_knd_mly_gam_yor_zul_moo_uzb_bam_sun_fre_jpn_mol_scr_amr_cze_hau_spa_bul_lda_ukr_bos_cic_fbf_krd_nor_bsq_sod_rus_geo_cnt_pol_jav_rom_heb_ind_mnd_ger_bat_dgb_tml_hin_amh_chh_bem_lit_tur_eng_por_swe_glc_anl_ctl_tsw_mcd_lat_tsn_hun_aze_qcu_tag_svk_wly_swt_igb_ven_tig_slo_afr_ewe_dut_owc_swa_vie_xho_dyu_ben_urd_mlt_guj_pan	-0.0353543887857482	-0.0941900385631585	0.925160833458915
380	lat_chh_svk_moo_fbf_ben_bos_geo_mol_fre_tsw_wly_rom_lit_aeg_aze_mly_bsq_fin_gam_mao_krd_dyu_anl_kor_cnt_cic_eng_ctl_uzb_ita_swt_mnd_cze_ven_hin_ses_afr_bem_swe_pol_nor_rus_tur_urd_hau_scr_bul_zul_vie_tsn_tig_akn_guj_est_hun_alb_bat_qcu_sod_jpn_prs_owc_knd_mcd_tml_ewe_glc_ind_arw_pan_azi_amh_tha_por_heb_bam_dgb_sun_swa_yor_mlt_sid_dut_slo_amr_ukr_grk_spa_ger_xho_tag_igb_lda_jav	-0.301372138788761	-0.774463236073323	0.440621418177878
381	svk_jav_mcd_ewe_prs_tha_glc_ger_knd_owc_bam_rom_bem_est_ctl_hin_anl_ita_sod_fbf_spa_mly_swa_igb_lda_alb_mao_urd_vie_cze_dyu_eng_yor_afr_slo_pol_fre_zul_aeg_gam_tig_amh_hau_sid_amr_bul_ind_grk_fin_qcu_hun_bat_mlt_tsn_bos_por_ses_nor_scr_mol_geo_lat_kor_pan_xho_krd_akn_cic_ukr_wly_lit_cnt_tml_tag_moo_heb_dgb_aze_tur_chh_uzb_ven_swt_swe_jpn_sun_guj_mnd_rus_tsw_dut_bsq_azi_arw_ben	0.619144235524241	1.49718614042335	0.137731183891307
382	swt_cze_mcd_mlt_ewe_svk_ctl_tha_amh_tag_uzb_azi_fbf_xho_owc_bam_glc_zul_moo_gam_heb_hun_afr_qcu_knd_pan_tsn_bat_bem_kor_dyu_pol_igb_ben_geo_rom_mly_ven_prs_mnd_fre_tml_aze_hau_sod_est_akn_slo_eng_guj_lda_arw_tur_tig_ukr_cnt_cic_hin_bos_mol_swa_chh_lat_nor_ita_spa_mao_sun_krd_ses_tsw_lit_wly_jav_bul_vie_dgb_scr_sid_amr_grk_dut_alb_por_ind_fin_urd_ger_jpn_yor_bsq_anl_swe_aeg_rus	0.204765161265277	0.473164159956675	0.637204783196529
383	fre_mly_mnd_mlt_bul_mol_spa_fin_knd_bos_akn_prs_krd_lda_tha_bsq_hun_lit_pan_grk_sod_aze_ewe_guj_slo_bem_scr_yor_glc_hau_vie_aeg_uzb_cnt_tsn_swa_azi_swt_wly_svk_dut_ukr_xho_ven_bat_dgb_alb_urd_anl_amr_ses_ind_por_fbf_qcu_nor_ita_gam_bam_owc_pol_arw_mao_ben_tur_afr_rus_tsw_lat_tag_ger_hin_kor_sid_rom_amh_tml_igb_dyu_jav_ctl_tig_cic_heb_moo_est_swe_zul_geo_chh_eng_jpn_mcd_cze_sun	-0.0397918001605383	-0.104877429754791	0.916698931712657
384	bem_ctl_ven_fre_sun_tur_mao_uzb_owc_gam_bul_hau_cze_scr_azi_jpn_igb_bsq_ukr_tml_swt_aze_bam_aeg_grk_fbf_ita_dut_geo_mnd_por_rus_mcd_guj_ses_bos_slo_swa_pan_swe_lda_krd_hin_glc_arw_dgb_moo_cnt_afr_mol_spa_svk_vie_ger_xho_cic_akn_dyu_tsn_prs_tha_qcu_chh_ben_lat_kor_pol_nor_amh_ind_sid_lit_urd_est_wly_sod_ewe_knd_rom_alb_heb_mly_amr_fin_mlt_tig_eng_zul_bat_yor_jav_tsw_tag_anl_hun	0.394003479230626	0.875176503199471	0.383732560443322
385	mnd_grk_lit_tsn_bsq_aeg_tag_ctl_urd_tur_gam_swe_lat_por_krd_zul_lda_est_geo_spa_eng_slo_mao_tsw_svk_wly_mcd_tha_dyu_ukr_fre_fbf_heb_ger_mol_hun_ses_mlt_akn_pan_kor_sod_jav_nor_chh_swa_mly_hau_prs_hin_rus_ben_cnt_guj_tig_bem_afr_arw_amh_cze_xho_dgb_knd_yor_ita_aze_dut_igb_ewe_bam_bos_moo_fin_anl_ven_ind_glc_azi_vie_bat_scr_bul_cic_sun_tml_owc_alb_jpn_rom_pol_swt_sid_uzb_amr_qcu	-0.385123484296429	-0.984902750056017	0.327227277048082
386	mly_tag_guj_igb_rus_geo_tha_jpn_swe_prs_ctl_rom_xho_sid_mol_arw_sun_nor_heb_ben_dut_dyu_eng_pan_fre_owc_alb_krd_spa_grk_tur_jav_azi_ven_afr_mlt_bem_por_ses_fbf_ind_pol_anl_cic_wly_swa_chh_swt_moo_tsw_tsn_bam_lda_bos_cze_ewe_urd_bat_slo_kor_akn_bul_gam_svk_lat_sod_mcd_glc_yor_ger_dgb_hin_cnt_vie_hau_hun_fin_tml_lit_ukr_tig_ita_mnd_uzb_mao_scr_amr_aze_knd_bsq_aeg_est_amh_zul_qcu	0.274274471896184	0.70436793888327	0.482963769898463
387	azi_ses_zul_dut_arw_ven_prs_hin_moo_bam_uzb_yor_anl_urd_bat_mlt_tag_qcu_tur_pan_ita_tha_slo_spa_fbf_guj_heb_cic_ben_amr_afr_geo_lit_rus_knd_chh_sun_jav_swa_sid_est_ukr_dyu_tig_ger_cnt_cze_scr_pol_eng_jpn_hau_tsw_ewe_krd_rom_dgb_glc_hun_swt_vie_sod_mol_bsq_grk_fin_bul_akn_por_amh_aeg_bos_gam_lda_kor_ind_igb_tsn_mly_mcd_nor_bem_alb_wly_lat_xho_mao_mnd_tml_fre_svk_ctl_swe_owc_aze	0.293038253290916	0.704209031506531	0.483062247609449
388	scr_cic_mao_tig_rom_fin_knd_pol_yor_krd_est_afr_tha_zul_tsw_chh_geo_wly_rus_lit_jav_ewe_heb_glc_pan_gam_tsn_prs_lat_sod_swa_dut_mcd_spa_tml_amr_ind_fbf_fre_bos_owc_mlt_ger_ctl_moo_swe_arw_uzb_grk_bul_kor_bat_mly_xho_ukr_anl_bem_jpn_hau_ben_ita_sid_azi_bam_mnd_alb_hun_qcu_vie_aeg_swt_urd_dyu_tag_hin_lda_cnt_por_sun_nor_ven_dgb_eng_cze_mol_ses_igb_slo_akn_aze_amh_svk_bsq_tur_guj	0.2019039758362	0.45481567899979	0.650301757932321
389	swa_tag_cnt_hin_rus_chh_bat_prs_rom_ind_anl_jpn_mly_dyu_cze_tsw_moo_lda_heb_fre_svk_bsq_sod_ses_ger_slo_bul_mcd_lat_spa_aeg_uzb_cic_tig_bos_tur_amr_akn_tha_ctl_hun_geo_igb_hau_owc_arw_kor_krd_fin_tsn_vie_glc_ewe_swt_azi_scr_xho_knd_ven_mao_ukr_gam_qcu_fbf_dut_urd_sun_pol_aze_nor_guj_eng_wly_mol_sid_por_yor_dgb_zul_swe_alb_bem_bam_afr_tml_lit_amh_ita_grk_jav_est_mnd_mlt_pan_ben	0.154557328658505	0.365880878932665	0.715284911190921
390	aeg_heb_bsq_zul_xho_amh_ind_nor_dgb_urd_swa_bem_dyu_tur_jav_fbf_amr_bat_svk_tig_dut_lat_hau_ben_hun_tsw_ses_glc_pol_mly_ger_swe_mcd_rom_afr_por_lit_sod_wly_sun_gam_pan_igb_ewe_spa_cic_ven_scr_azi_anl_est_kor_mao_rus_ita_hin_alb_geo_tsn_prs_mnd_chh_moo_yor_slo_lda_uzb_bam_tha_akn_arw_aze_fre_qcu_vie_owc_grk_swt_cnt_fin_cze_eng_ctl_bul_ukr_jpn_mol_mlt_krd_bos_guj_sid_knd_tml_tag	0.0377504310075977	0.0862122535767298	0.931483031790706
391	ben_uzb_zul_chh_cze_fin_cnt_guj_tsw_jav_xho_lda_knd_ven_dut_por_tur_tag_amr_aze_hin_mly_sun_tsn_heb_mlt_swt_bsq_vie_scr_mol_lat_bem_fre_kor_grk_bam_mcd_tig_slo_urd_ger_moo_owc_wly_mao_fbf_akn_pan_tml_nor_gam_lit_hau_prs_swe_ewe_anl_glc_yor_arw_ctl_rom_dyu_bos_mnd_cic_sod_tha_pol_bat_est_spa_geo_amh_azi_jpn_bul_svk_krd_rus_ita_eng_sid_afr_alb_ind_aeg_hun_igb_ukr_dgb_qcu_ses_swa	-0.187145860406497	-0.462356283831021	0.644905747701559
392	lit_aze_eng_rus_swa_mly_afr_fin_cic_xho_fre_wly_bul_ita_zul_owc_ind_svk_yor_hau_alb_uzb_jpn_heb_aeg_dut_bam_ger_ven_tur_cze_anl_bat_sid_chh_ukr_bsq_vie_krd_ewe_ses_igb_lat_pol_akn_moo_tsn_kor_por_grk_amh_dyu_glc_guj_nor_knd_qcu_scr_pan_lda_mnd_bos_ctl_bem_ben_swt_spa_arw_gam_dgb_tig_tag_rom_hun_cnt_slo_tha_tml_mol_swe_mlt_hin_urd_est_sod_jav_tsw_mao_fbf_sun_amr_azi_mcd_geo_prs	-0.374926140550358	-0.877769526314281	0.38233083076554
393	gam_aeg_sid_uzb_geo_igb_hau_bsq_arw_ukr_scr_slo_mnd_sod_ctl_amh_tig_qcu_prs_cze_tha_guj_mol_swa_tur_ita_rom_ben_pan_vie_est_dyu_urd_tsn_spa_sun_tsw_hun_glc_moo_por_xho_tag_zul_grk_jav_mly_aze_anl_wly_knd_ses_bam_heb_ven_fbf_mcd_bat_bos_azi_lat_akn_hin_chh_afr_swe_lit_mlt_eng_bem_alb_tml_cnt_owc_lda_yor_ger_jpn_fin_kor_mao_cic_svk_fre_amr_ewe_pol_rus_ind_krd_swt_dut_dgb_nor_bul	0.155562351027286	0.367301434466203	0.714228687032227
394	tsn_kor_sod_sid_chh_scr_knd_ind_bul_mlt_krd_hun_hau_dyu_xho_arw_mol_glc_bos_ven_rus_svk_afr_bat_pol_geo_yor_swt_por_bam_lda_prs_tur_fbf_mly_igb_grk_qcu_ger_jpn_mao_urd_dgb_tsw_guj_cnt_tig_heb_aeg_slo_aze_hin_zul_amr_jav_owc_moo_fre_ukr_pan_dut_ses_wly_swa_gam_anl_est_sun_tag_alb_fin_mnd_uzb_rom_tml_amh_azi_akn_ewe_bem_tha_ita_spa_cic_bsq_eng_lit_swe_ben_vie_nor_mcd_cze_ctl_lat	-0.488139828158544	-1.20153317261202	0.232595334908595
395	moo_knd_scr_grk_ger_fin_ben_wly_ewe_cnt_kor_krd_ses_mlt_yor_qcu_lit_swt_tig_lda_uzb_tha_hun_svk_sid_tsw_bsq_ctl_bos_aze_chh_rom_nor_urd_vie_jav_ukr_sun_sod_ita_glc_bam_swe_tur_eng_slo_jpn_geo_dgb_xho_fre_bul_pan_mly_spa_guj_ind_mao_heb_alb_hin_mnd_aeg_anl_mol_swa_pol_por_hau_dyu_lat_azi_bem_arw_prs_amh_est_zul_cze_fbf_amr_cic_mcd_akn_bat_tag_owc_igb_afr_tsn_tml_ven_gam_dut_rus	0.362426190763378	0.852988337768384	0.395857300169417
396	amh_sun_vie_swt_krd_fbf_ger_lit_aeg_tsn_slo_heb_mly_sid_dyu_urd_cnt_grk_mlt_pol_fin_bul_tig_lda_kor_rus_akn_lat_ven_dgb_tur_alb_owc_swa_por_tml_moo_glc_qcu_mcd_gam_fre_chh_bat_pan_knd_est_geo_hin_prs_ita_igb_ukr_xho_wly_tag_swe_bos_ind_jpn_rom_tha_yor_bam_anl_uzb_spa_scr_guj_mao_hau_ctl_cic_arw_jav_svk_mol_tsw_zul_ses_bsq_ben_bem_azi_mnd_sod_nor_ewe_dut_cze_amr_hun_aze_afr_eng	-0.205513261891384	-0.523562045365819	0.601828576841159
397	ewe_yor_ukr_jpn_mly_amr_rom_dut_owc_dgb_tur_cze_ind_svk_lat_wly_por_zul_bem_qcu_glc_dyu_ctl_cnt_est_swe_igb_uzb_bul_akn_aeg_sun_aze_pan_hau_lda_spa_anl_tag_arw_xho_tsw_slo_ven_ben_bos_fin_amh_nor_afr_fbf_scr_jav_chh_mol_tig_tha_ses_cic_prs_heb_urd_mao_swt_bsq_guj_hin_bat_azi_sod_mnd_swa_eng_ger_vie_moo_sid_hun_tsn_mlt_gam_geo_knd_mcd_lit_bam_tml_pol_fre_ita_alb_krd_grk_rus_kor	0.653200261334866	1.43500988161461	0.154638812155812
398	mly_jav_ewe_amh_ger_gam_mao_ses_ukr_aeg_pan_qcu_scr_lda_hun_slo_tig_hau_tsn_por_bul_hin_uzb_krd_geo_heb_moo_swa_lat_afr_bem_tag_pol_rom_cze_dut_bos_dgb_anl_est_dyu_kor_tur_tha_guj_mlt_svk_arw_glc_ven_mol_ind_wly_fin_bam_aze_ita_mcd_prs_igb_bat_eng_cnt_fre_tsw_nor_akn_chh_grk_fbf_ben_sod_rus_cic_yor_urd_owc_xho_sun_jpn_alb_zul_bsq_spa_knd_tml_azi_lit_sid_ctl_vie_amr_mnd_swe_swt	0.159185997325832	0.415518760021498	0.6787193483576
399	mlt_tml_akn_lit_afr_swt_ses_fre_anl_mcd_ita_aze_amh_arw_grk_aeg_tsn_cze_jpn_tsw_vie_ctl_cic_fin_swa_scr_urd_ukr_chh_hun_lat_bsq_uzb_bem_cnt_swe_ger_hin_ind_guj_dgb_igb_bam_ven_bat_bos_qcu_pol_slo_lda_dyu_tha_gam_bul_xho_pan_rus_yor_svk_spa_kor_hau_prs_sid_zul_nor_por_mly_mao_eng_knd_fbf_heb_alb_glc_mol_ben_amr_dut_wly_owc_jav_sun_tur_sod_rom_tig_est_mnd_moo_tag_ewe_krd_geo_azi	0.337841851972312	0.870048578437858	0.386513998331617
400	igb_bem_lda_hin_akn_cic_mao_por_ven_prs_slo_mol_ita_ewe_owc_ger_knd_svk_dgb_bos_fin_ses_mlt_rom_tha_cnt_urd_vie_glc_wly_est_moo_yor_eng_lat_geo_tml_mly_tsn_jpn_scr_krd_tig_tag_uzb_bat_cze_qcu_bam_swt_tur_dut_arw_heb_spa_sun_pan_bsq_sid_chh_rus_ukr_aeg_amr_mnd_aze_kor_pol_sod_ben_swa_zul_mcd_fre_bul_ind_hau_anl_swe_lit_amh_fbf_azi_ctl_hun_tsw_guj_nor_alb_gam_dyu_jav_xho_afr_grk	0.138264444475245	0.322147125292176	0.748064270683965
401	aeg_pol_cic_fre_bos_swt_zul_swa_scr_mol_por_qcu_hin_dyu_azi_arw_mly_gam_xho_hun_tsw_tag_sun_igb_kor_spa_aze_krd_ctl_rus_urd_jav_bat_nor_pan_bul_jpn_chh_mcd_lda_fin_dut_cze_guj_heb_tsn_yor_ger_owc_eng_moo_est_slo_ven_swe_bam_lit_akn_ewe_uzb_ind_sod_rom_wly_cnt_vie_knd_tml_fbf_ita_tha_anl_ukr_mlt_sid_tig_amh_svk_hau_amr_mnd_grk_ses_mao_tur_glc_ben_bem_alb_prs_dgb_geo_bsq_afr_lat	0.384588615701735	0.991414020976252	0.324055951754767
402	anl_eng_sid_qcu_ewe_ger_mnd_ind_amr_tml_ses_sod_ita_fbf_amh_pol_jpn_por_fre_heb_mlt_tsw_guj_moo_swe_rom_aeg_scr_mly_xho_gam_zul_ven_sun_tsn_jav_ben_kor_wly_bat_hau_afr_cze_fin_arw_vie_ctl_svk_tag_tig_owc_cnt_ukr_urd_slo_dyu_chh_dgb_est_geo_hin_glc_bsq_lda_aze_cic_mol_rus_spa_prs_nor_bam_knd_uzb_grk_swa_tha_mcd_yor_dut_krd_alb_bos_azi_pan_bem_lat_akn_mao_hun_lit_tur_swt_igb_bul	0.169741117694071	0.392817405726544	0.695353291138013
403	yor_knd_heb_owc_spa_prs_cze_lit_bem_eng_ben_lat_afr_ind_swt_mlt_rus_lda_nor_fbf_ita_hin_aze_tml_pan_swe_mly_kor_moo_krd_ven_bat_mnd_arw_geo_igb_glc_qcu_alb_tsn_bam_jpn_tsw_hun_mcd_mol_ukr_ger_scr_svk_dyu_xho_dut_fin_wly_chh_tur_por_cic_tag_swa_akn_zul_ses_aeg_pol_bos_fre_hau_azi_rom_dgb_mao_bul_amh_jav_uzb_slo_bsq_guj_ctl_sun_grk_tha_est_urd_tig_sid_cnt_vie_gam_amr_anl_sod_ewe	0.123979803153511	0.294309059284013	0.769177650086397
404	cic_gam_lda_dgb_bem_igb_pan_qcu_sod_mnd_tig_tml_hun_pol_fin_jav_ukr_tsn_kor_yor_akn_ctl_knd_cze_tha_bat_owc_dut_heb_arw_tur_por_ven_swt_cnt_ben_lit_svk_krd_eng_lat_alb_sun_mly_scr_zul_bul_dyu_sid_aeg_ewe_aze_azi_guj_hau_mcd_swe_fre_mol_ind_jpn_ses_vie_moo_wly_urd_fbf_xho_amr_nor_amh_est_mao_slo_grk_bam_ger_tsw_bsq_swa_rus_bos_afr_ita_chh_uzb_anl_prs_spa_hin_geo_glc_tag_mlt_rom	-0.0433977954107802	-0.111064762003011	0.911804335587767
405	ben_swa_uzb_aze_gam_ses_lda_akn_rom_grk_est_mao_jav_ind_hau_qcu_tur_igb_eng_alb_pol_bos_geo_moo_azi_tsw_tig_por_slo_cic_bam_arw_bsq_mnd_mol_mlt_lit_sun_anl_ger_fre_wly_jpn_yor_aeg_fin_bul_hun_hin_dut_xho_tsn_tag_chh_swt_fbf_amr_tml_knd_svk_heb_ukr_dyu_glc_swe_guj_rus_bem_owc_ewe_cnt_urd_amh_zul_lat_sod_ita_bat_kor_mcd_prs_ven_mly_vie_spa_pan_cze_tha_nor_dgb_sid_ctl_afr_scr_krd	-0.425567189013608	-1.09078623156009	0.278185009886435
406	nor_scr_mly_aeg_ctl_fbf_tag_hin_anl_owc_tml_sun_mlt_rus_tsw_dut_pan_alb_ben_cic_spa_uzb_cnt_bat_ger_zul_gam_glc_mcd_tig_xho_knd_guj_swe_sod_ukr_lit_vie_jpn_eng_krd_dyu_bos_ven_hun_mnd_mol_qcu_aze_svk_tha_bul_akn_arw_swt_ses_prs_kor_grk_dgb_bem_urd_est_bam_pol_fre_azi_ita_moo_yor_wly_swa_slo_rom_bsq_mao_tur_por_ewe_igb_afr_amh_cze_chh_sid_heb_lat_ind_tsn_amr_geo_fin_hau_jav_lda	-1.19714575509404	-2.82758880647345	0.00574292775809042
407	swe_tig_ben_knd_akn_lda_xho_geo_dut_aze_chh_kor_ctl_alb_heb_ses_wly_hun_est_ven_dyu_hau_mlt_cic_zul_ita_tha_dgb_owc_tsn_vie_guj_sod_afr_arw_bos_fre_glc_uzb_sun_pol_jpn_fbf_lit_bem_ewe_jav_hin_tsw_tml_slo_swa_por_cze_lat_azi_bsq_prs_yor_nor_svk_tag_moo_eng_gam_bat_mcd_fin_krd_grk_bul_mly_aeg_rus_cnt_bam_mnd_scr_mol_amh_mao_rom_swt_ind_anl_ukr_ger_pan_amr_tur_qcu_igb_urd_spa_sid	0.177459254285773	0.458810150175418	0.647440994859858
408	hun_hin_lda_fre_pan_bam_svk_tsn_mao_dut_jpn_bul_cic_tml_tha_nor_alb_bat_knd_ger_igb_tsw_ukr_wly_bem_owc_moo_swa_akn_urd_sod_amr_tig_aze_guj_arw_xho_ita_swt_lat_mol_afr_ewe_mnd_scr_ses_azi_tag_bsq_est_heb_jav_ctl_fin_spa_slo_anl_zul_krd_ind_eng_bos_swe_tur_dgb_aeg_qcu_prs_grk_sid_chh_pol_mcd_por_uzb_vie_hau_geo_dyu_yor_sun_mly_cze_rus_fbf_mlt_gam_rom_cnt_ben_glc_amh_ven_kor_lit	-0.013682417665815	-0.0348242741873608	0.972294500613265
409	swt_gam_uzb_jav_chh_swe_zul_fre_tag_sod_tml_hau_heb_eng_aeg_pol_xho_ind_knd_yor_urd_ben_spa_guj_bsq_lit_hin_alb_qcu_hun_amr_scr_ita_cze_mnd_wly_tsn_anl_lda_fbf_ses_fin_jpn_svk_arw_vie_por_bos_krd_dgb_amh_owc_slo_tig_tsw_ewe_geo_bul_swa_mao_nor_mcd_mlt_cnt_glc_azi_bat_tha_ger_dut_igb_sun_pan_sid_prs_cic_tur_afr_ukr_bem_kor_moo_ven_akn_lat_mol_est_rom_bam_mly_aze_rus_grk_dyu_ctl	0.17906715168661	0.424979851265521	0.671833037087521
410	vie_mlt_wly_ewe_pol_amr_scr_dyu_jav_amh_swe_mnd_tsw_bam_arw_pan_xho_por_chh_geo_akn_bsq_jpn_hau_moo_anl_nor_cze_gam_guj_mcd_bos_fre_grk_ukr_ses_knd_glc_mly_swt_sid_tml_heb_uzb_azi_hun_svk_alb_aeg_ben_lat_cic_mao_spa_est_igb_eng_ven_ind_kor_krd_urd_rom_bul_zul_swa_ger_ctl_rus_tag_tur_afr_bat_prs_dgb_tig_qcu_lda_sun_sod_tsn_slo_hin_fin_lit_fbf_yor_ita_owc_aze_tha_mol_bem_cnt_dut	0.320624189645708	0.731499962355628	0.466313037616884
411	fre_uzb_ind_tur_tsw_ses_fbf_cic_zul_vie_eng_anl_azi_igb_sod_pol_scr_dyu_hun_xho_mol_aeg_akn_heb_pan_alb_amh_mlt_ctl_geo_bul_ger_tha_ven_hau_bem_yor_rus_jav_fin_urd_ukr_spa_owc_ewe_ben_prs_cze_wly_mnd_tag_krd_afr_jpn_bos_swt_nor_moo_svk_aze_bat_mly_chh_qcu_ita_tig_rom_lda_dut_guj_est_gam_arw_sun_grk_cnt_slo_lit_kor_knd_bam_hin_mao_tsn_por_tml_lat_dgb_mcd_sid_swe_amr_bsq_swa_glc	0.627520558473382	1.70727745730628	0.0911071085604791
412	spa_swa_ita_pan_mlt_cze_pol_aeg_glc_swt_grk_nor_afr_azi_heb_arw_bem_dyu_prs_rus_est_mcd_lit_vie_fin_igb_por_mly_scr_amr_knd_fbf_ukr_cic_hin_tig_svk_swe_ewe_eng_gam_ven_cnt_bul_jpn_yor_lda_bam_hau_ctl_sod_ind_zul_ben_owc_wly_moo_tag_anl_urd_tsn_krd_jav_uzb_tha_fre_ses_ger_mao_qcu_rom_guj_alb_sun_dut_mol_tml_bat_dgb_sid_mnd_xho_chh_kor_amh_aze_bsq_bos_lat_slo_tsw_akn_geo_tur_hun	0.195588065549064	0.435844257844766	0.663959728561669
413	hau_uzb_fbf_ger_zul_bul_sun_kor_bem_jav_heb_aze_svk_amr_tml_pan_pol_rus_ukr_dgb_swt_cnt_tig_fre_ven_mol_dyu_bos_ses_ind_jpn_sod_urd_anl_slo_alb_eng_mly_tha_guj_cze_swe_glc_tsw_mnd_owc_yor_azi_bam_dut_nor_est_lat_mao_lda_hun_krd_por_spa_grk_vie_lit_akn_tag_arw_gam_geo_ewe_igb_tsn_qcu_scr_rom_knd_amh_prs_moo_ctl_ita_aeg_mlt_hin_swa_afr_wly_sid_fin_tur_bsq_ben_cic_mcd_xho_bat_chh	-0.449330201700364	-0.982732989151249	0.328288596454341
414	fbf_afr_lat_cnt_lda_nor_bos_tsw_swe_heb_tsn_ses_est_kor_akn_knd_zul_vie_arw_ctl_qcu_uzb_prs_ita_bsq_fre_svk_amr_sod_ven_sun_ben_glc_guj_tml_aeg_swa_ewe_tig_bul_moo_alb_hin_tag_aze_ind_cze_rom_cic_jpn_spa_mol_bem_geo_mao_pan_jav_krd_por_igb_scr_tha_dut_mnd_mcd_mlt_lit_slo_chh_hun_amh_tur_ukr_owc_dgb_dyu_xho_ger_gam_yor_urd_azi_hau_fin_rus_sid_grk_wly_mly_bat_eng_swt_pol_bam_anl	-0.718557166519184	-1.85977023637785	0.0660791245868297
415	mlt_sod_bos_cnt_lit_bem_aeg_hau_aze_scr_wly_guj_ger_afr_krd_arw_moo_jav_swa_yor_mol_tml_pan_dgb_bat_prs_xho_bsq_mnd_ven_dyu_nor_amh_ctl_tur_uzb_lat_kor_rom_por_spa_sid_cic_swe_fre_mao_akn_jpn_slo_tha_ben_ind_svk_sun_mly_est_gam_fin_glc_amr_chh_tsn_swt_mcd_vie_dut_urd_lda_tsw_ita_fbf_hin_azi_grk_rus_geo_ses_igb_heb_hun_bul_bam_qcu_cze_owc_zul_alb_tig_anl_ukr_ewe_knd_pol_tag_eng	-0.663552107870898	-1.72370789387818	0.0880835188876491
416	ind_glc_cze_rus_qcu_svk_igb_prs_bem_fre_swe_est_cnt_krd_heb_grk_mao_vie_zul_bam_fbf_kor_tag_tur_fin_ita_bul_dyu_arw_afr_gam_mlt_azi_sun_sid_slo_bat_rom_pol_nor_ses_akn_ctl_moo_dut_mol_alb_mly_aeg_xho_swa_aze_por_sod_hun_ewe_knd_geo_amh_anl_wly_hin_spa_yor_bsq_tml_dgb_owc_tha_scr_amr_lda_mnd_eng_pan_cic_ben_lit_swt_lat_ukr_tsw_chh_jpn_ger_urd_hau_mcd_jav_bos_uzb_tig_tsn_ven_guj	0.838737569480071	2.18346020735399	0.0315185082105911
417	mlt_qcu_pan_yor_mao_scr_akn_tig_tag_sun_cic_lat_guj_sod_ewe_xho_mcd_aeg_ukr_svk_zul_cnt_eng_ind_ven_krd_tsw_bem_heb_jpn_ctl_mly_slo_fin_rom_jav_arw_dgb_amr_tha_fre_swa_cze_wly_lda_swe_owc_afr_igb_por_fbf_anl_hin_ben_uzb_rus_kor_mol_tml_nor_amh_aze_gam_glc_ses_dut_geo_vie_bsq_alb_lit_azi_pol_knd_hun_prs_bos_hau_ita_sid_urd_swt_bul_bat_est_tur_ger_tsn_chh_spa_bam_grk_mnd_dyu_moo	0.266385905759663	0.691049107038092	0.491256022217893
418	qcu_vie_bat_azi_sod_guj_bem_aeg_ven_bam_ben_cic_wly_swe_tur_tsn_heb_tsw_ukr_hau_akn_fbf_tha_mnd_tag_bos_eng_anl_ctl_swa_mlt_hin_krd_dyu_scr_lat_hun_dgb_jpn_ses_lit_mly_fre_rus_amh_lda_sid_est_aze_fin_gam_ewe_chh_arw_moo_uzb_mao_slo_mol_ita_cnt_mcd_swt_geo_prs_tig_dut_svk_glc_alb_grk_bsq_cze_zul_sun_nor_tml_igb_bul_kor_pan_por_jav_owc_pol_ger_ind_rom_afr_yor_xho_urd_spa_knd_amr	-1.00635925257053	-2.38172558820539	0.0192686992883555
419	qcu_knd_uzb_lda_arw_bul_anl_prs_heb_glc_azi_tur_geo_cze_cnt_chh_tag_tsw_slo_jav_moo_svk_est_spa_sun_hun_ind_bem_dut_mnd_pol_ven_bos_amr_scr_por_sid_ger_pan_krd_tml_cic_ewe_aeg_bsq_swt_xho_yor_bat_grk_ctl_aze_mol_fbf_gam_tha_hau_ben_mao_mly_vie_ita_alb_ukr_rom_mcd_lat_sod_rus_swa_eng_hin_owc_guj_fre_kor_jpn_tsn_afr_urd_dgb_nor_swe_fin_amh_dyu_akn_mlt_igb_lit_bam_ses_wly_tig_zul	-0.445322456976302	-1.18625648586836	0.238542779149483
420	svk_amh_cnt_bos_moo_dyu_ind_tag_pol_tig_jav_tsn_swe_glc_spa_ctl_cze_est_bam_arw_akn_anl_tml_ses_rom_pan_mol_owc_hin_heb_aeg_rus_nor_bul_urd_dut_mlt_eng_igb_bem_gam_scr_sun_yor_zul_ewe_tur_wly_jpn_bat_dgb_tha_mcd_krd_swa_ger_uzb_fin_mao_fre_ben_alb_mly_geo_por_tsw_hau_cic_lit_vie_hun_kor_lda_slo_lat_knd_ukr_sid_prs_swt_azi_aze_ven_qcu_amr_xho_bsq_mnd_guj_chh_fbf_afr_sod_grk_ita	-0.154073463330353	-0.360308474658039	0.719433488717742
421	lda_cic_ses_geo_akn_mao_svk_gam_dgb_ctl_fre_ukr_lat_ewe_rus_sod_dyu_fin_sun_amr_alb_glc_tag_mly_amh_zul_nor_swe_hun_por_est_bsq_jpn_igb_ven_grk_tha_moo_azi_uzb_mcd_arw_tml_ben_urd_vie_bos_tur_mnd_scr_bem_ind_rom_owc_dut_fbf_pol_cze_slo_hin_bat_afr_aze_aeg_tig_xho_chh_bam_spa_sid_kor_ita_swt_swa_bul_pan_qcu_anl_wly_knd_cnt_mol_ger_yor_krd_heb_mlt_jav_tsn_prs_hau_lit_guj_eng_tsw	0.584954648880979	1.59209362128286	0.11475714315938
422	arw_lat_afr_ctl_dgb_gam_akn_dut_aeg_tig_prs_mnd_guj_hau_urd_azi_ewe_ita_cnt_swt_hin_vie_moo_grk_rus_swa_anl_svk_amr_owc_tsn_ind_ger_geo_wly_por_lit_xho_sun_ukr_mcd_kor_bat_tag_cze_tur_ven_alb_hun_sod_dyu_mao_bul_bsq_cic_mly_qcu_jpn_tsw_mlt_glc_aze_fre_mol_bem_lda_tha_yor_sid_zul_fbf_amh_bos_fin_scr_igb_ben_est_pol_ses_rom_nor_krd_tml_swe_pan_chh_bam_spa_heb_jav_knd_uzb_slo_eng	0.450076770775677	1.01729025797191	0.311654588246952
423	sun_krd_qcu_dyu_jav_tsw_ind_amh_mcd_urd_vie_dgb_sid_fre_svk_slo_anl_mnd_tig_zul_cze_bem_grk_lat_cnt_lda_yor_ita_knd_azi_fin_ger_geo_gam_swa_spa_ses_jpn_swt_cic_sod_owc_ven_ben_swe_uzb_mlt_mly_aeg_nor_akn_wly_guj_mao_glc_alb_tml_hin_afr_ewe_chh_igb_por_bos_xho_hau_ukr_amr_bam_heb_pan_fbf_arw_bsq_scr_hun_kor_tag_tur_prs_moo_pol_mol_lit_est_tha_bat_bul_aze_tsn_eng_rus_ctl_dut_rom	-0.151187857350129	-0.368778553600749	0.713130995959506
424	cze_ben_svk_glc_cic_gam_spa_mol_kor_aze_tig_geo_alb_scr_zul_yor_dut_moo_bem_dgb_hin_rom_qcu_ctl_swe_vie_hau_sid_dyu_grk_ewe_pan_cnt_tsw_eng_arw_swa_chh_afr_hun_tsn_bos_urd_ses_amh_igb_akn_slo_bat_mcd_anl_mly_sun_jav_tag_bul_owc_wly_prs_mnd_amr_por_fre_jpn_swt_azi_bsq_uzb_mlt_xho_fin_lit_tha_nor_ven_ita_rus_tur_lat_ger_sod_mao_heb_fbf_guj_knd_lda_ukr_bam_pol_krd_est_tml_ind_aeg	0.0256861053308616	0.066490334213462	0.947130183674035
425	ben_ita_alb_ger_tsn_afr_ses_dut_est_cic_tig_gam_sid_mcd_chh_hun_bos_sun_lda_vie_glc_arw_mlt_sod_aeg_lat_bsq_dyu_rom_rus_knd_guj_aze_swa_lit_fre_bat_mnd_spa_amh_cnt_heb_prs_uzb_swe_ukr_yor_ven_bul_geo_owc_urd_hau_bam_pan_pol_por_kor_nor_tag_ewe_tsw_swt_fin_fbf_ind_krd_scr_anl_svk_mly_tha_akn_jpn_grk_igb_slo_moo_dgb_qcu_tur_hin_azi_bem_wly_cze_xho_ctl_zul_eng_mao_mol_tml_jav_amr	-0.350304574158484	-0.799890337985359	0.425812792366777
426	sid_lda_afr_lit_bat_akn_dut_pol_arw_jpn_eng_tha_mcd_svk_cic_tur_ben_mlt_mao_heb_tsn_ewe_yor_rom_zul_aeg_rus_fin_est_knd_aze_moo_vie_chh_fbf_sun_ger_uzb_bam_glc_grk_kor_hun_tml_slo_jav_bos_ita_dgb_urd_swe_wly_guj_prs_ind_azi_mly_fre_sod_cze_owc_amr_scr_lat_gam_ven_mol_amh_bsq_swt_bem_krd_bul_ctl_xho_anl_spa_dyu_ukr_geo_pan_swa_hau_alb_tsw_por_mnd_igb_nor_ses_cnt_hin_tig_tag_qcu	-0.563907253353714	-1.26719047377348	0.208251210664071
427	tsn_hun_sun_tig_glc_nor_mnd_anl_alb_jav_qcu_ger_xho_fre_ses_ind_bam_geo_prs_eng_por_bat_arw_dyu_vie_aeg_hau_afr_heb_tsw_cnt_hin_mao_azi_jpn_ewe_knd_ita_dgb_mlt_chh_zul_bos_aze_slo_mly_svk_rom_bem_amr_cze_grk_ctl_pol_sod_mol_akn_mcd_swa_wly_moo_lat_uzb_ben_pan_yor_igb_rus_gam_amh_tag_spa_ukr_bul_tml_swt_fbf_owc_est_ven_cic_tha_sid_krd_fin_lit_lda_dut_swe_scr_kor_urd_guj_tur_bsq	-0.202479319842347	-0.523595417243872	0.601805452247793
428	dyu_pol_moo_tsn_swe_mlt_hin_mly_guj_anl_bsq_yor_ger_mol_glc_hun_rus_mao_ctl_hau_cic_afr_rom_krd_lit_mcd_azi_ses_tig_kor_aeg_knd_vie_tur_alb_fre_gam_uzb_ewe_slo_mnd_prs_dgb_bos_tml_cze_jav_akn_spa_eng_tha_bam_ind_xho_fin_owc_por_tsw_est_amr_bul_grk_bem_pan_fbf_ita_arw_qcu_geo_ven_svk_nor_dut_jpn_sun_ben_lat_aze_swa_cnt_heb_ukr_swt_wly_scr_urd_lda_zul_tag_amh_sid_igb_sod_chh_bat	0.453091670644882	1.00979856808921	0.315211889856168
429	swt_tur_dut_ben_knd_qcu_svk_bem_jpn_fre_bam_urd_cic_est_hau_hin_lda_ctl_ita_swa_tig_hun_fin_ewe_sun_anl_por_bos_spa_prs_ukr_akn_tsn_cnt_rom_dyu_tsw_fbf_amh_aze_ind_arw_tag_mlt_ven_heb_pan_rus_zul_mly_sod_azi_owc_lit_jav_eng_guj_mcd_swe_afr_grk_bat_amr_uzb_scr_alb_ses_mol_krd_bul_geo_slo_kor_tha_cze_nor_ger_tml_wly_igb_lat_bsq_vie_sid_gam_moo_aeg_mao_xho_chh_dgb_mnd_yor_glc_pol	-0.0923130367867282	-0.211988602599631	0.832579833362153
430	scr_lit_ses_por_afr_mol_tig_kor_dgb_tag_moo_qcu_heb_wly_tha_ewe_lat_uzb_hin_guj_azi_ven_sod_chh_swt_bsq_ctl_bem_anl_owc_knd_svk_ind_krd_tsw_mly_ger_zul_bos_arw_aeg_mnd_bul_cic_mao_swa_tml_fin_hau_pol_amr_glc_bam_aze_igb_alb_jpn_geo_slo_grk_xho_ben_yor_dut_cnt_swe_dyu_fbf_lda_tsn_rom_cze_akn_tur_sun_mcd_hun_mlt_ita_bat_sid_ukr_est_pan_jav_vie_rus_prs_fre_gam_eng_spa_nor_amh_urd	-0.669063939011088	-1.59509674952611	0.114083490114664
431	dgb_krd_xho_yor_fbf_sun_ewe_spa_ukr_eng_sod_bsq_geo_svk_swe_swt_mao_bem_aze_amh_est_igb_swa_cnt_kor_ctl_bos_bul_lit_grk_aeg_vie_bam_tig_hin_rus_ben_jav_owc_qcu_fin_tha_tml_zul_mlt_mcd_mly_moo_fre_alb_tur_bat_heb_pol_cic_knd_hau_guj_jpn_anl_mnd_mol_dyu_tsn_sid_ses_nor_akn_prs_ind_amr_glc_hun_por_ven_scr_tsw_ger_dut_uzb_rom_gam_lat_pan_wly_tag_slo_lda_arw_cze_ita_afr_chh_azi_urd	-0.17165367988192	-0.386583576476449	0.699947620584059
432	afr_zul_jav_ewe_akn_azi_jpn_dut_sun_eng_fbf_tsn_ven_svk_kor_cic_cnt_gam_bul_lat_dyu_fin_ctl_ses_arw_swt_slo_ita_swa_owc_heb_aeg_urd_rom_tml_ben_dgb_bos_sod_tur_tsw_fre_ger_amh_prs_qcu_guj_bsq_est_cze_pan_spa_wly_mly_moo_rus_bam_hun_alb_vie_bem_xho_tha_glc_igb_pol_anl_nor_mao_krd_bat_ukr_tag_swe_hin_aze_knd_tig_yor_ind_lit_mol_lda_amr_uzb_chh_hau_mlt_mnd_geo_scr_por_sid_grk_mcd	-0.561351458703056	-1.3451940104305	0.18183362235692
433	urd_ger_igb_rus_geo_tur_azi_yor_lit_gam_alb_fbf_bam_mnd_bat_tha_prs_hau_chh_bem_swa_aeg_mcd_uzb_por_mao_mol_spa_kor_cic_afr_amr_ita_dyu_bos_krd_owc_swe_lda_tsn_aze_ses_wly_swt_akn_ben_fre_pol_vie_cnt_guj_qcu_pan_knd_scr_bul_ctl_jav_sid_zul_dgb_nor_anl_mlt_ewe_amh_est_arw_mly_jpn_xho_tag_bsq_slo_cze_ukr_ind_tsw_moo_sun_grk_dut_ven_tig_heb_glc_eng_fin_svk_tml_hun_lat_sod_hin_rom	-0.0901324244304779	-0.20633029864636	0.836983949505027
434	ctl_mnd_cnt_tig_prs_bos_aze_mly_xho_tsn_kor_igb_owc_tha_akn_ind_scr_lda_aeg_swe_ewe_qcu_arw_anl_tsw_knd_tml_geo_tur_wly_bsq_swt_azi_swa_spa_amh_uzb_ven_amr_afr_vie_dut_est_bul_chh_alb_rus_cze_mlt_sod_guj_tag_bam_grk_heb_lat_svk_ukr_slo_lit_eng_fin_fre_ben_krd_bat_hun_ger_sid_hin_glc_urd_sun_bem_nor_cic_pol_jpn_mao_hau_fbf_zul_pan_ita_por_ses_moo_dyu_dgb_yor_jav_mcd_gam_mol_rom	-0.25014263034478	-0.652076001244343	0.515960541598053
435	ses_ben_moo_eng_scr_chh_amr_tag_akn_aeg_sid_tur_ind_prs_owc_bsq_yor_uzb_tsw_urd_pan_swt_zul_heb_sun_lit_gam_spa_mcd_est_hin_cze_aze_sod_mol_rus_alb_arw_swe_bul_azi_krd_ven_lda_glc_pol_nor_tml_grk_afr_igb_rom_amh_fin_qcu_bem_ewe_tsn_dyu_guj_cic_bam_swa_dut_mly_ukr_bos_vie_bat_anl_knd_mao_slo_tig_hun_geo_jav_mnd_ger_dgb_ctl_wly_tha_xho_fre_fbf_lat_mlt_jpn_svk_cnt_ita_kor_hau_por	-0.675343985291473	-1.66429921494193	0.0994186133557678
436	lit_prs_tsw_pan_dgb_knd_swa_amr_tsn_est_ewe_cnt_urd_tml_hin_zul_sid_aeg_jpn_por_igb_lat_mcd_fre_fbf_bam_ukr_bat_gam_afr_hun_bos_ven_mao_wly_uzb_ger_yor_bul_vie_eng_chh_dut_bsq_tur_lda_spa_mol_qcu_kor_arw_heb_svk_swe_cic_amh_azi_tag_alb_slo_fin_dyu_cze_tig_guj_akn_grk_mnd_swt_rom_rus_pol_mlt_anl_xho_ita_bem_nor_tha_ben_scr_geo_ses_aze_mly_ctl_sun_hau_jav_ind_moo_sod_krd_owc_glc	-0.326597600551032	-0.760686988713797	0.448768412938018
437	glc_urd_alb_mol_ind_moo_geo_arw_knd_tsw_afr_chh_sun_akn_gam_est_zul_vie_mao_ger_tag_ita_anl_cic_mcd_amr_rom_eng_bem_swa_dut_wly_igb_dgb_bos_bam_fbf_hun_lit_cze_ses_scr_mnd_prs_lda_ven_bsq_pan_xho_bat_lat_azi_fre_pol_ukr_rus_mlt_tml_krd_jpn_mly_cnt_amh_dyu_tha_aze_sid_qcu_tur_hin_grk_bul_nor_swe_jav_uzb_ctl_slo_spa_kor_aeg_yor_owc_guj_svk_tsn_sod_heb_fin_hau_ewe_tig_swt_por_ben	-0.360173207703215	-0.924585931632988	0.357574196285225
438	ind_heb_xho_dgb_dyu_ger_arw_spa_swt_wly_por_dut_grk_amr_aeg_mnd_eng_rom_krd_lit_alb_svk_moo_bem_tha_sun_jav_igb_bos_glc_geo_rus_bam_gam_ukr_fre_vie_fbf_lda_ben_hau_urd_tag_pan_lat_uzb_est_azi_yor_tsn_owc_amh_cze_bat_hin_cnt_knd_tsw_guj_anl_mao_ctl_mol_bul_sod_aze_swa_kor_ita_tig_slo_prs_afr_ven_pol_ewe_tml_tur_qcu_fin_jpn_scr_cic_chh_sid_hun_ses_nor_akn_bsq_swe_mcd_mlt_zul_mly	NA	NA	NA
439	igb_cic_mol_amr_tml_dgb_bem_rus_swe_gam_moo_aeg_eng_hun_qcu_knd_cze_geo_mlt_azi_prs_aze_vie_hau_hin_tsn_krd_kor_bam_jpn_wly_svk_est_ita_glc_dut_guj_tig_yor_ses_pol_tag_bos_lit_xho_uzb_fre_sod_slo_amh_nor_ben_lda_owc_fbf_jav_grk_tsw_bat_sid_cnt_tur_scr_ctl_swt_zul_ukr_pan_tha_heb_ind_urd_por_ewe_dyu_chh_anl_mly_bul_mao_alb_mnd_afr_ven_mcd_rom_spa_arw_sun_ger_swa_lat_fin_bsq_akn	-0.693750345865532	-1.76418868613906	0.0809838159336733
440	tur_hun_alb_aze_mol_dgb_xho_vie_gam_ewe_geo_por_zul_bat_mly_cze_ger_lda_amh_amr_afr_rom_guj_bem_uzb_hin_ven_spa_ben_dut_akn_fin_azi_cnt_tag_fre_dyu_jav_pan_nor_cic_mlt_bam_tsw_fbf_eng_tsn_urd_moo_slo_est_arw_tha_sid_ita_hau_swa_bos_tml_swt_mnd_igb_svk_ses_lit_scr_rus_aeg_tig_ukr_sod_anl_qcu_krd_grk_prs_owc_knd_bul_swe_ind_sun_wly_pol_jpn_bsq_ctl_heb_glc_mcd_mao_lat_yor_chh_kor	0.141332323894219	0.367424409679188	0.714137277528377
441	guj_slo_cnt_bul_geo_chh_est_ven_hau_sid_bam_urd_mol_spa_amr_glc_ind_svk_swa_heb_anl_lat_akn_cic_bat_eng_cze_amh_tur_pan_ewe_fbf_swt_ses_xho_mnd_mlt_aze_dut_ben_tag_hun_tig_qcu_afr_jpn_gam_ger_mcd_krd_fre_rom_grk_por_ukr_jav_yor_sod_alb_owc_knd_fin_igb_swe_rus_dyu_mao_kor_bsq_pol_tml_tsn_uzb_mly_aeg_scr_sun_moo_vie_bem_zul_ita_dgb_ctl_prs_tsw_arw_tha_bos_azi_lit_wly_lda_hin_nor	0.401127324204558	0.914317716280715	0.362914392490712
442	est_ven_guj_chh_xho_dut_hau_yor_mol_scr_glc_lat_spa_mao_swe_wly_hin_gam_slo_geo_bat_lit_tur_bsq_tha_sod_anl_aeg_alb_cic_zul_fbf_mly_heb_afr_amr_swa_pol_prs_arw_jpn_nor_dgb_rus_bem_grk_aze_cze_tig_uzb_jav_bam_ctl_sun_eng_mnd_ger_ita_fre_amh_mcd_tsw_lda_knd_bul_svk_rom_tag_kor_qcu_cnt_azi_tml_fin_pan_urd_ukr_tsn_mlt_ben_sid_ind_ses_krd_moo_hun_bos_akn_vie_igb_swt_dyu_por_ewe_owc	0.307273680762322	0.785532755140345	0.434138012984763
443	tha_dgb_tag_bos_ses_dyu_gam_sun_igb_eng_cic_yor_hun_alb_guj_sid_tml_por_ita_xho_zul_mao_slo_fin_pan_bem_mnd_nor_cze_mly_uzb_fre_aze_mol_tsn_bsq_swa_hin_jav_moo_urd_scr_krd_anl_tur_bam_sod_ven_azi_svk_hau_ctl_jpn_dut_glc_fbf_heb_vie_ukr_swt_swe_lda_chh_ger_spa_amh_mcd_akn_rom_lit_est_kor_grk_cnt_tig_amr_bul_arw_rus_afr_pol_knd_wly_ewe_bat_ind_tsw_aeg_geo_qcu_prs_ben_lat_mlt_owc	0.655871596138731	1.71362235373372	0.0899295942202357
444	ewe_alb_ven_cnt_afr_fre_bem_krd_tha_ukr_aeg_cze_uzb_nor_mol_tag_scr_bsq_ben_slo_moo_mnd_aze_xho_glc_tsw_mao_sid_swa_swt_amh_chh_gam_fin_lda_sod_kor_ita_hau_rus_spa_bam_guj_dgb_tml_bul_hin_igb_yor_prs_urd_jav_eng_dut_ger_pan_cic_zul_jpn_arw_est_knd_bat_dyu_swe_rom_heb_ctl_ses_tur_mlt_por_tig_owc_lit_akn_hun_fbf_mcd_qcu_azi_ind_sun_amr_tsn_wly_grk_geo_pol_svk_vie_bos_anl_mly_lat	0.63817221713159	1.43229859662419	0.155411038906435
445	uzb_bat_mly_spa_eng_krd_lat_lit_wly_tsn_bem_bul_swt_sid_yor_nor_anl_mlt_moo_jav_alb_hin_arw_pan_aeg_ewe_tag_tml_zul_mao_hau_tig_pol_scr_swe_gam_glc_por_igb_ind_lda_rom_dut_grk_fin_azi_ita_qcu_swa_ctl_svk_bsq_ven_guj_ben_fre_dyu_mcd_chh_owc_vie_slo_aze_ukr_bam_tur_hun_mnd_amh_tha_dgb_jpn_xho_kor_cic_cze_rus_est_amr_afr_tsw_ger_cnt_knd_urd_akn_geo_mol_fbf_sod_sun_ses_heb_prs_bos	0.223829835438973	0.498735772408158	0.619143139559514
446	anl_tag_igb_jpn_swt_bul_amh_ger_sid_chh_ewe_rom_eng_ven_tur_hun_vie_krd_cze_hin_aze_hau_akn_lda_ita_amr_dut_kor_ukr_ben_alb_qcu_pol_arw_cic_urd_swe_tsn_heb_tig_geo_azi_swa_spa_pan_tsw_grk_zul_guj_xho_mnd_gam_nor_tml_ctl_dyu_bem_moo_slo_jav_bsq_fre_fbf_wly_dgb_bat_mao_cnt_tha_fin_scr_mol_mcd_rus_yor_ses_por_prs_bam_lat_glc_afr_knd_mlt_sun_mly_est_owc_svk_lit_sod_bos_uzb_ind_aeg	-0.524947942737741	-1.20678726966998	0.230574750902227
447	ctl_mao_fin_ita_xho_jav_hun_por_ewe_rom_afr_swt_mlt_alb_prs_amh_qcu_guj_yor_lit_sun_pan_tsn_wly_gam_spa_azi_anl_zul_ukr_tag_chh_ses_nor_lda_kor_fbf_aeg_bam_bat_ben_tml_mly_lat_fre_hin_knd_uzb_mcd_amr_swe_tha_igb_mnd_moo_heb_dgb_grk_swa_mol_glc_geo_eng_dut_jpn_ind_krd_ger_bem_owc_cze_slo_ven_aze_akn_tur_dyu_bsq_est_hau_sid_cic_cnt_tig_urd_sod_pol_bul_vie_scr_bos_arw_rus_tsw_svk	-0.105097267930231	-0.248301659343135	0.804448475656803
448	spa_mao_bsq_ukr_est_dyu_sod_fre_moo_rom_slo_ven_kor_lda_pol_grk_sun_nor_fbf_amr_lit_jpn_tsn_tsw_glc_swt_mnd_ind_owc_tig_bam_pan_afr_hin_mlt_chh_qcu_mol_wly_azi_anl_knd_yor_eng_urd_guj_dut_igb_scr_ben_alb_fin_ger_mly_jav_cnt_aeg_swe_lat_vie_tag_amh_aze_hun_xho_heb_bat_bem_arw_uzb_zul_akn_tml_rus_dgb_svk_prs_ita_ctl_mcd_tha_bul_bos_krd_hau_por_tur_sid_swa_ewe_ses_gam_geo_cic_cze	-0.207956027620034	-0.537371703485005	0.592294357771053
449	hau_sod_ger_ses_qcu_scr_igb_eng_lda_krd_rus_tsw_glc_mcd_bat_fin_grk_mlt_yor_wly_gam_dyu_akn_vie_hin_azi_ukr_cze_ben_moo_tag_kor_zul_por_dgb_aze_arw_owc_fre_fbf_cic_tha_sun_spa_bem_tsn_ind_swe_heb_tur_lit_alb_swt_xho_chh_dut_afr_bsq_ctl_swa_bam_jpn_mao_ita_tig_jav_prs_amh_anl_ven_mol_mnd_guj_bos_amr_nor_pol_knd_tml_est_rom_pan_slo_cnt_geo_bul_urd_mly_lat_uzb_svk_aeg_hun_sid_ewe	NA	NA	NA
450	ita_xho_cic_tsn_owc_tha_mcd_kor_bsq_pan_hau_dut_uzb_nor_azi_urd_moo_sid_afr_bul_jpn_krd_ger_por_tsw_grk_bos_amh_ses_lda_knd_igb_bat_pol_vie_glc_cnt_mnd_cze_wly_fbf_lat_tag_fin_gam_zul_sod_jav_aeg_slo_swt_ind_lit_qcu_ben_mlt_tml_chh_bam_prs_tig_amr_mol_aze_scr_fre_ven_dyu_swe_sun_ukr_arw_svk_mao_mly_ctl_guj_spa_rus_rom_est_eng_dgb_ewe_bem_alb_anl_swa_akn_yor_geo_tur_heb_hin_hun	0.265452717079858	0.640736235990197	0.523269780257986
451	arw_zul_swt_cze_tsw_hun_gam_uzb_anl_aeg_tha_hin_amr_spa_cnt_fre_rom_tml_knd_wly_ita_fbf_jav_xho_kor_mlt_akn_sid_slo_dyu_tig_rus_glc_guj_mol_tur_amh_moo_krd_lat_azi_sod_mly_qcu_lit_bam_tag_bsq_pan_ewe_sun_urd_ben_vie_ukr_ven_alb_ctl_mcd_bos_mao_svk_bat_chh_geo_swa_fin_hau_swe_afr_prs_jpn_eng_lda_ger_mnd_ses_tsn_yor_por_dut_nor_owc_aze_ind_heb_pol_bul_est_igb_scr_bem_grk_cic_dgb	-0.0747660148527189	-0.177394886141255	0.85958401839203
452	ita_est_sun_igb_amh_hau_swt_swa_ger_kor_vie_tha_ukr_hin_amr_jpn_azi_prs_mao_ven_fre_dgb_yor_tsw_nor_tag_tml_hun_por_rom_ben_mnd_glc_bsq_anl_aeg_scr_eng_svk_uzb_mly_owc_tig_heb_tsn_spa_gam_geo_krd_lat_xho_lit_pol_sid_qcu_lda_bem_moo_bat_tur_afr_bul_arw_grk_jav_wly_mol_sod_pan_cnt_ind_guj_aze_ctl_chh_mcd_fin_bam_swe_cic_knd_fbf_dut_mlt_zul_alb_ses_dyu_cze_urd_akn_ewe_bos_rus_slo	-0.479298910999367	-1.13116526781178	0.260894076492954
453	dyu_cnt_tsn_zul_alb_guj_lda_ben_cze_swa_rom_tag_geo_rus_mnd_bos_sid_kor_eng_ctl_svk_qcu_bem_dgb_lit_amr_xho_est_sod_bam_lat_ind_bsq_por_vie_swe_knd_arw_owc_gam_tml_cic_jav_afr_igb_scr_jpn_tur_ewe_hau_grk_ses_aze_mol_fre_chh_heb_hun_tha_sun_fin_nor_amh_dut_slo_mly_yor_swt_glc_prs_mao_ger_urd_ita_moo_tig_bul_anl_fbf_ukr_uzb_bat_mlt_hin_akn_ven_azi_mcd_wly_tsw_spa_pol_aeg_pan_krd	0.0388450083033594	0.0894320159943199	0.928930897466022
454	arw_ben_cze_xho_mao_bem_tsw_spa_afr_sun_mnd_tig_pol_nor_rus_tsn_swa_mlt_ses_ger_est_dyu_urd_grk_ita_lda_chh_bam_yor_fin_heb_bat_ewe_qcu_aze_fre_ctl_fbf_jav_jpn_akn_bsq_dut_geo_bul_gam_glc_hun_swe_uzb_wly_tur_dgb_tag_lit_anl_prs_eng_kor_lat_zul_svk_ven_ind_owc_alb_tha_mol_sod_por_amh_hin_moo_aeg_bos_azi_scr_vie_amr_tml_mcd_cnt_krd_cic_ukr_pan_hau_sid_rom_slo_igb_swt_mly_knd_guj	-0.0440738732014949	-0.101544481956546	0.919336860311846
455	owc_rus_sun_heb_knd_ukr_cze_bat_lda_tml_ven_hin_pol_jpn_mol_tsw_ben_swa_chh_amr_dyu_ses_hun_tag_spa_cic_kor_por_bam_scr_urd_anl_rom_bsq_mnd_mlt_arw_azi_gam_mao_fbf_uzb_bos_tig_pan_aze_bul_akn_sid_glc_amh_ewe_xho_ctl_mly_eng_lat_prs_igb_yor_dgb_swe_guj_est_ger_slo_svk_qcu_nor_zul_tur_mcd_vie_aeg_grk_tha_ind_alb_afr_sod_moo_krd_geo_bem_swt_wly_fin_lit_ita_hau_cnt_tsn_dut_fre_jav	0.678555499788281	1.63034516004405	0.106410936732471
456	lit_por_sid_slo_heb_qcu_aze_cnt_swe_ewe_glc_afr_mlt_geo_tig_scr_azi_ger_alb_ben_fre_nor_owc_gam_cic_swa_tsn_amr_uzb_sod_chh_bsq_svk_mao_mol_cze_swt_ctl_bos_krd_akn_ses_pol_arw_ita_moo_lda_hau_yor_vie_pan_hun_wly_urd_zul_tsw_rom_mnd_xho_bam_eng_lat_dyu_spa_amh_tml_aeg_anl_fin_rus_tur_bul_guj_ind_igb_dut_jpn_tha_mcd_mly_tag_grk_ukr_hin_fbf_sun_jav_kor_prs_dgb_bem_knd_est_ven_bat	-0.470000675130126	-1.24492872238466	0.216285876269474
457	igb_tha_dut_slo_wly_hau_arw_tig_mol_lat_ewe_bem_ben_anl_pan_cnt_dgb_scr_krd_sid_nor_ses_mnd_bat_gam_moo_eng_fin_est_ita_yor_owc_tag_xho_tur_svk_sod_swe_knd_cze_lda_mao_fbf_bos_jpn_fre_uzb_urd_geo_pol_amr_ind_swa_dyu_ven_rus_vie_mly_grk_tml_bul_glc_sun_prs_jav_aze_chh_rom_alb_akn_heb_afr_azi_hin_amh_lit_zul_bsq_hun_kor_tsn_ger_aeg_cic_mcd_ukr_mlt_ctl_tsw_guj_spa_por_swt_bam_qcu	-0.901348010296037	-2.15367666572221	0.0338514138021552
458	hau_swt_dyu_amr_sid_dgb_kor_mly_akn_pan_tsw_rom_prs_spa_dut_sod_mol_afr_tig_bat_tsn_por_ses_slo_ven_chh_est_azi_amh_yor_bul_svk_swe_heb_bsq_eng_urd_fre_glc_nor_lda_tha_sun_aeg_ger_fin_swa_gam_anl_geo_lat_ben_moo_tur_grk_hin_lit_mnd_igb_bem_alb_tag_fbf_tml_ewe_scr_jav_knd_guj_owc_qcu_cze_bos_cnt_uzb_rus_jpn_mao_bam_wly_ctl_zul_pol_mcd_mlt_vie_cic_xho_ukr_arw_hun_aze_ita_ind_krd	-0.487121787317175	-1.16791473956136	0.245826605249908
459	qcu_por_bat_igb_bsq_urd_jav_tur_cze_mcd_krd_ger_bem_ewe_prs_tsn_heb_gam_arw_swe_yor_ind_pol_bul_jpn_ctl_rus_grk_tha_swt_lit_lat_bam_spa_xho_sun_chh_tsw_nor_fin_anl_afr_eng_dut_mly_cnt_mao_rom_tig_hun_pan_zul_knd_mlt_dgb_slo_tml_moo_svk_ita_hin_fbf_lda_scr_akn_azi_aeg_mol_owc_fre_guj_glc_mnd_aze_bos_ben_dyu_ven_amh_geo_sod_alb_kor_cic_swa_hau_ses_wly_ukr_sid_est_tag_vie_amr_uzb	0.412904323482933	1.13348277361447	0.259925118482606
460	lda_fre_aze_tsw_tig_tsn_chh_tur_rom_vie_cnt_svk_mol_sod_slo_lat_knd_aeg_bos_guj_bem_hun_sun_ind_nor_qcu_heb_jpn_afr_mnd_kor_pol_dyu_prs_bsq_est_swa_eng_rus_tha_fbf_urd_ita_ukr_hau_ewe_jav_sid_alb_xho_bul_swt_ctl_pan_bam_ven_uzb_dut_hin_cic_yor_mlt_por_ger_wly_geo_mao_azi_tml_owc_igb_dgb_gam_lit_scr_tag_moo_glc_bat_fin_ben_akn_mly_anl_amh_krd_zul_arw_ses_swe_grk_spa_cze_mcd_amr	-0.824521879279197	-1.99795934990214	0.0486420792509197
461	qcu_swa_ger_mly_sid_bem_fin_glc_cic_sun_ses_knd_hau_pol_ben_afr_ven_kor_vie_mcd_jav_ind_hin_aze_amh_bam_est_rus_por_pan_eng_tha_dyu_mlt_amr_heb_gam_tur_dut_lit_alb_fbf_fre_mnd_mao_chh_nor_arw_igb_urd_sod_spa_yor_mol_tsw_svk_anl_uzb_geo_ita_aeg_slo_bos_akn_swt_ewe_zul_rom_tsn_prs_ukr_dgb_hun_ctl_wly_moo_bat_scr_bul_azi_tig_tag_krd_xho_owc_cze_bsq_lat_tml_jpn_grk_cnt_lda_swe_guj	0.331060061185738	0.77318532999349	0.441373501671348
462	pan_bat_igb_spa_urd_por_dut_svk_rom_bem_dyu_nor_pol_bul_sun_mao_tml_scr_tag_yor_xho_geo_alb_ben_ukr_ewe_hin_ctl_mnd_swt_slo_jpn_owc_mcd_tsw_zul_sod_aeg_arw_aze_afr_krd_gam_cnt_swe_wly_bos_grk_swa_est_vie_mlt_akn_heb_lit_tsn_prs_bsq_azi_bam_knd_anl_lda_qcu_cic_fin_mol_ita_tha_hun_uzb_jav_tig_ind_cze_glc_amh_fre_fbf_rus_ven_ger_chh_lat_sid_ses_hau_dgb_tur_kor_guj_amr_mly_moo_eng	-0.555742632622719	-1.27162108604016	0.206678698291262
463	fre_mlt_sun_bam_sid_ukr_bos_yor_guj_lda_knd_grk_aze_geo_cnt_cze_moo_dgb_mcd_swa_fin_rus_tsw_arw_krd_gam_ses_afr_scr_heb_slo_wly_sod_svk_bsq_qcu_jpn_xho_aeg_ctl_chh_azi_alb_bat_mly_swe_rom_pan_hun_zul_fbf_tml_ger_igb_mol_eng_tag_dut_uzb_tsn_ben_mnd_hau_ind_jav_spa_ven_amh_bul_owc_pol_cic_lit_anl_bem_lat_ewe_swt_akn_dyu_kor_vie_ita_tha_urd_hin_tur_tig_amr_nor_prs_por_glc_est_mao	0.389495117107135	1.01009188860606	0.315072103637719
464	eng_swa_fbf_geo_sod_mcd_chh_svk_wly_pol_fre_mlt_anl_ukr_lda_ind_prs_ita_tag_spa_tha_dut_bul_heb_ben_mol_bam_urd_por_pan_cze_uzb_xho_cic_ewe_bat_hau_owc_swt_grk_igb_jav_qcu_scr_bos_fin_bem_yor_mly_sun_ctl_kor_lat_est_zul_nor_tur_gam_hun_aeg_rom_tsw_krd_vie_mnd_dyu_ger_afr_dgb_rus_aze_jpn_tig_lit_cnt_alb_guj_swe_slo_azi_ven_amr_amh_bsq_tml_mao_ses_sid_akn_moo_glc_tsn_hin_arw_knd	0.522777755459083	1.22411210925984	0.224001987322988
465	scr_gam_jav_cic_ewe_dgb_pol_ind_lat_fbf_swe_ses_tha_qcu_ben_svk_tur_igb_dyu_lit_geo_tig_anl_bsq_rom_ctl_kor_por_aeg_akn_prs_bem_heb_bul_swt_cnt_ukr_cze_jpn_sid_zul_glc_uzb_ven_tml_spa_bos_amh_xho_bam_afr_slo_eng_dut_sod_hau_mlt_azi_pan_krd_arw_hin_aze_wly_tsn_mnd_chh_ger_owc_rus_hun_moo_mol_mcd_tsw_mao_fin_sun_fre_alb_guj_tag_urd_grk_knd_nor_ita_vie_mly_amr_est_lda_swa_yor_bat	0.286635547239046	0.666423131997827	0.506790555759441
466	ben_mnd_yor_mcd_cze_xho_svk_amh_ven_tur_hin_bam_mlt_jpn_nor_dut_akn_afr_fre_aeg_scr_swt_sod_lda_ewe_arw_tsn_bul_dyu_aze_knd_pan_tag_alb_sid_swa_cnt_uzb_owc_spa_ukr_ctl_jav_ger_mly_eng_amr_swe_dgb_mol_lat_mao_urd_ses_fin_qcu_grk_igb_zul_rom_rus_fbf_chh_hau_geo_por_glc_tml_tig_lit_bsq_wly_hun_moo_krd_tha_kor_bem_gam_ita_bos_vie_slo_pol_sun_cic_est_heb_ind_azi_bat_prs_anl_guj_tsw	0.0735906231008083	0.168064366114254	0.866897591673174
467	bul_afr_lit_mly_bem_ewe_lda_igb_rus_eng_geo_sid_mol_svk_pol_zul_fin_por_fbf_grk_knd_glc_aeg_sod_dyu_ind_fre_wly_swa_owc_urd_moo_scr_swe_nor_rom_lat_tig_heb_tur_slo_hin_dgb_uzb_pan_qcu_ita_dut_mcd_aze_mnd_amh_bam_bos_azi_gam_xho_alb_chh_hun_vie_cic_prs_tha_cnt_bsq_jav_ven_swt_mao_krd_arw_akn_kor_mlt_amr_ben_ctl_sun_ses_tsn_yor_tag_tsw_est_jpn_guj_bat_ger_ukr_hau_tml_cze_anl_spa	-0.671336630462767	-1.73034318707578	0.0868860031207426
468	urd_amr_sun_ven_bos_spa_anl_afr_lit_tig_glc_xho_mnd_alb_swe_tsw_aeg_sod_ewe_lat_tml_jav_bsq_hau_mao_tha_cze_vie_fbf_cic_mol_tag_pan_ben_bem_gam_dut_arw_ses_zul_cnt_swt_sid_igb_rom_pol_rus_owc_svk_hin_wly_bam_swa_scr_kor_fin_slo_hun_moo_dyu_knd_akn_ger_fre_tsn_por_ita_nor_tur_ctl_est_yor_azi_geo_heb_ind_chh_krd_ukr_mlt_bat_eng_jpn_grk_bul_lda_prs_uzb_dgb_amh_qcu_mcd_mly_aze_guj	0.420411398965834	0.956577369319693	0.341260669479528
469	mao_vie_lit_wly_slo_gam_svk_dgb_azi_moo_jav_sid_guj_pol_prs_ger_alb_mcd_ctl_amr_nor_bam_swa_owc_hau_hun_tha_mly_geo_mol_tml_sod_ewe_knd_dyu_urd_swt_ben_ita_glc_zul_aze_anl_rom_kor_bat_ind_afr_tig_yor_fre_aeg_fin_tsw_por_uzb_bem_krd_lat_heb_ses_lda_grk_bul_cic_bos_akn_ven_est_tag_igb_rus_scr_qcu_ukr_hin_swe_cnt_dut_mlt_xho_chh_arw_amh_tur_cze_bsq_sun_spa_eng_mnd_tsn_pan_fbf_jpn	-0.0894037855550728	-0.205480249627043	0.837646033856111
470	qcu_fbf_hin_tsn_tml_mao_grk_prs_eng_xho_glc_geo_tha_ind_por_cnt_nor_gam_arw_akn_bat_dut_guj_ctl_sid_tsw_ewe_swe_lda_krd_chh_rom_anl_jpn_vie_wly_est_bsq_mnd_scr_amr_moo_bos_lat_lit_aeg_mlt_owc_bul_mcd_jav_knd_swa_alb_zul_ses_sod_ger_bem_heb_ita_rus_pan_hau_svk_hun_yor_tur_fre_tig_slo_tag_fin_azi_cze_cic_afr_mol_spa_pol_kor_dgb_amh_dyu_urd_swt_aze_mly_ven_bam_uzb_ukr_igb_ben_sun	0.29554601576165	0.668114319105159	0.505715394639237
471	lat_swa_yor_bul_urd_tur_cze_slo_eng_ger_swe_heb_scr_kor_vie_prs_amh_jav_ctl_ses_fre_rus_cnt_qcu_mlt_bsq_spa_geo_svk_por_fin_mao_hau_ukr_igb_tml_mol_aeg_alb_ven_xho_est_dgb_anl_nor_bat_fbf_sod_lda_hun_tsw_guj_glc_sid_aze_owc_tha_sun_mly_zul_afr_tig_tsn_akn_mcd_pol_hin_mnd_ben_ind_bam_uzb_lit_jpn_dyu_krd_rom_arw_amr_knd_azi_gam_dut_bem_ita_cic_moo_grk_pan_swt_wly_chh_ewe_tag_bos	-0.189427759974431	-0.482130456010448	0.630846033739618
472	guj_mly_krd_scr_lit_gam_mao_cze_geo_svk_ctl_ses_dgb_fbf_ita_swt_afr_bem_fre_zul_sid_bos_ukr_lat_hun_spa_tml_jav_ewe_aze_ind_tsn_fin_arw_owc_hin_nor_est_pol_cic_amr_tag_jpn_azi_por_igb_swe_ven_mnd_cnt_vie_bat_amh_xho_tsw_sod_heb_slo_bsq_grk_sun_urd_mol_lda_alb_rus_ger_knd_bul_prs_glc_eng_tha_mlt_dut_tur_moo_yor_swa_uzb_anl_dyu_akn_wly_chh_hau_ben_qcu_tig_aeg_bam_mcd_pan_kor_rom	0.407590277123172	1.08694625179127	0.279869707083295
473	ind_tsw_chh_ukr_owc_cic_sun_akn_fin_urd_pan_uzb_afr_prs_est_dut_mly_bsq_mol_swa_ven_pol_krd_anl_azi_yor_eng_jpn_tur_heb_bem_vie_tag_mao_amh_hau_glc_tml_moo_lda_rom_ctl_arw_bam_zul_tig_mlt_guj_dgb_cze_ewe_tha_nor_aeg_slo_cnt_spa_hin_wly_swe_bul_xho_bat_lat_amr_jav_dyu_bos_sid_sod_knd_ben_alb_igb_fbf_ger_ita_hun_svk_lit_kor_gam_rus_scr_por_mnd_ses_geo_tsn_aze_grk_swt_qcu_mcd_fre	0.266576898773885	0.596803485312433	0.552088702206253
474	chh_gam_aeg_swt_pan_sod_qcu_svk_tur_sun_tsw_slo_lda_krd_moo_dyu_amr_ctl_mly_mnd_yor_mao_tml_cic_bat_fbf_anl_akn_alb_est_xho_vie_jpn_bem_hun_aze_eng_scr_guj_kor_mol_fre_hin_ukr_lit_jav_geo_uzb_urd_spa_por_ger_ven_owc_glc_zul_ita_arw_wly_mlt_swa_tig_ind_amh_afr_swe_pol_rom_ses_bam_tag_dgb_mcd_heb_fin_cze_rus_bul_lat_sid_nor_grk_tsn_cnt_tha_ben_prs_knd_ewe_igb_azi_bos_hau_dut_bsq	NA	NA	NA
475	yor_lat_hau_qcu_dut_ses_cic_lda_krd_vie_swt_bem_chh_mnd_xho_slo_moo_tag_lit_ind_tsn_por_nor_rus_amh_pan_hin_geo_ewe_guj_anl_heb_bat_mao_mlt_fin_glc_uzb_knd_bam_arw_ita_swa_spa_bul_rom_tml_eng_owc_sun_dgb_tsw_mcd_hun_jpn_fbf_zul_prs_aeg_wly_ger_mol_fre_cze_tig_swe_amr_azi_igb_alb_mly_ven_aze_scr_afr_dyu_ukr_ctl_grk_jav_urd_tur_kor_tha_akn_gam_cnt_sid_svk_est_bsq_bos_ben_pol_sod	0.0327170515367216	0.0800724717969541	0.936351672536641
476	swa_ukr_bul_krd_dyu_owc_wly_fre_tha_aeg_rus_slo_vie_azi_lit_anl_ses_bem_mly_arw_tml_prs_moo_ger_swe_por_rom_ita_cnt_ctl_pan_qcu_eng_mao_bat_amr_mlt_glc_akn_dgb_zul_yor_nor_geo_tsn_tig_sun_kor_mnd_tur_mol_swt_alb_bsq_sid_ind_svk_lda_fin_knd_cze_ewe_bos_hun_afr_cic_mcd_grk_igb_bam_tag_sod_guj_lat_pol_tsw_dut_urd_jav_hau_scr_heb_chh_xho_spa_gam_uzb_jpn_ben_est_amh_hin_fbf_aze_ven	-0.103867059005995	-0.231600791472907	0.817356915233275
477	ctl_pan_mol_geo_krd_nor_cnt_grk_ind_kor_knd_tig_rom_mly_svk_amr_tha_dut_glc_bam_lda_por_fin_aeg_wly_sid_sod_tur_xho_uzb_chh_eng_tsn_ven_mlt_guj_akn_tml_dgb_bsq_hau_swt_igb_cic_ben_heb_lat_rus_spa_afr_arw_scr_slo_ukr_tsw_aze_mao_cze_sun_bul_fre_jpn_pol_gam_ses_swa_hin_mnd_prs_ewe_jav_bos_zul_swe_est_ita_mcd_bem_lit_dyu_bat_ger_tag_urd_yor_qcu_hun_anl_alb_azi_amh_moo_fbf_vie_owc	-0.407949675337022	-1.00921984020177	0.315487812593904
478	rus_ben_knd_pol_por_spa_cic_swe_est_zul_grk_amh_anl_igb_fre_swt_ger_tha_jpn_lat_tsw_lit_geo_ita_arw_cnt_tml_guj_qcu_urd_prs_owc_ven_mcd_moo_glc_ses_sun_hun_scr_afr_mao_kor_hin_fbf_cze_wly_yor_bem_tur_vie_nor_slo_mol_fin_ewe_mnd_bat_rom_tag_chh_lda_ctl_aeg_krd_ukr_eng_xho_tsn_azi_heb_mlt_alb_pan_aze_amr_svk_bos_dyu_sod_gam_bsq_bam_mly_jav_bul_dgb_hau_uzb_ind_sid_swa_dut_akn_tig	0.0129300469003925	0.0338498930399417	0.973069395339704
479	sun_tur_akn_mlt_uzb_grk_bos_kor_gam_alb_ind_hun_swe_mly_fin_mao_heb_knd_rom_bem_lat_tml_lit_urd_ukr_ctl_svk_swa_ewe_moo_pan_amr_ben_yor_bsq_tha_ita_cze_dyu_aze_eng_tsw_por_azi_tig_anl_hin_arw_tag_nor_glc_geo_ven_igb_jpn_slo_ses_guj_sod_wly_pol_mcd_scr_qcu_aeg_bam_vie_tsn_prs_amh_ger_xho_rus_mol_zul_dgb_est_sid_jav_chh_owc_cic_krd_bat_spa_lda_mnd_afr_cnt_swt_hau_fre_bul_fbf_dut	0.037536487362527	0.0838483702631991	0.933357213655408
480	cze_knd_scr_anl_ses_mao_grk_krd_mcd_ind_akn_owc_chh_mnd_yor_mly_hun_pol_guj_jpn_alb_svk_nor_swt_ger_glc_ita_est_arw_por_tag_urd_kor_ewe_tml_bos_cnt_igb_heb_hin_azi_mol_amh_moo_bem_dgb_lit_sun_rom_xho_fre_lda_amr_bsq_tig_dyu_tsw_ctl_tur_dut_rus_ben_tsn_fbf_pan_aeg_swa_swe_ven_wly_jav_mlt_zul_eng_uzb_tha_prs_cic_sod_lat_bul_aze_ukr_slo_fin_sid_vie_hau_qcu_spa_afr_bam_bat_geo_gam	-0.51009415389061	-1.31175134727224	0.192832996303349
481	chh_afr_vie_grk_hin_fbf_eng_scr_mnd_kor_glc_amr_sid_azi_hun_por_tsw_lda_geo_arw_xho_mcd_cic_tml_pol_nor_tag_swt_bul_ind_tha_bam_spa_zul_qcu_hau_mol_ewe_ukr_lat_lit_gam_fre_ben_guj_jpn_ger_ctl_tsn_uzb_tig_dut_mlt_ses_mao_moo_yor_sod_krd_dgb_akn_anl_mly_swa_bsq_owc_bem_jav_dyu_heb_amh_alb_cnt_ven_est_tur_bos_ita_prs_wly_rus_knd_bat_cze_urd_slo_pan_igb_swe_rom_aze_sun_svk_aeg_fin	0.0153808084560528	0.0346530616800957	0.972430658639904
482	slo_tha_tml_afr_rom_ita_pol_wly_bos_ger_sun_moo_bat_bam_tag_ses_vie_est_gam_jpn_tsw_owc_pan_dyu_mlt_swt_kor_bul_lit_zul_cze_xho_mol_ewe_dgb_svk_tsn_rus_fre_lda_heb_hun_ven_jav_chh_glc_lat_fbf_cic_igb_dut_knd_uzb_akn_qcu_tig_amr_scr_azi_sod_geo_tur_ukr_urd_swa_mcd_nor_yor_sid_hau_krd_aze_mao_prs_grk_bem_spa_alb_mnd_eng_por_bsq_fin_amh_swe_ben_mly_cnt_arw_ctl_hin_guj_aeg_ind_anl	-0.706940801987805	-1.61522366104108	0.109649970461832
483	glc_tig_fbf_mly_tag_jpn_owc_ger_cnt_swa_tsw_ben_bul_wly_igb_svk_hau_bem_vie_urd_geo_pol_arw_cic_dut_swt_heb_krd_guj_ukr_anl_chh_pan_ita_bsq_kor_dgb_hun_grk_uzb_mol_mao_zul_dyu_ewe_ind_swe_yor_tsn_tha_por_spa_rom_lit_bat_aeg_gam_moo_cze_ses_fre_fin_akn_tml_nor_mnd_alb_sid_tur_bam_bos_mcd_aze_azi_ctl_jav_sun_prs_ven_qcu_xho_hin_eng_amh_lat_afr_scr_rus_lda_slo_amr_sod_knd_est_mlt	0.327698254487344	0.802260057052095	0.424447873763775
484	ind_fbf_bat_ger_owc_tag_tur_glc_fin_anl_kor_vie_qcu_prs_ewe_grk_hun_ses_hau_zul_dyu_spa_azi_gam_rom_uzb_jav_mol_sid_moo_xho_afr_svk_hin_ita_tig_pol_est_tsn_lit_eng_cze_rus_mlt_bsq_heb_tsw_ven_amh_amr_lda_bam_dgb_akn_ctl_swt_cic_swa_tha_aeg_aze_cnt_geo_slo_por_bos_guj_mao_ben_fre_igb_jpn_ukr_krd_swe_scr_pan_sod_alb_sun_urd_nor_knd_lat_bul_arw_dut_bem_mcd_mly_tml_mnd_wly_chh_yor	-0.420724980334497	-0.984499036467831	0.327424578377879
485	aze_krd_geo_bem_ctl_alb_bul_jav_guj_tag_zul_heb_owc_sod_chh_tml_tsw_pan_azi_urd_fbf_ben_tur_nor_ukr_yor_kor_glc_knd_lat_spa_lit_ven_grk_ewe_arw_akn_bos_qcu_mlt_mol_fin_por_jpn_prs_slo_sun_cnt_svk_est_hin_pol_swe_moo_mcd_dut_sid_igb_xho_aeg_hun_fre_ger_mnd_scr_cic_mao_gam_anl_eng_bsq_tsn_bam_bat_dyu_wly_uzb_swa_ind_tig_lda_afr_mly_swt_hau_dgb_ita_tha_rus_cze_amh_amr_vie_ses_rom	0.377365853677651	0.87442244506895	0.384140786512333
486	cic_mao_dgb_uzb_yor_urd_glc_owc_fre_mlt_dyu_scr_bat_swa_tsn_bam_amr_rom_tag_lda_cze_ita_vie_bsq_jav_aeg_bem_pan_guj_ger_hin_zul_hau_rus_dut_aze_ewe_nor_mol_sid_ind_ctl_bul_hun_afr_fbf_mcd_est_svk_azi_jpn_wly_knd_kor_qcu_swt_ven_alb_krd_igb_fin_tsw_amh_xho_eng_tur_ses_gam_tig_chh_tha_spa_por_lit_ukr_heb_grk_cnt_lat_bos_akn_mly_slo_sod_tml_anl_pol_mnd_ben_geo_arw_prs_swe_moo_sun	-0.0380982775947684	-0.08961086237065	0.928789156986811
487	chh_azi_ven_xho_lit_mol_swa_aeg_cic_wly_amh_ben_gam_lda_alb_tsn_urd_sun_sid_krd_amr_heb_bul_tig_akn_dgb_yor_fbf_hau_afr_aze_qcu_mao_bem_knd_hun_ger_tag_pan_nor_anl_mly_fre_bam_ukr_bos_tsw_ind_uzb_lat_jpn_svk_igb_ses_mnd_mcd_zul_cnt_slo_grk_dut_sod_cze_ita_moo_prs_mlt_owc_hin_guj_swt_arw_dyu_est_tur_geo_por_rus_vie_ctl_bat_bsq_glc_jav_kor_eng_ewe_scr_tha_spa_tml_fin_rom_pol_swe	0.524180785828241	1.26467759266189	0.209146990318237
488	akn_lat_mcd_fin_prs_geo_tml_bam_aeg_dut_nor_zul_hau_pol_hun_bat_swa_bem_alb_cic_amh_ctl_grk_ind_ger_uzb_rom_afr_dgb_igb_gam_chh_kor_vie_owc_mly_cnt_aze_sod_slo_mao_tur_heb_lda_sid_mlt_ita_svk_tig_tsn_lit_dyu_guj_tha_eng_scr_fbf_por_mol_qcu_urd_wly_est_krd_yor_bul_jav_fre_anl_swt_arw_swe_ben_tsw_pan_amr_knd_bos_azi_rus_cze_glc_ukr_ewe_spa_sun_moo_ven_hin_tag_ses_xho_mnd_bsq_jpn	0.0417078121033553	0.0955377633686888	0.924093257573778
489	pol_glc_alb_owc_est_svk_eng_aze_wly_uzb_heb_nor_tsw_jpn_mao_igb_bul_hun_azi_guj_cze_geo_gam_vie_ger_mol_chh_afr_hau_ind_xho_swa_rom_grk_fin_sid_mly_zul_mlt_tsn_tag_akn_sun_bem_rus_pan_swe_ben_yor_mcd_slo_prs_lit_qcu_hin_tha_bsq_swt_amr_mnd_por_ewe_spa_ven_urd_cnt_amh_ukr_dgb_bat_krd_arw_tml_tig_kor_dut_scr_ses_moo_tur_lat_fre_ctl_aeg_knd_anl_dyu_ita_bos_lda_cic_bam_jav_fbf_sod	0.157188227729722	0.353620266239448	0.724423869189848
490	glc_tur_igb_grk_urd_spa_mnd_gam_anl_ind_tsw_xho_krd_bat_fre_amh_nor_tig_ger_ukr_sun_svk_amr_mly_geo_swa_aeg_arw_bsq_alb_jpn_swt_eng_owc_fin_bam_est_bos_uzb_swe_chh_dyu_lda_mcd_aze_tsn_ven_lit_heb_dgb_slo_moo_ewe_tag_tha_jav_sid_prs_ses_scr_kor_hun_ctl_zul_fbf_vie_rus_bul_cic_rom_hin_mol_yor_wly_afr_dut_azi_cnt_hau_sod_guj_bem_akn_lat_cze_ita_knd_mlt_pan_por_qcu_pol_ben_mao_tml	0.1251818568615	0.304655011399662	0.761309628219386
491	nor_cnt_bul_jav_yor_mol_pan_xho_zul_krd_tsw_ben_tha_por_fre_spa_owc_ger_knd_svk_mcd_eng_bem_lda_akn_grk_sun_wly_azi_lat_afr_swe_ukr_dgb_bsq_bam_anl_qcu_ctl_tsn_scr_heb_igb_mly_sod_jpn_glc_est_swa_ses_fbf_vie_arw_kor_tml_bat_aeg_ind_amr_chh_urd_mlt_dyu_dut_hun_gam_tig_cic_ita_slo_fin_prs_uzb_swt_mnd_sid_ven_aze_guj_moo_cze_pol_tur_hin_mao_rom_alb_rus_amh_hau_tag_lit_geo_bos_ewe	-0.0108984191227683	-0.0248073489271638	0.980261781172629
492	dut_zul_mao_bsq_sod_lit_azi_geo_yor_rom_vie_jpn_tsw_sid_ind_ewe_prs_ita_hau_tur_tml_bam_kor_bul_akn_mnd_bos_uzb_nor_scr_tig_fbf_svk_aeg_krd_dyu_glc_ben_ger_mly_lat_jav_bat_slo_aze_ukr_heb_alb_lda_tha_gam_arw_eng_dgb_qcu_por_grk_fin_pol_swe_hun_knd_est_swa_afr_mcd_guj_ses_hin_urd_amh_tag_moo_swt_wly_owc_chh_cze_anl_mlt_pan_fre_mol_rus_xho_cnt_ctl_cic_spa_ven_sun_tsn_bem_igb_amr	0.11600317757889	0.297162348658266	0.767005291540641
493	urd_bul_tur_tsn_moo_sun_geo_hun_mly_ctl_scr_mao_guj_zul_bat_svk_pol_bam_azi_afr_ita_xho_swt_wly_ewe_vie_igb_ven_chh_por_ben_yor_amr_eng_tig_mlt_rus_nor_fin_ses_lit_swa_swe_hau_gam_lat_pan_qcu_uzb_lda_spa_fbf_tag_krd_cnt_amh_cze_arw_knd_sod_kor_mnd_jpn_fre_bos_bem_slo_ukr_ger_est_bsq_akn_prs_heb_owc_tha_aeg_ind_dgb_dut_cic_mcd_dyu_tsw_alb_rom_tml_sid_grk_hin_mol_aze_jav_glc_anl	-0.946646986218904	-2.32738289390527	0.0221146886083066
494	bos_eng_mcd_scr_cic_tig_bsq_hun_qcu_ind_tml_fre_cnt_bam_por_guj_alb_owc_vie_amh_ven_xho_mlt_tha_tag_ctl_zul_ger_gam_wly_arw_cze_slo_akn_svk_bem_ewe_heb_rus_dgb_jav_kor_lit_mnd_grk_spa_knd_swa_tur_tsw_yor_geo_ses_swt_ukr_krd_prs_mol_igb_hin_mao_sun_nor_bul_moo_dyu_dut_azi_chh_tsn_lda_hau_urd_sid_est_amr_anl_mly_fin_uzb_lat_ben_bat_swe_rom_aze_pol_pan_sod_ita_glc_aeg_afr_fbf_jpn	0.0626869201713225	0.154617479989867	0.877457949110884
495	est_fbf_hin_sid_hau_rom_swa_afr_geo_ben_qcu_owc_tml_eng_amh_bsq_bem_gam_mao_chh_kor_bul_tsw_hun_dut_azi_anl_amr_akn_ukr_glc_yor_tig_alb_prs_bam_dgb_slo_sun_bat_mol_sod_arw_fin_tsn_swt_svk_spa_knd_fre_jpn_tag_mly_xho_tur_aze_vie_dyu_heb_ven_ctl_bos_mnd_aeg_scr_ind_pol_ewe_cze_guj_moo_ses_rus_cnt_lda_igb_jav_ger_ita_krd_lat_wly_grk_urd_mlt_cic_mcd_tha_pan_lit_uzb_zul_por_nor_swe	0.170810065924005	0.434575892200549	0.664876978546468
496	lda_glc_grk_tsn_ewe_yor_pan_cze_anl_heb_amr_prs_ses_swe_rom_gam_swa_alb_swt_tur_sun_ctl_uzb_afr_mcd_mnd_ind_geo_ita_chh_bos_dut_ben_aeg_arw_slo_owc_bam_por_qcu_rus_pol_tml_sid_moo_spa_bat_scr_krd_knd_tag_sod_cic_kor_eng_hin_guj_hau_fin_bsq_akn_amh_est_mly_fre_jpn_lat_lit_aze_fbf_tig_mao_hun_urd_ukr_tha_ger_zul_tsw_azi_mlt_bem_wly_cnt_nor_jav_svk_dgb_mol_xho_ven_vie_igb_bul_dyu	0.0284290994164629	0.0654939429529557	0.947921311578454
497	scr_mlt_swe_lda_rom_pol_igb_est_fin_aeg_krd_lit_tig_kor_bsq_anl_cze_sod_knd_swa_rus_ind_por_glc_vie_tag_jav_tml_ctl_ger_ses_afr_mol_mly_wly_fbf_yor_bat_guj_owc_arw_mcd_dut_jpn_ukr_sun_bos_prs_tsn_hau_dgb_moo_urd_amh_ewe_gam_aze_bam_tur_bul_xho_ven_akn_swt_cic_mnd_geo_lat_alb_spa_nor_zul_chh_grk_pan_cnt_dyu_ben_tsw_ita_eng_amr_sid_fre_hun_mao_bem_azi_uzb_tha_slo_svk_hin_heb_qcu	0.134808950441412	0.311583933412341	0.756054164713653
498	ses_est_aeg_fin_zul_bat_ita_kor_rom_fre_lit_vie_lat_mcd_akn_alb_swe_bam_fbf_mly_tsw_krd_bem_swa_qcu_mao_yor_dgb_hun_grk_ukr_mnd_eng_moo_anl_cnt_ind_por_slo_ben_hin_aze_ger_spa_afr_arw_azi_cic_heb_jav_dut_svk_prs_tig_cze_ven_urd_igb_tsn_bos_swt_geo_nor_sid_sun_bsq_xho_tha_ctl_ewe_owc_tur_scr_jpn_gam_tag_pol_dyu_hau_rus_knd_wly_chh_bul_pan_amh_tml_guj_mol_sod_lda_glc_amr_mlt_uzb	-0.0555505373256516	-0.129445025157182	0.897285074076018
499	slo_por_xho_wly_svk_bem_vie_grk_swe_cic_eng_tha_moo_amh_nor_hun_urd_fin_fre_kor_ewe_hau_dut_fbf_heb_jpn_tsw_anl_bul_mao_sod_rus_pan_bos_tsn_dyu_jav_ven_lit_tag_lat_ben_mlt_cnt_mnd_rom_swt_owc_ita_qcu_dgb_prs_est_chh_ger_spa_ses_alb_azi_scr_zul_bam_tml_aeg_lda_swa_ind_mly_tur_amr_sun_yor_mcd_sid_aze_igb_knd_arw_krd_bat_cze_guj_pol_geo_akn_ukr_ctl_bsq_hin_uzb_afr_mol_tig_glc_gam	0.544763072734842	1.25992366192447	0.210849401288064
500	cze_ukr_ger_tml_aze_azi_mol_bam_anl_glc_cnt_dgb_sun_dyu_cic_tsn_slo_lat_chh_eng_hau_vie_wly_swe_moo_ind_xho_ita_bat_alb_fbf_tig_geo_yor_fre_zul_rus_mly_hin_bul_kor_knd_svk_scr_arw_tha_sod_grk_gam_owc_tag_igb_jpn_ewe_jav_bsq_tsw_lit_qcu_hun_est_krd_spa_lda_nor_mao_mcd_fin_dut_ses_mnd_swt_swa_amr_guj_tur_mlt_pol_rom_bos_ben_por_urd_amh_sid_ctl_pan_prs_ven_akn_bem_afr_uzb_heb_aeg	0.0411146566572459	0.0933834098148601	0.925799855513773
501	jav_geo_eng_aeg_rom_prs_uzb_owc_ven_krd_grk_por_rus_pol_vie_akn_tig_bul_ewe_kor_bat_heb_hin_amh_fin_mnd_pan_amr_est_ctl_jpn_cze_glc_guj_tsn_swe_mly_fbf_yor_urd_wly_nor_hau_tha_lit_mlt_bam_tag_ses_igb_mol_knd_fre_hun_gam_dgb_swa_anl_mao_chh_ben_sod_lda_zul_alb_mcd_ukr_ind_sid_xho_ger_afr_arw_spa_cnt_bsq_bem_dut_dyu_swt_lat_svk_tml_aze_bos_moo_scr_qcu_slo_azi_sun_ita_tur_cic_tsw	-0.332589455135127	-0.836013667830382	0.405290064411006
502	guj_geo_tag_tig_xho_pan_est_grk_spa_cnt_ukr_eng_por_ctl_bem_mly_heb_vie_ben_sod_fre_amh_slo_wly_dyu_ewe_aeg_tur_zul_bam_jpn_azi_swe_alb_moo_glc_ven_tml_chh_lat_sun_swt_igb_mol_bul_rom_lda_fin_cze_tsw_tsn_hin_krd_mnd_mao_lit_bsq_ita_kor_mcd_yor_uzb_urd_ses_swa_jav_hun_afr_bos_dut_rus_scr_cic_dgb_qcu_knd_owc_tha_ind_mlt_anl_aze_sid_prs_ger_bat_amr_svk_akn_hau_fbf_gam_arw_nor_pol	0.242009242816177	0.630986944486098	0.529596753491554
503	akn_amr_ben_bos_aze_svk_mcd_hin_mol_swe_mao_tml_uzb_hun_ita_lda_pol_tsw_fre_cnt_tag_vie_mnd_ind_owc_heb_gam_wly_azi_spa_xho_kor_fin_tsn_ses_swa_rus_knd_cic_chh_bam_moo_hau_dyu_amh_rom_geo_bsq_nor_arw_qcu_urd_sid_bul_prs_por_fbf_ewe_mly_jpn_alb_cze_jav_anl_glc_igb_dgb_lat_ukr_grk_est_dut_lit_tha_guj_scr_krd_bem_tig_ctl_ven_bat_zul_yor_mlt_pan_sod_afr_aeg_slo_swt_ger_sun_tur_eng	-0.733302949481233	-1.73816276894219	0.0854919286067995
504	afr_hau_dut_dgb_bos_swe_sid_est_xho_aze_mcd_urd_cze_ewe_ita_ukr_sun_nor_heb_aeg_azi_bul_tsw_bem_tha_ind_arw_slo_eng_kor_ven_swt_hun_pan_bat_yor_hin_ben_prs_lda_gam_rus_wly_krd_knd_sod_qcu_jpn_uzb_vie_por_svk_amr_bam_dyu_moo_tml_owc_amh_ses_rom_jav_ger_anl_mao_igb_bsq_fbf_lat_mly_lit_chh_cnt_mol_ctl_pol_tag_mnd_akn_glc_swa_alb_spa_tur_fin_geo_zul_mlt_guj_tsn_scr_fre_cic_grk_tig	0.693384712407343	1.58520242265043	0.116314980008022
505	glc_swe_pan_lda_ses_igb_dut_bul_afr_cic_est_bos_fre_hun_aeg_tsn_qcu_mlt_vie_svk_hin_ita_ben_nor_mly_knd_cnt_rom_hau_mnd_swa_prs_tag_grk_ger_sun_tig_jav_kor_spa_bat_heb_geo_bem_ctl_krd_cze_fin_tml_chh_por_rus_ewe_xho_scr_moo_jpn_amh_ind_urd_mol_guj_bsq_tha_yor_eng_mcd_tsw_dyu_aze_lit_wly_gam_owc_ven_azi_lat_uzb_zul_mao_pol_swt_slo_dgb_sid_amr_fbf_arw_anl_ukr_sod_akn_alb_tur_bam	0.608545526437893	1.47142985831366	0.144550684398659
506	scr_urd_est_cze_bam_ben_bsq_xho_sid_pan_grk_gam_tig_mlt_tsw_anl_prs_mly_knd_cic_ses_cnt_afr_arw_azi_bos_bem_aeg_dyu_swe_por_ctl_nor_lit_amh_amr_swt_ita_chh_eng_mcd_ger_krd_uzb_moo_tur_svk_rom_aze_kor_fin_akn_bat_hun_pol_alb_tha_guj_bul_dgb_sun_mol_spa_yor_mao_ven_lda_zul_mnd_qcu_ewe_swa_rus_wly_fre_tsn_jav_lat_ukr_igb_hin_owc_jpn_ind_sod_tag_fbf_glc_slo_geo_dut_vie_tml_hau_heb	0.0861483411793129	0.194737434801363	0.846023288943561
507	mly_rus_kor_moo_afr_tur_dgb_anl_amr_bam_cic_sun_slo_ven_mnd_owc_ben_ewe_mlt_akn_tml_svk_alb_hun_por_bos_mao_uzb_spa_ukr_jav_tsw_fre_dut_pol_pan_lit_sid_mol_geo_sod_jpn_tsn_cze_urd_heb_hin_gam_azi_bem_aze_cnt_vie_nor_wly_est_bsq_knd_ita_eng_amh_xho_fbf_rom_tha_swa_lat_swe_ctl_ger_scr_yor_ind_ses_lda_dyu_fin_chh_qcu_hau_krd_tag_glc_prs_igb_bul_swt_bat_mcd_grk_aeg_tig_zul_guj_arw	-0.332090548449455	-0.766642104531386	0.445236061926922
508	ukr_alb_scr_cic_mcd_ctl_ewe_igb_ita_sod_tsn_azi_fbf_bsq_mnd_ger_slo_tur_knd_sun_uzb_owc_tag_gam_glc_afr_ind_zul_dyu_dgb_ses_aze_pan_bul_tha_bam_rom_amr_krd_mly_hin_urd_cnt_bem_fre_arw_aeg_grk_lda_prs_bos_tig_jav_xho_mao_swe_ven_fin_geo_moo_tml_wly_swa_anl_tsw_ben_dut_cze_est_qcu_lat_mol_heb_nor_chh_hun_por_guj_hau_bat_akn_pol_yor_sid_jpn_rus_svk_lit_vie_mlt_kor_eng_swt_amh_spa	-0.812806326946632	-1.87191261098153	0.0643614544519024
509	mly_sod_bos_glc_xho_amr_cic_vie_tsn_bul_uzb_mcd_rus_urd_igb_ewe_mao_swe_sun_yor_mlt_akn_ben_jpn_tig_alb_azi_lit_tag_ita_zul_owc_heb_dut_dgb_kor_chh_mol_cze_hun_geo_por_arw_swa_anl_lat_ind_fin_afr_wly_bsq_tur_bem_hau_est_bat_amh_tml_prs_aze_jav_slo_bam_pol_ger_qcu_cnt_svk_mnd_tha_spa_swt_ukr_nor_tsw_hin_eng_aeg_sid_guj_lda_ctl_dyu_moo_fbf_pan_gam_rom_ven_krd_ses_scr_fre_knd_grk	0.719020762798619	1.95069446841982	0.054103841316546
510	dgb_cze_qcu_svk_lat_hau_tml_aze_sid_spa_heb_bos_pol_bam_moo_tig_dyu_dut_xho_hun_lit_lda_alb_chh_ita_eng_geo_tur_prs_rus_krd_sod_knd_cic_jav_uzb_anl_amh_igb_mol_tag_pan_ukr_ctl_swe_bat_nor_mlt_hin_bul_akn_est_glc_gam_ben_cnt_rom_mnd_aeg_mly_swa_tsn_ses_fbf_yor_sun_owc_azi_bsq_afr_guj_tha_mao_ind_urd_ewe_scr_jpn_arw_por_slo_amr_ger_kor_grk_fin_zul_vie_swt_ven_tsw_bem_wly_fre_mcd	0.28536948195416	0.653759354697005	0.514880112845956
511	eng_cnt_heb_glc_slo_knd_lda_igb_mly_swt_yor_anl_por_swa_amr_tag_bos_swe_bat_lit_sod_tha_ita_hun_qcu_bul_bsq_wly_aeg_arw_cic_sun_amh_mnd_owc_gam_bem_hin_mol_xho_mao_ven_prs_dut_urd_sid_spa_tsw_ctl_ewe_bam_aze_tig_mcd_chh_est_dyu_nor_guj_ger_pol_rus_geo_krd_uzb_vie_grk_ukr_fre_tur_cze_lat_ben_afr_azi_ind_pan_ses_akn_hau_kor_fin_tml_fbf_tsn_scr_alb_jav_mlt_moo_jpn_svk_zul_rom_dgb	NA	NA	NA
512	igb_vie_bul_fbf_gam_ita_scr_fre_geo_ind_mol_cze_eng_grk_arw_bam_ewe_nor_ukr_lit_tag_uzb_afr_fin_hau_tur_pan_bos_heb_glc_swe_swa_kor_swt_sid_cnt_aeg_ben_anl_knd_jav_hun_spa_moo_mlt_lda_rus_lat_dgb_bat_yor_tig_bsq_ctl_jpn_pol_cic_amh_guj_mnd_tml_tsw_por_dyu_akn_aze_ven_mly_qcu_rom_owc_hin_mao_chh_amr_wly_xho_svk_mcd_sun_est_bem_zul_prs_azi_tsn_ger_krd_slo_alb_dut_urd_ses_sod_tha	0.0524595283151299	0.119640183960724	0.905026258010061
513	heb_tsw_hau_arw_ven_jpn_ind_xho_tml_aeg_bat_slo_ctl_yor_sod_bem_afr_bul_pan_lat_lda_vie_moo_dgb_geo_mnd_owc_ben_fbf_svk_igb_mlt_fre_wly_glc_grk_cic_fin_aze_anl_amr_cze_mao_nor_jav_swt_tag_spa_akn_bam_ses_mcd_tha_pol_knd_rus_ewe_swe_uzb_ger_dyu_ukr_cnt_urd_dut_tur_prs_est_qcu_bos_zul_eng_mly_scr_gam_kor_krd_sid_rom_tig_azi_bsq_amh_guj_ita_hin_alb_por_lit_hun_tsn_swa_chh_sun_mol	-0.769839295388185	-2.01820086195208	0.046451039342503
514	mao_igb_rus_est_pol_ben_arw_cze_anl_cic_krd_sid_ind_fbf_tig_tag_jpn_xho_bos_lda_qcu_vie_mol_dut_lit_scr_bam_afr_sod_spa_amh_eng_bem_tml_svk_uzb_mlt_zul_amr_slo_yor_aze_geo_cnt_tur_ger_chh_gam_tsn_hau_prs_owc_urd_dyu_ven_swe_swt_moo_sun_tsw_fin_mly_bul_pan_ukr_grk_heb_glc_alb_fre_wly_knd_azi_por_mnd_bat_hun_rom_aeg_ctl_guj_jav_ewe_lat_bsq_hin_ita_swa_tha_mcd_nor_dgb_akn_ses_kor	0.698621303942747	1.60256449044065	0.112422058757596
515	tag_bat_ita_vie_ven_mly_amr_lda_mcd_afr_rom_rus_slo_knd_nor_chh_eng_fbf_heb_ben_akn_sid_anl_amh_grk_hun_hin_lit_ctl_yor_svk_swt_jav_pol_igb_tig_aeg_sun_glc_alb_cze_aze_mlt_qcu_sod_tur_tsn_moo_guj_lat_mao_krd_tsw_pan_owc_scr_bem_fre_bam_bul_xho_uzb_gam_ewe_dyu_swa_hau_azi_prs_ger_swe_dgb_cic_ukr_jpn_zul_dut_arw_por_fin_tha_ind_urd_wly_kor_cnt_mol_tml_spa_bos_ses_geo_bsq_mnd_est	0.358697035051192	0.918480925513531	0.360743143552288
516	krd_prs_azi_mol_sid_chh_arw_ben_ger_tig_mnd_aze_yor_jav_pol_heb_mlt_ind_est_ses_mly_glc_amr_fin_lat_svk_wly_cnt_por_gam_ven_urd_lda_bul_uzb_spa_hau_hun_fbf_eng_igb_jpn_mao_alb_sun_cze_vie_ctl_ukr_mcd_bsq_scr_dgb_nor_afr_moo_tml_bos_knd_bem_zul_aeg_dut_geo_sod_pan_swa_grk_lit_swt_dyu_ita_fre_tur_rus_anl_amh_ewe_owc_slo_tag_cic_guj_swe_hin_tsw_akn_rom_kor_tsn_bam_tha_bat_xho_qcu	-0.35865350806565	-0.822325518813277	0.412995062370804
517	fre_ukr_kor_mlt_nor_yor_chh_rus_lda_hau_gam_fin_fbf_ewe_ita_ben_owc_alb_pan_swa_glc_qcu_mao_svk_mol_bat_arw_wly_scr_ger_lit_bem_est_cnt_bam_xho_tha_heb_afr_aze_mnd_tsn_cze_hin_pol_tag_knd_cic_tur_azi_tig_dut_amh_igb_urd_uzb_geo_bos_mcd_tml_krd_spa_bsq_sid_sod_eng_bul_ses_sun_amr_por_mly_grk_anl_guj_ctl_zul_akn_swt_jav_hun_swe_ven_moo_jpn_lat_aeg_dgb_vie_prs_dyu_slo_ind_rom_tsw	0.190110216620559	0.489009432915493	0.62598630297484
518	aze_glc_vie_bem_ctl_ewe_mao_hau_urd_swe_hin_grk_ger_moo_fin_sid_qcu_zul_svk_arw_alb_fbf_por_rom_chh_igb_heb_amh_owc_spa_tml_tsw_tig_mnd_bos_ita_knd_tha_afr_ven_eng_uzb_xho_ben_wly_yor_krd_nor_pan_dyu_gam_prs_lit_fre_bsq_bam_slo_dgb_cnt_geo_rus_ses_mlt_lat_mly_cze_tur_swt_azi_jav_guj_tsn_cic_scr_aeg_swa_sun_sod_hun_bat_jpn_kor_ind_mcd_ukr_mol_bul_dut_lda_pol_akn_anl_amr_tag_est	0.00567818858163834	0.0130487104469893	0.989616882636018
519	aze_bam_jav_krd_vie_glc_dgb_mly_sod_akn_fin_scr_tml_bul_grk_ind_ben_lda_bat_swa_tig_amr_urd_ukr_qcu_spa_nor_mlt_uzb_est_cic_ctl_bem_tsw_tsn_rus_anl_swt_svk_geo_kor_amh_mao_prs_pol_fbf_rom_alb_por_wly_azi_lit_afr_dut_pan_dyu_arw_yor_bos_slo_hin_guj_eng_gam_jpn_ven_ger_cnt_mcd_mnd_zul_tag_cze_lat_tha_chh_owc_xho_sid_hau_ewe_igb_fre_moo_ita_hun_mol_tur_knd_heb_swe_ses_sun_bsq_aeg	0.804227929134228	1.89159990888298	0.0616561330785686
520	anl_bat_hau_pan_swt_rom_tig_tsw_chh_geo_ben_nor_por_arw_afr_amr_moo_dgb_slo_dut_mcd_kor_sun_hin_vie_tag_bul_ewe_fre_lit_ind_zul_fin_bem_knd_jav_bos_tur_fbf_eng_igb_ses_xho_spa_yor_akn_lda_bam_est_bsq_gam_uzb_sod_amh_cnt_rus_jpn_prs_hun_tha_scr_azi_mnd_aeg_wly_dyu_urd_tsn_owc_swa_alb_grk_swe_sid_mol_ger_mlt_mao_svk_aze_glc_ita_guj_cze_ukr_ven_tml_krd_qcu_pol_ctl_cic_mly_lat_heb	0.250000809272027	0.674545027477348	0.501638279743955
521	por_knd_swt_hin_cze_alb_vie_svk_fre_ben_swe_fin_ita_pol_heb_krd_swa_amh_tsw_bsq_aze_ukr_jpn_slo_aeg_bam_eng_cnt_bem_mnd_ses_anl_lat_wly_scr_gam_chh_bos_igb_guj_xho_geo_tha_sun_dgb_rom_sid_moo_urd_mol_pan_ger_sod_dyu_mlt_dut_kor_afr_qcu_mly_jav_lda_azi_hau_hun_tur_glc_tml_mcd_rus_fbf_zul_est_akn_prs_ctl_ind_tig_ewe_bul_tsn_amr_ven_mao_nor_spa_owc_lit_arw_bat_uzb_tag_yor_grk_cic	0.322044385872872	0.768127943701765	0.44435723512374
522	cze_sun_bsq_bem_qcu_sid_arw_mly_mol_igb_svk_bos_hin_knd_prs_ukr_ita_nor_jpn_guj_tml_scr_swe_uzb_tha_tig_azi_bam_swt_lda_amr_fre_ewe_slo_eng_yor_lit_xho_mao_urd_swa_hun_fbf_tsw_akn_gam_jav_bat_por_alb_aze_vie_pol_grk_glc_spa_dyu_hau_tsn_ger_rus_sod_rom_ses_ctl_heb_mlt_ven_zul_pan_fin_ind_bul_dut_anl_afr_tur_owc_aeg_krd_est_wly_chh_mnd_lat_kor_geo_tag_cnt_amh_mcd_ben_moo_dgb_cic	-0.147065182884298	-0.363076319282079	0.717371807916745
523	urd_ven_aze_tag_mol_bam_arw_amh_lit_krd_swa_bos_spa_bul_mlt_sun_qcu_grk_mnd_scr_tml_swe_yor_ewe_cze_tha_rus_owc_jav_jpn_bsq_ita_kor_pol_nor_dgb_tig_cic_zul_fin_dyu_knd_bat_por_rom_dut_azi_wly_mly_ind_pan_vie_moo_swt_fre_uzb_tur_lda_ctl_amr_hun_cnt_aeg_bem_sid_sod_est_fbf_heb_akn_glc_geo_gam_ses_svk_tsn_ger_mao_lat_mcd_hau_guj_slo_afr_anl_ben_xho_chh_eng_igb_hin_prs_tsw_ukr_alb	0.508497007492006	1.23666047004857	0.219327077048705
524	tml_tig_sod_scr_spa_slo_ses_dgb_bos_cic_tag_svk_alb_moo_gam_mly_mol_swa_bat_cze_bul_sun_ger_azi_swt_tsw_prs_anl_yor_igb_dut_fre_dyu_fin_mcd_ven_heb_est_geo_mao_akn_wly_fbf_pan_amr_jpn_mlt_knd_sid_ita_krd_qcu_xho_aze_tha_zul_glc_uzb_jav_pol_swe_tsn_arw_tur_cnt_lit_mnd_afr_vie_guj_rom_hun_bsq_eng_bam_ctl_kor_por_chh_hau_ind_bem_hin_ben_owc_ukr_amh_lat_grk_rus_aeg_lda_urd_ewe_nor	0.547001723075627	1.28348320046644	0.202511750997421
525	uzb_tml_fin_heb_cnt_jpn_kor_cic_dut_urd_hun_chh_tsn_grk_amh_arw_geo_amr_fre_yor_vie_mol_fbf_sun_wly_alb_est_tsw_ger_cze_pol_knd_ukr_bat_bem_swt_tur_ctl_tig_mlt_bos_sod_igb_gam_guj_aze_moo_scr_svk_mao_hin_swe_afr_hau_lda_azi_ind_mcd_ita_swa_anl_spa_jav_lit_zul_bam_akn_tha_ses_mly_sid_ewe_pan_nor_slo_rom_qcu_dyu_prs_bsq_krd_por_ven_ben_eng_tag_mnd_lat_glc_aeg_owc_bul_rus_dgb_xho	-1.0777447788331	-2.6228676171034	0.0101892471170337
526	fre_azi_ita_swt_jpn_bos_fin_krd_alb_igb_afr_bsq_akn_tig_zul_sod_rus_moo_bem_cic_ukr_amh_xho_ven_por_anl_ben_fbf_hau_cze_cnt_glc_aze_nor_rom_amr_wly_vie_sid_guj_lat_swe_mly_ctl_owc_kor_uzb_mnd_dyu_swa_lda_arw_est_bam_svk_heb_prs_ger_tag_hun_dgb_dut_ewe_mcd_gam_knd_bul_tha_eng_tsn_mlt_tml_aeg_qcu_mol_spa_bat_scr_grk_pan_ind_pol_yor_urd_tur_tsw_ses_slo_chh_sun_geo_mao_lit_hin_jav	0.664334175949478	1.6195565405353	0.108713870949302
527	ukr_afr_dyu_chh_guj_qcu_rus_kor_hin_knd_dut_aze_tsn_glc_amr_svk_geo_bul_amh_owc_bat_azi_tsw_lit_nor_pan_ind_ita_xho_bem_spa_aeg_cze_fre_anl_grk_eng_ven_uzb_jpn_vie_cnt_wly_mcd_tig_sid_swa_cic_sun_ses_mao_krd_ewe_tag_yor_bos_fbf_pol_mly_est_hun_bsq_mlt_hau_akn_igb_tml_lat_jav_tur_ctl_gam_dgb_ger_slo_tha_ben_lda_mnd_heb_fin_swe_arw_sod_zul_rom_por_urd_mol_alb_prs_bam_moo_scr_swt	-1.03760251059824	-2.8232000173454	0.00581573574665973
528	cze_kor_swa_prs_krd_akn_dgb_alb_ewe_cnt_rus_mol_hun_uzb_mao_qcu_ses_guj_nor_knd_fin_azi_chh_spa_slo_ven_pol_rom_aeg_yor_tsw_tml_urd_tha_bsq_ind_bat_afr_ben_swe_bam_geo_igb_hau_mcd_bul_wly_lit_sid_jav_por_hin_zul_ukr_eng_grk_amr_gam_tag_pan_swt_tig_fre_mnd_aze_tur_vie_heb_xho_arw_sun_scr_ctl_tsn_mly_sod_anl_bem_owc_jpn_ita_ger_bos_svk_est_dut_lda_lat_cic_dyu_glc_amh_mlt_fbf_moo	0.391786630824646	1.08230647439428	0.281914678886878
529	ven_lat_glc_tig_jav_cnt_fre_ind_sid_urd_fbf_tha_vie_tag_ewe_rus_igb_tur_mnd_dyu_nor_moo_tsw_pan_qcu_slo_eng_zul_bem_swe_yor_hun_afr_fin_swa_mlt_rom_dut_svk_krd_arw_ita_chh_scr_ger_owc_grk_cze_prs_anl_aeg_mao_knd_mly_amh_bul_dgb_hau_sun_hin_por_ukr_bat_kor_amr_alb_gam_est_bam_heb_geo_jpn_spa_akn_aze_lit_mol_azi_ses_pol_xho_swt_mcd_sod_guj_uzb_bsq_tml_wly_ben_lda_bos_tsn_cic_ctl	-0.229527977024021	-0.588281514789791	0.557769316110133
530	chh_ind_bos_amr_lit_hin_tha_azi_cnt_svk_amh_jpn_guj_cic_ita_grk_fbf_dgb_pan_afr_rus_slo_swt_yor_bat_akn_bem_owc_xho_fre_rom_pol_wly_por_arw_glc_gam_tag_aze_tsn_sun_mnd_ses_bam_vie_sod_moo_bul_nor_lat_tig_ukr_heb_alb_ctl_geo_est_mlt_sid_prs_swa_bsq_mao_cze_eng_tml_anl_dyu_kor_swe_jav_tur_spa_mol_tsw_scr_aeg_qcu_urd_mcd_hun_ven_ger_fin_dut_mly_zul_lda_hau_uzb_knd_krd_ewe_ben_igb	-0.0520249865088115	-0.134305769582348	0.893451019378286
531	jpn_sid_fin_hau_grk_bat_bsq_lit_geo_ses_lat_swa_dgb_mao_swe_zul_ven_glc_jav_cze_vie_krd_heb_mlt_uzb_tml_kor_akn_mol_aeg_eng_qcu_lda_knd_ben_cic_fre_ger_anl_arw_svk_hun_guj_owc_cnt_igb_bam_azi_chh_ita_gam_amh_swt_rom_prs_tsw_ukr_dut_slo_tig_bos_sun_sod_hin_amr_bem_rus_fbf_alb_urd_bul_xho_spa_mcd_tag_ctl_ind_pol_mnd_nor_moo_est_por_dyu_tur_yor_tsn_tha_wly_aze_scr_mly_afr_pan_ewe	1.0194076972839	2.5918244759349	0.0110861587069767
532	eng_krd_tsn_aeg_ses_azi_afr_igb_fbf_kor_cze_bat_pan_bam_moo_glc_amr_rom_mcd_lda_grk_swa_jav_rus_tsw_por_qcu_sid_spa_owc_wly_lat_sun_ewe_bem_hau_mly_aze_dyu_ben_guj_vie_urd_knd_alb_mol_dut_svk_arw_fin_geo_heb_gam_sod_scr_anl_ven_tag_akn_bos_chh_zul_swt_ger_mlt_lit_tha_yor_ukr_xho_cic_mnd_hin_fre_ita_slo_amh_uzb_bsq_ind_tig_swe_dgb_jpn_prs_est_bul_tml_hun_ctl_tur_mao_nor_pol_cnt	-0.306348362219078	-0.749758241267133	0.455292809017569
533	yor_dgb_sid_mao_arw_dyu_knd_sod_hun_bul_vie_nor_ewe_hin_por_amr_dut_moo_ukr_swt_mcd_svk_tur_ger_amh_pan_est_bam_jpn_bsq_mol_cic_eng_cze_rus_fin_scr_fbf_anl_glc_xho_tsw_hau_gam_chh_lda_azi_rom_krd_tag_ctl_guj_heb_akn_spa_aeg_aze_urd_lit_wly_slo_bat_swe_ind_mlt_jav_tig_ven_tml_uzb_geo_lat_ses_igb_tsn_afr_pol_sun_bos_ita_cnt_fre_mnd_bem_alb_owc_swa_tha_mly_ben_qcu_prs_grk_kor_zul	-0.343628410754954	-0.895293056693391	0.372941845791266
534	alb_chh_sod_kor_zul_lda_scr_tml_nor_spa_yor_hin_eng_qcu_bat_afr_lat_fin_slo_vie_tag_amh_tur_xho_mlt_ses_gam_heb_tsn_anl_ukr_dut_swe_ita_por_bos_rom_mao_est_rus_prs_ven_mly_tsw_sun_amr_moo_krd_dyu_mnd_swa_bsq_dgb_guj_ind_jav_ewe_ctl_igb_mcd_grk_lit_owc_azi_swt_cze_aeg_fre_ger_glc_arw_knd_pan_bem_bam_tig_sid_jpn_uzb_pol_cic_akn_urd_wly_svk_fbf_ben_mol_hun_bul_aze_hau_geo_tha_cnt	-0.11643469966587	-0.298508282668126	0.765981205879618
535	chh_jpn_est_fbf_ewe_bos_ger_mao_slo_sod_alb_cic_dut_ind_kor_amr_tig_lit_azi_rus_jav_mly_scr_bem_tml_igb_gam_tur_vie_por_zul_geo_ses_dyu_tag_uzb_bsq_svk_ukr_aeg_pol_cze_moo_urd_ben_hun_grk_aze_bat_spa_owc_sun_knd_lda_guj_heb_hau_bam_swt_tsw_wly_mcd_ctl_yor_krd_eng_sid_mol_anl_ita_tsn_lat_akn_cnt_nor_mlt_swe_xho_afr_mnd_glc_tha_prs_fin_rom_amh_fre_hin_swa_arw_bul_dgb_ven_pan_qcu	-0.666440045996534	-1.52984460538394	0.129449638337635
536	est_lda_tha_rus_swa_dut_ukr_bem_kor_xho_cic_sod_swt_mnd_ind_anl_amh_ben_akn_cnt_owc_fin_bat_mcd_nor_cze_qcu_ctl_moo_jav_yor_slo_glc_ita_amr_sid_tsn_prs_ven_grk_krd_knd_por_ses_mly_spa_hin_ger_tsw_hun_chh_jpn_pol_aeg_dgb_geo_sun_scr_mol_fre_lit_tig_azi_urd_zul_wly_rom_afr_hau_fbf_bul_arw_eng_vie_tml_lat_ewe_mao_svk_tur_alb_gam_tag_bam_swe_mlt_aze_dyu_uzb_pan_igb_heb_bos_bsq_guj	-0.325482649472209	-0.74836546642217	0.456128168657667
537	hin_krd_mcd_bem_bat_dgb_vie_lda_moo_rus_aze_mly_dut_fbf_fre_bsq_cnt_urd_heb_mlt_tig_bam_gam_tag_amh_ukr_guj_prs_anl_chh_igb_nor_akn_mol_lit_tsw_por_scr_ger_xho_ewe_sun_afr_bul_ctl_jav_pol_jpn_swe_glc_mnd_spa_qcu_eng_ses_ben_swt_ven_ind_tsn_sod_aeg_knd_fin_yor_lat_owc_mao_svk_grk_ita_bos_wly_est_kor_tml_tur_hau_cic_arw_pan_dyu_hun_geo_cze_slo_sid_swa_tha_amr_zul_uzb_alb_rom_azi	-0.57683572903917	-1.37541328790252	0.172307346738353
538	lit_mnd_slo_urd_sun_lat_swe_dut_dyu_geo_eng_bem_chh_zul_ukr_mly_bsq_ind_tig_cic_sod_lda_jpn_spa_sid_afr_mcd_prs_tsw_fbf_bam_uzb_ses_svk_hin_heb_alb_wly_tha_aze_hau_grk_akn_glc_swa_mao_xho_yor_fre_swt_tsn_cnt_bul_tag_mlt_aeg_rus_tur_owc_ger_ctl_bos_kor_anl_moo_scr_vie_amh_gam_mol_hun_ben_jav_qcu_cze_dgb_fin_amr_azi_krd_ven_ewe_rom_tml_knd_pol_arw_guj_ita_por_nor_bat_est_pan_igb	-0.30928216815401	-0.814298379312596	0.417554243634341
539	afr_slo_gam_cnt_svk_azi_mly_rom_glc_anl_lit_jpn_bos_sun_ctl_lda_igb_aze_mcd_tha_eng_swe_amh_wly_guj_pol_knd_aeg_ita_swa_swt_tur_cic_fbf_moo_qcu_ses_chh_zul_bul_fre_grk_mol_owc_est_dyu_ben_dut_por_arw_hun_spa_hin_amr_tag_lat_kor_mnd_sid_jav_mlt_mao_cze_ukr_tsn_urd_bem_alb_tig_bsq_sod_hau_uzb_krd_yor_dgb_xho_bat_ven_tsw_rus_nor_fin_ewe_geo_vie_bam_ind_prs_pan_heb_scr_tml_akn_ger	-0.456684591208098	-1.02298085051904	0.308970549840355
540	mcd_lat_ind_amr_uzb_jpn_bos_mly_fre_ven_sod_igb_tsn_rom_krd_tml_sun_ses_zul_prs_wly_mnd_mlt_hau_bam_cze_heb_ita_bul_scr_hun_guj_dyu_ben_nor_aeg_pan_ukr_arw_glc_por_aze_tur_tha_mol_amh_sid_chh_cnt_swa_lit_xho_yor_jav_fin_mao_dgb_ger_bsq_bem_pol_knd_alb_fbf_slo_spa_gam_moo_tag_swe_qcu_swt_rus_owc_est_afr_urd_akn_grk_tsw_tig_ewe_ctl_bat_eng_vie_cic_dut_geo_kor_anl_hin_azi_lda_svk	-0.374958837187027	-0.811851998017499	0.418949687223306
541	krd_chh_arw_ukr_bul_dyu_hau_vie_spa_mao_glc_sun_mnd_tsw_gam_amr_ewe_aeg_nor_xho_tag_heb_akn_lat_jpn_igb_slo_ger_ses_hun_swt_lit_mcd_ctl_pol_qcu_ven_mly_bem_kor_alb_mol_swe_mlt_sid_dgb_bos_ind_rus_hin_moo_grk_uzb_prs_tig_bsq_afr_zul_rom_amh_urd_knd_jav_cze_sod_aze_tha_bat_por_ita_azi_scr_anl_pan_yor_fin_ben_tsn_dut_eng_guj_svk_fre_swa_cnt_tml_owc_fbf_lda_wly_geo_cic_est_tur_bam	-0.0712474259165274	-0.185540249632116	0.853209380052106
542	moo_jpn_prs_hin_bsq_pol_ind_cnt_ukr_nor_lit_knd_fin_sun_fre_eng_mao_tag_swt_sid_aeg_cze_chh_swa_ses_tml_kor_jav_dut_est_akn_pan_svk_heb_guj_rus_geo_cic_ctl_mcd_zul_yor_scr_tsw_hun_dgb_bat_krd_ven_por_spa_lda_sod_glc_qcu_tur_hau_mol_dyu_rom_tha_lat_tig_wly_urd_azi_fbf_afr_mly_vie_grk_mlt_arw_alb_amr_ita_ger_uzb_amh_slo_bem_aze_bos_bam_bul_anl_ben_tsn_xho_igb_owc_gam_swe_mnd_ewe	0.397283100756951	0.978346052597849	0.330441350900635
543	svk_fbf_mol_eng_nor_ita_krd_anl_dut_ind_por_cnt_zul_rom_yor_urd_wly_aeg_fin_ben_akn_prs_scr_bul_guj_amh_bsq_dgb_bat_swe_mcd_sod_grk_moo_cze_pol_sun_afr_est_ukr_tha_tml_chh_xho_vie_hun_swa_heb_aze_gam_mlt_hau_ewe_swt_tur_ven_qcu_bem_dyu_lat_mly_uzb_hin_cic_lda_tsw_slo_tig_azi_bam_alb_owc_lit_jpn_mnd_ctl_bos_tag_glc_mao_spa_jav_igb_fre_ses_ger_pan_amr_tsn_arw_kor_sid_geo_rus_knd	0.133735587310181	0.320068417145252	0.749634444606284
544	ger_heb_ewe_hun_amh_swa_cic_swt_fin_scr_hin_kor_grk_mly_geo_bsq_zul_gam_owc_tsw_bul_qcu_mao_igb_tsn_lit_anl_cze_ctl_ukr_tag_jav_moo_prs_bem_azi_akn_wly_mlt_mnd_alb_arw_dyu_xho_sid_svk_amr_hau_dut_ita_aze_uzb_mcd_jpn_mol_vie_cnt_krd_ses_bos_tha_sod_pol_est_glc_eng_rom_knd_rus_lda_bat_tig_spa_sun_slo_swe_chh_bam_ven_fre_por_ben_guj_urd_yor_tur_pan_fbf_lat_dgb_afr_tml_ind_nor_aeg	0.106926738763435	0.240221955144685	0.810686915905218
545	tml_bos_bem_pan_fbf_ewe_geo_dgb_tsn_scr_sun_bam_tur_pol_fin_mlt_tsw_cze_tig_ses_amr_sod_nor_ita_grk_tag_ven_ukr_svk_cic_slo_anl_afr_akn_knd_lit_guj_ger_mcd_dyu_swa_mol_zul_wly_est_urd_ben_aeg_amh_sid_rus_hau_heb_uzb_bat_ctl_gam_spa_eng_chh_swe_fre_mly_lat_owc_jav_xho_moo_dut_arw_swt_cnt_alb_azi_krd_prs_hin_qcu_igb_glc_lda_tha_jpn_ind_bul_hun_mnd_rom_aze_por_mao_vie_kor_bsq_yor	-0.713837518927595	-1.71946557208478	0.0888562225256996
546	sid_cic_vie_bat_ewe_moo_ven_aeg_mcd_anl_bsq_arw_bam_wly_gam_lat_svk_heb_nor_ben_glc_tag_krd_por_cnt_hau_mly_xho_grk_tml_alb_dyu_dut_sun_eng_ses_mlt_amr_geo_scr_aze_pol_est_bem_ind_prs_slo_bos_sod_tsn_knd_tur_igb_fre_guj_afr_tig_tsw_ukr_rom_spa_swa_chh_swe_mnd_fin_ger_owc_ctl_tha_zul_swt_mao_lda_hun_jpn_kor_akn_fbf_jav_lit_qcu_hin_uzb_yor_mol_amh_azi_dgb_bul_pan_urd_ita_cze_rus	-0.369757309101973	-0.837785954089522	0.404298874502794
547	qcu_mao_mnd_tur_slo_chh_tsn_dyu_hau_swe_spa_bsq_aze_dut_mlt_lit_prs_ewe_mly_amh_swa_bam_uzb_krd_jpn_zul_pan_mol_cze_azi_yor_amr_tsw_sod_rom_fre_geo_pol_scr_urd_hun_moo_heb_vie_jav_ses_hin_xho_tml_bul_grk_fin_tag_glc_lda_por_anl_afr_bat_tig_svk_cnt_akn_guj_ven_cic_igb_lat_arw_kor_est_knd_ukr_sun_tha_ctl_ger_nor_bem_sid_ita_fbf_gam_dgb_owc_mcd_ben_swt_eng_ind_bos_rus_aeg_alb_wly	0.0243230425241817	0.0591243352491898	0.952979936346295
548	igb_jpn_chh_kor_alb_zul_tag_ctl_cic_cze_hun_fbf_bat_guj_pol_scr_amr_mol_mao_rus_nor_geo_swe_ger_dgb_ind_vie_dyu_tsn_ukr_mnd_eng_heb_grk_tur_spa_sod_hau_lit_mlt_xho_wly_bos_swt_cnt_por_est_tig_ven_aze_ewe_bem_sid_anl_knd_arw_swa_slo_uzb_lat_urd_bam_ses_qcu_afr_svk_mly_lda_krd_fin_pan_tml_aeg_sun_jav_owc_bsq_tha_prs_bul_glc_hin_ita_azi_moo_rom_fre_akn_ben_tsw_yor_gam_dut_amh_mcd	0.333723531447753	0.768342973071499	0.444230135442234
549	ger_ben_knd_afr_svk_ven_mao_heb_amr_pol_prs_tur_guj_alb_kor_mnd_wly_gam_jpn_chh_yor_krd_igb_hin_tig_slo_cnt_eng_dut_bam_swt_ita_hun_tml_amh_hau_zul_bul_uzb_aeg_urd_swe_tha_fre_glc_bos_fin_lit_sid_ind_vie_rus_aze_azi_arw_cic_moo_lat_scr_por_pan_qcu_jav_dgb_est_mol_ctl_owc_tsw_sun_spa_geo_grk_mlt_lda_anl_akn_nor_xho_bem_rom_bat_bsq_cze_fbf_swa_tag_tsn_ukr_ewe_sod_ses_dyu_mly_mcd	-0.142645502046618	-0.366530146133432	0.71480209335437
550	urd_dyu_geo_fre_nor_pan_est_wly_ind_afr_zul_rus_sod_eng_vie_cnt_bem_moo_prs_yor_bsq_ita_mly_cze_mnd_glc_azi_mlt_ukr_sid_jav_aeg_slo_igb_swa_ger_hun_ven_tha_fbf_uzb_fin_gam_tag_anl_amr_ses_tur_ewe_bos_rom_swe_owc_dgb_tsn_spa_bat_qcu_lit_knd_scr_bul_amh_tml_svk_ctl_cic_alb_akn_tsw_tig_kor_sun_bam_jpn_heb_arw_aze_pol_guj_por_lda_dut_swt_hin_xho_grk_lat_krd_mol_hau_ben_mcd_chh_mao	-0.720367174024166	-1.66716555885013	0.0988457912879101
551	tha_moo_eng_chh_xho_owc_tsn_urd_bat_bem_cic_fin_prs_amh_slo_tml_ses_cze_por_zul_bul_ita_sun_alb_ben_dut_mao_amr_arw_guj_lat_ewe_sod_rus_sid_krd_ind_aeg_azi_knd_cnt_wly_mnd_gam_pan_bsq_grk_bam_swt_mcd_anl_dyu_geo_bos_tur_tag_est_mly_mlt_mol_pol_akn_qcu_hun_kor_hau_spa_lit_uzb_swa_fre_igb_ger_lda_fbf_ctl_svk_aze_tsw_nor_tig_afr_jav_vie_heb_rom_yor_jpn_ven_scr_hin_ukr_glc_dgb_swe	0.952904804584164	2.57712190718185	0.0115353270426205
552	anl_mcd_mol_ita_aze_tml_hau_vie_bul_akn_dyu_scr_swe_chh_amh_qcu_tur_jav_dgb_pol_knd_arw_mnd_jpn_glc_swa_aeg_urd_tsn_hun_amr_ind_bem_fbf_ger_wly_por_zul_heb_bat_cic_spa_owc_bsq_slo_fin_tha_nor_mao_grk_fre_mlt_gam_est_ben_azi_lda_geo_igb_lat_ukr_lit_mly_alb_yor_tig_kor_rus_ven_dut_ctl_cze_hin_bos_cnt_tsw_bam_sid_krd_afr_moo_tag_eng_prs_guj_ewe_swt_rom_uzb_xho_svk_ses_sun_sod_pan	-0.276031380163084	-0.708084932479313	0.480663446945877
553	glc_chh_ita_ben_yor_ctl_swt_tur_ger_cze_knd_pan_grk_cnt_scr_akn_aze_lda_hin_dyu_por_kor_mao_spa_afr_lit_swe_owc_lat_geo_ewe_slo_jav_ven_heb_nor_rom_mol_tml_alb_vie_zul_anl_hun_cic_mlt_tsn_wly_krd_pol_amr_est_tha_moo_ukr_igb_bos_dut_mnd_aeg_swa_sod_svk_eng_tsw_sun_gam_jpn_dgb_tig_ses_guj_xho_prs_arw_uzb_bem_fin_azi_fre_amh_ind_bat_tag_qcu_rus_bul_bam_mcd_mly_fbf_urd_sid_hau_bsq	1.02474121039848	2.37977448000606	0.0193649650015101
554	svk_dut_afr_hau_grk_aze_arw_bul_slo_eng_ukr_mol_alb_lat_tsw_owc_hin_cic_fre_gam_tml_bem_ita_tur_fin_kor_jpn_sid_tsn_mlt_geo_bat_xho_azi_mao_ctl_swt_krd_akn_cnt_glc_tig_sun_knd_ven_igb_lit_bam_ben_tag_dyu_vie_anl_hun_rom_pan_bsq_ger_mly_scr_amh_prs_ind_wly_rus_chh_pol_yor_guj_nor_ewe_lda_jav_tha_est_amr_aeg_fbf_moo_zul_dgb_cze_bos_por_qcu_uzb_sod_swe_spa_swa_heb_ses_urd_mcd_mnd	0.299332176377815	0.752124733635367	0.453875441242069
555	tag_wly_swt_svk_jpn_swe_bul_knd_glc_mao_tsw_lda_ita_por_ind_bos_mol_kor_amr_lit_tsn_spa_ukr_bat_alb_slo_ger_qcu_azi_lat_hun_cze_ven_aze_ctl_pol_mcd_rus_arw_prs_yor_mlt_amh_geo_bem_gam_fre_tha_moo_uzb_guj_hin_est_dut_akn_dyu_hau_fbf_afr_nor_vie_heb_cnt_dgb_jav_bsq_mly_swa_krd_ses_aeg_xho_pan_anl_ben_tml_mnd_sod_cic_bam_sid_tig_tur_owc_zul_sun_rom_urd_grk_chh_scr_eng_ewe_fin_igb	-0.277229024937754	-0.621557675058665	0.535753426486185
556	zul_ger_mao_owc_jav_rom_sun_anl_glc_eng_dgb_lat_lit_hun_ven_pol_slo_geo_alb_bem_spa_knd_chh_cnt_pan_ben_yor_tig_cic_igb_mcd_svk_wly_ita_bam_fin_gam_afr_swa_moo_fbf_ctl_prs_tml_fre_nor_ind_por_dut_grk_aeg_bos_arw_krd_rus_swe_uzb_amh_mly_heb_bat_est_tsw_sid_mnd_bul_tha_vie_azi_hin_cze_mol_mlt_qcu_akn_ses_lda_guj_jpn_scr_tag_kor_swt_aze_xho_sod_dyu_urd_ukr_tsn_tur_ewe_bsq_hau_amr	-0.0672979240449576	-0.166859010138032	0.867843249069168
557	ind_urd_aeg_mcd_cnt_vie_cze_kor_bem_scr_ger_alb_knd_glc_sod_tsn_mnd_rus_bam_owc_xho_hau_akn_tml_bsq_hin_bos_eng_fin_swe_prs_uzb_sun_rom_spa_ctl_tig_fre_sid_bul_tur_ita_heb_ven_ben_tag_qcu_pan_dut_bat_slo_moo_mly_grk_lat_tha_lit_hun_wly_jav_azi_svk_por_guj_yor_arw_ewe_fbf_amh_afr_dgb_geo_dyu_mao_anl_cic_mlt_zul_nor_gam_igb_pol_aze_ukr_ses_lda_jpn_amr_tsw_chh_swt_mol_est_swa_krd	NA	NA	NA
558	mlt_lit_vie_swa_tig_fre_aze_dgb_amr_wly_scr_bem_ewe_cnt_slo_akn_ind_owc_mcd_zul_eng_lat_sun_yor_ita_xho_tml_lda_mao_urd_spa_uzb_grk_bat_hau_cic_amh_cze_dut_mly_sid_jpn_sod_ses_est_geo_mol_pan_tha_fbf_ven_svk_fin_dyu_guj_gam_tur_anl_rom_tag_bsq_arw_swe_pol_kor_aeg_hun_bos_krd_por_afr_ger_igb_glc_bam_ben_bul_azi_ctl_tsn_tsw_hin_mnd_moo_ukr_prs_qcu_jav_knd_rus_chh_heb_swt_nor_alb	-0.395009427634131	-1.02062796793037	0.310078427542855
559	hin_arw_bem_moo_uzb_nor_bat_qcu_wly_zul_xho_tag_sod_glc_yor_pol_rus_mao_grk_lit_knd_dgb_tig_heb_ctl_pan_cic_scr_slo_mly_mol_spa_bam_lda_igb_dut_guj_akn_ben_mcd_swa_hun_ses_ita_aeg_hau_bul_ukr_kor_tml_tsn_fbf_jav_sun_sid_swe_krd_amr_afr_chh_amh_lat_anl_urd_cze_gam_tur_ind_tha_prs_fin_swt_owc_rom_ewe_mnd_geo_bos_eng_tsw_mlt_est_por_dyu_jpn_svk_bsq_alb_vie_cnt_aze_azi_ger_fre_ven	-0.552452419239362	-1.29078496627674	0.199977889899111
560	fre_gam_anl_arw_cnt_mao_dgb_spa_bos_slo_zul_amr_azi_hun_est_ses_wly_pan_geo_glc_ind_amh_mlt_swa_ctl_hin_mol_hau_mnd_aeg_yor_tig_rom_bat_eng_lat_heb_akn_sun_lda_aze_cze_ita_urd_svk_jav_fin_mcd_por_sid_tsw_ben_bem_afr_uzb_tur_bam_scr_swt_vie_fbf_moo_qcu_guj_tsn_krd_bul_xho_sod_lit_bsq_tha_cic_mly_tml_tag_kor_chh_ven_nor_dyu_igb_ger_rus_pol_owc_knd_ukr_ewe_alb_dut_prs_jpn_swe_grk	-0.661336220136052	-1.47787166361805	0.14282090405661
561	mly_ben_tsw_bem_qcu_ctl_heb_jpn_ven_tig_anl_cnt_swt_kor_glc_swe_hau_eng_svk_fin_ukr_rom_igb_por_bsq_nor_afr_tha_uzb_mlt_bam_akn_sun_tsn_chh_mao_sod_slo_lda_owc_mol_ewe_amr_lat_cic_urd_cze_bat_dut_ses_fbf_krd_prs_tml_tag_dyu_ita_bos_pol_aze_spa_azi_hun_mnd_ger_rus_lit_sid_xho_knd_est_geo_swa_fre_scr_arw_guj_dgb_yor_jav_amh_mcd_tur_moo_ind_gam_grk_alb_bul_zul_vie_pan_aeg_hin_wly	0.0438276136170018	0.115119543048956	0.908598562422965
562	pol_alb_rus_knd_ind_mol_swt_vie_sod_guj_dyu_scr_sun_bam_jav_moo_uzb_urd_aeg_tml_bat_cze_swa_lat_igb_svk_akn_ewe_hin_sid_spa_qcu_prs_arw_pan_bsq_ctl_ita_heb_hun_dgb_mcd_mly_cnt_eng_lit_por_krd_amr_anl_ben_fre_dut_rom_tsw_zul_tur_mao_tsn_owc_yor_bul_fin_kor_gam_glc_ven_ukr_fbf_lda_nor_geo_xho_mlt_hau_slo_wly_grk_tha_azi_ses_cic_tig_ger_swe_bos_afr_jpn_bem_mnd_amh_est_aze_chh_tag	-0.25345494777794	-0.576724755147713	0.5655187535972
563	nor_pan_mao_moo_vie_uzb_spa_igb_kor_bos_aeg_heb_ewe_amh_sid_jpn_tag_lit_bsq_fin_tsw_bem_yor_cnt_tsn_fre_mnd_swe_scr_ita_swa_fbf_mly_swt_ben_hin_mcd_ses_mol_por_zul_rom_gam_aze_pol_hun_tml_qcu_grk_lda_arw_azi_bam_knd_ven_dut_cze_tha_ukr_svk_xho_rus_akn_ctl_est_bat_anl_ger_slo_prs_geo_dyu_ind_krd_tur_urd_dgb_guj_glc_sod_mlt_sun_lat_jav_tig_cic_afr_wly_hau_alb_amr_eng_chh_owc_bul	0.45049476390841	1.12651706953236	0.262845151263374
564	dgb_svk_sod_bem_guj_grk_glc_ctl_amr_tml_igb_anl_swt_vie_mlt_chh_slo_sid_yor_rus_tur_fre_mnd_alb_bam_lit_bat_amh_aze_krd_dut_afr_ukr_cze_scr_arw_zul_tha_mly_est_jav_uzb_hau_dyu_hun_jpn_bos_bul_fbf_sun_swe_ven_pol_azi_tag_tig_mao_gam_fin_qcu_rom_hin_pan_swa_cic_akn_tsn_mcd_por_lda_kor_wly_tsw_xho_moo_ita_ses_heb_lat_bsq_spa_mol_eng_urd_cnt_owc_ind_nor_prs_knd_ger_geo_aeg_ewe_ben	-0.222020186976717	-0.605367646733071	0.546409196743857
565	tsw_dgb_geo_kor_bem_lat_cnt_tha_qcu_dut_eng_cic_ukr_hau_sid_aeg_sun_est_krd_chh_ind_fbf_spa_ita_heb_mnd_swa_mlt_ewe_rus_ben_fin_pol_svk_lda_cze_pan_glc_bul_moo_swe_jpn_gam_anl_akn_rom_mcd_tag_dyu_zul_hin_tig_aze_arw_urd_bam_bsq_igb_ger_alb_afr_prs_mao_yor_ses_nor_slo_por_uzb_swt_azi_bat_fre_mly_xho_scr_ctl_lit_bos_tur_wly_amh_sod_tml_tsn_ven_amr_grk_owc_guj_mol_hun_vie_knd_jav	-0.117598352487165	-0.279910786975001	0.780167586482032
566	hin_bam_tag_swe_zul_tml_ger_hun_tur_tig_fin_arw_dgb_heb_mlt_yor_lda_kor_aze_bsq_anl_rom_lat_sid_slo_geo_scr_rus_guj_aeg_gam_ses_urd_tsn_mly_tha_bos_xho_sod_bat_vie_grk_fre_cnt_alb_igb_prs_sun_hau_ben_fbf_krd_bul_pan_chh_est_mcd_ven_uzb_spa_nor_lit_eng_glc_ind_owc_cic_jav_jpn_ctl_swt_dut_pol_swa_svk_ewe_moo_dyu_tsw_cze_mao_ita_ukr_mol_akn_amr_amh_mnd_qcu_wly_azi_afr_bem_knd_por	0.305890962932774	0.738793134080495	0.461893112387292
567	bat_yor_ind_alb_mao_sid_zul_ven_grk_bos_chh_guj_swt_aze_bem_bul_moo_lat_sun_slo_mly_xho_scr_prs_pan_tsn_afr_azi_heb_amr_anl_lda_aeg_tsw_fbf_mlt_sod_tur_dyu_glc_jpn_qcu_hun_geo_lit_spa_est_hin_nor_vie_ctl_owc_cze_rus_fre_bsq_wly_tha_ben_jav_ewe_ita_arw_swa_pol_knd_krd_rom_ukr_igb_cnt_ses_akn_urd_swe_tag_mnd_svk_por_dgb_amh_dut_cic_hau_kor_gam_eng_ger_bam_tml_tig_mol_uzb_mcd_fin	-0.490289850541511	-1.17993155279542	0.241036834605625
568	zul_fbf_ukr_ind_chh_ewe_rom_tml_ben_lit_dyu_mnd_prs_afr_bsq_slo_eng_amr_igb_tag_jav_yor_dut_anl_tig_por_heb_hun_ven_ita_lat_lda_swt_ger_knd_cze_nor_mlt_urd_tur_sid_hau_mly_azi_mao_tha_est_cic_kor_arw_moo_bos_akn_grk_fin_aze_mcd_pan_dgb_ctl_swe_xho_owc_aeg_vie_qcu_pol_tsw_swa_uzb_glc_guj_bul_bat_jpn_mol_ses_hin_spa_amh_tsn_sod_bam_wly_rus_alb_cnt_fre_svk_geo_bem_sun_scr_gam_krd	NA	NA	NA
569	mly_azi_bem_tig_cnt_grk_ewe_tml_krd_prs_xho_lit_dut_moo_amr_mao_urd_bat_yor_rus_spa_zul_owc_ind_jav_amh_ger_knd_mlt_mol_tag_tsw_fbf_svk_tha_pan_swa_tur_wly_dgb_ukr_qcu_hau_alb_igb_mnd_cze_nor_lda_ses_pol_sid_heb_hun_ven_anl_bam_fin_scr_dyu_est_lat_ita_eng_bul_akn_ctl_glc_slo_aze_sun_fre_sod_vie_ben_gam_hin_mcd_swt_jpn_geo_por_kor_afr_aeg_bos_uzb_tsn_swe_rom_bsq_cic_arw_chh_guj	-0.479216544733832	-1.10745604226733	0.270952940040186
570	rom_tml_amh_chh_aze_zul_ger_lda_slo_eng_bam_bem_fbf_arw_jpn_akn_ukr_mcd_igb_ita_knd_qcu_wly_cze_hau_tur_xho_sid_tag_hin_fin_uzb_ses_swe_swa_fre_cnt_heb_sod_bul_pol_owc_geo_guj_ewe_vie_dgb_sun_moo_bat_dyu_mlt_mly_por_grk_gam_mnd_pan_mao_jav_est_amr_hun_alb_lat_ven_ctl_mol_tsn_lit_svk_bos_aeg_glc_swt_cic_bsq_krd_urd_rus_dut_anl_nor_ind_kor_spa_azi_tha_tig_afr_tsw_scr_prs_yor_ben	0.220048811525916	0.49651619503054	0.620701846101326
571	akn_ctl_yor_alb_lat_swt_ger_fre_lda_tsn_tur_cic_grk_ukr_mlt_scr_pol_jpn_guj_bul_por_dut_bos_qcu_rus_ven_bem_hau_tsw_krd_urd_tha_heb_geo_rom_hun_cze_tig_mnd_fin_afr_sun_dyu_moo_mcd_eng_fbf_hin_bam_chh_dgb_bat_ses_mol_ind_swa_aeg_amh_pan_lit_jav_ita_wly_mao_amr_aze_owc_kor_uzb_cnt_sod_svk_anl_bsq_vie_knd_nor_mly_slo_arw_swe_azi_glc_sid_tag_igb_ben_gam_xho_zul_prs_spa_est_ewe_tml	0.421336719442432	1.11487841217652	0.26777529339503
572	tha_jpn_rus_vie_igb_bul_sod_alb_ctl_zul_tsn_kor_azi_sun_amr_tml_geo_jav_pan_ita_eng_arw_swe_nor_ven_tsw_swt_bem_yor_tig_ben_hun_chh_glc_moo_est_ind_bat_spa_grk_fbf_urd_guj_mcd_aeg_sid_mly_pol_qcu_fre_cic_gam_mol_hin_tur_lda_svk_ukr_fin_bam_mlt_slo_hau_anl_cze_heb_bsq_cnt_wly_scr_mnd_rom_uzb_krd_tag_dut_dgb_ger_amh_dyu_knd_lat_afr_lit_bos_ses_xho_ewe_owc_aze_por_mao_akn_swa_prs	-0.206515239431325	-0.529407256396789	0.597784443578125
573	chh_svk_glc_ben_grk_amr_ind_sod_tml_por_akn_swa_igb_dut_guj_afr_geo_owc_moo_hau_fin_mol_mao_mlt_rom_anl_ewe_ukr_tsw_ger_bul_slo_xho_fbf_arw_vie_cze_wly_aeg_pan_bsq_hin_nor_tur_swe_prs_scr_ven_tsn_jpn_bam_bos_ctl_kor_swt_bat_ses_dgb_mnd_sid_lda_lit_fre_yor_rus_amh_uzb_tig_eng_mly_jav_bem_pol_cic_mcd_urd_krd_spa_gam_lat_cnt_heb_hun_alb_aze_ita_knd_tag_qcu_tha_dyu_zul_azi_sun_est	-1.02508818081856	-2.44590935003002	0.0163298783982364
574	glc_rus_bsq_rom_jav_geo_swe_alb_xho_grk_knd_ukr_dgb_pan_fin_arw_bam_aeg_prs_tag_qcu_ctl_cnt_bos_slo_afr_hau_mol_hun_fre_dyu_sid_ses_fbf_ven_yor_azi_dut_vie_moo_mao_ita_ger_jpn_ind_wly_bul_tml_hin_lda_kor_tsw_cic_svk_nor_est_anl_mly_lit_akn_aze_swt_tha_chh_uzb_tig_eng_gam_pol_mnd_amr_spa_tur_sun_ben_sod_mcd_bat_heb_swa_zul_cze_scr_bem_tsn_lat_mlt_amh_urd_igb_ewe_guj_krd_owc_por	-0.799160573016001	-1.83580592925547	0.0695818631731362
575	nor_zul_afr_ita_ewe_fre_prs_hin_glc_mcd_lat_uzb_krd_bam_est_swa_lda_bsq_dyu_scr_mlt_slo_mao_tag_chh_ukr_bem_heb_sun_tig_qcu_guj_ind_amh_sod_amr_aeg_ses_kor_bat_hau_mnd_bos_urd_cze_fin_tsw_xho_swe_lit_ctl_anl_aze_cic_svk_alb_dgb_ben_tha_knd_wly_tml_fbf_akn_vie_bul_tsn_pan_spa_mol_igb_eng_moo_tur_grk_por_rom_rus_dut_swt_gam_geo_yor_cnt_hun_jpn_ger_azi_sid_owc_pol_mly_ven_arw_jav	0.0189845913636506	0.0506781138423483	0.959690704679335
576	mly_mnd_ewe_hun_vie_mol_tml_fre_hau_nor_cze_ger_uzb_lit_cic_ben_ita_tha_dyu_xho_mcd_anl_scr_heb_wly_tsn_bat_geo_moo_bos_slo_bsq_rus_ind_urd_jpn_est_kor_guj_tig_por_dgb_rom_bem_eng_swt_akn_spa_ukr_ses_swa_mlt_mao_krd_jav_glc_lat_sod_svk_cnt_arw_tag_amh_swe_prs_lda_sun_pan_grk_ven_zul_dut_ctl_owc_bam_hin_sid_azi_fbf_gam_bul_tsw_aze_afr_aeg_chh_tur_pol_amr_igb_yor_qcu_alb_fin_knd	-0.447502306252408	-1.08287382619551	0.281664068526766
577	tha_cnt_sun_wly_krd_prs_chh_grk_bem_bsq_sid_owc_xho_fbf_tig_rom_pan_amr_aeg_cze_swa_glc_mao_tml_urd_heb_ses_mol_gam_ven_hun_tsw_mly_bos_swe_lat_swt_sod_jpn_alb_ukr_dgb_amh_igb_geo_eng_ger_qcu_dut_tag_hin_spa_kor_guj_afr_scr_bul_ewe_jav_dyu_slo_tur_rus_ind_akn_arw_est_ben_hau_mlt_ita_anl_azi_fin_uzb_bat_por_moo_tsn_aze_lda_pol_svk_nor_zul_bam_fre_mcd_lit_cic_ctl_vie_mnd_knd_yor	0.219252748891182	0.559292891380152	0.577306285582933
578	guj_amr_ger_ewe_tur_hau_nor_lit_yor_tsn_akn_arw_jav_dyu_tml_urd_geo_bem_moo_gam_bsq_pol_cze_mnd_vie_slo_fre_ben_prs_dgb_bam_bat_ven_aze_scr_igb_mao_tha_sid_azi_hun_cic_fin_xho_swt_ses_fbf_mly_jpn_lat_bos_tig_eng_anl_swa_mol_chh_tag_ukr_cnt_amh_rom_spa_wly_lda_sun_ind_dut_sod_knd_grk_ctl_qcu_swe_bul_aeg_afr_est_kor_rus_tsw_mlt_zul_krd_heb_uzb_por_ita_owc_mcd_alb_glc_hin_svk_pan	0.0716014241269032	0.155857538554248	0.876483125031328
579	jpn_hau_amr_ben_aeg_aze_mlt_kor_grk_ukr_bos_guj_swe_akn_scr_gam_krd_pan_ita_glc_slo_vie_cze_mly_mcd_dut_prs_tig_heb_cnt_fbf_tsw_spa_tml_tur_cic_swt_hin_afr_ctl_qcu_chh_rom_mol_sod_ewe_anl_mao_tsn_zul_geo_knd_lit_sid_bam_arw_por_ind_ger_tha_bul_dgb_rus_alb_igb_hun_pol_wly_svk_swa_tag_bat_owc_ses_jav_fre_bem_azi_mnd_nor_xho_sun_eng_dyu_yor_est_uzb_urd_fin_amh_ven_bsq_moo_lat_lda	0.240970869096614	0.563183639474162	0.57466516618271
580	bat_ind_sun_sod_lit_tag_cze_swt_ben_knd_akn_wly_glc_scr_tml_fin_afr_ses_rus_chh_krd_rom_hin_qcu_heb_prs_bem_amr_est_bam_ger_cic_ita_igb_azi_dgb_mly_lda_arw_dut_ukr_kor_jpn_fbf_urd_tsw_mnd_mlt_zul_spa_lat_ctl_ven_mcd_aze_slo_owc_bul_fre_sid_hau_mol_eng_xho_hun_bsq_nor_moo_gam_aeg_tsn_pol_svk_uzb_alb_bos_mao_swe_guj_cnt_geo_vie_swa_anl_por_tig_yor_amh_dyu_tha_jav_pan_grk_ewe_tur	-0.803414350646281	-1.90482224762526	0.0598934054447305
581	swe_wly_tsw_pol_ger_urd_bsq_xho_chh_sun_dgb_ukr_rus_mly_mlt_heb_tur_alb_mnd_anl_arw_uzb_tsn_krd_yor_cnt_vie_ctl_tha_spa_geo_jpn_eng_mol_hin_qcu_scr_swt_zul_tag_dyu_dut_mcd_amr_aeg_cze_slo_guj_svk_lit_rom_bem_swa_tig_aze_nor_hau_sod_lda_fre_por_ven_mao_grk_ind_ses_kor_bat_tml_azi_glc_fbf_ita_afr_bam_prs_fin_lat_jav_pan_akn_hun_bul_cic_bos_sid_amh_ewe_moo_knd_igb_gam_est_owc_ben	0.294738788811344	0.716491420263983	0.475483396461299
582	lda_yor_tha_sun_tig_scr_fin_nor_hun_mol_fre_owc_amh_rus_hau_mnd_uzb_dyu_ita_jpn_pan_eng_afr_sod_tml_mly_bul_gam_kor_bam_geo_lat_akn_chh_ukr_ven_bat_tsw_swe_alb_svk_lit_est_glc_jav_igb_mcd_bem_aeg_qcu_cnt_mlt_pol_arw_cic_knd_heb_ind_swt_por_anl_azi_mao_ctl_bsq_tag_xho_amr_tur_moo_prs_ses_vie_aze_urd_zul_sid_rom_hin_wly_spa_swa_ben_dgb_guj_bos_ewe_dut_fbf_krd_slo_ger_grk_tsn_cze	-0.334239660842081	-0.831191593171993	0.407994375949283
583	dut_hun_xho_cze_fbf_wly_yor_tsw_prs_tml_arw_ita_heb_knd_mnd_mlt_swe_geo_slo_spa_mol_moo_swa_ukr_amh_eng_kor_qcu_akn_tsn_por_anl_vie_nor_sod_bsq_scr_ben_est_lda_aze_tig_pan_amr_bos_bem_bul_tha_cic_rus_bam_jav_pol_fin_grk_bat_guj_lat_azi_owc_urd_aeg_ses_tag_zul_hau_ewe_ger_hin_ind_rom_alb_dgb_sid_gam_igb_krd_mcd_dyu_ven_chh_lit_mao_glc_sun_cnt_svk_afr_uzb_swt_ctl_jpn_mly_tur_fre	0.0138938065839613	0.0324015674732413	0.974221250693178
584	urd_uzb_zul_tha_est_pan_akn_dgb_aze_mcd_heb_swa_owc_cze_glc_swt_dut_gam_moo_cic_sid_ven_jpn_prs_ewe_bam_ukr_svk_mly_chh_fbf_amh_sun_sod_bem_mlt_arw_hin_bul_mnd_ind_aeg_ses_ger_fre_bat_scr_anl_grk_fin_mao_dyu_kor_tml_bsq_swe_lda_cnt_hun_rus_knd_yor_eng_por_ben_geo_qcu_nor_igb_ita_amr_tsn_hau_tig_jav_tur_tag_azi_krd_mol_spa_lit_bos_lat_tsw_vie_xho_alb_slo_afr_rom_wly_guj_ctl_pol	-0.415596333626612	-1.02715553847487	0.30701140895098
585	spa_yor_dyu_wly_kor_bat_lda_amh_ewe_knd_slo_por_ita_aze_vie_sun_heb_eng_sod_swe_anl_ukr_cnt_hin_lat_jav_glc_azi_bsq_ctl_geo_tsw_mao_akn_lit_alb_mly_tig_svk_xho_est_guj_hau_swa_moo_nor_scr_ses_swt_urd_bem_pol_tml_ind_owc_mlt_tur_sid_fin_arw_pan_grk_amr_ger_chh_cze_bam_fre_rom_prs_rus_mol_qcu_ben_afr_dgb_ven_krd_aeg_tsn_cic_mcd_uzb_jpn_fbf_tha_tag_dut_bul_hun_igb_mnd_zul_gam_bos	0.0151479871053388	0.0389627283670119	0.969003623067969
586	hin_hau_rus_fre_bem_bul_uzb_yor_gam_rom_alb_spa_pan_tag_pol_sid_lat_amh_urd_swe_tur_slo_mao_ses_mol_tml_afr_knd_sun_hun_vie_geo_krd_guj_est_arw_ven_igb_jav_heb_bat_svk_mly_glc_anl_bos_dut_zul_moo_tsw_ger_mcd_ewe_wly_sod_fbf_qcu_ind_bam_cze_prs_kor_amr_azi_aze_fin_mnd_tsn_lit_aeg_nor_jpn_swa_ctl_dgb_cnt_owc_ita_mlt_por_lda_scr_dyu_ukr_tig_ben_chh_grk_eng_akn_tha_xho_swt_bsq_cic	-0.157465122095178	-0.389824225535968	0.697557857887971
587	spa_sid_fre_mlt_ewe_aze_moo_hau_por_tsn_ven_bam_tsw_bem_ind_chh_alb_sod_mly_ses_rus_fin_svk_zul_knd_bos_mnd_nor_lda_slo_arw_wly_yor_swa_vie_rom_cic_grk_mol_krd_jpn_akn_bsq_fbf_swt_hin_ukr_aeg_cnt_owc_mcd_ctl_pan_scr_urd_tag_guj_est_swe_uzb_dgb_kor_igb_geo_bul_xho_ger_sun_amh_glc_hun_anl_mao_lit_tml_ita_dyu_lat_tha_prs_afr_azi_jav_gam_eng_amr_bat_dut_pol_cze_heb_ben_tig_qcu_tur	0.624284569086159	1.69758140795118	0.0929308519937566
588	jav_kor_jpn_bsq_bos_uzb_ita_gam_rom_hun_pan_heb_ind_lda_lat_hau_ewe_fbf_sun_mly_igb_swe_xho_moo_prs_aze_pol_alb_krd_svk_arw_vie_tur_mnd_hin_ses_wly_fin_sod_ben_geo_chh_bem_tsn_amr_lit_por_grk_zul_ukr_qcu_eng_cze_tag_knd_dut_nor_mcd_tsw_tml_bam_urd_mao_aeg_dyu_mlt_fre_guj_ven_tha_dgb_rus_yor_glc_cnt_tig_swa_akn_swt_azi_anl_cic_bul_bat_afr_scr_owc_amh_slo_est_ctl_ger_mol_sid_spa	0.0360318514407732	0.0838337178135688	0.933368831889178
589	mlt_aeg_owc_amr_grk_amh_rom_est_bsq_cze_hau_ses_heb_moo_gam_cnt_rus_mol_glc_ewe_tag_geo_scr_mao_swe_fre_kor_sid_ctl_anl_spa_tml_tur_mnd_bem_lat_dgb_bos_zul_afr_wly_mly_igb_lit_guj_slo_cic_dyu_sod_swt_urd_alb_dut_prs_tsw_ben_mcd_hun_ita_azi_jpn_por_ind_yor_arw_eng_tsn_chh_nor_fin_ukr_uzb_bat_pan_fbf_tha_krd_xho_ger_hin_pol_jav_vie_qcu_aze_ven_knd_lda_akn_bam_bul_svk_tig_sun_swa	0.416705747500203	1.03774744065129	0.302078318599791
590	amh_zul_jpn_eng_azi_pol_tsw_owc_arw_jav_cnt_heb_lat_ven_slo_tur_sun_chh_bsq_tsn_dgb_moo_qcu_hau_alb_bat_cic_rom_ctl_vie_ukr_sid_akn_aeg_amr_hun_mly_lda_krd_xho_mnd_igb_bam_geo_prs_hin_anl_ewe_dyu_mcd_scr_ses_svk_spa_ita_mol_ind_wly_pan_yor_fin_mlt_tig_swa_tml_bem_por_guj_afr_est_urd_tha_uzb_bos_swt_grk_sod_mao_cze_rus_tag_fbf_knd_swe_nor_bul_lit_glc_kor_fre_ben_dut_gam_aze_ger	0.19286960305374	0.501166155426523	0.61743838806325
591	bos_cic_dyu_fin_igb_rus_dut_lit_sod_azi_chh_gam_pol_rom_ewe_ctl_svk_sun_zul_yor_amr_bat_por_bsq_alb_hau_ger_tig_fre_kor_owc_prs_qcu_mly_cze_hun_lda_geo_spa_mlt_est_pan_tml_fbf_moo_ukr_slo_anl_mnd_bam_krd_arw_tha_ind_jav_lat_ita_ven_wly_amh_dgb_swt_sid_tur_heb_afr_aeg_grk_ben_bem_glc_urd_tag_nor_swa_guj_cnt_scr_akn_mol_xho_ses_eng_vie_tsn_aze_uzb_tsw_mcd_hin_mao_knd_bul_jpn_swe	-0.719111140451314	-1.75811910038126	0.0820172414448709
592	ctl_geo_slo_hin_bat_sun_ben_amr_dyu_akn_urd_bul_krd_prs_ukr_swa_hau_guj_pol_cze_moo_tml_knd_ger_jpn_bem_mly_sod_spa_mlt_afr_aeg_chh_fbf_tsw_hun_mol_zul_tsn_igb_fin_lit_mao_tur_ven_glc_arw_ita_dgb_owc_uzb_rom_ses_scr_bos_ewe_est_qcu_heb_alb_amh_aze_azi_swe_jav_cic_mcd_eng_ind_xho_bsq_swt_wly_fre_mnd_gam_anl_yor_nor_tha_tag_vie_grk_pan_rus_dut_bam_lda_svk_por_kor_tig_lat_cnt_sid	-0.576188800471191	-1.30479153622174	0.195183309370755
593	gam_fre_sod_slo_anl_grk_ctl_bam_mcd_jpn_svk_hun_tag_kor_est_ven_ben_fin_xho_spa_vie_nor_amh_pan_mao_jav_bsq_moo_por_pol_mnd_swt_sun_alb_heb_tml_mly_bat_ita_arw_aze_lat_prs_zul_qcu_owc_eng_bos_lit_guj_rom_tur_ukr_knd_dgb_bem_akn_cnt_dut_ewe_fbf_hin_tig_glc_cze_tha_rus_sid_urd_swe_amr_geo_azi_afr_cic_uzb_ger_tsw_ind_scr_hau_swa_lda_krd_bul_ses_aeg_wly_igb_tsn_dyu_mlt_yor_chh_mol	-0.389704915235545	-0.951760470222853	0.343685531041073
594	bem_pan_prs_bos_mao_qcu_afr_amr_guj_ita_mcd_vie_cic_anl_lit_mly_est_igb_arw_dut_geo_tsw_lat_bam_ukr_heb_cnt_tsn_gam_svk_fre_hau_por_krd_hun_moo_urd_owc_uzb_yor_jav_akn_mlt_mol_bat_rom_ben_glc_ind_tag_jpn_swe_kor_spa_slo_sid_swa_fin_scr_knd_dyu_cze_ger_aze_nor_tur_tig_wly_xho_fbf_ses_ven_sod_chh_hin_zul_aeg_azi_eng_sun_pol_dgb_alb_mnd_ewe_tml_bul_lda_amh_ctl_swt_bsq_grk_tha_rus	0.300949861818034	0.679594101320992	0.498449565804103
595	kor_tur_cze_ven_aeg_bam_fbf_vie_lat_ewe_ctl_spa_rus_qcu_uzb_amr_sun_bem_knd_ind_aze_wly_dyu_mlt_slo_akn_ita_lda_tig_fin_mcd_bsq_est_igb_dgb_zul_sod_eng_arw_urd_tsw_pol_cic_mly_rom_pan_owc_ben_bos_azi_yor_bat_grk_dut_swt_tag_lit_mol_anl_moo_hun_krd_prs_glc_swe_jav_amh_guj_mao_geo_nor_gam_cnt_mnd_tsn_fre_sid_chh_afr_por_ger_xho_svk_ses_jpn_swa_hau_heb_tml_scr_tha_ukr_alb_bul_hin	0.180453458657842	0.443937037259171	0.658119324869575
596	svk_grk_krd_aze_ctl_knd_ven_urd_gam_hau_moo_bat_ukr_aeg_chh_ses_tig_azi_heb_fbf_kor_swa_tml_rus_cic_mnd_lat_yor_ben_prs_lda_dgb_bem_ind_bul_ita_slo_xho_cnt_geo_pol_hun_est_amr_bos_afr_cze_vie_akn_jpn_pan_lit_ewe_tha_tag_scr_mlt_guj_tur_tsw_sun_eng_fre_bsq_anl_rom_amh_alb_uzb_dyu_dut_fin_qcu_arw_owc_nor_hin_jav_swt_sod_sid_wly_swe_zul_mcd_spa_mao_ger_igb_tsn_glc_mol_mly_bam_por	-0.623470616734371	-1.61118881796222	0.110527491674918
597	cze_tsn_nor_ind_bul_tur_igb_rus_dyu_swt_mnd_vie_swa_cnt_pol_mcd_bat_dgb_aze_tig_aeg_ctl_est_lat_tag_qcu_akn_eng_yor_slo_uzb_sod_urd_arw_tsw_wly_geo_ukr_glc_ger_fre_ses_ben_ita_sid_afr_bem_spa_chh_swe_cic_prs_mao_rom_krd_tha_moo_scr_lda_owc_azi_grk_ewe_guj_hun_heb_hau_bsq_fbf_ven_zul_dut_knd_mol_hin_anl_jpn_amh_alb_bam_fin_mly_xho_gam_pan_svk_bos_sun_tml_mlt_jav_kor_amr_por_lit	-0.306757277536808	-0.749019609407622	0.455735717194666
598	mlt_dut_ben_ita_sun_krd_kor_lda_vie_sid_igb_ind_knd_tha_prs_tml_ctl_afr_mly_cic_chh_rus_heb_zul_dyu_swa_alb_hun_xho_lat_wly_bul_qcu_bsq_anl_tag_fre_pol_guj_bam_tur_fin_lit_arw_swt_moo_urd_aze_uzb_akn_cze_mao_slo_tig_amh_swe_est_hau_tsw_ses_grk_nor_eng_bat_spa_fbf_svk_yor_aeg_pan_hin_tsn_glc_cnt_ger_por_jav_ven_sod_geo_mnd_bos_amr_dgb_mcd_gam_azi_ewe_ukr_owc_mol_rom_bem_scr_jpn	-0.432273428224794	-1.0174619083589	0.311573399396094
599	tsn_akn_mnd_bsq_amh_hau_nor_cnt_uzb_pol_heb_fre_mao_geo_ven_bem_spa_dut_glc_kor_tag_tsw_cze_est_yor_guj_mly_xho_sod_anl_bam_scr_svk_rom_hin_igb_dyu_vie_tur_swt_sun_lit_gam_lda_rus_mol_fin_ger_moo_amr_eng_dgb_bat_qcu_swa_aze_ita_ewe_pan_slo_afr_owc_grk_cic_swe_tml_ind_aeg_krd_wly_tha_prs_mlt_arw_azi_bul_fbf_ctl_chh_knd_jpn_mcd_alb_jav_bos_ukr_tig_lat_ben_zul_urd_por_hun_sid_ses	0.211396462900427	0.542586962921012	0.588712138134381
600	tml_uzb_rus_sod_lat_afr_moo_sun_dyu_por_tsn_dut_hau_vie_glc_mly_swt_cnt_guj_knd_jpn_amh_geo_spa_ctl_chh_lit_mlt_bsq_aze_est_tur_owc_kor_scr_ukr_bam_slo_bul_pan_fin_tsw_fre_svk_swa_ita_ses_lda_mol_yor_bat_hun_mcd_ind_aeg_alb_fbf_swe_zul_arw_grk_tha_dgb_igb_azi_wly_cic_krd_ger_mnd_cze_mao_gam_tig_nor_urd_xho_rom_amr_bos_anl_prs_tag_hin_bem_jav_akn_ben_pol_qcu_sid_heb_eng_ewe_ven	0.390322479973855	1.00120485812476	0.319325726367188
601	alb_bam_amh_moo_sid_swt_anl_pan_cze_lit_ven_ukr_owc_fre_prs_uzb_ses_wly_spa_hau_glc_mly_swa_urd_sun_jpn_sod_ger_fbf_swe_scr_tig_krd_ben_slo_igb_tml_heb_grk_ctl_knd_tsw_aeg_dyu_ind_est_akn_mcd_eng_chh_tha_mao_tag_lat_aze_mnd_ewe_vie_svk_geo_jav_arw_hun_xho_pol_qcu_cnt_bos_afr_bul_mlt_tur_bsq_mol_nor_zul_dut_lda_rom_fin_dgb_por_azi_tsn_guj_hin_yor_kor_bat_ita_gam_bem_amr_cic_rus	-0.583085454245735	-1.3850388489928	0.169354055719123
602	ewe_igb_mcd_swa_hun_pan_bam_mao_tur_alb_moo_cnt_afr_mol_guj_tig_aeg_tml_tha_lda_jpn_akn_nor_prs_ben_geo_lit_mlt_fre_kor_amr_ctl_tsn_pol_chh_scr_jav_krd_owc_hau_wly_swt_ger_fbf_heb_est_rus_ven_xho_mnd_bos_sid_lat_knd_grk_urd_yor_svk_sun_hin_cze_gam_swe_dyu_tsw_azi_sod_bem_bat_tag_vie_mly_ita_rom_slo_ses_uzb_eng_ind_glc_spa_aze_arw_bsq_dut_cic_anl_fin_zul_ukr_amh_bul_qcu_por_dgb	0.0871009372511636	0.236980061109276	0.813193486076491
603	sod_knd_mlt_moo_fre_eng_kor_lit_tml_lda_mnd_bos_tig_ind_zul_guj_lat_por_est_arw_swt_mcd_sun_rus_rom_qcu_aze_geo_pan_wly_tsn_ven_afr_bam_jpn_bsq_anl_tag_owc_swe_akn_dyu_ita_mao_amh_hin_bat_ukr_azi_yor_nor_alb_hun_cic_scr_pol_tsw_ctl_dgb_svk_igb_swa_ben_cze_tur_krd_fin_gam_ewe_vie_heb_sid_grk_xho_mly_bul_prs_spa_mol_hau_ger_jav_fbf_uzb_bem_urd_tha_dut_amr_glc_cnt_ses_slo_chh_aeg	0.0880410851864459	0.228581674728478	0.819695945610773
604	gam_lat_tur_ewe_mao_ven_wly_mly_bos_azi_aeg_cnt_uzb_ctl_scr_pan_arw_aze_ukr_urd_eng_yor_nor_xho_mlt_tsn_igb_swt_akn_lda_sod_dut_bam_lit_swa_cic_qcu_ses_chh_moo_kor_owc_jpn_bsq_prs_cze_vie_alb_hau_est_dyu_rom_bat_ger_knd_mcd_hin_afr_amr_spa_mol_svk_fre_tig_amh_krd_glc_zul_sun_pol_tha_hun_slo_tag_sid_geo_bem_ita_tml_mnd_grk_rus_fbf_swe_bul_anl_guj_ben_tsw_dgb_heb_fin_por_jav_ind	-0.0410693839903579	-0.10723961692037	0.91482989361351
605	lda_owc_fre_ger_bos_swa_amh_uzb_chh_tsw_hau_anl_por_mol_qcu_ben_geo_rus_ses_bem_yor_fin_sid_cnt_guj_prs_xho_pol_slo_glc_ita_alb_wly_igb_ukr_akn_mcd_est_bul_lat_vie_lit_ewe_cze_afr_rom_mnd_ven_urd_fbf_dut_dgb_tag_ctl_grk_tha_aeg_knd_dyu_pan_svk_sun_tsn_mly_tur_swe_tml_moo_jpn_cic_sod_ind_aze_heb_bam_krd_zul_bsq_scr_amr_arw_kor_eng_mlt_hun_mao_bat_jav_gam_spa_azi_hin_tig_swt_nor	0.263834643326685	0.676234584982241	0.500570028974089
606	ukr_ben_svk_zul_mol_lda_arw_eng_hun_mnd_tur_pan_aze_tsw_swt_grk_ses_guj_mao_bam_krd_vie_mlt_xho_bem_alb_amh_dut_chh_est_cze_bos_swe_urd_por_scr_fbf_ewe_ita_tml_cic_slo_knd_pol_spa_qcu_igb_aeg_ger_cnt_glc_swa_hin_sod_nor_kor_anl_uzb_lit_heb_owc_ctl_bat_lat_ven_yor_mly_hau_gam_fin_azi_geo_tha_moo_jav_tig_fre_prs_jpn_tag_amr_ind_sun_dgb_rom_dyu_wly_bsq_akn_bul_afr_mcd_rus_tsn_sid	0.418444653675589	1.12764609150569	0.262370307183595
607	tml_sid_dyu_heb_fin_tur_aeg_wly_swa_ewe_afr_qcu_rus_knd_sod_dut_ses_ind_cnt_akn_lat_alb_tsn_ven_ukr_geo_lit_bam_est_glc_jpn_tsw_azi_hin_tha_svk_yor_fbf_bat_cze_aze_moo_pan_mcd_vie_krd_bul_arw_gam_slo_tag_prs_grk_amh_cic_mly_eng_nor_swt_guj_mnd_mol_swe_spa_zul_owc_lda_chh_igb_mlt_anl_scr_ita_fre_bem_pol_urd_bos_jav_dgb_mao_ben_hun_rom_bsq_sun_uzb_kor_ctl_hau_amr_xho_ger_tig_por	0.641976307449491	1.66292686035063	0.099693821605638
608	cze_gam_geo_pol_nor_cnt_prs_mao_ita_heb_bam_tml_fbf_tur_lda_chh_swa_uzb_tag_rom_sod_bos_yor_ger_jpn_bsq_slo_ven_qcu_cic_azi_guj_kor_afr_ewe_por_moo_igb_krd_mly_tha_anl_swe_hau_lit_zul_knd_fin_mcd_fre_hin_mnd_ses_mol_tig_arw_tsw_grk_dgb_sid_vie_xho_tsn_est_alb_scr_svk_amr_urd_dut_jav_mlt_amh_pan_akn_bat_ctl_dyu_bul_ukr_eng_owc_bem_rus_ben_swt_hun_lat_wly_spa_glc_ind_aze_sun_aeg	-1.21170322315866	-2.76440871031523	0.00687604491542857
609	prs_slo_qcu_gam_tsw_hin_ukr_mlt_tag_ctl_fbf_cnt_heb_ita_igb_owc_svk_mly_akn_bos_ven_swa_geo_alb_hun_ger_est_xho_tsn_anl_jpn_mol_eng_moo_pan_dgb_sid_amh_mao_mcd_zul_tml_jav_wly_ben_aeg_lda_fin_rom_rus_ind_azi_afr_kor_tha_mnd_amr_cic_fre_cze_sod_grk_bsq_dyu_swe_urd_swt_nor_guj_bam_sun_knd_bem_spa_bul_tig_lit_hau_dut_bat_por_glc_chh_tur_aze_scr_lat_yor_krd_uzb_vie_pol_ewe_arw_ses	0.123365154716805	0.281294689114466	0.779109298845782
610	svk_alb_ven_heb_urd_spa_eng_arw_est_ses_fre_geo_afr_tig_ukr_jav_tsw_xho_bem_scr_lat_sod_tur_ben_akn_slo_bos_prs_guj_knd_mcd_rom_amh_pol_anl_rus_aeg_dyu_hun_dgb_amr_uzb_mly_ewe_tsn_ind_mlt_fin_por_azi_wly_tag_qcu_vie_owc_zul_cze_tha_cic_fbf_sid_bam_swa_swe_bul_yor_cnt_tml_gam_jpn_grk_nor_dut_swt_aze_ctl_lda_ger_glc_hau_chh_igb_mol_hin_bat_mao_krd_ita_kor_sun_lit_moo_mnd_bsq_pan	0.39768482243304	0.96453219049679	0.337280584611582
611	kor_grk_tig_aeg_ewe_bsq_wly_mly_cnt_swa_fbf_gam_swt_bat_krd_ind_eng_slo_aze_xho_zul_uzb_mlt_azi_urd_tag_mol_ses_ven_hun_dut_bam_tsn_cic_nor_mcd_sid_lda_mao_lat_lit_ukr_bos_tha_qcu_geo_bul_est_moo_ita_fin_rus_tml_anl_arw_akn_yor_owc_jav_ger_igb_pan_vie_guj_ben_tur_ctl_afr_prs_dyu_jpn_rom_cze_chh_scr_heb_mnd_spa_por_swe_glc_sun_hin_knd_amr_sod_pol_svk_amh_hau_dgb_bem_alb_tsw_fre	0.43599307027934	0.979289988162765	0.329977361290693
612	ukr_kor_rom_mly_azi_vie_owc_zul_pol_jav_gam_chh_hun_pan_xho_urd_arw_tig_fin_swe_mnd_bos_bem_guj_ita_afr_ses_nor_krd_tsw_slo_cze_ctl_ewe_heb_akn_aeg_lit_yor_bul_mol_bsq_est_mcd_swt_tml_amh_qcu_ven_moo_bam_tsn_dyu_svk_sod_geo_mao_dut_fbf_lda_por_fre_hin_sun_tag_rus_sid_scr_glc_cic_cnt_eng_aze_uzb_lat_tur_ind_knd_alb_dgb_hau_amr_igb_jpn_grk_ger_swa_ben_bat_tha_mlt_spa_prs_wly_anl	-0.651371950131757	-1.53487324027374	0.128210126202022
613	vie_jpn_eng_svk_prs_afr_rom_tsn_dgb_igb_heb_swt_cic_geo_hin_zul_urd_jav_cnt_amr_guj_fin_qcu_tig_glc_ven_mly_tha_est_slo_por_moo_cze_ukr_ita_krd_lit_gam_lda_ben_ger_dyu_mlt_nor_yor_tml_kor_aeg_arw_fre_fbf_wly_sid_pan_sod_knd_rus_dut_hun_swa_scr_ses_tur_uzb_akn_grk_tsw_pol_ind_ewe_lat_alb_mcd_hau_xho_bam_bat_bsq_mao_azi_anl_mnd_bos_bul_chh_ctl_aze_bem_owc_spa_amh_sun_mol_tag_swe	-0.00505640675071331	-0.0115689839178959	0.990794273855006
614	moo_pan_bem_sid_geo_aze_guj_bul_aeg_wly_grk_alb_bsq_tur_chh_mlt_ger_heb_lat_dyu_urd_uzb_rus_cic_mnd_bat_cze_spa_krd_bam_jpn_hun_eng_svk_bos_ind_prs_swa_swt_vie_lit_sun_mly_mol_yor_gam_azi_swe_dgb_lda_ben_mcd_knd_est_ses_glc_sod_tml_anl_slo_scr_qcu_ven_cnt_rom_jav_pol_nor_ctl_kor_owc_tsn_fre_fin_igb_mao_amh_hau_ewe_tig_akn_tsw_hin_fbf_afr_zul_xho_ukr_ita_por_tag_dut_amr_arw_tha	-0.327425387163619	-0.837634539968168	0.404383498542479
615	jav_owc_wly_tig_tur_eng_ses_bat_cze_grk_mlt_lat_zul_moo_fin_mly_tml_tha_igb_slo_tag_chh_amh_afr_yor_hau_tsw_ind_xho_urd_rus_arw_fre_glc_ctl_dgb_aeg_mao_ben_kor_prs_swt_hin_cnt_svk_akn_nor_fbf_ita_uzb_swa_krd_mnd_sun_est_lda_dut_dyu_mcd_geo_sid_lit_bsq_jpn_ewe_ukr_bul_tsn_mol_spa_bam_cic_ven_knd_guj_sod_anl_pol_aze_vie_alb_amr_gam_hun_por_scr_ger_heb_bem_pan_rom_azi_qcu_bos_swe	0.6276621375991	1.54024567249831	0.126896250684184
616	owc_yor_tig_mol_jav_ven_bos_tml_igb_azi_lat_slo_aeg_bem_ind_cze_fbf_cic_amh_tsn_xho_nor_afr_rus_bsq_amr_ewe_mcd_sid_bam_spa_chh_urd_qcu_dut_gam_knd_ses_moo_dyu_hun_ukr_grk_pan_por_scr_sun_mnd_cnt_ben_tha_kor_aze_glc_swt_svk_ger_bul_ctl_hau_heb_akn_fre_eng_tag_mly_rom_anl_wly_mlt_alb_swe_lit_geo_arw_pol_bat_uzb_dgb_vie_tsw_swa_ita_est_fin_tur_hin_guj_sod_lda_zul_jpn_krd_mao_prs	0.193823360751687	0.469103514837227	0.640093517902839
617	por_xho_tur_swt_ger_tsw_mol_dgb_owc_grk_ctl_chh_knd_lat_akn_tha_geo_zul_glc_swa_sun_bsq_hun_guj_ses_vie_amh_ita_jpn_kor_ben_lit_slo_mcd_ind_cnt_bem_amr_heb_cic_svk_fre_est_mnd_igb_mlt_jav_ven_tag_rus_tml_qcu_azi_urd_dut_uzb_dyu_pan_spa_prs_wly_aze_ukr_nor_sid_ewe_tig_eng_aeg_hin_fbf_lda_hau_sod_bam_yor_alb_moo_arw_scr_anl_swe_fin_mao_cze_rom_afr_krd_mly_bat_bul_bos_pol_tsn_gam	-0.516614746566698	-1.33945509985579	0.183686787630371
618	xho_fbf_sun_ita_ben_krd_slo_mnd_hau_uzb_glc_grk_swe_gam_pan_mlt_arw_pol_azi_amr_alb_dyu_swa_ukr_bam_tur_fre_cnt_moo_qcu_tag_igb_jav_eng_kor_wly_nor_ctl_lda_vie_geo_mol_cze_tig_bem_svk_dut_lat_tsw_ger_prs_ven_anl_rus_akn_mly_ewe_hun_tha_ind_lit_mcd_afr_tsn_bat_dgb_mao_jpn_est_por_bul_swt_tml_aeg_spa_yor_guj_fin_knd_zul_urd_bos_owc_rom_cic_hin_bsq_aze_ses_sod_sid_scr_heb_chh_amh	0.00069421322087656	0.00160098267056481	0.998726030387091
619	swa_qcu_bat_tag_eng_xho_lit_aeg_svk_pan_alb_amr_dut_jav_knd_zul_grk_fin_nor_slo_bul_mly_tml_hun_swe_tig_arw_aze_swt_rom_mlt_afr_tsn_dyu_gam_bsq_hin_sun_anl_cic_ita_igb_pol_cnt_geo_por_dgb_urd_scr_uzb_azi_ukr_est_owc_mnd_krd_sid_ses_mol_jpn_hau_wly_fbf_lat_cze_heb_bos_fre_bem_tha_sod_prs_ger_moo_ind_akn_kor_chh_ctl_tur_bam_ven_tsw_mao_ben_vie_spa_amh_glc_lda_ewe_mcd_guj_yor_rus	-0.585425903801981	-1.32715249570867	0.187707295104372
620	ger_cic_nor_svk_akn_por_grk_vie_afr_igb_swt_rus_tsn_krd_xho_cnt_ben_uzb_bos_jpn_hin_arw_heb_ita_mlt_fre_bul_bem_gam_ind_slo_mol_glc_mao_aeg_zul_amr_geo_aze_scr_urd_yor_spa_tml_hau_lit_tig_jav_chh_azi_alb_ewe_est_swe_swa_wly_owc_fbf_sun_ses_dyu_moo_amh_dgb_eng_tsw_mcd_fin_mnd_anl_bam_tur_lda_cze_knd_prs_tha_sod_pan_guj_tag_ukr_hun_mly_kor_qcu_pol_sid_rom_bsq_dut_lat_ctl_bat_ven	NA	NA	NA
621	sod_igb_sun_arw_vie_akn_tur_aeg_yor_glc_tsn_jpn_dyu_hau_swe_fbf_tig_ven_tag_owc_pol_ewe_ita_afr_scr_swa_fin_amr_moo_est_krd_cnt_urd_mly_swt_azi_bos_ukr_eng_por_rus_jav_pan_wly_ses_prs_tsw_hin_slo_mlt_spa_lat_mcd_lit_cze_nor_zul_tml_fre_alb_qcu_aze_bsq_dut_sid_ben_mnd_knd_mol_chh_tha_geo_ctl_heb_bul_rom_guj_mao_kor_amh_anl_ger_bem_gam_xho_svk_bam_uzb_bat_dgb_ind_hun_grk_cic_lda	0.32564157667147	0.740574841859653	0.460816956618257
622	lit_geo_hau_vie_knd_jpn_mao_yor_cic_rus_swe_tha_wly_afr_urd_ita_krd_cnt_zul_chh_alb_fre_swt_hun_uzb_bam_scr_pol_amr_mcd_kor_aze_mlt_eng_heb_dut_anl_bsq_ctl_bem_bos_fin_akn_lat_hin_igb_cze_pan_swa_moo_est_tig_tml_ukr_fbf_bul_ven_aeg_qcu_spa_tur_tag_owc_rom_mly_xho_sid_por_lda_prs_mnd_nor_bat_amh_gam_ses_sod_svk_arw_azi_dyu_tsw_glc_ewe_tsn_guj_ger_slo_ind_ben_sun_dgb_mol_jav_grk	NA	NA	NA
623	ben_dyu_fbf_vie_mlt_dut_krd_prs_svk_amh_ewe_guj_lat_ctl_heb_lit_owc_amr_hun_uzb_tag_swt_hau_bam_bul_spa_tsn_bos_cnt_glc_kor_alb_eng_bat_zul_scr_mol_tig_cze_grk_bsq_pol_mao_cic_qcu_sun_jav_jpn_xho_ger_ven_dgb_yor_slo_est_bem_ukr_igb_aze_mly_ita_moo_mnd_rom_arw_tur_por_tsw_sod_gam_tha_aeg_rus_fin_urd_ind_chh_ses_lda_akn_afr_mcd_wly_sid_anl_tml_knd_fre_swa_geo_hin_swe_nor_azi_pan	0.138847948243641	0.362425552978861	0.71785635593091
624	hin_knd_sun_bat_zul_ger_dyu_swe_svk_ukr_aze_scr_eng_hun_krd_aeg_bos_ben_cnt_rom_bul_ven_mol_kor_pol_jpn_tur_cic_alb_dut_igb_sid_fbf_yor_nor_fre_mlt_bam_hau_azi_est_geo_ses_anl_swa_ita_swt_vie_lat_tag_ewe_ind_mnd_tig_urd_owc_qcu_guj_lit_slo_cze_por_spa_afr_heb_jav_lda_moo_amr_mcd_uzb_bem_tml_xho_sod_glc_wly_pan_mao_gam_akn_fin_chh_grk_arw_prs_mly_amh_rus_tsn_dgb_ctl_bsq_tsw_tha	1.32344588518951	2.95635619984418	0.00394503557603455
625	mnd_sid_ben_kor_aze_prs_jpn_scr_mcd_xho_igb_pol_dut_vie_sod_rom_fin_bul_spa_chh_zul_tig_ewe_geo_fre_tur_por_mlt_ses_wly_lat_owc_uzb_ger_mly_nor_gam_mao_tml_ind_rus_hau_anl_ctl_cic_bos_cnt_yor_akn_tsn_afr_ita_fbf_arw_tsw_lda_svk_bsq_glc_slo_tha_cze_alb_bem_swt_azi_dyu_dgb_tag_amr_amh_lit_pan_bam_urd_swa_aeg_ukr_guj_hun_grk_qcu_heb_swe_krd_ven_moo_jav_sun_eng_est_hin_mol_knd_bat	0.327707818625116	0.7680953772553	0.444376486356044
626	arw_swe_ben_eng_alb_azi_mol_sod_moo_fbf_chh_sid_dgb_owc_afr_lit_lda_ses_mly_krd_bat_ewe_tur_ind_ven_fre_bul_tag_xho_amh_por_bem_vie_igb_lat_svk_urd_rus_uzb_heb_mao_tml_fin_anl_gam_ita_mlt_hun_guj_bsq_hin_sun_cnt_dut_knd_tsn_tsw_slo_scr_swa_amr_spa_kor_cic_mnd_swt_prs_yor_jav_ger_est_wly_pan_qcu_rom_ukr_nor_mcd_glc_pol_bos_geo_jpn_ctl_grk_aeg_hau_dyu_tig_aze_cze_zul_bam_tha_akn	-0.289427483230434	-0.662941350976311	0.509007913650884
627	nor_hin_spa_scr_glc_dgb_pol_tml_swt_jpn_fin_moo_eng_arw_est_grk_ind_akn_aeg_bul_vie_hau_amh_sun_bat_ewe_sid_lda_kor_ctl_bem_afr_igb_owc_yor_mlt_lit_anl_xho_ukr_tig_guj_cze_mol_gam_azi_cnt_aze_rom_hun_wly_dut_fbf_sod_alb_bos_amr_svk_rus_tag_uzb_chh_geo_mao_jav_ita_ger_heb_fre_cic_slo_urd_bam_swa_tsn_swe_ven_mly_zul_lat_tha_pan_ben_knd_mnd_tsw_ses_dyu_tur_por_bsq_krd_prs_qcu_mcd	-0.927206525084358	-2.45539105092766	0.0159314609290223
628	bul_hin_lda_bem_heb_pan_mnd_sun_zul_svk_cic_ses_mly_gam_anl_hau_azi_ven_ind_dgb_hun_fre_sod_scr_tig_amr_bat_bsq_ctl_arw_amh_bam_krd_sid_mol_mao_mlt_ger_aze_mcd_vie_geo_owc_xho_cze_swa_ewe_rom_est_tag_cnt_por_chh_akn_dyu_wly_slo_fin_eng_qcu_tur_nor_afr_moo_glc_swe_ukr_lat_alb_bos_lit_uzb_jav_dut_tml_tsn_jpn_tsw_spa_urd_ben_yor_prs_fbf_grk_aeg_swt_rus_igb_knd_pol_tha_ita_kor_guj	-0.63208252446258	-1.54667510563962	0.125337900017007
629	krd_svk_dyu_sid_tsn_amr_swe_guj_mao_lit_slo_urd_fin_igb_hun_chh_rom_bem_akn_mnd_uzb_aeg_vie_sod_ind_bsq_arw_anl_swt_bat_grk_mlt_tag_fbf_ger_tml_dgb_moo_lda_tur_ita_alb_rus_ses_dut_hin_wly_ctl_ewe_sun_glc_mcd_pol_eng_bam_bos_mol_qcu_xho_scr_hau_owc_yor_ukr_amh_gam_zul_spa_fre_ben_cic_nor_tig_jav_kor_heb_cnt_bul_pan_mly_ven_afr_azi_cze_aze_jpn_prs_por_lat_knd_geo_swa_tha_tsw_est	0.14139057428156	0.310011257915193	0.757246015252248
630	lda_amh_akn_lat_mol_est_aeg_aze_mnd_vie_rom_urd_cnt_ewe_pan_hun_swa_tsw_dyu_grk_arw_azi_anl_por_igb_dut_mlt_ind_fin_ctl_kor_lit_gam_cze_rus_tsn_dgb_amr_ita_xho_yor_bsq_tur_uzb_slo_bul_tig_sun_moo_tha_heb_swt_wly_jpn_mly_zul_ger_svk_pol_krd_hau_ukr_sod_fre_knd_jav_bat_glc_mao_prs_fbf_eng_chh_bos_nor_afr_bam_guj_alb_bem_sid_hin_ven_tag_ben_tml_scr_ses_cic_mcd_qcu_owc_spa_geo_swe	0.545572223503556	1.24390421718851	0.216661023317702
631	tsn_ger_swa_wly_bul_ctl_hun_scr_cic_nor_owc_chh_zul_bat_vie_krd_geo_pol_dut_bam_aeg_prs_yor_tml_tsw_ukr_alb_knd_rom_hau_slo_ewe_urd_anl_ind_ven_amh_por_kor_dyu_heb_guj_sid_fin_bsq_mlt_lda_sod_uzb_akn_swt_tig_bos_lat_lit_grk_svk_mol_pan_swe_glc_igb_mao_bem_amr_gam_tha_moo_aze_spa_qcu_ben_sun_ita_cze_rus_jpn_tur_xho_fbf_fre_afr_mnd_azi_mly_arw_cnt_ses_eng_jav_dgb_est_tag_mcd_hin	-0.318256079114913	-0.815030915786558	0.417136938633797
632	tml_ukr_afr_slo_cze_sod_zul_vie_ven_rus_ses_cnt_ita_tag_glc_grk_cic_hin_azi_bam_lat_igb_bem_tig_ger_fre_dgb_bsq_spa_jpn_moo_krd_bos_bul_eng_rom_uzb_aze_swt_ind_pol_prs_heb_fbf_gam_svk_swe_chh_arw_swa_owc_scr_lit_ewe_qcu_mcd_mao_urd_tur_xho_jav_dut_knd_kor_tsw_amr_mol_guj_dyu_mlt_geo_aeg_fin_sun_alb_anl_mly_ben_bat_mnd_tsn_ctl_akn_pan_yor_por_hau_hun_nor_amh_tha_est_lda_sid_wly	-0.198154295922172	-0.449143168842739	0.654373306473275
633	sod_spa_cic_yor_cnt_alb_tur_heb_swt_ven_mly_swe_hau_bem_guj_wly_mlt_est_ewe_knd_lat_ger_fre_mao_aze_bsq_chh_moo_por_ukr_tig_afr_jpn_azi_akn_ctl_lda_owc_bat_ind_igb_tml_aeg_bam_prs_sid_mcd_hun_eng_vie_nor_krd_glc_jav_bul_anl_ses_dyu_pol_gam_rom_lit_fbf_slo_tsw_dut_dgb_svk_xho_scr_amh_kor_uzb_pan_grk_ben_tha_mnd_bos_tsn_tag_sun_mol_fin_hin_swa_cze_geo_rus_amr_zul_urd_arw_qcu_ita	0.0505628793617541	0.11781407194014	0.906469058782287
634	aeg_tig_geo_amh_arw_ewe_nor_bam_guj_urd_mcd_knd_uzb_pol_fbf_sun_hun_scr_bat_ven_rom_tha_prs_mly_est_eng_vie_cnt_slo_svk_cze_ita_por_sid_kor_krd_spa_akn_dgb_tml_owc_sod_rus_dyu_bem_swa_swt_bsq_bos_fin_wly_azi_heb_tag_xho_zul_yor_aze_alb_tur_ben_fre_lit_tsn_bul_lat_moo_ses_swe_grk_amr_anl_jpn_gam_lda_ind_mol_jav_pan_ger_igb_tsw_ctl_hin_ukr_cic_afr_mao_mnd_glc_mlt_hau_chh_qcu_dut	0.295913450910427	0.800535638249048	0.425440852511585
635	mly_glc_spa_bsq_est_dyu_sid_geo_lda_anl_ind_aze_tml_mlt_prs_knd_ses_jav_jpn_bat_ukr_azi_ger_lat_igb_alb_ita_moo_aeg_amr_bem_pol_tag_tig_rus_cze_ben_fbf_tha_mcd_mnd_swe_ven_hau_uzb_heb_gam_tsn_grk_slo_fin_lit_hun_mao_xho_sod_swa_bul_svk_tur_dut_qcu_bam_nor_por_vie_ctl_owc_hin_dgb_wly_eng_krd_scr_urd_cnt_amh_sun_bos_chh_mol_zul_akn_arw_rom_yor_fre_ewe_afr_guj_swt_kor_cic_pan_tsw	NA	NA	NA
636	mcd_rus_cze_sun_swa_heb_zul_moo_eng_uzb_mao_nor_svk_por_bat_anl_alb_ita_wly_bem_bsq_ewe_ind_gam_aeg_cnt_afr_qcu_hau_dgb_tha_fre_grk_sod_mly_kor_fbf_guj_mlt_knd_amr_mnd_vie_bos_azi_ctl_amh_sid_ven_tur_bul_chh_yor_tag_ben_mol_lda_hun_geo_dyu_urd_hin_dut_ses_igb_swe_ukr_cic_ger_pol_tig_aze_bam_xho_prs_slo_arw_owc_fin_jpn_swt_pan_jav_krd_glc_tml_est_tsw_rom_spa_lat_akn_tsn_lit_scr	-0.862254253692498	-1.96602871105707	0.0522774813801725
637	lit_fbf_bam_tag_bsq_ses_mly_sid_yor_ukr_krd_eng_cze_cnt_geo_chh_est_arw_ven_nor_mlt_xho_ctl_tur_pol_pan_cic_aze_prs_gam_wly_dut_jpn_afr_spa_bat_ewe_hau_mol_guj_kor_glc_sun_lat_scr_ind_tig_bos_aeg_slo_amh_bul_swt_uzb_rom_akn_svk_bem_mcd_zul_amr_mao_vie_fre_ben_alb_rus_igb_tml_dyu_swa_mnd_knd_sod_ita_dgb_tha_hun_anl_azi_swe_grk_owc_qcu_ger_tsw_lda_hin_urd_tsn_fin_moo_por_jav_heb	-0.110703923994453	-0.281828892549791	0.778700897830389
638	aze_tsw_tsn_swe_ses_ewe_hau_ben_alb_kor_afr_ctl_slo_heb_urd_swt_arw_aeg_sun_dut_fin_knd_pol_dyu_tag_tha_pan_mnd_ind_ven_est_xho_bat_jav_eng_cic_vie_akn_ita_mly_cze_hun_sod_ukr_amh_uzb_qcu_wly_dgb_rom_azi_bam_bul_nor_por_svk_grk_lda_spa_mao_bsq_rus_tml_amr_sid_gam_owc_yor_geo_swa_fre_bos_mcd_tig_hin_lit_guj_igb_mol_anl_fbf_ger_krd_prs_jpn_lat_cnt_scr_glc_bem_zul_moo_mlt_chh_tur	-0.0897671238384965	-0.229942617465577	0.818641365748244
639	afr_krd_nor_ukr_jpn_swe_lit_kor_lat_ven_tag_rom_dut_pol_sod_sid_heb_ewe_bem_fre_mnd_ben_mlt_dgb_tur_xho_owc_tha_gam_vie_prs_mol_por_tsn_mly_pan_yor_alb_hau_scr_urd_anl_est_geo_wly_rus_hun_amr_swa_tml_jav_bsq_cnt_chh_bos_ita_ctl_guj_akn_zul_sun_hin_cic_mcd_bul_bat_mao_tsw_swt_svk_bam_ses_qcu_dyu_moo_slo_azi_lda_ind_cze_fbf_aeg_amh_glc_uzb_grk_igb_aze_eng_fin_spa_arw_knd_tig_ger	-0.756047851189037	-1.85338588991987	0.0669975509761387
640	akn_arw_zul_pan_aeg_xho_dgb_swa_wly_ewe_urd_tsn_bsq_vie_moo_amr_owc_amh_mol_scr_slo_tsw_aze_bos_grk_hin_ind_mnd_bem_heb_chh_rus_ses_fin_dut_nor_ben_anl_ctl_pol_mcd_uzb_jav_sod_dyu_sid_gam_est_fbf_rom_igb_kor_yor_ukr_cic_bam_fre_tha_mao_bat_tur_alb_jpn_tag_ita_eng_ven_tig_afr_swe_guj_mly_lat_swt_por_ger_hau_glc_spa_qcu_tml_sun_knd_svk_cnt_lda_azi_cze_bul_prs_geo_krd_hun_mlt_lit	-0.0715682064461841	-0.182246893030637	0.855785643948811
641	qcu_pan_cnt_kor_mlt_bem_aeg_mnd_tag_afr_lit_geo_jav_tml_sun_heb_moo_bul_arw_gam_sid_glc_mao_svk_ben_hun_jpn_scr_krd_wly_bsq_swa_cze_por_igb_prs_tsn_slo_dgb_mol_fin_yor_spa_dut_nor_fre_est_tig_mly_fbf_rus_uzb_ctl_anl_lat_knd_amr_chh_amh_ewe_ger_ind_bam_cic_xho_akn_bat_hin_aze_eng_tur_grk_dyu_owc_sod_urd_guj_ita_pol_azi_lda_vie_ven_mcd_hau_tsw_swe_alb_bos_tha_rom_ukr_ses_zul_swt	-0.116033024439735	-0.275777669954862	0.783330691513443
642	fre_mlt_ger_alb_qcu_ukr_zul_nor_pol_vie_glc_igb_tig_gam_mao_amr_tag_slo_rom_cze_yor_azi_ita_est_pan_mol_svk_dyu_krd_urd_afr_tsw_bat_akn_jav_bos_amh_ses_hin_ind_cnt_heb_swa_xho_sun_ewe_swe_ctl_anl_mly_spa_aeg_fbf_hun_tsn_kor_tml_lda_moo_tha_jpn_fin_owc_aze_por_tur_swt_knd_sod_grk_sid_rus_ven_mcd_chh_lat_wly_eng_geo_prs_scr_ben_arw_guj_cic_lit_dgb_bul_mnd_bsq_bem_bam_hau_dut_uzb	0.477478216274319	1.28243254640815	0.20287829714859
643	hau_amh_est_urd_azi_rom_igb_swe_fin_mcd_mly_bul_cic_ben_ind_heb_aeg_arw_swa_ewe_por_gam_dgb_tag_slo_glc_ses_zul_moo_tsw_akn_tur_ita_bem_tig_yor_fre_swt_dut_mol_geo_sod_lat_jpn_alb_tha_guj_cnt_svk_grk_afr_krd_cze_rus_nor_tml_lit_mnd_bat_pan_bos_xho_kor_bam_amr_hun_qcu_ukr_dyu_prs_mlt_jav_pol_anl_sid_lda_ven_eng_owc_ger_bsq_vie_scr_spa_fbf_ctl_aze_sun_wly_chh_tsn_hin_mao_uzb_knd	0.3872172057195	0.904291406498214	0.368177472268537
644	tur_gam_pan_fin_bul_yor_ita_mlt_ses_ctl_slo_vie_mcd_pol_glc_nor_grk_akn_geo_swe_dut_scr_knd_heb_tsn_anl_igb_ind_arw_rus_ven_jav_urd_mly_lat_sun_alb_mol_tha_svk_amr_cnt_bos_zul_ukr_ger_guj_dyu_aze_owc_ben_qcu_spa_mnd_prs_kor_bat_hau_ewe_swa_moo_tml_jpn_bem_cic_aeg_swt_hun_rom_cze_bam_dgb_wly_mao_sid_eng_por_sod_fre_chh_tag_bsq_krd_amh_afr_fbf_xho_est_azi_lda_lit_uzb_hin_tsw_tig	-0.321320308738897	-0.782235557414319	0.436063297767112
645	slo_amr_gam_ben_glc_dyu_bos_jav_ewe_prs_azi_tsn_urd_cze_mol_afr_bsq_mao_svk_fin_hau_ind_est_eng_anl_pan_bat_ita_vie_nor_tig_amh_xho_geo_tml_lda_ukr_swt_tag_hun_zul_chh_rus_cnt_ven_mcd_owc_akn_rom_yor_mly_aeg_ger_spa_ses_bem_krd_alb_scr_hin_tur_aze_lit_dgb_sid_ctl_fre_tha_guj_swa_heb_sun_cic_qcu_mnd_pol_bam_jpn_wly_fbf_uzb_arw_mlt_lat_por_bul_grk_swe_igb_sod_knd_dut_kor_tsw_moo	0.580321184194324	1.43450265629391	0.154783054135638
646	bul_mao_bem_ses_igb_gam_krd_chh_xho_rus_prs_lda_ctl_kor_bat_uzb_nor_afr_urd_tur_swa_lit_mol_bam_spa_tml_mly_jpn_por_tig_owc_tsn_rom_qcu_mnd_knd_bos_tag_aeg_dut_sid_hin_ben_amh_wly_dyu_ind_swt_alb_pol_scr_lat_fbf_pan_mlt_cze_fin_jav_cnt_svk_glc_dgb_ven_bsq_fre_moo_cic_swe_ita_ger_amr_azi_hun_akn_eng_vie_ewe_yor_arw_guj_sod_tha_zul_est_geo_tsw_mcd_anl_aze_heb_slo_sun_hau_ukr_grk	-0.143320817322419	-0.328014750372065	0.743637844376391
647	afr_tig_fre_tha_mlt_bsq_ben_eng_bam_hun_pan_pol_bat_mol_jav_tsn_dgb_ewe_tur_vie_yor_scr_lit_swa_tml_est_mcd_bul_dut_tag_cic_kor_krd_akn_bos_cze_heb_lat_rus_dyu_uzb_qcu_sid_gam_ses_wly_knd_nor_rom_ger_ukr_bem_swe_prs_slo_igb_fbf_hin_mly_swt_arw_anl_hau_mao_moo_owc_geo_zul_azi_ctl_svk_mnd_urd_tsw_lda_amr_guj_jpn_sod_ita_alb_aeg_ven_glc_spa_aze_sun_cnt_por_chh_ind_fin_grk_xho_amh	-0.0619233719258409	-0.139554676559862	0.889313632267605
648	glc_tig_cic_fbf_aeg_akn_ben_mlt_pol_mnd_nor_spa_arw_owc_vie_ses_afr_sun_anl_dut_fin_hun_swt_rom_uzb_scr_dgb_swa_bos_cnt_lda_krd_ven_jpn_zul_mcd_wly_qcu_tsw_gam_tur_geo_est_swe_mol_ind_dyu_knd_kor_svk_chh_aze_bul_por_fre_pan_bem_amh_bam_grk_eng_sid_azi_lat_xho_moo_amr_lit_ita_jav_prs_tha_heb_tag_slo_cze_ger_bat_tml_urd_alb_ewe_yor_guj_igb_ctl_mly_hau_rus_mao_ukr_sod_tsn_hin_bsq	0.949378958941274	2.624336141083	0.0101484912930332
649	bat_pan_pol_uzb_amh_tur_krd_bam_aeg_jpn_tha_fin_ukr_azi_arw_fre_scr_urd_bos_yor_gam_tig_geo_nor_moo_wly_mly_swe_prs_hau_vie_mnd_bsq_igb_mcd_ses_qcu_guj_ind_alb_swa_tsn_fbf_dgb_ita_ctl_kor_grk_ger_xho_aze_ven_est_dut_dyu_sid_sod_lit_tml_ewe_mlt_sun_spa_mol_heb_mao_jav_tag_cic_cze_lat_rom_swt_hin_amr_por_akn_rus_tsw_ben_zul_lda_svk_owc_slo_glc_knd_bul_afr_chh_eng_anl_bem_hun_cnt	NA	NA	NA
650	tag_mcd_tml_hun_ven_anl_yor_tsn_urd_lit_aze_hin_wly_pan_cic_zul_sod_swt_spa_arw_tha_prs_bos_dut_qcu_fre_eng_ger_uzb_mao_kor_glc_sid_amr_cnt_cze_nor_rus_bul_dgb_tur_slo_pol_mlt_ben_amh_gam_bat_mnd_por_swa_afr_igb_knd_swe_geo_dyu_lat_guj_tsw_akn_hau_mol_ctl_ewe_lda_ind_heb_jpn_bam_aeg_bem_svk_vie_jav_mly_scr_tig_fbf_krd_xho_azi_alb_chh_sun_ukr_est_moo_ita_grk_ses_owc_bsq_fin_rom	0.506129202060133	1.20916833752339	0.229663243035325
651	lit_mly_pol_swe_mnd_afr_bul_qcu_sun_hin_aeg_tsw_fbf_mao_azi_ctl_prs_kor_urd_tag_bat_uzb_yor_por_bsq_nor_geo_fin_heb_arw_cnt_cic_akn_jpn_chh_jav_owc_scr_bam_mlt_mol_mcd_cze_pan_swa_gam_amr_aze_est_tml_anl_spa_dut_moo_ewe_ukr_guj_swt_ven_dyu_xho_rom_ger_ben_slo_grk_tsn_tig_sod_alb_dgb_sid_vie_glc_tha_ita_eng_zul_hun_fre_wly_knd_bem_ses_krd_lat_amh_tur_igb_ind_svk_lda_hau_bos_rus	0.376733327620009	0.844916804759898	0.400325708516423
652	mly_tml_svk_spa_tsw_bul_cic_swe_wly_ven_mcd_swt_akn_alb_ctl_mao_cze_sid_xho_tha_ind_bam_bat_ita_tig_ben_bem_pol_dgb_tur_glc_bos_afr_dyu_guj_tsn_mol_geo_lat_uzb_qcu_pan_cnt_lda_sod_aze_dut_tag_urd_aeg_amh_hin_prs_zul_vie_anl_por_mnd_moo_rom_krd_nor_igb_bsq_fin_rus_yor_knd_swa_ger_sun_jpn_hau_amr_scr_mlt_ukr_azi_est_arw_lit_jav_heb_owc_kor_slo_fre_gam_chh_fbf_ewe_ses_grk_eng_hun	0.120155186539272	0.31523191391521	0.753291820711464
653	nor_sid_uzb_swt_cnt_scr_ven_mly_owc_moo_ewe_fre_tml_lat_gam_bem_xho_urd_pan_aeg_svk_bul_mao_ind_ses_qcu_mnd_hau_mol_chh_fbf_swe_igb_bos_dut_ctl_glc_azi_jpn_wly_bsq_yor_cze_tha_anl_bam_pol_rom_lit_cic_tag_akn_amr_grk_por_prs_lda_afr_spa_mcd_jav_kor_mlt_eng_hin_vie_tig_tur_amh_hun_ukr_ita_guj_est_arw_dyu_ger_dgb_alb_bat_tsw_sun_knd_heb_ben_sod_aze_slo_zul_rus_tsn_swa_geo_krd_fin	-0.0478600536840486	-0.113572662415906	0.909821374868679
654	hau_mcd_arw_bul_fre_pol_glc_swe_amh_akn_anl_geo_aze_heb_vie_tsw_bem_grk_ben_uzb_tml_bsq_sod_guj_urd_nor_lat_rom_cze_mnd_knd_swa_ses_cnt_sun_ger_bos_bat_rus_tsn_fbf_tig_qcu_est_por_tag_dgb_mlt_aeg_ukr_eng_prs_hin_jpn_sid_wly_spa_moo_ctl_dut_afr_chh_igb_bam_azi_dyu_mao_gam_jav_pan_ind_swt_svk_krd_mol_alb_tha_lit_xho_ewe_mly_scr_fin_tur_slo_lda_hun_ita_cic_zul_amr_ven_yor_kor_owc	0.769950195362248	1.78355171212198	0.0777585866336909
655	kor_slo_fbf_grk_arw_igb_sod_alb_ind_aze_hau_zul_amh_mlt_ben_tsw_amr_swa_mcd_urd_ses_dyu_gam_cic_ctl_bul_lda_bos_por_cze_pan_hun_mao_krd_tml_uzb_bem_mnd_sun_tsn_lat_rom_azi_guj_tha_jpn_cnt_geo_ita_mol_scr_anl_swe_est_vie_yor_tag_knd_spa_ukr_bam_prs_moo_eng_wly_svk_aeg_xho_heb_qcu_afr_glc_swt_mly_tig_dut_sid_ven_fin_fre_lit_ewe_rus_jav_bsq_nor_owc_ger_dgb_hin_tur_akn_bat_chh_pol	0.215194976390101	0.490734378808492	0.624770268795867
656	tur_wly_zul_amh_ita_svk_chh_nor_ger_por_amr_azi_est_rom_tha_xho_gam_uzb_cnt_lit_rus_krd_sun_mao_urd_cic_bam_glc_mly_geo_lat_vie_fbf_fin_slo_ukr_swt_bos_alb_anl_kor_yor_akn_ben_owc_swa_qcu_mcd_swe_arw_tig_guj_cze_bat_dyu_hin_grk_tag_sid_sod_fre_aeg_eng_ses_tsn_afr_ven_jav_mol_igb_jpn_prs_lda_ewe_ind_pan_aze_hun_scr_pol_knd_ctl_bul_dgb_bsq_mnd_dut_tsw_heb_moo_spa_hau_mlt_tml_bem	-0.0571073146978956	-0.132326232100216	0.895012137506232
657	xho_dyu_tsn_aeg_swe_ben_swt_slo_tsw_mol_dgb_akn_vie_dut_ewe_bam_heb_krd_spa_tur_kor_qcu_amh_igb_yor_lit_bos_hau_tig_azi_afr_pan_svk_ind_nor_mcd_moo_rus_mnd_eng_lat_est_tml_sun_urd_bul_hin_ger_jpn_por_anl_ukr_tag_lda_alb_uzb_chh_cze_ses_knd_scr_hun_ven_aze_fin_bat_owc_cnt_cic_guj_grk_wly_gam_prs_ctl_swa_mao_sid_amr_arw_fbf_bem_mlt_geo_ita_glc_sod_fre_tha_jav_rom_pol_mly_bsq_zul	-0.599690972783093	-1.40813341191921	0.162425713179013
658	geo_cnt_hau_bat_ben_glc_tha_jpn_ukr_qcu_afr_rom_grk_gam_guj_owc_sun_ses_fbf_mcd_xho_lit_pan_bos_ewe_cze_tsw_mol_igb_lda_lat_pol_tml_tag_anl_bam_vie_swe_cic_bsq_mlt_mly_moo_heb_zul_tig_ctl_jav_tur_urd_spa_mao_wly_krd_sod_hun_rus_chh_aeg_mnd_por_alb_ind_dgb_fre_arw_dyu_eng_aze_slo_nor_swa_yor_uzb_hin_ven_scr_bul_tsn_fin_amr_swt_prs_svk_sid_ita_bem_est_amh_ger_dut_azi_kor_knd_akn	-0.026879910993309	-0.0678923583181254	0.946017075932252
659	lda_bam_guj_ger_swa_jav_hun_afr_geo_gam_azi_bem_moo_igb_krd_nor_lat_swt_dyu_rom_rus_svk_tha_akn_hau_tur_eng_sun_fre_mol_jpn_ita_anl_arw_swe_tml_wly_cnt_owc_fin_bsq_aeg_pol_bos_ewe_por_tig_amh_uzb_alb_zul_prs_est_ben_yor_mly_heb_dgb_scr_grk_glc_ukr_vie_mnd_bat_spa_tsw_ind_chh_urd_hin_slo_knd_dut_pan_tsn_cze_xho_qcu_aze_mlt_ven_cic_tag_mao_kor_amr_sod_bul_lit_mcd_sid_ses_fbf_ctl	0.492595510441514	1.12371887347586	0.264024614468275
660	ctl_ses_ewe_glc_por_lat_lda_mlt_spa_fbf_afr_moo_mly_uzb_bos_dut_aeg_ben_xho_cze_jav_anl_mnd_ita_hau_swt_amr_swa_geo_tml_vie_fre_prs_bsq_akn_bam_igb_scr_pan_wly_heb_rus_owc_mao_urd_jpn_grk_krd_aze_ven_tig_sun_zul_tur_mcd_est_alb_nor_chh_tsw_hin_ger_tha_eng_kor_dyu_arw_slo_ind_cnt_guj_amh_dgb_mol_fin_knd_svk_bat_pol_gam_tsn_cic_bul_hun_rom_azi_sid_ukr_bem_tag_lit_sod_swe_qcu_yor	0.246325265997463	0.61334570874052	0.54114497180225
661	bsq_dut_fin_aeg_bos_arw_mlt_hau_lit_spa_ben_jav_mnd_mol_sod_ctl_gam_dgb_guj_bem_tha_knd_cic_cze_pol_anl_heb_zul_lat_amr_ses_vie_chh_fbf_ewe_mcd_fre_igb_lda_ita_cnt_tag_bat_ind_hin_akn_nor_tig_kor_afr_tml_rus_dyu_por_xho_glc_moo_ukr_owc_hun_mly_ven_rom_azi_prs_mao_bam_slo_svk_qcu_wly_scr_bul_tsn_urd_eng_ger_est_sun_uzb_swe_alb_grk_aze_sid_jpn_swt_tur_tsw_pan_swa_amh_krd_geo_yor	0.266045676097835	0.595347230412888	0.553057370978014
662	aze_sid_urd_dgb_hau_heb_cic_aeg_jav_anl_svk_bam_qcu_owc_bul_amr_fin_tig_afr_pol_akn_bat_xho_azi_mao_sun_kor_dyu_lda_ita_alb_mcd_fre_pan_swt_rom_ses_wly_scr_moo_rus_geo_cze_mly_fbf_tha_vie_uzb_tsn_arw_bos_ben_ger_hin_gam_est_tur_bem_dut_igb_guj_eng_krd_bsq_sod_slo_swe_tml_glc_ctl_chh_por_yor_spa_nor_prs_ukr_lit_grk_cnt_ven_zul_tsw_tag_mlt_amh_swa_ind_mnd_lat_jpn_hun_ewe_knd_mol	0.0986123683782222	0.225075282015621	0.822414534134644
663	bem_akn_grk_gam_lat_knd_mnd_chh_bsq_mlt_cze_uzb_hau_qcu_owc_igb_tig_ind_arw_tml_azi_lda_lit_dgb_rus_pan_bat_ewe_alb_guj_afr_ven_scr_mol_dut_sun_swa_xho_dyu_amh_ukr_krd_prs_bul_heb_sid_est_jav_mly_ben_vie_tag_aze_tur_swe_mcd_sod_hin_eng_ses_wly_bam_anl_cic_bos_amr_fin_mao_fbf_por_tsn_swt_hun_kor_jpn_tsw_ctl_spa_tha_slo_geo_fre_moo_ger_rom_yor_ita_glc_zul_urd_pol_nor_svk_aeg_cnt	0.417188366331296	0.964553299927744	0.33727006329446
664	rom_sod_tsn_ewe_afr_anl_mnd_uzb_swa_mao_bat_cnt_chh_ger_mcd_aeg_kor_swe_fin_gam_amr_aze_tml_heb_zul_moo_hin_bul_cze_tha_prs_slo_wly_amh_bem_ukr_dyu_swt_mlt_xho_fre_ven_akn_jav_lat_est_hun_owc_bos_bsq_arw_spa_mol_hau_alb_mly_lda_tur_pol_geo_guj_jpn_eng_svk_nor_ben_dut_urd_tag_por_scr_pan_yor_tsw_sun_krd_ita_ctl_ses_cic_ind_azi_vie_glc_lit_tig_igb_rus_sid_bam_qcu_fbf_grk_dgb_knd	-0.348662133064573	-0.760532087537988	0.448860509692572
665	qcu_tha_moo_est_tml_dgb_jpn_owc_mao_ind_grk_dut_bul_bsq_ukr_fin_mlt_ewe_knd_chh_xho_amh_sun_fbf_geo_urd_cic_lit_ben_alb_rus_tsw_krd_azi_glc_amr_anl_lda_fre_swa_sid_hun_rom_igb_svk_zul_swe_ger_tur_mol_tsn_bem_ctl_tig_sod_aze_slo_eng_akn_tag_arw_dyu_swt_mcd_lat_cze_vie_wly_mnd_kor_guj_pan_hin_nor_prs_aeg_mly_pol_bat_cnt_spa_por_gam_scr_hau_heb_ses_ven_ita_jav_bos_yor_bam_uzb_afr	0.554958852960201	1.25655415449072	0.212062195507114
666	mly_swt_vie_ind_ewe_sun_alb_svk_anl_urd_owc_amr_azi_bsq_dyu_tsn_sod_tur_tml_fre_hin_guj_cnt_eng_krd_swe_akn_yor_est_tig_glc_heb_lda_nor_ctl_cic_mnd_mol_afr_rus_amh_slo_gam_bos_bem_lat_scr_prs_hun_por_moo_mao_ven_wly_chh_mcd_grk_tha_geo_pol_qcu_uzb_dgb_spa_bam_tsw_lit_ukr_zul_kor_igb_hau_aeg_bul_swa_jav_ses_tag_aze_dut_ita_fbf_knd_xho_ger_cze_sid_arw_rom_bat_mlt_jpn_pan_fin_ben	-0.269986651832025	-0.623771647892091	0.534304567765601
667	hin_arw_guj_wly_tig_spa_bam_aeg_swt_azi_glc_jpn_pol_grk_mlt_tur_bat_aze_tha_ukr_dut_lda_lit_mly_pan_ctl_igb_sod_ind_bsq_chh_lat_amh_scr_sid_afr_fbf_qcu_dgb_gam_uzb_ben_prs_swe_rom_fin_sun_mao_cnt_vie_slo_mnd_geo_ven_xho_jav_cze_mol_swa_est_hau_alb_amr_fre_ger_hun_eng_svk_anl_tsw_tag_ita_moo_heb_dyu_por_knd_mcd_cic_bul_bem_nor_ewe_urd_yor_tml_zul_owc_akn_rus_tsn_krd_ses_bos_kor	0.471007486832014	1.14318819493686	0.255894756434031
668	tig_mcd_chh_ven_rus_cze_rom_spa_tha_ita_moo_geo_kor_sun_cic_tur_bul_grk_glc_tml_eng_uzb_mnd_zul_knd_bam_cnt_alb_ind_est_tsw_amh_slo_prs_ctl_amr_bos_dyu_heb_aze_fre_ses_por_bem_bat_pan_scr_owc_arw_afr_urd_tsn_ewe_yor_hau_anl_ben_sid_lat_ukr_igb_pol_mol_bsq_mlt_lit_gam_wly_mly_hin_svk_mao_dgb_dut_jpn_akn_tag_hun_aeg_qcu_nor_guj_ger_swa_fbf_vie_swe_krd_fin_sod_jav_swt_azi_xho_lda	0.525111199117237	1.40248086067176	0.164101053807987
669	mnd_dgb_ita_azi_prs_fbf_mao_geo_est_lit_igb_bem_ukr_amr_cic_gam_xho_fre_tsn_ctl_jpn_eng_pol_krd_guj_svk_chh_grk_moo_cze_fin_tag_arw_swa_ger_tml_bat_tha_knd_heb_urd_ind_lat_alb_mlt_dut_swt_spa_kor_lda_ven_hun_pan_tsw_swe_qcu_hin_glc_rus_tig_rom_mcd_sun_sod_slo_jav_nor_zul_vie_bsq_owc_mol_wly_hau_ses_cnt_anl_yor_sid_scr_por_uzb_akn_bam_bos_afr_ewe_bul_aze_dyu_mly_amh_ben_tur_aeg	0.162186240747002	0.421500305944118	0.674362430861644
670	spa_geo_ses_anl_azi_ben_tig_ven_mnd_slo_tsn_sun_cic_dut_hun_lda_sid_guj_vie_chh_ind_hin_ewe_zul_afr_prs_hau_wly_lit_ger_dgb_aze_tsw_fbf_tml_dyu_xho_urd_krd_jav_grk_pol_mlt_ita_gam_igb_amh_por_est_jpn_fin_qcu_bos_mao_sod_mly_lat_alb_tag_cze_bam_swa_eng_glc_heb_arw_moo_tha_mol_amr_tur_fre_svk_rom_bem_rus_uzb_akn_yor_aeg_swt_mcd_ctl_knd_bul_bat_ukr_kor_pan_cnt_bsq_swe_nor_scr_owc	-0.646740558796507	-1.57418006469519	0.11884176628602
671	glc_cnt_mly_bam_amr_sod_qcu_hun_slo_est_azi_igb_jpn_lda_tsn_swt_uzb_jav_lit_mao_heb_bem_amh_vie_chh_mol_ses_gam_xho_owc_hin_dgb_dyu_mlt_anl_geo_bat_sun_pan_ita_cze_fbf_pol_ger_arw_bul_eng_ewe_sid_krd_urd_ven_fre_alb_cic_fin_moo_yor_bos_tag_guj_tur_mnd_bsq_rom_aze_akn_ukr_svk_kor_swe_swa_knd_por_afr_tha_prs_tig_rus_tsw_dut_zul_mcd_wly_ben_hau_spa_lat_nor_grk_aeg_tml_scr_ctl_ind	NA	NA	NA
672	tsn_hun_mlt_sod_bam_bul_dyu_afr_fin_ukr_slo_xho_urd_ger_bat_glc_tml_tag_pan_tsw_swa_fre_hin_qcu_ses_gam_amh_ind_pol_cze_ita_ctl_cic_mcd_tha_igb_bos_bem_mao_tig_nor_bsq_lda_mol_amr_sid_geo_heb_arw_dut_aze_cnt_anl_dgb_rus_vie_por_azi_owc_ven_jpn_knd_akn_scr_swt_kor_sun_ben_ewe_krd_tur_grk_alb_spa_eng_fbf_rom_wly_moo_yor_aeg_mnd_hau_svk_lat_chh_mly_guj_zul_lit_swe_prs_uzb_est_jav	-0.00370847864755687	-0.00877630917435344	0.993016407258552
673	slo_hau_geo_mly_ctl_tsw_bat_cze_cnt_yor_vie_pan_cic_arw_mnd_sid_aze_aeg_ven_ben_svk_mao_ewe_bos_grk_tur_lda_spa_ukr_tag_gam_zul_rom_mlt_swt_hin_fin_tml_por_bem_rus_pol_sod_fre_uzb_mcd_lat_azi_jpn_kor_owc_dut_amh_tig_alb_afr_moo_swe_chh_swa_mol_ita_ses_knd_lit_prs_igb_scr_ger_guj_bam_akn_dyu_wly_tsn_xho_nor_urd_anl_sun_hun_ind_jav_heb_bsq_eng_est_krd_qcu_dgb_glc_fbf_tha_amr_bul	-0.482018425122852	-1.15826452782139	0.249721881753574
674	sod_tha_afr_yor_rom_sid_zul_svk_swe_mnd_cze_knd_fbf_uzb_heb_rus_tur_nor_pan_hin_ita_guj_tml_geo_pol_eng_ctl_qcu_owc_vie_anl_cnt_bul_jav_krd_ewe_bat_dut_ger_mcd_tsw_dgb_ben_aeg_bam_hau_kor_amr_xho_grk_lit_scr_ind_chh_glc_igb_mly_hun_spa_fin_alb_tig_cic_akn_prs_slo_ukr_ven_lat_urd_bem_bos_mol_azi_tsn_ses_aze_gam_jpn_tag_dyu_swt_est_bsq_sun_amh_mlt_por_wly_arw_lda_swa_fre_mao_moo	-0.726748729429302	-1.77283258575645	0.079530644971465
675	rom_cic_bul_grk_bem_guj_bos_anl_tha_heb_fin_est_spa_nor_lda_aeg_ben_aze_jpn_afr_ind_glc_bsq_svk_hau_bam_moo_qcu_pol_amr_chh_rus_cze_dyu_mao_pan_zul_tsw_wly_gam_hin_slo_scr_mnd_ita_urd_mly_ses_cnt_tag_ukr_swt_owc_lit_bat_tur_ger_ctl_yor_arw_sun_tig_mlt_krd_ven_dgb_tml_sid_vie_swe_lat_mol_geo_amh_igb_mcd_knd_por_uzb_hun_prs_jav_fbf_azi_alb_xho_dut_kor_tsn_swa_eng_fre_ewe_akn_sod	0.211726681322305	0.515675818136448	0.607304608221512
676	cic_fin_bat_rom_lda_lit_heb_tha_tag_ita_hun_sun_tsn_qcu_urd_spa_mlt_slo_prs_amh_grk_arw_eng_fbf_owc_ctl_chh_hin_igb_mly_azi_ven_bem_mnd_svk_swt_rus_amr_geo_dut_ukr_sid_est_uzb_swe_ger_anl_kor_mao_yor_sod_tml_swa_cnt_mcd_glc_aze_pan_jav_ind_aeg_hau_bul_lat_por_nor_bsq_knd_jpn_alb_moo_dyu_gam_dgb_tur_cze_ewe_fre_vie_bam_tsw_bos_wly_mol_ben_krd_zul_scr_guj_pol_tig_akn_afr_ses_xho	-1.01938449941862	-2.42881977338311	0.0170704941496095
677	bat_dyu_tml_amr_akn_tha_lat_svk_lit_urd_yor_pan_vie_chh_sod_tsn_aze_hin_dut_fin_azi_spa_nor_igb_bem_est_knd_pol_swa_cic_krd_mlt_hun_sun_ben_lda_moo_swe_slo_ewe_tsw_heb_tag_jpn_mcd_uzb_tig_guj_rom_gam_fbf_scr_afr_ctl_ger_glc_eng_anl_jav_ven_ukr_cze_ses_sid_mnd_rus_ita_swt_tur_cnt_prs_dgb_bos_grk_mly_arw_amh_qcu_xho_hau_por_bsq_zul_alb_mol_owc_kor_aeg_bul_wly_mao_fre_ind_geo_bam	0.239046653169735	0.575405101812439	0.566406986332856
678	sid_mol_nor_bat_scr_tml_cnt_eng_alb_chh_vie_tha_akn_rom_swt_geo_prs_glc_aeg_dut_uzb_ben_zul_swe_owc_mao_cze_bam_pol_ses_mlt_grk_mnd_afr_ger_mcd_amr_guj_tag_pan_hin_lda_slo_urd_azi_sod_ctl_fre_kor_gam_ven_fin_krd_tsw_tig_est_fbf_tur_heb_hau_ukr_xho_spa_svk_jpn_cic_aze_swa_anl_bsq_bos_dgb_dyu_mly_ind_sun_bem_arw_hun_tsn_lit_bul_lat_knd_rus_moo_amh_por_ita_qcu_yor_jav_ewe_igb_wly	0.159806772298776	0.366261143013142	0.715002119440337
679	bsq_uzb_aze_cic_alb_prs_mlt_anl_gam_rus_grk_fbf_hau_amr_scr_azi_swa_sod_lat_svk_zul_hin_afr_moo_geo_sun_cze_mnd_fin_knd_bam_xho_yor_eng_por_cnt_bat_mao_swt_owc_kor_heb_aeg_krd_wly_tag_est_lit_ita_dut_bos_mly_sid_urd_slo_ukr_ctl_tur_mcd_ben_arw_mol_lda_tha_ses_jpn_ewe_glc_swe_amh_tig_pan_nor_pol_tml_bem_rom_igb_ven_dgb_chh_jav_ind_bul_guj_vie_tsw_qcu_dyu_akn_hun_ger_fre_tsn_spa	0.140781951357379	0.319379642867171	0.750154950480706
680	eng_jav_jpn_swa_fbf_spa_ita_wly_por_lda_aze_svk_est_qcu_prs_glc_arw_gam_ses_mly_ukr_amr_knd_tsw_sid_tag_tur_pan_owc_xho_tml_lit_bam_moo_dyu_hin_hau_ven_azi_ger_bsq_bos_sun_tha_scr_alb_fin_sod_amh_vie_cze_heb_ben_bul_cnt_krd_mlt_anl_geo_dut_aeg_uzb_mcd_swe_ctl_cic_mao_kor_mol_rus_urd_swt_grk_hun_nor_guj_ewe_bem_lat_akn_afr_rom_igb_chh_dgb_yor_tsn_slo_tig_pol_ind_zul_mnd_fre_bat	0.183008736855777	0.468161658425665	0.640764347525979
681	bat_sod_jpn_dut_cnt_tsn_afr_slo_ita_rom_wly_mao_lat_uzb_spa_akn_swt_dgb_hau_yor_mcd_fin_aze_lda_pol_guj_qcu_tig_tsw_ukr_cic_tag_tur_ses_eng_hun_rus_ewe_ind_arw_mnd_owc_mol_moo_kor_alb_bul_ben_swe_ven_gam_fbf_jav_grk_knd_igb_bsq_sun_azi_por_ctl_geo_aeg_pan_hin_lit_amh_chh_est_heb_urd_krd_anl_zul_prs_cze_sid_mly_bem_vie_tha_glc_bos_scr_bam_dyu_mlt_swa_tml_svk_xho_ger_amr_nor_fre	-0.0645570982625391	-0.148580462276372	0.882206388020083
682	amr_xho_cze_aze_cnt_swe_krd_hun_igb_ses_ind_swa_zul_fre_dgb_hin_sod_cic_tur_fin_tsw_tig_pol_mol_sid_alb_ger_knd_scr_ben_jpn_rom_est_tml_mcd_bsq_lda_fbf_sun_ewe_arw_nor_eng_dut_grk_ukr_bos_yor_prs_tag_amh_kor_moo_tsn_qcu_rus_slo_lit_ctl_urd_chh_tha_lat_vie_dyu_uzb_heb_anl_swt_bam_afr_akn_hau_por_pan_azi_svk_ita_jav_wly_gam_mly_mlt_owc_mnd_bat_ven_spa_geo_glc_mao_guj_bem_aeg_bul	0.223945679892908	0.525213518591694	0.600684699607733
683	mnd_ind_ven_ctl_alb_slo_ita_eng_amr_dut_sod_hun_jav_uzb_ger_jpn_guj_urd_fin_tsw_bat_hau_cnt_svk_bam_krd_akn_ben_moo_igb_amh_mol_anl_bsq_geo_glc_gam_dgb_est_qcu_por_scr_fbf_sun_bul_lda_tag_zul_bem_tur_chh_grk_sid_swe_fre_kor_vie_ukr_rus_mlt_mcd_nor_swa_tig_afr_pol_arw_yor_aze_mly_heb_lit_mao_spa_wly_tml_bos_cze_lat_tha_tsn_azi_swt_xho_knd_pan_cic_owc_aeg_rom_hin_ses_prs_ewe_dyu	-0.85966514497235	-1.97092511950242	0.0517054495506665
684	bos_tag_bul_amh_gam_qcu_eng_tur_lit_vie_guj_ind_ewe_dut_mlt_mao_krd_bem_alb_ger_knd_hun_rus_sid_bsq_bam_urd_pan_fre_wly_rom_bat_grk_ukr_heb_tsn_spa_xho_ben_yor_tml_ita_svk_ses_swa_tsw_tig_arw_swt_swe_lda_aeg_fbf_ctl_nor_glc_ven_sun_tha_jpn_moo_slo_por_prs_kor_dgb_lat_afr_mnd_est_aze_scr_jav_hau_chh_dyu_cic_hin_mly_pol_zul_mol_owc_igb_anl_akn_cze_geo_sod_uzb_mcd_amr_cnt_fin_azi	-0.699747263063369	-1.67304196695046	0.0976797963607624
685	eng_cic_spa_fre_tig_jpn_gam_aeg_tha_cnt_tag_bat_lda_urd_afr_rom_lit_amr_cze_tur_ewe_qcu_sun_amh_pan_mlt_bem_hin_nor_bam_mly_zul_guj_sod_ses_bul_bsq_krd_ben_ind_xho_svk_scr_igb_swt_ger_est_mol_mao_bos_hau_prs_ven_jav_tsw_wly_fin_azi_tsn_owc_lat_dgb_swa_slo_uzb_ctl_alb_knd_por_aze_geo_ita_mcd_swe_fbf_kor_vie_heb_moo_glc_mnd_rus_ukr_pol_akn_anl_chh_yor_dyu_arw_dut_tml_grk_sid_hun	-0.306728160139701	-0.696619779884114	0.487778319577899
686	guj_sod_ctl_bam_rom_chh_tag_mao_bos_ukr_vie_jav_mcd_aze_wly_sun_cnt_mly_tur_azi_swt_dyu_pan_hin_est_scr_afr_knd_heb_lat_ses_igb_tig_tsn_akn_fin_aeg_bsq_moo_tha_svk_qcu_lit_spa_mlt_mnd_owc_amh_ben_rus_tml_geo_grk_eng_nor_glc_bat_xho_fbf_por_fre_swa_bul_bem_amr_ewe_ind_pol_prs_zul_ven_arw_ger_mol_ita_kor_jpn_krd_cic_lda_tsw_anl_dgb_urd_uzb_sid_gam_hau_hun_dut_cze_swe_yor_slo_alb	0.400321328740648	0.896038803107828	0.372545525379751
687	anl_azi_swe_urd_rus_fbf_qcu_krd_vie_geo_hun_fre_bam_pan_slo_jpn_ctl_tig_ewe_fin_igb_mlt_scr_aze_tha_tsn_cic_guj_bul_mnd_alb_prs_ukr_grk_sid_bsq_tsw_bem_tag_est_swa_cze_bat_zul_dyu_arw_sod_heb_dut_lat_nor_ger_rom_amh_glc_owc_swt_spa_yor_wly_mol_afr_aeg_mao_kor_jav_ven_ind_cnt_eng_chh_gam_lit_akn_uzb_knd_sun_tur_ita_svk_pol_ses_por_mly_tml_xho_moo_ben_hau_hin_mcd_dgb_amr_lda_bos	-0.211588689893418	-0.544675008920503	0.587280771481109
688	akn_lit_igb_fin_aeg_moo_bat_guj_ven_bul_cze_swa_tag_ses_dyu_amh_geo_cnt_mnd_alb_rus_aze_jav_sid_lat_pol_arw_zul_yor_tsn_ewe_prs_tur_tig_ben_fre_wly_ukr_owc_uzb_svk_lda_knd_chh_mly_sun_swt_xho_grk_scr_dut_slo_rom_jpn_hun_glc_gam_mol_mao_bos_hau_dgb_por_bam_ind_tha_heb_mlt_ger_sod_fbf_ctl_mcd_ita_nor_qcu_bem_cic_kor_amr_afr_eng_pan_hin_bsq_anl_tml_swe_spa_azi_krd_urd_tsw_vie_est	-0.311795493985022	-0.744149250169647	0.45866230661181
689	lit_tag_gam_guj_fbf_hau_tha_azi_slo_bem_bat_por_heb_swa_prs_hin_grk_tml_kor_spa_igb_bos_amh_sid_ses_est_ctl_scr_mao_bul_bsq_dut_ita_wly_cnt_dgb_anl_akn_moo_ven_swe_tur_mcd_lat_krd_rus_fin_qcu_ger_swt_owc_afr_fre_hun_chh_ewe_knd_mly_cic_tig_tsn_vie_alb_pan_tsw_jav_sod_eng_cze_ukr_lda_ind_mnd_amr_dyu_uzb_rom_nor_jpn_bam_geo_mol_zul_svk_sun_mlt_xho_arw_ben_glc_yor_aze_pol_urd_aeg	-0.608493755372371	-1.66276788842493	0.099725741272307
690	rus_ukr_aeg_bos_fbf_fre_afr_wly_tsn_fin_jpn_heb_est_slo_mlt_urd_tur_por_hau_amh_dyu_glc_ita_spa_owc_tml_anl_aze_sid_tha_bat_swe_uzb_vie_dgb_jav_cic_dut_pan_lat_chh_bem_ben_svk_tig_sod_cze_qcu_krd_bam_mao_xho_amr_bul_ses_eng_bsq_akn_lit_guj_nor_grk_moo_sun_knd_ewe_hun_mly_kor_ctl_pol_alb_ind_mol_zul_tsw_yor_mcd_prs_lda_ven_mnd_gam_igb_arw_tag_azi_rom_hin_geo_swt_cnt_ger_swa_scr	-0.208777918814021	-0.536024859985012	0.593221116516171
691	aeg_est_mlt_azi_hun_pan_tig_moo_tsn_alb_guj_tml_cnt_knd_pol_lit_ukr_hau_spa_sun_mao_tsw_prs_zul_amh_krd_glc_heb_ita_fin_lat_ger_akn_eng_mcd_arw_bam_tha_scr_amr_bem_mnd_ind_aze_wly_igb_urd_por_ewe_geo_ses_mol_xho_owc_tag_slo_lda_fbf_dgb_kor_svk_swe_rom_bat_ben_qcu_hin_vie_sod_dyu_swa_afr_jav_jpn_ven_gam_nor_tur_bos_cze_uzb_bsq_bul_fre_mly_dut_cic_yor_rus_grk_sid_anl_swt_ctl_chh	-0.711889110196887	-1.69860805166967	0.092736350369542
692	bam_arw_rom_fin_ind_swt_hun_geo_ses_moo_por_tig_dut_chh_tha_slo_cze_tml_amh_swe_knd_afr_lit_rus_fbf_scr_sod_heb_akn_svk_prs_lat_wly_gam_aeg_ven_qcu_yor_lda_aze_mol_bat_tsn_dgb_grk_mcd_bem_ben_swa_mnd_cic_bul_kor_dyu_mlt_zul_igb_mao_spa_azi_mly_pan_sid_jav_uzb_vie_anl_sun_bos_ger_tsw_glc_hau_est_hin_eng_tag_owc_ukr_amr_ita_fre_ctl_alb_tur_bsq_ewe_cnt_pol_xho_krd_guj_jpn_urd_nor	-0.175037033242741	-0.448813280162995	0.654610413479436
693	aze_amh_mao_prs_pol_chh_anl_sod_hau_cnt_por_dyu_azi_ind_uzb_fre_igb_swa_swe_arw_svk_mcd_mly_ita_ben_knd_bem_lda_jpn_ger_xho_zul_mnd_krd_sun_rus_geo_qcu_vie_fbf_lat_ewe_cic_urd_amr_lit_bos_alb_nor_ses_tsn_moo_slo_aeg_jav_fin_tml_ven_ctl_bsq_bam_bul_dgb_cze_hun_glc_tha_owc_scr_bat_est_rom_spa_ukr_yor_heb_tsw_tig_grk_mol_afr_tur_dut_guj_gam_eng_sid_swt_tag_wly_kor_pan_akn_mlt_hin	-0.310453999124162	-0.711144686735435	0.478774428111954
694	guj_spa_jpn_mol_mao_pol_prs_heb_tig_sid_hin_swa_bos_xho_fin_bat_cic_ben_tsn_uzb_qcu_ses_tml_lit_bsq_jav_rus_grk_ger_ewe_scr_ukr_knd_alb_wly_zul_fre_por_sod_tag_sun_ven_pan_akn_dgb_mly_hun_geo_nor_hau_gam_swt_cnt_ind_svk_mcd_tha_anl_est_aeg_urd_cze_vie_bul_mnd_amh_chh_tsw_arw_slo_aze_afr_owc_mlt_kor_ctl_bem_moo_glc_lat_krd_ita_eng_azi_tur_yor_swe_lda_dut_bam_amr_fbf_dyu_igb_rom	0.403830777622171	1.04676362851409	0.297921560727213
695	ewe_eng_alb_jpn_mly_pol_nor_igb_tur_bat_owc_bsq_wly_tig_ind_sod_rus_cic_rom_swa_guj_sid_ses_spa_ven_grk_urd_ctl_tml_jav_lit_fin_akn_azi_prs_ger_por_est_qcu_dgb_bos_afr_bam_amr_lat_heb_cnt_mol_hin_mcd_lda_xho_zul_svk_knd_dut_dyu_chh_mao_bul_cze_aeg_hau_tha_ukr_hun_ita_amh_tag_tsn_swt_gam_uzb_yor_aze_slo_ben_kor_geo_mnd_fbf_vie_arw_swe_scr_fre_bem_tsw_moo_glc_pan_mlt_anl_krd_sun	0.840589631848496	2.20325869913389	0.0300463882390222
696	amr_fin_ger_hun_zul_uzb_bat_jav_rom_yor_mlt_fbf_moo_cze_cic_pol_geo_eng_bos_ind_mao_tur_tml_tha_sun_tsw_tsn_swt_lit_akn_mol_ctl_knd_dyu_pan_spa_heb_urd_dut_rus_cnt_chh_wly_alb_aze_afr_igb_mnd_hau_prs_owc_swe_vie_mly_tig_aeg_bul_bem_jpn_qcu_gam_amh_bsq_lat_nor_grk_swa_krd_svk_fre_ukr_arw_dgb_ses_sod_hin_ita_sid_azi_glc_scr_anl_bam_ewe_lda_ven_ben_est_por_mcd_kor_slo_guj_tag_xho	-0.698478302842577	-1.64909207932174	0.102502835205688
697	chh_swa_swt_bsq_anl_mnd_jpn_sun_ses_tag_dyu_tha_lda_est_bos_dgb_kor_bem_tsn_yor_swe_owc_urd_arw_cnt_vie_cic_geo_uzb_igb_bam_krd_dut_ind_glc_mcd_moo_rus_ewe_aze_ukr_spa_zul_guj_amh_slo_heb_grk_mlt_svk_xho_bat_mol_por_wly_knd_jav_fre_alb_scr_aeg_cze_nor_lat_azi_fbf_tig_afr_mao_mly_gam_hin_rom_bul_tml_ctl_sod_fin_ita_akn_prs_hun_pol_lit_amr_qcu_pan_tsw_ben_hau_eng_ven_ger_sid_tur	-0.309591170695732	-0.818016133026937	0.415438931753886
698	qcu_ctl_swe_krd_swa_anl_lda_cze_bos_owc_gam_hun_tha_akn_dyu_ven_ewe_amh_hin_rom_jpn_sun_amr_fin_sod_azi_tur_est_jav_pan_slo_tig_grk_sid_fbf_bam_prs_mao_guj_geo_dut_urd_tsn_alb_dgb_yor_ses_hau_cic_heb_zul_afr_mnd_mly_bat_rus_lit_pol_bsq_arw_glc_aeg_xho_ind_knd_fre_tag_nor_swt_tml_wly_bul_scr_igb_eng_por_kor_vie_svk_ita_chh_bem_tsw_ben_ger_uzb_moo_mlt_spa_mcd_lat_aze_ukr_cnt_mol	-0.304675974078359	-0.665847917492581	0.507156522661192
699	amr_hau_jpn_ctl_dut_anl_arw_swe_vie_aze_ukr_rus_bos_ewe_hin_guj_swa_xho_tur_alb_aeg_yor_dyu_swt_tha_sun_mly_cnt_pan_geo_glc_tig_cic_ind_urd_jav_scr_heb_tsw_sid_moo_owc_mlt_qcu_uzb_lda_tml_ven_zul_prs_spa_por_lat_eng_bat_cze_fre_afr_svk_akn_hun_ben_mcd_tsn_igb_grk_bem_wly_ita_lit_ger_mol_rom_azi_nor_pol_tag_knd_krd_ses_bam_mnd_bul_mao_chh_fin_dgb_slo_sod_amh_kor_gam_bsq_fbf_est	0.397431947655891	0.949582860291623	0.344785416637568
700	tsn_eng_bat_ita_glc_gam_hau_dut_grk_guj_chh_swe_dgb_aze_ewe_est_moo_pol_slo_pan_bos_hin_ben_uzb_krd_nor_rom_azi_mol_mly_xho_cze_igb_lit_sod_jpn_mnd_rus_sun_bem_knd_geo_ven_aeg_hun_fbf_afr_tig_zul_cic_amr_mao_cnt_ger_yor_tur_heb_lda_spa_ctl_amh_tsw_alb_wly_bul_kor_bsq_tha_qcu_jav_ind_mlt_sid_vie_urd_prs_swt_dyu_fin_owc_tml_fre_lat_bam_tag_svk_swa_ses_por_mcd_akn_scr_anl_ukr_arw	-0.256510881708597	-0.581251632718107	0.56247697918971
701	bos_mao_krd_ger_lit_gam_por_moo_ind_sun_swa_tsw_tml_hun_lda_heb_qcu_dgb_azi_uzb_spa_rus_igb_ben_cnt_guj_afr_jpn_xho_vie_tsn_mnd_slo_mlt_aze_swt_grk_ven_tha_owc_scr_amr_bsq_bat_jav_tig_knd_zul_bem_fin_swe_fre_pan_kor_cze_aeg_nor_tag_dut_sod_mcd_lat_sid_ukr_ewe_wly_amh_ctl_geo_pol_mol_akn_prs_yor_bul_dyu_alb_chh_glc_mly_arw_est_ses_urd_bam_hau_ita_anl_hin_rom_eng_cic_tur_svk_fbf	0.0459230486081178	0.105558884112069	0.916159694719509
702	bos_bsq_bam_tha_swt_aeg_yor_tsw_amh_ben_lda_chh_jpn_amr_sod_sid_ven_aze_grk_swa_hau_tml_spa_mlt_bem_mol_ind_jav_mcd_cze_pan_glc_hun_scr_tig_mao_lit_xho_alb_gam_cic_tur_sun_bul_arw_guj_vie_kor_ctl_qcu_owc_heb_uzb_geo_rom_mnd_cnt_zul_dgb_tsn_fre_urd_azi_dyu_anl_eng_ita_moo_ewe_ger_akn_nor_est_dut_ses_prs_lat_igb_fin_tag_knd_svk_fbf_wly_pol_swe_ukr_mly_hin_afr_rus_bat_slo_por_krd	-0.446881610851323	-1.07253164116525	0.28625655490153
703	tig_ger_svk_yor_jpn_dgb_glc_wly_hin_krd_amr_sod_tha_ses_azi_rus_mol_swt_prs_sid_alb_afr_ind_slo_fre_tml_tag_hun_mao_knd_geo_amh_cnt_ctl_est_arw_tur_guj_tsn_spa_aeg_anl_urd_gam_bsq_lat_swe_lda_aze_mly_fin_hau_jav_bat_zul_bos_kor_pan_dyu_pol_mnd_sun_grk_ven_heb_mcd_cic_tsw_bam_ben_swa_xho_owc_moo_fbf_dut_nor_chh_scr_cze_ewe_bem_mlt_igb_ita_eng_rom_lit_ukr_qcu_por_akn_uzb_bul_vie	-0.242619366999756	-0.561323260551124	0.575927304618004
704	spa_amr_moo_bat_heb_swa_bos_hin_mol_knd_dgb_glc_gam_mnd_slo_tsn_tag_swe_geo_bul_uzb_pol_lat_aze_prs_por_vie_afr_cnt_owc_urd_grk_lit_mlt_eng_arw_wly_xho_est_amh_cze_anl_zul_mao_akn_guj_dut_ita_mcd_sid_yor_nor_jpn_tsw_krd_ben_bam_ctl_ger_bem_qcu_pan_jav_tha_fin_igb_ses_fre_ind_hau_rus_lda_azi_hun_dyu_fbf_svk_tig_kor_swt_scr_tml_alb_bsq_ukr_chh_aeg_sun_ven_rom_mly_tur_sod_ewe_cic	-0.313789637921917	-0.723369501511375	0.471268394601879
705	nor_arw_ewe_eng_tag_lat_akn_mnd_ses_heb_hau_cnt_owc_mcd_dut_tur_prs_mly_mol_krd_mao_swe_aze_mlt_swt_jav_zul_gam_rus_vie_yor_wly_alb_cze_pol_urd_bem_anl_dyu_slo_guj_fre_amh_tsn_grk_pan_tml_scr_bul_spa_sid_ukr_dgb_ind_azi_fbf_glc_ctl_hin_tsw_sun_aeg_lda_amr_bam_por_cic_jpn_knd_tig_sod_bsq_qcu_fin_rom_lit_moo_svk_hun_tha_xho_bat_geo_chh_bos_igb_afr_ita_ben_est_ven_ger_swa_uzb_kor	0.132534351619555	0.304086438631489	0.761741381485538
706	arw_scr_wly_lit_spa_moo_jav_dut_afr_lat_ses_sod_lda_hau_est_mly_heb_dyu_eng_aze_akn_tag_gam_ctl_swt_azi_chh_xho_swa_swe_fre_yor_bat_tml_urd_pan_ben_amr_rom_ukr_sun_amh_ewe_tig_tsw_glc_krd_hun_bem_bul_sid_owc_cic_nor_vie_tur_mol_slo_dgb_ven_bam_prs_aeg_grk_pol_tsn_rus_hin_ger_igb_mnd_guj_zul_geo_anl_ita_bsq_uzb_svk_alb_tha_por_fin_cze_fbf_mao_jpn_qcu_kor_ind_cnt_knd_mlt_bos_mcd	0.115532649042526	0.259639184046359	0.795716012281781
707	prs_sid_bam_owc_bem_nor_rus_eng_sod_bat_knd_por_pol_swa_mcd_bos_ukr_jpn_scr_tag_aze_mol_ben_hin_ewe_ctl_tml_est_fbf_lat_cic_swe_amr_fre_mnd_vie_zul_ind_sun_ven_arw_dgb_lit_guj_chh_slo_bsq_ita_aeg_heb_afr_svk_krd_ses_fin_moo_cnt_akn_rom_xho_dut_spa_pan_alb_jav_dyu_tsw_ger_mao_hau_anl_kor_urd_igb_gam_hun_azi_wly_grk_tha_uzb_yor_swt_geo_cze_lda_tig_tsn_glc_qcu_bul_mlt_mly_amh_tur	-0.0687837477971441	-0.172090327182211	0.863740449870728
708	spa_mcd_por_dyu_ven_eng_ben_hau_jav_hun_nor_akn_anl_tml_bam_mnd_bat_igb_dut_bul_vie_swa_rus_tsn_sid_ger_tsw_cze_tig_ind_est_tha_amr_cnt_krd_bem_moo_prs_uzb_kor_xho_urd_ewe_lit_swt_qcu_yor_svk_fbf_scr_arw_ses_sun_knd_rom_swe_guj_alb_wly_jpn_ukr_aeg_glc_owc_lda_mly_cic_azi_gam_zul_aze_bsq_ctl_ita_hin_pol_bos_geo_slo_sod_mlt_mol_grk_mao_tur_tag_afr_amh_heb_chh_fre_fin_lat_dgb_pan	-0.219575878411338	-0.49984334136701	0.618365994902169
709	bul_geo_gam_tsn_jav_glc_ben_mnd_yor_prs_igb_tha_owc_moo_alb_kor_aeg_amh_ita_mcd_azi_ewe_mao_uzb_ven_swt_wly_mly_tml_sid_cic_zul_eng_nor_aze_heb_ind_vie_cze_sod_swe_bem_fbf_swa_tag_spa_lda_xho_fin_qcu_lat_scr_bsq_cnt_tig_hin_afr_ses_pan_ukr_grk_arw_svk_hun_knd_ctl_est_tsw_bos_por_tur_anl_pol_bat_dyu_chh_dgb_amr_rom_lit_mol_jpn_dut_urd_rus_mlt_ger_slo_fre_guj_hau_sun_bam_akn_krd	-0.585978802305434	-1.55030386576202	0.124465084024841
710	est_bat_swe_mol_tig_tml_aze_ctl_lat_ukr_jav_guj_swa_fre_cze_gam_pan_amh_ind_yor_dyu_chh_bsq_zul_ita_owc_alb_sun_glc_mnd_anl_lda_hau_dut_ger_pol_swt_por_knd_moo_akn_tha_uzb_fin_hun_aeg_ven_nor_wly_svk_krd_hin_arw_grk_ewe_dgb_sod_tsn_igb_mlt_sid_prs_qcu_slo_bul_cnt_ses_xho_mly_scr_urd_ben_afr_azi_spa_tur_bam_tsw_rus_fbf_geo_lit_bos_bem_jpn_mao_vie_cic_amr_tag_mcd_eng_rom_heb_kor	-0.0454935933540525	-0.109335096659481	0.913172283096237
711	gam_cic_cze_alb_swe_glc_geo_svk_hin_anl_rus_dut_ctl_swt_sun_jav_moo_bem_igb_tha_hun_kor_tur_grk_owc_spa_slo_prs_ukr_akn_pol_bsq_vie_chh_dyu_rom_lit_lat_tsw_krd_amr_mnd_tsn_swa_est_xho_zul_bam_heb_sid_bat_wly_ben_mlt_azi_tig_yor_ses_qcu_ven_mly_ger_nor_pan_arw_ind_cnt_fre_bul_fbf_urd_dgb_bos_amh_afr_fin_tml_mao_tag_aze_scr_ewe_jpn_lda_sod_eng_hau_ita_mcd_mol_uzb_knd_guj_aeg_por	0.428729057686774	1.06299228612523	0.290537880959031
712	vie_hin_eng_akn_mly_cnt_dut_nor_mao_qcu_bos_amr_ita_tag_xho_heb_tsw_knd_moo_dgb_chh_gam_swt_est_arw_amh_bat_krd_lit_glc_yor_ger_lda_jpn_grk_hau_fbf_dyu_kor_svk_tig_wly_ven_bam_anl_bul_owc_sun_mcd_afr_aeg_por_ben_swa_bem_cic_ind_pol_aze_mnd_uzb_ewe_pan_spa_bsq_ses_tur_mol_urd_scr_zul_ctl_fin_hun_rom_lat_tml_cze_guj_sid_geo_swe_azi_jav_igb_sod_tsn_alb_mlt_fre_tha_ukr_prs_rus_slo	0.756121625845247	1.69511084801873	0.0934002731335849
713	swt_aze_slo_scr_bos_svk_bsq_spa_eng_uzb_sun_mnd_lat_mao_tag_geo_azi_jpn_gam_cnt_ewe_tsn_rom_tsw_bat_swa_dut_sod_wly_mcd_knd_ita_urd_ses_owc_hin_cze_fin_chh_fbf_zul_moo_akn_pol_jav_bam_mlt_heb_nor_ctl_amh_bem_dyu_krd_mol_grk_por_aeg_ven_dgb_ger_alb_swe_qcu_bul_xho_igb_amr_hun_tha_ukr_arw_rus_yor_ind_lit_tig_lda_anl_mly_guj_ben_vie_tur_afr_prs_fre_pan_sid_kor_cic_tml_est_hau_glc	-0.643317007626052	-1.50293724167884	0.136243437022974
714	azi_prs_knd_jav_nor_igb_bat_bsq_mol_arw_uzb_urd_swt_heb_swa_fre_sod_ukr_kor_mlt_krd_jpn_fbf_por_moo_tha_slo_xho_ses_rom_ctl_gam_tur_svk_hun_ben_bem_ita_dgb_hin_chh_fin_alb_guj_bos_amh_mnd_tsn_ind_amr_pan_ewe_afr_bam_mcd_vie_tsw_grk_pol_swe_glc_aze_sun_tag_eng_zul_lda_cic_dyu_qcu_rus_geo_aeg_ven_mly_scr_yor_lat_ger_wly_sid_akn_hau_lit_tml_mao_anl_spa_cnt_tig_cze_bul_dut_owc_est	NA	NA	NA
715	yor_fin_ses_igb_ewe_moo_zul_bem_cnt_aze_tml_swe_tsn_heb_lat_ger_wly_krd_mly_est_cic_amh_bsq_tag_mao_pan_azi_qcu_aeg_urd_chh_scr_xho_knd_grk_dyu_ita_tig_sod_rom_tha_lda_glc_jav_amr_sun_bat_fre_dgb_akn_swt_mcd_dut_ind_ctl_cze_anl_svk_ukr_bul_vie_hau_alb_arw_kor_tur_slo_eng_afr_tsw_mnd_pol_uzb_owc_nor_prs_lit_jpn_gam_spa_bos_ven_mol_guj_fbf_rus_ben_hun_hin_geo_bam_por_mlt_sid_swa	NA	NA	NA
716	sun_pol_fre_heb_jpn_bam_ses_ewe_mly_aze_cze_afr_lat_tag_wly_zul_tml_aeg_swa_arw_tha_glc_azi_krd_amh_dgb_swe_chh_rus_sid_pan_spa_kor_est_mol_grk_prs_tsn_bat_ind_svk_lit_dut_cic_dyu_bem_qcu_fbf_tig_knd_mcd_xho_por_tsw_bsq_eng_anl_bul_ben_moo_lda_hun_guj_rom_sod_uzb_hin_ukr_bos_urd_mnd_fin_jav_mao_hau_geo_slo_scr_ita_owc_nor_igb_ger_swt_tur_cnt_gam_yor_akn_amr_vie_ctl_ven_mlt_alb	-0.241943376085886	-0.580140091436358	0.563223120339587
717	ewe_amh_tml_aze_chh_sod_grk_moo_glc_mol_slo_mnd_cze_bam_pan_tig_igb_heb_mly_nor_cic_sid_cnt_tsw_bos_swt_hin_por_arw_prs_pol_tag_azi_dut_hun_bul_lda_rom_akn_fre_eng_ind_ven_knd_dyu_krd_ger_owc_mcd_uzb_jpn_gam_fin_mao_wly_est_amr_mlt_guj_bem_qcu_hau_yor_alb_tsn_kor_tur_ben_sun_urd_swe_aeg_lat_dgb_bsq_geo_scr_swa_jav_ita_zul_ses_ctl_ukr_lit_tha_xho_svk_anl_vie_spa_bat_afr_rus_fbf	0.289792281358373	0.687607861612011	0.493411092963263
718	cze_aze_sod_heb_ger_aeg_tsn_tur_ewe_amr_dgb_qcu_afr_hin_sid_bat_ita_chh_cnt_vie_geo_knd_azi_est_fre_bem_glc_arw_fin_tag_krd_jpn_zul_ses_gam_sun_alb_jav_svk_por_mol_pol_bos_pan_amh_tml_lda_bsq_hau_mlt_rus_fbf_cic_tsw_uzb_spa_urd_ind_hun_wly_swa_tha_dut_mcd_akn_kor_mao_rom_ukr_anl_mly_lat_ven_owc_ben_grk_bam_moo_prs_igb_dyu_tig_slo_swe_scr_xho_lit_guj_eng_ctl_bul_yor_swt_mnd_nor	-0.273575437894884	-0.729831445286792	0.467327562823348
719	bat_eng_rus_ind_wly_cze_geo_chh_mlt_anl_azi_krd_por_cnt_zul_grk_amr_owc_yor_urd_mnd_aeg_spa_igb_heb_alb_ewe_tsw_fre_pol_ben_mao_mly_bam_tml_ven_lda_akn_glc_xho_ses_ukr_nor_prs_sod_tha_tag_moo_arw_guj_uzb_gam_fbf_ita_sun_dgb_est_lat_hun_knd_ger_qcu_bos_swa_bsq_afr_bul_swe_mol_slo_tur_bem_ctl_hau_mcd_fin_svk_tig_cic_sid_lit_swt_tsn_vie_aze_amh_jpn_hin_jav_dyu_rom_pan_dut_kor_scr	-0.124613561113106	-0.285211858001666	0.776116051041822
720	glc_jav_hin_tsn_yor_mly_prs_heb_amh_urd_owc_pol_zul_swa_anl_bam_eng_mcd_aeg_mlt_ewe_por_bsq_swt_gam_wly_igb_tml_cze_slo_arw_mol_grk_ita_geo_sid_akn_afr_kor_ben_ger_ven_krd_scr_swe_cnt_tur_ctl_bem_rom_qcu_amr_svk_xho_spa_dyu_vie_alb_sun_fbf_ukr_ses_nor_dut_moo_chh_dgb_jpn_mnd_hau_knd_rus_sod_bat_tig_lit_guj_tsw_ind_tag_pan_hun_azi_cic_lat_uzb_bul_fin_lda_fre_est_tha_bos_aze_mao	-0.232685349889253	-0.615327501023502	0.539841313735083
721	guj_igb_cze_knd_prs_afr_kor_swa_bos_anl_swe_mly_bsq_nor_ind_ben_mol_svk_dut_eng_qcu_ven_aeg_grk_jav_dgb_arw_ewe_lit_tml_sun_tig_scr_uzb_fre_krd_heb_amr_hun_tur_mcd_geo_ses_vie_fin_est_hin_hau_fbf_mao_wly_rus_tag_owc_mnd_xho_ita_por_sid_slo_tsn_glc_jpn_pol_pan_amh_akn_swt_tha_urd_cnt_moo_ukr_ctl_dyu_alb_mlt_lat_cic_tsw_gam_chh_bem_azi_ger_rom_lda_bat_spa_bul_sod_zul_yor_aze_bam	0.458064169035897	1.19168657336038	0.236416391038848
722	lat_ewe_tig_ben_lit_sun_rom_prs_ukr_pol_hau_aeg_urd_moo_igb_chh_vie_bam_jpn_mnd_nor_pan_slo_jav_guj_aze_eng_grk_est_mly_tsw_heb_owc_krd_tag_wly_rus_knd_mlt_xho_mao_dgb_bul_por_cic_tha_afr_fre_cze_sod_arw_ita_bos_ven_amr_uzb_yor_akn_ind_sid_dut_fbf_zul_kor_swa_ses_qcu_cnt_fin_dyu_mcd_tsn_lda_spa_hun_bsq_bat_glc_alb_svk_swt_tur_swe_bem_hin_tml_geo_gam_anl_scr_ger_azi_ctl_mol_amh	0.284251503537587	0.669364401147189	0.504921448124863
723	lat_glc_bat_est_arw_jpn_swa_cnt_chh_yor_tml_aze_moo_slo_mol_mcd_swe_amr_knd_hin_grk_ger_vie_ita_mlt_dut_fin_ewe_swt_igb_rus_azi_bsq_alb_sod_lit_xho_pan_wly_eng_tsw_dyu_cic_mly_rom_owc_zul_ukr_ind_ses_gam_uzb_dgb_heb_scr_fbf_urd_fre_nor_aeg_svk_pol_bam_krd_guj_hun_cze_anl_kor_bos_afr_ctl_por_tag_ben_tsn_akn_bul_prs_mnd_tur_sid_tha_sun_amh_spa_hau_bem_mao_geo_jav_lda_ven_qcu_tig	0.401993620625241	0.911230540525658	0.364529811504904
724	guj_glc_fbf_sun_tsn_vie_hin_arw_spa_svk_cnt_azi_bam_ben_jav_est_swt_heb_dut_mcd_nor_por_mnd_cic_fre_aze_bos_ven_ukr_slo_kor_krd_lit_ita_bat_xho_zul_tag_dgb_qcu_akn_grk_tha_hun_swe_mol_mlt_ind_ewe_ctl_scr_cze_rom_igb_wly_urd_aeg_bem_amh_anl_rus_amr_tig_yor_knd_lat_eng_uzb_gam_tsw_bsq_mao_bul_tur_jpn_owc_ger_afr_prs_mly_chh_pan_hau_swa_dyu_sid_lda_sod_alb_ses_fin_geo_pol_tml_moo	0.625656142129475	1.45647260451052	0.14862996248582
725	ven_azi_ind_sun_cnt_yor_amr_swa_vie_owc_alb_ita_bat_chh_kor_igb_glc_ukr_nor_tsn_sid_bos_lda_tur_bem_swt_jpn_gam_mao_uzb_dut_krd_aze_bul_jav_tsw_tag_lat_tml_scr_mnd_hau_bsq_est_fbf_por_mly_prs_pol_svk_tha_anl_pan_urd_cic_dgb_ewe_mol_fre_afr_hun_arw_fin_ses_aeg_ben_mlt_guj_ctl_bam_rom_moo_grk_zul_wly_ger_akn_heb_geo_rus_eng_mcd_swe_qcu_knd_xho_lit_cze_slo_spa_tig_dyu_amh_hin_sod	-0.345011232059136	-0.7878336305789	0.432797458011678
726	tsn_owc_azi_ger_cic_mly_mlt_heb_ben_cnt_jpn_sod_slo_amh_xho_ven_eng_dyu_gam_prs_rus_swt_jav_swa_hin_nor_por_bul_tur_krd_rom_urd_spa_pol_ewe_ses_hau_cze_afr_lat_mao_amr_tha_anl_moo_igb_qcu_knd_arw_tsw_kor_guj_grk_aeg_lda_wly_bos_swe_uzb_ind_zul_svk_tag_tig_chh_fin_mcd_pan_mnd_bsq_fbf_sun_fre_dgb_ctl_ukr_aze_tml_vie_glc_alb_est_lit_hun_yor_scr_bam_sid_akn_mol_bat_geo_bem_dut_ita	-0.354518837702815	-0.943142930733225	0.348051485363856
727	heb_arw_amh_lit_prs_ben_tml_vie_zul_moo_mnd_fre_bem_cic_kor_ukr_rom_svk_geo_azi_hun_rus_tig_owc_gam_ita_afr_glc_akn_dgb_dut_bat_grk_tsw_mcd_hau_yor_guj_fbf_sod_bsq_swe_bul_aeg_dyu_krd_mly_tag_ewe_pan_tur_scr_mao_knd_igb_spa_ses_mlt_ger_tha_ctl_xho_pol_bam_aze_jav_ven_alb_amr_slo_jpn_urd_ind_sun_eng_wly_est_mol_swa_anl_por_fin_uzb_cze_lda_swt_nor_cnt_tsn_hin_qcu_sid_lat_chh_bos	-0.271609501480485	-0.62784758446154	0.531642476972309
728	igb_por_alb_mao_anl_aze_hau_akn_xho_dyu_ewe_slo_gam_cnt_tha_uzb_aeg_bam_ukr_moo_hun_spa_dgb_eng_sod_amh_pol_arw_bat_lda_hin_amr_fre_bul_tur_chh_cze_tag_ben_mnd_geo_cic_est_vie_fbf_bem_glc_heb_mly_ven_bos_krd_mol_ind_tsw_jpn_wly_swa_ctl_kor_scr_mcd_rom_tsn_nor_knd_pan_yor_azi_ger_owc_swe_dut_grk_sun_swt_sid_zul_jav_prs_svk_urd_bsq_mlt_ses_tml_lit_ita_tig_qcu_lat_rus_guj_fin_afr	0.135201771998752	0.306975831099652	0.759548067540288
729	zul_bos_dgb_ctl_hun_tsw_urd_aze_arw_hin_yor_grk_qcu_prs_mol_bam_lat_est_mao_mnd_xho_heb_ben_eng_rom_moo_tha_alb_swa_swt_gam_spa_nor_ven_igb_por_cic_pol_scr_sod_lda_owc_tag_amr_fbf_afr_knd_uzb_akn_sid_wly_lit_bem_slo_bat_vie_ses_jpn_chh_rus_krd_bsq_dut_mcd_svk_aeg_ukr_ewe_mlt_tsn_hau_geo_ind_ger_ita_fre_cze_amh_bul_sun_tml_tur_azi_glc_dyu_cnt_jav_anl_kor_fin_mly_tig_guj_pan_swe	0.161091275711164	0.3887528809759	0.698347567269275
730	arw_prs_wly_cnt_geo_slo_moo_spa_amr_ses_grk_dgb_sod_hin_tha_tsn_vie_krd_hun_xho_cic_urd_bsq_mlt_por_swa_swe_lit_ind_tur_chh_scr_fbf_eng_alb_owc_bos_dut_ukr_afr_glc_ben_est_cze_ven_mnd_azi_knd_zul_igb_lat_bat_uzb_mly_tsw_pol_yor_pan_fre_jav_aze_amh_bul_rus_heb_mol_svk_ewe_kor_akn_qcu_lda_sid_swt_mcd_dyu_mao_gam_tag_ctl_bam_jpn_nor_tig_hau_fin_ger_tml_aeg_sun_guj_anl_ita_rom_bem	0.144477306748031	0.327197697363171	0.74425370200299
731	aeg_rus_ger_swt_fin_dyu_urd_mcd_mly_hin_fbf_lda_glc_owc_nor_guj_ctl_bsq_gam_hau_aze_est_tsw_ind_heb_pan_swa_sun_mnd_tag_yor_arw_pol_geo_jav_por_hun_akn_igb_bem_dut_ita_kor_amh_zul_cze_amr_sid_scr_bat_spa_tig_bos_rom_afr_xho_svk_cnt_prs_dgb_ukr_mlt_ses_anl_cic_lit_ben_krd_mol_wly_moo_bam_azi_alb_chh_knd_tml_grk_lat_tha_uzb_bul_fre_eng_sod_slo_swe_ewe_tur_tsn_jpn_vie_ven_mao_qcu	0.248377641635574	0.588808679868408	0.557417079018719
732	bem_ger_krd_tml_ind_mcd_sun_nor_rom_anl_ukr_lat_ses_afr_dgb_heb_guj_scr_por_bat_fbf_bul_cnt_chh_mlt_jav_knd_swt_cic_geo_est_rus_tag_yor_mol_owc_bsq_bos_amr_grk_hau_arw_pol_hin_xho_azi_ven_svk_ctl_igb_urd_pan_alb_prs_tha_sid_ita_wly_mnd_aeg_aze_fin_swa_akn_dut_sod_eng_tur_ewe_bam_slo_gam_moo_lda_uzb_cze_mly_tsw_dyu_kor_mao_lit_tig_swe_hun_amh_tsn_zul_ben_vie_glc_spa_fre_qcu_jpn	0.052958604163412	0.128107382048337	0.898340611008939
733	heb_mcd_rus_ger_uzb_bam_wly_hau_sid_yor_sun_dgb_mly_lat_urd_ita_est_mol_ukr_bat_por_fbf_svk_grk_fre_bul_cze_vie_swe_aeg_jpn_lit_bos_gam_tsw_guj_ewe_lda_pol_tig_swt_tag_jav_nor_cic_glc_hin_geo_anl_kor_zul_spa_ven_krd_sod_prs_rom_azi_owc_fin_ben_arw_ses_bsq_mnd_mao_hun_ind_scr_xho_dyu_slo_qcu_tsn_amh_pan_tha_igb_tml_tur_moo_afr_swa_akn_mlt_eng_dut_chh_ctl_aze_alb_amr_knd_cnt_bem	-0.939511813141888	-2.32796855316341	0.0220821351086831
734	swa_prs_fbf_tml_uzb_lat_aze_jpn_est_mol_kor_ewe_mlt_svk_fin_cic_dut_pan_urd_qcu_yor_ukr_dgb_mcd_alb_knd_hau_tsn_jav_tha_rom_vie_heb_amh_bam_swe_swt_por_scr_bul_mnd_sun_guj_ses_ger_fre_ven_bat_tig_ben_amr_nor_afr_bsq_wly_owc_igb_slo_tur_ita_tsw_zul_hun_cze_hin_rus_sid_dyu_lit_ind_arw_grk_chh_bem_azi_krd_eng_sod_lda_cnt_tag_pol_gam_geo_akn_anl_aeg_spa_mly_glc_moo_mao_bos_xho_ctl	-0.704088356981058	-1.674057454287	0.0974794400362542
735	urd_mcd_yor_bos_krd_bsq_fin_jav_xho_bem_tha_eng_tsw_bat_fbf_owc_dut_mol_tsn_bul_mly_por_cnt_pol_pan_igb_vie_kor_cze_fre_hin_spa_knd_mao_geo_ewe_gam_chh_slo_amr_dgb_uzb_qcu_tur_zul_mlt_tml_sid_ukr_rus_jpn_prs_swe_hun_est_ben_glc_ses_grk_swt_nor_alb_svk_sod_lit_lat_ven_swa_tig_hau_cic_moo_wly_ger_amh_mnd_scr_ind_azi_sun_anl_ita_afr_ctl_aeg_bam_guj_aze_lda_tag_akn_dyu_arw_heb_rom	0.0359571972436789	0.0816933023849188	0.935066165698694
736	jav_ctl_guj_dyu_heb_por_ben_uzb_knd_kor_dgb_sun_tha_xho_hau_bos_rus_tag_gam_swa_amh_arw_amr_yor_grk_cze_dut_swt_bsq_prs_est_lit_krd_ind_tsw_sid_tig_lda_tur_ven_bat_eng_slo_geo_vie_urd_mcd_zul_mlt_pol_swe_alb_owc_fin_chh_cnt_fbf_qcu_lat_tsn_cic_mly_wly_anl_ita_afr_mol_ses_hun_svk_rom_glc_bem_azi_sod_aeg_fre_jpn_igb_bul_mnd_ukr_aze_moo_bam_spa_ewe_mao_nor_ger_pan_hin_scr_akn_tml	-0.659370797020975	-1.87243728358458	0.0642880858838589
737	pan_alb_lat_zul_knd_slo_tml_jpn_est_amr_lda_akn_heb_uzb_yor_chh_sun_wly_bam_tha_gam_mcd_geo_svk_tag_kor_grk_krd_azi_jav_tsn_cic_aze_moo_aeg_xho_eng_ctl_swe_swt_prs_ben_mnd_bem_ewe_bul_nor_urd_dgb_bsq_ind_por_tig_dut_fre_igb_hun_swa_qcu_mly_rom_sid_glc_tur_anl_dyu_afr_cze_ukr_ses_bat_hau_mlt_vie_guj_scr_hin_owc_amh_pol_ven_arw_sod_tsw_fin_lit_spa_ger_mao_ita_mol_bos_cnt_fbf_rus	-0.469804999795947	-1.21856908191212	0.226089947656033
738	mcd_ind_cze_por_kor_sod_ses_pan_bem_hun_heb_yor_krd_dgb_ewe_afr_bsq_amh_glc_ger_cnt_spa_ven_cic_hin_pol_eng_nor_mnd_xho_mao_scr_sun_uzb_zul_rom_rus_knd_qcu_bos_gam_ukr_aze_moo_dyu_ctl_alb_wly_vie_slo_fbf_grk_lat_tsn_lit_prs_arw_aeg_urd_jpn_guj_bat_owc_mol_igb_anl_fre_ita_chh_fin_tml_lda_geo_bam_akn_tsw_bul_mly_azi_swe_swa_tur_mlt_hau_jav_swt_svk_tha_amr_tag_tig_est_dut_ben_sid	0.374351791672074	0.863627230694829	0.3900145838178
739	ctl_aze_afr_rus_fre_tig_prs_svk_mol_pan_swe_spa_tsw_nor_swa_heb_mnd_sod_igb_hin_mcd_glc_aeg_jpn_wly_fin_ind_cze_amh_cic_dut_tsn_lda_ven_sid_lat_gam_bat_bam_ewe_tur_yor_mao_bos_geo_rom_urd_por_ger_mlt_swt_hun_slo_ses_anl_bem_dyu_chh_lit_azi_owc_qcu_zul_grk_fbf_arw_cnt_pol_bsq_ben_knd_sun_dgb_est_vie_tml_ukr_mly_tag_alb_scr_hau_tha_jav_bul_guj_eng_uzb_kor_xho_akn_amr_ita_krd_moo	-0.351175452109179	-0.82675315614139	0.410493167411976
740	tml_tur_ctl_tsw_rus_jav_owc_tsn_sod_ben_pan_mly_hin_ukr_mlt_moo_bos_knd_dyu_grk_dut_glc_chh_anl_ger_ewe_svk_jpn_swt_guj_lda_hau_yor_bat_cnt_bsq_qcu_mnd_swa_amh_geo_est_hun_wly_urd_eng_afr_azi_akn_cic_lit_rom_amr_dgb_uzb_bam_vie_lat_gam_alb_prs_fin_krd_sun_mcd_mao_sid_ven_swe_arw_tag_tha_ses_fbf_aeg_nor_cze_ita_zul_tig_spa_bul_mol_scr_pol_ind_fre_slo_heb_por_xho_igb_kor_aze_bem	0.868435308308466	2.15936433353628	0.0333946513146817
741	alb_tsw_sun_heb_bam_pan_igb_kor_cze_bem_anl_svk_ger_urd_ctl_fin_tig_grk_guj_scr_swa_eng_tag_spa_ita_ukr_dyu_chh_rus_nor_mly_ben_bul_moo_por_mlt_bos_azi_tml_uzb_tsn_tur_swe_zul_cnt_amr_vie_fre_rom_amh_xho_fbf_dgb_owc_aze_est_tha_mcd_prs_sid_jav_yor_glc_wly_swt_pol_krd_knd_hau_jpn_arw_ewe_geo_afr_ses_ind_qcu_mao_mol_bsq_aeg_slo_hun_lit_cic_dut_bat_mnd_sod_lat_hin_akn_gam_ven_lda	0.040738387225842	0.0952905077777979	0.924289106280794
742	bul_ven_tag_tsw_akn_ewe_azi_ger_glc_uzb_knd_owc_grk_bam_aeg_krd_fre_slo_por_spa_mnd_fbf_lat_est_amh_sun_afr_amr_swa_tsn_ctl_ukr_cze_anl_chh_xho_ses_sod_mcd_rus_tur_jav_bat_tig_wly_cic_qcu_cnt_mly_jpn_bem_ind_yor_moo_kor_rom_hin_nor_gam_mlt_eng_igb_guj_hau_scr_arw_pan_lit_ben_lda_geo_tha_zul_pol_mao_swe_dyu_mol_fin_hun_dut_bsq_bos_aze_vie_prs_urd_alb_dgb_heb_sid_svk_swt_ita_tml	-0.460460507813128	-1.08168550271927	0.282189150314646
743	dgb_kor_tag_uzb_krd_svk_cic_yor_geo_rom_ind_wly_lit_ewe_rus_por_vie_chh_xho_ven_hau_urd_dut_knd_swa_bat_ctl_akn_zul_amh_amr_aze_hin_cnt_afr_swt_igb_mol_bsq_ses_ben_eng_fbf_bos_nor_arw_lat_swe_cze_pan_alb_tig_prs_tml_sid_ger_tur_mnd_grk_mcd_guj_qcu_hun_owc_mlt_fin_aeg_ita_anl_jav_scr_heb_bul_fre_sun_glc_slo_jpn_mly_gam_spa_bem_dyu_tsw_sod_tha_azi_bam_mao_tsn_moo_ukr_pol_est_lda	-0.53093835917846	-1.28213666098136	0.202981612525216
744	guj_hau_chh_amh_akn_scr_ctl_mly_azi_mol_dgb_heb_pan_aeg_igb_fin_svk_ewe_fre_tsn_geo_ses_hin_cnt_mao_mlt_urd_prs_swa_arw_alb_tag_sod_mnd_ita_tur_bam_lit_ven_kor_swt_bul_slo_bat_dyu_tha_bem_por_knd_cze_owc_mcd_tig_rom_ukr_wly_aze_gam_anl_glc_afr_cic_fbf_jav_uzb_est_grk_pol_bos_dut_rus_amr_sun_swe_bsq_zul_vie_lat_lda_ind_krd_eng_tsw_sid_tml_spa_ben_yor_nor_jpn_hun_qcu_moo_ger_xho	-0.144007903421711	-0.366410393797397	0.714891136671012
745	dgb_mol_chh_tig_svk_yor_mnd_hau_zul_rom_prs_spa_slo_hin_fbf_mcd_dyu_hun_lit_moo_kor_urd_cic_bos_wly_tha_cze_heb_knd_vie_fre_swa_aeg_lda_xho_glc_afr_bsq_ben_jav_swt_azi_mlt_cnt_tml_grk_tsw_amh_pan_mao_tur_eng_sun_akn_amr_scr_bam_est_uzb_aze_owc_bem_nor_por_tsn_tag_ven_ger_bul_ind_fin_sod_anl_gam_arw_dut_krd_geo_jpn_alb_qcu_ita_ses_sid_guj_bat_mly_swe_pol_ewe_rus_lat_ukr_igb_ctl	0.430614552369666	1.15070037919199	0.252805617109742
746	mcd_akn_grk_bem_knd_igb_slo_cze_tig_lda_swt_tur_ben_rus_scr_afr_dgb_hau_uzb_ind_tml_eng_nor_jav_qcu_mao_glc_lit_swe_bat_est_ita_pol_fin_jpn_xho_lat_azi_yor_mly_prs_swa_chh_aeg_bul_ger_heb_guj_rom_por_gam_sun_krd_amh_ctl_geo_mnd_sid_tag_ven_ses_owc_bsq_dyu_hin_fbf_tsn_wly_cnt_kor_zul_tha_mlt_bos_dut_svk_urd_ewe_sod_amr_pan_ukr_tsw_moo_vie_fre_spa_cic_bam_aze_hun_mol_alb_arw_anl	0.180534710169184	0.416472413192694	0.678023977533076
747	bam_nor_hin_arw_zul_dyu_lat_mao_amh_bem_azi_bul_jpn_slo_swe_tig_chh_amr_mcd_ven_bos_glc_ctl_tsw_swt_eng_bsq_tml_tur_heb_gam_urd_lda_pan_xho_fbf_alb_bat_krd_por_yor_ukr_hau_fre_qcu_swa_mlt_tag_geo_svk_ger_guj_rus_ita_grk_scr_sod_tha_uzb_anl_cic_spa_est_pol_igb_wly_prs_mly_owc_ben_mnd_rom_sid_akn_fin_cnt_ewe_dgb_hun_ses_dut_aeg_afr_cze_sun_aze_tsn_vie_lit_ind_mol_jav_moo_knd_kor	0.695629952631246	1.80996080918799	0.0735317750375115
748	lit_krd_prs_urd_ewe_tml_knd_amh_scr_aze_mnd_bem_owc_slo_mly_arw_ben_bul_swa_bsq_gam_mcd_lda_ven_dyu_bos_sod_mlt_wly_swt_est_ger_guj_mao_tha_lat_grk_bam_pan_cic_tur_qcu_amr_spa_jav_ukr_hin_ita_rom_heb_azi_svk_rus_fin_jpn_tsw_mol_akn_afr_tag_fbf_glc_hun_ses_hau_bat_vie_cze_sun_alb_uzb_eng_tig_ctl_aeg_ind_tsn_kor_geo_xho_moo_chh_igb_sid_fre_pol_cnt_swe_dgb_zul_dut_anl_nor_por_yor	0.181815294543961	0.430673166068912	0.667702525988222
749	ind_ses_pol_scr_owc_fin_tur_ewe_mol_ben_jav_cze_moo_dut_guj_qcu_tag_tsw_cnt_prs_glc_pan_rus_dyu_yor_dgb_mlt_heb_spa_bam_grk_amr_wly_chh_aeg_svk_hun_ger_ven_cic_lat_fbf_bsq_swa_krd_hin_mcd_mnd_arw_eng_vie_geo_bos_knd_swe_tsn_tig_mao_igb_zul_aze_est_akn_hau_alb_jpn_mly_bem_sun_swt_nor_gam_tml_por_ukr_sod_slo_rom_lit_afr_amh_bat_lda_xho_ita_azi_fre_sid_tha_uzb_bul_kor_urd_anl_ctl	-0.114604978700313	-0.280212419529144	0.779936888860267
750	wly_tha_lda_sod_cic_jpn_ind_uzb_eng_qcu_moo_vie_akn_mlt_hun_ewe_dyu_krd_igb_lat_mnd_mly_rus_grk_rom_lit_mol_tsn_amr_afr_scr_fin_pol_cze_bul_ven_urd_tag_por_anl_xho_knd_aeg_fre_bam_prs_swt_bat_yor_nor_hin_sun_est_tsw_ita_guj_ctl_alb_pan_slo_azi_swe_glc_gam_owc_bem_ger_tig_amh_ses_ben_hau_fbf_heb_cnt_swa_ukr_svk_mcd_chh_aze_geo_jav_tur_bsq_bos_mao_arw_tml_kor_dgb_spa_zul_sid_dut	0.0709478986411221	0.169178896951357	0.866023362983854
751	igb_vie_lat_arw_ind_chh_spa_gam_knd_wly_aze_afr_jav_hun_tha_cic_krd_jpn_sod_lda_kor_sid_fbf_fin_bsq_amr_dgb_uzb_svk_bul_zul_pan_swe_swa_sun_ukr_ses_bos_yor_alb_ben_mly_guj_nor_azi_est_bat_qcu_cnt_hin_ven_mcd_heb_lit_por_slo_prs_dyu_ctl_owc_tag_swt_amh_bem_eng_tml_hau_glc_mlt_moo_ita_cze_mnd_mao_pol_ger_urd_xho_dut_tur_rom_tig_akn_mol_tsn_ewe_anl_geo_fre_rus_grk_aeg_scr_bam_tsw	-0.00356295926126909	-0.00861792963341461	0.993142431793494
752	bat_lda_cze_bam_knd_tha_sun_hau_urd_jpn_ctl_arw_bos_fin_moo_anl_aeg_glc_ind_rom_grk_bul_cnt_amh_kor_bsq_ewe_est_pan_alb_mcd_fre_mly_scr_owc_afr_gam_sid_nor_mol_igb_lit_ita_zul_fbf_heb_aze_spa_ben_sod_pol_tsn_slo_prs_svk_dgb_swe_jav_mao_ger_dyu_swa_eng_azi_chh_qcu_vie_bem_ven_tig_swt_uzb_hun_tur_dut_amr_por_ukr_ses_guj_hin_tml_cic_geo_akn_tsw_lat_krd_tag_xho_mnd_yor_mlt_rus_wly	0.20682013080046	0.528082713656442	0.598699756770385
753	dyu_ses_afr_lda_tsw_mlt_mao_bsq_grk_chh_lat_guj_vie_hau_hin_bul_prs_sun_tur_igb_uzb_kor_ben_anl_ven_heb_wly_dut_mnd_xho_nor_ita_bem_ger_pan_ind_tig_por_mly_lit_tha_mcd_bam_swa_bos_cnt_dgb_ctl_fre_zul_amh_rus_cze_cic_swt_ewe_geo_ukr_tsn_rom_hun_eng_arw_amr_azi_jpn_qcu_yor_akn_spa_fbf_mol_fin_pol_sod_jav_tag_aze_owc_glc_swe_tml_knd_scr_gam_slo_sid_moo_urd_aeg_est_krd_svk_alb_bat	0.187209926339639	0.499291027314967	0.618753481328355
754	hin_aze_tha_qcu_dut_glc_kor_ukr_guj_amh_tig_krd_vie_lda_cnt_slo_swa_lit_lat_hau_aeg_moo_mao_por_akn_xho_sid_mnd_ben_cic_tur_bem_bul_uzb_heb_owc_dgb_tml_sun_zul_afr_yor_tsn_nor_mol_fre_knd_chh_igb_urd_rus_ita_swt_alb_bam_prs_mlt_anl_gam_dyu_pan_geo_amr_fbf_mly_eng_arw_mcd_bat_wly_tag_hun_spa_rom_jav_ses_ger_fin_ven_ind_bos_azi_est_pol_svk_swe_grk_tsw_jpn_ewe_sod_cze_bsq_ctl_scr	-0.380160207244743	-0.8886456311408	0.376486277545064
755	eng_fbf_yor_guj_cnt_azi_nor_tag_sod_ger_tha_bos_bem_bam_por_arw_geo_mol_zul_alb_rus_swa_hin_cze_tsn_akn_aeg_grk_fin_heb_est_prs_spa_lda_swt_afr_glc_pan_mao_sun_jav_swe_moo_ita_scr_dut_chh_slo_urd_lat_vie_bul_mlt_sid_ctl_bat_tml_tig_pol_hun_amh_ben_dgb_knd_ses_cic_jpn_owc_fre_qcu_wly_ind_bsq_mnd_mcd_ewe_ven_anl_mly_lit_igb_ukr_krd_tur_rom_gam_aze_hau_tsw_dyu_amr_xho_uzb_kor_svk	-0.113677169402084	-0.267379665910808	0.789768914722501
756	sun_fbf_swa_cze_knd_tsw_mlt_prs_chh_lat_hin_ukr_uzb_est_sod_krd_tig_azi_afr_zul_wly_qcu_gam_guj_jav_tag_geo_akn_fin_aeg_cnt_rus_bam_eng_anl_dut_ger_alb_kor_xho_nor_mnd_bos_ewe_moo_dgb_tml_ita_swe_cic_swt_bsq_spa_ses_svk_jpn_bem_heb_owc_por_mcd_mly_igb_rom_pan_ctl_glc_scr_vie_amr_hun_tsn_ben_hau_lit_sid_tha_pol_dyu_amh_grk_fre_aze_slo_yor_mol_urd_lda_ven_tur_ind_arw_bat_mao_bul	0.455972649125434	1.20516207244164	0.231198399035036
757	dgb_swe_rus_tha_sid_moo_ven_ewe_jpn_zul_qcu_spa_mol_amr_fin_sod_mao_bul_sun_ses_fre_azi_cze_urd_mly_bam_ctl_pan_anl_lda_swt_cnt_svk_mnd_lat_slo_arw_heb_owc_scr_igb_jav_eng_geo_aze_afr_yor_kor_knd_hau_por_bos_aeg_bem_cic_ukr_tsw_tag_bat_xho_ben_hun_glc_hin_swa_chh_lit_est_fbf_gam_krd_akn_tml_wly_grk_bsq_ger_guj_amh_vie_tig_ita_rom_mlt_tur_ind_mcd_nor_uzb_dut_tsn_dyu_prs_alb_pol	0.597880500933277	1.3726153662292	0.173173100379252
758	vie_sid_sun_scr_kor_krd_igb_hau_mly_bos_cze_slo_amr_guj_jpn_fre_uzb_tsw_heb_dgb_ewe_bem_nor_bat_xho_mcd_zul_dyu_pol_tml_ses_amh_fbf_chh_glc_swe_ind_alb_lda_bul_lat_bam_ctl_afr_cnt_ven_cic_jav_dut_owc_aze_swt_mol_ger_rus_azi_swa_pan_geo_tur_knd_eng_bsq_hin_svk_tha_akn_spa_ukr_rom_urd_aeg_tig_sod_mnd_arw_grk_qcu_moo_wly_fin_gam_lit_mlt_tag_yor_por_est_hun_ita_tsn_anl_prs_mao_ben	0.00341979968162377	0.00877724628542284	0.993015661588354
759	uzb_anl_aeg_bem_mol_ewe_kor_prs_qcu_fbf_jav_rus_hau_bat_mcd_ven_cze_gam_pan_tsn_ind_akn_xho_est_tml_geo_sod_vie_mly_arw_tig_swa_lat_owc_hin_tha_yor_guj_bam_jpn_knd_swe_dyu_cnt_scr_mnd_amr_pol_dut_mlt_ben_tsw_eng_bul_nor_urd_slo_ctl_sid_moo_krd_heb_dgb_sun_mao_zul_ukr_wly_tur_por_lda_amh_grk_cic_lit_spa_fin_swt_glc_svk_ita_rom_ger_ses_alb_bos_igb_azi_chh_bsq_afr_tag_aze_hun_fre	0.410374651551682	1.02783701317485	0.306692394937707
760	gam_est_mlt_tml_mcd_rus_svk_tsw_aze_krd_slo_zul_amr_anl_vie_heb_bul_ses_alb_ewe_spa_bat_mol_fin_ind_hun_sun_dut_urd_bsq_yor_hin_ger_prs_pol_akn_swa_tig_mao_arw_lda_grk_geo_bem_dyu_cic_cze_afr_lit_scr_pan_lat_uzb_ven_mnd_glc_hau_xho_dgb_sod_fbf_rom_jav_por_ctl_ben_wly_jpn_tsn_azi_bos_mly_chh_ita_guj_swt_swe_fre_aeg_moo_qcu_cnt_bam_tag_tur_igb_eng_nor_ukr_owc_tha_kor_knd_sid_amh	-0.848121737826367	-2.20704446679304	0.0297718395603118
761	nor_bsq_xho_sod_swe_bos_afr_fbf_hau_vie_rus_fin_geo_mly_sun_hin_cze_guj_lda_est_moo_dyu_owc_mcd_tha_lat_alb_dgb_svk_hun_uzb_swt_krd_tsn_gam_urd_eng_knd_aeg_fre_jav_tsw_anl_ita_akn_ukr_lit_prs_mnd_scr_tag_bat_jpn_kor_rom_tml_sid_arw_por_ger_mlt_zul_amr_ewe_azi_pol_mol_ben_grk_yor_bul_tur_bem_cic_ctl_slo_amh_spa_heb_ven_cnt_igb_tig_swa_pan_bam_dut_qcu_aze_wly_ses_mao_glc_chh_ind	0.211408810445465	0.514942762197359	0.607814773253292
762	gam_qcu_hau_dut_wly_anl_ses_mlt_bsq_kor_fre_sid_mol_eng_ita_lat_grk_glc_ger_rom_moo_alb_nor_aeg_tag_cze_lda_bam_afr_ukr_mao_est_geo_jav_vie_ben_rus_mcd_spa_urd_chh_tig_yor_sun_swt_bos_tsw_svk_mly_akn_tsn_tha_amh_bem_ven_zul_hin_pan_sod_swa_dgb_aze_ctl_por_bat_owc_amr_knd_ewe_tml_mnd_lit_heb_fin_prs_ind_hun_krd_guj_azi_pol_slo_dyu_cic_tur_bul_jpn_cnt_uzb_scr_fbf_igb_xho_arw_swe	-0.292673006095567	-0.744371008541807	0.458528820206791
763	svk_bat_sun_tml_swt_afr_ewe_uzb_amh_pan_anl_xho_ind_mlt_scr_ben_tig_ita_gam_hun_mol_sid_ctl_igb_hau_arw_chh_akn_kor_eng_mnd_grk_bos_mly_lat_jav_heb_ses_fin_owc_bam_vie_dyu_cnt_yor_guj_azi_tsn_wly_tsw_tha_nor_tag_tur_lda_urd_bem_zul_moo_hin_prs_pol_jpn_ven_qcu_aze_bsq_knd_alb_krd_est_swe_dut_glc_spa_amr_dgb_sod_slo_por_bul_ukr_mao_geo_rus_swa_rom_cic_ger_fbf_aeg_lit_cze_fre_mcd	0.189737215873885	0.447953579286332	0.65522848855308
764	scr_chh_rus_qcu_ukr_bat_dut_gam_azi_ben_aeg_svk_mcd_uzb_hun_lit_cic_ctl_mol_tsw_zul_bsq_afr_pol_fin_rom_bam_cze_grk_aze_sun_anl_fre_guj_lat_tml_glc_mly_dgb_tag_ita_krd_geo_xho_tha_mao_prs_nor_igb_bem_kor_tur_bul_mnd_ewe_amr_yor_sid_hau_mlt_ven_bos_heb_jpn_swa_spa_dyu_knd_wly_owc_amh_akn_swe_tig_alb_swt_pan_hin_ger_lda_arw_eng_est_sod_jav_ind_ses_vie_urd_cnt_fbf_tsn_por_slo_moo	0.483167273504527	1.13772172820966	0.258159351402649
765	fre_dyu_fbf_hin_ukr_bos_azi_bam_zul_amh_ewe_dgb_pan_cnt_jpn_knd_lda_aze_yor_vie_mlt_cic_fin_grk_akn_jav_slo_prs_bem_sid_ita_urd_tur_bat_tsw_swa_glc_uzb_sod_qcu_spa_ses_arw_dut_bsq_geo_igb_swe_guj_tha_gam_swt_nor_moo_owc_mao_aeg_anl_lit_pol_rom_kor_ctl_amr_tag_chh_bul_lat_ger_mly_eng_wly_scr_ben_svk_alb_xho_ven_afr_mol_ind_hau_cze_heb_tml_krd_est_mcd_mnd_hun_tig_rus_por_sun_tsn	-0.155214852244198	-0.37353612115194	0.709599617746549
766	ctl_akn_bam_aeg_bos_amr_geo_scr_swe_tig_dut_gam_glc_eng_dgb_tag_bul_igb_qcu_tml_hau_zul_azi_mly_uzb_amh_swa_hin_est_anl_arw_urd_ses_sun_mnd_rom_afr_alb_jpn_prs_tha_mol_jav_heb_rus_lat_aze_swt_pan_lit_fin_mlt_slo_fbf_yor_sod_bem_mao_kor_mcd_chh_ewe_ind_xho_moo_sid_tsn_nor_guj_krd_vie_bat_cze_lda_wly_ger_svk_knd_tur_por_ven_cnt_pol_cic_ukr_spa_fre_tsw_bsq_ita_dyu_hun_ben_owc_grk	-0.636580239235153	-1.46204295115225	0.147100448951726
767	krd_bsq_lda_kor_zul_owc_prs_dyu_jpn_spa_akn_tig_ukr_lat_ger_swe_cnt_urd_cze_chh_rus_glc_sod_bam_mly_mnd_tml_guj_fin_ind_fbf_ven_dut_rom_knd_vie_cic_svk_hin_scr_mol_arw_wly_azi_ita_eng_sid_gam_lit_grk_yor_mao_moo_slo_tur_est_qcu_geo_swa_uzb_bos_tsn_jav_sun_pol_amh_pan_aze_nor_ses_mcd_swt_fre_xho_bem_mlt_alb_amr_bul_tag_aeg_hun_heb_tha_ben_ctl_afr_anl_igb_por_dgb_ewe_bat_tsw_hau	-0.449431546738431	-1.20082644979675	0.23286809262714
768	tml_dut_mlt_arw_cic_glc_bul_swa_knd_ita_por_ven_fin_cnt_hau_tur_bam_ses_wly_rus_pan_nor_ctl_tig_pol_grk_afr_igb_tag_urd_ind_xho_rom_aze_akn_dgb_cze_mol_sid_bsq_vie_jpn_geo_kor_est_mnd_spa_ben_lda_tha_mcd_guj_owc_lat_amr_uzb_heb_slo_alb_mly_gam_ewe_svk_ger_scr_amh_mao_moo_swe_eng_prs_jav_bos_swt_sod_hin_anl_bat_dyu_chh_aeg_qcu_azi_tsn_krd_lit_yor_fbf_ukr_fre_zul_bem_sun_tsw_hun	0.0243371756946072	0.0696237981068553	0.944642583506381
769	nor_uzb_hau_tsw_igb_mcd_est_lat_bat_chh_sun_bul_gam_tur_lda_bem_rus_mly_yor_fre_mao_scr_bam_eng_ben_cze_anl_tsn_sod_krd_ses_cic_hin_ven_dut_aeg_pol_ukr_ewe_rom_cnt_afr_vie_mlt_por_jpn_mnd_tml_prs_kor_dgb_amr_alb_ita_bsq_amh_geo_moo_guj_zul_owc_ind_heb_arw_azi_ger_urd_wly_sid_swt_slo_xho_swe_jav_fin_pan_aze_akn_tag_hun_glc_mol_lit_grk_swa_ctl_svk_tha_tig_fbf_spa_knd_dyu_bos_qcu	0.0689070175492852	0.154684048875438	0.877405613745187
770	rus_mcd_ses_fbf_glc_aze_tsw_pol_amr_afr_prs_ger_ind_vie_bul_tml_akn_bos_arw_grk_gam_moo_ctl_owc_por_igb_bem_pan_alb_qcu_ita_tur_heb_urd_sid_swa_zul_nor_jav_lit_fin_sod_mlt_cic_swt_scr_svk_eng_lda_mao_tag_hin_guj_bsq_rom_xho_lat_anl_sun_ben_mly_amh_slo_hau_chh_hun_fre_est_yor_tha_kor_mnd_knd_bat_uzb_dgb_dut_dyu_ewe_tig_spa_cnt_krd_bam_ven_cze_jpn_azi_ukr_geo_wly_aeg_mol_swe_tsn	-0.079091973367387	-0.178375949719628	0.858815727260137
771	vie_bsq_nor_dyu_xho_akn_ita_lda_ewe_fbf_hau_por_lat_pol_mly_mnd_arw_sun_jpn_fin_tml_gam_aeg_ger_zul_cnt_est_kor_aze_swt_bam_afr_sod_urd_sid_cze_fre_ukr_heb_knd_qcu_tag_hin_bat_ben_spa_bem_tig_chh_cic_ind_scr_krd_dut_tsw_mlt_pan_grk_rom_svk_bul_azi_moo_jav_dgb_uzb_yor_mao_amh_hun_owc_geo_swe_slo_tur_bos_igb_prs_wly_rus_amr_eng_ses_lit_mol_guj_ven_glc_mcd_alb_tha_ctl_swa_tsn_anl	0.929590758321503	2.21935173589734	0.0288943900418987
772	mlt_cic_jav_fre_fin_lda_dyu_swa_dgb_pol_hin_guj_ger_heb_bul_bam_vie_amh_svk_mao_slo_uzb_swe_bem_por_qcu_lat_swt_ukr_tml_fbf_scr_tag_est_chh_wly_geo_ctl_pan_tig_arw_afr_tsn_bsq_nor_moo_mcd_spa_grk_ind_ven_amr_sun_yor_jpn_anl_ben_ewe_cze_alb_zul_prs_tsw_eng_urd_akn_azi_glc_rus_ses_aeg_bos_mnd_lit_kor_sod_krd_mol_tur_igb_ita_xho_dut_aze_mly_hau_rom_hun_sid_cnt_tha_gam_knd_bat_owc	0.400712305985971	1.02991395818497	0.305721506038524
773	qcu_uzb_lda_dut_ven_tag_scr_moo_bem_hau_vie_tig_tha_lat_cic_chh_pan_grk_ukr_owc_swa_fre_swe_prs_knd_cnt_bam_spa_mao_mlt_igb_mly_aeg_lit_slo_amh_xho_rom_fbf_ewe_urd_krd_tml_glc_cze_tsw_nor_sod_wly_bul_eng_dyu_bos_ind_alb_mol_bsq_zul_est_mcd_heb_por_dgb_afr_azi_gam_anl_fin_ger_kor_svk_aze_yor_swt_pol_sid_amr_hun_akn_ita_ctl_ben_guj_tsn_geo_tur_jav_sun_rus_arw_jpn_mnd_ses_bat_hin	-0.0102799297928413	-0.0241076812084546	0.980818368310964
774	knd_geo_zul_wly_tag_cnt_guj_bos_mao_lit_dgb_ben_azi_grk_xho_bat_jpn_lda_mnd_igb_swa_kor_chh_tig_pan_ita_aze_gam_swt_ind_eng_por_rus_pol_tsn_sun_dyu_yor_est_afr_hau_hun_akn_krd_fre_ger_arw_sod_bem_lat_prs_mly_bul_heb_owc_aeg_amr_sid_glc_amh_jav_tur_rom_urd_moo_bsq_mcd_mlt_dut_cze_fin_qcu_hin_slo_swe_scr_ewe_ctl_fbf_uzb_cic_alb_tsw_ven_nor_anl_tha_ukr_mol_svk_tml_spa_bam_ses_vie	-0.278060497418968	-0.650501163564995	0.516972402524207
775	scr_krd_kor_rom_zul_cic_pan_yor_cnt_ven_ger_mlt_alb_lat_mol_wly_glc_urd_rus_chh_est_svk_por_cze_owc_dut_bam_swe_gam_uzb_fre_tag_heb_amh_ukr_mly_aze_vie_jav_spa_bul_slo_qcu_ewe_tml_swa_dgb_xho_bem_jpn_hun_ind_aeg_afr_geo_akn_igb_lda_mcd_tur_ses_mnd_tig_nor_sid_ctl_bos_sod_grk_bat_tsw_bsq_pol_tha_dyu_hau_azi_guj_moo_knd_mao_fbf_swt_arw_anl_tsn_hin_fin_prs_eng_ita_sun_ben_lit_amr	-0.214628429648073	-0.541586777737891	0.589398349783316
776	swa_tag_bos_tsn_mnd_bem_sun_grk_hin_chh_owc_amr_zul_bam_mlt_ses_hun_igb_jpn_arw_afr_fbf_bsq_pan_dut_moo_ctl_akn_azi_por_sod_kor_rom_ben_ger_cze_cnt_spa_ven_xho_aze_aeg_lit_amh_vie_mcd_heb_tha_uzb_gam_ind_anl_dgb_ewe_tur_ita_urd_pol_mly_knd_swt_cic_lda_rus_mao_tml_krd_yor_jav_tig_tsw_glc_svk_swe_sid_bat_scr_qcu_eng_wly_lat_fin_hau_prs_guj_fre_nor_geo_bul_mol_dyu_slo_ukr_est_alb	0.649862303400062	1.51395457860879	0.133428608117242
777	tha_ctl_yor_tsw_rom_afr_krd_aze_mly_cnt_alb_ven_sun_zul_moo_hun_lat_bul_xho_hau_swt_tag_azi_sod_rus_scr_por_mnd_swa_cic_tig_nor_sid_amr_bsq_qcu_anl_chh_ind_geo_bem_bat_guj_bam_tsn_mao_ukr_igb_vie_dyu_urd_pan_lit_est_fin_amh_tur_mlt_glc_ita_prs_slo_pol_ben_dgb_mcd_bos_kor_jav_mol_ewe_aeg_lda_eng_grk_hin_tml_jpn_ses_wly_heb_fre_swe_uzb_spa_owc_gam_ger_fbf_arw_knd_dut_svk_akn_cze	-0.323744256682679	-0.835117188904543	0.405792001471099
778	bam_urd_dut_knd_mol_igb_zul_lda_tsw_glc_grk_amh_jpn_aze_gam_mly_swt_uzb_tur_hau_afr_sun_svk_tag_ben_alb_fbf_rus_lit_owc_ven_moo_mcd_pol_ger_lat_ewe_amr_aeg_xho_tig_guj_spa_dyu_pan_bsq_anl_kor_slo_por_wly_krd_azi_tml_geo_mao_prs_cze_bat_bos_chh_hun_mnd_hin_tsn_heb_tha_cnt_ses_sod_bem_akn_cic_eng_mlt_ukr_ind_sid_rom_arw_swa_qcu_yor_fin_jav_ita_scr_bul_vie_ctl_dgb_nor_swe_fre_est	-0.352104656705345	-0.921282594603927	0.359286654172966
779	ewe_ita_fbf_scr_hau_rom_dgb_cnt_aeg_bem_bam_vie_anl_sun_dut_mlt_est_tsn_fre_nor_lit_lat_azi_pan_swt_tsw_tig_alb_moo_bos_igb_uzb_glc_grk_zul_ger_ctl_tag_swe_mnd_svk_mol_amr_xho_pol_prs_chh_tur_ses_owc_tha_cze_spa_swa_hin_gam_mao_mcd_mly_jav_knd_ben_eng_amh_arw_ind_tml_hun_krd_cic_wly_dyu_ven_heb_jpn_fin_akn_kor_geo_por_yor_urd_ukr_sid_aze_bat_qcu_bsq_rus_guj_sod_bul_afr_lda_slo	-0.576732843018781	-1.39681722111653	0.165792917625678
780	ita_akn_ben_azi_por_krd_est_mlt_lda_hau_cze_wly_amr_kor_mly_tsw_ven_guj_bsq_lat_geo_pol_ses_amh_tml_swt_arw_ukr_xho_nor_lit_sod_slo_gam_rus_jav_glc_tsn_moo_bul_eng_afr_igb_ind_urd_uzb_bam_vie_ger_bem_aeg_prs_sid_fre_anl_hin_tig_yor_knd_scr_dyu_spa_cic_mnd_swa_hun_ctl_dut_svk_fbf_zul_swe_heb_bat_ewe_jpn_mao_mcd_owc_mol_sun_qcu_tag_aze_tur_alb_rom_cnt_chh_fin_grk_dgb_pan_bos_tha	-0.174595387291813	-0.392089361568066	0.695889277493033
781	hun_ses_arw_tig_xho_mlt_aeg_dyu_gam_guj_pol_spa_prs_grk_geo_ind_por_amr_ita_wly_amh_mao_slo_bsq_kor_afr_nor_vie_bam_swe_ewe_bos_mcd_qcu_akn_pan_ven_eng_owc_svk_swa_est_bat_bul_hin_krd_tml_tha_zul_cnt_rus_sod_swt_igb_anl_tag_sid_cic_lda_glc_azi_scr_fbf_yor_mly_ben_fin_mnd_heb_knd_jav_ukr_fre_lat_chh_tsn_bem_ctl_aze_alb_dgb_sun_dut_lit_tur_tsw_hau_urd_mol_ger_uzb_jpn_rom_moo_cze	-0.621946518638216	-1.61235819484458	0.110272590643039
782	bat_urd_dgb_mol_fre_xho_kor_eng_afr_mcd_anl_ind_rus_tig_guj_est_tag_igb_tur_bam_cnt_grk_bos_sod_tsw_sun_sid_rom_fin_mlt_slo_por_arw_cze_scr_hau_bul_yor_tsn_lda_wly_qcu_svk_jav_swa_zul_amr_mnd_tha_swe_uzb_pan_vie_dyu_moo_ben_aze_cic_ukr_spa_akn_gam_aeg_alb_ita_swt_ctl_fbf_bem_nor_dut_bsq_tml_krd_prs_geo_jpn_lit_glc_owc_pol_hin_ewe_hun_heb_ses_chh_amh_knd_ger_mao_mly_ven_lat_azi	0.273011915132405	0.614510065322912	0.540378843806015
783	afr_fbf_rus_amh_uzb_tsn_dgb_tml_glc_owc_mao_ctl_lat_cnt_est_yor_guj_lit_slo_mol_bat_aeg_azi_fin_hin_jav_krd_sid_igb_dyu_swe_sun_bem_swa_fre_jpn_ses_mnd_nor_hun_bos_tag_ger_por_xho_ewe_swt_gam_ben_eng_anl_hau_bsq_tur_geo_bul_aze_vie_rom_akn_sod_svk_bam_prs_amr_grk_lda_heb_spa_chh_kor_mly_ukr_ita_alb_mlt_tha_tsw_pan_arw_wly_urd_dut_zul_pol_scr_ind_knd_qcu_moo_cze_mcd_tig_ven_cic	0.445936979926307	1.11493407077861	0.267751563695434
784	tsw_ita_mcd_mnd_alb_slo_krd_knd_mol_tig_svk_por_hau_bos_bat_yor_pan_sod_geo_grk_akn_pol_bam_sun_azi_kor_fre_est_dut_nor_cnt_tml_scr_swe_heb_hin_hun_moo_ven_fin_rom_dyu_vie_urd_chh_lat_bsq_bem_ukr_spa_aeg_guj_mlt_bul_amr_zul_afr_ses_uzb_tur_tha_qcu_anl_lit_cic_prs_rus_owc_ind_jav_ctl_arw_fbf_cze_sid_jpn_ewe_ger_mly_gam_glc_amh_swt_aze_swa_xho_wly_tag_dgb_ben_tsn_eng_igb_lda_mao	-0.437808207608178	-1.03645866670569	0.302675674076394
785	cnt_alb_ind_scr_mcd_grk_tsw_tig_afr_lda_knd_ctl_krd_dut_dgb_hun_bul_amh_owc_lit_mlt_aze_akn_mnd_qcu_igb_slo_sun_tml_zul_tag_rus_pan_jav_fbf_ses_ben_chh_heb_svk_amr_urd_lat_guj_swa_sod_ewe_geo_wly_rom_glc_bam_nor_cic_sid_mao_vie_bos_tsn_cze_bat_ita_prs_pol_hin_gam_ger_ven_eng_fin_kor_aeg_por_jpn_hau_tur_bsq_tha_spa_est_dyu_azi_ukr_yor_swt_mol_moo_fre_xho_swe_anl_bem_arw_mly_uzb	-0.113637170378895	-0.279528380582449	0.780460090633508
786	owc_aeg_cnt_moo_svk_hau_rom_spa_afr_ven_nor_sod_swt_tur_sid_mnd_amh_eng_pan_dgb_wly_tha_ses_fin_kor_fre_ewe_zul_heb_ger_cic_xho_hin_mao_ita_guj_yor_chh_tml_ben_azi_tig_hun_lit_uzb_mlt_krd_tsw_alb_por_prs_pol_geo_grk_bsq_swe_igb_anl_tsn_cze_rus_mly_ukr_mcd_lda_akn_urd_gam_tag_glc_bul_fbf_lat_dyu_aze_bem_knd_sun_bat_amr_jav_est_ind_vie_slo_jpn_ctl_dut_scr_mol_bos_bam_arw_qcu_swa	0.56118478636491	1.45443374597653	0.14919287020801
787	xho_guj_cnt_anl_igb_hau_mol_wly_uzb_hun_arw_swt_bul_bos_nor_tur_slo_tig_scr_ses_azi_fin_bam_bem_rom_bat_pol_mao_moo_yor_geo_rus_ven_eng_tag_lat_fre_amr_bsq_prs_ger_qcu_ben_amh_akn_jpn_lda_mly_vie_alb_fbf_chh_zul_cze_sod_kor_aze_por_est_dut_knd_afr_swe_ita_ind_urd_heb_dyu_cic_glc_tha_hin_spa_ewe_grk_krd_ctl_pan_dgb_gam_mlt_svk_mcd_mnd_tsw_tml_jav_sun_aeg_ukr_lit_swa_owc_sid_tsn	0.725568286565881	1.99645987191193	0.0488078420786554
788	owc_moo_guj_swe_ind_ven_uzb_tur_pan_lat_yor_mlt_rus_knd_tml_amr_ses_hin_geo_hun_lda_gam_ctl_swt_wly_slo_vie_sun_ben_mnd_arw_est_mcd_eng_tha_sod_hau_chh_bam_jpn_ger_aze_anl_akn_bos_scr_ita_fbf_cze_fin_rom_svk_sid_alb_bem_mly_mao_azi_igb_tig_tag_swa_cic_dgb_zul_urd_bsq_amh_pol_mol_kor_dyu_afr_dut_nor_fre_xho_bul_glc_cnt_bat_jav_grk_heb_aeg_tsn_qcu_spa_ewe_krd_ukr_prs_tsw_por_lit	-0.188909274716662	-0.437665689296668	0.662643410049619
789	sod_ewe_azi_mol_uzb_slo_guj_tur_aze_spa_geo_prs_svk_urd_swa_chh_cze_wly_dut_nor_dyu_bam_dgb_swt_gam_kor_lda_scr_ses_cic_tml_mlt_anl_mao_mcd_qcu_fre_pan_sid_tag_ben_bem_eng_jav_ven_rus_igb_hin_amr_knd_vie_bsq_yor_mly_zul_tsn_krd_akn_heb_jpn_sun_amh_ita_fin_bul_glc_xho_ger_est_ind_bat_ukr_fbf_tig_alb_por_hau_grk_lit_lat_afr_tha_pol_moo_owc_arw_cnt_bos_hun_ctl_tsw_swe_aeg_rom_mnd	-0.350213163941799	-0.893492183015674	0.373899997990819
790	sod_spa_aeg_svk_nor_alb_krd_lda_jpn_sun_aze_mcd_tur_yor_dyu_mlt_igb_pan_anl_bam_fin_ewe_ses_swt_mnd_amr_chh_uzb_prs_cze_afr_ven_scr_grk_ger_ben_ita_heb_geo_qcu_owc_eng_dgb_ind_bsq_arw_tsw_pol_por_azi_knd_rom_mly_bem_bos_lit_hau_cic_swa_hin_zul_vie_mao_wly_xho_tag_bul_tha_mol_rus_urd_tig_jav_tsn_lat_kor_fbf_hun_dut_sid_moo_guj_bat_est_slo_tml_cnt_fre_gam_ukr_amh_glc_akn_swe_ctl	0.262599435455237	0.589127951991839	0.557203803756787
791	ses_mlt_tsn_bam_moo_guj_owc_aeg_dgb_prs_pan_cic_uzb_est_lat_knd_qcu_jav_hin_gam_krd_mnd_mcd_alb_mao_tsw_tha_glc_cnt_ger_nor_afr_vie_cze_dut_anl_svk_xho_fin_tig_aze_ind_grk_bem_wly_ctl_por_mly_eng_igb_amh_lit_spa_hau_sod_akn_fre_sid_zul_mol_chh_tag_rus_geo_ukr_ven_ben_swt_fbf_arw_ita_bsq_jpn_pol_urd_hun_sun_bos_dyu_tml_bul_amr_scr_lda_tur_ewe_slo_kor_bat_heb_yor_swe_swa_rom_azi	-0.45259777645958	-1.04548874769679	0.298506953832799
792	lit_nor_hin_dyu_ven_anl_sid_moo_gam_ita_xho_ctl_bsq_urd_spa_rus_igb_jav_wly_vie_fin_tha_prs_hun_owc_rom_fre_lda_knd_tsw_bul_glc_qcu_scr_krd_ses_cic_ewe_lat_uzb_amr_kor_ger_alb_eng_fbf_bat_slo_geo_guj_tig_sod_mlt_ben_mcd_azi_chh_jpn_yor_bam_amh_mly_arw_tml_por_dut_mol_swa_bos_tur_heb_ind_tsn_cze_grk_ukr_akn_sun_mao_swt_zul_swe_est_svk_mnd_pol_aeg_hau_tag_dgb_pan_aze_afr_cnt_bem	-0.449416571905033	-1.0343935886875	0.303634515235655
793	grk_afr_tsn_cnt_wly_est_arw_zul_tha_bul_xho_sod_cic_azi_fin_vie_mly_tur_guj_heb_spa_aze_fre_bat_mcd_amh_swt_urd_yor_ind_bos_krd_glc_dyu_mao_qcu_bam_swe_akn_slo_igb_eng_bsq_sun_lda_ger_dgb_pol_fbf_rom_geo_owc_lat_ukr_jav_chh_sid_mnd_ses_scr_dut_lit_ben_nor_gam_swa_hin_hau_alb_tsw_uzb_anl_tig_knd_rus_amr_tag_ewe_jpn_ctl_kor_mol_por_aeg_svk_mlt_tml_cze_hun_moo_pan_ita_ven_bem_prs	-1.04293597723916	-2.48439976105471	0.0147659138506261
794	guj_spa_grk_cze_aeg_mol_prs_rus_amh_pol_mcd_ger_bul_mnd_nor_qcu_sod_zul_lda_cnt_afr_knd_hau_tur_ses_ind_uzb_vie_urd_arw_fre_dut_ven_wly_eng_rom_tsw_kor_tig_chh_dgb_krd_jpn_tsn_bam_hun_aze_pan_hin_lit_tha_swe_bos_ukr_akn_yor_scr_svk_anl_jav_azi_swt_bat_geo_slo_igb_mlt_est_lat_ita_bsq_dyu_tml_ewe_gam_por_ben_fin_swa_owc_bem_mly_fbf_xho_glc_mao_sid_moo_alb_heb_cic_amr_ctl_sun_tag	-0.430301679885059	-1.02309757032374	0.308915660490809
795	afr_aze_svk_ukr_igb_anl_moo_sod_gam_sun_cnt_tsw_lit_bat_jav_rus_azi_tml_xho_mcd_zul_bem_cze_geo_slo_knd_pol_mly_heb_jpn_wly_mnd_lat_swa_mlt_ewe_nor_prs_vie_por_arw_tag_yor_cic_ita_guj_qcu_fre_eng_hin_amh_bul_tsn_swe_lda_chh_glc_fbf_ctl_tur_dyu_hun_tig_ben_mao_grk_scr_kor_bsq_sid_ger_dgb_amr_aeg_pan_est_tha_hau_swt_spa_akn_fin_bam_ven_rom_ses_bos_alb_ind_mol_urd_dut_uzb_krd_owc	0.168187100480263	0.423836107495922	0.672664046586569
796	ger_kor_mly_sod_spa_bsq_pan_tsn_scr_mol_hun_bam_cnt_tml_mcd_swe_dgb_lda_mnd_arw_mlt_moo_yor_eng_ctl_azi_igb_dut_ben_urd_ewe_knd_qcu_ven_prs_gam_cze_jpn_jav_sid_fbf_chh_ses_cic_ind_hau_krd_glc_bul_heb_vie_wly_lit_tur_grk_amr_svk_swt_bem_guj_fre_akn_rus_geo_por_afr_dyu_tha_mao_aeg_sun_swa_anl_tsw_nor_slo_zul_pol_fin_tig_xho_hin_rom_amh_bos_tag_uzb_ukr_est_bat_lat_owc_aze_alb_ita	0.392093932688107	1.02541348836043	0.307827917566025
797	owc_hau_amh_moo_ita_lat_est_ven_cic_bat_eng_fre_ger_uzb_wly_tsw_pan_heb_mnd_zul_guj_tml_swa_yor_aze_dut_slo_tag_swt_gam_scr_arw_afr_knd_rom_bsq_ind_dyu_svk_amr_bos_kor_anl_urd_mly_aeg_ben_tur_vie_bem_jav_krd_nor_xho_mlt_lit_tha_ses_por_fbf_mcd_rus_sod_sun_hin_azi_alb_grk_ewe_chh_lda_swe_tig_sid_akn_igb_tsn_mao_qcu_pol_cze_bul_hun_fin_bam_jpn_ctl_cnt_ukr_prs_geo_spa_mol_dgb_glc	NA	NA	NA
798	qcu_mao_cze_tml_hin_svk_fin_amr_amh_tha_yor_por_arw_chh_pan_lda_aze_aeg_swe_nor_sod_ses_lat_vie_cnt_ben_swa_bam_swt_ger_slo_bem_ctl_anl_rom_fbf_azi_bul_bsq_tig_pol_xho_ewe_mlt_akn_gam_mnd_jav_mcd_mly_eng_igb_urd_lit_tag_kor_tur_bat_uzb_dyu_est_wly_alb_dut_ukr_ven_zul_ita_cic_geo_spa_bos_grk_sid_moo_jpn_ind_hau_tsw_prs_scr_hun_tsn_fre_rus_knd_glc_afr_dgb_owc_krd_guj_sun_mol_heb	-0.10618872673459	-0.250251083360134	0.802945177623669
799	swt_slo_dut_glc_alb_tml_ukr_gam_guj_ctl_dyu_fre_swa_tur_ind_bem_aze_svk_por_ben_yor_tag_mly_sod_bos_jpn_heb_ses_ita_mlt_hin_hau_bam_aeg_urd_xho_mao_tsn_scr_lat_est_afr_mol_cic_pol_amr_cnt_bat_prs_igb_arw_nor_tsw_ven_moo_tha_tig_lit_mnd_owc_wly_bul_grk_jav_anl_vie_ger_fin_knd_ewe_azi_uzb_qcu_sid_rom_sun_fbf_eng_spa_chh_lda_amh_cze_bsq_pan_geo_dgb_rus_krd_mcd_zul_akn_hun_swe_kor	-0.0553820914070865	-0.14078540328095	0.888343965799672
800	rus_geo_fre_yor_glc_lda_por_aeg_anl_est_azi_uzb_nor_ukr_heb_spa_mcd_slo_mol_hin_bsq_tsw_tig_tml_lit_bul_akn_cnt_lat_prs_ita_cze_ger_qcu_urd_ind_hau_dgb_svk_mao_krd_cic_ctl_ses_ben_amh_fbf_sun_guj_mnd_eng_tur_gam_bem_bam_dut_alb_zul_ewe_moo_mlt_pol_tha_swe_sod_dyu_jpn_pan_jav_ven_vie_rom_arw_knd_kor_scr_swt_swa_afr_chh_grk_tag_bos_amr_bat_xho_igb_aze_tsn_fin_owc_wly_sid_hun_mly	-0.445915616667876	-1.03738650216627	0.30224553561243
801	rus_sod_sun_hin_yor_ctl_est_nor_qcu_cnt_mol_fbf_swe_amh_akn_swt_rom_afr_arw_lit_spa_xho_bul_eng_geo_zul_scr_lat_aeg_krd_tig_mly_tsn_mao_hau_anl_tha_mcd_bsq_ses_fre_jav_ita_owc_wly_hun_azi_glc_sid_ind_moo_lda_por_gam_dut_fin_amr_ben_dyu_aze_grk_ger_cze_alb_ven_svk_bem_bat_mnd_jpn_swa_prs_heb_knd_bam_tag_slo_kor_vie_pan_cic_ukr_tur_tml_mlt_uzb_igb_chh_urd_tsw_pol_dgb_ewe_bos_guj	0.763238824919023	1.77753300321662	0.0787495183008594
802	ben_anl_prs_ven_hun_bam_guj_lda_tha_ger_por_nor_svk_rom_bul_mcd_tig_grk_jav_ses_xho_pol_ukr_rus_sun_ctl_tsn_fbf_heb_sid_mnd_sod_wly_swt_swa_lit_aze_swe_gam_vie_amh_hin_glc_cnt_qcu_ita_krd_ewe_scr_knd_chh_pan_est_cic_eng_bat_bos_kor_mol_uzb_hau_dut_afr_owc_yor_arw_dyu_cze_fre_geo_aeg_jpn_mly_dgb_bem_tml_igb_akn_ind_alb_tur_moo_fin_tag_mao_amr_spa_bsq_urd_mlt_tsw_azi_zul_slo_lat	-0.429839008793412	-1.064706959377	0.289765113707628
803	rom_tig_jav_bul_anl_chh_rus_swe_amr_sun_slo_ewe_swa_tag_zul_bam_vie_ind_svk_swt_glc_tsn_sid_eng_tur_tml_afr_wly_urd_ger_dgb_cze_tsw_arw_scr_grk_bsq_por_knd_lat_xho_lda_mao_bem_ven_ctl_geo_guj_dut_hun_dyu_fbf_mol_cnt_igb_amh_bos_pan_tha_nor_ben_lit_fin_krd_aeg_hin_mcd_uzb_ita_mlt_prs_akn_kor_bat_spa_fre_mnd_mly_alb_yor_azi_cic_moo_hau_heb_sod_aze_pol_ses_ukr_jpn_gam_owc_qcu_est	0.397986811368783	0.925569324245436	0.357065413361097
804	qcu_est_bem_tur_gam_spa_kor_grk_xho_tag_mly_fbf_lit_cnt_ger_tha_tml_hun_ukr_rom_yor_lda_sid_tig_prs_bos_owc_fre_svk_swa_krd_mnd_amh_vie_ewe_sun_amr_knd_heb_slo_bam_anl_mol_dut_fin_por_swe_aze_mcd_ind_ben_bat_arw_geo_sod_ita_ctl_hau_swt_jpn_dgb_scr_ven_glc_guj_mlt_tsw_nor_urd_mao_pol_bul_bsq_akn_lat_hin_uzb_moo_chh_tsn_rus_ses_cic_alb_jav_igb_eng_dyu_afr_pan_zul_aeg_wly_azi_cze	-0.121573667883574	-0.311195947150766	0.756348145032545
805	ukr_xho_mlt_chh_rom_hin_bam_rus_knd_bem_swt_prs_geo_mol_uzb_dyu_hau_ind_tsw_hun_sun_tml_fbf_nor_ger_zul_ben_pol_cze_yor_spa_tsn_swa_lat_bsq_cic_mly_moo_lit_est_jav_mnd_alb_dut_pan_gam_tur_scr_grk_krd_dgb_mao_tig_guj_bos_sid_bul_wly_ita_aeg_tha_afr_igb_lda_svk_mcd_qcu_owc_slo_ses_vie_glc_kor_sod_urd_ven_swe_bat_arw_azi_amh_jpn_eng_fin_cnt_fre_aze_tag_akn_anl_amr_ewe_heb_por_ctl	0.233490675856696	0.601991678733978	0.548644525637297
806	zul_bul_xho_lit_grk_ven_tur_ukr_sod_qcu_urd_dgb_tml_mao_moo_rom_aze_mcd_mol_cic_bam_ses_eng_chh_spa_mlt_hun_scr_tag_lda_anl_rus_fre_bem_alb_glc_heb_ind_pol_fbf_hau_owc_wly_amh_jav_prs_yor_por_aeg_swt_tsw_dyu_akn_tsn_tig_knd_bsq_sun_swa_kor_jpn_bat_lat_ita_cnt_nor_pan_dut_guj_swe_bos_est_slo_amr_azi_ger_hin_mly_ewe_geo_svk_cze_krd_mnd_uzb_sid_ben_vie_gam_tha_arw_igb_afr_fin_ctl	-0.461135645693348	-1.10102181163046	0.273728716696908
807	prs_owc_alb_chh_nor_bem_hin_aeg_ven_sid_spa_ind_ger_amh_swa_ctl_eng_mcd_tag_knd_urd_svk_glc_igb_moo_sod_fin_mlt_rus_fbf_xho_vie_afr_tha_kor_pan_cze_amr_est_azi_wly_bam_anl_aze_fre_swe_bul_mol_ita_jav_hun_zul_lat_slo_ewe_mnd_mly_scr_ukr_tig_ben_arw_dyu_bsq_pol_heb_cic_krd_sun_uzb_gam_yor_tsw_tur_dut_lda_geo_qcu_swt_akn_lit_rom_cnt_tsn_grk_bos_jpn_hau_bat_por_tml_ses_guj_dgb_mao	-0.0328246530241182	-0.0869863335443799	0.930869393407555
808	ewe_bem_est_alb_bul_swe_mlt_dgb_ukr_wly_cnt_fin_ita_rus_sod_uzb_fbf_swa_bam_vie_spa_jav_fre_amh_arw_ben_dyu_owc_xho_tsw_zul_dut_qcu_lda_anl_krd_yor_mly_prs_glc_slo_rom_knd_nor_eng_igb_mnd_ven_jpn_por_mao_heb_tml_cze_scr_afr_tsn_tur_aeg_guj_tig_sid_tha_pol_hun_pan_lit_aze_urd_lat_bat_ind_chh_gam_kor_ctl_amr_mol_moo_grk_svk_mcd_ger_tag_bsq_hau_hin_akn_geo_azi_swt_bos_cic_ses_sun	-0.178794116566302	-0.440477444646789	0.660613479300654
809	eng_sun_hin_tsn_zul_amh_ger_dut_swt_jav_bam_ewe_cnt_kor_owc_fre_bem_swe_tsw_moo_por_aze_tig_knd_pan_ctl_bos_dyu_bsq_yor_lda_prs_svk_glc_nor_tag_lit_jpn_alb_tml_cze_mlt_rom_pol_grk_ita_fbf_mnd_est_mly_mao_ben_geo_arw_tha_vie_dgb_cic_guj_tur_ses_mcd_qcu_lat_wly_slo_ven_heb_swa_hau_akn_rus_krd_gam_fin_sod_hun_azi_anl_uzb_amr_bat_mol_aeg_afr_igb_urd_bul_ukr_scr_xho_chh_spa_ind_sid	0.353518277532104	0.847373574572587	0.398962387789016
810	slo_bam_amh_urd_mcd_hau_eng_tag_prs_ewe_jav_fre_spa_akn_lda_dyu_cic_alb_svk_lit_heb_mao_ukr_anl_dut_zul_ctl_hun_tur_lat_nor_swa_bsq_rom_grk_ita_afr_hin_qcu_uzb_est_mnd_aeg_ind_tha_sun_tig_xho_bos_moo_igb_tml_bul_mol_azi_pol_geo_wly_fbf_scr_kor_amr_vie_mlt_rus_tsw_yor_cze_por_ben_ger_krd_mly_sid_dgb_gam_knd_bat_bem_chh_ven_aze_sod_jpn_cnt_fin_tsn_arw_glc_swe_guj_swt_pan_owc_ses	0.761490610305812	1.9093515561962	0.0592994326619957
811	aeg_kor_pol_dyu_ctl_chh_sod_uzb_por_swt_ven_yor_jav_bem_aze_dut_tsn_bam_tur_spa_geo_tsw_moo_swa_ger_dgb_guj_fbf_qcu_sid_heb_rus_jpn_urd_akn_arw_est_glc_krd_gam_prs_lat_fin_ukr_mao_tig_bat_amr_hau_slo_bsq_owc_lit_xho_tag_scr_ita_nor_tha_eng_anl_ses_grk_amh_zul_hun_svk_alb_knd_cze_igb_pan_afr_rom_ewe_mol_mcd_azi_fre_cnt_swe_lda_hin_cic_tml_mnd_sun_mlt_bos_mly_ben_wly_bul_vie_ind	-0.222091113188897	-0.573285714540174	0.567834925921607
812	cic_pol_azi_aeg_heb_sid_wly_gam_tml_kor_scr_vie_est_rus_lda_ven_ben_tsn_slo_fin_knd_ind_lit_alb_bat_uzb_por_mly_tig_ewe_lat_mcd_ukr_krd_grk_pan_jpn_dyu_anl_arw_sod_afr_swe_tha_dut_ctl_akn_hau_igb_fre_sun_nor_tsw_amr_cnt_bsq_aze_ses_chh_rom_qcu_xho_mlt_hin_bem_ita_mnd_eng_ger_zul_glc_hun_geo_tag_prs_yor_tur_mol_urd_guj_moo_fbf_bos_amh_bul_bam_swa_mao_spa_swt_cze_dgb_owc_jav_svk	0.339580853340655	0.792421947380243	0.430131455119062
813	heb_bsq_lda_sod_amr_swt_aze_est_pol_scr_mao_fbf_rom_mlt_mcd_bul_azi_sun_glc_dgb_ger_akn_lit_arw_ses_ind_hin_sid_tha_ben_grk_yor_alb_guj_swa_swe_tag_afr_jav_pan_igb_jpn_dyu_kor_wly_gam_zul_ewe_mnd_ctl_anl_amh_bat_qcu_lat_dut_hau_fre_tsn_cze_chh_uzb_aeg_prs_xho_bam_rus_krd_knd_tsw_bos_spa_ukr_tig_fin_por_geo_svk_urd_slo_mol_ita_cic_cnt_nor_bem_ven_mly_tur_hun_vie_eng_tml_moo_owc	-0.344188193485151	-0.843261812165192	0.401245705729429
814	mao_amh_pol_ind_owc_jpn_tag_guj_xho_akn_knd_dgb_scr_swa_aze_fbf_ukr_bsq_mnd_uzb_glc_tig_bem_grk_hun_por_sun_cnt_aeg_wly_qcu_bam_tsn_ven_igb_pan_ewe_nor_jav_dyu_rus_gam_lda_spa_cze_tsw_ctl_vie_mcd_tur_alb_heb_arw_krd_mol_kor_swt_tha_fin_tml_eng_yor_rom_geo_ger_urd_mly_lit_anl_cic_afr_azi_hau_ses_ita_chh_swe_bat_hin_mlt_amr_moo_bul_ben_lat_fre_prs_dut_bos_sid_slo_est_svk_sod_zul	-0.37155262645176	-0.887342549814077	0.377183553515296
815	afr_kor_guj_grk_moo_alb_jpn_dgb_rom_tha_anl_gam_bam_uzb_sun_dyu_prs_cic_arw_mcd_tag_ind_fbf_tml_bat_bos_azi_tig_bem_mao_amr_cnt_spa_wly_sod_tsn_ven_ctl_mly_glc_xho_bsq_bul_krd_scr_ses_hun_tsw_ita_swa_pan_igb_ben_sid_qcu_mnd_lat_lda_cze_fre_knd_lit_nor_jav_dut_rus_swt_amh_slo_yor_mlt_hin_ukr_fin_akn_chh_tur_aze_swe_zul_por_ewe_ger_heb_svk_geo_pol_vie_aeg_eng_mol_hau_urd_owc_est	0.0216837080197958	0.0490711665240746	0.960967814568058
816	krd_grk_sid_uzb_ukr_nor_mcd_bam_mly_chh_cnt_qcu_mao_tsn_jpn_tha_mol_knd_glc_aze_ita_svk_swe_afr_lit_tml_scr_amh_bul_tsw_cic_ven_jav_urd_slo_rus_swa_sun_tig_heb_rom_ind_prs_ewe_ben_aeg_pol_guj_dyu_ger_bem_pan_akn_mnd_azi_dgb_cze_hin_alb_wly_gam_tur_amr_igb_dut_sod_ses_lda_anl_lat_vie_geo_xho_bos_spa_moo_hau_eng_tag_ctl_hun_fre_owc_por_mlt_swt_bat_bsq_arw_fin_yor_kor_fbf_zul_est	0.43627959657036	1.02912920011698	0.306088105409506
817	cze_swe_uzb_fin_mly_rus_bul_ind_qcu_mlt_ben_mnd_lat_mol_bem_ven_arw_tsn_chh_ses_sid_mcd_hau_hin_gam_swt_dut_yor_heb_azi_nor_scr_kor_swa_est_akn_bsq_knd_tha_pol_ewe_bos_pan_bat_ukr_tag_grk_amh_hun_aeg_afr_ger_dgb_sun_xho_anl_moo_tml_ita_svk_krd_sod_guj_prs_jav_wly_bam_aze_igb_cnt_ctl_tig_spa_slo_urd_dyu_eng_owc_fbf_lda_rom_amr_vie_zul_tur_glc_geo_mao_alb_jpn_cic_tsw_lit_fre_por	0.374541940659918	0.861102426442874	0.391396324300305
818	swt_alb_bul_nor_mcd_tur_igb_tsw_hun_rom_bem_glc_anl_qcu_owc_swe_fbf_bsq_tha_tsn_hin_jav_mly_moo_tag_spa_bos_mnd_cnt_cic_pol_ger_gam_afr_mlt_bat_fin_ben_rus_amr_slo_mao_krd_urd_ind_sid_ven_heb_jpn_est_dyu_aeg_yor_cze_geo_uzb_lit_fre_bam_sod_hau_sun_tig_guj_aze_por_ukr_vie_azi_amh_svk_knd_eng_lda_xho_prs_pan_swa_dgb_grk_wly_ses_arw_tml_scr_zul_lat_ita_ewe_dut_kor_chh_ctl_akn_mol	-0.142305482744179	-0.368315549377026	0.713475003321229
819	owc_eng_bul_zul_arw_knd_azi_fbf_tig_prs_sod_por_jav_hin_ewe_moo_qcu_bsq_tml_mol_slo_ukr_cze_heb_mly_mao_bam_wly_scr_ctl_swe_swa_guj_bos_ger_krd_cnt_mcd_ind_fre_yor_tsw_geo_lit_swt_gam_svk_hau_xho_lat_ses_alb_glc_tsn_sid_amr_uzb_afr_mnd_nor_anl_rus_pan_spa_dyu_dgb_lda_cic_bem_fin_tur_tag_chh_rom_sun_pol_ven_amh_igb_dut_akn_ita_urd_kor_bat_ben_tha_jpn_mlt_hun_grk_aze_aeg_est_vie	-0.350352214221671	-0.897103018763092	0.371980416712392
820	mao_por_swa_est_bat_xho_pol_tig_dgb_alb_tsn_lit_akn_krd_uzb_knd_fbf_kor_guj_swe_cnt_scr_arw_glc_dut_slo_mly_chh_cze_svk_igb_sod_ven_qcu_azi_amh_nor_cic_ukr_spa_jpn_ita_sun_jav_hin_heb_mol_tag_dyu_wly_moo_tsw_bsq_ctl_vie_yor_geo_hun_eng_ind_rom_rus_mcd_mnd_tml_owc_sid_urd_grk_afr_lat_pan_aze_bul_mlt_bos_swt_aeg_ger_ses_bam_tha_ben_amr_anl_bem_gam_ewe_zul_fre_hau_prs_tur_fin_lda	0.54258115587549	1.3354237230283	0.184997045186958
821	chh_spa_tag_alb_fbf_tsw_fre_zul_anl_ukr_xho_nor_yor_wly_tur_heb_mly_svk_igb_cze_rus_bul_cic_tig_dgb_sun_scr_moo_por_pol_pan_cnt_mao_ger_lda_aeg_gam_dyu_uzb_akn_ewe_owc_kor_guj_bem_mlt_afr_swe_ben_urd_hau_tsn_lit_bsq_ita_krd_est_bat_grk_vie_dut_ven_eng_hin_slo_arw_qcu_lat_knd_jav_geo_prs_glc_mol_swt_aze_ind_sid_mcd_azi_tha_rom_bam_amh_fin_amr_ctl_sod_mnd_swa_tml_hun_bos_jpn_ses	0.371233407746046	0.945370234487668	0.346919633948823
822	bul_rom_tur_spa_pol_est_uzb_chh_ger_kor_tag_ctl_eng_svk_tig_aeg_bos_pan_guj_igb_bat_dgb_swe_sid_wly_bem_cnt_amh_ukr_gam_prs_hin_amr_jav_fre_alb_heb_mlt_zul_dyu_arw_knd_moo_aze_sod_owc_bsq_hau_lit_ewe_jpn_cze_qcu_bam_lat_swa_mcd_grk_por_hun_ita_azi_fbf_vie_lda_krd_ses_tsw_urd_mao_mly_sun_afr_tha_ven_cic_tsn_nor_fin_rus_dut_yor_mol_mnd_slo_geo_xho_scr_anl_akn_glc_swt_ben_tml_ind	-1.22486621734672	-2.84541382385999	0.00545572384581395
823	lat_rus_tsw_dyu_bsq_jav_cze_alb_qcu_por_fbf_zul_slo_chh_mao_aze_swa_dut_xho_bam_fre_amr_ita_guj_urd_rom_akn_geo_ctl_hin_tml_lda_gam_lit_afr_eng_azi_est_bat_hun_cnt_tur_anl_knd_bos_pan_nor_swe_mcd_krd_tag_grk_heb_aeg_tig_mly_ind_bul_scr_sun_fin_owc_prs_mnd_tha_svk_arw_pol_sod_vie_ben_swt_ger_dgb_amh_yor_igb_wly_jpn_hau_moo_kor_mlt_tsn_ukr_bem_uzb_cic_ses_ven_sid_glc_mol_spa_ewe	-0.541095929107218	-1.30912622607331	0.193716999676458
824	akn_tha_hun_heb_guj_slo_swe_bsq_arw_dyu_fin_tur_moo_tig_ind_ben_spa_mao_knd_jpn_xho_anl_fre_amh_tsn_mcd_igb_lda_gam_tml_ewe_aeg_hin_pan_afr_tsw_bat_rus_rom_mlt_alb_owc_geo_pol_cic_tag_grk_sid_por_mly_vie_scr_ita_azi_chh_ven_bem_cnt_cze_jav_urd_kor_mnd_dut_svk_bos_swt_nor_ger_sod_fbf_aze_lat_amr_wly_bul_bam_hau_krd_eng_uzb_sun_prs_qcu_yor_glc_ses_zul_dgb_swa_lit_est_mol_ctl_ukr	-0.0363291127775651	-0.0880180001351007	0.930051622702632
825	lda_svk_afr_bsq_dgb_bos_ita_mcd_hun_ben_igb_wly_dyu_jpn_slo_ger_cnt_pan_grk_amr_sun_aeg_ewe_ven_hau_fre_geo_nor_arw_sod_bul_bem_scr_cze_sid_tag_swa_akn_bat_aze_tha_tsw_ind_swe_rom_qcu_hin_pol_mao_rus_eng_bam_lat_zul_guj_mnd_ukr_krd_chh_lit_mlt_amh_owc_mly_xho_urd_uzb_mol_prs_cic_tsn_vie_alb_spa_tml_est_gam_swt_tig_azi_por_knd_dut_anl_kor_ses_fbf_tur_jav_heb_moo_ctl_yor_fin_glc	0.317513062787611	0.731251414105157	0.466464086109008
826	jav_cze_igb_sun_alb_guj_cnt_yor_ita_tur_hun_chh_azi_ukr_kor_fre_aeg_qcu_xho_zul_lat_krd_bsq_akn_dgb_mcd_hau_nor_mol_dyu_bem_ger_wly_gam_anl_ben_scr_bam_eng_amh_est_dut_vie_tml_pol_svk_uzb_rom_glc_moo_ctl_bul_hin_bat_arw_slo_owc_swa_mlt_tig_lda_bos_tha_fbf_jpn_swe_spa_swt_ewe_urd_sid_sod_por_pan_tsn_rus_mao_tag_heb_ven_cic_tsw_ses_knd_afr_fin_ind_geo_mly_aze_lit_mnd_grk_prs_amr	-1.14252600694726	-2.81123780761371	0.00601849752501216
827	hau_aze_tsn_tsw_afr_mol_swe_pol_slo_bem_mcd_por_lat_prs_sod_bsq_knd_eng_mao_bam_swa_scr_zul_tur_jav_glc_ben_ger_tig_azi_bul_xho_ctl_sid_owc_rus_fre_cze_geo_rom_tag_est_wly_nor_mnd_cnt_fbf_lit_alb_ven_kor_aeg_lda_ewe_jpn_bos_pan_mly_urd_dut_gam_sun_krd_hin_cic_anl_swt_ukr_spa_uzb_dgb_vie_ita_bat_yor_heb_chh_grk_arw_tha_fin_amh_tml_svk_dyu_moo_amr_igb_ind_akn_qcu_mlt_hun_ses_guj	-0.470416249140317	-1.16569886098618	0.24671718598957
828	lat_kor_ind_sod_qcu_eng_ita_bos_lda_cic_alb_azi_mao_dyu_hun_krd_fre_est_nor_yor_igb_ven_cnt_prs_bem_akn_lit_fin_grk_rom_owc_wly_ctl_mly_amr_cze_aeg_por_tsw_ger_bsq_spa_swe_mcd_aze_hin_tsn_ukr_sun_bat_knd_ses_tml_scr_chh_swa_amh_geo_afr_pan_uzb_ben_mlt_hau_slo_jav_zul_jpn_tig_arw_sid_gam_fbf_bam_rus_moo_mnd_svk_bul_glc_guj_dut_ewe_tag_heb_anl_mol_xho_swt_tha_dgb_pol_vie_tur_urd	0.0604774376593405	0.150862547447299	0.88041088993494
829	ben_fbf_moo_sid_ewe_prs_grk_hin_mnd_qcu_pan_zul_anl_dgb_mlt_swa_sun_lda_ctl_cze_por_scr_geo_swt_bul_est_hun_lit_kor_spa_eng_tur_sod_jpn_cic_lat_arw_pol_amr_xho_tig_vie_ger_fin_rus_bos_nor_azi_mly_akn_glc_guj_tml_cnt_mol_hau_ses_krd_mao_jav_mcd_gam_tha_tsw_afr_dut_urd_bam_slo_heb_bem_dyu_yor_ven_chh_tag_bat_swe_ukr_amh_fre_bsq_tsn_knd_wly_svk_ita_ind_aeg_igb_uzb_rom_alb_owc_aze	0.061287224515032	0.149046128644658	0.8818399609466
830	hau_svk_mol_owc_sun_wly_hin_tsw_pan_rus_mao_lda_bsq_ewe_geo_jpn_eng_est_urd_spa_fin_prs_ses_fre_ben_tur_swe_aeg_slo_ven_cic_chh_yor_scr_qcu_bam_cze_tha_grk_mcd_gam_ita_lat_por_hun_xho_kor_arw_sid_guj_tsn_azi_afr_bem_swt_mlt_nor_mly_swa_amh_krd_alb_tag_dut_zul_aze_dgb_ukr_lit_fbf_jav_dyu_ctl_bos_tml_tig_mnd_heb_bul_anl_knd_rom_vie_sod_bat_uzb_glc_amr_ger_igb_akn_moo_cnt_ind_pol	-0.496999971258464	-1.31807370757495	0.190716325601629
831	rus_pan_tha_knd_moo_mnd_gam_tsw_spa_sun_chh_akn_aze_eng_aeg_wly_por_cnt_ewe_zul_bul_ukr_vie_swa_alb_mcd_sid_tml_mly_ctl_azi_kor_lda_qcu_glc_swt_ger_hun_dgb_lit_igb_ben_bem_nor_prs_svk_yor_heb_bam_ita_arw_tag_dyu_mao_rom_fbf_fre_ind_ses_urd_cze_est_lat_hau_afr_geo_uzb_scr_fin_mlt_bsq_anl_guj_amr_owc_bat_bos_mol_hin_pol_grk_krd_xho_tig_cic_tsn_amh_slo_sod_tur_ven_jpn_jav_dut_swe	-0.369731379384093	-0.859613228886324	0.392212726105575
832	uzb_aeg_jav_svk_rus_tsn_ger_fre_kor_por_chh_wly_aze_mly_mao_amh_geo_fin_swe_gam_anl_mcd_igb_hau_bat_azi_ctl_tur_yor_mlt_vie_ewe_est_rom_bem_slo_lit_arw_akn_alb_scr_grk_zul_tha_ben_sod_tag_afr_krd_ukr_cic_hun_guj_spa_tig_glc_dut_tml_ind_fbf_heb_sun_ven_pan_bos_mnd_knd_jpn_dgb_bam_swa_dyu_hin_owc_eng_tsw_moo_lat_cze_xho_urd_ita_nor_qcu_sid_bsq_lda_prs_ses_amr_cnt_pol_swt_bul_mol	-0.684209794297248	-1.61908890460194	0.108814591343448
833	dut_owc_jav_dyu_anl_pol_ven_dgb_cic_sod_mlt_cze_cnt_ewe_tml_sid_krd_igb_azi_kor_geo_por_uzb_glc_knd_swa_yor_eng_bam_fre_aeg_mao_bat_alb_hin_tur_ctl_hau_est_bul_chh_rom_tsn_ind_tag_ses_vie_bsq_arw_mol_sun_bem_tig_rus_tha_pan_hun_xho_prs_akn_spa_qcu_ger_guj_ben_scr_lit_slo_lat_urd_ita_mnd_mcd_heb_tsw_wly_grk_mly_ukr_swe_fin_moo_amh_gam_nor_bos_svk_zul_jpn_fbf_aze_amr_swt_afr_lda	0.397646301112342	0.936837228310086	0.351268782312522
834	sid_igb_amh_urd_eng_tsw_knd_cic_aze_cze_ukr_swt_grk_rus_bem_slo_spa_fre_mlt_xho_lit_lat_hun_bat_mnd_tag_amr_ven_dut_bsq_owc_pol_lda_krd_vie_ind_ita_chh_moo_jav_swe_fin_dgb_ses_aeg_wly_mao_mcd_tha_heb_por_sun_hau_geo_ctl_guj_qcu_akn_cnt_tml_afr_pan_gam_bam_anl_prs_alb_hin_ger_tur_swa_tsn_rom_jpn_dyu_ewe_arw_bul_svk_ben_tig_est_mol_bos_sod_kor_yor_nor_uzb_scr_fbf_zul_mly_glc_azi	0.0475082649123538	0.110662014513609	0.912122834574858
835	scr_knd_por_fre_glc_zul_qcu_fbf_pan_krd_igb_lit_mly_bsq_anl_swe_ven_grk_eng_dgb_yor_wly_amr_moo_cic_bat_fin_rom_ind_tsn_jpn_hin_svk_afr_vie_nor_swt_est_arw_tha_sod_sid_tsw_tig_tag_chh_gam_ewe_sun_bul_mnd_rus_lat_lda_akn_ita_ben_ses_hau_jav_spa_aze_hun_ctl_mlt_ger_alb_mcd_owc_cze_bem_kor_bam_prs_xho_uzb_azi_ukr_dyu_dut_cnt_mao_swa_guj_geo_heb_slo_mol_aeg_pol_bos_amh_urd_tml_tur	-0.563850558986722	-1.23877167010971	0.218547592356873
836	ger_geo_urd_bat_owc_tsw_glc_wly_chh_bul_ita_arw_jav_fin_cze_alb_por_swt_lat_anl_mao_hun_spa_vie_aeg_mly_bem_heb_yor_ind_swe_krd_tsn_eng_mnd_scr_ctl_qcu_tag_rus_akn_fre_mol_swa_mlt_dyu_uzb_hin_est_tur_jpn_azi_nor_bam_xho_lda_grk_prs_hau_mcd_bos_kor_zul_sod_lit_ses_cic_aze_pol_tig_amr_igb_tha_dgb_dut_ben_sid_sun_guj_ewe_slo_ven_ukr_amh_afr_moo_pan_svk_knd_fbf_gam_tml_cnt_bsq_rom	-0.178001807051246	-0.410591483281561	0.682316565686661
837	azi_ben_aeg_wly_qcu_ctl_tig_geo_eng_jpn_swa_swt_tag_hun_sod_knd_mly_ven_swe_bem_lat_guj_sid_pan_ind_bam_lda_mol_vie_tha_alb_svk_tml_fbf_rus_arw_heb_nor_afr_urd_bos_mnd_scr_mao_fre_bsq_amr_owc_zul_spa_glc_yor_xho_anl_cze_sun_tsn_por_bat_rom_slo_uzb_dgb_amh_bul_jav_hin_aze_ita_prs_igb_akn_ukr_grk_tur_dut_moo_dyu_lit_pol_ewe_cic_ses_hau_est_mcd_tsw_cnt_kor_chh_mlt_krd_fin_gam_ger	-0.268409305362617	-0.621623346919184	0.535710420862395
838	bul_svk_aze_kor_mol_mlt_fbf_dyu_ita_hin_heb_tsn_moo_swa_anl_arw_jpn_sid_dgb_por_lit_sod_tml_akn_bsq_dut_gam_spa_mnd_bam_ven_ukr_eng_knd_owc_guj_mcd_vie_sun_rom_zul_rus_tig_pol_mly_ewe_amr_chh_grk_cic_afr_nor_swt_swe_mao_bat_lat_lda_tur_est_qcu_fre_tsw_azi_prs_hau_bos_glc_urd_ses_hun_ctl_pan_ind_scr_igb_slo_alb_bem_uzb_ger_cze_wly_jav_tag_fin_tha_xho_aeg_geo_ben_krd_yor_cnt_amh	-0.54446607214902	-1.40667522705754	0.162856639430119
839	chh_por_mlt_afr_arw_lat_swa_ind_cnt_amr_bul_owc_tig_rom_ben_ven_xho_jav_uzb_tag_bos_aze_tha_fin_moo_bem_bsq_est_tsw_hin_azi_dyu_slo_yor_vie_bam_glc_amh_ewe_hun_ukr_mol_rus_swt_eng_ger_jpn_scr_mcd_zul_wly_tsn_dgb_fre_swe_pol_igb_sun_urd_pan_hau_bat_mly_cic_dut_mnd_qcu_anl_heb_krd_ses_aeg_tur_ita_knd_grk_nor_tml_guj_svk_lit_mao_akn_ctl_lda_sod_spa_geo_gam_sid_prs_fbf_kor_alb_cze	0.368405579523845	0.845871873202199	0.39979538031108
840	bul_dyu_rom_mol_uzb_kor_ben_amh_mly_krd_igb_akn_prs_lit_mcd_tsw_ven_afr_bsq_swe_heb_aeg_knd_jav_svk_ukr_hin_dgb_dut_pol_arw_bat_est_scr_glc_nor_geo_tsn_jpn_fre_fbf_ita_tml_fin_lat_vie_yor_ind_ewe_tur_anl_pan_tag_ses_hun_gam_guj_swt_swa_xho_azi_zul_chh_owc_cic_slo_cze_bam_sun_sod_moo_bem_eng_hau_urd_ger_amr_ctl_lda_cnt_rus_qcu_sid_bos_spa_mnd_mao_wly_alb_tig_aze_tha_por_mlt_grk	0.145700708989494	0.377609156627619	0.706581369197806
841	amh_urd_dgb_swa_zul_dut_cnt_ctl_ses_ukr_mnd_yor_arw_bsq_ita_knd_geo_cze_slo_igb_ind_bat_vie_tur_xho_nor_hau_sid_bem_tml_bul_jpn_est_swt_fin_eng_lit_jav_ewe_owc_sod_rom_pol_bos_pan_bam_spa_ven_fre_svk_mlt_anl_moo_scr_heb_mcd_dyu_por_amr_qcu_mao_azi_glc_akn_lat_krd_tag_lda_uzb_chh_ben_rus_alb_mol_gam_wly_tig_tsn_afr_aeg_hin_ger_tsw_swe_tha_kor_mly_cic_sun_guj_fbf_aze_prs_hun_grk	-0.233529299630171	-0.597652108611734	0.551524607292149
842	qcu_bam_prs_swt_ven_afr_glc_dgb_est_aeg_tml_alb_anl_swe_aze_zul_gam_cic_ses_lda_lat_ukr_uzb_azi_pol_amh_bem_svk_mnd_heb_swa_ctl_hun_knd_tha_fbf_guj_por_pan_arw_cze_bos_rus_lit_mao_cnt_fre_moo_ind_chh_igb_dut_scr_mcd_tsw_tur_urd_xho_mol_sun_ger_amr_ita_tsn_tig_tag_yor_spa_mly_sod_nor_akn_dyu_geo_sid_slo_rom_owc_jpn_eng_hin_kor_jav_vie_krd_bsq_bul_ewe_grk_fin_wly_mlt_hau_ben_bat	-0.645401227885978	-1.52506352214153	0.130636882462595
843	bul_rom_mcd_sid_hun_wly_fin_tml_dyu_hau_hin_qcu_bam_owc_mlt_ukr_bat_fre_aze_bsq_fbf_geo_moo_uzb_jav_ger_mnd_swt_knd_amh_swe_cnt_tsw_ind_nor_rus_amr_sod_anl_ctl_prs_ben_grk_glc_tha_heb_jpn_cic_ses_tur_ewe_ita_est_tsn_scr_cze_mol_slo_tag_mly_akn_bem_aeg_krd_alb_sun_azi_arw_lda_dgb_gam_eng_zul_bos_pan_guj_igb_dut_spa_por_pol_lat_svk_swa_xho_afr_vie_lit_chh_ven_urd_mao_yor_kor_tig	0.707574046385669	1.84839279735913	0.0677232573388125
844	ind_uzb_fbf_est_dyu_alb_tag_prs_svk_swa_amr_hau_cnt_mly_swe_bem_moo_guj_urd_bat_chh_ses_dgb_lit_ben_igb_wly_tsn_fre_sid_afr_rom_lat_krd_eng_fin_swt_anl_ukr_qcu_amh_tha_mol_tsw_hin_sod_rus_aeg_mao_pan_dut_yor_por_bam_mnd_scr_slo_lda_tig_ven_vie_kor_bul_cic_knd_jav_nor_grk_akn_jpn_glc_zul_arw_sun_geo_ita_xho_pol_tur_mcd_cze_tml_aze_bos_gam_azi_spa_ger_bsq_ctl_hun_owc_mlt_ewe_heb	-0.132091529367854	-0.336632476319274	0.737152409587136
845	tsw_dyu_sod_owc_lat_ven_mly_hun_tml_bem_cic_qcu_igb_pan_aeg_sun_zul_bat_tsn_mol_mlt_moo_dut_bsq_mao_guj_lit_heb_ukr_yor_swe_cze_tig_akn_ben_hin_ctl_jpn_dgb_gam_bos_fin_rom_alb_ses_slo_swt_ind_eng_est_krd_chh_ewe_sid_pol_swa_jav_mnd_cnt_azi_glc_anl_tha_por_geo_vie_arw_rus_uzb_svk_fre_grk_bul_kor_ita_wly_bam_knd_ger_prs_fbf_spa_scr_lda_aze_tur_amr_mcd_urd_xho_hau_amh_tag_nor_afr	-0.171255978523403	-0.440692287139349	0.660458479041289
846	jav_tsn_afr_rom_tsw_geo_mlt_dut_bat_igb_glc_hau_heb_sod_ind_yor_hin_fin_akn_swt_cze_dgb_tha_tig_tag_pan_grk_xho_anl_mcd_mao_fre_knd_owc_zul_vie_chh_bul_ses_scr_wly_pol_guj_por_sid_rus_ewe_prs_tur_ita_mol_fbf_aeg_azi_dyu_nor_urd_lit_cic_ben_ven_kor_ger_lda_amr_swa_qcu_alb_ukr_amh_svk_aze_mly_jpn_spa_bos_hun_bsq_arw_slo_gam_uzb_bem_swe_cnt_tml_krd_lat_eng_est_ctl_bam_sun_mnd_moo	-0.0178698960825085	-0.0459749659969149	0.963428781903635
847	lit_mly_rus_hau_dyu_pol_ven_glc_uzb_aze_eng_ben_mlt_wly_tsw_prs_ewe_swe_por_yor_ind_hin_cic_ger_qcu_sod_mao_bul_nor_tag_bsq_fre_fin_tur_knd_svk_zul_swt_mnd_aeg_sun_akn_bem_lda_heb_pan_lat_arw_rom_ita_cze_tig_bos_guj_geo_tml_gam_anl_kor_alb_vie_swa_ses_grk_scr_krd_mol_spa_jpn_ctl_tha_owc_afr_hun_bat_fbf_slo_tsn_azi_est_jav_cnt_xho_amr_sid_amh_igb_urd_dgb_chh_bam_dut_moo_mcd_ukr	-0.166890282189459	-0.394926053438486	0.693801777480541
848	svk_aze_ses_arw_tsw_geo_chh_tur_jpn_pol_aeg_cnt_mao_lit_glc_guj_fin_grk_swe_pan_yor_qcu_bos_ukr_bam_wly_rus_zul_amr_krd_nor_sid_prs_amh_ger_dgb_tha_tag_ind_gam_anl_sod_moo_ewe_bsq_ctl_swt_jav_swa_kor_mly_mcd_ven_tsn_bul_hun_fre_uzb_mol_cze_sun_cic_est_ben_spa_eng_ita_afr_dyu_urd_mnd_owc_hau_lat_akn_por_fbf_vie_bem_dut_alb_azi_hin_bat_rom_tml_xho_lda_slo_tig_knd_scr_heb_igb_mlt	0.235552077864632	0.618909086023575	0.537489342864254
849	cic_guj_sid_arw_mlt_ger_moo_mnd_bem_slo_bam_amr_pol_amh_glc_lda_uzb_dut_fbf_tml_bul_heb_svk_mol_scr_ukr_aze_ind_hun_qcu_azi_bsq_akn_owc_swt_mao_lat_hau_tsn_spa_tag_ven_swa_kor_cze_zul_gam_rom_sod_knd_geo_xho_hin_dgb_tha_yor_prs_ita_wly_lit_cnt_jpn_alb_fin_tsw_tur_ben_mly_tig_krd_jav_est_swe_ctl_grk_aeg_eng_chh_pan_urd_bat_mcd_igb_nor_afr_bos_dyu_sun_anl_rus_ewe_ses_fre_por_vie	-0.158430987916502	-0.405975245706467	0.685693375179866
850	prs_qcu_lda_bos_chh_est_cnt_alb_urd_nor_krd_glc_bul_mao_cic_hin_wly_ben_hun_amh_bat_afr_knd_por_dgb_anl_moo_pol_sid_ctl_gam_ses_mcd_grk_heb_bam_tig_akn_ven_jpn_mol_ukr_spa_tur_tag_azi_lat_swa_aze_fre_tml_guj_mlt_kor_lit_scr_rom_tsw_owc_zul_cze_geo_yor_mnd_ita_tha_ind_sod_ger_bsq_hau_swt_rus_jav_arw_igb_vie_aeg_sun_eng_mly_slo_fbf_bem_swe_svk_fin_dut_amr_uzb_dyu_tsn_pan_xho_ewe	NA	NA	NA
851	lit_ctl_tsn_ger_wly_dyu_amr_mnd_ind_ben_cic_spa_scr_tsw_arw_sod_igb_dut_bos_hau_est_bul_anl_mcd_alb_dgb_gam_moo_amh_tig_heb_ukr_ses_glc_guj_uzb_tag_azi_nor_por_grk_zul_mol_fre_swe_cze_afr_pan_mlt_bam_aeg_slo_mly_sun_fbf_lat_akn_bat_swt_geo_ita_xho_chh_bsq_tur_tml_owc_vie_cnt_ewe_hin_sid_pol_krd_swa_urd_prs_tha_fin_rus_jav_hun_bem_eng_aze_kor_knd_ven_qcu_jpn_rom_svk_lda_yor_mao	-0.164212292889124	-0.434783861023728	0.664726545751897
852	arw_dgb_ben_lit_cic_cnt_tig_pan_rom_bat_lda_swt_vie_ctl_rus_ukr_gam_tag_slo_wly_tur_fin_amh_mol_yor_owc_afr_guj_sod_krd_heb_mlt_geo_nor_zul_jav_dut_sun_mao_igb_tsw_lat_ita_hin_svk_tha_jpn_mnd_swa_qcu_sid_xho_amr_azi_pol_tsn_ewe_knd_eng_moo_est_por_grk_fre_tml_ind_swe_bem_dyu_cze_bam_aeg_aze_prs_mly_hun_uzb_alb_kor_chh_hau_scr_fbf_mcd_spa_ger_akn_bsq_ven_bul_glc_bos_urd_anl_ses	-0.301210724850183	-0.794138214954756	0.429136727549613
853	fin_guj_ven_lda_hau_aeg_scr_bem_glc_heb_mly_azi_pan_igb_moo_tml_uzb_hun_mcd_tha_sod_urd_prs_swe_qcu_kor_tag_sun_mlt_bos_zul_xho_tur_ger_hin_gam_jpn_ses_svk_slo_ind_rom_wly_lit_est_geo_swa_mol_cze_bat_swt_grk_owc_bsq_spa_bul_anl_aze_amh_jav_cnt_ctl_nor_sid_ewe_vie_cic_chh_alb_rus_arw_tig_tsw_mao_lat_ita_dgb_por_dut_amr_dyu_knd_krd_afr_tsn_ben_yor_fbf_fre_eng_bam_ukr_pol_mnd_akn	-0.0407401307871771	-0.0929947063549528	0.926107808976101
854	yor_hun_afr_qcu_lat_igb_fbf_lit_dyu_arw_cze_kor_geo_svk_hin_mol_cnt_ukr_dgb_akn_ven_zul_mly_prs_mlt_cic_vie_anl_uzb_krd_fre_pol_rom_tml_sun_bos_heb_urd_rus_spa_eng_dut_ita_glc_amh_scr_ben_ses_nor_aze_gam_tha_amr_azi_hau_alb_moo_swt_sid_mnd_wly_slo_ger_aeg_bul_tsn_bat_mcd_tur_tsw_grk_xho_guj_est_bem_ewe_bam_bsq_jpn_swa_tig_tag_mao_fin_por_jav_knd_swe_chh_pan_owc_lda_ind_ctl_sod	-0.547811031635377	-1.37712880012354	0.171778149685528
855	sun_urd_ewe_wly_kor_akn_sod_bat_fbf_anl_lat_ukr_xho_lit_uzb_krd_aze_hin_cic_mnd_bos_grk_azi_aeg_vie_amr_chh_slo_mao_fin_dut_qcu_est_jpn_knd_rus_alb_geo_tsw_prs_cnt_ger_dgb_dyu_swa_tsn_mly_bam_glc_owc_rom_por_fre_mlt_ita_mol_ctl_swe_lda_swt_guj_eng_spa_tha_tag_mcd_scr_tur_ind_yor_igb_moo_sid_pan_ven_svk_pol_ses_afr_bem_arw_amh_tml_zul_cze_gam_nor_tig_heb_bsq_hau_jav_hun_ben_bul	0.330470301387943	0.772337225205134	0.441873047310306
856	bul_anl_azi_cze_mol_svk_arw_guj_heb_tur_nor_amh_lda_hun_gam_mcd_bos_ind_sod_lit_qcu_fre_aeg_amr_slo_mlt_akn_ven_jav_bam_swa_igb_mao_rom_lat_dyu_dgb_owc_tag_pol_hau_tml_bem_chh_tha_knd_scr_glc_eng_ses_ewe_bsq_wly_fbf_xho_afr_ger_pan_swe_vie_ben_tsn_tig_tsw_rus_aze_swt_hin_jpn_cic_uzb_moo_fin_sid_zul_ita_kor_krd_yor_urd_ctl_mly_grk_dut_sun_mnd_est_spa_geo_cnt_por_ukr_alb_prs_bat	-0.0512496844134233	-0.116720452272893	0.907333272003052
857	nor_fbf_mnd_jpn_ukr_chh_por_bul_akn_hau_dut_jav_lat_xho_cnt_yor_ctl_spa_heb_fre_qcu_tml_svk_cze_wly_arw_ewe_krd_vie_eng_mcd_mly_urd_aze_sid_igb_rom_glc_afr_mol_tig_geo_fin_bsq_bem_bam_grk_sod_ses_tsn_est_pol_swa_mlt_alb_cic_sun_ger_hin_tha_bat_mao_ind_aeg_slo_ven_amr_amh_swt_prs_dgb_swe_ben_gam_tag_azi_dyu_lda_moo_tsw_scr_kor_pan_uzb_zul_tur_bos_guj_lit_anl_knd_ita_hun_rus_owc	-0.458646550209081	-1.0691598417096	0.287764865880582
858	yor_heb_jav_rom_anl_slo_guj_chh_xho_nor_bat_scr_ben_sid_cze_hun_aeg_amr_pol_svk_ita_dyu_cnt_vie_ses_bos_bem_lda_ven_swt_hin_est_wly_glc_moo_fre_mao_por_mly_tsw_swa_amh_mol_eng_akn_rus_sod_spa_fbf_azi_qcu_hau_tig_bul_tha_ewe_alb_krd_ukr_ind_zul_kor_mlt_geo_sun_ctl_tsn_prs_aze_urd_dgb_gam_pan_fin_swe_tml_tag_dut_owc_bsq_lat_cic_grk_bam_arw_mcd_uzb_tur_knd_afr_ger_lit_mnd_jpn_igb	-0.0286477177547763	-0.0740990956028414	0.941090683078271
859	tha_jpn_pan_tag_kor_ses_tsn_por_owc_amr_rom_eng_gam_uzb_sun_heb_ita_bos_tig_dgb_fbf_guj_ewe_ctl_glc_mlt_mly_ukr_aze_dut_dyu_qcu_aeg_anl_lat_pol_azi_ben_jav_zul_yor_slo_scr_bul_afr_grk_swe_tsw_bem_mcd_igb_mao_fin_geo_moo_akn_fre_cic_mol_bam_sod_lit_arw_ven_hun_nor_alb_rus_bsq_ger_tur_tml_ind_est_cnt_vie_cze_urd_knd_chh_lda_hau_hin_sid_svk_wly_swt_amh_prs_spa_krd_xho_swa_bat_mnd	0.148591819615736	0.360728250462444	0.719120676952545
860	tsw_prs_ven_yor_amh_bsq_ita_aeg_glc_ewe_uzb_cze_tsn_sid_hau_aze_lda_mol_slo_zul_cnt_dut_scr_mly_afr_fbf_urd_wly_bem_mnd_gam_fin_dyu_moo_jav_lit_anl_bam_spa_hun_ukr_grk_kor_arw_mlt_por_tig_cic_bos_igb_dgb_owc_fre_vie_rus_alb_rom_bat_swt_tha_pan_mao_azi_hin_lat_amr_tml_geo_akn_chh_est_pol_xho_nor_jpn_swe_tur_sun_eng_ind_krd_tag_heb_ger_qcu_knd_sod_guj_ses_bul_mcd_svk_swa_ctl_ben	0.739838433486426	1.87879430065323	0.0634047020770502
861	ctl_swt_scr_aze_mcd_lit_sid_rom_bat_spa_ben_tha_ind_ger_eng_est_hau_knd_igb_azi_ewe_swe_jpn_jav_xho_moo_cnt_svk_pol_aeg_heb_kor_mly_alb_sod_lda_hun_bul_tsn_mao_tag_cze_cic_swa_ven_zul_amr_prs_glc_ukr_pan_dut_tml_por_qcu_dgb_ses_afr_wly_arw_fre_bos_anl_fbf_bsq_ita_gam_tsw_slo_amh_vie_sun_grk_guj_uzb_tur_nor_rus_chh_fin_bam_mol_dyu_akn_hin_bem_lat_tig_mlt_yor_urd_owc_geo_mnd_krd	0.712850021162294	1.92678026231545	0.0570599670782904
862	tml_ukr_rus_hun_mnd_igb_akn_ger_zul_hin_mao_swe_owc_lit_ewe_yor_fbf_sod_moo_guj_sid_heb_mol_ben_swa_gam_jpn_ind_lda_amr_aze_chh_eng_ita_qcu_dyu_alb_knd_hau_rom_cnt_bat_glc_kor_afr_slo_urd_arw_ven_mly_spa_geo_bul_grk_tag_fre_pol_fin_lat_bos_por_azi_bsq_wly_sun_tsw_scr_uzb_tha_xho_mcd_mlt_est_vie_jav_anl_dgb_dut_cic_swt_aeg_cze_tig_krd_bem_pan_bam_prs_amh_tsn_nor_tur_ses_ctl_svk	0.112026881277162	0.272004028602832	0.786221870161832
863	sid_tha_bos_swe_tur_mol_tsn_ctl_mnd_bam_kor_mao_lda_sun_bul_anl_ger_ses_igb_ukr_rus_jpn_knd_chh_eng_geo_arw_est_dgb_jav_qcu_swt_svk_akn_heb_mly_glc_xho_cnt_slo_bem_cze_lat_uzb_ben_amh_cic_ita_hun_vie_amr_tag_pol_fin_aeg_ind_guj_tig_nor_spa_bsq_ven_scr_krd_fbf_yor_prs_gam_moo_aze_por_urd_rom_tsw_dyu_mcd_azi_hau_afr_grk_zul_mlt_fre_tml_dut_wly_ewe_pan_owc_lit_alb_swa_bat_sod_hin	-0.217049499774089	-0.560250706147122	0.576655562484815
864	cze_sun_guj_rom_glc_swe_bem_slo_sod_tag_kor_cnt_tsn_est_chh_aze_anl_mly_ger_akn_xho_yor_ewe_vie_amh_ukr_jpn_tha_dyu_tsw_ben_pol_grk_arw_ctl_ita_cic_tml_mcd_bos_moo_lda_swa_eng_krd_svk_fbf_hun_qcu_por_mnd_dut_scr_hin_igb_wly_prs_ven_bat_mao_gam_azi_geo_lat_rus_swt_lit_bsq_aeg_hau_bul_owc_bam_sid_urd_ind_pan_nor_zul_ses_mol_amr_heb_tur_tig_afr_spa_jav_fin_knd_dgb_mlt_uzb_alb_fre	-0.438928530237024	-1.07811266998669	0.283771930870541
865	krd_bsq_mnd_bam_mao_cze_alb_bem_chh_bos_ind_zul_moo_rom_cic_tha_fre_hin_grk_afr_cnt_tig_yor_knd_bat_uzb_xho_prs_ger_kor_fin_sod_aze_est_bul_pan_ewe_sun_dut_aeg_ctl_swe_tag_ses_tsw_nor_slo_guj_hun_mcd_dyu_spa_ukr_mlt_sid_geo_qcu_gam_igb_lit_rus_fbf_anl_glc_swa_lda_lat_swt_heb_dgb_amh_ben_hau_ven_pol_svk_tsn_owc_akn_tml_jav_ita_por_vie_urd_amr_azi_eng_scr_mol_wly_tur_jpn_mly_arw	-0.101023615630965	-0.27345692317001	0.785108376594666
866	guj_grk_urd_alb_ses_aeg_cze_jav_amh_aze_slo_fin_por_lat_xho_pol_spa_yor_est_ven_mnd_bem_mao_bul_sod_tha_ind_sid_tml_amr_hau_bsq_kor_scr_dyu_uzb_dut_owc_dgb_rus_nor_knd_swt_ben_glc_cnt_tsn_mlt_ita_fre_cic_igb_krd_mcd_arw_hin_lda_afr_bam_chh_ewe_azi_bat_mol_mly_gam_akn_wly_tur_tsw_rom_qcu_sun_fbf_ctl_tig_moo_pan_ger_prs_vie_hun_bos_swa_geo_lit_zul_ukr_jpn_heb_eng_anl_tag_swe_svk	-0.281580268219295	-0.728950451345036	0.467863743677649
867	por_ewe_tur_ger_sid_scr_slo_tha_wly_akn_yor_dyu_guj_igb_heb_est_bat_uzb_cze_bos_tsn_anl_ctl_tig_qcu_aeg_rom_krd_eng_ukr_lit_mao_ita_mcd_lat_amh_vie_hau_lda_ind_svk_tsw_bsq_mlt_arw_grk_azi_jav_dut_moo_bem_pan_tml_dgb_prs_swa_pol_kor_ven_fre_swt_alb_owc_geo_bam_sod_chh_xho_glc_ses_sun_rus_bul_spa_gam_fbf_swe_ben_fin_aze_afr_mly_hin_mnd_urd_cnt_cic_zul_nor_knd_amr_mol_jpn_hun_tag	-0.0750098510936304	-0.169720022799286	0.86559896837819
868	uzb_sod_tsn_scr_pol_grk_amh_mao_wly_lat_chh_aeg_ven_lit_azi_qcu_mol_guj_tha_jpn_knd_geo_swt_amr_prs_ctl_cnt_alb_bem_ses_bsq_dyu_tml_jav_igb_anl_slo_yor_por_tag_kor_zul_ind_tsw_rus_bos_heb_ukr_owc_pan_mlt_akn_swe_dut_sid_fre_bul_nor_moo_hin_fin_ita_ben_est_mnd_svk_aze_bam_fbf_arw_vie_dgb_gam_lda_cic_afr_eng_tig_cze_hau_swa_mcd_hun_mly_ewe_sun_ger_tur_krd_spa_urd_xho_rom_glc_bat	-0.367920005652179	-0.946647197070761	0.346271793384048
869	por_zul_ses_dyu_spa_hin_guj_lit_tha_geo_kor_jpn_lat_rus_vie_tsn_ind_bam_swt_swa_amh_knd_arw_anl_urd_jav_bsq_bem_alb_dgb_pol_moo_glc_gam_ven_igb_bul_mao_xho_mcd_mly_fre_tig_eng_afr_ben_nor_hun_tsw_bos_azi_tml_svk_fin_chh_scr_sid_sod_bat_krd_est_owc_qcu_mlt_amr_pan_tag_dut_tur_rom_heb_uzb_grk_akn_wly_ctl_slo_fbf_ger_aze_cnt_cze_mol_mnd_ita_sun_hau_prs_cic_yor_lda_swe_ukr_aeg_ewe	-0.193408902644668	-0.495771898219789	0.621224919534008
870	azi_lit_ewe_ger_hin_aze_grk_ses_fin_est_tag_vie_geo_tig_arw_krd_knd_mly_ukr_fbf_bul_swt_tsn_lat_akn_tur_guj_glc_aeg_igb_chh_bos_kor_prs_ind_mcd_cic_sod_xho_bat_mao_sun_dyu_slo_anl_dgb_fre_hun_eng_rom_jav_pan_por_heb_sid_afr_gam_tml_urd_pol_bam_ita_hau_svk_tha_amr_spa_cze_dut_wly_yor_bem_swe_zul_nor_mnd_rus_swa_mlt_moo_lda_amh_jpn_bsq_alb_mol_tsw_ven_scr_ctl_cnt_owc_qcu_uzb_ben	-0.727270052890384	-1.72227972636669	0.0883430306457222
871	rom_eng_azi_fbf_mly_bul_amr_dgb_sid_aeg_hun_scr_tsn_swe_cic_qcu_ben_bam_lat_mol_bsq_spa_cze_ger_ses_tha_ind_sod_kor_bat_jpn_tur_prs_akn_pan_lit_igb_anl_heb_swa_xho_ita_dut_amh_arw_tml_jav_rus_mlt_mnd_guj_yor_sun_glc_ewe_chh_geo_aze_tig_slo_dyu_swt_bos_tsw_grk_wly_fre_hin_uzb_bem_fin_ven_owc_alb_ukr_tag_mao_pol_ctl_nor_gam_por_vie_hau_svk_zul_urd_cnt_krd_afr_lda_moo_est_knd_mcd	-0.196457388252766	-0.505644909806923	0.614302325587919
872	guj_vie_tur_ukr_heb_sod_dut_kor_mol_jpn_tml_spa_jav_mao_lit_krd_bsq_eng_yor_ger_grk_aeg_glc_tag_tha_ben_amh_hau_bam_rom_bos_tsw_xho_mnd_hun_sun_gam_wly_ewe_slo_cze_tig_cnt_lda_geo_lat_fbf_zul_qcu_nor_arw_fre_rus_bat_mcd_mlt_pan_fin_tsn_hin_dgb_igb_scr_owc_ven_urd_aze_azi_swa_akn_afr_chh_dyu_amr_swt_cic_ita_uzb_knd_prs_pol_svk_ses_bem_mly_ctl_alb_moo_ind_sid_por_est_swe_bul_anl	0.624170842188538	1.63526519041549	0.10537383698586
873	mao_scr_ger_bul_heb_pol_spa_slo_hin_alb_wly_fre_guj_swa_mcd_prs_hau_amh_aze_tig_est_mnd_yor_sun_swt_xho_svk_vie_hun_ita_jpn_sod_anl_dyu_dut_cnt_mlt_tsn_glc_bem_arw_pan_dgb_eng_swe_cze_uzb_lda_ind_ven_rus_rom_por_akn_urd_jav_kor_tha_mly_grk_tur_lat_qcu_geo_bos_bsq_afr_knd_owc_gam_krd_ewe_bam_bat_fbf_moo_tag_igb_azi_cic_tml_nor_zul_fin_mol_aeg_ben_tsw_ses_sid_lit_chh_amr_ukr_ctl	-0.169314414184396	-0.441066275885651	0.660188696442024
874	hin_uzb_ven_mcd_prs_amh_dyu_jav_fre_anl_rus_krd_xho_owc_igb_ita_sid_akn_cic_heb_mlt_cnt_ind_kor_arw_hun_ctl_swa_ukr_tsw_bam_por_spa_wly_ses_bos_swt_bul_dut_pan_ewe_bem_fbf_tml_mly_aze_aeg_jpn_hau_sun_guj_lda_eng_tig_nor_afr_urd_rom_qcu_swe_amr_sod_bat_lit_tag_est_geo_knd_zul_yor_fin_mnd_pol_cze_tur_vie_alb_bsq_tha_grk_glc_chh_lat_tsn_slo_gam_mao_ger_dgb_ben_svk_mol_moo_scr_azi	1.01917866229976	2.45752785934259	0.0158428812069552
875	azi_qcu_sid_prs_moo_amr_chh_tha_rom_amh_sod_fbf_lit_bsq_alb_slo_por_dut_zul_swe_uzb_bos_est_aze_mol_ven_spa_ger_cic_mlt_pol_eng_nor_cze_glc_cnt_akn_hin_ukr_grk_afr_igb_knd_dyu_jav_tur_tsw_wly_pan_bam_dgb_heb_ita_jpn_rus_lat_bem_lda_tml_anl_swa_mcd_ben_bul_guj_hun_bat_yor_mly_sun_fre_mnd_mao_ind_arw_vie_aeg_tag_swt_fin_scr_ewe_owc_hau_geo_krd_ctl_ses_urd_xho_svk_kor_tig_gam_tsn	NA	NA	NA
876	spa_krd_hau_grk_pol_lda_rus_vie_jpn_tsw_guj_afr_tsn_sid_qcu_swe_amh_chh_xho_cnt_prs_mnd_aeg_aze_kor_est_cze_bul_fbf_tha_mol_ukr_hun_moo_ger_scr_bem_azi_rom_knd_slo_uzb_ewe_owc_sod_yor_sun_mlt_tur_bsq_wly_fin_fre_geo_ses_mcd_alb_arw_anl_tag_svk_lit_akn_swt_ctl_heb_swa_urd_nor_dgb_lat_dut_glc_mly_dyu_gam_amr_ven_cic_mao_ita_bat_ben_bam_eng_por_pan_zul_tml_jav_hin_bos_tig_igb_ind	0.149588619369887	0.34714721653068	0.729265070201198
877	igb_gam_amr_bul_ven_mlt_lit_qcu_sun_mol_cic_grk_jav_arw_ger_zul_glc_aze_aeg_tsn_krd_geo_akn_knd_azi_mao_uzb_moo_ben_swt_svk_mly_spa_est_kor_fre_rom_nor_ses_tag_ind_cze_swe_chh_mnd_bam_urd_dyu_pol_bos_hun_tig_ctl_dgb_sod_ukr_hin_mcd_swa_pan_tsw_fin_ita_wly_eng_bem_por_cnt_slo_scr_fbf_lda_anl_bat_heb_tml_bsq_dut_sid_rus_jpn_hau_alb_tur_guj_amh_prs_afr_tha_ewe_yor_xho_owc_vie_lat	0.546018502499506	1.40957295090356	0.162001155282199
878	ukr_sid_gam_swa_yor_wly_xho_scr_owc_cic_pan_por_mnd_alb_dyu_fin_geo_bos_moo_bsq_zul_tur_ita_ben_rus_dgb_heb_qcu_mlt_chh_cnt_ind_hau_mly_svk_bul_cze_knd_tig_krd_hin_swt_grk_tha_rom_bat_ses_uzb_mcd_fbf_kor_nor_anl_dut_guj_ewe_aze_amh_arw_swe_fre_sun_est_glc_tsw_tsn_slo_tml_hun_prs_ger_eng_tag_azi_pol_urd_mao_mol_afr_aeg_sod_lit_ven_jpn_igb_lda_spa_akn_ctl_amr_lat_vie_bam_jav_bem	0.280668536739298	0.638989294741047	0.524400582800455
879	slo_mnd_knd_rom_ben_heb_pan_swt_pol_glc_ind_ewe_dyu_tha_owc_mly_jav_alb_spa_ger_fbf_bsq_dgb_ctl_lat_mcd_sid_krd_amh_uzb_kor_guj_yor_grk_tag_fre_lda_eng_mol_ven_hun_anl_aeg_aze_swa_arw_tml_swe_por_cic_ita_wly_gam_moo_est_ukr_lit_fin_chh_cnt_tsn_scr_mlt_bos_hin_nor_amr_zul_afr_azi_bat_hau_cze_sun_bem_tsw_prs_vie_jpn_akn_geo_urd_dut_tig_bul_ses_bam_rus_tur_svk_sod_mao_qcu_xho_igb	-0.313008784540756	-0.757234152166074	0.450823887525586
880	mnd_bsq_rus_mlt_pol_dgb_owc_mcd_ben_azi_ses_mao_prs_vie_moo_hin_qcu_ita_scr_sun_swe_rom_kor_bul_heb_uzb_tur_swt_bos_amh_grk_yor_chh_sod_fin_hau_afr_cic_tsw_bat_ind_bem_arw_jav_aze_jpn_lat_tag_lda_sid_zul_tsn_spa_mol_igb_swa_por_alb_svk_hun_ewe_krd_tig_ctl_pan_glc_guj_ven_wly_lit_tml_cze_est_urd_tha_bam_anl_nor_geo_ukr_aeg_mly_akn_eng_slo_amr_knd_dut_gam_fre_xho_fbf_dyu_ger_cnt	0.228132070738447	0.529811831176776	0.59750499471506
881	prs_ctl_pan_dgb_akn_sod_swe_knd_ind_mcd_rus_kor_bam_igb_gam_anl_azi_bul_dyu_uzb_dut_moo_fin_mlt_svk_tha_bem_sid_tsw_cic_geo_amr_aze_pol_cze_bos_hin_ben_vie_slo_wly_fbf_lat_bat_mly_est_mol_glc_tag_hun_tsn_guj_nor_jav_rom_fre_mnd_eng_por_chh_scr_ger_xho_jpn_amh_tur_ita_aeg_heb_lit_tml_mao_cnt_bsq_zul_swa_grk_hau_yor_ven_afr_ses_lda_spa_alb_sun_owc_krd_swt_arw_urd_ukr_tig_ewe_qcu	0.310324190794404	0.749812569276391	0.455260241865446
882	swe_sod_bat_uzb_cic_bem_mly_mol_krd_afr_bos_ctl_hin_dut_sid_scr_pol_jpn_sun_rom_azi_nor_glc_fre_fbf_hau_guj_swt_akn_prs_alb_knd_ben_por_aeg_arw_xho_qcu_hun_dgb_eng_dyu_tml_bsq_mlt_tsw_igb_est_moo_wly_spa_lda_tha_yor_tur_ita_mao_ger_svk_gam_cze_bam_rus_slo_lit_jav_amh_ven_pan_ses_owc_heb_vie_bul_tsn_ukr_cnt_urd_grk_fin_tig_mnd_ind_mcd_anl_aze_geo_lat_kor_tag_swa_chh_amr_zul_ewe	-0.0836704476006638	-0.218178900137156	0.827767756689155
883	tig_hin_gam_lit_moo_slo_sun_knd_ger_guj_svk_xho_jav_cic_bat_fre_por_afr_qcu_mlt_mly_hau_vie_rom_igb_swa_alb_heb_mol_krd_swt_dyu_bos_sid_dgb_uzb_kor_bul_ven_fin_anl_pol_nor_arw_tur_pan_akn_ewe_scr_lda_bem_ind_tag_hun_tha_ita_tsw_spa_cze_urd_amr_cnt_amh_tml_est_mnd_lat_fbf_azi_sod_geo_owc_eng_yor_bam_aze_rus_bsq_dut_jpn_ses_chh_ctl_wly_prs_zul_tsn_grk_aeg_mcd_ukr_swe_ben_glc_mao	0.553500492800085	1.45893159719371	0.147953254143875
884	afr_dyu_slo_jpn_glc_akn_mol_lit_swt_cze_vie_tig_sid_fin_amr_eng_amh_xho_fre_sun_mlt_fbf_nor_ctl_por_ben_prs_moo_tha_heb_geo_dut_bsq_wly_uzb_aeg_zul_yor_mao_ven_owc_est_swa_guj_ger_mly_tsn_svk_cic_bat_spa_grk_dgb_sod_bem_bam_lda_ses_tur_lat_tml_chh_ind_ita_hin_mnd_urd_bul_pol_aze_cnt_ewe_arw_bos_swe_tag_rus_ukr_pan_scr_igb_qcu_gam_anl_hau_jav_knd_mcd_alb_tsw_kor_krd_hun_azi_rom	-0.62507141950475	-1.49634233145191	0.137950534684298
885	zul_rus_gam_slo_fbf_eng_sod_tsw_sun_bam_urd_jpn_bul_tag_tig_ewe_ven_prs_guj_amh_svk_pan_qcu_ben_mcd_hin_bat_tha_grk_mlt_krd_kor_aze_pol_chh_mly_cze_lit_uzb_igb_swt_ita_vie_aeg_knd_nor_ind_jav_geo_alb_akn_sid_hun_dgb_fre_azi_dut_swa_mnd_amr_tml_lda_bsq_mol_por_spa_moo_scr_arw_mao_afr_bem_rom_xho_glc_heb_ger_ctl_yor_anl_dyu_fin_owc_ukr_cnt_tur_est_tsn_bos_lat_hau_cic_wly_swe_ses	-0.0794670352465261	-0.205886350969544	0.837329715911095
886	spa_glc_uzb_mao_pan_dut_hun_amh_lda_knd_grk_geo_zul_tha_wly_ben_bat_jav_ukr_dgb_anl_alb_slo_aze_sid_fin_tig_nor_bos_lat_mnd_mlt_afr_dyu_akn_tur_owc_krd_jpn_fre_eng_ewe_amr_cze_sod_heb_moo_xho_guj_aeg_mcd_yor_prs_kor_bem_est_ses_rom_swt_por_cic_tag_ctl_gam_mly_ind_rus_qcu_ger_tsw_tml_azi_vie_urd_igb_sun_cnt_hin_bul_pol_bsq_scr_swa_mol_svk_chh_lit_ita_hau_fbf_tsn_swe_arw_bam_ven	0.108332040112988	0.26378321622108	0.792530582408211
887	heb_eng_tsw_bul_yor_aze_grk_dyu_ukr_arw_bos_krd_svk_akn_zul_tig_tha_pan_lat_jpn_tsn_nor_swt_sid_guj_scr_ger_fin_pol_mlt_geo_owc_knd_moo_amr_swa_dgb_mol_ita_bem_alb_mcd_igb_bsq_uzb_qcu_ewe_aeg_cze_hun_swe_ven_spa_lda_kor_mnd_fre_rom_cnt_ses_bat_hin_tml_mly_cic_dut_ind_prs_jav_sun_por_wly_afr_chh_azi_est_ben_ctl_urd_hau_amh_tag_fbf_sod_rus_mao_slo_tur_lit_glc_anl_gam_bam_xho_vie	-0.0292582674631177	-0.0673370777303517	0.946457916667727
888	zul_hin_jpn_chh_xho_heb_amh_scr_wly_cic_mlt_jav_spa_tsw_aze_dyu_qcu_uzb_geo_ewe_eng_pol_aeg_tur_bsq_grk_ita_ses_rus_mly_est_azi_anl_guj_mnd_urd_swt_kor_ven_fin_por_mol_ger_moo_dgb_vie_yor_slo_svk_tsn_krd_tml_gam_bem_ind_sid_amr_rom_knd_lda_owc_bat_hun_cnt_bos_ben_arw_mcd_dut_tha_ukr_lat_akn_lit_glc_fre_tag_sod_hau_pan_prs_alb_fbf_igb_sun_ctl_cze_nor_afr_mao_bul_swa_bam_swe_tig	-1.19706628632852	-2.90640449173688	0.0045698094958453
889	heb_bam_hun_jpn_vie_krd_lat_tsw_bsq_grk_igb_mnd_cnt_eng_dyu_chh_amr_spa_tur_ses_azi_swt_dut_ewe_cic_tsn_bem_sid_mol_prs_hau_jav_lit_gam_sod_est_fin_lda_uzb_mcd_tag_sun_ctl_yor_hin_ind_pan_swa_ukr_moo_swe_urd_tig_mao_svk_fre_qcu_tml_bul_kor_bat_alb_slo_amh_por_pol_scr_wly_akn_xho_zul_cze_knd_owc_ita_bos_arw_tha_dgb_nor_rus_glc_rom_mly_fbf_afr_mlt_anl_ven_ger_geo_aze_guj_ben_aeg	-0.405568597872744	-0.980782098110393	0.329244792506084
890	xho_mcd_afr_bem_cnt_mao_bul_bat_ctl_anl_kor_sid_rus_hin_hun_urd_tml_tig_ses_swa_svk_krd_tsw_bos_chh_ind_fin_jpn_knd_dgb_ewe_ben_sun_dut_bsq_heb_dyu_aze_gam_geo_azi_mol_lda_grk_sod_bam_owc_akn_cze_slo_swe_ger_amh_zul_ita_glc_moo_swt_vie_alb_est_fre_igb_tsn_prs_eng_pol_lit_yor_rom_nor_ven_cic_fbf_tur_por_mnd_arw_mly_jav_lat_pan_amr_spa_tha_guj_mlt_uzb_scr_hau_ukr_qcu_tag_wly_aeg	-0.978547335513106	-2.55100325680682	0.012373896157216
891	tur_spa_est_ukr_cnt_dyu_akn_tha_tig_yor_mcd_aze_cic_bos_ger_ses_heb_fre_ven_qcu_dut_vie_tag_igb_bsq_hin_amh_fin_jav_arw_alb_ind_swt_sun_zul_wly_mao_lit_dgb_cze_owc_gam_bat_swe_hau_xho_mlt_aeg_sid_tml_scr_sod_bam_mol_guj_kor_geo_lat_swa_mly_ewe_ben_jpn_fbf_krd_pol_svk_glc_azi_rom_anl_tsn_eng_grk_pan_slo_amr_ctl_bul_ita_prs_por_moo_lda_bem_afr_chh_rus_tsw_nor_urd_mnd_hun_uzb_knd	0.106675801791272	0.26504783631736	0.79155919331585
892	mnd_chh_ind_dut_nor_jpn_fre_qcu_tsn_akn_tig_dyu_owc_wly_krd_tsw_hin_amr_fbf_prs_amh_cnt_grk_lda_vie_mao_jav_ger_bsq_cic_afr_mlt_tag_igb_ita_bul_kor_sod_sun_gam_spa_azi_tur_lit_yor_por_rom_tml_sid_cze_mcd_ben_ses_moo_glc_arw_hun_svk_bem_dgb_eng_ukr_aeg_bos_swe_est_fin_heb_ven_zul_xho_hau_mly_pol_scr_guj_bat_rus_urd_geo_bam_slo_alb_aze_anl_tha_ctl_mol_lat_knd_ewe_pan_uzb_swt_swa	-0.0669697223650679	-0.172908411968673	0.86309917967373
893	swt_bat_pan_rus_mol_dut_tsw_owc_tml_bos_grk_akn_swa_xho_uzb_fin_ind_tig_ctl_arw_mao_sod_guj_ita_heb_tag_por_sun_hin_spa_bsq_qcu_ger_geo_kor_tsn_yor_est_hun_cic_swe_svk_ukr_sid_mcd_ven_tur_amr_tha_mly_mlt_lda_dyu_gam_jpn_aeg_jav_fre_rom_dgb_lat_slo_fbf_afr_igb_moo_azi_ewe_glc_pol_zul_aze_krd_urd_ben_alb_anl_ses_nor_wly_chh_bem_eng_knd_bam_bul_lit_mnd_cze_amh_prs_cnt_vie_hau_scr	0.908022481786356	2.15096457855259	0.0340711195229145
894	glc_sun_bat_tha_knd_afr_tag_ind_jav_hau_slo_ctl_alb_tsn_lit_cnt_swa_ewe_wly_ita_arw_uzb_tsw_azi_qcu_bul_mol_bem_kor_por_geo_zul_sid_cic_ukr_heb_amh_owc_nor_aeg_pan_sod_rus_swe_ben_krd_tur_pol_jpn_mnd_ses_ven_grk_bos_amr_mly_mao_bsq_spa_prs_aze_mlt_anl_est_fre_cze_scr_ger_mcd_hun_rom_chh_guj_dyu_yor_svk_moo_tig_urd_lda_fbf_lat_hin_xho_tml_vie_eng_dgb_igb_dut_gam_swt_bam_fin_akn	0.0754316567546799	0.186427646166381	0.852515475306899
895	grk_heb_dgb_rus_tur_pol_aze_igb_vie_nor_krd_tsw_scr_wly_afr_bat_lat_pan_glc_bsq_amh_hin_swa_mol_alb_lit_ukr_geo_hun_akn_arw_ses_hau_jpn_fbf_tig_guj_mao_dyu_tsn_yor_gam_anl_mly_mlt_knd_bul_bam_rom_cze_swe_azi_spa_eng_svk_kor_mcd_cnt_xho_bos_est_fre_fin_ben_sun_ind_ven_amr_qcu_uzb_tml_swt_aeg_mnd_slo_prs_bem_dut_zul_tha_ewe_ctl_cic_chh_jav_sid_por_ita_lda_moo_urd_sod_ger_owc_tag	1.1914429697239	2.79050934202425	0.0063852318278625
896	krd_arw_ben_alb_tha_ewe_ind_afr_mcd_aeg_lit_jpn_fin_grk_zul_hun_glc_azi_ctl_uzb_mly_ses_cic_moo_qcu_tsn_bem_mol_fre_chh_dgb_kor_lda_tsw_igb_aze_pol_est_bos_dyu_sid_vie_yor_lat_eng_prs_ukr_hau_geo_ger_sod_anl_mlt_gam_por_cze_tig_svk_ita_guj_owc_ven_urd_bul_bat_nor_bam_spa_hin_tag_xho_swt_swa_rus_jav_mao_knd_bsq_slo_fbf_dut_tur_rom_heb_mnd_sun_tml_wly_pan_amh_swe_amr_akn_cnt_scr	-0.709346721939566	-1.84852135545319	0.0677044903557286
897	ger_aze_ind_por_pol_nor_xho_afr_kor_azi_ukr_igb_sun_tur_fre_scr_cnt_mnd_swt_tsw_ven_hau_wly_tha_owc_swe_mol_rom_gam_bat_sid_amh_lat_grk_slo_uzb_tml_est_arw_ita_lda_amr_ctl_rus_anl_pan_hin_jav_aeg_bsq_dut_glc_chh_lit_spa_bam_urd_moo_mcd_cze_hun_vie_guj_bul_tig_jpn_tag_ben_fbf_yor_dyu_prs_sod_ses_bos_cic_akn_swa_heb_tsn_fin_ewe_knd_mao_svk_geo_mly_krd_qcu_zul_mlt_alb_dgb_eng_bem	0.357511209727545	0.80295461353958	0.424048313845633
898	swe_svk_dgb_tha_por_mcd_azi_bos_tig_fbf_pol_qcu_chh_sod_mol_hin_wly_eng_amh_mnd_bul_cnt_hun_glc_rus_ses_alb_vie_prs_urd_tml_xho_ita_cze_ven_gam_aze_kor_akn_mao_jav_geo_tsw_sun_ben_fin_pan_anl_sid_heb_mly_tsn_afr_ukr_tur_bsq_zul_spa_grk_dut_yor_igb_ger_bat_moo_slo_uzb_jpn_krd_fre_ewe_guj_bem_lit_ctl_dyu_tag_ind_amr_swa_swt_lda_arw_mlt_est_cic_aeg_bam_lat_owc_scr_hau_nor_knd_rom	0.304016966492965	0.826210241363224	0.410799455473182
899	lit_eng_ven_yor_tur_nor_svk_sun_fin_ger_ita_spa_moo_cic_mol_tig_mnd_vie_krd_afr_swt_slo_azi_pan_est_knd_bos_aze_tag_sid_cnt_bul_dyu_akn_ben_guj_cze_hau_rus_tsw_tha_por_swa_hin_bat_mao_ses_bem_dut_fbf_dgb_scr_tsn_tml_alb_ind_bsq_aeg_heb_geo_qcu_gam_xho_amr_urd_wly_sod_zul_ctl_mlt_arw_owc_rom_anl_kor_hun_bam_swe_ukr_ewe_uzb_jav_igb_lda_lat_amh_pol_glc_prs_fre_mly_grk_mcd_jpn_chh	0.146007013358651	0.340116909759279	0.734535492780665
900	sod_scr_moo_owc_bem_aeg_bam_wly_mnd_slo_mao_lit_bsq_arw_dyu_swa_amr_grk_hin_cic_yor_anl_hau_tig_bos_swt_hun_tha_ben_bat_zul_amh_est_azi_mly_aze_fin_alb_ita_rus_jpn_geo_dgb_fre_swe_fbf_knd_tag_lat_ger_guj_cnt_sid_krd_akn_por_spa_pan_eng_kor_heb_vie_lda_urd_ukr_pol_ind_ctl_prs_igb_mcd_ses_svk_mol_tsw_bul_uzb_afr_cze_rom_tml_gam_tur_ewe_mlt_nor_jav_xho_tsn_chh_glc_sun_dut_qcu_ven	-0.445161026105719	-1.04923390101837	0.29678949344349
901	spa_scr_vie_bam_mao_fre_aeg_ses_fbf_swe_tsn_bul_tml_ita_kor_lat_owc_prs_tsw_bat_jpn_cnt_dgb_swa_grk_gam_ger_ctl_moo_krd_rus_tag_glc_rom_svk_ewe_guj_amh_est_slo_xho_dut_swt_knd_urd_ben_pan_tha_sid_jav_hun_sun_mcd_mlt_ind_bsq_akn_pol_mol_wly_arw_uzb_cze_mly_afr_alb_yor_nor_ukr_hau_lit_ven_dyu_zul_mnd_tig_lda_qcu_amr_chh_sod_igb_azi_cic_por_geo_eng_fin_bos_hin_anl_bem_tur_heb_aze	0.165117280655079	0.394559518708901	0.694071375224808
902	ind_ger_wly_rus_ses_jav_swe_pan_dyu_bat_tha_mnd_lit_tag_fin_mlt_mol_sod_moo_cze_amr_bsq_afr_vie_aeg_tsw_por_azi_bem_hun_hin_xho_mly_alb_lat_dut_tml_sun_ewe_dgb_grk_tsn_ita_eng_bos_scr_zul_ben_amh_ctl_mao_nor_fre_heb_hau_bam_pol_sid_yor_kor_knd_guj_fbf_swa_gam_glc_svk_mcd_cic_cnt_krd_spa_aze_anl_ukr_bul_qcu_tig_owc_lda_igb_est_jpn_geo_slo_ven_rom_uzb_swt_urd_akn_chh_tur_arw_prs	0.695324000449433	1.64367520358339	0.103619964942853
903	fbf_bos_swa_afr_ben_geo_tsn_est_amh_lat_tha_arw_uzb_rus_ven_scr_fre_tml_pan_spa_ita_heb_ind_lit_anl_bat_alb_hin_hun_aeg_dgb_sod_jpn_ses_mol_cze_wly_gam_swt_cnt_tur_glc_por_amr_ewe_grk_mlt_qcu_mly_sun_hau_kor_cic_lda_bam_eng_ger_nor_rom_xho_chh_dut_slo_sid_tsw_knd_mnd_fin_tag_guj_azi_igb_urd_krd_swe_dyu_jav_tig_bem_svk_zul_vie_akn_bul_ukr_bsq_owc_mao_yor_prs_pol_aze_mcd_moo_ctl	0.0641744562317664	0.172770276001343	0.863207453569849
904	ita_ger_dgb_vie_anl_slo_tml_mly_lit_afr_swe_gam_amr_wly_sun_svk_ven_swa_mao_lda_tsw_ses_kor_bam_ukr_pan_alb_amh_urd_cze_azi_guj_hau_geo_tag_jpn_ind_arw_fre_xho_chh_ctl_igb_grk_est_hun_tha_nor_aeg_sid_dyu_jav_knd_bsq_dut_krd_aze_cic_ben_cnt_glc_zul_owc_fbf_mcd_eng_spa_pol_bul_bem_rus_lat_moo_yor_prs_swt_bos_tur_uzb_mnd_akn_ewe_tsn_mol_scr_rom_sod_tig_heb_hin_qcu_mlt_bat_por_fin	0.479741607526998	1.28876177542652	0.200677610390651
905	glc_geo_kor_mol_fre_swt_bam_krd_mly_owc_amr_por_scr_ctl_mcd_lda_cze_fbf_guj_yor_tsw_bos_ger_rus_bsq_prs_fin_ind_arw_eng_jpn_tml_tha_swe_ses_swa_sod_heb_afr_tag_tur_anl_pol_aze_uzb_nor_wly_akn_bul_jav_sid_xho_qcu_vie_cnt_pan_aeg_alb_urd_amh_moo_bat_dyu_igb_sun_tig_azi_dut_tsn_hin_cic_zul_mlt_bem_slo_lit_chh_est_spa_ven_dgb_mao_lat_gam_ita_svk_ewe_hun_mnd_ben_hau_knd_grk_rom_ukr	0.119473861367344	0.290149008759971	0.772348212067384
[truncated: 95 more rows]
