# Supplementary material for: Future Tense and Economic Decisions: Controlling for Cultural Evolution
Source: PLoS One. 2015 Jul 17;10(7):e0132145. doi: 10.1371/journal.pone.0132145 (PMC4506144; doi:10.1371/journal.pone.0132145)
Supplement: S8 Appendix — See README files within the various sub-folders. (ZIP) [file pone.0132145.s008.zip › S3_Code/Residuals_new/PGLS/PermuteResults/permute_S_42000.csv]

	ftr	r	t	p
1	dgb_yor_alb_amh_igb_swa_por_spa_wly_kor_qcu_ses_hin_scr_azi_mly_tsw_sid_swt_rus_vie_lda_bam_hun_krd_dyu_bos_mcd_cze_pol_fre_ukr_bsq_zul_amr_dut_owc_mao_jav_ctl_fbf_cic_bat_tml_mnd_ewe_moo_knd_bul_bem_nor_aze_geo_lit_anl_chh_prs_svk_tur_tsn_grk_tig_glc_mol_sod_est_jpn_guj_aeg_afr_fin_ven_urd_ger_uzb_gam_cnt_akn_sun_arw_heb_swe_ind_hau_pan_tha_slo_lat_xho_mlt_eng_ita_tag_rom_ben	0.727814228858435	1.91534663099638	0.058520885115191
2	akn_urd_sid_mly_bem_knd_est_bam_tur_azi_jpn_fin_cnt_slo_bat_fbf_ukr_owc_tsn_rus_dut_qcu_geo_yor_tml_fre_swa_eng_swe_ewe_arw_igb_wly_zul_alb_bos_jav_scr_mlt_mcd_bul_dyu_glc_tha_grk_ita_lit_uzb_chh_amh_tag_hun_ses_mol_lda_xho_mnd_nor_pan_aeg_heb_sun_ger_tig_lat_mao_tsw_por_ind_svk_cze_pol_spa_dgb_afr_aze_krd_vie_ctl_ben_amr_moo_anl_swt_rom_kor_bsq_cic_ven_guj_prs_gam_sod_hau_hin	0.294459291812401	0.764073539340749	0.446757659272717
3	svk_uzb_cnt_rom_sun_chh_spa_wly_glc_ger_hau_guj_aze_owc_heb_gam_por_lda_mnd_swt_anl_mly_grk_nor_fin_sod_sid_bos_dut_ita_eng_mao_swa_est_azi_fre_ses_mol_alb_lit_cic_moo_bsq_hun_pol_tha_dgb_yor_akn_jav_rus_mcd_tsw_ukr_lat_bat_tag_aeg_dyu_ewe_tml_scr_knd_amr_afr_ven_bem_krd_bam_tur_pan_bul_igb_urd_ind_prs_tig_amh_arw_vie_ben_fbf_geo_xho_hin_zul_mlt_jpn_tsn_slo_ctl_qcu_swe_kor_cze	-0.487194893669876	-1.24173485490335	0.217456957219132
4	heb_tha_urd_prs_krd_cnt_ses_jpn_anl_slo_jav_swa_bsq_bos_amh_ewe_knd_moo_ukr_rus_arw_geo_mnd_guj_hun_ger_ven_hau_lat_fre_igb_rom_ctl_owc_chh_amr_swt_bul_sun_ind_est_cic_glc_bam_yor_ita_svk_wly_lda_gam_akn_tsn_sod_vie_lit_mcd_scr_mol_tsw_tag_swe_xho_dut_alb_grk_dgb_aze_ben_nor_eng_uzb_tig_zul_tml_mly_bem_aeg_mlt_cze_tur_sid_kor_bat_fin_qcu_mao_por_spa_pol_pan_hin_azi_fbf_afr_dyu	-0.00413609406019211	-0.00957661593496939	0.992379596169155
5	ukr_mnd_lda_fre_ctl_bat_knd_tsw_urd_ind_ven_xho_swe_slo_spa_geo_tig_kor_ben_tur_igb_fbf_bos_jav_est_swt_heb_azi_ewe_cze_akn_bem_amh_prs_cic_dyu_hin_wly_chh_aeg_ses_svk_fin_scr_eng_ita_hau_tsn_glc_rom_afr_bul_nor_lat_grk_zul_rus_lit_sod_hun_gam_mly_tag_yor_por_bam_uzb_alb_guj_bsq_mao_vie_mcd_krd_owc_arw_dgb_moo_pol_jpn_cnt_tha_swa_tml_mol_sid_sun_anl_amr_dut_ger_qcu_pan_aze_mlt	0.0986612439251138	0.252093701958149	0.80152492331272
6	hin_mlt_mol_cic_tsn_urd_sod_bos_sid_lit_bam_ger_tsw_fre_cze_dut_qcu_fbf_wly_est_nor_grk_ben_ind_zul_pol_heb_aeg_ita_bem_pan_ewe_tig_chh_dgb_mly_tha_swa_cnt_sun_scr_prs_aze_dyu_igb_rus_vie_amr_swe_rom_akn_arw_por_owc_ctl_slo_ses_ven_bsq_fin_azi_mao_kor_mcd_glc_mnd_amh_yor_svk_moo_afr_swt_guj_bat_lda_lat_knd_tml_alb_hun_tag_eng_tur_krd_jav_anl_bul_xho_jpn_uzb_spa_gam_geo_hau_ukr	-0.309810355299294	-0.813483891191637	0.418018527525144
7	ewe_urd_tig_dgb_lat_ven_tml_slo_akn_bem_cnt_ctl_ind_gam_alb_chh_lit_jav_azi_cic_tha_vie_wly_hun_grk_fre_cze_tur_moo_dyu_mlt_fbf_arw_sid_ukr_mcd_ger_amr_owc_hin_ita_tsw_tsn_heb_glc_svk_mao_geo_bat_amh_anl_bsq_bul_swt_bam_afr_rus_por_rom_mnd_xho_scr_knd_jpn_mol_hau_swa_swe_aeg_prs_est_guj_aze_igb_ses_zul_krd_lda_kor_sod_dut_mly_ben_nor_eng_qcu_bos_fin_yor_pan_sun_spa_uzb_pol_tag	0.0768471546952471	0.211225971013108	0.833173116323255
8	aeg_ind_pol_svk_owc_rom_tsw_fbf_mol_afr_hin_mao_scr_uzb_tag_eng_akn_sid_mlt_xho_amh_anl_dut_pan_amr_krd_cic_arw_bsq_vie_bul_tsn_lit_lda_mly_tur_aze_qcu_knd_hun_hau_ctl_ukr_ewe_nor_zul_ita_bos_dyu_dgb_sod_swe_chh_ben_lat_bem_guj_slo_geo_fre_rus_gam_bat_ven_spa_est_cnt_bam_grk_por_cze_urd_swt_mnd_tml_tig_ses_kor_mcd_yor_prs_heb_moo_swa_jpn_jav_wly_igb_glc_alb_ger_sun_tha_fin_azi	0.182847943352853	0.423544979748758	0.67287563610603
9	ses_wly_ger_lit_anl_swa_zul_jpn_chh_afr_igb_mlt_owc_mol_jav_ukr_bam_slo_pan_heb_yor_est_mly_glc_alb_qcu_tml_mcd_bul_cze_fre_fin_uzb_hau_rus_urd_ven_amr_dut_rom_lda_azi_sun_ben_tsw_por_moo_ita_sod_tag_ewe_vie_arw_mao_xho_guj_svk_grk_tig_eng_nor_scr_bos_krd_akn_hun_ctl_hin_dgb_bsq_tha_sid_mnd_dyu_kor_lat_geo_gam_swt_fbf_pol_amh_ind_prs_cic_swe_spa_aze_knd_aeg_tur_cnt_bem_bat_tsn	0.371019587506439	0.978910916379438	0.330163641721573
10	slo_lda_qcu_gam_mcd_tha_scr_krd_ben_amh_alb_bam_geo_ctl_glc_tig_akn_lit_bos_swt_est_knd_amr_lat_ind_jpn_spa_sod_anl_pol_bul_pan_ukr_fin_urd_hin_sun_ita_mlt_arw_prs_yor_tsn_moo_hun_zul_grk_swe_owc_azi_hau_fbf_bsq_aeg_tur_bem_cze_tml_tag_fre_cnt_por_vie_nor_bat_guj_jav_kor_cic_uzb_svk_tsw_mly_dut_ven_afr_rom_dgb_mol_swa_wly_xho_chh_igb_mnd_heb_eng_aze_mao_ewe_sid_ger_rus_ses_dyu	NA	NA	NA
11	tag_eng_bem_dgb_mcd_ses_prs_jav_knd_ukr_dut_tha_mly_ctl_akn_bam_mlt_swa_mao_geo_arw_pan_rom_por_uzb_amh_bsq_mol_azi_cnt_fin_moo_wly_ven_lda_ben_bul_guj_tsw_vie_glc_est_ewe_slo_yor_hin_bos_pol_cic_fbf_heb_hau_anl_kor_hun_chh_gam_tig_scr_ind_cze_mnd_rus_lat_owc_dyu_aeg_sun_svk_grk_lit_xho_amr_tur_alb_swt_sod_tml_aze_spa_nor_krd_sid_urd_swe_tsn_zul_ita_ger_jpn_bat_qcu_afr_igb_fre	-0.10481247053237	-0.23414890626784	0.815384073246575
12	bat_guj_cze_tur_bul_vie_mol_geo_anl_dut_tsn_sun_rom_akn_chh_tig_swe_mlt_amr_svk_tsw_hau_mao_cnt_lda_sod_arw_kor_tml_slo_yor_owc_swa_ger_ben_bsq_aze_wly_hun_jav_ctl_amh_mnd_tha_fin_eng_lit_ses_nor_rus_zul_azi_swt_heb_afr_krd_est_pol_knd_fre_por_lat_cic_prs_glc_dyu_ewe_aeg_ukr_ind_mly_bam_igb_uzb_urd_moo_dgb_bem_sid_grk_alb_ita_hin_tag_qcu_scr_bos_mcd_ven_gam_pan_jpn_fbf_spa_xho	0.408023643320901	0.925452146066496	0.357126014114187
13	anl_fre_tha_uzb_urd_bam_lit_fin_qcu_cnt_sun_ctl_tsn_mnd_hun_jpn_alb_ven_fbf_por_guj_mlt_aze_xho_ses_bem_aeg_arw_sod_amh_tsw_owc_cic_jav_azi_ewe_gam_vie_swa_pol_moo_ind_rus_mly_ger_svk_est_prs_hin_spa_tig_pan_sid_bos_swt_cze_slo_ita_lat_tml_bsq_tur_mol_bul_knd_swe_krd_bat_ben_eng_dut_grk_mao_chh_akn_yor_kor_glc_igb_heb_ukr_dyu_scr_zul_wly_amr_rom_lda_mcd_nor_tag_hau_dgb_geo_afr	-0.193913033895343	-0.511863307235892	0.609960016234122
14	tml_geo_ses_tag_bos_owc_chh_bem_uzb_dut_bsq_vie_swa_bat_eng_igb_pan_svk_tsn_urd_por_ctl_mol_nor_afr_swt_prs_lat_krd_cic_knd_scr_rus_fre_dyu_kor_mnd_hin_wly_arw_moo_glc_tsw_mlt_lit_pol_guj_heb_cnt_ita_zul_ind_alb_yor_dgb_grk_sun_aeg_akn_bam_anl_ukr_spa_jpn_fin_ger_slo_mao_rom_qcu_mcd_amr_est_xho_bul_sid_hau_ven_lda_fbf_aze_mly_ben_swe_gam_jav_ewe_sod_amh_hun_tha_tig_azi_tur_cze	0.499659816844597	1.32216054636453	0.189357366559638
15	bsq_grk_fre_owc_scr_nor_swt_heb_tha_ind_ita_cnt_yor_azi_kor_zul_por_afr_uzb_tag_mly_sun_knd_mlt_guj_ger_prs_tig_swa_arw_wly_mao_vie_sid_mol_hin_tsn_bul_swe_amr_fin_fbf_bos_hun_ukr_jav_alb_cze_krd_eng_dgb_ctl_est_geo_ewe_bam_dut_qcu_lit_sod_rom_hau_chh_gam_ses_slo_akn_dyu_mnd_bat_tml_igb_amh_lda_svk_bem_rus_spa_ben_xho_anl_urd_mcd_jpn_tur_glc_moo_aeg_aze_lat_pol_tsw_ven_pan_cic	0.0702064393776167	0.162464593934808	0.871292489004163
16	dgb_mnd_sod_pol_zul_bam_amr_dyu_ukr_lit_hin_cic_bat_tag_cnt_spa_xho_nor_hun_gam_slo_tml_bos_por_jav_swe_fin_scr_mly_bsq_cze_bul_mol_rom_hau_tsw_tsn_igb_urd_tig_tha_grk_fre_bem_ben_chh_ven_akn_mlt_wly_ind_jpn_ctl_lat_moo_prs_sid_ses_ger_mao_sun_fbf_mcd_est_aze_anl_arw_vie_dut_qcu_eng_krd_geo_aeg_tur_swt_heb_uzb_rus_kor_glc_azi_svk_lda_alb_pan_ewe_yor_owc_ita_amh_knd_afr_swa_guj	-0.938345910150537	-2.17751373702015	0.0319727636843772
17	bul_bem_lit_ses_hun_hin_scr_slo_prs_qcu_moo_ben_fre_lat_mol_nor_krd_mcd_fbf_hau_alb_rus_sod_swa_swe_xho_mnd_wly_vie_mao_akn_dyu_ita_glc_gam_anl_tur_est_bat_tag_jpn_sun_aeg_ctl_eng_sid_aze_fin_mlt_bsq_ewe_pan_ukr_tig_dgb_bam_tsn_heb_yor_ger_cnt_rom_ind_azi_arw_amr_cic_urd_tsw_uzb_bos_dut_owc_igb_swt_knd_kor_tha_ven_por_chh_spa_geo_zul_grk_amh_guj_afr_lda_tml_svk_cze_jav_pol_mly	-0.288844399647691	-0.678073665834685	0.499408634211864
18	krd_ukr_aze_arw_azi_mao_tur_sid_lat_qcu_glc_fin_ger_heb_ben_lda_akn_afr_swt_cic_sun_lit_spa_swe_chh_ven_wly_kor_ewe_ind_aeg_guj_bul_tig_hau_nor_gam_bam_slo_mlt_tsw_jav_hun_vie_por_bos_fre_zul_ses_bem_grk_hin_mly_uzb_pol_tag_dut_bat_tsn_xho_knd_eng_rus_swa_igb_urd_cnt_amr_cze_rom_dgb_geo_bsq_fbf_owc_yor_est_amh_prs_tha_sod_mol_svk_scr_alb_anl_mcd_pan_moo_ita_ctl_mnd_dyu_tml_jpn	-0.839954539856249	-2.01821470410906	0.0464495703703783
19	pan_geo_tha_bat_cze_ctl_dyu_slo_sun_owc_tig_krd_lit_wly_ind_glc_jpn_vie_por_ses_bam_rus_rom_ben_kor_mao_tag_dgb_fin_uzb_sod_prs_sid_swt_azi_lat_est_alb_afr_bem_akn_gam_spa_guj_grk_heb_hun_fre_igb_bsq_swa_swe_dut_moo_scr_tsn_aze_chh_nor_fbf_ger_arw_mnd_urd_ewe_knd_ita_zul_hin_tsw_eng_anl_bos_tml_yor_aeg_pol_qcu_cic_mol_jav_svk_amr_amh_xho_tur_ven_mly_mcd_ukr_cnt_mlt_lda_hau_bul	0.752258025153385	2.01740879692243	0.0465351619317704
20	gam_tha_swe_ben_dyu_guj_lit_hin_qcu_eng_aeg_spa_tml_bul_scr_est_fin_mly_sod_azi_chh_bos_jpn_pan_amr_pol_swt_tsn_akn_mao_tur_nor_sid_amh_ind_anl_fre_urd_bat_geo_cic_kor_mnd_wly_ctl_zul_xho_ewe_hau_por_dgb_rus_tig_lda_igb_dut_fbf_owc_afr_rom_swa_ses_yor_ven_vie_mlt_hun_ukr_tsw_arw_bem_grk_ita_cze_ger_mcd_mol_aze_prs_cnt_glc_sun_bam_moo_knd_alb_svk_lat_tag_jav_krd_heb_bsq_uzb_slo	0.342131058024872	0.777644843645194	0.438752199801449
21	eng_ewe_amh_ben_ind_lit_wly_sod_yor_bem_pol_ven_dgb_mol_vie_mlt_alb_qcu_uzb_fin_tag_dyu_cic_slo_ukr_aze_swa_arw_bul_swe_est_tur_akn_cnt_swt_bsq_ita_grk_bam_knd_fbf_sid_bos_tml_xho_bat_prs_mly_rus_sun_hin_mnd_geo_nor_spa_chh_aeg_gam_scr_ger_por_tha_jpn_moo_owc_pan_ctl_krd_igb_fre_lat_tsn_svk_ses_urd_dut_guj_anl_kor_mao_hau_afr_heb_tsw_cze_rom_lda_amr_tig_mcd_hun_jav_azi_glc_zul	0.566805826889877	1.37658710771458	0.171945115953853
22	mnd_tsw_bul_tha_wly_eng_kor_akn_mly_rus_ukr_ses_nor_ita_dgb_bam_aeg_hin_ctl_sid_tml_dyu_jpn_cnt_owc_yor_swa_igb_sod_rom_fre_tsn_qcu_mao_ewe_tag_fin_ben_slo_ger_scr_afr_chh_est_tur_swe_por_grk_lat_cic_mol_bsq_bem_lda_hun_hau_svk_jav_moo_sun_amr_spa_uzb_knd_swt_anl_mcd_amh_cze_urd_krd_alb_heb_xho_ven_bat_arw_geo_gam_zul_lit_vie_pol_bos_prs_pan_ind_aze_azi_mlt_tig_glc_guj_fbf_dut	-0.516369958328457	-1.20037718986333	0.233041603085736
23	scr_rom_bos_mcd_xho_knd_tsw_wly_swa_tag_aze_slo_ita_spa_mol_bul_yor_cnt_nor_por_mlt_ukr_ind_amh_hin_alb_cic_bat_qcu_pol_lda_ewe_geo_urd_mao_grk_swt_amr_jpn_fre_ger_hau_dyu_igb_ctl_anl_pan_tsn_rus_chh_sid_heb_bem_fbf_fin_dut_est_azi_prs_glc_eng_owc_arw_hun_tml_swe_aeg_sod_svk_jav_tig_tha_guj_cze_ben_mnd_kor_tur_ses_zul_ven_moo_mly_uzb_lit_akn_gam_sun_bsq_lat_bam_vie_afr_krd_dgb	0.143444485711437	0.390972805312027	0.696711586503858
24	pol_ctl_slo_arw_amh_bsq_svk_sid_wly_cnt_lat_sun_mao_swt_scr_dgb_bam_vie_tig_mol_swa_tsw_fre_moo_heb_uzb_ewe_bos_geo_qcu_cze_jav_bem_ses_mcd_glc_kor_nor_owc_hau_spa_cic_swe_fbf_dut_mly_knd_xho_jpn_aeg_aze_gam_fin_krd_bul_ger_tha_tur_lda_sod_est_tml_zul_ven_pan_bat_prs_chh_dyu_ukr_ben_alb_yor_eng_amr_azi_por_hun_afr_guj_lit_hin_mlt_mnd_tag_ind_igb_tsn_urd_ita_rus_anl_akn_grk_rom	0.440050351491874	1.13529803554109	0.25916792060594
25	tig_azi_ctl_ind_mol_nor_cze_wly_lda_cnt_hun_xho_sid_ita_tml_afr_hau_grk_swt_chh_dut_cic_rus_jpn_ven_fre_pan_sun_ses_krd_glc_arw_est_bos_anl_por_knd_lit_hin_mly_ger_fin_guj_bat_kor_aeg_sod_vie_zul_prs_mnd_mlt_mcd_fbf_rom_alb_eng_amr_tsn_tsw_geo_ukr_swe_urd_bam_ewe_moo_bul_spa_dgb_owc_tur_pol_jav_bem_svk_swa_akn_tag_gam_dyu_bsq_aze_slo_mao_amh_heb_ben_igb_uzb_qcu_tha_scr_yor_lat	0.731807270053951	1.68461619622842	0.0954159114336981
26	tsn_sun_igb_xho_gam_lit_eng_hun_mcd_fin_fre_cic_tag_bat_geo_vie_knd_bul_ita_tur_pan_mlt_tha_aeg_amh_urd_guj_svk_por_akn_qcu_jav_bsq_grk_ben_lat_slo_spa_dut_heb_ven_tsw_hau_yor_ewe_prs_mnd_aze_nor_alb_cze_amr_bam_lda_bem_krd_rom_azi_dyu_sid_sod_hin_tig_ukr_zul_owc_rus_anl_tml_moo_swt_afr_glc_kor_mly_est_swa_ses_dgb_ger_wly_cnt_bos_ind_uzb_swe_scr_mao_chh_mol_pol_ctl_fbf_arw_jpn	-0.36840343742663	-0.857247655811326	0.393511726728194
27	zul_eng_ses_ewe_glc_mlt_xho_ukr_tsn_dyu_mao_lat_jav_cnt_anl_tha_krd_uzb_spa_lit_hin_lda_ben_fbf_vie_aze_heb_bul_tml_est_mly_prs_wly_rom_swa_ctl_ind_tag_jpn_dgb_bos_dut_cze_por_owc_chh_slo_rus_tsw_akn_mol_tur_aeg_grk_cic_kor_afr_amh_pan_hau_mcd_tig_scr_azi_bam_qcu_pol_bem_igb_swe_sid_guj_nor_knd_sun_ger_fin_moo_swt_bat_sod_ven_amr_hun_gam_svk_ita_bsq_arw_urd_mnd_geo_yor_fre_alb	-0.277159366308552	-0.647874449146643	0.51866243384885
28	cic_glc_sun_hin_geo_ctl_rus_alb_ses_fre_fbf_gam_vie_sid_owc_svk_moo_ven_por_amh_prs_ind_bsq_spa_tsn_aze_azi_bem_qcu_dyu_jpn_mly_tha_cze_lda_mao_akn_mnd_urd_bos_guj_bam_fin_aeg_ita_mlt_tig_kor_afr_heb_lat_ger_lit_sod_igb_wly_hau_rom_ben_dut_arw_pol_eng_knd_ewe_bul_hun_tsw_swe_amr_slo_jav_mol_est_tml_zul_chh_bat_nor_pan_scr_swa_anl_krd_swt_cnt_tag_uzb_grk_mcd_tur_ukr_xho_dgb_yor	-0.203084676114313	-0.463246730697146	0.644269794969917
29	lda_azi_kor_svk_hun_mao_jpn_bos_ben_swt_arw_afr_sid_owc_aeg_amh_swe_scr_knd_krd_bem_urd_nor_moo_tml_rus_bul_qcu_mlt_bat_igb_ven_chh_cze_mnd_ukr_yor_dyu_por_tag_tsw_dut_ewe_hau_mly_fin_heb_cnt_dgb_anl_akn_ctl_alb_sun_hin_ind_ger_ses_gam_mol_spa_tig_pol_sod_bam_fbf_amr_rom_tur_slo_aze_wly_vie_mcd_grk_geo_xho_fre_zul_cic_uzb_tsn_eng_glc_ita_guj_est_pan_lat_lit_jav_swa_bsq_prs_tha	0.237826149857981	0.554010671431446	0.580901235139345
30	azi_swt_sod_tsn_prs_chh_fin_svk_amh_cic_jav_kor_ses_ctl_igb_tag_mly_rom_mnd_gam_moo_wly_spa_sun_tig_vie_slo_tha_lit_jpn_hau_amr_ewe_dyu_ven_rus_pan_hin_bem_ita_zul_geo_bam_qcu_tml_yor_arw_ger_aeg_mlt_lda_cze_bos_dut_fbf_por_est_afr_owc_guj_fre_bul_bat_alb_aze_xho_krd_eng_hun_uzb_knd_ukr_tur_pol_cnt_urd_akn_anl_mol_tsw_lat_scr_glc_grk_nor_swa_sid_mao_ben_mcd_bsq_ind_heb_swe_dgb	-0.666712762579564	-1.61437230585166	0.109834660856947
31	mao_tsn_urd_spa_tha_sid_rom_svk_swe_swa_bat_qcu_kor_mnd_grk_mly_zul_krd_fbf_jav_ben_por_bem_ses_ukr_est_bsq_tur_ewe_alb_amr_jpn_cic_arw_lit_ger_hun_pol_mol_fre_anl_eng_lda_aeg_sun_heb_ven_bul_slo_tml_cnt_dyu_uzb_xho_ita_dut_fin_wly_guj_tag_rus_amh_geo_azi_chh_swt_gam_mlt_nor_aze_ctl_afr_igb_scr_moo_hin_owc_ind_pan_mcd_akn_vie_dgb_hau_prs_cze_lat_tsw_yor_bam_knd_glc_sod_bos_tig	-0.341117412100952	-0.900873520968597	0.36998259373355
32	mnd_ita_alb_glc_cnt_owc_bat_scr_bul_cic_ewe_bsq_eng_tag_afr_gam_uzb_swt_chh_urd_mly_grk_slo_bam_heb_dyu_ben_ind_amh_mlt_amr_jpn_ger_mcd_yor_rus_akn_arw_por_mol_aeg_rom_sid_moo_xho_dut_pol_hin_jav_tha_geo_azi_igb_tur_ukr_mao_qcu_guj_ven_swa_fin_tsn_nor_fre_krd_bem_svk_prs_lat_kor_hau_sun_wly_sod_est_ctl_dgb_anl_tml_cze_aze_tig_ses_knd_hun_bos_vie_swe_zul_lit_pan_fbf_tsw_lda_spa	0.053837449524831	0.132212275998588	0.895102019085781
33	aeg_amh_tsn_geo_swa_lat_nor_xho_hun_jav_uzb_bsq_tsw_jpn_azi_est_anl_tur_akn_tig_bat_ukr_dyu_chh_glc_dut_krd_cze_bos_vie_wly_urd_ven_bam_grk_ben_prs_kor_tha_mcd_sun_swe_slo_pol_cnt_tml_ewe_qcu_lit_fbf_guj_aze_pan_mol_cic_moo_fin_por_igb_heb_svk_arw_sid_mao_swt_scr_hau_hin_afr_ind_ctl_knd_alb_rom_fre_tag_mnd_zul_ses_mlt_rus_sod_lda_mly_bul_amr_owc_gam_spa_dgb_eng_yor_bem_ita_ger	-0.475028170492266	-1.20796529778205	0.230123458289011
34	fre_ben_tha_pan_sun_lat_lit_bam_tur_mnd_ctl_rus_swa_aze_amr_bos_rom_fbf_glc_tsn_arw_ses_lda_svk_geo_ind_afr_amh_sod_cnt_zul_anl_xho_slo_ewe_hau_mly_prs_ita_scr_tig_bsq_kor_ven_eng_spa_swe_knd_bat_mol_fin_igb_mcd_mlt_est_uzb_owc_dyu_mao_bul_pol_gam_aeg_cic_ger_swt_nor_hun_hin_sid_wly_tag_por_tml_grk_jpn_urd_guj_alb_yor_moo_tsw_dgb_azi_cze_ukr_bem_jav_qcu_heb_chh_dut_akn_vie_krd	0.104946118208705	0.267592091822716	0.789605879105336
35	zul_ukr_ven_alb_rom_sun_gam_fin_akn_chh_bsq_pan_mol_krd_cic_fre_vie_arw_swt_por_bos_xho_hin_svk_bul_cze_wly_azi_geo_igb_heb_swa_spa_tha_fbf_sid_anl_cnt_nor_lda_dut_tur_slo_kor_dyu_ewe_jpn_ind_est_amr_scr_ses_yor_amh_hau_mnd_mao_owc_grk_knd_tml_sod_ita_ben_tsw_eng_mcd_mly_jav_aeg_lit_prs_lat_guj_swe_glc_bat_aze_qcu_afr_pol_hun_dgb_rus_tsn_ctl_bam_moo_mlt_uzb_tig_bem_urd_tag_ger	0.17492106826179	0.392152780299324	0.695842582458677
36	rom_ita_ses_nor_tag_bsq_krd_lda_aze_moo_guj_tur_bul_mly_mol_pan_uzb_mnd_anl_fin_tml_swa_jpn_glc_eng_chh_swe_mlt_sid_bam_akn_ven_ger_est_prs_spa_fbf_sod_tsn_pol_ind_heb_hau_dyu_afr_svk_vie_amr_xho_slo_scr_por_azi_yor_lit_ctl_hun_mao_aeg_ben_knd_alb_gam_cze_mcd_dgb_geo_tig_hin_zul_igb_jav_dut_qcu_bem_tsw_bat_tha_sun_swt_cnt_rus_ewe_lat_arw_urd_bos_kor_owc_amh_wly_grk_fre_ukr_cic	0.479758309630145	1.11185868516469	0.269064937275339
37	ben_spa_ita_bsq_hin_pol_glc_hun_dyu_krd_ger_zul_mnd_aze_cic_uzb_nor_lda_alb_moo_svk_mlt_mol_por_amr_bos_grk_prs_swt_hau_swe_ind_dgb_vie_cnt_tig_bam_xho_rom_fbf_akn_est_anl_yor_fin_tag_dut_rus_jav_slo_bul_mly_bat_tha_fre_ukr_igb_owc_sod_ses_swa_amh_geo_urd_chh_knd_bem_tsn_scr_ctl_mcd_afr_eng_sid_aeg_azi_gam_arw_ewe_tur_guj_wly_tsw_jpn_qcu_cze_lat_kor_pan_lit_sun_ven_mao_heb_tml	0.56531817782223	1.40010191932242	0.164810083261309
38	por_ukr_bat_kor_owc_afr_ind_bul_heb_amr_lit_mlt_swa_bam_slo_tha_bsq_fre_krd_svk_zul_amh_cze_tsw_tsn_mnd_qcu_dut_swt_hin_vie_ses_mao_dgb_yor_uzb_ven_lat_fbf_rus_est_rom_anl_aeg_sid_tig_chh_dyu_wly_swe_bem_cnt_akn_mol_aze_ben_knd_fin_jpn_spa_pol_tml_prs_tur_bos_hun_jav_eng_ewe_tag_xho_igb_mly_guj_arw_urd_scr_pan_ita_glc_nor_sun_ctl_alb_moo_gam_lda_ger_sod_hau_geo_grk_cic_mcd_azi	0.408928400553888	1.01360115575857	0.313402921101458
39	tig_glc_anl_sid_igb_rom_mlt_tsn_bsq_dut_pol_ben_heb_bam_cic_jav_ind_bos_alb_ger_qcu_lit_bul_moo_knd_tur_nor_sod_jpn_swt_hau_akn_dyu_kor_prs_ven_lat_owc_mnd_guj_eng_wly_cze_geo_pan_aeg_svk_azi_tml_tha_mao_est_tsw_rus_fre_grk_fin_krd_yor_hin_amh_ctl_ita_ukr_vie_hun_lda_chh_tag_dgb_por_zul_scr_ewe_bat_mcd_xho_arw_slo_cnt_aze_spa_fbf_bem_uzb_mol_gam_sun_amr_swe_afr_mly_swa_ses_urd	0.376481068426793	0.985200517163655	0.327081803745354
40	swa_rom_xho_bsq_krd_cnt_spa_ger_ses_lit_cic_uzb_eng_tag_chh_fre_vie_moo_dut_tsn_scr_mcd_geo_bos_grk_tha_rus_jpn_ven_akn_azi_ita_pan_est_tig_tml_aeg_yor_sun_amh_mol_jav_sid_ctl_tur_zul_anl_afr_guj_aze_urd_gam_lda_ben_fin_fbf_hin_por_sod_bam_arw_nor_owc_bat_knd_heb_bul_mlt_swt_kor_mao_svk_ind_pol_glc_hun_mly_slo_bem_igb_dyu_cze_ukr_lat_qcu_wly_amr_ewe_hau_swe_alb_dgb_mnd_tsw_prs	-0.218910065917061	-0.49892029475298	0.61901363623826
41	uzb_amh_lit_mcd_aze_slo_bam_svk_gam_hin_krd_jpn_hau_cze_anl_ukr_eng_dut_zul_ewe_yor_owc_pan_chh_geo_pol_lda_mao_tsn_grk_tig_fbf_scr_tur_mol_bul_glc_azi_ind_knd_swt_urd_bos_sid_moo_tag_wly_mlt_akn_sun_mly_kor_ger_ven_swe_ctl_prs_jav_est_sod_igb_ita_guj_aeg_alb_dgb_bat_swa_mnd_amr_por_tsw_spa_xho_hun_bsq_lat_heb_nor_cic_afr_ben_tha_cnt_arw_vie_dyu_fin_ses_rus_bem_rom_tml_fre_qcu	-0.0524304227350939	-0.119278350103563	0.905312115740733
42	dyu_swa_zul_sun_grk_yor_ukr_slo_lat_bsq_ita_ctl_kor_cnt_sid_azi_urd_dgb_anl_mcd_knd_guj_alb_vie_rus_por_hau_aeg_dut_ewe_est_glc_ven_ind_fbf_bam_wly_fin_igb_tur_prs_spa_afr_bem_svk_lda_tml_bat_mao_ger_bos_cze_qcu_jav_nor_bul_scr_mlt_mly_lit_xho_amr_akn_swt_ben_cic_ses_uzb_tag_gam_moo_heb_chh_mnd_tsw_owc_aze_geo_pol_rom_jpn_hin_pan_hun_tig_krd_sod_tha_mol_swe_arw_eng_amh_tsn_fre	0.0694717873244899	0.160070529342987	0.873172676079702
43	aze_qcu_lit_rus_afr_hun_tur_spa_aeg_ukr_lat_moo_fbf_ewe_sid_cic_bsq_bem_guj_wly_mcd_ger_xho_dgb_uzb_vie_yor_chh_ita_lda_owc_sod_jpn_hau_igb_jav_azi_swt_slo_ben_krd_swe_swa_cze_nor_knd_scr_geo_anl_cnt_pan_est_fin_tsw_bul_tsn_arw_amr_glc_pol_bos_ind_heb_gam_prs_amh_alb_ses_kor_bat_grk_eng_dyu_rom_tha_por_bam_svk_ctl_mol_fre_mlt_hin_mao_akn_tag_mnd_dut_tml_mly_ven_urd_tig_sun_zul	-0.032575929833414	-0.0755657846375919	0.939926874398501
44	hun_fbf_bem_hin_est_ind_chh_dgb_igb_guj_urd_owc_bsq_slo_anl_cic_glc_prs_amh_gam_rus_pol_mol_hau_arw_ctl_ven_amr_zul_swt_afr_lat_aze_por_cze_eng_ger_yor_bat_tur_vie_uzb_tig_jpn_sid_tsn_mcd_bos_lit_dut_mao_mly_akn_jav_swe_alb_scr_ses_nor_cnt_tsw_tag_pan_ukr_xho_ben_mlt_tha_rom_fin_knd_heb_ita_geo_bam_sod_mnd_sun_moo_ewe_fre_azi_swa_kor_bul_svk_tml_wly_grk_aeg_krd_spa_lda_qcu_dyu	-0.209835904261596	-0.466762343532201	0.641761549004871
45	sun_jav_kor_est_tur_azi_mcd_aeg_qcu_jpn_mol_igb_arw_wly_hin_cnt_zul_mnd_yor_fbf_ind_dut_sod_moo_krd_alb_lda_amh_hun_gam_knd_swe_lat_dyu_heb_tml_prs_tsn_tha_rom_pol_guj_amr_svk_ger_tsw_bul_ewe_scr_cic_akn_sid_swa_fin_chh_vie_ben_por_bsq_xho_geo_hau_nor_lit_swt_mlt_aze_bos_ctl_bat_glc_eng_anl_cze_spa_fre_owc_ven_tig_pan_bam_mly_ita_rus_uzb_ses_grk_dgb_tag_afr_slo_urd_ukr_mao_bem	-0.309548290685603	-0.755856240200048	0.451645668581363
46	tag_zul_arw_svk_spa_swa_gam_lda_scr_glc_fre_ger_cic_grk_alb_rus_ewe_slo_cnt_por_sod_dgb_tsn_ita_wly_dut_tur_moo_eng_prs_jav_knd_ctl_geo_pan_xho_heb_urd_amh_tig_vie_igb_hin_bul_rom_kor_sid_qcu_sun_est_chh_aze_ven_afr_mao_ind_mnd_jpn_krd_mol_bos_mcd_uzb_bem_azi_swe_guj_fin_hau_bat_lit_dyu_aeg_amr_anl_tsw_yor_tml_cze_owc_bam_lat_fbf_tha_mlt_ben_ukr_bsq_nor_pol_hun_ses_swt_mly_akn	0.726766651013053	1.72065838234152	0.0886384032221722
47	urd_bos_akn_hun_prs_heb_dyu_kor_cnt_swa_bem_jpn_moo_igb_amr_zul_mcd_bam_mlt_azi_rus_svk_est_nor_pan_wly_geo_cic_ctl_sod_yor_hin_ukr_pol_bat_tig_fbf_fin_aeg_lda_ben_gam_ven_por_knd_ita_vie_rom_bsq_afr_arw_ger_scr_grk_dgb_lit_dut_lat_sun_tur_tha_uzb_amh_alb_mol_guj_ewe_spa_chh_hau_anl_mnd_bul_eng_ind_ses_fre_tsw_tml_mly_sid_xho_swt_tag_swe_aze_jav_mao_krd_cze_slo_qcu_tsn_glc_owc	0.792009954920598	1.85882614010951	0.0662142706586897
48	est_xho_urd_uzb_ind_por_tig_bsq_jpn_ven_fre_lda_krd_sun_amh_fbf_tur_glc_amr_fin_rom_lat_sod_cic_swa_owc_moo_mnd_bos_nor_cze_pol_afr_mlt_scr_svk_yor_akn_qcu_vie_bam_hun_mao_dut_azi_ewe_bul_sid_mol_grk_swt_eng_guj_gam_ukr_rus_tha_ses_bat_arw_ctl_dgb_igb_alb_prs_wly_bem_aze_chh_kor_tml_aeg_mcd_jav_cnt_swe_hin_slo_tag_lit_zul_hau_tsw_heb_knd_pan_dyu_tsn_ger_geo_mly_ita_ben_anl_spa	-0.0676342268451261	-0.157258030094424	0.875382411749352
49	anl_eng_lda_pol_yor_mnd_knd_prs_swa_ukr_fbf_bsq_bul_ses_sod_bem_chh_tsn_tml_aze_mly_est_bat_lat_sun_tur_pan_ven_rus_ger_dut_glc_lit_heb_amh_tag_spa_por_cnt_dyu_hau_zul_kor_sid_igb_scr_aeg_mol_amr_ind_nor_ben_ctl_swt_cze_grk_krd_tsw_alb_hun_vie_geo_dgb_mcd_hin_owc_ita_urd_jav_xho_fin_swe_rom_arw_tig_qcu_uzb_mlt_bos_mao_bam_tha_slo_fre_cic_moo_gam_afr_svk_akn_ewe_azi_jpn_wly_guj	0.177684423995517	0.4225903284246	0.67356965430639
50	sun_spa_hun_bul_amh_pan_chh_slo_jav_tsw_wly_swe_bat_ben_sod_tha_knd_cic_ind_uzb_mnd_owc_fre_geo_cze_dyu_gam_lda_bem_eng_ctl_scr_yor_mol_tag_tml_hau_alb_amr_pol_afr_svk_sid_swt_aeg_vie_tsn_bos_lat_ukr_hin_cnt_moo_akn_anl_grk_azi_mly_ven_por_urd_bsq_xho_dut_aze_heb_bam_guj_jpn_rom_krd_mcd_tig_qcu_igb_rus_fbf_fin_arw_prs_lit_ses_glc_ger_tur_est_dgb_swa_ewe_mao_ita_zul_kor_mlt_nor	0.0596558350777689	0.140662890291206	0.88844048389846
51	lat_geo_tig_aeg_tag_lda_ita_sod_grk_kor_arw_swt_hun_bat_glc_urd_mly_eng_vie_nor_azi_rom_swa_akn_ctl_jpn_heb_amh_wly_mcd_aze_slo_ger_gam_tsw_pan_fre_por_tsn_bem_chh_mol_tml_prs_yor_est_amr_ewe_fbf_ses_svk_krd_tur_dgb_zul_bos_owc_sid_lit_qcu_uzb_sun_hau_anl_knd_mlt_afr_bsq_spa_alb_mao_dut_bul_moo_jav_ukr_hin_tha_fin_pol_cic_mnd_ven_xho_scr_cnt_dyu_igb_ben_cze_rus_bam_guj_swe_ind	0.0394682449647991	0.101783839847612	0.919147385266235
52	tml_hau_amr_fin_gam_fre_pol_aze_zul_tur_kor_fbf_heb_yor_swt_anl_alb_igb_eng_mly_mnd_mol_mlt_nor_tha_bam_prs_tig_mao_pan_azi_ind_mcd_swa_qcu_ukr_scr_svk_akn_uzb_hun_cic_sod_bat_ctl_spa_vie_rom_ewe_swe_glc_owc_urd_lat_aeg_cnt_tsn_ita_arw_grk_tsw_dut_slo_ven_wly_tag_rus_ses_jav_est_geo_knd_xho_sun_bsq_dyu_bos_lda_chh_afr_moo_krd_ger_bul_ben_por_cze_hin_amh_sid_guj_bem_jpn_dgb_lit	0.0483708827377229	0.128971387687107	0.897658801356908
53	chh_pan_heb_akn_ses_krd_bul_jpn_hun_urd_mcd_yor_uzb_tig_geo_mol_zul_igb_vie_qcu_cze_aeg_cic_prs_lat_tag_fre_guj_bat_moo_sid_swa_swe_azi_mnd_rus_est_lda_tsw_ven_amh_alb_mly_xho_swt_tml_grk_fbf_arw_dgb_fin_sun_gam_jav_bos_slo_afr_scr_anl_glc_ger_cnt_bsq_ind_wly_ukr_knd_mao_tsn_lit_ita_dyu_mlt_owc_por_hau_eng_tur_aze_pol_sod_dut_ctl_ben_amr_tha_spa_rom_bam_bem_ewe_hin_nor_kor_svk	-0.0196309419255693	-0.047814221962736	0.961966833386165
54	tig_ukr_bsq_ctl_swt_mly_sun_dut_hau_eng_kor_slo_bem_azi_bat_pol_rom_wly_yor_scr_ind_mlt_cze_afr_ger_hun_fin_svk_lit_glc_rus_mol_aze_alb_knd_tag_arw_spa_vie_sid_igb_zul_moo_xho_fre_krd_fbf_grk_por_mcd_tml_tsn_ben_bul_ita_hin_amr_tsw_swe_mao_dgb_mnd_akn_gam_chh_uzb_prs_geo_pan_bam_urd_dyu_guj_nor_ewe_ses_jpn_swa_lda_cic_bos_tur_aeg_jav_qcu_est_ven_tha_sod_owc_heb_anl_lat_amh_cnt	-0.176041732638945	-0.434949859380187	0.664606481846994
55	ger_slo_sid_fre_knd_bem_uzb_swt_qcu_afr_tml_dgb_hun_glc_prs_ben_hau_mly_svk_dyu_jpn_pol_igb_swe_kor_owc_ita_nor_mcd_est_tha_tur_mol_gam_vie_yor_bos_akn_dut_heb_mao_geo_chh_ven_anl_rus_rom_amh_scr_lat_lit_guj_bul_mlt_sod_pan_hin_ctl_swa_tig_xho_bat_spa_cic_alb_moo_zul_fbf_amr_ses_sun_urd_ind_ukr_wly_tsw_krd_aeg_grk_cze_cnt_aze_ewe_fin_arw_tag_por_lda_mnd_bam_azi_tsn_bsq_eng_jav	-0.32765843966155	-0.79672642542977	0.427639205212977
56	swe_hun_ger_fin_sid_tig_anl_bsq_ctl_ind_urd_swa_moo_ukr_bul_gam_fre_chh_bam_afr_knd_rus_guj_rom_ewe_aze_cnt_mao_ben_mly_xho_cic_uzb_kor_scr_jpn_wly_amr_est_yor_tsw_hau_hin_dgb_dyu_lda_igb_pol_nor_lat_dut_qcu_eng_bat_cze_tag_tsn_swt_ven_mcd_tur_sod_pan_mol_azi_ses_slo_jav_owc_amh_geo_svk_bem_prs_vie_alb_tml_grk_krd_arw_glc_zul_aeg_spa_fbf_mlt_akn_bos_mnd_por_ita_sun_lit_tha_heb	0.151104317780344	0.35690523009131	0.721971303602422
57	glc_pol_bul_lat_swe_fre_slo_chh_eng_mly_fbf_prs_ses_spa_knd_dyu_yor_vie_amr_tag_anl_lda_rom_guj_aeg_owc_dgb_tig_krd_dut_grk_heb_xho_afr_bos_alb_tha_kor_swa_tur_wly_hin_qcu_ger_nor_jpn_cnt_ctl_ukr_mol_svk_amh_lit_swt_sun_uzb_tml_mao_mnd_ita_azi_hau_hun_rus_bat_tsn_gam_jav_tsw_geo_cze_sid_ben_urd_por_ven_moo_est_fin_mlt_ind_ewe_cic_scr_akn_arw_zul_mcd_aze_bsq_bem_bam_sod_igb_pan	0.353742891972739	0.834180225425945	0.406317008832514
58	moo_ben_urd_bat_ses_lda_anl_tur_knd_aze_pan_jav_amh_scr_tsw_arw_spa_ukr_svk_prs_grk_tig_fbf_afr_lit_heb_ger_bul_tsn_rom_geo_fin_ven_aeg_azi_mlt_glc_chh_mao_akn_bem_kor_uzb_dgb_yor_jpn_dut_vie_mol_nor_pol_rus_hin_bsq_qcu_mcd_slo_cnt_est_ind_ewe_sod_hau_swt_xho_swa_ctl_lat_hun_sid_mly_bam_tag_por_amr_krd_cze_tha_dyu_eng_sun_igb_ita_swe_gam_wly_guj_fre_tml_cic_owc_zul_bos_alb_mnd	-0.0240205794517294	-0.0615771237205816	0.951031737742613
59	cze_heb_chh_ctl_eng_krd_hau_bos_wly_amr_bat_swe_ind_cnt_fin_tag_sod_tsn_ger_guj_tml_fbf_aeg_mnd_afr_ven_ita_zul_tsw_est_vie_lat_mcd_aze_prs_fre_bul_pan_svk_mol_gam_hin_dut_jpn_arw_amh_moo_bem_tha_grk_mly_bsq_swt_glc_tur_knd_slo_ses_swa_lda_azi_mao_por_nor_owc_dyu_spa_rus_alb_lit_mlt_ewe_kor_anl_pol_uzb_geo_scr_bam_sid_urd_qcu_sun_yor_rom_tig_hun_akn_ukr_cic_ben_dgb_jav_xho_igb	0.448959528997103	1.02123495917252	0.309792364981358
60	azi_bem_arw_svk_nor_cnt_est_sun_ukr_mlt_bam_amr_krd_sod_ewe_dgb_ind_cze_fbf_zul_tag_lda_dyu_spa_kor_glc_bos_mly_akn_tsn_aze_ctl_igb_lat_rus_rom_pan_hau_ger_bul_sid_yor_swt_vie_cic_chh_tig_jpn_guj_hun_geo_dut_bat_mao_hin_slo_ses_amh_por_jav_tsw_qcu_eng_mol_anl_lit_tml_fre_uzb_xho_knd_pol_grk_tha_bsq_aeg_afr_alb_ita_prs_fin_moo_wly_mnd_heb_ben_owc_ven_swe_scr_urd_mcd_swa_tur_gam	-0.277413463820073	-0.712939722472755	0.477668136624286
61	mao_yor_guj_hin_ven_dgb_jpn_ctl_ewe_kor_chh_sid_ind_bos_mcd_gam_zul_lda_dut_aze_ita_pol_igb_amr_ukr_spa_tag_anl_swe_sod_bem_grk_azi_swa_mly_tsn_bam_lat_fre_aeg_lit_qcu_tsw_sun_alb_amh_fbf_tha_urd_nor_mlt_arw_cze_rus_hun_jav_krd_dyu_mol_por_wly_est_akn_cic_glc_ger_pan_owc_scr_ben_tml_bsq_tig_bul_ses_afr_xho_cnt_swt_vie_eng_tur_geo_slo_knd_prs_rom_hau_bat_mnd_uzb_heb_moo_svk_fin	-0.471458049574113	-1.29339180617212	0.199078985778376
62	por_eng_sid_urd_bat_amh_bem_alb_jav_ses_svk_prs_bsq_pan_jpn_fin_hin_swt_mao_tag_yor_cze_dut_ben_aeg_grk_fbf_fre_mly_slo_hun_afr_lit_swa_wly_anl_zul_pol_chh_mnd_spa_ctl_owc_tml_ind_moo_bul_mcd_cic_tur_geo_tsn_ven_ger_krd_ita_uzb_scr_tha_gam_sun_tsw_bam_nor_qcu_mlt_heb_vie_ukr_lat_swe_cnt_guj_kor_sod_aze_azi_igb_rom_knd_rus_ewe_mol_xho_akn_tig_lda_amr_glc_bos_arw_dgb_est_hau_dyu	-0.624499262232634	-1.44437569164726	0.151994022886556
63	bem_vie_pan_nor_ses_dyu_fre_urd_cnt_slo_guj_chh_cic_tag_eng_aze_mao_bul_tml_ukr_swt_yor_rus_ben_geo_xho_sod_ewe_heb_krd_mnd_pol_igb_alb_tur_sun_uzb_ctl_swe_prs_mly_fbf_aeg_qcu_anl_glc_por_zul_lda_arw_sid_mol_bsq_moo_bam_lat_gam_wly_tig_ita_knd_est_ind_kor_swa_bat_jpn_azi_grk_amr_owc_svk_jav_rom_spa_tsn_bos_dgb_tsw_mlt_mcd_ger_fin_cze_amh_afr_akn_hin_hun_hau_ven_scr_lit_dut_tha	NA	NA	NA
64	fre_swa_kor_aze_heb_azi_ind_gam_bem_mlt_chh_uzb_alb_ger_mao_eng_scr_tur_jav_bos_spa_guj_akn_wly_sid_slo_dut_igb_tha_glc_mol_swe_lat_por_bsq_qcu_sun_dgb_tsw_fbf_afr_urd_pol_ukr_hau_lda_jpn_pan_tig_vie_nor_tsn_krd_svk_dyu_rom_yor_owc_anl_lit_cze_hin_mly_ewe_zul_ses_geo_cnt_ctl_est_bam_grk_amh_mcd_ven_bat_rus_swt_arw_prs_bul_tag_cic_sod_xho_fin_moo_tml_ita_mnd_ben_hun_knd_aeg_amr	-0.443257182189185	-1.02826337342113	0.306492919406143
65	mcd_lda_dgb_mao_ger_tag_krd_xho_moo_jpn_hin_bat_chh_dyu_zul_geo_sod_akn_guj_bul_cze_sid_swa_lat_ind_bem_nor_prs_aeg_kor_tml_glc_bos_uzb_tsw_grk_aze_qcu_knd_fin_mnd_ven_bsq_est_rom_eng_swe_tsn_dut_tur_swt_fbf_cnt_hau_por_fre_rus_urd_yor_bam_ses_tha_jav_owc_igb_pol_cic_ewe_ben_mlt_svk_mol_heb_tig_scr_amr_pan_spa_hun_ctl_sun_afr_ukr_vie_gam_wly_anl_azi_slo_ita_mly_lit_arw_amh_alb	-0.0460527296012558	-0.112050140488461	0.911025143745684
66	dut_qcu_fbf_bat_lat_rus_afr_ben_est_prs_igb_mao_mlt_cnt_ewe_hau_chh_tsn_dgb_hin_xho_tig_alb_aeg_tha_bul_kor_tml_pol_anl_cze_ven_mcd_swt_sun_akn_fin_wly_jav_eng_amh_por_mly_hun_lit_gam_swe_fre_azi_owc_bsq_ger_bem_slo_moo_ita_uzb_tur_ses_ukr_krd_ind_jpn_tag_lda_swa_knd_svk_nor_aze_amr_sid_zul_guj_rom_sod_bam_dyu_geo_tsw_mol_heb_pan_bos_cic_urd_scr_mnd_spa_yor_ctl_grk_glc_arw_vie	0.582385524853806	1.36821256166462	0.17454213370137
67	moo_kor_tig_ger_krd_geo_bat_zul_mol_tha_glc_tsn_tag_swt_guj_hin_bam_vie_eng_cic_ven_sid_slo_nor_afr_azi_ita_ses_akn_mao_ewe_jav_mcd_heb_sun_gam_ctl_por_mly_alb_bul_urd_cnt_igb_fin_tsw_grk_chh_qcu_sod_jpn_swa_amr_ukr_fre_yor_mlt_hau_scr_uzb_spa_rom_dut_hun_amh_ben_prs_svk_pol_est_lit_arw_dyu_lat_ind_aze_rus_swe_pan_anl_bsq_xho_tur_bos_mnd_aeg_knd_fbf_wly_lda_cze_bem_dgb_owc_tml	NA	NA	NA
68	kor_tig_por_fre_tha_swa_owc_amh_eng_rom_fin_ind_svk_zul_azi_xho_tml_sun_lat_slo_ctl_ses_bul_bem_akn_arw_dgb_sod_hau_mol_ita_krd_sid_jpn_aeg_tag_cnt_cic_fbf_swt_scr_tur_qcu_mlt_knd_uzb_pan_mnd_rus_alb_bat_moo_nor_dut_prs_spa_ven_mly_geo_yor_tsw_urd_grk_wly_bos_bam_ben_mao_anl_amr_mcd_pol_hin_lit_cze_lda_ger_swe_dyu_jav_hun_guj_tsn_ukr_aze_est_ewe_glc_igb_bsq_gam_vie_afr_heb_chh	0.00642459727812844	0.0164442169221686	0.986915231613042
69	bat_ind_rom_fin_hin_swe_sod_ewe_ses_cic_swt_yor_tur_cze_scr_rus_uzb_pan_ukr_bem_mlt_urd_alb_wly_nor_tsw_tig_hau_lit_afr_gam_jpn_ita_qcu_sid_anl_ctl_fre_igb_heb_ger_slo_bos_aze_mly_mcd_prs_aeg_pol_tsn_tag_fbf_moo_dgb_ben_bul_bam_est_lat_ven_azi_vie_sun_dyu_lda_geo_jav_dut_mnd_owc_amr_eng_mol_svk_guj_chh_glc_mao_akn_arw_krd_kor_swa_spa_tha_hun_zul_amh_grk_tml_cnt_xho_por_knd_bsq	-0.363969593953181	-0.844031293590171	0.400817796778894
70	lda_pan_krd_dut_cnt_sun_ben_aeg_wly_dgb_tag_fbf_mol_qcu_uzb_slo_chh_fin_aze_lit_ewe_svk_hau_tml_jpn_ind_xho_geo_nor_azi_ctl_prs_owc_bam_rus_tsw_knd_urd_swe_tsn_amr_hun_kor_spa_tur_mnd_jav_swa_rom_mly_sid_mlt_anl_pol_ven_ita_yor_swt_eng_mao_cic_ukr_ses_dyu_igb_bos_glc_ger_est_gam_bul_heb_fre_zul_bat_por_bem_hin_scr_guj_arw_lat_alb_grk_akn_sod_mcd_cze_vie_afr_tha_amh_bsq_moo_tig	0.134435753004424	0.316447893345621	0.752371760700186
71	eng_yor_por_mnd_swa_vie_mcd_guj_cic_jpn_slo_fre_ben_hin_dgb_tur_arw_tml_bat_est_knd_wly_chh_amr_lda_spa_bsq_ctl_moo_lit_svk_ewe_grk_urd_amh_bam_mlt_heb_fbf_uzb_ven_aeg_tha_dut_ses_mol_cnt_scr_ger_sun_hau_rus_anl_kor_lat_bul_ind_qcu_geo_sid_dyu_pan_alb_hun_xho_afr_gam_zul_tag_jav_mao_fin_igb_ukr_tig_owc_nor_rom_cze_tsn_prs_sod_swt_bem_mly_krd_bos_pol_aze_tsw_swe_azi_ita_glc_akn	-0.0527425465226912	-0.123151105565587	0.902253197763483
72	slo_ses_mao_por_ita_mnd_owc_dgb_bam_kor_tag_spa_ben_mcd_ctl_tha_rus_dyu_sod_hin_glc_aze_prs_guj_bem_moo_mlt_pan_nor_bul_zul_swt_hau_lda_bat_xho_rom_azi_bsq_tig_chh_yor_bos_krd_ewe_ukr_gam_jav_mly_heb_cnt_svk_urd_fbf_hun_qcu_igb_uzb_jpn_vie_lat_sid_swa_scr_anl_swe_ind_akn_ven_cic_amr_arw_grk_dut_fre_mol_wly_est_tur_amh_cze_geo_aeg_tsn_sun_pol_tsw_afr_eng_lit_tml_ger_knd_fin_alb	0.525029553019403	1.28135010877873	0.203256445116049
73	hin_tha_sid_ita_tsw_mol_mlt_aeg_owc_moo_ewe_ven_yor_sun_bat_tur_cze_tsn_eng_mly_lda_tig_geo_dut_aze_bsq_gam_qcu_hun_afr_dyu_uzb_swe_prs_scr_fin_urd_tml_slo_amr_anl_sod_akn_ger_por_amh_wly_ben_fre_pan_lat_knd_mnd_rus_pol_mcd_bam_glc_bem_guj_xho_zul_hau_cic_tag_mao_ses_bos_chh_azi_fbf_vie_nor_spa_alb_igb_ukr_krd_rom_ctl_jpn_jav_est_lit_ind_arw_bul_heb_swt_svk_kor_swa_cnt_dgb_grk	0.0742522178698573	0.203171557920032	0.839444810974647
74	krd_moo_swa_ben_aeg_svk_grk_aze_nor_afr_fin_lat_ger_tml_knd_prs_yor_geo_guj_fbf_bos_xho_glc_ind_bam_cic_slo_bem_tig_azi_rom_arw_ukr_owc_cze_cnt_gam_chh_alb_sun_por_sid_est_bsq_jpn_mcd_wly_ctl_amh_hin_dgb_kor_mnd_ven_dut_mao_tag_pol_scr_hau_mol_bat_lda_ita_tur_bul_eng_hun_tha_swt_qcu_zul_tsw_ses_mly_amr_lit_igb_spa_anl_akn_fre_rus_vie_jav_urd_ewe_tsn_swe_dyu_uzb_mlt_sod_heb_pan	0.282862321882269	0.641058442075145	0.523061353871261
75	grk_ukr_tha_arw_azi_swe_anl_tsn_hin_amh_ind_bam_tag_scr_afr_owc_urd_aeg_amr_zul_chh_kor_fin_guj_mcd_sid_igb_dyu_jav_rus_sun_tsw_ger_mlt_swa_lit_bos_spa_prs_tml_glc_hau_wly_bsq_ewe_mao_rom_sod_qcu_ita_ven_jpn_mnd_vie_geo_cnt_eng_bem_svk_lat_alb_bul_mly_lda_mol_swt_knd_moo_cic_pol_uzb_tur_krd_dut_nor_ben_fre_tig_gam_akn_aze_cze_slo_ctl_por_ses_dgb_fbf_xho_pan_hun_yor_bat_heb_est	-0.0938902318712247	-0.21127408524584	0.833135683394929
76	guj_hun_bsq_pol_bem_bul_afr_rom_kor_dut_cic_dgb_por_nor_bat_azi_owc_swa_aeg_lit_ind_hau_krd_bos_akn_qcu_fbf_cze_lat_slo_anl_chh_hin_tml_fre_yor_amr_sid_glc_est_dyu_spa_svk_mao_mnd_uzb_moo_cnt_tur_lda_alb_jav_ctl_grk_xho_ses_zul_ita_tag_geo_tha_tsw_prs_mly_wly_ven_rus_ger_heb_tig_eng_scr_tsn_knd_amh_aze_bam_vie_ukr_ben_ewe_sod_igb_urd_arw_mlt_pan_jpn_mol_gam_mcd_sun_fin_swt_swe	0.0885977756029063	0.2076348824421	0.835968066413746
77	ven_akn_fin_bam_heb_tag_afr_tsw_wly_jav_arw_ctl_prs_hun_mol_swa_sun_sod_yor_igb_pan_rom_moo_bos_est_fre_uzb_tha_gam_mcd_fbf_swt_mlt_tur_geo_vie_qcu_ind_eng_azi_dgb_glc_cnt_pol_xho_cze_tml_mly_alb_lda_cic_ben_bul_slo_anl_swe_lat_svk_amh_bsq_kor_ewe_dut_mnd_tig_sid_grk_zul_rus_hin_ger_knd_amr_lit_ita_bem_dyu_por_krd_nor_bat_scr_ses_urd_aeg_chh_jpn_ukr_tsn_owc_spa_mao_guj_aze_hau	1.03868784579249	2.36190103427484	0.0202668866322937
78	aeg_mcd_hau_anl_tur_heb_knd_grk_rus_ukr_tha_glc_ven_arw_zul_rom_swa_gam_jav_xho_lda_tag_tsn_swt_fin_mao_ewe_bat_chh_yor_aze_cze_krd_moo_ben_ger_est_sid_guj_lit_eng_owc_ctl_igb_ses_bos_pan_kor_tml_bem_scr_jpn_bam_ita_pol_hin_vie_spa_urd_hun_mol_lat_sun_mly_swe_tig_akn_slo_prs_bul_afr_cnt_ind_dut_alb_amh_mlt_dgb_por_wly_sod_geo_dyu_azi_mnd_uzb_amr_cic_qcu_fre_svk_tsw_bsq_fbf_nor	NA	NA	NA
79	pan_slo_owc_eng_cze_ind_afr_ita_bem_swa_vie_nor_ses_krd_ben_knd_cic_mao_aze_svk_sid_dyu_amr_fbf_azi_zul_tml_lit_guj_ewe_mnd_mol_bat_urd_ger_bul_geo_alb_ukr_ven_rus_mcd_heb_mlt_dut_jav_sod_scr_ctl_amh_sun_fin_fre_tha_prs_wly_tur_bos_swt_lda_kor_moo_est_hin_aeg_jpn_spa_tsw_hun_pol_anl_swe_gam_qcu_bsq_chh_tsn_cnt_akn_por_grk_rom_glc_tig_hau_xho_bam_uzb_lat_arw_mly_dgb_tag_igb_yor	0.0126587742523361	0.0334032405424496	0.973424612723808
80	jav_heb_tur_tsn_bem_nor_glc_mol_scr_bos_owc_spa_krd_mao_lat_sid_tha_gam_hau_chh_moo_wly_ewe_ben_ita_fbf_aeg_amr_swt_yor_est_por_lda_anl_urd_alb_ukr_ven_geo_tag_kor_dyu_azi_ctl_aze_rom_eng_tig_bam_ses_akn_sun_igb_ger_ind_dut_mly_slo_guj_prs_hin_amh_mcd_pol_tml_bsq_qcu_jpn_fin_cic_afr_fre_arw_hun_dgb_xho_mlt_vie_cze_swe_tsw_uzb_pan_cnt_zul_lit_bat_rus_knd_sod_bul_mnd_swa_svk_grk	0.30287596943611	0.720653212084354	0.472930474702092
81	rus_arw_ven_sod_mly_bem_hau_kor_swa_eng_amh_bat_alb_pan_tha_owc_cze_azi_krd_yor_guj_lda_gam_tur_chh_dut_tag_swt_urd_swe_bos_dgb_moo_qcu_tig_slo_ben_cnt_ita_mao_aze_spa_hun_svk_fre_afr_aeg_ger_mol_ses_bsq_hin_jav_bam_sun_sid_lat_igb_amr_knd_vie_fin_lit_mlt_ind_wly_pol_zul_anl_nor_ctl_grk_xho_est_akn_tsn_tsw_dyu_heb_cic_prs_bul_scr_tml_por_jpn_geo_ewe_rom_uzb_fbf_mnd_glc_ukr_mcd	-0.691304812623512	-1.61350137040139	0.110023857360964
82	arw_tur_fbf_glc_zul_swa_tag_eng_ind_tig_scr_mlt_tsn_afr_lat_hau_alb_jpn_por_bem_est_ukr_prs_cnt_aeg_uzb_pol_aze_kor_ger_krd_mao_igb_bam_heb_ses_grk_owc_chh_wly_svk_fre_ben_rom_bsq_bat_amh_lda_ctl_qcu_pan_knd_geo_swt_mnd_hun_tsw_jav_urd_swe_dgb_mol_slo_mly_cic_ita_nor_mcd_ewe_hin_ven_dut_lit_cze_sun_sod_yor_amr_bos_guj_sid_vie_azi_fin_moo_tml_tha_xho_spa_rus_anl_akn_gam_bul_dyu	0.303977961370206	0.689661925316493	0.492124122537287
83	amh_ses_lda_mol_tig_aeg_owc_ctl_spa_grk_aze_mly_pol_arw_bsq_bos_yor_sun_zul_rus_fre_moo_jav_ven_rom_heb_hau_vie_swt_est_bem_qcu_cze_tsn_knd_guj_scr_mao_uzb_bam_krd_fin_amr_igb_mcd_mlt_fbf_sod_wly_cnt_afr_lat_xho_mnd_slo_hin_lit_bat_urd_swa_sid_akn_geo_ind_ukr_swe_tur_ewe_gam_dut_tag_pan_tsw_azi_jpn_bul_por_ita_prs_chh_svk_cic_glc_anl_kor_ger_alb_dyu_tml_ben_eng_hun_dgb_tha_nor	0.424641089199482	0.971039273588441	0.334047491710846
84	bem_hin_tsw_geo_tag_hun_pol_dgb_gam_ita_slo_bat_mnd_mcd_aze_vie_fbf_anl_bam_urd_alb_spa_lat_mol_heb_knd_cze_amr_kor_yor_tml_tig_swa_est_svk_sod_tsn_chh_bsq_nor_dut_mly_arw_ben_ind_qcu_akn_ctl_ukr_pan_glc_prs_krd_lda_cnt_swe_bul_lit_sid_por_fin_azi_guj_amh_xho_fre_tha_dyu_bos_rom_cic_ses_moo_zul_hau_afr_tur_grk_sun_jpn_jav_ven_aeg_scr_mlt_rus_ger_wly_ewe_uzb_igb_mao_owc_eng_swt	0.327498756637557	0.767197776760294	0.444907281594744
85	tsw_mao_cnt_nor_akn_ses_knd_mol_scr_ger_rus_swe_moo_tha_jav_jpn_alb_mnd_arw_por_qcu_xho_aze_lat_hun_bem_mly_urd_yor_bul_ctl_aeg_lda_swa_gam_rom_fbf_dgb_pol_bam_spa_chh_anl_tig_wly_tag_dyu_uzb_est_mcd_geo_igb_ven_amr_svk_pan_bsq_bat_sid_dut_bos_azi_kor_cic_fre_fin_krd_slo_tur_afr_tml_vie_heb_tsn_owc_hau_hin_zul_ita_ben_prs_ukr_ind_cze_mlt_sod_amh_sun_glc_lit_eng_swt_grk_ewe_guj	0.581889614008363	1.37765637525949	0.171615653347413
86	hau_cic_dyu_slo_scr_est_ind_gam_moo_krd_mol_swt_lda_bul_mly_kor_alb_jpn_afr_wly_hun_mcd_nor_fbf_ben_amh_pan_fre_tur_spa_pol_dgb_amr_hin_cnt_tag_svk_rus_lit_rom_tsw_dut_bat_tsn_bam_sod_mnd_bem_yor_owc_igb_azi_anl_ewe_glc_vie_eng_qcu_cze_xho_prs_ctl_chh_ses_heb_tha_tig_geo_arw_grk_knd_bos_ger_ita_fin_sid_sun_guj_bsq_mao_akn_tml_ven_uzb_ukr_swa_urd_mlt_aeg_zul_swe_jav_por_aze_lat	0.108806740677855	0.253274475497001	0.800615156162204
87	urd_pol_ukr_glc_nor_sun_guj_tha_eng_akn_cze_tig_fin_zul_scr_qcu_ita_est_jpn_vie_tur_lda_bat_jav_chh_dgb_geo_fbf_ses_wly_ind_krd_prs_cnt_sid_hun_hau_dut_swt_ctl_spa_hin_mnd_aeg_tml_igb_owc_mao_anl_rom_bos_xho_dyu_slo_mcd_mlt_moo_yor_lat_tsn_swe_bam_rus_cic_kor_mol_heb_tsw_azi_uzb_svk_mly_grk_ewe_alb_afr_arw_pan_tag_lit_bul_fre_amr_amh_ben_bsq_gam_ger_bem_por_ven_swa_knd_sod_aze	-0.523075028000594	-1.23220032386531	0.220980490284585
88	mlt_mcd_owc_est_vie_wly_sod_bsq_prs_ven_ita_ger_spa_yor_geo_mao_krd_ben_bam_moo_heb_ses_ukr_mol_akn_anl_tsn_glc_bul_scr_slo_tur_fbf_uzb_cnt_rus_tsw_xho_lit_jpn_amh_lat_knd_swe_tha_hun_lda_tml_swa_mly_azi_alb_por_bem_dut_mnd_qcu_fre_fin_nor_tig_arw_jav_svk_pol_afr_urd_tag_grk_eng_dyu_sid_amr_bos_pan_cze_kor_guj_ewe_bat_zul_hau_aze_aeg_hin_ctl_gam_sun_dgb_swt_chh_ind_cic_igb_rom	-0.259133792828036	-0.660888502431944	0.510317678344248
89	uzb_knd_vie_owc_dyu_kor_aeg_bsq_fbf_swe_spa_slo_hau_jpn_xho_tur_igb_tig_est_ewe_sun_bat_mly_wly_bos_tha_heb_moo_mcd_svk_tml_cze_sid_azi_prs_jav_ses_eng_pan_pol_alb_cic_scr_mlt_guj_anl_ben_fre_akn_nor_yor_chh_amr_hin_lat_ukr_aze_qcu_mnd_grk_gam_bul_lda_ven_sod_dgb_ctl_zul_amh_rom_urd_ger_swa_krd_glc_bam_lit_fin_por_tsn_geo_tsw_mao_ind_dut_ita_afr_cnt_tag_bem_swt_mol_arw_hun_rus	0.466219716235155	1.0817584022817	0.282156918942653
90	zul_por_gam_tur_tig_owc_mol_eng_yor_bsq_igb_jav_mlt_grk_tsn_moo_amr_bam_swt_ita_ctl_dyu_tha_cnt_tag_ewe_chh_arw_hin_anl_rus_nor_bem_fin_pan_slo_lda_bat_pol_ben_mcd_jpn_dgb_spa_lat_qcu_afr_knd_fre_dut_scr_wly_ven_vie_ukr_svk_est_kor_aze_xho_mao_hun_prs_urd_mly_ind_swe_mnd_tml_heb_alb_cic_ger_sun_azi_bos_tsw_amh_fbf_guj_aeg_akn_rom_krd_ses_hau_lit_glc_cze_uzb_sod_swa_geo_bul_sid	-0.258982915528877	-0.606415265664655	0.545716470436657
91	owc_moo_heb_grk_tha_chh_bos_geo_swt_tur_rom_bat_urd_mnd_ses_ukr_spa_tsw_swe_aze_lit_krd_tml_jpn_anl_bam_cnt_dut_por_mao_akn_mly_svk_fin_vie_tag_prs_gam_alb_afr_azi_nor_xho_scr_ewe_jav_arw_qcu_dyu_igb_knd_wly_cze_fre_est_sun_ben_lda_mol_amr_ita_tig_glc_sod_bul_ven_uzb_zul_rus_amh_pan_hun_fbf_cic_mlt_kor_guj_sid_yor_tsn_hin_eng_hau_bsq_slo_lat_ind_bem_aeg_dgb_ger_swa_mcd_pol_ctl	-0.00257949998707619	-0.00596976745727106	0.995249630054241
92	chh_jpn_cze_bat_mly_igb_pan_tsn_nor_bul_est_eng_grk_knd_slo_tag_krd_swt_cic_rus_wly_fbf_hau_geo_hin_por_xho_scr_bsq_fin_ben_arw_ukr_zul_tig_heb_ind_swa_guj_tml_uzb_lit_gam_aeg_tha_amh_mcd_ewe_owc_ctl_qcu_bem_bos_mnd_pol_ger_spa_lat_kor_dut_cnt_amr_glc_alb_tsw_ven_aze_anl_dgb_tur_sun_mao_jav_afr_sod_prs_svk_lda_yor_ita_ses_mol_mlt_fre_vie_bam_sid_hun_moo_dyu_azi_swe_rom_akn_urd	-0.143962342519872	-0.343867128356011	0.731722459967441
93	por_mlt_sid_jpn_knd_aeg_cnt_bam_heb_alb_jav_fre_pan_ger_lat_tsn_tig_mao_geo_afr_ita_rus_ven_mol_swa_uzb_pol_ewe_guj_hun_bat_slo_wly_mnd_tha_ukr_tsw_yor_kor_akn_amh_ben_ctl_azi_scr_spa_ind_tag_igb_hin_zul_gam_anl_glc_amr_tur_lit_krd_bos_eng_sod_cic_mly_dut_dgb_nor_lda_cze_hau_swe_bsq_sun_fin_bem_bul_rom_prs_chh_moo_swt_fbf_tml_arw_ses_est_mcd_dyu_svk_xho_aze_urd_grk_vie_owc_qcu	0.699848453908099	1.84797174344447	0.0677847534730875
94	heb_ind_guj_swe_kor_yor_dut_wly_por_nor_tsn_sid_qcu_amr_mlt_aeg_pol_ben_bul_xho_tsw_ger_ewe_tag_lit_jav_cic_mly_ses_gam_tig_mcd_urd_cnt_hin_fbf_tha_ctl_geo_swa_slo_mao_owc_mnd_glc_zul_lda_scr_uzb_knd_akn_tur_est_lat_pan_vie_dgb_hun_igb_mol_hau_chh_sun_anl_ven_moo_ukr_azi_grk_arw_dyu_bat_spa_jpn_bam_ita_aze_rus_swt_fin_tml_sod_amh_bsq_bem_cze_afr_krd_alb_prs_eng_svk_fre_rom_bos	-0.249467988993777	-0.653944297445491	0.514761483686313
95	ben_tml_mcd_bos_bat_sun_ctl_uzb_tha_tur_cnt_ukr_bam_heb_jpn_bsq_kor_gam_swa_swt_alb_aze_dgb_wly_lit_ger_rom_ewe_aeg_fre_tag_hau_moo_vie_tsn_spa_chh_dyu_geo_bem_dut_scr_xho_mlt_sod_arw_krd_akn_ita_mao_est_anl_igb_urd_fin_amh_bul_knd_tig_lat_yor_hun_glc_mol_mly_grk_amr_ses_svk_lda_pol_pan_mnd_eng_cic_afr_rus_cze_por_ven_slo_sid_zul_qcu_owc_jav_hin_ind_guj_tsw_azi_swe_fbf_nor_prs	0.207187263413582	0.476250486776987	0.635012914290118
96	kor_igb_ctl_swa_swe_mcd_bos_krd_ven_uzb_afr_gam_sun_mlt_pol_hau_urd_rom_pan_ita_hin_bem_zul_lat_tag_est_ger_bsq_vie_lit_mol_sod_mly_jav_qcu_slo_amh_dut_spa_heb_ukr_prs_tsw_swt_ewe_moo_por_tml_mao_amr_rus_dgb_fin_mnd_svk_guj_bam_bat_owc_anl_ind_arw_sid_cze_xho_fbf_cnt_knd_chh_aeg_dyu_aze_jpn_grk_glc_alb_tig_yor_fre_hun_eng_tsn_geo_tha_azi_wly_cic_scr_ben_bul_tur_lda_ses_akn_nor	-0.440909072968771	-1.14030151183646	0.257088869980219
97	yor_zul_tag_swa_slo_lda_bam_amh_lit_rus_ita_est_scr_pol_ctl_dut_fin_uzb_guj_tml_bsq_cic_sid_ewe_lat_azi_anl_aeg_jav_tsn_alb_tsw_heb_vie_cnt_ger_xho_por_glc_arw_bem_hun_bos_amr_mao_geo_svk_spa_swt_swe_cze_chh_ben_rom_prs_moo_aze_dyu_mol_bul_tur_pan_fbf_mcd_bat_owc_akn_tha_mly_knd_krd_nor_dgb_tig_gam_grk_sod_hau_jpn_ven_eng_wly_mlt_ses_urd_hin_afr_sun_ind_ukr_fre_mnd_igb_kor_qcu	0.507996274237468	1.15775836210136	0.249927396812292
98	rus_moo_anl_guj_owc_est_por_bos_mnd_alb_geo_grk_mlt_bul_mao_bem_scr_bam_vie_ven_swa_tsn_fin_krd_dut_lda_zul_qcu_cnt_hun_jpn_lit_ctl_mly_ita_ewe_chh_dyu_swe_pol_hin_urd_cze_ben_akn_aeg_ger_fbf_ses_hau_xho_tsw_cic_tig_aze_tml_ind_lat_heb_mcd_yor_arw_gam_ukr_wly_tha_nor_rom_tag_amh_svk_pan_swt_spa_sun_tur_kor_afr_slo_fre_amr_knd_bat_mol_glc_jav_sod_sid_azi_bsq_uzb_dgb_igb_prs_eng	0.704649272146027	1.66210004779506	0.0998599262114138
99	bam_pan_swa_moo_spa_rom_xho_cnt_ses_ven_mol_mao_knd_glc_igb_tml_tsn_lda_jav_fre_mly_bul_akn_afr_cic_scr_tag_anl_swe_vie_ben_jpn_owc_aze_fbf_ger_prs_hau_amr_qcu_sun_bsq_arw_chh_rus_ctl_cze_eng_slo_swt_dgb_tsw_por_bos_est_nor_mlt_bem_grk_ewe_sid_tur_lit_mcd_ind_dyu_uzb_ukr_urd_mnd_tha_fin_geo_lat_ita_sod_hin_yor_amh_zul_krd_kor_aeg_gam_tig_dut_bat_wly_heb_azi_alb_pol_guj_hun_svk	0.0957499279613585	0.230311683247414	0.818355438025266
100	gam_geo_bam_sid_tsw_sun_mlt_ger_hin_prs_mnd_azi_swe_pol_akn_lat_ita_vie_bsq_swt_afr_igb_amh_knd_hun_qcu_hau_est_tur_lda_ben_amr_cnt_bos_mao_ses_dyu_svk_tig_zul_jpn_guj_bem_pan_dut_dgb_rus_rom_slo_jav_chh_fbf_ctl_yor_mol_grk_heb_swa_nor_fre_cic_tha_moo_tag_wly_ewe_alb_mly_glc_ind_spa_tsn_aeg_aze_arw_sod_krd_ukr_tml_mcd_scr_ven_fin_owc_lit_cze_kor_anl_xho_bul_uzb_por_bat_urd_eng	0.75265941868381	1.98606911240866	0.0499698007766343
101	owc_heb_anl_aeg_mao_cnt_ger_spa_fre_tsn_jav_grk_vie_arw_amh_pol_kor_uzb_bem_pan_mol_zul_lda_bos_jpn_mnd_geo_ven_tig_ben_azi_tha_fin_swa_guj_hin_rus_bam_wly_hun_ita_moo_nor_glc_mlt_tur_ukr_tml_scr_alb_qcu_bat_ctl_dyu_urd_fbf_ses_swe_prs_krd_mly_mcd_ind_ewe_yor_aze_lit_por_xho_est_chh_lat_igb_amr_bsq_bul_dgb_sod_akn_cic_swt_sun_rom_sid_gam_dut_hau_knd_cze_slo_afr_tag_tsw_svk_eng	0.514262804311542	1.14435897522024	0.255411566038726
102	mcd_jpn_rus_jav_por_glc_wly_cnt_rom_mlt_xho_ven_mol_aeg_tur_cic_ukr_hau_uzb_bem_amr_ewe_owc_bat_alb_anl_tml_dgb_tsw_tha_sid_knd_pol_guj_igb_lda_azi_ben_aze_ita_krd_ind_swe_heb_tig_amh_gam_svk_spa_vie_hun_eng_mnd_ger_geo_bsq_est_sod_nor_fin_slo_sun_mao_ctl_cze_chh_kor_moo_urd_bam_yor_dut_swt_tsn_fbf_grk_lit_zul_bos_akn_bul_ses_arw_scr_prs_pan_tag_dyu_qcu_lat_fre_swa_afr_mly_hin	-0.190050340780225	-0.487276103642526	0.627209289283312
103	hun_moo_cze_scr_geo_spa_dyu_aeg_pan_wly_azi_bat_uzb_guj_mly_knd_slo_ctl_tig_rus_mol_lat_hin_est_hau_ind_mcd_swa_aze_tur_bul_gam_mlt_glc_swt_amr_ewe_anl_bem_ger_tsn_xho_tsw_lda_amh_ses_fre_mnd_heb_krd_nor_kor_por_jpn_akn_dgb_zul_alb_igb_mao_prs_tha_bam_qcu_eng_tml_ben_lit_fin_rom_dut_cic_ita_cnt_jav_sid_pol_grk_sod_yor_tag_bsq_vie_afr_ven_arw_sun_urd_swe_owc_fbf_ukr_chh_svk_bos	0.03976642991301	0.0995415457033509	0.920922560502358
104	jav_gam_heb_amr_hau_mlt_tig_amh_fre_jpn_prs_fin_cnt_mcd_fbf_tml_mly_bos_tur_bam_kor_lat_rom_ses_nor_pol_igb_afr_hin_sod_anl_arw_cic_por_xho_wly_scr_rus_pan_yor_bsq_urd_tsw_moo_aze_owc_uzb_glc_dut_krd_ita_bem_mao_hun_ben_lit_swe_ctl_aeg_eng_geo_mol_cze_bul_mnd_akn_tha_swa_chh_ind_sid_alb_spa_lda_zul_ger_tsn_grk_dyu_slo_swt_knd_dgb_svk_azi_ewe_tag_sun_vie_bat_est_ukr_qcu_ven_guj	0.217154739371313	0.562352436124975	0.575228915810305
105	knd_por_mol_ukr_krd_aze_hin_guj_glc_prs_moo_fin_fre_xho_tsw_mly_afr_bsq_scr_mcd_cic_ger_qcu_mao_chh_grk_mlt_vie_geo_sod_akn_sid_dyu_swe_tig_zul_sun_pol_heb_amh_cze_hau_ses_lit_bos_ven_igb_swt_eng_bam_est_tml_dut_tha_lat_yor_pan_amr_rus_svk_ben_bul_fbf_tur_bem_swa_uzb_lda_wly_azi_cnt_gam_rom_hun_nor_dgb_ewe_spa_ita_mnd_ctl_urd_aeg_bat_tsn_ind_owc_anl_alb_slo_tag_arw_jav_jpn_kor	0.420398946720196	0.986826852178719	0.326288015444305
106	rus_swa_mol_wly_aeg_amr_uzb_chh_bul_arw_bem_gam_sid_est_anl_cnt_moo_mcd_spa_ukr_amh_tig_lit_azi_slo_ger_hun_xho_grk_owc_mly_dyu_geo_fbf_ita_swt_mnd_akn_cic_tsn_nor_ctl_dut_hin_ven_aze_guj_tag_bsq_rom_jav_alb_prs_yor_kor_cze_tha_svk_igb_afr_ses_mlt_ind_urd_por_sun_heb_vie_fre_glc_eng_dgb_sod_swe_pol_zul_knd_mao_bos_tml_lat_krd_tur_lda_ewe_scr_ben_jpn_qcu_bat_pan_tsw_fin_bam_hau	0.307863308518009	0.68428211515391	0.495498711588694
107	tag_pan_mly_ben_urd_por_afr_ewe_tsn_ctl_scr_bem_bat_sod_qcu_tha_fbf_owc_ukr_nor_mcd_anl_bam_dut_azi_bos_spa_ger_glc_mol_chh_kor_knd_tur_zul_sun_swe_dyu_est_lat_guj_fre_hau_prs_wly_xho_rom_amr_bsq_slo_cic_ind_mnd_arw_akn_alb_bul_rus_aze_ven_lda_tig_krd_ses_jpn_cze_tsw_ita_svk_yor_mlt_pol_lit_tml_cnt_swa_moo_dgb_geo_eng_uzb_hun_vie_gam_amh_heb_grk_jav_mao_hin_swt_fin_aeg_sid_igb	-0.0519686850035799	-0.121199605761031	0.903794419629855
108	ukr_anl_guj_azi_sod_rus_geo_jav_arw_nor_lat_cic_ctl_bos_bsq_svk_slo_bul_gam_knd_xho_spa_ewe_moo_ven_uzb_dgb_amr_chh_swa_urd_akn_ita_heb_cze_sun_bat_dyu_mao_eng_tsw_mol_pol_hau_qcu_sid_prs_owc_yor_est_mlt_afr_glc_igb_tag_bam_ben_hun_tsn_pan_mnd_lda_bem_dut_alb_grk_hin_tig_kor_rom_mly_lit_fbf_tha_fin_aze_swt_tur_amh_jpn_ind_krd_mcd_por_ses_tml_wly_scr_vie_fre_ger_cnt_zul_swe_aeg	0.0209149394263276	0.0542933610506237	0.956817902135682
109	rus_sod_heb_cze_tag_geo_tsn_ind_prs_qcu_hin_hun_arw_ukr_akn_aze_nor_bam_jpn_tha_yor_spa_xho_rom_ita_kor_azi_dyu_ven_tsw_tur_scr_bos_swt_pan_jav_por_fre_mao_moo_fin_zul_mcd_knd_slo_afr_sid_fbf_bul_ewe_mol_cnt_glc_eng_sun_mlt_grk_alb_aeg_lat_urd_dut_owc_uzb_ger_chh_amh_lda_mnd_bsq_bem_guj_ses_amr_cic_gam_svk_bat_est_ben_igb_mly_dgb_tig_swa_anl_hau_krd_lit_tml_pol_ctl_vie_wly_swe	0.0634767981334391	0.148900372553003	0.881954651842954
110	dut_lit_mol_swt_prs_uzb_slo_fin_sun_rus_hun_cze_est_lat_mao_spa_bul_bem_urd_yor_pan_moo_geo_swe_krd_mlt_chh_svk_grk_wly_knd_sid_tml_ita_igb_tag_bos_anl_tsn_ewe_zul_bsq_mnd_pol_scr_mcd_jav_cnt_aeg_dgb_bat_amr_cic_jpn_ctl_qcu_tig_fbf_tsw_sod_fre_rom_nor_akn_azi_gam_arw_ukr_eng_alb_bam_mly_lda_amh_heb_ger_ven_ses_hau_guj_aze_hin_ben_tha_owc_swa_vie_kor_ind_dyu_tur_afr_xho_glc_por	-0.519415031269178	-1.18919114083	0.237391889414955
111	ind_sod_ses_swt_afr_mcd_wly_sun_tag_ctl_cic_fbf_amr_swe_swa_prs_slo_fre_bsq_alb_geo_hin_eng_ger_guj_lda_mao_svk_lit_hun_igb_pan_tig_glc_est_sid_uzb_pol_tur_dyu_yor_hau_tsw_bul_jpn_fin_ita_tha_mol_tml_azi_rus_mlt_arw_por_bam_ven_scr_spa_tsn_dgb_ewe_krd_mnd_bos_grk_dut_knd_chh_akn_heb_moo_cze_ben_cnt_qcu_jav_nor_owc_zul_rom_lat_bat_kor_aeg_aze_gam_mly_vie_ukr_amh_urd_anl_xho_bem	-0.517354212685792	-1.21506482839523	0.227417199191071
112	guj_dut_ven_swe_pan_ses_fin_bam_hau_akn_yor_vie_mly_mol_ger_jav_tha_chh_glc_tig_rus_amr_prs_mlt_afr_ctl_por_anl_ewe_fre_arw_igb_bul_aze_hin_bos_aeg_lda_krd_svk_mcd_nor_lit_grk_xho_alb_swa_bsq_zul_bem_owc_sid_cic_fbf_jpn_urd_azi_ukr_knd_ita_ben_sod_bat_tsw_lat_sun_pol_eng_swt_wly_gam_slo_rom_heb_est_tag_hun_tur_geo_cze_uzb_moo_spa_scr_ind_dyu_cnt_mnd_amh_qcu_tml_tsn_mao_dgb_kor	0.276314805062848	0.623155748977787	0.534707419844486
113	tur_zul_amh_est_alb_grk_aze_ind_tsw_uzb_ven_krd_bat_swt_anl_dyu_sod_spa_bsq_qcu_mly_fre_tag_xho_ses_rus_mol_ukr_ben_pan_azi_dgb_sid_pol_sun_afr_ger_jav_mcd_swa_vie_geo_tsn_owc_mnd_dut_scr_swe_bul_rom_gam_heb_amr_bem_glc_jpn_mlt_hin_cic_por_slo_prs_cnt_mao_ctl_hau_lda_chh_tml_akn_bam_bos_kor_cze_arw_igb_svk_urd_nor_tig_lat_fin_hun_yor_wly_aeg_guj_knd_moo_eng_fbf_ewe_ita_lit_tha	NA	NA	NA
114	scr_tig_ses_wly_ben_moo_sod_anl_igb_jpn_tsn_zul_heb_lda_eng_jav_hau_swe_por_amh_svk_ctl_bem_mlt_mao_arw_glc_hun_prs_urd_dyu_azi_lit_aze_geo_spa_mcd_vie_tur_bat_est_chh_lat_alb_swt_qcu_xho_grk_mol_ind_uzb_rom_dut_slo_dgb_krd_owc_hin_ita_swa_yor_mnd_sid_pan_ven_tha_sun_knd_gam_cnt_pol_akn_fre_amr_bul_guj_fbf_ukr_bsq_bam_tsw_mly_kor_afr_rus_cze_ger_bos_tag_aeg_ewe_nor_cic_tml_fin	0.506110457785024	1.2288829385556	0.222216148105914
115	uzb_aeg_mlt_mao_sid_tha_hau_guj_glc_bos_fre_sod_rom_knd_ita_azi_jav_mnd_anl_krd_ukr_chh_swe_tml_pol_arw_aze_mol_mcd_vie_ctl_tsn_rus_ind_tur_ben_lit_bsq_zul_jpn_hun_eng_ewe_owc_cic_cze_pan_geo_amh_dyu_lda_bat_bul_akn_swt_svk_scr_alb_urd_bam_igb_yor_spa_dut_swa_wly_afr_lat_nor_dgb_mly_xho_ven_gam_hin_kor_tag_moo_prs_slo_por_heb_sun_ger_tig_bem_est_qcu_tsw_cnt_ses_grk_amr_fin_fbf	0.132409183533297	0.31522334337801	0.753298306797568
116	alb_hau_est_jpn_tsw_ukr_igb_dut_rus_yor_bem_heb_nor_slo_svk_guj_sod_pan_gam_swt_tsn_rom_krd_swe_amh_jav_fre_arw_sun_bos_mnd_glc_xho_dgb_anl_chh_aeg_geo_tha_sid_dyu_pol_hin_cnt_cic_ses_scr_fin_knd_bat_amr_zul_tur_ita_ctl_prs_tag_mly_aze_por_ben_mlt_owc_ind_bam_akn_lda_lit_azi_fbf_tig_lat_mol_afr_kor_ger_mao_moo_tml_swa_vie_bul_mcd_spa_ewe_uzb_wly_qcu_cze_eng_grk_hun_ven_urd_bsq	-0.0793167217359783	-0.182082810487601	0.855914040393856
117	aeg_fin_gam_aze_kor_cze_mly_svk_glc_ven_swt_xho_tag_lda_krd_knd_geo_ger_scr_ind_mol_dyu_tur_urd_por_tsw_pol_moo_grk_alb_nor_bul_swa_dut_ita_hun_jpn_cnt_ben_hin_amh_sid_arw_yor_lit_azi_jav_uzb_tsn_bsq_tig_dgb_rom_lat_tha_chh_mao_swe_bam_bem_vie_amr_sod_zul_akn_qcu_eng_rus_mnd_bos_bat_igb_pan_cic_fbf_ewe_guj_tml_anl_mlt_fre_owc_spa_hau_prs_ukr_wly_sun_ctl_slo_ses_afr_mcd_heb_est	0.331465944305594	0.838204573654076	0.40406496769976
118	hun_ger_krd_cze_glc_cic_fre_jpn_lat_slo_jav_aeg_nor_sod_tsw_uzb_fbf_urd_chh_spa_dyu_lda_azi_ben_igb_por_geo_kor_rus_sun_mnd_ewe_lit_tsn_amh_tml_arw_tur_afr_guj_mly_est_xho_bem_bam_svk_vie_prs_sid_qcu_dgb_bul_cnt_pol_grk_heb_ctl_bsq_ven_anl_swe_gam_pan_bat_aze_yor_tig_ita_amr_tag_ukr_fin_tha_swt_mcd_owc_bos_eng_moo_hin_hau_scr_wly_ind_alb_mao_knd_rom_ses_mlt_dut_akn_zul_mol_swa	0.90002896332313	2.39784454247067	0.0184895287704872
119	urd_ses_por_sid_wly_aeg_mcd_fre_anl_arw_knd_swa_svk_rus_swt_igb_yor_bos_vie_ukr_guj_azi_tsn_ewe_tig_alb_cze_aze_hau_bul_tsw_jpn_ita_swe_ger_chh_tur_xho_mao_qcu_amr_sun_tag_pan_mnd_ben_slo_mol_kor_sod_ven_krd_hin_lat_gam_fbf_bam_moo_akn_pol_mlt_owc_cnt_tml_nor_bat_heb_afr_geo_glc_amh_dgb_lda_hun_scr_eng_lit_est_cic_grk_rom_spa_jav_mly_bem_uzb_bsq_fin_ctl_prs_tha_dyu_dut_ind_zul	-0.546259230942976	-1.48066521570585	0.142075804609605
120	tsn_fin_bat_mly_ben_scr_azi_spa_bul_urd_ewe_ven_tag_aze_nor_bem_lat_hun_mcd_mnd_uzb_vie_sun_krd_bos_jpn_fre_gam_prs_ita_mao_lit_geo_fbf_afr_tig_amr_rom_eng_chh_ukr_dgb_arw_svk_dut_ger_grk_cnt_swt_zul_alb_dyu_bam_akn_amh_heb_aeg_slo_guj_tur_cic_kor_bsq_igb_swe_moo_tsw_xho_tml_ctl_owc_tha_yor_pol_knd_sid_rus_wly_est_hau_hin_pan_swa_ind_jav_lda_anl_mlt_por_glc_sod_qcu_mol_cze_ses	-0.187919930047256	-0.43469528797038	0.664790612773887
121	xho_hau_bam_vie_pan_cic_grk_rom_est_ger_bul_ven_fbf_krd_uzb_mcd_tig_por_ita_hin_bsq_eng_igb_mao_tml_owc_slo_anl_sun_gam_tsn_dyu_moo_knd_ukr_urd_kor_bos_tha_tsw_hun_mlt_swt_lit_ewe_jpn_nor_rus_svk_prs_jav_akn_sid_ctl_qcu_glc_afr_pol_swe_lat_mly_wly_sod_bat_fre_ben_ind_azi_aeg_cnt_amr_guj_bem_dgb_fin_yor_zul_swa_alb_tag_chh_ses_arw_scr_aze_mol_heb_amh_dut_spa_cze_geo_tur_mnd_lda	0.217613194988964	0.569293700808601	0.570529294739903
122	alb_swa_grk_swt_heb_eng_hun_ctl_cic_dgb_pan_mnd_tur_aze_cnt_amh_ita_lit_por_rom_moo_fre_zul_knd_akn_tig_tag_dyu_nor_ind_dut_sod_tml_mcd_uzb_anl_geo_bul_vie_kor_hin_ven_urd_bam_svk_jav_bos_prs_jpn_igb_tha_bsq_afr_rus_sun_qcu_slo_chh_sid_hau_pol_scr_guj_bat_amr_spa_krd_ben_tsw_swe_fin_aeg_ukr_fbf_ger_xho_mol_wly_mly_bem_glc_gam_mlt_owc_lda_cze_ses_tsn_yor_arw_ewe_lat_mao_azi_est	0.157851157194455	0.409664739576976	0.682993969429451
123	hun_wly_por_afr_tur_jpn_jav_yor_spa_anl_hau_grk_owc_lat_tml_svk_scr_urd_bos_est_sid_dyu_lit_xho_pol_bem_bsq_ukr_azi_ben_mly_tsn_arw_krd_ind_ven_heb_ger_geo_lda_tha_uzb_tig_ctl_eng_dut_bat_aeg_vie_cnt_rom_cic_swe_moo_mnd_qcu_hin_zul_mao_swa_mol_sun_tag_igb_nor_chh_aze_fbf_slo_tsw_guj_glc_pan_rus_kor_bul_akn_fin_cze_bam_amh_mlt_ita_dgb_swt_gam_ses_prs_amr_ewe_alb_knd_sod_mcd_fre	0.983169447672571	2.37727575288008	0.0194888731890369
124	bul_swe_est_akn_scr_ven_ses_arw_azi_ger_bat_tha_tig_geo_lit_amh_jpn_prs_sod_ukr_mol_bos_moo_zul_swa_cnt_ita_pan_hau_eng_owc_igb_tsw_alb_hun_anl_tml_mcd_urd_aze_knd_fbf_hin_spa_tag_gam_uzb_ben_amr_vie_wly_cze_cic_tsn_mlt_guj_krd_slo_svk_jav_fin_ind_glc_rus_mao_aeg_heb_sun_chh_grk_dut_por_bem_kor_afr_dyu_mnd_ctl_xho_rom_bsq_pol_dgb_lda_yor_tur_mly_lat_ewe_sid_bam_swt_qcu_nor_fre	-0.616033076410154	-1.3571992688049	0.178002612652537
125	spa_tml_xho_dut_sod_nor_lda_svk_tha_wly_ctl_mly_aeg_rus_eng_mao_sun_ewe_mcd_hun_cnt_alb_knd_tig_mol_pol_ind_ukr_dyu_bos_guj_afr_hin_lit_est_hau_geo_tsn_tag_ger_jav_por_ita_amh_anl_fbf_ven_jpn_fin_vie_ses_bem_urd_zul_swa_mlt_gam_kor_bul_bsq_qcu_ben_grk_moo_mnd_cic_igb_swe_uzb_aze_owc_azi_slo_bat_lat_arw_akn_fre_bam_krd_cze_swt_yor_sid_prs_pan_heb_glc_amr_dgb_rom_chh_tur_scr_tsw	-0.265550176030258	-0.596464635093342	0.552314022336915
126	glc_por_anl_bos_heb_knd_rus_tur_kor_wly_aeg_akn_lda_urd_qcu_mao_swe_tag_cze_hun_tsw_chh_pan_jav_igb_uzb_geo_gam_scr_sid_yor_tha_swa_aze_tig_amh_tsn_amr_swt_mnd_alb_ita_cnt_ctl_dgb_spa_est_bat_bem_ukr_ven_ger_dyu_fre_nor_ses_mol_slo_sun_fbf_lat_prs_hau_cic_moo_mly_hin_guj_owc_sod_jpn_eng_svk_vie_bam_arw_afr_azi_rom_ewe_dut_tml_mcd_lit_grk_krd_fin_zul_xho_bsq_pol_mlt_ind_bul_ben	0.316337811747747	0.718398397122314	0.474312668287503
127	sid_glc_ger_swe_ven_cnt_ewe_lit_qcu_tig_guj_azi_kor_tur_owc_jav_svk_geo_amh_dgb_xho_anl_bat_amr_zul_bem_scr_rom_afr_nor_swa_bsq_gam_ita_yor_mly_tsw_ind_arw_grk_aze_tha_vie_hau_sun_ukr_rus_urd_fbf_krd_hin_mnd_cic_chh_slo_dyu_pan_lda_tsn_sod_ctl_spa_dut_tml_fre_por_wly_lat_bam_cze_ben_prs_bul_est_fin_knd_aeg_moo_swt_tag_mlt_uzb_mcd_mao_eng_heb_alb_pol_akn_igb_hun_bos_jpn_mol_ses	0.0846242800000504	0.22000979158774	0.826345748076542
128	moo_aze_ven_glc_pan_cnt_uzb_slo_knd_mly_cze_arw_bul_tha_jav_afr_dgb_azi_bos_hin_guj_scr_ewe_mcd_ita_tsw_fin_grk_chh_fre_bam_xho_dut_jpn_lda_urd_amh_hau_ind_anl_fbf_aeg_alb_swe_swt_tsn_zul_dyu_sid_mao_lat_ses_cic_wly_hun_akn_ukr_lit_ger_swa_gam_krd_kor_ctl_sun_qcu_mnd_eng_igb_tag_bem_svk_yor_rus_sod_vie_mlt_owc_bsq_pol_tml_est_mol_ben_nor_rom_tur_prs_heb_geo_amr_por_tig_bat_spa	-0.321353518269089	-0.882895766925705	0.379569103327638
129	sun_mly_mlt_hin_jpn_bos_ctl_igb_glc_urd_uzb_amr_chh_dgb_rom_pol_ben_ita_ind_sid_est_por_krd_azi_sod_tsn_amh_mnd_arw_bul_lat_kor_vie_yor_slo_akn_ses_ger_prs_lda_cnt_guj_swt_knd_anl_dut_nor_cze_heb_hau_jav_rus_qcu_wly_tur_moo_mao_owc_tml_tsw_fin_tig_aze_geo_pan_ewe_ven_mcd_xho_grk_swa_ukr_afr_bam_aeg_zul_eng_tag_tha_scr_mol_bat_hun_dyu_bsq_fbf_cic_fre_swe_gam_alb_svk_bem_spa_lit	0.333567744795638	0.796503168606121	0.427768258214703
130	svk_por_sid_tig_pol_cnt_swa_mol_ctl_grk_zul_mly_sod_lat_yor_dyu_pan_ind_mnd_rom_ger_alb_aeg_jpn_spa_prs_knd_fbf_vie_hin_glc_anl_amh_cze_ukr_tur_hun_wly_swe_mcd_ita_akn_azi_gam_urd_bul_ses_kor_dgb_eng_tha_scr_bem_tsn_xho_owc_ven_lda_chh_est_aze_slo_rus_cic_heb_bam_ben_tml_jav_fin_bos_moo_mao_fre_igb_lit_tag_ewe_geo_sun_hau_bsq_mlt_krd_amr_bat_tsw_qcu_nor_uzb_guj_dut_afr_swt_arw	0.502317182825092	1.29839132351227	0.197363428333713
131	svk_ewe_kor_tml_bat_lat_hin_bsq_prs_mcd_tur_guj_yor_est_hun_cic_chh_eng_swt_akn_swe_geo_azi_ben_mly_dut_bul_sun_moo_anl_ger_mnd_pol_rom_dgb_urd_ses_aeg_fre_rus_tha_scr_sid_ven_mol_jpn_glc_fin_krd_nor_owc_tag_ctl_bos_ita_aze_knd_tsw_bam_qcu_mlt_amh_igb_ind_afr_spa_wly_cnt_grk_ukr_lda_amr_bem_heb_gam_mao_lit_vie_pan_tsn_sod_dyu_por_hau_swa_alb_tig_jav_fbf_cze_uzb_zul_slo_arw_xho	-0.178029744057475	-0.4371761544896	0.66299708497315
132	kor_mlt_lit_yor_tsn_bsq_swa_jav_tha_jpn_gam_swt_ven_geo_ind_rom_ita_fre_pan_xho_bam_eng_azi_bos_prs_lda_dyu_nor_swe_chh_hun_dut_amh_amr_ukr_mcd_vie_mao_qcu_ewe_glc_wly_tag_spa_bat_cze_tig_cic_ses_zul_alb_moo_bul_pol_fbf_arw_svk_hin_bem_rus_lat_ben_urd_akn_hau_ctl_fin_mnd_heb_owc_est_cnt_ger_aeg_igb_aze_knd_sod_dgb_tsw_mol_anl_slo_tur_uzb_guj_mly_afr_por_krd_sun_tml_scr_sid_grk	-0.400467318580394	-0.969919369154808	0.334602473064742
133	tsw_tig_ben_bul_mol_tag_guj_fin_nor_uzb_qcu_swa_alb_yor_knd_hau_vie_igb_moo_pan_jav_mly_svk_ewe_mcd_cic_sid_hun_krd_lda_bem_pol_tsn_sun_est_dyu_slo_por_arw_akn_wly_ind_ger_xho_bat_grk_amh_afr_owc_tml_ukr_ctl_scr_bos_fbf_dut_aeg_kor_sod_lat_rom_bsq_geo_glc_mlt_bam_ita_swe_ses_swt_zul_aze_mao_urd_heb_cnt_lit_amr_jpn_gam_azi_hin_chh_mnd_prs_tha_rus_cze_dgb_tur_ven_anl_fre_spa_eng	0.515484006253355	1.12854436031014	0.261992943597687
134	bat_lda_mlt_yor_guj_moo_mao_swa_rus_pol_ven_qcu_eng_dyu_swe_chh_cic_tur_jav_mly_mcd_grk_dgb_cze_ukr_slo_lat_akn_azi_bsq_nor_est_ita_fbf_por_bam_zul_kor_ben_dut_arw_rom_sun_tsw_krd_tig_geo_hun_ctl_owc_anl_urd_fre_cnt_lit_amh_uzb_ind_bul_xho_knd_hau_tsn_swt_afr_aeg_ewe_hin_tha_wly_aze_tml_sid_amr_ger_vie_fin_bem_scr_igb_glc_heb_prs_jpn_pan_ses_tag_spa_sod_svk_bos_gam_mol_mnd_alb	0.0335757635652463	0.0775084058781359	0.938385617547347
135	fre_chh_ukr_tag_qcu_jav_lda_akn_cic_wly_yor_fin_glc_ven_nor_eng_hun_sid_owc_gam_krd_knd_kor_bsq_lat_zul_fbf_amr_svk_tig_mnd_vie_igb_tur_azi_ind_dyu_alb_ses_ger_slo_anl_sod_swa_bul_xho_hin_ben_dut_moo_bat_tha_hau_bam_guj_ewe_tml_grk_arw_bos_geo_cze_aeg_spa_prs_mol_lit_tsn_pan_mlt_uzb_rom_sun_rus_mao_por_cnt_bem_mcd_swe_heb_ctl_swt_amh_jpn_pol_mly_scr_afr_ita_dgb_est_urd_aze_tsw	-0.226863340958369	-0.528046640910423	0.598724693546007
136	pol_svk_alb_ewe_dgb_zul_swa_hin_qcu_ctl_rom_lit_anl_chh_lda_dyu_tag_ven_tha_tml_grk_geo_heb_ita_mol_knd_bos_por_mao_azi_est_pan_lat_cic_amr_prs_arw_eng_glc_bsq_jpn_bam_mlt_aeg_ger_bul_gam_tsn_hau_ind_mcd_uzb_moo_fre_slo_sod_owc_akn_afr_yor_sun_swe_mly_ukr_rus_kor_krd_tsw_guj_mnd_cnt_sid_vie_tur_scr_bem_ses_cze_nor_swt_dut_aze_xho_tig_bat_spa_ben_jav_fbf_urd_igb_wly_fin_amh_hun	-0.553376310823774	-1.51219103691277	0.133876077637525
137	glc_amh_igb_sod_por_fbf_tur_tig_ses_owc_cnt_guj_mcd_dgb_cic_mly_bos_swt_zul_aze_aeg_nor_dut_knd_est_jav_bsq_rom_xho_urd_grk_fin_swa_pan_ger_alb_ven_ewe_azi_tha_mlt_sid_cze_lat_tsw_wly_spa_scr_mnd_mao_uzb_ita_eng_tsn_rus_moo_ben_geo_hun_chh_lda_dyu_kor_bul_anl_pol_lit_slo_svk_bat_sun_hin_akn_prs_arw_hau_tag_jpn_gam_bem_qcu_fre_amr_ind_ukr_bam_mol_swe_heb_afr_yor_ctl_krd_vie_tml	0.0903997767337201	0.245499486070573	0.806610657678636
138	fbf_dut_tml_swt_ukr_ben_vie_jpn_fin_mao_tsw_ewe_amh_lat_ctl_ses_dyu_grk_guj_bsq_sun_rus_cze_ind_zul_swa_tha_mly_hin_mcd_heb_qcu_cnt_bam_cic_igb_aeg_aze_xho_ita_jav_mol_wly_kor_krd_scr_geo_ven_por_pol_sid_akn_hun_tig_fre_sod_pan_owc_bos_tsn_mnd_afr_tur_hau_bul_alb_uzb_yor_azi_urd_moo_mlt_amr_slo_glc_knd_gam_tag_swe_rom_prs_bat_chh_bem_spa_svk_eng_arw_nor_anl_ger_dgb_est_lda_lit	-0.208981489217045	-0.561744384244546	0.57564148489423
139	bsq_lit_gam_mlt_anl_cze_fre_sod_glc_afr_azi_uzb_mly_slo_krd_pan_sun_ben_swa_dut_akn_geo_wly_ctl_chh_vie_mcd_scr_igb_pol_tml_owc_grk_fbf_moo_cic_prs_aeg_aze_bem_rom_knd_hin_ind_ven_nor_ewe_svk_amr_fin_guj_tha_mao_ita_hun_arw_mol_qcu_kor_swe_dyu_tig_heb_yor_swt_ukr_dgb_eng_jav_bul_urd_tsn_tur_cnt_zul_tag_jpn_sid_por_bam_bos_lat_hau_ger_spa_alb_lda_ses_rus_est_tsw_mnd_amh_xho_bat	0.191255471192936	0.431284480543133	0.667259620831264
140	glc_spa_anl_fbf_krd_fin_ven_ses_grk_afr_sun_dut_mao_igb_cze_scr_cnt_bat_bul_por_bam_ewe_swa_zul_wly_xho_mcd_hin_aeg_lat_rom_mlt_bem_swt_jpn_mnd_bos_urd_azi_ben_mly_yor_dgb_lit_ita_uzb_heb_tag_akn_alb_kor_hun_tha_tml_pan_mol_arw_moo_tig_gam_guj_tur_ukr_aze_tsn_pol_svk_rus_amh_eng_amr_sod_ind_hau_geo_owc_chh_nor_tsw_qcu_knd_cic_lda_vie_jav_swe_est_fre_bsq_prs_ctl_sid_slo_ger_dyu	0.436384333210247	1.13334248307234	0.259983702413348
141	rom_urd_mnd_jav_hau_aeg_est_ger_anl_tsw_xho_knd_swe_cze_ses_por_scr_slo_cic_yor_ewe_guj_dut_glc_ita_moo_jpn_zul_wly_ctl_owc_amr_fbf_kor_tsn_krd_fre_pan_vie_lit_bsq_mlt_hun_cnt_mcd_mly_afr_igb_gam_grk_ind_prs_aze_bul_ven_swt_geo_swa_arw_mol_dgb_lat_pol_tig_rus_bem_bam_spa_svk_tag_sun_uzb_bos_nor_dyu_alb_ukr_tha_chh_heb_qcu_sod_eng_amh_azi_bat_ben_hin_fin_tur_akn_sid_lda_tml_mao	0.432334520950923	1.18046975090496	0.240823888045205
142	jav_lat_hau_mly_est_urd_heb_dyu_por_fin_bsq_chh_akn_mlt_sun_zul_alb_aze_bam_mcd_ind_jpn_svk_vie_anl_ukr_slo_ewe_azi_afr_krd_ger_amr_dgb_lda_fre_ita_tsn_dut_ses_bos_tsw_fbf_bem_lit_rus_ben_mao_pol_yor_qcu_rom_prs_wly_geo_kor_tha_xho_tur_uzb_moo_tag_bat_ctl_swe_cnt_swa_bul_sid_glc_amh_tig_sod_spa_cze_pan_swt_owc_nor_aeg_guj_knd_hin_arw_cic_grk_ven_scr_igb_gam_hun_mnd_tml_eng_mol	0.0945070647916388	0.221250171772637	0.825382703584776
143	por_lit_geo_ita_aze_gam_sod_chh_scr_uzb_swe_svk_anl_dyu_cnt_hau_cic_glc_tsn_hin_fbf_ses_grk_rom_pan_tha_wly_ger_qcu_swt_hun_tig_spa_moo_bem_ctl_zul_owc_bam_arw_eng_mcd_est_ukr_amh_amr_akn_fin_heb_dut_yor_igb_slo_jav_mol_knd_urd_mly_sun_bat_mnd_tsw_bsq_bul_lda_ben_ewe_pol_ind_sid_alb_dgb_azi_rus_afr_swa_cze_vie_xho_mlt_nor_aeg_tur_prs_kor_ven_krd_jpn_fre_mao_bos_tag_lat_tml_guj	0.296793398661082	0.692415252489202	0.49040190391066
144	qcu_grk_urd_jav_cic_mao_dyu_bul_svk_hin_bos_nor_yor_prs_igb_wly_azi_arw_aeg_hau_pan_aze_alb_bsq_ukr_knd_tha_tig_spa_afr_dgb_chh_tsw_fbf_ses_bam_eng_ita_lat_por_ind_tsn_mlt_gam_tur_krd_ctl_jpn_mcd_geo_swe_uzb_heb_fre_hun_sun_ewe_dut_bat_amr_tag_moo_mnd_pol_glc_lda_tml_zul_akn_sod_scr_est_fin_rus_amh_vie_guj_anl_cze_mol_xho_sid_kor_ven_ger_owc_lit_cnt_rom_swa_mly_ben_slo_bem_swt	0.151918898722142	0.35858135793497	0.720721016800343
145	mnd_geo_cic_tsn_slo_sid_swe_ben_gam_svk_sod_lda_cnt_rom_guj_swt_knd_sun_mol_hun_prs_dyu_fin_aze_ven_lit_akn_arw_xho_por_hin_ses_bul_ita_cze_eng_heb_chh_mcd_aeg_amr_tha_lat_anl_tsw_moo_dgb_urd_ewe_grk_scr_mao_swa_rus_est_mly_dut_spa_ind_tig_mlt_jav_ger_pan_igb_nor_pol_glc_owc_bsq_bat_ukr_wly_ctl_azi_tur_vie_jpn_bem_afr_fbf_tml_bos_zul_qcu_hau_tag_kor_fre_yor_amh_bam_krd_alb_uzb	-0.545026008698237	-1.24933597776838	0.214677472902281
146	geo_yor_jav_spa_knd_mcd_mao_igb_est_heb_slo_grk_tag_cnt_bul_lit_vie_pan_rus_sid_fbf_svk_swe_dyu_cic_bsq_tha_nor_urd_tsn_kor_dut_fre_aeg_qcu_tur_cze_scr_ger_ind_tml_ctl_jpn_bos_pol_akn_wly_ses_prs_aze_bam_amh_eng_ewe_ukr_arw_hau_hun_glc_mol_rom_gam_swa_sod_azi_dgb_sun_fin_ita_krd_tsw_swt_uzb_zul_ven_ben_afr_mly_moo_amr_chh_bat_anl_hin_tig_alb_mnd_bem_guj_por_owc_xho_lda_lat_mlt	0.423740907019754	0.96683728687491	0.336132949941324
147	tml_urd_dyu_lat_tag_sun_jav_eng_bem_ewe_prs_cic_alb_est_fbf_fin_sod_tsn_uzb_owc_fre_bat_ctl_amr_guj_amh_bul_ukr_mlt_aze_mcd_glc_nor_xho_ind_svk_mol_tig_krd_zul_hau_yor_jpn_ita_heb_tsw_pan_ses_grk_dut_tur_afr_scr_por_geo_spa_qcu_cnt_pol_akn_hin_lda_rus_ben_bam_swt_igb_mnd_slo_arw_ger_anl_bos_knd_gam_vie_swe_chh_moo_rom_tha_wly_swa_lit_mao_dgb_sid_ven_aeg_bsq_azi_mly_cze_kor_hun	NA	NA	NA
148	lat_mnd_swe_mlt_ewe_gam_aeg_ita_jpn_sun_ses_pol_urd_igb_moo_heb_rom_xho_lit_wly_amh_scr_zul_ukr_geo_grk_tag_mcd_alb_hin_tig_krd_tsn_fin_yor_arw_fbf_tsw_ctl_jav_owc_dyu_bos_sid_anl_dgb_chh_svk_amr_sod_bsq_eng_mly_hun_pan_bem_ger_mao_tml_cic_spa_lda_ven_afr_cze_nor_guj_ind_prs_swa_por_swt_kor_uzb_dut_ben_tha_mol_aze_qcu_knd_est_vie_cnt_azi_fre_rus_tur_akn_bul_glc_hau_slo_bat_bam	0.544063125992764	1.39480551140771	0.166397062073799
149	ukr_krd_alb_lat_owc_bsq_cic_rus_lit_dgb_mol_guj_mcd_cnt_tha_arw_hun_rom_spa_cze_moo_chh_sid_uzb_fbf_mao_afr_tsw_swe_prs_nor_azi_vie_lda_wly_scr_urd_tig_tag_bul_pol_anl_glc_slo_sun_dyu_svk_ben_aeg_heb_geo_fre_dut_mlt_zul_ind_ven_swt_ses_gam_bat_jav_qcu_swa_por_ctl_kor_tsn_mnd_eng_est_xho_amr_ewe_jpn_fin_akn_bem_tml_bam_knd_tur_amh_mly_bos_grk_yor_aze_igb_ita_ger_sod_pan_hin_hau	-0.652783914257796	-1.66314378728282	0.0996502786252879
150	geo_swa_pol_moo_gam_lit_sod_sid_heb_mol_mly_rom_igb_est_uzb_bsq_tag_tsn_ven_krd_mcd_azi_amh_tig_sun_chh_scr_jpn_slo_alb_urd_mlt_kor_dyu_hun_lat_nor_prs_swe_ben_afr_bat_glc_hin_tml_lda_bam_bos_bul_ses_wly_hau_por_tha_qcu_fin_anl_ukr_fre_zul_bem_knd_mnd_ita_aze_cze_cnt_fbf_pan_mao_jav_akn_ewe_dgb_tsw_amr_dut_grk_tur_aeg_ctl_owc_vie_swt_arw_cic_xho_yor_eng_guj_rus_ger_svk_ind_spa	-0.70409205860816	-1.59871539363848	0.11327597313284
151	ita_rus_kor_jpn_hau_dut_mol_knd_azi_bul_owc_uzb_dgb_ukr_swe_tag_cnt_bos_amr_fbf_aeg_vie_cic_geo_dyu_svk_ses_guj_bem_amh_mao_tig_chh_jav_lit_glc_hun_akn_ben_mcd_ewe_sod_bsq_bat_moo_afr_tsn_arw_pol_alb_yor_lda_mlt_ind_swa_qcu_mly_fin_scr_tml_anl_sun_sid_eng_tsw_swt_prs_wly_rom_grk_gam_fre_est_lat_urd_igb_heb_ger_tha_xho_spa_krd_hin_cze_slo_bam_nor_ctl_aze_por_mnd_zul_pan_tur_ven	-0.379570027416026	-0.99834747285883	0.320701440161652
152	spa_lit_chh_geo_ven_hin_gam_ita_cic_swt_yor_svk_ewe_tml_hau_mnd_amr_bam_mcd_lat_qcu_jav_tur_zul_ukr_lda_por_igb_pol_tha_pan_guj_fbf_fin_tsn_arw_dgb_hun_rus_anl_sod_rom_heb_dyu_bos_scr_owc_cze_xho_azi_prs_kor_mlt_amh_krd_sid_ctl_bsq_swe_alb_eng_mao_grk_glc_tag_sun_cnt_akn_knd_bul_ses_bem_fre_dut_ger_aeg_ben_urd_wly_tsw_nor_afr_mol_swa_mly_bat_jpn_tig_moo_est_slo_vie_aze_uzb_ind	0.474913639140122	1.21491399672888	0.227474453780082
153	spa_tig_zul_guj_swa_owc_tsn_fre_urd_qcu_fbf_gam_aeg_bam_mol_mcd_chh_pan_azi_sid_aze_arw_bsq_yor_amr_tsw_rom_scr_dgb_dyu_jav_geo_ger_krd_fin_nor_cnt_est_knd_tha_ses_igb_hau_slo_hin_wly_tml_grk_bem_uzb_mnd_swe_ewe_bul_hun_por_ctl_bos_bat_jpn_dut_lat_mly_xho_ben_cic_ukr_amh_ita_pol_alb_ind_lit_swt_mao_sod_svk_prs_afr_tag_cze_tur_sun_ven_lda_eng_rus_mlt_kor_glc_anl_akn_moo_vie_heb	-0.442064930718529	-1.13111552621088	0.260914901438786
154	spa_xho_tig_swa_sid_dgb_rom_slo_uzb_tag_yor_wly_gam_fre_hun_bam_glc_sun_vie_jav_owc_mao_swt_urd_por_pan_afr_tha_tsw_anl_fin_zul_lat_moo_arw_scr_tur_qcu_alb_pol_bat_bsq_ven_cze_bem_lda_hau_svk_heb_mol_mly_ita_tsn_igb_cic_bos_ind_ben_est_bul_ger_ukr_rus_ewe_hin_ctl_mcd_dyu_mnd_geo_lit_aze_mlt_sod_cnt_grk_ses_nor_prs_kor_fbf_eng_chh_amh_amr_knd_akn_swe_aeg_tml_jpn_krd_dut_guj_azi	-0.79850380076215	-1.91126085842245	0.0590505395231452
155	lda_cze_rus_eng_swe_swa_ita_bam_nor_ewe_ger_bem_mcd_knd_aeg_bsq_hin_akn_owc_ses_ven_hun_ctl_ind_anl_chh_mnd_svk_ukr_prs_geo_qcu_bul_grk_swt_guj_bat_sid_uzb_pan_slo_alb_est_tur_jpn_tml_dyu_tig_moo_zul_rom_fre_heb_mol_tsw_wly_fbf_arw_fin_aze_azi_afr_pol_ben_gam_lit_vie_xho_yor_amh_tsn_mlt_jav_urd_scr_cic_bos_dgb_dut_krd_sod_amr_por_cnt_hau_igb_lat_sun_mao_kor_mly_tag_glc_spa_tha	0.131922020504348	0.305366130250489	0.760769736990765
156	wly_aze_yor_sid_xho_moo_ctl_glc_tml_mcd_tag_cic_por_fbf_fin_ven_nor_owc_svk_mly_slo_mnd_hau_amr_swt_heb_sod_kor_cnt_spa_urd_igb_ind_akn_afr_qcu_amh_vie_tsw_bat_eng_dyu_aeg_guj_fre_prs_bos_jav_tsn_ben_dgb_lit_chh_mol_pan_bul_lat_hin_arw_cze_mao_rom_alb_tig_uzb_est_bsq_ita_tur_pol_geo_gam_lda_bem_swe_grk_dut_anl_hun_swa_scr_ukr_ger_krd_tha_mlt_sun_azi_rus_ses_knd_ewe_jpn_zul_bam	0.49834869293729	1.19998813473638	0.233191936876335
157	qcu_urd_sun_arw_tur_eng_jav_cze_sid_gam_pan_kor_rus_por_chh_mlt_mol_swa_tml_lda_vie_fre_bam_geo_bem_zul_heb_tsw_lit_wly_hun_alb_rom_dyu_cnt_mly_fin_spa_slo_azi_igb_afr_amh_swe_ukr_swt_hau_guj_mao_jpn_bos_glc_tag_lat_ita_tig_mcd_bsq_ses_svk_akn_ger_uzb_bul_knd_est_tsn_ven_sod_ind_krd_amr_prs_aeg_ben_nor_anl_owc_hin_moo_bat_mnd_dgb_ewe_ctl_cic_pol_grk_dut_tha_yor_aze_xho_scr_fbf	-0.0969570502824439	-0.229618563817704	0.818892441263222
158	lit_hau_swa_fin_igb_svk_bat_tsw_mly_jpn_vie_krd_ben_arw_aeg_knd_guj_azi_bsq_mnd_moo_ewe_kor_tig_lat_cic_mao_akn_mol_geo_wly_yor_hin_ukr_mlt_pol_tag_swt_ven_rom_amh_tha_uzb_zul_scr_owc_bem_dgb_sod_tsn_chh_bos_swe_ind_rus_ses_sid_aze_dyu_gam_urd_lda_grk_afr_amr_dut_tml_bam_heb_pan_ctl_sun_qcu_hun_glc_anl_prs_fre_cnt_jav_xho_ger_fbf_bul_ita_por_slo_tur_cze_mcd_nor_alb_eng_est_spa	0.234199576584956	0.599051416339862	0.5505950917792
159	ctl_mnd_azi_est_swt_sun_eng_tur_cnt_tsn_ger_bat_tsw_yor_dut_mlt_heb_moo_anl_lit_pan_kor_sod_mly_grk_sid_mcd_lat_cze_bsq_chh_geo_ven_guj_bul_amh_igb_nor_vie_por_mol_rom_aze_zul_afr_hin_fbf_ewe_urd_krd_cic_bem_scr_tag_bos_knd_aeg_ben_ses_dyu_tha_owc_prs_xho_wly_tig_gam_swa_mao_dgb_bam_qcu_swe_ind_rus_tml_hun_lda_alb_hau_akn_amr_jpn_ukr_slo_svk_ita_pol_arw_fin_jav_glc_uzb_fre_spa	0.104587675670359	0.247650279188073	0.804950951499196
160	sod_ukr_slo_hun_swe_mcd_qcu_hau_dut_bsq_zul_pan_mnd_swa_sid_ses_rom_tig_tsw_ger_jav_svk_grk_sun_fre_eng_chh_ita_moo_ben_arw_kor_heb_urd_ind_mlt_mly_cze_spa_vie_tml_bem_rus_knd_cic_por_lit_alb_tur_mao_fbf_dgb_ven_glc_bul_akn_krd_guj_ctl_xho_jpn_tsn_aze_owc_tag_ewe_azi_swt_gam_cnt_lat_pol_afr_yor_dyu_amh_mol_tha_est_lda_fin_prs_igb_wly_nor_scr_hin_geo_amr_bat_anl_aeg_uzb_bos_bam	0.5743717616698	1.35272964437782	0.179421723051562
161	bos_sun_kor_est_aeg_swa_alb_vie_fin_ita_heb_mly_mcd_tsw_ukr_cnt_xho_fre_krd_dgb_qcu_cze_tag_anl_rus_geo_wly_glc_ger_mnd_owc_tur_sid_gam_ven_lda_igb_ben_bul_bat_tha_ind_lat_zul_knd_hun_yor_aze_ses_bem_bsq_arw_fbf_amr_swt_slo_urd_guj_pol_azi_mlt_jav_ewe_lit_uzb_prs_amh_dut_cic_dyu_grk_scr_tml_hin_spa_ctl_moo_svk_tsn_mao_mol_rom_pan_bam_chh_afr_por_tig_akn_hau_nor_eng_jpn_swe_sod	0.157186462291729	1.14578086820194	0.254825606507123
162	mnd_moo_anl_rus_bat_pan_mly_zul_cze_sod_eng_wly_afr_dgb_spa_amh_tag_uzb_gam_aze_bul_tml_vie_yor_bos_ita_dyu_lda_tig_cnt_hun_sid_por_bem_ses_tsn_kor_amr_igb_hin_rom_tur_lit_grk_prs_alb_sun_fbf_hau_knd_tha_slo_dut_mlt_geo_ind_svk_fre_guj_fin_ctl_ger_heb_ukr_owc_swt_urd_lat_arw_krd_akn_mao_swa_jav_pol_azi_swe_mol_aeg_scr_nor_bsq_jpn_xho_tsw_chh_qcu_ewe_cic_bam_ven_glc_est_mcd_ben	-0.0835809023721336	-0.200001747600039	0.841915900826484
163	cic_ven_bul_sod_ses_lat_qcu_mlt_heb_bsq_bam_knd_mcd_spa_amr_hin_mol_fre_uzb_fin_ukr_jav_mnd_alb_sid_amh_swt_ind_mao_ger_swe_mly_ita_dut_yor_tha_wly_geo_pol_bat_xho_rom_rus_akn_dgb_anl_por_owc_bem_cnt_eng_prs_tag_aze_afr_tig_swa_vie_moo_lda_krd_sun_igb_est_aeg_slo_azi_pan_chh_guj_svk_zul_scr_tsw_ctl_cze_grk_hau_tml_lit_bos_ewe_jpn_glc_ben_dyu_nor_arw_tur_hun_urd_kor_fbf_tsn_gam	0.00037685151103475	0.00086668505659243	0.999310341839799
164	svk_rom_sid_mao_lat_por_spa_arw_bat_owc_lit_fin_gam_swa_prs_jav_yor_bam_bsq_tag_mly_tml_aze_hun_ger_scr_rus_vie_cze_igb_kor_lda_amh_sun_bem_amr_ita_urd_aeg_bul_tsw_dgb_geo_knd_azi_guj_hau_slo_cnt_ben_tsn_nor_sod_afr_jpn_alb_bos_swt_krd_anl_mnd_xho_fre_glc_chh_akn_mcd_mlt_ukr_dyu_pan_cic_est_wly_tur_ctl_pol_swe_dut_moo_hin_ind_eng_ewe_tig_ses_heb_zul_fbf_uzb_grk_ven_mol_tha_qcu	1.05278756762841	2.78860369990559	0.00641995257517083
165	mly_ewe_knd_ctl_mlt_azi_eng_svk_lat_ger_tsn_heb_jpn_tur_jav_ven_bsq_owc_ita_alb_cic_tsw_kor_cnt_moo_arw_dgb_lda_vie_swt_bul_uzb_glc_bem_tml_gam_fbf_nor_sid_yor_hau_por_geo_xho_tag_bam_chh_anl_prs_slo_scr_wly_aeg_akn_tig_zul_cze_pol_urd_ukr_dyu_lit_bat_fin_rus_sod_est_hin_dut_tha_bos_amr_swe_afr_mcd_krd_aze_grk_guj_fre_ind_qcu_ben_pan_hun_igb_swa_rom_amh_spa_mol_mao_ses_mnd_sun	0.124543884592037	0.281689032993021	0.778807815117698
166	heb_mcd_geo_lat_moo_owc_mlt_dut_mao_sod_glc_pan_ven_fbf_wly_igb_anl_tig_cic_bat_bam_rus_tsw_guj_hun_chh_urd_swa_tha_prs_bsq_bul_gam_ctl_tag_zul_rom_swe_mly_est_fin_mnd_yor_amh_ses_ewe_fre_krd_sid_nor_lda_ger_slo_hau_cnt_swt_ukr_knd_aeg_dyu_scr_amr_tsn_ita_svk_xho_eng_bem_lit_tml_azi_ind_arw_grk_ben_bos_por_afr_mol_uzb_akn_jav_pol_kor_vie_alb_dgb_tur_sun_aze_spa_jpn_qcu_cze_hin	0.173933197817431	0.392392626101503	0.695665995263344
167	ita_tsn_pan_chh_hun_zul_tag_mlt_est_tsw_vie_ctl_sun_por_slo_fbf_pol_azi_bos_cze_prs_hin_ind_bul_ben_hau_grk_spa_jav_arw_mao_svk_owc_aeg_alb_anl_rom_lda_igb_mcd_tml_ewe_rus_yor_mly_lat_amh_amr_urd_dyu_sid_gam_tig_cnt_tha_sod_jpn_fin_cic_eng_knd_heb_scr_swa_swt_fre_uzb_qcu_mol_swe_glc_lit_dgb_guj_moo_nor_ger_bsq_ven_bat_mnd_kor_krd_bam_akn_aze_geo_tur_afr_wly_ukr_dut_ses_xho_bem	0.863055371263781	1.94417001494246	0.0548971802941057
168	bam_geo_grk_fbf_urd_tsn_dyu_swe_swa_jav_aeg_qcu_est_fin_eng_akn_cic_sid_amr_igb_bat_afr_ven_mlt_bem_bsq_lat_ben_tig_owc_jpn_dgb_svk_dut_mnd_ind_moo_tsw_gam_swt_zul_hau_ukr_mol_lit_xho_tag_yor_rus_fre_ita_heb_krd_bos_alb_guj_slo_arw_nor_hin_spa_prs_tml_sun_tha_azi_pan_cze_mcd_bul_anl_tur_chh_wly_lda_pol_mly_glc_knd_ger_vie_aze_hun_sod_kor_por_ewe_mao_rom_scr_cnt_amh_ses_ctl_uzb	0.28777184071695	0.660989110624126	0.510253446285813
169	fre_ger_bat_ind_tig_fin_spa_sun_slo_tml_mnd_gam_lda_qcu_mao_cze_rom_nor_urd_kor_heb_ita_eng_hun_ben_chh_wly_azi_tsw_vie_geo_ctl_owc_bam_xho_dgb_guj_glc_dyu_rus_lit_pol_cnt_swa_hin_akn_ses_amh_tsn_alb_aze_igb_tha_mol_jpn_por_ewe_swe_bem_svk_hau_bos_tag_moo_swt_uzb_fbf_tur_arw_afr_jav_anl_mly_ven_ukr_sid_bul_pan_cic_mcd_mlt_yor_krd_prs_knd_scr_grk_bsq_lat_dut_zul_aeg_sod_est_amr	-0.280706364048223	-0.749389987597441	0.455513595351423
170	tml_afr_alb_slo_jav_tur_ita_amh_cic_spa_tig_anl_fbf_azi_mlt_krd_lda_mnd_cnt_hun_chh_bem_ger_rus_glc_arw_swa_owc_pol_swt_rom_pan_guj_dut_bos_hin_dgb_ind_bat_igb_grk_sod_zul_kor_aze_ctl_nor_qcu_tsn_ses_fre_por_est_ukr_heb_akn_tsw_bsq_bam_scr_amr_fin_ven_lit_eng_dyu_tha_mly_xho_aeg_prs_moo_gam_svk_sun_bul_tag_urd_mol_mcd_knd_swe_hau_uzb_jpn_mao_yor_vie_sid_geo_ben_ewe_cze_lat_wly	0.36688091365598	0.850312488774268	0.39733524933915
171	alb_pol_chh_cnt_por_aze_ctl_eng_mlt_fre_vie_ewe_qcu_zul_dut_sun_afr_scr_aeg_lda_sid_ita_svk_kor_bam_glc_tsn_amr_fin_yor_nor_pan_jav_owc_ger_hin_mol_amh_dyu_akn_geo_spa_lit_hau_swe_ses_xho_knd_bul_krd_est_prs_grk_fbf_swa_azi_dgb_bos_tha_jpn_urd_cic_mnd_bat_mao_ind_mcd_ukr_wly_tur_anl_slo_moo_tag_sod_ben_lat_guj_hun_cze_arw_ven_tig_rom_tml_swt_gam_heb_uzb_bsq_rus_bem_tsw_mly_igb	-0.100289137142541	-0.232319621224939	0.816800251766105
172	glc_bul_dut_urd_guj_cnt_heb_fin_hau_prs_geo_pol_bem_gam_dgb_fre_tml_rom_mol_tha_ukr_mly_ben_cze_anl_ind_mnd_hin_svk_tag_knd_alb_tig_igb_chh_tsn_aze_ven_mcd_grk_moo_uzb_ita_dyu_tur_nor_qcu_rus_sun_akn_yor_swe_ses_bam_wly_bat_amh_afr_amr_azi_swa_lat_fbf_scr_mlt_bsq_ctl_jpn_arw_sid_hun_owc_lda_kor_pan_swt_por_sod_zul_slo_est_mao_spa_tsw_lit_ger_aeg_krd_bos_cic_vie_jav_ewe_xho_eng	0.141661381826011	0.331894594774931	0.740715673388595
173	guj_lit_ger_tig_rus_dyu_lat_pan_gam_eng_geo_bem_sid_amr_rom_yor_bat_afr_est_ukr_tur_ind_ses_tha_uzb_dgb_amh_azi_swt_knd_bsq_swa_fin_ita_sod_bul_ben_tsw_jpn_anl_mol_ven_spa_wly_pol_dut_glc_hun_alb_aze_owc_hin_tag_tml_sun_heb_bos_por_swe_mnd_slo_cze_xho_bam_scr_mcd_mly_hau_ctl_cnt_kor_mlt_svk_ewe_fbf_jav_lda_cic_aeg_prs_qcu_moo_zul_chh_urd_nor_krd_akn_mao_arw_grk_vie_igb_tsn_fre	0.595494530996574	1.59429972710318	0.114261966742205
174	tml_amh_xho_guj_sid_afr_pol_rom_qcu_chh_wly_fbf_est_bam_azi_swe_cnt_yor_pan_tsn_aeg_owc_alb_hun_tag_urd_sod_eng_gam_tha_bsq_anl_jav_cic_bos_geo_rus_bul_hin_swt_svk_fre_knd_mnd_ukr_grk_amr_ger_zul_bem_cze_igb_lit_dgb_prs_scr_kor_ctl_ita_akn_ben_heb_bat_tig_mol_por_mcd_moo_lda_nor_fin_jpn_slo_ses_lat_dut_tsw_tur_ind_spa_dyu_ven_swa_uzb_glc_mlt_ewe_aze_mao_krd_vie_mly_sun_arw_hau	0.881113444664681	2.44563003920703	0.0163417486476257
175	bos_igb_eng_mao_afr_arw_swt_tsw_dut_lat_sid_qcu_yor_hun_pan_heb_moo_tsn_mnd_swa_tml_owc_guj_mol_ukr_slo_bem_cic_chh_bsq_sod_tha_gam_bul_scr_est_tag_amr_cze_spa_por_geo_wly_rom_sun_uzb_fin_ger_swe_knd_vie_ita_urd_nor_jpn_rus_fbf_svk_mcd_ctl_prs_zul_glc_akn_aze_ind_cnt_xho_lda_ben_amh_lit_alb_tig_pol_anl_ven_dyu_mly_azi_aeg_kor_grk_ses_hau_tur_dgb_krd_jav_fre_mlt_bat_ewe_bam_hin	-0.404333206691903	-1.04845018563431	0.297148334540444
176	swa_sid_ger_aze_cnt_xho_ita_qcu_grk_amr_rus_tsn_jpn_pan_hun_ind_glc_zul_hin_anl_tig_lda_igb_bul_azi_lat_bsq_afr_nor_moo_geo_tur_swt_eng_slo_mol_bos_por_lit_akn_pol_dgb_mnd_tml_amh_sun_ben_scr_ven_tsw_fin_kor_hau_cic_owc_wly_yor_tha_dut_rom_ses_mao_guj_bat_arw_fre_gam_urd_chh_vie_mcd_ewe_uzb_svk_tag_ctl_fbf_alb_dyu_knd_krd_ukr_bem_swe_mly_aeg_sod_spa_heb_bam_jav_mlt_cze_prs_est	-0.776436224440953	-2.09294794215169	0.0390765734077359
177	fbf_swt_zul_krd_ger_lit_fre_fin_yor_pan_wly_sid_hau_por_urd_uzb_gam_jav_akn_dut_azi_nor_cze_moo_hun_slo_jpn_geo_est_amh_bul_scr_ses_tsn_bat_xho_alb_ind_tml_svk_bam_ven_swa_sod_ita_rus_heb_tur_mlt_tig_prs_afr_ukr_cic_chh_rom_knd_ben_aeg_tag_dyu_dgb_mcd_tha_mnd_grk_sun_ewe_kor_mol_cnt_igb_lda_owc_mly_tsw_swe_aze_bsq_hin_spa_vie_bem_eng_arw_bos_anl_glc_ctl_pol_qcu_guj_lat_mao_amr	-0.696805096955916	-1.58630499490461	0.1160646019005
178	cic_rus_bam_glc_hin_tsw_dgb_ctl_afr_eng_kor_hau_bem_bul_uzb_knd_sod_ben_cnt_bsq_bos_xho_fre_krd_mcd_slo_guj_tsn_spa_lat_yor_grk_swa_tig_mol_amh_amr_anl_ewe_ita_vie_urd_fbf_swt_gam_lit_geo_est_por_tag_owc_heb_rom_prs_chh_scr_moo_zul_cze_mly_mlt_tml_dyu_ind_tur_pan_svk_dut_nor_tha_hun_azi_aze_pol_fin_igb_sid_ukr_aeg_sun_akn_jav_mao_ger_swe_qcu_alb_arw_wly_bat_ven_mnd_ses_jpn_lda	0.280900286034614	0.668467060672216	0.505491295381236
179	geo_spa_lda_mly_mlt_ind_cze_afr_scr_akn_tha_ewe_wly_fbf_ctl_tsw_aze_qcu_mcd_kor_mnd_dut_zul_bam_dyu_jav_lit_ger_mol_guj_ben_heb_tag_urd_tur_fin_anl_sid_uzb_pan_ven_yor_vie_por_bsq_tsn_hun_bat_alb_tig_owc_bos_amh_svk_sun_ita_cic_moo_glc_xho_bem_jpn_nor_hau_slo_hin_swe_gam_ukr_eng_swa_amr_pol_knd_krd_fre_swt_tml_rom_prs_grk_rus_igb_sod_chh_lat_ses_azi_arw_mao_cnt_dgb_bul_est_aeg	-0.37476323749121	-0.889995954153945	0.37576457593853
180	lit_fin_dut_bat_cnt_fbf_bos_vie_knd_ven_anl_rom_est_tsn_ukr_pan_bam_sod_ind_owc_mnd_tsw_swe_amh_wly_chh_moo_bem_swa_glc_qcu_guj_igb_aze_tur_swt_ita_dyu_spa_mcd_prs_sid_zul_hau_ewe_bsq_tag_cic_scr_hun_afr_kor_pol_alb_akn_aeg_uzb_mol_jpn_jav_fre_ben_hin_bul_ger_ctl_lat_azi_tig_grk_mao_mlt_ses_slo_xho_por_lda_tml_geo_tha_urd_eng_mly_rus_arw_krd_gam_sun_amr_cze_dgb_heb_yor_svk_nor	-0.557553636935658	-1.30910918329887	0.193722748653325
181	mlt_vie_fbf_guj_uzb_ben_fre_por_fin_jpn_ind_afr_xho_arw_hun_ewe_sid_scr_svk_sun_lda_igb_hin_ger_mnd_tsw_knd_lat_dyu_rom_wly_dut_sod_slo_aeg_bos_tig_cic_hau_bat_aze_geo_yor_kor_heb_swa_glc_zul_owc_pol_mly_tur_bsq_urd_est_chh_tml_eng_tag_gam_tha_cze_dgb_bam_lit_swt_anl_tsn_rus_amh_akn_ukr_moo_prs_qcu_mao_spa_alb_pan_grk_nor_ctl_ven_mcd_ita_mol_cnt_ses_jav_amr_swe_krd_bem_bul_azi	-0.694028972159426	-1.68178141930215	0.0959663992650811
182	azi_ctl_jpn_tsn_dyu_svk_ger_geo_knd_bem_cic_moo_ind_jav_ven_zul_yor_heb_bat_tml_tur_afr_mnd_dgb_pan_est_tsw_vie_bul_sid_spa_por_prs_cze_owc_amh_bsq_fre_hun_aeg_tha_nor_mlt_xho_cnt_rus_guj_swe_mcd_lat_kor_arw_wly_urd_scr_mol_ukr_akn_sun_hau_lit_slo_krd_swt_gam_mly_uzb_igb_bam_rom_swa_tig_qcu_ewe_dut_fin_ses_anl_bos_fbf_lda_sod_eng_mao_aze_hin_ben_tag_pol_chh_alb_grk_ita_glc_amr	0.0369819508766722	0.0950672995832646	0.92446591128876
183	mlt_arw_glc_azi_cnt_lit_scr_spa_gam_kor_mol_sod_svk_pol_owc_fre_cic_urd_krd_dyu_bos_tag_rom_uzb_tur_eng_heb_ses_slo_lat_bsq_prs_mcd_rus_ewe_amr_pan_anl_qcu_akn_amh_por_xho_hin_nor_afr_ben_vie_ind_jav_tml_tha_sid_bul_bat_ven_alb_dut_swe_jpn_geo_knd_wly_tsw_bem_tig_moo_swa_ctl_ukr_mly_igb_mao_cze_aze_tsn_swt_est_hau_aeg_hun_ita_bam_yor_dgb_zul_mnd_lda_chh_fin_ger_grk_sun_guj_fbf	0.252365494840106	0.625080464505029	0.53344900382124
184	hin_wly_aze_por_sod_anl_bat_ger_moo_dyu_mao_amh_cnt_swe_rus_amr_zul_urd_yor_qcu_spa_tig_akn_mol_cze_mnd_igb_bos_est_guj_kor_ven_geo_dut_fre_tml_dgb_ukr_heb_glc_azi_swt_jav_aeg_pol_ewe_swa_arw_bam_sun_pan_hun_scr_fbf_bul_gam_fin_sid_chh_knd_eng_owc_tha_mcd_mly_prs_bem_lda_tsw_xho_jpn_lat_krd_rom_nor_ben_svk_ita_ses_bsq_hau_tur_afr_ind_grk_ctl_cic_lit_slo_tag_vie_uzb_tsn_alb_mlt	-0.0399887116976872	-0.089567495100137	0.92882352648398
185	tml_lat_rom_ses_eng_urd_cze_spa_ewe_fbf_prs_aze_cnt_kor_amh_glc_gam_swe_sod_bat_zul_svk_dyu_heb_hun_mnd_grk_bul_krd_mly_moo_bos_bem_chh_bam_bsq_ita_sun_azi_jpn_igb_guj_tsw_owc_amr_pan_lda_anl_swa_afr_mlt_mcd_slo_fre_jav_yor_fin_ger_hau_swt_geo_ind_lit_wly_tsn_arw_tig_ben_tha_por_sid_ukr_cic_mol_tur_aeg_pol_est_hin_ctl_scr_qcu_nor_mao_dut_akn_ven_rus_dgb_uzb_alb_knd_xho_vie_tag	0.28664591231084	0.734897055401216	0.46425131398119
186	jpn_slo_eng_hin_amr_pan_azi_kor_cnt_tha_ven_bat_dyu_igb_fre_lat_amh_lda_knd_mol_mcd_nor_qcu_hun_swa_xho_bam_mly_tml_por_fbf_ewe_tig_swt_jav_uzb_arw_ger_afr_rus_gam_tsw_bem_grk_tsn_vie_ctl_sod_bul_prs_bos_ben_guj_anl_zul_mnd_yor_dut_spa_chh_dgb_pol_sun_tur_mlt_glc_tag_cze_aeg_cic_swe_ita_wly_geo_hau_heb_aze_mao_bsq_ukr_alb_moo_svk_akn_krd_urd_sid_fin_owc_lit_rom_ind_scr_ses_est	-0.585764972632545	-1.37677513576265	0.171887145946031
187	arw_tag_ita_bul_aze_eng_por_tml_glc_vie_ben_yor_knd_grk_afr_aeg_pol_chh_jpn_mly_urd_anl_amh_fre_bat_igb_ven_bam_sun_ind_tsw_est_bsq_sid_tur_slo_dut_prs_gam_tha_rom_mlt_amr_tsn_mcd_sod_lat_bem_bos_pan_jav_tig_guj_lit_fin_zul_hau_nor_hun_akn_krd_ger_mnd_heb_swt_kor_wly_hin_mao_alb_ewe_qcu_uzb_cnt_ctl_rus_svk_dyu_dgb_azi_ukr_spa_mol_moo_swe_scr_fbf_cze_cic_owc_swa_lda_geo_ses_xho	-0.496528257949499	-1.1478939821861	0.253956552193599
188	zul_dut_ind_knd_gam_mnd_mao_por_kor_hin_cze_hau_akn_arw_lit_tml_bul_wly_ctl_alb_rom_heb_pol_slo_uzb_scr_ewe_vie_jpn_amh_krd_svk_rus_amr_ukr_cnt_xho_dyu_moo_yor_tha_azi_chh_tsn_est_tag_igb_mcd_mlt_jav_grk_prs_cic_urd_ita_sid_lda_geo_hun_eng_spa_fin_qcu_bem_swa_swe_afr_ven_bsq_bam_pan_bat_tsw_sod_tur_sun_dgb_tig_mly_ben_mol_anl_guj_ger_swt_owc_aze_aeg_fbf_fre_glc_bos_ses_lat_nor	-0.932004105325379	-2.28081599730944	0.0248427082045396
189	bul_ben_dgb_afr_lat_glc_mcd_slo_vie_ven_rus_heb_igb_mnd_arw_bem_bam_rom_chh_alb_por_kor_ses_pan_bat_krd_ctl_mol_dyu_tml_owc_cnt_guj_bsq_tag_dut_scr_gam_fre_swt_sun_spa_ewe_aze_prs_swa_qcu_ukr_knd_cze_azi_wly_mao_yor_amh_swe_ind_tsn_moo_fbf_hun_hau_eng_tig_hin_mly_xho_lit_tha_geo_akn_anl_urd_svk_aeg_amr_mlt_jav_ita_cic_uzb_pol_ger_grk_est_tsw_bos_nor_fin_sid_zul_sod_tur_lda_jpn	-0.48526811167417	-1.1808140049181	0.240687749150566
190	ind_nor_dyu_rom_dgb_ita_krd_bem_tml_dut_lda_zul_sod_chh_owc_heb_anl_hin_knd_jpn_urd_swe_mao_xho_mol_hun_mnd_moo_scr_cnt_por_ewe_aze_igb_tig_ben_yor_bsq_rus_tag_eng_fbf_alb_jav_swt_ger_pol_bul_wly_mlt_fin_grk_tsn_gam_tur_guj_cze_ctl_tsw_cic_swa_geo_svk_tha_amh_sid_azi_fre_sun_hau_akn_ukr_lit_mcd_uzb_ven_amr_arw_mly_spa_bat_bos_glc_ses_prs_kor_aeg_qcu_pan_lat_afr_bam_slo_est_vie	0.158414057638769	0.404192392614948	0.686999258600965
191	amh_bos_jav_fin_bat_krd_azi_tag_moo_xho_bul_tur_kor_tig_owc_lit_ger_arw_scr_aeg_lda_pan_spa_qcu_rus_ukr_zul_sid_cze_hun_yor_fbf_prs_nor_alb_akn_slo_rom_ita_glc_dut_swa_dgb_cic_swe_svk_tsn_mol_mly_bem_swt_est_mlt_gam_chh_jpn_igb_ctl_fre_dyu_hau_ven_grk_tha_eng_aze_knd_urd_ind_tsw_amr_wly_mcd_geo_bam_por_vie_anl_mao_bsq_pol_ses_sod_afr_tml_lat_hin_heb_guj_cnt_sun_ben_mnd_ewe_uzb	0.0383464453431378	0.093884985818998	0.925402494565543
192	bat_lit_owc_aze_ewe_est_ind_ven_lat_hun_heb_geo_mcd_cic_azi_mly_tur_swt_jav_knd_tsw_nor_pan_mol_dgb_mlt_bam_hin_tha_ukr_moo_pol_cze_mao_wly_sun_por_ctl_sod_zul_amr_ben_arw_rom_ger_fin_igb_bos_anl_bem_tag_alb_dyu_swe_glc_jpn_swa_kor_vie_rus_fre_prs_bul_chh_svk_guj_eng_fbf_lda_dut_scr_uzb_akn_tig_yor_tsn_hau_krd_spa_qcu_tml_grk_cnt_bsq_ses_gam_urd_mnd_afr_amh_aeg_xho_slo_sid_ita	0.159221777465718	0.414009350319337	0.679820525688509
193	tig_mcd_akn_ita_tur_jav_wly_dyu_arw_glc_krd_slo_geo_heb_knd_bul_ben_vie_hun_mol_dgb_igb_pan_aze_mnd_swt_pol_svk_tsw_scr_zul_est_tml_sod_dut_bsq_bos_lda_bem_fbf_swa_anl_spa_swe_ven_guj_jpn_cnt_ger_mly_ewe_moo_rus_ukr_yor_uzb_tsn_kor_ses_bam_alb_xho_lat_azi_rom_amh_gam_por_eng_lit_nor_hau_prs_grk_qcu_mao_fin_cic_ind_tha_amr_sun_ctl_owc_afr_cze_mlt_hin_tag_sid_aeg_urd_fre_chh_bat	0.326713182591969	0.772510627136487	0.441770884396308
194	tha_igb_dgb_xho_swa_chh_arw_scr_mao_zul_nor_bat_ven_bul_dut_jpn_bos_qcu_gam_dyu_glc_kor_mlt_tig_ita_ses_bam_svk_urd_guj_ctl_pol_por_jav_mnd_ewe_rom_anl_aeg_hin_owc_tur_swt_fbf_knd_heb_mol_aze_tsw_cic_lda_sun_fin_lat_tag_azi_cnt_mly_sod_slo_prs_ben_bsq_rus_spa_vie_tsn_amr_afr_hau_pan_uzb_krd_sid_tml_yor_swe_grk_moo_est_ind_eng_geo_mcd_fre_akn_ukr_amh_wly_cze_alb_ger_bem_hun_lit	-0.40450661724451	-0.900731433688002	0.370057756470593
195	pol_tur_ukr_kor_cnt_bul_svk_tha_mly_bem_mnd_rom_urd_tsn_arw_fre_sod_owc_ses_qcu_dut_jpn_pan_ven_ger_cze_uzb_est_wly_lda_yor_lit_tig_mol_mao_dyu_prs_ewe_afr_fin_swe_geo_heb_anl_amr_mlt_swt_xho_bat_ind_amh_aze_nor_mcd_grk_guj_zul_eng_krd_bos_chh_sid_akn_hau_aeg_slo_tsw_cic_alb_hin_igb_ita_tag_vie_ben_bsq_lat_knd_tml_moo_jav_por_dgb_sun_bam_gam_spa_scr_azi_rus_ctl_glc_swa_hun_fbf	-0.173204722603253	-0.417166236326058	0.677518240797446
196	qcu_mlt_cnt_ctl_slo_ger_amr_alb_yor_afr_tsn_spa_tml_pol_mao_bat_glc_aze_gam_knd_ven_chh_krd_fbf_lda_por_tig_ben_dyu_ita_tsw_swa_hin_ukr_hun_jpn_nor_ses_swt_sun_bem_cze_est_ind_bos_tur_cic_akn_prs_aeg_pan_vie_uzb_bsq_fin_fre_svk_mnd_mly_bam_eng_jav_rus_tha_igb_sid_lat_wly_swe_scr_urd_bul_heb_owc_dgb_mcd_rom_guj_ewe_hau_arw_dut_tag_amh_grk_mol_lit_anl_geo_moo_sod_kor_xho_azi_zul	0.142925934248545	0.325011046024348	0.745902717735055
197	owc_ses_bem_sod_urd_ukr_wly_ben_swt_gam_tml_anl_fbf_lda_scr_svk_afr_dgb_por_sun_yor_bat_dyu_dut_fre_bsq_fin_ven_guj_mnd_ita_aeg_mol_est_bul_pan_tha_eng_grk_uzb_amr_qcu_rom_swe_akn_swa_vie_mlt_alb_slo_prs_aze_chh_arw_tig_hin_heb_amh_ger_geo_igb_pol_tag_mao_tsn_hun_zul_ctl_spa_ind_jav_krd_cic_sid_bam_azi_knd_tur_lit_mly_cnt_tsw_kor_nor_xho_hau_glc_mcd_bos_jpn_lat_ewe_rus_moo_cze	0.141315548427719	0.345627828809413	0.7304030217146
198	bat_uzb_cic_tml_moo_mol_qcu_geo_afr_akn_lat_knd_fbf_vie_amr_urd_jpn_tag_ukr_dut_lda_fre_cze_aeg_tsw_bos_bul_ses_rom_prs_bam_ind_glc_guj_sun_xho_hin_wly_owc_bsq_anl_eng_azi_lit_tur_ita_mao_grk_yor_swa_dgb_sid_pol_ewe_aze_dyu_mlt_mcd_arw_tig_kor_swe_ben_chh_amh_fin_ger_slo_zul_scr_tha_hau_ctl_nor_alb_gam_mly_bem_hun_swt_est_cnt_sod_jav_ven_rus_krd_svk_mnd_por_pan_tsn_spa_igb_heb	0.642343596405948	1.46434680156552	0.146471440946881
199	tig_pol_igb_rus_amr_afr_ukr_bsq_anl_aeg_cic_lda_krd_svk_swa_aze_bam_cze_xho_sun_tur_slo_alb_ita_hin_scr_bul_ind_mlt_fre_spa_tml_zul_akn_rom_kor_swe_ewe_hau_yor_azi_mnd_hun_lat_vie_qcu_heb_tag_eng_pan_owc_urd_sid_guj_jav_tha_ses_moo_mol_fin_ven_dyu_est_sod_tsn_mao_lit_por_bos_tsw_chh_ger_dgb_arw_nor_geo_prs_amh_fbf_mly_dut_knd_cnt_wly_jpn_swt_grk_bem_ben_mcd_uzb_bat_glc_ctl_gam	-0.904776618272728	-2.11469830962812	0.0371301758775019
200	svk_cic_scr_zul_rus_fin_qcu_swe_tsw_amr_akn_geo_prs_krd_swt_yor_cze_tur_hun_rom_lda_bam_jpn_tag_ita_slo_tsn_tig_guj_ctl_urd_bem_por_eng_sid_ven_uzb_hin_amh_ewe_arw_pol_ben_owc_tml_ses_bul_bsq_lat_mnd_jav_wly_chh_spa_afr_vie_mao_cnt_mcd_dut_mol_xho_azi_ger_fbf_ind_glc_swa_kor_heb_dyu_sod_alb_aze_lit_sun_anl_mlt_knd_est_pan_fre_gam_igb_ukr_moo_mly_nor_bat_tha_dgb_grk_aeg_hau_bos	-0.00174059902120265	-0.00409757618040183	0.996739393170579
201	eng_urd_rom_mly_igb_slo_hin_glc_akn_scr_dgb_lat_owc_gam_swt_afr_est_svk_pol_wly_moo_sid_arw_nor_tig_cnt_knd_swa_cze_hau_fin_por_sun_spa_tha_tag_ben_lda_aeg_kor_guj_lit_bos_chh_mao_grk_anl_ind_bem_vie_dut_alb_cic_mol_bat_azi_xho_ctl_tur_mnd_jpn_bul_fre_amh_tml_qcu_fbf_swe_amr_zul_yor_ven_hun_aze_bam_uzb_jav_prs_tsw_dyu_ses_heb_geo_tsn_mcd_krd_ger_bsq_ita_ukr_sod_rus_mlt_pan_ewe	-0.345825353944686	-0.813037254436117	0.418273255665572
202	amr_mao_vie_pan_moo_bem_cnt_swa_tha_svk_akn_bos_sid_lit_wly_knd_tur_ita_krd_tsw_ukr_sod_jav_xho_ben_lat_tag_swt_chh_alb_cic_est_uzb_pol_cze_nor_fre_hin_hau_bat_kor_por_jpn_azi_ewe_aeg_scr_arw_ses_tml_heb_tsn_swe_ind_slo_guj_ger_hun_zul_ctl_afr_amh_rus_fin_dyu_bul_mcd_mol_mly_eng_bsq_tig_lda_prs_urd_owc_anl_yor_dgb_sun_spa_qcu_rom_mlt_ven_grk_fbf_mnd_aze_igb_dut_geo_gam_glc_bam	-0.272890748745734	-0.609075617945683	0.543959333844102
203	jpn_dyu_krd_azi_afr_vie_rus_uzb_ctl_ind_tsn_dgb_svk_sod_por_aze_tha_ven_est_ses_lit_sid_mly_kor_chh_grk_slo_yor_tig_moo_heb_swe_wly_bem_guj_knd_akn_cic_ewe_owc_hin_hun_bat_spa_tag_ukr_nor_eng_cze_prs_bos_cnt_jav_glc_amr_qcu_tur_mnd_bsq_mcd_lat_ita_alb_igb_ger_tml_swa_tsw_sun_fre_swt_xho_bul_mlt_rom_anl_amh_fin_urd_mao_fbf_hau_dut_bam_gam_zul_aeg_pol_scr_ben_lda_mol_geo_pan_arw	0.310661533581067	0.79679655960154	0.427598669101311
204	cnt_qcu_ewe_urd_gam_hin_bem_est_svk_mcd_tml_slo_ita_bat_grk_tig_scr_tsn_mol_sid_azi_mlt_uzb_zul_fbf_vie_moo_jav_ind_swe_bos_ses_lit_ger_prs_mly_glc_mao_geo_arw_nor_jpn_akn_cic_bsq_tsw_pan_xho_sod_rom_igb_swa_ctl_ben_chh_tag_pol_knd_spa_fin_aze_sun_dut_tha_tur_ukr_rus_mnd_lat_dgb_krd_aeg_alb_dyu_owc_por_yor_amr_fre_guj_afr_lda_hun_eng_hau_kor_amh_bam_wly_anl_ven_cze_bul_heb_swt	-0.719119136596817	-1.71039221005901	0.0905274939375042
205	hun_afr_pan_fbf_fin_chh_bem_lit_yor_hau_spa_jav_ukr_mol_xho_tml_urd_nor_guj_igb_cze_bul_ses_geo_glc_mnd_swt_moo_slo_tsn_dut_sod_ita_lat_owc_krd_ven_ger_tur_tag_qcu_tha_gam_amr_kor_alb_aeg_por_cic_sun_ind_lda_jpn_wly_pol_vie_svk_heb_knd_cnt_ctl_mcd_ben_amh_est_swa_bos_mao_aze_scr_uzb_grk_mly_rom_bam_dyu_dgb_swe_fre_ewe_azi_tsw_rus_hin_sid_tig_arw_mlt_bsq_prs_akn_zul_bat_eng_anl	-0.102444359475655	-0.237996881047615	0.812407089797237
206	rom_afr_scr_cic_jpn_hau_tha_tsw_dgb_slo_por_moo_pol_dut_heb_lat_ind_swe_zul_mcd_hin_geo_ctl_ita_krd_glc_knd_prs_dyu_tig_grk_alb_cze_vie_ses_pan_tsn_sid_fbf_lda_fre_eng_azi_anl_bsq_lit_rus_bam_ger_mlt_sod_swa_arw_urd_qcu_hun_uzb_wly_aeg_tur_ukr_xho_jav_bul_gam_owc_amh_fin_chh_bem_ven_kor_igb_sun_est_spa_svk_akn_nor_yor_mol_swt_tml_amr_ben_mly_mnd_aze_ewe_mao_cnt_guj_bat_tag_bos	0.341130926441031	0.906616339133538	0.366952772121122
207	pan_heb_urd_prs_ita_moo_hau_yor_kor_sid_hun_dyu_swe_aze_spa_scr_tur_mcd_gam_rom_mly_bem_lit_ind_tag_ben_cze_xho_anl_chh_krd_hin_qcu_arw_guj_swt_sun_bat_rus_tml_bam_svk_azi_fre_tsw_cic_zul_swa_aeg_mao_eng_bul_ven_pol_ger_vie_alb_amh_slo_knd_fin_ewe_bos_glc_lda_ukr_igb_owc_afr_tha_amr_nor_mlt_dut_akn_geo_wly_bsq_grk_mnd_jav_por_jpn_ctl_sod_est_tig_tsn_uzb_cnt_lat_dgb_ses_mol_fbf	-0.174265988612563	-0.463014990928113	0.644435276919375
208	mnd_ger_sid_cic_ita_grk_hin_aeg_akn_tsn_mly_ven_geo_knd_tml_bam_eng_yor_lat_lit_fre_guj_dyu_vie_mol_jav_nor_ind_svk_bem_urd_cnt_bos_hau_chh_afr_bul_alb_kor_tsw_ben_xho_wly_mlt_swa_dgb_gam_rus_zul_uzb_pol_pan_qcu_por_swe_lda_tig_hun_scr_sun_sod_mao_tag_krd_jpn_cze_tha_anl_moo_ctl_igb_owc_arw_dut_bsq_mcd_prs_swt_ses_spa_fin_tur_amr_ewe_slo_aze_azi_amh_bat_heb_glc_est_fbf_ukr_rom	-0.785620420426641	-2.06141910730471	0.0420540643463107
209	sod_anl_grk_ben_geo_alb_wly_sun_swa_bem_bsq_swt_pan_eng_bul_ita_jpn_scr_mol_rom_tsn_cnt_ven_igb_svk_lda_bos_aeg_amr_cic_mnd_bam_spa_glc_urd_gam_yor_fin_rus_mlt_owc_akn_swe_lit_tig_lat_zul_azi_amh_ses_krd_por_est_fre_arw_aze_nor_knd_vie_heb_mcd_dyu_xho_afr_chh_tsw_tha_pol_mao_fbf_ind_qcu_ger_dut_moo_hun_sid_prs_cze_mly_jav_bat_hin_hau_tag_ukr_slo_ctl_ewe_guj_uzb_dgb_tur_kor_tml	0.294606713158761	0.685186877213726	0.494930305348992
210	azi_kor_pan_spa_sid_por_ven_fin_bul_scr_cnt_ses_fbf_igb_guj_mlt_arw_chh_akn_tsn_tig_amh_dyu_mly_yor_prs_wly_ctl_gam_bem_urd_swt_jav_rom_cic_knd_tag_fre_tur_lat_slo_ind_ita_mnd_afr_hin_ewe_svk_tsw_est_sod_dut_dgb_geo_ukr_jpn_eng_swe_ben_zul_aeg_nor_ger_aze_lit_lda_bsq_mcd_hau_heb_owc_mol_anl_moo_uzb_hun_alb_qcu_pol_tha_sun_glc_mao_bam_amr_bos_krd_xho_vie_cze_swa_tml_grk_rus_bat	0.131367217640618	0.296239122352917	0.767707989375018
211	ger_aeg_tag_xho_tsn_bul_swe_swt_pol_lda_tsw_geo_amr_cic_cze_qcu_sid_dut_fbf_lit_bat_anl_alb_ewe_mcd_akn_svk_mol_mly_glc_bos_zul_grk_slo_arw_bam_aze_amh_urd_tha_est_dgb_por_cnt_azi_bem_ukr_rus_fre_ses_mnd_ctl_sun_pan_tml_tur_ven_ita_krd_afr_vie_swa_wly_bsq_yor_mlt_scr_hin_lat_ben_spa_hau_sod_dyu_fin_owc_uzb_knd_prs_jpn_gam_moo_rom_chh_kor_igb_guj_jav_nor_eng_tig_ind_heb_hun_mao	0.241497832223511	0.579635627626625	0.563561910275195
212	svk_xho_krd_qcu_igb_bem_est_amr_swt_mao_fin_pol_urd_nor_yor_glc_moo_ewe_lat_rom_hin_mol_heb_arw_amh_spa_tml_cnt_mlt_tha_ind_prs_sid_rus_swe_geo_bsq_dgb_knd_gam_hun_cic_mnd_swa_pan_fre_cze_mcd_chh_eng_tig_tsw_anl_zul_fbf_slo_por_dut_owc_wly_guj_jpn_lda_akn_aze_ctl_tsn_tag_bul_scr_ben_hau_grk_jav_ses_dyu_kor_bam_lit_ger_tur_bos_sod_ukr_afr_sun_azi_uzb_alb_bat_vie_mly_ita_aeg_ven	0.756119322964413	1.86474259678351	0.0653711442688859
213	yor_bsq_vie_anl_geo_pan_ben_cnt_tag_hun_arw_bem_svk_sun_fre_moo_grk_qcu_chh_tig_lda_kor_sod_glc_prs_uzb_sid_amh_wly_afr_dut_bul_guj_rom_slo_lat_rus_hau_eng_dgb_bos_tur_mao_owc_aeg_ven_alb_jpn_mnd_amr_ewe_xho_mly_ita_cze_zul_tsw_igb_ctl_tha_swa_cic_hin_urd_tml_swt_aze_bat_por_tsn_bam_est_ses_spa_mlt_mol_ger_akn_knd_dyu_swe_fbf_fin_nor_krd_pol_scr_lit_ukr_heb_gam_ind_mcd_azi_jav	-0.0563164538524265	-0.133252879831927	0.894281305597573
214	guj_mly_fin_mcd_svk_est_swa_hin_rus_anl_spa_hau_bem_dut_lat_urd_mnd_mlt_heb_glc_cze_amr_ita_geo_cic_akn_eng_ven_bul_lit_krd_cnt_tha_igb_bam_tig_alb_amh_qcu_tml_wly_sun_jav_nor_gam_ewe_prs_hun_ukr_tur_por_owc_dgb_bos_mao_tsn_ctl_knd_ger_sod_ind_mol_ben_xho_fbf_vie_swt_grk_lda_tsw_pol_tag_azi_uzb_zul_chh_aeg_bat_arw_swe_moo_bsq_rom_pan_afr_aze_ses_scr_fre_sid_jpn_yor_slo_kor_dyu	-0.758513307076676	-1.96459180668573	0.0524463676006304
215	tml_igb_tha_por_rus_est_afr_mcd_tur_swt_pan_fbf_sun_ita_mol_swa_bos_cze_hun_rom_ven_dyu_ger_tsn_tag_hin_gam_bat_scr_qcu_ses_vie_glc_cnt_slo_amh_anl_bam_lit_lat_sod_hau_jav_cic_bsq_wly_ukr_jpn_mly_alb_heb_fre_tsw_amr_fin_kor_knd_chh_geo_yor_akn_ind_mnd_tig_svk_zul_owc_aeg_krd_swe_bul_dut_urd_sid_arw_ben_mlt_pol_uzb_nor_ctl_prs_spa_eng_bem_ewe_moo_lda_xho_mao_dgb_guj_azi_aze_grk	0.17917005146134	0.409457167622806	0.683145729837433
216	bam_lat_tsw_rom_cnt_ger_ven_sid_zul_nor_akn_hun_ben_svk_tsn_pol_yor_mcd_dyu_est_tig_urd_afr_chh_alb_krd_aze_mol_spa_sod_arw_qcu_mao_ctl_fbf_kor_moo_ses_hin_cic_aeg_rus_azi_guj_geo_mnd_prs_uzb_knd_xho_glc_lit_fre_amr_swe_dgb_gam_fin_scr_anl_tha_vie_bat_bem_grk_bos_bul_amh_por_jav_bsq_ind_ewe_owc_tag_ita_slo_ukr_eng_pan_swt_mlt_tur_igb_mly_swa_hau_lda_jpn_sun_cze_heb_dut_wly_tml	-0.268528621168594	-0.655041779177015	0.514057815124567
217	tsn_ind_lat_cze_jav_alb_ctl_rom_wly_anl_fre_sid_swa_cnt_ses_igb_ewe_glc_vie_ukr_lda_mly_scr_eng_tsw_tag_tig_ben_bat_mao_mcd_cic_fbf_sun_pan_swe_swt_tml_ven_tha_krd_dgb_uzb_ger_ita_urd_gam_dut_bul_geo_hin_jpn_grk_fin_bos_bsq_amr_spa_lit_slo_knd_afr_mlt_owc_rus_bem_tur_aeg_mnd_yor_xho_arw_zul_qcu_pol_hau_sod_bam_akn_chh_mol_moo_heb_aze_por_svk_dyu_prs_kor_amh_azi_nor_guj_est_hun	-0.0623232532882377	-0.14581806325369	0.884380609581433
218	ukr_ewe_dyu_bat_swe_ben_geo_aze_ven_fin_hau_tig_alb_spa_rus_bos_mao_knd_pol_vie_swa_slo_anl_chh_rom_bam_cic_afr_amh_cze_azi_cnt_scr_bsq_tml_igb_sod_svk_mlt_moo_grk_ses_ind_jav_fre_dgb_wly_lat_prs_akn_aeg_zul_amr_gam_tur_kor_glc_sun_bem_ger_est_yor_heb_dut_fbf_qcu_arw_nor_bul_mcd_lit_ita_krd_hin_mly_jpn_uzb_tsn_tha_ctl_swt_sid_eng_guj_tag_pan_hun_mol_urd_mnd_xho_lda_owc_tsw_por	-0.236058951959596	-0.535033337797566	0.59390381086419
219	glc_bul_sod_lit_akn_zul_yor_qcu_swt_aeg_ses_tml_guj_prs_igb_xho_fin_mol_fre_est_moo_geo_bem_arw_aze_wly_ger_sun_nor_azi_bat_dyu_mcd_krd_dgb_svk_fbf_owc_sid_bos_lat_cnt_por_ewe_rus_grk_ben_lda_uzb_kor_spa_mly_pol_mao_tur_afr_tig_chh_tag_scr_gam_amh_cze_hau_tsn_jav_pan_ind_ctl_anl_mnd_alb_ita_amr_ukr_jpn_tsw_rom_hin_vie_eng_heb_bam_ven_knd_swa_tha_cic_mlt_slo_bsq_hun_urd_dut_swe	0.821548482328893	1.94713282824839	0.0545357043716779
220	tig_owc_ita_slo_zul_moo_azi_glc_sod_eng_ukr_lda_fre_swe_mol_por_scr_nor_swt_bsq_geo_tha_ind_est_cic_mao_prs_igb_jav_cze_grk_bam_dyu_fin_rus_amr_ben_tsw_arw_hun_ven_alb_tml_sid_svk_chh_heb_dgb_mnd_krd_knd_ctl_aeg_ses_pan_hau_yor_bat_afr_kor_amh_jpn_fbf_cnt_xho_tur_guj_urd_dut_rom_lat_gam_bos_tsn_vie_bul_uzb_wly_sun_anl_ewe_pol_swa_lit_bem_aze_mly_hin_qcu_mcd_ger_tag_spa_akn_mlt	0.0496020510129488	0.117774757178656	0.906500124619922
221	tha_hin_alb_fbf_arw_swa_vie_cic_mao_krd_cnt_glc_moo_hun_amh_grk_ukr_ven_fre_igb_owc_sun_rom_lda_rus_hau_ses_ita_sod_azi_ewe_lat_bem_qcu_urd_tur_xho_guj_ctl_mnd_swt_nor_lit_spa_heb_gam_slo_pol_amr_scr_tsw_tig_uzb_ind_cze_mlt_akn_svk_yor_est_ger_jav_wly_geo_por_afr_jpn_sid_anl_bat_dut_eng_dgb_mly_prs_bam_chh_pan_fin_zul_ben_tsn_kor_tag_bul_bos_dyu_aze_mol_aeg_bsq_tml_swe_mcd_knd	0.34187020491725	0.871135050308547	0.385923643422546
222	bam_bat_vie_tur_por_ses_aeg_hau_ben_lit_nor_tsn_afr_lat_chh_ven_bem_jav_igb_moo_cic_sod_xho_mao_rom_amr_mcd_kor_anl_qcu_swa_scr_dyu_bos_akn_aze_grk_spa_ind_ctl_mlt_tag_ukr_tig_wly_azi_ita_dgb_krd_urd_mly_tha_est_guj_svk_ewe_hun_pan_zul_cnt_ger_cze_tml_gam_bsq_rus_swe_geo_jpn_amh_eng_hin_uzb_tsw_lda_swt_bul_sun_fre_knd_fin_owc_alb_heb_glc_sid_pol_slo_arw_dut_mol_yor_mnd_prs_fbf	-0.244284876517879	-0.600525577101664	0.549616702042692
223	bsq_ita_bem_sod_urd_hau_slo_rom_heb_tha_geo_mlt_yor_bam_cnt_tag_fre_ukr_jpn_ben_qcu_lit_ctl_fin_mao_bul_rus_est_tig_mnd_knd_cze_hin_tur_mol_lat_mcd_cic_wly_ewe_swa_fbf_scr_alb_afr_sun_kor_lda_akn_tsw_dut_dyu_uzb_bat_amh_bos_chh_svk_tml_owc_swe_dgb_igb_guj_anl_mly_amr_aeg_jav_ses_grk_pan_azi_aze_nor_moo_por_zul_ven_prs_ger_arw_tsn_eng_swt_vie_gam_krd_hun_ind_glc_xho_spa_sid_pol	-0.0647165455163037	-0.171502355876613	0.864201397925487
224	kor_swt_dut_eng_afr_tsw_bem_fbf_bat_slo_bul_nor_heb_gam_tur_rus_amh_alb_ukr_wly_pan_por_ger_jav_tml_pol_rom_jpn_azi_ind_ewe_swa_cze_mol_amr_ses_lda_tsn_glc_bos_aeg_igb_cnt_xho_swe_fre_ben_aze_guj_moo_ctl_ven_owc_ita_fin_dgb_chh_geo_hin_tha_hau_bam_sod_sid_tag_sun_mlt_bsq_anl_urd_akn_scr_vie_tig_prs_hun_qcu_uzb_krd_zul_mnd_mcd_svk_mao_dyu_grk_yor_lat_mly_lit_est_spa_arw_cic_knd	-0.656657254722911	-1.53383235522553	0.128465922290029
225	amr_krd_xho_nor_rom_mly_gam_bam_jpn_swt_tml_ita_kor_scr_ger_urd_lda_ses_tsw_bem_ukr_bos_guj_sod_mlt_swe_zul_cze_vie_heb_anl_svk_mao_sun_amh_por_azi_fre_geo_sid_tag_ctl_slo_tsn_pol_ewe_igb_moo_aze_chh_tha_hau_grk_lat_tur_ind_bul_yor_eng_dut_fin_mnd_dgb_mol_bsq_mcd_jav_dyu_fbf_afr_lit_aeg_ben_cnt_cic_hun_akn_knd_bat_ven_pan_uzb_arw_glc_spa_est_wly_qcu_tig_owc_hin_alb_prs_rus_swa	0.332171593305908	0.784093227015511	0.434977961182987
226	owc_lat_bsq_sun_svk_ind_bul_afr_swe_jpn_dyu_grk_wly_scr_jav_prs_lda_fre_xho_ger_dut_cic_aze_cze_ukr_alb_nor_heb_tml_tha_ctl_por_tsn_kor_sid_anl_tag_mao_mly_swt_spa_sod_aeg_lit_igb_fbf_rus_hau_chh_pol_mlt_pan_bat_azi_gam_amh_rom_uzb_qcu_glc_ewe_arw_krd_tig_moo_tur_ven_urd_fin_eng_slo_tsw_est_ses_amr_cnt_hun_zul_geo_bos_swa_akn_dgb_knd_yor_bem_mnd_hin_ita_mol_mcd_bam_guj_vie_ben	-0.0868056429353248	-0.205470621744745	0.837653533470441
227	spa_urd_swt_mao_igb_cnt_akn_slo_lat_tsn_ewe_bsq_scr_nor_ind_hun_tig_bos_tag_aze_dyu_sod_qcu_wly_krd_arw_dut_mcd_bem_anl_hau_tsw_hin_tha_bam_glc_sun_afr_kor_fbf_jpn_ger_amh_grk_yor_guj_knd_rus_sid_azi_por_bat_heb_est_pol_chh_cic_ctl_tml_mnd_bul_dgb_gam_pan_fin_ven_vie_amr_ita_tur_ses_aeg_xho_owc_jav_fre_mol_moo_svk_geo_ukr_swe_alb_zul_mly_lda_eng_uzb_ben_rom_mlt_lit_cze_swa_prs	-0.298400635236386	-0.673601435865133	0.502235414534286
228	sun_hin_arw_nor_bul_tml_swe_azi_xho_bsq_amr_anl_tur_mly_slo_tsw_cic_pan_fin_mlt_sid_mnd_dut_mao_ewe_amh_chh_prs_ben_ind_mcd_mol_sod_cnt_afr_zul_tsn_dyu_rus_ses_bat_hau_kor_aeg_glc_grk_pol_lit_jpn_alb_por_ctl_gam_dgb_tha_fbf_bam_yor_guj_est_bos_swa_urd_qcu_tig_eng_knd_bem_scr_krd_swt_jav_akn_spa_hun_ven_wly_ger_heb_vie_rom_lda_aze_fre_geo_owc_uzb_ita_cze_tag_lat_ukr_igb_svk_moo	-0.381030942406063	-0.862238544686638	0.390774191673374
229	heb_ctl_ita_cnt_pan_rus_anl_bul_nor_mao_dut_spa_mol_rom_bam_pol_sid_ewe_tsn_sod_swt_sun_mcd_svk_qcu_guj_amr_zul_alb_swa_jav_igb_lit_dyu_mnd_fbf_hun_jpn_est_ind_xho_chh_tsw_bem_ger_geo_cic_arw_fin_krd_kor_tha_akn_ben_azi_bat_grk_lda_bos_dgb_glc_afr_prs_mlt_tur_gam_urd_tag_por_cze_aze_amh_fre_moo_eng_hau_mly_aeg_lat_vie_ukr_tml_bsq_slo_ven_owc_uzb_wly_swe_yor_knd_scr_ses_tig_hin	0.316720763086882	0.712604526232289	0.47787461216634
230	ita_wly_tur_swe_pol_ses_bul_mao_mcd_hun_fre_qcu_aeg_mlt_heb_eng_kor_aze_sod_jav_spa_grk_afr_bem_tsn_arw_gam_tha_sun_tig_ven_rus_sid_tag_fin_owc_swt_ben_est_alb_ewe_hin_chh_slo_amr_dyu_bam_yor_lat_moo_amh_guj_dut_zul_akn_scr_mly_por_nor_geo_bos_igb_knd_xho_glc_rom_tsw_ukr_lda_fbf_cnt_anl_hau_mnd_azi_mol_lit_cze_jpn_tml_bat_uzb_ger_urd_ind_ctl_dgb_pan_swa_cic_svk_vie_bsq_krd_prs	-0.174307891394197	-0.385942265395612	0.700420903768635
231	ben_bul_rom_chh_grk_moo_cnt_mlt_tml_sid_bsq_uzb_yor_jav_arw_pan_vie_dyu_akn_swa_afr_wly_swe_ita_sun_knd_mol_spa_eng_jpn_urd_hau_mnd_glc_azi_bam_sod_heb_bem_ger_aze_igb_amr_est_fre_guj_mao_ukr_mly_gam_hun_tsn_nor_por_kor_ind_aeg_slo_zul_fin_amh_lit_xho_dgb_ewe_anl_tsw_pol_swt_krd_tha_fbf_bat_cic_scr_bos_ctl_owc_tig_dut_svk_cze_qcu_prs_lda_ses_mcd_geo_hin_ven_tag_rus_tur_lat_alb	0.0482776276087726	0.119599898572032	0.905058083849348
232	xho_tsn_fbf_kor_urd_afr_dut_swa_swe_sid_bam_ger_arw_ses_heb_tig_tml_bsq_tsw_mcd_aze_svk_tha_cnt_hau_hin_scr_ben_jpn_wly_anl_ewe_guj_ukr_dyu_qcu_moo_krd_pan_spa_por_mao_swt_mly_rus_pol_ita_est_bul_sun_glc_tag_rom_sod_geo_lda_tur_mnd_akn_bat_ind_mol_igb_slo_knd_nor_grk_mlt_lit_amh_amr_vie_ctl_cic_aeg_lat_bos_uzb_prs_cze_chh_yor_fre_bem_fin_hun_alb_eng_jav_zul_azi_gam_owc_ven_dgb	0.26210606033728	0.625021304722554	0.533487660952924
233	ses_eng_grk_lat_spa_rom_ewe_uzb_nor_dgb_pol_owc_swa_wly_tsn_tag_kor_est_akn_pan_sun_tha_jav_swt_ukr_ctl_tml_mol_bsq_bam_amh_bos_swe_jpn_ben_krd_bem_xho_chh_azi_sid_ita_knd_slo_hin_cze_mnd_lit_qcu_fbf_mly_arw_tur_rus_vie_sod_tsw_anl_lda_hau_geo_urd_zul_mlt_mcd_ger_scr_por_bul_hun_moo_ven_ind_prs_guj_dut_heb_glc_cnt_fin_aze_fre_bat_alb_mao_tig_aeg_yor_cic_afr_gam_amr_igb_svk_dyu	0.253308128132461	0.569592732810623	0.570327251849448
234	ita_hau_mcd_dyu_urd_guj_vie_nor_lda_cnt_mly_rus_slo_pan_por_sid_yor_bos_ven_prs_aze_tag_dut_jav_bat_cic_ctl_afr_geo_bul_mnd_svk_bsq_tsn_glc_mol_wly_qcu_hin_amh_sun_rom_kor_tig_fbf_chh_fre_azi_igb_jpn_arw_heb_mao_spa_xho_akn_sod_bam_lat_ewe_eng_ses_tsw_est_tur_owc_gam_ben_cze_aeg_tml_ind_scr_swt_alb_krd_zul_grk_swa_fin_uzb_amr_swe_lit_ukr_mlt_dgb_hun_anl_pol_bem_ger_tha_knd_moo	-0.395406657628276	-0.891537971147069	0.374941482920333
235	swt_svk_zul_lat_mnd_kor_vie_hin_est_eng_fbf_scr_grk_ewe_tsn_ven_aze_ukr_bsq_gam_cze_spa_anl_glc_arw_amh_sun_hau_fin_aeg_jpn_dyu_tig_urd_afr_mcd_swe_mlt_geo_qcu_mly_jav_heb_hun_guj_tha_rus_slo_yor_rom_bem_dut_fre_uzb_tag_ctl_owc_chh_mol_moo_ger_ind_bat_tml_azi_wly_pan_ita_amr_bul_sid_ben_mao_sod_alb_tur_xho_tsw_bam_prs_nor_akn_cnt_lda_cic_swa_dgb_krd_bos_por_knd_pol_ses_lit_igb	-0.567111261812805	-1.46880543365331	0.145260065888774
236	owc_pol_hau_arw_hin_ind_gam_ben_igb_chh_knd_kor_fre_mlt_xho_jpn_afr_slo_pan_cic_dut_ctl_krd_heb_lda_bos_cze_tur_tml_eng_aeg_bul_hun_rom_fin_lat_jav_tsn_geo_ita_tag_ger_akn_mcd_zul_wly_ven_bsq_grk_urd_swt_mao_qcu_lit_rus_swe_svk_yor_prs_vie_mly_moo_aze_bat_tha_bam_guj_mnd_mol_amr_bem_nor_sod_glc_scr_est_alb_ukr_sun_fbf_dgb_spa_dyu_cnt_tig_amh_tsw_ses_swa_por_azi_sid_ewe_uzb_anl	0.388462705787849	0.88212125543719	0.379985564861432
237	qcu_fin_hun_glc_amh_spa_dut_tsn_yor_svk_mol_sid_ind_urd_knd_mly_zul_fbf_afr_vie_akn_eng_pan_hau_mao_azi_heb_bsq_fre_nor_lat_dgb_est_aeg_swa_wly_kor_mlt_chh_bos_ctl_ewe_cze_ukr_krd_igb_anl_hin_ses_xho_ben_por_ven_gam_cnt_rom_swt_mcd_geo_dyu_ger_swe_rus_sun_pol_tag_owc_lit_jav_cic_ita_scr_alb_grk_tha_prs_guj_slo_bem_amr_bam_mnd_lda_aze_bul_tml_moo_jpn_sod_uzb_tsw_bat_arw_tig_tur	-0.365453068547407	-0.859095145754792	0.392496993425101
238	por_dut_alb_sid_azi_bsq_mly_afr_bem_hun_cnt_rus_ind_guj_ukr_swa_ita_amh_lit_wly_tsn_pan_fin_cze_krd_amr_tag_aeg_geo_jav_est_urd_hau_chh_igb_scr_grk_swe_kor_anl_dgb_tsw_tur_heb_yor_ben_sun_vie_ven_mnd_spa_mao_slo_eng_glc_jpn_rom_fbf_lat_lda_mol_tha_moo_cic_ses_hin_tml_sod_svk_mcd_tig_qcu_dyu_ewe_mlt_xho_bul_arw_aze_zul_owc_gam_bos_prs_uzb_nor_fre_ctl_knd_pol_bat_akn_ger_swt_bam	-0.504892647550023	-1.15173784369155	0.252381077604109
239	cic_eng_gam_ger_bos_ita_dut_ind_uzb_aeg_tml_nor_bam_arw_hau_ven_mcd_por_ctl_jpn_hun_tsn_xho_igb_mol_rom_tsw_geo_mnd_alb_akn_bul_owc_tha_vie_hin_aze_chh_wly_mlt_kor_pol_tag_mao_azi_bem_zul_prs_jav_slo_guj_swa_rus_mly_scr_swe_knd_sod_bat_ewe_est_lit_glc_lat_amr_lda_qcu_bsq_ben_moo_sun_anl_krd_dgb_grk_swt_urd_pan_fin_cnt_fre_cze_tig_heb_tur_dyu_ukr_afr_svk_sid_amh_spa_ses_fbf_yor	0.334153948734943	0.878929350372053	0.38170488999697
240	moo_est_geo_swt_lit_tag_bos_sun_chh_nor_ven_hau_kor_tsn_svk_amr_afr_ses_amh_cze_hun_fre_tsw_fin_bem_spa_prs_bam_lat_grk_akn_azi_lda_zul_aeg_krd_mly_fbf_dgb_uzb_swa_wly_bat_knd_ewe_owc_jpn_mcd_mao_guj_pan_pol_bul_ind_aze_jav_sid_urd_arw_tha_qcu_tml_gam_scr_mnd_cnt_cic_tur_dut_yor_tig_heb_ben_alb_mlt_glc_rom_anl_sod_slo_dyu_igb_mol_bsq_ukr_ger_ctl_vie_swe_eng_ita_rus_hin_por_xho	0.0697410845712486	0.156397932781695	0.876058374477126
241	bam_heb_swe_aeg_bsq_cic_yor_urd_pan_afr_pol_ita_jav_anl_svk_akn_knd_cnt_lit_hin_zul_prs_rus_mao_uzb_mol_tsn_grk_jpn_amh_scr_hau_igb_qcu_geo_swa_dyu_tha_swt_ewe_glc_fin_moo_sun_owc_tml_bem_ben_sid_spa_lat_mcd_fbf_est_alb_eng_mly_vie_amr_ind_chh_bul_ukr_ger_bat_por_krd_tig_nor_slo_mlt_gam_tag_rom_ctl_dgb_arw_sod_mnd_tsw_azi_ven_kor_bos_fre_wly_aze_xho_dut_cze_lda_hun_tur_ses_guj	-1.17659913812362	-2.80964082007521	0.00604605108155514
242	alb_kor_prs_eng_ita_tig_bem_amr_jav_pan_xho_sun_urd_mnd_cic_fre_hin_scr_amh_geo_tsn_tag_dyu_ctl_ind_zul_azi_grk_tsw_ger_aeg_bsq_svk_igb_tml_mcd_ses_bat_swe_gam_rom_owc_hau_fin_aze_sod_swa_chh_anl_slo_cnt_ven_tha_cze_heb_qcu_sid_moo_glc_rus_jpn_yor_akn_mol_fbf_mly_nor_pol_por_swt_krd_mlt_est_bam_tur_uzb_lit_dut_knd_hun_spa_wly_ewe_bos_dgb_ben_guj_vie_arw_ukr_lat_mao_bul_lda_afr	0.426421485513711	1.00246582700476	0.318719871414024
243	hau_lat_dgb_amr_pol_ind_qcu_bul_zul_ita_arw_cic_amh_bat_prs_rus_uzb_mcd_jav_glc_grk_cze_fbf_wly_mlt_alb_por_mao_sid_chh_ger_vie_swt_kor_bam_krd_xho_dyu_mnd_hun_tsw_mly_owc_tig_ukr_spa_azi_akn_sun_bos_afr_aeg_slo_heb_pan_geo_igb_ewe_ctl_nor_bsq_bem_moo_cnt_est_lda_fin_swa_scr_jpn_anl_ses_dut_swe_knd_fre_urd_lit_guj_ven_svk_hin_sod_ben_rom_aze_tsn_tur_tag_eng_gam_mol_tha_yor_tml	NA	NA	NA
244	tsn_swt_rom_mol_ita_pan_qcu_est_tsw_kor_sod_hin_mao_swa_ses_tml_tha_krd_knd_cnt_glc_scr_dut_lit_pol_moo_dyu_grk_prs_bam_mlt_bsq_por_gam_fin_jav_alb_bem_amr_sid_bat_guj_ind_aeg_ewe_tig_mcd_rus_ger_cze_bos_owc_xho_swe_afr_amh_hau_uzb_bul_aze_ukr_chh_fbf_hun_mnd_akn_ven_azi_slo_nor_lda_anl_zul_svk_eng_fre_ben_jpn_sun_wly_heb_igb_tur_lat_mly_geo_spa_dgb_vie_tag_arw_ctl_urd_yor_cic	-0.806760664867383	-1.94799776349313	0.0544305597822323
245	akn_nor_eng_pol_ven_scr_bem_tsw_cze_ind_pan_est_dyu_bat_jav_ukr_fre_aeg_ben_krd_jpn_alb_anl_mcd_afr_qcu_mnd_ger_cnt_dgb_vie_sod_tag_spa_hau_arw_zul_tig_fbf_bul_lda_knd_chh_ses_mol_urd_aze_swa_swe_igb_owc_lat_tsn_dut_sun_mlt_moo_uzb_hun_yor_grk_lit_swt_tur_wly_sid_amr_slo_svk_bsq_rom_mly_cic_xho_bam_glc_mao_geo_heb_bos_tha_ctl_guj_kor_por_amh_hin_fin_tml_ewe_rus_ita_azi_prs_gam	0.726104833618786	1.65795968717526	0.100695091099053
246	bul_tig_mnd_tur_svk_bem_sod_eng_pan_mol_pol_cnt_swa_alb_mly_urd_zul_prs_est_tsn_bos_bat_dyu_bsq_lit_igb_amr_krd_fbf_uzb_moo_lat_cze_kor_dgb_por_amh_scr_heb_hau_grk_glc_tag_ind_ses_rom_arw_fin_sid_cic_chh_swt_lda_ewe_aze_wly_ger_azi_akn_ctl_xho_mao_owc_rus_mcd_nor_fre_swe_sun_guj_ven_slo_aeg_geo_gam_anl_jav_tsw_ukr_mlt_ita_vie_hun_tml_ben_bam_jpn_dut_spa_yor_afr_tha_hin_knd_qcu	0.113170033958077	0.2522257241569	0.801423188711386
247	cic_bam_mnd_guj_amh_chh_jpn_grk_tur_dut_hin_knd_swt_ewe_tml_heb_hau_lda_cnt_ses_yor_tig_hun_mcd_ben_mol_eng_aze_ind_lat_por_qcu_fbf_aeg_bat_sun_kor_rom_bem_owc_arw_tha_dyu_svk_zul_ven_swe_alb_fin_cze_gam_fre_mly_rus_swa_lit_bos_sid_ctl_uzb_ukr_wly_vie_ger_tsw_sod_anl_pol_azi_moo_xho_amr_dgb_geo_akn_krd_slo_nor_bsq_glc_jav_tag_ita_mlt_spa_est_mao_prs_tsn_urd_igb_pan_scr_bul_afr	0.26790974242592	0.723638735542963	0.471103830551726
248	mnd_uzb_ses_fbf_yor_swt_slo_dgb_spa_tml_tsw_nor_ctl_hin_fin_guj_est_alb_qcu_tag_ben_ind_tha_ger_cze_azi_swe_cic_hun_pan_prs_mao_amr_bem_anl_arw_aze_aeg_ven_tig_lat_knd_bsq_amh_geo_scr_bam_cnt_bat_hau_heb_chh_wly_ewe_por_fre_tur_eng_mcd_zul_vie_jpn_jav_rus_dyu_pol_svk_lda_akn_tsn_xho_grk_lit_urd_swa_bos_owc_igb_krd_kor_afr_ukr_mol_sod_mlt_rom_ita_bul_gam_glc_mly_moo_dut_sid_sun	0.20426153243839	0.497981753047639	0.619672457805426
249	bsq_slo_swe_chh_azi_aeg_lat_moo_scr_fbf_uzb_geo_anl_lda_ita_bat_tha_mao_bos_mlt_hin_fin_ses_akn_kor_alb_ctl_qcu_glc_tsn_est_fre_cnt_mol_ukr_bem_hau_rus_rom_swa_aze_wly_bam_sun_cze_tsw_lit_nor_ewe_spa_dyu_jav_dut_amh_mcd_yor_pan_swt_dgb_jpn_knd_ger_ven_tig_guj_mly_sod_xho_krd_grk_heb_bul_svk_ben_amr_owc_cic_tml_mnd_urd_vie_prs_hun_sid_eng_por_tur_ind_arw_zul_afr_pol_tag_gam_igb	0.410638842357859	0.938340077129917	0.350500265520668
250	akn_chh_bul_cze_urd_rom_igb_krd_tha_amh_mnd_tsn_lda_arw_geo_tig_guj_aeg_moo_tag_cnt_mly_mlt_ukr_knd_pan_swe_tur_owc_vie_aze_ewe_nor_fin_zul_glc_mcd_mol_azi_bsq_ben_jav_heb_qcu_tml_gam_wly_uzb_fre_tsw_alb_scr_sun_bem_por_rus_dgb_jpn_svk_ven_bat_lit_lat_ger_ses_pol_hun_est_bam_fbf_ctl_kor_yor_spa_sid_hin_slo_amr_dut_ita_swa_dyu_mao_sod_bos_prs_hau_swt_ind_cic_xho_anl_afr_grk_eng	0.162864069592874	0.368453132486831	0.713372774303626
251	tha_alb_sod_fre_fbf_bsq_anl_qcu_gam_slo_spa_chh_jpn_glc_mly_sun_bem_vie_pol_sid_grk_tig_lat_heb_afr_ven_kor_bul_ind_mao_mnd_mol_krd_hun_lda_nor_rom_bos_ctl_lit_azi_pan_ewe_hau_cnt_igb_amr_geo_uzb_tag_est_moo_aze_mcd_dyu_swt_ita_jav_tsn_ger_scr_ses_fin_prs_tml_akn_hin_amh_cze_zul_mlt_swa_owc_ukr_tsw_yor_dgb_knd_bat_tur_eng_por_svk_arw_aeg_swe_bam_rus_cic_dut_guj_wly_ben_urd_xho	-0.467549454036752	-1.0641653379922	0.290009059004392
252	bam_uzb_amr_ven_geo_mnd_bsq_cic_tag_ger_vie_hin_mol_urd_prs_qcu_anl_heb_owc_arw_krd_rom_sod_hun_cze_amh_dut_azi_tig_tur_wly_mcd_aeg_zul_aze_lat_hau_fre_xho_ewe_dgb_tml_eng_est_ben_yor_nor_tha_ukr_akn_chh_glc_pan_alb_bos_mly_spa_grk_svk_ita_moo_sid_mao_bem_ses_fin_dyu_swt_jpn_igb_slo_tsn_bat_por_gam_ctl_lda_knd_jav_fbf_ind_cnt_swa_rus_guj_scr_afr_kor_lit_swe_tsw_sun_pol_bul_mlt	0.513483329531972	1.2847069576607	0.202085432074929
253	tha_tur_slo_tsn_rus_dyu_hun_rom_ven_grk_yor_mly_urd_bem_dgb_qcu_bos_aze_krd_chh_jav_ita_ewe_amr_hin_wly_cze_anl_swa_bul_zul_owc_est_swt_igb_alb_ger_heb_lat_ukr_pol_hau_ses_ind_mol_mlt_spa_swe_por_glc_nor_sid_bam_prs_cic_aeg_pan_dut_tag_afr_mcd_svk_bat_geo_uzb_tsw_lda_eng_tig_guj_tml_azi_xho_sun_cnt_scr_knd_vie_mnd_arw_kor_bsq_sod_ben_gam_amh_jpn_fre_fbf_fin_mao_moo_lit_ctl_akn	0.447638079031454	1.09694227557987	0.275498857746268
254	amr_swa_mlt_tha_owc_bat_tag_jav_sid_lit_scr_rom_tsn_ger_bul_mly_jpn_bos_nor_arw_dut_pan_azi_ita_aeg_prs_fbf_tml_hau_bem_sod_gam_anl_moo_spa_ben_mao_cnt_akn_fre_rus_aze_pol_hun_vie_swe_ind_dgb_knd_tur_glc_qcu_dyu_afr_ven_geo_krd_urd_tig_mol_mnd_cic_xho_grk_zul_igb_amh_wly_ctl_bsq_por_tsw_chh_uzb_mcd_alb_bam_guj_sun_eng_kor_hin_slo_est_swt_fin_svk_cze_ewe_ses_yor_heb_lat_ukr_lda	0.387741446537211	0.88931557945465	0.376128104446778
255	arw_geo_rom_mnd_hin_fbf_est_lit_mcd_ven_heb_ctl_kor_aze_anl_chh_qcu_slo_svk_cic_lda_pol_fin_owc_sid_jav_por_fre_akn_tml_mol_gam_hun_yor_krd_bem_swa_aeg_spa_pan_ses_guj_bos_uzb_wly_ben_bam_xho_urd_tsw_tsn_grk_hau_tag_prs_sun_swt_alb_sod_azi_mly_tha_dgb_bsq_cnt_dyu_knd_eng_igb_zul_cze_nor_ind_mao_bat_ita_ukr_vie_tig_tur_glc_afr_swe_ewe_bul_lat_ger_moo_amr_jpn_rus_scr_dut_amh_mlt	-1.00199686859984	-2.69733503574884	0.00829931024582377
256	lat_pan_sod_hun_vie_por_uzb_cnt_pol_bos_azi_tsw_spa_swt_jav_afr_glc_mly_zul_dut_yor_guj_cze_tml_rom_bam_rus_wly_tig_ven_ben_akn_arw_sun_lda_tsn_lit_dyu_nor_scr_swe_grk_tur_qcu_moo_gam_mol_jpn_mnd_ses_hin_igb_geo_ita_mao_knd_dgb_alb_bsq_svk_eng_bul_swa_fbf_mcd_prs_ukr_tag_sid_owc_hau_ewe_aeg_ger_tha_fin_est_mlt_amr_kor_anl_xho_bat_urd_chh_cic_amh_bem_slo_krd_ctl_fre_ind_heb_aze	0.725593741949161	1.88422630394758	0.06265795664939
257	cic_guj_ita_lda_amr_tsn_ven_tur_hau_svk_tsw_bul_igb_jpn_bsq_est_mlt_rom_fin_jav_moo_arw_zul_chh_ben_sid_mnd_aeg_cnt_ctl_gam_swe_urd_anl_ger_hun_sun_amh_qcu_pol_tig_yor_bam_fbf_wly_swt_mly_nor_uzb_azi_kor_akn_swa_mol_eng_dut_mao_bat_prs_bos_cze_rus_slo_dgb_geo_ukr_ewe_scr_pan_ind_alb_tml_glc_afr_lit_spa_vie_sod_xho_heb_owc_por_fre_mcd_bem_grk_lat_tag_ses_knd_krd_tha_aze_hin_dyu	-0.0619188104090931	-0.152770349128794	0.878910349376444
258	sun_owc_tag_heb_knd_uzb_hun_swt_alb_zul_qcu_rom_scr_aze_mlt_ben_tsn_azi_mcd_sid_ukr_arw_fin_urd_tsw_ita_ewe_mnd_mly_vie_swa_bul_pol_slo_eng_guj_hau_igb_moo_cic_akn_lda_tha_rus_cnt_hin_grk_mao_lat_glc_jpn_bam_svk_xho_amh_afr_bos_gam_aeg_mol_nor_dut_amr_prs_ctl_fre_cze_fbf_bem_yor_ses_dgb_tml_anl_tig_krd_wly_chh_swe_por_est_geo_ven_ger_ind_bat_kor_sod_pan_spa_bsq_lit_jav_tur_dyu	-0.306938034909852	-0.78733637063823	0.433086969294347
259	dyu_prs_dut_ger_moo_swe_bsq_scr_uzb_urd_owc_aze_pol_mcd_rus_ukr_azi_rom_mnd_chh_lda_qcu_svk_cnt_cic_ven_pan_fbf_amr_bul_fin_vie_wly_mol_mly_tml_spa_glc_ben_gam_guj_aeg_anl_geo_dgb_tag_yor_por_lat_krd_alb_mao_tsw_mlt_jav_sod_lit_akn_ind_tha_hun_hau_cze_ewe_igb_ctl_tsn_bos_grk_bem_hin_fre_afr_arw_eng_swt_heb_kor_zul_xho_swa_sid_est_bam_nor_sun_tig_knd_amh_tur_ita_ses_bat_jpn_slo	0.114106215826231	0.264739188382519	0.791796243914696
260	zul_moo_pan_knd_xho_vie_mao_amh_qcu_gam_rom_hin_anl_kor_lit_dyu_lat_sun_ger_chh_ukr_ind_svk_spa_bam_arw_lda_afr_tag_por_eng_bat_tur_fin_geo_igb_fre_tig_cnt_jav_amr_ewe_rus_dgb_krd_cic_mlt_scr_nor_sid_ven_heb_bem_azi_sod_mnd_akn_ita_glc_slo_swa_urd_grk_bos_owc_swt_aze_ctl_jpn_prs_est_mly_alb_bul_tml_swe_dut_wly_cze_yor_hau_aeg_bsq_fbf_ben_guj_tsn_mol_tha_ses_pol_mcd_tsw_hun_uzb	-0.45966124212151	-1.08616357811176	0.280213948650387
261	tsn_cnt_yor_dgb_igb_sun_swa_slo_tig_chh_ita_glc_mnd_aze_hau_aeg_ewe_krd_amr_vie_akn_zul_gam_fin_azi_ger_pan_jav_fre_mao_prs_est_grk_dyu_hin_rom_svk_bam_wly_guj_jpn_pol_mol_fbf_knd_kor_afr_heb_lat_tml_bul_owc_xho_scr_sod_nor_lit_dut_mly_spa_ben_tag_bat_ven_tha_ind_tur_geo_rus_bos_ctl_cze_swe_alb_ses_hun_bem_sid_por_qcu_arw_ukr_tsw_eng_amh_lda_anl_cic_uzb_mlt_moo_bsq_swt_urd_mcd	0.0653910930117492	0.152777037990387	0.87890508916977
262	mol_bul_wly_svk_pan_afr_lat_lda_ewe_dyu_tig_cze_ind_tha_ses_ukr_knd_tml_arw_eng_swe_bsq_slo_tsn_hun_sun_krd_tsw_qcu_swt_sid_scr_dgb_bem_jpn_owc_igb_glc_hin_chh_prs_amh_heb_mao_ger_fbf_tur_nor_guj_jav_cnt_bat_por_urd_gam_zul_cic_dut_rom_bam_rus_yor_vie_ita_swa_ven_mlt_grk_akn_hau_fre_mcd_mly_spa_lit_azi_mnd_alb_ben_geo_ctl_tag_sod_anl_amr_pol_aze_xho_aeg_est_bos_fin_uzb_kor_moo	-0.18738954159214	-0.42670182687786	0.670582670542956
263	jpn_pan_tsw_dyu_amr_ger_uzb_mao_hun_krd_afr_nor_aeg_swt_scr_wly_bam_anl_lat_cze_sun_tsn_slo_geo_tur_kor_grk_fin_ita_cic_bat_moo_igb_dut_alb_owc_lit_eng_fbf_lda_rus_ind_glc_yor_pol_xho_por_ven_chh_bsq_ses_ben_aze_tag_bul_sod_amh_cnt_urd_mcd_mnd_sid_qcu_bos_dgb_ukr_tha_tig_ewe_swe_vie_heb_hau_svk_swa_hin_tml_ctl_spa_mlt_rom_knd_guj_jav_mol_fre_azi_gam_bem_zul_akn_prs_mly_arw_est	0.526754939209335	1.20211912874768	0.232369361486576
264	bem_igb_tsw_yor_amr_moo_arw_est_eng_hun_ven_mol_ctl_bam_mao_bsq_rom_nor_fbf_owc_mlt_qcu_zul_tml_jpn_glc_spa_cnt_cze_dyu_hin_uzb_prs_urd_azi_afr_xho_ita_tur_ger_swe_heb_bul_pan_por_lit_vie_mcd_chh_mnd_alb_sod_hau_dgb_tsn_ses_lat_ben_ukr_pol_grk_gam_rus_jav_amh_ind_bat_scr_aeg_kor_wly_fre_swa_sid_sun_mly_krd_akn_aze_geo_tig_dut_cic_bos_guj_swt_svk_tha_ewe_fin_lda_slo_knd_anl_tag	0.14269913699937	0.32946372973321	0.74254607920046
265	scr_krd_por_cze_tha_jpn_svk_igb_fbf_pol_rom_urd_arw_swa_glc_cic_mly_ukr_grk_rus_hau_sid_aze_chh_swt_tig_lit_fre_pan_ses_qcu_nor_sun_amr_azi_sod_afr_owc_amh_ben_mol_uzb_guj_anl_ven_mao_vie_tsn_gam_dyu_bat_spa_dgb_prs_ind_dut_tsw_hun_ger_slo_akn_tur_ita_lda_wly_kor_knd_ewe_bul_bem_hin_lat_bam_mlt_yor_xho_cnt_est_heb_moo_bos_aeg_tag_mnd_geo_tml_swe_mcd_zul_eng_fin_alb_ctl_jav_bsq	0.274917465736466	0.664820859085855	0.507810315446114
266	ind_urd_tig_fbf_hin_rus_qcu_cic_tha_pan_sid_svk_spa_xho_moo_bat_mlt_uzb_mcd_knd_wly_aeg_prs_tur_chh_swt_jav_slo_yor_heb_dut_tsw_jpn_lat_bul_amr_nor_fre_igb_swa_hau_arw_amh_ctl_fin_swe_aze_afr_guj_bem_ven_eng_ger_cze_mol_lda_azi_ita_ukr_vie_lit_bam_grk_tag_hun_krd_bsq_glc_ben_est_tsn_ewe_dgb_pol_dyu_cnt_owc_scr_anl_mnd_tml_kor_mly_mao_gam_alb_sun_por_akn_zul_geo_rom_sod_ses_bos	-0.130964770965385	-0.333488317951989	0.739516431357357
267	ind_fbf_ger_akn_bsq_swa_xho_rus_azi_vie_swe_hin_geo_bat_uzb_ses_sod_glc_nor_fin_ctl_ewe_hun_tsw_hau_prs_dyu_lat_tml_igb_urd_guj_bul_pol_fre_amr_mlt_heb_afr_lit_jpn_spa_alb_scr_arw_knd_dut_zul_amh_gam_krd_tag_slo_tsn_mnd_chh_svk_cic_aeg_ben_ukr_anl_moo_bos_wly_ven_mao_mly_bam_est_mcd_grk_sid_tha_kor_jav_ita_dgb_eng_rom_qcu_tur_aze_bem_lda_sun_swt_tig_owc_pan_por_mol_yor_cze_cnt	-0.0438810911991692	-0.100321674719142	0.920304903537523
268	slo_lit_bat_ewe_tml_pan_wly_spa_sid_grk_ses_yor_nor_ind_xho_dgb_ita_cnt_guj_aze_afr_uzb_mao_urd_amr_alb_dyu_chh_hin_ben_swe_svk_kor_mol_pol_anl_ven_tag_fin_gam_zul_scr_bul_azi_jav_ger_tsw_por_akn_qcu_heb_bam_lda_rom_ukr_tsn_sun_bsq_rus_prs_knd_glc_cze_eng_tig_tur_jpn_fre_mcd_owc_bos_bem_mly_cic_mnd_moo_geo_tha_hun_aeg_vie_est_fbf_mlt_amh_ctl_swa_dut_sod_swt_hau_krd_igb_arw_lat	NA	NA	NA
269	kor_lit_mlt_aze_mao_knd_xho_swe_azi_alb_anl_jpn_tha_nor_sod_mol_svk_pan_hun_rom_slo_geo_hin_por_arw_ven_urd_mnd_krd_fin_tag_zul_rus_swt_lat_lda_cic_bam_est_cnt_owc_tml_bos_jav_ger_prs_bem_chh_aeg_ctl_bat_swa_spa_fbf_mly_mcd_tsn_vie_qcu_tur_ses_ukr_scr_akn_ben_hau_grk_eng_dgb_moo_fre_guj_wly_bul_sun_ewe_bsq_gam_pol_dyu_ind_igb_yor_heb_glc_sid_afr_tsw_cze_amh_amr_ita_uzb_dut_tig	0.487107059279877	1.29640109843936	0.198045041398614
270	heb_mnd_amr_kor_jpn_mlt_azi_ind_ewe_tsn_sod_sid_tsw_scr_mol_igb_urd_lit_afr_moo_tig_swa_fin_cze_mao_krd_ita_ger_fre_aze_grk_yor_vie_alb_akn_anl_bul_ctl_rus_nor_mly_bos_knd_bat_chh_xho_dyu_qcu_guj_bsq_arw_tur_hin_tml_zul_owc_geo_bem_pol_est_pan_ben_prs_dut_aeg_eng_svk_rom_spa_cic_slo_glc_mcd_tha_fbf_gam_lda_lat_ukr_cnt_hun_swt_hau_uzb_sun_jav_swe_ven_wly_tag_dgb_por_bam_amh_ses	-0.0895757884987765	-0.200499469474944	0.841527786257958
271	svk_sun_amh_glc_afr_sid_cic_azi_rus_por_mol_nor_zul_chh_krd_tml_cnt_knd_dyu_bat_bem_ctl_aze_vie_mao_wly_hin_hau_tur_jav_mlt_tig_fre_tha_rom_scr_grk_jpn_dgb_ewe_heb_mcd_ven_pan_arw_swa_urd_ger_swt_tsn_ukr_hun_fbf_ita_spa_uzb_moo_mnd_fin_mly_swe_guj_gam_aeg_lit_tsw_ind_qcu_lat_yor_eng_kor_bul_akn_sod_bos_bam_prs_ses_alb_owc_igb_anl_slo_pol_ben_geo_dut_cze_amr_lda_est_xho_bsq_tag	-0.232179244380976	-0.611008791561022	0.542684287931056
272	knd_ind_nor_cze_guj_bsq_cic_pol_bat_mnd_uzb_rus_gam_fin_hau_wly_owc_moo_heb_ita_aeg_bos_glc_swa_mol_akn_rom_mao_tha_dut_afr_swt_mly_por_ven_qcu_geo_azi_dgb_tml_urd_alb_eng_mlt_cnt_amr_krd_ger_ukr_aze_tig_mcd_arw_jpn_sid_bul_sod_yor_xho_ben_ctl_jav_bem_hin_bam_spa_lit_ses_est_prs_sun_swe_svk_hun_slo_kor_tur_zul_grk_anl_dyu_pan_lat_scr_tag_ewe_lda_igb_tsn_amh_chh_vie_tsw_fre_fbf	-0.142683871582936	-0.309733898735047	0.757456272580785
273	pol_dyu_bam_glc_vie_jpn_geo_gam_nor_fin_eng_alb_bos_hau_ben_aze_wly_zul_bat_tag_grk_ukr_moo_slo_ewe_rus_amr_aeg_mao_lat_cze_xho_guj_tsw_ctl_qcu_sid_scr_spa_bsq_ger_bem_ven_krd_jav_sod_ses_heb_tig_bul_hin_mol_por_tur_kor_pan_chh_ita_dgb_sun_mcd_lda_knd_afr_mly_swa_akn_lit_urd_fre_tha_prs_ind_anl_yor_arw_tml_fbf_hun_igb_amh_est_tsn_dut_rom_svk_cic_azi_swt_uzb_cnt_mnd_owc_swe_mlt	-0.546552088436401	-1.25828844216747	0.211437331323793
274	amr_spa_lit_swa_tsn_akn_ctl_chh_ind_bos_xho_zul_knd_svk_mlt_slo_hau_scr_sod_prs_glc_cze_ita_bul_tag_urd_ger_bat_azi_owc_afr_dgb_swe_hin_lda_hun_amh_ven_heb_uzb_mnd_anl_arw_jpn_fin_cic_alb_tig_grk_wly_sun_dut_kor_yor_bem_nor_mol_eng_geo_jav_ukr_bam_fbf_guj_por_fre_est_rus_qcu_pan_aeg_sid_lat_tsw_moo_igb_ses_ewe_pol_swt_mcd_cnt_ben_tha_mao_vie_dyu_aze_tml_rom_gam_krd_mly_bsq_tur	-0.0525336247825443	-0.122514203034771	0.902756158803443
275	hin_amh_wly_aeg_owc_sun_pol_heb_tag_mol_prs_swt_azi_ita_bul_bam_slo_nor_kor_arw_grk_ger_eng_anl_tsw_hun_zul_mao_por_tha_hau_jav_rus_cze_amr_glc_bos_dyu_qcu_ind_geo_ven_dut_ukr_lat_swe_dgb_tur_vie_sid_lda_fin_ben_spa_yor_tml_est_akn_pan_lit_xho_mly_igb_ctl_fbf_urd_tsn_aze_cic_tig_jpn_krd_rom_scr_bat_sod_mnd_gam_bsq_alb_bem_ses_uzb_swa_mcd_fre_mlt_moo_afr_guj_cnt_knd_svk_chh_ewe	NA	NA	NA
276	slo_wly_bsq_tml_ewe_ita_hau_owc_tig_yor_swt_afr_aze_prs_arw_fin_bam_svk_ind_pol_heb_guj_vie_lda_hun_tag_rom_swa_alb_grk_amr_mao_urd_glc_ctl_aeg_dyu_moo_geo_mcd_kor_spa_zul_fre_sun_sod_bat_igb_tsw_rus_tha_cze_eng_krd_tsn_mol_mnd_ger_hin_tur_mlt_knd_jav_cic_bul_dut_ben_fbf_lit_pan_ven_xho_bem_por_sid_scr_azi_jpn_cnt_chh_ses_est_lat_amh_anl_nor_mly_dgb_swe_gam_uzb_ukr_qcu_akn_bos	-0.187965079959974	-0.487772383255834	0.626859022373886
277	lda_eng_sun_amr_wly_prs_mol_mlt_vie_yor_akn_lat_ger_tur_urd_jpn_qcu_sid_fbf_ita_tag_tsn_azi_rom_arw_owc_nor_dgb_swt_geo_ven_xho_fin_mly_slo_pan_bsq_moo_swe_ctl_cze_grk_bam_glc_krd_por_tsw_mcd_zul_guj_aeg_lit_mao_anl_mnd_fre_igb_chh_hau_gam_ses_rus_kor_aze_dut_heb_bul_ewe_knd_est_afr_amh_bos_cnt_bem_tha_bat_sod_hin_uzb_svk_pol_dyu_alb_tml_scr_tig_swa_ben_ind_ukr_jav_spa_cic_hun	-0.185312441832568	-0.463209808085363	0.644296159662633
278	bsq_swt_jav_lit_bem_amh_azi_igb_sid_alb_dgb_hin_mol_fbf_mnd_mly_mao_svk_guj_ses_glc_rom_bul_lda_grk_bam_bos_tha_hun_nor_vie_tig_owc_arw_cic_aze_dut_gam_kor_pan_xho_ita_moo_ewe_krd_eng_ben_cnt_ukr_ind_tsn_uzb_est_cze_akn_geo_aeg_tml_pol_swa_knd_zul_fin_mcd_heb_ven_swe_lat_afr_jpn_chh_yor_tag_sod_amr_scr_prs_slo_tur_urd_tsw_por_hau_rus_dyu_wly_spa_bat_fre_qcu_sun_anl_ger_mlt_ctl	-0.288782590190846	-0.636352548918442	0.526109765943911
279	grk_mly_sun_rus_bem_ctl_dut_spa_dgb_heb_bsq_por_tur_igb_nor_tsn_tsw_akn_qcu_alb_fre_yor_chh_lda_owc_bam_guj_anl_urd_ses_prs_ukr_glc_bos_ind_amr_mlt_lit_dyu_mcd_uzb_hin_bul_slo_ben_ita_ger_jpn_knd_fin_kor_ven_amh_wly_svk_aeg_azi_rom_scr_bat_swt_pan_gam_mnd_eng_krd_afr_jav_lat_pol_arw_cnt_swe_hun_vie_sod_tig_geo_hau_ewe_tha_mol_cic_moo_fbf_sid_zul_xho_mao_tag_cze_tml_aze_est_swa	0.0682788028203905	0.17411775854376	0.862151380022061
280	aze_xho_hun_swt_bem_knd_tag_swa_sun_bat_vie_dut_geo_heb_moo_est_eng_hau_cnt_ses_tsn_dgb_fin_uzb_gam_tur_svk_chh_afr_zul_ctl_wly_alb_jpn_hin_ger_rom_pan_mnd_lat_amr_mao_owc_ind_scr_cze_slo_tig_tml_tha_lit_bul_igb_pol_cic_rus_ven_guj_sid_ita_mlt_bam_arw_fre_krd_bsq_azi_akn_kor_sod_dyu_urd_nor_mly_amh_fbf_ben_glc_bos_lda_tsw_grk_ewe_aeg_yor_mol_spa_qcu_anl_ukr_prs_mcd_por_swe_jav	-0.365622798775064	-0.870758109974307	0.386128397613606
281	tha_moo_tur_ind_cze_slo_ctl_fre_bos_ewe_igb_swt_mcd_fin_arw_tig_gam_aeg_cnt_svk_mol_ben_geo_swa_wly_sun_prs_bat_uzb_qcu_yor_kor_spa_heb_tml_vie_hun_bsq_guj_aze_swe_anl_lit_sid_jpn_krd_scr_mlt_hin_tsn_bul_rom_grk_ses_rus_nor_amr_mnd_ita_owc_xho_tag_glc_knd_afr_sod_eng_tsw_alb_chh_amh_ukr_jav_akn_bem_est_mly_pol_ven_por_urd_lat_bam_azi_mao_dyu_ger_hau_dgb_lda_zul_pan_dut_fbf_cic	NA	NA	NA
282	tag_uzb_swe_est_ctl_tsn_cic_wly_sun_mly_krd_tha_dyu_mol_sid_qcu_bsq_pol_ind_swt_tsw_lit_hin_xho_amh_sod_mnd_slo_ukr_ben_kor_lda_urd_aeg_afr_bem_nor_spa_eng_hun_amr_tml_pan_ven_lat_scr_prs_vie_tur_tig_swa_fbf_rom_mcd_cze_arw_akn_alb_cnt_aze_mlt_azi_grk_fin_bul_ger_moo_svk_igb_por_bos_ita_jpn_rus_guj_geo_hau_knd_glc_mao_bam_anl_chh_heb_gam_owc_jav_ewe_dgb_bat_dut_yor_zul_fre_ses	1.20659232790267	2.88723829152227	0.00483281348438213
283	cic_scr_krd_fbf_grk_glc_ses_eng_rom_owc_urd_lat_hin_bsq_sun_lit_xho_kor_ger_tsn_arw_swa_mcd_amr_pol_aze_bos_dgb_bat_nor_tur_ewe_amh_pan_tsw_slo_mly_hau_wly_spa_ven_tig_tml_jav_swt_mol_geo_akn_qcu_svk_por_lda_azi_vie_uzb_ita_mnd_igb_bul_hun_tag_fre_swe_ben_yor_mao_afr_sid_ukr_aeg_alb_heb_ind_est_chh_dut_fin_jpn_guj_bem_bam_anl_prs_ctl_rus_knd_mlt_dyu_zul_tha_sod_moo_cnt_gam_cze	0.158676865133263	0.371113971793369	0.711396709234707
284	scr_fre_sid_fbf_geo_ses_rus_ewe_jav_bam_aze_anl_dyu_jpn_urd_cnt_bul_fin_arw_xho_hau_est_gam_bsq_tag_ben_lda_chh_afr_moo_heb_ctl_ita_swe_rom_bem_tig_vie_aeg_mnd_igb_dut_pan_ven_alb_glc_swt_cic_grk_pol_dgb_lat_mao_bos_kor_bat_akn_amr_krd_tsw_owc_mly_tha_slo_svk_spa_swa_ind_prs_tsn_sod_mcd_tml_yor_tur_ukr_nor_mlt_sun_lit_amh_eng_azi_por_qcu_mol_cze_knd_hin_hun_uzb_ger_zul_wly_guj	-0.384195526168184	-0.87138284307683	0.385789078972886
285	spa_amr_slo_tig_mnd_mly_afr_bul_knd_tur_sid_guj_est_anl_sod_qcu_uzb_alb_hun_heb_urd_ctl_vie_yor_kor_ewe_dgb_owc_chh_swa_tag_cze_azi_bos_ses_jpn_scr_lda_geo_ind_fbf_svk_ben_bsq_mcd_moo_xho_mlt_prs_rom_sun_bam_igb_zul_grk_tha_lat_gam_dyu_amh_nor_bat_ukr_mao_pan_swt_bem_glc_tsw_ven_fre_jav_rus_pol_aeg_hau_swe_tml_mol_tsn_lit_por_hin_cic_ger_aze_fin_krd_dut_ita_arw_wly_akn_cnt_eng	0.152517341755543	0.343074044129513	0.732317047198176
286	aeg_alb_ger_lat_tsn_hun_sod_qcu_est_nor_vie_wly_arw_ven_bsq_pol_cic_krd_ctl_bos_hin_yor_cnt_kor_tml_owc_fin_prs_bat_uzb_jav_igb_fbf_swt_ita_rus_ukr_knd_aze_fre_slo_bul_xho_tig_bam_spa_gam_urd_geo_mao_mcd_ewe_ben_akn_tag_tha_mol_sid_dut_lit_por_tsw_glc_amr_bem_mnd_ses_dgb_sun_zul_swa_swe_afr_hau_lda_azi_jpn_amh_moo_anl_chh_mly_cze_pan_eng_ind_rom_grk_scr_dyu_tur_guj_heb_svk_mlt	0.170897183012608	0.399092831090264	0.690739757929272
287	sod_krd_hau_tig_jpn_tha_lat_kor_tml_spa_nor_mao_bam_fin_chh_dut_zul_bat_swe_svk_mly_owc_hin_yor_slo_bem_tsw_glc_bsq_lit_heb_est_tur_dyu_arw_ben_bul_fre_hun_swa_mcd_xho_pol_guj_qcu_ses_mlt_akn_ita_swt_tag_fbf_geo_knd_alb_lda_amr_mol_azi_prs_afr_aze_urd_ewe_cnt_sun_sid_mnd_ind_ger_bos_grk_rus_jav_eng_uzb_vie_rom_anl_pan_igb_gam_por_amh_ven_wly_dgb_aeg_cic_scr_ukr_moo_tsn_ctl_cze	0.541607438214877	1.45434088017474	0.149218548812237
288	lit_dut_guj_mcd_azi_afr_svk_bos_vie_mnd_ukr_xho_tsw_mao_hau_nor_ger_spa_dgb_chh_mlt_ind_heb_jav_mol_hin_krd_swa_bul_cnt_fin_urd_tag_geo_amh_uzb_ita_ven_amr_slo_bat_est_tur_owc_swt_bam_yor_anl_ben_swe_glc_aeg_gam_bem_tig_tha_grk_kor_mly_por_sod_sid_rom_ses_wly_lda_qcu_ctl_fre_bsq_jpn_alb_prs_cic_zul_igb_arw_aze_lat_scr_fbf_sun_hun_pol_ewe_knd_dyu_pan_moo_rus_eng_cze_tsn_tml_akn	0.242135525700468	0.564831791711012	0.573548120988399
289	lat_azi_amr_lit_aze_igb_mly_tsw_ctl_swt_guj_zul_alb_cze_sod_ukr_pan_moo_anl_fin_grk_ben_tur_bem_tha_mcd_jpn_ven_qcu_amh_bam_chh_dyu_bul_knd_slo_krd_ger_bsq_mlt_pol_jav_eng_sun_por_tml_kor_uzb_tig_hau_ita_bat_svk_heb_swa_aeg_dut_mol_afr_owc_tsn_ind_arw_rom_glc_fre_wly_sid_hin_fbf_est_dgb_hun_cnt_xho_bos_spa_akn_nor_rus_mao_vie_urd_geo_prs_gam_cic_ses_swe_mnd_lda_yor_ewe_scr_tag	0.346602934332391	0.784105419306041	0.434970843120436
290	chh_kor_afr_ita_tsw_cic_lda_bam_swt_por_amh_zul_anl_fre_ben_aze_tml_tur_sun_svk_ger_sod_yor_jpn_lit_tsn_alb_pol_nor_mcd_mnd_cnt_azi_rom_tag_bat_fin_igb_glc_eng_mol_mao_vie_aeg_scr_arw_hin_owc_moo_uzb_dut_spa_swa_akn_grk_rus_mlt_pan_swe_bos_sid_ven_hun_gam_cze_hau_urd_guj_tig_ewe_geo_wly_dgb_amr_ukr_est_xho_jav_krd_prs_qcu_lat_ses_bem_knd_fbf_ctl_slo_bul_dyu_ind_heb_bsq_mly_tha	NA	NA	NA
291	kor_sid_mcd_bem_ukr_hau_knd_tsw_swe_yor_tml_tig_bsq_tsn_xho_swa_sod_mao_glc_eng_amr_bul_cnt_vie_slo_heb_uzb_est_ger_fbf_zul_jav_hun_tha_hin_guj_fin_pol_mol_dyu_cze_mnd_ctl_fre_owc_arw_rom_pan_aeg_rus_qcu_tag_aze_svk_ven_ben_dgb_afr_lat_nor_anl_alb_sun_urd_por_scr_cic_dut_ses_bat_moo_spa_bam_ita_chh_mly_wly_igb_lda_tur_krd_grk_lit_swt_akn_amh_prs_azi_jpn_geo_ewe_mlt_bos_gam_ind	-0.633837056598584	-1.47491420535153	0.143613038128047
292	geo_dgb_azi_akn_bem_heb_cze_igb_ven_amr_swt_jpn_bos_anl_sid_mly_arw_qcu_glc_hin_mlt_fre_krd_cic_sod_jav_uzb_dyu_scr_yor_aze_afr_aeg_lat_slo_ger_ita_ses_mcd_urd_guj_eng_wly_grk_nor_mao_bam_xho_zul_prs_pol_ctl_knd_hun_por_dut_rus_cnt_ukr_svk_alb_swe_tha_tig_ben_est_mnd_tsn_swa_lit_tag_vie_hau_amh_tsw_fbf_gam_ewe_chh_ind_rom_sun_tur_spa_owc_bat_pan_moo_mol_fin_bul_bsq_kor_lda_tml	-0.0610258552640794	-0.157691134173293	0.875042064026213
293	prs_pol_svk_guj_krd_eng_arw_vie_scr_dut_swe_bul_ger_sod_sid_glc_chh_gam_jav_tsw_grk_ewe_swt_xho_ind_swa_igb_ita_tha_cic_tur_wly_fbf_tag_sun_aeg_amh_hun_ven_zul_azi_mao_jpn_bsq_est_ukr_spa_bos_slo_uzb_rus_bat_lit_fre_mnd_mly_mol_rom_anl_lda_afr_ben_nor_owc_tml_heb_kor_pan_bem_cze_mcd_akn_aze_alb_moo_dyu_mlt_fin_ses_dgb_cnt_bam_tig_geo_urd_knd_yor_amr_por_ctl_hau_lat_tsn_hin_qcu	0.560391266357185	1.30770749357233	0.194196011424134
294	hau_hun_sun_nor_tha_tag_jpn_zul_tsn_bos_aeg_amh_cic_eng_fin_tml_pol_fre_lit_jav_rus_ven_ita_amr_dyu_lat_bam_ses_akn_ger_bul_moo_tig_glc_wly_mcd_arw_dut_pan_grk_guj_gam_uzb_ukr_mao_krd_swe_heb_xho_igb_tur_spa_afr_slo_cze_mol_kor_bsq_anl_est_urd_svk_azi_owc_mly_fbf_sod_dgb_scr_yor_mnd_bem_lda_aze_swt_geo_ben_por_mlt_ind_rom_chh_sid_ewe_vie_ctl_prs_alb_swa_knd_bat_qcu_tsw_cnt_hin	-0.0712647171572277	-0.162619153885951	0.871171130075891
295	jpn_slo_ses_eng_ven_knd_swt_ben_sid_tml_anl_urd_lit_pan_igb_mol_tsn_bos_fre_nor_cnt_azi_swa_rus_bsq_cze_grk_por_mly_amh_geo_wly_dgb_chh_bem_dyu_kor_hun_zul_alb_aeg_ind_tha_ewe_heb_scr_est_glc_tur_svk_hau_mao_sun_bul_jav_pol_bat_uzb_bam_spa_krd_lat_vie_cic_tsw_mcd_guj_amr_mlt_fbf_swe_prs_afr_arw_ger_aze_ctl_owc_hin_akn_ita_mnd_lda_tig_moo_fin_sod_xho_ukr_tag_rom_qcu_gam_yor_dut	-0.162822890678623	-0.384334513721763	0.701607932843044
296	tml_pol_jpn_akn_grk_swa_azi_mly_swe_swt_rom_dut_tha_zul_aeg_mcd_mlt_hin_jav_ses_kor_alb_ind_qcu_hun_svk_tsn_dyu_cnt_bos_aze_mnd_ctl_glc_bam_nor_cze_bat_mol_hau_ukr_ven_rus_igb_est_yor_anl_prs_fre_lat_bem_amh_gam_ita_ben_tur_uzb_moo_sod_chh_krd_wly_amr_heb_cic_mao_tig_dgb_fin_spa_sid_geo_ger_vie_lit_ewe_arw_bsq_guj_owc_scr_pan_por_eng_bul_tsw_knd_tag_afr_lda_fbf_slo_urd_sun_xho	0.0790795168930249	0.196355784305529	0.844760141753247
297	cze_kor_guj_aeg_bsq_pol_heb_ses_owc_bem_swe_dyu_amr_ukr_lit_yor_fin_cic_grk_tml_sod_ven_ger_rus_tig_hun_fbf_glc_jav_svk_igb_bul_lda_ewe_hin_lat_knd_dut_mlt_hau_mnd_spa_afr_ind_swt_tha_mcd_akn_prs_bat_zul_rom_est_slo_aze_fre_sid_azi_tsn_tag_arw_mol_ctl_gam_pan_swa_bos_amh_anl_jpn_nor_mao_dgb_moo_por_eng_scr_mly_tur_wly_bam_vie_xho_krd_geo_ben_alb_uzb_tsw_urd_chh_qcu_ita_cnt_sun	-0.410282549163897	-1.05193377841608	0.295555551678636
298	cnt_tur_sun_dgb_eng_pan_wly_swa_grk_owc_svk_amr_tsn_tag_bul_uzb_ven_igb_amh_xho_ewe_pol_kor_bsq_bam_spa_bat_prs_heb_vie_sod_cze_ben_mcd_hau_krd_guj_bos_scr_swt_ita_arw_moo_ses_geo_lit_tig_tml_lda_dut_afr_rus_fbf_gam_ger_ctl_swe_slo_tsw_dyu_cic_mly_nor_anl_alb_aeg_chh_mlt_mao_azi_est_rom_glc_hun_jav_mol_jpn_urd_hin_tha_yor_mnd_qcu_por_akn_fre_sid_knd_bem_ukr_lat_zul_fin_ind_aze	-0.372139894298343	-1.1346685206434	0.259430333284617
299	lda_rus_tsn_sod_ses_uzb_arw_jpn_mnd_akn_nor_rom_bam_lat_tur_est_lit_cic_wly_slo_glc_swa_hun_hau_anl_mly_yor_ind_azi_ita_tag_grk_igb_urd_moo_aze_tig_bos_pan_mao_tsw_dut_amr_svk_afr_pol_por_mlt_dyu_eng_krd_bsq_swe_aeg_tml_geo_mcd_ger_bul_scr_bat_fre_amh_fin_spa_jav_owc_vie_hin_ven_guj_ukr_dgb_sun_chh_qcu_cze_swt_kor_mol_bem_gam_zul_ctl_prs_tha_cnt_sid_xho_alb_ben_knd_heb_fbf_ewe	0.0232886202553252	0.0606394566824984	0.951776472597837
300	slo_kor_qcu_aeg_sid_guj_hau_vie_bam_ukr_ger_grk_rus_igb_moo_ctl_wly_ven_jpn_bat_cnt_amh_tig_krd_cze_geo_glc_bos_aze_lat_rom_scr_swa_prs_xho_ind_chh_por_yor_amr_dgb_knd_fbf_sod_hin_cic_akn_eng_mly_lit_swe_pol_fre_mol_tml_gam_est_ses_tag_ita_heb_bul_tha_owc_bsq_tur_uzb_fin_urd_tsw_azi_swt_nor_sun_spa_dut_zul_mlt_jav_anl_pan_ben_mao_bem_ewe_hun_dyu_afr_tsn_svk_mnd_mcd_alb_lda_arw	NA	NA	NA
301	dyu_mao_ven_cze_ewe_mcd_est_krd_arw_tig_prs_spa_lit_knd_hau_bos_lda_amr_rus_tur_gam_bul_pol_ses_rom_wly_mlt_dgb_tsw_igb_bsq_moo_mol_afr_cic_zul_anl_nor_mnd_fbf_amh_chh_slo_aze_grk_hun_mly_guj_sun_swt_pan_jpn_vie_svk_swa_bat_bam_tsn_heb_bem_uzb_tha_ger_alb_tml_yor_dut_lat_azi_geo_por_akn_aeg_qcu_ukr_tag_eng_fin_ben_glc_scr_ctl_fre_swe_xho_jav_cnt_owc_urd_ita_kor_hin_sid_ind_sod	0.342013178674263	0.888985650059554	0.37630446720695
302	jpn_uzb_urd_moo_tsw_kor_ind_rus_anl_gam_cic_krd_fin_tur_grk_por_amr_eng_swa_cze_bem_knd_svk_mly_igb_aze_fre_yor_rom_sid_swe_cnt_prs_tag_lit_glc_ses_vie_hin_chh_arw_mcd_bul_ven_owc_scr_tml_ita_wly_tsn_amh_guj_afr_fbf_nor_mol_pol_tig_hun_xho_hau_heb_alb_lda_pan_bat_mlt_sun_qcu_slo_aeg_azi_est_sod_zul_bsq_spa_dut_geo_dyu_mao_swt_ukr_tha_bam_akn_ewe_lat_jav_ctl_ben_bos_mnd_dgb_ger	0.631618180570008	1.63733901359547	0.104939141766481
303	ven_est_amr_wly_swa_yor_afr_glc_mly_mol_ses_owc_svk_tsw_bsq_lda_gam_nor_ukr_ind_geo_akn_dut_mcd_cze_bam_hin_hau_alb_tsn_grk_mnd_urd_tur_tml_anl_sid_igb_bat_mlt_chh_eng_tag_prs_bos_vie_fbf_guj_heb_lat_cic_ctl_jav_moo_scr_azi_hun_lit_rus_tig_ewe_bul_jpn_amh_pan_slo_rom_swt_mao_dyu_sod_xho_ben_swe_fre_pol_qcu_knd_ger_por_aeg_cnt_dgb_tha_zul_uzb_arw_aze_sun_krd_bem_fin_spa_kor_ita	-0.372480573130743	-0.8747063196764	0.383987073021854
304	mol_swa_fin_ctl_cze_aeg_knd_ses_mlt_owc_urd_scr_sid_lda_vie_ita_tml_ukr_bsq_yor_sod_tur_slo_bat_xho_bam_hau_uzb_krd_ewe_bos_qcu_prs_glc_tsn_guj_ger_tag_lit_bul_ven_hin_rom_dut_jav_jpn_por_akn_amr_heb_spa_tsw_amh_ind_mcd_lat_cic_eng_afr_azi_ben_bem_zul_moo_sun_est_hun_dgb_mly_swe_fbf_rus_wly_swt_svk_aze_grk_alb_arw_tig_dyu_nor_anl_tha_gam_mao_igb_chh_pan_mnd_cnt_pol_fre_geo_kor	-0.335120577764629	-0.77128939962495	0.442490685254977
305	lit_mnd_ven_bem_ses_dut_gam_swt_ita_eng_vie_azi_kor_swa_mao_aeg_bsq_fbf_svk_sun_yor_bam_tsn_por_knd_hun_lda_chh_mcd_bos_bul_tag_amh_ctl_ukr_glc_qcu_rom_igb_alb_tur_anl_akn_scr_ben_spa_ewe_mly_pan_dgb_mlt_grk_prs_nor_hau_sod_cnt_jav_dyu_swe_cic_jpn_guj_krd_rus_heb_uzb_xho_sid_urd_zul_owc_mol_cze_slo_pol_moo_tha_fin_tig_aze_ind_tml_geo_amr_bat_afr_arw_ger_wly_fre_hin_lat_tsw_est	-0.464660653014478	-1.18968526216411	0.237198501593665
306	aze_fre_qcu_hun_hin_owc_amh_chh_ind_bul_tig_azi_sid_ben_amr_mlt_bem_xho_dut_yor_ewe_jav_ger_zul_tag_bat_svk_mol_sod_lit_moo_grk_rus_ukr_scr_bsq_lat_akn_mly_kor_lda_alb_sun_por_ses_dyu_fbf_gam_ctl_anl_guj_cnt_mao_geo_arw_glc_nor_jpn_wly_tml_swe_est_spa_knd_heb_eng_krd_bos_slo_pan_afr_ita_mcd_urd_swa_tur_ven_mnd_uzb_rom_prs_tha_bam_swt_igb_vie_pol_dgb_cze_hau_fin_aeg_tsn_tsw_cic	0.198311572049509	0.466583184055755	0.641889271885415
307	dgb_chh_fin_heb_glc_igb_ger_mcd_qcu_swt_sid_mao_scr_ita_fre_geo_grk_ven_ind_hin_cze_moo_dyu_fbf_spa_krd_bos_ben_ctl_urd_tur_kor_bul_svk_mly_anl_amr_slo_tsw_prs_ukr_ewe_knd_bat_gam_nor_est_lda_swe_tha_sod_alb_wly_amh_lit_rom_akn_guj_mnd_hau_rus_tsn_mlt_mol_zul_arw_yor_jpn_tml_cnt_aze_swa_tag_sun_afr_owc_aeg_ses_eng_uzb_hun_dut_cic_pol_bem_por_pan_xho_azi_tig_lat_bsq_vie_jav_bam	-0.255889665231129	-0.573623570188983	0.567607178032217
308	gam_nor_lda_ctl_bat_fre_uzb_anl_ewe_knd_mao_ukr_svk_prs_ind_tsw_lit_qcu_mlt_spa_est_swa_grk_swe_urd_jpn_heb_aeg_afr_tur_kor_rom_dgb_scr_bsq_akn_fin_azi_krd_guj_dut_mnd_cic_swt_cze_vie_aze_xho_cnt_tml_glc_sod_eng_lat_sid_sun_pol_por_amr_mly_ita_ger_fbf_bem_moo_pan_arw_yor_dyu_zul_owc_tsn_igb_ses_geo_tag_amh_rus_slo_hin_hun_jav_tig_wly_alb_chh_tha_hau_ben_bos_bam_ven_mcd_bul_mol	0.213855470104936	0.499990109766825	0.618263044869013
309	sun_geo_knd_krd_cic_jpn_ukr_spa_sod_hun_aze_aeg_glc_tsn_tha_lda_uzb_tag_vie_sid_dut_tur_afr_ven_fbf_eng_mly_bul_fre_mcd_swe_cnt_ctl_ewe_ses_bsq_zul_heb_rom_bam_tsw_yor_ita_lat_hau_gam_scr_nor_pan_est_xho_qcu_hin_arw_mao_bos_bem_mlt_ben_amh_tml_akn_pol_owc_mnd_azi_ger_lit_alb_mol_bat_rus_ind_swa_amr_kor_dgb_moo_igb_grk_prs_guj_chh_urd_tig_dyu_slo_jav_anl_swt_svk_por_wly_fin_cze	-0.790101892185372	-1.91292341895067	0.0588345294566849
310	tig_ita_igb_afr_cnt_ses_jpn_mcd_por_tha_swt_tsw_ben_zul_guj_xho_bem_dut_nor_glc_knd_mly_gam_lit_swe_mao_mlt_fre_urd_jav_spa_lda_bos_arw_fin_bam_mol_vie_prs_ven_ewe_tml_eng_qcu_yor_pan_bat_rom_pol_amh_anl_scr_rus_dyu_bsq_krd_wly_ind_hin_sun_aze_ger_hau_svk_sid_slo_geo_amr_cze_heb_grk_akn_tsn_alb_mnd_tag_aeg_kor_owc_ukr_sod_moo_dgb_tur_chh_uzb_est_ctl_cic_hun_swa_lat_azi_bul_fbf	NA	NA	NA
311	amr_alb_mnd_glc_afr_ctl_zul_svk_ben_fin_mao_kor_bat_jav_akn_spa_bam_lda_slo_urd_rom_lit_tsw_uzb_cic_ses_lat_fre_sid_jpn_ger_wly_rus_aeg_nor_owc_anl_gam_tml_moo_ita_mol_swa_geo_bem_ind_bul_dyu_guj_hin_ewe_dgb_est_eng_cnt_swt_prs_hau_scr_igb_tur_tha_pol_swe_bos_krd_mly_azi_dut_amh_ven_por_xho_tsn_aze_vie_cze_bsq_heb_qcu_sun_chh_mlt_arw_grk_sod_hun_tig_mcd_pan_knd_tag_fbf_yor_ukr	NA	NA	NA
312	bos_lit_tag_gam_bsq_swe_kor_wly_arw_grk_scr_aze_swt_bem_hau_tml_afr_tsw_azi_dut_uzb_alb_est_por_ctl_mly_ger_sun_hun_ven_pan_tha_anl_yor_amr_fin_krd_guj_cic_pol_slo_heb_cnt_amh_mcd_ind_xho_urd_akn_rus_fbf_bul_cze_tur_moo_tig_ben_owc_vie_eng_zul_ita_glc_tsn_mlt_lat_fre_ewe_prs_mnd_sid_hin_jpn_sod_igb_mol_mao_nor_lda_dyu_knd_chh_rom_dgb_jav_ukr_ses_aeg_swa_qcu_bat_spa_svk_geo_bam	-0.252152179948172	-0.651876932667357	0.516088388996482
313	bul_bem_cnt_rom_ewe_tag_amr_rus_amh_qcu_ukr_kor_swe_mnd_ses_ita_cze_afr_grk_ben_bam_urd_igb_dut_dgb_dyu_sun_mol_ind_lit_jpn_ven_krd_scr_ger_bos_tml_mly_swa_owc_nor_hin_pan_vie_est_mlt_moo_bsq_fbf_anl_sod_yor_hun_ctl_eng_tsw_tsn_hau_bat_jav_pol_lat_chh_arw_tig_prs_lda_wly_aze_uzb_fre_knd_mcd_aeg_spa_slo_guj_cic_azi_geo_svk_tur_gam_fin_swt_por_glc_tha_xho_heb_sid_zul_mao_alb_akn	0.10900313130038	0.246857957430355	0.805562260304845
314	arw_tag_mcd_fin_moo_scr_gam_tml_bam_cic_chh_tha_anl_lat_prs_eng_urd_ewe_azi_hun_est_guj_amr_dut_igb_geo_tig_sun_dgb_uzb_nor_afr_bat_ger_cnt_ctl_pol_zul_svk_jav_tsn_ses_grk_por_ind_spa_mnd_xho_alb_qcu_slo_sod_ben_mol_akn_hin_fbf_hau_tur_swt_cze_yor_tsw_swe_ven_pan_ukr_fre_lit_bsq_bul_owc_rom_dyu_ita_bem_rus_lda_jpn_mlt_aze_aeg_bos_mao_mly_vie_heb_glc_knd_krd_swa_wly_sid_amh_kor	-0.712326425305567	-1.87659262327485	0.0637094909226823
315	vie_sun_tur_bam_fre_bul_sod_amr_jpn_hau_ven_ger_fin_afr_wly_cnt_dyu_bsq_hin_ewe_spa_rom_sid_fbf_akn_nor_lda_ita_slo_dut_swe_heb_igb_dgb_tsw_tag_owc_bat_anl_swa_pan_uzb_geo_chh_tml_tig_yor_moo_cze_guj_lat_mlt_ses_por_tha_ben_scr_aze_eng_gam_aeg_kor_alb_mcd_xho_mol_amh_glc_est_azi_pol_krd_tsn_bos_grk_zul_arw_knd_lit_urd_mnd_ind_mao_rus_mly_qcu_hun_prs_cic_ctl_ukr_bem_swt_jav_svk	-0.0740516103800717	-0.169621227812171	0.865676448453336
316	fin_akn_ita_mlt_dut_ctl_sun_ger_xho_swt_rom_mnd_mly_mcd_tag_mol_ben_guj_wly_bem_tha_sod_cic_knd_dgb_spa_hau_bos_aeg_fbf_hin_krd_por_pol_chh_swe_sid_ukr_lat_pan_mao_ind_afr_ses_cze_lda_jav_rus_qcu_owc_urd_bsq_zul_alb_fre_ven_heb_tig_tsn_slo_jpn_tml_dyu_cnt_amr_moo_azi_yor_vie_bam_arw_prs_igb_glc_lit_ewe_bat_svk_tur_bul_grk_tsw_hun_nor_eng_aze_geo_scr_kor_gam_amh_swa_uzb_est_anl	0.278205961120757	0.628030819177545	0.531522962680485
317	ukr_uzb_jpn_akn_guj_ben_hau_tsn_sid_ses_xho_swt_hun_qcu_lat_ita_bem_moo_aze_spa_tha_hin_mly_swe_svk_dut_sod_ven_gam_lda_bam_mol_tsw_slo_geo_tml_ind_azi_chh_rom_igb_dgb_yor_zul_grk_aeg_arw_est_mcd_alb_pan_amr_vie_bos_tig_krd_eng_mao_amh_lit_afr_prs_jav_por_knd_ctl_ewe_urd_cnt_cze_heb_fin_glc_pol_anl_wly_bul_fbf_bat_fre_mlt_owc_mnd_swa_tag_bsq_cic_sun_ger_scr_rus_kor_nor_dyu_tur	0.309842382237638	0.905791716681045	0.367386861232962
318	afr_jpn_nor_mlt_hun_aeg_bem_lit_fin_swt_guj_eng_geo_mly_sun_tur_urd_tsn_ukr_knd_bos_dgb_spa_mcd_amh_hau_ven_aze_mao_por_bul_moo_slo_ses_dyu_tml_fbf_ind_alb_mol_heb_grk_swa_glc_ewe_tsw_lat_cnt_qcu_scr_anl_pol_ita_swe_owc_arw_tha_dut_fre_krd_yor_uzb_cic_hin_cze_prs_svk_kor_sod_xho_tig_vie_igb_lda_bat_est_zul_bsq_akn_rus_gam_amr_pan_jav_tag_rom_chh_bam_sid_ger_ctl_ben_wly_mnd_azi	-0.489715062687809	-1.25305702672613	0.213326332973681
319	tsw_tag_aze_hau_heb_ukr_dyu_ses_ven_ger_bat_por_mnd_chh_anl_lat_tur_arw_mol_prs_fin_nor_geo_grk_guj_scr_sun_amr_est_mao_owc_cnt_igb_akn_lit_krd_gam_sid_cic_tml_jav_swa_svk_tha_kor_knd_swe_dut_bos_zul_hin_mlt_sod_pol_urd_amh_tsn_slo_mcd_vie_jpn_lda_bsq_wly_azi_swt_alb_dgb_cze_rom_fre_aeg_ind_tig_bem_bul_fbf_ita_afr_qcu_hun_moo_uzb_yor_ctl_ewe_mly_spa_bam_rus_pan_xho_eng_glc_ben	-0.333775019008947	-0.811712691920846	0.419029232813737
320	bem_eng_ctl_tsw_mao_rus_por_cze_xho_bam_swe_prs_bos_bat_knd_mcd_ger_alb_heb_gam_ewe_owc_yor_ven_lat_tha_tsn_swt_amr_lda_wly_sun_sid_svk_rom_chh_krd_glc_cic_tml_jav_anl_tag_ses_ita_spa_ukr_tig_kor_cnt_urd_scr_zul_tur_amh_pan_hin_mol_pol_guj_arw_moo_qcu_mlt_azi_akn_swa_dut_grk_bul_geo_est_aze_ben_hun_fbf_igb_aeg_afr_jpn_uzb_fin_ind_lit_fre_hau_dyu_slo_mnd_nor_bsq_mly_dgb_vie_sod	0.48477829007509	1.09331162333746	0.277080886982414
321	alb_scr_mly_bat_por_pol_nor_sun_knd_heb_dgb_swa_rus_tml_eng_mao_gam_guj_bam_dut_urd_ind_ctl_prs_arw_bul_pan_hun_zul_amh_uzb_fre_ses_ven_slo_hin_ewe_tag_tha_qcu_cnt_dyu_azi_mlt_rom_anl_bsq_ger_spa_mol_chh_cze_ita_tig_xho_owc_igb_tsn_sod_sid_hau_mcd_ukr_akn_lit_fbf_swe_krd_geo_svk_cic_tur_bem_vie_est_grk_aze_lda_mnd_jpn_aeg_swt_amr_moo_ben_jav_kor_fin_wly_bos_lat_tsw_afr_yor_glc	0.0283196857021879	0.0775798106363979	0.938328970137648
322	mly_eng_lda_ind_heb_bat_igb_ewe_lat_dyu_ger_hau_por_moo_glc_tsw_fin_qcu_ven_tsn_cic_yor_cnt_knd_bam_rom_aeg_bem_owc_pan_geo_azi_tur_bsq_swt_arw_ben_ita_amr_akn_xho_cze_swa_guj_zul_alb_pol_mcd_krd_ukr_dgb_chh_jav_scr_slo_uzb_aze_sid_mao_urd_swe_fbf_dut_prs_afr_vie_lit_sod_mnd_bul_tag_kor_grk_amh_spa_hin_ses_tig_wly_jpn_est_anl_tml_nor_bos_tha_mol_hun_ctl_fre_gam_sun_mlt_svk_rus	-0.104122002130553	-0.247040795181805	0.805421182730236
323	pan_urd_amr_swe_ita_sun_aeg_cic_sod_mly_mnd_jpn_akn_mlt_tig_lit_ctl_scr_ewe_svk_swa_mao_bsq_tml_mol_est_glc_por_bem_krd_tha_hin_alb_lat_ben_knd_dgb_tsw_vie_heb_jav_dut_zul_wly_ukr_fbf_cnt_sid_qcu_nor_tur_uzb_amh_igb_geo_anl_dyu_grk_aze_cze_yor_guj_kor_mcd_slo_swt_hun_bos_eng_lda_rus_moo_gam_ses_afr_bat_hau_fre_prs_ger_chh_bul_owc_ven_fin_tsn_rom_bam_azi_arw_xho_ind_tag_spa_pol	0.526818309169727	1.39982278291784	0.164893431642473
324	por_fin_ven_sid_wly_prs_qcu_tur_lat_dyu_hin_aze_mcd_guj_knd_mao_arw_bat_mlt_cnt_pol_ita_sun_bem_lda_glc_eng_ukr_igb_pan_scr_svk_kor_tsn_geo_cic_jav_chh_dut_ewe_dgb_xho_swt_jpn_hun_est_gam_azi_ctl_tml_vie_alb_akn_bsq_tha_ses_tsw_hau_zul_fre_krd_owc_heb_urd_bul_sod_moo_bam_rus_grk_tig_swe_fbf_anl_mnd_cze_mly_rom_amr_lit_swa_spa_amh_mol_aeg_ind_afr_slo_ben_ger_tag_yor_uzb_bos_nor	0.0318280059996371	0.0812333584128104	0.935430937335145
325	jav_svk_lat_knd_glc_heb_fbf_mly_ita_tag_est_lit_pan_uzb_akn_fre_ben_vie_ind_geo_tsw_xho_guj_bsq_bul_dut_dgb_fin_prs_ukr_rom_pol_anl_tha_tsn_sid_ger_swe_tur_wly_mcd_urd_mao_ven_owc_rus_afr_mol_qcu_hin_ewe_grk_alb_swt_nor_cic_mnd_tml_bam_amr_moo_hun_cnt_bat_scr_chh_aeg_eng_hau_bos_tig_lda_sod_jpn_por_igb_amh_sun_slo_kor_arw_zul_yor_aze_swa_azi_bem_gam_spa_dyu_mlt_ses_cze_ctl_krd	-0.365566489999988	-0.867259774689763	0.388031909349845
326	igb_ctl_kor_vie_scr_aze_chh_ita_spa_svk_sun_moo_por_prs_slo_uzb_tur_alb_fre_swe_dut_amh_ven_rom_urd_pan_ukr_dgb_mcd_afr_tha_jav_bsq_hin_grk_cic_tml_ses_mol_nor_bul_tsn_mlt_cnt_bos_rus_sod_xho_bem_aeg_bat_cze_krd_bam_ger_jpn_heb_swa_pol_geo_guj_azi_akn_amr_tig_knd_mao_lda_ben_eng_hun_lit_fin_tsw_arw_est_sid_mly_lat_ind_hau_swt_yor_mnd_ewe_tag_glc_fbf_qcu_gam_dyu_owc_zul_wly_anl	0.63752269059074	1.58424021516244	0.116533835534447
327	azi_chh_sod_ger_tag_jav_mnd_aeg_pol_uzb_est_sun_fbf_amr_guj_tha_rus_fin_urd_bos_tur_aze_swa_tml_heb_swt_owc_prs_xho_ses_ewe_mlt_spa_cic_igb_tig_gam_bem_wly_anl_bul_swe_dyu_rom_lit_geo_ita_ctl_ind_sid_ben_mcd_hau_glc_zul_bat_mly_qcu_grk_dut_mao_dgb_bsq_afr_lat_akn_knd_svk_eng_moo_hin_kor_tsn_bam_vie_por_cnt_cze_scr_krd_jpn_mol_fre_ven_amh_hun_nor_alb_lda_slo_tsw_arw_ukr_pan_yor	0.233422795887399	0.598677099645327	0.550843661644674
328	geo_tml_nor_aeg_ita_hun_bul_mly_glc_scr_gam_alb_sid_jpn_bos_pol_cic_ukr_svk_urd_tig_mol_jav_afr_tur_azi_swa_bam_cnt_tag_ind_bem_rus_lit_akn_arw_swe_ctl_grk_spa_moo_wly_ven_lat_sod_xho_fbf_bsq_pan_aze_owc_yor_mnd_igb_mlt_est_hin_amr_prs_qcu_dgb_amh_por_anl_swt_bat_kor_vie_hau_sun_mao_tha_knd_ger_rom_tsw_ewe_cze_fin_mcd_zul_tsn_uzb_ses_dut_heb_krd_dyu_fre_eng_lda_slo_ben_guj_chh	0.0071013687148371	0.0161432765678724	0.987154670553793
329	spa_azi_slo_ger_afr_gam_tur_swe_fbf_amr_mao_tml_dyu_est_mly_urd_hin_cic_guj_lat_aze_prs_glc_ben_pol_ita_mlt_qcu_chh_zul_sod_por_bat_bsq_lda_cze_nor_tag_pan_hau_jpn_xho_hun_rus_ven_ind_mol_geo_fre_alb_wly_igb_lit_jav_sid_anl_amh_eng_dut_grk_aeg_bos_fin_tha_knd_bam_heb_rom_mnd_tig_ctl_moo_bem_krd_swa_arw_akn_svk_ukr_dgb_owc_cnt_kor_mcd_sun_bul_yor_tsn_uzb_tsw_ewe_vie_swt_ses_scr	0.0295373727521622	0.0702893761946203	0.944114262921339
330	svk_ben_amh_prs_lit_tml_ukr_jav_bos_slo_arw_cic_azi_ewe_rus_moo_hun_afr_por_ger_sod_mnd_zul_aeg_spa_hin_swe_wly_anl_ven_tha_rom_mol_owc_bul_aze_dyu_tig_cnt_cze_pan_ctl_scr_igb_alb_vie_bat_geo_grk_chh_gam_tsw_sun_jpn_dut_xho_lat_uzb_amr_eng_bsq_tag_bem_fbf_yor_mcd_hau_lda_qcu_kor_glc_urd_ses_fin_swa_knd_tsn_akn_est_nor_dgb_krd_swt_fre_ita_sid_guj_heb_mlt_ind_pol_mao_bam_tur_mly	NA	NA	NA
331	vie_gam_tig_akn_yor_ses_hau_scr_cnt_arw_zul_ukr_ind_spa_bsq_alb_nor_mlt_swe_mly_swt_bos_ger_sid_ita_mnd_est_amh_qcu_mol_rom_lat_anl_krd_sod_dut_hin_kor_geo_jpn_azi_guj_fin_ctl_swa_cze_aze_knd_lit_por_uzb_amr_fbf_dgb_mao_moo_lda_mcd_jav_chh_pol_dyu_tha_bam_bat_rus_bem_xho_pan_fre_ewe_slo_tsn_sun_ven_svk_eng_tag_heb_urd_owc_glc_tsw_grk_ben_tml_wly_bul_hun_afr_cic_igb_aeg_tur_prs	-0.165212053005713	-0.384779685715661	0.701279180920383
332	nor_mlt_aeg_dyu_ven_chh_cze_lit_azi_sid_por_ses_krd_yor_tag_ewe_knd_scr_tha_zul_ger_lat_guj_swe_xho_spa_fin_prs_swa_rom_mly_owc_afr_jpn_amr_grk_geo_tur_heb_tml_akn_glc_hau_tig_pan_pol_est_vie_wly_mcd_amh_ind_qcu_anl_bat_bam_svk_moo_tsw_fre_mnd_jav_mol_hin_aze_ben_kor_lda_ita_ukr_bem_slo_sun_urd_alb_dut_bul_arw_uzb_bos_mao_tsn_dgb_fbf_ctl_gam_cnt_eng_cic_hun_igb_rus_sod_swt_bsq	0.24025161953369	0.582802326840895	0.561436860128341
333	swe_swt_ind_dyu_pan_ctl_kor_uzb_tml_svk_ukr_swa_yor_urd_fre_vie_slo_aze_chh_lat_sid_krd_anl_bem_sod_spa_grk_scr_fin_hun_prs_amr_lda_tsw_cnt_ger_tsn_amh_wly_cze_knd_afr_bat_jpn_aeg_tur_rom_alb_est_hin_arw_eng_dut_moo_sun_cic_tag_glc_fbf_mcd_mlt_mol_gam_por_bam_qcu_ben_bos_ewe_jav_mao_bul_owc_ven_guj_dgb_heb_hau_zul_tha_rus_mnd_ses_pol_lit_azi_geo_tig_igb_nor_ita_xho_mly_bsq_akn	0.264694318645466	0.869364657730305	0.386885906598
334	gam_cze_hin_bul_azi_kor_ven_hun_ses_guj_est_sun_mnd_tml_tha_aze_prs_mlt_wly_svk_anl_chh_tig_yor_igb_afr_fre_hau_mol_urd_ita_jav_zul_ger_pol_bam_ben_arw_cnt_alb_bos_tag_glc_scr_amh_ewe_moo_geo_ctl_aeg_bem_swe_bsq_qcu_knd_lit_tur_ukr_mcd_swa_fin_jpn_pan_slo_tsw_por_fbf_tsn_cic_xho_uzb_sod_eng_sid_lat_krd_rom_amr_dut_dyu_owc_dgb_swt_heb_spa_mao_vie_mly_bat_lda_grk_akn_nor_rus_ind	0.358878844029209	0.857313905274453	0.393475311343194
335	yor_tsn_guj_ewe_uzb_svk_zul_slo_amh_qcu_mly_jav_ukr_cic_lat_ger_arw_tha_amr_ses_tml_afr_wly_anl_lit_dgb_fin_swe_igb_est_grk_bam_rus_sid_akn_por_mlt_dyu_hun_vie_pol_hau_mol_aze_azi_sod_aeg_mcd_lda_tsw_bat_mao_swa_urd_alb_pan_geo_heb_swt_bsq_fbf_gam_owc_krd_bem_dut_cze_prs_ita_kor_ven_eng_tag_spa_rom_cnt_fre_xho_sun_mnd_tig_nor_scr_ben_knd_tur_ctl_bos_moo_jpn_chh_ind_glc_bul_hin	0.462381697012019	1.18202329840249	0.240209957914853
336	swa_guj_rom_fbf_bem_sid_geo_tsw_tag_sod_rus_owc_tsn_ven_afr_prs_ctl_amh_mlt_ita_bos_tig_azi_dyu_tml_lat_pan_gam_krd_arw_sun_ben_fin_slo_aeg_tha_igb_dut_wly_qcu_lit_eng_anl_cnt_bam_zul_heb_alb_xho_mao_ses_uzb_cic_vie_ewe_jpn_ger_amr_bat_chh_fre_urd_akn_aze_swt_grk_yor_hun_mcd_ukr_est_mnd_nor_dgb_por_ind_hau_swe_mly_bsq_mol_glc_kor_bul_tur_svk_cze_hin_knd_scr_jav_moo_lda_spa_pol	-0.458024867349247	-1.08300650808809	0.281605482513057
337	vie_tha_geo_akn_tag_lda_hin_sod_mnd_tsn_ben_dgb_mly_svk_fre_anl_krd_glc_mlt_kor_lit_spa_azi_zul_bam_dyu_swe_eng_arw_knd_tsw_alb_owc_nor_cze_ewe_dut_chh_rom_ses_tml_mao_scr_prs_yor_amr_fin_lat_moo_sun_bos_cic_afr_qcu_bat_hun_ger_xho_uzb_tig_est_guj_pan_jav_mcd_por_ven_ctl_swt_amh_rus_bem_fbf_ita_aze_pol_ukr_bsq_mol_heb_urd_bul_wly_tur_ind_aeg_sid_swa_slo_hau_gam_jpn_igb_grk_cnt	-0.256667717906856	-0.636099187377627	0.526274151394942
338	afr_mcd_igb_cze_ben_mnd_mol_grk_nor_kor_ven_mlt_vie_tml_amr_slo_tha_ses_prs_qcu_eng_yor_hau_por_geo_chh_bem_owc_tur_guj_sun_svk_bam_swa_zul_alb_hin_scr_bat_dyu_amh_spa_akn_ger_xho_bul_dut_lat_lda_aze_aeg_ctl_ukr_jpn_rus_tsn_anl_moo_rom_tsw_uzb_fbf_bsq_swt_dgb_cnt_knd_ita_gam_fre_glc_fin_tig_bos_mly_wly_heb_tag_mao_swe_est_pan_arw_cic_hun_ewe_krd_sod_lit_sid_ind_urd_pol_azi_jav	0.229477256515049	0.52682365134905	0.599570418661766
339	tsn_ses_moo_zul_glc_mnd_igb_ind_lat_afr_bam_knd_owc_ukr_jpn_lit_eng_cze_azi_dgb_qcu_swe_bsq_swa_amh_tur_tml_fre_dut_wly_tha_ben_alb_ger_xho_urd_rom_kor_svk_cnt_tsw_sod_hau_mol_heb_por_sid_hun_sun_fbf_fin_anl_ven_aze_est_bos_ewe_krd_ctl_mcd_tag_pol_ita_slo_geo_mao_akn_grk_mlt_hin_yor_spa_pan_cic_aeg_swt_bem_jav_scr_vie_bat_amr_nor_prs_arw_gam_dyu_lda_uzb_chh_bul_mly_tig_rus_guj	-0.220280246354426	-0.506328645727437	0.613824195774929
340	dgb_guj_bat_mly_ind_ses_bsq_prs_tig_sod_yor_hau_qcu_mol_kor_mcd_knd_tsw_akn_dyu_fbf_bem_jpn_mnd_pol_ven_chh_nor_afr_ita_wly_mao_est_mlt_lda_hin_krd_vie_jav_spa_tha_ger_hun_svk_ewe_xho_arw_bul_swe_urd_owc_ben_rom_uzb_ctl_cze_amh_moo_geo_igb_tsn_gam_zul_azi_scr_heb_pan_aze_tml_sid_swa_lat_eng_alb_cnt_grk_amr_slo_aeg_anl_bam_swt_ukr_tur_fre_fin_cic_rus_lit_sun_dut_glc_bos_por_tag	-0.663217711531692	-1.57988050654645	0.117529579517862
341	bsq_ben_ita_pol_owc_swe_swa_bos_hin_tur_scr_ewe_bul_amh_kor_xho_hau_bem_igb_wly_aeg_bam_urd_vie_swt_knd_ind_bat_tsw_lat_qcu_tag_jav_amr_anl_mol_dgb_sun_pan_yor_guj_grk_cze_mlt_aze_tml_ven_fin_dyu_azi_uzb_alb_sid_gam_mao_glc_slo_ukr_eng_cic_fre_prs_est_spa_zul_cnt_tsn_moo_rus_ger_mly_afr_nor_tig_lit_sod_heb_rom_svk_krd_akn_hun_mnd_mcd_lda_ses_geo_dut_arw_chh_tha_ctl_fbf_jpn_por	-0.299089931333853	-0.774016041636828	0.440884519662961
342	fbf_est_ukr_tur_pan_igb_mly_bem_qcu_chh_glc_tsw_ger_urd_ind_yor_nor_amh_wly_jpn_slo_pol_hun_aeg_lit_sid_lat_afr_mol_sun_bat_jav_rom_spa_tml_ctl_hau_tha_amr_cze_xho_eng_ben_grk_dyu_mcd_guj_fin_cnt_dgb_fre_bul_prs_kor_gam_bam_lda_knd_geo_anl_aze_rus_mnd_akn_moo_swa_azi_por_tag_ita_scr_owc_tig_vie_mlt_tsn_heb_krd_uzb_ses_bsq_cic_arw_sod_hin_dut_swt_ven_svk_alb_mao_ewe_swe_bos_zul	-0.0109031426388954	-0.0290188363316852	0.97691175010834
343	swt_prs_mao_tsw_lat_ses_sod_hau_mol_akn_cnt_zul_dyu_glc_gam_owc_jav_bul_ger_pol_krd_bat_ven_guj_fre_ukr_scr_bam_sid_lda_svk_tml_spa_uzb_hin_est_mly_xho_ben_ind_moo_knd_ctl_mlt_cic_arw_eng_fbf_dut_aze_dgb_jpn_chh_tag_tha_aeg_swa_tsn_sun_fin_amr_afr_qcu_vie_urd_amh_heb_alb_slo_anl_mnd_tur_hun_wly_geo_azi_bos_por_nor_ita_grk_bem_rus_yor_bsq_kor_lit_pan_rom_cze_ewe_igb_tig_mcd_swe	0.459749396322704	1.04599051385736	0.298276462394332
344	lda_ses_akn_arw_qcu_glc_owc_aeg_fre_rom_afr_svk_bat_mlt_ger_prs_ven_jav_uzb_tur_yor_cic_jpn_bul_chh_kor_vie_mol_aze_amr_sod_ita_bem_nor_tsn_tsw_ben_scr_swe_tml_dgb_sun_mao_fbf_tha_knd_bos_hin_anl_por_dyu_azi_slo_cnt_pol_bsq_fin_dut_geo_amh_lit_sid_tag_hau_ewe_swt_krd_zul_urd_grk_pan_hun_est_moo_ind_ctl_alb_heb_gam_rus_mly_xho_guj_tig_mcd_mnd_wly_ukr_swa_lat_igb_cze_spa_eng_bam	0.356578568335252	0.876644805552674	0.382938437186224
345	swe_chh_qcu_mol_fin_tml_slo_sod_cnt_knd_amr_tig_est_cze_eng_glc_ukr_jav_grk_alb_hin_bos_hun_mly_akn_mlt_afr_lda_uzb_bul_cic_bsq_tsw_svk_bat_pan_pol_fre_igb_lit_guj_swt_ind_vie_moo_wly_prs_tag_amh_hau_lat_krd_fbf_anl_swa_aeg_arw_geo_bem_sid_gam_nor_scr_mnd_bam_ses_aze_tha_kor_rom_dut_ven_ctl_rus_azi_ger_urd_ewe_spa_tur_mao_sun_xho_dyu_jpn_zul_tsn_heb_ben_owc_mcd_dgb_por_yor_ita	-0.603829143876695	-1.4661620780444	0.145977300168674
346	aeg_tsw_ita_owc_wly_amh_swe_amr_bam_ukr_tsn_ben_swa_sid_eng_fin_qcu_fre_grk_pol_uzb_gam_urd_krd_mao_sun_prs_scr_tig_jav_geo_mnd_bos_dgb_dyu_ger_heb_mol_ewe_rus_guj_hin_bem_est_lat_bul_mly_cic_yor_alb_ven_hau_vie_por_moo_igb_hun_lda_anl_azi_chh_ind_knd_cnt_mcd_ctl_afr_pan_kor_arw_svk_slo_xho_rom_lit_sod_fbf_glc_akn_jpn_mlt_tag_aze_dut_nor_bat_cze_zul_swt_tha_bsq_spa_ses_tml_tur	-0.242384574371051	-0.565653386858302	0.572991670801534
347	owc_bos_svk_jav_vie_ewe_bem_ctl_arw_aze_aeg_fbf_amr_dgb_xho_ind_fre_ben_knd_pol_sid_yor_afr_lat_scr_urd_bat_wly_por_gam_tml_bul_glc_kor_mlt_swe_sun_rom_eng_fin_guj_ukr_tsn_sod_ven_mcd_est_geo_rus_tig_chh_akn_hau_cic_bsq_mnd_tha_mao_tag_ger_dut_grk_pan_zul_spa_moo_alb_lda_mol_cnt_dyu_ita_jpn_igb_qcu_tur_ses_hin_tsw_swt_mly_nor_cze_bam_heb_krd_prs_uzb_hun_slo_amh_lit_anl_azi_swa	0.1900071458118	0.472094037316375	0.637965525214798
348	tur_knd_heb_yor_est_ger_bam_sun_chh_tha_bem_guj_ses_alb_lat_ctl_mly_swt_slo_swe_anl_uzb_ewe_krd_rom_afr_jpn_cnt_dut_svk_ven_hun_aze_azi_pol_bos_fre_cze_swa_mnd_nor_amh_igb_tsn_grk_gam_hau_prs_lit_kor_urd_bsq_glc_fbf_por_mcd_ind_owc_ukr_wly_rus_spa_ben_mao_dyu_lda_mol_zul_sid_qcu_arw_tml_geo_ita_bul_fin_akn_tig_moo_tsw_scr_sod_cic_dgb_aeg_hin_mlt_eng_jav_xho_vie_pan_amr_tag_bat	0.346593721124585	0.892747192278501	0.374296821401168
349	jpn_ita_lda_prs_pan_ind_aeg_geo_gam_chh_cnt_ses_yor_mcd_fbf_tha_vie_ven_hun_sod_tur_tag_igb_bsq_uzb_bem_anl_rom_urd_glc_svk_arw_lit_nor_hau_kor_mly_swt_azi_wly_sid_bos_cic_est_mnd_slo_tml_eng_bam_hin_amr_aze_ewe_spa_rus_tig_xho_cze_guj_bul_moo_bat_ukr_amh_afr_pol_akn_por_ger_scr_krd_dgb_grk_swa_fin_tsw_alb_qcu_ctl_lat_ben_jav_knd_owc_mol_mao_tsn_sun_dyu_zul_heb_fre_dut_swe_mlt	0.167267301131466	0.378142777837903	0.706186284846662
350	ses_ven_svk_urd_azi_wly_scr_ewe_cic_amr_swt_mnd_pan_owc_tur_geo_bat_lda_swa_dyu_tsw_ind_tag_spa_grk_dut_ukr_fbf_jav_qcu_bem_rom_sod_cze_arw_kor_eng_prs_xho_sid_hun_est_cnt_fin_ita_tml_pol_akn_sun_bam_uzb_anl_hin_krd_chh_yor_hau_ger_knd_ctl_nor_bos_por_afr_mol_zul_lat_fre_tsn_amh_bul_aeg_glc_mcd_rus_alb_heb_guj_swe_dgb_mlt_tig_igb_jpn_mly_ben_lit_mao_bsq_vie_gam_moo_slo_aze_tha	-0.0666261436217071	-0.153910163572175	0.878014063247348
351	cze_owc_uzb_vie_tag_zul_wly_tha_tur_alb_kor_fbf_svk_mol_afr_mao_pan_cic_tml_glc_sun_aze_amr_eng_bul_slo_hun_fre_heb_lda_prs_ger_yor_dgb_por_lat_urd_ewe_ukr_bam_mly_gam_xho_pol_cnt_swa_rom_hau_anl_jpn_ven_sod_grk_bos_fin_igb_hin_akn_ctl_sid_est_tsw_knd_ita_tsn_lit_arw_aeg_moo_dyu_bsq_ben_chh_mcd_swt_geo_qcu_dut_ses_tig_amh_rus_ind_mnd_scr_guj_azi_bat_bem_krd_nor_swe_jav_mlt_spa	-0.304835083178418	-0.72534585669702	0.470061136151578
352	igb_azi_fre_swa_owc_por_knd_hau_mly_tsw_arw_eng_ven_dut_wly_hun_afr_aze_uzb_slo_anl_ewe_zul_gam_cic_xho_mnd_ind_lat_moo_mcd_alb_tml_kor_bos_fin_qcu_nor_geo_grk_rom_akn_ukr_dyu_amh_mol_cze_tur_urd_ctl_jpn_tag_swt_sod_bam_vie_cnt_sun_aeg_ben_sid_pol_tig_spa_ger_fbf_tha_est_swe_mlt_dgb_pan_bat_amr_krd_heb_bul_chh_ita_guj_lda_mao_bsq_hin_ses_scr_yor_jav_bem_tsn_glc_svk_lit_prs_rus	-1.0053454390997	-2.40311561507694	0.0182408805961233
353	rus_gam_cnt_kor_knd_ven_eng_rom_hun_jav_hau_cic_tag_azi_slo_prs_chh_fin_xho_mao_por_heb_lda_mol_spa_grk_qcu_bam_owc_swe_vie_ita_igb_ind_bul_tsw_anl_arw_geo_sun_lat_est_bem_tha_mcd_akn_guj_bos_pol_pan_tml_bsq_scr_ewe_jpn_hin_dut_bat_krd_dgb_moo_ctl_lit_ger_tsn_amh_afr_ben_swa_dyu_sid_mly_aze_tig_ses_uzb_aeg_tur_wly_fre_alb_amr_urd_ukr_cze_swt_glc_zul_svk_sod_fbf_nor_mnd_mlt_yor	-0.0613599507469502	-0.148945359528895	0.881919252734326
354	hun_bul_tag_swa_heb_lat_bem_xho_dyu_mnd_mly_mol_igb_ven_amh_rom_grk_krd_bos_vie_tml_kor_sid_mao_ctl_gam_svk_hau_aze_ewe_jpn_arw_moo_rus_aeg_zul_knd_urd_swt_est_swe_ger_slo_ben_chh_amr_tur_spa_ita_owc_afr_dut_yor_uzb_lda_ukr_sun_ses_pol_guj_tha_nor_fbf_tig_pan_qcu_dgb_jav_scr_fre_hin_ind_azi_mlt_mcd_akn_eng_sod_bsq_geo_glc_lit_anl_bam_fin_tsn_cnt_tsw_prs_alb_wly_cze_cic_bat_por	-0.689608011030128	-1.56436103269249	0.1211293506425
355	gam_nor_arw_krd_amh_pol_fin_glc_afr_tsn_ger_chh_hin_cnt_sid_ctl_mcd_yor_bat_urd_tag_tml_bem_mnd_jav_grk_tsw_fbf_wly_anl_igb_alb_mol_jpn_pan_ita_sod_est_rom_lit_swe_ukr_aze_moo_scr_knd_tur_xho_dut_akn_prs_bsq_fre_rus_dyu_zul_bul_ven_cic_guj_lat_kor_svk_spa_ewe_swa_hun_por_heb_sun_mly_azi_mao_hau_tig_vie_slo_tha_dgb_amr_uzb_aeg_lda_ben_swt_geo_bos_ses_ind_bam_owc_cze_eng_qcu_mlt	0.0256440340903613	0.0593666948146494	0.952787422303129
356	kor_prs_ukr_hau_knd_fbf_glc_dut_alb_bul_lat_eng_dyu_ind_ven_ita_bos_vie_qcu_yor_akn_xho_aze_aeg_bat_ger_mnd_hun_urd_tur_tag_bam_lit_amr_anl_sun_cnt_tsn_krd_ben_cic_afr_est_rus_bsq_mlt_moo_owc_zul_cze_jav_dgb_mao_swa_hin_geo_tsw_grk_bem_mly_por_pan_arw_mcd_tha_nor_slo_azi_amh_swe_heb_pol_fin_gam_igb_swt_tml_mol_lda_spa_wly_sid_ctl_ses_ewe_fre_chh_rom_scr_jpn_guj_uzb_sod_svk_tig	0.842344668949144	2.04312185429569	0.0438699159760084
357	zul_krd_bsq_jpn_arw_mol_bul_sid_fbf_ben_grk_scr_tha_rom_mly_pol_aze_bos_anl_geo_tsn_afr_svk_ctl_amr_fin_sun_mlt_nor_qcu_bam_ger_swe_knd_guj_fre_owc_alb_ind_yor_slo_tml_hun_sod_ses_hau_mnd_aeg_swa_por_azi_kor_gam_rus_lat_prs_akn_eng_tsw_vie_pan_lda_cic_heb_hin_mcd_ita_tag_jav_glc_urd_tig_ven_igb_bem_wly_dut_lit_cnt_dyu_bat_est_chh_cze_dgb_spa_mao_tur_xho_moo_uzb_ewe_amh_swt_ukr	0.646680828456034	1.50338680163485	0.136127674046041
358	swe_eng_swt_igb_mlt_jpn_owc_nor_chh_fin_uzb_tur_mcd_dyu_swa_glc_fre_bul_cnt_ben_ger_por_wly_hau_jav_aze_krd_grk_bam_bsq_sun_mol_hun_tml_mnd_lit_ven_tha_spa_rom_amr_zul_heb_bat_lda_cic_pan_ita_mao_qcu_afr_tsn_est_gam_tig_bos_anl_hin_sid_amh_prs_lat_fbf_bem_moo_ewe_sod_ses_ctl_svk_alb_aeg_dgb_yor_tag_scr_pol_knd_vie_ind_ukr_tsw_akn_mly_slo_urd_guj_cze_rus_dut_kor_azi_geo_arw_xho	-0.204991059807444	-0.483955122346769	0.629555384202905
359	grk_urd_dyu_jav_krd_alb_lit_lda_yor_sid_svk_mly_fin_est_tsw_mcd_cic_ger_bem_guj_fbf_swe_bsq_swt_mlt_lat_jpn_por_mao_xho_ita_aze_prs_zul_tig_hun_spa_dgb_moo_cnt_hin_tha_mnd_slo_amh_knd_vie_tml_afr_ewe_akn_ses_ind_dut_swa_bam_bos_fre_tag_mol_wly_igb_amr_sod_sun_kor_uzb_gam_qcu_owc_azi_ben_ven_eng_anl_pan_chh_heb_scr_nor_pol_hau_tur_ctl_geo_tsn_ukr_rus_glc_arw_cze_bat_aeg_bul_rom	0.316409258123331	0.821817760452455	0.413282563529161
360	prs_ven_ita_mlt_rom_knd_kor_por_bul_akn_hin_bam_rus_geo_amh_spa_cic_slo_bem_hun_pan_lit_mao_owc_mly_guj_aeg_mcd_igb_tml_anl_swa_dyu_est_tsn_dut_fre_azi_hau_cze_xho_sid_chh_heb_fin_arw_dgb_fbf_pol_ben_uzb_qcu_tur_lda_ses_amr_gam_eng_ewe_svk_jpn_grk_glc_yor_nor_swt_alb_wly_scr_vie_ctl_bos_krd_jav_afr_tsw_cnt_mol_sod_tig_ger_aze_bsq_mnd_sun_tha_ukr_tag_urd_bat_zul_swe_moo_ind_lat	0.42811488629639	0.971291441618176	0.333922610233293
361	rom_bos_pol_tag_swa_geo_aeg_urd_krd_tsn_anl_cic_tig_est_nor_ctl_bem_sid_ukr_gam_fin_svk_grk_vie_swe_slo_swt_aze_ben_heb_azi_uzb_scr_cnt_bul_akn_moo_amr_hun_ind_yor_ven_prs_sun_fre_mly_hin_dgb_bam_owc_jav_pan_tur_alb_kor_ger_guj_mnd_dut_igb_bat_fbf_ita_spa_ses_xho_bsq_arw_wly_mao_cze_lda_tml_afr_lat_mcd_knd_qcu_ewe_glc_por_sod_amh_eng_zul_jpn_dyu_mol_tha_hau_rus_mlt_chh_tsw_lit	0.249251113624561	0.590143173357762	0.556525899659731
362	tsw_fin_ita_vie_mly_afr_aeg_grk_est_ses_dgb_bat_arw_guj_knd_ewe_pan_rom_yor_ger_owc_urd_nor_aze_swa_azi_svk_cnt_ven_fbf_hin_mao_eng_rus_jav_amr_moo_anl_pol_lit_sod_prs_dut_tml_dyu_cze_sid_swe_tha_mnd_ben_mol_spa_lda_cic_mlt_sun_slo_swt_glc_tig_heb_por_lat_hun_tag_ind_ukr_wly_hau_igb_krd_jpn_bul_bos_amh_geo_kor_chh_bem_zul_alb_bam_fre_tur_scr_ctl_gam_tsn_qcu_mcd_bsq_akn_xho_uzb	-0.386483353868343	-1.00083333717253	0.319504376190318
363	svk_swa_pol_fbf_cze_anl_ctl_scr_mcd_bem_bul_krd_swt_por_glc_grk_jpn_mlt_geo_prs_vie_knd_arw_aeg_urd_dgb_tig_sod_mao_sun_slo_eng_ger_amh_pan_moo_uzb_tml_fin_tsn_bsq_qcu_heb_kor_tag_afr_alb_zul_sid_ben_swe_ukr_owc_bam_ewe_wly_est_lda_rus_ita_tur_ses_gam_hin_bat_cic_mnd_mly_fre_tsw_lit_chh_hau_lat_hun_aze_amr_xho_ind_igb_guj_bos_spa_mol_yor_nor_jav_dyu_cnt_dut_akn_tha_rom_ven_azi	0.0969480694259366	0.217884746266341	0.827996272441118
364	wly_ger_fbf_kor_ven_mly_lda_tag_sid_hau_vie_jpn_hun_sun_ita_anl_por_tha_mnd_chh_owc_swt_fre_nor_hin_cnt_tsn_dyu_svk_fin_rus_amh_ukr_igb_arw_dut_afr_prs_yor_cze_azi_glc_jav_qcu_bam_krd_bat_swe_aeg_moo_lit_uzb_sod_est_zul_mao_knd_ctl_akn_geo_amr_bsq_dgb_ben_aze_swa_pan_grk_lat_slo_urd_eng_tml_ind_ses_mlt_tur_bul_ewe_alb_bem_gam_spa_scr_tig_mol_rom_guj_xho_pol_cic_mcd_heb_tsw_bos	0.387245645674245	0.882576106070584	0.379740953157785
365	krd_mao_arw_zul_ben_qcu_mnd_wly_sid_ger_tsn_igb_hin_bat_ctl_scr_mlt_urd_ven_owc_uzb_ewe_akn_prs_hau_ukr_jav_cic_cnt_sod_xho_guj_chh_spa_aze_bem_swa_hun_pol_mcd_afr_ses_svk_slo_kor_fre_mol_lit_bul_amr_yor_rom_mly_jpn_heb_fbf_ind_bam_tha_pan_fin_bsq_dut_eng_anl_vie_ita_lda_tur_tml_cze_tag_bos_rus_knd_amh_moo_swt_dyu_gam_azi_por_grk_tig_dgb_nor_glc_alb_lat_swe_geo_est_aeg_sun_tsw	0.143224412648636	0.31692195720722	0.752013161257152
366	yor_cic_lit_ses_jpn_nor_spa_dyu_aze_hin_ger_fre_ctl_tur_bat_grk_aeg_moo_scr_lda_zul_qcu_est_guj_cze_vie_mol_igb_mnd_geo_swa_tha_por_wly_tag_hau_tml_mcd_bos_ewe_rom_kor_glc_bam_tig_chh_slo_bsq_dut_fbf_uzb_xho_gam_ind_ven_azi_arw_tsn_fin_lat_urd_tsw_akn_eng_pol_amh_rus_sod_mao_mly_ben_alb_sid_owc_ukr_bem_jav_krd_anl_bul_pan_afr_amr_svk_knd_swe_heb_dgb_cnt_prs_hun_swt_mlt_ita_sun	-0.0565224749791858	-0.133331469742171	0.894219327207019
367	akn_kor_bat_glc_bul_prs_bsq_guj_aze_lda_hau_ger_arw_dgb_heb_owc_uzb_tag_ctl_azi_gam_moo_rus_xho_sod_pan_bos_eng_tha_spa_fin_tml_ben_igb_mcd_jpn_ses_swt_ewe_nor_cze_tig_cic_mol_ind_amr_anl_afr_swe_vie_swa_scr_wly_dut_tur_yor_sun_ven_slo_cnt_amh_bam_mao_mnd_por_mly_aeg_zul_tsw_tsn_urd_fbf_sid_hun_ukr_pol_svk_rom_bem_lit_knd_jav_grk_krd_hin_lat_est_chh_ita_mlt_alb_geo_fre_dyu_qcu	-0.832534326599676	-2.09333383225596	0.039041287930124
368	mol_chh_swt_cnt_aeg_akn_tml_bam_uzb_tsn_ita_rom_bat_bem_ukr_cic_scr_azi_slo_sid_mnd_fbf_rus_bsq_ctl_cze_sun_glc_xho_swe_sod_heb_hun_fre_krd_tsw_urd_est_dut_bos_ind_tag_gam_ewe_arw_lit_alb_mly_wly_tur_guj_zul_qcu_mlt_tha_afr_hau_mao_dyu_kor_lda_mcd_svk_spa_aze_pol_swa_hin_amh_anl_ben_bul_knd_por_ven_owc_eng_grk_jav_tig_ses_vie_dgb_jpn_nor_igb_geo_prs_moo_yor_lat_ger_pan_fin_amr	0.0967061380316658	0.253872128687798	0.80015477858488
369	arw_tsw_ctl_cnt_bem_mcd_swe_glc_spa_akn_slo_kor_yor_swt_vie_bat_tig_ses_ben_rus_cze_guj_urd_zul_dyu_moo_dut_mol_nor_amr_bam_geo_fin_xho_ita_swa_tsn_prs_scr_afr_mao_fbf_amh_owc_knd_azi_krd_ven_tag_lat_bos_uzb_aeg_mlt_svk_cic_aze_qcu_ukr_heb_lda_jpn_est_eng_tur_tha_fre_bsq_bul_pol_gam_rom_hau_ind_chh_sun_lit_tml_alb_grk_sod_jav_igb_por_mnd_wly_hin_mly_anl_pan_sid_dgb_hun_ger_ewe	-0.290630471655068	-0.768023300460875	0.44441909533774
370	mnd_bul_mcd_chh_bat_por_pan_eng_dut_svk_sun_hau_glc_aze_tha_fre_geo_jav_igb_amr_fin_wly_lda_swe_slo_kor_bam_jpn_rus_ctl_ses_mao_vie_moo_ger_ven_zul_owc_sod_tig_ewe_heb_tag_guj_cnt_qcu_tsn_afr_fbf_hun_cze_mol_ita_tur_dyu_hin_spa_akn_anl_cic_ind_bem_lit_bos_yor_bsq_scr_swt_nor_uzb_alb_ben_est_lat_knd_tsw_pol_arw_grk_gam_xho_sid_prs_tml_amh_ukr_urd_aeg_swa_krd_mlt_mly_dgb_rom_azi	-0.752951959818833	-1.74742173632882	0.0838650531327199
371	fbf_xho_qcu_rom_eng_sod_tur_ukr_nor_jav_tag_cze_spa_svk_lit_vie_dut_chh_lat_aeg_krd_bem_heb_akn_por_wly_mol_kor_bat_azi_mly_igb_knd_arw_urd_bos_tsn_pan_dgb_hin_scr_grk_ger_ven_mnd_mao_sun_swe_tsw_amr_fre_ind_swa_alb_cnt_tig_sid_ses_bam_dyu_mlt_amh_bul_slo_prs_moo_lda_guj_ben_mcd_cic_fin_afr_hun_bsq_pol_tha_est_rus_hau_glc_swt_owc_tml_gam_ewe_aze_ctl_geo_uzb_anl_ita_zul_jpn_yor	-0.153329819011352	-0.359722694870118	0.719870084420637
372	ewe_mcd_knd_sid_bam_rus_mol_igb_tig_owc_spa_eng_tag_bem_urd_mao_cnt_jav_ger_wly_est_moo_bos_lda_xho_ctl_vie_pol_aze_yor_tur_rom_prs_fin_amh_bat_zul_mlt_chh_swt_aeg_ita_pan_jpn_nor_gam_sod_glc_svk_grk_lit_kor_swa_ven_mly_ind_guj_scr_dgb_tsn_alb_tml_azi_tsw_hau_qcu_mnd_dyu_heb_arw_geo_dut_hun_hin_akn_bul_lat_por_sun_ses_tha_afr_cic_slo_krd_ben_anl_bsq_uzb_amr_fbf_ukr_cze_swe_fre	-0.683563655870284	-1.76678485198029	0.0805450770291779
373	xho_gam_heb_spa_nor_tsw_swt_ses_lat_akn_eng_pan_bul_geo_wly_vie_ukr_fin_mlt_ctl_alb_tag_knd_hau_bos_ind_swe_zul_cnt_tsn_lit_mnd_yor_chh_bam_kor_hin_moo_aeg_grk_glc_slo_sod_mao_tur_bem_aze_mly_ewe_anl_amr_prs_tml_bsq_guj_dyu_owc_ven_cze_azi_dut_amh_ben_lda_ita_rom_est_mol_tha_fbf_sun_jpn_igb_swa_sid_urd_svk_hun_afr_ger_fre_bat_qcu_mcd_jav_pol_uzb_cic_arw_dgb_krd_scr_rus_tig_por	-0.532468560003427	-1.29655036287705	0.197993860637501
374	swt_vie_pan_lit_bam_jpn_jav_pol_cnt_wly_mlt_ses_igb_zul_owc_glc_azi_fre_tsw_amh_spa_krd_amr_qcu_cic_urd_por_afr_rus_aze_alb_est_cze_ctl_akn_aeg_xho_arw_tha_fbf_tig_sun_scr_nor_knd_kor_svk_dgb_lat_tml_anl_tur_hau_dut_hun_guj_rom_ewe_ger_heb_uzb_swe_sod_tag_tsn_prs_swa_fin_ind_dyu_bos_mnd_lda_bat_moo_mcd_sid_ben_slo_eng_hin_mao_bsq_yor_gam_bul_grk_ukr_mly_geo_ita_chh_bem_ven_mol	-0.25521390918837	-0.605849082848785	0.546090797521719
375	lit_grk_tsw_glc_afr_sun_arw_nor_ewe_swt_bos_bul_yor_rom_pol_lat_aze_ger_ukr_aeg_ind_swe_slo_dut_cze_ita_jav_lda_tag_ben_guj_hau_alb_bsq_heb_tha_mcd_hin_chh_ses_tsn_amh_azi_cnt_tml_scr_cic_knd_svk_ven_ctl_moo_mao_fre_swa_tig_bat_pan_bam_zul_fbf_sid_wly_dgb_qcu_mol_geo_mly_owc_prs_urd_spa_mlt_tur_anl_amr_gam_sod_uzb_igb_fin_rus_est_xho_bem_akn_vie_por_mnd_kor_dyu_jpn_eng_krd_hun	0.188482374750053	0.464200152352604	0.643589159169223
376	bsq_aeg_sid_igb_bem_afr_rus_tig_qcu_mcd_cze_dut_geo_bul_yor_pol_hin_zul_ita_amr_bam_gam_por_dyu_ukr_heb_vie_ven_xho_dgb_prs_ewe_glc_rom_kor_svk_fbf_owc_aze_tsn_lat_tsw_scr_krd_uzb_sod_fin_swa_tur_mol_akn_nor_cnt_knd_est_alb_lit_wly_hau_slo_mlt_sun_ind_ctl_bat_mao_ses_lda_swt_grk_amh_swe_ben_moo_arw_bos_ger_pan_mly_chh_mnd_cic_hun_tha_guj_tml_spa_jpn_jav_anl_eng_urd_azi_fre_tag	0.276783372423846	0.656618129739369	0.513048002209527
377	svk_pol_anl_fin_tha_por_igb_qcu_ewe_swt_afr_mnd_heb_prs_akn_bos_xho_gam_bsq_tig_dut_wly_mcd_rus_ben_jav_cic_mlt_ven_lit_hun_ger_glc_vie_fre_sod_tsn_geo_arw_owc_yor_cnt_ind_tag_ses_swa_mol_sun_zul_fbf_tsw_cze_tur_est_knd_aze_azi_jpn_alb_bem_ita_bul_ctl_swe_rom_sid_dgb_hin_lda_nor_aeg_scr_slo_dyu_mly_ukr_amh_tml_bam_spa_mao_grk_eng_kor_moo_uzb_guj_lat_bat_pan_amr_urd_krd_chh_hau	0.195538225010519	0.50150097138222	0.617203700781972
378	bem_bos_ita_krd_jav_anl_hun_swe_sun_geo_rom_mly_ger_slo_tig_dgb_gam_owc_bul_aeg_aze_eng_azi_prs_lat_tml_cze_fbf_ctl_sod_pol_lit_knd_kor_lda_qcu_tag_pan_glc_uzb_ukr_tha_tsn_mao_scr_ven_est_swa_mcd_xho_alb_fre_igb_chh_moo_ewe_tsw_bsq_dut_bat_hau_yor_tur_afr_amh_arw_guj_sid_nor_akn_heb_dyu_swt_hin_amr_wly_rus_jpn_por_cnt_zul_fin_grk_spa_mlt_vie_ben_cic_bam_ind_ses_svk_mol_urd_mnd	0.439127831904477	1.01409419188585	0.313168883239377
379	yor_bul_bos_igb_lit_chh_akn_tha_rom_moo_grk_sod_azi_slo_tsn_fbf_pol_fre_gam_tag_amr_sid_sun_cic_vie_bat_aze_ctl_heb_mly_prs_svk_est_alb_pan_ses_geo_urd_dut_scr_ukr_hau_cze_swe_swa_tml_ita_eng_swt_xho_rus_aeg_por_hun_mcd_wly_fin_bsq_arw_kor_bem_krd_guj_ger_owc_bam_tsw_glc_mao_tur_mol_ven_ben_mnd_knd_mlt_spa_lat_jav_dyu_afr_ewe_tig_zul_lda_hin_cnt_nor_ind_dgb_anl_uzb_jpn_qcu_amh	0.488431183180503	1.1640138903278	0.247395925978383
380	heb_pol_bul_lat_mly_grk_est_rom_mol_kor_swt_mnd_dyu_ewe_bem_sid_amr_svk_xho_geo_sod_urd_pan_jav_tha_tml_hun_alb_por_ger_spa_eng_ita_anl_afr_mlt_slo_prs_guj_qcu_chh_scr_hau_akn_ven_dgb_ses_vie_cic_tig_ben_knd_swe_hin_igb_yor_nor_amh_glc_mcd_fin_lit_krd_ind_lda_aeg_tsn_wly_cze_mao_jpn_sun_tag_bsq_ctl_cnt_fre_moo_dut_arw_owc_aze_azi_bam_ukr_rus_tur_bos_zul_fbf_bat_uzb_gam_tsw_swa	0.00335477059054994	0.00750930217334139	0.994024584891593
381	ind_est_afr_sid_ukr_geo_bos_amr_glc_por_azi_bul_fre_fbf_tag_ewe_bat_rom_swt_hin_mol_svk_sun_ita_ven_ben_yor_tsn_gam_pan_guj_arw_zul_slo_tur_lit_cze_moo_swa_igb_pol_vie_lda_qcu_eng_mao_swe_mly_ses_amh_cic_dut_uzb_urd_bam_fin_scr_bem_knd_dyu_kor_tha_grk_wly_bsq_mlt_xho_heb_tig_anl_mnd_sod_aze_hau_jpn_prs_spa_nor_jav_lat_krd_akn_ctl_cnt_rus_ger_mcd_hun_tsw_chh_tml_alb_owc_dgb_aeg	0.408008189003591	1.0107072118283	0.314778996801741
382	lit_azi_ses_aze_lat_tur_bul_slo_arw_ita_cze_wly_moo_tha_heb_tig_mao_zul_rus_cnt_svk_tag_pol_bam_kor_tsw_pan_bat_hau_mcd_anl_spa_dyu_bsq_vie_cic_ben_uzb_geo_ind_fin_guj_rom_swt_tml_dgb_xho_knd_yor_tsn_aeg_swe_urd_prs_gam_sod_fre_ewe_jav_mol_sun_ukr_ger_owc_fbf_afr_nor_grk_mly_krd_igb_bos_eng_akn_scr_hun_ctl_por_sid_est_bem_amr_amh_glc_swa_jpn_dut_qcu_mnd_hin_chh_lda_alb_ven_mlt	-0.0611293404379384	-0.157971253565942	0.874821949308862
383	fbf_tha_tag_sid_mcd_ukr_yor_hau_est_alb_wly_geo_ita_ind_aze_bsq_pol_mol_anl_spa_eng_ven_vie_guj_igb_pan_sod_afr_scr_ben_cze_tsw_tml_rom_lda_hun_swa_cnt_swt_nor_mnd_swe_fin_azi_mly_moo_ctl_bos_mlt_por_cic_slo_bam_tsn_chh_ewe_hin_grk_tur_svk_glc_qcu_knd_lit_ger_dut_ses_owc_urd_zul_prs_aeg_sun_krd_tig_arw_dyu_gam_uzb_bat_akn_rus_amh_fre_lat_bem_heb_bul_amr_jav_jpn_mao_xho_dgb_kor	-0.895313201462787	-2.23372278741647	0.0278985062638788
384	lat_mlt_mol_anl_tag_afr_fbf_xho_geo_lit_eng_hau_tha_bul_urd_bsq_bos_ewe_knd_dut_dgb_igb_owc_pol_nor_moo_ses_amh_prs_svk_dyu_gam_bat_cnt_mnd_ctl_tig_slo_cic_fre_sun_spa_rom_sid_bam_swe_chh_arw_ita_mcd_guj_akn_ven_ben_uzb_tur_grk_jav_amr_lda_est_azi_ger_cze_swt_mly_zul_fin_hun_tsn_pan_swa_bem_sod_wly_heb_scr_ukr_glc_tml_aeg_hin_rus_aze_krd_vie_alb_kor_tsw_mao_qcu_por_jpn_ind_yor	0.333628913891254	0.85642672218459	0.393963141913688
385	alb_wly_dgb_chh_mcd_hin_bul_gam_afr_ind_cnt_prs_pol_ben_uzb_heb_owc_grk_lat_svk_sod_mlt_ses_azi_eng_sun_est_ger_kor_bsq_mly_guj_vie_hun_slo_ewe_bam_xho_ven_pan_ctl_krd_knd_tha_rus_mnd_nor_swt_zul_jpn_geo_akn_swa_fre_tag_jav_swe_scr_urd_tml_por_dyu_lda_rom_hau_bos_mao_amr_fin_moo_dut_tsw_tig_fbf_arw_aeg_ukr_tur_lit_tsn_qcu_yor_cze_amh_spa_mol_sid_bat_igb_aze_cic_anl_ita_glc_bem	0.264754598009127	0.613328582342459	0.541156244811446
386	geo_tsw_bam_fbf_lit_ctl_arw_amr_urd_mly_chh_tig_dyu_zul_grk_eng_scr_anl_cic_hau_por_afr_ger_akn_ewe_knd_owc_mol_tsn_sun_tur_tha_mnd_kor_pan_slo_uzb_jav_ven_svk_swa_ukr_mao_jpn_bat_krd_sod_tag_fin_hun_ses_swe_gam_xho_mlt_hin_alb_glc_spa_azi_aeg_vie_dgb_guj_swt_wly_sid_igb_pol_aze_est_amh_tml_bul_bos_dut_moo_fre_qcu_lda_prs_cze_ita_lat_rom_yor_rus_ben_bsq_nor_cnt_ind_bem_heb_mcd	-0.599367103886445	-1.3650018003	0.175545672543031
387	amh_mnd_arw_aze_bem_dyu_tha_bam_fbf_nor_anl_chh_hun_azi_lat_tsn_aeg_mao_rus_fre_cnt_moo_mcd_swt_dut_sun_mly_tag_krd_slo_ewe_owc_gam_zul_ind_knd_mlt_vie_wly_pan_yor_ukr_bul_geo_afr_sod_cze_dgb_mol_swe_est_hin_bos_prs_bsq_tur_amr_lit_ita_ctl_uzb_hau_qcu_tml_jpn_urd_spa_bat_igb_svk_ven_xho_lda_fin_por_ses_swa_cic_tig_sid_guj_ger_scr_ben_pol_jav_eng_akn_alb_kor_heb_glc_tsw_rom_grk	0.46878347922834	1.06722254188842	0.288633940541345
388	wly_spa_tsn_fre_guj_slo_swa_bsq_ben_amr_svk_sod_jav_moo_uzb_pol_sun_glc_tag_bat_dut_chh_por_prs_mlt_fin_heb_afr_tig_hun_tur_swe_lit_aze_rus_ukr_bul_pan_ger_cze_urd_fbf_cnt_est_hau_azi_akn_ind_nor_krd_eng_amh_ctl_qcu_scr_anl_bem_ven_sid_ita_mao_arw_dgb_cic_rom_alb_tsw_tha_yor_lda_mly_mol_hin_geo_dyu_mnd_ses_igb_xho_bam_swt_aeg_mcd_bos_vie_ewe_lat_grk_knd_jpn_gam_zul_tml_owc_kor	-0.457719413714425	-1.040658476017	0.300731969738607
389	swt_wly_bsq_bos_lat_est_urd_tsw_moo_vie_chh_nor_prs_arw_mol_fre_ewe_bem_amh_ben_ukr_tsn_amr_jav_pan_geo_akn_ctl_tha_afr_ses_sid_zul_tag_bul_knd_bat_xho_spa_igb_kor_dut_mly_dgb_fbf_gam_hin_aeg_tig_mnd_grk_swe_ven_fin_ind_mlt_mao_sod_hun_azi_lda_slo_rus_glc_eng_scr_dyu_mcd_yor_owc_qcu_krd_ita_sun_cze_aze_hau_anl_tml_heb_lit_rom_por_alb_jpn_uzb_cic_pol_ger_guj_bam_cnt_swa_svk_tur	-0.534352225522145	-1.44287413974808	0.152415671237338
390	tag_jav_tha_por_alb_hau_tur_mcd_eng_lda_ses_mao_igb_bam_mlt_azi_krd_akn_arw_est_prs_fin_pol_kor_bsq_swt_sid_nor_sod_aze_uzb_pan_dgb_rom_svk_tml_mol_anl_knd_jpn_hun_scr_fbf_guj_ewe_qcu_tsw_bos_xho_grk_urd_owc_dyu_zul_spa_slo_ind_bem_cnt_ctl_geo_afr_moo_swe_mly_lat_ger_ven_sun_heb_dut_chh_bul_wly_ukr_aeg_tsn_amh_tig_vie_rus_cic_lit_mnd_ben_fre_cze_swa_hin_yor_bat_glc_gam_ita_amr	-0.147150887827835	-0.371111769829525	0.711398343705038
391	ven_vie_swt_prs_mcd_glc_cic_amh_hun_dgb_ukr_mnd_yor_spa_azi_ger_gam_tur_mol_uzb_guj_por_geo_kor_mlt_pan_bul_sun_wly_tsn_mao_tag_krd_lda_urd_eng_aeg_chh_fin_alb_fbf_ses_bat_anl_est_mly_hin_moo_fre_ind_rom_akn_swa_swe_jav_ewe_pol_scr_dut_arw_bsq_lit_sid_ita_slo_bos_dyu_cnt_lat_sod_afr_bem_bam_ben_tig_owc_grk_xho_hau_tsw_qcu_igb_tha_knd_svk_rus_cze_tml_heb_ctl_aze_zul_amr_nor_jpn	-0.096186564937425	-0.231734544191774	0.817253329712281
392	tha_scr_lda_qcu_dgb_alb_swt_sid_fbf_ger_amh_ven_mlt_tml_pol_mnd_pan_sod_tsn_akn_cze_hau_por_amr_ita_gam_krd_lat_vie_mly_guj_hin_moo_kor_wly_yor_slo_bos_heb_owc_bam_ukr_geo_rom_urd_mol_glc_aeg_prs_mao_mcd_sun_azi_fin_knd_bul_hun_swe_eng_dyu_bem_tsw_uzb_lit_nor_dut_tag_spa_afr_anl_fre_svk_bat_aze_igb_est_cic_rus_tig_cnt_arw_ind_jav_ses_bsq_xho_swa_tur_jpn_chh_ewe_zul_ctl_ben_grk	0.206230344683687	0.486643618836174	0.627655811604971
393	azi_aze_tur_por_jav_dyu_fbf_grk_geo_sun_amh_knd_sod_mcd_cnt_rom_tsn_yor_ukr_swa_svk_afr_ita_arw_lat_moo_prs_nor_kor_chh_wly_akn_sid_bsq_swe_lit_dut_tag_tml_gam_bem_qcu_ven_alb_fin_owc_zul_aeg_hin_tsw_uzb_lda_slo_vie_cze_bam_spa_hun_fre_ger_mlt_glc_mly_bat_tha_bos_tig_dgb_mao_jpn_krd_guj_heb_ind_rus_hau_urd_ewe_swt_amr_ben_anl_mnd_ses_xho_bul_ctl_cic_mol_igb_est_eng_pan_scr_pol	-0.211541731476777	-0.479622059112028	0.632622178258359
394	tag_bem_bam_scr_afr_lda_amr_aze_ctl_knd_urd_alb_lit_glc_hin_amh_rom_anl_zul_mlt_hun_swt_akn_mao_tha_chh_dgb_ind_slo_sod_spa_owc_pol_hau_bos_jav_uzb_tur_dut_est_heb_grk_dyu_aeg_guj_cze_arw_qcu_nor_yor_xho_ger_wly_tig_fbf_mly_mcd_tsw_swe_geo_pan_bsq_svk_ses_mol_fre_ben_ukr_ven_ita_krd_eng_igb_bat_vie_swa_tsn_moo_rus_cnt_cic_tml_gam_prs_fin_lat_kor_sid_por_mnd_jpn_ewe_sun_azi_bul	0.160751672822155	0.397195455650656	0.692133439072514
395	bsq_cze_mcd_spa_moo_vie_tag_tml_chh_bat_rus_ewe_mao_mlt_cnt_dyu_amh_aze_fre_owc_alb_fin_hin_gam_est_glc_scr_urd_sid_tsn_tur_lat_bul_sun_akn_heb_bos_jpn_tha_kor_krd_prs_sod_wly_ctl_pan_igb_arw_geo_tig_ind_cic_lit_eng_hun_ben_bam_yor_guj_swa_ses_swt_anl_zul_rom_tsw_fbf_swe_mol_ukr_slo_dut_qcu_bem_svk_hau_mly_jav_por_afr_dgb_aeg_grk_azi_knd_uzb_ita_amr_ven_nor_xho_ger_mnd_lda_pol	-0.756623626617547	-1.72775001722238	0.0873524104870541
396	bat_lat_mol_fre_xho_chh_hun_tig_arw_eng_swt_glc_sod_rom_azi_bem_slo_tsn_alb_ctl_tag_owc_tsw_prs_ita_dyu_jpn_swe_knd_cze_fin_gam_cnt_lda_bos_pan_ukr_tur_kor_geo_ben_ger_afr_mly_fbf_mlt_akn_anl_ven_tha_svk_uzb_amh_mcd_bul_ses_mnd_cic_urd_vie_krd_nor_grk_ewe_rus_igb_dut_jav_moo_yor_aeg_heb_tml_guj_mao_scr_est_spa_amr_swa_hau_ind_pol_dgb_lit_aze_zul_sid_wly_bsq_por_sun_bam_qcu_hin	0.0564323982379119	0.13622824073946	0.891935306689116
397	bat_aeg_vie_hun_ctl_sod_nor_aze_igb_arw_alb_ind_hau_tur_zul_geo_tig_azi_mcd_bos_dut_bsq_amr_ita_ven_krd_dyu_swe_chh_knd_lda_scr_cze_gam_ger_glc_guj_anl_rus_mly_fin_svk_moo_swa_swt_sun_rom_tsn_jav_fbf_mao_bem_grk_spa_eng_slo_akn_lit_sid_pol_pan_ses_est_tha_cic_jpn_xho_qcu_hin_tag_owc_wly_bul_uzb_mol_ewe_bam_prs_mlt_cnt_heb_mnd_afr_tsw_amh_urd_fre_ukr_kor_lat_dgb_ben_tml_por_yor	-0.559761667574557	-1.36780081311518	0.174670583859932
398	cic_yor_sod_owc_hin_gam_ben_bos_prs_jpn_swt_geo_est_amh_bat_swa_uzb_tag_bam_qcu_fre_cnt_tsn_mol_heb_akn_rom_wly_anl_lit_xho_lda_eng_urd_knd_pol_mnd_guj_tsw_dgb_sid_spa_chh_arw_ukr_mcd_tig_bul_hau_swe_ger_igb_sun_mly_glc_aeg_hun_lat_jav_bsq_aze_azi_cze_afr_moo_nor_amr_dut_grk_tha_tur_svk_fin_kor_dyu_fbf_ita_mlt_zul_por_bem_vie_tml_krd_scr_ven_pan_mao_ses_ctl_alb_ewe_slo_rus_ind	0.893372683696402	2.13933331217415	0.0350274700275794
399	mcd_tml_grk_ctl_glc_cnt_swt_bsq_mly_bem_aeg_ses_lda_spa_bat_svk_akn_rom_pol_arw_sid_por_sun_est_tsw_vie_igb_ewe_scr_rus_chh_fbf_bul_dyu_amh_kor_krd_tig_xho_cze_lit_hau_pan_nor_qcu_ger_moo_sod_anl_knd_swa_fre_bos_ben_hin_gam_mol_tha_urd_bam_jpn_prs_tag_aze_amr_yor_slo_uzb_eng_ind_hun_fin_geo_heb_alb_guj_wly_zul_mlt_tsn_ukr_ita_mao_swe_mnd_tur_dgb_dut_azi_jav_afr_lat_cic_ven_owc	0.583751966473347	1.44816640285979	0.150933574678677
400	bat_hun_uzb_ita_arw_lit_nor_aeg_ven_est_kor_tha_gam_spa_alb_hin_dgb_ukr_knd_cic_fbf_pan_prs_tur_akn_anl_pol_swe_ctl_mlt_owc_sid_tsw_sod_dyu_lat_tml_ind_ger_heb_slo_aze_dut_bam_sun_mnd_ses_bos_hau_jpn_mly_bul_wly_fin_mcd_urd_cnt_tag_amr_grk_mol_swt_bsq_tig_chh_afr_fre_krd_geo_jav_cze_svk_yor_moo_por_guj_swa_glc_xho_ewe_qcu_ben_rus_zul_igb_bem_vie_rom_lda_amh_azi_scr_eng_mao_tsn	0.278972976691041	0.670994706841336	0.503887019412928
401	kor_anl_mao_swe_ewe_rus_spa_akn_rom_vie_cze_aze_tsn_mnd_ctl_pan_eng_tha_swt_ses_heb_wly_knd_yor_bem_ger_mly_scr_afr_fre_slo_dut_por_ben_sun_dyu_lat_ind_dgb_chh_amr_uzb_glc_tml_azi_owc_bat_ukr_hin_hun_lit_sod_est_qcu_bam_zul_geo_sid_cic_hau_pol_gam_fin_tsw_mol_alb_ven_jav_moo_jpn_fbf_bul_arw_igb_guj_mlt_bos_tur_prs_krd_cnt_urd_nor_svk_grk_lda_mcd_tig_swa_bsq_xho_tag_ita_aeg_amh	0.3860909808163	0.896818424577106	0.372131486013195
402	dut_mcd_por_qcu_slo_mly_dgb_moo_est_swa_xho_arw_tml_scr_bam_amr_knd_lit_ven_yor_bul_sun_nor_rom_alb_pan_ukr_vie_tur_swe_tsn_tag_fin_lat_grk_ita_eng_heb_cnt_bos_spa_cic_jpn_hin_guj_bem_uzb_igb_anl_azi_bat_chh_cze_ind_fre_ewe_jav_swt_tig_fbf_ben_ctl_rus_geo_sid_mnd_sod_hau_pol_glc_afr_wly_gam_kor_tha_prs_akn_ger_urd_krd_lda_hun_tsw_mlt_ses_dyu_zul_mao_aeg_owc_amh_bsq_svk_mol_aze	-0.139995310731078	-0.358439324870934	0.720826935243575
403	tsw_vie_grk_mol_akn_bem_bat_bos_ger_alb_uzb_azi_slo_jav_afr_prs_cze_svk_anl_amr_ses_knd_hau_gam_geo_ind_mly_ukr_mlt_glc_scr_mao_swe_spa_xho_eng_bam_rus_igb_tag_lda_lit_nor_dgb_dyu_aeg_krd_jpn_arw_rom_ctl_pan_ewe_ven_pol_swa_lat_fre_cnt_tur_tha_hun_sun_tsn_amh_cic_bul_chh_kor_heb_qcu_guj_fin_yor_swt_sid_zul_por_est_urd_bsq_owc_moo_fbf_tml_ben_ita_tig_wly_dut_aze_mcd_hin_sod_mnd	0.403273802287751	0.933498658968333	0.352979916849915
404	bam_est_arw_gam_glc_heb_grk_uzb_pan_mao_mly_bat_knd_mol_lat_dyu_tsw_yor_nor_qcu_xho_lda_scr_afr_kor_aeg_ses_jpn_wly_geo_amr_anl_amh_bos_tur_sid_swt_cic_alb_spa_prs_por_sun_vie_fbf_lit_ita_chh_hau_sod_pol_hin_ind_rom_dgb_fre_rus_zul_slo_tig_moo_akn_ewe_krd_bsq_cze_jav_hun_azi_ben_guj_ukr_urd_tml_mlt_tha_bul_ctl_ven_aze_mcd_cnt_swa_mnd_dut_svk_eng_tsn_tag_ger_bem_igb_swe_fin_owc	-0.237965256294531	-0.605522594737894	0.54630671121583
405	tsn_sid_kor_pan_alb_afr_lat_mlt_dut_bem_dyu_spa_jpn_mnd_est_ita_lit_tml_arw_swe_ind_dgb_wly_pol_knd_swa_amr_ewe_zul_aze_owc_hau_geo_ben_chh_moo_scr_mol_hun_igb_glc_mao_tur_eng_qcu_hin_bos_akn_tag_sod_por_grk_cze_svk_xho_bam_bul_mly_cic_anl_sun_ses_fin_guj_yor_aeg_rom_tig_uzb_rus_fre_swt_gam_jav_amh_ger_tsw_ukr_vie_slo_bsq_bat_tha_krd_azi_lda_mcd_ven_ctl_cnt_prs_heb_nor_fbf_urd	0.0151454282321549	0.0397110921791592	0.96840858360117
406	lat_aze_mao_zul_cic_prs_owc_dyu_knd_ben_ukr_moo_jav_mol_rus_ctl_igb_akn_cze_xho_geo_tml_guj_ses_nor_pol_bat_yor_tag_krd_tur_ven_kor_urd_eng_anl_tha_uzb_rom_heb_afr_fin_ger_sun_por_bam_wly_pan_mcd_tsn_slo_fbf_svk_fre_swt_tsw_spa_scr_sid_bul_lit_alb_gam_amh_ewe_azi_hun_hau_sod_jpn_tig_glc_dgb_bem_bsq_mly_swa_mnd_est_lda_cnt_grk_aeg_mlt_vie_qcu_amr_ita_swe_dut_bos_arw_chh_hin_ind	-0.00364458470455715	-0.00890859624026648	0.992911144960214
407	vie_ven_zul_azi_ses_igb_bsq_bul_lit_mly_anl_guj_fbf_rom_cnt_grk_mlt_dgb_ctl_yor_ita_wly_bam_dyu_ger_geo_aeg_scr_pol_hun_cic_hau_tur_tag_krd_lda_cze_chh_prs_amh_jpn_owc_akn_ewe_swa_ukr_alb_xho_glc_tml_heb_bat_pan_moo_jav_gam_qcu_bem_knd_mol_swe_ind_aze_spa_arw_por_amr_tig_swt_uzb_eng_slo_urd_tsn_hin_fin_tha_lat_mao_sod_svk_fre_dut_kor_mnd_sid_bos_rus_sun_tsw_ben_est_nor_afr_mcd	0.498973895639004	1.28080691546959	0.203446405302185
408	ewe_rus_anl_hin_aeg_dut_bat_sid_fbf_spa_ses_tml_bem_hun_alb_krd_fin_ita_rom_ukr_azi_mnd_afr_uzb_ben_knd_nor_slo_lit_yor_geo_swe_grk_swt_glc_urd_tig_swa_tsn_scr_prs_akn_owc_cnt_kor_gam_bam_lat_ven_xho_chh_eng_heb_mao_hau_bul_dgb_tag_pan_bos_moo_zul_ind_cic_dyu_est_sun_igb_tur_fre_qcu_guj_aze_mly_por_mcd_pol_jpn_amh_bsq_tha_cze_lda_amr_mol_vie_ctl_mlt_jav_ger_sod_wly_tsw_arw_svk	0.186991031785906	0.478799877490745	0.633204817770242
409	knd_ses_ind_lit_tur_akn_arw_nor_pol_ven_bem_swt_tig_moo_krd_hin_xho_owc_alb_vie_mnd_cze_yor_anl_igb_cic_jav_uzb_gam_lat_sun_slo_rus_bsq_sid_mcd_amh_ewe_prs_aze_dut_hau_amr_svk_guj_dgb_qcu_chh_lda_tag_scr_kor_fbf_swe_tml_bam_por_afr_bul_ger_aeg_spa_mol_mly_tsw_azi_ben_ctl_glc_tha_sod_bat_tsn_heb_pan_ukr_est_ita_swa_mao_hun_geo_urd_fre_fin_dyu_rom_cnt_bos_zul_eng_wly_mlt_grk_jpn	0.198206678987757	0.519213638707439	0.604845223010497
410	ger_sid_mly_jav_anl_hun_rom_bam_mnd_guj_est_spa_bos_swt_dut_azi_dyu_amh_igb_svk_jpn_sun_zul_ita_heb_pan_mol_tsw_amr_owc_lit_rus_swe_lat_fre_prs_geo_fin_krd_qcu_por_chh_ben_mcd_cze_cic_aeg_moo_bsq_mao_urd_mlt_ven_aze_knd_afr_fbf_tur_yor_hau_ukr_vie_tag_xho_wly_cnt_swa_grk_dgb_alb_tig_bul_akn_slo_bem_uzb_kor_pol_ses_gam_ewe_glc_arw_sod_tha_bat_nor_scr_ind_ctl_lda_hin_tml_eng_tsn	0.00253092462989576	0.0064685473121815	0.994852737422295
411	tag_alb_dyu_wly_dut_ukr_lda_arw_mcd_sod_dgb_mly_jpn_bam_slo_fre_bat_jav_ita_hau_chh_zul_kor_krd_tsw_por_prs_anl_bul_bem_akn_tml_ewe_eng_ctl_amr_cic_tur_amh_owc_afr_glc_hun_aze_cze_gam_tha_lit_mol_aeg_yor_igb_tig_knd_bos_fbf_ben_mao_swt_xho_ven_guj_mnd_swe_tsn_scr_ind_sun_bsq_svk_pan_lat_urd_fin_spa_pol_grk_moo_heb_ger_azi_sid_geo_rus_qcu_rom_hin_nor_uzb_vie_cnt_mlt_est_swa_ses	0.181411427584847	0.419845745722722	0.675566499477968
412	ben_sun_amh_ses_krd_geo_cnt_lat_akn_swe_sid_bul_wly_kor_heb_bat_jav_gam_cic_swa_uzb_qcu_arw_mlt_vie_tsw_dyu_ukr_urd_svk_pan_guj_igb_moo_jpn_afr_tsn_lit_tag_dut_spa_anl_ewe_est_grk_mcd_ctl_tml_zul_hun_mao_rom_mnd_fin_nor_knd_tig_bsq_owc_yor_slo_hin_ind_bos_lda_tur_xho_chh_alb_aeg_mly_mol_prs_sod_amr_eng_fre_por_ger_ita_aze_pol_tha_azi_fbf_ven_hau_rus_glc_dgb_cze_bem_bam_swt_scr	-0.182502306983126	-0.461862852814526	0.645258267426636
413	por_mcd_tml_mlt_swt_tsn_dgb_hau_afr_prs_igb_cic_tig_anl_bat_alb_grk_vie_urd_bsq_uzb_est_fin_tur_amh_owc_azi_ger_lat_sun_knd_jpn_cze_scr_arw_ukr_tsw_wly_xho_zul_fre_mnd_ben_slo_akn_bos_tag_geo_jav_pan_guj_chh_ctl_bul_ses_svk_tha_sid_spa_mly_bem_heb_rus_cnt_bam_lit_aeg_gam_pol_dut_krd_mol_swe_lda_fbf_dyu_yor_nor_aze_rom_swa_mao_ven_hun_eng_glc_kor_qcu_hin_sod_amr_ind_ita_ewe_moo	-0.449822842118827	-1.19145597738244	0.236506413162496
414	amr_sid_slo_yor_afr_rom_krd_lit_mol_heb_ewe_hau_ukr_swt_knd_alb_pol_prs_ben_igb_ger_bos_lat_tha_por_jav_cic_spa_wly_mly_tml_jpn_nor_arw_mao_kor_tur_uzb_moo_cnt_zul_dut_ses_bat_gam_rus_fbf_ind_chh_akn_urd_ven_lda_geo_hin_swe_xho_anl_fre_tag_bam_ita_guj_owc_fin_grk_dyu_sun_mnd_dgb_sod_mlt_swa_ctl_bsq_amh_tig_est_aze_tsn_vie_qcu_scr_azi_bem_mcd_pan_glc_bul_aeg_cze_tsw_svk_hun_eng	-0.304985282012258	-0.707334820553025	0.481127177046962
415	mcd_ewe_tag_heb_mao_chh_lat_glc_ctl_moo_vie_bsq_hun_owc_ind_gam_amh_sid_ukr_cze_cic_hin_scr_bam_rom_tml_tur_bem_mlt_swa_zul_knd_aeg_mly_fbf_urd_pol_por_svk_azi_wly_spa_igb_bul_swt_tsn_lda_eng_mnd_nor_sun_dut_jav_alb_ita_cnt_sod_slo_jpn_fin_bos_guj_kor_yor_akn_ger_afr_rus_krd_geo_lit_fre_aze_tsw_uzb_bat_hau_mol_ben_ses_amr_dgb_dyu_arw_anl_est_grk_pan_swe_ven_qcu_prs_xho_tig_tha	-0.00591839244088287	-0.0151687705643702	0.987930030442021
416	sid_dyu_ukr_mly_ger_heb_ven_aze_dgb_spa_cnt_bem_tml_aeg_mol_alb_tur_bul_tsw_xho_hun_lat_ind_guj_jpn_mnd_wly_cze_igb_yor_tsn_azi_chh_cic_amh_owc_est_lda_uzb_eng_swa_zul_ses_anl_pan_qcu_nor_akn_mcd_arw_mao_slo_ctl_ben_scr_lit_prs_urd_fre_ewe_hau_grk_gam_geo_tig_svk_fbf_bos_tha_jav_vie_afr_sod_glc_dut_bat_moo_swe_bam_rom_sun_por_krd_pol_knd_bsq_amr_ita_rus_kor_tag_swt_hin_mlt_fin	-0.314191649141007	-0.795669585152167	0.428250312467768
417	ben_chh_yor_bul_moo_pol_owc_amr_tig_mlt_wly_kor_tag_ita_glc_aze_cnt_swt_bos_sid_eng_lit_aeg_swa_rom_hin_tsn_azi_mao_zul_mnd_urd_amh_rus_ukr_ctl_svk_akn_dut_ger_hun_prs_ewe_dyu_grk_arw_tsw_bam_uzb_bsq_sod_por_jpn_mly_cic_alb_tml_swe_spa_bem_fbf_knd_sun_mcd_nor_lda_ind_lat_mol_fre_ses_est_hau_bat_igb_gam_tur_pan_fin_afr_xho_guj_qcu_anl_krd_tha_vie_ven_jav_geo_slo_dgb_cze_scr_heb	-0.137693540409029	-0.317261875792627	0.751756067742833
418	mao_kor_igb_mnd_glc_sun_tsn_svk_cnt_ctl_grk_mcd_lit_mlt_lat_hun_tml_lda_spa_aze_dut_hin_eng_bul_mly_pan_aeg_ewe_ven_ger_krd_rus_ben_cze_afr_jpn_swt_por_geo_amh_tur_tig_xho_swa_jav_bsq_yor_azi_akn_zul_amr_ukr_fbf_swe_fin_heb_ita_wly_hau_anl_owc_chh_rom_gam_cic_sod_ind_arw_guj_pol_bos_fre_dyu_urd_ses_uzb_vie_nor_bam_tag_mol_bem_moo_scr_alb_dgb_sid_bat_est_tha_slo_prs_tsw_qcu_knd	0.140425407678473	0.347687991326254	0.728860200792306
419	tig_pan_hin_dyu_sid_nor_est_mly_chh_moo_arw_krd_mlt_tur_dut_scr_lda_mao_fre_fbf_aeg_anl_mcd_ctl_igb_knd_ind_gam_ger_bul_slo_pol_tha_akn_ven_urd_spa_jpn_amr_kor_glc_cnt_aze_rom_wly_dgb_heb_xho_mnd_prs_ita_qcu_bem_alb_eng_hun_swa_azi_geo_zul_lit_cic_ben_owc_grk_bat_fin_bos_sun_afr_tsw_yor_cze_amh_swt_ses_uzb_ukr_vie_por_tsn_tml_ewe_hau_sod_lat_guj_jav_bam_tag_mol_svk_bsq_swe_rus	0.0625259909440564	0.149726026785557	0.881305003729592
420	bam_dut_lit_fbf_uzb_sod_tsn_rom_kor_ger_tur_heb_geo_urd_cic_bsq_bat_cze_pan_bul_chh_slo_aeg_cnt_gam_ewe_moo_krd_aze_tig_jav_tml_wly_prs_por_mlt_ses_dyu_nor_lat_owc_akn_grk_bem_zul_dgb_anl_fin_pol_spa_mnd_eng_mcd_sid_tsw_amr_arw_mao_hin_azi_swe_ben_scr_vie_lda_bos_swa_tag_alb_ven_yor_jpn_knd_hun_ind_sun_ctl_ukr_hau_mly_igb_swt_ita_fre_qcu_svk_afr_amh_mol_tha_glc_rus_guj_est_xho	0.0349799134046374	0.0782656424133878	0.937784896630237
421	bsq_arw_fre_wly_qcu_scr_bem_mlt_mnd_pan_tur_rom_hin_tml_alb_eng_est_knd_tsn_xho_mol_nor_swt_svk_ind_guj_gam_ben_tsw_grk_amr_ses_amh_owc_dyu_pol_geo_slo_ctl_aze_urd_chh_ukr_yor_tag_bat_hau_lda_glc_bam_sun_spa_swa_cze_tig_mcd_dut_krd_igb_mao_uzb_dgb_vie_azi_fbf_mly_lit_jpn_moo_ewe_swe_lat_zul_rus_afr_sid_prs_jav_hun_por_bul_cic_anl_bos_kor_tha_fin_sod_akn_heb_cnt_ger_ita_ven_aeg	-0.22332899593358	-0.571449524553269	0.569073474836176
422	rus_ewe_por_krd_sod_uzb_bat_pan_mcd_cze_dyu_chh_tur_akn_swe_glc_fre_mol_hau_bul_svk_bem_ben_amr_mnd_eng_bam_swt_nor_swa_moo_xho_sid_ctl_lat_rom_lit_aze_azi_dgb_spa_wly_est_dut_ind_kor_knd_cnt_anl_ger_ses_fin_owc_mlt_bsq_ukr_grk_alb_vie_urd_tsn_geo_hun_tha_cic_hin_zul_arw_bos_guj_pol_mly_aeg_igb_amh_lda_slo_fbf_tsw_ven_tag_prs_jpn_mao_afr_tml_yor_qcu_tig_jav_sun_heb_scr_gam_ita	-0.620875334327899	-1.4363377473292	0.15426169229849
423	owc_vie_rus_tha_bsq_chh_amr_scr_hau_dyu_geo_alb_grk_heb_ger_prs_aze_amh_bem_afr_fre_qcu_swa_hun_ven_jav_ita_sid_mly_ind_eng_xho_cic_ukr_hin_aeg_bos_arw_guj_dgb_kor_swt_akn_tig_nor_bat_urd_knd_yor_svk_cze_tsw_cnt_ses_mlt_uzb_swe_rom_wly_jpn_ewe_sod_glc_lda_por_est_mcd_mol_azi_lat_lit_pol_tsn_tml_fbf_gam_krd_mao_ctl_anl_bam_tag_ben_dut_spa_mnd_fin_moo_slo_tur_igb_zul_sun_pan_bul	-0.218524487754098	-0.50339599239793	0.615876146081564
424	prs_krd_lit_mnd_tha_fbf_gam_swe_por_dut_tsn_qcu_nor_ukr_mao_est_ses_dgb_ind_knd_jpn_pol_fre_bat_amr_owc_fin_mol_bul_ven_svk_cnt_tig_afr_lda_heb_chh_azi_hin_guj_mlt_bsq_pan_arw_vie_bos_tur_rom_grk_scr_xho_geo_hun_aze_mcd_dyu_cic_sid_mly_swt_jav_swa_ger_rus_eng_glc_alb_wly_ewe_aeg_hau_igb_sod_slo_cze_tsw_anl_sun_tml_moo_uzb_tag_kor_amh_lat_spa_zul_bam_bem_ben_ctl_urd_ita_akn_yor	-0.080457724530399	-0.206614921887963	0.836762288959204
425	tig_ukr_amh_qcu_bam_lit_grk_dgb_anl_slo_zul_glc_guj_tur_xho_eng_jpn_nor_dyu_hun_tha_azi_cnt_fin_ses_spa_por_est_knd_bos_mol_pol_tsn_tsw_jav_swe_ewe_mlt_igb_tml_scr_dut_sid_ita_uzb_ger_mly_cic_amr_lat_heb_cze_geo_mao_vie_akn_rus_pan_svk_moo_fre_tag_kor_sun_ben_bsq_aeg_bat_gam_hin_rom_alb_fbf_urd_swt_ven_swa_afr_mcd_prs_ind_lda_mnd_krd_arw_yor_sod_bem_owc_ctl_aze_hau_chh_bul_wly	0.190953703542525	0.455672689752055	0.649687540106333
426	cic_tml_swe_dyu_ita_svk_bos_swa_glc_rus_krd_por_hin_ind_geo_ukr_ses_mol_swt_dut_tig_uzb_vie_scr_ewe_gam_bem_lit_aze_ctl_cnt_afr_jav_owc_qcu_dgb_tur_chh_kor_sod_knd_tag_igb_bat_guj_amr_urd_fin_mnd_hun_sid_tha_bsq_heb_sun_spa_arw_est_mao_bam_pan_tsw_ben_lda_aeg_anl_ven_ger_lat_rom_pol_amh_mlt_slo_tsn_akn_azi_cze_fbf_wly_moo_mcd_hau_prs_eng_fre_zul_xho_alb_bul_mly_grk_jpn_yor_nor	-0.00936114802218431	-0.02208222401895	0.98242967627119
427	cze_krd_bat_svk_por_sod_prs_pol_ctl_jpn_vie_kor_spa_knd_bul_swe_tha_cic_grk_amr_bem_ben_nor_guj_chh_qcu_mol_eng_sun_wly_ukr_tag_amh_hun_aeg_anl_est_xho_tml_slo_cnt_hau_pan_scr_jav_arw_owc_zul_geo_lda_ger_gam_uzb_ind_fin_dut_igb_urd_azi_mcd_bsq_sid_ewe_lat_afr_mlt_aze_akn_mnd_swa_yor_moo_tsw_ven_lit_swt_mao_heb_tur_rom_dyu_fbf_dgb_ses_alb_hin_tig_glc_ita_mly_bam_bos_tsn_fre_rus	0.326459232706478	0.742353281436867	0.459744196812037
428	ven_tsw_bam_igb_bul_sod_alb_heb_ctl_owc_tsn_dyu_grk_lit_wly_pan_swa_bsq_moo_yor_prs_jpn_lat_lda_aze_hau_mcd_ger_ukr_por_afr_arw_chh_tag_krd_aeg_kor_ben_dgb_qcu_mly_vie_cze_uzb_bem_mlt_tig_fre_guj_nor_akn_est_swe_mol_zul_tml_swt_rom_cic_rus_ses_bat_amr_urd_tur_glc_geo_knd_tha_sid_pol_xho_dut_azi_svk_spa_gam_hun_fbf_ind_mao_anl_scr_bos_ewe_hin_jav_amh_cnt_sun_slo_fin_mnd_ita_eng	0.542424116143315	1.22520363435295	0.223592485375173
429	sod_ger_mnd_slo_amh_cnt_arw_cic_ben_est_dyu_ukr_jpn_bul_fbf_lit_rus_ewe_ita_nor_ses_rom_tsw_ctl_mol_grk_spa_urd_bem_krd_bos_zul_heb_mly_yor_scr_moo_lda_bsq_tag_tur_sid_eng_lat_anl_jav_gam_por_amr_vie_hau_prs_hun_mao_azi_glc_ven_swe_igb_tha_mlt_ind_fin_akn_aze_bam_dgb_xho_dut_kor_qcu_tsn_tml_pan_wly_mcd_guj_knd_tig_aeg_bat_geo_hin_swa_sun_svk_pol_uzb_swt_owc_alb_cze_chh_fre_afr	-0.000791076405226876	-0.00179391297029527	0.998572507746513
430	afr_krd_cze_lit_mlt_pol_dyu_mol_swa_est_mnd_yor_rom_bam_tml_ven_rus_jpn_bat_scr_spa_ses_nor_prs_tur_uzb_anl_ewe_dut_tag_ben_fre_swt_qcu_ukr_slo_mly_tig_bsq_fin_aze_wly_moo_xho_alb_ind_lda_eng_urd_mao_ctl_zul_svk_grk_tsn_ita_akn_sod_swe_sun_guj_aeg_dgb_chh_amr_heb_amh_gam_arw_cic_bul_knd_hun_bos_sid_pan_tsw_bem_ger_hin_por_glc_geo_kor_igb_vie_fbf_mcd_tha_lat_azi_hau_jav_owc_cnt	-0.475494619507415	-1.13054493493217	0.261153870209553
431	krd_moo_eng_tsw_est_swa_xho_pol_ses_tsn_sid_heb_cze_swe_ind_aze_fbf_ita_scr_hau_bsq_alb_hun_tml_mol_ewe_amh_sun_mcd_kor_bam_qcu_ben_bem_ctl_nor_por_glc_mnd_vie_bat_tig_akn_lit_azi_bos_bul_sod_dut_anl_knd_zul_prs_slo_ukr_pan_svk_afr_spa_ven_mlt_tha_fre_guj_mao_rom_ger_geo_gam_grk_hin_uzb_tur_jav_urd_swt_cnt_lda_yor_chh_dgb_dyu_mly_lat_rus_aeg_tag_cic_amr_wly_owc_arw_jpn_fin_igb	0.367648623383768	0.857283145769312	0.393492218682233
432	ses_ven_bat_vie_svk_wly_bam_sid_alb_aze_xho_rus_cze_mlt_cnt_bem_scr_moo_lda_tml_aeg_igb_hun_fin_amr_jav_por_hau_spa_afr_glc_owc_krd_sod_swe_nor_sun_ben_bsq_ger_swt_bos_swa_ctl_urd_knd_dgb_ita_kor_est_azi_ewe_yor_fbf_tsw_pol_dyu_lat_mcd_zul_lit_ukr_qcu_fre_mao_jpn_gam_slo_rom_mly_ind_grk_anl_dut_uzb_pan_chh_tha_bul_tag_eng_tsn_tur_arw_guj_mnd_amh_geo_akn_heb_tig_cic_prs_hin_mol	0.460183273331173	1.19849435576534	0.233769793435307
433	tsw_lat_tha_mnd_tig_xho_rus_swe_azi_sod_tml_mly_aeg_bat_afr_heb_hau_cic_ger_svk_cnt_bul_tsn_wly_mol_amh_anl_pan_dut_bam_mcd_lda_fre_pol_ukr_swa_tur_nor_fin_sun_qcu_zul_guj_chh_slo_knd_aze_amr_dgb_ses_grk_eng_ben_dyu_bsq_moo_ita_akn_fbf_ewe_hun_geo_uzb_bos_lit_ind_jpn_ven_urd_hin_arw_est_glc_tag_vie_alb_cze_ctl_spa_mao_swt_por_prs_bem_mlt_sid_rom_igb_gam_owc_jav_yor_krd_scr_kor	-0.377674609558367	-0.861958196335504	0.390927652259955
434	xho_scr_svk_bam_dut_hau_glc_akn_lat_mly_bsq_slo_amr_por_sod_ita_eng_dgb_ukr_afr_bul_swe_tsn_fbf_ctl_mnd_bem_heb_azi_spa_urd_prs_alb_sid_fin_amh_pan_pol_hun_grk_mao_nor_chh_wly_hin_zul_bat_lda_qcu_rus_tur_vie_fre_ewe_jav_sun_mol_aeg_est_jpn_dyu_ger_tag_swt_cnt_tml_tsw_mcd_kor_tig_aze_cze_anl_ses_ind_lit_arw_ben_knd_ven_owc_krd_uzb_moo_geo_bos_cic_gam_swa_tha_yor_igb_mlt_rom_guj	-0.572872780136353	-1.37435590888791	0.172634141239694
435	arw_hin_wly_igb_knd_tig_aeg_swa_prs_lat_chh_ger_hun_dgb_uzb_anl_svk_amh_dut_owc_akn_zul_ses_bos_guj_mol_moo_yor_tsw_ctl_bem_heb_rus_est_swt_gam_sod_ind_dyu_nor_tml_mnd_azi_tag_tha_xho_grk_alb_mly_sun_bam_jav_krd_mlt_scr_jpn_eng_ben_tur_bat_vie_rom_pan_slo_bul_lit_bsq_glc_ukr_fin_amr_afr_ewe_sid_qcu_fbf_cze_lda_kor_geo_cnt_cic_aze_hau_mao_fre_swe_spa_por_ita_mcd_pol_urd_tsn_ven	-0.577537443331605	-1.29367367762233	0.198981969453044
436	wly_uzb_pan_pol_ita_tig_slo_sun_tur_rom_amh_ben_afr_amr_fbf_ses_por_spa_bem_fin_fre_mao_heb_jav_tsn_cnt_mcd_ind_igb_azi_arw_tml_ctl_owc_hau_bat_tsw_eng_ewe_knd_bos_urd_akn_dut_mnd_aze_scr_anl_krd_aeg_bul_hin_dgb_geo_bam_sid_cic_alb_mly_tag_yor_guj_cze_lda_zul_nor_lit_sod_jpn_bsq_vie_swe_swt_tha_svk_kor_hun_prs_dyu_mol_est_ukr_moo_gam_ger_chh_qcu_rus_glc_xho_grk_lat_ven_swa_mlt	-0.628228842269968	-1.5597336636264	0.122219478377604
437	slo_amh_guj_fre_dut_pan_qcu_est_urd_hin_afr_tig_bul_grk_eng_arw_hau_bam_owc_spa_prs_uzb_ind_scr_yor_wly_nor_swa_mly_tur_ses_jav_mcd_ewe_igb_tsw_ben_cze_pol_krd_cnt_lit_kor_knd_tsn_rom_lda_cic_tml_svk_bat_gam_geo_aze_ita_swe_bsq_por_glc_moo_bos_rus_chh_ukr_akn_lat_heb_vie_mnd_aeg_fbf_swt_mao_bem_hun_alb_azi_mol_ven_anl_dgb_dyu_sid_xho_ger_ctl_tha_jpn_fin_mlt_sod_amr_sun_zul_tag	0.157368224513219	0.402066091960277	0.688557948114761
438	ind_cze_azi_jav_cic_prs_anl_fbf_lat_akn_eng_amh_mly_mcd_tig_scr_fre_moo_ita_swa_lda_dut_aeg_vie_por_uzb_tur_hin_ses_tag_tsn_bos_bem_igb_ger_bsq_cnt_yor_amr_ven_qcu_alb_tsw_lit_spa_pan_sun_afr_rom_est_tha_owc_dgb_swt_glc_mol_gam_tml_krd_bat_ewe_bul_grk_ctl_chh_wly_ukr_fin_mao_sod_swe_knd_arw_rus_zul_heb_ben_hau_hun_svk_sid_aze_pol_xho_mlt_mnd_slo_bam_urd_guj_kor_nor_dyu_geo_jpn	-0.121194344946069	-0.285990705026791	0.775521307292184
439	yor_anl_urd_aeg_akn_igb_ukr_tha_glc_swt_lit_tig_scr_jpn_fbf_hau_cze_lat_bam_jav_ben_gam_fre_ind_cic_dut_prs_tsn_grk_alb_spa_tag_zul_mcd_kor_qcu_geo_ses_swa_sod_rom_nor_mnd_tur_amr_moo_sid_fin_sun_owc_svk_hun_krd_bem_mlt_heb_est_knd_swe_hin_pol_lda_tsw_slo_arw_bat_mao_rus_wly_ctl_vie_dyu_aze_guj_ger_afr_pan_uzb_azi_xho_ven_chh_eng_tml_amh_dgb_ita_por_bos_bul_mly_bsq_mol_ewe_cnt	-0.450004471785164	-1.18968871897875	0.237197149073835
440	fre_tur_lda_mol_bem_ses_xho_amh_dut_guj_wly_amr_mcd_tsn_gam_tsw_cnt_tha_mly_azi_sun_lat_alb_swe_bsq_ven_owc_aeg_bul_jpn_ctl_geo_dgb_jav_urd_bos_mlt_ind_akn_pan_krd_mnd_nor_grk_vie_rus_ben_zul_ger_glc_afr_hun_igb_rom_chh_cze_heb_spa_fbf_anl_ukr_pol_eng_yor_tig_cic_moo_kor_est_swa_mao_sod_sid_lit_knd_tml_prs_hin_hau_fin_dyu_swt_svk_bat_aze_tag_uzb_ita_slo_ewe_scr_arw_por_bam_qcu	-0.423973389659675	-1.09082837968389	0.278166557428897
441	tag_akn_chh_por_tml_owc_geo_sod_fre_ben_amh_slo_dyu_swe_jpn_igb_jav_tig_anl_ven_sid_guj_bem_heb_alb_tha_svk_krd_tsn_knd_tsw_dut_rom_urd_grk_gam_mnd_spa_xho_bat_vie_aze_pan_pol_bsq_bul_swt_uzb_mol_mly_tur_ind_amr_mao_sun_hin_hau_glc_hun_cze_afr_cic_prs_mcd_moo_bam_kor_qcu_fin_zul_lat_ukr_ger_bos_ctl_nor_eng_swa_ewe_ita_yor_scr_azi_rus_lit_est_mlt_wly_lda_fbf_ses_cnt_dgb_arw_aeg	0.581291146649771	1.65251125367524	0.101802720779445
442	bem_ven_hin_sod_gam_pol_ita_moo_qcu_swe_zul_kor_ger_bat_afr_bul_bsq_prs_tsn_anl_amh_tsw_fre_rus_amr_tha_ewe_yor_sun_lat_ben_svk_scr_tig_mly_tur_mcd_eng_cnt_chh_hau_hun_glc_est_azi_cze_lda_guj_ind_xho_aeg_cic_slo_swt_vie_uzb_fbf_dyu_sid_tml_mlt_krd_akn_ukr_arw_bos_mnd_nor_rom_geo_bam_knd_mol_por_wly_dut_alb_heb_owc_grk_swa_fin_ctl_mao_jpn_tag_igb_urd_pan_spa_dgb_jav_lit_aze_ses	-0.0263801552207561	-0.068704761012336	0.945372134648955
443	ben_moo_krd_tml_bat_mlt_swt_nor_ita_urd_lat_igb_bos_heb_mao_pan_gam_tur_afr_zul_xho_bul_amr_knd_guj_tsn_lda_swa_slo_vie_est_grk_cic_jpn_rus_geo_cze_rom_ses_aze_tag_bsq_fin_dyu_glc_uzb_tha_kor_akn_mnd_wly_hun_ewe_fre_scr_tig_svk_dut_pol_hau_prs_ind_azi_swe_eng_ven_por_mol_anl_sun_spa_mcd_dgb_arw_cnt_qcu_ctl_sid_alb_mly_yor_amh_lit_hin_fbf_tsw_bam_ukr_bem_sod_owc_chh_jav_ger_aeg	-0.761153621984516	-1.83093216558256	0.0703128749325535
444	scr_sun_swt_guj_rom_ses_hau_prs_ctl_aze_slo_azi_cic_ven_svk_grk_owc_aeg_arw_bem_dgb_akn_hun_ewe_swa_qcu_tag_amr_bos_chh_dut_vie_zul_uzb_afr_xho_jpn_geo_kor_tha_jav_mlt_urd_rus_sid_fbf_amh_alb_bsq_moo_pol_knd_pan_tig_ben_bam_glc_est_eng_sod_fre_cnt_wly_ita_mao_spa_lit_bul_fin_hin_tml_tsw_por_tsn_krd_mcd_dyu_swe_ukr_lat_gam_ind_nor_mnd_lda_mly_yor_heb_ger_bat_anl_cze_mol_tur_igb	-0.259610279609815	-0.576196742455719	0.565874066946733
445	tha_mcd_ukr_zul_vie_chh_pol_amh_dut_bul_fre_ben_jpn_qcu_moo_nor_mly_mlt_hun_ita_bat_xho_aze_gam_glc_scr_swt_wly_tml_svk_amr_alb_tsw_lit_swe_azi_por_hin_uzb_swa_ewe_yor_urd_ses_lat_arw_akn_tag_bem_guj_krd_cnt_tig_ctl_sun_ven_slo_ind_mol_afr_jav_bos_est_knd_heb_mnd_eng_dgb_ger_igb_tur_owc_tsn_grk_kor_pan_sod_bsq_bam_prs_spa_lda_hau_geo_fin_aeg_cze_anl_rus_fbf_mao_dyu_cic_rom_sid	-0.0589385140238752	-0.131459965945441	0.895695429371797
446	mlt_cic_rom_mao_scr_bat_hin_akn_grk_bem_tha_tsw_vie_ita_knd_alb_jav_lat_tur_tsn_amr_prs_sun_aeg_uzb_ukr_aze_nor_owc_bam_est_amh_ctl_eng_wly_bul_urd_dgb_mcd_cnt_afr_sod_fin_ger_pol_azi_ind_ewe_mly_fre_pan_tig_qcu_tag_slo_swa_tml_lda_swe_hun_geo_anl_bos_swt_bsq_hau_dut_krd_chh_rus_arw_ven_lit_fbf_yor_mol_por_ses_moo_gam_cze_kor_xho_ben_guj_glc_dyu_jpn_mnd_igb_zul_spa_sid_svk_heb	0.977048137286435	2.92474756174857	0.00433049908967026
447	dut_ctl_cnt_chh_tig_spa_dgb_rus_lat_bem_amr_rom_bos_est_ger_hau_tsn_afr_lda_ita_urd_hun_mly_pan_tml_tha_fre_svk_scr_amh_vie_ven_moo_bsq_akn_lit_tsw_aeg_ses_qcu_krd_jav_wly_ukr_anl_owc_tag_mnd_uzb_mcd_ewe_fin_swa_xho_fbf_yor_swt_bul_pol_igb_glc_ben_gam_cic_prs_mlt_hin_arw_swe_mao_grk_knd_por_azi_jpn_nor_guj_eng_sid_kor_ind_alb_heb_sod_slo_tur_mol_zul_bam_cze_sun_aze_dyu_geo_bat	-0.318905900986081	-0.73995350796317	0.461192081936312
448	hun_tml_pol_dgb_geo_jav_dyu_svk_afr_qcu_chh_ven_mcd_pan_sid_ukr_urd_slo_owc_dut_cnt_sun_arw_tsw_bos_rom_kor_alb_akn_ind_mlt_por_swe_sod_igb_wly_uzb_tag_hin_cic_tha_cze_lda_heb_tur_rus_aze_swa_zul_hau_ita_xho_tig_anl_vie_mly_fre_mao_scr_lat_bat_amh_swt_yor_krd_gam_spa_bul_nor_ewe_bsq_ger_bem_jpn_ben_glc_bam_guj_grk_moo_fin_aeg_azi_prs_ctl_mnd_knd_lit_fbf_eng_mol_amr_est_tsn_ses	NA	NA	NA
449	hin_eng_swe_mnd_krd_dgb_pol_knd_spa_amh_moo_swa_jav_aeg_azi_slo_sun_nor_ses_alb_fin_swt_prs_tsn_sid_chh_geo_ven_tur_vie_owc_mlt_tag_dyu_bam_akn_tig_bsq_dut_hau_tml_arw_sod_bul_aze_qcu_hun_zul_afr_rus_anl_ukr_uzb_pan_lda_heb_tha_tsw_cic_est_lat_rom_scr_wly_lit_mol_mly_gam_cnt_grk_amr_yor_ger_por_ctl_ewe_urd_glc_bos_bem_fbf_bat_kor_svk_ind_fre_cze_mcd_igb_mao_ben_ita_guj_jpn_xho	-0.0240876318781765	-0.0603835400182923	0.951979739908652
450	mcd_amr_rom_est_glc_aze_hau_tsw_dut_dyu_ben_swa_spa_zul_eng_aeg_hun_akn_jpn_anl_moo_tsn_geo_owc_afr_yor_krd_tig_vie_bam_hin_bat_urd_ewe_xho_qcu_ukr_grk_rus_gam_cnt_tag_jav_sid_mao_fin_ind_prs_ger_pan_ses_mol_tur_cic_swt_fbf_swe_nor_bos_bem_lda_guj_scr_mly_tml_igb_heb_lat_tha_wly_bul_mlt_bsq_arw_knd_chh_sun_uzb_amh_slo_azi_sod_svk_por_ctl_alb_cze_mnd_kor_dgb_ita_lit_pol_ven_fre	-0.481970758851106	-1.30038748539021	0.196681536200303
451	ger_tur_slo_spa_yor_urd_wly_pan_fin_ewe_bos_bul_mcd_fbf_mao_guj_afr_owc_bsq_aze_sid_moo_pol_eng_ctl_akn_bat_amr_tsw_dyu_krd_tml_grk_mly_rus_est_ind_sun_cic_tha_gam_lda_ses_ita_prs_lit_alb_glc_swt_tsn_igb_lat_nor_hau_swe_mlt_dut_svk_swa_heb_xho_qcu_rom_hin_zul_geo_mol_mnd_jav_chh_azi_kor_sod_bam_tig_ukr_hun_amh_anl_aeg_ven_scr_cnt_jpn_knd_vie_uzb_fre_arw_cze_bem_tag_dgb_por_ben	-0.19256623700128	-0.423340986800591	0.673023912374562
452	eng_dgb_glc_bat_nor_slo_anl_por_prs_igb_mnd_akn_swa_yor_scr_mcd_bul_tsn_kor_ctl_owc_swt_rom_mol_fre_lda_lat_mlt_grk_tur_knd_chh_amr_fin_est_hun_uzb_tig_ind_arw_geo_sid_swe_lit_ewe_jav_xho_tml_dut_aze_amh_aeg_heb_pan_bem_ita_ukr_fbf_ven_krd_sun_tag_bsq_alb_guj_svk_bos_afr_cnt_spa_mao_azi_tsw_rus_hin_ger_mly_qcu_pol_hau_bam_cic_wly_jpn_zul_gam_ses_sod_ben_tha_dyu_moo_vie_urd_cze	0.50506402542543	1.12564200313544	0.263213601216436
453	fbf_sid_hau_swe_svk_igb_amr_ger_urd_pol_nor_aeg_owc_dut_jpn_bsq_est_azi_lda_hin_tsw_tha_wly_uzb_lit_zul_sun_mao_xho_bos_ctl_ben_tur_tig_ewe_aze_krd_arw_afr_mcd_chh_hun_amh_vie_sod_yor_ind_bem_cic_prs_bul_heb_tsn_tml_fre_por_dyu_ita_dgb_bat_mol_mlt_ses_gam_scr_glc_tag_eng_bam_pan_geo_kor_cnt_qcu_moo_rus_swa_knd_lat_cze_ukr_guj_akn_jav_alb_mnd_rom_fin_spa_slo_anl_ven_grk_mly_swt	-0.153601719852829	-0.328574466121145	0.743216052084569
454	tag_fre_bsq_tsn_eng_aeg_ewe_pol_lda_ses_zul_rus_lit_svk_mnd_lat_wly_cnt_ven_kor_hin_amr_bos_sun_mao_akn_ita_vie_hau_igb_gam_qcu_aze_ukr_ctl_bul_tsw_knd_amh_por_dyu_jav_geo_mol_tml_bem_krd_owc_moo_pan_alb_bat_mlt_urd_yor_tha_est_guj_dgb_mly_afr_fbf_cic_swt_spa_grk_azi_nor_swa_tur_jpn_arw_mcd_ger_heb_prs_anl_sid_xho_sod_slo_scr_glc_rom_ben_bam_fin_tig_chh_swe_cze_dut_ind_hun_uzb	0.626082846433697	1.62617088538567	0.107297271339668
455	grk_swe_aeg_tag_owc_pan_bam_hin_alb_tur_jpn_knd_krd_cic_tml_ven_swa_mcd_swt_fbf_scr_spa_fre_amr_xho_amh_tig_rus_mnd_aze_eng_sid_uzb_slo_arw_dyu_sun_ita_ses_igb_jav_ewe_ger_akn_glc_tsw_svk_kor_azi_tsn_bul_hau_geo_chh_por_cnt_ben_zul_bem_bos_wly_ind_heb_cze_afr_guj_lda_lit_gam_urd_prs_anl_pol_ukr_dut_mao_tha_sod_yor_nor_lat_bat_ctl_mlt_vie_fin_bsq_est_moo_dgb_hun_mly_qcu_rom_mol	-0.0585758519811296	-0.134363306497334	0.89340565041474
456	fin_tml_geo_ind_heb_jav_guj_bem_nor_mol_cic_azi_xho_gam_ses_bul_fre_mao_rom_ukr_mlt_mly_glc_bat_pol_zul_arw_grk_ewe_lat_lda_amr_sun_kor_owc_chh_tsn_dut_ben_eng_bsq_cze_moo_est_afr_cnt_igb_uzb_tsw_mnd_sid_ita_swe_tag_bos_dgb_akn_mcd_tha_yor_dyu_hun_lit_jpn_knd_wly_ctl_hau_pan_prs_alb_vie_amh_bam_aeg_sod_ven_krd_qcu_slo_ger_svk_scr_anl_por_swa_aze_tig_rus_urd_swt_tur_hin_spa_fbf	-0.0284259987861993	-0.0659072799775309	0.947593118405046
457	hin_rus_ind_krd_wly_mly_bem_ger_guj_lat_tml_xho_sun_sod_mol_mnd_swe_fin_azi_anl_por_tig_bul_sid_scr_hun_rom_cnt_cic_owc_ewe_ita_vie_dyu_tsn_spa_tag_mcd_tha_lit_arw_geo_bat_hau_bos_urd_tsw_zul_moo_amh_swa_mlt_uzb_heb_jpn_glc_cze_amr_alb_lda_dut_fre_yor_knd_jav_aze_bsq_ukr_slo_pol_akn_nor_fbf_pan_grk_ben_dgb_svk_swt_mao_kor_bam_ctl_ven_est_afr_chh_igb_aeg_gam_qcu_eng_ses_tur_prs	-0.0430107118408059	-0.0991813417078066	0.921207763695465
458	tha_afr_mao_fbf_dgb_cze_uzb_bem_swe_amr_swt_jpn_azi_zul_akn_rus_amh_ses_pol_owc_moo_cnt_svk_dyu_nor_ven_por_tag_ger_hun_alb_fin_tur_igb_ukr_aze_ewe_cic_pan_eng_slo_kor_urd_tsw_geo_sod_bul_lda_mol_swa_gam_vie_anl_bos_tsn_aeg_sun_dut_fre_xho_ita_bat_est_hin_ben_ctl_arw_rom_mnd_qcu_mcd_jav_prs_chh_knd_ind_hau_tig_scr_lat_yor_guj_grk_glc_spa_bsq_sid_wly_tml_mlt_heb_mly_bam_krd_lit	-0.307016917044999	-0.682325682588078	0.496729027701519
459	rus_dut_lit_scr_ger_ewe_glc_rom_sun_lda_spa_mcd_azi_dgb_gam_heb_ukr_grk_swt_hun_swe_wly_mlt_fbf_tha_ind_igb_anl_prs_vie_afr_sod_bos_cnt_chh_por_amh_sid_moo_bat_tag_ses_arw_mao_swa_tsw_uzb_urd_bsq_mol_pan_akn_kor_svk_cze_aeg_slo_xho_tig_est_geo_eng_qcu_bam_hin_ctl_amr_krd_fin_zul_bem_pol_ven_yor_alb_fre_tml_mly_hau_tsn_bul_lat_aze_dyu_ben_owc_ita_jpn_tur_mnd_knd_guj_nor_cic_jav	0.558041994487452	1.3927790118359	0.16700734735601
460	owc_heb_tml_mnd_xho_alb_swt_tig_est_anl_krd_lda_uzb_dyu_por_cic_mcd_bul_azi_ukr_rus_ewe_mol_vie_mlt_cnt_chh_aze_ven_jpn_amh_wly_slo_ger_tsw_tag_mao_igb_rom_spa_bsq_lat_eng_bam_geo_urd_knd_amr_scr_qcu_svk_cze_bos_tur_aeg_tsn_sun_yor_nor_afr_grk_ind_bat_ctl_dut_bem_swa_fre_mly_kor_hau_hun_ben_sid_ses_guj_pan_hin_jav_moo_arw_glc_lit_zul_pol_akn_fbf_tha_fin_prs_sod_ita_dgb_swe_gam	0.322157566361538	0.751410115631263	0.454303182038653
461	hau_vie_tsw_sod_fre_bat_pan_bsq_bem_scr_tag_cnt_ctl_tha_swt_aeg_est_svk_mcd_cze_por_amh_rus_eng_ita_kor_ukr_spa_azi_lda_nor_grk_tur_ven_mly_chh_guj_bul_mao_swe_lit_anl_knd_alb_wly_geo_ben_tig_ses_dut_ewe_cic_amr_qcu_rom_mlt_glc_fin_aze_prs_uzb_mnd_moo_fbf_sid_xho_afr_krd_igb_ger_urd_pol_tsn_gam_ind_sun_arw_zul_jpn_dyu_hun_bos_jav_yor_heb_dgb_bam_tml_swa_akn_slo_owc_lat_hin_mol	0.100919584913379	0.230260607954404	0.818395006316533
462	ses_dgb_arw_ita_ben_ind_pan_swt_geo_por_bam_ukr_pol_lit_kor_amr_dyu_swe_moo_eng_ger_rom_knd_slo_svk_bul_akn_mcd_xho_guj_owc_est_mly_glc_nor_fin_chh_bem_fre_sid_krd_tha_cic_tml_grk_ewe_scr_tsw_lat_prs_hin_cze_zul_tig_heb_uzb_tur_mol_spa_sod_alb_azi_lda_jpn_fbf_tsn_cnt_hun_mnd_ctl_yor_swa_aze_hau_mao_gam_wly_qcu_igb_amh_ven_vie_tag_anl_aeg_bat_jav_rus_bos_urd_afr_mlt_dut_bsq_sun	-0.136665600517935	-0.316895345869878	0.752033289616932
463	pan_azi_arw_alb_moo_bul_dyu_svk_lda_urd_por_mlt_akn_bos_bam_dgb_gam_hun_grk_sun_anl_bsq_wly_afr_igb_swt_sid_nor_rom_ven_pol_zul_geo_cnt_scr_spa_tur_ben_yor_mly_amr_aeg_fre_mol_ita_hau_bat_chh_ctl_slo_qcu_mcd_knd_krd_xho_tag_swe_jav_tml_cze_ewe_kor_fbf_ind_fin_lat_ses_sod_jpn_dut_aze_heb_bem_mnd_tsn_eng_rus_prs_vie_mao_ger_guj_tsw_swa_est_cic_hin_tha_amh_owc_ukr_glc_uzb_lit_tig	-0.348019392845396	-0.908657903515508	0.365879471733148
464	tsn_krd_slo_guj_hin_ukr_swe_aze_azi_jpn_tur_tig_mly_gam_rus_wly_mnd_uzb_ita_spa_qcu_sun_vie_igb_svk_owc_bsq_ind_lit_alb_sid_mao_lda_cze_zul_glc_prs_dyu_pol_ctl_xho_ger_dgb_tag_jav_swt_sod_bam_ben_grk_tha_urd_hun_pan_moo_knd_est_afr_scr_akn_eng_cic_chh_mcd_ses_ewe_bem_mlt_bat_bul_rom_tml_lat_yor_hau_arw_mol_aeg_kor_amr_dut_fbf_anl_bos_amh_heb_por_tsw_fre_swa_ven_fin_geo_nor_cnt	0.139485294615362	0.35590338878567	0.722718975499571
465	sun_uzb_swt_est_swa_glc_fin_tur_fbf_tha_jpn_hun_qcu_bos_bem_ger_heb_cic_tsn_ctl_amr_lat_ita_mcd_tig_ukr_krd_sod_ven_bul_prs_lda_nor_svk_slo_por_bam_aze_geo_jav_tag_rom_kor_arw_spa_mly_lit_chh_owc_urd_aeg_pan_ewe_tml_ses_yor_xho_swe_igb_cnt_mao_moo_akn_gam_vie_alb_scr_amh_azi_guj_afr_fre_grk_mnd_sid_rus_knd_cze_mlt_bat_mol_anl_dut_tsw_dgb_ben_pol_hau_dyu_eng_bsq_hin_wly_ind_zul	-0.160673313064976	-0.390096769464833	0.697357013398289
466	mcd_bam_tig_mol_mlt_chh_aze_svk_amr_sun_aeg_wly_azi_uzb_lat_swa_tml_qcu_bul_fre_swe_guj_ind_rus_zul_bos_moo_pan_fin_lda_mly_ben_kor_dyu_jav_igb_owc_arw_jpn_nor_heb_ita_gam_akn_swt_hin_tsw_ger_slo_yor_cnt_bem_bat_fbf_por_xho_sod_geo_anl_dgb_afr_ctl_ven_lit_grk_est_mnd_bsq_cze_eng_vie_rom_ewe_glc_amh_ukr_krd_spa_pol_hau_scr_mao_sid_prs_alb_knd_urd_tha_ses_tsn_tur_cic_hun_tag_dut	-0.812510736546983	-1.92869757331217	0.0568180284751847
467	tur_gam_bem_fin_arw_lda_heb_por_bat_tha_ind_rom_spa_igb_cnt_zul_guj_mnd_tig_vie_dut_akn_urd_ven_tsn_ger_anl_fbf_sid_alb_swt_lit_owc_pol_grk_moo_aeg_ita_qcu_pan_dyu_uzb_jav_bsq_mly_ukr_cic_glc_mlt_afr_sod_swa_sun_tml_cze_bos_rus_kor_dgb_krd_ewe_hau_ctl_slo_ben_tsw_lat_wly_geo_aze_amh_xho_nor_knd_mao_fre_mcd_azi_scr_eng_ses_prs_tag_chh_est_mol_swe_yor_amr_hun_bam_bul_hin_svk_jpn	-0.00395323337069518	-0.00948493450337246	0.992452547643752
468	ben_ger_geo_dyu_anl_tig_vie_bem_ukr_est_nor_swa_hun_heb_bsq_cnt_pol_slo_chh_tsn_knd_akn_hau_arw_igb_bam_aze_amr_dgb_guj_sid_tsw_jpn_prs_sun_cze_spa_swe_mly_bul_ctl_ind_tha_moo_urd_jav_azi_gam_tur_krd_mnd_fin_wly_dut_mao_sod_cic_owc_afr_pan_lit_uzb_bos_alb_xho_eng_mlt_aeg_ewe_zul_tag_rus_por_fbf_lda_lat_mcd_qcu_swt_glc_tml_hin_grk_yor_ita_svk_kor_bat_scr_rom_ses_ven_fre_amh_mol	-0.128879666795038	-0.344841957930479	0.730991839760145
469	ewe_afr_guj_cic_lda_tig_knd_gam_bul_aeg_scr_eng_tsn_ctl_fbf_ses_qcu_tsw_geo_bat_hau_alb_tha_zul_sod_azi_dut_cnt_lat_ben_ind_ger_nor_glc_tml_rus_xho_amh_amr_swt_swa_jpn_chh_ven_aze_fre_hin_kor_pan_sun_urd_swe_krd_bam_mly_vie_arw_svk_rom_jav_mcd_akn_bem_grk_tag_wly_anl_ita_ukr_est_pol_mnd_bsq_bos_tur_lit_slo_cze_uzb_mol_dgb_moo_por_prs_spa_sid_mao_owc_heb_yor_mlt_fin_hun_igb_dyu	0.074093086363638	0.173041886498936	0.862994561992929
470	tha_ukr_guj_chh_swt_mao_ben_tsn_zul_tig_glc_ind_uzb_fin_scr_bul_cic_pan_sod_amh_jpn_vie_akn_mnd_hin_svk_lat_hun_dgb_moo_por_amr_kor_est_prs_mly_bat_geo_nor_tur_swe_tsw_fbf_slo_azi_bem_dyu_wly_heb_aze_dut_tml_ewe_bam_bsq_ctl_fre_yor_bos_aeg_ita_cze_anl_mlt_urd_krd_eng_swa_sun_mcd_ses_gam_spa_sid_tag_afr_jav_ger_hau_grk_arw_pol_lda_rom_qcu_ven_igb_cnt_rus_alb_lit_knd_xho_mol_owc	-0.390525696165068	-1.02787926256817	0.30667262437219
471	ven_lat_anl_aze_cic_sid_sun_tsw_ind_prs_mao_dyu_ita_xho_mol_lit_jpn_scr_bos_yor_owc_sod_pan_amh_est_rom_heb_arw_igb_tml_spa_uzb_tur_por_akn_fin_hin_grk_swt_tha_tsn_swe_aeg_bat_bul_ses_moo_bem_mly_guj_eng_nor_glc_ctl_qcu_geo_fre_tig_tag_cze_mnd_jav_slo_rus_ger_ukr_cnt_vie_dgb_afr_chh_lda_hun_amr_urd_dut_bsq_krd_bam_mlt_wly_hau_ben_gam_svk_kor_mcd_knd_zul_azi_alb_swa_pol_ewe_fbf	0.207242969292922	0.530496991632287	0.597031876714817
472	azi_rus_grk_mlt_wly_tur_gam_arw_svk_hau_afr_tha_ben_glc_mnd_dgb_bat_ger_sun_mly_bsq_jav_swt_pol_moo_alb_jpn_dut_qcu_knd_tml_heb_guj_bem_lda_slo_tag_bul_nor_lat_fre_vie_aze_cnt_swe_fbf_yor_sid_zul_ewe_fin_bos_spa_rom_ctl_ukr_mcd_akn_aeg_ita_cze_chh_pan_ind_tsn_amr_krd_tsw_cic_prs_ses_xho_uzb_owc_geo_eng_sod_amh_hin_dyu_igb_tig_mao_anl_ven_swa_bam_hun_mol_kor_urd_por_est_lit_scr	0.376738094480577	0.859881823444906	0.392065400765783
473	mly_dyu_bem_mol_aze_glc_jpn_azi_sun_rom_spa_anl_urd_akn_chh_ses_amr_aeg_gam_knd_ven_moo_arw_rus_dut_eng_amh_swe_bos_heb_afr_pol_swt_slo_ctl_tsw_hau_wly_sid_ita_lat_kor_por_mlt_tha_vie_mnd_tsn_pan_tml_ger_tag_krd_xho_lit_grk_hun_swa_nor_qcu_cnt_dgb_bat_alb_cze_fre_uzb_ukr_lda_jav_cic_zul_yor_owc_est_scr_sod_tur_fbf_tig_fin_ind_svk_mao_ben_bsq_bul_geo_igb_guj_mcd_hin_bam_prs_ewe	0.91210921447203	2.25049474169953	0.0267743807492539
474	swt_tur_hun_ses_tag_nor_urd_sid_mcd_tsw_aze_moo_anl_akn_cze_est_swa_ger_ewe_dyu_igb_fbf_mol_pol_mlt_mly_sod_hin_fre_por_knd_eng_tha_chh_spa_tig_ukr_pan_fin_sun_cnt_bsq_mnd_heb_ctl_zul_lit_owc_uzb_gam_geo_krd_aeg_rus_guj_slo_tml_azi_bos_lat_ita_alb_afr_svk_xho_arw_swe_bem_bat_qcu_hau_kor_glc_dgb_jpn_prs_tsn_bam_grk_scr_lda_ben_rom_wly_vie_mao_yor_bul_jav_cic_dut_ind_ven_amh_amr	-0.133349882024214	-0.331240905439936	0.741207745805027
475	ukr_hau_dut_kor_ven_igb_jav_azi_pol_guj_vie_bos_knd_tsw_afr_hin_tag_bsq_urd_rus_mcd_fbf_swa_sid_qcu_rom_tig_mao_eng_amr_tur_svk_pan_ger_uzb_hun_arw_moo_yor_tha_scr_bul_anl_mnd_ita_ind_chh_slo_bat_est_mol_cze_tml_bam_nor_ctl_mly_sod_spa_akn_krd_xho_ses_jpn_por_glc_cnt_geo_sun_gam_fre_alb_mlt_aze_bem_grk_amh_cic_tsn_lit_prs_owc_wly_ewe_swt_aeg_lda_swe_dgb_zul_dyu_lat_heb_ben_fin	-0.483646918300451	-1.27311979163178	0.206148765515461
476	chh_dyu_pan_hin_heb_owc_bul_uzb_igb_mnd_spa_tha_eng_azi_nor_dut_swa_cic_aze_arw_ita_fbf_alb_lda_aeg_bam_jav_mao_rus_swt_cze_glc_mly_dgb_akn_bsq_moo_lat_hun_mlt_grk_qcu_krd_xho_ses_vie_ukr_ven_svk_ctl_jpn_tag_afr_est_mcd_sid_rom_amr_tur_tml_ewe_swe_tsn_cnt_tsw_pol_gam_ben_hau_mol_yor_lit_urd_anl_wly_geo_scr_sun_fre_zul_slo_prs_bat_bos_knd_kor_bem_amh_tig_ger_fin_sod_ind_guj_por	0.011700593563748	0.0267398028863138	0.978724561560696
477	cnt_mao_por_eng_rus_bul_ger_vie_ben_moo_bat_mly_est_qcu_jpn_akn_jav_svk_aze_bem_glc_xho_igb_amh_ctl_alb_dgb_tig_gam_ewe_bam_ind_ita_aeg_yor_rom_afr_arw_urd_tha_sun_hun_kor_zul_amr_spa_tml_hin_mcd_ven_owc_chh_scr_bsq_swe_sod_tag_pan_mol_tsw_swa_mnd_geo_lda_fre_azi_tsn_krd_cze_knd_fbf_lat_anl_mlt_dyu_swt_ukr_ses_sid_wly_uzb_hau_grk_nor_tur_slo_heb_prs_pol_guj_dut_lit_fin_bos_cic	-0.0553556956306439	-0.130628309064238	0.896351496192384
478	tur_glc_est_fin_anl_ind_knd_bat_kor_alb_zul_urd_ven_prs_hau_ctl_spa_ger_por_akn_swa_grk_tsn_fre_dut_cnt_slo_bsq_cze_yor_ewe_moo_rom_mly_svk_lat_tsw_cic_heb_hin_bul_aeg_eng_ses_tha_dgb_owc_mcd_jpn_uzb_tag_bam_krd_fbf_ben_hun_gam_swe_sun_bem_nor_tml_ukr_igb_sod_tig_lit_jav_chh_pol_swt_mnd_mol_qcu_scr_pan_bos_guj_lda_xho_arw_wly_mlt_azi_dyu_amh_sid_geo_rus_aze_amr_ita_vie_mao_afr	0.457528709908095	1.2089684252921	0.229739672067936
479	tig_pan_ind_afr_ctl_cnt_svk_grk_bsq_bos_cze_heb_mao_bam_sun_ukr_fre_guj_prs_aze_fbf_arw_amh_cic_akn_chh_alb_spa_tur_hun_sid_scr_dgb_zul_urd_glc_moo_sod_bat_gam_aeg_vie_dut_eng_jav_yor_ses_ger_tsn_tsw_amr_pol_hau_swe_mlt_ewe_nor_mcd_geo_azi_jpn_lda_rom_uzb_qcu_mnd_ven_knd_swt_est_swa_tha_por_fin_tml_mly_bem_ita_rus_ben_dyu_owc_krd_hin_slo_lit_tag_igb_kor_anl_mol_wly_lat_xho_bul	-0.0541053497439739	-0.12331279977033	0.902125514412811
480	por_jpn_grk_aze_dgb_mao_sid_hin_swe_pan_hun_prs_cnt_tml_vie_heb_lda_chh_mly_ctl_svk_pol_tig_krd_nor_yor_cze_owc_glc_tha_alb_jav_lat_qcu_mol_ewe_tur_est_tag_fbf_ses_ind_urd_mlt_bem_aeg_swt_rus_sun_amr_bul_amh_sod_igb_cic_gam_kor_fre_guj_anl_knd_bam_ita_tsw_lit_dyu_eng_scr_fin_geo_bos_tsn_spa_bat_ven_hau_mnd_wly_azi_zul_ukr_swa_ben_dut_ger_moo_arw_rom_uzb_akn_afr_xho_slo_mcd_bsq	0.239638792830189	0.57906712914006	0.563943824473067
481	eng_ita_fre_bam_bat_bul_arw_tur_tha_slo_amr_lda_ukr_mao_grk_urd_swt_aeg_mly_knd_dgb_por_lat_tag_wly_zul_scr_lit_tsn_amh_tml_pol_est_ind_akn_sid_swe_krd_cze_mcd_heb_hun_jav_swa_ven_uzb_gam_qcu_tig_alb_rus_spa_ben_vie_mlt_cic_owc_aze_kor_moo_sod_afr_bem_svk_yor_dyu_fin_ctl_guj_nor_chh_jpn_mol_anl_rom_bos_ses_hin_mnd_hau_glc_igb_cnt_geo_xho_tsw_azi_sun_ger_bsq_ewe_fbf_dut_prs_pan	-1.47166814178445	-3.49756923798732	0.000722012599827019
482	ukr_ewe_owc_zul_sod_uzb_mlt_hau_azi_dut_slo_rom_glc_gam_ger_hin_lat_mcd_aeg_amr_prs_svk_cze_moo_pan_dyu_tig_krd_lit_mao_dgb_yor_lda_wly_pol_bat_qcu_chh_grk_igb_eng_ven_ses_bul_bam_mly_swe_spa_scr_sun_bem_heb_sid_ctl_cnt_arw_aze_vie_tag_fbf_tml_tur_bsq_amh_guj_tsn_xho_afr_ita_hun_tsw_mnd_kor_por_mol_akn_bos_tha_est_geo_jav_cic_swt_fre_ben_nor_alb_rus_knd_jpn_urd_anl_ind_swa_fin	-0.0253201970975385	-0.0586305625471511	0.953372164591733
483	fin_mlt_ctl_wly_rom_tig_afr_uzb_fbf_kor_jav_aze_bul_mnd_amr_svk_yor_amh_zul_est_sun_ind_rus_grk_hin_dgb_swe_bam_tag_nor_akn_mao_gam_igb_xho_ses_chh_eng_glc_fre_mcd_dyu_bos_sid_swt_ukr_jpn_lda_bat_qcu_bsq_moo_dut_ben_anl_azi_vie_tur_urd_sod_ven_hun_knd_cze_tha_spa_pan_ewe_slo_guj_arw_prs_ger_lat_pol_mly_lit_por_swa_ita_aeg_tml_mol_krd_tsw_bem_cic_alb_geo_tsn_owc_heb_cnt_scr_hau	0.682029891876775	1.64190991068229	0.103986140969075
484	jav_mol_ctl_tml_chh_spa_hin_tag_cnt_bos_pol_uzb_ven_jpn_zul_nor_dut_aeg_mao_cze_ukr_mlt_bam_urd_hun_anl_tha_bsq_lda_qcu_igb_ewe_sun_aze_sid_knd_ses_cic_fin_sod_ita_slo_yor_bat_kor_guj_grk_swe_tig_rus_moo_tsn_akn_glc_bul_lat_tur_scr_tsw_dyu_wly_vie_mly_heb_azi_arw_est_alb_lit_dgb_pan_swt_krd_owc_amr_hau_rom_gam_ben_prs_ger_fre_eng_mcd_bem_fbf_afr_geo_amh_swa_por_mnd_ind_xho_svk	0.554584322412214	1.32559456391802	0.188221102301992
485	ita_grk_jpn_anl_urd_hun_guj_lda_yor_alb_pan_ewe_sid_swt_mcd_bat_geo_tha_aze_hau_ind_ger_akn_afr_mly_uzb_igb_xho_lit_mnd_zul_bul_rom_lat_tml_tsn_tur_chh_moo_ctl_vie_slo_sod_ben_qcu_dgb_ven_spa_cic_knd_mol_jav_gam_tag_fbf_arw_eng_ukr_bsq_fre_bem_dyu_glc_sun_hin_amh_swe_mao_heb_est_dut_tsw_tig_kor_svk_fin_bam_aeg_bos_mlt_cze_pol_nor_ses_cnt_krd_owc_scr_azi_prs_swa_wly_amr_por_rus	0.140160080215987	0.366166125992226	0.715072777214805
486	chh_spa_tsn_scr_dyu_nor_guj_mol_kor_ewe_fin_fre_uzb_est_eng_mao_sod_igb_tsw_svk_bam_heb_amr_aze_sun_qcu_grk_bos_ven_cnt_mlt_anl_bsq_jpn_amh_ctl_vie_rom_hun_swe_dgb_aeg_tig_swa_tur_ukr_mly_swt_owc_knd_lda_krd_yor_ses_tha_rus_dut_afr_ind_lat_hau_jav_hin_ger_alb_cic_lit_geo_tml_por_bem_moo_glc_urd_tag_ben_cze_bat_zul_prs_mcd_xho_gam_fbf_mnd_slo_akn_bul_pan_sid_pol_ita_wly_azi_arw	0.335340839128727	0.863267995940749	0.390210996830316
487	tig_mcd_ven_tsw_yor_ben_vie_rus_spa_lda_amr_sun_moo_heb_uzb_dgb_geo_ses_mnd_swe_krd_pan_swt_nor_amh_jav_cze_tml_cnt_arw_ukr_mly_hin_pol_knd_azi_bos_svk_guj_ewe_ind_xho_zul_gam_fbf_anl_qcu_owc_slo_scr_sod_bul_ita_bat_mol_alb_mao_wly_prs_ger_jpn_swa_tag_dut_hau_rom_est_tsn_chh_sid_igb_ctl_kor_tha_tur_fin_akn_hun_lat_bem_fre_por_mlt_bam_lit_afr_urd_aze_grk_aeg_cic_glc_bsq_dyu_eng	-0.131390794732248	-0.310404068484929	0.756948269068094
488	prs_por_jav_akn_ind_cic_amh_mnd_dgb_fbf_rus_wly_arw_aze_moo_eng_grk_est_tha_cze_bam_ukr_ewe_pol_dut_cnt_swa_krd_tig_afr_fre_ger_fin_ben_azi_hun_tsn_dyu_lit_ctl_swt_qcu_knd_geo_lat_ita_glc_tml_spa_bos_scr_pan_owc_lda_swe_vie_xho_bem_jpn_kor_yor_slo_bat_mcd_tag_zul_bul_svk_anl_mao_igb_sod_heb_ven_ses_bsq_rom_mly_gam_sid_mlt_tur_chh_hau_urd_mol_alb_uzb_hin_nor_tsw_guj_sun_aeg_amr	0.473947470158803	1.11955852859913	0.265785083442352
489	mao_yor_guj_knd_moo_ger_qcu_swa_rus_pan_tag_amh_urd_glc_zul_lda_xho_tsn_cic_swe_ukr_est_sid_ven_bos_hau_amr_mnd_ctl_alb_mol_azi_bam_ita_kor_jav_dut_vie_heb_nor_tha_rom_pol_ben_mcd_dgb_bsq_swt_hin_dyu_prs_akn_eng_aze_mly_bem_sod_anl_grk_tur_lat_ind_ses_cnt_spa_jpn_scr_uzb_ewe_fbf_bat_cze_fre_afr_lit_mlt_igb_sun_arw_hun_chh_gam_geo_tml_wly_owc_krd_bul_svk_fin_tsw_slo_tig_por_aeg	-0.413071881745462	-1.03033539939388	0.30552475213201
490	zul_tur_afr_grk_tsn_cic_guj_wly_swe_spa_arw_rus_cnt_mlt_mcd_ukr_bem_jpn_aeg_krd_nor_hau_moo_qcu_ses_dyu_owc_swt_slo_ewe_geo_scr_xho_bul_fin_azi_chh_lda_ven_sid_pan_amr_tig_ita_bat_vie_fbf_ind_igb_yor_glc_alb_bos_mol_kor_ben_lit_urd_hun_por_cze_tml_swa_tsw_eng_mnd_sun_anl_tha_bsq_fre_uzb_gam_est_svk_prs_rom_mao_ger_heb_sod_jav_tag_lat_hin_dut_aze_amh_dgb_akn_knd_ctl_mly_bam_pol	NA	NA	NA
491	mly_mnd_ger_ven_kor_cic_bat_ewe_svk_qcu_alb_bam_yor_gam_aze_lda_anl_tsw_igb_ben_sun_swa_ukr_rus_arw_jpn_tig_sid_mao_rom_prs_guj_slo_jav_zul_tha_krd_wly_xho_scr_lit_swe_bul_dgb_bem_por_owc_sod_vie_geo_amr_ses_pan_swt_chh_pol_cnt_bos_heb_afr_bsq_nor_eng_ind_aeg_est_hau_hun_hin_ita_tsn_mcd_fbf_ctl_cze_fin_urd_akn_mol_amh_mlt_spa_uzb_tag_azi_moo_lat_grk_dut_tur_knd_glc_fre_tml_dyu	-0.20358505210607	-0.470307903984042	0.639236136867502
492	ses_tig_fbf_sid_kor_slo_ewe_nor_lat_est_alb_mao_cnt_swt_geo_wly_tag_ukr_bos_ind_rus_hau_chh_glc_jpn_jav_pan_dgb_zul_bsq_aze_fin_eng_mol_qcu_tsw_akn_amh_tml_gam_lda_lit_prs_heb_ben_dyu_por_uzb_xho_ger_ctl_sun_moo_mly_bem_swa_swe_vie_bul_cic_arw_tsn_bat_grk_anl_igb_tha_mlt_tur_bam_amr_spa_ita_krd_knd_pol_svk_hin_mcd_rom_dut_cze_yor_fre_scr_hun_urd_ven_sod_guj_azi_aeg_owc_mnd_afr	-0.0670218526825355	-0.175263341766915	0.861253739488031
493	dyu_afr_akn_uzb_ind_tag_dut_guj_aze_alb_lat_bos_glc_sun_pol_ger_eng_scr_rom_cze_mly_mol_urd_ven_ctl_bam_igb_mcd_gam_grk_amr_owc_sod_xho_tig_kor_est_jav_cnt_fbf_lda_azi_wly_tsw_mnd_tsn_zul_moo_qcu_yor_anl_ewe_ben_dgb_hau_sid_hun_aeg_arw_spa_swa_bsq_prs_chh_swt_amh_ses_tur_bat_mao_bul_heb_rus_svk_jpn_fre_krd_ita_por_tha_ukr_slo_bem_pan_knd_nor_lit_hin_fin_mlt_swe_vie_geo_tml_cic	0.0140240153908858	0.0343702372948416	0.972655578633584
494	pol_arw_tsn_vie_cic_geo_est_heb_ind_mlt_ewe_tur_ben_por_ven_sod_lit_igb_scr_eng_azi_wly_zul_aeg_hun_qcu_glc_tml_ita_mnd_slo_bem_amr_owc_chh_jpn_ukr_mol_kor_jav_anl_swa_swe_lat_ses_aze_fin_fbf_sun_fre_mao_dgb_bul_lda_ctl_bos_urd_uzb_prs_tig_grk_rom_tha_sid_gam_spa_ger_hau_dut_afr_cze_mly_amh_mcd_swt_dyu_yor_tsw_nor_tag_bam_pan_alb_akn_hin_cnt_svk_bat_xho_moo_knd_guj_bsq_rus_krd	0.46666820465134	1.12631145343848	0.26293169414339
495	moo_aze_lda_krd_urd_yor_ind_bem_scr_aeg_glc_akn_kor_hun_tsw_swt_arw_hin_cze_heb_ben_sid_ukr_tml_tig_fbf_bsq_spa_mly_geo_knd_dut_xho_jav_swa_sod_vie_amh_est_grk_wly_por_tha_amr_prs_ewe_dyu_slo_chh_hau_fin_tag_nor_svk_pan_bam_swe_rus_owc_eng_mnd_bat_bos_sun_alb_mcd_anl_rom_qcu_ita_lat_ses_guj_gam_cnt_mlt_azi_uzb_zul_tsn_lit_mao_dgb_tur_ctl_afr_pol_jpn_cic_ven_igb_fre_bul_mol_ger	0.189188833559283	0.47929790698707	0.632851861221909
496	ven_uzb_mnd_svk_sun_moo_tml_bsq_amh_scr_prs_ger_xho_bos_ita_cze_sod_vie_zul_tur_por_sid_bam_glc_igb_gam_spa_wly_qcu_bul_fre_azi_akn_slo_est_krd_lit_nor_hau_tsn_hin_swa_knd_tag_geo_mcd_guj_bat_heb_tha_hun_cic_amr_kor_arw_tsw_urd_mly_dut_cnt_tig_ses_pan_eng_ukr_fin_rom_mlt_rus_afr_jpn_mao_owc_mol_alb_swt_bem_ctl_ben_dyu_anl_jav_ind_lda_swe_chh_aze_grk_ewe_fbf_yor_lat_pol_aeg_dgb	0.142076070641619	0.330145640003472	0.742032460914411
497	rus_sun_ita_slo_cze_guj_mao_lda_rom_sod_krd_kor_geo_cnt_mly_uzb_wly_fin_nor_urd_tsw_fre_chh_tsn_yor_hau_ind_vie_jav_bsq_bul_igb_bos_azi_tha_est_hin_xho_amh_tag_ukr_ses_ven_gam_akn_ger_por_aze_jpn_arw_swe_dut_alb_aeg_pol_amr_pan_tml_bat_anl_eng_mnd_grk_hun_bam_heb_lit_fbf_svk_zul_tig_moo_ewe_lat_swa_bem_dgb_ben_mol_knd_afr_glc_tur_dyu_cic_sid_owc_mlt_ctl_swt_scr_mcd_qcu_prs_spa	0.174989407194951	0.437110185887395	0.663044751244674
498	est_bem_alb_tag_akn_cnt_sid_lit_mnd_grk_knd_cze_bam_fin_amh_gam_wly_jav_mlt_cic_yor_tsn_mly_nor_lat_svk_mol_hau_fre_bsq_swt_eng_rus_anl_owc_bos_slo_tha_tml_ben_igb_vie_urd_kor_moo_tig_bat_ven_jpn_prs_aeg_uzb_glc_ukr_krd_por_afr_xho_ctl_sod_dgb_qcu_amr_dyu_tsw_guj_geo_pol_zul_hin_scr_ind_ita_mao_sun_mcd_spa_chh_rom_dut_aze_swe_ger_heb_lda_swa_ewe_hun_tur_pan_azi_ses_fbf_arw_bul	-0.124839997404821	-0.31655435961057	0.752291220946267
499	grk_jpn_amh_fin_fbf_tig_tur_tsw_qcu_cze_ven_lat_prs_knd_vie_dgb_bam_eng_sod_mol_tsn_hin_akn_ben_lit_rom_yor_ewe_ger_bul_pol_bem_dyu_urd_aeg_mlt_mao_moo_ctl_aze_guj_jav_xho_fre_lda_swa_tml_uzb_ind_rus_tag_afr_pan_kor_anl_bsq_mcd_mnd_est_por_wly_hun_swe_ita_sun_cnt_geo_gam_slo_svk_sid_mly_ses_amr_ukr_zul_scr_tha_bat_bos_glc_arw_swt_krd_nor_azi_spa_cic_alb_dut_heb_igb_chh_owc_hau	0.520200322478425	1.20884908762458	0.229785305164881
500	ger_fbf_aze_spa_azi_jav_gam_xho_vie_rom_lat_alb_heb_knd_yor_uzb_qcu_bem_tml_por_prs_akn_ses_bos_dgb_hau_svk_sun_bat_guj_eng_hun_est_amh_owc_bul_mol_grk_urd_mly_mnd_arw_swe_pol_wly_swt_igb_ctl_bam_zul_lda_aeg_tur_tig_rus_ewe_chh_nor_ita_tha_mlt_sod_tag_tsw_tsn_pan_bsq_glc_ind_anl_jpn_hin_dut_dyu_fre_krd_mcd_afr_sid_cic_geo_ven_amr_kor_slo_fin_cze_lit_ukr_cnt_swa_mao_moo_ben_scr	0.0911462220121632	0.232842101237139	0.816395700917061
501	swe_lat_mnd_ses_azi_igb_sod_krd_fre_ctl_ger_cic_mlt_mao_rom_knd_yor_akn_swt_ukr_alb_hin_zul_dyu_tsw_sid_tig_chh_tml_guj_amh_lit_cze_rus_vie_afr_ben_cnt_bul_qcu_dut_jav_uzb_anl_wly_fbf_bat_mly_amr_arw_xho_pan_jpn_aeg_lda_prs_bam_slo_tur_por_geo_ind_sun_kor_hun_moo_mol_aze_tsn_heb_grk_owc_ven_gam_nor_fin_est_tag_ewe_tha_svk_glc_urd_bos_hau_swa_dgb_bsq_spa_mcd_eng_pol_ita_bem_scr	-0.266050335749773	-0.686480312632205	0.4941183348831
502	cze_tig_cnt_bat_scr_bem_mnd_igb_rus_swt_sod_eng_wly_ven_nor_glc_fin_qcu_tml_aeg_alb_gam_xho_ukr_akn_dyu_hau_dut_fre_lda_prs_sun_mcd_arw_tur_ger_owc_azi_ben_ita_rom_zul_est_tsw_hun_tsn_ctl_bam_vie_jav_por_anl_mol_lit_knd_ewe_pan_svk_ses_pol_geo_amr_heb_tha_grk_uzb_krd_cic_afr_ind_mao_guj_mlt_yor_sid_slo_bul_tag_swe_spa_chh_dgb_moo_urd_bos_jpn_hin_aze_swa_fbf_kor_mly_amh_lat_bsq	0.493942526141843	1.26656379743756	0.208474340215227
503	spa_krd_lat_wly_moo_zul_azi_guj_igb_anl_cic_tig_tur_mao_aeg_scr_swa_eng_tml_amh_ctl_swt_yor_bem_alb_dut_vie_mnd_mcd_akn_tsw_bsq_mly_tsn_pol_cze_ewe_sod_kor_rom_heb_hun_mlt_pan_ind_owc_amr_sun_lit_bul_bat_nor_geo_svk_tag_arw_hau_fin_bam_urd_ger_cnt_ven_uzb_tha_chh_ukr_jav_hin_swe_slo_dyu_bos_fre_aze_est_lda_gam_por_sid_glc_ses_ita_dgb_rus_fbf_xho_mol_afr_grk_prs_knd_qcu_ben_jpn	-1.00499571462066	-2.47833740911846	0.0150029843738434
504	sun_ita_tig_ctl_sod_ewe_krd_lda_mly_amr_mao_moo_prs_mlt_xho_svk_yor_uzb_hau_fin_mol_ind_urd_guj_tml_rus_jav_slo_gam_azi_tha_swa_anl_hun_fre_owc_alb_aze_knd_akn_aeg_ven_afr_wly_spa_zul_pol_geo_dut_por_cic_fbf_swt_pan_hin_swe_est_cze_bat_rom_lat_jpn_mnd_glc_sid_mcd_scr_igb_kor_amh_grk_ger_dgb_chh_tag_bam_qcu_bul_tsn_ses_vie_ben_arw_ukr_eng_bem_dyu_lit_tur_bsq_cnt_nor_bos_tsw_heb	0.477991002459769	1.22132830641263	0.225048838915222
505	akn_gam_rom_lat_urd_est_rus_cze_alb_fin_bsq_mly_ger_azi_kor_pan_jav_uzb_dgb_yor_hin_aze_tsn_scr_bat_svk_sid_jpn_tml_tha_tur_ven_slo_afr_ctl_knd_ukr_spa_hun_zul_igb_guj_grk_xho_wly_lit_anl_fbf_nor_tag_heb_ben_geo_eng_hau_swe_chh_sun_mol_sod_amr_swa_pol_mcd_qcu_por_bem_arw_tsw_bos_ind_fre_mao_ita_ewe_ses_vie_bam_bul_glc_krd_lda_moo_cnt_cic_swt_owc_mnd_prs_tig_mlt_dyu_dut_amh_aeg	-0.931454009811767	-2.45409750432473	0.0159852986686212
506	hau_owc_urd_akn_afr_amr_mnd_mao_mlt_swa_geo_spa_swe_chh_bat_svk_bsq_igb_bam_cic_tag_uzb_dut_dgb_xho_tml_jav_por_rus_lit_amh_ben_azi_hin_hun_kor_grk_ven_eng_tsn_tur_bem_fin_tsw_bul_tig_ctl_sun_krd_knd_ses_pan_ukr_mcd_zul_guj_nor_aze_ger_sod_est_lat_ita_ind_mly_rom_moo_fre_lda_dyu_alb_jpn_cnt_pol_glc_anl_fbf_vie_gam_sid_prs_scr_swt_arw_tha_mol_aeg_wly_qcu_ewe_cze_bos_slo_yor_heb	0.118083810418921	0.292781845072856	0.770341156432936
507	est_ger_mly_spa_azi_urd_fin_afr_scr_cic_tag_nor_aze_amh_ita_bat_tur_ind_amr_fre_glc_akn_bul_pol_sun_tha_owc_wly_por_heb_ukr_jav_ses_rom_krd_eng_bos_dyu_dgb_swe_sod_ctl_tsw_moo_tml_mao_hun_sid_dut_zul_anl_mlt_igb_cnt_lat_guj_prs_uzb_tsn_grk_gam_knd_cze_fbf_geo_mcd_kor_pan_swa_ven_lda_ben_aeg_hin_bsq_bem_swt_xho_slo_svk_lit_tig_mol_arw_mnd_ewe_bam_qcu_rus_hau_chh_vie_jpn_alb_yor	-0.441257766751414	-1.04762122192105	0.297528214242406
508	guj_cic_tsw_ctl_ewe_aze_fre_fin_bem_ind_heb_bam_rom_vie_dut_amh_tur_rus_xho_tha_swt_alb_bos_mcd_lit_gam_dgb_arw_fbf_swa_dyu_jav_bul_scr_kor_hun_grk_lda_tml_cnt_ven_aeg_mlt_ukr_est_azi_nor_geo_bat_anl_cze_knd_slo_owc_sid_moo_sun_eng_chh_prs_ita_tig_yor_igb_mao_akn_sod_mly_ben_spa_pan_bsq_lat_tag_tsn_amr_qcu_wly_por_mol_afr_svk_pol_ger_glc_swe_jpn_ses_hau_uzb_urd_hin_krd_mnd_zul	0.0283261228797138	0.0669232419773189	0.946786474305818
509	est_swe_knd_fre_sid_ven_afr_ctl_swa_ger_urd_pol_nor_kor_yor_uzb_owc_pan_prs_qcu_aeg_azi_slo_aze_tig_amh_ukr_jpn_mol_swt_cze_spa_guj_amr_hau_dyu_tha_sun_rom_dgb_ses_tag_mcd_svk_geo_anl_bul_ben_scr_heb_bem_lat_jav_arw_eng_sod_bos_grk_mao_hun_bat_igb_vie_akn_moo_dut_tsw_ewe_alb_mnd_krd_ita_chh_lda_xho_glc_ind_cic_fin_zul_mly_wly_gam_por_hin_cnt_tur_mlt_lit_bam_tml_bsq_fbf_rus_tsn	0.283485166621989	0.750704327909015	0.454725863948895
510	scr_por_geo_moo_nor_mly_ben_fre_vie_hin_swe_hun_igb_spa_bem_tig_ind_tha_akn_mcd_qcu_knd_lat_grk_jpn_cnt_amh_urd_afr_sun_bul_tur_aze_chh_ewe_cze_uzb_bsq_aeg_bos_guj_est_mlt_pol_ven_pan_arw_rom_ses_zul_heb_jav_bat_mao_wly_yor_eng_dut_kor_tml_swt_tag_bam_slo_anl_fin_svk_owc_ctl_amr_cic_sid_ukr_alb_glc_tsw_azi_lda_hau_mol_lit_dyu_xho_prs_rus_sod_swa_ita_fbf_tsn_ger_dgb_gam_mnd_krd	-0.796158031127117	-1.78659390119182	0.0772616543317186
511	rus_hau_rom_bam_ewe_dgb_wly_mao_mlt_fre_sod_jpn_fin_qcu_tur_mly_geo_cic_ita_est_swe_bsq_pol_slo_tha_ses_dut_igb_bat_spa_sid_ukr_tml_sun_tig_anl_amh_grk_uzb_akn_tsn_arw_ben_bul_ind_ger_afr_azi_nor_lit_fbf_urd_tag_por_swt_swa_heb_chh_hun_lda_knd_dyu_mol_svk_gam_ctl_jav_xho_amr_vie_lat_bos_mcd_tsw_aeg_cnt_scr_eng_owc_pan_krd_glc_hin_mnd_cze_prs_alb_yor_guj_kor_bem_moo_ven_aze_zul	0.0517112812927639	0.11858680051947	0.905858491737552
512	urd_svk_moo_swt_akn_bam_sun_slo_mly_dgb_vie_nor_azi_ven_afr_jav_lit_tml_cze_wly_hun_arw_hau_cnt_amh_bat_yor_zul_ind_prs_ewe_bos_ita_bem_xho_hin_dyu_amr_swe_rus_tsn_tha_eng_ger_pol_tig_scr_ukr_qcu_sid_heb_sod_swa_grk_jpn_aze_mol_pan_bul_chh_cic_por_knd_dut_kor_guj_fbf_mnd_ses_mlt_rom_anl_gam_spa_lat_bsq_uzb_fre_ben_mao_est_fin_tur_alb_lda_glc_tsw_aeg_mcd_krd_tag_owc_geo_ctl_igb	-0.845068210492189	-2.23623554255019	0.0277275007060852
513	geo_cnt_alb_sun_mol_qcu_lit_azi_svk_chh_fre_grk_scr_swe_uzb_tsw_igb_ind_dut_aeg_heb_pol_rus_hun_bos_ger_fbf_lda_ctl_dgb_vie_zul_tha_wly_ewe_dyu_gam_amh_moo_cze_por_sid_owc_spa_knd_cic_mnd_eng_bsq_afr_krd_anl_kor_rom_jav_tml_sod_mcd_ukr_mly_nor_tur_aze_arw_guj_jpn_bam_tag_glc_hin_bul_ses_est_ita_lat_pan_mlt_ven_swa_yor_prs_hau_tig_bem_tsn_fin_xho_akn_amr_mao_bat_slo_ben_swt_urd	0.131857625881892	0.349332964391065	0.727629108643437
514	bat_mlt_ven_akn_tsn_tag_ses_kor_tur_ind_mol_knd_vie_slo_ita_sun_nor_chh_amh_sid_mly_ben_alb_bem_spa_yor_ukr_hau_fin_pol_swt_gam_svk_por_igb_lit_uzb_bos_hin_tml_owc_fbf_tig_krd_ger_geo_qcu_lat_fre_aeg_amr_azi_aze_arw_swa_xho_wly_guj_rom_afr_sod_jav_bsq_mcd_ctl_cnt_scr_bam_tha_anl_heb_est_glc_dut_cze_cic_hun_eng_grk_lda_ewe_moo_tsw_pan_mao_dyu_jpn_prs_bul_mnd_zul_urd_swe_dgb_rus	0.185442578466451	0.413911295791562	0.679892084601245
515	bam_ses_qcu_swa_azi_lda_tsn_amr_swt_amh_mlt_nor_mao_hin_ben_jav_sod_pol_ctl_spa_ger_fbf_svk_dyu_vie_arw_ewe_afr_bem_por_heb_gam_tsw_akn_glc_tha_sun_scr_zul_aeg_knd_tig_bul_guj_rus_grk_mcd_slo_jpn_xho_tur_ita_tml_mnd_lit_est_mly_anl_krd_igb_cnt_fre_pan_geo_eng_aze_mol_tag_ind_ven_yor_kor_cze_swe_uzb_sid_urd_hau_moo_bos_bsq_fin_ukr_dut_prs_rom_dgb_owc_lat_chh_hun_wly_cic_alb_bat	NA	NA	NA
516	gam_afr_sod_nor_geo_swa_mao_wly_azi_cic_fin_tsn_krd_dut_svk_swe_ewe_spa_uzb_mol_tsw_pol_scr_jpn_aze_sid_fre_xho_aeg_est_vie_grk_bem_mnd_fbf_ctl_moo_por_lda_mcd_bsq_amr_glc_ukr_hau_jav_prs_igb_zul_hun_arw_ven_ger_kor_tig_knd_amh_eng_sun_hin_ita_owc_bul_tml_mly_mlt_cze_ben_alb_bam_tha_dgb_chh_bos_cnt_anl_urd_tag_tur_akn_ind_ses_guj_dyu_heb_qcu_lat_yor_rom_lit_bat_swt_slo_rus_pan	0.0671915203597197	0.150818935433884	0.880445197153671
517	amh_mcd_bos_tur_ewe_grk_hau_ses_bul_slo_sun_bat_krd_akn_hun_amr_bsq_xho_uzb_vie_cic_afr_ven_aze_yor_arw_ben_wly_heb_mnd_ger_alb_knd_urd_igb_dgb_eng_ukr_fre_dyu_pan_tag_nor_geo_jav_lat_tsn_swa_scr_hin_por_tig_swt_mao_moo_chh_pol_swe_fbf_cze_lit_anl_prs_bem_bam_gam_ita_sod_rom_aeg_fin_spa_rus_guj_zul_jpn_svk_cnt_lda_est_ctl_tha_mol_owc_dut_kor_mlt_glc_ind_tml_tsw_azi_qcu_mly_sid	0.00673785379899322	0.0172315046971884	0.986288842939598
518	uzb_vie_urd_cnt_azi_wly_aze_guj_bsq_mnd_cze_tur_tsn_anl_fin_heb_dgb_ven_tml_bem_hau_pan_chh_qcu_knd_xho_akn_pol_rus_eng_lit_sun_arw_jav_ger_swa_moo_sid_tig_bul_est_ctl_lda_jpn_mlt_geo_ben_swt_hun_krd_amh_spa_alb_tsw_mly_yor_tag_kor_swe_mao_ind_afr_amr_gam_fre_lat_fbf_nor_por_dyu_svk_slo_hin_grk_ses_dut_rom_cic_mcd_bam_scr_tha_glc_bat_bos_owc_sod_ita_mol_aeg_ukr_ewe_igb_zul_prs	-0.254528911076071	-0.649549294433347	0.517584501264329
519	hau_dyu_ewe_spa_mcd_mly_pol_moo_por_lat_heb_qcu_sid_eng_lda_cic_alb_svk_ind_tsn_swa_uzb_fre_aze_lit_amh_scr_bat_guj_krd_sun_geo_swe_ukr_dut_azi_chh_mao_afr_pan_sod_fin_nor_est_igb_ses_yor_tsw_swt_ita_grk_bam_bos_rus_aeg_urd_mol_cnt_hin_cze_mnd_xho_arw_zul_vie_glc_tml_akn_bem_ger_ben_tag_knd_dgb_tha_hun_bul_gam_jpn_slo_rom_owc_jav_mlt_fbf_bsq_wly_ctl_tig_amr_ven_kor_prs_tur_anl	1.33259548095646	3.37644013906377	0.00107320223584635
520	tml_bem_mol_dyu_tha_igb_hin_mnd_swe_tsn_tag_krd_dut_geo_aze_knd_scr_sid_bam_bat_mao_kor_eng_anl_wly_ven_gam_svk_por_xho_est_grk_rom_bos_afr_dgb_nor_amh_lda_ses_hau_tur_moo_hun_bul_guj_jav_tsw_pan_azi_cze_prs_ger_vie_mcd_urd_uzb_bsq_rus_alb_fre_ctl_arw_fbf_mly_lat_ben_pol_chh_amr_ewe_ukr_tig_glc_mlt_swt_slo_cnt_spa_ind_ita_cic_sun_sod_akn_fin_lit_zul_jpn_owc_yor_heb_aeg_qcu_swa	-0.500028466217015	-1.17973575508993	0.24111433846929
521	scr_ses_nor_heb_ewe_amr_mnd_swt_yor_ger_rom_guj_zul_eng_azi_mao_chh_ctl_ind_fin_owc_cnt_bul_mly_ita_grk_bem_hau_bsq_aze_dyu_dgb_amh_tsn_igb_sod_prs_ukr_mol_xho_anl_mcd_fbf_gam_bat_swe_rus_vie_arw_moo_tsw_uzb_jav_tag_geo_dut_swa_pan_cic_aeg_wly_urd_tur_est_fre_bos_sid_por_pol_afr_lit_kor_alb_tig_jpn_knd_mlt_tha_ven_lat_bam_spa_glc_cze_krd_svk_sun_hun_slo_hin_qcu_lda_akn_tml_ben	0.153445106065921	0.399996459701548	0.690076388602833
522	jpn_ind_ben_mly_dgb_chh_mlt_grk_rus_guj_ita_mao_amh_wly_tsn_akn_mcd_tig_bat_urd_ctl_bem_bam_nor_moo_vie_sod_swa_scr_sid_gam_ses_fin_arw_glc_heb_bos_hin_dyu_rom_fre_tur_igb_hau_spa_afr_dut_aeg_owc_knd_tag_ven_aze_krd_prs_tha_alb_swe_ewe_swt_pol_xho_jav_lat_ger_hun_fbf_lit_ukr_mol_svk_zul_bul_yor_cnt_qcu_tml_eng_geo_bsq_anl_amr_cic_cze_uzb_tsw_pan_sun_lda_slo_est_azi_por_kor_mnd	0.279527663509816	0.724460759927899	0.470601583580283
523	aze_krd_mlt_zul_bam_slo_lat_pan_ctl_pol_sod_tig_ewe_dyu_rus_uzb_sun_arw_geo_yor_tml_anl_amr_rom_knd_lit_akn_gam_hin_igb_dgb_jav_ind_bem_mnd_nor_mao_guj_prs_ita_vie_bos_svk_fbf_sid_ben_qcu_cze_fre_heb_ger_tha_chh_lda_kor_swt_eng_tag_hau_amh_ses_spa_jpn_afr_wly_mol_aeg_tsn_swa_owc_bsq_moo_cnt_azi_tur_bat_alb_hun_mly_ven_urd_mcd_tsw_bul_fin_glc_grk_scr_est_dut_cic_por_xho_ukr_swe	-0.860821861520636	-2.33149733134174	0.0218868851869738
524	rus_aze_alb_lit_ukr_cze_mcd_mol_tag_krd_urd_gam_swe_bul_cnt_cic_heb_akn_ita_mly_glc_kor_por_fin_jav_zul_bsq_ben_ger_grk_azi_prs_igb_amr_bos_ewe_scr_pol_tha_lat_sid_dgb_knd_rom_mlt_amh_tur_est_uzb_guj_swt_swa_lda_sod_dut_pan_geo_eng_yor_nor_svk_sun_slo_vie_dyu_tig_jpn_mao_chh_bat_ven_qcu_tsw_wly_bam_hun_afr_spa_xho_fbf_tml_tsn_aeg_hin_ctl_anl_fre_arw_owc_ind_ses_hau_mnd_bem_moo	0.490849901605869	1.08916663443875	0.278894711258995
525	fbf_tha_hin_tml_cze_ukr_ses_heb_swa_dgb_bat_chh_dut_vie_anl_ita_bos_amh_ger_gam_pan_svk_zul_geo_cic_ben_rom_hau_yor_pol_lit_uzb_spa_bam_dyu_igb_hun_alb_guj_lat_por_arw_lda_est_moo_mly_rus_sid_ind_fin_xho_bsq_tsn_ctl_cnt_aeg_jpn_bul_sun_tsw_knd_fre_tig_sod_tag_mol_afr_swt_prs_mcd_slo_akn_urd_bem_mao_nor_wly_tur_mlt_azi_scr_aze_mnd_grk_amr_swe_owc_glc_jav_ven_krd_eng_ewe_kor_qcu	-0.193878235040129	-0.485821797372819	0.628236209029796
526	aeg_swt_ger_vie_spa_uzb_yor_knd_dgb_prs_gam_svk_ita_arw_bat_pan_ukr_mly_tur_alb_amh_grk_mao_ctl_tha_jav_azi_swa_urd_cic_ind_hin_tml_ven_tsn_mnd_sod_eng_heb_fbf_bam_sid_fin_anl_bul_ses_igb_mcd_xho_chh_tig_lat_cnt_bem_dyu_ben_lit_lda_afr_slo_bsq_qcu_hun_jpn_krd_scr_rus_tag_swe_tsw_mol_guj_est_nor_fre_glc_rom_aze_owc_pol_mlt_sun_hau_dut_por_ewe_wly_zul_kor_cze_moo_amr_geo_akn_bos	0.061663692532985	0.159360879454716	0.873730142522167
527	tag_geo_bam_swt_alb_tig_cic_grk_nor_yor_owc_qcu_aeg_sun_ben_swa_hun_wly_mly_knd_anl_eng_gam_aze_sod_afr_glc_mlt_hau_ind_dyu_kor_fre_por_swe_hin_vie_tml_jav_fbf_tur_ita_mcd_mnd_mao_ewe_urd_guj_slo_uzb_bul_igb_jpn_lat_moo_amh_mol_xho_ukr_bat_azi_prs_zul_ses_amr_krd_bos_tha_ctl_arw_bsq_cze_ven_scr_lit_pol_akn_heb_spa_cnt_dgb_rus_rom_svk_tsw_chh_tsn_fin_bem_sid_pan_est_dut_lda_ger	-0.600166117672997	-1.37838960594172	0.171390008057183
528	ita_heb_hin_pol_glc_tur_jpn_lda_slo_fre_owc_azi_mol_tsn_mnd_ger_amh_urd_bem_igb_ukr_rus_lit_fin_sid_ewe_bsq_uzb_alb_mlt_cnt_gam_zul_dut_kor_mly_ind_bat_bos_moo_xho_lat_anl_krd_ben_dyu_dgb_knd_guj_swt_ctl_grk_bul_est_spa_ses_arw_prs_wly_tml_sun_hun_swa_vie_aze_qcu_mcd_pan_yor_cic_tha_geo_aeg_svk_jav_bam_amr_cze_sod_swe_tsw_ven_hau_eng_scr_nor_por_afr_tig_fbf_akn_mao_chh_rom_tag	0.20082474663294	0.459154123795627	0.64719489411434
529	igb_xho_sid_heb_zul_lat_ben_qcu_krd_mao_afr_arw_svk_ses_hin_swe_dgb_mly_moo_tsn_mcd_rus_mlt_geo_jav_bam_uzb_bul_vie_scr_akn_alb_kor_amr_sod_pol_gam_spa_ita_por_tig_cze_amh_fre_grk_ukr_lit_dut_knd_guj_tur_ctl_wly_swt_est_swa_dyu_rom_bem_aze_chh_tml_jpn_lda_sun_ven_owc_ger_tha_bsq_aeg_hau_cic_hun_bat_prs_fbf_eng_mnd_tsw_slo_fin_nor_glc_cnt_ind_tag_pan_urd_yor_mol_ewe_anl_bos_azi	0.0973081884846793	0.252271149753886	0.801388185124133
530	moo_sun_fre_owc_tag_xho_swe_ukr_bsq_mao_qcu_mnd_pol_uzb_aze_azi_jpn_amr_bul_fbf_prs_arw_dgb_est_sid_tsn_mly_mlt_wly_afr_knd_ses_nor_zul_mcd_scr_tml_amh_krd_tha_hun_bos_ben_cnt_ctl_pan_hau_por_swt_ewe_lit_eng_igb_bem_yor_ita_akn_tig_grk_heb_hin_vie_ind_jav_cic_chh_mol_rom_svk_geo_dut_fin_gam_bat_rus_sod_ven_bam_aeg_spa_tur_dyu_glc_tsw_anl_swa_cze_ger_lda_kor_urd_alb_lat_guj_slo	0.149811842774699	0.338839629186729	0.735494408052816
531	jpn_cnt_hin_ind_aze_owc_rom_ukr_fbf_hau_ctl_lat_dgb_mnd_anl_tha_tsn_guj_arw_cic_dut_swt_lit_heb_wly_amh_azi_mcd_grk_pan_kor_tml_pol_bos_knd_rus_xho_tsw_por_sod_ger_lda_prs_yor_mlt_amr_cze_fre_bsq_urd_geo_svk_bem_krd_eng_glc_gam_igb_bat_ses_fin_uzb_spa_ben_afr_scr_jav_ewe_mao_bul_moo_sid_vie_swe_mol_ven_hun_zul_dyu_ita_slo_alb_tur_tig_bam_nor_mly_sun_tag_swa_qcu_chh_aeg_est_akn	0.0997365630174582	0.251327321721261	0.802115553522627
532	mnd_tig_qcu_lit_bat_aze_bos_wly_kor_tsn_zul_sod_moo_akn_chh_svk_uzb_por_vie_rus_sid_xho_igb_sun_ctl_afr_ewe_rom_ben_spa_swa_hun_scr_bam_mao_dyu_knd_owc_bem_fre_hin_bul_alb_est_hau_jav_cze_geo_tur_ind_ita_prs_grk_tml_slo_fin_glc_krd_bsq_tsw_pol_nor_swt_urd_ger_lda_anl_amr_cic_dgb_mcd_guj_fbf_tha_aeg_arw_heb_dut_azi_gam_tag_swe_mly_eng_ses_lat_ukr_jpn_ven_yor_cnt_amh_mlt_mol_pan	-0.181307763462425	-0.466708458922678	0.641799962237662
533	scr_yor_wly_tig_ewe_anl_bul_tur_tha_prs_hau_urd_pol_hin_guj_hun_swa_rom_lat_cic_ven_amr_glc_fbf_heb_knd_dgb_tag_tsw_rus_akn_dyu_tml_tsn_mly_ger_chh_mnd_jav_kor_sid_aze_bsq_eng_qcu_bat_dut_geo_est_ctl_moo_ita_mlt_aeg_zul_mao_jpn_svk_azi_alb_ukr_sun_por_sod_lit_ses_bos_fin_mcd_spa_arw_vie_xho_amh_afr_igb_mol_krd_slo_swt_pan_cnt_gam_ben_fre_swe_bam_bem_ind_grk_cze_uzb_lda_nor_owc	0.34512967115591	0.864961825845004	0.389285423802341
534	igb_hin_aeg_mnd_yor_dyu_krd_hun_grk_jav_prs_fbf_vie_cnt_owc_kor_fre_lit_wly_est_mao_por_arw_aze_akn_swt_pol_qcu_cic_amh_afr_mol_tha_ind_ita_bos_tsn_tur_bul_eng_bat_ses_bam_ewe_cze_spa_scr_svk_sid_tag_lda_pan_hau_ger_fin_nor_bem_alb_anl_rom_rus_amr_mly_ctl_ven_zul_heb_bsq_knd_mlt_sod_ben_azi_tig_swe_lat_sun_mcd_jpn_gam_slo_dut_tsw_chh_tml_urd_uzb_xho_glc_dgb_guj_swa_ukr_geo_moo	0.0392327619286597	0.0901486522172791	0.928362958171908
535	mlt_guj_ctl_hun_dyu_ewe_knd_wly_fbf_fin_amr_fre_lda_swt_bul_aeg_amh_ses_moo_ita_vie_tag_heb_hin_mnd_sod_ven_pan_svk_ben_glc_lit_ukr_jpn_por_krd_cze_bos_qcu_arw_tml_lat_jav_swe_azi_pol_rom_slo_afr_tur_cnt_tha_alb_grk_rus_chh_owc_est_nor_yor_tsw_kor_mol_tig_mly_bat_cic_uzb_anl_xho_scr_mcd_ger_mao_spa_swa_akn_igb_bem_urd_dgb_tsn_gam_dut_geo_bsq_sun_ind_prs_bam_sid_hau_zul_eng_aze	-0.571842589347945	-1.47906703075102	0.142501702155645
536	swe_igb_pan_qcu_hun_fre_svk_geo_bul_tig_wly_afr_est_tml_guj_prs_cnt_por_mao_dyu_ven_mlt_bem_grk_krd_bos_ind_tsn_moo_glc_gam_ewe_sid_chh_dut_lit_knd_ita_aze_fin_yor_heb_uzb_pol_spa_jpn_ukr_anl_xho_hau_jav_cze_bam_tha_ger_bat_owc_bsq_rom_aeg_arw_mly_mol_cic_eng_tsw_ctl_tag_hin_lat_ses_sod_dgb_azi_alb_vie_swa_akn_amh_lda_urd_amr_rus_zul_swt_sun_scr_slo_fbf_nor_mcd_kor_ben_tur_mnd	-0.767295613099035	-1.97691253426457	0.0510132002180827
537	xho_akn_bam_moo_dut_scr_guj_eng_rom_alb_tha_anl_gam_wly_azi_pan_ind_cze_dgb_uzb_sid_aze_bul_jpn_mao_bos_por_geo_mly_ctl_mlt_tag_tml_tig_lit_est_amh_owc_yor_aeg_fin_slo_qcu_fre_hun_swe_hau_sun_tsw_spa_igb_ses_arw_hin_cic_ewe_ven_zul_mnd_tur_lda_cnt_afr_kor_urd_bat_amr_nor_fbf_swt_swa_lat_jav_ita_sod_vie_tsn_chh_grk_krd_mcd_pol_ukr_bsq_mol_bem_svk_heb_dyu_knd_prs_ben_glc_rus_ger	0.0681356089338135	0.177586070441072	0.859434287399695
538	arw_slo_dut_amh_lat_fre_est_ctl_igb_ita_tml_pol_glc_knd_geo_bam_mcd_ses_uzb_lda_rus_mao_grk_bul_dgb_cnt_ven_mol_sid_wly_pan_vie_tsw_swt_cze_ukr_spa_ewe_tha_afr_guj_por_scr_tur_alb_fbf_lit_mly_fin_moo_jav_hau_ind_yor_bat_tig_svk_urd_akn_dyu_hin_prs_sod_swa_eng_sun_chh_kor_aze_mlt_bos_mnd_bsq_bem_azi_krd_tsn_rom_amr_ben_swe_tag_cic_zul_owc_qcu_gam_xho_heb_nor_ger_aeg_hun_jpn_anl	-0.612197858996998	-1.53297889382383	0.128675959875435
539	mnd_hun_kor_heb_cic_grk_scr_guj_fin_tsw_ses_mao_mol_hau_spa_tml_prs_cze_mlt_xho_glc_tsn_geo_knd_igb_aze_hin_urd_jpn_ind_bem_fre_chh_cnt_tag_swa_ewe_fbf_sid_pan_mcd_vie_eng_ben_yor_azi_por_gam_owc_amr_krd_moo_swt_sun_swe_dut_bat_dgb_alb_rom_zul_ita_ukr_nor_tha_lit_jav_rus_tur_qcu_sod_ven_tig_lda_anl_ger_dyu_wly_svk_est_slo_bsq_bos_bul_amh_aeg_akn_ctl_afr_mly_uzb_lat_pol_arw_bam	-0.45685562155815	-1.03077541763441	0.305319416446613
540	cic_arw_kor_bsq_bam_guj_sod_afr_glc_bul_ger_bos_geo_est_dgb_pan_mnd_xho_ind_swe_wly_cnt_hau_lat_mly_jav_bat_swa_fbf_qcu_ven_hun_svk_chh_spa_alb_fre_ita_por_mol_cze_ses_amr_eng_yor_scr_mlt_heb_krd_urd_ukr_prs_dut_tsn_ewe_tur_lda_aeg_jpn_anl_ctl_ben_akn_igb_rom_uzb_mcd_bem_aze_rus_sun_swt_amh_hin_knd_azi_mao_tig_lit_tsw_owc_zul_tag_sid_dyu_gam_moo_fin_pol_grk_vie_tml_slo_tha_nor	-0.584221281751062	-1.33718118087217	0.184424983801144
541	nor_mnd_fin_hun_cze_grk_urd_pan_pol_xho_dut_qcu_tur_cnt_mol_mlt_akn_cic_aeg_bos_amr_scr_amh_sun_ctl_lat_lit_yor_azi_ben_swa_ger_mly_alb_lda_rom_fbf_anl_rus_spa_hau_heb_tag_afr_zul_ewe_aze_mao_wly_ita_gam_jpn_krd_est_swt_hin_slo_tml_swe_arw_por_vie_owc_jav_bat_fre_tig_bam_tsw_guj_svk_dyu_dgb_igb_kor_ind_ses_uzb_bem_tha_ukr_sod_geo_chh_eng_mcd_glc_prs_knd_bul_bsq_moo_tsn_sid_ven	-0.0328997117221356	-0.0748694612506559	0.940479386601215
542	rom_ind_kor_svk_sod_zul_lda_sid_afr_mly_uzb_swa_gam_hau_heb_est_ewe_por_ctl_bsq_lit_eng_prs_tig_igb_bam_swt_guj_tsw_amh_scr_aze_arw_slo_moo_vie_glc_yor_fin_urd_lat_tha_rus_swe_jav_bem_akn_hin_jpn_aeg_nor_ses_bos_mcd_tsn_cic_ven_alb_knd_qcu_owc_dut_tml_spa_ben_cze_pan_ger_cnt_mao_pol_amr_geo_fre_chh_mol_dgb_mnd_wly_fbf_bul_xho_grk_anl_dyu_bat_tur_krd_ukr_tag_ita_azi_sun_hun_mlt	-0.746344419494824	-1.80432680523839	0.0744171171171848
543	aze_igb_tig_jav_bem_amh_tsw_zul_dut_eng_bos_urd_ctl_fin_cic_bul_dyu_spa_bam_lat_ses_sod_prs_mly_wly_azi_est_gam_hun_qcu_ind_bat_mol_bsq_tag_arw_fre_glc_geo_vie_svk_ben_heb_lda_mcd_hau_mlt_akn_xho_cze_amr_cnt_grk_slo_pol_kor_yor_por_sid_alb_mnd_jpn_ewe_swe_tml_rus_tur_ven_owc_chh_moo_pan_hin_nor_ita_lit_knd_swa_guj_fbf_scr_krd_ger_afr_anl_aeg_mao_tha_swt_sun_rom_uzb_dgb_tsn_ukr	-0.0065786878834498	-0.0146925798073028	0.988308913036782
544	tha_mly_mol_amh_geo_ita_amr_dgb_yor_gam_nor_moo_xho_vie_lda_swa_tag_svk_aze_ctl_qcu_cze_bam_cnt_prs_scr_igb_ind_rom_cic_lit_arw_bat_urd_hun_guj_wly_pan_tsn_uzb_bsq_fin_ven_ben_ukr_alb_fbf_zul_aeg_knd_fre_bem_est_glc_dut_jav_slo_heb_kor_sid_por_rus_mnd_mcd_ger_azi_swe_ewe_tsw_sun_lat_ses_tig_krd_chh_owc_swt_tur_hin_bul_eng_anl_dyu_jpn_grk_mao_bos_hau_spa_akn_tml_mlt_afr_sod_pol	-0.24837828809653	-0.557302032896025	0.578659964396375
545	hun_pan_lat_jav_ukr_ben_tag_geo_swe_urd_hin_mao_grk_cnt_gam_xho_est_afr_knd_sun_bem_uzb_arw_svk_akn_mnd_moo_owc_tur_fbf_bsq_jpn_guj_mly_ven_mol_tsw_sod_spa_fre_dut_fin_bam_ind_wly_swt_lit_cze_heb_pol_glc_amh_yor_aze_prs_cic_aeg_azi_dyu_bat_ctl_mcd_rus_dgb_ger_rom_alb_slo_ewe_qcu_zul_hau_nor_igb_bul_swa_lda_por_kor_mlt_scr_amr_bos_sid_vie_ita_chh_anl_krd_tml_ses_eng_tig_tsn_tha	-0.468520911275553	-1.11839361884014	0.266279488861095
546	yor_mlt_lat_mly_nor_akn_mao_tml_por_ger_ses_mcd_heb_jav_bam_swt_jpn_owc_xho_prs_fin_chh_hin_tsn_alb_sun_glc_mol_ita_azi_afr_tsw_bos_cze_hun_igb_tig_grk_krd_eng_hau_zul_rom_est_cic_fre_ven_dut_amr_guj_cnt_vie_svk_bsq_pol_qcu_tur_ukr_swa_moo_amh_bul_swe_fbf_sod_sid_slo_kor_anl_rus_aeg_urd_tha_scr_mnd_bat_dgb_aze_geo_uzb_bem_tag_ind_lda_dyu_arw_spa_ctl_gam_ben_lit_knd_pan_wly_ewe	0.569764232348254	1.50805488961168	0.134930184019098
547	scr_aze_pan_tha_swt_fin_wly_mlt_knd_ses_bat_akn_vie_rus_dgb_afr_lit_ger_amr_tig_igb_sid_tur_mao_cze_guj_bam_ita_por_anl_mol_sod_moo_svk_krd_tml_grk_jav_ven_yor_dut_ctl_alb_urd_swe_heb_fbf_hin_mnd_owc_jpn_est_ukr_bem_mcd_hau_hun_ben_uzb_bsq_cic_arw_sun_qcu_ewe_zul_slo_tsw_pol_amh_aeg_prs_swa_tag_bos_glc_geo_mly_gam_azi_rom_chh_bul_eng_nor_dyu_lda_tsn_xho_fre_kor_spa_cnt_ind_lat	-0.303891912620795	-0.779925176045624	0.437415340594739
548	arw_tsn_ind_ses_est_lit_bem_gam_urd_jav_amr_pan_dgb_pol_ctl_lat_tag_mly_wly_uzb_geo_tsw_fbf_scr_hin_mcd_swa_aeg_moo_bam_jpn_knd_ben_sun_mol_tur_mnd_por_hau_nor_hun_heb_spa_qcu_cze_aze_xho_yor_glc_sod_vie_swe_cnt_fin_bat_grk_cic_mlt_mao_guj_alb_zul_chh_slo_kor_tha_bul_anl_ukr_eng_krd_ger_bos_amh_owc_rus_rom_tml_svk_tig_dyu_prs_swt_fre_bsq_lda_ven_ewe_akn_igb_azi_sid_afr_dut_ita	0.0504096241785857	0.130429295701872	0.896508502000511
549	sod_tml_ven_sun_aze_pol_hin_rus_glc_slo_tur_mol_mlt_vie_hau_scr_lda_nor_yor_knd_arw_bat_zul_fbf_dgb_tig_xho_svk_ses_cze_cnt_mao_tsw_rom_wly_kor_grk_afr_ind_alb_spa_fre_azi_bem_cic_chh_mly_dyu_guj_geo_amh_ger_fin_ctl_sid_tsn_pan_heb_owc_qcu_igb_bos_dut_tha_anl_prs_hun_ben_mnd_ukr_est_aeg_krd_swa_swt_moo_tag_swe_amr_akn_jav_ita_mcd_bul_uzb_bsq_urd_por_ewe_bam_lit_jpn_lat_eng_gam	0.587013278250452	1.53959077256929	0.127055840010729
550	mao_zul_geo_bos_glc_ger_amh_wly_igb_cze_gam_sid_arw_svk_rom_chh_slo_lat_hun_bul_grk_anl_spa_lit_rus_pol_vie_bsq_xho_bat_owc_heb_krd_mcd_cic_tur_jav_est_mol_azi_ewe_tml_qcu_uzb_mnd_jpn_dgb_tha_dut_ind_ita_mlt_tsn_ven_cnt_tig_fin_guj_knd_mly_tag_scr_fre_tsw_alb_bem_aze_yor_sun_hin_urd_pan_swt_eng_fbf_bam_akn_hau_aeg_kor_nor_moo_ukr_por_amr_dyu_lda_ctl_prs_ses_sod_swe_afr_ben_swa	-0.411869776915143	-1.0920522033127	0.277631136353729
551	jpn_heb_swa_guj_igb_jav_aze_hin_pol_cic_amr_ukr_vie_scr_sod_dgb_tag_zul_fin_mcd_svk_ben_lit_uzb_urd_swe_swt_geo_grk_cze_anl_tig_azi_por_dyu_chh_ita_spa_qcu_pan_bat_sid_rom_mly_hau_mlt_arw_lat_fbf_eng_sun_fre_hun_akn_tha_moo_knd_ses_rus_wly_ven_glc_tsn_owc_tur_est_tsw_aeg_dut_ctl_alb_nor_afr_mao_mol_cnt_bam_lda_bul_amh_ewe_ind_ger_slo_bem_yor_prs_gam_xho_bsq_bos_tml_krd_kor_mnd	0.431980069234136	1.0455995289455	0.298456054935542
552	tml_wly_ewe_vie_aze_aeg_cze_cnt_kor_swe_afr_alb_glc_mnd_igb_bsq_tag_knd_grk_pan_tsn_hau_azi_jav_slo_ses_zul_ukr_moo_dut_mao_hin_fbf_nor_mlt_owc_cic_por_geo_xho_eng_tsw_arw_amr_amh_fin_qcu_akn_dyu_tha_sid_ben_pol_heb_chh_est_mcd_krd_sun_bem_jpn_urd_prs_lda_swa_ger_bul_fre_swt_scr_bat_mly_rom_dgb_bam_spa_svk_mol_lit_uzb_gam_hun_yor_tur_bos_ven_ctl_ita_tig_guj_lat_ind_sod_rus_anl	0.421966977645151	1.00380648572357	0.318076567459978
553	sid_bat_mol_dut_heb_akn_vie_geo_ctl_chh_ben_tig_aeg_anl_amr_owc_est_dgb_bem_krd_wly_mly_lda_lit_pol_swa_bam_rus_aze_moo_hau_dyu_jav_mao_glc_mlt_rom_hun_afr_hin_fin_svk_nor_fbf_slo_ita_ind_bsq_eng_tur_cze_sod_prs_swt_tha_spa_alb_cic_tml_yor_bul_tsw_amh_ven_bos_jpn_fre_tag_cnt_gam_pan_xho_zul_por_ger_qcu_mcd_urd_lat_sun_tsn_scr_grk_knd_ses_uzb_igb_kor_ukr_mnd_guj_azi_swe_ewe_arw	0.135298457666685	0.31451713015364	0.753832821771339
554	alb_dut_fbf_pan_tml_cnt_tsw_mlt_mnd_ukr_knd_moo_arw_bat_tha_chh_dyu_ben_sid_scr_heb_krd_geo_slo_tig_dgb_tur_mol_lat_swe_ger_fin_bem_uzb_por_anl_bos_ita_kor_guj_yor_lit_hau_xho_igb_bul_hin_ven_sun_est_hun_swt_gam_aze_ses_amr_afr_owc_rus_cic_ewe_tag_glc_lda_wly_swa_sod_mly_mao_tsn_amh_nor_spa_urd_bsq_ind_akn_svk_prs_azi_zul_grk_mcd_bam_jpn_aeg_ctl_eng_vie_rom_pol_qcu_fre_jav_cze	-0.538826736384214	-1.28626921035247	0.201542158323637
555	swt_swa_bam_ind_lat_dyu_vie_bat_cze_dgb_bos_ukr_cnt_arw_ven_mcd_xho_glc_uzb_owc_guj_scr_ctl_jav_tha_pan_azi_geo_kor_hin_anl_sun_krd_ben_spa_knd_ewe_tig_alb_nor_ses_amr_amh_urd_prs_ger_mly_bsq_hau_fin_akn_aeg_mao_slo_mol_eng_wly_aze_chh_hun_est_tag_tml_cic_lda_tsw_afr_rus_zul_rom_jpn_svk_tur_heb_sod_bul_pol_bem_fre_fbf_yor_moo_dut_swe_grk_mnd_sid_igb_qcu_mlt_gam_tsn_por_lit_ita	-0.365978400779991	-0.921714940683246	0.359062227528604
556	tsn_igb_vie_akn_lat_jpn_aze_est_hin_ind_alb_bem_fre_svk_sod_nor_sid_ses_dut_cze_moo_spa_fbf_kor_urd_lda_qcu_pan_swe_xho_amr_grk_krd_heb_tha_mcd_arw_geo_bos_por_tag_bul_tig_fin_guj_jav_tsw_dyu_anl_slo_rus_pol_zul_ita_swt_eng_prs_knd_mao_owc_bat_chh_swa_tml_mol_lit_hau_bam_mly_ewe_cic_cnt_sun_uzb_mnd_amh_glc_afr_scr_rom_yor_gam_mlt_bsq_tur_ben_dgb_ger_ven_azi_wly_hun_ukr_ctl_aeg	-0.475781888865652	-1.10311150879003	0.272825047650253
557	tag_cic_azi_urd_tur_lit_mol_ger_alb_tig_ses_jpn_hun_rus_bat_spa_aze_sid_tsn_eng_swt_bam_pol_swa_dut_cnt_mly_nor_swe_ukr_cze_glc_fre_bsq_fin_rom_bul_qcu_guj_ben_owc_uzb_slo_mlt_amr_lat_igb_sod_anl_hin_ven_por_zul_vie_svk_bos_bem_dyu_akn_ita_krd_grk_sun_ewe_arw_moo_wly_xho_knd_ctl_tha_fbf_mao_mcd_hau_prs_chh_scr_jav_geo_afr_gam_pan_aeg_tsw_lda_mnd_tml_yor_dgb_ind_amh_heb_est_kor	0.728254848599551	1.93139467486423	0.0564791596022247
558	swe_fin_bat_gam_mly_rom_slo_bsq_sod_lat_dgb_afr_yor_hun_aze_jpn_rus_tur_tag_knd_scr_urd_kor_ita_ses_uzb_ctl_anl_amr_jav_amh_hin_igb_spa_hau_owc_glc_mnd_tsw_cnt_nor_moo_swt_sid_tig_geo_grk_fbf_mao_heb_swa_ger_qcu_fre_chh_ewe_bam_aeg_tml_bem_ven_cze_azi_sun_eng_pol_cic_dyu_alb_wly_vie_akn_ukr_est_por_xho_pan_mlt_ben_dut_svk_mcd_lda_mol_ind_bul_arw_lit_tsn_prs_zul_krd_tha_guj_bos	-0.409838458104163	-0.957594913863987	0.340749857559376
559	hin_zul_anl_tha_cnt_owc_wly_est_eng_aze_ukr_bos_pan_ses_glc_uzb_mcd_sod_kor_ctl_amh_mol_rom_jav_heb_chh_tur_bam_ind_yor_prs_arw_fre_pol_sid_xho_mnd_vie_lat_por_lit_swa_cic_tag_aeg_slo_krd_bul_bat_fin_tsn_ven_tsw_amr_mly_ben_lda_alb_mao_jpn_grk_bem_dut_dyu_swe_ger_ita_tig_dgb_spa_urd_igb_bsq_akn_svk_sun_fbf_hau_qcu_cze_rus_geo_afr_nor_knd_guj_azi_swt_tml_hun_ewe_scr_mlt_gam_moo	-0.101280821280879	-0.234184791804633	0.815356297834563
560	eng_dyu_gam_scr_uzb_kor_svk_chh_azi_bem_ewe_ukr_guj_krd_tig_ita_bos_qcu_swe_pan_est_aze_tur_dut_cnt_arw_wly_prs_bat_bul_ven_jav_grk_lda_knd_sid_lit_rus_mly_mnd_amr_hin_hau_sod_mao_igb_afr_por_tag_spa_ben_yor_mcd_slo_tha_xho_glc_anl_vie_dgb_hun_zul_moo_aeg_swa_urd_jpn_mlt_bsq_sun_swt_geo_lat_cic_ind_alb_tsn_owc_heb_tsw_nor_tml_fin_ctl_amh_mol_fre_ger_pol_rom_bam_akn_ses_cze_fbf	-0.204345695687223	-0.468622003514467	0.640436433151504
561	sun_nor_eng_gam_mol_mao_tha_dut_arw_sid_bat_fre_pan_tml_amh_fbf_scr_chh_alb_jpn_ita_por_sod_kor_tsw_lit_mcd_wly_tig_swe_mlt_swt_ctl_rom_amr_yor_ukr_mnd_dgb_slo_lda_afr_anl_moo_tsn_svk_urd_cic_qcu_fin_owc_ewe_ven_vie_rus_knd_heb_bsq_cnt_akn_ben_aeg_spa_grk_ger_jav_bam_mly_azi_guj_hau_dyu_geo_zul_igb_bos_xho_pol_ses_glc_krd_swa_tag_tur_est_uzb_prs_ind_bem_bul_hun_lat_cze_hin_aze	0.725505742106031	1.9992620161198	0.0484984635287443
562	grk_cze_lit_krd_azi_rom_sod_cic_por_igb_xho_swa_aze_fre_hun_ukr_nor_owc_tig_vie_dut_ben_amh_mao_tsw_ewe_fin_pol_kor_bat_amr_tml_lat_chh_ind_slo_bul_spa_mcd_mol_hau_guj_urd_swt_arw_yor_glc_sun_aeg_bem_cnt_ctl_heb_swe_jav_uzb_wly_rus_zul_ita_jpn_afr_alb_gam_prs_mnd_tur_lda_ger_moo_mlt_est_qcu_pan_sid_eng_bam_tag_tha_bos_ses_dgb_scr_geo_fbf_ven_tsn_dyu_knd_hin_anl_svk_akn_bsq_mly	-0.274812433601222	-0.732014797425426	0.466000248284691
563	bul_heb_tig_fre_dyu_fin_amh_knd_sod_aze_jpn_mao_dut_nor_qcu_bat_eng_tsw_yor_dgb_svk_hin_ctl_rom_cic_ven_igb_ses_tur_jav_glc_sun_krd_swt_pan_gam_lit_ita_cnt_swe_owc_slo_ger_ewe_fbf_prs_urd_akn_cze_bam_tha_mcd_anl_azi_ind_alb_wly_bsq_bem_geo_ukr_grk_swa_aeg_rus_mnd_moo_mlt_tml_mol_mly_spa_bos_scr_tsn_est_tag_uzb_vie_kor_lat_arw_afr_chh_sid_zul_hun_hau_por_ben_amr_xho_lda_pol_guj	-0.200105042469599	-0.462369025709772	0.644896645651615
564	swa_afr_akn_tur_pol_jav_jpn_moo_tml_anl_scr_yor_ukr_mol_chh_heb_slo_fre_sod_alb_gam_urd_kor_tha_zul_igb_amh_tsn_dyu_azi_aeg_ses_svk_vie_bos_bem_guj_lda_cic_ita_rus_knd_mlt_tig_tag_fbf_fin_swe_spa_lat_rom_por_wly_pan_ven_grk_qcu_geo_arw_bul_lit_sun_tsw_ewe_bam_ctl_sid_prs_cze_uzb_hun_dut_nor_dgb_cnt_owc_mao_eng_aze_glc_est_ind_xho_hau_krd_mcd_bat_hin_ger_swt_bsq_ben_mly_mnd_amr	-0.0666211414796315	-0.161778543081433	0.871831206404426
565	mnd_ewe_amr_dgb_spa_cic_arw_tsn_fin_slo_tig_cnt_ctl_mly_zul_chh_ses_eng_amh_tur_ven_ind_bam_lit_svk_vie_rom_tml_uzb_alb_akn_sun_jav_wly_lat_bat_tha_fbf_prs_owc_aze_hun_moo_swe_aeg_anl_bem_grk_heb_glc_dut_fre_qcu_yor_hau_afr_bsq_dyu_swa_guj_sod_bul_ben_ita_tag_cze_mlt_ger_mao_knd_swt_urd_xho_geo_bos_sid_gam_scr_mcd_rus_tsw_lda_krd_por_kor_jpn_pol_hin_azi_nor_mol_ukr_pan_est_igb	0.433403367421902	1.10461039263604	0.272178148598348
566	krd_dut_tsw_urd_bat_ukr_ita_zul_aeg_cnt_alb_bul_slo_anl_fre_eng_wly_cic_mol_swe_grk_ven_jav_bem_rus_igb_pan_pol_afr_bos_mcd_sod_aze_swt_mao_chh_dyu_fbf_dgb_lda_ben_xho_knd_amr_hun_owc_tha_tag_heb_ind_geo_mly_moo_sun_gam_tml_est_lit_ses_por_hau_sid_tsn_vie_kor_ger_bsq_arw_spa_fin_bam_qcu_cze_nor_mlt_yor_amh_svk_glc_rom_akn_mnd_hin_scr_ewe_jpn_tig_ctl_azi_prs_guj_tur_lat_swa_uzb	-0.270497856829546	-0.640884394424266	0.523173935202092
567	uzb_glc_est_rom_krd_bem_hin_ger_xho_cnt_scr_mao_lit_ukr_heb_ita_wly_tsw_tag_dgb_akn_swt_owc_swa_cic_azi_amr_ben_hau_por_lda_alb_spa_vie_moo_cze_guj_eng_knd_dyu_igb_svk_ctl_mlt_gam_chh_tml_anl_ses_pol_slo_bsq_ewe_hun_bos_fbf_mcd_afr_jpn_bam_sun_yor_tha_qcu_arw_grk_sod_ind_swe_tig_jav_mly_amh_geo_bat_tsn_ven_zul_lat_fre_fin_tur_aeg_sid_mnd_kor_pan_prs_rus_mol_dut_nor_urd_aze_bul	-1.05637385383154	-2.61484602529947	0.0104144942579189
568	ita_moo_ven_mol_fin_ses_lat_lda_fre_vie_fbf_knd_dgb_zul_swt_afr_aze_dut_sun_xho_cic_lit_hun_aeg_tha_urd_tsn_est_ger_chh_ukr_tsw_swa_hau_mlt_yor_amr_nor_sid_hin_pol_mly_eng_glc_azi_bam_kor_scr_bem_heb_tag_grk_jpn_ewe_alb_ben_svk_wly_tig_spa_dyu_mcd_swe_por_pan_jav_ind_akn_amh_owc_guj_arw_qcu_geo_ctl_anl_bsq_slo_tur_rom_bos_igb_bat_gam_mnd_uzb_mao_rus_cze_bul_tml_prs_sod_cnt_krd	-0.0914106089332138	-0.218807690478227	0.827279325666804
569	amr_sid_tml_akn_swa_svk_tig_cnt_bos_pol_mol_rom_arw_owc_mlt_ita_aeg_wly_cze_ukr_slo_gam_tsn_cic_rus_azi_por_anl_igb_est_lat_urd_ind_zul_knd_ben_tur_ses_fin_jpn_lda_chh_afr_alb_krd_heb_tag_fbf_uzb_kor_ger_glc_nor_mcd_yor_moo_bat_vie_tsw_tha_ctl_dgb_hau_ewe_bsq_mao_mly_swt_geo_bem_swe_xho_fre_sod_hun_prs_jav_bul_mnd_bam_amh_pan_eng_hin_aze_scr_ven_spa_qcu_dyu_dut_guj_lit_grk_sun	0.835461131207856	2.21482523402976	0.0292144425234738
570	qcu_amr_chh_tsw_fin_lat_tha_rus_owc_alb_swe_geo_hau_cic_bos_heb_jpn_cnt_dut_sod_spa_grk_swa_eng_azi_lda_slo_akn_vie_mly_mol_prs_amh_krd_kor_swt_ven_pan_mcd_gam_dgb_pol_knd_hin_afr_jav_ger_arw_mao_tig_urd_fre_dyu_sid_uzb_tsn_ben_wly_ewe_moo_mnd_est_xho_aze_mlt_lit_fbf_bem_por_bam_igb_bul_hun_yor_sun_svk_tur_ind_rom_tag_guj_bat_ctl_nor_aeg_cze_glc_ukr_bsq_ses_anl_tml_scr_ita_zul	-0.0365378720055431	-0.0882641362158534	0.929856529178721
571	cic_fre_hun_tur_akn_vie_aze_tml_afr_lda_dyu_glc_hin_bam_fin_mnd_grk_yor_amh_azi_ses_jav_mly_ind_swt_alb_moo_igb_por_ctl_uzb_sun_slo_pol_mol_chh_xho_scr_cze_nor_tsn_bos_bsq_prs_heb_svk_guj_aeg_bul_rom_zul_mlt_owc_tag_tha_qcu_anl_arw_eng_tsw_mcd_knd_swe_kor_swa_wly_ukr_dgb_ben_urd_amr_pan_hau_tig_jpn_krd_spa_ewe_geo_est_cnt_bat_lit_sid_gam_ven_lat_mao_dut_fbf_sod_ita_ger_bem_rus	-0.458822253460199	-1.11453786886836	0.267920513906313
572	tsn_cze_akn_rom_por_fbf_wly_dyu_ctl_fin_azi_cic_anl_eng_krd_bos_swe_tsw_ben_zul_dut_guj_sod_mol_tml_slo_lat_sid_alb_chh_uzb_prs_arw_ewe_hin_jav_ven_tag_spa_mlt_nor_gam_qcu_swa_cnt_rus_bam_scr_amh_ger_sun_lit_afr_ses_bsq_mcd_bat_tig_pol_heb_swt_xho_amr_tha_bem_pan_mnd_fre_knd_owc_est_urd_mao_moo_hau_aeg_mly_vie_ind_lda_aze_dgb_hun_glc_bul_tur_grk_jpn_ukr_yor_igb_kor_svk_ita_geo	-0.090331719774447	-0.20722382044954	0.836288131634537
573	dyu_knd_bat_tha_dut_slo_tur_zul_ita_aeg_glc_ven_aze_rus_arw_ctl_hau_bem_cnt_eng_est_mnd_fbf_svk_ind_urd_igb_mlt_sid_sod_lda_ewe_amh_fre_gam_ger_bos_mcd_lat_qcu_hun_mao_lit_spa_krd_fin_mly_akn_afr_por_tml_yor_anl_bul_ses_cic_azi_guj_geo_swe_sun_wly_pol_bam_owc_rom_scr_kor_pan_swa_dgb_grk_cze_bsq_vie_tag_swt_uzb_ukr_alb_prs_nor_hin_xho_moo_tig_jpn_ben_heb_mol_amr_tsw_chh_tsn_jav	0.323976538695706	0.758979365503311	0.449784285239098
574	bem_fin_rus_zul_cnt_est_lat_cze_lda_hau_igb_rom_tsn_dgb_azi_tig_urd_alb_spa_ven_vie_jav_lit_dyu_ben_owc_bsq_gam_prs_tml_mly_amh_eng_swt_guj_heb_bat_kor_ewe_dut_ses_wly_uzb_pol_swe_ctl_swa_glc_aze_geo_moo_ind_xho_nor_bos_scr_bam_jpn_chh_sid_hun_mol_mcd_ger_akn_pan_aeg_mnd_ita_slo_tha_grk_krd_mao_mlt_tur_sun_hin_arw_fbf_por_afr_cic_tsw_sod_anl_knd_bul_yor_amr_svk_tag_fre_qcu_ukr	-0.0170456985364209	-0.0405780155220461	0.967719297378763
575	zul_swa_mnd_dgb_scr_mol_jav_sid_lda_tml_hau_cic_ses_tig_arw_urd_lat_est_ctl_heb_bsq_slo_geo_gam_afr_cnt_ukr_akn_tur_rus_dut_mao_swt_krd_aze_sun_rom_kor_bem_qcu_eng_fre_swe_por_ben_grk_fin_uzb_azi_pol_cze_hin_fbf_wly_tsw_anl_svk_sod_bat_bam_vie_yor_tha_ven_ger_mly_aeg_bul_ita_spa_glc_hun_ind_dyu_owc_moo_lit_mlt_bos_xho_jpn_pan_tag_chh_amh_ewe_guj_knd_igb_nor_prs_mcd_amr_alb_tsn	-0.00416667261341498	-0.0102297115066587	0.991859925947115
576	knd_wly_gam_ewe_hun_ita_hin_scr_sod_igb_rom_jav_owc_geo_ben_tur_zul_eng_bsq_dut_bam_lda_ctl_svk_dgb_chh_fre_fbf_bat_qcu_ger_por_slo_guj_akn_sid_tml_uzb_bul_mol_mly_cze_pan_ses_lat_aze_moo_mnd_fin_est_cnt_tsw_heb_nor_tha_swe_sun_afr_bos_mao_swa_bem_amr_tsn_glc_arw_mcd_ind_grk_amh_ven_xho_kor_krd_rus_spa_tig_prs_urd_vie_pol_dyu_swt_alb_hau_mlt_azi_aeg_lit_jpn_cic_anl_yor_ukr_tag	0.898759996378326	2.12707243851032	0.0360607163059057
577	amh_tsn_tig_chh_xho_urd_bul_ben_cze_ctl_aze_mnd_slo_tur_mly_tsw_bos_dyu_afr_igb_dut_ewe_vie_ukr_cnt_hin_bam_fre_svk_aeg_krd_eng_por_lda_geo_ses_pan_jav_swa_jpn_kor_tha_mlt_mao_lit_bat_zul_ger_ita_akn_tml_uzb_yor_est_swe_ind_mcd_fbf_qcu_guj_amr_prs_moo_grk_swt_azi_dgb_fin_lat_ven_gam_hau_glc_bsq_owc_nor_pol_sod_hun_scr_bem_sid_arw_sun_anl_mol_rom_wly_tag_spa_cic_alb_heb_rus_knd	-0.652223212749027	-1.55004513368816	0.124527156237749
578	kor_vie_tsw_anl_ita_lda_guj_tml_mlt_mol_krd_ven_tur_urd_slo_hin_zul_amh_fin_azi_mcd_ben_lat_owc_sid_bam_spa_heb_mao_fbf_hun_amr_jav_xho_uzb_aeg_swa_gam_igb_sod_pol_tha_fre_bos_prs_knd_bat_ewe_tag_rom_tsn_bsq_grk_dgb_pan_swt_svk_ukr_hau_wly_jpn_ctl_akn_glc_mly_afr_alb_aze_sun_por_geo_scr_cic_dut_nor_lit_cze_tig_swe_ses_ind_cnt_eng_rus_mnd_qcu_arw_dyu_chh_est_ger_moo_bem_yor_bul	-0.0726660874428207	-0.169915222819911	0.865445886411387
579	dyu_moo_hin_aeg_mlt_svk_ind_mol_kor_sod_geo_alb_mcd_slo_rom_cnt_arw_urd_vie_tha_ben_tag_tsn_hun_lit_aze_amr_dut_eng_guj_owc_chh_ukr_mnd_uzb_bem_bul_yor_pan_wly_igb_tig_mao_qcu_bsq_scr_rus_tml_ita_hau_xho_anl_ewe_swt_est_krd_amh_knd_ctl_gam_bat_cic_ses_nor_jpn_sid_bam_akn_lat_fre_pol_jav_sun_swa_lda_ven_swe_heb_bos_ger_tsw_tur_afr_cze_fin_glc_por_zul_dgb_spa_fbf_mly_prs_azi_grk	-0.373346910481324	-0.872330848892644	0.385274531064035
580	swa_gam_grk_swt_ewe_dgb_fin_anl_mcd_akn_guj_nor_hau_heb_afr_arw_pan_urd_jav_tha_kor_fbf_spa_sid_tig_por_swe_yor_cnt_igb_pol_ind_jpn_eng_ben_hun_amh_svk_tml_azi_amr_tsw_scr_mol_moo_prs_lat_bul_bos_knd_aze_cze_mly_dyu_tag_lda_aeg_uzb_slo_mlt_est_bat_xho_tsn_ctl_fre_sod_zul_rus_chh_ger_krd_wly_sun_vie_cic_bam_bem_qcu_ven_dut_ita_lit_ukr_ses_mnd_mao_owc_alb_rom_tur_geo_glc_bsq_hin	-0.837403244287664	-1.87584416904175	0.0638133827587951
581	swe_nor_sod_ven_cic_arw_swt_azi_tsw_jpn_fin_dut_scr_mlt_ses_wly_hin_qcu_por_zul_sid_lda_mcd_guj_anl_spa_knd_gam_aeg_bul_sun_bat_svk_aze_bam_afr_ita_tur_mao_mnd_rom_est_alb_tml_fre_tig_xho_ben_bem_glc_tag_moo_mol_urd_grk_lat_ind_akn_yor_ewe_pan_dgb_amr_vie_hau_ger_eng_tsn_pol_slo_hun_igb_tha_owc_chh_dyu_rus_krd_mly_prs_jav_amh_kor_fbf_bos_lit_bsq_ukr_geo_uzb_ctl_cnt_heb_cze_swa	0.664938747388997	1.55424160344388	0.123523408217352
582	cnt_afr_bem_mcd_ses_kor_grk_svk_lat_guj_mnd_dgb_mlt_swa_chh_tag_owc_anl_bul_urd_mol_ind_dut_zul_ger_amr_arw_qcu_aze_cic_mao_lit_slo_sod_jav_xho_est_wly_lda_rom_hun_ita_pan_nor_eng_geo_knd_glc_tsn_akn_mly_ben_hin_aeg_moo_sid_uzb_por_prs_yor_krd_tha_ctl_hau_amh_bam_swe_ewe_tig_spa_azi_heb_vie_ven_bat_fbf_scr_bos_jpn_pol_gam_tur_alb_igb_swt_fre_fin_tsw_dyu_sun_tml_rus_ukr_bsq_cze	0.117933137348065	0.275253147838723	0.783732373732198
583	fre_ita_por_vie_mnd_pan_bos_moo_swt_ven_fin_bam_tha_hun_amr_mly_dut_ctl_bat_est_ben_lat_arw_nor_ewe_tig_mlt_cnt_alb_afr_aeg_dyu_ind_bem_bul_yor_amh_mcd_sid_tml_dgb_rus_ses_jav_krd_spa_gam_tag_urd_lda_lit_slo_azi_tsw_qcu_fbf_anl_swa_hau_glc_pol_tsn_jpn_heb_owc_kor_igb_prs_aze_uzb_zul_swe_eng_wly_bsq_scr_guj_hin_mao_mol_akn_xho_rom_sun_cze_tur_cic_knd_ukr_ger_chh_geo_sod_svk_grk	0.26604477810876	0.69988827461102	0.485744139423653
584	cnt_moo_uzb_tig_urd_svk_ukr_rom_tha_azi_dgb_aeg_mol_anl_fbf_tag_qcu_igb_gam_geo_bos_xho_amr_swa_dyu_swe_owc_amh_slo_vie_mcd_aze_glc_bul_ses_chh_knd_jav_afr_kor_spa_lit_akn_mly_ben_ind_yor_bem_sid_bat_cic_sod_pan_lda_guj_tml_ven_bam_por_mao_sun_tsw_hin_mlt_eng_prs_rus_tur_mnd_krd_tsn_nor_hun_ger_ctl_arw_hau_dut_est_pol_ita_alb_jpn_bsq_fin_heb_grk_zul_cze_scr_wly_ewe_lat_fre_swt	0.138128577332668	0.364768704099751	0.716112232281322
585	owc_rus_bul_svk_tsn_gam_moo_sun_tsw_bem_amh_prs_ses_grk_scr_ger_swt_eng_ctl_pan_dyu_heb_ven_aeg_mly_zul_sod_spa_cze_kor_lat_wly_sid_ewe_ben_urd_cic_nor_tml_rom_fin_bos_jpn_slo_guj_lda_arw_bat_mnd_jav_aze_lit_fre_qcu_por_knd_cnt_bsq_vie_ind_swe_mao_bam_swa_dut_alb_pol_anl_tha_akn_tur_igb_mlt_chh_est_geo_afr_amr_mcd_mol_hin_yor_dgb_fbf_tag_hun_ita_ukr_xho_hau_uzb_krd_tig_azi_glc	0.049389457417966	0.113252637251024	0.910074382648332
586	glc_rus_svk_bam_lit_afr_tha_ben_nor_akn_owc_swe_hin_bat_vie_ukr_mcd_tig_uzb_lda_bsq_pan_swt_ind_aeg_krd_sod_ven_dyu_mol_arw_dgb_mlt_cnt_eng_ita_tag_est_dut_grk_xho_fin_bem_knd_amr_tsw_bos_ger_jpn_urd_slo_qcu_rom_sid_swa_spa_mao_jav_tsn_prs_pol_fre_azi_cic_lat_sun_heb_alb_hun_kor_wly_mly_fbf_geo_mnd_hau_moo_scr_gam_tur_cze_bul_amh_aze_por_yor_ewe_ctl_anl_igb_tml_chh_ses_zul_guj	-0.333884729777294	-0.859104458425256	0.392491882530679
587	geo_nor_heb_tig_tur_bem_arw_dut_tml_tha_kor_jav_ukr_mao_krd_chh_ctl_mcd_por_xho_jpn_slo_sod_cze_fin_anl_swe_sid_tsn_vie_swa_urd_ven_pan_ewe_hau_ses_bam_mnd_dgb_afr_aeg_guj_qcu_amr_eng_alb_lat_amh_mol_akn_igb_wly_lda_fre_scr_aze_uzb_tag_rom_yor_ger_bul_gam_hin_fbf_rus_cnt_ind_lit_cic_prs_zul_swt_mlt_bos_est_owc_mly_sun_azi_dyu_glc_pol_hun_bsq_knd_tsw_svk_grk_ben_ita_moo_bat_spa	0.169002021365154	0.405141790207665	0.686303736485814
588	glc_heb_zul_hin_ven_ben_ewe_swa_slo_swe_cic_kor_dut_ger_cze_amh_tur_bos_chh_dyu_grk_bam_rom_owc_anl_sod_vie_cnt_tig_mnd_pol_hun_lda_mcd_amr_nor_ita_tsw_bsq_dgb_sid_ind_bat_bul_pan_bem_guj_est_sun_hau_scr_wly_fin_swt_fbf_alb_igb_ctl_lat_knd_por_afr_aeg_tag_eng_lit_arw_ses_mlt_aze_svk_jav_mly_yor_jpn_tsn_mol_tha_mao_azi_akn_ukr_gam_geo_fre_prs_spa_tml_moo_urd_uzb_xho_rus_krd_qcu	0.293059556849305	0.673401463056884	0.502362012740042
589	lda_ses_est_gam_lat_svk_bem_amr_xho_anl_azi_slo_amh_ctl_mcd_bsq_sid_aeg_fbf_aze_tag_ewe_dyu_qcu_cze_jpn_dut_mly_mol_fin_prs_glc_dgb_ven_fre_jav_vie_bul_kor_pan_hun_grk_pol_tml_ger_ben_swt_ita_uzb_ind_geo_ukr_spa_sun_cnt_guj_mao_igb_heb_hin_hau_nor_akn_afr_owc_mlt_mnd_wly_tha_yor_arw_eng_cic_tig_tsw_bam_moo_swa_bos_rom_rus_urd_knd_alb_zul_bat_lit_chh_por_sod_tur_krd_swe_tsn_scr	0.653932764644203	1.53724846464427	0.12762792476807
590	eng_tag_nor_qcu_alb_fin_tig_swe_dyu_grk_ben_bos_tml_ven_ita_lat_scr_bat_moo_mlt_ctl_pol_uzb_yor_fbf_tha_pan_fre_svk_ses_jpn_guj_anl_sun_prs_azi_dgb_dut_bam_aze_slo_jav_cnt_geo_amh_chh_hin_afr_mcd_krd_tur_ger_mly_knd_arw_rus_amr_sod_aeg_bul_akn_rom_xho_cze_gam_glc_lit_tsw_por_kor_ukr_tsn_igb_swa_heb_mao_mnd_ind_spa_ewe_vie_cic_bsq_zul_lda_owc_hun_wly_hau_bem_est_mol_sid_urd_swt	-0.149158953947539	-0.38548898852153	0.700755490318558
591	svk_aze_vie_sod_rus_wly_est_xho_mlt_ctl_ukr_urd_bos_lda_tha_tur_hin_tml_fre_swa_mao_pol_afr_ven_hun_nor_glc_jav_lat_bul_rom_sun_amh_fin_bem_mnd_azi_pan_uzb_ger_scr_knd_fbf_slo_prs_alb_ind_sid_heb_mly_dyu_tsw_igb_ewe_akn_swt_bat_ben_qcu_eng_geo_cnt_anl_tag_por_ses_owc_bsq_tig_jpn_spa_chh_yor_gam_krd_mol_swe_arw_dgb_grk_cic_amr_moo_lit_mcd_zul_tsn_cze_bam_aeg_dut_ita_guj_hau_kor	0.821572213297717	1.93804524709107	0.0556508672910424
592	igb_glc_tsw_zul_ind_mnd_lit_azi_anl_rus_lda_aeg_lat_bam_nor_yor_bsq_swe_spa_ben_sod_svk_qcu_xho_alb_slo_ses_swa_fre_mao_vie_jpn_sid_chh_kor_eng_aze_ven_pan_ewe_rom_scr_tsn_bem_mlt_hin_tur_prs_uzb_hau_bat_sun_bul_pol_mcd_tml_heb_gam_por_mol_ukr_bos_amh_wly_amr_fbf_guj_dut_knd_ger_cic_tag_ita_urd_akn_dyu_est_tig_arw_mly_owc_geo_jav_ctl_fin_swt_cnt_hun_cze_afr_grk_dgb_krd_tha_moo	-0.329889701488861	-0.752307012763752	0.453766373447857
593	tsw_ita_krd_owc_cze_sid_ctl_rus_amr_fre_ind_scr_hau_mol_grk_prs_hun_jpn_lit_tha_tig_ger_ben_eng_xho_dut_dyu_knd_ukr_tag_geo_ewe_arw_hin_azi_bul_guj_nor_bem_bam_vie_mao_mnd_anl_yor_uzb_ses_afr_moo_por_tml_slo_aeg_bsq_cic_alb_kor_zul_tsn_ven_heb_urd_glc_mly_cnt_wly_amh_sod_rom_svk_lda_jav_fin_chh_swe_pol_bat_est_tur_pan_mlt_dgb_mcd_gam_spa_qcu_sun_lat_fbf_akn_bos_swt_igb_swa_aze	0.235484418273112	0.605308587602004	0.546448262112941
594	swe_eng_qcu_arw_mcd_glc_yor_mly_anl_dyu_mlt_sun_chh_tsn_pol_tur_dgb_guj_cnt_kor_jpn_hau_fre_hun_bat_mao_por_aze_hin_rus_rom_nor_fbf_moo_krd_sid_vie_sod_urd_zul_bem_swt_ctl_afr_tig_lat_ukr_ses_gam_mnd_geo_owc_amh_slo_ita_bos_akn_igb_heb_dut_knd_mol_aeg_svk_spa_cze_ger_bul_lda_tag_ven_ind_wly_lit_tsw_alb_swa_cic_bsq_azi_prs_grk_pan_tha_xho_fin_amr_ben_ewe_uzb_scr_tml_bam_est_jav	-0.387837399151478	-1.01384093225665	0.31328908769614
595	grk_lda_chh_moo_ger_mao_bsq_cze_arw_tsn_zul_rus_ses_alb_bat_tig_cnt_fbf_slo_ben_dyu_afr_ind_tsw_est_urd_amh_gam_mnd_yor_kor_mol_jpn_dut_aze_lat_akn_uzb_heb_swt_spa_rom_guj_eng_bem_prs_pan_jav_ctl_dgb_scr_azi_swe_cic_sid_glc_xho_tur_hun_bul_wly_owc_svk_sod_mly_tag_bos_amr_por_ukr_fin_anl_pol_fre_ven_swa_tml_krd_ewe_qcu_hin_ita_sun_igb_nor_tha_knd_bam_hau_lit_vie_aeg_geo_mlt_mcd	NA	NA	NA
596	afr_svk_mnd_bos_lat_tag_sod_arw_jpn_sun_nor_ctl_hin_ind_sid_mol_amh_knd_mly_dyu_urd_dgb_lit_fin_rus_swt_qcu_mao_cnt_igb_hau_bam_tsn_wly_chh_bul_guj_mcd_jav_grk_pol_aze_xho_tig_anl_bsq_rom_alb_lda_ses_gam_yor_krd_fbf_vie_swa_prs_zul_ger_dut_por_ita_heb_bem_fre_aeg_tml_ewe_cic_uzb_akn_eng_scr_hun_spa_azi_owc_kor_cze_ukr_moo_bat_tha_tur_tsw_amr_est_geo_ven_swe_glc_mlt_slo_pan_ben	0.647130415474218	1.68807774328213	0.0947471981955119
597	cnt_tig_tml_ita_gam_tsn_qcu_hun_por_mao_mol_spa_krd_alb_ses_swa_jpn_kor_tha_knd_vie_ukr_nor_prs_urd_slo_mcd_hin_tag_ewe_mnd_tur_bam_lat_ben_hau_bsq_sod_anl_guj_owc_geo_fbf_akn_amh_uzb_chh_lit_cic_moo_jav_azi_est_dut_wly_tsw_afr_eng_bos_lda_sid_zul_bul_yor_swt_mly_ven_dyu_glc_heb_ind_aeg_dgb_bat_pol_bem_swe_xho_arw_pan_ger_scr_sun_fin_rus_rom_aze_mlt_fre_amr_ctl_cze_grk_igb_svk	-0.616477847714445	-1.39029345609036	0.167758210737965
598	scr_spa_pan_mlt_bsq_kor_sid_tag_swa_mnd_moo_ukr_bam_yor_tsw_gam_mcd_tml_jpn_tig_ewe_krd_nor_tsn_lit_ven_cze_fbf_jav_ses_vie_geo_por_cnt_ger_prs_knd_azi_alb_heb_guj_bos_swt_amr_owc_igb_glc_amh_bem_sun_lda_sod_cic_bat_ben_svk_pol_aze_ind_eng_anl_zul_rom_mao_rus_grk_wly_hin_uzb_mol_hun_dut_hau_tur_dgb_slo_bul_chh_arw_fre_tha_akn_qcu_lat_est_xho_fin_afr_aeg_swe_ita_ctl_dyu_mly_urd	-0.206889809093868	-0.556163670096699	0.579434671610222
599	svk_ukr_glc_bam_azi_sod_ctl_cic_scr_fre_eng_pan_tig_rom_chh_bul_por_lat_tur_mol_kor_cnt_bat_aze_spa_sun_heb_jpn_vie_geo_ven_gam_hun_tsw_slo_tha_krd_dut_jav_tsn_lda_moo_swe_swa_hin_tml_hau_grk_fin_bem_guj_dgb_urd_rus_bsq_swt_igb_ewe_knd_alb_bos_fbf_ses_mcd_mlt_ben_afr_cze_dyu_amr_aeg_ind_zul_tag_amh_mnd_wly_est_akn_nor_sid_ger_xho_pol_yor_owc_mly_lit_uzb_ita_prs_mao_arw_qcu_anl	0.876451018226111	2.31620989462708	0.0227439075936137
600	tag_geo_dyu_dut_azi_vie_slo_afr_fbf_est_gam_uzb_jpn_mnd_mly_ind_jav_anl_zul_bat_mlt_tsw_lit_tsn_por_mao_moo_chh_aeg_yor_arw_ben_bsq_pan_ita_scr_kor_svk_amh_cic_bem_swe_cze_ger_glc_heb_sun_prs_lat_tur_nor_hun_pol_lda_bul_wly_tig_sid_swa_eng_ukr_dgb_spa_ses_fin_ewe_knd_cnt_owc_swt_rom_grk_qcu_bam_amr_hau_hin_mcd_xho_krd_ven_sod_aze_akn_tha_tml_ctl_alb_fre_mol_guj_bos_urd_igb_rus	-0.0879125368907991	-0.225085672341971	0.822406475052034
601	por_est_jpn_ukr_ses_ger_jav_owc_tha_arw_mlt_ven_qcu_bsq_bem_uzb_bat_vie_fre_hun_tsn_pan_prs_mol_mnd_dut_eng_sun_ind_kor_svk_rom_mcd_pol_tsw_glc_knd_tur_sod_gam_moo_fbf_aze_cze_cnt_swa_guj_amr_urd_bul_azi_geo_tml_amh_krd_lda_chh_rus_xho_scr_tig_hau_mly_dgb_ewe_spa_fin_sid_ben_mao_alb_cic_afr_wly_yor_ctl_swt_akn_grk_lit_anl_lat_bam_dyu_heb_swe_nor_zul_tag_ita_slo_hin_bos_igb_aeg	-0.366369629404829	-0.976690969166308	0.33125593907088
602	slo_tag_heb_alb_igb_tml_sod_sid_mlt_anl_dyu_krd_hun_urd_lda_tha_bos_fin_mol_glc_ewe_mao_owc_knd_moo_rom_est_jpn_lat_mcd_swa_xho_uzb_wly_aeg_bul_fbf_ven_qcu_ind_sun_azi_aze_hau_ben_mly_amh_ukr_tur_swt_zul_dgb_kor_prs_akn_spa_dut_ita_pol_gam_tsn_fre_jav_lit_ses_rus_cnt_cze_bam_tig_afr_swe_eng_por_bem_geo_bat_amr_hin_guj_chh_ctl_bsq_pan_svk_vie_arw_nor_yor_tsw_ger_grk_cic_scr_mnd	-0.112962934499892	-0.265735130172284	0.791031402022388
603	pol_eng_bem_geo_mcd_tsn_arw_rus_tig_aeg_amh_spa_krd_mlt_qcu_bul_dgb_gam_tml_uzb_xho_guj_lit_tha_afr_prs_jav_ben_anl_bat_ita_moo_tur_mly_akn_yor_lat_swe_sun_cze_fin_svk_bsq_igb_pan_ger_ctl_kor_azi_ses_mnd_ewe_swa_ind_ukr_knd_zul_heb_est_swt_por_mol_tag_fre_fbf_glc_sid_owc_scr_ven_jpn_hun_amr_grk_aze_chh_urd_dyu_hin_nor_alb_vie_lda_wly_rom_dut_bos_hau_mao_bam_sod_tsw_cnt_cic_slo	-0.175666725543746	-0.469305569356625	0.639949645114073
604	sod_bsq_rus_mly_geo_kor_tha_swe_uzb_tig_dyu_yor_bem_ind_por_rom_ger_heb_eng_hin_tag_krd_tsn_aze_spa_sid_pol_guj_hun_dgb_prs_lda_ewe_amh_arw_zul_swt_chh_ita_vie_ven_cze_jav_igb_alb_mcd_fin_fre_tsw_scr_ctl_ukr_nor_svk_aeg_qcu_jpn_ben_bos_grk_azi_lat_amr_bat_ses_tur_mao_mnd_swa_cnt_fbf_afr_urd_mlt_anl_lit_tml_bam_sun_slo_mol_xho_wly_gam_pan_hau_dut_owc_est_knd_akn_moo_glc_bul_cic	0.189605352960643	0.46760020579198	0.64116437958996
605	aeg_bul_cnt_ita_scr_pan_xho_spa_dyu_ven_pol_heb_bos_mly_fre_arw_lat_kor_vie_azi_hau_fbf_akn_tsn_yor_chh_tur_rom_mnd_zul_ben_sid_mao_rus_sun_amr_tml_est_swa_qcu_ewe_swe_afr_wly_knd_amh_mol_ger_anl_dgb_grk_jav_swt_moo_hin_ukr_bem_mcd_guj_fin_svk_cic_igb_jpn_aze_lda_cze_prs_krd_bsq_ctl_ses_slo_nor_hun_tha_tig_ind_sod_por_mlt_tsw_alb_eng_dut_urd_uzb_glc_gam_lit_bam_geo_owc_tag_bat	0.312813860287224	0.744599162258847	0.45839150725887
606	guj_ger_akn_uzb_grk_ewe_zul_vie_ind_tml_aze_mol_sun_rom_bos_svk_tsw_anl_amr_sid_kor_yor_pan_glc_lda_igb_hau_swa_tsn_mao_slo_sod_hin_ctl_tha_gam_lat_arw_mnd_ita_hun_pol_eng_cze_dgb_scr_nor_alb_geo_tag_ben_mcd_tur_dyu_xho_mly_bam_bem_prs_moo_chh_jav_amh_aeg_swt_owc_bat_cic_rus_krd_jpn_fre_azi_urd_fin_mlt_bul_lit_ven_knd_dut_ses_por_fbf_cnt_wly_qcu_ukr_spa_bsq_heb_afr_tig_swe_est	-0.0038135195367834	-0.00979677117167327	0.992204417569405
607	swa_rus_moo_ukr_sun_lit_slo_guj_por_gam_knd_bos_dgb_mlt_wly_aeg_qcu_swt_bem_afr_mcd_aze_bat_tsn_fbf_tsw_glc_owc_sod_lda_ben_cze_azi_tha_pol_jav_amh_tur_uzb_xho_lat_ind_chh_mol_cnt_vie_rom_sid_hun_grk_hin_bul_urd_kor_dyu_tig_svk_ger_ses_zul_hau_amr_ita_dut_fin_swe_fre_pan_krd_jpn_mnd_igb_yor_bam_bsq_arw_mao_ewe_est_tag_alb_ctl_nor_ven_heb_anl_geo_cic_scr_akn_eng_tml_spa_mly_prs	-0.674310573901705	-1.5648944834104	0.121004177387266
608	ewe_yor_akn_mlt_eng_bul_hin_scr_gam_vie_swa_igb_alb_geo_por_ita_mcd_mly_cze_mnd_aze_bsq_rus_amr_uzb_moo_anl_slo_lat_guj_chh_xho_dgb_hau_lda_glc_krd_fin_ben_ukr_urd_hun_nor_sod_swe_tur_pan_ven_ctl_svk_qcu_bat_rom_fre_knd_pol_azi_tsw_bos_ind_tsn_prs_tig_afr_jpn_tml_bam_est_mao_dut_ger_tag_zul_sun_sid_cnt_lit_swt_ses_wly_dyu_cic_jav_tha_spa_fbf_owc_bem_aeg_mol_heb_arw_grk_kor_amh	0.164605184846474	0.373938531134818	0.709301211993948
609	azi_amr_igb_mnd_geo_anl_owc_mlt_bam_fbf_heb_lat_swe_fre_knd_uzb_kor_sod_tur_hun_mly_mao_eng_bos_lda_ven_moo_sun_swa_mcd_lit_krd_tig_rom_tsw_est_slo_ctl_fin_xho_gam_pol_chh_prs_guj_urd_zul_qcu_spa_tsn_swt_jpn_pan_dyu_amh_afr_jav_hau_ben_mol_scr_ind_svk_yor_dut_tha_cze_ukr_wly_ses_sid_arw_alb_vie_grk_cnt_aeg_tag_bsq_ewe_tml_rus_dgb_nor_bat_por_hin_cic_aze_bul_ger_ita_akn_bem_glc	-0.069533107139134	-0.164724056666508	0.869518689461253
610	bsq_ger_mao_ukr_mlt_bul_prs_qcu_rus_fin_sod_guj_igb_ewe_glc_sid_owc_svk_spa_heb_moo_zul_anl_mnd_mcd_swa_arw_kor_yor_wly_aeg_fre_azi_nor_bos_mly_pol_rom_slo_xho_amh_dgb_tig_krd_dut_jpn_eng_mol_hin_lda_aze_tur_ben_lat_tsw_bat_gam_ses_hau_jav_tag_ind_tsn_ita_amr_swe_akn_vie_alb_urd_scr_afr_knd_swt_geo_pan_chh_grk_tha_cze_cnt_sun_bem_ctl_lit_cic_hun_bam_por_ven_tml_uzb_dyu_est_fbf	-0.060155106589128	-0.161642560437775	0.871937993158912
611	hau_swa_kor_qcu_tig_est_mol_bsq_swt_prs_aeg_amh_krd_tsn_fbf_tur_spa_ger_dgb_bam_jav_mao_jpn_dyu_cze_azi_ewe_mlt_dut_wly_glc_scr_mcd_vie_aze_heb_sod_geo_grk_ukr_lit_hun_mly_urd_ses_tag_pol_tha_alb_yor_slo_fin_owc_pan_xho_anl_arw_moo_zul_uzb_ben_knd_bul_fre_afr_cnt_guj_swe_eng_igb_bem_lat_hin_bat_svk_ctl_bos_chh_gam_tsw_tml_sid_ven_akn_ind_mnd_cic_amr_sun_por_rus_nor_rom_lda_ita	-0.46436387585327	-1.20090986599399	0.232835886380335
612	jav_guj_fre_bat_sid_fbf_scr_rus_akn_sun_fin_prs_glc_alb_anl_krd_ukr_ven_afr_mcd_moo_chh_knd_tha_hun_mlt_wly_bam_gam_cic_swa_slo_eng_rom_lda_ben_aze_tur_mnd_est_dut_owc_aeg_spa_dyu_pan_mly_tml_uzb_dgb_zul_sod_mol_nor_mao_ses_svk_xho_ind_urd_kor_tsn_tag_bsq_heb_jpn_ger_amh_ita_ctl_igb_bem_tig_azi_vie_geo_yor_hau_grk_bos_lit_hin_pol_tsw_cnt_qcu_por_swt_swe_arw_lat_ewe_cze_amr_bul	0.542840550290197	1.40111424420679	0.164508079814836
613	mnd_nor_ctl_kor_tur_sun_cze_tsw_amr_mol_eng_tig_prs_xho_dyu_vie_bat_pol_igb_svk_uzb_cnt_ven_anl_cic_wly_fre_scr_geo_owc_swe_ita_akn_slo_mao_bul_alb_grk_mly_ewe_yor_bam_lit_dgb_gam_ukr_fin_heb_arw_sid_knd_dut_amh_mcd_tha_ger_ses_guj_glc_azi_aeg_hun_chh_ind_zul_jav_spa_moo_aze_tsn_jpn_por_sod_tag_rus_fbf_bem_swt_pan_urd_bos_est_hau_rom_hin_ben_bsq_lat_swa_tml_lda_qcu_krd_afr_mlt	-0.00171050470672947	-0.00391370374688274	0.996885707118007
614	heb_afr_svk_moo_ewe_qcu_igb_pan_mol_vie_gam_hau_amr_bat_xho_sid_urd_alb_ven_cze_jav_knd_bos_owc_ben_zul_swt_fbf_swa_tha_ses_bsq_tsw_sun_arw_yor_prs_azi_swe_scr_aze_dgb_mao_aeg_glc_tur_ger_ctl_fin_sod_mly_slo_ita_lda_ind_tig_bul_krd_est_fre_lit_lat_rus_hin_guj_jpn_rom_wly_spa_por_chh_hun_bem_nor_tag_uzb_mnd_dyu_cic_pol_kor_ukr_eng_anl_tml_cnt_mlt_amh_dut_geo_grk_akn_bam_tsn_mcd	NA	NA	NA
615	bat_eng_ctl_amr_yor_ses_krd_tha_rom_bos_igb_azi_jav_alb_swt_ger_hau_bul_sun_bsq_pan_svk_tig_ewe_ind_swe_guj_amh_dut_bam_afr_lat_tsn_lda_prs_chh_zul_anl_tag_hun_nor_knd_dgb_mao_qcu_sid_scr_ben_mnd_glc_moo_wly_mly_swa_heb_kor_spa_uzb_cic_ven_fbf_slo_lit_tml_dyu_por_mlt_fin_grk_akn_urd_sod_rus_mol_hin_mcd_jpn_aze_pol_tsw_arw_fre_gam_bem_xho_ita_cze_cnt_est_aeg_vie_geo_tur_owc_ukr	-0.563569914929592	-1.27159072682797	0.206689443491368
616	cic_anl_sun_spa_swt_hun_tsw_afr_geo_guj_gam_rom_dyu_vie_jav_ctl_ger_dut_fbf_bos_wly_mnd_por_aeg_pol_tag_jpn_chh_lat_sid_tsn_slo_alb_dgb_eng_uzb_tha_azi_fin_swe_tml_yor_bul_swa_scr_lda_heb_hin_ewe_sod_bem_cnt_knd_ukr_akn_tig_ind_amr_bam_igb_lit_prs_bsq_mlt_nor_arw_zul_hau_rus_qcu_ben_krd_urd_est_amh_mcd_ita_grk_mao_cze_moo_mly_ven_svk_pan_kor_glc_xho_aze_tur_mol_owc_bat_ses_fre	-0.195291181881317	-0.455784914296501	0.649607126909591
617	est_krd_lit_por_dut_tml_grk_swe_tur_spa_fin_tsw_hun_dyu_bem_fbf_glc_bat_chh_guj_yor_jav_ses_pan_swa_pol_bul_dgb_lat_bsq_ger_heb_ben_igb_ewe_bos_mnd_rus_tha_nor_afr_tig_moo_mcd_swt_owc_tsn_slo_hau_azi_ind_uzb_sun_ukr_mlt_gam_cze_mao_ita_wly_zul_sod_tag_knd_cnt_arw_qcu_urd_akn_alb_kor_vie_ctl_eng_cic_hin_scr_anl_mol_aeg_rom_xho_prs_amh_svk_ven_bam_lda_aze_fre_mly_jpn_amr_sid_geo	-0.349646066620013	-0.796840172765954	0.427573462734251
618	dyu_grk_bat_uzb_glc_mly_ind_afr_mao_hun_gam_urd_lit_dut_jav_cnt_bam_swa_slo_tha_mol_tsw_tml_prs_ukr_sid_akn_scr_mlt_tig_alb_ita_sod_arw_cze_tag_hin_owc_tur_ses_xho_svk_cic_ger_guj_qcu_hau_knd_fbf_wly_swt_eng_nor_rom_ctl_mnd_sun_krd_est_azi_bsq_rus_jpn_ven_spa_yor_geo_moo_amr_bul_ewe_chh_pol_aze_zul_amh_vie_lda_bem_pan_mcd_bos_tsn_aeg_fin_heb_anl_ben_igb_kor_por_swe_dgb_fre_lat	-0.451253984233354	-1.05406005007103	0.294586229055837
619	dut_kor_owc_afr_hun_azi_por_gam_mao_prs_fin_jav_igb_nor_swe_svk_fre_mlt_jpn_knd_pol_bem_spa_ses_amr_ben_eng_alb_ger_tsw_tsn_tml_grk_geo_sod_urd_dgb_tur_anl_ind_hin_mcd_pan_ctl_cic_fbf_yor_swt_swa_zul_cze_uzb_aze_ita_bos_amh_ukr_slo_krd_mly_akn_chh_ewe_hau_glc_bsq_aeg_sun_mol_guj_heb_lit_scr_wly_arw_sid_moo_bam_qcu_bul_cnt_dyu_lat_mnd_tha_ven_tag_vie_lda_xho_rom_rus_tig_est_bat	0.676275016910467	1.58985660827207	0.11526100736995
620	moo_swe_azi_knd_tsw_swa_alb_qcu_bul_ctl_eng_hun_bat_xho_mao_chh_dut_tur_mcd_ita_krd_pol_tig_cze_gam_tha_dyu_bsq_svk_jav_geo_aze_spa_dgb_mly_bam_rom_owc_uzb_ger_cnt_ind_zul_tsn_jpn_arw_tag_ven_fbf_tml_vie_rus_nor_sun_ukr_bem_wly_mlt_yor_est_bos_fre_amr_lit_por_aeg_pan_urd_mnd_ben_scr_hin_sod_lat_akn_glc_heb_prs_igb_hau_ewe_mol_grk_ses_afr_fin_sid_slo_cic_lda_kor_anl_amh_guj_swt	-0.0944672989988822	-0.211652254137123	0.83284148095472
621	swe_tml_qcu_aze_slo_yor_tur_moo_chh_tag_anl_bat_ind_bem_mly_lda_aeg_bos_tha_fbf_xho_wly_jpn_ctl_est_grk_owc_ita_hau_rom_guj_eng_uzb_alb_ewe_knd_dut_azi_glc_cic_cze_jav_mlt_heb_ben_pan_swa_svk_zul_pol_ger_kor_sun_tsn_prs_fin_vie_gam_hun_bsq_hin_swt_amr_spa_igb_mol_amh_lit_ses_tsw_rus_ukr_fre_tig_mcd_scr_krd_bam_dgb_dyu_cnt_akn_nor_urd_bul_lat_sod_mnd_mao_ven_por_sid_geo_afr_arw	-0.117158714427665	-0.273180914998851	0.785319874036648
622	swt_bul_glc_tml_qcu_spa_hau_igb_bat_tag_yor_kor_lat_vie_bem_lda_slo_ukr_rom_bam_est_ger_cnt_jav_wly_por_afr_mao_swa_anl_rus_nor_jpn_amh_hun_tur_urd_pan_mlt_uzb_ben_akn_azi_tig_amr_chh_owc_xho_scr_hin_arw_guj_fin_lit_moo_ctl_gam_ven_swe_tsn_fbf_zul_cze_ses_fre_krd_sod_dut_sun_aze_mnd_mol_sid_ita_mcd_alb_heb_svk_prs_knd_cic_ewe_ind_eng_tsw_aeg_grk_mly_bos_tha_bsq_dgb_dyu_geo_pol	-0.591910929553134	-1.61387059948656	0.109943616442677
623	por_bsq_gam_dut_tag_swe_fin_scr_bul_igb_tha_chh_mly_hun_slo_tml_uzb_mao_fre_ben_tsw_afr_swa_cze_bem_urd_kor_geo_pan_ewe_guj_ukr_glc_yor_lit_dyu_wly_svk_jav_lda_sod_jpn_alb_swt_pol_prs_azi_mol_spa_grk_xho_ger_bos_qcu_est_sid_knd_moo_tur_hau_owc_mnd_dgb_amr_ven_ses_bam_cic_anl_fbf_ind_cnt_rus_aeg_amh_tig_akn_lat_aze_ctl_zul_mcd_eng_vie_arw_heb_sun_ita_rom_krd_nor_hin_tsn_mlt_bat	-0.624092301583883	-1.6283713908521	0.106829294467136
624	krd_swt_yor_swa_arw_cic_scr_tag_uzb_grk_ctl_aze_gam_moo_svk_glc_bos_mol_bam_tig_ses_dgb_knd_vie_por_fin_mcd_azi_tha_ewe_mao_slo_geo_mlt_lda_pan_pol_tur_bul_igb_anl_owc_swe_ben_ven_urd_tsw_aeg_alb_fbf_rus_akn_zul_hau_xho_dyu_bat_wly_spa_guj_est_qcu_hin_amh_bem_rom_ind_ger_mnd_sun_bsq_heb_prs_lat_ukr_eng_sod_jav_lit_afr_jpn_cnt_dut_chh_kor_sid_nor_tml_amr_tsn_mly_ita_fre_hun_cze	-0.216217747795566	-0.479317216822539	0.632838177933519
625	lat_chh_tha_ewe_jav_mcd_sod_bam_cnt_vie_aze_ita_bsq_hun_ven_bul_uzb_dut_scr_svk_fre_bat_yor_glc_dyu_swa_zul_mnd_hin_tur_prs_igb_wly_urd_swt_cic_ger_est_ses_dgb_mol_ben_amr_heb_tsw_qcu_arw_aeg_akn_cze_owc_rom_fbf_geo_eng_kor_bem_jpn_gam_lit_hau_xho_grk_sid_ukr_ind_ctl_fin_pan_tig_alb_mao_swe_knd_guj_mly_por_moo_slo_nor_rus_mlt_sun_bos_anl_afr_spa_pol_tag_krd_lda_amh_tsn_tml_azi	-0.104872893951863	-0.26835019624547	0.789024114847356
626	alb_uzb_azi_bsq_owc_yor_nor_tsn_tml_sod_ven_aeg_pol_geo_afr_prs_guj_tur_lda_knd_aze_vie_mao_urd_fin_arw_tag_ben_ind_mol_hun_glc_eng_gam_mcd_scr_amh_dyu_zul_mly_hin_sun_ewe_ger_qcu_swe_cze_dgb_ses_bem_ita_rus_tig_igb_bos_grk_heb_mlt_krd_tsw_xho_hau_wly_lat_est_cic_mnd_akn_amr_jpn_jav_spa_kor_rom_fbf_moo_sid_bul_tha_swa_lit_anl_cnt_fre_dut_ctl_pan_svk_bam_slo_por_swt_bat_ukr_chh	0.371195062151775	0.874755341986242	0.383960532110955
627	anl_mao_ewe_tsn_amh_sid_tig_prs_dyu_dut_uzb_tsw_hau_grk_tag_guj_nor_sod_scr_bem_mlt_spa_swe_ben_akn_lat_bam_vie_rom_jpn_cnt_zul_amr_fre_owc_ses_tha_gam_sun_mly_igb_knd_slo_heb_glc_bsq_qcu_ctl_azi_hin_por_dgb_tml_alb_swt_swa_cze_mnd_eng_fin_ita_ven_ukr_lda_chh_ger_mol_afr_lit_wly_bul_rus_pol_bat_aeg_cic_aze_geo_pan_fbf_moo_tur_est_krd_mcd_xho_arw_bos_yor_hun_svk_jav_urd_ind_kor	0.112949770311909	0.262532290090044	0.793491774836838
628	nor_uzb_jav_swa_lat_fbf_glc_scr_bam_sid_est_azi_pan_spa_tsw_ukr_tha_eng_svk_moo_bat_vie_por_guj_mcd_lit_zul_dut_alb_cze_hun_arw_tur_tsn_slo_bul_swt_prs_aze_amr_jpn_mol_ctl_mly_urd_mlt_kor_pol_aeg_hin_xho_ben_tag_ita_ewe_ger_akn_amh_wly_heb_geo_grk_mao_bos_ind_gam_sun_chh_qcu_krd_bem_dyu_owc_swe_rom_knd_cnt_dgb_rus_ven_tml_cic_tig_hau_anl_yor_mnd_sod_fre_ses_igb_lda_fin_afr_bsq	0.0927146572720041	0.214026828404201	0.830994688819237
629	tig_fin_ewe_swt_akn_gam_heb_anl_eng_est_arw_mao_fbf_lat_glc_sun_bsq_yor_dut_aze_urd_xho_mly_tsn_mol_sod_tsw_bat_knd_grk_ben_krd_nor_bam_ind_hun_bos_svk_geo_slo_chh_cic_ukr_hin_ven_mcd_scr_prs_ita_cnt_rom_tha_dgb_tml_mlt_tag_amh_moo_tur_spa_swa_jav_wly_mnd_jpn_rus_owc_bul_kor_ctl_sid_amr_aeg_igb_pan_ger_azi_zul_swe_lda_uzb_bem_vie_hau_lit_por_alb_guj_cze_fre_pol_dyu_afr_ses_qcu	0.440573956945814	1.12699815430236	0.262642742954075
630	owc_cze_lat_geo_spa_azi_arw_gam_swa_jav_kor_bat_bsq_mcd_tur_amh_tml_heb_pol_igb_lda_scr_swt_urd_pan_cnt_qcu_ewe_tig_mol_mlt_tsw_dgb_hau_glc_tag_ind_jpn_mao_aze_ger_hun_ven_sun_eng_prs_tsn_est_nor_alb_afr_yor_ctl_fbf_rom_bos_mly_moo_xho_uzb_ses_hin_fre_cic_mnd_por_knd_fin_sod_rus_tha_akn_krd_amr_aeg_dyu_bam_lit_ita_chh_vie_zul_slo_dut_wly_svk_bem_bul_anl_grk_ben_swe_ukr_guj_sid	1.07074142685931	2.59832034459569	0.0108927846564758
631	dyu_tig_knd_alb_ita_bul_guj_mcd_cnt_aeg_mlt_swe_hun_slo_fre_lat_ven_sod_sid_ses_mly_scr_krd_ger_pol_igb_cic_tml_dgb_afr_eng_swt_gam_swa_aze_heb_jpn_rus_nor_glc_vie_akn_kor_urd_azi_svk_ukr_fin_mol_wly_hin_chh_lit_tha_dut_lda_por_prs_mnd_tsn_tur_est_mao_ewe_grk_bem_hau_pan_bat_bsq_geo_sun_spa_moo_tag_ben_rom_arw_tsw_ctl_uzb_ind_anl_fbf_yor_cze_qcu_amr_xho_owc_bam_bos_zul_jav_amh	0.32289503910727	0.779045692936018	0.437930660652136
632	fin_amh_jav_arw_prs_yor_lda_cze_sun_ger_scr_bul_akn_ses_mol_guj_swe_kor_spa_heb_owc_tig_dut_tml_afr_bem_glc_tha_dyu_tur_cnt_grk_anl_ctl_qcu_sid_fbf_pan_igb_hin_sod_mlt_mcd_chh_swa_ita_aeg_uzb_slo_eng_rom_moo_ind_xho_svk_jpn_urd_hau_bam_amr_mnd_bsq_bat_tsw_pol_fre_gam_zul_cic_azi_por_vie_aze_ven_mao_nor_krd_wly_lit_est_ewe_mly_rus_tag_geo_dgb_ukr_bos_alb_swt_lat_hun_knd_ben_tsn	0.349850008521214	0.789347777724256	0.431916602896138
633	glc_arw_ses_gam_ukr_swt_swe_amh_uzb_rus_nor_hun_afr_ita_cnt_lat_qcu_xho_rom_owc_bat_bem_sid_ctl_ger_kor_tml_tsn_akn_scr_azi_sun_ven_pol_est_bos_aeg_lda_dyu_por_grk_pan_hau_ewe_alb_dgb_mnd_guj_svk_mao_fin_swa_bsq_yor_sod_slo_mcd_wly_heb_igb_dut_aze_cic_cze_zul_hin_moo_fre_prs_anl_tur_urd_tig_tha_mlt_bam_chh_fbf_tag_jav_tsw_geo_krd_spa_mol_ind_lit_bul_jpn_amr_vie_eng_knd_mly_ben	-0.225699762209198	-0.56422774545178	0.573957395576574
634	ven_slo_tml_alb_sun_dyu_zul_nor_azi_ben_qcu_dgb_urd_geo_mlt_est_ind_lda_lat_por_heb_sod_hin_rus_tsw_bul_moo_bem_afr_ita_krd_amh_mcd_mao_fin_fbf_swe_xho_pol_pan_hun_uzb_gam_fre_igb_owc_tur_tig_lit_svk_wly_anl_cze_bat_ctl_bos_ewe_swa_guj_jpn_akn_arw_grk_ger_tsn_swt_cnt_glc_hau_scr_bsq_tag_tha_sid_amr_bam_knd_aze_prs_aeg_eng_vie_mly_kor_dut_spa_chh_ukr_jav_yor_rom_cic_ses_mnd_mol	-0.394916762681282	-0.902139396559236	0.369313383862481
635	uzb_est_svk_jav_scr_aze_ctl_por_arw_alb_ven_bem_bam_lat_bat_fin_pol_urd_chh_mlt_qcu_vie_cze_dyu_mnd_mao_swt_owc_ben_lda_anl_eng_ita_hun_cic_tig_afr_azi_gam_wly_tag_guj_igb_prs_ger_zul_rus_hau_sid_tur_akn_ewe_ses_xho_krd_dut_nor_amr_mcd_sun_mol_pan_geo_dgb_swe_bos_mly_cnt_tml_glc_yor_lit_tha_heb_hin_rom_jpn_kor_bsq_fbf_spa_grk_fre_amh_swa_bul_tsw_moo_sod_knd_ukr_slo_ind_tsn_aeg	0.311103828507091	0.771257869758459	0.442509278223228
636	bem_ind_lat_hin_gam_geo_hau_jpn_cic_tml_afr_mcd_cnt_anl_dgb_bul_cze_spa_swa_bsq_por_swe_slo_fbf_arw_sun_bat_ukr_aze_ita_owc_mol_ben_ger_amh_akn_mlt_ses_fin_chh_guj_est_grk_aeg_tig_amr_dut_tsn_krd_swt_knd_scr_wly_moo_rom_tur_kor_sod_tsw_dyu_sid_bam_fre_tag_ven_tha_lit_urd_vie_igb_azi_pan_qcu_mnd_prs_eng_zul_xho_mly_bos_lda_nor_hun_uzb_svk_ewe_pol_glc_rus_mao_jav_alb_ctl_yor_heb	-0.692937853943417	-1.64572786224375	0.103195490667376
637	kor_mao_amh_yor_vie_sod_guj_arw_cic_ben_dgb_por_mol_ita_dut_mnd_geo_spa_cze_svk_lda_ger_ewe_pol_knd_swa_hin_chh_alb_tsn_est_sid_rom_swt_bat_jpn_bsq_tml_gam_slo_glc_wly_mly_zul_hau_tha_sun_owc_scr_prs_afr_aze_tig_tur_bul_fbf_azi_swe_dyu_hun_igb_fre_aeg_rus_lat_jav_ctl_bos_cnt_anl_tsw_xho_fin_moo_ven_ukr_bem_mcd_heb_ind_eng_pan_uzb_tag_lit_akn_krd_grk_ses_mlt_nor_bam_qcu_urd_amr	0.865169263972294	1.95646443307057	0.0534103660714911
638	ind_anl_bat_spa_bos_uzb_gam_swa_fre_lda_ses_guj_eng_mlt_nor_mol_pan_sod_ven_dgb_yor_swt_tag_cic_fin_lat_igb_mnd_glc_moo_tig_ewe_amh_geo_azi_cze_tsn_afr_bul_pol_owc_ctl_fbf_ger_xho_qcu_hau_kor_dut_alb_aeg_sid_slo_tha_ben_mcd_zul_lit_chh_tur_bsq_urd_mly_scr_prs_jav_dyu_tml_amr_svk_arw_knd_mao_est_jpn_ukr_bem_rom_rus_heb_hin_grk_tsw_cnt_sun_swe_por_akn_ita_bam_krd_aze_hun_wly_vie	0.516106995573168	1.17584503654922	0.242658125588359
639	mlt_geo_bem_scr_mcd_mao_mly_afr_swt_kor_dut_aze_prs_ben_dyu_tml_sod_por_rom_pol_ukr_heb_mnd_nor_lda_eng_uzb_bat_fin_zul_ger_tsw_vie_amh_moo_arw_tig_svk_azi_sun_cze_ses_tha_tur_xho_ctl_bsq_rus_akn_bos_mol_sid_tag_lat_urd_swa_slo_owc_alb_qcu_tsn_amr_ven_krd_hun_glc_jpn_dgb_ita_ewe_fbf_anl_ind_fre_lit_cnt_swe_grk_wly_spa_bam_aeg_knd_pan_hin_yor_bul_guj_igb_est_chh_gam_cic_hau_jav	NA	NA	NA
640	cze_arw_jpn_dyu_est_heb_uzb_mlt_vie_alb_tur_ind_prs_mcd_tml_lat_xho_anl_mao_lit_cic_ewe_sod_azi_yor_por_mnd_krd_amr_ger_knd_urd_dut_grk_bsq_owc_eng_ven_tha_swe_pan_kor_moo_svk_wly_igb_fin_swt_sun_ben_mly_bat_tag_cnt_bam_hin_jav_hau_tsn_bem_guj_glc_sid_akn_gam_swa_rom_lda_bos_qcu_chh_fbf_ita_ses_hun_ctl_aeg_tsw_aze_spa_bul_slo_mol_dgb_geo_rus_afr_scr_zul_pol_amh_tig_nor_ukr_fre	-0.728931570995788	-1.67416771112504	0.0974577063912856
641	ven_scr_dgb_ewe_aeg_akn_spa_tml_ind_ctl_vie_igb_rom_pol_swt_qcu_svk_krd_lit_zul_jav_moo_fin_lat_mcd_ses_bem_wly_yor_swa_gam_sod_xho_bam_ita_mol_eng_afr_lda_prs_dut_mnd_fbf_mlt_jpn_glc_tsn_owc_hin_pan_guj_tha_ukr_ben_cic_bsq_mao_bos_alb_arw_sid_kor_uzb_cnt_aze_tag_geo_knd_ger_nor_tig_sun_amh_tur_tsw_swe_urd_por_hun_heb_mly_dyu_grk_anl_azi_est_cze_amr_fre_slo_chh_rus_bat_bul_hau	-0.459042092971981	-1.08286015138217	0.281670107151628
642	kor_rom_mnd_ind_ewe_bem_bat_afr_krd_alb_igb_bsq_glc_tag_arw_chh_mcd_bos_swt_azi_hun_sid_yor_zul_xho_tsw_vie_amr_spa_swa_qcu_fin_grk_swe_tsn_knd_tml_sun_lat_dut_ger_urd_fre_eng_mol_nor_ita_lit_mao_anl_mlt_tur_tha_slo_cic_hin_wly_est_rus_ben_aeg_ven_por_moo_ctl_cnt_svk_ukr_bul_guj_tig_amh_bam_hau_geo_jav_heb_lda_cze_ses_pol_aze_pan_uzb_fbf_dgb_jpn_owc_scr_mly_prs_akn_gam_dyu_sod	NA	NA	NA
643	gam_ben_jpn_dut_mol_fin_grk_tsn_mao_vie_anl_mlt_svk_tha_bul_bos_fre_eng_est_sod_alb_igb_ger_scr_heb_uzb_yor_afr_mly_bat_rom_moo_swa_arw_pol_guj_pan_ses_aeg_ita_wly_owc_mcd_swe_hau_kor_xho_cnt_rus_zul_prs_knd_tig_azi_cic_hin_dgb_slo_ind_dyu_nor_tsw_tml_urd_cze_lda_fbf_bsq_ukr_tur_ctl_jav_ven_qcu_aze_krd_sid_bem_glc_por_hun_bam_akn_chh_amh_lit_swt_amr_tag_geo_spa_sun_mnd_ewe_lat	-0.192839748720786	-0.439515592504556	0.661307598441829
644	hun_cnt_tur_jpn_ven_cze_tha_mnd_dgb_scr_tag_owc_dut_xho_lat_grk_mao_aeg_amr_tsw_wly_eng_svk_por_knd_ind_bsq_moo_slo_ukr_gam_tig_ewe_geo_swa_glc_igb_bos_guj_ben_krd_uzb_chh_fin_rus_sid_swt_tml_pan_azi_fbf_nor_rom_bat_zul_mlt_qcu_ger_bul_akn_swe_hau_amh_aze_sod_urd_ses_ita_anl_bam_fre_sun_mly_jav_heb_alb_dyu_hin_est_mol_arw_prs_yor_cic_kor_mcd_spa_afr_pol_tsn_lit_vie_bem_ctl_lda	0.00038627221256591	0.000889139032039703	0.999292474261253
645	tsw_spa_bul_aze_tag_uzb_tsn_sun_sid_fre_ita_geo_tig_ind_pol_eng_est_qcu_ven_bat_chh_moo_krd_knd_rus_mcd_pan_vie_bam_kor_ger_por_mol_amh_azi_owc_hin_lat_wly_heb_mly_hau_glc_akn_fbf_cic_amr_hun_lit_scr_arw_jav_svk_guj_tml_nor_gam_lda_tha_tur_fin_grk_ses_yor_bos_slo_dut_jpn_swa_dgb_mao_rom_swt_mlt_urd_prs_ukr_ewe_anl_igb_dyu_cze_zul_bem_ctl_alb_afr_xho_swe_mnd_cnt_bsq_aeg_sod_ben	-0.1553681269053	-0.359476728500206	0.720053436738044
646	mcd_tsn_hin_jav_aeg_sun_bem_owc_vie_cic_bam_geo_fbf_fre_prs_ven_ita_por_mly_hun_cze_est_dgb_pol_guj_knd_lda_jpn_lit_alb_pan_ind_kor_amr_gam_swa_arw_bos_scr_afr_tag_mol_akn_cnt_ben_sid_rus_tha_moo_yor_nor_slo_krd_glc_eng_zul_lat_hau_ewe_aze_rom_bul_mao_tml_bat_fin_xho_swe_bsq_ger_ctl_sod_svk_dut_igb_heb_mlt_mnd_qcu_amh_dyu_spa_tur_ses_urd_anl_swt_tsw_tig_ukr_chh_azi_wly_uzb_grk	0.226384563003607	0.604243895026569	0.547152756828557
647	heb_jpn_swa_grk_est_svk_dyu_sid_tml_igb_kor_ukr_cnt_afr_tag_fbf_dut_moo_ctl_mlt_pan_alb_wly_mao_aze_knd_mcd_amr_lit_spa_ger_ewe_geo_rus_xho_ita_bsq_fin_owc_fre_cze_swt_slo_aeg_prs_lda_akn_bat_amh_qcu_mol_scr_yor_bos_swe_zul_nor_azi_hau_krd_urd_lat_dgb_cic_guj_tha_ben_hin_tur_chh_bul_hun_glc_ses_jav_ind_tsn_bem_ven_bam_gam_sun_uzb_por_sod_anl_vie_pol_eng_mnd_tsw_rom_mly_tig_arw	0.244244174118166	0.5793254591821	0.563770264049331
648	anl_jav_cnt_mnd_guj_pan_tml_glc_tsw_sun_tag_rus_swa_ben_sod_ind_alb_krd_geo_chh_dut_amr_igb_zul_bam_bat_qcu_arw_vie_moo_fin_prs_lda_akn_owc_nor_ses_dyu_ven_gam_yor_slo_bsq_aze_cic_tsn_uzb_aeg_tig_por_mlt_mol_ctl_ger_xho_knd_fbf_spa_eng_fre_dgb_swe_heb_hau_afr_mcd_ita_mao_mly_grk_hin_tha_urd_bul_pol_wly_lit_kor_swt_sid_ewe_bos_lat_scr_hun_amh_svk_azi_rom_ukr_tur_jpn_bem_cze_est	-0.0303168574659833	-0.0677230970595705	0.946151451731855
649	amr_nor_amh_vie_fbf_hun_afr_kor_ind_anl_rus_bos_ita_lda_sod_eng_slo_bul_bat_swt_svk_mcd_igb_tml_bem_geo_bsq_jav_lat_tur_uzb_ctl_cic_aze_ger_tag_hin_sid_swe_tsn_mlt_wly_ses_ven_mol_scr_owc_heb_dut_dyu_por_urd_ukr_pol_arw_hau_krd_alb_bam_jpn_mnd_chh_akn_sun_azi_knd_qcu_gam_tig_fre_aeg_pan_mly_rom_spa_cnt_ben_yor_tsw_prs_dgb_zul_swa_glc_cze_ewe_tha_mao_est_guj_fin_lit_moo_xho_grk	1.2157751243262	3.19314511857606	0.00192094977300128
650	heb_mcd_fbf_azi_amr_akn_ewe_scr_bam_hun_pol_xho_mao_sod_uzb_geo_urd_lit_jpn_prs_krd_chh_qcu_svk_por_amh_nor_swa_gam_lat_dyu_mly_ger_mlt_alb_lda_tsw_anl_bsq_mnd_glc_owc_bat_bul_tag_jav_hau_yor_tml_ita_ven_tha_igb_bos_kor_rom_sid_sun_aze_dut_ind_aeg_fre_ben_cic_zul_tig_est_vie_eng_arw_bem_ses_slo_grk_swt_ctl_afr_guj_tsn_wly_tur_pan_dgb_cze_cnt_swe_fin_spa_rus_knd_hin_mol_ukr_moo	0.389360064878696	1.02350761344795	0.308722883103971
651	jav_dyu_wly_urd_knd_sun_ses_xho_igb_rom_zul_tsn_spa_bos_krd_aeg_est_bsq_fin_svk_ukr_qcu_swt_tml_sid_bat_bam_glc_scr_alb_cze_mcd_cnt_kor_grk_azi_sod_ctl_prs_afr_cic_tha_lat_rus_vie_pan_ben_por_anl_ita_ven_swe_yor_mnd_tig_tsw_mlt_tag_ewe_hau_lit_bul_moo_ger_jpn_akn_bem_arw_mly_amh_aze_ind_hun_gam_tur_chh_fre_dgb_geo_uzb_dut_hin_eng_heb_mao_owc_fbf_mol_lda_nor_amr_slo_swa_pol_guj	0.277579009135581	0.679539150525565	0.49848421061607
652	por_amh_tsw_nor_qcu_tha_bul_tig_guj_ben_dgb_sod_ukr_fbf_tag_spa_tur_jpn_arw_swa_tsn_glc_grk_kor_ven_cnt_pol_ita_swe_slo_geo_mly_yor_wly_afr_azi_akn_alb_lat_owc_est_bos_krd_mlt_eng_heb_svk_cic_dut_swt_tml_uzb_hau_ctl_chh_cze_aze_bam_scr_ewe_sid_xho_mnd_ses_lda_aeg_lit_dyu_bat_pan_hin_rom_bem_moo_igb_zul_gam_knd_mcd_ger_fre_anl_sun_prs_amr_fin_bsq_hun_vie_jav_mol_urd_ind_rus_mao	-0.223400349438743	-0.515299302694246	0.607566617186534
653	mol_cnt_amh_jpn_rom_scr_eng_heb_ewe_sid_tag_mlt_aze_alb_por_dut_sun_hin_urd_dgb_tur_tha_dyu_kor_bsq_hau_guj_fin_rus_zul_tml_amr_moo_xho_azi_prs_ben_akn_ukr_arw_mao_gam_uzb_bos_glc_fre_vie_bul_anl_ses_tig_svk_nor_chh_bam_fbf_krd_aeg_bem_bat_ita_pan_knd_lda_swe_pol_lat_hun_tsw_cze_ven_ind_qcu_afr_yor_owc_igb_ctl_mcd_geo_mnd_swa_sod_mly_jav_spa_ger_swt_wly_cic_slo_est_tsn_grk_lit	-0.268869038742814	-0.66712508744535	0.5063441440298
654	eng_amh_mao_swa_bos_tag_sun_tml_ses_azi_igb_guj_cnt_moo_heb_glc_tur_ukr_ben_grk_ewe_akn_dyu_swt_cic_mly_scr_mol_qcu_bat_zul_tsw_wly_spa_tsn_prs_mlt_fbf_tha_bam_rus_jav_cze_pol_lit_lda_geo_est_lat_ctl_ita_kor_afr_vie_bem_dut_owc_xho_aze_fre_fin_bul_anl_slo_svk_krd_ger_hun_ind_nor_sod_por_hin_alb_mcd_yor_jpn_rom_urd_ven_knd_tig_arw_bsq_dgb_mnd_aeg_amr_gam_sid_pan_hau_chh_swe_uzb	0.155288341859032	0.352248863259242	0.725448616208857
655	mcd_nor_aeg_tag_anl_sun_zul_rom_mlt_mol_amh_aze_spa_xho_arw_bul_ger_tur_hin_fin_amr_tig_tsn_igb_urd_scr_vie_lit_bem_lat_krd_dgb_yor_prs_gam_kor_por_mnd_ukr_lda_uzb_tha_ind_pol_swe_glc_moo_mly_qcu_ita_rus_akn_guj_heb_wly_azi_ctl_swa_tsw_bsq_jav_grk_fre_sid_knd_cnt_svk_est_fbf_swt_jpn_afr_alb_sod_cic_slo_ses_ven_pan_bos_ewe_geo_mao_chh_hau_eng_cze_dut_ben_owc_bam_hun_dyu_bat_tml	-0.377812640035203	-0.983505089702127	0.327910670538879
656	lit_aeg_uzb_cic_sun_knd_amh_heb_mlt_dyu_amr_pan_grk_eng_mcd_slo_igb_nor_mol_lda_yor_wly_tag_dgb_aze_swa_svk_por_hun_moo_fin_tur_mao_ewe_lat_cze_jpn_azi_gam_bat_tha_vie_fbf_ctl_ind_chh_pol_bul_xho_alb_krd_scr_tsw_bos_mly_rus_arw_ita_geo_spa_mnd_swt_guj_bsq_ben_jav_swe_hau_zul_ger_sod_urd_prs_cnt_bem_fre_tml_glc_kor_akn_ukr_est_tsn_hin_anl_tig_owc_dut_sid_bam_ses_ven_qcu_afr_rom	-0.32187482505892	-0.728192284077595	0.468325448260791
657	amh_mly_vie_dyu_por_wly_ind_urd_svk_zul_bem_bam_tsw_aeg_glc_moo_mnd_eng_est_geo_swt_qcu_ewe_ben_xho_lat_slo_lda_cnt_cic_dgb_ses_rus_guj_ita_amr_heb_alb_rom_ger_tig_ven_tsn_arw_lit_uzb_spa_anl_swe_sid_hun_tha_swa_mol_tur_scr_tag_mlt_chh_jav_tml_jpn_bul_aze_ctl_pan_cze_hin_bos_prs_yor_ukr_sod_azi_igb_mcd_grk_akn_owc_krd_knd_gam_afr_kor_pol_hau_fre_dut_fin_mao_fbf_nor_sun_bat_bsq	-0.433813489183255	-0.980351370572097	0.329456153183894
658	bsq_krd_gam_ita_ben_bul_ses_lda_ctl_svk_guj_tha_geo_ukr_mly_bos_moo_ewe_bem_urd_vie_eng_anl_yor_arw_xho_azi_slo_swt_lit_igb_tag_glc_kor_qcu_bam_cnt_owc_tml_aeg_fbf_chh_hin_mlt_cze_tsn_dgb_jpn_hau_sun_mcd_swa_dyu_pan_dut_mao_est_jav_fin_tur_wly_mol_akn_prs_uzb_scr_tig_knd_rom_rus_pol_fre_hun_afr_amh_zul_ven_alb_amr_ind_lat_swe_tsw_sid_mnd_sod_bat_heb_spa_nor_aze_ger_grk_cic_por	NA	NA	NA
659	azi_spa_mao_ger_tig_cnt_igb_bat_sid_glc_mol_anl_heb_ben_afr_ita_aze_cic_amh_tha_est_nor_bem_zul_ven_tur_mcd_tsw_bsq_akn_guj_svk_eng_kor_lat_fre_dut_jav_rom_swe_uzb_tag_rus_ukr_vie_mly_qcu_bos_ses_mlt_swt_krd_hin_moo_bul_ind_geo_knd_pol_fin_yor_por_cze_amr_grk_ctl_fbf_gam_ewe_tml_sun_jpn_dyu_mnd_xho_lit_slo_dgb_hau_arw_prs_urd_owc_pan_tsn_swa_bam_aeg_sod_alb_hun_wly_scr_lda_chh	0.267516220535914	0.607289051684351	0.54513902795655
660	bos_tml_azi_chh_tsw_eng_geo_sod_owc_fin_ctl_anl_mol_cnt_swa_pol_ita_sun_yor_glc_tsn_scr_wly_swt_tig_por_xho_bul_arw_prs_vie_dut_lda_akn_est_hin_jpn_dyu_slo_aeg_ukr_mao_ewe_tur_svk_lat_sid_mlt_igb_kor_grk_ind_afr_bsq_hau_dgb_bam_pan_qcu_spa_amh_hun_fbf_jav_heb_mcd_ben_aze_cic_ses_guj_zul_rus_uzb_ven_mnd_rom_nor_urd_ger_swe_cze_gam_fre_lit_bat_krd_tag_alb_tha_knd_moo_mly_bem_amr	-0.00689892566353642	-0.0183892526607891	0.98536772125742
661	tur_chh_mnd_urd_grk_geo_moo_eng_swt_igb_dyu_azi_ven_mcd_gam_bem_tml_amr_xho_guj_fbf_wly_mol_tha_cnt_lat_sod_lit_glc_aeg_aze_scr_svk_afr_ind_zul_rus_hau_hin_krd_ctl_jav_spa_mao_mly_nor_slo_qcu_knd_por_kor_tag_prs_ben_bos_anl_bul_swe_jpn_sun_mlt_akn_ukr_vie_heb_cic_rom_tsn_sid_bam_pol_hun_lda_fre_yor_dut_bsq_alb_ses_cze_pan_owc_tsw_ger_amh_ewe_est_fin_swa_arw_uzb_dgb_ita_bat_tig	-0.154638744115039	-0.367308844416579	0.714223178975913
662	jpn_guj_bul_pan_lat_tig_dyu_fre_amh_aze_ukr_owc_tur_aeg_chh_sun_moo_gam_cnt_ger_alb_prs_swe_urd_anl_mcd_por_krd_hau_fbf_bsq_spa_nor_bam_hin_qcu_est_wly_fin_slo_dgb_lda_swt_vie_ven_mnd_eng_knd_yor_mlt_afr_xho_amr_jav_hun_svk_kor_dut_arw_rom_ben_grk_scr_pol_tsn_cze_ewe_bat_tha_ita_mly_cic_sod_tsw_rus_bem_heb_swa_bos_igb_sid_uzb_geo_azi_akn_ctl_mao_ses_zul_lit_glc_tml_mol_ind_tag	0.330940014915002	0.845835221063547	0.399815724500872
663	sun_tsw_rom_bos_geo_lda_qcu_prs_afr_tml_alb_bul_hau_mnd_bat_mol_igb_bsq_anl_ita_zul_azi_dyu_ewe_spa_sod_fre_ger_jav_slo_ben_tur_amh_heb_amr_swe_knd_chh_dut_aeg_eng_aze_swt_krd_guj_ukr_nor_kor_grk_mly_xho_gam_dgb_pan_cze_vie_arw_cic_uzb_tha_hin_lat_sid_fin_tig_est_bem_ses_cnt_por_owc_urd_bam_fbf_svk_hun_moo_scr_ctl_wly_tsn_mcd_ind_jpn_lit_ven_glc_mlt_pol_yor_swa_tag_rus_mao_akn	0.168966707586436	0.423793471500657	0.672695032470688
664	rus_lda_scr_pol_tig_tsn_anl_dyu_mao_akn_hin_por_bem_ses_ctl_tml_hun_urd_dgb_geo_vie_krd_lit_cnt_arw_ita_glc_ven_sid_lat_tur_igb_eng_svk_grk_jav_sod_tsw_dut_mcd_alb_ukr_gam_bos_cic_bul_yor_mnd_kor_aze_ben_amr_xho_bat_fbf_cze_zul_sun_guj_qcu_prs_knd_mly_heb_bam_moo_ewe_aeg_hau_fre_mlt_slo_spa_jpn_est_bsq_tha_swa_wly_chh_nor_ger_tag_azi_afr_uzb_owc_swe_rom_fin_mol_pan_swt_amh_ind	0.149675985398598	0.359399905785765	0.720110706549894
665	ukr_igb_alb_amh_tur_rom_akn_tml_lit_mnd_zul_sun_jav_cic_uzb_glc_tha_fbf_pan_prs_dgb_swe_ind_est_por_aeg_jpn_lat_kor_mcd_bat_yor_tsn_ctl_mlt_swa_heb_hin_amr_ewe_geo_aze_urd_eng_knd_fre_ben_bul_hau_moo_tig_slo_nor_arw_mol_afr_swt_qcu_sid_lda_anl_bam_hun_spa_ses_gam_grk_guj_svk_cze_ger_krd_scr_rus_chh_ven_vie_owc_dyu_bsq_bos_fin_bem_sod_tag_cnt_wly_mao_tsw_xho_ita_pol_azi_dut_mly	0.202371439472223	0.477031849438031	0.63445851504898
666	pol_aeg_sun_dgb_glc_mol_dyu_ind_ben_cnt_pan_scr_jpn_bsq_lit_tig_afr_moo_ven_jav_qcu_aze_nor_bem_alb_xho_azi_ses_est_swe_swt_ukr_fre_sod_svk_slo_owc_bul_dut_grk_urd_heb_amh_ger_hun_sid_swa_gam_mly_tsn_eng_yor_ita_vie_rus_anl_mao_bat_lda_mlt_cze_fbf_uzb_wly_knd_por_prs_mcd_mnd_tag_zul_fin_geo_guj_hau_bam_cic_arw_ctl_amr_krd_tha_lat_chh_tsw_bos_akn_igb_tur_hin_kor_spa_ewe_tml_rom	-0.0364965947920295	-0.0819667703419593	0.93484929072625
667	tsn_fbf_dyu_geo_tig_akn_tsw_vie_lda_amh_por_mlt_ses_dgb_ewe_swa_uzb_swt_mly_krd_guj_heb_hun_scr_qcu_slo_pan_yor_hau_cze_cnt_ctl_swe_afr_mcd_bos_bam_jpn_fin_ind_tag_est_ven_svk_hin_moo_bsq_anl_alb_amr_aeg_azi_rus_tha_spa_gam_zul_cic_sod_ger_nor_owc_urd_wly_lat_bat_jav_dut_kor_arw_sun_bem_lit_rom_mnd_ita_chh_knd_sid_ukr_aze_mol_pol_eng_ben_fre_prs_glc_tur_grk_bul_igb_mao_tml_xho	0.383488409344394	1.0007425687796	0.319548033241634
668	eng_sid_heb_ctl_cic_lat_mnd_rom_uzb_arw_cze_aze_hin_yor_hun_bam_glc_ger_fin_afr_dyu_wly_lda_mcd_geo_swt_swa_zul_spa_por_bos_bem_mly_prs_ses_ven_grk_swe_tsn_kor_vie_chh_bul_nor_mlt_krd_aeg_dgb_svk_tsw_est_ita_gam_ewe_scr_moo_amr_ben_fbf_mao_xho_akn_pan_anl_hau_sun_ind_pol_owc_jav_rus_knd_tur_alb_bsq_mol_sod_urd_tig_qcu_jpn_lit_bat_igb_dut_tha_slo_fre_guj_tag_cnt_ukr_azi_tml_amh	0.584833744766215	1.53530704029758	0.128103639295948
669	scr_tur_fre_grk_lat_bul_zul_hau_kor_dgb_mcd_ben_bat_chh_ind_akn_gam_tml_tsw_tsn_prs_aze_pol_cze_tig_heb_hin_ewe_igb_ger_dyu_ven_nor_rus_hun_azi_bam_jpn_guj_cnt_alb_aeg_jav_amh_wly_ita_moo_cic_urd_knd_krd_lit_owc_swe_dut_afr_rom_bsq_sod_bem_slo_sun_ukr_yor_vie_amr_est_spa_ses_mao_geo_bos_sid_mlt_anl_fbf_eng_pan_swa_xho_fin_mol_arw_por_lda_mly_qcu_swt_glc_uzb_mnd_tha_ctl_tag_svk	0.122558136577692	0.280419477928731	0.779778535784513
670	sun_tsn_jpn_ukr_mly_sid_hin_cze_uzb_arw_prs_amh_knd_aeg_hau_ger_dyu_sod_wly_pol_ewe_gam_nor_heb_tsw_krd_est_kor_guj_slo_afr_urd_fin_bat_fre_zul_yor_vie_ita_jav_spa_pan_mlt_moo_igb_lat_bul_por_swt_dgb_tha_bsq_ses_bem_lit_glc_bos_fbf_mcd_hun_ben_mol_dut_qcu_lda_tag_ind_ctl_xho_swe_aze_cnt_grk_anl_akn_bam_swa_owc_ven_cic_alb_geo_svk_tur_rom_tml_azi_scr_rus_tig_eng_mao_amr_chh_mnd	-0.0772002366043371	-0.177744810369462	0.859309969969381
671	aze_akn_uzb_vie_heb_scr_ses_tml_ven_jpn_moo_wly_mlt_ukr_hau_swt_krd_rus_mly_tur_hun_tag_arw_tsn_lat_xho_ger_hin_mol_gam_ben_lit_dgb_urd_qcu_rom_bos_geo_bem_swa_ita_est_mcd_eng_pan_ctl_pol_mnd_azi_fbf_mao_bsq_owc_fin_alb_sun_lda_dyu_prs_svk_afr_glc_igb_yor_fre_bul_grk_knd_tsw_zul_por_bam_kor_sid_slo_amh_ind_anl_bat_tig_spa_aeg_tha_amr_guj_cic_jav_sod_nor_cze_chh_cnt_ewe_swe_dut	-0.411406846336864	-0.941936612665831	0.348665496192155
672	alb_cze_nor_dyu_amh_yor_heb_dgb_tsn_sod_prs_slo_mnd_vie_hau_kor_jav_owc_mcd_bem_mol_ita_fbf_ven_fin_urd_ukr_eng_ben_aze_cic_tml_tha_ind_lat_mao_pan_cnt_bul_dut_est_guj_hun_mly_moo_lda_anl_fre_amr_chh_swt_swa_tur_mlt_uzb_arw_igb_bat_tag_ctl_hin_lit_rom_akn_ses_qcu_xho_sid_swe_bam_wly_spa_bsq_tig_scr_grk_svk_krd_afr_pol_ewe_ger_rus_zul_aeg_sun_bos_tsw_jpn_gam_por_azi_knd_glc_geo	-0.329724620773185	-0.726818812468906	0.469162510051086
673	aze_svk_mlt_nor_azi_tur_lit_swa_akn_mao_uzb_zul_rom_bsq_amh_owc_pan_cnt_scr_bam_tig_sid_swt_knd_kor_ben_bul_afr_alb_tha_eng_por_jpn_grk_lda_bem_mnd_ukr_tsn_jav_moo_ses_geo_xho_tsw_igb_sod_bos_wly_gam_dut_urd_tml_ewe_arw_ita_dgb_ctl_fin_amr_spa_ger_prs_mcd_swe_mol_qcu_est_lat_chh_aeg_hau_glc_cze_hin_vie_guj_dyu_krd_pol_bat_sun_anl_cic_heb_ind_ven_slo_hun_fbf_mly_rus_fre_yor_tag	0.584943744866469	1.36375814133915	0.175935557140188
674	ven_cic_swe_heb_uzb_por_jav_fbf_hau_svk_amr_vie_yor_ses_rom_fre_lat_cnt_hun_ind_pan_zul_est_wly_tsw_mcd_ita_aze_amh_hin_slo_bsq_swt_mol_dgb_glc_ben_bul_krd_afr_lda_tag_cze_guj_sid_tsn_prs_xho_geo_jpn_dyu_alb_urd_bat_kor_mly_mao_sod_ctl_sun_tha_ukr_bam_gam_eng_moo_anl_tml_ewe_bem_azi_igb_lit_akn_scr_fin_owc_grk_ger_nor_qcu_pol_chh_tig_dut_spa_bos_aeg_swa_knd_mlt_mnd_arw_tur_rus	0.261717276240261	0.677008523743013	0.500081102975219
675	tur_nor_uzb_gam_lit_bos_wly_ven_aze_mol_dyu_bat_est_mlt_hau_mly_igb_xho_owc_ger_bul_krd_ses_tsn_ita_ctl_scr_akn_ben_chh_jav_ewe_hin_tsw_ukr_knd_sun_arw_spa_tig_fre_dut_guj_swe_qcu_prs_pol_vie_rus_swa_zul_cic_bem_swt_moo_tha_grk_heb_geo_dgb_tag_amh_yor_jpn_slo_kor_pan_lda_eng_anl_fin_aeg_amr_azi_bam_por_ind_mcd_cze_svk_afr_rom_urd_bsq_sod_cnt_tml_lat_alb_hun_mnd_glc_fbf_sid_mao	-0.326161424018978	-0.839601973042269	0.403284756489029
676	tag_cze_pol_glc_dyu_qcu_scr_fre_tig_anl_bos_lat_mly_dut_mol_ewe_zul_moo_dgb_amr_lda_cnt_hau_heb_rom_chh_kor_bam_jav_azi_owc_ita_sun_hin_sod_prs_mao_krd_xho_swa_bem_ses_knd_tha_est_arw_swe_swt_uzb_sid_tur_por_svk_ven_grk_fbf_akn_yor_eng_wly_igb_ukr_urd_amh_gam_mnd_tsn_rus_ben_fin_lit_pan_ger_aze_cic_tsw_mlt_bul_aeg_tml_guj_ind_hun_mcd_slo_ctl_afr_nor_geo_bsq_jpn_spa_alb_bat_vie	0.371750710252553	0.95778099884724	0.340656495919262
677	glc_spa_kor_afr_tml_heb_ctl_mnd_sid_ger_ita_fre_tsw_scr_slo_krd_lit_xho_bat_yor_fbf_nor_owc_akn_moo_vie_geo_bul_ben_cic_alb_est_prs_pan_mlt_aze_bsq_chh_sod_azi_zul_swe_uzb_ukr_hin_por_hau_ind_lat_swa_dut_tur_amh_anl_mao_wly_amr_mly_lda_ven_ewe_ses_gam_eng_grk_dgb_tsn_igb_urd_aeg_jav_svk_tag_dyu_tha_cnt_fin_cze_rom_bos_swt_bem_arw_rus_sun_knd_tig_pol_hun_guj_jpn_mol_qcu_mcd_bam	-0.238949227714144	-0.55867168329295	0.577728511622443
678	tag_xho_anl_wly_pol_spa_mol_hau_hun_ewe_rus_zul_cic_afr_krd_qcu_aeg_bsq_gam_owc_dgb_slo_tig_nor_kor_por_tsw_moo_glc_azi_bos_vie_ben_lda_eng_arw_mnd_chh_tml_hin_knd_aze_swe_ven_akn_ses_svk_amh_tur_fin_est_ita_mao_sun_scr_bam_tsn_lat_mcd_bem_fbf_heb_alb_sod_bul_sid_geo_ger_mlt_guj_tha_lit_uzb_bat_jav_jpn_amr_grk_cnt_swa_pan_mly_ind_dut_cze_yor_swt_prs_urd_igb_dyu_fre_ukr_ctl_rom	NA	NA	NA
679	amh_tur_xho_aze_tha_ger_jav_mao_pan_krd_tsw_tsn_bem_hun_chh_lda_owc_lit_igb_nor_kor_sid_knd_lat_afr_guj_sod_yor_cze_est_mlt_moo_aeg_dgb_ukr_ven_bat_fre_svk_rus_mnd_mcd_cic_arw_ben_qcu_amr_hau_ctl_akn_mol_ita_spa_cnt_tig_fbf_sun_rom_scr_vie_geo_slo_glc_gam_anl_azi_dut_swe_fin_wly_tml_zul_ind_bsq_urd_swt_ewe_tag_jpn_heb_bos_swa_bam_prs_pol_uzb_ses_dyu_eng_bul_mly_grk_hin_por_alb	0.0516390879929253	0.131917330265932	0.89533466053103
680	alb_urd_ben_zul_owc_grk_arw_rom_dut_por_svk_nor_swt_cze_sun_jav_pan_wly_xho_rus_yor_azi_prs_mnd_mao_tha_bat_hun_lat_guj_bem_dyu_ven_ger_hin_cnt_geo_tur_lit_sid_bul_eng_uzb_mol_fin_moo_slo_amr_glc_mlt_bos_tsn_chh_heb_amh_ukr_igb_tml_tsw_bam_lda_jpn_fre_ctl_afr_aeg_ses_knd_cic_anl_pol_bsq_fbf_swe_est_mly_gam_sod_ewe_dgb_hau_tag_akn_tig_krd_spa_scr_ind_kor_swa_vie_ita_qcu_aze_mcd	-0.621995334601136	-1.53102419859606	0.129158033812906
681	yor_dut_guj_krd_fre_nor_hin_sun_hau_bos_prs_dgb_bem_slo_sid_anl_ben_ind_mol_tur_dyu_rom_ewe_vie_cic_fbf_jpn_moo_mly_glc_lda_tha_pol_afr_xho_swt_fin_heb_urd_est_eng_sod_geo_tsn_hun_ukr_bsq_swa_tig_grk_tml_akn_lat_mlt_arw_rus_scr_swe_bat_knd_aeg_kor_tsw_por_ven_aze_chh_uzb_ses_cnt_ger_bam_tag_wly_lit_jav_ctl_spa_amr_mao_igb_qcu_azi_gam_alb_amh_pan_mcd_ita_zul_svk_owc_mnd_bul_cze	1.38223961362643	3.73329664046099	0.00032540746128069
682	sun_grk_dyu_nor_aeg_mly_swe_bam_anl_lat_ukr_amr_sid_swt_urd_qcu_vie_cze_fin_wly_ewe_tsn_pan_cic_est_hau_glc_ctl_yor_akn_tig_tag_prs_jav_aze_tsw_lda_ses_dut_por_mnd_ind_hin_fre_igb_bem_ven_moo_sod_guj_alb_ger_rus_bsq_bat_xho_tur_mol_slo_spa_krd_hun_arw_eng_mlt_swa_chh_afr_azi_bos_amh_bul_jpn_ben_dgb_pol_kor_zul_lit_svk_geo_rom_ita_tml_tha_fbf_owc_heb_knd_uzb_mao_cnt_mcd_gam_scr	-0.349162213487474	-0.837610809667785	0.404396762177662
683	ben_ctl_sun_rom_tsn_dgb_bem_fin_tml_krd_lit_scr_xho_eng_ind_tur_hin_guj_swa_tag_vie_svk_bam_mcd_est_bat_bsq_grk_alb_tig_bul_lat_uzb_lda_hau_ukr_jpn_dyu_bos_aze_fre_cze_moo_urd_owc_anl_glc_zul_pan_azi_ger_yor_mnd_geo_aeg_ita_qcu_mlt_slo_rus_sod_pol_tsw_spa_ewe_ses_prs_mly_akn_amr_cic_fbf_wly_kor_igb_arw_knd_gam_jav_amh_hun_tha_mol_cnt_dut_sid_ven_afr_swe_por_nor_heb_chh_mao_swt	-0.660389156386145	-1.5700718197186	0.119794660794848
684	owc_cze_aeg_ita_bos_slo_lat_urd_bul_tsn_ewe_est_por_afr_uzb_prs_ger_akn_ukr_bam_mao_sun_azi_vie_zul_igb_tag_ses_wly_guj_qcu_fin_hun_arw_tml_hin_glc_sid_mol_ven_scr_dgb_mnd_xho_spa_fre_kor_dyu_tha_swa_lit_svk_alb_eng_bem_geo_jav_lda_fbf_rom_swe_ind_mlt_tur_pol_nor_cic_hau_bsq_jpn_cnt_amr_chh_krd_tsw_gam_pan_grk_sod_moo_ben_tig_mly_swt_dut_rus_aze_ctl_amh_heb_yor_bat_mcd_anl_knd	-0.00811917793321102	-0.0183332497439946	0.985412277573634
685	ita_krd_eng_rus_afr_alb_lda_akn_ben_azi_glc_est_svk_guj_scr_gam_mly_sid_igb_tag_tsn_cnt_ses_tur_nor_tig_bam_sun_tml_slo_arw_ven_hau_fin_xho_zul_chh_uzb_amh_fbf_urd_dgb_swe_tsw_geo_tha_hun_swt_moo_vie_heb_cze_bem_knd_prs_sod_bat_mol_owc_mao_rom_ger_pol_swa_dut_anl_por_grk_jpn_kor_yor_ctl_amr_lat_dyu_mcd_bos_bsq_bul_lit_ewe_cic_wly_ukr_mlt_spa_aeg_qcu_ind_hin_mnd_aze_pan_fre_jav	-0.0620163448819804	-0.142719422970722	0.886820531576972
686	mnd_ita_yor_vie_prs_bos_alb_xho_grk_fre_anl_rom_glc_igb_fbf_kor_ind_hun_por_owc_krd_mol_geo_eng_ger_knd_mlt_jpn_sod_mcd_fin_rus_lat_akn_arw_bsq_wly_tig_zul_lda_gam_mao_bat_scr_moo_dgb_amh_azi_swa_hin_urd_bem_mly_cic_ses_ctl_dut_cnt_aze_sid_hau_bul_qcu_aeg_dyu_ben_pol_pan_chh_uzb_ewe_swe_bam_tsw_tag_sun_tur_nor_jav_afr_ven_est_svk_amr_spa_heb_tsn_tha_guj_swt_ukr_lit_tml_cze_slo	-0.447093051490591	-1.05350655620007	0.294838346598752
687	nor_wly_tig_owc_bsq_cnt_yor_fbf_mol_uzb_rus_lda_bul_bat_jav_moo_pan_spa_dgb_mcd_heb_fre_cic_slo_hun_ukr_qcu_tag_por_sun_arw_lit_urd_bem_ven_sid_mnd_bos_mlt_tha_rom_knd_swe_scr_akn_krd_lat_anl_aze_ind_tur_aeg_swa_xho_glc_kor_igb_ewe_swt_azi_grk_amr_jpn_tml_mly_hin_tsn_geo_ger_eng_mao_dut_dyu_ita_pol_vie_ben_ses_ctl_gam_guj_svk_cze_tsw_alb_fin_est_sod_amh_chh_afr_hau_prs_bam_zul	-0.249808861416279	-0.675209162229306	0.501218223280286
688	azi_svk_lit_cze_mol_chh_ses_xho_glc_afr_scr_guj_hun_mly_dyu_zul_mao_cic_owc_aze_urd_bul_bat_tig_swa_alb_ewe_akn_eng_yor_wly_tha_sun_tur_ind_krd_rus_hin_pan_mnd_fbf_dut_cnt_nor_bsq_por_amh_gam_tml_dgb_spa_tag_geo_rom_sid_moo_heb_vie_mcd_prs_bam_mlt_swe_ben_hau_arw_qcu_ctl_amr_ven_ita_igb_uzb_fre_fin_ukr_grk_jpn_aeg_lda_bos_jav_anl_bem_pol_knd_tsw_lat_est_ger_swt_kor_tsn_sod_slo	-0.302872869141374	-0.74616581222817	0.457449261505281
689	afr_swe_bam_guj_aze_spa_hun_hau_glc_dut_sid_azi_ewe_mly_cnt_owc_wly_dgb_mcd_fin_tur_hin_pol_yor_mlt_bsq_dyu_uzb_xho_fre_swa_tag_prs_swt_sun_cic_ind_cze_bat_igb_grk_tsw_pan_scr_qcu_chh_geo_sod_moo_zul_akn_tml_rus_tha_vie_fbf_eng_amr_urd_krd_rom_kor_slo_lat_knd_gam_jpn_tig_lit_alb_ven_mnd_bem_amh_bul_jav_est_aeg_arw_anl_ita_ger_ukr_lda_mol_svk_nor_ctl_heb_mao_bos_por_ses_ben_tsn	0.634600893221636	1.62576831690239	0.107383063024723
690	hin_guj_qcu_dut_tag_glc_hun_lit_alb_swa_gam_amr_dgb_jpn_ind_sid_grk_vie_moo_bam_pan_sod_fin_chh_ita_mcd_jav_ctl_pol_bem_knd_aeg_lda_lat_nor_ses_aze_geo_arw_swt_fbf_mly_kor_svk_hau_tha_ewe_yor_est_swe_zul_dyu_akn_sun_mlt_prs_bat_xho_ben_heb_rus_ven_wly_ger_cic_tml_tur_cze_mnd_scr_tsw_anl_slo_igb_por_spa_bul_uzb_ukr_tig_tsn_owc_bos_afr_azi_amh_fre_krd_mao_mol_eng_rom_bsq_cnt_urd	-0.558761595381719	-1.24377197049757	0.216709483257188
691	sod_slo_heb_dyu_cnt_vie_sun_geo_zul_hun_dgb_alb_amr_afr_fin_ukr_swt_ctl_por_mao_urd_rom_glc_swa_fbf_sid_ven_moo_arw_bam_anl_amh_tag_tig_owc_qcu_ger_grk_prs_lat_tur_hau_bat_kor_guj_rus_nor_mly_lit_bsq_wly_tsw_spa_dut_cze_ita_uzb_bem_fre_jav_tha_mcd_aeg_jpn_ben_mlt_knd_igb_pan_yor_bos_mnd_hin_pol_ses_ind_tsn_azi_svk_est_akn_eng_xho_lda_bul_aze_scr_mol_chh_swe_krd_tml_ewe_cic_gam	-0.48287369319084	-1.11279656536653	0.268663930919313
692	grk_hau_rus_hun_akn_tur_xho_spa_bem_dgb_lda_heb_cze_arw_uzb_gam_chh_swa_ger_lit_kor_mcd_eng_por_tha_afr_tsn_est_vie_mnd_tml_amr_nor_prs_alb_ukr_pol_hin_azi_fre_sun_qcu_sid_bat_rom_sod_tsw_bsq_aze_jpn_ctl_swt_cic_mlt_urd_owc_yor_knd_tig_zul_ses_ewe_amh_glc_dut_jav_ben_dyu_fbf_fin_scr_mly_krd_svk_pan_bam_slo_igb_tag_ven_cnt_bos_mao_geo_lat_moo_aeg_bul_guj_ind_wly_anl_swe_mol_ita	0.100391737273691	0.220773633058222	0.825752661856826
693	anl_grk_amh_cze_pan_heb_yor_xho_fre_aeg_hun_tha_bam_fbf_afr_guj_mao_fin_tsn_azi_lda_dyu_mly_vie_hau_qcu_swe_jpn_ven_zul_ind_amr_lit_hin_ses_ben_jav_ctl_sid_akn_scr_bsq_arw_sod_bul_owc_cnt_gam_dgb_mlt_nor_eng_swt_kor_igb_geo_mol_tml_glc_moo_wly_slo_sun_rom_uzb_ger_tag_tig_spa_est_ita_aze_alb_ukr_lat_knd_urd_bos_dut_prs_krd_mnd_swa_tur_ewe_svk_por_chh_mcd_bem_pol_bat_cic_rus_tsw	0.387866208859707	0.867760025561045	0.387759357725539
694	ger_wly_afr_tsn_aze_kor_glc_tig_mnd_mlt_hin_mcd_alb_bul_xho_scr_bsq_por_ven_dgb_ewe_bem_grk_ben_pol_knd_heb_lit_hun_ctl_ind_tml_sid_chh_tha_guj_cnt_rom_geo_ita_sun_cze_krd_fbf_uzb_urd_tsw_amr_bos_fin_jav_zul_sod_jpn_amh_slo_svk_swe_bam_ses_tag_spa_anl_swt_rus_mly_prs_gam_lat_yor_est_pan_ukr_hau_vie_moo_cic_mao_dut_owc_dyu_swa_bat_arw_lda_tur_nor_azi_mol_qcu_aeg_igb_fre_eng_akn	0.481463988640804	1.19181985998836	0.236364368641157
695	bsq_ger_amh_tur_swa_fbf_kor_mlt_tml_slo_bat_anl_fin_krd_geo_mnd_zul_sod_qcu_pan_ctl_urd_tig_jav_cnt_hun_azi_knd_scr_aeg_mol_grk_ses_aze_swe_cze_lat_tsw_igb_mao_mly_tsn_ewe_fre_yor_rom_hin_uzb_akn_arw_chh_moo_bem_xho_por_lit_dgb_amr_spa_swt_hau_tha_ukr_ita_ven_heb_nor_eng_dyu_mcd_bos_ind_svk_bul_pol_bam_dut_gam_rus_glc_prs_sid_tag_ben_afr_alb_jpn_sun_vie_est_lda_wly_guj_owc_cic	-0.431803964009764	-1.04496350971021	0.298748356731738
696	mao_vie_lat_moo_igb_amr_mlt_bat_sod_hun_ben_hau_dgb_yor_glc_fin_sid_arw_mly_est_ven_ger_jpn_dut_zul_scr_ind_afr_ewe_pol_ctl_krd_eng_qcu_pan_bsq_akn_ita_nor_bul_fbf_rus_rom_wly_cnt_aze_knd_tig_cze_grk_aeg_svk_swe_swa_lit_tsn_hin_jav_geo_lda_bam_azi_guj_chh_cic_gam_anl_heb_owc_ses_urd_amh_prs_tag_mol_uzb_xho_por_fre_mcd_tsw_swt_spa_kor_tur_alb_tml_ukr_mnd_dyu_sun_tha_slo_bos_bem	0.180107920444604	0.411087371097975	0.681954203012358
697	kor_yor_igb_ewe_mlt_mcd_lat_dyu_zul_est_sun_fbf_eng_moo_lda_ita_mao_aze_dut_xho_swa_bul_cic_knd_mol_cze_prs_afr_ukr_jpn_bat_bem_dgb_qcu_spa_hin_rom_cnt_bam_alb_slo_gam_amr_anl_lit_sod_tur_por_hun_ben_tag_guj_rus_bos_geo_ctl_mnd_akn_ger_jav_swe_amh_tml_fin_tig_azi_svk_vie_grk_fre_owc_chh_tsn_sid_ses_tsw_wly_pan_ven_pol_arw_nor_ind_urd_scr_uzb_bsq_hau_aeg_glc_heb_swt_krd_tha_mly	0.405707673754469	0.951465183887839	0.343834543168938
698	pol_sid_bos_cze_bsq_por_ger_knd_dyu_eng_dut_sun_ind_mao_igb_wly_amh_mol_svk_ukr_lda_guj_grk_amr_ses_uzb_owc_chh_rus_glc_bem_bam_vie_heb_fre_scr_bul_afr_spa_tur_tig_rom_swa_tsn_hau_arw_mly_akn_jpn_tag_nor_azi_bat_ven_tha_ita_anl_aze_cic_ctl_xho_swe_gam_slo_prs_mnd_ben_fbf_aeg_dgb_geo_lit_moo_pan_hun_cnt_yor_mlt_lat_fin_kor_qcu_est_alb_zul_ewe_mcd_sod_urd_tml_hin_swt_tsw_jav_krd	0.0295811831306371	0.0773003548045013	0.938550672140641
699	nor_pol_xho_bat_hau_ind_bam_pan_hin_dgb_alb_scr_eng_jav_afr_dut_glc_tml_mlt_tha_cnt_cic_ben_qcu_mly_mcd_amr_ger_svk_owc_swe_mao_slo_rom_yor_igb_fbf_anl_sod_bos_swt_uzb_guj_est_gam_zul_dyu_tig_wly_azi_cze_akn_spa_kor_lat_fin_rus_por_bem_tsn_krd_grk_knd_mol_hun_heb_mnd_urd_chh_ctl_ukr_tur_sid_ita_amh_arw_swa_aeg_geo_sun_moo_bul_ven_jpn_fre_ewe_tsw_tag_lit_vie_bsq_aze_prs_lda_ses	0.0942963440544178	0.267067215644321	0.790008735427266
700	pol_eng_zul_dgb_lda_grk_kor_mcd_tag_uzb_mly_arw_swe_nor_lat_por_mnd_bem_guj_amr_rus_slo_azi_hau_geo_xho_gam_ben_bul_mlt_wly_amh_igb_dut_ven_sun_hin_swa_ses_heb_swt_tsn_lit_aze_jpn_cnt_sid_sod_ctl_jav_moo_ita_akn_tha_yor_prs_bos_rom_tig_tsw_tur_mao_krd_chh_fre_spa_bam_pan_bsq_glc_scr_hun_ukr_qcu_dyu_est_owc_urd_tml_mol_ind_vie_fbf_anl_alb_afr_svk_ewe_fin_ger_cze_knd_cic_aeg_bat	0.720310791069349	1.7100711805395	0.0905870936404708
701	azi_heb_ita_bul_lat_ind_tur_krd_por_fbf_sod_svk_dut_ben_swa_tig_ven_ses_urd_tml_hun_owc_ger_jav_geo_amr_dyu_est_dgb_jpn_sun_mol_afr_xho_prs_bam_arw_cze_tha_aze_fin_wly_anl_guj_cic_mly_nor_mlt_bsq_cnt_igb_hin_lit_ctl_zul_mao_amh_tag_ukr_aeg_mnd_alb_glc_eng_grk_spa_slo_pan_yor_akn_chh_knd_gam_ewe_bos_bat_qcu_swt_lda_bem_uzb_moo_scr_pol_fre_hau_swe_rus_mcd_tsw_rom_vie_sid_tsn_kor	NA	NA	NA
702	moo_ind_spa_jav_ukr_rom_tig_jpn_ewe_mcd_geo_pan_bat_nor_ctl_swe_amh_lit_wly_ven_dgb_bul_eng_yor_bam_prs_gam_por_hau_mao_zul_tha_lat_owc_tur_mlt_tag_cnt_aze_glc_guj_tsw_fre_knd_qcu_bos_est_urd_sid_arw_ger_vie_hin_sod_mnd_heb_sun_swa_amr_aeg_igb_svk_krd_hun_fin_anl_tsn_bsq_alb_ita_afr_cze_slo_scr_ben_azi_mol_tml_dut_rus_mly_lda_swt_chh_grk_ses_kor_cic_xho_fbf_dyu_bem_pol_uzb_akn	0.182114209294238	0.465317138322061	0.64279214320867
703	tag_mlt_kor_arw_hin_bem_bat_mly_mao_geo_swt_slo_hun_ukr_akn_rus_cic_alb_krd_ben_lit_lda_tml_pan_eng_amr_wly_ses_mnd_ger_igb_dyu_urd_svk_gam_tur_ven_glc_sod_tsw_cnt_jpn_tsn_prs_nor_fbf_afr_pol_spa_ewe_aze_azi_xho_vie_grk_mcd_moo_tig_fin_guj_est_bul_chh_tha_dut_owc_aeg_sid_ita_anl_por_cze_ind_bam_amh_fre_uzb_rom_scr_yor_bos_bsq_ctl_sun_swe_dgb_mol_zul_hau_heb_swa_lat_qcu_knd_jav	0.153718999280586	0.341497910082873	0.733499183239492
704	guj_qcu_mly_yor_krd_cnt_scr_slo_tig_mol_wly_bos_arw_alb_cic_azi_fbf_tag_nor_ven_ukr_swe_ctl_bam_heb_xho_bsq_mnd_swa_hin_knd_rus_gam_uzb_akn_lat_amr_zul_ben_rom_kor_tur_fre_mcd_tsn_dyu_grk_amh_lda_est_tha_hun_ita_ewe_tsw_afr_pan_bat_chh_mlt_owc_sid_vie_prs_cze_igb_bul_moo_glc_eng_svk_pol_dgb_urd_lit_aze_ind_por_swt_jpn_jav_anl_hau_fin_sod_tml_sun_dut_aeg_spa_mao_geo_bem_ses_ger	0.115987368380277	0.307039880642843	0.759499470244261
705	bul_dgb_amh_igb_glc_ind_swt_guj_ukr_arw_fre_tur_aeg_tml_moo_ben_ewe_fbf_mnd_pan_afr_ita_bsq_swa_ses_cze_ger_bam_hau_bos_xho_mly_heb_urd_akn_aze_tsw_slo_ven_mao_fin_azi_ctl_amr_swe_yor_wly_alb_jav_prs_dyu_jpn_lit_cic_svk_grk_eng_zul_scr_rom_knd_cnt_owc_hun_tsn_geo_uzb_tha_krd_sid_sod_rus_mcd_dut_tig_bat_qcu_pol_mol_vie_bem_lat_kor_est_lda_mlt_tag_por_anl_chh_nor_hin_sun_gam_spa	0.144573695913396	0.329749010612384	0.74233119000263
706	est_geo_scr_hau_bul_heb_kor_afr_mlt_hun_swt_rom_cze_lit_ewe_ind_svk_krd_sod_dut_knd_dyu_igb_spa_fin_bem_bam_glc_lat_swe_rus_tig_azi_vie_amh_urd_ita_amr_bat_mly_ctl_tha_mcd_hin_tur_cnt_xho_owc_aze_chh_lda_anl_ven_tsn_yor_mol_mao_fbf_wly_cic_swa_alb_ukr_tml_gam_arw_ger_sid_tsw_pol_bsq_dgb_qcu_bos_sun_ses_grk_nor_uzb_guj_akn_jpn_pan_ben_aeg_jav_por_tag_zul_mnd_fre_moo_slo_prs_eng	0.209571231802711	0.500904612652403	0.61762174255669
707	dyu_xho_fin_pan_ind_bsq_aze_cic_heb_swt_anl_chh_svk_lat_jav_est_mnd_arw_ewe_knd_prs_lit_mlt_dut_por_tsn_fbf_fre_hin_mao_tha_nor_urd_eng_sid_igb_slo_amr_mcd_grk_kor_wly_rom_glc_ukr_scr_moo_sod_bem_uzb_hau_gam_alb_tsw_swa_geo_krd_azi_zul_owc_pol_lda_aeg_ctl_mly_swe_vie_rus_mol_ita_qcu_dgb_ven_guj_bam_sun_tur_bos_ben_tig_akn_amh_jpn_cnt_cze_spa_ses_hun_tml_afr_bat_ger_bul_tag_yor	0.0198017871094574	0.0508238544177737	0.959574883548448
708	amh_akn_chh_bul_aze_krd_por_fbf_tha_arw_tur_tsw_hun_uzb_grk_gam_ukr_sid_mly_cze_pol_lda_cnt_hin_bos_vie_fin_mlt_mcd_lat_mol_ewe_alb_sun_hau_tml_moo_ctl_scr_ben_dgb_eng_tsn_heb_igb_qcu_bat_guj_est_svk_yor_dut_amr_urd_prs_bsq_pan_tig_ven_anl_spa_dyu_mnd_cic_tag_bam_sod_rus_geo_swe_xho_slo_ita_jav_afr_fre_kor_zul_swa_mao_bem_azi_jpn_ind_wly_rom_ses_ger_aeg_glc_owc_knd_swt_nor_lit	0.989844440709259	2.16656888152622	0.0328237713200496
709	ben_eng_yor_bsq_sid_hun_guj_dyu_uzb_akn_ctl_mcd_tha_pan_jav_ses_hin_nor_pol_mol_azi_bul_sun_arw_knd_tml_lat_est_rom_hau_swa_igb_anl_rus_por_fre_ind_ewe_dgb_aze_ukr_ven_ger_fin_aeg_qcu_owc_amh_cze_mao_xho_chh_mnd_krd_vie_dut_lit_prs_glc_moo_zul_grk_svk_wly_scr_tsn_lda_tsw_fbf_jpn_swe_afr_bem_sod_kor_gam_bat_ita_urd_cnt_mlt_bos_tag_amr_tig_geo_alb_slo_mly_spa_cic_tur_bam_swt_heb	0.426702982968831	1.15462719790414	0.251201391047206
710	tha_guj_dyu_aze_tur_rus_lat_aeg_sun_lit_cic_bem_amr_qcu_arw_mol_mao_ind_vie_xho_ctl_yor_hun_ita_ukr_spa_cnt_bos_pan_bat_owc_sid_dut_geo_dgb_bam_sod_gam_zul_jpn_tag_urd_jav_igb_swe_est_tig_rom_lda_ewe_glc_anl_knd_wly_mly_ses_nor_cze_grk_azi_swa_bsq_kor_mnd_fre_scr_tsn_hin_uzb_fbf_chh_mlt_afr_ger_slo_krd_prs_moo_ben_hau_ven_por_amh_mcd_pol_bul_swt_svk_eng_alb_tml_fin_tsw_heb_akn	-0.213581400192053	-0.530087336324973	0.597314731679967
711	ger_akn_pan_svk_glc_igb_azi_zul_swa_ukr_bam_sod_chh_knd_bem_ven_eng_pol_afr_tsn_tig_tsw_dgb_prs_swt_tml_ses_est_dut_tha_heb_tur_ita_nor_amr_spa_anl_swe_hau_cze_cnt_fbf_urd_rom_ind_aze_bat_aeg_ctl_cic_alb_hin_mly_guj_gam_fre_bos_sid_mcd_lat_scr_krd_dyu_por_kor_ben_hun_mol_slo_geo_tag_bsq_qcu_jav_lda_bul_grk_xho_amh_wly_moo_owc_arw_ewe_jpn_mnd_yor_fin_lit_mlt_sun_rus_uzb_vie_mao	-0.41717702278666	-1.09122452841761	0.277993164803739
712	krd_chh_ind_svk_qcu_sid_swe_xho_wly_yor_bos_mnd_sun_pol_grk_knd_pan_sod_uzb_urd_tag_zul_glc_ewe_arw_eng_ctl_azi_dgb_jav_est_lat_mlt_afr_hin_swa_alb_fin_gam_hau_cnt_spa_mly_dut_tur_geo_mao_slo_prs_rom_bam_bsq_bem_fbf_owc_ben_tml_aeg_ven_bul_kor_nor_jpn_ukr_amr_ita_moo_bat_hun_tha_mcd_scr_guj_lit_vie_cze_tsw_fre_aze_ger_por_amh_tig_anl_mol_dyu_akn_tsn_cic_heb_ses_swt_rus_lda_igb	0.507997943142451	1.13522859178089	0.25919685899824
713	moo_tml_mly_svk_lat_hin_mnd_bul_spa_cze_lit_bsq_akn_amr_bos_ukr_glc_mlt_sun_mcd_gam_jav_ewe_cic_slo_ses_ven_dyu_chh_igb_kor_pol_amh_fbf_knd_sid_scr_nor_hau_owc_ben_prs_mol_azi_zul_pan_swa_qcu_afr_xho_jpn_arw_grk_geo_heb_bem_dut_por_mao_dgb_vie_lda_sod_tsw_hun_tur_ger_rom_bam_guj_ita_tag_fin_aze_urd_rus_aeg_ctl_cnt_ind_wly_anl_eng_bat_tig_yor_est_swe_swt_krd_tha_uzb_fre_tsn_alb	0.764390398578166	1.80695898930993	0.0740023932606251
714	fre_sid_arw_zul_spa_swe_amr_mcd_cze_mlt_svk_tsn_gam_por_ita_swa_guj_owc_sod_heb_bem_aeg_anl_bam_rom_ses_lit_vie_grk_slo_tag_jav_yor_knd_lda_mol_wly_ind_alb_ctl_glc_ben_geo_sun_mnd_ukr_tml_kor_igb_rus_chh_prs_ewe_est_dgb_scr_bat_bul_fin_afr_tig_hau_azi_fbf_tha_xho_tur_moo_aze_mly_hun_uzb_mao_eng_hin_ger_cic_jpn_ven_bsq_krd_lat_akn_swt_qcu_pan_bos_urd_dyu_pol_dut_amh_tsw_nor_cnt	0.380904082059136	0.876814892939882	0.382846512533723
715	kor_ita_anl_sod_tml_slo_ger_afr_glc_jav_mnd_dgb_tag_mlt_ctl_bem_hun_mcd_moo_ben_tha_lit_tig_swe_swt_spa_wly_grk_bul_pol_rus_hin_por_tsw_ewe_knd_lat_bsq_bat_heb_bos_guj_ind_amh_igb_cze_aze_jpn_qcu_hau_tur_aeg_fre_vie_dut_zul_sun_xho_urd_uzb_amr_ven_eng_chh_ukr_dyu_bam_akn_sid_fbf_geo_svk_cic_owc_alb_yor_mao_est_rom_ses_prs_fin_tsn_mly_cnt_pan_krd_swa_azi_nor_lda_arw_scr_mol_gam	-0.185410422856055	-0.481350396472629	0.631398146455618
716	bam_tig_slo_lit_uzb_aeg_scr_lda_tsw_cic_aze_mao_bsq_igb_zul_afr_mcd_hin_dgb_tha_sod_bem_hun_est_kor_mly_pan_qcu_swt_anl_ita_glc_tag_azi_wly_dut_yor_chh_fin_ctl_ger_jpn_guj_cnt_mlt_swe_knd_alb_bos_hau_moo_swa_svk_spa_amr_ses_urd_fre_krd_cze_amh_jav_xho_vie_lat_ukr_heb_bul_rus_ind_eng_owc_tur_geo_mnd_akn_dyu_pol_grk_sid_rom_arw_ewe_sun_tsn_fbf_mol_bat_ven_nor_gam_tml_por_ben_prs	1.00738948967347	2.6738439741557	0.00885793768203535
717	swt_ctl_fin_mlt_dyu_gam_amr_bul_fbf_sid_lit_chh_akn_aeg_lat_anl_igb_guj_cze_sun_afr_swe_alb_knd_geo_ukr_mly_hin_bsq_rom_bat_sod_ger_tml_cic_eng_vie_ben_wly_qcu_aze_mol_mao_xho_arw_hau_zul_tha_tig_dgb_fre_tag_swa_grk_hun_jpn_urd_nor_ven_lda_prs_amh_tsw_spa_yor_glc_ewe_mcd_ita_ind_krd_bam_por_kor_est_heb_pol_cnt_pan_slo_mnd_ses_scr_dut_svk_bem_owc_rus_jav_bos_tsn_uzb_tur_azi_moo	0.194585638254244	0.44081209557936	0.660372048475338
718	aze_igb_jpn_lat_sod_uzb_ben_zul_hun_bem_arw_sid_guj_slo_swa_bat_geo_mol_cze_lda_owc_qcu_amr_fre_bul_pol_grk_mao_nor_por_tsw_swe_ger_azi_cic_anl_krd_gam_tsn_prs_vie_tml_afr_spa_tha_swt_mlt_xho_rus_rom_eng_jav_bam_scr_cnt_mcd_chh_ses_dyu_hin_alb_svk_hau_bos_urd_glc_aeg_bsq_fin_ven_moo_sun_wly_yor_mly_tur_dgb_mnd_fbf_ewe_ita_akn_amh_kor_knd_lit_tig_dut_ctl_est_ukr_heb_pan_tag_ind	-0.121145494064178	-0.270953049178043	0.787027614497278
719	scr_swe_ger_ita_chh_mnd_ukr_tsn_uzb_svk_bsq_pol_fbf_knd_fre_sod_fin_jav_geo_sun_tml_grk_dyu_slo_mcd_prs_tha_dgb_alb_eng_ben_igb_nor_swa_bem_jpn_yor_ctl_bos_lit_bul_hin_sid_kor_owc_cnt_qcu_akn_rom_afr_spa_mao_cic_aze_ewe_wly_tig_ven_urd_azi_vie_pan_dut_swt_lda_gam_tur_amh_aeg_hun_guj_amr_est_hau_cze_tsw_rus_krd_moo_mlt_mol_bam_tag_arw_xho_lat_por_zul_ses_mly_anl_bat_glc_heb_ind	-0.357490689730649	-0.797594970794525	0.427137364135063
720	igb_glc_akn_cic_fbf_dut_est_anl_jpn_prs_bam_ctl_scr_cze_hin_ind_rom_amr_spa_swa_pol_lit_afr_bul_tml_urd_wly_owc_bat_arw_tur_ses_dyu_swt_dgb_hun_ukr_sod_eng_tig_fre_uzb_azi_zul_mnd_tha_knd_heb_mcd_cnt_aze_amh_sun_por_pan_qcu_tsn_fin_lda_chh_svk_gam_rus_aeg_ben_ewe_mly_ita_bem_sid_vie_mol_ven_mao_xho_kor_swe_jav_hau_alb_tag_grk_moo_lat_nor_yor_slo_mlt_guj_bos_krd_geo_tsw_ger_bsq	-0.0666863829492303	-0.151294746634307	0.88007091448628
721	sid_tag_aeg_dyu_eng_ven_ctl_spa_fin_urd_bem_mlt_vie_pan_slo_est_alb_bul_fbf_tha_jav_sod_hun_swa_tml_hau_bam_bat_guj_mly_prs_mol_xho_swe_azi_gam_tsn_swt_ben_chh_ewe_cze_kor_lit_ita_arw_krd_mnd_jpn_tsw_uzb_mcd_tig_heb_yor_cnt_amh_rus_lda_moo_afr_zul_lat_geo_pol_por_rom_dut_qcu_glc_fre_ukr_bsq_sun_bos_anl_ger_nor_amr_cic_ses_owc_svk_igb_ind_dgb_knd_grk_tur_wly_hin_aze_scr_mao_akn	-0.587579095885671	-1.36766181257536	0.174713963019906
722	mcd_swa_ind_est_bem_vie_ben_dgb_dut_alb_lat_jpn_krd_tag_geo_fre_rom_zul_azi_tml_prs_ewe_lit_tur_guj_dyu_kor_swt_eng_pan_sun_bam_pol_aeg_grk_bat_yor_hau_cnt_anl_amr_aze_owc_lda_sod_wly_mlt_mnd_urd_spa_cic_scr_akn_hun_por_ita_mol_qcu_ses_mao_fbf_rus_tig_bul_tsw_fin_chh_bos_ctl_slo_svk_glc_afr_moo_tha_tsn_igb_ger_sid_ven_swe_mly_amh_nor_hin_heb_jav_uzb_gam_knd_cze_ukr_xho_bsq_arw	0.217799325855765	0.57031176375588	0.569841575867752
723	cnt_zul_rus_krd_bsq_wly_aeg_sid_pan_eng_alb_ctl_gam_mnd_cic_sod_mly_sun_prs_uzb_kor_hun_ita_tml_chh_glc_knd_bam_lda_owc_tag_tur_ses_mlt_azi_hau_hin_lat_vie_amh_spa_bat_dut_afr_bem_geo_dyu_tsw_lit_svk_slo_ewe_bul_ind_tig_yor_dgb_rom_fin_guj_pol_ven_bos_mol_mcd_heb_por_akn_tha_swa_fre_moo_mao_scr_ben_cze_ukr_grk_igb_qcu_arw_jav_xho_swt_amr_nor_swe_jpn_urd_aze_anl_tsn_est_ger_fbf	-0.345465882432179	-0.805160637335773	0.422780730245645
724	hau_azi_eng_dut_bsq_krd_alb_tur_por_arw_moo_rom_swt_swa_mol_svk_tml_vie_qcu_est_dgb_anl_spa_bos_wly_amr_owc_grk_urd_lit_cze_glc_ewe_tig_pol_mcd_kor_hin_pan_igb_aze_slo_mao_ven_sod_knd_dyu_tsw_ben_fre_ukr_ita_bat_akn_hun_sid_amh_aeg_ind_prs_geo_lda_fbf_afr_swe_chh_fin_guj_scr_sun_bul_nor_bem_lat_jav_mly_tha_ger_ctl_rus_bam_mlt_jpn_tag_gam_uzb_xho_heb_zul_ses_cic_cnt_mnd_yor_tsn	-1.16975841546199	-2.85080424555339	0.00537150180009265
725	tag_wly_svk_chh_est_fre_bam_lit_por_krd_bul_mcd_eng_ukr_lda_swa_bsq_bat_ctl_mao_ita_hun_xho_sod_ses_swe_mol_fin_aeg_owc_tml_uzb_aze_nor_amr_dyu_ind_knd_cnt_tsn_heb_anl_guj_ewe_alb_igb_jpn_ben_swt_pol_pan_tig_sun_urd_fbf_spa_kor_mlt_bem_yor_tha_tur_akn_moo_dut_ger_cic_cze_scr_tsw_geo_afr_qcu_arw_rom_bos_rus_jav_mly_mnd_glc_gam_hin_prs_zul_sid_amh_azi_slo_hau_grk_dgb_vie_ven_lat	0.171885074675473	0.390727109685242	0.696892582369441
726	guj_eng_swe_ben_mly_pol_lat_tsn_cic_ven_ses_svk_ewe_tur_fin_spa_tag_ukr_ind_bam_kor_uzb_fre_por_afr_amr_mao_urd_fbf_amh_dgb_aeg_sod_tig_slo_hau_bem_akn_heb_cnt_ger_arw_zul_moo_xho_scr_krd_mcd_wly_tml_lda_anl_tha_bos_prs_tsw_mnd_mlt_aze_grk_cze_vie_nor_est_lit_bul_knd_owc_igb_ita_glc_gam_ctl_mol_azi_jav_sid_dut_chh_rom_swa_hin_pan_bsq_geo_jpn_bat_yor_dyu_swt_sun_qcu_hun_alb_rus	-0.150238019846467	-0.33410117579545	0.7390554402608
727	vie_tsw_lat_heb_glc_cic_igb_geo_tml_ses_spa_ewe_tur_gam_ita_fbf_dgb_pol_mly_jav_swa_dyu_amr_xho_hin_bam_ven_guj_qcu_aeg_svk_grk_wly_pan_scr_cnt_yor_mol_mnd_mao_sod_moo_fin_mlt_bul_knd_aze_slo_urd_mcd_arw_eng_bos_ben_uzb_ctl_hau_akn_lit_owc_sid_bem_lda_tig_rus_rom_bsq_swe_azi_tha_nor_ind_krd_dut_ger_tag_kor_ukr_hun_fre_alb_cze_anl_est_zul_prs_por_chh_jpn_tsn_amh_sun_afr_swt_bat	-0.0487914043162536	-0.11167523635485	0.911321590431384
728	sun_bat_wly_ger_dgb_moo_amr_ind_hun_swe_tha_mcd_ven_scr_mlt_aze_tig_aeg_spa_geo_xho_fin_ewe_mnd_owc_swt_ita_zul_svk_mly_tsw_sod_qcu_bos_rom_dut_bul_alb_sid_glc_cze_bem_grk_tur_eng_ctl_kor_por_urd_rus_tsn_mol_fbf_lit_krd_guj_akn_ses_anl_amh_arw_vie_afr_gam_ukr_bsq_uzb_fre_lat_prs_jav_pol_hin_azi_cic_yor_tag_jpn_tml_hau_est_heb_ben_knd_pan_nor_dyu_slo_lda_cnt_chh_swa_bam_mao_igb	-0.340318893388079	-0.815522468262905	0.416857055438616
729	dut_amr_arw_gam_krd_urd_bem_ind_fbf_fre_lit_eng_tha_slo_chh_zul_sid_swt_prs_bsq_tur_xho_mcd_guj_owc_glc_tag_lat_alb_bos_rom_spa_ewe_amh_mao_grk_ger_sun_cic_azi_tsw_lda_knd_dyu_hun_ctl_scr_hin_bam_ukr_jpn_vie_svk_tsn_hau_aze_uzb_qcu_cze_igb_swe_bat_anl_swa_ses_yor_aeg_heb_nor_mol_est_ben_mly_wly_ita_kor_por_fin_geo_bul_ven_mnd_rus_afr_akn_mlt_cnt_pol_sod_tig_dgb_jav_tml_moo_pan	-0.0625637662866112	-0.145137715761471	0.884916232133093
730	uzb_pol_mcd_amh_igb_cze_sid_svk_aeg_xho_tha_bul_aze_lit_owc_ita_geo_dut_lat_azi_kor_tig_mly_yor_mol_spa_est_prs_vie_ukr_swt_ben_ewe_mao_scr_ctl_hun_rus_hin_mnd_ses_cnt_gam_mlt_tur_por_swe_lda_arw_bam_grk_fin_anl_tag_knd_ger_eng_fre_zul_amr_bem_rom_dyu_pan_ven_guj_sod_krd_glc_qcu_tsw_moo_swa_afr_cic_sun_jav_chh_alb_jpn_nor_slo_dgb_bsq_urd_heb_ind_tml_wly_fbf_hau_bat_tsn_bos_akn	0.117378277867604	0.29154685099939	0.771282419607916
731	afr_guj_mcd_est_lat_bul_fre_akn_tml_hin_jpn_geo_prs_fbf_vie_mol_rom_pol_qcu_dyu_tur_chh_ses_rus_bam_mly_cic_lit_ind_ctl_slo_anl_swa_tig_hau_wly_svk_amr_knd_cze_eng_dut_grk_hun_ita_ger_swt_dgb_gam_zul_swe_bsq_igb_sun_tsw_tsn_jav_ven_fin_bos_alb_ben_moo_azi_cnt_uzb_urd_heb_mao_bat_owc_mnd_krd_tha_aeg_arw_ewe_sid_bem_por_aze_mlt_kor_ukr_spa_scr_nor_amh_tag_sod_yor_xho_lda_pan_glc	-0.320547703937019	-0.732739840925272	0.4655599471604
732	qcu_jav_lit_anl_ukr_sun_lat_vie_ven_amr_bos_geo_guj_hun_swe_glc_mcd_lda_mol_fbf_rom_kor_knd_mnd_grk_dut_dyu_ses_tsw_aeg_aze_mao_cic_amh_bem_owc_mlt_alb_tag_ctl_spa_sod_mly_afr_igb_chh_krd_cze_rus_slo_bul_yor_pol_ind_urd_ewe_jpn_dgb_uzb_zul_moo_akn_prs_tha_tur_swa_ita_swt_gam_xho_svk_bat_scr_arw_ben_est_eng_bsq_cnt_bam_pan_ger_heb_wly_nor_sid_hin_fin_azi_tml_tig_por_tsn_fre_hau	0.17270896843556	0.465604713189017	0.642587014146222
733	azi_ben_fre_ctl_igb_scr_tag_arw_mol_eng_yor_zul_ita_amr_mnd_pol_bul_xho_pan_swa_sun_por_slo_lit_vie_glc_aze_hin_jpn_lda_ses_hau_svk_anl_bsq_prs_ven_ger_rus_sod_alb_dut_moo_swe_est_kor_uzb_lat_qcu_dgb_rom_ind_tsw_geo_heb_aeg_tml_grk_urd_mcd_cic_dyu_bat_ewe_ukr_mlt_tsn_bem_chh_amh_bam_krd_cze_guj_nor_mly_fin_sid_mao_tha_fbf_gam_knd_akn_cnt_wly_owc_swt_hun_tig_tur_jav_spa_afr_bos	0.311189661082387	0.855949167064435	0.394225886525334
734	amh_wly_cic_yor_swt_aeg_lat_ita_rom_dyu_sun_jav_zul_igb_ger_ses_knd_ben_tur_lit_scr_prs_fbf_geo_bsq_mao_cze_ind_mly_afr_mcd_bem_bam_owc_bos_aze_tag_hin_mol_mnd_guj_svk_tsw_vie_dut_ukr_ven_kor_ctl_swa_gam_fin_tha_rus_alb_grk_pan_bul_pol_fre_eng_tsn_azi_hun_sid_xho_dgb_por_anl_nor_mlt_glc_moo_bat_jpn_akn_tml_arw_slo_est_ewe_lda_hau_tig_qcu_cnt_heb_sod_krd_chh_swe_spa_amr_uzb_urd	0.669951837584213	1.71308830559192	0.09002822309681
735	ctl_yor_akn_fin_pan_cnt_chh_bul_sid_mly_anl_ger_prs_amr_hau_lda_igb_wly_mol_swe_gam_eng_dgb_aze_bsq_swt_owc_ewe_ses_scr_krd_fbf_zul_kor_ind_afr_uzb_glc_est_heb_tsw_swa_vie_lit_cze_mlt_mcd_lat_knd_bem_bam_ukr_tsn_tha_bat_mao_ven_por_ita_dyu_rom_cic_fre_sun_tml_amh_geo_qcu_svk_urd_xho_azi_grk_mnd_ben_jpn_pol_arw_tag_alb_tig_jav_rus_dut_moo_guj_spa_slo_tur_aeg_nor_hin_bos_hun_sod	0.494759074838522	1.12437336476613	0.263748409101917
736	tur_pan_gam_bsq_lit_tig_sod_moo_sid_geo_spa_owc_krd_amh_dyu_lda_hau_eng_mly_rus_ven_anl_ger_jav_cnt_est_heb_por_hun_fin_arw_afr_dut_ita_fbf_knd_scr_tag_vie_mol_alb_fre_ctl_uzb_azi_bem_aze_bat_aeg_yor_sun_glc_akn_jpn_qcu_ben_bul_swe_urd_kor_slo_tml_cic_xho_hin_tha_ewe_tsw_ses_amr_swa_ind_igb_wly_bos_zul_rom_svk_mnd_tsn_prs_mlt_mao_mcd_grk_cze_ukr_swt_lat_nor_bam_pol_dgb_guj_chh	-0.153011635118553	-0.394075643730194	0.694427340638332
737	zul_scr_bsq_lit_por_mao_arw_fbf_swt_fin_afr_sid_vie_ven_eng_anl_ukr_wly_heb_tag_kor_tsw_ctl_ita_ben_spa_jpn_prs_amr_owc_igb_dgb_bem_ses_nor_tur_alb_mol_glc_tig_swe_pan_bul_bos_mnd_bam_sod_fre_azi_est_swa_cic_aeg_cze_aze_cnt_tsn_hau_hun_mcd_ewe_tha_hin_geo_chh_dyu_tml_xho_krd_bat_moo_qcu_lat_mly_rus_rom_guj_svk_pol_mlt_jav_grk_akn_lda_knd_yor_amh_slo_dut_uzb_urd_ind_gam_sun_ger	0.199966397049723	0.459105915183877	0.647229383279882
738	ctl_amh_anl_cze_spa_hun_jpn_nor_jav_ben_svk_alb_mly_ses_mlt_knd_tsn_sun_azi_slo_pol_ukr_yor_lat_prs_bam_glc_dgb_tur_est_vie_ewe_moo_guj_ind_swe_heb_por_pan_tsw_hin_uzb_tml_aeg_ger_dyu_urd_akn_sid_bem_grk_mao_rus_igb_mol_ven_tag_mnd_swa_ita_hau_swt_bat_fin_chh_qcu_afr_zul_eng_amr_wly_tha_geo_fre_rom_aze_dut_mcd_bsq_tig_bul_xho_lit_kor_owc_arw_gam_lda_krd_cic_bos_fbf_cnt_scr_sod	0.413857685652886	1.07578129284742	0.284808028700717
739	alb_eng_dut_mao_swe_est_prs_dyu_pol_moo_bos_swt_owc_kor_bsq_slo_tml_wly_azi_ses_glc_bat_gam_ita_bam_bem_fre_lat_afr_amr_anl_knd_nor_sid_ukr_cic_mnd_pan_ewe_xho_bul_por_spa_mlt_sun_ind_rus_tig_hau_fbf_arw_igb_jpn_tsw_cze_mol_mly_dgb_mcd_ven_uzb_tag_zul_amh_swa_hun_ctl_rom_vie_guj_heb_krd_svk_jav_akn_yor_lda_lit_qcu_tur_fin_cnt_tha_aeg_aze_hin_geo_ben_chh_scr_grk_sod_ger_urd_tsn	0.262705353193904	0.630188785477085	0.530116477732304
740	mao_bsq_por_kor_scr_tsn_lda_hun_ita_prs_glc_jav_dut_est_gam_ger_alb_swe_hau_amh_ewe_grk_hin_rom_afr_urd_chh_moo_rus_ben_ses_mcd_mnd_swt_ctl_cze_mlt_fre_lat_sid_bem_amr_vie_jpn_nor_igb_pan_mly_guj_spa_knd_sun_mol_cnt_bos_qcu_aze_zul_arw_azi_heb_xho_ind_lit_owc_yor_anl_tha_svk_swa_uzb_ukr_bat_cic_bam_geo_eng_fin_tig_wly_akn_tur_tml_dgb_fbf_ven_tag_sod_dyu_krd_tsw_slo_aeg_pol_bul	-0.195888707447305	-0.516552854419234	0.606694496453005
741	ewe_tur_ven_ses_azi_mcd_cze_spa_owc_dgb_rom_nor_sun_jpn_bam_aeg_amr_moo_slo_pol_bsq_ben_tig_xho_zul_krd_fin_eng_heb_jav_urd_hin_lda_mly_chh_bos_ukr_knd_guj_lit_swe_vie_bat_wly_sod_afr_lat_fbf_pan_rus_scr_arw_mlt_qcu_hun_grk_svk_yor_dyu_bem_aze_ger_cnt_glc_bul_fre_tha_kor_ctl_amh_anl_swt_mnd_akn_tag_dut_tsw_geo_tsn_gam_est_sid_uzb_por_swa_alb_prs_cic_mol_igb_tml_mao_ita_ind_hau	0.69195128323007	1.55534669063294	0.123260154301247
742	est_wly_mao_amh_ses_anl_ger_mnd_pan_chh_hun_qcu_eng_por_tml_zul_glc_mcd_fre_ind_slo_cic_pol_rus_ukr_bat_kor_svk_lat_fin_ita_tsw_aeg_prs_dyu_bem_guj_bul_aze_moo_sun_yor_ctl_mly_tha_dgb_nor_spa_arw_tur_krd_bsq_ewe_knd_tig_azi_mlt_swa_jpn_alb_vie_hau_swe_bam_igb_grk_ben_bos_lit_xho_sod_scr_tag_gam_jav_dut_fbf_ven_mol_afr_amr_hin_owc_lda_sid_akn_rom_swt_urd_geo_uzb_tsn_cnt_cze_heb	-0.026859994392194	-0.0623250496799608	0.950437734410296
743	bat_tig_cic_pol_est_lda_slo_amh_tur_ewe_por_grk_ses_mcd_bul_spa_fre_pan_chh_uzb_nor_alb_heb_urd_dgb_dyu_mly_bem_anl_wly_qcu_scr_sid_svk_mol_cnt_tml_moo_hun_ben_afr_fbf_krd_yor_aze_swa_dut_rom_owc_tag_lat_ita_jav_akn_hau_gam_mao_ger_mnd_eng_arw_xho_knd_ctl_tsw_kor_swe_jpn_rus_ven_amr_bam_vie_zul_geo_glc_lit_ukr_bsq_igb_tha_sun_tsn_azi_prs_guj_bos_swt_aeg_sod_ind_hin_mlt_cze_fin	0.355886265676256	0.955773686103951	0.341664473982079
744	aze_igb_mnd_hun_amr_sod_gam_owc_cze_ind_tml_akn_dgb_swa_amh_xho_qcu_svk_pan_krd_bat_mcd_lat_bam_mao_tha_swt_bos_sid_glc_scr_spa_hau_eng_tsw_moo_ses_jav_heb_grk_mol_arw_kor_zul_cnt_pol_bul_anl_ita_uzb_jpn_wly_chh_rom_guj_sun_cic_ewe_ctl_aeg_alb_geo_mlt_azi_mly_dut_lda_fre_prs_tsn_ukr_yor_por_nor_est_ben_tig_ven_urd_knd_tur_lit_swe_ger_dyu_slo_bem_hin_afr_fin_fbf_vie_bsq_rus_tag	-0.0617355478784766	-0.160664125020308	0.87270642531448
745	hun_mlt_cnt_grk_zul_alb_pol_guj_scr_geo_bem_fbf_tag_mly_urd_xho_ctl_tur_hin_gam_prs_slo_vie_aeg_heb_ger_lit_tig_jav_krd_tml_anl_jpn_hau_bat_svk_bam_lda_sid_nor_dyu_bsq_mol_mao_arw_aze_amh_azi_ind_est_moo_dgb_ita_spa_mcd_swt_sod_bos_tsw_cze_knd_tha_por_cic_swe_lat_sun_qcu_bul_afr_ses_ben_wly_akn_eng_chh_mnd_pan_rom_ewe_amr_kor_glc_owc_ukr_uzb_swa_igb_yor_dut_ven_rus_tsn_fin_fre	0.60081793436797	1.57716190592832	0.118153926766002
746	slo_geo_bos_svk_ven_fin_xho_anl_lat_tsn_bul_mlt_jav_swa_dyu_cze_guj_heb_ger_est_zul_qcu_aze_nor_mao_hau_bsq_ctl_jpn_bem_dut_alb_scr_grk_sid_ben_sod_urd_sun_ukr_glc_cic_bat_hun_aeg_fre_cnt_amr_lit_ita_arw_krd_gam_mnd_por_rus_akn_tha_ind_pan_spa_chh_owc_dgb_ses_tml_afr_wly_tur_moo_amh_mol_prs_rom_swe_knd_mly_hin_lda_kor_yor_mcd_uzb_igb_tig_bam_swt_fbf_azi_eng_vie_tag_tsw_ewe_pol	-0.251471314729772	-0.589240315779042	0.557128753833361
747	dgb_akn_ita_knd_urd_afr_arw_swa_tur_ind_heb_alb_wly_amh_sun_tig_xho_hin_owc_bat_prs_uzb_pan_mcd_cze_tag_ukr_ewe_scr_eng_lit_mly_fin_spa_sod_zul_bsq_igb_mol_jav_bos_mao_bul_sid_mnd_swt_kor_jpn_swe_ctl_glc_gam_qcu_azi_tha_amr_lda_grk_tml_moo_hau_guj_slo_tsn_est_hun_yor_vie_bam_pol_rus_mlt_fbf_lat_ven_cic_ger_por_nor_svk_dut_cnt_geo_rom_bem_aze_aeg_tsw_ben_chh_ses_anl_fre_dyu_krd	0.204115713673496	0.454867110190181	0.650264890489944
748	fin_tur_pol_swa_mao_mol_sod_owc_ukr_aze_tsn_swe_krd_mcd_sun_amh_geo_cze_jpn_lat_mly_swt_ctl_afr_grk_lit_amr_akn_dgb_ind_mlt_heb_guj_uzb_dut_glc_rus_cnt_slo_ben_hau_aeg_alb_tha_bam_lda_qcu_bat_tml_mnd_xho_ita_azi_ven_wly_bul_jav_moo_arw_svk_tsw_dyu_yor_fbf_hun_knd_nor_vie_bsq_gam_eng_scr_ger_tig_est_anl_fre_zul_rom_cic_prs_chh_urd_bos_sid_tag_ses_igb_hin_spa_bem_pan_ewe_por_kor	-0.509538515184896	-1.34374125716005	0.182301396680527
749	mao_urd_hau_gam_kor_bsq_yor_akn_glc_krd_dgb_tml_mly_aze_scr_moo_sun_lat_xho_dyu_lit_mol_grk_hin_uzb_mcd_slo_fin_tur_heb_ctl_rus_eng_cze_rom_fbf_bos_mlt_jpn_est_prs_igb_ind_qcu_ger_afr_tsw_alb_ukr_amh_nor_dut_jav_ben_por_bul_tsn_tig_sod_cic_fre_spa_owc_guj_svk_ses_anl_cnt_arw_amr_sid_tha_wly_tag_zul_bam_ewe_mnd_chh_geo_lda_bat_pol_swa_ven_vie_swt_ita_hun_azi_knd_bem_swe_pan_aeg	-0.503896596334603	-1.36622931953243	0.175161490312292
750	tag_arw_rus_xho_por_pol_bul_tha_jav_tur_ukr_amr_urd_amh_swa_knd_sun_hau_aze_tig_hin_anl_dgb_uzb_gam_ita_pan_ses_svk_ben_fbf_mcd_guj_afr_grk_sid_bat_dyu_kor_ewe_mao_mnd_rom_ind_hun_cze_tsw_mol_est_swt_akn_fre_spa_lda_swe_glc_jpn_krd_vie_dut_moo_igb_bem_lat_prs_qcu_aeg_bsq_bos_fin_slo_zul_yor_owc_tsn_cic_chh_alb_ger_heb_eng_azi_mlt_wly_geo_sod_mly_ven_tml_bam_lit_ctl_cnt_nor_scr	0.294310499965523	0.759804332951151	0.449293343282998
751	heb_aeg_bat_owc_akn_ita_sod_bul_ses_fre_mly_bam_igb_bsq_por_tsn_dyu_rus_cic_eng_dgb_gam_swt_cnt_pol_ewe_afr_anl_tml_tag_yor_amr_spa_chh_knd_bos_ger_ben_grk_aze_tig_lit_mao_swa_mcd_qcu_scr_lda_slo_pan_ven_hau_amh_nor_vie_arw_xho_cze_tur_kor_alb_svk_sid_est_ctl_dut_hin_swe_ukr_wly_krd_jav_tha_fin_tsw_rom_fbf_bem_prs_lat_mnd_guj_ind_uzb_sun_jpn_azi_mol_zul_mlt_geo_urd_glc_hun_moo	0.134285318958032	0.325172255036934	0.745781104950351
752	lit_swt_heb_sod_svk_knd_guj_por_mlt_mcd_igb_dut_gam_tml_ses_geo_ger_bat_cic_kor_glc_lda_moo_aze_nor_tha_hau_azi_uzb_vie_owc_rom_hin_anl_est_swa_mnd_bos_tsn_spa_ukr_bsq_bam_ctl_ind_cze_tag_fre_rus_mol_amh_dgb_mly_eng_afr_scr_hun_bul_grk_zul_aeg_dyu_arw_ita_fin_qcu_amr_tur_chh_sun_fbf_jav_yor_ven_lat_cnt_pol_mao_krd_ben_ewe_tsw_tig_xho_bem_akn_wly_swe_prs_alb_pan_urd_sid_jpn_slo	0.893312069042084	2.14495894820079	0.0345620469586345
753	aze_geo_arw_amh_azi_yor_ven_tur_ses_spa_est_aeg_ita_svk_scr_prs_grk_bul_bat_tha_glc_ger_swe_knd_swt_rom_hun_krd_xho_kor_tig_lat_bem_pol_owc_zul_pan_jav_urd_afr_wly_cnt_sun_mly_mol_fbf_ind_eng_jpn_uzb_ukr_mao_cze_amr_vie_alb_mnd_sod_fin_moo_sid_tsn_tag_akn_ben_tml_dut_mlt_dyu_lit_slo_ewe_lda_tsw_swa_heb_guj_bos_bam_fre_hin_rus_dgb_anl_bsq_ctl_cic_hau_por_chh_igb_gam_nor_qcu_mcd	0.0608739656126063	0.168755828888187	0.86635519448939
754	moo_igb_hau_cic_lat_bem_sod_swt_swa_krd_lda_jpn_mol_bul_rom_tha_bat_kor_por_hin_glc_lit_geo_qcu_mnd_ewe_bsq_dgb_pol_rus_knd_tsn_azi_afr_slo_ven_bam_chh_mao_xho_amh_tsw_vie_swe_zul_alb_sun_fbf_tig_hun_est_ger_ses_nor_dut_fre_tag_ind_dyu_pan_heb_bos_ita_ctl_guj_fin_wly_svk_tur_cnt_yor_scr_amr_akn_arw_mlt_urd_ben_jav_grk_mcd_anl_mly_sid_ukr_uzb_tml_aze_owc_spa_prs_gam_eng_cze_aeg	0.86032507822628	2.23107864547123	0.0280794503245735
755	sun_qcu_fbf_uzb_owc_tha_ger_akn_bos_moo_tag_mao_mol_cze_ses_prs_ven_urd_rom_dgb_afr_hin_geo_azi_amh_zul_mlt_ind_eng_est_svk_scr_ewe_gam_knd_tsn_ita_ctl_nor_bem_tur_bul_guj_arw_aeg_dyu_wly_anl_heb_rus_krd_ben_aze_sod_swe_jpn_cic_tig_swt_cnt_spa_fin_tml_dut_grk_igb_por_amr_bat_bsq_hau_sid_swa_xho_lda_tsw_mly_mcd_glc_mnd_pan_pol_chh_bam_alb_hun_lat_yor_fre_vie_jav_ukr_lit_kor_slo	-0.835439057571406	-2.23574614347654	0.0277607345562161
756	igb_rom_amr_xho_svk_lat_knd_ses_lit_pol_uzb_ben_swa_wly_cnt_guj_tsn_aze_yor_amh_tag_alb_ewe_nor_ger_glc_dut_arw_lda_krd_swt_cze_akn_mol_pan_jpn_tha_heb_geo_grk_kor_mlt_tig_fbf_moo_ukr_hau_eng_azi_mnd_swe_scr_cic_tur_vie_bul_rus_ven_bsq_gam_hin_fre_ita_por_aeg_tml_ind_est_ctl_sid_mly_sod_afr_bem_chh_dgb_spa_bos_fin_tsw_mcd_slo_prs_jav_mao_urd_hun_qcu_dyu_sun_zul_bam_bat_anl_owc	-0.00390788924316921	-0.00873155844424519	0.993052015943212
757	swt_ewe_azi_sid_tag_bam_tsw_dyu_owc_mly_vie_scr_chh_rom_tsn_dgb_sun_urd_prs_mao_knd_hau_lat_mcd_wly_zul_bos_est_swa_ses_geo_qcu_alb_hin_mnd_cnt_yor_slo_mlt_bem_uzb_cze_bat_rus_ben_amr_heb_afr_eng_gam_aeg_ven_grk_spa_igb_lit_glc_pol_bul_jav_hun_tig_fbf_ukr_xho_mol_ger_ctl_tml_fre_por_lda_swe_nor_amh_arw_jpn_tha_svk_akn_aze_cic_sod_pan_dut_fin_krd_bsq_tur_moo_ita_anl_kor_guj_ind	-0.363042751688806	-0.84676932823518	0.399297435017508
758	bat_amh_bsq_jpn_lat_mnd_heb_ita_mol_sid_lit_eng_mlt_sod_tur_yor_nor_grk_mly_mao_por_ven_pan_ses_tsn_scr_hau_svk_moo_fbf_vie_gam_ger_owc_ctl_dyu_glc_pol_guj_aze_ukr_tig_knd_hin_anl_bos_cze_bul_bam_amr_wly_tml_alb_hun_prs_urd_cnt_dgb_fin_tha_afr_chh_dut_jav_est_rus_sun_mcd_geo_azi_fre_zul_igb_spa_slo_akn_aeg_ind_uzb_swt_swa_bem_cic_swe_ben_xho_kor_tsw_lda_tag_krd_qcu_ewe_rom_arw	0.340306013683336	0.847639591245646	0.39881493932133
759	bam_lat_sid_swa_prs_tag_xho_mnd_ewe_bos_kor_mol_anl_jav_owc_swe_arw_ukr_bem_guj_fre_moo_azi_urd_grk_ita_zul_lit_tur_swt_chh_knd_fin_cze_amh_dut_dgb_lda_afr_alb_vie_hun_mao_krd_fbf_gam_eng_spa_igb_tig_rom_dyu_pol_svk_amr_ger_pan_por_aze_mcd_ben_scr_akn_qcu_ven_aeg_ctl_tha_sod_rus_yor_cic_uzb_bsq_hau_bul_slo_ind_jpn_glc_est_hin_ses_heb_cnt_tsn_tml_tsw_mly_geo_nor_wly_bat_sun_mlt	0.121422985745381	0.287999306941903	0.773988115326845
760	ewe_cze_bsq_pol_vie_rom_ses_ger_slo_est_sun_hau_bos_swe_urd_tsw_fre_pan_ind_ukr_swt_aze_dyu_nor_igb_uzb_scr_sod_swa_lat_dgb_arw_mly_hin_ita_mcd_grk_lit_owc_akn_mol_mnd_chh_alb_dut_gam_cic_bam_zul_yor_krd_prs_sid_bul_por_azi_tsn_bem_tig_amh_cnt_heb_bat_aeg_wly_knd_svk_glc_hun_amr_fin_tha_anl_ctl_afr_mao_lda_jpn_qcu_jav_tur_guj_moo_rus_kor_xho_eng_tag_ven_spa_ben_tml_mlt_fbf_geo	-0.26828995226329	-0.683889154945377	0.495745694553384
761	tsw_tur_owc_mly_dut_pol_sun_por_amr_grk_ben_spa_vie_est_tha_sod_dgb_azi_kor_bat_heb_ita_swa_gam_cic_jpn_mao_uzb_urd_igb_cze_tag_fbf_prs_lat_zul_mnd_bam_krd_tsn_anl_bem_guj_hun_afr_scr_aeg_mlt_amh_glc_svk_akn_qcu_ind_wly_cnt_ses_ewe_sid_ger_ven_swt_jav_bsq_slo_hin_aze_bos_geo_bul_fre_alb_hau_xho_lda_lit_rom_ctl_chh_dyu_tml_mcd_mol_arw_rus_pan_swe_fin_eng_ukr_moo_yor_tig_nor_knd	-0.741309742047428	-1.93800379431154	0.0556559979854635
762	tha_gam_tag_ses_bul_heb_akn_tsw_cze_ewe_qcu_cnt_por_swe_prs_azi_scr_ind_lda_ukr_urd_lat_spa_nor_anl_mol_zul_pan_dut_ben_tur_arw_aze_ven_wly_est_swt_yor_bam_ger_rus_jav_lit_jpn_pol_tsn_krd_swa_rom_kor_grk_aeg_mly_fin_sun_xho_afr_amr_mlt_sod_dyu_geo_knd_uzb_mnd_tml_bsq_tig_slo_mao_fre_hun_ita_bat_mcd_igb_fbf_dgb_ctl_alb_cic_bos_amh_glc_guj_sid_svk_bem_eng_hau_chh_hin_owc_vie_moo	-0.00148187396296367	-0.00350440523821402	0.9972114011236
763	tsn_mly_qcu_alb_nor_pol_azi_fre_mnd_sid_tsw_pan_hin_mcd_tha_kor_mol_swt_amr_dgb_arw_bsq_ctl_lda_bul_spa_bos_moo_akn_anl_fin_sun_hau_wly_aze_ewe_tml_ven_eng_swe_bat_bem_gam_ukr_lat_zul_afr_geo_ita_igb_rus_tig_mlt_glc_dut_uzb_ses_prs_krd_xho_fbf_por_vie_mao_swa_ger_jav_heb_yor_cnt_grk_knd_ind_scr_chh_rom_aeg_tur_svk_bam_hun_urd_owc_tag_jpn_est_cze_ben_amh_lit_sod_cic_dyu_slo_guj	-0.212842639390303	-0.575432772391864	0.566388354830694
764	uzb_ukr_nor_ses_bsq_glc_mcd_hin_bul_gam_fin_geo_sod_swe_rus_sun_xho_por_amr_fbf_wly_jav_ben_vie_lat_zul_cic_ind_swa_chh_hau_tha_tsn_tag_dyu_bem_akn_mnd_lda_est_tml_scr_cze_svk_mly_rom_aze_owc_yor_bat_sid_tsw_ctl_azi_lit_urd_amh_jpn_ita_qcu_bos_ewe_moo_arw_eng_alb_spa_hun_guj_kor_dut_pan_cnt_dgb_fre_pol_krd_slo_bam_anl_tur_knd_grk_ger_tig_mao_mlt_ven_prs_igb_afr_mol_aeg_swt_heb	0.339493211557569	0.869349001190013	0.386894423042398
765	rom_moo_slo_yor_ses_knd_lat_rus_ewe_swa_tur_jpn_ven_mol_uzb_vie_tml_bem_por_tsw_ukr_tsn_gam_ben_hun_qcu_wly_ger_bat_swt_afr_alb_chh_fin_tag_est_eng_urd_amh_swe_bam_mnd_hin_aze_sod_bsq_pan_xho_dyu_cnt_tig_ita_lit_ind_igb_heb_lda_sun_mcd_pol_amr_cze_anl_cic_mlt_nor_owc_dut_zul_svk_fbf_geo_mly_akn_ctl_hau_aeg_scr_jav_guj_mao_bos_azi_bul_tha_spa_arw_krd_grk_fre_kor_prs_glc_dgb_sid	0.198395758685739	0.461928946466739	0.645211043731654
766	jpn_kor_tha_swe_hau_cze_igb_yor_aze_prs_dyu_tag_ven_dut_jav_afr_bat_eng_bem_knd_mly_cic_gam_fin_tml_fbf_owc_mlt_alb_pol_ukr_ben_tsw_chh_sid_krd_tig_svk_hin_slo_ger_wly_swa_anl_nor_ewe_guj_sod_aeg_geo_rom_est_sun_urd_amr_akn_bos_tur_fre_bsq_glc_ctl_grk_bul_moo_cnt_scr_lda_bam_qcu_mcd_zul_lat_pan_vie_mol_rus_spa_swt_heb_azi_xho_lit_arw_dgb_uzb_ita_ind_tsn_mao_ses_por_amh_hun_mnd	-0.532180874665594	-1.28258014133353	0.20282677545168
767	knd_krd_aeg_hin_azi_fre_kor_slo_lat_spa_alb_cze_owc_ger_aze_nor_gam_anl_ind_sid_svk_afr_moo_dut_ses_mnd_por_hun_pol_urd_pan_cnt_uzb_bam_rom_ita_mlt_swa_cic_scr_guj_tag_igb_hau_heb_tml_geo_tha_qcu_wly_xho_rus_fin_lda_lit_mcd_fbf_tsw_zul_amr_swe_vie_mao_bsq_amh_prs_bem_ven_bul_ben_est_yor_chh_jpn_ukr_sod_swt_bos_mly_tur_arw_tsn_tig_grk_ctl_ewe_sun_jav_akn_bat_eng_dyu_dgb_glc_mol	0.413860244140496	1.08858704438561	0.27914898925766
768	uzb_mnd_swe_gam_bos_ger_tag_swt_sid_fre_ita_tig_bat_lda_mol_ukr_cic_geo_tsn_scr_dgb_amr_spa_cnt_mcd_urd_jpn_sun_xho_bsq_chh_afr_fbf_tur_azi_wly_nor_bem_zul_est_igb_hun_vie_heb_sod_pan_tsw_por_grk_lit_aeg_fin_ind_akn_yor_krd_jav_alb_mlt_hau_knd_svk_kor_dut_bul_ewe_dyu_qcu_ven_prs_aze_cze_anl_slo_mao_ben_rus_ses_owc_glc_rom_pol_arw_mly_lat_swa_moo_guj_hin_amh_bam_eng_tml_ctl_tha	-0.193602369169807	-0.494564647416296	0.622073759345248
769	hau_swe_wly_mly_mol_urd_qcu_cnt_arw_ita_amr_tsw_lit_ctl_guj_zul_kor_sun_ven_ukr_jav_bem_tig_owc_grk_swt_tag_uzb_hin_dut_ben_geo_tur_vie_tsn_eng_pan_lat_xho_heb_est_akn_dyu_prs_swa_yor_rus_scr_nor_azi_ewe_rom_amh_chh_mcd_ind_glc_knd_sod_anl_cze_por_lda_aze_mlt_aeg_alb_dgb_fre_fin_ses_krd_bos_ger_bsq_slo_spa_bat_gam_pol_mao_tml_afr_sid_jpn_cic_igb_mnd_moo_fbf_hun_bam_svk_bul_tha	-0.00559737597726861	-0.012619508026238	0.989958388867958
770	rus_alb_dgb_tsw_guj_chh_geo_swa_knd_svk_cze_cic_moo_urd_jav_est_mnd_aeg_sun_pol_fin_mao_mlt_mol_aze_qcu_spa_zul_pan_dyu_fbf_kor_krd_glc_anl_ind_vie_sid_swt_tur_tig_amh_ses_heb_grk_prs_ger_eng_mcd_xho_bat_dut_ven_amr_gam_bul_nor_ita_tag_mly_ctl_bsq_uzb_lit_bos_swe_tha_bam_owc_afr_lat_por_arw_igb_cnt_sod_lda_fre_akn_azi_hun_ben_wly_hin_bem_yor_scr_slo_tsn_ewe_hau_tml_jpn_ukr_rom	0.33074405856715	0.799657594737987	0.425946988834264
771	mly_qcu_bam_tsn_amr_tha_por_svk_dgb_arw_hau_hin_scr_zul_cze_eng_tag_ben_uzb_azi_sun_mlt_tsw_wly_chh_geo_gam_akn_ita_knd_hun_slo_bos_dut_lit_ind_ctl_vie_sod_moo_ewe_pol_urd_kor_heb_spa_swe_lda_bem_aze_rom_glc_cic_afr_alb_tig_rus_sid_fin_tml_yor_mao_ven_amh_swa_bat_owc_ger_jav_fre_jpn_cnt_anl_aeg_mnd_fbf_prs_krd_bul_tur_xho_lat_igb_est_nor_mol_grk_bsq_ukr_mcd_swt_guj_dyu_pan_ses	0.226327787230277	0.541876732614351	0.589199377626824
772	anl_tur_bos_ben_yor_moo_cze_mlt_est_jpn_geo_nor_azi_ven_tml_prs_tha_rus_qcu_dut_kor_ctl_jav_bam_wly_eng_pol_cic_por_aeg_slo_mao_ukr_arw_cnt_mcd_xho_afr_chh_hin_vie_tsn_gam_bat_hun_bul_dgb_uzb_ger_fbf_tag_mol_bem_sun_amr_grk_swa_lda_fin_lat_swe_owc_mly_ses_svk_aze_zul_akn_pan_fre_dyu_tig_glc_hau_urd_knd_ewe_alb_mnd_ind_krd_rom_bsq_tsw_swt_amh_spa_sid_lit_ita_igb_scr_sod_guj_heb	0.175363340151286	0.464465147567153	0.64340003631402
773	sid_mol_gam_geo_lda_tsw_hau_afr_jpn_grk_dgb_heb_mao_akn_urd_sun_anl_rus_cze_nor_xho_eng_bam_jav_alb_azi_tml_mcd_lat_ben_yor_wly_aeg_tag_mlt_uzb_owc_swe_prs_tsn_mly_fin_svk_swt_tur_est_bat_chh_bem_zul_spa_por_knd_kor_hun_amh_bos_ita_rom_ven_slo_tha_lit_sod_ger_ses_ctl_hin_bsq_guj_cnt_ukr_pan_pol_moo_igb_bul_glc_mnd_cic_ind_dut_vie_arw_tig_swa_scr_fbf_krd_qcu_aze_ewe_dyu_amr_fre	NA	NA	NA
774	swa_wly_chh_swt_azi_arw_zul_owc_xho_ger_geo_por_hin_tag_urd_krd_svk_fbf_aeg_tig_igb_cic_guj_lit_amh_mao_gam_ben_bsq_akn_kor_mnd_spa_qcu_uzb_sid_alb_ses_tsw_bul_bos_rus_grk_bem_lat_moo_lda_anl_tml_glc_fre_vie_heb_dyu_rom_ven_bam_mcd_cnt_mol_nor_hau_knd_bat_sod_prs_mly_pan_mlt_fin_ita_afr_sun_ind_tha_swe_est_tur_ctl_jpn_hun_aze_slo_ewe_tsn_eng_jav_yor_dut_pol_ukr_amr_scr_dgb_cze	-0.100029153080426	-0.222278751600974	0.82458430557484
775	cze_spa_pol_tag_tha_tsn_urd_ger_owc_ind_amr_tig_aze_ukr_geo_bat_arw_lit_qcu_uzb_xho_azi_vie_knd_kor_swe_wly_lda_anl_igb_aeg_fbf_bsq_chh_hau_ita_est_dgb_prs_lat_moo_cnt_fre_guj_mnd_zul_mao_mcd_nor_alb_heb_afr_bul_glc_mol_bam_amh_ben_sid_rom_ctl_pan_swt_ses_sun_ven_bem_mlt_swa_dut_krd_akn_por_grk_cic_jpn_hin_mly_rus_tur_scr_eng_yor_hun_slo_tsw_gam_ewe_dyu_bos_svk_sod_jav_fin_tml	NA	NA	NA
776	sod_knd_mly_fin_por_guj_lat_aze_ses_uzb_tag_moo_cnt_fre_tml_svk_eng_xho_swe_glc_chh_mcd_bat_afr_bul_pan_urd_ctl_tsw_mol_hun_amr_aeg_dyu_igb_swa_ita_arw_tsn_qcu_lit_jav_mnd_pol_ind_scr_cze_krd_ger_wly_sid_yor_lda_bam_kor_owc_prs_mlt_hau_dut_swt_gam_grk_nor_jpn_cic_rom_slo_ukr_ven_bsq_bem_sun_azi_fbf_alb_ben_spa_tha_anl_est_ewe_bos_akn_tur_mao_geo_dgb_heb_zul_tig_rus_vie_amh_hin	-0.530922875293261	-1.25533303642004	0.212502977335818
777	prs_dut_ven_owc_knd_glc_bem_lda_urd_tha_heb_ger_swe_hin_ses_mol_nor_uzb_mcd_hun_grk_svk_jpn_arw_zul_igb_mao_tag_tig_slo_sod_sun_ben_amr_dgb_alb_mlt_bat_anl_swa_bos_ita_lat_tml_cze_ind_azi_tsn_swt_bsq_pol_fbf_ctl_qcu_bul_ukr_tur_sid_kor_fin_eng_aeg_guj_gam_cic_por_mly_yor_krd_tsw_vie_akn_cnt_xho_lit_hau_bam_dyu_fre_spa_moo_pan_rom_afr_mnd_scr_wly_jav_ewe_geo_amh_aze_est_rus_chh	0.440641311110612	1.02701726473058	0.307076165321998
778	fre_hau_guj_bos_knd_azi_lat_swt_sid_uzb_fbf_mnd_cze_arw_amr_spa_heb_qcu_urd_ven_dgb_gam_ctl_fin_bem_eng_cic_bsq_rom_lda_krd_pan_kor_mcd_ewe_lit_nor_tml_hin_grk_yor_svk_tsn_wly_tha_owc_mlt_ger_jav_chh_amh_jpn_scr_prs_cnt_sod_mao_igb_sun_akn_dyu_zul_slo_mol_ukr_tsw_vie_moo_aze_alb_afr_tag_tur_geo_ind_ses_dut_pol_xho_swe_glc_aeg_bam_anl_swa_tig_est_mly_rus_ben_por_hun_bul_ita_bat	-0.604943416523769	-1.41958584583855	0.159071605384021
779	fin_tml_glc_ita_tur_amr_amh_sun_alb_bul_rom_knd_chh_ben_bos_dgb_scr_wly_ctl_qcu_bam_hau_ven_mly_swe_slo_sod_por_spa_sid_tsw_kor_anl_tig_tag_fbf_arw_mao_lat_grk_jav_vie_rus_swa_mlt_eng_geo_moo_owc_gam_ger_cnt_bsq_mcd_jpn_guj_ukr_prs_yor_mol_est_cze_heb_ind_akn_krd_urd_aze_aeg_afr_mnd_xho_lda_ses_azi_fre_bat_pol_tha_zul_lit_tsn_hin_swt_ewe_igb_cic_dut_uzb_nor_hun_svk_bem_dyu_pan	0.215307666603002	0.513621542320038	0.608734756891575
780	mly_gam_dut_sun_cnt_wly_mnd_fbf_akn_ses_eng_svk_nor_xho_bos_bul_jav_bsq_mol_anl_aeg_est_tag_ind_azi_uzb_glc_swt_jpn_amh_ger_mao_kor_krd_swe_bem_knd_geo_guj_tsn_heb_prs_dgb_bat_zul_mcd_afr_rus_sid_amr_moo_hau_rom_slo_vie_pol_alb_hin_aze_lda_sod_lit_chh_ven_ben_owc_tsw_ita_arw_fre_hun_tur_por_cze_mlt_fin_yor_ukr_pan_bam_urd_cic_lat_tig_tha_spa_ewe_qcu_swa_igb_grk_dyu_scr_tml_ctl	-0.0355443727668478	-0.0820322236757183	0.934797383398607
781	tag_est_azi_heb_fin_fre_glc_bam_rom_chh_cze_lda_pan_tur_afr_jav_tsn_ses_rus_ben_hin_pol_geo_svk_yor_aeg_sid_amr_mly_arw_bem_bul_alb_igb_vie_prs_bos_qcu_anl_ger_por_dyu_spa_ita_bat_kor_lit_slo_nor_krd_akn_urd_grk_jpn_swt_amh_sun_ven_guj_uzb_mlt_moo_xho_sod_ukr_swa_mao_lat_fbf_dut_eng_zul_scr_cic_tha_mnd_swe_dgb_tig_wly_knd_aze_hau_gam_ind_owc_bsq_tsw_cnt_ctl_mol_ewe_tml_hun_mcd	0.156632805222892	0.349973618841134	0.7271498380696
782	bem_alb_heb_jav_amr_mlt_eng_mnd_tur_guj_sun_ven_mol_tha_ctl_slo_sod_knd_hun_swt_jpn_xho_krd_pan_gam_amh_urd_pol_lit_nor_fin_mcd_lda_aeg_chh_yor_swa_grk_zul_aze_prs_rus_dgb_spa_dut_tsn_svk_ben_bat_azi_ind_fre_qcu_sid_bsq_cic_tsw_ses_ukr_tag_kor_bul_tml_scr_por_vie_ger_cnt_dyu_igb_ita_bam_moo_wly_swe_hin_est_fbf_uzb_tig_mly_lat_bos_ewe_rom_cze_anl_mao_glc_owc_akn_geo_hau_afr_arw	0.0348674463334696	0.0818469994504914	0.93494427495755
783	por_aze_alb_jpn_bsq_grk_glc_dgb_tsn_ven_ben_xho_gam_tag_eng_dut_vie_amr_ind_mcd_igb_bat_ukr_nor_tur_fbf_swe_swa_bos_aeg_knd_geo_bul_azi_heb_prs_jav_mlt_uzb_dyu_pol_sun_ger_moo_tsw_qcu_sod_wly_tha_rus_sid_cze_mnd_ctl_slo_tig_guj_swt_hin_mao_akn_hau_cic_lit_mol_yor_fre_tml_zul_rom_chh_ita_cnt_fin_svk_anl_ewe_krd_amh_lat_afr_arw_ses_mly_bem_owc_bam_hun_kor_pan_scr_urd_est_lda_spa	-0.188427879656752	-0.44263862514892	0.659054949218018
784	tsn_fin_rus_fre_sun_vie_chh_aeg_dgb_ita_knd_swe_slo_azi_bat_spa_mao_amh_cic_mlt_amr_grk_mcd_guj_mol_cze_lat_dyu_aze_dut_hau_ger_bem_rom_arw_tur_geo_scr_ses_eng_bam_uzb_glc_pol_ven_hin_lda_afr_hun_swa_zul_alb_svk_sod_ctl_fbf_est_bsq_ind_tml_owc_mnd_cnt_qcu_pan_ewe_lit_swt_xho_tag_akn_urd_por_heb_sid_gam_tha_bos_moo_ben_krd_jpn_jav_tsw_yor_ukr_bul_nor_igb_tig_prs_kor_wly_mly_anl	0.206830912700919	0.466378675317536	0.642035079426819
785	vie_swt_guj_fre_uzb_bos_tsw_eng_jpn_ukr_jav_mlt_bam_dut_swe_mly_cze_mnd_cic_tag_alb_pol_qcu_rom_sod_knd_slo_hin_ven_amh_dgb_lit_sid_kor_lda_prs_ses_xho_ben_bul_bat_gam_ger_wly_grk_anl_heb_tml_lat_krd_svk_ind_yor_arw_mcd_hau_por_owc_ctl_azi_urd_amr_glc_mol_cnt_akn_bsq_ita_zul_bem_pan_scr_tha_rus_geo_swa_chh_fbf_afr_igb_tig_est_dyu_aeg_fin_hun_aze_tsn_nor_mao_ewe_sun_moo_tur_spa	0.499611150975634	1.10627491571278	0.27146101293705
786	tag_lat_ven_amh_hau_sun_cic_qcu_svk_heb_grk_kor_aze_hun_dgb_prs_swe_azi_fbf_ewe_ukr_lit_tsw_gam_eng_bam_amr_scr_swa_lda_hin_tur_yor_est_chh_bem_mol_bos_tsn_igb_moo_cze_ctl_knd_sid_mnd_nor_cnt_krd_jpn_uzb_xho_fre_fin_urd_glc_pan_rus_dut_swt_aeg_bul_akn_afr_tig_bat_rom_mao_ben_spa_mlt_ind_mly_jav_slo_guj_por_anl_pol_ses_arw_sod_tml_alb_bsq_wly_vie_zul_tha_owc_ita_geo_dyu_ger_mcd	0.0133452202282705	0.0341787030569892	0.97280790013443
787	mlt_anl_dgb_vie_dut_svk_sid_est_akn_bat_afr_rus_arw_cic_cze_aze_bam_wly_bsq_fin_tml_chh_lit_amr_swa_kor_scr_ewe_mly_zul_azi_alb_swt_mcd_pan_ses_geo_prs_tsw_fbf_mol_qcu_lda_bul_mnd_gam_ind_hun_tag_uzb_krd_aeg_bos_bem_jav_igb_yor_heb_ben_xho_sod_amh_dyu_ukr_glc_tha_slo_guj_rom_grk_fre_ven_ita_hin_tig_pol_eng_ctl_knd_mao_sun_ger_lat_tsn_swe_owc_moo_jpn_por_spa_nor_hau_urd_cnt_tur	-0.269458180700892	-0.598487444209566	0.550969626212945
788	glc_tha_nor_vie_ben_mlt_rus_qcu_eng_swe_bem_dyu_jpn_swa_ita_aeg_akn_sod_lit_ses_bsq_bam_ind_lda_hau_arw_urd_prs_alb_pol_hun_heb_ukr_mnd_tur_cze_anl_bul_aze_jav_mcd_fre_ger_moo_kor_chh_spa_fbf_rom_xho_krd_cic_tml_geo_ven_igb_sid_fin_mly_slo_svk_yor_owc_amr_sun_knd_tag_amh_tig_uzb_pan_mao_cnt_bat_tsw_est_dut_grk_hin_swt_guj_azi_afr_mol_lat_ewe_dgb_por_bos_gam_wly_scr_zul_tsn_ctl	-0.441203977280979	-1.01085102349194	0.314710518938568
789	moo_ven_ind_por_aze_heb_glc_bem_eng_sod_lat_knd_tsn_fre_igb_krd_aeg_cnt_prs_tig_sid_mcd_bos_ita_lda_guj_urd_yor_jpn_amh_grk_dgb_nor_bat_tag_azi_fbf_alb_swt_scr_fin_est_ben_bam_mao_ctl_xho_geo_bul_amr_kor_cic_mlt_owc_sun_arw_dut_mly_slo_ewe_dyu_hun_gam_qcu_rom_tha_zul_tsw_bsq_wly_mnd_pan_swe_hin_jav_vie_ukr_afr_tur_cze_akn_pol_rus_hau_mol_ses_swa_lit_tml_anl_spa_svk_ger_chh_uzb	-0.510364702293813	-1.5736261590144	0.118969889712438
790	xho_anl_scr_zul_mly_ger_fin_guj_moo_bem_sod_ses_prs_alb_pol_jav_cze_ben_gam_amh_tag_ctl_pan_glc_lat_jpn_spa_afr_yor_aze_tsw_urd_est_dut_ita_hin_heb_geo_hau_azi_mnd_knd_tig_swe_rom_por_rus_qcu_eng_bos_ewe_ind_sid_cnt_vie_fre_akn_wly_bat_aeg_tml_chh_kor_dyu_swa_bul_bam_uzb_tsn_arw_tur_hun_owc_lit_sun_krd_ukr_mol_lda_mlt_cic_dgb_slo_grk_amr_igb_mao_svk_swt_ven_bsq_mcd_tha_nor_fbf	-0.257606049330934	-0.658416212556446	0.511897430497955
791	dyu_cze_urd_kor_azi_dgb_tha_mnd_ewe_amr_krd_swa_ses_anl_svk_afr_sod_pol_guj_bos_uzb_swe_ind_bsq_ita_est_lda_ben_nor_fre_tag_eng_por_igb_bem_cic_dut_mol_tur_zul_swt_mao_knd_aeg_scr_pan_mlt_bat_heb_glc_hin_arw_xho_chh_lat_amh_moo_tsw_fbf_bam_mcd_jav_vie_rom_ukr_ctl_mly_ven_fin_aze_sun_owc_slo_grk_bul_tml_lit_alb_jpn_geo_hun_ger_sid_akn_rus_tsn_yor_hau_spa_wly_tig_qcu_gam_cnt_prs	-0.454657362500036	-1.13383622487536	0.259777561934936
792	pol_ger_swa_arw_tha_eng_ven_rus_lit_wly_ses_hun_ind_rom_lat_knd_por_afr_mcd_tsn_mao_jav_owc_bsq_akn_moo_heb_bam_ctl_qcu_chh_fre_swt_glc_mol_slo_uzb_dyu_bat_lda_swe_mly_dut_tml_tur_geo_azi_mlt_grk_ewe_prs_cic_amh_tsw_bul_zul_xho_bem_cnt_yor_sun_cze_sid_kor_jpn_ita_nor_ben_tag_amr_hau_anl_fin_igb_alb_aeg_spa_ukr_mnd_urd_fbf_tig_sod_hin_bos_dgb_svk_est_krd_vie_pan_scr_guj_gam_aze	0.379153557139642	0.982533178420443	0.328386446071014
793	ind_prs_tsn_afr_amr_lda_aeg_ben_por_pan_grk_rus_ses_lit_ctl_yor_ven_svk_wly_swt_fin_uzb_vie_tml_bat_kor_krd_bam_bos_qcu_hin_bsq_eng_urd_jpn_mol_tha_mlt_jav_akn_ewe_knd_scr_sun_swa_spa_arw_tag_ger_tsw_mcd_dut_tig_hun_gam_igb_fre_glc_mnd_bem_guj_cnt_mao_lat_geo_slo_nor_dgb_azi_mly_amh_sod_moo_dyu_heb_ukr_cic_sid_xho_cze_est_swe_ita_rom_pol_bul_tur_hau_alb_chh_owc_anl_fbf_zul_aze	-0.463578659059285	-1.09656153661941	0.275664467288185
794	bsq_moo_geo_lda_vie_ses_rus_mlt_slo_bat_hin_grk_arw_jpn_bos_knd_nor_ukr_lit_sun_pol_ind_hun_gam_tig_xho_tha_ben_uzb_spa_azi_dut_tag_aze_dyu_igb_bem_tsn_ven_cze_kor_akn_mol_afr_aeg_por_dgb_lat_amh_ctl_urd_rom_heb_swe_bul_est_hau_mly_tml_scr_ewe_svk_owc_jav_ger_fin_zul_tsw_qcu_alb_swt_mcd_glc_wly_swa_sod_pan_eng_yor_amr_guj_cic_prs_mnd_cnt_bam_krd_chh_anl_fre_tur_ita_fbf_sid_mao	-0.192313337211105	-0.433552061440077	0.665617759224576
795	pan_bsq_guj_ven_glc_mlt_jav_ctl_wly_dgb_anl_spa_cze_scr_tsn_aeg_xho_bul_swt_eng_lit_moo_sid_qcu_afr_lda_ukr_vie_uzb_tig_geo_pol_jpn_kor_ita_fin_mcd_ind_bos_krd_ewe_tsw_tml_akn_svk_fre_arw_hun_heb_nor_por_alb_aze_zul_mly_amh_hau_chh_cic_amr_sun_owc_swe_knd_rus_fbf_dyu_azi_ger_tha_dut_bam_rom_mao_gam_urd_bat_mol_igb_swa_bem_prs_grk_cnt_yor_ses_est_slo_hin_tur_sod_mnd_tag_ben_lat	NA	NA	NA
796	swa_hin_qcu_amr_fin_ind_anl_cnt_sid_tha_cze_lit_alb_mlt_pol_ger_rom_fre_rus_fbf_sod_azi_igb_krd_ctl_svk_swe_tig_moo_grk_lda_yor_bam_akn_bsq_est_jav_heb_ewe_hun_ukr_glc_spa_dyu_dgb_cic_geo_mol_tsn_zul_amh_tag_tur_urd_por_swt_scr_bos_bem_mly_bat_sun_afr_guj_gam_mnd_jpn_ven_mcd_wly_knd_ses_bul_chh_tsw_prs_hau_uzb_eng_mao_slo_kor_aeg_nor_tml_vie_pan_ita_aze_ben_arw_dut_xho_lat_owc	0.620597575536853	1.46728643360469	0.145671887493972
797	moo_mol_dgb_ven_ukr_por_bam_grk_wly_tsn_xho_nor_vie_akn_gam_arw_aze_lat_pan_fin_igb_afr_ewe_uzb_bsq_rom_fre_cic_amr_dyu_azi_ses_mao_hin_ita_cze_swt_alb_sod_spa_slo_fbf_sid_ben_ger_qcu_jav_geo_kor_scr_tha_knd_eng_sun_tsw_glc_dut_tml_chh_heb_bat_cnt_tag_hau_guj_hun_zul_owc_svk_tur_amh_anl_lda_yor_mly_swe_swa_urd_ctl_bul_mcd_bem_jpn_prs_rus_krd_bos_aeg_mnd_mlt_ind_est_pol_lit_tig	-0.234747552402227	-0.548869927706617	0.584410091460953
798	tur_ewe_tsn_nor_fin_sid_mcd_cze_mnd_est_urd_mol_mlt_heb_tha_prs_arw_rus_jpn_bsq_tig_dyu_xho_ger_sod_fbf_hau_ita_krd_cnt_jav_gam_owc_bem_akn_yor_vie_hin_amr_swa_chh_tml_uzb_ben_guj_dut_zul_svk_amh_tag_mly_lda_swt_fre_scr_lit_alb_ind_rom_ses_eng_hun_bam_igb_moo_glc_tsw_geo_qcu_anl_ukr_bos_sun_pan_cic_afr_aze_spa_grk_bat_knd_swe_ven_wly_bul_dgb_lat_mao_aeg_ctl_por_kor_pol_slo_azi	0.125127023953563	0.285688278976115	0.775752230231879
799	tsn_cnt_glc_alb_jav_owc_aze_pan_ven_tig_dgb_uzb_bos_dyu_kor_mlt_scr_eng_igb_fin_fre_dut_bem_tag_amh_jpn_rus_nor_tha_lda_bam_mly_lit_yor_chh_anl_cic_swe_prs_slo_grk_aeg_ses_ita_rom_zul_tsw_est_wly_mnd_mao_ctl_cze_ukr_guj_ger_tml_arw_urd_pol_mcd_geo_swa_sun_swt_hau_hun_bul_por_bsq_moo_spa_xho_akn_hin_sid_gam_ben_qcu_bat_lat_azi_sod_fbf_afr_ind_vie_svk_ewe_amr_krd_heb_mol_knd_tur	0.0228891312534791	0.0607525692484714	0.951686631526447
800	tsn_ita_fbf_qcu_aze_swa_moo_swe_hin_scr_wly_por_azi_ewe_aeg_cnt_prs_sod_grk_heb_gam_akn_arw_chh_eng_tig_lit_cze_fre_knd_spa_geo_amr_ukr_guj_dyu_krd_bem_est_xho_tml_amh_swt_ger_zul_mnd_tur_glc_mly_bam_owc_jpn_nor_ind_fin_alb_yor_mlt_anl_uzb_slo_svk_bos_sun_kor_dgb_urd_jav_pol_pan_bsq_ven_tsw_ben_hun_tha_afr_bat_lat_rom_ses_hau_vie_sid_bul_cic_rus_igb_ctl_dut_tag_mcd_lda_mao_mol	-0.0722303459749572	-0.175757878631216	0.860866293213903
801	dut_ven_mcd_por_azi_igb_tag_tha_cnt_lda_eng_ind_pol_akn_mnd_ewe_slo_bam_heb_nor_mlt_fin_chh_tsw_fbf_est_xho_wly_krd_yor_ukr_lat_kor_pan_aeg_tml_glc_arw_lit_qcu_prs_ctl_dgb_hau_tig_tur_jav_afr_hun_dyu_swa_bsq_ben_bat_owc_sod_scr_swe_gam_bem_anl_cic_jpn_vie_rom_svk_sid_spa_alb_guj_urd_mol_ger_hin_amr_uzb_swt_cze_moo_sun_ita_aze_fre_grk_geo_bos_mao_rus_bul_amh_zul_ses_knd_tsn_mly	0.0881424786044521	0.199168292869272	0.842565901205036
802	akn_dyu_swt_hin_bem_grk_urd_anl_arw_pan_lda_amh_cze_dut_mol_est_moo_swe_tha_bul_amr_cnt_swa_tig_bsq_mao_guj_lit_geo_sun_tur_krd_qcu_ctl_chh_ses_slo_fbf_spa_svk_sid_hun_glc_azi_ger_hau_uzb_rus_fre_jav_por_mnd_lat_ben_bam_mly_alb_ind_heb_scr_wly_gam_tml_bat_afr_prs_knd_dgb_aze_ewe_kor_tag_tsw_fin_yor_cic_ven_mlt_vie_owc_tsn_aeg_rom_eng_ukr_pol_jpn_ita_zul_xho_sod_igb_mcd_bos_nor	-1.19640606816935	-2.86200399332716	0.00520031435864984
803	aze_ind_ukr_bat_hun_bam_urd_guj_heb_qcu_tsw_pol_ses_ger_tha_por_owc_chh_mol_ctl_tur_prs_anl_jpn_hin_arw_jav_sun_glc_fre_bul_eng_ewe_dyu_cze_lit_svk_sod_moo_knd_tag_mlt_kor_slo_hau_gam_rus_mao_cnt_igb_ben_ita_amr_ven_tml_tig_geo_aeg_uzb_pan_spa_vie_scr_mcd_bos_swe_nor_azi_grk_alb_amh_krd_swt_lat_swa_fbf_afr_akn_bsq_wly_fin_dgb_lda_bem_dut_cic_yor_tsn_rom_mly_xho_mnd_zul_est_sid	-0.218993275128812	-0.524837079520263	0.600945348691205
804	dut_pol_cic_bsq_bat_urd_hau_bem_mcd_swt_akn_geo_dyu_svk_tag_mlt_zul_arw_wly_glc_ewe_swa_heb_fre_chh_amh_pan_uzb_ben_hin_ctl_yor_jpn_ses_mol_cze_tml_swe_kor_por_anl_tsn_est_bos_knd_aeg_bul_rom_lit_qcu_gam_igb_hun_rus_tsw_vie_grk_sun_aze_azi_ven_tig_fin_xho_ind_mao_sod_lat_tha_dgb_ger_slo_mnd_sid_scr_afr_ukr_ita_guj_eng_jav_lda_owc_tur_nor_krd_mly_fbf_amr_bam_spa_prs_cnt_moo_alb	0.0196890071403104	0.0439708005842998	0.965021952213096
805	ita_tsn_tag_scr_sun_jav_ctl_ger_afr_spa_dut_guj_azi_slo_sod_mcd_moo_ukr_qcu_rus_eng_zul_rom_tml_jpn_akn_mlt_amh_igb_fbf_lat_grk_svk_bul_hau_est_swt_lit_owc_amr_xho_gam_tur_alb_uzb_mnd_yor_anl_bem_bsq_bos_cnt_aeg_krd_heb_geo_ses_swa_cic_hin_mao_wly_dgb_kor_tig_hun_sid_pol_ind_lda_prs_pan_bat_swe_ven_bam_fin_urd_arw_mol_glc_vie_aze_chh_dyu_cze_mly_tsw_knd_por_tha_ben_ewe_nor_fre	0.962246863639369	2.30157544407977	0.0235919446321192
806	rom_hin_tsw_xho_ewe_ses_nor_gam_tig_mlt_aze_qcu_cnt_ind_mol_lat_ita_por_bul_wly_dyu_jav_swa_geo_aeg_fin_amh_mao_sid_vie_hau_yor_azi_mnd_pol_tsn_heb_dut_slo_prs_ben_sun_fbf_mcd_guj_spa_dgb_tml_akn_scr_cic_rus_igb_swt_pan_zul_ven_bat_swe_arw_bam_bem_eng_ukr_jpn_afr_alb_lit_knd_tag_kor_cze_moo_hun_sod_urd_tha_bos_chh_krd_amr_svk_lda_uzb_mly_ger_anl_grk_bsq_ctl_fre_est_tur_owc_glc	0.123211205138018	0.28277783027739	0.777975583692744
807	ger_ewe_xho_alb_aze_ben_bsq_sun_hau_rus_moo_kor_knd_amh_vie_lda_ind_mlt_eng_chh_prs_krd_fin_igb_cze_anl_svk_heb_fbf_tur_bam_slo_est_mao_bul_ukr_swt_zul_qcu_hin_sod_jpn_bos_pan_ctl_nor_tig_ven_arw_tsn_dgb_tml_grk_yor_swe_gam_urd_dyu_spa_afr_tag_bem_dut_akn_lat_azi_tha_fre_rom_amr_mnd_geo_por_pol_wly_scr_guj_glc_bat_mcd_lit_swa_uzb_jav_owc_cic_mol_mly_sid_ita_ses_tsw_aeg_hun_cnt	-0.152424919082855	-0.366341447598077	0.714942404251104
808	ctl_cze_svk_fre_mol_glc_jpn_scr_lda_hau_moo_arw_igb_amr_tsn_lit_aeg_bos_jav_nor_ven_tml_slo_swa_grk_swe_ger_yor_bat_wly_swt_sid_pol_mlt_qcu_lat_geo_hun_ita_tig_amh_por_gam_kor_azi_tag_rus_guj_prs_vie_ses_dyu_mcd_uzb_afr_tsw_hin_akn_aze_heb_bul_cic_knd_ukr_mao_owc_sod_bsq_eng_cnt_mly_spa_rom_tur_mnd_xho_krd_tha_pan_dut_urd_fbf_ind_dgb_bem_bam_est_ewe_alb_zul_anl_sun_chh_fin_ben	0.558122345095366	1.24432969706041	0.21650516596663
809	vie_mnd_cnt_mcd_uzb_eng_fin_ses_lat_est_swe_knd_akn_ven_amr_hun_yor_heb_geo_dut_lda_tsw_ita_fre_swt_tha_ben_rom_mlt_jav_zul_grk_tag_aze_chh_tsn_bem_moo_afr_kor_wly_krd_dyu_scr_jpn_hin_ind_nor_sun_amh_sod_cic_mao_guj_svk_alb_urd_dgb_ukr_tur_slo_cze_spa_owc_pol_hau_ctl_bsq_tml_anl_arw_mly_glc_bul_prs_azi_pan_lit_por_aeg_rus_igb_bat_ger_qcu_gam_swa_sid_ewe_bam_tig_bos_fbf_xho_mol	0.388444910111557	0.920280826863232	0.359807006199339
810	ewe_ukr_zul_mly_pan_eng_bos_mao_tsn_aeg_ind_guj_yor_svk_afr_rom_jpn_dut_knd_bem_xho_mol_tig_lda_gam_lit_bam_kor_mnd_urd_por_aze_moo_prs_pol_bat_swt_tha_ita_sid_scr_ctl_amh_arw_tml_cze_ses_sod_igb_heb_akn_alb_dyu_jav_mlt_nor_slo_vie_amr_fbf_ven_est_glc_swe_dgb_tsw_uzb_ger_swa_krd_geo_anl_cic_tag_lat_hau_cnt_spa_tur_sun_ben_qcu_chh_fin_bul_wly_hin_hun_fre_bsq_grk_mcd_azi_rus_owc	-0.208704722635095	-0.488628369934329	0.6262550803537
811	jav_urd_krd_kor_geo_chh_ses_vie_bsq_anl_tsw_rom_cic_por_fbf_eng_owc_bat_tig_fin_est_hin_arw_lit_bam_ukr_mly_tha_guj_dyu_alb_mao_azi_afr_heb_igb_svk_tag_pol_ctl_swt_glc_hau_ind_ven_sun_amr_aze_aeg_jpn_fre_rus_dut_amh_ita_wly_cze_zul_ben_grk_swe_prs_cnt_bul_moo_bos_pan_ewe_lda_bem_knd_scr_mol_mlt_mnd_gam_tur_qcu_sid_slo_spa_tml_mcd_tsn_dgb_hun_ger_lat_uzb_swa_xho_akn_sod_yor_nor	0.50595751922746	1.2012724217857	0.232695944141521
812	fin_akn_aeg_est_ctl_hin_hun_vie_grk_mol_cze_mlt_dgb_krd_mao_moo_guj_prs_amh_wly_tha_knd_kor_alb_spa_nor_ses_tml_cnt_fbf_uzb_tag_lit_mnd_aze_bem_ewe_dut_tig_ven_hau_cic_tsn_scr_ukr_fre_swe_tsw_yor_amr_pol_swt_glc_mly_slo_rom_gam_chh_lda_bos_bul_mcd_anl_sun_rus_eng_zul_jav_sid_ben_igb_heb_tur_svk_owc_xho_bam_jpn_qcu_swa_arw_pan_ind_azi_geo_por_ita_lat_bsq_ger_afr_urd_sod_bat_dyu	-0.406212331160302	-0.930523324151672	0.35450938821255
813	fin_lit_alb_hun_bat_heb_amh_mol_tur_uzb_rus_geo_sun_arw_ben_fbf_tig_rom_pol_bul_ses_cze_scr_yor_hau_guj_cnt_sod_bam_kor_dyu_ewe_igb_krd_ven_anl_swt_aeg_grk_mcd_swa_tsw_ger_dgb_ukr_mly_moo_cic_mlt_hin_qcu_jpn_owc_ita_tha_bsq_prs_wly_azi_slo_lat_mao_tml_vie_pan_lda_nor_aze_sid_swe_afr_spa_svk_bem_est_tag_por_gam_dut_tsn_chh_knd_glc_ind_eng_zul_fre_urd_xho_jav_mnd_ctl_akn_bos_amr	0.403721437804363	1.04626386008253	0.298150948836326
814	prs_dut_vie_arw_ses_ita_urd_fin_slo_eng_bul_mol_heb_aze_uzb_swa_ben_mlt_bos_chh_amh_owc_spa_fre_bam_ukr_aeg_ctl_bem_cic_swt_swe_lda_rus_alb_afr_azi_fbf_sod_hun_pan_por_tag_mly_jpn_ger_dgb_mcd_guj_mao_gam_nor_yor_tsw_hau_igb_tsn_sid_qcu_wly_bsq_tml_anl_scr_glc_cze_krd_ven_grk_est_kor_ewe_knd_zul_dyu_akn_ind_hin_svk_bat_tha_mnd_xho_cnt_tig_rom_tur_sun_lit_pol_amr_jav_moo_lat_geo	-0.197277358442778	-0.48197161877026	0.630958439041814
815	sun_tag_spa_mcd_kor_por_bos_tha_ind_pan_mol_hau_bem_fre_mly_jpn_ukr_heb_nor_mlt_grk_tsn_svk_mao_lda_owc_tur_amr_est_bul_fin_akn_fbf_lat_arw_igb_krd_tig_lit_swa_cic_aze_alb_gam_bat_moo_glc_tsw_chh_guj_jav_swe_bsq_rom_azi_ewe_slo_knd_prs_dgb_urd_ger_aeg_vie_ctl_hun_sid_amh_ses_dyu_sod_swt_scr_yor_cze_ven_rus_dut_uzb_ita_pol_anl_eng_mnd_zul_xho_ben_qcu_wly_bam_geo_tml_afr_cnt_hin	-0.0713681374578646	-0.186092094782775	0.852777848004314
816	fbf_cic_por_pol_ewe_tml_glc_tsw_aze_jpn_anl_swe_lit_lda_moo_azi_chh_mcd_akn_bos_ita_fre_heb_hin_tur_urd_jav_tig_amh_ben_geo_spa_igb_nor_ses_bsq_eng_mao_lat_est_xho_amr_gam_sun_ind_swa_cze_arw_vie_swt_sod_bam_cnt_mlt_afr_ven_dyu_yor_bem_bul_tha_qcu_ukr_svk_uzb_mly_hun_tag_owc_aeg_scr_pan_rom_grk_dgb_prs_guj_ctl_sid_mol_alb_knd_hau_rus_fin_dut_zul_bat_ger_slo_mnd_kor_tsn_wly_krd	-0.52569744260456	-1.36869296423053	0.174392356656356
817	est_bam_aze_sod_azi_jav_geo_akn_ita_glc_lit_grk_amh_ewe_mlt_mao_swa_wly_cnt_bat_fbf_svk_ven_dyu_tha_yor_fre_mcd_cze_qcu_urd_zul_arw_nor_chh_ukr_cic_igb_ind_xho_ger_vie_aeg_mly_owc_afr_alb_mnd_guj_sid_por_mol_jpn_sun_eng_hau_moo_bos_slo_prs_ctl_scr_krd_swe_tag_heb_bsq_spa_ses_swt_knd_dut_amr_fin_pan_ben_pol_tsn_hun_bul_hin_tsw_lat_rus_tur_gam_kor_uzb_tml_anl_rom_dgb_tig_lda_bem	0.221077946963866	0.563641661543549	0.574354634009776
818	tsn_akn_fin_wly_mly_cze_swt_bam_geo_bsq_chh_pan_ben_hun_lda_krd_sid_sun_dut_est_moo_grk_alb_amr_mol_nor_spa_ita_ewe_mnd_scr_gam_rus_fbf_amh_hin_zul_por_tur_sod_lit_dgb_swe_bat_knd_mao_tig_afr_glc_yor_uzb_urd_cnt_aeg_eng_ger_tsw_bul_slo_svk_lat_owc_heb_hau_azi_guj_xho_aze_tha_prs_anl_kor_arw_fre_ven_tag_mcd_igb_pol_jav_rom_cic_ind_qcu_ctl_ses_ukr_dyu_bem_jpn_vie_bos_tml_swa_mlt	0.65860502127837	1.6891515741834	0.0945405291887041
819	aeg_prs_kor_bsq_ewe_pan_fin_aze_bam_nor_hau_cic_qcu_por_mly_fbf_tsn_tha_hun_urd_est_chh_tag_sun_mol_owc_swt_moo_bul_jav_ger_hin_guj_lda_ses_tsw_amr_mcd_vie_pol_dyu_lit_tur_knd_ita_ben_rom_ukr_ind_scr_wly_anl_jpn_uzb_dgb_bat_sid_afr_dut_heb_tml_gam_ven_geo_grk_yor_mlt_slo_alb_sod_rus_spa_krd_fre_mao_bem_swa_zul_cnt_ctl_lat_mnd_xho_cze_swe_bos_tig_arw_eng_amh_glc_azi_akn_igb_svk	-0.521014375758893	-1.19103436079746	0.236671071299749
820	owc_mly_fre_ses_amh_akn_sun_mcd_ewe_heb_ben_bam_xho_mlt_bul_sid_mao_jpn_spa_alb_aeg_pol_swa_ita_tha_pan_rus_fin_moo_svk_tsw_lda_ind_prs_cic_krd_lat_ven_glc_bat_wly_aze_cze_jav_est_chh_knd_ukr_gam_rom_nor_yor_uzb_afr_geo_sod_swe_bsq_igb_qcu_amr_hun_lit_fbf_ctl_slo_bem_hau_dgb_bos_tig_eng_arw_tsn_tml_mnd_vie_mol_grk_urd_tur_ger_tag_azi_dut_kor_zul_scr_por_cnt_anl_swt_guj_dyu_hin	0.16159649731297	0.375948464658037	0.707811431869936
821	mlt_cnt_pol_mly_swa_rom_slo_lda_fre_anl_aze_afr_sun_guj_hau_ukr_dut_dyu_bul_wly_lat_pan_mao_tha_amh_ewe_swt_bsq_rus_ita_kor_dgb_mnd_igb_amr_bos_tur_gam_jpn_hun_fbf_knd_chh_por_lit_tml_sid_vie_glc_ses_ger_fin_eng_prs_sod_nor_bam_scr_owc_akn_arw_tsw_geo_heb_qcu_swe_bem_mcd_azi_krd_hin_yor_tsn_spa_ind_cic_est_aeg_ctl_tig_alb_mol_xho_moo_bat_ben_svk_tag_cze_grk_uzb_urd_zul_jav_ven	-0.492509556785644	-1.14223714803667	0.256287735899613
822	bul_zul_swa_tsw_mlt_heb_mol_anl_alb_owc_mly_wly_ctl_guj_por_prs_bam_cze_yor_swe_bat_tml_bsq_ewe_igb_tig_mnd_grk_ukr_ita_mao_hau_uzb_arw_qcu_hin_swt_tsn_gam_ses_pan_tha_cic_dut_sid_lat_geo_dyu_fre_xho_nor_aeg_cnt_amr_tur_tag_bem_ven_dgb_moo_ben_eng_knd_sun_svk_ind_rus_vie_pol_azi_lit_krd_est_glc_fbf_aze_jpn_slo_amh_jav_lda_ger_bos_hun_rom_mcd_scr_kor_fin_afr_urd_chh_spa_sod_akn	-0.0142367534092349	-0.031297216128333	0.975099579708757
823	igb_prs_ita_ven_dyu_grk_sod_owc_akn_arw_cic_gam_mnd_por_spa_lda_hin_knd_rus_aeg_bem_ben_urd_bat_yor_swa_ind_tsw_jav_cnt_pan_swe_fin_ctl_pol_ses_ewe_swt_fbf_svk_tig_eng_bsq_mcd_amh_bam_aze_qcu_geo_ukr_xho_tha_fre_bos_slo_hau_heb_tsn_rom_moo_uzb_vie_kor_scr_dgb_alb_guj_lit_ger_zul_cze_amr_mao_tur_krd_sun_afr_bul_mlt_est_glc_jpn_mol_chh_wly_lat_anl_mly_sid_nor_dut_azi_tag_hun_tml	-0.871121247604085	-2.12792465110868	0.0359880542811105
824	pol_anl_fre_swa_moo_jpn_cnt_rom_bam_tur_krd_hau_afr_amh_bos_bat_mlt_qcu_zul_ses_dut_ven_arw_akn_eng_hin_cze_mly_rus_ctl_tha_ben_svk_owc_tag_mcd_fin_urd_mol_mnd_aze_nor_hun_aeg_heb_igb_tsn_lit_swe_prs_dyu_xho_ewe_ind_jav_azi_ger_ukr_vie_tml_scr_grk_wly_mao_glc_geo_bul_knd_uzb_bem_sod_chh_kor_gam_bsq_tig_tsw_lat_fbf_est_guj_por_spa_swt_slo_pan_sun_yor_dgb_cic_sid_amr_alb_lda_ita	-0.473648005533127	-1.32226253831741	0.189323545105781
825	sod_jpn_ind_hau_igb_cic_pan_tml_kor_bam_anl_glc_dut_rom_knd_akn_afr_bsq_bos_ukr_amh_alb_ctl_svk_guj_swt_cnt_fin_por_krd_bat_slo_tur_ben_grk_lit_cze_wly_aze_fre_aeg_eng_rus_gam_zul_tig_xho_ita_mao_lat_prs_ewe_mol_uzb_scr_ven_bem_moo_bul_mcd_swa_tag_pol_chh_est_heb_lda_yor_geo_tsn_qcu_urd_mlt_owc_dgb_swe_azi_ses_hun_mnd_ger_tha_fbf_tsw_spa_arw_vie_sid_sun_amr_mly_hin_dyu_nor_jav	0.523915741118811	1.37027400696552	0.173900117191619
826	hau_mao_sod_mly_rus_tag_dyu_guj_pan_mnd_sun_ven_chh_ben_knd_hun_bam_hin_uzb_tig_rom_ctl_nor_ewe_amh_pol_glc_azi_lda_spa_aze_tha_heb_xho_gam_est_swa_dgb_swt_fre_lat_swe_svk_tsw_bem_ukr_tml_moo_qcu_alb_ind_ger_prs_cze_jpn_vie_afr_jav_zul_geo_ita_cic_grk_urd_owc_fbf_fin_krd_tur_igb_cnt_por_kor_mlt_arw_bsq_eng_scr_sid_tsn_aeg_mol_lit_bat_yor_ses_amr_slo_mcd_wly_bul_dut_akn_anl_bos	0.257198540607451	0.580904391911782	0.562710018439232
827	tur_aze_tsn_pan_xho_fbf_sid_cic_mol_dyu_anl_lit_est_ita_ger_geo_bos_vie_moo_ewe_tsw_jpn_cze_sod_chh_guj_wly_bul_sun_knd_prs_swe_bsq_tig_grk_ses_lat_hau_pol_igb_hin_afr_heb_scr_dut_ukr_mcd_qcu_glc_bam_yor_kor_mly_aeg_dgb_ven_slo_azi_tag_akn_rom_mnd_mao_amr_alb_ind_jav_owc_spa_lda_ctl_bem_bat_amh_tml_fin_svk_ben_tha_swa_gam_uzb_krd_por_swt_urd_nor_zul_fre_eng_rus_mlt_hun_cnt_arw	-0.335115622748245	-0.885412692867709	0.378217701111345
828	hun_bat_cze_wly_ita_pol_rom_vie_kor_nor_tur_sun_prs_akn_fbf_est_moo_dgb_mnd_mao_ven_igb_gam_dut_yor_urd_bos_slo_ses_zul_cnt_mly_fre_tha_scr_amr_qcu_swe_sod_lda_owc_fin_anl_aze_ger_alb_bam_ben_svk_krd_lat_mcd_ukr_eng_knd_hau_ewe_mlt_glc_lit_pan_azi_jpn_tag_bsq_aeg_bul_amh_swt_afr_swa_heb_guj_tsw_rus_sid_tml_uzb_bem_xho_tig_mol_chh_arw_geo_tsn_hin_ind_por_jav_cic_spa_grk_dyu_ctl	0.522310081770494	1.40414838573834	0.163605451606163
829	owc_anl_hun_gam_jav_sod_vie_ben_pan_dyu_fbf_uzb_yor_fre_bsq_spa_kor_amr_hin_prs_hau_chh_arw_tig_nor_qcu_ind_eng_zul_ven_aeg_mnd_akn_bos_ewe_pol_por_krd_est_tsw_fin_lda_ukr_lit_knd_bem_mao_mol_scr_aze_xho_moo_svk_tha_mlt_jpn_cic_dut_dgb_swe_grk_ger_tur_tag_amh_bat_rus_cnt_ita_mcd_sid_sun_guj_slo_afr_ses_mly_azi_glc_bam_swt_alb_rom_lat_geo_cze_heb_igb_ctl_tsn_bul_swa_tml_wly_urd	-0.344399305575704	-0.884527874194596	0.378692439407169
830	tsw_bsq_sod_sun_tml_cze_krd_kor_ind_bem_swt_dyu_akn_bat_gam_swa_rom_aze_rus_fin_bos_ses_slo_mcd_uzb_vie_cnt_mol_tsn_pan_geo_bam_fbf_hin_knd_lat_owc_hau_pol_tur_svk_lit_ven_mao_grk_ben_spa_anl_ita_cic_qcu_mnd_hun_ukr_bul_mlt_tag_igb_dgb_amr_ewe_ger_eng_amh_tig_wly_lda_dut_urd_alb_sid_chh_fre_mly_por_ctl_yor_scr_jav_swe_jpn_est_glc_xho_moo_afr_arw_aeg_azi_guj_tha_nor_prs_zul_heb	0.490275194809717	1.27680731545185	0.204849151218448
831	por_tur_bsq_spa_owc_ctl_qcu_gam_scr_fin_sod_bem_mnd_fbf_arw_bul_mlt_knd_ewe_ven_amh_cnt_hau_swa_sid_pol_cze_tig_pan_hin_svk_mly_urd_moo_prs_dyu_eng_alb_azi_chh_sun_kor_ind_ben_igb_bos_xho_akn_hun_tml_tsn_lat_bat_mol_grk_uzb_ger_tsw_bam_zul_ses_yor_est_amr_vie_cic_slo_glc_jav_wly_ita_fre_geo_guj_dut_anl_ukr_heb_afr_mcd_aeg_rus_lda_dgb_swt_swe_tag_krd_tha_rom_lit_jpn_mao_nor_aze	-0.265076645341516	-0.677362416762977	0.499857621362402
832	jpn_tsw_bam_swe_tml_alb_aeg_dyu_hin_jav_arw_xho_sid_lda_scr_cnt_ukr_sun_fin_est_pan_mao_urd_guj_heb_chh_ita_gam_yor_rus_grk_fre_ses_krd_bem_mly_swt_kor_pol_dut_dgb_anl_azi_ger_owc_tag_mlt_uzb_zul_bat_amr_mol_bsq_swa_tsn_eng_nor_cze_tig_por_lit_hun_knd_afr_slo_bul_aze_tur_moo_cic_glc_geo_igb_ben_mnd_ewe_qcu_ven_mcd_wly_vie_akn_rom_ind_hau_lat_amh_prs_svk_sod_bos_fbf_tha_spa_ctl	0.377939563000098	0.906711444127995	0.36690272885
833	amr_mol_hau_anl_bsq_ger_spa_owc_jpn_heb_ind_gam_fin_glc_chh_tig_alb_mnd_hun_mlt_lit_sod_dut_krd_svk_guj_kor_pol_sun_bam_scr_moo_rom_bat_zul_jav_aze_ita_cze_est_knd_swt_pan_igb_xho_wly_arw_akn_mly_aeg_fbf_dgb_tag_grk_tsw_prs_bul_ewe_ctl_tml_amh_mcd_lda_mao_hin_swe_swa_yor_ukr_bem_slo_por_cic_rus_lat_qcu_ven_bos_ses_vie_azi_ben_afr_uzb_tsn_nor_fre_sid_tha_geo_urd_cnt_tur_dyu_eng	-0.234568345623801	-0.58731411240829	0.558415993714587
834	slo_ukr_fre_anl_ben_uzb_mnd_xho_igb_lat_pan_ctl_owc_tag_scr_bos_cze_chh_bsq_urd_fin_zul_guj_swa_alb_dyu_lit_mol_dgb_rom_swt_gam_aze_jpn_sun_glc_ses_jav_svk_bam_tsw_ewe_afr_vie_kor_ind_geo_swe_grk_ven_lda_aeg_tig_amh_qcu_por_mao_fbf_nor_azi_cnt_ita_pol_eng_sod_bul_bem_spa_ger_hin_mly_mlt_mcd_cic_prs_moo_akn_wly_hau_est_heb_dut_bat_amr_krd_arw_tsn_tur_hun_yor_sid_knd_tha_rus_tml	-0.029456745965425	-0.0754884144280134	0.939988263946505
835	bat_cnt_mao_knd_lit_rus_pol_wly_prs_tha_anl_qcu_aeg_geo_spa_eng_vie_xho_sod_alb_aze_amh_fre_bem_ewe_ctl_cze_krd_dyu_bul_hau_tur_zul_ses_lat_bsq_ven_est_jpn_grk_hun_fin_tsn_nor_uzb_rom_dut_bos_swa_guj_swe_tml_urd_akn_owc_sun_jav_bam_hin_cic_swt_ita_gam_dgb_svk_mly_sid_ind_fbf_ukr_yor_lda_scr_tig_chh_por_tag_azi_pan_heb_mnd_mcd_amr_mol_arw_kor_moo_ben_afr_tsw_igb_glc_ger_mlt_slo	-0.510697130122595	-1.16301966001728	0.247797044606995
836	cnt_ger_heb_aze_ewe_dgb_urd_swa_scr_mly_xho_bos_tur_zul_arw_amh_swe_alb_wly_akn_dyu_bsq_tml_moo_bem_mnd_ben_qcu_afr_pol_guj_anl_aeg_tsn_ind_lit_prs_cze_svk_gam_yor_ita_bat_jpn_hin_sid_lat_ven_ses_dut_por_rom_lda_mcd_vie_cic_ukr_tig_chh_glc_hau_swt_sod_fbf_amr_pan_grk_mol_bul_azi_tsw_owc_eng_sun_igb_tha_uzb_slo_tag_ctl_knd_mlt_fin_spa_bam_est_fre_mao_kor_geo_rus_jav_hun_krd_nor	-0.532943284362281	-1.299156727323	0.197101757592029
837	bat_afr_cnt_tha_bos_vie_igb_fre_amr_ewe_lat_kor_prs_dut_azi_sod_alb_grk_pol_bem_bul_urd_mcd_bam_dyu_tig_ind_owc_bsq_hun_swa_ctl_aeg_chh_geo_cze_slo_lda_jpn_ita_dgb_ben_knd_nor_aze_mao_svk_fin_hin_lit_spa_amh_tag_eng_swt_ven_guj_gam_yor_tml_ger_tur_est_ses_krd_rus_ukr_arw_mly_xho_rom_qcu_mnd_tsw_anl_mlt_moo_por_akn_jav_sun_heb_zul_hau_pan_uzb_scr_swe_sid_mol_wly_cic_glc_fbf_tsn	-0.274978553405201	-0.640580530133415	0.523370517679159
838	glc_hun_bam_jav_tml_mlt_ven_moo_dyu_amr_prs_fbf_xho_swe_bem_swa_qcu_owc_bos_ind_bat_sun_hau_tag_jpn_mcd_rus_guj_mnd_tsn_est_tur_geo_gam_slo_bul_zul_urd_ses_fin_heb_mol_swt_chh_svk_fre_por_mao_bsq_dgb_ben_sid_vie_scr_cic_dut_akn_uzb_azi_amh_cze_wly_igb_grk_ger_anl_ita_pan_eng_lda_tig_knd_pol_lat_hin_tsw_ctl_ewe_rom_yor_sod_tha_kor_cnt_mly_aeg_krd_ukr_aze_arw_spa_alb_nor_afr_lit	-0.384528960435218	-0.893593916373184	0.373845829693218
839	aze_ind_ukr_ewe_ben_lat_wly_pan_vie_swa_amh_bam_bsq_ita_ven_glc_moo_yor_guj_tur_kor_fre_aeg_jpn_owc_igb_afr_tsn_sid_fin_lda_mnd_mcd_sod_mly_tml_geo_dyu_mao_jav_qcu_dut_mlt_slo_lit_bem_ctl_rus_bos_eng_swt_cic_anl_hun_azi_urd_amr_tig_xho_cze_svk_ger_fbf_mol_bul_knd_ses_tha_hin_zul_chh_scr_est_rom_tag_uzb_nor_spa_swe_hau_gam_dgb_alb_sun_krd_arw_heb_akn_prs_grk_pol_cnt_tsw_bat_por	0.21953232661952	0.594413376374734	0.553678995456612
840	ven_tur_arw_scr_sun_anl_por_cic_mly_bem_amr_spa_jav_fin_azi_ben_est_wly_hau_ses_tsw_krd_cnt_mao_mcd_ukr_bam_mnd_rom_ind_rus_aeg_amh_hin_igb_sod_geo_akn_chh_gam_lit_slo_mol_yor_swt_urd_zul_svk_dut_pol_heb_kor_lda_glc_cze_aze_alb_guj_bat_uzb_knd_prs_dyu_nor_lat_sid_owc_swe_bul_qcu_hun_moo_jpn_ger_tag_eng_fre_ita_vie_ctl_tml_tig_ewe_xho_tha_pan_dgb_bsq_tsn_afr_fbf_grk_mlt_bos_swa	-0.223954553497253	-0.570054660886582	0.570015215308678
841	aeg_tsw_mcd_swe_alb_tig_cnt_zul_spa_prs_urd_pol_dgb_bam_amh_eng_ind_jpn_svk_mao_tha_est_hau_ita_ven_bem_mol_sod_ger_por_cic_hun_heb_moo_rom_yor_akn_vie_fre_dut_anl_tag_hin_knd_fbf_qcu_xho_arw_cze_igb_nor_lat_pan_bos_swt_sid_mly_tml_geo_rus_bat_chh_grk_krd_kor_jav_lda_glc_bsq_azi_owc_sun_slo_ses_mnd_tsn_dyu_lit_fin_afr_wly_aze_amr_ben_bul_mlt_ukr_gam_ewe_guj_scr_tur_ctl_uzb_swa	0.192480883854945	0.478742483892528	0.633245498419282
842	bam_alb_azi_mol_sun_knd_bsq_dut_spa_guj_fin_geo_arw_aze_cze_tha_akn_mnd_qcu_hau_uzb_lit_owc_ses_tag_dyu_cic_sid_dgb_hun_bem_pan_amh_afr_por_ind_prs_jav_vie_swt_ita_svk_moo_xho_gam_jpn_urd_ctl_grk_tig_est_ven_ger_anl_swa_kor_eng_slo_fbf_igb_mly_bos_lat_tsn_mlt_scr_bat_mcd_nor_aeg_pol_fre_rom_heb_bul_wly_glc_mao_amr_swe_ben_tml_chh_ewe_yor_cnt_krd_sod_ukr_rus_zul_tsw_hin_lda_tur	-0.332917693425798	-0.894671990726117	0.373272108312794
843	heb_amh_jav_tig_kor_eng_cic_zul_rom_sun_tsw_xho_mao_ben_spa_slo_rus_moo_swa_afr_azi_aze_mly_lda_mol_chh_krd_ctl_knd_pan_mnd_vie_amr_fbf_lit_dyu_bam_ger_bos_bat_tsn_alb_akn_bsq_uzb_ita_gam_urd_grk_bul_hau_wly_svk_mlt_cze_ind_sid_aeg_geo_hin_tha_dgb_fin_pol_tml_ven_bem_dut_swt_est_prs_arw_guj_ewe_sod_ukr_glc_scr_nor_por_jpn_lat_hun_tag_ses_qcu_fre_mcd_igb_tur_yor_cnt_swe_owc_anl	0.0874197597614213	0.229204540614309	0.819213252299326
844	cze_jpn_aeg_ind_sun_kor_fin_igb_mnd_tsn_fre_gam_guj_moo_sod_yor_hun_tml_geo_rus_zul_chh_jav_ses_ctl_tsw_mlt_knd_swa_est_swt_mcd_ukr_hau_mao_cnt_sid_rom_bam_tig_ben_ita_swe_spa_tha_prs_lit_slo_bos_pol_wly_xho_dgb_pan_cic_tag_arw_tur_dut_scr_lat_lda_bsq_glc_dyu_por_eng_bat_afr_akn_alb_fbf_amh_bul_qcu_mly_heb_urd_ven_azi_ewe_bem_hin_uzb_amr_aze_svk_grk_krd_nor_vie_ger_mol_anl_owc	0.108985964419253	0.267353574324331	0.789788940504181
845	lda_vie_slo_akn_arw_bos_glc_aeg_krd_moo_scr_mcd_amh_por_amr_cze_rom_mao_bem_dyu_owc_sun_anl_pan_ses_chh_pol_hau_spa_azi_tag_hun_mnd_bat_swt_jav_bsq_rus_lat_ind_guj_swe_dgb_bul_igb_xho_prs_mlt_fin_afr_nor_hin_qcu_ukr_gam_tml_grk_knd_est_ven_mly_tur_sod_heb_cnt_swa_fre_urd_tha_ben_fbf_eng_kor_ctl_uzb_lit_alb_zul_ger_geo_tig_tsw_wly_aze_mol_tsn_dut_ewe_ita_jpn_sid_yor_cic_bam_svk	0.0823125040793812	0.214747134645818	0.830434667582306
846	uzb_owc_nor_mcd_hun_dyu_por_ses_tur_fbf_ger_amr_sod_svk_ben_jav_tha_cnt_tsn_swe_ctl_xho_bam_ind_tml_zul_lda_gam_chh_ukr_est_sun_mol_ewe_swt_mnd_pol_bsq_urd_anl_dgb_aze_ven_bul_tig_pan_akn_vie_jpn_sid_bem_wly_qcu_mly_heb_ita_tsw_tag_fre_bos_lit_swa_lat_hau_geo_kor_krd_rom_amh_mlt_igb_azi_yor_eng_rus_mao_aeg_cic_alb_moo_knd_fin_guj_slo_scr_glc_arw_hin_prs_dut_afr_spa_bat_grk_cze	0.10487135467691	0.249526070876185	0.803504184680865
847	afr_bem_mlt_ita_hun_grk_uzb_moo_ukr_ven_tig_zul_tag_wly_dgb_pol_tsn_jpn_por_arw_ben_sid_bat_fin_mao_fbf_ctl_swt_hin_knd_gam_heb_yor_dut_lda_bul_mcd_rom_tml_mol_bam_svk_aeg_bos_fre_hau_xho_kor_cic_owc_geo_krd_lit_vie_ind_pan_eng_cnt_azi_lat_slo_sod_bsq_sun_chh_anl_igb_est_prs_ger_nor_guj_qcu_jav_ses_alb_dyu_amr_tha_swe_aze_tsw_scr_akn_swa_urd_tur_amh_spa_glc_rus_mnd_cze_mly_ewe	0.511025712809786	1.16257874681696	0.247975077420912
848	tsw_qcu_cnt_lit_knd_sid_mly_ukr_dyu_fbf_owc_tsn_guj_ita_bat_mcd_nor_prs_hun_igb_lat_amr_tha_eng_anl_bem_ctl_krd_tag_urd_mlt_heb_azi_zul_aze_tur_ses_swe_hau_bsq_sun_mao_aeg_swt_bul_sod_afr_uzb_akn_arw_kor_wly_grk_cze_rom_bos_lda_jav_fre_dut_svk_geo_vie_cic_glc_por_amh_tig_xho_dgb_bam_gam_swa_spa_jpn_moo_ger_fin_slo_alb_chh_ven_tml_pol_yor_ben_est_rus_ewe_mol_ind_scr_mnd_hin_pan	0.258567294889697	0.675624616981048	0.500955549936412
849	anl_gam_bat_swe_igb_fin_hun_prs_fre_sun_tsw_mao_pan_bul_xho_fbf_cze_knd_tig_lda_tur_bem_heb_tha_ewe_owc_est_arw_amr_sid_rom_scr_swa_bos_ses_grk_jpn_svk_spa_lat_akn_rus_ukr_aeg_eng_swt_vie_alb_urd_cnt_azi_jav_glc_slo_mcd_aze_guj_kor_afr_sod_nor_tag_ven_lit_amh_mlt_chh_dgb_dyu_hau_hin_krd_tml_cic_moo_mol_yor_bam_qcu_ger_zul_dut_tsn_bsq_mly_por_wly_pol_mnd_geo_uzb_ind_ita_ben_ctl	-0.178292799670134	-0.442090544403382	0.659450054295433
850	qcu_ita_nor_aeg_igb_ses_mly_urd_cic_tsn_rus_eng_yor_slo_anl_ben_krd_dgb_bos_wly_bat_fin_hun_ind_azi_dyu_jav_arw_moo_sun_dut_mnd_prs_bem_swe_tur_pol_fre_jpn_mcd_uzb_bam_spa_grk_heb_lda_mlt_akn_cze_por_vie_kor_pan_sod_bsq_fbf_xho_guj_zul_amr_knd_gam_amh_scr_sid_svk_afr_est_lit_ctl_tsw_chh_bul_ven_alb_swa_aze_hin_ukr_cnt_rom_swt_mao_mol_ewe_geo_lat_tml_tha_tig_ger_owc_glc_hau_tag	-0.612792746612887	-1.63831236493405	0.104735616436484
851	dyu_bul_hun_ses_tur_krd_sid_cic_uzb_tsn_cnt_alb_tig_tml_knd_spa_tsw_bat_pan_ukr_nor_ita_glc_ben_anl_qcu_bam_swa_vie_ewe_ger_akn_moo_pol_lda_prs_mlt_gam_arw_yor_xho_mao_amr_geo_jpn_ven_lat_afr_rom_grk_swt_hin_scr_lit_dgb_ind_cze_sun_guj_est_tag_aze_fin_mcd_urd_kor_aeg_zul_fre_bem_igb_slo_svk_bos_bsq_swe_dut_tha_hau_heb_rus_ctl_mnd_mly_azi_eng_chh_wly_sod_fbf_amh_por_jav_mol_owc	0.306858841421743	0.707553847973032	0.480991745529435
852	swe_swa_arw_hin_est_prs_rus_ben_afr_cnt_dut_aeg_fin_bat_igb_jpn_gam_aze_pan_moo_tsw_mao_cze_geo_ita_pol_sun_svk_heb_kor_hun_zul_jav_ger_ind_ven_tag_mlt_cic_owc_xho_vie_fre_tsn_rom_swt_spa_eng_amh_bem_wly_ctl_azi_slo_mly_ewe_tml_nor_bam_uzb_glc_bos_urd_amr_akn_mcd_hau_mnd_por_dgb_knd_tur_anl_lit_lat_ukr_alb_bul_yor_sid_guj_chh_scr_tha_lda_fbf_bsq_krd_dyu_tig_qcu_ses_mol_grk_sod	0.938059554959481	2.46491770444258	0.0155399243303521
853	heb_mlt_prs_lda_afr_ben_por_grk_hin_guj_pol_mly_tur_mao_tha_bem_jav_tag_aeg_geo_igb_swa_arw_ger_dgb_lat_glc_fbf_sun_amh_mnd_svk_owc_bam_fre_bat_qcu_urd_akn_slo_bos_kor_cze_gam_zul_cnt_est_krd_moo_ukr_alb_chh_hun_wly_pan_ewe_knd_dyu_ctl_nor_ses_tsn_tml_cic_hau_amr_jpn_vie_ita_xho_ven_bul_azi_tig_sod_rus_fin_scr_yor_mol_aze_sid_bsq_swe_eng_dut_uzb_rom_ind_spa_mcd_tsw_lit_swt_anl	-0.00445784562233165	-0.0101566253652498	0.991918080651859
854	est_lit_jpn_akn_dut_tsn_alb_por_dgb_cnt_kor_uzb_ven_fre_glc_sod_pan_aeg_rus_bat_swt_afr_bsq_tig_wly_fbf_sun_tml_lda_tur_bul_igb_lat_ben_heb_swe_guj_amh_fin_cze_pol_geo_bos_urd_spa_hun_dyu_grk_bam_prs_ita_scr_ewe_ukr_owc_gam_tag_ctl_mnd_eng_mly_ses_svk_sid_mao_hin_mcd_aze_krd_moo_bem_arw_hau_qcu_anl_tsw_swa_cic_slo_zul_jav_chh_ger_vie_nor_rom_yor_mlt_xho_ind_mol_amr_knd_azi_tha	-0.616877867168096	-1.49792042982189	0.137540525481639
855	fin_spa_moo_eng_knd_arw_jpn_dut_mol_rus_anl_afr_nor_tml_tha_svk_cnt_rom_lda_guj_cze_fbf_xho_glc_urd_lat_bsq_bul_hin_grk_krd_slo_por_pan_tur_ctl_tig_chh_ven_bat_ger_ben_bem_tag_swa_ind_heb_gam_dyu_mnd_est_cic_lit_amh_akn_sid_ses_mly_swt_dgb_jav_ita_wly_aze_tsw_mcd_aeg_kor_ewe_owc_tsn_hau_alb_vie_uzb_prs_sod_bos_hun_pol_sun_igb_geo_fre_scr_swe_amr_bam_azi_mlt_zul_qcu_ukr_yor_mao	-0.486190920592774	-1.2909914370994	0.199906583905829
856	swa_arw_xho_owc_est_svk_igb_eng_uzb_glc_grk_lda_bem_fin_aze_ukr_ses_dyu_bsq_aeg_jpn_geo_yor_por_tsn_swt_lit_prs_krd_tml_ben_tsw_sod_ctl_tig_alb_amh_slo_tur_bul_qcu_mlt_moo_mcd_bam_amr_ewe_tha_spa_zul_hun_anl_urd_cnt_fbf_vie_mao_scr_pol_wly_hau_sun_akn_dut_knd_hin_nor_fre_heb_chh_dgb_ven_rus_pan_ger_rom_mnd_afr_guj_ind_sid_mol_mly_azi_bos_swe_bat_cze_cic_lat_kor_gam_ita_tag_jav	-0.217458812221673	-0.542594348997946	0.588707072055442
857	bsq_hin_urd_krd_mly_geo_est_grk_ben_mcd_afr_chh_sid_sod_tag_heb_tsw_amh_gam_fre_ses_ewe_slo_fbf_mnd_cnt_prs_nor_rus_dyu_svk_spa_kor_ita_yor_rom_ctl_aze_igb_ind_bos_jav_mol_qcu_anl_moo_mao_bem_hun_cze_hau_swe_uzb_tur_swt_ger_sun_bam_jpn_tsn_dgb_tha_alb_lda_owc_glc_scr_akn_tml_mlt_bat_wly_pan_eng_lat_dut_ukr_ven_knd_por_xho_guj_amr_swa_pol_bul_fin_zul_arw_azi_vie_tig_lit_aeg_cic	0.00482838476998946	0.0125543245878025	0.990010253955924
858	owc_xho_slo_svk_swa_alb_ger_tsw_dyu_vie_aze_qcu_hun_guj_grk_mlt_ukr_dgb_moo_bul_azi_igb_sod_mly_por_tsn_cze_jav_aeg_lda_arw_wly_kor_ses_heb_zul_geo_gam_nor_afr_bam_fin_cic_rus_tha_bsq_tur_bos_ewe_sid_swt_glc_bem_mao_tag_ven_ind_mnd_chh_bat_anl_urd_ben_spa_krd_amr_mcd_rom_lat_tml_amh_hau_eng_ita_fre_ctl_pan_swe_scr_knd_pol_est_tig_mol_prs_dut_sun_cnt_jpn_lit_uzb_fbf_hin_akn_yor	-0.248808142500128	-0.569898734323912	0.570120535844602
859	aeg_ses_mnd_qcu_bsq_aze_arw_tsw_alb_wly_geo_uzb_ita_knd_mly_prs_svk_owc_ven_rus_est_heb_mol_urd_afr_swt_bam_swe_bos_fre_grk_akn_sod_pan_tur_kor_jpn_ben_xho_scr_amh_lda_spa_tml_hun_guj_igb_mao_glc_tag_chh_swa_dut_azi_cnt_hau_vie_cic_ctl_rom_sun_pol_slo_ger_yor_fbf_zul_mlt_dgb_bul_fin_nor_bem_moo_amr_bat_lat_mcd_anl_cze_eng_ewe_ukr_gam_hin_jav_ind_por_tsn_dyu_krd_tha_lit_tig_sid	0.627519615930638	1.45053794149471	0.150273058003716
860	guj_bem_lit_heb_bul_tur_ger_bam_sun_hau_ukr_dut_est_cnt_swe_akn_cic_swt_wly_mcd_ctl_knd_gam_nor_prs_lda_krd_chh_hin_uzb_scr_geo_grk_lat_aze_cze_spa_rus_mlt_moo_ven_azi_tag_tig_anl_tha_jpn_zul_slo_amr_ita_tsn_xho_jav_pol_owc_bos_svk_swa_tml_eng_mao_aeg_sid_por_afr_hun_yor_qcu_mly_pan_sod_dgb_ben_ses_rom_ewe_kor_fre_glc_igb_bat_vie_fin_mnd_ind_fbf_urd_amh_alb_dyu_bsq_mol_arw_tsw	NA	NA	NA
861	bem_bam_owc_tag_uzb_glc_xho_tml_alb_kor_bat_rus_aeg_krd_mcd_swt_aze_akn_fbf_sun_mol_grk_svk_mao_arw_chh_ita_tig_anl_scr_vie_urd_fre_mnd_ewe_heb_bul_tha_tsw_dyu_igb_swe_slo_mlt_hin_yor_bos_swa_guj_est_zul_ses_dut_sid_ven_amr_rom_cze_hun_dgb_jav_fin_pol_lda_tur_ctl_ben_amh_azi_wly_ger_lat_ind_knd_jpn_eng_qcu_bsq_moo_hau_pan_gam_spa_prs_lit_por_mly_cic_geo_sod_ukr_nor_cnt_afr_tsn	-0.141192227048791	-0.366308060631288	0.714967230875263
862	fin_lda_owc_cze_tml_guj_slo_igb_ses_akn_swt_svk_rom_ben_pan_zul_scr_geo_swe_swa_tur_ctl_moo_bos_sid_yor_chh_amr_afr_tig_aze_alb_fbf_azi_uzb_bsq_arw_mcd_vie_gam_est_ukr_dut_ita_lit_bul_wly_glc_jav_sod_dyu_aeg_prs_eng_spa_bem_kor_ewe_cic_nor_anl_lat_ind_tha_ger_bat_tag_rus_hun_por_dgb_xho_ven_amh_knd_mol_bam_mly_qcu_cnt_pol_hin_sun_jpn_fre_urd_tsw_hau_krd_mnd_mao_mlt_grk_tsn_heb	0.110389783762193	0.290541790075901	0.772048689617125
863	anl_tml_mnd_tha_swe_sun_por_xho_knd_lda_fbf_mao_fre_fin_mol_heb_ewe_aeg_krd_amh_afr_nor_akn_grk_swa_tur_scr_cze_azi_ita_zul_svk_mcd_bem_hau_rom_amr_sid_gam_arw_mly_bat_alb_mlt_sod_jpn_kor_uzb_pol_dut_urd_lit_bam_bul_eng_yor_tsw_ger_slo_jav_est_cic_prs_wly_ind_moo_igb_aze_glc_lat_qcu_dyu_pan_owc_tig_hin_hun_rus_chh_dgb_ukr_vie_guj_bos_geo_bsq_tag_cnt_ben_ses_ven_ctl_spa_swt_tsn	-0.645972167418316	-1.67090609879751	0.0981022959547643
864	urd_heb_geo_bsq_aze_zul_anl_tml_ben_spa_kor_lda_vie_akn_ven_fre_uzb_gam_sun_cnt_dgb_prs_jpn_rus_eng_fbf_fin_por_swa_yor_hin_owc_alb_knd_slo_swe_swt_grk_bos_aeg_bem_sid_mnd_sod_ses_tsn_cze_ita_amr_lit_bam_arw_ind_ukr_moo_mlt_rom_hun_tag_cic_xho_guj_lat_pan_ewe_svk_dut_ger_tig_scr_afr_mly_est_azi_tha_tsw_glc_nor_mao_ctl_bul_wly_bat_pol_chh_mol_amh_hau_krd_qcu_igb_tur_jav_mcd_dyu	0.16573679671164	0.390681983091125	0.69692582754942
865	spa_akn_ewe_chh_guj_tha_lda_swa_ita_igb_geo_dgb_ukr_dyu_heb_mly_bat_mol_fin_ctl_pan_tsw_owc_yor_tig_azi_tml_jav_qcu_zul_fre_slo_mnd_tur_est_nor_bam_aze_uzb_jpn_gam_cic_sun_glc_bsq_sid_kor_amr_ger_hau_dut_scr_lat_afr_pol_tsn_lit_por_moo_sod_eng_xho_swt_prs_urd_wly_bul_rus_mao_vie_tag_ses_ind_fbf_bem_cze_amh_rom_grk_mcd_aeg_knd_cnt_swe_ben_svk_mlt_bos_alb_hin_hun_krd_ven_anl_arw	NA	NA	NA
866	bos_jpn_tag_mao_geo_rom_ewe_chh_hau_lat_owc_igb_por_azi_urd_mly_swe_guj_bat_swt_dgb_mcd_nor_tml_mol_bsq_scr_lda_dut_bul_cic_zul_aeg_sod_swa_sid_amh_slo_bam_bem_mlt_fbf_ses_heb_eng_sun_tur_aze_mnd_lit_xho_prs_ben_qcu_gam_jav_krd_tsn_grk_dyu_yor_wly_tig_hun_cnt_kor_ger_uzb_afr_est_akn_hin_moo_tha_fre_rus_arw_spa_tsw_glc_ctl_vie_ukr_anl_ita_amr_knd_alb_pan_cze_fin_ven_svk_pol_ind	-0.349332117408055	-0.777114523054174	0.439063445187736
867	tag_slo_knd_igb_jpn_owc_pol_mnd_grk_fin_rom_bul_mlt_rus_prs_gam_bam_vie_lit_ita_lda_dut_azi_krd_zul_uzb_cnt_cic_ger_pan_swe_alb_ctl_svk_moo_swa_cze_mol_wly_glc_ses_eng_sod_aze_tur_aeg_ewe_por_kor_ben_lat_tig_sid_amh_dyu_bat_tsn_urd_jav_swt_fre_amr_akn_afr_ind_hin_guj_anl_ven_scr_xho_spa_hun_fbf_dgb_tml_bos_chh_est_ukr_heb_bem_tsw_geo_yor_hau_qcu_bsq_sun_tha_mly_mcd_mao_arw_nor	0.0557687458139635	0.144266864980807	0.885601911675473
868	alb_svk_fin_spa_ger_akn_geo_azi_bam_hun_eng_dut_xho_mnd_lat_tur_scr_prs_dgb_knd_ukr_mly_urd_ben_mlt_afr_kor_bul_grk_rus_ven_anl_aeg_fre_owc_bat_tig_jpn_ses_mcd_dyu_cic_cze_igb_hau_guj_tml_lda_tha_bsq_fbf_vie_zul_bos_krd_por_gam_heb_moo_ewe_aze_pol_sun_chh_uzb_hin_yor_amh_tsw_mao_swe_jav_glc_qcu_wly_mol_lit_tag_sid_cnt_nor_rom_swa_amr_pan_ind_tsn_ita_arw_swt_ctl_est_sod_bem_slo	-0.0532200697675439	-0.130051955321397	0.896806205029274
869	fin_tag_jav_ctl_pan_afr_svk_xho_aeg_fre_tur_chh_ukr_swe_urd_krd_scr_gam_mcd_nor_cze_ven_tsn_ita_tig_knd_mnd_bat_owc_hin_zul_kor_mlt_glc_fbf_ger_prs_dut_rus_heb_grk_tha_anl_uzb_akn_eng_dyu_ses_amh_sun_bul_wly_slo_mly_lit_cic_cnt_swa_por_yor_bsq_rom_amr_azi_igb_sid_bem_ind_bam_est_vie_guj_ben_bos_geo_qcu_mol_spa_tml_jpn_aze_arw_lda_alb_sod_lat_swt_dgb_moo_tsw_mao_hun_pol_hau_ewe	-0.419026300072911	-0.945235487669888	0.346988040658591
870	ukr_fre_lda_slo_aeg_aze_swt_amh_scr_bul_uzb_igb_yor_sid_cnt_pan_eng_jpn_sod_dyu_swe_lat_jav_tag_zul_rom_kor_hau_geo_mcd_ven_ctl_svk_hin_mnd_arw_fin_bsq_xho_qcu_cic_anl_glc_tsn_sun_moo_rus_tha_ger_owc_alb_pol_spa_bat_afr_ita_tur_gam_tml_wly_mol_dgb_mly_ewe_azi_lit_bem_amr_dut_tsw_akn_vie_nor_swa_tig_mlt_fbf_ben_urd_ind_ses_prs_guj_bam_krd_est_hun_bos_cze_knd_grk_mao_chh_heb_por	-0.170744474805395	-0.382759047338679	0.702771843452872
871	glc_mly_scr_rus_rom_ger_gam_tur_sid_fbf_lit_ven_cnt_prs_knd_akn_grk_tsn_alb_cze_bem_hau_est_tsw_bsq_mol_mao_arw_dgb_pol_heb_mcd_ukr_nor_vie_xho_cic_eng_tag_yor_geo_chh_pan_fin_swa_dut_ewe_aze_hun_ben_krd_svk_ses_aeg_bam_lat_jpn_amh_mlt_tml_ind_sod_swt_fre_azi_zul_afr_bat_anl_ita_urd_slo_lda_hin_owc_amr_wly_tha_bos_uzb_jav_igb_guj_mnd_qcu_por_dyu_kor_moo_swe_bul_tig_sun_ctl_spa	0.542849999285678	1.23320881019671	0.220605843831295
872	sun_ses_afr_bem_hin_lit_cnt_fin_heb_ctl_urd_por_slo_sid_rus_anl_ben_zul_geo_tag_cze_bam_hau_guj_bat_tsw_fbf_tha_ewe_kor_igb_mao_jpn_mlt_uzb_gam_lda_spa_knd_tml_eng_pan_arw_dgb_jav_xho_bul_bos_scr_amh_grk_ukr_ind_vie_bsq_pol_aze_est_ita_mly_mcd_lat_svk_aeg_krd_owc_qcu_tig_sod_nor_chh_swt_cic_moo_mnd_akn_ger_dut_tur_yor_ven_glc_mol_swa_dyu_amr_hun_azi_prs_alb_fre_swe_wly_rom_tsn	-0.0694606931414809	-0.177140333087278	0.859783386247205
873	urd_vie_sun_guj_amh_scr_fbf_tsw_wly_ewe_amr_pol_ita_mnd_uzb_grk_chh_bat_tig_ses_slo_ctl_bos_qcu_geo_tha_fre_mcd_sod_swe_aeg_rus_lda_afr_igb_hun_lit_bsq_azi_ger_dut_knd_cnt_por_hin_fin_dyu_mao_cic_spa_ven_swt_tml_akn_tag_gam_ben_sid_moo_cze_hau_yor_prs_est_ind_krd_bul_zul_dgb_alb_tur_kor_ukr_glc_swa_mly_bem_jav_svk_tsn_jpn_rom_xho_arw_eng_pan_anl_mlt_owc_mol_aze_heb_nor_lat_bam	NA	NA	NA
874	geo_wly_lda_ctl_rom_prs_sun_bul_tsn_zul_mlt_ses_swe_hin_svk_ewe_swt_glc_amr_mly_yor_ger_kor_mnd_dyu_sod_dgb_eng_bam_urd_grk_lit_pan_nor_fbf_moo_hun_mol_spa_amh_chh_mao_tig_ukr_qcu_por_afr_heb_slo_aeg_mcd_ben_tag_cic_sid_azi_est_fre_rus_igb_tsw_guj_akn_vie_ita_alb_tur_pol_gam_uzb_aze_lat_tha_krd_tml_scr_knd_ven_cze_fin_xho_arw_bem_bsq_bos_dut_jpn_hau_owc_bat_swa_anl_cnt_jav_ind	0.0106610216545031	0.0246181615595756	0.980412279168845
875	tur_alb_slo_amr_mao_knd_jpn_mlt_rus_dut_jav_ben_por_ewe_ven_vie_aeg_grk_amh_azi_igb_chh_pan_bul_swe_uzb_afr_tsw_fbf_bam_aze_bos_lda_bat_heb_cic_mcd_xho_lat_ctl_mnd_sun_est_svk_dgb_qcu_tsn_swa_tag_sod_hin_ind_dyu_yor_bem_anl_ita_hun_tha_pol_fre_moo_owc_ger_nor_swt_fin_krd_ses_rom_hau_mol_mly_bsq_kor_arw_eng_glc_sid_tig_cnt_lit_geo_scr_urd_tml_akn_ukr_zul_gam_guj_wly_spa_cze_prs	-0.0697550352959771	-0.175461884883707	0.86109818625193
876	bat_lda_mnd_rom_amh_jav_cnt_guj_mly_aze_glc_bul_swa_bem_sid_urd_bsq_knd_dut_cze_kor_akn_xho_hau_hin_tur_fre_krd_mcd_azi_ewe_bam_moo_por_ctl_tag_sod_tig_geo_heb_dyu_tha_ses_qcu_mol_pol_rus_pan_owc_bos_swe_est_amr_zul_tsw_nor_sun_wly_ind_uzb_chh_anl_ger_ben_fbf_igb_lat_prs_yor_ita_gam_spa_ukr_dgb_arw_tsn_aeg_grk_jpn_afr_vie_swt_alb_scr_mlt_svk_ven_mao_tml_lit_fin_cic_hun_eng_slo	0.034493425727119	0.0773047652587249	0.938547173136711
877	fre_jav_ewe_est_vie_hun_ger_krd_tsw_chh_fin_eng_igb_mcd_scr_zul_aze_mnd_ind_akn_mol_heb_gam_cnt_alb_ita_jpn_ctl_spa_por_rus_ven_dgb_uzb_anl_ukr_kor_grk_bem_sun_owc_pan_svk_yor_qcu_swa_hau_ben_wly_mlt_nor_geo_amr_dut_tsn_prs_swe_arw_pol_amh_moo_urd_fbf_bul_bos_glc_bsq_mao_ses_swt_hin_slo_bam_mly_afr_dyu_azi_xho_lat_lit_sod_tha_tml_tig_aeg_sid_bat_tag_lda_guj_cic_cze_knd_rom_tur	-0.297777532938809	-0.675908103903457	0.500776356470674
878	urd_ukr_mol_bos_eng_dyu_swt_tur_tml_akn_bul_afr_kor_sun_fin_glc_azi_gam_aze_igb_xho_aeg_rus_svk_ger_grk_lat_amh_scr_ita_fre_tig_swe_mlt_prs_est_tsn_arw_dgb_bat_anl_ind_chh_uzb_slo_hun_amr_cnt_tag_swa_bsq_mnd_ben_zul_cic_ses_pan_vie_bem_geo_cze_jpn_wly_tsw_sod_tha_spa_pol_rom_lda_ctl_jav_ewe_knd_mcd_ven_alb_nor_krd_yor_por_owc_bam_guj_mly_sid_lit_hin_heb_hau_fbf_dut_mao_moo_qcu	0.162689735515993	0.374717204107252	0.708723918417334
879	hau_xho_rom_est_azi_bos_svk_mcd_mol_fre_guj_nor_spa_hin_urd_aeg_cnt_alb_sid_sun_krd_bsq_dyu_jav_slo_qcu_chh_pol_grk_ind_geo_amr_mao_lit_tml_arw_mnd_lda_ctl_ven_tsn_prs_ukr_uzb_bul_scr_tig_pan_swa_aze_dgb_ger_bem_moo_hun_igb_dut_swe_bat_ben_afr_fbf_gam_knd_tur_heb_glc_mlt_amh_cze_anl_ewe_fin_akn_owc_ses_tag_jpn_swt_tsw_eng_cic_sod_wly_rus_kor_vie_lat_mly_bam_tha_yor_por_ita_zul	0.0112103263898763	0.0274601678705111	0.978151549159098
880	mlt_swa_prs_hun_lat_heb_bsq_mcd_rus_tha_igb_mol_ses_sod_chh_bam_pol_gam_scr_mly_amh_tag_tur_anl_ind_eng_bul_tsn_tsw_vie_por_fbf_aze_hin_dyu_cnt_dgb_lit_guj_aeg_uzb_est_owc_urd_ewe_qcu_sun_svk_azi_mnd_cze_jpn_geo_fre_ukr_hau_bos_knd_tml_swt_nor_slo_spa_jav_glc_pan_yor_fin_zul_bat_rom_ctl_lda_mao_sid_moo_cic_tig_alb_akn_dut_swe_bem_ger_ita_ven_wly_arw_ben_xho_afr_krd_kor_grk_amr	0.101585950752947	0.242557501836021	0.808882336134343
881	heb_ukr_xho_hin_geo_bos_chh_owc_aeg_bam_ctl_lda_wly_scr_alb_pan_mly_ind_ben_zul_spa_sod_jpn_ita_ses_mao_guj_swt_hun_jav_fbf_dut_azi_knd_uzb_por_rus_anl_ger_tml_svk_lat_mol_tha_igb_cze_arw_bsq_urd_mlt_ewe_ven_slo_tsw_rom_cnt_prs_akn_qcu_swa_moo_mcd_bem_hau_grk_krd_mnd_tag_fre_bul_afr_tur_amr_kor_bat_nor_dyu_sid_amh_cic_swe_aze_sun_yor_est_eng_vie_dgb_lit_tig_fin_gam_tsn_glc_pol	-0.440391081704796	-1.13035407457105	0.261233838563377
882	nor_tag_owc_krd_amr_aeg_pan_ita_swe_lat_amh_ben_spa_bsq_guj_yor_moo_chh_sod_ger_rus_bem_grk_por_igb_swt_anl_hun_sun_afr_akn_uzb_slo_zul_ven_ind_mlt_fbf_geo_ewe_tha_hin_jpn_xho_wly_cze_gam_bos_tsw_dut_fre_azi_cnt_tsn_bat_est_rom_alb_swa_sid_tml_pol_mly_ukr_heb_mol_dyu_mao_ctl_mcd_aze_scr_lda_tig_urd_kor_prs_eng_fin_ses_knd_jav_cic_svk_lit_hau_arw_dgb_tur_bul_vie_mnd_qcu_bam_glc	-0.190173077772836	-0.488027812260353	0.626678777622235
883	bam_nor_ita_tsn_hau_glc_lat_sun_swa_aze_ukr_rom_gam_zul_tur_kor_dyu_bem_hin_ewe_owc_fin_fbf_mly_svk_tag_tig_sod_ind_uzb_ctl_jpn_aeg_ses_dut_heb_bat_ger_dgb_cic_guj_est_lit_bsq_tsw_urd_yor_moo_swt_por_geo_amh_rus_mnd_mao_bul_xho_vie_bos_jav_pol_eng_amr_hun_igb_knd_ben_wly_tml_akn_pan_ven_chh_grk_alb_fre_afr_krd_scr_mlt_swe_lda_spa_cnt_cze_mol_anl_sid_prs_azi_slo_qcu_arw_tha_mcd	0.582989353807793	1.42854504520269	0.156485028991065
884	slo_xho_dyu_heb_tag_qcu_rus_tur_hau_tml_scr_ger_wly_tsw_uzb_swa_kor_igb_ind_bos_yor_urd_aze_mao_rom_fbf_tha_svk_azi_knd_prs_arw_zul_ita_lda_krd_sod_ukr_ben_owc_bsq_akn_fre_amh_dgb_aeg_ven_bul_swt_cze_eng_fin_jpn_bem_lat_por_spa_guj_hun_ses_mcd_geo_amr_mnd_bat_tsn_sun_grk_anl_gam_sid_tig_dut_hin_bam_mly_afr_ewe_lit_cnt_vie_swe_chh_est_cic_alb_mol_glc_jav_pol_pan_nor_moo_ctl_mlt	0.377590583652795	0.903288087306231	0.368706786515647
885	jpn_jav_urd_bem_hin_mlt_tig_aeg_tml_krd_mnd_pan_qcu_fbf_tha_ben_swa_bos_swe_akn_tur_alb_ven_spa_cic_est_tsw_azi_fre_wly_dut_sid_mol_sod_tag_dgb_slo_ukr_cze_grk_kor_amh_bam_xho_por_pol_chh_bat_mly_gam_ctl_zul_bul_geo_bsq_ind_ses_igb_glc_lit_svk_mao_rom_lat_ita_hau_anl_fin_owc_heb_tsn_yor_dyu_hun_eng_rus_scr_afr_uzb_guj_sun_aze_cnt_mcd_prs_nor_lda_vie_amr_arw_ger_swt_ewe_moo_knd	-0.481283486281849	-1.26219047813501	0.210036374591243
886	gam_sun_ben_azi_mao_arw_geo_fbf_mlt_slo_akn_mcd_bat_sod_guj_chh_cic_igb_lat_alb_jpn_hau_fin_jav_vie_scr_wly_swa_rus_tsw_zul_ger_ven_mly_cze_tha_tml_cnt_glc_swe_mnd_por_kor_nor_dgb_ctl_tur_tag_rom_qcu_uzb_afr_knd_yor_fre_anl_aeg_spa_lda_aze_lit_eng_tig_bos_swt_est_bsq_dyu_prs_ind_xho_bam_hin_tsn_urd_bul_pan_moo_krd_svk_hun_owc_mol_sid_bem_ewe_dut_amr_ses_heb_pol_ukr_amh_ita_grk	0.20743043027585	0.534421471078833	0.594325282595521
887	svk_tag_bsq_dyu_bos_mol_kor_hau_alb_heb_guj_glc_grk_ewe_fre_cnt_geo_mcd_vie_sod_bul_yor_swt_swe_zul_tha_arw_nor_lat_jpn_spa_prs_scr_mlt_bat_amr_knd_fin_igb_rom_jav_lit_urd_wly_rus_ben_anl_ctl_uzb_gam_xho_tsn_tur_est_cze_ven_mly_moo_amh_slo_afr_aze_bam_dgb_tig_chh_owc_qcu_ses_por_pan_hun_ita_dut_mao_azi_akn_krd_ind_ukr_tml_cic_aeg_mnd_eng_sun_fbf_tsw_sid_swa_pol_hin_ger_lda_bem	0.537474771149298	1.21953586589608	0.225724764572442
888	anl_arw_guj_scr_chh_lda_moo_rus_kor_mlt_bul_mcd_uzb_igb_spa_nor_tur_ita_jav_hau_swe_ger_pol_svk_ven_bos_tsw_bat_eng_ind_tha_mnd_tag_rom_yor_tsn_urd_bsq_aze_hun_knd_alb_fin_tig_cnt_cic_fre_fbf_aeg_est_sun_wly_por_sid_glc_swa_zul_mol_pan_jpn_ukr_dgb_afr_hin_vie_akn_bem_slo_cze_heb_geo_lit_swt_dut_sod_owc_mly_qcu_tml_gam_ctl_grk_bam_ses_dyu_xho_amh_mao_azi_ewe_lat_ben_krd_prs_amr	0.331771760561038	0.797144278144732	0.427397728508243
889	ctl_rus_swa_lit_mcd_est_guj_anl_amr_ven_slo_urd_moo_ben_fre_sod_hin_fin_tha_chh_spa_ewe_mly_por_gam_owc_knd_fbf_vie_dyu_krd_ukr_tsw_ita_cnt_jpn_alb_amh_wly_qcu_bsq_pol_glc_tml_bem_geo_tag_tur_afr_sun_mlt_dgb_rom_bul_cze_zul_cic_swt_hun_aze_lat_kor_akn_grk_hau_eng_ind_tig_lda_ses_aeg_pan_mol_dut_tsn_xho_bos_nor_bam_svk_azi_prs_arw_mnd_sid_yor_uzb_igb_ger_swe_scr_jav_mao_heb_bat	0.252696400781328	0.594749264104949	0.553455370116674
890	cnt_ben_knd_tsw_bos_ses_scr_yor_mol_rom_sid_mly_hin_fin_bsq_xho_owc_heb_azi_grk_eng_mnd_mcd_tha_svk_amh_por_glc_slo_ita_wly_aze_est_vie_pol_tur_mao_sun_aeg_lda_chh_dyu_bat_prs_jpn_pan_urd_dut_lat_hun_sod_ewe_lit_gam_bul_swt_kor_zul_geo_swa_rus_qcu_afr_ger_anl_ctl_ven_alb_fre_akn_amr_cic_tsn_igb_jav_nor_arw_fbf_swe_tig_mlt_moo_tml_uzb_cze_tag_ind_ukr_guj_bem_hau_krd_spa_bam_dgb	0.198802200765339	0.447961983759274	0.655222445061639
891	zul_vie_owc_dgb_ses_knd_sun_mao_wly_jav_arw_est_geo_mly_mlt_akn_tur_mnd_aeg_guj_chh_prs_bul_fin_cic_gam_fre_ind_ita_tig_kor_ger_svk_qcu_mcd_moo_igb_dyu_ben_bsq_cze_bos_lit_grk_ven_tml_swt_pan_hau_eng_amr_sid_alb_bam_spa_glc_ctl_anl_pol_tsw_amh_rus_tha_hun_nor_mol_ewe_yor_lda_lat_por_afr_slo_scr_cnt_urd_uzb_jpn_swe_bem_azi_xho_rom_swa_sod_tsn_aze_heb_bat_tag_krd_dut_hin_fbf_ukr	NA	NA	NA
892	mol_fre_qcu_fbf_cze_alb_bam_hau_rom_sod_eng_glc_tha_grk_bos_est_cnt_sun_akn_ven_aeg_pol_nor_amh_bul_aze_scr_ind_mnd_mcd_mlt_tur_knd_arw_mao_dgb_sid_tag_geo_amr_prs_heb_ukr_dut_swa_lat_guj_ctl_krd_igb_tsn_hun_cic_jpn_bsq_dyu_chh_hin_gam_bem_rus_vie_tig_swt_kor_mly_lit_por_swe_uzb_azi_ben_wly_ses_ger_bat_svk_tml_urd_ewe_moo_lda_slo_anl_spa_yor_owc_tsw_zul_afr_xho_ita_jav_pan_fin	-0.0606043807490661	-0.159269640299019	0.873801820193822
893	ewe_bos_slo_sod_est_guj_chh_aeg_tml_cnt_knd_tha_mao_swe_fin_owc_tsw_dut_xho_eng_tsn_arw_swa_por_zul_rom_cic_tur_urd_tig_krd_yor_tag_mcd_sun_gam_kor_bam_lat_fre_svk_dyu_mol_amh_mlt_anl_akn_scr_qcu_dgb_igb_alb_jpn_prs_azi_nor_ukr_aze_hun_heb_moo_ita_bsq_grk_spa_rus_fbf_uzb_lda_amr_mnd_vie_ind_geo_hau_ven_sid_ben_bat_jav_ger_hin_bul_cze_ctl_pol_lit_ses_wly_bem_afr_pan_mly_swt_glc	0.309822717460912	0.821432189496076	0.413500960598662
894	arw_heb_aeg_slo_svk_cze_owc_eng_uzb_urd_fre_azi_geo_hun_amh_chh_vie_jav_por_qcu_sod_swa_ewe_cic_yor_mlt_swe_swt_kor_bat_prs_bem_ita_jpn_scr_bos_tsw_tig_fin_rus_dyu_lda_grk_mol_bam_gam_ind_glc_aze_mnd_mcd_sun_amr_rom_dut_zul_cnt_mao_ses_lat_hin_sid_wly_dgb_tsn_tml_hau_spa_alb_knd_pan_ukr_ven_moo_est_guj_bsq_tag_ctl_lit_pol_afr_anl_tha_bul_ger_tur_krd_akn_nor_xho_fbf_igb_ben_mly	0.301710572949942	0.788328158364064	0.432509650344749
895	tag_aze_pol_pan_krd_ben_sid_nor_wly_cze_fin_zul_spa_ses_amr_owc_chh_mly_urd_akn_amh_est_ven_jav_rom_heb_ewe_por_fbf_lit_swe_eng_dyu_scr_swt_gam_ctl_tml_fre_mlt_hun_dgb_mcd_hin_cnt_lda_vie_svk_qcu_ukr_tsn_uzb_aeg_afr_yor_rus_lat_bem_ger_azi_anl_mao_bam_alb_prs_sun_bul_dut_tha_jpn_mol_tur_bat_ind_guj_grk_kor_igb_slo_sod_ita_knd_bos_mnd_bsq_swa_glc_xho_arw_hau_geo_moo_tsw_cic_tig	NA	NA	NA
896	krd_ses_mao_heb_swt_moo_ger_mcd_bem_chh_alb_bsq_owc_geo_mly_aze_tur_fre_bat_tha_sid_cze_pan_ven_fin_swa_fbf_nor_swe_gam_pol_hin_grk_tig_yor_est_hun_hau_tsw_dgb_sun_vie_bos_scr_aeg_guj_jpn_bam_eng_slo_prs_lit_lda_spa_jav_dut_por_zul_wly_knd_azi_ukr_amh_svk_mol_kor_ewe_glc_mlt_arw_akn_ben_mnd_tml_urd_afr_xho_cic_bul_dyu_uzb_anl_lat_rus_sod_igb_ind_ctl_tag_tsn_rom_ita_cnt_qcu_amr	-0.159379160024076	-0.398968416254599	0.6908311119224
897	vie_scr_hau_igb_knd_cnt_aeg_glc_bam_xho_mlt_ses_alb_fin_ctl_pol_tsw_krd_dut_est_tha_slo_rom_ukr_nor_tag_yor_chh_jav_amh_akn_heb_urd_ewe_svk_spa_amr_mly_bat_por_afr_moo_rus_dgb_tsn_jpn_aze_mol_fre_ven_guj_tur_owc_pan_cze_bem_cic_bul_bos_uzb_dyu_azi_sod_lit_wly_mnd_tml_lda_grk_sun_kor_prs_sid_ger_tig_qcu_eng_lat_ita_anl_arw_swe_swt_hun_ind_mcd_mao_geo_bsq_swa_fbf_zul_gam_hin_ben	-0.477583891289991	-1.09941850862212	0.274423457323724
898	cnt_azi_igb_anl_urd_pan_lat_tml_sod_mlt_swt_nor_tsn_ven_tha_heb_ses_grk_lit_geo_glc_mol_fin_swa_sid_bat_amh_aeg_cze_est_tsw_kor_gam_ger_dgb_ukr_ctl_xho_uzb_wly_spa_svk_yor_slo_chh_fre_amr_pol_tur_ben_knd_ewe_mnd_tag_eng_qcu_prs_guj_lda_dyu_jav_scr_hau_cic_mly_krd_arw_bos_moo_bem_por_rus_bam_zul_ita_jpn_hin_bsq_fbf_sun_ind_vie_mao_rom_tig_bul_hun_alb_akn_mcd_afr_dut_owc_swe_aze	-0.622225733173771	-1.48474083305595	0.140994197120932
899	lit_geo_ind_igb_afr_xho_tsw_pol_tml_cic_qcu_moo_swa_rom_fre_dgb_swe_sun_wly_ses_swt_lda_fin_ewe_ger_spa_heb_bat_hin_mol_yor_hau_knd_ukr_glc_pan_kor_lat_dut_tha_mao_akn_aeg_bem_tur_tig_fbf_jpn_ben_ita_rus_uzb_mcd_eng_jav_tsn_ven_sid_dyu_prs_arw_amh_mly_zul_ctl_nor_mlt_hun_bam_tag_amr_slo_aze_krd_vie_bsq_grk_sod_cze_por_mnd_svk_urd_gam_bul_scr_owc_guj_bos_azi_anl_chh_est_alb_cnt	0.582004004983444	1.4904482427638	0.139490360502416
900	anl_amr_rom_uzb_ven_afr_mly_pan_fre_bos_lit_bul_mlt_kor_sun_krd_ses_dyu_tag_fbf_nor_swe_tsw_owc_pol_swt_hau_fin_urd_wly_tsn_yor_tml_chh_ita_moo_cic_glc_geo_ind_mol_igb_xho_vie_tig_mcd_lda_ukr_aze_bsq_bam_ewe_sid_spa_mnd_dut_grk_guj_tur_mao_jpn_heb_bem_prs_hun_aeg_akn_sod_ger_eng_jav_por_amh_azi_rus_lat_cze_svk_tha_zul_gam_ctl_alb_arw_dgb_swa_scr_slo_knd_qcu_est_cnt_ben_hin_bat	-0.357297545690357	-0.810196770899884	0.419895426952194
901	tha_ewe_kor_jav_amh_swe_heb_ind_knd_mao_bos_nor_krd_mcd_ses_aze_urd_tur_mol_akn_rom_fre_eng_geo_swa_sun_moo_amr_pol_guj_mnd_ita_svk_chh_aeg_anl_tag_azi_qcu_yor_tsn_fin_grk_glc_slo_pan_bam_ger_mly_mlt_arw_ctl_scr_lda_afr_ven_hin_cze_sid_zul_ben_est_wly_lat_ukr_uzb_rus_xho_dut_igb_spa_cnt_sod_owc_prs_tig_dgb_jpn_bsq_alb_bat_cic_hun_bem_por_tml_hau_tsw_vie_gam_fbf_dyu_bul_lit_swt	0.0045502171615219	0.0120316752810074	0.990426116524605
902	vie_yor_azi_tig_heb_bul_swa_tha_jpn_fbf_cnt_krd_pol_urd_bos_tsn_spa_mao_bat_slo_bem_ita_lit_uzb_dyu_igb_nor_gam_amh_cic_moo_tml_grk_kor_swe_ukr_ewe_aeg_hau_ctl_ind_anl_arw_hin_geo_zul_sun_sid_por_lda_alb_akn_sod_svk_afr_fin_mcd_fre_xho_mlt_glc_rus_jav_eng_ven_dgb_wly_amr_aze_guj_owc_bam_ses_rom_tur_mnd_dut_mol_mly_ben_prs_cze_lat_est_hun_ger_swt_bsq_scr_tag_knd_tsw_pan_chh_qcu	0.280643428211258	0.716467037644785	0.475498375822154
903	lit_swe_tha_bat_mcd_ben_fbf_cic_jav_ukr_hau_jpn_geo_scr_cze_nor_fre_mol_guj_ses_heb_slo_ven_alb_krd_spa_swt_anl_wly_arw_aze_pan_dyu_est_aeg_afr_ewe_tag_ctl_bem_rom_azi_tml_mnd_chh_rus_sod_urd_lda_svk_gam_yor_prs_sid_owc_mly_igb_amr_knd_uzb_tsw_xho_pol_tur_ita_cnt_sun_vie_bos_tsn_hun_grk_swa_zul_dgb_ind_moo_tig_qcu_lat_kor_mao_dut_ger_fin_amh_bul_por_glc_akn_bam_bsq_hin_mlt_eng	-0.00592594237445224	-0.0160153172899311	0.9872564799028
904	ben_ind_hin_spa_ukr_cze_fin_zul_slo_eng_swe_wly_pan_sid_anl_dut_hun_mao_geo_xho_moo_akn_hau_nor_glc_aze_azi_krd_guj_swt_mol_bsq_cic_gam_lat_bos_mly_grk_por_lit_alb_lda_fre_igb_qcu_fbf_tig_urd_jav_amh_sun_aeg_ses_owc_tha_dyu_knd_rom_prs_tag_tur_jpn_ewe_chh_ctl_rus_dgb_mcd_swa_sod_mnd_mlt_bem_svk_uzb_bam_amr_ita_tsw_vie_tml_pol_ven_est_ger_afr_arw_bat_bul_heb_kor_scr_cnt_yor_tsn	-0.286994736280706	-0.654279955227152	0.514546217170277
905	nor_urd_prs_ctl_pan_moo_tha_heb_aeg_alb_tml_ses_bam_tsn_owc_slo_afr_spa_chh_dyu_swt_aze_dut_ukr_eng_grk_kor_tag_mly_pol_akn_mao_dgb_lat_guj_jav_bem_lit_qcu_gam_hun_anl_glc_amh_yor_rus_cnt_mcd_bsq_mol_mnd_ita_cic_fre_cze_sod_geo_est_svk_igb_xho_hau_bat_fin_swe_wly_tsw_ben_fbf_lda_sun_hin_arw_ven_bul_ewe_krd_tur_ind_rom_azi_ger_mlt_tig_uzb_vie_sid_por_swa_knd_jpn_bos_scr_amr_zul	1.06316665850957	2.80564394441745	0.00611551788604603
906	bem_tml_sun_scr_tur_geo_zul_grk_ewe_bos_tsn_knd_mly_swe_lit_ger_kor_mlt_ukr_amh_bat_cic_slo_gam_owc_pan_jav_afr_tsw_bam_mao_amr_arw_uzb_ctl_mcd_tig_rom_fbf_sid_ven_vie_mnd_ita_mol_tha_anl_alb_hun_aeg_nor_eng_dut_igb_urd_prs_glc_akn_cze_swa_aze_jpn_heb_hau_lat_lda_guj_swt_krd_ses_cnt_tag_qcu_yor_moo_azi_fre_pol_bul_spa_ben_sod_rus_est_fin_bsq_dgb_por_xho_svk_ind_hin_wly_chh_dyu	-0.352525394836303	-0.90282073572828	0.368953508162195
[truncated: 94 more rows]
