# Supplementary material for: Future Tense and Economic Decisions: Controlling for Cultural Evolution
Source: PLoS One. 2015 Jul 17;10(7):e0132145. doi: 10.1371/journal.pone.0132145 (PMC4506144; doi:10.1371/journal.pone.0132145)
Supplement: S8 Appendix — See README files within the various sub-folders. (ZIP) [file pone.0132145.s008.zip › S3_Code/Residuals_new/PGLS/PermuteResults/permute_S_43000.csv]

	ftr	r	t	p
1	ind_jav_nor_fre_bat_afr_ven_hau_est_por_fbf_mcd_aze_prs_pan_guj_grk_aeg_kor_tur_ben_owc_ger_hin_mly_rom_swe_moo_pol_bam_akn_azi_ita_heb_zul_swa_swt_arw_gam_xho_amr_vie_wly_lat_urd_geo_ukr_bul_yor_ctl_dyu_tag_ewe_eng_anl_spa_sid_lit_tig_uzb_svk_knd_mlt_fin_tsw_glc_sod_bsq_mnd_ses_krd_scr_cic_jpn_sun_tsn_bem_cze_dgb_igb_rus_cnt_lda_mao_tml_alb_tha_qcu_slo_chh_mol_bos_amh_hun_dut	0.1816128511873	0.423585180912501	0.672846416627234
2	tha_slo_yor_pan_rom_ven_prs_heb_dut_amh_grk_mlt_ben_urd_ita_mao_lda_svk_xho_pol_sid_hin_swe_igb_mol_sod_swt_geo_bam_fre_hun_wly_aeg_ses_tsn_akn_rus_arw_glc_tsw_qcu_amr_jav_aze_uzb_jpn_fbf_knd_cze_mnd_por_zul_tml_ewe_afr_krd_ind_azi_dgb_lat_hau_bos_bsq_sun_ukr_gam_anl_scr_cnt_dyu_moo_bul_ger_tag_tig_mcd_eng_chh_fin_ctl_bem_mly_cic_swa_alb_bat_est_tur_nor_owc_spa_kor_vie_lit_guj	-0.065304682026766	-0.156602091641306	0.875897914786274
3	uzb_anl_mcd_cnt_qcu_rom_amr_ben_nor_bat_bos_sun_xho_aeg_slo_bem_dyu_tig_ses_hau_akn_swt_mol_igb_eng_prs_geo_vie_est_fre_yor_owc_knd_arw_urd_spa_dgb_mly_pol_ctl_hun_ewe_mnd_afr_mlt_jav_scr_guj_fin_dut_tag_fbf_ven_bsq_rus_wly_tur_ukr_mao_aze_azi_moo_por_swa_swe_pan_lit_tha_krd_lat_cze_sod_amh_tsn_grk_jpn_tsw_zul_heb_bul_cic_lda_bam_alb_glc_chh_hin_tml_svk_ita_ind_gam_kor_sid_ger	0.15247413875658	0.348899502211074	0.727953441085125
4	tml_ind_swa_dyu_eng_uzb_yor_fbf_sun_lat_sid_gam_por_grk_anl_dut_bsq_prs_spa_ben_igb_mnd_dgb_cze_hau_ger_rus_mol_glc_akn_owc_fre_sod_svk_tag_bul_heb_qcu_tur_alb_swt_swe_amh_lit_guj_bam_pol_ita_jpn_zul_vie_arw_ukr_nor_jav_tig_fin_ses_tha_ctl_bos_hun_azi_cnt_geo_mcd_wly_kor_mao_bem_ven_lda_aze_scr_pan_est_amr_afr_tsn_moo_xho_hin_tsw_rom_knd_chh_ewe_mlt_krd_aeg_cic_urd_mly_slo_bat	-0.250179642711796	-0.639607924960877	0.523999995358083
5	alb_lit_wly_anl_tha_hun_urd_hin_owc_aeg_hau_mol_ven_tur_jav_swt_aze_sid_fre_tag_bos_dgb_lat_ukr_cnt_mly_ewe_kor_bul_guj_bsq_tsw_svk_sod_mlt_uzb_geo_ita_slo_pol_bem_eng_mcd_azi_ind_tml_knd_tig_spa_nor_glc_amr_jpn_rom_pan_mnd_por_akn_yor_chh_dyu_heb_grk_vie_fbf_scr_bam_arw_fin_gam_lda_rus_est_ger_cic_dut_igb_prs_cze_sun_mao_swa_ben_qcu_zul_bat_tsn_krd_amh_xho_ses_swe_afr_moo_ctl	-0.258985139462426	-0.601378717490813	0.549050877117804
6	akn_dgb_cic_pol_ger_geo_jav_pan_tag_wly_anl_mnd_urd_svk_tur_ukr_cnt_bos_prs_heb_zul_tsw_alb_mcd_knd_swe_bsq_mly_mlt_swt_glc_dyu_xho_scr_tig_arw_tsn_grk_sod_owc_est_swa_ses_vie_fre_gam_ita_guj_afr_spa_jpn_lda_aze_mol_lit_rom_hun_ben_fbf_ind_nor_hin_cze_aeg_amh_dut_amr_ven_por_bul_rus_slo_bem_sid_bat_kor_sun_krd_azi_eng_bam_ctl_moo_hau_ewe_mao_chh_tha_lat_yor_uzb_fin_igb_tml_qcu	0.072091604950014	0.18758072269067	0.85161399392809
7	tsn_ger_geo_aze_dyu_swa_amh_xho_bsq_eng_hau_lda_aeg_bat_guj_bos_mnd_tha_uzb_hun_mol_hin_fbf_fin_anl_grk_wly_ben_ses_heb_lit_qcu_swe_afr_tig_swt_bam_kor_mcd_ewe_rom_glc_chh_cnt_ven_est_tur_vie_jpn_mly_prs_por_mlt_igb_ind_bem_dut_cze_pol_jav_slo_fre_scr_spa_tsw_urd_bul_moo_zul_knd_yor_sod_pan_nor_dgb_azi_krd_ctl_ukr_owc_svk_sun_amr_mao_rus_tml_cic_gam_alb_arw_akn_sid_lat_tag_ita	-0.424426131572669	-0.957326863122084	0.340884371926416
8	jpn_gam_yor_ger_qcu_tha_rom_tig_hin_rus_jav_ewe_bem_scr_mlt_aze_lat_kor_ses_akn_svk_lit_mly_tsn_pol_xho_amr_bsq_cze_tur_moo_ind_ita_fin_por_dut_bos_tsw_slo_spa_wly_cic_est_amh_arw_alb_guj_ben_tag_mcd_lda_bat_cnt_mnd_igb_hau_azi_fbf_mao_tml_pan_owc_vie_afr_fre_urd_dyu_glc_prs_sun_grk_bam_heb_uzb_nor_sid_bul_dgb_krd_ctl_eng_swe_geo_aeg_swa_zul_ukr_chh_mol_anl_knd_sod_swt_hun_ven	0.28225727731891	0.654203694993443	0.514595120769233
9	tig_hau_sod_bul_fbf_svk_sun_ses_sid_tha_knd_pan_gam_mly_jav_rom_grk_swe_mlt_urd_kor_ita_alb_yor_akn_krd_ger_scr_moo_uzb_dut_amr_heb_mao_geo_ben_lda_por_eng_lit_tsn_amh_guj_bsq_bos_nor_swt_dgb_prs_spa_bat_aze_ind_mcd_cze_hin_aeg_ewe_fre_swa_wly_mol_chh_igb_bam_dyu_zul_ukr_ven_bem_rus_arw_cnt_cic_tsw_pol_jpn_azi_fin_hun_qcu_mnd_ctl_afr_tur_vie_owc_anl_tml_glc_slo_lat_tag_est_xho	0.0507043352069543	0.118175419708371	0.906183534905733
10	igb_spa_hin_chh_bam_bos_sid_knd_prs_rus_dgb_cze_eng_ewe_kor_urd_scr_amh_tag_mol_ukr_afr_cic_ita_vie_jpn_sun_swt_fbf_krd_aze_qcu_arw_gam_alb_tha_uzb_pol_mao_lda_hau_wly_ven_bat_mcd_zul_ind_slo_bul_dut_owc_tig_lat_mnd_anl_nor_rom_heb_tsn_svk_tur_swa_lit_fin_yor_swe_ses_amr_fre_azi_ben_ctl_bem_pan_akn_tml_est_dyu_jav_cnt_tsw_grk_por_guj_moo_bsq_xho_geo_hun_mlt_sod_ger_aeg_mly_glc	-0.0411797011244656	-0.09741458795295	0.922606796694081
11	ewe_azi_tsw_eng_dgb_slo_ind_cic_chh_tur_mly_arw_bos_hau_geo_est_zul_dut_anl_amh_nor_mnd_bem_sun_swe_cnt_moo_mcd_mlt_kor_pan_por_knd_bat_bsq_xho_fre_alb_heb_hin_prs_uzb_hun_jpn_swt_swa_igb_ctl_tml_tsn_urd_wly_qcu_jav_amr_lda_mao_aeg_tig_cze_grk_lat_fin_tag_bam_scr_yor_akn_spa_rus_aze_bul_pol_krd_sid_ukr_glc_ita_dyu_ger_svk_lit_mol_rom_vie_ben_afr_ses_fbf_ven_owc_tha_guj_gam_sod	-0.765677337110032	-2.06274574810748	0.0419249559150624
12	gam_fin_sod_chh_aze_jav_dgb_ita_bem_guj_kor_ses_scr_tsn_tur_pol_mlt_hun_ewe_sid_krd_alb_spa_hin_hau_cnt_cze_owc_uzb_ger_zul_azi_afr_tml_slo_ven_dut_tig_ukr_heb_urd_grk_svk_mao_bul_swa_tha_mly_prs_ind_nor_geo_lit_amh_arw_bam_aeg_jpn_wly_ctl_tag_swe_moo_yor_amr_cic_bsq_ben_mol_fbf_est_tsw_mcd_qcu_bat_anl_lda_rom_glc_pan_xho_akn_igb_swt_mnd_knd_lat_por_sun_rus_eng_fre_dyu_bos_vie	0.475914257568913	1.1322293351903	0.260448871091771
13	dgb_alb_ewe_pol_bat_slo_mlt_heb_ctl_lat_eng_zul_wly_dut_owc_tur_pan_nor_tag_bam_chh_vie_akn_cic_mly_krd_tsn_jav_ita_bem_qcu_knd_mnd_sun_guj_moo_kor_tig_ses_svk_mao_lit_lda_spa_cnt_prs_sid_aeg_tml_bul_tha_aze_amh_cze_ben_glc_uzb_afr_rom_hun_arw_fre_jpn_dyu_scr_urd_tsw_mcd_sod_fbf_fin_hau_por_bsq_yor_xho_gam_swt_igb_anl_mol_ven_geo_amr_bos_grk_swa_swe_ger_ind_azi_rus_ukr_hin_est	-0.759230530621956	-1.87453536125622	0.0639953981702131
14	ukr_aze_swe_amr_rom_tag_tml_cze_ben_owc_vie_cic_bul_ita_bsq_hin_sod_krd_heb_prs_aeg_bam_ven_wly_lat_ses_guj_fbf_rus_chh_anl_svk_tsw_yor_tha_mly_cnt_pan_xho_ger_sun_fin_lit_akn_moo_est_glc_swa_slo_dyu_eng_amh_mao_sid_nor_geo_pol_dgb_tur_fre_bos_mcd_lda_mlt_scr_arw_tsn_tig_hun_qcu_zul_azi_gam_hau_mnd_uzb_knd_dut_bat_swt_ewe_bem_jav_alb_mol_jpn_afr_ctl_ind_kor_spa_urd_grk_por_igb	-0.148251814709476	-0.332010773092766	0.740628230052117
15	swt_fre_ben_akn_grk_prs_sod_sun_igb_lat_geo_scr_hin_ewe_mly_glc_fin_nor_bem_tsw_dyu_eng_cnt_amh_yor_slo_swe_tml_qcu_dut_heb_afr_knd_ven_wly_mcd_pol_owc_aze_moo_tsn_swa_ses_bos_hau_ger_amr_spa_fbf_pan_kor_rom_tur_krd_rus_vie_svk_bat_mol_tag_anl_por_xho_mnd_tha_azi_guj_alb_bsq_zul_sid_uzb_ukr_gam_ctl_jpn_ita_hun_dgb_urd_lit_bam_lda_chh_ind_tig_aeg_est_bul_cze_arw_cic_jav_mao_mlt	0.809028564648935	2.1272627808835	0.0360444761692896
16	rom_est_pan_spa_arw_lit_chh_jpn_wly_ita_fre_ind_heb_afr_ben_dgb_bem_slo_grk_scr_alb_prs_svk_uzb_tur_tag_mlt_zul_guj_hin_tsw_glc_cnt_xho_bat_mnd_mol_eng_yor_ses_lat_tml_mly_azi_fbf_fin_por_dut_ven_owc_swa_knd_mao_anl_swt_tsn_pol_hun_sid_amr_bos_ger_sod_bam_amh_sun_geo_nor_ewe_qcu_aze_swe_aeg_mcd_jav_rus_tig_bsq_gam_ctl_dyu_ukr_krd_igb_moo_kor_cze_bul_tha_hau_akn_cic_urd_vie_lda	0.117459255052429	0.303041170291326	0.762535316436666
17	ctl_mly_dgb_ven_ger_bul_mao_glc_sod_geo_swe_guj_pol_chh_cze_hau_arw_amr_sid_bam_lda_fre_xho_jav_mol_tha_owc_amh_krd_ind_scr_mcd_mnd_hun_est_jpn_vie_nor_moo_tag_bat_hin_sun_dyu_lat_qcu_pan_svk_bos_mlt_ukr_rus_tsw_ses_kor_ben_gam_alb_por_bsq_lit_urd_dut_grk_tsn_cic_igb_tig_yor_zul_azi_heb_aeg_fbf_anl_swt_akn_knd_wly_tur_fin_afr_eng_tml_ita_slo_bem_aze_spa_rom_prs_swa_cnt_ewe_uzb	-0.318480410481668	-0.713659721498719	0.47722479639397
18	grk_tha_swt_ses_ukr_sid_uzb_zul_scr_xho_alb_glc_chh_mlt_mly_owc_hau_ven_pan_rus_heb_lat_sod_dut_spa_dyu_mao_nor_svk_igb_bem_moo_vie_mnd_anl_mcd_guj_tsw_slo_cnt_geo_eng_swe_mol_tag_hin_afr_ctl_akn_ewe_ind_qcu_swa_est_pol_yor_cic_bsq_jpn_fbf_aze_fin_lit_tsn_bam_bos_cze_ita_wly_jav_gam_krd_azi_amh_prs_sun_bat_rom_tur_ben_ger_dgb_bul_lda_aeg_amr_por_arw_kor_hun_tml_tig_fre_urd_knd	0.154166362591535	0.386465573168901	0.700034697333483
19	mlt_swa_ita_dyu_bam_tha_slo_hin_ewe_mcd_dgb_bem_akn_swt_lit_tml_jav_dut_ger_bul_est_fbf_qcu_igb_grk_tsn_ctl_rus_tig_pan_nor_chh_hau_hun_fin_arw_urd_fre_sun_cic_alb_krd_bat_ven_rom_uzb_knd_spa_heb_yor_amh_owc_gam_ind_prs_swe_anl_lat_guj_ben_wly_eng_kor_vie_mly_lda_ses_por_geo_bsq_tsw_sod_afr_jpn_xho_tag_ukr_zul_sid_cze_tur_aze_amr_moo_svk_aeg_azi_mol_scr_bos_pol_glc_mao_cnt_mnd	-0.184611848774232	-0.434769537438851	0.664736906177021
20	ewe_tml_tsn_hun_knd_swt_nor_afr_bos_mnd_glc_svk_geo_jpn_ben_mlt_cic_guj_arw_ses_bat_sid_aze_tsw_dgb_pol_uzb_jav_akn_est_swe_tha_xho_wly_amr_igb_por_mly_ind_fin_chh_alb_ger_cze_mcd_sun_lit_moo_rom_gam_owc_eng_pan_ita_hin_bem_spa_mao_anl_heb_dut_kor_urd_tig_cnt_rus_krd_prs_ven_mol_vie_lda_lat_slo_bul_grk_azi_sod_bam_fbf_scr_hau_tag_bsq_ctl_amh_tur_swa_zul_dyu_ukr_yor_qcu_fre_aeg	0.479654651932523	1.32894915510561	0.187116062353708
21	gam_amr_dyu_scr_ctl_tur_heb_tha_xho_cic_tag_slo_rom_krd_mly_swe_qcu_wly_hin_jav_ukr_uzb_fbf_igb_arw_glc_fre_por_lda_mao_owc_azi_akn_knd_ita_ind_tsn_bem_spa_ger_amh_mol_hun_dgb_mcd_vie_mlt_est_hau_aeg_yor_dut_grk_nor_cnt_bul_lat_lit_sod_prs_sid_bos_kor_mnd_alb_bat_afr_bam_ben_anl_ven_urd_moo_ewe_tml_swt_aze_chh_ses_eng_jpn_bsq_zul_sun_rus_guj_tig_pan_svk_cze_geo_fin_swa_tsw_pol	-0.0093749566341788	-0.0220224825798315	0.982477203399109
22	kor_bul_geo_gam_hin_cze_bsq_mly_ctl_rus_aeg_tur_pol_knd_urd_arw_afr_heb_cnt_akn_chh_uzb_mnd_grk_igb_tml_glc_anl_krd_ses_tag_sid_alb_tsw_ita_bam_jav_mao_ind_vie_bat_nor_tsn_ger_dut_bos_tig_mlt_lit_azi_lat_amh_svk_mcd_fbf_dgb_prs_sun_lda_ben_ven_yor_dyu_xho_amr_fre_owc_guj_slo_swa_aze_qcu_cic_ewe_swt_est_bem_mol_tha_pan_eng_sod_spa_zul_hau_ukr_hun_scr_rom_swe_por_fin_wly_moo_jpn	0.579125555698953	1.37992607539363	0.170917905231265
23	lit_guj_mcd_fre_ger_heb_ctl_owc_aeg_mol_prs_cze_rus_swe_grk_jav_jpn_tsw_amr_igb_por_ven_yor_lat_krd_knd_ita_bem_vie_nor_cic_svk_chh_ses_mlt_bam_aze_azi_slo_bos_mao_uzb_bat_moo_spa_wly_bul_tur_alb_tag_cnt_dut_mly_urd_est_tig_fbf_swa_dgb_hau_amh_eng_arw_anl_ind_tsn_afr_swt_lda_ewe_sid_hun_bsq_geo_sod_pol_scr_gam_sun_xho_dyu_ukr_tha_mnd_zul_pan_hin_tml_fin_kor_glc_ben_qcu_akn_rom	-1.22243207010854	-3.359007056706	0.00113534597713004
24	dyu_jav_krd_hau_ger_fin_azi_nor_sid_hin_mly_amr_mol_prs_ben_rom_ukr_gam_afr_por_lat_spa_ses_kor_mao_ewe_amh_sun_bem_tha_pan_grk_cnt_xho_cic_ctl_mlt_bul_ven_alb_urd_guj_dut_heb_zul_mcd_moo_fre_tig_uzb_bos_aze_geo_est_igb_cze_ita_hun_slo_lda_bam_bsq_vie_swt_scr_dgb_akn_swe_pol_tsw_tur_glc_wly_rus_tag_anl_tsn_jpn_fbf_knd_tml_arw_qcu_swa_svk_chh_ind_bat_mnd_eng_lit_yor_sod_owc_aeg	0.142684696111368	0.367097178287821	0.71438052322671
25	vie_pol_ger_glc_dyu_aeg_swa_lit_uzb_scr_jpn_tig_tur_anl_rom_aze_sid_hun_ctl_tml_bam_tsn_est_eng_arw_igb_prs_dut_spa_bat_cic_bos_urd_swt_mly_kor_tsw_lat_pan_rus_heb_ind_sun_grk_afr_zul_nor_bul_bem_ses_tag_sod_fbf_mlt_fin_amh_ven_amr_owc_lda_yor_dgb_xho_azi_qcu_krd_tha_knd_swe_mol_mnd_ita_mcd_ben_cnt_akn_hin_ukr_hau_bsq_guj_chh_ewe_jav_svk_cze_gam_fre_mao_geo_moo_slo_por_alb_wly	-0.559569866073008	-1.47564131379224	0.14341797059129
26	owc_bul_heb_pol_swa_tsw_dut_tur_qcu_zul_guj_anl_ger_sod_yor_mly_kor_ben_rom_aze_amr_lda_ewe_bos_tha_ita_scr_akn_moo_mol_ukr_fbf_tig_dyu_knd_glc_gam_lit_grk_lat_uzb_svk_tsn_igb_cic_alb_ctl_slo_sun_prs_spa_fre_ses_hau_sid_mao_bem_pan_azi_ind_swt_xho_krd_eng_cze_est_cnt_dgb_ven_swe_bsq_mcd_amh_bat_tml_por_vie_geo_jpn_afr_urd_jav_hin_fin_tag_mnd_hun_nor_chh_mlt_rus_bam_aeg_arw_wly	-0.138033849368526	-0.357933884793134	0.721203901658092
27	bul_swt_tsw_glc_fin_est_lat_tig_guj_swe_bat_svk_bam_tml_aeg_swa_ita_mol_cic_mcd_mao_igb_hin_bos_anl_gam_rus_scr_por_amh_aze_dyu_tag_yor_ven_bsq_urd_eng_pol_ben_geo_ses_xho_rom_vie_uzb_qcu_bem_wly_sid_grk_tha_prs_lda_knd_ctl_tur_lit_akn_jpn_nor_tsn_dut_arw_zul_dgb_krd_ukr_ger_amr_alb_azi_chh_hau_ewe_fbf_mnd_mlt_pan_moo_sun_afr_kor_sod_cze_cnt_heb_slo_ind_fre_jav_mly_hun_spa_owc	-0.222082836537975	-0.570440867114102	0.569754393065579
28	ukr_ind_owc_aeg_glc_bat_mao_dut_ses_krd_lda_tsn_mlt_kor_nor_swa_sid_tha_bam_sun_bul_hau_xho_mly_guj_prs_hun_grk_uzb_ewe_tsw_sod_mol_afr_arw_ben_slo_urd_bos_moo_svk_pan_mnd_vie_azi_amh_cze_eng_qcu_por_swt_dgb_bsq_ger_hin_amr_fbf_wly_ctl_tag_pol_chh_igb_knd_lat_tur_geo_dyu_aze_jpn_tml_fin_rom_yor_bem_lit_anl_cnt_gam_alb_zul_akn_fre_est_mcd_rus_ven_heb_jav_swe_cic_ita_tig_spa_scr	-0.702060852130163	-1.8282204590707	0.0707223664640194
29	fre_yor_fbf_krd_est_azi_cic_pol_tha_knd_mly_dyu_dgb_akn_tml_amr_ind_jav_alb_scr_lit_swa_ita_bul_glc_pan_swe_rus_spa_cnt_ctl_ukr_aze_bem_ses_lda_mao_tig_dut_rom_por_mlt_anl_sid_jpn_nor_bos_mnd_tsn_swt_igb_fin_uzb_bat_bsq_ven_cze_vie_tag_owc_prs_hin_aeg_chh_grk_gam_lat_ben_kor_qcu_zul_guj_hau_bam_arw_eng_sun_svk_xho_ewe_urd_amh_ger_heb_moo_mol_afr_slo_geo_sod_wly_hun_mcd_tur_tsw	NA	NA	NA
30	aze_dgb_heb_urd_zul_jpn_bem_wly_tig_ses_tur_yor_bul_rom_mcd_xho_nor_dut_amh_scr_gam_uzb_swa_swe_mao_tml_hau_qcu_tag_ven_lat_mnd_grk_fin_svk_pol_geo_azi_lit_ita_ukr_glc_moo_ctl_aeg_sid_bat_cze_ewe_owc_amr_tha_spa_kor_est_afr_akn_swt_por_alb_ger_mly_igb_chh_mol_krd_prs_arw_fbf_slo_fre_vie_hun_tsn_mlt_pan_dyu_knd_tsw_cic_cnt_hin_sod_anl_lda_bam_ind_eng_jav_rus_ben_sun_guj_bsq_bos	0.0226011405220973	0.0591800388732572	0.952935688908503
31	lit_nor_glc_grk_bam_hau_igb_ven_fin_owc_ben_tsw_jpn_dut_afr_moo_fre_yor_swe_uzb_zul_wly_pol_sun_mly_azi_eng_scr_spa_mol_rom_rus_jav_urd_tha_tig_cic_geo_por_ewe_tag_swt_bat_lat_mnd_akn_mlt_ses_knd_ind_amh_aze_tml_hun_cnt_svk_mao_pan_est_ctl_ukr_sid_dgb_arw_aeg_tsn_qcu_swa_anl_sod_prs_cze_heb_guj_chh_ita_alb_bem_hin_slo_gam_lda_tur_krd_bos_fbf_vie_mcd_amr_bsq_bul_dyu_xho_kor_ger	-0.206153807733128	-0.537810893847542	0.591992298291639
32	lat_mao_ind_ben_afr_hin_swa_grk_prs_scr_eng_alb_moo_swe_mol_bos_knd_lda_amh_ctl_azi_hun_hau_vie_nor_urd_sod_rom_chh_uzb_mlt_fbf_svk_heb_dut_ses_zul_tig_rus_krd_mnd_bsq_pan_mly_tur_jav_tsw_igb_por_bat_ewe_wly_spa_fin_tha_jpn_qcu_owc_bam_slo_tsn_kor_est_aze_mcd_geo_sid_glc_cnt_ger_pol_dyu_ukr_akn_yor_aeg_swt_fre_xho_dgb_sun_bul_guj_amr_cze_gam_tml_lit_ita_bem_tag_cic_anl_arw_ven	0.442181921818808	1.03973626124314	0.301158052105256
33	heb_grk_azi_mol_guj_slo_tig_krd_rus_por_moo_mlt_alb_hin_kor_ses_ven_ewe_est_cnt_chh_lda_rom_nor_tag_arw_hun_jpn_mly_dut_aze_prs_tur_qcu_bem_fre_fbf_geo_anl_sid_hau_cic_igb_wly_bam_lat_pol_bat_swe_owc_vie_bul_aeg_swt_tsn_spa_cze_zul_bsq_urd_tml_akn_glc_fin_ger_sun_jav_mcd_afr_mao_uzb_amh_sod_ita_ctl_yor_mnd_ben_amr_gam_dyu_tsw_ind_knd_svk_eng_bos_xho_ukr_tha_scr_pan_dgb_lit_swa	0.464828007532674	1.1350694811488	0.259263171672117
34	bat_sod_nor_mlt_lit_alb_scr_pan_gam_krd_vie_svk_arw_prs_amr_ctl_fin_por_bam_bos_swa_tag_aze_tha_ven_bsq_tml_aeg_grk_mao_geo_tur_rus_tig_anl_cze_glc_fbf_swt_urd_mol_azi_lda_jav_tsw_bem_akn_zul_mly_xho_bul_uzb_lat_slo_rom_guj_sid_sun_ind_fre_pol_heb_tsn_swe_ukr_mnd_ewe_ita_cic_yor_knd_owc_wly_hau_ben_hun_qcu_cnt_dgb_mcd_kor_jpn_afr_ger_eng_chh_hin_moo_dyu_spa_ses_amh_dut_est_igb	-0.0702104952638271	-0.182089472302115	0.855908827373169
35	geo_tml_swa_svk_cic_mol_eng_hin_tag_mlt_ses_owc_sid_aeg_urd_alb_dut_lit_jav_mao_glc_sun_fin_amr_sod_guj_tsw_tsn_bul_swe_chh_igb_heb_dyu_jpn_est_lda_bam_moo_scr_afr_tur_gam_lat_mnd_spa_zul_cze_cnt_uzb_bsq_anl_rus_azi_tig_pan_grk_bat_ukr_ger_prs_nor_wly_yor_krd_qcu_arw_fre_aze_hun_bos_pol_amh_rom_ewe_fbf_slo_ven_mly_bem_ctl_ind_swt_tha_kor_hau_mcd_vie_por_ita_knd_xho_akn_ben_dgb	NA	NA	NA
36	hin_zul_azi_nor_svk_moo_eng_akn_amh_bam_bem_dut_xho_tsw_swe_jpn_est_jav_prs_bsq_alb_tml_krd_bul_anl_scr_tha_por_tsn_igb_ukr_sun_tur_aeg_wly_vie_guj_hau_amr_spa_tag_ctl_chh_swt_mnd_knd_ben_pan_qcu_fin_uzb_bat_lda_sod_cnt_ger_mao_fbf_tig_arw_grk_hun_gam_fre_heb_owc_sid_ven_rus_mly_pol_lit_afr_ita_ewe_geo_dgb_cic_glc_rom_mol_mcd_swa_ind_lat_aze_slo_ses_cze_mlt_dyu_urd_kor_yor_bos	NA	NA	NA
37	fbf_xho_nor_ukr_dgb_mcd_guj_afr_bos_swt_fre_hau_ita_tsw_ewe_glc_heb_fin_ind_zul_bul_spa_tha_krd_dut_cnt_sid_rus_aeg_hin_swe_prs_mlt_tag_tsn_rom_mnd_ven_uzb_anl_vie_urd_jav_amh_lda_knd_ctl_moo_slo_jpn_tur_bam_hun_swa_grk_pan_bem_qcu_arw_cze_cic_sun_scr_sod_gam_geo_wly_azi_por_mly_est_aze_yor_svk_chh_alb_kor_lit_tml_eng_mao_mol_bat_owc_dyu_akn_bsq_lat_ger_ses_amr_ben_igb_pol_tig	-0.0534235486000428	-0.131626503684512	0.895564061910735
38	lat_igb_bos_svk_ukr_gam_bam_nor_swt_swe_fre_tur_bsq_kor_tsn_moo_sun_pol_dut_mao_grk_qcu_hin_tml_lda_sod_urd_slo_cnt_tha_bat_yor_aze_ctl_tig_fbf_tag_mol_mly_eng_spa_fin_por_knd_ewe_chh_sid_alb_swa_ses_ita_hun_pan_dyu_mnd_azi_rom_guj_ben_amr_est_ven_dgb_owc_xho_mcd_jpn_glc_anl_ind_bem_prs_mlt_akn_vie_heb_aeg_cze_afr_cic_wly_krd_lit_uzb_jav_rus_scr_tsw_hau_ger_bul_geo_zul_amh_arw	0.405070470941299	1.03621377122173	0.302789274999961
39	alb_bsq_aze_fin_lit_tha_ukr_guj_aeg_anl_pol_bul_por_est_sun_cnt_owc_mlt_prs_mao_lat_ben_nor_ven_afr_tsw_mcd_qcu_hau_fre_igb_bam_sod_zul_cic_urd_bos_arw_uzb_azi_hin_jpn_vie_moo_tml_dut_lda_ctl_dgb_sid_glc_akn_amr_spa_mol_rus_tig_swa_amh_tsn_gam_kor_mnd_krd_grk_heb_scr_cze_svk_eng_wly_dyu_jav_ita_xho_slo_mly_tag_ger_hun_ses_ewe_swt_bem_bat_rom_geo_fbf_swe_knd_tur_ind_chh_pan_yor	0.489757588257174	1.12494200891191	0.263508597041184
40	ind_vie_scr_cnt_ctl_slo_cic_sod_bos_azi_chh_akn_tig_gam_mnd_pan_sun_pol_bat_sid_glc_bem_geo_owc_bsq_arw_ses_kor_grk_rus_tsn_hun_mol_tag_mcd_eng_aze_ven_uzb_qcu_alb_igb_tsw_ita_amh_anl_bul_heb_fin_lit_nor_lat_guj_mly_swt_jpn_por_svk_spa_knd_prs_mlt_wly_tha_urd_hin_fbf_ukr_mao_amr_ben_bam_afr_aeg_hau_dgb_swe_moo_xho_fre_cze_swa_dut_ewe_tur_yor_tml_lda_rom_krd_jav_ger_est_dyu_zul	-0.743998190588865	-1.87498558456961	0.0639327366880572
41	moo_akn_tml_xho_wly_jpn_ctl_tsn_slo_geo_ukr_igb_chh_uzb_jav_bat_amh_swt_vie_pan_aze_tsw_bsq_tur_bul_swa_hin_grk_glc_hun_ita_ses_mao_amr_ven_fin_mlt_mly_bos_cze_knd_prs_dut_kor_swe_lit_owc_zul_rom_tha_dgb_sun_sid_lda_arw_ewe_nor_ind_rus_sod_dyu_cic_pol_heb_cnt_urd_svk_bam_por_mol_azi_est_bem_fbf_mcd_mnd_qcu_tig_scr_lat_aeg_hau_anl_yor_eng_ger_afr_alb_guj_tag_ben_krd_spa_fre_gam	0.229381318260647	0.565174688040221	0.573315852420728
42	bos_wly_owc_alb_scr_heb_swe_mao_bul_ewe_bem_geo_sid_ukr_tml_ita_mol_xho_slo_gam_aeg_prs_svk_chh_hin_tig_fre_zul_lat_krd_hun_pan_ses_knd_ind_mcd_aze_swt_tag_amh_uzb_guj_mlt_ben_tsw_mly_pol_yor_moo_tur_spa_jav_sun_est_glc_por_jpn_nor_qcu_rus_dyu_ctl_dut_fbf_bam_bat_sod_hau_igb_ger_fin_swa_amr_cnt_anl_vie_azi_akn_kor_cic_tha_tsn_arw_bsq_grk_cze_dgb_eng_mnd_rom_lda_afr_lit_ven_urd	-0.236206179398401	-0.545992972956237	0.58637814371887
43	wly_kor_anl_aze_slo_est_por_chh_akn_bul_rus_ctl_bos_vie_swe_hau_lat_cic_prs_ukr_alb_mly_glc_svk_mnd_ita_fbf_sun_tha_cze_sod_owc_aeg_geo_moo_ewe_mao_knd_igb_swt_dgb_yor_mcd_tsw_lda_bat_ind_swa_jav_fre_eng_azi_jpn_tur_cnt_hin_heb_pan_zul_xho_bsq_amh_mlt_guj_dut_ger_scr_tag_rom_gam_pol_sid_urd_uzb_amr_hun_bem_krd_afr_bam_mol_tsn_fin_arw_ben_tml_ses_dyu_grk_lit_spa_ven_nor_qcu_tig	0.647842591375494	1.56261151138993	0.121540595204366
44	moo_guj_nor_lit_geo_anl_ita_yor_mlt_ukr_tag_mcd_akn_glc_aeg_por_lat_mly_rom_gam_dut_owc_ben_svk_scr_aze_jav_swt_ven_cze_prs_pan_sid_ctl_dyu_qcu_fin_bos_amh_dgb_alb_ewe_ses_lda_slo_arw_uzb_xho_bat_cnt_bul_azi_pol_zul_mnd_ger_afr_bam_ind_swa_knd_chh_mol_vie_sod_hau_heb_jpn_tur_wly_sun_fre_tig_urd_mao_igb_fbf_tha_krd_eng_tml_hun_grk_kor_swe_hin_bem_rus_est_tsw_cic_spa_bsq_amr_tsn	-0.182696594744922	-0.468346642014481	0.640632570900693
45	jav_alb_bem_aze_rus_hau_owc_geo_por_ctl_vie_bam_wly_cze_dut_aeg_xho_ben_swe_yor_pol_ukr_hin_cic_sid_anl_fbf_prs_tml_tsn_dyu_ses_krd_tig_eng_spa_bul_arw_pan_bat_mly_svk_mlt_ita_bsq_ind_jpn_tag_rom_azi_lat_ger_glc_qcu_amr_afr_mol_fre_swt_kor_bos_uzb_tur_mcd_amh_gam_nor_heb_tsw_chh_dgb_igb_lit_moo_ven_ewe_hun_urd_knd_sun_zul_akn_mao_lda_swa_est_sod_fin_slo_guj_cnt_tha_scr_mnd_grk	-0.458748070922509	-1.09353896791945	0.276981639064604
46	pan_dut_mly_sid_mao_aze_dyu_jav_bam_por_bem_ben_rus_knd_cnt_azi_hin_tsw_xho_vie_rom_bul_glc_ind_tig_ewe_swt_bsq_nor_tag_svk_zul_jpn_tur_hau_amr_wly_alb_dgb_heb_gam_ven_yor_bos_sod_slo_chh_fbf_grk_sun_lit_tml_mnd_lda_amh_geo_swe_uzb_guj_eng_kor_aeg_mlt_cic_ger_arw_cze_tha_moo_fin_spa_tsn_mcd_ctl_ses_akn_fre_krd_lat_bat_scr_prs_swa_hun_anl_pol_ita_qcu_mol_afr_igb_urd_est_ukr_owc	0.050155100603342	0.12007376722795	0.904683732938453
47	owc_aeg_lit_moo_knd_aze_lda_ita_rus_eng_guj_rom_pol_glc_alb_swt_cic_dyu_dgb_mly_spa_sid_cnt_vie_swe_grk_mcd_qcu_mlt_heb_mol_dut_azi_bul_gam_ukr_ses_svk_sun_yor_scr_kor_mnd_tml_bos_geo_lat_arw_amr_akn_afr_amh_fin_bam_tig_tur_sod_igb_fbf_tsw_ctl_swa_ger_pan_jpn_tsn_bsq_fre_urd_hun_cze_tha_xho_tag_ven_ewe_hau_wly_prs_mao_ind_uzb_bem_krd_nor_ben_por_bat_anl_zul_chh_est_slo_jav_hin	0.149612858609084	0.348643809469103	0.728144783078654
48	ewe_por_urd_xho_guj_aze_aeg_mol_swa_dut_tur_fbf_ita_swe_mao_spa_sid_uzb_akn_zul_lda_geo_ind_ukr_wly_swt_eng_svk_slo_dyu_tig_gam_bat_tag_rom_hau_krd_tsn_lit_alb_qcu_pan_ctl_tsw_sun_igb_jav_heb_scr_ven_prs_mly_grk_rus_cic_ben_owc_vie_tha_ses_amh_mlt_moo_azi_anl_dgb_knd_bam_est_sod_jpn_lat_yor_kor_bos_fre_fin_nor_afr_amr_cze_arw_bem_mcd_glc_mnd_ger_bul_tml_hun_hin_pol_bsq_cnt_chh	-0.709169943593232	-1.77117938278459	0.0798068953274003
49	urd_fin_afr_tha_geo_knd_owc_est_fre_arw_bam_sid_krd_chh_heb_rom_fbf_tig_rus_hin_cnt_ctl_bsq_prs_lda_mol_slo_mly_spa_mao_dut_wly_tsw_svk_ses_pol_ben_mlt_akn_bat_mcd_jpn_swa_tsn_vie_qcu_ger_igb_azi_grk_ewe_tag_jav_tml_bul_pan_cic_eng_aze_ita_guj_moo_dgb_amr_glc_zul_aeg_lit_xho_cze_gam_yor_hau_anl_scr_swt_ind_bem_alb_nor_ven_sun_bos_por_swe_dyu_hun_kor_ukr_amh_uzb_sod_mnd_lat_tur	-0.401898374093651	-0.944756724627445	0.347231164114379
50	jav_mnd_yor_por_aze_cic_tml_bat_hin_tsn_ctl_geo_tha_rus_bul_zul_sid_amh_amr_ben_fbf_tur_ses_sod_moo_owc_hun_fre_grk_aeg_dyu_mly_knd_mao_afr_ita_nor_hau_chh_uzb_pol_guj_lit_tsw_prs_arw_vie_bam_mcd_glc_bem_krd_scr_pan_lda_ven_jpn_eng_tig_akn_swe_cze_heb_mol_ewe_ukr_igb_gam_sun_alb_xho_dgb_tag_spa_fin_urd_svk_mlt_ind_qcu_slo_bos_swa_swt_cnt_wly_anl_azi_dut_est_ger_lat_rom_bsq_kor	0.202646400299156	0.464658782566038	0.643261856947037
51	tsn_tsw_mnd_ben_tag_swe_knd_zul_moo_mol_afr_ita_chh_ger_bat_gam_pol_arw_prs_dyu_tml_cnt_geo_amh_lat_azi_est_ctl_mao_bos_igb_ven_wly_cze_kor_swt_bam_sod_glc_fbf_dgb_ind_tur_qcu_guj_hau_lit_anl_dut_rus_jpn_hin_bul_bem_amr_sun_alb_ewe_scr_urd_aze_krd_por_uzb_tig_fre_ses_tha_nor_spa_yor_pan_akn_svk_lda_swa_xho_fin_grk_rom_vie_ukr_cic_slo_mlt_owc_mly_aeg_hun_bsq_jav_sid_mcd_heb_eng	-0.0649092459124055	-0.153915264357549	0.878010052632125
52	grk_guj_ind_hun_swa_eng_mol_lat_swe_ewe_dyu_uzb_nor_rus_sod_geo_bam_jpn_afr_knd_pan_sid_ukr_fin_hau_jav_pol_ctl_krd_owc_est_heb_hin_chh_ger_zul_vie_ben_bos_slo_swt_tha_fre_lit_mao_fbf_cnt_tur_tig_tag_rom_cic_gam_urd_svk_prs_amh_mlt_ses_amr_moo_bul_yor_bsq_igb_mnd_tsn_bem_kor_akn_por_cze_aeg_sun_dgb_alb_azi_spa_ven_qcu_scr_tml_aze_xho_glc_arw_tsw_bat_lda_anl_mcd_ita_dut_mly_wly	-0.624749026028316	-1.47159867080606	0.144505146921041
53	bsq_hau_swt_bam_mlt_heb_hin_kor_ukr_cnt_ctl_yor_tha_tag_bem_fin_bos_guj_chh_est_mly_tig_tml_pan_igb_ger_ewe_nor_xho_ind_qcu_lda_ses_spa_afr_anl_owc_sun_moo_slo_rom_pol_bul_glc_lit_mnd_akn_tsn_jpn_krd_lat_hun_wly_ben_eng_dyu_alb_dgb_scr_mao_arw_amh_dut_uzb_zul_gam_sid_mol_cic_aeg_bat_mcd_knd_fbf_rus_jav_sod_urd_geo_por_tsw_amr_aze_svk_ven_swe_swa_grk_vie_fre_prs_cze_tur_azi_ita	0.000114841075055864	0.000270513862994781	0.999784740589503
54	rus_igb_tha_ben_fre_vie_mcd_cze_akn_dyu_svk_nor_amr_tag_guj_jav_lda_gam_owc_ven_jpn_ukr_rom_eng_aze_amh_dgb_urd_swt_uzb_ewe_arw_bsq_knd_prs_lit_sid_mlt_bam_tsn_krd_cnt_swa_tsw_lat_chh_zul_kor_ind_por_bos_aeg_mol_ctl_ger_sod_ita_pol_bat_xho_est_geo_fbf_slo_cic_glc_moo_mly_yor_pan_ses_tig_mao_wly_tml_spa_anl_swe_qcu_hau_hun_mnd_heb_fin_hin_scr_dut_bem_grk_tur_bul_alb_afr_sun_azi	0.0520477018084403	0.121093232692463	0.903878439759488
55	geo_tsw_bat_xho_knd_bsq_ven_igb_afr_dgb_ses_amr_amh_lit_sun_chh_pan_guj_ben_aze_pol_lda_swe_prs_fbf_gam_fre_rus_slo_fin_grk_sod_ewe_heb_mnd_scr_por_urd_ind_tig_ctl_glc_bul_hun_svk_cic_wly_mcd_vie_owc_uzb_bem_azi_anl_dut_swa_sid_tml_rom_krd_yor_mly_jpn_mlt_cnt_tha_aeg_cze_mol_est_zul_nor_kor_swt_tur_akn_tag_alb_ger_dyu_jav_mao_tsn_lat_ita_spa_hin_eng_moo_hau_bos_bam_arw_ukr_qcu	NA	NA	NA
56	mnd_igb_swe_tig_heb_guj_qcu_tsn_ben_wly_dut_jav_cic_afr_lit_ctl_cze_hun_eng_mlt_bat_svk_glc_ger_dyu_sun_fbf_yor_nor_aze_akn_bam_alb_kor_prs_dgb_hin_pol_fre_sod_xho_arw_ita_gam_tur_aeg_zul_swa_ses_tsw_tha_knd_ukr_mol_bem_grk_mly_rus_rom_pan_fin_ind_swt_scr_anl_azi_lda_bsq_ven_krd_est_amh_uzb_moo_cnt_bos_owc_por_spa_chh_urd_hau_lat_geo_tml_amr_mcd_bul_slo_vie_sid_jpn_mao_tag_ewe	0.611499371020004	1.56204038991681	0.121675083666622
57	ukr_swa_dgb_glc_geo_grk_tsw_prs_scr_ita_amh_mlt_eng_bat_cic_wly_guj_ctl_ses_svk_chh_hin_fbf_tur_fre_mnd_vie_anl_heb_ven_bam_lit_ben_mao_gam_cnt_xho_dut_por_qcu_kor_fin_lda_pan_hau_ind_sun_arw_urd_slo_dyu_bem_pol_krd_jav_yor_swe_nor_sod_ewe_bsq_lat_tig_tag_jpn_akn_moo_afr_tml_zul_bul_amr_ger_mcd_bos_est_swt_hun_uzb_rom_knd_tsn_rus_igb_mly_aeg_aze_azi_owc_mol_cze_spa_sid_alb_tha	-0.342086634147623	-0.842554915795061	0.401639056642857
58	sid_alb_ger_sod_moo_nor_xho_fre_yor_prs_por_fin_mly_tur_hau_aeg_hun_tsn_tha_fbf_amr_mcd_arw_qcu_cze_bsq_bem_jpn_ben_scr_dyu_bos_igb_owc_afr_rom_gam_est_swe_tag_lat_ewe_svk_ctl_heb_mlt_mol_guj_ven_tig_slo_mnd_akn_dut_mao_jav_lit_sun_anl_wly_spa_vie_ita_tml_eng_swa_urd_ind_tsw_grk_zul_swt_kor_bat_ses_bul_cnt_glc_dgb_ukr_chh_azi_lda_rus_uzb_knd_hin_bam_cic_krd_amh_aze_pan_pol_geo	-0.505010814357739	-1.14843856381164	0.253732923801211
59	bul_mcd_sid_ctl_mnd_tag_afr_lat_scr_ewe_tml_krd_prs_cnt_anl_eng_ven_bos_ben_qcu_nor_akn_sun_amr_lda_cic_fre_pol_ses_azi_fbf_geo_por_alb_hun_dyu_dgb_vie_svk_slo_uzb_bem_amh_arw_tur_bam_mlt_hin_aeg_jpn_lit_mao_ita_dut_knd_yor_mol_rom_pan_gam_swe_wly_rus_zul_hau_tig_igb_tha_chh_tsn_moo_ind_aze_glc_heb_swa_spa_bat_cze_guj_jav_ukr_sod_est_urd_fin_owc_kor_mly_swt_grk_bsq_tsw_ger_xho	-0.523101438676571	-1.20486014237549	0.231314394747331
60	rus_eng_est_tig_akn_mao_gam_bam_ben_slo_spa_lda_lat_bul_sun_sod_zul_wly_hin_ctl_prs_mol_mnd_amh_azi_ewe_anl_swt_qcu_moo_glc_fre_pan_guj_bos_lit_dgb_knd_swa_afr_fin_heb_igb_dyu_mlt_arw_svk_sid_mly_ven_ses_ita_bsq_bat_pol_ger_jpn_nor_chh_rom_scr_dut_urd_tsn_kor_tsw_por_amr_yor_vie_aeg_aze_fbf_tml_bem_tag_owc_jav_grk_swe_cic_mcd_hau_uzb_cze_ukr_krd_xho_geo_hun_tur_ind_tha_cnt_alb	-0.351856531450959	-0.899072805533629	0.370935866981073
61	mol_moo_urd_ben_lat_ses_owc_por_rom_fre_chh_sid_amh_guj_ind_qcu_est_rus_fbf_aze_mnd_tha_akn_gam_prs_hin_bul_swe_jpn_tsw_bos_mao_sun_ita_mly_tml_azi_nor_pol_jav_geo_cic_zul_pan_slo_ukr_wly_tig_swa_cze_scr_xho_dut_lda_krd_svk_tag_knd_afr_uzb_arw_fin_ewe_kor_bsq_vie_lit_glc_tur_hau_amr_ger_spa_ctl_anl_aeg_dyu_mcd_alb_bat_yor_hun_cnt_bem_grk_bam_dgb_igb_eng_tsn_mlt_sod_ven_heb_swt	0.709037763810019	1.77382802747467	0.0793646879556978
62	mnd_lit_sun_rus_lda_sod_ita_nor_scr_cnt_geo_bam_fbf_bem_est_sid_spa_ses_owc_yor_qcu_swe_dut_bat_ger_chh_tsw_gam_fin_ukr_aeg_swa_por_pan_moo_arw_pol_akn_amh_ven_fre_cze_ben_tml_prs_tag_wly_swt_heb_mol_mcd_amr_bul_jav_eng_mlt_hau_grk_ewe_urd_ind_hin_tur_vie_aze_uzb_tha_dyu_igb_tsn_zul_cic_svk_afr_hun_kor_jpn_tig_alb_krd_guj_dgb_ctl_azi_xho_mao_rom_mly_bos_glc_slo_knd_lat_bsq_anl	0.0690654423011495	0.158200246556736	0.874642016462798
63	geo_rom_arw_mly_eng_tag_bsq_fre_fin_chh_hin_igb_svk_spa_alb_jav_ind_ctl_dyu_knd_scr_swt_swa_heb_mnd_uzb_guj_mao_bam_jpn_qcu_bem_xho_mlt_vie_ses_owc_azi_kor_nor_ven_pol_rus_prs_wly_cnt_dgb_sod_akn_glc_tur_grk_slo_ben_mcd_tml_ita_swe_por_ger_hun_tsn_amr_cic_lda_aeg_ukr_afr_sun_yor_tsw_lat_ewe_hau_gam_amh_lit_sid_bos_bul_pan_dut_mol_tig_fbf_cze_bat_urd_anl_tha_zul_moo_est_aze_krd	-0.367596044363366	-0.853527728774669	0.395559788005358
64	moo_uzb_mao_ita_wly_mnd_qcu_slo_jpn_ben_lit_pol_swt_vie_aeg_grk_chh_ven_dut_est_lat_heb_tsn_mol_cze_tig_afr_fre_jav_anl_azi_ukr_gam_kor_bam_por_alb_svk_glc_tml_fin_bem_mcd_amr_dgb_eng_zul_owc_bsq_hau_ind_akn_swa_sun_amh_mly_arw_ger_scr_rus_knd_igb_krd_cic_bat_aze_ctl_bul_dyu_hun_ewe_sid_ses_bos_fbf_tha_yor_urd_tur_xho_guj_cnt_tag_tsw_rom_hin_spa_lda_swe_geo_mlt_sod_pan_nor_prs	0.563979227398984	1.30505468284334	0.195094058750512
65	arw_wly_pol_jav_lit_glc_scr_mol_tsw_bos_azi_mao_ben_nor_urd_swe_igb_bul_tig_yor_grk_geo_moo_sid_rom_aeg_hun_heb_fbf_knd_por_bam_sun_guj_bem_amh_jpn_ven_fin_ctl_mly_owc_cic_svk_cnt_est_pan_lat_rus_ses_tha_mcd_tur_qcu_akn_xho_lda_fre_mnd_zul_tml_dyu_hin_eng_anl_gam_afr_ger_alb_swt_bat_swa_mlt_tag_ind_uzb_cze_hau_sod_ukr_ewe_krd_tsn_ita_prs_slo_spa_aze_vie_dut_kor_bsq_dgb_chh_amr	-0.656235056553967	-1.70487285510047	0.0915566444832545
66	eng_ewe_urd_est_bos_mao_jpn_swe_amr_cze_svk_igb_tha_afr_nor_mcd_pol_ukr_tsw_aze_akn_swa_pan_ctl_alb_cnt_lit_bat_guj_fbf_lat_dgb_ita_amh_hun_anl_rus_tag_ben_por_tur_moo_chh_jav_xho_cic_yor_dut_glc_ger_sid_mnd_tig_uzb_azi_wly_tsn_heb_swt_qcu_sun_ses_knd_fre_spa_slo_sod_gam_mol_bem_fin_kor_grk_arw_ind_owc_geo_rom_bul_mlt_mly_tml_lda_prs_aeg_krd_hin_ven_zul_vie_dyu_scr_bam_hau_bsq	-0.8080155963348	-1.87065580583296	0.0645374877989574
67	slo_cic_moo_mnd_afr_sun_jav_gam_fre_alb_arw_cze_ven_tml_spa_mao_dyu_tig_ses_zul_geo_ukr_aeg_bsq_guj_azi_lit_ctl_svk_akn_cnt_uzb_lda_knd_sid_swe_bat_prs_chh_jpn_tsn_amr_mcd_est_urd_fin_nor_xho_amh_dgb_kor_ben_grk_ind_tur_igb_vie_hun_krd_eng_scr_swa_wly_ita_hin_ewe_mol_mly_tha_heb_tsw_bam_anl_pol_aze_lat_glc_ger_mlt_rom_rus_por_qcu_owc_yor_swt_sod_bul_tag_dut_bos_hau_pan_fbf_bem	1.0059624286334	2.40760036180712	0.0180316721702593
68	pol_amh_chh_afr_mnd_tsn_ctl_bos_slo_geo_tml_tur_fin_grk_ses_ewe_azi_tig_por_ind_svk_hau_lat_owc_spa_sun_cic_jav_yor_mcd_mly_arw_swa_igb_vie_est_pan_eng_bam_amr_heb_mol_ben_bat_urd_nor_cze_cnt_fbf_anl_ven_rus_dyu_dgb_glc_sod_tsw_bul_fre_ger_alb_akn_aeg_jpn_ukr_xho_aze_mao_lda_tag_lit_krd_wly_qcu_prs_ita_rom_guj_uzb_swt_bem_knd_bsq_zul_scr_gam_hun_sid_dut_kor_hin_moo_swe_tha_mlt	-0.511968220207462	-1.32795641588618	0.187442573398312
69	vie_amh_bos_dgb_anl_lit_ita_swe_cic_est_tsw_rus_tur_ger_sid_mcd_arw_hau_azi_guj_geo_spa_xho_moo_owc_ukr_krd_fin_bat_scr_mly_tha_hin_knd_alb_ewe_bsq_hun_rom_pol_ven_dyu_akn_uzb_mao_urd_lat_bam_chh_glc_por_pan_afr_yor_prs_ses_qcu_eng_fbf_fre_swt_kor_jav_tig_lda_dut_aeg_ben_cnt_svk_nor_tag_mnd_ind_grk_mlt_tml_heb_zul_cze_gam_slo_sun_amr_swa_jpn_ctl_igb_tsn_bem_wly_aze_sod_bul_mol	0.449166351509321	1.04264647571745	0.29981486152425
70	hau_gam_tsw_ukr_ger_vie_geo_sun_bem_azi_lda_bam_afr_cic_bos_owc_akn_ben_hin_zul_ven_anl_fin_grk_swa_svk_glc_bat_eng_chh_prs_jpn_por_tml_mol_heb_ita_wly_tha_mlt_ind_amr_jav_igb_swe_swt_pol_cze_lat_bul_sid_arw_dgb_bsq_guj_est_rom_alb_moo_uzb_amh_ewe_cnt_mao_lit_krd_qcu_spa_aeg_slo_fre_sod_dyu_yor_ses_ctl_mcd_kor_tig_dut_tur_fbf_xho_rus_hun_tsn_tag_nor_scr_aze_knd_mly_urd_mnd_pan	-0.63670809640531	-1.65164536552211	0.101979654307921
71	scr_pol_bsq_zul_dut_mlt_wly_mcd_prs_svk_lat_bam_bul_urd_heb_dyu_uzb_arw_xho_amr_sod_tsw_lda_chh_fre_eng_mol_nor_aeg_ewe_yor_knd_mnd_ita_hun_glc_swe_cnt_krd_lit_kor_tag_swa_dgb_ind_owc_est_hin_moo_ctl_rom_mao_ben_jav_ses_bos_ven_sun_rus_tml_bat_spa_hau_fbf_swt_tur_jpn_cze_afr_fin_amh_pan_ger_grk_aze_mly_tig_sid_tsn_por_alb_slo_geo_ukr_guj_akn_vie_anl_qcu_cic_tha_gam_bem_azi_igb	-0.782610805542789	-2.54615910305046	0.0125353236918928
72	eng_tml_amh_bat_alb_grk_tag_arw_ven_xho_chh_mol_bem_knd_sun_anl_cic_jav_hin_akn_tsw_bos_swt_yor_mcd_tha_fre_geo_gam_ben_sid_hau_rom_ukr_jpn_guj_prs_pol_por_sod_ctl_afr_mly_svk_vie_mao_rus_nor_wly_swe_lda_tsn_ewe_tig_bul_slo_aze_bam_heb_mnd_est_cze_owc_zul_fin_kor_dyu_dgb_swa_azi_ita_bsq_pan_qcu_fbf_hun_mlt_dut_cnt_lit_aeg_lat_krd_uzb_spa_moo_ger_igb_ses_amr_scr_urd_glc_tur_ind	0.412327658600824	0.948302153450408	0.345433351240631
73	scr_prs_moo_swa_tsw_fre_tml_mao_pol_hun_rom_cnt_swe_vie_wly_dut_jpn_krd_mnd_xho_tag_afr_ukr_tha_geo_anl_alb_guj_bem_zul_heb_rus_cic_fbf_ita_igb_jav_aeg_qcu_dgb_knd_owc_sun_ven_lat_tsn_mol_hau_amr_gam_amh_bos_lda_chh_bat_bam_por_arw_dyu_svk_cze_sid_ses_ind_est_akn_pan_ben_grk_urd_sod_slo_ger_spa_nor_mcd_aze_lit_tig_swt_ewe_kor_fin_bsq_eng_mly_yor_hin_bul_tur_mlt_ctl_glc_uzb_azi	-0.151027655077113	-0.385208511294863	0.700962554277085
74	pol_yor_urd_cic_prs_ewe_sod_tag_tsn_geo_anl_jpn_jav_zul_mlt_tsw_ses_tig_dyu_mnd_azi_nor_ger_chh_fre_est_swa_slo_rus_eng_aeg_ctl_scr_cze_lat_moo_mao_sid_pan_igb_amh_por_krd_mly_tml_knd_akn_bos_rom_owc_mcd_gam_mol_aze_grk_lit_bul_bem_tur_swe_sun_dut_spa_xho_lda_bat_ita_guj_bam_uzb_cnt_bsq_amr_vie_arw_hau_fin_alb_glc_kor_qcu_hun_ven_svk_heb_tha_ukr_swt_dgb_afr_wly_ind_hin_ben_fbf	0.244548136839087	0.548061215330096	0.584962995603805
75	tml_tag_guj_aeg_mcd_azi_dgb_est_ger_nor_vie_tig_scr_rus_fin_mol_bos_grk_gam_sun_geo_aze_zul_pan_mlt_lda_ven_mly_qcu_dut_afr_bem_tha_sod_krd_swe_slo_bul_bat_bam_knd_mao_yor_lat_igb_tsn_hin_cnt_anl_tur_bsq_cze_pol_swt_amh_kor_ind_xho_alb_ukr_fbf_jpn_amr_lit_eng_fre_moo_svk_dyu_prs_wly_owc_urd_ewe_hau_spa_jav_mnd_chh_swa_ben_ctl_por_akn_ita_cic_heb_hun_glc_arw_sid_uzb_rom_tsw_ses	-0.0376732233943223	-0.0850970630335078	0.932367152300351
76	kor_scr_jav_mlt_chh_tsw_lat_xho_ven_yor_alb_ben_zul_azi_krd_guj_qcu_ger_mol_pol_moo_cnt_tig_svk_owc_swa_hin_lda_sid_amr_rom_prs_fin_amh_arw_swt_tur_jpn_dyu_nor_akn_por_hun_igb_tag_ita_anl_glc_swe_tha_ctl_tsn_hau_bam_afr_sun_ewe_bem_slo_fre_bat_aeg_mnd_eng_est_wly_mao_fbf_ses_cic_ukr_grk_pan_uzb_dgb_cze_urd_tml_dut_lit_mcd_knd_bul_bos_aze_mly_gam_geo_ind_rus_vie_bsq_spa_heb_sod	-0.528349162867286	-1.26990112739721	0.207288102429801
77	tsw_tha_spa_krd_alb_pol_bsq_mlt_xho_rom_tml_fre_hau_mcd_bul_ven_lda_amh_igb_mao_scr_hin_ses_tig_ewe_est_mol_azi_mnd_swa_geo_tsn_ukr_bam_kor_lit_cze_rus_swe_lat_svk_qcu_guj_arw_sod_owc_aeg_chh_slo_glc_ger_gam_yor_dyu_swt_anl_fin_eng_sid_moo_jav_tag_afr_ita_nor_bat_cnt_bos_fbf_wly_aze_hun_mly_ben_bem_tur_zul_akn_pan_urd_vie_ind_dut_sun_heb_uzb_amr_jpn_grk_ctl_prs_dgb_knd_por_cic	-0.703613375132696	-1.7449688499836	0.084293545346497
78	spa_por_hau_geo_ita_swt_mol_urd_aze_qcu_eng_ses_knd_nor_bem_afr_mao_ind_aeg_zul_slo_dut_jpn_dgb_tag_amr_guj_dyu_yor_fre_kor_tsw_bat_swe_lit_ven_sun_owc_jav_uzb_tha_igb_azi_tur_ukr_swa_lda_ger_hun_ctl_bam_alb_akn_mly_hin_cnt_tig_bsq_bul_ben_arw_krd_fin_tml_cic_ewe_mnd_rus_heb_bos_sod_grk_svk_gam_amh_pol_sid_prs_est_glc_scr_cze_tsn_anl_rom_wly_pan_fbf_xho_chh_vie_lat_mcd_moo_mlt	-0.343586150482722	-0.814931488697856	0.417193564732196
79	aze_bsq_pan_ven_rom_mol_yor_uzb_hin_fbf_dyu_anl_kor_swt_scr_owc_guj_slo_moo_ger_spa_jav_bat_est_swa_tag_arw_zul_tur_cze_prs_gam_cnt_dgb_geo_ctl_ben_akn_ita_ses_alb_mly_sun_hun_tsw_wly_ukr_jpn_cic_lat_lit_urd_sod_bem_amr_mnd_chh_mlt_aeg_grk_ind_glc_bul_ewe_swe_pol_lda_krd_xho_svk_amh_tsn_mcd_sid_bam_qcu_por_rus_eng_mao_igb_heb_hau_dut_fin_fre_nor_bos_tig_knd_vie_tha_tml_azi_afr	-0.350006062940722	-0.798846355310461	0.426414934023365
80	krd_fbf_bul_chh_mlt_zul_svk_tur_bem_bsq_cze_jav_tag_ger_nor_sod_xho_mcd_tsw_fin_owc_tsn_lit_swt_ewe_eng_mol_uzb_scr_fre_qcu_por_knd_swe_ukr_mly_azi_ind_lat_vie_sun_ben_urd_ven_mnd_slo_amh_mao_bam_ses_ita_cnt_jpn_guj_aeg_tha_glc_bos_aze_cic_moo_pol_hun_pan_prs_wly_anl_afr_amr_rom_geo_hau_heb_grk_dut_alb_igb_bat_akn_dgb_hin_swa_dyu_ctl_est_sid_tig_rus_spa_lda_tml_arw_yor_kor_gam	0.607278745317659	1.38023105833676	0.170824312575309
81	vie_hin_sun_dyu_bem_ita_anl_chh_tsw_tml_tag_swe_grk_guj_ben_ctl_fin_aeg_uzb_mly_nor_aze_heb_cze_ven_amr_azi_jpn_dgb_lat_tha_ewe_alb_owc_glc_pan_cic_sid_cnt_zul_slo_scr_rus_bat_ind_bul_rom_fbf_akn_sod_ses_mcd_hau_ukr_tig_bos_por_hun_jav_pol_amh_lda_lit_afr_urd_swa_xho_mol_swt_gam_qcu_kor_bam_mnd_bsq_geo_est_wly_prs_mlt_moo_arw_ger_fre_svk_krd_mao_spa_yor_knd_tur_dut_eng_igb_tsn	-0.404725804434742	-1.07182587082591	0.28657181803
82	yor_sid_tag_gam_spa_por_tur_bam_knd_bos_swa_nor_jav_ben_guj_fre_hun_tsw_pan_bat_mcd_owc_ukr_est_kor_moo_ses_jpn_chh_amr_ctl_zul_afr_rom_arw_anl_dut_hin_ewe_swe_mao_ger_sun_lit_igb_aeg_mly_aze_glc_tml_bul_fin_alb_mlt_xho_pol_akn_urd_cic_bsq_hau_fbf_slo_dgb_grk_lat_mol_krd_azi_qcu_scr_tha_sod_tig_uzb_ita_amh_ven_cze_heb_eng_svk_dyu_bem_mnd_rus_tsn_ind_cnt_wly_prs_geo_vie_swt_lda	-0.0588083646013735	-0.150910633360496	0.880373063604944
83	krd_owc_ind_tsw_mlt_lat_tsn_xho_mao_amr_bos_fre_bat_urd_afr_swa_pol_aeg_slo_svk_mnd_fbf_scr_swe_bem_bam_tha_mcd_yor_vie_arw_cze_rom_grk_dgb_lda_akn_tag_tig_jpn_hau_jav_dut_fin_gam_ben_hun_hin_spa_dyu_anl_bsq_qcu_por_wly_kor_knd_rus_bul_azi_ukr_heb_cnt_eng_chh_ewe_sun_zul_amh_igb_alb_cic_moo_glc_aze_uzb_geo_ita_sod_lit_ven_ger_tur_est_nor_sid_prs_ses_ctl_swt_mol_guj_mly_tml_pan	0.390724869581361	0.956528536310478	0.341285196389851
84	tha_nor_bos_sun_knd_jav_fin_bat_vie_amr_mao_ses_aze_rom_cic_pan_tml_swa_mcd_swe_jpn_ven_prs_sid_cnt_bul_akn_krd_anl_alb_fbf_ind_tig_qcu_afr_tur_dyu_lda_mly_slo_tag_lat_mnd_fre_kor_guj_scr_swt_moo_heb_rus_eng_dut_bam_ewe_grk_amh_yor_igb_mlt_hun_wly_hin_bsq_azi_uzb_lit_xho_ukr_mol_ben_bem_chh_svk_gam_owc_pol_sod_tsn_glc_dgb_urd_spa_zul_ger_cze_por_tsw_ctl_arw_hau_est_geo_ita_aeg	-1.04742381592461	-2.44102853484493	0.016538416906174
85	bsq_fre_amr_afr_fbf_mnd_fin_slo_tha_azi_xho_prs_tig_wly_hun_ger_amh_tml_grk_eng_tsw_lda_sid_ben_ses_anl_hau_jav_mlt_rom_tag_aze_swe_por_hin_rus_dut_gam_ven_mly_qcu_bos_ita_heb_vie_cnt_yor_swa_lit_bam_ewe_jpn_cic_kor_moo_dgb_arw_swt_mol_scr_aeg_svk_mao_bul_ctl_igb_alb_owc_tsn_sun_ind_cze_pan_urd_uzb_sod_mcd_pol_guj_est_krd_zul_dyu_chh_akn_lat_tur_glc_ukr_geo_bat_spa_bem_knd_nor	0.0209357105603619	0.0484542540545865	0.961458128562468
86	owc_vie_kor_slo_ita_ewe_alb_qcu_fin_lda_pol_ses_swe_bam_bem_uzb_akn_mnd_wly_lit_ukr_fbf_afr_aeg_bsq_geo_tml_krd_swt_yor_moo_zul_tsw_guj_mly_scr_tig_mlt_ind_sun_glc_grk_ger_igb_eng_heb_arw_ctl_ben_cic_swa_tha_spa_jpn_aze_ven_rom_tur_hau_fre_tag_sod_nor_azi_mcd_xho_hun_hin_lat_mao_rus_chh_bul_por_cze_knd_dgb_gam_dut_bos_pan_jav_svk_urd_cnt_amh_tsn_dyu_est_amr_prs_sid_anl_mol_bat	0.673765534706859	1.61654304024755	0.109364241289999
87	anl_bul_geo_ben_swt_krd_dut_bam_zul_fin_scr_urd_lda_alb_bem_rus_arw_cnt_vie_akn_nor_sun_xho_sod_grk_uzb_kor_tur_glc_tml_tag_aze_ger_igb_mol_fre_tsn_dyu_mly_afr_owc_amr_ses_yor_eng_slo_prs_por_tig_est_swa_mlt_pan_heb_dgb_rom_ukr_svk_moo_aeg_hin_hun_fbf_mcd_chh_tsw_pol_cze_lit_swe_gam_mnd_mao_cic_bat_hau_wly_bos_ven_jpn_sid_guj_ctl_lat_tha_ind_ewe_jav_spa_qcu_knd_azi_ita_amh_bsq	0.3836266837185	0.975041631474921	0.332069010979565
88	lat_krd_gam_anl_xho_fre_bos_tig_lit_sun_zul_ger_vie_eng_mcd_grk_tur_dut_aeg_tml_jpn_sid_mao_est_kor_mnd_swe_hin_bat_spa_akn_ita_arw_ind_tha_geo_owc_dgb_urd_jav_yor_cze_hau_mlt_fin_bsq_pan_svk_hun_cic_bam_chh_tsw_ctl_pol_lda_amh_igb_qcu_bem_uzb_ben_ewe_mly_amr_tsn_afr_rom_azi_bul_swt_cnt_nor_guj_knd_swa_dyu_mol_rus_sod_ses_heb_ukr_tag_wly_por_scr_ven_glc_aze_prs_fbf_alb_slo_moo	-0.154633862685757	-0.36301706565103	0.717415922246921
89	dut_geo_aeg_grk_fin_ind_chh_krd_tha_mly_afr_glc_pan_heb_mol_spa_rom_hau_prs_qcu_lda_mcd_guj_pol_ger_fbf_dyu_rus_ses_ven_amh_ukr_lat_urd_bsq_jav_tig_vie_cnt_alb_moo_tag_tml_arw_owc_bem_lit_azi_bam_sun_swa_wly_swt_ctl_tsn_ben_nor_mlt_zul_sod_por_anl_bat_hin_bul_hun_akn_knd_ita_ewe_kor_fre_est_gam_eng_mao_aze_slo_sid_cze_swe_jpn_igb_dgb_scr_svk_tur_uzb_cic_yor_amr_bos_mnd_xho_tsw	0.0884524261891017	0.206478137800662	0.836868812824808
90	mao_rom_afr_xho_owc_mol_svk_jpn_hun_anl_spa_akn_fbf_bos_por_tur_mlt_fre_sod_ses_sid_ben_bem_est_cnt_swt_moo_mly_fin_bam_tsn_bsq_slo_qcu_pol_ita_bul_geo_krd_nor_sun_chh_glc_ger_tig_rus_lda_dgb_cic_mcd_pan_zul_swe_lit_cze_arw_ind_uzb_amr_eng_gam_alb_dyu_knd_hau_heb_wly_hin_kor_ukr_scr_igb_vie_tml_mnd_yor_azi_ctl_tha_aeg_jav_ewe_grk_tag_aze_bat_amh_lat_urd_prs_swa_guj_ven_tsw_dut	-0.607195936321141	-1.44768016860393	0.151069277102403
91	nor_lat_yor_cic_ger_slo_uzb_wly_fre_sun_hau_swa_urd_ven_pan_guj_owc_fin_anl_sid_bat_bem_rom_mol_gam_mnd_aze_dyu_hin_bul_alb_krd_xho_tha_sod_mly_knd_tsw_bos_igb_lda_arw_bam_zul_amr_ben_mao_akn_cnt_eng_jpn_ewe_pol_aeg_qcu_ses_fbf_mlt_mcd_azi_grk_vie_geo_tsn_ita_tig_por_swe_ind_rus_tml_moo_glc_dgb_afr_jav_heb_prs_spa_amh_dut_chh_lit_swt_tag_ukr_tur_svk_kor_bsq_ctl_cze_hun_scr_est	0.0156161520305118	0.037448755785937	0.970207467096408
92	dyu_aze_spa_anl_gam_azi_bos_lat_bem_glc_bsq_amh_cze_ven_urd_slo_ukr_ewe_sod_bul_tsw_svk_sid_amr_mly_ger_mcd_fbf_hun_moo_wly_scr_mnd_ind_afr_prs_tur_bam_tig_geo_est_cic_swt_ben_lit_mlt_tag_sun_hin_jpn_heb_eng_chh_ses_swa_tha_rus_hau_fin_tsn_vie_xho_ctl_aeg_fre_igb_bat_nor_alb_dgb_krd_kor_tml_mol_yor_owc_cnt_grk_pan_ita_lda_zul_mao_akn_arw_rom_pol_qcu_dut_guj_por_jav_knd_uzb_swe	-0.140203737521687	-0.320580907717665	0.74924723126207
93	chh_ewe_cze_anl_aze_bul_ctl_rus_kor_cic_lda_cnt_sun_amh_akn_vie_zul_dyu_moo_heb_mcd_arw_grk_alb_por_pol_bos_ben_ita_tig_hin_eng_tsn_rom_aeg_hun_mol_tur_lit_pan_qcu_ses_sod_nor_urd_guj_jpn_slo_mao_ger_amr_ukr_fbf_knd_wly_afr_bsq_hau_igb_bam_swe_swt_ind_gam_bem_fin_krd_glc_mlt_bat_azi_uzb_yor_owc_lat_tag_tha_ven_spa_scr_svk_jav_geo_fre_swa_dgb_mly_xho_sid_tsw_est_tml_prs_dut_mnd	-0.140812161931006	-0.361586965905512	0.718480921745816
94	ita_tml_vie_grk_kor_bul_ben_fin_sun_tsn_ewe_svk_heb_tig_mol_igb_jav_tur_wly_ger_lit_xho_dut_mly_cze_por_akn_rom_fre_qcu_scr_alb_afr_jpn_slo_pol_uzb_anl_mao_ind_mcd_yor_sod_dgb_fbf_knd_bos_dyu_nor_zul_bsq_urd_chh_hin_mlt_tha_aze_tsw_krd_sid_ven_lat_tag_cnt_amr_aeg_swe_owc_pan_hau_arw_geo_moo_prs_guj_bat_spa_bam_swa_amh_glc_lda_mnd_ctl_bem_gam_azi_rus_cic_swt_hun_ukr_eng_est_ses	-0.245178534316976	-0.637887542974857	0.525114405122111
95	fbf_fre_scr_rom_jav_cnt_hin_spa_ger_amh_tha_tsn_mnd_aeg_anl_bat_urd_geo_akn_sod_bul_amr_moo_ukr_alb_cze_ind_hun_mly_owc_mcd_krd_swe_bam_bem_pan_svk_zul_igb_wly_ben_qcu_est_tag_yor_grk_guj_arw_heb_swt_aze_mlt_xho_chh_glc_pol_knd_lit_dgb_bsq_kor_por_rus_ewe_sid_eng_sun_bos_tsw_ses_lat_swa_dyu_vie_jpn_nor_azi_lda_tur_slo_ven_tig_cic_uzb_tml_ctl_fin_afr_prs_dut_ita_hau_mol_gam_mao	-0.726385502446172	-1.8834299683313	0.0627669656140999
96	guj_jav_prs_afr_bat_bul_cic_bos_lit_bem_tha_spa_dyu_alb_svk_sod_igb_tsw_fre_gam_aze_tag_grk_fbf_aeg_nor_mlt_cze_azi_zul_amh_tig_hun_ctl_fin_xho_tml_ukr_lat_ita_uzb_krd_eng_kor_arw_ses_slo_sid_tur_ben_jpn_scr_chh_tsn_urd_hin_vie_mnd_ind_amr_hau_ewe_wly_por_mol_swa_dut_ven_akn_lda_mly_ger_rus_cnt_pan_mao_mcd_est_pol_bam_bsq_heb_geo_swe_sun_dgb_moo_knd_qcu_yor_swt_owc_glc_anl_rom	NA	NA	NA
97	svk_mao_mcd_tsw_mlt_ewe_nor_hin_kor_pan_aze_zul_uzb_ven_sun_chh_slo_eng_fbf_hau_fre_knd_azi_afr_jav_swe_prs_cze_tsn_bsq_hun_glc_moo_mly_alb_cnt_sod_spa_geo_swt_vie_guj_bem_igb_mol_grk_ctl_aeg_ind_gam_lat_lit_wly_dut_tur_bul_sid_yor_akn_dgb_lda_est_cic_tag_bam_por_dyu_urd_swa_xho_tig_ben_tha_ita_mnd_krd_pol_bos_anl_ukr_amr_ger_bat_rom_fin_scr_qcu_arw_rus_heb_tml_owc_amh_jpn_ses	-0.218166923069854	-0.489646956496436	0.625536747650441
98	svk_hin_slo_tha_anl_fin_heb_alb_chh_tsw_ses_spa_ita_bat_sid_bos_lat_mly_sun_mnd_vie_geo_ukr_wly_rus_swe_yor_dgb_akn_sod_bsq_fbf_amr_ctl_swa_tur_moo_ven_aze_hun_prs_lda_guj_zul_gam_lit_bul_arw_ger_est_amh_igb_fre_mcd_mlt_cic_owc_pol_rom_tag_jpn_ewe_dut_swt_bem_azi_xho_urd_bam_dyu_ind_grk_krd_afr_qcu_mol_aeg_glc_kor_eng_por_tig_uzb_scr_knd_pan_tml_cnt_cze_hau_mao_tsn_nor_jav_ben	-0.612127574366825	-1.58085298451063	0.117306882570064
99	tml_owc_heb_chh_yor_rus_lat_bem_ukr_gam_pan_slo_hun_guj_dgb_mol_azi_ven_bsq_jpn_aeg_ctl_vie_tsn_rom_alb_cnt_krd_ben_cic_mnd_jav_ita_bat_zul_fbf_tag_ind_pol_tha_est_bam_fre_mly_akn_sid_hau_hin_ses_dyu_cze_wly_mlt_sun_swa_uzb_lit_tsw_prs_arw_lda_moo_urd_afr_por_sod_qcu_nor_xho_amh_geo_swt_bos_grk_amr_dut_fin_igb_swe_anl_ger_knd_glc_kor_aze_svk_tur_ewe_bul_spa_eng_tig_mao_scr_mcd	-0.137177941258321	-0.325562214768509	0.745486953917902
100	est_fin_spa_lat_scr_afr_ukr_fbf_swt_jav_kor_bos_ewe_mol_ind_moo_cze_uzb_jpn_geo_mlt_ven_eng_tsw_knd_anl_bul_bem_rom_dgb_amr_tml_akn_bat_sun_tig_mnd_swa_ses_vie_tur_mao_krd_tag_ben_rus_wly_guj_svk_nor_dyu_ctl_hun_bsq_pan_lit_sod_cic_fre_sid_cnt_amh_dut_azi_alb_zul_swe_aeg_ita_yor_tha_tsn_bam_gam_hau_glc_qcu_aze_heb_urd_ger_hin_mly_prs_lda_por_slo_chh_mcd_grk_owc_arw_xho_igb_pol	0.239167490673116	0.552741876319629	0.581766329587289
101	tag_scr_svk_bat_zul_jav_ses_fin_geo_chh_krd_uzb_igb_bem_tig_vie_cze_urd_glc_ukr_gam_est_hin_aeg_fre_amr_arw_xho_kor_fbf_ewe_dyu_tha_grk_por_bos_swe_jpn_mcd_swa_ctl_pan_heb_spa_lda_mly_mlt_amh_nor_hau_mnd_wly_owc_tml_cic_ind_sid_bam_ger_lit_rom_aze_mol_bul_ven_mao_hun_alb_dgb_qcu_slo_afr_bsq_azi_ita_tsw_knd_yor_sod_dut_ben_moo_sun_akn_lat_prs_cnt_guj_tur_anl_tsn_swt_pol_eng_rus	-0.0387672317964389	-0.0900187457316895	0.928465907240832
102	nor_azi_ben_ger_kor_glc_cic_por_ven_guj_ukr_mlt_sod_grk_ewe_fin_jpn_pan_slo_igb_mcd_svk_aeg_tur_prs_owc_jav_hun_bos_yor_fbf_uzb_swa_gam_lda_ita_amh_mao_ind_hau_swe_rom_sid_heb_ctl_urd_chh_rus_knd_vie_afr_pol_krd_scr_qcu_arw_tig_tha_anl_lat_mly_akn_bam_sun_tag_zul_cnt_wly_bul_hin_alb_ses_bsq_moo_cze_spa_dgb_dut_lit_est_mol_amr_geo_tml_mnd_xho_dyu_aze_bat_swt_fre_bem_tsw_tsn_eng	0.227075400541656	0.522793304645676	0.602361378054344
103	tsn_slo_alb_vie_zul_mol_afr_swe_urd_mcd_gam_krd_ukr_tml_hin_dgb_fin_spa_aze_uzb_swt_ctl_xho_scr_arw_rus_ger_hau_geo_prs_azi_cze_tur_jav_mao_heb_igb_lit_sid_guj_ind_dyu_fre_pol_ven_bos_fbf_tsw_sun_tig_svk_rom_sod_mly_dut_wly_bul_aeg_jpn_ita_glc_moo_owc_cnt_nor_est_lda_amr_ses_mnd_kor_bam_ben_por_yor_grk_ewe_qcu_chh_tha_eng_akn_pan_mlt_anl_lat_amh_bem_tag_bat_bsq_knd_swa_cic_hun	-0.211534188208161	-0.492933790670645	0.623221255483123
104	aeg_knd_hin_fre_ben_tur_prs_guj_bem_mly_slo_arw_alb_bul_tsn_zul_cic_svk_bam_cnt_mnd_urd_dyu_ven_chh_sod_spa_grk_lat_nor_dgb_ewe_eng_ind_ger_heb_swe_swa_ses_hau_afr_wly_tig_bat_tha_mao_tsw_gam_amh_bos_rom_cze_scr_fbf_yor_glc_ita_ctl_est_xho_vie_fin_sid_akn_jav_mol_igb_pan_moo_tml_lda_mcd_anl_amr_krd_ukr_mlt_por_pol_swt_kor_lit_tag_hun_owc_qcu_sun_aze_azi_dut_uzb_rus_geo_bsq_jpn	-0.59461020674942	-1.38975872617274	0.167920083941612
105	est_fre_aeg_tag_azi_mlt_bat_svk_jav_heb_chh_ukr_pan_tig_akn_lat_lit_mao_bos_anl_sod_mcd_swe_ctl_spa_tsn_dyu_tur_arw_slo_jpn_ind_qcu_fbf_urd_swt_alb_tsw_igb_zul_fin_mnd_hau_swa_guj_ven_yor_ita_bul_dgb_aze_geo_glc_wly_sid_mly_scr_amh_ben_uzb_cic_krd_rom_prs_ses_bam_hin_ewe_ger_bem_rus_lda_knd_grk_owc_por_moo_xho_hun_mol_tml_sun_cnt_bsq_pol_cze_tha_kor_gam_dut_eng_amr_nor_afr_vie	-0.270574847280325	-0.635870138915062	0.526422785039328
106	swa_glc_igb_azi_mol_ukr_dgb_akn_rom_bam_ses_fre_aeg_kor_qcu_bat_lit_pan_mlt_afr_ita_ven_heb_aze_fin_cnt_hau_tha_sod_pol_gam_tig_cze_tml_xho_sun_fbf_ben_arw_uzb_sid_mly_mnd_hun_bos_tsn_knd_jav_ctl_krd_mao_jpn_owc_guj_spa_chh_eng_dyu_est_ewe_swt_lda_ind_bul_svk_geo_moo_tsw_tag_swe_cic_prs_wly_hin_slo_por_tur_scr_amr_urd_anl_grk_amh_bsq_zul_mcd_ger_bem_alb_vie_dut_yor_nor_rus_lat	0.190224813662129	0.436860536639785	0.663225150348469
107	gam_tha_bul_scr_yor_ewe_hun_anl_spa_dgb_grk_bem_akn_aze_mcd_xho_ctl_mao_kor_hin_mnd_swa_afr_prs_dyu_uzb_aeg_mlt_knd_azi_qcu_swt_svk_ven_tag_lit_ben_eng_pol_jpn_fin_ukr_igb_hau_cze_fbf_vie_arw_cnt_pan_fre_urd_mly_sod_bam_ind_zul_chh_tsn_rom_krd_lda_tml_ger_est_amh_bat_mol_geo_wly_glc_tig_alb_bos_lat_sid_dut_por_tsw_nor_bsq_swe_ita_cic_sun_amr_tur_slo_heb_rus_guj_jav_owc_ses_moo	0.14969267110041	0.350219759453362	0.72696573026836
108	por_qcu_afr_grk_alb_lda_ind_igb_uzb_sid_svk_sod_owc_amr_tml_rom_cze_ven_vie_ben_prs_pan_dut_urd_jpn_pol_ita_knd_mao_dyu_arw_tsn_lat_gam_ger_guj_ukr_mlt_cnt_spa_bos_tur_kor_ctl_rus_swa_tha_sun_azi_slo_tag_fre_xho_ses_swe_bsq_eng_aeg_swt_nor_mnd_tig_zul_bul_wly_hun_est_hin_fbf_akn_krd_bat_moo_scr_anl_mly_dgb_bam_mol_yor_tsw_hau_heb_cic_lit_amh_chh_bem_mcd_glc_aze_ewe_fin_jav_geo	-0.0940095603981488	-0.220585466036647	0.825898755147016
109	hin_anl_sun_tur_vie_mlt_swt_dut_hun_fbf_jav_gam_mol_ind_slo_ven_swe_eng_xho_akn_tml_swa_lda_ctl_glc_mnd_owc_afr_urd_rom_fin_fre_tig_tsw_igb_svk_bos_mao_bam_est_scr_krd_tha_ses_ukr_amh_amr_nor_alb_prs_guj_ger_cnt_bem_dgb_mly_pan_mcd_rus_bat_geo_pol_chh_sid_por_bul_sod_aze_uzb_heb_spa_moo_kor_hau_bsq_dyu_tag_wly_arw_aeg_tsn_zul_lat_grk_ben_ewe_azi_lit_jpn_ita_cze_cic_qcu_yor_knd	-0.620447905646472	-1.4974101208207	0.137673005397095
110	uzb_cic_bsq_anl_glc_lit_xho_arw_dyu_swa_tml_ewe_hau_tsw_mnd_ses_ita_kor_bam_cnt_bul_ctl_alb_pol_fin_dut_cze_bem_tig_heb_ger_rom_tur_mao_mcd_lat_swe_tsn_jav_slo_guj_dgb_est_sid_krd_svk_gam_hun_afr_amr_bos_sod_geo_tag_wly_tha_chh_sun_prs_fbf_yor_knd_scr_nor_fre_ukr_mol_igb_ind_pan_urd_vie_por_bat_hin_ven_aeg_aze_moo_amh_mlt_rus_akn_mly_grk_swt_azi_ben_zul_eng_owc_lda_jpn_qcu_spa	0.194023464375728	0.497499148425929	0.620011349299255
111	gam_swe_lda_amh_mlt_chh_tag_mly_mol_cze_fre_aze_mnd_bos_bem_bam_moo_spa_ctl_krd_ita_guj_por_alb_vie_slo_est_zul_uzb_hun_ger_dyu_scr_qcu_eng_dut_tig_fbf_sun_swt_yor_tur_fin_lit_cnt_knd_urd_wly_ben_aeg_pan_mao_rom_xho_azi_swa_owc_hau_akn_prs_lat_heb_ukr_cic_tsw_ses_rus_arw_geo_grk_dgb_bsq_amr_anl_igb_ewe_sid_kor_jav_ind_afr_jpn_nor_ven_hin_sod_tsn_svk_bat_glc_bul_pol_tml_tha_mcd	0.650606842909977	1.52972383040136	0.129479524140324
112	uzb_jpn_mao_ger_mol_xho_cnt_rus_igb_tsn_swt_geo_dut_scr_hun_yor_bam_ewe_anl_bem_swa_knd_azi_dgb_mlt_tag_amr_bos_ukr_dyu_bul_hau_wly_sod_slo_prs_chh_mly_sid_tur_ben_zul_lat_akn_ita_owc_hin_ven_pan_alb_ses_fbf_spa_afr_krd_glc_kor_bat_pol_ctl_cic_urd_aze_tml_fre_mnd_amh_guj_tig_fin_svk_grk_sun_heb_swe_mcd_jav_nor_ind_bsq_qcu_lit_moo_gam_cze_lda_tha_arw_eng_tsw_por_vie_rom_est_aeg	-0.194513986890796	-0.466915401216838	0.641652442635319
113	mcd_slo_sun_swt_fin_tml_moo_tsn_ben_afr_arw_qcu_wly_tig_krd_bem_guj_chh_rus_owc_pan_ukr_cnt_lat_tha_rom_bul_mlt_swa_fbf_pol_mly_tag_bsq_mao_grk_ctl_dyu_sid_amr_est_zul_hun_urd_azi_ger_amh_glc_scr_nor_aeg_kor_cze_hin_tsw_xho_akn_anl_heb_alb_spa_igb_ita_mol_ind_svk_mnd_jav_ewe_bam_dgb_hau_gam_dut_swe_eng_prs_fre_lit_tur_ven_knd_aze_uzb_bat_lda_jpn_cic_bos_geo_ses_sod_yor_vie_por	0.0971803072216077	0.220232675336165	0.826172679130135
114	sod_akn_bos_xho_bul_tur_prs_jpn_lat_tml_bam_bat_ben_mcd_heb_hun_moo_ind_sun_bsq_grk_ctl_tha_pan_mly_gam_uzb_jav_ger_glc_alb_lit_anl_arw_tsn_azi_cic_fin_sid_aeg_swa_mnd_chh_owc_spa_afr_est_nor_rom_dgb_bem_zul_cze_eng_knd_ven_tag_qcu_swe_urd_scr_hin_geo_krd_lda_slo_tig_mao_ewe_mlt_hau_rus_dyu_swt_aze_amr_ukr_dut_igb_vie_fre_pol_guj_wly_fbf_ses_cnt_ita_amh_yor_por_kor_mol_tsw_svk	0.313451489135271	0.771642883221478	0.442282269238423
115	kor_bam_aze_fin_tha_azi_ita_amr_slo_cze_mly_grk_heb_bul_rus_pan_rom_wly_prs_hun_ukr_knd_mcd_jpn_mlt_swt_mao_uzb_spa_swa_akn_est_nor_sid_scr_aeg_afr_jav_chh_mol_urd_cnt_arw_moo_yor_ewe_tsn_hau_lit_vie_dut_sod_zul_bat_owc_tag_hin_swe_por_sun_pol_lda_mnd_bem_ses_geo_cic_tsw_svk_amh_tml_fbf_ind_ctl_dgb_igb_qcu_bos_ben_tur_tig_eng_anl_guj_dyu_ven_xho_alb_lat_glc_krd_gam_fre_bsq_ger	-0.364887994512933	-0.835240877034041	0.405722726262983
116	mol_est_owc_tig_eng_swe_ukr_nor_hin_bam_lat_lit_gam_guj_azi_arw_rom_ewe_swt_fre_lda_heb_rus_mly_spa_bsq_grk_tur_bul_fin_tha_dut_mcd_dgb_alb_wly_hau_pan_ctl_ind_geo_mao_dyu_jpn_mlt_bem_uzb_yor_ven_anl_kor_slo_tag_sid_aeg_ses_prs_igb_sun_aze_afr_krd_hun_por_pol_tsw_jav_vie_qcu_ita_akn_moo_glc_knd_amr_ben_zul_svk_cic_urd_tml_swa_scr_mnd_xho_bos_chh_ger_amh_bat_cnt_fbf_tsn_cze_sod	0.576087687567309	1.38455977637684	0.16950012554484
117	fre_ctl_jpn_tsn_eng_bem_ses_heb_tsw_tha_est_svk_grk_slo_fin_amr_mao_dgb_sod_swt_ukr_geo_qcu_kor_tml_wly_ben_sid_xho_owc_rus_rom_knd_hau_pan_lit_pol_aeg_amh_anl_hin_azi_tag_mcd_ind_bam_bsq_ewe_cze_cic_glc_ita_tur_scr_chh_jav_yor_por_dut_prs_bul_spa_bat_swe_arw_mlt_zul_bos_lat_tig_ven_lda_mnd_sun_vie_igb_afr_uzb_moo_mol_krd_mly_cnt_nor_fbf_akn_guj_hun_urd_ger_dyu_gam_alb_swa_aze	-0.311130559840808	-0.732725194092737	0.465568839496869
118	qcu_fin_mao_aze_hun_igb_azi_dut_ses_hau_kor_rus_dyu_tur_grk_sod_amr_fre_lat_hin_alb_glc_aeg_jpn_bem_mly_bat_ben_cic_amh_fbf_bul_eng_vie_dgb_por_spa_tag_rom_ctl_krd_jav_pan_ita_bam_wly_anl_sun_tig_gam_bsq_mlt_swe_cnt_yor_geo_xho_ewe_ind_urd_mcd_prs_moo_bos_owc_ukr_slo_uzb_mnd_heb_pol_knd_zul_swa_swt_chh_mol_lit_lda_afr_tml_ger_svk_est_cze_nor_scr_tha_ven_tsn_arw_akn_sid_tsw_guj	0.643663213620375	1.65930871904985	0.100422354675007
119	mcd_slo_tsw_zul_cic_tml_knd_bam_ctl_ind_uzb_alb_azi_krd_cze_wly_cnt_mol_fre_mao_geo_lit_mnd_aze_moo_tag_vie_amh_nor_jpn_afr_tur_owc_gam_bsq_glc_ben_swt_yor_heb_guj_pan_ven_tig_qcu_sod_pol_amr_ger_hau_est_spa_tsn_sid_akn_hin_eng_urd_mly_anl_bos_ses_rom_swe_jav_mlt_bat_scr_bem_kor_igb_por_lda_tha_sun_svk_rus_chh_dyu_dut_dgb_lat_aeg_ukr_swa_ewe_prs_fin_xho_hun_fbf_arw_bul_grk_ita	-0.85190243036071	-2.03251099106503	0.0449534681274713
120	ind_ctl_moo_hau_pan_cnt_ewe_igb_bsq_bam_bos_swe_krd_pol_lat_ven_tur_yor_jav_dgb_prs_vie_gam_knd_chh_swt_xho_lit_mao_tsn_arw_geo_afr_slo_tig_spa_kor_hun_nor_mcd_ger_uzb_scr_mol_bul_mlt_azi_bat_owc_cze_tag_rom_ben_ita_amh_ses_cic_mnd_ukr_hin_grk_fin_guj_sod_amr_por_mly_tsw_bem_urd_aze_sun_jpn_aeg_fre_anl_wly_fbf_est_alb_tml_glc_dut_heb_rus_akn_dyu_sid_svk_eng_qcu_swa_tha_zul_lda	0.0247856842685833	0.0622147267425798	0.950525351214653
121	qcu_bul_nor_dyu_lit_fre_ewe_tig_grk_akn_tag_sid_mcd_vie_owc_slo_gam_wly_glc_moo_dut_knd_mly_uzb_ben_kor_swa_afr_tsn_mao_guj_azi_amr_hau_tml_hin_bam_aeg_geo_rus_sun_bem_tha_alb_yor_mnd_ctl_mlt_rom_sod_est_cic_zul_aze_dgb_lat_fbf_eng_xho_amh_tsw_lda_krd_swe_svk_urd_fin_hun_pol_ind_ses_ger_ukr_bat_jpn_spa_bsq_tur_jav_arw_heb_prs_swt_chh_ita_bos_cnt_cze_igb_scr_anl_por_pan_mol_ven	0.471764349846808	1.18500759355938	0.239033771783107
122	bul_bem_tur_fbf_igb_wly_sod_slo_eng_cnt_hin_hun_azi_prs_aeg_bsq_gam_anl_guj_rus_mao_heb_ben_tsn_mol_chh_bam_fre_spa_ukr_ger_ven_est_bos_tag_afr_swe_grk_svk_xho_jav_sid_sun_rom_uzb_glc_lat_ind_swt_alb_aze_swa_hau_cze_pol_mnd_cic_dgb_tml_lda_ewe_kor_scr_knd_moo_jpn_bat_mly_zul_tig_amr_urd_arw_ita_fin_lit_ctl_qcu_ses_dyu_mlt_akn_amh_pan_tsw_yor_krd_dut_tha_vie_owc_por_nor_mcd_geo	0.0035507280294874	0.00879372140152549	0.993002552147489
123	aze_tur_lit_tsn_spa_fre_aeg_fbf_slo_mao_tag_yor_mol_eng_sid_ita_kor_sun_dut_afr_nor_hin_sod_glc_ctl_mnd_wly_fin_chh_swa_arw_mcd_urd_bam_ind_hun_amh_owc_bul_geo_ewe_azi_swt_guj_pol_por_uzb_hau_gam_bos_zul_svk_jpn_alb_rus_moo_anl_tha_xho_cnt_igb_lda_grk_ses_akn_dyu_amr_bat_lat_tml_mly_ukr_ger_tig_tsw_jav_mlt_rom_cic_heb_krd_scr_cze_prs_qcu_ven_vie_est_dgb_knd_bem_pan_ben_swe_bsq	-0.378798469332926	-0.879006322281688	0.381663371957245
124	lat_mol_tag_mly_kor_ukr_xho_akn_geo_bat_por_eng_dyu_fin_arw_ben_tha_fbf_mnd_est_ven_afr_hau_wly_tur_rus_swt_mao_hin_cze_tig_tsn_igb_svk_rom_yor_ses_glc_bsq_gam_cic_bos_guj_ind_krd_amh_ger_aeg_aze_cnt_ita_hun_jav_ewe_mlt_lda_swe_heb_scr_vie_lit_jpn_owc_swa_slo_sid_sun_pan_urd_tsw_bam_sod_qcu_azi_chh_spa_mcd_moo_fre_alb_bul_bem_zul_nor_knd_anl_dut_grk_pol_prs_dgb_tml_ctl_amr_uzb	-0.403859859505257	-1.05135629937733	0.295819186601497
125	hin_fin_uzb_prs_pan_tsw_xho_ger_rus_mao_alb_moo_kor_tml_bos_bat_dut_amr_bem_cnt_amh_hau_qcu_ctl_bsq_bul_sun_grk_tha_fre_aeg_heb_swe_ben_igb_swt_ewe_mcd_geo_scr_zul_mlt_wly_vie_lat_guj_mnd_lda_sid_gam_pol_ukr_afr_lit_svk_anl_cic_sod_swa_tag_spa_glc_eng_krd_urd_yor_chh_owc_dyu_aze_cze_tur_mly_est_rom_hun_ind_tig_jpn_por_akn_jav_tsn_ita_azi_arw_knd_dgb_bam_fbf_ven_ses_nor_slo_mol	-0.225789913228738	-0.526270435965298	0.599953160179913
126	bsq_lat_swe_rus_ven_urd_sun_swa_mnd_anl_pan_grk_tsw_ita_tag_tml_scr_moo_dyu_vie_hin_aeg_jpn_mao_bat_cnt_jav_bul_tig_arw_ger_cze_amr_fre_chh_geo_lda_eng_dgb_knd_mly_por_glc_tur_nor_owc_akn_lit_svk_swt_yor_xho_hau_prs_fin_qcu_wly_alb_hun_mlt_ind_tha_spa_zul_heb_cic_pol_igb_bos_krd_mol_amh_ctl_azi_ben_aze_fbf_bam_guj_sid_bem_dut_est_afr_ses_mcd_kor_sod_ewe_ukr_gam_slo_tsn_rom_uzb	NA	NA	NA
127	spa_tsn_xho_lda_mly_krd_tsw_tig_lit_arw_zul_bsq_ukr_nor_afr_tur_kor_alb_ben_heb_mlt_sid_slo_mcd_bem_akn_mnd_swa_ger_hin_rus_sod_mol_cnt_ven_grk_dut_hau_cic_geo_bat_yor_ind_swt_bam_moo_ctl_owc_hun_prs_tha_guj_est_igb_sun_knd_wly_por_lat_fin_anl_dgb_jav_glc_eng_bul_mao_ita_rom_swe_qcu_chh_ses_dyu_urd_pol_fbf_vie_tml_uzb_tag_fre_amh_aze_jpn_scr_cze_ewe_aeg_svk_amr_pan_bos_azi_gam	-0.0118044505246558	-0.028269449832962	0.977507821664601
128	fre_arw_eng_kor_aeg_ind_est_lda_uzb_grk_sid_tag_pan_heb_xho_moo_anl_bul_dgb_spa_ger_dut_igb_tml_mao_bos_sod_lat_ctl_akn_mcd_swe_cze_geo_tha_alb_swt_ben_rom_hin_bem_cnt_mlt_swa_mly_urd_fin_tsn_zul_sun_aze_tig_ukr_amh_wly_gam_owc_mnd_azi_tur_knd_vie_dyu_ita_tsw_yor_prs_afr_mol_cic_bam_krd_nor_ses_jav_glc_svk_ewe_amr_hun_rus_bat_hau_por_fbf_scr_guj_bsq_qcu_jpn_pol_ven_lit_chh_slo	-0.799079260915891	-2.07181561804048	0.0410513772028806
129	amr_cnt_moo_fbf_mly_dut_mol_lat_por_pan_mcd_zul_bul_arw_swt_ukr_fin_lit_ses_slo_ewe_rom_jav_urd_bos_yor_uzb_wly_tig_sod_nor_lda_akn_fre_glc_jpn_swa_heb_hun_aeg_hin_cic_grk_qcu_krd_tag_est_aze_afr_xho_ven_cze_bam_swe_mnd_tur_pol_scr_guj_prs_hau_bat_owc_geo_tha_spa_ben_tsn_sid_azi_anl_dgb_vie_ind_sun_kor_svk_bem_chh_gam_knd_mao_eng_igb_rus_tsw_ger_tml_dyu_amh_mlt_alb_ctl_ita_bsq	0.342037015582004	0.801693208720089	0.424774132244717
130	wly_tig_tsw_tag_geo_lat_krd_hun_guj_knd_por_aze_tsn_alb_zul_slo_bul_ewe_amr_mnd_heb_jpn_gam_mol_qcu_yor_mcd_moo_swe_spa_rom_cze_svk_urd_fre_tml_pol_vie_bsq_hin_lit_ben_ctl_chh_mly_ukr_sid_pan_jav_bem_dgb_ger_cic_mao_fbf_bam_rus_akn_sod_igb_ita_anl_fin_ses_owc_est_tur_xho_arw_grk_afr_cnt_mlt_kor_eng_tha_uzb_swa_ind_aeg_dut_sun_ven_prs_hau_lda_azi_bat_scr_bos_swt_nor_amh_glc_dyu	0.587192996452033	1.37508058410058	0.172410121730004
131	hau_zul_swa_sun_glc_knd_chh_mol_dgb_mlt_tml_tur_qcu_ger_anl_ita_jpn_krd_bem_owc_mly_tha_spa_tag_ben_vie_nor_ukr_pan_sod_dut_tsw_hun_heb_gam_pol_igb_jav_ses_mao_tig_ind_por_geo_bam_fre_prs_scr_moo_lat_mnd_ctl_hin_afr_bsq_kor_cic_bul_sid_tsn_alb_dyu_slo_mcd_rom_fbf_yor_cze_cnt_ven_aze_rus_grk_swe_wly_ewe_svk_xho_aeg_arw_guj_bos_lit_akn_swt_urd_bat_azi_eng_lda_fin_amh_uzb_amr_est	-0.430277018270501	-1.10523343152362	0.271909567158149
132	pan_urd_yor_gam_fre_hau_tha_tml_lda_est_rus_dut_hun_swe_tur_tag_arw_aeg_amh_ses_ewe_bul_eng_ukr_ita_guj_ind_ven_cnt_fin_azi_hin_uzb_chh_lit_ctl_heb_dgb_akn_dyu_spa_kor_afr_grk_prs_mlt_tsn_anl_tig_bsq_igb_pol_jpn_mcd_aze_scr_por_jav_geo_xho_mao_bem_fbf_svk_moo_sod_knd_mly_lat_swa_slo_wly_sid_nor_amr_mnd_swt_alb_zul_vie_rom_mol_ben_bam_sun_bat_cze_krd_qcu_owc_tsw_cic_bos_glc_ger	0.238134826744329	0.610619828890703	0.542940710863812
133	cnt_ger_bem_tsw_afr_svk_tig_slo_sun_ben_hin_zul_ses_guj_jav_vie_tha_cze_jpn_owc_dut_mol_uzb_scr_amr_heb_mlt_bul_dgb_ven_igb_tml_anl_eng_krd_tur_swa_ita_bsq_ctl_swe_kor_chh_rus_alb_fre_moo_rom_nor_wly_swt_xho_yor_akn_por_bam_ewe_tsn_prs_dyu_pan_azi_est_arw_lit_tag_gam_knd_geo_ukr_qcu_mcd_pol_cic_aze_sid_ind_fbf_spa_lda_aeg_mao_amh_lat_hau_mly_bat_fin_glc_urd_grk_hun_mnd_bos_sod	-0.432932422606869	-1.1334196077955	0.259951494749019
134	azi_ita_swa_bem_chh_tha_tag_owc_cze_ven_tml_mlt_nor_tur_bsq_jpn_prs_hau_bat_sod_sid_wly_qcu_tsw_dut_heb_grk_ewe_rom_glc_uzb_ind_xho_fbf_eng_spa_est_bul_ben_anl_sun_por_mol_svk_aze_ukr_afr_ger_pan_pol_guj_amh_krd_hun_arw_bos_zul_alb_aeg_hin_igb_ctl_gam_slo_swt_cic_tig_bam_tsn_dgb_mcd_ses_dyu_lit_vie_lda_rus_knd_mly_lat_mao_geo_akn_yor_mnd_jav_swe_cnt_urd_moo_amr_scr_fre_fin_kor	0.622113222885097	1.46145439853363	0.14726147444517
135	tag_lit_krd_grk_mcd_nor_ven_cnt_knd_aze_rus_dut_ses_vie_bam_por_fre_fin_anl_urd_jav_mnd_mol_ger_bat_geo_svk_ctl_swe_pan_heb_bem_tig_owc_uzb_ind_tsw_est_prs_amh_bul_afr_jpn_alb_mly_sun_hin_mlt_fbf_ukr_arw_pol_moo_qcu_bsq_zul_wly_lda_swt_slo_rom_lat_sod_glc_scr_cze_tsn_hun_gam_cic_azi_ita_chh_swa_bos_spa_akn_mao_aeg_xho_kor_tur_ben_ewe_tha_igb_eng_tml_amr_dyu_hau_guj_yor_dgb_sid	-0.394795008153501	-0.901356167544257	0.369727350555117
136	grk_lat_ita_sod_dgb_azi_wly_fin_anl_swt_spa_sun_rom_heb_bem_tha_tml_gam_por_tur_tag_bam_ses_uzb_pol_hun_bul_chh_sid_scr_rus_alb_ven_guj_mao_tsn_nor_fre_ukr_owc_bos_krd_aze_ger_pan_xho_ctl_aeg_mly_dut_amr_igb_jpn_tig_bsq_bat_dyu_swe_prs_lda_knd_qcu_mlt_yor_est_urd_fbf_tsw_jav_slo_vie_geo_ewe_mol_eng_akn_hau_lit_cze_svk_afr_cic_hin_glc_arw_ind_cnt_moo_mnd_ben_amh_mcd_swa_zul_kor	0.126005203852433	0.328388887697639	0.743355892164159
137	lat_heb_rus_dyu_cic_pol_mcd_ger_nor_krd_tag_ctl_ita_ven_alb_zul_grk_rom_amh_lit_arw_swt_bsq_tml_knd_est_bam_afr_tig_akn_scr_mao_bos_xho_prs_fbf_bat_glc_slo_kor_aeg_mly_sod_dgb_ses_cze_qcu_hin_chh_lda_ben_hun_svk_eng_jpn_dut_fin_mlt_tsw_geo_hau_moo_mol_cnt_yor_por_igb_tha_swe_urd_fre_vie_sid_gam_sun_bul_tur_wly_ind_mnd_owc_amr_pan_azi_tsn_bem_ewe_swa_aze_spa_jav_anl_uzb_guj_ukr	-0.20135619895668	-0.477559541624617	0.634084220125933
138	alb_ctl_knd_pan_mlt_cze_fre_prs_mly_dut_mao_bul_aeg_tml_afr_tsw_vie_jpn_ewe_wly_ger_geo_gam_mol_qcu_scr_yor_moo_dyu_mcd_grk_rus_lit_kor_swa_amh_swe_tsn_fbf_hun_xho_anl_hau_pol_chh_rom_sun_tig_ind_azi_sod_fin_por_est_tag_swt_heb_spa_ben_akn_sid_tur_bem_bam_nor_dgb_owc_krd_igb_aze_urd_ven_cnt_eng_svk_jav_cic_bsq_lda_glc_slo_hin_zul_bat_ses_bos_amr_uzb_ukr_lat_guj_arw_mnd_tha_ita	-0.206203269148159	-0.507127128337727	0.61326603590043
139	swt_grk_eng_sod_fbf_svk_por_bem_ses_dgb_hau_tur_ven_mao_azi_mly_mnd_cze_kor_ita_zul_tag_owc_est_knd_ewe_cic_tha_cnt_moo_glc_lda_amr_fre_fin_krd_ger_sid_vie_bul_xho_pan_spa_tml_mlt_slo_ind_uzb_tsn_dyu_guj_igb_rom_mol_lit_ben_arw_jav_dut_urd_chh_afr_pol_gam_qcu_wly_hin_prs_swa_tig_ukr_heb_aze_bam_nor_bsq_swe_akn_sun_lat_aeg_ctl_anl_scr_tsw_alb_rus_amh_mcd_jpn_bos_yor_hun_geo_bat	0.290412749550181	0.764265095869545	0.446644079067874
140	krd_lit_akn_sod_aeg_cnt_guj_afr_rus_prs_lda_lat_arw_cze_alb_bsq_amr_kor_glc_sun_amh_grk_dut_dgb_vie_eng_tsw_ewe_geo_rom_aze_tml_zul_xho_bem_yor_hin_qcu_ctl_azi_por_mlt_est_cic_mly_ind_nor_ukr_tur_pol_jpn_tha_hau_svk_ven_dyu_gam_swt_fre_mol_anl_spa_tig_mnd_bam_wly_knd_mao_bos_moo_swa_uzb_pan_jav_ger_ben_chh_scr_igb_mcd_bul_tag_owc_sid_swe_hun_fbf_ses_tsn_ita_heb_bat_fin_slo_urd	0.0664782147597706	0.169122816872513	0.866067347759467
141	swt_heb_rus_svk_tag_uzb_hau_tur_zul_ukr_ses_xho_mol_fbf_ctl_bat_akn_mly_geo_afr_amh_cze_pan_guj_bul_cic_swe_gam_eng_ita_ger_bem_tha_sun_fre_mao_lda_moo_scr_tsw_azi_sod_lat_dgb_nor_urd_chh_qcu_krd_alb_jav_anl_yor_mlt_dut_wly_knd_ven_tig_slo_mcd_ben_prs_kor_arw_swa_mnd_dyu_grk_hun_bsq_vie_rom_tsn_hin_ind_tml_ewe_jpn_por_bos_lit_aeg_aze_owc_glc_pol_bam_fin_igb_sid_spa_cnt_est_amr	0.0842000163388817	0.201078956382093	0.841075962092606
142	kor_swa_mly_fre_svk_bam_fin_hau_bat_tsw_tml_bul_rus_lda_dut_qcu_mol_chh_sod_spa_cze_ita_mlt_ben_eng_moo_swe_amr_owc_sun_afr_pol_igb_bsq_akn_ven_ind_azi_ewe_guj_scr_prs_aze_vie_uzb_aeg_tsn_krd_cnt_mnd_est_lat_tig_knd_cic_alb_ukr_por_swt_arw_nor_heb_ctl_pan_amh_zul_hun_glc_ger_yor_urd_mcd_lit_rom_sid_tag_anl_wly_dyu_tur_jpn_bem_bos_mao_grk_dgb_jav_tha_gam_xho_ses_hin_slo_fbf_geo	0.149964866922357	0.373529581915525	0.709604467268982
143	ben_swe_guj_eng_sid_tsw_cnt_bos_igb_bsq_lit_mly_grk_slo_ctl_ewe_sun_ukr_jpn_tag_fre_xho_mnd_swa_aze_afr_azi_tsn_ind_cic_svk_uzb_krd_gam_chh_nor_est_jav_swt_cze_anl_urd_akn_mlt_mcd_fin_hun_pol_fbf_tur_hau_alb_mao_ses_tig_dyu_lda_dut_amr_heb_ger_aeg_vie_prs_spa_bat_mol_amh_wly_bem_tml_por_ven_bam_rus_ita_moo_bul_pan_sod_scr_geo_yor_knd_glc_dgb_arw_hin_zul_qcu_lat_kor_tha_rom_owc	-0.182477693687385	-0.455635062440796	0.649714502448547
144	mly_afr_est_aze_chh_dyu_ses_mol_krd_bsq_tig_xho_hin_tsw_bem_svk_amh_eng_lit_grk_kor_mcd_alb_lat_ctl_jav_amr_wly_glc_pan_tml_knd_por_vie_swa_bat_cic_prs_ben_tag_fre_dgb_heb_sod_pol_rus_hun_bos_rom_ita_jpn_bam_tur_moo_nor_swt_ger_swe_fin_mlt_mao_geo_mnd_cnt_yor_tha_bul_arw_ind_urd_anl_scr_uzb_spa_akn_zul_cze_dut_sun_guj_slo_gam_azi_sid_ven_aeg_lda_igb_qcu_tsn_owc_hau_ewe_fbf_ukr	0.303430326137767	0.784503292728306	0.434738595480483
145	arw_aeg_ukr_ita_hau_mnd_por_lit_wly_ben_glc_sun_jav_bos_bsq_dut_grk_fin_heb_nor_slo_aze_tsn_geo_fbf_alb_scr_zul_guj_mly_ses_cze_moo_rus_bem_tml_bam_tig_cic_amr_swa_lat_mao_ven_ger_dyu_amh_lda_rom_kor_swt_sod_mcd_mlt_gam_bul_owc_hun_prs_vie_ind_xho_hin_spa_chh_yor_knd_tur_eng_anl_cnt_svk_qcu_fre_afr_tsw_swe_sid_jpn_krd_pan_akn_tag_dgb_ctl_igb_uzb_ewe_azi_bat_urd_pol_mol_est_tha	-0.721236200275031	-1.85328768844929	0.067011760817431
146	lit_bem_grk_hau_bsq_tur_gam_swe_cnt_anl_svk_ita_lda_hun_sun_uzb_qcu_glc_zul_rom_mlt_alb_mol_heb_ben_mcd_fin_fbf_dut_rus_spa_akn_tml_ind_hin_aze_knd_ctl_dyu_moo_swa_ger_guj_yor_krd_azi_cze_chh_owc_pol_por_bat_est_swt_tsw_scr_nor_vie_aeg_ven_jav_afr_tig_cic_pan_mly_arw_bam_geo_bos_lat_dgb_wly_sid_mao_tsn_ses_slo_ukr_amh_urd_sod_mnd_amr_ewe_igb_tag_xho_kor_eng_prs_tha_jpn_bul_fre	0.433422786573792	0.989120733116528	0.325170573084341
147	kor_sid_pol_tag_mlt_bsq_lda_knd_mly_mcd_urd_uzb_vie_fre_tml_zul_sod_alb_glc_aze_ses_ita_swt_wly_yor_sun_lit_ind_cnt_xho_est_chh_owc_amr_dgb_slo_hin_bos_ewe_arw_afr_aeg_scr_mol_guj_spa_tig_prs_tsw_mao_tha_jav_bem_igb_gam_nor_qcu_akn_jpn_bam_fin_por_rus_heb_fbf_tur_swa_svk_hun_dyu_grk_azi_lat_pan_hau_amh_bat_mnd_ven_krd_cic_ger_ukr_rom_dut_moo_ctl_geo_ben_cze_bul_tsn_eng_anl_swe	0.41443301924391	0.968692052008283	0.335211377151269
148	bsq_ses_lda_afr_lit_dyu_guj_mcd_moo_tsn_kor_bos_mnd_wly_heb_swt_arw_fin_lat_amh_tag_prs_akn_grk_knd_svk_ctl_krd_mao_glc_mlt_igb_nor_bat_sid_bem_ita_swa_dut_rus_hin_eng_fbf_cze_yor_jpn_alb_cnt_por_jav_ewe_cic_chh_urd_ben_swe_rom_xho_fre_est_anl_amr_spa_slo_qcu_mol_owc_vie_gam_pol_hun_hau_tsw_sun_pan_tig_aze_scr_uzb_ger_tha_tur_dgb_tml_bul_bam_sod_geo_mly_ind_zul_aeg_ukr_ven_azi	0.260122799285603	0.598131266632339	0.551206229678457
149	ben_arw_bos_grk_knd_tag_svk_tha_scr_gam_anl_akn_dyu_fbf_chh_spa_amr_owc_hin_guj_cze_heb_vie_lit_mao_fin_swa_tig_ses_tsw_dut_rus_jav_prs_qcu_eng_aze_dgb_ger_pol_ewe_tml_aeg_zul_yor_swt_bam_igb_kor_ven_fre_urd_cnt_jpn_mnd_bat_cic_mcd_bsq_alb_mly_krd_mol_tur_glc_geo_amh_est_sid_moo_por_hau_lat_uzb_swe_azi_pan_tsn_bul_ita_sun_sod_mlt_lda_ukr_ind_slo_hun_wly_ctl_xho_nor_bem_afr_rom	0.366742255802541	0.823615579238395	0.412265150634922
150	tur_heb_slo_mcd_bos_mlt_rom_swe_igb_swa_uzb_por_svk_tml_sid_ses_fre_dut_pol_aeg_swt_knd_bul_lat_guj_dgb_tsn_wly_hau_mao_grk_qcu_tig_cic_pan_cze_ctl_hin_tha_gam_owc_arw_alb_sun_akn_afr_glc_mly_yor_ita_tag_ven_bam_rus_ind_nor_mnd_moo_ger_kor_amr_lit_mol_fbf_dyu_geo_fin_est_anl_bat_ewe_ukr_zul_eng_bsq_chh_xho_krd_azi_cnt_urd_aze_jpn_tsw_jav_hun_bem_lda_ben_prs_scr_vie_amh_spa_sod	-0.017110231375168	-0.0386221806321407	0.969274405405818
151	rom_azi_scr_alb_ita_hau_fbf_swt_eng_swa_dgb_est_fin_mly_spa_bat_pan_tsw_glc_ven_aeg_sun_tag_anl_slo_mcd_kor_nor_pol_knd_bul_cnt_jav_zul_akn_ses_uzb_guj_ukr_ben_ger_ctl_tha_rus_tur_heb_dyu_bem_swe_yor_gam_bam_fre_tsn_cic_vie_mnd_dut_cze_amh_mao_wly_grk_ewe_lat_igb_sid_jpn_moo_qcu_urd_xho_lda_mlt_mol_chh_sod_geo_prs_por_afr_lit_tig_hun_aze_owc_hin_bsq_svk_amr_bos_tml_arw_krd_ind	0.532401679087525	1.42584237638655	0.157261869329688
152	fre_bat_rus_wly_mol_ctl_mlt_vie_igb_lda_fbf_qcu_eng_dyu_jpn_hau_prs_cnt_swt_fin_mao_grk_rom_aze_tsn_hin_pol_aeg_chh_owc_mcd_tml_ewe_heb_yor_bul_tur_tha_lit_moo_svk_tig_spa_zul_anl_guj_tag_ind_jav_bsq_swa_dut_akn_azi_amr_hun_swe_sod_ven_ger_scr_amh_dgb_krd_ukr_mly_por_bos_cze_alb_ses_urd_nor_tsw_bem_pan_lat_gam_knd_sid_slo_xho_cic_afr_bam_ben_kor_arw_mnd_glc_est_geo_uzb_sun_ita	-0.0220758657759656	-0.0581247947116601	0.953773933066694
153	aze_fbf_lit_xho_hin_ses_lat_sun_sod_bul_ctl_ewe_amh_arw_amr_pan_pol_mnd_tsw_azi_bam_anl_aeg_zul_kor_fin_dyu_mlt_rom_knd_jpn_lda_hau_urd_mcd_ind_tig_guj_est_owc_tag_mol_bos_geo_jav_afr_mao_nor_swa_ben_vie_grk_dgb_yor_bat_scr_ven_tha_glc_bsq_qcu_moo_swt_ukr_eng_hun_cze_ger_cnt_ita_heb_igb_mly_sid_tur_fre_por_wly_alb_chh_dut_slo_svk_akn_prs_krd_tml_swe_rus_gam_bem_uzb_spa_cic_tsn	-0.230182063628217	-0.595339707957832	0.553062376947332
154	alb_afr_glc_lat_igb_est_bsq_cze_fre_tml_por_ben_kor_spa_mly_vie_fbf_bem_mnd_krd_pol_swa_hau_hin_nor_mlt_sun_svk_cnt_bul_arw_dut_swt_mao_grk_xho_eng_lit_fin_sod_rus_chh_swe_moo_ctl_ewe_aze_ind_anl_dgb_ven_bos_uzb_ukr_tsw_jpn_jav_geo_amr_heb_tig_tur_mcd_rom_gam_amh_ses_sid_akn_owc_prs_tsn_mol_urd_zul_azi_knd_ita_guj_slo_tha_ger_yor_pan_lda_bat_hun_dyu_scr_bam_tag_wly_aeg_qcu_cic	-0.229496753778952	-0.546367139878548	0.586122008973068
155	ewe_lat_prs_zul_tig_rus_mnd_amr_akn_heb_tur_aeg_dgb_jav_mcd_urd_qcu_ben_swe_tsn_nor_hun_igb_vie_yor_krd_ger_ita_azi_sod_glc_arw_chh_fre_knd_swt_bul_aze_fin_fbf_dut_cic_tml_swa_moo_uzb_bsq_wly_sid_mao_ses_owc_eng_bam_mlt_spa_por_geo_kor_gam_slo_pan_tsw_dyu_pol_cze_rom_bat_bem_ind_afr_anl_est_jpn_guj_cnt_amh_ctl_scr_bos_hau_mol_xho_ven_grk_svk_tha_tag_lda_lit_sun_mly_ukr_hin_alb	-0.436356490675945	-1.05627687612156	0.293577932477168
156	krd_bat_eng_amh_bos_bem_wly_ben_zul_glc_scr_arw_ven_rom_guj_bul_grk_xho_lda_mol_cze_sun_fin_chh_mcd_mly_ita_amr_hau_igb_tha_nor_knd_spa_prs_ses_tag_tsn_jav_owc_bsq_lat_fbf_hin_tig_aze_moo_ewe_anl_mlt_hun_mao_pol_cnt_alb_lit_akn_geo_bam_ger_fre_por_ukr_swt_dyu_pan_rus_gam_azi_cic_heb_yor_ind_slo_qcu_tsw_dut_aeg_dgb_svk_kor_urd_swa_uzb_mnd_afr_est_ctl_sod_jpn_sid_tur_vie_tml_swe	-0.0715512450989344	-0.176554142478706	0.860242529638132
157	ind_zul_fbf_kor_ctl_dyu_jpn_slo_bam_krd_amr_sid_wly_sun_tha_tig_azi_tsw_swa_aeg_tag_hau_nor_swt_guj_amh_chh_alb_rom_afr_est_ita_swe_moo_ger_arw_dgb_ses_lda_lat_jav_pol_ewe_bem_glc_anl_qcu_tur_ukr_pan_ben_mlt_hin_scr_fin_akn_prs_spa_yor_uzb_sod_mnd_mao_aze_ven_bat_xho_bsq_bul_bos_vie_dut_gam_eng_grk_lit_geo_cic_mcd_heb_por_knd_hun_svk_mol_igb_cnt_urd_cze_fre_owc_tml_tsn_mly_rus	-0.63245221213105	-1.46498385369899	0.146297879556264
158	hin_lat_xho_hau_bul_ger_knd_qcu_afr_sun_igb_pol_fin_pan_scr_eng_amh_moo_dgb_gam_bsq_svk_nor_heb_ben_ind_aeg_tag_geo_cze_yor_uzb_amr_azi_ven_glc_jpn_sid_arw_bos_swe_zul_swt_tig_urd_tha_prs_fbf_rus_mly_hun_por_slo_spa_kor_ita_alb_anl_mol_bat_ewe_ukr_mnd_krd_tml_owc_cic_aze_cnt_dyu_bem_mcd_tur_guj_vie_sod_dut_tsw_rom_chh_est_ctl_lit_jav_grk_lda_fre_mlt_wly_mao_ses_bam_tsn_swa_akn	0.418813050729327	0.932518463134075	0.353483317547577
159	mlt_akn_arw_yor_qcu_jpn_jav_gam_bam_cnt_pol_bem_urd_bul_xho_heb_knd_svk_eng_slo_rom_sid_prs_fbf_hun_fre_hin_alb_grk_ind_sod_lat_cic_ukr_mnd_kor_rus_afr_wly_mao_lit_amh_swe_vie_por_owc_swt_ven_tha_hau_aeg_chh_igb_aze_nor_bsq_ben_mcd_fin_ctl_ses_mly_moo_tml_bat_ita_tsw_guj_dgb_azi_geo_lda_pan_zul_dyu_est_sun_ger_tig_tag_tur_glc_krd_swa_amr_tsn_mol_scr_anl_bos_ewe_spa_cze_dut_uzb	-0.126927347470935	-0.295675163421184	0.768137332552986
160	mlt_por_jav_ctl_tml_aeg_sod_azi_rus_lda_hun_ben_nor_zul_tha_gam_owc_rom_ven_grk_urd_akn_tag_cic_afr_tur_pan_fbf_jpn_prs_heb_cze_swa_bul_hin_lat_guj_mol_scr_swe_krd_tsn_dyu_alb_est_ses_tig_aze_sun_chh_kor_mcd_tsw_ewe_svk_fin_anl_bsq_yor_dut_uzb_knd_dgb_geo_fre_mnd_vie_amr_igb_bos_hau_xho_swt_mly_bat_cnt_amh_wly_ukr_slo_lit_spa_ger_qcu_bam_ita_pol_eng_moo_arw_sid_bem_mao_ind_glc	0.389416589338307	1.0143188291438	0.313062289624995
161	tml_jpn_fbf_ven_fre_vie_prs_urd_mcd_svk_sod_ind_swa_swe_ita_ewe_yor_bul_mol_ctl_aze_fin_anl_igb_afr_chh_zul_bsq_sun_lda_bam_swt_tag_amh_dut_knd_kor_rus_uzb_ger_xho_est_hun_moo_ukr_alb_cze_grk_spa_cnt_bos_mao_tha_wly_gam_heb_nor_dgb_hin_guj_tig_tur_rom_eng_hau_mly_aeg_owc_qcu_tsn_krd_pol_por_lit_bat_bem_geo_amr_slo_jav_ses_pan_azi_lat_mlt_ben_glc_mnd_arw_sid_akn_cic_tsw_scr_dyu	-0.674005528620058	-1.75529935951754	0.0825010232394417
162	glc_bul_gam_fin_sod_scr_alb_heb_krd_rus_bem_bat_tsw_amr_guj_anl_tml_pan_spa_xho_cze_jav_ita_dut_lat_sid_nor_cic_chh_kor_knd_bsq_hun_ben_ses_akn_tag_mlt_zul_hau_eng_swe_ctl_swa_wly_prs_ind_mnd_hin_azi_uzb_slo_swt_mol_urd_ukr_lit_pol_bos_cnt_owc_bam_lda_dgb_sun_mly_arw_ger_qcu_vie_fbf_moo_ewe_dyu_svk_rom_tig_fre_est_grk_mao_yor_ven_igb_tha_aze_aeg_geo_mcd_tsn_tur_por_afr_jpn_amh	0.135566536210892	0.325319348578397	0.745670146203975
163	uzb_bem_mao_mly_sod_cze_owc_bam_jav_alb_ses_mnd_cnt_igb_lit_jpn_chh_amh_kor_zul_grk_por_fre_swt_eng_pan_tha_hin_qcu_dgb_prs_afr_tsn_xho_glc_moo_aze_bul_scr_mol_heb_sid_krd_nor_urd_swe_geo_ind_ita_ukr_wly_arw_guj_tsw_svk_tml_amr_rom_cic_mlt_tag_knd_tur_fin_lda_spa_hun_bos_anl_ger_rus_swa_fbf_ben_pol_dyu_mcd_ewe_ctl_akn_hau_dut_yor_vie_sun_lat_azi_est_aeg_tig_slo_bsq_ven_bat_gam	0.370985709404659	0.849111622650959	0.397999620461129
164	hun_afr_mao_jav_aze_grk_scr_cnt_urd_swe_cic_knd_dyu_fre_jpn_xho_bos_tag_lat_sod_amh_fin_nor_spa_dut_ses_sun_zul_ukr_swa_tsw_est_geo_ita_ben_wly_cze_slo_bam_alb_hau_tig_glc_tml_ind_hin_mol_uzb_akn_mcd_amr_svk_anl_ctl_tur_chh_lit_por_bat_mnd_ewe_moo_mlt_owc_sid_arw_rom_bsq_ven_gam_yor_rus_bem_kor_igb_prs_dgb_eng_guj_vie_qcu_azi_fbf_tha_bul_pol_tsn_pan_mly_aeg_krd_lda_heb_ger_swt	-0.166913681559472	-0.429938866759789	0.668234690742423
165	uzb_vie_geo_ind_jav_bos_ses_wly_yor_tur_rom_afr_sod_bat_mcd_pan_owc_spa_dgb_mnd_anl_aeg_igb_xho_bam_fre_bsq_bul_swt_aze_ukr_rus_eng_pol_tig_est_tha_slo_urd_ben_glc_ewe_mol_lit_tml_krd_cic_hau_cze_amr_swa_sun_mao_ven_fin_moo_mly_zul_bem_lda_prs_tsw_chh_gam_alb_knd_swe_dyu_amh_lat_hun_tag_azi_qcu_dut_heb_cnt_ger_kor_por_fbf_jpn_akn_arw_nor_hin_svk_sid_grk_scr_mlt_ctl_tsn_ita_guj	0.216621512949199	0.503425626865328	0.615855395814346
166	est_rus_amr_tsw_moo_ukr_swa_ita_sid_aze_glc_lat_sod_mnd_sun_hin_rom_tml_ind_afr_spa_krd_scr_lda_uzb_akn_prs_ewe_tha_slo_swe_amh_tur_pan_qcu_bat_dgb_cic_pol_vie_jav_arw_azi_mly_tag_fbf_por_mao_dut_cze_guj_eng_ven_ses_knd_igb_bem_nor_hun_mol_jpn_grk_lit_hau_owc_heb_bsq_xho_swt_cnt_yor_urd_svk_mcd_ctl_dyu_gam_wly_kor_geo_mlt_bos_bul_alb_ben_aeg_bam_fin_zul_chh_anl_tig_tsn_fre_ger	0.0357069136890181	0.0834281480795487	0.933690422329992
167	xho_sun_knd_tig_wly_mnd_tsn_heb_mly_tml_ctl_prs_lit_dut_ses_grk_scr_bos_rus_afr_geo_swa_chh_ind_bat_aeg_guj_por_cnt_ukr_nor_amh_bsq_igb_pol_ewe_fin_qcu_moo_amr_azi_dgb_lat_lda_spa_est_ita_tag_bem_tur_sid_svk_ger_gam_bam_hau_slo_swt_kor_zul_anl_krd_urd_uzb_akn_mlt_yor_dyu_cic_rom_tsw_alb_jav_hin_ven_jpn_sod_tha_mao_ben_fre_cze_bul_owc_eng_mol_vie_swe_aze_pan_mcd_glc_arw_hun_fbf	-0.0546004135939969	-0.137271743624401	0.891112756827712
168	mly_prs_azi_ukr_ses_tsn_zul_igb_glc_hin_fre_alb_spa_anl_cze_mlt_arw_bul_wly_mol_cnt_aze_ita_dut_tag_grk_mao_lda_slo_amr_owc_bos_tig_amh_eng_sun_bam_hun_ind_bsq_vie_por_dyu_chh_yor_hau_heb_pan_xho_jav_geo_ven_kor_tur_cic_dgb_tha_lit_fbf_scr_mnd_uzb_bem_jpn_tsw_swt_ctl_est_krd_swe_ewe_rom_bat_moo_urd_svk_sod_qcu_sid_lat_aeg_tml_pol_fin_ger_swa_ben_rus_afr_akn_nor_knd_mcd_guj_gam	-0.178905504244575	-0.409546332150909	0.683080538100653
169	slo_ven_krd_jpn_igb_hun_spa_rom_bem_alb_cnt_tsw_yor_gam_hin_mcd_eng_sun_kor_fre_rus_mly_arw_anl_tml_ses_svk_azi_amr_swe_bul_wly_lat_lit_heb_fbf_hau_mlt_sod_guj_moo_scr_ita_prs_vie_est_bam_geo_uzb_pol_mol_tag_afr_swa_xho_owc_cze_swt_mao_urd_bsq_aeg_tha_tur_ukr_ben_glc_grk_mnd_zul_chh_amh_ewe_ctl_knd_fin_tig_lda_cic_bat_akn_dyu_nor_qcu_bos_ind_jav_dut_ger_pan_por_dgb_tsn_aze_sid	0.335910911519502	0.757109005495088	0.450898488953096
170	anl_ses_est_mlt_fbf_ind_dgb_fre_chh_swe_swa_amr_por_sid_akn_bam_fin_bsq_knd_scr_tha_swt_lit_uzb_ewe_ger_bat_ben_tig_gam_mao_kor_sod_dut_jpn_arw_svk_bem_prs_tml_slo_mly_ven_bos_moo_glc_mnd_alb_eng_tsn_wly_spa_dyu_sun_krd_jav_aze_cic_pan_guj_hin_pol_zul_nor_tag_bul_mcd_cze_cnt_yor_lda_ita_aeg_azi_geo_xho_amh_afr_rom_tsw_grk_lat_rus_tur_heb_ukr_qcu_owc_ctl_hun_igb_urd_vie_hau_mol	-0.365529747131402	-0.943467750936895	0.347886272690469
171	jav_svk_tml_lat_aeg_hau_moo_amr_ger_ben_xho_cnt_mao_qcu_bam_ven_tsn_hin_fre_pan_knd_sun_scr_bul_dyu_sid_mcd_cic_tig_mnd_bsq_gam_nor_swt_eng_anl_geo_swe_glc_jpn_tsw_wly_igb_chh_hun_rus_dgb_fbf_uzb_tha_lit_mol_guj_owc_ukr_mly_tag_tur_rom_vie_ita_ctl_grk_swa_est_lda_yor_kor_ind_dut_urd_alb_bem_bos_afr_ewe_prs_fin_spa_pol_azi_zul_arw_aze_bat_krd_amh_sod_heb_ses_mlt_cze_akn_slo_por	0.66166873124466	1.73203528707643	0.0865827649817826
172	geo_mol_scr_ben_jav_aeg_dgb_vie_tha_ven_qcu_cnt_krd_akn_chh_swt_jpn_tsw_ses_urd_rus_nor_dut_gam_glc_heb_hau_swe_ita_pol_cic_anl_mao_sid_bam_sun_ger_swa_hun_tsn_owc_tag_igb_ctl_alb_lat_bem_uzb_aze_mly_azi_amr_yor_tur_dyu_ewe_ukr_xho_lit_sod_arw_guj_pan_bos_bat_zul_tig_tml_spa_por_bul_hin_fin_kor_afr_cze_est_knd_rom_lda_grk_eng_wly_ind_amh_fbf_mcd_moo_mlt_bsq_fre_svk_prs_slo_mnd	-0.428086976957381	-0.950943386463555	0.344097963428933
173	tsn_est_svk_ger_krd_arw_mao_igb_dut_nor_uzb_fbf_slo_geo_alb_tha_xho_urd_hau_pan_prs_lda_afr_owc_mcd_lat_amh_ses_amr_chh_cze_tag_guj_jav_glc_bul_tur_rom_mol_rus_bsq_bos_bat_dyu_aeg_spa_ind_swe_bam_moo_tsw_heb_ukr_swt_fin_cic_hin_fre_mnd_pol_mly_vie_azi_zul_sid_ven_lit_ewe_swa_jpn_dgb_akn_bem_wly_yor_cnt_ctl_scr_sod_tig_knd_ita_por_aze_grk_sun_eng_kor_mlt_hun_qcu_tml_ben_gam_anl	-0.417238886845907	-0.973779506418734	0.332692083477764
174	tml_arw_dgb_pan_knd_ita_qcu_glc_zul_ukr_cze_bem_prs_ewe_geo_jav_alb_anl_fre_vie_ger_tig_mlt_yor_rus_swe_ses_mcd_aeg_swt_hau_urd_spa_hin_mao_afr_akn_lda_cic_svk_tsw_eng_xho_sun_pol_hun_est_jpn_mly_wly_azi_sid_bul_igb_grk_ben_heb_gam_ctl_lat_amr_guj_scr_moo_sod_fbf_tha_cnt_kor_bam_dyu_dut_fin_ven_uzb_por_slo_bat_ind_aze_rom_bos_krd_nor_tsn_chh_mnd_tur_swa_owc_tag_lit_mol_amh_bsq	0.523577664545158	1.29185296623618	0.19960925303814
175	cic_swe_tsw_mnd_bam_guj_bul_zul_fbf_uzb_qcu_fin_lda_bos_swt_kor_ben_owc_lat_por_grk_geo_afr_glc_mlt_ewe_wly_slo_amr_amh_ukr_est_chh_yor_nor_ses_moo_svk_scr_pol_azi_cze_ita_ctl_sod_hun_sid_akn_bat_fre_tsn_ger_tag_anl_lit_tig_prs_aze_jpn_arw_rus_pan_jav_hin_mcd_ven_bem_cnt_mol_swa_ind_tur_heb_sun_bsq_urd_spa_gam_igb_eng_knd_rom_mao_xho_tha_tml_dyu_alb_mly_dgb_aeg_dut_krd_vie_hau	-0.590237893140518	-1.55595958710796	0.123114342108872
176	amr_pan_ind_urd_sun_guj_mnd_fbf_por_scr_fin_bul_qcu_vie_fre_swe_arw_dut_ctl_azi_bam_tur_amh_hau_hin_glc_tag_zul_ger_jpn_dyu_chh_eng_ses_tsn_mcd_igb_heb_tig_mol_yor_rus_slo_ukr_krd_est_tha_ven_cic_bem_pol_ben_cnt_dgb_geo_rom_hun_kor_cze_jav_uzb_swt_spa_akn_bat_grk_lit_aze_lat_mlt_aeg_anl_ita_tsw_prs_wly_bsq_afr_mly_xho_ewe_gam_tml_bos_svk_swa_moo_mao_knd_alb_owc_lda_sid_nor_sod	0.302746461096848	0.737315059371415	0.46278695407332
177	yor_mly_pan_anl_est_zul_geo_ses_tur_hun_azi_dgb_fre_rom_dut_bem_chh_pol_slo_dyu_jav_eng_ctl_lat_ger_spa_glc_arw_hin_cnt_moo_vie_hau_swe_wly_ukr_guj_cic_ven_lit_scr_por_tsw_mao_owc_swa_bam_bsq_fbf_aze_svk_bat_bos_afr_knd_ben_tml_amh_gam_sun_uzb_krd_xho_kor_alb_lda_tha_tsn_ita_igb_ind_cze_mcd_ewe_nor_rus_sid_qcu_bul_grk_aeg_fin_jpn_urd_tag_heb_akn_swt_amr_sod_mlt_tig_prs_mol_mnd	-0.379480763705445	-0.987077868789557	0.326165611650945
178	mol_heb_igb_sod_ger_owc_cnt_sun_pol_vie_yor_cic_hau_moo_sid_ses_tur_mnd_tsn_wly_bam_bem_dyu_azi_lat_spa_arw_lit_dut_scr_guj_zul_aze_ctl_hun_xho_qcu_alb_amr_ven_krd_swe_bos_anl_bul_uzb_swt_fbf_knd_fre_aeg_pan_slo_est_hin_geo_gam_rom_mlt_bat_tsw_tha_afr_ben_urd_jpn_cze_eng_dgb_nor_akn_mao_mcd_fin_ukr_ind_kor_amh_svk_tml_tag_tig_bsq_por_jav_ita_prs_ewe_swa_chh_rus_lda_grk_mly_glc	-0.133632722017954	-0.301682701801017	0.763567522392143
179	moo_arw_amh_dut_chh_mcd_mao_scr_sun_wly_hun_uzb_hin_mly_dgb_anl_bat_glc_akn_bul_aeg_alb_xho_fre_ind_gam_lat_lda_yor_ses_ctl_cnt_ben_tig_bos_ven_tsw_pan_qcu_tur_urd_rom_bsq_bam_pol_hau_aze_ukr_spa_sod_svk_jpn_tsn_owc_fin_krd_por_dyu_prs_lit_nor_cic_swt_est_azi_swe_mol_zul_grk_afr_ewe_vie_heb_sid_jav_slo_cze_amr_swa_tag_eng_rus_kor_ita_ger_knd_fbf_tml_igb_bem_mnd_guj_mlt_geo_tha	0.142934250319402	0.365808955704796	0.715338402949078
180	ven_aze_alb_ewe_kor_ses_krd_fre_bul_dgb_bos_bat_wly_fbf_sid_swa_rus_heb_nor_igb_aeg_slo_hin_afr_glc_tsw_knd_fin_ctl_bsq_tig_jpn_lat_eng_cze_pol_cnt_lda_mcd_grk_ind_ita_hau_lit_amh_guj_geo_tur_owc_dut_ger_tsn_tha_uzb_spa_tml_ben_amr_akn_dyu_swt_yor_azi_chh_swe_urd_sun_mao_mol_prs_rom_ukr_mnd_bem_anl_scr_est_mlt_pan_arw_zul_moo_svk_tag_vie_gam_hun_mly_por_qcu_sod_bam_cic_xho_jav	-0.0758405273916125	-0.193349824196832	0.847106661246025
181	vie_bam_swt_sun_urd_bat_mlt_zul_uzb_glc_igb_ses_lda_tha_aze_ven_azi_bem_fre_rom_pol_prs_hun_tig_yor_ukr_lit_owc_guj_hau_mnd_lat_amh_spa_tur_aeg_bul_dgb_est_slo_moo_heb_grk_kor_sid_dut_ctl_tsw_hin_jav_ben_ger_swa_mao_bsq_mol_gam_geo_qcu_tag_ita_xho_tsn_dyu_afr_cic_arw_akn_knd_wly_bos_swe_anl_amr_fin_tml_cnt_mcd_jpn_chh_krd_por_svk_fbf_mly_cze_scr_pan_rus_nor_sod_alb_eng_ewe_ind	0.0938515600600596	0.214111418460033	0.830928917505741
182	cze_spa_owc_eng_amh_qcu_ger_dut_mao_slo_ben_urd_yor_lit_swt_pan_prs_tsw_hau_amr_mly_moo_mol_dgb_dyu_gam_jav_glc_krd_ita_knd_anl_ctl_svk_bam_cnt_geo_fbf_tha_lat_bul_swa_scr_tml_hun_aeg_bem_alb_bat_grk_arw_xho_cic_nor_afr_jpn_wly_swe_fin_pol_vie_lda_kor_sid_bos_ukr_guj_tur_heb_mnd_ind_hin_tig_rom_por_mcd_fre_ses_azi_igb_bsq_ewe_uzb_est_ven_zul_aze_sod_chh_akn_sun_tsn_mlt_rus_tag	NA	NA	NA
183	hun_swe_pan_cnt_bsq_sid_tml_ukr_rus_spa_geo_bos_jpn_swa_arw_ben_ind_bat_pol_tsn_dyu_ita_vie_sun_fre_lat_hau_grk_igb_swt_tig_heb_amh_prs_azi_aze_cze_guj_bam_slo_dut_lda_zul_owc_urd_afr_yor_gam_tsw_uzb_bem_xho_est_kor_cic_mnd_mcd_rom_fin_tur_alb_akn_scr_chh_wly_aeg_nor_por_eng_ven_qcu_glc_jav_knd_ger_mly_anl_krd_ctl_ewe_hin_dgb_mao_moo_sod_svk_amr_lit_tag_mlt_ses_tha_bul_mol_fbf	0.483312587779569	1.10293369813426	0.272901859307161
184	swe_cic_yor_bam_svk_guj_prs_amh_aze_fbf_tsn_hau_igb_qcu_mol_eng_tml_scr_bsq_glc_vie_krd_mnd_swt_akn_tha_mly_fin_tag_wly_azi_afr_hin_ind_lda_arw_ewe_alb_zul_tur_lit_cze_geo_rus_ven_heb_spa_pol_pan_sid_chh_por_ukr_moo_sod_est_knd_kor_jav_owc_nor_lat_tsw_ben_ses_dut_slo_mlt_dgb_grk_bos_mao_xho_mcd_dyu_amr_rom_bat_ctl_bem_sun_cnt_urd_gam_ita_ger_fre_tig_aeg_uzb_swa_jpn_hun_bul_anl	-0.168835793980603	-0.434138104209858	0.665193694245624
185	alb_nor_bat_tsw_mao_est_bsq_mcd_tag_chh_bos_dut_ben_bul_sod_ven_fre_ses_mlt_jpn_sid_svk_arw_anl_cnt_vie_hau_sun_jav_gam_wly_tml_fbf_knd_krd_azi_pan_moo_glc_zul_qcu_yor_lda_tig_rom_igb_swe_ger_mnd_bam_eng_uzb_rus_dgb_kor_aeg_owc_urd_swa_tsn_heb_amh_slo_swt_fin_guj_ewe_hun_dyu_hin_lat_scr_ind_aze_amr_bem_ukr_afr_grk_prs_cic_geo_ita_ctl_xho_akn_spa_mol_cze_pol_por_lit_mly_tha_tur	0.214656779471606	0.550221361899388	0.583486688649632
186	rom_mlt_ukr_uzb_eng_tur_ven_lat_pol_ind_afr_tig_lit_bem_bat_grk_moo_anl_guj_prs_akn_cic_heb_azi_aze_dyu_cnt_arw_mnd_sid_knd_est_fin_jpn_sod_amr_qcu_jav_hun_cze_tag_aeg_tsn_igb_nor_mao_mol_glc_svk_sun_alb_bul_hin_urd_geo_tml_amh_spa_slo_ita_ewe_ctl_bsq_vie_scr_wly_swt_bos_gam_dgb_pan_bam_ger_kor_hau_fbf_tsw_xho_mly_lda_swe_chh_por_tha_ses_zul_dut_yor_owc_ben_mcd_rus_swa_fre_krd	-0.0424861187353229	-0.0949831657238972	0.924532555380591
187	tag_bsq_qcu_por_arw_tml_gam_mol_ukr_bos_yor_krd_dut_rus_mnd_scr_ger_alb_mly_geo_vie_fre_wly_bam_fbf_aeg_lit_tur_cic_knd_kor_ses_tig_moo_pan_anl_prs_ita_lda_sid_eng_jpn_akn_amr_ben_svk_mcd_xho_mao_owc_azi_pol_swe_dgb_guj_spa_afr_sod_igb_tsn_swa_chh_bat_rom_zul_tha_swt_cze_est_sun_jav_cnt_amh_ctl_dyu_ven_glc_hau_mlt_aze_ind_slo_lat_tsw_bem_uzb_heb_grk_urd_bul_nor_fin_ewe_hun_hin	-0.328889399083408	-0.746396189486768	0.457310796693178
188	lat_por_ctl_azi_rus_ind_grk_mao_geo_tsn_igb_guj_yor_hau_hun_krd_akn_tag_prs_ukr_sun_tha_bam_cic_ewe_mlt_amr_swe_spa_bos_lda_tml_alb_eng_moo_fre_slo_anl_fbf_ses_ger_amh_zul_bsq_swt_ita_vie_tur_ben_scr_dyu_bul_bem_dut_pol_heb_wly_fin_tig_swa_kor_gam_svk_knd_owc_est_bat_pan_glc_afr_rom_tsw_mcd_sod_dgb_mnd_urd_hin_jpn_arw_mol_aze_lit_xho_mly_ven_uzb_nor_chh_sid_cnt_jav_aeg_qcu_cze	0.0758916733989969	0.176236503466203	0.860491345663281
189	zul_fre_lit_igb_geo_alb_guj_fin_bul_yor_slo_mcd_hau_tha_tsw_dut_sid_aeg_arw_amr_tml_chh_sod_tsn_ses_azi_ctl_heb_eng_ind_nor_cic_mnd_dyu_vie_qcu_xho_ven_hin_wly_glc_sun_svk_bos_hun_owc_amh_knd_ita_krd_ewe_pol_anl_tig_akn_uzb_ben_ger_rom_rus_ukr_lda_swt_fbf_gam_bsq_dgb_mly_grk_kor_prs_cze_scr_tag_spa_bam_urd_moo_afr_por_lat_mao_jpn_mlt_swa_jav_pan_bat_tur_cnt_swe_mol_bem_aze_est	0.272029342320163	0.628268468867145	0.531367977004244
190	lda_fre_rom_cnt_pan_vie_afr_ses_heb_xho_lit_chh_ben_alb_mao_yor_hau_nor_grk_mol_aeg_arw_sid_ukr_slo_bem_fbf_tha_amh_tsw_ewe_zul_sod_ven_aze_bsq_mly_mlt_jpn_svk_dut_mnd_swt_prs_bam_tig_moo_ind_ita_jav_krd_spa_ctl_cze_azi_dyu_cic_lat_knd_geo_gam_wly_akn_urd_dgb_amr_uzb_ger_scr_mcd_sun_kor_qcu_est_igb_anl_glc_tur_fin_tag_swa_bat_rus_owc_guj_eng_pol_bos_bul_hin_tsn_tml_swe_por_hun	-0.0468719629753526	-0.106553141560882	0.915373006037752
191	ses_azi_ita_jav_pol_wly_grk_guj_fre_tsw_uzb_ewe_rus_bat_bos_moo_tsn_mcd_nor_swe_knd_xho_kor_mao_mlt_igb_ger_bsq_cze_eng_cic_spa_tur_fin_akn_ind_heb_est_jpn_urd_amh_afr_bam_swt_gam_hau_zul_dut_qcu_chh_arw_amr_fbf_hin_krd_swa_hun_aze_mnd_glc_tha_bem_scr_dyu_rom_tig_mly_lit_por_dgb_pan_slo_cnt_mol_aeg_alb_sid_tag_tml_svk_yor_sun_geo_vie_ukr_bul_sod_ben_prs_lda_lat_ven_owc_ctl_anl	-0.065416326725088	-0.153230986514201	0.878548110925296
192	grk_lit_hun_lat_urd_fin_rom_sun_nor_hau_mao_moo_xho_owc_rus_jav_aze_mcd_mly_vie_tur_azi_dgb_bat_ind_ewe_swt_akn_tha_alb_ger_swe_afr_fbf_qcu_guj_krd_pan_ben_eng_bul_dyu_ctl_amr_lda_wly_slo_igb_swa_sod_svk_mlt_glc_geo_bem_yor_chh_anl_est_mnd_tsw_pol_tag_amh_bsq_bos_cze_cnt_ita_scr_sid_gam_ses_aeg_tig_cic_zul_kor_tsn_heb_mol_prs_uzb_spa_bam_jpn_arw_knd_dut_ven_por_ukr_hin_fre_tml	-1.42880138238518	-3.49427477273967	0.000729925808947397
193	tag_tig_afr_arw_mly_ind_mol_dyu_tsw_glc_ger_xho_fbf_heb_vie_ben_dut_ven_guj_anl_rom_cze_qcu_aze_geo_prs_lit_gam_pol_mcd_est_swt_zul_uzb_owc_dgb_fin_swa_bam_bat_ukr_sun_cnt_lat_grk_sid_chh_igb_jav_yor_bsq_slo_hau_akn_mnd_tml_bem_hun_amr_knd_nor_mlt_bos_rus_por_kor_krd_pan_ita_hin_aeg_scr_eng_swe_spa_ewe_fre_azi_lda_alb_sod_moo_amh_ses_mao_tha_ctl_bul_tur_wly_cic_urd_svk_tsn_jpn	0.447412092162457	1.04412677107794	0.299133200889375
194	amh_swe_ctl_svk_lda_dyu_mly_gam_dut_mao_hin_chh_rus_por_glc_knd_pol_mol_sid_lat_tsn_uzb_pan_ses_swt_hun_bul_jpn_moo_aze_ben_sod_ita_wly_scr_bos_est_lit_afr_zul_mnd_ewe_vie_sun_owc_slo_fre_arw_tha_rom_guj_swa_nor_eng_tur_cnt_tml_cze_jav_bat_azi_spa_mcd_geo_anl_prs_fin_igb_tig_amr_qcu_urd_ind_mlt_grk_ger_xho_alb_akn_ukr_bsq_dgb_krd_cic_heb_aeg_bam_yor_kor_ven_tag_tsw_hau_bem_fbf	-0.624307485941638	-1.66230923457454	0.0998178799226569
195	bat_owc_bam_igb_alb_heb_zul_ben_mnd_arw_jpn_vie_xho_por_bul_rus_cic_pan_ven_sid_sun_mly_ses_mol_tur_guj_mlt_tag_bsq_bem_lat_fbf_hin_cze_anl_urd_ita_hau_aeg_spa_dyu_glc_sod_akn_dgb_tml_rom_prs_mcd_bos_ctl_wly_tsw_fin_tig_tha_grk_nor_svk_fre_swa_tsn_mao_hun_slo_scr_est_azi_geo_gam_cnt_kor_afr_aze_lda_eng_lit_ewe_ind_qcu_chh_yor_ger_moo_ukr_pol_amr_krd_dut_swe_jav_swt_knd_amh_uzb	-0.798609204762699	-1.91856015153747	0.0581071261277119
196	heb_moo_ger_afr_lit_mnd_arw_ses_anl_sod_swe_alb_bul_owc_tha_mol_amr_est_zul_cze_fin_dgb_akn_ven_ind_bat_geo_mlt_mly_bam_aze_sid_ewe_nor_rus_lda_kor_azi_mcd_hau_gam_slo_sun_chh_uzb_amh_cic_igb_glc_tsn_ukr_cnt_jpn_swa_jav_fre_yor_qcu_swt_knd_hun_tur_dut_ita_vie_krd_xho_pol_aeg_lat_scr_bos_fbf_dyu_ben_ctl_prs_urd_bsq_pan_grk_rom_wly_spa_tsw_bem_eng_por_mao_hin_tml_guj_svk_tig_tag	-0.164603878795513	-0.456070088244713	0.649402807486277
197	azi_cze_mao_vie_hin_bem_spa_jpn_grk_sid_fbf_ses_mly_dgb_fre_fin_ewe_kor_mnd_heb_tml_bam_owc_uzb_prs_gam_por_jav_xho_ven_alb_bos_scr_hun_nor_sun_ind_lit_anl_dyu_tig_bul_tur_pan_ger_krd_tag_wly_afr_akn_eng_ben_svk_chh_geo_slo_arw_knd_hau_ctl_pol_swe_qcu_aze_yor_igb_tsw_bsq_mcd_lda_cic_tsn_ita_aeg_amr_dut_moo_swa_lat_cnt_rom_swt_sod_amh_guj_bat_tha_ukr_est_rus_mlt_zul_urd_mol_glc	0.77549789014708	2.01418194859971	0.0468792228110231
198	bos_hin_sid_sun_cic_rom_bsq_ben_grk_tsw_mcd_tml_wly_est_ven_arw_jav_tha_geo_chh_afr_swe_spa_kor_aze_yor_cze_akn_jpn_fbf_ukr_ita_lat_swt_uzb_alb_xho_bul_zul_swa_mnd_prs_tur_sod_mlt_guj_rus_amh_dyu_hun_lit_por_ses_pol_knd_dut_gam_svk_pan_tsn_lda_mol_mao_ewe_tag_tig_glc_heb_ind_scr_mly_moo_nor_krd_hau_bam_bem_azi_igb_amr_qcu_fin_slo_vie_eng_owc_ctl_cnt_ger_bat_anl_fre_dgb_aeg_urd	0.229620484793987	0.536838132596906	0.592661425465346
199	aeg_bem_cic_bam_kor_yor_sod_akn_guj_urd_moo_azi_rom_cnt_ind_uzb_amh_sun_nor_jav_est_slo_eng_heb_fin_owc_mao_bos_ses_ven_wly_fre_prs_tha_vie_pol_igb_gam_spa_ctl_svk_bul_tag_swt_dyu_dgb_ukr_alb_arw_por_grk_knd_bat_xho_amr_tsn_tsw_ger_swe_mcd_geo_glc_tig_ewe_sid_qcu_mnd_swa_bsq_lda_tml_fbf_chh_cze_zul_ben_lit_tur_ita_mly_hau_scr_pan_jpn_lat_mlt_hin_aze_rus_anl_mol_afr_krd_hun_dut	0.266987181560519	0.604346617105434	0.547084766918562
200	amr_ses_kor_slo_krd_eng_tsw_svk_hun_jpn_tha_urd_rus_mnd_arw_swe_lat_ewe_bos_gam_xho_mao_bat_est_lit_yor_ben_guj_tag_bem_ind_bul_owc_ven_rom_dyu_mly_sid_moo_swt_tur_por_cze_amh_dgb_ukr_tsn_chh_fbf_afr_mcd_alb_pan_bam_mol_glc_grk_fre_jav_nor_vie_aeg_cnt_azi_wly_ctl_fin_qcu_geo_lda_ger_mlt_tig_ita_scr_sun_cic_swa_bsq_knd_igb_tml_zul_prs_hin_spa_sod_hau_uzb_aze_heb_dut_anl_akn_pol	0.458924424087106	1.21002223157503	0.229336995219783
201	spa_ben_bem_gam_cze_tha_tag_sod_hun_lda_alb_bsq_sun_fre_moo_mcd_uzb_azi_pan_ind_dyu_swe_kor_tml_mnd_hau_cic_urd_glc_mly_anl_sid_dgb_aze_rus_yor_svk_chh_tur_zul_guj_jpn_tsw_lat_dut_swt_cnt_swa_bul_pol_por_geo_nor_owc_hin_heb_scr_bos_ukr_amr_krd_tig_mlt_mol_eng_lit_bat_slo_vie_bam_amh_wly_aeg_akn_arw_grk_ctl_tsn_ita_ses_jav_fin_rom_prs_ger_xho_afr_ven_qcu_ewe_knd_est_igb_mao_fbf	0.830553191364215	2.24753679131668	0.0269697000948642
202	bat_ita_cic_ses_jav_hau_ven_azi_jpn_geo_krd_sid_est_fin_sod_igb_amh_aze_swa_zul_rus_guj_arw_spa_dgb_pol_knd_lit_ben_tsn_bsq_mly_svk_kor_bos_hin_ewe_ger_mnd_vie_ctl_uzb_cze_tha_tml_dut_mol_scr_hun_pan_urd_bul_gam_yor_glc_tsw_cnt_anl_nor_heb_aeg_tur_sun_owc_mao_fbf_xho_afr_mcd_rom_grk_swe_chh_alb_ukr_por_wly_amr_lat_prs_swt_ind_akn_fre_tag_lda_dyu_moo_bam_qcu_tig_bem_slo_eng_mlt	-0.132336455718965	-0.336978941268897	0.736892064452608
203	rus_lda_knd_lit_bsq_slo_dut_ukr_tag_tml_akn_fbf_bem_heb_bul_dgb_ita_krd_mnd_azi_anl_tig_sod_moo_swe_mlt_prs_gam_tsn_svk_mol_mao_uzb_ctl_yor_fin_tha_geo_ven_lat_nor_bos_igb_urd_mly_cze_mcd_bam_cic_alb_ewe_aeg_por_chh_tur_bat_swt_hun_ses_eng_spa_amh_glc_scr_sid_qcu_dyu_sun_ind_pol_pan_hin_vie_xho_est_arw_zul_swa_fre_afr_wly_hau_jav_ben_cnt_guj_amr_owc_jpn_aze_rom_ger_tsw_kor_grk	0.279139158524542	0.656860203898469	0.512893022141231
204	tha_spa_tsw_dyu_svk_amr_ind_ctl_prs_vie_ven_swa_mao_tml_fre_dgb_rus_fbf_swe_cnt_akn_ben_ita_mnd_uzb_wly_pol_rom_glc_sun_krd_hun_jav_yor_geo_tig_est_lit_ewe_eng_scr_bat_jpn_hau_amh_afr_pan_tag_bos_slo_sod_tur_qcu_dut_bul_mcd_lda_bsq_xho_mol_aeg_bem_mlt_urd_grk_igb_kor_ukr_azi_knd_sid_anl_guj_gam_ses_zul_heb_fin_moo_nor_cic_aze_ger_bam_owc_chh_alb_arw_cze_lat_hin_por_swt_tsn_mly	0.12631645234588	0.293517258802515	0.769780816600498
205	grk_mao_urd_mlt_anl_azi_mol_bam_dut_cze_svk_jav_igb_tha_gam_mnd_hau_bsq_heb_owc_aeg_guj_arw_spa_ses_prs_ita_ctl_vie_ewe_dgb_ukr_rom_cnt_swe_tml_sod_fre_qcu_hin_swa_por_fin_lit_geo_tig_jpn_pol_aze_slo_rus_swt_hun_bul_pan_wly_scr_nor_uzb_tur_ind_est_ben_fbf_ven_tsn_mly_xho_eng_afr_tsw_kor_knd_bem_dyu_sun_lda_mcd_lat_chh_amr_zul_amh_moo_krd_yor_sid_alb_bos_cic_akn_bat_ger_glc_tag	-0.222889440043218	-0.534207912895045	0.594472420437941
206	akn_sod_vie_hin_dyu_kor_tsw_fbf_cic_prs_por_amr_chh_tml_gam_anl_qcu_est_ukr_tag_bul_bos_sun_wly_pol_urd_mao_eng_spa_hun_slo_tur_fin_svk_ben_alb_swe_heb_uzb_mlt_nor_pan_mly_knd_bam_lat_aze_arw_igb_cnt_jpn_mcd_aeg_ewe_afr_ind_cze_ger_geo_tsn_owc_ses_ctl_lda_guj_lit_mnd_krd_sid_jav_dgb_swt_bat_glc_azi_tha_hau_ita_bsq_tig_dut_rom_ven_moo_mol_rus_grk_yor_bem_scr_swa_xho_zul_fre_amh	-0.409070299829236	-0.956624871031843	0.341236812327901
207	lit_hau_mcd_bul_tig_est_ses_akn_knd_eng_krd_owc_chh_kor_mol_tml_amr_amh_guj_mao_heb_ind_aze_pan_prs_qcu_sod_dgb_wly_ukr_cic_dyu_tur_mly_lda_ven_ita_grk_rus_dut_gam_tsn_jav_ewe_nor_afr_uzb_moo_bem_tag_spa_fre_slo_yor_azi_sun_jpn_arw_tsw_hin_mnd_tha_bos_swe_fbf_aeg_zul_cze_swa_cnt_pol_igb_svk_ctl_glc_bat_swt_mlt_ben_geo_scr_lat_vie_ger_xho_hun_anl_rom_bam_sid_por_bsq_alb_urd_fin	0.00947617725128116	0.0241619651230834	0.980775184999888
208	jav_knd_spa_tsn_ctl_tha_yor_lat_akn_swe_slo_pol_xho_tsw_hin_ben_mly_svk_wly_ses_amr_mnd_krd_lit_lda_jpn_kor_est_cnt_ukr_cze_amh_fre_afr_tag_bat_azi_ger_bam_gam_vie_scr_cic_arw_fbf_tig_bul_rus_prs_igb_ita_mcd_dyu_swt_anl_eng_rom_mao_pan_hau_fin_ind_urd_hun_aeg_mol_sid_ewe_bsq_swa_dut_dgb_chh_mlt_sod_glc_aze_uzb_heb_sun_nor_moo_tur_ven_bos_zul_por_bem_owc_tml_grk_geo_guj_qcu_alb	0.00289473168180001	0.00755285934603657	0.993989925585854
209	ven_azi_moo_jav_bsq_ewe_krd_sid_tag_prs_ben_vie_amh_hin_cze_knd_sun_xho_lda_qcu_ind_bam_igb_scr_tha_hau_anl_nor_eng_ger_ita_uzb_swa_zul_ctl_alb_tsw_mol_swt_fre_guj_jpn_mao_grk_por_bul_hun_akn_chh_mnd_slo_aze_owc_mly_aeg_rom_bos_amr_dyu_gam_fbf_sod_dgb_pan_lat_pol_cnt_ses_mcd_fin_urd_ukr_afr_spa_glc_geo_mlt_arw_cic_tsn_est_lit_wly_yor_tml_swe_rus_svk_bat_tur_bem_heb_dut_kor_tig	0.254613096380717	0.648539387616366	0.518234337546004
210	jav_owc_ita_afr_tig_ind_bam_yor_knd_bat_cic_tha_nor_mol_krd_mnd_tsw_guj_mcd_est_cze_mlt_amr_spa_amh_ukr_moo_tsn_anl_chh_kor_swt_sid_bul_dyu_sun_swe_hin_cnt_bsq_por_azi_fbf_xho_qcu_aeg_lda_ven_lat_rus_alb_bem_jpn_swa_pan_mao_wly_tur_akn_uzb_pol_hau_hun_sod_slo_arw_dut_tag_ses_glc_aze_igb_ben_scr_vie_heb_bos_eng_dgb_fin_mly_geo_grk_rom_gam_urd_lit_ctl_ewe_zul_prs_svk_tml_ger_fre	-0.0679734374933692	-0.156419814967773	0.876041175814195
211	fin_bsq_guj_ses_ven_ben_mao_cze_svk_yor_hau_dut_tur_knd_swe_mol_pan_dyu_mnd_vie_cnt_lat_lda_geo_bat_xho_tsn_ctl_uzb_tha_pol_bam_aze_jpn_rom_ewe_ger_swt_nor_grk_moo_est_fre_glc_sod_bos_sid_qcu_scr_tag_krd_akn_sun_eng_tig_owc_mcd_ukr_spa_mly_rus_prs_ind_alb_ita_afr_lit_anl_dgb_slo_tsw_amh_por_swa_urd_hun_aeg_tml_wly_jav_igb_fbf_chh_hin_zul_bem_heb_azi_amr_arw_mlt_gam_cic_bul_kor	0.402094303183898	0.93027092259212	0.354639330694132
212	tha_lat_lit_geo_mlt_ctl_bem_tsn_tag_bat_dut_hun_lda_tml_arw_jav_vie_ewe_qcu_sun_cze_mly_zul_cic_uzb_sid_grk_bos_tur_wly_afr_urd_swa_tsw_ukr_krd_mol_alb_hin_aze_kor_owc_amr_aeg_knd_dgb_eng_ind_ita_bam_azi_scr_mcd_fbf_gam_fin_yor_xho_rom_bul_prs_swt_chh_tig_swe_sod_bsq_rus_por_akn_ven_dyu_pol_est_jpn_guj_hau_igb_ger_fre_ben_mao_heb_spa_svk_cnt_nor_amh_glc_ses_moo_mnd_slo_anl_pan	0.184011303223767	0.417606641383458	0.677197300400057
213	chh_anl_mlt_aze_mcd_amr_tsn_cnt_tsw_ctl_heb_sun_swa_cze_ven_pan_yor_bat_ses_arw_bsq_ind_fbf_tag_bos_hau_aeg_urd_sod_xho_pol_fre_svk_bam_slo_qcu_por_tig_zul_ben_eng_nor_lda_dut_amh_krd_spa_est_knd_ger_dgb_geo_ewe_swt_jpn_alb_cic_grk_mol_owc_swe_ukr_lat_kor_tml_tur_hin_mly_scr_uzb_sid_moo_akn_igb_tha_mao_prs_fin_ita_azi_jav_guj_dyu_lit_bem_mnd_glc_hun_afr_wly_gam_rus_bul_vie_rom	-0.729192510358911	-1.72505184721422	0.0878398804562121
214	ger_ukr_guj_amr_mnd_swt_hun_igb_zul_est_nor_eng_bam_chh_akn_swe_ctl_rom_mao_afr_por_jav_fbf_tsn_bem_mol_urd_dyu_fin_cze_alb_tag_owc_yor_jpn_ven_pan_aeg_mly_ses_qcu_kor_mcd_scr_sid_grk_tha_tml_swa_sod_bsq_xho_tsw_tig_gam_sun_amh_dgb_aze_uzb_lit_ind_fre_cnt_slo_cic_anl_azi_arw_ewe_krd_mlt_bul_knd_glc_heb_ita_pol_tur_lat_wly_geo_rus_hau_lda_prs_svk_spa_dut_bat_moo_hin_bos_vie_ben	-0.320372622380268	-0.714000569375675	0.477014998757712
215	hau_gam_moo_hin_bam_amr_prs_bos_wly_zul_ses_mlt_tag_ewe_knd_rus_fin_ind_geo_chh_swa_jav_tml_xho_sid_igb_akn_alb_ven_tig_ger_vie_tsn_sod_pol_qcu_kor_pan_ctl_krd_mao_lit_mly_azi_guj_dgb_yor_sun_amh_dyu_slo_fre_aze_swt_hun_anl_mnd_lat_eng_ben_svk_dut_glc_cze_rom_tur_bat_urd_afr_tha_owc_nor_ita_cnt_bul_est_fbf_mol_swe_mcd_arw_cic_ukr_por_lda_bsq_spa_heb_bem_jpn_scr_aeg_tsw_grk_uzb	-0.18236225493593	-0.478166538840783	0.633653791324871
216	uzb_lat_jav_grk_ind_swe_sid_tsn_chh_urd_glc_dgb_aeg_fin_zul_owc_ctl_bos_rus_fre_ben_pol_tsw_nor_spa_ven_dyu_knd_xho_hau_hun_bat_tag_bsq_anl_mol_bam_ger_afr_geo_mly_tha_por_eng_pan_kor_krd_ses_mcd_alb_akn_cze_hin_igb_mlt_dut_bul_ewe_cic_tig_qcu_est_slo_aze_mnd_moo_lda_arw_prs_bem_azi_scr_mao_swa_gam_vie_guj_ukr_heb_cnt_tml_swt_sun_ita_svk_amr_tur_lit_fbf_jpn_rom_wly_yor_sod_amh	-0.193615963455673	-0.444572220543121	0.657661815384001
217	por_jav_xho_vie_hun_bos_ukr_aeg_ger_aze_qcu_hau_tml_owc_pol_tsn_heb_svk_fin_geo_wly_ses_pan_nor_rus_azi_eng_tig_amh_anl_hin_bat_cze_mly_mao_rom_jpn_mol_zul_akn_tur_afr_est_scr_krd_lda_ind_chh_amr_ben_fre_bem_mcd_mlt_cic_tha_swt_arw_yor_fbf_glc_bsq_ita_swa_uzb_dut_knd_lit_gam_ctl_slo_bam_tsw_bul_tag_grk_lat_ewe_moo_sod_sun_dgb_guj_mnd_prs_ven_spa_sid_urd_kor_swe_igb_dyu_cnt_alb	0.316988473347769	0.758586130473028	0.450018409947481
218	wly_ven_tur_amh_yor_vie_cze_aze_prs_bul_bos_alb_arw_ctl_cic_bsq_rus_svk_scr_ita_mao_hau_bem_tsn_eng_sod_tig_aeg_anl_tml_glc_lat_qcu_heb_ewe_akn_grk_dyu_zul_pol_guj_knd_mol_tsw_mnd_fre_geo_mlt_cnt_uzb_jpn_dgb_igb_hun_ben_owc_nor_lda_mcd_jav_afr_swe_ukr_ses_chh_fin_gam_dut_tag_amr_ind_krd_spa_urd_bam_swt_mly_sun_por_moo_slo_ger_lit_rom_pan_bat_fbf_hin_xho_kor_est_swa_sid_azi_tha	-0.664764489168197	-1.5311309834248	0.129131661395042
219	slo_anl_moo_fin_mly_pan_geo_cnt_tig_nor_uzb_svk_hun_swe_guj_glc_akn_afr_mao_aze_gam_tag_bul_spa_est_igb_fbf_swa_ctl_kor_ses_mcd_bat_por_tha_sid_mnd_hin_arw_rus_bem_qcu_ven_lda_scr_heb_aeg_sod_tur_dyu_bsq_dgb_knd_hau_krd_ewe_prs_jpn_amr_cic_tsn_ukr_eng_mlt_grk_bam_dut_mol_azi_bos_fre_tsw_cze_pol_sun_swt_rom_jav_wly_lit_urd_ben_zul_tml_alb_amh_lat_vie_ind_xho_ger_ita_yor_owc_chh	-0.138154725268075	-0.302355353873539	0.763056367241625
220	mnd_uzb_fre_heb_cic_knd_lat_svk_tsn_bat_lda_zul_rus_tig_azi_tml_spa_geo_owc_ewe_fbf_eng_tsw_mly_bul_ctl_slo_tha_ses_bos_mao_pol_swa_ita_dgb_ind_scr_prs_guj_qcu_ukr_ger_bsq_mol_alb_mlt_bem_igb_tag_amh_yor_dut_cnt_grk_xho_sun_nor_vie_ben_rom_lit_gam_hau_hin_afr_chh_swt_ven_dyu_akn_swe_krd_anl_arw_cze_jpn_fin_jav_wly_pan_sid_por_glc_est_hun_tur_bam_aze_aeg_amr_urd_kor_sod_mcd_moo	-0.323726985880421	-0.744352909957911	0.458539713734296
221	lat_mol_tml_aze_ind_scr_jav_hin_geo_tag_knd_fin_mly_lit_vie_spa_chh_amh_moo_azi_mao_alb_sod_fbf_slo_rus_pol_ses_cnt_prs_mnd_sid_mlt_pan_zul_rom_igb_qcu_ukr_owc_dyu_swe_tsw_guj_yor_hau_grk_akn_tig_heb_bat_ben_bsq_anl_bos_bem_dut_urd_cic_aeg_por_ita_sun_tur_uzb_jpn_bam_nor_amr_cze_hun_glc_tha_kor_swt_arw_tsn_xho_wly_ctl_swa_svk_ewe_mcd_est_eng_afr_ven_krd_fre_bul_ger_dgb_gam_lda	0.494897518963199	1.13097142708061	0.260975236943541
222	yor_tha_aeg_svk_azi_dgb_rom_geo_tur_arw_dut_heb_kor_grk_amr_glc_mao_alb_tag_cic_ewe_vie_sun_fin_bat_mol_ger_ita_hau_urd_hun_moo_mlt_gam_hin_nor_est_jav_jpn_cze_mcd_chh_igb_tsn_spa_anl_lit_knd_cnt_pol_akn_fre_qcu_lda_wly_swa_ben_tig_sid_ctl_krd_bul_ven_amh_scr_mly_bem_tsw_bam_ind_aze_owc_afr_sod_tml_mnd_slo_swt_pan_eng_uzb_dyu_rus_guj_prs_ses_xho_lat_bsq_swe_ukr_fbf_zul_por_bos	0.366968679413704	0.945035082766396	0.347089796042403
223	knd_grk_jpn_geo_wly_aeg_sid_bul_anl_chh_mol_dyu_alb_ita_ind_azi_uzb_mly_scr_ewe_swa_bam_owc_tur_ven_afr_por_kor_slo_pol_tsw_hun_igb_dgb_lda_swe_dut_cnt_ben_pan_yor_fin_mcd_akn_vie_nor_fre_tha_rus_bat_glc_bsq_fbf_cze_krd_sun_prs_cic_svk_urd_tig_guj_eng_ukr_hau_spa_hin_lat_tag_tsn_tml_ger_jav_heb_mnd_xho_sod_mlt_lit_amh_arw_bem_amr_swt_aze_est_rom_gam_bos_mao_ctl_qcu_moo_ses_zul	-0.617437468586569	-1.60641330402443	0.111573371827291
224	kor_amh_ger_dyu_rus_glc_akn_arw_jpn_tag_spa_ind_guj_mnd_cnt_dgb_lit_fbf_eng_hin_tsn_ewe_aeg_grk_tig_scr_swe_lda_bem_sod_aze_ukr_afr_fre_bam_mao_cic_por_geo_wly_qcu_tur_nor_igb_est_tha_svk_amr_chh_ben_bat_tsw_hun_sun_sid_mly_dut_gam_heb_vie_ita_pan_jav_lat_mol_krd_anl_moo_urd_cze_owc_mlt_swt_tml_pol_ctl_azi_bsq_bos_swa_xho_uzb_zul_alb_ven_knd_mcd_slo_fin_rom_bul_ses_yor_prs_hau	0.0469617059457458	0.112449203604737	0.910709607737492
225	wly_igb_arw_por_mnd_mly_moo_tur_xho_knd_krd_anl_afr_tml_mlt_aeg_fre_cze_fbf_mol_geo_tag_grk_owc_rus_ger_glc_est_jpn_pol_fin_amh_tig_ukr_zul_swt_tha_amr_swa_urd_spa_alb_prs_sid_yor_ven_akn_sun_dgb_bam_azi_dut_aze_ses_pan_svk_lda_tsn_uzb_nor_ben_cnt_eng_guj_swe_kor_ctl_mcd_dyu_qcu_chh_heb_hau_lat_gam_bsq_ind_hin_bul_bat_cic_ita_scr_vie_tsw_bem_hun_mao_jav_sod_slo_lit_ewe_rom_bos	0.171985962543271	0.413887533788073	0.679909426241908
226	prs_hin_guj_aeg_mlt_glc_yor_ind_sun_ita_slo_tsw_dgb_pan_nor_vie_swt_rom_bsq_bam_bul_owc_azi_ses_ven_afr_tsn_zul_kor_lit_fin_mol_tur_moo_uzb_alb_igb_por_heb_tha_dyu_spa_mcd_fbf_cnt_wly_amh_sid_ewe_cic_mnd_tig_arw_anl_xho_krd_swe_lat_bat_jpn_jav_aze_hun_hau_dut_scr_knd_geo_tag_urd_mao_tml_qcu_eng_ben_svk_ctl_amr_grk_rus_est_ger_gam_bos_pol_lda_bem_fre_ukr_chh_sod_mly_swa_cze_akn	-0.0591819323127212	-0.129651337281051	0.897122289146025
227	gam_krd_ukr_alb_lat_fbf_dgb_svk_bul_aze_eng_heb_scr_hun_arw_swa_amh_afr_chh_bos_slo_knd_mao_hau_tur_urd_mcd_tsw_tha_wly_por_hin_aeg_pol_cic_geo_sun_bat_amr_ses_zul_sod_anl_mly_glc_moo_swe_bam_qcu_rus_fre_jpn_xho_mlt_ita_ind_fin_tag_owc_bem_dut_bsq_akn_tsn_uzb_est_kor_dyu_ven_tml_vie_mnd_cnt_mol_ctl_grk_lit_guj_ewe_cze_lda_prs_pan_yor_sid_swt_igb_azi_spa_ben_tig_rom_ger_jav_nor	-0.181562773384041	-0.428840130322532	0.669031288533875
228	amr_sid_alb_chh_spa_por_uzb_ita_xho_ven_ukr_bam_mol_mcd_eng_dut_nor_pol_tsw_aeg_dgb_heb_cic_hin_ses_wly_bos_hau_tsn_fbf_zul_knd_owc_swe_fin_jpn_afr_swt_glc_mao_geo_kor_amh_krd_igb_bul_guj_yor_swa_tig_mlt_bsq_cnt_bat_akn_jav_prs_tag_tml_mnd_rom_azi_cze_arw_est_sod_moo_dyu_anl_qcu_aze_grk_lat_hun_bem_svk_urd_ind_ben_vie_fre_sun_rus_ctl_pan_scr_slo_mly_lda_lit_ewe_tur_ger_gam_tha	-0.353786383361293	-0.796865549042744	0.427558796839078
229	ven_mao_geo_vie_mlt_jpn_ger_amr_tur_dgb_wly_por_bem_xho_mly_dut_ben_ita_lda_sid_rus_spa_nor_chh_anl_qcu_ukr_bos_pan_afr_swa_pol_swt_svk_akn_ind_mnd_ses_heb_scr_zul_hau_tsw_lit_tig_tml_jav_prs_tha_hun_grk_igb_mol_tag_mcd_urd_lat_knd_moo_swe_fbf_bat_aze_hin_kor_cic_bam_slo_uzb_amh_bsq_est_rom_aeg_ctl_sod_gam_eng_azi_dyu_glc_arw_cze_tsn_owc_ewe_cnt_krd_alb_yor_fin_sun_guj_bul_fre	0.267824919454381	0.642307302249112	0.522253909510171
230	tig_vie_uzb_bam_svk_mnd_geo_dyu_cze_anl_mcd_swa_moo_ses_krd_bat_cnt_mao_scr_por_dgb_ctl_lda_bul_tha_hin_akn_mlt_fin_rom_dut_spa_sod_sid_aze_bsq_kor_amr_amh_swe_mol_pan_bem_azi_xho_glc_est_grk_zul_hun_ben_mly_aeg_wly_ind_hau_gam_eng_fre_qcu_tur_arw_ukr_ewe_ven_guj_ita_prs_heb_tsw_cic_urd_pol_afr_jav_igb_owc_yor_lat_tml_jpn_bos_swt_knd_sun_ger_rus_slo_alb_lit_nor_tsn_tag_chh_fbf	-0.548968321164136	-1.48582651711697	0.140707160565822
231	alb_ita_lat_fin_zul_mnd_jav_afr_krd_grk_vie_glc_uzb_yor_rus_rom_lit_tsn_sun_lda_bsq_svk_mcd_azi_urd_ven_cze_ses_dyu_bos_mao_heb_nor_wly_fre_chh_hun_por_eng_gam_pan_scr_swe_tig_amh_ger_owc_bat_anl_tur_mly_swa_tag_spa_moo_ukr_ctl_dut_ben_aeg_tml_bam_sod_akn_igb_bul_est_xho_tsw_jpn_qcu_swt_hin_kor_pol_aze_bem_mol_geo_amr_dgb_cic_slo_arw_guj_hau_cnt_prs_sid_ewe_tha_mlt_ind_knd_fbf	0.0813563556322225	0.211902257506512	0.832646999958286
232	moo_yor_tha_ukr_dgb_vie_wly_bam_mao_arw_akn_lat_tur_cze_amh_rom_afr_cic_ger_jpn_bul_nor_jav_tag_mlt_hin_ses_kor_ewe_lit_azi_ven_slo_zul_svk_bos_heb_knd_sun_prs_est_bat_hun_ben_bsq_swt_aze_swe_cnt_krd_pol_fre_dut_scr_qcu_glc_sid_eng_ctl_rus_guj_spa_xho_geo_dyu_aeg_alb_gam_igb_ita_grk_por_mcd_mly_tml_ind_bem_urd_tsn_swa_mol_pan_tsw_owc_fin_sod_uzb_amr_tig_fbf_hau_lda_mnd_chh_anl	0.371883332193698	0.867009343516225	0.38816839627971
233	pan_lat_mcd_bem_lda_ger_svk_bos_owc_slo_bam_ctl_tig_chh_wly_tur_amr_ita_scr_heb_rus_hun_dut_hau_gam_jav_knd_eng_cic_swe_guj_fre_moo_est_mlt_tml_anl_hin_glc_cze_uzb_aze_ven_tsw_sid_spa_prs_grk_kor_mnd_aeg_qcu_bul_ben_dgb_rom_por_mol_krd_lit_vie_tag_xho_tsn_ewe_fbf_akn_jpn_alb_zul_arw_azi_bat_pol_tha_ses_swa_cnt_geo_fin_ukr_mly_igb_swt_mao_yor_afr_nor_ind_amh_sod_bsq_sun_urd_dyu	-0.457689313851113	-1.17698355532936	0.24220564672623
234	sod_pan_owc_fin_lda_glc_swa_lat_tml_ind_jpn_mly_vie_rom_kor_tsw_heb_est_bsq_dyu_ses_tur_hin_arw_chh_tsn_qcu_ven_tha_swt_krd_ctl_bam_cic_xho_nor_eng_igb_prs_mao_fbf_uzb_yor_sid_pol_fre_ukr_bem_knd_bul_dut_amr_spa_ben_amh_dgb_zul_mol_mcd_anl_grk_hun_aeg_mnd_cze_slo_bos_azi_svk_moo_ger_alb_tag_scr_tig_wly_mlt_swe_lit_rus_sun_hau_gam_por_geo_bat_guj_ita_cnt_jav_afr_urd_ewe_akn_aze	-0.449080150561249	-1.02873678958406	0.306271530822479
235	jav_cic_ctl_swe_cze_geo_amh_ven_swt_mlt_ukr_aeg_hau_ewe_tml_nor_dgb_amr_mnd_svk_ses_ben_ger_sid_urd_zul_jpn_mol_eng_lda_knd_sun_tsw_hun_slo_afr_xho_bem_azi_owc_por_tsn_rus_wly_heb_bat_tig_spa_grk_glc_dyu_mly_uzb_arw_tha_akn_chh_scr_bam_tur_anl_alb_bsq_ita_moo_fbf_aze_est_fin_vie_dut_kor_tag_rom_pol_qcu_cnt_igb_lat_mcd_bul_ind_mao_lit_pan_sod_swa_bos_guj_fre_hin_yor_gam_krd_prs	0.749360905127062	1.95618161657336	0.0534441802975155
236	tha_svk_jpn_est_owc_dgb_bat_pan_bem_gam_glc_mao_xho_fre_chh_eng_dut_moo_yor_sun_fin_lit_mlt_ind_tml_scr_ven_grk_guj_cnt_geo_azi_igb_hau_lda_mcd_amh_sod_amr_fbf_qcu_nor_bul_sid_afr_ita_ctl_urd_mol_ukr_ewe_mnd_tag_alb_rus_aeg_bsq_mly_kor_hun_heb_jav_tig_bos_aze_cic_swa_anl_slo_vie_prs_tsw_dyu_cze_ger_ben_knd_tsn_akn_bam_rom_lat_arw_uzb_swe_pol_ses_krd_spa_swt_wly_por_hin_zul_tur	-0.604213353196808	-1.57907119144151	0.117715169207829
237	bul_prs_lda_fre_eng_dut_ukr_fin_heb_svk_bsq_uzb_swe_ind_ita_tig_zul_bem_swt_pol_bam_ven_ben_igb_jpn_hun_scr_fbf_ses_kor_grk_akn_moo_tha_azi_aeg_mlt_hin_vie_sod_tur_cic_xho_rus_amr_mnd_rom_jav_pan_knd_qcu_cnt_yor_slo_krd_sid_mly_afr_lat_tsw_swa_ctl_owc_cze_sun_glc_lit_tag_mol_est_tsn_dyu_bat_hau_dgb_nor_ger_gam_chh_alb_spa_ewe_wly_anl_por_geo_aze_guj_urd_tml_arw_mcd_amh_mao_bos	-0.0746518229980476	-0.189854254599844	0.849837112764129
238	bat_rom_lda_svk_ukr_amr_krd_bos_afr_igb_vie_tsn_heb_anl_ben_aze_guj_bam_mly_fre_mao_aeg_qcu_rus_tag_azi_ewe_uzb_ger_sun_pan_hin_swe_knd_swa_alb_bul_yor_tsw_nor_ven_tha_zul_akn_grk_est_tml_prs_slo_mnd_xho_moo_gam_swt_bem_sid_urd_tur_lit_mlt_mol_kor_cze_por_hun_chh_fin_wly_dut_pol_sod_tig_ind_dgb_owc_ita_spa_lat_dyu_cnt_fbf_jpn_hau_eng_amh_geo_arw_bsq_ses_glc_cic_mcd_jav_ctl_scr	-0.372560630646505	-0.858111663797385	0.39303696977467
239	vie_fbf_moo_ukr_ctl_wly_rom_tsn_glc_owc_lit_hun_akn_chh_ita_bsq_eng_slo_fin_ind_heb_jav_spa_pol_swa_zul_tsw_mcd_est_amh_arw_hin_xho_hau_tur_svk_sid_fre_yor_dut_ven_mly_bam_mnd_ewe_gam_ger_anl_jpn_alb_tag_sod_uzb_geo_por_swe_dyu_afr_pan_tha_igb_tig_kor_cze_lda_grk_guj_scr_cic_dgb_tml_mlt_ses_ben_cnt_rus_prs_krd_amr_urd_bul_sun_aeg_aze_bat_nor_qcu_bem_azi_bos_swt_mol_knd_mao_lat	-0.791543687622071	-2.10581008013642	0.0379151944633613
240	aze_mol_bsq_fin_mao_sun_cic_mlt_anl_dgb_hau_mnd_grk_pol_ctl_slo_aeg_ita_swe_cze_hun_wly_lat_yor_afr_bam_ukr_tag_tml_ses_lda_urd_igb_jav_vie_eng_est_amh_sid_nor_ewe_fre_sod_prs_guj_kor_zul_cnt_krd_tur_dut_tsw_bos_mly_bem_xho_gam_heb_tsn_glc_azi_rus_hin_mcd_svk_dyu_lit_knd_por_tha_swt_swa_ind_geo_qcu_moo_fbf_ben_scr_alb_tig_amr_pan_akn_ven_bul_ger_chh_bat_spa_rom_owc_uzb_arw_jpn	-0.0389851959766876	-0.0886023865504836	0.929588430617515
241	jav_bam_ind_por_ctl_moo_krd_mol_bat_sid_fbf_yor_knd_vie_svk_mlt_rom_est_bem_owc_pan_urd_pol_swa_lda_mnd_glc_lit_ukr_tha_amr_xho_cnt_bsq_aze_lat_bos_mao_chh_mly_hin_tag_ger_nor_jpn_tig_cic_ven_ben_tur_sod_alb_hau_grk_aeg_sun_guj_ita_afr_tml_mcd_prs_anl_amh_dgb_heb_swt_kor_slo_spa_azi_arw_cze_zul_ses_geo_igb_akn_hun_swe_fre_eng_ewe_qcu_fin_tsn_scr_bul_gam_wly_tsw_rus_dyu_dut_uzb	-0.207197540200602	-0.46210431373123	0.645085751450743
242	ind_bat_uzb_hin_bos_aze_bem_gam_lit_mnd_owc_slo_igb_ewe_grk_azi_qcu_jav_dgb_anl_pol_bul_amh_mlt_pan_heb_eng_mol_wly_tha_rom_fin_dut_hun_ven_dyu_por_bsq_tur_hau_rus_spa_scr_swt_fbf_swe_moo_afr_ger_sod_cze_cic_lat_krd_zul_mao_ctl_fre_prs_tml_yor_ses_tsw_tag_cnt_tsn_arw_jpn_guj_xho_geo_vie_tig_swa_ita_chh_sun_akn_svk_alb_urd_sid_mcd_ben_est_bam_knd_nor_aeg_kor_glc_ukr_mly_lda_amr	0.0892584691879308	0.240115335777198	0.81076932074249
243	afr_ben_tur_vie_slo_bem_mcd_hau_bam_pol_fre_sod_pan_grk_mol_eng_sun_svk_ewe_chh_arw_zul_ita_swe_heb_geo_alb_cic_ven_jpn_bat_swa_rus_cnt_knd_sid_tsw_ctl_mly_gam_akn_por_tsn_tml_owc_tha_urd_fin_dgb_uzb_anl_prs_lit_swt_azi_krd_mao_ind_rom_qcu_hin_dut_bul_glc_amr_lda_xho_amh_mnd_tag_aze_hun_guj_jav_cze_wly_yor_dyu_bos_mlt_est_nor_spa_lat_scr_ses_kor_ger_fbf_igb_aeg_moo_tig_bsq_ukr	-0.108797193843224	-0.2541227610484	0.799961735231872
244	arw_cic_swe_lda_mly_ind_tha_bem_jav_akn_dgb_glc_qcu_kor_slo_sun_tml_cnt_bos_fre_aze_bsq_hau_swt_tag_grk_ger_mao_moo_dut_ita_geo_igb_eng_pol_mnd_sod_hin_por_uzb_aeg_afr_tig_krd_ctl_pan_nor_tur_urd_fin_bul_amh_tsw_xho_ewe_owc_anl_ben_ven_heb_lit_rom_bam_gam_mlt_knd_rus_est_vie_hun_wly_swa_zul_lat_amr_tsn_ses_sid_svk_bat_ukr_cze_chh_dyu_alb_fbf_guj_jpn_yor_spa_azi_prs_mol_mcd_scr	-0.16639594870981	-0.423799964092855	0.672690313916269
245	heb_zul_tsn_fre_owc_tig_anl_cze_urd_est_slo_jav_guj_cic_swe_qcu_swa_bat_mlt_pol_uzb_bam_tag_bos_mcd_ind_tml_svk_rus_hin_bsq_krd_lat_geo_por_alb_wly_sod_arw_gam_glc_azi_scr_kor_chh_dut_ukr_eng_sun_hau_ses_aeg_yor_swt_tsw_grk_tha_dgb_hun_amh_lit_ben_cnt_mol_ita_nor_ctl_knd_ven_fin_prs_mao_rom_bem_mnd_spa_ger_moo_tur_jpn_aze_pan_sid_igb_ewe_fbf_mly_xho_dyu_lda_akn_amr_afr_vie_bul	0.0481149934591111	0.110511274753158	0.912242045617418
246	swa_afr_cze_sid_yor_bem_grk_uzb_hin_gam_spa_ewe_sod_fre_krd_tha_azi_est_ses_lit_mly_aze_mnd_xho_cic_prs_lat_alb_akn_dgb_rus_swt_arw_mao_bsq_geo_jav_tsn_vie_bul_tsw_dut_aeg_ita_moo_pol_hau_pan_jpn_zul_bam_knd_bos_amr_glc_ben_fbf_eng_amh_tig_igb_por_swe_owc_slo_bat_svk_kor_lda_ven_wly_fin_rom_sun_qcu_mlt_anl_ger_cnt_nor_urd_tml_heb_dyu_ctl_tur_hun_chh_scr_mcd_mol_ind_guj_ukr_tag	-0.141329498309811	-0.367376318281399	0.714173024161185
247	slo_lit_kor_bam_mol_alb_svk_igb_tur_spa_cze_cnt_bul_yor_wly_knd_bsq_gam_swe_ukr_sod_lda_lat_ind_krd_bat_ven_hin_bem_geo_mao_nor_afr_hau_ger_urd_vie_tsn_azi_owc_dyu_scr_amh_uzb_mcd_jav_amr_zul_tha_aze_rus_swa_sid_arw_tml_ita_fbf_sun_xho_dut_ses_tig_bos_moo_mnd_prs_guj_hun_rom_anl_swt_eng_tag_qcu_jpn_mlt_heb_cic_tsw_akn_chh_fin_ctl_est_ewe_aeg_dgb_grk_fre_glc_ben_pol_por_mly_pan	0.294609156743636	0.662694419125702	0.509165367113498
248	akn_ger_mlt_hin_tig_bsq_mcd_tur_geo_bem_sod_zul_lda_bam_mnd_mol_jav_tsw_guj_dgb_swa_cze_por_amr_afr_yor_bul_est_ven_dyu_aeg_heb_fbf_lit_svk_tml_owc_arw_cic_urd_rus_mly_sun_hun_kor_ses_ukr_pol_aze_spa_bos_uzb_ita_wly_qcu_slo_moo_jpn_fre_eng_ben_amh_azi_knd_ctl_grk_prs_ewe_sid_tag_mao_fin_swe_tha_nor_tsn_pan_glc_scr_rom_xho_alb_anl_vie_igb_ind_dut_swt_cnt_gam_bat_lat_chh_krd_hau	-0.471719938517498	-1.22809876096097	0.222508971496761
249	prs_gam_ewe_ukr_qcu_ind_lit_owc_aze_pol_scr_mly_tig_nor_zul_ita_mnd_moo_anl_fbf_mlt_xho_tsw_fre_ses_mao_bul_dgb_knd_ben_fin_dyu_azi_alb_tml_cze_tur_chh_bat_jpn_igb_swt_geo_cnt_rus_swe_tha_sid_heb_mol_arw_wly_kor_bam_slo_swa_jav_bsq_rom_mcd_afr_ven_urd_cic_amr_hun_ger_guj_est_bos_glc_dut_amh_vie_krd_bem_aeg_sun_akn_hau_grk_sod_lda_hin_svk_eng_spa_ctl_pan_por_yor_lat_uzb_tag_tsn	0.068991922389336	0.153021143941501	0.878713124832494
250	urd_pan_tur_cze_prs_bat_geo_xho_igb_scr_amr_dut_krd_arw_wly_ben_afr_guj_swe_tag_amh_akn_knd_gam_fbf_mnd_ctl_ukr_bsq_mao_tsn_pol_dyu_nor_ven_bem_aze_mly_glc_ewe_svk_cic_lda_sun_jav_hin_uzb_owc_kor_ses_rom_tig_tsw_hau_bos_sod_vie_aeg_zul_mcd_yor_rus_cnt_azi_sid_ind_tml_spa_jpn_qcu_swt_moo_eng_bam_grk_chh_tha_mlt_heb_lit_ger_fin_ita_mol_alb_lat_hun_bul_por_est_slo_dgb_fre_swa_anl	-0.5604040920019	-1.29682048925143	0.197901262947766
251	cic_eng_owc_scr_glc_swe_tsn_rom_akn_alb_nor_tur_hin_mly_svk_ukr_cze_mnd_ctl_fbf_mol_igb_fin_lit_bam_dut_rus_sod_amh_xho_urd_ind_chh_mcd_aze_krd_arw_moo_jpn_bem_est_ewe_bul_pan_ita_swa_wly_ben_gam_bsq_spa_bat_heb_fre_mlt_slo_por_dgb_azi_afr_tha_cnt_bos_tag_lat_ven_amr_mao_sun_uzb_sid_jav_geo_grk_guj_tig_qcu_knd_prs_zul_anl_kor_tsw_ger_tml_vie_ses_pol_hau_hun_swt_aeg_dyu_yor_lda	0.253255300394009	0.574205277417204	0.56721515439217
252	lat_mcd_ind_tur_hun_krd_heb_vie_cic_rus_mlt_zul_dyu_lda_sid_chh_eng_grk_alb_jpn_mnd_akn_bos_amh_urd_gam_dgb_ita_guj_bul_ben_kor_cnt_tsw_knd_prs_amr_svk_hau_swa_afr_lit_bem_pol_qcu_ger_aeg_tsn_bsq_arw_rom_jav_geo_azi_mao_tml_ewe_swe_yor_cze_moo_anl_swt_hin_tag_bam_tha_ses_owc_uzb_ctl_ven_glc_aze_scr_sod_wly_slo_mly_pan_fre_fbf_xho_por_dut_mol_tig_igb_bat_nor_ukr_sun_spa_est_fin	0.341374965645962	0.841712249426633	0.402108263600637
253	wly_uzb_tml_ind_fin_tig_ita_pol_bul_dgb_mcd_guj_hin_swe_tha_sid_lda_prs_amr_sun_dut_knd_lat_spa_tag_ses_xho_fbf_mnd_fre_amh_urd_yor_geo_sod_owc_aze_svk_tsw_bsq_heb_chh_scr_ven_ctl_ewe_tsn_zul_eng_qcu_cze_mlt_slo_bos_afr_tur_aeg_jav_swa_swt_lit_jpn_azi_hau_rom_glc_cic_bem_kor_ukr_cnt_est_alb_arw_bam_dyu_mly_hun_gam_bat_por_nor_krd_vie_ben_mao_igb_anl_ger_pan_rus_moo_grk_akn_mol	NA	NA	NA
254	ven_zul_tur_dgb_tig_scr_xho_ses_hun_swa_tsn_dut_tha_por_svk_mlt_kor_fre_alb_sod_lit_wly_est_mly_vie_cnt_azi_tsw_uzb_pan_cic_geo_akn_chh_dyu_bat_bul_sid_urd_hin_mnd_ukr_amr_ctl_hau_gam_jpn_igb_amh_owc_tag_qcu_knd_swt_krd_yor_fbf_mao_pol_mcd_swe_ind_rus_heb_glc_slo_sun_bam_ewe_grk_tml_lat_rom_eng_ger_bem_spa_aze_afr_mol_cze_fin_moo_prs_bsq_bos_anl_arw_lda_nor_guj_aeg_jav_ben_ita	-0.233859736019123	-0.529846460228903	0.597481078456681
255	bem_geo_cnt_jav_hun_aeg_lat_fre_ven_tml_ind_por_tsn_bat_rom_aze_gam_sid_moo_urd_lit_kor_vie_tur_tha_ita_eng_slo_xho_tsw_bam_cze_sun_mao_tag_jpn_alb_azi_prs_swe_ben_grk_zul_nor_dut_bul_spa_amh_est_ses_dyu_mol_guj_amr_arw_ukr_wly_pan_ctl_fbf_lda_bsq_mly_fin_sod_igb_yor_cic_glc_owc_mcd_anl_ger_rus_krd_swa_ewe_bos_mnd_akn_hau_swt_hin_knd_pol_tig_svk_chh_dgb_heb_qcu_uzb_afr_scr_mlt	0.647815009283886	1.69739534192635	0.092966138514257
256	bam_fbf_yor_prs_fin_lat_sid_mnd_arw_tha_jpn_ben_scr_gam_xho_dut_uzb_mlt_ven_tsn_cze_pol_eng_swe_alb_ukr_akn_igb_bem_jav_swt_slo_zul_bat_glc_azi_aze_amr_urd_spa_hun_hau_vie_svk_swa_tsw_mcd_pan_anl_dgb_ger_rom_afr_ita_rus_bsq_qcu_grk_lit_tig_mao_sun_knd_kor_cnt_dyu_krd_ses_tur_est_moo_amh_hin_fre_lda_ewe_sod_mly_ind_tag_cic_owc_mol_por_guj_tml_ctl_heb_nor_chh_bos_wly_geo_aeg_bul	-0.55066264810353	-1.43788727807994	0.153822516896347
257	tha_ben_ewe_ger_igb_dyu_hau_tig_ses_swa_ind_bos_sid_sod_jpn_fre_mlt_gam_arw_knd_slo_amr_fbf_cic_glc_geo_aeg_guj_bat_rus_cnt_ukr_anl_est_tsn_ctl_moo_fin_heb_kor_mnd_mol_bam_azi_xho_amh_yor_por_ita_pol_krd_swe_prs_scr_vie_alb_owc_grk_bul_hin_mao_nor_lit_sun_wly_urd_ven_dut_mly_cze_afr_chh_rom_spa_dgb_zul_tsw_mcd_pan_svk_tur_akn_lat_jav_hun_qcu_aze_tml_bem_eng_tag_bsq_uzb_lda_swt	-0.345419590770341	-0.906816947353836	0.366847219194587
258	sid_bsq_tha_mly_swa_pol_akn_lat_mlt_rus_ger_jpn_svk_qcu_lda_sod_aze_tag_fin_bos_ewe_fre_hin_eng_guj_dyu_igb_bem_slo_fbf_ven_mcd_ctl_uzb_owc_xho_ukr_tsn_chh_gam_tur_zul_mnd_bul_spa_tig_afr_amr_moo_krd_vie_sun_nor_pan_geo_arw_wly_rom_lit_swt_dgb_swe_amh_scr_ita_mao_hun_ind_prs_alb_bam_cnt_anl_heb_tsw_grk_ses_knd_hau_azi_glc_aeg_jav_urd_cze_yor_ben_por_est_tml_bat_cic_dut_kor_mol	-0.101784321903168	-0.236083007222737	0.813887415705578
259	mly_lat_vie_ven_bul_aze_scr_xho_bos_cnt_swe_spa_prs_arw_glc_eng_lda_ind_sun_wly_moo_bat_azi_rom_amr_dgb_guj_est_urd_tur_bam_alb_nor_krd_hun_chh_sod_cic_pol_tha_mao_ukr_ctl_lit_ewe_hin_amh_qcu_heb_owc_akn_igb_sid_kor_tml_jpn_slo_knd_hau_ben_swa_uzb_tsw_fre_dut_tsn_rus_swt_aeg_mlt_mcd_tag_mnd_yor_geo_afr_ita_pan_anl_fbf_por_jav_mol_ger_dyu_tig_cze_grk_fin_zul_bem_ses_gam_bsq_svk	0.247122227195212	0.582026331360736	0.561957236406561
260	mcd_sun_cnt_nor_rus_swe_gam_est_owc_ctl_tur_glc_mnd_jav_bem_ven_slo_mlt_sod_cze_ben_moo_yor_afr_wly_bsq_grk_qcu_bam_swt_mao_hin_ita_lda_bos_heb_zul_mol_ses_fbf_aeg_krd_ukr_azi_igb_eng_ind_akn_rom_scr_amh_lat_xho_alb_chh_kor_tig_knd_lit_prs_arw_swa_urd_fre_spa_dyu_svk_pol_aze_bat_mly_fin_tml_dut_tha_amr_hun_bul_ewe_por_sid_hau_ger_jpn_tsw_anl_uzb_pan_geo_tsn_tag_guj_vie_dgb_cic	0.378786763625311	0.872708798987965	0.385069510459348
261	ctl_swe_kor_grk_eng_ind_amr_yor_scr_hin_chh_sod_tsw_lit_ewe_mcd_est_mlt_glc_ger_bem_swa_tsn_cic_cnt_rus_anl_heb_sid_afr_fre_guj_jpn_ses_moo_akn_pol_amh_ita_ukr_fbf_knd_mao_owc_bsq_vie_igb_bat_tur_pan_krd_lda_bos_azi_aeg_bul_prs_lat_fin_ven_zul_wly_hau_por_sun_swt_arw_dgb_hun_cze_ben_xho_slo_spa_nor_uzb_tag_aze_mol_svk_jav_qcu_tig_alb_mly_dyu_geo_gam_dut_rom_bam_mnd_tml_urd_tha	NA	NA	NA
262	igb_tur_lit_owc_svk_cic_guj_fin_vie_aeg_urd_jav_jpn_alb_tsn_pol_chh_ven_ukr_arw_bem_xho_geo_bul_nor_gam_ger_anl_cze_wly_mol_scr_heb_uzb_ben_ses_rus_amr_fre_bos_mnd_sid_swa_grk_ewe_hin_zul_yor_tig_bam_akn_est_bsq_azi_dyu_aze_moo_eng_lda_tml_mcd_swt_swe_hau_glc_bat_rom_tha_pan_krd_slo_qcu_knd_mly_cnt_tag_fbf_sun_spa_sod_mlt_ita_prs_por_lat_kor_dut_mao_hun_afr_amh_ctl_ind_tsw_dgb	-0.586958590587124	-1.52089672156733	0.131678572667556
263	kor_scr_cnt_knd_lat_hun_mol_jpn_chh_ita_tag_tsw_xho_svk_ewe_geo_aze_igb_eng_afr_sid_cze_mcd_spa_azi_tml_prs_ukr_anl_akn_wly_lit_mao_rom_dut_pan_ctl_uzb_dyu_jav_alb_swa_aeg_ger_por_bem_hin_qcu_gam_ses_amr_bam_amh_bsq_pol_fbf_ben_arw_tsn_hau_mlt_ind_nor_swe_yor_krd_slo_sun_heb_bat_tha_bos_mnd_lda_mly_glc_cic_vie_dgb_bul_guj_tur_fin_swt_ven_moo_urd_zul_fre_owc_grk_sod_rus_tig_est	0.198091105205196	0.46273544709794	0.644634918871268
264	aze_bem_anl_scr_krd_bsq_por_heb_ukr_gam_fbf_bul_hau_fin_urd_est_rus_mcd_mol_jav_xho_ewe_akn_tur_pan_eng_svk_mnd_mao_lit_knd_wly_dgb_tsn_cze_sun_jpn_mly_nor_lda_vie_ita_geo_alb_dyu_dut_mlt_cic_sod_ind_tha_chh_spa_bat_sid_bam_owc_arw_qcu_prs_tsw_ctl_swe_afr_ven_kor_hin_rom_uzb_azi_ger_zul_tag_swt_pol_tig_lat_cnt_fre_moo_slo_yor_ses_grk_hun_guj_swa_bos_amh_amr_igb_aeg_ben_glc_tml	0.163333525042353	0.384060616958904	0.70181022914104
265	mlt_dgb_mly_krd_vie_tur_dut_sun_por_nor_chh_ukr_moo_prs_hau_bsq_ctl_tag_gam_fin_eng_fre_spa_bos_arw_swt_dyu_afr_bem_tsn_amr_guj_sid_azi_hun_ses_ita_tha_owc_tsw_lit_cnt_qcu_ven_pol_swe_tml_est_slo_heb_lat_yor_svk_fbf_igb_knd_rom_tig_akn_aze_amh_lda_kor_jav_jpn_ben_bam_xho_anl_rus_bat_cze_uzb_mao_geo_grk_scr_mol_ger_glc_ewe_hin_aeg_mcd_sod_zul_wly_ind_pan_swa_bul_urd_mnd_alb_cic	0.440626469394713	1.1266688004433	0.26278130122824
266	lit_qcu_ukr_igb_eng_ind_chh_hau_pol_knd_arw_urd_ger_scr_sun_azi_sod_rus_mol_geo_moo_rom_lat_fin_bem_anl_hin_sid_guj_nor_ctl_ses_akn_afr_lda_ita_ben_bsq_vie_por_jav_grk_aze_tml_prs_xho_mly_cze_aeg_ven_amh_swt_yor_dyu_zul_cic_pan_dgb_mao_tig_cnt_tsn_uzb_bam_mcd_tha_dut_slo_bat_ewe_mlt_wly_glc_bos_swa_owc_tur_alb_kor_amr_tag_svk_tsw_heb_spa_bul_krd_hun_mnd_swe_est_gam_fbf_fre_jpn	0.324990342074316	0.744598795530852	0.458391727953113
267	cnt_ger_spa_sid_svk_rus_tsn_anl_tha_ben_fre_mao_por_owc_heb_hau_swe_moo_dyu_dgb_jpn_bsq_est_yor_cze_pan_hun_tur_krd_bat_zul_xho_mlt_tag_akn_bos_chh_ita_prs_hin_vie_tsw_ind_sun_fbf_bem_azi_mly_cic_alb_amr_afr_grk_dut_jav_bul_ukr_lit_guj_ctl_mcd_wly_eng_swa_tig_lat_fin_slo_ewe_bam_rom_sod_lda_knd_swt_geo_ses_aze_uzb_scr_gam_qcu_nor_mnd_arw_glc_tml_pol_aeg_ven_amh_igb_kor_urd_mol	-0.242305552916115	-0.551849083791144	0.582375423147719
268	rom_tml_bam_por_eng_heb_ewe_pan_amh_dut_lat_geo_dgb_fbf_kor_lda_tag_sun_yor_sod_qcu_fin_swa_jpn_swt_alb_moo_cze_zul_sid_prs_est_amr_hun_akn_swe_vie_scr_anl_ven_hin_jav_aeg_mol_mao_hau_nor_owc_tsn_cnt_tsw_cic_ita_aze_bem_bat_igb_urd_tha_ctl_bsq_tig_lit_wly_svk_ben_ger_pol_arw_ses_grk_glc_xho_mnd_tur_azi_mcd_knd_ind_slo_afr_ukr_rus_uzb_guj_bul_krd_chh_dyu_mlt_spa_bos_fre_gam_mly	-0.24628534810243	-0.615018037725395	0.540044778881691
269	por_fbf_sun_tur_jpn_bsq_fre_yor_hun_sid_hau_tsw_knd_ven_dyu_mnd_lda_qcu_azi_uzb_owc_rus_vie_bem_gam_mlt_jav_aeg_ewe_afr_prs_tsn_swa_cnt_akn_chh_tha_sod_pan_ind_bos_igb_ukr_est_glc_cze_amr_cic_ctl_rom_bul_tig_swe_moo_scr_xho_slo_ger_aze_amh_spa_guj_eng_anl_ses_swt_mcd_zul_urd_mao_dut_tag_krd_pol_kor_fin_heb_grk_wly_svk_bam_tml_dgb_lit_mly_mol_ita_hin_nor_ben_alb_arw_lat_bat_geo	-0.277728201848702	-0.639671024646062	0.523959144786952
270	urd_ses_bos_ctl_glc_moo_bat_anl_por_sid_krd_arw_dgb_tur_yor_afr_rom_fbf_guj_nor_tha_xho_ukr_akn_svk_hin_lit_cnt_chh_jav_owc_slo_pan_sun_bam_cze_qcu_dyu_amh_heb_swt_sod_tml_gam_ind_mao_mnd_mly_rus_swe_mol_hau_bem_ger_vie_igb_mcd_fin_alb_eng_tig_ewe_grk_fre_wly_uzb_swa_azi_jpn_lda_tsw_aeg_knd_tag_ben_scr_est_aze_tsn_pol_ven_bul_amr_geo_bsq_cic_lat_hun_dut_spa_mlt_zul_prs_kor_ita	-0.333249099222012	-0.8254365809326	0.411236158074237
271	cic_tsw_ben_fin_chh_tur_sun_fre_xho_dgb_mlt_lat_igb_nor_sid_lda_por_jav_bul_tag_qcu_ita_bat_yor_scr_bsq_grk_spa_ven_mly_arw_swe_heb_prs_svk_afr_amh_cze_amr_swa_ukr_fbf_est_knd_pan_tml_ses_ind_gam_eng_owc_swt_anl_vie_wly_ctl_ger_ewe_slo_alb_sod_guj_glc_mcd_krd_tsn_geo_lit_aze_kor_hau_bam_dyu_rom_urd_jpn_rus_mol_zul_tig_akn_mao_hun_bos_cnt_mnd_bem_aeg_uzb_hin_tha_azi_moo_dut_pol	0.349642887537946	0.789073207124418	0.43207625595376
272	slo_cze_nor_por_alb_grk_jav_gam_tig_fbf_azi_tsw_akn_aeg_bem_dut_hin_fin_spa_ita_bos_ewe_mnd_hun_tsn_lat_tha_rus_tur_anl_ukr_heb_kor_rom_mao_arw_ses_tag_qcu_chh_ger_jpn_afr_svk_ven_igb_fre_guj_ind_sid_swa_hau_lit_knd_urd_swe_mol_amh_pan_mlt_mly_aze_amr_sun_cic_vie_dgb_uzb_bam_bul_wly_swt_bsq_owc_mcd_moo_est_glc_geo_cnt_sod_dyu_eng_bat_ben_krd_prs_tml_pol_zul_ctl_yor_lda_scr_xho	0.349070831530873	0.810447813558611	0.419751907861782
273	qcu_swa_por_est_kor_prs_arw_gam_spa_lit_eng_chh_afr_sun_jpn_hin_uzb_krd_ctl_ukr_alb_fbf_guj_yor_dgb_akn_knd_dyu_hun_mly_bul_aeg_fre_glc_sod_slo_zul_ita_sid_tig_cic_xho_swe_svk_amr_mcd_tsn_bem_ger_wly_bam_amh_geo_igb_pol_tha_urd_grk_anl_tur_mlt_pan_scr_tsw_tml_hau_lda_mol_cze_ind_dut_fin_jav_aze_mao_ses_mnd_azi_bsq_ben_moo_ven_nor_bos_rus_tag_heb_vie_owc_swt_rom_bat_ewe_cnt_lat	0.829328039002237	2.18042061524134	0.0317499973665437
274	mlt_scr_moo_bat_ind_dut_cic_grk_aze_mao_ven_owc_qcu_slo_sod_rom_bsq_krd_lda_mnd_bam_bul_swt_mol_bos_mly_lit_ukr_pol_jpn_hun_prs_gam_uzb_ita_ses_hau_chh_tha_sid_spa_ben_zul_heb_ewe_jav_ger_hin_alb_yor_fre_lat_urd_geo_arw_aeg_swa_dyu_fbf_azi_rus_amh_est_tig_knd_anl_xho_tsw_vie_afr_sun_wly_swe_tur_nor_tsn_bem_svk_eng_dgb_akn_cze_amr_tag_fin_kor_pan_glc_ctl_guj_tml_mcd_por_igb_cnt	NA	NA	NA
275	slo_sod_lda_spa_yor_knd_mlt_ctl_pol_hin_glc_jpn_por_nor_aze_wly_mnd_tag_ukr_tml_geo_amr_ven_zul_ind_jav_cic_anl_bsq_hun_rom_ger_fin_lat_arw_prs_heb_dut_cze_guj_swa_azi_rus_tig_tsn_uzb_chh_tur_aeg_swt_dyu_alb_hau_est_qcu_afr_krd_amh_sun_bul_lit_gam_bem_bat_mao_kor_fre_swe_vie_cnt_akn_moo_ses_scr_grk_mly_fbf_pan_bos_bam_tha_eng_urd_sid_mol_ben_ewe_dgb_igb_svk_ita_tsw_xho_mcd_owc	0.610060797187423	1.54783401919959	0.125058624291367
276	tag_qcu_dgb_tsn_dut_grk_guj_krd_slo_afr_ben_scr_pol_mol_ger_spa_alb_bos_sun_lit_hau_tig_eng_cze_urd_azi_rus_swe_bem_est_pan_zul_por_ses_cnt_knd_rom_ctl_glc_bat_owc_prs_bam_dyu_jpn_yor_ven_swt_mnd_sod_heb_bsq_sid_ita_lat_mao_hun_cic_mly_wly_hin_fbf_jav_xho_mcd_tsw_anl_ewe_aze_tml_aeg_ukr_fre_arw_tur_tha_amh_nor_uzb_svk_mlt_moo_kor_vie_ind_chh_bul_gam_akn_lda_geo_igb_swa_amr_fin	0.890521301791432	2.39789874565877	0.0184869566229782
277	amr_por_tsw_fre_amh_qcu_aeg_mlt_fin_ewe_bul_cnt_akn_spa_bat_yor_nor_cic_prs_fbf_sun_swe_mly_krd_ukr_geo_afr_chh_guj_bos_ita_grk_bam_lit_tha_mol_lda_glc_jpn_hau_xho_gam_azi_urd_arw_cze_hin_svk_alb_ind_lat_sid_bsq_zul_tag_est_sod_tur_knd_pan_slo_wly_ctl_swt_tsn_dgb_ven_anl_rus_owc_igb_mao_pol_tml_bem_mcd_dut_kor_tig_scr_ger_heb_ses_vie_ben_dyu_rom_mnd_hun_uzb_moo_jav_aze_swa_eng	0.295924449386851	0.791487640158485	0.43067353949573
278	mol_fin_fre_bul_dut_hau_glc_tml_est_dyu_dgb_tsn_ind_ven_hun_sun_lit_amh_bat_owc_lat_ses_spa_gam_krd_tig_swa_swe_mcd_por_vie_cnt_amr_sod_tsw_scr_bos_lda_anl_ukr_tur_mly_geo_urd_eng_slo_rus_moo_xho_prs_cic_wly_pan_sid_hin_fbf_guj_ger_mao_knd_arw_igb_aeg_grk_cze_swt_nor_azi_yor_rom_chh_uzb_tha_jpn_mnd_qcu_alb_svk_tag_aze_bam_akn_mlt_heb_ita_jav_kor_afr_bsq_ewe_ben_ctl_bem_pol_zul	0.258294995289291	0.588578157549868	0.55757109410135
279	igb_prs_xho_knd_guj_krd_bam_hin_jpn_svk_ewe_ben_amr_bul_heb_ven_akn_grk_lda_sid_swe_ukr_eng_mol_wly_fbf_afr_geo_lat_tig_slo_rom_mlt_owc_swt_scr_ger_cze_urd_tml_chh_sod_aeg_glc_hun_pol_tha_cic_ind_tsn_dyu_arw_jav_por_amh_dut_ses_yor_aze_azi_dgb_cnt_ctl_zul_tsw_hau_vie_rus_mly_bat_lit_spa_swa_mnd_mcd_ita_tur_kor_bem_qcu_fin_alb_anl_est_mao_fre_sun_bsq_uzb_moo_pan_tag_nor_gam_bos	-0.497935093159689	-1.12605810030158	0.263038356814876
280	hin_cic_akn_alb_dyu_cze_glc_vie_afr_tig_lda_por_anl_uzb_cnt_hau_spa_ben_kor_prs_heb_tha_mol_sid_mao_ukr_krd_ewe_tml_ger_tag_geo_grk_scr_ctl_lat_sun_ses_gam_rus_aeg_amh_tur_bsq_mnd_guj_mlt_slo_igb_rom_bam_wly_pol_bem_qcu_aze_yor_urd_moo_ind_bos_tsn_tsw_est_lit_mcd_amr_eng_azi_fbf_sod_swa_knd_jpn_pan_nor_owc_zul_fre_svk_xho_dut_fin_chh_swt_ven_bul_mly_swe_bat_hun_jav_ita_dgb_arw	-0.375908346530791	-0.84209333722905	0.40189602787447
281	sid_gam_igb_fre_tsw_alb_kor_hin_tig_tur_ger_ctl_knd_lit_bat_rom_jpn_sod_urd_azi_glc_por_amr_rus_hau_mnd_qcu_bam_fin_mol_aze_svk_hun_ita_vie_lat_uzb_bsq_aeg_slo_tha_bem_est_yor_prs_spa_scr_amh_heb_ses_grk_zul_cic_pol_moo_mcd_jav_wly_ven_tml_bos_anl_xho_arw_ben_guj_afr_cze_dut_dyu_eng_pan_lda_tag_ewe_swt_mao_mlt_bul_owc_akn_geo_swa_dgb_krd_tsn_cnt_mly_ukr_nor_fbf_sun_ind_swe_chh	-0.290204608248672	-0.681696883392042	0.49712480352001
282	bos_moo_grk_mol_lat_tur_tsw_krd_bat_bam_amr_wly_afr_est_anl_aeg_ind_nor_prs_slo_mly_cnt_swa_rom_pan_swt_knd_vie_rus_qcu_mcd_lda_akn_ses_dgb_owc_pol_ger_sod_geo_chh_mlt_tha_azi_amh_hun_lit_sid_dut_cze_guj_dyu_ctl_bem_hin_heb_aze_svk_alb_ita_yor_cic_jav_fre_ukr_spa_jpn_mnd_bul_xho_tsn_glc_urd_zul_tml_mao_uzb_ben_igb_gam_tag_kor_swe_ven_eng_por_bsq_fin_scr_arw_ewe_sun_tig_fbf_hau	0.76964256931169	1.68178063991185	0.0959665509700278
283	mcd_kor_swt_wly_lda_bat_mnd_ukr_aeg_ctl_cnt_bam_ven_hin_rus_mol_grk_xho_anl_bul_knd_jav_swa_swe_sod_urd_qcu_bos_tig_fbf_fin_tha_cze_tag_sid_yor_ben_jpn_uzb_eng_aze_fre_vie_spa_ita_ger_zul_hun_slo_igb_tur_est_geo_moo_alb_glc_owc_dyu_akn_nor_ses_tml_tsw_svk_sun_amr_lit_tsn_pol_bsq_hau_arw_azi_dgb_gam_chh_prs_dut_cic_ewe_bem_scr_krd_guj_mly_lat_heb_afr_rom_amh_por_pan_mlt_ind_mao	-0.966571509546502	-2.2948660258397	0.0239899781770659
284	bat_tsw_guj_slo_grk_hin_mol_lda_hun_ger_ukr_bem_swe_urd_moo_nor_bam_rom_mcd_spa_est_sun_ben_akn_qcu_krd_xho_aze_eng_ind_cic_bsq_dut_fre_swa_tag_knd_yor_mlt_scr_wly_ses_lit_owc_ven_mao_uzb_por_ctl_pan_azi_sod_lat_sid_mnd_kor_bos_arw_tha_aeg_fin_jpn_gam_afr_swt_bul_amh_heb_rus_chh_jav_dgb_tsn_cze_hau_ewe_vie_glc_dyu_tig_svk_igb_ita_prs_geo_pol_tur_zul_anl_fbf_tml_mly_cnt_alb_amr	0.377064357581799	0.924529459325601	0.35760342772925
285	mlt_sod_sid_mly_xho_tsn_rus_jpn_dgb_hau_scr_sun_bsq_knd_pol_vie_swe_svk_geo_lit_dyu_gam_bam_por_ctl_ven_amr_grk_nor_slo_cnt_hin_amh_urd_tsw_mcd_kor_chh_alb_heb_ses_azi_tig_hun_akn_jav_yor_lat_ita_bat_ewe_cic_prs_glc_tag_fin_mao_krd_bul_swt_bos_mnd_ben_moo_arw_pan_afr_guj_aze_dut_qcu_tha_zul_aeg_ind_swa_rom_eng_wly_owc_est_spa_fre_tml_ger_lda_mol_anl_cze_tur_uzb_fbf_igb_bem_ukr	-0.252304272643885	-0.595035980519982	0.553264517345997
286	ven_hau_owc_tig_tsn_ctl_bos_tag_tsw_bem_ita_cic_geo_grk_dut_tha_zul_ukr_nor_aze_urd_alb_slo_mlt_afr_pol_mao_lat_mol_tml_krd_hun_guj_sod_azi_mly_svk_bul_fin_amr_swa_spa_lda_dgb_pan_igb_scr_por_prs_sid_kor_swt_knd_eng_ewe_rus_cnt_ses_vie_rom_tur_dyu_arw_jpn_anl_uzb_amh_bam_glc_cze_hin_mnd_aeg_heb_akn_est_qcu_fre_mcd_ben_bat_wly_moo_jav_gam_ger_swe_fbf_ind_sun_lit_chh_yor_xho_bsq	0.0716256113959499	0.177353920038503	0.859616102736189
287	cic_ctl_swa_aeg_igb_ind_tha_dgb_ses_chh_akn_bat_ven_alb_tig_grk_uzb_prs_afr_mol_krd_ben_ger_tag_amr_est_eng_tsn_pan_kor_cnt_yor_sid_mnd_hin_arw_lda_swt_fre_aze_azi_bos_moo_bsq_zul_bem_rus_fbf_urd_lit_owc_ita_dyu_hau_vie_glc_ukr_tml_jav_geo_mlt_mly_qcu_pol_knd_spa_tur_por_anl_jpn_ewe_bul_rom_amh_mao_hun_sun_guj_wly_cze_lat_sod_heb_dut_nor_svk_mcd_gam_fin_bam_scr_swe_xho_tsw_slo	0.0110746948880096	0.0257746041788612	0.979492343728123
288	swt_por_tag_tig_sod_anl_bul_geo_bat_mao_lda_lat_rom_jav_cnt_wly_bsq_ger_tml_scr_dut_nor_ben_swe_ewe_mlt_qcu_tha_moo_tsw_mnd_arw_spa_jpn_hin_aeg_bem_hun_amh_dyu_heb_mly_slo_rus_bam_ven_amr_hau_guj_ses_afr_cze_est_sid_pol_igb_tsn_azi_sun_lit_knd_yor_fin_ind_chh_ctl_krd_alb_pan_swa_tur_fre_gam_grk_cic_mol_ita_glc_kor_vie_zul_eng_uzb_akn_prs_bos_aze_dgb_fbf_urd_ukr_owc_xho_mcd_svk	0.0145912141927104	0.0382154438994023	0.969597821824827
289	fin_mcd_amh_por_guj_dgb_owc_ven_heb_rom_bam_rus_hau_bsq_aze_moo_swe_pol_ukr_tur_hin_est_eng_igb_lat_bos_tsn_ger_tsw_amr_sod_slo_sun_ita_lit_scr_nor_mnd_lda_kor_vie_uzb_pan_tha_aeg_prs_fre_ses_cze_glc_mlt_geo_swt_mly_urd_zul_arw_bul_sid_swa_azi_ben_ewe_tml_dyu_jav_tig_knd_qcu_anl_akn_afr_cic_hun_spa_yor_wly_mol_mao_bem_gam_cnt_jpn_alb_tag_dut_svk_bat_ind_chh_xho_krd_fbf_ctl_grk	0.904143377674755	2.12511665860295	0.0362279522673394
290	zul_ind_jpn_fin_owc_aze_bam_svk_cic_amh_qcu_ewe_rus_lda_anl_ven_alb_tha_moo_slo_ses_dgb_azi_ita_swt_grk_swa_spa_glc_sid_bem_heb_vie_mcd_aeg_bul_ukr_bsq_tsw_nor_hun_mol_swe_ger_pol_dyu_cze_xho_sun_tsn_ben_tig_mlt_geo_fre_yor_wly_mnd_jav_tag_hau_igb_sod_prs_por_afr_cnt_bos_scr_akn_lat_amr_guj_pan_bat_tur_mly_urd_hin_arw_krd_uzb_knd_mao_gam_chh_eng_ctl_est_dut_tml_lit_kor_rom_fbf	-0.285676934952068	-0.804021184809132	0.423435179067482
291	dyu_igb_chh_mnd_hau_bsq_anl_ses_azi_tha_rom_bam_bos_hun_hin_sun_qcu_pol_por_grk_lit_akn_eng_vie_wly_ind_tsw_lda_tml_mol_pan_bat_dgb_tig_sid_alb_ven_heb_zul_amr_sod_bul_dut_mcd_nor_afr_est_mly_glc_krd_aeg_owc_gam_fre_jav_rus_ewe_prs_ukr_lat_xho_arw_tsn_cze_slo_ctl_scr_cnt_mao_moo_fin_amh_guj_urd_fbf_bem_spa_svk_kor_tur_yor_tag_swt_ben_knd_ita_jpn_mlt_swe_geo_uzb_cic_ger_swa_aze	-0.060351944132134	-0.159438317732025	0.873669307675641
292	xho_fre_jav_bos_jpn_mlt_aze_vie_tha_zul_uzb_guj_kor_ind_bsq_est_ven_amr_ctl_igb_grk_nor_prs_chh_sun_bam_rom_heb_yor_cze_lda_tsn_mol_swe_cnt_wly_pan_swa_afr_fbf_svk_qcu_arw_mao_hin_rus_dut_sod_mly_anl_owc_aeg_tml_lat_eng_urd_ita_knd_ewe_mnd_krd_dgb_fin_ger_cic_ses_spa_amh_geo_slo_gam_por_akn_bat_tag_azi_hun_swt_hau_tsw_ukr_scr_bul_sid_glc_pol_alb_tur_mcd_dyu_tig_moo_ben_lit_bem	-0.25763099291049	-0.571057470368248	0.569338093426254
293	pol_afr_amr_ven_krd_owc_cze_bos_tsw_wly_gam_dgb_fbf_amh_ger_azi_aze_yor_uzb_tur_bul_jpn_guj_cic_ita_swe_lat_ben_mcd_dut_hun_fre_bat_chh_svk_est_tml_igb_mnd_lit_ctl_urd_ukr_zul_rus_mol_mlt_pan_cnt_tig_heb_ind_sid_swt_swa_glc_knd_slo_geo_arw_por_rom_sod_jav_spa_vie_bsq_lda_sun_akn_tag_eng_bam_mao_prs_scr_aeg_nor_ewe_hin_kor_mly_moo_anl_ses_qcu_bem_xho_grk_hau_fin_alb_dyu_tha_tsn	0.22634618888611	0.533531108312163	0.594938838652999
294	tur_sod_zul_ses_sid_mol_hau_tha_wly_mly_cnt_ind_akn_swt_bat_ven_amr_tsw_est_aeg_hin_uzb_eng_mlt_rus_slo_qcu_bam_urd_vie_krd_jpn_alb_tag_ukr_amh_grk_svk_dut_lit_owc_ger_arw_lda_mao_tml_pol_jav_guj_ita_spa_ben_mnd_hun_fbf_lat_glc_ewe_sun_aze_rom_xho_swe_pan_scr_bul_igb_ctl_cze_chh_fin_tig_kor_bsq_afr_mcd_bem_moo_heb_azi_anl_fre_swa_bos_gam_prs_nor_tsn_dgb_knd_por_cic_dyu_yor_geo	0.299252029909378	0.73002821838957	0.467207852252689
295	mol_mnd_anl_tha_krd_mlt_lat_ven_dyu_por_bem_amr_aze_grk_ben_lit_chh_gam_cnt_jpn_guj_pan_tig_yor_hin_ewe_tur_swa_ita_mly_ses_zul_dut_heb_alb_ctl_akn_tag_cic_uzb_jav_sod_mcd_bam_spa_owc_slo_rus_cze_tsw_est_prs_scr_eng_amh_azi_vie_ukr_xho_sun_swt_lda_pol_rom_swe_igb_fre_kor_bsq_dgb_urd_sid_qcu_hun_nor_svk_ger_wly_knd_moo_afr_geo_fin_tsn_bul_hau_ind_arw_tml_glc_aeg_bat_bos_fbf_mao	0.223475341511445	0.571382434225912	0.569118753495853
296	slo_lit_mol_geo_anl_alb_cic_xho_ewe_mlt_glc_fbf_ita_bul_kor_ven_fre_bos_hun_fin_tur_sid_moo_por_heb_bsq_uzb_prs_svk_pol_mnd_ger_knd_aze_sun_qcu_ben_akn_igb_zul_mly_yor_arw_owc_nor_wly_jav_tsn_guj_tig_eng_lda_swt_jpn_swe_scr_est_ctl_tag_lat_swa_ukr_vie_tha_cze_dyu_ind_chh_hin_mcd_gam_ses_grk_urd_rus_aeg_dgb_rom_amh_krd_hau_afr_bem_bat_tml_sod_spa_tsw_amr_cnt_mao_dut_bam_azi_pan	0.548731845834916	1.2807965774891	0.203450021871581
297	arw_chh_rus_krd_ger_gam_jav_lit_owc_cze_fre_moo_lat_azi_aze_bat_ses_swa_swt_por_mol_slo_ukr_mlt_ctl_amh_hun_bam_eng_swe_knd_ita_akn_qcu_ben_aeg_tsn_cic_lda_bul_afr_guj_fbf_bsq_ewe_sun_igb_wly_grk_scr_urd_nor_svk_glc_xho_jpn_tag_cnt_zul_dyu_heb_spa_tur_mnd_mao_tha_tml_dgb_geo_sid_fin_est_bem_mcd_prs_uzb_ind_rom_hin_ven_hau_pan_mly_amr_kor_bos_pol_dut_alb_anl_yor_sod_vie_tsw_tig	-0.178246842232003	-0.408961028642138	0.683508520645564
298	swa_hin_heb_hun_bsq_aze_mnd_fbf_mly_ger_tml_est_azi_svk_glc_bem_jpn_tur_grk_swt_xho_bul_por_qcu_rus_yor_dgb_pol_kor_fre_ewe_amr_lit_tig_fin_rom_krd_eng_cic_prs_ita_ses_mcd_nor_bos_lat_ukr_moo_chh_gam_slo_lda_bam_akn_alb_ctl_amh_mol_guj_aeg_urd_dut_zul_uzb_pan_vie_cze_tha_mlt_owc_sid_sod_sun_ven_swe_ben_tsn_arw_bat_ind_scr_anl_afr_knd_jav_wly_tag_igb_mao_geo_cnt_spa_tsw_dyu_hau	-0.454147947054774	-1.16522703462466	0.246907113336791
299	scr_svk_fre_amr_xho_ita_igb_tag_cic_glc_spa_tur_heb_tsw_owc_qcu_bat_lda_aeg_sun_swt_dgb_lat_swa_cze_ukr_knd_slo_zul_hin_arw_chh_grk_tig_bsq_krd_mao_mly_urd_swe_geo_rom_bem_pan_ben_mnd_wly_moo_sid_ger_bam_aze_eng_mol_mcd_alb_bos_hau_yor_uzb_tsn_fbf_azi_ind_fin_ven_nor_bul_anl_guj_amh_gam_pol_vie_est_prs_afr_cnt_jpn_jav_mlt_sod_hun_ctl_dyu_kor_rus_ewe_akn_dut_tml_tha_por_lit_ses	-0.0788384969810167	-0.188037808297059	0.851256696417464
300	dyu_est_mlt_lit_mcd_bat_glc_fbf_kor_tha_bem_igb_sid_prs_cnt_jav_urd_ukr_alb_spa_jpn_ses_swa_ind_arw_heb_hau_swe_chh_mol_owc_guj_dgb_anl_ctl_eng_bsq_bul_uzb_grk_lda_vie_amh_mly_tur_ger_dut_cic_tsn_amr_ben_azi_akn_gam_tsw_ita_aeg_qcu_fin_sun_cze_nor_pol_hin_por_ven_pan_ewe_tag_mao_bam_slo_rom_bos_rus_knd_xho_krd_mnd_wly_zul_tml_aze_lat_scr_swt_afr_moo_geo_tig_svk_yor_hun_fre_sod	0.216204679267898	0.531319105718234	0.596464417976478
301	gam_por_ses_bat_mlt_eng_est_igb_tur_fre_mnd_ita_grk_cze_tsn_swt_spa_dut_amh_cic_tig_yor_bul_cnt_amr_ctl_jav_sun_ind_geo_anl_moo_knd_prs_ukr_bos_ben_mol_tha_hun_pan_slo_rom_aze_wly_owc_xho_hau_glc_ger_akn_jpn_bem_aeg_uzb_tag_azi_guj_lat_fin_alb_bam_chh_fbf_qcu_pol_rus_ven_vie_mcd_scr_nor_heb_hin_krd_afr_tml_mao_sod_swe_bsq_zul_lda_dyu_kor_arw_dgb_urd_svk_swa_sid_lit_mly_tsw_ewe	-0.301847781080298	-0.778902497249162	0.438014597616086
302	aze_tsw_cnt_knd_afr_mly_hun_ven_xho_rus_bos_eng_por_nor_hau_ukr_sid_mol_urd_ita_igb_kor_dgb_hin_wly_cic_krd_geo_dyu_jav_ses_slo_est_ger_aeg_lit_chh_pol_mlt_azi_tag_fbf_lat_qcu_pan_zul_ben_akn_anl_uzb_gam_ewe_bat_tur_alb_rom_spa_vie_fin_dut_glc_owc_ctl_fre_sod_yor_amh_heb_swa_svk_guj_tml_bsq_tha_amr_cze_bul_mnd_bem_tig_swt_mao_prs_grk_jpn_lda_mcd_sun_arw_moo_scr_tsn_swe_bam_ind	0.142776214173166	0.379922623352063	0.70486909875033
303	kor_prs_owc_bsq_yor_bat_est_jav_lat_lda_aeg_pol_afr_guj_por_knd_tsn_mcd_swt_swa_vie_ctl_heb_spa_dut_dyu_gam_fbf_grk_bam_ses_sod_moo_fre_tml_chh_wly_rom_azi_glc_bul_cic_hin_jpn_akn_geo_aze_rus_bos_ven_tur_ben_qcu_igb_tig_urd_krd_anl_mnd_sun_uzb_xho_mlt_cze_nor_cnt_mly_tag_mol_zul_hun_arw_amh_ita_mao_bem_ewe_pan_svk_amr_ukr_slo_ind_fin_scr_hau_lit_tsw_swe_alb_dgb_eng_ger_sid_tha	-0.089309746562562	-0.22055061994023	0.825925810405479
304	est_guj_bat_chh_ctl_pan_amr_dgb_anl_por_amh_swe_ind_tml_kor_svk_xho_swt_sun_yor_aeg_lat_slo_geo_fbf_jpn_knd_zul_scr_hin_igb_mol_aze_eng_fin_lit_qcu_akn_nor_mnd_urd_swa_bsq_bem_cic_fre_dut_tha_bam_bos_cnt_mly_rom_bul_jav_azi_afr_pol_lda_ben_ewe_gam_uzb_ger_dyu_sid_alb_tig_moo_tsn_tsw_hau_sod_arw_owc_prs_rus_grk_wly_tag_tur_hun_ven_cze_spa_heb_mcd_ita_krd_ses_vie_glc_mlt_ukr_mao	-0.39359614092213	-0.892553233722645	0.374400177902501
305	anl_por_dgb_sun_amr_fbf_eng_jav_mnd_glc_gam_mao_knd_bem_aze_tag_ind_pol_ita_bul_owc_sod_ukr_chh_sid_azi_swe_aeg_mcd_igb_hun_ewe_alb_tig_heb_dut_tha_xho_est_arw_moo_yor_ger_bos_kor_mol_tur_cnt_prs_svk_swa_ben_akn_urd_fin_lit_ses_ctl_bat_grk_vie_spa_bsq_afr_geo_tml_wly_fre_ven_nor_jpn_amh_bam_cic_lda_hin_uzb_cze_dyu_rom_swt_mlt_guj_lat_krd_qcu_tsn_slo_hau_scr_pan_tsw_mly_rus_zul	-0.165787091132549	-0.403994462957972	0.68714429444742
306	ind_knd_ewe_nor_mlt_rus_tha_tml_geo_ger_uzb_moo_swe_tsn_ukr_igb_yor_dgb_hun_bul_mcd_fin_ben_zul_qcu_guj_chh_mol_slo_swa_rom_bam_por_lda_fre_amh_hin_dyu_tig_afr_jav_tag_akn_kor_ses_mnd_eng_owc_alb_fbf_sun_aeg_ven_bem_ctl_aze_prs_mly_jpn_sod_lat_bat_arw_tur_pan_sid_glc_bsq_ita_swt_urd_tsw_pol_vie_cze_azi_scr_anl_xho_svk_cnt_krd_spa_cic_amr_lit_hau_dut_bos_gam_est_heb_mao_wly_grk	0.167914924772735	0.398198045254916	0.691396873525546
307	tml_bat_nor_bam_cze_urd_tha_krd_gam_swe_spa_ven_mao_hau_ger_owc_tsn_alb_hin_amh_fin_slo_cic_ben_fre_por_amr_vie_bos_grk_cnt_dut_arw_wly_qcu_ewe_geo_yor_mly_mol_fbf_ita_mcd_ukr_bul_hun_kor_mlt_chh_tsw_igb_ctl_lit_afr_bsq_jpn_aeg_akn_lda_scr_dyu_rom_est_eng_tur_prs_sun_azi_tag_glc_svk_knd_guj_jav_anl_rus_heb_zul_ses_uzb_swa_dgb_aze_moo_bem_sod_xho_pol_pan_swt_mnd_ind_tig_lat_sid	0.784530216213165	1.88086481447069	0.0631191888337394
308	hau_grk_lit_ewe_aze_bem_ita_swa_pan_glc_bos_svk_sid_ctl_vie_geo_kor_amh_ind_tig_tsn_prs_guj_bsq_arw_chh_jav_cnt_mol_qcu_ses_tha_fbf_bul_anl_eng_amr_est_fin_owc_lda_dyu_bam_scr_swt_urd_slo_fre_yor_por_aeg_hun_tur_akn_azi_bat_mly_mnd_gam_ger_igb_spa_moo_wly_tml_hin_sod_rom_mao_uzb_tsw_lat_ven_mcd_jpn_knd_dut_alb_sun_afr_pol_ben_cze_heb_cic_nor_rus_krd_dgb_swe_xho_mlt_tag_ukr_zul	0.407365318889915	1.09694506020882	0.275497646773938
309	lda_tig_bam_tag_hau_ses_cic_jpn_vie_chh_dyu_por_tha_swa_qcu_scr_fbf_pol_mnd_ukr_bul_guj_tml_knd_est_rom_ewe_jav_igb_gam_yor_swe_owc_urd_wly_moo_bat_ctl_krd_hin_spa_sod_kor_dgb_pan_nor_amh_ind_bsq_lat_bem_heb_ven_sid_tsw_lit_ben_slo_zul_alb_mao_prs_akn_sun_ger_anl_swt_amr_afr_tur_arw_tsn_geo_fin_mlt_dut_glc_aze_grk_mol_hun_aeg_mcd_uzb_eng_ita_rus_fre_cze_xho_svk_bos_cnt_mly_azi	0.911388777843673	2.4366984162793	0.0167254124332946
310	ita_bos_guj_pan_bam_slo_ven_bsq_mlt_dgb_swe_aeg_ses_pol_dut_ewe_rom_kor_tml_ukr_xho_akn_scr_anl_est_bem_swa_uzb_tsn_bat_lit_alb_bul_qcu_vie_fre_azi_hin_moo_mly_mol_lda_jav_wly_swt_tag_krd_ctl_fin_afr_lat_svk_prs_urd_mnd_sun_hun_tig_ben_mcd_hau_zul_aze_tur_tha_owc_gam_chh_amr_heb_fbf_tsw_cze_mao_spa_sid_yor_geo_ind_jpn_nor_sod_dyu_arw_grk_ger_cic_por_glc_amh_cnt_igb_eng_rus_knd	0.451248922845576	1.04482034262476	0.29881418024677
311	fbf_ven_ger_fre_lda_ben_prs_krd_kor_pan_est_guj_sod_igb_gam_tsn_tur_jav_scr_svk_spa_swe_qcu_knd_uzb_amr_vie_bsq_mlt_grk_amh_rom_rus_mnd_moo_tml_swa_hun_ewe_azi_bul_cic_wly_afr_ind_pol_ita_hau_mol_bem_ctl_mcd_slo_aeg_ukr_urd_glc_akn_swt_geo_nor_sun_sid_fin_dut_bos_heb_anl_cnt_alb_tha_arw_tag_por_yor_xho_zul_jpn_eng_chh_mao_cze_ses_lit_dgb_owc_bat_hin_lat_bam_dyu_mly_tsw_aze_tig	0.325635478248001	0.766647386908173	0.445232935785928
312	igb_hun_sod_tig_ven_swt_akn_swe_bat_tsw_pol_tsn_heb_dgb_jav_fin_xho_gam_prs_moo_vie_qcu_lda_sun_ita_yor_tag_mao_rus_wly_glc_bul_alb_swa_mlt_pan_svk_cic_hin_rom_chh_hau_cze_ses_eng_jpn_mcd_bem_dyu_mnd_mol_spa_tha_aeg_ukr_mly_fre_slo_guj_uzb_ewe_tur_sid_ctl_amr_ben_ind_anl_bos_zul_owc_kor_tml_scr_lat_knd_lit_aze_fbf_azi_afr_amh_por_arw_krd_bsq_bam_nor_grk_ger_cnt_dut_geo_est_urd	0.106291582409987	0.242068272376302	0.809260258223301
313	mly_jav_fre_hin_kor_sun_ses_afr_dut_bos_prs_tsw_mcd_grk_mao_knd_amh_hau_akn_tag_rus_tha_amr_uzb_chh_svk_pan_tur_ewe_mlt_aeg_jpn_rom_ben_aze_dgb_owc_guj_bam_gam_bem_bul_xho_fbf_swe_sid_glc_urd_tml_spa_lit_qcu_sod_vie_eng_bat_nor_azi_wly_zul_est_ger_hun_ctl_pol_fin_ita_krd_lat_mnd_heb_yor_anl_tig_alb_ven_mol_swa_swt_geo_cnt_cic_igb_ind_slo_scr_ukr_lda_tsn_arw_por_bsq_dyu_moo_cze	NA	NA	NA
314	igb_urd_akn_bam_hin_dyu_xho_aeg_tag_bsq_heb_slo_nor_pan_chh_cic_vie_qcu_afr_geo_bat_owc_swt_ctl_mnd_lda_sod_est_tur_dgb_yor_tha_ses_cnt_swe_lit_aze_jav_bul_mly_ger_eng_tig_jpn_wly_lat_anl_dut_cze_hun_grk_swa_mol_mcd_ita_spa_glc_kor_guj_tml_fbf_por_amr_pol_sid_ben_amh_uzb_hau_moo_mao_tsw_rom_arw_svk_scr_gam_zul_sun_fre_mlt_tsn_azi_rus_bos_fin_ind_ewe_alb_krd_knd_bem_ven_prs_ukr	-0.107139105144487	-0.259368333818234	0.795924330267379
315	lat_glc_bem_cze_ind_nor_tml_scr_bsq_akn_hun_moo_tig_wly_lda_pol_swe_svk_por_qcu_ben_spa_tur_tsn_igb_prs_sun_dyu_tsw_geo_mol_ctl_tha_aze_ger_vie_xho_bul_hin_uzb_gam_pan_tag_est_ukr_sod_cic_lit_ses_slo_chh_bam_rom_heb_knd_kor_eng_yor_cnt_dgb_mly_zul_dut_mao_guj_anl_hau_aeg_urd_fre_mlt_owc_ewe_amh_fbf_afr_grk_rus_krd_mcd_jav_sid_ita_fin_azi_amr_bos_alb_bat_swa_ven_arw_mnd_jpn_swt	0.372554539461666	1.00565269175411	0.317192096724727
316	vie_jpn_mly_amr_tig_owc_ven_mao_wly_cic_fbf_dut_por_cze_ses_igb_mnd_swt_guj_sid_hin_qcu_aeg_ita_moo_bam_sun_jav_afr_ben_tag_tsw_nor_ukr_swa_bos_hau_cnt_dgb_lda_swe_xho_mlt_chh_fre_gam_azi_alb_ind_rus_scr_ewe_tha_ctl_bem_bat_zul_amh_kor_heb_lit_yor_est_pol_fin_pan_geo_rom_mcd_tsn_slo_prs_akn_hun_arw_lat_urd_aze_grk_mol_uzb_knd_anl_bsq_tur_tml_krd_bul_ger_spa_dyu_glc_svk_sod_eng	-0.659703251321633	-1.48341604095211	0.141345069179171
317	arw_scr_ger_bam_moo_sod_grk_hun_wly_amh_tha_bat_tml_azi_nor_yor_swt_sid_bul_aze_ewe_por_ind_ita_uzb_glc_est_vie_kor_heb_afr_mnd_fin_zul_pan_igb_mol_ben_mly_mcd_tur_ses_tig_cze_hin_spa_cnt_aeg_swa_akn_ukr_guj_bos_ven_bsq_owc_eng_tsw_cic_qcu_tsn_pol_jav_lat_bem_amr_rus_prs_urd_svk_knd_anl_gam_sun_slo_hau_mlt_tag_ctl_swe_geo_jpn_dyu_xho_mao_lda_fre_fbf_dgb_dut_krd_rom_chh_alb_lit	-0.461368680118005	-1.00664114836107	0.31671922636226
318	swe_igb_ben_anl_bat_tml_tag_ukr_bsq_dyu_ger_lat_spa_mlt_slo_azi_xho_zul_owc_nor_fre_yor_rom_mnd_swt_amh_vie_hun_fbf_cnt_tur_geo_ita_chh_aze_cic_bul_mly_gam_aeg_ven_mao_krd_wly_swa_tha_tig_uzb_sid_sun_jpn_hin_eng_mcd_rus_dgb_ctl_amr_fin_lda_moo_knd_heb_jav_bam_prs_lit_pan_qcu_est_pol_glc_tsw_bem_grk_cze_tsn_dut_ses_ewe_akn_guj_mol_bos_hau_sod_urd_svk_alb_kor_scr_arw_por_ind_afr	-0.194898761363884	-0.520587461098703	0.603891408424254
319	bul_swt_ctl_mcd_dut_urd_eng_mao_anl_slo_aze_ben_gam_amr_bos_lda_heb_zul_sid_guj_grk_ind_tig_cze_azi_dyu_cnt_est_lit_bat_lat_sod_bsq_fbf_aeg_yor_chh_knd_dgb_igb_swa_tsn_xho_sun_tsw_scr_moo_owc_ses_hun_hau_rus_ukr_nor_mly_bam_vie_fin_tag_jpn_hin_por_pan_rom_ita_krd_akn_kor_amh_afr_ewe_alb_jav_mnd_cic_tml_wly_ven_prs_uzb_mol_mlt_geo_pol_bem_ger_spa_fre_svk_glc_tur_swe_tha_qcu_arw	0.238820319575754	0.581693954986454	0.562180197739441
320	gam_lit_knd_mcd_ven_hau_azi_jav_mly_swt_ewe_rus_chh_hin_mol_est_cze_tur_tml_akn_ses_arw_slo_dyu_qcu_alb_mlt_prs_tig_urd_lat_bam_yor_moo_mnd_heb_por_bsq_swe_ctl_owc_sid_cnt_igb_tsw_scr_lda_glc_dut_dgb_krd_pol_vie_swa_amr_jpn_aeg_geo_ben_bul_zul_fre_sun_svk_tha_nor_xho_tag_kor_ukr_eng_ger_bos_grk_afr_mao_bat_guj_ita_amh_hun_cic_spa_anl_fin_fbf_sod_tsn_wly_uzb_rom_ind_aze_bem_pan	0.444890504072536	1.04202934203992	0.300099355851142
321	afr_hau_zul_spa_rus_bul_ven_prs_knd_est_lda_mcd_arw_ger_krd_cic_sun_cnt_akn_wly_eng_svk_grk_fin_alb_swt_heb_amr_scr_fbf_tsw_lat_ctl_kor_ita_tsn_bam_tha_vie_ukr_por_guj_bsq_cze_sid_dut_fre_jpn_azi_sod_bos_amh_igb_tag_gam_lit_glc_aze_tur_mol_tig_ses_xho_yor_pan_aeg_geo_rom_mlt_dyu_bat_slo_bem_mly_tml_ewe_dgb_jav_ben_moo_ind_mao_pol_urd_qcu_hun_hin_mnd_swe_uzb_owc_anl_swa_nor_chh	-1.09974410005082	-2.82150117278153	0.0058441450921132
322	tig_chh_tag_arw_owc_sod_kor_wly_bem_geo_rus_ukr_glc_fre_jpn_cnt_urd_ben_cic_ven_mao_fbf_dgb_moo_bsq_hau_aeg_tha_lda_sid_grk_heb_gam_akn_bam_amr_igb_nor_swt_swe_sun_hin_uzb_rom_zul_bos_slo_lit_ctl_aze_swa_vie_pan_spa_bul_guj_alb_ger_tsn_lat_tur_knd_ind_krd_tml_est_xho_fin_yor_jav_mcd_amh_mnd_ses_afr_azi_hun_mly_cze_mol_scr_mlt_dut_bat_anl_tsw_por_pol_dyu_svk_ita_eng_qcu_prs_ewe	0.683828920281295	1.79871349997909	0.0753079907252996
323	est_heb_swa_moo_uzb_dyu_amh_guj_swt_mao_glc_bul_scr_yor_wly_akn_arw_grk_slo_sid_bat_tsn_ger_tsw_mol_amr_hun_mnd_ukr_fin_ven_geo_jpn_ctl_lit_chh_xho_nor_urd_ewe_mlt_zul_prs_tha_tag_bos_fbf_eng_aze_mly_cze_ben_gam_mcd_krd_alb_cic_tig_por_ind_igb_hau_azi_dut_anl_sod_svk_bem_swe_jav_qcu_lat_bam_lda_ses_bsq_owc_hin_tml_vie_aeg_pol_knd_ita_fre_spa_pan_afr_dgb_tur_rom_cnt_kor_sun_rus	-0.381203685344326	-0.983131584808344	0.328093456979685
324	mao_scr_igb_bsq_cic_swt_qcu_tur_cze_prs_ven_swe_ukr_ses_anl_bos_ita_jav_mcd_cnt_amh_moo_dgb_vie_jpn_bat_lat_fbf_eng_gam_yor_alb_tsn_glc_uzb_dut_sun_geo_ewe_lit_krd_spa_aeg_bul_hau_fre_kor_mly_bem_azi_pan_est_nor_hun_heb_arw_owc_ctl_zul_dyu_urd_por_bam_tsw_pol_mlt_slo_fin_amr_tml_tha_ind_sid_ger_lda_guj_aze_afr_tig_sod_tag_akn_xho_rus_rom_svk_wly_hin_mol_knd_grk_chh_swa_ben_mnd	-0.261924637417241	-0.60266768517603	0.548196554519381
325	ven_slo_lda_eng_geo_hin_wly_ewe_ukr_mnd_scr_bul_dut_amh_moo_mly_xho_swa_knd_aeg_yor_ita_vie_hau_alb_pan_tml_por_pol_amr_kor_jpn_owc_sid_fin_lit_cze_urd_fbf_swe_mao_tag_gam_ses_mcd_arw_heb_tig_afr_uzb_aze_mlt_bam_tsn_tha_akn_rus_hun_ind_cnt_bos_fre_mol_nor_ben_glc_bem_est_swt_sun_qcu_dgb_grk_sod_anl_guj_svk_rom_krd_tsw_chh_prs_azi_cic_zul_bat_dyu_lat_ger_igb_tur_bsq_ctl_spa_jav	NA	NA	NA
326	alb_aeg_krd_arw_aze_rom_ben_rus_owc_urd_xho_sod_dyu_prs_pol_spa_ctl_swa_est_mcd_fin_jav_bos_cic_bem_vie_gam_ewe_dut_mly_fbf_pan_tml_heb_ven_chh_mol_bul_ind_anl_tur_cze_tsw_lit_mnd_tag_afr_por_mlt_azi_bat_ses_hun_slo_hau_ukr_cnt_lda_scr_yor_guj_igb_knd_uzb_qcu_jpn_lat_mao_glc_wly_zul_swe_moo_tig_amh_ita_svk_amr_eng_hin_sid_geo_grk_fre_dgb_ger_nor_bam_tha_akn_swt_tsn_kor_sun_bsq	-0.450423679786517	-1.19825620877128	0.233862013953084
327	cnt_swe_anl_swt_mnd_chh_uzb_tha_dut_pan_spa_ben_bul_aeg_nor_est_zul_afr_scr_swa_lat_tsw_dyu_ven_mcd_glc_aze_pol_sod_vie_lda_krd_wly_fbf_igb_por_owc_mly_ita_moo_mao_bat_xho_bos_rom_ses_tur_grk_kor_sid_tag_alb_fin_lit_qcu_fre_azi_hau_bsq_guj_sun_amh_knd_ukr_bem_hun_jav_tig_mlt_jpn_svk_cic_mol_cze_prs_tml_rus_gam_ewe_arw_dgb_eng_tsn_yor_ctl_hin_akn_urd_geo_bam_slo_amr_heb_ind_ger	0.0234832356044544	0.0526834067869444	0.958097160268391
328	dyu_alb_sun_urd_aeg_scr_swt_aze_cnt_bos_azi_tig_vie_tml_afr_amr_yor_mcd_nor_ses_tsw_mol_kor_mnd_cic_por_tha_rom_prs_qcu_grk_amh_heb_cze_zul_arw_ita_sid_hin_svk_ger_lit_ven_igb_bem_hun_knd_tsn_dgb_uzb_lat_guj_tur_xho_hau_jav_krd_lda_pan_ben_bsq_dut_rus_ctl_moo_glc_sod_owc_bul_fin_jpn_tag_spa_mlt_fbf_bam_ind_fre_pol_gam_est_ukr_geo_swa_mao_wly_mly_anl_slo_swe_akn_ewe_bat_chh_eng	0.0139017987276081	0.032439034501708	0.97419145241399
329	sun_slo_ven_dyu_owc_mnd_bam_mlt_chh_bem_bsq_tig_jpn_qcu_dut_aze_swt_afr_tsn_lat_tag_lda_grk_mao_rom_tha_tsw_amh_ben_heb_hau_tml_moo_sod_lit_est_hin_ita_gam_jav_urd_guj_prs_rus_knd_sid_amr_yor_uzb_ukr_pol_cze_igb_bul_mol_ind_svk_hun_fin_zul_alb_spa_mly_por_vie_ctl_eng_scr_fbf_wly_dgb_fre_ses_geo_akn_ger_aeg_tur_cnt_anl_nor_glc_swe_azi_xho_swa_bos_cic_bat_pan_ewe_mcd_krd_arw_kor	-0.272427688082571	-0.605218814823105	0.546507646084954
330	alb_lat_ita_qcu_knd_chh_jpn_bem_cic_aze_geo_urd_amh_pol_spa_fbf_guj_bos_sun_est_lit_tur_anl_yor_jav_mlt_slo_tsn_mnd_bam_tig_heb_mol_dyu_ewe_tag_igb_wly_moo_scr_akn_hin_tsw_dgb_fin_mao_arw_gam_cze_aeg_rom_owc_hun_afr_tml_nor_dut_bsq_swa_vie_sod_bat_grk_glc_svk_cnt_hau_eng_por_sid_swe_ben_xho_azi_ctl_rus_prs_lda_ind_ger_pan_krd_amr_uzb_kor_mcd_swt_mly_bul_fre_ses_ven_tha_zul_ukr	NA	NA	NA
331	qcu_ita_geo_akn_bat_tsw_ewe_chh_amr_lda_ses_tig_est_urd_mol_tag_wly_cic_bsq_zul_mlt_swt_svk_prs_spa_tsn_guj_hin_xho_eng_swa_swe_aze_gam_bul_por_fbf_ukr_grk_cnt_bos_aeg_sun_fin_mnd_cze_slo_mly_anl_krd_alb_fre_hun_tml_lit_yor_arw_ven_ind_pan_hau_nor_uzb_mao_knd_afr_azi_vie_jav_lat_owc_dut_scr_mcd_ctl_sid_sod_amh_igb_rom_bem_pol_dyu_ger_heb_jpn_tur_tha_rus_glc_bam_kor_ben_dgb_moo	-0.497542227135736	-1.28902905287669	0.20058506853948
332	pol_mnd_ben_uzb_tsn_ind_kor_tur_bem_jav_chh_fin_slo_tig_ukr_tha_swt_ven_qcu_yor_nor_mcd_bam_vie_aze_tml_dyu_ger_hun_cnt_jpn_owc_glc_fre_aeg_lat_gam_svk_rus_azi_dgb_cic_guj_lit_akn_igb_krd_ctl_cze_swe_eng_sid_ses_ita_pan_zul_swa_urd_ewe_alb_mly_fbf_mao_dut_hin_rom_bul_por_wly_lda_arw_knd_anl_spa_scr_sun_heb_amh_geo_est_amr_bos_sod_afr_tsw_bat_prs_bsq_tag_hau_mlt_grk_moo_mol_xho	-0.113054668416944	-0.25302549007522	0.800806972631635
333	ukr_mol_lit_uzb_prs_cic_tag_jpn_cnt_xho_swe_amr_dgb_sod_aze_tml_afr_bul_ben_swt_pol_ctl_tsw_mnd_bam_cze_tha_knd_ita_wly_lat_svk_hau_bat_rom_sid_mao_ses_tsn_ger_fre_kor_hun_por_moo_mlt_igb_lda_yor_aeg_mly_anl_sun_fin_akn_zul_heb_dut_est_swa_geo_slo_ind_bem_scr_rus_pan_alb_ewe_guj_gam_qcu_ven_tur_hin_vie_fbf_tig_nor_spa_amh_chh_azi_krd_glc_bsq_grk_bos_eng_urd_mcd_dyu_arw_jav_owc	-0.786980684666122	-2.04629016360679	0.0435507530143358
334	akn_krd_svk_mly_ind_mlt_ewe_tur_hun_rom_rus_prs_vie_sun_tsw_amh_zul_mao_fre_dut_dyu_ctl_ven_est_hau_sod_geo_swe_pol_owc_gam_cic_nor_por_ses_wly_spa_amr_knd_tsn_lat_kor_qcu_pan_slo_bos_lda_guj_fin_bul_swt_dgb_sid_anl_tha_xho_lit_mcd_mol_cnt_eng_ukr_glc_fbf_swa_aeg_bam_ger_igb_azi_bat_scr_heb_aze_moo_tig_mnd_bem_jav_bsq_tml_chh_tag_urd_uzb_ita_grk_arw_hin_alb_ben_afr_cze_yor_jpn	-0.0355999419710787	-0.0812134165728642	0.935446753090086
335	bam_jpn_urd_moo_swe_yor_ben_akn_tig_pan_ukr_amr_heb_est_azi_tag_dyu_anl_ger_rom_fin_uzb_geo_zul_vie_aeg_glc_chh_cze_sid_scr_lda_guj_mnd_spa_kor_knd_bat_ctl_bos_slo_cnt_dut_amh_sod_rus_grk_mlt_aze_xho_lat_ewe_fre_ven_tsw_wly_mol_hin_svk_tur_pol_krd_mao_arw_gam_ses_sun_lit_tha_hun_qcu_bem_bsq_cic_afr_jav_mly_tsn_nor_swa_fbf_prs_owc_eng_ita_igb_ind_dgb_mcd_swt_bul_por_tml_hau_alb	0.396602348406613	1.01637036081498	0.312089931559022
336	mol_spa_vie_est_uzb_rom_glc_geo_akn_alb_aeg_tsw_swa_ita_mnd_sun_jav_tsn_afr_fin_pan_bsq_anl_moo_guj_owc_arw_wly_heb_mcd_amr_aze_ven_azi_fre_rus_ger_tig_swe_dgb_swt_scr_mlt_urd_yor_cze_nor_chh_tag_dyu_eng_amh_igb_fbf_lat_dut_zul_svk_slo_tml_lit_kor_hau_pol_hin_ben_ctl_jpn_cic_prs_grk_por_bem_ukr_hun_ind_bam_sod_xho_mly_bos_tha_ses_cnt_mao_krd_lda_qcu_knd_gam_bat_bul_tur_ewe_sid	-0.0672052075998251	-0.704501634612535	0.482880924874734
337	tur_nor_swa_grk_bos_rus_arw_bem_ukr_hin_tsn_amr_pol_swe_amh_sid_lda_mly_bsq_lit_spa_tig_ses_yor_guj_hun_slo_azi_mol_cic_prs_glc_zul_ind_sun_igb_bul_sod_knd_dgb_afr_owc_tml_aze_jav_wly_jpn_xho_cze_heb_mlt_moo_mnd_qcu_gam_svk_rom_akn_lat_anl_pan_dyu_fbf_eng_aeg_cnt_ben_ita_ctl_urd_dut_ven_swt_tag_est_ger_mao_tha_fre_por_krd_mcd_chh_hau_fin_uzb_scr_vie_tsw_bam_bat_geo_alb_kor_ewe	0.0384670858342176	0.0882447157910802	0.929871922130534
338	fin_zul_bam_ben_mly_bem_mnd_bsq_cze_cic_amh_chh_tha_ita_arw_ger_mlt_pol_svk_swt_afr_ewe_slo_akn_geo_tsw_lit_sod_mao_dyu_hau_sun_hin_moo_tag_swa_gam_lat_guj_bos_por_cnt_krd_uzb_ctl_bul_rom_pan_jpn_ind_knd_azi_bat_rus_vie_sid_ses_alb_owc_heb_swe_tml_amr_mol_aeg_anl_dut_lda_ven_nor_mcd_urd_scr_grk_yor_ukr_est_eng_tsn_fbf_wly_qcu_fre_hun_kor_spa_aze_igb_dgb_tur_glc_prs_xho_jav_tig	-0.581235254212444	-1.3630127932198	0.176169536553956
339	knd_urd_bat_spa_rom_afr_alb_fin_moo_mcd_bem_anl_tur_lda_cnt_wly_guj_tsn_qcu_ben_kor_mnd_xho_scr_glc_swe_pan_swt_igb_amr_tha_tml_geo_por_mly_bul_ind_mao_aeg_prs_lit_dgb_pol_cic_yor_amh_ita_sod_jav_rus_krd_bos_azi_slo_arw_fbf_bam_swa_chh_vie_lat_est_sid_aze_ses_bsq_tag_sun_ewe_heb_akn_grk_tsw_ven_ctl_fre_eng_hau_dut_jpn_ger_zul_nor_hin_mol_mlt_gam_owc_ukr_tig_cze_uzb_hun_dyu_svk	0.111018680173277	0.291005329403938	0.771695253778947
340	sid_glc_bem_fre_swa_sun_uzb_bul_amr_qcu_kor_jav_lit_bsq_aze_ven_tig_tml_sod_pol_hun_slo_tag_heb_hin_owc_azi_eng_aeg_zul_knd_pan_urd_vie_rus_krd_rom_tur_ctl_tsw_mlt_geo_ewe_lat_svk_grk_akn_mnd_nor_alb_mcd_dyu_spa_swe_amh_jpn_cnt_cic_igb_bos_arw_lda_fbf_prs_yor_xho_mol_tha_por_ses_anl_cze_hau_chh_ben_bat_fin_ita_moo_tsn_dgb_mly_scr_mao_ger_afr_ukr_dut_est_wly_guj_swt_ind_gam_bam	-0.126583883017002	-0.337609259636167	0.736418501251522
341	mnd_swa_krd_anl_ven_kor_sid_mlt_bsq_ctl_glc_dgb_yor_tur_dut_swt_lit_alb_hun_spa_fbf_scr_ukr_cze_prs_bul_ger_jpn_bat_tag_ita_geo_mol_bem_mcd_fre_aeg_cnt_akn_eng_amh_dyu_bam_vie_rus_wly_tig_mao_tsn_arw_lda_qcu_tsw_hin_rom_aze_ses_fin_igb_sun_tha_uzb_cic_chh_azi_xho_gam_por_knd_pol_heb_zul_amr_swe_afr_ind_guj_ben_slo_urd_owc_sod_est_bos_moo_mly_hau_grk_lat_jav_tml_svk_nor_ewe_pan	-0.039195674629137	-0.0953104010555383	0.92427334883966
342	spa_ukr_nor_alb_svk_prs_uzb_jav_ger_jpn_gam_sod_amr_anl_tha_mcd_ses_hin_rom_swa_igb_azi_grk_bat_ita_scr_mol_rus_ben_dgb_wly_lat_est_amh_arw_swe_ewe_xho_urd_por_heb_pol_moo_eng_mlt_guj_fre_fin_cic_aze_ven_dut_qcu_chh_tur_slo_lit_hau_zul_glc_bsq_pan_tig_tml_ctl_mnd_knd_tsw_dyu_kor_mao_akn_tag_swt_afr_tsn_sid_cnt_owc_bem_lda_fbf_bos_bam_geo_sun_krd_ind_mly_yor_hun_vie_bul_cze_aeg	-0.766980279137924	-1.79420479121728	0.0760299478412529
343	rus_spa_swt_bem_mol_krd_tig_est_lda_zul_ger_uzb_cnt_eng_dut_swe_amr_bam_knd_pan_urd_pol_slo_mnd_igb_sod_ctl_tur_vie_tha_fre_heb_aze_cic_yor_hun_svk_alb_prs_bos_geo_hau_qcu_ewe_chh_lit_fin_mly_ind_por_dgb_sid_ven_sun_wly_bsq_guj_cze_anl_glc_azi_fbf_akn_bul_grk_ita_tsw_ses_scr_rom_mlt_dyu_bat_lat_jav_mao_ukr_hin_gam_swa_moo_nor_tag_arw_aeg_kor_jpn_tsn_tml_owc_xho_mcd_ben_amh_afr	-0.693330499786446	-1.8435446228717	0.0684341770870978
344	aeg_ewe_tha_tsw_rom_tig_amh_azi_swa_guj_ind_svk_lit_arw_glc_hin_dut_wly_ven_lat_hun_bsq_ita_pan_geo_pol_gam_cic_mly_urd_igb_bos_xho_rus_zul_mol_mao_sun_fre_cnt_prs_akn_chh_dyu_jpn_kor_est_sid_ben_spa_heb_krd_ses_fbf_tag_bul_owc_ukr_cze_fin_alb_mlt_dgb_swe_eng_swt_bam_qcu_afr_lda_ger_mcd_bem_jav_ctl_mnd_vie_tsn_slo_amr_aze_tur_bat_scr_moo_nor_sod_knd_tml_yor_grk_uzb_hau_anl_por	0.440571035324637	1.03394809904818	0.303841630217332
345	lda_krd_sid_tha_bsq_dyu_grk_hun_ita_nor_kor_tsw_urd_swt_knd_glc_afr_arw_moo_prs_cic_rus_spa_dgb_geo_lat_xho_slo_sod_amr_anl_qcu_igb_scr_ind_ses_ctl_cnt_aze_yor_vie_heb_fre_por_aeg_ven_cze_mnd_mlt_lit_fbf_swa_tsn_bam_tag_ukr_tml_fin_ben_sun_rom_ewe_wly_svk_mol_guj_pol_bat_jpn_ger_bul_jav_bos_alb_tig_azi_dut_gam_est_tur_chh_amh_bem_eng_uzb_swe_pan_mcd_zul_hau_owc_akn_hin_mly_mao	0.159924816789974	0.418095432144654	0.676841169165013
346	tsn_dut_yor_hau_mlt_afr_bam_ind_mly_amr_hin_slo_owc_ben_sid_bem_gam_glc_sod_amh_pol_akn_cze_svk_dyu_arw_sun_chh_geo_rom_por_mcd_bul_tha_ewe_tur_ukr_tml_swa_prs_tsw_tag_eng_urd_wly_knd_mol_qcu_swe_igb_xho_hun_grk_vie_tig_dgb_ven_ger_rus_heb_est_kor_fbf_guj_krd_anl_bat_bsq_azi_aze_jav_zul_moo_fin_ses_mnd_lda_lat_lit_fre_ctl_scr_swt_aeg_alb_pan_mao_cic_cnt_ita_uzb_bos_jpn_spa_nor	-0.43611311141017	-1.09402249470513	0.276770635946948
347	tig_amh_anl_gam_bul_sun_qcu_dyu_tha_dgb_wly_sid_moo_ven_aeg_igb_urd_tur_ewe_bos_uzb_mly_prs_scr_lat_ukr_slo_azi_xho_heb_ger_tsw_tag_cnt_bat_mlt_tml_knd_spa_zul_hau_glc_est_bsq_afr_mol_kor_mnd_krd_mao_cze_ind_bem_eng_mcd_rom_fin_ctl_swa_swt_svk_jav_vie_sod_lit_akn_dut_tsn_grk_ita_alb_pol_bam_chh_hin_guj_ses_yor_geo_por_owc_fbf_pan_arw_fre_jpn_swe_lda_amr_cic_hun_nor_aze_rus_ben	0.256743476394039	0.602054576325901	0.548602837362618
348	lit_dgb_prs_grk_ven_hun_est_kor_fbf_gam_eng_nor_swa_aze_guj_jpn_sun_tha_sid_cze_mao_azi_heb_zul_mcd_bsq_rus_slo_afr_hin_tsw_fre_sod_mly_moo_ben_lda_swt_ger_tml_bul_swe_bem_vie_tsn_krd_cic_arw_svk_wly_spa_tag_urd_ses_bam_geo_pol_cnt_ita_rom_aeg_uzb_por_dyu_tur_bat_fin_yor_mnd_dut_akn_igb_mlt_bos_mol_qcu_tig_knd_chh_ukr_xho_ewe_anl_lat_amr_alb_pan_amh_hau_glc_owc_ctl_scr_jav_ind	0.712519734044028	1.86779959289675	0.0649390427720734
349	tag_bul_swa_xho_ukr_fre_heb_arw_aeg_tig_ind_urd_jpn_tha_akn_ewe_nor_grk_mcd_igb_owc_mol_hau_lit_jav_fin_cic_qcu_lat_rus_scr_tsn_sid_wly_ven_dgb_cnt_ctl_bam_krd_moo_bos_alb_cze_gam_rom_knd_mao_hin_mlt_guj_slo_dut_glc_eng_dyu_lda_geo_amr_zul_ben_mly_est_por_anl_amh_bem_svk_pan_azi_tsw_pol_hun_tml_spa_ger_bat_sun_swe_afr_uzb_bsq_ses_aze_swt_mnd_vie_chh_kor_tur_yor_sod_ita_prs_fbf	-0.61448352611062	-1.5956529161763	0.113959080302946
350	hin_hun_anl_tag_mly_ukr_est_dut_rus_chh_spa_qcu_tha_svk_heb_grk_mcd_ger_sid_bos_lda_akn_bam_eng_lit_knd_glc_kor_ind_azi_xho_alb_owc_fre_swt_slo_pan_mlt_sod_bat_tig_urd_igb_wly_fin_sun_prs_scr_aze_nor_zul_bem_dyu_ben_yor_ctl_mol_tml_ses_bsq_lat_vie_tur_aeg_cic_guj_dgb_bul_jav_ewe_amh_por_mnd_amr_uzb_afr_arw_rom_geo_fbf_moo_swe_hau_cze_jpn_gam_cnt_swa_tsn_ita_krd_pol_tsw_mao_ven	-0.0157609376262962	-0.0408672025786687	0.96748937168564
351	cic_hun_scr_heb_aze_yor_akn_dgb_zul_por_anl_sid_hau_pan_eng_cze_ben_bat_ukr_tur_jpn_amh_lit_cnt_ita_est_qcu_swa_amr_guj_swt_alb_bos_spa_mao_geo_rom_tha_pol_wly_tag_glc_svk_slo_azi_mlt_lda_tsn_mly_fbf_kor_sun_mol_dut_ven_bul_arw_ewe_bsq_fre_ind_grk_tsw_swe_xho_knd_ses_fin_bem_ctl_mnd_krd_tml_afr_dyu_uzb_jav_rus_urd_chh_hin_moo_sod_owc_igb_bam_aeg_mcd_tig_nor_prs_vie_lat_ger_gam	0.584141365554081	1.345688640061	0.181674562447074
352	sid_bos_bem_eng_bam_dgb_bsq_uzb_arw_mol_hun_ben_glc_fin_wly_hin_svk_xho_mnd_tag_chh_guj_kor_fre_zul_spa_bul_pol_ger_sod_afr_swt_lit_swa_por_tml_qcu_anl_owc_urd_ewe_mao_prs_geo_mlt_krd_jav_lat_heb_fbf_scr_ven_bat_tsn_grk_jpn_ctl_amh_lda_sun_hau_rom_dut_ukr_amr_gam_ses_pan_alb_yor_cze_tsw_aeg_mly_dyu_moo_vie_ita_tha_rus_tig_igb_nor_akn_cnt_swe_cic_slo_knd_est_aze_mcd_azi_ind_tur	-0.223887283640302	-0.546079104023678	0.586319178305174
353	zul_hau_mcd_tsn_mnd_heb_xho_tha_geo_bam_ita_igb_dyu_ger_dgb_scr_jpn_lat_bat_fin_sod_hin_mlt_aeg_cic_cze_guj_uzb_dut_amr_est_bos_mao_prs_ukr_swe_mly_rus_tag_swt_glc_arw_eng_krd_moo_svk_sid_ven_rom_anl_ind_slo_afr_hun_knd_cnt_fbf_bsq_nor_spa_gam_akn_lda_aze_jav_urd_yor_grk_swa_tig_qcu_ben_tml_pan_alb_ctl_sun_tur_fre_pol_vie_owc_kor_mol_wly_bem_azi_lit_tsw_por_bul_amh_chh_ewe_ses	0.0954525749350732	0.218187704412153	0.827760917247021
354	fbf_rus_tur_cic_hin_hau_fin_tig_pan_azi_sod_aze_swa_sun_kor_svk_arw_sid_mol_zul_dut_est_scr_tsn_krd_mnd_bsq_knd_ind_yor_glc_mly_dgb_bat_ses_swe_spa_ben_mcd_cnt_igb_slo_wly_ctl_chh_lit_grk_ven_mlt_lda_qcu_ewe_ukr_uzb_amh_jpn_fre_alb_ger_eng_pol_tha_tag_por_bem_swt_xho_ita_bos_afr_hun_aeg_bam_amr_urd_mao_owc_prs_gam_tml_moo_tsw_bul_lat_vie_rom_dyu_guj_cze_jav_akn_heb_anl_geo_nor	0.0561750123083395	0.139091802275057	0.88967836585643
355	por_ewe_xho_mao_igb_slo_dgb_krd_pol_bul_hin_sod_tsw_spa_kor_ukr_mcd_chh_lda_tml_owc_jav_cze_tag_ctl_eng_heb_ben_glc_fbf_mlt_lat_grk_bem_bat_hau_vie_tig_wly_afr_swt_pan_tha_qcu_akn_aze_rus_mly_azi_ind_moo_ger_urd_amr_est_dyu_sid_ita_amh_scr_tur_alb_ses_cic_tsn_mol_aeg_rom_nor_jpn_guj_swe_uzb_anl_svk_bam_sun_prs_ven_swa_bsq_cnt_knd_lit_gam_geo_hun_fre_bos_zul_mnd_dut_yor_arw_fin	0.392668573188037	1.0038582697955	0.318051736655846
356	zul_lit_kor_hau_sid_mol_por_aeg_mly_bam_akn_uzb_pol_glc_eng_mlt_bul_jpn_swt_tig_mnd_amh_jav_wly_tha_grk_aze_ctl_tur_ben_ses_sod_swa_mcd_svk_gam_urd_ewe_amr_vie_rom_dyu_geo_bos_heb_lda_moo_chh_lat_krd_cnt_yor_bat_knd_prs_mao_alb_cze_bsq_rus_dut_ven_tml_pan_spa_guj_cic_tsn_owc_fre_xho_hun_scr_fin_afr_sun_qcu_slo_dgb_arw_ukr_anl_nor_fbf_igb_est_tsw_bem_ita_ger_swe_ind_hin_tag_azi	-0.174185848577068	-0.41231259819312	0.681059206145895
357	pol_azi_glc_por_hau_lat_heb_igb_ven_mnd_swa_lda_ita_bul_yor_arw_mly_bos_pan_grk_jpn_krd_eng_rom_afr_tur_swe_uzb_spa_aze_zul_slo_dut_hun_dyu_mlt_geo_bam_akn_fre_prs_tig_ben_anl_fin_scr_est_amr_tag_tsw_ukr_dgb_sun_cze_ger_guj_vie_moo_ewe_wly_tsn_sid_lit_owc_mcd_kor_ses_amh_cnt_bat_mol_bem_knd_gam_aeg_ctl_xho_bsq_hin_alb_chh_urd_tml_nor_tha_sod_rus_fbf_svk_cic_qcu_ind_mao_swt_jav	0.118839904951269	0.319272078885759	0.750236246892532
358	cic_tml_swt_ewe_dut_swe_tur_bos_knd_mao_sun_tsn_guj_tha_bul_lat_jpn_kor_bsq_amh_igb_cnt_glc_moo_lda_mnd_chh_rus_arw_anl_ctl_pan_por_scr_bem_ven_wly_xho_swa_heb_mlt_dyu_hin_yor_aze_hau_hun_akn_fbf_aeg_sid_lit_mly_alb_grk_owc_svk_ger_amr_pol_cze_urd_ukr_fin_zul_tag_geo_gam_slo_eng_ind_krd_prs_rom_ben_tig_est_fre_bat_bam_vie_jav_spa_ses_mol_azi_afr_uzb_sod_mcd_nor_dgb_tsw_ita_qcu	-0.401929727670066	-1.0076989407313	0.316213707128107
359	bos_prs_amr_bam_hau_xho_zul_sod_arw_knd_tml_fre_chh_nor_uzb_mol_fbf_urd_amh_cic_tur_geo_ctl_swt_mao_tag_sun_tsw_rus_lda_jpn_ewe_mly_tig_moo_afr_qcu_grk_ita_azi_ger_eng_wly_spa_rom_dgb_dut_alb_kor_cnt_tha_glc_cze_por_heb_tsn_akn_ses_ven_mcd_est_pan_ben_mnd_gam_dyu_yor_fin_mlt_jav_sid_anl_ind_bsq_igb_pol_hin_swa_aeg_aze_bat_scr_owc_svk_guj_hun_slo_ukr_lat_bul_lit_bem_krd_swe_vie	-0.722846566308189	-1.98476448238052	0.0501173446291764
360	svk_swe_glc_pan_tsn_mlt_wly_uzb_tha_cic_jpn_sid_spa_geo_bem_amh_chh_rom_bul_anl_scr_alb_fre_ven_yor_pol_akn_mnd_hau_sod_swt_rus_cze_hin_moo_azi_dyu_tsw_bam_dgb_jav_ita_lat_grk_ses_bsq_mao_eng_xho_prs_knd_gam_guj_mcd_igb_swa_arw_krd_bat_tig_tur_aeg_ewe_por_aze_zul_hun_ctl_ben_qcu_sun_lit_mol_tag_vie_mly_urd_afr_lda_kor_nor_est_ger_ind_tml_cnt_fbf_dut_slo_heb_fin_amr_ukr_owc_bos	-0.131687528182536	-0.340346247036365	0.73436336286192
361	rom_por_ctl_ben_kor_anl_heb_lat_mol_igb_swa_spa_dgb_swt_owc_alb_bos_bam_mcd_fin_akn_knd_tag_prs_guj_bsq_pol_hun_arw_mlt_vie_sun_wly_ger_aze_nor_tur_xho_sod_tml_zul_hin_yor_mnd_jav_mao_aeg_bat_azi_rus_tsn_geo_uzb_pan_ukr_moo_glc_lit_chh_fbf_eng_ven_tha_afr_swe_qcu_slo_dut_cnt_tig_krd_grk_fre_ita_jpn_est_urd_svk_amr_ind_ses_dyu_mly_gam_amh_sid_tsw_cic_bul_cze_lda_bem_scr_hau_ewe	0.159978971362381	0.361548277796162	0.718509740627687
362	aeg_vie_bat_nor_afr_knd_tsw_lat_cnt_alb_pol_cze_ewe_fin_jav_lit_cic_svk_swt_aze_amh_lda_tur_gam_ind_krd_arw_mao_dut_hau_bul_ven_sid_ses_ita_jpn_tha_fbf_tig_mol_mcd_urd_rus_moo_tml_owc_tag_anl_azi_scr_wly_yor_dgb_slo_qcu_dyu_kor_bos_swe_geo_ben_mnd_bem_tsn_ctl_akn_spa_pan_uzb_xho_chh_igb_mlt_amr_bsq_ukr_guj_prs_heb_mly_por_hun_sun_zul_swa_rom_glc_fre_hin_sod_ger_eng_est_bam_grk	-0.147006288997661	-0.389732691909008	0.697625316155631
363	knd_jav_ita_aze_ses_por_slo_heb_ven_bem_mly_geo_dut_moo_mcd_lat_swe_azi_wly_rom_bos_gam_fre_sid_cze_arw_spa_ukr_est_swa_pol_kor_glc_amh_ctl_mnd_tur_guj_swt_urd_mol_nor_tml_owc_zul_tha_rus_yor_fbf_afr_jpn_lit_cnt_sun_akn_cic_uzb_hau_bsq_aeg_tsw_vie_dyu_ewe_hin_qcu_ger_pan_igb_eng_tsn_bam_anl_xho_alb_bul_grk_prs_krd_dgb_bat_ben_lda_svk_mlt_scr_tig_sod_hun_mao_fin_ind_tag_chh_amr	0.101622340221635	0.241175698864115	0.80994987369859
364	amr_sid_mao_mcd_zul_ger_hin_dgb_por_ctl_bos_nor_fbf_cic_mol_dut_tag_lit_heb_afr_urd_owc_azi_moo_fin_mly_wly_slo_bsq_uzb_lda_tml_tsw_sun_rus_anl_swa_est_ita_ewe_ukr_gam_swe_ven_prs_yor_chh_swt_lat_mnd_bam_pan_svk_tur_eng_kor_scr_glc_cnt_hau_alb_jav_amh_ben_tha_bul_rom_qcu_arw_aeg_ind_igb_pol_mlt_krd_jpn_aze_ses_geo_vie_akn_spa_fre_knd_cze_guj_bem_tsn_sod_dyu_grk_bat_xho_hun_tig	0.116133534744002	0.298180398907147	0.766230645772623
365	wly_hau_hin_bul_eng_chh_sod_ita_knd_uzb_tsw_ger_kor_heb_cze_rom_tml_anl_tag_yor_swe_lat_qcu_sid_amr_alb_spa_grk_urd_cnt_dgb_bsq_amh_fre_swa_mcd_bos_jpn_hun_mol_ewe_pan_fbf_sun_tha_mlt_afr_dut_ses_tur_por_est_lit_prs_mnd_zul_guj_vie_moo_ukr_swt_ind_tig_aze_cic_gam_bat_akn_jav_xho_fin_ven_ben_owc_pol_arw_dyu_bam_aeg_nor_mly_mao_slo_scr_ctl_krd_lda_tsn_geo_svk_glc_igb_bem_rus_azi	0.29115651085311	0.6570893203339	0.51274636066808
366	eng_bos_azi_rus_hin_afr_igb_por_moo_urd_lit_mnd_bat_tag_yor_ita_knd_amh_swt_fbf_ger_mcd_cic_svk_heb_swa_dgb_est_tha_alb_aeg_mlt_ven_swe_bam_ewe_anl_bul_vie_jpn_lda_glc_tsn_tml_krd_bem_tsw_lat_mao_zul_dut_cnt_ses_bsq_cze_rom_xho_ukr_prs_guj_tig_chh_jav_sid_sod_scr_tur_fin_ctl_geo_pol_grk_hun_amr_spa_ind_arw_fre_gam_slo_owc_wly_uzb_qcu_pan_ben_sun_akn_mly_aze_hau_dyu_mol_nor_kor	0.192768195703824	0.439137175543015	0.661580763643899
367	swt_sun_zul_ind_nor_tha_gam_bul_tig_uzb_ctl_por_sid_ger_swa_wly_azi_mol_bos_rom_owc_amr_svk_urd_hin_lda_tag_dyu_heb_qcu_ewe_dut_cnt_ita_krd_afr_yor_pan_mnd_akn_mly_tsw_guj_moo_alb_swe_mlt_est_anl_mcd_hun_chh_ukr_glc_kor_ses_bam_fre_aeg_cic_pol_dgb_tml_jpn_tur_fin_bat_xho_hau_jav_aze_lit_slo_scr_knd_vie_prs_eng_amh_arw_spa_grk_fbf_tsn_mao_igb_geo_cze_ven_sod_rus_lat_ben_bsq_bem	0.18724337214965	0.426634383975116	0.670631624990983
368	igb_eng_mly_glc_sun_gam_xho_chh_swa_dyu_mlt_amr_knd_yor_bul_guj_hin_ind_alb_tha_hau_bat_sod_fre_mcd_bos_aeg_tsn_nor_amh_cnt_tsw_fbf_vie_dgb_ukr_svk_rom_azi_cic_fin_heb_rus_tag_ben_ita_anl_slo_swe_jav_kor_ger_mnd_uzb_zul_spa_swt_hun_dut_lat_arw_ven_urd_scr_ses_aze_prs_ctl_cze_krd_pan_wly_owc_bsq_sid_geo_jpn_est_mol_grk_mao_moo_tig_ewe_lit_pol_por_akn_lda_tml_afr_tur_bem_bam_qcu	0.37147573527592	0.981428251338161	0.328927888580418
369	jav_jpn_bam_mlt_alb_prs_bsq_est_ses_swt_rus_sun_xho_pol_aze_sid_scr_swe_dyu_lat_hun_knd_tml_bos_mly_ben_bul_kor_anl_hau_guj_glc_arw_heb_ger_ewe_por_tsw_ind_spa_chh_igb_ita_wly_tur_sod_yor_amh_gam_afr_tag_moo_lda_ven_bem_owc_dgb_hin_ukr_mol_zul_mao_azi_tsn_lit_qcu_bat_cic_akn_slo_nor_eng_amr_tig_swa_cnt_tha_krd_pan_mcd_svk_ctl_grk_fbf_geo_mnd_aeg_urd_uzb_cze_vie_fre_fin_dut_rom	0.464422363996918	1.03795748506295	0.301981037192902
370	mlt_bsq_jpn_spa_uzb_por_ctl_amr_alb_glc_dut_mao_mnd_ita_wly_hun_urd_ben_tag_heb_scr_fin_xho_pan_zul_owc_mcd_vie_bem_hau_grk_akn_azi_sid_geo_svk_ses_rom_knd_krd_bul_igb_rus_qcu_moo_cnt_cze_ukr_dyu_arw_sun_nor_fre_aze_mol_bam_ger_jav_lda_ewe_mly_cic_bos_swe_eng_kor_tha_est_yor_slo_swa_lit_tsn_tml_chh_tsw_gam_dgb_aeg_guj_prs_hin_fbf_lat_tig_ind_bat_swt_amh_sod_afr_pol_tur_anl_ven	-0.304496074024435	-0.768430249614832	0.444178553990451
371	knd_fin_anl_pol_nor_fre_bat_bem_tsn_bos_arw_scr_ses_por_guj_bam_mao_est_glc_gam_mlt_lit_amr_grk_krd_tag_lda_pan_hau_ita_mnd_azi_tml_tsw_sid_ben_dut_heb_mly_ctl_moo_uzb_ewe_rom_ven_rus_spa_tig_fbf_hin_kor_lat_alb_cze_ger_eng_tha_akn_aze_hun_urd_geo_dgb_amh_ind_chh_sun_owc_aeg_sod_bul_tur_xho_yor_dyu_igb_vie_mol_ukr_cic_zul_svk_swa_slo_jpn_bsq_swt_afr_qcu_swe_cnt_jav_prs_mcd_wly	0.58921757693087	1.29602446770486	0.198174226706238
372	pol_sid_owc_vie_rom_glc_bsq_uzb_igb_fin_kor_azi_ses_anl_heb_rus_bat_mcd_swa_cic_qcu_zul_amh_geo_fre_ita_svk_knd_mlt_xho_bam_est_tag_mnd_eng_aze_ewe_bul_slo_guj_krd_afr_por_sod_mol_prs_cze_tha_wly_jpn_nor_gam_spa_tsw_tsn_lda_ukr_hau_aeg_mly_cnt_sun_dyu_tig_pan_dut_chh_alb_hin_grk_tur_ctl_lat_lit_arw_fbf_dgb_scr_urd_bos_ben_bem_yor_swt_moo_ven_jav_tml_swe_ind_mao_amr_akn_hun_ger	0.920766129377038	2.20917365317874	0.0296183933173365
373	anl_jav_kor_urd_bul_glc_mlt_dut_chh_ita_bsq_ind_swt_guj_tig_sod_tsn_spa_mol_sid_igb_hun_ewe_knd_swe_pol_tag_amr_cnt_afr_mly_lat_lit_ukr_por_aeg_krd_swa_est_bam_cic_nor_ben_amh_tha_hin_prs_scr_slo_bos_akn_ger_wly_jpn_grk_azi_qcu_tml_moo_hau_rom_zul_alb_pan_dgb_owc_rus_tsw_svk_vie_xho_heb_eng_ses_aze_gam_mcd_geo_dyu_tur_bem_bat_ctl_fbf_arw_fre_ven_yor_lda_mnd_mao_cze_uzb_fin_sun	0.501989913147356	1.14693228290207	0.254351807232664
374	lda_mnd_pol_ewe_rus_svk_bsq_pan_uzb_eng_heb_spa_fin_amh_mcd_akn_cic_geo_ctl_bam_dyu_hun_swa_owc_gam_lit_vie_mly_mao_qcu_arw_cze_tml_dut_knd_ger_tha_ben_ses_bat_dgb_chh_kor_yor_guj_afr_tig_fbf_swt_bos_sod_xho_moo_mlt_prs_urd_rom_scr_swe_ven_amr_jav_alb_hin_tsw_tag_bul_ind_mol_tsn_ukr_lat_fre_por_grk_zul_wly_anl_hau_igb_jpn_nor_tur_slo_krd_aeg_sun_est_glc_azi_bem_sid_ita_cnt_aze	0.484999558122223	1.16344672657732	0.247624689507946
375	mcd_scr_ven_lda_sod_bos_lat_prs_svk_glc_spa_xho_hin_bem_tha_tag_ben_por_amh_aze_ctl_guj_swe_cic_dut_sun_cnt_fbf_mly_dyu_bam_eng_fre_arw_lit_ger_mol_akn_fin_qcu_moo_dgb_aeg_krd_mlt_grk_swa_vie_yor_urd_ita_hau_ukr_hun_chh_swt_rom_ewe_jav_azi_cze_mao_heb_zul_uzb_tig_bul_owc_kor_anl_gam_tsw_afr_mnd_bat_geo_tml_pol_bsq_ses_pan_tur_jpn_est_ind_sid_wly_slo_nor_igb_tsn_rus_knd_amr_alb	0.0868262420420798	0.221834564068456	0.824929067561193
376	nor_bos_tig_sun_ukr_hun_wly_tml_glc_vie_mly_lat_ger_afr_aze_bat_mnd_tsw_est_lda_cnt_akn_jav_sid_swe_knd_dut_azi_ewe_owc_krd_cic_dgb_chh_kor_slo_bam_arw_urd_aeg_ses_alb_sod_moo_fre_ind_yor_xho_rom_pan_scr_tha_dyu_fin_amh_heb_pol_hau_mcd_swt_ctl_prs_ita_cze_jpn_swa_bsq_geo_tsn_zul_bem_gam_amr_anl_fbf_ven_guj_spa_lit_bul_tur_mlt_ben_igb_rus_uzb_hin_por_tag_eng_svk_mao_mol_qcu_grk	-0.581026699093426	-1.56475569006494	0.121036735094943
377	dgb_geo_cnt_cze_mol_kor_uzb_bem_bat_bsq_moo_ger_amh_nor_por_lat_bam_svk_slo_eng_zul_guj_tag_igb_tsn_qcu_xho_swe_jpn_knd_tur_pol_anl_mcd_sun_hun_sod_rom_ses_ukr_swa_dut_ewe_dyu_mnd_chh_fre_ind_rus_aze_lit_arw_hin_tig_krd_heb_tsw_est_owc_tml_aeg_grk_glc_akn_mao_vie_prs_ven_scr_alb_fin_azi_lda_urd_gam_ctl_yor_swt_ita_bul_ben_pan_bos_tha_wly_cic_mly_jav_amr_hau_mlt_fbf_spa_afr_sid	-0.0598033957592311	-0.134493999255951	0.893302597979319
378	aeg_ses_anl_tur_bul_jav_cic_ukr_ewe_por_scr_hau_akn_knd_uzb_mly_guj_afr_swa_moo_fin_amh_mol_rus_fre_dgb_urd_heb_amr_tig_eng_kor_tml_sod_nor_glc_mcd_hin_ctl_ger_owc_krd_cnt_tha_mnd_lda_ita_ven_rom_sun_vie_svk_spa_yor_geo_swe_hun_pol_slo_ben_dyu_xho_jpn_swt_lit_chh_mlt_bem_est_mao_bam_prs_wly_tsn_cze_aze_dut_gam_lat_tag_bat_alb_azi_qcu_grk_zul_tsw_pan_sid_arw_bos_bsq_fbf_ind_igb	-0.611885079079983	-1.44325075305344	0.152309830164066
379	grk_spa_tur_eng_swe_tsw_ger_bem_qcu_alb_arw_anl_bos_pol_aeg_glc_akn_svk_nor_moo_mly_mcd_ukr_mnd_gam_bam_tsn_igb_scr_ben_lda_kor_slo_jav_mao_cic_wly_owc_dgb_hau_heb_bul_vie_aze_ses_ind_jpn_sun_pan_hin_sid_knd_ven_bsq_tha_xho_prs_afr_ewe_amh_sod_amr_swt_dyu_rom_bat_lit_rus_fre_guj_est_mlt_hun_tml_cze_mol_yor_fbf_uzb_zul_urd_swa_chh_ita_cnt_lat_fin_geo_ctl_tig_dut_tag_krd_por_azi	NA	NA	NA
380	sod_ukr_cnt_igb_vie_amh_dyu_mol_mlt_swa_anl_amr_bos_est_krd_eng_pan_gam_tsw_xho_tsn_mly_ita_lda_aeg_ger_dut_bam_glc_tig_prs_zul_bem_tag_fre_akn_yor_chh_ses_geo_arw_azi_kor_ben_fbf_sid_rom_mao_tml_mcd_owc_svk_spa_grk_bul_swt_moo_wly_knd_qcu_scr_rus_sun_afr_uzb_ctl_jav_ven_slo_cze_lit_bat_hin_tha_nor_pol_mnd_aze_hun_alb_cic_tur_lat_jpn_hau_dgb_bsq_ewe_urd_guj_heb_ind_por_swe_fin	0.483754568134044	1.12895229218005	0.261821696913855
381	ven_sid_eng_xho_vie_hun_bos_azi_swt_urd_geo_mao_slo_wly_tha_pan_yor_grk_spa_svk_rus_tag_cnt_alb_hau_uzb_lat_igb_ben_ewe_mlt_mcd_chh_scr_amh_ita_guj_glc_tml_jav_amr_hin_fbf_krd_sod_ukr_tur_moo_ger_akn_dyu_gam_knd_aeg_mol_dut_nor_owc_cic_swa_bam_fre_tsw_bul_tsn_lit_qcu_fin_afr_aze_ctl_bat_pol_bem_lda_mnd_est_jpn_ind_dgb_kor_swe_cze_heb_bsq_tig_anl_por_arw_prs_mly_rom_zul_ses_sun	0.259083486982982	0.621237962333729	0.535962817579143
382	zul_tml_urd_sod_scr_mcd_rom_tsn_swe_hau_gam_bat_cze_bos_spa_rus_svk_mol_nor_dut_bem_pan_jav_ses_lit_wly_kor_fin_bul_xho_vie_amr_amh_azi_uzb_akn_sun_eng_ben_est_guj_ind_mnd_dgb_swt_ukr_geo_fre_lda_prs_tig_qcu_hun_ger_slo_knd_cnt_tsw_swa_lat_heb_sid_jpn_anl_igb_cic_krd_ctl_mly_aeg_bsq_arw_afr_hin_mao_ita_tur_alb_grk_yor_pol_ven_ewe_tag_moo_por_mlt_bam_dyu_fbf_tha_chh_owc_aze_glc	0.559543050411284	1.48002709494907	0.142245737020603
383	bos_cic_mao_nor_ita_mly_rus_mlt_xho_slo_knd_sun_ses_rom_spa_prs_anl_pan_azi_sid_tag_tml_arw_glc_fin_svk_sod_moo_por_amr_lit_dut_cnt_tha_bul_wly_bsq_lda_tsw_aze_grk_est_hun_igb_ger_uzb_dgb_bat_urd_jav_mcd_ven_jpn_yor_ewe_fbf_lat_zul_scr_swt_ukr_bem_bam_hin_qcu_amh_kor_akn_cze_afr_mol_ind_eng_ben_dyu_pol_geo_tig_vie_swa_ctl_krd_guj_gam_heb_aeg_mnd_owc_tsn_tur_alb_chh_hau_fre_swe	-0.313312196651554	-0.743834319469903	0.458851915697644
384	urd_swt_fbf_bsq_hin_mao_ita_jav_ctl_tsn_hun_lat_por_sun_krd_bem_ewe_eng_sod_tur_alb_igb_rus_tig_nor_chh_fre_tha_pol_amh_aze_xho_ses_cze_mol_rom_fin_ven_spa_knd_ind_swe_est_mlt_lda_prs_moo_owc_mly_dgb_dut_anl_azi_bat_uzb_ger_bul_tsw_bam_glc_geo_heb_kor_lit_cic_vie_yor_svk_afr_amr_sid_pan_bos_akn_gam_grk_aeg_swa_zul_ukr_slo_mnd_ben_jpn_qcu_wly_mcd_dyu_arw_cnt_tag_scr_tml_guj_hau	-0.275007951496873	-0.661666313608313	0.509821206225005
385	owc_dyu_aze_sid_alb_kor_knd_eng_yor_ukr_aeg_pol_mlt_bem_tsn_tml_fin_dut_urd_bam_heb_fbf_spa_sod_hun_gam_lat_hau_slo_akn_cic_tur_ita_swa_mao_lda_mcd_jpn_geo_fre_dgb_mnd_bul_azi_swt_lit_tag_amr_wly_tsw_igb_tig_grk_afr_anl_ewe_xho_rus_zul_swe_ind_bos_scr_moo_cnt_svk_mly_est_ben_uzb_glc_sun_qcu_ven_arw_chh_jav_krd_cze_pan_nor_prs_ctl_ger_amh_guj_tha_mol_ses_rom_bat_vie_por_bsq_hin	0.035388168034205	0.0810093047482107	0.935608634454581
386	hun_ven_afr_mlt_glc_cze_sun_por_yor_kor_arw_heb_scr_swt_pan_ukr_tag_krd_cic_fin_lda_est_ger_hau_tsw_aze_sid_vie_swe_bos_spa_prs_guj_geo_ind_zul_sod_fbf_jpn_dgb_qcu_nor_bem_hin_jav_bat_tur_svk_tsn_dyu_amh_slo_mol_rus_dut_chh_xho_mly_bsq_amr_pol_ita_cnt_tig_swa_rom_ewe_lit_lat_bam_wly_akn_mnd_bul_urd_mao_igb_anl_mcd_knd_owc_grk_tha_azi_fre_ses_alb_ben_eng_tml_uzb_ctl_gam_aeg_moo	0.37252015684151	0.972724515901144	0.333213488257248
387	est_amh_prs_ger_bos_ven_fre_eng_tsn_tha_jav_tig_mao_ctl_krd_geo_fbf_ewe_yor_chh_swa_bul_tml_por_dut_hin_akn_swe_bem_cnt_swt_vie_lat_grk_rus_slo_bsq_igb_sod_dyu_anl_mol_fin_ita_aeg_scr_owc_qcu_sid_alb_rom_cic_xho_lda_wly_guj_dgb_sun_arw_gam_afr_knd_svk_mly_mlt_aze_zul_urd_nor_bam_ben_pol_hau_kor_mnd_uzb_spa_hun_cze_mcd_jpn_ukr_bat_glc_lit_moo_ses_tsw_ind_tur_amr_tag_azi_heb_pan	-0.448459164944563	-1.01400334618444	0.313211997727542
388	guj_chh_swt_wly_mlt_swe_jpn_lit_pol_fbf_mol_tml_sid_krd_ukr_arw_ita_zul_bam_rus_knd_azi_glc_xho_spa_yor_mcd_hun_grk_cze_hau_bsq_mao_swa_scr_aze_por_prs_mnd_sun_est_jav_lda_pan_moo_dgb_ger_bem_nor_mly_owc_ctl_bul_ind_ewe_aeg_ven_qcu_lat_vie_anl_tur_fre_tig_urd_fin_akn_gam_alb_rom_sod_tsw_amh_dyu_tsn_amr_eng_hin_tha_geo_afr_bos_bat_cic_ben_dut_svk_cnt_ses_igb_kor_heb_uzb_tag_slo	0.362472536890171	0.926458548465732	0.356605749949067
389	pan_lit_mol_bem_amr_cze_mcd_sod_swe_alb_fin_bam_ukr_vie_urd_azi_slo_dut_ctl_tur_akn_heb_ewe_scr_afr_eng_pol_grk_swt_sun_bsq_ind_nor_bat_jav_sid_tsn_lat_est_jpn_mao_aeg_tig_lda_amh_tsw_uzb_igb_hin_mly_arw_rus_wly_cnt_fbf_bos_tha_prs_ger_krd_ita_owc_rom_dyu_chh_cic_swa_zul_anl_por_mnd_mlt_svk_tml_fre_kor_hau_spa_ses_knd_xho_dgb_aze_gam_tag_ben_bul_qcu_glc_ven_yor_geo_guj_moo_hun	-0.258351289987173	-0.57779721281244	0.564797404660991
390	tha_prs_ven_aze_ses_ukr_hau_por_amr_afr_aeg_owc_mao_swt_anl_swa_fbf_knd_xho_bul_geo_mnd_tsn_moo_akn_tsw_tig_arw_zul_mcd_ind_sid_lit_ger_mol_nor_ben_ewe_hin_lat_sun_tml_alb_vie_lda_bat_jav_bsq_dyu_bam_sod_mlt_tur_cze_dut_pol_azi_spa_tag_cic_gam_rom_ita_glc_svk_chh_guj_ctl_mly_qcu_urd_pan_swe_bem_cnt_eng_grk_heb_uzb_bos_est_jpn_fre_wly_kor_slo_igb_krd_scr_fin_yor_hun_rus_amh_dgb	-0.682287791591348	-1.81955299254372	0.0720445795758994
391	jav_wly_dgb_lit_lat_qcu_aeg_spa_xho_tsw_jpn_fbf_ses_alb_gam_anl_urd_rom_sid_mcd_fin_sun_akn_por_heb_swa_ewe_slo_bul_tig_bam_ger_grk_hun_pan_mol_ven_tml_yor_mly_geo_tsn_scr_mnd_amr_azi_krd_dut_cze_eng_est_vie_ctl_amh_hau_nor_tur_rus_afr_bos_bat_cic_bsq_swe_prs_svk_zul_aze_mao_cnt_ind_hin_mlt_tag_chh_glc_bem_ben_sod_kor_lda_swt_ita_owc_knd_pol_ukr_dyu_fre_igb_guj_arw_uzb_moo_tha	-0.433360980304041	-1.11659774376977	0.267042945018473
392	urd_jpn_hau_tag_uzb_lda_slo_gam_bsq_cic_igb_aze_ctl_bem_sod_ven_wly_dyu_bat_tsw_lit_bos_rus_zul_ukr_fin_jav_swa_ben_alb_cze_tur_bam_glc_ger_rom_tsn_krd_dgb_hin_spa_por_afr_akn_knd_tha_geo_bul_swe_eng_dut_fbf_est_tml_pol_ewe_sid_guj_anl_arw_ita_mnd_ind_scr_fre_mlt_owc_cnt_vie_kor_amh_hun_xho_swt_moo_qcu_mao_ses_azi_grk_tig_mly_pan_svk_amr_yor_nor_prs_mol_lat_chh_heb_sun_mcd_aeg	-0.230845973433226	-0.524076203304469	0.60147234322561
393	scr_chh_gam_xho_tsn_swa_tig_dut_hin_grk_cnt_bos_fbf_akn_kor_amr_est_spa_aeg_heb_ven_fre_igb_ctl_ind_rom_sod_lit_ger_cic_geo_bem_jpn_hau_vie_lat_anl_mnd_glc_bat_swt_tml_arw_svk_bsq_mol_mly_afr_bul_nor_ukr_ben_fin_mcd_eng_aze_prs_zul_hun_cze_mlt_guj_yor_alb_mao_pan_rus_owc_sun_tur_wly_qcu_ita_sid_por_jav_ewe_tsw_uzb_urd_dgb_pol_tag_azi_slo_dyu_bam_ses_moo_knd_krd_amh_swe_tha_lda	0.00394230904888557	0.00995722969551183	0.992076740176475
394	dgb_ita_mlt_anl_eng_amr_alb_urd_ukr_dyu_tag_cze_est_tsn_wly_tha_pan_geo_mol_slo_spa_bat_owc_nor_mcd_aze_amh_sun_chh_mly_ctl_bam_ven_akn_qcu_igb_sid_jpn_krd_tsw_arw_lat_uzb_bul_afr_grk_scr_cnt_bsq_gam_svk_rom_hin_hau_tur_swe_fin_zul_swt_ind_ger_aeg_mnd_moo_guj_ewe_xho_bem_ses_lit_glc_sod_mao_cic_kor_yor_lda_jav_azi_tig_heb_por_fre_fbf_tml_vie_bos_ben_rus_pol_swa_prs_knd_hun_dut	-0.20455679918799	-0.481955103365969	0.63097012709501
395	mcd_moo_ind_xho_swe_tha_guj_arw_mao_por_cnt_zul_tsw_amr_mnd_swa_qcu_jpn_fbf_ben_igb_tur_cic_ses_pol_sid_rom_pan_jav_kor_nor_sod_hau_amh_est_swt_geo_urd_dut_ctl_alb_uzb_bos_ven_slo_krd_eng_ewe_sun_vie_lit_anl_spa_bat_mlt_wly_bul_tig_akn_fin_mol_rus_hun_chh_fre_dgb_scr_knd_dyu_grk_ukr_tsn_glc_ita_cze_prs_mly_azi_afr_gam_bsq_yor_aze_ger_lda_svk_bem_aeg_tag_tml_lat_hin_heb_owc_bam	0.431898190210371	1.01221534914376	0.314061371910027
396	swa_rus_est_moo_spa_arw_tag_cnt_wly_fre_chh_ben_tig_bem_alb_yor_fbf_geo_ewe_hin_ger_xho_tml_anl_dyu_pol_ven_aeg_nor_cic_ind_bat_dut_lda_azi_mlt_tsn_gam_kor_tur_bul_zul_amh_svk_glc_mcd_fin_dgb_scr_ukr_tsw_lit_krd_bsq_vie_igb_urd_qcu_por_akn_hau_hun_owc_aze_mnd_tha_jav_mol_prs_guj_eng_knd_swt_bam_ita_grk_rom_cze_amr_heb_jpn_bos_sid_swe_ctl_lat_mly_afr_sod_uzb_pan_sun_slo_ses_mao	0.126975076599981	0.339479796331407	0.735013751663623
397	mao_bsq_bos_ita_moo_yor_cnt_kor_mcd_bam_dut_fbf_tha_urd_amr_ben_tag_svk_zul_anl_tur_sid_ger_afr_scr_jpn_fre_lat_hun_bul_por_ven_prs_igb_azi_sod_arw_bat_jav_krd_akn_pan_tig_rom_hin_aze_hau_uzb_ukr_eng_lda_sun_swa_cze_ses_est_wly_ind_vie_cic_mlt_mly_alb_rus_tsw_knd_swt_mol_heb_lit_tml_slo_spa_ctl_dgb_fin_glc_guj_pol_chh_mnd_owc_tsn_nor_ewe_grk_gam_qcu_amh_aeg_swe_geo_xho_dyu_bem	-0.00919239014747108	-0.0214379444020843	0.982942234352233
398	ind_eng_ben_yor_swa_glc_por_aze_mol_xho_urd_hun_mly_ewe_alb_mcd_fre_tsw_afr_aeg_est_qcu_knd_lit_dyu_heb_wly_anl_sid_rus_grk_arw_vie_fin_tml_tha_swt_swe_rom_lda_cnt_slo_cic_guj_tsn_cze_uzb_lat_akn_azi_amr_chh_mao_sun_jav_bam_ita_gam_dut_ukr_owc_nor_tur_sod_dgb_pol_bem_spa_ger_hau_fbf_kor_ven_jpn_prs_bos_igb_ctl_pan_hin_tig_bul_ses_krd_bsq_svk_geo_moo_amh_mnd_scr_zul_mlt_bat_tag	-0.0932713102464365	-0.239684639896372	0.811102222133254
399	sun_gam_guj_hin_owc_swa_bul_krd_aeg_eng_mly_vie_slo_mao_ita_xho_swe_hun_lat_ger_tag_mnd_anl_pol_heb_hau_bem_grk_dgb_cze_mlt_moo_kor_amh_cnt_sod_cic_dyu_ben_mol_tsn_svk_ind_rus_ewe_afr_ukr_tur_bat_chh_lit_uzb_jav_bos_nor_tml_rom_geo_prs_urd_tsw_zul_alb_mcd_ven_wly_spa_glc_jpn_yor_qcu_dut_akn_lda_aze_ctl_bam_bsq_pan_est_amr_por_swt_azi_arw_tig_sid_fre_fbf_igb_tha_scr_fin_knd_ses	-0.288079961682459	-0.658184536677631	0.512045600304009
400	fbf_mlt_amr_alb_est_bul_sod_rus_cnt_ger_amh_vie_krd_tur_wly_uzb_chh_ctl_nor_guj_ses_rom_swt_jpn_heb_kor_hau_mao_fre_mcd_tml_dgb_azi_glc_ewe_swa_grk_urd_slo_owc_tha_fin_svk_lda_igb_sun_sid_hun_eng_swe_prs_cze_tig_ukr_akn_aze_scr_bat_zul_moo_pol_yor_tag_ita_geo_dyu_bem_tsn_pan_mly_spa_bos_afr_mnd_bsq_hin_lit_arw_lat_mol_aeg_anl_tsw_cic_jav_xho_dut_qcu_por_ben_gam_knd_bam_ind_ven	-0.452146977001794	-1.16839234705287	0.245634951100937
401	gam_cze_hin_amh_lit_cic_sun_ita_knd_pan_anl_mlt_dut_lda_ven_mol_swa_prs_est_dyu_owc_bat_hun_grk_mcd_arw_mao_tsn_guj_xho_bul_svk_alb_swt_ukr_bem_eng_wly_glc_por_chh_cnt_vie_urd_hau_lat_ger_bos_tig_bam_sod_amr_geo_scr_dgb_ses_aeg_jav_mly_tha_jpn_afr_slo_rus_tsw_spa_sid_azi_ind_aze_bsq_krd_pol_tag_tur_nor_fin_fre_ewe_ctl_zul_rom_akn_ben_heb_tml_swe_moo_mnd_fbf_igb_uzb_yor_kor_qcu	1.10590362883347	2.57746661106901	0.0115246110697996
402	amh_qcu_lat_chh_grk_bem_ses_hau_slo_est_jpn_gam_dut_uzb_afr_owc_jav_moo_bat_spa_hin_tur_swa_guj_alb_pol_cic_knd_wly_tig_mcd_sod_mol_ukr_mao_eng_heb_bam_tha_mly_sun_ind_pan_svk_sid_kor_mlt_krd_amr_lda_ctl_tsw_por_anl_glc_ewe_tag_ger_cnt_dgb_azi_bsq_aze_tsn_zul_mnd_aeg_ben_yor_xho_dyu_tml_bul_cze_scr_geo_akn_swe_urd_fbf_igb_prs_vie_hun_fre_bos_lit_arw_fin_ven_swt_nor_ita_rus_rom	-0.0492309584605556	-0.112213008223014	0.910896363808019
403	pol_hin_dut_gam_yor_qcu_wly_sod_bat_swa_ven_mlt_lit_mao_est_tur_cze_aeg_tml_lda_swt_arw_mly_grk_chh_cnt_sun_amh_moo_igb_anl_hun_azi_tsw_bem_alb_dgb_mcd_tig_dyu_vie_bam_bul_ger_mnd_ita_kor_knd_tha_por_amr_fbf_glc_rus_spa_cic_krd_bsq_geo_prs_svk_scr_jpn_ewe_zul_uzb_fre_rom_nor_pan_jav_tag_urd_ukr_ben_aze_lat_xho_heb_slo_bos_mol_ses_afr_sid_swe_ind_eng_akn_hau_fin_tsn_owc_guj_ctl	0.0289134886159239	0.0762217790232532	0.939406388950667
404	qcu_xho_zul_dut_azi_ctl_mao_uzb_jpn_hin_spa_dyu_eng_sun_ukr_ger_grk_prs_heb_afr_lat_pan_tml_moo_akn_aze_geo_tsn_mly_lda_svk_dgb_guj_cnt_bam_bat_bsq_swe_hau_rus_ven_sid_fbf_pol_chh_yor_gam_por_fre_arw_alb_ses_fin_kor_owc_anl_ind_mnd_krd_slo_tag_bos_mlt_aeg_tur_ita_sod_cze_bem_vie_igb_glc_mcd_amh_bul_mol_tig_rom_ben_jav_lit_wly_urd_hun_swa_tha_nor_tsw_cic_est_amr_ewe_swt_scr_knd	-0.403964911006584	-0.945394682536014	0.346907223380663
405	heb_ben_xho_wly_bat_ind_tsw_mao_rom_glc_alb_mly_fbf_ukr_est_azi_hin_svk_moo_jpn_sid_hau_igb_vie_yor_ses_swa_fin_grk_ger_por_urd_amh_tur_fre_bam_ven_spa_tml_knd_geo_bsq_slo_aze_lat_nor_cic_dgb_mnd_dyu_mcd_akn_chh_zul_mlt_lda_ctl_pan_scr_amr_afr_ita_pol_swt_aeg_prs_dut_tig_sod_hun_eng_kor_bul_lit_cnt_jav_tag_gam_cze_guj_krd_tsn_qcu_tha_swe_sun_uzb_anl_arw_mol_rus_bem_bos_owc_ewe	-0.865579610873703	-2.29177678977279	0.024175227187465
406	bos_zul_amr_tha_afr_aeg_jav_est_bul_gam_eng_prs_cze_chh_tsn_ewe_hun_sun_aze_tsw_geo_mlt_swt_pan_urd_wly_anl_krd_cnt_ses_lit_alb_bem_slo_pol_moo_tml_ita_svk_glc_guj_fin_azi_arw_uzb_mol_yor_ind_dut_lda_tag_igb_cic_knd_dgb_jpn_kor_mly_akn_bsq_xho_bat_ctl_bam_heb_hin_hau_rom_qcu_amh_nor_mao_sod_tur_fbf_tig_spa_por_scr_ben_swa_fre_lat_vie_mcd_ukr_grk_owc_dyu_swe_ven_mnd_rus_sid_ger	0.31628944082691	0.81800198214219	0.415446971049782
407	ben_knd_amh_jpn_rom_nor_mlt_lda_igb_mao_akn_aeg_eng_fbf_bam_mly_wly_mol_ger_anl_swt_ukr_mnd_pol_bsq_bem_kor_uzb_gam_ewe_grk_ita_chh_pan_azi_por_lat_rus_spa_qcu_bat_zul_mcd_slo_alb_tur_hin_yor_lit_glc_prs_urd_sod_guj_ind_moo_cze_ses_fin_afr_tag_ven_geo_dyu_sun_sid_tsn_cic_tml_hun_bos_dgb_heb_aze_swe_est_xho_swa_ctl_amr_svk_tha_tsw_jav_scr_arw_bul_hau_fre_vie_cnt_tig_owc_krd_dut	0.306125158966334	0.727161721989135	0.468953445233022
408	ven_mol_eng_sun_ger_akn_azi_tig_cic_hun_fin_lat_kor_amr_bsq_fbf_mcd_cze_tml_yor_grk_anl_dyu_tsw_por_bos_ses_chh_glc_slo_bem_owc_gam_swa_zul_moo_sod_knd_nor_bat_guj_swt_tur_bul_swe_igb_qcu_ewe_hau_vie_aze_scr_uzb_est_bam_dgb_sid_ukr_geo_hin_lda_tha_pan_ind_heb_mlt_ctl_spa_rom_wly_afr_svk_arw_pol_mnd_lit_ita_mao_rus_xho_urd_tsn_krd_amh_alb_mly_jpn_fre_prs_cnt_jav_ben_dut_tag_aeg	-0.348495017843429	-0.841566775177218	0.402189299250183
409	bos_moo_ctl_tur_akn_ita_mcd_tml_ukr_fbf_eng_mao_svk_cnt_dyu_ven_knd_jav_lit_hau_arw_guj_geo_aze_nor_tsn_tig_prs_krd_vie_ind_spa_xho_yor_ger_amr_slo_rom_bsq_azi_bam_sod_lda_jpn_aeg_bat_mlt_sun_tha_scr_mol_swa_ben_heb_dgb_mly_por_anl_kor_cze_gam_qcu_lat_swt_ewe_grk_fin_swe_igb_rus_fre_mnd_urd_dut_amh_glc_bem_pol_afr_tsw_ses_uzb_bul_zul_cic_tag_hin_hun_sid_chh_wly_owc_est_pan_alb	-0.569400668427119	-1.33152297191091	0.186271524327132
410	lat_geo_hun_jav_swa_sun_guj_bam_ita_yor_cic_gam_mnd_eng_afr_ses_mol_lit_ewe_alb_fin_hin_vie_ven_tur_cze_arw_mlt_prs_spa_rom_amh_moo_kor_bsq_heb_bat_mao_svk_rus_cnt_azi_knd_mly_tsw_dyu_ben_qcu_fbf_igb_tig_aze_uzb_ctl_tsn_hau_wly_owc_ukr_lda_sod_amr_bem_swt_est_dut_bos_zul_krd_sid_bul_scr_tml_ger_glc_pol_tag_pan_swe_fre_urd_mcd_akn_aeg_tha_nor_xho_chh_por_slo_ind_jpn_anl_dgb_grk	-0.804675685184815	-2.11156901753004	0.0374049397783575
411	zul_spa_est_pol_tsn_igb_swe_tag_qcu_svk_heb_ven_hin_mnd_jav_tml_por_amh_scr_ben_bat_bsq_moo_dut_fre_geo_rom_mly_aze_yor_mol_rus_sid_ewe_prs_alb_chh_cnt_xho_hun_hau_arw_pan_ses_grk_owc_ita_bul_akn_uzb_anl_dgb_dyu_amr_vie_mlt_fin_afr_bos_ind_kor_swt_ctl_bam_mcd_mao_knd_lit_gam_cze_lda_krd_ger_glc_slo_azi_tig_aeg_jpn_tha_sun_lat_tsw_sod_urd_bem_fbf_swa_tur_guj_wly_ukr_cic_nor_eng	-0.148236694942763	-0.349384834439508	0.727590300873713
412	ses_eng_amh_prs_ewe_ukr_ctl_hau_afr_dut_swt_jav_bat_tsw_igb_tag_geo_arw_grk_lat_mlt_tml_guj_ven_krd_owc_alb_chh_bul_mnd_ita_slo_tsn_qcu_dyu_swa_mly_pol_sun_nor_bem_cze_ben_zul_hin_tha_heb_scr_wly_hun_mol_mcd_por_lit_knd_bsq_uzb_sid_bam_fin_glc_kor_azi_fbf_gam_amr_xho_anl_aze_cic_vie_bos_dgb_est_rom_akn_aeg_moo_cnt_tur_mao_urd_lda_pan_rus_yor_spa_sod_ind_swe_tig_jpn_ger_svk_fre	-0.00338036881175836	-0.00902295161216732	0.992820151212391
413	bam_heb_lit_mnd_jpn_amh_ukr_gam_rus_cic_cnt_moo_qcu_fre_sod_por_swe_prs_ven_igb_bsq_geo_fin_xho_aeg_bem_ger_lat_bul_scr_tag_amr_sun_pan_mao_est_uzb_glc_lda_mlt_kor_krd_tur_ctl_azi_urd_aze_jav_spa_dut_ben_nor_anl_mol_ita_bat_guj_ewe_swt_tsw_rom_ses_svk_sid_chh_fbf_slo_knd_akn_ind_hin_eng_tsn_swa_tig_mly_arw_alb_pol_owc_mcd_dgb_hau_wly_zul_tha_bos_cze_afr_hun_dyu_grk_vie_tml_yor	0.277202742227418	0.642475601895794	0.522145146006037
414	prs_moo_qcu_swe_tsw_hau_heb_jav_azi_hin_bul_xho_sod_ewe_akn_amh_cze_wly_mnd_cic_mol_uzb_spa_zul_ben_lat_fre_glc_dut_owc_tml_ven_ctl_aze_svk_dyu_cnt_tag_bsq_sid_tha_igb_knd_aeg_dgb_yor_jpn_mlt_tig_hun_geo_fbf_est_mao_arw_swt_eng_por_gam_tsn_ger_amr_bam_fin_rom_mcd_swa_rus_ukr_lit_urd_afr_bem_nor_lda_mly_scr_ita_guj_tur_anl_pol_grk_pan_vie_sun_alb_slo_bos_chh_bat_kor_ind_ses_krd	-0.00854335712203367	-0.0216940300089066	0.982738504009768
415	krd_lat_dyu_tag_sod_azi_knd_cze_mnd_ewe_ind_mcd_uzb_igb_mlt_bem_qcu_bat_tml_sun_hau_guj_cnt_zul_akn_jpn_bos_xho_swt_ven_amr_aeg_arw_yor_lit_amh_glc_est_por_hin_scr_dut_tha_rom_pol_anl_tsw_ctl_prs_slo_gam_swa_bsq_hun_fin_spa_owc_chh_ita_nor_wly_vie_ger_moo_ukr_alb_mol_mao_eng_rus_fbf_tsn_ben_bam_aze_sid_afr_lda_fre_grk_pan_mly_cic_bul_dgb_ses_tur_tig_swe_urd_heb_jav_geo_svk_kor	-0.449259623078301	-1.03436557010235	0.303647538696748
416	lat_tml_svk_tig_lit_mlt_sod_mcd_afr_swt_bam_ind_aeg_tha_cnt_mnd_ben_igb_pol_est_hin_ukr_alb_dyu_akn_prs_fin_por_zul_knd_vie_fre_wly_eng_sid_geo_swa_nor_azi_bem_swe_pan_amh_mol_anl_jpn_tag_scr_cic_grk_hun_krd_tur_yor_bat_ses_chh_aze_ger_tsn_lda_ewe_tsw_bul_xho_ven_rom_rus_dgb_glc_bos_spa_kor_arw_sun_ctl_qcu_mly_urd_dut_amr_guj_gam_mao_slo_cze_ita_jav_fbf_moo_owc_bsq_heb_uzb_hau	-0.625090764034491	-1.68658007224662	0.0950360534624252
417	dgb_slo_guj_vie_dyu_pol_tur_hin_arw_ven_swe_bsq_cic_mcd_swt_ger_afr_jpn_mlt_svk_tsn_wly_rom_nor_alb_anl_por_glc_tml_swa_tag_krd_pan_spa_xho_cnt_tsw_eng_bem_mly_ctl_yor_aeg_hun_tha_bat_qcu_lit_uzb_mol_fre_lat_sod_fin_igb_sun_bam_amh_zul_moo_ses_prs_chh_bos_kor_ewe_ita_amr_cze_akn_heb_jav_ben_hau_ind_geo_azi_mnd_est_rus_grk_mao_fbf_tig_aze_dut_ukr_lda_owc_sid_knd_scr_gam_bul_urd	-0.5786326806734	-1.49991995273268	0.137022397101223
418	bul_dgb_sid_swa_ewe_ukr_ctl_glc_amh_mcd_guj_knd_swt_mlt_tsw_mao_lit_cnt_ven_ita_swe_eng_cze_slo_rus_wly_pol_tig_sod_bat_est_pan_dyu_tag_tur_kor_moo_nor_geo_xho_spa_sun_scr_urd_owc_dut_heb_bos_afr_por_akn_mly_anl_lat_mnd_fbf_ben_fre_yor_azi_zul_aze_igb_qcu_prs_bsq_amr_uzb_ses_lda_fin_mol_krd_vie_tsn_jav_aeg_tml_bem_grk_ind_cic_rom_ger_hin_bam_jpn_gam_svk_tha_chh_hau_alb_hun_arw	0.245620957421326	0.571019281266001	0.56936387250856
419	rus_glc_prs_mly_fre_tha_arw_vie_tig_aeg_tsw_eng_azi_tur_sid_afr_krd_mao_chh_anl_owc_swa_amr_moo_jav_cze_igb_slo_amh_mnd_est_pan_mlt_cnt_geo_dut_bul_ger_por_guj_spa_ita_kor_svk_scr_ukr_bem_ctl_mcd_lda_hin_rom_hun_nor_ses_wly_bat_cic_urd_uzb_sun_qcu_mol_bam_tsn_ben_swt_gam_tml_ewe_alb_hau_dyu_fin_ven_tag_swe_ind_dgb_bsq_knd_xho_lit_yor_grk_fbf_aze_jpn_lat_heb_zul_sod_akn_bos_pol	-0.438857908667132	-1.17356785832154	0.243564950711017
420	sid_tml_grk_amh_scr_svk_slo_fin_rom_spa_sod_lda_mao_bam_nor_ewe_amr_lit_jav_mlt_ses_ctl_bat_sun_ben_azi_knd_tsn_tsw_zul_dut_mnd_hin_bul_arw_heb_pan_dgb_glc_tig_qcu_chh_geo_cze_mol_mly_fbf_anl_afr_por_cnt_owc_yor_prs_bsq_xho_jpn_swa_ger_ukr_swt_alb_mcd_bem_est_rus_ind_aeg_krd_tur_fre_tag_akn_wly_urd_aze_lat_dyu_gam_moo_tha_vie_uzb_eng_igb_hau_cic_bos_guj_ven_pol_ita_kor_hun_swe	0.311338706931155	0.755818082142522	0.451668438134945
421	uzb_tsn_swa_cnt_rom_tha_afr_nor_sun_swe_ger_ita_jpn_slo_bsq_dgb_ukr_tml_anl_akn_ind_mly_dut_igb_mol_tur_guj_tag_est_knd_gam_kor_tig_mcd_pol_grk_mlt_lda_bem_chh_bat_pan_urd_tsw_hau_cze_ctl_por_bos_ben_qcu_hin_xho_bam_spa_yor_mnd_owc_zul_krd_jav_fin_ses_lit_aeg_bul_scr_eng_vie_svk_fbf_prs_wly_alb_azi_swt_sid_cic_rus_ven_ewe_hun_glc_aze_mao_moo_lat_amr_dyu_fre_amh_sod_heb_arw_geo	-0.0213470764596706	-0.0476893444367545	0.962066089312573
422	moo_tig_alb_pol_sun_bem_tml_guj_eng_cic_scr_cnt_prs_owc_hin_bsq_dut_ger_tsw_swt_uzb_ctl_lda_ven_akn_bat_vie_slo_hun_est_azi_xho_mao_aze_tsn_kor_sod_nor_krd_mly_bos_glc_pan_bul_lit_lat_ukr_spa_gam_cze_urd_yor_mol_geo_mcd_sid_mnd_amh_chh_heb_jav_fbf_fre_bam_arw_rus_swa_jpn_tag_swe_anl_ses_rom_dgb_qcu_por_amr_igb_knd_wly_tha_tur_grk_ind_ita_mlt_hau_ben_afr_dyu_aeg_fin_zul_ewe_svk	0.617050439095835	1.61103888180069	0.110560208969419
423	owc_vie_tur_svk_mol_afr_zul_aze_sod_nor_alb_kor_akn_fbf_tag_arw_uzb_ger_fre_hau_igb_glc_sid_rus_dyu_ita_est_qcu_lit_dgb_spa_chh_ind_prs_hun_tsn_pan_swa_bat_cic_yor_slo_anl_jpn_bem_mnd_sun_tml_amh_ukr_swt_pol_eng_moo_tig_dut_ses_urd_mcd_lat_tha_scr_hin_mlt_ctl_grk_bos_ven_por_geo_gam_mly_ben_fin_cze_wly_krd_knd_amr_bul_jav_aeg_guj_ewe_tsw_bsq_xho_azi_mao_lda_rom_cnt_heb_bam_swe	0.347709160191284	0.785062510620877	0.434412290489681
424	xho_bem_prs_swe_por_mcd_hin_krd_dgb_grk_zul_mlt_scr_pol_tag_swt_ven_jav_lit_chh_tha_swa_fre_sun_amr_sod_anl_pan_tig_ukr_alb_mly_tml_owc_geo_svk_tur_urd_azi_ewe_aeg_tsw_glc_mnd_ita_yor_bsq_arw_bul_bat_rus_uzb_est_mol_fbf_hau_gam_aze_bos_cnt_vie_nor_fin_bam_moo_kor_tsn_hun_lda_ses_qcu_mao_ben_slo_eng_dut_ind_sid_lat_dyu_cic_amh_afr_heb_knd_wly_ctl_guj_ger_igb_rom_akn_spa_jpn_cze	-0.652618615807562	-1.43823152286881	0.153725080638525
425	ven_igb_cnt_swt_bem_dgb_jpn_cic_mao_bul_krd_kor_est_ita_swe_bos_zul_por_svk_rus_jav_anl_geo_qcu_ger_ukr_tml_akn_knd_ben_scr_wly_ses_ctl_ewe_grk_eng_nor_hau_hun_tsw_bat_slo_aze_bsq_amr_urd_glc_amh_tha_mcd_owc_dut_mol_lit_tig_azi_dyu_cze_sid_spa_aeg_sod_rom_lat_tsn_afr_yor_prs_ind_tur_fre_pan_moo_sun_fin_chh_guj_gam_mnd_mly_pol_uzb_hin_heb_alb_swa_bam_fbf_vie_mlt_xho_tag_lda_arw	0.00674229528555166	0.0174331974276826	0.986128371800377
426	cnt_por_uzb_ger_afr_ses_swe_rus_spa_dyu_bam_hin_eng_ewe_ita_bul_chh_gam_fin_tsn_ven_lda_prs_akn_sid_guj_mol_swa_dut_owc_aeg_aze_sun_amh_mly_tur_lat_dgb_lit_sod_igb_mnd_amr_hun_mcd_swt_azi_mlt_tag_hau_zul_anl_ind_krd_tsw_pol_kor_tml_rom_cze_xho_pan_est_svk_fre_jpn_tha_bos_vie_qcu_fbf_heb_alb_slo_wly_tig_ctl_glc_ukr_scr_yor_knd_ben_arw_geo_bsq_bem_mao_moo_bat_cic_urd_nor_grk_jav	-0.64175035545017	-1.66746109446374	0.0987868827804258
427	krd_est_cnt_bos_ven_rom_mly_lat_mnd_mol_rus_amr_hau_lda_mcd_dyu_cze_kor_dut_mao_uzb_bem_moo_owc_qcu_prs_afr_bul_yor_swt_pan_cic_ita_pol_ind_xho_aze_zul_tag_lit_hun_spa_akn_wly_sod_grk_fbf_alb_gam_tsn_tur_dgb_vie_svk_por_ben_azi_hin_amh_tsw_fin_bam_mlt_urd_ger_bat_ses_geo_heb_ukr_knd_swe_ctl_eng_chh_swa_jav_glc_sid_jpn_guj_igb_nor_tig_anl_tha_scr_bsq_aeg_ewe_tml_slo_arw_fre_sun	-0.0378670074738096	-0.0972094046304628	0.922769290336963
428	ben_ita_wly_tur_spa_ewe_mnd_ukr_ger_zul_scr_dut_fre_uzb_ven_urd_tsn_kor_lit_hau_geo_qcu_igb_aze_vie_guj_akn_anl_hin_pol_nor_afr_est_aeg_jpn_mao_eng_mly_swe_lda_cnt_mlt_cze_arw_rus_bos_sid_tsw_tml_ind_amh_bul_alb_fin_xho_moo_svk_swt_prs_amr_jav_tag_por_bem_glc_chh_dgb_mcd_sun_dyu_azi_mol_slo_swa_heb_tig_bsq_cic_pan_owc_rom_gam_hun_sod_bam_krd_ctl_ses_bat_lat_grk_tha_yor_knd_fbf	0.546275212931265	1.33277630547468	0.185861309935119
429	knd_kor_cze_glc_urd_dyu_amr_spa_mly_alb_tsn_mol_cnt_fin_vie_est_hun_lit_bem_prs_swe_rom_dut_sod_ben_owc_fbf_ses_uzb_lat_ita_pan_swa_wly_anl_tha_heb_bam_ukr_sun_aeg_hin_ind_moo_rus_xho_mlt_grk_hau_ger_afr_jav_tur_mao_bos_azi_jpn_arw_mnd_chh_svk_geo_cic_tml_gam_yor_krd_eng_tsw_mcd_por_tag_bat_qcu_sid_guj_tig_scr_pol_lda_bul_slo_zul_ewe_nor_igb_swt_fre_amh_akn_bsq_ctl_aze_dgb_ven	-0.0788644997259752	-0.192690790472722	0.84762130260245
430	xho_anl_wly_slo_bsq_ukr_fin_tml_grk_jpn_mly_est_mao_swa_ger_bul_dyu_hun_zul_akn_dgb_ctl_owc_knd_svk_heb_fre_amr_spa_ses_mnd_rus_nor_prs_hau_glc_krd_gam_tsn_scr_ita_aeg_tha_tig_ben_azi_bam_lda_geo_qcu_sod_alb_pan_hin_dut_eng_cnt_bem_tag_urd_kor_swt_fbf_cic_pol_bat_igb_tsw_amh_uzb_tur_mol_lat_ind_cze_yor_bos_vie_sid_jav_aze_moo_mlt_guj_ven_arw_mcd_lit_por_afr_chh_ewe_swe_sun_rom	NA	NA	NA
431	glc_fre_mcd_tur_hun_nor_krd_tig_tag_ses_dyu_qcu_por_bul_fbf_sid_ita_chh_sod_lda_knd_moo_uzb_rom_heb_hau_ben_tha_swt_lit_tsw_cnt_azi_guj_svk_alb_akn_prs_wly_mlt_cic_afr_lat_xho_tsn_amh_jav_mol_bsq_zul_ctl_yor_anl_ind_fin_aeg_urd_est_swa_bam_cze_igb_sun_amr_dgb_scr_grk_ewe_eng_ukr_gam_aze_pol_arw_geo_kor_mly_bem_rus_vie_mao_pan_jpn_swe_ven_mnd_ger_tml_spa_slo_dut_owc_bat_bos_hin	0.644707497906049	1.56441058956707	0.121117717875134
432	cnt_owc_ctl_amr_pan_knd_azi_urd_mlt_bem_dyu_fbf_hin_mol_bos_aeg_swa_guj_wly_por_alb_igb_ind_mcd_akn_est_hun_dut_tml_ven_fin_tsn_bul_sun_kor_bam_geo_aze_spa_bat_mly_cic_jpn_nor_bsq_dgb_anl_ses_afr_ewe_slo_swt_tha_sid_eng_rom_glc_ukr_ben_jav_moo_tig_mao_prs_gam_zul_grk_tsw_swe_cze_krd_lda_xho_tur_ita_amh_fre_tag_pol_ger_arw_scr_sod_mnd_lat_vie_lit_svk_hau_qcu_uzb_rus_heb_yor_chh	-0.279615091596332	-0.646276329002155	0.519692083937473
433	bos_nor_ger_fbf_gam_rus_moo_azi_mcd_jav_guj_lit_ind_dyu_bat_tur_aze_dut_ven_ben_fre_ita_bul_krd_afr_swa_chh_glc_est_urd_amr_slo_qcu_hun_lat_ses_tig_jpn_knd_owc_swe_cnt_por_akn_eng_yor_mly_sid_hin_pan_rom_uzb_heb_bam_tml_sod_ewe_mnd_alb_tsn_swt_geo_svk_mlt_aeg_tag_hau_cic_sun_kor_dgb_vie_mol_spa_pol_arw_bem_fin_prs_mao_grk_scr_wly_igb_tha_zul_lda_bsq_amh_cze_tsw_xho_ctl_anl_ukr	0.427708530891517	1.14824970843745	0.253810460071553
434	cze_prs_mlt_ctl_scr_ind_zul_sid_ven_lda_svk_bul_por_swt_arw_grk_urd_ewe_fre_rus_geo_eng_owc_rom_jav_fbf_mly_fin_krd_tsw_igb_hau_tig_nor_akn_dyu_est_dgb_slo_tur_anl_tag_bat_bos_jpn_cnt_gam_uzb_knd_mcd_hun_swe_afr_moo_pan_guj_heb_ukr_bem_kor_yor_cic_dut_pol_ita_aeg_vie_swa_bam_wly_ses_mol_lat_aze_sod_tha_ger_tsn_qcu_mnd_mao_amh_amr_xho_hin_sun_chh_glc_bsq_lit_spa_azi_tml_ben_alb	0.511851744208511	1.21618280997062	0.226993147030876
435	est_dut_sid_glc_mly_xho_fin_slo_kor_ewe_heb_rom_lat_owc_fre_uzb_guj_tha_yor_sun_ita_hau_knd_nor_cze_cnt_mao_tml_arw_ses_spa_geo_azi_dyu_tsw_bem_ind_prs_igb_ukr_ger_hun_bam_ben_anl_cic_scr_bul_swt_rus_moo_sod_mcd_dgb_swa_krd_mol_tur_eng_pol_zul_gam_amh_bat_grk_jav_mlt_aeg_vie_fbf_aze_afr_chh_mnd_bos_jpn_por_pan_tsn_ctl_lda_amr_wly_alb_swe_hin_urd_ven_akn_tag_lit_svk_bsq_tig_qcu	0.327862064571872	0.836810072993625	0.404844474915134
436	mly_xho_jav_akn_yor_sid_uzb_mao_tsw_kor_mcd_svk_wly_hin_moo_tur_grk_aze_anl_igb_ger_bos_amh_mol_sod_pan_spa_arw_bam_ewe_owc_krd_swe_eng_ind_rom_lda_slo_swt_hau_dyu_dgb_fin_chh_lit_amr_gam_cze_ukr_tsn_knd_ita_glc_lat_guj_alb_hun_mlt_ses_ctl_fbf_nor_bat_pol_geo_qcu_afr_zul_tag_est_tha_jpn_urd_mnd_bul_vie_cic_dut_aeg_bsq_prs_scr_bem_swa_tig_ven_por_cnt_sun_ben_rus_fre_heb_azi_tml	NA	NA	NA
437	ben_alb_prs_eng_glc_bat_moo_aze_ukr_bsq_swa_lat_mcd_amh_rus_geo_pan_pol_arw_hin_afr_bos_ctl_hau_fbf_grk_ses_cnt_wly_scr_urd_dyu_mao_qcu_swe_uzb_lda_zul_tsw_mlt_vie_ind_anl_aeg_slo_por_ewe_krd_sod_kor_sid_gam_fin_jpn_mnd_fre_bul_guj_dgb_tsn_tha_lit_svk_bem_ita_azi_ven_xho_knd_dut_tag_bam_tur_chh_heb_tig_spa_ger_hun_akn_jav_nor_mol_est_cze_sun_rom_tml_igb_swt_mly_cic_yor_amr_owc	0.618136807238542	1.59796097722554	0.11344394597043
438	grk_bul_bem_dgb_swa_fbf_xho_cze_swe_guj_arw_kor_afr_jpn_urd_dyu_tsn_mol_lat_ewe_glc_ses_geo_cic_ctl_fre_bam_tur_gam_yor_aeg_azi_knd_svk_ven_mao_akn_ita_pol_alb_aze_owc_prs_bos_sun_igb_cnt_amr_pan_ger_fin_est_bsq_scr_hun_bat_heb_ukr_tsw_rom_tag_wly_sid_spa_ben_swt_hau_qcu_uzb_lda_jav_ind_eng_krd_mcd_amh_tml_tha_por_mlt_moo_vie_sod_tig_nor_anl_mnd_rus_chh_zul_slo_hin_lit_dut_mly	-0.521658560342057	-1.69469753945257	0.0934789926707486
439	zul_mao_spa_mlt_wly_bos_chh_pol_aeg_cnt_nor_fbf_mnd_ita_lit_knd_mol_glc_cze_ben_akn_aze_tag_amr_anl_lda_eng_por_azi_ger_ses_scr_swe_ven_tig_ukr_swa_guj_afr_prs_gam_moo_geo_bem_hun_tha_sid_rom_kor_sun_hau_mly_fin_rus_bsq_dyu_heb_lat_jpn_owc_qcu_swt_dgb_krd_bam_slo_vie_alb_dut_pan_bul_est_amh_jav_yor_mcd_ind_cic_xho_tml_urd_tsw_fre_uzb_svk_tur_hin_igb_arw_grk_tsn_bat_sod_ewe_ctl	-0.356057303887723	-0.927319878898408	0.356160867017974
440	slo_nor_ita_bul_hin_chh_tsw_moo_svk_eng_cic_dgb_tur_uzb_ind_cze_bsq_amh_bos_akn_heb_geo_urd_jpn_aze_lda_swa_mly_krd_bam_mao_sid_pol_scr_fre_vie_spa_fbf_azi_lit_xho_mlt_rus_gam_cnt_swt_hun_prs_mol_sod_tml_tig_mcd_igb_ven_tag_owc_knd_anl_est_bat_dyu_dut_ses_tha_por_ewe_fin_pan_aeg_glc_ger_grk_yor_alb_qcu_ctl_amr_kor_afr_wly_ben_sun_arw_tsn_lat_hau_ukr_rom_jav_mnd_bem_swe_guj_zul	-0.0736475762654233	-0.165446112474906	0.868951977090862
441	jpn_alb_ven_moo_ctl_heb_ind_afr_fre_lit_ben_sid_rus_por_slo_tig_wly_cic_grk_ita_hau_qcu_tha_arw_lda_fbf_geo_bos_nor_swt_aeg_bat_tag_guj_bem_vie_swe_urd_tml_dgb_swa_prs_zul_cze_lat_yor_knd_amr_scr_kor_dut_owc_gam_akn_hin_pan_cnt_mao_bul_tsw_uzb_aze_tsn_igb_ses_amh_fin_pol_tur_est_spa_ewe_glc_mly_mol_krd_bam_mlt_svk_jav_sod_anl_dyu_ukr_azi_eng_bsq_xho_sun_mcd_hun_rom_mnd_chh_ger	-0.253241414890204	-0.632761717847046	0.528442047326886
442	igb_ita_prs_tur_zul_mcd_arw_swe_bam_qcu_mnd_cnt_guj_glc_hun_dgb_tml_lat_ses_aze_cic_vie_ger_bsq_aeg_amr_svk_lda_por_ewe_mao_tig_pol_nor_dut_cze_krd_spa_anl_heb_grk_scr_fin_akn_sod_owc_geo_swa_ctl_slo_bul_ind_mly_fbf_gam_ben_pan_bat_tsn_bos_sid_mlt_hau_ukr_lit_swt_afr_bem_rus_sun_alb_tha_jpn_uzb_tag_eng_moo_rom_xho_ven_knd_amh_wly_tsw_est_yor_kor_azi_dyu_mol_chh_urd_fre_jav_hin	-0.562370371039745	-1.45427159139948	0.149237710294215
443	alb_lit_kor_nor_guj_vie_bul_zul_uzb_geo_aze_krd_amh_ven_swt_scr_yor_knd_mly_cze_anl_fbf_gam_jpn_dyu_afr_cic_hau_tig_est_xho_qcu_hin_chh_lda_bem_rom_owc_rus_swe_fre_urd_ewe_tsn_bsq_bam_mlt_tag_spa_prs_eng_hun_cnt_tsw_arw_ses_heb_amr_dut_grk_svk_akn_aeg_lat_sod_igb_por_tur_ctl_wly_dgb_slo_mnd_fin_glc_ita_tha_jav_sun_bat_moo_mcd_pan_bos_azi_swa_pol_ind_sid_tml_mol_ger_mao_ben_ukr	-0.202571986765077	-0.519892919636498	0.604373527429952
444	mnd_akn_swe_bem_bam_guj_ses_lda_tur_por_rus_sun_spa_kor_owc_igb_bat_cic_mol_fin_mao_tsn_wly_afr_bos_pol_ven_mlt_alb_glc_hau_lat_geo_vie_jpn_nor_tag_arw_chh_urd_sid_amr_anl_mly_grk_est_amh_tha_ita_ctl_hin_tsw_dgb_ind_ewe_sod_cze_qcu_scr_uzb_ben_eng_slo_yor_fbf_krd_aeg_ger_aze_cnt_azi_swa_tig_xho_gam_dut_knd_lit_tml_dyu_rom_fre_moo_svk_hun_pan_jav_swt_bul_prs_ukr_heb_bsq_mcd_zul	0.29001438896866	0.626650191146961	0.532423813755868
445	qcu_bul_geo_bem_uzb_sod_mlt_akn_ben_lat_hun_ses_jpn_swt_azi_lit_tsn_tur_prs_grk_ctl_heb_krd_svk_nor_jav_eng_lda_tsw_fin_urd_moo_ger_knd_mnd_alb_cnt_bos_sun_glc_ind_mol_aeg_ita_owc_dyu_mly_tha_anl_pol_yor_tag_cic_cze_rom_swa_ven_aze_afr_wly_slo_kor_tml_arw_bsq_vie_mcd_igb_fbf_pan_por_chh_swe_ukr_amh_fre_xho_hau_ewe_bam_scr_sid_guj_rus_zul_est_amr_mao_gam_tig_dut_bat_hin_spa_dgb	-0.0333047282592428	-0.0791841081412542	0.937056319814692
446	moo_tag_ind_zul_vie_uzb_fbf_scr_svk_ven_bat_yor_tsn_cnt_rus_por_ita_tml_bul_aeg_arw_alb_anl_nor_tha_mol_sod_amr_tig_est_mlt_geo_sid_ukr_jav_gam_krd_mnd_rom_ctl_cic_qcu_bem_ben_aze_amh_dut_lda_bsq_bam_grk_azi_lit_xho_pol_eng_swe_guj_pan_hin_dyu_hun_heb_knd_ger_fin_urd_jpn_cze_igb_mao_lat_kor_dgb_wly_mcd_tur_tsw_akn_bos_ses_ewe_hau_afr_slo_mly_prs_swa_sun_spa_owc_fre_chh_glc_swt	-0.303996452276742	-0.790811197302099	0.43106626243349
447	sid_bam_ukr_yor_tsw_ewe_chh_pol_akn_ger_hin_afr_dut_moo_por_hau_prs_rom_uzb_pan_ind_owc_azi_lda_gam_glc_igb_geo_bos_fre_ses_anl_swt_rus_jpn_scr_tsn_tml_urd_dyu_kor_eng_zul_lat_cnt_svk_grk_guj_fbf_vie_bsq_tag_swa_mol_krd_mlt_tur_swe_mao_qcu_nor_wly_tig_tha_ita_amh_slo_fin_alb_cic_sun_est_bat_jav_mcd_spa_aze_bem_bul_dgb_arw_aeg_cze_amr_heb_mly_ven_lit_hun_xho_ctl_mnd_sod_knd_ben	-0.238542280555215	-0.554017399565166	0.58089664937047
448	glc_slo_moo_akn_tha_aeg_mly_ukr_guj_mao_prs_sid_rom_krd_kor_ger_lda_tml_bul_ben_grk_ven_mcd_cic_ses_fin_tag_tur_pan_ctl_lit_wly_xho_heb_spa_bsq_amh_yor_lat_alb_afr_mol_tsn_swt_vie_swe_jpn_bat_bam_anl_hun_geo_aze_eng_jav_cnt_owc_nor_pol_uzb_tig_tsw_zul_sod_rus_hau_bem_amr_scr_fbf_hin_arw_ita_svk_fre_por_dyu_chh_knd_swa_gam_dut_est_urd_igb_ewe_qcu_azi_cze_mnd_dgb_sun_bos_mlt_ind	-1.01940206656148	-2.67360350102336	0.00886382866558862
449	lat_wly_hin_bos_est_ukr_sid_sun_kor_glc_tml_mlt_heb_zul_tha_dut_jav_yor_bam_cze_aze_chh_eng_anl_scr_bat_swa_akn_cic_alb_dgb_hun_rus_sod_arw_mao_afr_tur_tsw_ger_tig_ewe_geo_ctl_por_mly_ind_lit_spa_owc_qcu_urd_moo_fin_ses_grk_ita_guj_rom_nor_hau_ben_mnd_krd_bsq_knd_lda_swe_bem_ven_amh_vie_svk_jpn_tag_dyu_tsn_slo_bul_uzb_aeg_prs_cnt_xho_amr_swt_mol_mcd_azi_pan_gam_fre_pol_igb_fbf	-0.213445898058611	-0.488929115805375	0.626042949313039
450	kor_igb_qcu_mcd_tig_ger_mnd_wly_spa_geo_yor_alb_ven_jav_urd_tag_knd_xho_slo_bos_glc_ewe_cze_dgb_aze_amh_arw_jpn_guj_swa_moo_hau_fin_ind_por_owc_hin_bul_grk_akn_ses_rom_uzb_mlt_zul_sun_amr_aeg_ben_mly_lit_heb_anl_chh_dyu_krd_pol_tha_ita_tml_ukr_rus_fre_afr_svk_fbf_nor_ctl_lda_prs_tsn_hun_tsw_swt_sod_azi_mao_cnt_eng_mol_pan_swe_tur_bam_scr_bem_bsq_cic_est_dut_gam_vie_lat_bat_sid	-0.905020349076953	-2.06158128826651	0.0420382626051542
451	azi_ben_svk_geo_cic_nor_amh_tsw_aeg_alb_rus_kor_est_moo_ven_tha_dgb_swt_bem_mol_ger_tig_ita_mao_mlt_ind_knd_afr_sid_aze_lat_uzb_glc_gam_sod_hau_bat_wly_owc_mly_tur_scr_hin_swa_dyu_guj_pan_dut_mnd_lda_tag_pol_swe_chh_ewe_arw_cnt_qcu_yor_spa_ukr_vie_lit_jpn_bul_cze_ses_sun_grk_hun_mcd_tsn_amr_slo_krd_fre_ctl_akn_zul_eng_tml_heb_bos_bsq_fin_por_igb_fbf_jav_prs_bam_urd_anl_xho_rom	-0.0764552899571305	-0.174157243589426	0.862120437849281
452	cze_amr_dyu_amh_ven_cnt_aze_aeg_bos_lat_afr_knd_akn_geo_mlt_sid_pol_ctl_fre_est_igb_tur_glc_dgb_arw_urd_hau_prs_ukr_ind_kor_ger_fbf_lda_fin_qcu_bsq_guj_swa_tsn_yor_azi_heb_eng_mly_wly_ewe_bul_nor_spa_krd_por_sun_mcd_gam_bat_grk_sod_dut_anl_zul_mnd_cic_scr_swt_jpn_svk_rom_mao_moo_ses_xho_tsw_bam_ita_chh_tig_pan_alb_tag_swe_hun_tml_mol_owc_uzb_rus_bem_ben_vie_hin_tha_lit_jav_slo	-0.471880126665953	-1.14568209869027	0.254866278514479
453	mnd_chh_cze_bsq_por_ger_jav_rom_owc_pol_gam_tml_cic_nor_afr_xho_lit_tig_kor_mcd_slo_svk_igb_ben_moo_amr_heb_tur_dgb_knd_tsw_cnt_lat_bem_fin_swt_hin_yor_ses_aeg_geo_eng_alb_guj_lda_est_grk_azi_vie_aze_sod_tha_mol_spa_glc_zul_akn_fbf_sun_bat_pan_anl_arw_ind_amh_swa_prs_mao_ukr_tsn_wly_uzb_mlt_bul_urd_mly_jpn_scr_qcu_rus_swe_sid_bam_fre_tag_krd_ven_dut_hun_bos_ita_hau_ewe_dyu_ctl	-0.66602294994437	-1.51661236162615	0.132756462559716
454	ven_pol_zul_fbf_anl_sun_bam_fre_bat_nor_rom_arw_igb_bsq_azi_qcu_cic_bos_ben_hun_tsw_mnd_svk_lda_tur_hin_glc_heb_cnt_ita_ger_afr_dut_owc_wly_aeg_tag_mao_moo_eng_gam_ctl_ewe_ses_xho_uzb_ukr_dyu_alb_grk_fin_swa_slo_bem_aze_chh_mol_lit_hau_spa_jpn_scr_rus_dgb_mlt_kor_geo_mly_bul_tig_krd_tsn_est_ind_por_amr_tml_yor_swe_pan_akn_sod_amh_knd_mcd_cze_sid_tha_lat_vie_jav_guj_prs_urd_swt	0.187359378365005	0.456248709330023	0.649274843956578
455	sun_ben_heb_hau_slo_por_cic_ger_ses_svk_bam_swe_jpn_gam_bem_guj_dut_moo_mly_urd_spa_chh_hin_sid_cze_bul_pol_sod_bsq_vie_owc_bat_lit_kor_mcd_krd_alb_swt_jav_azi_grk_aeg_scr_tig_yor_bos_afr_xho_aze_mlt_knd_est_tsw_ind_cnt_uzb_qcu_glc_amr_eng_arw_geo_ctl_ewe_tha_tml_mnd_nor_rom_zul_prs_swa_tag_dgb_ven_akn_fin_pan_dyu_amh_igb_wly_fre_mao_mol_ukr_rus_tsn_anl_lat_ita_fbf_tur_lda_hun	0.339499531796347	0.76147063481715	0.44830266190615
456	anl_aeg_cic_swa_tsw_lda_gam_lat_grk_amh_ind_sid_vie_knd_tur_mnd_afr_rom_zul_fin_tig_kor_jpn_swt_bos_igb_geo_qcu_scr_owc_slo_ger_sun_krd_mol_pan_tml_mao_uzb_swe_ewe_hin_akn_mcd_cnt_arw_bsq_urd_cze_guj_bat_eng_moo_sod_yor_wly_amr_azi_ses_alb_dgb_fbf_glc_dut_lit_ben_est_ukr_nor_svk_heb_aze_rus_ven_dyu_bem_hau_tha_mly_tsn_ctl_mlt_prs_jav_fre_pol_por_bul_hun_ita_spa_tag_xho_chh_bam	-0.198738188225097	-0.45133021401471	0.652802267982689
457	krd_azi_mol_knd_ukr_tag_moo_ctl_tha_anl_swt_ven_uzb_tsw_lda_sid_chh_afr_swe_dgb_lat_aze_prs_mlt_sun_kor_grk_tig_amr_glc_guj_ben_bam_hau_hin_zul_dut_aeg_fbf_hun_bos_urd_fre_rom_wly_akn_jpn_cnt_eng_pol_arw_tur_swa_slo_mcd_pan_ita_cic_sod_amh_gam_vie_bul_mnd_bsq_tsn_ewe_igb_geo_heb_spa_dyu_nor_bem_alb_yor_rus_owc_xho_cze_jav_mao_bat_est_mly_qcu_ses_scr_svk_tml_por_fin_lit_ind_ger	-0.923099097380938	-2.31291296305152	0.0229325736109028
458	ses_pol_jav_cze_vie_mly_amr_alb_tig_dgb_prs_swe_ben_owc_ven_ita_jpn_xho_ind_bam_tha_ewe_mao_amh_fbf_hun_arw_bos_anl_mnd_lda_slo_qcu_heb_tur_mcd_igb_por_aze_dyu_sun_fre_kor_geo_hin_bat_guj_uzb_swt_bem_knd_cnt_zul_wly_fin_tag_ukr_tml_aeg_grk_lat_sid_sod_eng_swa_est_akn_lit_gam_afr_hau_chh_tsn_tsw_pan_azi_rus_svk_yor_urd_spa_mlt_cic_glc_bul_ger_nor_krd_dut_scr_ctl_bsq_rom_mol_moo	0.605474042009206	1.44048100113148	0.153089553751598
459	pol_amr_tag_wly_ctl_guj_pan_tsw_spa_igb_geo_bul_qcu_alb_rus_moo_dgb_chh_cic_amh_est_xho_zul_jav_swe_yor_bam_nor_sun_sid_mnd_ven_por_bat_ind_ukr_aeg_ses_mol_azi_mlt_cnt_akn_kor_dut_lda_prs_swt_knd_krd_anl_jpn_afr_fre_tsn_urd_lat_rom_fbf_vie_heb_hin_mao_dyu_mly_tig_tml_owc_slo_swa_cze_bem_glc_ben_gam_bos_fin_grk_tur_svk_eng_tha_ger_ita_lit_hun_uzb_hau_sod_aze_bsq_mcd_scr_arw_ewe	-0.346850958083566	-0.846302867569486	0.399556199406506
460	ses_kor_arw_glc_gam_knd_cic_zul_qcu_lat_urd_bsq_anl_ind_spa_dyu_tsn_jpn_scr_aze_tsw_amh_afr_svk_mlt_rus_hin_aeg_jav_uzb_yor_mcd_ben_tag_bat_mol_prs_dgb_ger_dut_eng_bos_swe_amr_por_igb_mao_cnt_mnd_slo_fre_cze_azi_xho_owc_bem_tur_heb_vie_ewe_bul_geo_swt_hau_fbf_ita_lit_alb_nor_pol_wly_rom_tml_pan_krd_ctl_tig_est_swa_moo_sid_mly_guj_bam_ven_hun_fin_grk_lda_sod_chh_tha_akn_sun_ukr	-0.418606534884832	-0.991860035900243	0.32383946635842
461	qcu_rom_hun_slo_moo_mly_urd_ses_igb_dgb_eng_chh_sid_xho_tur_dyu_hau_swt_owc_scr_tha_nor_bsq_bul_aeg_mlt_glc_jpn_lit_aze_uzb_bem_tsw_jav_anl_cze_kor_fre_fin_wly_est_ger_heb_ven_rus_prs_swa_dut_tag_pol_tsn_mao_hin_bos_ctl_alb_mol_bam_arw_ind_svk_ukr_krd_zul_cnt_mnd_tml_gam_pan_afr_ben_guj_tig_amr_lda_por_fbf_bat_akn_azi_spa_mcd_cic_ewe_sod_sun_ita_amh_vie_grk_swe_yor_geo_lat_knd	-0.319147769422827	-0.829945875927707	0.408694769825366
462	scr_bam_bat_geo_hun_ven_gam_heb_yor_mly_dgb_cze_chh_azi_ctl_ita_glc_amr_bsq_mao_mcd_igb_tsw_sun_ind_rus_ben_vie_sod_aeg_cnt_prs_rom_wly_pol_ger_ses_grk_eng_tag_tsn_hau_tig_akn_kor_krd_sid_pan_arw_nor_mlt_por_bos_anl_swt_alb_aze_spa_jpn_bem_lit_lda_guj_bul_tha_xho_urd_slo_qcu_jav_hin_moo_tur_mol_svk_swa_knd_mnd_swe_afr_owc_amh_dyu_tml_uzb_dut_fre_cic_fin_ukr_zul_ewe_lat_est_fbf	NA	NA	NA
463	aze_dut_gam_wly_ukr_fbf_swt_hin_nor_slo_mao_dyu_bam_fin_chh_vie_ger_ses_swa_spa_prs_mnd_krd_ctl_moo_por_zul_mlt_tha_cic_ewe_bul_tig_pol_bat_rom_amh_hau_sun_tsn_eng_arw_bsq_yor_mly_lda_azi_geo_jav_ind_bem_tag_alb_igb_lit_jpn_est_mcd_mol_tsw_bos_owc_tur_hun_heb_scr_ven_lat_cnt_cze_pan_glc_akn_aeg_urd_ben_xho_guj_ita_uzb_sod_rus_anl_amr_svk_swe_sid_afr_fre_dgb_grk_knd_qcu_kor_tml	0.279931067678156	0.656452176197669	0.513154262861276
464	ger_scr_afr_yor_alb_chh_pan_knd_owc_wly_azi_cnt_hun_ven_dyu_bam_bem_ita_mao_qcu_krd_kor_bsq_ses_tur_gam_jav_cze_tsn_svk_por_ewe_mnd_swe_prs_aeg_ctl_akn_ind_hau_fre_ukr_igb_rus_lda_dgb_rom_aze_anl_grk_sod_geo_zul_mlt_heb_est_lit_tsw_dut_slo_urd_bos_vie_tml_sun_tig_pol_bat_tha_guj_arw_mcd_sid_xho_hin_bul_nor_jpn_glc_eng_spa_ben_swt_uzb_lat_swa_amr_mol_fin_mly_tag_moo_fbf_amh_cic	0.0250813214652531	0.0576045452310072	0.954187217828589
465	est_swa_fbf_swt_chh_mcd_mnd_krd_amh_pan_sun_hun_cic_jpn_alb_glc_bem_knd_lat_mly_tha_heb_arw_uzb_geo_igb_azi_anl_bsq_moo_ses_fre_zul_qcu_pol_por_kor_mlt_owc_grk_ind_cze_hau_ven_jav_bos_guj_tsn_cnt_eng_vie_bam_amr_sod_nor_slo_tml_ita_tur_tag_bul_afr_yor_xho_fin_scr_sid_aze_lit_spa_mao_lda_ctl_akn_dut_dgb_hin_tig_tsw_svk_dyu_mol_bat_ger_gam_urd_ewe_ben_swe_rus_wly_rom_ukr_prs_aeg	-0.429022370114259	-1.01123846682106	0.314526082093245
466	mao_kor_glc_ven_krd_ind_tag_cic_knd_svk_swe_urd_fre_cnt_akn_ewe_tsn_slo_uzb_rom_vie_swa_zul_swt_sod_mly_fbf_guj_dgb_hin_grk_xho_afr_chh_heb_alb_ukr_bem_azi_igb_tig_dut_moo_ita_geo_bul_est_jav_hun_cze_eng_nor_prs_fin_hau_bat_jpn_ctl_pan_scr_bos_sun_yor_tur_mnd_pol_owc_por_amh_rus_qcu_aze_ger_amr_arw_ben_tha_aeg_anl_lda_mol_lit_ses_spa_mcd_wly_bam_bsq_tml_gam_mlt_dyu_tsw_sid_lat	0.236737267140955	0.616848124152666	0.538842105128979
467	vie_jav_prs_sod_eng_tsn_mly_grk_cnt_cze_lit_hun_hau_pan_kor_qcu_tig_glc_dgb_urd_akn_mnd_amh_pol_rom_yor_lda_xho_aze_tsw_uzb_ger_mlt_tur_fre_bam_est_ita_ben_jpn_dut_ewe_ind_sun_heb_rus_gam_guj_bem_tha_knd_cic_bul_ctl_alb_spa_mol_chh_scr_swt_hin_fbf_bos_swe_lat_aeg_sid_bsq_igb_wly_moo_azi_anl_slo_ukr_dyu_owc_swa_mcd_mao_amr_tag_ven_arw_ses_krd_nor_svk_tml_zul_bat_fin_por_geo_afr	0.863829916404901	2.12865282270223	0.035926068876574
468	tml_ger_hin_ind_akn_mly_est_igb_arw_rom_afr_prs_bos_krd_rus_mlt_spa_bsq_uzb_lit_bam_ukr_wly_ewe_amh_mao_slo_yor_bat_cze_xho_knd_nor_geo_swt_fin_pan_anl_fbf_sod_owc_eng_mol_tur_dyu_lda_svk_dgb_cnt_scr_azi_heb_fre_sun_guj_ita_aeg_mnd_gam_bem_tsn_tsw_por_swa_hun_cic_sid_tag_zul_aze_amr_bul_grk_mcd_swe_lat_ben_tig_pol_hau_vie_jpn_ctl_jav_ses_ven_tha_chh_glc_dut_moo_qcu_kor_alb_urd	-0.505768808496218	-1.30889564678907	0.193794790934462
469	knd_ben_rom_aeg_lit_xho_dut_uzb_zul_tsw_hun_ewe_por_lat_amh_mcd_pol_nor_amr_mnd_chh_fbf_dyu_tsn_est_bam_guj_gam_sun_grk_slo_spa_lda_krd_ita_ger_yor_cnt_aze_tig_tag_sod_azi_ses_bos_mol_glc_arw_tha_tml_hau_vie_owc_scr_jpn_swe_prs_geo_tur_jav_ctl_swa_ukr_sid_kor_bul_alb_heb_mly_cic_wly_rus_bat_bem_moo_swt_afr_cze_fin_fre_igb_anl_svk_ind_bsq_pan_mlt_ven_dgb_akn_mao_eng_urd_hin_qcu	-0.155511942608123	-0.404203969408381	0.686990775898866
470	aeg_mnd_tag_cic_bat_dgb_cnt_hun_yor_tha_wly_mcd_pan_urd_arw_azi_amh_akn_sid_amr_afr_ita_zul_swe_bem_lit_vie_eng_ger_geo_bsq_svk_rom_tsn_xho_jav_prs_qcu_bam_ben_glc_rus_tig_ctl_bos_ewe_ses_ven_dyu_nor_fin_fbf_mol_heb_lat_cze_mlt_fre_grk_lda_tml_owc_jpn_ukr_slo_por_gam_scr_chh_hau_tsw_ind_tur_guj_swt_uzb_sun_kor_spa_moo_bul_mao_swa_anl_pol_alb_knd_igb_dut_hin_krd_est_sod_mly_aze	0.173910303419345	0.409647956222585	0.6830062396242
471	tag_sid_pol_gam_tha_tsw_bam_nor_ita_rus_tsn_ben_xho_urd_lit_swt_lda_fre_bsq_akn_mly_zul_eng_fbf_uzb_tml_wly_ctl_spa_owc_yor_ind_vie_mol_anl_dyu_mlt_bem_grk_mao_qcu_guj_est_krd_azi_rom_swa_dut_chh_mcd_por_fin_hau_arw_knd_jav_aze_moo_bos_lat_tur_prs_ewe_ven_cnt_bul_sun_pan_hun_jpn_glc_ukr_igb_cze_amr_tig_mnd_kor_heb_ses_hin_dgb_cic_ger_sod_bat_afr_scr_svk_slo_aeg_alb_swe_geo_amh	0.297035296440797	0.789526750529672	0.431812555263368
472	fbf_mlt_lda_ewe_ger_hin_geo_jpn_lat_swe_igb_knd_pol_akn_anl_amr_aeg_urd_prs_ctl_ind_fre_sun_aze_owc_ses_moo_dut_spa_bos_eng_sid_grk_bul_krd_qcu_heb_swa_bsq_tha_dyu_bem_uzb_ita_fin_por_chh_mly_kor_glc_tur_tag_arw_rom_scr_slo_tsn_afr_ven_hun_jav_yor_zul_lit_sod_mao_cnt_pan_tml_nor_azi_mol_dgb_mcd_ukr_svk_est_bat_amh_wly_gam_tsw_tig_cic_bam_mnd_rus_vie_hau_alb_ben_cze_xho_guj_swt	0.00365313186911625	0.00822887161703285	0.993452010740044
473	slo_ses_sid_swt_scr_dyu_kor_tha_owc_tsn_hun_swa_alb_qcu_heb_lit_gam_glc_knd_bam_bul_rom_ctl_fbf_anl_hin_mao_mly_chh_amh_ind_bem_tig_yor_tur_tml_ewe_grk_mlt_aze_prs_cze_bat_mol_svk_nor_aeg_mcd_guj_dgb_jav_akn_lat_azi_geo_ukr_swe_ben_tsw_dut_fre_sun_bos_por_urd_zul_amr_rus_tag_wly_arw_est_cic_ita_mnd_vie_pol_xho_ger_pan_afr_ven_lda_moo_spa_eng_sod_jpn_krd_cnt_hau_igb_fin_uzb_bsq	0.353226075984767	0.820111512131629	0.414249551487317
474	pol_nor_bos_tag_eng_amh_mao_urd_mly_bam_mlt_scr_rus_prs_aeg_fbf_spa_ger_aze_lda_xho_ind_amr_moo_gam_krd_bsq_bem_tsw_akn_tig_mcd_ven_jav_rom_est_azi_knd_ses_uzb_mol_lat_fre_dyu_ukr_cic_hau_tur_jpn_geo_ben_fin_svk_yor_ita_cnt_kor_swe_arw_owc_bul_alb_afr_anl_tsn_bat_pan_sun_slo_guj_ctl_sid_swa_dgb_glc_qcu_por_cze_hun_heb_mnd_ewe_dut_swt_tml_hin_wly_lit_sod_tha_zul_grk_chh_igb_vie	-0.686487404746399	-1.8146375265159	0.0728035282497721
475	tig_dyu_lda_amh_mnd_knd_kor_bul_rom_aeg_nor_heb_sid_lat_slo_moo_fin_mlt_yor_ita_bos_lit_cic_geo_cnt_bat_mol_swa_fbf_por_uzb_ben_afr_swe_rus_ger_owc_scr_est_arw_tag_ind_amr_vie_spa_alb_pan_bem_hau_chh_zul_jpn_grk_ukr_azi_aze_ctl_pol_ewe_swt_wly_igb_dut_hun_guj_bam_xho_tml_glc_mcd_tha_mly_fre_qcu_tsw_jav_eng_sod_krd_hin_tur_ses_akn_ven_mao_cze_anl_tsn_urd_svk_bsq_sun_prs_dgb_gam	-0.00552166170989837	-0.012337683780002	0.990182630787115
476	bat_amh_sod_dyu_slo_est_hin_azi_mao_tag_ctl_wly_akn_ven_pol_mlt_ger_mcd_ita_igb_ind_fin_ewe_lat_anl_cze_fbf_bsq_swa_bul_swe_tsw_hun_yor_tha_afr_qcu_zul_knd_chh_owc_urd_hau_tsn_scr_por_tml_lda_uzb_glc_alb_pan_cic_bam_bem_rom_sid_heb_svk_amr_dgb_cnt_arw_dut_ukr_xho_jpn_swt_aeg_grk_fre_rus_aze_spa_vie_tig_tur_sun_moo_nor_gam_jav_mol_ses_bos_kor_mnd_guj_mly_geo_prs_krd_lit_eng_ben	-0.277340220405893	-0.822460969336832	0.412918388398132
477	fre_sun_mao_tag_glc_ben_ewe_rus_mly_jav_chh_bsq_tig_alb_grk_uzb_arw_scr_lda_mcd_hau_tsn_bat_mol_svk_ven_geo_aeg_swt_igb_afr_owc_tml_cnt_bul_anl_bem_heb_yor_ctl_lat_moo_sod_dgb_ger_pan_bos_akn_knd_sid_tsw_rom_eng_tha_mlt_amr_kor_fbf_est_por_cze_dut_mnd_qcu_krd_tur_azi_ind_ses_hun_fin_zul_prs_urd_wly_swa_amh_nor_bam_ita_xho_gam_cic_slo_lit_spa_aze_vie_pol_swe_jpn_ukr_dyu_guj_hin	0.20463463355372	0.464401894255565	0.643445177060692
478	wly_mcd_est_tsw_akn_bos_cnt_cic_ger_bam_cze_bem_ewe_hun_glc_lit_tig_krd_tag_swe_spa_heb_qcu_tml_chh_rus_mly_tur_lda_mlt_arw_hau_fbf_afr_gam_moo_por_slo_pol_owc_aeg_knd_dyu_sid_dut_mnd_bul_amr_ses_tha_lat_geo_sun_aze_azi_alb_nor_prs_svk_tsn_mao_pan_fre_hin_fin_vie_jpn_kor_rom_jav_ben_swa_dgb_sod_amh_uzb_ven_scr_zul_mol_urd_swt_guj_eng_yor_ctl_igb_grk_bsq_ita_xho_ukr_ind_bat_anl	-0.650364851337227	-1.77192470909249	0.0796822532843558
479	yor_rus_akn_mol_scr_ukr_amh_ita_amr_tur_ben_rom_guj_ind_sod_fre_lda_fbf_anl_lat_cze_jav_fin_kor_ctl_cic_tsn_tha_qcu_sid_hau_krd_mly_por_swt_slo_moo_prs_vie_geo_ses_jpn_pol_nor_mao_eng_heb_hin_afr_pan_owc_uzb_mnd_bul_sun_azi_bsq_gam_tsw_svk_cnt_aze_chh_swa_bat_urd_igb_dgb_mlt_alb_hun_swe_glc_bem_wly_spa_est_bam_aeg_ger_ewe_grk_arw_dut_ven_tml_knd_bos_tag_zul_lit_xho_mcd_tig_dyu	-0.460972847627599	-1.07329616825547	0.285915314243238
480	bam_pol_mao_tag_vie_ven_zul_azi_qcu_amh_est_sun_krd_svk_aze_hin_moo_rus_mol_ben_ewe_spa_ses_dgb_swt_mly_cze_slo_ita_dyu_ukr_anl_tha_rom_yor_xho_prs_lda_swe_bsq_sod_tml_bem_mcd_aeg_cic_pan_hun_owc_fbf_alb_fre_mlt_tur_eng_ind_wly_ger_jpn_tsw_bul_bos_knd_hau_swa_ctl_urd_tsn_chh_nor_mnd_uzb_amr_glc_guj_bat_dut_arw_grk_lit_kor_tig_jav_sid_igb_fin_akn_por_afr_lat_cnt_scr_geo_heb_gam	-0.0801574599967127	-0.211438195944756	0.833008007974969
481	por_bat_hin_svk_knd_moo_rom_owc_aeg_pan_tml_nor_yor_dut_scr_geo_jpn_tha_sun_bul_heb_mcd_lda_afr_uzb_tur_gam_xho_ctl_prs_tig_slo_vie_grk_lat_ukr_bem_spa_mly_akn_bam_bos_cze_rus_tag_anl_dgb_aze_sid_igb_fin_hau_tsn_mol_ses_swa_krd_pol_ger_ind_zul_azi_ven_sod_arw_swe_chh_hun_mnd_urd_est_guj_qcu_ben_bsq_ita_amh_cic_jav_mao_lit_dyu_fbf_tsw_wly_mlt_eng_swt_ewe_fre_alb_glc_kor_cnt_amr	-0.0153306449235725	-0.0362540077204723	0.97115752675104
482	tml_slo_aze_dyu_rus_owc_mly_aeg_krd_glc_mlt_fre_swe_mcd_akn_amr_mol_lat_cic_sid_nor_afr_alb_lda_urd_lit_ven_prs_bul_por_swt_jpn_svk_ses_sod_jav_ger_sun_ewe_tsw_qcu_moo_est_tig_cze_arw_cnt_bat_yor_pan_ukr_hin_kor_xho_bem_fin_spa_heb_hun_wly_azi_ind_mnd_bsq_swa_ita_tag_bam_chh_eng_guj_bos_scr_dut_tur_dgb_amh_rom_tsn_grk_geo_knd_zul_igb_gam_ctl_tha_uzb_vie_anl_mao_fbf_ben_pol_hau	0.649563189849326	1.59967837128705	0.113061852936736
483	fin_tha_jav_grk_est_hau_sid_lda_prs_knd_mnd_owc_ita_ukr_mao_vie_por_cze_krd_tsw_aze_aeg_akn_urd_wly_rom_anl_azi_ewe_moo_kor_chh_mcd_spa_bam_ger_tsn_afr_fre_yor_geo_zul_glc_bul_sun_bem_dut_gam_hin_tml_ses_bat_guj_rus_jpn_lit_cnt_uzb_bos_bsq_amh_eng_dyu_sod_amr_nor_tag_scr_igb_mlt_fbf_ind_pan_pol_dgb_swt_qcu_heb_slo_ben_mol_tur_ven_tig_swe_alb_mly_cic_arw_svk_xho_swa_hun_ctl_lat	-0.453163394693896	-1.130367717972	0.26122812156026
484	sod_rus_dyu_sid_swe_tsw_glc_mcd_amr_cic_hin_cnt_akn_swt_aze_ven_urd_scr_uzb_knd_por_tml_vie_yor_ewe_jpn_xho_lit_bul_tsn_krd_svk_fbf_igb_cze_bam_amh_lda_ctl_ita_jav_pol_pan_tag_ses_aeg_guj_gam_est_ben_mlt_tur_ind_geo_azi_bos_wly_ger_afr_owc_slo_eng_fre_hau_moo_bat_zul_dgb_nor_mly_spa_bem_alb_tig_swa_bsq_prs_lat_fin_arw_hun_chh_mnd_ukr_kor_tha_heb_rom_mol_anl_grk_qcu_sun_dut_mao	-0.0512672604400297	-0.123603927530279	0.901895629125575
485	ind_knd_ses_qcu_arw_vie_kor_amh_ewe_tsn_yor_tig_nor_tml_lat_slo_tag_mnd_zul_hun_owc_tha_lda_dgb_grk_jpn_cze_glc_aze_tur_svk_jav_mao_ukr_fre_dyu_igb_ben_mcd_cic_gam_bam_rus_krd_uzb_amr_ctl_swa_fin_prs_sun_hin_mly_est_bem_bul_chh_afr_fbf_dut_bat_guj_hau_spa_geo_lit_urd_sod_swe_azi_heb_pan_alb_mlt_swt_mol_scr_bsq_akn_aeg_moo_sid_eng_cnt_pol_ger_rom_tsw_anl_ven_bos_ita_por_xho_wly	0.453985112801991	1.03984680881838	0.301106955288285
486	lit_yor_bul_xho_sod_bat_zul_cze_mly_eng_hin_tur_fre_sun_swa_lat_mlt_dgb_afr_knd_svk_tig_tsw_azi_alb_vie_sid_jav_krd_fin_nor_rus_wly_tsn_cnt_cic_ger_geo_ses_slo_tha_mao_rom_pan_qcu_amr_swt_akn_ben_urd_aeg_chh_igb_dyu_bsq_scr_spa_ven_por_est_ita_bos_mnd_fbf_amh_swe_aze_mcd_pol_ukr_hau_guj_grk_gam_prs_owc_dut_arw_bam_glc_mol_tml_uzb_kor_bem_lda_ewe_moo_tag_jpn_heb_ctl_hun_ind_anl	0.171085747707111	0.398469011027811	0.691197855877687
487	ewe_mcd_afr_eng_urd_nor_fin_vie_zul_cic_mnd_ctl_amr_uzb_dgb_mol_bat_tur_hin_amh_owc_hun_mly_spa_yor_cze_rus_slo_tsw_bam_wly_mlt_rom_scr_azi_qcu_moo_chh_swa_bsq_guj_krd_knd_tig_lda_jav_kor_ukr_swt_mao_ses_tha_swe_sun_anl_lit_bos_ind_xho_gam_est_aeg_glc_pan_svk_fbf_sod_lat_hau_por_ger_dyu_grk_cnt_prs_ben_ita_sid_ven_tag_dut_tml_pol_geo_akn_bem_igb_tsn_jpn_heb_arw_alb_bul_fre_aze	-0.315067830204969	-0.717337852582635	0.474963557376264
488	slo_pol_jpn_cze_urd_rus_heb_aze_azi_dut_mao_arw_fbf_geo_ukr_hau_aeg_chh_pan_vie_ben_krd_rom_sun_amr_owc_bsq_cnt_lda_mlt_afr_tsw_scr_kor_dyu_tml_nor_wly_lat_yor_glc_fre_amh_ger_tsn_cic_tag_alb_tur_qcu_guj_est_ven_dgb_swe_ctl_ita_ewe_akn_eng_xho_jav_bem_por_prs_svk_uzb_anl_moo_mol_sod_lit_fin_ind_sid_mly_mcd_gam_bul_hin_igb_ses_tig_bos_swa_mnd_knd_tha_grk_hun_swt_bam_spa_zul_bat	-0.492236690788523	-1.29720212098251	0.197770496772287
489	knd_spa_ses_cze_lit_slo_ben_swa_scr_sod_rus_prs_tml_ind_wly_aze_grk_xho_afr_tag_ger_bem_cnt_sid_vie_pan_fbf_rom_akn_zul_moo_lat_owc_nor_igb_geo_uzb_mlt_guj_ven_hin_pol_urd_ewe_tha_jpn_ctl_bul_sun_gam_swt_bsq_yor_dgb_qcu_eng_swe_tig_ukr_amr_tsn_dyu_dut_mly_bat_alb_mao_tsw_arw_jav_hun_anl_est_glc_bos_ita_fin_bam_fre_svk_hau_por_lda_kor_chh_aeg_mcd_amh_mol_cic_krd_mnd_heb_azi_tur	0.362828732058422	0.82818588820455	0.409685546787364
490	ses_bat_sun_aeg_ita_nor_pan_afr_cic_kor_azi_yor_dut_bem_grk_mlt_wly_rom_tsw_ind_qcu_mly_hau_ben_slo_lat_moo_dyu_mao_hin_eng_swt_owc_geo_tig_heb_rus_akn_svk_fre_tml_anl_ctl_ukr_scr_ven_alb_urd_chh_mol_swa_uzb_bsq_krd_pol_sid_guj_bul_tag_tur_bam_aze_tha_sod_jpn_zul_hun_por_lda_jav_glc_amh_mnd_dgb_vie_igb_fbf_amr_spa_xho_gam_swe_arw_est_bos_cze_ewe_mcd_fin_tsn_knd_lit_prs_cnt_ger	-0.396802692111119	-0.959357037255925	0.339866441510828
491	swa_aze_tur_urd_mnd_rus_mlt_krd_cic_spa_rom_tha_ita_sun_kor_cnt_ewe_akn_amr_dut_chh_owc_pan_dgb_afr_ses_nor_lit_bsq_bem_wly_ven_lda_tig_arw_aeg_tsn_hau_svk_sid_mao_cze_lat_tml_swe_mol_glc_hun_alb_ukr_sod_azi_qcu_slo_moo_gam_bul_yor_heb_hin_geo_fre_eng_bam_pol_xho_anl_dyu_mly_tsw_jpn_swt_grk_ctl_guj_vie_bos_scr_fin_ben_tag_prs_uzb_igb_ger_por_mcd_zul_ind_fbf_amh_bat_est_jav_knd	0.210503625579167	0.511687905278923	0.610082309444642
492	ses_fre_sod_vie_mcd_sun_tml_gam_hau_fin_bem_cic_arw_swa_mly_bul_anl_ven_tsn_bat_scr_prs_ben_por_ger_akn_tha_ind_guj_uzb_moo_hin_slo_est_qcu_dgb_lit_nor_heb_cze_tag_igb_owc_glc_dut_cnt_fbf_mao_spa_ctl_rus_aze_geo_rom_mnd_eng_sid_xho_yor_wly_chh_bsq_tig_jpn_lda_aeg_pol_amh_svk_swt_kor_afr_mol_pan_jav_ita_dyu_knd_alb_bam_mlt_krd_swe_tsw_urd_ukr_hun_zul_azi_amr_bos_ewe_lat_tur_grk	NA	NA	NA
493	sun_ewe_lit_vie_scr_dgb_chh_swt_ven_grk_amh_aze_knd_swa_hin_fbf_tsn_gam_xho_bos_tag_pan_dut_kor_arw_heb_moo_swe_tur_tsw_ger_aeg_ses_spa_bul_yor_bem_nor_mlt_anl_azi_mcd_sid_eng_mol_lda_geo_por_sod_prs_hau_fin_tig_dyu_zul_urd_ctl_ind_cic_cnt_cze_igb_amr_ita_jpn_uzb_tha_jav_pol_ukr_hun_bat_akn_alb_rus_est_svk_mao_lat_bam_tml_mly_ben_qcu_slo_mnd_owc_wly_guj_rom_glc_krd_fre_afr_bsq	-0.145543664375181	-0.33588268064921	0.737715935583508
494	fbf_bam_por_zul_grk_rom_tag_alb_ewe_krd_bul_slo_pan_ben_bsq_svk_cic_afr_qcu_wly_chh_mcd_mlt_guj_igb_dyu_lat_prs_jav_ukr_eng_vie_sun_spa_aeg_mnd_cnt_xho_sid_dgb_kor_ses_aze_mao_sod_bem_tig_amh_ven_pol_urd_yor_owc_swe_amr_fre_tha_hun_mly_jpn_gam_ind_arw_glc_uzb_akn_knd_hau_swt_ctl_azi_nor_scr_rus_lda_mol_moo_tur_tml_est_swa_tsw_ita_geo_bos_ger_bat_hin_fin_tsn_cze_anl_dut_lit_heb	0.323934765772615	0.728339072270893	0.468236037976785
495	zul_guj_aeg_ctl_fre_eng_mao_anl_afr_igb_heb_kor_urd_mol_spa_pol_uzb_tur_mlt_gam_lda_xho_ger_bsq_cnt_moo_bos_grk_sod_ind_owc_fbf_scr_cic_ita_lit_rom_hin_bul_cze_tsw_rus_ven_alb_slo_nor_pan_ses_knd_azi_geo_akn_yor_swa_mnd_est_svk_amh_chh_prs_mly_bam_ben_ewe_sun_glc_tag_fin_ukr_swe_bem_dgb_tha_arw_mcd_por_qcu_vie_krd_hun_wly_dyu_aze_tig_lat_sid_tsn_bat_jpn_hau_swt_jav_dut_tml_amr	-0.239460078695361	-0.548286378329511	0.584809030326289
496	sun_yor_swa_lit_mlt_mol_ewe_est_scr_urd_moo_glc_ctl_krd_tsw_slo_fin_tha_ses_rom_alb_guj_owc_anl_lda_geo_ind_tig_zul_bam_tsn_tml_swt_aze_bul_svk_gam_lat_jpn_rus_nor_ben_swe_prs_tur_akn_ukr_sod_wly_hin_eng_chh_bem_dut_uzb_azi_mcd_igb_sid_cze_afr_grk_qcu_hun_cic_mly_cnt_aeg_por_pol_tag_jav_amh_knd_xho_mnd_dgb_hau_pan_amr_ger_kor_mao_ven_heb_bsq_bat_ita_vie_dyu_arw_spa_fre_fbf_bos	-0.308995977555421	-0.723322720018171	0.47129699216249
497	mly_hau_bsq_mnd_urd_bem_bul_krd_swa_lat_tsw_tml_wly_por_anl_tsn_kor_arw_tur_xho_knd_svk_dut_gam_bat_sun_pol_hun_fbf_scr_glc_eng_lda_afr_yor_prs_azi_cnt_qcu_cic_cze_amh_jav_ewe_jpn_chh_heb_vie_mlt_ita_igb_aze_hin_guj_owc_mcd_ben_amr_rus_tha_mao_aeg_est_rom_zul_slo_lit_moo_bam_ukr_nor_akn_ger_swt_ses_sid_tig_mol_fre_alb_grk_tag_swe_ind_ven_pan_bos_dyu_sod_geo_fin_dgb_ctl_spa_uzb	-0.175332098177071	-0.472694075617142	0.637538914783681
498	qcu_cic_dut_ind_moo_nor_amr_hin_hun_bos_igb_tsn_kor_fin_mol_sod_aeg_bat_aze_dgb_bem_grk_anl_sun_wly_mao_tml_mcd_bsq_svk_spa_pol_ewe_bam_ctl_tsw_amh_rus_bul_geo_slo_lit_ukr_knd_jav_ger_eng_azi_lat_dyu_tur_akn_glc_heb_arw_tha_ita_mly_mnd_swt_gam_fre_afr_swe_chh_cze_est_tag_xho_guj_fbf_ven_pan_cnt_lda_hau_jpn_zul_swa_vie_tig_sid_por_owc_ses_yor_mlt_prs_rom_krd_urd_scr_uzb_ben_alb	-0.483561991325233	-1.17359215294277	0.243555263278044
499	bsq_rus_mlt_xho_tsw_hin_gam_hun_geo_por_moo_cic_qcu_anl_mly_ctl_swt_zul_tml_aze_amr_tur_spa_bem_hau_swe_dut_mcd_fbf_eng_wly_guj_chh_mol_ses_lat_mnd_sod_cnt_fin_pol_igb_swa_fre_ewe_aeg_uzb_arw_vie_bul_knd_est_lit_bat_ita_dgb_yor_bam_grk_dyu_afr_cze_owc_akn_tig_heb_amh_slo_ben_scr_sid_glc_jpn_ind_svk_kor_alb_jav_nor_sun_azi_ven_prs_tha_ger_pan_krd_urd_bos_ukr_tag_tsn_lda_rom_mao	-0.111106836701432	-0.285175609676495	0.776143734267234
500	prs_lit_sod_moo_nor_ctl_ger_mol_tha_est_svk_dyu_sun_urd_akn_scr_chh_bam_afr_amr_fin_tur_heb_ind_swe_glc_azi_por_hun_mao_kor_bat_krd_bos_rus_cic_vie_grk_cnt_ven_wly_guj_owc_hau_bem_tig_mly_jav_aeg_tsn_knd_bsq_ewe_zul_jpn_lat_mnd_mcd_tml_tsw_fre_alb_rom_spa_sid_ukr_anl_ita_pol_arw_xho_dut_ses_uzb_swa_dgb_amh_tag_aze_slo_geo_yor_igb_bul_pan_ben_hin_eng_mlt_fbf_lda_gam_cze_qcu_swt	-0.389766565676235	-0.898348245465653	0.371319875524854
501	akn_grk_swt_cnt_rus_chh_amh_afr_hau_tig_krd_fbf_sid_aeg_alb_ctl_bsq_tsn_lat_bos_ven_uzb_ger_aze_eng_geo_ses_dgb_dut_zul_glc_bem_bul_prs_vie_mao_lit_cze_qcu_mly_est_ewe_guj_hin_lda_knd_tha_fre_amr_urd_bat_svk_swa_hun_jpn_sod_swe_dyu_nor_spa_mlt_tag_xho_owc_ita_pan_tur_sun_tsw_wly_gam_arw_moo_pol_ben_anl_yor_scr_mnd_bam_slo_tml_ind_rom_cic_kor_mol_por_azi_igb_fin_jav_heb_ukr_mcd	0.579971119497134	1.3065453344302	0.194589053154754
502	ses_knd_lda_ukr_fbf_ven_rus_heb_pol_ben_aeg_sun_mao_anl_kor_est_dgb_sid_yor_rom_cze_bat_ctl_eng_cnt_zul_bul_geo_fre_chh_bem_bsq_jav_xho_hin_nor_glc_pan_vie_dyu_cic_owc_urd_ita_jpn_moo_alb_slo_tsn_afr_tag_mcd_amr_mol_swe_lit_tml_tha_lat_gam_por_svk_fin_tsw_akn_ger_grk_krd_scr_uzb_bos_prs_qcu_tig_dut_swt_mly_wly_hau_aze_azi_swa_guj_amh_tur_igb_arw_ind_mnd_bam_mlt_spa_hun_sod_ewe	-0.101398460045344	-0.240781525263184	0.810254465812363
503	tur_geo_anl_aze_grk_bem_bos_dut_yor_nor_arw_swe_chh_svk_ind_sod_heb_fre_sid_uzb_alb_bul_dgb_mol_lda_glc_por_ven_rom_mao_swa_mly_ita_tsw_urd_mcd_aeg_cnt_kor_tag_jav_swt_owc_cze_akn_moo_guj_krd_slo_zul_igb_fbf_afr_mnd_knd_est_amh_pol_eng_jpn_ben_lat_qcu_bat_tig_azi_hun_mlt_cic_gam_tsn_tml_ukr_prs_amr_lit_spa_ger_bam_bsq_scr_rus_hin_ses_hau_fin_sun_xho_ewe_vie_dyu_wly_ctl_tha_pan	-0.0857665852002405	-0.197744102469371	0.843676860634349
504	ctl_svk_mcd_est_aze_tag_ben_amr_geo_igb_afr_swt_tha_fre_swe_tig_krd_sid_tsw_mnd_vie_ewe_urd_ger_anl_xho_owc_scr_amh_por_chh_nor_bat_cze_ind_prs_bos_rus_ukr_dgb_dut_dyu_cic_uzb_ses_mlt_fin_azi_lat_swa_bul_qcu_ven_tml_spa_hau_tsn_moo_sod_alb_mol_bam_mao_aeg_heb_guj_grk_gam_bem_bsq_mly_cnt_jpn_yor_pan_hun_glc_pol_wly_kor_arw_sun_rom_akn_slo_lit_fbf_knd_lda_jav_eng_zul_tur_ita_hin	0.257528249411125	0.862317924565175	0.390730746478985
505	rom_xho_kor_tsn_krd_vie_bam_spa_pol_lit_eng_cic_knd_glc_grk_fbf_bat_fre_mly_mnd_bul_mcd_hin_swt_dgb_afr_lda_akn_owc_svk_tsw_por_ita_jav_wly_moo_mlt_arw_tur_jpn_tml_heb_ukr_tig_est_anl_geo_hau_cnt_bem_ctl_urd_gam_uzb_pan_aeg_lat_scr_slo_alb_fin_prs_ben_sun_ses_tag_ger_sod_amh_swe_igb_hun_qcu_azi_yor_cze_ind_nor_guj_bsq_mao_ewe_rus_dyu_aze_sid_dut_swa_tha_bos_ven_mol_zul_amr_chh	0.45524863002212	1.05716639826308	0.293174006272757
506	por_jpn_alb_tsw_aeg_chh_tur_bos_zul_dyu_uzb_spa_ind_lda_azi_fre_cnt_heb_tig_eng_ger_mlt_rus_wly_pan_bul_bem_swa_mnd_knd_scr_glc_sid_cze_mcd_yor_moo_ctl_tml_urd_swt_mol_lat_tsn_afr_mly_ses_pol_fbf_arw_svk_fin_kor_xho_hau_dgb_gam_tha_hin_slo_prs_krd_ewe_lit_dut_guj_mao_qcu_cic_ven_ukr_swe_grk_amr_bam_geo_nor_aze_ben_jav_vie_akn_bat_anl_igb_est_owc_hun_sun_ita_tag_rom_bsq_amh_sod	0.215821448616462	0.514186654057321	0.608341184682546
507	tur_grk_knd_rus_tml_por_tsn_fre_dgb_sid_xho_cic_pan_spa_prs_mlt_mol_swe_aeg_est_heb_swa_ses_kor_scr_uzb_amr_ewe_qcu_sun_cnt_tig_ind_hin_mcd_jav_jpn_fbf_mnd_bsq_afr_anl_guj_bat_ita_moo_bul_arw_igb_cze_urd_geo_chh_lat_slo_bem_tha_mao_fin_ukr_hau_ben_yor_alb_eng_tag_svk_glc_amh_ger_zul_lda_krd_tsw_akn_pol_ctl_dut_gam_vie_ven_sod_owc_nor_mly_lit_bam_hun_wly_bos_aze_azi_dyu_swt_rom	0.535633626213779	1.192450874168	0.236118192497086
508	bat_mcd_fre_guj_swe_amh_alb_heb_swt_yor_hin_gam_aze_amr_aeg_sun_pol_arw_mol_cic_afr_hau_slo_ind_ben_owc_azi_tag_cnt_chh_por_scr_ita_ses_bam_lda_eng_bul_qcu_fin_ukr_kor_svk_moo_sid_rom_xho_mlt_mly_ctl_dgb_dyu_mnd_tig_dut_tur_spa_lat_bos_uzb_bem_anl_krd_akn_ewe_bsq_tsw_ven_prs_hun_vie_mao_swa_grk_glc_jpn_urd_est_wly_sod_tha_rus_jav_igb_tml_cze_geo_knd_fbf_zul_tsn_lit_ger_pan_nor	-0.335265906040911	-0.861251073407614	0.391314891247567
509	ukr_ses_xho_akn_svk_gam_uzb_heb_sid_bul_sod_spa_tur_tsw_urd_rom_tml_bem_owc_bos_chh_mlt_mly_rus_jav_tig_tsn_ewe_nor_alb_igb_aeg_arw_por_slo_grk_ven_kor_amr_ctl_lat_scr_dyu_mao_vie_cic_sun_pol_cze_lda_mcd_prs_amh_moo_mnd_azi_bsq_aze_swt_cnt_lit_hun_afr_dut_fbf_mol_ita_geo_bat_jpn_ger_tha_ben_guj_wly_anl_eng_swe_ind_zul_swa_knd_bam_hau_krd_yor_tag_hin_fin_fre_glc_est_qcu_dgb_pan	-0.834244304462297	-2.25012278158573	0.0267988735921272
510	geo_mao_ven_fre_guj_alb_grk_bsq_ger_knd_tsw_prs_krd_tha_swa_ita_aeg_ind_anl_hun_tag_qcu_bem_arw_lit_heb_tig_urd_hau_mlt_rom_por_yor_jpn_moo_bam_ukr_azi_wly_spa_fbf_svk_tsn_lda_amr_dut_mly_mol_jav_sod_swe_vie_ses_hin_lat_tur_fin_kor_akn_gam_dgb_bul_glc_aze_ewe_sid_owc_swt_dyu_afr_est_mcd_bos_igb_cze_pol_eng_rus_scr_zul_pan_slo_xho_bat_amh_chh_cic_nor_cnt_ctl_tml_ben_mnd_sun_uzb	0.776640115937533	2.0198844049177	0.0462726678577792
511	cic_geo_pan_sid_kor_ger_anl_krd_azi_mcd_rus_ven_bat_owc_mol_bsq_tsw_uzb_cnt_yor_rom_ctl_bos_fbf_mly_amh_est_scr_guj_ukr_lda_qcu_dyu_tml_swa_xho_tur_mlt_aeg_alb_mnd_grk_jav_fin_moo_ind_zul_ewe_mao_pol_sod_svk_arw_gam_chh_knd_nor_urd_ita_dut_wly_bul_sun_bem_tha_cze_igb_afr_slo_lit_lat_bam_jpn_por_akn_ben_hau_ses_eng_prs_tsn_heb_amr_hin_swe_glc_dgb_swt_tag_vie_spa_hun_aze_fre_tig	0.159968707643755	0.416850956619299	0.677748033998326
512	lat_ven_amh_bem_glc_aeg_zul_urd_azi_sun_ses_krd_rom_rus_afr_jav_ewe_xho_prs_tag_guj_ita_dyu_mlt_tml_lda_wly_knd_grk_bsq_dgb_uzb_por_tsn_bos_eng_bul_est_amr_swt_vie_moo_owc_alb_igb_aze_mnd_tha_mao_qcu_sod_ctl_kor_tur_hau_akn_anl_lit_fbf_scr_yor_ger_pan_ind_spa_heb_hun_mcd_slo_pol_fin_bam_swe_hin_chh_gam_cic_ukr_ben_dut_nor_sid_geo_mol_arw_tsw_fre_mly_bat_jpn_swa_cnt_cze_svk_tig	-0.0594751313224522	-0.153013159577192	0.878719403602968
513	qcu_sod_aeg_mcd_mlt_bem_xho_eng_ukr_hau_prs_dgb_fbf_swa_por_fin_tsn_igb_geo_mly_amr_krd_jav_chh_tur_heb_spa_arw_anl_bam_rus_ewe_lda_svk_bsq_moo_afr_est_vie_scr_nor_zul_ben_yor_owc_cic_swt_urd_gam_dut_cnt_wly_ita_hin_alb_aze_ger_kor_tsw_bul_bat_bos_mao_dyu_ctl_pol_lit_akn_knd_lat_jpn_mol_tml_glc_azi_guj_amh_grk_sid_fre_rom_pan_hun_ses_cze_swe_ven_tha_sun_slo_tig_ind_mnd_uzb_tag	-0.442245461744148	-1.13242316139122	0.26036783182759
514	alb_vie_ben_kor_hau_jav_xho_ctl_cnt_anl_moo_aze_fre_uzb_zul_lit_svk_sod_aeg_bat_tha_hin_gam_rom_sun_bem_swt_mlt_guj_mnd_prs_cic_arw_ses_hun_akn_ind_bul_eng_wly_knd_bsq_dyu_lat_nor_mao_dgb_tml_igb_jpn_fbf_lda_krd_cze_mcd_swe_spa_swa_tag_owc_geo_mly_amr_mol_scr_amh_rus_ukr_fin_est_slo_ewe_urd_pol_bam_tsn_sid_yor_grk_ven_ger_tig_afr_tur_glc_ita_pan_qcu_tsw_azi_chh_heb_por_dut_bos	-0.291258647747915	-0.703214451832126	0.48367885786647
515	mly_bam_qcu_anl_sid_heb_est_alb_mcd_ukr_chh_wly_aze_jav_pol_mol_moo_rom_bos_hun_vie_ctl_urd_mao_gam_azi_tha_slo_por_hin_rus_ger_sod_bsq_nor_fbf_bem_eng_cnt_xho_tsw_spa_glc_dut_afr_amh_igb_ben_zul_amr_tml_dyu_ind_swe_knd_prs_ita_cic_bul_hau_swt_lit_ses_tig_lda_scr_fin_fre_guj_tag_yor_mlt_sun_grk_kor_akn_pan_svk_cze_tur_uzb_lat_arw_tsn_ewe_dgb_aeg_mnd_ven_geo_bat_swa_owc_jpn_krd	-1.27110150620422	-3.1558544037904	0.0021567652243018
516	nor_cic_azi_est_akn_anl_bsq_mnd_ben_tml_qcu_arw_glc_ita_uzb_lat_kor_swa_sid_dgb_pan_lit_bul_slo_tur_spa_ind_yor_sun_igb_mol_mly_tig_wly_alb_tsn_amh_chh_cze_bem_guj_prs_bat_mlt_svk_eng_dut_jpn_ven_gam_rus_tha_ger_moo_pol_ses_mao_krd_lda_scr_aze_swe_sod_geo_fin_por_jav_bam_hau_urd_vie_ewe_xho_afr_ukr_ctl_owc_heb_cnt_hin_tsw_fre_swt_tag_zul_grk_dyu_fbf_knd_mcd_hun_amr_aeg_bos_rom	0.227882780154469	0.551977127081398	0.582288049058169
517	urd_mly_amh_prs_jav_bul_sun_swa_zul_sid_fbf_kor_por_xho_svk_tag_lit_krd_mol_heb_sod_afr_owc_swe_cic_ita_gam_jpn_pol_bem_ukr_moo_mcd_lat_azi_tsn_ewe_slo_tig_cze_ben_grk_nor_dut_ind_rom_ctl_arw_mao_hun_aeg_tsw_mlt_wly_dgb_ger_rus_ses_tml_aze_knd_bos_guj_ven_glc_yor_lda_est_amr_akn_chh_fin_eng_bsq_swt_spa_hau_dyu_vie_bat_cnt_scr_uzb_geo_alb_igb_bam_fre_mnd_pan_qcu_tha_tur_anl_hin	-0.648631491094098	-1.66684901927453	0.0989089180739691
518	por_sun_eng_sid_slo_bam_urd_ben_hau_xho_alb_qcu_igb_hun_bos_chh_azi_gam_cze_knd_ctl_dut_tml_yor_bsq_ukr_mcd_kor_aeg_swt_guj_tur_tsw_hin_swa_arw_aze_spa_zul_anl_fre_fbf_tha_lit_est_rus_prs_wly_heb_mol_sod_pan_bul_akn_pol_dyu_ven_mly_geo_bat_tsn_cnt_amr_vie_dgb_ewe_jpn_fin_ger_grk_tag_cic_krd_swe_mao_tig_rom_bem_moo_owc_lat_glc_scr_lda_ind_amh_svk_mlt_uzb_ses_ita_jav_afr_nor_mnd	-0.1389909532687	-0.365261458939896	0.715745641515428
519	mcd_mnd_ewe_ven_vie_hin_cze_cic_owc_qcu_tur_lit_rus_bem_bat_tsn_igb_cnt_akn_sid_nor_pol_sun_urd_anl_gam_fre_dyu_fin_chh_hau_uzb_afr_jpn_eng_moo_ukr_mlt_wly_heb_bsq_ita_grk_tha_spa_zul_dgb_sod_kor_prs_mol_slo_bam_xho_swe_lat_yor_ger_bul_amr_est_mao_jav_guj_geo_fbf_ind_svk_dut_tag_rom_knd_alb_lda_aze_swa_hun_glc_krd_ctl_bos_azi_tml_scr_mly_ben_tsw_amh_arw_aeg_tig_pan_swt_por_ses	0.250287903921856	0.587186992967334	0.558500996522404
520	hin_urd_est_swe_ben_tsn_dut_ger_anl_tsw_xho_jpn_glc_afr_lat_uzb_tur_bem_ctl_bos_alb_kor_lda_guj_sid_jav_fbf_moo_swt_grk_por_azi_bam_ukr_pol_rus_hau_aeg_mnd_chh_nor_lit_aze_cnt_krd_slo_sun_ita_ewe_amh_mao_wly_dgb_zul_mlt_knd_ven_yor_cze_bsq_fin_qcu_geo_svk_sod_gam_swa_prs_bat_scr_mly_rom_arw_ses_spa_amr_akn_pan_tig_ind_tag_tml_igb_mcd_fre_heb_bul_hun_tha_mol_owc_dyu_eng_cic_vie	0.467745088979441	1.10162008995941	0.273469784955935
521	heb_afr_swt_tml_ukr_mnd_rus_yor_swa_hau_chh_prs_cic_tag_lda_por_tur_est_sid_slo_mlt_alb_tsn_bem_pan_jpn_dgb_ger_anl_ben_eng_guj_ind_bam_krd_spa_rom_bat_cze_nor_arw_bos_scr_svk_lat_uzb_mol_amr_kor_ven_vie_tha_dut_grk_aeg_amh_azi_hun_ita_aze_pol_cnt_geo_igb_lit_knd_moo_tsw_swe_urd_zul_mcd_fre_bsq_owc_ctl_mly_ewe_sun_hin_glc_qcu_gam_mao_tig_dyu_fin_jav_xho_fbf_ses_bul_akn_wly_sod	0.0314316620764136	0.0712197041606669	0.943375831882903
522	bam_kor_amr_ger_tur_hau_alb_bat_wly_bsq_moo_glc_urd_akn_nor_por_mly_chh_fin_eng_xho_gam_prs_afr_dgb_dut_mlt_sod_ita_guj_lda_arw_hin_mao_hun_ven_mol_jpn_tha_tsn_fbf_yor_mnd_qcu_aze_rus_slo_fre_knd_cic_lit_pan_swa_jav_vie_grk_swt_ewe_bem_tig_swe_ses_amh_bos_owc_aeg_svk_ctl_heb_bul_azi_krd_ben_lat_zul_sun_mcd_pol_ind_est_uzb_tml_tsw_rom_dyu_igb_scr_spa_cze_anl_ukr_sid_geo_tag_cnt	0.485507435334508	1.21136107620383	0.228826136934984
523	sid_swa_wly_sod_ita_kor_fin_grk_xho_cze_eng_amh_bat_hun_lda_est_bsq_pan_mcd_tig_chh_tsn_mao_ses_ukr_swe_fre_lit_zul_bos_ben_bam_jav_knd_hau_por_mlt_ewe_mnd_uzb_alb_qcu_dyu_dut_dgb_spa_gam_nor_geo_lat_slo_rus_amr_vie_anl_moo_urd_cic_tha_yor_heb_scr_akn_ind_sun_aze_svk_ctl_aeg_tag_bem_mol_arw_tml_ven_swt_pol_afr_guj_fbf_krd_prs_tsw_tur_azi_glc_igb_ger_cnt_jpn_hin_mly_owc_rom_bul	0.250341432598119	0.645759243634682	0.520025465304693
524	mlt_owc_afr_fin_pol_tha_tag_mcd_azi_sod_est_anl_grk_por_moo_mly_prs_xho_hau_sun_wly_lat_ukr_ind_zul_dgb_cic_uzb_scr_tsw_bsq_tsn_knd_mol_lda_jav_bam_chh_arw_kor_ewe_eng_amr_ben_swt_cze_bul_spa_mnd_urd_swe_tig_jpn_aeg_rom_ses_guj_ger_yor_pan_ctl_vie_nor_dut_mao_ita_hun_krd_geo_tur_dyu_aze_ven_tml_glc_bem_heb_fbf_alb_igb_fre_bos_akn_sid_slo_swa_bat_svk_rus_amh_hin_cnt_gam_lit_qcu	0.55404031050504	1.46087583173509	0.147419901305149
525	pol_rus_fin_tsw_pan_ita_slo_amh_xho_ben_ewe_fbf_mnd_tag_prs_swe_hau_lda_ger_ind_ukr_mlt_vie_bos_qcu_chh_bam_yor_eng_ctl_cic_tur_ses_tml_igb_swa_wly_scr_anl_zul_cnt_azi_svk_sun_lat_aze_jav_dgb_hin_fre_heb_sod_knd_hun_urd_geo_cze_mcd_lit_glc_mao_bul_dyu_mol_est_rom_gam_akn_grk_moo_sid_jpn_afr_kor_spa_por_tig_swt_krd_tsn_mly_bat_ven_bsq_dut_owc_aeg_alb_arw_uzb_guj_nor_tha_amr_bem	0.481436257281961	1.20485220190675	0.231317445889208
526	prs_spa_qcu_swe_mcd_arw_tur_anl_mly_alb_bat_chh_cic_afr_cze_owc_nor_gam_pan_hin_bem_sun_kor_tag_slo_tsw_ukr_xho_pol_tml_sod_urd_por_lat_jpn_ben_jav_rom_ses_igb_heb_moo_krd_scr_knd_ewe_est_cnt_ita_svk_dut_dyu_sid_tsn_ctl_hun_mol_lda_mao_aeg_mnd_fbf_lit_amh_wly_fin_bsq_akn_fre_azi_tha_vie_ind_glc_geo_swt_grk_guj_uzb_ger_yor_bul_bam_aze_mlt_zul_hau_rus_amr_bos_ven_dgb_eng_swa_tig	0.296447675916932	0.706941123121939	0.481370665542614
527	jav_tml_mnd_swa_sod_ger_azi_sun_fbf_bul_fre_aeg_alb_uzb_fin_heb_tha_xho_arw_mao_zul_tsw_urd_rus_tsn_ukr_eng_spa_nor_sid_mol_cnt_ven_dyu_bsq_ita_cic_ctl_qcu_krd_dgb_por_mly_knd_bam_est_afr_ewe_kor_cze_amh_igb_scr_bem_aze_guj_owc_ind_lat_hau_swt_grk_slo_lda_tur_ben_anl_amr_bat_glc_vie_lit_rom_mcd_ses_gam_dut_moo_akn_geo_prs_pol_tig_svk_mlt_pan_hun_tag_bos_wly_hin_chh_swe_jpn_yor	-0.0871529176781942	-0.222697569462764	0.824259266086205
528	yor_prs_glc_xho_tml_tag_spa_pan_pol_bem_mly_mlt_ben_heb_vie_bat_kor_hau_aze_arw_tur_ind_mnd_est_zul_fre_lat_tsn_bos_cze_chh_bul_afr_gam_rom_lit_dut_mcd_bam_ukr_moo_dgb_amr_ger_amh_azi_tsw_por_cnt_krd_akn_tha_anl_fbf_hin_tig_bsq_sun_slo_fin_eng_scr_dyu_igb_aeg_mao_sid_swt_sod_rus_swa_ctl_ewe_lda_jav_swe_hun_cic_ita_qcu_knd_mol_owc_uzb_ses_grk_nor_ven_urd_alb_geo_guj_wly_svk_jpn	NA	NA	NA
529	amh_hin_prs_azi_qcu_ukr_tha_fre_ind_heb_gam_mly_tsn_jpn_mlt_dgb_eng_yor_tig_vie_bem_hau_glc_moo_wly_urd_lda_bam_amr_chh_ita_mcd_scr_pol_sod_tsw_krd_slo_uzb_sun_tur_anl_ven_akn_bos_rus_mol_geo_owc_lat_spa_ger_ewe_svk_ben_lit_alb_sid_ctl_tag_cze_fin_mao_igb_arw_rom_knd_aze_por_aeg_pan_nor_cic_swe_xho_bsq_fbf_dyu_ses_swt_kor_guj_cnt_bul_dut_bat_jav_hun_est_mnd_swa_grk_afr_tml_zul	-0.580503659089747	-1.36609947071611	0.17520209950375
530	tml_dgb_ewe_bem_zul_fbf_lda_ind_amh_est_tur_moo_mcd_fre_hin_dyu_hau_kor_grk_rom_knd_jav_jpn_chh_pol_swt_cic_lit_xho_tag_sid_anl_sod_tsw_mlt_mol_ben_bos_glc_cnt_nor_guj_prs_urd_scr_ger_spa_igb_swa_vie_arw_hun_ukr_mao_bat_amr_pan_dut_rus_ven_owc_gam_bul_heb_wly_sun_mnd_aze_ses_geo_cze_svk_krd_azi_afr_por_yor_fin_tsn_swe_bam_akn_ctl_tha_uzb_eng_aeg_slo_lat_bsq_ita_qcu_mly_tig_alb	0.240248972199206	0.571141239070184	0.569281548380864
531	scr_ctl_bul_kor_glc_eng_bos_swt_uzb_yor_mol_aze_svk_tig_rom_ben_cze_amr_por_aeg_bem_arw_tha_jpn_wly_swa_hau_bam_est_dyu_bat_geo_alb_grk_knd_vie_prs_chh_sun_sid_cic_akn_slo_qcu_gam_hun_guj_lit_moo_spa_urd_heb_ukr_sod_ger_ind_amh_anl_mnd_pol_mcd_xho_cnt_azi_ses_nor_rus_tsn_krd_ita_bsq_ewe_tml_ven_hin_dut_lda_tsw_swe_tur_fre_zul_lat_fin_mlt_mao_tag_afr_owc_mly_fbf_jav_igb_pan_dgb	-0.182844660137748	-0.473963875345222	0.636636525114306
532	prs_bsq_rus_cze_mly_geo_dyu_qcu_est_ven_alb_pan_guj_aze_ger_amr_jpn_glc_ukr_zul_moo_cic_hun_cnt_ses_xho_mlt_kor_dut_lda_urd_scr_fre_chh_tag_swa_mcd_lit_spa_lat_anl_rom_amh_wly_tig_krd_afr_jav_vie_tsw_fin_svk_yor_tha_sun_bat_knd_nor_por_hau_grk_igb_ben_bam_ind_owc_bem_ita_mol_sid_uzb_sod_ctl_heb_aeg_akn_slo_hin_azi_swt_mao_swe_ewe_tur_fbf_pol_bul_eng_dgb_gam_tml_arw_mnd_bos_tsn	-0.6311630014157	-1.51223708879577	0.133864377753471
533	swt_guj_anl_fre_mao_cze_dyu_fin_sid_por_tml_dut_lat_dgb_ben_lda_sun_owc_pan_hun_arw_eng_hau_rus_bsq_mly_tag_geo_jav_urd_swe_krd_knd_bul_svk_ven_amh_tsn_est_afr_slo_akn_heb_prs_ewe_lit_kor_ctl_bem_wly_nor_mcd_qcu_ind_azi_tha_swa_vie_cic_glc_mnd_igb_bam_cnt_mol_aze_scr_jpn_bat_chh_moo_zul_pol_tsw_ita_fbf_amr_gam_spa_grk_xho_tur_rom_ses_yor_alb_bos_hin_ger_ukr_sod_mlt_tig_uzb_aeg	0.341619703639465	0.829893981073992	0.408723963037307
534	bem_svk_yor_bos_tig_amh_arw_hin_cic_bul_chh_cnt_swe_ind_gam_swa_ita_bsq_jpn_rus_ewe_eng_slo_ger_azi_spa_pol_bam_dut_prs_afr_vie_scr_aeg_swt_est_alb_heb_pan_uzb_ctl_anl_tml_qcu_ven_mcd_tag_sun_igb_grk_rom_cze_owc_bat_dgb_fbf_nor_ses_tsn_urd_lit_geo_amr_mol_wly_por_lat_krd_ukr_zul_aze_fre_glc_tur_tha_hau_mlt_knd_hun_sid_xho_mly_akn_guj_moo_mao_tsw_jav_sod_ben_lda_dyu_fin_mnd_kor	-0.0620291308176183	-0.146918098937479	0.883514689487595
535	scr_bsq_jpn_zul_owc_xho_azi_rus_mol_tha_fbf_mcd_mlt_pol_fin_tig_ctl_geo_spa_prs_mly_hin_tsn_cnt_uzb_jav_hun_glc_afr_bam_swe_krd_swt_urd_ind_qcu_bos_cze_bat_tag_chh_ben_mnd_por_dgb_pan_fre_kor_yor_heb_lda_lit_est_knd_sod_ses_lat_sun_alb_gam_aze_amr_tur_tsw_arw_aeg_ven_mao_tml_moo_ger_eng_rom_ewe_anl_cic_guj_igb_akn_vie_ukr_svk_sid_dyu_amh_bem_grk_swa_wly_ita_hau_dut_bul_slo_nor	-0.187063187465958	-0.41166032497157	0.681535618255111
536	moo_eng_tml_sod_tsn_nor_qcu_chh_swe_por_aze_amh_ger_aeg_hun_pol_sid_fin_bos_mol_mcd_lat_kor_prs_rom_mlt_bsq_fbf_slo_tag_ind_yor_ewe_tur_akn_jav_ven_tha_dgb_mly_cze_geo_afr_heb_cic_mnd_gam_mao_spa_ukr_bem_ses_igb_alb_ctl_rus_lda_swa_wly_fre_bul_ita_svk_tig_arw_azi_vie_pan_glc_anl_xho_scr_krd_uzb_bam_knd_bat_zul_lit_dyu_sun_ben_dut_hin_tsw_hau_cnt_urd_guj_swt_est_grk_jpn_amr_owc	0.190205025067247	0.494072477644325	0.622419959487084
537	anl_tha_glc_ven_tur_prs_bos_est_moo_qcu_guj_aze_dgb_cic_zul_svk_nor_slo_rom_mcd_sid_aeg_scr_swt_cnt_gam_swa_ewe_chh_kor_pan_mly_tml_mlt_amh_afr_eng_alb_pol_hin_mao_heb_urd_bsq_sod_hun_fin_geo_dyu_amr_dut_uzb_cze_arw_spa_tag_wly_xho_bem_rus_ger_fbf_por_grk_swe_ben_lat_igb_sun_ind_jav_lda_jpn_vie_tig_bul_owc_bam_lit_ses_hau_ukr_bat_ita_krd_mol_tsw_tsn_fre_knd_akn_ctl_mnd_yor_azi	-0.149524234648297	-0.391536444119892	0.696296438684031
538	qcu_sod_gam_krd_mol_ses_swa_lda_afr_ben_bul_mcd_scr_mly_aze_alb_tml_xho_spa_tag_cze_tsn_kor_slo_owc_heb_pol_rus_ctl_fbf_bsq_ger_dut_mlt_tha_yor_dyu_amr_ita_sid_nor_zul_azi_amh_geo_arw_bat_tur_glc_eng_pan_prs_fin_hin_igb_guj_jav_rom_est_chh_knd_cic_dgb_tsw_sun_mnd_ind_por_ewe_fre_ven_cnt_urd_lit_ukr_anl_lat_tig_swe_svk_bos_hun_aeg_hau_akn_uzb_wly_grk_swt_bam_jpn_vie_bem_mao_moo	0.0034440303485184	0.00775184242772403	0.993831590950939
539	lit_anl_krd_vie_jav_slo_uzb_bam_azi_owc_lat_ita_bat_dgb_tha_dut_hun_tsw_afr_lda_cze_tag_sid_mly_chh_fin_ind_tur_tig_por_swa_heb_ger_jpn_eng_mao_pan_xho_bos_ben_fre_hin_sod_kor_aze_urd_prs_zul_grk_fbf_spa_rus_amr_mcd_cic_ukr_mlt_nor_ven_gam_tsn_cnt_bem_swe_guj_moo_yor_rom_est_swt_qcu_ewe_amh_wly_scr_sun_geo_arw_bul_akn_glc_alb_hau_ses_tml_mnd_ctl_mol_aeg_dyu_svk_knd_igb_pol_bsq	-0.358588978885968	-0.950116722649002	0.344515558036795
540	swe_cic_sun_azi_grk_bam_fin_bos_owc_mol_scr_ita_tig_dyu_spa_geo_svk_dgb_zul_ukr_swt_afr_lda_yor_ewe_lat_akn_tsw_mlt_gam_rom_mnd_bat_moo_wly_bul_prs_pol_por_qcu_pan_guj_heb_xho_swa_sod_jpn_jav_tur_rus_mao_aeg_lit_est_igb_nor_eng_chh_cze_arw_hau_knd_urd_tml_vie_amh_sid_mly_aze_amr_ger_tha_ses_tag_krd_ind_slo_kor_cnt_ben_ctl_bsq_hun_hin_alb_mcd_uzb_ven_tsn_bem_anl_fre_fbf_glc_dut	-0.0212862723173361	-0.0484847923439359	0.961433856777851
541	pol_tsw_anl_tag_grk_ind_wly_arw_prs_ukr_hin_ben_moo_lit_bem_qcu_tml_yor_vie_ven_cnt_igb_scr_sid_guj_swa_dgb_ger_sun_owc_dyu_amr_mly_zul_xho_cic_ses_amh_bsq_fin_fre_dut_mcd_hau_pan_lat_kor_fbf_rom_tha_jav_urd_aze_mnd_lda_mlt_aeg_krd_rus_bat_swt_uzb_gam_tig_bul_est_knd_por_swe_slo_hun_tur_tsn_glc_akn_sod_ita_eng_mao_azi_afr_alb_bos_ewe_jpn_geo_bam_chh_nor_spa_ctl_svk_heb_cze_mol	0.0285282457864093	0.0645076241484244	0.948704493416711
542	moo_akn_tha_nor_sun_tag_mly_mcd_swa_tsw_ben_kor_qcu_ind_igb_glc_ewe_dgb_hun_vie_anl_gam_pan_grk_bsq_afr_tml_heb_tur_eng_por_urd_slo_ses_geo_scr_cze_knd_yor_hin_zul_ukr_ita_fbf_krd_jpn_rom_lit_bem_pol_lda_sod_prs_sid_aze_arw_aeg_fre_bul_est_tig_azi_fin_dut_dyu_swe_jav_uzb_ven_hau_xho_guj_cnt_tsn_amr_lat_ctl_rus_bam_wly_svk_mlt_swt_mnd_cic_mol_bos_spa_mao_bat_amh_ger_alb_chh_owc	0.244673396142699	0.596952545657211	0.55198959832012
543	qcu_fin_moo_amr_arw_bsq_ind_tig_tur_cnt_slo_ita_bam_tsw_glc_mlt_tml_geo_akn_knd_bul_chh_ben_rom_mly_swa_fre_heb_gam_dut_amh_igb_mol_fbf_rus_sid_jpn_prs_vie_pan_por_svk_jav_bos_swe_hun_mao_afr_swt_urd_lda_cic_dgb_mcd_yor_zul_grk_bat_uzb_alb_bem_krd_lat_tsn_ger_aeg_sun_mnd_kor_nor_tag_ven_est_ukr_aze_dyu_sod_xho_wly_lit_owc_scr_hau_eng_ses_guj_tha_ewe_hin_azi_cze_anl_pol_ctl_spa	0.225454623774361	0.530506752630539	0.597025137787382
544	dgb_tag_kor_nor_bam_vie_ger_swe_jpn_akn_lat_ctl_rus_urd_guj_dyu_aeg_ita_bem_hun_scr_amr_geo_moo_svk_slo_cze_ses_bsq_gam_tig_fin_uzb_mlt_heb_yor_pol_azi_ukr_aze_dut_hin_afr_glc_ewe_ind_bul_pan_chh_tsn_sun_spa_mol_alb_tha_xho_mly_fbf_lit_knd_bos_cic_hau_krd_mnd_ven_tsw_tur_swa_qcu_wly_fre_owc_amh_lda_rom_bat_jav_swt_cnt_mao_est_ben_mcd_zul_tml_sid_eng_sod_grk_prs_arw_anl_igb_por	-0.73453191242345	-1.73759884387947	0.0855918466246667
545	bem_tur_chh_bos_pol_urd_bsq_mnd_slo_cic_mol_arw_prs_guj_hin_fbf_rom_sid_bul_krd_ger_tha_dgb_scr_grk_ewe_hun_rus_qcu_est_gam_ses_bam_mly_lda_xho_tig_alb_amh_lit_sun_cnt_bat_sod_owc_amr_zul_wly_swe_azi_knd_swa_kor_glc_dyu_ind_nor_svk_tag_vie_mlt_fin_cze_afr_ven_ita_ben_swt_geo_spa_hau_eng_igb_akn_anl_lat_pan_jpn_por_moo_tsn_dut_ukr_tsw_mao_ctl_aeg_uzb_fre_jav_aze_tml_heb_yor_mcd	0.441146406449756	1.01742108169787	0.31159270869826
546	rus_lda_por_ger_grk_cic_spa_hun_tsw_sid_afr_jpn_cze_ven_fin_nor_gam_mlt_fre_ita_igb_mly_dut_aze_scr_mcd_bsq_tml_kor_moo_mol_alb_bem_ben_hin_ind_aeg_tha_swe_urd_dyu_pol_dgb_lit_yor_prs_xho_svk_tig_geo_amr_cnt_sod_tag_guj_ses_glc_zul_hau_wly_slo_swa_vie_ctl_azi_tsn_bul_mnd_heb_pan_swt_est_uzb_akn_chh_mao_tur_eng_owc_sun_anl_amh_lat_bat_bos_arw_jav_qcu_ukr_fbf_rom_bam_krd_knd_ewe	-0.384928869294747	-0.943442900323759	0.347898910619482
547	bat_zul_lda_akn_pol_geo_est_amr_swt_tag_gam_hau_grk_arw_mol_cic_dgb_uzb_mnd_bos_igb_ind_yor_tml_fre_ctl_sod_bsq_aeg_mao_heb_xho_amh_lit_aze_tur_svk_jav_swa_urd_wly_dut_swe_guj_fin_eng_ewe_moo_azi_spa_ben_alb_bul_owc_fbf_qcu_hin_ukr_tsw_hun_pan_ven_vie_por_cnt_sid_mlt_mcd_rom_tig_bam_knd_kor_ger_krd_tsn_rus_anl_cze_mly_afr_glc_slo_jpn_nor_lat_sun_scr_dyu_ses_ita_prs_chh_bem_tha	0.309693897610392	0.72999009434949	0.467231044370682
548	geo_nor_est_mol_cic_arw_knd_chh_zul_cnt_moo_ukr_ben_ses_sod_dgb_tag_tha_igb_tsn_xho_bos_ita_ger_ewe_fbf_amh_fin_tsw_azi_jpn_uzb_akn_rom_rus_mao_tur_lit_vie_tml_swa_krd_gam_urd_bem_mlt_sun_mly_svk_bul_amr_yor_grk_ven_anl_dut_bam_owc_cze_guj_prs_ind_mcd_spa_glc_bat_hau_eng_lda_tig_hin_aeg_scr_afr_heb_jav_swt_bsq_slo_alb_pol_ctl_kor_sid_fre_lat_qcu_mnd_wly_swe_aze_por_dyu_hun_pan	0.00153425717505547	0.00400745672266464	0.996811104469801
549	ger_aze_anl_gam_fre_est_bat_vie_igb_scr_xho_chh_grk_urd_bul_rom_hin_azi_mnd_ewe_knd_tha_jav_aeg_ctl_tur_ses_tag_por_cze_lit_dyu_bam_hau_uzb_arw_bsq_zul_tsw_mlt_geo_ukr_dut_eng_jpn_spa_ind_mol_heb_ben_sun_svk_lda_amh_fbf_bos_ven_mcd_afr_swa_rus_nor_sod_lat_pol_pan_akn_swt_bem_mly_slo_tsn_krd_prs_moo_qcu_hun_cic_wly_kor_mao_guj_tig_amr_owc_sid_alb_cnt_yor_glc_ita_swe_tml_fin_dgb	-0.0137449121088562	-0.0344770809239821	0.97257060950299
550	ctl_nor_moo_mol_igb_swa_tag_yor_swt_heb_pol_uzb_guj_tig_ven_fre_mly_hin_afr_spa_ger_ewe_ind_bat_hun_chh_azi_hau_vie_dgb_cnt_bos_svk_dyu_prs_wly_fin_jpn_akn_aze_jav_glc_tsn_knd_qcu_gam_lat_ben_aeg_amr_tha_est_mnd_xho_sod_bsq_sid_zul_dut_cze_bem_rom_geo_por_owc_arw_tsw_amh_rus_bul_ukr_swe_eng_mcd_fbf_lit_tur_mao_sun_anl_ses_lda_cic_scr_slo_krd_tml_mlt_pan_kor_urd_alb_bam_grk_ita	-0.331804449671225	-0.841587788387529	0.402177593339228
551	urd_swe_por_tur_nor_rus_aze_azi_est_swa_tsw_fin_cze_fre_pan_ben_bos_tag_scr_qcu_eng_bsq_xho_spa_aeg_krd_arw_amh_hin_vie_bem_lit_mcd_anl_geo_cnt_uzb_tsn_ukr_tig_gam_knd_bul_ven_grk_tml_jpn_mly_wly_moo_tha_owc_pol_bat_amr_zul_sod_ger_slo_sun_akn_kor_dyu_jav_yor_heb_ewe_mao_hau_glc_igb_hun_afr_fbf_ita_ses_dgb_sid_lat_swt_rom_ctl_mol_alb_guj_mnd_dut_chh_ind_mlt_cic_prs_lda_bam_svk	0.0827524505908524	0.189808797352032	0.849872632361547
552	slo_fin_moo_qcu_tag_aeg_cnt_ctl_pol_sun_ven_wly_por_aze_eng_ger_uzb_prs_guj_mcd_xho_rom_tsw_cze_tur_amh_amr_mol_sod_rus_mao_afr_hun_ewe_kor_owc_ind_ukr_ita_bam_tml_mnd_hin_chh_spa_anl_lda_bul_vie_zul_lit_bsq_krd_urd_mly_cic_est_fbf_pan_dyu_jav_gam_glc_dgb_hau_svk_scr_nor_lat_azi_ben_alb_dut_fre_grk_swt_arw_bem_knd_bat_tig_yor_swa_swe_mlt_tsn_jpn_ses_tha_akn_geo_heb_igb_sid_bos	0.395066258679703	0.918004942519976	0.360990964005972
553	swe_qcu_wly_bem_kor_uzb_tsw_glc_yor_slo_amr_fbf_bam_hau_mlt_cic_tag_anl_ven_jpn_tha_scr_sun_aeg_fre_mcd_aze_swt_owc_krd_dgb_igb_moo_urd_alb_arw_hin_ukr_tsn_rom_amh_chh_bat_pol_est_bsq_rus_bos_mao_tur_sod_por_ewe_mnd_heb_dut_gam_nor_vie_lda_grk_tml_mly_ita_lit_prs_hun_jav_zul_cze_ben_dyu_pan_knd_ger_afr_spa_azi_guj_bul_mol_ses_ctl_eng_tig_lat_geo_sid_xho_swa_akn_ind_cnt_svk_fin	0.531034659162827	1.22248498920221	0.22461343686224
554	sid_krd_bam_tha_alb_tml_glc_heb_ita_urd_ukr_ben_mlt_gam_cic_wly_mao_sun_kor_svk_scr_lit_ses_amh_xho_geo_mnd_mly_jav_lat_swt_igb_bsq_por_ind_aeg_bul_dgb_nor_vie_mcd_est_tur_yor_owc_qcu_rom_mol_dut_hun_cze_tsn_moo_guj_bos_ctl_pol_sod_swa_knd_rus_bat_ger_fin_lda_aze_arw_tag_zul_azi_akn_afr_fbf_amr_pan_hau_fre_tsw_slo_grk_anl_cnt_ven_dyu_uzb_eng_bem_jpn_chh_spa_swe_prs_ewe_tig_hin	0.185291965514286	0.438645835922626	0.66193551185628
555	hun_lit_swa_rom_tur_rus_sod_jav_mcd_xho_dgb_igb_grk_ven_owc_hau_mao_mnd_cic_anl_fre_cze_ind_pol_glc_ukr_cnt_svk_chh_tha_urd_tsw_tsn_tml_tig_spa_aeg_ita_bsq_jpn_qcu_slo_arw_yor_aze_pan_hin_nor_guj_fbf_dyu_mol_gam_moo_prs_uzb_fin_wly_ctl_amr_vie_bat_bem_krd_amh_bul_swt_por_sun_sid_dut_ger_swe_scr_bam_ses_heb_mly_mlt_est_zul_knd_ben_ewe_lda_afr_bos_eng_akn_alb_kor_azi_tag_lat_geo	0.848953637845893	1.99732623511106	0.0487120095243285
556	fre_tag_aeg_swe_hin_igb_tur_cic_jpn_afr_sid_fbf_glc_bul_qcu_dut_mnd_ukr_jav_wly_arw_svk_pan_por_swa_tha_tml_rom_cze_lit_mao_lat_akn_krd_mol_amr_aze_amh_chh_vie_ven_gam_ben_ctl_grk_owc_lda_ita_yor_est_slo_hun_dgb_tsn_bsq_geo_bat_kor_ind_tsw_fin_bem_azi_sod_moo_ses_hau_mly_pol_bos_mcd_mlt_prs_eng_xho_dyu_uzb_sun_tig_zul_bam_rus_nor_heb_knd_spa_cnt_guj_anl_swt_ger_alb_scr_ewe_urd	-0.409903489000002	-1.04842560259797	0.297159595183381
557	grk_bos_zul_geo_slo_dgb_gam_kor_mly_sod_fin_owc_urd_amr_afr_bam_fre_cze_bat_fbf_pan_eng_tig_aze_bsq_svk_anl_hin_cic_tsn_ger_hun_dut_mao_glc_dyu_jpn_bem_qcu_pol_ctl_cnt_est_tag_ses_ind_vie_spa_rus_knd_igb_aeg_ven_mol_amh_azi_sid_scr_akn_tsw_sun_rom_tml_yor_bul_hau_lit_wly_lda_ukr_mnd_guj_ben_heb_swa_moo_uzb_mlt_xho_ita_nor_chh_por_jav_tur_arw_krd_mcd_alb_prs_lat_swe_tha_swt_ewe	-0.131630204685027	-0.299588028968037	0.765159955625764
558	wly_owc_hau_heb_moo_dgb_svk_nor_ind_bam_yor_rom_uzb_igb_mao_bem_xho_swa_slo_tig_fin_tur_bsq_afr_glc_geo_anl_scr_fbf_gam_amr_bat_vie_mcd_tsw_alb_krd_swt_est_rus_fre_kor_aze_dut_cic_eng_pol_guj_sod_akn_ses_mlt_spa_ukr_arw_prs_por_jav_urd_cze_bos_qcu_knd_zul_mly_jpn_hun_sun_hin_azi_ctl_tsn_sid_lat_ben_tha_lit_ewe_tag_mol_aeg_lda_ven_mnd_chh_grk_dyu_ger_bul_swe_cnt_ita_pan_tml_amh	-0.428038143148213	-1.00165346682063	0.319110096624369
559	svk_dut_fin_hau_scr_moo_xho_ctl_tur_afr_swe_tig_anl_qcu_hun_mlt_grk_ukr_geo_wly_por_bul_tha_owc_cze_nor_lat_heb_mnd_amr_swa_prs_pan_rom_ven_eng_swt_tag_ses_aeg_igb_guj_bos_urd_tsn_est_ita_fbf_knd_ind_mao_kor_cic_bat_hin_uzb_azi_fre_arw_zul_jpn_ger_alb_slo_mol_yor_aze_lit_pol_spa_ewe_cnt_amh_bam_vie_mly_tsw_bem_sod_bsq_lda_dgb_rus_tml_dyu_mcd_ben_jav_gam_sun_krd_glc_chh_sid_akn	-0.638283983019947	-1.71300262777128	0.0900440544478033
560	ewe_cic_uzb_ctl_tur_zul_krd_lit_rus_bem_tig_rom_amr_knd_svk_guj_pol_dgb_nor_vie_amh_heb_mol_ita_ind_swe_kor_ben_fbf_dut_tsn_ses_anl_scr_slo_mao_jpn_mcd_afr_qcu_sod_hun_bul_bam_alb_swt_ukr_tha_lda_fin_prs_fre_sun_owc_grk_glc_sid_hau_tsw_akn_mlt_bos_arw_spa_moo_dyu_gam_ger_wly_por_yor_aeg_eng_geo_bat_urd_pan_tml_mnd_ven_bsq_chh_igb_azi_est_cnt_tag_hin_aze_xho_mly_lat_cze_jav_swa	-0.460548549034532	-1.10990235601126	0.269902741779511
561	ven_sid_afr_ita_eng_aeg_cnt_gam_dgb_bsq_wly_pol_amh_pan_tur_prs_chh_ukr_slo_fin_est_ctl_kor_jav_bem_lat_igb_lit_swe_tha_rus_ind_cze_dyu_zul_arw_mnd_aze_grk_bos_qcu_mlt_bat_rom_heb_jpn_tag_guj_spa_knd_dut_cic_anl_tml_amr_hin_mao_urd_ben_hun_akn_ger_ses_uzb_tsn_svk_nor_tsw_mol_por_bam_moo_yor_glc_mly_owc_mcd_azi_sod_hau_lda_alb_geo_ewe_fbf_vie_swa_fre_krd_scr_tig_xho_bul_sun_swt	-0.451877962923963	-1.20489998908649	0.231299084003177
562	prs_ctl_alb_bos_moo_slo_qcu_aze_uzb_cnt_hun_chh_tml_aeg_nor_pol_bul_est_geo_azi_dyu_igb_spa_mcd_grk_tsn_arw_guj_amh_wly_dgb_scr_dut_knd_akn_swt_bem_hau_rom_tur_mao_tha_ewe_zul_mlt_gam_hin_afr_lat_sod_swe_fin_bam_jpn_ben_swa_bsq_mnd_xho_kor_cze_krd_ses_glc_lit_fbf_pan_mol_owc_tig_mly_amr_ita_cic_ukr_ven_sun_ind_anl_heb_lda_rus_eng_urd_bat_fre_svk_tag_tsw_ger_por_vie_yor_jav_sid	-0.666839606317501	-1.57834093555143	0.117882829770939
563	heb_cic_eng_amr_xho_hau_mly_jpn_ita_pan_por_tha_sun_kor_tsw_moo_bem_mao_ven_bam_mcd_nor_slo_prs_fbf_bat_lit_guj_swa_alb_mlt_est_tur_uzb_bos_tig_cze_dgb_ukr_qcu_chh_ses_igb_geo_mnd_tag_scr_glc_dut_ben_urd_bsq_fin_swe_aeg_owc_jav_lat_krd_mol_arw_fre_tsn_akn_hun_yor_wly_anl_svk_bul_ctl_zul_sid_vie_aze_grk_pol_ind_gam_afr_spa_swt_knd_tml_dyu_rom_lda_rus_ewe_hin_sod_azi_cnt_amh_ger	-0.358322146714353	-0.86926974810184	0.386937534893669
564	dyu_grk_ita_bam_hau_tha_moo_wly_amr_tig_mao_ewe_owc_chh_dut_aeg_alb_qcu_mnd_sod_ger_cic_mly_spa_swe_hun_xho_mol_azi_amh_arw_sun_bsq_akn_lda_bat_rus_slo_lit_vie_glc_knd_dgb_sid_bem_heb_por_zul_fre_swt_afr_kor_geo_guj_mlt_scr_mcd_swa_ukr_bul_lat_ses_aze_tml_hin_cze_fin_yor_est_bos_fbf_jav_gam_pol_ind_rom_svk_eng_pan_igb_anl_nor_jpn_prs_uzb_tsn_ctl_urd_tag_ben_krd_ven_cnt_tsw_tur	-0.371538907548217	-0.888364610825682	0.376636582507631
565	alb_bul_mol_ewe_guj_rus_hun_lat_sod_anl_moo_svk_xho_mcd_ven_zul_afr_uzb_dyu_mly_mnd_swe_igb_amh_tsw_mlt_qcu_cnt_sid_bos_grk_yor_bam_arw_ind_prs_nor_rom_mao_krd_ses_lda_lit_fin_ger_tsn_aeg_ita_jav_pol_tur_knd_ukr_vie_cic_hau_owc_gam_urd_swa_ben_tag_geo_dut_jpn_wly_kor_por_scr_cze_hin_tha_bem_slo_ctl_bsq_azi_fre_fbf_spa_heb_est_swt_chh_aze_akn_amr_sun_eng_glc_tml_bat_pan_tig_dgb	-0.377939094575945	-0.906044181226339	0.367253926973063
566	jav_prs_hun_ita_igb_est_mnd_bul_amh_svk_kor_rus_swt_hin_amr_jpn_tml_yor_pol_xho_tag_geo_krd_bam_knd_mao_swe_lat_chh_nor_sod_arw_mly_aeg_aze_bem_afr_scr_slo_vie_sun_tur_azi_ukr_zul_anl_tha_gam_rom_eng_ewe_mol_bos_grk_ben_qcu_uzb_spa_mlt_sid_glc_dgb_pan_fre_ses_cnt_bat_ven_ger_lit_wly_dut_tsw_ctl_dyu_por_ind_lda_owc_moo_hau_heb_fbf_alb_mcd_akn_guj_tsn_cic_urd_cze_tig_swa_fin_bsq	-0.0237211822654693	-0.0577346227270313	0.954083883444066
567	heb_bem_tag_fre_igb_jpn_lat_uzb_cze_urd_mnd_hin_ita_tsw_swa_krd_grk_hau_ven_rom_tml_vie_slo_sid_por_ger_hun_bat_ctl_sun_alb_tig_fin_aeg_ind_pol_xho_bos_guj_owc_gam_amr_mol_spa_eng_azi_ses_lda_swe_swt_cnt_anl_ewe_aze_moo_amh_glc_arw_dyu_fbf_jav_yor_ben_afr_geo_chh_ukr_tur_mao_mlt_svk_pan_rus_dgb_bsq_est_bam_cic_nor_akn_lit_knd_mly_sod_tha_bul_qcu_wly_kor_dut_mcd_zul_tsn_scr_prs	-0.360281303508253	-0.857672833637763	0.393278055018174
568	yor_heb_dyu_prs_tsn_fin_ben_dut_por_xho_fre_geo_eng_dgb_lat_jav_bam_rus_mnd_akn_nor_tha_bul_grk_owc_tml_bsq_igb_slo_ctl_tur_kor_azi_bem_cnt_anl_swe_zul_mlt_afr_lda_uzb_mly_fbf_rom_cic_mol_hun_sun_jpn_hin_swt_wly_cze_qcu_vie_guj_tig_sid_arw_krd_urd_ven_chh_ukr_sod_swa_knd_alb_pol_ger_ind_aeg_lit_spa_scr_mcd_ses_ewe_tag_bos_ita_hau_pan_amh_bat_amr_moo_est_aze_gam_mao_tsw_glc_svk	-0.335901791667639	-0.81418007040945	0.417621664260898
569	ben_est_rom_slo_amr_gam_urd_moo_rus_arw_tml_bem_tha_bat_uzb_aze_bsq_ukr_eng_mao_ses_jav_por_swt_swe_ctl_alb_pol_tsn_glc_bul_guj_sid_mol_svk_dut_tur_kor_knd_nor_igb_dyu_prs_hin_spa_lit_grk_tig_aeg_afr_geo_bam_hun_sod_fre_xho_dgb_ita_tsw_owc_jpn_amh_cze_pan_vie_cic_tag_mnd_hau_ind_ven_bos_fin_fbf_ger_mcd_azi_wly_lat_heb_ewe_mly_lda_sun_swa_mlt_anl_chh_yor_cnt_akn_krd_scr_zul_qcu	-0.237808493496699	-0.556136567216815	0.579453122368801
570	ben_aeg_prs_eng_cze_hun_dgb_ita_pol_ind_qcu_sod_slo_guj_mao_swt_tsn_chh_cic_owc_vie_azi_rus_pan_mlt_tag_jpn_knd_zul_fre_glc_sun_swe_tml_afr_fin_grk_akn_mcd_bam_tur_por_mly_amh_ukr_uzb_lda_bsq_bul_tig_ctl_mnd_yor_lit_bos_lat_fbf_hin_cnt_svk_aze_dut_heb_tsw_ewe_sid_xho_rom_nor_moo_kor_urd_est_scr_bat_anl_dyu_bem_tha_ven_krd_amr_ger_mol_geo_swa_gam_hau_alb_wly_igb_ses_arw_jav_spa	0.319451853291524	0.756365712947871	0.451341720851353
571	krd_wly_mlt_cze_bos_amr_akn_vie_arw_tag_cnt_tsw_fre_grk_svk_owc_mly_pol_swe_cic_tha_eng_ukr_tig_tml_tsn_mnd_ind_mcd_sod_ger_jav_mol_lit_anl_prs_bam_por_hin_uzb_guj_lat_qcu_ven_mao_gam_urd_geo_zul_rom_swa_igb_bat_est_ses_azi_amh_slo_afr_moo_jpn_dut_scr_bem_kor_rus_ctl_sid_spa_dgb_knd_tur_aze_sun_hau_pan_yor_bsq_ben_alb_swt_ewe_dyu_hun_heb_bul_glc_xho_chh_lda_nor_aeg_fbf_fin_ita	-0.695919222268531	-1.86920758105094	0.0647408327119472
572	afr_knd_geo_urd_tur_aeg_pol_cze_bos_krd_alb_ben_bsq_swa_fbf_bat_eng_ses_svk_chh_fre_tig_dyu_fin_ger_mao_jav_swt_heb_sun_tsn_amh_pan_cnt_est_tha_spa_qcu_wly_por_lda_mnd_sid_azi_rus_xho_kor_dgb_hun_dut_aze_guj_slo_mcd_akn_glc_gam_uzb_jpn_mol_amr_anl_mly_yor_bam_ctl_ukr_tml_ita_ewe_lat_tsw_bem_grk_scr_ven_arw_bul_nor_sod_mlt_lit_hin_swe_rom_hau_ind_zul_vie_cic_prs_moo_owc_igb_tag	-0.253066885439526	-0.552948319290372	0.581625530223625
573	nor_cnt_por_ger_qcu_mnd_ukr_mao_bam_mcd_alb_fbf_geo_igb_tag_swe_lda_kor_mol_owc_fre_bos_arw_chh_ita_ind_bul_ses_scr_anl_wly_prs_azi_akn_spa_eng_cze_ven_rus_bat_jav_aze_lat_hin_dyu_xho_vie_yor_heb_sod_hun_afr_aeg_svk_est_pan_bem_bsq_swa_ben_hau_fin_pol_tml_glc_krd_grk_moo_urd_gam_ewe_lit_ctl_tsw_guj_sid_tsn_rom_jpn_tur_slo_swt_amh_knd_zul_cic_uzb_sun_tha_amr_dut_tig_mlt_dgb_mly	-0.208072455359061	-0.47145250051368	0.63842177472297
574	aze_grk_mao_yor_wly_mlt_ita_owc_por_krd_ewe_dyu_pol_alb_slo_tag_bos_hin_chh_ben_ind_tsw_tml_afr_cnt_mly_bam_bat_arw_pan_jav_spa_qcu_lat_bul_gam_dgb_heb_bsq_swt_hun_bem_azi_sid_aeg_ukr_dut_svk_guj_tig_tha_rus_scr_prs_igb_cic_moo_cze_tur_urd_vie_kor_ger_est_xho_ven_swe_mcd_amh_geo_sod_knd_tsn_jpn_swa_uzb_rom_fin_eng_zul_anl_mnd_amr_fre_akn_ses_lda_nor_ctl_sun_hau_lit_fbf_glc_mol	0.0710415943772329	0.186118306355751	0.852757352182894
575	aeg_pol_geo_mao_krd_alb_uzb_ger_ewe_hin_bam_dut_bos_slo_fin_scr_swt_yor_sod_dyu_swa_rom_eng_cze_wly_glc_amh_knd_igb_gam_lit_xho_ind_sun_arw_azi_rus_mlt_bsq_cnt_bul_akn_mol_tml_zul_cic_urd_mnd_bat_bem_sid_jpn_tag_fbf_lat_tig_grk_moo_owc_tsn_heb_guj_tha_mly_hau_ben_aze_fre_qcu_por_est_swe_chh_ctl_ven_prs_mcd_amr_lda_anl_jav_spa_afr_svk_pan_tsw_tur_kor_ses_ukr_ita_vie_hun_nor_dgb	-0.527145479754293	-1.26884808963599	0.207661860976655
576	fbf_lit_urd_mcd_mol_mlt_anl_tsw_dut_afr_sod_knd_ind_guj_ses_dyu_swe_jpn_xho_ctl_slo_mnd_bul_spa_glc_tsn_ger_swa_qcu_tig_hin_svk_azi_sid_por_yor_rus_wly_bat_heb_vie_amr_ven_uzb_tha_bsq_ben_fre_arw_scr_moo_pan_tml_kor_igb_mao_nor_cnt_lda_swt_bam_bos_eng_tag_amh_jav_gam_hau_ewe_sun_tur_ukr_pol_prs_est_rom_cic_ita_zul_geo_aeg_lat_owc_fin_cze_bem_akn_dgb_krd_hun_grk_mly_alb_aze_chh	-0.12399499860926	-0.323387337350622	0.747127968611026
577	dyu_kor_bem_guj_hau_yor_rus_krd_ses_tha_lit_fbf_slo_ger_vie_svk_swe_scr_aze_gam_igb_amr_owc_ben_grk_cnt_ctl_dut_ven_bsq_ewe_sun_lat_knd_est_ukr_sod_tml_lda_jav_pan_tsn_mnd_fin_tag_cze_heb_qcu_fre_anl_nor_arw_glc_rom_aeg_jpn_alb_swa_spa_cic_urd_tsw_mcd_por_bam_wly_hin_mlt_uzb_moo_bos_mly_bat_prs_tur_afr_amh_xho_ita_pol_zul_akn_mao_eng_hun_ind_dgb_chh_sid_tig_swt_azi_mol_bul_geo	-0.0195404297453961	-0.0507083848259447	0.959666648029887
578	nor_ven_hau_pol_kor_afr_aeg_arw_knd_yor_owc_mly_jpn_swe_akn_swt_ger_tsn_ita_glc_moo_sod_ses_sid_slo_cnt_chh_ewe_scr_mao_igb_tur_est_lat_ind_spa_fbf_mcd_por_cic_mol_pan_lda_krd_qcu_lit_geo_bos_prs_mlt_rus_alb_jav_tig_amh_anl_bem_vie_aze_uzb_azi_sun_zul_eng_xho_wly_bsq_tml_bul_dyu_svk_tag_hin_fin_rom_ukr_bat_cze_dgb_swa_tha_urd_mnd_gam_ben_fre_amr_grk_tsw_hun_heb_bam_dut_ctl_guj	-0.381640652196239	-0.952508148324215	0.343308413152104
579	lat_akn_est_sod_sid_bam_tha_uzb_mao_ger_ben_fin_prs_rus_cze_por_dut_aeg_tig_azi_nor_ind_svk_lda_owc_knd_tsw_tag_rom_hun_ita_glc_swa_slo_cnt_kor_jav_bsq_lit_bat_krd_wly_sun_tur_guj_tml_swt_eng_aze_qcu_gam_heb_cic_ven_xho_dgb_ctl_yor_moo_zul_ewe_arw_jpn_spa_mly_geo_pan_tsn_pol_mcd_fre_afr_fbf_anl_igb_urd_scr_mnd_hin_dyu_mlt_vie_amh_hau_alb_amr_mol_bul_chh_bem_bos_swe_ukr_grk_ses	-0.541638906994282	-1.26486605757729	0.209079709027883
580	tsw_chh_por_fre_aeg_mly_ben_bsq_anl_lit_alb_tag_sun_azi_pan_rus_bem_qcu_svk_gam_igb_bat_lat_jpn_nor_vie_xho_lda_scr_dyu_rom_guj_kor_ewe_swt_urd_wly_ukr_amr_slo_jav_cic_dgb_bul_ses_sod_owc_cze_prs_aze_arw_swe_glc_pol_fin_afr_uzb_bam_eng_sid_hin_tha_knd_cnt_geo_akn_spa_ind_mlt_grk_swa_dut_tml_bos_ctl_yor_tsn_fbf_krd_mol_amh_heb_ger_zul_mnd_est_hau_ven_ita_hun_tig_mao_moo_mcd_tur	-0.839270533116698	-1.92990823726147	0.0566657063369848
581	uzb_swa_bsq_prs_dgb_ctl_kor_cze_ben_hau_amh_ven_nor_bam_sod_hun_ind_est_rus_tsn_tig_arw_ewe_aze_jpn_gam_dyu_spa_lit_jav_por_bul_lda_xho_mol_dut_bat_sid_rom_slo_fre_afr_akn_tsw_swe_cnt_knd_grk_tur_ukr_yor_cic_eng_guj_mly_ita_svk_alb_owc_bos_ses_swt_mcd_hin_tml_tag_fin_zul_pan_sun_tha_mnd_igb_mlt_heb_chh_lat_bem_vie_glc_krd_qcu_mao_wly_fbf_geo_ger_moo_anl_scr_urd_amr_azi_aeg_pol	0.11890788207625	0.304417566497078	0.761489925977586
582	heb_glc_zul_ind_ukr_mol_wly_pol_bos_ger_slo_sod_chh_tml_lit_cic_tig_ses_hun_fin_arw_ctl_jpn_moo_tsw_svk_grk_rom_igb_lat_uzb_mly_tur_cnt_prs_bsq_ven_bem_mao_spa_jav_guj_alb_knd_tsn_sun_bat_mcd_dgb_fbf_swe_ita_dut_bam_hin_ben_rus_hau_yor_anl_aze_geo_sid_aeg_xho_kor_cze_tha_est_krd_swt_amh_ewe_nor_mnd_qcu_dyu_afr_fre_lda_scr_bul_por_pan_tag_amr_urd_mlt_gam_azi_swa_owc_akn_eng_vie	0.551347699266369	1.46543722479376	0.146174458494912
583	mlt_urd_moo_chh_kor_sun_bat_hun_ses_guj_qcu_bul_azi_zul_amh_bos_lda_ven_mnd_jav_bam_eng_alb_lit_prs_cze_akn_svk_slo_vie_mcd_wly_dgb_cic_swe_jpn_sid_mly_glc_rom_hau_krd_arw_mao_nor_scr_lat_uzb_tag_afr_xho_bsq_mol_pan_tsn_yor_geo_ita_dut_ben_swa_gam_fre_owc_tha_ewe_anl_ind_fin_knd_spa_aeg_dyu_ctl_tig_amr_fbf_ukr_bem_hin_tml_pol_ger_sod_igb_tsw_est_tur_por_grk_cnt_heb_rus_aze_swt	0.165141090289112	0.40578178629406	0.685835032023922
584	igb_wly_hun_dgb_alb_ukr_tml_sun_moo_hin_ses_prs_dut_aeg_bem_jpn_cnt_est_guj_mnd_ctl_rom_amh_uzb_akn_vie_jav_sod_mol_ven_swa_fbf_mcd_cic_yor_tur_zul_geo_mly_swt_qcu_fre_cze_tsw_bul_krd_aze_fin_arw_ind_bos_sid_ger_pol_owc_tig_lda_eng_spa_mao_urd_bam_tha_ewe_azi_por_afr_svk_amr_gam_lit_ita_rus_heb_xho_glc_mlt_chh_slo_nor_anl_tag_knd_tsn_lat_scr_swe_bat_bsq_grk_kor_hau_ben_pan_dyu	-0.192949296842875	-0.442754247888544	0.658971610465216
585	eng_tig_glc_swa_mnd_moo_aze_krd_geo_jpn_ukr_knd_qcu_pol_mlt_mly_cnt_tag_ewe_bul_grk_bos_afr_yor_wly_cze_hin_nor_vie_lda_bsq_est_swt_owc_gam_rom_tsn_akn_svk_ben_swe_ind_ven_mol_sun_sod_slo_kor_fbf_mcd_tur_guj_ses_ger_bam_amh_cic_fin_urd_igb_aeg_dyu_bem_ctl_heb_zul_amr_tml_scr_prs_rus_anl_hun_dut_lit_mao_hau_xho_dgb_uzb_spa_bat_arw_ita_tsw_lat_sid_tha_fre_por_alb_chh_jav_azi_pan	NA	NA	NA
586	ukr_zul_akn_dgb_slo_prs_fin_urd_grk_yor_ita_nor_bul_guj_mlt_sun_vie_ind_cnt_hau_amr_owc_svk_knd_igb_heb_geo_ven_dyu_azi_swt_spa_jav_aze_rom_ger_tml_tha_mnd_hun_sod_bam_bem_xho_pol_qcu_aeg_jpn_pan_chh_fbf_ctl_tig_afr_ben_cze_uzb_est_mly_cic_por_wly_moo_bos_swe_ewe_scr_anl_lit_tsw_mcd_glc_gam_kor_alb_bsq_lda_tsn_bat_dut_eng_swa_amh_mao_krd_ses_tur_fre_lat_sid_tag_hin_arw_mol_rus	-0.228649529380635	-0.59322960866731	0.55446747564646
587	amr_ewe_mol_rom_geo_rus_bam_tsn_vie_zul_est_fbf_mnd_heb_lit_glc_por_qcu_swt_igb_afr_urd_uzb_fre_bem_sid_mao_tha_bat_dyu_yor_svk_kor_sod_hau_amh_spa_ses_nor_bos_hin_ind_lat_wly_hun_scr_ukr_azi_bul_cnt_xho_guj_cze_swe_mly_ben_ctl_tml_alb_tur_swa_dut_gam_eng_knd_anl_tig_fin_mlt_sun_prs_jav_arw_tag_mcd_ger_dgb_chh_grk_ven_aeg_moo_cic_jpn_pan_slo_pol_lda_akn_owc_bsq_krd_ita_aze_tsw	0.157513250215705	0.361554586423623	0.718505041285517
588	ven_fbf_rus_zul_jav_mly_geo_tml_dut_tsw_azi_bat_nor_yor_tsn_ger_sod_tag_glc_ita_afr_dgb_cnt_cic_mlt_chh_igb_wly_gam_xho_tha_aeg_kor_hau_amr_sid_moo_ses_vie_urd_bos_lit_qcu_hin_pan_fre_lat_rom_arw_dyu_svk_swe_bsq_mnd_fin_ctl_tig_akn_swa_bem_swt_heb_prs_bam_jpn_aze_grk_bul_owc_amh_eng_ind_guj_krd_mcd_por_uzb_cze_ben_lda_pol_knd_hun_scr_spa_est_slo_mao_ukr_tur_alb_anl_sun_mol_ewe	-0.372899861833632	-0.836359184524833	0.405096710901016
589	bat_spa_pan_afr_dut_guj_nor_bem_hau_rom_mnd_urd_ses_wly_lda_tur_lat_tag_swa_cnt_tsn_uzb_jpn_amh_chh_ger_zul_ctl_sun_est_bos_ven_geo_bul_sod_grk_tml_arw_pol_jav_akn_ind_qcu_ben_mao_rus_swt_tig_gam_mly_aze_svk_yor_fre_scr_krd_fin_dgb_por_lit_azi_tha_xho_prs_fbf_mlt_ita_ewe_mol_knd_glc_anl_ukr_cze_bam_hun_aeg_cic_tsw_mcd_vie_owc_amr_kor_igb_eng_slo_alb_heb_bsq_dyu_moo_sid_hin_swe	0.537121518727375	1.36143481438825	0.176665672871518
590	afr_krd_ger_tsw_cnt_sod_jpn_rus_lit_lat_igb_amh_mcd_bul_hun_fre_lda_mnd_rom_ctl_mol_swe_ses_pol_fin_est_owc_spa_alb_jav_azi_scr_ind_svk_bsq_eng_mao_ita_pan_guj_kor_bem_tur_ven_dyu_cic_fbf_wly_vie_prs_slo_moo_dut_ewe_xho_mlt_cze_anl_ukr_tml_zul_swt_dgb_nor_qcu_hau_urd_tsn_por_geo_sun_arw_hin_tig_aeg_uzb_tag_ben_bam_bat_bos_aze_chh_glc_tha_amr_knd_akn_swa_sid_yor_mly_gam_grk_heb	-0.0983178097592713	-0.235958716738615	0.813983574215707
591	tur_akn_swt_jav_krd_dyu_igb_vie_swa_ukr_sun_geo_nor_ita_uzb_kor_hun_ewe_ind_prs_qcu_lda_aeg_wly_bat_fin_ctl_scr_bsq_mly_heb_xho_tag_afr_cic_tml_por_tig_spa_yor_mol_guj_amr_mao_glc_mlt_sid_rus_bos_ben_azi_owc_ses_mnd_urd_anl_rom_moo_dgb_cze_tsn_dut_arw_lat_tha_bul_aze_gam_grk_est_sod_cnt_swe_alb_fre_bem_amh_hau_svk_bam_lit_pan_slo_jpn_zul_hin_ven_chh_knd_fbf_mcd_ger_tsw_pol_eng	0.319880643470124	0.777240113711558	0.43898972433184
592	swt_guj_ben_lda_rom_hun_aeg_ven_mlt_hau_sod_kor_tha_mao_cnt_knd_swa_qcu_heb_dut_urd_dyu_mly_chh_cze_bam_nor_bem_fre_bsq_bat_pan_mnd_aze_vie_est_gam_dgb_azi_moo_eng_scr_ewe_ind_mol_sun_tsw_lat_geo_mcd_wly_bul_fin_arw_afr_sid_xho_ita_swe_ses_uzb_rus_tml_hin_ukr_igb_tag_akn_glc_yor_tur_zul_tsn_svk_por_owc_jpn_amr_fbf_lit_tig_anl_amh_krd_jav_pol_slo_alb_ger_cic_ctl_grk_spa_prs_bos	-0.026673825981266	-0.0604992170514365	0.9518878605449
593	prs_tha_tml_aze_bem_spa_amh_yor_bos_bat_ben_jav_krd_por_hin_ukr_heb_slo_xho_knd_uzb_gam_tsw_lit_ewe_sod_igb_fin_cze_akn_dgb_bam_owc_sid_grk_dut_ita_fbf_swa_aeg_sun_mlt_bsq_mnd_zul_vie_nor_ses_lda_mly_wly_ind_eng_swt_bul_geo_amr_anl_kor_glc_mcd_scr_azi_ger_afr_moo_svk_fre_dyu_tur_lat_hun_alb_swe_tig_mol_arw_pol_urd_rus_tsn_tag_guj_ctl_qcu_hau_cnt_cic_rom_mao_jpn_chh_est_pan_ven	0.0157913118095607	0.0360346570572251	0.971331958222517
594	sun_ses_amr_ben_moo_svk_rom_pol_aze_bam_por_jpn_hau_krd_zul_igb_ind_dyu_ven_kor_fbf_qcu_yor_mao_est_ita_bos_dgb_wly_hun_bat_anl_tml_slo_swa_ukr_jav_mcd_xho_lda_lat_cic_heb_tha_mly_knd_eng_ger_spa_tur_pan_alb_akn_rus_lit_mol_swe_ewe_dut_chh_swt_tig_amh_nor_owc_uzb_arw_grk_ctl_tsw_glc_vie_azi_prs_cnt_urd_hin_gam_afr_mnd_geo_sod_cze_bem_guj_bsq_bul_tsn_tag_sid_aeg_fin_fre_scr_mlt	-0.0835406669570872	-0.194519451366076	0.846193459247809
595	owc_sun_knd_swt_ukr_swa_uzb_jav_gam_dgb_bos_wly_ses_lda_bem_swe_nor_zul_afr_mao_ita_hau_azi_tig_yor_arw_tur_anl_urd_grk_por_chh_alb_prs_dut_sod_slo_lit_cic_eng_hun_kor_mlt_fin_bsq_ven_tag_ewe_vie_rus_heb_igb_bat_mly_cze_moo_ind_bam_krd_mnd_guj_jpn_rom_lat_pan_qcu_sid_ger_geo_ben_amh_glc_tml_tsw_tha_aze_fre_svk_akn_aeg_est_dyu_cnt_ctl_mcd_spa_pol_tsn_mol_fbf_xho_scr_amr_bul_hin	-0.124482351870673	-0.291011420994586	0.771690609430924
596	fre_rus_wly_krd_amr_bem_fbf_pol_ben_chh_tha_mlt_bos_dyu_glc_arw_kor_ukr_mao_sod_swt_jav_mol_jpn_ctl_slo_sid_gam_bsq_anl_hau_spa_tsn_est_moo_azi_grk_scr_yor_guj_ger_tsw_owc_dut_cze_akn_hun_geo_fin_hin_igb_lit_bam_ita_cic_sun_dgb_tml_knd_ses_cnt_eng_uzb_heb_swe_amh_ind_ewe_urd_zul_afr_qcu_prs_rom_xho_lat_vie_por_swa_ven_tig_lda_alb_aeg_mcd_tag_bul_mnd_mly_nor_tur_bat_svk_pan_aze	-0.0235857085354107	-0.0535994606478249	0.95736925676602
597	geo_hau_dyu_dut_svk_ewe_cnt_yor_fre_moo_alb_akn_wly_mol_rus_knd_tsw_tsn_amh_swt_hin_azi_bul_ctl_igb_lda_ger_scr_fin_mly_bsq_bos_est_lit_rom_zul_por_spa_owc_tag_pol_grk_jpn_ita_lat_gam_bat_pan_kor_hun_jav_krd_ben_mlt_anl_qcu_cic_swa_sid_nor_tha_ven_uzb_dgb_ukr_ind_slo_amr_arw_aze_afr_guj_glc_xho_sun_eng_ses_fbf_cze_sod_urd_prs_tml_mcd_mao_chh_swe_tig_vie_bem_aeg_tur_bam_heb_mnd	-0.0425669150218587	-0.0993970990395596	0.921036929592975
598	prs_ewe_knd_svk_hin_fin_sid_amh_pan_dyu_eng_bem_mlt_pol_cnt_ctl_qcu_uzb_slo_sun_bat_tag_dgb_mao_lat_ind_hau_jpn_est_aze_mcd_fre_ses_xho_tsw_vie_geo_rus_cic_nor_akn_tha_alb_tml_grk_aeg_zul_rom_anl_chh_swe_bul_swa_tig_ger_bam_ben_swt_ven_mnd_arw_tsn_heb_bos_wly_dut_por_glc_mol_hun_lda_afr_guj_gam_ukr_igb_fbf_azi_cze_urd_tur_yor_owc_lit_sod_amr_ita_spa_scr_kor_krd_mly_bsq_jav_moo	0.141217399455348	0.335753335255475	0.737813162556573
599	svk_tsw_yor_ben_rom_fin_mol_bat_vie_lit_mlt_chh_afr_hin_mcd_uzb_ses_lda_ita_ukr_tig_cic_nor_ger_sid_tag_cnt_amh_azi_akn_qcu_zul_pan_ind_por_mao_spa_rus_xho_aze_est_igb_sod_gam_aeg_swt_eng_jpn_tur_bul_pol_dut_tml_ctl_owc_dgb_sun_tha_dyu_bos_hau_moo_prs_ewe_bam_cze_fre_jav_wly_scr_guj_kor_lat_bem_fbf_mly_slo_swa_krd_grk_anl_mnd_arw_hun_ven_knd_amr_alb_urd_glc_tsn_heb_swe_bsq_geo	-1.17022920728136	-2.71034539885143	0.00800388609104378
600	swe_tsn_knd_mlt_krd_est_afr_bat_rus_glc_gam_svk_tml_bem_scr_cnt_tha_tur_fin_ewe_tag_slo_dut_moo_ger_amh_mnd_fre_pan_mol_arw_aeg_bsq_tig_swt_urd_ctl_lat_alb_jpn_heb_xho_sid_dyu_prs_hun_ita_jav_chh_owc_hin_cic_spa_bos_nor_zul_azi_ven_wly_rom_amr_sod_anl_eng_ind_lit_kor_lda_por_yor_aze_ses_fbf_dgb_ukr_ben_bam_sun_akn_mly_bul_guj_grk_cze_mcd_qcu_vie_uzb_pol_tsw_hau_geo_mao_swa_igb	-0.634164650452801	-1.43205406869766	0.155480831207581
601	knd_dut_cic_bos_jpn_sid_mao_ben_jav_heb_lat_mcd_cze_ses_kor_guj_arw_afr_glc_spa_aze_chh_yor_swa_qcu_urd_vie_bam_dgb_nor_xho_anl_tml_zul_bat_ukr_ger_wly_fin_aeg_ctl_bem_bsq_lda_hun_ita_por_swe_scr_geo_tsw_sod_tig_gam_grk_sun_krd_rom_rus_tsn_eng_tha_ven_svk_ewe_hau_akn_fre_amr_tag_uzb_dyu_moo_est_pol_alb_owc_amh_swt_ind_prs_mly_igb_mol_hin_pan_mlt_fbf_tur_cnt_mnd_azi_bul_slo_lit	-0.161052906462801	-0.415293520600207	0.678883625744092
602	bos_aeg_gam_glc_bam_wly_fre_bat_jpn_sid_nor_ind_swt_tsn_hin_heb_mlt_bem_dgb_alb_mnd_mcd_bsq_afr_lda_hau_pan_est_cnt_hun_swe_xho_pol_guj_dyu_cic_yor_zul_ger_igb_chh_prs_sun_tha_mly_bul_rus_ctl_ben_dut_mol_akn_lit_eng_ses_tag_svk_owc_scr_amh_moo_arw_azi_ewe_ukr_swa_geo_tml_cze_kor_spa_sod_tur_urd_tsw_anl_mao_ven_uzb_tig_grk_fbf_qcu_krd_knd_rom_fin_jav_ita_aze_lat_slo_por_vie_amr	-0.142361197478855	-0.352577411701586	0.725203070906154
603	glc_fin_mnd_moo_cic_tag_krd_scr_mol_sun_mlt_fbf_ewe_bat_pol_cze_zul_ukr_geo_jpn_qcu_hun_anl_ita_fre_ven_por_ind_prs_xho_bsq_aze_ger_tml_ctl_azi_bos_tha_gam_amr_chh_vie_rus_spa_alb_ses_cnt_sod_ben_tsn_hau_est_mcd_eng_hin_urd_lda_rom_slo_igb_jav_wly_lat_yor_aeg_guj_swe_tig_bem_akn_tsw_dut_swa_dgb_nor_tur_mao_arw_knd_dyu_sid_amh_afr_grk_swt_uzb_kor_heb_bul_mly_svk_bam_pan_owc_lit	-0.160980095946917	-0.383865401085167	0.70195442594955
604	eng_fbf_rus_sid_slo_dgb_azi_spa_tsn_prs_heb_bam_jpn_amr_wly_hau_guj_ind_cnt_bem_afr_tag_igb_fre_lat_tha_jav_kor_qcu_vie_bos_mol_ukr_bsq_amh_xho_swa_pol_bul_ben_ger_mlt_ita_aze_hin_mao_grk_krd_tig_moo_tml_zul_geo_hun_bat_por_mly_ses_cic_cze_sun_chh_knd_tsw_est_pan_nor_svk_mnd_dyu_swe_lit_lda_akn_urd_sod_gam_uzb_dut_rom_mcd_swt_arw_ctl_glc_anl_scr_ewe_tur_yor_alb_owc_fin_aeg_ven	-0.385565373676654	-0.876604039748717	0.382960471327898
605	aeg_tur_rus_tsw_est_sid_amh_fbf_kor_scr_yor_fre_ind_jav_swt_por_swa_prs_slo_ger_mnd_mly_dgb_ven_anl_bat_igb_lat_arw_akn_krd_ses_amr_fin_tha_dut_ctl_hau_dyu_ukr_bam_uzb_qcu_moo_bem_heb_ita_pol_tag_tsn_eng_tml_ewe_cze_sod_vie_spa_mol_tig_rom_aze_urd_alb_jpn_mcd_chh_hin_owc_grk_lda_zul_bos_nor_xho_wly_cnt_mlt_svk_swe_bul_guj_pan_ben_lit_cic_afr_glc_gam_bsq_knd_azi_mao_sun_geo_hun	0.209831177951148	0.497768468893806	0.619822218703809
606	jpn_geo_hau_wly_arw_mao_est_bul_vie_mlt_lat_slo_fbf_hun_tur_bam_anl_sun_guj_rus_lit_tml_ukr_tag_ita_afr_ben_aze_tsw_dgb_dut_ven_gam_xho_ewe_akn_bem_cic_scr_cnt_kor_heb_swa_sod_ind_hin_cze_prs_nor_por_spa_pol_ses_dyu_yor_fre_moo_tsn_tig_uzb_svk_tha_fin_ger_chh_knd_ctl_pan_azi_qcu_mly_bos_mnd_swt_alb_zul_urd_igb_amr_rom_aeg_mcd_bat_glc_owc_krd_eng_jav_bsq_grk_sid_lda_swe_amh_mol	-0.380130423771737	-0.980856381204071	0.329208350359688
607	por_bam_lit_jav_yor_sid_tig_tsn_anl_swt_prs_krd_mlt_mcd_ben_wly_ctl_moo_urd_est_lat_afr_tha_sun_knd_spa_gam_slo_cic_chh_bem_ses_akn_zul_glc_ger_pol_rom_bul_bat_svk_bsq_vie_azi_mol_aeg_aze_hau_owc_swe_scr_heb_mly_tsw_alb_qcu_kor_amr_igb_dut_ita_rus_nor_hin_dyu_bos_tur_mnd_dgb_grk_tml_fre_cze_hun_eng_cnt_ukr_ewe_sod_xho_pan_lda_amh_arw_jpn_ind_ven_tag_swa_geo_mao_fin_guj_fbf_uzb	-0.00781690438924319	-0.0174641727277339	0.986103727225836
608	ses_azi_glc_prs_cnt_mnd_xho_geo_tsn_lat_uzb_aeg_scr_tig_knd_tag_jav_ukr_qcu_dut_kor_nor_hin_tha_akn_gam_amr_ewe_bul_bem_zul_sid_sod_pol_bos_wly_bam_ind_arw_moo_jpn_fbf_urd_yor_ita_igb_bat_cze_mlt_hau_pan_krd_hun_heb_grk_slo_mol_ger_vie_alb_ven_spa_ctl_anl_por_owc_cic_ben_mly_tur_swa_tsw_eng_aze_amh_mao_svk_rom_rus_afr_fin_swt_dyu_tml_swe_guj_est_mcd_chh_sun_lit_dgb_bsq_lda_fre	0.376795643837066	0.969449569357137	0.334835467386156
609	swe_vie_spa_igb_dyu_mlt_nor_jpn_lat_aeg_bam_slo_hun_grk_hau_afr_lit_pan_kor_ctl_bul_urd_alb_amr_dut_mcd_tha_mnd_yor_azi_tig_bsq_ita_mol_knd_tsn_rus_guj_tml_wly_sid_ewe_aze_fin_lda_mao_ukr_owc_arw_jav_prs_ger_heb_est_moo_zul_bos_por_hin_cic_swa_chh_pol_swt_xho_krd_dgb_sun_ses_uzb_mly_glc_cnt_anl_gam_rom_fbf_bem_bat_akn_sod_ven_scr_tag_fre_qcu_tsw_ben_eng_svk_ind_amh_geo_cze_tur	-0.671704202843782	-1.73211824898457	0.0865679198907135
610	lit_vie_afr_tml_dut_lda_glc_mnd_bam_moo_tha_mao_urd_jav_spa_kor_ger_prs_scr_knd_mol_tag_bos_slo_anl_svk_jpn_yor_azi_sid_hin_sun_rom_ita_hau_nor_lat_swa_alb_ukr_owc_qcu_zul_uzb_eng_fin_guj_tig_grk_por_bul_mlt_bat_pol_ses_fre_swe_aze_heb_rus_amh_ewe_aeg_dgb_arw_swt_bem_ctl_tsn_tsw_mly_sod_ind_wly_tur_amr_mcd_xho_dyu_bsq_cze_ben_fbf_cnt_hun_chh_gam_est_pan_geo_igb_cic_krd_ven_akn	0.464439970461038	1.04755361073181	0.297559212189067
611	tag_scr_knd_svk_azi_pol_fre_heb_yor_mol_dyu_owc_sun_swa_tsw_tha_alb_moo_amh_cze_qcu_lit_ctl_geo_ven_mnd_ewe_urd_swe_jpn_swt_lda_bat_ind_prs_bul_ben_akn_rom_est_amr_bsq_dut_por_igb_xho_ita_wly_pan_ukr_ger_aeg_ses_cnt_tig_aze_dgb_mao_tml_slo_eng_sod_tur_zul_sid_nor_grk_krd_kor_jav_anl_lat_glc_chh_uzb_arw_mly_gam_mlt_fin_tsn_afr_bos_fbf_hin_spa_bem_bam_hau_cic_rus_vie_hun_guj_mcd	-0.0368138011780284	-0.0851771172033639	0.932303682699357
612	bsq_slo_knd_prs_akn_ukr_geo_tsn_est_ewe_mol_cic_grk_spa_azi_dyu_ses_lda_sod_tig_alb_amr_mnd_kor_cze_ben_ind_lat_swe_eng_pan_hau_afr_mlt_xho_jav_tsw_aze_sun_fre_owc_swa_vie_guj_uzb_bem_urd_dut_heb_bat_hun_aeg_mcd_bul_glc_ita_yor_igb_anl_fbf_tag_amh_zul_moo_ctl_wly_tur_mao_sid_jpn_tml_nor_svk_qcu_scr_arw_lit_tha_rom_cnt_swt_rus_mly_chh_bos_krd_ven_ger_hin_fin_gam_por_bam_dgb_pol	-0.535312809797654	-1.34517596366233	0.181839427708526
613	geo_rom_qcu_knd_aze_ctl_lat_heb_igb_mao_hau_aeg_moo_svk_tur_owc_ita_swe_slo_gam_dyu_ben_amr_lda_scr_ukr_alb_bsq_bam_amh_chh_cnt_lit_anl_tsw_sod_dut_bat_tag_est_kor_nor_pol_eng_tha_mnd_sid_uzb_ind_bem_afr_jav_fin_akn_swt_arw_xho_mol_swa_grk_glc_sun_tig_hin_krd_zul_cze_por_spa_bos_vie_guj_tsn_urd_fbf_ven_prs_ger_ewe_tml_azi_pan_hun_mly_cic_fre_mcd_rus_ses_jpn_mlt_bul_dgb_yor_wly	-0.0360296888769757	-0.0821578064001456	0.934697791649591
614	mnd_bsq_svk_bat_ctl_geo_tha_hin_prs_moo_aze_alb_hau_lat_pan_aeg_fre_sod_swa_gam_bul_ven_rus_tsw_dgb_eng_vie_dut_owc_tig_heb_yor_est_guj_afr_tur_cic_azi_mly_rom_tsn_fbf_sun_mlt_krd_wly_kor_amh_swe_tag_ger_dyu_xho_cze_sid_akn_hun_urd_nor_qcu_uzb_bos_grk_jpn_ita_spa_bem_igb_chh_scr_bam_pol_por_cnt_zul_tml_mao_anl_amr_glc_ind_mol_knd_swt_ses_arw_mcd_ben_ukr_slo_fin_ewe_lit_lda_jav	-0.902035090612672	-2.2304751117787	0.028120895165987
615	mnd_urd_spa_aze_ewe_afr_guj_bam_ven_amr_gam_rus_qcu_dut_mol_eng_sun_chh_hin_bos_lda_swe_geo_glc_mlt_tsn_ben_sod_bat_fin_cic_mcd_swa_kor_ukr_pan_amh_lat_svk_uzb_jpn_xho_anl_scr_fre_bsq_cze_dgb_ses_slo_dyu_wly_arw_por_krd_azi_pol_sid_rom_alb_akn_cnt_moo_heb_owc_aeg_zul_tha_ctl_tsw_nor_bem_igb_bul_hun_knd_tig_vie_ger_fbf_tml_ita_lit_jav_tag_swt_est_hau_tur_grk_mao_mly_ind_prs_yor	-0.121301273757289	-0.274507814674211	0.784303255117431
616	lat_lit_pol_dyu_guj_swa_azi_kor_uzb_ita_grk_tha_zul_gam_bem_hin_tag_dut_sun_hun_akn_cnt_ind_dgb_krd_cze_chh_lda_prs_glc_rom_ewe_mao_ven_swt_bam_bat_bos_owc_arw_mol_amr_geo_yor_eng_tig_fbf_aeg_qcu_swe_sod_mly_knd_est_spa_hau_ukr_wly_amh_sid_tur_tsn_bsq_por_moo_svk_jpn_mcd_scr_ses_ctl_slo_cic_mlt_heb_urd_alb_anl_jav_nor_pan_xho_afr_aze_bul_ger_igb_mnd_ben_fre_tsw_rus_tml_fin_vie	0.575018653569222	1.45298854170907	0.149592876541132
617	mcd_guj_fre_anl_krd_nor_ven_sun_tag_swt_kor_scr_hin_igb_swa_jav_spa_swe_sid_uzb_bam_jpn_cic_pan_tig_ind_mnd_dyu_arw_mol_bem_tsn_alb_rus_fbf_por_moo_amh_heb_grk_ctl_qcu_mao_ewe_cze_tur_lit_svk_slo_fin_pol_yor_geo_urd_bsq_eng_amr_tml_bos_aze_hau_tsw_hun_ukr_sod_xho_bul_dgb_est_akn_owc_lat_dut_wly_gam_ita_mly_afr_azi_tha_zul_ben_bat_ses_mlt_chh_rom_cnt_aeg_prs_ger_lda_glc_vie_knd	0.628972561520522	1.53075685607886	0.129224077460653
618	sod_ctl_glc_cze_aze_ben_krd_sid_alb_rus_tag_lit_por_swt_vie_tig_moo_pol_guj_ewe_xho_pan_ind_mlt_gam_lda_arw_azi_igb_bem_dut_nor_spa_uzb_tur_grk_ger_geo_tsn_yor_cnt_mly_bam_mcd_bat_chh_svk_amh_rom_anl_qcu_mao_hun_fin_jpn_ses_slo_wly_tha_hin_kor_scr_afr_bos_prs_dyu_dgb_bul_tsw_zul_hau_sun_lat_knd_swe_eng_mnd_fbf_cic_fre_mol_owc_ven_akn_ita_aeg_jav_urd_heb_ukr_est_swa_amr_tml_bsq	-0.331914729733015	-0.823123239040037	0.412543623264306
619	wly_jav_hau_akn_ukr_swe_scr_anl_amr_geo_glc_azi_mao_prs_ind_guj_eng_mnd_tsn_aeg_pol_afr_moo_alb_urd_jpn_lat_tsw_mlt_por_hin_ctl_bat_dyu_bos_qcu_aze_cnt_dgb_slo_est_cic_tag_rus_mly_fre_ger_swt_bsq_spa_xho_knd_amh_ben_nor_uzb_zul_lda_ewe_swa_cze_ita_vie_grk_bam_ses_owc_igb_arw_tha_hun_sid_tur_lit_tig_mol_yor_bem_krd_sun_mcd_dut_ven_pan_fin_rom_tml_gam_svk_chh_fbf_sod_heb_bul_kor	0.233776793413501	0.536956214259852	0.592580182583395
620	ukr_arw_ben_sod_bem_pol_scr_lda_anl_guj_slo_moo_yor_cic_cze_chh_swe_urd_ven_tag_tig_dgb_rus_bsq_est_tsw_xho_lat_ind_tsn_ses_mao_qcu_ita_cnt_kor_afr_zul_jpn_hun_tml_hau_nor_aeg_mly_ger_mnd_spa_geo_lit_mlt_bat_tur_ewe_swa_azi_fbf_fre_sun_pan_hin_amh_alb_bul_akn_dut_swt_glc_vie_fin_tha_prs_aze_svk_ctl_mcd_mol_heb_bam_knd_gam_por_igb_owc_uzb_krd_dyu_amr_sid_jav_bos_rom_wly_eng_grk	0.226649466661905	0.542853914642392	0.588529050070198
621	bem_bsq_mol_dgb_por_nor_prs_mlt_jpn_guj_lit_cze_fbf_hun_rom_cnt_bam_aze_tsw_pol_tur_akn_sod_eng_swt_krd_zul_ctl_ita_dut_lda_aeg_moo_swe_geo_owc_anl_igb_alb_bat_ben_wly_kor_svk_mcd_mnd_qcu_tml_bos_amh_yor_arw_vie_sid_fre_ukr_afr_ind_knd_spa_hau_tig_ses_jav_fin_amr_dyu_tag_scr_ger_glc_azi_ewe_grk_tha_chh_slo_pan_mly_sun_est_heb_hin_cic_gam_tsn_rus_lat_ven_urd_swa_bul_xho_uzb_mao	0.853223117480191	2.74128138957863	0.00733947102263572
622	aeg_amr_jav_akn_ind_mly_nor_tag_arw_tsn_bos_lit_eng_knd_tsw_scr_rom_uzb_geo_ita_gam_dgb_tha_sod_alb_sun_moo_ukr_ven_fbf_bat_bem_rus_cnt_svk_ben_slo_hau_mlt_dut_yor_chh_swe_heb_glc_anl_dyu_prs_igb_bul_krd_sid_swt_wly_mol_tur_pol_mcd_bam_tig_aze_mao_pan_xho_fre_est_cze_swa_kor_qcu_grk_lat_vie_lda_hun_owc_ses_urd_mnd_ctl_ger_tml_por_hin_zul_amh_cic_fin_bsq_guj_jpn_azi_ewe_afr_spa	0.205871036119635	0.493445479438111	0.622861123052299
623	aeg_alb_ind_swe_afr_swt_mly_kor_mnd_pan_por_cnt_yor_qcu_mol_spa_amh_moo_cic_swa_mao_igb_rom_tag_rus_jav_arw_lit_lat_zul_ven_geo_heb_bsq_bul_hin_bat_bos_urd_sun_knd_anl_tur_chh_dgb_sod_ger_dyu_fre_aze_azi_est_nor_svk_scr_xho_glc_tig_amr_prs_grk_bam_sid_slo_hau_wly_krd_ita_tml_vie_ben_guj_eng_cze_ukr_ewe_pol_tsn_bem_ses_fin_jpn_ctl_uzb_tha_fbf_hun_mlt_mcd_lda_akn_gam_tsw_owc_dut	-0.00892276131946524	-0.0203830302357614	0.98378148901306
624	moo_tml_hun_tha_xho_cic_tig_eng_igb_rom_tur_zul_nor_vie_pan_dyu_tsn_jav_prs_scr_fin_ind_ita_mly_amr_mcd_urd_tsw_bat_akn_amh_azi_spa_hau_rus_cze_lda_hin_knd_swt_arw_est_afr_cnt_fre_guj_sod_sun_lat_ses_qcu_mnd_swe_bos_wly_owc_dut_glc_sid_gam_bem_geo_bam_bul_slo_swa_ewe_ger_uzb_yor_krd_mao_chh_aeg_anl_fbf_pol_dgb_ven_aze_lit_bsq_kor_alb_por_tag_mlt_ctl_grk_ukr_mol_svk_ben_heb_jpn	0.041608272926572	0.0968595193173804	0.923046387363557
625	aze_lda_ewe_por_bam_xho_mol_krd_ita_glc_tig_moo_azi_dgb_swe_geo_ger_afr_knd_arw_igb_cze_pan_chh_fin_ven_swt_dut_est_cic_swa_dyu_spa_yor_wly_grk_prs_rom_tml_tur_ben_hin_bat_bsq_akn_hun_mnd_mly_lat_kor_zul_sun_urd_ind_bos_tha_ukr_tsw_pol_slo_jpn_uzb_sid_guj_tag_alb_mlt_owc_amr_gam_sod_rus_nor_cnt_mcd_hau_tsn_heb_fre_vie_eng_svk_ses_bem_jav_bul_qcu_amh_lit_mao_aeg_fbf_anl_scr_ctl	-0.0520934038852914	-0.120468275574581	0.904372092195983
626	dut_eng_swa_sod_tur_ben_azi_pan_rus_sid_mcd_aze_arw_owc_nor_igb_aeg_akn_mol_ewe_ita_bam_svk_ger_ukr_cze_heb_mly_ses_tsn_moo_jav_swe_lda_afr_chh_pol_urd_guj_grk_knd_ind_mlt_fre_tha_tig_tml_lit_spa_swt_vie_geo_hun_yor_rom_lat_prs_bem_mnd_jpn_amh_cic_ctl_bsq_tag_mao_cnt_hau_qcu_dgb_glc_wly_hin_slo_amr_est_zul_gam_fin_tsw_fbf_sun_bat_alb_scr_por_kor_bul_anl_krd_bos_uzb_xho_ven_dyu	-0.0500544619247377	-0.115056416104573	0.908648460120509
627	amh_fre_fbf_bat_swt_ewe_bsq_tag_wly_mnd_mlt_igb_guj_rom_mol_hin_bem_cze_tsw_hun_swe_fin_ukr_tig_qcu_aze_lat_ben_hau_mly_sid_jav_ger_por_ita_glc_cic_lit_yor_grk_ind_svk_ctl_kor_krd_chh_bos_bul_uzb_pol_mao_mcd_cnt_tur_tml_ses_bam_nor_sod_ven_eng_zul_urd_amr_rus_tha_tsn_alb_prs_pan_xho_spa_gam_moo_slo_knd_sun_scr_swa_arw_anl_lda_est_aeg_akn_azi_geo_vie_dgb_dyu_owc_heb_afr_jpn_dut	-0.40576022959116	-0.962346558766441	0.338371102634947
628	cze_gam_tha_dyu_bos_sod_ewe_tsn_jpn_ger_grk_vie_mnd_pol_cnt_lda_svk_lat_knd_krd_tml_ukr_aze_tag_sid_bul_arw_igb_fbf_swe_owc_slo_cic_hin_amr_eng_qcu_bat_ctl_rus_jav_ses_pan_heb_afr_xho_fre_kor_yor_ita_mlt_nor_geo_por_mly_glc_bem_amh_tig_mcd_ben_alb_sun_ven_prs_dgb_ind_azi_wly_urd_fin_chh_zul_rom_spa_mol_dut_swa_hun_uzb_est_tsw_akn_bsq_hau_scr_aeg_tur_guj_lit_mao_bam_moo_swt_anl	0.663547864808237	1.63955061037658	0.104477162813429
629	ita_cic_est_uzb_scr_mol_tig_xho_ger_pan_lda_swt_guj_tha_cze_igb_spa_wly_sun_urd_bem_vie_bos_afr_tsn_ewe_jav_knd_hau_mcd_aze_pol_prs_alb_ind_eng_tsw_dgb_azi_ukr_slo_fre_ses_fbf_bul_moo_bsq_gam_yor_owc_heb_mlt_anl_rus_arw_rom_ven_lat_svk_dut_swe_tag_kor_mnd_hun_ctl_hin_sid_grk_tur_ben_amh_sod_nor_cnt_bam_jpn_zul_lit_mao_bat_swa_amr_glc_krd_geo_tml_aeg_akn_chh_por_qcu_dyu_fin_mly	0.342315306251162	0.888364268190158	0.376636765790719
630	ven_tag_lda_owc_rus_aeg_spa_bsq_pol_urd_swt_sun_pan_akn_hin_igb_mnd_alb_wly_bat_rom_azi_ind_gam_slo_kor_chh_moo_cic_cnt_fre_ewe_ukr_grk_uzb_vie_yor_swa_glc_krd_jpn_mol_bos_scr_swe_bam_bul_ger_bem_jav_est_dyu_ctl_dgb_por_arw_knd_svk_lat_geo_mcd_nor_sod_fin_mao_fbf_amr_tsw_tha_heb_ses_hau_guj_prs_zul_tig_aze_qcu_mlt_cze_dut_lit_eng_tml_ben_sid_tsn_hun_ita_afr_anl_mly_xho_tur_amh	0.0710328385353818	0.179540233994632	0.857904128536742
631	fbf_bul_vie_bat_mcd_akn_moo_scr_hin_bam_tml_eng_arw_jpn_lda_tag_dyu_yor_ind_dgb_wly_uzb_ses_swa_tsn_rom_hau_ctl_swt_anl_tig_amh_pan_tur_xho_sod_guj_heb_sid_lat_azi_mly_ewe_lit_grk_mnd_ita_krd_fin_hun_por_swe_ven_owc_jav_cic_gam_mol_mlt_tha_est_cze_igb_qcu_chh_aze_bsq_afr_sun_cnt_svk_geo_zul_glc_ben_knd_amr_prs_urd_alb_dut_tsw_fre_rus_ger_mao_aeg_slo_pol_nor_kor_bem_ukr_spa_bos	0.225306838981379	0.578289845190681	0.564466204543621
632	jav_yor_rom_tsw_hin_cic_gam_bsq_ita_heb_cze_bam_alb_tig_bat_aze_mlt_cnt_jpn_mly_nor_zul_swt_owc_urd_ctl_pan_amh_kor_fbf_mol_tur_swe_dyu_eng_xho_scr_est_ven_mnd_mcd_pol_aeg_rus_sod_arw_azi_mao_ukr_krd_akn_svk_fre_ewe_amr_vie_qcu_bul_geo_tha_wly_glc_dut_dgb_lda_ger_hun_moo_sid_bos_grk_sun_ses_anl_igb_hau_tml_fin_bem_tsn_tag_por_ben_knd_guj_lit_afr_lat_chh_swa_prs_ind_uzb_spa_slo	0.437420760218534	1.12531345190282	0.263352032420836
633	mao_mly_dgb_cze_aze_guj_tsw_dyu_slo_arw_akn_est_kor_svk_hin_ind_bul_cic_urd_sod_grk_uzb_fre_lit_vie_swt_ita_owc_hun_bat_azi_ben_ctl_ger_heb_mol_mlt_tag_mcd_zul_mnd_knd_bsq_jpn_spa_rus_ewe_tur_amh_krd_sid_eng_fin_cnt_rom_tig_ses_afr_bam_tml_swa_ven_por_geo_chh_gam_amr_tha_yor_tsn_lda_ukr_lat_alb_hau_aeg_swe_anl_scr_glc_dut_moo_fbf_bem_pan_igb_qcu_bos_prs_pol_wly_sun_nor_jav_xho	-0.21811347994739	-0.496977291913641	0.620377896311992
634	slo_akn_tsn_cze_tsw_afr_mly_lit_qcu_svk_por_tag_bat_ses_anl_spa_vie_nor_igb_sid_eng_cnt_hau_krd_wly_scr_ven_hun_mol_mlt_guj_sun_owc_swt_alb_swe_jav_ger_rus_sod_mnd_hin_pan_tha_glc_dyu_tur_ewe_chh_dut_amh_mao_xho_gam_amr_est_bsq_pol_geo_ind_grk_mcd_lda_ben_fin_moo_aeg_arw_aze_rom_zul_bem_bul_cic_heb_knd_fre_swa_dgb_ita_azi_jpn_uzb_tml_urd_lat_bos_bam_fbf_tig_yor_prs_kor_ctl_ukr	0.122368215915544	0.317688827826095	0.751433187144242
635	lda_mol_fin_wly_ewe_sun_ind_glc_cze_bul_mao_vie_ses_qcu_tsn_zul_ben_pol_mly_heb_lit_hau_arw_svk_lat_nor_sid_ukr_mlt_fbf_swa_aze_amr_est_urd_pan_tag_guj_geo_moo_bos_eng_xho_bsq_akn_jpn_afr_anl_jav_hun_prs_ctl_gam_azi_grk_dyu_bat_bem_knd_tsw_swt_dut_tig_rus_krd_yor_mcd_swe_uzb_owc_spa_rom_ven_amh_alb_chh_ger_kor_cic_hin_mnd_sod_cnt_slo_ita_por_tur_tha_aeg_bam_fre_scr_tml_dgb_igb	-0.53850440612727	-1.38216353584399	0.170232183564703
636	jav_lda_anl_qcu_hau_lit_spa_cnt_rom_hin_rus_swa_aze_arw_mly_mao_krd_lat_ven_knd_tig_moo_sun_fin_dgb_dut_swe_amr_tha_kor_tag_tur_svk_pan_slo_tsn_ewe_akn_gam_uzb_ind_alb_bos_bsq_prs_azi_geo_igb_amh_wly_glc_sid_yor_xho_heb_grk_ger_vie_ses_bul_hun_jpn_bem_ita_mnd_mcd_bam_sod_nor_ben_fre_aeg_afr_fbf_mol_mlt_dyu_cic_tml_ukr_urd_tsw_cze_pol_owc_bat_est_zul_swt_guj_scr_eng_ctl_por_chh	NA	NA	NA
637	urd_ven_lit_xho_ukr_aeg_sid_mol_swt_hau_tha_owc_tsw_anl_bul_zul_cic_heb_arw_cnt_alb_amr_scr_uzb_mao_swa_spa_ita_akn_hin_igb_bem_fre_vie_ctl_fbf_svk_grk_chh_rom_azi_knd_jav_ind_eng_afr_cze_mnd_ewe_sun_mcd_moo_dut_aze_amh_bat_dgb_geo_sod_glc_wly_yor_tur_mlt_mly_ben_krd_ses_kor_tsn_dyu_slo_pol_pan_por_jpn_est_ger_qcu_bam_hun_fin_gam_swe_tig_lat_rus_tag_bos_lda_bsq_tml_guj_nor_prs	-0.979747789233409	-2.55985053009572	0.0120838900287724
638	jpn_amr_bem_ukr_sun_rom_sod_svk_bul_bsq_tag_tsn_eng_scr_ger_knd_bat_mly_est_swa_dgb_swe_ses_mcd_jav_hin_ewe_anl_gam_spa_mol_lat_zul_cnt_dyu_urd_fre_owc_heb_mlt_mao_aeg_fin_aze_vie_glc_afr_bos_ind_dut_cze_pol_por_qcu_nor_mnd_slo_guj_yor_amh_igb_ctl_arw_chh_prs_uzb_fbf_azi_tur_lit_moo_ita_hau_tha_alb_lda_akn_bam_hun_sid_tml_tsw_wly_ben_kor_pan_geo_tig_cic_krd_swt_grk_ven_xho_rus	-0.906630105304549	-2.2897812271589	0.0242955619118687
639	tml_ben_dgb_scr_gam_rom_est_mnd_xho_igb_swe_bsq_ita_hun_fbf_swa_tur_ger_amh_bat_moo_tsw_mly_tig_zul_mcd_akn_sod_anl_aze_wly_cze_rus_urd_vie_arw_prs_krd_mlt_ctl_chh_mao_fre_ses_alb_fin_aeg_dut_bam_afr_swt_grk_ind_lit_yor_hau_azi_glc_bem_por_lda_svk_tsn_bos_hin_cic_pan_tag_jpn_spa_sun_pol_amr_geo_owc_lat_uzb_mol_kor_cnt_eng_jav_ven_dyu_ewe_ukr_slo_bul_sid_heb_guj_knd_nor_tha_qcu	-0.704213540136519	-1.63655049918061	0.105104251963751
640	sid_tha_mao_bem_jav_mnd_tur_amh_xho_fin_prs_ukr_zul_afr_vie_est_rom_svk_mol_chh_lat_arw_tag_tig_igb_pol_ewe_slo_cnt_krd_wly_akn_kor_ven_uzb_hin_lda_lit_gam_hau_anl_scr_por_urd_mlt_moo_hun_heb_mly_sod_bat_bos_jpn_aze_guj_sun_dut_ind_ita_yor_glc_alb_ben_swa_amr_spa_tsw_cic_qcu_nor_tsn_fre_bul_pan_dgb_cze_owc_swe_geo_rus_fbf_bam_mcd_swt_eng_grk_bsq_aeg_tml_dyu_ses_ger_azi_ctl_knd	-0.309922016612203	-0.818481087395664	0.415174837266695
641	tur_fre_spa_mol_mcd_cic_tsw_akn_swt_owc_moo_scr_lit_bul_lat_bem_hau_krd_ben_dut_sun_ewe_guj_tig_azi_mlt_geo_tha_prs_swa_est_aze_tsn_vie_glc_sid_afr_svk_uzb_swe_xho_amh_cnt_hun_por_hin_tag_pan_mnd_bam_bat_ind_ger_ses_knd_anl_eng_slo_ctl_kor_rus_gam_urd_mly_alb_ukr_chh_grk_zul_fin_amr_lda_cze_qcu_arw_jav_dgb_tml_ven_igb_aeg_sod_wly_nor_fbf_mao_bsq_bos_rom_jpn_yor_dyu_pol_heb_ita	0.644576943801675	1.50549380061412	0.135586143812341
642	hun_hin_sid_pol_urd_owc_igb_jpn_mly_tsn_swa_fin_ben_bos_bem_rom_wly_bat_ita_mcd_jav_glc_arw_sun_dgb_qcu_azi_anl_lat_mlt_gam_fbf_mnd_knd_xho_kor_por_zul_mol_swe_grk_yor_aze_ind_nor_moo_chh_tag_geo_svk_ctl_uzb_pan_cze_aeg_ger_guj_lda_ven_vie_krd_heb_lit_cic_tha_bam_eng_tsw_amr_ses_dyu_alb_afr_ukr_prs_sod_bul_rus_tur_tml_akn_slo_tig_swt_mao_est_fre_spa_hau_cnt_bsq_amh_scr_dut_ewe	0.922359023536048	2.52779495010616	0.0131646400507362
643	geo_amr_rom_fin_heb_hau_swa_dut_igb_ctl_mly_sun_ben_aze_scr_amh_cze_gam_tha_krd_tml_tig_bul_hun_sid_svk_alb_qcu_nor_grk_fre_ukr_ger_aeg_vie_slo_bat_pol_prs_mao_ind_chh_swt_jav_mnd_dyu_swe_moo_por_urd_wly_arw_tur_anl_ven_xho_uzb_yor_lit_guj_bem_owc_zul_mcd_tsn_ewe_bam_sod_tag_afr_ses_ita_rus_spa_lda_dgb_mlt_pan_fbf_glc_akn_lat_cnt_bos_azi_mol_jpn_knd_bsq_eng_est_hin_kor_tsw_cic	0.575461615866107	1.32480874646154	0.188480665275148
644	jpn_tml_zul_hun_est_mol_arw_tag_aze_cze_azi_yor_ind_heb_glc_grk_amh_swe_fin_ses_cic_dyu_igb_mcd_afr_akn_wly_ita_lit_tha_rom_alb_bul_bat_xho_vie_moo_bam_ukr_jav_svk_ven_bem_lat_aeg_amr_sid_qcu_por_krd_mlt_slo_bsq_ben_fre_ctl_sun_fbf_geo_pol_cnt_guj_swa_gam_ger_mnd_tur_hau_swt_rus_eng_dut_urd_tsn_anl_hin_sod_mly_nor_spa_chh_bos_ewe_tsw_scr_lda_tig_owc_prs_mao_pan_kor_knd_dgb_uzb	0.175676594912483	0.404703647553071	0.686624683264205
645	krd_ven_swt_owc_cnt_slo_aeg_guj_ind_anl_chh_spa_dut_xho_ita_cze_mnd_bat_ger_alb_por_ctl_rus_sod_yor_ben_bul_glc_fin_nor_grk_zul_dgb_gam_tur_uzb_kor_hun_tha_qcu_akn_afr_ukr_tsw_dyu_ses_fbf_bsq_swe_geo_wly_sun_mlt_eng_hau_scr_tml_tag_tsn_est_sid_ewe_bem_aze_bos_azi_arw_jpn_lat_amr_prs_lda_mao_bam_urd_igb_mcd_pan_vie_moo_swa_pol_lit_mly_tig_knd_hin_amh_jav_fre_rom_heb_svk_mol_cic	-0.162256794065086	-0.424145957308399	0.672438878938473
646	owc_glc_svk_xho_igb_chh_amh_fin_zul_tur_cze_mlt_aze_heb_dut_ita_guj_moo_por_afr_anl_cnt_arw_lat_alb_azi_mnd_ewe_cic_spa_amr_bsq_rus_mao_rom_slo_eng_swt_tag_qcu_ven_lit_bem_aeg_bos_nor_knd_scr_kor_ind_swa_tsw_hin_ses_sod_dgb_swe_tig_hau_sun_ger_urd_yor_mly_uzb_ctl_grk_krd_est_pol_hun_fre_tsn_bat_vie_bul_wly_tha_akn_jav_sid_prs_ukr_mol_fbf_mcd_ben_gam_lda_geo_tml_pan_dyu_jpn_bam	-0.098766562853665	-0.226953104185474	0.820958342854945
647	tig_heb_owc_fbf_aze_wly_bul_por_mao_bat_moo_dut_kor_sun_hun_hau_tml_mcd_xho_tag_rom_vie_amr_urd_azi_fin_lit_knd_ita_tha_ben_mly_lda_fre_akn_arw_sid_krd_bem_hin_cic_bos_lat_geo_ven_glc_bam_gam_swt_rus_swa_slo_sod_yor_guj_scr_tsw_ewe_uzb_grk_qcu_swe_est_chh_svk_pan_ses_nor_igb_mnd_anl_ger_mol_jpn_spa_bsq_aeg_tsn_tur_alb_prs_dyu_zul_mlt_jav_cnt_ukr_dgb_afr_ctl_amh_eng_ind_cze_pol	0.914541933005775	2.29887808895661	0.0237512588284157
648	uzb_ger_eng_dyu_guj_gam_swa_dgb_owc_pan_krd_nor_swt_mlt_mol_hin_por_amr_spa_fbf_sun_glc_bam_rus_mao_lat_xho_yor_lit_ses_ind_zul_hun_hau_bul_cze_azi_chh_urd_tur_cic_svk_wly_afr_moo_slo_ita_est_bsq_tsw_mnd_arw_fre_geo_grk_ukr_cnt_kor_tsn_knd_akn_sid_rom_jpn_tml_sod_igb_scr_anl_ven_qcu_fin_vie_tag_mcd_dut_pol_bem_ctl_heb_bos_mly_aeg_tig_tha_swe_bat_amh_lda_prs_ewe_alb_ben_aze_jav	-0.287403589585923	-0.732005985455155	0.466005601023053
649	moo_azi_grk_urd_swa_ger_mlt_hin_sod_tha_swe_zul_prs_mcd_jpn_mly_swt_mao_cze_fre_amh_tag_ukr_bem_tsw_ita_bam_spa_hau_gam_lat_rus_tml_est_wly_uzb_aze_bos_sid_ses_pol_mol_nor_jav_ind_por_ven_dgb_krd_amr_dyu_glc_geo_tsn_mnd_scr_bsq_aeg_xho_igb_lit_bat_pan_yor_dut_tur_rom_eng_fin_ben_kor_sun_anl_ewe_alb_lda_svk_fbf_cic_bul_chh_vie_guj_slo_knd_hun_akn_qcu_arw_tig_owc_ctl_afr_cnt_heb	-0.551401265365383	-1.47371137327107	0.143936185973251
650	bsq_slo_geo_tag_mao_jav_lda_krd_amr_ger_bat_pol_chh_aeg_igb_vie_ewe_uzb_moo_swa_ben_azi_svk_ven_pan_sid_zul_anl_fbf_kor_lat_afr_aze_mol_arw_spa_hun_cze_glc_sod_swt_knd_qcu_xho_jpn_dyu_nor_owc_por_urd_bos_tha_mly_bam_guj_fre_eng_swe_rom_bul_ses_mcd_alb_tsn_amh_prs_ctl_bem_scr_cic_heb_yor_tur_dut_sun_mnd_hin_akn_ind_fin_ukr_rus_lit_wly_cnt_tsw_ita_hau_est_grk_tml_dgb_mlt_tig_gam	0.308869784592032	0.727270453348019	0.468887164918509
651	wly_bsq_heb_glc_lat_svk_swa_tur_swe_fin_dgb_vie_mnd_mcd_eng_fre_bos_ven_cic_alb_uzb_krd_cnt_ukr_ben_mao_mol_mly_rom_akn_rus_ewe_fbf_ita_igb_geo_bul_zul_knd_kor_amh_bam_scr_ind_anl_hau_aeg_sod_sid_tig_moo_dut_tsw_jav_ses_jpn_pol_lda_swt_urd_spa_tsn_qcu_est_ger_arw_chh_lit_yor_tha_azi_nor_grk_owc_ctl_afr_tag_dyu_gam_pan_bat_sun_mlt_xho_prs_por_tml_guj_hun_bem_amr_aze_cze_hin_slo	0.624130598901962	1.61537099098854	0.109618034486328
652	swt_zul_igb_aze_rus_eng_tha_lat_gam_tig_tur_spa_ses_bsq_cnt_svk_est_qcu_cic_ind_amr_ben_ukr_bam_nor_anl_lit_mao_akn_ewe_prs_fbf_bul_slo_tml_sod_rom_jpn_tsn_pan_mnd_afr_heb_hun_wly_sid_alb_ven_uzb_yor_arw_bat_krd_hau_knd_aeg_fin_urd_sun_dgb_swe_dyu_fre_tsw_owc_tag_glc_azi_chh_mcd_hin_pol_ita_bos_lda_kor_swa_mly_geo_xho_dut_jav_vie_bem_grk_cze_mlt_ger_mol_ctl_moo_por_scr_amh_guj	-0.513015726799404	-1.41185008952145	0.161331306058565
653	pan_lit_gam_jpn_kor_glc_mlt_ewe_uzb_xho_ses_tur_ita_tig_akn_hau_bem_dyu_tml_swt_mol_bam_grk_urd_hun_tsn_jav_moo_dgb_bos_azi_ind_owc_tsw_mly_hin_prs_bat_tha_yor_sun_wly_sod_amh_fbf_amr_ger_swe_alb_rom_chh_geo_anl_mcd_ven_fre_mnd_ben_afr_mao_sid_aeg_vie_krd_lat_spa_dut_bul_est_por_cze_scr_swa_tag_guj_fin_arw_eng_lda_ukr_aze_qcu_pol_bsq_rus_slo_nor_knd_svk_cnt_ctl_cic_zul_igb_heb	0.355464298561076	0.814974413765806	0.417169117317333
654	pol_wly_aeg_mly_sun_igb_ger_zul_fin_hau_owc_lda_jpn_ctl_urd_cnt_cze_nor_eng_arw_hin_pan_mnd_mol_qcu_sod_mcd_tsw_bul_gam_ses_dgb_fbf_uzb_grk_xho_tag_akn_scr_mao_anl_rom_jav_swt_glc_hun_sid_knd_tsn_yor_svk_vie_ven_rus_dyu_est_por_slo_ind_kor_ukr_krd_mlt_spa_bem_bsq_tig_tml_alb_bat_ben_cic_swa_bam_ewe_prs_aze_amh_dut_swe_moo_guj_ita_heb_fre_amr_tur_tha_bos_azi_chh_afr_geo_lat_lit	-0.58722054884729	-1.35014112916162	0.180247478559398
655	arw_dut_alb_kor_lat_mlt_sid_fbf_chh_hin_sun_igb_urd_prs_ben_spa_afr_tml_ger_tig_fin_geo_mol_ukr_tsw_por_bsq_wly_tha_qcu_bul_zul_azi_krd_ven_akn_knd_guj_scr_pan_cze_svk_gam_est_glc_bos_rom_sod_mnd_jpn_amh_heb_cnt_swe_yor_hau_ctl_xho_mao_ind_hun_bat_aze_swa_slo_swt_tag_mcd_bem_amr_aeg_uzb_lda_grk_eng_dyu_mly_cic_pol_dgb_lit_fre_tur_jav_ita_vie_ses_bam_tsn_nor_ewe_rus_anl_moo_owc	-0.750986681747596	-1.74987118666433	0.0834389509729879
656	tsn_lat_igb_mcd_vie_tag_tur_mly_nor_cnt_tsw_bsq_alb_guj_anl_cze_bam_mol_fin_grk_swa_swe_tig_heb_bat_dgb_cic_scr_urd_pol_ben_aeg_wly_sun_sod_hin_ses_zul_uzb_fre_slo_mlt_lda_glc_sid_spa_rom_hun_fbf_ger_svk_est_mao_hau_tha_krd_ven_xho_yor_afr_swt_ewe_moo_qcu_amh_azi_pan_geo_owc_jpn_bul_jav_gam_lit_kor_ind_amr_tml_ukr_dut_bem_aze_bos_dyu_knd_chh_mnd_prs_eng_arw_akn_rus_ita_por_ctl	-0.430610786314197	-1.00287698857768	0.318522486974327
657	pan_jav_bem_swa_ewe_lda_tur_knd_sun_tml_igb_svk_lat_ger_ukr_amh_mao_akn_dgb_cic_azi_afr_pol_por_nor_gam_rom_mol_cnt_mcd_spa_urd_sid_hun_tsw_mnd_sod_est_ind_ctl_bsq_dyu_wly_tsn_zul_krd_swe_kor_arw_bos_fin_ven_ses_chh_bul_tha_fre_tag_mly_lit_glc_uzb_cze_swt_hau_slo_ben_guj_xho_hin_grk_ita_geo_heb_mlt_fbf_bat_vie_eng_scr_anl_qcu_alb_aeg_jpn_yor_aze_rus_dut_prs_bam_moo_amr_owc_tig	0.174891476968989	0.449053636301822	0.654437654354004
658	aeg_grk_sid_eng_fre_sun_lit_cic_por_dut_nor_yor_cze_swa_mao_urd_vie_alb_owc_jpn_ita_kor_lat_rom_ewe_moo_wly_tml_igb_amr_sod_spa_swt_azi_xho_uzb_ind_tsn_bat_heb_mol_lda_guj_fin_tha_pan_svk_bos_qcu_gam_amh_fbf_ukr_afr_hun_swe_arw_mnd_slo_glc_aze_hin_ctl_pol_mlt_geo_rus_ven_krd_tig_tsw_ger_bsq_hau_cnt_knd_prs_bul_jav_bam_akn_est_bem_mcd_dgb_scr_chh_tag_ben_tur_dyu_zul_mly_anl_ses	0.433528345678321	1.10981557396303	0.269939948556132
659	tag_azi_slo_hun_akn_fre_ita_cze_guj_tha_hin_heb_mnd_prs_bem_est_lda_moo_xho_tig_uzb_mlt_mly_owc_afr_tur_fbf_jav_rom_arw_aeg_por_eng_lat_anl_hau_ind_pol_ukr_bat_tsn_amr_spa_dyu_bul_krd_urd_bsq_dut_wly_scr_grk_ger_bos_dgb_aze_glc_geo_lit_gam_swt_cnt_igb_swa_knd_ctl_tsw_bam_sid_chh_mol_tml_ses_pan_sod_zul_ewe_ven_qcu_swe_alb_ben_sun_rus_fin_vie_amh_kor_mcd_svk_cic_nor_yor_mao_jpn	-0.176961819374029	-0.437036942028222	0.663097675949894
660	jpn_tur_cnt_aeg_bul_cic_bsq_glc_dyu_moo_amh_swa_tsw_ind_lda_mlt_lit_amr_rom_eng_dgb_mcd_arw_prs_sod_chh_qcu_por_akn_ita_swt_wly_dut_mly_azi_pan_alb_urd_tag_igb_zul_fbf_uzb_mao_est_bem_fre_mnd_heb_rus_hau_mol_ger_yor_swe_owc_spa_ukr_anl_knd_hin_tsn_tha_kor_vie_bos_bam_hun_grk_xho_jav_sun_ewe_ctl_tig_krd_pol_ben_ven_tml_lat_bat_afr_scr_sid_aze_ses_gam_nor_slo_geo_guj_cze_svk_fin	NA	NA	NA
661	ewe_bul_bat_lit_ctl_uzb_mnd_knd_sod_rus_swa_kor_alb_fin_mcd_fre_lda_prs_pol_dgb_ses_heb_vie_grk_spa_cze_hun_sun_amh_tag_bos_aze_afr_tig_ven_tml_moo_dyu_cnt_nor_amr_gam_svk_tsw_jav_est_hin_dut_anl_qcu_swe_sid_mly_slo_ita_geo_wly_urd_eng_ind_owc_cic_pan_tha_jpn_tsn_igb_ben_tur_zul_rom_bam_bem_arw_ger_por_chh_yor_azi_glc_scr_aeg_ukr_swt_krd_lat_mlt_fbf_xho_akn_guj_mao_hau_bsq_mol	-0.670201574119086	-1.53664071438124	0.127776693738949
662	ind_fre_jpn_bat_knd_ven_hun_bam_igb_chh_hau_mol_nor_est_lat_lit_tsn_fbf_afr_jav_svk_pan_aze_urd_por_tur_rom_owc_bsq_tag_spa_dut_slo_swa_mlt_geo_tml_dyu_gam_bem_aeg_pol_ita_ctl_sid_fin_prs_alb_akn_cic_lda_heb_scr_wly_cze_swe_amh_tig_swt_vie_dgb_sun_mcd_tsw_kor_ukr_cnt_bos_azi_grk_amr_ses_bul_eng_xho_krd_sod_ger_mao_guj_ben_tha_rus_zul_mnd_yor_mly_glc_arw_anl_ewe_uzb_hin_moo_qcu	-0.253241462435324	-0.650357710024023	0.517064625827669
663	grk_lat_azi_tsn_pol_mol_knd_anl_ind_est_sod_aze_igb_dut_moo_xho_fre_hun_swt_chh_tsw_por_svk_yor_ewe_wly_ger_bem_krd_ven_eng_afr_vie_owc_lda_aeg_jav_ukr_sid_rom_scr_fin_mcd_bsq_alb_dgb_swa_prs_arw_ses_swe_cnt_cze_tig_glc_bat_kor_bam_uzb_akn_hau_tml_tag_tur_mlt_nor_mao_ben_bul_fbf_tha_dyu_hin_jpn_rus_sun_urd_amh_ctl_qcu_zul_mnd_cic_gam_bos_geo_spa_pan_lit_ita_heb_guj_amr_mly_slo	-0.685819433186379	-1.61645779611356	0.109382683950902
664	ben_fre_dgb_tag_fin_aze_sod_eng_sun_chh_cic_qcu_urd_swt_arw_knd_igb_anl_ind_vie_heb_swe_aeg_moo_tsn_azi_glc_swa_yor_lda_jav_jpn_krd_hun_mcd_geo_owc_sid_mnd_zul_rus_ctl_dyu_grk_scr_pol_tig_rom_kor_tsw_est_gam_uzb_spa_alb_fbf_bem_lat_amh_slo_akn_ses_cnt_ven_ukr_mol_dut_tur_xho_cze_tml_bul_guj_ewe_bam_mao_tha_mlt_afr_bos_bsq_hin_por_mly_pan_ger_lit_svk_hau_nor_wly_bat_prs_ita_amr	-0.925685473235287	-2.20331682761317	0.0300421560284252
665	lit_afr_mnd_mlt_heb_tha_uzb_bsq_por_azi_grk_scr_lda_glc_amh_guj_tig_aze_mly_pan_tsn_hin_bem_wly_ewe_owc_bat_ita_bos_ben_knd_ind_moo_eng_mol_arw_mao_cze_hun_tsw_jpn_lat_ger_dyu_swt_prs_slo_dgb_bul_ses_igb_fre_nor_alb_anl_vie_tur_fbf_akn_sun_bam_sid_kor_tml_chh_amr_gam_tag_hau_cic_fin_spa_zul_urd_svk_cnt_krd_est_ukr_jav_ctl_yor_swa_qcu_sod_swe_dut_rom_pol_geo_rus_ven_mcd_aeg_xho	0.495033225065735	1.14449004129805	0.255357514156781
666	chh_sod_zul_bsq_grk_azi_ind_nor_slo_swe_swa_mlt_hin_cnt_mcd_est_owc_vie_ctl_tig_ewe_wly_dgb_bam_glc_tha_gam_mao_ukr_akn_sid_yor_pan_tag_urd_kor_rom_jpn_pol_afr_cic_jav_dut_amh_rus_arw_swt_fin_ita_knd_moo_mnd_tsw_por_tml_aeg_prs_tur_ses_sun_spa_bem_bat_ven_amr_lit_tsn_qcu_dyu_lda_geo_uzb_krd_cze_hau_bul_fbf_svk_heb_eng_hun_scr_mol_ben_fre_guj_xho_igb_mly_alb_aze_bos_ger_lat_anl	0.354147482222112	0.793111333287024	0.429731732147818
667	fre_grk_ben_kor_hau_hin_ger_bul_azi_owc_rus_afr_moo_mly_dgb_ven_eng_pol_swa_tml_dut_swe_fbf_dyu_heb_sid_cnt_tha_knd_tig_urd_wly_bem_mao_amr_por_bos_tsw_hun_mol_zul_jav_amh_cze_cic_aze_sod_chh_bat_qcu_glc_guj_gam_ewe_slo_vie_svk_uzb_tur_ctl_ukr_jpn_mcd_geo_lda_spa_yor_lat_est_mnd_ind_tsn_mlt_ita_igb_prs_krd_arw_alb_akn_nor_fin_ses_tag_xho_bsq_rom_scr_lit_swt_aeg_sun_pan_bam_anl	-0.380679634361259	-0.870255162097966	0.386401704114308
668	nor_sid_hin_swt_swe_anl_knd_dgb_wly_xho_tha_ukr_lda_ind_mlt_sod_ven_ita_svk_chh_ses_fre_mly_bsq_urd_vie_pol_gam_mcd_bul_lat_amh_bat_owc_spa_mao_scr_cze_tur_ben_aze_por_bem_bos_dut_uzb_krd_afr_cnt_mol_amr_tml_heb_pan_dyu_hau_moo_fin_est_tag_eng_yor_ctl_qcu_ewe_sun_cic_jpn_akn_swa_arw_grk_tig_lit_slo_fbf_zul_tsn_ger_igb_prs_alb_hun_kor_mnd_rom_rus_azi_aeg_bam_tsw_glc_jav_geo_guj	0.198306673945033	0.507540130177254	0.612977426352289
669	uzb_slo_tag_scr_geo_bem_hin_eng_tha_amh_tig_mol_tsw_lda_bat_jav_vie_arw_afr_wly_fbf_prs_heb_tml_gam_dgb_cic_zul_anl_est_swe_knd_ctl_tsn_guj_sun_swa_mly_chh_swt_qcu_ukr_cze_amr_hau_bsq_owc_glc_tur_rus_ind_mcd_spa_ses_mao_ger_akn_xho_urd_sod_bam_bos_aeg_dyu_ven_por_aze_grk_alb_yor_dut_rom_krd_svk_bul_fin_nor_azi_lit_mlt_lat_ben_cnt_ewe_moo_pol_igb_mnd_kor_hun_sid_fre_pan_ita_jpn	-0.482829967171141	-1.27224947289221	0.206456382469813
670	gam_dut_owc_yor_ita_est_wly_dyu_tsw_amh_vie_jpn_aeg_urd_qcu_afr_bos_knd_rom_fbf_azi_tur_dgb_tha_svk_guj_kor_zul_pan_fre_geo_cze_tig_akn_rus_grk_sid_anl_eng_heb_hau_xho_scr_krd_ses_mao_igb_sod_tag_por_swa_jav_prs_bat_bul_bem_uzb_ger_glc_slo_ctl_mnd_fin_mly_ben_ukr_ewe_alb_moo_lat_tsn_swe_mlt_amr_ven_swt_bam_lit_ind_mol_tml_hin_cnt_lda_bsq_nor_arw_aze_sun_chh_mcd_hun_cic_pol_spa	0.341292086204759	0.797208172124827	0.427360811351043
671	urd_svk_ger_por_moo_dyu_dut_spa_sun_jav_anl_tig_rus_tsn_swt_fin_sid_uzb_eng_guj_aeg_mlt_fbf_ukr_ses_vie_yor_bam_swe_knd_lit_arw_chh_ctl_bem_jpn_aze_mcd_cnt_heb_mao_igb_hin_azi_mnd_tml_gam_alb_qcu_swa_hau_bos_tur_tsw_scr_bat_xho_fre_slo_afr_ewe_ben_amh_nor_amr_pol_ind_owc_tag_lat_ita_dgb_krd_rom_grk_geo_zul_kor_hun_glc_prs_mly_pan_mol_akn_est_sod_bsq_wly_bul_cze_ven_lda_cic_tha	0.282580630796098	0.750775591134316	0.454683175636579
672	tag_mlt_yor_cnt_mnd_fbf_tsw_ukr_amh_tig_jpn_aze_moo_glc_bos_hau_kor_zul_afr_rom_bat_mol_jav_alb_aeg_ger_tur_amr_rus_tha_eng_owc_uzb_nor_bem_sid_dyu_knd_bul_mao_dut_grk_swt_guj_chh_mcd_qcu_lit_cze_ita_pan_por_est_lda_arw_xho_slo_tsn_azi_hin_tml_akn_sun_krd_prs_gam_igb_swe_bam_dgb_anl_swa_ses_spa_heb_lat_svk_fin_fre_geo_urd_ben_vie_cic_ven_bsq_ctl_ewe_hun_sod_scr_pol_mly_wly_ind	0.759868505166498	1.76777129550599	0.0803788881831553
673	amr_rus_glc_xho_aze_nor_krd_mlt_afr_arw_mcd_jav_eng_slo_cic_heb_hun_akn_fre_dut_bem_geo_dyu_cze_wly_bul_tha_knd_swa_tsw_pan_owc_est_ctl_lat_zul_bos_ven_yor_bat_jpn_spa_mly_cnt_mnd_moo_rom_vie_alb_guj_sid_kor_ind_swt_tsn_mol_swe_lda_hin_ben_igb_tig_fin_prs_azi_bsq_uzb_urd_anl_ita_mao_tag_grk_fbf_aeg_chh_lit_amh_hau_sun_scr_ewe_pol_dgb_tml_gam_svk_por_ger_tur_qcu_ukr_ses_sod_bam	0.0297913422144329	0.0722069068869038	0.942592311619347
674	mlt_ses_knd_spa_moo_lat_geo_pan_dyu_slo_lda_bsq_bul_grk_alb_bat_gam_ger_est_aze_urd_arw_fbf_uzb_ind_glc_amh_dut_sid_fin_ctl_jav_krd_dgb_owc_cnt_lit_azi_igb_xho_bem_hau_hin_tig_wly_jpn_guj_prs_anl_heb_zul_hun_ven_sun_bam_tsn_cze_chh_akn_mao_tag_yor_mly_cic_mol_tur_mcd_aeg_swt_qcu_tsw_ben_kor_rom_fre_afr_ukr_mnd_swa_svk_bos_amr_pol_por_ewe_tha_eng_tml_nor_sod_swe_vie_rus_scr_ita	NA	NA	NA
675	eng_mly_hau_dyu_bat_akn_aeg_geo_mnd_bul_sun_glc_alb_xho_guj_tsn_kor_tha_amh_dut_knd_swt_cic_sid_moo_bsq_lit_rom_afr_qcu_fbf_scr_jpn_tig_ewe_azi_mol_dgb_ses_prs_owc_bem_arw_ger_tag_hin_uzb_aze_tur_svk_ctl_ven_slo_heb_swe_ben_cze_mcd_lat_wly_urd_cnt_anl_krd_ita_nor_bam_bos_lda_swa_tsw_mao_ukr_jav_rus_mlt_pol_pan_por_grk_hun_zul_sod_spa_gam_fin_amr_igb_fre_est_ind_tml_vie_yor_chh	-0.261754749292356	-0.588272544312234	0.557775310886728
676	por_amr_pol_ukr_tig_alb_hun_bat_chh_bul_bam_dgb_tml_fre_owc_prs_lit_fbf_ben_yor_urd_est_aze_uzb_rom_anl_mnd_knd_swa_grk_gam_heb_sod_geo_cze_swt_jpn_aeg_slo_afr_hau_glc_cnt_mol_tha_mlt_bsq_fin_pan_vie_lat_swe_tag_rus_lda_ita_cic_zul_akn_hin_igb_mao_azi_amh_krd_dyu_sun_kor_dut_svk_arw_ewe_tsw_nor_moo_jav_eng_qcu_ctl_ven_scr_sid_ind_mcd_wly_spa_xho_guj_tur_tsn_mly_ger_ses_bos_bem	-0.168834050510752	-0.394193400047094	0.694340706216684
677	ukr_lda_ind_uzb_ewe_moo_cic_mnd_bat_mol_dut_por_mlt_bem_bam_tha_anl_jpn_zul_ctl_qcu_slo_xho_chh_geo_rus_ven_azi_hin_dgb_mao_hau_est_arw_prs_urd_spa_alb_aeg_knd_gam_mcd_jav_amr_sod_tur_cze_owc_bsq_scr_krd_fin_heb_sid_eng_dyu_ben_bos_cnt_aze_amh_grk_ses_igb_pol_lit_bul_rom_akn_wly_hun_fre_swt_ger_tsw_sun_kor_glc_mly_nor_swa_svk_tag_vie_lat_tml_tig_tsn_yor_pan_afr_fbf_guj_swe_ita	-0.0940537091253281	-0.224631904736079	0.822758450025476
678	qcu_ben_ven_guj_bos_ind_rom_krd_grk_lit_hin_kor_cic_urd_est_aeg_chh_hun_mly_sod_ctl_pan_bam_moo_tml_dut_jpn_ewe_fbf_afr_tsn_uzb_vie_cze_sun_amr_spa_yor_lat_eng_swt_cnt_mnd_fin_mao_bat_ses_alb_akn_tag_tig_wly_heb_anl_scr_bsq_swa_xho_bem_aze_pol_jav_svk_azi_dyu_fre_igb_nor_rus_bul_knd_mcd_ger_dgb_ita_arw_tha_prs_hau_zul_ukr_mlt_glc_sid_tur_swe_slo_mol_amh_geo_gam_por_tsw_lda_owc	-0.312676383606593	-0.725411223878983	0.470021236229503
679	kor_knd_bat_bam_lda_swa_tsw_dut_qcu_swt_bos_ctl_mcd_fre_urd_mol_amh_cnt_por_geo_mlt_tha_alb_cic_hin_hau_aeg_aze_chh_tag_yor_xho_moo_ses_slo_gam_anl_tml_akn_prs_bem_ukr_fin_owc_afr_mly_vie_hun_zul_azi_eng_fbf_cze_lit_tur_pol_jpn_arw_grk_rom_ita_ben_nor_sid_dgb_heb_guj_krd_ven_ger_bsq_spa_rus_swe_tig_amr_ind_glc_est_mnd_pan_scr_dyu_sun_jav_wly_igb_mao_svk_uzb_sod_ewe_tsn_bul_lat	0.427590575323821	1.15417512753592	0.25138570717338
680	ctl_fin_ewe_moo_bem_bos_uzb_geo_azi_rom_yor_mcd_heb_fbf_rus_pan_zul_knd_tig_spa_tsn_slo_afr_hun_gam_pol_lda_bam_mao_guj_sid_cnt_tsw_tur_dut_cic_arw_swe_aze_hin_ind_prs_bul_lat_swt_ukr_por_jav_jpn_amh_ben_igb_dgb_tha_urd_glc_amr_sun_fre_nor_owc_ita_eng_qcu_mlt_scr_swa_ger_chh_cze_ven_bat_tml_svk_krd_grk_mol_vie_mly_mnd_tag_xho_aeg_ses_est_sod_alb_anl_akn_wly_hau_kor_lit_bsq_dyu	-0.0895183936629367	-0.214238742500401	0.830829921502607
681	fre_mao_swa_qcu_cic_vie_hau_heb_pol_hin_azi_dut_lda_aze_ita_rus_knd_moo_ewe_ukr_por_mly_tig_ger_yor_akn_amh_eng_tml_geo_sid_grk_lat_gam_swt_xho_krd_urd_jpn_lit_alb_glc_mnd_fin_chh_afr_ind_cnt_igb_svk_ses_tsw_owc_wly_tag_anl_hun_bul_zul_scr_mol_kor_tha_rom_sod_mcd_arw_spa_tur_pan_dyu_tsn_bos_slo_aeg_cze_ben_bam_sun_prs_amr_est_jav_mlt_fbf_ctl_uzb_dgb_guj_swe_nor_bat_ven_bem_bsq	-0.233356609280216	-0.550499215333306	0.583296923675928
682	alb_fin_knd_lit_ewe_lat_tur_cze_tsw_ger_wly_bem_ind_mly_swe_ctl_hin_gam_arw_ses_dgb_aeg_mao_yor_dyu_fbf_cnt_fre_bos_bam_heb_sod_amh_ben_zul_est_pol_igb_ukr_jav_krd_anl_sid_azi_qcu_geo_nor_tig_moo_mlt_swa_xho_spa_eng_akn_uzb_aze_pan_tag_jpn_hau_ita_cic_mol_owc_dut_chh_guj_hun_mnd_svk_swt_glc_lda_tsn_urd_rom_bul_slo_por_bsq_ven_prs_mcd_tha_sun_tml_grk_afr_bat_vie_kor_amr_scr_rus	-0.593312753268071	-1.47935528668581	0.142424811794974
683	jav_fre_kor_lda_arw_sod_tig_heb_dut_geo_bul_bat_owc_mlt_aeg_dyu_ger_rus_sid_uzb_gam_hin_tml_mly_svk_yor_ctl_hau_anl_ukr_amr_lit_bem_tag_vie_xho_prs_ind_slo_grk_swa_guj_hun_lat_bsq_ses_afr_amh_qcu_tsw_est_dgb_pol_cic_ita_mnd_bam_spa_glc_swt_nor_pan_tur_por_knd_ven_krd_jpn_wly_azi_cnt_fin_tsn_zul_mol_urd_tha_akn_moo_bos_eng_fbf_ewe_igb_aze_sun_cze_mao_scr_ben_chh_mcd_rom_swe_alb	-0.139956362582961	-0.327750588470042	0.743836939469768
684	kor_geo_swe_dyu_mlt_nor_aze_grk_ind_tig_ses_dut_cnt_sod_owc_guj_sid_tur_tsn_bos_aeg_alb_tag_yor_ger_ven_lda_chh_bam_tml_prs_vie_fin_slo_hin_mol_azi_urd_rom_qcu_fbf_jpn_bul_akn_amr_mao_uzb_ewe_bsq_swt_zul_ukr_tsw_krd_xho_jav_knd_tha_ita_pan_eng_anl_arw_fre_mly_spa_svk_hun_mnd_amh_scr_mcd_hau_lat_gam_swa_ben_lit_igb_por_ctl_dgb_bat_glc_rus_est_cze_afr_pol_sun_bem_heb_cic_wly_moo	-0.208237161925817	-0.474461175413396	0.636283265398719
685	igb_bos_mcd_por_amr_tur_rom_zul_swe_ben_cze_tig_aeg_lat_scr_heb_swt_ewe_owc_ven_azi_fin_lda_ita_spa_tsw_dyu_wly_pol_dut_mnd_ind_lit_mao_xho_ger_hin_vie_bem_dgb_uzb_ctl_mlt_moo_akn_tsn_bat_eng_ses_jav_cnt_fre_ukr_pan_alb_kor_prs_cic_swa_jpn_guj_tag_qcu_krd_est_slo_sid_rus_mol_geo_tml_knd_amh_bsq_bul_hun_urd_nor_bam_tha_sun_chh_glc_anl_afr_sod_svk_arw_gam_fbf_aze_mly_grk_yor_hau	0.115524911099611	0.262975155364057	0.793151447426385
686	jav_tsn_est_gam_glc_bsq_swe_amh_mnd_ger_ita_kor_sid_igb_uzb_prs_mlt_mly_krd_azi_eng_tig_nor_bam_rus_mao_arw_grk_fbf_lat_rom_lda_tsw_dyu_moo_akn_bul_zul_bos_ctl_aeg_ben_cnt_sod_aze_owc_alb_ven_pan_mol_chh_cze_ind_svk_ukr_geo_heb_tag_xho_ses_tur_lit_anl_afr_sun_bat_scr_tml_slo_jpn_tha_wly_vie_yor_fin_bem_hun_qcu_ewe_amr_mcd_urd_swt_cic_dgb_hau_spa_swa_dut_hin_knd_por_guj_fre_pol	0.763940809662485	1.86284024610643	0.0656412526663697
687	urd_bat_gam_glc_fbf_cic_dut_xho_jpn_lit_eng_amh_kor_rus_lat_dgb_mnd_ewe_hin_spa_swa_chh_igb_heb_tsw_uzb_ind_dyu_owc_wly_mcd_hau_bsq_qcu_nor_svk_akn_cnt_moo_ger_guj_mlt_ben_afr_aeg_arw_ukr_aze_ita_vie_mao_tur_alb_sod_bam_sid_jav_fre_rom_knd_ses_est_bul_geo_bem_lda_bos_ven_slo_sun_anl_tsn_mol_swt_por_cze_tml_ctl_pol_hun_tha_amr_grk_pan_fin_tag_prs_swe_azi_mly_zul_scr_tig_krd_yor	NA	NA	NA
688	aze_igb_bam_cze_bul_yor_alb_hun_bos_tag_qcu_mlt_dut_svk_xho_geo_fbf_bat_fre_vie_bem_hin_slo_pol_hau_tsn_swa_amr_akn_anl_rus_por_zul_mol_sod_guj_rom_gam_dyu_owc_uzb_tig_lit_ven_bsq_krd_azi_heb_mcd_eng_cic_mnd_lat_jav_sun_ita_cnt_mao_ewe_swt_glc_fin_pan_lda_tha_nor_scr_aeg_swe_prs_ctl_ben_afr_est_tur_sid_spa_kor_urd_dgb_mly_tsw_jpn_ukr_moo_ger_wly_tml_chh_ses_knd_ind_grk_arw_amh	0.701762471193809	1.60502723045164	0.111878415724615
689	mlt_pol_owc_fbf_ven_dut_rom_bat_tsw_geo_sid_swe_gam_chh_alb_guj_bem_urd_est_dyu_tsn_tha_arw_aeg_lat_slo_nor_spa_knd_tml_mnd_ben_sod_cze_uzb_swa_glc_cic_mly_amr_fin_ses_sun_rus_ukr_tur_jpn_wly_por_mao_lit_ind_bul_cnt_bos_tag_swt_ger_mcd_afr_hau_grk_lda_ctl_pan_bam_scr_aze_prs_heb_vie_tig_xho_kor_zul_eng_yor_jav_ewe_krd_bsq_anl_moo_hun_hin_qcu_akn_svk_igb_azi_amh_dgb_fre_mol_ita	0.306211397151257	0.733025138071414	0.465386757630905
690	pol_fre_krd_geo_fin_xho_swa_wly_spa_dut_nor_ita_vie_prs_scr_mol_igb_uzb_mnd_rom_cze_urd_dgb_gam_amr_ven_alb_jav_hun_bat_dyu_slo_owc_sun_est_zul_ger_ben_hau_tur_ewe_cic_tsn_moo_grk_mcd_azi_svk_knd_ukr_rus_afr_bul_bem_tml_bos_qcu_fbf_swt_amh_bsq_anl_sod_pan_kor_yor_por_jpn_guj_arw_akn_eng_sid_ind_heb_mly_ses_tag_chh_lit_bam_tsw_aeg_tha_lat_ctl_hin_swe_aze_glc_mao_lda_cnt_mlt_tig	NA	NA	NA
691	est_chh_geo_ukr_fin_moo_ger_lat_amr_mlt_anl_spa_aeg_por_ita_tsn_vie_gam_aze_tha_knd_tig_tag_akn_slo_bul_uzb_afr_guj_sod_hun_igb_mol_bam_wly_amh_swt_heb_ewe_scr_dut_jpn_prs_yor_kor_lit_tur_mnd_sid_cnt_grk_jav_urd_rom_dyu_ven_bsq_arw_pan_hau_tml_swe_qcu_eng_pol_xho_ses_lda_dgb_bos_alb_swa_glc_hin_azi_ind_mao_cic_mly_fre_cze_krd_mcd_bat_rus_ben_sun_bem_ctl_zul_tsw_nor_owc_fbf_svk	-0.265899836386321	-0.603754859318331	0.547476499089352
692	glc_mcd_bos_heb_bsq_swe_grk_pol_dut_urd_krd_owc_tsw_tha_eng_hau_swa_ita_amh_dgb_mol_mly_geo_lat_slo_knd_igb_por_sid_alb_tig_ind_sun_est_nor_rom_tag_scr_ben_swt_amr_wly_afr_rus_tsn_cze_zul_jav_uzb_vie_bam_ses_qcu_chh_hun_azi_tur_fbf_yor_lda_bul_ctl_kor_spa_fin_prs_ven_cnt_arw_ewe_mao_dyu_mnd_aeg_tml_aze_moo_mlt_bat_anl_jpn_svk_hin_ukr_fre_lit_xho_guj_ger_cic_sod_gam_akn_pan_bem	0.290343526980977	0.6657225839572	0.507236281933727
693	mao_ven_cnt_guj_afr_mlt_moo_azi_amh_bul_kor_lit_jpn_anl_arw_mcd_tml_pan_fre_jav_bam_fin_sid_krd_rus_hun_ukr_tig_lat_tag_dut_fbf_geo_prs_heb_ewe_ses_spa_pol_bos_ita_hin_yor_alb_zul_hau_tsn_dgb_est_bsq_swe_gam_bat_igb_uzb_chh_knd_glc_bem_akn_urd_eng_cze_dyu_grk_xho_tha_vie_por_mol_tur_slo_ind_qcu_aze_sun_mnd_amr_mly_ben_tsw_lda_scr_svk_aeg_cic_rom_wly_swt_swa_ctl_sod_nor_owc_ger	-0.129379041918258	-0.333343618978446	0.739625287677097
694	arw_ben_dgb_hau_sod_guj_mly_owc_tag_swe_moo_bat_fbf_gam_bsq_sun_nor_yor_anl_rom_ger_est_svk_tsw_ses_igb_urd_lit_mcd_pan_scr_tml_hun_pol_jav_afr_fre_jpn_ven_lat_zul_aeg_ita_mol_xho_eng_mlt_akn_tig_swa_ewe_slo_grk_tur_vie_kor_chh_bos_mao_bul_amh_lda_por_heb_cze_fin_azi_sid_ctl_bam_dut_rus_geo_tha_prs_mnd_dyu_cnt_qcu_uzb_wly_aze_amr_swt_ukr_knd_ind_krd_glc_cic_alb_spa_tsn_hin_bem	0.444070757910919	1.10240795641893	0.27312906012411
695	heb_mnd_cic_scr_por_vie_kor_nor_ses_sun_svk_akn_slo_jpn_chh_alb_tur_bos_zul_swe_guj_tha_mly_pol_qcu_owc_afr_bam_amh_mol_dyu_hin_sid_lda_xho_aze_bsq_amr_hau_mlt_lit_sod_ctl_bul_eng_uzb_arw_tig_igb_bem_knd_mao_spa_ita_bat_aeg_ind_jav_azi_fin_ger_prs_wly_geo_pan_moo_grk_ben_glc_rus_ukr_fre_urd_hun_mcd_yor_cze_ewe_tsw_tag_tml_tsn_cnt_swt_dgb_swa_est_lat_gam_rom_dut_ven_fbf_krd_anl	0.505752438756436	1.31001641566198	0.193416892219499
696	sun_owc_jpn_mlt_hau_jav_qcu_por_swa_tur_afr_cic_ind_amr_yor_bul_guj_prs_ger_swt_slo_arw_tsw_mly_ewe_glc_sod_vie_ctl_wly_ukr_anl_knd_scr_lit_pan_lda_bsq_svk_bat_mol_fin_ben_bem_hun_dgb_est_tig_alb_xho_krd_ita_tsn_dut_akn_rus_mnd_cze_igb_chh_fre_swe_tag_pol_azi_ses_bam_sid_mcd_ven_tha_fbf_aze_zul_heb_spa_eng_nor_dyu_amh_lat_tml_moo_bos_urd_geo_cnt_rom_hin_kor_grk_mao_uzb_aeg_gam	0.0227205647447937	0.0561779413106983	0.955320571967994
697	heb_bul_amr_bam_cnt_ind_fre_est_akn_hau_prs_vie_arw_ukr_mcd_swe_tsn_mao_ewe_knd_ger_kor_afr_pol_slo_cze_dyu_moo_guj_qcu_bem_anl_tml_mlt_svk_fbf_igb_swa_cic_scr_tsw_azi_sid_aeg_pan_jav_bat_aze_sun_gam_dut_mly_dgb_lda_krd_tig_lat_xho_hin_chh_ses_nor_por_jpn_sod_ven_bsq_rom_ben_uzb_geo_urd_mol_zul_tag_ita_tur_fin_spa_hun_glc_swt_alb_wly_bos_lit_yor_mnd_tha_rus_grk_ctl_amh_owc_eng	-0.227009754498259	-0.611295750500653	0.542495150092823
698	est_fre_uzb_cic_pol_ger_moo_dgb_mao_mlt_hun_pan_akn_owc_sod_lda_ind_ses_cze_tig_hau_lat_yor_ewe_rus_por_ven_bos_scr_mcd_aze_krd_mly_slo_tag_guj_bsq_amh_heb_sid_fin_svk_vie_anl_urd_glc_ctl_ukr_tur_afr_mnd_gam_tsw_bam_bem_zul_cnt_knd_kor_wly_hin_swt_sun_arw_aeg_fbf_lit_chh_igb_rom_eng_nor_tsn_azi_dut_bat_swe_grk_swa_tha_mol_tml_spa_amr_ita_prs_dyu_geo_bul_ben_qcu_alb_jav_xho_jpn	0.0859414326061981	0.189364695707994	0.850219662865171
699	prs_bul_uzb_yor_amr_hau_bsq_ben_ven_ctl_vie_heb_ukr_krd_lit_guj_ses_dyu_jpn_tag_swa_tml_rom_ind_dut_knd_afr_urd_scr_sid_owc_ita_spa_lda_moo_fbf_arw_tsn_geo_jav_mnd_cic_xho_cze_igb_zul_bam_kor_swe_alb_akn_bem_bos_tig_sun_dgb_tur_swt_eng_fre_ger_hun_mol_wly_por_tha_grk_bat_aze_mcd_glc_svk_lat_chh_rus_amh_pan_hin_mao_ewe_mly_anl_sod_aeg_gam_est_nor_pol_qcu_fin_mlt_cnt_azi_tsw_slo	-0.102805570349531	-0.235445826686742	0.814380406578476
700	dgb_krd_fre_lat_arw_slo_aze_mly_amr_knd_qcu_bsq_swe_dyu_cic_anl_rus_eng_ind_sid_dut_tag_hau_aeg_amh_ita_akn_pol_tsw_est_owc_hun_gam_prs_spa_scr_mnd_rom_ger_tig_hin_ses_bos_tha_swt_sun_nor_kor_cze_tml_pan_mol_mao_svk_urd_ven_cnt_mcd_wly_azi_fbf_yor_ewe_ben_heb_ctl_glc_zul_tsn_por_lda_alb_moo_tur_mlt_ukr_bam_sod_jav_afr_igb_lit_guj_bat_xho_bem_uzb_fin_chh_bul_geo_grk_jpn_swa_vie	-0.324577665153343	-0.741497623474195	0.460260154703118
701	cnt_tur_afr_alb_glc_mnd_mol_dut_heb_yor_fre_ben_swe_akn_jpn_xho_arw_pol_moo_rom_tsw_ita_bam_tsn_ctl_ewe_mly_slo_eng_rus_nor_hun_amh_prs_mao_ven_anl_fbf_sod_igb_hin_por_bem_pan_mlt_cze_bsq_azi_bos_chh_swa_uzb_lat_bat_amr_ses_ger_ukr_jav_kor_mcd_lit_guj_urd_vie_spa_tha_cic_tig_qcu_est_ind_swt_knd_dyu_wly_bul_owc_dgb_grk_zul_gam_svk_aze_sid_hau_geo_aeg_tag_scr_tml_sun_krd_fin_lda	0.268717222933036	0.650728500190727	0.516826270261005
702	grk_qcu_sid_amh_pol_scr_swe_tag_ind_vie_aeg_pan_ven_dyu_amr_jpn_uzb_por_glc_fin_cnt_zul_lda_arw_urd_cze_bos_krd_bam_mly_aze_geo_guj_rom_rus_nor_slo_est_cic_ewe_sod_prs_moo_kor_swa_afr_spa_owc_anl_wly_tha_mnd_azi_hin_chh_dut_ctl_akn_hau_eng_fre_heb_lit_igb_bat_ita_bsq_mao_mcd_swt_bem_knd_lat_jav_tml_ger_tsn_yor_fbf_ukr_sun_tur_dgb_ben_ses_tig_alb_mol_hun_tsw_gam_bul_mlt_xho_svk	0.745910804195572	1.95198278416248	0.053948343794
703	cnt_dgb_lda_ind_mol_mly_rus_alb_ita_jpn_yor_jav_grk_akn_lat_eng_xho_nor_amr_bem_ven_mlt_zul_cic_ses_cze_heb_pol_ger_tsn_hin_amh_tur_sod_bul_chh_ctl_ben_arw_aze_prs_tsw_rom_pan_lit_knd_sun_uzb_qcu_guj_mnd_aeg_swa_est_wly_mcd_anl_hau_ewe_svk_slo_moo_scr_tha_fin_igb_bos_kor_spa_hun_glc_fbf_gam_ukr_krd_swe_owc_bsq_tag_swt_por_fre_azi_bam_bat_vie_geo_urd_mao_tig_afr_tml_dyu_dut_sid	-0.15295633115534	-0.350665232508548	0.726632566892991
704	bsq_scr_jpn_bem_hin_sod_lat_nor_geo_ind_swt_bul_mol_amr_grk_ita_bos_kor_ewe_spa_cic_tsw_chh_tsn_dyu_prs_tag_bat_azi_heb_uzb_ukr_mcd_slo_mly_lit_fbf_ger_est_akn_por_afr_alb_tig_sun_knd_vie_cnt_urd_cze_ven_dut_wly_qcu_yor_krd_pan_ses_svk_gam_mlt_swe_aeg_sid_xho_eng_aze_dgb_ctl_jav_owc_fre_ben_hun_zul_rom_hau_tur_mao_arw_rus_tml_amh_pol_igb_bam_guj_mnd_glc_anl_lda_swa_fin_moo_tha	-0.698458838503042	-1.82681083211409	0.0709360164363058
705	anl_yor_gam_tsn_fin_svk_aeg_bat_guj_eng_mlt_lit_mnd_cnt_alb_mao_vie_arw_swa_ben_amr_bul_akn_rom_jpn_tha_uzb_prs_qcu_est_igb_mly_lat_bsq_wly_ctl_fre_kor_tig_ukr_mol_tml_chh_dyu_grk_hin_sid_spa_cic_krd_dgb_pan_ger_ind_ven_bam_sun_swt_tag_owc_geo_aze_urd_glc_afr_ita_ses_rus_dut_por_knd_heb_ewe_xho_sod_pol_mcd_hau_azi_swe_bem_scr_zul_nor_tsw_jav_hun_moo_tur_fbf_lda_slo_cze_bos_amh	-0.448063162115104	-1.02668961450986	0.307229647193726
706	anl_jpn_guj_sun_eng_heb_uzb_krd_kor_bam_moo_bem_vie_glc_rus_tml_jav_dut_dgb_tha_swe_tur_chh_qcu_ses_sid_por_gam_bul_bat_scr_amr_cic_mol_cnt_est_aze_igb_tsn_grk_spa_knd_akn_afr_slo_azi_tsw_xho_lit_fre_mao_svk_owc_yor_pan_bsq_ukr_lat_tig_hun_nor_mnd_wly_mcd_rom_swt_ger_amh_ind_dyu_prs_fbf_mlt_tag_aeg_urd_ven_cze_ben_pol_alb_mly_hin_hau_fin_ctl_sod_bos_lda_geo_ita_arw_zul_swa_ewe	0.141310508487423	0.3201225620045	0.749593532310971
707	ewe_amh_pan_swe_lda_ukr_owc_geo_tur_bsq_por_lat_bam_hin_krd_yor_ses_qcu_alb_fre_wly_fbf_akn_ger_cze_ita_tha_swa_rus_spa_rom_dyu_mcd_ind_bul_jpn_tig_grk_igb_aeg_mlt_dgb_mly_tsn_pol_mnd_tsw_uzb_guj_afr_tml_ven_fin_cnt_arw_scr_glc_bat_tag_moo_xho_hau_urd_mol_lit_svk_bem_vie_ben_azi_sid_mao_slo_aze_zul_swt_amr_anl_eng_sun_kor_heb_chh_cic_bos_prs_hun_est_nor_gam_jav_sod_ctl_knd_dut	0.177872281571529	0.46016857700832	0.646469317688521
708	bos_chh_dyu_akn_spa_anl_bem_ger_moo_por_vie_aze_fbf_aeg_cnt_tsn_pol_kor_rom_wly_swe_lit_swt_bul_qcu_swa_rus_tsw_tml_amr_dut_cic_mlt_sod_tag_bat_dgb_est_lat_mol_slo_guj_cze_gam_fin_tha_ewe_mcd_alb_ukr_sun_mly_heb_mnd_scr_tig_jpn_afr_ctl_ita_svk_yor_glc_sid_arw_urd_eng_owc_azi_hun_mao_lda_bam_tur_fre_jav_ind_hin_zul_pan_ses_uzb_xho_geo_grk_hau_knd_amh_krd_prs_igb_ben_ven_nor_bsq	0.235161010133603	0.54655404385323	0.585994084221634
709	fre_glc_ewe_xho_swa_slo_bul_knd_jav_bos_cic_swe_rom_prs_alb_akn_bat_mao_gam_ind_dut_geo_tha_spa_tag_est_kor_dyu_grk_mlt_anl_fbf_azi_fin_hun_cnt_jpn_cze_lat_sid_tsw_uzb_tur_sod_lda_por_yor_mly_chh_mnd_guj_amr_ita_tig_heb_vie_moo_lit_hau_mcd_tml_pan_aze_amh_arw_nor_aeg_bam_ctl_dgb_afr_sun_swt_qcu_bem_igb_zul_ven_krd_pol_svk_tsn_eng_ger_ses_ben_bsq_wly_hin_owc_ukr_urd_scr_rus_mol	0.114110342536311	0.294467856893583	0.769056700575196
710	swe_rus_sod_yor_moo_urd_cic_owc_ewe_sid_tur_tig_jav_amr_bsq_jpn_svk_xho_alb_glc_tsw_mol_hun_aeg_gam_scr_swt_bos_hau_anl_cze_mao_lda_tml_geo_dgb_slo_wly_azi_qcu_ind_dut_tha_sun_bam_lit_chh_hin_pol_guj_swa_est_kor_rom_mcd_fbf_fre_pan_ukr_heb_knd_zul_mnd_ita_aze_afr_mly_bat_ger_bem_tag_fin_bul_cnt_dyu_vie_mlt_eng_ben_ven_lat_spa_prs_ctl_igb_uzb_ses_tsn_krd_arw_nor_grk_akn_por_amh	0.191580440699736	0.440413335763609	0.660659734160433
711	lat_ger_pol_cnt_swa_dyu_kor_qcu_ukr_mol_svk_gam_tig_fre_fin_grk_ita_mao_krd_geo_ben_hau_ind_azi_wly_mlt_alb_hun_ctl_tag_ven_arw_glc_bul_est_tha_igb_fbf_swe_dut_vie_lit_bos_swt_akn_rom_ewe_pan_bat_uzb_slo_sun_tsw_bam_guj_moo_por_owc_tur_bem_cze_afr_urd_rus_aeg_xho_anl_sod_eng_amr_scr_heb_hin_jav_yor_spa_chh_knd_zul_tml_nor_prs_cic_tsn_sid_ses_dgb_jpn_mly_mnd_amh_mcd_bsq_aze_lda	-0.255280387212049	-0.595143305762154	0.553193084734699
712	prs_swt_anl_nor_sun_wly_tsw_amr_geo_afr_bos_mol_ind_mao_urd_fin_sid_qcu_scr_jav_cnt_rus_kor_eng_xho_bat_igb_mcd_chh_akn_jpn_svk_est_ger_tha_pan_ewe_tur_fre_hin_spa_ukr_ita_swe_mly_uzb_bam_aze_rom_mnd_lda_knd_sod_amh_guj_bul_zul_tig_ven_arw_dgb_ctl_hau_ben_gam_bem_yor_dut_tml_bsq_dyu_pol_alb_grk_vie_cze_tsn_heb_ses_glc_slo_lat_por_krd_cic_swa_azi_mlt_fbf_tag_hun_owc_moo_lit_aeg	-0.23777872265277	-0.610908656990401	0.542750295602213
713	urd_aeg_mcd_amr_fin_heb_hun_knd_owc_fre_tsw_dgb_fbf_tml_dyu_prs_guj_nor_swe_amh_sid_hau_igb_yor_swa_lat_uzb_bsq_jpn_bem_est_anl_eng_mly_sun_afr_ita_cze_azi_krd_qcu_slo_wly_spa_akn_tsn_jav_ger_aze_dut_hin_ind_ukr_rom_pan_bos_grk_tag_tur_ven_por_moo_arw_ewe_rus_ctl_bam_ben_bul_glc_pol_mnd_alb_xho_zul_svk_gam_bat_tig_geo_mao_vie_cic_cnt_lit_kor_sod_ses_chh_mol_scr_mlt_tha_swt_lda	-0.0941274642246174	-0.216150410679597	0.829343904877373
714	bsq_pan_aeg_cnt_aze_tha_fbf_cic_swe_tur_swt_spa_anl_mlt_ven_est_knd_zul_akn_mly_ewe_bem_dyu_ses_rom_jav_scr_bos_lda_eng_sun_alb_guj_dgb_bul_tag_mnd_rus_sod_urd_cze_hau_pol_hun_geo_fin_grk_tml_sid_mcd_arw_chh_igb_owc_kor_ind_svk_tsn_mol_moo_qcu_hin_yor_wly_gam_fre_prs_azi_mao_dut_amr_ger_ita_amh_vie_xho_slo_por_lat_tig_swa_uzb_jpn_ctl_bat_heb_afr_lit_bam_glc_ben_krd_nor_tsw_ukr	0.604375223438931	1.40274076436261	0.164023732763222
715	urd_svk_mlt_por_mcd_afr_dut_wly_lit_cic_ewe_ben_ita_pol_prs_krd_dyu_zul_azi_ven_hun_knd_yor_akn_gam_tsw_cnt_sod_fin_grk_guj_aeg_tml_pan_uzb_eng_cze_owc_ctl_geo_heb_ger_ukr_sid_vie_amr_ses_jav_mnd_dgb_rom_tig_tur_xho_chh_mly_spa_bam_scr_amh_aze_est_lda_moo_jpn_tsn_bat_swa_alb_bos_nor_mol_ind_tag_anl_swe_mao_swt_hin_tha_kor_hau_qcu_igb_bem_fbf_arw_rus_sun_bul_glc_lat_fre_bsq_slo	-0.706586963235097	-1.5602603580745	0.122095006704063
716	rom_anl_wly_cnt_ita_svk_owc_jpn_tha_arw_xho_sun_hin_ses_hau_amr_bsq_scr_kor_urd_grk_bul_swt_aze_gam_aeg_geo_nor_uzb_mnd_ukr_fin_mlt_jav_bos_swa_fre_guj_igb_tag_knd_sod_hun_est_azi_bem_zul_spa_ven_lat_ewe_qcu_heb_por_akn_bat_ger_sid_yor_amh_mol_ind_fbf_dgb_vie_lit_mly_dyu_dut_ben_chh_tsn_pol_prs_slo_rus_eng_krd_ctl_glc_swe_cze_moo_alb_mao_pan_afr_tml_tur_mcd_tsw_tig_bam_lda_cic	-0.624623010808658	-1.41384625758222	0.160745858061345
717	kor_swt_ukr_tha_scr_igb_lat_mnd_pol_mao_amr_vie_eng_alb_hin_amh_geo_prs_sid_anl_ctl_heb_ses_pan_nor_dut_est_slo_bat_sod_bem_jav_bam_jpn_sun_hau_aze_tsw_zul_ger_yor_rom_moo_qcu_guj_arw_swe_svk_ind_swa_fre_tur_urd_fin_dyu_ben_cic_bos_uzb_hun_grk_ven_rus_mcd_lit_bsq_mly_tag_spa_wly_lda_owc_dgb_knd_fbf_ita_por_akn_aeg_glc_cze_tsn_afr_chh_tml_mlt_krd_azi_mol_tig_cnt_ewe_bul_gam_xho	-0.195340115944318	-0.453694453629999	0.651105702421726
718	rus_aze_tsn_anl_spa_bos_fin_scr_slo_hau_azi_ind_swa_mlt_knd_xho_arw_mol_fbf_moo_zul_kor_cnt_rom_cic_eng_qcu_mcd_aeg_mly_svk_ukr_dut_afr_tig_tur_bem_amr_ger_vie_jpn_jav_bat_tha_sid_uzb_ewe_nor_bsq_guj_tml_prs_hun_bam_gam_ven_ctl_wly_geo_hin_pan_sun_glc_ben_igb_alb_heb_grk_por_pol_akn_dyu_est_tsw_yor_mao_dgb_bul_swt_swe_sod_ses_urd_krd_cze_chh_lat_tag_ita_mnd_lda_fre_amh_lit_owc	-0.495833478987409	-1.14830308028469	0.253788546081411
719	hau_azi_aze_igb_aeg_lda_spa_mol_ctl_qcu_gam_ewe_pan_chh_tml_amr_geo_sod_anl_grk_jpn_tsn_bos_lat_akn_moo_slo_sid_bem_ukr_mnd_ven_glc_pol_mcd_knd_kor_ben_dut_xho_fin_swa_bat_tha_mly_swt_zul_ger_alb_por_vie_arw_krd_hun_amh_fbf_cnt_heb_svk_dyu_mao_ses_tsw_lit_urd_prs_afr_mlt_cic_bam_bul_cze_ind_owc_rus_dgb_tig_tag_guj_bsq_hin_wly_scr_sun_tur_yor_ita_eng_rom_fre_swe_nor_jav_uzb_est	-0.271621571113176	-0.634267982117397	0.527463062191013
720	mao_ewe_knd_owc_mnd_bul_tag_lit_ven_mol_eng_tur_swe_uzb_chh_hau_jpn_aeg_lda_urd_fin_mlt_alb_nor_prs_geo_swt_afr_mcd_jav_dut_tml_anl_ita_pan_tsn_scr_heb_hun_cze_sun_por_yor_bos_grk_xho_gam_amr_slo_svk_bat_guj_wly_fre_lat_tsw_mly_est_amh_ger_tig_ses_vie_bem_ben_azi_sod_kor_rus_cic_ctl_akn_fbf_sid_igb_aze_bam_dgb_bsq_zul_pol_hin_ukr_tha_arw_rom_krd_spa_glc_dyu_cnt_ind_qcu_moo_swa	-0.312491084720217	-0.729156456144983	0.467738336283206
721	bul_fin_cic_cze_igb_cnt_por_moo_dyu_mcd_svk_ctl_aze_wly_slo_ind_vie_ger_tsw_knd_alb_jpn_rom_fbf_swa_fre_bat_pan_tha_grk_owc_sod_tml_ses_ewe_geo_anl_guj_hin_mol_est_lda_swe_spa_uzb_azi_zul_arw_pol_scr_jav_dgb_ukr_eng_swt_akn_chh_tig_krd_ben_tag_tsn_lat_amh_yor_dut_mnd_mlt_nor_tur_bos_urd_bem_bam_xho_ven_prs_amr_heb_ita_aeg_rus_mao_lit_bsq_qcu_glc_kor_hun_sun_gam_sid_mly_afr_hau	-0.352239555518614	-0.890007453489451	0.375758433665994
722	uzb_moo_swa_swt_mcd_nor_fbf_kor_amh_prs_sun_owc_tml_tsn_pol_aze_cic_arw_rus_fin_chh_dyu_afr_akn_amr_lda_guj_lit_urd_tha_geo_yor_bat_grk_ind_hau_azi_mol_por_vie_ben_ctl_cnt_ita_krd_svk_bam_bos_heb_glc_alb_eng_mnd_bsq_ukr_swe_knd_ven_sod_qcu_jav_zul_est_mly_anl_wly_ses_aeg_sid_mlt_mao_scr_xho_gam_tur_slo_bem_tag_igb_fre_tig_dut_cze_dgb_ger_lat_tsw_bul_ewe_hin_jpn_pan_hun_spa_rom	0.521518690326545	1.33919639273323	0.183770661010205
723	hau_rom_gam_por_sid_cic_swa_dut_bam_zul_aze_guj_mol_nor_alb_mly_ctl_azi_uzb_arw_chh_prs_fin_dgb_sod_eng_pan_est_hun_hin_ewe_grk_cze_scr_bsq_lat_vie_fre_lda_fbf_tsw_tha_yor_urd_knd_jpn_igb_ger_bat_lit_amr_tsn_qcu_aeg_cnt_afr_moo_kor_sun_mcd_tml_dyu_anl_ses_geo_rus_ind_ita_swt_bem_ven_glc_tur_bos_tig_pol_akn_ben_wly_heb_krd_mlt_slo_ukr_owc_tag_swe_amh_mao_bul_xho_spa_jav_mnd_svk	0.12028831923225	0.309683279995201	0.757494647034405
724	arw_ven_aze_pol_mlt_lat_dgb_rus_krd_heb_owc_por_grk_wly_swa_gam_amr_est_chh_glc_geo_tsn_ben_mly_ind_guj_cnt_uzb_ukr_ses_mnd_moo_sod_bem_scr_nor_yor_tig_aeg_amh_bam_zul_bos_ita_mcd_cze_mol_tur_vie_qcu_afr_hin_dut_hau_akn_sid_ctl_svk_fin_anl_pan_swe_fbf_bat_azi_ewe_fre_xho_jpn_sun_bul_bsq_hun_tml_mao_igb_lit_spa_swt_rom_cic_tag_jav_alb_lda_tsw_dyu_ger_kor_tha_urd_knd_slo_eng_prs	0.042640860548269	0.110655208476062	0.912128217018761
725	scr_akn_hau_bos_vie_ses_amh_kor_lat_tsn_mcd_ven_afr_qcu_alb_pan_mnd_jpn_rom_krd_gam_lda_lit_glc_guj_hun_chh_ben_igb_cic_tag_bsq_aeg_owc_hin_est_fin_dgb_amr_spa_ita_bat_heb_pol_svk_bul_moo_bam_tur_prs_cze_azi_tha_uzb_zul_dut_sun_arw_mlt_sid_tsw_ind_swe_urd_nor_ukr_geo_rus_yor_mol_tig_xho_fre_cnt_tml_jav_mly_anl_por_eng_ctl_ewe_bem_knd_sod_mao_fbf_wly_swa_slo_swt_ger_dyu_aze_grk	0.0513349417473073	0.115349268269781	0.90841698284019
726	bos_tsw_chh_kor_aeg_wly_scr_ger_bul_bat_prs_ind_ukr_lat_fin_rom_lda_pan_est_swt_yor_dyu_spa_bsq_tig_dut_geo_qcu_amh_cze_sod_alb_afr_mao_bem_urd_dgb_guj_arw_slo_pol_moo_ben_azi_xho_amr_fbf_krd_grk_lit_akn_sun_hau_nor_mly_eng_mcd_fre_por_hun_tsn_tha_zul_swe_mol_ctl_jpn_bam_anl_mlt_cnt_tml_uzb_ita_gam_rus_tur_tag_ven_svk_igb_ses_hin_vie_jav_glc_mnd_sid_ewe_aze_cic_owc_heb_knd_swa	-0.309377909032529	-0.793542821356323	0.429481656322052
727	svk_rom_tml_glc_sun_gam_afr_igb_hau_ven_xho_dyu_cic_mcd_moo_pol_bsq_ewe_scr_grk_bem_kor_pan_bul_alb_dut_cze_lda_bat_ita_por_arw_prs_swt_ger_rus_swa_ukr_lat_amh_sid_tur_dgb_spa_fin_wly_bam_heb_tag_chh_zul_mly_slo_eng_jav_nor_qcu_fbf_tha_geo_aze_mao_hin_guj_akn_ind_uzb_cnt_lit_mlt_tsn_fre_krd_aeg_knd_vie_hun_swe_urd_est_ben_azi_owc_sod_bos_anl_yor_ses_amr_jpn_tig_tsw_ctl_mol_mnd	0.0559266684752304	0.146753461251917	0.883644279110708
728	cze_ses_akn_alb_scr_fre_amr_chh_guj_spa_krd_yor_bam_eng_anl_aeg_hun_tml_aze_fin_nor_ger_swe_cnt_ven_tag_vie_urd_bos_prs_cic_bat_grk_sid_mcd_swt_bem_arw_afr_xho_jpn_gam_svk_jav_mlt_ukr_lda_tsw_mao_tur_lat_ind_kor_amh_pol_wly_ita_rus_swa_moo_owc_tha_hau_tig_igb_dgb_est_qcu_dyu_ewe_tsn_dut_por_knd_mnd_lit_bul_sod_bsq_pan_fbf_ctl_ben_heb_azi_mol_rom_glc_sun_hin_geo_slo_uzb_zul_mly	0.052047323413594	0.121060093581309	0.903904615334057
729	tml_bul_ven_sod_kor_bem_glc_mly_hin_qcu_cze_owc_est_moo_guj_mlt_arw_tig_ewe_fre_swe_urd_rom_fin_wly_anl_yor_chh_sid_jpn_swa_fbf_tur_aze_tha_ben_ukr_ctl_scr_krd_grk_tsn_akn_mcd_eng_vie_spa_pan_ind_bat_zul_amh_lit_gam_bam_ses_slo_por_azi_nor_lda_swt_aeg_ita_uzb_svk_tag_hau_dgb_lat_heb_afr_jav_mol_bsq_knd_mnd_hun_prs_rus_amr_sun_tsw_mao_dut_xho_cic_dyu_ger_bos_alb_pol_cnt_geo_igb	-0.408667681247669	-1.03277836093783	0.304385913341678
730	hin_vie_dgb_swa_mlt_igb_amh_urd_owc_tml_guj_uzb_ctl_qcu_moo_mao_fbf_bem_pan_cnt_zul_bos_prs_krd_grk_yor_amr_aze_cic_swe_jav_hau_wly_afr_rom_anl_tur_pol_ukr_ben_sid_mcd_lda_ven_xho_akn_tsn_kor_knd_lit_tig_scr_tag_svk_rus_ger_bul_por_heb_eng_aeg_arw_jpn_gam_sod_fin_hun_mnd_ind_mol_bat_bsq_tsw_tha_azi_nor_est_alb_spa_chh_fre_ses_dyu_dut_mly_ewe_sun_slo_swt_ita_bam_geo_glc_lat_cze	0.284981212717501	0.642499013541301	0.522130017187486
731	ctl_cic_spa_fbf_swt_guj_anl_hau_lda_gam_jav_jpn_scr_swa_ita_mao_tig_fre_wly_rom_mol_bos_fin_sid_qcu_pan_ger_aeg_amh_mcd_tag_akn_moo_hun_urd_mly_tsn_svk_chh_cze_bsq_xho_kor_eng_tur_ses_tml_lit_nor_uzb_ind_bem_bul_mnd_bat_hin_grk_lat_tsw_knd_por_rus_heb_sun_glc_ben_amr_azi_geo_mlt_owc_cnt_ewe_alb_igb_ven_tha_afr_pol_bam_est_yor_krd_vie_sod_swe_dyu_prs_arw_zul_aze_ukr_dut_dgb_slo	-0.0736076765305758	-0.187768608145063	0.851467122710333
732	fre_heb_tsw_glc_mol_jpn_mao_qcu_swa_ger_por_tml_azi_ben_tig_knd_svk_pol_bsq_afr_est_urd_aeg_moo_uzb_tsn_hin_mly_ukr_grk_jav_ewe_dut_tur_cze_sod_bem_nor_bam_slo_owc_fin_cnt_swt_mnd_ita_spa_ctl_yor_swe_rus_dgb_lda_xho_kor_cic_zul_bos_dyu_arw_wly_tag_fbf_tha_eng_guj_pan_aze_mcd_prs_ven_vie_ses_sun_akn_geo_gam_lit_chh_bat_amr_sid_alb_krd_anl_scr_ind_mlt_amh_lat_rom_bul_igb_hau_hun	0.232026036668631	0.529584346059266	0.597662116356229
733	amh_tml_mlt_cnt_knd_lat_lda_spa_akn_tha_yor_eng_mly_glc_aeg_svk_dyu_sid_urd_swe_geo_rom_ewe_anl_fbf_zul_dgb_ctl_heb_aze_scr_hin_ukr_hau_rus_bul_kor_arw_jav_prs_dut_ger_sun_azi_swt_fin_igb_tur_lit_chh_sod_vie_pol_grk_xho_mao_owc_pan_jpn_tig_hun_swa_afr_mcd_uzb_bam_ind_slo_cic_mnd_tag_bos_nor_amr_ses_wly_alb_bem_krd_fre_qcu_tsw_ben_bsq_ita_est_cze_guj_mol_ven_bat_moo_tsn_por_gam	-0.460001317576303	-1.09233969873809	0.27750546103942
734	azi_ven_dgb_amh_tag_bul_guj_alb_prs_swt_qcu_owc_est_tig_cze_rus_ukr_uzb_zul_rom_svk_sun_bem_bos_fre_grk_hun_mao_swe_ben_krd_wly_ctl_mnd_tsn_ses_kor_ita_cnt_tml_akn_scr_swa_slo_chh_pan_nor_mlt_ewe_ger_bat_vie_mly_tha_lat_hau_sod_geo_spa_glc_pol_heb_moo_knd_tsw_dyu_dut_tur_fbf_hin_mcd_sid_por_urd_aeg_yor_mol_eng_bsq_gam_jav_fin_lda_arw_cic_lit_afr_ind_bam_igb_aze_anl_amr_jpn_xho	0.658752105347799	1.48185941939967	0.141758212302667
735	swt_xho_dut_igb_alb_hun_kor_bem_glc_fbf_aze_chh_lat_cic_anl_mly_pol_knd_arw_fin_ben_yor_owc_geo_tag_ukr_ctl_ses_pan_krd_amh_spa_aeg_jpn_bul_tha_grk_cze_eng_est_prs_por_jav_tsn_tml_mol_bsq_bat_cnt_sun_scr_moo_bos_lit_gam_sid_tig_ewe_swa_wly_lda_vie_bam_tsw_fre_guj_amr_uzb_ind_mnd_afr_zul_mlt_swe_urd_rus_dyu_azi_sod_ven_nor_hau_dgb_ger_mao_svk_qcu_slo_tur_hin_heb_akn_rom_ita_mcd	NA	NA	NA
736	tur_ctl_wly_amr_zul_swt_nor_vie_uzb_jpn_eng_tig_pan_mnd_tag_slo_lit_lda_swa_mcd_mlt_lat_hau_xho_arw_knd_fre_anl_bam_rus_est_qcu_moo_mao_yor_por_akn_ita_spa_afr_mol_amh_ses_geo_bat_scr_glc_swe_cic_ukr_aze_dgb_kor_krd_tsn_urd_sod_hun_bul_owc_igb_ind_ben_ger_cze_rom_fbf_dyu_azi_svk_grk_guj_tha_tsw_tml_aeg_ven_dut_gam_mly_prs_cnt_hin_jav_fin_sid_bos_bsq_ewe_bem_alb_chh_pol_heb_sun	0.408817258951115	0.99147713506442	0.324025311809596
737	tsw_mnd_swt_alb_jpn_amr_wly_hin_fre_cnt_ven_ben_grk_est_mlt_yor_sun_bos_owc_tig_swa_scr_knd_kor_dyu_xho_azi_lda_guj_cze_tha_glc_anl_mly_igb_ger_bul_tag_ukr_mol_tur_akn_bat_dgb_tml_bem_geo_lit_cic_gam_pol_jav_fbf_ctl_bsq_pan_ind_mao_chh_vie_tsn_prs_dut_svk_bam_aeg_afr_arw_nor_por_sid_ses_aze_ita_qcu_sod_moo_urd_eng_lat_fin_mcd_uzb_hau_rus_heb_zul_amh_swe_spa_slo_ewe_krd_hun_rom	-0.104202260318747	-0.268996038404729	0.788528594169022
738	sod_afr_amr_ger_bos_owc_aeg_hun_ewe_alb_por_nor_azi_bsq_pan_arw_swa_xho_guj_yor_ukr_ita_moo_ses_rom_wly_akn_bat_cze_mol_mcd_swe_hau_urd_spa_eng_rus_chh_kor_hin_tsw_vie_mao_aze_knd_pol_lit_amh_ben_fin_jpn_dgb_lda_tig_mlt_fre_tur_tag_mly_dyu_slo_est_gam_ind_grk_dut_fbf_prs_cnt_glc_sid_bul_tml_geo_zul_anl_ven_heb_uzb_jav_scr_swt_qcu_svk_sun_igb_mnd_bem_bam_ctl_tha_cic_lat_krd_tsn	0.192504445203337	0.447639851142232	0.655454100713797
739	alb_mlt_swt_ctl_fre_geo_bsq_sod_ven_tsn_zul_cnt_guj_afr_lat_fbf_mcd_owc_tig_dut_jpn_vie_chh_aeg_aze_dyu_hin_amh_sun_por_ewe_arw_dgb_svk_ger_eng_hau_bem_bat_krd_grk_xho_lit_cic_pan_ukr_tha_pol_glc_slo_mol_spa_bos_swe_anl_azi_mao_prs_bul_sid_gam_ses_qcu_ben_kor_nor_amr_yor_bam_moo_uzb_tsw_knd_akn_mnd_swa_est_tml_rom_urd_ind_lda_tur_jav_hun_scr_cze_fin_wly_rus_igb_tag_heb_mly_ita	0.726228126718855	1.76192518353457	0.0813679435228499
740	ger_swt_zul_tig_rus_sod_hau_bem_lat_por_bam_krd_xho_arw_scr_guj_yor_cic_bat_bul_aze_hun_mol_dyu_tag_tsn_mnd_sun_amr_pan_igb_jav_swe_wly_ewe_tur_ind_fre_pol_jpn_spa_akn_tsw_sid_est_ukr_slo_chh_gam_cze_amh_azi_nor_owc_geo_ses_ctl_afr_hin_anl_mly_lit_knd_alb_grk_moo_mcd_prs_ben_bos_vie_fin_bsq_ven_aeg_qcu_ita_eng_svk_cnt_tha_rom_heb_kor_lda_urd_mlt_fbf_tml_dut_mao_swa_uzb_dgb_glc	0.716651106050811	1.85715387585082	0.066454220918886
741	geo_cnt_mao_arw_hau_krd_bat_svk_cic_est_tig_alb_azi_swt_amr_jpn_lda_mnd_sid_hun_mol_jav_rom_tur_por_aeg_anl_mlt_bos_tag_grk_vie_fin_wly_akn_lat_aze_qcu_rus_tml_mcd_dyu_uzb_swa_zul_dgb_knd_fbf_ses_bsq_amh_sun_cze_urd_eng_igb_chh_hin_yor_nor_bem_dut_swe_pol_scr_ewe_ukr_ctl_ben_bul_kor_owc_tsw_spa_slo_bam_afr_glc_prs_xho_gam_tsn_ind_moo_ven_heb_guj_ger_mly_lit_tha_pan_ita_sod_fre	-0.516841309966217	-1.18173277755117	0.240324680520968
742	tsw_fbf_mol_rus_hin_pol_slo_hun_vie_ben_ewe_jpn_tig_owc_dut_bul_bem_ita_pan_bat_rom_cze_eng_mao_bsq_krd_gam_prs_tag_dyu_lda_svk_amh_ctl_tha_ven_tml_lit_akn_azi_knd_tsn_fre_xho_zul_anl_igb_bam_jav_por_urd_tur_arw_sod_mly_bos_dgb_spa_hau_heb_swa_lat_swt_alb_qcu_scr_est_uzb_sid_cnt_nor_afr_sun_mcd_aze_guj_glc_yor_fin_amr_mnd_geo_mlt_ger_ind_ses_wly_grk_cic_aeg_moo_swe_ukr_chh_kor	-0.803762827777352	-2.11658332957564	0.036965507999597
743	amh_mao_mly_svk_pol_bem_alb_eng_lat_swe_ven_wly_ben_sod_glc_slo_fin_tsn_guj_dyu_ukr_sun_por_owc_lit_azi_hun_hau_scr_kor_tha_swt_jpn_bul_cnt_tag_ctl_rom_sid_grk_est_jav_anl_vie_mnd_amr_zul_tsw_fbf_ind_fre_hin_yor_mlt_swa_ses_ewe_bam_bos_chh_ger_igb_afr_mcd_dgb_spa_rus_tur_arw_tig_qcu_pan_lda_dut_uzb_knd_aze_gam_cze_bat_prs_cic_nor_ita_tml_krd_aeg_heb_bsq_akn_moo_mol_xho_geo_urd	-0.544643771176876	-1.30814175258448	0.194049297268847
744	rus_ita_tsn_cic_fin_dyu_kor_yor_azi_por_xho_chh_bem_bul_mao_nor_est_dgb_mol_vie_afr_ses_aeg_aze_glc_spa_ger_mnd_swt_lda_bat_rom_gam_tha_tsw_mcd_bsq_grk_ukr_slo_dut_amr_akn_hin_ctl_prs_ewe_hun_mlt_krd_wly_urd_fbf_ben_igb_guj_qcu_jpn_eng_geo_moo_sid_fre_owc_sun_swa_uzb_ven_sod_jav_svk_tml_lat_pan_amh_ind_bos_anl_bam_heb_mly_lit_knd_tag_tur_arw_cze_alb_swe_zul_hau_scr_cnt_tig_pol	-0.189509269220867	-0.426621701022939	0.670640831261827
745	ben_sun_bul_nor_urd_tha_ven_fbf_igb_scr_swa_bsq_kor_uzb_prs_ind_svk_lit_ita_rom_slo_mly_gam_guj_krd_xho_chh_mol_zul_dgb_amr_fin_azi_knd_mcd_bem_spa_yor_grk_aze_dyu_mlt_tag_jpn_swt_hun_cnt_pan_hau_ctl_tig_mao_eng_fre_dut_rus_bat_alb_sod_tsw_tur_tsn_tml_glc_akn_cic_swe_cze_qcu_mnd_hin_afr_lda_pol_ewe_sid_moo_jav_ses_ger_lat_geo_arw_amh_aeg_ukr_bos_owc_est_heb_por_bam_wly_anl_vie	0.110075437659256	0.245881490605342	0.806315810715557
746	tag_swa_mao_fin_aze_slo_cnt_bos_spa_nor_fbf_ind_krd_bat_ven_amh_geo_cze_tsn_moo_fre_guj_azi_tsw_pol_hun_swe_ukr_zul_arw_uzb_mnd_ita_lat_wly_aeg_rus_bul_ses_anl_ewe_tur_chh_alb_xho_mcd_svk_gam_hin_jpn_grk_ben_por_ger_dgb_kor_qcu_bsq_ctl_sun_afr_dyu_tml_urd_tha_hau_igb_lit_vie_swt_sid_akn_sod_eng_lda_prs_glc_scr_est_jav_bem_heb_amr_mlt_mol_dut_rom_pan_knd_cic_bam_owc_mly_yor_tig	-0.371078932419486	-0.852636237124713	0.396051582569747
747	knd_mly_afr_grk_azi_cze_bam_fbf_ita_fre_krd_dyu_bul_hau_por_ven_dut_rus_jpn_nor_geo_owc_fin_bos_arw_swe_glc_aeg_tur_swa_tsn_tha_cic_ind_hun_slo_tsw_mcd_lat_hin_ukr_gam_wly_cnt_swt_sod_heb_est_ctl_anl_eng_alb_ger_mol_uzb_rom_bem_lit_dgb_aze_jav_ses_kor_spa_tig_vie_xho_qcu_lda_sid_moo_zul_urd_yor_amr_akn_pan_mao_mnd_mlt_chh_sun_guj_amh_ben_ewe_scr_tml_bat_svk_pol_tag_bsq_prs_igb	-0.318672336736179	-0.813022941387418	0.418281420291665
748	sod_bat_mnd_uzb_pan_nor_swe_svk_amr_ukr_anl_ita_ben_bos_hau_hun_wly_spa_jav_mly_mol_tag_jpn_kor_cnt_fbf_por_gam_bul_azi_amh_ven_zul_est_tig_ses_eng_mao_arw_sun_akn_rus_krd_swa_igb_chh_hin_bsq_yor_rom_mcd_mlt_xho_qcu_prs_vie_grk_alb_dgb_tsw_bam_heb_lat_scr_aeg_sid_ctl_lda_tml_swt_tur_lit_ger_owc_guj_ewe_tha_fre_geo_ind_slo_moo_dut_pol_bem_aze_cze_knd_cic_afr_urd_dyu_tsn_fin_glc	0.723229379249053	1.8149517906132	0.07275480765391
749	vie_bsq_ind_krd_arw_qcu_amr_glc_bat_aeg_tml_est_afr_eng_lda_wly_swa_jav_nor_moo_rom_slo_swt_prs_hun_mnd_anl_bul_zul_scr_akn_alb_mly_dyu_cze_aze_bos_ses_xho_rus_fbf_mao_grk_yor_sod_dut_ita_owc_tha_fin_heb_urd_igb_hin_tig_mol_ctl_ukr_swe_cic_tsw_azi_ben_tag_geo_uzb_sid_guj_por_bam_sun_pan_tur_kor_ewe_ven_amh_chh_jpn_pol_spa_cnt_fre_tsn_mcd_gam_mlt_hau_lat_ger_bem_dgb_lit_knd_svk	-0.186124228372297	-0.451277390433315	0.652840194790667
750	cic_heb_tml_glc_azi_chh_fbf_por_wly_tha_moo_aeg_eng_arw_est_fre_spa_rus_sod_tur_svk_mol_tsn_slo_bat_uzb_kor_krd_ben_ven_cnt_jav_yor_sid_lat_geo_mnd_sun_bul_owc_amr_hin_scr_alb_gam_pan_fin_grk_bsq_ctl_ewe_ita_rom_ses_swa_vie_cze_mcd_dyu_afr_prs_anl_dut_hau_jpn_igb_bos_xho_mao_pol_tig_amh_hun_lit_akn_guj_mly_dgb_bem_swe_lda_ind_tsw_nor_bam_knd_swt_aze_zul_urd_qcu_mlt_ukr_tag_ger	-0.0386549955092144	-0.0892371123218827	0.929085366385643
751	swt_kor_arw_gam_jpn_afr_knd_glc_eng_spa_alb_uzb_sod_urd_nor_scr_tsn_dgb_anl_vie_amh_hau_lat_chh_bam_zul_por_ses_qcu_tag_rus_akn_xho_fre_mlt_mol_est_rom_tml_moo_ewe_wly_swe_lda_tur_ind_heb_tsw_pol_bem_dut_mao_ben_mnd_bsq_geo_jav_grk_owc_lit_guj_igb_ctl_svk_pan_bat_ita_azi_yor_sid_cze_mcd_cic_ukr_fbf_krd_slo_dyu_ger_hun_prs_sun_tha_aze_amr_ven_aeg_swa_bos_cnt_tig_mly_hin_bul_fin	-0.540687325926889	-1.40063471457358	0.164651083426441
752	rus_dut_kor_por_ewe_ita_swa_ses_mao_mly_yor_lda_afr_ctl_krd_cic_chh_sod_tsw_moo_fre_geo_glc_rom_hin_scr_tsn_amh_bat_xho_ger_fin_hun_aeg_gam_ben_tur_igb_mcd_lat_tig_slo_spa_bos_mlt_akn_cnt_mol_cze_ven_jpn_owc_qcu_ukr_knd_est_bem_swt_zul_heb_amr_anl_fbf_nor_sun_grk_ind_pol_vie_dgb_tag_guj_dyu_bul_lit_arw_jav_hau_urd_tml_sid_bam_uzb_wly_aze_pan_tha_eng_azi_bsq_mnd_alb_swe_svk_prs	-0.0109489958326556	-0.0252587141762556	0.979902724333992
753	est_tsw_rus_swa_chh_fin_geo_knd_jav_fre_hau_yor_slo_akn_hun_cze_amr_nor_bam_sun_anl_tig_swt_mnd_cnt_pol_afr_heb_bat_ewe_spa_tha_tur_ita_uzb_guj_mao_tag_ven_owc_amh_rom_tml_aze_eng_lda_cic_bul_qcu_jpn_bos_ses_sod_bem_gam_swe_mly_ukr_dyu_ctl_dut_glc_sid_xho_mol_mlt_ben_prs_svk_vie_igb_moo_ind_lat_dgb_wly_tsn_por_grk_aeg_hin_alb_fbf_zul_mcd_kor_urd_arw_ger_bsq_azi_lit_krd_scr_pan	-0.882382284125382	-2.46305744868213	0.0156156962151055
754	bsq_amh_fre_ewe_bos_lit_lda_qcu_swe_ind_mlt_cic_tha_knd_glc_tur_ita_sid_aze_ukr_moo_ger_rus_guj_vie_azi_alb_sod_jpn_prs_swt_jav_grk_spa_tsn_geo_mol_aeg_hin_krd_chh_igb_gam_dut_cnt_yor_afr_tag_fin_nor_svk_xho_bam_akn_mcd_heb_zul_dyu_bat_eng_hau_mao_anl_owc_swa_tml_est_slo_mly_hun_por_fbf_tsw_uzb_bem_kor_tig_rom_ben_ses_urd_mnd_pan_pol_sun_arw_ctl_bul_wly_dgb_lat_ven_cze_amr_scr	-0.29453294776328	-0.751996746282728	0.453952032208996
755	hin_jpn_cic_zul_akn_pan_ewe_uzb_alb_ukr_spa_prs_xho_guj_urd_hau_wly_lat_afr_geo_swt_bem_bul_amh_fbf_eng_mcd_tsw_lit_lda_bsq_cnt_scr_mnd_moo_tur_hun_swa_amr_ven_arw_ger_bos_ita_fre_slo_svk_tha_ctl_kor_krd_igb_ind_dut_tig_vie_pol_fin_dyu_heb_gam_aeg_mao_dgb_mol_ses_por_nor_rom_ben_knd_est_grk_jav_bam_owc_cze_azi_swe_glc_rus_sod_chh_sid_aze_sun_mlt_tml_bat_mly_anl_qcu_tsn_tag_yor	NA	NA	NA
756	dgb_bam_ewe_mao_jav_bos_afr_sid_spa_sod_bsq_fre_arw_fin_ukr_geo_lit_tur_yor_igb_gam_zul_tha_alb_cic_bem_rom_swt_urd_cnt_fbf_aze_anl_dyu_ind_eng_tsn_dut_ben_ctl_aeg_bul_vie_glc_prs_mlt_ita_pol_hau_rus_kor_tml_swa_knd_est_ven_amr_cze_mnd_lat_chh_guj_swe_qcu_wly_ger_pan_lda_bat_svk_por_krd_nor_azi_owc_grk_scr_akn_tig_tsw_mcd_moo_mol_hun_amh_jpn_hin_sun_uzb_slo_tag_heb_mly_ses_xho	-0.877817862044787	-2.06004840511702	0.0421878197794137
757	swa_por_sid_fre_mly_bat_bul_owc_tsw_azi_sun_afr_hau_bos_bsq_tig_glc_mcd_lit_rus_ger_igb_tur_vie_fbf_hun_uzb_ses_ind_tml_swe_zul_nor_amr_heb_ben_chh_qcu_prs_aze_xho_mol_yor_ven_grk_anl_cze_lat_ewe_krd_rom_mao_bam_jpn_bem_sod_arw_dut_mlt_lda_cic_cnt_guj_moo_gam_dgb_wly_tag_urd_akn_svk_fin_kor_alb_ita_dyu_jav_est_amh_tha_knd_scr_swt_pan_slo_mnd_geo_ctl_tsn_pol_hin_eng_aeg_spa_ukr	0.0439490464312488	0.103827484098466	0.917529833188044
758	swe_por_igb_ewe_bam_bem_mcd_lit_vie_amh_amr_tig_jav_rom_mnd_akn_heb_aze_hin_bsq_moo_bat_ses_fbf_svk_dgb_owc_slo_grk_qcu_tag_scr_spa_tur_mao_sod_aeg_nor_dyu_lat_fre_dut_pan_lda_ctl_guj_zul_ind_mly_wly_eng_prs_chh_geo_fin_hau_yor_xho_ben_tha_est_arw_kor_cnt_sun_hun_ukr_bul_uzb_pol_jpn_ger_anl_azi_ita_bos_cze_afr_sid_cic_swt_glc_mol_urd_mlt_tml_swa_tsw_knd_rus_ven_tsn_alb_gam_krd	-0.221847742140171	-0.598676967265321	0.550843749563261
759	amh_yor_tsn_sod_hun_moo_igb_lit_ses_gam_cic_hin_afr_dut_amr_hau_sid_jav_bam_nor_guj_fre_fin_scr_glc_aeg_mol_est_cnt_zul_anl_bos_qcu_slo_urd_ukr_tha_alb_rom_jpn_svk_rus_tag_ewe_bem_arw_tur_mnd_sun_dgb_uzb_ctl_swa_ven_pan_krd_akn_vie_tig_prs_dyu_xho_tsw_geo_bat_mlt_ben_wly_mao_cze_aze_heb_bsq_ita_mcd_swt_owc_tml_fbf_azi_grk_eng_lat_chh_mly_spa_lda_ger_kor_ind_bul_por_knd_swe_pol	0.306105961005225	0.725464133428303	0.469988941799634
760	prs_cze_amh_rus_ctl_ita_lda_xho_anl_azi_aeg_ukr_qcu_grk_kor_mol_geo_ger_svk_bul_chh_nor_hin_cic_hau_bam_fre_mlt_fin_tml_alb_ewe_igb_sid_fbf_lat_heb_tur_scr_moo_bat_por_yor_aze_mnd_jav_guj_akn_est_dyu_ses_spa_bsq_sod_lit_bem_owc_tha_glc_tag_ben_tig_slo_eng_cnt_ven_pan_tsw_wly_zul_uzb_mao_knd_gam_rom_arw_mcd_tsn_afr_ind_swt_swe_pol_urd_dut_swa_mly_jpn_hun_amr_bos_sun_vie_krd_dgb	-0.124555073182354	-0.292398253658946	0.770633477765339
761	aze_gam_tig_prs_pan_ven_ger_sid_lit_dut_jav_yor_hau_mnd_jpn_sod_arw_igb_scr_ctl_ses_amr_ita_ben_swe_lda_fbf_bat_hin_knd_mol_dyu_afr_tsw_moo_krd_tha_mcd_kor_geo_tur_tsn_mlt_eng_akn_dgb_rom_mly_swa_swt_svk_cic_bul_chh_cze_owc_qcu_pol_tag_guj_tml_azi_spa_amh_lat_nor_est_aeg_fre_uzb_heb_bem_fin_sun_bam_ind_anl_glc_vie_mao_ewe_bos_rus_xho_zul_urd_cnt_por_wly_alb_slo_bsq_grk_ukr_hun	-0.0756517417408189	-0.178594929228484	0.858644258406262
762	pol_arw_alb_prs_amr_jpn_spa_eng_glc_mlt_mol_ses_slo_gam_bsq_lat_ben_lit_vie_ewe_ukr_cnt_guj_krd_ctl_dut_dgb_anl_uzb_akn_rom_bul_jav_fre_hin_fin_knd_swa_sod_cic_mly_tag_heb_grk_owc_est_pan_xho_dyu_tml_aeg_ven_scr_tsw_mcd_bos_tig_mao_rus_hau_ita_afr_yor_sun_chh_svk_nor_wly_amh_qcu_azi_lda_swt_moo_sid_hun_fbf_igb_mnd_ger_cze_urd_ind_por_geo_bem_swe_aze_zul_tur_tha_kor_bam_bat_tsn	-0.417047789358203	-0.953989260102312	0.342562155540685
763	qcu_svk_jpn_tur_aeg_lit_mao_lda_yor_guj_kor_lat_knd_hau_ven_ses_swt_urd_grk_vie_alb_tag_tsw_ger_swa_pol_hin_fre_fin_spa_prs_ewe_aze_slo_mlt_hun_xho_tha_igb_scr_ind_amr_anl_bos_est_azi_gam_bem_heb_sod_arw_bul_ctl_tig_dyu_bam_krd_mly_dgb_bsq_cze_ben_owc_rus_cnt_tsn_glc_geo_jav_ita_cic_chh_wly_tml_mol_bat_moo_akn_sid_sun_zul_mcd_pan_ukr_swe_rom_amh_dut_por_nor_afr_uzb_fbf_mnd_eng	0.189479648222091	0.450212503961497	0.653604967085246
764	eng_krd_azi_knd_tsn_dyu_guj_aeg_rus_nor_heb_afr_bsq_dut_slo_owc_arw_alb_geo_rom_zul_sod_hin_hun_bos_tml_por_pan_spa_sun_jpn_mao_fre_prs_tag_ind_cze_bat_ewe_mnd_wly_swa_urd_chh_lda_tur_kor_bul_sid_tha_scr_vie_ita_tsw_lat_xho_svk_swt_ven_est_gam_mol_anl_grk_mlt_moo_bem_aze_ses_akn_qcu_pol_lit_uzb_ben_swe_ukr_dgb_tig_fbf_amr_ger_glc_hau_ctl_mcd_yor_cnt_bam_cic_amh_mly_jav_igb_fin	0.278819259470337	0.634520106236273	0.527299287899968
765	ukr_ita_bsq_tig_akn_ind_eng_aeg_est_swt_fbf_mcd_guj_owc_pan_fin_scr_rus_heb_mol_bos_lit_swa_ven_gam_ctl_knd_geo_hau_jav_spa_krd_lat_bam_sid_fre_tsw_amh_ses_amr_ger_dut_yor_kor_tag_hin_swe_uzb_tml_slo_mlt_cnt_bat_anl_tsn_arw_afr_xho_ben_tha_azi_glc_bem_jpn_rom_mao_wly_por_qcu_aze_sod_cze_mnd_tur_chh_urd_dyu_ewe_igb_alb_mly_zul_vie_svk_moo_pol_lda_nor_dgb_hun_cic_prs_bul_sun_grk	-0.828756499956094	-2.2661409500446	0.0257617432285625
766	cic_heb_ger_bem_bos_dgb_rus_hun_lit_por_bat_ukr_azi_nor_geo_ewe_vie_pan_lda_alb_swe_qcu_ita_fbf_igb_arw_sun_swa_aeg_guj_tig_akn_lat_tur_yor_svk_mnd_hau_scr_uzb_ven_fin_mao_zul_moo_ind_bam_sod_xho_dut_prs_ben_anl_dyu_mlt_eng_spa_wly_amh_afr_aze_glc_hin_amr_jav_tha_chh_ses_rom_slo_pol_owc_tml_tag_mcd_cnt_bsq_mol_tsw_grk_sid_urd_bul_krd_cze_swt_ctl_jpn_est_tsn_gam_fre_kor_mly_knd	0.0523587692938701	0.131490579131942	0.895671281013978
767	chh_afr_xho_azi_est_ukr_kor_anl_sun_igb_jav_tha_slo_amh_bem_scr_jpn_cic_por_eng_ven_sid_mnd_ctl_tml_aeg_geo_ewe_owc_dyu_prs_sod_grk_swe_guj_pol_bos_lat_knd_fin_uzb_bam_amr_wly_mcd_tig_rus_hun_tur_hau_tag_gam_bul_ben_bat_mol_yor_alb_ita_krd_ses_aze_moo_akn_ind_bsq_nor_rom_spa_mao_cze_tsn_arw_svk_lit_mly_hin_qcu_dgb_zul_glc_urd_swa_tsw_ger_heb_fbf_swt_cnt_lda_fre_mlt_pan_dut_vie	NA	NA	NA
768	tha_gam_ewe_mly_bam_alb_rus_anl_lit_yor_mlt_ses_cze_swa_lda_pan_sid_jav_glc_hun_amh_chh_dgb_tsw_qcu_por_uzb_zul_prs_geo_scr_tur_igb_bsq_vie_ukr_ger_tsn_wly_eng_bul_amr_swe_guj_mao_swt_ben_azi_est_fbf_moo_pol_arw_slo_sun_ven_cic_mnd_dut_sod_jpn_rom_knd_svk_aeg_mcd_owc_kor_bos_spa_tml_krd_xho_tag_bem_ctl_grk_hin_cnt_lat_tig_afr_bat_ind_urd_hau_nor_fre_dyu_heb_fin_aze_mol_ita_akn	0.184567997984729	0.457450064758754	0.648414470457055
769	bam_ctl_ind_hin_eng_cic_guj_cze_bem_alb_lda_glc_ukr_mly_bos_hau_aeg_dgb_ita_jpn_slo_zul_igb_svk_knd_ben_afr_bat_bsq_spa_tig_ven_rom_owc_fbf_anl_akn_grk_geo_lit_tsn_aze_cnt_tag_pan_mlt_tha_tml_nor_bul_amr_sun_prs_por_chh_qcu_krd_ger_fre_moo_uzb_scr_ewe_lat_dut_mao_tsw_hun_sid_pol_kor_vie_mol_mnd_tur_rus_arw_azi_mcd_swe_swa_sod_swt_gam_est_ses_jav_amh_heb_xho_yor_dyu_wly_fin_urd	NA	NA	NA
770	bat_rus_hin_jav_gam_bem_amr_dut_mly_mnd_swa_cze_pol_geo_bul_hun_sun_scr_aze_igb_afr_ewe_amh_moo_bam_tsn_ger_arw_tsw_cnt_ukr_swt_tha_grk_knd_chh_xho_nor_sid_tur_lda_azi_mcd_ind_dyu_ses_alb_mlt_rom_krd_akn_urd_cic_lit_wly_prs_tag_bsq_fin_ven_por_fre_heb_owc_sod_spa_qcu_ben_pan_zul_uzb_guj_fbf_mol_vie_glc_tml_ctl_jpn_swe_ita_bos_aeg_anl_kor_tig_mao_eng_dgb_lat_yor_hau_est_slo_svk	-0.847918451722145	-1.96780154567382	0.0520697487048331
771	bul_mnd_heb_hau_mcd_ven_dyu_est_bos_por_akn_amh_swa_jav_bem_igb_lda_mao_sid_jpn_mol_yor_swt_urd_tml_fre_gam_hin_ewe_grk_azi_cic_ind_chh_alb_fin_vie_fbf_moo_spa_bsq_scr_ctl_afr_amr_swe_bat_tha_aze_ukr_rus_lat_uzb_knd_krd_nor_qcu_tur_dgb_mlt_lit_cnt_eng_svk_guj_tsn_tig_owc_tsw_arw_slo_cze_sod_geo_bam_aeg_dut_kor_zul_rom_xho_ita_hun_sun_tag_prs_ger_anl_ses_wly_pol_mly_pan_glc_ben	-0.421957546191196	-1.02031614048419	0.310225454339288
772	bul_swt_ita_prs_krd_pan_zul_mlt_mcd_afr_xho_ven_mol_tur_ind_bat_geo_knd_jav_bem_aze_uzb_urd_lat_guj_aeg_glc_mly_fin_est_dut_arw_bsq_jpn_sid_ukr_kor_lit_swa_hau_chh_rus_tha_dyu_amh_vie_qcu_bos_heb_ses_lda_ben_yor_slo_cic_rom_scr_pol_owc_fre_tig_swe_hun_gam_tag_tsn_amr_moo_igb_fbf_nor_cze_cnt_ewe_ger_grk_azi_alb_hin_mao_spa_ctl_akn_mnd_sun_tsw_dgb_wly_sod_svk_eng_anl_por_bam_tml	-0.463973118374023	-1.20003172930642	0.233175088134753
773	kor_ewe_pan_por_mao_lda_svk_hun_eng_dyu_pol_cze_afr_gam_azi_alb_jav_lat_jpn_mcd_ctl_sun_aze_yor_guj_bos_tha_cnt_heb_dut_krd_hin_ind_ger_zul_mly_akn_arw_ukr_lit_amr_fre_uzb_est_sid_mol_urd_sod_tsw_tag_bul_ben_mnd_nor_glc_spa_igb_grk_knd_rom_vie_wly_tml_ven_xho_tig_moo_bem_chh_prs_mlt_bsq_swa_tur_slo_cic_swt_geo_owc_anl_aeg_hau_ita_scr_qcu_ses_fbf_bat_amh_swe_dgb_fin_bam_tsn_rus	0.129595081226543	0.294472751871386	0.769052972365635
774	yor_alb_tsw_chh_sun_ctl_gam_akn_igb_cic_ger_bsq_mol_ses_tml_spa_moo_afr_tha_sid_rom_ukr_bat_tsn_xho_swe_zul_mcd_fbf_jav_eng_mlt_vie_slo_tig_cnt_uzb_sod_lat_cze_ita_nor_fin_knd_pol_wly_geo_qcu_arw_ewe_tur_hau_mly_prs_jpn_ben_lit_hun_fre_bos_ven_amh_grk_kor_lda_amr_por_dyu_rus_mao_urd_pan_aze_bam_anl_svk_bem_mnd_ind_swa_tag_bul_dgb_est_guj_swt_owc_aeg_glc_dut_azi_hin_heb_scr_krd	0.305275081745553	0.759950394305569	0.449206453689138
775	bam_aze_guj_gam_bos_afr_ita_dgb_wly_bem_ind_ben_tsn_glc_yor_chh_tig_hun_cze_tag_sun_hau_por_fre_ewe_lit_pol_swt_qcu_bul_alb_moo_sod_hin_heb_anl_dyu_mnd_sid_arw_geo_swe_owc_mao_aeg_tml_amr_lda_bat_prs_spa_cnt_cic_fbf_krd_akn_uzb_mol_rus_scr_ger_lat_igb_tur_slo_bsq_rom_mly_ven_pan_tsw_fin_vie_mlt_mcd_ctl_svk_grk_amh_est_azi_zul_jpn_eng_nor_tha_ukr_jav_knd_kor_dut_swa_ses_urd_xho	0.419439879618098	1.04352431410706	0.299410499135646
776	afr_knd_akn_prs_rom_amh_chh_bos_vie_ses_qcu_mnd_uzb_cic_swa_gam_mlt_tig_fin_ind_tml_hun_sun_zul_mcd_mao_amr_lat_hau_wly_jpn_owc_ben_tha_bsq_swt_anl_hin_pan_bul_heb_ita_ewe_ven_svk_krd_tag_nor_swe_geo_tsw_bat_arw_lit_igb_lda_est_bem_eng_slo_yor_sid_alb_por_grk_spa_fbf_mol_urd_aze_rus_ukr_jav_aeg_cnt_azi_sod_dyu_moo_pol_xho_ger_dut_scr_cze_mly_kor_bam_glc_ctl_fre_dgb_guj_tur_tsn	0.0573119884916625	0.132205152510655	0.895107637701358
777	amr_arw_fre_afr_azi_por_tag_wly_geo_vie_grk_scr_svk_lda_prs_tha_uzb_bul_nor_amh_mao_swt_kor_zul_lit_akn_gam_mlt_jav_ita_fin_ses_aeg_dut_fbf_hun_xho_qcu_tur_bem_ben_ukr_chh_anl_hin_knd_sid_aze_slo_bat_sun_alb_mcd_ind_hau_cic_swe_pol_sod_tig_jpn_rom_dyu_bos_bam_ctl_tsw_pan_moo_tml_owc_krd_ger_dgb_heb_tsn_eng_ewe_ven_est_igb_yor_rus_bsq_spa_mnd_guj_cze_lat_swa_mly_cnt_mol_urd_glc	-0.39508446640763	-0.944682633256285	0.347268798725688
778	fre_uzb_svk_cnt_bat_anl_ukr_pan_tml_hun_sid_cic_dyu_ben_guj_bam_hau_lit_sun_ita_swe_amr_jpn_mly_lat_mlt_spa_wly_swt_mnd_aeg_mcd_dut_tag_gam_glc_chh_amh_knd_ger_ind_tig_sod_rus_xho_hin_ses_geo_owc_ven_bos_azi_krd_tsn_bem_est_bsq_mol_akn_bul_urd_ewe_mao_qcu_jav_rom_cze_lda_grk_swa_nor_heb_moo_tur_zul_ctl_alb_afr_scr_prs_eng_tsw_igb_kor_por_tha_aze_arw_fin_vie_dgb_slo_yor_fbf_pol	-0.131227162447375	-0.328979878889673	0.742910588795085
779	eng_hin_fbf_nor_anl_swa_fre_xho_mcd_sod_aeg_akn_kor_bem_uzb_ukr_ger_scr_ita_ewe_guj_igb_gam_dgb_mao_bul_azi_aze_hau_swe_cnt_mol_heb_hun_arw_wly_jpn_mnd_tur_tag_pol_mlt_zul_lat_swt_amr_svk_bos_tig_spa_jav_amh_bam_fin_est_urd_yor_glc_geo_lda_vie_prs_afr_krd_cze_slo_moo_bsq_dyu_lit_owc_tml_ctl_pan_knd_ven_sid_chh_tha_tsn_rom_alb_cic_rus_bat_mly_ses_ind_por_tsw_dut_sun_ben_qcu_grk	-0.101209124035134	-0.242256868124961	0.809114565603944
780	guj_slo_spa_ctl_pol_eng_fre_nor_ben_mly_dyu_xho_dut_ses_anl_heb_bos_azi_tag_ukr_mol_hun_bem_cze_tha_wly_lat_fbf_swt_aze_sun_knd_kor_ger_qcu_ind_fin_cnt_igb_chh_owc_bam_amr_swe_gam_mcd_tml_ven_sid_akn_aeg_est_grk_svk_tsw_zul_mlt_arw_geo_lda_moo_urd_dgb_cic_mao_bat_bul_jpn_ita_rom_jav_alb_por_pan_bsq_scr_rus_tig_hau_ewe_vie_tur_tsn_mnd_afr_hin_krd_lit_yor_uzb_prs_amh_glc_swa_sod	-0.0604867366699819	-0.149902899556322	0.881165845767777
781	mol_lat_fbf_ben_mlt_bam_por_bos_lda_ctl_swt_svk_fin_mnd_tag_sun_tml_krd_rus_jav_mao_cnt_yor_azi_swe_knd_anl_akn_pol_grk_ind_tig_owc_ger_xho_hun_vie_nor_geo_qcu_mcd_wly_sod_sid_bem_aeg_prs_uzb_aze_ven_mly_ewe_zul_dut_kor_arw_chh_pan_glc_bsq_amr_lit_est_jpn_tha_amh_ita_eng_hin_tsw_cic_bul_alb_moo_dyu_dgb_guj_hau_fre_igb_bat_gam_spa_urd_tur_swa_afr_ukr_scr_slo_rom_cze_ses_tsn_heb	-0.0866314063911537	-0.188713210598698	0.85072880057445
782	mao_dut_nor_vie_cic_sod_alb_kor_amr_aeg_swt_dgb_tur_tag_scr_est_lat_azi_fbf_gam_cnt_krd_svk_ctl_jav_fre_guj_ita_xho_ewe_lda_akn_moo_wly_qcu_bat_hin_ukr_bam_mcd_tsw_arw_heb_por_ben_yor_dyu_bsq_bul_amh_bem_uzb_zul_tig_chh_sun_tml_fin_lit_tha_sid_mol_slo_swe_rus_rom_ses_pan_prs_swa_mlt_pol_igb_anl_ven_hau_eng_ger_jpn_hun_knd_spa_geo_glc_urd_aze_owc_cze_afr_grk_tsn_bos_mnd_ind_mly	-1.44982229002108	-3.63650637607266	0.000453201035660067
783	mao_bem_azi_tsn_wly_kor_dyu_mly_prs_bul_knd_vie_moo_igb_mcd_guj_jpn_dut_akn_lat_geo_urd_scr_aze_fin_mnd_afr_anl_yor_swt_cnt_ben_grk_rus_alb_rom_ses_tha_svk_ita_amh_hin_pol_fbf_zul_ukr_tag_slo_owc_swa_ven_spa_heb_qcu_ind_lit_bos_dgb_est_por_amr_tur_tsw_mol_uzb_bsq_bam_nor_tig_swe_cze_cic_jav_ewe_lda_hun_eng_ger_mlt_ctl_bat_sod_sun_pan_aeg_fre_gam_xho_sid_glc_krd_tml_arw_hau_chh	0.278538675786455	0.729992475879717	0.467229595587865
784	gam_qcu_tig_yor_owc_wly_lda_alb_lat_ind_dgb_ven_amr_krd_ukr_por_bem_tag_pan_hun_sid_ben_bul_geo_bsq_mly_lit_hin_sod_jpn_tha_vie_azi_prs_swt_afr_mao_tml_jav_urd_ses_tur_hau_spa_fin_bos_amh_aze_eng_est_bat_cnt_xho_swe_bam_scr_ewe_tsn_ita_uzb_zul_sun_mcd_ger_anl_fbf_guj_rus_pol_ctl_arw_svk_tsw_swa_cze_heb_rom_mlt_aeg_mol_dut_slo_glc_akn_moo_grk_cic_knd_kor_igb_mnd_dyu_chh_nor_fre	0.422284043302047	0.948711198917141	0.345226321472672
785	swt_ben_mao_jav_yor_gam_pol_ewe_alb_pan_vie_ses_ctl_dgb_lat_hun_hau_tig_qcu_rom_anl_bat_lit_por_rus_tsn_glc_swe_zul_tml_svk_mnd_ita_fin_geo_cze_wly_sun_igb_heb_tur_tsw_cic_fbf_urd_ukr_amr_ger_eng_slo_azi_mly_krd_prs_tha_xho_mcd_tag_aze_kor_nor_grk_spa_owc_fre_aeg_afr_est_bos_sid_chh_uzb_knd_cnt_bsq_dyu_bem_scr_akn_moo_bul_ven_lda_sod_jpn_guj_bam_arw_mol_dut_hin_amh_mlt_ind_swa	0.488792096831338	1.14714089907949	0.254266029793318
786	alb_amr_uzb_pol_azi_hin_knd_fin_swt_eng_akn_ind_igb_sod_ctl_bem_tsw_ewe_sid_arw_mly_zul_amh_grk_bat_tur_moo_vie_ger_xho_lat_heb_lit_tha_spa_bul_dgb_cic_nor_swe_hun_cze_hau_svk_glc_cnt_fbf_kor_owc_sun_scr_bam_ukr_jav_bsq_gam_chh_aze_tag_jpn_krd_mlt_aeg_ses_tig_guj_bos_pan_tml_slo_yor_mao_anl_urd_fre_geo_tsn_swa_afr_wly_prs_rom_mcd_mnd_ven_ben_dyu_rus_est_dut_por_qcu_ita_mol_lda	-0.270052380579782	-0.621613771277372	0.53571669142058
787	amr_anl_yor_moo_dut_spa_lat_amh_dgb_mcd_lda_geo_scr_grk_akn_tig_eng_heb_mlt_swt_arw_owc_bul_ukr_pan_aeg_swe_krd_ewe_fbf_urd_fin_cic_ger_fre_igb_est_slo_glc_dyu_jav_afr_bem_aze_sid_sun_alb_vie_hun_svk_mao_tha_pol_cze_hau_cnt_kor_por_prs_azi_bsq_tml_nor_xho_zul_tsw_tag_bat_ita_hin_ven_swa_bos_jpn_ctl_ind_gam_sod_knd_bam_uzb_mly_ben_mnd_lit_wly_tur_mol_rom_chh_tsn_rus_guj_ses_qcu	-0.0478513806930792	-0.109488552090601	0.91305090854179
788	ses_dut_wly_alb_cze_ctl_bos_rom_kor_bsq_mlt_ger_xho_fre_scr_lat_slo_cic_owc_spa_urd_tag_ukr_lit_igb_cnt_fin_bam_bat_vie_pol_tha_qcu_bem_mol_eng_dgb_akn_anl_jpn_dyu_guj_glc_uzb_bul_moo_tml_chh_ven_ben_rus_svk_jav_mly_tig_est_hun_aeg_azi_sid_fbf_mao_afr_swa_lda_grk_tur_nor_hin_zul_pan_aze_amr_krd_ind_sod_hau_amh_por_gam_knd_ewe_yor_ita_tsn_geo_tsw_mcd_swt_arw_prs_mnd_sun_swe_heb	-0.528939216446183	-1.26862813216787	0.207739993963333
789	mly_prs_uzb_aze_sod_mcd_swe_lat_aeg_est_ewe_cnt_eng_guj_mlt_amh_arw_jav_nor_ben_bam_lit_amr_pol_dgb_dyu_scr_bem_ukr_ita_urd_dut_jpn_heb_fin_tsw_geo_kor_moo_glc_ind_fbf_hin_pan_bos_sid_tag_qcu_bsq_knd_ctl_bul_vie_akn_swt_grk_bat_spa_afr_por_owc_slo_cic_fre_tig_mnd_ven_igb_anl_wly_yor_hun_tml_cze_ses_lda_sun_ger_tha_mol_rom_gam_xho_rus_swa_azi_hau_zul_svk_mao_krd_chh_tsn_alb_tur	-0.611782366518994	-1.41294249697762	0.161010715928481
790	bsq_lit_alb_amh_qcu_fin_scr_mnd_bul_sid_sod_tml_prs_mol_amr_swa_ctl_owc_igb_uzb_slo_bat_pan_tsw_chh_fre_por_est_tig_yor_tsn_swe_bam_sun_jpn_guj_kor_mao_aeg_svk_mcd_cze_pol_ben_wly_dyu_xho_glc_ewe_fbf_bos_dgb_ger_cic_ind_tag_bem_nor_tha_mlt_swt_grk_zul_hau_akn_ses_lda_arw_heb_eng_jav_azi_aze_rus_geo_urd_ukr_spa_lat_gam_anl_vie_knd_tur_mly_cnt_hin_krd_ven_moo_rom_afr_dut_ita_hun	-0.704052674221096	-1.7712831723002	0.079789528805265
791	azi_lit_bsq_ukr_mlt_fbf_arw_ind_dut_igb_rus_amh_fre_fin_aeg_dyu_akn_cic_cnt_rom_cze_heb_ger_sod_por_ben_bul_bos_anl_hun_xho_bem_jav_gam_bat_sid_lda_ctl_tha_mol_aze_mcd_hin_ewe_wly_swt_dgb_amr_tag_alb_eng_ita_uzb_slo_swa_mao_swe_knd_scr_prs_vie_urd_ses_nor_est_yor_svk_geo_krd_tml_mnd_zul_afr_tig_glc_kor_qcu_guj_lat_tsw_sun_hau_tur_mly_grk_moo_ven_chh_bam_tsn_owc_pol_pan_jpn_spa	-0.52615816086568	-1.22506269960937	0.223645328538107
792	pol_aze_fbf_owc_qcu_swa_lit_knd_bat_tig_dgb_ctl_sid_igb_dyu_akn_arw_glc_bem_cic_por_xho_dut_heb_gam_alb_chh_moo_vie_lda_jav_bos_tur_ven_anl_rus_urd_hin_fre_wly_hun_yor_kor_ses_ger_svk_ind_sun_spa_mao_swt_tml_grk_jpn_aeg_ukr_bul_afr_lat_nor_hau_bam_rom_swe_tha_ewe_prs_scr_zul_geo_bsq_mly_azi_mlt_est_mcd_amh_krd_uzb_fin_guj_tsw_tsn_mol_cnt_ita_tag_mnd_pan_ben_eng_sod_slo_cze_amr	0.112936515153552	0.25961549756778	0.795734229581013
793	svk_igb_cnt_bul_knd_grk_alb_fbf_zul_prs_spa_amr_yor_hun_ita_urd_swa_hin_dut_arw_wly_gam_ind_xho_rus_bos_pan_amh_fin_kor_cic_mlt_lda_rom_eng_lit_ven_ctl_mao_mly_glc_dgb_bat_sod_est_sid_owc_tsn_tig_tsw_dyu_cze_azi_moo_bam_krd_swe_swt_ewe_geo_tag_bem_pol_aze_uzb_ger_scr_qcu_sun_por_jav_akn_mnd_mcd_guj_bsq_tha_hau_nor_anl_heb_ben_afr_ukr_tur_jpn_vie_slo_lat_tml_ses_aeg_mol_chh_fre	0.493942014277215	1.29593184371473	0.198206006565613
794	grk_dut_pan_mcd_mnd_aze_afr_jav_ses_qcu_uzb_rus_lat_arw_bam_tur_fre_tsn_moo_dgb_mlt_urd_glc_svk_owc_jpn_lda_swa_dyu_swe_tsw_nor_anl_ind_zul_bem_fin_sun_por_bat_tha_fbf_slo_bsq_ukr_cze_amr_mol_heb_alb_hau_tag_hun_knd_gam_cic_ctl_ben_bul_igb_ita_wly_vie_bos_hin_akn_tig_swt_sid_spa_lit_est_geo_scr_yor_tml_kor_ewe_krd_ger_eng_cnt_guj_pol_xho_azi_prs_amh_ven_mly_aeg_rom_chh_sod_mao	-0.192039872946139	-0.49653223653612	0.620690574671051
795	jpn_tml_vie_mly_cic_tag_tsn_yor_fin_ger_cze_jav_bos_bem_dut_aeg_bul_hin_rom_ukr_bat_glc_cnt_xho_nor_pol_dyu_sod_uzb_anl_kor_gam_arw_slo_ctl_lat_dgb_bsq_pan_heb_urd_swt_ewe_azi_ven_prs_guj_sun_lit_alb_swe_svk_amr_ses_geo_hun_akn_ben_chh_fbf_bam_por_owc_eng_knd_zul_mlt_mcd_hau_afr_tsw_moo_rus_mao_ind_qcu_grk_swa_krd_ita_fre_wly_tur_mol_est_tha_aze_scr_tig_spa_mnd_sid_igb_amh_lda	-0.259687141162093	-0.663860366003322	0.508422141371912
796	glc_bos_afr_guj_tur_slo_bsq_sun_ewe_est_mnd_owc_ben_kor_mlt_pol_grk_sid_akn_tig_sod_ind_tag_dgb_rom_swe_cic_igb_mcd_mol_aze_mly_rus_dyu_amh_xho_tsw_ctl_lit_dut_jpn_arw_ukr_krd_chh_nor_tsn_hau_cze_spa_lda_jav_ger_moo_knd_bem_svk_swt_mao_uzb_ven_urd_fin_amr_hin_vie_yor_prs_alb_ita_azi_anl_wly_bam_hun_scr_gam_qcu_zul_geo_eng_ses_heb_bat_cnt_fre_bul_aeg_por_tha_tml_fbf_lat_swa_pan	-0.511453610820935	-1.33488965389113	0.185171151419065
797	ctl_heb_cnt_hun_pan_knd_chh_cic_svk_slo_hau_anl_igb_tag_jav_lat_tha_sid_urd_dgb_mol_amr_dyu_fin_fbf_vie_ita_bsq_ind_bos_bem_ger_bat_pol_tsn_wly_amh_akn_ewe_zul_hin_mao_prs_spa_aeg_swt_est_owc_cze_kor_tsw_guj_lit_ben_qcu_krd_rus_afr_gam_sod_por_lda_ses_yor_glc_swe_rom_scr_xho_nor_bul_dut_mcd_mlt_fre_tig_grk_swa_eng_jpn_tml_uzb_mnd_sun_azi_ukr_arw_mly_aze_alb_moo_ven_bam_geo_tur	1.02102473448783	2.38154068688306	0.0192778038695887
798	grk_pol_amh_sod_mao_chh_eng_hau_yor_vie_nor_tha_hun_ven_mlt_bam_sun_azi_ewe_scr_pan_svk_krd_igb_ger_cnt_bem_hin_bat_slo_tsw_tag_lit_xho_aeg_swt_moo_ukr_arw_tsn_por_tml_tig_fin_dut_zul_jav_dgb_sid_mnd_afr_fbf_urd_jpn_uzb_ind_gam_glc_qcu_geo_heb_kor_mcd_prs_amr_ctl_cze_ben_cic_swa_swe_ita_lda_guj_mly_mol_alb_bos_anl_wly_knd_spa_dyu_rom_fre_est_bul_lat_rus_owc_bsq_ses_tur_aze_akn	-0.130377695211629	-0.305118166995961	0.760957980681519
799	bat_hau_tha_grk_ita_svk_mlt_rom_lda_afr_hin_bos_ind_sun_tsn_por_zul_amr_fbf_alb_ukr_dyu_akn_owc_yor_heb_swa_ses_sod_ben_geo_hun_amh_ewe_mnd_lat_cze_bem_cnt_qcu_fin_chh_azi_xho_rus_bam_guj_tag_mcd_moo_igb_knd_cic_tig_vie_bul_dgb_tsw_jpn_swt_tur_ven_jav_spa_scr_krd_bsq_wly_sid_tml_prs_dut_fre_aeg_gam_slo_urd_uzb_mly_glc_pan_pol_eng_aze_est_swe_anl_arw_ger_mol_kor_ctl_lit_mao_nor	-0.545140418037642	-1.40764485218237	0.162569996020182
800	nor_tur_wly_tha_lat_kor_aze_bem_fin_ukr_lit_mnd_anl_cnt_knd_fbf_ven_spa_glc_ewe_ben_hin_bat_owc_mao_uzb_por_sun_cze_eng_moo_bam_lda_akn_amh_dut_scr_azi_bos_sod_ses_sid_tsn_rus_xho_vie_heb_ger_tml_ita_geo_swe_jav_ctl_tig_tsw_urd_amr_tag_pan_pol_guj_ind_cic_prs_dgb_mly_bsq_mol_swa_mcd_alb_igb_dyu_hau_krd_est_hun_bul_arw_mlt_jpn_rom_yor_zul_fre_swt_grk_afr_svk_chh_aeg_slo_qcu_gam	0.0333219710192642	0.0848283320811665	0.932580214305557
801	svk_geo_tsn_mnd_mao_jpn_ewe_xho_grk_qcu_bos_yor_fin_spa_swt_azi_urd_pan_anl_igb_wly_ven_gam_tig_vie_guj_uzb_bul_pol_swe_tur_moo_bem_cic_glc_sun_ita_tha_mcd_ctl_cnt_bat_por_scr_lda_heb_slo_rus_aeg_mol_tsw_jav_tag_swa_mlt_hau_fre_est_hun_krd_ses_chh_bam_knd_hin_alb_bsq_sid_arw_dgb_lit_amr_rom_aze_afr_nor_fbf_ind_akn_cze_owc_mly_eng_ben_dut_prs_ukr_zul_sod_lat_kor_tml_amh_dyu_ger	NA	NA	NA
802	sod_lat_spa_chh_rus_lit_yor_prs_mly_hau_ven_glc_dut_kor_pol_mlt_xho_akn_geo_ses_dyu_gam_anl_bos_fin_ukr_wly_tur_mcd_cze_sun_vie_guj_mnd_nor_por_bsq_tha_moo_mol_uzb_tsw_ewe_arw_zul_fbf_mao_swt_bat_bem_amh_qcu_est_bul_hun_jav_scr_amr_azi_heb_swa_aeg_swe_tsn_grk_krd_rom_eng_jpn_tig_ben_bam_cic_ita_pan_tml_ger_tag_cnt_slo_sid_svk_alb_ctl_igb_hin_urd_lda_fre_owc_ind_knd_aze_dgb_afr	-0.107497407524977	-0.277581580687459	0.78194969427223
803	tha_yor_bem_gam_ses_tsn_mlt_spa_wly_rus_akn_pan_guj_fbf_scr_sod_amr_tig_aeg_fin_igb_rom_swe_ita_bul_moo_tsw_tur_zul_anl_mnd_mly_mcd_krd_urd_owc_slo_swt_aze_bos_ger_jav_arw_ctl_est_grk_pol_sun_fre_mao_dyu_hin_xho_hau_nor_vie_lit_bam_tag_geo_ind_glc_lat_ukr_por_swa_alb_eng_chh_amh_knd_jpn_svk_uzb_prs_kor_dgb_sid_cnt_tml_ewe_mol_lda_bsq_ben_heb_qcu_bat_cic_afr_ven_hun_dut_azi_cze	1.28585520416772	3.56757292941445	0.00057183791434691
804	sid_amh_mlt_ctl_bat_bul_vie_kor_moo_qcu_bem_fbf_eng_alb_sun_wly_swt_prs_azi_ind_pol_fin_rus_aze_lda_ewe_cic_cnt_akn_ben_mcd_afr_fre_jav_hau_cze_dut_aeg_scr_mol_tag_grk_tig_tur_tsn_por_zul_tml_glc_ven_slo_igb_jpn_anl_knd_amr_lat_heb_mao_dyu_swe_lit_nor_ses_rom_hin_chh_ukr_swa_bam_arw_geo_uzb_dgb_pan_yor_owc_xho_est_hun_gam_guj_bos_mly_tsw_svk_mnd_bsq_ger_tha_sod_ita_krd_spa_urd	NA	NA	NA
805	hin_tsw_spa_svk_amh_hun_dgb_cnt_amr_ita_mao_bsq_sod_tur_lda_bem_bul_kor_uzb_ind_cze_fbf_zul_owc_bam_rus_chh_swa_tag_nor_rom_mnd_knd_glc_lat_lit_ben_xho_vie_jpn_scr_alb_pol_est_anl_sun_mcd_mly_ven_aeg_ger_eng_jav_arw_aze_por_azi_guj_igb_geo_qcu_mlt_afr_swt_krd_gam_fin_tig_grk_fre_tha_moo_ewe_swe_prs_ctl_ukr_mol_bos_hau_tml_slo_dut_tsn_akn_cic_sid_heb_dyu_pan_urd_ses_bat_wly_yor	-0.657039774511762	-1.49404044809173	0.138550307908814
806	aeg_alb_xho_slo_mcd_tig_qcu_sod_tsw_guj_grk_tml_chh_wly_ger_hau_fre_ewe_moo_jav_mao_rom_ven_bam_bem_lda_vie_ind_swa_geo_sid_mly_owc_swe_aze_tha_amh_dgb_tsn_ita_ukr_cze_hun_anl_tag_eng_dyu_bul_bsq_svk_por_lat_igb_ctl_heb_azi_urd_yor_nor_swt_sun_spa_gam_cnt_tur_lit_cic_akn_glc_jpn_scr_fbf_bos_knd_ben_arw_fin_prs_mnd_pol_est_bat_rus_afr_uzb_dut_kor_pan_amr_mlt_mol_krd_hin_ses_zul	0.425859498693835	0.997925771912188	0.320904804679401
807	dut_lda_tig_lat_mly_azi_bsq_amh_mao_tsn_urd_glc_bul_grk_jav_guj_nor_aeg_uzb_amr_pol_igb_tsw_ven_arw_pan_ita_bat_mol_hau_jpn_zul_est_dyu_krd_moo_geo_spa_wly_fin_ben_ger_por_gam_kor_hun_ctl_swt_tha_chh_ukr_cze_tag_bem_hin_ind_vie_heb_fre_bos_xho_aze_lit_afr_ewe_eng_akn_mnd_owc_swa_yor_qcu_knd_sun_slo_bam_ses_fbf_swe_alb_tml_cic_sod_mlt_cnt_rom_sid_svk_rus_scr_anl_prs_mcd_dgb_tur	0.0916886666685619	0.218477518024953	0.827535788184841
808	dut_ita_amh_mnd_swe_bam_svk_bat_yor_swt_glc_tsn_guj_zul_geo_krd_azi_ger_prs_ewe_cic_jav_dgb_sod_xho_ven_vie_gam_urd_bsq_est_amr_mol_owc_cze_arw_dyu_ukr_aeg_swa_hin_lda_lit_por_cnt_sid_qcu_pol_pan_knd_tag_uzb_nor_wly_mly_bul_fre_bem_rus_bos_ben_spa_hau_igb_ctl_fin_rom_kor_akn_jpn_lat_moo_tha_slo_sun_mao_fbf_alb_grk_heb_scr_hun_anl_aze_tur_tml_eng_tig_ind_ses_afr_mcd_tsw_chh_mlt	-1.00461766027772	-2.31168667746236	0.023003099148171
809	pol_mly_grk_guj_bos_sod_dyu_uzb_heb_por_urd_prs_scr_bat_aeg_ses_alb_cnt_ind_bem_sun_azi_akn_spa_wly_nor_lat_tsn_tsw_krd_igb_arw_tha_bul_tig_hin_mao_rom_slo_dgb_hau_owc_vie_chh_mnd_knd_moo_sid_bam_eng_xho_tag_jpn_kor_ven_ctl_yor_rus_jav_lda_anl_fbf_glc_afr_ukr_svk_bsq_ger_swt_ewe_hun_tur_mcd_qcu_fin_gam_swe_pan_zul_geo_mlt_dut_est_aze_lit_mol_tml_amh_cze_swa_ita_cic_ben_amr_fre	0.778157827096139	1.89436172250158	0.061284380578751
810	ses_lat_fre_sun_dut_est_glc_ind_amr_chh_yor_hau_ewe_mol_gam_lit_igb_mlt_mly_mao_wly_mnd_swe_ita_jpn_dgb_sid_dyu_tig_por_arw_ukr_geo_swa_fbf_zul_uzb_owc_heb_pol_rom_scr_anl_ben_cze_guj_cic_alb_eng_xho_fin_afr_knd_amh_tha_ven_hun_tml_qcu_lda_ctl_tsw_akn_azi_bat_spa_vie_grk_tur_mcd_rus_tag_svk_pan_aeg_sod_ger_prs_bul_bam_aze_tsn_moo_cnt_kor_krd_bos_urd_jav_hin_slo_bsq_bem_swt_nor	NA	NA	NA
811	anl_afr_cnt_dgb_qcu_geo_lat_kor_krd_akn_glc_mlt_nor_eng_bam_svk_gam_grk_tml_fbf_alb_ben_owc_bat_bem_ctl_slo_zul_pol_mly_bos_por_tsn_est_guj_hau_sid_fre_igb_tur_moo_bsq_hin_ses_cze_mnd_lda_swt_ita_spa_aeg_hun_tag_mol_rus_heb_amh_uzb_arw_fin_cic_aze_sod_tha_ger_swa_bul_jpn_xho_scr_jav_dut_urd_ven_chh_pan_ind_mcd_knd_prs_amr_tig_rom_dyu_ewe_wly_mao_ukr_yor_lit_sun_azi_tsw_swe_vie	-0.420536638046536	-0.992716983606059	0.323423792391335
812	tag_fbf_mcd_hau_bem_tsw_bsq_amh_glc_bul_chh_azi_tha_aze_hin_vie_owc_jav_urd_mlt_sod_igb_ben_xho_swt_pan_arw_mly_knd_grk_ger_krd_geo_tig_bos_ewe_alb_bat_rom_est_sid_scr_ven_swa_nor_tur_rus_heb_moo_lit_mnd_yor_ita_zul_svk_cnt_fre_fin_mol_kor_tml_dyu_anl_gam_cze_por_ses_eng_ind_aeg_lat_wly_hun_pol_sun_prs_ukr_jpn_ctl_akn_uzb_cic_dgb_amr_guj_slo_lda_mao_spa_tsn_dut_afr_swe_bam_qcu	0.212836782762311	0.488138158289756	0.626600918401661
813	eng_igb_lda_knd_fre_azi_swe_nor_guj_scr_est_zul_afr_prs_bem_jpn_mao_qcu_urd_grk_ita_swt_ewe_vie_pol_dyu_svk_ven_krd_slo_fbf_alb_bos_sod_hin_glc_tha_ben_owc_por_hau_cnt_aze_lat_tag_swa_dut_mly_dgb_akn_geo_kor_tml_aeg_cze_sid_yor_heb_mcd_hun_ukr_amr_spa_moo_fin_amh_gam_chh_ind_tsn_tsw_bsq_tig_ger_jav_rus_lit_uzb_pan_ctl_sun_bam_wly_mnd_tur_cic_arw_mol_ses_rom_anl_mlt_bul_bat_xho	0.13510198031029	0.311226709138518	0.756324835117631
814	bam_wly_zul_eng_knd_uzb_heb_fbf_swa_guj_vie_amh_bul_lda_xho_slo_ewe_glc_dgb_mao_tsw_sod_hau_swt_pol_igb_ctl_lit_yor_sid_anl_chh_fin_ukr_aeg_ita_por_gam_azi_grk_urd_qcu_afr_ger_tml_dut_kor_cze_arw_bos_tha_ben_svk_cic_swe_rom_mlt_fre_prs_mnd_lat_tag_jpn_mcd_scr_sun_aze_alb_krd_pan_mly_est_cnt_mol_amr_ind_nor_ses_bem_tsn_moo_hun_ven_tig_tur_owc_rus_jav_geo_dyu_spa_akn_hin_bat_bsq	0.162704421430692	0.385952920802079	0.700413039185339
815	tsn_fin_mol_xho_swa_kor_amh_ses_sid_ukr_bos_ita_qcu_ctl_grk_est_chh_hau_bul_bam_wly_bem_krd_dgb_svk_swt_jpn_swe_anl_moo_ewe_vie_eng_mcd_alb_urd_uzb_tur_guj_ger_aze_mlt_tag_sun_tig_scr_rus_dyu_jav_mao_mly_cnt_cze_bsq_slo_rom_amr_tha_yor_ben_por_glc_fbf_igb_afr_lda_hin_sod_pol_dut_mnd_owc_aeg_knd_azi_arw_ind_geo_heb_zul_nor_ven_pan_cic_tsw_akn_fre_gam_hun_bat_tml_lit_spa_prs_lat	0.370677447497897	0.851500300080061	0.396678769710547
816	lda_wly_fbf_knd_nor_sid_bam_amr_qcu_por_tha_igb_hau_tml_bsq_hun_krd_lat_grk_mcd_pol_sod_bos_urd_cic_guj_chh_sun_ses_bem_kor_yor_vie_swa_alb_svk_ben_mlt_ven_heb_hin_afr_ger_swe_eng_tig_rom_ctl_slo_dgb_owc_glc_ukr_bat_scr_lit_bul_spa_tag_azi_pan_amh_anl_cnt_tsw_ita_arw_jpn_dut_aeg_aze_dyu_swt_ind_tsn_jav_prs_mnd_akn_ewe_moo_rus_est_mly_fre_cze_fin_gam_mao_tur_xho_mol_uzb_geo_zul	0.431892422113047	1.21358333069198	0.227980017198192
817	dyu_lat_sun_cze_igb_lda_eng_sid_ger_mlt_rus_tig_tsn_akn_tml_owc_uzb_aze_jpn_bem_guj_arw_dgb_yor_fre_nor_tha_tsw_kor_scr_slo_bos_chh_ven_qcu_ses_heb_spa_alb_svk_swe_krd_ita_bat_ukr_bsq_lit_xho_cic_fbf_bul_moo_hin_mnd_fin_aeg_afr_ind_por_tag_jav_ben_mcd_est_cnt_pan_amr_ctl_grk_urd_swt_dut_tur_mao_rom_vie_hun_ewe_geo_zul_bam_prs_glc_pol_mol_mly_amh_gam_azi_knd_swa_wly_sod_anl_hau	0.45296135165078	1.03858008268028	0.301692807556731
818	fbf_hin_sod_cnt_ind_krd_moo_bul_rom_owc_cic_swa_yor_jav_ita_ben_dgb_ctl_pol_lda_sid_prs_spa_zul_ses_jpn_bam_tig_tsw_igb_kor_eng_amr_mao_vie_tur_ukr_gam_uzb_pan_scr_fre_dut_hun_qcu_xho_afr_aeg_urd_heb_anl_tsn_swe_dyu_mol_svk_alb_glc_lat_azi_hau_tha_mly_wly_est_fin_chh_arw_aze_cze_geo_slo_ven_akn_mcd_tml_por_bos_mlt_nor_amh_rus_knd_tag_grk_mnd_bem_ewe_guj_swt_bsq_lit_ger_sun_bat	-0.0934288654558988	-0.239435619201704	0.811294715636282
819	scr_por_tag_afr_chh_urd_slo_swa_pol_ses_mcd_yor_hin_krd_tsw_mao_gam_amh_moo_tsn_eng_swe_nor_bos_vie_dut_tur_alb_tha_lit_kor_wly_fbf_aze_dyu_prs_mly_mnd_lda_geo_bat_ind_rus_ger_sid_mlt_ita_tig_aeg_heb_zul_qcu_rom_ewe_ven_spa_akn_ben_igb_ctl_cic_pan_grk_svk_fin_owc_anl_cze_lat_xho_cnt_sun_azi_jav_uzb_guj_bsq_glc_dgb_ukr_amr_hun_bam_arw_bul_fre_knd_hau_sod_swt_mol_bem_est_jpn_tml	0.0356566373346093	0.080947471155051	0.935657675295258
820	tsn_bul_swe_tha_dyu_nor_afr_hun_sod_swt_tml_akn_aze_jpn_amh_yor_lit_mnd_ita_bos_aeg_heb_qcu_arw_guj_mlt_geo_est_anl_ben_svk_swa_grk_tag_mcd_eng_igb_ses_prs_cnt_rus_spa_fre_urd_ukr_jav_azi_chh_dgb_mly_knd_ind_tur_fbf_lda_gam_xho_rom_owc_sun_glc_vie_hin_tsw_bem_alb_por_zul_pan_cze_uzb_lat_hau_ger_wly_ewe_fin_bat_dut_scr_pol_ven_mao_sid_bsq_kor_moo_slo_bam_ctl_mol_amr_krd_cic_tig	NA	NA	NA
821	hau_wly_svk_heb_vie_pan_sun_gam_ven_est_igb_jav_amr_amh_swt_jpn_kor_lda_swa_eng_mao_scr_ger_owc_bat_tsw_fre_dyu_anl_tsn_fin_azi_nor_yor_tml_mly_ses_swe_krd_fbf_sod_ben_xho_ctl_aeg_bam_urd_chh_cze_prs_mol_qcu_rom_lat_mnd_ewe_dgb_afr_knd_zul_pol_arw_dut_ind_bsq_sid_cnt_bul_tur_ita_mlt_cic_bos_hin_akn_rus_spa_ukr_aze_alb_grk_tig_slo_tag_mcd_lit_bem_tha_uzb_geo_glc_guj_hun_moo_por	-0.515096414363707	-1.34957816693553	0.18042744692621
822	owc_amr_dgb_mao_bul_xho_arw_alb_fbf_pol_geo_spa_lat_mly_cnt_bsq_bam_sid_tsw_afr_hun_swe_slo_grk_aeg_ukr_rom_zul_moo_est_ses_lit_mol_aze_swt_ger_ctl_mcd_anl_prs_vie_krd_wly_svk_hau_sun_pan_tur_eng_cic_tag_guj_chh_scr_fin_kor_rus_ita_cze_nor_azi_amh_fre_dyu_mlt_heb_dut_bem_akn_uzb_jav_tig_lda_jpn_ewe_ind_hin_urd_mnd_qcu_gam_swa_tml_por_tha_glc_bat_tsn_igb_bos_knd_sod_ven_yor_ben	0.45286796776994	0.999003630964468	0.320385179325745
823	bsq_lda_swt_geo_tsn_igb_sod_alb_lit_fbf_azi_fre_grk_scr_tha_ind_sid_est_mnd_gam_aze_dgb_svk_hau_afr_tig_guj_anl_cnt_prs_mol_bos_tur_bat_qcu_tml_cze_hin_bem_tag_por_ger_bul_wly_dyu_glc_sun_chh_ewe_mao_jpn_zul_swa_mlt_spa_heb_ven_fin_aeg_slo_dut_jav_swe_mcd_urd_hun_mly_owc_lat_vie_bam_ita_kor_tsw_eng_rom_knd_rus_cic_ctl_ses_krd_pan_nor_akn_pol_amr_amh_ukr_moo_ben_xho_arw_uzb_yor	0.00204901831829215	0.00502458427069183	0.996001741095642
824	sid_azi_nor_pol_dgb_swe_akn_aze_amh_hun_grk_lda_rom_eng_swt_sun_dyu_wly_alb_ven_fbf_sod_mol_ukr_prs_glc_mly_cnt_heb_geo_tig_moo_jav_ger_vie_tsw_ben_ita_bul_fre_tml_knd_yor_afr_tur_spa_mlt_slo_ses_xho_hin_chh_scr_mao_ind_dut_arw_rus_bem_mcd_ewe_mnd_fin_ctl_lit_cic_svk_uzb_bos_igb_hau_bsq_guj_anl_tsn_bat_kor_zul_amr_qcu_pan_tha_est_krd_por_bam_jpn_urd_owc_swa_tag_lat_cze_aeg_gam	0.719857478333661	1.64493651140782	0.103358969329492
825	chh_lit_akn_sid_ben_ukr_mnd_qcu_tml_swe_bem_fin_tsw_vie_heb_ses_fbf_alb_rus_swt_igb_bsq_knd_est_gam_spa_xho_tag_swa_moo_ger_geo_tig_yor_lat_lda_amh_urd_pan_tur_hau_hin_ctl_scr_mly_amr_owc_jav_svk_dgb_azi_sod_afr_rom_aeg_bat_guj_prs_por_tsn_slo_aze_zul_mcd_glc_ind_hun_arw_mao_jpn_dyu_bul_eng_tha_ewe_mlt_anl_bos_kor_fre_nor_cnt_pol_ita_cic_cze_grk_sun_ven_dut_krd_mol_wly_uzb_bam	-0.29729781683696	-0.760402305762128	0.448937680057003
826	fbf_ind_uzb_nor_qcu_wly_cic_pan_mao_mlt_bam_heb_cze_swe_knd_chh_tha_urd_swt_lit_dut_glc_gam_anl_por_sun_rom_aeg_bem_dyu_amr_tml_yor_ita_guj_krd_aze_alb_amh_moo_ewe_slo_arw_spa_mol_grk_tsw_eng_tur_zul_tag_hau_jpn_sod_owc_mly_mcd_azi_vie_rus_tsn_bsq_fre_igb_prs_ven_scr_svk_sid_ben_est_ger_mnd_ctl_lat_afr_lda_fin_bat_akn_dgb_bul_geo_hin_kor_ukr_cnt_bos_ses_xho_swa_pol_jav_hun_tig	0.915358259896845	2.1462665620824	0.0344546368365639
827	wly_bem_mly_fin_bsq_lda_mlt_fbf_anl_tml_nor_azi_arw_est_grk_alb_geo_swe_sun_svk_ctl_mao_cnt_slo_kor_cic_amr_swa_ses_krd_cze_sid_igb_knd_yor_pan_tag_gam_qcu_tsw_ger_tsn_sod_bam_akn_zul_bos_por_mnd_hun_fre_moo_tha_swt_eng_glc_dut_hin_guj_vie_lit_pol_tur_bul_mcd_amh_rom_mol_jav_bat_tig_prs_afr_hau_urd_owc_dgb_jpn_xho_scr_dyu_heb_aze_spa_ven_chh_ind_lat_ben_rus_ewe_ukr_ita_uzb_aeg	0.455433501139717	1.05442494179292	0.294420100491635
828	lda_tml_fin_owc_rom_ita_cnt_swe_moo_geo_jpn_igb_bsq_sid_alb_tha_tag_lit_guj_est_bul_mcd_glc_bat_eng_zul_dgb_hau_fbf_ses_anl_swt_dyu_azi_pol_qcu_mol_swa_sod_ind_jav_tur_nor_gam_ukr_prs_ven_tsw_bam_hun_aze_cze_bos_cic_knd_rus_chh_grk_bem_tig_ger_amr_hin_lat_amh_krd_xho_mnd_ben_slo_scr_afr_akn_heb_dut_vie_mlt_sun_aeg_pan_mao_kor_tsn_svk_arw_mly_por_yor_spa_wly_urd_fre_ctl_uzb_ewe	-0.0138542850268492	-0.0313508636938922	0.975056911217067
829	est_akn_ses_hau_tig_jav_eng_ewe_sun_swt_azi_bos_urd_mly_uzb_sod_rom_tml_bam_lit_gam_amh_krd_spa_mcd_hin_swe_zul_knd_tsn_tha_slo_glc_tag_owc_cze_dyu_aze_hun_sid_heb_lda_dgb_alb_por_tur_bat_fbf_bul_bem_ven_lat_arw_afr_grk_prs_amr_ita_cnt_fin_tsw_pan_scr_ukr_mlt_mao_mol_mnd_svk_ind_dut_xho_vie_wly_bsq_guj_chh_nor_rus_igb_swa_pol_ctl_aeg_ben_moo_ger_cic_geo_fre_jpn_yor_kor_anl_qcu	0.785135078586634	1.9450789778587	0.0547860676643325
830	afr_wly_mly_ewe_tml_amh_glc_cic_moo_tur_fin_mol_dut_swt_owc_pol_tsn_bam_bem_dyu_sod_ind_rom_cze_svk_mcd_guj_zul_krd_mnd_swe_aze_aeg_lat_gam_chh_mlt_por_swa_alb_lda_vie_arw_tig_amr_urd_akn_prs_fre_ven_uzb_qcu_bul_est_sid_heb_kor_slo_tag_anl_eng_hau_jav_nor_tha_yor_bsq_mao_tsw_azi_scr_ukr_knd_cnt_hin_bat_ctl_ita_jpn_dgb_bos_ses_pan_ben_hun_sun_grk_fbf_ger_geo_spa_igb_xho_rus_lit	1.24180971196827	2.94062527601421	0.00413273179113643
831	sid_ewe_bul_spa_amr_yor_mly_prs_urd_igb_azi_est_amh_ses_zul_bem_alb_mao_cze_rus_gam_wly_tag_swa_mnd_svk_glc_akn_sun_guj_bsq_krd_fbf_lda_hin_kor_pan_scr_moo_tur_afr_fre_tsn_bam_pol_xho_arw_swt_cnt_ind_tml_anl_grk_ger_tsw_mlt_qcu_lit_aze_hun_mol_owc_ita_eng_ben_vie_geo_chh_lat_por_swe_dgb_nor_bos_slo_heb_rom_ctl_bat_tig_hau_knd_tha_aeg_mcd_ukr_jav_jpn_cic_dut_fin_ven_sod_uzb_dyu	0.434530774976657	1.04999752115547	0.296440136794225
832	por_lat_ukr_dut_ses_bat_mlt_hin_azi_lit_ind_fbf_jpn_dyu_hun_dgb_bem_prs_sid_bsq_tml_tsw_nor_tsn_afr_pan_guj_cze_ewe_mao_bos_heb_est_alb_spa_swe_rus_mnd_mly_arw_qcu_fre_vie_svk_eng_sun_tur_anl_cnt_ben_bam_lda_aze_mcd_grk_zul_moo_igb_kor_cic_urd_mol_yor_fin_sod_bul_akn_ita_hau_geo_slo_pol_tig_swt_owc_krd_gam_chh_ven_uzb_tha_glc_amh_knd_ctl_aeg_scr_ger_amr_wly_rom_jav_tag_swa_xho	-0.806821394165884	-2.09722028422638	0.0386874444292616
833	vie_hau_lda_uzb_ewe_ita_xho_slo_yor_guj_owc_bos_moo_cnt_arw_jpn_est_tha_pol_mol_ben_ven_alb_bat_swa_tig_urd_knd_chh_svk_amh_zul_spa_mnd_amr_ukr_hun_ind_bem_igb_cze_fbf_aeg_geo_mly_anl_ger_aze_dgb_eng_sod_tur_tag_glc_nor_sid_dut_por_lat_bsq_krd_jav_tsw_swe_rus_heb_afr_bul_scr_fre_ctl_mcd_fin_azi_mao_wly_sun_bam_dyu_akn_tsn_prs_tml_kor_grk_mlt_qcu_lit_pan_gam_rom_hin_ses_cic_swt	-0.0119773989128458	-0.0267276467438985	0.978734231228259
834	amr_owc_sid_ctl_alb_swt_aeg_akn_svk_ses_ben_por_kor_cze_ewe_urd_jav_est_swa_arw_heb_sun_lda_mcd_bsq_qcu_cic_mol_jpn_rus_bul_tag_eng_lit_spa_mly_mlt_uzb_tml_bam_hun_ita_knd_gam_ger_hau_ind_dut_bem_amh_ven_zul_azi_pol_tsw_chh_hin_mnd_tsn_swe_afr_guj_lat_scr_nor_fre_moo_fin_ukr_dyu_glc_wly_vie_slo_tha_pan_tig_mao_dgb_rom_prs_yor_krd_igb_bos_cnt_grk_fbf_xho_sod_tur_aze_bat_anl_geo	0.305178314469114	0.775513950007872	0.440003603303083
835	heb_hun_lat_fbf_cic_tur_moo_ewe_guj_rom_eng_ita_tml_chh_prs_owc_akn_scr_wly_sid_yor_afr_zul_mnd_mao_ger_bem_sun_bat_hin_bos_mol_lit_alb_tha_ben_azi_swe_knd_krd_dut_por_vie_bsq_uzb_tsn_svk_cnt_mcd_rus_bam_tag_mlt_arw_ven_grk_fin_fre_jav_gam_urd_pol_amh_est_sod_tig_igb_cze_dgb_hau_kor_aze_bul_qcu_tsw_ses_spa_swt_lda_geo_ukr_swa_amr_ctl_mly_anl_pan_xho_glc_jpn_ind_nor_dyu_slo_aeg	-0.388802484241124	-0.886915094519242	0.377412460037584
836	akn_ses_sun_bul_hin_tig_tha_pan_bsq_mol_gam_cze_mly_ukr_pol_jpn_afr_bem_anl_spa_urd_azi_mcd_prs_uzb_est_fin_fre_ger_moo_rus_xho_ind_swe_sid_tsn_lat_ewe_arw_knd_ben_scr_geo_kor_glc_grk_chh_zul_amr_wly_igb_por_aze_ctl_nor_alb_eng_ita_aeg_sod_tsw_mao_dyu_guj_slo_amh_jav_vie_krd_dut_fbf_qcu_swa_rom_tml_heb_bam_mlt_hun_owc_hau_yor_bos_cic_cnt_bat_ven_dgb_tag_tur_swt_lda_svk_lit_mnd	0.119710901725138	0.278761523752679	0.781046757551022
837	spa_tag_mol_jpn_mnd_ben_mao_gam_azi_grk_lda_geo_tha_aeg_rom_akn_swt_guj_ses_amr_uzb_lit_bsq_cnt_vie_tml_svk_dyu_hun_fbf_chh_ger_moo_heb_hau_pol_xho_fin_hin_afr_mlt_yor_alb_ind_ita_bul_mcd_mly_amh_fre_wly_por_eng_knd_tig_tsw_cic_urd_tur_bos_bam_krd_sod_ven_est_dut_slo_nor_qcu_scr_swa_kor_dgb_jav_igb_aze_tsn_ctl_anl_pan_glc_rus_bat_sun_ukr_lat_zul_ewe_bem_owc_prs_cze_sid_swe_arw	-0.307020997209553	-0.795034691460096	0.428617681527759
838	tsn_bsq_mao_jpn_cnt_rus_mcd_aze_alb_prs_cze_amh_mly_eng_tsw_wly_vie_amr_qcu_aeg_anl_pol_guj_bul_slo_geo_sun_grk_bat_urd_scr_est_jav_bos_bem_cic_zul_sod_ewe_knd_bam_mnd_akn_nor_fin_swt_heb_hun_arw_por_ven_tag_fre_ita_fbf_swa_yor_spa_chh_lda_azi_igb_ses_ind_lit_tig_kor_ben_swe_hin_tur_sid_xho_mlt_ukr_rom_dyu_dgb_tml_svk_dut_moo_lat_pan_ger_uzb_tha_krd_owc_mol_ctl_afr_hau_glc_gam	-0.0515977372197003	-0.12260429026259	0.90268501463232
839	ukr_ger_fin_chh_pan_owc_guj_slo_tsn_afr_lit_mnd_bam_amh_tur_glc_xho_mao_dyu_nor_akn_cnt_mol_swe_rom_azi_bsq_krd_uzb_wly_sod_lat_dut_swa_knd_sid_amr_urd_jpn_zul_ven_qcu_eng_geo_ctl_anl_mly_tag_bem_lda_spa_tha_gam_vie_tml_ben_scr_bat_mcd_heb_prs_bos_yor_grk_alb_hun_ind_ewe_por_tig_swt_kor_tsw_rus_cic_pol_moo_ses_aze_mlt_cze_dgb_svk_ita_hin_est_hau_aeg_fre_igb_bul_jav_fbf_arw_sun	0.309460254383728	0.718082321665649	0.47450660149497
840	aze_azi_ita_spa_mcd_aeg_jav_heb_amr_lit_owc_urd_uzb_tag_dut_knd_xho_yor_cic_prs_chh_rom_tig_anl_igb_gam_vie_guj_mao_moo_sun_wly_bat_dgb_cze_mol_swa_eng_slo_afr_ukr_zul_tha_ven_bul_sid_mnd_bem_ctl_ewe_krd_lda_bsq_sod_tml_kor_pol_lat_ses_fbf_ind_geo_swe_glc_tsw_ger_ben_dyu_por_tsn_tur_mlt_bam_scr_fin_hau_grk_jpn_bos_hin_est_akn_rus_swt_qcu_amh_mly_cnt_nor_fre_hun_svk_arw_alb_pan	0.210778136492066	0.53845201397878	0.591551487779185
841	bem_rus_glc_lda_ewe_azi_bos_gam_swa_vie_guj_sod_yor_alb_afr_dyu_ven_jpn_pan_tsw_ctl_tha_ukr_kor_mol_sun_jav_hun_mcd_qcu_svk_dut_swe_anl_ger_nor_cnt_pol_tsn_cic_bat_wly_aeg_por_xho_tag_mnd_akn_swt_lat_sid_fbf_amr_owc_urd_mao_krd_uzb_ind_dgb_arw_tur_amh_grk_est_lit_chh_bsq_aze_geo_slo_cze_bam_heb_prs_moo_bul_tml_knd_hau_igb_fin_fre_hin_ita_mlt_mly_scr_zul_eng_spa_ses_ben_rom_tig	0.677758883168598	1.7025112862457	0.0919998969648084
842	ewe_guj_krd_akn_ven_lda_hau_est_prs_glc_urd_arw_bos_sod_owc_tig_chh_wly_kor_mao_hun_rus_mlt_vie_bsq_rom_nor_tag_xho_tha_slo_pan_jpn_geo_mly_swt_anl_fre_tur_ukr_afr_pol_tsn_eng_amh_ses_scr_alb_amr_ben_fin_bam_mcd_knd_cze_qcu_dgb_sid_swa_dyu_fbf_aeg_jav_bem_por_mnd_heb_grk_uzb_ctl_cic_tml_moo_ita_azi_lat_bat_tsw_bul_gam_zul_hin_dut_spa_swe_mol_ger_yor_lit_igb_aze_ind_svk_sun_cnt	-0.024097901509346	-0.0615826112927008	0.951027379407806
843	sun_ind_krd_amr_ctl_cnt_por_ben_owc_geo_afr_anl_chh_dut_mao_urd_lat_zul_sid_knd_svk_tsn_cze_aeg_kor_pan_ses_bat_bsq_moo_tml_bul_xho_swe_glc_igb_fre_spa_gam_hun_tha_uzb_lda_pol_swt_dyu_hin_arw_jav_ita_qcu_bam_est_azi_swa_bem_rus_ger_yor_akn_mlt_fin_ewe_lit_slo_tsw_wly_tur_tig_eng_vie_dgb_mly_heb_mol_nor_mcd_hau_scr_aze_alb_sod_ven_guj_prs_ukr_jpn_cic_tag_mnd_fbf_grk_bos_amh_rom	-0.124529415897717	-0.318634681520673	0.750718046997251
844	anl_ctl_lda_bul_eng_bat_est_amr_spa_tur_krd_chh_igb_pol_aeg_mao_rus_ses_tha_uzb_yor_svk_fin_aze_azi_prs_knd_wly_ita_mnd_guj_bem_bam_heb_bsq_mol_tml_ger_cic_hin_arw_jpn_sid_qcu_sod_mlt_hau_slo_zul_tsw_cnt_hun_grk_akn_mly_lit_tig_scr_swt_rom_swa_xho_owc_ind_amh_cze_kor_lat_gam_jav_vie_tsn_por_ukr_glc_fbf_alb_bos_nor_mcd_afr_moo_tag_swe_fre_geo_dut_urd_ewe_dgb_ben_pan_ven_dyu_sun	-0.0956326558273981	-0.2194120105515	0.826809966600087
845	zul_bat_svk_sod_mol_guj_igb_lda_tha_uzb_dyu_ses_geo_glc_por_bsq_fre_ben_akn_tur_prs_vie_arw_rom_ita_est_nor_amh_amr_mnd_hun_qcu_chh_xho_azi_fin_heb_urd_dgb_swe_jpn_aze_lat_pol_bem_hau_tig_ger_afr_knd_yor_mly_anl_dut_fbf_grk_rus_scr_swt_tsn_aeg_swa_gam_ind_bam_tml_tag_jav_cze_tsw_alb_mlt_wly_mcd_kor_cnt_bul_lit_owc_hin_bos_ctl_sun_sid_spa_ven_eng_pan_cic_slo_krd_mao_ukr_moo_ewe	0.646322790763288	1.69755724589604	0.0929354335932043
846	cic_hin_mnd_dgb_hun_pan_xho_swa_mlt_rus_ger_ctl_scr_dyu_bat_sod_mcd_krd_est_kor_lit_chh_ven_mly_guj_ind_glc_fre_knd_geo_spa_tha_grk_amh_owc_cnt_vie_yor_mao_eng_jpn_aeg_slo_prs_bam_gam_fbf_azi_tig_zul_heb_alb_ukr_ses_anl_pol_ben_amr_igb_sid_fin_nor_ita_swe_tsw_por_bsq_hau_tml_cze_uzb_wly_svk_sun_qcu_ewe_akn_bos_mol_aze_dut_rom_arw_moo_bul_swt_tag_bem_jav_tur_tsn_lat_urd_afr_lda	-0.378302157866092	-0.875178173721046	0.383731656369174
847	dyu_heb_lda_alb_amr_mly_uzb_igb_spa_dgb_cnt_eng_tsn_bsq_azi_hau_aeg_tsw_vie_krd_sod_tig_moo_hun_pan_swt_aze_bem_ctl_anl_ven_lat_por_bam_fre_lit_grk_tml_sid_cze_glc_amh_bos_mao_akn_tag_wly_cic_ukr_guj_xho_geo_pol_yor_rom_ben_scr_hin_ger_est_dut_mnd_fbf_svk_ind_nor_ewe_mol_zul_bat_jav_gam_chh_ita_qcu_ses_rus_slo_sun_knd_tha_owc_arw_swa_kor_fin_mcd_bul_mlt_urd_afr_tur_prs_jpn_swe	0.550978142929525	1.33378553417589	0.185531484309533
848	azi_swt_bul_tag_sun_fre_nor_cic_ita_rus_mcd_ven_uzb_tsn_xho_lat_dgb_ewe_ben_anl_swa_aze_est_fin_tig_dyu_lit_geo_vie_spa_bsq_sod_mly_bat_owc_hun_wly_kor_mlt_moo_bem_mao_fbf_bam_bos_afr_ses_qcu_alb_prs_por_amh_heb_tml_svk_knd_dut_ukr_igb_jpn_rom_jav_tsw_mnd_cze_urd_lda_eng_hin_slo_sid_pan_aeg_akn_cnt_guj_gam_tha_pol_zul_krd_glc_ind_swe_scr_ctl_grk_hau_ger_arw_yor_mol_tur_amr_chh	0.489784638082948	1.1917680026128	0.236384607840982
849	prs_geo_gam_knd_moo_jpn_chh_slo_vie_owc_ewe_swa_por_nor_hin_heb_scr_tsn_xho_cnt_mao_urd_alb_mly_akn_afr_tag_ind_hun_sun_bos_mol_fre_tur_bul_anl_cic_guj_amr_cze_ger_ben_yor_lit_ctl_dgb_grk_kor_ven_ukr_dut_hau_sod_eng_uzb_amh_pan_zul_pol_dyu_est_sid_fin_mcd_lat_bsq_swe_fbf_ses_krd_jav_qcu_swt_spa_wly_lda_bem_ita_arw_bam_igb_tig_bat_tsw_svk_tml_mlt_aeg_mnd_rom_rus_glc_aze_tha_azi	-0.646752086159381	-1.49804523000697	0.137508141654989
850	mlt_mcd_bul_amr_akn_pol_ven_uzb_heb_qcu_kor_ctl_jav_hin_prs_lda_owc_geo_arw_cnt_afr_swa_azi_por_bos_tur_swt_aeg_ukr_tsw_anl_dgb_mly_svk_spa_amh_ger_dut_krd_bem_moo_fre_bsq_est_sid_hau_vie_nor_knd_tha_pan_cic_ben_glc_tml_fin_ewe_swe_tag_lat_bam_tig_xho_rus_aze_sun_grk_cze_jpn_gam_alb_fbf_scr_hun_wly_igb_dyu_bat_zul_ita_ind_sod_slo_ses_mol_tsn_guj_lit_chh_mao_eng_urd_mnd_yor_rom	-0.579920860640011	-1.3490943768098	0.18058221380506
851	tig_kor_hau_dgb_prs_ger_bsq_tsw_mao_ukr_glc_bat_sun_mlt_gam_qcu_mcd_ita_grk_chh_tsn_alb_spa_ctl_tha_bos_tur_eng_dyu_slo_swt_swe_mol_owc_lit_lat_pol_nor_ben_amh_tml_igb_bem_urd_jav_mly_geo_tag_cze_ses_wly_ewe_hin_anl_lda_arw_mnd_yor_fre_jpn_ven_rus_uzb_svk_sod_azi_sid_rom_scr_aeg_bul_fin_swa_afr_cnt_pan_hun_zul_krd_xho_dut_knd_cic_guj_vie_fbf_akn_amr_est_aze_bam_ind_por_moo_heb	-0.819350353764113	-2.17884010061744	0.0318709505294693
852	afr_mlt_tsn_arw_ses_mnd_nor_mcd_rom_cze_yor_sod_vie_tur_heb_est_bsq_tag_tml_svk_pol_jpn_gam_akn_mol_tig_bul_bem_mao_cnt_swt_tsw_ewe_rus_sun_amr_amh_knd_sid_aze_swa_pan_krd_eng_qcu_wly_grk_prs_uzb_swe_urd_spa_hun_moo_kor_ind_bat_ger_hin_lda_ben_alb_mly_guj_geo_por_dgb_tha_xho_slo_cic_ven_dyu_chh_fre_anl_hau_bam_fbf_zul_fin_ukr_lat_igb_lit_scr_glc_dut_bos_azi_ctl_ita_jav_aeg_owc	NA	NA	NA
853	anl_pol_svk_aze_kor_sun_fin_tml_scr_grk_gam_jav_lat_mly_moo_fbf_igb_rom_swt_vie_mol_pan_mao_geo_qcu_sod_hin_dyu_por_urd_arw_ben_afr_xho_bul_azi_akn_glc_bem_alb_bsq_ven_bos_swa_rus_aeg_fre_slo_hau_prs_yor_ind_est_ger_dut_hun_bam_tsn_cze_mcd_eng_krd_tsw_mlt_ses_owc_uzb_cic_cnt_sid_spa_knd_ctl_tig_heb_ita_chh_bat_wly_mnd_amr_ewe_amh_tur_tag_dgb_zul_ukr_nor_lit_lda_tha_jpn_swe_guj	0.358474435298504	0.885902317006221	0.377955159605028
854	zul_tsn_tur_tml_slo_fin_swt_rom_tsw_geo_gam_bsq_hau_mol_scr_alb_fre_afr_rus_guj_lat_ven_cnt_hun_vie_ger_bam_akn_spa_sid_dyu_nor_igb_tha_urd_bat_ukr_sun_fbf_amh_swa_dut_mnd_cze_jav_qcu_ben_moo_aeg_mly_lda_amr_ewe_dgb_heb_bem_kor_sod_wly_bul_tag_xho_eng_jpn_tig_krd_bos_pan_mao_est_swe_mcd_ctl_hin_chh_arw_lit_owc_yor_glc_ita_mlt_prs_anl_svk_por_pol_cic_ind_grk_ses_uzb_azi_aze_knd	-0.900508848454174	-2.19617409454538	0.0305661179480597
855	chh_cic_ewe_lda_fin_tsw_ger_geo_hin_zul_moo_mly_grk_vie_wly_jpn_ben_jav_tag_arw_fre_bem_owc_scr_ita_kor_dut_tml_spa_qcu_akn_bat_tur_aeg_heb_ind_afr_bos_rom_prs_ven_ses_uzb_slo_ukr_gam_nor_sod_fbf_lit_glc_ctl_cze_swa_mlt_aze_knd_amr_bul_pan_lat_rus_mnd_krd_mao_dyu_hun_sid_cnt_bam_azi_amh_por_guj_eng_anl_alb_igb_tig_pol_yor_dgb_bsq_sun_mol_est_hau_tsn_swt_xho_urd_mcd_swe_svk_tha	1.2818528184799	3.33690687768011	0.00121898937756324
856	hin_rom_eng_igb_por_tml_ewe_aeg_urd_bem_chh_pol_swa_alb_uzb_tag_aze_xho_fin_ita_jav_krd_cnt_fre_zul_bam_geo_mnd_slo_mly_anl_cze_mcd_dyu_ctl_knd_rus_ven_mol_spa_glc_arw_qcu_afr_ses_scr_tsw_bos_hun_cic_dut_mao_owc_tur_mlt_svk_swt_yor_jpn_bsq_tig_amr_kor_ben_sun_tsn_swe_sid_wly_lat_dgb_grk_est_fbf_ger_tha_ukr_amh_pan_lda_hau_bat_gam_bul_ind_moo_heb_azi_lit_prs_vie_nor_guj_sod_akn	-0.51182578795224	-1.2447709509849	0.216343617062699
857	chh_ger_pan_mcd_sid_cnt_dgb_bul_anl_arw_nor_tha_aze_qcu_amr_xho_dut_knd_tsn_ben_swt_akn_bsq_sun_jav_por_hau_pol_wly_mnd_azi_amh_hun_hin_ukr_lat_urd_slo_bos_mol_cic_jpn_ses_mao_uzb_prs_heb_swe_kor_dyu_bam_swa_sod_fbf_spa_aeg_ven_tur_rus_est_cze_owc_tsw_ind_rom_zul_afr_svk_fin_gam_grk_eng_bat_krd_geo_lit_tml_tag_alb_ita_mly_ewe_guj_fre_bem_lda_ctl_vie_mlt_yor_glc_moo_scr_tig_igb	-0.106392297616655	-0.24128392138337	0.809866251382389
858	yor_ben_hun_swa_aeg_dgb_mol_uzb_igb_cic_afr_moo_bat_prs_sun_mao_dyu_tig_bam_chh_eng_tha_ind_azi_sod_scr_hin_geo_lit_heb_kor_ewe_por_fbf_krd_akn_gam_nor_urd_spa_ita_tsw_swt_xho_fin_rom_hau_arw_svk_tml_ven_jav_glc_jpn_mlt_lat_swe_bul_rus_cnt_tur_tag_ger_aze_bos_vie_mnd_pan_ukr_sid_dut_anl_mly_owc_mcd_wly_cze_guj_amr_knd_bem_zul_pol_ctl_bsq_slo_tsn_est_grk_alb_fre_lda_qcu_ses_amh	0.385120710591807	0.95323170611081	0.342943717073222
859	mnd_mao_aze_aeg_tsw_cnt_bam_tur_ita_uzb_dgb_spa_slo_guj_knd_cic_heb_eng_prs_cze_jpn_sid_wly_ger_krd_arw_ben_tig_est_hun_zul_ses_mcd_geo_igb_xho_mlt_anl_hau_swt_kor_tsn_dut_alb_amh_fbf_lat_sod_azi_owc_yor_gam_grk_por_sun_qcu_rom_lda_ukr_fin_urd_bsq_swe_pol_chh_ctl_moo_dyu_bos_nor_scr_svk_swa_ind_rus_bat_glc_ven_mol_afr_ewe_tml_jav_bem_akn_bul_fre_vie_pan_tag_lit_hin_tha_amr_mly	1.06788596177971	2.89319425083808	0.00474963022052726
860	bam_sid_tsw_aze_qcu_bsq_wly_arw_ven_pan_uzb_por_ewe_chh_yor_lit_grk_mol_est_cze_ben_knd_hin_fin_fbf_guj_amh_jpn_rom_bul_jav_ukr_hau_dgb_sod_rus_owc_alb_swe_sun_tha_akn_tur_svk_mao_bem_nor_zul_swt_fre_tml_ger_aeg_scr_ita_bat_afr_vie_ses_krd_anl_igb_heb_gam_slo_dyu_ctl_ind_mlt_lda_tag_lat_tig_moo_bos_mnd_tsn_dut_eng_kor_urd_mcd_mly_geo_hun_amr_prs_swa_spa_cic_pol_azi_xho_glc_cnt	0.428015566254573	1.09445302485404	0.276582853405128
861	lat_qcu_aze_swt_tag_fbf_fin_xho_cnt_amh_pol_lda_bos_tsw_est_hau_akn_ewe_lit_alb_grk_rus_eng_afr_uzb_jpn_yor_prs_ben_ses_bem_mnd_bsq_dut_mol_ita_ger_spa_ind_bam_jav_cic_pan_tha_cze_knd_gam_amr_fre_sod_krd_mly_ukr_kor_svk_swe_geo_hin_mao_moo_vie_azi_bat_aeg_scr_zul_por_mlt_dgb_tml_wly_guj_glc_tig_sid_tur_urd_bul_nor_slo_ctl_owc_tsn_anl_arw_rom_sun_ven_mcd_igb_swa_chh_heb_dyu_hun	0.21970017504038	0.499692751878795	0.618471633134046
862	swe_kor_tig_dut_ses_vie_alb_glc_eng_sun_rus_krd_qcu_svk_ven_guj_nor_akn_gam_aze_amh_ben_rom_bat_pol_grk_scr_cze_mao_tur_spa_mol_jpn_dyu_sid_mlt_tml_lda_moo_igb_ita_lit_chh_prs_amr_bsq_lat_jav_knd_owc_ind_ger_aeg_slo_fin_hun_mnd_uzb_zul_mly_por_tag_anl_wly_ewe_yor_heb_azi_ukr_swt_dgb_bam_est_bul_hau_urd_arw_tha_cic_tsw_afr_hin_fre_ctl_sod_xho_swa_cnt_pan_geo_tsn_bos_mcd_bem_fbf	0.492832255310177	1.27440295773283	0.205695843594296
863	hun_ind_bul_jpn_tml_tur_hau_tig_aze_est_gam_moo_bsq_por_krd_guj_dgb_yor_lat_knd_mcd_akn_svk_rus_azi_alb_pan_lit_fbf_glc_prs_swa_swt_lda_fre_arw_amr_ita_heb_aeg_tag_geo_ctl_zul_ewe_owc_nor_bam_fin_tha_kor_mol_sod_bos_jav_dyu_uzb_vie_tsn_grk_mnd_anl_mao_mlt_amh_bat_spa_urd_bem_mly_igb_afr_ben_ukr_hin_sid_wly_ger_cze_sun_chh_eng_qcu_rom_scr_dut_cnt_cic_xho_swe_tsw_pol_ses_ven_slo	-0.74468491277268	-1.85775065762368	0.0663685063616569
864	mnd_est_slo_kor_krd_jav_geo_dyu_swt_tur_ger_ewe_amh_amr_prs_dgb_ses_sod_pol_pan_tsw_sid_mol_arw_glc_bsq_ben_hau_bat_owc_knd_ukr_sun_lat_cze_swa_zul_lda_vie_scr_bam_heb_akn_swe_rom_azi_spa_grk_chh_igb_mly_tml_fin_aze_mcd_moo_hun_bos_alb_wly_anl_xho_nor_mlt_cic_cnt_svk_bem_guj_por_jpn_eng_fbf_gam_lit_urd_fre_tig_tsn_ind_mao_bul_rus_ven_uzb_hin_tag_aeg_ita_afr_qcu_ctl_yor_tha_dut	0.224844756256475	0.601972126013549	0.54865748542674
865	zul_qcu_tsw_swa_gam_dyu_mol_nor_pol_hin_amr_aze_cze_tig_uzb_spa_geo_mao_aeg_tsn_knd_bem_tha_ben_hau_ind_rus_fbf_ukr_slo_krd_svk_pan_lda_amh_lat_swt_mlt_tml_fre_sun_kor_urd_ven_rom_grk_cic_fin_bos_igb_yor_azi_cnt_jav_ger_eng_arw_alb_swe_dut_chh_moo_scr_bam_sid_lit_ita_owc_akn_dgb_sod_tur_hun_bul_wly_xho_tag_ctl_mly_vie_bat_est_glc_prs_heb_ses_por_guj_bsq_mcd_afr_ewe_jpn_anl_mnd	-0.16274756936575	-0.369611489328912	0.712512282590051
866	bem_mol_igb_tha_pan_grk_sun_swe_geo_tag_slo_bat_pol_akn_hin_kor_aeg_prs_tur_urd_afr_rom_xho_mao_ind_amr_glc_spa_cze_azi_cnt_mlt_fre_gam_hun_jav_dut_fin_mly_yor_ben_est_wly_knd_jpn_por_dyu_bos_lit_heb_ses_mnd_alb_guj_aze_chh_vie_moo_qcu_zul_eng_sid_swa_owc_svk_ukr_ctl_lat_swt_amh_ita_tig_tml_nor_arw_cic_ewe_bsq_lda_krd_uzb_ger_fbf_dgb_mcd_bam_tsn_bul_scr_tsw_sod_anl_rus_hau_ven	-0.670175276467452	-1.61607373930059	0.109465806049408
867	tag_moo_krd_akn_rom_heb_pol_fin_rus_guj_mnd_cnt_uzb_est_tig_qcu_lit_xho_ukr_arw_ben_glc_gam_swa_kor_bam_sun_ewe_lda_swt_ita_ind_geo_bul_afr_dgb_por_fbf_knd_sid_tsn_eng_aeg_hin_tha_aze_grk_lat_azi_jpn_owc_dut_bem_jav_amh_bat_ven_cic_mao_prs_spa_chh_mcd_ctl_nor_mly_alb_igb_slo_sod_mol_ger_cze_zul_wly_anl_hau_bos_fre_bsq_svk_tml_mlt_dyu_ses_tur_hun_amr_pan_vie_swe_tsw_scr_urd_yor	0.442009596386683	0.984904724110138	0.327226312488816
868	bsq_jav_sod_sun_fin_tsn_aeg_ukr_bem_fbf_mcd_qcu_sid_tml_krd_hun_igb_spa_mly_chh_knd_rom_cze_fre_ind_tag_mnd_tsw_gam_owc_nor_por_rus_yor_heb_swe_urd_xho_wly_geo_uzb_mao_slo_cnt_hau_hin_bam_alb_kor_ses_ger_dyu_dut_azi_moo_lda_est_pan_mlt_zul_dgb_afr_cic_eng_lit_anl_bat_scr_svk_amh_ita_arw_ewe_guj_vie_mol_swa_ben_aze_swt_amr_lat_bul_jpn_tig_bos_ctl_tur_akn_tha_prs_ven_grk_glc_pol	-0.578617502657296	-1.34611535791488	0.181537425495044
869	dgb_tag_alb_gam_aeg_bat_swa_ven_sun_cze_dut_cic_lda_kor_mnd_hun_urd_jav_tsn_dyu_aze_fbf_sid_azi_pol_anl_geo_rus_yor_pan_owc_zul_mol_heb_bos_ukr_scr_uzb_guj_tsw_hau_jpn_mly_bem_rom_est_mao_chh_afr_prs_fin_wly_lit_ctl_swt_arw_ind_tml_glc_moo_por_sod_bul_krd_amh_fre_slo_tha_eng_mcd_svk_xho_amr_bsq_lat_tig_qcu_ger_tur_spa_ewe_bam_igb_hin_swe_knd_akn_mlt_grk_nor_ben_ita_vie_ses_cnt	0.985254771889424	2.60737099502796	0.0106284361469351
870	amr_scr_ven_moo_ger_pol_swa_tml_bam_hun_ita_kor_afr_mol_slo_fbf_aze_wly_amh_anl_rom_knd_nor_lit_ewe_igb_owc_lda_swe_qcu_urd_vie_swt_prs_tsw_yor_sid_ind_glc_uzb_alb_mnd_pan_lat_rus_bul_hin_por_jav_gam_sod_bsq_ses_hau_bat_tsn_fin_tur_bem_dyu_azi_aeg_krd_ukr_tag_dut_sun_mly_dgb_cic_fre_arw_tig_akn_est_ben_ctl_mlt_spa_guj_jpn_cze_mcd_eng_heb_xho_tha_svk_chh_geo_grk_mao_bos_cnt_zul	0.0374709178817358	0.0832503762420503	0.93383138731352
871	heb_mcd_cnt_glc_krd_mly_sun_mol_amr_rom_yor_fbf_eng_mnd_ewe_cze_prs_knd_bul_tml_cic_owc_ses_swa_azi_igb_anl_ctl_amh_bem_pan_afr_tag_arw_tsw_bam_kor_scr_bos_akn_ger_wly_zul_swe_swt_xho_uzb_grk_est_slo_bsq_dgb_sod_guj_gam_aze_mlt_hau_chh_fre_alb_por_lit_tur_moo_urd_jav_hin_lat_lda_nor_mao_tsn_ven_qcu_tig_spa_ben_pol_bat_aeg_sid_svk_fin_ita_vie_jpn_rus_hun_dut_dyu_ukr_tha_geo_ind	-0.0189687831815947	-0.0487223764987401	0.961245026505474
872	mol_amr_wly_cnt_bam_bsq_swe_est_svk_dgb_ses_tsn_mlt_ger_lit_ind_aze_tig_uzb_ukr_akn_owc_mao_swt_krd_guj_aeg_cic_sun_vie_ben_sod_grk_tur_tsw_chh_tag_bem_hin_lat_rus_bul_yor_arw_afr_swa_prs_bos_nor_alb_knd_cze_heb_geo_mly_azi_glc_fin_jav_dyu_jpn_sid_eng_qcu_hau_por_fbf_tha_spa_moo_zul_igb_bat_scr_dut_pan_hun_rom_kor_ewe_ita_mnd_lda_gam_anl_tml_ctl_urd_mcd_ven_slo_pol_fre_xho_amh	0.626144736715662	1.4640419324784	0.146554557486752
873	tsn_ger_amr_azi_dut_scr_afr_nor_hin_rus_guj_krd_mol_spa_fin_fbf_jav_yor_ewe_tag_swt_hau_qcu_est_cic_wly_bos_knd_rom_geo_mao_pan_ses_swe_bam_dgb_ind_ita_arw_aze_owc_slo_tha_kor_glc_mly_mlt_bem_akn_fre_mcd_ukr_por_aeg_moo_vie_mnd_sid_swa_lit_urd_bul_cze_alb_tsw_bat_amh_anl_gam_grk_svk_jpn_eng_ben_hun_bsq_prs_dyu_uzb_lda_zul_lat_sun_ctl_tig_cnt_tur_ven_chh_tml_sod_pol_igb_xho_heb	0.701006908009194	1.63067853746713	0.106340404915715
874	knd_bam_tsn_mol_azi_fre_dgb_dut_grk_rom_chh_ukr_prs_uzb_tig_slo_dyu_eng_por_aeg_hau_est_cic_aze_ger_afr_nor_lda_mlt_cnt_amr_lat_hin_geo_pol_krd_urd_tml_xho_bsq_ven_bem_bos_tag_sun_vie_owc_sid_scr_arw_akn_mao_fin_ctl_sod_spa_pan_jav_swt_ita_qcu_kor_jpn_svk_ben_ind_ses_amh_bat_hun_tha_tur_swe_bul_zul_heb_mly_alb_ewe_gam_mcd_mnd_anl_rus_tsw_glc_lit_wly_yor_cze_fbf_igb_guj_swa_moo	0.259889751185668	0.602430995648557	0.548353381349549
875	knd_ses_est_aze_mly_pan_heb_aeg_bam_prs_igb_amr_alb_fbf_pol_cze_moo_grk_mnd_akn_tha_tsw_dgb_rom_hau_guj_mlt_scr_arw_swt_eng_cnt_xho_afr_swe_sun_amh_fin_svk_anl_jav_cic_azi_urd_dyu_ind_dut_tml_bem_glc_mol_bos_mao_ben_swa_vie_owc_wly_fre_por_tsn_mcd_yor_qcu_tur_ewe_kor_sid_hin_rus_hun_zul_ctl_krd_ger_sod_lit_bsq_ven_bat_tig_lat_nor_gam_geo_ukr_chh_tag_slo_jpn_lda_uzb_bul_spa_ita	-0.853735002773925	-2.04751580980953	0.0434278219696284
876	wly_mly_tig_igb_dgb_swe_hin_chh_geo_zul_pol_owc_bul_scr_qcu_ita_mcd_fre_svk_cic_spa_mol_rom_dut_jpn_ger_sun_moo_kor_knd_ben_tur_krd_amh_sod_ukr_fin_bem_hau_azi_ind_glc_swa_aeg_arw_jav_alb_aze_tsw_hun_nor_lit_bat_tsn_fbf_grk_ses_guj_sid_cze_heb_por_afr_slo_prs_dyu_tha_pan_amr_lda_gam_tml_mlt_lat_yor_ctl_anl_est_bsq_rus_bam_mnd_uzb_cnt_mao_eng_urd_swt_tag_ven_ewe_akn_vie_xho_bos	-0.40173407210056	-0.920176467806367	0.359861241470249
877	swt_amr_gam_akn_urd_bos_jav_swe_knd_dgb_tig_por_scr_igb_zul_chh_tha_cnt_qcu_ben_aeg_svk_bam_bul_cze_afr_est_ctl_tml_sun_ukr_azi_prs_pol_rus_tur_krd_hau_lat_tag_ita_dut_glc_bsq_sod_mao_bem_moo_ses_vie_eng_sid_nor_tsw_hin_lit_fbf_ven_tsn_geo_ind_alb_amh_mly_yor_cic_dyu_fre_ger_uzb_rom_swa_mcd_guj_fin_heb_aze_arw_mol_xho_wly_owc_grk_ewe_pan_hun_anl_jpn_mlt_lda_spa_bat_slo_mnd_kor	0.539277096490818	1.23582379827353	0.219636548547989
878	dgb_lat_tsn_ita_tig_swa_sod_tha_rus_scr_eng_yor_geo_ven_nor_dyu_afr_por_mlt_swt_igb_hin_ger_amr_svk_slo_hun_ewe_mol_urd_grk_est_fbf_pol_bul_fin_ses_vie_glc_ind_fre_ben_tur_ctl_spa_kor_bam_rom_swe_prs_hau_bat_tml_uzb_aeg_chh_sun_tsw_alb_dut_xho_zul_azi_gam_heb_krd_mly_qcu_amh_arw_bsq_pan_mcd_moo_knd_cze_mao_owc_cnt_sid_lda_aze_lit_jav_mnd_ukr_guj_bos_bem_akn_cic_anl_jpn_wly_tag	0.098492155704359	0.236460936734065	0.813595044475135
879	krd_dgb_kor_spa_swa_vie_knd_tag_pol_lat_mao_sid_amr_glc_fbf_eng_prs_ben_jpn_yor_bem_hun_lit_owc_pan_tml_bos_ita_ewe_bsq_alb_ind_rus_mcd_heb_bam_tsw_bul_aeg_cze_est_arw_xho_fin_scr_por_ses_gam_bat_igb_azi_dut_akn_cnt_anl_grk_tig_sun_zul_tsn_cic_rom_slo_swe_ukr_mnd_tur_ger_ctl_qcu_geo_hau_nor_fre_urd_ven_jav_mlt_lda_uzb_wly_amh_mol_sod_aze_moo_svk_dyu_afr_mly_hin_swt_guj_tha_chh	0.10907817676927	0.267724666202563	0.789504133804574
880	rus_kor_hau_est_eng_slo_sun_arw_swe_amh_owc_uzb_nor_mlt_scr_dgb_akn_pan_mly_bem_dut_zul_tur_qcu_tsw_ven_grk_bam_fin_aeg_dyu_geo_ger_jpn_igb_afr_jav_gam_amr_azi_fre_rom_anl_chh_por_heb_hin_ewe_mol_xho_ind_moo_bos_ses_lat_ben_bul_pol_tag_cic_mcd_tsn_sid_tha_ukr_fbf_alb_urd_cze_prs_glc_krd_mnd_ctl_spa_swa_aze_lda_hun_svk_lit_tig_guj_cnt_knd_bat_swt_vie_wly_mao_tml_sod_bsq_yor_ita	0.39190870845183	0.935016692736775	0.352201207808115
881	qcu_urd_glc_rom_nor_rus_bam_cic_amr_tsn_jav_spa_owc_mcd_bsq_hin_guj_kor_krd_bos_ben_mnd_sun_fbf_mol_moo_mlt_prs_wly_ctl_knd_aze_eng_alb_ses_por_tha_tsw_ukr_pol_lit_swt_swa_jpn_swe_hun_svk_est_tag_bat_chh_bem_dut_ger_cnt_ven_grk_bul_sid_dyu_xho_ewe_slo_mly_akn_aeg_mao_amh_igb_arw_sod_yor_tig_fin_cze_tur_azi_tml_geo_hau_scr_anl_vie_ind_uzb_dgb_fre_pan_zul_lat_heb_gam_afr_lda_ita	-0.535880828426427	-1.22982006596451	0.221866578941432
882	cze_yor_scr_dut_lda_guj_gam_ben_fre_rus_mol_krd_hin_fbf_alb_fin_qcu_jpn_ger_pol_bem_mlt_est_swa_svk_ewe_cic_amh_lit_ven_owc_knd_azi_hau_swe_sid_tml_eng_ses_geo_slo_sun_arw_amr_chh_uzb_aze_mao_mcd_rom_igb_spa_por_sod_afr_ind_ukr_glc_wly_bos_dgb_mnd_lat_cnt_ita_dyu_moo_bam_tag_swt_bul_akn_pan_aeg_bsq_xho_zul_anl_grk_jav_kor_tur_heb_bat_urd_tsn_nor_tig_tha_tsw_hun_mly_ctl_vie_prs	0.378207920348532	0.914285206669953	0.362931379956749
883	alb_mlt_aze_tsw_heb_pol_swe_lit_anl_hin_guj_nor_tml_sid_dyu_bam_ind_cnt_sod_aeg_pan_fin_tur_ven_dut_ctl_wly_uzb_vie_tig_slo_ben_geo_mnd_igb_ukr_glc_tag_gam_jpn_afr_prs_bat_scr_jav_swa_est_bsq_kor_dgb_moo_svk_ita_spa_xho_mly_ewe_zul_hau_grk_mcd_sun_mao_por_urd_bul_hun_bem_cze_fre_yor_fbf_krd_mol_rom_swt_lat_chh_ger_amr_akn_tha_ses_cic_amh_owc_eng_knd_bos_azi_arw_tsn_qcu_rus_lda	-0.103683644386724	-0.268210869686325	0.789131024160776
884	bam_mao_lda_ctl_mnd_eng_hin_cic_pol_dut_scr_fbf_grk_sod_vie_tsn_por_swa_anl_ukr_azi_hau_nor_aze_fre_prs_tur_tha_dyu_ses_qcu_amr_svk_gam_uzb_rus_tml_xho_igb_jpn_hun_sun_tag_wly_fin_mcd_afr_ben_bat_jav_ita_tsw_zul_bem_sid_ger_arw_chh_alb_urd_mlt_bsq_mly_est_cze_aeg_swt_glc_guj_tig_swe_knd_dgb_ewe_lit_amh_heb_pan_owc_lat_bos_spa_rom_ven_moo_ind_cnt_bul_slo_geo_yor_kor_mol_krd_akn	0.822396845477544	2.04501118535571	0.0436793515520639
885	alb_yor_ctl_tag_cnt_fre_tha_mnd_hin_bul_mly_kor_fbf_lat_mlt_aeg_mol_geo_ind_arw_dut_aze_sid_zul_amr_xho_swa_tml_dyu_sun_amh_spa_hun_ses_eng_prs_afr_bos_svk_uzb_sod_cze_mcd_knd_chh_moo_owc_tig_ven_ukr_jpn_glc_krd_akn_bem_pan_qcu_ger_gam_guj_ben_anl_urd_wly_heb_mao_cic_tsn_ewe_swt_ita_jav_pol_hau_igb_swe_lda_lit_tsw_rus_scr_nor_por_rom_grk_bam_tur_est_bsq_fin_slo_bat_vie_dgb_azi	0.10685967948548	0.247332914424667	0.805195796935847
886	tml_bat_wly_ctl_mlt_chh_pol_sid_slo_vie_kor_ven_jav_krd_fre_tsw_amh_mly_tur_dut_est_bem_ewe_spa_grk_mol_knd_tha_guj_jpn_uzb_prs_eng_ses_hin_swa_sun_svk_tag_gam_scr_qcu_sod_dyu_fbf_mnd_glc_dgb_xho_ukr_bos_swe_nor_bul_rom_cic_yor_afr_bam_anl_ger_alb_ben_azi_moo_amr_hau_swt_igb_cze_cnt_akn_lda_arw_aze_heb_owc_zul_rus_hun_aeg_pan_lat_mcd_por_lit_tsn_ita_mao_bsq_geo_fin_urd_tig_ind	0.398890310673282	1.01631372158869	0.312116749498376
887	ukr_por_amr_anl_owc_eng_est_lit_mcd_geo_ses_tig_azi_bos_alb_swe_rom_fbf_sun_tha_qcu_mlt_grk_arw_slo_krd_cze_scr_chh_bam_hun_mol_xho_gam_ewe_jpn_ctl_swt_zul_afr_mnd_vie_cic_urd_fin_glc_nor_tur_spa_hau_mao_sod_lat_aeg_knd_svk_kor_cnt_dut_rus_prs_pol_igb_akn_tsn_amh_tsw_ben_ita_bsq_mly_uzb_bat_bul_bem_fre_heb_ger_ind_aze_ven_hin_tml_dyu_pan_lda_moo_tag_dgb_guj_yor_sid_wly_jav_swa	-0.4108996140737	-1.01737970785433	0.311612277612836
888	jpn_dyu_ben_wly_tur_tsw_akn_swt_sun_yor_tml_heb_urd_ctl_dut_grk_xho_rus_bem_cic_pol_mol_sid_mcd_amr_svk_sod_mlt_fbf_geo_lit_guj_igb_swa_lat_qcu_mly_glc_ind_aeg_lda_ewe_moo_fre_tsn_knd_dgb_ses_por_tag_owc_vie_mao_fin_ven_ger_chh_slo_cnt_bul_prs_kor_zul_anl_amh_bos_afr_tha_bsq_bat_eng_azi_cze_hin_arw_rom_gam_krd_scr_aze_ukr_ita_jav_mnd_tig_pan_nor_hau_uzb_hun_swe_alb_est_spa_bam	0.579114601357431	1.31475427070447	0.191825466670441
889	por_dut_chh_jpn_wly_ger_tha_zul_gam_spa_akn_est_hin_fin_cze_sid_glc_tur_amh_ind_hun_fre_sun_ven_ita_dyu_lit_swe_bat_rom_swa_moo_azi_kor_anl_arw_jav_amr_uzb_dgb_pol_cnt_owc_mcd_ewe_swt_rus_cic_mly_krd_svk_lda_tsw_ukr_sod_mao_ben_bam_alb_bsq_mlt_prs_eng_pan_lat_tag_igb_ctl_scr_tml_hau_yor_bos_afr_tig_guj_urd_mnd_bem_fbf_vie_aeg_ses_xho_grk_aze_qcu_geo_bul_nor_mol_knd_tsn_slo_heb	-0.525921495657207	-1.20769500990921	0.230226946824208
890	azi_mlt_moo_ukr_igb_cic_grk_sod_spa_vie_tml_ind_lda_ben_rus_ses_jav_ewe_bsq_bat_mnd_uzb_owc_bem_krd_bam_hun_alb_cnt_arw_knd_bos_por_aze_fre_ita_tig_amr_scr_est_prs_mcd_rom_chh_lit_aeg_kor_glc_afr_guj_amh_urd_hau_fin_ven_gam_xho_tsn_yor_hin_svk_swt_mly_ger_swe_mao_ctl_swa_sid_geo_bul_pol_dyu_mol_cze_pan_dgb_tag_zul_nor_lat_sun_heb_fbf_wly_eng_dut_slo_jpn_tha_tur_tsw_akn_anl_qcu	0.53214334221624	1.25803104124979	0.211529987347617
891	bat_anl_bem_tur_scr_alb_owc_dgb_ind_zul_mol_ven_spa_tha_lda_gam_ger_mly_qcu_lit_eng_guj_glc_aze_dyu_rus_tig_knd_amh_por_mcd_moo_fbf_aeg_ita_mao_sod_kor_mnd_vie_uzb_svk_xho_ukr_tag_slo_fin_jpn_swa_tsn_geo_rom_hin_yor_bsq_ewe_urd_krd_arw_ben_bul_bos_fre_igb_grk_swe_akn_azi_cnt_dut_heb_mlt_sun_pol_jav_tml_bam_pan_tsw_chh_hun_nor_ses_swt_wly_hau_amr_sid_prs_lat_afr_cic_ctl_est_cze	0.823962402695937	1.83572746712097	0.0695935812303849
892	tag_bat_dyu_prs_mcd_grk_anl_eng_bam_tml_amr_zul_heb_chh_yor_tha_swa_por_lda_bul_mly_aze_ses_pan_cnt_amh_cze_bsq_ewe_spa_dgb_geo_svk_ctl_tsw_ger_hau_xho_mnd_gam_slo_fbf_arw_tig_vie_kor_qcu_scr_wly_mlt_hun_glc_hin_fre_ind_nor_igb_guj_alb_aeg_est_fin_dut_tsn_krd_tur_swt_ben_mol_mao_rus_pol_owc_ven_moo_bem_azi_rom_bos_knd_jpn_ukr_sun_afr_urd_akn_lat_lit_sod_ita_sid_cic_jav_uzb_swe	0.358575609749424	0.857601751063141	0.393317115046688
893	cze_eng_fin_urd_xho_vie_swt_ita_ctl_swe_tsn_ses_dut_igb_owc_zul_lat_alb_aze_pan_gam_moo_guj_lda_svk_fre_sid_ben_scr_chh_jpn_rom_afr_ger_dgb_tml_knd_mlt_spa_pol_rus_tsw_bam_sod_lit_hin_bul_tig_dyu_est_mly_bsq_aeg_tag_anl_mnd_ewe_slo_ven_mao_cic_wly_arw_amr_tur_heb_jav_azi_amh_swa_cnt_kor_geo_uzb_fbf_bos_hau_tha_glc_mol_ind_akn_krd_por_ukr_bem_hun_prs_mcd_yor_nor_bat_grk_sun_qcu	-0.363405482515602	-0.837800455712659	0.404290770236391
894	igb_aze_uzb_qcu_por_ger_mly_rus_bam_knd_spa_ses_grk_ven_dgb_afr_fin_scr_mol_alb_tha_swe_mlt_lda_vie_cze_ewe_pan_hin_krd_heb_slo_fre_mnd_prs_azi_yor_hun_owc_ind_rom_jav_xho_sun_moo_tsw_nor_fbf_bos_dut_pol_anl_jpn_mcd_swt_glc_urd_ctl_svk_eng_ita_ben_arw_lat_wly_cnt_bsq_tur_bul_swa_zul_kor_bat_sid_guj_cic_bem_est_mao_ukr_tml_dyu_amr_akn_tag_aeg_tsn_gam_chh_geo_hau_amh_lit_sod_tig	-0.19112912329504	-0.455387034013792	0.649892242126314
895	tsw_gam_rom_ita_prs_aeg_mly_ses_tig_urd_chh_lda_afr_por_arw_bos_cnt_amr_kor_grk_bsq_bul_jav_svk_krd_fre_tag_jpn_swe_nor_dyu_bat_zul_pol_est_glc_bam_azi_swt_fbf_sid_knd_lat_heb_tml_xho_sod_ven_bem_spa_pan_tur_owc_eng_ben_geo_alb_hin_mol_moo_rus_igb_dut_aze_ind_hau_qcu_wly_tha_mao_cic_uzb_mcd_swa_dgb_ukr_tsn_mlt_lit_ctl_ger_amh_fin_mnd_hun_ewe_slo_anl_guj_scr_sun_vie_cze_yor_akn	-0.0689796290650839	-0.18061915035662	0.857059542095677
896	tur_krd_sun_qcu_aeg_ben_lit_pol_gam_ses_sod_bat_ewe_svk_fre_ven_alb_geo_tsn_swa_bsq_por_glc_yor_slo_wly_tsw_hau_hin_jpn_dut_mly_uzb_lat_mnd_cnt_moo_rus_owc_cze_azi_dyu_bam_tha_ind_swt_ukr_heb_bul_prs_tag_swe_fin_ita_amh_guj_tig_scr_grk_xho_rom_dgb_lda_aze_hun_eng_anl_jav_mcd_mlt_spa_knd_akn_mol_ctl_igb_afr_pan_bos_zul_mao_kor_tml_chh_urd_bem_amr_arw_vie_nor_cic_ger_est_sid_fbf	-0.508721286000323	-1.15742926868153	0.250061080788832
897	eng_bul_kor_tag_bsq_lat_aeg_tha_ita_tur_geo_heb_ger_nor_wly_alb_swt_guj_glc_tml_xho_hun_anl_tsn_grk_akn_qcu_moo_cnt_tig_rus_bem_ven_ukr_urd_mao_mcd_bos_cic_rom_mol_prs_lit_aze_tsw_sod_gam_dyu_jav_fre_fbf_hau_fin_est_mnd_ind_scr_pan_zul_sun_afr_arw_mly_bam_ewe_knd_bat_ben_slo_uzb_svk_hin_cze_mlt_igb_amr_ctl_krd_jpn_vie_pol_swe_yor_sid_chh_azi_spa_amh_owc_por_dut_dgb_swa_ses_lda	0.785248221346836	1.91390317798429	0.0587075456272233
898	moo_ita_ctl_hin_sod_chh_guj_mao_yor_ewe_mnd_jpn_mol_tha_anl_amr_lda_tsn_azi_bam_hau_alb_dyu_kor_igb_bul_xho_urd_amh_heb_pol_dut_swe_spa_ven_owc_geo_hun_por_arw_krd_qcu_bsq_zul_aeg_tag_swa_cic_sid_tsw_mcd_glc_aze_eng_rom_lit_ben_slo_prs_afr_mlt_pan_tml_swt_bos_fbf_ger_est_ind_nor_vie_rus_bem_wly_uzb_tig_cze_ses_tur_scr_ukr_grk_svk_knd_bat_fin_cnt_sun_lat_mly_gam_dgb_fre_akn_jav	-0.0187363733638907	-0.0492813495688517	0.960800767238936
899	fre_tsw_ukr_eng_ita_wly_knd_amr_owc_zul_igb_urd_cic_geo_heb_svk_mly_guj_nor_cnt_azi_vie_jpn_sid_tml_por_arw_krd_mnd_hau_bat_ewe_anl_amh_xho_ben_bul_akn_sun_swt_chh_jav_ger_rom_moo_kor_aeg_afr_tig_cze_pol_fbf_ven_mcd_pan_tur_sod_est_dgb_spa_glc_bem_alb_fin_dut_yor_lda_uzb_bos_qcu_ctl_mlt_ses_prs_bam_lit_aze_rus_gam_bsq_grk_hun_swa_mol_dyu_tha_scr_mao_hin_lat_tsn_ind_slo_swe_tag	-0.281392422977535	-0.688922470952964	0.492587215615162
900	glc_pol_tag_knd_ses_amh_sid_cnt_bul_guj_mol_mnd_prs_jpn_alb_svk_tsn_ind_eng_scr_aze_vie_bem_ben_mao_wly_mlt_ctl_yor_chh_nor_tur_hun_cic_afr_azi_heb_bos_lat_qcu_lda_tha_aeg_est_tig_bat_swa_rom_uzb_bsq_xho_igb_pan_mly_hau_akn_sun_fbf_fin_gam_bam_tml_rus_slo_lit_sod_swt_grk_dyu_ukr_ven_kor_dut_owc_krd_geo_swe_amr_urd_hin_ger_zul_ita_jav_spa_ewe_dgb_fre_cze_moo_arw_anl_tsw_por_mcd	-0.155968550746044	-0.394644048262863	0.694009197605428
901	anl_mcd_ind_yor_akn_kor_alb_grk_slo_ben_chh_bem_amr_aze_jpn_ses_bsq_mnd_tsw_tig_hin_dgb_mao_amh_eng_moo_wly_lat_tag_rus_dut_ita_pol_ven_bam_arw_zul_qcu_krd_jav_glc_rom_dyu_bul_vie_cze_aeg_mlt_igb_tml_scr_hun_fin_prs_sun_xho_pan_swa_heb_tha_svk_por_lda_geo_owc_ctl_sid_fbf_sod_hau_ukr_tur_guj_afr_mol_est_swt_spa_urd_cnt_uzb_cic_bos_bat_azi_knd_gam_nor_ewe_mly_tsn_ger_swe_fre_lit	0.031997376039326	0.0812695326143663	0.935402247856616
902	rus_dyu_cze_spa_swt_sid_ind_svk_jpn_vie_owc_swe_bsq_hun_por_mao_bam_tml_anl_sun_tha_afr_amr_mcd_prs_uzb_zul_tsn_hau_dut_aze_xho_tur_rom_mol_lit_amh_pol_chh_ven_urd_bul_sod_alb_ewe_heb_est_hin_ben_bem_ctl_arw_ses_mly_mlt_scr_aeg_cnt_azi_grk_slo_wly_ger_knd_fbf_yor_krd_ukr_guj_moo_geo_tig_fin_tsw_mnd_tag_jav_kor_swa_bos_igb_fre_qcu_dgb_akn_nor_glc_lat_ita_cic_lda_gam_bat_eng_pan	0.523576809530387	1.24628827471445	0.215788777689842
903	tml_moo_mnd_ctl_chh_aeg_azi_ind_jpn_eng_nor_ben_fin_akn_rom_pan_yor_mly_pol_guj_owc_hin_mlt_sid_bul_alb_geo_tag_fbf_vie_est_ger_glc_lit_zul_sod_knd_ewe_lat_scr_sun_bam_dgb_prs_cic_urd_igb_tig_tsn_tsw_dyu_amr_qcu_tha_hau_arw_xho_swa_gam_spa_bat_anl_slo_ven_aze_krd_mao_por_ukr_bem_mcd_swe_tur_mol_lda_wly_bsq_jav_hun_uzb_amh_cze_cnt_svk_swt_heb_ita_ses_rus_grk_bos_kor_fre_dut_afr	0.129923694801306	0.325179078992244	0.745775957239881
904	est_pan_tsn_rus_swe_zul_por_mao_gam_bem_jpn_arw_spa_fbf_krd_lit_anl_mnd_aze_afr_ben_ewe_tha_guj_mly_sid_cic_kor_azi_lda_bul_owc_eng_ind_bsq_sun_mlt_fin_slo_lat_aeg_tur_tag_igb_tsw_ses_svk_bam_tig_chh_qcu_rom_heb_ven_akn_swt_knd_wly_mcd_ctl_ukr_hau_scr_urd_dyu_grk_glc_xho_alb_fre_hin_bos_uzb_sod_swa_moo_yor_amh_hun_ita_cnt_cze_pol_prs_vie_nor_geo_amr_jav_tml_ger_dgb_bat_mol_dut	-0.340552616986473	-0.761516245538529	0.448275562292983
905	cze_lit_swt_scr_fre_tsw_sid_ven_mao_ewe_ben_hun_guj_mcd_chh_est_aze_tha_ind_krd_tsn_tml_rus_urd_dyu_dgb_hin_ses_cic_por_dut_fin_slo_pan_uzb_glc_kor_tig_tur_bos_sod_zul_aeg_pol_geo_jpn_bul_alb_swa_lda_owc_hau_wly_akn_moo_jav_yor_arw_anl_azi_sun_swe_ita_bam_eng_heb_mlt_afr_gam_ger_prs_tag_bat_mol_knd_grk_bem_cnt_mnd_bsq_xho_amr_svk_mly_ukr_spa_amh_fbf_rom_ctl_lat_qcu_igb_vie_nor	NA	NA	NA
906	mlt_fin_slo_chh_mol_heb_bam_scr_hun_tur_ita_hin_ger_kor_alb_grk_swt_bem_moo_akn_lda_amh_glc_lat_azi_pol_owc_sod_tml_knd_tsn_geo_krd_pan_spa_ctl_bat_prs_lit_dut_mao_aeg_vie_yor_igb_anl_tig_ukr_afr_swa_xho_bul_rom_dyu_cnt_bsq_aze_mnd_nor_tag_jpn_tha_urd_fre_cze_ind_jav_qcu_guj_uzb_ses_amr_rus_est_swe_wly_ewe_mly_ven_tsw_zul_fbf_ben_gam_por_bos_mcd_sid_sun_arw_hau_dgb_svk_eng_cic	0.410488227024297	1.04382958600259	0.299269967143022
[truncated: 94 more rows]
