# Supplementary material for: Future Tense and Economic Decisions: Controlling for Cultural Evolution
Source: PLoS One. 2015 Jul 17;10(7):e0132145. doi: 10.1371/journal.pone.0132145 (PMC4506144; doi:10.1371/journal.pone.0132145)
Supplement: S8 Appendix — See README files within the various sub-folders. (ZIP) [file pone.0132145.s008.zip › S3_Code/Residuals_new/PGLS/PermuteResults/permute_S_44000.csv]

	ftr	r	t	p
1	swt_tag_mao_slo_rom_mol_rus_pol_xho_heb_tig_urd_tml_grk_hun_kor_swe_vie_ger_tsn_amr_dyu_bam_tha_cze_arw_mcd_spa_pan_bul_hau_fre_lit_mlt_igb_tur_wly_fin_ben_qcu_sun_ita_lda_dgb_jpn_est_ctl_alb_fbf_aze_ven_amh_akn_anl_gam_azi_glc_krd_cnt_zul_aeg_dut_owc_ses_bem_hin_knd_ind_bat_guj_lat_geo_scr_nor_eng_tsw_sod_yor_jav_swa_mly_uzb_moo_ukr_mnd_sid_afr_ewe_chh_bsq_prs_bos_por_cic_svk	0.306714047266509	0.782484314263132	0.435917870566877
2	swt_xho_mlt_tur_cze_est_tml_dut_rom_akn_rus_vie_bul_fre_qcu_bos_fbf_ses_amr_pol_yor_tsn_prs_sod_mnd_lat_fin_tsw_hun_glc_slo_sid_lit_por_scr_tha_cic_swa_ben_heb_dgb_sun_anl_ger_wly_kor_dyu_hau_ind_tag_lda_hin_ven_aze_mly_ita_igb_spa_eng_amh_pan_arw_bsq_geo_grk_alb_jpn_ctl_mao_ewe_bem_ukr_moo_urd_jav_bam_svk_owc_azi_cnt_knd_bat_mol_gam_afr_aeg_swe_zul_guj_nor_chh_uzb_tig_mcd_krd	-0.455550540463117	-1.19607478536955	0.234707972094349
3	cze_pan_hau_prs_azi_dyu_glc_fin_fre_por_geo_bul_eng_kor_est_cic_ctl_ita_slo_lit_sid_aeg_mao_mnd_sun_bsq_mly_lat_grk_ben_bat_lda_fbf_qcu_urd_moo_ven_wly_tml_tig_spa_jpn_akn_dgb_ger_ses_ukr_krd_tsn_swe_sod_guj_arw_igb_swa_xho_bam_tag_tur_dut_bos_aze_knd_amh_anl_rom_chh_alb_tsw_nor_vie_uzb_hun_ind_rus_bem_svk_pol_zul_scr_cnt_mlt_ewe_owc_mol_afr_hin_yor_swt_jav_amr_mcd_heb_gam_tha	0.453048252668225	1.16833131119746	0.245659437609214
4	geo_tig_hun_eng_tur_ven_qcu_tsn_spa_bos_mly_ind_knd_sod_owc_bem_zul_ben_azi_mao_bam_gam_aeg_por_tml_nor_tha_arw_cze_dyu_anl_cic_ukr_sid_xho_akn_uzb_ger_lit_rom_aze_igb_ita_swt_bat_scr_mcd_ctl_pan_hin_ses_guj_tsw_est_vie_fin_heb_tag_mlt_prs_chh_svk_mnd_sun_ewe_bul_jpn_glc_mol_afr_dut_lat_amh_yor_alb_dgb_grk_jav_urd_swa_fbf_kor_hau_pol_fre_slo_bsq_amr_wly_lda_moo_krd_cnt_swe_rus	-0.720318455730672	-1.67038454367166	0.0982056906636778
5	mnd_lat_gam_cnt_bam_jpn_sun_moo_swt_geo_cze_lda_aze_ewe_aeg_pan_jav_pol_dgb_wly_tml_mol_akn_ger_krd_hun_bul_tha_uzb_ses_tsn_bos_igb_azi_ita_afr_rus_prs_por_tsw_scr_ukr_cic_bat_anl_guj_fre_dut_ctl_bsq_bem_qcu_sod_hin_mlt_ven_tag_svk_owc_dyu_nor_grk_heb_mly_hau_swa_swe_est_amh_slo_xho_arw_mcd_rom_fbf_ind_lit_spa_alb_amr_ben_chh_glc_urd_vie_yor_mao_sid_kor_zul_eng_fin_tur_knd_tig	-0.221422798355655	-0.633148676997362	0.528190456406289
6	rus_ewe_kor_guj_pol_amh_xho_swa_tsn_pan_ita_zul_fin_lda_alb_mao_yor_hau_bos_tml_ukr_akn_dut_est_sid_ven_wly_tsw_ger_grk_glc_fre_scr_bam_fbf_owc_lit_svk_azi_urd_igb_hin_tig_cic_ses_tur_chh_spa_mlt_arw_rom_vie_amr_qcu_ind_heb_prs_uzb_mnd_dyu_gam_dgb_anl_cze_bem_sun_hun_knd_bat_cnt_lat_aze_swt_por_jpn_nor_tag_geo_ben_afr_jav_bsq_eng_sod_moo_mcd_mly_slo_bul_tha_krd_mol_swe_aeg_ctl	0.264717516933032	0.669473068089167	0.504852463610189
7	mao_pan_aeg_tml_ita_alb_glc_arw_gam_mnd_spa_sod_jpn_dgb_ukr_slo_ven_bem_qcu_mlt_cze_svk_kor_nor_mcd_mol_wly_bat_azi_lit_geo_urd_bul_swt_eng_por_grk_aze_est_tig_scr_hau_hin_zul_sid_bsq_lda_prs_lat_pol_fre_rom_tag_rus_bos_fin_ctl_yor_jav_hun_moo_anl_heb_ewe_krd_tur_amh_tsw_bam_akn_owc_swe_uzb_ger_chh_tsn_vie_guj_fbf_cic_igb_swa_ben_tha_knd_mly_amr_afr_dyu_ses_xho_sun_cnt_ind_dut	-0.778887896021979	-1.82443312588867	0.0712976117096827
8	svk_ses_jpn_aeg_tur_mol_ven_tsn_hun_moo_xho_chh_swa_ben_cze_bam_ger_ctl_rus_mao_fin_nor_bat_bos_prs_sun_anl_grk_bem_por_mlt_geo_guj_ita_afr_lat_spa_tha_mnd_zul_azi_dyu_sod_est_hau_swe_arw_tml_owc_dgb_amh_knd_qcu_krd_heb_glc_mly_eng_bsq_tsw_fre_gam_bul_alb_ewe_jav_dut_fbf_mcd_amr_tig_kor_akn_yor_aze_swt_rom_ind_wly_lit_ukr_tag_igb_slo_uzb_vie_cic_lda_cnt_hin_pol_scr_urd_sid_pan	-0.305483070709088	-0.801685962382836	0.424778303951942
9	eng_akn_aze_por_dyu_ger_alb_jpn_aeg_hun_yor_moo_ind_kor_est_bos_uzb_guj_mcd_tig_pol_rom_sod_sid_mol_nor_swe_swa_scr_svk_ewe_fre_lit_igb_ses_prs_afr_tsw_ven_mnd_tur_wly_knd_swt_bul_glc_rus_mlt_geo_azi_tsn_cic_slo_bsq_ben_ita_hau_tha_hin_chh_dut_urd_ukr_owc_bat_bam_gam_heb_fbf_lat_krd_cnt_anl_amr_qcu_mao_zul_vie_sun_spa_cze_bem_tag_dgb_arw_fin_pan_xho_mly_tml_grk_amh_ctl_jav_lda	-0.154302169528331	-0.396791050633573	0.692430624320453
10	pan_rus_spa_swt_cic_qcu_slo_arw_mlt_aze_ewe_eng_svk_glc_aeg_akn_por_azi_moo_rom_yor_grk_dyu_swe_hau_chh_ses_bam_mcd_bul_tsn_jpn_ctl_mol_alb_ven_mao_fre_ind_tur_pol_wly_tag_ukr_krd_zul_bat_xho_fin_hin_amr_sod_dut_gam_bsq_est_afr_cze_mnd_guj_scr_vie_swa_owc_prs_lat_bos_kor_lda_ger_igb_sun_hun_sid_ita_jav_geo_bem_lit_fbf_tml_anl_tig_nor_dgb_ben_cnt_tsw_heb_mly_urd_amh_uzb_knd_tha	0.546092314494974	1.45071051696812	0.1502250801532
11	guj_qcu_glc_aze_swa_kor_eng_mao_grk_bsq_amh_igb_fin_mnd_tag_ven_ukr_swe_heb_scr_afr_ita_tur_lda_rom_ewe_pol_ctl_knd_nor_jpn_ben_dut_moo_yor_arw_xho_bul_bos_ind_hun_mcd_bat_slo_fre_vie_cze_por_prs_rus_chh_uzb_tig_dyu_fbf_sun_lit_cic_tha_sid_mlt_spa_gam_akn_sod_jav_geo_swt_tml_hau_est_cnt_ses_tsn_svk_mly_hin_pan_ger_bam_zul_krd_dgb_owc_amr_anl_bem_wly_alb_aeg_tsw_urd_mol_azi_lat	-0.563662919561642	-1.29669838381768	0.197943115964983
12	guj_sun_ukr_vie_ita_wly_ses_anl_jav_lat_yor_fre_qcu_mnd_mao_amh_igb_urd_lda_bsq_heb_tag_knd_aeg_mol_dyu_mlt_hau_azi_ctl_ewe_alb_bat_zul_rus_xho_sod_por_dut_cic_hin_mly_swa_swt_pan_geo_kor_afr_sid_owc_slo_ben_hun_prs_arw_gam_fin_moo_rom_tig_eng_tsw_bem_cze_amr_ger_fbf_jpn_chh_est_cnt_glc_tur_bos_akn_grk_tsn_krd_scr_pol_tml_nor_mcd_uzb_swe_dgb_svk_tha_aze_ven_bul_lit_ind_spa_bam	0.468850025157956	1.5408390267843	0.126751796042718
13	cic_qcu_sod_sun_xho_ger_cze_chh_igb_est_tur_ukr_sid_geo_jpn_owc_aeg_mlt_bam_ctl_moo_arw_grk_spa_rom_hun_por_tml_pol_zul_kor_gam_pan_dut_aze_hau_tig_rus_knd_eng_ewe_jav_ses_yor_bos_slo_dgb_dyu_mao_scr_ven_glc_hin_tha_amh_swt_azi_bsq_mnd_lda_wly_svk_tsn_akn_uzb_tsw_swe_amr_nor_bul_lit_bem_cnt_lat_fbf_ita_vie_fre_ben_urd_prs_bat_alb_tag_guj_krd_fin_mol_anl_heb_swa_afr_mly_mcd_ind	0.134748307707083	0.307295631534445	0.759305430054096
14	dut_scr_ewe_mol_tml_rom_xho_bsq_yor_guj_tsw_sid_arw_mnd_uzb_ita_urd_fre_ses_prs_pan_bos_amr_mly_gam_sod_bem_swa_eng_grk_cnt_qcu_anl_bam_geo_akn_amh_hau_chh_dyu_dgb_swe_cic_ben_tha_rus_glc_ctl_est_fin_ven_owc_fbf_pol_zul_bat_ukr_hun_tig_jpn_wly_moo_hin_sun_aeg_nor_afr_tur_ger_igb_ind_knd_jav_krd_mao_por_spa_alb_tag_lit_aze_bul_vie_swt_cze_azi_heb_lat_tsn_kor_svk_mlt_slo_mcd_lda	-0.765205706987981	-1.91200273915783	0.0589540673100309
15	swa_fre_mcd_bul_ben_ven_mly_azi_tur_amh_mlt_mol_tha_hau_dyu_alb_est_wly_svk_qcu_lit_jpn_knd_eng_afr_tsn_amr_rom_moo_zul_tsw_cic_uzb_gam_lat_kor_akn_urd_pan_geo_dut_mao_cze_sun_por_hun_sid_krd_bem_rus_fbf_swe_pol_scr_jav_heb_bsq_aeg_anl_spa_ind_tml_swt_ita_tig_owc_ukr_dgb_guj_igb_prs_glc_grk_mnd_bat_chh_ses_ctl_lda_yor_bos_fin_xho_ger_vie_hin_slo_nor_cnt_arw_bam_sod_aze_ewe_tag	-0.370359153603478	-1.00102959008133	0.319409997601987
16	prs_fin_tag_kor_heb_ewe_ven_bem_swa_jav_owc_glc_lit_lat_dgb_knd_hin_bul_eng_mao_azi_guj_sun_lda_amr_nor_ita_anl_krd_ctl_sod_scr_qcu_cnt_bos_afr_pan_geo_swe_slo_vie_bsq_svk_ben_aeg_rus_mol_ses_tig_fbf_tsw_por_pol_tsn_grk_sid_bam_arw_est_amh_alb_zul_spa_ger_urd_cze_dut_swt_ukr_moo_rom_uzb_mcd_yor_ind_mly_hau_xho_wly_mlt_dyu_gam_aze_tur_tml_mnd_hun_bat_chh_cic_akn_jpn_fre_igb_tha	-0.534811190810918	-1.41016255496932	0.161827511441533
17	grk_sid_mly_sod_heb_fin_hun_jpn_est_dut_moo_ewe_hin_aze_uzb_pol_mcd_afr_ses_svk_tig_chh_cic_gam_pan_spa_fbf_yor_rus_por_mao_anl_dgb_geo_mlt_swt_tsw_nor_akn_mnd_bos_vie_ita_ven_wly_jav_xho_rom_ukr_krd_alb_slo_scr_eng_aeg_tur_swa_ctl_bul_bsq_prs_zul_tml_knd_cnt_fre_cze_igb_ger_amh_hau_qcu_ben_ind_glc_sun_tha_tag_kor_arw_bat_owc_azi_lat_swe_mol_amr_guj_dyu_bem_urd_lit_tsn_bam_lda	-0.104188942033189	-0.248098706172849	0.804605025309654
18	pol_mly_bat_sod_yor_bam_amh_qcu_grk_kor_rus_tsn_afr_aze_moo_cze_tha_hun_lit_scr_tur_fbf_vie_tml_dgb_sid_jav_azi_ewe_bsq_tag_sun_por_alb_fre_bul_nor_lat_dyu_ven_pan_hin_hau_aeg_akn_swa_guj_dut_amr_ses_wly_heb_ind_svk_krd_ger_chh_uzb_mcd_est_ita_bem_knd_jpn_swe_geo_swt_gam_lda_prs_spa_rom_mol_tig_eng_slo_mlt_igb_owc_fin_glc_urd_mnd_cnt_ctl_mao_zul_arw_ukr_cic_xho_ben_anl_bos_tsw	-0.513749897394742	-1.35409557403268	0.178987134933664
19	ewe_tha_nor_prs_qcu_grk_swe_mnd_fin_scr_vie_aze_igb_heb_ukr_bul_moo_amr_bos_dgb_bsq_rom_lda_swa_slo_mly_cic_pol_cze_lit_krd_glc_swt_tsw_urd_sun_est_hin_bat_hau_uzb_azi_kor_por_amh_knd_cnt_ben_xho_ger_mcd_geo_alb_jpn_ctl_ita_wly_mlt_owc_lat_jav_aeg_ven_tml_fbf_afr_mao_bam_ses_bem_rus_tsn_fre_sid_mol_hun_guj_yor_ind_spa_arw_eng_chh_dyu_tur_svk_tag_zul_dut_pan_sod_tig_anl_akn_gam	-0.385093353133088	-0.881495689830152	0.380322145186243
20	por_prs_eng_bat_krd_sun_tur_bos_jpn_uzb_grk_ukr_mnd_mlt_heb_rus_ind_lda_fbf_cic_mao_lat_rom_cze_tha_hin_afr_dyu_xho_pan_wly_spa_aze_mcd_lit_cnt_scr_mol_geo_igb_akn_azi_gam_urd_amh_tag_ger_chh_alb_qcu_amr_fin_swa_dgb_sid_slo_knd_owc_ses_arw_tig_aeg_bsq_ewe_ctl_glc_bem_tsn_sod_fre_guj_yor_bam_kor_moo_swt_ben_zul_est_ita_pol_anl_mly_hun_dut_svk_jav_vie_swe_nor_tsw_hau_tml_ven_bul	0.0716633562264349	0.163095324002894	0.870797265448305
21	glc_bem_bul_fre_sod_mol_scr_ewe_arw_ben_cnt_ses_wly_mnd_tml_azi_swt_bos_svk_ind_mlt_bat_lda_aze_tsw_slo_tur_lit_mao_lat_zul_amr_knd_xho_tha_kor_grk_swe_tag_mcd_afr_hin_ven_igb_bam_cic_aeg_ctl_ukr_urd_rom_geo_eng_uzb_dut_prs_qcu_vie_sid_yor_jpn_guj_fbf_moo_ger_por_tsn_ita_amh_anl_est_akn_mly_cze_spa_swa_dyu_rus_hau_alb_heb_gam_owc_nor_tig_sun_krd_chh_fin_bsq_pol_hun_jav_dgb_pan	0.581675175530966	1.38598084222683	0.169067120628326
22	hau_pan_swe_eng_ger_mlt_jav_tsw_cic_lit_pol_slo_mao_jpn_bul_arw_azi_mnd_tig_chh_moo_swt_bsq_fre_hun_alb_lat_nor_geo_hin_gam_uzb_bem_anl_rom_ven_wly_yor_tsn_rus_qcu_prs_guj_scr_tag_krd_dyu_zul_tha_igb_dgb_ctl_grk_aeg_fbf_knd_cze_akn_sun_mly_ita_dut_fin_svk_owc_heb_mol_xho_amh_ind_bat_spa_est_lda_vie_swa_aze_mcd_ukr_urd_bos_afr_bam_por_glc_cnt_ewe_amr_kor_ben_ses_tml_tur_sod_sid	0.231255866181408	0.543527634654853	0.588067100033888
23	amr_sid_bsq_lat_swt_fin_tsw_mol_arw_bem_tml_ewe_ctl_scr_bam_geo_ind_heb_svk_dgb_hau_lit_mnd_spa_tag_lda_prs_ukr_ger_mly_ven_anl_hin_jpn_bat_mcd_afr_eng_zul_mlt_hun_tur_azi_owc_urd_krd_qcu_slo_tha_aeg_kor_xho_grk_bul_chh_mao_swe_akn_ses_amh_sod_nor_cic_gam_sun_rus_cnt_fre_wly_dyu_guj_knd_ben_tig_cze_dut_ita_pan_uzb_aze_por_tsn_bos_glc_fbf_rom_alb_pol_est_vie_igb_moo_swa_yor_jav	-0.00779521065510306	-0.0178925511843349	0.985762902063141
24	knd_zul_glc_yor_alb_bem_ses_ven_wly_mlt_uzb_grk_tur_bos_spa_pan_tag_bam_tml_tsw_lit_ukr_ind_lat_por_anl_nor_swt_mol_cnt_azi_ita_dgb_cic_mao_mnd_sun_pol_krd_ben_sod_bat_arw_hau_hin_geo_aeg_mly_jpn_fin_jav_tha_afr_akn_bsq_ewe_tsn_aze_bul_owc_ger_urd_slo_guj_ctl_dut_chh_prs_xho_eng_igb_qcu_swa_vie_rus_cze_gam_rom_dyu_kor_sid_hun_lda_moo_tig_swe_scr_est_heb_amr_fbf_svk_fre_mcd_amh	-0.088153743694688	-0.19839129762894	0.843171967772419
25	svk_est_sun_tig_lit_pol_fbf_bat_moo_vie_afr_rus_bul_tsn_jpn_ewe_ger_heb_krd_scr_pan_ind_dyu_spa_mly_por_tml_prs_dut_eng_mao_hau_fre_hun_sod_cic_aze_lda_uzb_bos_tha_ben_tur_mlt_dgb_cze_anl_guj_grk_amr_ukr_bem_qcu_arw_tsw_hin_swe_chh_aeg_fin_akn_ses_nor_jav_cnt_tag_urd_slo_bsq_azi_igb_knd_bam_owc_wly_zul_yor_mnd_kor_lat_mol_alb_rom_gam_mcd_geo_ven_glc_ctl_ita_swt_xho_swa_sid_amh	0.489384410480446	1.26423372993695	0.209305510666158
26	uzb_fre_cze_glc_aeg_por_urd_ben_ven_owc_lda_cnt_fbf_alb_pan_dyu_knd_kor_hun_svk_amr_ukr_sun_jpn_guj_mly_mnd_hau_gam_krd_hin_aze_yor_wly_dgb_dut_cic_sid_scr_lit_qcu_xho_pol_bos_spa_vie_est_nor_tha_slo_bul_bsq_chh_bat_ewe_bam_prs_igb_mao_ctl_ses_jav_mol_tig_akn_heb_zul_rom_tag_ita_eng_amh_tsw_mcd_grk_tur_swt_anl_azi_lat_mlt_sod_fin_swe_ger_moo_bem_tml_ind_arw_swa_tsn_geo_rus_afr	0.154122713609739	0.396310867413528	0.692783559211689
27	xho_krd_mnd_spa_wly_tur_guj_tig_anl_tha_vie_rom_amh_aze_ewe_hau_ger_kor_geo_cnt_glc_ukr_fre_zul_svk_grk_cze_por_sod_nor_hin_ind_bos_alb_bam_mao_heb_gam_dyu_eng_sun_bat_est_mly_sid_jav_chh_igb_moo_arw_jpn_fbf_mlt_qcu_mol_cic_swe_pan_ben_pol_fin_hun_lat_swa_amr_ita_bul_ven_bem_bsq_swt_scr_tsw_mcd_afr_yor_lit_dgb_tsn_aeg_ctl_azi_knd_akn_urd_owc_lda_rus_tag_uzb_ses_slo_dut_prs_tml	NA	NA	NA
28	ita_mcd_bem_owc_sun_gam_bos_knd_svk_tur_ben_mao_tml_jav_uzb_aze_wly_xho_ukr_mly_mnd_prs_vie_geo_tsn_lit_lda_fbf_tsw_bul_guj_mlt_scr_ses_eng_heb_swt_fre_cic_fin_yor_moo_afr_swe_nor_dut_ger_qcu_ven_bat_amh_grk_arw_urd_kor_hun_chh_hau_pol_lat_bam_tha_hin_ctl_alb_slo_krd_tig_cze_jpn_zul_sod_azi_aeg_rom_glc_dyu_igb_anl_swa_cnt_por_mol_akn_ewe_tag_amr_ind_spa_sid_dgb_pan_rus_est_bsq	0.286836513861174	0.692169255432793	0.49055564209792
29	xho_nor_gam_uzb_prs_heb_mcd_cic_aze_yor_tsn_rom_grk_mnd_swa_afr_fbf_knd_scr_ven_sun_bem_ger_sid_anl_sod_alb_lat_ses_slo_spa_arw_mol_dgb_krd_est_hun_hau_ewe_swt_mly_mlt_hin_eng_pol_ind_lda_moo_bos_tig_guj_ukr_rus_tur_jav_ita_vie_geo_bul_tag_tsw_wly_aeg_bam_pan_fre_azi_fin_kor_tha_zul_por_tml_ben_cze_glc_swe_urd_bsq_dut_ctl_chh_amr_amh_dyu_jpn_akn_bat_owc_qcu_mao_lit_igb_cnt_svk	-0.0498904523311723	-0.128608166577993	0.897945419395738
30	lat_moo_bem_afr_mcd_arw_ven_lit_amr_bsq_alb_anl_azi_por_gam_tur_aze_dgb_mlt_grk_dut_tig_akn_dyu_uzb_bos_ukr_kor_sod_scr_ctl_mao_chh_jav_hau_fre_prs_heb_cze_spa_aeg_ita_sun_mnd_swa_bat_cic_yor_urd_wly_slo_svk_cnt_hun_bul_mol_tha_tml_rus_rom_pan_qcu_vie_eng_tag_lda_hin_geo_swt_ger_fin_mly_zul_jpn_tsn_ses_xho_fbf_swe_nor_igb_tsw_knd_est_pol_ben_owc_sid_bam_ewe_ind_guj_amh_glc_krd	-0.0647850613060693	-0.141857322154229	0.887499559323479
31	pol_bul_ita_cic_akn_heb_gam_igb_ger_urd_ctl_swt_mly_kor_lat_hin_jpn_hun_guj_rus_hau_jav_rom_geo_por_fin_tsw_anl_bat_aeg_xho_azi_ukr_bam_ses_amr_cnt_zul_pan_lda_mnd_amh_mlt_tag_grk_knd_dut_prs_tha_chh_scr_eng_vie_bsq_svk_glc_sod_ven_tml_mol_tsn_afr_sid_swa_moo_wly_yor_aze_slo_spa_arw_cze_swe_est_owc_sun_uzb_ewe_mcd_nor_dyu_dgb_qcu_fbf_lit_ben_bos_tur_mao_krd_ind_alb_tig_fre_bem	0.0111678068001142	0.0286406579221898	0.977212556410834
32	yor_urd_ukr_akn_hun_dut_pan_lit_amr_ben_tha_sod_bem_azi_mnd_ctl_moo_rus_ger_mly_prs_sun_pol_fre_swa_sid_eng_dyu_lat_slo_spa_swe_tsw_tsn_fbf_anl_guj_tig_jpn_alb_amh_cze_krd_swt_bul_hau_grk_rom_nor_ewe_svk_cic_ind_mlt_vie_jav_aeg_mcd_zul_heb_igb_por_tml_arw_bam_mol_owc_glc_fin_geo_hin_gam_ses_knd_bsq_tur_scr_dgb_wly_afr_aze_kor_qcu_chh_bat_lda_est_bos_mao_uzb_ven_ita_cnt_tag_xho	0.0935713894408137	0.224261703484727	0.823045631740904
33	igb_prs_lit_sid_eng_zul_aze_hau_dyu_hun_afr_ses_lda_tsw_bam_svk_dut_ita_uzb_ctl_dgb_scr_wly_tml_fbf_swt_xho_fin_pan_mao_lat_bsq_ben_rom_guj_alb_knd_sun_glc_cnt_spa_anl_mol_sod_bem_slo_owc_gam_hin_tag_swe_krd_mly_amr_amh_swa_bat_cic_fre_est_urd_ind_tig_por_heb_jav_bos_grk_mnd_ewe_nor_qcu_rus_geo_aeg_akn_ukr_yor_moo_jpn_vie_ven_arw_mlt_tur_bul_chh_pol_kor_tha_mcd_azi_cze_ger_tsn	0.500564597007755	1.67156112122071	0.0979725674697434
34	aeg_amh_sid_qcu_est_xho_tur_aze_jpn_ewe_tsn_geo_ita_rus_azi_bul_krd_tha_dyu_ctl_mlt_jav_ses_bam_wly_scr_urd_lat_eng_fre_moo_uzb_por_akn_heb_knd_sun_pol_afr_bsq_hun_guj_bos_tag_spa_ven_ger_mcd_tig_cic_anl_tsw_dut_swe_yor_grk_pan_swt_hau_chh_dgb_mly_mao_igb_ben_slo_fbf_arw_amr_tml_alb_mnd_svk_lda_ukr_cze_nor_hin_lit_vie_swa_sod_mol_fin_gam_zul_cnt_rom_owc_prs_kor_glc_bat_ind_bem	-0.168257063057697	-0.376418893052055	0.707462910090108
35	tml_moo_nor_arw_ind_bul_zul_grk_kor_tur_ctl_slo_dgb_uzb_yor_dyu_anl_cze_tig_mao_mlt_tha_est_rus_swa_chh_tag_amr_mnd_ukr_ses_bsq_bos_swe_geo_heb_fin_ben_knd_cic_wly_aze_amh_igb_xho_sun_mly_ita_azi_svk_swt_alb_por_bem_urd_aeg_scr_gam_guj_lda_lat_sid_hun_jav_pol_eng_hau_spa_prs_glc_pan_owc_vie_bam_tsw_akn_fbf_dut_mcd_rom_afr_hin_ger_ewe_bat_cnt_lit_krd_sod_fre_mol_jpn_tsn_qcu_ven	NA	NA	NA
36	svk_glc_ger_cic_qcu_arw_chh_amh_swa_igb_fre_por_uzb_lat_fbf_owc_bat_heb_amr_hun_fin_cze_gam_ctl_urd_rus_tsw_aeg_jpn_yor_bem_mao_tsn_bsq_zul_eng_vie_mly_ita_guj_swe_lda_prs_mcd_wly_dyu_sun_est_nor_swt_cnt_ses_aze_akn_tig_hau_dut_tml_bul_mnd_grk_sid_moo_sod_ewe_xho_ven_rom_geo_krd_lit_pol_slo_tha_pan_knd_spa_anl_jav_tur_afr_azi_kor_dgb_ind_hin_bam_alb_mol_ukr_tag_ben_scr_mlt_bos	0.508739489742919	1.34805254817244	0.180915840161079
37	xho_mol_tsn_ven_cic_wly_prs_glc_qcu_arw_knd_moo_tsw_por_alb_chh_ses_geo_est_ger_ctl_krd_aeg_zul_mao_heb_ita_ind_rus_gam_swa_mlt_swt_guj_sun_dgb_bul_azi_anl_bam_fbf_ben_jav_tag_tha_spa_amr_igb_owc_mly_afr_yor_bem_grk_uzb_nor_tig_swe_sod_lit_pan_mcd_ukr_amh_ewe_hun_jpn_akn_pol_cnt_scr_dut_bos_mnd_vie_fin_bsq_slo_dyu_sid_cze_hau_eng_kor_svk_urd_rom_bat_aze_tml_tur_lat_hin_fre_lda	-0.125083640694375	-0.271432189619538	0.78666024768601
38	tur_bat_wly_fin_svk_bsq_amh_glc_sun_tsn_mly_xho_jpn_cic_ind_bem_lit_hau_anl_prs_bam_zul_por_sod_owc_aze_lda_uzb_yor_rom_cze_ger_qcu_geo_ven_heb_mlt_aeg_ben_eng_mol_guj_urd_hun_afr_mnd_ctl_cnt_dyu_ses_mcd_akn_grk_igb_nor_vie_dut_slo_spa_tha_rus_knd_sid_mao_alb_gam_lat_amr_moo_swe_dgb_fbf_tsw_azi_scr_jav_tag_arw_krd_pan_ita_pol_hin_tml_bul_est_swt_tig_ewe_bos_ukr_kor_fre_swa_chh	1.0709680445628	2.85778969580753	0.00526413312717634
39	moo_ind_rom_slo_ben_swa_xho_mnd_amr_nor_tur_bsq_hau_jav_fin_prs_sod_heb_tsw_urd_swe_scr_guj_glc_ger_kor_mol_ita_mlt_hin_swt_zul_ewe_cic_dut_uzb_tag_geo_rus_anl_yor_lit_tig_aeg_sun_svk_arw_wly_tsn_ses_hun_igb_chh_bos_pan_amh_akn_est_mcd_bat_jpn_vie_knd_gam_tml_fbf_alb_ven_dgb_mly_aze_dyu_por_qcu_pol_grk_eng_fre_bul_cze_bem_lda_bam_ukr_sid_lat_krd_spa_tha_mao_owc_ctl_cnt_afr_azi	-0.496349763844975	-1.20573811996534	0.230977209175232
40	swe_mao_tha_alb_swa_tag_hin_aze_rom_cze_mly_dyu_eng_bat_bul_bsq_chh_tml_pol_bos_glc_aeg_heb_bam_mlt_geo_urd_prs_owc_krd_sun_bem_kor_tur_ewe_scr_wly_cnt_ben_ven_tsn_swt_cic_hun_ukr_fbf_lit_uzb_qcu_gam_amr_sod_akn_afr_ctl_ind_vie_knd_dut_yor_sid_lda_arw_amh_fre_spa_guj_anl_ses_azi_mnd_mcd_igb_tsw_grk_slo_zul_xho_mol_por_rus_jav_ita_ger_svk_dgb_est_nor_jpn_fin_moo_lat_pan_hau_tig	-0.345332997610017	-0.794275789251492	0.429057050051561
41	ctl_ger_aeg_fin_tsw_yor_anl_cnt_ukr_scr_cic_est_moo_bem_cze_alb_tur_dgb_mol_igb_nor_geo_fbf_bat_ewe_hin_sod_tig_jpn_wly_qcu_sid_svk_spa_guj_grk_tml_bsq_ita_akn_hau_dut_vie_glc_gam_chh_amr_bam_bos_pol_owc_slo_pan_hun_mao_ses_mly_tha_prs_fre_ind_aze_zul_por_tsn_arw_urd_swa_tag_swt_rus_lit_amh_eng_krd_mlt_knd_mcd_dyu_jav_ven_bul_swe_ben_sun_heb_mnd_xho_rom_azi_lat_uzb_lda_kor_afr	-0.498999892048618	-1.1517963694196	0.252357143422342
42	dyu_cnt_ukr_bul_jpn_kor_akn_urd_aeg_anl_wly_chh_tig_mnd_yor_bam_bos_mao_jav_swa_aze_svk_hau_fre_vie_gam_azi_tsn_lit_prs_lda_pan_glc_bat_est_uzb_ben_knd_swe_fbf_ger_qcu_por_amh_krd_arw_afr_nor_ewe_rom_mol_scr_pol_mcd_cze_xho_igb_ita_fin_bsq_rus_grk_amr_mly_ses_hun_dgb_tha_tur_bem_geo_moo_alb_guj_cic_tsw_sid_ind_tml_eng_owc_dut_hin_tag_mlt_lat_sun_swt_zul_slo_ctl_sod_spa_ven_heb	-0.15969136486967	-0.375388018749373	0.708226725266263
43	mcd_rus_geo_jpn_kor_cic_mol_tig_tsn_arw_tag_ben_azi_owc_ctl_est_afr_hun_tsw_fbf_bam_heb_vie_ukr_hau_knd_mlt_chh_igb_guj_eng_dut_dyu_mao_aze_moo_slo_hin_amh_wly_lat_ind_ses_bul_fre_sun_cze_gam_akn_yor_spa_swe_tml_bos_sid_uzb_mly_tha_nor_bem_aeg_krd_cnt_swa_lit_amr_anl_dgb_glc_ewe_por_tur_ita_mnd_sod_fin_ven_jav_scr_rom_pol_zul_bat_grk_bsq_qcu_alb_pan_urd_prs_svk_swt_lda_xho_ger	-0.0678823657083035	-0.176257794045898	0.860474667682707
44	yor_rus_knd_lit_ses_dut_por_prs_hau_mol_vie_amr_glc_zul_cze_fbf_tsw_xho_tur_dyu_sod_swe_bam_jpn_heb_slo_bat_lat_aeg_ind_spa_cnt_afr_wly_est_lda_alb_tml_qcu_mao_bos_ctl_tsn_igb_eng_pan_akn_dgb_ita_nor_mcd_gam_tig_ger_krd_svk_aze_arw_pol_amh_tha_mnd_fre_ewe_anl_urd_kor_scr_swt_geo_moo_jav_bem_mly_bul_ben_sid_swa_chh_fin_tag_sun_cic_owc_hun_azi_guj_ukr_uzb_hin_grk_bsq_mlt_rom_ven	0.0318855147774698	0.0805958248181023	0.935936574230906
45	gam_swe_grk_sun_est_ewe_cze_xho_ukr_cnt_geo_ctl_krd_tml_yor_qcu_dyu_prs_urd_amr_ita_tur_moo_bam_owc_hun_knd_dut_ven_jpn_bos_ind_aze_rom_eng_mol_anl_slo_tig_hau_amh_alb_por_ses_afr_nor_ben_mcd_mlt_bsq_svk_fin_spa_bem_vie_akn_azi_swt_glc_igb_uzb_scr_lat_tsn_ger_hin_tha_pan_tag_sid_sod_chh_kor_aeg_mao_fbf_arw_fre_zul_tsw_lit_bul_mly_guj_rus_pol_wly_cic_heb_lda_dgb_mnd_bat_swa_jav	-0.258580350686666	-0.670988430810479	0.50389099937323
46	azi_dyu_mnd_ukr_xho_ses_ita_ven_prs_grk_chh_bem_aze_mol_swa_fre_krd_mly_igb_lit_por_qcu_tha_kor_yor_nor_cze_tml_ind_uzb_hau_tag_moo_fbf_mao_sid_zul_scr_tsn_owc_pol_gam_glc_ger_afr_swt_ctl_heb_vie_jav_spa_swe_wly_hun_eng_rus_knd_ben_guj_hin_cic_rom_alb_cnt_tur_tsw_amr_lat_dut_bam_slo_geo_amh_est_bos_sod_jpn_bul_svk_arw_pan_ewe_mlt_anl_tig_bat_bsq_fin_mcd_aeg_lda_sun_urd_dgb_akn	-0.595676762776006	-1.49588211870115	0.138070283694029
47	geo_moo_dut_jav_bos_azi_alb_afr_wly_lda_tag_grk_dgb_tur_mly_fre_por_sod_ctl_bul_ven_tha_ses_ewe_uzb_tsn_bem_tml_xho_jpn_mlt_bam_anl_hin_swt_ita_ger_aze_mao_arw_chh_mcd_vie_mnd_guj_svk_cze_krd_qcu_sun_est_akn_owc_pol_swe_tsw_swa_pan_ukr_igb_zul_lat_aeg_slo_kor_amr_scr_heb_amh_hun_eng_hau_cnt_yor_mol_cic_ind_urd_knd_fbf_bsq_spa_dyu_nor_tig_gam_glc_lit_ben_prs_sid_rus_rom_fin_bat	0.208809011576604	0.46908382181677	0.640107541040747
48	yor_bat_dut_pan_dyu_xho_bos_zul_owc_vie_cze_ukr_swt_prs_ger_geo_dgb_rus_azi_akn_fin_ven_hin_swe_est_sid_aeg_lit_tha_ben_mol_cic_lat_fre_eng_afr_nor_krd_ses_anl_urd_wly_glc_slo_scr_sun_spa_guj_kor_gam_mlt_ind_amr_grk_tsw_uzb_alb_chh_mao_tag_mnd_lda_tsn_por_svk_rom_hun_fbf_ewe_cnt_bam_mly_tml_bul_bem_amh_ctl_jpn_knd_aze_mcd_jav_tur_bsq_ita_heb_pol_arw_hau_sod_igb_tig_qcu_swa_moo	0.117528901955441	0.299899840517343	0.764922843014633
49	glc_sun_mnd_hau_arw_ind_est_bam_amh_lda_aze_sod_bul_knd_bos_prs_mao_tml_akn_anl_pol_afr_azi_fre_geo_jpn_hun_ewe_lit_lat_por_pan_ven_ben_dyu_fin_tig_moo_krd_spa_svk_owc_igb_aeg_tur_mol_uzb_alb_mcd_cic_gam_dut_rom_tag_rus_ses_nor_ukr_jav_mlt_sid_slo_urd_eng_cnt_hin_ita_tha_xho_zul_fbf_chh_bsq_tsn_swa_swt_mly_yor_bem_grk_qcu_kor_swe_vie_amr_cze_heb_wly_guj_ger_bat_dgb_tsw_ctl_scr	0.480746036688978	1.313097086782	0.192380991244149
50	geo_bos_jav_est_knd_gam_mly_ses_dut_ben_vie_pan_mol_bsq_arw_mlt_swt_urd_sun_jpn_azi_dyu_prs_cnt_swa_rom_dgb_igb_ven_aeg_ita_hau_swe_mcd_guj_kor_fbf_mao_amr_sod_tsn_owc_nor_alb_sid_eng_anl_afr_lat_chh_fin_hin_bat_tur_krd_cic_zul_amh_bem_pol_moo_grk_bul_xho_scr_akn_hun_lit_ukr_cze_ctl_qcu_uzb_tag_wly_lda_fre_tha_glc_por_tml_slo_heb_bam_ewe_tig_rus_ind_aze_mnd_tsw_spa_ger_yor_svk	-0.177275874448325	-0.414688226457434	0.679325171174128
51	amh_lat_tha_alb_lda_arw_bul_bam_swt_hun_zul_dut_lit_sod_heb_fin_hau_sid_ewe_geo_slo_cze_vie_anl_bos_mol_fre_tig_ind_afr_swe_rus_por_ukr_azi_amr_spa_qcu_swa_yor_cnt_jav_pol_dgb_mlt_dyu_guj_ita_uzb_tsn_tag_xho_bem_wly_jpn_bat_aeg_igb_glc_mnd_hin_aze_mly_fbf_moo_rom_tsw_sun_owc_ctl_grk_gam_mcd_urd_ven_ses_pan_akn_tur_est_mao_kor_chh_krd_svk_cic_tml_prs_ben_scr_knd_eng_ger_nor_bsq	0.549445430321326	1.45427816468821	0.149235892400483
52	azi_vie_por_bat_sid_lda_jpn_gam_nor_qcu_prs_fre_bem_urd_est_spa_hin_mol_mao_dut_ben_mnd_ewe_zul_heb_fin_knd_ven_scr_tur_sod_tml_mlt_afr_glc_geo_hau_swt_guj_aze_lit_cic_cze_swe_fbf_bam_kor_tsn_mly_yor_ses_chh_tha_wly_dyu_amh_tsw_pol_krd_ctl_igb_tag_uzb_ukr_eng_ger_slo_rus_arw_bos_ita_hun_alb_ind_lat_xho_bsq_cnt_rom_owc_anl_svk_amr_akn_pan_dgb_moo_mcd_tig_sun_swa_grk_aeg_jav_bul	-0.21180720423615	-0.544104292317668	0.587671838144604
53	xho_arw_urd_ita_lit_prs_zul_ses_gam_geo_mlt_amr_qcu_pol_nor_swe_hin_afr_hau_alb_tha_rus_svk_spa_heb_ukr_mol_grk_dut_tig_bos_fre_tur_lda_krd_azi_yor_moo_jav_fin_est_bat_uzb_cnt_anl_ben_swt_knd_ven_pan_aze_por_bsq_ctl_tsw_jpn_ind_slo_lat_dyu_sun_bam_tml_dgb_igb_mcd_owc_mly_ewe_sod_bem_hun_mnd_bul_ger_chh_eng_tag_vie_fbf_kor_cze_swa_glc_wly_cic_aeg_mao_scr_guj_sid_akn_amh_rom_tsn	-0.59019573244989	-1.54530221808385	0.125669378246189
54	akn_hun_ben_mol_gam_anl_owc_cic_guj_ita_dyu_chh_ewe_azi_wly_ukr_tig_mao_alb_lat_sid_por_qcu_geo_tag_prs_vie_ind_ger_moo_eng_ses_sun_pan_cnt_aeg_swt_jpn_zul_cze_spa_lit_rus_amr_tur_dgb_bul_knd_kor_bos_grk_glc_tsw_hin_igb_mcd_dut_afr_bat_tha_pol_urd_tsn_est_lda_heb_bem_ctl_swa_sod_krd_nor_aze_fin_mnd_bam_xho_mly_hau_arw_tml_swe_yor_ven_scr_mlt_bsq_amh_jav_fbf_svk_fre_rom_uzb_slo	0.84490800505027	2.11438452993022	0.0371576479524951
55	mcd_fin_krd_hau_dgb_ewe_bem_xho_yor_dyu_por_grk_afr_chh_uzb_cze_azi_tha_arw_aeg_heb_tag_moo_amh_ses_hun_lda_pol_mao_ven_hin_guj_dut_ctl_anl_ukr_bsq_zul_spa_cic_ind_qcu_gam_alb_lat_glc_bul_svk_mlt_mol_swa_fbf_prs_jav_swe_wly_rom_mly_vie_sid_bos_fre_nor_scr_tig_akn_jpn_cnt_pan_kor_est_amr_ger_lit_urd_slo_bat_eng_rus_aze_bam_tur_geo_owc_tsn_mnd_ben_igb_swt_tsw_sod_knd_ita_sun_tml	-0.594057710719947	-1.41769415958565	0.159621927371113
56	ctl_yor_mcd_dyu_urd_lit_owc_por_krd_wly_ben_afr_rus_rom_amr_tag_uzb_ses_svk_ita_fre_tha_tsw_mao_moo_akn_cic_knd_grk_bem_pan_sun_igb_geo_jav_ven_bsq_zul_ukr_swa_eng_glc_chh_nor_hun_dut_hin_jpn_tur_aeg_prs_bos_kor_tsn_bam_guj_lda_swe_vie_bul_anl_ger_cze_lat_hau_mol_ind_scr_arw_tml_mlt_ewe_sid_est_tig_cnt_spa_aze_alb_mly_mnd_amh_slo_swt_sod_xho_dgb_qcu_bat_pol_azi_fin_gam_heb_fbf	-0.246220875292399	-0.608266212772579	0.544493635249544
57	igb_slo_akn_ven_ind_pol_ukr_geo_kor_sod_uzb_vie_hun_urd_mlt_cnt_bul_wly_fbf_aze_ger_mnd_dyu_tha_cze_swt_heb_mcd_bos_qcu_tag_bem_nor_jav_scr_lat_hau_pan_mol_amr_mao_aeg_swe_tml_tig_owc_dgb_est_chh_zul_spa_ctl_rom_glc_swa_jpn_gam_yor_anl_prs_bam_svk_ewe_dut_amh_eng_alb_azi_rus_hin_fin_tsw_xho_sun_knd_krd_lda_afr_grk_arw_guj_sid_tsn_tur_lit_ben_moo_cic_ses_bsq_ita_mly_bat_por_fre	-0.338171317709771	-0.871810329334255	0.385557000018208
58	anl_uzb_tha_vie_sid_mly_ewe_igb_aze_prs_swt_gam_qcu_dut_mnd_lit_jav_moo_spa_ger_por_mlt_hau_ind_krd_cic_rus_ben_aeg_tml_yor_cze_ven_pol_sun_guj_hun_bam_glc_swe_swa_bsq_dyu_zul_fbf_owc_tag_mcd_bat_fre_pan_nor_fin_svk_tsw_scr_akn_ita_arw_rom_dgb_jpn_lda_tur_knd_cnt_amr_tig_ctl_bul_ukr_xho_mao_heb_kor_urd_azi_alb_lat_sod_bos_ses_bem_eng_tsn_slo_mol_amh_chh_wly_grk_hin_est_afr_geo	-0.221536261651164	-0.504843592076959	0.614862891296831
59	mol_mao_eng_svk_spa_tsn_prs_afr_ben_akn_dut_geo_ses_chh_dyu_wly_tha_amr_aze_sod_bsq_por_moo_grk_swe_ctl_uzb_alb_gam_aeg_est_zul_cnt_vie_ven_bul_lit_pan_bat_dgb_tsw_swt_fin_scr_lat_mlt_swa_xho_arw_hin_sid_hun_urd_yor_cic_jav_tml_fbf_mnd_tag_pol_mcd_nor_jpn_amh_ewe_qcu_azi_lda_hau_anl_igb_ind_bem_heb_ger_slo_fre_owc_glc_rom_mly_tig_tur_sun_guj_rus_krd_bam_ukr_kor_ita_cze_bos_knd	0.839351423856757	2.24696319150809	0.0270077203943321
60	swe_nor_igb_mcd_eng_por_grk_lat_tsw_tha_slo_cze_tur_ben_cnt_lit_ind_ger_aze_guj_dgb_swt_cic_tsn_hun_vie_jpn_kor_krd_mnd_est_bos_ses_yor_qcu_gam_wly_moo_geo_fin_bam_akn_mol_urd_tag_bat_arw_sun_svk_uzb_mlt_spa_swa_alb_sid_amh_pol_ven_pan_afr_dyu_ctl_ita_amr_mly_tig_tml_chh_glc_hau_aeg_sod_rus_jav_fbf_mao_xho_dut_zul_ukr_fre_scr_prs_heb_bsq_owc_rom_azi_lda_hin_bul_ewe_anl_knd_bem	0.225318464860971	0.535846936913086	0.593343595275728
61	pol_mao_ind_vie_sun_tml_dut_aeg_alb_prs_wly_fbf_bam_por_moo_glc_lda_bsq_nor_tur_akn_tig_lat_bul_igb_slo_tsn_tha_tsw_mcd_amh_krd_rus_guj_yor_afr_bos_bat_xho_hin_aze_heb_hun_sod_knd_azi_anl_ger_ses_jpn_ben_ukr_kor_jav_est_pan_spa_swt_cze_scr_bem_fin_rom_mly_dyu_ita_owc_ctl_cic_zul_gam_dgb_mol_sid_geo_swa_arw_mlt_ven_fre_chh_hau_lit_mnd_qcu_amr_cnt_ewe_eng_grk_swe_tag_urd_svk_uzb	0.133469767432894	0.30024724105249	0.764658693639171
62	amr_rus_swe_azi_tig_sun_ind_mol_sid_zul_gam_tag_mly_spa_anl_cze_cic_glc_lit_bos_xho_arw_tha_dgb_ger_heb_slo_vie_igb_amh_kor_pol_dut_lda_jav_mao_tml_aze_ukr_guj_scr_mcd_qcu_tur_prs_bsq_cnt_chh_yor_eng_ctl_aeg_bul_fbf_geo_hun_lat_moo_ewe_jpn_alb_ita_hin_swa_wly_fin_mlt_bat_hau_swt_knd_nor_ven_dyu_ses_svk_sod_krd_uzb_bam_bem_tsn_ben_afr_owc_pan_urd_mnd_akn_rom_por_grk_est_fre_tsw	NA	NA	NA
63	qcu_dgb_slo_jav_tig_arw_ger_chh_bam_cic_anl_vie_aeg_ukr_lit_fre_cze_jpn_uzb_glc_prs_gam_owc_scr_fin_aze_krd_azi_bat_mlt_ven_amh_kor_nor_rom_mcd_dyu_tsn_afr_tsw_hau_spa_eng_tag_bsq_guj_pan_swa_dut_wly_cnt_hin_geo_hun_bul_knd_grk_ind_zul_igb_bem_moo_est_mao_por_lat_akn_bos_mnd_rus_xho_svk_ewe_yor_tha_sun_swe_sod_fbf_ben_ses_pol_tml_mol_alb_lda_swt_ita_tur_amr_urd_heb_mly_sid_ctl	0.418427553888919	1.08446006487177	0.280964211164503
64	krd_est_gam_pol_mcd_fin_sid_swa_svk_uzb_bam_arw_amh_jpn_ita_spa_lda_anl_aze_ben_mly_swe_ewe_ven_scr_knd_afr_cnt_tag_prs_yor_jav_sun_rus_mol_tsw_lit_dyu_bat_azi_tml_hun_owc_cze_wly_dgb_kor_grk_fbf_qcu_vie_amr_cic_ukr_tha_igb_hau_mnd_ctl_urd_slo_bem_chh_zul_aeg_ses_geo_bos_ger_por_tur_eng_rom_nor_bsq_mao_mlt_alb_tig_heb_ind_bul_dut_glc_swt_lat_tsn_moo_hin_guj_sod_pan_xho_fre_akn	0.0923165521628006	0.206905213553405	0.836536227490392
65	lat_chh_urd_tha_mly_mlt_mol_owc_zul_hau_aze_azi_cze_vie_ven_kor_tig_cic_hun_bem_spa_igb_bat_sid_cnt_arw_pan_prs_fin_mnd_bos_dyu_uzb_alb_krd_tsn_mcd_ger_ctl_knd_rus_bul_svk_ses_jpn_swe_dgb_dut_guj_eng_amr_rom_tur_geo_ita_sun_qcu_heb_akn_glc_wly_est_moo_lda_pol_mao_grk_sod_ind_nor_swt_slo_afr_swa_jav_scr_amh_fre_yor_anl_ukr_tml_hin_ben_tsw_aeg_por_fbf_bsq_ewe_tag_lit_xho_gam_bam	-0.59152401501845	-1.37519063934289	0.172376119587605
66	yor_swt_tur_wly_igb_ewe_guj_svk_tsn_dgb_akn_xho_tsw_lit_lat_sod_pan_kor_aze_mao_swa_prs_mly_tig_ben_bos_krd_rom_tml_heb_knd_uzb_swe_arw_bem_fbf_tha_amh_jpn_sid_sun_amr_vie_anl_por_fre_ven_est_cnt_tag_mlt_urd_ukr_grk_azi_rus_dut_chh_gam_bat_ind_ses_ita_spa_dyu_eng_bam_afr_jav_qcu_mol_slo_pol_hun_owc_fin_bul_scr_mcd_ctl_zul_mnd_nor_moo_glc_lda_geo_cze_bsq_hin_aeg_cic_alb_ger_hau	0.245633286971252	0.629717107194444	0.530423736547772
67	spa_est_dut_zul_ctl_swt_bul_aeg_fre_mly_rom_hun_swa_owc_afr_xho_geo_tig_moo_kor_igb_eng_gam_tha_tag_grk_pol_wly_bem_uzb_ukr_akn_por_jav_mnd_bos_ita_chh_fin_ven_tur_mlt_lda_lat_urd_krd_mao_bsq_cnt_ger_bam_hin_fbf_lit_arw_nor_tsw_dyu_tsn_heb_glc_sid_bat_aze_swe_anl_mol_cze_sod_amh_svk_slo_guj_mcd_pan_ewe_knd_cic_vie_amr_qcu_ses_alb_hau_jpn_scr_dgb_yor_azi_tml_prs_ben_sun_ind_rus	0.346841740962946	0.805302272743097	0.42269942350679
68	rus_hau_wly_swa_hun_zul_fin_igb_tig_heb_bos_krd_tml_mly_svk_jav_sun_anl_eng_afr_bul_geo_alb_est_dgb_dut_ukr_sid_urd_kor_xho_azi_moo_pol_glc_lit_tag_mol_ven_ger_owc_aze_sod_nor_ben_arw_rom_cze_vie_ita_cnt_pan_knd_ctl_tha_lda_fbf_uzb_jpn_tur_cic_aeg_akn_tsn_swt_spa_ind_mcd_swe_yor_amr_prs_fre_chh_bem_bat_slo_bam_gam_bsq_ewe_amh_lat_tsw_guj_mnd_qcu_por_mlt_scr_grk_dyu_hin_ses_mao	0.456252607645682	1.08959635702771	0.27870628656784
69	slo_moo_xho_sun_sid_cnt_cze_yor_alb_swa_tsn_knd_fre_gam_akn_nor_fbf_hin_aeg_cic_bat_bul_mlt_mao_igb_eng_vie_tag_tsw_azi_tig_glc_scr_afr_rus_arw_geo_bam_tha_lda_hun_spa_mly_ctl_hau_pol_tur_lat_chh_ind_anl_pan_dut_dgb_amr_heb_aze_ben_swt_amh_swe_urd_sod_fin_grk_uzb_prs_rom_owc_tml_svk_ven_mcd_lit_mol_kor_ses_jav_bos_est_bem_ger_zul_bsq_mnd_ita_guj_por_jpn_qcu_krd_ewe_ukr_wly_dyu	-0.129403570704902	-0.294799311349063	0.768804263955208
70	cic_ita_jpn_cnt_lit_gam_dyu_mlt_aeg_heb_bem_hun_por_dut_glc_urd_tsw_akn_ger_mcd_tsn_knd_swt_rus_swe_pol_scr_rom_bos_afr_fin_ses_lda_tha_yor_arw_hau_moo_ewe_spa_wly_aze_ind_mly_lat_mao_slo_tml_cze_prs_nor_sid_hin_alb_sun_pan_amh_tag_grk_ukr_bsq_est_dgb_swa_tig_fre_owc_tur_amr_kor_guj_azi_mnd_anl_svk_jav_sod_igb_xho_ben_mol_bul_krd_zul_geo_uzb_bam_fbf_eng_qcu_chh_vie_ctl_bat_ven	0.0787332632035706	0.178702256357653	0.858560219866658
71	ewe_chh_tha_ger_ben_glc_nor_fbf_tml_cnt_bul_heb_swa_dyu_fin_bat_fre_ctl_jav_igb_mao_hun_vie_knd_mly_pan_lda_dgb_owc_sun_yor_jpn_afr_ita_bsq_xho_ind_wly_amr_ses_sod_uzb_slo_mcd_bam_tsw_bos_bem_eng_geo_svk_kor_hin_lit_prs_azi_akn_cze_moo_scr_grk_aeg_swe_mnd_ven_pol_ukr_por_sid_zul_gam_spa_aze_arw_urd_tag_mlt_tsn_krd_cic_qcu_alb_est_anl_amh_guj_hau_mol_dut_lat_rus_tur_rom_swt_tig	0.0421400353678504	0.0988285581642435	0.921487101487016
72	lda_alb_zul_prs_azi_sid_bos_bam_rom_guj_ben_qcu_por_tag_sun_dut_mnd_cnt_fin_amh_tur_akn_heb_cic_swa_tsn_ita_arw_xho_bat_chh_mcd_cze_rus_hun_tsw_slo_pol_swt_moo_dgb_glc_wly_amr_fre_igb_tig_mlt_dyu_eng_ses_ewe_anl_knd_tml_est_gam_aeg_vie_geo_mly_tha_bsq_grk_krd_yor_hau_kor_jav_owc_spa_bul_ukr_lit_ven_svk_ctl_scr_pan_nor_swe_fbf_lat_mol_aze_bem_jpn_hin_mao_uzb_sod_afr_ger_urd_ind	-0.0344145829689125	-0.087774164532048	0.930244897023278
73	lda_aeg_fin_akn_qcu_rus_fbf_xho_krd_hun_owc_tsn_ses_swt_slo_est_heb_knd_afr_mol_mcd_urd_cic_spa_prs_nor_ctl_sod_chh_ewe_dgb_bsq_arw_sun_moo_fre_tsw_jav_tig_dut_amh_pan_vie_rom_amr_scr_glc_mnd_jpn_guj_yor_sid_dyu_tag_zul_mly_bam_hin_bul_bem_ven_ukr_cze_aze_lat_alb_kor_lit_cnt_grk_bat_wly_ind_ita_anl_tha_eng_mlt_hau_svk_tml_igb_geo_pol_bos_por_azi_uzb_mao_gam_tur_ben_ger_swa_swe	-0.493401696447496	-1.14172846331741	0.256498102862947
74	lda_xho_bos_ewe_pan_scr_ben_mcd_anl_tha_jpn_cze_mlt_mol_hin_por_sod_qcu_swe_fbf_spa_bem_ukr_tig_jav_arw_fin_mao_rom_dyu_cnt_kor_bul_dgb_bsq_hau_wly_gam_alb_owc_grk_swa_fre_urd_guj_geo_dut_hun_lat_tag_ger_ses_amh_amr_glc_rus_svk_akn_bam_tsw_nor_yor_swt_zul_ctl_aze_moo_chh_azi_afr_ven_sid_tur_mnd_aeg_tsn_mly_pol_uzb_knd_ind_heb_prs_igb_tml_bat_ita_slo_eng_sun_krd_lit_vie_est_cic	0.686408827649991	1.64021936449781	0.104337790849413
75	spa_guj_cic_mlt_afr_geo_krd_azi_hun_ger_mao_cnt_dut_ita_amr_mly_mol_bos_chh_nor_bsq_prs_dyu_tig_rus_kor_tur_aze_ctl_knd_ben_glc_fre_tag_fbf_xho_pol_fin_lda_moo_ewe_por_akn_tml_arw_heb_owc_est_bem_svk_dgb_ind_bat_tsn_jpn_tsw_zul_ses_grk_tha_amh_lat_hin_jav_qcu_aeg_scr_yor_vie_swt_mnd_sid_swe_ukr_anl_bul_slo_uzb_urd_mcd_swa_alb_sod_sun_lit_eng_ven_gam_wly_pan_rom_bam_igb_hau_cze	0.107803135471092	0.309850225830194	0.757368086423048
76	tha_uzb_hau_por_bat_qcu_aze_amh_mcd_afr_azi_krd_chh_dut_est_tml_ita_lda_pan_tsn_hun_sid_rus_nor_grk_dgb_aeg_bam_bul_fbf_mlt_ukr_ind_hin_owc_heb_akn_swe_sun_igb_prs_arw_fre_fin_tsw_cic_mnd_ben_rom_tur_tig_bsq_cze_wly_swa_xho_lit_sod_zul_mao_ewe_pol_amr_moo_jav_tag_kor_dyu_lat_bem_eng_spa_ger_glc_swt_scr_gam_ven_geo_urd_anl_yor_jpn_vie_knd_bos_mol_cnt_slo_mly_ses_guj_svk_ctl_alb	0.178700731082516	0.4265733584891	0.670675922484896
77	grk_kor_ukr_mcd_lit_fre_rus_geo_ind_rom_chh_bat_tml_zul_bsq_est_ben_ewe_igb_eng_anl_lda_hau_fbf_nor_pol_owc_por_mlt_aeg_swa_prs_dut_dgb_cze_afr_gam_lat_uzb_hun_slo_heb_sod_tsw_bam_mnd_mol_pan_glc_jpn_hin_swt_knd_mao_bos_scr_tag_krd_moo_tha_guj_bul_qcu_xho_tsn_aze_ctl_mly_sid_yor_svk_amr_cic_swe_sun_bem_ses_spa_vie_cnt_akn_ven_fin_ita_jav_ger_wly_arw_alb_tig_amh_azi_urd_tur_dyu	-0.538240272412245	-1.20450584311488	0.231450563258184
78	fin_dut_pol_mnd_jpn_ctl_sod_chh_yor_nor_glc_bos_bam_hun_rus_mol_ses_lit_bul_slo_ger_heb_dgb_sid_wly_dyu_tig_alb_mly_fre_azi_tag_ind_kor_cnt_bsq_guj_swt_xho_est_uzb_fbf_ven_prs_rom_qcu_cze_gam_owc_tha_spa_eng_mcd_vie_mlt_bem_ben_anl_arw_krd_tur_aeg_scr_amr_moo_lat_por_hin_ewe_grk_hau_tsn_ita_swe_urd_akn_svk_tml_aze_amh_swa_jav_sun_pan_tsw_ukr_geo_lda_mao_knd_cic_afr_igb_bat_zul	-0.264860196445695	-0.693911256120108	0.48946752941298
79	bos_aze_cnt_dut_slo_heb_bat_ven_ben_ses_fin_bul_svk_mao_guj_jav_gam_wly_alb_swa_mol_yor_pan_ger_grk_krd_amh_tur_arw_ind_tag_akn_dgb_azi_knd_glc_uzb_sid_cze_moo_bam_vie_ita_mcd_est_nor_sod_xho_bem_tsw_tml_eng_cic_urd_lda_spa_rus_geo_tsn_mlt_mnd_kor_aeg_pol_igb_sun_lat_hin_anl_zul_mly_owc_prs_swe_swt_dyu_ewe_rom_qcu_jpn_bsq_fre_hau_tha_fbf_ctl_afr_scr_ukr_tig_por_lit_hun_chh_amr	-0.177223621730731	-0.399204500141346	0.690657766671841
80	qcu_bos_tml_ctl_akn_owc_swe_cze_hin_wly_mol_anl_glc_pol_knd_cnt_grk_sid_dgb_bsq_afr_ven_slo_zul_prs_heb_tsw_amr_ger_ewe_fbf_tig_tag_dut_nor_lat_rus_kor_xho_guj_hun_sun_uzb_spa_alb_mao_krd_urd_sod_bam_scr_mnd_est_ukr_mly_mlt_cic_fre_chh_pan_tha_igb_ben_ita_tur_ind_eng_dyu_bul_bem_rom_jpn_ses_lda_jav_hau_moo_swt_gam_geo_svk_azi_aze_yor_arw_amh_bat_mcd_fin_por_aeg_vie_swa_lit_tsn	0.745838169055593	1.70385896038324	0.0917467323929888
81	uzb_prs_ita_mnd_ind_ven_ger_nor_lit_grk_pan_bos_kor_cze_heb_chh_guj_rom_tur_tsn_arw_fre_ewe_anl_eng_ses_dgb_azi_jpn_svk_hin_mol_tha_bat_por_tsw_krd_ben_jav_cnt_fbf_hau_swe_zul_amr_swt_urd_aze_yor_ukr_akn_rus_sod_amh_afr_dut_swa_dyu_lat_alb_vie_mao_knd_fin_slo_cic_glc_gam_mcd_est_wly_owc_moo_mly_scr_xho_aeg_hun_bem_sun_igb_spa_bul_lda_bsq_bam_tml_sid_ctl_pol_tig_mlt_qcu_geo_tag	-0.0561543495120019	-0.132230357962157	0.895087757051222
82	fbf_mao_eng_lda_moo_zul_est_urd_bul_afr_jav_qcu_mnd_sod_guj_vie_jpn_bsq_ger_rom_heb_rus_wly_cnt_yor_grk_lat_sun_tha_bem_owc_aze_spa_mol_svk_ben_uzb_kor_akn_dgb_tsw_krd_scr_ukr_tml_slo_pol_sid_hun_geo_ven_xho_amr_mcd_aeg_ses_tur_mly_azi_mlt_glc_lit_dyu_arw_alb_tig_igb_tag_swt_nor_ita_por_prs_fre_tsn_hin_cze_swa_swe_dut_gam_knd_ewe_pan_ctl_hau_amh_bos_ind_cic_chh_bat_bam_fin_anl	-0.0254905685371403	-0.0644225451204586	0.948772052391889
83	grk_guj_eng_anl_swa_scr_sun_prs_vie_tag_wly_fbf_mly_ukr_mao_qcu_mcd_sod_aze_bam_lit_ind_bos_mnd_igb_lat_ger_heb_por_aeg_hin_tig_ewe_cze_zul_sid_ven_yor_fin_pan_chh_svk_tml_tsw_xho_hau_owc_tur_azi_ctl_alb_ses_hun_ben_arw_uzb_jpn_amr_swt_cic_mol_dyu_slo_knd_rom_afr_pol_tsn_nor_spa_geo_rus_bsq_gam_urd_amh_cnt_kor_mlt_swe_akn_ita_krd_bul_jav_dgb_glc_bat_dut_moo_bem_est_lda_fre_tha	0.23453625369985	0.603718427246354	0.547500621020323
84	tsn_bsq_fbf_zul_alb_tag_nor_cze_chh_gam_azi_est_bat_tsw_ukr_pan_dut_bos_tur_knd_tha_fre_mao_por_dgb_mly_qcu_dyu_cnt_yor_kor_eng_swa_spa_rus_mnd_mlt_urd_scr_grk_geo_jav_hin_krd_ewe_lda_mol_hau_igb_svk_ita_guj_mcd_rom_anl_bem_prs_glc_ven_jpn_amr_tig_wly_sod_owc_ctl_vie_lit_aeg_amh_moo_sid_akn_bam_ses_slo_cic_ger_afr_xho_ind_swe_sun_arw_aze_hun_swt_uzb_lat_fin_pol_bul_heb_tml_ben	-0.199225495587653	-0.478695315374756	0.633278932363172
85	afr_knd_bem_jav_sid_igb_mao_cnt_pol_ukr_dut_tsn_grk_chh_lat_mnd_dyu_amh_urd_ind_sod_qcu_hin_guj_ger_bam_azi_glc_bsq_gam_anl_bul_swe_geo_vie_fin_lit_lda_mlt_wly_alb_tha_svk_ben_swt_amr_tur_mcd_bos_ven_mly_slo_arw_hun_swa_cic_ctl_kor_nor_yor_por_hau_akn_prs_eng_ses_dgb_mol_uzb_fbf_est_ewe_rus_scr_bat_moo_cze_tsw_zul_fre_owc_sun_spa_aeg_tml_xho_rom_tag_tig_ita_krd_aze_pan_heb_jpn	0.0693552378637731	0.158864472967327	0.874120133204103
86	scr_swe_xho_krd_fin_ukr_aeg_grk_dgb_ven_swt_cze_amr_ind_rom_cnt_svk_kor_hin_mcd_pan_fbf_owc_spa_rus_geo_dyu_amh_wly_lda_moo_sid_ita_est_mol_slo_bam_prs_tsn_gam_bul_lat_cic_jav_nor_azi_mly_knd_bat_mnd_ewe_igb_tig_yor_ger_dut_swa_aze_por_tml_tur_anl_heb_fre_eng_afr_tag_jpn_qcu_sun_ben_hau_akn_zul_pol_tsw_lit_bos_alb_ctl_arw_uzb_urd_glc_ses_mao_hun_bem_tha_chh_mlt_vie_bsq_guj_sod	0.180581481734491	0.414854901709283	0.679203574998961
87	owc_sun_jpn_kor_anl_hin_ctl_ewe_cnt_sod_tig_mao_spa_hau_uzb_bat_tml_xho_svk_mlt_hun_swa_cze_mcd_ven_ben_tsw_zul_swe_nor_lda_sid_swt_tag_fin_geo_moo_jav_grk_tha_akn_glc_lat_azi_tur_tsn_cic_qcu_por_alb_ukr_krd_mly_eng_amr_ind_ses_amh_rus_fbf_guj_urd_dyu_vie_chh_mnd_bem_aze_prs_pol_knd_wly_bos_bul_fre_est_scr_igb_lit_bam_aeg_rom_mol_ger_gam_afr_heb_arw_slo_pan_bsq_dut_yor_ita_dgb	0.0957308399357945	0.245306313909122	0.80675976661064
88	dyu_wly_tur_tig_knd_scr_rom_tsn_tag_aeg_glc_urd_fre_bat_swa_mlt_ger_gam_krd_sun_tha_anl_ben_prs_akn_swt_mcd_kor_sod_heb_amh_bam_alb_bsq_ewe_xho_moo_ita_hin_uzb_cze_mnd_jav_mol_grk_tml_lit_chh_cic_slo_tsw_mao_sid_hau_fin_bos_dut_hun_jpn_igb_ind_amr_spa_azi_ukr_owc_aze_por_nor_ven_ctl_yor_pol_eng_afr_ses_geo_lda_est_lat_mly_bem_dgb_arw_svk_guj_cnt_fbf_vie_qcu_pan_rus_swe_bul_zul	-0.0421162206119131	-0.0952328717179094	0.924334759904236
89	fre_igb_ven_ctl_bos_ger_bam_hun_krd_moo_ita_dgb_ses_lda_rom_tur_tml_hin_ewe_grk_wly_prs_amh_rus_mnd_owc_tag_pol_jpn_tsn_bat_urd_zul_bem_gam_yor_heb_alb_mcd_arw_est_qcu_glc_swt_kor_mol_ind_pan_tha_mly_swe_anl_bsq_cic_knd_mlt_mao_aeg_akn_cze_lit_spa_ukr_uzb_lat_eng_nor_afr_swa_sun_ben_tig_amr_fin_slo_guj_por_chh_vie_jav_hau_sod_scr_cnt_bul_fbf_svk_geo_sid_tsw_aze_xho_azi_dyu_dut	0.195329427524438	0.520662259648896	0.603839497156115
90	owc_zul_sid_moo_chh_aze_igb_amh_tml_mcd_lit_arw_bem_swt_sod_dgb_amr_tur_urd_ses_azi_fre_slo_geo_mnd_ven_ger_cic_swa_spa_afr_tag_mlt_rom_jav_qcu_vie_pol_hau_alb_lda_ben_tha_bsq_nor_mol_jpn_xho_dut_ukr_sun_tsn_guj_rus_por_est_bos_fbf_mly_mao_ita_gam_prs_tig_tsw_ind_svk_cnt_uzb_hin_anl_bam_bat_dyu_eng_fin_wly_krd_kor_heb_bul_scr_knd_ewe_pan_grk_swe_hun_yor_ctl_cze_akn_aeg_lat_glc	0.545194343187662	1.45178829403741	0.149925714956622
91	mly_pol_alb_fre_fbf_heb_urd_tsw_lat_gam_ewe_azi_ctl_eng_fin_akn_est_moo_tag_amr_vie_svk_lit_nor_amh_ita_hun_chh_aeg_scr_sun_cic_krd_swe_mlt_tur_mol_spa_mcd_slo_rus_bat_kor_swt_ger_aze_bul_dgb_grk_swa_cnt_pan_geo_uzb_mnd_tsn_cze_bos_dut_tig_glc_lda_prs_ben_ukr_rom_sid_tml_arw_igb_xho_zul_qcu_por_wly_afr_jpn_yor_mao_bsq_hau_ind_guj_jav_tha_anl_bam_ses_hin_knd_bem_dyu_sod_ven_owc	-0.234887990728575	-0.544939916483422	0.587099293021074
92	bat_bsq_sod_amh_tsn_bam_jpn_yor_prs_pol_slo_ukr_uzb_alb_kor_dut_anl_nor_mcd_bem_ctl_amr_fbf_por_spa_heb_aze_ven_zul_ben_lda_azi_tha_ita_sid_mao_svk_cze_aeg_est_glc_knd_grk_ewe_igb_scr_swa_eng_hau_owc_fre_ses_tur_cic_hin_rus_cnt_akn_ind_mnd_urd_chh_mlt_xho_pan_tig_tsw_lat_dyu_vie_wly_jav_arw_swt_lit_krd_qcu_bul_mly_guj_tml_mol_tag_geo_hun_ger_moo_rom_dgb_gam_afr_sun_swe_fin_bos	0.917843599618488	2.24959019243361	0.0268339777696289
93	tsn_spa_gam_akn_tig_fre_cnt_pan_tur_slo_knd_guj_afr_anl_krd_rus_mly_bul_fbf_ven_swt_mnd_dyu_swe_sod_tsw_glc_dut_est_zul_yor_amh_ind_mlt_hau_ita_svk_ger_hun_swa_chh_ben_wly_eng_rom_tml_igb_prs_ctl_bsq_kor_sid_bem_tag_moo_cze_ses_mol_lit_dgb_qcu_uzb_ewe_mao_azi_xho_lda_tha_aze_arw_aeg_vie_pol_owc_sun_geo_amr_scr_ukr_hin_bam_alb_bat_nor_fin_cic_urd_por_mcd_grk_jav_bos_jpn_lat_heb	-0.189403024103843	-0.436669498760071	0.663363209682209
94	bsq_spa_arw_tur_dut_tsn_lit_anl_hun_scr_fbf_jpn_ses_svk_urd_amh_eng_zul_est_owc_mao_heb_swe_igb_dyu_slo_gam_sod_por_geo_jav_ind_prs_afr_tig_rom_qcu_bos_rus_lda_mly_tsw_bat_alb_xho_bam_mlt_hin_mcd_pol_bem_glc_wly_cic_grk_knd_ger_sun_azi_pan_mol_dgb_krd_uzb_bul_aeg_tag_tha_vie_ben_ctl_ven_swa_mnd_cnt_amr_ukr_moo_fre_yor_tml_akn_guj_aze_cze_sid_kor_nor_ita_fin_chh_hau_ewe_lat_swt	-0.685557001318061	-1.76793144812639	0.0803519335580478
95	xho_ger_tsw_geo_rom_aeg_eng_tur_guj_ita_dgb_spa_moo_yor_kor_ben_svk_rus_tml_prs_cic_mlt_mly_sun_tsn_swa_tag_tha_mol_cze_owc_fre_arw_anl_scr_dut_swe_jpn_pol_mnd_krd_ven_bat_knd_ukr_lat_hun_ind_vie_ses_mao_bsq_amr_fin_amh_bos_glc_chh_azi_pan_afr_urd_akn_fbf_lda_lit_zul_por_grk_est_bem_swt_hau_aze_gam_uzb_ewe_hin_tig_nor_jav_alb_cnt_dyu_bam_ctl_bul_slo_igb_wly_mcd_qcu_sid_sod_heb	-0.150180889326822	-0.34774146416931	0.728820170705795
96	swt_qcu_mcd_owc_tml_glc_wly_lat_dyu_ses_pol_bos_kor_hun_rom_yor_geo_bem_mly_mao_arw_tag_est_aeg_zul_jav_tsw_bul_hin_bat_jpn_ita_mol_alb_cnt_lit_ind_aze_hau_ger_ewe_spa_gam_bsq_tsn_dut_tig_rus_por_azi_sid_cic_nor_uzb_scr_tha_bam_krd_ctl_moo_heb_fbf_dgb_anl_ven_prs_knd_swe_cze_sun_urd_afr_grk_tur_svk_mnd_ukr_fin_guj_eng_fre_mlt_amr_amh_lda_igb_akn_slo_ben_pan_swa_vie_xho_sod_chh	0.190936317174048	0.466161852731552	0.642189681625103
97	grk_kor_slo_eng_xho_fin_tag_tha_ctl_scr_ven_geo_moo_rom_tml_ind_mcd_guj_cze_mao_por_heb_tig_bam_wly_sid_igb_lda_glc_arw_hin_amh_tsw_bos_ewe_chh_mol_krd_aze_mnd_ita_jpn_rus_mly_alb_dyu_zul_amr_pan_dut_fbf_ses_azi_urd_anl_dgb_sod_qcu_bem_est_ger_vie_ben_prs_spa_knd_lit_hun_aeg_swa_mlt_ukr_yor_swe_uzb_sun_svk_swt_tsn_hau_bul_akn_owc_cic_fre_pol_lat_gam_bsq_tur_afr_bat_jav_nor_cnt	-0.0461840103388542	-0.105256132284863	0.916399258375821
98	est_geo_svk_tag_ger_arw_xho_tml_dgb_bul_prs_cze_dut_mnd_gam_kor_hun_fin_uzb_tig_owc_mly_por_swt_ita_wly_guj_anl_yor_azi_dyu_mlt_swa_slo_ewe_zul_ukr_amh_lda_krd_knd_bem_spa_hin_moo_vie_pol_scr_lit_swe_lat_mcd_fbf_tsn_mao_amr_afr_rus_ven_glc_sod_ben_ses_tur_tha_mol_ind_akn_aeg_alb_bos_sun_hau_pan_rom_nor_bam_eng_bsq_jav_aze_urd_bat_qcu_chh_sid_igb_heb_grk_fre_ctl_cnt_cic_tsw_jpn	NA	NA	NA
99	afr_qcu_amr_dut_ita_lda_yor_hun_ven_fin_bam_ewe_dgb_swe_wly_cic_mol_est_mnd_tag_heb_uzb_bos_fbf_amh_hau_bul_hin_geo_azi_por_prs_eng_dyu_knd_tsn_tha_ben_mcd_nor_swt_mao_alb_svk_mly_ger_gam_bsq_sun_fre_akn_tml_kor_mlt_glc_arw_ctl_bem_cnt_lat_aze_ses_moo_krd_urd_sid_zul_ukr_aeg_cze_scr_tig_jpn_lit_vie_swa_grk_xho_spa_chh_ind_igb_rus_sod_tur_slo_pol_jav_anl_bat_owc_rom_guj_pan_tsw	-0.226670822902663	-0.552098334732709	0.582205345198876
100	grk_hau_yor_aeg_alb_ger_mly_mlt_swa_jpn_mol_lat_anl_lda_zul_amh_mnd_urd_afr_bem_moo_heb_est_fbf_knd_ukr_ses_aze_vie_slo_svk_bos_nor_qcu_kor_tig_scr_gam_bam_uzb_ewe_rom_igb_por_tag_pan_dut_sid_swt_sun_sod_spa_azi_tml_dgb_tha_tsn_pol_ctl_rus_eng_ben_guj_cze_cnt_tsw_dyu_chh_tur_ita_hin_amr_fin_wly_swe_cic_bat_geo_bsq_akn_prs_mcd_owc_ven_krd_fre_lit_hun_ind_mao_xho_jav_bul_glc_arw	0.495987790673133	1.26787126792326	0.208009011779013
101	moo_spa_jpn_ewe_bos_bsq_dut_tag_zul_hin_nor_sun_fin_tig_chh_sid_geo_ukr_mnd_jav_grk_tml_bat_mao_ger_heb_fbf_owc_est_krd_dyu_tur_rus_tsw_alb_ven_lat_por_gam_cic_lit_swa_ind_swt_ctl_ita_mcd_svk_cnt_pol_cze_aze_hun_uzb_vie_aeg_kor_tha_dgb_mol_ses_lda_bul_tsn_ben_bam_amr_glc_hau_igb_xho_wly_arw_guj_prs_mlt_mly_slo_akn_qcu_pan_afr_fre_urd_yor_rom_scr_eng_azi_bem_knd_amh_swe_anl_sod	0.256602216526919	0.680833255414623	0.497668662302091
102	swt_yor_amr_vie_urd_aze_mcd_knd_igb_slo_hau_jpn_fin_fre_qcu_sod_anl_sun_mnd_bat_xho_tml_est_ven_bsq_tha_azi_tig_por_nor_swa_aeg_geo_ind_rus_cnt_spa_ctl_akn_jav_prs_mol_eng_bam_bul_fbf_cic_ita_ger_alb_owc_scr_dyu_swe_svk_lda_heb_hun_zul_amh_ben_tsw_uzb_krd_afr_tsn_dgb_cze_bem_mlt_glc_rom_guj_wly_pol_gam_ses_ewe_moo_ukr_hin_sid_lat_mly_grk_chh_lit_tur_mao_tag_pan_kor_dut_bos_arw	-0.273365652135291	-0.650547413245921	0.516942671410207
103	mnd_urd_est_cic_svk_ind_bos_akn_owc_fre_jpn_fbf_anl_sun_sod_tsw_tsn_dut_tag_cnt_heb_ses_cze_aze_hun_bsq_bam_grk_mlt_amr_bul_zul_qcu_por_spa_lda_igb_bem_kor_rus_mly_gam_jav_arw_tha_mao_swa_dgb_ctl_amh_sid_scr_yor_mol_ita_lat_moo_aeg_ven_ewe_prs_pol_guj_rom_hin_swt_eng_pan_nor_tig_bat_lit_afr_ben_uzb_azi_glc_swe_knd_alb_krd_dyu_wly_fin_chh_geo_slo_tur_ger_tml_hau_vie_mcd_xho_ukr	-0.370537591837154	-0.980675350483565	0.329297165905629
104	moo_dyu_knd_sid_geo_lit_urd_swe_grk_krd_jpn_bat_rom_akn_pan_jav_bam_fbf_xho_zul_sun_prs_tsw_ben_swa_arw_anl_scr_amr_ses_hin_ita_aze_ger_pol_ewe_tml_spa_fre_lda_mcd_mao_chh_mlt_ukr_bul_sod_por_slo_owc_cic_guj_alb_gam_mly_hau_aeg_igb_azi_bsq_tur_est_wly_nor_dut_amh_bem_ven_heb_eng_yor_bos_fin_vie_dgb_glc_tag_uzb_hun_cnt_rus_tha_swt_mnd_mol_ctl_tsn_svk_lat_kor_ind_tig_cze_qcu_afr	0.328181534549826	0.73054543129818	0.466893278589468
105	swa_guj_ewe_swe_amr_slo_eng_glc_igb_aze_owc_lit_aeg_ukr_bat_afr_ger_dyu_swt_anl_vie_sod_tsn_bsq_ven_bul_nor_bem_fin_spa_arw_uzb_dgb_moo_sid_mnd_dut_mly_mao_prs_wly_alb_grk_mlt_jpn_cnt_tag_ind_mcd_heb_knd_kor_rom_hin_ben_pan_azi_hun_lat_ses_bos_cic_pol_fre_tsw_tig_geo_chh_bam_svk_mol_amh_cze_est_yor_ita_qcu_gam_zul_tur_sun_jav_krd_scr_akn_tml_xho_lda_por_urd_fbf_rus_tha_hau_ctl	0.0786053283917537	0.180829477271011	0.856894915436016
106	eng_fin_zul_guj_cic_ven_wly_chh_vie_igb_ukr_alb_arw_prs_moo_afr_swt_ita_fbf_dgb_tig_geo_uzb_pol_bul_cze_yor_ctl_dyu_swe_azi_bem_urd_knd_jpn_heb_bam_ses_lda_spa_mlt_cnt_akn_lat_pan_glc_owc_amh_mol_ben_ger_anl_mnd_ewe_dut_grk_lit_mly_hin_mao_rom_por_swa_tsn_kor_rus_tml_hau_fre_svk_bat_krd_sid_xho_ind_tha_mcd_est_bos_bsq_qcu_sod_gam_scr_tur_tag_nor_aze_jav_tsw_hun_amr_slo_aeg_sun	0.509402884816173	1.13896150849926	0.257644513113631
107	grk_jav_tsw_slo_fre_bam_pol_aze_hin_xho_owc_lda_amr_eng_gam_ses_jpn_spa_krd_ukr_vie_tur_geo_heb_cic_swt_igb_anl_lit_mnd_hun_mcd_wly_ctl_tsn_bsq_est_ind_sid_swe_aeg_bul_afr_qcu_uzb_pan_tig_arw_ven_prs_bat_hau_glc_zul_ben_ewe_por_ita_alb_amh_tha_yor_tml_dgb_fin_chh_sod_rom_tag_bos_ger_mol_mlt_swa_svk_lat_sun_azi_fbf_guj_rus_knd_dyu_mao_mly_moo_scr_dut_urd_kor_bem_nor_cze_akn_cnt	-0.376777319780199	-0.993883549022423	0.322858502391808
108	rus_heb_amr_mnd_zul_chh_urd_mol_svk_cic_knd_glc_tsn_bem_anl_xho_mcd_uzb_swe_lat_eng_swt_tur_krd_bos_guj_lit_igb_azi_cnt_bul_kor_sod_mao_ger_dut_gam_owc_afr_ewe_fin_grk_arw_swa_akn_pan_ses_rom_wly_yor_sun_ctl_ven_alb_ukr_amh_spa_ben_fbf_jpn_dgb_est_fre_mlt_vie_tig_scr_lda_aze_jav_hun_prs_ita_cze_tml_slo_moo_bat_dyu_bsq_tha_nor_mly_qcu_ind_pol_tsw_hin_bam_hau_geo_aeg_tag_sid_por	0.315893051399387	0.760525607350184	0.448864362736652
109	ind_glc_lat_ven_hau_bam_ger_ita_mao_mol_sun_swe_pan_qcu_bul_ctl_gam_mly_moo_cnt_fbf_amh_bem_sid_vie_grk_jpn_lda_igb_xho_ukr_chh_dgb_azi_alb_bos_arw_sod_prs_wly_aze_lit_aeg_por_est_dyu_pol_kor_hin_ben_knd_tsn_uzb_cic_tag_tur_bsq_mnd_akn_ewe_bat_jav_cze_swa_yor_mlt_spa_krd_svk_rom_owc_anl_zul_eng_hun_fin_tml_nor_slo_tha_swt_amr_geo_rus_tsw_guj_mcd_afr_fre_dut_tig_heb_urd_scr_ses	-0.847512429942937	-1.90666129417236	0.059651631273759
110	pol_scr_qcu_akn_kor_bul_swt_jav_alb_eng_guj_cze_nor_chh_anl_cic_heb_bsq_mly_sod_fin_tag_dut_ind_amh_knd_mlt_tha_tsw_moo_mol_tur_vie_bem_yor_geo_cnt_pan_dgb_arw_lat_swa_bos_azi_igb_wly_sun_spa_owc_gam_ewe_hun_rus_hau_rom_xho_lit_aze_sid_grk_prs_ven_afr_fbf_fre_uzb_zul_ger_bam_slo_mao_mnd_tml_bat_por_jpn_est_dyu_aeg_lda_krd_swe_svk_tig_amr_ben_glc_ctl_urd_ita_ukr_mcd_ses_hin_tsn	-0.232199362552225	-0.537154236640939	0.592443950311793
111	hun_anl_azi_mcd_cze_glc_amr_dyu_ger_prs_ses_tsn_gam_fbf_swe_sod_uzb_krd_mao_aze_wly_bos_bam_fin_tig_mol_jpn_mlt_rus_ind_zul_dgb_afr_ewe_igb_moo_hin_scr_tha_dut_por_owc_knd_bsq_bul_grk_pol_kor_swt_est_xho_svk_slo_ukr_vie_tsw_heb_fre_ctl_chh_swa_qcu_mnd_ita_sun_cnt_yor_rom_spa_lda_bem_aeg_tag_ben_lat_mly_nor_eng_akn_hau_arw_bat_tml_geo_lit_pan_amh_alb_jav_sid_cic_tur_ven_urd_guj	0.162852840594337	0.394919424424982	0.693806652977528
112	mnd_lda_fin_ewe_tig_tha_sid_swa_bam_fre_dgb_spa_scr_alb_nor_lit_guj_tag_krd_moo_geo_hun_svk_hau_ind_bsq_heb_bul_fbf_bat_cze_sod_yor_ukr_vie_por_hin_rus_tml_mao_anl_chh_ses_arw_eng_swe_pol_aze_ctl_mol_akn_zul_cnt_swt_ita_kor_slo_ben_mlt_knd_tsn_dyu_owc_cic_ven_qcu_pan_lat_urd_tur_uzb_jav_bem_igb_jpn_wly_tsw_glc_grk_aeg_rom_afr_xho_prs_mcd_azi_gam_ger_sun_amh_dut_amr_mly_est_bos	-0.321747374872401	-0.756212721549973	0.451432982047402
113	pol_lit_dyu_jpn_swe_bos_akn_tml_azi_afr_spa_tsw_ind_kor_wly_lda_ger_gam_eng_svk_arw_ita_chh_ses_rus_bem_mao_glc_alb_swa_moo_yor_swt_guj_vie_xho_qcu_bsq_sod_mlt_dut_fbf_amh_ctl_cnt_por_sun_sid_krd_uzb_jav_amr_dgb_tig_zul_bam_tur_hun_pan_nor_mly_rom_ven_cze_hau_igb_urd_owc_anl_ewe_hin_cic_ukr_lat_bul_aze_tha_heb_prs_bat_knd_scr_tsn_geo_mcd_grk_ben_fin_mol_tag_aeg_slo_est_mnd_fre	0.714838152914187	1.59739675571027	0.113569701676018
114	swe_uzb_fbf_akn_rom_mol_glc_ind_bam_mlt_cnt_sun_amh_aeg_bat_mcd_fre_eng_zul_ven_pan_grk_tml_ctl_wly_rus_est_tag_yor_bsq_lda_urd_tsn_qcu_dyu_sod_cic_bos_swa_tig_heb_krd_tha_tsw_owc_ben_sid_gam_ita_azi_ses_fin_hin_igb_mly_arw_dut_moo_scr_amr_afr_dgb_ukr_anl_lat_tur_ewe_svk_por_vie_pol_lit_cze_bem_geo_bul_guj_xho_aze_chh_hau_mnd_swt_kor_hun_alb_jpn_prs_mao_nor_slo_ger_jav_spa_knd	0.437537530419542	1.13574255460484	0.258982735849113
115	ven_wly_uzb_spa_dgb_ukr_ewe_mao_slo_tsw_sod_jav_yor_cnt_bam_aze_sun_ind_mnd_bos_hin_ita_pol_rus_mol_swt_bat_nor_vie_krd_tha_urd_svk_fbf_akn_bul_guj_jpn_cic_glc_alb_dyu_azi_bsq_dut_hun_xho_mcd_anl_afr_grk_rom_ben_arw_tig_heb_tag_fin_fre_kor_por_mly_est_aeg_swa_ctl_tsn_swe_tml_amr_geo_igb_prs_tur_scr_lit_gam_ger_owc_bem_lat_moo_cze_sid_lda_knd_eng_mlt_qcu_zul_chh_pan_hau_ses_amh	0.10593148611023	0.243402664884648	0.808229567695471
116	fbf_chh_tml_mao_uzb_dyu_bul_rus_knd_igb_vie_swa_afr_eng_ses_tsw_sod_slo_fre_jav_mlt_ind_lit_ewe_mol_geo_svk_tur_nor_ven_spa_mcd_xho_lat_glc_prs_swe_ger_tig_amh_bem_hun_tha_hau_bat_gam_urd_jpn_moo_heb_ukr_ben_tag_amr_cze_hin_akn_aze_pol_cnt_mnd_ctl_wly_sid_yor_dut_arw_grk_bos_mly_alb_tsn_dgb_owc_krd_cic_scr_swt_bsq_bam_ita_lda_guj_qcu_sun_azi_kor_aeg_est_anl_pan_zul_por_rom_fin	-0.000890270309082245	-0.00200596400013832	0.998403770010196
117	urd_mao_bsq_ben_bul_krd_nor_lat_sid_qcu_pol_hau_fre_knd_anl_swa_ven_alb_dut_akn_mnd_aze_dgb_bos_gam_guj_ctl_aeg_bem_tig_xho_pan_hun_ita_svk_hin_moo_ukr_eng_tha_tsn_mol_azi_owc_rom_cic_mlt_ind_scr_bam_est_jav_amh_lit_glc_tml_mcd_kor_swe_tsw_yor_rus_wly_ewe_spa_amr_chh_cze_sod_fin_bat_tur_slo_swt_lda_cnt_ses_vie_igb_prs_zul_por_uzb_dyu_mly_geo_afr_arw_tag_ger_jpn_grk_heb_fbf_sun	NA	NA	NA
118	tsn_bul_mcd_sid_ctl_cze_hun_ven_por_lat_eng_yor_dyu_wly_uzb_ben_bat_geo_ita_heb_amr_xho_amh_azi_glc_cnt_bsq_jpn_swt_svk_pan_fin_mlt_lda_fbf_mol_scr_nor_tur_igb_ses_spa_chh_lit_swe_ind_pol_cic_gam_krd_kor_guj_jav_ukr_grk_tha_swa_tig_sod_alb_ewe_hau_urd_est_aeg_hin_mnd_mao_mly_dgb_tag_sun_rus_qcu_moo_knd_prs_dut_zul_bos_akn_bam_rom_fre_anl_tsw_ger_vie_bem_aze_arw_tml_slo_afr_owc	-0.365753193611023	-0.938894893381019	0.350216821337887
119	ben_urd_nor_ita_pol_knd_fre_dut_tsn_bul_tsw_tha_por_yor_lat_scr_anl_moo_xho_pan_ind_ger_mly_heb_sun_ses_amr_dgb_azi_slo_krd_fin_gam_wly_bos_bam_afr_tml_ewe_aeg_rom_mnd_eng_spa_jpn_fbf_mol_arw_alb_svk_cze_swe_hun_tur_guj_aze_uzb_ven_sod_bem_dyu_glc_qcu_tig_bat_swt_cic_rus_akn_sid_jav_ctl_kor_chh_lit_tag_mcd_hin_hau_owc_grk_cnt_swa_bsq_amh_est_geo_mao_mlt_zul_lda_igb_prs_ukr_vie	0.0847173361003167	0.220877989657525	0.825671641805827
120	heb_aeg_tsw_rus_tsn_tha_mlt_akn_dut_svk_amh_lit_yor_bem_gam_mao_pol_guj_scr_kor_grk_swa_tig_lat_uzb_hun_eng_dyu_vie_sod_fbf_jpn_ita_dgb_krd_mcd_mly_lda_cnt_prs_tml_fin_ewe_ses_por_bsq_moo_spa_nor_wly_owc_tur_ctl_swt_azi_knd_zul_jav_chh_amr_hau_ind_qcu_arw_sun_pan_bul_bos_ger_est_bam_sid_swe_ukr_ben_slo_tag_cze_hin_geo_aze_afr_mol_glc_bat_anl_urd_ven_alb_xho_cic_fre_rom_igb_mnd	-0.337510837175532	-0.783368224261653	0.435401352703237
121	uzb_qcu_nor_ven_fre_jpn_rus_tur_vie_tml_zul_sid_yor_spa_tsn_bsq_ctl_amh_alb_mol_bat_wly_akn_lda_krd_hun_knd_por_moo_mly_cnt_slo_arw_swa_dut_tha_chh_pan_svk_eng_glc_fin_ewe_xho_kor_lat_hin_afr_rom_mao_fbf_sun_aze_jav_igb_ukr_cze_dgb_mlt_mnd_lit_bul_ger_ita_bem_gam_mcd_swt_ses_aeg_scr_prs_geo_hau_sod_owc_azi_amr_tig_cic_pol_bos_bam_anl_est_grk_dyu_swe_heb_tsw_urd_guj_tag_ind_ben	0.677367055698274	1.57772323639187	0.118024796847575
122	dgb_est_jpn_bam_heb_alb_swt_knd_afr_bsq_sid_spa_owc_akn_qcu_amh_cze_bat_arw_ses_svk_wly_bul_hin_por_bem_glc_jav_cnt_fbf_uzb_zul_cic_moo_aze_scr_tig_sun_rom_eng_aeg_slo_ukr_mnd_ita_tsn_dut_hau_mao_ctl_nor_anl_swa_tur_grk_amr_ven_lat_urd_prs_igb_bos_lit_rus_pan_tsw_lda_pol_fre_ben_mlt_mol_tag_swe_ewe_dyu_guj_sod_gam_ger_chh_krd_hun_xho_tha_mcd_mly_ind_geo_azi_tml_vie_yor_kor_fin	-0.200951941043737	-0.539416433690086	0.590888677220267
123	cze_vie_hau_mly_bam_por_spa_knd_tig_chh_hin_tag_kor_tsw_bsq_est_jav_tur_amh_anl_eng_ind_rus_sun_owc_arw_mcd_afr_moo_ewe_swe_rom_yor_bem_fbf_nor_alb_pan_glc_tml_qcu_mlt_mol_azi_guj_ben_mnd_ukr_ctl_heb_ger_mao_tha_uzb_cic_swa_lda_aze_slo_cnt_xho_bos_igb_swt_akn_aeg_geo_sid_zul_grk_fin_tsn_gam_dut_bul_dyu_fre_wly_urd_amr_krd_hun_pol_svk_lit_ita_dgb_ven_jpn_scr_ses_sod_prs_bat_lat	-1.6271637091185	-3.64319348803372	0.000443025805087766
124	swt_est_aeg_cnt_ita_sid_scr_jpn_prs_pol_ctl_gam_eng_hau_azi_lit_bem_jav_ven_ses_fre_afr_wly_kor_owc_moo_tur_lda_sun_anl_bul_glc_pan_heb_cze_igb_tsw_ger_mly_bos_swe_mao_spa_rus_krd_swa_aze_hun_ben_ind_slo_tag_nor_por_urd_xho_lat_akn_alb_mol_knd_guj_fin_cic_amh_rom_grk_tsn_hin_sod_vie_geo_tml_tha_chh_fbf_mnd_bat_uzb_mcd_dyu_amr_ukr_svk_qcu_bsq_dut_dgb_bam_ewe_zul_tig_yor_mlt_arw	0.155549697544858	0.354363416953916	0.723868777569923
125	amh_ind_ukr_afr_tsw_wly_grk_gam_uzb_slo_fin_nor_pan_eng_lit_ven_geo_ewe_est_chh_tag_svk_hau_amr_glc_arw_fbf_bat_pol_tml_lda_bem_mnd_dgb_rus_mcd_jpn_spa_bam_mlt_tha_fre_sid_kor_tur_aze_aeg_rom_hun_zul_vie_ita_ben_dut_moo_por_ses_mly_igb_akn_swe_mol_tsn_hin_ger_qcu_sod_azi_prs_urd_bsq_anl_ctl_bul_bos_lat_yor_mao_guj_tig_sun_dyu_jav_swa_xho_knd_owc_cze_krd_cic_cnt_heb_alb_swt_scr	-0.512194765093401	-1.18778056251686	0.237944580338058
126	azi_por_dut_dyu_ger_jpn_anl_glc_mnd_tsw_ven_bsq_nor_vie_tag_grk_est_spa_swe_cnt_tur_bam_svk_moo_tha_aeg_lat_aze_hin_ewe_sun_amh_dgb_arw_mly_bat_kor_geo_hau_tml_prs_sid_tsn_amr_pan_zul_swt_ita_rus_slo_pol_akn_wly_fbf_heb_ben_scr_qcu_fin_mcd_mol_cze_lda_sod_urd_igb_chh_mao_yor_ses_xho_bos_mlt_ctl_tig_bem_bul_fre_krd_hun_eng_rom_alb_knd_owc_uzb_afr_ukr_cic_jav_lit_ind_guj_gam_swa	0.0718316633937435	0.179423906090678	0.857995201065445
127	cnt_kor_urd_moo_aeg_arw_mcd_spa_ses_swa_cze_anl_guj_owc_amh_gam_hau_ukr_swe_bul_grk_rus_mnd_wly_bat_akn_pol_bsq_afr_knd_fre_tml_ben_slo_azi_hun_ind_glc_por_ewe_dgb_xho_jpn_fin_qcu_tig_sun_lda_heb_swt_bem_dyu_mao_alb_igb_zul_est_uzb_tsw_amr_tha_mly_tag_tur_mol_bos_tsn_rom_ctl_svk_ita_chh_aze_krd_geo_nor_sod_sid_mlt_hin_lat_vie_eng_ven_fbf_dut_jav_pan_lit_ger_prs_cic_bam_scr_yor	0.445768620923001	1.03928633976559	0.301366073389275
128	jav_bat_mol_urd_cnt_nor_grk_yor_cic_hau_wly_qcu_bem_tsw_ger_arw_lit_sun_vie_spa_dut_knd_rom_swe_sod_swa_amh_mly_ukr_akn_swt_bos_ctl_amr_krd_ind_bul_heb_slo_tur_hun_kor_azi_por_tml_glc_dyu_guj_xho_ewe_geo_est_uzb_bam_afr_jpn_cze_zul_pol_tag_lda_anl_mnd_mcd_aze_mlt_sid_tig_alb_rus_moo_gam_scr_fin_fre_hin_prs_ita_lat_igb_svk_fbf_tha_bsq_aeg_owc_ven_ben_dgb_ses_mao_pan_chh_eng_tsn	-0.655716815239905	-1.54719397110834	0.125212802477552
129	akn_rom_ger_jav_mao_chh_amr_fbf_por_krd_moo_nor_est_kor_uzb_ewe_urd_qcu_fin_guj_arw_wly_swa_tsn_lit_heb_hin_azi_tig_ctl_lda_bos_grk_ses_bem_swe_xho_ben_mly_aze_prs_cic_mlt_mnd_zul_hau_geo_glc_tag_mol_owc_dut_ita_lat_sun_spa_igb_scr_bat_svk_cze_alb_jpn_dgb_tml_anl_pol_knd_tur_vie_sid_bam_amh_tsw_bsq_rus_pan_ven_afr_bul_yor_cnt_eng_ukr_mcd_tha_gam_sod_dyu_aeg_ind_slo_fre_hun_swt	-0.667430562183677	-1.57271688800203	0.119180450893422
130	tha_grk_mcd_tur_est_tag_vie_ctl_ind_sid_mlt_gam_ven_kor_bos_jav_por_dyu_uzb_jpn_wly_chh_tsn_knd_hau_akn_svk_fin_arw_prs_moo_ewe_aeg_yor_mol_amh_sod_rom_lit_amr_fbf_swe_scr_anl_mly_ben_mao_geo_hin_bat_lda_rus_tml_hun_azi_ses_alb_heb_dgb_afr_mnd_glc_sun_swa_qcu_zul_guj_slo_aze_xho_ukr_krd_urd_bem_fre_dut_bsq_tsw_pol_spa_cic_cze_lat_swt_cnt_igb_eng_bul_owc_tig_bam_pan_ger_nor_ita	0.288182040325172	0.646507827190724	0.519542866019145
131	nor_svk_cze_fre_pol_sod_ses_sid_akn_jpn_geo_xho_kor_dut_wly_mlt_bem_grk_tsw_mly_sun_tag_lat_bos_bat_eng_ewe_mol_tur_est_uzb_owc_ind_krd_rom_cnt_fin_yor_amr_ger_mao_tsn_gam_urd_lit_chh_heb_swt_ita_mnd_tig_swe_bsq_alb_dyu_spa_hun_amh_lda_ctl_aeg_igb_arw_tha_ben_dgb_hin_zul_anl_hau_rus_bam_glc_tml_bul_por_guj_ukr_fbf_pan_swa_knd_azi_slo_moo_qcu_scr_afr_prs_jav_mcd_ven_aze_vie_cic	0.290848609351194	0.757310412668275	0.450778431210236
132	guj_sun_tha_ind_mcd_amr_aeg_bat_por_akn_nor_bam_zul_rom_yor_dyu_cic_ewe_svk_jav_krd_wly_ctl_tig_urd_mao_hin_anl_hun_ses_swe_glc_chh_bos_owc_qcu_azi_pol_vie_bsq_fre_mnd_kor_sod_tag_slo_gam_rus_tsn_tur_prs_fin_afr_mol_geo_ger_mlt_amh_lat_lda_heb_igb_hau_grk_moo_swt_fbf_eng_jpn_uzb_tml_dgb_ita_knd_cze_ben_swa_sid_spa_alb_dut_mly_bem_aze_scr_pan_ven_cnt_ukr_bul_est_lit_xho_tsw_arw	-0.134882785184447	-0.303545938984238	0.762151886948551
133	fre_spa_glc_grk_anl_lit_mao_est_fbf_rus_swt_tha_cnt_cze_dyu_nor_zul_lda_mly_bul_gam_mlt_swa_krd_ita_qcu_pol_jpn_amh_swe_mol_bos_ben_tsn_amr_ses_mnd_ukr_jav_geo_bat_svk_chh_ctl_lat_sun_hun_bem_wly_akn_dgb_alb_slo_sod_yor_aze_fin_eng_ven_tag_xho_sid_bam_vie_hin_tur_ewe_guj_bsq_pan_ger_owc_tsw_tig_moo_hau_afr_tml_urd_scr_heb_azi_mcd_cic_uzb_ind_arw_por_knd_prs_igb_kor_rom_dut_aeg	0.508526058312839	1.1968258352419	0.234416465974195
134	hau_heb_urd_lda_ita_tsn_knd_swa_owc_aze_sod_tml_ven_tig_chh_vie_wly_swt_ukr_ewe_bam_amh_mnd_fre_bat_moo_geo_hun_pan_svk_est_slo_bos_qcu_uzb_ctl_bul_spa_sun_ger_dut_xho_grk_kor_bsq_dgb_mly_cnt_cic_scr_lit_lat_mao_nor_mlt_ind_anl_arw_guj_mcd_gam_mol_afr_rus_pol_prs_amr_zul_jav_dyu_hin_fbf_fin_jpn_bem_alb_tur_eng_swe_tha_por_yor_krd_ben_sid_igb_ses_tsw_aeg_glc_rom_azi_tag_cze_akn	-0.182284990927682	-0.434057437533523	0.665252058806836
135	amr_glc_bsq_ven_jav_kor_rom_rus_grk_chh_sun_tig_pol_krd_ewe_mcd_mlt_ben_sid_zul_uzb_qcu_ses_svk_swt_mnd_eng_hin_prs_bul_guj_amh_alb_sod_hun_slo_lda_bam_spa_swe_bem_pan_igb_moo_owc_lit_aeg_yor_heb_urd_por_hau_knd_fbf_scr_fre_aze_ita_swa_akn_gam_ind_vie_tsn_dut_cze_bos_ger_tsw_ukr_wly_jpn_mly_lat_bat_nor_cic_anl_tur_dgb_fin_mao_tag_ctl_arw_geo_azi_cnt_afr_mol_tml_xho_tha_est_dyu	NA	NA	NA
136	sun_aze_swt_gam_urd_arw_sid_tag_vie_bos_lda_hin_est_bsq_ind_fre_qcu_aeg_mol_guj_krd_nor_ukr_hun_prs_wly_hau_igb_tur_azi_bem_cnt_bam_grk_mly_jpn_yor_dyu_ctl_kor_ger_xho_mao_bat_pol_akn_por_knd_zul_bul_anl_cic_dut_fin_heb_ita_slo_tha_jav_spa_glc_dgb_swe_uzb_tsn_ven_cze_amh_ewe_moo_tig_afr_alb_lat_rus_swa_mnd_tml_lit_fbf_ses_eng_amr_mlt_mcd_owc_tsw_svk_chh_sod_pan_scr_rom_ben_geo	0.26491871589625	0.622002638568421	0.535462073961048
137	ukr_ger_hun_fin_pol_por_ind_owc_scr_jpn_lit_gam_amh_eng_wly_cnt_tml_pan_cic_qcu_slo_moo_knd_ben_mly_tha_arw_est_vie_spa_svk_mol_mlt_rus_alb_ctl_aze_tag_kor_nor_bsq_fbf_swe_tur_geo_fre_mao_lda_rom_grk_sod_tig_amr_dut_krd_swt_ses_chh_igb_ven_glc_ita_urd_hin_guj_dyu_cze_uzb_swa_bat_jav_bul_heb_azi_zul_afr_tsw_bam_bos_yor_anl_sid_sun_mcd_aeg_hau_dgb_bem_tsn_xho_mnd_akn_prs_ewe_lat	0.393344702615076	1.07945640727692	0.283175934129148
138	wly_fre_dyu_yor_chh_glc_tml_ben_bam_bsq_hin_mly_fin_swe_zul_est_ger_eng_ind_cze_mol_grk_xho_bos_tsn_svk_ctl_anl_mao_swa_urd_qcu_fbf_rus_prs_akn_mnd_hau_pan_bem_jav_spa_tig_tha_ewe_rom_amr_bul_sid_bat_cic_uzb_kor_cnt_sod_por_tag_sun_tur_lda_jpn_ven_lat_ukr_aeg_tsw_aze_ita_amh_arw_heb_geo_nor_guj_swt_alb_dut_igb_pol_mlt_slo_hun_moo_vie_ses_gam_knd_scr_azi_lit_owc_dgb_krd_mcd_afr	-0.453535077898043	-1.05588001671428	0.293758266083841
139	tsw_ind_slo_kor_lit_owc_akn_jpn_grk_swt_tml_ctl_igb_swe_bsq_mcd_aze_scr_lda_hun_ven_nor_tha_por_sod_fbf_aeg_spa_hau_pol_qcu_knd_ewe_pan_vie_cze_bul_guj_sid_rom_zul_dut_uzb_ben_heb_xho_azi_afr_mlt_est_cic_anl_swa_bat_mao_bos_alb_dgb_prs_yor_gam_geo_amh_tag_mly_jav_dyu_tur_lat_urd_bam_ger_tig_bem_ita_hin_tsn_mol_svk_ses_eng_fre_rus_ukr_sun_moo_krd_amr_glc_wly_mnd_arw_chh_cnt_fin	-0.215682120055762	-0.499485204400548	0.618617240417293
140	igb_grk_mnd_glc_hin_bos_aze_mcd_scr_mao_cic_azi_amr_geo_ewe_knd_jpn_rom_fre_hun_heb_pan_swt_urd_moo_est_svk_anl_cnt_ses_yor_tur_chh_xho_ven_nor_ind_ctl_alb_wly_tsn_zul_lat_rus_sod_akn_kor_tha_eng_arw_hau_bul_ger_dgb_cze_swe_lit_mly_dut_slo_vie_jav_prs_ukr_bsq_por_sid_uzb_dyu_ben_amh_lda_tig_owc_fin_tml_spa_qcu_mlt_bem_swa_guj_aeg_gam_fbf_sun_afr_tag_tsw_pol_bat_mol_krd_ita_bam	-0.189675230879563	-0.486980835062479	0.627417726065917
141	nor_heb_urd_amh_lda_aeg_ukr_alb_hin_dyu_afr_vie_owc_swe_lat_bat_ses_arw_azi_slo_hun_mly_scr_tag_bem_uzb_akn_pan_fbf_spa_bul_dgb_moo_sid_sod_tsw_ewe_mlt_est_rom_grk_ita_bos_geo_tsn_jav_jpn_cnt_bam_aze_ind_ctl_pol_prs_ger_chh_guj_amr_swt_yor_ven_sun_dut_mol_mcd_svk_hau_mao_mnd_anl_glc_zul_gam_cze_tig_fre_wly_igb_xho_bsq_swa_kor_tha_rus_lit_knd_cic_krd_ben_tml_por_fin_qcu_eng_tur	-1.26358108041803	-3.41366329239199	0.000951055050861058
142	prs_tsn_heb_mao_rom_tha_cze_tml_gam_bat_fin_guj_aze_slo_akn_vie_krd_ind_ven_chh_mlt_por_bos_zul_bsq_cnt_scr_jpn_azi_xho_svk_urd_ewe_owc_ger_est_dyu_anl_tig_yor_geo_dgb_grk_tur_ben_sun_fre_sod_swe_lit_wly_uzb_swa_aeg_igb_pol_afr_moo_ses_mnd_rus_mly_fbf_swt_knd_mcd_lda_alb_ita_cic_tsw_sid_hun_bem_tag_eng_amr_spa_qcu_lat_nor_bam_dut_pan_jav_hin_amh_ctl_ukr_glc_bul_hau_arw_kor_mol	0.282255559190157	0.649265333262079	0.51776717606588
143	svk_rom_chh_aeg_hun_fin_geo_ven_amh_mcd_bat_fre_lat_guj_fbf_dut_grk_cze_swa_prs_tml_arw_ita_mol_akn_sod_xho_por_bsq_jpn_rus_ses_tur_tsw_swt_pol_mlt_amr_bam_scr_glc_cnt_ewe_ukr_lit_igb_moo_spa_dyu_tha_bem_bul_vie_afr_dgb_mao_urd_eng_heb_slo_qcu_azi_mly_zul_krd_alb_hau_hin_yor_kor_anl_wly_knd_owc_tag_ctl_cic_ind_tig_bos_mnd_aze_lda_gam_jav_sun_nor_pan_ger_ben_uzb_tsn_sid_est_swe	0.00931106923460627	0.0210281837545826	0.983268224082247
144	amh_bos_knd_ind_urd_jpn_mlt_lit_grk_tag_mol_krd_chh_ven_sid_ita_fre_lda_swt_svk_mnd_afr_dut_mly_vie_tsw_geo_bul_qcu_nor_glc_uzb_fin_sod_guj_ukr_rus_xho_cnt_ben_dgb_hin_owc_zul_hun_sun_amr_aze_ewe_yor_rom_ctl_akn_lat_mao_tsn_aeg_fbf_kor_tig_gam_bem_hau_tml_pan_est_ses_igb_dyu_cze_slo_pol_swa_swe_wly_jav_moo_arw_ger_heb_mcd_anl_prs_tha_eng_azi_bsq_por_alb_spa_tur_bam_cic_scr_bat	-0.0976571231630147	-0.233134878103103	0.816169028556197
145	tsn_akn_ger_swt_qcu_mnd_tig_sun_mao_ses_xho_igb_slo_amh_ven_yor_bul_ukr_uzb_dut_glc_urd_owc_nor_est_spa_bsq_lat_swe_pan_grk_anl_ind_lit_bem_alb_cnt_tsw_scr_cic_geo_azi_bam_gam_ctl_svk_prs_moo_dgb_mcd_guj_hun_tha_knd_bat_tag_lda_aeg_rus_eng_arw_swa_hau_afr_jpn_fbf_jav_mlt_mly_pol_rom_mol_kor_ita_wly_heb_tml_por_ben_ewe_sid_dyu_fin_chh_hin_amr_aze_vie_fre_zul_tur_krd_cze_sod_bos	0.306155187725903	0.736274185795461	0.463416993223106
146	amh_dgb_hun_arw_sod_swt_tha_bat_lit_tsn_ukr_bsq_ses_anl_mlt_wly_ctl_owc_chh_eng_dyu_xho_azi_afr_jpn_cic_fin_guj_aeg_swe_lat_mol_urd_knd_aze_vie_sid_svk_dut_bos_est_mcd_moo_scr_ven_rom_fbf_mnd_spa_zul_jav_fre_lda_por_tml_cze_krd_nor_ind_pan_tur_heb_amr_glc_tsw_mao_hin_ita_prs_rus_bam_cnt_ewe_geo_uzb_yor_gam_tag_slo_igb_tig_grk_alb_ger_bul_hau_qcu_pol_bem_swa_kor_sun_akn_ben_mly	0.441209852241973	1.07032803071895	0.287241682916182
147	bul_bos_tsn_moo_mol_swt_jav_qcu_ctl_amh_arw_uzb_swa_slo_ind_yor_vie_amr_geo_pan_fin_ita_mly_krd_aze_fbf_ven_eng_grk_mnd_tur_mcd_rus_urd_fre_spa_svk_cic_scr_lit_glc_azi_ger_est_bam_owc_dyu_ben_hau_lda_sod_kor_aeg_xho_dgb_cnt_alb_akn_por_nor_sid_tig_mao_swe_mlt_cze_ewe_guj_hin_hun_jpn_bat_tag_dut_bem_igb_anl_ses_tsw_sun_zul_chh_prs_afr_wly_tha_rom_pol_heb_bsq_gam_lat_knd_ukr_tml	0.167217447406245	0.386519661646603	0.699994783981678
148	hau_mcd_aze_nor_spa_tig_rom_pol_ita_lit_swa_azi_hin_chh_zul_amh_prs_ctl_sod_fin_urd_vie_sid_heb_yor_svk_tsw_uzb_qcu_cnt_moo_arw_por_bos_hun_fre_swe_est_cic_swt_ger_rus_eng_krd_afr_jpn_sun_bam_guj_fbf_ukr_mlt_ben_ven_grk_mol_owc_glc_geo_dut_tml_igb_jav_ind_scr_xho_bat_alb_cze_tur_dgb_aeg_knd_gam_ses_anl_mnd_slo_bem_mly_pan_akn_lda_kor_mao_tha_amr_lat_ewe_tsn_dyu_wly_bsq_tag_bul	NA	NA	NA
149	hin_est_sod_bos_hun_por_ven_glc_urd_pan_mlt_aeg_mao_sun_ita_anl_jav_bsq_tsw_knd_dut_fre_tig_uzb_swe_sid_alb_tsn_svk_arw_grk_jpn_nor_bat_dgb_cnt_xho_yor_swt_bem_guj_fbf_aze_tml_swa_igb_qcu_heb_mcd_ind_krd_afr_hau_bul_scr_rom_tur_azi_owc_dyu_lat_mnd_spa_wly_ger_cic_zul_lda_tha_vie_rus_prs_ewe_fin_ben_ses_bam_eng_ctl_gam_pol_slo_chh_amr_geo_cze_mol_lit_moo_akn_tag_ukr_kor_mly_amh	NA	NA	NA
150	hin_mly_tha_ind_heb_glc_wly_mcd_afr_bam_mnd_kor_amr_aeg_hun_prs_alb_bul_rus_urd_lat_swe_aze_tsn_anl_arw_bos_spa_mlt_qcu_igb_bsq_moo_yor_svk_hau_owc_ben_dgb_knd_tml_bat_akn_lit_dyu_azi_sid_ita_por_xho_pol_geo_guj_fre_tur_sun_est_chh_lda_swa_jav_bem_fbf_gam_swt_dut_ukr_jpn_ger_tig_ctl_cnt_ses_ewe_eng_krd_uzb_pan_sod_cic_slo_tag_vie_mol_fin_amh_tsw_ven_mao_grk_scr_rom_nor_zul_cze	0.534112690704935	1.24760431791543	0.215308384446975
151	urd_yor_spa_tha_amr_ita_igb_ger_eng_bos_por_ukr_dyu_fre_prs_azi_sod_alb_mly_ctl_afr_zul_cic_bam_bem_dut_tsw_kor_rus_bsq_sun_tml_mao_chh_uzb_xho_pol_ses_moo_swe_lat_dgb_ven_sid_swa_ind_nor_est_qcu_tag_lit_hun_guj_jav_wly_hin_ewe_ben_mol_aze_rom_aeg_fin_owc_mlt_amh_hau_tsn_cze_mnd_knd_scr_arw_krd_glc_akn_pan_gam_bul_jpn_vie_tur_svk_slo_heb_anl_mcd_swt_tig_cnt_fbf_geo_bat_lda_grk	-0.983980122460839	-2.35897878481378	0.0204178384716484
152	arw_cze_tsn_heb_urd_tsw_owc_ven_krd_jav_svk_dgb_ukr_xho_gam_ger_aeg_pan_fin_chh_swa_rom_tag_ewe_jpn_fre_cnt_anl_rus_aze_por_lit_mlt_azi_ctl_wly_vie_bem_kor_lat_moo_bam_sid_swe_lda_qcu_tur_spa_bat_knd_ind_akn_eng_mnd_est_amr_swt_glc_pol_grk_prs_ita_alb_scr_zul_hun_dut_mcd_tig_ben_tha_amh_bos_sun_sod_afr_yor_bsq_tml_ses_hau_nor_geo_igb_bul_slo_mao_mol_dyu_guj_uzb_cic_hin_mly_fbf	0.0108476304042438	0.0246867632426815	0.980357706648917
153	chh_cze_nor_tsn_aeg_dyu_est_fbf_swa_jav_swt_sid_bul_fin_swe_moo_mly_ita_bsq_ind_urd_ben_kor_scr_sod_qcu_pan_pol_por_tag_glc_anl_ger_aze_hin_bos_dut_spa_ukr_prs_afr_dgb_jpn_knd_krd_lda_ses_tsw_bam_igb_amr_alb_ewe_lat_xho_grk_mao_tig_rus_hun_mlt_tml_fre_azi_bat_mcd_gam_hau_slo_guj_amh_yor_heb_mnd_geo_rom_sun_ctl_svk_uzb_cnt_tha_zul_bem_tur_wly_akn_eng_lit_mol_cic_owc_ven_vie_arw	0.0278523565381269	0.0711244394057027	0.943451444301786
154	bul_scr_tha_rom_aze_igb_ben_qcu_vie_swe_amh_aeg_lat_ctl_lda_mao_heb_alb_moo_spa_por_dyu_tur_xho_wly_tig_ita_jpn_ven_gam_urd_fin_krd_glc_dut_cze_ind_owc_kor_lit_grk_mol_bam_ger_swa_hau_guj_swt_knd_sid_sun_azi_tml_akn_zul_jav_uzb_nor_fbf_ewe_mlt_amr_yor_prs_bos_tsn_mcd_afr_hun_ukr_cic_pol_fre_mly_dgb_tsw_bem_svk_sod_pan_bat_rus_geo_est_slo_mnd_tag_bsq_arw_ses_anl_hin_chh_eng_cnt	-0.396060523730482	-1.08004840553181	0.282913634865076
155	dgb_slo_lda_ctl_scr_swa_bsq_hau_lit_igb_aze_ven_krd_xho_kor_hun_tsw_svk_mlt_ita_uzb_azi_pan_ses_knd_heb_rom_jav_gam_grk_tig_hin_tha_alb_anl_cze_mly_bul_mao_ewe_bem_lat_afr_swe_arw_tur_akn_owc_geo_guj_cnt_mnd_ger_prs_tag_dyu_cic_sun_yor_chh_ben_ukr_fin_urd_tsn_amr_eng_swt_pol_wly_vie_spa_jpn_mol_qcu_est_moo_ind_zul_mcd_nor_sod_rus_fre_bam_sid_bat_aeg_glc_bos_dut_fbf_tml_amh_por	0.0356333166597997	0.0827963063115738	0.934191453681361
156	mlt_eng_owc_bul_hin_glc_alb_lit_knd_dgb_ger_tml_bsq_aeg_uzb_sid_jpn_guj_ukr_spa_ind_swa_swt_amh_ses_nor_bos_xho_mly_mcd_lat_mol_urd_qcu_azi_rus_amr_pan_svk_tsw_krd_lda_tsn_hau_rom_fre_aze_dut_slo_tur_ven_bem_akn_ita_tig_ben_moo_pol_fbf_wly_chh_mao_cic_ewe_gam_jav_vie_ctl_anl_scr_tha_grk_bat_heb_sun_tag_zul_cze_dyu_igb_yor_hun_arw_fin_afr_est_por_bam_mnd_cnt_swe_kor_sod_prs_geo	-0.839438038588389	-2.22652369382567	0.0283935661251444
157	heb_ven_ukr_qcu_ita_bos_fbf_nor_tag_mao_cic_fre_aze_xho_jpn_sid_cze_tha_azi_bsq_spa_yor_tml_geo_eng_swe_tur_dyu_bam_fin_por_gam_alb_ger_mol_mly_mnd_hin_sod_guj_wly_anl_vie_sun_akn_amr_uzb_chh_bat_bem_swt_zul_hun_moo_igb_ben_afr_mcd_ind_est_tsw_prs_krd_glc_ctl_svk_cnt_tsn_owc_lit_swa_ewe_rus_slo_tig_amh_urd_scr_arw_hau_pol_aeg_knd_kor_dut_dgb_mlt_ses_grk_lat_bul_rom_lda_pan_jav	0.608202256402775	1.41103729495627	0.161570155532204
158	swt_scr_svk_ses_aeg_yor_chh_bat_sun_tsw_grk_arw_fbf_igb_cze_dgb_ger_gam_ven_por_ben_qcu_ewe_tur_krd_tag_hau_ita_aze_prs_tml_ctl_knd_swa_jav_tha_tsn_vie_bos_bam_ind_nor_moo_mlt_mnd_azi_lit_jpn_dyu_ukr_bul_bsq_xho_mao_cic_owc_anl_glc_amh_geo_akn_bem_lda_rom_hun_est_zul_afr_urd_swe_spa_slo_eng_fre_kor_guj_tig_pol_mcd_mol_hin_pan_alb_rus_wly_mly_cnt_lat_sod_heb_uzb_fin_dut_amr_sid	0.710971362570037	1.87060435267709	0.0645447031369809
159	cnt_fre_amh_est_glc_sid_scr_heb_bul_kor_lda_azi_akn_alb_mao_krd_hin_yor_tag_hun_gam_ger_mcd_mly_pol_ses_ewe_swt_eng_rus_knd_xho_mnd_bos_ukr_lit_tur_aze_urd_bam_jpn_dgb_mlt_swe_geo_sun_anl_dut_ita_ctl_uzb_nor_zul_ind_moo_owc_tml_ben_jav_tsn_qcu_rom_igb_prs_tig_wly_ven_amr_bsq_fin_tsw_por_aeg_fbf_svk_mol_swa_guj_grk_cic_chh_dyu_pan_hau_lat_bat_cze_sod_vie_spa_bem_arw_tha_afr_slo	0.20242153255685	0.517006158645424	0.606379263759167
160	sod_lda_afr_cze_wly_pol_mnd_yor_bsq_knd_slo_ctl_moo_nor_qcu_bos_uzb_owc_guj_xho_tml_tur_mlt_est_tsw_mly_mcd_cnt_tsn_bat_cic_eng_mao_ukr_tag_anl_amh_pan_lat_sun_rus_ven_ger_jav_swt_azi_zul_fbf_amr_urd_hun_fin_jpn_swa_arw_aeg_ben_gam_rom_krd_aze_dut_scr_ind_tig_ita_mol_hau_chh_svk_swe_alb_ses_bam_dyu_heb_tha_glc_lit_dgb_bul_vie_sid_kor_prs_igb_hin_fre_bem_spa_akn_grk_por_geo_ewe	0.440338640899792	1.05527032189219	0.294035459549063
161	mly_eng_ses_hau_tsw_por_glc_krd_ind_tur_cnt_mol_pan_dgb_heb_nor_bat_sod_gam_azi_lit_ben_fre_spa_amr_ewe_aze_owc_jpn_qcu_est_ukr_yor_pol_akn_cze_igb_scr_hin_guj_fbf_xho_mao_knd_ctl_bos_mnd_tag_zul_aeg_bul_vie_lat_prs_swa_tsn_bsq_dut_kor_grk_fin_tha_moo_dyu_wly_rus_bam_slo_amh_mlt_jav_swe_cic_chh_tig_afr_svk_anl_urd_sun_lda_ita_ven_arw_geo_uzb_tml_alb_hun_bem_ger_mcd_swt_rom_sid	0.057565126324482	0.156265958538282	0.876162103058392
162	eng_wly_swe_hun_ven_chh_yor_ger_mlt_moo_aze_bsq_aeg_arw_hau_zul_alb_mly_amh_mol_vie_pan_dyu_anl_fbf_jav_dgb_krd_ukr_fre_tml_svk_ben_amr_rus_tsw_uzb_glc_ind_bul_cic_bem_sun_swt_spa_fin_igb_guj_ita_jpn_rom_est_ewe_sid_heb_owc_cnt_urd_akn_prs_bam_slo_mcd_geo_cze_sod_xho_hin_lit_tha_afr_nor_bat_mnd_mao_lda_swa_tur_azi_bos_grk_pol_ctl_knd_tsn_qcu_tig_ses_kor_gam_por_tag_lat_scr_dut	-0.0544123785681872	-0.125073375257563	0.900735426632911
163	wly_igb_tsw_pan_swa_ewe_azi_svk_afr_spa_rus_lat_grk_fin_tur_alb_owc_bam_ven_lda_urd_ind_por_amr_cic_tag_tha_ses_ukr_xho_yor_tig_mao_prs_uzb_guj_cnt_qcu_hun_dut_bul_rom_bem_amh_hau_arw_zul_bat_hin_ger_mnd_bos_aze_dyu_tml_dgb_sid_geo_fbf_vie_mcd_mlt_sod_eng_ctl_akn_kor_krd_moo_swt_gam_anl_ita_bsq_mol_tsn_nor_pol_knd_mly_sun_aeg_jav_fre_ben_glc_slo_heb_swe_chh_est_cze_lit_jpn_scr	0.20062379686668	0.456535556210162	0.649069369846939
164	fre_igb_hun_slo_lit_arw_mnd_krd_mao_pol_scr_bem_mly_qcu_bam_ses_tig_vie_ukr_ven_mol_dgb_moo_azi_afr_owc_dyu_akn_mlt_cic_est_fin_ger_pan_tag_cze_lat_knd_hin_svk_rom_bat_bos_jav_amr_zul_bsq_geo_rus_gam_ind_ben_tsn_dut_nor_spa_amh_xho_glc_alb_tsw_guj_tur_grk_swa_yor_tha_prs_swe_wly_uzb_aeg_anl_aze_bul_sod_kor_heb_fbf_eng_jpn_lda_swt_sun_mcd_ewe_sid_ctl_tml_por_urd_hau_ita_chh_cnt	0.236543305924035	0.543288820948848	0.588230828093423
165	slo_ita_tsw_amr_mly_jav_por_bos_tur_uzb_wly_svk_prs_ctl_eng_fre_xho_hun_vie_arw_qcu_mol_azi_bam_bsq_ewe_sun_cze_geo_dyu_dut_lat_swt_mnd_dgb_bat_fbf_glc_swe_bem_swa_heb_ger_cic_mlt_urd_guj_anl_mcd_knd_ukr_igb_spa_yor_aeg_tml_lit_afr_ind_amh_sid_owc_tig_ben_sod_moo_zul_pol_alb_ses_bul_tsn_akn_kor_fin_scr_hau_rus_rom_gam_jpn_hin_tha_cnt_grk_krd_tag_pan_chh_nor_aze_est_mao_lda_ven	-0.0474947933946388	-0.117780138604633	0.906495872302549
166	sod_sid_scr_tml_svk_mly_hau_por_fre_pol_tag_swe_swa_ewe_urd_knd_lit_pan_lda_slo_fin_bem_hin_geo_guj_mlt_qcu_rom_ben_fbf_aze_anl_arw_owc_bul_xho_tha_glc_afr_krd_ind_dut_azi_hun_bat_nor_kor_alb_tsw_cze_amh_tsn_gam_ven_moo_ctl_jpn_dyu_vie_eng_prs_zul_tur_dgb_bos_mcd_heb_grk_chh_mnd_aeg_ita_yor_cnt_sun_akn_bam_bsq_mao_ger_ukr_wly_tig_cic_igb_ses_rus_spa_jav_uzb_swt_est_amr_lat_mol	-0.413193831779859	-1.00071953402859	0.319559112941741
167	por_pan_ind_yor_swe_azi_igb_mao_pol_geo_dyu_bat_zul_tur_bul_lda_fin_swa_tsn_heb_knd_rom_bos_tig_tha_ger_amr_gam_mly_bem_tml_fre_kor_jpn_cic_ewe_akn_swt_ukr_owc_mcd_grk_ven_mol_tag_cnt_lat_sod_est_prs_afr_amh_moo_ctl_fbf_glc_krd_mlt_nor_uzb_svk_scr_sun_cze_sid_tsw_ben_aeg_vie_xho_bam_jav_hun_guj_rus_spa_dgb_dut_urd_mnd_slo_bsq_ses_alb_lit_eng_ita_hin_qcu_wly_aze_chh_anl_hau_arw	-0.0175857521989106	-0.0450723642864625	0.964146268698401
168	ven_swt_mcd_geo_hau_zul_tha_glc_ben_xho_rus_spa_bam_grk_dgb_lda_bul_tig_azi_bos_ind_hun_anl_uzb_aeg_krd_knd_tml_fin_nor_cnt_eng_bsq_mao_vie_bem_tur_jpn_hin_guj_rom_qcu_mol_fbf_yor_amh_chh_prs_mly_por_tsw_igb_ses_pol_cze_dut_jav_scr_pan_afr_lit_ukr_akn_ita_dyu_lat_ewe_ger_fre_kor_tag_arw_svk_sid_ctl_est_tsn_aze_bat_amr_alb_cic_swe_mnd_wly_mlt_owc_urd_gam_sun_slo_sod_heb_moo_swa	NA	NA	NA
169	vie_heb_amr_hin_jav_nor_spa_dgb_hun_tml_mcd_qcu_arw_gam_rus_dyu_lat_xho_pol_mly_ctl_wly_cze_tig_yor_alb_zul_ger_amh_urd_lit_bos_tha_mao_anl_scr_krd_ita_bul_glc_por_ben_chh_jpn_cnt_akn_bam_slo_knd_bem_kor_sun_uzb_est_grk_moo_ven_eng_lda_dut_sid_mlt_rom_geo_sod_pan_tur_ukr_aze_fbf_hau_owc_aeg_bsq_svk_tsw_mnd_cic_azi_tag_swe_prs_afr_swt_fre_swa_fin_ewe_ind_bat_mol_ses_guj_igb_tsn	-0.105164249678249	-0.280356494561006	0.779826702903635
170	swe_zul_mlt_por_tig_moo_fin_prs_azi_arw_eng_gam_pan_uzb_lda_scr_mol_alb_lat_amh_hin_svk_chh_jav_cze_kor_hau_bem_ewe_nor_pol_rus_akn_bul_aze_est_qcu_tur_swa_mly_afr_rom_bsq_xho_tsn_sid_tha_sun_krd_ven_ctl_heb_geo_dut_mcd_ben_ukr_spa_bos_ses_hun_cnt_mnd_fre_anl_slo_dyu_wly_tag_urd_guj_grk_owc_jpn_bat_swt_tsw_cic_glc_lit_knd_ita_mao_dgb_aeg_ind_sod_amr_yor_fbf_ger_igb_tml_vie_bam	-0.978917647881519	-2.42759551975162	0.0171246821207991
171	ger_tag_hau_azi_por_alb_bul_sun_qcu_pan_xho_vie_fin_zul_krd_svk_yor_ewe_swt_grk_chh_cic_anl_mnd_arw_cnt_kor_ctl_ben_prs_tsn_scr_fre_swe_bsq_hun_aeg_igb_nor_ven_mao_lda_mcd_est_bem_mol_aze_knd_afr_owc_amh_dut_tig_sid_bam_fbf_moo_eng_gam_hin_jav_rom_akn_lat_heb_dgb_urd_amr_mly_tur_ukr_ind_geo_tha_ita_lit_swa_tml_rus_pol_uzb_jpn_tsw_guj_sod_bat_glc_dyu_cze_slo_bos_spa_mlt_wly_ses	-0.0331746563782438	-0.0849239335668196	0.932504416577598
172	urd_grk_aze_ven_gam_dyu_afr_moo_slo_glc_swa_rus_fre_bos_dut_arw_aeg_uzb_jav_owc_akn_swt_bem_krd_ctl_nor_amh_swe_geo_pan_ben_mnd_lat_hin_mly_amr_qcu_sun_bat_tag_pol_guj_mlt_bul_rom_mao_cze_ewe_lda_vie_tur_bsq_lit_spa_ses_ukr_chh_tha_fbf_jpn_wly_hau_tsw_eng_xho_ger_azi_scr_sid_heb_igb_yor_tig_por_hun_mcd_ita_bam_fin_mol_cic_zul_alb_svk_est_anl_ind_prs_dgb_sod_tml_kor_tsn_knd_cnt	-0.616028066697772	-1.3780909419731	0.171481892006282
173	prs_pan_mly_cze_tsn_slo_nor_vie_cic_dgb_tha_wly_est_urd_glc_igb_jpn_mol_bem_sun_mcd_sid_aze_bos_fre_gam_ita_geo_jav_xho_hun_lda_ctl_bul_akn_fin_sod_aeg_scr_alb_zul_swa_mnd_dyu_rus_kor_owc_tur_lat_yor_spa_tml_ben_krd_dut_chh_por_grk_tsw_bam_amh_amr_cnt_mlt_ewe_arw_bat_qcu_tag_ukr_knd_fbf_bsq_anl_tig_pol_hin_hau_ger_swe_rom_azi_mao_afr_ind_lit_ses_uzb_svk_moo_eng_ven_guj_swt_heb	-0.541994809313581	-1.47352345164385	0.143986723344366
174	amh_sod_nor_bos_sun_akn_mol_pol_lda_ven_ewe_slo_geo_aze_bam_sid_swa_tha_wly_cze_moo_mcd_cnt_grk_rus_uzb_fin_mly_anl_vie_lit_tsw_hin_glc_jav_swe_bsq_arw_por_bul_est_ses_pan_ger_alb_mnd_prs_igb_swt_chh_ind_dut_rom_eng_zul_afr_dyu_kor_hun_krd_lat_spa_tig_fbf_amr_fre_heb_ita_cic_guj_ben_mlt_tag_owc_mao_svk_urd_knd_bat_aeg_ukr_bem_tml_qcu_azi_yor_tsn_dgb_tur_gam_jpn_ctl_hau_scr_xho	0.574847115794177	1.55999241587172	0.122158315866451
175	scr_vie_tha_lat_fre_hun_tur_uzb_urd_guj_swa_ger_mnd_zul_afr_gam_dgb_aze_krd_pan_prs_nor_ben_bul_hau_sod_anl_ses_cnt_mao_grk_mol_por_bem_svk_hin_bos_ita_cze_tag_geo_xho_tml_yor_swt_ctl_ind_sid_swe_moo_cic_heb_wly_owc_ukr_slo_jav_jpn_amh_mlt_aeg_rom_lda_dut_qcu_bam_azi_alb_spa_glc_ven_lit_igb_rus_sun_akn_pol_bsq_mly_ewe_tig_fbf_bat_dyu_amr_kor_arw_est_fin_chh_tsn_knd_eng_mcd_tsw	0.0829147085820529	0.183122782259671	0.855100316432603
176	sod_por_amh_bam_sid_ewe_akn_pol_svk_ger_bul_geo_xho_hun_yor_dut_ctl_gam_zul_eng_kor_scr_cze_rus_wly_cic_aeg_nor_amr_prs_heb_moo_hin_krd_fin_mao_tml_owc_alb_fbf_grk_tag_igb_ben_bsq_ven_bos_tig_jpn_swe_rom_mcd_sun_knd_urd_jav_mly_uzb_mlt_mnd_cnt_tha_chh_vie_tsw_mol_tsn_guj_lat_fre_est_lit_ind_swt_tur_anl_swa_qcu_ses_dyu_ukr_slo_ita_dgb_arw_pan_aze_glc_bem_hau_bat_afr_spa_lda_azi	0.251264111652317	0.561048495455393	0.576113826389631
177	lda_jav_hun_dut_ben_ita_est_anl_sid_rom_bul_ukr_jpn_sun_geo_krd_bos_ven_tml_amh_bat_aeg_lat_grk_mlt_mly_fre_tsw_azi_alb_ses_swe_ger_pan_wly_fbf_dyu_hau_glc_akn_dgb_rus_hin_tsn_mnd_por_uzb_tha_prs_owc_chh_bem_pol_tag_mol_guj_eng_vie_knd_spa_svk_ewe_urd_swt_tig_nor_gam_sod_scr_heb_fin_bsq_igb_ind_xho_moo_aze_ctl_cnt_mao_bam_zul_kor_cze_tur_slo_yor_cic_mcd_lit_amr_afr_swa_arw_qcu	0.815652669915276	1.88010424609245	0.0632239415894202
178	hau_bos_fbf_ita_dyu_swe_cnt_ven_tur_tsn_prs_por_est_igb_slo_vie_urd_ind_grk_mlt_bsq_fre_geo_ewe_guj_mao_akn_aze_pol_krd_zul_sod_jpn_hun_wly_anl_bam_lda_xho_rom_sun_tig_azi_tsw_qcu_mcd_jav_swt_chh_tha_mol_tag_tml_cic_alb_spa_lit_ses_gam_bat_svk_ukr_ctl_ger_bul_mly_ben_yor_moo_swa_heb_sid_knd_uzb_scr_arw_lat_kor_nor_owc_aeg_bem_fin_mnd_eng_rus_dgb_pan_amh_hin_dut_amr_cze_glc_afr	0.292095621989112	0.681862067116594	0.497020817830214
179	tml_akn_arw_cnt_afr_mcd_ukr_bem_ben_mnd_dgb_rom_vie_ita_sun_prs_mlt_amr_anl_fin_hau_xho_bos_owc_bam_alb_bul_jav_glc_ewe_eng_est_mol_azi_lat_spa_kor_dyu_ses_sid_heb_qcu_zul_dut_ven_rus_amh_chh_urd_knd_gam_moo_hun_aeg_swt_scr_grk_cze_tsw_tsn_bat_guj_krd_pol_slo_lit_yor_swe_bsq_ctl_geo_aze_hin_svk_cic_lda_jpn_mly_pan_wly_igb_ind_tig_tha_ger_nor_fbf_swa_por_tur_tag_sod_uzb_mao_fre	NA	NA	NA
180	tig_lat_ben_tag_cnt_xho_krd_sid_nor_heb_hau_fbf_dgb_ctl_svk_owc_bat_cze_mlt_afr_alb_uzb_ita_amr_geo_dyu_urd_hin_qcu_lda_glc_sod_eng_ger_cic_slo_wly_anl_igb_vie_akn_kor_lit_sun_mly_tml_bam_bul_yor_swt_tsw_aeg_mcd_grk_tha_azi_rus_por_mol_arw_bem_ses_ven_rom_swe_fin_fre_chh_tur_jpn_swa_pol_ukr_hun_amh_jav_mnd_mao_moo_est_pan_spa_scr_ewe_tsn_zul_dut_bos_bsq_gam_guj_knd_aze_ind_prs	0.350355254178534	0.88087897606289	0.380654145016153
181	afr_fre_kor_qcu_wly_akn_aze_zul_scr_pan_bsq_tml_spa_yor_mao_swa_uzb_bam_jpn_alb_sun_tsw_anl_ukr_glc_swe_bul_ewe_mly_grk_eng_por_mlt_azi_rom_gam_ven_ind_bat_lda_fin_vie_cic_ses_rus_mnd_hau_nor_bem_dyu_ita_dgb_jav_igb_tur_tag_krd_xho_pol_arw_chh_heb_amr_est_sod_hin_sid_prs_svk_aeg_tha_ctl_knd_moo_amh_tsn_dut_cnt_mcd_bos_lat_owc_guj_ben_hun_ger_cze_slo_mol_urd_swt_geo_fbf_lit_tig	0.0639992410541353	0.145928224329269	0.884293887244555
182	hun_wly_amr_fre_mly_bsq_tsn_jav_scr_grk_cze_amh_yor_bam_mcd_zul_dgb_aze_alb_swt_ita_ven_swa_bul_qcu_tml_cnt_sod_bat_anl_heb_fbf_ukr_sun_krd_svk_ctl_slo_glc_lda_ind_chh_bos_hin_cic_xho_guj_swe_dyu_tsw_ben_igb_arw_rus_est_kor_pan_pol_mao_eng_afr_hau_dut_spa_sid_ewe_ses_tig_mlt_geo_uzb_mol_jpn_por_tha_lit_lat_tur_nor_gam_vie_owc_rom_mnd_prs_tag_bem_fin_aeg_ger_moo_azi_knd_urd_akn	0.773926379887131	2.0242511221527	0.0458127430345651
183	nor_akn_uzb_scr_swt_cnt_mnd_ben_lda_ven_cic_qcu_wly_dyu_bem_bam_kor_svk_chh_gam_swa_urd_ukr_tur_bos_fbf_hau_fre_ewe_xho_azi_lit_tig_vie_mol_rom_arw_tsw_ses_geo_jpn_ind_ctl_est_jav_ger_eng_moo_tsn_krd_tha_swe_por_pol_bul_lat_guj_hin_spa_sod_igb_pan_rus_cze_glc_anl_tag_ita_yor_alb_amr_prs_heb_afr_fin_dut_sun_aze_slo_mao_zul_tml_mlt_dgb_mly_amh_sid_bsq_bat_grk_mcd_aeg_knd_owc_hun	-0.0380788415491585	-0.0853204668671613	0.932190031424611
184	bul_tha_dgb_svk_hau_sid_spa_uzb_fin_dut_bam_fre_jpn_mnd_azi_bsq_ctl_ewe_igb_bos_tsw_lit_alb_jav_aeg_kor_dyu_yor_rus_rom_glc_ger_moo_tag_geo_owc_krd_nor_bat_slo_mao_mlt_prs_eng_qcu_pol_por_tur_swa_zul_lat_tml_swe_guj_cic_swt_amh_scr_heb_gam_mol_tsn_anl_amr_vie_fbf_afr_sod_sun_ita_arw_akn_ses_xho_mly_bem_mcd_cze_grk_hun_ven_cnt_urd_wly_chh_hin_knd_lda_ukr_tig_est_pan_ind_ben_aze	NA	NA	NA
185	pol_qcu_ven_azi_jpn_chh_glc_tsw_lda_aeg_cnt_prs_dgb_est_grk_mly_anl_guj_arw_jav_bul_uzb_tml_rom_ewe_mol_zul_pan_fre_ger_ben_fin_krd_svk_dut_rus_scr_tsn_mlt_xho_heb_lat_lit_por_owc_vie_amr_sod_cic_eng_ukr_sun_yor_nor_geo_amh_ctl_tag_knd_ses_tha_mao_slo_hin_sid_swe_ind_mcd_bam_hun_dyu_swa_mnd_afr_bsq_tur_hau_ita_akn_wly_swt_moo_gam_bem_fbf_kor_cze_bat_tig_igb_alb_urd_spa_aze_bos	-0.620237681083426	-1.62043729748652	0.108524375209081
186	ven_lat_igb_jpn_slo_mol_scr_bat_tsn_bam_glc_anl_ctl_bos_ukr_nor_dgb_vie_rus_amh_dut_tsw_fin_bul_mao_eng_est_mcd_cnt_ewe_pan_tml_swt_ger_hun_ses_chh_afr_grk_fbf_yor_ben_swe_sid_prs_heb_tur_jav_hau_arw_sun_lda_lit_gam_bem_tha_por_aze_geo_kor_bsq_ita_xho_ind_cic_owc_uzb_zul_guj_aeg_mly_qcu_rom_alb_hin_tag_swa_fre_urd_cze_amr_spa_svk_knd_mlt_akn_tig_wly_pol_krd_moo_azi_dyu_mnd_sod	0.00828229019762907	0.0194094864575058	0.984556024302178
187	dut_fbf_akn_mlt_ven_tsw_yor_arw_mcd_aeg_knd_jav_heb_alb_kor_owc_bam_wly_bem_fin_tig_gam_fre_sod_uzb_bos_tsn_lit_ewe_svk_urd_hin_mao_xho_scr_swe_dgb_guj_afr_swa_rus_lat_sun_jpn_bsq_est_pol_tml_rom_hau_lda_bat_pan_chh_vie_ben_geo_spa_ukr_mol_tag_aze_ses_prs_ind_tha_amr_nor_anl_glc_slo_cic_igb_amh_grk_moo_por_dyu_cze_ctl_mnd_bul_qcu_hun_azi_ita_cnt_mly_swt_sid_zul_eng_krd_tur_ger	0.418244823866833	0.967984457270846	0.335562762791063
188	bat_rus_urd_bul_ita_geo_dut_knd_por_grk_prs_hau_qcu_aeg_sun_spa_owc_aze_cze_ctl_hin_mly_fre_tsw_eng_ukr_uzb_ind_scr_mnd_svk_mlt_bsq_tha_dgb_pol_swa_ewe_nor_wly_alb_mao_jav_cnt_hun_fin_tig_dyu_mcd_glc_amr_cic_ses_lat_gam_heb_tag_krd_tsn_kor_sod_guj_mol_bos_moo_rom_anl_tml_tur_xho_chh_bam_ben_jpn_vie_azi_swt_afr_akn_lda_pan_zul_amh_fbf_ven_est_bem_arw_igb_ger_yor_swe_sid_lit_slo	-0.0945299963968572	-0.216766807921149	0.828864886466212
189	arw_tml_jpn_cnt_heb_cic_krd_est_ses_bem_tsn_dut_slo_xho_amh_mnd_azi_uzb_ben_lat_urd_mao_eng_rus_ewe_knd_fre_lit_glc_tur_mly_tsw_kor_pan_scr_por_akn_igb_swa_hun_dgb_ctl_hau_rom_mol_hin_bam_tha_sod_aeg_wly_anl_ita_ukr_cze_swt_mcd_amr_geo_svk_sid_jav_afr_fin_bos_alb_ven_gam_qcu_owc_mlt_guj_grk_ger_pol_bul_vie_spa_nor_moo_aze_chh_prs_zul_bat_tag_swe_fbf_dyu_tig_bsq_lda_ind_sun_yor	0.779315890969387	1.80196143196116	0.0747914471234718
190	aze_chh_moo_bam_fre_xho_knd_ben_amr_spa_pol_tig_tag_fbf_ctl_cze_amh_sid_azi_aeg_mcd_cic_mao_guj_nor_tur_swe_heb_tsw_sun_yor_hau_anl_swt_urd_dut_jav_tsn_scr_hun_qcu_cnt_vie_bem_afr_lat_grk_ven_akn_por_bat_fin_ukr_mnd_mol_dyu_gam_bul_slo_alb_glc_lit_dgb_hin_prs_bos_jpn_igb_tml_wly_geo_ger_uzb_svk_pan_tha_kor_ses_rom_owc_mlt_arw_lda_ind_krd_sod_eng_rus_swa_mly_ita_est_bsq_zul_ewe	0.314444045577469	0.813303254427578	0.418121538017338
191	scr_rus_anl_fbf_bat_tsn_tur_bsq_nor_sun_xho_pan_tha_ukr_pol_dut_azi_ewe_bos_tag_tsw_por_mlt_lda_alb_swa_mnd_afr_ses_slo_est_dyu_ven_mao_chh_gam_lat_rom_ita_hau_qcu_sid_sod_fin_eng_ctl_ben_swt_heb_krd_moo_dgb_ger_bul_wly_aeg_mly_tml_yor_arw_aze_spa_grk_knd_zul_cnt_bam_hun_prs_geo_hin_ind_uzb_owc_cic_vie_lit_fre_tig_amr_igb_urd_akn_bem_mol_svk_glc_guj_cze_jav_amh_swe_jpn_kor_mcd	-0.411787249959425	-1.09687367169112	0.275528693195913
192	guj_ukr_rus_qcu_tur_azi_mao_prs_tml_afr_slo_est_eng_owc_mly_cnt_xho_vie_hun_tag_mcd_swe_sid_bsq_uzb_dyu_fre_krd_ger_cic_scr_yor_tsn_bul_sod_bos_jav_arw_knd_ses_bat_ita_zul_grk_aeg_mnd_dut_bem_heb_por_ewe_nor_urd_moo_akn_pol_mlt_fbf_jpn_hau_fin_spa_mol_bam_dgb_chh_lit_kor_tig_wly_alb_hin_gam_swt_geo_ben_amh_svk_glc_cze_igb_rom_pan_ind_tsw_lat_swa_ven_ctl_sun_tha_lda_aze_amr_anl	0.416711327414947	0.923812706421709	0.357974569334652
193	uzb_sid_pol_amr_mlt_ewe_hau_mao_moo_bul_sun_dgb_tha_bam_swt_ger_tig_tur_hin_ctl_tsw_spa_sod_slo_bos_afr_nor_rom_knd_swe_anl_vie_heb_tsn_cnt_ita_aze_owc_dut_wly_lit_igb_kor_jav_mnd_krd_ses_por_tml_mly_yor_bem_qcu_mcd_fre_cic_eng_grk_azi_akn_glc_cze_geo_ukr_fbf_aeg_pan_lat_ven_bsq_urd_ind_fin_mol_bat_xho_guj_scr_amh_ben_svk_est_zul_arw_lda_prs_jpn_rus_tag_hun_gam_dyu_alb_swa_chh	-0.434670937011052	-1.03279749065802	0.304377006929787
194	por_qcu_mnd_swa_cic_gam_svk_ses_kor_slo_glc_ukr_sod_tig_heb_fre_ita_fbf_azi_lda_igb_ben_sun_afr_knd_tml_mcd_amr_alb_ind_zul_tsw_swe_swt_dyu_fin_tha_hau_xho_bat_tsn_uzb_dut_bem_krd_pan_bos_yor_vie_lat_ewe_rom_urd_mol_sid_bam_rus_akn_dgb_mao_arw_nor_moo_jav_hin_geo_tag_chh_amh_pol_mly_bul_guj_eng_owc_jpn_bsq_mlt_lit_ven_wly_spa_est_cze_prs_scr_ger_aeg_hun_ctl_aze_anl_cnt_grk_tur	0.576664009813828	1.48928369275335	0.139796182863144
195	est_nor_zul_mao_ger_bsq_swa_ewe_aze_lda_grk_spa_ses_tur_pan_gam_tig_vie_lat_prs_jpn_pol_wly_krd_mly_tsn_hau_afr_ind_svk_por_bem_kor_uzb_bat_ukr_anl_eng_geo_rom_yor_igb_swt_dgb_tsw_sid_fbf_rus_ita_cic_guj_knd_moo_alb_mol_fre_amr_glc_dut_bam_bos_cze_tha_owc_jav_arw_mnd_mlt_azi_aeg_lit_swe_ven_mcd_slo_sun_amh_bul_sod_hun_ben_tag_hin_urd_qcu_chh_akn_xho_dyu_scr_tml_cnt_ctl_heb_fin	0.427752315369895	1.03391515375139	0.30385695077874
196	mol_ctl_mcd_tml_ewe_bat_bem_mlt_bos_swt_est_pan_mnd_swe_por_hau_afr_svk_tha_kor_cze_jpn_rom_heb_amh_ind_grk_arw_igb_mly_lda_ben_zul_tsn_nor_ger_ukr_hun_eng_ven_moo_anl_rus_hin_gam_pol_sid_qcu_chh_lit_urd_krd_tig_alb_tur_tsw_azi_glc_dyu_lat_knd_aze_geo_ses_spa_fin_swa_owc_vie_mao_slo_cic_cnt_amr_dut_bsq_wly_yor_xho_akn_bam_sun_guj_prs_tag_aeg_ita_dgb_bul_fre_jav_fbf_uzb_scr_sod	0.348839886462606	0.875364787427392	0.383630670728055
197	sod_alb_tur_dyu_heb_bos_hau_fre_igb_prs_mcd_owc_uzb_wly_svk_est_krd_ukr_bul_hin_mly_qcu_grk_zul_rom_lit_ben_slo_amr_xho_arw_anl_gam_ses_pan_hun_aze_pol_tsn_chh_bat_ind_bem_kor_sid_lda_dut_por_geo_amh_dgb_ctl_nor_scr_jpn_mao_sun_mol_vie_ven_cnt_mnd_fbf_bsq_fin_afr_cze_aeg_rus_azi_lat_mlt_tsw_glc_urd_ita_tha_ger_cic_ewe_guj_jav_knd_swt_swe_akn_eng_moo_tig_tag_spa_yor_bam_tml_swa	0.0123999580425535	0.0278485588440348	0.977842609331637
198	ukr_urd_aeg_sid_pol_qcu_nor_ind_fbf_owc_sun_heb_fre_tsn_sod_mao_mol_akn_rus_tur_prs_eng_lat_anl_mlt_swa_tag_bam_ger_glc_bat_hau_xho_slo_bos_tha_guj_krd_lit_alb_uzb_ita_ses_geo_scr_bsq_cze_igb_vie_chh_bul_ven_svk_grk_arw_zul_dut_tsw_amh_hin_jav_rom_azi_fin_tig_ewe_pan_tml_mcd_ben_yor_por_mly_bem_mnd_cic_hun_jpn_gam_amr_afr_dyu_knd_wly_swt_swe_kor_moo_dgb_cnt_spa_ctl_lda_aze_est	0.642299879206965	1.5538445235565	0.123618109458584
199	pan_dgb_bem_glc_akn_igb_tsw_sod_gam_swe_geo_jav_rom_cnt_moo_ita_alb_xho_urd_pol_sun_ewe_krd_anl_hau_cze_uzb_yor_tha_ben_prs_ger_amr_cic_tig_ven_swa_bsq_dyu_wly_bos_ctl_fre_tsn_aze_tag_mlt_kor_heb_mly_est_ses_mao_jpn_knd_dut_fbf_ind_chh_grk_vie_fin_nor_hun_hin_bul_swt_svk_afr_ukr_scr_owc_mol_tml_lda_spa_slo_zul_tur_rus_eng_sid_amh_mnd_lit_por_bam_mcd_aeg_guj_lat_qcu_azi_arw_bat	0.571944563427179	1.34702544965827	0.181245204497194
200	por_kor_afr_chh_bos_amr_yor_tml_est_bat_aze_fbf_swa_anl_dut_swt_guj_vie_prs_uzb_gam_urd_qcu_akn_pol_rom_jpn_owc_knd_hau_arw_azi_zul_bam_xho_tig_ita_tag_tsw_ven_ger_grk_ukr_tsn_rus_cnt_ewe_mly_mnd_scr_sod_geo_hin_spa_eng_sun_sid_hun_moo_aeg_mcd_fin_mao_glc_heb_amh_tur_cic_igb_mlt_ind_nor_dgb_ctl_bem_ben_slo_alb_lat_bul_wly_ses_dyu_tha_bsq_mol_pan_krd_cze_jav_swe_fre_lda_lit_svk	-0.321490422241056	-0.775491555822406	0.440016765709579
201	ctl_ger_dut_hau_hin_igb_aeg_rom_xho_ind_pol_mol_jav_zul_tig_nor_arw_bem_swe_azi_mnd_amr_lit_cic_tsw_glc_aze_prs_yor_est_dyu_geo_ben_fin_spa_afr_amh_tha_swt_svk_grk_alb_mly_heb_mao_lda_ven_fbf_scr_anl_tag_bos_cnt_eng_ses_vie_tur_bam_swa_sid_tml_jpn_slo_fre_lat_wly_mcd_rus_mlt_hun_dgb_bul_ukr_pan_ita_bat_uzb_ewe_bsq_urd_akn_sod_gam_krd_chh_sun_knd_owc_moo_por_qcu_guj_kor_cze_tsn	0.224997747140538	0.579322814740425	0.563772040599148
202	tsn_tag_pan_tur_swt_glc_cze_amr_bsq_igb_swe_scr_lat_ukr_dut_anl_mnd_knd_moo_swa_wly_prs_slo_amh_ger_zul_gam_hau_lda_mly_mol_fbf_bat_rom_dyu_bos_ctl_ben_bem_cic_alb_qcu_krd_dgb_spa_tsw_sid_bam_svk_jpn_xho_akn_sod_hin_pol_cnt_owc_bul_fin_tha_aze_fre_eng_geo_arw_est_por_rus_vie_mlt_mao_ven_nor_lit_ewe_yor_afr_azi_ind_urd_aeg_tml_ita_sun_kor_ses_grk_mcd_hun_chh_jav_guj_heb_uzb_tig	-0.486333354707528	-1.11286551020808	0.268634468864492
203	bam_chh_anl_xho_tag_jav_eng_sid_dgb_qcu_prs_tsn_mol_bem_bos_zul_ind_mcd_gam_fbf_mlt_slo_akn_dut_por_alb_rom_pan_lit_ita_tur_owc_est_svk_ewe_grk_knd_ger_cic_wly_hau_amr_guj_bat_tha_tig_heb_mao_ses_fre_tml_uzb_urd_spa_aze_ctl_sun_hin_aeg_igb_kor_ukr_sod_fin_pol_bsq_jpn_lda_cze_geo_dyu_yor_tsw_ven_amh_cnt_glc_vie_nor_krd_scr_arw_lat_azi_ben_bul_rus_mly_swa_swt_hun_mnd_swe_afr_moo	0.122801716449901	0.294068708688407	0.769360725960586
204	uzb_tsw_ger_rom_bam_rus_bsq_bos_amh_knd_vie_nor_ind_hau_mol_ven_cic_mao_lat_moo_mcd_eng_tsn_igb_fbf_mlt_afr_tml_krd_bem_sun_xho_zul_sid_swe_scr_tig_est_svk_cze_chh_ita_akn_aze_gam_alb_pol_urd_guj_dut_qcu_tag_spa_aeg_geo_dyu_fin_lda_ewe_tur_pan_swt_jpn_jav_wly_amr_kor_grk_ben_cnt_glc_azi_slo_ses_bul_swa_bat_tha_prs_ctl_mnd_ukr_lit_hun_arw_fre_dgb_yor_sod_mly_anl_hin_owc_heb_por	-0.224909194383744	-0.520705103926325	0.603809763529959
205	aeg_tsn_guj_owc_spa_heb_amh_aze_ger_jav_anl_tha_tag_chh_alb_est_uzb_lda_fbf_prs_yor_tsw_tml_cic_mnd_pan_mol_rom_cnt_bam_dut_ben_swe_akn_por_krd_bsq_lit_kor_nor_vie_hau_fre_wly_qcu_eng_knd_zul_swa_lat_mlt_gam_jpn_ses_tig_sod_glc_svk_tur_sun_fin_rus_bat_xho_igb_scr_ukr_mly_dgb_cze_ind_bos_ctl_azi_geo_moo_afr_urd_slo_dyu_mao_arw_ven_bem_grk_pol_ewe_ita_bul_hun_sid_amr_hin_mcd_swt	-0.0496890750146241	-0.119202910752452	0.905371716273103
206	tml_prs_cic_hin_spa_aze_guj_owc_bul_jpn_ewe_swe_mlt_arw_moo_xho_yor_kor_mnd_krd_uzb_mly_aeg_bem_ctl_urd_dyu_rus_dut_nor_ses_pan_sod_afr_grk_zul_lda_fre_svk_pol_lit_bos_eng_tig_ben_dgb_mcd_cze_ger_fin_por_bsq_geo_bam_glc_chh_vie_knd_hun_cnt_wly_ukr_tsn_anl_akn_gam_tag_bat_sid_tsw_fbf_amh_mao_tha_swa_jav_ita_heb_scr_ven_ind_tur_qcu_est_mol_sun_swt_azi_hau_igb_alb_lat_slo_amr_rom	-1.07003915721521	-2.45023649511818	0.0161469627777635
207	fbf_chh_tha_scr_jav_eng_cic_dyu_tml_gam_yor_akn_sod_hun_rus_knd_swe_pol_owc_swt_sun_jpn_qcu_ben_bem_moo_fre_kor_ger_bam_mly_ita_mao_lda_igb_amh_grk_ewe_ukr_sid_aze_rom_azi_mlt_hau_wly_uzb_mol_vie_hin_ven_nor_tig_geo_tag_krd_afr_svk_amr_fin_tsw_bos_heb_mcd_arw_mnd_urd_aeg_dgb_guj_zul_cze_bul_dut_tsn_por_cnt_lit_anl_spa_tur_ind_prs_bat_bsq_glc_slo_ses_ctl_pan_alb_lat_est_swa_xho	-0.0697153844843074	-0.209627065268031	0.834417284922778
208	geo_swe_cic_bos_lat_mlt_fin_hin_tur_amr_pol_uzb_ind_fbf_azi_glc_aze_cze_tig_svk_mao_dut_arw_ita_hun_swt_afr_jpn_nor_akn_sod_fre_bat_ger_ukr_grk_scr_mnd_owc_sun_eng_rom_amh_lit_dgb_bem_chh_mol_ewe_slo_zul_knd_ses_alb_dyu_tsw_mly_vie_prs_spa_bam_lda_wly_gam_krd_est_mcd_rus_moo_tml_swa_sid_igb_tsn_hau_jav_ben_tha_aeg_kor_pan_bul_qcu_ctl_heb_urd_cnt_tag_yor_anl_por_guj_xho_bsq_ven	-0.376381156105664	-0.87771376284957	0.382360941629514
209	sid_pol_rus_ukr_mcd_wly_dut_hau_tsn_gam_hun_moo_ind_owc_prs_bul_aeg_nor_bam_mao_mlt_spa_fbf_kor_tur_ben_grk_ses_hin_swt_mol_lda_guj_ger_anl_alb_lit_jav_mnd_swa_cnt_lat_slo_tml_est_yor_rom_tsw_glc_mly_arw_amh_heb_fre_vie_eng_tig_bos_sun_tha_sod_aze_krd_scr_dgb_uzb_knd_pan_ewe_akn_cze_qcu_dyu_bat_tag_chh_ita_jpn_bsq_igb_azi_zul_bem_geo_xho_cic_por_urd_amr_ctl_ven_svk_fin_swe_afr	0.213756023268974	0.498021761354438	0.619644367115205
210	bat_xho_qcu_amr_nor_zul_chh_tsw_cic_ita_arw_dyu_mnd_fre_tml_mao_azi_fbf_tig_ewe_uzb_tsn_svk_prs_vie_eng_guj_est_swt_cze_kor_por_rom_bul_owc_sun_afr_ind_aze_alb_sod_heb_aeg_jpn_ukr_dgb_gam_hin_amh_knd_ses_moo_anl_cnt_grk_bsq_mcd_urd_bos_igb_ctl_lit_ven_swe_dut_lda_swa_glc_mly_akn_rus_bam_yor_lat_wly_spa_tag_mol_scr_sid_geo_mlt_krd_tha_pol_slo_tur_ben_pan_ger_hau_jav_hun_fin_bem	0.661911361523368	1.51326016503659	0.13360466349191
211	hun_afr_tml_owc_ewe_mnd_zul_azi_sod_lat_uzb_nor_hau_lda_tha_amr_bat_geo_igb_slo_dgb_aze_knd_por_ind_glc_aeg_eng_dyu_spa_yor_bem_akn_moo_dut_jpn_alb_fin_mly_sid_svk_cnt_xho_tig_cic_jav_urd_fre_lit_hin_sun_tsn_wly_scr_bos_chh_pan_ukr_krd_ger_cze_arw_est_prs_guj_ctl_fbf_pol_rus_bsq_mol_ita_vie_amh_gam_kor_mao_anl_tsw_tag_tur_grk_rom_qcu_ses_mlt_bul_swa_ben_heb_bam_ven_mcd_swe_swt	-0.752303160791432	-1.69198197764621	0.0939975498295246
212	mol_dyu_eng_yor_rus_akn_chh_ind_kor_xho_heb_azi_nor_swt_anl_sun_dgb_rom_amr_bul_mly_est_mao_aze_tag_sid_tha_jpn_dut_knd_mlt_lda_alb_bem_mcd_glc_scr_ger_krd_sod_owc_qcu_jav_arw_swa_spa_hun_tsw_afr_urd_lit_gam_grk_ses_wly_pan_bos_ctl_aeg_hau_slo_zul_cnt_igb_ita_tur_vie_moo_tsn_tml_fin_pol_bam_mnd_svk_fre_lat_fbf_prs_swe_bat_tig_cze_uzb_hin_guj_ewe_bsq_amh_ben_geo_cic_ukr_ven_por	0.634175966006795	1.44698650342399	0.151263034627349
213	cic_gam_knd_glc_nor_fin_heb_rus_eng_fbf_arw_akn_guj_sun_bem_pan_mol_swe_ben_ger_qcu_wly_aeg_amh_hin_mnd_tsn_aze_hau_xho_spa_lda_tur_dut_tsw_swt_slo_jav_est_por_jpn_mly_igb_swa_alb_fre_bos_yor_ses_vie_lat_bul_hun_scr_chh_mcd_krd_prs_urd_dgb_grk_moo_kor_geo_afr_pol_zul_tml_rom_ukr_azi_uzb_mao_tig_ind_tha_ewe_cnt_bam_bsq_ita_sid_anl_tag_amr_sod_owc_bat_mlt_dyu_ctl_cze_svk_ven_lit	-0.420285127251397	-0.965761816813112	0.336668074382471
214	lat_ctl_bos_tig_bsq_wly_cic_nor_bem_urd_knd_rus_vie_gam_aze_igb_pol_qcu_azi_scr_fin_slo_akn_fbf_mcd_jpn_dyu_glc_uzb_eng_swa_sun_ind_mnd_tml_krd_heb_spa_chh_dgb_sid_bam_svk_owc_jav_sod_swe_tur_mol_est_guj_arw_afr_geo_por_pan_prs_mlt_anl_dut_yor_tha_swt_lda_zul_ses_aeg_grk_tag_xho_amh_tsw_ven_lit_hau_ger_cnt_tsn_ukr_rom_ewe_bat_ben_kor_moo_mao_cze_bul_mly_amr_ita_hun_fre_hin_alb	0.222499861813018	0.503478447481581	0.615818411212715
215	nor_jav_bat_ewe_uzb_fre_vie_azi_anl_por_swe_tur_knd_sid_yor_rus_hun_hin_ita_bsq_tig_afr_rom_ger_bos_pol_sod_tml_alb_grk_jpn_urd_arw_fin_dut_igb_mlt_cic_akn_dyu_bul_fbf_lat_lda_swa_cze_tsw_tag_amh_eng_moo_ses_tsn_spa_krd_ven_ben_lit_ctl_scr_dgb_chh_aze_amr_hau_qcu_swt_slo_heb_wly_mly_est_cnt_gam_mol_geo_kor_bam_pan_guj_svk_glc_aeg_owc_mao_mnd_zul_sun_prs_ind_mcd_ukr_tha_xho_bem	0.285402445194623	0.642620972673218	0.522051209789403
216	ewe_hau_chh_mao_fre_nor_amh_fbf_mol_por_cnt_glc_aze_afr_ben_bul_uzb_knd_ven_ita_hun_lda_anl_grk_pol_fin_mnd_est_ind_urd_arw_bem_tml_qcu_azi_rus_pan_vie_bam_mcd_swt_ger_scr_bat_tur_hin_amr_prs_owc_moo_svk_tha_heb_xho_wly_tig_cze_jav_ses_ukr_aeg_bos_krd_slo_alb_cic_akn_gam_swe_dyu_zul_guj_igb_sod_tsn_tsw_sid_jpn_lat_yor_spa_rom_kor_mly_swa_sun_ctl_tag_eng_geo_dut_dgb_bsq_lit_mlt	NA	NA	NA
217	uzb_heb_lit_sod_alb_dgb_amr_prs_ger_grk_mlt_swt_sid_fre_sun_bam_tsw_krd_ita_qcu_ven_swa_moo_igb_tig_knd_dyu_rom_bul_ewe_wly_mao_swe_geo_pan_ses_mnd_nor_ind_cnt_arw_fbf_pol_azi_zul_afr_chh_urd_gam_tur_mcd_cze_owc_jav_svk_fin_tha_hau_jpn_hin_dut_glc_bem_cic_por_aeg_amh_lat_lda_akn_spa_vie_mly_est_rus_bsq_tml_guj_eng_bat_ctl_yor_tsn_tag_anl_scr_kor_xho_bos_ukr_ben_aze_slo_mol_hun	0.580194832698949	1.46105720640514	0.14737022189295
218	owc_nor_tml_aze_mly_aeg_fbf_amh_prs_mcd_wly_heb_mlt_hau_cze_glc_amr_mao_tsw_tsn_anl_svk_jpn_bam_swt_dut_azi_gam_sid_sod_rom_qcu_fre_fin_vie_swa_bat_knd_rus_lit_alb_pan_hun_cnt_zul_bsq_bos_moo_jav_est_bem_geo_dyu_uzb_sun_guj_bul_dgb_yor_ita_lda_arw_por_ger_tha_igb_ukr_urd_eng_cic_chh_lat_mnd_xho_tur_slo_swe_ewe_mol_pol_hin_ven_tag_afr_kor_tig_ses_spa_ctl_grk_ind_scr_akn_ben_krd	-0.777778435061074	-1.85634153858977	0.0665710441577296
219	ewe_ben_wly_dyu_ind_pan_grk_igb_prs_bam_hau_sun_swt_gam_nor_sod_krd_alb_slo_aeg_ses_fin_fre_akn_amr_swa_tig_arw_swe_bul_heb_xho_lat_bos_est_fbf_ven_knd_mcd_rom_lda_mly_tur_tsn_svk_geo_ita_bsq_guj_kor_eng_urd_scr_hun_lit_jpn_azi_glc_moo_uzb_por_mol_zul_bem_spa_tsw_owc_ger_ukr_tag_sid_ctl_pol_hin_yor_dut_chh_aze_rus_cic_tml_cnt_qcu_vie_afr_jav_tha_bat_mnd_mlt_cze_dgb_amh_mao_anl	0.285756210877712	0.692455962247646	0.490376464501139
220	tur_anl_scr_guj_dgb_por_cnt_bul_hun_swe_nor_fre_cic_dut_moo_fin_bos_aze_dyu_amh_uzb_ger_eng_urd_chh_svk_sid_alb_hin_zul_qcu_akn_yor_igb_ben_tsw_est_mly_owc_mlt_lit_ukr_prs_xho_pol_hau_arw_swt_ita_glc_gam_rus_amr_bsq_krd_sun_bat_mcd_slo_jpn_tig_mnd_kor_bam_cze_mao_geo_tml_ses_wly_jav_heb_pan_grk_afr_sod_ewe_rom_ind_tsn_aeg_spa_knd_lda_fbf_vie_mol_tha_tag_ctl_bem_azi_swa_ven_lat	-0.471323839453246	-1.0801663941593	0.28286137712878
221	owc_heb_dgb_vie_zul_fin_fre_ita_krd_bos_bat_scr_ger_fbf_swa_spa_tml_est_cze_tur_qcu_cnt_ctl_jav_lda_mnd_arw_dut_swt_alb_grk_tig_bam_mol_hau_pol_lit_wly_rus_bem_eng_glc_azi_dyu_xho_bul_ben_afr_ven_ukr_aze_sod_tag_svk_mcd_igb_por_geo_hun_lat_pan_ind_urd_slo_sun_gam_mly_mao_tsw_uzb_ewe_ses_rom_nor_knd_akn_tsn_swe_amh_moo_aeg_bsq_kor_hin_yor_guj_sid_chh_anl_cic_amr_mlt_prs_tha_jpn	0.451961740109144	1.18179503263175	0.24030009356132
222	rom_azi_scr_mao_bem_rus_por_fin_est_sid_amh_ven_dgb_slo_glc_ctl_tml_pan_xho_dyu_sod_fbf_anl_urd_hun_bam_jpn_prs_zul_hau_chh_moo_swe_cze_cnt_lit_swt_knd_svk_vie_tur_alb_geo_sun_lat_tag_bul_bsq_ita_ger_tsn_aze_tha_fre_tig_guj_grk_arw_bos_wly_akn_mly_mnd_afr_ses_yor_hin_tsw_mlt_krd_nor_ukr_mcd_spa_aeg_lda_uzb_jav_ewe_dut_igb_eng_cic_ind_heb_swa_mol_owc_ben_qcu_pol_gam_bat_amr_kor	-0.0510030264932387	-0.114786651075797	0.908861695757176
223	mnd_moo_hun_lda_ben_grk_ewe_jav_amh_igb_chh_amr_azi_tag_lat_heb_tha_tsw_cic_nor_ita_ukr_pol_prs_bat_mlt_urd_uzb_mao_zul_owc_bem_sun_kor_cnt_bsq_anl_hau_cze_mcd_tig_eng_dyu_swt_tml_bul_knd_qcu_ctl_dut_afr_rus_swa_arw_spa_ven_xho_tur_bos_bam_sod_fin_svk_yor_ger_geo_aze_alb_ses_sid_aeg_tsn_mol_pan_swe_por_mly_hin_guj_akn_ind_krd_jpn_rom_scr_lit_glc_est_dgb_slo_wly_gam_fre_vie_fbf	-0.0828831719919668	-0.195325366062147	0.845564352673178
224	dgb_ukr_ben_urd_alb_dut_jav_igb_krd_anl_mlt_fin_akn_bem_sod_swe_tag_swa_sun_azi_mcd_kor_moo_scr_grk_yor_tha_rom_chh_hun_cic_qcu_rus_cnt_tsw_knd_eng_svk_afr_amr_por_ctl_tur_ind_hau_zul_lat_prs_mly_ewe_heb_fbf_lda_mao_hin_arw_swt_est_mnd_aeg_owc_lit_glc_pan_bos_wly_bsq_fre_xho_cze_amh_uzb_ita_slo_guj_vie_dyu_bam_tig_ses_ger_pol_bat_geo_tsn_nor_sid_jpn_ven_bul_mol_spa_aze_gam_tml	-0.182371456524632	-0.467837350315923	0.640995402431178
225	knd_ger_ctl_urd_fbf_pan_tig_grk_ita_bat_hun_lda_est_sid_por_fre_azi_tml_mao_xho_mlt_gam_pol_cze_prs_sun_swe_bsq_aze_igb_kor_dgb_krd_afr_geo_alb_tsn_bos_arw_heb_lit_ind_tsw_glc_lat_zul_owc_bam_mnd_akn_ben_mol_qcu_dut_tur_spa_anl_moo_mly_amh_scr_hin_rus_nor_guj_sod_tha_aeg_bem_uzb_rom_ven_chh_cnt_bul_ses_svk_wly_vie_amr_cic_dyu_tag_eng_yor_jav_fin_mcd_ewe_swa_ukr_slo_jpn_hau_swt	0.303733479541963	0.779949018515325	0.437401375393337
226	bam_urd_scr_igb_arw_mly_ctl_por_ewe_wly_gam_aeg_hau_svk_est_cze_lit_spa_swe_qcu_ukr_mcd_fin_anl_yor_grk_tml_uzb_bem_bul_azi_sid_sod_amr_tag_hun_swa_xho_cic_ven_fbf_chh_moo_guj_geo_cnt_kor_mlt_pan_owc_glc_mol_vie_tig_prs_amh_tur_afr_sun_ben_akn_aze_krd_swt_nor_tsn_slo_tha_lda_mnd_fre_dgb_lat_rom_knd_mao_bos_bat_pol_jav_ind_jpn_zul_ita_bsq_hin_dyu_eng_rus_tsw_ger_ses_dut_heb_alb	0.218677391569108	0.506529200995213	0.613683981080709
227	ukr_svk_arw_anl_ger_fin_fre_pan_por_geo_krd_ben_hun_tsn_tml_mol_jav_rom_hin_hau_cic_scr_azi_jpn_tsw_ind_owc_bsq_tha_sod_nor_tag_mly_swt_slo_tur_mcd_sid_rus_bam_aeg_dgb_akn_wly_mlt_bat_guj_swa_heb_chh_bul_lit_zul_lda_ses_pol_cze_ctl_tig_ita_afr_grk_alb_xho_kor_bem_glc_amr_bos_gam_spa_eng_ewe_qcu_cnt_igb_amh_vie_dut_knd_est_aze_lat_dyu_uzb_urd_prs_mao_yor_swe_fbf_mnd_ven_moo_sun	-0.410367165210754	-1.01689986844479	0.311839291212828
228	xho_gam_swa_jav_scr_bsq_ctl_bem_ger_tsw_cnt_nor_ind_swt_lda_fin_tur_mlt_spa_bam_tig_dgb_arw_grk_afr_rom_ses_bos_ukr_ewe_moo_sun_por_fre_amr_mcd_hin_tsn_krd_slo_aeg_zul_wly_pol_pan_sod_cze_urd_heb_fbf_aze_uzb_knd_vie_mly_lat_svk_eng_geo_lit_mol_prs_ven_hau_dut_sid_igb_alb_mnd_guj_rus_ita_yor_jpn_bat_akn_cic_mao_tag_owc_ben_chh_dyu_bul_hun_qcu_swe_anl_amh_tha_glc_kor_est_tml_azi	0.0452009022919054	0.105831363202687	0.915944092108073
229	kor_tsw_pol_lda_cze_mly_krd_tha_heb_ger_est_amr_ven_bos_knd_cnt_mol_sun_ctl_geo_urd_eng_ind_ewe_slo_amh_akn_prs_hin_rus_gam_fbf_bam_scr_azi_jav_anl_dgb_aze_tsn_vie_ben_nor_moo_hau_qcu_rom_por_glc_mlt_bul_grk_sid_wly_ses_svk_zul_dut_tag_cic_afr_pan_spa_tur_fre_chh_swt_guj_alb_yor_bem_xho_mao_sod_dyu_swe_fin_owc_igb_hun_lat_arw_jpn_swa_mnd_mcd_ita_lit_aeg_tig_bat_uzb_tml_bsq_ukr	-0.368248034046948	-0.910106172095539	0.365119289764074
230	hin_kor_afr_jpn_mao_dyu_jav_por_svk_ctl_bam_rus_bul_bos_pol_lda_qcu_ger_swa_lat_urd_grk_dut_cnt_uzb_glc_est_alb_krd_igb_tag_ind_cze_gam_fbf_tsn_spa_bat_fin_hau_ben_xho_lit_akn_tig_eng_scr_ven_guj_knd_pan_vie_ewe_swt_ita_mol_sid_tur_yor_nor_rom_geo_mcd_bsq_amh_fre_aeg_slo_hun_anl_cic_mnd_zul_heb_owc_chh_dgb_sun_ses_bem_prs_sod_swe_aze_tml_ukr_tha_amr_azi_moo_mlt_arw_wly_mly_tsw	-0.804183298798685	-2.0099219882564	0.0473367677241858
231	afr_uzb_amh_bsq_akn_pan_lat_mlt_guj_mly_sid_krd_qcu_cze_heb_moo_rom_tur_knd_ses_aeg_dyu_zul_hin_cic_rus_hau_kor_lit_geo_urd_tig_bos_owc_tag_yor_spa_fin_hun_azi_sun_mcd_prs_dut_wly_amr_svk_tsn_swa_igb_eng_cnt_mao_lda_ewe_ukr_swt_vie_arw_tha_fre_glc_alb_tml_sod_ita_por_dgb_anl_aze_swe_bat_ven_chh_slo_bul_mnd_bem_ctl_gam_xho_bam_jpn_tsw_est_nor_ger_fbf_scr_grk_pol_ben_ind_jav_mol	-0.31226189343455	-0.751522413365968	0.454235949968723
232	amh_swa_scr_moo_tha_svk_ewe_grk_igb_sun_tig_tur_mol_arw_cnt_ctl_hau_yor_krd_mao_lat_heb_spa_chh_owc_rus_hin_nor_alb_eng_fbf_cze_rom_swt_ukr_ses_xho_bem_kor_swe_bsq_lit_qcu_vie_bul_lda_ger_fre_dut_por_wly_guj_tml_slo_ita_pol_zul_sid_aze_aeg_azi_geo_amr_tsw_anl_mnd_est_jav_mly_hun_bat_mlt_dyu_glc_knd_bam_urd_gam_jpn_tag_prs_ind_fin_bos_uzb_akn_sod_ven_tsn_afr_pan_cic_mcd_ben_dgb	-0.327109218686265	-0.752975619606766	0.453366437233126
233	mly_qcu_ses_afr_tig_bsq_bem_ctl_bat_knd_mcd_heb_alb_est_bos_glc_mlt_moo_sod_cnt_dgb_mnd_sun_nor_jpn_slo_dyu_owc_gam_rus_ger_swa_ind_grk_aeg_por_geo_tsw_cic_urd_tag_anl_pol_chh_ita_tml_hun_fin_arw_tsn_lda_mol_fre_eng_fbf_kor_lit_igb_tha_zul_spa_hin_xho_ven_azi_swe_scr_krd_jav_bam_cze_amh_lat_rom_guj_wly_sid_amr_swt_yor_dut_tur_uzb_mao_pan_ewe_ukr_akn_ben_bul_aze_prs_vie_svk_hau	0.706043335962322	1.66373714029551	0.0995312557083701
234	bul_aze_sun_urd_glc_scr_swt_sod_gam_fre_akn_pan_dgb_cze_cic_uzb_tsn_tur_swe_slo_krd_est_heb_hin_rom_ita_rus_swa_xho_nor_ukr_arw_mnd_mao_anl_ben_spa_sid_svk_pol_bem_mol_yor_tag_guj_prs_cnt_ger_azi_moo_eng_ewe_lat_bsq_dut_aeg_amr_tig_ctl_fbf_vie_wly_bat_kor_hau_ind_qcu_mlt_fin_mcd_amh_knd_por_lda_owc_ven_grk_bos_dyu_jpn_geo_tsw_hun_ses_chh_bam_lit_zul_afr_jav_igb_mly_tha_alb_tml	0.101914791068157	0.256647058489571	0.798018152121903
235	swe_scr_jav_uzb_lat_mao_qcu_hin_tsw_ben_bos_afr_mcd_ven_hun_yor_dgb_ctl_grk_ewe_ukr_slo_alb_ind_mly_lda_jpn_chh_pan_fre_amr_knd_tur_wly_xho_cnt_amh_ger_guj_bsq_fin_fbf_sod_rom_bam_aeg_rus_vie_hau_bem_eng_tag_svk_urd_zul_pol_akn_azi_heb_mlt_est_bat_tsn_dyu_swa_dut_anl_aze_geo_moo_mol_gam_owc_igb_sun_bul_spa_prs_lit_por_ses_tig_glc_arw_sid_krd_nor_tml_cic_kor_mnd_tha_ita_swt_cze	-0.0583550242621357	-0.140666844430676	0.888437368724782
236	fin_dgb_bat_bem_ukr_gam_ctl_tml_grk_ewe_bul_swa_heb_alb_urd_jav_tha_tur_aeg_swt_pol_cic_mol_tig_eng_azi_igb_slo_geo_mnd_aze_fre_por_knd_kor_guj_scr_hun_vie_lda_afr_sod_swe_mcd_prs_chh_bam_spa_ita_tag_arw_cnt_ben_sid_lat_amh_wly_mlt_moo_bsq_bos_dut_qcu_anl_krd_pan_ven_ger_rus_nor_mly_svk_lit_akn_tsn_yor_est_hau_jpn_mao_dyu_amr_xho_cze_ind_uzb_tsw_hin_rom_fbf_glc_ses_sun_zul_owc	-0.242768141637335	-0.621138501375304	0.53602796659296
237	hin_jav_mao_ewe_prs_heb_rom_rus_ind_ger_ita_est_ven_slo_spa_gam_amr_swa_mol_owc_sun_fin_grk_geo_arw_glc_swe_krd_por_zul_bam_moo_chh_bul_mnd_svk_kor_ses_amh_sod_anl_fbf_igb_bos_jpn_guj_tha_swt_tml_cic_dyu_tsn_cnt_lda_urd_akn_tag_fre_eng_ukr_mly_wly_scr_hau_azi_aze_cze_dut_tur_qcu_vie_pol_lit_afr_alb_mcd_sid_nor_tsw_bem_xho_hun_pan_bsq_ben_knd_aeg_mlt_bat_ctl_dgb_tig_uzb_yor_lat	0.759880957429434	1.6421349928592	0.103939393972859
238	lit_urd_chh_dyu_swe_lat_amr_dut_ukr_fbf_mol_mcd_moo_nor_cze_ben_mly_ind_gam_guj_grk_knd_sid_tsw_qcu_scr_ewe_mao_uzb_spa_sod_yor_tur_alb_wly_mnd_tml_ita_anl_hau_krd_jpn_bam_hun_kor_fin_mlt_slo_heb_azi_tsn_ven_jav_zul_owc_sun_bem_fre_aeg_bsq_vie_dgb_rom_amh_ctl_pol_tha_tag_arw_akn_geo_igb_cic_bul_tig_swa_bat_xho_pan_est_por_aze_rus_prs_lda_eng_ses_svk_cnt_hin_glc_ger_bos_afr_swt	-0.560317598363402	-1.33818916907409	0.184097479558558
239	urd_dgb_geo_amr_swt_svk_bsq_ind_fbf_guj_bul_uzb_mnd_rus_aeg_dyu_xho_zul_moo_bem_scr_heb_jav_krd_kor_chh_eng_hin_rom_vie_tsw_sun_spa_alb_swa_igb_ctl_ger_anl_aze_amh_mol_azi_afr_mly_qcu_owc_arw_tig_fre_cic_nor_hun_por_pol_akn_dut_ukr_jpn_tml_tha_ses_cze_lat_bam_ven_tur_ita_est_tsn_glc_sid_hau_swe_mlt_tag_slo_knd_yor_lit_lda_gam_mao_pan_grk_sod_cnt_fin_ewe_prs_ben_bat_bos_wly_mcd	NA	NA	NA
240	eng_tha_azi_urd_pan_geo_mlt_bem_amr_swe_amh_owc_zul_bos_aze_arw_dyu_mao_aeg_wly_gam_mnd_ben_akn_ven_prs_hin_sod_sun_tsw_fbf_spa_est_xho_swa_scr_chh_swt_glc_ukr_jav_heb_uzb_hau_lat_cnt_tur_ita_mcd_tag_rom_pol_cze_fin_knd_yor_mol_igb_hun_bat_anl_lit_mly_tig_jpn_rus_krd_bul_slo_fre_por_ind_grk_dgb_guj_ewe_nor_ger_tsn_qcu_lda_kor_tml_ses_svk_bam_dut_vie_ctl_alb_cic_afr_sid_moo_bsq	-0.331737335317782	-0.771625546410718	0.442292489793288
241	tur_uzb_bat_geo_est_qcu_mlt_ewe_por_mao_afr_bos_fin_pol_amr_cze_mnd_ctl_sid_mcd_prs_ukr_sun_alb_lda_dyu_azi_guj_xho_ita_heb_mly_cic_rom_swe_arw_tig_mol_knd_dut_hin_gam_ven_wly_tsn_jav_lat_lit_glc_moo_swt_igb_owc_ben_aze_jpn_tml_akn_hun_sod_chh_yor_eng_vie_fbf_kor_swa_zul_anl_tha_bsq_scr_grk_urd_bul_tsw_cnt_svk_pan_dgb_tag_spa_aeg_bam_rus_slo_amh_fre_bem_hau_ind_krd_ger_ses_nor	-0.302857565628252	-0.707261187119622	0.481172711644571
242	aeg_mnd_jpn_tsw_dgb_uzb_qcu_knd_pan_ses_por_lit_lat_ind_tha_scr_sun_sod_mlt_dut_kor_grk_zul_swa_cnt_fbf_anl_ewe_ita_jav_wly_azi_bos_prs_heb_geo_gam_swe_alb_rus_aze_cic_bul_ger_tur_bat_hun_urd_owc_amr_hau_afr_chh_igb_sid_hin_amh_akn_eng_moo_nor_ukr_bam_fin_vie_tag_lda_tml_ben_krd_svk_guj_ctl_glc_bsq_swt_xho_tsn_ven_rom_yor_arw_mly_mao_est_mol_cze_bem_pol_spa_mcd_slo_tig_dyu_fre	-0.727848844864344	-1.71604745200468	0.089482834472893
243	ctl_mcd_fin_bos_tig_vie_swa_bem_wly_aeg_ita_heb_tsn_fbf_por_guj_geo_bat_tag_prs_alb_scr_svk_spa_pan_yor_hau_ses_bsq_zul_lat_cnt_bul_mao_gam_tur_ukr_anl_kor_eng_ind_grk_swt_igb_hin_mnd_pol_fre_rus_ewe_azi_sid_mlt_glc_mol_jpn_swe_dgb_nor_amr_tha_mly_ven_lit_afr_dyu_chh_qcu_lda_cic_sod_uzb_akn_ger_amh_aze_arw_sun_urd_bam_cze_moo_tml_krd_knd_jav_dut_hun_rom_ben_est_tsw_owc_slo_xho	-0.119605392970407	-0.288101126660985	0.773910418807824
244	swe_afr_kor_pan_tha_mao_bam_vie_gam_ger_ben_sun_est_tsw_knd_spa_cnt_bul_eng_dyu_rom_ses_bem_fre_bsq_ita_chh_moo_jav_dgb_zul_akn_ind_krd_sod_fin_mcd_aeg_xho_mlt_hin_aze_svk_scr_wly_pol_ven_lit_urd_igb_uzb_swt_heb_ewe_mol_alb_lat_rus_cic_yor_fbf_glc_geo_dut_mly_hau_arw_qcu_sid_owc_bos_amr_tig_cze_tml_bat_guj_tag_ukr_tur_anl_grk_tsn_ctl_swa_mnd_jpn_slo_hun_amh_nor_azi_prs_por_lda	-0.438685737662992	-1.01126374542347	0.314514051086846
245	tur_bul_aeg_tig_knd_azi_cze_bsq_rom_fin_owc_guj_eng_ses_lda_fbf_bos_pol_ctl_vie_spa_tha_glc_hau_lat_swa_ind_svk_pan_dgb_hun_tsn_moo_dyu_yor_ukr_xho_krd_rus_chh_ewe_gam_grk_sid_urd_amr_swe_tsw_afr_zul_amh_anl_uzb_arw_scr_wly_alb_hin_ben_ven_ita_sod_jav_tml_bem_kor_lit_por_mnd_jpn_akn_bat_mcd_nor_swt_mlt_geo_mly_prs_cic_cnt_qcu_igb_bam_slo_est_mol_dut_ger_fre_heb_mao_tag_aze_sun	-0.0307338241652269	-0.0751331048006639	0.940270189730774
246	bem_rus_hin_slo_akn_swt_sid_amr_wly_alb_bsq_aeg_tag_rom_bul_sun_tsw_glc_svk_amh_mly_azi_afr_ben_igb_tur_arw_dgb_kor_urd_vie_fbf_cze_bam_bos_mao_sod_geo_jav_heb_xho_hun_eng_cic_owc_ind_swe_spa_knd_ven_lda_ger_jpn_mnd_est_aze_hau_cnt_ses_por_tml_tig_dut_mol_scr_uzb_ctl_gam_nor_krd_moo_prs_anl_tha_mlt_fre_lat_ukr_guj_grk_yor_bat_ita_ewe_chh_lit_zul_qcu_tsn_dyu_pol_pan_swa_mcd_fin	0.197267060279804	0.473026299920359	0.637302765068782
247	prs_scr_moo_rus_lit_urd_xho_slo_geo_tur_igb_hun_swt_fbf_mcd_por_tsw_gam_ita_zul_qcu_ger_nor_vie_mol_sod_ukr_bam_arw_jpn_heb_dut_tig_ctl_amr_ven_glc_azi_kor_ind_hin_tag_bat_swe_est_guj_spa_chh_fre_cze_alb_cnt_yor_bem_uzb_bos_mao_pan_ses_akn_lda_hau_rom_eng_bul_jav_dyu_tsn_ben_swa_afr_tml_mly_svk_cic_fin_amh_lat_grk_mlt_tha_aeg_anl_bsq_ewe_krd_aze_mnd_owc_sid_knd_pol_sun_wly_dgb	-0.11537868175361	-0.258478160053611	0.796609090208745
248	slo_swa_bul_dgb_sun_amr_mnd_tml_ger_cic_jav_svk_heb_fre_aeg_akn_gam_por_ukr_tag_lit_igb_rus_hin_zul_chh_ven_jpn_est_tsn_guj_dut_moo_wly_vie_bat_mol_cze_xho_hun_pan_mao_ind_swt_pol_tig_amh_prs_mly_lda_aze_tur_geo_cnt_glc_lat_bem_owc_hau_tha_sod_arw_eng_sid_qcu_fbf_yor_tsw_rom_scr_azi_uzb_alb_knd_swe_spa_bam_kor_bsq_ita_nor_afr_ctl_mcd_ben_krd_fin_grk_ewe_bos_ses_anl_mlt_urd_dyu	-0.123598842063361	-0.296039072924145	0.767860279163692
249	alb_zul_moo_nor_uzb_eng_anl_jav_pol_arw_spa_ger_grk_vie_kor_svk_urd_rus_aze_lda_azi_swe_scr_ita_sun_ctl_amr_xho_tsw_wly_bos_bem_prs_aeg_mnd_sid_qcu_mlt_mly_mol_lat_chh_hun_fin_ses_cze_bsq_jpn_tha_cic_heb_mcd_yor_slo_glc_por_swa_ewe_hau_rom_ukr_fbf_fre_pan_dut_owc_guj_knd_dyu_afr_tag_ven_geo_bul_mao_bat_est_hin_tml_bam_gam_amh_krd_sod_igb_cnt_lit_swt_dgb_akn_ben_tig_ind_tsn_tur	-0.115970647410317	-0.275218045151755	0.783759257675116
250	dgb_bul_mao_tha_ger_anl_swt_afr_jav_owc_mly_chh_lda_rus_rom_tsn_ewe_hin_sun_por_yor_est_hun_slo_cnt_lat_amh_zul_arw_alb_prs_heb_lit_qcu_akn_svk_azi_vie_ukr_bem_wly_geo_tur_uzb_bsq_pol_eng_ven_bos_bam_gam_guj_glc_mcd_sod_amr_cic_fre_xho_mol_mlt_spa_ind_urd_sid_swe_jpn_dut_ctl_tag_moo_tml_igb_scr_cze_fin_mnd_ses_nor_kor_swa_ita_aeg_ben_dyu_pan_fbf_bat_krd_knd_tsw_grk_aze_tig_hau	-0.760535734617579	-1.81174221474458	0.0732536683264673
251	yor_hun_tag_ben_aeg_tml_mlt_tsw_geo_ewe_mol_lat_guj_owc_akn_ven_fbf_hin_afr_wly_fre_mly_ger_aze_dgb_slo_xho_jav_urd_vie_igb_swe_mnd_kor_spa_glc_tha_amr_qcu_lit_zul_pol_alb_tsn_chh_krd_nor_cze_prs_lda_ukr_est_mao_bam_bul_swa_por_grk_ind_amh_jpn_bem_azi_scr_bos_cnt_knd_rus_ses_swt_ctl_cic_eng_fin_svk_sun_mcd_heb_tur_bsq_dut_uzb_sod_rom_moo_dyu_gam_sid_bat_ita_anl_arw_tig_hau_pan	0.286997213980023	0.681849325366885	0.497028838537993
252	bat_aeg_qcu_dgb_amr_tag_guj_bem_anl_aze_wly_cze_prs_dyu_lda_lat_ind_rus_pan_jpn_svk_azi_jav_bam_hin_mly_gam_moo_uzb_bsq_swa_tur_alb_urd_glc_akn_krd_tml_tsw_est_hun_swt_cic_nor_fre_mnd_ita_ctl_scr_mao_vie_sid_bos_mlt_tha_ger_knd_ven_geo_tsn_xho_zul_mol_eng_arw_fin_spa_sod_mcd_cnt_lit_grk_amh_ukr_kor_bul_fbf_afr_pol_ben_rom_ewe_igb_dut_heb_hau_por_slo_yor_sun_owc_swe_ses_tig_chh	-0.476855592288387	-1.22877197113872	0.222257567921663
253	pan_aeg_xho_tsn_lda_aze_yor_urd_glc_ven_uzb_scr_swa_grk_dgb_lit_mlt_slo_por_cze_rus_knd_chh_mcd_tig_dut_tml_bsq_ctl_gam_fre_bul_pol_dyu_guj_est_hun_mnd_bam_ewe_mao_azi_jav_ses_heb_ben_alb_hin_moo_sun_vie_amh_bos_zul_bem_mly_sod_kor_qcu_anl_tag_sid_hau_tha_swe_spa_tur_amr_nor_fbf_wly_igb_bat_ukr_ger_eng_tsw_swt_ita_fin_afr_arw_lat_cic_svk_ind_geo_cnt_rom_jpn_krd_prs_mol_akn_owc	-0.918851594768575	-2.16418403235806	0.0330117967247897
254	tig_wly_ewe_tml_mnd_amh_swa_tag_chh_mlt_sun_ses_jpn_fin_swe_owc_slo_lit_por_anl_hin_spa_heb_alb_ind_prs_dgb_mol_tsw_akn_uzb_yor_cze_tha_bem_amr_dyu_grk_guj_nor_tur_bos_vie_lda_qcu_sod_cnt_est_jav_swt_aze_eng_krd_tsn_ben_ita_hun_aeg_zul_knd_mao_hau_bul_arw_pol_xho_cic_pan_ctl_fre_azi_bsq_fbf_svk_glc_rus_ger_ven_gam_ukr_bam_mcd_geo_dut_igb_scr_kor_mly_afr_lat_bat_moo_sid_rom_urd	-0.379688142704202	-0.976750979896316	0.331226380344161
255	fin_kor_pan_glc_svk_sid_tag_krd_geo_amr_cnt_ctl_spa_dut_rom_cze_amh_nor_sun_bat_grk_chh_mlt_lat_ita_anl_hau_qcu_est_slo_ger_lda_ewe_gam_yor_heb_tsw_ind_guj_ben_aeg_mao_azi_tsn_fbf_mol_arw_dgb_bul_mcd_mly_ven_bos_vie_afr_jav_urd_bam_jpn_scr_tml_igb_mnd_prs_owc_uzb_cic_rus_lit_ukr_pol_aze_swe_fre_swt_ses_eng_dyu_bem_moo_xho_swa_tha_knd_por_zul_bsq_tig_hin_alb_sod_wly_hun_tur_akn	-0.311065891080152	-0.807689703078385	0.421330304627706
256	swe_fbf_bul_ctl_mnd_akn_hin_bam_tag_krd_dyu_xho_mol_ukr_mly_moo_tha_scr_anl_tml_urd_est_tig_cze_slo_mlt_tsw_fin_dut_bat_tur_tsn_amh_lit_prs_mao_bem_rus_igb_glc_lda_rom_svk_cic_ben_azi_heb_aze_cnt_aeg_chh_sun_grk_bos_qcu_nor_bsq_geo_por_fre_jpn_zul_ven_ses_sod_arw_uzb_amr_mcd_alb_hun_guj_ind_gam_owc_afr_pol_knd_hau_lat_eng_sid_swt_dgb_vie_ger_spa_ita_yor_ewe_pan_wly_swa_jav_kor	-0.0289155171398527	-0.0703264889842912	0.944084804375195
257	xho_tsw_bat_alb_fre_anl_svk_bsq_akn_guj_lit_mly_hau_nor_azi_tag_pan_cze_yor_krd_uzb_cnt_owc_lda_hun_moo_chh_fin_glc_rom_fbf_eng_est_swe_bem_dut_tsn_qcu_arw_slo_heb_bul_mcd_tig_swa_por_lat_aze_amh_amr_afr_sun_tml_zul_vie_knd_prs_rus_aeg_jav_jpn_kor_hin_wly_pol_scr_cic_igb_mao_ewe_ita_ven_mlt_ben_mol_bos_gam_dyu_dgb_sod_ses_ctl_ind_sid_swt_mnd_spa_bam_ger_geo_tha_tur_ukr_grk_urd	-0.0930414534643988	-0.212146028953201	0.832457376880979
258	qcu_mao_geo_ctl_grk_tsw_amr_wly_tur_jpn_prs_aze_moo_owc_ind_rom_lit_mcd_mnd_fin_por_spa_bem_bos_ger_jav_dut_aeg_alb_bam_sid_pol_afr_xho_mlt_rus_sun_anl_tsn_glc_knd_guj_vie_cze_tha_akn_swa_amh_slo_arw_lat_igb_ses_tml_yor_heb_mly_mol_dgb_bat_fbf_lda_cnt_bul_hin_hau_scr_bsq_gam_urd_swt_swe_krd_uzb_est_svk_tig_fre_dyu_ven_kor_tag_pan_ukr_azi_ben_sod_nor_chh_ita_ewe_zul_eng_cic_hun	0.0323926045879072	0.0734512594227234	0.941604777935363
259	owc_uzb_tsw_rom_ita_moo_ben_bul_urd_bem_aeg_zul_tag_swt_anl_guj_hun_xho_lda_mcd_ses_gam_jpn_eng_sun_qcu_scr_dyu_tha_ewe_chh_hin_mnd_arw_por_amh_prs_cnt_dgb_wly_heb_nor_bam_est_vie_bat_azi_krd_ven_akn_slo_fbf_svk_tsn_mol_yor_ctl_dut_glc_swa_amr_fin_alb_sid_mlt_ger_grk_pol_rus_cic_aze_mao_jav_ukr_afr_spa_swe_pan_fre_knd_lat_kor_tig_hau_geo_cze_igb_tml_ind_tur_bos_mly_lit_bsq_sod	0.00427043618021088	0.0105380675346573	0.991614567281502
260	nor_lat_amr_igb_mao_cze_amh_eng_tig_dyu_dut_geo_aeg_ita_tur_slo_knd_mlt_tha_bem_ctl_ger_tsn_urd_swa_wly_swt_mnd_bat_fbf_lda_dgb_spa_afr_sid_cnt_cic_gam_anl_zul_ses_qcu_sun_hin_sod_ven_tsw_tag_krd_mol_chh_owc_mly_azi_tml_swe_jpn_prs_bam_xho_pan_yor_pol_ukr_svk_fre_lit_ewe_jav_uzb_aze_glc_bos_vie_moo_heb_mcd_est_por_guj_grk_bsq_hun_fin_kor_bul_rom_ind_ben_arw_scr_rus_hau_akn_alb	0.599509837766042	1.62292482928074	0.107990614210793
261	alb_tig_swa_tsn_knd_anl_rom_tag_mnd_bul_cnt_igb_mly_zul_mao_fin_sun_geo_mcd_dyu_slo_tha_moo_aze_dgb_cic_gam_jpn_bat_tur_ita_arw_chh_pan_swt_aeg_amr_bsq_uzb_sid_ewe_heb_wly_amh_scr_pol_vie_fre_afr_tsw_akn_cze_lit_tml_ukr_hau_kor_yor_ses_ctl_guj_nor_est_ben_spa_azi_bam_svk_eng_sod_mol_lat_dut_mlt_hin_prs_ind_bem_krd_rus_ger_urd_por_ven_owc_lda_fbf_jav_hun_swe_grk_bos_glc_qcu_xho	0.328550608291872	0.744168083652978	0.458650969025293
262	fbf_grk_mnd_hun_bam_sid_glc_mlt_swa_pol_eng_ind_heb_prs_lda_amh_rom_alb_ita_ctl_pan_scr_est_dgb_bsq_hin_knd_uzb_dyu_lit_anl_ger_aeg_mol_slo_azi_dut_cic_chh_ukr_arw_vie_kor_akn_cze_zul_yor_owc_wly_nor_por_guj_swt_spa_igb_rus_bul_xho_ven_svk_cnt_mao_tha_aze_mly_qcu_hau_jav_lat_ewe_tsn_swe_tur_sod_fin_tsw_ben_bem_ses_sun_geo_tml_fre_tig_krd_jpn_moo_gam_tag_bat_amr_afr_mcd_urd_bos	0.594433538822973	1.35701128795735	0.178062125239457
263	ger_ben_azi_tml_cnt_scr_hin_anl_bat_tur_ses_est_mly_jpn_tig_pol_hau_kor_gam_amh_akn_ita_bam_grk_svk_por_hun_glc_dut_mcd_aze_chh_igb_yor_arw_owc_ukr_cic_knd_ctl_mnd_lda_ind_mao_heb_bsq_dyu_guj_zul_moo_lit_fre_sod_urd_cze_sun_vie_krd_prs_sid_bos_rom_alb_ewe_spa_swa_tsw_mlt_xho_uzb_geo_pan_lat_slo_bem_bul_ven_tag_swe_rus_tsn_swt_dgb_wly_fbf_mol_tha_jav_eng_amr_fin_afr_nor_aeg_qcu	0.00204917933404074	0.0054238026014588	0.995684070434382
264	kor_sod_pol_ita_jpn_est_knd_tur_slo_ger_mao_cnt_yor_ukr_krd_alb_dut_svk_igb_ctl_ben_owc_heb_lit_fbf_bat_amh_tsw_amr_guj_chh_aeg_gam_bul_por_ven_mnd_mol_hun_akn_spa_mcd_xho_sun_lat_swa_swt_bem_cic_moo_mly_fin_urd_qcu_bsq_dyu_ind_swe_lda_afr_pan_uzb_cze_sid_bam_dgb_prs_wly_ewe_tha_aze_glc_geo_scr_hin_hau_tig_rom_arw_tml_zul_tag_bos_eng_ses_rus_fre_anl_jav_nor_vie_tsn_grk_azi_mlt	0.319333808630413	0.714040631878587	0.47699034297943
265	fbf_sid_zul_sod_tur_rom_mly_urd_jav_ukr_ctl_aze_kor_uzb_ind_hin_spa_krd_cnt_owc_dgb_yor_hau_geo_chh_pol_afr_prs_eng_knd_cic_cze_pan_sun_qcu_mnd_ewe_est_ben_ven_mol_bat_igb_akn_tml_bam_mcd_por_svk_scr_rus_ses_vie_fin_swa_lat_ita_slo_azi_lit_tag_lda_ger_anl_wly_moo_grk_tsn_bsq_amh_alb_heb_bul_mao_dut_swt_arw_guj_mlt_xho_fre_tha_tsw_swe_tig_hun_aeg_bem_dyu_gam_bos_nor_jpn_amr_glc	-0.0097600957241183	-0.022062661803756	0.982445238927551
266	lat_amh_cze_geo_swa_pol_fre_scr_owc_aeg_moo_jpn_wly_igb_afr_ger_tml_dgb_grk_mol_prs_por_swt_hin_tsw_lda_fbf_svk_eng_ewe_gam_jav_slo_ses_glc_mlt_aze_ben_tig_swe_fin_est_bem_ukr_mao_cic_sid_lit_tur_yor_tha_mcd_hun_sod_rus_rom_urd_ctl_ita_dut_cnt_akn_amr_anl_uzb_guj_vie_krd_chh_tsn_kor_xho_bam_pan_arw_ven_ind_zul_mly_spa_sun_azi_tag_knd_bsq_qcu_heb_alb_bul_mnd_nor_bos_dyu_hau_bat	-0.125993803926107	-0.408277005410525	0.684008819492892
267	ses_urd_ven_ger_guj_bul_nor_krd_swe_slo_tag_ben_mao_bam_sun_eng_swa_grk_tur_dyu_zul_geo_hun_pan_lit_ita_glc_wly_est_cnt_cic_uzb_swt_bem_spa_por_fre_ctl_mly_kor_knd_jpn_gam_tsw_lda_owc_arw_svk_bos_moo_tml_hau_xho_ewe_akn_tha_chh_aze_dut_tig_prs_fin_dgb_alb_sid_mol_scr_ukr_igb_aeg_hin_cze_sod_anl_pol_mnd_rom_lat_jav_vie_mcd_yor_rus_azi_amh_qcu_fbf_bat_amr_mlt_ind_bsq_afr_tsn_heb	-1.03013171143314	-2.75701760825096	0.00702115970080266
268	fin_tur_krd_azi_swe_sod_rus_grk_aeg_qcu_ben_aze_fre_chh_alb_bsq_cnt_nor_spa_igb_tag_mly_lit_ven_xho_ewe_ctl_mlt_zul_ukr_urd_ita_owc_jav_bem_pan_amh_ind_anl_gam_yor_bul_lat_knd_tsn_scr_dut_akn_mol_ses_fbf_lda_mcd_moo_sun_ger_swa_cic_rom_tsw_amr_pol_tha_jpn_tig_heb_arw_swt_hun_dyu_wly_cze_bat_prs_vie_bam_glc_est_afr_uzb_svk_eng_bos_sid_hau_mao_mnd_slo_hin_kor_tml_por_dgb_guj_geo	0.0362894392797373	0.0898937457879505	0.928564969092805
269	ewe_tur_spa_swt_yor_tha_jpn_cnt_chh_bat_slo_moo_xho_azi_bem_bul_hin_geo_guj_bsq_igb_glc_afr_alb_anl_akn_dgb_scr_mnd_tsw_gam_est_svk_hun_heb_sod_mly_prs_ita_qcu_bam_ven_bos_swa_rus_ger_aeg_ind_amr_amh_arw_cic_dyu_urd_pan_mlt_fin_fbf_wly_ben_sid_tsn_lit_hau_rom_krd_lat_cze_ses_tml_uzb_jav_kor_grk_mao_ukr_tag_pol_ctl_mcd_vie_owc_tig_mol_por_lda_nor_aze_swe_fre_dut_zul_knd_sun_eng	0.0147921969139098	0.0377191698306339	0.969992440668471
270	ewe_bsq_mao_akn_qcu_jav_alb_bam_tsn_ukr_amh_dgb_fre_tsw_anl_cnt_dyu_bul_tag_cic_wly_ven_mcd_sid_mlt_ses_lit_xho_bem_tml_swt_cze_kor_eng_glc_tig_ctl_moo_knd_rus_mol_fin_tha_tur_swa_swe_owc_aeg_fbf_uzb_afr_guj_ita_slo_pan_zul_igb_chh_azi_est_bos_aze_hau_svk_mnd_nor_arw_amr_yor_pol_scr_jpn_sun_rom_spa_por_krd_lat_ger_urd_hun_ind_hin_gam_bat_dut_mly_heb_sod_geo_lda_vie_prs_grk_ben	NA	NA	NA
271	ger_fre_wly_qcu_uzb_est_amr_tsn_gam_bam_rom_pan_prs_tig_hin_krd_arw_sid_xho_dut_sod_cnt_por_tha_mol_bat_nor_tsw_geo_bem_ukr_lda_amh_ita_rus_glc_bos_jav_eng_ses_ben_mly_alb_mcd_aze_zul_owc_swa_akn_spa_mnd_cic_tag_lit_lat_vie_igb_dyu_anl_hau_slo_moo_ind_scr_knd_mao_afr_bsq_swe_dgb_kor_bul_heb_mlt_urd_grk_pol_tur_aeg_azi_cze_yor_fin_ctl_fbf_chh_ven_guj_hun_sun_svk_tml_jpn_swt_ewe	1.08677764339504	2.607852800477	0.0106145276190498
272	swa_uzb_grk_kor_jav_tha_tsw_tig_gam_moo_wly_fin_dut_est_ven_qcu_bul_ses_rus_sid_sod_mol_hin_ger_sun_tml_dyu_amr_amh_prs_mnd_hau_krd_lat_pan_ben_tag_bsq_aeg_knd_ewe_bam_glc_tsn_nor_lit_cnt_spa_arw_pol_azi_ctl_bem_aze_owc_chh_zul_urd_scr_eng_alb_svk_guj_geo_xho_vie_swe_bos_por_yor_anl_heb_mcd_ind_ukr_swt_tur_ita_mly_slo_fre_lda_akn_mao_cic_dgb_hun_fbf_mlt_jpn_bat_cze_afr_igb_rom	-0.871496465314951	-2.03851610180059	0.0443374593841552
273	tig_tsn_lda_nor_swe_dyu_akn_lit_aeg_igb_fre_cze_slo_fbf_swa_qcu_mao_urd_ewe_afr_mol_glc_bul_knd_scr_mlt_vie_spa_hin_lat_tsw_rom_dgb_jav_por_tha_amh_mly_tml_yor_arw_bos_alb_uzb_ben_eng_ses_bsq_gam_pol_cic_heb_sod_owc_hau_dut_tur_mnd_jpn_hun_krd_bem_pan_grk_sid_ukr_ger_tag_svk_azi_fin_cnt_ven_zul_bat_kor_wly_chh_bam_anl_rus_est_sun_guj_aze_ita_moo_geo_mcd_amr_ctl_ind_swt_xho_prs	0.289802616030486	0.697084999104886	0.487488500935377
274	alb_heb_rom_scr_amh_owc_fbf_azi_ben_slo_lat_fin_tag_tsw_igb_akn_uzb_anl_tha_cze_pan_guj_swt_lit_ger_tig_jpn_sod_bsq_knd_nor_bos_chh_afr_ctl_aeg_dyu_glc_amr_bem_rus_cic_pol_ukr_wly_arw_tml_mao_sid_ses_ven_mnd_dgb_urd_zul_yor_qcu_jav_hun_fre_sun_ind_swe_cnt_bul_kor_bat_mlt_hin_bam_dut_gam_tsn_lda_aze_ita_tur_mly_geo_swa_por_est_vie_moo_hau_mcd_grk_prs_krd_mol_ewe_svk_xho_eng_spa	0.38771609564124	0.949865522800892	0.344642518345858
275	alb_lit_mnd_heb_hin_pan_mol_fre_fin_est_rom_jav_prs_ger_mlt_bsq_geo_ita_mao_qcu_pol_nor_ven_moo_amh_sod_sun_ben_guj_yor_wly_eng_vie_svk_por_dgb_ewe_bam_tur_tsw_azi_bul_glc_urd_ind_jpn_igb_owc_anl_fbf_grk_krd_kor_aeg_afr_cic_cze_swa_ukr_hun_zul_arw_uzb_swt_hau_swe_rus_spa_lda_tml_bem_amr_gam_lat_dut_cnt_mcd_xho_aze_bat_dyu_mly_akn_knd_tag_tig_chh_slo_scr_ses_tha_tsn_sid_ctl_bos	-0.449953802245584	-1.20611555170213	0.230832366385797
276	bsq_ses_owc_slo_bos_igb_scr_tur_krd_alb_sun_tig_tsn_knd_zul_dgb_bem_qcu_ita_fbf_amh_geo_tha_rom_hun_tsw_afr_est_hau_swt_guj_gam_bam_mnd_ven_vie_lit_sod_azi_mcd_jav_wly_pol_cnt_lda_aeg_bul_glc_cic_tag_tml_svk_arw_fre_heb_mlt_dut_ukr_ctl_swe_jpn_akn_aze_amr_prs_ind_nor_moo_grk_spa_eng_cze_yor_pan_kor_fin_ewe_mol_xho_por_urd_bat_chh_ben_swa_ger_rus_mly_hin_sid_dyu_mao_uzb_lat_anl	0.736275664972925	1.68422068562221	0.0954925613898642
277	hun_fin_ger_pol_qcu_krd_uzb_ukr_svk_grk_alb_tml_tag_eng_geo_ctl_ben_ven_bem_cnt_dgb_cic_hau_anl_jpn_bat_aeg_mcd_amr_igb_urd_chh_bam_owc_moo_guj_heb_mly_tsn_pan_hin_lda_rus_bsq_akn_vie_cze_afr_scr_swt_sid_dut_glc_tur_swe_est_arw_por_ind_rom_ita_lat_kor_lit_mlt_tha_gam_wly_aze_yor_sod_knd_azi_mol_mao_nor_ses_tig_fbf_sun_zul_bul_amh_spa_dyu_slo_tsw_mnd_swa_xho_bos_fre_jav_prs_ewe	0.0275260531898904	0.0627556540106537	0.950095760815171
278	amr_azi_mnd_dut_bat_gam_krd_fbf_eng_mlt_slo_jpn_rom_pol_mao_yor_est_tur_por_sid_afr_fin_pan_tml_hau_hin_qcu_spa_ger_swt_svk_ind_grk_geo_tha_sod_bos_ewe_zul_heb_bam_tig_wly_vie_sun_bsq_dyu_bem_tsw_ses_lat_aeg_hun_cic_ita_cze_lit_ben_dgb_owc_prs_swa_tag_xho_jav_swe_aze_moo_scr_akn_lda_amh_urd_kor_cnt_anl_guj_bul_glc_mol_nor_tsn_chh_igb_rus_alb_ukr_knd_ctl_mly_fre_ven_arw_mcd_uzb	-0.271461905647665	-0.623475956863225	0.534497956282172
279	glc_ses_sod_chh_cze_knd_heb_mlt_xho_lda_mcd_swe_tha_cnt_krd_hun_bsq_urd_tml_nor_ewe_rom_ita_arw_lit_grk_igb_mnd_moo_gam_amh_hin_sid_geo_fre_jpn_rus_dut_swa_guj_tig_ger_pan_bat_tsn_tsw_afr_aeg_uzb_pol_ven_bem_tag_tur_hau_mao_qcu_owc_azi_mol_mly_est_dyu_amr_alb_fbf_ctl_lat_svk_slo_yor_akn_anl_kor_swt_bam_por_spa_bul_wly_zul_sun_eng_scr_prs_aze_bos_ind_cic_jav_ukr_fin_vie_ben_dgb	0.696480255256714	1.81255833925022	0.0731265502167605
280	mly_vie_pol_mol_alb_qcu_bat_spa_rom_prs_tha_tsw_anl_cic_swe_tig_uzb_fbf_owc_amh_pan_slo_cnt_kor_swa_jpn_aze_afr_dyu_ger_sun_amr_ewe_chh_ukr_glc_lat_moo_eng_urd_aeg_ven_jav_mao_lit_por_lda_bul_mnd_ind_dgb_hin_geo_mcd_ses_heb_ctl_yor_gam_scr_fre_tur_bam_hau_krd_akn_svk_knd_zul_azi_nor_ita_wly_cze_bsq_dut_bem_xho_tag_sod_swt_bos_fin_ben_guj_rus_mlt_sid_tsn_arw_tml_hun_est_igb_grk	-0.309283100575997	-0.738846213462163	0.461861031721106
281	tml_gam_tsn_bat_prs_sid_cnt_rus_guj_amr_uzb_jpn_azi_arw_scr_knd_hun_alb_spa_eng_zul_fin_fre_swe_hau_tig_est_geo_wly_nor_mol_bsq_bam_dut_dyu_kor_pol_mlt_moo_ben_heb_lat_tsw_mnd_aeg_urd_chh_tag_fbf_krd_hin_ind_qcu_grk_pan_ctl_amh_yor_swt_igb_anl_glc_aze_por_ses_mao_ger_bem_bul_bos_tha_owc_sun_jav_mly_ven_ukr_sod_xho_mcd_swa_vie_ewe_afr_dgb_tur_rom_svk_lda_lit_slo_cze_akn_cic_ita	0.368152827065805	0.953412768025565	0.342852495495969
282	ita_glc_azi_igb_zul_svk_geo_est_qcu_ger_mao_mnd_tml_kor_hin_grk_moo_bul_scr_jav_ind_mcd_amr_fin_nor_arw_aze_swt_akn_slo_mol_bem_cze_amh_heb_hau_fbf_bam_ven_cnt_uzb_wly_eng_pol_sid_gam_cic_dgb_mly_spa_swe_xho_tag_bsq_pan_fre_chh_krd_ses_rom_owc_jpn_por_hun_dut_urd_guj_ctl_rus_dyu_sun_afr_tig_ewe_alb_ukr_vie_tsn_prs_ben_mlt_tur_tha_knd_lat_anl_lit_bos_yor_bat_tsw_swa_lda_aeg_sod	-0.88146295878487	-2.13363159775305	0.0355047255615969
283	fbf_azi_hun_cze_arw_lda_amh_rom_krd_yor_ukr_hin_glc_sun_alb_slo_ewe_fre_ctl_bam_bul_ven_tur_grk_aeg_guj_mnd_mlt_moo_por_tsw_zul_ben_scr_pol_mol_tsn_dyu_knd_owc_geo_bos_svk_anl_jpn_swe_ses_cnt_mly_sid_jav_amr_tha_aze_sod_igb_ita_lat_prs_bsq_akn_hau_fin_mao_eng_mcd_uzb_spa_ger_dut_dgb_ind_cic_heb_lit_kor_afr_tig_chh_rus_urd_swt_qcu_vie_gam_wly_tag_est_pan_bat_swa_tml_bem_nor_xho	0.103198795231384	0.235548436681657	0.814301011482014
284	igb_tig_jpn_guj_est_hun_slo_tur_azi_fbf_cze_gam_pol_knd_dgb_por_ukr_akn_yor_xho_tha_rom_mlt_lat_bem_alb_mol_urd_cic_aze_geo_prs_tml_wly_ben_svk_nor_anl_kor_uzb_scr_tsw_owc_sun_ewe_ger_hin_heb_tsn_sid_bat_ses_eng_moo_mnd_mao_vie_zul_cnt_lda_glc_amr_fin_grk_afr_swa_krd_dut_fre_spa_swt_aeg_ctl_bul_rus_bam_hau_mcd_jav_ind_pan_swe_bos_amh_chh_tag_lit_arw_sod_dyu_mly_ita_qcu_ven_bsq	-0.191617198934907	-0.43330968413139	0.665793177059026
285	aze_bsq_prs_heb_urd_jpn_swa_gam_dyu_nor_tml_bos_pan_hau_bam_cze_moo_hin_tur_qcu_fin_spa_eng_ewe_owc_guj_igb_anl_amr_tag_sid_bem_rus_akn_lda_kor_xho_est_mol_ctl_zul_rom_chh_slo_lat_ita_hun_knd_bat_ger_bul_swt_uzb_ven_azi_mly_ses_alb_amh_scr_lit_geo_vie_mao_tha_afr_mcd_tsw_ben_tsn_jav_pol_arw_dut_ind_glc_ukr_cnt_mlt_sod_dgb_krd_cic_aeg_sun_swe_grk_yor_wly_mnd_svk_fbf_fre_tig_por	-0.387785566798427	-0.886760779756506	0.37749511848612
286	geo_pol_aeg_chh_dgb_alb_yor_bat_fin_zul_hau_heb_nor_lat_lda_krd_eng_swt_rom_est_pan_tml_ses_tig_akn_ind_tsw_fbf_spa_mly_ger_cnt_jpn_tha_tur_hun_dut_wly_ukr_bos_ctl_uzb_vie_sod_moo_amr_bul_anl_xho_amh_bem_mao_prs_bsq_knd_cze_svk_ewe_guj_ben_swe_swa_hin_jav_gam_slo_azi_igb_scr_owc_grk_mol_sun_mcd_sid_arw_cic_urd_tsn_ita_kor_dyu_tag_mnd_fre_por_glc_mlt_ven_rus_aze_afr_qcu_lit_bam	0.318001276694176	0.813713761522675	0.417887462908535
287	dut_yor_lit_ind_arw_amr_tur_igb_fbf_fin_mao_mol_aze_bat_owc_tsw_knd_tsn_spa_guj_ita_vie_swa_kor_gam_akn_jpn_chh_sod_rus_dgb_nor_lda_hin_ses_heb_moo_prs_sid_pol_anl_hau_xho_aeg_mlt_swt_ewe_fre_alb_glc_ger_bem_geo_mly_uzb_cnt_urd_ben_ven_ctl_pan_amh_zul_azi_tig_slo_bul_afr_por_grk_qcu_scr_swe_tha_eng_dyu_est_wly_mcd_bos_hun_sun_bsq_jav_ukr_cic_tag_lat_svk_bam_tml_rom_cze_mnd_krd	0.543348863043446	1.27935524087908	0.203954715054905
288	mnd_qcu_zul_swe_slo_heb_bsq_sod_cnt_mao_ben_ctl_tig_afr_bam_arw_lit_dyu_chh_knd_ita_alb_krd_nor_anl_moo_aeg_ven_fin_rus_dgb_amr_xho_hin_azi_pan_scr_lda_rom_uzb_svk_pol_sun_ewe_cze_hau_owc_wly_vie_guj_mol_swt_ger_est_lat_eng_mcd_grk_mly_akn_bul_tsn_fre_glc_sid_yor_fbf_jav_tha_ukr_tag_kor_hun_dut_cic_ind_urd_aze_bos_jpn_amh_por_prs_mlt_geo_tml_gam_swa_bat_ses_igb_tsw_spa_tur_bem	0.563432965084049	1.26534160902534	0.208910009718411
289	swt_ind_grk_bam_spa_tur_vie_yor_cic_lat_dyu_tsw_pol_qcu_ctl_gam_mly_cnt_owc_cze_anl_arw_est_glc_heb_kor_mnd_nor_mcd_ita_akn_bem_scr_bsq_swe_bos_slo_eng_mao_jav_sid_lit_xho_prs_jpn_afr_urd_wly_hun_bul_mlt_mol_dut_guj_dgb_ben_ukr_uzb_fbf_fre_aze_rom_bat_moo_ven_tml_swa_azi_zul_alb_krd_sod_pan_hin_lda_ses_fin_tag_amh_svk_hau_rus_ger_tsn_tig_igb_ewe_tha_aeg_por_knd_chh_amr_geo_sun	0.823862642245015	2.1518814418887	0.0339967063900246
290	mol_tur_nor_wly_ukr_ben_dgb_eng_bem_rus_glc_ind_pol_urd_dut_cze_slo_jpn_pan_anl_knd_guj_tsw_cic_akn_bat_qcu_swa_ita_mcd_xho_hau_hun_spa_mlt_amr_ger_uzb_sid_bsq_krd_scr_fin_prs_hin_ctl_chh_ven_arw_owc_azi_gam_ewe_grk_bul_mao_moo_zul_tsn_sod_sun_fbf_yor_vie_mly_por_bos_tha_kor_aze_amh_bam_geo_est_lat_lit_lda_mnd_swt_tig_svk_cnt_ses_afr_fre_jav_aeg_rom_igb_heb_swe_alb_tag_dyu_tml	-0.340794875004756	-0.923661488533016	0.358052902877314
291	ven_aze_prs_swe_dgb_swa_bos_bam_por_est_arw_scr_fre_akn_svk_tha_anl_ger_ind_ewe_owc_geo_aeg_urd_amh_mcd_bul_tig_krd_mao_spa_guj_ben_sun_amr_hin_ctl_heb_qcu_tsw_ses_rom_tml_lda_kor_glc_zul_azi_tsn_jav_mly_ukr_bsq_lat_xho_grk_fin_igb_slo_pol_cze_hun_knd_lit_wly_tag_nor_mlt_mol_sid_gam_chh_dut_yor_sod_jpn_vie_uzb_rus_hau_cnt_bat_afr_fbf_swt_dyu_bem_cic_alb_ita_eng_tur_pan_mnd_moo	0.236834785563084	0.610028184967934	0.543330868607554
292	afr_cic_ukr_xho_fbf_azi_rom_arw_tsw_moo_owc_yor_ven_ger_akn_aze_mly_tsn_anl_dyu_cnt_mnd_slo_swa_tur_pan_jav_por_kor_ses_ctl_tag_bos_mol_eng_lat_glc_ben_geo_mcd_sun_rus_svk_hau_qcu_amh_nor_bat_wly_lda_cze_tig_tha_swe_uzb_chh_heb_bam_ita_fin_spa_bsq_guj_swt_ind_igb_vie_urd_grk_alb_lit_mlt_scr_fre_aeg_jpn_dut_sid_dgb_knd_amr_ewe_prs_bul_hin_bem_krd_gam_mao_zul_hun_tml_sod_pol_est	-0.0454608775261584	-0.103386982838456	0.917878462493716
293	glc_yor_rom_geo_afr_bem_slo_vie_bam_knd_sid_prs_guj_bos_ind_sun_aze_chh_anl_tsn_jav_tur_rus_fin_zul_tml_amr_owc_gam_swe_lit_por_ewe_krd_spa_jpn_cnt_ses_tag_ita_qcu_ukr_lda_tsw_alb_uzb_moo_bat_mnd_bsq_sod_bul_tha_mly_mao_ger_igb_aeg_ven_wly_grk_ben_mcd_fbf_swt_dut_pol_cic_cze_nor_svk_swa_hin_tig_pan_hun_scr_akn_urd_heb_fre_arw_hau_kor_xho_azi_est_mol_lat_eng_mlt_dyu_amh_dgb_ctl	-0.226896778917919	-0.549949746892814	0.583672221231272
294	amh_fre_lat_kor_bos_tur_ewe_afr_akn_azi_dgb_zul_geo_rom_qcu_aze_pan_lit_wly_chh_cnt_grk_est_cic_fin_tha_por_swe_mly_bsq_knd_tsn_jav_spa_bem_gam_lda_bam_tag_ita_tig_dut_mcd_bat_mlt_ger_sod_ben_glc_yor_fbf_arw_swa_vie_hau_owc_guj_alb_nor_anl_sid_jpn_mao_urd_dyu_sun_mnd_hun_hin_mol_tsw_prs_cze_tml_ses_moo_uzb_svk_pol_krd_bul_heb_swt_aeg_scr_igb_ven_eng_ctl_ukr_xho_amr_rus_slo_ind	-0.279426484723509	-0.641636078558456	0.522687804929385
295	ses_igb_mol_sid_akn_por_kor_swa_bam_amr_bos_prs_azi_rom_pol_mly_aze_urd_bsq_jav_eng_lda_krd_geo_qcu_lat_swe_glc_svk_slo_arw_afr_mao_bat_vie_amh_tml_ven_moo_uzb_spa_bem_alb_hin_wly_knd_tsw_yor_heb_xho_tag_mcd_anl_cnt_dyu_bul_fre_mlt_sun_ctl_hau_dgb_aeg_cze_ita_dut_fin_ger_gam_mnd_owc_ukr_ind_lit_rus_swt_sod_chh_nor_zul_est_tsn_jpn_fbf_ewe_tha_tur_scr_ben_grk_guj_tig_cic_hun_pan	-0.735849626020184	-2.00421634387189	0.0479555618164651
296	bem_dut_bam_heb_hin_mol_cic_tsn_fin_guj_dyu_chh_prs_knd_rus_bul_bos_gam_ukr_mao_sod_ewe_bat_dgb_eng_swe_jav_sid_igb_fbf_lda_sun_est_ita_amh_swt_anl_scr_tml_ind_svk_tsw_yor_por_hau_urd_arw_mcd_zul_hun_aeg_moo_glc_grk_ses_slo_mly_alb_ger_xho_jpn_wly_mlt_tur_aze_qcu_vie_ben_nor_cze_uzb_spa_ven_fre_tig_kor_lit_amr_swa_ctl_pan_akn_rom_tag_afr_krd_bsq_mnd_lat_tha_pol_owc_cnt_azi_geo	-0.177751657146205	-0.389466170760521	0.697821750201812
297	cze_ctl_swe_tsw_aeg_cic_ind_dut_rom_wly_mol_hun_lit_guj_tig_aze_spa_tag_arw_pol_mly_akn_jpn_ita_qcu_grk_bem_uzb_yor_tml_mcd_bsq_dyu_bul_zul_azi_ben_bos_krd_hau_eng_bam_fin_glc_moo_ger_fbf_tur_owc_nor_svk_ewe_lda_mnd_kor_sun_urd_vie_slo_rus_ses_xho_est_afr_anl_lat_mao_mlt_fre_tha_scr_amr_sid_prs_por_alb_knd_chh_ukr_dgb_cnt_bat_gam_ven_jav_sod_tsn_swa_pan_amh_swt_hin_igb_heb_geo	0.173673586175813	0.419160956835449	0.67606508616677
298	ger_bam_krd_uzb_afr_glc_bul_rom_pan_moo_mao_lit_scr_sod_mlt_ukr_dut_vie_spa_swt_bat_yor_mly_kor_aze_grk_pol_aeg_lat_sid_swe_alb_jpn_ind_mol_lda_est_urd_por_guj_nor_geo_ctl_bos_cnt_amr_ewe_mnd_ses_wly_sun_azi_cic_hun_amh_slo_prs_fbf_knd_tml_hin_ita_bem_fin_heb_cze_svk_hau_igb_fre_rus_tsw_xho_swa_eng_gam_ben_owc_tig_chh_dgb_tur_tag_jav_dyu_tha_qcu_anl_bsq_akn_zul_tsn_mcd_ven_arw	-0.190949006967661	-0.454669431106907	0.650406597625041
299	sun_dgb_moo_cic_igb_kor_est_ben_fbf_tag_bam_cnt_lda_prs_fin_uzb_rom_amh_azi_scr_jpn_por_mly_knd_tig_fre_wly_ctl_owc_spa_hin_mao_ewe_tur_mcd_ind_jav_afr_hun_mlt_arw_rus_mnd_grk_bsq_pan_amr_sid_ger_anl_ita_krd_bat_qcu_alb_akn_sod_bul_vie_ses_mol_chh_swe_cze_hau_tsn_aeg_geo_dut_svk_nor_guj_pol_lat_aze_ukr_slo_swa_xho_swt_yor_tha_gam_eng_glc_bem_bos_zul_urd_tsw_lit_tml_heb_dyu_ven	-0.336485055206188	-0.767159390031424	0.444929989742195
300	est_bul_eng_spa_wly_sid_lat_amh_tsw_chh_guj_ctl_dut_pan_bat_tur_anl_mao_ger_mlt_arw_mly_tsn_geo_akn_mnd_svk_tag_urd_tml_bsq_por_azi_vie_slo_ses_nor_hin_tig_rus_ita_aeg_aze_tha_heb_yor_lda_swa_rom_cnt_krd_knd_kor_sun_scr_mol_xho_owc_dyu_zul_swe_lit_ewe_bos_alb_ven_amr_grk_uzb_afr_pol_fin_cze_sod_prs_hun_moo_hau_ukr_dgb_gam_cic_fre_igb_glc_bam_fbf_jav_bem_qcu_mcd_ind_ben_swt_jpn	0.620573799392275	1.44650122883232	0.151398697939808
301	spa_por_amh_sun_swe_yor_hin_kor_ita_bos_xho_jpn_hun_moo_aze_amr_tig_glc_bem_dyu_tsn_ctl_mol_krd_est_pan_bul_lat_vie_wly_fin_dgb_ses_arw_dut_fbf_bat_tag_mao_fre_zul_igb_lda_ukr_anl_tsw_cze_ind_cic_knd_mlt_geo_slo_urd_sod_bsq_ger_heb_tml_grk_cnt_azi_ven_gam_mly_uzb_alb_bam_lit_owc_afr_aeg_hau_eng_tha_rus_swt_swa_pol_rom_qcu_svk_tur_guj_ewe_chh_jav_sid_ben_mcd_nor_mnd_akn_scr_prs	-0.0422785661744072	-0.100921569206604	0.91982997811485
302	ind_afr_lat_pol_tag_bos_azi_alb_rom_mnd_xho_dyu_hin_rus_mao_swt_gam_krd_pan_sun_jpn_scr_tur_amh_cic_dut_vie_heb_slo_est_guj_mcd_cze_hau_tig_anl_ses_swa_mly_bem_fre_ven_glc_bsq_grk_por_sod_bam_fbf_ewe_tsw_zul_yor_ben_tha_ctl_chh_sid_aze_eng_aeg_jav_igb_urd_ita_amr_arw_svk_prs_cnt_spa_lit_owc_mlt_kor_mol_swe_uzb_tml_nor_akn_hun_fin_wly_lda_moo_ukr_bat_knd_qcu_dgb_geo_ger_tsn_bul	-0.58209392458434	-1.42004258281187	0.158938952147829
303	qcu_swa_nor_igb_dgb_mcd_slo_est_geo_tag_bem_tsn_sun_bsq_swe_aze_sid_jpn_tig_knd_tha_hun_heb_hin_tur_kor_dut_chh_anl_ind_prs_mly_arw_ben_amr_afr_ger_fre_zul_swt_amh_tsw_gam_krd_alb_lda_spa_mnd_bam_pan_svk_jav_dyu_bos_bat_wly_cze_guj_cnt_cic_azi_fin_bul_owc_uzb_ven_pol_grk_xho_mlt_urd_lit_akn_rus_rom_fbf_sod_ita_moo_lat_tml_ewe_vie_por_glc_mol_scr_mao_hau_eng_ctl_ses_ukr_aeg_yor	-0.836458328966363	-2.10460287549827	0.0380229149505556
304	ger_por_est_lda_glc_moo_xho_qcu_bam_bul_nor_jav_hin_lit_ind_ben_afr_vie_tur_wly_tig_geo_mcd_akn_krd_svk_amr_heb_chh_dgb_bem_tha_eng_sod_tsn_ukr_bat_guj_sid_bsq_dut_sun_uzb_knd_slo_yor_azi_swe_mnd_ctl_zul_tag_bos_kor_hau_mly_igb_pan_rom_owc_spa_amh_hun_dyu_aze_mol_fbf_urd_ita_scr_cnt_prs_ven_cze_ewe_arw_lat_gam_jpn_alb_mlt_swa_tml_grk_rus_fin_fre_swt_pol_mao_aeg_ses_cic_tsw_anl	-0.982920364241339	-2.33142414906104	0.0218909188670069
305	amr_spa_rom_bam_krd_yor_afr_est_ctl_hun_xho_mnd_hin_hau_ind_jav_ses_lit_vie_mly_igb_dgb_tag_dut_prs_scr_gam_amh_fre_moo_tsw_ewe_jpn_chh_tig_grk_lat_anl_slo_rus_wly_sid_swt_sun_ben_akn_mol_nor_owc_ven_ukr_bat_aeg_tur_swa_tha_cic_cze_tsn_lda_por_fin_kor_dyu_bos_mao_uzb_guj_ger_zul_svk_knd_bem_tml_cnt_ita_alb_heb_bul_geo_aze_arw_fbf_qcu_glc_mcd_eng_sod_swe_pol_mlt_urd_azi_pan_bsq	-0.137898714832672	-0.31415813503284	0.754104582098443
306	lat_azi_fre_zul_bos_yor_ven_bsq_afr_mcd_por_spa_urd_svk_tag_nor_qcu_aeg_swt_est_mol_heb_pan_vie_ita_fin_pol_mly_eng_uzb_slo_cnt_mnd_arw_dgb_jpn_geo_wly_anl_rom_tml_tur_chh_sid_igb_rus_owc_alb_mlt_lit_swe_dyu_grk_ind_ben_scr_moo_hun_bem_ctl_kor_hin_gam_akn_sun_prs_glc_swa_krd_fbf_bat_hau_lda_bul_ses_dut_aze_ukr_tig_bam_guj_amr_cic_knd_tha_amh_ger_cze_sod_mao_xho_tsw_jav_ewe_tsn	-0.037711366556761	-0.0967193993696613	0.92315736016326
307	rom_mly_zul_fbf_jav_ukr_hin_spa_bem_nor_bul_arw_ind_amh_scr_swt_xho_igb_ses_tag_ger_dgb_bat_ctl_aze_dut_grk_pol_tsn_cnt_alb_qcu_mol_bos_hau_prs_mnd_geo_lat_cze_swe_mao_bam_tig_knd_eng_aeg_slo_por_tsw_ita_lda_dyu_moo_yor_vie_ben_akn_urd_sid_amr_azi_est_sod_fre_anl_lit_krd_hun_gam_ven_jpn_bsq_tml_svk_heb_sun_afr_pan_kor_chh_wly_swa_tha_cic_uzb_guj_ewe_rus_owc_mcd_glc_fin_tur_mlt	0.273639326913906	0.735515400047645	0.463876590966386
308	mol_owc_bos_xho_por_gam_tag_fre_mcd_tig_geo_sod_ses_dyu_ctl_dgb_bul_est_ven_bem_mlt_bam_lat_zul_slo_yor_chh_lda_krd_akn_qcu_sid_anl_ger_knd_swa_tha_moo_fin_amr_afr_aeg_ind_tml_wly_swt_amh_ukr_dut_pan_scr_uzb_hau_aze_arw_mly_rom_urd_kor_tsn_svk_hin_cze_swe_vie_fbf_igb_glc_tur_lit_guj_bsq_sun_eng_pol_nor_ben_mnd_azi_alb_ewe_spa_cnt_jav_prs_tsw_grk_ita_jpn_hun_heb_cic_mao_rus_bat	-0.0802681249451128	-0.181032623606612	0.856735915150467
309	grk_cic_heb_afr_scr_spa_krd_cnt_lat_qcu_ben_vie_mly_fbf_glc_rom_uzb_pol_amh_mcd_arw_wly_aeg_tha_pan_bam_lit_owc_jpn_sid_knd_alb_tml_swa_geo_tag_dyu_hun_anl_nor_prs_sun_bos_dut_moo_yor_tsw_tur_est_ind_azi_fre_urd_ven_eng_igb_ctl_fin_por_bem_cze_aze_swt_bsq_guj_lda_kor_xho_slo_chh_ewe_mnd_ita_ses_mlt_zul_bul_amr_dgb_mao_tsn_mol_swe_gam_akn_hin_sod_ger_rus_ukr_svk_hau_tig_jav_bat	0.0147111442538225	0.0335975353233658	0.973270091748093
310	igb_xho_chh_tag_svk_amh_tha_pol_lda_fre_mcd_fin_swt_knd_ctl_hun_pan_uzb_bam_mol_nor_urd_yor_amr_por_bsq_rus_heb_akn_lit_alb_fbf_tur_aeg_mlt_ger_dut_mnd_swa_jav_azi_bul_vie_krd_ita_gam_moo_swe_eng_spa_bat_ukr_prs_zul_ven_lat_hau_qcu_tsn_cic_sod_est_slo_ben_wly_mao_geo_ind_aze_dyu_grk_glc_ses_sun_bos_tig_afr_anl_jpn_rom_cze_guj_tml_cnt_kor_hin_scr_arw_dgb_mly_tsw_owc_bem_sid_ewe	0.620932176836797	1.43630917865296	0.154269798449728
311	zul_akn_ben_bat_lat_krd_chh_lit_heb_mly_kor_bsq_dgb_alb_fbf_est_svk_tsn_por_tml_slo_tag_hin_tha_ita_jpn_mcd_pol_grk_anl_cnt_geo_jav_wly_fin_mol_bul_dyu_ewe_ind_cze_qcu_mao_gam_lda_amr_eng_prs_guj_mlt_knd_hun_amh_igb_tsw_spa_azi_swe_rus_bos_sid_rom_cic_ven_bam_sun_yor_tig_tur_nor_arw_vie_bem_scr_afr_pan_moo_mnd_dut_hau_aeg_ukr_glc_swa_owc_aze_xho_sod_ses_ctl_fre_swt_ger_uzb_urd	-0.0424926173372395	-0.100735357754215	0.91997739519184
312	tsw_sid_tag_lat_bos_bsq_xho_ctl_mlt_sod_tur_moo_swe_heb_bat_fre_hau_mcd_ind_glc_akn_zul_gam_mao_ger_geo_cic_scr_ewe_ses_svk_amr_spa_igb_wly_tig_tsn_mol_lit_knd_lda_fbf_rus_sun_eng_jpn_mly_grk_rom_ven_cze_ukr_arw_owc_hin_krd_jav_tha_swa_fin_bam_slo_aeg_urd_bul_pol_por_ita_alb_afr_tml_ben_pan_chh_dut_kor_dyu_yor_bem_mnd_prs_hun_qcu_est_dgb_azi_vie_nor_anl_swt_aze_amh_uzb_guj_cnt	0.524220418184926	1.22521914947824	0.223586668568631
313	chh_pan_slo_bat_ses_tha_ctl_anl_ind_igb_zul_swa_afr_mao_mly_cic_tag_bem_fin_lat_cze_yor_mcd_ukr_arw_swe_bsq_hin_ger_amr_spa_grk_fbf_ita_moo_aeg_wly_sid_azi_tsw_bos_tsn_rus_heb_dgb_por_glc_mnd_pol_dyu_guj_bam_aze_geo_vie_kor_krd_akn_svk_sun_cnt_eng_mlt_tur_prs_fre_amh_knd_jav_ben_tml_urd_dut_bul_rom_mol_tig_hau_est_ven_lda_lit_sod_jpn_alb_xho_nor_swt_gam_owc_hun_qcu_uzb_scr_ewe	0.751063735785872	1.88515659764939	0.0625308119213749
314	svk_fin_amh_hun_mlt_urd_ses_kor_qcu_knd_est_pan_arw_prs_bat_amr_hin_swt_cnt_lda_tml_cze_pol_jpn_cic_tsn_bem_sun_spa_jav_fre_igb_moo_grk_krd_dgb_swa_rus_ger_aze_yor_geo_heb_ita_owc_bam_por_bos_nor_azi_gam_guj_mly_swe_tsw_wly_fbf_bul_scr_tha_mnd_xho_slo_ctl_glc_tig_ind_afr_tur_tag_ben_uzb_dut_dyu_mcd_chh_alb_vie_akn_mol_zul_ewe_sod_aeg_anl_eng_mao_sid_lit_rom_bsq_lat_ven_hau_ukr	-0.193472608133712	-0.462605408925435	0.64472779717179
315	bos_fbf_ind_ger_bsq_sun_aze_por_swt_fin_lit_cze_grk_bul_lda_zul_wly_akn_hau_pan_knd_dut_ukr_sod_amr_nor_mnd_vie_krd_tag_guj_aeg_eng_rus_scr_swa_ven_mao_tsw_bat_spa_geo_jpn_arw_glc_ses_rom_tml_xho_azi_moo_tsn_ben_igb_bam_amh_kor_alb_ita_mol_cnt_dyu_heb_tur_tig_uzb_jav_mcd_pol_gam_mlt_swe_fre_est_lat_sid_bem_hun_prs_qcu_mly_ewe_svk_dgb_anl_afr_slo_owc_tha_urd_yor_hin_ctl_cic_chh	0.267512725570597	0.691471446505284	0.490991887624882
316	bul_prs_tha_tsn_akn_zul_bos_fbf_chh_lit_uzb_ses_tsw_bat_ukr_krd_mcd_rom_knd_tml_sod_hin_heb_dyu_igb_amr_lat_geo_fin_hun_vie_scr_mly_pan_aeg_jav_mnd_moo_jpn_amh_fre_sun_alb_ind_bam_est_bem_xho_ven_anl_grk_pol_azi_swt_ita_swe_ewe_cnt_aze_cic_sid_rus_slo_dgb_afr_glc_bsq_mol_ctl_por_arw_guj_lda_mlt_gam_ben_kor_eng_qcu_nor_mao_cze_ger_tur_wly_hau_tig_spa_owc_yor_dut_svk_swa_urd_tag	-0.215806107295777	-0.492191883611811	0.623743580835302
317	ewe_afr_aze_tml_jav_ses_ger_ita_mcd_krd_slo_mly_svk_lda_wly_tsw_kor_fin_ukr_anl_qcu_yor_amh_hin_hau_cnt_lat_chh_ven_tsn_aeg_swe_sod_bos_bsq_bat_sid_moo_pan_igb_geo_alb_tig_cic_amr_uzb_arw_grk_mnd_tag_lit_tur_vie_knd_ben_dgb_fre_urd_cze_fbf_scr_spa_swa_dut_bul_ind_glc_zul_owc_heb_nor_mlt_swt_prs_mol_jpn_akn_sun_est_dyu_ctl_azi_guj_hun_por_eng_tha_bam_xho_rom_bem_gam_rus_pol_mao	-0.147302072237439	-0.352262586683579	0.725438359240276
318	tsw_ses_yor_tml_dut_tha_mnd_gam_hau_geo_heb_mly_cic_slo_anl_hin_ind_dyu_ctl_amr_guj_bul_sod_swa_krd_tag_lda_swe_ven_sun_ita_arw_knd_zul_dgb_fre_glc_kor_xho_bsq_nor_rom_igb_ukr_akn_mlt_amh_bos_azi_prs_urd_ben_mol_jpn_fbf_lat_qcu_grk_ger_pol_afr_spa_scr_owc_eng_sid_moo_tig_cnt_mao_swt_tur_pan_tsn_lit_jav_bem_mcd_svk_fin_rus_ewe_est_wly_hun_vie_por_alb_bat_uzb_cze_bam_aeg_chh_aze	0.695604582488285	1.83121731404486	0.0702699300987132
319	azi_ukr_ven_heb_bam_ewe_bul_amr_amh_scr_xho_ctl_sod_guj_tur_spa_svk_tml_ita_bsq_dut_mol_zul_uzb_lda_akn_tsw_igb_tha_pan_kor_lat_anl_hun_krd_vie_dyu_swe_afr_tsn_hin_qcu_ger_fre_mcd_grk_cze_mnd_alb_hau_arw_pol_knd_jav_rus_jpn_yor_glc_eng_tag_tig_ben_lit_fbf_swa_por_moo_geo_ses_wly_fin_gam_dgb_est_bem_mlt_ind_swt_rom_cic_prs_owc_slo_urd_mly_sid_bos_mao_bat_aeg_aze_cnt_sun_nor_chh	-0.0636721751173628	-0.152975470216297	0.878749041990288
320	lit_uzb_gam_tsw_ind_ukr_yor_swe_dut_tml_scr_ben_pan_moo_tig_mlt_alb_afr_glc_lda_knd_chh_geo_fre_prs_tha_svk_amh_jav_urd_mol_tsn_ven_sid_mcd_pol_por_bul_dyu_aeg_heb_eng_igb_est_jpn_swt_guj_ewe_cnt_rom_bsq_amr_hin_bam_arw_mly_dgb_swa_wly_ctl_sun_ger_kor_tag_spa_fbf_akn_zul_sod_ita_hau_mao_grk_nor_rus_anl_cze_azi_xho_tur_mnd_vie_cic_owc_krd_bos_hun_fin_aze_bat_qcu_ses_bem_slo_lat	NA	NA	NA
321	vie_yor_eng_nor_amh_guj_tha_swa_owc_mnd_ses_cic_amr_ctl_azi_rom_bos_akn_sun_bsq_bem_kor_hau_bul_scr_sod_jpn_glc_spa_prs_igb_moo_geo_slo_tml_por_sid_mcd_lit_heb_mol_pol_lda_anl_ewe_afr_tur_chh_hin_aeg_rus_fin_tsn_mly_swe_uzb_alb_mao_dyu_swt_ben_krd_gam_cnt_est_fre_cze_arw_qcu_dgb_lat_bat_grk_fbf_hun_ger_tig_aze_bam_zul_tsw_urd_mlt_pan_jav_wly_svk_ita_dut_tag_ind_xho_knd_ven_ukr	-0.0205208930679437	-0.0551619324963248	0.956127788202163
322	cze_guj_swa_hin_gam_cnt_yor_est_dyu_wly_tur_chh_svk_por_swe_ewe_aze_bat_amh_tag_azi_hau_mao_kor_akn_alb_tha_arw_bem_knd_xho_ven_ctl_tsw_fre_krd_mnd_pol_dut_tig_amr_lda_ger_fbf_owc_scr_glc_mlt_eng_swt_uzb_lat_cic_heb_rom_vie_sod_mcd_geo_ben_tml_jav_rus_anl_jpn_igb_ses_urd_spa_sun_prs_bos_ind_tsn_afr_hun_pan_slo_grk_sid_moo_aeg_nor_bam_ita_bsq_mly_dgb_ukr_zul_mol_lit_bul_fin_qcu	-0.0907135314984149	-0.203608662142257	0.839104183083006
323	jpn_eng_akn_swt_rom_anl_igb_glc_grk_gam_dyu_guj_mao_mnd_cic_hau_xho_yor_mcd_bem_lat_dut_spa_alb_sod_cze_amr_ben_ind_tsn_fin_tur_urd_lit_owc_arw_bos_qcu_wly_amh_est_aeg_por_ger_ctl_sid_mlt_knd_uzb_prs_geo_bsq_vie_mly_tml_ven_pan_svk_dgb_bam_bat_tig_ukr_azi_rus_tsw_zul_aze_nor_chh_tha_cnt_kor_moo_jav_fre_slo_swe_mol_hun_scr_sun_afr_lda_ita_krd_bul_pol_swa_ses_tag_heb_ewe_hin_fbf	-0.4865301877062	-1.1501877252137	0.253015586135939
324	arw_chh_scr_spa_swa_ger_yor_ses_pol_bsq_knd_bos_aze_geo_bul_rus_ita_aeg_por_urd_svk_rom_ewe_bem_moo_uzb_hin_tsw_jpn_fin_tha_fbf_lat_lit_cnt_mol_lda_ven_ctl_azi_dgb_cze_mlt_slo_zul_mao_hun_eng_tsn_sun_bat_ben_jav_tag_swt_wly_xho_dyu_guj_tur_hau_anl_tig_cic_mcd_nor_ind_alb_heb_swe_owc_pan_sid_sod_mnd_glc_igb_prs_akn_kor_mly_est_krd_gam_vie_afr_grk_dut_amh_ukr_tml_bam_qcu_fre_amr	-0.251996903426185	-0.659434457225046	0.51124647516945
325	tig_jav_anl_bam_fre_guj_arw_por_ind_cic_dut_ukr_urd_tml_qcu_azi_mcd_uzb_krd_aze_geo_chh_pan_bat_yor_bem_aeg_hun_mlt_dyu_mol_ven_zul_wly_lat_knd_akn_tha_bsq_ita_tag_tsw_igb_svk_ses_hau_swt_owc_ewe_swa_afr_pol_bos_grk_nor_kor_swe_rus_lda_cze_dgb_eng_scr_jpn_ger_ctl_moo_vie_tsn_mly_lit_amr_est_cnt_rom_sod_fbf_spa_sid_amh_ben_fin_tur_xho_mnd_alb_glc_heb_gam_hin_mao_bul_sun_prs_slo	0.352228846794258	0.808815875121042	0.420685397869256
326	geo_fbf_rus_cic_bam_vie_tur_uzb_eng_swe_krd_tml_glc_hin_cnt_yor_wly_owc_dut_lit_knd_pol_sod_ctl_ses_est_guj_jpn_amr_aze_scr_tag_zul_spa_alb_nor_mol_fin_ger_bos_mnd_anl_mlt_mao_sid_afr_lat_mcd_ven_swa_tig_cze_fre_swt_bat_heb_chh_ben_arw_aeg_ita_sun_bem_azi_lda_bul_moo_akn_slo_tsw_ind_bsq_grk_por_svk_igb_rom_kor_qcu_amh_hau_jav_urd_gam_tha_ukr_tsn_xho_hun_dgb_dyu_pan_prs_ewe_mly	-0.23804531472588	-0.554448914276115	0.580602573068954
327	lat_geo_xho_krd_swt_sid_fbf_hun_ses_alb_urd_mcd_rus_hin_glc_mol_fin_scr_fre_akn_tig_est_vie_bem_dgb_ukr_chh_cze_swa_aze_bul_ind_wly_ven_tsw_aeg_bam_ben_mly_heb_qcu_rom_bat_mnd_moo_uzb_prs_amr_pan_zul_bos_guj_arw_tml_igb_cic_tsn_anl_hau_nor_ger_amh_ita_ewe_sun_afr_gam_dut_dyu_tag_kor_ctl_lda_svk_spa_swe_mao_knd_slo_pol_por_bsq_sod_jpn_mlt_yor_tha_azi_jav_grk_lit_tur_cnt_eng_owc	-0.464023857777971	-1.13939999741909	0.257462597057392
328	bsq_lit_azi_ita_cnt_swa_rus_ewe_sod_ukr_rom_fbf_jav_fin_ger_akn_est_vie_scr_heb_ctl_prs_tsw_lat_slo_nor_mol_tur_igb_dgb_jpn_bos_tsn_aze_ind_ven_chh_dut_eng_geo_qcu_arw_urd_wly_anl_zul_afr_swe_grk_swt_hun_por_kor_bat_tml_aeg_alb_fre_owc_spa_amr_krd_moo_bul_svk_gam_pol_guj_knd_mcd_mao_bam_tig_uzb_dyu_amh_lda_glc_bem_mnd_sun_sid_hin_ben_ses_tag_xho_tha_cze_pan_yor_cic_mlt_mly_hau	0.344828511530409	0.891780565320118	0.374812094917983
329	eng_wly_bul_sod_swt_jpn_hin_rom_ita_mao_bsq_moo_gam_spa_fre_tig_bos_ben_dut_heb_krd_pan_ses_grk_sid_hau_chh_ukr_prs_afr_fin_yor_lda_swe_scr_tur_amh_cic_ewe_fbf_dyu_slo_qcu_anl_urd_owc_knd_lit_zul_arw_svk_bam_azi_aze_tha_nor_pol_bem_est_aeg_mcd_tml_mlt_akn_rus_tag_tsn_vie_bat_ctl_glc_cnt_xho_kor_mol_mly_geo_lat_ger_amr_mnd_uzb_sun_cze_alb_dgb_tsw_igb_hun_jav_ind_por_ven_swa_guj	0.121251645304171	0.283761437687268	0.777223977453874
330	bat_bem_anl_swe_tur_hau_ses_ita_pol_uzb_tig_cnt_ctl_ger_svk_bsq_mly_aeg_eng_swa_rus_scr_fin_urd_wly_por_lat_vie_afr_est_yor_moo_bul_ind_lda_tsw_fre_grk_guj_ewe_pan_mol_dut_tsn_mlt_dgb_cze_gam_hin_dyu_mcd_azi_ben_nor_bam_mnd_amr_sod_krd_slo_qcu_heb_sun_tml_rom_spa_sid_jpn_amh_alb_ven_aze_owc_ukr_zul_glc_jav_swt_lit_fbf_kor_arw_cic_tha_akn_chh_prs_bos_knd_geo_xho_tag_mao_igb_hun	0.0374017916725183	0.0899994382903089	0.928481208221393
331	mol_fbf_urd_dyu_lat_qcu_bos_lit_fin_heb_akn_mlt_pol_fre_zul_lda_tag_aze_azi_grk_wly_ger_swt_gam_alb_chh_hin_mao_knd_tur_dgb_amr_amh_ukr_nor_bul_ben_anl_swa_mcd_vie_igb_kor_sun_owc_spa_por_dut_hun_ind_ctl_aeg_afr_ita_svk_xho_arw_rus_yor_cnt_sid_mly_glc_geo_cze_bsq_ven_eng_tml_hau_tha_jpn_tig_bem_sod_prs_pan_cic_ewe_jav_tsn_bam_moo_scr_swe_krd_uzb_guj_mnd_slo_est_bat_ses_tsw_rom	-0.0615128503460361	-0.148227904578104	0.882483828333487
332	urd_prs_tha_chh_aeg_moo_swt_tag_bem_nor_bat_hun_afr_swa_slo_amr_igb_sod_bsq_scr_spa_ven_cnt_glc_ses_ben_bos_mnd_ctl_mly_tml_alb_tsn_cic_mao_fin_cze_uzb_owc_rus_rom_mcd_svk_ger_lit_por_ewe_knd_ukr_fbf_bul_tur_mol_wly_aze_qcu_dut_jav_akn_zul_dyu_gam_geo_heb_azi_lda_eng_sid_anl_krd_lat_jpn_ita_grk_swe_guj_vie_yor_arw_tsw_dgb_hau_amh_tig_fre_sun_xho_hin_mlt_bam_pol_kor_pan_ind_est	0.561223742842606	1.48216048515262	0.141678232955767
333	dut_ben_glc_swt_hau_grk_sod_tha_ctl_prs_cze_afr_qcu_arw_gam_wly_hin_por_hun_yor_cic_zul_mcd_tig_heb_tag_eng_aze_bem_cnt_ses_amh_scr_nor_knd_kor_pol_swe_est_jpn_alb_anl_chh_jav_tsw_sid_bsq_igb_bos_azi_dgb_aeg_krd_ewe_ita_mol_akn_ger_rus_svk_tur_mao_pan_ukr_sun_geo_tml_vie_bam_bul_urd_guj_moo_xho_owc_swa_fre_slo_uzb_ind_ven_mnd_rom_lat_fbf_amr_spa_lit_fin_mlt_dyu_lda_mly_tsn_bat	-0.524707186012382	-1.35324902573355	0.179256381344083
334	urd_fbf_alb_cnt_akn_ses_owc_tha_ctl_tml_mol_bul_dyu_pol_uzb_tsw_vie_ger_prs_hin_moo_rom_eng_grk_kor_est_dut_aze_cic_bsq_hau_amh_tig_zul_bos_heb_por_wly_bat_jav_ita_ben_aeg_ind_arw_svk_tur_igb_ukr_cze_bam_mlt_fin_tsn_xho_tag_gam_lit_mly_swt_bem_guj_rus_yor_fre_mao_swa_azi_sun_pan_mcd_nor_amr_ven_ewe_qcu_lat_knd_glc_sod_spa_sid_slo_swe_geo_krd_chh_lda_hun_afr_anl_jpn_mnd_scr_dgb	0.967467968636371	2.23644244974443	0.0277134606519017
335	zul_glc_scr_lda_qcu_fre_bos_mly_knd_mlt_bem_ses_prs_uzb_hun_gam_pan_tig_ind_guj_tsw_mcd_mol_tsn_tha_bam_eng_por_bsq_fbf_xho_dgb_arw_rom_sid_afr_ven_tml_swa_pol_est_geo_nor_tag_heb_azi_jav_rus_krd_bat_moo_aeg_mnd_kor_ita_urd_slo_fin_swt_wly_swe_spa_jpn_chh_ewe_akn_sun_sod_vie_lit_grk_hau_svk_aze_anl_hin_bul_dyu_ger_ukr_lat_cic_owc_yor_ben_cze_alb_mao_cnt_ctl_tur_igb_amr_dut_amh	0.583895941659846	1.52681029619316	0.130202130187508
336	qcu_tig_heb_hau_mcd_sid_anl_knd_spa_bsq_grk_hin_ukr_tsn_nor_bam_urd_por_est_ses_ctl_aze_dgb_glc_dut_ita_swa_pan_igb_gam_rus_eng_swe_cic_ind_uzb_ewe_tml_ben_mly_lat_azi_sod_fre_alb_xho_krd_amh_dyu_guj_kor_tag_arw_jav_mlt_tur_bem_rom_owc_cnt_wly_sun_akn_prs_lda_mnd_hun_tha_cze_bos_afr_vie_fbf_mol_bul_swt_yor_geo_lit_chh_slo_ven_fin_svk_ger_jpn_amr_bat_moo_scr_mao_pol_aeg_tsw_zul	-0.125109231738589	-0.284387206370053	0.776745917567089
337	ita_mao_guj_afr_kor_vie_fre_ses_bsq_spa_sun_tha_ind_mol_pan_alb_aze_ven_heb_swa_ben_swe_igb_mnd_eng_scr_aeg_uzb_nor_slo_por_wly_mlt_lda_rus_urd_tml_bam_hin_sid_fin_hau_amr_swt_dgb_lit_chh_jav_pol_prs_arw_anl_mcd_mly_xho_zul_svk_cnt_cze_bat_geo_rom_moo_knd_azi_ewe_tsn_sod_yor_ctl_bul_grk_lat_hun_glc_ger_est_qcu_gam_tag_bos_bem_tsw_owc_cic_krd_tig_ukr_akn_dut_dyu_amh_tur_fbf_jpn	0.368276073934632	0.883036367972203	0.379493531528766
338	ctl_hau_tsn_bul_grk_sid_dyu_nor_hun_amh_est_fin_hin_pol_ind_jpn_aze_rom_prs_geo_spa_tsw_fre_afr_moo_mcd_scr_vie_mol_sod_tml_ewe_heb_tag_azi_zul_bam_por_mnd_ven_guj_swt_ses_mlt_glc_sun_gam_yor_chh_tig_igb_lda_kor_xho_mly_lit_alb_pan_qcu_bat_ita_wly_arw_slo_lat_swe_amr_ben_bos_fbf_tha_aeg_tur_knd_eng_ukr_dut_svk_krd_mao_bsq_uzb_swa_cze_urd_bem_cic_owc_rus_jav_ger_akn_cnt_dgb_anl	0.199207208801295	0.511204003345703	0.610419751409755
339	kor_rus_sod_eng_ewe_tml_arw_chh_swt_knd_dgb_grk_jav_hau_jpn_lit_amh_urd_prs_guj_scr_bat_tsw_ger_vie_ind_fin_svk_ita_ven_mlt_bsq_xho_sun_ctl_mol_hun_amr_est_glc_tur_moo_dyu_aze_mly_fbf_fre_tsn_ukr_uzb_pol_mcd_afr_sid_nor_tha_mao_ben_bam_tag_mnd_owc_tig_lat_qcu_igb_bos_cic_anl_wly_pan_dut_gam_por_alb_krd_geo_swa_swe_hin_cze_ses_yor_spa_bul_rom_slo_aeg_akn_zul_heb_lda_azi_cnt_bem	-0.213228810967299	-0.54710568880303	0.585616592561361
340	bos_rom_mao_fre_guj_fin_tsw_mcd_arw_amr_akn_moo_ind_grk_heb_swt_lit_mly_ukr_igb_glc_ctl_hin_sod_mnd_pol_est_ewe_lda_aeg_wly_owc_bsq_qcu_cze_bam_bem_lat_sid_vie_cnt_svk_tha_uzb_yor_knd_ben_eng_tur_aze_hun_tsn_pan_tml_xho_slo_swa_jav_alb_geo_mol_ven_bul_ita_azi_zul_sun_ger_swe_amh_anl_dyu_scr_urd_jpn_mlt_hau_prs_bat_por_gam_ses_kor_krd_chh_cic_fbf_tig_spa_nor_afr_rus_tag_dgb_dut	0.792072929915855	1.87566863682776	0.0638377687018594
341	afr_dyu_hau_tur_owc_fin_ind_aze_amh_qcu_anl_fre_sod_slo_knd_chh_rom_alb_tsw_mnd_lda_bam_heb_zul_lit_svk_tag_prs_sid_aeg_ewe_geo_kor_uzb_tha_amr_pol_pan_azi_swa_arw_xho_por_jpn_cnt_jav_bem_glc_mol_spa_rus_cze_fbf_tml_bos_sun_mlt_swe_bat_guj_nor_mcd_ses_vie_est_grk_cic_swt_dgb_gam_tig_bul_akn_ctl_tsn_hin_yor_mao_hun_wly_krd_ita_ben_scr_lat_igb_bsq_eng_urd_ger_dut_mly_moo_ven_ukr	-0.470707591695838	-1.20242040562082	0.232253235998185
342	dgb_dyu_mnd_sod_scr_ben_ita_mly_wly_amr_est_ind_ses_qcu_slo_swa_bsq_fin_ven_zul_swt_mcd_lda_ukr_bos_mlt_cze_tha_vie_aze_igb_bam_mao_swe_rom_hau_pan_pol_grk_chh_knd_lat_mol_geo_prs_owc_amh_fbf_svk_tsw_jav_anl_eng_sid_tsn_yor_moo_jpn_ger_uzb_azi_gam_urd_kor_rus_tur_afr_tig_krd_bat_xho_ewe_spa_aeg_tml_bem_tag_cic_heb_fre_nor_akn_bul_hun_sun_glc_arw_hin_por_cnt_guj_dut_lit_ctl_alb	0.203680829511032	0.487975525719217	0.626715672037435
343	sod_alb_gam_ind_jav_lit_bat_sid_yor_igb_ctl_pol_ses_bsq_tsw_dgb_mlt_jpn_aeg_ger_sun_bos_azi_lda_ukr_tig_wly_grk_qcu_slo_uzb_mcd_owc_tha_vie_nor_svk_tag_moo_dyu_dut_cze_hau_swa_cnt_cic_tml_chh_amr_por_mly_hun_akn_anl_glc_rom_zul_ita_urd_fbf_lat_rus_mol_est_geo_mao_bul_ven_spa_fin_ewe_afr_amh_tsn_eng_swe_bam_xho_tur_heb_pan_prs_fre_bem_guj_hin_aze_arw_ben_scr_krd_knd_kor_swt_mnd	-0.601886867419478	-1.40283359768618	0.163996121719831
344	mcd_tur_moo_ind_por_scr_fre_hin_eng_ctl_rus_fin_svk_est_jav_qcu_aze_geo_ewe_anl_ita_hun_zul_vie_akn_tsn_uzb_sod_heb_amh_bul_tag_grk_swe_dut_yor_pol_cnt_ger_urd_xho_aeg_glc_mlt_mao_cic_sid_tha_tig_bsq_dgb_mly_cze_lda_bam_gam_bos_tsw_sun_arw_wly_bem_spa_swt_kor_lat_fbf_azi_knd_nor_igb_prs_ukr_mnd_ben_bat_alb_lit_rom_ven_owc_hau_pan_guj_krd_amr_mol_chh_swa_dyu_afr_jpn_tml_slo_ses	-0.409570358683309	-1.08218725800647	0.281967358626538
345	heb_pan_wly_ind_hau_tsw_swa_mcd_gam_owc_kor_bam_est_rom_mao_por_alb_jpn_vie_swt_bat_spa_mly_zul_sid_swe_jav_cze_fin_aze_bem_ses_geo_igb_anl_dgb_tur_tsn_ita_qcu_glc_mnd_aeg_hin_ven_svk_krd_dut_chh_tha_ewe_pol_tag_ger_ctl_arw_ukr_tml_hun_mol_bul_knd_grk_azi_lit_slo_amr_cic_guj_tig_xho_ben_fbf_afr_akn_mlt_moo_prs_yor_sod_urd_lat_fre_sun_lda_bos_nor_rus_bsq_dyu_cnt_amh_uzb_eng_scr	0.336059238269684	0.773251577726474	0.441334494671693
346	hau_est_geo_mly_sid_bsq_owc_swe_dut_ukr_mao_hun_scr_por_uzb_cic_ctl_nor_pol_mlt_fre_ewe_rus_knd_grk_prs_afr_qcu_spa_mol_ven_zul_tig_xho_urd_svk_ind_rom_gam_chh_wly_ses_ita_slo_cnt_bul_guj_hin_lat_igb_mnd_tsn_akn_yor_tha_ben_bos_swt_ger_dyu_bam_sun_mcd_alb_swa_tag_lit_amr_eng_moo_jav_sod_heb_lda_bem_glc_fin_amh_cze_kor_jpn_fbf_tsw_aeg_arw_krd_dgb_pan_vie_tml_bat_aze_tur_azi_anl	-0.57549192379972	-1.31816939395008	0.190684424693859
347	uzb_bos_rom_chh_sod_swa_tur_tha_hun_arw_dyu_mao_bam_igb_ewe_mol_cic_grk_pan_azi_afr_aze_jav_lat_lit_qcu_tsn_ger_anl_xho_moo_amh_heb_prs_fre_scr_knd_hin_mcd_owc_ven_urd_lda_zul_eng_cnt_kor_dgb_slo_bem_alb_fbf_swe_bsq_tsw_ukr_bat_yor_krd_amr_mnd_tag_ind_dut_wly_por_swt_hau_gam_est_ita_ses_guj_sid_vie_jpn_spa_geo_mly_ben_rus_ctl_fin_aeg_pol_svk_akn_sun_bul_nor_cze_mlt_glc_tig_tml	-0.065839998693981	-0.15091563977695	0.880369125370611
348	mol_wly_ind_tsn_est_alb_ben_anl_pan_gam_amh_mao_por_sod_ven_lda_sun_cze_swa_spa_grk_moo_svk_dyu_tsw_yor_qcu_akn_hun_cic_bem_slo_afr_jav_scr_jpn_lat_guj_tml_fre_eng_fin_cnt_aze_bam_bul_ewe_knd_mlt_prs_bsq_igb_ukr_rus_nor_mnd_dut_urd_mly_lit_mcd_dgb_aeg_swe_heb_krd_ita_arw_amr_bat_ses_fbf_rom_tig_azi_hin_glc_ctl_vie_bos_tur_geo_chh_sid_pol_zul_hau_kor_tag_swt_ger_tha_xho_uzb_owc	-0.0972054205315828	-0.221542889858308	0.825155473001048
349	svk_chh_ukr_rus_jav_gam_swa_dut_mlt_qcu_rom_heb_vie_cze_amr_dyu_tml_guj_grk_hun_ewe_prs_cnt_ind_sid_ses_jpn_sun_bul_krd_mao_mly_amh_cic_bsq_bem_azi_moo_hau_bam_nor_slo_eng_mnd_afr_ven_bos_ctl_scr_tag_bat_xho_uzb_lda_zul_swt_owc_lit_fin_yor_urd_mcd_ben_knd_ger_tsw_mol_akn_dgb_hin_spa_ita_tha_wly_aeg_alb_pol_tsn_fbf_glc_lat_igb_swe_fre_por_arw_tig_anl_pan_est_geo_kor_sod_aze_tur	0.478289663063535	1.12991158025703	0.26141930490386
350	ukr_arw_pol_mol_ses_aeg_por_ger_gam_ben_azi_mlt_jav_bem_ewe_vie_bos_uzb_glc_afr_sun_swt_dut_wly_akn_ctl_tsw_tur_swa_jpn_est_cze_fbf_bul_sid_lit_lda_xho_ind_igb_hun_owc_mly_mao_kor_swe_cic_ven_eng_qcu_dgb_rom_tha_mnd_alb_hin_knd_prs_dyu_rus_chh_amr_cnt_krd_yor_guj_fre_scr_sod_bat_tsn_tml_urd_svk_bam_moo_slo_amh_anl_tag_nor_mcd_fin_bsq_zul_aze_pan_hau_spa_tig_heb_geo_ita_grk_lat	0.232489160997899	0.593679513927414	0.554167738451464
351	dyu_glc_tml_heb_tha_tsw_uzb_ewe_arw_sod_guj_ukr_pan_gam_lit_nor_jav_qcu_zul_tag_tig_chh_dut_ses_aeg_knd_vie_rom_ven_ctl_jpn_owc_aze_cze_grk_dgb_tsn_moo_bul_hau_mlt_geo_igb_hun_fbf_cnt_prs_mol_swa_scr_ben_ind_sun_wly_krd_kor_anl_bsq_rus_fre_mao_bat_pol_spa_urd_mcd_mly_yor_mnd_amh_akn_azi_swt_sid_tur_est_hin_bos_bam_afr_ger_lat_por_svk_alb_lda_xho_slo_amr_bem_ita_swe_fin_cic_eng	0.330353385982331	0.763560054965306	0.447062203524356
352	vie_arw_mol_hin_swe_anl_zul_mlt_bat_bul_cic_tha_nor_ind_chh_scr_spa_ses_rom_tag_hau_gam_bos_akn_ven_dyu_amr_ger_knd_sid_azi_rus_heb_prs_mnd_jav_wly_lda_mcd_tur_aze_dut_por_glc_bam_mao_tig_jpn_igb_guj_ctl_geo_lit_pan_lat_alb_krd_sod_pol_slo_est_uzb_moo_afr_cze_swt_xho_bsq_ben_cnt_owc_hun_grk_amh_ita_dgb_eng_tsw_sun_urd_mly_fin_bem_fbf_swa_ukr_ewe_aeg_qcu_yor_svk_kor_tsn_fre_tml	-0.121383707532276	-0.278909705389162	0.780933384572353
353	hin_cnt_jav_ctl_bam_swa_fin_scr_tsw_bat_krd_pol_ita_ses_dut_igb_ukr_rom_swe_eng_ind_urd_mly_jpn_bos_dgb_svk_hun_xho_mnd_cic_rus_chh_guj_mcd_alb_spa_anl_mol_wly_tml_tsn_dyu_mlt_fre_lat_gam_heb_tha_owc_ger_akn_aeg_geo_pan_tag_arw_sod_cze_bsq_aze_zul_kor_slo_bul_azi_hau_sid_afr_ven_swt_qcu_knd_glc_moo_lda_por_amr_prs_lit_yor_mao_ben_vie_bem_fbf_grk_est_sun_uzb_tur_amh_tig_nor_ewe	1.01017905382015	2.77285507293723	0.00671356722633399
354	aeg_cic_lat_bam_hun_geo_por_mly_aze_igb_hau_grk_mol_jav_rus_bsq_ind_moo_scr_anl_ben_slo_pol_nor_eng_alb_dut_gam_tha_sid_jpn_xho_dgb_est_swt_guj_mao_svk_heb_ewe_uzb_sod_bos_bat_bem_owc_qcu_vie_cze_kor_prs_fre_pan_mlt_lit_chh_ukr_fin_mcd_tag_krd_dyu_mnd_spa_hin_bul_knd_urd_amh_fbf_sun_ita_wly_tur_tsw_arw_tsn_ctl_ses_lda_afr_zul_tml_tig_amr_yor_azi_swa_ger_glc_akn_swe_rom_ven_cnt	0.101331801516961	0.251144790981498	0.802256242386279
355	cic_cze_fbf_akn_fre_swt_ita_vie_bos_moo_krd_tag_glc_owc_yor_est_tsn_sun_pol_amh_dgb_nor_ses_xho_gam_mnd_pan_mcd_bam_rom_tsw_swa_eng_mol_grk_bat_tur_dut_urd_wly_lat_jav_bsq_arw_bem_geo_dyu_alb_ewe_ven_ukr_scr_por_afr_ind_tha_aeg_lda_kor_ger_hun_qcu_lit_azi_sod_mlt_zul_knd_bul_jpn_rus_amr_sid_hin_cnt_svk_ben_uzb_igb_guj_tml_swe_anl_spa_heb_slo_tig_hau_mly_chh_prs_fin_mao_aze_ctl	0.115930588151354	0.298303718621352	0.766136826536051
356	spa_swa_ind_bat_bam_por_ben_dgb_mly_mnd_mao_sod_hau_tsn_jav_heb_dyu_mol_lat_est_tur_alb_owc_lit_tha_moo_cze_kor_amh_afr_bos_rom_xho_igb_tml_tag_tig_nor_ita_hun_ctl_mlt_uzb_wly_swe_azi_prs_ewe_glc_svk_arw_pol_swt_geo_hin_jpn_qcu_aze_vie_krd_sid_cic_fin_tsw_ses_yor_bul_bsq_eng_urd_lda_ger_fbf_akn_bem_amr_mcd_pan_sun_slo_chh_ukr_grk_cnt_scr_knd_ven_guj_anl_rus_zul_aeg_gam_dut_fre	0.310797449423657	0.814851386189609	0.417239188370461
357	tur_bem_sid_aze_vie_ukr_geo_bsq_prs_lat_spa_mao_anl_cic_mol_qcu_sun_uzb_sod_nor_ind_rom_rus_bam_tsn_lit_igb_bat_aeg_dyu_ger_chh_owc_amh_ctl_wly_yor_ewe_ven_svk_kor_swa_mnd_pol_tml_dut_swt_arw_afr_hun_pan_tag_hau_xho_grk_gam_mlt_glc_heb_slo_zul_lda_bul_cze_bos_akn_tha_fbf_moo_jpn_jav_est_guj_tig_alb_swe_knd_mcd_ita_dgb_scr_eng_urd_por_mly_krd_hin_cnt_ben_tsw_fin_ses_azi_amr_fre	-0.577912482172658	-1.31349348898586	0.192247999259097
358	sid_mlt_qcu_afr_por_fre_geo_lda_pol_moo_cic_hau_sod_amh_alb_ses_glc_tag_bam_yor_vie_svk_tml_ctl_jpn_anl_spa_mly_rus_urd_zul_swe_krd_swt_hin_ben_owc_mol_cze_hun_uzb_tur_rom_tsw_aeg_ewe_bat_eng_cnt_ita_mao_jav_lit_bem_lat_tha_bul_bos_gam_guj_kor_fbf_fin_sun_ukr_wly_tig_dgb_chh_azi_amr_ven_ger_bsq_grk_slo_prs_scr_knd_nor_dyu_heb_igb_est_aze_arw_akn_tsn_mnd_pan_swa_xho_dut_ind_mcd	0.408730772534956	0.938284187342827	0.350528826654312
359	slo_anl_pol_svk_heb_est_owc_tsw_knd_cze_urd_tha_tml_guj_hin_sid_kor_igb_tag_amh_aeg_spa_hau_sun_alb_nor_bul_ind_bem_rus_krd_rom_amr_bsq_ita_ger_qcu_jav_dyu_swe_aze_xho_bam_fbf_dgb_por_glc_ewe_grk_swa_prs_lat_mol_eng_cnt_yor_chh_jpn_moo_bos_sod_azi_gam_tsn_mlt_mao_ses_tur_tig_afr_lda_fre_bat_pan_cic_wly_dut_ctl_hun_zul_vie_uzb_scr_arw_mnd_swt_ven_mcd_ben_fin_ukr_geo_mly_akn_lit	-0.895689629743117	-2.01038492540493	0.047286861418522
360	cnt_gam_azi_ben_lat_fin_qcu_vie_swa_geo_hun_sun_kor_mao_ind_afr_rom_aeg_nor_knd_hin_est_guj_lda_sid_cze_ses_glc_moo_jav_lit_pol_bam_slo_eng_amh_mlt_mol_scr_ewe_cic_grk_pan_aze_por_arw_prs_fre_igb_bul_swt_fbf_alb_bos_ven_yor_wly_owc_ukr_amr_ita_zul_hau_tur_tag_urd_tig_krd_dut_uzb_chh_rus_akn_dyu_dgb_ger_svk_mcd_sod_spa_anl_bem_mly_heb_ctl_jpn_bsq_tha_tsw_tml_tsn_mnd_xho_bat_swe	-0.892067494720757	-2.17302807718124	0.0323191900207616
361	tha_yor_azi_bem_jav_vie_tag_amr_tig_lit_mol_pan_est_ses_qcu_rom_hin_aeg_anl_knd_mly_gam_ita_mcd_ger_pol_tsw_alb_cic_ukr_por_bam_urd_sod_akn_mao_dut_ben_guj_spa_amh_tml_moo_arw_uzb_fre_cnt_aze_dgb_geo_rus_wly_lda_slo_ven_zul_swt_heb_sid_prs_tur_grk_hau_mnd_tsn_dyu_cze_igb_scr_nor_bat_fin_fbf_glc_ewe_mlt_ind_kor_sun_swe_swa_ctl_bul_hun_eng_jpn_xho_owc_afr_bsq_lat_bos_svk_chh_krd	-0.131263534863873	-0.336487910597429	0.737261050081192
362	mcd_jav_swa_fin_owc_gam_tur_dyu_ben_ses_moo_tag_hau_knd_fbf_bsq_sod_tha_ukr_anl_cnt_yor_afr_vie_est_arw_amh_sun_aze_pan_dut_por_fre_geo_grk_azi_sid_ewe_swe_guj_chh_urd_qcu_cic_ita_zul_akn_scr_rom_tsw_lda_nor_svk_bat_amr_uzb_tsn_alb_mly_rus_xho_eng_lit_swt_igb_heb_dgb_cze_ger_slo_ven_lat_hun_tig_tml_bem_aeg_krd_spa_mao_hin_bos_ctl_prs_ind_kor_mol_mlt_glc_bul_pol_bam_mnd_wly_jpn	0.484863948173081	1.29128228645429	0.19980616927074
363	sun_bem_geo_mnd_knd_hun_bul_igb_ctl_dut_amh_mcd_ukr_pan_ewe_swe_bos_tag_ger_yor_xho_owc_ven_fbf_wly_fre_tig_slo_dgb_urd_swa_ita_grk_ben_bam_pol_anl_tsw_lit_glc_hin_azi_uzb_guj_tml_swt_fin_chh_vie_eng_gam_tsn_prs_bat_jpn_dyu_aeg_kor_mly_afr_est_mao_heb_arw_rus_svk_tha_sod_jav_hau_rom_moo_ses_spa_akn_amr_mol_cic_alb_qcu_cnt_krd_mlt_ind_por_lda_bsq_lat_zul_aze_cze_nor_tur_scr_sid	NA	NA	NA
364	wly_cnt_eng_mcd_cze_tig_lit_swt_dyu_azi_ses_por_bam_sod_yor_zul_uzb_sid_tha_vie_dut_geo_dgb_krd_rom_moo_nor_fbf_alb_kor_knd_aeg_chh_tag_tsw_ger_owc_pan_tur_mlt_fin_rus_amr_aze_tml_heb_mnd_ben_slo_ewe_jav_ind_lda_akn_gam_grk_amh_mly_cic_mao_prs_igb_xho_hau_urd_swa_tsn_qcu_guj_glc_jpn_ukr_bem_lat_bsq_afr_swe_ctl_anl_hun_svk_spa_bul_scr_sun_ven_mol_pol_ita_arw_bos_hin_bat_est_fre	-0.248507221029499	-0.622761095948571	0.534965639481245
365	bam_lit_ita_gam_jpn_tsw_hun_bos_ind_hin_sun_anl_ven_bsq_ctl_pol_hau_tha_owc_aze_fre_spa_mnd_swe_scr_slo_dyu_vie_krd_nor_aeg_afr_grk_cic_guj_jav_glc_tml_fbf_eng_amr_svk_lda_tig_uzb_geo_knd_moo_cnt_rus_chh_azi_mol_fin_yor_bem_mao_cze_ewe_akn_mlt_mcd_xho_urd_alb_tag_prs_rom_wly_ger_bul_qcu_ukr_arw_est_igb_por_ben_mly_pan_bat_zul_swt_heb_lat_sid_tsn_ses_sod_kor_amh_dgb_tur_dut_swa	0.17499772296453	0.437350217697875	0.662871320522421
366	igb_tag_pol_hau_bsq_knd_slo_ger_sun_kor_geo_rom_wly_guj_qcu_ind_bam_tsw_mly_bul_fin_grk_mcd_vie_jpn_akn_bos_afr_swa_prs_ben_xho_alb_yor_fbf_chh_gam_heb_tur_sid_lat_mlt_lda_spa_scr_mol_lit_bat_ses_est_anl_ukr_zul_swe_ewe_por_svk_tig_rus_jav_dyu_hin_sod_hun_cnt_dgb_aze_pan_azi_aeg_tml_cze_mnd_ven_uzb_krd_amr_dut_moo_urd_glc_fre_cic_tha_tsn_swt_mao_ita_bem_owc_eng_arw_nor_amh_ctl	0.316786750768184	0.792685528646487	0.429978598295349
367	azi_dgb_gam_vie_ukr_swa_afr_heb_fbf_lda_rom_owc_amh_pan_slo_dyu_arw_ind_amr_ewe_fre_ben_mao_scr_igb_glc_dut_grk_aeg_nor_rus_xho_ven_zul_hun_svk_fin_mlt_knd_qcu_ses_spa_uzb_geo_swt_jav_ita_mnd_lit_guj_urd_tsn_aze_hin_cnt_por_akn_eng_jpn_wly_anl_hau_cze_swe_tig_chh_prs_lat_bos_tag_tur_sun_bem_bat_cic_kor_sod_tml_est_mol_mly_alb_ctl_moo_ger_mcd_bul_bam_krd_pol_bsq_sid_tsw_tha_yor	-0.114863685033236	-0.272515790609695	0.785829606636795
368	fbf_ukr_bem_anl_prs_swt_bsq_bat_lat_ven_krd_eng_alb_gam_chh_hin_svk_fin_igb_spa_ewe_tsn_dyu_rus_mlt_heb_glc_xho_swa_tur_cze_mnd_ben_zul_est_hun_tml_sun_sod_akn_moo_kor_hau_arw_tsw_nor_ger_lit_tag_cic_bul_swe_amh_guj_jav_grk_ind_ses_por_aeg_qcu_ctl_fre_rom_mol_urd_slo_tha_afr_pan_dgb_bos_amr_owc_sid_geo_azi_scr_bam_lda_yor_tig_mao_mly_wly_uzb_knd_cnt_dut_vie_pol_aze_jpn_ita_mcd	0.0961738791163476	0.224737307986065	0.822676688407295
369	svk_swe_por_cic_swa_akn_lda_urd_uzb_tha_hun_guj_qcu_amr_fre_slo_grk_hau_arw_mlt_wly_ben_tsw_amh_geo_owc_bsq_ewe_vie_scr_aze_aeg_glc_bul_pol_lat_sun_mol_nor_tsn_mcd_tml_chh_sod_tag_krd_alb_jpn_kor_moo_dut_tig_ger_sid_bat_bam_yor_jav_est_ven_ses_zul_ctl_spa_cnt_hin_bem_igb_afr_lit_ita_mao_ukr_rus_bos_xho_rom_prs_azi_mly_mnd_dyu_fbf_pan_heb_cze_tur_eng_swt_gam_dgb_knd_ind_anl_fin	-0.0515708425603785	-0.117961475385547	0.906352584450179
370	ind_ger_ven_krd_mcd_dut_ewe_amh_fre_owc_aeg_bat_kor_hun_ses_sid_svk_lda_geo_akn_spa_dgb_aze_azi_rus_sod_lat_grk_fbf_mnd_bsq_por_tsw_wly_bem_yor_jpn_alb_cze_pol_fin_amr_bul_mol_eng_swe_swt_xho_mao_afr_vie_est_scr_tsn_uzb_mly_lit_qcu_ben_tig_zul_ctl_hin_tur_cic_arw_slo_gam_tml_heb_tag_bam_prs_swa_ukr_dyu_anl_mlt_sun_glc_guj_chh_urd_bos_knd_hau_cnt_ita_jav_igb_moo_rom_nor_tha_pan	0.483204065199653	1.09211463124005	0.27760384335694
371	fbf_mnd_tig_bem_ctl_tsn_bul_arw_ewe_jpn_igb_ita_lat_mcd_swe_nor_dyu_chh_scr_mly_mao_azi_rus_akn_uzb_bos_ven_owc_ger_fre_est_cic_grk_swa_dgb_lda_aze_spa_tsw_fin_lit_aeg_jav_ukr_alb_heb_bam_knd_hun_svk_tha_sod_tml_por_mol_amh_cze_slo_sid_sun_tag_afr_prs_bsq_mlt_swt_bat_wly_kor_urd_hin_anl_qcu_yor_ses_tur_ind_gam_krd_glc_hau_vie_xho_eng_guj_zul_amr_moo_cnt_ben_pan_pol_dut_rom_geo	-0.377274208357748	-0.875304789136399	0.383663136881942
372	qcu_guj_moo_anl_cze_sid_urd_bos_lit_ger_ukr_tag_swe_fbf_kor_owc_tsn_krd_akn_mnd_cic_ewe_amh_mcd_ven_hau_mly_bul_zul_afr_hin_swt_grk_tml_bsq_aeg_swa_ind_arw_alb_bem_vie_prs_mol_spa_fre_sod_tsw_rus_tur_aze_dgb_ses_xho_scr_tig_ben_uzb_chh_tha_slo_dyu_azi_lda_bat_mao_sun_yor_hun_fin_igb_ita_heb_est_eng_mlt_nor_dut_ctl_gam_jav_cnt_wly_lat_geo_jpn_pol_amr_pan_por_rom_glc_knd_svk_bam	1.21066635511884	2.78967006884227	0.00640050215075621
373	mao_lit_xho_ger_lda_hau_glc_nor_mol_fin_urd_fbf_knd_ven_dgb_vie_zul_ses_hun_owc_mcd_hin_chh_pan_dyu_ita_qcu_ewe_mly_ben_sid_tur_swt_cic_aeg_wly_cnt_akn_moo_tml_krd_tsn_ukr_eng_azi_arw_por_tig_rus_alb_swe_bos_bsq_bem_geo_bat_uzb_svk_ctl_guj_amr_anl_bul_gam_amh_scr_aze_rom_mnd_tsw_pol_dut_mlt_swa_cze_lat_spa_slo_sod_tag_ind_afr_grk_kor_yor_jav_bam_sun_tha_fre_igb_est_jpn_heb_prs	NA	NA	NA
374	dyu_pan_chh_rus_geo_gam_wly_mlt_dgb_sod_tag_grk_rom_moo_yor_pol_tsw_prs_mly_zul_ben_bat_jpn_ita_mao_hin_tsn_kor_aeg_ven_swa_hau_guj_urd_amh_tig_bem_lda_sid_ses_igb_swt_aze_mnd_ind_nor_owc_tur_svk_xho_glc_fre_est_lit_anl_ger_ctl_knd_bul_swe_cic_vie_arw_fbf_tml_bam_bos_eng_lat_alb_azi_bsq_spa_slo_cnt_jav_dut_afr_uzb_hun_amr_cze_krd_ewe_akn_mcd_sun_mol_tha_ukr_por_heb_qcu_scr_fin	0.1799573949884	0.459294421792104	0.647094527199335
375	por_zul_arw_tml_chh_afr_ctl_mao_ben_amh_rus_ven_lat_tsn_ind_geo_mly_svk_swe_anl_qcu_cic_hin_krd_mnd_cnt_slo_uzb_ger_dut_tag_wly_tur_alb_gam_tha_bat_urd_bem_akn_aze_ses_ukr_swa_knd_jav_pol_igb_cze_xho_owc_vie_mcd_bam_kor_est_amr_lit_scr_prs_fbf_fre_pan_tig_yor_sid_mol_spa_ita_moo_fin_bul_guj_azi_hau_jpn_sun_rom_dgb_ewe_heb_swt_grk_tsw_lda_bos_dyu_aeg_sod_nor_bsq_hun_glc_eng_mlt	0.737736514875051	1.92153900536125	0.0577257905834762
376	kor_dyu_tig_heb_ctl_prs_swt_fre_grk_cze_sod_ewe_swe_mao_mcd_tha_vie_wly_afr_tag_por_tur_sun_ven_zul_guj_mly_tml_azi_ukr_yor_pol_chh_bat_cnt_jav_fbf_aze_geo_krd_akn_hin_bul_jpn_bsq_amr_igb_cic_fin_arw_ind_rus_knd_moo_nor_hau_lit_bos_qcu_ger_bam_scr_pan_eng_bem_svk_ses_lat_amh_uzb_sid_spa_aeg_hun_mnd_rom_mlt_owc_gam_anl_ita_lda_tsn_urd_slo_ben_mol_dgb_xho_tsw_alb_dut_est_glc_swa	-0.536901772669062	-1.34829760487313	0.180837323484951
377	sun_swa_fre_mao_wly_bam_tha_mnd_mcd_owc_cnt_prs_zul_moo_eng_guj_urd_ben_swe_bem_mlt_rus_tur_lat_hau_akn_jav_afr_aze_hun_tsw_heb_anl_azi_cze_knd_tag_mly_mol_ctl_lda_alb_amr_spa_swt_nor_fin_ses_bul_est_vie_pan_kor_tig_yor_sid_tml_xho_ewe_por_slo_gam_hin_amh_cic_ger_chh_sod_pol_arw_ita_aeg_bsq_tsn_scr_bos_bat_dyu_igb_geo_ven_grk_ukr_dgb_dut_qcu_ind_krd_svk_lit_fbf_jpn_glc_rom_uzb	-0.455604798655943	-1.17644121232985	0.24242111356152
378	ses_jav_por_mol_bsq_wly_mlt_fbf_ita_grk_fin_bam_cnt_aeg_ewe_ger_guj_zul_pan_est_kor_urd_mao_tur_nor_jpn_hin_bem_mcd_bos_chh_lit_lda_ind_arw_tsn_sun_yor_uzb_swe_tag_ben_alb_mnd_swa_pol_eng_aze_dut_sid_ukr_slo_geo_ctl_anl_azi_svk_amh_hau_heb_moo_spa_lat_akn_mly_sod_amr_qcu_cze_dgb_vie_tig_ven_gam_rus_hun_glc_krd_dyu_scr_afr_swt_bat_igb_tsw_tml_cic_owc_xho_knd_rom_tha_fre_bul_prs	0.701992513914408	1.92745446368531	0.0569747929369182
379	wly_nor_kor_scr_moo_dyu_tig_tml_tag_dut_ben_uzb_swe_mlt_tsw_lda_bem_ukr_eng_fin_knd_geo_dgb_pol_igb_hun_mcd_mnd_swt_tsn_ger_hau_svk_bos_arw_jav_glc_lat_est_cic_spa_qcu_mol_amr_anl_amh_hin_ses_pan_jpn_bam_krd_bat_tur_afr_ctl_ewe_guj_mao_slo_por_chh_ind_sun_bul_ita_fre_bsq_cze_aze_aeg_akn_zul_cnt_grk_urd_xho_fbf_azi_tha_prs_heb_sid_swa_rus_owc_mly_rom_alb_yor_lit_gam_sod_ven_vie	0.0968058181456684	0.262266645399908	0.793695933232784
380	cze_est_urd_gam_krd_ben_akn_nor_sid_mao_ger_tsn_aze_tsw_azi_dut_uzb_scr_afr_swt_yor_ctl_mlt_cnt_jpn_dyu_bam_lda_swe_cic_lat_vie_qcu_slo_tag_fin_owc_bul_bos_moo_amh_amr_arw_swa_knd_igb_sod_dgb_tha_prs_mol_heb_svk_ukr_grk_mnd_tig_hau_fre_pol_chh_jav_wly_ewe_mcd_rom_lit_por_spa_ita_ses_hun_bem_tur_ind_ven_bsq_alb_eng_xho_kor_sun_fbf_pan_guj_zul_bat_glc_hin_tml_aeg_geo_anl_rus_mly	-0.234871111583226	-0.537946042031132	0.591899362648608
381	swa_pol_mnd_geo_eng_uzb_svk_scr_tha_prs_mao_por_ger_bat_dyu_bem_moo_dut_cnt_owc_mcd_lit_heb_chh_hun_bul_ewe_hin_jav_ses_sod_amh_urd_zul_xho_ven_cze_spa_mlt_tur_kor_knd_mol_fin_sid_grk_est_tag_aeg_yor_rus_alb_ben_nor_fre_wly_lat_cic_mly_ind_hau_arw_swe_anl_igb_dgb_pan_ctl_sun_azi_aze_ukr_gam_bsq_bos_tig_qcu_amr_krd_swt_tsw_tsn_bam_rom_guj_jpn_ita_glc_tml_lda_vie_slo_fbf_akn_afr	-0.739138446631146	-1.93451797215987	0.0560888802765654
382	hin_dgb_prs_lda_guj_hau_scr_slo_geo_uzb_ewe_fre_sod_fin_spa_ctl_sun_lit_pan_ses_zul_bsq_chh_cze_mcd_cnt_tsw_swt_aze_bem_mlt_tag_hun_ukr_anl_bul_kor_igb_fbf_tsn_eng_glc_ben_cic_yor_ger_dut_nor_pol_urd_swe_mly_mol_tml_est_bam_vie_arw_knd_tha_mao_lat_dyu_tur_grk_ita_heb_swa_xho_alb_jpn_amh_ind_akn_jav_tig_sid_moo_rus_mnd_rom_owc_bat_bos_afr_qcu_amr_wly_azi_aeg_gam_por_ven_svk_krd	-0.384496278645524	-1.04795661387509	0.2973744783042
383	alb_sun_ben_prs_grk_tur_ses_vie_lda_hin_swa_igb_arw_geo_mol_cze_aeg_swe_hun_ven_dut_wly_fin_mlt_guj_eng_akn_jav_ita_heb_fre_owc_amh_ukr_sid_scr_uzb_tig_spa_qcu_aze_lat_mnd_chh_knd_rom_pol_jpn_afr_tsw_mcd_moo_anl_dgb_tsn_nor_svk_bos_dyu_kor_mao_ctl_est_tag_mly_sod_cic_ger_urd_ewe_krd_rus_gam_fbf_bat_tml_lit_cnt_bsq_swt_azi_slo_bul_xho_bem_por_glc_pan_yor_ind_hau_amr_tha_bam_zul	-0.117810395884303	-0.285902813579213	0.77558841633559
384	mlt_glc_tur_xho_ger_rus_bam_igb_grk_zul_amh_cze_guj_hin_alb_spa_swe_sid_tml_uzb_hun_bul_akn_kor_heb_ses_pol_scr_ben_knd_lat_mly_geo_prs_fin_cnt_aeg_est_tsw_qcu_ven_urd_mao_bem_vie_mol_chh_azi_mcd_ewe_sod_arw_ctl_por_nor_jav_dyu_wly_owc_cic_slo_hau_aze_ukr_sun_bat_krd_mnd_anl_lda_amr_svk_swt_pan_swa_tig_fre_rom_dut_tag_afr_eng_ita_bsq_gam_lit_ind_fbf_yor_bos_dgb_tsn_tha_jpn_moo	-0.333976801062902	-0.799161424033504	0.426233157553495
385	akn_moo_swe_pol_tha_tur_lat_ewe_azi_dyu_urd_dgb_lit_cnt_chh_por_bem_hun_swa_tsn_owc_eng_slo_qcu_vie_ind_aeg_tsw_dut_ven_tml_mao_hau_swt_yor_jpn_sod_bat_prs_rus_mnd_spa_mol_pan_scr_fre_grk_aze_zul_glc_bos_wly_cic_afr_ger_est_mlt_hin_ita_uzb_svk_lda_geo_ctl_fbf_krd_arw_nor_amr_ukr_bam_kor_cze_fin_tag_bul_knd_mly_jav_ben_xho_guj_gam_heb_alb_sid_ses_anl_rom_amh_igb_mcd_bsq_sun_tig	0.497115058503845	1.28692176579966	0.201315552743523
386	tag_ita_rus_lat_zul_slo_scr_mlt_ven_lda_owc_tml_mnd_yor_est_dyu_tur_afr_dgb_geo_akn_heb_ctl_anl_igb_bem_qcu_fre_mly_ses_dut_prs_mao_amr_guj_tsn_swe_sod_ind_hau_cnt_swa_tsw_sun_bul_kor_cic_hun_glc_ger_sid_urd_rom_knd_fin_azi_aeg_eng_chh_xho_hin_cze_tha_wly_gam_aze_moo_tig_jpn_mcd_fbf_bos_por_mol_bam_lit_pol_ukr_pan_svk_ben_amh_bat_ewe_jav_arw_krd_nor_bsq_uzb_grk_vie_swt_spa_alb	1.12299084760914	2.69961654918323	0.00824679796606684
387	bat_por_ben_knd_cic_mlt_mol_pan_swe_owc_bos_aeg_spa_ind_eng_yor_kor_ger_lat_rom_ita_lit_grk_geo_mcd_krd_vie_nor_swt_cnt_ses_tur_dgb_anl_prs_cze_swa_tig_alb_xho_ukr_amr_scr_ewe_mly_afr_jpn_tag_mnd_fin_ven_glc_fbf_moo_tsw_fre_hau_zul_aze_hin_arw_slo_ctl_azi_bem_urd_chh_pol_uzb_tsn_dyu_lda_gam_tml_igb_jav_dut_hun_est_tha_guj_mao_sod_bul_sid_bsq_svk_rus_akn_amh_qcu_heb_bam_sun_wly	0.203166992163079	0.470815819662065	0.638874708356811
388	tig_yor_tsn_jpn_bam_aze_dut_cic_swt_sid_ven_ewe_xho_eng_lda_bos_cnt_gam_spa_hau_fin_guj_bsq_moo_dgb_jav_tml_bem_ctl_rus_wly_geo_sod_heb_arw_pol_ita_grk_ben_igb_hun_rom_ukr_knd_ind_alb_tha_zul_sun_nor_scr_mcd_vie_glc_slo_krd_ger_amr_uzb_tag_mnd_akn_mao_azi_swa_tsw_mol_mlt_owc_dyu_lit_hin_por_fbf_svk_anl_kor_afr_bat_cze_ses_qcu_swe_prs_aeg_fre_bul_urd_amh_pan_lat_mly_chh_est_tur	0.300941085028334	0.731828065841995	0.4661136838375
389	hun_urd_amr_chh_gam_knd_swe_lit_dyu_swa_slo_moo_ind_tha_guj_tag_wly_cze_sun_pan_cnt_sod_tsw_xho_dut_pol_arw_lda_tur_bem_alb_bam_jpn_mly_zul_fin_ukr_svk_ben_yor_dgb_kor_swt_bat_geo_bsq_mao_mlt_afr_mol_anl_akn_lat_bos_qcu_uzb_prs_cic_vie_bul_sid_fre_mcd_ewe_eng_aeg_rom_ctl_ses_tig_scr_ita_igb_por_heb_est_hau_fbf_aze_rus_jav_owc_ven_azi_glc_nor_ger_tml_krd_spa_grk_amh_mnd_hin_tsn	0.485512117115724	1.2447102299931	0.216365842588271
390	fin_vie_knd_lit_fre_cic_tsn_chh_lda_zul_igb_guj_tsw_tha_mlt_anl_rom_amr_hun_yor_bam_hin_ses_geo_fbf_glc_sod_kor_tur_amh_mcd_ctl_pan_bat_swa_heb_gam_prs_akn_tml_swe_pol_bem_azi_dgb_mao_ind_mnd_eng_grk_bul_jpn_dut_est_krd_ven_ger_bsq_aeg_swt_ita_spa_scr_owc_wly_lat_tig_cze_moo_ewe_ukr_por_urd_sun_cnt_bos_arw_aze_afr_ben_sid_slo_tag_qcu_jav_xho_dyu_uzb_alb_hau_mly_nor_svk_mol_rus	0.146726613395488	0.330887034035347	0.741474171604454
391	bul_vie_rus_anl_swt_bsq_ukr_tur_ben_swe_xho_tig_dgb_nor_mlt_krd_ses_pol_spa_akn_hau_ger_ewe_alb_ctl_cze_tml_mao_guj_kor_rom_fbf_jav_hin_por_cnt_sid_ven_bem_eng_mly_qcu_tag_svk_est_aeg_chh_lat_fre_swa_mol_cic_tsw_uzb_glc_aze_gam_grk_tha_moo_afr_lda_urd_igb_knd_scr_tsn_sod_bat_slo_prs_bos_lit_owc_amr_zul_ind_yor_ita_dyu_geo_jpn_mcd_pan_sun_fin_heb_arw_wly_hun_azi_bam_dut_amh_mnd	-0.161185073304186	-0.388334406959644	0.698656122991707
392	bat_spa_ukr_vie_ven_mly_amh_mcd_cze_sun_rus_hau_hin_cic_eng_fin_prs_ger_rom_afr_geo_arw_igb_guj_jav_tig_anl_bem_lat_alb_ita_lda_ctl_mnd_ben_por_krd_heb_swa_dyu_sod_knd_bos_scr_kor_mlt_moo_aeg_azi_tml_tag_zul_urd_gam_sid_tsw_grk_aze_bam_qcu_amr_pol_svk_nor_dgb_ind_ses_bul_dut_est_fre_ewe_tur_jpn_glc_wly_akn_mao_pan_lit_hun_swt_xho_owc_chh_uzb_slo_cnt_yor_fbf_swe_tsn_mol_tha_bsq	0.422415786270656	1.0258441450708	0.307625930604861
393	sod_kor_mlt_azi_tml_ctl_prs_eng_alb_bul_zul_slo_hau_anl_qcu_bos_guj_akn_hin_tsw_tur_est_uzb_por_ger_mcd_grk_igb_moo_pol_sid_aeg_dyu_vie_lit_tsn_bem_swa_ben_fin_mnd_cze_ses_bsq_bam_sun_svk_mao_heb_arw_yor_ind_mol_ewe_amr_mly_jav_aze_scr_xho_fbf_glc_urd_tig_bat_wly_jpn_ita_nor_chh_ven_dgb_rom_amh_knd_hun_owc_pan_dut_gam_cic_swe_afr_cnt_rus_spa_tha_fre_lat_lda_swt_tag_geo_ukr_krd	0.304316899217306	0.760907136134596	0.448637542672932
394	ses_tsn_eng_cic_wly_azi_tsw_ben_hau_anl_vie_xho_aeg_bam_yor_mly_mnd_svk_dgb_bul_amr_sid_sun_knd_tml_scr_slo_mcd_tag_rom_cze_guj_ven_mao_bat_lit_dut_zul_uzb_sod_tur_ita_prs_alb_aze_mol_amh_pan_bsq_cnt_hin_ger_ukr_ind_jav_glc_lda_arw_hun_por_est_rus_heb_bos_owc_lat_nor_afr_ewe_spa_tha_fre_swa_pol_akn_jpn_grk_moo_chh_fbf_ctl_urd_geo_tig_bem_swe_gam_kor_fin_dyu_igb_qcu_swt_krd_mlt	-0.0527322273327817	-0.121230059893285	0.903770365245248
395	cnt_ukr_chh_fbf_ita_tag_ewe_aeg_bsq_rom_knd_eng_grk_azi_igb_bam_arw_pan_por_swa_hin_heb_tsn_ses_gam_fre_mol_hau_jav_kor_aze_ind_owc_pol_tsw_swt_krd_lat_akn_guj_hun_amr_yor_anl_cic_moo_wly_mlt_afr_ctl_mnd_mao_sod_dut_geo_sid_lda_swe_prs_scr_nor_bos_xho_bul_fin_tig_slo_urd_tha_cze_spa_est_tur_rus_amh_sun_ger_qcu_ben_dgb_ven_alb_bat_uzb_mly_svk_glc_dyu_jpn_lit_vie_tml_bem_mcd_zul	0.1727665228268	0.390771663054631	0.696859760069719
396	cze_uzb_bul_ita_arw_glc_bam_tur_bat_bsq_hau_cic_dyu_amr_hun_bem_afr_tha_tig_mao_ven_rus_eng_ewe_est_qcu_svk_wly_geo_heb_grk_dgb_mnd_tsw_aeg_lit_tml_ses_kor_zul_fre_yor_spa_lat_tag_xho_mlt_aze_swe_por_knd_ukr_swa_slo_mol_jpn_prs_fbf_pan_anl_amh_cnt_azi_hin_gam_tsn_rom_owc_alb_akn_nor_mcd_guj_scr_sid_vie_jav_dut_igb_sod_ctl_lda_swt_mly_ger_moo_ben_sun_bos_fin_urd_chh_krd_pol_ind	0.621967197709512	1.42074859540486	0.158734067503494
397	mly_mcd_bul_ven_geo_jpn_urd_gam_anl_dyu_lda_ses_wly_bat_swa_afr_xho_zul_igb_svk_vie_ger_owc_sun_uzb_yor_mlt_por_est_sod_aeg_fbf_lit_heb_cic_dgb_tml_qcu_cnt_dut_ctl_tag_tha_ben_scr_chh_fin_bam_pol_swt_prs_azi_kor_hin_guj_nor_mao_knd_krd_mnd_rom_bsq_fre_pan_grk_tsn_ita_tsw_ukr_bos_amh_aze_swe_bem_tur_glc_mol_lat_arw_akn_alb_hun_sid_spa_moo_cze_jav_eng_slo_tig_hau_ewe_amr_rus_ind	0.0616571183865634	0.155862337351028	0.876479353011649
398	knd_jav_tsn_bsq_moo_kor_amr_scr_mlt_mol_fbf_tur_tha_bul_lda_yor_wly_tag_vie_uzb_ven_por_hau_fre_jpn_gam_cic_lat_est_aeg_owc_mcd_sod_swa_pan_ita_lit_ben_chh_anl_spa_prs_dut_ger_azi_dgb_tml_rom_urd_glc_igb_amh_zul_mao_sid_slo_xho_nor_heb_ctl_fin_rus_swt_geo_svk_bos_ses_tsw_qcu_bat_swe_afr_mly_hin_guj_akn_bem_cze_ukr_grk_hun_eng_mnd_sun_ewe_aze_arw_bam_krd_tig_pol_cnt_ind_dyu_alb	0.304845946490604	0.795364636557881	0.428426741880588
399	dut_tig_lit_gam_glc_swt_sod_nor_amh_ger_ita_tsn_hin_bam_guj_scr_hun_krd_mcd_amr_mly_spa_fin_bos_hau_bsq_bat_slo_ven_cze_qcu_uzb_cic_anl_lat_ewe_swa_wly_dgb_azi_ben_aeg_jpn_urd_owc_arw_swe_tur_vie_knd_fre_est_tag_bem_mao_mlt_pan_ind_por_aze_igb_akn_mnd_xho_fbf_moo_svk_jav_geo_ukr_cnt_dyu_grk_ctl_ses_mol_lda_rus_tml_sid_heb_chh_zul_sun_alb_pol_rom_kor_afr_yor_tsw_eng_bul_tha_prs	0.244905220299437	0.626258746300344	0.532679371892111
400	knd_moo_xho_ewe_mao_sod_bem_ita_rus_ses_est_ctl_mnd_slo_dut_grk_ven_ger_vie_hin_prs_geo_akn_tml_ukr_anl_lit_urd_dyu_svk_tha_hun_cnt_tig_cic_igb_swt_afr_arw_kor_alb_owc_spa_eng_sid_qcu_amr_aze_bul_wly_yor_lat_ben_amh_mlt_bsq_chh_heb_cze_glc_rom_aeg_ind_mly_tsw_uzb_pol_bat_swe_bos_por_gam_pan_dgb_azi_mcd_mol_krd_zul_tag_bam_nor_fre_hau_jav_guj_sun_fin_fbf_tur_lda_scr_tsn_jpn_swa	-0.326585934954192	-0.868894447320201	0.387141730298496
401	owc_est_glc_bul_mcd_svk_ven_tsn_bam_cze_por_igb_pan_afr_geo_chh_rom_swt_scr_tha_guj_kor_hun_bem_anl_uzb_krd_ger_wly_slo_knd_ctl_prs_sid_mol_cic_vie_qcu_urd_azi_dut_mlt_dyu_zul_fbf_fre_ben_dgb_swe_tag_jav_lda_hin_ukr_akn_ses_moo_aeg_eng_amr_alb_nor_mly_tig_bsq_mnd_xho_rus_heb_tur_jpn_grk_bat_ind_fin_ita_yor_gam_lit_hau_tml_lat_spa_bos_sun_mao_swa_cnt_sod_arw_amh_pol_aze_ewe_tsw	-0.758738038461451	-2.08931584666907	0.0394100400859215
402	bat_tur_pol_prs_tig_afr_mol_urd_fin_ewe_arw_hau_bsq_fbf_gam_wly_rus_xho_ben_ger_mly_aze_por_dut_mcd_krd_rom_swt_bos_akn_amr_tag_yor_cic_kor_pan_anl_lat_svk_hin_jav_ven_swe_fre_vie_glc_lda_zul_moo_mao_dyu_lit_amh_eng_bam_cnt_ita_sun_sid_uzb_tha_igb_tsw_slo_swa_knd_cze_ind_geo_bul_dgb_est_tml_scr_owc_sod_ukr_tsn_grk_qcu_heb_ses_azi_nor_hun_aeg_alb_spa_chh_ctl_guj_jpn_bem_mnd_mlt	-0.710585435842616	-1.71128630703097	0.0903616721883465
403	por_qcu_aeg_sod_azi_uzb_ctl_fin_bat_tur_rom_tml_ger_moo_lda_hun_glc_ben_cnt_fre_ven_scr_knd_sid_alb_mly_tsw_nor_gam_rus_jav_eng_hin_anl_est_swe_tag_fbf_krd_guj_amr_igb_swt_bam_aze_lat_spa_prs_mol_ita_wly_dyu_dgb_mao_yor_vie_hau_kor_mnd_zul_mlt_sun_cze_jpn_bem_urd_svk_afr_dut_lit_arw_ewe_pol_cic_xho_ind_swa_amh_slo_tig_tha_grk_heb_bos_mcd_owc_tsn_ukr_akn_bul_ses_geo_bsq_chh_pan	0.184362497716638	0.433338773955671	0.665772122646308
404	ger_nor_knd_swt_amr_tur_lda_tml_aeg_dgb_ind_dyu_igb_cic_xho_vie_pol_ses_swa_spa_qcu_dut_ven_uzb_rus_cnt_anl_mly_krd_azi_wly_afr_scr_aze_lit_por_hin_grk_rom_eng_bsq_bat_svk_zul_bam_owc_ewe_guj_sid_heb_glc_hau_fin_fre_gam_akn_sod_mnd_kor_tag_moo_mol_pan_bem_amh_est_cze_jpn_prs_yor_ita_mlt_urd_lat_chh_ben_ctl_mao_tha_geo_tsw_mcd_fbf_sun_tig_jav_bos_arw_bul_slo_hun_tsn_ukr_alb_swe	-0.65813918575084	-1.61506108931562	0.109685218993762
405	tsw_mao_ses_owc_ger_ben_fin_hau_afr_rom_scr_lat_ven_bul_aze_eng_dut_bos_heb_zul_lda_krd_wly_gam_swe_mcd_kor_sod_tsn_guj_urd_cic_chh_amh_aeg_knd_sid_grk_spa_sun_moo_svk_jpn_xho_glc_ewe_slo_prs_alb_pol_ind_fbf_por_azi_mol_bam_bat_amr_mly_hin_anl_dgb_swa_geo_hun_mlt_fre_cnt_bem_igb_yor_cze_vie_qcu_dyu_pan_lit_rus_ita_bsq_tur_mnd_ctl_tml_tag_swt_tha_jav_akn_uzb_tig_ukr_est_nor_arw	-0.568570143322621	-1.47605414550976	0.143307308690109
406	jpn_bul_qcu_tur_prs_tsw_ger_est_ctl_ven_rom_azi_wly_geo_moo_knd_dut_tml_chh_lat_bem_amh_nor_grk_mlt_owc_igb_guj_jav_ita_pan_glc_tha_mol_mao_ukr_sid_mly_cic_aze_gam_bsq_heb_pol_dyu_krd_bam_vie_ben_ind_por_fbf_hin_fin_mnd_swe_akn_cnt_eng_mcd_sod_ewe_ses_yor_hun_urd_swt_fre_aeg_bos_spa_rus_xho_kor_sun_afr_lda_swa_zul_alb_svk_scr_slo_tig_tsn_dgb_anl_cze_bat_amr_tag_arw_lit_uzb_hau	0.422392021175147	0.954484418743807	0.342312905281382
407	ukr_bsq_amr_guj_knd_rom_pan_bam_hau_vie_cic_bos_amh_yor_svk_fre_mao_urd_ita_kor_mly_sid_jpn_arw_geo_nor_est_fin_alb_anl_lat_moo_por_xho_ven_swt_bul_lit_rus_spa_tag_dyu_ses_swe_grk_azi_ger_tur_sod_krd_tsn_chh_pol_tml_eng_lda_zul_igb_mol_bem_ben_bat_owc_mcd_ewe_swa_cnt_aze_mnd_cze_dut_tsw_ctl_tha_qcu_wly_tig_akn_ind_slo_heb_prs_mlt_dgb_hin_gam_scr_aeg_fbf_glc_sun_jav_afr_hun_uzb	0.558039191165878	1.29745114686729	0.197685202655836
408	sid_ben_lat_chh_knd_prs_owc_uzb_spa_mly_xho_hin_por_krd_azi_gam_rom_sun_afr_aeg_alb_swt_glc_jav_scr_hau_geo_moo_fre_guj_tsn_eng_mao_svk_urd_sod_swa_wly_swe_mol_akn_amr_rus_zul_ses_lda_tag_ita_anl_vie_tig_jpn_dyu_tml_mlt_bam_cnt_dgb_dut_fbf_bsq_heb_qcu_cic_fin_ven_tha_pol_pan_aze_bem_kor_yor_tsw_est_grk_tur_slo_bos_ind_bat_ger_mcd_hun_arw_bul_igb_amh_cze_ukr_ctl_nor_lit_ewe_mnd	-0.00708976979229553	-0.0158295220684764	0.987404306139606
409	sun_glc_hun_tsw_amr_qcu_geo_mnd_krd_bul_bos_moo_prs_tml_rus_fbf_uzb_ind_hin_pol_por_urd_mcd_ven_cnt_spa_kor_zul_ewe_bat_dgb_owc_arw_wly_tha_swt_gam_yor_aeg_swe_ctl_dut_mol_knd_cic_aze_fre_eng_sid_heb_dyu_mly_azi_ita_lat_ukr_rom_pan_hau_anl_igb_afr_bem_fin_bsq_tsn_est_svk_guj_lit_tur_xho_sod_slo_ben_scr_grk_alb_mlt_cze_nor_lda_jav_swa_tag_ses_vie_mao_chh_amh_jpn_ger_akn_tig_bam	0.184329642475025	0.444196610270023	0.657932344023339
410	fre_tag_geo_tsn_lat_mnd_eng_dut_bos_por_swe_alb_tsw_svk_nor_lda_amr_bam_arw_anl_chh_scr_tha_hau_dyu_fin_afr_ben_lit_gam_mao_urd_ctl_krd_tur_grk_mol_ukr_tig_uzb_sid_sod_heb_pol_slo_guj_pan_vie_jpn_mlt_ses_jav_ewe_ita_cnt_knd_akn_bsq_mly_ven_swt_azi_cic_spa_kor_igb_rus_bem_bat_amh_glc_bul_qcu_aeg_xho_hun_zul_mcd_fbf_sun_owc_aze_rom_ind_cze_dgb_yor_est_swa_prs_wly_ger_moo_tml_hin	-0.182702380581826	-0.411288386332034	0.681807335330756
411	gam_spa_guj_rom_urd_prs_por_heb_glc_wly_dgb_hin_qcu_est_dyu_alb_knd_hun_ind_aze_krd_mcd_cze_owc_anl_ita_fre_vie_xho_bul_rus_cnt_sun_mlt_eng_fbf_amr_lda_swe_aeg_sid_pan_mnd_swa_pol_grk_tsn_tag_ven_bam_moo_uzb_azi_scr_ses_chh_swt_ger_igb_geo_amh_mao_kor_jav_bat_jpn_bos_tsw_zul_ukr_lat_ewe_cic_tha_bsq_nor_hau_tur_tml_arw_mol_bem_fin_ctl_svk_yor_dut_sod_slo_lit_mly_akn_afr_ben_tig	0.610929541393832	1.40846312957244	0.162328395532059
412	dyu_est_lit_hau_ind_sod_hin_grk_heb_mao_lat_ger_arw_swt_ven_ben_mol_hun_slo_ctl_tig_scr_geo_cic_mly_sun_bem_chh_fin_glc_tha_bat_xho_igb_uzb_ses_cze_rom_svk_jpn_mnd_pol_aeg_ita_tag_aze_afr_mcd_mlt_dgb_por_fre_alb_guj_jav_akn_swa_cnt_amh_rus_bam_swe_ewe_krd_pan_yor_qcu_gam_bul_owc_urd_tsn_moo_ukr_knd_prs_fbf_wly_amr_sid_zul_tur_eng_bos_nor_spa_dut_azi_kor_lda_tml_tsw_vie_anl_bsq	-0.677398313215734	-1.81978781535501	0.0720084883118293
413	bos_heb_bat_igb_gam_geo_lat_chh_pan_tha_moo_hin_pol_mol_fin_slo_tsw_fre_swt_qcu_ctl_dut_dyu_akn_sid_spa_aze_bul_bsq_mao_nor_lit_alb_mly_vie_sun_amr_rus_grk_knd_ben_krd_cnt_uzb_afr_azi_ind_bam_sod_svk_mlt_hun_tur_wly_tig_owc_anl_glc_arw_rom_dgb_jpn_urd_yor_por_est_bem_zul_hau_scr_amh_ukr_tag_ita_lda_ger_ses_mcd_kor_cze_swa_aeg_mnd_ewe_tml_xho_cic_swe_eng_fbf_prs_ven_jav_guj_tsn	-0.651002977135996	-1.6886609982711	0.0946348996096555
414	hun_ses_rom_urd_bat_knd_prs_hau_igb_tig_akn_est_grk_jpn_guj_mao_sun_tml_scr_tha_xho_mcd_bsq_mol_hin_aze_aeg_mlt_pol_swe_amh_ind_moo_ukr_tsn_fin_uzb_bem_rus_ewe_ita_glc_swa_eng_dyu_mly_spa_ven_cnt_slo_fre_azi_pan_tur_gam_mnd_jav_por_tsw_ger_yor_arw_vie_lda_swt_cic_owc_nor_amr_bul_lit_qcu_sid_anl_svk_dgb_fbf_kor_bam_heb_ctl_bos_krd_alb_wly_chh_afr_ben_zul_dut_tag_sod_cze_lat_geo	0.176534516694191	0.404800501582566	0.68655373113158
415	chh_azi_geo_owc_anl_xho_kor_arw_mlt_bul_tha_mcd_hin_afr_ewe_igb_gam_tml_tur_heb_swe_guj_aze_swt_cnt_wly_jpn_vie_rom_knd_ses_lat_ven_aeg_grk_mol_prs_ind_mly_qcu_alb_pol_ctl_yor_zul_hau_scr_spa_urd_tag_fbf_ben_ita_amr_fre_uzb_tig_sun_sod_ger_pan_akn_dgb_svk_tsn_bos_amh_moo_cic_dut_por_lda_bem_bam_lit_swa_est_eng_nor_bsq_fin_slo_dyu_rus_hun_jav_krd_glc_sid_tsw_bat_ukr_cze_mao_mnd	0.119038947596908	0.271667487289372	0.786479857793357
416	pan_igb_guj_rus_heb_lat_cic_afr_sun_fin_tur_nor_hau_chh_tsw_alb_moo_aeg_qcu_hin_kor_tsn_swt_pol_aze_arw_cnt_knd_ita_swa_bul_bos_ctl_swe_ses_urd_lit_mcd_scr_hun_ben_ewe_owc_mlt_bat_gam_azi_dut_xho_sod_bam_dyu_svk_lda_fbf_zul_amh_amr_tig_krd_fre_tha_bsq_cze_dgb_geo_est_slo_bem_mol_mnd_tag_grk_eng_mao_ukr_tml_yor_akn_uzb_anl_vie_jpn_spa_ven_prs_sid_jav_glc_ger_rom_mly_wly_ind_por	-0.433536561069754	-0.977018197235013	0.331094781521278
417	lit_jav_krd_swe_sun_cic_anl_tig_zul_eng_ita_por_ukr_tha_mnd_moo_mlt_ctl_spa_ses_vie_tur_bem_grk_azi_tml_hau_akn_prs_ewe_cze_slo_mao_ger_mol_afr_ind_cnt_amr_hun_tsn_hin_scr_fin_aeg_bsq_igb_rom_owc_mcd_dgb_fre_dyu_lda_glc_tag_geo_guj_aze_wly_qcu_heb_uzb_yor_sod_bos_dut_chh_fbf_bam_gam_svk_urd_mly_knd_pol_alb_sid_bat_lat_amh_xho_pan_ben_tsw_swt_ven_swa_est_kor_arw_rus_jpn_nor_bul	-0.359399727459535	-0.864841023644867	0.389351389727449
418	cze_tsn_dut_ben_bul_bat_bem_hun_arw_amh_swt_tml_mnd_amr_sid_xho_eng_aeg_glc_wly_ses_dyu_qcu_nor_fbf_anl_lda_fin_uzb_slo_hau_prs_vie_urd_ger_sun_bam_mlt_mol_zul_chh_moo_knd_owc_pan_swe_ukr_spa_est_ctl_dgb_aze_geo_ven_yor_hin_rus_swa_lat_alb_gam_igb_tsw_jpn_mao_scr_por_cnt_tig_cic_rom_jav_bos_akn_ind_azi_svk_afr_tag_heb_ita_lit_sod_pol_fre_tur_bsq_guj_ewe_tha_kor_krd_grk_mcd_mly	-0.043266611107646	-0.0984118341199008	0.921817080730477
419	ukr_rom_ses_moo_ctl_geo_ewe_sod_slo_tsn_kor_ita_pan_ven_tig_arw_tha_heb_bul_xho_chh_owc_hun_yor_glc_qcu_pol_est_cic_knd_bos_por_igb_cnt_hin_fre_lit_azi_tsw_sid_jav_mnd_guj_lda_vie_mcd_sun_aeg_ben_mlt_tml_dyu_nor_svk_scr_aze_bem_tur_wly_alb_afr_hau_swa_akn_ind_rus_eng_mao_jpn_krd_fin_anl_zul_uzb_spa_ger_gam_prs_bam_mol_bsq_lat_swt_amh_grk_swe_dgb_cze_amr_dut_mly_urd_tag_fbf_bat	-0.134422143604665	-0.305151264698044	0.760932853410569
420	krd_jav_qcu_ven_moo_scr_uzb_geo_ind_lit_cic_cze_lat_bul_tur_por_ita_sun_ukr_mao_amr_mcd_spa_mlt_nor_eng_igb_ben_akn_azi_ger_cnt_vie_bem_kor_bos_aeg_dgb_swe_slo_rom_bam_fbf_amh_urd_glc_zul_tml_knd_ewe_aze_swa_xho_tag_pan_ses_grk_gam_jpn_wly_dut_hau_mnd_bat_afr_est_chh_prs_mol_anl_owc_fre_swt_hin_mly_dyu_sod_bsq_guj_pol_hun_alb_rus_yor_tsw_fin_lda_tha_svk_tsn_ctl_sid_arw_tig_heb	-0.440369052370076	-1.00620692784015	0.316926896350811
421	owc_sun_tml_dgb_slo_tsn_moo_gam_mly_ita_tag_lit_grk_ukr_bam_qcu_ctl_scr_swe_ewe_spa_aeg_cic_fre_ven_est_ses_fin_bem_tur_bat_sid_alb_afr_jpn_ind_mnd_pol_swa_arw_swt_amr_heb_glc_krd_sod_wly_vie_pan_chh_amh_dyu_ben_mcd_ger_bos_jav_hin_azi_prs_xho_hau_hun_rom_geo_mao_akn_tig_aze_por_igb_urd_dut_zul_rus_kor_cnt_knd_anl_uzb_mlt_mol_tsw_fbf_eng_tha_cze_lda_bul_bsq_lat_yor_svk_guj_nor	0.646278898722486	1.71965274358207	0.0888220141414181
422	mlt_sod_swt_glc_ben_akn_tig_bos_slo_ita_prs_bem_anl_cnt_tur_ukr_swa_yor_amr_arw_cze_kor_fbf_ses_jav_sid_gam_spa_swe_grk_pan_eng_zul_ind_aze_uzb_ctl_mnd_mao_bsq_heb_dut_cic_afr_wly_tag_xho_hau_ger_azi_rus_urd_nor_chh_fre_lda_mol_bam_igb_jpn_amh_vie_qcu_sun_krd_ven_por_svk_dgb_fin_lit_rom_dyu_mly_bat_tml_tsw_alb_tha_tsn_bul_scr_knd_geo_moo_hun_mcd_owc_aeg_lat_hin_ewe_est_pol_guj	-0.886843985733435	-2.04924855888257	0.0432545373577748
423	kor_grk_tsw_sod_geo_scr_tag_aeg_cze_mcd_swa_pan_lat_aze_ukr_svk_slo_bam_mnd_jav_owc_guj_spa_alb_amh_ben_knd_nor_igb_ind_vie_afr_dgb_cnt_wly_azi_akn_sun_anl_bsq_zul_bul_swe_mly_fre_ctl_eng_hau_rus_hin_fin_ger_heb_chh_glc_bat_bem_por_rom_dut_arw_sid_lda_ewe_tml_yor_prs_tur_est_swt_jpn_cic_dyu_pol_moo_gam_ita_tsn_mol_lit_fbf_uzb_xho_krd_tig_mao_mlt_amr_bos_ses_tha_qcu_urd_ven_hun	-0.445164618784265	-1.03206801604386	0.304716760093406
424	ger_pol_grk_hin_moo_igb_spa_yor_por_mly_est_zul_swt_qcu_ben_bul_dgb_azi_rom_ses_svk_owc_slo_mol_ctl_vie_tha_ukr_heb_sid_chh_scr_mnd_akn_sod_ven_fre_dut_eng_hun_fbf_aeg_xho_bat_cze_mlt_dyu_lda_tag_sun_prs_krd_guj_bos_tsn_jav_nor_alb_pan_fin_rus_wly_anl_bam_tur_ita_gam_amr_kor_cic_tig_jpn_hau_bem_mcd_lit_tsw_urd_bsq_knd_geo_afr_ind_aze_cnt_lat_swe_uzb_amh_arw_mao_glc_swa_tml_ewe	0.0386896728330205	0.0899215491630513	0.928542934954917
425	hau_sid_bam_fre_bos_glc_fin_lit_ukr_tsn_ita_kor_anl_sod_chh_afr_aeg_urd_swa_rom_nor_zul_tml_spa_est_ctl_fbf_pol_eng_krd_igb_bem_gam_hun_mnd_ven_dgb_xho_cnt_mol_slo_tig_cze_aze_por_tsw_knd_lat_rus_owc_tag_amh_bsq_guj_pan_jav_swe_ses_jpn_dyu_heb_uzb_arw_ind_dut_geo_ben_wly_amr_hin_tur_svk_tha_grk_akn_sun_scr_yor_lda_vie_swt_qcu_ger_cic_azi_mly_moo_bul_prs_mlt_bat_mao_mcd_ewe_alb	0.285412628115914	0.735910269224784	0.463637385890253
426	lit_svk_hau_tha_scr_krd_tig_mlt_amh_lat_ben_pol_fre_akn_guj_gam_sid_ctl_aeg_rom_pan_mol_anl_lda_sun_mnd_owc_ind_azi_chh_tag_vie_afr_ses_spa_igb_tur_moo_ven_cic_hin_swe_mcd_est_ita_mly_qcu_ewe_glc_jav_swa_aze_tsw_bam_ger_tml_wly_dgb_rus_uzb_slo_fin_jpn_amr_por_swt_sod_kor_bat_nor_urd_cnt_knd_alb_geo_mao_arw_bul_hun_eng_yor_zul_fbf_grk_dyu_prs_bem_tsn_heb_bsq_ukr_bos_cze_xho_dut	0.0764029424485504	0.180545544741523	0.857117156027817
427	mlt_afr_nor_tml_rus_lda_ses_ctl_fin_yor_alb_krd_aze_uzb_amh_ben_ewe_swt_tsn_dut_pan_jpn_zul_azi_anl_swe_hun_qcu_glc_mao_bam_mly_slo_tig_hau_aeg_tha_prs_ita_bat_bos_geo_cnt_ukr_akn_urd_tag_cze_arw_hin_moo_spa_swa_tur_ven_rom_pol_scr_vie_ind_mcd_lat_sod_mol_sun_fbf_dyu_chh_fre_heb_bem_amr_tsw_dgb_lit_ger_mnd_gam_bsq_sid_kor_est_guj_owc_igb_cic_grk_bul_por_wly_svk_knd_jav_xho_eng	0.339108878275161	1.11504506533338	0.267704246240683
428	ger_bos_rom_hau_tag_prs_gam_ctl_jpn_tur_moo_fre_fin_mao_zul_sod_pan_krd_geo_mcd_est_qcu_mnd_sid_vie_ukr_igb_glc_grk_ben_akn_jav_eng_alb_rus_mly_lat_pol_scr_mol_ewe_dgb_amh_afr_tsn_tha_nor_kor_por_bsq_bul_ven_owc_ses_swt_ita_bam_aze_swa_dut_hun_wly_azi_tsw_knd_dyu_cic_tml_lit_svk_guj_cnt_urd_uzb_cze_heb_swe_slo_fbf_bem_mlt_arw_lda_chh_sun_aeg_anl_amr_bat_tig_xho_spa_hin_ind_yor	-0.35668897575869	-0.829220465206527	0.409102960718946
429	akn_bsq_xho_vie_jpn_rus_ita_fre_ger_bos_mcd_alb_mnd_aze_hin_qcu_krd_prs_tig_dyu_svk_nor_tsw_lat_aeg_pan_ukr_tsn_tha_lda_kor_amh_rom_dgb_zul_mlt_mol_tag_moo_tml_cze_sun_swt_hau_ind_swe_ses_mly_ben_mao_anl_fbf_chh_swa_spa_sid_afr_ewe_igb_gam_owc_pol_arw_jav_fin_amr_ven_guj_hun_yor_heb_lit_bat_cnt_cic_eng_bul_wly_bam_slo_tur_geo_bem_sod_knd_grk_urd_scr_ctl_est_por_glc_dut_uzb_azi	-1.26699221859032	-3.35808941786351	0.00113870896391313
430	sun_mlt_jav_qcu_bsq_nor_kor_swa_ben_ewe_geo_fbf_tml_ven_urd_arw_mcd_svk_ukr_amr_afr_scr_mly_hun_dyu_jpn_por_chh_vie_guj_ita_lda_sod_hau_tig_spa_sid_bos_tag_dut_yor_heb_alb_igb_ind_lit_uzb_tsn_mol_tha_pan_mao_amh_cic_slo_aeg_mnd_bul_ger_akn_glc_rus_krd_cnt_wly_rom_xho_anl_swe_azi_aze_tsw_dgb_fre_eng_bem_grk_tur_est_hin_bam_prs_cze_ctl_pol_gam_bat_moo_lat_swt_fin_zul_owc_knd_ses	-0.189163588145965	-0.484099544022151	0.629453278771458
431	glc_ewe_rom_sun_mnd_bos_tsw_mlt_scr_ind_lit_amr_krd_kor_aze_tha_swt_swe_dgb_bat_slo_sid_ctl_mao_akn_fbf_mcd_chh_afr_sod_ger_wly_tur_owc_swa_ven_dyu_arw_bul_geo_uzb_tsn_ita_knd_jav_fre_tml_moo_est_qcu_prs_gam_igb_lda_ses_nor_dut_ukr_xho_pol_ben_cze_alb_anl_bsq_hun_hin_cic_spa_aeg_azi_cnt_amh_svk_guj_vie_tag_lat_heb_yor_rus_fin_jpn_eng_por_zul_tig_mol_pan_urd_mly_bem_grk_bam_hau	-0.36059439303241	-0.856481631143388	0.393932938625268
432	glc_sid_rom_urd_amh_fin_prs_lit_tha_mly_igb_aeg_tur_sun_por_tsn_mao_chh_uzb_wly_kor_knd_anl_yor_ven_cnt_grk_fre_azi_bos_nor_bam_jpn_aze_eng_bsq_guj_ewe_swe_ita_tsw_rus_bem_afr_qcu_akn_sod_lat_hau_bul_swt_cic_ctl_geo_dut_dyu_alb_hin_gam_pan_lda_cze_ger_ben_dgb_zul_ukr_jav_tig_krd_amr_est_mnd_scr_mlt_moo_mcd_arw_bat_pol_mol_swa_ind_slo_heb_ses_tml_xho_tag_svk_hun_owc_fbf_vie_spa	0.0353581441288373	0.0811118083472794	0.935527338372791
433	hin_ukr_mao_ita_alb_yor_amr_tha_dut_bam_tur_tag_hau_pan_fin_gam_guj_urd_scr_mol_azi_rus_xho_swa_ben_ger_arw_mlt_heb_anl_svk_slo_owc_lat_cze_lit_swt_ses_glc_ven_eng_akn_amh_jav_lda_pol_grk_igb_bat_mcd_spa_bem_cnt_prs_knd_ctl_swe_aze_afr_bul_bos_vie_por_sid_jpn_chh_hun_dgb_tml_ewe_uzb_geo_mly_zul_fbf_aeg_moo_krd_ind_kor_wly_tsw_nor_rom_fre_sun_dyu_est_cic_bsq_qcu_mnd_sod_tsn_tig	0.576747400438981	1.29049639389724	0.200077581801637
434	cze_lit_aeg_ses_wly_anl_bsq_krd_fbf_tml_xho_rus_knd_ven_bul_vie_bos_tha_heb_grk_ita_tur_ind_svk_lda_bem_gam_sun_mcd_urd_pan_mly_spa_swt_scr_chh_mlt_hin_afr_akn_glc_dyu_hun_aze_fre_bat_dgb_azi_alb_sod_ctl_swe_bam_tsn_uzb_igb_prs_geo_qcu_amr_lat_mao_cic_yor_moo_nor_zul_slo_mnd_ukr_guj_jpn_tag_hau_tig_ger_sid_pol_est_owc_por_amh_fin_kor_swa_rom_mol_jav_ewe_dut_cnt_eng_tsw_ben_arw	-0.382947588039245	-0.985822514535038	0.326778066339199
435	ven_lda_bos_mol_rus_ses_mnd_spa_svk_gam_slo_prs_heb_chh_cic_dgb_afr_alb_eng_arw_azi_aeg_mao_ind_grk_dut_mcd_mlt_ger_ewe_tsn_ita_knd_fre_wly_anl_bem_bam_xho_hun_hin_ctl_igb_geo_mly_cnt_swt_qcu_swe_pan_hau_jav_sid_yor_amh_cze_guj_dyu_por_tig_bul_tag_urd_fbf_bat_zul_fin_scr_amr_krd_swa_aze_bsq_tha_rom_moo_nor_akn_owc_sod_vie_lit_kor_uzb_pol_jpn_tsw_sun_ukr_ben_tml_glc_lat_tur_est	-0.16414327532184	-0.41419682240297	0.679683719170963
436	dgb_bul_chh_sod_lit_swa_sun_ven_scr_ewe_yor_urd_akn_fin_mnd_lat_mcd_amr_cic_fbf_azi_est_heb_bem_ses_alb_swt_sid_tag_ind_mol_ben_geo_por_mao_nor_krd_arw_svk_vie_tur_wly_moo_slo_cze_afr_guj_ita_grk_spa_hin_fre_swe_eng_bsq_pol_tig_amh_lda_hau_ukr_cnt_xho_kor_bos_ctl_igb_owc_tsw_pan_rom_qcu_knd_gam_mlt_anl_aeg_jpn_bam_hun_dut_jav_zul_tml_glc_aze_rus_tsn_ger_mly_uzb_prs_dyu_tha_bat	0.12209753197631	0.281077410739922	0.779275426913527
437	bat_mol_glc_prs_mnd_tsw_wly_moo_igb_bam_anl_geo_amh_bsq_dgb_bul_grk_ses_sod_scr_gam_mly_ben_dyu_afr_knd_amr_fre_hun_krd_azi_pan_akn_alb_tsn_swt_swa_yor_qcu_mcd_eng_vie_uzb_jpn_mao_por_swe_ctl_owc_xho_heb_zul_sun_spa_kor_nor_jav_slo_tig_hin_tag_cic_aze_cze_urd_ukr_hau_tha_arw_tur_bem_cnt_est_ind_rus_guj_lda_chh_dut_sid_fbf_ven_tml_rom_ewe_svk_bos_lat_lit_fin_aeg_mlt_ita_pol_ger	0.306766187015358	0.800023235970612	0.425736176514056
438	mly_vie_lit_grk_cic_swt_rom_bat_bam_tsw_tur_pan_mnd_zul_tag_prs_knd_mcd_ita_nor_glc_jpn_ven_anl_krd_kor_azi_rus_hau_ger_gam_bul_tsn_alb_por_ctl_akn_mlt_moo_chh_xho_tig_geo_sid_urd_cnt_tml_bos_owc_bsq_dyu_guj_tha_pol_jav_amh_afr_cze_ukr_scr_bem_aeg_sod_heb_swa_hun_mol_ind_est_aze_fin_mao_sun_arw_eng_dgb_fbf_hin_ben_amr_slo_lda_ses_dut_svk_swe_qcu_yor_wly_uzb_spa_fre_igb_lat_ewe	0.427627678085882	0.982001871605258	0.328646726634808
439	pol_cze_lit_ita_ind_sun_tsn_amh_kor_mao_sod_bem_vie_arw_nor_cic_mnd_svk_spa_knd_bul_fbf_aeg_azi_slo_bos_fre_moo_pan_rus_guj_sid_fin_bsq_owc_tag_dgb_anl_lat_eng_ukr_zul_hin_swt_tig_geo_dyu_yor_mly_qcu_mol_ses_gam_xho_dut_heb_bam_est_scr_uzb_urd_prs_lda_ven_hau_swe_jav_krd_tml_igb_por_tur_hun_mlt_tsw_ewe_ben_mcd_aze_bat_wly_rom_amr_ctl_cnt_chh_akn_glc_swa_afr_jpn_grk_ger_alb_tha	-0.0551549680046363	-0.124692512519688	0.901036116232213
440	aeg_yor_moo_ses_zul_hin_bat_igb_tml_uzb_bos_ven_tig_bsq_cic_grk_ewe_bam_por_arw_dyu_anl_svk_urd_mlt_azi_mol_guj_gam_aze_rus_geo_ctl_ukr_chh_swe_xho_tag_swt_prs_spa_sid_eng_sod_pan_fbf_bul_amh_bem_mnd_tha_fre_owc_scr_fin_heb_hun_pol_jav_hau_cze_rom_afr_dut_qcu_ben_cnt_mao_vie_mly_dgb_amr_nor_akn_slo_tsn_lat_wly_tsw_jpn_glc_mcd_lda_tur_kor_krd_alb_swa_ind_sun_ger_ita_est_lit_knd	0.699179569742141	1.84940720514338	0.0675752916709352
441	lit_tag_glc_eng_guj_hau_bam_yor_tsw_tml_ind_ewe_tur_svk_cic_fin_gam_fre_igb_ita_lda_hin_scr_alb_hun_owc_jpn_sun_qcu_cnt_amr_sid_aze_slo_uzb_chh_ses_mlt_rus_dyu_knd_mnd_cze_rom_mcd_est_bat_spa_ben_tsn_dgb_sod_arw_urd_kor_krd_ukr_zul_wly_bsq_geo_swe_bem_heb_akn_grk_azi_afr_pol_prs_lat_bul_ven_tha_swt_pan_mao_aeg_por_dut_tig_mly_jav_fbf_nor_xho_moo_mol_amh_ger_swa_vie_anl_ctl_bos	0.952223596419821	2.54773186936418	0.0124827059780289
442	swa_ewe_bat_lit_amh_mlt_prs_fin_ger_tur_guj_jpn_dyu_bul_pol_mnd_fre_amr_por_ind_tsn_uzb_zul_hau_tag_tsw_rus_akn_tha_bam_grk_svk_yor_ukr_scr_gam_sid_glc_jav_geo_hin_wly_aeg_eng_hun_vie_aze_ben_heb_pan_sod_slo_xho_kor_qcu_arw_bem_tig_mly_lda_bos_spa_owc_nor_ctl_swt_lat_ses_fbf_dut_mol_cnt_dgb_krd_ita_mcd_azi_alb_urd_cze_igb_sun_swe_moo_mao_rom_ven_knd_afr_cic_chh_anl_est_tml_bsq	-0.266243359362087	-0.654890614584953	0.514154706600977
443	tha_akn_ben_swe_mnd_pan_grk_hun_jav_tur_bem_uzb_mcd_anl_guj_ewe_spa_lat_hin_vie_mao_pol_fre_ind_scr_alb_sun_cze_geo_tag_mly_est_ita_bam_qcu_glc_knd_moo_ger_rus_fin_tsn_cnt_urd_owc_tig_eng_amr_dyu_aze_sod_por_bsq_sid_mol_tml_yor_nor_tsw_svk_swt_ukr_chh_kor_hau_zul_heb_prs_slo_cic_bat_bul_fbf_amh_swa_afr_xho_mlt_igb_bos_dgb_ctl_lda_ses_azi_ven_rom_lit_arw_jpn_krd_aeg_dut_gam_wly	-1.05469349881313	-2.62878991845613	0.010025786354647
444	akn_slo_rus_anl_tsn_sun_ctl_tml_knd_hin_mao_aeg_guj_urd_lda_dgb_pan_mol_sid_yor_swe_ger_fin_arw_lat_geo_tur_cnt_ses_azi_dut_gam_ita_hau_sod_svk_mlt_alb_cze_moo_aze_ind_spa_glc_igb_tig_xho_prs_hun_swa_jpn_cic_tha_scr_mcd_heb_rom_owc_ewe_bam_zul_lit_krd_tag_ukr_tsw_uzb_dyu_swt_est_amh_por_pol_nor_wly_chh_ben_mly_kor_ven_bem_fbf_qcu_jav_grk_eng_bul_mnd_fre_bsq_vie_bat_amr_bos_afr	0.266904535896837	0.6184719963992	0.537776092321074
445	kor_tig_tha_sun_bos_bsq_rus_jav_vie_zul_glc_wly_urd_tsn_fin_scr_mly_lat_owc_bem_cze_geo_spa_yor_cic_mol_fbf_swt_ses_aeg_bul_moo_est_ewe_dyu_qcu_ger_tsw_hin_sid_eng_igb_ita_sod_hun_afr_chh_svk_nor_krd_aze_tag_alb_prs_pan_bam_akn_azi_xho_fre_gam_mcd_hau_pol_uzb_swe_lit_bat_amr_amh_lda_heb_slo_jpn_guj_grk_ind_ctl_ben_anl_mlt_dut_por_mao_swa_ukr_dgb_mnd_tur_tml_cnt_arw_knd_ven_rom	-1.12848552098352	-2.76030839477431	0.0069562076135484
446	svk_mao_mlt_lda_tur_urd_igb_scr_xho_eng_tha_geo_bat_aeg_fre_tig_yor_jpn_nor_cze_vie_bos_dut_knd_amh_ukr_tsn_bsq_dgb_jav_ind_bul_sid_lit_cic_chh_bem_dyu_slo_lat_guj_swe_ewe_tsw_hin_fbf_ses_amr_akn_rus_arw_mcd_est_por_anl_prs_heb_sun_ben_spa_kor_mol_moo_pan_wly_zul_mnd_fin_mly_grk_swa_ger_bam_tml_ita_krd_glc_rom_owc_gam_cnt_qcu_tag_afr_hun_sod_uzb_pol_ven_aze_alb_hau_swt_ctl_azi	0.116010301170218	0.296097848191173	0.767815534911659
447	moo_uzb_tag_rom_mcd_sid_knd_mnd_mly_grk_jav_guj_wly_bat_bsq_hun_dut_heb_pan_ukr_tsw_igb_zul_owc_geo_mao_bos_xho_gam_aeg_lat_chh_prs_bem_sun_aze_alb_swt_ben_cnt_amr_pol_sod_rus_dgb_arw_spa_afr_ind_akn_ctl_fre_mlt_lda_jpn_cze_swa_scr_fbf_nor_cic_yor_dyu_swe_bul_ger_urd_ewe_ita_lit_eng_vie_fin_hau_tml_tig_por_svk_bam_est_amh_tha_kor_ses_tsn_slo_mol_glc_tur_hin_krd_azi_ven_qcu_anl	0.534691918211545	1.27242821132619	0.206393179174575
448	swa_slo_qcu_mol_knd_ctl_alb_mao_hau_heb_sod_ind_fbf_tsw_dgb_tml_tha_ben_arw_anl_mcd_geo_kor_krd_vie_fin_xho_cze_hun_ukr_lit_mlt_aze_azi_tag_mnd_jav_rus_uzb_pol_cnt_bos_dyu_igb_rom_moo_guj_glc_sid_lat_wly_bsq_mly_tig_lda_scr_amh_owc_est_bem_chh_prs_afr_spa_pan_dut_tsn_ses_zul_ven_ewe_urd_akn_fre_bul_sun_aeg_bat_swt_gam_tur_swe_svk_eng_hin_nor_yor_grk_por_amr_bam_jpn_ger_ita_cic	-0.965138997031774	-2.51600266506853	0.0135835710087631
449	ita_tsw_yor_arw_heb_prs_uzb_pol_owc_ven_mao_tig_rom_sun_nor_cic_afr_svk_qcu_swe_mcd_urd_mly_guj_gam_bam_swt_aeg_vie_bsq_ger_hau_ukr_knd_scr_glc_dgb_dyu_grk_hun_jav_lda_ctl_bos_cnt_mnd_fin_rus_lit_ses_eng_jpn_geo_tur_hin_bem_moo_amh_xho_chh_ewe_azi_pan_ind_igb_alb_swa_tag_ben_tsn_mol_lat_bul_amr_tha_krd_fre_tml_mlt_aze_spa_dut_akn_bat_est_por_sid_zul_fbf_slo_sod_anl_kor_wly_cze	-0.802485760165739	-1.94987553946302	0.0542028821133073
450	xho_tig_guj_igb_eng_ind_krd_uzb_heb_swe_knd_vie_ses_aeg_hau_dgb_zul_amh_moo_svk_prs_azi_lda_bat_bam_cze_ger_ewe_owc_slo_alb_anl_rom_pol_bsq_dyu_fin_lat_mcd_tsw_hin_hun_dut_qcu_amr_nor_tml_glc_est_mnd_bos_chh_rus_sun_mao_grk_ben_cnt_tur_tha_fre_wly_swt_aze_bem_mol_arw_spa_tag_ita_kor_por_geo_sid_swa_gam_jpn_cic_fbf_ukr_pan_ctl_sod_scr_afr_mly_jav_yor_lit_urd_mlt_tsn_bul_ven_akn	0.280996155292593	0.646094067060174	0.519809581214611
451	ita_igb_moo_bul_jpn_hun_geo_akn_owc_swe_scr_mao_alb_mol_hin_glc_vie_anl_xho_afr_por_cnt_prs_uzb_tur_heb_ses_hau_dgb_bem_sod_tha_lit_yor_spa_dyu_rus_urd_kor_swa_sun_tsn_qcu_gam_lat_chh_dut_ben_tml_krd_arw_ind_ukr_sid_lda_mnd_svk_mly_mcd_pan_aze_ctl_est_wly_eng_nor_bam_tsw_ven_grk_aeg_slo_tag_rom_ewe_fre_guj_cze_ger_zul_pol_fin_amh_jav_swt_knd_amr_bsq_tig_azi_fbf_bat_mlt_cic_bos	0.459714961062456	1.06326876303521	0.290413183426155
452	bos_mol_bem_hin_rom_slo_ukr_rus_tml_knd_ctl_gam_akn_swe_mao_tag_swa_qcu_arw_svk_jpn_yor_moo_heb_fre_guj_sod_cic_por_amr_xho_wly_aeg_ses_krd_mcd_kor_eng_bsq_dyu_est_mnd_dut_fbf_tha_azi_urd_chh_hun_bam_ewe_owc_tsn_aze_glc_mlt_uzb_cnt_spa_ind_cze_dgb_alb_lda_tsw_bul_lat_lit_jav_igb_amh_mly_tur_swt_ger_scr_grk_zul_ven_geo_anl_pol_afr_sun_prs_sid_nor_fin_ben_ita_pan_vie_hau_bat_tig	-0.0838974854771028	-0.194218527786242	0.84642838933739
453	pol_sod_fin_hau_lda_sid_scr_ewe_qcu_swt_mly_nor_uzb_tsw_amr_eng_ses_owc_ger_bul_cic_akn_aze_lit_moo_rom_pan_azi_tsn_fbf_ben_swe_ukr_urd_bat_mao_arw_kor_mnd_sun_yor_bem_heb_lat_jav_amh_xho_spa_mol_mlt_hun_chh_est_afr_hin_swa_guj_tag_igb_rus_dyu_ita_jpn_ind_alb_tml_svk_bsq_bos_wly_knd_prs_ctl_tur_cnt_cze_dut_grk_vie_por_fre_slo_gam_anl_geo_mcd_dgb_tha_aeg_ven_tig_zul_krd_glc_bam	-0.352695163255234	-0.90177520996484	0.369505834060604
454	chh_moo_tml_ukr_rus_dyu_igb_bam_jpn_prs_ewe_mcd_lat_akn_owc_anl_pan_bat_swa_arw_dut_yor_hin_bos_spa_hau_ger_mao_mly_est_vie_azi_lit_swt_bul_glc_tsw_mlt_sid_lda_aze_tag_zul_cic_jav_wly_grk_amr_dgb_geo_guj_sun_ctl_cze_svk_slo_cnt_kor_ben_tha_nor_hun_uzb_fbf_scr_eng_xho_ven_por_ita_mnd_qcu_aeg_tur_bem_ind_mol_urd_krd_alb_ses_fin_fre_heb_swe_sod_afr_pol_bsq_knd_rom_tsn_tig_gam_amh	-0.0094938966484514	-0.0225556585855303	0.982053039035464
455	nor_ger_jav_tig_mlt_hin_igb_zul_kor_alb_mol_lda_yor_moo_tag_ita_bul_spa_tha_geo_amr_lit_cze_tml_guj_tsw_azi_por_mly_eng_aze_swt_krd_ctl_rus_grk_bsq_cnt_vie_gam_fre_bos_slo_cic_wly_lat_scr_akn_owc_ind_sod_bam_sun_dgb_tsn_ven_urd_knd_sid_uzb_prs_anl_hau_bat_ukr_svk_rom_arw_chh_heb_xho_mao_ben_pan_aeg_swa_fbf_glc_fin_tur_amh_dyu_mnd_hun_est_bem_pol_swe_ewe_qcu_dut_mcd_jpn_afr_ses	0.508742553487413	1.2299958140661	0.221801065627152
456	bam_arw_tig_mly_ind_prs_kor_glc_azi_mao_anl_grk_swe_ger_jpn_fin_dyu_cnt_bsq_igb_amr_heb_zul_swa_ewe_lat_chh_krd_ven_vie_mnd_lda_bul_yor_gam_sun_por_nor_rom_amh_svk_sod_xho_uzb_pol_afr_swt_fbf_wly_hin_aze_tur_urd_spa_ben_dgb_lit_tsw_ita_cic_tag_bat_owc_ukr_jav_mlt_sid_alb_slo_dut_tsn_guj_tha_hau_ses_pan_eng_bos_akn_rus_scr_tml_qcu_moo_mol_ctl_fre_hun_est_bem_aeg_geo_cze_mcd_knd	0.158157095296221	0.364674946663281	0.716181991764171
457	akn_tha_mao_lda_tag_urd_sod_heb_amr_amh_dgb_sun_qcu_pan_fin_xho_ses_tsn_geo_zul_bat_ukr_tml_tur_jpn_cnt_swa_gam_mlt_aze_ven_fbf_krd_por_hun_prs_bem_bos_glc_tig_fre_moo_hin_pol_ctl_aeg_grk_mol_ger_afr_ewe_bam_knd_wly_est_cze_sid_alb_kor_nor_azi_svk_igb_rus_lit_yor_bul_mnd_chh_dut_owc_mly_tsw_vie_guj_uzb_jav_slo_lat_anl_ita_hau_ind_mcd_cic_arw_scr_rom_eng_ben_dyu_spa_swe_swt_bsq	-0.128481233531417	-0.329893633767976	0.742222259707437
458	aeg_grk_amr_bem_alb_dyu_cic_svk_tig_cnt_akn_kor_bul_ben_rom_xho_sod_pol_swe_guj_por_bam_krd_lit_ewe_bos_ger_ita_wly_fbf_tag_mnd_tsn_mly_afr_hin_knd_zul_nor_tml_arw_swa_cze_chh_vie_anl_lat_jpn_yor_owc_dgb_azi_ukr_igb_rus_tsw_mcd_hau_mlt_lda_uzb_pan_est_ctl_heb_hun_sid_qcu_dut_fin_ven_prs_ses_ind_bsq_gam_urd_glc_amh_slo_sun_bat_scr_swt_mao_moo_tur_eng_tha_mol_geo_fre_jav_spa_aze	0.414900400778368	1.09124649383109	0.277983552823571
459	rom_hun_sod_geo_igb_ven_pan_ind_est_krd_zul_lit_ukr_bsq_amr_afr_tha_qcu_jav_prs_ses_svk_swe_bem_moo_ewe_sun_grk_dgb_glc_swa_chh_mly_mol_knd_heb_bam_amh_tsn_nor_guj_hin_wly_cnt_spa_aze_bos_bul_lat_akn_tml_azi_cze_mao_ben_uzb_aeg_dut_slo_owc_cic_swt_dyu_tur_fre_por_gam_mcd_fin_eng_mlt_anl_yor_fbf_rus_hau_ger_jpn_lda_kor_ctl_ita_alb_xho_arw_tag_pol_tsw_sid_bat_urd_scr_vie_mnd_tig	0.0680879390473181	0.179376833410335	0.858032054575151
460	cnt_tsn_uzb_ewe_slo_bem_tha_cze_arw_azi_ita_grk_swe_afr_aeg_rus_ctl_ses_qcu_lda_aze_mlt_scr_spa_rom_amr_bat_mcd_lit_sun_swa_pan_gam_guj_pol_jav_ven_dut_tml_tag_vie_kor_zul_moo_fre_sid_ukr_amh_mnd_mao_svk_wly_bam_sod_mol_ind_anl_eng_bul_urd_tig_krd_xho_glc_ger_geo_jpn_swt_cic_chh_est_por_yor_tur_prs_alb_hun_ben_lat_mly_heb_bos_knd_hau_tsw_dgb_nor_igb_fbf_akn_owc_dyu_bsq_hin_fin	-0.594962844332117	-1.45525973176063	0.148964625162819
461	chh_yor_tig_arw_zul_geo_cnt_lat_anl_est_vie_cze_qcu_urd_aze_dgb_swt_mao_kor_sod_grk_heb_ger_knd_gam_slo_tsn_xho_dut_moo_dyu_akn_scr_fbf_tur_ewe_sid_uzb_rus_tsw_sun_jav_owc_fin_ind_swa_amr_cic_tag_aeg_bat_lda_mnd_guj_swe_krd_lit_mcd_igb_azi_nor_ses_bul_hin_ben_pan_rom_svk_bsq_ita_jpn_fre_eng_glc_spa_bos_alb_bem_ctl_prs_ukr_tml_hau_por_mly_pol_tha_afr_mol_wly_ven_amh_mlt_hun_bam	-0.322871213285547	-0.731789491557666	0.46613711885453
462	pan_mnd_bam_mcd_sod_chh_zul_ven_sun_slo_cic_lat_ben_vie_bem_mlt_anl_lit_igb_sid_mao_lda_tig_scr_owc_geo_tsn_por_mol_pol_tsw_eng_azi_aeg_uzb_swa_tml_jav_amr_dut_bsq_grk_est_afr_krd_ukr_yor_moo_guj_arw_ewe_spa_gam_dgb_fre_jpn_svk_hau_alb_bos_swe_ger_prs_amh_swt_cnt_glc_hin_ita_rom_aze_ind_heb_ses_qcu_cze_kor_xho_hun_akn_wly_tag_urd_knd_tur_dyu_fbf_tha_ctl_nor_mly_bul_fin_rus_bat	0.58380687094006	1.39492682341967	0.16636058279205
463	geo_pol_swa_kor_sun_glc_aeg_qcu_fre_ger_urd_pan_bsq_tsw_arw_heb_chh_rom_ewe_ven_ind_moo_anl_mao_fin_yor_igb_cnt_cze_tag_ita_wly_ukr_akn_lat_bat_lit_hin_mol_alb_nor_cic_scr_amr_tur_est_swe_bos_mcd_sid_swt_grk_hau_knd_hun_ben_owc_gam_tml_bul_por_lda_tsn_fbf_tha_mnd_krd_uzb_xho_svk_mlt_ses_aze_guj_azi_prs_dyu_jpn_dut_slo_bem_zul_spa_dgb_afr_tig_vie_jav_rus_ctl_amh_bam_sod_mly_eng	0.506892053914347	1.25067109491047	0.214191962814548
464	nor_slo_wly_ven_mly_bat_kor_glc_pol_hin_mnd_ben_afr_cze_xho_tig_bam_sun_bos_bem_swt_bul_ind_bsq_pan_guj_dyu_lat_heb_tag_amr_gam_sod_vie_alb_sid_yor_fin_igb_rom_chh_mao_fre_lit_amh_owc_dut_aze_ctl_arw_akn_dgb_tur_hau_svk_rus_tsn_jpn_jav_anl_scr_knd_est_azi_uzb_ita_mlt_moo_mcd_cic_aeg_ger_tsw_urd_krd_prs_fbf_eng_por_cnt_grk_swe_lda_zul_ukr_spa_hun_tha_qcu_ewe_swa_ses_mol_tml_geo	0.372104470221937	0.983657779180956	0.327835966448357
465	mlt_slo_aze_eng_zul_sod_amr_lda_tur_scr_mol_tig_afr_bul_hin_arw_knd_tsw_prs_jpn_lit_hun_cze_fbf_ses_ind_ger_sun_heb_urd_tsn_glc_xho_por_qcu_pan_mnd_cnt_hau_amh_fre_swt_tag_mcd_gam_cic_mao_fin_aeg_svk_kor_chh_guj_yor_ukr_rom_pol_owc_akn_anl_bos_rus_dyu_nor_bat_swa_moo_mly_ewe_bsq_grk_igb_sid_geo_lat_tha_bam_azi_krd_ben_swe_bem_uzb_vie_ven_wly_jav_dgb_ita_tml_ctl_spa_est_alb_dut	0.126384209248294	0.303139666440695	0.762460492704963
466	aeg_nor_sid_bat_ind_mol_eng_swt_fre_cze_mly_lat_geo_jav_bem_ctl_mnd_amr_heb_kor_slo_rom_vie_tur_amh_prs_anl_qcu_arw_tsw_tsn_mcd_owc_azi_est_fin_dyu_swa_tml_moo_spa_por_dgb_krd_mlt_lda_zul_alb_tig_wly_jpn_ben_bsq_knd_cnt_hau_xho_akn_svk_rus_ven_fbf_gam_scr_guj_tag_uzb_dut_ukr_swe_sod_lit_grk_mao_pan_ses_glc_ita_bos_ewe_afr_ger_sun_tha_hin_cic_hun_urd_pol_aze_yor_igb_chh_bam_bul	0.238987263353857	0.641896313787053	0.522519560178072
467	dyu_dut_azi_aze_mlt_chh_swa_tig_tag_krd_kor_mnd_fin_yor_ven_knd_ind_por_scr_aeg_tml_bam_prs_alb_bat_lda_bos_est_hau_slo_fre_wly_pan_tsw_amr_hun_grk_cic_rom_ukr_ger_rus_jav_tsn_hin_tha_glc_fbf_svk_qcu_spa_lat_guj_bsq_ewe_tur_gam_mol_sun_mao_arw_cze_ben_amh_moo_ses_lit_pol_ctl_anl_swt_ita_owc_xho_uzb_sid_dgb_mly_bul_geo_swe_eng_sod_vie_afr_heb_mcd_bem_nor_urd_akn_zul_jpn_cnt_igb	-0.448093460343545	-1.04105936009595	0.30054688031419
468	cnt_dut_mao_prs_afr_fbf_aeg_pan_jav_sod_grk_ctl_bsq_cic_dgb_tig_ukr_por_nor_swa_mcd_urd_xho_eng_zul_scr_tha_anl_sun_mlt_gam_vie_tag_tml_qcu_jpn_lit_akn_ewe_wly_amh_hau_bul_mol_cze_kor_ses_lat_lda_dyu_rom_swe_mly_yor_sid_arw_spa_fre_azi_svk_fin_tsw_rus_glc_pol_ind_guj_knd_igb_ita_moo_tur_aze_swt_tsn_ven_ger_uzb_amr_slo_alb_bem_krd_hin_est_bat_mnd_ben_heb_bos_hun_geo_owc_bam_chh	0.67849199260801	1.5651908081314	0.120934689766186
469	tsw_sid_xho_por_hun_moo_mcd_lda_dyu_ven_fbf_ewe_pol_krd_sun_qcu_lit_uzb_azi_dut_hin_gam_afr_jpn_mnd_mol_swe_slo_mlt_tml_jav_cnt_hau_zul_igb_guj_arw_swt_lat_spa_tag_mly_chh_bsq_urd_vie_heb_aeg_kor_tur_aze_fre_tig_rus_mao_ses_ind_akn_geo_amh_dgb_bos_bem_fin_scr_amr_grk_est_bam_ctl_ben_prs_anl_nor_alb_tsn_bat_owc_tha_cic_bul_wly_eng_ita_ger_rom_swa_knd_ukr_glc_yor_svk_cze_pan_sod	-0.383964561536019	-0.922597693941759	0.358604277014367
470	chh_cze_tag_glc_swe_afr_bsq_sid_eng_lat_scr_hin_prs_slo_ind_alb_bos_hau_svk_sod_gam_dut_tsw_jav_mnd_aze_yor_ben_ses_knd_dyu_rus_azi_cnt_aeg_zul_owc_bem_bul_swt_tig_lda_tsn_urd_amh_ita_kor_wly_qcu_mly_krd_igb_cic_spa_est_swa_anl_pan_grk_vie_fin_jpn_fre_rom_sun_mao_hun_fbf_lit_akn_moo_tml_ctl_nor_dgb_ger_mlt_por_mcd_arw_heb_tur_geo_xho_guj_pol_amr_bam_ukr_tha_ewe_bat_mol_ven_uzb	-0.625890018176356	-1.47542676403607	0.143475508178395
471	kor_alb_bsq_tsn_prs_eng_ven_amh_tur_xho_lit_bos_azi_ses_mlt_tag_ctl_tha_krd_bem_swt_spa_dut_bam_rom_svk_mcd_grk_aeg_urd_fbf_scr_swa_arw_por_glc_sid_hau_owc_wly_nor_jav_mnd_aze_jpn_fin_tig_geo_zul_vie_uzb_akn_lat_rus_dgb_qcu_swe_fre_slo_dyu_afr_pan_gam_sun_guj_ewe_ben_cnt_cze_sod_hin_ind_chh_mao_ita_moo_yor_mol_tml_ger_cic_pol_heb_hun_igb_knd_mly_lda_est_tsw_amr_anl_bat_ukr_bul	0.556150328492399	1.28519909824347	0.201914173160944
472	prs_ven_dyu_vie_lit_grk_nor_rom_uzb_cic_zul_chh_aze_tsw_akn_rus_tsn_ind_jpn_scr_tha_sid_guj_dgb_moo_yor_ses_sun_ger_ita_amh_pol_krd_aeg_kor_hin_hun_anl_wly_arw_igb_cze_bsq_heb_mlt_hau_amr_pan_mly_slo_fbf_glc_urd_bem_eng_tag_owc_lda_est_svk_bos_mao_bat_swa_geo_bam_mcd_ewe_swe_swt_gam_ukr_ben_dut_azi_tur_qcu_ctl_jav_knd_mnd_afr_mol_fre_alb_sod_tig_por_bul_spa_fin_lat_xho_tml_cnt	-0.112573618798742	-0.298053417106727	0.766327254693463
473	zul_fbf_bem_tag_ven_jpn_tha_owc_glc_lit_sod_est_ger_aze_ukr_amh_ind_afr_sid_urd_swe_rom_gam_lda_hun_dyu_igb_heb_hau_anl_ewe_fre_yor_mol_ben_por_ses_knd_hin_pan_aeg_cze_cic_swa_xho_sun_arw_alb_tsn_chh_cnt_vie_swt_bam_bos_bsq_tig_rus_uzb_grk_eng_pol_mly_tur_bat_mao_geo_prs_slo_tml_lat_ita_scr_krd_dut_amr_spa_bul_guj_kor_fin_mlt_azi_qcu_nor_akn_wly_svk_mnd_tsw_mcd_ctl_moo_jav_dgb	0.3660877891339	0.836588470948434	0.404968431583181
474	bos_anl_lda_heb_tur_knd_est_azi_bat_chh_rom_mnd_ukr_dyu_xho_igb_jpn_sun_dgb_geo_urd_pol_vie_amr_mly_prs_fre_ger_grk_ewe_swt_rus_dut_arw_ind_mol_bem_bsq_cic_moo_ita_fin_pan_tag_eng_mao_ven_uzb_yor_akn_amh_ben_jav_por_ctl_hun_tig_spa_swa_hin_tsn_zul_cze_owc_gam_svk_bul_kor_slo_swe_aeg_hau_lat_guj_aze_afr_cnt_mcd_sid_tsw_glc_alb_qcu_lit_scr_tha_ses_mlt_tml_krd_nor_bam_fbf_wly_sod	0.54697864143556	1.3238024697144	0.188813439690231
475	swe_lat_swt_rom_zul_bat_mol_vie_igb_ita_lit_arw_akn_ven_rus_ind_bos_urd_sun_chh_ukr_pol_spa_glc_cze_krd_wly_fbf_bul_ger_alb_azi_mly_fre_dyu_dut_aeg_hun_sid_ben_aze_jav_est_guj_tml_jpn_uzb_mnd_amh_afr_ctl_tsn_kor_scr_owc_hau_ses_qcu_bsq_pan_cic_por_prs_mcd_tur_dgb_grk_anl_gam_amr_knd_hin_ewe_tag_mlt_tha_bem_lda_cnt_heb_sod_tsw_yor_fin_tig_slo_nor_geo_swa_bam_svk_mao_eng_moo_xho	-0.261727569945099	-0.596882244606384	0.552036337393858
476	aeg_swe_mol_chh_azi_guj_hun_nor_geo_gam_ses_rus_pan_mnd_cnt_rom_eng_amr_lit_alb_dyu_bos_amh_svk_wly_hin_tag_mly_sun_ben_afr_ukr_sid_hau_owc_ger_ita_cze_ven_est_bsq_bem_slo_sod_por_pol_grk_tsn_tig_tsw_ewe_bul_swa_fbf_yor_tha_fre_dgb_aze_akn_bat_moo_lat_tur_knd_ctl_igb_urd_lda_cic_prs_spa_dut_heb_uzb_kor_tml_glc_anl_scr_arw_mcd_zul_swt_mlt_bam_ind_vie_qcu_jpn_krd_xho_jav_mao_fin	-0.191239810132623	-0.435884036494035	0.663930969911059
477	jav_grk_uzb_glc_mao_nor_amh_spa_hin_qcu_owc_pol_aze_scr_fin_dyu_pan_ven_bos_lat_swt_dut_tha_swe_geo_zul_tag_bem_alb_ctl_fre_eng_cnt_bat_tml_wly_sun_ita_por_ewe_xho_akn_arw_knd_afr_mcd_mlt_dgb_bul_krd_lit_kor_urd_fbf_azi_tur_prs_ses_tig_ger_lda_vie_est_sod_hau_cze_slo_ben_rus_guj_ukr_gam_mly_mnd_jpn_tsn_bam_chh_tsw_swa_moo_yor_ind_sid_igb_svk_aeg_heb_amr_hun_anl_cic_mol_rom_bsq	0.479657919287707	1.1248114120785	0.263563659602056
478	tsw_bat_krd_mcd_cze_svk_rus_ewe_hin_jav_heb_tag_ita_bem_slo_wly_mnd_ctl_ses_aeg_tur_fin_ukr_afr_swa_mao_hau_owc_glc_dyu_spa_nor_bam_por_prs_lda_grk_alb_tha_lit_dut_aze_gam_lat_amr_hun_mly_bul_igb_kor_fbf_zul_eng_tml_amh_swe_mlt_yor_geo_tsn_chh_guj_ger_uzb_rom_sid_cnt_arw_ven_mol_moo_xho_knd_jpn_sun_swt_fre_pan_sod_akn_pol_anl_qcu_ben_tig_cic_dgb_urd_vie_azi_bsq_ind_est_bos_scr	-0.53073466657617	-1.257040448079	0.211886847194271
479	mnd_afr_sid_bat_anl_hin_lit_urd_cze_mly_por_igb_rom_gam_nor_cic_hun_akn_dyu_moo_tsw_est_eng_ctl_pan_kor_bam_glc_bos_tsn_mcd_chh_ind_ses_owc_ita_xho_dut_guj_svk_mlt_heb_bul_azi_ukr_prs_bem_swe_alb_ben_fre_qcu_spa_tml_slo_bsq_amr_vie_sun_tag_tig_uzb_jav_jpn_grk_ger_pol_mao_fin_sod_tha_swa_geo_aeg_rus_cnt_fbf_arw_wly_dgb_krd_knd_mol_aze_swt_amh_ven_tur_yor_hau_lat_zul_ewe_lda_scr	0.611074250811932	1.43904946408929	0.153493758915603
480	ven_tur_lit_afr_swt_yor_mly_bam_spa_qcu_azi_scr_prs_bat_akn_ses_mol_lat_glc_slo_uzb_pol_ewe_moo_zul_anl_tig_ukr_lda_fbf_chh_sod_bem_tag_alb_hau_dut_wly_dyu_rus_krd_ger_jpn_fin_cnt_heb_dgb_ita_jav_ind_tml_nor_arw_gam_knd_eng_geo_swa_bul_guj_tha_aeg_ctl_tsn_svk_mao_aze_igb_urd_hun_sid_bos_xho_sun_swe_hin_amr_mlt_mnd_mcd_cic_tsw_rom_cze_fre_est_ben_pan_grk_vie_amh_por_bsq_owc_kor	-0.0649096810257659	-0.167604812096703	0.867258110254331
481	bam_ven_mol_xho_hin_pol_tml_swt_swe_tha_alb_uzb_cze_mcd_ses_knd_tsn_anl_arw_azi_grk_kor_fbf_wly_slo_urd_sid_glc_ctl_cic_aze_amr_scr_tur_dut_krd_swa_fin_moo_nor_bat_ita_cnt_jpn_aeg_owc_lat_hun_ger_sod_heb_ind_sun_hau_tsw_bos_chh_por_bem_eng_gam_bsq_afr_tag_yor_ewe_ukr_tig_spa_bul_qcu_mnd_mao_mly_est_svk_igb_dyu_pan_akn_jav_amh_lit_prs_dgb_vie_geo_ben_mlt_lda_zul_rus_guj_fre_rom	-1.04369716381347	-2.60842092512316	0.0105981484038583
482	gam_tsw_hin_geo_qcu_cic_akn_cze_rus_chh_sid_swe_tml_nor_pan_dyu_bos_sun_mao_hun_krd_dgb_mnd_slo_vie_ses_swt_lit_est_alb_glc_bul_dut_ger_owc_tag_lda_cnt_fin_mol_heb_ven_aze_uzb_fre_swa_afr_mlt_tsn_aeg_bem_amh_guj_tha_knd_ukr_hau_ctl_bat_rom_fbf_jpn_prs_kor_igb_amr_anl_yor_wly_zul_sod_ben_ind_pol_mly_ita_eng_scr_grk_urd_tur_svk_bsq_spa_xho_jav_bam_mcd_ewe_azi_moo_lat_arw_tig_por	-0.502623715768027	-1.16561629051537	0.246750416109935
483	sid_moo_ukr_ger_lda_bam_alb_hun_igb_jpn_geo_tha_mao_fre_urd_dut_gam_tml_mcd_ewe_bem_grk_kor_tag_tig_anl_por_azi_fbf_est_ben_heb_uzb_zul_slo_pol_spa_aeg_fin_prs_xho_hau_sod_yor_vie_glc_ven_cnt_lat_guj_arw_swa_tsn_mlt_lit_sun_dgb_swe_pan_mnd_mol_rom_amr_dyu_wly_akn_cze_krd_hin_chh_ita_cic_bos_qcu_swt_ctl_eng_rus_afr_ses_knd_tur_jav_ind_svk_bul_aze_tsw_bat_nor_amh_owc_scr_bsq_mly	-0.356935922660906	-0.951732882948651	0.343699450798968
484	ctl_tig_azi_bos_akn_scr_bat_rus_slo_hau_uzb_mao_alb_prs_zul_cze_sid_rom_mlt_tsn_cic_tha_tsw_aze_swt_chh_lda_dyu_tml_dut_mnd_jav_heb_fbf_krd_sod_gam_wly_ben_kor_yor_lat_eng_geo_bul_knd_bsq_lit_aeg_ind_svk_pol_vie_sun_fin_swe_fre_igb_ita_moo_guj_ewe_hun_amh_pan_arw_urd_tur_qcu_ger_anl_por_jpn_amr_spa_mly_nor_bam_xho_glc_afr_mcd_grk_tag_swa_ven_mol_ses_bem_owc_est_dgb_hin_ukr_cnt	0.366044739114372	0.946906748780834	0.346140211000741
485	fbf_lda_pol_mnd_alb_sod_tur_azi_ctl_ukr_fre_ind_lit_guj_owc_knd_scr_yor_jpn_vie_anl_igb_krd_dyu_mol_geo_ewe_heb_fin_hun_amr_nor_lat_bat_ses_bam_por_bsq_bem_tig_bos_mly_rus_tsn_arw_tha_urd_hin_ita_wly_ben_hau_grk_tsw_dgb_eng_afr_chh_ger_gam_est_cnt_cic_svk_sun_xho_swe_prs_aeg_akn_tml_sid_glc_mao_kor_mlt_mcd_uzb_qcu_zul_moo_slo_pan_dut_jav_bul_rom_cze_spa_tag_aze_swt_swa_ven_amh	-0.288929358544305	-0.648342678720453	0.518360962031963
486	tsn_bat_rus_mnd_bul_ses_swe_scr_wly_bos_tig_igb_cnt_jav_alb_ukr_akn_cze_tml_lat_mly_gam_bsq_hau_owc_hin_sun_anl_arw_chh_mao_lit_yor_ctl_tur_nor_jpn_urd_mol_amr_fre_aze_ven_rom_tag_qcu_slo_vie_pol_por_eng_prs_sid_dut_cic_heb_svk_swa_pan_swt_knd_tsw_xho_dgb_ita_ger_bem_mlt_ben_ind_fin_mcd_afr_bam_dyu_glc_tha_geo_spa_uzb_est_aeg_fbf_hun_lda_krd_ewe_amh_grk_zul_moo_guj_sod_kor_azi	-0.451150580818982	-1.02199411801378	0.309434838327176
487	amh_amr_knd_owc_afr_lda_hin_hau_bsq_ses_sun_svk_scr_fre_eng_mnd_xho_mly_ewe_pol_ben_mcd_ind_chh_tig_aeg_tml_hun_sid_yor_cnt_vie_tsw_heb_zul_aze_mlt_ita_bul_arw_qcu_jpn_dgb_geo_lat_bem_guj_mol_ven_swa_spa_krd_mao_nor_gam_swt_urd_ctl_cze_sod_bam_tha_azi_grk_prs_glc_ger_dut_tag_ukr_kor_wly_jav_alb_pan_swe_fbf_por_tsn_bos_igb_akn_bat_tur_moo_est_slo_fin_rus_anl_rom_cic_lit_dyu_uzb	-0.69463865444129	-1.56151991955748	0.121797747692796
488	bul_uzb_krd_kor_glc_swa_aeg_ven_fin_moo_anl_mly_mnd_nor_dyu_azi_akn_aze_jpn_fre_bam_mao_lat_lit_pan_cic_dut_eng_rus_vie_urd_tag_heb_dgb_chh_mlt_zul_cnt_tsn_bos_ger_hun_sid_tsw_knd_sun_svk_hau_swe_ctl_hin_bem_grk_arw_ita_qcu_geo_spa_yor_mol_ewe_afr_tig_pol_xho_est_amh_swt_ben_amr_owc_igb_tha_bat_ind_lda_jav_rom_ses_guj_tur_sod_prs_ukr_cze_gam_slo_fbf_mcd_bsq_wly_alb_scr_por_tml	0.0980284634722708	0.22132862812017	0.82532179819613
489	afr_bem_ven_qcu_ctl_aeg_chh_tha_fbf_glc_wly_dut_fin_krd_hin_lit_jav_arw_sod_uzb_mol_sid_pan_anl_hun_mly_spa_cze_tsn_tur_kor_lat_rom_svk_prs_igb_pol_urd_yor_scr_gam_grk_bos_lda_ukr_mlt_heb_ind_eng_tml_bam_akn_sun_zul_azi_tsw_swe_cic_aze_rus_nor_swa_ewe_bsq_xho_mao_hau_por_mnd_mcd_est_guj_dyu_ger_owc_alb_fre_bul_knd_cnt_tig_slo_swt_vie_ben_tag_ita_amr_moo_amh_ses_bat_geo_jpn_dgb	0.418063813642802	1.07778604320713	0.283916932125902
490	tig_mnd_xho_jpn_afr_geo_aeg_tha_cze_nor_cic_ven_ukr_urd_bat_tsn_rus_ger_glc_cnt_knd_swa_owc_ind_ctl_chh_vie_tml_sod_lda_aze_jav_heb_bul_hau_kor_rom_por_lat_dgb_uzb_mlt_alb_igb_pol_bsq_tsw_guj_krd_prs_mao_fbf_wly_ses_spa_slo_bem_amr_grk_mcd_hun_dyu_fre_eng_lit_ita_ben_tur_azi_ewe_fin_bos_akn_scr_arw_dut_moo_yor_sid_amh_swe_gam_tag_est_mly_mol_swt_sun_hin_zul_pan_qcu_bam_anl_svk	-0.33277984586506	-0.785061267202932	0.434413015867543
491	pan_prs_bul_sun_akn_fre_chh_svk_ita_swt_geo_mnd_hun_guj_urd_tml_ven_lat_kor_spa_heb_dyu_aeg_anl_moo_azi_ben_sid_eng_bsq_ewe_pol_zul_amh_tha_yor_est_jav_swa_vie_xho_lda_aze_sod_rus_uzb_tag_cic_por_lit_krd_hau_rom_arw_slo_bos_amr_tur_mly_afr_ctl_bam_gam_mlt_wly_igb_grk_ger_owc_scr_nor_mao_bat_alb_tig_tsn_hin_ind_cnt_dut_fin_ses_bem_glc_mol_knd_ukr_dgb_cze_fbf_mcd_tsw_qcu_jpn_swe	-0.192469567434002	-0.449482332334719	0.654129570147491
492	ind_lat_ben_dyu_ses_jpn_cze_eng_bat_owc_guj_ita_mnd_tha_yor_knd_amh_heb_geo_dgb_swa_sun_tsn_bem_hun_afr_bam_ewe_spa_grk_aeg_uzb_ven_svk_mly_ger_krd_chh_aze_mcd_lit_fbf_igb_sid_sod_anl_ctl_scr_mlt_est_bsq_por_bul_jav_glc_xho_pol_amr_dut_cic_gam_tur_moo_swt_bos_tig_arw_tsw_wly_rom_vie_pan_alb_akn_tml_fre_prs_kor_tag_zul_lda_ukr_hau_fin_nor_rus_slo_cnt_azi_mao_swe_urd_mol_qcu_hin	-0.148500588726634	-0.36667387429181	0.714695227729673
493	ind_prs_bsq_ven_swe_zul_mnd_swa_dyu_ctl_knd_anl_tag_urd_ses_yor_arw_afr_jpn_spa_scr_pol_bul_hun_bam_dut_alb_krd_glc_tig_mol_pan_est_ukr_lda_sid_svk_bem_wly_bat_uzb_hin_fbf_swt_amr_nor_tml_cic_vie_mcd_gam_lit_guj_xho_ewe_moo_mao_tsw_azi_hau_dgb_rom_ger_cze_cnt_chh_sod_owc_kor_ben_tsn_bos_ita_slo_igb_eng_amh_mlt_akn_por_grk_qcu_mly_lat_tur_rus_geo_sun_aeg_fin_jav_heb_aze_fre_tha	-0.818234407967814	-2.0705600746873	0.0411713645372771
494	rus_hau_svk_yor_rom_ben_xho_mol_mcd_wly_bam_afr_bul_cic_tig_glc_ger_cze_owc_jav_tsw_arw_lda_akn_eng_swe_por_hun_lat_heb_anl_sod_mnd_urd_bem_slo_mly_mlt_hin_nor_bat_grk_qcu_amr_uzb_fre_lit_aze_tag_chh_dut_swt_fbf_swa_dgb_pan_zul_vie_tha_azi_scr_igb_amh_guj_jpn_ukr_gam_bos_aeg_prs_pol_est_tml_sid_ita_spa_ven_dyu_krd_ses_ind_ctl_tsn_moo_ewe_cnt_tur_knd_alb_mao_sun_kor_bsq_geo_fin	0.224692921731241	0.524753542843385	0.601003197116558
495	ven_dgb_ger_fbf_sun_gam_heb_amh_ctl_cnt_zul_sid_mol_mlt_prs_ukr_afr_lda_swa_guj_igb_est_tsn_hau_tml_svk_dut_slo_azi_arw_aeg_fre_eng_geo_swe_wly_kor_ita_chh_ses_glc_bos_hun_moo_rom_grk_ewe_krd_uzb_ben_mcd_tig_lit_tag_bsq_yor_mnd_akn_mly_ind_rus_anl_cic_xho_tsw_owc_por_bul_fin_amr_bem_sod_bam_alb_qcu_jpn_scr_nor_lat_tha_spa_tur_cze_urd_dyu_vie_mao_pan_knd_bat_aze_pol_hin_swt_jav	0.278541320000321	0.669721488801372	0.504694778840151
496	ctl_jpn_fin_ven_hau_ewe_xho_svk_slo_ita_akn_bul_wly_bos_amr_igb_ind_azi_cnt_nor_chh_pol_rus_dyu_geo_lat_moo_hin_mnd_prs_sid_swa_sun_cze_tsw_cic_arw_alb_owc_tig_yor_amh_afr_bsq_fre_bam_guj_bat_knd_lda_mcd_heb_aze_tml_dut_por_rom_sod_eng_swe_est_spa_gam_scr_qcu_vie_mly_aeg_kor_urd_tsn_mol_ukr_bem_pan_ben_dgb_tur_swt_lit_hun_jav_grk_glc_mao_anl_ses_ger_krd_tha_zul_uzb_mlt_tag_fbf	0.792575176067487	2.07178531179109	0.0410542699022698
497	dyu_ita_krd_hau_swe_alb_pan_kor_eng_mly_xho_tha_zul_azi_swa_akn_knd_ukr_ben_bat_cze_ven_bam_est_urd_glc_wly_cic_bul_jpn_uzb_ger_vie_mao_igb_mnd_bos_bsq_owc_qcu_slo_spa_ind_dut_amh_sid_heb_ses_sod_guj_tig_geo_chh_ewe_lda_tsn_arw_yor_aeg_fre_gam_svk_anl_tsw_lit_aze_nor_mol_swt_lat_tml_rom_moo_dgb_cnt_jav_hin_sun_prs_bem_tag_mcd_grk_scr_fbf_fin_tur_pol_rus_ctl_por_afr_hun_amr_mlt	-1.24895046887237	-3.07257333137662	0.00278405019670402
498	arw_lda_glc_kor_jpn_sun_bam_chh_azi_amh_hau_scr_qcu_sid_prs_gam_aze_afr_eng_ses_dgb_ben_mlt_bos_swt_bem_mcd_dyu_fbf_nor_swa_mnd_yor_urd_ven_moo_lat_slo_bul_pol_owc_ind_hin_bat_vie_uzb_heb_alb_zul_ger_xho_geo_aeg_amr_por_hun_krd_sod_rom_tag_rus_spa_bsq_svk_fre_ewe_tsn_ita_akn_fin_knd_grk_tsw_pan_tig_ukr_est_mao_mly_dut_swe_cic_tur_tha_cnt_anl_tml_wly_ctl_cze_igb_guj_lit_jav_mol	0.75317603734775	2.0364609724252	0.0445474564014452
499	cze_fbf_cic_tig_mol_aze_nor_aeg_sid_swt_tur_anl_slo_svk_chh_pol_mnd_urd_eng_tml_krd_bat_ind_bul_arw_geo_hun_pan_ita_mlt_wly_knd_ger_qcu_fin_glc_hau_tag_zul_swe_yor_uzb_bam_lat_fre_afr_amr_lit_ses_rus_mcd_moo_alb_bos_gam_heb_igb_sod_jpn_mly_ven_ben_ukr_vie_hin_cnt_tha_dut_jav_owc_rom_bsq_prs_amh_dgb_tsw_sun_ewe_scr_grk_bem_swa_mao_spa_kor_por_ctl_tsn_dyu_lda_xho_guj_akn_azi_est	NA	NA	NA
500	uzb_lit_mcd_lda_knd_sid_ukr_pan_krd_azi_bul_ven_geo_grk_ger_tig_dgb_ben_tsw_swa_fin_aeg_heb_cnt_hun_ewe_dyu_gam_hau_cic_bam_amh_qcu_est_sun_mol_cze_rus_anl_zul_spa_por_bos_mnd_alb_lat_urd_mly_igb_tur_mao_guj_xho_prs_afr_tag_dut_aze_swt_sod_swe_arw_jav_scr_bat_nor_moo_glc_fre_rom_hin_vie_ind_mlt_tha_bsq_eng_yor_pol_jpn_akn_chh_kor_slo_tsn_bem_svk_ctl_tml_owc_ses_fbf_wly_ita_amr	0.0503988578543871	0.12915853050552	0.89751113211807
501	fre_anl_moo_tur_sod_swt_slo_ind_sid_akn_hau_swa_afr_cnt_hin_ben_igb_qcu_sun_tsw_tsn_urd_ewe_guj_gam_dyu_glc_dut_azi_nor_tag_aze_tig_cic_lat_krd_jpn_mlt_ita_mao_hun_por_fin_mcd_tml_scr_bul_chh_zul_bat_amh_fbf_arw_rom_yor_kor_heb_prs_pan_swe_ukr_tha_pol_knd_mly_ven_jav_aeg_bam_ses_geo_xho_wly_mnd_dgb_ctl_mol_lda_eng_bos_owc_grk_rus_cze_est_ger_bsq_bem_svk_amr_lit_uzb_vie_alb_spa	-0.148492213938406	-0.38046805782199	0.704465626179338
502	spa_knd_bsq_bos_cic_urd_ita_moo_aeg_jav_sun_uzb_lit_kor_sid_sod_eng_cze_geo_tig_fre_lat_hau_aze_arw_tur_anl_mnd_ger_scr_gam_igb_dgb_rom_dyu_xho_ses_fin_mly_prs_vie_grk_azi_tha_alb_tsn_afr_tag_owc_cnt_ind_ven_bem_hun_zul_rus_est_fbf_glc_mlt_akn_chh_por_slo_pol_mcd_ewe_lda_wly_nor_amr_krd_heb_swt_ukr_bam_ctl_mao_mol_pan_tml_amh_yor_hin_tsw_svk_swe_qcu_swa_bul_guj_bat_ben_jpn_dut	0.32620348800059	0.774264175576795	0.440738521736422
503	tsn_spa_bam_arw_ewe_bsq_bos_fin_slo_mnd_amh_ind_svk_pol_bem_mlt_eng_bul_sod_pan_bat_tig_afr_moo_igb_rom_hau_yor_vie_tha_akn_wly_dut_ger_sun_cze_mly_lda_hun_zul_mao_cnt_amr_mol_fre_ctl_anl_mcd_knd_glc_lit_owc_aeg_cic_scr_ita_swe_gam_ben_jpn_ukr_dyu_alb_krd_tsw_swt_sid_heb_urd_ven_tur_aze_ses_chh_fbf_uzb_swa_est_xho_jav_tag_azi_tml_por_lat_nor_rus_guj_kor_qcu_grk_hin_geo_dgb_prs	0.264640049554449	0.646258009623202	0.519703893108359
504	ita_chh_mao_tig_bsq_ewe_bul_ukr_ven_tur_sun_est_amr_hin_anl_scr_ger_lda_sid_eng_tsn_jpn_ctl_tag_fbf_mly_bos_knd_mol_cic_tml_amh_slo_bat_bem_gam_pol_sod_owc_fre_igb_grk_aeg_mcd_arw_hau_geo_tsw_swe_uzb_jav_pan_moo_afr_cze_fin_hun_azi_heb_dgb_prs_akn_qcu_ses_xho_mnd_nor_wly_krd_lat_swt_rom_ben_guj_vie_tha_yor_svk_bam_kor_urd_zul_por_lit_rus_ind_glc_dut_cnt_dyu_aze_mlt_alb_swa_spa	0.130094640302418	0.30100092139084	0.764085721151265
505	ven_fin_gam_ger_glc_tsn_spa_bam_hun_knd_fbf_mcd_mlt_azi_sod_mly_bos_tur_lit_alb_ewe_wly_hau_igb_swe_dgb_xho_bsq_bat_swt_jpn_cic_aeg_qcu_dyu_mnd_mol_uzb_tml_grk_sun_hin_lda_tag_rus_akn_yor_por_krd_eng_tsw_guj_tha_ukr_jav_prs_ben_amr_ita_cze_nor_aze_owc_ind_swa_afr_kor_vie_bul_chh_bem_ctl_svk_geo_fre_amh_urd_scr_ses_pan_anl_est_arw_moo_heb_zul_pol_mao_sid_lat_dut_rom_tig_slo_cnt	0.00227431928003078	0.00529993495681109	0.995782635767703
506	knd_hun_lda_lit_ind_ukr_owc_arw_amh_igb_alb_cic_bul_mol_geo_yor_moo_aeg_fin_tur_chh_ses_mlt_bsq_bos_afr_hau_pan_ger_wly_prs_dut_dyu_bem_slo_tag_jpn_akn_por_qcu_amr_sod_aze_hin_guj_vie_uzb_tml_tha_mnd_svk_fre_rus_ven_nor_cnt_sid_ben_rom_mcd_dgb_est_mao_anl_mly_bam_grk_bat_swe_cze_glc_lat_swa_sun_eng_tsw_jav_azi_fbf_kor_tig_ctl_ita_pol_zul_xho_scr_urd_heb_gam_ewe_tsn_spa_swt_krd	-0.807489861542986	-1.92623534632451	0.0571288867901825
507	uzb_igb_ctl_guj_amh_ita_tha_bam_zul_cnt_rus_ewe_fin_akn_qcu_scr_jpn_arw_pol_rom_tsn_bat_mcd_urd_slo_bsq_ses_ger_mol_svk_lat_hun_sod_glc_mao_jav_prs_mly_spa_alb_mlt_xho_tml_wly_sun_swa_mnd_ind_tur_ven_dyu_sid_tig_tag_bem_cze_aeg_fbf_tsw_moo_krd_anl_afr_bos_dut_vie_hin_yor_bul_gam_knd_fre_chh_eng_lit_owc_lda_kor_ukr_swt_amr_cic_heb_est_azi_hau_swe_ben_dgb_nor_geo_grk_aze_pan_por	0.339888244465064	0.831665478133719	0.407728129102885
508	nor_hin_igb_mao_swa_rus_tig_ven_vie_kor_bam_tha_amh_ses_ctl_fin_lit_geo_jpn_uzb_tag_pan_grk_tsn_fbf_tur_cic_bsq_est_svk_mlt_bat_hun_azi_tsw_amr_xho_ger_heb_sod_qcu_ind_guj_cnt_swt_glc_krd_dyu_tml_dgb_owc_sid_por_aeg_ben_pol_lat_ewe_lda_bos_bem_eng_rom_prs_ukr_scr_aze_mly_mol_moo_knd_dut_chh_bul_fre_sun_ita_jav_hau_zul_spa_mnd_afr_anl_wly_gam_swe_cze_akn_alb_yor_slo_mcd_urd_arw	-0.209333547153123	-0.478271732857835	0.633579209822438
509	ctl_yor_swa_prs_eng_ben_chh_guj_fbf_owc_pol_heb_mol_bsq_vie_ind_swe_moo_krd_bat_ses_zul_xho_gam_lat_mly_cze_sid_bos_slo_mnd_amh_uzb_swt_ita_wly_tha_scr_nor_kor_spa_dgb_fre_ven_pan_bul_ewe_por_fin_tsw_glc_qcu_hun_afr_dut_tml_sod_geo_tig_cic_ukr_aze_cnt_bam_igb_hin_svk_ger_mao_arw_rus_urd_hau_jav_knd_grk_alb_lda_est_azi_rom_sun_lit_amr_tag_bem_jpn_mcd_dyu_tsn_tur_anl_akn_aeg_mlt	0.605667270452278	1.56787210814496	0.120307371198916
510	nor_tsn_tml_uzb_ewe_hin_dut_vie_est_bul_fbf_tag_rus_pol_afr_fre_lit_por_knd_sun_krd_jav_amr_xho_kor_ukr_qcu_alb_swt_gam_wly_lda_tha_dgb_akn_mlt_ven_swa_tig_cnt_prs_sod_amh_dyu_mly_ben_ses_jpn_ctl_grk_moo_tsw_ind_bem_spa_mcd_sid_cic_cze_arw_chh_yor_bsq_aze_anl_glc_hau_swe_owc_heb_ger_igb_mnd_eng_geo_scr_azi_hun_bat_guj_svk_aeg_bos_slo_pan_fin_urd_mao_rom_lat_ita_tur_mol_zul_bam	-0.68522440352488	-1.71910167143619	0.0889227616740937
511	svk_tha_swe_moo_bam_slo_azi_dyu_hau_tur_ewe_knd_ukr_cic_ctl_bsq_afr_ind_anl_zul_urd_pol_est_por_aze_bat_bem_tig_tsn_mcd_akn_amr_rus_kor_ita_eng_hin_mly_wly_ven_guj_dgb_rom_pan_vie_gam_chh_tml_krd_fin_qcu_swt_ben_sod_fre_ses_lit_mao_geo_sid_fbf_scr_jav_igb_tag_xho_lat_cze_mnd_ger_aeg_lda_arw_bos_mol_alb_hun_sun_yor_owc_bul_mlt_heb_dut_prs_swa_spa_cnt_tsw_nor_glc_amh_grk_jpn_uzb	-0.0712529030026218	-0.168407978810573	0.866628047047109
512	krd_lda_mnd_mao_mly_scr_anl_est_dgb_ses_chh_ewe_ita_moo_fre_guj_glc_gam_fin_swe_ben_zul_kor_igb_bat_tha_sid_ctl_sun_alb_slo_xho_dyu_geo_afr_akn_cnt_sod_amh_pol_amr_urd_hun_eng_arw_tsn_aze_mcd_swa_jav_heb_wly_qcu_rom_pan_bul_tur_lit_hin_grk_mol_prs_svk_knd_bam_fbf_dut_lat_bem_ind_nor_aeg_uzb_cze_tig_swt_tsw_vie_owc_azi_bsq_ger_yor_tml_por_cic_ven_tag_mlt_jpn_ukr_bos_hau_rus_spa	0.217733471093923	0.528905665229227	0.598130987583704
513	uzb_mol_hau_pan_knd_ctl_tig_swt_bam_tur_bsq_tml_eng_dut_cze_amr_tag_heb_sun_moo_jav_mao_mly_tsw_aze_akn_nor_lat_hun_jpn_cnt_mlt_alb_bul_spa_swa_fre_dgb_ewe_fbf_mcd_bem_glc_grk_cic_afr_sod_dyu_igb_vie_sid_wly_owc_prs_svk_qcu_est_rom_ind_arw_mnd_kor_por_pol_tha_fin_zul_rus_xho_urd_hin_aeg_ger_ita_guj_amh_bat_krd_lda_chh_azi_anl_gam_swe_bos_yor_ses_scr_slo_ben_geo_lit_ven_ukr_tsn	0.999224312995241	2.26342881927221	0.0259348259391966
514	vie_sun_swa_krd_mlt_chh_ita_dgb_xho_lat_bam_arw_geo_wly_por_mol_tha_bos_ger_tur_tig_swt_guj_amr_svk_mnd_lda_hun_fin_ewe_gam_ctl_slo_ven_yor_bat_mly_zul_tml_pol_prs_scr_ben_rus_jav_knd_bsq_ses_grk_ind_kor_heb_jpn_rom_ukr_amh_glc_anl_qcu_mcd_fbf_hin_mao_nor_swe_eng_moo_tsn_pan_est_fre_spa_aeg_bem_owc_tag_cnt_uzb_cze_aze_afr_dyu_azi_sid_urd_cic_tsw_sod_bul_akn_hau_igb_alb_dut_lit	0.00616362876984824	0.0147412993483058	0.988270149064308
515	mly_ukr_mao_jpn_scr_spa_swt_fin_aze_prs_lit_svk_azi_yor_pan_guj_tha_hin_vie_ben_tsw_mcd_mol_ger_akn_hun_anl_sod_cic_moo_xho_knd_est_fbf_owc_zul_grk_sun_afr_chh_tml_hau_fre_swe_igb_glc_ctl_bsq_cnt_dyu_ita_heb_jav_gam_tur_pol_sid_ven_swa_tsn_tig_bam_aeg_mnd_bos_urd_dgb_lda_por_lat_eng_alb_arw_ind_cze_ewe_geo_amh_bem_uzb_rom_kor_krd_tag_bat_wly_rus_slo_amr_bul_qcu_mlt_dut_ses_nor	-0.157533471091583	-0.374133788935703	0.709156435562098
516	bem_cze_hin_tig_vie_knd_mao_fbf_pan_cnt_jav_eng_swt_ger_uzb_grk_owc_fre_sod_chh_ses_mcd_krd_gam_tur_dut_tsn_ind_swa_aeg_bsq_igb_svk_wly_pol_mol_afr_est_dgb_spa_heb_kor_ita_nor_prs_akn_slo_lat_bam_tag_aze_amh_bul_moo_rom_swe_dyu_anl_ben_amr_mlt_ven_fin_hau_geo_sid_rus_sun_arw_bos_tha_zul_azi_ukr_por_ctl_mnd_tsw_yor_urd_lda_mly_guj_scr_alb_hun_glc_ewe_qcu_jpn_cic_bat_tml_xho_lit	-0.336388528670746	-0.819795298876276	0.414428909381255
517	tag_mol_xho_mnd_scr_sid_ewe_jpn_chh_lda_glc_uzb_guj_hin_rus_ind_bem_tur_arw_tha_lit_kor_bsq_jav_prs_azi_krd_ven_dyu_nor_spa_anl_zul_fin_tsw_gam_knd_tsn_ukr_ita_owc_urd_afr_pol_hau_ger_wly_swa_swt_ben_amh_akn_fre_mcd_tml_ctl_alb_tig_heb_svk_slo_est_bul_vie_geo_rom_fbf_sod_bat_swe_cic_pan_dut_mao_lat_igb_aeg_bam_mlt_yor_amr_mly_aze_eng_por_bos_qcu_ses_grk_moo_cze_hun_dgb_cnt_sun	-0.0284425443546268	-0.0747874173226448	0.940544487976315
518	lat_heb_ger_prs_vie_bsq_mao_mlt_akn_qcu_ben_pol_por_aze_moo_bos_dgb_est_dyu_lit_rom_fin_chh_mol_fbf_mnd_bem_swa_lda_jav_knd_anl_pan_owc_slo_igb_cic_ewe_aeg_nor_ven_hau_hun_tha_swe_gam_bul_ind_ita_guj_grk_mly_kor_tml_krd_cze_amr_azi_svk_mcd_rus_cnt_arw_dut_zul_sid_jpn_tur_swt_alb_tag_tsn_tig_yor_tsw_ses_scr_afr_amh_sod_fre_bat_sun_uzb_eng_glc_urd_wly_xho_bam_geo_ctl_spa_hin_ukr	0.20612731314754	0.471002812534391	0.638741667749255
519	bos_alb_krd_ger_cic_swa_afr_amr_glc_svk_hun_slo_anl_ukr_tsw_pol_tur_igb_lda_ind_hin_knd_xho_eng_vie_mao_bul_fre_sod_tig_tha_rom_ben_rus_aeg_amh_uzb_fbf_ven_grk_heb_tsn_dyu_dgb_guj_jpn_aze_swe_lat_qcu_por_tml_arw_bem_swt_est_mly_kor_cze_dut_chh_pan_ctl_lit_sid_sun_fin_scr_wly_mcd_tag_ses_ita_urd_spa_azi_yor_mol_mlt_gam_nor_geo_hau_jav_prs_bsq_bat_bam_moo_ewe_akn_owc_zul_mnd_cnt	0.122718276210594	0.283417062213777	0.777487101828713
520	ind_tig_fin_xho_rus_amr_dgb_cnt_hau_sid_anl_ctl_eng_yor_heb_wly_urd_lat_amh_kor_spa_ses_fbf_afr_dut_lit_tha_tml_est_swt_ven_lda_prs_sun_fre_bat_ewe_aze_cze_bem_pan_guj_bam_dyu_swe_tsw_scr_igb_alb_bul_tsn_akn_jav_arw_krd_mcd_pol_jpn_knd_hun_mly_qcu_geo_mao_nor_glc_ger_tag_moo_rom_vie_chh_ukr_owc_bos_gam_azi_mol_zul_sod_bsq_grk_swa_ben_tur_cic_por_ita_slo_svk_hin_uzb_mnd_mlt_aeg	0.908650750375542	2.08136763606598	0.0401483476263988
521	bsq_mly_rus_grk_anl_zul_cze_chh_glc_fin_cic_jav_nor_ita_sun_mcd_est_prs_por_kor_yor_alb_urd_tig_pol_bem_dyu_ind_heb_sid_ses_vie_krd_dgb_sod_mao_igb_mol_amh_lit_xho_svk_rom_afr_lat_ger_akn_hin_scr_spa_mlt_ben_geo_arw_jpn_tag_moo_bul_azi_fbf_fre_slo_ewe_tha_swt_amr_wly_tsw_lda_ukr_eng_knd_ctl_aeg_tur_uzb_guj_dut_qcu_cnt_pan_hun_swe_mnd_owc_gam_bat_tml_tsn_ven_bos_hau_bam_swa_aze	0.0393419934572839	0.093263959312129	0.925894489941165
522	rom_bat_anl_sid_mnd_chh_guj_tig_amr_svk_tag_xho_ven_mly_moo_bos_owc_dut_sun_fbf_bam_lit_hun_ukr_fre_akn_bul_ctl_tur_heb_knd_fin_spa_mlt_rus_zul_glc_kor_uzb_tha_tsw_bem_cze_ben_ses_slo_geo_swt_vie_mol_ita_tml_lat_dgb_krd_amh_mao_pan_scr_hin_alb_qcu_yor_gam_cic_hau_nor_sod_cnt_ind_arw_ewe_jpn_aze_swa_aeg_tsn_por_eng_afr_jav_azi_grk_swe_mcd_est_igb_wly_lda_ger_bsq_urd_prs_dyu_pol	0.176717393235963	0.404205658429801	0.686989538299969
523	ctl_bam_owc_qcu_mao_fre_ven_hun_cnt_glc_est_svk_anl_mly_ger_lda_bsq_nor_urd_jav_ses_grk_knd_ita_pol_cic_hin_afr_tml_krd_kor_slo_xho_igb_guj_zul_geo_ewe_tag_scr_spa_rom_ukr_fin_lat_wly_azi_swa_sun_gam_tig_aze_dut_tur_bem_mlt_mol_tsn_mcd_hau_moo_ben_por_heb_amh_cze_arw_sid_vie_dyu_akn_yor_fbf_swt_eng_amr_aeg_bos_rus_chh_tha_ind_mnd_tsw_bul_alb_prs_swe_jpn_uzb_bat_lit_sod_dgb_pan	-0.0721895740342777	-0.16167239493672	0.871914564014897
524	glc_hau_ses_dgb_yor_lda_jpn_dut_ven_tur_grk_rom_sun_bsq_eng_tag_geo_swe_tsw_swt_rus_cnt_urd_est_knd_mly_igb_ind_mnd_cze_spa_wly_aze_mao_jav_krd_lat_sod_fbf_xho_svk_azi_vie_slo_afr_tml_akn_fin_cic_chh_bam_ger_pol_anl_tsn_bem_sid_tig_ewe_por_alb_hin_amr_arw_bat_dyu_ctl_amh_uzb_fre_gam_aeg_zul_mol_qcu_mcd_ita_lit_owc_scr_kor_swa_mlt_tha_prs_hun_heb_guj_pan_ukr_nor_moo_bul_ben_bos	-0.0687608389893248	-0.153329613716756	0.878470555302204
525	tsn_est_bos_hau_slo_cic_bul_glc_tsw_fbf_qcu_hin_chh_ben_pan_afr_rus_amr_rom_urd_swt_hun_lda_akn_por_ger_ctl_swe_scr_tag_spa_amh_tml_tig_ind_sod_anl_mlt_moo_cze_fin_tur_jav_jpn_owc_arw_mcd_prs_bat_yor_dyu_eng_kor_swa_mao_alb_grk_fre_krd_lit_sun_ses_lat_aze_ukr_uzb_bem_cnt_bsq_vie_guj_mnd_igb_mly_pol_azi_aeg_knd_dgb_dut_sid_bam_nor_xho_heb_ven_geo_svk_wly_gam_zul_ewe_mol_tha_ita	-0.132585055430938	-0.305855119671533	0.7603985581515
526	swa_fre_mlt_bat_tsw_amr_bem_cnt_tml_fin_ven_bsq_guj_glc_rom_ger_mcd_akn_anl_swe_nor_yor_hau_tag_lit_lda_cic_hun_swt_tha_grk_sid_ukr_geo_ben_bos_uzb_qcu_urd_rus_ind_owc_aeg_jav_vie_eng_tur_wly_est_moo_amh_sun_bul_xho_scr_jpn_heb_ita_chh_fbf_pol_zul_knd_mnd_dgb_cze_azi_dyu_slo_prs_svk_mol_alb_ewe_tsn_igb_hin_sod_afr_bam_mao_dut_mly_pan_ses_por_spa_kor_aze_gam_lat_tig_krd_arw_ctl	0.967430867497124	2.53311966025044	0.012979308394783
527	tsw_xho_ukr_jpn_tha_prs_est_bul_scr_anl_lit_afr_hin_alb_wly_sun_bos_spa_rom_swa_grk_moo_cnt_igb_arw_owc_azi_svk_hau_por_ben_aze_tig_lda_mao_mol_eng_amh_cic_guj_tur_qcu_ctl_slo_ewe_rus_mly_yor_dut_knd_ind_bsq_chh_heb_vie_akn_uzb_lat_bam_zul_tml_glc_ita_amr_aeg_ven_tsn_nor_krd_bat_cze_fre_urd_tag_ger_gam_dyu_pan_fin_sod_fbf_jav_hun_bem_dgb_mlt_geo_ses_swe_swt_mcd_mnd_kor_sid_pol	0.131694615645311	0.304404921128279	0.76149952828649
528	cic_dut_est_scr_hun_arw_cnt_pan_spa_eng_pol_bem_afr_sod_por_ben_bos_bul_glc_mol_heb_urd_dyu_ger_uzb_tsw_geo_bat_sid_zul_dgb_lit_moo_fbf_ita_amr_tha_jpn_gam_rus_tag_lat_ind_cze_amh_anl_wly_ukr_nor_owc_swe_ctl_svk_xho_ewe_tsn_mly_alb_ses_fin_kor_tig_mcd_slo_knd_fre_chh_aze_mao_grk_qcu_krd_swa_swt_yor_akn_bam_rom_prs_tur_hin_jav_guj_tml_lda_mlt_vie_ven_mnd_hau_sun_igb_azi_bsq_aeg	-0.0661283443557174	-0.160270548597595	0.8730155622269
529	kor_cnt_tur_prs_ses_uzb_urd_azi_guj_yor_tha_bul_mao_anl_gam_moo_ctl_bos_mlt_hin_amh_sod_akn_fin_mcd_zul_ita_glc_vie_aeg_svk_dyu_tsw_est_swe_wly_aze_fbf_ewe_spa_swt_dut_ind_por_alb_knd_ukr_slo_geo_igb_xho_tsn_heb_dgb_tml_sun_rom_amr_mol_lit_lda_mly_bat_chh_cze_pol_arw_fre_tag_rus_bem_grk_hau_sid_mnd_jav_krd_owc_bsq_lat_nor_qcu_ben_afr_swa_pan_ger_cic_jpn_hun_tig_ven_bam_eng_scr	-0.100199235519066	-0.231242578941928	0.817634350837886
530	cnt_ses_xho_sun_cze_krd_mnd_bem_amh_jav_ben_wly_tag_lat_igb_fbf_owc_prs_swt_est_mcd_por_hun_lda_tsw_glc_lit_urd_mol_yor_eng_rom_jpn_tha_mly_swa_mlt_ctl_geo_scr_heb_ukr_aeg_moo_dgb_spa_chh_arw_ind_azi_aze_anl_fin_knd_ven_vie_swe_bam_hau_bsq_ita_grk_tur_ger_mao_pol_bos_nor_dyu_slo_svk_rus_afr_bat_hin_bul_alb_tig_sid_sod_ewe_tml_amr_uzb_zul_fre_tsn_dut_qcu_pan_akn_gam_kor_cic_guj	-0.0894537760612954	-0.208517943675463	0.835280581790822
531	mcd_dut_cic_chh_arw_ewe_alb_tml_zul_glc_ita_swe_bam_mlt_afr_moo_svk_akn_ven_bem_mly_anl_tag_rus_bat_prs_amh_bos_pol_kor_uzb_swa_knd_lda_owc_lit_ind_aze_mnd_rom_nor_hun_krd_fin_ses_ctl_est_tig_bsq_spa_lat_bul_heb_gam_mao_aeg_sun_urd_scr_hin_ben_amr_tsw_sod_tur_ukr_igb_fbf_sid_guj_geo_fre_qcu_mol_jpn_eng_grk_hau_xho_pan_por_ger_yor_azi_tha_swt_wly_dyu_jav_cze_vie_tsn_slo_dgb_cnt	-0.0451779299487391	-0.118451474462517	0.905965414769946
532	wly_tsw_ind_igb_pan_nor_scr_tig_owc_fre_rus_alb_slo_prs_dut_hau_spa_hun_rom_est_grk_eng_por_ven_pol_sid_qcu_aeg_cic_ukr_guj_tml_tag_urd_swt_cze_dyu_tsn_sod_jpn_gam_jav_fbf_tur_bsq_bem_ctl_moo_mao_afr_krd_mcd_mol_heb_bos_hin_yor_bul_knd_dgb_ses_sun_akn_arw_cnt_kor_bam_geo_swe_chh_amr_aze_ewe_anl_ger_swa_lda_lit_vie_ben_glc_mnd_xho_svk_uzb_bat_zul_lat_azi_ita_mly_amh_tha_mlt_fin	0.733207253880416	1.6859396811785	0.0951597840637389
533	lat_tha_rom_pan_tur_yor_bul_bam_bsq_bem_mly_lda_fbf_sod_sid_grk_swt_bat_mol_zul_hau_ukr_mao_swa_lit_bos_swe_heb_arw_svk_geo_mnd_afr_aze_nor_vie_cze_spa_krd_cnt_scr_prs_owc_rus_amh_ita_dgb_tml_ger_akn_tsn_est_mcd_mlt_ind_slo_hun_ven_por_moo_gam_fin_tsw_azi_dyu_sun_urd_fre_pol_hin_tag_cic_eng_aeg_ctl_glc_igb_kor_xho_chh_jpn_guj_ses_knd_ewe_tig_wly_ben_dut_jav_qcu_alb_uzb_anl_amr	-0.136596404644551	-0.308395508673699	0.758471120359117
534	tag_glc_swt_pol_mly_kor_sun_moo_bam_eng_mcd_geo_slo_lda_svk_fre_qcu_heb_ger_ctl_ven_swa_est_tur_chh_xho_uzb_dyu_tig_rus_anl_ita_guj_hin_cnt_mnd_ben_mol_owc_arw_ewe_bsq_zul_wly_akn_dut_amh_sod_tsn_lat_bem_yor_scr_aeg_spa_knd_grk_alb_ses_cze_bos_hau_hun_sid_pan_azi_krd_fin_aze_bul_jav_mao_mlt_lit_bat_prs_urd_gam_afr_ind_amr_nor_igb_tml_rom_swe_fbf_vie_dgb_jpn_tsw_por_ukr_tha_cic	0.164757691582238	0.401200186131128	0.68919308810825
535	dyu_dut_est_mol_bsq_ven_tsn_mnd_ewe_cnt_chh_ukr_moo_sid_swa_tag_uzb_grk_ses_jav_lit_slo_azi_tur_ben_afr_bem_pol_scr_cic_swt_glc_tml_pan_rus_kor_qcu_owc_fbf_alb_fin_jpn_ger_bul_cze_bat_por_aze_gam_anl_tsw_sun_mlt_mcd_akn_heb_bam_yor_lda_mao_urd_hin_ind_knd_vie_eng_bos_rom_zul_amh_mly_ctl_hau_svk_amr_arw_nor_wly_geo_hun_aeg_fre_tha_swe_guj_sod_prs_ita_spa_krd_xho_lat_dgb_igb_tig	-0.499154731274308	-1.21605169293663	0.227042850248361
536	ind_bsq_aeg_guj_tsw_gam_dgb_akn_dyu_mlt_sod_spa_vie_swa_rom_ewe_krd_grk_yor_pol_afr_mnd_wly_prs_ger_ukr_cnt_knd_uzb_slo_ben_lat_hin_hun_rus_fin_swe_tml_heb_chh_jav_dut_mly_nor_tag_amh_bam_arw_pan_lit_fbf_zul_owc_eng_tig_kor_ses_tur_sid_igb_mao_azi_svk_swt_aze_moo_cic_bat_sun_ven_urd_tha_amr_cze_ita_glc_scr_bul_mol_por_bos_fre_bem_qcu_jpn_geo_est_hau_ctl_alb_xho_lda_mcd_anl_tsn	-0.0359444032088282	-0.0830556262389682	0.933985817630355
537	spa_tag_mlt_guj_alb_swe_ven_tsw_tml_lat_est_mcd_aze_xho_heb_moo_bem_bat_qcu_knd_sid_ses_aeg_grk_tig_slo_eng_tha_hin_jav_swt_sun_ukr_prs_lit_uzb_amr_mol_ger_dgb_ita_cze_hun_akn_kor_bsq_amh_dyu_svk_tsn_urd_swa_scr_anl_chh_cnt_ewe_tur_wly_fbf_ind_mnd_hau_fre_pan_bul_igb_fin_por_krd_bam_azi_owc_ctl_pol_mao_arw_zul_geo_afr_lda_jpn_ben_rom_mly_bos_rus_glc_cic_gam_vie_nor_sod_dut_yor	-0.479066539395188	-1.08329960081913	0.281476096482551
538	krd_spa_cze_sid_yor_tha_chh_afr_akn_glc_mol_aeg_swa_jpn_jav_xho_est_ukr_pan_lda_mly_nor_cic_dut_dgb_knd_grk_heb_geo_ven_mnd_swe_bsq_sun_bat_amr_rus_slo_urd_por_cnt_bem_lat_fbf_hin_swt_scr_tag_dyu_vie_ewe_ita_svk_alb_owc_lit_gam_amh_arw_hau_hun_prs_tsn_tml_uzb_mlt_mao_azi_tsw_tig_wly_sod_eng_qcu_mcd_bam_fin_moo_ctl_rom_igb_bos_zul_pol_aze_guj_ind_bul_ben_tur_fre_kor_ses_anl_ger	-0.178004465711335	-0.395997531091479	0.69301389810316
539	tsw_hun_rus_ukr_mnd_dut_alb_amh_chh_urd_glc_bam_nor_moo_hin_wly_fbf_bem_jpn_hau_cic_tag_eng_ben_igb_ind_slo_kor_swa_ger_yor_uzb_lda_cze_heb_scr_knd_sid_mlt_pol_qcu_aze_akn_zul_lat_ewe_tha_dyu_azi_prs_ita_vie_grk_spa_est_mol_svk_aeg_krd_mly_lit_tml_bsq_swt_amr_bos_anl_gam_tig_xho_bat_fin_tsn_owc_por_arw_pan_sod_dgb_afr_cnt_mao_bul_geo_ctl_ses_fre_guj_mcd_jav_sun_ven_swe_rom_tur	-0.189219300998021	-0.455563851184581	0.649765531081928
540	aze_sun_swt_heb_ita_xho_bul_svk_tur_tig_jpn_scr_igb_mlt_bam_yor_fbf_ben_azi_dgb_lda_hau_akn_mol_hun_ger_vie_rus_mao_por_amr_eng_lit_owc_kor_bsq_geo_mcd_hin_slo_glc_pol_spa_bat_alb_krd_bem_zul_tsw_arw_urd_ses_swe_pan_cic_aeg_knd_qcu_uzb_ven_tag_fin_swa_fre_nor_dyu_bos_prs_grk_ind_ukr_wly_sid_afr_lat_tml_gam_mnd_moo_cze_ewe_cnt_jav_dut_est_mly_tha_rom_ctl_tsn_amh_anl_sod_guj_chh	0.0748034497315594	0.188892755714659	0.850588479166172
541	qcu_lat_zul_mlt_swa_sod_cze_nor_cnt_pol_vie_arw_igb_por_yor_slo_sid_tml_tsw_alb_gam_bat_rus_dgb_jpn_est_hun_urd_tag_bem_tha_akn_ita_ctl_hau_sun_pan_mly_mol_ukr_mao_cic_swe_azi_tig_spa_glc_aeg_fre_moo_ewe_svk_scr_mcd_heb_anl_hin_kor_wly_aze_grk_bos_bul_uzb_ind_prs_chh_lit_tsn_jav_dut_eng_lda_amh_krd_fbf_tur_xho_dyu_bam_knd_swt_amr_ven_mnd_ses_bsq_guj_rom_geo_ger_ben_afr_fin_owc	0.435495609045406	1.07014329278908	0.287324375849637
542	tha_anl_lda_swt_gam_fin_ger_lit_krd_owc_scr_tsw_grk_uzb_pol_spa_afr_dut_lat_tig_mao_slo_knd_swa_est_dgb_bos_xho_pan_eng_sod_cze_tsn_hun_bem_ewe_jav_aeg_azi_cic_chh_geo_tag_alb_guj_mnd_mcd_rus_rom_sun_sid_wly_por_ben_amr_ukr_urd_akn_ind_arw_ses_ita_tur_glc_moo_fbf_qcu_hin_vie_mly_tml_swe_bul_prs_cnt_dyu_nor_aze_mlt_jpn_bat_svk_yor_zul_bam_igb_fre_ven_hau_amh_bsq_heb_mol_kor_ctl	0.541142531582014	1.27106901973499	0.206874158499912
543	dyu_dut_lda_sod_geo_mol_tsn_bos_rom_sun_ctl_moo_por_eng_tsw_tml_azi_nor_gam_swe_alb_igb_sid_yor_lit_owc_uzb_amh_heb_arw_amr_ger_ses_glc_svk_urd_pol_prs_qcu_mcd_dgb_afr_mao_bul_cnt_jpn_mly_est_hun_pan_bsq_rus_bam_chh_ita_bem_swa_zul_cze_ben_mnd_tig_aeg_scr_ewe_spa_akn_mlt_hau_ukr_krd_tag_fin_swt_vie_hin_grk_ind_ven_tur_jav_cic_slo_knd_kor_aze_fbf_xho_lat_bat_guj_tha_wly_anl_fre	-0.0854314869015944	-0.206964780397908	0.836489842155355
544	mly_prs_azi_lit_yor_slo_ita_uzb_bem_bam_aeg_pan_krd_cze_knd_ctl_grk_kor_gam_swa_amh_arw_bul_tur_ses_cic_bsq_akn_owc_tha_anl_mao_vie_hau_zul_mol_fin_lda_amr_swe_wly_rus_afr_hun_aze_rom_mnd_spa_heb_glc_geo_qcu_por_tsw_eng_chh_tml_est_tsn_fbf_bos_xho_ger_dyu_mlt_moo_cnt_dgb_jav_ukr_dut_jpn_igb_bat_alb_nor_sod_guj_hin_svk_tag_swt_tig_pol_mcd_sun_urd_ven_fre_ben_lat_ind_ewe_scr_sid	0.655167155631014	1.59311884686608	0.114526810867395
545	qcu_bsq_svk_spa_chh_guj_mly_lda_hun_dgb_hin_ctl_ukr_swa_glc_bul_ita_bem_yor_cnt_jav_bam_jpn_arw_prs_tur_eng_pol_lat_geo_grk_ven_ben_mcd_nor_vie_bat_sid_moo_afr_tag_bos_krd_alb_est_amr_xho_sod_swe_fin_zul_lit_aze_mao_ind_amh_knd_aeg_tml_ewe_tig_cze_uzb_ger_kor_wly_fre_dut_dyu_akn_tha_azi_slo_rom_rus_urd_cic_tsn_pan_ses_mlt_igb_mol_por_scr_swt_heb_mnd_tsw_gam_owc_anl_sun_hau_fbf	-0.106659548713861	-0.276304645561602	0.782927189485628
546	igb_hau_dyu_tsw_swt_fre_hun_aeg_prs_cic_grk_mao_pan_qcu_ses_tha_knd_ctl_kor_ewe_anl_cze_bem_lit_bos_eng_tur_est_svk_lda_akn_gam_chh_sod_alb_glc_dgb_ita_scr_mlt_uzb_tag_hin_tml_moo_urd_vie_tig_rus_ben_mly_cnt_mol_rom_wly_swa_dut_sid_zul_ger_guj_bam_spa_mcd_amr_bat_amh_fin_aze_geo_ind_arw_xho_swe_nor_sun_por_bsq_lat_jav_slo_tsn_owc_bul_fbf_azi_afr_pol_ven_ukr_jpn_yor_heb_mnd_krd	0.132004398946197	0.292719536184665	0.770388637559793
547	sid_alb_scr_anl_bul_xho_kor_lat_bsq_uzb_tur_glc_nor_bos_tha_geo_cnt_aeg_qcu_mlt_dgb_urd_spa_mnd_ger_wly_fbf_akn_jav_amr_prs_vie_fin_lit_dut_rom_krd_swt_afr_moo_aze_hau_cze_por_tig_heb_sod_swe_ita_mly_sun_dyu_chh_rus_ben_swa_tml_gam_guj_bam_ewe_tsn_pol_mol_tsw_ses_owc_hun_bat_mao_grk_ctl_pan_ind_est_tag_igb_eng_ven_hin_arw_lda_azi_ukr_bem_amh_jpn_cic_mcd_yor_fre_knd_svk_slo_zul	0.120089987648252	0.307435533964325	0.759199291507136
548	tur_cnt_swt_vie_cic_fbf_scr_ben_owc_tag_ind_bat_jpn_mcd_hin_anl_qcu_moo_bsq_glc_fre_heb_sun_bam_tha_aeg_por_knd_ukr_swe_slo_igb_mnd_gam_jav_rom_amr_spa_mlt_arw_uzb_prs_nor_tig_yor_sid_akn_geo_tsw_pan_ita_ses_amh_lat_hau_ewe_tsn_grk_eng_pol_mol_alb_mao_guj_rus_ctl_zul_lda_mly_aze_svk_bem_afr_chh_wly_sod_lit_kor_dyu_dgb_bos_azi_est_krd_urd_xho_fin_cze_hun_ven_ger_bul_tml_dut_swa	-1.03723997125059	-2.46017193788514	0.0157338824128606
549	dyu_tur_uzb_jpn_krd_bam_chh_tig_sod_scr_aeg_tha_eng_azi_igb_est_tag_pan_sid_qcu_swt_mol_heb_alb_ger_lda_ukr_mao_fbf_cze_ctl_rom_fre_bem_dgb_swe_jav_geo_afr_bat_sun_mly_swa_glc_ita_yor_tsw_bos_slo_tsn_bul_hau_anl_nor_gam_fin_guj_lit_tml_kor_pol_dut_wly_mlt_ewe_cic_rus_ses_xho_arw_moo_bsq_spa_amr_vie_aze_hin_cnt_svk_hun_urd_owc_zul_grk_mcd_lat_mnd_amh_ben_ven_ind_prs_akn_knd_por	0.0830934829500046	0.192499259525212	0.847770882071722
550	amh_uzb_dut_ger_tur_est_slo_jav_cze_tml_ewe_krd_guj_wly_kor_spa_lda_gam_zul_tsn_aze_hau_igb_alb_tha_sod_akn_mol_heb_tsw_bsq_ind_bos_dyu_bul_tag_vie_prs_tig_ctl_eng_mao_ses_swa_fbf_svk_glc_moo_hin_sid_fin_hun_geo_ukr_qcu_sun_anl_bam_lat_amr_jpn_bat_swt_yor_pan_cnt_xho_rus_scr_grk_dgb_lit_chh_owc_knd_arw_afr_urd_ben_mlt_mcd_mnd_nor_mly_ven_por_cic_swe_ita_rom_aeg_fre_bem_pol_azi	0.518570311527355	1.1869156141671	0.238283939607901
551	mnd_bsq_wly_chh_slo_mly_mcd_prs_hin_swt_igb_cic_glc_tur_scr_rom_geo_dgb_fre_ewe_pan_xho_tml_krd_jav_bam_moo_sid_owc_uzb_knd_mol_qcu_ven_pol_zul_kor_ben_ses_heb_aze_aeg_ind_grk_ctl_ita_amh_fbf_nor_tsn_bul_bos_dut_afr_fin_jpn_bat_rus_azi_guj_sun_lda_spa_hau_anl_cze_eng_bem_swe_arw_vie_hun_est_dyu_ger_tig_tag_ukr_yor_urd_tha_gam_svk_amr_lit_alb_mao_cnt_mlt_tsw_swa_sod_por_lat_akn	-0.323439196343992	-0.786684206537558	0.433466840355665
552	lit_swa_vie_urd_wly_glc_ses_scr_afr_owc_swe_yor_fbf_knd_hun_swt_ewe_bsq_xho_jpn_lda_mcd_svk_eng_zul_jav_sid_bam_ctl_bos_anl_amh_cic_rom_mlt_uzb_rus_tig_lat_tml_ukr_aeg_sun_guj_por_cnt_spa_arw_mnd_hau_gam_dut_azi_prs_chh_mly_tur_pan_ger_geo_dyu_nor_dgb_aze_krd_fin_fre_tsn_tha_ind_amr_igb_mol_tsw_grk_mao_moo_kor_ben_qcu_bul_ven_tag_slo_bem_alb_hin_pol_ita_est_bat_akn_sod_heb_cze	-0.0810207556774685	-0.183955697215219	0.854448716556255
553	xho_lit_aeg_vie_ewe_tml_hun_kor_est_uzb_qcu_fin_cic_mcd_moo_tag_heb_azi_bul_chh_alb_swe_fre_ukr_tsn_lda_pan_aze_ctl_bat_fbf_mnd_dyu_ger_lat_spa_akn_scr_gam_mao_swa_jav_arw_tsw_guj_sun_prs_sod_tig_glc_swt_amr_bam_ben_mlt_por_igb_urd_ind_rom_knd_ita_pol_yor_cnt_wly_tha_amh_eng_slo_bos_ses_owc_bem_mol_afr_tur_rus_dut_zul_anl_jpn_mly_dgb_sid_bsq_geo_hin_hau_grk_svk_cze_nor_ven_krd	0.179451206864636	0.476092393517167	0.635125111311912
554	knd_tml_ven_dyu_pol_azi_alb_scr_glc_ses_lda_bam_mly_amh_yor_vie_mao_eng_lit_chh_uzb_aze_bul_hin_gam_mlt_nor_sod_guj_cze_qcu_ben_jpn_swt_cic_grk_swe_fbf_owc_tha_tur_xho_sun_zul_afr_lat_amr_est_cnt_svk_rus_aeg_ctl_tsn_akn_tig_prs_slo_hau_ger_ewe_por_kor_tsw_urd_tag_geo_jav_dgb_bsq_hun_bat_fin_mol_ukr_ita_wly_bem_rom_anl_moo_mcd_sid_mnd_fre_heb_bos_igb_arw_swa_dut_krd_pan_spa_ind	-0.556619608367794	-1.44232445133723	0.152570254359515
555	rus_svk_fin_nor_rom_fbf_tml_amh_pol_por_ita_bam_chh_ger_alb_ben_gam_geo_glc_sun_guj_lda_tsn_qcu_tag_dut_ukr_prs_knd_ses_anl_heb_sid_cnt_xho_hau_mcd_grk_owc_vie_spa_wly_swt_bat_afr_uzb_swe_bul_ewe_mnd_lit_pan_fre_mao_ven_aze_urd_ind_hin_tha_akn_tig_sod_cic_bsq_hun_slo_tsw_ctl_arw_krd_scr_dgb_eng_kor_yor_amr_bem_lat_swa_moo_cze_mly_aeg_mol_tur_bos_igb_est_mlt_jav_jpn_azi_dyu_zul	-0.0828501467981683	-0.188221809509282	0.851112873963874
556	alb_ses_pol_ewe_urd_ita_fin_grk_gam_geo_swa_moo_est_bos_bsq_lit_fbf_ctl_nor_lda_knd_uzb_slo_hau_glc_tha_svk_afr_vie_ven_jpn_heb_bul_ben_kor_bem_sun_cnt_ind_mcd_chh_bat_mly_akn_bam_guj_dut_yor_cze_spa_tsw_igb_tig_ukr_lat_tml_tag_cic_aeg_zul_xho_rus_arw_jav_aze_scr_fre_mol_mnd_swt_por_mlt_tsn_hin_prs_rom_amr_amh_ger_hun_sod_anl_wly_mao_dgb_sid_owc_dyu_tur_qcu_azi_eng_pan_krd_swe	-0.0743867622879999	-0.201303043428703	0.840901256361678
557	ewe_lat_kor_scr_bam_mnd_fbf_eng_owc_fre_por_mao_heb_est_tsn_prs_dgb_chh_tsw_ben_arw_moo_tha_amh_afr_guj_grk_hin_xho_tig_zul_mlt_aeg_dyu_spa_anl_uzb_fin_hun_swt_urd_ind_wly_cnt_knd_igb_ukr_mly_krd_ita_sod_lit_ger_alb_glc_slo_tml_bem_bos_cze_sid_bat_mcd_aze_nor_bsq_sun_ven_svk_akn_swa_jav_hau_swe_jpn_gam_mol_yor_bul_ctl_azi_cic_amr_dut_lda_pan_rom_rus_geo_tag_qcu_ses_tur_vie_pol	-0.97342357764143	-2.30778229345746	0.0232289227775793
558	swa_slo_xho_sun_sod_svk_fbf_est_prs_lit_hin_rus_bat_hun_ukr_jav_anl_ses_bsq_pan_glc_ctl_hau_tag_cic_lda_aeg_eng_grk_por_yor_heb_akn_tig_scr_nor_chh_ita_bem_tsn_igb_tml_dgb_amh_cnt_knd_krd_wly_alb_ger_bam_dut_fre_guj_tha_amr_bos_arw_mol_qcu_mao_tsw_ven_mcd_zul_mly_kor_spa_urd_rom_aze_sid_moo_owc_bul_pol_mlt_fin_swt_swe_cze_ind_vie_azi_afr_lat_mnd_ewe_tur_geo_dyu_gam_jpn_ben_uzb	0.228261930175577	0.553729278408196	0.581093042728678
559	gam_geo_bul_scr_krd_mly_akn_lda_heb_chh_bsq_xho_lat_ind_sid_tml_pan_wly_yor_uzb_dgb_fre_jpn_hun_jav_rus_azi_anl_swe_knd_rom_aeg_eng_bem_bat_cze_ben_spa_hau_svk_alb_ewe_ukr_amh_ger_bos_hin_urd_prs_lit_swt_fin_tur_vie_dut_nor_tsw_cic_kor_zul_qcu_glc_amr_afr_ita_moo_ven_guj_mol_owc_cnt_dyu_ses_tig_mlt_sod_igb_mcd_tag_grk_sun_pol_mnd_fbf_slo_arw_por_ctl_swa_est_aze_tsn_mao_tha_bam	0.510393807880193	1.47778935665465	0.142842903196679
560	ven_bem_lit_arw_tur_glc_chh_tag_tsn_xho_mol_grk_wly_amh_anl_eng_por_mcd_dut_sod_hin_tig_est_pol_sun_kor_svk_jpn_ger_prs_owc_cze_mlt_tha_swe_bul_krd_rom_rus_mao_ukr_aze_sid_pan_cnt_knd_ben_ses_moo_cic_bsq_hau_guj_fbf_bam_geo_dyu_ita_scr_fre_aeg_yor_gam_ind_afr_tml_amr_vie_mly_azi_akn_fin_ewe_qcu_alb_ctl_hun_tsw_nor_slo_heb_bat_dgb_uzb_swa_swt_lat_mnd_jav_zul_igb_lda_bos_spa_urd	-0.0314386962792478	-0.077514103555782	0.938381097407251
561	rus_sod_bsq_grk_dyu_cze_owc_pol_jpn_mlt_urd_tsn_mnd_tag_lit_tml_bos_yor_jav_ven_akn_por_pan_tur_slo_mcd_svk_sun_igb_bam_krd_hin_aze_chh_swe_lda_arw_mly_bul_eng_ger_mol_ita_wly_dut_aeg_spa_ind_qcu_mao_hun_glc_guj_kor_ctl_ben_fbf_knd_ses_alb_heb_xho_cic_ukr_bat_swa_cnt_fre_afr_tsw_sid_nor_tha_zul_scr_est_amr_dgb_azi_rom_gam_fin_vie_amh_prs_geo_tig_hau_ewe_anl_moo_lat_swt_bem_uzb	-0.127921995908106	-0.306391489064774	0.759991478900086
562	tur_pan_cze_aeg_cnt_nor_rom_fre_scr_knd_fbf_spa_amh_bam_owc_qcu_ind_dgb_sod_zul_hin_krd_mlt_grk_kor_jpn_bat_slo_dut_tsn_afr_sid_ewe_uzb_gam_rus_akn_ctl_geo_tsw_swe_bul_ger_bem_chh_ses_anl_lit_azi_lat_mly_tig_mao_xho_glc_guj_ben_bsq_moo_arw_tha_wly_tml_mcd_hun_amr_mnd_por_vie_ukr_urd_prs_jav_bos_aze_svk_mol_heb_ven_lda_fin_swt_igb_dyu_swa_hau_ita_alb_eng_est_cic_tag_pol_sun_yor	-0.40381441465599	-1.09108599028972	0.278053793852199
563	swe_tig_ger_bem_bos_mnd_tml_wly_rus_mol_jpn_scr_fin_aze_mlt_sun_jav_mly_tsw_grk_lat_ven_afr_qcu_dyu_sid_spa_lit_geo_cic_fre_akn_cnt_ind_tsn_bat_cze_swa_mao_urd_azi_hin_pan_arw_sod_dgb_tag_owc_vie_knd_alb_guj_eng_amr_lda_glc_zul_ses_yor_ukr_xho_gam_hau_ctl_prs_hun_moo_dut_heb_ewe_nor_tha_ita_pol_mcd_bul_svk_krd_por_rom_aeg_slo_swt_chh_fbf_bsq_kor_ben_amh_igb_tur_anl_bam_est_uzb	0.340761904108707	0.929731724812753	0.354917025234725
564	mly_wly_mcd_hau_ger_geo_sod_slo_cnt_cic_knd_dyu_azi_tsn_krd_hun_arw_rus_dgb_eng_igb_bam_swt_xho_scr_nor_guj_lda_tha_jav_uzb_ita_jpn_prs_gam_sid_ben_sun_grk_rom_swa_bat_zul_bem_ind_lit_tsw_bos_pan_aze_amr_tml_lat_hin_afr_urd_ven_mnd_mlt_owc_tig_ctl_qcu_fre_fbf_yor_glc_mol_swe_tag_ses_chh_bul_por_bsq_est_amh_moo_pol_svk_kor_ewe_akn_spa_vie_alb_heb_ukr_dut_fin_cze_tur_aeg_anl_mao	0.204367814545586	0.502013157133918	0.616844764043753
565	hin_slo_dyu_lit_gam_ses_lda_mnd_bam_scr_amh_est_cze_tag_por_alb_mao_dut_azi_pan_vie_glc_kor_anl_heb_sod_bos_ind_jav_akn_nor_prs_xho_tsn_ukr_igb_fin_mlt_amr_bsq_ven_mol_svk_ben_owc_swa_fbf_aze_chh_pol_moo_fre_bem_rom_bat_uzb_zul_aeg_krd_wly_tha_tml_qcu_dgb_bul_arw_grk_cnt_knd_hun_geo_tur_urd_guj_spa_sun_jpn_yor_ctl_lat_afr_hau_ewe_mcd_eng_rus_mly_swt_ger_cic_tsw_tig_swe_sid_ita	-0.31111307685008	-0.813640557145864	0.417929199003202
566	tml_cic_ven_alb_guj_ind_geo_swt_arw_wly_bem_heb_ctl_fin_azi_rom_mlt_zul_krd_bul_cnt_xho_mol_por_sun_mnd_ger_gam_mao_afr_tsn_hin_knd_tig_amh_urd_hun_jpn_lit_jav_aze_swe_spa_svk_sod_slo_akn_sid_est_ben_kor_owc_eng_prs_ses_uzb_dgb_amr_scr_yor_mly_fre_dut_anl_ukr_hau_tsw_bam_tur_cze_qcu_bat_rus_bsq_ita_chh_tag_bos_glc_igb_grk_ewe_nor_aeg_lat_mcd_tha_pan_vie_pol_lda_moo_swa_dyu_fbf	-0.364411607102776	-0.974936421857276	0.33212092045517
567	mlt_chh_lit_bsq_guj_tsn_fin_gam_alb_tml_bat_azi_qcu_ger_ukr_bam_por_dut_geo_grk_ctl_xho_tha_akn_ven_tag_lat_sod_rom_hun_kor_ses_mao_aeg_anl_dgb_knd_wly_ben_cze_cic_swa_pol_swe_hau_swt_moo_slo_sun_ind_aze_jpn_mcd_prs_tsw_glc_tur_svk_hin_urd_sid_spa_uzb_mol_fbf_bul_afr_arw_amh_krd_mly_pan_ewe_dyu_bem_lda_tig_amr_scr_owc_igb_est_bos_cnt_fre_jav_rus_nor_ita_vie_zul_eng_heb_mnd_yor	0.32921744063379	0.863195289756422	0.390250756655059
568	bat_cnt_ven_xho_bsq_urd_cze_amh_cic_sod_bam_wly_swa_ewe_aeg_dut_est_bul_chh_knd_ger_mcd_igb_arw_kor_tml_rus_krd_tur_yor_ctl_aze_qcu_mlt_guj_tsn_pol_dgb_slo_mly_ukr_fin_por_glc_owc_lat_pan_mao_zul_ita_mnd_lit_gam_hin_geo_bem_grk_mol_ind_dyu_uzb_tsw_bos_prs_tha_scr_swt_afr_tig_akn_sid_tag_spa_nor_hun_hau_svk_fbf_vie_ses_moo_sun_rom_eng_anl_azi_fre_jav_ben_jpn_swe_amr_heb_lda_alb	-0.607727086756271	-1.57639748136362	0.118329958051184
569	azi_knd_vie_amr_sod_tsn_dut_chh_tml_fbf_mlt_akn_jpn_ewe_cic_lda_gam_glc_grk_krd_geo_hun_swa_wly_urd_svk_arw_tig_dyu_ita_jav_cze_bem_amh_fin_mcd_tag_ind_zul_ven_ses_igb_pan_bat_tha_sid_nor_bul_moo_bam_tsw_aeg_aze_hau_ukr_guj_alb_spa_swt_ctl_yor_ben_heb_slo_sun_dgb_hin_mly_rom_lat_cnt_lit_por_afr_anl_fre_rus_xho_owc_scr_uzb_mao_kor_bos_qcu_eng_pol_swe_prs_mnd_ger_tur_bsq_mol_est	-0.044314066321425	-0.102714569195956	0.918410666922495
570	pan_mol_afr_krd_fbf_scr_guj_arw_ses_fre_mlt_mnd_uzb_est_bam_eng_yor_knd_mao_amh_sod_qcu_slo_alb_prs_pol_ita_akn_lit_ctl_urd_swt_heb_zul_igb_gam_owc_sun_glc_tml_hun_vie_bat_geo_swe_wly_nor_tha_aze_hau_ven_anl_cic_bul_por_ben_rom_ukr_jpn_mcd_cnt_aeg_tag_bem_lat_swa_ewe_amr_tig_sid_tsw_azi_bsq_spa_xho_bos_dyu_tur_ger_hin_svk_jav_cze_rus_mly_moo_tsn_dut_chh_ind_kor_dgb_lda_grk_fin	-0.394502149895	-0.913519789552442	0.36333148466534
571	sid_ind_rus_qcu_bos_tig_uzb_fre_bam_gam_swt_hin_akn_cnt_ben_aeg_hun_tur_guj_sun_fin_anl_prs_pan_grk_owc_zul_lat_ctl_glc_dut_dgb_igb_wly_rom_tag_sod_knd_ita_alb_tsn_azi_ger_mcd_spa_dyu_arw_ewe_mlt_kor_swe_fbf_mol_aze_scr_pol_tha_amh_swa_heb_ukr_cze_slo_ses_vie_por_mnd_eng_jpn_cic_est_urd_mao_nor_krd_svk_amr_mly_tml_ven_moo_xho_bsq_lit_afr_bul_hau_jav_tsw_chh_geo_lda_bem_bat_yor	0.497592593156739	1.21676714896074	0.22677173447195
572	cic_svk_por_fin_cnt_rus_mnd_bat_ukr_slo_tag_mol_grk_anl_tml_uzb_est_tsn_swt_dyu_krd_geo_jpn_yor_ger_dut_kor_tha_azi_heb_spa_hin_rom_mao_pol_alb_vie_mly_chh_owc_arw_qcu_wly_mlt_lda_xho_bem_knd_sid_ind_urd_ben_sun_moo_hun_ita_ven_cze_aeg_bul_akn_tsw_fre_lit_tig_afr_jav_sod_lat_ses_tur_pan_glc_amr_bsq_gam_ctl_zul_fbf_bam_guj_hau_igb_bos_swa_prs_mcd_aze_eng_ewe_dgb_nor_swe_amh_scr	-0.910624240665427	-2.37297750651173	0.0197036642245129
573	nor_heb_chh_aze_por_ctl_afr_zul_dut_ses_amr_sid_fin_svk_prs_est_vie_eng_mao_fre_dyu_ind_tsw_mol_geo_dgb_fbf_wly_mlt_pan_qcu_swa_bul_amh_knd_tig_spa_slo_ukr_bat_kor_guj_sod_lda_aeg_owc_alb_tha_ven_rom_urd_cze_hau_lit_lat_scr_tur_swt_bos_hin_mcd_bsq_ger_ita_rus_pol_swe_mly_hun_glc_bam_anl_mnd_jpn_krd_moo_uzb_ben_cic_cnt_akn_tag_xho_azi_arw_ewe_gam_bem_igb_yor_jav_sun_grk_tml_tsn	0.36784554191603	0.9170971705562	0.361463896056311
574	aze_ben_hin_bem_lda_tig_sod_azi_afr_fre_lit_ven_owc_fin_aeg_alb_vie_swe_mlt_tur_chh_mly_cic_por_hun_uzb_rus_ger_swa_krd_arw_mol_slo_tsn_prs_eng_ita_gam_bsq_qcu_cze_svk_anl_mcd_bul_dut_dgb_hau_ctl_guj_zul_scr_mnd_knd_bat_akn_jav_spa_moo_kor_jpn_cnt_bos_tag_grk_sun_fbf_nor_amr_yor_igb_glc_mao_geo_ses_lat_pan_ewe_urd_rom_tha_bam_est_tml_ukr_ind_dyu_wly_xho_sid_amh_tsw_swt_heb_pol	0.299204923285848	0.675914419985878	0.500772364437408
575	cic_jpn_dut_nor_swt_azi_jav_ind_glc_urd_hin_ben_amr_slo_amh_tha_akn_svk_chh_eng_qcu_bul_mnd_hun_ses_bem_aze_moo_mol_ita_ger_tur_zul_ven_rom_aeg_wly_pan_sid_fin_uzb_tag_mlt_krd_tsw_yor_swa_mao_tig_arw_heb_tml_cnt_geo_prs_swe_mcd_ctl_est_rus_bsq_xho_gam_ewe_sun_guj_fbf_anl_knd_pol_fre_sod_tsn_owc_por_bos_vie_bat_ukr_scr_dyu_cze_dgb_lit_alb_kor_lda_igb_lat_bam_spa_afr_grk_hau_mly	0.0243774365444339	0.0565127251471025	0.95505459728121
576	ewe_jpn_urd_igb_rus_aze_amr_gam_ger_arw_azi_heb_slo_sid_bam_dut_tur_tsn_ind_cic_qcu_ukr_ses_tha_sun_svk_uzb_ben_owc_mcd_scr_ctl_mlt_mao_hau_xho_pol_lat_krd_tig_chh_grk_vie_est_tag_swa_bsq_jav_ven_amh_tml_dgb_aeg_zul_prs_fin_bat_hin_wly_yor_swt_eng_fbf_spa_rom_alb_cnt_nor_ita_moo_hun_mol_kor_bul_anl_glc_mly_pan_bos_guj_por_geo_cze_afr_sod_bem_lda_tsw_akn_dyu_lit_fre_knd_swe_mnd	0.610853509354302	1.40251249516305	0.164091641092442
577	fre_sid_aeg_uzb_spa_bam_lat_hin_urd_mlt_mao_jav_tml_bsq_hun_cic_ukr_ger_dyu_svk_ben_gam_yor_grk_moo_tha_sod_fbf_wly_xho_aze_mol_mcd_bul_ses_tur_pan_por_slo_hau_owc_alb_tag_tig_rus_jpn_cze_prs_amh_ita_rom_azi_sun_zul_scr_afr_knd_est_anl_bem_swt_fin_tsn_nor_ewe_mnd_heb_krd_bat_chh_amr_eng_igb_kor_akn_ctl_guj_mly_bos_arw_dut_vie_swe_tsw_ven_lit_cnt_geo_qcu_ind_lda_glc_swa_pol_dgb	-0.120412729219248	-0.290623075989951	0.771986707891957
578	sun_urd_cnt_pol_swe_ewe_arw_ven_tsw_rus_bsq_tml_svk_swa_mao_uzb_mcd_cze_igb_fin_geo_ind_heb_ukr_xho_krd_mnd_slo_tha_dgb_gam_ger_owc_jav_glc_ctl_bam_zul_sod_amh_aze_est_jpn_sid_chh_rom_grk_swt_hun_wly_kor_spa_afr_mly_ben_hin_ita_fre_ses_pan_cic_bat_lit_lda_azi_tag_knd_yor_bos_anl_nor_eng_por_bem_alb_prs_bul_hau_dut_mol_tsn_fbf_guj_lat_qcu_mlt_dyu_tur_vie_moo_scr_akn_amr_tig_aeg	-0.211658536245312	-0.483338870068474	0.629991152443244
579	tig_pan_mnd_glc_est_hin_spa_aze_bam_ses_fbf_tsn_uzb_lda_wly_vie_tur_prs_eng_scr_por_igb_knd_zul_dyu_guj_mcd_akn_hau_bul_ewe_heb_ind_kor_chh_qcu_anl_jpn_owc_tha_mly_sun_dgb_mlt_amr_tsw_swt_ukr_sid_krd_swe_afr_cic_bos_amh_grk_fre_tag_geo_azi_ger_cze_mol_rus_hun_bem_pol_lit_urd_fin_bsq_gam_sod_aeg_yor_bat_alb_moo_arw_xho_rom_ven_swa_nor_slo_dut_mao_tml_lat_ben_jav_ita_ctl_cnt_svk	-0.544682064490985	-1.32864002630499	0.187217688748532
580	sid_ita_alb_tur_tag_igb_jav_rom_ben_arw_fre_fin_heb_tsn_spa_mlt_mol_mly_lat_tml_ind_azi_chh_sun_aze_cze_qcu_cnt_rus_bam_hau_scr_akn_kor_dyu_bos_tig_geo_tha_bul_owc_cic_bsq_uzb_sod_afr_bem_nor_dut_xho_fbf_lda_yor_slo_tsw_zul_anl_hun_eng_ger_urd_swt_por_amh_lit_ven_ewe_mao_krd_guj_ctl_mnd_est_gam_svk_pan_mcd_moo_amr_vie_grk_aeg_bat_hin_glc_ses_jpn_knd_wly_swa_ukr_pol_swe_prs_dgb	0.349173055599387	0.962893072185729	0.338098205025646
581	alb_cnt_nor_fre_igb_swe_lda_ben_mcd_owc_pan_tig_eng_hau_fin_chh_ind_uzb_sod_mnd_bos_mlt_tsn_tag_mao_azi_qcu_rus_cic_arw_rom_fbf_bsq_bem_akn_knd_zul_anl_ger_tsw_prs_guj_aeg_tha_slo_wly_afr_heb_grk_sid_tml_aze_hin_dyu_ukr_yor_scr_kor_dgb_hun_urd_jav_tur_jpn_bam_mly_moo_ses_amh_sun_por_swt_cze_glc_mol_swa_ita_krd_ven_ewe_bul_bat_lat_gam_est_pol_vie_geo_xho_lit_ctl_svk_spa_amr_dut	0.507284590559189	1.38007607895285	0.170871867513754
582	ctl_mol_afr_geo_ben_ita_slo_swt_spa_mcd_akn_guj_azi_bos_tag_bat_glc_heb_cic_rus_amh_bsq_aeg_eng_ukr_sun_anl_chh_scr_hau_xho_rom_bul_wly_amr_lat_fbf_jpn_mnd_pol_tur_grk_mly_bem_tsn_jav_est_bam_moo_zul_ewe_uzb_knd_tig_lda_cze_owc_mlt_igb_cnt_mao_swa_tha_fin_fre_aze_dyu_svk_lit_ses_nor_sod_prs_qcu_swe_sid_tsw_ven_alb_hun_tml_urd_por_gam_dgb_vie_ind_pan_krd_arw_hin_dut_ger_yor_kor	-0.310247422274797	-0.75339903972009	0.453113267353422
583	hun_dyu_qcu_svk_hau_hin_mcd_geo_cze_tha_mao_alb_knd_ses_est_swt_ind_sod_amr_urd_yor_rus_afr_zul_xho_guj_ben_bul_mol_bem_lda_mly_uzb_prs_aze_bam_ita_swa_tml_arw_fre_jav_dgb_lit_mlt_ger_vie_tsw_fbf_tur_spa_jpn_sid_moo_azi_chh_krd_owc_bos_heb_dut_akn_tsn_cic_bat_swe_scr_aeg_amh_fin_pan_ukr_igb_wly_glc_bsq_slo_eng_ctl_tig_lat_kor_tag_rom_sun_cnt_gam_nor_grk_ewe_mnd_ven_por_anl_pol	0.370974924500935	0.821174627210369	0.41364688902006
584	pol_moo_zul_afr_urd_ukr_swt_cze_spa_rom_knd_ses_alb_lit_akn_ven_dut_tha_swe_est_hun_cnt_mlt_tsn_ita_fin_tig_bul_chh_ctl_amr_grk_bat_bem_jav_nor_qcu_fre_por_aeg_fbf_wly_ewe_igb_sod_azi_owc_aze_hau_tsw_mcd_hin_pan_jpn_dyu_svk_prs_tur_amh_dgb_lat_tml_ind_bsq_xho_yor_rus_scr_bos_ger_gam_glc_lda_heb_cic_mly_mao_anl_slo_mnd_ben_sun_geo_eng_krd_sid_tag_arw_swa_vie_mol_uzb_guj_kor_bam	-0.174700527179102	-0.406833198898373	0.685065291189439
585	fre_glc_dyu_alb_bul_ses_hin_sid_vie_eng_qcu_rus_guj_hau_krd_spa_swe_cze_bam_ger_afr_gam_mlt_mnd_yor_amh_igb_moo_wly_aze_lat_scr_knd_pan_amr_hun_svk_mao_geo_tsw_lda_bos_bat_jav_prs_xho_rom_dut_fbf_ctl_arw_bem_tig_uzb_mol_por_heb_ven_azi_bsq_anl_tml_akn_ita_cic_jpn_urd_mcd_cnt_dgb_swt_ind_zul_tha_est_swa_lit_nor_ben_pol_kor_grk_chh_owc_aeg_fin_ewe_slo_tsn_sod_sun_tur_tag_mly_ukr	0.321018459915187	0.7286495667931	0.468046944040755
586	heb_knd_slo_cze_hin_urd_ger_swa_yor_dyu_bam_bat_geo_sid_rom_mcd_mao_mlt_anl_azi_sun_xho_moo_swt_spa_akn_jav_ukr_afr_chh_mly_ita_alb_kor_gam_svk_fre_fbf_hun_mnd_glc_vie_por_amr_hau_bsq_tha_arw_cic_prs_bem_swe_aeg_guj_wly_pan_amh_jpn_ewe_tsw_mol_ses_lit_scr_qcu_bul_tsn_est_pol_ven_tur_tml_krd_zul_tag_ctl_eng_ben_sod_dut_rus_lat_uzb_igb_cnt_nor_fin_bos_lda_aze_dgb_ind_owc_tig_grk	-0.459672537523689	-1.03327888339037	0.30415293807033
587	cic_por_lda_aeg_akn_scr_eng_yor_dut_sod_ind_glc_hun_tml_tha_kor_ewe_slo_jav_mlt_ita_ger_ukr_moo_amr_prs_mnd_tag_rus_ven_tig_fin_mly_swe_spa_xho_lat_pol_qcu_jpn_grk_hau_tsw_ses_krd_swa_svk_guj_alb_urd_zul_bsq_sun_cze_dyu_fbf_hin_sid_vie_bul_bam_ctl_bem_lit_mol_gam_tur_chh_azi_wly_knd_bos_nor_mao_owc_cnt_est_tsn_heb_mcd_swt_bat_ben_aze_anl_rom_amh_igb_uzb_pan_dgb_afr_geo_arw_fre	-0.670242012390639	-1.59492543477997	0.114121833667242
588	moo_eng_lda_ukr_bem_tha_swa_bsq_vie_amr_geo_akn_ind_hau_sod_amh_svk_slo_prs_kor_ctl_mnd_aeg_dgb_sun_tsn_swt_grk_mlt_por_knd_lit_azi_mol_mcd_owc_fbf_mao_pan_mly_urd_uzb_zul_swe_cic_cnt_fre_spa_ben_jpn_ita_aze_afr_tsw_bat_alb_gam_rus_tur_glc_lat_dyu_pol_heb_bul_est_krd_xho_hin_wly_anl_hun_qcu_chh_scr_tig_igb_sid_ger_guj_rom_yor_jav_cze_fin_tml_dut_arw_tag_ses_bos_ewe_ven_bam_nor	-0.692607115856944	-1.95734655910035	0.0533050135611674
589	akn_rom_sid_prs_nor_fin_cnt_zul_mol_uzb_swe_ben_hun_cic_mao_kor_mnd_heb_tsn_geo_guj_grk_por_igb_alb_glc_scr_krd_tag_bsq_ewe_amr_tha_dgb_mcd_moo_swa_ven_tur_ger_ita_mlt_azi_pan_wly_hin_tml_gam_owc_aeg_lat_jpn_qcu_swt_ukr_urd_bam_pol_arw_knd_est_sod_rus_sun_bat_dyu_chh_lit_amh_bos_fre_ses_xho_eng_anl_bul_svk_aze_tsw_cze_yor_afr_vie_jav_tig_spa_lda_bem_fbf_slo_mly_ind_hau_dut_ctl	0.692134040529065	1.83418833175742	0.0698237790735833
590	swt_nor_bul_ben_bam_krd_ctl_ven_pol_spa_owc_bat_glc_mlt_svk_rom_bos_sun_azi_ita_swe_amh_grk_mly_fin_ind_mol_alb_lat_gam_sid_slo_por_pan_fbf_rus_heb_lit_aeg_knd_kor_ukr_scr_hun_dyu_tig_sod_anl_cze_mnd_mao_tsn_chh_tml_afr_eng_cic_hau_ses_akn_fre_swa_ewe_lda_hin_geo_prs_yor_cnt_bsq_tag_dut_zul_ger_jav_uzb_jpn_igb_est_urd_tha_dgb_tsw_bem_tur_arw_qcu_mcd_amr_guj_aze_xho_moo_vie_wly	-0.801763031635381	-1.97393942000743	0.0513559519070878
591	lit_owc_mly_dyu_hun_azi_glc_urd_fbf_mcd_gam_tsn_tml_sun_bem_prs_spa_geo_zul_jav_krd_vie_aze_akn_dut_est_slo_knd_guj_jpn_tig_tur_cze_mlt_bos_bam_pol_ewe_qcu_fin_lda_amh_bul_wly_eng_tsw_svk_rom_grk_ses_nor_lat_alb_swa_yor_heb_sid_ger_aeg_arw_hau_chh_tha_bsq_mol_pan_tag_ukr_xho_amr_mao_anl_cic_uzb_dgb_scr_cnt_afr_swt_igb_sod_hin_swe_moo_ven_ben_rus_kor_fre_ctl_ita_bat_por_mnd_ind	-0.519731698395337	-1.34855523806974	0.180754805001381
592	bsq_bem_krd_gam_spa_ben_vie_slo_xho_swa_mly_nor_dut_por_swt_igb_jpn_grk_mlt_ita_tig_tsn_tml_ctl_ses_ger_dgb_dyu_rus_urd_lit_pan_yor_glc_hin_wly_fbf_mcd_owc_scr_ewe_sod_mnd_ind_fin_chh_geo_alb_sun_est_mao_tsw_amr_ukr_arw_knd_qcu_mol_cze_tur_lda_anl_cic_rom_aeg_azi_hau_eng_uzb_aze_zul_svk_tag_amh_cnt_sid_fre_lat_moo_guj_prs_akn_bat_jav_heb_hun_bul_pol_swe_kor_afr_ven_bam_tha_bos	0.332613873785563	0.836141223811899	0.40521867668396
593	ven_grk_mlt_akn_fre_azi_knd_afr_kor_bul_cnt_igb_sod_jpn_moo_mly_por_yor_urd_sun_aeg_tsn_slo_spa_tml_gam_lda_tha_anl_ses_tur_fbf_tsw_alb_jav_dut_mnd_zul_ben_cic_mcd_chh_amh_krd_ctl_rom_bos_tig_vie_dyu_eng_hun_hau_ita_uzb_swe_hin_fin_prs_ind_swa_est_pan_ewe_scr_amr_lat_geo_dgb_mol_ukr_lit_heb_arw_swt_bem_sid_tag_mao_qcu_pol_bsq_guj_svk_rus_wly_bam_glc_cze_nor_xho_owc_bat_ger_aze	NA	NA	NA
594	grk_mcd_afr_aze_krd_glc_vie_geo_arw_bsq_ben_ukr_ger_scr_moo_lda_pol_knd_nor_akn_ctl_svk_mao_heb_tsw_hau_swe_bem_tag_azi_sid_rus_jav_urd_ewe_bos_zul_jpn_bat_cic_rom_swt_igb_fre_amh_tsn_wly_pan_tig_mol_amr_cnt_guj_alb_cze_mlt_fin_swa_dyu_hun_gam_spa_hin_est_eng_lit_dgb_slo_bam_uzb_sod_aeg_tml_anl_ses_tur_dut_xho_kor_sun_yor_tha_ven_fbf_ita_ind_mnd_mly_owc_bul_chh_lat_prs_por_qcu	-0.0392616952330313	-0.100596989871508	0.920086938002609
595	fre_jav_lat_uzb_glc_spa_kor_tha_mlt_svk_chh_scr_aeg_cic_eng_tag_prs_mnd_ger_dyu_vie_bem_ven_swe_cnt_ind_fbf_grk_dut_rus_heb_sod_urd_est_fin_mcd_pan_qcu_azi_lit_tig_knd_ses_tsn_igb_owc_amh_swt_ita_mol_ukr_sid_mly_amr_bam_zul_gam_afr_tsw_ctl_swa_moo_jpn_por_hau_bul_arw_rom_pol_cze_alb_mao_nor_anl_krd_tur_xho_bat_yor_hin_ben_slo_lda_hun_sun_ewe_tml_guj_wly_akn_bos_geo_bsq_dgb_aze	-0.989847376131807	-2.60692760422308	0.0106412502889983
596	tsw_swa_fbf_vie_kor_ukr_lda_ben_guj_grk_knd_svk_urd_nor_slo_chh_rom_aze_ger_jpn_dyu_aeg_bat_dut_bam_xho_fin_geo_tml_tag_azi_lit_wly_ses_jav_tur_prs_owc_sid_bos_akn_afr_ewe_tig_bem_igb_rus_bul_qcu_swe_por_anl_tsn_ita_hun_amh_mnd_est_pan_glc_uzb_lat_arw_yor_ind_hin_cnt_dgb_spa_cic_mol_tha_mlt_ctl_bsq_mly_zul_moo_sod_cze_pol_hau_scr_eng_fre_krd_ven_mcd_gam_alb_mao_heb_sun_swt_amr	-0.211780826173422	-0.548690091458363	0.584533021357322
597	mol_cze_fre_bem_dgb_anl_chh_akn_xho_owc_heb_amh_mcd_urd_pol_hau_dut_lda_swe_sun_bsq_yor_ger_scr_knd_zul_lat_glc_wly_fin_est_sod_azi_arw_mly_tml_swa_pan_igb_svk_tsn_hun_cnt_prs_sid_bos_rom_mlt_mao_ctl_vie_gam_ven_ses_uzb_bul_tha_cic_por_ben_slo_dyu_amr_ewe_rus_fbf_nor_mnd_hin_tur_guj_spa_aeg_geo_tag_ind_jpn_bat_krd_jav_bam_swt_ita_alb_moo_eng_ukr_tig_lit_kor_grk_qcu_afr_aze_tsw	0.0547327600110396	0.144394681546953	0.885501267610663
598	chh_sod_swe_jav_spa_bos_aze_krd_por_wly_gam_guj_tsw_ses_ben_tag_zul_lat_uzb_ctl_cic_sid_fre_svk_ukr_swt_hin_lda_dgb_scr_est_nor_bat_mol_hun_dut_sun_cze_mnd_kor_owc_xho_heb_ind_dyu_vie_tml_geo_tsn_mly_grk_amr_ewe_azi_fbf_bam_hau_tig_anl_fin_amh_bem_jpn_cnt_bul_glc_prs_moo_mcd_alb_qcu_mlt_knd_ven_rom_pol_mao_pan_afr_igb_tha_bsq_ger_akn_urd_ita_tur_rus_lit_slo_eng_yor_swa_arw_aeg	0.0650796465550742	0.155899047641636	0.876450497552191
599	amh_rus_dut_qcu_fre_jav_tsn_tur_por_mly_igb_aeg_tsw_mnd_uzb_pan_lit_gam_ger_swt_ben_ses_tml_kor_chh_dgb_svk_aze_moo_lat_hun_guj_est_grk_krd_bat_sid_glc_ctl_owc_tag_alb_dyu_anl_sun_vie_bsq_arw_scr_yor_cze_ukr_mol_jpn_slo_heb_pol_ind_ven_knd_mlt_zul_afr_geo_eng_bem_prs_mao_swe_tha_lda_cic_tig_wly_amr_fbf_hin_sod_ewe_cnt_swa_spa_nor_hau_mcd_fin_urd_ita_akn_xho_bul_rom_bos_bam_azi	-0.0376718631808303	-0.0847829863002013	0.932616166967979
600	hau_lda_igb_bos_hin_rom_tig_tsw_jpn_geo_sun_tur_bam_eng_ses_amr_knd_jav_ben_yor_moo_mly_aze_wly_ger_fbf_spa_bsq_tag_mol_ewe_arw_tml_scr_tsn_alb_dut_aeg_swe_krd_svk_urd_fin_mnd_por_swt_mlt_ind_hun_grk_sod_bul_tha_pol_lat_pan_lit_xho_dyu_amh_afr_cze_uzb_cic_azi_glc_sid_dgb_gam_slo_bat_ita_akn_rus_ven_qcu_mao_est_swa_ukr_fre_ctl_prs_nor_heb_kor_bem_cnt_anl_owc_zul_mcd_chh_vie_guj	-0.167889865972116	-0.373928626343374	0.709308556314539
601	uzb_cic_mnd_slo_cnt_heb_ewe_grk_azi_pan_mlt_mol_cze_ger_aze_vie_fin_ukr_prs_mcd_swt_swe_arw_jav_wly_bsq_kor_lat_urd_ctl_yor_dyu_sid_tur_rom_ita_mly_qcu_igb_bam_glc_amr_mao_est_tag_hau_tig_dgb_jpn_tml_rus_bos_alb_anl_xho_sod_tsn_bul_akn_sun_zul_ind_eng_geo_scr_fre_chh_aeg_dut_tsw_svk_lda_gam_lit_pol_por_fbf_moo_bem_owc_knd_afr_spa_swa_guj_amh_ben_bat_hun_ses_tha_krd_hin_ven_nor	-0.619820341364732	-1.63971928380318	0.104441996201855
602	amh_ben_tsw_swe_ita_spa_vie_aeg_por_glc_tag_aze_anl_jav_grk_ger_bem_mly_zul_dut_tsn_pol_lat_ukr_pan_dgb_tur_tig_hun_afr_krd_prs_rus_ctl_fre_wly_eng_chh_ses_uzb_guj_sod_bos_moo_hau_bsq_amr_gam_hin_svk_cnt_bat_ven_cic_urd_mao_azi_sid_qcu_arw_swa_mlt_sun_rom_igb_xho_dyu_bul_tha_kor_owc_akn_alb_geo_jpn_nor_fbf_lda_lit_mcd_bam_mnd_ewe_fin_yor_est_swt_ind_knd_tml_slo_scr_mol_heb_cze	0.49724261360322	1.1508681430882	0.252736932413173
603	glc_vie_pan_igb_cnt_dut_amr_sod_aeg_azi_aze_bat_kor_ctl_grk_tig_bos_svk_cze_moo_heb_ind_jav_hau_mcd_arw_afr_mol_ven_rus_swa_fbf_slo_bem_alb_mly_prs_sid_tur_anl_tha_spa_uzb_tsw_akn_bul_owc_por_zul_knd_lit_bam_tsn_scr_ses_dyu_tag_nor_geo_hin_ita_lat_dgb_tml_wly_swt_ukr_ben_eng_est_lda_chh_urd_sun_cic_qcu_fin_hun_amh_swe_yor_mlt_ewe_xho_rom_mao_bsq_ger_gam_guj_pol_krd_mnd_jpn_fre	-0.149809908984403	-0.335654360845654	0.737887563000048
604	tig_ven_ukr_hau_swt_jav_bam_mnd_rom_tml_hin_svk_cic_uzb_mao_ses_mly_azi_guj_pol_vie_bem_akn_lat_urd_prs_amh_est_tag_spa_cnt_amr_mcd_jpn_chh_bsq_bat_krd_rus_wly_fbf_ben_tha_knd_sid_qcu_fin_ind_yor_owc_glc_pan_swe_alb_zul_heb_ger_xho_cze_mol_ita_slo_dut_swa_arw_geo_ctl_por_hun_nor_sod_sun_grk_dyu_fre_aeg_kor_moo_bos_eng_afr_aze_tsw_ewe_anl_scr_igb_lit_lda_tur_dgb_gam_mlt_tsn_bul	0.262284691627842	0.62225638950965	0.535295959643009
605	lit_bul_mol_mnd_est_tsn_prs_azi_hun_gam_sun_bsq_nor_moo_aeg_krd_swt_knd_aze_fin_rus_chh_mly_jav_akn_vie_alb_sod_igb_slo_amr_mlt_swe_tml_cnt_cze_cic_zul_bem_xho_pol_lat_dgb_dut_por_tag_jpn_owc_amh_ger_glc_ind_ewe_ctl_urd_grk_bat_uzb_hin_anl_ita_rom_svk_sid_lda_ukr_tha_tig_fre_eng_wly_heb_dyu_kor_scr_swa_mcd_mao_tur_arw_qcu_afr_pan_bam_ses_fbf_ven_ben_hau_spa_bos_tsw_geo_yor_guj	-0.619642551065941	-1.52044960198298	0.131790739076595
606	uzb_lit_yor_vie_xho_dgb_wly_glc_sid_anl_bam_tsn_lda_por_lat_igb_gam_mly_aze_tha_swe_geo_bat_fbf_afr_swa_slo_pol_chh_arw_spa_cnt_alb_heb_mao_hun_pan_guj_ita_svk_moo_tag_mcd_cze_ukr_rom_jpn_jav_zul_est_mlt_aeg_amh_nor_mnd_kor_tsw_amr_scr_swt_ven_rus_ger_tig_cic_akn_fre_knd_hau_bsq_qcu_bem_dyu_ses_grk_bul_sod_owc_hin_krd_fin_ben_eng_tur_dut_sun_prs_ctl_azi_ind_bos_mol_tml_urd_ewe	0.528231254236022	1.27482713930435	0.2055462810117
607	heb_bam_krd_prs_tml_aze_glc_akn_gam_igb_ven_xho_est_jpn_mly_tig_scr_tsn_ukr_yor_mcd_owc_vie_jav_ben_ewe_tha_pan_swt_fin_lda_cnt_ind_fbf_svk_cic_ses_bat_mol_bos_urd_sid_swe_tsw_dut_bul_bem_tag_ctl_amh_arw_eng_aeg_pol_rus_nor_moo_guj_azi_geo_qcu_tur_uzb_hun_slo_sod_grk_swa_alb_afr_lit_chh_rom_wly_knd_fre_cze_zul_hin_amr_hau_dgb_bsq_spa_anl_mlt_mao_lat_por_ger_mnd_dyu_ita_sun_kor	0.80940389551562	1.85637522365781	0.0665661964523763
608	amh_moo_tml_mao_swe_amr_pan_mnd_mol_tsn_rom_zul_bam_aze_tag_scr_rus_lda_spa_cnt_por_prs_swt_pol_eng_hau_mly_glc_wly_dyu_grk_est_hun_qcu_tur_swa_bsq_igb_krd_anl_kor_bos_sod_chh_guj_azi_arw_gam_akn_lit_fre_ewe_yor_ctl_ses_ukr_knd_nor_dut_tsw_owc_sid_cic_fin_lat_mcd_dgb_mlt_tha_jpn_vie_bul_ben_slo_ger_heb_sun_jav_fbf_afr_urd_ita_bem_svk_aeg_xho_ind_ven_alb_cze_hin_uzb_bat_tig_geo	-0.292624179504612	-0.761537940554898	0.448262672529365
609	azi_grk_tag_glc_dgb_tsw_igb_dyu_tml_tsn_spa_ctl_sun_eng_prs_anl_est_alb_lit_slo_por_cnt_bos_aeg_chh_ven_jav_tur_cic_mlt_pan_scr_arw_lat_ses_sod_urd_gam_bem_swe_vie_fbf_mol_lda_cze_afr_ben_owc_tha_dut_bsq_uzb_krd_swa_hun_jpn_amh_mcd_svk_knd_tig_amr_hau_fin_bul_yor_moo_fre_ukr_wly_mnd_akn_geo_qcu_hin_bat_ind_pol_rom_rus_aze_ita_ger_nor_sid_mao_xho_guj_heb_zul_bam_kor_ewe_swt_mly	0.162620988709447	0.367060806526188	0.714407561802181
610	rom_cic_dyu_geo_urd_xho_bul_ukr_bem_hin_heb_guj_lit_dgb_cze_afr_zul_hun_chh_bam_gam_mnd_tsn_lda_tsw_amr_bsq_ger_dut_slo_lat_rus_por_cnt_ses_amh_kor_uzb_fbf_vie_arw_mcd_nor_fin_anl_akn_swe_swa_jav_tha_scr_qcu_igb_alb_pan_mly_mao_ven_mol_owc_azi_ctl_sun_bat_yor_moo_krd_fre_ewe_ita_ben_jpn_sod_spa_est_prs_tig_aeg_hau_tur_bos_eng_glc_knd_aze_sid_ind_swt_grk_svk_tag_mlt_tml_pol_wly	-0.0130682354992644	-0.0306485335533077	0.975615513885693
611	sod_prs_fre_tur_grk_spa_mnd_zul_ger_anl_arw_lat_sid_por_ewe_swe_hau_alb_bsq_bat_ses_ven_ctl_lda_uzb_cnt_dyu_ben_mly_mao_cze_krd_azi_est_ukr_fin_kor_tag_ind_vie_aeg_lit_knd_pan_glc_mlt_scr_akn_wly_qcu_urd_amh_sun_yor_rus_tha_hun_afr_rom_pol_amr_jav_bos_aze_igb_dgb_tsn_dut_bul_bam_cic_ita_tig_hin_fbf_tml_geo_bem_xho_nor_gam_slo_moo_swa_jpn_tsw_chh_guj_swt_eng_svk_owc_heb_mol_mcd	-0.310746629326609	-0.811281222793646	0.4192756645713
612	yor_bul_zul_dgb_cic_ita_moo_hin_tig_rus_prs_uzb_igb_pan_gam_xho_afr_fre_owc_bam_swt_qcu_jpn_krd_azi_swa_tml_scr_ger_bos_mcd_hun_svk_eng_mol_ukr_sod_bat_cnt_ses_dut_tha_fbf_geo_por_chh_mlt_wly_ctl_mao_bsq_spa_ewe_lit_vie_swe_arw_urd_heb_ben_knd_fin_lda_amh_mnd_mly_hau_tur_tag_amr_sid_grk_anl_aeg_aze_rom_ven_cze_est_nor_lat_ind_guj_tsn_alb_pol_sun_bem_slo_dyu_akn_kor_jav_glc_tsw	-0.1234089327863	-0.283015404956919	0.77779402582888
613	swt_mcd_sod_ben_heb_bem_tur_pan_bul_dut_swe_est_sun_jpn_por_hin_lda_bsq_spa_guj_eng_ses_cnt_tig_prs_knd_xho_vie_hau_lit_dgb_bos_cic_akn_chh_ven_sid_geo_tag_ind_azi_alb_fre_swa_tsw_uzb_igb_afr_amh_mol_tml_gam_nor_mlt_amr_rom_ewe_hun_mnd_fbf_aeg_bam_ita_moo_cze_ctl_svk_pol_owc_arw_qcu_fin_slo_ukr_grk_wly_rus_mao_aze_yor_krd_jav_ger_tsn_kor_anl_dyu_lat_urd_glc_tha_bat_scr_mly_zul	0.200401098303037	0.452655315851212	0.651851156581388
614	dgb_afr_geo_ven_swt_rus_bam_bul_chh_lat_tsw_grk_lit_ita_est_urd_hin_heb_svk_krd_cic_jpn_yor_gam_tha_fbf_prs_sun_bos_owc_amh_aze_bem_tag_akn_sid_amr_zul_arw_tur_ses_ewe_anl_ind_glc_rom_mao_cnt_aeg_kor_cze_bsq_hun_bat_vie_slo_mly_tml_por_swe_tig_fre_fin_wly_jav_pan_swa_guj_lda_eng_mcd_sod_hau_ben_knd_qcu_spa_xho_azi_uzb_dut_scr_alb_ger_igb_mol_mnd_pol_moo_nor_ctl_ukr_dyu_mlt_tsn	-0.129655563298696	-0.297830589977638	0.76649679254476
615	ger_bsq_scr_por_ewe_eng_jpn_rus_mao_heb_ven_est_urd_ita_amh_cze_tml_prs_bat_yor_jav_ses_ctl_tha_lat_cnt_zul_mly_chh_anl_hun_tur_alb_tag_spa_hin_aeg_mlt_arw_nor_moo_bos_lit_hau_uzb_knd_lda_swe_guj_cic_pan_tsn_svk_mnd_bem_mol_swt_ukr_ind_rom_gam_swa_tig_vie_azi_sid_dut_slo_sod_pol_owc_afr_wly_sun_mcd_grk_fre_fin_fbf_bul_ben_aze_kor_glc_amr_akn_geo_tsw_bam_xho_krd_igb_dyu_qcu_dgb	0.419049102469577	1.00778152100935	0.316174264653083
616	aeg_geo_gam_rom_tha_lda_uzb_pan_svk_akn_zul_dyu_ses_sod_heb_arw_qcu_jpn_mol_swt_azi_fbf_ctl_ita_cic_nor_tsw_mlt_mly_mnd_moo_glc_lat_fin_bam_prs_tsn_dut_slo_mcd_fre_est_ben_spa_amh_yor_tur_knd_owc_amr_swe_vie_hin_eng_tig_grk_alb_lit_ukr_cnt_bsq_mao_sid_ger_bos_swa_afr_sun_igb_dgb_bat_scr_jav_wly_ven_tml_por_pol_aze_urd_hun_krd_rus_bem_chh_bul_guj_ewe_anl_cze_xho_ind_kor_tag_hau	-0.457679938631615	-1.2062468553511	0.230781992823209
617	swt_ses_rom_mol_jav_lit_bsq_heb_fbf_ben_cic_geo_tha_zul_por_igb_dyu_moo_spa_tur_eng_tml_akn_anl_qcu_prs_ewe_sun_knd_uzb_owc_wly_bem_gam_ger_mao_aeg_swa_est_jpn_azi_krd_pan_hun_urd_cze_ctl_pol_alb_swe_xho_mly_amr_tag_bam_mlt_dut_hin_rus_bat_dgb_chh_mnd_ukr_fin_ven_tsw_mcd_grk_bul_yor_cnt_lat_sod_tig_slo_nor_tsn_hau_scr_ita_lda_aze_vie_afr_arw_ind_kor_svk_guj_amh_glc_bos_fre_sid	-0.148014307900606	-0.336305635973938	0.737398036250328
618	pan_bem_swe_por_svk_heb_uzb_tsn_hin_spa_mol_bam_igb_kor_jpn_dyu_azi_akn_tur_tig_tsw_sod_urd_cic_gam_yor_ctl_aeg_mcd_geo_moo_slo_tml_mly_est_bsq_ben_dut_cnt_mlt_xho_glc_qcu_alb_fin_fre_tha_bat_aze_mnd_chh_ger_ewe_prs_amr_vie_pol_sun_owc_guj_rus_lda_lat_nor_knd_amh_bos_ses_bul_jav_ukr_ind_anl_eng_mao_zul_arw_wly_swt_hau_tag_ven_hun_fbf_sid_ita_dgb_krd_grk_lit_rom_afr_cze_swa_scr	0.0485723762129625	0.111248673612054	0.911658900208393
619	glc_heb_swa_tsw_amh_krd_dut_alb_ukr_mnd_fre_akn_cze_owc_lda_kor_mcd_rus_tha_afr_mol_mly_pol_lat_tsn_mlt_wly_mao_fbf_est_qcu_rom_sid_aze_amr_ven_fin_bat_tur_ita_geo_ewe_urd_jpn_bsq_uzb_xho_anl_dgb_pan_aeg_vie_dyu_scr_arw_bos_sod_sun_cic_gam_slo_swe_ben_prs_tig_yor_eng_moo_svk_hau_ger_guj_ses_nor_lit_bem_por_ind_hin_spa_swt_bam_chh_knd_igb_ctl_azi_jav_hun_zul_grk_cnt_tag_bul_tml	-0.178549321658851	-0.437511255668671	0.662754975688607
620	urd_vie_ven_bam_hun_bat_dyu_svk_gam_swe_fbf_tag_cic_zul_ses_heb_tha_aeg_moo_sun_est_dut_pan_prs_tml_amr_azi_hin_ita_afr_scr_mol_ind_amh_spa_grk_lat_rus_uzb_xho_tsn_kor_chh_ctl_hau_tsw_mlt_fre_ben_nor_guj_sid_arw_slo_aze_owc_lda_lit_ukr_jpn_akn_eng_geo_anl_mcd_cnt_mnd_dgb_yor_swt_wly_mly_bsq_ger_alb_jav_cze_ewe_swa_glc_fin_mao_bul_bem_sod_knd_por_qcu_bos_igb_pol_tur_krd_tig_rom	-1.19488213423896	-3.16451503856123	0.00209970885063602
621	arw_rom_ctl_yor_bam_hau_kor_swt_ben_uzb_ukr_tsn_ind_slo_ita_tur_amh_azi_fin_vie_tml_cnt_xho_por_mao_eng_afr_gam_chh_krd_fre_tag_heb_lat_swe_geo_prs_bat_mol_bul_anl_rus_wly_ses_mlt_sun_jpn_est_scr_bos_owc_hun_spa_bsq_fbf_dyu_cze_jav_dgb_aze_akn_tha_pol_mly_qcu_aeg_urd_svk_knd_zul_bem_cic_pan_dut_grk_ven_tig_lit_ger_nor_ewe_alb_sid_amr_sod_hin_swa_moo_guj_lda_tsw_glc_mcd_mnd_igb	0.330406514581761	0.745330910421762	0.457951267147346
622	svk_ben_ita_gam_pan_hau_heb_uzb_sid_guj_lit_fin_mlt_knd_amh_slo_dgb_tsn_bat_rom_hin_jpn_ukr_grk_scr_kor_mol_azi_glc_nor_jav_geo_tml_xho_est_por_anl_eng_krd_alb_ses_chh_mao_swe_akn_dyu_hun_bem_spa_fre_owc_mly_lat_afr_dut_cze_ven_aze_qcu_amr_rus_ind_tsw_tha_bul_ewe_pol_yor_ctl_urd_tig_lda_bsq_vie_moo_sod_fbf_wly_cic_ger_prs_tur_aeg_bos_mnd_igb_swt_bam_zul_arw_mcd_cnt_swa_tag_sun	0.604653844234019	1.44021424628526	0.153164811535933
623	xho_bam_svk_ukr_ewe_urd_amr_glc_tsw_swt_cnt_bos_cic_ind_lit_knd_est_arw_hun_tag_akn_uzb_heb_aeg_jav_pol_rus_sun_mlt_rom_dgb_mao_alb_lda_spa_dyu_tig_ctl_ven_swe_slo_nor_kor_fin_wly_dut_ben_cze_bul_mol_ita_scr_prs_ger_por_tsn_lat_qcu_bat_jpn_sod_geo_azi_owc_bem_tur_fbf_krd_mly_moo_anl_gam_guj_amh_fre_mcd_zul_hau_sid_eng_tml_pan_bsq_igb_aze_mnd_yor_vie_grk_ses_swa_hin_chh_afr_tha	0.0588420549104977	0.13463338703963	0.893192691454382
624	tur_hin_aeg_mol_krd_tml_hun_owc_ger_lda_lit_arw_wly_spa_anl_xho_mnd_geo_uzb_swa_mly_slo_guj_bul_ita_svk_sid_dgb_fbf_tsw_moo_prs_akn_vie_bam_ses_cic_aze_alb_knd_heb_grk_glc_tig_swe_tsn_amr_fre_azi_jpn_zul_amh_eng_qcu_rus_kor_ben_ind_ewe_nor_ven_jav_tag_cze_dut_chh_dyu_bsq_yor_gam_tha_lat_fin_mao_afr_bat_mcd_urd_ukr_cnt_ctl_est_por_pol_scr_sod_mlt_bem_swt_igb_rom_pan_hau_sun_bos	0.5709476399192	1.29568023005373	0.19829235587648
625	azi_pan_wly_sod_scr_rom_glc_rus_tsn_alb_gam_nor_fre_tsw_sid_ukr_xho_est_moo_ctl_ses_pol_uzb_dut_arw_hun_yor_geo_tha_mao_svk_heb_mly_vie_urd_qcu_kor_spa_tag_cic_mcd_bul_mnd_tig_owc_prs_lit_dyu_aeg_hin_dgb_fbf_lda_ben_swt_zul_ger_ven_bat_akn_fin_tur_ewe_cze_bam_swe_grk_cnt_jpn_por_sun_tml_bos_guj_amr_krd_knd_lat_mol_ind_slo_swa_chh_amh_anl_mlt_hau_eng_bsq_jav_igb_bem_aze_ita_afr	-0.284610400505571	-0.65634608503864	0.513222199516381
626	mcd_hin_knd_tml_ven_lit_rom_ita_aeg_bul_tig_wly_swa_ind_swe_swt_afr_rus_mnd_cic_mly_fre_dut_ewe_qcu_mao_sod_nor_ukr_tur_tag_est_owc_amr_eng_amh_moo_ger_lda_guj_fin_cze_fbf_uzb_tha_igb_zul_kor_spa_bsq_yor_pan_hau_mlt_cnt_geo_aze_mol_ses_anl_jpn_pol_ben_tsw_xho_chh_dgb_hun_sid_heb_tsn_grk_jav_urd_slo_svk_akn_prs_glc_ctl_dyu_sun_scr_bam_por_arw_bat_gam_bos_bem_lat_azi_krd_alb_vie	NA	NA	NA
627	wly_ses_guj_est_fbf_tig_akn_swt_bam_jav_por_bat_slo_pan_mcd_pol_mnd_spa_ven_sod_tsn_dgb_yor_mlt_nor_tha_aze_qcu_svk_sun_anl_lat_tml_glc_hun_hau_ewe_cic_knd_zul_cnt_krd_cze_igb_urd_gam_bul_bos_grk_prs_bsq_amh_owc_ita_hin_mao_scr_tsw_lda_kor_sid_dyu_tag_mly_alb_fre_chh_mol_bem_ben_ukr_heb_jpn_geo_tur_ctl_eng_xho_amr_lit_rus_moo_uzb_rom_dut_swa_ger_aeg_fin_azi_afr_vie_swe_ind_arw	-0.523293332017494	-1.35480747370995	0.178760950470735
628	bsq_dut_fre_ewe_hun_bem_pan_grk_moo_bam_tsw_krd_ven_ita_chh_ctl_anl_cic_prs_glc_slo_urd_bos_gam_mao_akn_xho_ses_qcu_guj_amr_yor_zul_rom_lda_bat_fbf_mnd_swt_dyu_aeg_pol_sid_arw_mlt_lit_jav_tur_hin_mly_owc_cze_por_knd_tag_hau_tha_azi_tsn_tig_cnt_swe_ger_ukr_sod_lat_mcd_ind_aze_svk_igb_amh_afr_ben_nor_uzb_dgb_mol_vie_rus_jpn_est_sun_fin_heb_kor_alb_wly_geo_tml_scr_bul_spa_swa_eng	-0.389549035603673	-0.898264912547347	0.371364057083702
629	swe_ctl_mly_guj_tsw_mlt_glc_fin_cnt_sod_svk_aze_hau_pol_swt_lat_qcu_mcd_tml_moo_mnd_tig_alb_gam_hin_cic_lit_bem_tsn_tha_prs_pan_lda_slo_est_heb_afr_dut_rus_ind_anl_cze_dyu_yor_ger_ven_por_bam_grk_aeg_scr_bat_bos_ses_fbf_jpn_hun_azi_tag_spa_sid_chh_arw_rom_krd_fre_knd_urd_mao_vie_sun_eng_kor_ben_bsq_ewe_bul_dgb_mol_xho_ukr_amh_uzb_wly_ita_amr_jav_akn_swa_owc_igb_tur_nor_geo_zul	-0.0707812376825183	-0.182253229935675	0.855780685326756
630	swe_krd_grk_tig_mnd_amh_akn_cic_bem_lit_est_fbf_zul_dgb_geo_tag_pol_nor_chh_hau_tml_wly_gam_bsq_bat_ewe_qcu_vie_igb_glc_fin_dyu_mao_kor_fre_ita_mly_scr_knd_cnt_rus_tur_alb_bul_eng_tha_slo_tsw_anl_jpn_swt_aze_mol_bos_guj_xho_dut_uzb_ses_sid_hin_hun_swa_jav_urd_azi_sod_tsn_pan_ben_mlt_ind_owc_sun_amr_yor_bam_aeg_lat_moo_mcd_ven_por_rom_ctl_spa_arw_lda_heb_afr_ger_prs_cze_ukr_svk	0.0805374139234705	0.211079289204737	0.833287237310159
631	bsq_moo_ukr_rom_lat_tml_slo_glc_ses_sod_dyu_bat_cic_fbf_fin_ewe_wly_ven_zul_tur_nor_uzb_urd_ind_guj_knd_dut_vie_tha_mao_swt_amh_akn_mlt_aeg_sid_grk_fre_swa_tag_xho_prs_mnd_ger_heb_eng_amr_yor_dgb_bam_lda_lit_qcu_anl_afr_kor_cnt_svk_owc_ben_pan_chh_tsw_igb_arw_ctl_hin_bul_aze_cze_sun_geo_ita_gam_scr_mol_est_por_tig_hun_azi_alb_swe_krd_bem_mly_hau_spa_mcd_jav_rus_tsn_jpn_bos_pol	0.348179608425381	0.898277116134241	0.371357586762436
632	tur_ger_bam_tig_bos_gam_akn_mcd_scr_pan_rus_ses_glc_tha_uzb_tsw_wly_aze_mlt_lat_mnd_kor_dyu_xho_azi_mly_igb_spa_sid_rom_fre_pol_ewe_bem_ukr_anl_zul_por_lda_chh_svk_geo_vie_afr_cnt_yor_fin_dut_jav_nor_slo_grk_hun_tml_krd_mao_dgb_tsn_sod_moo_tag_fbf_est_amr_heb_knd_ven_bul_ben_owc_sun_hau_ctl_eng_bat_guj_mol_hin_alb_aeg_bsq_ita_cze_swa_cic_urd_qcu_arw_lit_prs_swt_amh_swe_jpn_ind	-0.104910164531196	-0.234522498635904	0.815094924240689
633	glc_nor_spa_krd_eng_dgb_slo_kor_por_tml_mao_amh_cic_swt_bem_bos_lit_grk_bat_knd_bam_aze_mlt_tsn_sod_ses_rom_ctl_bsq_tsw_swa_hun_fbf_qcu_mol_tha_lda_fre_ewe_lat_fin_azi_tag_vie_pan_est_jpn_xho_swe_ita_scr_urd_sun_sid_prs_akn_svk_ben_mnd_igb_chh_afr_heb_uzb_guj_tur_owc_zul_cnt_pol_gam_amr_geo_rus_mly_hau_ukr_ven_ger_cze_bul_yor_ind_jav_aeg_alb_hin_dyu_wly_moo_tig_arw_anl_mcd_dut	-0.379375139384707	-0.974005973152701	0.33258022734307
634	mol_slo_yor_chh_guj_alb_geo_knd_ita_bat_ind_fbf_tha_ven_wly_sid_vie_lit_mao_jav_pol_kor_rus_bos_swe_anl_tag_glc_aeg_jpn_svk_krd_zul_lat_owc_mcd_aze_azi_est_moo_qcu_bul_scr_ewe_amr_bem_mly_amh_tsn_spa_grk_ukr_fin_igb_dut_tur_sun_akn_pan_dgb_gam_arw_xho_bam_nor_ses_sod_por_hun_dyu_ger_uzb_cze_tig_cnt_mnd_heb_cic_eng_ben_bsq_hin_lda_fre_afr_urd_rom_tml_tsw_prs_swt_hau_mlt_swa_ctl	-0.333014531454101	-0.792177466786431	0.430273263681352
635	aeg_spa_tha_sod_amr_bem_est_owc_ita_moo_guj_nor_kor_slo_bam_lda_lit_mcd_azi_tag_wly_igb_yor_hun_scr_amh_anl_ben_jpn_mao_krd_sid_fbf_ewe_rus_eng_arw_svk_pol_swa_sun_cic_bsq_ukr_mol_knd_por_glc_jav_hau_ses_zul_cze_grk_swt_ctl_prs_fre_tsn_vie_tsw_heb_dut_alb_bos_pan_tig_hin_xho_mly_ind_mnd_mlt_akn_bul_geo_dyu_tml_gam_rom_afr_uzb_fin_ger_lat_swe_urd_aze_cnt_dgb_bat_ven_qcu_tur_chh	0.146134076306547	0.378679511021763	0.705788977594276
636	zul_rom_fre_tur_aze_grk_pan_anl_kor_ctl_swt_hun_tsw_bam_tsn_heb_yor_jav_ben_mnd_amr_jpn_xho_ukr_fin_por_aeg_ita_azi_chh_bos_lat_eng_glc_scr_cnt_alb_sid_krd_igb_ind_afr_pol_hin_swe_nor_mlt_prs_cze_dgb_moo_knd_lda_est_bem_vie_tig_fbf_mcd_geo_amh_wly_dyu_mly_spa_urd_rus_arw_hau_ger_tml_bsq_bul_mol_uzb_owc_sod_mao_tag_ewe_qcu_svk_sun_guj_slo_akn_swa_tha_lit_cic_gam_ven_ses_dut_bat	-0.123153183509798	-0.314668663690349	0.753718119749595
637	mnd_aze_uzb_yor_bos_amh_fre_mao_svk_ukr_pol_ses_fbf_igb_owc_glc_swe_tha_dgb_aeg_tsn_bam_geo_tig_ger_lda_chh_akn_hin_bat_sid_nor_azi_vie_est_qcu_prs_sun_cnt_urd_hau_bem_moo_kor_ita_jav_fin_bsq_ven_jpn_wly_zul_tur_heb_scr_krd_slo_mol_hun_mcd_cze_tag_eng_xho_tml_gam_dyu_dut_tsw_ind_arw_anl_mlt_sod_afr_lit_mly_knd_cic_grk_amr_ewe_spa_guj_ctl_rom_bul_swt_swa_alb_ben_lat_rus_pan_por	0.176513110511535	0.409148291970718	0.683371579690286
638	tur_pan_afr_ven_mnd_bos_alb_ger_lda_swe_tig_igb_swa_mol_jav_scr_sod_xho_slo_rus_krd_bat_por_tsw_bul_anl_ind_bam_mcd_aeg_hin_glc_pol_chh_yor_ita_svk_tha_gam_dut_mao_guj_nor_ctl_hau_moo_sid_uzb_jpn_amr_fbf_aze_geo_knd_akn_bsq_lat_est_ben_bem_swt_tsn_ses_dgb_urd_qcu_grk_kor_rom_dyu_mly_sun_owc_mlt_prs_ukr_tml_azi_cnt_heb_ewe_fin_hun_wly_cze_cic_lit_zul_spa_eng_tag_fre_vie_arw_amh	-0.0715172744033737	-0.164959120324252	0.869334190021407
639	sid_slo_nor_fre_swt_mlt_bem_xho_eng_rom_tsw_hin_bul_igb_moo_fbf_ven_arw_ben_anl_tml_dgb_swe_amr_qcu_dut_hun_ewe_ctl_scr_alb_glc_cic_pan_sun_por_mcd_azi_amh_ita_tig_guj_fin_svk_jpn_mol_dyu_vie_sod_prs_cnt_mao_lit_ses_swa_wly_chh_aze_cze_est_geo_aeg_bsq_tha_grk_tag_uzb_rus_bat_zul_kor_pol_ger_akn_afr_hau_spa_lat_mnd_bos_krd_tur_mly_ind_knd_jav_tsn_gam_heb_ukr_bam_lda_owc_yor_urd	0.762953402007326	1.85336819103192	0.0670001118349497
640	glc_ger_gam_svk_yor_zul_xho_mao_dgb_mlt_scr_ben_swe_nor_ewe_dut_bsq_cnt_bam_amr_grk_lat_tha_jpn_mcd_ita_knd_bos_wly_prs_dyu_sod_mnd_swa_rus_afr_urd_sid_ukr_ses_pan_ctl_moo_hin_fre_guj_uzb_cic_slo_tig_hau_ind_bat_est_mly_cze_hun_kor_alb_heb_spa_tsn_por_aze_tml_azi_lit_mol_rom_fin_amh_pol_bul_lda_swt_arw_tag_akn_ven_eng_anl_chh_krd_tur_geo_aeg_qcu_jav_igb_tsw_vie_sun_owc_fbf_bem	-0.0310150545147744	-0.0729279954306311	0.942020035736513
641	igb_nor_bos_dgb_xho_fre_heb_swt_aze_cze_slo_prs_mol_jpn_wly_uzb_tha_kor_tag_svk_mlt_ita_owc_est_hun_urd_mnd_swe_por_rom_swa_tsw_afr_hau_dut_zul_gam_guj_cnt_rus_bem_arw_lda_tur_sun_bam_ven_dyu_ger_bat_knd_pan_amr_ctl_geo_moo_ses_akn_eng_amh_fbf_yor_grk_fin_tml_scr_bsq_azi_mao_vie_qcu_bul_sid_jav_tsn_sod_hin_lat_ukr_glc_tig_cic_ind_ewe_mly_krd_pol_aeg_chh_anl_mcd_lit_ben_spa_alb	NA	NA	NA
642	ses_mol_lda_zul_amh_dgb_pol_tha_svk_igb_wly_cze_azi_krd_kor_fin_guj_mlt_ctl_rus_tsn_slo_ukr_prs_hun_qcu_eng_swa_bat_akn_mcd_knd_rom_tag_bul_jpn_bam_tsw_dut_bos_uzb_ger_ind_bem_lat_mnd_afr_yor_fre_ben_jav_bsq_cnt_owc_mao_xho_aze_grk_swt_geo_alb_tml_mly_hau_sid_pan_por_hin_scr_heb_ita_tur_nor_sun_anl_aeg_est_moo_urd_vie_sod_fbf_lit_ven_spa_tig_cic_arw_amr_ewe_glc_gam_dyu_chh_swe	-0.392035549018424	-0.902665633758427	0.369035411789376
643	tsn_jav_ind_tsw_est_mlt_bat_anl_bam_ctl_grk_xho_ewe_dut_tha_sod_rus_chh_tag_ven_jpn_swe_bsq_tml_spa_mnd_afr_heb_fre_nor_pol_bul_uzb_amr_guj_knd_lat_tig_urd_kor_geo_gam_bos_tur_wly_aeg_scr_sun_cze_krd_igb_akn_ger_por_arw_swt_owc_mly_zul_moo_hau_mcd_mol_qcu_dyu_alb_cnt_aze_svk_yor_swa_bem_cic_prs_ukr_ita_lit_ses_amh_glc_sid_mao_fbf_fin_ben_dgb_azi_lda_hun_vie_pan_hin_slo_eng_rom	0.61478614791131	1.40234918834163	0.164140236820938
644	ven_cic_fbf_ind_ses_sun_hun_swa_ger_bul_pol_wly_knd_heb_eng_lda_akn_por_bat_azi_krd_dut_vie_mnd_owc_tag_amr_bam_sid_hin_cze_rus_arw_xho_ben_fin_glc_tur_cnt_prs_urd_ewe_dgb_tsw_mlt_amh_tsn_moo_mao_jpn_grk_fre_svk_mly_afr_lit_dyu_bem_scr_tha_yor_ita_sod_uzb_rom_mcd_jav_hau_slo_swt_swe_ukr_geo_bsq_tig_bos_aeg_pan_ctl_anl_spa_zul_alb_igb_tml_kor_gam_chh_qcu_mol_aze_est_lat_nor_guj	0.0400392919108562	0.103838653620549	0.917520993416329
645	cic_ctl_amr_ger_nor_amh_bos_prs_afr_fbf_hin_ben_sod_tur_chh_fin_mlt_aze_gam_swe_kor_est_slo_mao_heb_sun_tml_cze_pol_mol_eng_tsn_bul_ind_lda_bsq_bem_dgb_bam_svk_swa_rom_por_zul_ita_guj_ukr_tig_krd_yor_arw_fre_owc_ses_ewe_cnt_aeg_tha_sid_tag_anl_scr_mnd_urd_pan_uzb_grk_tsw_ven_alb_igb_dut_dyu_bat_vie_rus_hau_geo_mly_hun_lit_lat_moo_qcu_jpn_xho_mcd_akn_azi_wly_spa_knd_glc_jav_swt	-0.299756621325869	-0.703541218623905	0.483476224172321
646	fin_yor_ctl_bat_anl_scr_aeg_fre_por_prs_kor_uzb_mol_lit_tha_qcu_tag_ukr_dgb_hau_rus_tsw_mao_bam_afr_ger_bul_jpn_gam_mlt_bsq_tig_bos_alb_krd_rom_sid_amr_pan_eng_cze_slo_knd_swa_est_lat_tsn_hin_nor_amh_lda_ses_svk_pol_tml_arw_ben_fbf_mnd_grk_sod_tur_ewe_aze_moo_xho_jav_mly_vie_akn_mcd_owc_wly_dyu_heb_cnt_dut_geo_swe_cic_urd_ita_bem_hun_igb_spa_swt_guj_azi_chh_zul_ven_ind_glc_sun	0.52408625500259	1.2103930022116	0.22919543905769
647	por_mol_afr_tig_igb_jav_ven_ind_chh_ses_ger_rom_azi_akn_xho_dgb_swe_heb_mlt_uzb_ewe_est_tha_alb_mcd_fbf_prs_bat_krd_mnd_swt_pan_mly_lit_gam_rus_bam_ben_aze_hau_eng_swa_urd_moo_cic_spa_ukr_fre_amh_tsw_nor_ita_hin_bem_ctl_yor_bsq_guj_scr_anl_knd_tsn_lat_tur_glc_mao_aeg_zul_hun_wly_vie_tag_geo_sid_jpn_grk_kor_pol_sun_arw_cze_sod_svk_lda_cnt_fin_dut_bul_amr_tml_dyu_qcu_bos_owc_slo	0.368654650527964	0.949846364335284	0.344652202577032
648	lda_dut_mly_xho_yor_hun_fre_vie_bat_ewe_fin_tml_ita_tsn_heb_bul_bsq_swa_sod_ukr_sid_tsw_urd_fbf_sun_uzb_dyu_arw_krd_ven_bos_gam_chh_azi_mcd_cze_ger_hau_bam_tag_anl_hin_tig_lit_grk_tur_ses_nor_owc_afr_bem_mnd_glc_aze_dgb_pan_swt_moo_eng_qcu_pol_por_mlt_scr_est_prs_jpn_amr_rus_jav_wly_guj_amh_cic_mol_kor_geo_svk_swe_alb_akn_igb_lat_ctl_mao_rom_cnt_tha_spa_knd_ind_slo_zul_aeg_ben	0.259972452537446	0.582639439349063	0.561546071517902
649	afr_pol_mol_wly_spa_vie_bam_lda_urd_fre_prs_mcd_arw_ses_geo_heb_cnt_ger_aeg_kor_jav_qcu_nor_por_dut_tha_krd_cze_swt_est_pan_dgb_tsn_hau_sod_fin_anl_tml_ben_hun_akn_ven_alb_mao_amr_fbf_sid_aze_ind_dyu_ewe_bsq_zul_jpn_ctl_grk_xho_bul_hin_svk_guj_tsw_chh_tag_owc_slo_lit_rom_rus_swe_sun_mnd_scr_tur_amh_eng_tig_uzb_moo_yor_ita_igb_bos_mlt_cic_knd_ukr_swa_azi_lat_bat_glc_gam_mly_bem	0.131349944395216	0.321638705475845	0.748448213101975
650	spa_swa_jpn_ita_dgb_akn_lat_bem_vie_swe_grk_tig_ben_ger_afr_ewe_xho_pan_aeg_ukr_chh_arw_swt_rus_lda_tha_bul_igb_amr_sun_moo_heb_ind_prs_est_yor_nor_tag_dyu_qcu_mlt_cic_pol_dut_bam_scr_hau_wly_svk_amh_krd_lit_tur_bsq_anl_ven_azi_cnt_aze_sod_hun_gam_ctl_zul_bat_uzb_tsw_owc_fre_guj_sid_geo_mcd_tml_mol_urd_knd_bos_alb_por_mao_jav_fbf_slo_eng_ses_hin_glc_mly_mnd_fin_kor_rom_tsn_cze	0.40700307467912	0.992075777595951	0.323734784660838
651	krd_swa_pol_bem_yor_ind_tha_knd_igb_rom_arw_bat_tml_spa_hau_lda_ctl_rus_tsw_mly_owc_tig_jpn_xho_fbf_urd_tur_azi_aze_hin_lit_ger_por_ven_ita_aeg_fin_swe_pan_tsn_swt_sod_mao_akn_dgb_svk_chh_cnt_ben_grk_ukr_zul_moo_guj_mnd_geo_vie_heb_amr_dut_hun_ses_mlt_afr_slo_gam_bul_prs_tag_glc_uzb_fre_est_anl_ewe_jav_cic_bam_kor_sun_lat_scr_bsq_mol_bos_mcd_amh_eng_qcu_dyu_alb_cze_wly_nor_sid	0.288918372984295	0.625390876898591	0.533246192771065
652	swa_zul_tig_amr_tur_tag_grk_anl_fbf_prs_ven_tsn_sod_azi_cic_lit_hin_mol_pan_sun_urd_rom_swe_lda_bam_ger_hun_jav_mcd_ctl_eng_moo_alb_ben_bat_wly_guj_gam_ewe_svk_spa_mlt_tsw_krd_bul_mnd_yor_aeg_vie_glc_knd_pol_ukr_slo_ita_scr_uzb_arw_est_fin_akn_mly_tha_amh_por_sid_lat_rus_fre_jpn_tml_dut_hau_dyu_ind_owc_aze_ses_mao_bos_cze_geo_cnt_igb_bem_kor_dgb_qcu_bsq_swt_chh_heb_xho_afr_nor	-0.284197191932019	-0.714071074859297	0.476971607844693
653	gam_bos_zul_ind_kor_spa_svk_tha_bsq_aeg_pan_lda_hun_tur_bul_afr_ewe_dut_swe_bem_dgb_hau_tsn_dyu_fin_cic_sid_eng_tsw_glc_uzb_bam_moo_alb_guj_jav_krd_mly_sod_prs_rus_qcu_ses_anl_rom_mlt_tml_knd_akn_ctl_vie_wly_ukr_por_cze_sun_tag_xho_ben_ita_heb_swa_igb_ven_lit_mol_fre_amh_pol_owc_tig_jpn_bat_grk_est_yor_mao_aze_urd_slo_fbf_swt_chh_lat_mcd_azi_scr_ger_geo_hin_nor_arw_cnt_mnd_amr	-0.313224702826537	-0.739265180815739	0.461607856269116
654	tag_svk_zul_pan_aze_ven_uzb_lda_sod_ger_tur_fre_dut_swe_amr_akn_amh_rus_swa_arw_jav_aeg_wly_rom_alb_cnt_ben_mcd_gam_mly_ewe_swt_pol_chh_ukr_hun_por_ctl_tsn_geo_glc_spa_vie_hin_dyu_bam_ind_urd_mao_bos_cic_cze_slo_knd_lat_moo_mlt_guj_fbf_kor_dgb_fin_sid_hau_igb_mol_est_bat_bem_tml_eng_krd_bsq_sun_lit_qcu_tha_owc_mnd_grk_prs_heb_tig_nor_tsw_ita_anl_jpn_xho_scr_azi_afr_bul_yor_ses	-0.0775331365875747	-0.198299699012045	0.843243422132421
655	rom_mcd_sid_hun_slo_glc_lit_ukr_dyu_ben_lda_ses_bam_scr_fbf_tha_yor_dgb_mnd_geo_chh_pan_por_pol_krd_ven_wly_anl_tag_mly_nor_dut_tur_aeg_svk_bos_ind_eng_est_guj_mol_grk_heb_aze_tml_mao_gam_hin_fin_qcu_xho_swe_swa_arw_amh_ewe_hau_urd_zul_ger_ita_rus_prs_fre_akn_bul_amr_owc_sod_tsn_alb_uzb_tig_bem_igb_cze_sun_bat_bsq_cic_moo_kor_ctl_mlt_afr_knd_azi_cnt_vie_swt_jav_tsw_spa_lat_jpn	-0.765626186560116	-1.98383538891593	0.0502226442156466
656	slo_zul_bam_uzb_tag_dyu_lda_eng_hun_tha_nor_moo_bos_ewe_yor_pol_knd_kor_guj_tig_lat_swe_prs_mnd_pan_jav_tur_svk_bsq_arw_chh_dut_qcu_fre_mao_tml_aze_aeg_bul_est_swa_grk_mol_hin_bem_ita_igb_rus_geo_urd_mly_cnt_sun_gam_afr_mcd_ben_tsn_cze_vie_rom_ven_mlt_glc_sod_dgb_owc_tsw_krd_ukr_spa_amh_ind_amr_hau_anl_jpn_scr_ses_alb_wly_heb_lit_akn_sid_xho_fbf_azi_fin_ctl_bat_swt_por_cic_ger	-0.132155942643537	-0.336597016451058	0.737179057025728
657	mly_lat_fre_mlt_pol_ven_ger_scr_sod_swe_ben_ukr_bos_lit_cnt_fbf_heb_owc_swa_por_aze_rus_krd_aeg_kor_grk_dut_cic_svk_bat_knd_amh_bsq_tha_xho_yor_eng_bul_cze_jpn_swt_geo_uzb_spa_tag_alb_mol_prs_mao_tig_moo_anl_chh_est_nor_ses_pan_hau_akn_dgb_ewe_sid_wly_fin_mnd_igb_ind_tur_glc_ctl_bem_sun_slo_azi_amr_afr_gam_urd_lda_jav_vie_arw_hin_zul_mcd_rom_tml_guj_hun_tsn_ita_qcu_tsw_dyu_bam	0.202999020254474	0.475543726864862	0.635514559953008
658	tur_mly_urd_aeg_vie_amh_moo_jav_swa_hun_por_tsw_sun_lit_kor_azi_pol_xho_eng_owc_heb_ita_dut_fin_jpn_aze_prs_wly_ctl_hau_tha_ewe_hin_fbf_ses_dgb_arw_bam_bsq_svk_chh_cic_glc_ukr_krd_mlt_ben_bul_slo_ger_yor_pan_geo_swe_tml_lat_dyu_rus_lda_rom_anl_amr_tag_spa_ven_uzb_bem_tig_bat_sod_ind_tsn_gam_cnt_igb_afr_bos_knd_grk_mnd_cze_mcd_qcu_fre_sid_zul_est_mol_mao_scr_nor_guj_akn_alb_swt	-0.0643963527504403	-0.145775926843842	0.884413781088877
659	lat_dyu_amr_jav_bsq_mao_amh_tur_aze_vie_zul_gam_arw_owc_tig_mol_ctl_spa_geo_igb_qcu_uzb_est_swe_cic_azi_swa_tag_tml_grk_lit_heb_por_rus_ven_fbf_scr_sun_dgb_hun_cze_ben_swt_tsn_fin_wly_akn_mly_bos_hin_sid_aeg_moo_krd_lda_mlt_bem_nor_rom_eng_xho_tsw_guj_mnd_ita_prs_svk_anl_bam_pan_alb_yor_mcd_ind_ukr_slo_afr_bul_chh_glc_jpn_fre_hau_tha_kor_ger_ewe_ses_cnt_bat_urd_pol_knd_dut_sod	-0.0765344266266401	-0.194908786170398	0.845889527413211
660	glc_swa_dgb_akn_lat_qcu_knd_slo_cze_dut_dyu_swe_cic_lit_tsn_chh_moo_aze_bul_bos_sid_tha_est_jpn_ita_bsq_lda_arw_zul_pol_aeg_azi_krd_tsw_ses_swt_bem_cnt_guj_urd_igb_sun_svk_fbf_jav_fre_eng_tml_grk_ctl_yor_tur_ind_spa_xho_nor_wly_hin_tag_mlt_scr_anl_pan_kor_prs_bat_mcd_ven_sod_ukr_ger_heb_uzb_ben_bam_owc_hau_rom_hun_por_vie_afr_mly_tig_gam_geo_mao_alb_fin_rus_ewe_mnd_amh_mol_amr	-0.375036318187365	-0.849655554429771	0.397698609617607
661	moo_yor_dgb_tsw_rom_bat_rus_arw_glc_mly_pol_zul_bam_ind_mao_owc_tig_spa_mnd_hin_uzb_bul_cze_tha_tml_por_vie_chh_tur_krd_kor_svk_dyu_ita_tsn_igb_scr_xho_aeg_afr_mol_cnt_lit_jpn_akn_hau_swe_ctl_eng_aze_sod_mlt_sun_hun_pan_est_mcd_grk_anl_sid_fin_amh_wly_tag_knd_ger_ukr_swa_prs_fre_gam_urd_qcu_azi_heb_bos_guj_jav_swt_alb_ven_geo_ewe_dut_ben_lat_amr_lda_bem_nor_cic_slo_ses_fbf_bsq	0.0754673404150582	0.193182247134184	0.847237516390037
662	tha_ger_mly_jav_por_amh_lat_lda_aeg_spa_tsw_fin_cic_tml_yor_bam_bsq_akn_pol_afr_eng_mcd_glc_dyu_xho_bem_qcu_alb_moo_ind_owc_ukr_wly_swe_igb_aze_chh_ewe_uzb_prs_gam_dgb_vie_hin_tag_svk_grk_bat_tsn_zul_ven_bos_dut_fre_est_pan_krd_tig_urd_cnt_ses_rus_scr_ita_slo_swa_anl_bul_ben_cze_hun_amr_guj_mol_fbf_sid_kor_ctl_sun_tur_geo_lit_mnd_knd_mlt_heb_sod_azi_hau_mao_arw_swt_nor_rom_jpn	0.481319114556821	1.0823450270934	0.281897644541857
663	rom_bat_cze_bos_grk_cnt_tig_slo_swe_fin_bam_ven_anl_prs_fre_hau_dut_spa_bsq_ewe_ukr_guj_mnd_tsn_vie_tur_scr_arw_ita_afr_azi_rus_owc_eng_sid_ses_qcu_lit_bul_est_akn_sun_moo_knd_kor_hin_heb_ben_xho_uzb_chh_mao_dgb_tml_jpn_por_alb_igb_fbf_tag_swt_glc_gam_lda_hun_mol_swa_lat_mcd_ctl_mlt_pan_aeg_krd_tsw_tha_jav_yor_sod_amh_ind_mly_pol_urd_ger_cic_nor_zul_wly_geo_amr_svk_aze_dyu_bem	0.0182814109733862	0.0422303144130583	0.966405631464643
664	pan_swe_fre_krd_alb_geo_spa_igb_bsq_aeg_grk_amh_scr_cic_mol_ukr_mcd_arw_gam_pol_rom_dgb_dut_akn_tsn_ses_rus_heb_qcu_jpn_azi_cnt_bat_fin_prs_lda_owc_vie_bem_hau_tur_tig_bam_slo_uzb_anl_aze_chh_tag_ewe_bul_ind_tml_afr_sod_sun_nor_por_mlt_swt_yor_xho_glc_ita_ben_hin_zul_urd_mao_tha_dyu_guj_jav_hun_eng_bos_knd_fbf_amr_svk_swa_wly_ctl_sid_ger_tsw_lit_lat_moo_mnd_mly_ven_kor_est_cze	-0.302225658472473	-0.773992621127307	0.440898301359928
665	eng_ctl_hau_swt_tur_owc_bsq_qcu_heb_est_cic_vie_hin_tsn_yor_urd_tig_jpn_bat_sid_cze_knd_por_bam_ind_nor_pol_scr_arw_tha_lat_jav_alb_bem_spa_slo_lit_zul_rom_ger_fbf_uzb_ewe_xho_bul_dgb_moo_afr_ita_cnt_hun_prs_ses_igb_mlt_akn_fre_aze_kor_gam_wly_ben_guj_mol_aeg_amh_chh_dyu_glc_mnd_fin_krd_grk_tsw_swa_mly_ukr_sun_geo_mao_rus_tag_svk_amr_azi_ven_anl_bos_dut_swe_mcd_lda_pan_tml_sod	-0.807772211656224	-1.91882180701281	0.0580735455191659
666	chh_heb_igb_vie_mol_ukr_mly_est_rus_svk_cnt_tml_akn_nor_lat_tag_uzb_glc_dgb_slo_owc_ven_azi_fbf_ben_gam_bsq_sid_bul_ewe_knd_urd_hau_amh_alb_qcu_krd_sod_lda_spa_bam_geo_tig_ger_bem_bos_anl_yor_scr_tha_aze_mlt_ita_xho_por_eng_cic_tur_jpn_tsn_arw_mcd_mao_ind_aeg_fin_jav_dut_sun_guj_lit_hin_ses_moo_pol_bat_afr_kor_prs_swe_swt_tsw_rom_zul_dyu_mnd_fre_ctl_amr_swa_wly_pan_hun_grk_cze	-0.454313218682943	-1.07983115143269	0.283009875151497
667	lat_azi_guj_scr_est_xho_afr_tml_kor_dyu_krd_ben_swt_chh_knd_pan_zul_ctl_sod_igb_por_aeg_bul_nor_hun_dut_lda_tag_owc_tsn_alb_mlt_bsq_bem_gam_uzb_mol_prs_wly_jpn_aze_glc_ven_tig_qcu_ita_rom_rus_bos_hau_ses_pol_fbf_geo_sid_urd_moo_grk_fre_mao_dgb_amr_slo_eng_cic_akn_swe_ewe_vie_mnd_heb_jav_hin_mly_tur_lit_anl_tha_svk_swa_bam_bat_ger_cnt_ind_cze_fin_arw_mcd_ukr_sun_tsw_spa_amh_yor	-0.335083886878745	-0.860842693989132	0.391538638245333
668	geo_wly_zul_chh_jav_bam_ita_tsn_kor_swt_bos_qcu_tha_swa_afr_grk_pan_tur_lit_eng_spa_gam_bat_krd_moo_rom_mnd_lat_alb_azi_bul_akn_ger_vie_amr_sod_urd_sun_aeg_glc_jpn_fre_hau_cze_hun_sid_tig_amh_ctl_ewe_mly_lda_heb_yor_mol_swe_scr_mcd_ukr_bsq_igb_por_dyu_xho_aze_ven_arw_cnt_dgb_guj_svk_ses_tsw_est_pol_uzb_prs_tml_rus_bem_cic_mlt_knd_nor_hin_slo_owc_dut_anl_ind_mao_fin_tag_ben_fbf	0.273073844354023	0.680178258975606	0.498081352549245
669	ita_pol_aeg_guj_tsn_uzb_bam_cze_swe_sun_swa_aze_bul_amh_lat_fin_mlt_nor_moo_zul_bos_prs_bat_wly_owc_hin_grk_est_gam_ctl_vie_ewe_urd_swt_fbf_lit_lda_mol_ger_azi_mcd_tag_jpn_slo_ukr_ses_mly_spa_geo_anl_sod_rom_xho_sid_tur_mnd_glc_mao_qcu_arw_tha_ben_afr_dyu_ven_tsw_tml_dut_rus_cic_bsq_fre_akn_knd_dgb_chh_bem_hau_tig_svk_krd_scr_pan_cnt_hun_igb_amr_alb_eng_por_kor_ind_yor_heb_jav	0.138944531250872	0.311826222934015	0.755870598187102
670	bat_kor_tha_rus_aze_prs_akn_ewe_uzb_tig_vie_owc_chh_urd_krd_bul_mnd_tur_tml_mol_arw_azi_swa_scr_aeg_ctl_fre_bem_spa_anl_lat_jpn_eng_pol_sun_geo_alb_xho_dyu_pan_jav_yor_moo_ses_amr_tsw_sod_glc_lda_afr_guj_ita_tag_ven_heb_fin_ukr_sid_ind_gam_mcd_dgb_por_bos_lit_swt_cze_ger_est_rom_qcu_tsn_knd_svk_fbf_hau_cnt_cic_mao_slo_hin_hun_ben_wly_grk_dut_bsq_bam_igb_swe_mly_zul_nor_mlt_amh	0.532720106470222	1.25516342580399	0.212564254112128
671	ind_sun_est_prs_knd_vie_ger_gam_hun_tig_kor_amr_por_ven_mlt_heb_ctl_yor_bul_dut_pan_bsq_ita_ewe_amh_swa_krd_nor_azi_hau_hin_tml_cnt_afr_bos_rus_slo_bam_pol_spa_cze_mly_ses_mcd_lda_owc_tag_aze_sod_qcu_lit_dyu_xho_ben_mao_igb_tur_eng_tha_wly_dgb_tsw_mnd_jpn_fre_tsn_svk_zul_swe_bat_fbf_alb_jav_chh_mol_arw_cic_sid_ukr_lat_geo_guj_urd_akn_moo_aeg_fin_grk_anl_rom_glc_bem_uzb_scr_swt	-0.806183698729234	-1.79508323528865	0.0758888386544549
672	akn_alb_pan_slo_amr_guj_svk_lat_geo_mao_vie_chh_anl_spa_ger_ben_igb_est_cic_dut_sod_cnt_tig_hau_bam_aeg_sid_xho_aze_sun_mnd_por_bat_pol_ita_bsq_ind_fre_mcd_azi_hun_scr_zul_urd_cze_ses_ven_rus_heb_kor_tha_qcu_gam_arw_ctl_bem_lit_fbf_owc_afr_lda_bul_dgb_uzb_mlt_fin_tsw_ewe_jav_bos_mly_tsn_mol_rom_ukr_moo_krd_tag_nor_grk_tur_yor_jpn_knd_amh_eng_dyu_swa_hin_swt_swe_glc_tml_wly_prs	-0.517916738520166	-1.36372780730166	0.175945074991267
673	ind_fbf_lat_igb_aeg_ven_guj_ita_lda_aze_urd_wly_cze_zul_mlt_geo_mnd_tag_amh_chh_rus_swa_swt_akn_sid_mly_rom_nor_mol_mcd_amr_bos_bem_fre_dyu_kor_tha_alb_krd_qcu_spa_knd_vie_ewe_owc_hau_scr_swe_dut_hin_ben_svk_dgb_ses_prs_slo_ger_cic_afr_eng_sun_anl_gam_azi_tml_tsn_uzb_ukr_tsw_glc_fin_heb_yor_bam_tur_cnt_lit_hun_ctl_arw_pol_jav_moo_pan_grk_por_tig_sod_jpn_bul_mao_est_xho_bat_bsq	-0.595450068650693	-1.62825430547185	0.106854153300387
674	tml_hun_fin_tsn_mol_cic_jav_swt_hin_ewe_tsw_mcd_geo_chh_dgb_est_lit_rus_tha_rom_sid_krd_dyu_amh_ukr_bul_afr_pan_bam_anl_amr_cze_ger_aze_mao_jpn_cnt_por_arw_dut_alb_sod_yor_sun_vie_slo_azi_owc_bos_ita_glc_lat_tig_scr_grk_svk_mlt_tur_uzb_kor_moo_nor_swa_gam_aeg_guj_tag_ben_ctl_ven_bem_prs_hau_ses_heb_spa_urd_mly_igb_lda_akn_ind_knd_mnd_wly_pol_xho_swe_zul_fre_eng_qcu_bsq_bat_fbf	0.119705834786691	0.307762406851911	0.75895132369555
675	rom_bsq_mnd_slo_urd_mol_qcu_por_grk_hau_cic_cze_arw_bat_pan_mlt_sid_wly_ewe_afr_lit_vie_hun_jav_fbf_rus_tha_glc_alb_yor_fre_mly_amh_eng_tig_ger_geo_heb_ses_tsn_est_sun_prs_azi_moo_akn_amr_chh_uzb_bem_kor_xho_hin_bul_ita_swt_tag_fin_owc_ben_guj_bam_ven_ukr_scr_tml_nor_aeg_zul_spa_ind_sod_gam_mao_cnt_dgb_tur_bos_krd_dut_tsw_igb_aze_lda_ctl_lat_dyu_swe_pol_swa_svk_anl_mcd_knd_jpn	-0.345906577708999	-0.889033097972296	0.376279100876419
676	urd_swt_krd_tsw_hin_slo_fbf_tsn_vie_fre_bat_uzb_geo_eng_anl_owc_ven_chh_grk_bam_lit_mly_sid_sod_qcu_wly_tha_xho_bos_scr_lat_dgb_knd_bem_est_gam_mcd_arw_igb_ind_tur_amh_ben_glc_tml_afr_cze_swa_jav_ita_dyu_tig_mol_amr_prs_ger_kor_pol_sun_ewe_azi_ses_alb_cic_por_ctl_akn_rus_guj_aeg_hau_aze_fin_dut_pan_rom_hun_mlt_moo_mnd_lda_heb_ukr_swe_tag_zul_mao_nor_cnt_bsq_yor_svk_jpn_bul_spa	0.104296411593378	0.292624975528258	0.770460697112565
677	sod_heb_igb_yor_cze_wly_ita_hau_ukr_swa_est_fre_jav_xho_dgb_bul_ger_tsw_amr_pan_jpn_bam_mnd_sun_guj_mcd_hin_pol_mly_ven_grk_tha_sid_anl_slo_aze_krd_lda_hun_uzb_tml_akn_owc_ewe_scr_tig_bos_glc_por_moo_mlt_zul_fin_mol_tag_bat_geo_ind_ctl_afr_qcu_bsq_vie_lit_prs_amh_cnt_kor_rom_fbf_svk_gam_arw_mao_swt_knd_cic_azi_urd_ses_lat_dut_tsn_rus_ben_dyu_bem_alb_chh_nor_swe_aeg_eng_tur_spa	0.783647924153264	2.02984445184353	0.0452293464307334
678	knd_tsw_tsn_alb_dut_owc_sun_arw_swt_hin_mol_aze_mlt_bsq_amr_nor_gam_bam_mcd_tml_eng_rom_yor_anl_sod_slo_spa_pan_qcu_mao_aeg_ewe_prs_tig_geo_cic_cnt_lda_uzb_chh_igb_dyu_kor_por_lit_cze_xho_akn_tha_azi_ctl_ger_bul_zul_ind_jpn_pol_ses_vie_krd_est_swa_moo_bem_ita_amh_wly_dgb_jav_ukr_mnd_afr_glc_bat_ben_bos_rus_swe_mly_hau_guj_tur_sid_hun_svk_fin_fbf_fre_heb_urd_scr_tag_grk_ven_lat	0.871116447911757	2.01746217366421	0.0465294888738712
679	azi_moo_mnd_cic_slo_tag_vie_guj_tig_est_hau_mly_tsn_lat_uzb_igb_por_fbf_ukr_ctl_svk_dyu_dgb_ses_xho_amh_kor_sid_glc_mol_bem_scr_bul_tml_nor_ewe_bos_lda_mao_aze_lit_spa_eng_fre_grk_cnt_tha_geo_mcd_zul_ita_rus_gam_tsw_jpn_chh_bam_heb_afr_yor_prs_amr_ben_owc_sod_qcu_swe_akn_hun_ind_dut_knd_ger_pan_cze_krd_fin_bat_anl_urd_hin_tur_swa_alb_swt_ven_aeg_bsq_mlt_pol_sun_arw_jav_wly_rom	-0.375308434108778	-0.992913972020652	0.323328290493948
680	vie_owc_aze_sid_xho_arw_tha_svk_ses_bul_mol_ukr_jav_eng_igb_bam_akn_mnd_alb_por_spa_est_ind_grk_cic_mcd_urd_chh_wly_bsq_bem_nor_prs_dut_tml_lda_dyu_ewe_mlt_heb_aeg_scr_fre_bat_glc_krd_ger_tsw_amh_tig_fin_tsn_bos_swe_pol_yor_sod_hun_lat_jpn_slo_sun_pan_ita_anl_amr_rom_dgb_hau_tag_azi_cnt_gam_geo_cze_kor_guj_qcu_fbf_mly_swt_ven_swa_uzb_knd_afr_rus_lit_zul_mao_hin_moo_ctl_ben_tur	0.496211042286523	1.28063749687224	0.203505679559365
681	owc_alb_ben_hau_akn_est_mlt_dut_fin_nor_prs_eng_swt_igb_kor_bat_cnt_glc_tig_geo_vie_fbf_knd_krd_swe_sod_amh_mao_gam_urd_mnd_rus_arw_bem_dgb_scr_tha_bam_jpn_ind_ger_tsn_lit_anl_ewe_bul_svk_slo_chh_wly_aze_yor_hun_ukr_bos_pol_cic_mly_tsw_mol_ctl_ita_heb_dyu_amr_tml_cze_uzb_fre_aeg_qcu_lat_lda_xho_tur_zul_pan_swa_hin_tag_afr_sun_rom_moo_por_azi_ses_sid_guj_grk_bsq_spa_jav_mcd_ven	0.253429216458892	0.656013389734554	0.513435275523265
682	fre_akn_pol_tha_swa_por_gam_ctl_cze_wly_tml_mol_tag_spa_guj_bem_svk_heb_jav_hun_sid_xho_kor_owc_amr_swe_zul_urd_moo_afr_fin_tsw_eng_hin_tsn_tur_lit_azi_qcu_cic_tig_pan_grk_ind_krd_knd_nor_rom_ewe_lda_bos_alb_ven_mly_mcd_sun_ger_sod_ita_swt_cnt_est_igb_dut_arw_bul_dyu_bat_glc_chh_yor_jpn_ben_lat_aeg_rus_aze_prs_fbf_ses_amh_bsq_uzb_hau_anl_geo_mlt_dgb_mao_scr_ukr_vie_bam_slo_mnd	0.50475829978381	1.27913243002783	0.204032816243621
683	mcd_amr_chh_yor_guj_lit_ctl_tig_prs_eng_svk_ven_swa_bem_tml_ses_vie_rus_mlt_azi_tsn_dyu_fre_cze_bsq_bul_mnd_est_lda_dut_sun_cnt_arw_nor_bat_anl_pol_mly_owc_ben_ger_ita_alb_dgb_fin_bos_por_jpn_zul_amh_kor_aze_spa_pan_rom_ukr_gam_geo_glc_wly_uzb_heb_hun_knd_afr_ind_jav_grk_sid_urd_ewe_cic_swe_hin_swt_xho_tsw_igb_akn_tha_aeg_lat_tag_scr_mao_qcu_moo_fbf_slo_hau_sod_krd_bam_mol_tur	0.224328717625078	0.541417639555385	0.589514429931342
684	igb_amr_sid_azi_spa_sun_gam_ben_dgb_lit_glc_aze_slo_moo_cic_aeg_tsn_cze_eng_akn_ven_nor_amh_prs_ctl_zul_grk_arw_sod_ewe_jpn_tig_bul_mly_tur_owc_qcu_krd_scr_yor_ind_kor_uzb_fre_por_fbf_lda_anl_afr_ger_fin_svk_ita_est_bat_mnd_geo_urd_knd_dut_jav_swt_heb_hau_pan_swe_dyu_tsw_rom_ukr_cnt_vie_rus_pol_bsq_mol_mcd_ses_mlt_guj_xho_tml_hun_bam_alb_swa_bos_tag_mao_tha_wly_hin_chh_bem_lat	-0.294905763260281	-0.679064372508048	0.498783597955421
685	tsw_ukr_pan_chh_ses_bos_eng_est_kor_ita_mao_ctl_prs_rus_uzb_afr_dut_wly_knd_igb_por_mcd_swa_ewe_gam_cnt_grk_akn_geo_tml_amh_fre_svk_bam_dgb_tha_pol_scr_swt_aze_cic_cze_azi_hau_spa_zul_jav_bat_rom_lda_ben_anl_fbf_amr_hun_swe_moo_hin_fin_mnd_aeg_vie_yor_guj_lit_heb_glc_tig_sun_bul_ger_slo_bsq_mol_lat_jpn_tag_owc_urd_tsn_ind_sid_tur_xho_mly_arw_ven_krd_mlt_dyu_alb_sod_bem_qcu_nor	-0.660821562790138	-2.06475322307579	0.0417302370735986
686	tha_owc_chh_aeg_mnd_ses_slo_tsn_mol_cze_qcu_swe_ind_hau_swt_geo_dyu_svk_pol_krd_uzb_por_lda_fbf_azi_nor_zul_igb_ukr_arw_jpn_akn_bam_gam_jav_mao_kor_ben_swa_urd_mlt_cic_sid_tml_sod_est_amr_bul_ger_amh_tig_ewe_grk_glc_bat_scr_lat_anl_cnt_fin_pan_hin_knd_ven_rus_tur_spa_moo_vie_lit_alb_tag_heb_bem_sun_yor_guj_bos_rom_fre_afr_xho_aze_ita_hun_dgb_eng_dut_prs_ctl_mcd_bsq_wly_mly_tsw	0.24642730885695	0.560962613467544	0.576172132533885
687	afr_grk_sod_cic_mlt_qcu_heb_tig_glc_est_hau_zul_aze_krd_ses_lit_ita_por_cze_cnt_ctl_hun_ewe_pan_azi_pol_gam_igb_swe_rus_ven_uzb_kor_tha_lda_lat_bat_slo_eng_alb_bul_bos_mnd_ben_dgb_guj_ger_scr_chh_akn_bam_svk_jpn_fre_sid_tag_amh_fin_tur_jav_urd_moo_geo_aeg_dyu_owc_swa_wly_bsq_sun_amr_ukr_xho_vie_yor_fbf_mly_anl_tsn_tml_swt_mcd_mao_tsw_nor_rom_bem_prs_spa_arw_mol_dut_ind_hin_knd	0.139719179680025	0.362015342212348	0.718161850230714
688	sid_lat_ctl_moo_scr_dgb_jav_ven_bam_alb_hau_ind_mao_krd_tur_bem_vie_ita_sun_prs_ewe_azi_mly_cnt_zul_fre_ses_sod_ben_est_por_uzb_owc_chh_igb_pol_dut_mnd_yor_lda_tml_mcd_swe_tha_eng_qcu_slo_anl_gam_swt_kor_glc_urd_aze_amr_heb_cze_hin_spa_tag_lit_tsw_hun_ger_arw_aeg_amh_bos_mol_dyu_rom_pan_tig_bsq_cic_mlt_wly_afr_jpn_akn_bul_nor_xho_ukr_svk_swa_guj_knd_fbf_bat_fin_tsn_rus_geo_grk	0.227114575986505	0.598487873838311	0.550969340847619
689	lat_grk_mnd_ger_jpn_hin_ven_dyu_scr_knd_svk_aze_urd_hau_gam_igb_swa_por_azi_akn_tsn_arw_lit_guj_dut_dgb_qcu_fin_anl_amh_ses_tml_slo_krd_bem_tur_kor_cnt_mol_tig_sod_mlt_ita_vie_cze_alb_jav_hun_ben_sun_prs_tag_rom_fre_nor_bos_sid_mcd_tha_pol_yor_ukr_geo_heb_zul_ind_est_bat_aeg_spa_swt_ctl_lda_chh_afr_wly_mao_amr_swe_bsq_eng_fbf_owc_xho_cic_mly_pan_moo_ewe_bul_glc_uzb_tsw_rus_bam	0.293165074926774	0.650584262028547	0.51691898420761
690	tml_spa_qcu_kor_jpn_aeg_sun_scr_vie_swt_eng_nor_mlt_ses_tsw_knd_ukr_ben_tha_mol_dgb_arw_cnt_tur_ind_bul_swe_igb_wly_svk_anl_zul_afr_ewe_moo_sod_glc_pol_ctl_amr_owc_tsn_yor_bem_fre_sid_grk_lat_swa_guj_por_slo_bat_mcd_lda_bam_amh_hin_ger_krd_geo_heb_pan_mly_prs_ita_jav_cze_lit_aze_akn_azi_chh_alb_dyu_xho_mao_tag_est_hun_fbf_fin_bos_urd_ven_bsq_cic_rus_uzb_mnd_hau_dut_gam_tig_rom	-1.08398351339925	-2.62555076860688	0.0101148933416924
691	krd_mao_jpn_svk_mnd_aze_afr_tur_swt_ven_owc_cnt_tsn_eng_cic_sun_swe_bat_hin_tha_mol_lat_pol_bul_bem_ctl_tig_hau_mcd_chh_tag_guj_ben_nor_glc_amr_dut_igb_slo_heb_grk_amh_rom_por_ewe_mlt_mly_urd_spa_sod_dyu_qcu_prs_anl_ind_sid_akn_gam_wly_xho_hun_ita_arw_knd_jav_kor_bsq_fin_zul_azi_scr_est_fbf_bam_alb_dgb_cze_bos_ses_rus_tsw_lit_fre_uzb_aeg_lda_ukr_vie_ger_tml_yor_moo_pan_geo_swa	-0.96988747805986	-2.58382593373428	0.0113285196676731
692	mlt_glc_moo_fin_dgb_pol_anl_yor_igb_scr_por_tsn_tha_est_bat_cic_bem_akn_alb_heb_ind_hau_fbf_ewe_lat_mcd_swa_zul_fre_swt_lda_owc_tig_lit_tag_ven_krd_bos_spa_chh_mol_wly_jpn_urd_cnt_xho_hin_aeg_sun_dut_pan_tml_sod_uzb_swe_cze_ses_svk_ukr_ita_gam_amr_rus_bul_azi_prs_sid_eng_bsq_mly_kor_guj_arw_ger_dyu_tsw_hun_rom_afr_bam_slo_qcu_geo_ctl_ben_grk_knd_amh_mao_jav_vie_mnd_tur_nor_aze	-0.0702136185927801	-0.171527591996351	0.864181612762395
693	heb_aeg_zul_svk_azi_akn_rus_amr_rom_ind_por_geo_cze_dgb_ben_mcd_krd_ewe_dut_ukr_ven_tml_urd_cic_slo_bat_eng_hun_fbf_yor_sid_est_tha_mlt_pol_lat_swt_wly_nor_hin_swa_moo_tig_dyu_hau_sod_amh_pan_jpn_ses_fin_bos_tsn_mol_scr_aze_mnd_fre_chh_sun_ger_guj_arw_spa_gam_tur_qcu_bam_kor_swe_bem_anl_alb_tag_knd_bsq_mao_ita_tsw_ctl_jav_bul_uzb_prs_mly_xho_lda_vie_grk_owc_cnt_igb_glc_lit_afr	-0.513192905049937	-1.37010413308202	0.173952954843995
694	yor_fbf_por_prs_aeg_hau_est_ger_svk_cnt_tml_rom_sod_mol_urd_ven_geo_hin_rus_tha_owc_mnd_azi_cze_arw_vie_xho_bos_ukr_ewe_sun_scr_heb_qcu_swt_amr_amh_igb_ctl_dgb_cic_pol_gam_lat_mao_grk_lit_afr_sid_ind_mcd_tig_swa_ita_bsq_bam_ses_glc_fin_fre_aze_alb_bat_chh_hun_tag_ben_guj_mly_dut_akn_pan_spa_tur_anl_jpn_bem_wly_jav_knd_swe_tsw_zul_krd_dyu_nor_mlt_uzb_lda_bul_kor_eng_moo_tsn_slo	0.219832226226506	0.509990758040799	0.611266160183333
695	scr_rom_heb_tsn_nor_xho_mly_kor_svk_hun_lit_ctl_hau_bos_wly_tur_owc_aze_tha_bam_cic_dyu_ben_ven_zul_ukr_cnt_mnd_arw_por_est_yor_uzb_azi_hin_ses_amr_rus_afr_ita_vie_igb_krd_bem_jav_sun_grk_chh_swt_ger_fre_qcu_tsw_ewe_lat_mcd_dut_eng_aeg_fin_guj_geo_fbf_sod_urd_dgb_pan_moo_tig_amh_mol_knd_tml_lda_tag_jpn_sid_mlt_pol_spa_glc_bsq_swa_slo_bul_prs_cze_ind_gam_swe_alb_mao_anl_akn_bat	0.201422352405472	0.530256684651088	0.597197794123981
696	swa_wly_mly_bam_cic_ven_amh_ewe_vie_xho_anl_scr_mao_grk_tur_prs_chh_akn_igb_azi_aeg_pol_mnd_jav_tag_slo_gam_dyu_urd_hau_spa_zul_ctl_eng_lda_nor_mlt_amr_krd_arw_ben_cnt_por_yor_swe_fre_bul_mol_tig_tsw_moo_hin_uzb_bos_lat_lit_afr_tml_fin_ukr_owc_tha_knd_alb_geo_kor_mcd_est_ind_dgb_guj_sid_fbf_bem_swt_sod_jpn_rus_dut_ses_bat_hun_glc_svk_tsn_ita_rom_bsq_pan_ger_qcu_sun_cze_aze_heb	0.250521429128643	0.591191410878933	0.555826378377764
697	eng_rus_ven_bem_knd_ben_tag_hun_cze_geo_vie_mao_heb_bul_bat_dut_krd_svk_uzb_cic_mcd_rom_tha_lda_por_prs_est_fbf_owc_alb_bsq_mlt_moo_tml_pan_swt_chh_igb_zul_ewe_aze_dgb_fre_ukr_swa_jav_azi_ger_arw_lat_lit_kor_cnt_sod_jpn_gam_swe_akn_ind_grk_ctl_tsn_wly_scr_tig_anl_mly_guj_sun_qcu_yor_mol_urd_pol_spa_afr_hin_ses_xho_tur_amr_amh_mnd_ita_nor_tsw_aeg_fin_slo_sid_bos_glc_bam_hau_dyu	-0.609943817725767	-1.44223860510786	0.15259440693863
698	cic_mnd_azi_qcu_tsn_por_ses_sid_cze_dgb_sun_aze_krd_mao_heb_bam_bul_bem_ger_prs_mcd_ewe_pan_zul_xho_alb_amh_kor_owc_swe_igb_chh_lda_uzb_cnt_tag_lat_tur_hun_tha_grk_fbf_tsw_est_pol_hin_ita_lit_fin_knd_aeg_bos_tml_tig_mlt_akn_hau_scr_geo_glc_ukr_rom_gam_eng_bsq_ben_dut_bat_ctl_nor_swt_mly_sod_moo_jpn_amr_mol_slo_rus_yor_anl_jav_dyu_afr_spa_fre_svk_vie_swa_ind_guj_wly_ven_urd_arw	0.112465357498644	0.257718700747429	0.797193424802189
699	rus_bat_mnd_slo_pol_dyu_yor_urd_bsq_fre_chh_mol_gam_wly_bam_jav_ger_cze_ewe_fin_por_moo_est_guj_ita_bem_lda_cnt_rom_ben_amh_bos_kor_prs_sod_tur_dut_dgb_glc_swt_pan_nor_lat_ven_tha_amr_bul_mlt_ses_cic_grk_owc_tsw_xho_azi_afr_alb_sid_mao_anl_vie_jpn_hin_ind_krd_lit_igb_svk_swe_tag_mcd_qcu_akn_ctl_knd_aze_ukr_uzb_hau_zul_mly_aeg_eng_geo_swa_sun_fbf_hun_tml_spa_heb_tig_scr_tsn_arw	0.529773442321163	1.33940786322532	0.183702099692362
700	ind_gam_swt_bem_igb_kor_sod_fre_dyu_chh_sun_mao_yor_mnd_alb_swa_anl_vie_tur_wly_akn_por_ewe_mcd_jav_mly_hin_guj_ger_bat_pol_ben_pan_uzb_aeg_bos_moo_amr_nor_cic_aze_amh_ita_tml_cze_fbf_glc_jpn_ses_bul_mlt_dgb_xho_geo_hun_lat_fin_lda_qcu_mol_tag_tsw_bam_krd_tsn_lit_swe_slo_ukr_ven_tig_urd_prs_spa_dut_tha_sid_bsq_hau_zul_azi_svk_ctl_rus_eng_est_grk_heb_cnt_afr_scr_owc_rom_knd_arw	-0.152570075133203	-0.352947039957957	0.724926858345768
701	ben_lat_fre_swe_gam_glc_geo_owc_est_prs_lit_tig_tsn_bat_dgb_swt_spa_ukr_mao_ind_cic_dut_tml_ger_ctl_hun_alb_por_uzb_bul_hau_fbf_ewe_mcd_krd_sod_chh_amr_anl_jav_tha_arw_knd_dyu_tag_amh_guj_heb_swa_bam_vie_pol_mol_slo_svk_bem_cze_urd_yor_sid_mly_aeg_bos_kor_xho_grk_lda_igb_nor_ita_cnt_ven_zul_wly_afr_tur_azi_ses_pan_mnd_scr_mlt_bsq_hin_moo_qcu_eng_akn_aze_rus_fin_jpn_rom_tsw_sun	-0.576259881210431	-1.34764076408511	0.181047834558336
702	tur_zul_grk_slo_amh_jpn_pol_kor_krd_dgb_mao_owc_mol_gam_swa_ind_tsn_wly_bam_yor_fre_tig_scr_jav_afr_bos_bem_sun_por_lit_ven_mly_ewe_sod_swt_guj_hun_mnd_akn_rus_pan_arw_aze_fin_moo_mlt_heb_alb_dut_cze_tsw_glc_nor_rom_swe_tml_lda_eng_tha_ger_svk_cnt_dyu_hau_bat_prs_est_bul_ses_knd_xho_vie_ben_tag_hin_bsq_fbf_geo_aeg_anl_ukr_amr_ctl_chh_azi_uzb_mcd_sid_ita_urd_lat_qcu_igb_spa_cic	-0.384150652328152	-0.944146183492039	0.347541366327589
703	fre_slo_urd_tha_krd_bam_heb_gam_lat_bem_rus_afr_tsn_spa_lda_por_prs_swe_akn_sid_tml_igb_hin_cnt_nor_swt_owc_rom_cic_dyu_bul_xho_uzb_ven_bsq_swa_amr_dut_ukr_bat_mly_mlt_pan_mol_est_ewe_ben_chh_moo_mao_bos_sun_ctl_wly_svk_arw_vie_amh_glc_geo_hun_alb_eng_tag_jav_tig_mcd_aeg_jpn_scr_grk_aze_tsw_sod_ses_fbf_dgb_zul_guj_tur_knd_yor_cze_azi_fin_ita_kor_ind_lit_anl_ger_pol_hau_mnd_qcu	0.26789387396233	0.594025019858242	0.553937609198455
704	spa_jav_pol_tsw_ven_ind_uzb_rus_dgb_slo_kor_amr_lit_fbf_swa_krd_mao_ewe_hun_heb_hin_igb_bul_anl_swt_gam_ukr_amh_moo_tig_est_jpn_bsq_eng_dut_svk_xho_mly_chh_alb_wly_hau_grk_bem_lda_lat_bat_akn_guj_sod_aze_mnd_rom_zul_ita_qcu_vie_fre_tag_knd_ses_pan_azi_aeg_nor_owc_arw_ctl_glc_mcd_scr_afr_tha_sid_cic_yor_urd_sun_prs_por_bos_cnt_tml_mol_bam_cze_tur_tsn_ger_mlt_dyu_geo_fin_swe_ben	0.175438933507758	0.460352352183118	0.646337911048647
705	urd_alb_bos_ses_fin_slo_pan_akn_tha_nor_svk_rus_fbf_igb_lit_wly_tml_mol_swe_tsn_ben_ind_cic_afr_krd_eng_swt_uzb_lat_arw_geo_sid_bem_sod_chh_tur_knd_bam_cnt_qcu_ukr_owc_aeg_dut_pol_cze_tig_mly_hin_sun_hun_heb_mcd_ita_prs_guj_yor_swa_aze_fre_bul_scr_vie_jpn_tsw_jav_gam_xho_mao_ger_anl_ctl_lda_por_tag_hau_mnd_est_dgb_rom_dyu_moo_ewe_azi_grk_amh_ven_amr_spa_glc_bat_kor_zul_bsq_mlt	0.793391007661691	2.06807796683317	0.0414094583484527
706	zul_qcu_mao_owc_ukr_bos_swe_slo_cze_sun_sid_kor_arw_bam_fin_grk_tha_dyu_heb_wly_ger_glc_ewe_dut_akn_knd_jav_mnd_urd_rus_mlt_tsn_bat_amr_mly_est_swt_cic_gam_aze_tsw_igb_ind_por_hau_lda_tig_lit_mcd_yor_svk_mol_ita_lat_hin_scr_ven_fbf_amh_cnt_dgb_tur_pan_ses_anl_geo_bem_aeg_moo_rom_fre_swa_krd_nor_uzb_prs_tag_guj_xho_bsq_jpn_tml_azi_pol_sod_vie_hun_ctl_ben_afr_eng_spa_alb_chh_bul	-0.514804802693177	-1.22534405016488	0.223539845809885
707	tur_owc_sun_tsn_dyu_tha_bat_xho_aeg_geo_nor_scr_lit_azi_ben_moo_wly_por_lda_amr_vie_fbf_hun_lat_swa_grk_ven_cnt_rus_pol_mly_tsw_arw_hau_kor_swt_ind_ita_prs_bos_mcd_eng_mlt_urd_igb_akn_bem_tml_fre_glc_cze_ukr_fin_slo_jpn_bul_heb_aze_cic_mao_tig_spa_est_zul_afr_uzb_krd_tag_amh_pan_alb_qcu_mnd_dut_sod_yor_rom_bam_chh_ctl_ger_anl_mol_hin_swe_svk_gam_sid_dgb_guj_jav_ewe_ses_bsq_knd	-0.466238020457298	-1.22516378408215	0.22360742622366
708	yor_ita_arw_spa_tag_glc_alb_rom_ewe_knd_ctl_mcd_sun_bul_akn_jpn_bam_ger_fin_pol_krd_dgb_igb_por_amr_owc_tig_uzb_swt_hau_gam_guj_svk_prs_wly_geo_ven_vie_fbf_swa_ben_bos_lat_zul_mnd_anl_afr_tsn_rus_cnt_urd_heb_mly_bem_dut_hun_jav_tur_aeg_bat_xho_scr_lit_cic_tha_tsw_ukr_eng_moo_hin_mol_chh_lda_mao_est_cze_amh_swe_mlt_dyu_bsq_sid_fre_kor_pan_sod_qcu_grk_aze_ses_tml_nor_azi_slo_ind	0.213366303404622	0.512569610708761	0.609467681535208
709	tha_hau_alb_swe_glc_afr_ind_ger_fin_swa_lit_pan_fbf_bul_nor_bem_mly_arw_est_mao_lat_xho_prs_chh_ukr_tsn_rom_ewe_wly_amr_rus_yor_mlt_ctl_kor_knd_mol_aze_dyu_ben_swt_tag_scr_dut_eng_tsw_zul_amh_igb_pol_aeg_guj_tig_dgb_heb_mcd_por_jav_vie_urd_moo_gam_cnt_hun_sid_sod_owc_ses_ven_anl_ita_geo_azi_krd_cic_grk_cze_slo_tur_qcu_svk_bsq_mnd_bam_jpn_fre_hin_lda_tml_akn_spa_bos_bat_sun_uzb	0.0804963161199182	0.231513290904667	0.817424682278541
710	sid_lat_ita_tml_slo_dgb_mao_ind_spa_vie_sun_cic_amr_sod_gam_est_lit_owc_dyu_ctl_fre_mcd_por_arw_yor_aeg_hau_kor_xho_afr_hun_grk_ben_qcu_tig_swe_jpn_lda_zul_swt_aze_urd_geo_amh_tur_moo_mly_azi_svk_hin_alb_tsn_igb_swa_ses_ukr_akn_heb_wly_knd_ewe_mlt_pol_dut_eng_bul_chh_rus_bat_pan_anl_nor_ven_fin_ger_tha_mol_tag_mnd_scr_glc_rom_fbf_bem_cnt_uzb_bam_bos_tsw_krd_prs_jav_guj_cze_bsq	0.109802130557819	0.273203814559983	0.785302326122216
711	heb_akn_tsw_swe_mlt_bem_lat_fin_urd_grk_kor_alb_ven_dyu_ind_yor_ger_afr_xho_guj_gam_mao_qcu_eng_arw_tha_bat_mnd_moo_tsn_lda_igb_aeg_cze_hun_amh_zul_bsq_prs_ukr_swa_hin_chh_glc_tig_rus_aze_mol_owc_sod_mly_swt_azi_sun_wly_ita_ses_hau_vie_rom_pol_fbf_dgb_ben_bam_jav_uzb_scr_cnt_mcd_bul_bos_tag_anl_fre_knd_nor_pan_cic_amr_tml_por_spa_geo_dut_svk_tur_slo_ctl_sid_ewe_krd_lit_jpn_est	0.0854536879541224	0.191676723086869	0.848413319682387
712	jav_bat_bul_spa_mcd_mly_ses_krd_ben_eng_bem_dgb_sid_grk_hau_mlt_moo_lit_scr_bsq_heb_tig_fre_alb_chh_akn_ctl_swt_tha_mol_cze_ger_xho_jpn_bos_ita_anl_tsw_sod_tsn_svk_ven_aeg_ewe_prs_pan_igb_azi_yor_owc_amr_dut_bam_mao_tur_guj_aze_zul_fin_kor_slo_afr_est_hun_wly_tag_ind_nor_swe_pol_urd_knd_tml_rom_hin_cic_por_rus_fbf_geo_glc_lda_arw_ukr_vie_mnd_cnt_swa_sun_qcu_dyu_lat_gam_uzb_amh	0.572815712341954	1.470631886486	0.144766090029313
713	dyu_est_fin_cic_dut_por_hin_ven_pan_guj_swa_mnd_bem_cze_geo_ind_mol_igb_cnt_azi_lat_akn_afr_gam_eng_alb_urd_mly_vie_tsn_lit_ses_zul_dgb_swt_aeg_hau_nor_ita_tml_chh_prs_rus_mao_mlt_amr_anl_amh_kor_slo_knd_sun_scr_ctl_tig_bos_lda_mcd_aze_qcu_spa_ewe_fre_bul_uzb_yor_rom_hun_jav_wly_tsw_bam_sid_grk_swe_moo_owc_glc_heb_bat_pol_ukr_bsq_tag_xho_tha_fbf_tur_svk_ben_arw_ger_krd_jpn_sod	-0.047124375827706	-0.12284484302667	0.902495047899716
714	lat_tml_grk_mnd_ewe_sod_moo_pol_akn_alb_aeg_ind_wly_guj_urd_jav_bem_slo_sun_cze_swe_bam_nor_uzb_qcu_swt_glc_afr_fre_bat_owc_spa_vie_bsq_tag_svk_heb_ben_aze_geo_hun_hau_scr_fbf_bul_gam_igb_ses_ukr_jpn_tha_ven_por_hin_ctl_lda_lit_ger_sid_chh_dyu_azi_yor_ita_amr_rom_dut_mol_prs_xho_cnt_tur_anl_mly_fin_tig_mlt_est_amh_mao_eng_zul_pan_tsn_cic_bos_rus_arw_kor_krd_dgb_swa_knd_mcd_tsw	-0.645117618772383	-1.54106646511934	0.126696459704001
715	swt_mly_amh_afr_anl_lat_bul_grk_owc_amr_spa_azi_tsw_sid_fin_tsn_cnt_rom_bat_kor_mnd_geo_lit_krd_mcd_vie_arw_svk_pan_bsq_por_aeg_ven_chh_ewe_eng_fbf_tig_ctl_yor_wly_hun_cze_uzb_gam_bos_guj_xho_mlt_heb_slo_swa_igb_bam_ger_akn_tml_sun_dgb_ukr_knd_alb_rus_nor_hau_prs_dyu_fre_mao_moo_qcu_pol_tur_ben_bem_scr_dut_ita_ind_cic_urd_ses_hin_sod_jav_est_tag_tha_lda_swe_jpn_mol_glc_aze_zul	0.399445063365098	0.921983543405211	0.358922843571982
716	glc_sid_swe_dut_cze_bat_gam_tur_lat_ukr_akn_tsw_mly_xho_chh_bem_bos_hin_fre_moo_mnd_est_cnt_svk_yor_bul_vie_prs_jpn_geo_ses_afr_grk_pol_tha_azi_sun_guj_ben_zul_owc_eng_arw_wly_anl_bsq_ctl_fin_knd_mol_scr_ewe_qcu_alb_lit_por_bam_swa_spa_rus_hun_mlt_tag_hau_ger_lda_krd_tsn_kor_jav_mcd_aeg_uzb_igb_sod_ind_ven_aze_dyu_nor_pan_swt_amr_cic_slo_heb_rom_fbf_tml_amh_dgb_urd_mao_tig_ita	0.460440081694672	1.04325615917586	0.299533981229332
717	hin_sid_xho_mly_sod_tml_lda_akn_lat_ben_mol_cic_swe_grk_dgb_pol_glc_eng_cnt_fre_bat_swt_ctl_ita_rus_heb_fbf_geo_jpn_bos_dyu_dut_zul_mao_ven_mcd_svk_afr_ger_uzb_pan_vie_tig_slo_owc_kor_tur_moo_prs_krd_scr_spa_guj_mlt_chh_rom_mnd_bem_knd_lit_alb_est_swa_jav_hun_arw_nor_anl_tsw_aze_bul_urd_gam_ses_wly_ind_azi_ukr_igb_bam_fin_tha_cze_ewe_tsn_amh_tag_sun_qcu_yor_por_aeg_hau_bsq_amr	-0.677806136665103	-1.67393275621019	0.0975040250578089
718	heb_bem_sod_xho_igb_aeg_azi_lda_lat_cic_spa_hun_dut_guj_lit_sun_tsw_anl_mnd_jpn_cze_por_swe_tig_ctl_uzb_bul_fre_prs_mcd_vie_nor_rus_tur_bam_aze_arw_dgb_swa_mol_est_sid_ven_bos_ukr_hau_ind_pan_svk_chh_grk_scr_bat_afr_owc_krd_ses_fin_dyu_bsq_mlt_jav_wly_tsn_hin_knd_ewe_fbf_slo_ger_gam_mao_yor_tag_tml_geo_cnt_moo_ita_kor_eng_tha_mly_swt_rom_akn_qcu_zul_amh_ben_urd_pol_glc_amr_alb	-0.0311661908544259	-0.0810848938146089	0.935548684347894
719	kor_hau_glc_slo_mlt_guj_ven_cnt_rus_mcd_ita_knd_pan_mol_tha_scr_yor_wly_vie_amr_mao_owc_qcu_rom_cze_ewe_aeg_jav_bam_ger_akn_ses_mly_hun_svk_chh_sod_swt_nor_spa_fin_azi_dut_cic_swa_tsn_urd_mnd_bul_tur_lat_prs_bem_afr_dyu_xho_bos_lit_bat_geo_jpn_zul_hin_lda_ukr_heb_eng_fre_grk_uzb_ben_anl_est_pol_krd_moo_amh_tag_dgb_tig_sid_bsq_igb_swe_tsw_ctl_tml_fbf_aze_por_alb_ind_arw_gam_sun	0.319817456563038	0.766701753856128	0.445200761852048
720	nor_cnt_afr_yor_ukr_xho_jav_scr_alb_vie_dut_bos_est_ven_svk_bat_geo_moo_prs_glc_sun_ctl_qcu_por_ita_dgb_bul_uzb_mly_ind_tsw_akn_tha_mnd_fin_knd_tig_rom_krd_hin_bam_mcd_jpn_tsn_mol_sid_swe_rus_swt_ewe_tml_dyu_aze_lat_amh_azi_wly_hau_cze_pan_lda_mlt_lit_ben_aeg_arw_gam_cic_pol_chh_bsq_spa_urd_ger_sod_swa_eng_tag_fbf_zul_bem_hun_igb_ses_guj_slo_amr_fre_owc_mao_tur_anl_grk_heb_kor	0.172390342472395	0.404706415887317	0.686622655233022
721	xho_jpn_anl_glc_tig_bos_zul_qcu_grk_cze_fre_sod_mnd_mly_ses_yor_eng_pan_dyu_scr_dgb_uzb_krd_ben_est_mol_spa_guj_slo_ctl_lda_moo_sun_ukr_bul_bam_hun_amr_bsq_heb_swe_alb_akn_ger_bat_afr_jav_cic_owc_tml_vie_aze_tsw_ita_cnt_ewe_lit_ven_tur_wly_ind_azi_svk_bem_arw_fin_fbf_mao_gam_tag_hau_aeg_geo_sid_nor_kor_mcd_urd_rus_knd_pol_prs_hin_chh_swt_amh_igb_lat_tha_por_mlt_swa_rom_tsn_dut	-0.410182604356919	-1.07989036718575	0.282983641232202
722	azi_glc_urd_ita_hin_wly_chh_bos_grk_pan_mol_kor_tag_tml_mlt_xho_slo_akn_prs_swe_rus_ven_uzb_rom_tur_scr_hau_ses_mao_moo_fbf_amr_bam_mnd_swt_bul_ind_vie_spa_hun_jpn_dgb_heb_knd_lat_qcu_lit_dut_tsw_fin_ger_zul_geo_afr_owc_aeg_pol_igb_bat_ctl_ben_krd_swa_eng_svk_sun_ewe_nor_mly_fre_dyu_gam_lda_aze_sid_bsq_mcd_bem_arw_yor_tha_alb_cic_cnt_ukr_jav_est_por_tig_sod_guj_tsn_anl_cze_amh	0.267466680206994	0.604267635908287	0.547137042785283
723	bos_bem_rus_fin_mly_ben_fbf_ven_fre_nor_rom_azi_pol_urd_lit_eng_grk_ctl_tig_prs_arw_owc_slo_mlt_zul_ind_tsw_knd_cze_dgb_est_guj_swt_tag_lat_spa_cnt_dyu_pan_aze_jav_jpn_tur_yor_kor_tha_hau_amr_xho_gam_cic_tml_wly_ger_mcd_dut_ukr_hun_moo_swa_glc_aeg_sid_afr_ses_por_ewe_ita_heb_bsq_bam_geo_krd_chh_mao_sod_bul_igb_tsn_vie_hin_akn_swe_amh_scr_anl_svk_qcu_mol_lda_sun_uzb_mnd_alb_bat	0.232536755461568	0.579031937879515	0.563967469934088
724	gam_vie_sod_lat_swe_swa_tur_fin_anl_swt_azi_slo_xho_ind_uzb_jpn_mnd_heb_bsq_por_fre_ukr_ger_cnt_afr_mcd_mlt_wly_fbf_tig_eng_mao_geo_bul_bam_ses_ben_yor_lda_glc_hun_pol_ita_rus_qcu_amh_owc_alb_spa_zul_urd_arw_sun_tsw_akn_ven_aeg_moo_hin_lit_knd_hau_rom_mol_dgb_scr_est_bem_bat_bos_prs_grk_chh_cze_dut_krd_sid_ctl_jav_aze_nor_mly_ewe_dyu_igb_cic_guj_tag_pan_kor_tsn_amr_svk_tha_tml	-0.209097976773038	-0.476558369724991	0.634794437645782
725	mao_arw_igb_geo_lda_lat_hin_ger_tml_slo_mly_bul_amr_knd_urd_bam_eng_aze_jav_ukr_pol_por_rus_bsq_cze_sod_ses_tsn_moo_ven_tsw_rom_svk_wly_mlt_akn_ben_jpn_tur_alb_gam_dut_dyu_xho_mnd_swe_est_lit_pan_fin_ctl_afr_ewe_ita_tha_grk_bat_dgb_aeg_amh_tag_fre_hau_vie_uzb_nor_cnt_prs_mol_cic_scr_tig_guj_swa_qcu_krd_bos_bem_owc_heb_fbf_hun_sun_chh_azi_anl_sid_yor_kor_zul_swt_glc_spa_mcd_ind	-0.100009216098629	-0.242394816473899	0.809008003003718
726	chh_tag_dgb_pol_qcu_geo_alb_mol_knd_scr_swa_lit_krd_mly_mao_mcd_bos_arw_gam_bat_uzb_azi_tml_sod_mnd_lda_zul_kor_eng_grk_tig_ben_dyu_owc_ita_svk_akn_guj_hun_bam_ewe_hin_prs_glc_swe_aze_tha_vie_ukr_sun_hau_ses_pan_swt_urd_amr_bul_tur_bem_fin_cic_ger_cze_mlt_ven_cnt_jav_afr_slo_est_ctl_tsw_por_dut_heb_igb_yor_wly_fbf_rom_bsq_lat_nor_amh_spa_xho_tsn_jpn_rus_ind_moo_aeg_anl_fre_sid	0.175480014208928	0.408813880825605	0.683616133561719
727	aeg_afr_tsw_amh_nor_vie_tml_dgb_ukr_krd_xho_lit_kor_bem_arw_owc_mao_mol_scr_ewe_fin_jpn_ses_bat_pol_tag_tha_glc_moo_urd_ctl_akn_por_sod_ven_fbf_lda_hau_chh_ger_ben_est_tig_rus_amr_cic_ita_hun_jav_gam_mnd_yor_svk_cnt_cze_tsn_guj_dyu_mly_mcd_uzb_aze_alb_tur_mlt_swa_zul_heb_bul_dut_igb_wly_sun_swt_fre_anl_pan_rom_bos_azi_grk_qcu_geo_swe_knd_ind_bam_bsq_spa_lat_prs_slo_sid_hin_eng	-0.0618598225825696	-0.140797489405759	0.888334444208333
728	ven_prs_tig_scr_hau_cic_aze_ind_ben_alb_kor_gam_yor_anl_est_mly_cnt_afr_sun_krd_tur_bul_slo_lda_mao_rus_bem_dgb_eng_pol_glc_moo_tag_ukr_tha_mlt_tsw_hin_akn_owc_qcu_swa_lit_fin_amh_jpn_zul_igb_arw_chh_rom_ses_por_svk_dyu_cze_ewe_aeg_uzb_ctl_nor_swt_bos_ger_mnd_amr_hun_fbf_swe_dut_pan_bam_geo_sod_heb_tsn_lat_mol_wly_bat_ita_mcd_guj_grk_fre_vie_bsq_urd_xho_jav_azi_tml_sid_knd_spa	0.0687083148693211	0.162982869262068	0.870885556564824
729	mol_swt_mlt_grk_bat_cnt_gam_amr_mao_geo_ind_xho_jpn_urd_ita_bul_afr_amh_swa_lit_fin_pol_tml_kor_tag_bam_alb_arw_knd_glc_sid_zul_slo_owc_rus_akn_bsq_pan_tsw_mcd_hun_rom_est_guj_swe_eng_fre_yor_tur_bos_jav_lda_scr_prs_ukr_ben_fbf_sun_mnd_svk_heb_moo_spa_hin_wly_azi_dyu_ses_por_aeg_sod_krd_tha_ven_ctl_cze_cic_hau_igb_uzb_anl_dut_bem_ewe_vie_nor_chh_tig_lat_mly_tsn_dgb_qcu_ger_aze	-0.0979318252369853	-0.244327611603883	0.807515333153448
730	swt_prs_cnt_lda_por_cze_mlt_pan_sun_scr_afr_bsq_spa_rom_krd_yor_ses_est_vie_swe_bat_azi_urd_tig_lit_mnd_qcu_dut_jav_igb_hun_uzb_eng_pol_cic_tur_ind_sid_ger_slo_moo_bam_swa_mol_xho_lat_ben_tag_zul_guj_wly_nor_amh_anl_tsw_tha_chh_owc_geo_fre_amr_aze_gam_grk_kor_mao_ukr_glc_alb_dyu_svk_fbf_dgb_hin_arw_heb_mly_tml_hau_jpn_tsn_ctl_ewe_fin_aeg_ven_ita_knd_bos_sod_rus_bem_bul_akn_mcd	-0.0197285796929484	-0.0525726387260673	0.958185179847153
731	geo_heb_amh_scr_ses_tig_fre_ben_ger_pol_ukr_arw_nor_swt_ctl_pan_cic_wly_rus_bam_sid_mol_swa_xho_rom_fin_tur_svk_tsw_zul_glc_krd_tag_cze_kor_vie_prs_tml_mnd_por_dgb_hau_guj_spa_owc_amr_uzb_igb_chh_bos_ven_hun_anl_tsn_azi_sun_knd_hin_fbf_tha_lda_bul_lat_mly_mao_afr_aze_moo_grk_akn_alb_ewe_gam_urd_est_mcd_swe_cnt_mlt_eng_yor_sod_ita_jav_bat_slo_lit_qcu_bem_aeg_dut_jpn_dyu_bsq_ind	0.191841570319524	0.44629994854423	0.656418027956902
732	tml_geo_aeg_hau_ses_swe_azi_yor_est_ben_mly_dyu_hun_bem_krd_bam_jav_ctl_tsw_tsn_glc_sun_tig_urd_bat_ger_scr_por_mcd_pan_arw_bul_tur_prs_ita_slo_rus_aze_mnd_spa_igb_mao_knd_vie_gam_tag_fbf_cze_dgb_hin_wly_jpn_akn_dut_heb_mlt_guj_sod_alb_nor_cnt_qcu_svk_moo_zul_anl_lat_xho_sid_bos_bsq_lda_afr_uzb_pol_ind_fre_mol_lit_swt_owc_swa_kor_amh_ven_grk_chh_fin_tha_amr_cic_eng_ukr_rom_ewe	-0.0838346360335786	-0.214258900448779	0.830814248700589
733	aeg_ukr_guj_ewe_sid_ben_heb_dut_amh_ses_nor_arw_dyu_cnt_swa_mly_grk_gam_zul_rom_azi_cze_sod_bem_tsn_chh_tml_lda_spa_uzb_krd_bsq_fin_tur_vie_mol_akn_knd_mnd_geo_pan_fre_scr_jpn_ctl_jav_pol_bul_rus_mcd_sun_tsw_moo_ita_svk_fbf_afr_cic_urd_alb_hun_bam_tha_hau_mlt_yor_bat_lat_mao_amr_swe_tig_anl_slo_xho_igb_glc_prs_ger_dgb_ven_lit_est_aze_swt_kor_tag_bos_owc_eng_por_hin_wly_qcu_ind	0.00713427882320544	0.01716770420804	0.986339604119167
734	rus_rom_mly_pol_tsw_sun_mnd_heb_akn_amh_cnt_jav_wly_tur_sid_owc_kor_dyu_sod_dut_afr_spa_fbf_nor_bat_glc_eng_moo_ukr_tha_slo_bem_bsq_guj_arw_cic_mol_geo_pan_tag_anl_igb_lat_urd_tsn_swt_qcu_por_swa_lda_mcd_tml_cze_tig_uzb_jpn_ewe_zul_mlt_swe_alb_vie_aze_gam_ctl_ind_hun_bam_fre_scr_ita_aeg_krd_xho_ben_chh_grk_svk_bos_ger_knd_hin_hau_lit_ven_bul_prs_est_ses_dgb_yor_amr_azi_mao_fin	NA	NA	NA
735	ven_aze_hin_gam_por_mly_ind_bul_tha_ewe_rom_amr_chh_xho_wly_ger_krd_ben_bsq_ses_glc_tag_akn_amh_vie_jav_afr_ukr_knd_nor_bem_ita_swt_tsn_swa_rus_sod_igb_hau_spa_zul_pan_grk_hun_kor_tig_svk_qcu_alb_pol_heb_dut_prs_cnt_moo_lit_fin_lda_anl_geo_sid_scr_mao_tml_bat_aeg_dgb_bos_tur_swe_est_urd_slo_mnd_guj_tsw_jpn_yor_mcd_fbf_fre_bam_eng_ctl_cic_sun_arw_mol_uzb_azi_lat_dyu_cze_owc_mlt	0.0515902730692336	0.13119566252331	0.895903921832021
736	scr_fin_nor_tag_urd_grk_fre_wly_bat_bem_xho_dut_ind_mly_vie_yor_krd_tha_tml_amh_swt_qcu_rus_hau_prs_mcd_est_chh_rom_ven_tig_tsw_bsq_lda_dyu_tsn_azi_sun_ctl_kor_ses_spa_ukr_igb_akn_sod_cnt_hun_sid_mlt_owc_hin_heb_afr_bos_uzb_anl_ita_svk_jpn_guj_swe_slo_lat_pan_bul_amr_eng_por_aeg_cze_jav_ger_geo_dgb_bam_knd_mao_pol_zul_glc_aze_arw_alb_tur_mnd_ewe_cic_moo_lit_mol_swa_fbf_ben_gam	0.585004431921168	1.52320254781755	0.131101316069579
737	lda_tml_uzb_kor_nor_swt_dgb_aze_afr_swe_por_knd_mlt_krd_mly_akn_wly_sid_mao_est_igb_mnd_alb_tur_prs_chh_bem_lat_svk_tsw_ses_tsn_mol_sod_slo_zul_rom_urd_heb_spa_pol_xho_moo_anl_gam_tig_hun_ind_fin_bos_hin_swa_bul_cnt_lit_mcd_ven_ben_bam_jpn_ukr_bsq_azi_tha_dyu_yor_dut_sun_ctl_grk_hau_jav_eng_fre_ita_amh_arw_guj_owc_geo_qcu_rus_amr_scr_glc_tag_cic_ewe_fbf_cze_bat_pan_vie_ger_aeg	-0.104635557506005	-0.26002269406614	0.795421070018252
738	bem_dyu_ind_mnd_cic_kor_arw_azi_sid_knd_swt_zul_bul_hun_slo_tsn_dut_tur_alb_xho_ven_eng_lit_igb_sod_aeg_mlt_afr_ses_qcu_dgb_est_nor_ger_bam_bos_ctl_lat_rom_owc_vie_tml_tag_tsw_ben_akn_sun_fin_bsq_fre_yor_fbf_rus_scr_tig_heb_jpn_cnt_pan_bat_urd_moo_hau_aze_jav_lda_glc_prs_por_geo_ewe_ita_amh_ukr_tha_mly_spa_pol_uzb_chh_mol_anl_swe_mao_guj_grk_cze_mcd_gam_hin_svk_swa_wly_amr_krd	-0.034902123207338	-0.0864440472115361	0.9312992770745
739	qcu_grk_dgb_aeg_bam_knd_swe_cnt_hin_guj_azi_bem_tag_ger_lit_scr_owc_sid_fbf_nor_dut_gam_tur_alb_bat_tsn_xho_pol_uzb_eng_chh_glc_ind_wly_afr_sod_bsq_swa_urd_bul_ukr_aze_lat_por_lda_mol_mcd_mlt_moo_geo_rus_ewe_arw_ven_ben_jpn_rom_yor_spa_mao_hun_ses_tha_krd_kor_prs_igb_swt_vie_amr_ctl_sun_tsw_zul_akn_jav_amh_anl_fre_svk_cze_slo_mnd_mly_fin_est_ita_bos_pan_cic_heb_tml_tig_dyu_hau	-0.243109820982929	-0.590222922382852	0.556472665345745
740	owc_hin_igb_rom_qcu_sun_ita_moo_ctl_glc_knd_tig_eng_jav_mao_ven_svk_bem_cic_ind_swa_heb_geo_lat_uzb_kor_ukr_cze_grk_bos_bsq_gam_ses_fin_aeg_urd_tha_azi_sid_mly_ewe_zul_fbf_guj_mnd_jpn_mol_nor_lit_arw_tsw_tsn_dyu_akn_fre_cnt_anl_swt_slo_ben_dgb_amh_pan_rus_dut_sod_hun_tml_vie_xho_swe_por_ger_tur_prs_krd_lda_hau_bat_wly_bam_tag_bul_pol_est_spa_alb_aze_mlt_scr_mcd_chh_afr_yor_amr	0.586572382759995	1.34597988250213	0.181580955605072
741	tig_kor_geo_yor_guj_por_ind_bam_heb_vie_tsw_ewe_ses_tml_xho_cnt_ita_dut_dyu_sun_krd_nor_mcd_owc_fre_ger_bat_mly_bsq_ben_mol_tha_est_grk_amr_sod_lat_urd_ctl_sid_gam_jpn_rus_afr_tsn_swt_zul_spa_fin_bul_prs_slo_rom_anl_azi_lda_akn_glc_swe_bos_mlt_ven_fbf_lit_tag_qcu_jav_uzb_aeg_chh_hin_dgb_pan_cic_wly_hun_svk_igb_cze_scr_mao_hau_moo_knd_swa_pol_bem_tur_alb_mnd_amh_aze_ukr_arw_eng	-0.539949449344844	-1.3275745200351	0.187568292383792
742	slo_cnt_yor_qcu_urd_por_alb_sun_mnd_glc_bam_ita_zul_prs_sid_uzb_tig_dgb_ven_wly_hau_tsw_gam_hin_ben_vie_grk_mao_heb_xho_knd_cze_bem_igb_mlt_lit_mol_geo_amh_guj_jav_amr_ger_lat_pan_fin_fbf_afr_svk_scr_est_swa_tsn_bat_ctl_mcd_cic_akn_dyu_pol_azi_jpn_ind_anl_swe_tml_ukr_sod_kor_bul_bos_eng_aeg_spa_chh_arw_bsq_fre_krd_rus_aze_dut_swt_mly_hun_ewe_tur_ses_nor_owc_rom_tha_lda_tag_moo	0.203015918225624	0.476981260164897	0.634494403286398
743	nor_moo_prs_lit_guj_pan_spa_yor_ger_aeg_rom_bem_heb_xho_tig_urd_bam_sun_swt_ben_tag_ewe_zul_kor_ukr_sod_afr_alb_scr_tsn_mao_amr_fre_glc_lat_tha_geo_dut_pol_hau_rus_ita_swe_wly_owc_tml_igb_jpn_gam_krd_bul_aze_grk_cic_fbf_uzb_hin_ctl_bat_eng_dyu_azi_bsq_tsw_knd_bos_mcd_jav_chh_slo_dgb_vie_ind_swa_tur_qcu_svk_mol_cnt_hun_mly_ses_cze_lda_mnd_fin_anl_arw_sid_por_amh_akn_ven_est_mlt	-0.0225158058097546	-0.05551468053184	0.955847525624582
744	anl_arw_rom_bem_slo_bam_yor_mol_cze_sid_mcd_azi_aze_tsn_zul_mnd_moo_mlt_heb_tig_ben_hau_svk_pol_mly_est_lda_ita_jav_aeg_ses_grk_swa_cic_qcu_amr_hin_kor_ctl_bsq_swe_swt_mao_sod_glc_nor_fin_dut_pan_amh_ger_knd_ewe_tur_fbf_owc_lat_jpn_geo_tml_dgb_tsw_bat_bul_dyu_gam_afr_vie_eng_guj_krd_ukr_rus_alb_hun_scr_fre_tag_akn_igb_xho_por_ven_wly_prs_sun_ind_spa_lit_bos_cnt_urd_tha_uzb_chh	-0.471748202415027	-1.23172481995545	0.221157297761747
745	bat_ind_prs_owc_lat_ewe_tur_ben_akn_lda_geo_cze_rus_pol_bem_bam_ita_jav_hau_sid_fin_anl_mol_dut_vie_est_guj_por_tsw_mcd_swe_spa_uzb_swt_mly_dyu_ses_tha_ger_pan_chh_swa_alb_sun_cic_aze_ctl_qcu_mlt_tig_glc_ukr_fre_arw_bsq_kor_jpn_tsn_sod_tml_knd_dgb_hun_mao_eng_gam_aeg_moo_urd_krd_amr_wly_heb_lit_nor_bos_hin_amh_yor_afr_tag_igb_rom_cnt_bul_slo_zul_svk_grk_mnd_azi_xho_scr_fbf_ven	0.266811016297399	0.691445279744619	0.491008250279791
746	bem_hau_fre_ewe_owc_cnt_tag_wly_sod_swa_por_chh_hin_krd_sid_ger_mnd_swt_lda_uzb_guj_eng_mol_dut_bsq_ven_slo_kor_tsw_gam_pan_tml_spa_ita_sun_jpn_bat_mcd_rus_bul_lit_swe_yor_cic_bam_vie_nor_grk_tur_knd_akn_aze_cze_moo_prs_mao_ben_ses_tha_aeg_xho_qcu_fin_tsn_ukr_tig_est_anl_hun_glc_afr_pol_geo_bos_arw_ind_azi_mlt_urd_alb_scr_lat_svk_jav_heb_amh_zul_dyu_mly_ctl_amr_fbf_igb_dgb_rom	-0.255017055517984	-0.608638845262607	0.544247621617451
747	fbf_aeg_tur_ita_tig_sun_eng_arw_alb_ses_heb_cic_dut_glc_xho_owc_fin_wly_zul_tsn_bem_nor_mcd_mol_lda_bsq_tag_svk_lat_uzb_yor_swe_dgb_fre_igb_prs_rus_grk_lit_mly_knd_swa_sid_qcu_ctl_bam_afr_bul_mao_kor_hun_tsw_scr_chh_gam_rom_cnt_ben_hau_spa_moo_jav_azi_ukr_aze_geo_dyu_jpn_por_est_anl_guj_bos_cze_ewe_amh_krd_tml_ind_pol_ven_mlt_swt_bat_slo_pan_sod_urd_tha_vie_amr_mnd_hin_ger_akn	-1.0487711543709	-2.85190709751627	0.00535441809872369
748	eng_grk_scr_arw_hau_igb_ewe_moo_anl_tsn_pol_chh_mly_cic_ind_mcd_ger_urd_ctl_glc_owc_prs_fre_aeg_bsq_guj_hun_hin_bam_tig_svk_vie_tha_bem_bat_bos_xho_nor_wly_ses_yor_mao_ita_tsw_lit_pan_sod_zul_dgb_akn_amr_swe_azi_fbf_cze_est_mol_lda_heb_uzb_tml_tur_rom_jpn_mlt_spa_kor_ben_aze_afr_gam_ven_sid_dut_cnt_geo_amh_ukr_dyu_krd_rus_qcu_sun_jav_lat_slo_por_fin_mnd_tag_swt_alb_knd_swa_bul	-0.183566973827727	-0.431129382152048	0.667371980455018
749	lat_tsn_mol_mnd_hau_bem_aeg_cic_cnt_bsq_svk_ewe_ben_ses_owc_jpn_dyu_tag_guj_xho_spa_amr_sun_fre_hin_ctl_rom_ind_rus_jav_ger_chh_fin_slo_zul_gam_bat_moo_krd_uzb_tsw_swt_tha_vie_heb_swe_mlt_lda_mao_cze_azi_mly_ukr_tur_bul_swa_qcu_pol_grk_bam_tig_arw_dut_ven_scr_nor_urd_eng_prs_hun_alb_mcd_est_por_knd_tml_aze_geo_fbf_anl_dgb_wly_sod_amh_lit_pan_sid_yor_afr_akn_kor_glc_igb_ita_bos	0.20789137210973	0.533287854576584	0.595106517843062
750	chh_bos_guj_pan_ukr_ctl_mcd_amr_fbf_afr_swa_lat_jpn_bul_nor_wly_sun_cnt_scr_eng_ses_akn_ind_yor_mao_hun_urd_sod_lda_cic_vie_owc_ita_amh_ger_bat_gam_aze_uzb_arw_hin_krd_fin_pol_dgb_tml_ven_est_rom_tag_mlt_glc_zul_grk_moo_xho_jav_mnd_bam_bsq_spa_tsw_mol_anl_prs_rus_cze_aeg_ben_geo_sid_swt_fre_ewe_tig_tha_por_dut_bem_qcu_tur_azi_heb_knd_dyu_lit_hau_igb_mly_swe_svk_slo_kor_alb_tsn	-0.190816025073105	-0.450116258600639	0.653674106103004
751	scr_urd_mcd_owc_dut_lat_xho_rom_moo_hin_alb_mao_grk_ben_tha_tml_tag_eng_fin_cic_pol_zul_hun_tsn_lda_mol_cnt_nor_mlt_geo_ewe_prs_sun_anl_bem_lit_swa_ses_kor_qcu_svk_ven_por_swt_jpn_fbf_spa_mly_amr_sod_ukr_pan_yor_slo_igb_fre_chh_ger_glc_uzb_knd_vie_tsw_bos_guj_akn_ita_jav_gam_rus_bsq_bul_sid_afr_arw_azi_ctl_wly_krd_heb_tig_est_dgb_amh_mnd_swe_cze_aeg_bam_aze_bat_tur_ind_hau_dyu	-0.986948196207178	-2.23969870023064	0.0274933211114657
752	cze_igb_pan_gam_slo_azi_rom_ses_yor_knd_uzb_sid_xho_ben_arw_lda_ind_mol_bul_alb_bam_heb_tha_mao_bsq_hun_lat_akn_dyu_jav_spa_mnd_grk_chh_amh_bos_owc_tig_mcd_rus_ita_nor_wly_tag_fbf_ger_fin_por_amr_krd_sod_scr_guj_prs_zul_kor_afr_pol_hin_dut_lit_aze_dgb_fre_bem_geo_ctl_urd_tml_swt_svk_tsn_mly_sun_swa_ewe_glc_eng_qcu_hau_tur_tsw_cnt_cic_aeg_anl_est_ven_jpn_moo_mlt_swe_ukr_vie_bat	-0.398953210739591	-0.964273139280293	0.337409717819241
753	chh_akn_est_rus_grk_por_sid_anl_tsw_geo_sun_owc_wly_bul_knd_hun_jpn_pan_pol_alb_fre_ses_igb_amr_xho_rom_nor_mnd_glc_ben_slo_tml_gam_bem_qcu_dyu_urd_amh_ukr_jav_mcd_vie_krd_dgb_mlt_afr_ger_tha_mao_mly_aze_aeg_hin_eng_swt_fbf_arw_swe_ind_zul_tig_hau_cnt_azi_ewe_mol_tur_ven_swa_prs_dut_tag_ctl_yor_guj_bsq_spa_bam_cic_tsn_lat_bos_sod_lda_cze_kor_heb_fin_moo_bat_uzb_ita_lit_scr_svk	-0.26464774495956	-0.660043177387626	0.510857535366355
754	ctl_arw_chh_tag_guj_spa_afr_pan_jav_bul_tur_sun_alb_aeg_glc_krd_rus_gam_mol_geo_aze_swt_tsw_kor_bos_fre_hin_grk_lda_ind_moo_bam_fin_ben_jpn_hun_igb_amh_mnd_knd_akn_hau_ger_vie_cic_dgb_mly_nor_cnt_lit_wly_mcd_ewe_por_owc_svk_xho_swa_tml_tsn_scr_sod_cze_ses_uzb_tha_dyu_heb_zul_ven_ukr_eng_lat_tig_bat_azi_fbf_yor_amr_mao_slo_mlt_sid_dut_est_bsq_bem_rom_urd_prs_anl_qcu_swe_ita_pol	0.130078353753568	0.295684432449566	0.768130275436515
755	hin_pol_sid_kor_yor_cnt_amr_tsw_fbf_dgb_tha_swt_slo_tsn_tur_lat_ben_dut_azi_mcd_ses_mol_urd_hau_qcu_cic_alb_svk_geo_fre_eng_vie_amh_krd_moo_rus_afr_mlt_glc_scr_gam_ita_bam_grk_chh_ind_lda_por_knd_owc_bsq_arw_est_xho_swa_dyu_uzb_bos_bul_prs_aze_heb_mnd_tml_cze_pan_bat_bem_tig_jav_mly_mao_anl_zul_ewe_hun_ger_nor_aeg_ctl_sun_jpn_swe_tag_akn_rom_wly_igb_guj_lit_fin_ukr_ven_spa_sod	0.232688711739946	0.509971387147571	0.611279678383438
756	vie_fre_por_dyu_ses_bem_mnd_krd_bam_geo_rom_sod_uzb_aeg_hin_cic_lda_aze_tag_moo_mol_fin_knd_ind_mlt_sid_glc_cnt_ctl_swe_tsn_anl_ewe_wly_pan_fbf_akn_chh_lat_tml_prs_alb_dgb_pol_kor_bsq_tsw_mao_svk_swt_ven_bos_guj_rus_cze_amh_nor_qcu_zul_ukr_swa_yor_spa_slo_mcd_grk_est_jpn_igb_sun_lit_ben_ita_jav_owc_mly_heb_gam_tig_bul_hau_hun_afr_dut_urd_bat_xho_amr_arw_tha_azi_eng_tur_scr_ger	-0.894908647513705	-2.40235420984401	0.0182766129562014
757	ewe_ctl_alb_bos_dut_mly_prs_pan_gam_dgb_tig_nor_bat_tsw_cnt_est_sod_zul_moo_bem_chh_hau_bam_lit_azi_afr_sun_owc_tsn_rom_hin_akn_mlt_lat_heb_knd_rus_mcd_slo_scr_yor_hun_bul_tml_anl_lda_fre_fbf_svk_xho_jav_mol_ses_ger_krd_fin_spa_eng_pol_kor_por_ukr_swe_geo_uzb_dyu_tag_ben_vie_urd_qcu_guj_ita_tur_igb_swa_mnd_wly_grk_cic_cze_amh_bsq_aeg_jpn_aze_ind_mao_glc_swt_sid_tha_arw_amr_ven	0.153121693325104	0.360966028664093	0.718943508768002
758	sod_nor_yor_owc_aze_azi_krd_prs_slo_grk_arw_mao_amh_hin_xho_mly_fbf_tml_dyu_knd_zul_jpn_cic_tsw_svk_sun_cze_chh_uzb_tha_tsn_wly_pol_afr_ewe_ven_sid_lat_qcu_por_bul_rom_guj_cnt_eng_urd_ger_swa_swe_fre_spa_tur_heb_rus_aeg_lit_dut_ita_bat_akn_hun_bem_alb_scr_fin_kor_anl_mol_bam_mcd_mlt_mnd_ben_bos_gam_swt_glc_ind_dgb_jav_geo_tag_ses_igb_ukr_vie_amr_est_pan_ctl_lda_hau_moo_bsq_tig	0.500422246391557	1.11576184569363	0.267398820339233
759	pol_pan_swa_por_azi_krd_dgb_tsw_rus_yor_ger_bul_xho_tml_ses_ven_scr_tha_dyu_anl_glc_gam_ukr_wly_tur_alb_zul_bsq_ind_prs_ewe_lat_svk_ita_moo_tig_bos_mol_sun_hin_rom_mlt_grk_geo_kor_chh_aze_sid_knd_fbf_cze_tag_swe_vie_eng_heb_nor_swt_cic_uzb_bat_spa_owc_bam_tsn_arw_aeg_hun_est_jpn_mao_ctl_fre_afr_amr_igb_cnt_mly_mnd_jav_mcd_amh_lit_akn_guj_fin_dut_bem_urd_sod_slo_qcu_lda_hau_ben	-0.10052856631927	-0.231450579350208	0.817473251693408
760	spa_owc_rom_lit_heb_ger_fin_tag_sun_hin_ben_gam_uzb_vie_glc_chh_bul_moo_sod_eng_krd_tsw_mnd_cze_guj_hun_tml_prs_tha_yor_tur_pol_sid_azi_kor_dgb_rus_lda_bam_tig_ses_xho_qcu_pan_slo_jav_amh_alb_bem_lat_fbf_geo_akn_cnt_amr_tsn_jpn_afr_svk_urd_bos_mlt_grk_aze_por_bsq_scr_anl_swe_aeg_ewe_ita_zul_swt_hau_ctl_wly_mao_nor_knd_mcd_ukr_dyu_mly_arw_swa_ven_igb_cic_fre_est_dut_bat_mol_ind	0.315421410477773	0.692827299645111	0.490144450133646
761	spa_ukr_heb_aeg_uzb_vie_grk_swt_amh_ctl_dut_tha_mly_amr_owc_bul_nor_ses_tsw_lat_igb_ben_mlt_glc_ind_mcd_dyu_hin_wly_hau_azi_mnd_swe_akn_tsn_knd_krd_afr_rus_cic_fin_qcu_lda_lit_fbf_urd_pan_arw_sid_hun_mol_swa_ita_scr_dgb_mao_por_anl_eng_bam_zul_chh_est_guj_bem_prs_tig_jav_cnt_ger_sod_tml_jpn_cze_aze_fre_gam_sun_slo_tur_moo_ven_alb_yor_xho_bsq_kor_tag_geo_pol_ewe_bat_bos_svk_rom	-0.398294920943651	-0.958230588877286	0.34043099854779
762	pan_uzb_bam_urd_moo_chh_krd_kor_anl_guj_swt_vie_jpn_arw_sid_eng_mlt_aze_qcu_xho_sod_est_alb_aeg_cic_pol_dgb_mao_amr_svk_gam_tur_ewe_cnt_lat_ukr_tml_tsn_tag_ita_ctl_lit_mnd_bul_por_jav_wly_bsq_dut_fre_owc_tha_nor_hau_swe_dyu_bat_yor_lda_igb_scr_tig_mol_bem_slo_akn_swa_geo_heb_zul_tsw_knd_hin_fin_cze_ven_bos_hun_amh_rus_ger_azi_glc_ben_rom_fbf_sun_ses_mcd_grk_spa_prs_ind_afr_mly	-0.189054772064777	-0.435918690143546	0.663905916876077
763	pol_cze_wly_aeg_vie_est_qcu_ukr_ctl_bsq_knd_ewe_ind_sid_bam_akn_tur_igb_bos_lda_lat_lit_rus_tig_tsw_svk_slo_sod_eng_afr_cic_mly_fre_fin_tag_jpn_ita_alb_kor_dgb_hun_hin_ses_hau_prs_urd_rom_uzb_amr_scr_fbf_por_mnd_mol_xho_owc_bat_anl_bul_glc_cnt_gam_mcd_moo_ven_mlt_nor_ben_swe_krd_arw_amh_guj_zul_jav_ger_swt_geo_mao_bem_aze_grk_yor_tml_azi_sun_spa_chh_pan_dyu_dut_swa_tsn_heb_tha	-0.158249077630876	-0.410451875225599	0.682418595637895
764	tsn_jpn_amr_tml_fin_aze_akn_bat_urd_dut_mlt_cnt_pan_ita_sun_slo_bem_azi_geo_rus_ukr_vie_scr_afr_ctl_mnd_lda_bsq_sod_ses_yor_por_swa_tur_tha_nor_amh_grk_dyu_alb_ger_ven_ewe_rom_pol_fbf_lat_zul_hun_anl_cze_glc_uzb_kor_mol_dgb_arw_mcd_spa_moo_tsw_ind_ben_hin_hau_gam_mly_bos_qcu_heb_xho_owc_svk_bam_mao_fre_swt_igb_jav_guj_prs_tag_swe_wly_aeg_bul_sid_chh_tig_eng_knd_cic_krd_lit_est	0.288128902046322	0.643486706745002	0.521491969521859
765	cnt_ukr_akn_ven_scr_tig_qcu_ger_vie_sid_hau_tha_xho_urd_zul_svk_fbf_ben_dut_ita_alb_est_gam_ewe_mlt_mao_ctl_aeg_hun_bam_geo_bem_tsw_tsn_anl_pol_slo_heb_kor_lit_tur_dgb_wly_mcd_hin_pan_tml_afr_sun_lda_bat_eng_bsq_bul_yor_spa_tag_mol_bos_ind_jav_knd_grk_sod_amh_krd_glc_fre_ses_mly_guj_mnd_fin_arw_aze_dyu_rus_prs_swt_azi_igb_jpn_rom_amr_chh_lat_cic_por_cze_nor_moo_swe_swa_owc_uzb	-0.617209461631433	-1.5960598839151	0.113868113829601
766	mlt_alb_tha_zul_cnt_sod_vie_knd_bos_guj_tur_bam_aeg_qcu_gam_akn_ukr_grk_prs_hau_pan_est_mol_bul_kor_tig_xho_uzb_urd_dgb_jav_bem_slo_heb_ita_dyu_geo_owc_igb_nor_tag_rus_wly_hin_ewe_arw_ind_amh_azi_yor_tml_svk_aze_hun_ben_mcd_swe_spa_lit_lda_fin_swa_glc_sid_bat_mly_anl_dut_swt_tsn_bsq_fbf_ctl_moo_pol_sun_tsw_chh_mnd_cze_jpn_cic_ses_ger_amr_scr_fre_por_krd_eng_afr_mao_lat_rom_ven	-0.0692868019145742	-0.157356392183983	0.875305113459538
767	grk_ewe_hun_nor_akn_ita_owc_rus_guj_tha_cic_aze_swa_prs_azi_ctl_qcu_tur_fin_tsw_hau_anl_aeg_bsq_moo_eng_uzb_cze_krd_lit_xho_amh_glc_igb_zul_bem_tag_kor_arw_ben_jav_lda_lat_mao_wly_yor_ses_bul_tsn_sid_bam_tig_swe_swt_ukr_amr_dut_mol_por_mcd_heb_urd_bos_scr_spa_mnd_fre_pol_gam_alb_svk_rom_ven_tml_ind_sun_bat_ger_jpn_vie_sod_hin_dgb_dyu_cnt_pan_geo_chh_slo_mlt_mly_est_knd_fbf_afr	0.254578507922376	0.665523006317768	0.507363302201194
768	glc_gam_bam_fbf_dut_xho_hun_wly_ita_est_grk_pan_lda_cze_tur_spa_aeg_owc_dgb_amh_ven_lit_ewe_por_rom_zul_jav_fre_qcu_chh_mcd_hin_guj_dyu_mly_sod_swe_ger_svk_ukr_pol_rus_yor_knd_anl_aze_afr_bem_azi_arw_prs_nor_fin_tsw_mlt_tig_lat_alb_tsn_swa_ses_tag_sid_bsq_slo_ctl_mao_uzb_geo_mol_heb_bul_tha_igb_kor_ind_hau_bos_vie_eng_moo_bat_swt_scr_ben_mnd_akn_cnt_krd_cic_sun_jpn_tml_urd_amr	0.449357655872952	1.15561508160696	0.250798949025527
769	krd_qcu_hau_por_svk_lat_mao_aze_swe_sun_ven_xho_sod_lit_knd_swa_prs_tig_kor_hun_grk_gam_dyu_ita_bem_dut_jav_cnt_uzb_bat_mcd_guj_tsw_chh_vie_amh_aeg_ind_tml_glc_bam_akn_fre_bul_alb_mol_pan_afr_cze_urd_tha_ewe_nor_moo_rom_igb_bos_azi_zul_fbf_mly_hin_anl_arw_pol_ger_amr_jpn_eng_bsq_swt_sid_scr_wly_ses_mnd_geo_tsn_ben_fin_spa_tag_tur_owc_cic_est_mlt_dgb_yor_ctl_rus_slo_lda_ukr_heb	-0.0301055764356931	-0.0726256152705155	0.942260009338664
770	hin_anl_eng_azi_urd_dgb_sid_sod_geo_tig_sun_est_jpn_bsq_zul_ben_bat_owc_dut_mol_hun_cnt_prs_tur_tsw_arw_swe_spa_rom_nor_ind_scr_ven_uzb_svk_knd_dyu_tha_tag_heb_fin_aze_wly_krd_grk_mnd_swt_pol_ger_lat_igb_ita_bul_pan_alb_cic_yor_ses_chh_aeg_glc_tml_afr_fbf_mlt_tsn_hau_ctl_slo_mly_lda_por_kor_qcu_ewe_bem_mcd_jav_mao_cze_moo_vie_amr_gam_rus_bam_akn_fre_ukr_lit_swa_bos_amh_guj_xho	-0.188651192917895	-0.508599542451576	0.612237378032956
771	tsw_ven_est_swa_arw_sod_bam_ind_amr_krd_hun_por_scr_bos_vie_slo_tha_nor_moo_grk_kor_ger_svk_ben_urd_pan_aeg_jpn_qcu_prs_hau_mao_lit_gam_anl_geo_fre_pol_rom_mly_tml_afr_knd_chh_yor_tig_ita_wly_jav_ewe_xho_bul_bem_dgb_mnd_eng_aze_fbf_sid_ses_bat_rus_tur_tag_uzb_mcd_hin_lda_igb_ukr_fin_guj_mol_swt_dyu_sun_ctl_spa_akn_cze_mlt_heb_azi_bsq_amh_tsn_zul_dut_swe_lat_owc_cnt_glc_alb_cic	-0.157517192298328	-0.426653930904559	0.670617436411224
772	swa_tml_dgb_lit_cnt_qcu_urd_zul_wly_ind_rus_grk_aze_slo_scr_prs_azi_mao_bsq_tsw_igb_ita_swt_dut_ger_yor_arw_ses_mly_nor_rom_bem_akn_bam_hau_jav_tur_swe_kor_sid_eng_mlt_sun_bat_hun_sod_fin_aeg_fre_alb_xho_geo_ven_svk_pan_tig_ukr_krd_hin_cze_gam_ctl_bul_mcd_ewe_lda_glc_ben_vie_uzb_fbf_bos_tag_anl_knd_pol_guj_amh_por_owc_tha_tsn_est_heb_spa_jpn_cic_amr_mol_afr_moo_chh_lat_mnd_dyu	-0.245274266815057	-0.626213309372776	0.532709039866627
773	owc_tha_alb_uzb_ben_ses_cze_slo_svk_por_scr_lat_urd_aeg_zul_dgb_mly_vie_pan_ger_tag_cic_guj_aze_pol_lda_chh_mcd_ven_ita_ctl_amr_jpn_hun_spa_akn_mlt_prs_est_heb_geo_glc_hin_dut_rus_bul_dyu_bat_sun_bsq_mao_moo_sod_hau_eng_lit_tsn_grk_mol_igb_bos_qcu_sid_swa_krd_afr_azi_rom_fbf_ukr_ind_ewe_fre_mnd_anl_tsw_bam_swt_amh_tml_swe_jav_arw_kor_yor_bem_tur_knd_tig_wly_nor_fin_gam_xho_cnt	NA	NA	NA
774	dgb_azi_wly_gam_bat_spa_uzb_fin_moo_lit_tur_ben_krd_vie_yor_swa_fbf_svk_bsq_bam_akn_sid_zul_lda_jpn_ses_sod_nor_fre_lat_bem_bul_tha_dyu_heb_knd_prs_scr_guj_qcu_bos_dut_anl_mol_ger_swt_hau_ind_xho_geo_amh_alb_ita_grk_igb_aze_tml_pol_amr_eng_glc_mao_chh_swe_tig_rus_rom_cnt_cic_ukr_cze_est_tag_kor_pan_arw_mlt_owc_tsw_mcd_hin_sun_ven_afr_tsn_aeg_mnd_jav_ewe_mly_slo_por_urd_ctl_hun	-0.307996973189714	-0.708478337705452	0.480420337068683
775	cic_fre_scr_swt_fbf_dut_aeg_swa_tur_hin_arw_tsw_zul_jav_sun_ses_fin_moo_uzb_alb_bsq_afr_tig_amh_swe_rus_cze_svk_qcu_igb_bem_bam_heb_pol_cnt_spa_eng_nor_chh_hau_lda_pan_jpn_est_tag_xho_mao_dgb_anl_ita_sid_urd_bul_guj_owc_tml_ben_dyu_ven_krd_ewe_amr_tha_vie_wly_kor_tsn_mcd_prs_ind_hun_sod_rom_knd_geo_ukr_yor_slo_por_akn_ger_glc_gam_lit_lat_azi_bos_mnd_mly_aze_mlt_grk_bat_ctl_mol	0.303532943893984	0.798209318565344	0.426782607782177
776	owc_est_cnt_tsw_svk_bem_swe_kor_tsn_ven_igb_azi_ita_jav_fbf_por_lat_cic_geo_anl_rom_dgb_mlt_bat_fre_vie_ger_spa_hau_rus_uzb_aeg_swt_sid_ses_mnd_arw_jpn_lit_tur_ben_knd_amh_dut_grk_mol_guj_mao_moo_mly_xho_amr_akn_bsq_heb_hin_ind_bam_hun_aze_glc_krd_nor_urd_swa_zul_tig_eng_tml_ewe_tag_cze_qcu_alb_slo_bul_chh_bos_prs_lda_sod_dyu_scr_afr_ukr_wly_ctl_yor_sun_pol_fin_tha_mcd_pan_gam	-0.15306787450763	-0.399302790367029	0.690585601659734
777	pan_owc_ctl_zul_fre_hin_tml_tag_lit_tur_hun_bat_tsw_dyu_scr_glc_heb_qcu_rom_arw_vie_slo_krd_bsq_svk_prs_amh_mlt_mao_ven_kor_pol_jav_dgb_bul_gam_bos_cnt_aze_mol_rus_fbf_swt_sun_tsn_jpn_grk_cze_sod_bem_amr_igb_fin_mnd_nor_aeg_lat_tig_hau_ben_swe_spa_est_anl_mly_alb_swa_eng_akn_chh_bam_cic_sid_yor_guj_wly_knd_tha_ewe_ger_mcd_moo_xho_ind_por_ses_uzb_azi_urd_afr_ita_lda_dut_ukr_geo	0.163897222216738	0.380344913987043	0.704556711610857
778	glc_urd_uzb_nor_amh_mly_lda_fin_chh_tig_swt_ctl_amr_mnd_alb_sod_ses_scr_tha_aze_dgb_eng_bos_aeg_est_tur_bsq_tml_grk_ven_hin_yor_geo_lat_moo_swe_arw_mol_gam_jav_azi_tag_xho_igb_mcd_sid_swa_slo_vie_hau_ukr_lit_jpn_mlt_cze_guj_krd_rom_fbf_ita_zul_tsw_pol_ewe_owc_bul_qcu_cic_akn_anl_ben_por_ger_knd_bem_wly_cnt_kor_pan_afr_ind_tsn_fre_spa_heb_hun_bat_rus_dyu_prs_sun_dut_svk_bam_mao	0.123986646219056	0.269109894374545	0.788441247487605
779	xho_ger_tha_guj_kor_afr_gam_swa_chh_sid_qcu_lat_lda_ctl_urd_spa_bul_bsq_ven_svk_swt_jav_akn_bem_uzb_mol_alb_owc_tag_cnt_vie_wly_ben_tsw_rom_swe_mao_eng_anl_mcd_fin_pan_est_nor_dyu_heb_sun_sod_ses_bos_mly_ind_mnd_grk_slo_igb_amh_hin_prs_ita_arw_moo_tsn_yor_geo_fbf_hun_tur_amr_bam_krd_lit_ukr_tml_rus_glc_knd_azi_pol_jpn_dut_zul_fre_tig_bat_cze_ewe_cic_hau_mlt_scr_aeg_dgb_aze_por	0.63083720382744	1.5829423732058	0.116829552182039
780	ita_ewe_arw_igb_hun_ukr_krd_hin_swa_cze_kor_azi_est_mol_ben_knd_swt_hau_vie_heb_lat_alb_prs_ven_geo_tml_fin_swe_owc_xho_ctl_aze_rus_mlt_tha_chh_dut_mao_aeg_cnt_bul_tsn_amh_sod_bos_bat_lda_lit_dgb_ind_eng_zul_glc_pan_spa_slo_afr_uzb_nor_urd_wly_sid_mnd_tig_fre_mcd_dyu_yor_ger_anl_sun_por_qcu_guj_tur_svk_moo_bem_bsq_gam_scr_jpn_tsw_rom_tag_grk_pol_amr_cic_ses_bam_fbf_jav_mly_akn	0.110036786067717	0.270364524094624	0.787478914672772
781	cze_tsw_tig_rom_urd_aze_swe_rus_lat_fre_amh_guj_cnt_dgb_tsn_mao_gam_knd_svk_afr_krd_dyu_eng_igb_ses_por_spa_mcd_dut_qcu_tml_kor_est_vie_swa_mnd_yor_ben_ctl_mol_tag_amr_bam_geo_cic_wly_bem_ger_akn_zul_grk_pan_xho_alb_glc_moo_sod_ita_tha_prs_anl_fbf_hun_mly_bat_ind_sid_fin_mlt_lit_tur_hau_bsq_uzb_ven_swt_nor_jav_heb_hin_aeg_ewe_jpn_slo_sun_ukr_bos_pol_arw_bul_azi_owc_lda_scr_chh	-0.154003939851008	-0.394044180945191	0.694450488789784
782	aeg_tsn_amh_ben_mao_tml_hau_chh_pol_xho_yor_mnd_eng_lda_bat_ind_hin_amr_ses_rom_sid_tig_bsq_mol_owc_ven_jpn_swa_tur_swe_tsw_dut_wly_fre_azi_ger_gam_qcu_bem_cze_nor_krd_ewe_alb_fin_hun_vie_pan_arw_por_heb_prs_ukr_sod_jav_urd_sun_tag_afr_tha_aze_ita_svk_igb_zul_akn_cic_mcd_moo_mlt_ctl_lit_grk_knd_bul_scr_lat_cnt_swt_fbf_bam_dyu_anl_est_uzb_bos_geo_slo_spa_guj_mly_glc_kor_dgb_rus	0.229500217283121	0.537314710670141	0.592333560665067
783	slo_scr_swt_urd_fbf_swe_bam_ctl_prs_arw_amh_sid_grk_azi_tsn_mlt_lda_vie_glc_por_ven_anl_knd_nor_qcu_dyu_krd_mnd_heb_dut_cnt_tig_akn_moo_hau_lat_owc_pan_rom_tml_cic_sod_ses_tha_bos_yor_cze_mly_ukr_bul_svk_fre_tsw_geo_wly_zul_ind_sun_swa_fin_uzb_bat_mao_ita_ben_hun_mcd_gam_dgb_bem_amr_tur_mol_kor_alb_tag_guj_bsq_est_eng_ger_ewe_lit_aze_igb_jpn_jav_rus_pol_chh_spa_xho_aeg_hin_afr	-0.274587682920996	-0.705782039000233	0.482087915267821
784	aeg_mlt_sun_azi_yor_mnd_anl_ctl_qcu_spa_alb_eng_ita_sod_cic_ven_igb_zul_tur_pan_hun_amr_fre_lda_swe_slo_jav_por_glc_ger_tha_swt_vie_chh_xho_guj_bem_nor_grk_ewe_mao_fbf_tag_dyu_aze_scr_lat_swa_bsq_moo_tsw_ben_ukr_prs_geo_svk_gam_urd_kor_hin_krd_heb_tsn_hau_dut_tig_est_owc_ses_bos_mol_mly_dgb_sid_jpn_uzb_bat_rus_wly_pol_rom_fin_knd_bul_afr_mcd_akn_cnt_cze_arw_tml_amh_ind_lit_bam	-0.00897465499576592	-0.0201304186154761	0.983982461167413
785	hun_lat_tig_eng_tag_ven_ukr_swe_prs_dgb_svk_bos_cnt_spa_scr_krd_geo_pan_ctl_tsw_dut_ger_ewe_ita_mnd_amh_fre_guj_bat_nor_lda_tha_glc_lit_gam_aeg_alb_owc_por_ind_fbf_hau_zul_heb_bsq_qcu_rus_aze_chh_grk_rom_bam_igb_cze_slo_cic_xho_est_wly_anl_mly_ses_azi_tsn_fin_moo_knd_swt_kor_akn_mlt_dyu_mol_swa_tur_sod_sun_uzb_arw_bem_amr_afr_jpn_mcd_vie_tml_urd_bul_ben_sid_pol_mao_hin_yor_jav	0.507978739557635	1.16355088096187	0.247582667922882
786	dyu_tag_cic_lat_cze_dut_ven_rus_mly_kor_knd_fbf_ind_amr_azi_lit_nor_ita_ben_wly_ctl_scr_bos_qcu_swt_pol_sod_chh_bem_spa_zul_jav_tsn_est_svk_aeg_tha_bam_xho_prs_mol_hin_rom_ewe_pan_mcd_sun_tig_tsw_sid_uzb_vie_lda_mao_urd_ger_fin_krd_dgb_ses_tur_owc_yor_guj_amh_geo_swa_fre_glc_bul_bat_slo_afr_akn_hun_gam_cnt_jpn_alb_por_heb_hau_mnd_grk_swe_anl_aze_tml_bsq_eng_igb_ukr_mlt_moo_arw	0.292956235079808	0.715036456252842	0.476377707887914
787	anl_lit_aeg_pan_moo_prs_ger_qcu_arw_bos_sid_xho_guj_akn_fre_igb_krd_bem_tag_bat_fbf_ita_ukr_grk_dyu_heb_tur_ewe_slo_azi_geo_vie_pol_scr_bam_rus_uzb_fin_dut_mcd_ven_cnt_jav_tig_afr_bul_wly_tha_zul_ses_lat_kor_rom_tsn_sod_swa_owc_cze_tml_amr_cic_hin_urd_gam_nor_hau_por_mlt_alb_mao_chh_est_jpn_ben_swt_glc_lda_sun_mnd_bsq_spa_knd_ind_hun_eng_swe_yor_tsw_mly_amh_aze_dgb_mol_ctl_svk	-0.723022377974749	-1.79910055004141	0.0752462802672078
788	bsq_ses_gam_vie_est_aze_tsn_hin_owc_tml_qcu_dyu_uzb_lit_slo_glc_bul_nor_scr_amr_ctl_swt_guj_bos_swe_zul_fre_alb_jav_amh_ger_ukr_tag_cnt_pol_ben_knd_swa_arw_heb_moo_geo_prs_mly_ind_fin_tur_mol_mlt_svk_mcd_tha_fbf_tig_lda_kor_afr_mao_sid_spa_por_dut_lat_pan_chh_igb_grk_tsw_bat_azi_anl_rom_sod_hun_bem_jpn_xho_dgb_cze_aeg_cic_ven_rus_krd_mnd_sun_bam_wly_ewe_ita_hau_akn_eng_urd_yor	-0.440118927776985	-1.1393810697733	0.257470447706004
789	sid_bos_ewe_lda_tml_uzb_geo_mao_swa_mnd_ses_aeg_bsq_eng_tag_dyu_scr_gam_moo_mol_akn_yor_igb_urd_heb_sun_hin_ger_ukr_bam_wly_sod_prs_jav_afr_aze_glc_tsn_lit_jpn_xho_por_est_pan_swt_swe_alb_mly_knd_azi_fbf_vie_chh_amh_rus_dgb_owc_kor_bem_ben_rom_fre_mcd_ctl_tsw_ita_tur_hun_lat_cic_ind_krd_mlt_svk_tha_slo_bul_fin_ven_hau_cnt_spa_tig_zul_guj_pol_dut_anl_cze_arw_bat_amr_qcu_nor_grk	-0.0537610755898197	-0.127833894612673	0.898556443077858
790	arw_por_mlt_tag_bem_tml_uzb_aze_cnt_qcu_bsq_pan_tha_zul_sun_akn_hau_amr_wly_kor_owc_jpn_rus_bam_mol_geo_lda_tsw_ewe_fin_dgb_yor_ven_vie_ind_mcd_ben_hun_ctl_cze_mnd_lit_sod_fre_afr_guj_glc_bos_igb_bul_ger_alb_tig_bat_spa_jav_dut_krd_pol_slo_azi_scr_lat_heb_hin_gam_ukr_mly_grk_swa_svk_est_nor_cic_amh_aeg_prs_moo_tur_sid_urd_xho_knd_chh_anl_dyu_swt_fbf_ita_swe_tsn_rom_ses_eng_mao	-0.272747498841773	-0.706320681146908	0.481754526141432
791	lat_akn_ita_grk_cnt_pol_aeg_sid_geo_tsn_urd_por_bsq_fin_hin_mcd_tha_sod_tsw_eng_swt_alb_mlt_kor_gam_mnd_krd_spa_tur_knd_bat_igb_ewe_tag_afr_moo_svk_amh_ukr_swe_mol_heb_ger_cze_prs_owc_hun_dyu_rus_pan_slo_est_ses_ven_scr_yor_hau_amr_fbf_bos_ben_xho_nor_ind_vie_tml_glc_anl_tig_lit_bam_qcu_chh_arw_jav_mly_bem_dut_guj_swa_cic_fre_ctl_bul_sun_aze_dgb_rom_wly_lda_uzb_jpn_azi_mao_zul	-0.476414207292846	-1.14278613202512	0.256060839798885
792	sod_dgb_geo_tur_mao_aeg_swt_spa_pan_akn_bsq_ben_fre_bos_lda_sid_wly_yor_sun_ven_cic_jav_tig_svk_bul_ses_bem_igb_mol_pol_knd_tha_heb_slo_amh_afr_uzb_tml_xho_glc_por_anl_kor_ind_zul_ewe_ita_tag_scr_amr_arw_cze_prs_tsw_ukr_ctl_bat_jpn_ger_hin_mlt_est_eng_hun_guj_nor_vie_bam_dut_aze_rom_qcu_mly_alb_urd_azi_owc_rus_cnt_dyu_swa_moo_lat_mnd_fin_gam_chh_lit_hau_grk_krd_swe_mcd_fbf_tsn	0.644182256859761	1.69134927932351	0.0941187044606625
793	mnd_wly_zul_pol_igb_pan_hun_bos_bat_sun_ind_uzb_eng_rom_swt_ger_aze_ukr_swa_moo_cze_rus_mcd_aeg_hau_dut_dgb_bem_heb_xho_jpn_amh_geo_mol_ita_akn_amr_urd_gam_cnt_sid_owc_afr_cic_spa_bsq_mly_grk_chh_bul_lit_mao_fin_guj_arw_tag_yor_sod_kor_lda_prs_glc_hin_scr_ven_swe_ben_vie_tur_bam_por_jav_tsn_nor_slo_qcu_knd_fbf_ewe_anl_ses_alb_tig_krd_tha_dyu_est_mlt_ctl_svk_azi_lat_fre_tsw_tml	-0.0396839493856968	-0.101296331607012	0.919533300357096
794	ukr_ben_nor_prs_mol_bos_cnt_hau_fin_rom_tur_krd_swa_svk_mao_ven_owc_lda_hun_tsw_tha_amh_grk_lat_rus_tml_tag_cic_mnd_igb_knd_bat_yor_aeg_ita_fre_jpn_uzb_ses_wly_spa_xho_est_bul_zul_gam_vie_bam_geo_por_lit_anl_arw_ctl_amr_pan_hin_afr_chh_swt_jav_aze_qcu_dut_kor_urd_mlt_akn_eng_glc_cze_azi_bsq_heb_bem_scr_fbf_pol_swe_dgb_sid_alb_tig_mcd_dyu_moo_ger_mly_ewe_ind_guj_sun_slo_tsn_sod	1.09169845557693	2.49853943697055	0.0142259653221721
795	scr_bem_glc_pol_lda_mao_ita_ses_lit_hau_cze_hun_ven_geo_nor_mnd_amh_bos_ukr_fin_owc_aze_afr_chh_tha_ewe_wly_bsq_lat_rus_zul_hin_est_tig_amr_bat_fbf_rom_sid_yor_sun_igb_ben_mol_ctl_bam_heb_dgb_tur_sod_por_moo_mlt_aeg_uzb_dut_prs_urd_spa_cic_jav_tml_eng_qcu_anl_vie_arw_grk_mcd_slo_alb_tag_cnt_swe_dyu_knd_tsn_xho_jpn_pan_bul_gam_ger_kor_swa_mly_guj_tsw_ind_swt_svk_fre_azi_krd_akn	-0.527969006549134	-1.19829772564186	0.233845934991727
796	azi_alb_mcd_urd_pol_mol_chh_fre_pan_mlt_swa_owc_arw_grk_fbf_glc_ses_ewe_jav_cze_qcu_tha_igb_ctl_slo_ven_amr_swt_mly_ukr_anl_eng_aeg_aze_zul_jpn_bem_bos_dgb_tag_ita_fin_guj_vie_svk_tsw_knd_ben_xho_tig_sid_ger_amh_tsn_mnd_yor_mao_cnt_dut_hun_por_bsq_uzb_lit_dyu_akn_kor_moo_sun_tml_est_hau_rus_ind_scr_swe_krd_spa_geo_afr_lda_gam_prs_bat_rom_wly_nor_heb_sod_bul_tur_cic_lat_bam_hin	0.357934131779851	0.867724151954603	0.387778898791048
797	rom_spa_ctl_est_aze_lit_lat_tml_afr_sun_dgb_slo_igb_tsn_jav_hau_mcd_krd_prs_uzb_ses_sod_hun_grk_dyu_dut_aeg_chh_cic_guj_xho_owc_mly_tha_wly_cnt_swt_ukr_yor_bul_anl_eng_bos_hin_ben_swe_nor_ewe_ven_alb_por_amh_ita_arw_urd_kor_fbf_jpn_ger_heb_zul_tig_tsw_tur_knd_azi_swa_bem_bat_mnd_mao_rus_tag_glc_bsq_scr_moo_fre_lda_gam_sid_ind_pan_amr_cze_fin_mol_akn_mlt_geo_vie_pol_svk_qcu_bam	0.427004096192017	0.998898545722693	0.320435815294012
798	gam_dgb_fin_chh_grk_pan_igb_lda_ger_hau_est_nor_wly_bsq_sid_hin_alb_moo_eng_vie_cnt_sun_dut_jav_geo_bem_hun_ctl_ven_pol_guj_afr_tur_ita_bam_ind_scr_ewe_tig_slo_bul_uzb_jpn_zul_bat_mly_xho_qcu_bos_mao_urd_mol_sod_amh_por_rus_krd_aeg_ben_prs_owc_ses_lit_kor_heb_azi_svk_yor_mnd_anl_fbf_dyu_glc_mcd_tha_rom_amr_swe_tsn_tml_swt_fre_cze_arw_tsw_lat_aze_akn_cic_ukr_mlt_tag_swa_spa_knd	0.0539212064018466	0.122442457052914	0.902812818994617
799	bam_ukr_mnd_guj_fbf_jpn_slo_tig_mcd_gam_owc_nor_tml_bat_mao_uzb_rom_bem_bul_jav_hun_swe_dgb_amr_spa_scr_ses_svk_xho_akn_arw_aeg_chh_mol_por_lit_wly_mly_tag_ctl_prs_hau_swt_anl_aze_qcu_geo_sod_lat_knd_azi_ewe_est_tsn_alb_vie_krd_ven_zul_tsw_sun_fre_urd_cic_mlt_sid_hin_bos_tur_moo_afr_cnt_ger_fin_kor_rus_heb_eng_swa_grk_ben_ind_glc_amh_cze_igb_pol_dut_bsq_yor_dyu_lda_ita_tha_pan	0.0124889485429929	0.028119344586571	0.97762721883268
800	guj_heb_xho_slo_hin_dut_hun_tur_alb_sid_ita_zul_tsw_urd_amh_scr_ewe_gam_swt_moo_cnt_aeg_mly_wly_tsn_bam_prs_ses_lit_uzb_glc_qcu_lat_ger_bem_tha_tag_jpn_yor_tig_rom_chh_mao_lda_cic_arw_fre_kor_bat_fin_grk_ukr_azi_bsq_vie_ctl_fbf_por_pol_mlt_geo_est_sun_mol_bos_mnd_tml_mcd_pan_cze_dyu_dgb_anl_hau_afr_swa_ben_sod_eng_amr_igb_spa_nor_bul_aze_jav_ind_krd_rus_knd_owc_ven_swe_akn_svk	-0.692293648512248	-1.60542304573252	0.111791237485205
801	heb_urd_chh_krd_prs_aze_ctl_hau_sid_amr_tsw_jav_tig_vie_eng_azi_ukr_tur_hin_fbf_alb_amh_mlt_ben_pan_bat_xho_jpn_grk_hun_mcd_bam_tha_akn_svk_igb_spa_anl_tag_bul_por_mao_nor_dyu_mol_wly_swe_dgb_lat_cnt_kor_yor_knd_bem_tml_swt_ind_est_sod_bsq_uzb_lit_fre_geo_ita_sun_fin_lda_glc_mly_afr_ven_cic_zul_slo_bos_swa_guj_arw_ger_rom_aeg_scr_ses_pol_cze_mnd_rus_owc_dut_gam_ewe_moo_qcu_tsn	-0.512594387423674	-1.35758227652029	0.177881403347639
802	tig_grk_ven_vie_aze_tsn_fre_heb_moo_mlt_hin_lit_tur_bat_bsq_xho_hun_bem_sid_tag_uzb_arw_lat_akn_hau_spa_svk_guj_scr_igb_urd_swa_afr_por_tsw_rom_tml_sod_lda_ukr_geo_dut_mnd_amr_nor_slo_bul_fin_qcu_zul_gam_ita_mol_cze_pan_ger_sun_swe_prs_glc_ben_wly_eng_dgb_ind_bos_krd_anl_ses_cic_dyu_bam_mly_alb_owc_ctl_yor_jav_pol_knd_fbf_amh_rus_chh_est_azi_cnt_kor_swt_tha_mao_aeg_ewe_mcd_jpn	-0.470710597943287	-1.23373653401063	0.220409982265875
803	kor_qcu_ses_mlt_est_tml_geo_slo_ger_chh_swe_grk_tig_sod_afr_aeg_cnt_bem_knd_rus_fre_eng_mao_jpn_tha_bul_akn_pan_krd_amr_swa_scr_amh_lda_aze_owc_zul_alb_cic_heb_mnd_dut_sun_prs_swt_sid_arw_pol_igb_bat_tur_mcd_uzb_ind_moo_fbf_anl_gam_dgb_ukr_nor_hin_fin_bam_dyu_ben_guj_jav_spa_xho_bsq_ctl_mol_tsw_ven_glc_bos_rom_azi_urd_hau_tag_wly_lit_lat_mly_tsn_por_cze_hun_svk_vie_yor_ita_ewe	0.15014590234082	0.345220694309027	0.730708049329914
804	swt_heb_bam_tha_scr_ven_arw_ita_sid_por_moo_glc_mcd_mao_cic_amr_gam_mlt_mol_dgb_est_qcu_akn_tag_spa_tur_geo_svk_ctl_owc_aeg_rus_tsw_sun_dut_anl_urd_igb_cze_jav_fin_hau_ses_bem_afr_aze_hin_knd_mnd_guj_eng_grk_uzb_ind_xho_tig_tsn_fre_swe_bul_ger_swa_lda_zul_lit_hun_bsq_azi_cnt_ewe_fbf_bat_yor_sod_ben_prs_slo_pan_amh_dyu_krd_ukr_vie_tml_alb_nor_pol_jpn_mly_lat_bos_chh_wly_kor_rom	-0.0540532014515676	-0.132359638361736	0.894985788956825
805	hun_hin_guj_dyu_xho_tsn_vie_qcu_lda_fre_alb_mao_ctl_ses_zul_heb_bsq_bos_lit_tml_ewe_glc_yor_geo_sid_lat_knd_jpn_tag_igb_tig_nor_cze_tur_swt_tsw_eng_anl_amh_mly_por_dut_ita_slo_amr_prs_wly_chh_swa_aze_ukr_svk_swe_bat_scr_est_bul_ind_grk_aeg_arw_ven_tha_sod_bam_mnd_mcd_moo_akn_fbf_azi_jav_owc_sun_mlt_rom_afr_cnt_cic_uzb_hau_ger_rus_pol_pan_fin_ben_bem_spa_kor_krd_urd_mol_gam_dgb	0.304209158613632	0.753025811650523	0.453336422343566
806	por_swa_hun_ben_ewe_tsn_dut_mao_bsq_bem_sun_ses_tag_rom_nor_ind_jpn_ger_glc_ctl_alb_azi_ita_cnt_knd_aze_vie_wly_scr_yor_dyu_mlt_cic_bul_afr_qcu_jav_chh_anl_svk_spa_akn_guj_uzb_pan_bam_tha_grk_amr_hau_lit_zul_tml_urd_krd_owc_tur_slo_heb_lat_pol_mnd_arw_aeg_bat_mcd_est_cze_ukr_tig_lda_swt_rus_mol_fre_geo_igb_sod_eng_xho_bos_amh_fbf_ven_dgb_tsw_gam_fin_swe_moo_sid_prs_kor_mly_hin	-0.194459683486686	-0.452496174452691	0.651965352304308
807	ukr_bat_ger_svk_ctl_pan_prs_mao_aeg_nor_akn_mcd_chh_cnt_mol_tig_scr_tsn_swa_tur_tml_vie_hin_mlt_tsw_igb_mly_mnd_tha_swt_slo_jpn_rom_ben_lit_qcu_dgb_dut_sun_rus_guj_yor_lda_tag_arw_bos_wly_amh_xho_knd_amr_bam_bem_fin_por_hun_kor_glc_ses_geo_aze_urd_hau_azi_fbf_ewe_ven_est_lat_sod_owc_bsq_cze_cic_alb_bul_sid_eng_ita_gam_fre_moo_anl_jav_afr_heb_swe_ind_dyu_zul_spa_uzb_pol_krd_grk	0.384772595518591	0.904204715883219	0.368223188061937
808	igb_jav_dyu_sid_mnd_glc_fre_moo_azi_heb_eng_swe_ewe_xho_cnt_ctl_cic_ven_lit_ses_vie_akn_knd_afr_bos_cze_svk_tsw_mcd_fbf_bsq_hau_tag_pol_lat_tur_por_amh_urd_prs_tml_aeg_qcu_slo_uzb_geo_mly_ukr_bem_ben_arw_nor_yor_alb_rom_swa_ita_amr_spa_rus_bam_grk_tha_dgb_krd_tig_zul_swt_mol_kor_chh_aze_lda_tsn_fin_mao_jpn_bat_est_bul_gam_mlt_sod_ind_sun_wly_guj_hun_anl_ger_owc_hin_pan_scr_dut	-0.0709712987918605	-0.163420722823639	0.870541795665543
809	bem_lda_qcu_grk_pol_ukr_ewe_glc_tig_gam_knd_fbf_alb_swa_arw_dut_mlt_ctl_guj_mao_sid_afr_hin_jav_hun_pan_bsq_akn_hau_bos_swe_ben_sod_yor_igb_tsn_lat_owc_dgb_tsw_est_mly_ger_spa_svk_jpn_tml_bat_xho_ind_chh_amr_urd_fin_ita_lit_heb_cnt_dyu_slo_sun_tha_rom_mol_aeg_amh_prs_anl_fre_cic_azi_ven_rus_eng_moo_mnd_vie_wly_por_nor_bam_tag_swt_ses_mcd_krd_kor_cze_zul_scr_geo_uzb_tur_aze_bul	0.0882829581826999	0.20857199477689	0.835238505843211
810	uzb_jpn_prs_sun_amr_ind_alb_dgb_mcd_tag_swt_dyu_cic_igb_pol_afr_dut_qcu_fre_hin_slo_rom_heb_nor_mao_zul_ven_bos_wly_owc_jav_chh_hun_cze_est_kor_ger_mol_moo_ewe_sod_hau_bat_mly_aeg_eng_vie_rus_gam_ctl_yor_urd_tig_spa_krd_bul_lit_glc_bam_lda_aze_knd_scr_akn_fbf_tha_svk_lat_sid_mnd_ita_por_mlt_tsw_amh_geo_tur_cnt_ses_grk_anl_ben_swa_tml_xho_bsq_bem_ukr_pan_guj_tsn_arw_azi_swe_fin	-0.331003807769893	-0.85455491736833	0.394993600896358
811	ukr_ewe_fbf_akn_mly_mlt_tag_cze_vie_chh_swa_spa_amr_pol_grk_bat_est_mol_arw_mao_aeg_igb_mcd_hin_afr_urd_ven_sod_guj_ind_fre_gam_moo_krd_glc_pan_alb_scr_slo_svk_dut_xho_tml_geo_lda_hun_eng_fin_knd_hau_rom_lat_cic_jav_bem_tur_ger_tig_zul_sid_jpn_ses_cnt_kor_azi_ctl_wly_dyu_ita_aze_owc_lit_anl_qcu_uzb_rus_tsw_swe_tha_bul_amh_bsq_prs_mnd_nor_sun_por_heb_bam_yor_tsn_ben_swt_bos_dgb	-0.501411834639162	-1.28028591823768	0.20362872666778
812	azi_lit_swt_tha_cnt_sid_swe_fbf_mao_est_owc_heb_moo_ita_wly_nor_kor_cic_jpn_dgb_grk_mnd_scr_anl_chh_amh_sod_mcd_gam_cze_pan_aze_ben_prs_igb_fin_lda_ind_bam_mly_akn_bsq_mol_jav_fre_sun_glc_por_eng_lat_amr_slo_ven_uzb_yor_guj_bem_pol_aeg_dut_svk_afr_bul_krd_bat_hau_rom_swa_hun_ctl_tml_mlt_tur_hin_zul_arw_geo_bos_ger_tsn_rus_ewe_alb_urd_tsw_knd_spa_dyu_tag_xho_tig_qcu_ukr_ses_vie	-0.0538687030177279	-0.125113616387151	0.900703657267725
813	tsw_amh_grk_bsq_heb_hau_nor_chh_guj_bat_bos_fre_ger_afr_glc_moo_hin_bem_geo_krd_yor_ukr_slo_pan_cic_mnd_rus_swt_scr_arw_amr_mly_por_tha_lda_xho_ben_sid_anl_ita_lat_wly_mao_ven_sod_qcu_fin_bul_aeg_swa_gam_ses_cnt_tml_eng_knd_urd_jav_pol_alb_kor_dgb_lit_uzb_tig_bam_hun_tag_tur_svk_ewe_mlt_dut_est_cze_igb_sun_akn_azi_tsn_mcd_swe_owc_aze_jpn_spa_mol_prs_dyu_zul_vie_ind_ctl_fbf_rom	0.617184082455833	1.6249814104334	0.107550920713904
814	ukr_swe_tsn_cnt_spa_akn_fbf_svk_nor_tur_sod_amh_azi_mol_owc_mao_pol_sid_geo_ven_aze_gam_mcd_lda_ewe_prs_hau_sun_zul_lit_tha_fre_chh_rus_moo_dut_jpn_tig_ctl_cze_qcu_kor_eng_dyu_pan_rom_ger_heb_igb_mly_ita_swa_amr_dgb_urd_bam_mnd_ind_guj_krd_bos_uzb_bat_mlt_ben_slo_tsw_grk_hin_anl_cic_jav_xho_swt_aeg_alb_scr_lat_est_bsq_afr_ses_glc_fin_tml_yor_por_hun_tag_bul_arw_knd_bem_wly_vie	NA	NA	NA
815	ukr_tsw_tig_cic_jpn_azi_gam_grk_aeg_fin_cze_aze_ewe_amr_ctl_heb_chh_pan_cnt_bul_pol_hin_prs_rom_bam_jav_lat_dgb_bem_tur_afr_igb_svk_sun_tag_fre_alb_tha_vie_eng_mcd_ven_fbf_swa_bos_tml_owc_moo_anl_glc_lit_akn_lda_mly_krd_scr_swe_mlt_por_ind_sid_mao_mol_uzb_ses_amh_xho_yor_tsn_slo_wly_ita_hau_ger_est_bsq_dyu_rus_qcu_sod_knd_spa_kor_geo_arw_zul_guj_nor_hun_urd_dut_swt_ben_bat_mnd	0.0842888839490286	0.196109317412856	0.844952486937444
816	ven_urd_jav_dut_lda_mlt_mly_amr_rus_wly_grk_lat_ben_scr_anl_svk_tig_cze_aze_mol_pan_igb_mao_prs_bos_alb_swt_mcd_bam_lit_fre_ukr_uzb_zul_dgb_bem_aeg_rom_tsn_hun_qcu_afr_heb_ses_bat_glc_cic_ind_bul_jpn_ewe_tml_geo_spa_xho_sod_sid_tur_eng_krd_swe_dyu_fin_cnt_gam_slo_pol_owc_bsq_tha_hin_por_knd_ger_hau_nor_est_yor_azi_amh_guj_vie_akn_arw_tsw_sun_ita_swa_kor_tag_fbf_mnd_ctl_moo_chh	-0.0827084642090441	-0.211332394223367	0.833090319458686
817	scr_owc_akn_chh_jav_cic_pol_heb_grk_ind_fre_guj_mao_bam_mlt_zul_bat_rus_amh_tml_cze_eng_qcu_mol_arw_sod_anl_igb_swt_glc_rom_tig_prs_tsn_svk_swe_spa_bul_ctl_afr_yor_tha_ita_mcd_ben_lat_dyu_ses_hau_sun_alb_ven_xho_mly_bsq_nor_wly_uzb_vie_bem_kor_swa_cnt_krd_tur_tag_ukr_azi_hin_ewe_knd_aze_aeg_hun_lda_fbf_tsw_gam_urd_slo_ger_est_fin_dgb_geo_pan_sid_moo_jpn_dut_lit_por_bos_mnd_amr	-0.101305380391909	-0.238777622222199	0.811803404400379
818	sod_hin_fbf_scr_moo_pan_uzb_tml_hun_jpn_mnd_mcd_anl_grk_swe_knd_mao_bsq_kor_wly_tsn_mlt_krd_lit_ukr_mly_prs_afr_hau_glc_dgb_bem_pol_ben_ita_ger_guj_eng_cnt_ses_bos_yor_mol_swa_owc_rus_por_tur_azi_ewe_bam_chh_tag_dyu_aeg_tig_amr_vie_svk_lda_xho_slo_arw_sun_urd_igb_nor_swt_lat_amh_aze_alb_ind_bat_jav_heb_geo_fin_tha_ctl_sid_qcu_zul_cic_spa_rom_bul_gam_dut_akn_est_cze_tsw_ven_fre	0.0988822648751077	0.228147822168583	0.820032203048756
819	ewe_rus_ita_cic_dgb_lat_afr_glc_wly_ben_ses_bsq_bem_spa_fbf_bul_pan_sid_owc_ukr_scr_aeg_mcd_qcu_uzb_fin_geo_gam_tsw_guj_jpn_krd_prs_jav_lit_bos_eng_heb_swe_mlt_hin_alb_chh_tsn_aze_amh_vie_ger_rom_igb_nor_dyu_dut_tig_lda_urd_mnd_hau_zul_sun_moo_grk_cze_mao_slo_kor_swt_yor_amr_est_fre_tml_tur_hun_tha_arw_tag_swa_por_akn_mol_sod_xho_bam_cnt_mly_svk_ctl_knd_anl_bat_ven_ind_azi_pol	-0.0530116158505152	-0.124694958405665	0.901034185168986
820	slo_kor_arw_svk_eng_azi_aeg_tig_rus_lat_mnd_glc_jpn_ita_cnt_knd_sod_sun_bat_tur_wly_ind_tag_est_pan_ewe_mol_afr_mcd_swe_pol_scr_ctl_rom_cic_bsq_uzb_ger_guj_sid_fbf_ukr_alb_nor_chh_tsn_amh_mly_amr_swt_owc_heb_anl_grk_xho_moo_dut_aze_tha_yor_spa_qcu_ses_swa_fre_fin_gam_lit_cze_jav_bul_dgb_hin_mao_bem_geo_zul_dyu_bos_ben_akn_lda_urd_mlt_ven_igb_tsw_hun_prs_krd_bam_hau_vie_por_tml	0.276631690571208	0.628310510817425	0.531340561340531
821	bat_jpn_alb_azi_geo_ctl_tur_ewe_svk_ses_ukr_jav_chh_lit_grk_dyu_swa_tig_swt_aze_bsq_cze_igb_anl_pol_tsw_amr_qcu_tsn_sod_pan_akn_lda_kor_moo_aeg_urd_guj_mly_sun_zul_prs_nor_glc_ben_est_heb_wly_krd_rom_vie_gam_bul_uzb_fre_bem_owc_spa_mao_lat_cic_cnt_yor_ita_scr_hun_dut_hin_rus_fin_ger_arw_bos_mlt_mcd_mnd_dgb_xho_hau_bam_mol_afr_tml_amh_por_slo_knd_ind_fbf_tha_eng_ven_swe_tag_sid	0.754361514885404	1.7287117323856	0.0871791975168034
822	tag_cze_rus_ukr_igb_slo_bos_chh_aeg_scr_dgb_nor_pol_mnd_hun_fbf_fin_por_zul_aze_mly_sun_amr_yor_alb_mao_urd_akn_lit_gam_swe_hau_bat_bsq_ctl_dut_guj_jav_swa_vie_ben_lat_mol_owc_grk_anl_fre_hin_kor_jpn_ita_knd_tml_arw_cnt_bem_est_eng_pan_glc_cic_ses_ewe_tur_amh_ger_tsn_mlt_wly_geo_tsw_dyu_swt_bul_prs_qcu_svk_sod_xho_azi_tha_afr_spa_bam_krd_lda_tig_ven_heb_sid_mcd_ind_rom_moo_uzb	-0.30633201925221	-0.712228846612802	0.478106083753488
823	bem_fin_aze_rom_scr_lat_ind_sod_bul_hin_svk_tag_lda_hun_tig_owc_arw_fbf_knd_est_ger_spa_igb_swt_ctl_bsq_tsw_swe_tsn_cze_ses_krd_afr_pol_tur_heb_dgb_hau_swa_guj_mao_akn_ven_cnt_sid_amr_qcu_aeg_bos_eng_jpn_mnd_alb_mcd_dut_rus_mlt_tml_glc_pan_grk_anl_kor_slo_mol_geo_gam_amh_lit_vie_prs_yor_tha_ben_jav_ukr_bam_wly_cic_ita_nor_uzb_fre_xho_dyu_urd_por_zul_bat_sun_azi_chh_ewe_moo_mly	0.585604440815281	1.35164259520776	0.179768151033537
824	bos_mlt_alb_moo_akn_rus_fbf_ven_grk_xho_hin_est_urd_cze_lat_mly_mnd_bam_mao_cic_aeg_ctl_fre_dut_hau_jpn_pan_rom_amh_wly_spa_sun_gam_qcu_owc_ben_ses_afr_knd_nor_yor_slo_igb_aze_scr_hun_ita_swa_swe_dgb_tsn_chh_svk_swt_geo_eng_fin_lda_lit_arw_vie_bat_tsw_sod_anl_glc_jav_bem_uzb_ind_bsq_ger_sid_pol_kor_amr_krd_por_mol_cnt_bul_tag_prs_ukr_zul_guj_heb_azi_mcd_tml_dyu_ewe_tur_tig_tha	0.171222272480087	0.437577028099409	0.662707459568331
825	ita_ind_tur_slo_ses_fre_cnt_hun_ben_mao_rus_bsq_knd_geo_est_jpn_bul_fbf_scr_uzb_dut_pol_ukr_gam_xho_grk_mly_tml_akn_cic_bam_kor_tsn_dyu_swa_sid_rom_fin_ger_aeg_chh_mol_swe_hau_svk_spa_prs_tsw_wly_amr_eng_amh_owc_aze_bat_sod_lda_guj_tag_mlt_swt_sun_heb_mcd_zul_glc_azi_ven_hin_yor_urd_moo_por_bos_tig_mnd_arw_igb_qcu_ewe_ctl_lit_vie_anl_bem_cze_jav_alb_tha_afr_dgb_krd_pan_nor_lat	-0.834547952014762	-1.94269011480908	0.0550784934059619
826	fre_ukr_nor_tml_bat_ses_aze_rom_cnt_swa_urd_mol_prs_qcu_alb_bul_mly_tsw_lat_amh_kor_krd_rus_mlt_tig_guj_mcd_heb_dgb_pol_swt_pan_azi_ben_aeg_swe_bos_scr_amr_fbf_jav_lda_knd_glc_tha_est_igb_ger_wly_tsn_uzb_akn_ctl_bem_ind_hin_mnd_tag_svk_slo_lit_bam_ita_cze_spa_arw_tur_afr_jpn_grk_anl_dut_vie_moo_geo_bsq_chh_gam_sod_sid_fin_owc_yor_cic_eng_zul_sun_hau_xho_hun_dyu_mao_ewe_ven_por	-0.0237240943096264	-0.062198160475656	0.950538507945212
827	bem_jpn_guj_ind_sun_knd_bat_svk_heb_cnt_prs_cic_ven_gam_akn_glc_amr_tha_alb_geo_afr_wly_sod_urd_moo_lda_swe_eng_igb_swt_pan_amh_jav_dgb_aze_ses_nor_lit_rus_azi_hin_hun_rom_bsq_cze_mol_dut_tml_anl_xho_vie_owc_pol_ben_mcd_spa_lat_chh_dyu_tur_kor_fin_hau_arw_bul_mao_tig_sid_ewe_slo_bos_uzb_tag_ita_ger_ukr_yor_scr_mly_zul_mlt_grk_aeg_ctl_krd_mnd_fre_por_swa_est_tsn_qcu_tsw_fbf_bam	0.785036443916477	2.07298544862333	0.040939852150192
828	anl_qcu_tur_dgb_sid_lat_aze_hun_prs_est_afr_mnd_glc_eng_mol_ses_jpn_lda_dyu_vie_slo_fre_geo_sod_tig_nor_scr_ctl_fbf_mly_krd_chh_cze_uzb_hin_bem_mao_owc_por_swe_akn_xho_gam_zul_swt_bam_cic_bsq_igb_tag_mlt_bos_svk_jav_dut_tsn_alb_bul_lit_ukr_tsw_azi_pan_arw_rus_ben_fin_knd_ita_cnt_hau_amh_bat_pol_ind_ger_ewe_ven_mcd_yor_kor_rom_moo_aeg_tml_amr_tha_sun_swa_urd_wly_guj_spa_heb_grk	-0.846724100232992	-2.75099626896092	0.00714144076001111
829	bsq_qcu_zul_ewe_bul_ukr_kor_scr_igb_prs_moo_guj_dgb_nor_mao_jav_hun_amr_amh_krd_slo_tag_tur_fbf_pol_tml_ben_alb_swt_spa_geo_swa_tsn_rus_heb_ind_xho_afr_mlt_vie_fin_rom_grk_est_mol_arw_owc_urd_tig_sid_aze_cze_mnd_lit_akn_chh_bam_anl_svk_aeg_bem_mly_por_ses_fre_lda_knd_tsw_hin_eng_ven_ctl_tha_pan_sun_dut_yor_ger_mcd_uzb_lat_bos_gam_bat_jpn_dyu_sod_cnt_glc_wly_azi_ita_swe_hau_cic	0.245327159041839	0.572765889058201	0.56818542612108
830	uzb_rus_tsw_geo_tig_arw_spa_mlt_swe_aze_scr_anl_azi_ses_ind_dut_tur_aeg_nor_gam_rom_eng_por_owc_mnd_xho_bat_krd_yor_zul_jav_mcd_bos_kor_ukr_ben_hau_cic_tha_afr_sid_bem_fre_ewe_ctl_swt_alb_pol_mao_vie_pan_mol_dyu_jpn_fin_tsn_tag_ita_dgb_bam_sod_bsq_prs_mly_est_cze_glc_hun_ger_ven_lit_lat_amr_akn_fbf_igb_slo_qcu_cnt_moo_grk_amh_lda_guj_tml_swa_chh_hin_wly_svk_heb_sun_knd_bul_urd	-0.554778195045463	-1.4760399271286	0.143311118901288
831	swe_ewe_pol_igb_rom_mnd_scr_sod_zul_qcu_bem_tag_hin_sun_spa_swt_knd_tml_bsq_eng_swa_tha_nor_krd_urd_lat_cnt_lit_svk_mol_jav_cic_aeg_amh_guj_tig_ses_fre_jpn_bam_akn_yor_ger_rus_est_bos_tur_prs_owc_ind_uzb_dgb_fbf_fin_ita_vie_hun_moo_mcd_heb_azi_slo_alb_grk_tsw_chh_pan_ukr_gam_geo_tsn_wly_bat_aze_glc_dut_ctl_bul_arw_dyu_lda_por_mlt_ven_ben_hau_xho_mao_mly_afr_amr_kor_cze_anl_sid	0.139999458727276	0.329840812043552	0.742262044471274
832	azi_lit_slo_spa_uzb_ven_ger_fin_cic_cze_bsq_knd_aeg_ukr_owc_mao_geo_wly_ben_sid_xho_anl_tig_bam_swa_ctl_chh_por_guj_ses_rus_ewe_swt_glc_mly_arw_mlt_tml_sod_dut_dyu_bat_vie_moo_amr_lat_aze_lda_tag_tsn_svk_hun_yor_grk_afr_heb_nor_kor_urd_mol_tur_krd_akn_qcu_prs_pol_swe_fre_rom_pan_jpn_ita_mnd_bem_hin_gam_tsw_zul_amh_eng_sun_alb_dgb_hau_cnt_mcd_bos_jav_scr_est_ind_fbf_igb_tha_bul	-0.153540806180234	-0.363693034914864	0.716912720002137
833	lda_yor_ctl_guj_urd_swe_swa_mly_bat_eng_tig_scr_bam_swt_bul_dut_nor_slo_azi_pol_cnt_knd_akn_por_cic_hin_heb_tsw_grk_chh_dyu_bsq_sod_ind_krd_alb_aeg_mol_prs_vie_svk_amr_fbf_lat_owc_wly_tur_ger_tsn_mao_dgb_xho_arw_afr_kor_est_moo_spa_mnd_tha_tml_ita_rom_rus_lit_aze_ven_amh_ukr_bos_zul_pan_mcd_qcu_ben_hau_geo_ewe_jpn_anl_glc_jav_mlt_hun_ses_sid_sun_fre_tag_cze_gam_uzb_fin_bem_igb	-0.59793729653515	-1.58970855852836	0.115294416334165
834	ind_bem_grk_ses_afr_hau_jpn_lda_mol_urd_tml_tsn_sun_gam_ger_por_pol_swa_cic_mnd_zul_hun_azi_mlt_tag_est_swt_krd_arw_qcu_swe_mcd_rus_cze_guj_vie_tur_cnt_dgb_sod_mao_bos_fre_spa_amr_bam_eng_akn_ben_moo_amh_scr_pan_xho_prs_aeg_alb_sid_aze_heb_geo_ukr_kor_yor_nor_bsq_ctl_dut_igb_jav_tha_mly_uzb_lit_chh_owc_tig_hin_svk_anl_ewe_knd_fbf_bul_tsw_bat_slo_fin_ita_lat_ven_rom_dyu_glc_wly	0.706329022903403	1.87455280726631	0.0639929690982716
835	svk_pan_hin_fre_zul_knd_tag_tur_sun_hau_slo_uzb_bul_chh_prs_glc_krd_rom_fbf_heb_guj_bem_por_swa_ben_ven_owc_jav_est_lit_amr_rus_ita_dyu_wly_akn_qcu_aeg_tml_ses_tha_aze_amh_anl_cnt_hun_cic_gam_lat_swe_ukr_afr_sod_tig_urd_mcd_igb_sid_bos_tsn_grk_dgb_cze_arw_alb_pol_eng_azi_bam_ger_tsw_mly_nor_moo_mol_vie_kor_mlt_jpn_ctl_spa_dut_ind_geo_ewe_mnd_swt_xho_bat_bsq_yor_fin_lda_scr_mao	-0.222716997368442	-0.496183001203119	0.620935982427561
836	chh_mol_cnt_zul_tsn_hun_bsq_nor_alb_arw_dyu_ukr_swa_moo_tag_grk_sod_lda_tha_lat_vie_knd_spa_aze_mly_mlt_ewe_gam_lit_sid_prs_por_hin_bem_tig_mao_azi_eng_ger_glc_fbf_aeg_guj_swe_jav_heb_dgb_ses_hau_qcu_krd_tml_afr_dut_fin_svk_slo_ven_amr_ita_mcd_pan_wly_sun_kor_scr_amh_est_ctl_anl_xho_geo_ind_pol_jpn_cze_mnd_rom_tur_urd_yor_uzb_bos_bul_swt_bam_ben_tsw_cic_rus_owc_bat_fre_akn_igb	-0.186394315013567	-0.422055919063725	0.67395828583245
837	prs_qcu_tig_por_mnd_uzb_fin_pan_chh_zul_swe_urd_tsw_igb_ukr_nor_guj_owc_cic_dut_cze_fre_tur_mly_fbf_rus_bat_kor_jav_mcd_bul_pol_heb_krd_tag_ger_geo_jpn_wly_bos_anl_mol_cnt_sod_bsq_rom_sid_amh_yor_lit_dyu_lda_tha_hin_moo_mlt_grk_azi_akn_xho_slo_ita_swa_spa_sun_ben_amr_dgb_vie_arw_hau_alb_ind_gam_ctl_knd_bam_glc_tsn_est_bem_eng_tml_mao_ewe_aze_svk_lat_scr_ven_swt_hun_aeg_ses_afr	0.019634169902987	0.0475375433791711	0.962186745571033
838	mao_cze_svk_sid_urd_tha_krd_ita_mol_hin_jav_akn_sod_ger_bat_vie_moo_xho_dyu_alb_amr_dut_aeg_mnd_guj_ukr_mly_slo_fin_igb_anl_ind_ses_ven_rus_mlt_bos_sun_afr_azi_tsw_bam_heb_lat_pol_nor_swa_prs_bul_tur_tml_knd_fbf_hau_yor_ctl_cnt_swe_arw_lit_wly_scr_gam_tsn_spa_hun_owc_bem_ben_swt_jpn_qcu_fre_zul_pan_tig_rom_dgb_lda_cic_chh_amh_eng_tag_uzb_geo_ewe_bsq_glc_aze_est_grk_kor_mcd_por	-0.18788195580278	-0.494970119686659	0.621788607433819
839	qcu_mly_urd_owc_tur_nor_lat_cze_tig_mcd_sod_jpn_lit_sun_ben_igb_mlt_swt_bos_fre_amr_tsn_alb_ita_chh_xho_scr_knd_prs_dyu_rom_afr_fbf_zul_ger_sid_tha_glc_krd_jav_bul_bem_spa_ctl_geo_anl_guj_yor_fin_cnt_kor_mnd_gam_aze_mao_ses_cic_bam_pol_est_swa_moo_por_akn_ukr_hin_dut_bat_tsw_wly_ewe_azi_uzb_bsq_swe_slo_dgb_arw_eng_ven_tag_pan_hun_hau_mol_amh_ind_rus_lda_grk_tml_vie_aeg_heb_svk	0.0389256160801294	0.0946164114742875	0.924823074946902
840	hau_eng_azi_urd_afr_fre_jpn_dyu_por_sun_zul_hin_bem_fbf_glc_geo_tur_uzb_rus_pol_dgb_mnd_amh_rom_spa_igb_fin_hun_tsn_krd_guj_bsq_lat_aeg_tig_lit_bos_anl_kor_heb_svk_ctl_ger_ses_cze_yor_nor_mlt_aze_bat_amr_lda_sid_ukr_mcd_dut_ita_mol_akn_jav_swa_moo_owc_knd_mao_prs_bul_arw_mly_bam_ewe_tag_qcu_gam_tha_swe_cnt_alb_vie_ben_wly_ind_cic_chh_tsw_ven_pan_swt_scr_grk_sod_slo_est_tml_xho	0.266783238693205	0.684548150016278	0.495331541526435
841	fre_lit_tha_ben_cze_bsq_cnt_akn_qcu_chh_igb_fbf_zul_vie_yor_tml_anl_lat_jpn_swa_uzb_spa_ven_tig_wly_tag_aze_grk_ukr_pol_nor_prs_jav_ctl_amh_mcd_eng_swe_dut_glc_pan_ger_kor_sid_krd_mnd_mol_tur_arw_urd_alb_hun_ses_heb_amr_guj_owc_ewe_ind_rom_bam_swt_cic_bos_lda_dyu_tsw_scr_slo_dgb_est_bul_aeg_bat_por_mao_mlt_sod_mly_moo_fin_knd_xho_afr_hin_rus_hau_sun_azi_gam_svk_geo_tsn_bem_ita	-0.269885797136489	-0.602426978094771	0.548356043513072
842	fbf_est_wly_arw_scr_lda_ger_bos_knd_chh_heb_glc_akn_owc_swe_tag_aze_grk_sun_mnd_nor_ses_lit_dyu_uzb_mcd_krd_sod_afr_fre_guj_tsw_qcu_jav_igb_ctl_hin_bat_aeg_mlt_pan_mao_azi_tsn_rus_yor_fin_cic_cnt_mol_bam_tur_sid_zul_pol_dgb_svk_tig_hau_amh_eng_swa_mly_ven_spa_amr_kor_tha_xho_jpn_ewe_dut_anl_hun_bsq_lat_ben_swt_moo_urd_geo_cze_slo_por_rom_ind_bem_ukr_alb_gam_prs_ita_tml_bul_vie	-0.0717770338606389	-0.163045070236612	0.870836720773781
843	jpn_mol_knd_tsn_fbf_lda_hin_anl_sid_geo_cic_ben_owc_krd_mlt_bos_fin_afr_igb_hun_dut_zul_xho_urd_eng_moo_rom_uzb_por_sod_ukr_ger_aze_yor_mao_ven_ses_hau_heb_dyu_prs_bsq_guj_slo_ita_grk_nor_lit_mcd_tsw_azi_amr_bam_ind_tig_tur_ctl_swe_est_spa_vie_qcu_kor_chh_tml_dgb_arw_sun_ewe_bat_pan_jav_bul_glc_swt_wly_rus_pol_aeg_swa_amh_cnt_bem_tha_fre_mly_gam_scr_lat_akn_alb_svk_tag_cze_mnd	0.0584535021930256	0.153207111332062	0.878566885382479
844	hun_rus_tur_yor_chh_prs_grk_ita_sid_pan_alb_bsq_ben_glc_por_hin_swe_bat_knd_scr_tig_dut_gam_qcu_amr_svk_uzb_cze_fbf_sun_ven_igb_tsn_tag_mcd_hau_geo_bos_mao_zul_swa_mol_aze_mnd_bam_lat_krd_tml_vie_lda_mly_afr_anl_arw_xho_jav_akn_mlt_lit_urd_dyu_ses_tha_amh_tsw_nor_jpn_moo_ger_swt_bem_owc_wly_ctl_dgb_ukr_eng_aeg_cnt_cic_rom_spa_azi_pol_fre_heb_est_ewe_ind_guj_bul_sod_fin_kor_slo	-0.194880029963716	-0.452337595490113	0.652079152687728
845	tur_arw_knd_ctl_kor_ben_wly_est_tsw_mlt_qcu_owc_jpn_mnd_por_ses_ewe_mol_rus_uzb_fbf_tml_hin_mly_pan_dyu_xho_moo_slo_grk_sod_bat_geo_pol_hau_svk_ind_alb_lat_cic_lda_akn_scr_gam_cnt_zul_bos_tag_bul_rom_mcd_mao_tig_afr_sun_ven_igb_spa_fin_amh_eng_vie_urd_anl_ger_hun_sid_cze_ita_jav_ukr_krd_fre_heb_nor_lit_prs_swt_dgb_dut_tha_bem_amr_chh_bam_swe_aze_aeg_bsq_yor_tsn_swa_guj_azi_glc	0.131037308515999	0.340117998718052	0.734534675426705
846	fre_cnt_yor_dgb_swe_lda_krd_sod_pan_nor_urd_tsn_swa_anl_vie_aze_zul_jav_ctl_tml_xho_mao_qcu_cic_swt_sid_cze_heb_mly_dut_tag_hin_amr_por_akn_prs_kor_est_uzb_tig_arw_ewe_eng_lat_rus_bem_ses_bsq_bos_bul_ita_wly_alb_tur_fin_spa_bam_lit_owc_pol_bat_moo_jpn_mcd_slo_ger_afr_ben_scr_azi_tsw_grk_sun_fbf_guj_ven_rom_ukr_mol_mlt_amh_dyu_geo_mnd_ind_gam_svk_hau_hun_glc_knd_chh_aeg_tha_igb	0.477528975130826	1.10981527643261	0.269940076124929
847	igb_rus_bat_dgb_bul_rom_tha_dut_eng_swa_aze_urd_mlt_ewe_geo_hau_jpn_nor_uzb_chh_yor_ger_sod_tur_ben_ind_fre_cze_svk_pan_spa_bos_aeg_mol_xho_hin_lat_slo_knd_anl_dyu_sid_gam_azi_jav_bam_lit_akn_krd_bsq_kor_por_wly_sun_guj_swe_zul_cic_cnt_ita_heb_hun_est_owc_qcu_ctl_pol_mcd_vie_amr_afr_moo_tsw_fbf_alb_arw_grk_amh_ven_swt_glc_lda_mnd_tsn_bem_mly_tag_mao_scr_ses_prs_fin_tml_ukr_tig	NA	NA	NA
848	arw_gam_guj_afr_owc_slo_est_ger_bam_tsw_igb_mol_lda_moo_pol_krd_svk_dyu_hun_lat_scr_ita_swt_tig_geo_tag_cic_mlt_amr_urd_tur_azi_hin_sid_qcu_anl_dgb_alb_glc_ven_pan_uzb_bsq_fbf_dut_kor_xho_grk_ben_knd_heb_hau_yor_rom_nor_bos_wly_sod_ind_chh_ctl_prs_mao_bul_fre_tha_cze_amh_aze_por_sun_rus_tsn_bem_ses_vie_spa_cnt_jpn_swe_ukr_bat_fin_eng_aeg_mnd_akn_mcd_zul_mly_ewe_jav_lit_swa_tml	-0.975003749346162	-2.20270785461938	0.0300865199078104
849	tag_mol_yor_tig_ger_amr_owc_pan_rom_aze_nor_fin_tsn_slo_lat_gam_afr_lda_jav_krd_anl_cnt_vie_hin_rus_mlt_por_moo_alb_mao_fbf_mly_tha_jpn_ita_svk_mcd_cze_mnd_fre_spa_ctl_kor_dyu_bam_wly_ben_dgb_chh_tur_ewe_bsq_pol_lit_azi_bat_grk_bul_prs_igb_amh_arw_ses_swt_knd_heb_ukr_glc_sun_eng_tsw_swe_ven_sod_cic_ind_hun_qcu_aeg_bos_hau_akn_zul_scr_xho_dut_sid_bem_urd_swa_guj_est_geo_uzb_tml	-0.181901769392596	-0.469646919957277	0.639706617894388
850	xho_rus_nor_tsw_owc_lit_vie_bem_lat_ses_alb_gam_zul_lda_mly_mnd_fin_spa_amr_sod_dyu_aeg_aze_wly_ven_urd_ewe_swa_sid_mcd_glc_moo_tha_por_arw_yor_anl_krd_fbf_azi_rom_hin_tml_pan_ben_cze_kor_bos_tag_akn_cnt_chh_bul_afr_amh_jpn_heb_ctl_mao_sun_geo_pol_swe_scr_grk_uzb_slo_tig_eng_jav_qcu_guj_knd_mol_est_prs_bat_tsn_ind_ita_swt_ger_ukr_mlt_cic_igb_bsq_bam_svk_dgb_hun_hau_tur_dut_fre	-0.208546771183585	-0.529367021173811	0.597812238246286
851	ctl_sod_ewe_uzb_guj_amh_tsn_ind_jpn_tur_amr_chh_afr_anl_tml_mol_qcu_aeg_swt_yor_hun_slo_pan_lat_ben_cic_mcd_ven_spa_krd_vie_lit_ukr_moo_urd_zul_sid_aze_glc_por_bsq_geo_sun_fre_scr_mlt_rus_lda_ger_est_hau_mly_svk_fbf_wly_bat_prs_fin_nor_kor_bul_eng_alb_jav_arw_ita_tsw_akn_ses_xho_cze_rom_knd_tha_swe_grk_azi_dgb_mnd_tig_hin_bem_bam_swa_mao_cnt_tag_owc_igb_dyu_bos_gam_dut_heb_pol	0.0398952236676722	0.0921696915935238	0.926761470821781
852	lit_prs_jpn_fre_wly_cze_qcu_guj_moo_afr_glc_grk_mcd_owc_dyu_krd_kor_aze_swa_sod_cnt_gam_rus_dgb_mao_eng_sun_lat_ben_alb_anl_hin_hun_swt_scr_yor_akn_rom_ven_ger_urd_amh_mly_tsn_spa_ita_azi_ukr_igb_lda_ctl_ewe_bat_hau_tsw_zul_dut_ind_mlt_amr_arw_ses_geo_svk_bul_fbf_cic_slo_vie_heb_bsq_fin_mnd_est_por_bos_bam_xho_knd_mol_nor_tha_pan_tag_uzb_bem_tur_pol_tig_jav_swe_sid_chh_tml_aeg	-0.100989577497478	-0.254353847034243	0.799783757991874
853	mcd_sun_tag_heb_rus_mol_prs_hau_lit_sid_ses_vie_swa_svk_nor_tig_mnd_ger_urd_akn_yor_azi_bat_mly_afr_grk_por_knd_bsq_ita_dut_sod_fin_ukr_slo_pol_ind_lat_swe_swt_pan_mao_mlt_qcu_bam_eng_zul_tsn_scr_aze_ewe_tsw_wly_rom_lda_cic_arw_uzb_bul_aeg_tha_anl_est_glc_xho_ctl_amh_bem_tur_fre_kor_owc_bos_cze_dyu_fbf_hun_ven_cnt_jav_spa_gam_dgb_moo_geo_krd_ben_amr_igb_alb_guj_jpn_chh_tml_hin	0.403648748208443	0.90956817061667	0.365401564366209
854	bat_nor_amh_dut_akn_uzb_amr_pan_bem_fin_ukr_scr_ctl_pol_fbf_cnt_sun_spa_ger_hun_urd_cze_igb_ind_lat_tig_xho_slo_rom_bul_cic_mlt_tsw_bam_eng_mol_est_aeg_gam_tur_qcu_knd_hin_swt_svk_anl_ven_hau_heb_tml_tha_jpn_jav_vie_ewe_grk_mnd_prs_tsn_ben_ita_owc_bsq_guj_glc_aze_sid_tag_wly_rus_dyu_alb_mcd_fre_sod_krd_arw_mao_azi_lit_chh_zul_afr_mly_por_ses_yor_swa_geo_kor_lda_swe_bos_moo_dgb	-0.216853562110246	-0.508630386495774	0.612215838062514
855	rom_ukr_ind_mlt_bem_rus_est_prs_cnt_mcd_vie_bos_wly_qcu_bul_swe_alb_tig_uzb_mao_sun_tml_ger_chh_amr_amh_aze_dut_fin_tsn_nor_mol_xho_slo_por_hun_tag_lit_tur_zul_jav_ita_mly_svk_ben_cze_scr_cic_igb_geo_heb_sid_bsq_afr_kor_azi_knd_urd_akn_dyu_anl_aeg_lat_fbf_hin_mnd_jpn_fre_glc_swt_dgb_lda_pol_yor_sod_moo_tsw_tha_spa_ewe_pan_owc_grk_ses_guj_ctl_swa_ven_hau_eng_krd_gam_arw_bam_bat	0.159691356763741	0.430337613157485	0.667945688383188
856	tsw_aze_alb_mlt_ger_jpn_cnt_mly_aeg_vie_ukr_akn_est_anl_eng_tig_nor_cze_dyu_tml_azi_owc_tur_fbf_scr_yor_lda_pan_mcd_ind_swe_grk_kor_dgb_geo_sod_mao_moo_heb_sun_svk_chh_slo_tsn_hau_urd_jav_lat_uzb_zul_bem_xho_arw_igb_swt_krd_qcu_por_pol_rus_guj_bat_mnd_ewe_lit_fin_bsq_ben_ven_bos_prs_hun_ses_bul_sid_fre_hin_ita_amr_rom_afr_glc_dut_amh_cic_knd_bam_swa_spa_tag_tha_ctl_mol_gam_wly	-0.391034638897048	-1.50722321788778	0.135142922421017
857	alb_qcu_krd_cnt_vie_cze_bam_mlt_fbf_pan_sid_swt_igb_yor_ctl_glc_lda_mcd_rom_ger_por_hin_dyu_nor_tur_jav_heb_mao_ben_lit_sun_moo_ita_tha_kor_amr_mly_lat_ewe_dut_jpn_guj_swe_geo_hun_tsn_akn_grk_rus_hau_bem_wly_amh_eng_tml_slo_bul_prs_bsq_tsw_ses_est_svk_scr_ven_mol_uzb_tag_mnd_fre_aze_owc_fin_dgb_chh_xho_knd_bat_spa_azi_cic_swa_tig_ind_afr_gam_arw_anl_aeg_ukr_pol_sod_urd_bos_zul	0.0622767618190519	0.16559878705353	0.868832157746549
858	glc_anl_dut_ses_chh_hin_owc_hau_sid_uzb_jpn_mol_tig_tsn_nor_swa_swe_por_alb_yor_bam_ven_hun_svk_cze_scr_ctl_tsw_mly_rus_ewe_fbf_sun_grk_pol_qcu_dyu_urd_akn_ben_mlt_guj_wly_cic_bos_bat_tur_moo_afr_bem_mcd_dgb_geo_heb_fin_eng_aeg_ger_xho_pan_bsq_fre_bul_ukr_spa_aze_ind_ita_tml_mao_amr_azi_zul_amh_prs_mnd_arw_rom_swt_slo_krd_jav_igb_tag_lit_sod_knd_tha_lat_est_gam_cnt_kor_lda_vie	0.34923745406786	0.794670701196158	0.428828381497311
859	arw_azi_guj_ven_sun_ben_swa_scr_bem_dgb_mly_spa_zul_rom_jpn_mlt_hun_por_lat_ses_slo_tag_bos_prs_ita_vie_tig_chh_fre_hin_heb_pan_mnd_ind_sid_aze_urd_kor_eng_mol_pol_wly_xho_svk_akn_owc_cze_qcu_bsq_ger_nor_tml_grk_tsw_bul_amr_tur_jav_ctl_krd_igb_est_tsn_lda_dut_dyu_swt_moo_aeg_ewe_ukr_rus_hau_alb_geo_cic_fin_bat_afr_bam_sod_knd_mao_gam_lit_yor_cnt_fbf_amh_mcd_uzb_tha_glc_anl_swe	0.156956454808515	0.369735596067976	0.712420111250931
860	swa_slo_sun_rus_sod_jpn_cnt_bsq_mly_mlt_ses_glc_ita_aze_hun_tur_dgb_bul_mol_yor_por_arw_krd_bos_urd_est_azi_dyu_geo_akn_prs_tml_qcu_pan_sid_ger_fin_svk_tha_ukr_pol_lit_igb_wly_fre_ctl_chh_dut_mao_tag_gam_tig_kor_bem_afr_bam_swe_rom_guj_nor_mcd_swt_jav_ewe_hin_cze_anl_alb_tsn_ven_uzb_tsw_hau_amh_ind_lat_heb_mnd_zul_aeg_owc_spa_vie_lda_xho_grk_fbf_cic_knd_scr_ben_amr_moo_bat_eng	-0.129191435219565	-0.327125852859356	0.744307863099591
861	afr_qcu_bam_mlt_mol_tha_knd_igb_ctl_lat_azi_dgb_wly_tur_lit_scr_jpn_svk_mly_pan_slo_ven_mcd_swa_bat_aze_yor_vie_rus_lda_hin_anl_uzb_por_tag_amr_grk_ita_swt_sun_akn_dyu_chh_prs_arw_amh_eng_urd_ewe_hau_sid_krd_dut_swe_guj_fre_zul_heb_gam_cnt_ses_moo_nor_aeg_bsq_est_hun_ben_fbf_tml_geo_ger_alb_kor_cic_pol_glc_rom_bem_cze_tsw_ind_mnd_tig_fin_jav_ukr_sod_tsn_bos_xho_mao_bul_owc_spa	-0.438029610329381	-0.985999994411071	0.326691432477816
862	tur_mly_ewe_afr_geo_guj_knd_slo_jav_grk_glc_swt_bem_mol_sod_mao_cnt_cic_swa_pol_tag_ses_bsq_alb_kor_nor_rus_ben_tha_amr_aeg_hin_tsw_est_ctl_spa_yor_tig_sun_xho_moo_ukr_rom_prs_amh_cze_lda_akn_mcd_owc_bul_arw_jpn_lat_ita_por_aze_azi_chh_fre_bos_qcu_ind_heb_bat_eng_tml_hun_wly_urd_dut_fin_gam_ger_hau_vie_uzb_anl_pan_krd_mlt_sid_fbf_dyu_igb_lit_bam_svk_swe_dgb_tsn_ven_zul_scr_mnd	0.506602260372723	1.38889674600092	0.168181273075712
863	tsn_ven_ger_chh_fre_fbf_cic_bat_azi_zul_ben_cnt_rus_eng_hau_aeg_akn_est_mol_tha_por_uzb_arw_tml_swe_mnd_mcd_mao_wly_ctl_glc_ewe_swt_vie_fin_afr_guj_hin_dyu_jav_grk_bsq_hun_igb_sod_jpn_alb_rom_moo_amh_krd_sid_cze_anl_heb_nor_ind_svk_dgb_knd_owc_urd_mlt_ses_geo_ita_bam_prs_bos_lda_amr_pan_qcu_bem_tag_tig_scr_mly_tur_ukr_pol_yor_lat_gam_swa_kor_spa_aze_dut_slo_tsw_sun_bul_xho_lit	0.0682030636473284	0.17924046148555	0.858138822822737
864	scr_zul_tur_fre_cze_mly_bat_owc_hin_tsw_cnt_aze_lit_bem_xho_ctl_hun_grk_mnd_ita_hau_geo_cic_bsq_aeg_amr_fbf_akn_arw_guj_glc_swt_uzb_mao_bul_lat_prs_pan_est_ukr_svk_yor_rom_qcu_lda_sod_ind_bos_afr_nor_tml_pol_slo_fin_dgb_ger_ven_tsn_tig_eng_dyu_sun_heb_amh_bam_spa_jpn_tha_alb_rus_moo_mlt_wly_jav_ses_swe_por_kor_sid_dut_tag_swa_urd_vie_ewe_ben_gam_krd_azi_knd_chh_anl_igb_mol_mcd	-0.578054503560635	-1.54162244315821	0.126561269257554
865	mcd_tml_mnd_fin_chh_dut_alb_gam_lat_slo_bos_zul_mao_azi_geo_amr_pol_qcu_xho_hin_tsw_swt_bam_tur_ben_arw_anl_svk_sun_pan_rus_akn_ctl_mlt_uzb_hun_lit_swa_moo_owc_eng_tsn_dgb_cic_sod_tig_lda_mly_glc_scr_heb_dyu_mol_cnt_igb_bat_bul_cze_fre_wly_nor_est_ita_hau_prs_ukr_jav_vie_tag_aeg_afr_ewe_bsq_rom_yor_tha_ven_sid_guj_amh_knd_ger_por_fbf_grk_urd_bem_krd_ses_jpn_kor_ind_swe_aze_spa	-0.237418899843366	-0.532448486827275	0.595685277453605
866	amr_eng_tsw_sid_urd_jav_ben_chh_akn_rus_azi_swe_hun_lat_mnd_bos_bem_bul_kor_xho_fbf_fre_pan_bam_bsq_guj_hau_est_ses_cnt_vie_ctl_qcu_tml_ger_mly_owc_heb_svk_krd_hin_mcd_amh_nor_tsn_grk_arw_swa_slo_gam_geo_anl_ven_ind_mlt_jpn_knd_cze_sod_mol_spa_tig_por_cic_bat_tag_afr_dut_mao_tha_dgb_aze_lda_pol_swt_aeg_ita_rom_ukr_moo_glc_alb_zul_prs_scr_ewe_sun_fin_igb_lit_dyu_uzb_wly_tur_yor	-0.0774053926409105	-0.178346120612364	0.858839085050938
867	hau_mcd_nor_por_svk_igb_sod_slo_jpn_lda_ind_uzb_swe_gam_vie_aeg_dgb_ven_kor_amh_dyu_tsn_bsq_sun_lit_ewe_pol_ukr_rom_fbf_hun_bat_bul_owc_bem_mly_swt_alb_glc_lat_fin_tig_swa_yor_guj_cnt_ita_moo_scr_sid_ger_anl_bos_amr_dut_afr_ses_bam_chh_pan_prs_hin_urd_tsw_cic_jav_fre_ben_krd_knd_qcu_tur_tha_arw_mnd_aze_mao_eng_mlt_azi_zul_rus_heb_grk_ctl_xho_wly_geo_tml_spa_cze_tag_est_mol_akn	0.302015127935055	0.788150645560503	0.432612947145327
868	urd_kor_amr_tig_sod_sid_hun_scr_dut_vie_tml_glc_ind_hin_por_ger_amh_aze_geo_rus_pan_hau_heb_qcu_ses_owc_lda_bam_est_fbf_lat_rom_jav_igb_alb_pol_swt_cze_bsq_eng_svk_lit_akn_nor_dgb_azi_cic_grk_cnt_bul_mao_slo_prs_fin_guj_bat_mlt_fre_tsn_tha_spa_xho_mly_tsw_uzb_arw_mcd_ven_ctl_swa_ben_bem_afr_mol_knd_mnd_tag_sun_tur_anl_dyu_aeg_ewe_ita_jpn_chh_ukr_wly_swe_zul_gam_krd_yor_moo_bos	-0.740616926597221	-1.94844447785259	0.0543763229349387
869	ewe_grk_mlt_est_ben_swt_nor_jpn_zul_tsw_tml_rus_bam_pol_fin_afr_amr_knd_yor_mao_ita_hin_swa_jav_ger_bsq_lat_alb_svk_akn_dgb_vie_tig_wly_qcu_lit_glc_uzb_dut_bos_aze_rom_por_hau_scr_bat_cze_spa_sid_ven_krd_arw_cnt_tsn_hun_anl_urd_ctl_igb_xho_bul_ind_sod_owc_dyu_prs_mcd_tur_fbf_heb_ses_guj_pan_moo_amh_chh_eng_slo_aeg_geo_mly_gam_sun_tha_tag_lda_azi_mnd_swe_mol_bem_cic_fre_ukr_kor	0.0516412451611373	0.11980183675045	0.904898552332008
870	rom_ita_arw_xho_svk_ind_swt_zul_bul_gam_akn_yor_chh_tag_dgb_alb_hau_pol_kor_ewe_bos_bem_ukr_geo_por_lit_jpn_mol_sun_aeg_bsq_slo_glc_ses_swa_rus_amr_grk_tsw_prs_fbf_mly_dyu_tml_knd_swe_moo_ven_heb_vie_tig_guj_mcd_aze_dut_krd_cze_hin_ctl_owc_tha_fre_uzb_tsn_eng_bat_wly_ger_hun_amh_cnt_azi_qcu_mlt_jav_ben_bam_lat_pan_mnd_sod_nor_est_mao_afr_fin_spa_tur_urd_lda_anl_igb_scr_cic_sid	0.530429853100337	1.23616470917998	0.219510412633887
871	ben_ind_lat_pol_kor_ses_rom_amr_fre_ewe_est_lit_slo_bos_azi_mlt_zul_glc_grk_heb_bul_arw_hau_mly_fin_prs_amh_bam_ctl_tur_dgb_ukr_ita_xho_mol_spa_ven_guj_dyu_gam_tag_bat_geo_tsn_lda_cic_aze_hun_cnt_cze_owc_jpn_anl_eng_moo_mnd_alb_igb_sun_vie_knd_rus_yor_hin_krd_fbf_sod_chh_jav_svk_tha_akn_por_bsq_uzb_dut_tig_bem_swe_swa_mcd_urd_sid_pan_swt_tml_afr_nor_tsw_mao_qcu_aeg_ger_scr_wly	NA	NA	NA
872	bem_afr_prs_ewe_tha_aze_scr_amr_geo_owc_tsw_ctl_pol_est_mao_urd_sod_aeg_fbf_gam_alb_krd_bul_rus_guj_igb_lda_svk_knd_azi_ven_swa_wly_sun_mol_bsq_pan_anl_kor_xho_slo_cic_ind_spa_dyu_cnt_hun_tig_tur_bos_nor_rom_heb_fin_swt_jpn_akn_por_swe_bam_dgb_tml_moo_ukr_uzb_grk_tsn_eng_mly_ses_zul_jav_ita_hau_ben_hin_amh_sid_lat_ger_lit_yor_mlt_dut_arw_mcd_bat_chh_tag_qcu_cze_vie_mnd_glc_fre	-0.997182120695985	-2.38639328689982	0.0190401222359102
873	glc_tsn_hau_tha_mnd_sod_xho_ita_igb_fbf_afr_tsw_fin_spa_kor_bul_cnt_ind_swt_amh_yor_dgb_hun_bat_eng_ewe_ctl_uzb_chh_prs_aze_rus_qcu_hin_nor_azi_swa_tur_jav_lda_mcd_vie_tig_guj_dut_krd_bsq_bem_svk_ger_bam_mao_ben_lat_mlt_slo_tag_lit_cic_dyu_grk_anl_aeg_akn_sun_cze_ven_mol_rom_urd_gam_wly_jpn_zul_pol_bos_est_swe_owc_por_amr_sid_tml_alb_moo_ses_fre_geo_knd_pan_arw_mly_heb_ukr_scr	0.0504951949593155	0.130452631591211	0.896490091615578
874	swa_igb_zul_tur_qcu_azi_hau_yor_jav_geo_ita_bul_heb_dgb_bsq_tig_arw_rom_ger_cze_amr_lit_mlt_dut_bem_hun_ven_wly_cic_alb_tha_urd_pol_xho_mcd_owc_pan_amh_grk_anl_tsw_sod_por_ind_bam_kor_akn_bos_slo_mao_ben_guj_lda_svk_mol_ukr_aze_tml_rus_tag_sid_uzb_fre_mnd_chh_gam_hin_ses_bat_tsn_mly_fbf_lat_jpn_sun_aeg_swt_cnt_scr_est_nor_spa_glc_ewe_dyu_eng_fin_afr_vie_moo_knd_swe_krd_prs_ctl	0.237288409547192	0.55194199379752	0.582312022664226
875	ewe_swe_knd_ita_tig_bsq_lda_swa_ven_ctl_hin_pan_tha_mcd_bat_moo_alb_kor_mlt_hun_cnt_arw_aeg_ind_slo_amr_owc_ger_xho_tag_bem_ses_hau_heb_yor_tsw_aze_cze_lit_fin_geo_dyu_krd_est_uzb_bul_vie_por_tml_eng_nor_bos_chh_spa_amh_rus_azi_mnd_qcu_swt_scr_igb_fbf_mly_urd_gam_svk_prs_fre_guj_grk_sid_sun_tsn_afr_bam_dgb_mol_jav_cic_sod_ben_wly_rom_tur_akn_pol_dut_anl_glc_zul_mao_ukr_lat_jpn	0.117940171487553	0.280159027023004	0.779977723616195
876	arw_lda_zul_tha_spa_tag_tig_ukr_kor_anl_pol_ind_xho_akn_wly_uzb_knd_cze_mol_slo_fin_bem_sun_prs_por_rus_swt_heb_mly_ctl_ita_amh_dyu_cnt_ven_chh_pan_mao_mlt_vie_bos_sid_dgb_krd_scr_dut_est_bam_tur_bat_igb_alb_swa_azi_guj_hau_afr_mcd_svk_grk_ewe_tml_mnd_yor_jpn_rom_tsw_ses_eng_lat_tsn_gam_qcu_jav_bsq_fre_cic_hin_amr_nor_bul_hun_moo_urd_aze_ben_lit_sod_owc_swe_geo_glc_aeg_fbf_ger	-0.0412927153255961	-0.100556116999108	0.920119296452039
877	tml_uzb_tur_mly_kor_ven_pol_jav_bos_nor_ben_swa_bul_pan_bem_ses_hau_swe_hun_bam_mnd_por_dgb_vie_cic_cnt_lda_rus_moo_aeg_amh_krd_alb_owc_svk_ewe_grk_qcu_afr_hin_heb_chh_sod_akn_sid_fbf_est_ger_lit_dyu_aze_mol_tsn_zul_spa_ita_ind_geo_fin_knd_bat_sun_tsw_jpn_slo_urd_amr_lat_eng_tha_xho_scr_mcd_ukr_rom_ctl_yor_fre_tig_azi_anl_glc_bsq_swt_prs_guj_wly_tag_dut_igb_gam_mlt_cze_mao_arw	-1.07334481088237	-2.69103514206369	0.0084458936388755
878	swa_kor_tsn_hin_sid_bul_knd_swt_gam_mlt_tml_ewe_pan_dgb_bsq_lat_mly_sun_lda_geo_bem_ven_yor_xho_tag_bat_cic_nor_owc_scr_sod_aeg_fre_por_glc_hau_bam_ukr_svk_amh_azi_ind_tsw_prs_mao_eng_dut_tur_tig_arw_rom_vie_ben_igb_lit_amr_ita_zul_afr_alb_uzb_jav_mcd_akn_aze_guj_bos_hun_cze_fbf_tha_cnt_mol_grk_swe_ctl_ses_jpn_wly_moo_fin_heb_ger_anl_krd_pol_qcu_slo_spa_rus_mnd_est_chh_dyu_urd	0.0264471074303215	0.0606272838245871	0.951786141079745
879	lda_ven_amr_sid_dgb_owc_ben_aze_cnt_bos_lat_rus_ses_geo_nor_bsq_pol_azi_swa_jav_mcd_dut_rom_anl_aeg_zul_swt_chh_sod_tha_ewe_ind_hau_svk_bem_akn_lit_jpn_ger_bul_mlt_glc_grk_qcu_tsw_por_igb_spa_kor_tur_moo_yor_dyu_guj_pan_swe_ctl_xho_mol_afr_uzb_sun_tig_hin_tag_mao_bat_cic_ukr_ita_fin_tsn_hun_fbf_wly_arw_fre_amh_est_scr_krd_gam_alb_slo_heb_vie_mly_urd_cze_knd_eng_mnd_bam_prs_tml	0.630377172322141	1.47981002625417	0.142303578842002
880	rom_glc_swe_aeg_akn_bsq_nor_spa_qcu_ita_mcd_mao_tur_pan_eng_ben_fbf_por_kor_jpn_guj_tsn_cic_bos_ukr_bul_alb_lit_sid_anl_gam_ewe_scr_vie_sun_ger_owc_fre_krd_hun_tha_sod_prs_tml_grk_swt_mly_est_knd_lat_chh_pol_ctl_amr_amh_ven_tsw_bam_bem_zul_bat_tag_yor_tig_aze_dgb_afr_fin_azi_dut_xho_lda_heb_hau_mol_mlt_wly_arw_igb_jav_rus_hin_cnt_slo_mnd_uzb_urd_cze_svk_dyu_moo_geo_swa_ses_ind	0.275574071588571	0.67047955770429	0.504213758590206
881	dgb_mao_wly_bam_tml_igb_vie_aeg_spa_tag_dyu_bsq_aze_ita_krd_hau_slo_zul_urd_owc_bem_knd_mlt_gam_eng_ger_hin_arw_ind_cze_anl_yor_qcu_scr_ven_alb_lda_rom_akn_azi_nor_mly_lit_kor_fre_xho_ukr_geo_glc_chh_pan_sod_mcd_jpn_est_prs_tur_sun_cnt_bat_guj_pol_ben_lat_mol_tsw_ses_ctl_tig_swe_rus_jav_amh_moo_afr_bos_ewe_grk_amr_por_uzb_swt_heb_fin_fbf_swa_cic_dut_sid_mnd_tha_tsn_svk_bul_hun	0.178819241797014	0.418088533272491	0.676846195148457
882	tig_mol_bos_lda_arw_zul_amr_dyu_kor_ses_ind_dut_glc_hin_tag_uzb_knd_prs_moo_afr_tur_bem_fbf_tsw_lit_ben_bsq_urd_anl_scr_pol_aeg_est_grk_cnt_akn_rus_gam_vie_ukr_ven_xho_svk_spa_mnd_slo_nor_heb_wly_jpn_swt_mcd_swa_cze_hau_amh_chh_ewe_guj_azi_mao_owc_bul_rom_bam_bat_sod_igb_por_mlt_aze_fre_krd_sun_ger_ita_mly_pan_tsn_jav_fin_yor_cic_hun_lat_tml_sid_tha_qcu_geo_dgb_eng_swe_alb_ctl	0.110100269169249	0.285129558560922	0.776178904403086
883	lat_uzb_qcu_eng_glc_mly_mnd_knd_cic_igb_mlt_krd_mao_fbf_rus_ben_spa_ses_azi_jpn_pol_mol_amh_alb_zul_bsq_lda_geo_ewe_guj_bos_yor_urd_nor_por_dyu_ita_tha_aze_aeg_dgb_ctl_bat_anl_dut_swt_kor_scr_swa_tag_tsw_sid_jav_lit_tsn_vie_fre_ind_owc_fin_chh_prs_tur_slo_grk_moo_tig_swe_tml_wly_est_amr_akn_hau_xho_sun_cnt_arw_cze_hin_bam_ukr_bul_ven_svk_hun_gam_heb_sod_ger_mcd_rom_afr_pan_bem	-0.0326854572569736	-0.0854929788877874	0.932053261351371
884	dgb_aze_tur_prs_rus_grk_ger_lat_moo_gam_mnd_ukr_swt_bam_mlt_mly_swe_lit_sun_tml_tag_fin_tsw_krd_fbf_swa_por_mol_ben_qcu_bat_nor_tha_hau_geo_ind_uzb_cze_eng_scr_afr_igb_amr_cnt_azi_glc_jav_fre_yor_amh_vie_dyu_slo_tsn_bos_wly_ita_kor_xho_akn_arw_aeg_knd_pan_owc_ewe_mcd_bul_hun_svk_lda_guj_spa_bsq_dut_jpn_cic_rom_hin_mao_bem_ctl_sod_sid_tig_est_zul_chh_urd_heb_ven_alb_pol_ses_anl	0.287681363855117	0.871876394503794	0.385521141487378
885	mly_rom_lat_amr_ewe_pol_fre_dut_cze_vie_svk_sid_chh_tsn_igb_ukr_krd_nor_anl_bsq_hin_dyu_wly_yor_swa_gam_hau_est_amh_qcu_mol_xho_rus_tml_por_sod_grk_mnd_ita_ger_dgb_glc_akn_ind_knd_bat_jav_fbf_lit_prs_kor_urd_hun_bam_zul_ben_alb_moo_aze_tsw_sun_uzb_geo_mcd_bul_slo_azi_heb_tag_eng_ctl_bos_fin_tur_jpn_mao_lda_tig_cnt_owc_afr_scr_mlt_aeg_ses_ven_spa_pan_tha_swe_arw_cic_swt_guj_bem	-0.710499186701685	-1.7653932763063	0.0807800017169874
886	yor_chh_heb_por_anl_rom_tml_jav_ctl_tag_pol_scr_grk_akn_ita_amr_ewe_knd_igb_moo_rus_cnt_fre_lit_jpn_amh_wly_mnd_tur_zul_glc_mao_fin_owc_swe_qcu_bem_arw_fbf_hun_alb_bat_sun_est_dgb_dyu_swa_prs_vie_mly_afr_svk_ben_gam_tsw_guj_slo_tig_lat_ven_tsn_uzb_bul_geo_cze_bam_mcd_bsq_sod_mlt_urd_spa_pan_azi_tha_aeg_krd_lda_eng_dut_xho_hau_swt_kor_hin_nor_ukr_aze_ind_bos_mol_sid_ses_ger_cic	0.023741809962222	0.0548301177244556	0.956391424080406
887	amr_bul_dut_alb_mly_hau_aze_chh_dyu_nor_mao_wly_ita_bos_glc_spa_ind_rom_fbf_prs_swe_bsq_heb_tig_slo_bat_moo_bem_tag_arw_sun_svk_mol_anl_fre_est_lda_hun_sid_afr_swt_guj_geo_yor_urd_lit_mnd_uzb_cic_lat_pol_sod_swa_tsw_ukr_dgb_xho_ger_krd_gam_eng_amh_ctl_grk_vie_bam_azi_zul_ben_kor_ven_scr_mlt_tur_ewe_hin_tsn_por_owc_jav_aeg_fin_cnt_cze_mcd_knd_tha_igb_rus_qcu_tml_ses_akn_pan_jpn	0.185390646829151	0.425276297732931	0.671617714526366
888	cnt_wly_ctl_tur_bos_fre_owc_swe_slo_est_knd_xho_mol_ind_por_pol_prs_heb_fin_ukr_mcd_scr_ger_qcu_alb_lit_mly_pan_nor_krd_bem_swa_glc_ven_anl_aeg_afr_hin_sun_mlt_dgb_eng_hau_sod_guj_lat_bul_tha_jpn_bat_mao_igb_azi_ses_akn_amr_dut_kor_lda_cic_amh_hun_ewe_tsn_dyu_vie_zul_tml_grk_rom_bsq_fbf_cze_rus_sid_chh_urd_yor_mnd_ita_aze_swt_gam_svk_tig_arw_uzb_geo_spa_ben_bam_tsw_tag_jav_moo	-0.127338967937587	-0.327882434222504	0.743737567012693
889	sun_akn_bam_kor_ind_dut_tsn_guj_wly_rom_gam_ger_eng_prs_spa_cze_vie_tml_lat_ukr_aze_jav_bsq_bem_pan_lda_igb_cnt_tur_moo_amh_sid_lit_ses_fre_est_jpn_anl_sod_ven_mol_yor_dgb_knd_ben_tsw_aeg_swt_qcu_urd_tig_slo_mcd_nor_hin_krd_scr_afr_tha_amr_dyu_hau_pol_mlt_mao_zul_glc_rus_bul_xho_alb_por_swe_cic_heb_arw_geo_bat_ctl_bos_tag_ita_fin_ewe_mly_svk_mnd_owc_swa_chh_azi_uzb_hun_grk_fbf	-0.223003141686629	-0.57381923273315	0.567475302585284
890	pol_ses_lda_yor_swe_sun_afr_tig_akn_fbf_owc_svk_krd_mcd_prs_gam_rus_kor_arw_hau_knd_ben_tml_qcu_nor_lit_chh_bat_grk_eng_jav_geo_igb_mnd_ven_ewe_mol_spa_wly_ita_aeg_scr_tha_fin_ind_urd_azi_est_hin_xho_lat_anl_por_alb_moo_hun_cic_tsn_aze_fre_bsq_rom_sid_mlt_guj_jpn_amr_zul_cze_mao_tsw_heb_pan_sod_dgb_dyu_tur_mly_glc_tag_bos_swa_bam_slo_bem_amh_dut_uzb_ger_ctl_vie_ukr_swt_bul_cnt	-0.131748750120104	-0.339779385185012	0.73478884771624
891	swe_rom_swt_afr_arw_ger_azi_krd_tha_prs_anl_sod_tml_wly_chh_zul_bos_qcu_mly_ven_mcd_slo_pan_tsw_geo_bat_ind_ewe_bul_sid_xho_dyu_sun_vie_fin_eng_amh_ctl_urd_dut_spa_hun_gam_fre_bam_tig_ses_jpn_mlt_dgb_uzb_glc_cnt_scr_ita_moo_tsn_fbf_amr_jav_cze_cic_lat_mol_guj_svk_aeg_ukr_mnd_por_bem_hin_mao_lit_akn_owc_lda_swa_ben_pol_tag_kor_yor_heb_grk_nor_tur_knd_est_bsq_rus_aze_alb_hau_igb	-0.957420836625127	-2.50485506884391	0.0139905626253988
892	akn_bat_jpn_geo_glc_bos_hin_tur_mol_igb_pan_mao_ses_tsn_tha_alb_ind_lit_zul_ger_krd_sod_ita_cze_ben_mcd_swt_aze_bem_dut_ukr_wly_heb_urd_knd_tag_tml_mnd_eng_fin_hun_est_fre_owc_swe_pol_amh_chh_bam_swa_dgb_ewe_cnt_slo_lda_bul_tig_lat_sid_gam_sun_por_scr_guj_grk_jav_tsw_mlt_ctl_vie_arw_rus_mly_anl_ven_fbf_uzb_afr_xho_prs_yor_dyu_svk_spa_amr_moo_bsq_kor_qcu_cic_nor_aeg_hau_rom_azi	-0.0444258974082918	-0.10661274520092	0.915325848376273
893	mcd_vie_sod_pan_aeg_swt_akn_tha_urd_swe_cze_hau_eng_fbf_azi_lat_mol_cnt_svk_igb_bsq_ind_ven_bam_ger_grk_chh_glc_uzb_ewe_tml_knd_heb_nor_zul_ben_slo_geo_ses_bos_cic_jav_sid_mao_arw_por_hin_mlt_alb_fre_spa_prs_xho_owc_lda_bem_tag_mly_gam_rus_tig_tur_rom_tsw_yor_swa_dut_bul_moo_scr_amr_afr_aze_wly_est_pol_mnd_guj_amh_krd_qcu_anl_jpn_dgb_sun_bat_lit_ita_ukr_dyu_ctl_hun_kor_fin_tsn	-0.424860280384843	-1.00031070631823	0.319755801294416
894	rus_urd_bsq_lda_yor_mcd_hau_anl_vie_slo_amr_aze_ind_grk_cic_lat_gam_sid_dyu_ven_bem_kor_ses_cze_zul_mao_xho_tig_dut_lit_ukr_fre_pol_krd_fbf_glc_bat_cnt_tml_eng_moo_igb_wly_hin_amh_mnd_por_swt_ger_jav_knd_pan_uzb_scr_owc_tha_bul_ben_mlt_tsw_svk_heb_mol_swe_rom_ctl_bam_spa_jpn_swa_fin_qcu_alb_ewe_bos_mly_aeg_nor_akn_geo_tag_est_ita_sod_azi_arw_afr_dgb_sun_tsn_tur_hun_chh_prs_guj	0.483397792305374	1.20867859859829	0.229850509209461
895	afr_cze_hun_ewe_tur_bos_heb_xho_swt_zul_bat_mol_ind_tag_grk_svk_arw_pol_dgb_rus_ben_lda_urd_igb_dut_ger_jav_lit_tha_fbf_mnd_aze_bul_ctl_mlt_hin_owc_fre_mao_prs_lat_yor_glc_rom_qcu_hau_chh_mly_geo_moo_guj_kor_tig_anl_tml_ses_por_tsw_mcd_krd_cnt_amr_wly_sid_slo_amh_sun_cic_ukr_gam_spa_alb_swa_aeg_bsq_nor_tsn_akn_ven_fin_uzb_azi_swe_ita_vie_dyu_bem_scr_knd_pan_sod_bam_est_jpn_eng	-0.206808151317478	-0.509225650537162	0.611800201533891
896	mao_ben_zul_bul_amh_ita_mcd_amr_lda_azi_ewe_est_tag_anl_bam_gam_yor_urd_bem_uzb_pol_ukr_por_sid_hin_chh_xho_cze_jav_mlt_prs_heb_cic_moo_ses_sod_nor_tsn_cnt_tig_hau_wly_spa_dyu_eng_mol_aeg_akn_igb_qcu_swt_dgb_bsq_bat_rom_tsw_ind_glc_slo_hun_owc_fre_tml_afr_sun_guj_grk_alb_lit_fin_mly_arw_tur_scr_vie_kor_swe_aze_knd_mnd_bos_fbf_ctl_lat_jpn_swa_krd_ven_tha_svk_rus_ger_dut_pan_geo	0.0471111983861746	0.113627177377085	0.909778276967121
897	eng_dgb_owc_rus_tha_ewe_mlt_cze_aze_heb_mly_tur_aeg_zul_ben_por_qcu_ger_tig_sun_tml_swe_bul_dyu_jpn_ven_igb_pol_alb_chh_gam_lat_mcd_wly_akn_bsq_hin_prs_bos_bat_krd_cnt_spa_tag_arw_ses_sid_amh_urd_anl_mao_uzb_ukr_tsw_ctl_slo_ita_geo_nor_fbf_glc_est_mol_hau_fin_bam_kor_mnd_bem_grk_pan_sod_fre_tsn_cic_amr_swt_lit_vie_svk_scr_azi_ind_dut_swa_xho_yor_afr_rom_hun_jav_knd_moo_lda_guj	NA	NA	NA
898	anl_ukr_gam_pan_scr_pol_mcd_bsq_hun_ind_fbf_glc_alb_tha_geo_prs_dgb_est_wly_jav_amr_fin_uzb_bul_tur_vie_qcu_dyu_igb_nor_cze_mol_ctl_sod_azi_bos_rus_fre_tsn_heb_kor_ses_xho_ita_knd_eng_grk_mly_lda_mnd_moo_mao_lat_yor_svk_arw_tig_afr_aeg_krd_guj_swe_ger_swt_cic_lit_tml_hin_hau_ewe_tsw_chh_tag_ven_bam_rom_spa_por_cnt_sid_slo_urd_bat_ben_bem_swa_dut_mlt_jpn_zul_aze_owc_akn_amh_sun	0.202944362784506	0.45974441246607	0.646772655171389
899	cnt_aeg_mly_knd_sod_ven_dyu_gam_bem_mcd_slo_glc_cic_swe_jav_azi_tig_jpn_tsw_bsq_ind_hau_ewe_wly_uzb_mnd_bam_ben_grk_guj_hun_est_tml_fbf_spa_bat_kor_akn_lit_tsn_chh_pol_mao_ctl_rom_owc_rus_moo_xho_lat_ses_tha_fin_cze_ita_aze_heb_pan_prs_dgb_mol_geo_alb_tur_eng_bos_yor_urd_amh_anl_sun_tag_mlt_igb_zul_krd_ger_bul_swt_svk_dut_ukr_lda_amr_nor_hin_scr_sid_fre_vie_afr_swa_qcu_por_arw	-0.430737788577453	-1.0743705584613	0.285436240893511
900	sid_mly_lat_ewe_ger_amr_swe_tig_tur_geo_afr_pol_gam_tsw_eng_aeg_kor_owc_ven_zul_azi_tml_rus_heb_scr_por_mol_mao_jav_arw_dgb_bat_fin_tsn_sun_chh_wly_dyu_knd_bam_mlt_moo_fre_glc_qcu_cze_guj_cnt_urd_pan_uzb_dut_anl_bul_swa_krd_hau_aze_ind_hin_ita_sod_ben_grk_ses_mnd_prs_amh_alb_igb_slo_svk_tag_lit_spa_lda_xho_bsq_tha_akn_est_cic_rom_nor_hun_bos_mcd_ctl_fbf_jpn_vie_swt_yor_ukr_bem	0.738390055468812	1.68070914739983	0.0961752968832155
901	zul_hun_lda_pol_fre_yor_cnt_ben_cic_mol_uzb_amr_lat_swt_tag_sod_bat_nor_por_alb_kor_geo_vie_jav_moo_azi_bos_mcd_ctl_ind_grk_cze_tsw_tur_aeg_xho_wly_heb_bsq_tsn_akn_mnd_jpn_chh_afr_tig_knd_ewe_fbf_ger_anl_ven_scr_fin_glc_dut_bam_krd_ita_dgb_swa_gam_qcu_spa_owc_hin_lit_bul_mao_rus_hau_amh_rom_arw_igb_sun_swe_est_eng_dyu_mlt_tha_ses_prs_slo_aze_svk_ukr_sid_guj_urd_bem_mly_tml_pan	-0.379483672491487	-1.00572655835001	0.317156743232336
902	por_sun_jav_bsq_tag_swt_svk_pan_cnt_dgb_bam_yor_xho_heb_wly_geo_fbf_igb_scr_nor_ger_lat_ses_sod_hau_tsn_tig_urd_tml_tsw_eng_krd_fre_chh_azi_mnd_dut_owc_jpn_ctl_bat_zul_rus_ind_ita_bem_hin_aeg_cze_akn_swa_mol_tha_moo_pol_ben_uzb_spa_mly_vie_ukr_mlt_sid_gam_cic_swe_mao_qcu_tur_prs_dyu_hun_knd_mcd_guj_afr_ven_rom_lda_amh_est_lit_ewe_grk_anl_aze_fin_bul_slo_arw_amr_alb_bos_glc_kor	-0.42630849052342	-1.01180476067713	0.314256635957294
903	geo_jpn_prs_moo_knd_mlt_bos_ger_bat_slo_sun_rom_hun_akn_lat_ctl_cnt_tsw_tha_aeg_grk_hin_lit_tag_cze_xho_nor_ita_bul_owc_spa_tml_bsq_qcu_tig_mao_ses_aze_kor_alb_sod_yor_tsn_swe_rus_urd_hau_arw_chh_heb_mol_pan_swa_jav_scr_bem_swt_glc_eng_ukr_bam_dyu_guj_por_pol_azi_vie_mly_anl_dut_lda_dgb_ind_amh_ben_igb_amr_fbf_est_uzb_fin_cic_ewe_krd_ven_fre_tur_mcd_gam_mnd_afr_svk_wly_sid_zul	-0.293362222047047	-0.662494371546716	0.509292944327289
904	hau_rus_swt_tag_lat_qcu_amh_arw_sun_mol_jpn_mao_dyu_ukr_ses_dut_por_wly_prs_nor_ben_ven_hin_tsn_bat_geo_grk_pan_aze_urd_lda_bul_cze_krd_eng_slo_glc_bem_svk_akn_aeg_sid_scr_swa_anl_uzb_cnt_cic_bam_rom_lit_heb_mly_est_gam_fin_tur_dgb_bsq_fbf_bos_pol_amr_moo_tml_afr_hun_mcd_owc_xho_ewe_yor_jav_mnd_azi_knd_ctl_ger_sod_tig_ind_mlt_kor_guj_tsw_zul_ita_chh_alb_swe_spa_fre_tha_vie_igb	0.0762039381116743	0.195821518348505	0.845177100041776
905	tha_sod_tig_mol_ven_arw_moo_qcu_jpn_hau_glc_lit_bem_tml_uzb_amr_cic_prs_grk_nor_ger_aeg_mao_scr_sid_swt_dut_ben_ctl_pan_zul_krd_akn_fin_vie_bat_azi_yor_swa_fbf_dyu_wly_hin_slo_mcd_mnd_tag_pol_lda_tur_heb_rom_rus_amh_ses_mly_hun_geo_bos_kor_spa_tsw_cze_por_est_guj_svk_sun_urd_ukr_ewe_afr_xho_owc_alb_bam_fre_jav_knd_bul_igb_dgb_ita_gam_lat_aze_tsn_swe_eng_anl_ind_cnt_chh_bsq_mlt	0.305667042872464	0.718503874601596	0.474247960723226
[truncated: 95 more rows]
