# Supplementary material for: Future Tense and Economic Decisions: Controlling for Cultural Evolution
Source: PLoS One. 2015 Jul 17;10(7):e0132145. doi: 10.1371/journal.pone.0132145 (PMC4506144; doi:10.1371/journal.pone.0132145)
Supplement: S8 Appendix — See README files within the various sub-folders. (ZIP) [file pone.0132145.s008.zip › S3_Code/Residuals_new/PGLS/PermuteResults/permute_S_45000.csv]

	ftr	r	t	p
1	chh_yor_glc_krd_fbf_bsq_ger_bem_pol_cic_sod_scr_aeg_cnt_bam_ita_dgb_ctl_lit_pan_igb_mnd_tur_nor_uzb_sun_amr_swa_lat_swe_ewe_aze_lda_ben_rom_sid_fin_alb_mlt_zul_urd_azi_ses_cze_bul_arw_slo_hin_hun_tsn_mao_bat_jpn_svk_mcd_tml_amh_akn_knd_mly_guj_dut_rus_tha_hau_qcu_jav_kor_eng_spa_tag_ven_ukr_geo_ind_afr_dyu_fre_owc_grk_gam_por_mol_anl_swt_wly_prs_bos_heb_tsw_moo_tig_est_vie_xho	0.168510695046557	0.42878684529716	0.669069930485157
2	hun_lat_sun_alb_slo_sid_xho_tsw_tha_fre_ukr_rom_mnd_spa_akn_ind_nor_heb_kor_jpn_hau_ita_pan_ses_arw_tml_guj_swa_yor_cic_bos_qcu_igb_eng_ewe_tur_est_tsn_cnt_por_mol_uzb_sod_bsq_krd_bat_lit_knd_tag_rus_tig_hin_glc_amh_afr_dyu_mcd_zul_pol_fin_fbf_geo_wly_bam_dgb_ger_urd_scr_ven_grk_ctl_amr_swt_moo_ben_prs_owc_gam_aeg_anl_bem_cze_aze_lda_svk_bul_azi_vie_mlt_chh_swe_mly_jav_dut_mao	-0.0408215796116758	-0.107125573484589	0.914920117522486
3	lit_tsn_hun_urd_swa_cze_bos_arw_hin_qcu_tig_akn_jpn_zul_glc_dgb_nor_ind_aze_swe_knd_fre_krd_yor_ctl_ewe_mnd_chh_guj_dyu_dut_mcd_rus_mol_sun_por_fin_geo_mao_lda_ven_sod_grk_tml_heb_jav_fbf_sid_mly_lat_kor_tha_scr_pan_ukr_rom_alb_bem_tag_uzb_svk_prs_spa_ben_mlt_anl_est_tsw_amr_hau_afr_wly_ger_slo_swt_cnt_amh_bul_xho_owc_ses_azi_aeg_eng_bat_moo_cic_bam_pol_ita_vie_gam_tur_igb_bsq	-0.0923211241060081	-0.224667943429948	0.822730494482136
4	tag_akn_owc_bul_tsn_tig_swe_por_mol_moo_chh_lat_bam_ben_tur_gam_est_ita_sun_qcu_svk_scr_fre_amr_jav_swa_aeg_wly_ukr_mnd_hin_ven_ewe_cnt_fbf_bem_spa_sod_xho_aze_mly_hau_ctl_mcd_cze_bos_krd_ind_heb_pol_alb_lit_zul_dyu_bat_swt_amh_mao_igb_urd_bsq_glc_guj_cic_fin_knd_ses_yor_lda_nor_tml_slo_tsw_mlt_tha_dgb_kor_prs_azi_uzb_arw_grk_jpn_rus_afr_geo_vie_ger_eng_rom_dut_hun_sid_pan_anl	0.415617807589411	0.989535094368576	0.324968991041321
5	aeg_ger_mol_akn_hun_uzb_pol_mao_pan_urd_lda_guj_por_glc_bul_owc_tig_bem_prs_knd_xho_cnt_dyu_mly_zul_heb_svk_krd_tml_yor_aze_tsw_lit_tha_ita_arw_ses_grk_anl_amr_geo_ukr_swa_igb_chh_cic_dgb_wly_sid_sun_ewe_jav_tsn_ven_ctl_gam_bat_fin_fre_amh_tag_rus_mcd_afr_hin_bsq_moo_jpn_slo_bos_eng_lat_hau_bam_spa_qcu_tur_kor_nor_ind_alb_mlt_swe_mnd_dut_scr_swt_fbf_vie_ben_rom_azi_cze_sod_est	-0.764547933186001	-1.73094016276076	0.0867789208901575
6	uzb_swe_hau_qcu_rom_mlt_ita_jpn_bul_cic_heb_gam_cze_tha_sid_svk_zul_chh_arw_mcd_sun_kor_por_lat_mnd_pan_swa_ses_knd_jav_tur_igb_tml_bos_eng_ven_tig_afr_lda_dut_cnt_mao_slo_yor_ger_nor_ewe_aeg_aze_xho_glc_krd_wly_vie_dyu_sod_fbf_bem_tsn_urd_hun_bat_bam_ukr_grk_alb_mol_bsq_prs_anl_rus_hin_amh_dgb_tsw_est_fin_tag_guj_azi_lit_ben_spa_fre_ctl_scr_amr_owc_pol_swt_ind_mly_geo_akn_moo	-0.56471952363811	-1.31017458638004	0.193363604832643
7	swt_fin_spa_nor_pan_bam_dyu_ger_mlt_mao_akn_tha_cic_hin_wly_mcd_cnt_urd_vie_svk_aze_uzb_chh_guj_rom_amr_jav_moo_tur_mnd_gam_ben_ind_lit_ses_ita_afr_bat_xho_est_mol_qcu_ven_aeg_prs_bos_cze_bem_owc_hau_ewe_dut_sid_scr_jpn_igb_rus_ctl_sun_mly_amh_krd_kor_geo_sod_tag_tsw_anl_fre_heb_tml_por_azi_grk_pol_dgb_lda_yor_zul_ukr_eng_tig_arw_swa_fbf_lat_glc_knd_bul_alb_hun_bsq_slo_swe_tsn	0.397947684218362	0.921215627689601	0.359321424056807
8	mcd_moo_mao_rom_fbf_yor_rus_ger_eng_aeg_ben_cnt_guj_tag_grk_fin_lat_tsn_gam_wly_glc_sid_heb_igb_alb_mol_sod_azi_cic_akn_owc_cze_bam_slo_uzb_ukr_ven_krd_qcu_dut_tur_nor_kor_bem_bul_est_lda_swt_zul_amr_afr_mlt_pol_tig_xho_bsq_hun_geo_sun_por_tsw_svk_pan_ctl_scr_swa_dyu_tha_ita_lit_bos_ses_jav_ind_jpn_prs_arw_dgb_aze_chh_bat_anl_urd_mly_amh_tml_ewe_knd_spa_mnd_hin_hau_swe_vie_fre	-0.300773589880075	-0.804436182092972	0.423196754097301
9	fin_fre_dgb_ctl_pan_yor_rus_glc_prs_bam_mly_ukr_ses_jpn_knd_ben_kor_grk_eng_dut_guj_krd_bsq_sod_cnt_cze_spa_akn_bat_sun_swa_lat_mcd_bul_aeg_ger_wly_pol_afr_svk_amr_mao_ita_ven_mol_jav_hun_tml_por_swt_mnd_hau_zul_azi_geo_lda_tha_swe_ind_tsn_aze_anl_ewe_est_cic_uzb_rom_urd_nor_bos_hin_tur_scr_owc_fbf_moo_chh_xho_tig_slo_gam_amh_vie_igb_tag_qcu_alb_mlt_arw_heb_bem_dyu_lit_sid_tsw	0.221018314213613	0.497105659012167	0.62028772360101
10	pol_cic_fre_est_spa_knd_bat_bul_scr_zul_cnt_jav_sid_mcd_guj_tig_amr_mly_ukr_tsw_sun_swa_ses_prs_igb_krd_yor_uzb_hin_mnd_amh_owc_urd_tag_aeg_mol_tha_hau_moo_fin_ben_mao_fbf_tsn_gam_glc_ven_akn_ewe_rus_xho_vie_heb_bem_cze_geo_dut_wly_dgb_bsq_pan_arw_slo_ctl_bos_lat_ger_ita_qcu_aze_por_rom_svk_hun_anl_lit_jpn_alb_swe_azi_grk_dyu_mlt_kor_sod_nor_tml_lda_ind_tur_bam_afr_swt_chh_eng	-0.189594131159504	-0.491535605303133	0.624205781228652
11	slo_aze_tsw_mly_lit_zul_moo_uzb_azi_tig_scr_urd_dyu_bat_chh_ukr_jpn_hun_qcu_fin_afr_lda_akn_guj_dgb_anl_krd_spa_hin_swa_dut_pan_gam_hau_knd_mcd_grk_ind_yor_kor_owc_eng_sid_pol_fre_tml_prs_alb_nor_swt_wly_jav_ger_arw_fbf_mnd_heb_aeg_ven_geo_rus_cze_cic_vie_bem_sod_bul_ewe_rom_glc_tha_bsq_igb_tsn_cnt_ses_sun_amr_bos_est_amh_lat_svk_xho_mao_swe_ita_mlt_mol_por_tur_ben_ctl_bam_tag	0.600188130357897	1.39073100307908	0.167625845319466
12	hau_pol_pan_zul_aze_bem_geo_ger_knd_amh_tur_cze_nor_tsn_glc_bat_gam_ben_mnd_ewe_igb_prs_azi_rus_tml_akn_jpn_fbf_lda_dut_heb_moo_svk_afr_ven_rom_anl_dyu_wly_bam_sod_spa_chh_tsw_fre_fin_lit_swe_tha_ses_kor_por_aeg_cic_ind_uzb_owc_hun_mao_guj_bul_xho_dgb_grk_swa_hin_mcd_arw_slo_scr_sun_urd_krd_bos_cnt_mlt_amr_vie_sid_alb_yor_ctl_ukr_ita_eng_lat_est_mol_qcu_tag_tig_bsq_jav_mly_swt	0.389165017754525	0.890702503373331	0.37538729565787
13	ses_spa_anl_afr_jpn_kor_moo_pan_hin_est_ven_vie_dut_ctl_prs_fin_sun_igb_tha_aze_rus_ukr_bul_svk_mlt_swa_slo_arw_xho_hau_urd_gam_mao_sod_guj_cic_bat_krd_bam_uzb_ger_lat_swt_mly_bsq_grk_ind_bem_amh_amr_knd_rom_cze_nor_dgb_qcu_tml_yor_sid_azi_wly_mnd_cnt_glc_scr_fre_zul_aeg_dyu_fbf_eng_tsn_jav_mcd_chh_ita_lda_alb_ben_akn_bos_owc_swe_geo_hun_por_tsw_tur_heb_ewe_pol_mol_tig_lit_tag	-0.139244212738981	-0.326007124072264	0.745151399847824
14	guj_cze_hau_heb_yor_ven_bem_uzb_bat_mly_chh_geo_rus_tha_gam_dyu_cnt_svk_nor_rom_aze_wly_fre_prs_lat_amh_sun_sid_ita_fin_tag_fbf_glc_grk_pol_dut_spa_bos_aeg_mcd_mol_eng_owc_lda_tsn_knd_qcu_bam_vie_urd_hin_bsq_afr_hun_slo_krd_ben_bul_est_zul_anl_sod_tur_kor_akn_swe_mnd_tig_ctl_ses_jav_mlt_tsw_arw_tml_igb_jpn_mao_amr_moo_cic_alb_dgb_pan_azi_xho_ger_ukr_scr_lit_por_swa_ewe_swt_ind	0.204278144761088	0.54538474910914	0.586794613871948
15	prs_sid_gam_jav_ses_scr_tml_tsn_ewe_tig_ctl_tag_amh_fbf_cic_eng_cze_lit_lat_mol_swa_svk_slo_grk_jpn_qcu_anl_wly_dgb_nor_chh_xho_por_afr_spa_ita_est_moo_ben_heb_igb_krd_fin_knd_tsw_owc_rom_akn_vie_zul_hin_sod_bem_pol_tha_guj_urd_mly_bos_tur_bsq_geo_mlt_uzb_lda_bat_glc_ger_aze_sun_azi_aeg_dyu_ind_pan_mao_dut_hun_bam_amr_ven_bul_ukr_hau_cnt_kor_fre_alb_swe_mcd_swt_yor_mnd_rus_arw	0.873393546169824	2.28755647460072	0.0244303387117237
16	amr_jpn_mly_qcu_dut_tsw_fre_ewe_cnt_xho_vie_hun_guj_mao_swa_pan_ukr_prs_cze_geo_ses_tsn_est_bos_cic_owc_svk_hau_arw_slo_ven_swt_heb_pol_ind_knd_por_yor_dgb_sun_sid_nor_mol_anl_krd_eng_dyu_swe_ger_akn_lit_spa_jav_ben_scr_alb_bam_bsq_mlt_tha_moo_tag_fbf_sod_mnd_chh_ita_wly_lat_urd_bem_grk_fin_amh_afr_kor_azi_hin_rom_gam_tur_tml_lda_mcd_aeg_glc_igb_ctl_bat_tig_uzb_bul_zul_rus_aze	0.747597421480836	1.67675043993857	0.0969497281201815
17	fbf_alb_knd_fre_anl_sid_owc_tha_grk_swa_scr_swt_jav_mlt_hun_amr_lat_lda_svk_urd_sod_cnt_rus_yor_prs_cze_eng_rom_fin_chh_sun_tig_dgb_mol_dyu_akn_ukr_jpn_mnd_tsn_tag_cic_ses_bem_dut_glc_est_amh_vie_xho_afr_guj_bam_gam_tsw_krd_kor_mao_tur_arw_ven_wly_mcd_bos_bul_spa_nor_por_uzb_ben_aze_hau_ger_ewe_qcu_heb_zul_ita_geo_bat_aeg_swe_igb_bsq_lit_azi_pan_hin_tml_pol_moo_ind_slo_ctl_mly	0.71002524374597	1.62060952626498	0.108487351076605
18	fbf_jav_scr_ewe_sun_ses_lit_bat_mly_hun_qcu_grk_est_urd_pan_azi_cze_hin_bul_swe_rus_bos_kor_rom_jpn_lda_uzb_cic_glc_moo_por_akn_svk_heb_yor_ind_aeg_aze_swt_ven_ben_tur_nor_guj_alb_tig_ger_cnt_arw_zul_mlt_fin_tsn_mnd_bam_dyu_geo_wly_dgb_sid_chh_sod_amr_ctl_afr_hau_gam_eng_ita_tml_vie_xho_tag_pol_dut_amh_igb_mol_tsw_knd_ukr_mao_lat_mcd_slo_spa_bem_swa_tha_bsq_prs_fre_owc_krd_anl	-0.257384977775991	-0.611365482134471	0.542449194238627
19	bsq_fin_dgb_uzb_dyu_guj_anl_sod_swe_ben_cze_prs_zul_ukr_gam_urd_ind_tig_vie_ewe_tur_rus_hau_lat_xho_slo_alb_bam_est_cic_mnd_amr_pan_nor_hin_arw_pol_ita_krd_cnt_eng_jav_hun_ses_svk_tha_mol_qcu_azi_tsn_amh_mao_rom_ven_grk_jpn_bat_knd_mcd_scr_bos_yor_mly_aze_dut_lit_spa_tml_mlt_afr_geo_tsw_akn_chh_igb_sid_swa_owc_fbf_sun_bem_swt_wly_tag_moo_ctl_lda_aeg_ger_glc_por_bul_fre_heb_kor	0.143062783341739	0.368799569782851	0.713115382558931
20	dgb_yor_tur_mol_ukr_swt_cic_urd_bsq_hin_owc_tag_uzb_por_tsw_bat_xho_wly_tsn_swa_lda_grk_est_ben_svk_guj_swe_ind_knd_mao_jpn_heb_afr_lat_bam_arw_akn_cze_geo_ewe_pan_fre_mcd_fbf_sid_ctl_rus_chh_slo_azi_lit_bem_cnt_mly_tig_nor_ven_fin_mlt_jav_eng_dut_sod_ita_hun_ger_rom_zul_krd_kor_sun_bul_scr_anl_aeg_vie_ses_dyu_hau_amr_prs_glc_mnd_pol_igb_qcu_amh_moo_bos_alb_aze_spa_tha_gam_tml	-0.669728151022822	-1.75620365131739	0.0823456188493644
21	vie_dut_prs_yor_cze_svk_tha_tur_ind_igb_ita_sid_hun_tag_mol_mcd_sod_slo_bsq_bul_swe_glc_pan_amh_amr_arw_ses_dyu_chh_est_hin_aeg_scr_dgb_mlt_moo_alb_bos_mnd_knd_ukr_wly_jav_uzb_kor_jpn_krd_mao_pol_eng_tsn_rom_aze_tsw_akn_qcu_ger_tig_nor_fre_grk_ven_cnt_tml_ctl_swt_fin_urd_ewe_rus_ben_azi_swa_spa_anl_cic_lat_zul_bam_owc_geo_mly_lda_por_bat_gam_afr_guj_hau_lit_bem_heb_sun_xho_fbf	0.00567760437757249	0.0129969328336362	0.98965808075912
22	ind_nor_gam_mnd_rus_alb_bul_scr_moo_eng_fbf_xho_jpn_fre_aze_hun_mcd_bam_lat_slo_amh_pol_glc_rom_est_ben_prs_qcu_uzb_owc_tsn_knd_kor_swt_sod_lit_hin_wly_tml_anl_dyu_swe_zul_ukr_tag_tsw_mol_mao_cnt_vie_ita_sid_ewe_pan_por_yor_bem_arw_cze_ses_urd_mly_bsq_geo_ven_tur_grk_dgb_mlt_heb_sun_akn_tha_krd_ctl_tig_svk_jav_ger_chh_bat_amr_azi_dut_hau_afr_aeg_cic_lda_swa_igb_guj_spa_bos_fin	-0.233107246524219	-0.567414408784173	0.571799843048241
23	zul_sod_rom_bam_hau_lda_slo_pan_hin_bat_lit_mly_spa_mol_fbf_grk_prs_bsq_bos_alb_ctl_tag_rus_kor_vie_ukr_geo_qcu_svk_fre_lat_tsn_igb_tig_swt_azi_heb_est_fin_ind_ger_sun_chh_akn_anl_mlt_arw_amh_pol_bul_urd_dgb_por_jpn_aeg_mao_guj_owc_nor_ven_xho_wly_dut_tha_ses_eng_dyu_mcd_aze_amr_swa_uzb_sid_tml_ben_bem_mnd_gam_swe_glc_hun_knd_cic_ita_ewe_scr_cze_afr_krd_moo_jav_cnt_tsw_tur_yor	-0.403542042033512	-1.04672101199836	0.297941116556067
24	dgb_cic_ger_heb_amr_zul_bos_krd_slo_ben_fre_gam_bem_dyu_chh_mlt_vie_ven_xho_cnt_bul_mol_jpn_hun_svk_dut_tag_fin_tsw_geo_akn_mly_afr_por_pol_jav_est_eng_tha_sun_nor_lit_wly_ukr_swt_swa_glc_tur_rus_guj_igb_arw_ewe_prs_mcd_uzb_tig_sod_grk_bam_urd_kor_ind_anl_mnd_ctl_mao_qcu_pan_tml_lat_ita_spa_swe_aeg_aze_hin_owc_yor_cze_lda_amh_tsn_hau_bat_fbf_moo_azi_scr_bsq_alb_knd_sid_rom_ses	-0.272306796960286	-0.704413760721492	0.482935375353473
25	slo_est_tsw_cic_dyu_fre_bem_ben_ctl_jpn_hin_yor_amh_anl_cnt_krd_por_bat_spa_eng_zul_ger_tig_pol_ses_dut_guj_fbf_tag_lat_mcd_tur_knd_dgb_geo_amr_qcu_alb_swe_nor_sod_moo_glc_aeg_xho_mao_azi_grk_ita_urd_swa_owc_bsq_wly_mlt_svk_bos_uzb_rus_lda_hau_bul_ewe_prs_tml_cze_chh_kor_vie_sun_ven_tha_afr_gam_sid_lit_rom_jav_mol_arw_tsn_pan_hun_igb_mnd_akn_ukr_bam_scr_aze_heb_ind_swt_fin_mly	-0.432213748631166	-1.16709521370603	0.246155712485724
26	est_pol_slo_alb_bem_pan_fre_lit_dyu_hun_ewe_gam_hin_akn_swe_swt_knd_por_uzb_ita_urd_anl_tur_kor_nor_qcu_ben_ind_zul_grk_cic_azi_krd_aze_glc_mao_sid_wly_ven_prs_tag_igb_tsw_ger_cze_tml_vie_mnd_xho_spa_cnt_arw_dut_swa_afr_mly_mol_rus_bsq_tsn_dgb_ukr_geo_jav_ctl_bul_bat_owc_rom_ses_mlt_tha_svk_guj_yor_fbf_sun_scr_moo_bos_lda_tig_fin_aeg_amh_hau_heb_jpn_chh_amr_lat_sod_eng_mcd_bam	0.446812703364013	1.05454973124802	0.294363300769888
27	ita_bos_mcd_ewe_ven_cnt_wly_swe_nor_ukr_ses_scr_tur_amh_chh_afr_zul_ind_dyu_urd_dgb_uzb_arw_fbf_prs_igb_grk_fin_tsw_yor_kor_rom_pan_bem_sun_por_moo_geo_ben_hau_fre_tha_ger_anl_vie_hun_xho_ctl_jav_bsq_gam_krd_aeg_bam_mao_bul_tsn_guj_spa_jpn_mol_glc_swa_lda_eng_dut_lit_bat_pol_sid_slo_mnd_alb_azi_knd_tml_est_cic_hin_heb_akn_svk_owc_swt_mly_sod_amr_cze_rus_tig_aze_lat_qcu_mlt_tag	0.322270349896126	0.745531829105399	0.45783043105911
28	aze_fre_tml_scr_dgb_mcd_ita_owc_yor_hau_cic_por_ven_jav_tag_bat_amr_eng_spa_nor_rus_heb_lat_ukr_alb_anl_mly_prs_tsn_sun_swa_chh_fbf_ben_glc_kor_rom_cnt_tha_sid_dut_tsw_lit_moo_akn_igb_slo_krd_svk_hun_ewe_swt_bam_gam_hin_mao_ses_xho_afr_grk_azi_lda_ind_sod_bos_jpn_fin_pan_swe_cze_aeg_tig_est_vie_arw_knd_bul_bem_urd_wly_bsq_tur_zul_uzb_pol_amh_mol_qcu_ger_geo_guj_dyu_ctl_mnd_mlt	0.0227725016250803	0.0539980249439736	0.957052565726241
29	sid_hau_cnt_yor_kor_tsn_ben_mol_pol_eng_bem_tig_pan_tsw_tml_owc_swa_ven_lda_amh_jpn_geo_guj_nor_zul_rus_scr_sod_mcd_bat_urd_mlt_tha_gam_aeg_amr_glc_bos_swe_tur_ewe_fbf_fre_dgb_arw_akn_ger_ukr_moo_uzb_slo_bul_vie_mnd_cze_heb_azi_qcu_lat_hun_grk_krd_hin_mao_cic_fin_spa_afr_alb_tag_por_svk_bam_aze_wly_knd_anl_dut_rom_ita_bsq_xho_swt_dyu_ctl_ses_prs_igb_ind_jav_est_sun_chh_lit_mly	-0.245105747493751	-0.56770668707667	0.571602150334589
30	arw_swa_heb_fre_geo_ewe_wly_cze_hin_swe_knd_mao_sid_dyu_spa_amh_urd_lit_prs_mol_bos_bam_azi_moo_est_lat_mcd_guj_ita_mly_xho_igb_tig_hun_afr_tur_owc_sod_tag_fin_akn_dgb_glc_nor_alb_hau_fbf_bul_por_ukr_pan_aze_ger_sun_qcu_ven_rom_svk_bsq_lda_anl_grk_chh_bem_tha_aeg_jpn_ben_yor_ses_ind_tml_pol_rus_jav_krd_gam_amr_scr_cnt_uzb_vie_bat_kor_tsw_eng_mlt_slo_dut_ctl_zul_mnd_swt_tsn_cic	-0.0302339995065057	-0.0719623284890228	0.942786422679182
31	sod_pol_zul_bul_amr_eng_xho_igb_jav_tig_cic_wly_kor_bem_ewe_uzb_mao_urd_sid_grk_mly_dgb_knd_est_fre_ben_swe_bat_qcu_svk_mol_sun_azi_jpn_swt_scr_owc_hun_ven_guj_arw_prs_fbf_ita_por_aeg_rus_slo_dut_lat_tha_lit_cnt_swa_ses_mlt_ind_aze_spa_geo_hin_tag_gam_pan_heb_yor_akn_cze_lda_vie_alb_mcd_bsq_krd_amh_hau_anl_dyu_moo_mnd_tml_bos_ctl_afr_bam_tur_chh_fin_tsn_nor_glc_ukr_rom_tsw_ger	-0.463744928009531	-1.15923078571268	0.249329891789097
32	qcu_sid_ben_ewe_tha_swt_aeg_cnt_spa_krd_afr_bos_mcd_vie_zul_swe_amh_glc_anl_lda_eng_sun_chh_gam_tsw_azi_scr_fin_owc_ita_bem_jpn_knd_guj_fre_urd_uzb_aze_yor_lit_tsn_por_prs_est_ukr_bat_tur_rus_pol_ses_svk_tig_alb_geo_hun_rom_slo_tml_cze_pan_dgb_ger_akn_mao_tag_hau_dut_mol_wly_swa_hin_lat_cic_mnd_arw_bsq_kor_dyu_ctl_nor_bam_mlt_igb_jav_grk_amr_ven_xho_sod_ind_mly_moo_fbf_bul_heb	0.131486909098454	0.334011890051143	0.739122594988316
33	mol_bsq_amh_lit_wly_mlt_tha_nor_prs_amr_anl_fre_eng_bat_vie_rus_tml_arw_ukr_bos_sod_lat_svk_azi_por_spa_pol_xho_kor_knd_swe_swt_alb_tur_owc_mcd_hun_sid_bul_gam_uzb_tsw_urd_mly_sun_scr_ctl_swa_fbf_dut_rom_akn_yor_afr_moo_dgb_pan_geo_hau_grk_jpn_cnt_hin_aze_qcu_lda_krd_tig_glc_ind_mnd_aeg_zul_mao_fin_heb_cic_tsn_jav_cze_ger_ewe_bam_dyu_chh_igb_ita_ben_guj_ven_slo_tag_est_ses_bem	0.517711661931236	1.31621628964221	0.191336361879645
34	nor_cic_bam_bat_slo_bem_xho_ewe_igb_alb_ger_por_dyu_ctl_fre_ses_chh_dgb_prs_svk_tml_cze_amh_tig_bul_lat_ukr_tha_swt_mao_est_rus_tsw_guj_sun_geo_swa_cnt_gam_knd_lit_anl_heb_jav_tsn_eng_tur_grk_ind_zul_spa_pan_hau_qcu_mlt_akn_owc_glc_yor_moo_wly_bsq_fin_swe_tag_aeg_fbf_mcd_arw_ben_jpn_urd_bos_mly_scr_amr_ven_rom_afr_azi_mol_lda_aze_dut_mnd_hun_krd_hin_ita_pol_kor_vie_sid_uzb_sod	-0.0847019033975105	-0.220443286445294	0.826009147758508
35	zul_igb_vie_dyu_cze_por_dut_bam_amr_sun_spa_ben_bul_tsw_cic_lat_fre_sod_ewe_ind_mcd_glc_uzb_prs_knd_tml_xho_arw_anl_swt_moo_dgb_pol_rus_ctl_tsn_swa_lit_tha_mao_bsq_geo_svk_kor_est_tig_lda_jpn_nor_mly_urd_ses_ven_azi_chh_heb_tag_hun_qcu_aze_swe_mol_gam_krd_slo_bat_scr_ukr_akn_hin_yor_mnd_rom_pan_eng_sid_fbf_tur_cnt_ger_hau_alb_fin_grk_owc_guj_bem_afr_amh_ita_mlt_bos_aeg_wly_jav	0.166487499099539	0.426877663300594	0.670455043707006
36	krd_bos_swt_lda_spa_grk_zul_swa_afr_hun_tha_tml_sod_cnt_akn_nor_azi_qcu_xho_svk_heb_prs_tsw_mlt_sid_moo_geo_rom_wly_cze_lit_slo_yor_uzb_dut_glc_ukr_ctl_ses_dgb_est_tag_ben_pol_guj_aeg_mnd_bsq_ind_chh_mly_scr_bam_knd_aze_rus_ewe_cic_pan_amr_jav_fin_eng_vie_mao_por_ita_amh_mol_owc_kor_tsn_sun_mcd_gam_tig_ger_jpn_bul_dyu_hau_igb_ven_lat_swe_bat_hin_bem_anl_fre_alb_urd_arw_fbf_tur	0.00291820470929944	0.00685839490627875	0.994542526035045
37	dut_swa_mol_slo_sun_dyu_lit_por_scr_aeg_mlt_qcu_hin_sid_ctl_tsw_lda_cic_dgb_bsq_krd_ewe_bat_yor_bam_swe_moo_vie_urd_uzb_tha_jpn_ukr_fbf_akn_kor_cze_anl_fin_tsn_heb_svk_ven_est_zul_ben_amh_rom_amr_azi_bul_hau_grk_hun_geo_tml_guj_jav_gam_mao_owc_nor_lat_wly_prs_sod_afr_pan_swt_rus_chh_aze_arw_eng_ind_cnt_xho_fre_tur_knd_mnd_ses_bem_glc_mly_mcd_ita_tig_igb_spa_tag_bos_pol_ger_alb	-0.646981636091357	-1.52946484909427	0.12954362749105
38	xho_gam_urd_spa_azi_heb_ukr_qcu_bat_glc_chh_yor_amh_wly_swe_lda_jpn_mao_bem_pan_dgb_ita_lat_bam_mlt_zul_aeg_jav_tsw_ben_fin_por_hau_alb_svk_rus_prs_mly_ven_lit_owc_slo_hin_kor_bsq_ctl_eng_bos_knd_igb_krd_moo_tig_cnt_anl_fbf_dut_pol_swa_tur_tsn_akn_dyu_ses_hun_ger_uzb_mol_tml_sid_guj_aze_mcd_cic_ewe_arw_cze_vie_fre_afr_tag_sod_ind_sun_grk_est_bul_rom_swt_tha_amr_geo_mnd_scr_nor	0.0312933211279799	0.0719123090103821	0.942826121353346
39	mao_ita_anl_wly_hin_ben_yor_jav_zul_xho_ger_cze_rus_azi_ctl_bul_fbf_bam_arw_tur_guj_mcd_pol_fre_qcu_ses_amh_cnt_mlt_grk_bat_swt_mnd_mol_tsw_eng_bos_owc_hau_tha_tag_hun_amr_dut_dgb_geo_swe_uzb_lda_chh_tsn_cic_heb_moo_sid_scr_ind_bem_swa_tml_spa_por_aeg_sod_urd_jpn_knd_dyu_krd_lat_ukr_igb_mly_vie_kor_akn_est_fin_gam_bsq_lit_alb_pan_ewe_glc_prs_svk_slo_ven_afr_nor_sun_tig_aze_rom	0.632195156076593	1.55615580560509	0.123067689346562
40	kor_swt_ind_amr_zul_scr_gam_lit_mly_sid_knd_urd_uzb_est_ses_chh_wly_eng_rom_bsq_ewe_hau_bos_owc_guj_por_lda_ger_cnt_ben_nor_bat_tha_tur_svk_moo_afr_mol_geo_xho_tml_alb_swa_sun_aze_qcu_cze_ukr_heb_dyu_azi_slo_pan_anl_lat_fin_hin_tig_fbf_ctl_dgb_ita_vie_mao_swe_cic_bul_aeg_tsw_pol_glc_ven_amh_krd_akn_grk_sod_bam_dut_rus_mcd_yor_arw_tsn_hun_mlt_fre_tag_prs_igb_spa_bem_jpn_mnd_jav	0.0483740159999065	0.123316226191412	0.902122808734979
41	pol_est_tig_eng_fbf_fin_svk_azi_tha_afr_hau_bos_dyu_owc_mnd_ctl_slo_ses_bem_anl_dut_alb_sun_tag_arw_ven_swa_lda_bsq_mol_cic_uzb_aze_lit_krd_dgb_pan_vie_sod_hin_mcd_scr_igb_swe_grk_moo_guj_geo_urd_glc_ukr_swt_nor_heb_tur_hun_cnt_chh_tsw_amr_bul_wly_mlt_lat_prs_bam_jpn_ger_zul_amh_ewe_fre_rus_tsn_akn_kor_rom_ita_cze_yor_mao_ben_bat_knd_spa_qcu_mly_tml_sid_jav_gam_por_aeg_xho_ind	0.127629159194836	0.298289900634177	0.766147338818204
42	fin_swe_chh_ukr_guj_rus_hun_tsn_zul_mcd_heb_eng_lit_vie_ctl_spa_ven_pan_mlt_swt_glc_rom_amh_tsw_ewe_wly_scr_sod_mol_sun_bem_sid_por_afr_mly_uzb_krd_bsq_lat_tur_jpn_ger_tml_pol_est_igb_arw_owc_dut_prs_cze_ben_alb_bat_ses_cnt_bul_svk_fbf_urd_xho_amr_cic_knd_mao_grk_nor_aeg_dgb_azi_akn_aze_hin_anl_bam_lda_qcu_ind_hau_bos_jav_slo_tig_moo_geo_yor_ita_tag_mnd_swa_kor_tha_gam_fre_dyu	0.00752184759313484	0.0174404783529954	0.986122578947886
43	vie_nor_amr_por_spa_ukr_jpn_tml_ger_ewe_tsw_ctl_pan_swa_tsn_ita_hau_hin_swt_fin_knd_gam_anl_yor_igb_bos_azi_arw_bsq_dut_prs_lda_alb_zul_mlt_mao_bat_aze_eng_lat_moo_rus_grk_uzb_owc_afr_sod_chh_cic_jav_ind_bam_tha_est_sid_akn_kor_slo_bem_tur_fbf_sun_svk_bul_tig_hun_qcu_pol_heb_xho_rom_krd_ses_fre_dyu_tag_guj_lit_amh_swe_aeg_cnt_mol_ven_mly_geo_glc_urd_scr_wly_dgb_mcd_cze_ben_mnd	0.32254870068119	0.826672557792245	0.410538628653322
44	guj_glc_geo_cnt_ita_zul_ben_mol_sun_cze_wly_tha_amr_swt_dut_aze_fbf_tur_kor_aeg_swe_pol_ven_spa_grk_krd_jpn_urd_hau_bem_heb_owc_arw_amh_sid_lit_mao_svk_moo_ses_mnd_scr_nor_qcu_ind_chh_slo_lat_sod_lda_knd_alb_afr_tsw_anl_igb_hin_tig_cic_tml_bul_mly_dyu_fin_akn_dgb_tsn_eng_yor_bos_uzb_ger_hun_est_rus_ctl_jav_ukr_fre_ewe_mlt_vie_azi_tag_gam_bat_swa_pan_bsq_xho_mcd_rom_prs_por_bam	0.358715892167171	0.925911236139659	0.356888625244507
45	glc_mnd_tsw_cic_lda_bos_mlt_aze_ger_tsn_wly_geo_sun_gam_ctl_lit_tha_akn_lat_dgb_tig_ven_ben_sod_svk_tur_ewe_arw_mcd_slo_afr_fre_tag_jpn_scr_fin_ses_nor_amh_fbf_eng_mly_moo_bul_ita_tml_xho_pol_sid_dut_urd_hun_bat_pan_cnt_heb_spa_qcu_rom_grk_hin_por_alb_aeg_azi_krd_prs_ukr_mol_rus_uzb_bam_knd_chh_igb_yor_swt_swe_hau_cze_vie_jav_owc_swa_zul_kor_bsq_bem_est_anl_amr_mao_dyu_guj_ind	-0.454032535968727	-1.05227215624096	0.295401147285541
46	dut_fre_lit_eng_pan_nor_tig_ctl_dgb_bsq_heb_vie_tsn_hin_geo_cic_lda_xho_lat_est_sid_sod_afr_qcu_sun_uzb_ukr_mcd_mao_ses_mol_gam_tha_rom_tml_fbf_zul_rus_bat_aze_fin_grk_cnt_spa_swe_urd_owc_wly_cze_prs_yor_tur_knd_ewe_bem_ben_hun_por_swa_mlt_aeg_alb_arw_amr_slo_jpn_ger_glc_ven_amh_kor_bos_mnd_jav_ita_akn_igb_krd_pol_tsw_mly_anl_swt_ind_chh_guj_tag_moo_dyu_bam_svk_azi_hau_bul_scr	0.92433543770505	2.43198325443294	0.016931179262426
47	rus_ben_ita_qcu_spa_grk_rom_bsq_bos_amh_igb_mol_dyu_lit_swa_mao_svk_bem_tha_hin_xho_sod_sun_tsn_aze_urd_cze_hun_azi_krd_akn_wly_tml_alb_anl_cic_nor_tag_ses_afr_fbf_sid_eng_jav_tur_dut_hau_arw_heb_ukr_kor_fre_ven_pol_gam_por_prs_scr_vie_swt_owc_moo_ger_fin_jpn_zul_mly_mcd_bat_cnt_mnd_lat_aeg_knd_amr_mlt_slo_dgb_pan_uzb_ewe_bul_glc_bam_est_chh_guj_ctl_yor_swe_lda_tsw_tig_geo_ind	0.51046276522549	1.25284484082071	0.213403211146391
48	tsn_swe_sid_igb_prs_yor_ukr_vie_kor_mol_aeg_ger_rus_eng_sod_mcd_guj_fbf_dut_bos_fre_swt_ind_lat_est_qcu_por_heb_moo_tml_lda_tig_akn_ben_slo_aze_pan_owc_tag_xho_urd_azi_bul_scr_krd_chh_bam_jpn_tur_arw_wly_dyu_rom_amh_tha_hin_afr_anl_cic_nor_grk_mao_amr_cze_ctl_knd_sun_ven_mnd_glc_bat_geo_hau_zul_bsq_ses_alb_gam_uzb_swa_ita_fin_mlt_jav_mly_lit_cnt_svk_dgb_ewe_pol_bem_tsw_spa_hun	0.189985208299048	0.459225953497938	0.647143507493674
49	slo_anl_qcu_sod_ewe_swe_por_bem_lit_zul_moo_heb_prs_hau_bul_mcd_mly_ses_owc_ctl_xho_tur_rus_cnt_aze_mlt_uzb_lat_igb_lda_urd_est_tha_fin_hin_fbf_bsq_alb_cic_ven_akn_afr_knd_spa_sun_tsn_aeg_eng_jpn_mnd_rom_hun_tag_scr_tig_svk_bat_dut_grk_ukr_glc_yor_vie_tsw_gam_ind_krd_nor_mol_cze_arw_fre_dgb_ben_swa_ita_azi_ger_geo_tml_pol_bam_pan_bos_chh_dyu_amr_sid_amh_swt_jav_kor_guj_mao_wly	-1.03819347923872	-2.71799831284921	0.00783461419628555
50	cze_jpn_bam_lat_anl_scr_ukr_dyu_amh_lda_ita_sun_ewe_cic_wly_pan_mly_krd_akn_kor_swt_gam_tsn_sid_ses_hau_mcd_qcu_fbf_zul_chh_tha_mnd_cnt_ger_mao_fin_bul_eng_grk_alb_azi_dgb_uzb_amr_slo_tsw_guj_mol_spa_geo_arw_swe_bem_knd_pol_urd_hin_ind_bsq_xho_tur_rom_por_yor_swa_ben_tag_fre_lit_mlt_prs_est_igb_afr_nor_jav_vie_glc_dut_hun_tig_heb_bat_ven_bos_rus_moo_svk_aeg_ctl_owc_tml_aze_sod	0.0535697626628586	0.123056649573887	0.902327787015494
51	hau_urd_aeg_pan_mly_tha_ven_grk_heb_fin_yor_ind_prs_dgb_tsw_fbf_qcu_sod_alb_ben_mnd_xho_mol_bat_knd_bam_jpn_lat_rus_owc_eng_fre_amr_hin_swa_mcd_mlt_ctl_por_slo_igb_krd_akn_cze_tag_ewe_bos_tur_rom_geo_amh_gam_sun_sid_guj_bul_anl_swt_tml_est_glc_lda_uzb_cic_wly_moo_jav_svk_scr_aze_ses_dyu_tsn_ger_bsq_azi_spa_ukr_cnt_ita_vie_chh_afr_nor_bem_dut_lit_pol_tig_arw_zul_hun_kor_mao_swe	-0.455018370160144	-1.16649082602788	0.246398624987298
52	nor_wly_spa_pan_bam_cze_ses_owc_tag_geo_bat_afr_jpn_ger_jav_kor_chh_amr_sun_dgb_fre_bul_hau_tha_mly_sod_akn_qcu_arw_tsn_glc_azi_amh_vie_uzb_mlt_grk_alb_yor_aeg_ven_anl_swt_guj_bem_dut_krd_eng_dyu_heb_ctl_hun_ewe_tsw_lda_mcd_igb_gam_fin_est_fbf_ind_urd_rus_bos_sid_lit_mnd_swe_mao_rom_aze_swa_pol_zul_tur_ukr_ben_tml_mol_lat_slo_xho_scr_knd_bsq_tig_moo_cnt_prs_svk_ita_cic_hin_por	-0.167447121088008	-0.42780048482261	0.669785393378404
53	dyu_uzb_scr_spa_sun_ctl_ger_akn_tig_kor_ven_est_yor_swt_ses_svk_tur_dgb_amr_fre_zul_grk_rus_cze_bsq_rom_lit_amh_chh_aze_ukr_nor_aeg_alb_ind_urd_guj_moo_mlt_mcd_fbf_tsn_mly_sod_igb_bat_dut_cic_cnt_geo_owc_hau_pan_jpn_bul_eng_ewe_bam_arw_mol_mao_bem_fin_gam_tml_pol_anl_bos_jav_heb_krd_vie_por_glc_afr_lda_hin_ita_mnd_xho_qcu_swa_tha_lat_azi_hun_knd_slo_tag_prs_sid_swe_wly_ben_tsw	0.0717684316354864	0.182448160192384	0.855628155417243
54	por_uzb_kor_aeg_fbf_ctl_mol_prs_dyu_bam_tha_glc_bem_amr_aze_gam_scr_moo_grk_hin_nor_jav_cze_mcd_xho_bul_owc_ven_yor_anl_tsw_zul_tag_arw_mao_chh_fin_afr_mnd_pol_bat_dgb_ewe_ukr_swa_qcu_rus_fre_eng_ben_sun_urd_sod_mlt_guj_est_ses_wly_azi_spa_mly_ind_bsq_rom_slo_geo_hau_cic_tsn_swe_svk_pan_sid_tur_bos_akn_igb_tml_lat_swt_lda_heb_amh_cnt_knd_vie_lit_krd_jpn_alb_dut_ita_hun_ger_tig	0.289334228740329	0.668971322806347	0.505171026315843
55	mnd_ben_arw_pol_bul_bat_scr_lat_alb_mol_ewe_fbf_eng_tig_knd_tag_est_svk_cze_cnt_cic_dut_anl_mly_ger_fre_dyu_pan_moo_yor_bem_chh_dgb_grk_jav_guj_nor_swa_geo_swt_ctl_akn_bsq_tsw_mcd_fin_bos_uzb_tha_spa_xho_glc_sid_mlt_wly_urd_bam_hin_lda_slo_sod_owc_sun_prs_ind_ses_igb_ven_azi_amh_lit_gam_jpn_hun_mao_swe_amr_rus_zul_vie_hau_heb_ita_aze_krd_aeg_por_tsn_afr_tur_qcu_ukr_tml_rom_kor	-0.304206900028862	-0.726138892360946	0.469577198100517
56	mly_dgb_bos_ses_rom_swa_glc_bam_tha_tsw_mnd_tig_arw_bul_chh_kor_cic_est_nor_fre_hin_grk_lit_igb_dyu_mao_hun_lda_jpn_urd_ind_spa_ctl_ukr_guj_aeg_ven_lat_cze_prs_pol_sod_bat_heb_amr_swt_rus_svk_por_dut_fbf_knd_slo_moo_tml_mol_pan_cnt_afr_scr_bsq_sun_mcd_jav_swe_mlt_owc_bem_tsn_ewe_tur_sid_ita_zul_yor_hau_akn_tag_gam_fin_eng_azi_ger_geo_ben_vie_anl_wly_aze_qcu_xho_krd_uzb_amh_alb	0.10179953687529	0.230299233620921	0.818365082771385
57	moo_jav_qcu_tig_gam_anl_svk_amh_sod_tsw_est_dut_sun_por_knd_grk_tml_ita_akn_geo_hin_spa_swe_ctl_swa_mly_tur_scr_mnd_chh_mao_hun_uzb_lit_zul_rus_mol_dyu_slo_prs_arw_cze_ind_cnt_xho_alb_fbf_pol_ger_bos_ewe_aze_ben_pan_afr_mcd_kor_fre_lat_dgb_ukr_bem_nor_urd_fin_lda_vie_hau_guj_wly_bam_tag_glc_rom_sid_heb_mlt_cic_tsn_krd_bat_bul_swt_amr_jpn_aeg_yor_azi_bsq_ses_tha_igb_eng_ven_owc	-0.127360077207652	-0.326986880678124	0.744412633086854
58	cic_spa_ita_ukr_fre_mol_jpn_cze_bam_fin_bsq_grk_ses_mnd_svk_glc_gam_mcd_kor_tur_sun_uzb_bos_tml_hau_rom_jav_afr_dut_hin_urd_xho_sod_bat_swa_aeg_hun_ewe_amh_tsw_cnt_est_owc_amr_aze_ind_yor_swt_moo_arw_mao_chh_akn_bul_pan_nor_krd_zul_fbf_sid_bem_wly_lda_lat_geo_azi_anl_swe_tha_vie_dgb_ven_tsn_lit_scr_knd_ger_alb_igb_rus_ben_tag_heb_qcu_por_dyu_slo_guj_mlt_eng_prs_pol_tig_mly_ctl	-0.551080253527249	-1.54652872486967	0.12537321005613
59	ita_ctl_geo_tur_vie_grk_ukr_por_guj_anl_lat_afr_rus_akn_mlt_bos_ewe_ger_urd_sid_jav_tml_eng_tsw_cze_slo_pol_amr_jpn_swa_cic_spa_aze_sun_est_qcu_swt_heb_hin_wly_igb_dgb_zul_moo_tag_ind_mao_bam_lda_swe_krd_ben_mnd_mol_svk_bsq_alb_lit_amh_ses_dyu_yor_mly_fin_kor_bul_ven_aeg_scr_bat_gam_glc_tsn_cnt_fbf_hun_bem_knd_uzb_tig_pan_sod_xho_arw_nor_azi_mcd_hau_tha_chh_owc_fre_rom_dut_prs	-0.496601281687212	-1.17579502821585	0.242678014122468
60	fbf_bos_swe_svk_zul_prs_pol_lda_ctl_yor_bem_akn_anl_eng_ind_sid_ukr_aze_mnd_tag_gam_aeg_hin_lit_kor_amh_grk_mlt_afr_tml_rom_ven_heb_qcu_bam_dyu_uzb_scr_spa_slo_owc_bsq_ita_pan_mcd_lat_tsn_fre_vie_fin_cic_geo_alb_hau_ben_sod_azi_krd_chh_igb_jav_tig_swa_knd_xho_tur_guj_wly_moo_tha_amr_sun_mol_urd_est_ger_dut_bul_dgb_ewe_glc_swt_ses_cze_bat_mao_jpn_cnt_hun_por_tsw_rus_mly_nor_arw	NA	NA	NA
61	lat_mly_sun_igb_ben_fbf_chh_hin_heb_jav_geo_mcd_ita_cze_bam_arw_dgb_guj_owc_tsw_anl_kor_ven_swe_ind_mnd_akn_lit_por_xho_lda_krd_sod_gam_dut_knd_jpn_ger_hau_dyu_fin_ukr_yor_tsn_mol_tag_scr_prs_tur_ewe_wly_bat_afr_svk_aeg_glc_rus_spa_moo_swt_ses_swa_est_amr_zul_hun_cic_sid_tha_amh_bsq_pan_alb_tml_uzb_aze_cnt_eng_bem_azi_mao_nor_rom_slo_bos_mlt_urd_grk_tig_bul_ctl_vie_pol_qcu_fre	0.0105865833311329	0.025044536969509	0.980073099789623
62	lit_amh_geo_pan_swa_scr_swt_glc_ctl_mol_bem_nor_sod_dyu_knd_dut_amr_bam_bul_heb_hau_ben_tag_azi_tml_hun_akn_fin_ind_chh_rom_ukr_anl_cze_afr_gam_aeg_uzb_jpn_ger_grk_tur_vie_tha_cnt_dgb_rus_qcu_cic_mnd_yor_fbf_tig_urd_guj_swe_pol_lat_ven_spa_svk_moo_aze_xho_ses_mlt_jav_krd_fre_mao_zul_alb_wly_bos_est_mcd_igb_tsn_slo_sid_bat_sun_ewe_lda_eng_mly_bsq_hin_prs_por_kor_owc_arw_tsw_ita	NA	NA	NA
63	aze_swt_rom_por_spa_vie_jav_sod_tml_lit_aeg_tsw_mol_qcu_ctl_moo_ven_grk_amr_tsn_amh_yor_ita_dgb_kor_cic_heb_chh_hau_bem_azi_bat_swa_prs_knd_rus_tag_tur_bsq_est_fbf_dyu_tig_slo_ukr_glc_hun_anl_bul_alb_tha_bam_svk_eng_geo_ewe_fin_scr_ind_ben_cze_owc_arw_akn_lat_sun_guj_ger_zul_xho_wly_mcd_jpn_mlt_krd_sid_cnt_pan_pol_mnd_igb_swe_hin_gam_afr_nor_uzb_lda_mao_dut_fre_ses_urd_mly_bos	0.764696915175592	2.06333410326352	0.0418678065052818
64	ind_amr_swa_arw_bos_knd_fre_ben_anl_por_geo_mcd_hin_gam_lit_mly_bsq_qcu_tag_krd_swt_fbf_cze_alb_amh_sid_dgb_heb_sod_tur_est_jav_ukr_chh_ses_aze_dyu_tsw_bam_lat_tml_pol_hun_prs_bul_jpn_vie_swe_azi_yor_hau_spa_glc_mao_afr_grk_kor_tha_slo_ewe_bat_aeg_akn_ctl_cic_guj_wly_tig_ven_eng_urd_moo_mlt_mol_pan_nor_bem_rus_fin_rom_scr_ger_svk_xho_cnt_ita_mnd_dut_owc_uzb_lda_igb_zul_sun_tsn	0.400184948433094	1.03907647339786	0.301463138392773
65	bsq_anl_aze_lit_owc_ctl_yor_hin_slo_mly_nor_tml_vie_spa_eng_hau_jpn_aeg_akn_mao_fbf_kor_swt_ger_dgb_bos_ita_tur_amh_mnd_jav_grk_gam_tig_wly_cze_knd_tsn_krd_sun_fin_prs_guj_ewe_est_pol_svk_ses_xho_por_tsw_lda_heb_cnt_uzb_alb_zul_bul_cic_mol_swe_fre_rom_pan_afr_bem_qcu_azi_mlt_ven_dut_tag_geo_glc_swa_ukr_chh_amr_bam_arw_dyu_igb_lat_scr_sid_sod_urd_moo_rus_bat_hun_tha_mcd_ben_ind	0.0601258274963268	0.138054615570802	0.89049572959858
66	bos_qcu_mlt_kor_amr_xho_anl_ben_lda_heb_bam_hau_swe_hun_tsw_ukr_mao_svk_dut_uzb_chh_tsn_moo_vie_tha_aze_est_cnt_mly_yor_sun_mcd_grk_azi_spa_ind_geo_swt_ctl_swa_dgb_sid_knd_lit_wly_urd_glc_slo_igb_fre_cze_lat_mol_sod_guj_mnd_hin_ven_gam_jpn_fbf_krd_rom_nor_tur_bat_amh_jav_ses_tig_aeg_tag_ita_ger_bul_dyu_pan_rus_afr_pol_zul_alb_bsq_akn_fin_prs_tml_scr_owc_arw_cic_ewe_eng_por_bem	0.380534702591462	0.950430416219163	0.344357055014849
67	bat_jpn_rom_glc_mol_bos_tsw_tml_geo_grk_ger_tsn_mly_gam_ben_eng_arw_ses_urd_akn_aeg_fre_bam_pan_hin_swa_fin_por_lit_bul_amh_knd_dut_swt_azi_rus_amr_swe_mnd_slo_cic_ctl_qcu_xho_wly_jav_est_anl_prs_pol_spa_krd_yor_vie_cze_sun_nor_afr_tha_ukr_mao_sod_guj_ind_owc_tag_heb_dyu_zul_lat_lda_ewe_mlt_tur_uzb_hau_ita_moo_igb_svk_bem_hun_mcd_kor_scr_sid_ven_fbf_dgb_chh_bsq_tig_aze_cnt_alb	-0.525994139490713	-1.3597548476282	0.177195037609154
68	bsq_pan_ukr_cnt_jav_aeg_amh_geo_chh_kor_igb_lat_heb_zul_hau_tml_urd_xho_ses_tsn_hun_arw_swe_pol_alb_mnd_spa_jpn_amr_tsw_bos_cic_ita_eng_mol_lit_bem_rom_tag_sid_owc_krd_dgb_qcu_yor_dyu_ger_dut_moo_fbf_fin_lda_bam_scr_rus_por_ven_slo_ctl_vie_cze_uzb_mao_tig_knd_bul_gam_anl_ben_fre_grk_wly_tha_mlt_sun_sod_swt_mly_bat_azi_est_prs_guj_mcd_swa_afr_tur_ind_akn_nor_glc_aze_ewe_hin_svk	0.0171632187449684	0.0430094717913516	0.965786191635324
69	tsw_owc_bul_afr_aeg_pol_bat_ven_mlt_alb_arw_mnd_swa_pan_geo_dyu_hun_vie_heb_mcd_tsn_rus_anl_amr_bam_igb_bos_mly_hau_wly_guj_uzb_grk_fre_akn_ita_bem_dgb_sid_krd_lit_ses_kor_ben_nor_cze_glc_est_bsq_sod_aze_tur_knd_tha_prs_rom_tml_fin_gam_amh_lda_ewe_tig_xho_lat_urd_ind_tag_ukr_yor_spa_azi_zul_svk_cic_scr_mol_eng_swt_moo_mao_jav_ctl_slo_fbf_sun_hin_ger_cnt_por_chh_swe_jpn_qcu_dut	-0.0467673086087494	-0.109367328395817	0.913146789447533
70	guj_hun_tml_bam_jav_yor_bem_ind_hin_uzb_amr_igb_xho_swe_fin_dut_bos_pan_moo_ven_heb_vie_sun_gam_eng_sid_kor_lda_zul_jpn_bsq_mnd_anl_knd_afr_qcu_tur_spa_por_cic_tig_azi_mcd_ben_ewe_lat_alb_rom_ses_prs_aze_cze_ger_geo_sod_dyu_ukr_pol_amh_owc_cnt_slo_glc_urd_akn_mlt_dgb_nor_scr_swa_ctl_ita_swt_mol_aeg_chh_tsw_tag_lit_mly_wly_est_grk_bul_fre_bat_fbf_tha_tsn_arw_mao_krd_hau_rus_svk	-0.17554340797309	-0.425086937358947	0.671755252425919
71	aeg_rom_ses_lit_igb_sod_scr_pan_knd_hin_jpn_qcu_alb_akn_nor_mlt_grk_ewe_fre_ger_bul_guj_urd_arw_lat_ben_tha_spa_ukr_zul_mly_mao_tur_ven_bos_cnt_amr_sid_mol_swe_tsw_ita_cze_krd_bsq_slo_est_dut_xho_bat_heb_por_chh_tml_moo_wly_bam_yor_ind_afr_lda_amh_prs_ctl_aze_geo_sun_svk_anl_bem_azi_dyu_mcd_swt_fbf_uzb_tag_glc_owc_hun_tsn_swa_cic_eng_vie_hau_fin_gam_jav_pol_tig_mnd_rus_kor_dgb	-0.583448177601268	-1.53290123069862	0.128695086290686
72	owc_nor_rom_swa_lat_scr_lit_bsq_spa_hun_xho_rus_mlt_sid_cic_afr_grk_fbf_heb_vie_por_akn_wly_sod_ukr_ind_ewe_mly_eng_tha_mnd_tig_bos_pan_arw_swt_igb_hau_yor_ses_amh_aze_aeg_bat_tur_svk_bul_kor_sun_krd_uzb_anl_amr_jav_cze_ven_moo_dut_prs_mao_est_pol_dgb_zul_tml_fre_ita_guj_mol_cnt_bem_glc_tag_azi_knd_bam_qcu_hin_lda_dyu_geo_ctl_urd_fin_alb_ben_mcd_ger_tsn_slo_gam_jpn_chh_swe_tsw	NA	NA	NA
73	tsw_ben_bem_ind_akn_lit_tha_sid_cic_fre_mly_swt_cze_nor_alb_arw_mol_azi_owc_urd_sun_tml_dgb_swa_svk_bsq_tag_pan_rus_fin_aeg_dyu_jpn_dut_sod_bam_gam_chh_rom_mlt_fbf_ger_por_bul_jav_ita_mnd_swe_est_grk_vie_guj_mao_xho_anl_hun_slo_ctl_mcd_ses_glc_yor_cnt_prs_knd_tsn_wly_eng_bos_pol_lat_uzb_scr_krd_hin_moo_afr_amh_heb_zul_ven_hau_aze_kor_tig_ewe_spa_ukr_amr_tur_geo_lda_bat_igb_qcu	0.532811219967203	1.29085114911604	0.199955031185489
74	pan_est_urd_bsq_jpn_cze_rus_tsw_vie_rom_lda_hin_ses_anl_bam_scr_swe_krd_cic_arw_mcd_akn_tsn_sun_fre_pol_grk_sid_xho_gam_owc_hun_mnd_amh_ewe_mlt_prs_dgb_cnt_qcu_igb_zul_slo_glc_mao_mol_dyu_ita_fbf_amr_afr_moo_ctl_ukr_aeg_tur_alb_spa_lat_hau_sod_lit_ger_aze_tha_fin_chh_azi_ven_knd_guj_swa_por_eng_wly_heb_kor_tml_bos_tig_ben_bul_mly_bat_dut_uzb_svk_tag_geo_ind_swt_bem_nor_yor_jav	-0.640655194960444	-1.52107224202643	0.131634561379902
75	sid_bos_tsn_chh_knd_qcu_scr_mly_wly_gam_slo_moo_alb_mao_nor_yor_rom_mlt_fbf_owc_hin_cic_tsw_kor_tur_ger_anl_por_vie_krd_sod_hun_prs_tml_bem_amr_akn_cnt_jpn_lda_ita_mnd_ewe_dgb_igb_urd_aeg_hau_tag_swa_guj_heb_fre_cze_ukr_afr_ind_zul_aze_mcd_bam_amh_dyu_lat_tig_tha_ctl_grk_mol_xho_bat_azi_ben_ven_swt_dut_pol_bsq_sun_swe_svk_jav_geo_fin_est_pan_ses_bul_uzb_glc_rus_eng_lit_arw_spa	0.513755748193792	1.10790018566935	0.270762058926633
76	slo_swt_krd_eng_lit_lat_pol_prs_mly_dut_mcd_mnd_bul_tsw_amh_ven_wly_bam_moo_sid_yor_hau_urd_ctl_afr_mao_akn_zul_owc_ewe_mol_vie_rus_bem_cnt_est_glc_ses_uzb_tml_scr_swa_rom_dgb_xho_jpn_tur_tig_fin_dyu_nor_swe_aze_ger_por_svk_azi_geo_bsq_alb_sod_fre_ind_igb_ben_ita_gam_spa_ukr_kor_arw_hun_tsn_knd_guj_jav_tha_aeg_fbf_cze_qcu_pan_lda_cic_mlt_heb_bat_anl_sun_amr_bos_hin_grk_tag_chh	0.0803404519547447	0.185653331486815	0.853120948626013
77	qcu_ewe_mcd_heb_owc_bam_svk_cnt_prs_alb_urd_bem_xho_tag_fbf_mlt_por_bat_rus_zul_tur_lat_afr_arw_ger_hau_swa_ukr_tsw_pan_ven_tml_igb_krd_aze_bos_scr_fin_hun_rom_akn_chh_grk_bul_swt_est_uzb_bsq_vie_tha_gam_sid_ind_hin_tsn_azi_yor_aeg_kor_mnd_nor_dgb_mly_wly_moo_amh_glc_dut_ctl_cze_jav_cic_slo_swe_eng_mol_pol_ita_sod_sun_dyu_lda_ben_tig_knd_jpn_mao_guj_anl_geo_ses_lit_spa_amr_fre	0.148266058192964	0.35003991568686	0.727100247901438
78	jpn_owc_ind_ses_wly_hau_gam_amh_bsq_spa_guj_mnd_sod_qcu_urd_aze_zul_lit_mao_afr_pol_glc_vie_tsw_fre_ben_dut_hin_jav_mol_tig_dyu_por_ita_nor_tha_hun_bam_ukr_arw_tur_sun_slo_ctl_prs_swe_swt_bos_fbf_alb_bul_xho_rom_amr_mly_moo_cic_ger_pan_ewe_azi_eng_igb_anl_krd_geo_bem_tag_tml_lda_heb_sid_akn_yor_mlt_mcd_knd_dgb_chh_tsn_grk_cze_swa_rus_cnt_kor_bat_fin_lat_svk_est_aeg_ven_uzb_scr	NA	NA	NA
79	yor_wly_bul_xho_ben_guj_uzb_lit_pol_mao_swa_tig_pan_tsn_fbf_bem_ctl_hun_owc_spa_jav_geo_ukr_por_heb_afr_tsw_qcu_mcd_sun_dyu_ind_tha_azi_lda_aze_anl_jpn_swt_scr_mnd_swe_eng_gam_bat_est_amr_moo_glc_dgb_mlt_hau_krd_zul_hin_prs_fin_alb_ita_arw_fre_mol_cze_tag_igb_bos_bsq_tml_dut_rus_urd_cnt_kor_knd_ses_cic_vie_tur_rom_sod_grk_ger_ven_ewe_nor_mly_lat_aeg_chh_amh_bam_svk_slo_akn_sid	0.396605264998658	1.03035975838333	0.305513382511591
80	grk_ven_bul_rom_uzb_knd_hin_heb_tur_cnt_yor_cze_scr_akn_prs_mcd_tsw_bos_bsq_ind_dgb_zul_guj_fbf_ger_ita_urd_rus_alb_igb_pol_tsn_tml_tag_ben_sid_lit_owc_ctl_ses_swe_lda_ewe_dyu_fin_bam_aeg_qcu_est_fre_swt_slo_krd_glc_gam_dut_chh_mly_lat_bem_hun_tig_afr_hau_vie_amr_geo_sod_mao_cic_sun_kor_mnd_xho_mol_bat_jav_swa_nor_amh_jpn_aze_pan_por_azi_anl_svk_moo_ukr_wly_mlt_arw_tha_eng_spa	-0.597036583822658	-1.34096864635899	0.183196670042387
81	hau_aze_ukr_hun_dyu_uzb_mnd_gam_mol_scr_geo_yor_bem_jav_grk_ses_slo_ita_ind_amr_heb_amh_vie_cic_wly_owc_afr_azi_nor_krd_dut_jpn_fre_igb_ger_cze_mly_tsn_swt_fbf_pol_ben_akn_guj_swe_arw_por_sod_eng_aeg_zul_sun_bos_pan_ewe_tml_bsq_dgb_ctl_anl_tur_lit_glc_rus_urd_lda_moo_bul_mlt_xho_rom_bam_ven_prs_bat_svk_tha_sid_tsw_spa_fin_kor_cnt_mao_qcu_hin_knd_swa_tig_tag_mcd_lat_chh_alb_est	-0.173210514841544	-0.444203599602919	0.65792730962722
82	qcu_mol_lat_vie_anl_ses_lit_guj_mao_fre_jav_tsn_azi_arw_dgb_sod_mnd_svk_ind_prs_heb_ben_fbf_moo_hau_bat_dut_alb_hin_ita_urd_sun_cze_glc_pol_bam_pan_mly_scr_afr_bsq_dyu_grk_aeg_nor_amh_por_gam_bos_wly_swe_krd_tig_mcd_uzb_ukr_rom_spa_geo_sid_tag_aze_knd_ven_owc_swa_swt_jpn_tml_chh_rus_kor_ewe_cnt_fin_xho_slo_cic_mlt_yor_est_zul_akn_amr_tur_ctl_lda_bul_bem_tha_ger_tsw_igb_hun_eng	-0.322303517038648	-0.812450291625515	0.418608156464293
83	prs_nor_kor_lat_vie_tur_lit_hin_bul_tsw_tha_zul_bos_hau_anl_ses_mnd_slo_bem_amr_fin_mao_aze_amh_tml_scr_spa_yor_xho_dyu_por_tig_rus_swt_bam_owc_eng_ind_krd_igb_aeg_uzb_swe_ita_swa_grk_fre_moo_bsq_lda_akn_urd_afr_guj_glc_fbf_dut_rom_sid_gam_tag_dgb_arw_cic_ben_azi_tsn_knd_cze_ewe_pol_est_mcd_mly_svk_ger_bat_wly_ctl_cnt_ven_jpn_sod_mol_alb_jav_qcu_sun_mlt_pan_ukr_geo_heb_chh_hun	-0.150204015020682	-0.352976528559964	0.724904823928109
84	hin_cnt_dgb_arw_tur_jav_mao_lda_swt_akn_ind_slo_lit_alb_yor_gam_dyu_owc_bat_uzb_azi_moo_afr_ben_chh_aeg_est_sun_bsq_xho_amh_dut_hun_tsw_mnd_fin_guj_urd_grk_qcu_sod_svk_tsn_prs_glc_fre_bos_eng_tha_kor_fbf_geo_ses_krd_cze_ven_bul_mly_tig_pan_mcd_spa_jpn_lat_anl_wly_aze_ewe_heb_bam_pol_rus_tag_nor_por_bem_vie_cic_hau_tml_mol_sid_mlt_swe_ukr_ita_rom_ger_ctl_igb_swa_knd_scr_amr_zul	0.356203587946854	0.817496268108978	0.415734334863007
85	grk_bam_ewe_arw_mlt_alb_glc_knd_dut_pol_amr_moo_urd_xho_cze_jpn_aeg_jav_anl_tag_vie_krd_ita_yor_dgb_bsq_mao_chh_spa_bos_prs_ukr_fin_ger_mcd_cic_svk_mly_swe_mol_ses_gam_pan_ven_guj_ind_aze_sid_swa_owc_tur_lat_qcu_swt_afr_lit_uzb_zul_fbf_amh_kor_tml_est_hun_sod_sun_geo_bem_tha_bul_eng_cnt_dyu_hau_tig_igb_ben_wly_ctl_hin_tsw_rom_rus_mnd_azi_slo_tsn_bat_scr_fre_akn_nor_heb_lda_por	-0.827546334016677	-2.17795975866221	0.0319384949918394
86	cic_geo_anl_gam_tsn_urd_sun_ita_jav_jpn_aeg_pan_dut_afr_lda_lit_dyu_guj_svk_mlt_swt_cze_mcd_eng_bsq_dgb_ven_pol_scr_tsw_nor_por_amr_bos_mnd_fbf_cnt_knd_ewe_rus_ses_fin_kor_ben_swa_spa_bat_yor_xho_tig_tur_sod_amh_ctl_hin_bam_igb_moo_tml_ind_uzb_arw_aze_sid_hun_lat_bul_ger_azi_hau_grk_est_vie_ukr_wly_owc_rom_mly_akn_mol_swe_tag_mao_chh_slo_alb_bem_qcu_heb_fre_krd_tha_glc_zul_prs	0.119297578412302	0.276724322275406	0.78260588800468
87	bul_mol_mnd_pol_slo_lda_eng_gam_urd_bem_alb_xho_por_hun_grk_ses_yor_kor_guj_moo_akn_lit_rom_uzb_prs_lat_spa_fre_bos_wly_cic_rus_knd_arw_afr_dut_ven_nor_ger_bam_amr_igb_mcd_est_ben_swe_jav_sun_owc_jpn_tig_tsn_fbf_svk_aeg_bat_aze_azi_chh_krd_qcu_ind_cnt_anl_dyu_pan_ctl_fin_ewe_vie_scr_mly_tur_amh_ukr_swa_tsw_tha_sid_geo_ita_glc_dgb_mao_tml_mlt_cze_sod_tag_zul_hau_heb_hin_swt_bsq	0.541096288718806	1.31312656928071	0.192371097571788
88	vie_eng_sun_akn_est_mcd_ses_hau_azi_krd_kor_pol_urd_ven_afr_arw_gam_rom_swt_jpn_tha_swe_ind_yor_moo_dgb_lit_zul_amr_tag_bos_bam_mao_hun_cnt_amh_ewe_cic_sod_anl_mly_guj_knd_dut_mlt_ben_igb_hin_ukr_tsn_ger_cze_xho_uzb_bem_bsq_bat_heb_mol_wly_geo_aeg_jav_sid_glc_aze_chh_tig_fin_ita_pan_slo_rus_dyu_nor_tur_spa_por_scr_ctl_grk_qcu_alb_tml_bul_lat_lda_swa_owc_mnd_fbf_fre_svk_prs_tsw	0.18092551261309	0.417572968576382	0.677221836990498
89	ben_xho_tml_hin_lda_vie_mnd_spa_tur_tsw_ger_swa_igb_jav_slo_chh_aeg_geo_ewe_grk_nor_bam_ctl_tig_est_urd_fin_sun_swt_owc_cic_svk_azi_zul_bos_amr_uzb_kor_amh_scr_afr_bem_bsq_fbf_lat_krd_gam_rom_aze_fre_qcu_mao_swe_mol_pan_anl_guj_glc_knd_hau_hun_heb_tsn_ven_cze_mcd_bul_cnt_bat_akn_tha_tag_arw_dyu_rus_ind_por_lit_prs_sod_wly_jpn_ita_sid_mlt_moo_dut_pol_ses_alb_eng_mly_dgb_ukr_yor	0.835303848856765	1.97660058269738	0.0510490715130461
90	chh_hun_heb_amh_mcd_zul_cze_aeg_jav_mnd_tml_alb_tur_anl_aze_tha_ben_sun_uzb_yor_ewe_ses_ita_slo_lda_tig_mlt_lat_hau_bos_prs_gam_sod_rus_krd_dgb_xho_geo_pol_tag_fbf_mao_kor_ger_tsw_vie_tsn_bul_grk_cic_dyu_svk_por_azi_ven_est_urd_fin_swa_mol_ukr_owc_lit_bsq_scr_wly_bem_pan_moo_sid_qcu_nor_spa_guj_glc_arw_knd_cnt_rom_igb_mly_hin_fre_eng_amr_swe_ctl_dut_bam_akn_afr_swt_ind_jpn_bat	0.505999372139636	1.19321272232745	0.235821220015171
91	ukr_geo_dut_mol_mcd_chh_hun_eng_tur_cic_moo_hau_dgb_nor_bem_amh_pan_cnt_ita_amr_heb_ind_lda_scr_kor_mnd_rus_slo_fbf_glc_swt_wly_sid_cze_prs_mao_est_bat_hin_akn_ger_tml_sod_vie_tsn_dyu_fre_bam_jpn_owc_arw_tsw_yor_gam_anl_swa_guj_bos_krd_igb_aeg_urd_spa_uzb_qcu_mly_bul_azi_tha_swe_fin_jav_aze_alb_pol_ewe_ctl_lat_ven_afr_por_sun_mlt_xho_tig_rom_bsq_grk_lit_ses_knd_tag_zul_svk_ben	0.750845643460925	1.78996886914518	0.0767134432292859
92	cze_mlt_akn_tha_pan_ewe_heb_aze_moo_hun_aeg_krd_fbf_hau_jav_spa_tag_por_swt_azi_pol_dut_mao_amh_mly_eng_bul_bam_tur_dgb_zul_vie_anl_lda_cnt_ger_rom_xho_alb_scr_guj_rus_tml_prs_ven_svk_bsq_mcd_sod_ind_lit_swa_gam_mol_sun_ses_grk_geo_bat_lat_arw_tig_tsn_kor_urd_bos_knd_hin_uzb_yor_jpn_sid_qcu_glc_ben_slo_bem_nor_ukr_igb_est_dyu_cic_fin_mnd_ita_amr_wly_swe_chh_tsw_afr_fre_ctl_owc	0.561270183328321	1.54042891414946	0.126851625829565
93	eng_bsq_knd_svk_dut_mol_zul_pan_mnd_cic_bos_ita_moo_lit_tha_hin_afr_glc_tig_ind_mlt_scr_ukr_tml_sid_dgb_fbf_arw_por_sun_hau_rom_qcu_hun_lat_wly_nor_dyu_yor_kor_guj_ewe_grk_igb_swt_jav_sod_cnt_alb_ben_est_cze_ven_slo_rus_pol_prs_swa_swe_mao_lda_aeg_krd_urd_geo_gam_spa_heb_bul_azi_aze_uzb_tsn_mly_mcd_jpn_vie_anl_fre_ctl_amh_ger_bem_ses_amr_bam_tag_akn_fin_tur_owc_bat_chh_xho_tsw	0.124470021114379	0.276419206003872	0.782839479096806
94	ger_tsw_tha_heb_jpn_svk_mly_lda_glc_tig_arw_ctl_krd_anl_bam_swa_amh_ben_rom_azi_lat_ita_spa_por_moo_yor_hun_wly_mnd_xho_mcd_lit_hin_cic_fbf_vie_eng_geo_igb_chh_qcu_ind_kor_uzb_prs_sun_bat_ewe_slo_scr_owc_dyu_ven_jav_dgb_guj_fin_pan_tur_dut_ukr_cze_grk_swe_fre_tml_tsn_mol_afr_sod_hau_mao_bem_urd_bos_amr_rus_akn_tag_sid_bul_aeg_pol_bsq_est_knd_ses_mlt_alb_swt_nor_gam_cnt_aze_zul	0.292162996245668	0.751447354417078	0.45428088673951
95	alb_tur_slo_sun_igb_pol_vie_tag_geo_tha_ger_ukr_dyu_fre_anl_ctl_krd_mcd_swe_chh_por_hau_qcu_ven_cnt_jpn_bam_tsn_svk_guj_tsw_prs_bsq_hin_bul_mlt_akn_swt_urd_tml_mly_fbf_aze_ben_azi_lit_knd_lda_moo_ind_aeg_gam_bat_uzb_mnd_kor_owc_arw_spa_cic_fin_eng_bem_mol_rom_dgb_sid_ses_cze_amh_ewe_est_pan_scr_swa_dut_mao_heb_jav_afr_zul_glc_lat_wly_sod_nor_xho_amr_hun_rus_ita_grk_bos_yor_tig	-0.302024655426187	-0.671060036367754	0.503845591535263
96	tag_cnt_tsn_krd_tig_urd_sod_ewe_qcu_fin_aeg_fbf_ind_bos_spa_ses_xho_grk_tml_tha_glc_vie_mao_dut_kor_owc_hun_swt_yor_chh_geo_ben_amh_azi_alb_gam_bem_cic_rom_ger_ven_heb_bam_igb_tsw_amr_wly_ukr_hau_hin_cze_slo_mcd_pol_dgb_por_afr_anl_sun_pan_fre_jav_aze_nor_svk_moo_dyu_sid_jpn_mnd_lda_arw_prs_eng_mlt_bsq_mol_scr_zul_est_ctl_swe_akn_swa_bat_uzb_bul_tur_lat_knd_rus_mly_lit_guj_ita	0.0713878628779466	0.202309393803906	0.840116770353725
97	yor_bem_mao_vie_prs_heb_geo_uzb_tsn_swt_mly_grk_tml_ger_xho_jav_hau_urd_amh_tsw_sod_gam_slo_igb_lda_mnd_chh_dgb_ctl_anl_alb_ewe_owc_glc_aeg_pan_swa_akn_dut_hin_cze_svk_afr_zul_mlt_rom_fre_dyu_est_cnt_ses_bam_spa_eng_tur_amr_tig_qcu_tag_ind_scr_kor_lat_swe_fin_wly_tha_bat_krd_bul_moo_por_hun_rus_nor_bos_ukr_aze_guj_mol_pol_knd_arw_mcd_ven_bsq_azi_ben_lit_sid_sun_fbf_jpn_ita_cic	-0.24668279352876	-0.628604074491281	0.531149148030552
98	lda_fin_bam_pan_mlt_heb_aeg_moo_cze_tml_ind_anl_swa_ctl_ukr_lat_aze_pol_fre_tur_swe_bat_akn_tig_svk_cic_azi_zul_rom_hin_alb_igb_amr_gam_jav_ben_xho_qcu_arw_mly_mnd_est_lit_mao_nor_sod_mcd_grk_knd_spa_amh_krd_rus_tha_fbf_afr_dut_tsw_slo_tag_bos_ger_dgb_wly_sun_guj_tsn_swt_urd_geo_jpn_bul_owc_scr_kor_prs_eng_bem_ven_hau_uzb_yor_cnt_chh_vie_bsq_sid_por_ses_ewe_glc_hun_ita_dyu_mol	-0.538224912206968	-1.20652396803555	0.230675706884715
99	arw_tig_bos_bsq_tsw_pan_dgb_lit_swe_knd_sod_rus_alb_scr_chh_mol_hau_uzb_eng_swa_tur_ses_ger_rom_heb_bem_mao_guj_moo_jpn_ewe_owc_anl_dut_ukr_cnt_prs_bul_mcd_aeg_cze_ita_sid_azi_pol_ind_aze_ven_tha_urd_fin_ctl_ben_fre_nor_tsn_gam_tag_spa_sun_tml_bam_por_mnd_lat_cic_swt_grk_kor_igb_geo_krd_jav_slo_qcu_est_hun_bat_wly_xho_afr_amr_lda_mlt_dyu_vie_akn_fbf_amh_yor_svk_zul_mly_glc_hin	-0.411083190038127	-0.959981501993149	0.339553733191517
100	tha_por_azi_bat_pan_amr_scr_spa_bul_ven_bos_ses_amh_tsn_sod_owc_glc_uzb_akn_yor_moo_chh_fin_wly_grk_vie_rus_swt_hau_tsw_hun_swe_rom_ger_lda_mcd_nor_lit_swa_tig_bem_aze_arw_ita_ctl_qcu_dut_zul_svk_sun_alb_anl_bam_heb_tur_dgb_krd_jpn_hin_lat_guj_eng_afr_dyu_cic_kor_xho_knd_ind_cnt_jav_pol_est_prs_igb_cze_gam_fbf_fre_urd_mao_ewe_ukr_tag_mlt_geo_mly_ben_aeg_mol_sid_tml_bsq_slo_mnd	0.00158656958253403	0.00351931416955527	0.997199537525289
101	knd_mlt_ita_azi_kor_rus_amh_dgb_uzb_est_tsw_guj_ses_swt_jav_glc_slo_nor_sod_tig_alb_rom_por_hun_bsq_bem_arw_swa_ukr_zul_mnd_jpn_xho_sun_ctl_hau_mly_igb_mol_tsn_mcd_pol_moo_owc_spa_hin_pan_bul_aze_swe_bam_geo_eng_akn_lda_chh_cic_vie_sid_qcu_lat_fbf_gam_prs_krd_ben_mao_tml_yor_heb_cze_tha_fin_cnt_lit_grk_bat_dut_dyu_svk_afr_bos_scr_ind_aeg_tag_amr_ewe_fre_tur_wly_ven_urd_ger_anl	-0.0999464098051319	-0.236860925324193	0.813285636800068
102	est_dgb_hun_geo_eng_ses_owc_fre_zul_gam_bsq_pan_jpn_ukr_glc_vie_tsn_ven_qcu_cic_mcd_lda_tml_lit_swe_urd_swa_moo_guj_tag_knd_ind_slo_kor_tha_ita_sun_cnt_heb_tig_jav_wly_anl_por_tur_rus_lat_dyu_amh_yor_aeg_scr_svk_sid_mol_spa_aze_hau_grk_hin_mnd_amr_chh_sod_uzb_igb_dut_rom_afr_arw_mlt_bul_swt_bos_cze_krd_mly_tsw_fbf_ger_ben_xho_akn_alb_mao_pol_prs_bat_nor_bem_azi_ewe_fin_bam_ctl	0.875445469335056	2.30796864238099	0.0232181003525918
103	mlt_amh_prs_chh_tha_fin_ses_alb_akn_dgb_tsw_sod_pan_pol_kor_bat_xho_mol_ind_dut_fbf_spa_tsn_yor_mnd_bsq_bem_wly_urd_ukr_swt_cnt_swe_tig_nor_scr_igb_bul_aeg_afr_cic_tml_rom_por_vie_mcd_mly_hau_jav_ewe_fre_ven_grk_cze_lda_est_bos_guj_glc_hin_eng_lat_krd_amr_rus_gam_hun_svk_heb_tag_slo_ctl_jpn_sun_aze_ger_swa_sid_owc_dyu_qcu_bam_tur_lit_mao_geo_azi_anl_ita_moo_ben_arw_knd_zul_uzb	0.622934311382069	1.62426369318571	0.107704203478409
104	bsq_nor_rus_fbf_wly_mcd_cnt_dgb_dyu_glc_swt_bat_bul_amr_bos_ben_azi_tsn_heb_tur_moo_zul_bem_ger_anl_kor_urd_uzb_scr_spa_alb_xho_tig_fre_mao_sod_ctl_tha_hin_chh_bam_swe_arw_jpn_ukr_amh_hun_sun_tml_afr_tsw_lit_fin_yor_jav_mnd_por_grk_mlt_ind_mol_slo_owc_vie_est_hau_ita_cic_lat_gam_akn_eng_tag_pol_igb_sid_swa_cze_aze_ses_aeg_lda_mly_svk_rom_krd_geo_ven_prs_ewe_qcu_guj_dut_knd_pan	0.116230898655303	0.266484614806067	0.790455963738148
105	jpn_anl_lda_swt_svk_tha_mol_amh_tml_sid_heb_tsw_tag_spa_cic_jav_tsn_hau_bam_igb_bem_tig_lit_yor_ben_ger_mao_bat_gam_pan_ses_cnt_ven_eng_krd_ewe_glc_geo_wly_nor_hin_mcd_swa_bsq_mlt_owc_arw_akn_ctl_ita_knd_rom_aze_urd_qcu_slo_azi_vie_tur_dyu_fbf_dgb_swe_fin_rus_ind_xho_alb_est_bul_bos_grk_pol_guj_por_mnd_sod_prs_kor_fre_mly_moo_scr_chh_hun_lat_afr_sun_aeg_amr_ukr_dut_cze_uzb_zul	0.431273767547487	1.10733973702793	0.271002940441125
106	por_swe_alb_fre_bos_mao_guj_bem_qcu_zul_ven_est_cze_hau_bsq_svk_ita_ger_rus_lda_lit_pol_bam_krd_rom_azi_swa_gam_tha_jav_mlt_yor_akn_mol_geo_afr_aze_uzb_xho_igb_heb_anl_swt_aeg_fin_pan_mnd_ewe_sod_vie_bul_amh_hin_glc_sid_wly_tsn_prs_knd_owc_sun_tag_eng_urd_cic_scr_ben_ctl_fbf_moo_ses_dyu_kor_mcd_jpn_hun_amr_tig_tml_bat_grk_mly_dut_cnt_chh_lat_ind_tsw_spa_tur_nor_slo_ukr_dgb_arw	-0.268816304570293	-0.693910328528085	0.489468108466821
107	scr_tag_yor_ind_geo_igb_mly_uzb_chh_swe_amh_est_knd_glc_nor_hin_xho_arw_dgb_mlt_heb_fbf_tsn_sod_owc_rom_grk_akn_lat_guj_lit_azi_wly_hau_spa_ses_lda_ita_eng_jpn_svk_vie_sun_amr_ewe_bem_bsq_anl_pan_tml_aze_afr_kor_rus_jav_zul_prs_aeg_swt_ger_por_mao_urd_mol_dut_mcd_alb_gam_cnt_dyu_swa_bul_bam_fre_cze_ven_mnd_hun_ukr_moo_tsw_ben_krd_tig_cic_tha_sid_bat_bos_slo_ctl_fin_tur_pol_qcu	-0.525048494653186	-1.36663900309343	0.175033411799084
108	moo_zul_fin_vie_pol_tig_bam_amr_swa_aeg_igb_geo_krd_mlt_spa_urd_mly_tha_ewe_arw_hun_knd_dut_tag_wly_xho_ses_bul_ita_por_sid_tml_anl_amh_cic_gam_tsw_ben_cze_rom_bsq_yor_sod_rus_scr_dgb_guj_fbf_akn_lit_tur_nor_sun_swt_mcd_dyu_ger_est_kor_heb_grk_lda_fre_ven_ctl_jav_mao_mnd_ind_eng_pan_jpn_lat_mol_uzb_afr_slo_azi_glc_swe_tsn_prs_bat_owc_cnt_bem_svk_bos_hin_hau_ukr_qcu_aze_chh_alb	0.153851719770921	0.504669228296778	0.614984898622265
109	rus_kor_ger_afr_tig_mnd_moo_dyu_bam_tsn_rom_hin_swe_amh_aeg_ven_dut_tsw_ses_prs_mao_fbf_svk_cnt_lda_mcd_sun_mlt_ctl_nor_alb_anl_uzb_bem_bsq_sod_knd_scr_zul_urd_dgb_est_glc_tur_heb_hun_mly_azi_fin_pan_sid_guj_aze_pol_krd_jpn_xho_igb_tml_spa_yor_cic_amr_akn_eng_vie_por_tag_bul_qcu_cze_bos_ben_ukr_grk_fre_hau_arw_swt_jav_bat_gam_lat_owc_slo_tha_chh_ind_geo_lit_swa_wly_ewe_ita_mol	-0.115095146130952	-0.284038452483801	0.777012339686624
110	mnd_gam_amh_knd_dyu_yor_pol_xho_uzb_prs_dgb_ses_ven_spa_heb_hau_chh_kor_krd_qcu_bsq_mly_jav_alb_jpn_mcd_tha_afr_anl_akn_grk_dut_tml_guj_mol_fin_cnt_scr_fre_bem_tag_tur_mao_bat_sid_ctl_moo_tsw_aeg_sod_arw_tig_mlt_slo_azi_owc_bos_ita_cze_ben_rom_hun_sun_glc_swa_cic_tsn_ger_igb_est_aze_fbf_pan_swe_lat_eng_lit_vie_rus_bul_hin_geo_ukr_nor_swt_ewe_lda_wly_urd_ind_bam_zul_amr_por_svk	-0.383579215129795	-0.877795049429197	0.382317049420324
111	moo_por_dut_fin_bat_chh_aeg_ctl_est_tag_amr_anl_rus_azi_owc_sun_sod_arw_uzb_knd_mlt_swt_aze_swe_heb_sid_lda_prs_ind_tsn_mnd_tur_jpn_swa_glc_dyu_dgb_mao_nor_qcu_fre_ven_cic_akn_pan_krd_amh_bam_wly_cze_spa_ben_afr_bsq_mcd_tsw_hun_tig_urd_ewe_mol_grk_alb_geo_rom_bem_scr_ger_slo_hin_tha_gam_ita_zul_tml_lat_hau_kor_guj_yor_xho_fbf_svk_eng_cnt_pol_bos_vie_mly_igb_ukr_ses_lit_jav_bul	0.365030459202627	0.843766878516244	0.400964806691199
112	spa_hun_heb_hau_bsq_nor_ita_kor_amr_hin_mcd_cnt_chh_lda_ses_dyu_guj_ven_geo_tur_ewe_tag_est_rus_mly_cze_cic_vie_scr_mao_uzb_qcu_moo_ger_yor_lit_prs_amh_swa_pol_tig_svk_wly_owc_krd_aze_bat_sun_fre_slo_grk_zul_ind_fbf_dgb_aeg_swt_alb_mnd_por_igb_sid_ukr_rom_tsn_eng_fin_jav_sod_arw_afr_glc_knd_anl_urd_tha_dut_ctl_bam_lat_mol_tml_bem_bul_gam_jpn_ben_pan_xho_akn_mlt_tsw_swe_azi_bos	0.0884986671794803	0.219913380869398	0.826420613533301
113	fin_ses_wly_mlt_chh_fbf_lat_bsq_svk_bat_moo_alb_igb_knd_mao_swt_ita_sid_anl_bos_tha_gam_dyu_spa_est_afr_mly_amr_xho_tml_eng_tag_nor_ger_sun_mcd_por_ind_heb_mnd_cze_uzb_tig_dgb_bul_tur_geo_zul_qcu_swe_fre_azi_mol_grk_ben_ctl_ukr_sod_bem_rom_scr_aeg_hau_amh_ven_jav_bam_lda_ewe_krd_hin_cnt_glc_pol_vie_slo_pan_hun_lit_urd_yor_cic_tsn_swa_rus_owc_aze_tsw_arw_prs_akn_dut_jpn_guj_kor	-0.0415710068720939	-0.0971257197943982	0.922835564957826
114	mol_sun_ben_wly_sid_tha_akn_tml_mly_yor_sod_ger_lda_vie_ewe_zul_cze_pol_dyu_igb_alb_qcu_eng_azi_xho_kor_tag_mcd_tur_tsn_geo_nor_aze_anl_dgb_fin_knd_scr_ita_bsq_ctl_ukr_slo_pan_mnd_uzb_fbf_swt_prs_rus_bul_hau_amr_tig_mao_bat_hun_glc_swe_lit_ven_dut_swa_rom_urd_hin_fre_amh_est_ind_jpn_moo_svk_tsw_bem_chh_cnt_krd_spa_ses_lat_arw_cic_mlt_bam_por_jav_heb_guj_grk_owc_afr_aeg_bos_gam	0.178210317584652	0.547681727305944	0.585222530841716
115	mol_glc_eng_ita_ctl_ven_fbf_anl_pan_tml_mcd_bos_knd_nor_heb_lda_aeg_rom_ind_mly_gam_fre_dyu_guj_scr_bsq_mlt_ewe_geo_tha_sid_ses_tur_swa_ukr_lit_kor_jpn_hun_azi_est_vie_ger_igb_cnt_ben_slo_tsn_chh_afr_swe_wly_swt_bem_grk_amr_uzb_amh_mao_bul_spa_akn_tig_qcu_tag_bat_dut_urd_cic_sod_krd_rus_por_aze_svk_yor_hin_mnd_arw_alb_owc_dgb_jav_tsw_moo_hau_cze_sun_zul_pol_fin_prs_lat_bam_xho	0.545808279254351	1.40845348302783	0.162331242118013
116	swt_chh_vie_glc_spa_tsn_hau_kor_alb_heb_rus_ewe_jpn_igb_grk_bat_ven_dgb_mcd_anl_urd_eng_hin_ctl_owc_moo_scr_cic_afr_sid_bul_qcu_mnd_fre_ind_ben_bem_sun_bam_azi_fbf_swe_uzb_jav_dut_hun_yor_gam_pan_prs_tur_ger_bsq_bos_mao_nor_sod_lat_slo_tig_aeg_cze_por_lda_tml_est_fin_amr_cnt_arw_geo_aze_dyu_tha_rom_krd_guj_akn_ses_swa_wly_zul_mlt_svk_tsw_knd_tag_mly_pol_ukr_amh_mol_lit_ita_xho	-0.430235685016249	-1.05488775300426	0.294209482786043
117	sun_mao_swt_prs_igb_hin_tag_lat_cic_fre_mnd_mlt_bos_fbf_anl_pan_bsq_azi_moo_owc_pol_uzb_bul_cnt_swe_bam_slo_qcu_kor_xho_dgb_heb_akn_tml_tha_mly_sod_arw_hau_sid_tsw_ger_rom_aze_glc_zul_guj_krd_amr_afr_ewe_gam_swa_ven_wly_geo_chh_mcd_tur_ita_nor_vie_por_rus_mol_svk_grk_yor_eng_bat_cze_ben_aeg_dyu_ukr_ses_urd_jav_knd_spa_bem_ctl_est_hun_lit_tsn_lda_tig_scr_fin_dut_alb_jpn_ind_amh	-0.233268425863834	-0.549215360232303	0.584173999917895
118	akn_mly_azi_fre_mol_anl_tig_amr_hun_qcu_ewe_ctl_tha_hau_ind_gam_aze_geo_bos_pol_scr_swt_fbf_cnt_kor_tml_uzb_amh_igb_sid_slo_est_chh_eng_tsn_spa_ukr_bem_por_hin_moo_tag_fin_cic_swa_mlt_bsq_zul_wly_ger_lit_bam_dyu_tsw_grk_heb_xho_mnd_rus_pan_mao_ven_arw_tur_prs_ben_yor_aeg_svk_guj_afr_sun_cze_krd_urd_sod_nor_dgb_glc_alb_swe_dut_jpn_lat_knd_lda_ita_rom_mcd_bat_ses_jav_owc_bul_vie	0.349430381209494	0.917642667520482	0.36117965512574
119	tsw_bsq_svk_tur_geo_sun_amh_sod_xho_bos_glc_sid_nor_moo_hin_swt_bat_ven_lat_rus_gam_fre_fbf_tag_cnt_tig_vie_cic_ben_ind_slo_ctl_cze_swa_mcd_hun_urd_knd_amr_kor_krd_lda_mly_dut_qcu_bam_pan_azi_eng_uzb_anl_dgb_dyu_prs_igb_tha_akn_por_est_jav_hau_mol_guj_bul_jpn_mnd_lit_ger_fin_ita_arw_wly_ses_afr_owc_grk_yor_aze_aeg_mao_scr_tsn_bem_ewe_rom_swe_alb_zul_ukr_heb_tml_chh_pol_spa_mlt	-0.450609696942492	-1.2041633941829	0.231582232285305
120	azi_eng_urd_heb_xho_mlt_swa_prs_mol_jpn_afr_ind_aze_ben_glc_cic_ger_geo_tur_fre_ukr_uzb_tha_pol_tig_cze_jav_dgb_fin_vie_bul_cnt_chh_mnd_hin_yor_sod_anl_ctl_tsn_tsw_dyu_igb_krd_hun_kor_alb_lda_owc_amh_scr_aeg_pan_bam_hau_lat_amr_tag_bat_moo_fbf_slo_ewe_gam_arw_dut_knd_swt_lit_zul_por_mao_qcu_ven_sun_guj_spa_wly_rom_mcd_rus_mly_ita_grk_bsq_swe_nor_svk_akn_sid_bem_bos_est_ses_tml	-0.2382293769073	-0.579405794116267	0.56371629592476
121	prs_eng_rus_ses_arw_nor_ctl_grk_pol_ita_mlt_pan_lit_moo_hin_xho_swe_svk_alb_guj_tag_jpn_bem_bos_ind_cze_hau_urd_heb_tha_mao_amr_tsn_dgb_hun_zul_azi_ven_ewe_wly_knd_por_rom_mcd_spa_fre_aze_sid_tur_bsq_slo_cic_igb_scr_fbf_lda_qcu_ben_tig_yor_swa_anl_dut_tsw_sun_geo_tml_bam_ger_bat_glc_amh_mnd_est_owc_bul_ukr_krd_dyu_akn_lat_swt_chh_cnt_kor_mol_vie_afr_uzb_fin_sod_aeg_gam_mly_jav	-0.203845356088384	-0.488885952664031	0.626073392493964
122	tag_mcd_rus_hin_jav_grk_cnt_moo_bos_swt_yor_afr_dgb_cze_mol_alb_fbf_akn_bem_sod_nor_arw_spa_aeg_cic_sid_geo_bat_fin_ctl_mly_vie_hau_scr_svk_ger_dyu_gam_fre_ind_zul_lda_heb_lat_pan_owc_ses_ewe_uzb_ukr_anl_mao_sun_mlt_wly_prs_chh_aze_swa_swe_urd_tha_dut_xho_slo_qcu_guj_azi_tml_lit_amh_ven_jpn_kor_ben_krd_tsw_bul_amr_pol_tur_hun_glc_mnd_tsn_eng_knd_tig_bam_est_por_rom_ita_igb_bsq	-0.25770962933264	-0.58791685927649	0.558013033191894
123	alb_dyu_ses_anl_fbf_ben_swa_chh_cic_hau_ven_lda_heb_spa_krd_gam_fre_amr_tsn_azi_fin_jav_akn_slo_mol_bsq_tig_bam_ita_mlt_ukr_glc_bat_hin_kor_moo_swe_tur_cnt_nor_igb_geo_sod_pan_xho_yor_tsw_zul_scr_tag_aze_rus_mnd_pol_eng_qcu_grk_lat_tha_svk_dut_aeg_lit_sun_mcd_jpn_por_est_bul_amh_wly_afr_mao_bem_rom_urd_swt_ctl_guj_knd_uzb_mly_prs_ewe_owc_ind_cze_vie_ger_arw_tml_hun_sid_dgb_bos	-0.0405967620050729	-0.0922794702087543	0.92667448996498
124	knd_dyu_vie_azi_zul_fbf_alb_tig_por_hin_rus_qcu_mol_bsq_igb_aeg_hau_bem_mao_cze_lit_sod_pol_heb_wly_swe_cic_glc_ind_dgb_xho_mlt_tha_moo_lda_ita_bat_sun_ukr_pan_tag_aze_cnt_ven_tsn_prs_ses_bos_kor_uzb_urd_bul_swt_mnd_nor_ctl_yor_owc_swa_bam_est_spa_ewe_hun_afr_ben_tml_jpn_geo_slo_ger_rom_mly_svk_amr_grk_tur_anl_fre_krd_lat_chh_eng_amh_sid_fin_akn_mcd_gam_scr_tsw_guj_jav_arw_dut	0.141519003405101	0.384692595320287	0.70134349122245
125	bsq_tag_ses_hau_mol_hin_krd_mao_aze_akn_ven_dut_wly_tsn_tsw_aeg_fre_anl_bul_chh_guj_hun_rus_igb_cze_swe_swa_yor_cic_bat_sid_qcu_azi_gam_uzb_spa_arw_urd_ben_kor_mnd_fbf_tur_mcd_amr_fin_eng_moo_ctl_swt_owc_knd_heb_amh_grk_cnt_ind_dyu_bam_ger_lda_bos_prs_sod_bem_lat_slo_jpn_dgb_rom_lit_ewe_mlt_ukr_svk_scr_ita_xho_jav_pan_afr_pol_geo_vie_tha_glc_tml_por_tig_est_nor_sun_mly_alb_zul	-0.666118666632825	-1.47058474701952	0.144778822736681
126	swt_aeg_nor_mol_hun_tsn_por_chh_pan_fbf_tha_zul_ses_prs_swa_jav_akn_ita_kor_rom_swe_svk_krd_ukr_cze_owc_bul_hin_ind_fre_ven_mly_cnt_tur_moo_vie_wly_spa_fin_aze_mlt_lda_tig_dgb_sun_ewe_mao_bsq_ctl_guj_heb_knd_sod_dyu_amr_anl_qcu_yor_scr_amh_tag_tsw_azi_bos_gam_ger_grk_dut_pol_urd_arw_lat_mcd_eng_tml_mnd_lit_cic_est_xho_glc_ben_sid_jpn_bem_bat_uzb_igb_alb_afr_hau_slo_geo_bam_rus	0.240531558517343	0.552243722321894	0.582106149949061
127	fbf_jpn_cnt_pan_zul_ses_slo_ewe_sod_owc_sid_nor_swa_tur_spa_lda_arw_scr_ven_chh_mlt_qcu_tsn_vie_mly_anl_bem_ger_xho_dyu_azi_cic_dut_hin_swe_por_ctl_hau_prs_afr_eng_cze_moo_grk_sun_fre_lit_lat_rom_ukr_ita_dgb_aeg_aze_yor_tag_igb_mol_tig_bat_amr_heb_bul_wly_svk_rus_tha_bos_bam_ind_gam_mnd_est_geo_glc_mcd_uzb_alb_jav_ben_urd_kor_akn_fin_tsw_amh_tml_knd_krd_bsq_swt_hun_guj_mao_pol	-1.17875267213529	-2.77668995662396	0.00664096179957884
128	azi_ukr_kor_zul_dut_bat_knd_rus_urd_svk_bam_scr_ctl_alb_tsw_owc_prs_swa_mao_akn_heb_yor_lat_ses_mnd_mol_swe_ita_gam_dyu_tha_est_tag_qcu_bos_arw_tur_ewe_wly_hun_xho_mlt_sod_sid_ger_cze_amh_bem_uzb_sun_igb_mcd_moo_eng_krd_aze_ben_anl_tml_jav_rom_lit_grk_ven_amr_chh_slo_cic_geo_hin_glc_fin_lda_por_mly_pan_fre_bsq_pol_dgb_tsn_guj_swt_tig_bul_cnt_jpn_nor_afr_aeg_spa_vie_hau_fbf_ind	-0.187951575721103	-0.430559104395595	0.667785178156549
129	ger_jpn_azi_amh_mcd_hau_swt_tha_anl_bul_fbf_mnd_tur_bsq_ses_mao_tag_ewe_dut_knd_swe_svk_por_sod_ctl_dyu_jav_fin_bos_scr_krd_gam_pan_ita_geo_cze_rus_tsw_qcu_spa_swa_zul_sid_mly_cic_lda_pol_tml_ind_tig_owc_bat_vie_slo_mlt_hin_lit_moo_akn_xho_ukr_chh_uzb_eng_dgb_arw_yor_est_sun_igb_lat_mol_cnt_aze_kor_tsn_rom_fre_alb_heb_ben_glc_nor_ven_aeg_amr_grk_bam_afr_hun_guj_urd_wly_bem_prs	-0.302245561725104	-0.736190583920561	0.463467618370227
130	tag_pol_hun_pan_cnt_dut_sod_bul_ita_est_ven_fre_sid_igb_heb_fin_ctl_alb_krd_knd_hau_mao_grk_swe_mcd_mlt_spa_nor_wly_azi_mol_jpn_arw_bat_cze_ewe_ben_swt_kor_uzb_bos_tha_scr_tig_lda_glc_qcu_vie_bsq_prs_gam_afr_bam_tsw_jav_chh_lit_mnd_mly_swa_yor_ind_slo_cic_dgb_owc_amr_tml_guj_urd_tsn_xho_tur_rus_por_ger_bem_aeg_fbf_aze_moo_geo_eng_lat_rom_anl_amh_ses_ukr_hin_dyu_akn_svk_zul_sun	-0.723578649472665	-2.03009919377305	0.0452029284955895
131	yor_heb_ctl_sun_swa_hau_bam_eng_krd_arw_hun_jav_tml_est_tur_pol_gam_lit_dyu_alb_ewe_glc_sid_anl_mnd_ita_amh_dut_amr_qcu_mao_fre_rus_ses_tig_fbf_swt_dgb_rom_tha_aze_aeg_fin_ind_grk_mol_moo_mcd_xho_hin_cze_ukr_tsw_chh_azi_jpn_lat_tag_slo_pan_cic_bul_por_uzb_guj_spa_lda_owc_wly_mlt_igb_bem_knd_zul_prs_scr_cnt_geo_kor_bos_svk_ben_bat_mly_urd_tsn_sod_afr_ven_akn_bsq_swe_nor_vie_ger	0.714352543630967	1.77401948583692	0.0793328014327921
132	ses_rus_aeg_hun_nor_ben_alb_mnd_slo_igb_dyu_guj_mao_sod_tha_wly_yor_pan_amh_mlt_gam_cnt_swa_ven_fre_bsq_bem_mol_bam_swe_lat_vie_pol_hin_ukr_hau_krd_akn_grk_tag_glc_svk_ewe_tur_jpn_eng_lda_dut_ctl_urd_anl_tsw_tig_chh_swt_est_ind_uzb_lit_tsn_sid_zul_amr_tml_scr_xho_ita_por_azi_bul_afr_qcu_mly_spa_cze_bos_kor_heb_owc_arw_knd_prs_jav_aze_mcd_geo_moo_fin_rom_sun_dgb_fbf_ger_cic_bat	-0.614409982933114	-1.49438559156838	0.138460248273604
133	scr_tsn_lit_aze_amh_igb_lda_prs_pol_fbf_tag_wly_rom_arw_dut_akn_yor_ben_moo_cnt_mao_knd_heb_ind_amr_dyu_ses_zul_jav_ukr_grk_sun_tml_vie_ven_ewe_fre_mlt_krd_bul_chh_guj_uzb_tsw_ita_mol_afr_pan_sid_por_lat_bam_tha_tur_glc_swa_svk_ctl_mcd_bat_xho_swe_bsq_azi_rus_geo_fin_dgb_ger_tig_cic_swt_qcu_urd_bos_slo_jpn_sod_kor_hun_aeg_anl_owc_est_hau_eng_mly_hin_spa_nor_alb_gam_bem_cze_mnd	-0.745096990957713	-1.98842373749307	0.0497044469633633
134	alb_afr_azi_mol_swa_ctl_cze_knd_kor_heb_gam_owc_swe_tsn_ind_svk_arw_hun_amh_xho_por_sod_amr_tig_spa_dgb_igb_akn_est_tha_uzb_fre_fbf_eng_bat_bam_lat_pan_lit_rus_cic_bem_dyu_slo_ukr_urd_ses_lda_moo_ger_tsw_sid_guj_aze_hau_pol_ben_scr_nor_geo_swt_glc_dut_bul_fin_tag_rom_chh_ven_tml_mnd_ita_aeg_anl_mly_grk_mao_qcu_vie_cnt_prs_zul_mlt_mcd_ewe_tur_hin_yor_jpn_wly_bsq_bos_jav_sun_krd	0.106408447800761	0.2426479176828	0.80881249626678
135	tsn_sod_hin_dyu_amr_ctl_chh_ukr_anl_qcu_moo_ewe_lda_cic_sid_pol_por_hun_est_mao_igb_tha_sun_afr_ven_rus_jpn_fre_ses_gam_dgb_svk_tml_kor_glc_swe_rom_bos_uzb_ind_fin_bem_urd_spa_yor_mnd_ger_tag_owc_mly_arw_amh_ita_pan_bsq_bam_alb_knd_swt_bat_wly_cze_vie_azi_mlt_krd_zul_hau_slo_grk_jav_cnt_mol_prs_lat_mcd_tur_ben_fbf_akn_guj_lit_scr_aeg_dut_eng_tig_aze_heb_xho_tsw_geo_nor_swa_bul	-0.617930942442062	-1.4666996667155	0.145831210980509
136	dut_prs_guj_sod_spa_kor_bul_sun_ukr_fbf_bat_bem_fin_mly_arw_mol_ben_vie_ind_igb_mnd_nor_fre_urd_dyu_tur_por_ctl_aeg_dgb_amh_lat_bam_mao_ewe_yor_akn_rus_bos_ses_geo_sid_hun_pol_rom_cnt_ita_tig_azi_alb_ven_scr_slo_tag_mlt_ger_hin_owc_grk_cic_jav_lda_bsq_afr_swa_moo_pan_lit_tha_eng_chh_cze_zul_aze_swt_swe_amr_tsn_jpn_qcu_est_tml_mcd_heb_wly_knd_uzb_krd_anl_glc_tsw_svk_gam_hau_xho	-0.977754601983374	-2.28375560852585	0.0246621210793935
137	tha_aze_xho_lit_chh_fre_sun_ukr_ger_ctl_azi_sid_amh_igb_cnt_ita_mlt_yor_est_hun_ses_bat_spa_tag_bul_tig_zul_amr_svk_cze_urd_por_eng_scr_moo_sod_swa_krd_anl_mao_qcu_pan_hau_jpn_kor_ven_bsq_uzb_hin_slo_alb_lat_ben_arw_prs_fin_tsn_guj_rus_mly_vie_ewe_bem_swe_fbf_heb_mcd_aeg_wly_nor_jav_rom_cic_ind_swt_geo_grk_dut_tml_lda_tur_pol_owc_afr_knd_tsw_gam_mnd_akn_dyu_bam_mol_dgb_glc_bos	-0.00543106791761487	-0.0141591480633122	0.988733342771033
138	wly_scr_zul_bem_hau_afr_krd_svk_ctl_spa_kor_eng_vie_pol_tsn_ses_bsq_rom_ewe_bul_alb_fin_amr_glc_tig_tsw_ben_ita_por_est_gam_sun_bos_aeg_sid_dgb_akn_cze_prs_qcu_amh_tag_dut_tml_swt_uzb_mao_rus_fre_lat_swa_jpn_mol_ukr_sod_guj_mcd_nor_ind_moo_fbf_lit_hin_owc_xho_cic_lda_knd_tur_jav_azi_anl_hun_aze_yor_bat_heb_slo_mnd_swe_chh_pan_arw_mly_dyu_bam_mlt_igb_ger_ven_cnt_urd_tha_grk_geo	0.430678098735495	1.12419746405203	0.263822621991121
139	tig_hin_ben_hau_lit_mlt_swa_aze_fin_dut_bem_nor_jav_dyu_mao_krd_tha_tsw_qcu_eng_heb_tsn_knd_cze_ven_tag_scr_alb_gam_rom_por_prs_bul_mol_bam_lat_cnt_slo_glc_igb_lda_sod_tml_xho_uzb_yor_mcd_hun_svk_vie_akn_cic_amh_aeg_urd_ind_kor_ita_ger_ewe_rus_pan_ses_bos_arw_moo_mnd_chh_bat_swe_amr_dgb_swt_pol_sun_zul_geo_fbf_tur_owc_afr_ukr_wly_bsq_anl_azi_guj_ctl_fre_sid_mly_est_grk_spa_jpn	0.40351165001485	0.897275622334859	0.371888813494945
140	zul_bos_xho_jav_swa_geo_cnt_swe_lda_pol_bam_wly_jpn_lit_owc_tag_tml_anl_mao_aze_ewe_ctl_tig_mol_bul_igb_svk_tsw_ind_spa_eng_ukr_ven_krd_sod_cic_afr_fbf_uzb_pan_dyu_dgb_gam_alb_ger_glc_swt_mnd_amr_lat_knd_ben_ita_cze_chh_guj_mlt_moo_aeg_urd_bsq_hau_rus_mly_prs_qcu_mcd_yor_heb_vie_fin_fre_tur_tha_kor_est_amh_nor_sid_ses_hin_dut_por_azi_hun_arw_tsn_sun_rom_akn_grk_bem_bat_slo_scr	-0.0223612856887677	-0.0519731560852026	0.958661555453392
141	anl_cze_owc_slo_moo_fre_chh_afr_akn_eng_lat_ven_lda_zul_jpn_yor_mnd_bos_bam_rom_bul_swt_bsq_lit_bem_spa_scr_pol_mol_guj_svk_alb_kor_xho_urd_nor_uzb_mlt_hau_tsn_swa_fbf_wly_gam_tig_knd_por_igb_hun_pan_sid_arw_prs_mcd_ger_dyu_fin_jav_sun_tsw_tag_cic_krd_bat_dut_swe_sod_geo_hin_aeg_grk_ind_heb_ukr_tml_mao_ben_ita_tha_tur_dgb_vie_azi_amr_cnt_ewe_amh_rus_mly_aze_glc_est_qcu_ses_ctl	0.072501493974608	0.169146945272391	0.866048423300474
142	bam_dyu_mlt_aze_rom_heb_spa_ven_krd_wly_moo_dut_prs_mao_guj_rus_ses_mcd_por_cic_tsw_kor_igb_sod_amh_alb_tig_mol_fbf_azi_pol_fin_hau_slo_ger_tsn_bem_jpn_hin_nor_mnd_ben_knd_tag_ewe_geo_afr_ukr_bsq_uzb_cnt_eng_vie_swe_glc_scr_chh_aeg_bos_ctl_pan_gam_sun_qcu_yor_sid_arw_zul_anl_dgb_xho_urd_lat_jav_akn_swt_ind_bul_lit_bat_cze_hun_est_svk_tml_lda_tha_mly_tur_owc_ita_swa_grk_fre_amr	-0.257026606336525	-0.597305982796067	0.551754648480328
143	bem_mlt_amr_bat_swa_ukr_tur_rom_qcu_sod_eng_swt_bos_alb_svk_zul_cic_pan_slo_spa_jav_amh_lda_fin_grk_geo_lat_kor_ben_anl_ctl_mcd_knd_lit_vie_urd_cnt_mao_tag_heb_tsn_est_fre_arw_guj_nor_rus_swe_moo_bsq_akn_dgb_ses_hau_xho_mly_tha_sid_tsw_dut_por_chh_mnd_azi_bam_mol_glc_ven_jpn_hin_cze_prs_yor_krd_ind_igb_sun_fbf_hun_afr_aeg_scr_uzb_wly_pol_tig_dyu_ita_owc_bul_aze_ewe_ger_gam_tml	0.839003213179671	2.21689226341577	0.0290679078125376
144	mly_prs_afr_tsw_bos_tsn_arw_ctl_fre_mcd_pol_wly_kor_swe_fbf_scr_tig_knd_xho_guj_amr_glc_krd_ben_igb_sod_swt_anl_fin_rom_lit_est_swa_bem_urd_tml_spa_ewe_ven_mlt_ses_pan_dyu_nor_lda_dut_grk_tag_mol_gam_mnd_hun_rus_por_ger_zul_akn_uzb_bat_dgb_tur_geo_eng_ita_bsq_aze_cze_slo_bam_jav_bul_qcu_sun_cic_lat_alb_heb_tha_moo_mao_hau_vie_sid_hin_aeg_chh_ind_amh_cnt_jpn_owc_ukr_yor_azi_svk	-0.115049453023763	-0.261079915532651	0.794608157083976
145	bos_bat_guj_azi_gam_por_uzb_jpn_xho_swt_glc_jav_knd_wly_chh_scr_swa_eng_pan_amr_ctl_ind_ven_yor_dyu_qcu_amh_tml_hin_heb_zul_mol_afr_ita_spa_sid_ukr_mly_tsn_ewe_tsw_igb_prs_aze_mnd_sun_tha_akn_tig_grk_fre_swe_bsq_hun_cze_krd_vie_ger_anl_nor_kor_bem_rom_urd_geo_lat_alb_moo_mcd_cic_est_hau_slo_sod_fbf_dgb_cnt_bul_tur_lit_dut_tag_ses_mlt_fin_owc_lda_arw_bam_svk_ben_rus_aeg_mao_pol	-0.769179971809088	-1.77417143691466	0.0793075022045008
146	tml_alb_scr_amr_pan_tha_cnt_grk_tsw_owc_mao_yor_azi_fin_cic_zul_hun_lda_svk_mlt_amh_kor_ven_tig_swa_pol_sun_bsq_bam_wly_lit_tsn_qcu_ger_swe_krd_heb_fbf_swt_ind_ita_anl_geo_bos_dut_bat_por_ctl_bem_rus_mnd_aeg_mcd_prs_hin_glc_arw_hau_rom_tur_spa_knd_sod_urd_moo_dyu_afr_ewe_ben_jav_ses_est_vie_aze_fre_mol_nor_chh_slo_xho_cze_jpn_uzb_gam_guj_ukr_akn_dgb_igb_mly_eng_sid_bul_tag_lat	-0.212556540756758	-0.545444225712051	0.58675388221332
147	aeg_jpn_pol_dut_eng_hau_tha_moo_lat_por_swe_heb_kor_dgb_mol_rus_chh_anl_vie_mly_arw_fin_bos_hun_guj_swa_tur_urd_owc_mnd_bem_bat_slo_mcd_uzb_azi_fre_ger_prs_nor_mlt_igb_ctl_knd_xho_amr_cnt_spa_tsn_tig_tml_zul_scr_pan_jav_swt_bam_qcu_tsw_akn_aze_svk_geo_ukr_wly_ven_gam_lda_ses_bsq_cic_bul_dyu_ind_krd_cze_hin_sun_lit_est_yor_ewe_fbf_sid_afr_ita_rom_tag_ben_amh_alb_glc_mao_grk_sod	0.0973193890550857	0.522695797888583	0.602428973770889
148	gam_est_dgb_aeg_swa_grk_bsq_ind_lat_rus_anl_azi_ewe_zul_tag_hin_afr_lit_dyu_scr_cic_mol_lda_jav_chh_yor_ita_bos_hau_owc_qcu_pol_vie_mnd_xho_sid_pan_ben_fre_hun_prs_moo_aze_svk_cnt_swe_glc_geo_swt_fin_bat_uzb_cze_ven_dut_eng_sun_fbf_mlt_bem_wly_ger_mly_mcd_arw_ctl_jpn_akn_amh_tsn_sod_urd_ukr_kor_mao_slo_nor_tig_amr_tur_alb_heb_igb_ses_krd_knd_tha_spa_rom_por_tml_bul_bam_guj_tsw	-0.615609401040883	-1.41192688541572	0.161308752678261
149	akn_bam_fbf_bat_ewe_lda_fin_mao_moo_dut_ven_vie_chh_geo_lat_ukr_sod_mly_ses_heb_cze_tag_bem_tsn_mnd_swt_bul_swe_uzb_sid_tig_pan_scr_dyu_ger_azi_jpn_gam_bos_svk_dgb_bsq_mcd_pol_tml_krd_igb_glc_rus_mol_tur_eng_slo_aze_wly_tsw_knd_tha_jav_ita_por_ind_rom_nor_arw_anl_amh_swa_zul_est_hin_spa_amr_ben_guj_mlt_qcu_lit_alb_yor_prs_hun_grk_aeg_ctl_xho_owc_urd_sun_kor_cnt_fre_afr_hau_cic	-0.124622662324655	-0.33399407357174	0.739135995586984
150	tha_tsn_uzb_tsw_swt_spa_zul_cic_azi_dut_ewe_vie_sod_grk_ita_yor_ind_bat_est_guj_bam_amh_scr_dgb_mlt_moo_hin_prs_slo_tml_aze_pol_mly_svk_por_krd_ukr_bem_rus_jav_arw_sid_urd_hun_ger_fbf_cnt_ses_owc_glc_knd_ven_jpn_swe_lat_pan_nor_mnd_mao_alb_qcu_chh_sun_tig_ben_aeg_heb_afr_dyu_amr_mol_kor_eng_bul_cze_lda_bsq_geo_xho_gam_anl_tur_mcd_fin_swa_bos_ctl_lit_akn_igb_hau_rom_tag_fre_wly	0.528378546565206	1.22316693571355	0.224357023282881
151	prs_nor_urd_uzb_igb_akn_hau_mly_ind_qcu_bul_guj_bos_wly_hun_tig_eng_amr_hin_bat_est_sod_swa_aze_lat_owc_sid_dut_jpn_kor_ses_grk_mcd_cze_heb_ukr_mao_rus_tha_zul_tur_amh_alb_cnt_dyu_mlt_ctl_lda_tsn_fin_anl_rom_svk_bem_vie_xho_afr_swt_geo_azi_glc_cic_tag_pan_moo_arw_slo_fbf_ben_pol_fre_bam_dgb_mol_sun_aeg_tsw_scr_knd_lit_jav_bsq_ger_krd_ita_ewe_ven_por_chh_tml_spa_gam_yor_mnd_swe	0.171671138783169	0.381855771895835	0.703439477867212
152	wly_mlt_tha_hun_mcd_glc_guj_lda_arw_aeg_tsn_zul_ita_geo_krd_amr_fbf_tml_vie_tig_bos_mol_ewe_hin_dgb_afr_uzb_ind_anl_qcu_slo_bul_igb_alb_bat_ukr_tur_ger_sun_amh_rom_jav_eng_pol_scr_gam_heb_xho_prs_dut_swa_urd_pan_akn_cnt_sod_knd_rus_lit_bem_nor_dyu_cic_mao_ben_kor_ctl_mly_ses_cze_hau_por_chh_azi_tsw_fre_swe_fin_sid_svk_ven_lat_mnd_grk_aze_moo_tag_est_bam_yor_owc_bsq_jpn_swt_spa	-0.708565097591337	-1.65576023527281	0.101141044559701
153	tml_pol_rom_owc_mnd_ind_svk_fbf_est_hau_mol_bos_spa_por_alb_heb_eng_dut_wly_jpn_lit_mly_dgb_mcd_chh_fin_hun_jav_bul_swe_nor_tag_cze_bat_rus_tsw_geo_dyu_zul_vie_ben_pan_arw_gam_amr_ukr_mao_tha_azi_ctl_aeg_lda_igb_bsq_anl_uzb_hin_guj_swt_ven_xho_krd_moo_mlt_tsn_aze_cic_ita_bam_ewe_grk_urd_cnt_tur_ses_tig_scr_qcu_swa_glc_yor_fre_amh_sun_sid_kor_slo_knd_bem_lat_ger_afr_sod_akn_prs	0.501303778156672	1.29503339007978	0.198514468103576
154	chh_bos_tml_ger_ben_kor_mnd_bul_swe_tig_bam_ewe_afr_ven_sid_knd_geo_cic_prs_amh_mlt_spa_aeg_sod_eng_bat_tur_krd_fbf_ctl_tsw_amr_fin_swt_est_guj_vie_arw_lda_pan_glc_por_anl_qcu_jpn_moo_yor_dut_bsq_azi_xho_lit_igb_svk_cnt_wly_slo_tha_ind_akn_owc_gam_ita_rom_uzb_heb_ses_urd_bem_mao_alb_swa_tsn_fre_mcd_aze_lat_hun_sun_scr_pol_hin_rus_nor_mol_tag_grk_hau_dyu_ukr_zul_cze_jav_mly_dgb	NA	NA	NA
155	wly_dyu_sid_mly_pan_moo_owc_knd_swe_ukr_uzb_zul_mlt_tag_mnd_vie_bem_amr_sun_hau_rom_cic_tsw_xho_swt_krd_guj_tur_azi_tsn_kor_tha_cze_ita_eng_jpn_scr_tml_slo_sod_dgb_heb_bam_cnt_aze_lit_por_fre_lda_ctl_urd_ben_nor_tig_mcd_grk_ven_prs_igb_bsq_swa_ind_svk_mao_amh_chh_yor_aeg_hun_mol_glc_akn_ger_dut_ewe_hin_ses_gam_bos_afr_pol_anl_arw_qcu_est_spa_bul_geo_alb_fbf_bat_rus_jav_lat_fin	-0.166959012598477	-0.396881753567927	0.692363965237522
156	dyu_tur_amr_prs_azi_bul_guj_geo_cze_ses_owc_bsq_mnd_ita_rom_cnt_arw_fbf_glc_xho_kor_grk_dgb_bat_heb_fin_mlt_mcd_wly_hin_bam_hun_yor_moo_jav_bos_swa_sid_krd_alb_tsn_fre_dut_bem_ben_ven_ewe_gam_scr_tha_eng_svk_nor_spa_tml_knd_qcu_vie_rus_akn_igb_pan_swe_est_uzb_pol_lda_mol_chh_tsw_cic_lat_swt_ger_slo_zul_amh_tag_jpn_mao_por_hau_afr_aeg_aze_anl_sod_mly_tig_ukr_urd_sun_lit_ind_ctl	-0.485704632085361	-1.27818128827881	0.204366465684741
157	glc_akn_swa_urd_grk_hin_ewe_fin_bul_por_scr_tag_ind_wly_fre_krd_lda_amr_mao_bem_dyu_eng_xho_anl_mly_ita_amh_tsw_tig_sid_aeg_dgb_fbf_slo_bos_prs_ses_rom_guj_yor_igb_zul_svk_arw_afr_nor_cnt_tsn_bam_ven_swe_sod_ben_sun_knd_gam_mlt_hau_tml_mol_bsq_lat_alb_tur_dut_pol_mnd_lit_swt_hun_jav_ctl_rus_vie_jpn_ger_tha_bat_cic_uzb_moo_ukr_owc_pan_azi_cze_est_heb_mcd_geo_spa_aze_qcu_kor_chh	-0.316286711902715	-0.853052974251075	0.395821641350877
158	pol_prs_alb_wly_aeg_eng_zul_mnd_igb_tml_tur_guj_ctl_tig_rom_ewe_mao_ben_nor_ven_cnt_qcu_knd_afr_amr_chh_bat_hau_ses_tag_bos_mol_vie_geo_tha_pan_lit_fbf_uzb_azi_tsw_urd_bem_hin_est_sid_ukr_mcd_sod_sun_bam_glc_lda_swt_bsq_bul_amh_dyu_owc_fre_mlt_scr_swa_lat_por_xho_anl_swe_ita_heb_dgb_rus_spa_grk_cze_ger_fin_jpn_aze_cic_akn_slo_ind_arw_yor_jav_krd_kor_tsn_dut_mly_svk_moo_gam_hun	-0.139099093666821	-0.375602685935454	0.70806764531455
159	aeg_arw_mnd_bem_swt_bul_por_fbf_mlt_sod_dyu_anl_sun_guj_bsq_tag_ita_alb_bos_cze_ctl_dut_amr_krd_pol_lda_est_ven_ukr_nor_mly_fre_glc_amh_tsn_afr_mol_gam_azi_chh_yor_bam_dgb_knd_uzb_jpn_lit_eng_tsw_scr_moo_ind_cnt_lat_xho_ger_zul_pan_ewe_bat_qcu_hun_rom_hin_ses_swe_aze_sid_cic_ben_tur_igb_mcd_swa_rus_wly_akn_kor_grk_spa_heb_fin_prs_vie_jav_owc_tha_tml_tig_urd_mao_svk_geo_hau_slo	0.268541997429977	0.699348029937507	0.486080043964578
160	hun_scr_nor_alb_ben_ger_lit_aze_akn_cze_ind_guj_hau_dyu_mao_geo_moo_mol_rus_arw_pan_eng_prs_bam_tml_jav_igb_fre_fbf_xho_gam_uzb_swe_lda_slo_sun_azi_jpn_sid_knd_tha_bsq_fin_hin_ewe_cnt_lat_svk_heb_qcu_bul_aeg_por_tsn_grk_spa_amr_sod_ctl_owc_yor_mlt_vie_dgb_bem_amh_ven_swa_bos_swt_tag_rom_mcd_bat_afr_urd_est_ukr_ses_mly_tur_krd_anl_chh_glc_pol_kor_dut_cic_ita_tsw_wly_mnd_zul_tig	NA	NA	NA
161	ven_svk_guj_bsq_tha_gam_ger_hun_jav_tsn_bam_uzb_nor_eng_pan_cze_geo_swt_mol_azi_zul_lda_scr_glc_ukr_mnd_ewe_lat_kor_dgb_chh_bul_mlt_rus_dyu_cic_qcu_arw_vie_tig_amh_tur_krd_swe_slo_ben_alb_xho_ses_amr_spa_sid_tsw_hin_lit_moo_sun_heb_owc_mao_grk_pol_knd_mcd_bat_tag_wly_afr_fre_est_prs_ind_anl_mly_hau_akn_ctl_aze_swa_tml_aeg_ita_rom_jpn_yor_dut_urd_bos_bem_fbf_fin_por_igb_sod_cnt	0.142515858100552	0.408988181570536	0.683488663736959
162	hau_ger_amr_swe_igb_rus_lit_tag_est_pol_akn_alb_jpn_tsn_krd_arw_heb_azi_knd_mly_owc_xho_kor_ben_gam_ita_cnt_pan_uzb_vie_amh_urd_sun_eng_yor_prs_por_wly_slo_aeg_fre_sod_cze_tur_bsq_rom_mao_afr_fin_cic_fbf_hun_scr_moo_lat_dyu_guj_tha_bem_spa_mnd_dgb_grk_dut_aze_jav_tig_zul_mcd_bat_bam_ctl_hin_bos_ven_tsw_ukr_swa_ind_glc_svk_ewe_anl_mol_swt_tml_lda_chh_mlt_qcu_sid_bul_geo_nor_ses	-0.489333723284817	-1.31762879572264	0.190864707331798
163	bsq_rom_moo_ger_sod_bul_tig_kor_cze_anl_jpn_fin_pol_lda_ben_arw_lat_mnd_igb_pan_glc_mcd_jav_sun_eng_heb_tag_ind_bat_tha_ctl_spa_yor_amh_est_aze_gam_ven_qcu_afr_guj_knd_bam_lit_bos_swt_hau_mlt_prs_hin_dut_nor_scr_ukr_cic_tsw_bem_ses_swe_tur_krd_swa_urd_tml_akn_owc_sid_aeg_grk_geo_rus_zul_fbf_chh_ita_ewe_cnt_uzb_vie_mao_amr_dgb_svk_dyu_mly_tsn_mol_fre_por_xho_wly_slo_azi_alb_hun	-0.0959816951804713	-0.246015354814928	0.806212495376313
164	vie_krd_fre_jav_por_hau_mlt_amh_cic_lda_sid_jpn_swe_glc_ukr_tsw_igb_rus_mly_aze_ses_cze_tig_grk_guj_anl_hun_akn_swa_gam_nor_sod_scr_ger_sun_svk_tml_bem_spa_xho_prs_azi_tsn_alb_cnt_bsq_heb_qcu_yor_fbf_arw_est_dgb_dyu_bat_eng_wly_dut_afr_bul_lit_rom_ctl_knd_mao_zul_mol_ben_mnd_amr_lat_aeg_ven_hin_tur_moo_tha_fin_kor_geo_ind_tag_ita_swt_chh_slo_uzb_pol_ewe_pan_urd_owc_bam_bos_mcd	0.00529882761864413	0.0125896532924034	0.989982143645026
165	aze_azi_sid_arw_mcd_cze_tml_qcu_kor_aeg_heb_guj_hun_moo_bat_urd_tha_ewe_sod_tag_hau_spa_pol_jpn_swt_swa_nor_amr_ben_bem_wly_scr_chh_bsq_cic_owc_yor_knd_hin_fbf_igb_fin_est_geo_svk_xho_tur_gam_glc_lit_ukr_pan_krd_lda_dgb_ven_mly_dyu_lat_anl_swe_slo_tsw_ger_akn_bul_ses_dut_eng_cnt_rom_ctl_mol_alb_amh_bos_mao_rus_tsn_mlt_afr_ind_por_uzb_mnd_vie_grk_jav_tig_ita_sun_zul_fre_bam_prs	0.414767610597064	1.0461654467121	0.298196133594835
166	swe_dyu_fre_bem_xho_nor_jav_hin_knd_ewe_sun_swa_tig_hau_guj_hun_fbf_sid_aeg_afr_uzb_ben_mly_est_urd_sod_pol_bsq_igb_vie_grk_rus_ger_ita_swt_zul_glc_wly_fin_dut_mcd_svk_ven_mnd_pan_lit_yor_prs_lda_dgb_ses_mlt_ctl_kor_cic_scr_heb_tml_geo_spa_bos_amr_lat_eng_cze_por_slo_akn_qcu_tur_tsw_arw_alb_gam_aze_tsn_cnt_rom_bam_bat_mao_anl_amh_moo_chh_bul_tha_owc_jpn_mol_ind_ukr_tag_krd_azi	0.380925597476399	1.02576921496661	0.307661067975947
167	tur_dgb_tsn_ger_lda_akn_prs_tsw_ben_cnt_krd_igb_hin_lit_bat_svk_bul_ven_grk_zul_lat_bam_heb_anl_dut_rom_bem_pol_tig_yor_scr_uzb_est_mcd_bos_geo_guj_hau_sid_qcu_swa_sun_jpn_urd_alb_owc_por_glc_mlt_rus_dyu_cze_knd_aze_fin_afr_moo_sod_azi_kor_ind_cic_ses_eng_slo_ewe_tml_amr_mao_ukr_gam_fre_hun_chh_swe_mly_tag_wly_xho_jav_ita_aeg_arw_fbf_pan_mnd_mol_vie_tha_spa_bsq_amh_ctl_swt_nor	-0.421750578503593	-0.993425714493781	0.323080280069535
168	por_tur_mao_tig_dgb_sod_swe_hin_nor_fre_bem_ben_ger_lat_yor_ita_cnt_urd_rus_arw_rom_prs_azi_mcd_fin_afr_moo_tsw_eng_ses_est_bsq_wly_hau_glc_spa_tsn_scr_vie_bam_tml_mly_cic_akn_jpn_fbf_sun_bos_bul_dut_anl_sid_pol_grk_owc_aze_pan_lit_mol_heb_mlt_qcu_kor_ven_jav_geo_lda_swa_xho_krd_svk_chh_ewe_cze_amr_dyu_tha_zul_hun_slo_alb_guj_bat_swt_ind_knd_gam_ctl_uzb_amh_igb_aeg_mnd_ukr_tag	0.386575899741778	0.917311373927378	0.361352264576692
169	yor_hun_jav_glc_nor_mnd_ses_fre_tml_pol_tha_slo_cnt_aeg_gam_akn_fbf_tsn_lit_dgb_tag_cze_prs_est_ven_svk_ctl_bsq_moo_bat_bem_spa_jpn_sod_qcu_azi_knd_aze_bul_hau_swt_heb_hin_guj_vie_rom_cic_zul_geo_wly_swa_mao_dyu_ben_igb_por_sun_mcd_ind_alb_swe_afr_mol_tsw_amh_kor_uzb_owc_xho_krd_bos_anl_bam_scr_lat_sid_ita_amr_chh_ukr_mlt_grk_ger_tur_ewe_rus_urd_mly_eng_fin_tig_dut_arw_pan_lda	-0.27636883792453	-0.738630786446517	0.461991241577181
170	mnd_amh_swt_bsq_pol_bem_urd_swa_dyu_xho_ses_cic_ita_por_sun_ben_chh_ger_hau_jav_fbf_tsn_bam_tag_tsw_cnt_fre_ven_dgb_bul_anl_ewe_rus_mao_pan_knd_krd_kor_aze_ukr_mol_mlt_tig_bat_scr_azi_tur_bos_dut_igb_sod_spa_ctl_rom_tha_owc_lat_nor_jpn_mly_arw_tml_prs_yor_cze_moo_amr_aeg_geo_mcd_akn_vie_lit_svk_uzb_gam_zul_heb_alb_qcu_hin_ind_lda_fin_grk_slo_guj_wly_est_glc_swe_sid_eng_hun_afr	0.021424182560441	0.0554753203671427	0.955878797476848
171	ven_tig_bos_krd_dgb_bsq_wly_ben_por_alb_fre_amr_urd_tsn_rus_moo_guj_aeg_lit_ukr_lda_hin_eng_hau_bul_igb_ewe_prs_knd_cze_xho_grk_gam_tur_azi_glc_cic_fbf_swe_arw_swt_yor_zul_uzb_owc_ses_spa_tml_dyu_sod_qcu_mnd_ctl_dut_bem_swa_amh_est_mao_kor_ind_geo_tha_jav_mly_ita_vie_chh_afr_nor_ger_anl_akn_bam_slo_bat_hun_svk_mlt_sun_pol_heb_fin_rom_pan_tsw_mol_jpn_mcd_lat_aze_scr_tag_cnt_sid	-0.497451133210461	-1.27175572300625	0.206631050468237
172	vie_jav_dut_dgb_mol_glc_hin_aze_fin_slo_akn_ind_alb_bsq_amr_swt_krd_bat_svk_cic_ben_pol_afr_sid_ukr_amh_urd_hun_mnd_scr_bos_tur_igb_heb_lat_tag_bul_cze_swa_ita_aeg_xho_geo_est_ven_chh_arw_fbf_wly_zul_knd_mao_qcu_pan_tig_bem_mly_grk_sun_ses_lda_uzb_ewe_owc_anl_yor_mlt_mcd_swe_tha_dyu_prs_rus_tsn_rom_azi_cnt_bam_jpn_kor_por_ctl_gam_moo_nor_lit_tml_sod_spa_tsw_guj_fre_ger_eng_hau	-0.186467153126481	-0.497211976659063	0.62021304413218
173	ctl_ewe_bem_akn_sun_slo_geo_dyu_tha_mol_swe_ukr_swt_prs_eng_por_tur_sid_fre_moo_xho_est_mao_rom_knd_fbf_arw_yor_guj_jav_lda_tml_hin_hau_tsw_tsn_mlt_vie_grk_bul_cze_uzb_anl_ses_lit_cnt_hun_svk_jpn_qcu_azi_krd_bos_chh_ven_alb_ind_gam_fin_aeg_kor_ita_zul_urd_cic_pan_tig_aze_lat_scr_mnd_sod_tag_bam_afr_mly_ben_dut_heb_nor_igb_owc_pol_amr_amh_wly_ger_dgb_bsq_spa_glc_rus_bat_mcd_swa	0.348858878092244	0.899024552685261	0.370961432650557
174	qcu_azi_prs_dut_knd_rus_tig_cze_ewe_tag_aeg_anl_tsn_ctl_hau_mlt_fre_tur_mly_swt_grk_tml_urd_scr_xho_eng_ukr_alb_moo_bam_spa_sun_est_bul_ven_ses_bat_hin_svk_akn_mao_ger_tsw_mnd_krd_owc_afr_vie_gam_fin_ita_swa_glc_amh_geo_uzb_aze_lat_heb_pan_hun_por_igb_cnt_swe_nor_rom_wly_bem_bsq_dgb_yor_bos_ind_guj_mcd_sid_amr_arw_dyu_pol_slo_mol_jav_sod_lda_fbf_zul_cic_jpn_kor_chh_tha_lit_ben	1.07832587247445	2.8842417457828	0.00487516897070988
175	afr_mol_rom_wly_azi_dgb_amh_ger_alb_tml_ses_amr_dut_pol_ewe_swe_jpn_mao_rus_tig_tsw_cic_chh_mcd_cnt_qcu_aeg_bam_tag_bos_akn_por_dyu_swa_ctl_lit_bsq_tur_heb_jav_sod_hun_tha_mly_swt_hin_moo_knd_geo_bem_est_aze_fre_krd_spa_ita_mlt_lda_uzb_fbf_owc_mnd_lat_gam_ind_fin_kor_glc_svk_slo_pan_bul_ven_sid_nor_prs_grk_igb_vie_urd_ukr_sun_scr_xho_tsn_yor_hau_eng_anl_zul_guj_arw_cze_ben_bat	0.219870284730465	0.538432119205046	0.591565164386331
176	eng_swt_bem_urd_ind_moo_rus_igb_heb_slo_bsq_lda_hin_alb_dyu_fre_scr_svk_krd_spa_por_mnd_tsw_mly_mlt_arw_xho_swa_ben_ses_sid_sod_jpn_ukr_sun_knd_guj_vie_bul_bos_ger_zul_amr_tig_aeg_amh_ctl_cnt_mao_hun_geo_cze_pan_akn_anl_uzb_qcu_tha_owc_rom_lat_bat_wly_kor_tsn_tml_afr_mol_dgb_dut_gam_grk_fin_swe_azi_bam_ewe_hau_nor_jav_cic_tag_chh_tur_fbf_yor_pol_glc_ven_lit_mcd_prs_aze_est_ita	0.544044290770073	1.38128527363025	0.170501097199796
177	jav_arw_pan_ger_est_swe_dut_tsw_bos_mlt_scr_heb_geo_ses_cic_xho_por_ven_aze_amr_eng_bem_gam_sun_owc_ind_qcu_pol_tml_mcd_sid_ctl_uzb_lit_swa_jpn_igb_slo_ukr_hun_hau_bsq_anl_rom_fbf_cze_zul_cnt_sod_guj_tig_lda_lat_fin_krd_mly_afr_amh_aeg_bul_dyu_hin_grk_mao_yor_tag_bam_chh_spa_ben_kor_ewe_azi_mol_rus_nor_alb_tur_vie_glc_bat_knd_svk_swt_dgb_tsn_mnd_tha_ita_fre_wly_urd_akn_moo_prs	0.776860229721858	1.886104061521	0.0624015434558394
178	tag_ctl_bsq_dyu_aze_rom_tsn_cze_akn_vie_rus_guj_geo_owc_sun_slo_fin_azi_urd_xho_est_mlt_lda_pol_ita_afr_ger_tig_amh_hin_ukr_tsw_krd_ewe_mol_swe_bul_cic_ind_dut_qcu_bos_arw_fbf_swa_wly_tur_fre_aeg_bat_ben_ses_gam_hun_eng_scr_jav_ven_bam_nor_grk_spa_mao_mnd_bem_kor_svk_sod_mcd_uzb_cnt_yor_anl_chh_dgb_jpn_igb_amr_sid_por_hau_moo_glc_knd_lat_tha_lit_prs_heb_pan_mly_swt_alb_tml_zul	-0.237783509400121	-0.610298347803814	0.543152692970858
179	tml_eng_mly_mlt_bem_uzb_tur_krd_amh_chh_guj_tsn_arw_yor_nor_knd_ind_aze_rom_glc_dyu_grk_swt_lda_tag_amr_dut_bam_urd_bos_slo_wly_anl_ben_igb_tha_azi_mnd_vie_swe_est_mcd_pan_dgb_bat_jav_svk_ctl_lit_aeg_jpn_tsw_qcu_ven_kor_cic_afr_prs_sod_alb_akn_cze_zul_bul_fin_ukr_moo_hun_ewe_scr_bsq_ger_mol_gam_por_hau_swa_rus_fbf_pol_sun_tig_ita_spa_owc_xho_heb_fre_ses_hin_lat_mao_cnt_geo_sid	0.0858963359559664	0.222913699672822	0.824091542014406
180	chh_sid_hun_arw_aze_spa_nor_dyu_uzb_wly_cnt_azi_bul_heb_bat_tag_ind_amh_swa_gam_dgb_mlt_owc_mao_bsq_alb_afr_ukr_tml_sun_dut_ewe_eng_sod_ctl_zul_igb_geo_swt_jpn_por_rus_mcd_slo_ven_ger_lat_tha_svk_knd_pol_aeg_ita_mly_bam_qcu_tsn_jav_fbf_akn_rom_tur_kor_mol_anl_lit_yor_fre_bem_pan_prs_mnd_ses_krd_cze_xho_grk_urd_swe_est_ben_amr_lda_tsw_tig_hau_scr_glc_hin_guj_cic_fin_vie_bos_moo	-0.39620546767221	-1.02795259167815	0.306638312118294
181	geo_fin_lat_nor_alb_tag_mol_sid_ind_sod_tsn_grk_ctl_igb_cze_bos_azi_tig_hin_heb_afr_tha_spa_ses_bul_cic_lda_zul_svk_cnt_gam_ven_dgb_pan_uzb_slo_swt_amh_xho_amr_mao_tur_arw_est_eng_dyu_tsw_bam_mly_rom_urd_pol_fbf_por_yor_mnd_qcu_knd_kor_aze_mcd_guj_owc_jav_sun_vie_lit_ita_glc_jpn_hun_fre_mlt_swa_bsq_scr_ger_aeg_bat_prs_ukr_wly_hau_akn_bem_tml_dut_anl_ewe_rus_ben_swe_moo_krd_chh	0.557331088229356	1.28379283270253	0.202403821885055
182	amr_amh_igb_bos_tml_geo_sod_scr_guj_owc_bul_swa_svk_slo_aze_ven_dgb_wly_hun_grk_swt_ctl_ses_mnd_eng_lat_swe_anl_spa_chh_xho_arw_jav_krd_tsw_cze_mcd_knd_azi_tsn_lda_mol_ind_mao_dut_fre_por_prs_bsq_ger_vie_zul_glc_fbf_tig_pol_cnt_moo_fin_uzb_ben_lit_ukr_ita_pan_urd_kor_tur_ewe_dyu_nor_jpn_rom_sun_gam_bem_akn_mly_rus_mlt_hin_bam_heb_afr_hau_qcu_tag_alb_cic_tha_aeg_est_yor_bat_sid	-0.365862525813591	-0.949989108040364	0.344580052654095
183	gam_cze_sun_geo_anl_est_lit_cic_nor_spa_ses_mol_pan_swt_knd_bem_glc_aze_bat_mlt_scr_qcu_owc_jav_slo_vie_bsq_uzb_hau_dgb_akn_zul_ven_tha_amr_sod_ger_mnd_tur_tsn_bam_moo_swa_yor_guj_ewe_rus_fre_ctl_bul_dyu_lda_eng_fbf_xho_azi_tml_ind_hun_sid_aeg_jpn_urd_krd_heb_amh_dut_rom_mao_afr_cnt_arw_bos_mcd_mly_prs_wly_lat_hin_grk_ita_fin_swe_tsw_kor_ben_por_igb_ukr_tig_svk_alb_tag_pol_chh	0.253152753429977	0.57852061816856	0.564311086968285
184	qcu_hau_igb_nor_hin_hun_fre_ven_bat_sid_owc_slo_afr_est_scr_tig_mcd_svk_tsn_spa_sod_sun_zul_glc_ben_mao_alb_wly_akn_ctl_lda_fin_mol_tsw_lat_grk_anl_pan_tml_yor_bul_pol_gam_tag_uzb_chh_aze_dgb_vie_ger_geo_jav_lit_ind_bsq_ewe_heb_cze_rom_bam_mlt_prs_ses_dyu_eng_mnd_swe_xho_bem_mly_urd_ukr_dut_amr_kor_ita_krd_amh_fbf_tha_cic_arw_guj_rus_jpn_moo_knd_swa_swt_por_aeg_cnt_azi_bos_tur	-0.769545153701177	-1.71482856054043	0.0897071552158253
185	sid_est_grk_aeg_chh_aze_bem_knd_sod_ger_jpn_zul_azi_rus_sun_igb_mlt_akn_xho_spa_guj_mol_tsn_por_fbf_slo_wly_rom_lda_cze_vie_dut_bat_cic_bul_tag_amh_qcu_ita_ses_tml_krd_svk_mnd_swa_tsw_gam_scr_tig_cnt_dgb_dyu_ven_glc_uzb_mly_yor_moo_anl_swe_urd_mao_tha_pol_alb_geo_eng_tur_hun_jav_lit_bam_ind_mcd_prs_arw_afr_ctl_kor_hau_bsq_nor_amr_fre_lat_bos_ukr_hin_heb_ewe_swt_pan_ben_owc_fin	-0.153239148598992	-0.393648019364257	0.694741981984141
186	bam_hin_ger_por_bat_grk_bsq_urd_swe_mnd_yor_arw_krd_heb_spa_cnt_lit_rom_lda_tur_guj_eng_moo_ind_ses_glc_lat_ven_swt_hun_ctl_dyu_tml_tig_ewe_wly_alb_igb_hau_rus_geo_dgb_mlt_nor_fin_svk_fbf_mao_kor_tha_ben_zul_pol_qcu_amh_tsn_azi_swa_tag_gam_cze_aeg_cic_scr_dut_sid_slo_prs_akn_pan_owc_tsw_amr_xho_mol_bos_knd_ita_chh_est_afr_ukr_fre_vie_sod_mcd_bul_anl_uzb_sun_jpn_mly_aze_jav_bem	-0.848773062547562	-1.84417637136125	0.0683411878612383
187	jpn_bem_pan_owc_ses_cze_mao_krd_slo_geo_mol_prs_rom_tha_tsn_scr_jav_swe_sod_nor_lat_tur_swa_hun_ewe_alb_mnd_bsq_vie_lit_chh_ger_fbf_por_arw_ben_ven_xho_gam_qcu_mly_grk_mcd_dut_fin_rus_kor_glc_amh_tml_bul_zul_aze_igb_guj_mlt_ita_swt_eng_knd_svk_bam_sid_ctl_sun_hau_hin_azi_yor_tag_aeg_dgb_spa_tsw_uzb_bos_afr_urd_anl_akn_est_bat_moo_wly_dyu_lda_ind_cic_amr_pol_cnt_fre_tig_ukr_heb	1.05538677047095	2.74349749164041	0.0072938617851601
188	cnt_est_jpn_jav_aze_swe_vie_fbf_mlt_amr_chh_dyu_rus_bem_rom_sod_mnd_ind_ctl_fin_geo_ben_guj_moo_urd_lat_krd_dgb_mly_tml_arw_knd_wly_svk_zul_mao_glc_ven_tsn_swt_fre_akn_uzb_azi_bam_scr_heb_grk_tag_cze_hin_kor_bsq_tig_lit_pan_bos_bat_qcu_xho_ita_swa_gam_aeg_por_amh_igb_sid_yor_owc_bul_ukr_hau_slo_eng_tur_tsw_dut_mol_spa_sun_ses_ger_pol_cic_mcd_tha_afr_ewe_anl_hun_nor_prs_alb_lda	0.550219434701318	1.33023019329092	0.186695361018091
189	spa_afr_lit_scr_ctl_mnd_cze_amh_hau_cnt_mlt_fre_aze_dut_nor_fbf_jpn_tag_ita_bsq_geo_prs_yor_guj_rom_ben_igb_ewe_ukr_qcu_aeg_azi_heb_vie_tur_xho_svk_owc_swa_chh_alb_rus_uzb_akn_swe_lda_jav_kor_urd_ven_bat_bem_zul_hin_bam_knd_gam_ger_bul_ind_tsw_pol_fin_hun_swt_sod_tha_eng_pan_dyu_glc_ses_cic_grk_krd_tml_sid_moo_slo_arw_por_mol_mcd_amr_est_tsn_sun_mao_wly_lat_dgb_tig_anl_mly_bos	-0.813571419308294	-1.84842233957444	0.0677189443647851
190	tha_lda_spa_amh_guj_mao_arw_hun_pol_mlt_krd_ven_ind_slo_heb_uzb_pan_yor_bam_sod_hin_ses_chh_est_glc_nor_moo_ger_akn_kor_por_jpn_tur_cze_dgb_dyu_swe_vie_aze_cic_bsq_owc_geo_mol_mnd_gam_ita_mly_lit_bat_ukr_fre_knd_igb_afr_sun_jav_aeg_cnt_ewe_svk_lat_swt_bos_zul_tsw_xho_dut_tig_rom_urd_azi_tsn_tag_ctl_ben_wly_fbf_scr_hau_bul_anl_mcd_sid_grk_amr_prs_bem_eng_rus_fin_qcu_alb_swa_tml	-0.0387653235163089	-0.0873307054586582	0.930596411982517
191	heb_qcu_ewe_dgb_zul_dut_spa_lat_ind_tsn_bam_mcd_nor_rus_swe_mnd_mol_kor_por_sun_bem_scr_cze_dyu_tml_jav_wly_bsq_tur_ctl_knd_hau_pol_sid_lit_fre_swt_urd_est_swa_amr_tsw_bat_guj_yor_hun_anl_chh_tig_ukr_slo_rom_lda_mlt_gam_tha_akn_jpn_cic_alb_vie_uzb_mly_arw_aze_ger_ita_ben_mao_hin_sod_aeg_igb_moo_ses_owc_tag_grk_bos_eng_azi_afr_xho_amh_fbf_krd_cnt_ven_bul_pan_geo_fin_glc_svk_prs	-0.965507165165955	-2.60635086345405	0.0106579391790963
192	ita_grk_aeg_mol_ven_mao_owc_geo_tsn_fre_ses_ewe_heb_bat_igb_jav_qcu_anl_afr_azi_scr_ctl_sid_hin_dut_svk_ind_tha_alb_tur_glc_mnd_spa_bam_nor_rom_ben_tsw_swt_bem_tml_tag_hau_lat_gam_kor_pol_eng_hun_bul_moo_ukr_chh_akn_por_lda_uzb_mcd_amh_zul_cze_xho_lit_cnt_krd_mlt_fin_urd_fbf_swe_knd_arw_sun_vie_bos_rus_aze_est_prs_dyu_swa_bsq_mly_guj_wly_tig_pan_slo_ger_jpn_cic_dgb_sod_yor_amr	-0.122547500276028	-0.277178056918532	0.782258554412378
193	bat_chh_ctl_grk_bsq_tha_xho_ukr_fre_ven_mao_sod_ewe_tig_ind_scr_arw_knd_dyu_lit_aeg_ger_gam_tsw_amr_mlt_swt_bos_geo_por_slo_moo_igb_sun_eng_pan_ses_anl_afr_mly_mol_lat_rus_alb_swe_tsn_akn_cic_sid_glc_cze_owc_fin_dgb_mnd_bam_tag_fbf_ita_swa_heb_nor_vie_est_bul_zul_dut_tur_spa_rom_svk_guj_yor_jpn_aze_bem_mcd_lda_ben_uzb_kor_tml_prs_urd_wly_qcu_jav_cnt_krd_amh_hun_azi_hin_pol_hau	0.120177043562932	0.288009406271671	0.773980408634646
194	mly_igb_hun_ita_grk_guj_amh_tig_lit_tha_bsq_tsw_eng_mlt_krd_sod_jav_por_hin_ctl_zul_ven_tag_bul_bam_kor_dyu_hau_jpn_tsn_scr_vie_sun_swe_mao_azi_urd_moo_cnt_ukr_dut_knd_svk_alb_spa_tur_wly_fin_cic_tml_mnd_fbf_mol_swt_swa_pol_geo_rom_nor_chh_aze_rus_bat_arw_cze_glc_lat_ben_ses_est_anl_lda_afr_pan_fre_ger_xho_sid_gam_akn_mcd_bos_heb_qcu_aeg_uzb_yor_ewe_bem_owc_amr_slo_ind_prs_dgb	0.63629882401661	2.64896835499115	0.00948650870691862
195	hau_lat_grk_dgb_tur_fre_igb_rom_ctl_bat_yor_ses_gam_ukr_wly_est_krd_lda_tml_arw_qcu_ben_akn_mlt_geo_chh_fin_pan_lit_mly_ind_tsn_bam_bem_xho_swt_vie_bsq_heb_bos_pol_swa_knd_por_tag_ven_swe_moo_anl_dut_guj_eng_bul_glc_fbf_ewe_mcd_jpn_ita_hun_cnt_tha_amr_tsw_sod_ger_hin_spa_slo_tig_aeg_urd_alb_sun_azi_afr_aze_jav_cze_zul_mol_scr_owc_mnd_uzb_svk_kor_rus_amh_sid_nor_dyu_cic_prs_mao	0.36860595888006	0.871256920543453	0.385857457863082
196	cnt_tsn_grk_zul_kor_ukr_heb_mnd_tsw_tag_ses_lat_dgb_alb_rom_ewe_moo_jav_glc_jpn_aeg_pol_igb_xho_rus_swa_cic_krd_lit_ita_est_pan_por_sun_fre_guj_qcu_tur_uzb_swe_bsq_scr_knd_gam_hau_cze_sid_sod_ind_tml_mlt_azi_dut_yor_amr_afr_bem_mcd_bul_bam_swt_hin_akn_slo_nor_geo_chh_arw_mly_tha_fin_anl_bat_mol_dyu_lda_prs_amh_ger_svk_wly_urd_ctl_hun_aze_tig_vie_bos_eng_ven_fbf_owc_ben_mao_spa	-0.209912908893635	-0.473587603467243	0.636903867623663
197	hau_tml_wly_fin_ind_fbf_akn_igb_guj_lit_chh_qcu_ven_ben_gam_tag_slo_aeg_swt_ctl_sod_krd_dyu_lat_svk_anl_bat_ukr_moo_prs_afr_ewe_aze_dgb_ita_scr_uzb_grk_kor_fre_est_urd_tha_xho_por_mao_ses_knd_swe_hun_swa_azi_bos_tsw_rus_mol_cnt_vie_amh_jpn_dut_pol_tur_bam_sid_amr_mcd_bsq_geo_heb_pan_rom_tsn_zul_cze_sun_hin_owc_ger_mlt_jav_mly_spa_bul_yor_arw_nor_eng_glc_bem_mnd_alb_lda_tig_cic	0.00598276757522241	0.0138129395577063	0.989008808404031
198	tsn_alb_dyu_mao_glc_lit_dut_prs_fbf_lat_aze_mcd_wly_xho_ses_swe_pol_tig_akn_tsw_igb_ewe_heb_bat_kor_arw_swt_fre_ger_anl_mly_ven_vie_afr_svk_grk_sod_krd_sid_zul_fin_amr_ind_tha_nor_bsq_dgb_spa_qcu_jav_tag_urd_gam_mol_ben_cnt_pan_guj_est_ukr_tur_chh_tml_hin_lda_mlt_slo_yor_eng_rus_azi_bul_aeg_owc_ita_por_bos_knd_bam_scr_cic_bem_swa_cze_moo_geo_hau_rom_mnd_hun_amh_uzb_sun_jpn_ctl	0.0395999026366556	0.10326025557962	0.917978762199663
199	amh_wly_slo_ind_ses_urd_rom_dut_swa_prs_por_geo_guj_fbf_tml_tha_gam_hun_krd_bsq_eng_afr_tsn_lit_aze_tur_kor_glc_hin_cic_pol_yor_ukr_aeg_pan_arw_mly_heb_bam_sod_lat_mcd_rus_chh_mlt_grk_bem_dgb_zul_uzb_fre_est_spa_cze_tig_jav_tag_amr_cnt_fin_alb_anl_ctl_xho_ita_vie_svk_qcu_nor_ven_bat_bul_owc_tsw_sid_sun_dyu_ewe_scr_moo_hau_mol_lda_azi_swt_ben_mao_swe_mnd_igb_knd_jpn_ger_akn_bos	-0.355415734427749	-0.863041327763409	0.390334959978639
200	owc_hin_fbf_mlt_ger_tml_dut_nor_urd_arw_qcu_zul_fre_mnd_swe_bul_glc_aeg_xho_lda_tsn_dgb_jav_ita_chh_ewe_bem_hun_fin_swt_ben_vie_tig_ukr_knd_slo_tur_krd_bat_akn_bsq_mol_pol_cic_swa_aze_por_prs_kor_amh_uzb_azi_grk_bos_mcd_hau_cnt_ind_sod_cze_ctl_tag_ven_geo_wly_sun_igb_gam_amr_scr_lit_anl_eng_pan_rus_spa_ses_alb_guj_lat_mly_jpn_yor_tsw_mao_afr_rom_heb_moo_est_sid_dyu_svk_bam_tha	-0.0724166254730791	-0.188536746431797	0.850866718783527
201	mnd_ukr_amh_dut_rom_geo_sod_owc_ctl_uzb_moo_yor_hau_guj_arw_mao_tml_dyu_afr_krd_chh_slo_tsw_ita_svk_rus_jpn_glc_prs_lda_qcu_xho_ewe_alb_lit_gam_est_swt_fin_bam_anl_por_aze_pol_hun_eng_grk_ger_sid_mcd_swa_zul_amr_spa_ind_dgb_mol_cnt_urd_ses_azi_hin_sun_tur_wly_fre_cic_cze_ben_jav_pan_mly_vie_fbf_scr_igb_heb_aeg_lat_kor_bos_swe_tig_ven_bem_akn_nor_bat_bul_tha_knd_tsn_tag_mlt_bsq	0.510591769720795	1.32481472151037	0.188478690647987
202	ctl_jav_bos_mol_jpn_moo_prs_dgb_qcu_hin_spa_mly_cze_knd_dyu_tsn_kor_ewe_ukr_zul_fbf_tag_swt_heb_mlt_afr_swa_mnd_anl_akn_tha_sun_bam_svk_rom_alb_ger_bat_pol_igb_arw_dut_est_uzb_glc_pan_amh_swe_lda_cic_sid_ven_aze_tur_rus_ind_mcd_lat_mao_ben_vie_eng_sod_tml_owc_guj_cnt_hun_bul_grk_por_wly_aeg_slo_krd_chh_yor_scr_lit_azi_ita_urd_bem_amr_fin_xho_gam_hau_ses_tsw_bsq_fre_geo_nor_tig	0.676069297095173	1.57821314240353	0.117912189559339
203	pan_eng_knd_jav_slo_bsq_rom_hin_tag_ita_hau_lat_pol_igb_dgb_akn_heb_tsw_yor_fbf_gam_tha_guj_mao_sun_xho_svk_ewe_tml_glc_bos_por_cic_ind_fin_bam_prs_uzb_mcd_mly_mnd_swa_lit_alb_bem_lda_owc_nor_bul_swe_hun_azi_tur_ben_tsn_ven_jpn_qcu_bat_zul_rus_sid_aeg_ukr_sod_grk_geo_dut_chh_aze_ctl_amh_ses_est_cze_arw_tig_anl_moo_vie_dyu_mol_spa_kor_amr_cnt_fre_ger_wly_swt_afr_krd_mlt_scr_urd	0.405005140800257	1.04895316400517	0.296918001108091
204	scr_pol_ven_ewe_dgb_sod_tag_spa_jav_tha_swa_bat_mlt_mao_guj_vie_ita_ger_fbf_rus_tml_mly_svk_tsw_mnd_fre_bsq_bul_geo_lda_chh_cnt_zul_amh_prs_hau_slo_azi_krd_heb_knd_dut_urd_jpn_ind_ben_swt_yor_glc_igb_moo_alb_grk_tig_amr_cze_lit_hun_xho_qcu_est_kor_lat_por_arw_ses_wly_cic_uzb_bam_mol_gam_akn_anl_tur_ctl_mcd_ukr_tsn_dyu_fin_sun_aeg_bem_nor_hin_rom_swe_aze_bos_eng_owc_pan_afr_sid	0.338128898921214	0.809011389794543	0.420573495668131
205	afr_jpn_zul_dut_tig_urd_lit_tml_chh_guj_prs_glc_krd_ger_ven_owc_akn_spa_est_slo_hun_ses_amr_sod_dyu_heb_swt_ind_tsn_fre_aeg_mol_mly_sid_mcd_arw_bat_mao_lat_pan_tur_wly_gam_sun_eng_bam_tsw_xho_svk_ben_cze_tag_rom_cic_fbf_lda_igb_por_azi_alb_moo_fin_dgb_bul_mlt_bsq_anl_swe_yor_uzb_tha_ukr_grk_kor_knd_qcu_jav_vie_cnt_bem_mnd_nor_pol_hin_ewe_geo_scr_rus_bos_ita_hau_aze_amh_ctl_swa	-1.21007696423209	-2.87192386974497	0.00505288788441232
206	mcd_urd_dut_svk_lat_ukr_tsw_lit_tag_jav_kor_bem_tur_ven_tha_mlt_sid_heb_glc_swe_akn_nor_jpn_alb_gam_ita_cze_tsn_prs_cnt_swt_aze_bul_fbf_rom_bat_chh_anl_ben_fin_lda_mnd_guj_por_cic_tig_aeg_slo_ses_amh_qcu_uzb_rus_afr_amr_zul_bsq_bos_eng_mao_sod_dyu_dgb_arw_yor_bam_ger_est_fre_swa_scr_xho_moo_vie_geo_ewe_igb_mol_hau_pol_wly_sun_mly_ctl_spa_krd_pan_hin_hun_knd_owc_grk_tml_ind_azi	-0.701325683963803	-1.63093161034025	0.106286888080493
207	swa_glc_amr_jpn_moo_cnt_fre_anl_lat_yor_bul_aeg_tur_slo_bos_swe_knd_fbf_tsn_akn_alb_mol_hun_scr_bam_sod_azi_rus_mao_vie_zul_amh_aze_jav_rom_mlt_gam_mnd_ses_bat_uzb_fin_ita_tml_ind_svk_eng_est_ven_heb_mcd_arw_wly_mly_guj_sid_ben_ctl_ger_sun_dut_hin_tsw_ukr_tha_bem_kor_lit_bsq_hau_swt_chh_pan_igb_grk_qcu_cic_tig_tag_por_dyu_nor_lda_geo_pol_dgb_cze_ewe_afr_krd_urd_prs_spa_xho_owc	-0.135112378851129	-0.326736766645941	0.744601204112626
208	chh_hin_dgb_tsw_bos_cze_swe_ind_tag_guj_nor_wly_lat_jav_kor_rus_fin_tig_sid_alb_bam_dyu_bat_uzb_sod_tml_mly_mcd_por_swt_pol_cnt_spa_urd_ger_gam_tha_aze_mol_tur_amh_heb_pan_anl_ita_grk_ewe_moo_akn_yor_zul_lda_amr_hau_mao_svk_owc_swa_afr_mlt_lit_prs_cic_azi_ven_ctl_qcu_tsn_bem_arw_fre_glc_slo_vie_krd_aeg_jpn_hun_sun_eng_geo_fbf_ses_rom_ukr_xho_bul_est_igb_mnd_knd_scr_ben_dut_bsq	0.491848658645436	1.29372965625785	0.198962706546859
209	mnd_bos_ben_akn_anl_svk_sun_swa_pan_jav_xho_heb_aze_sid_dyu_swe_tur_dgb_rom_scr_zul_glc_cnt_fin_mcd_hin_jpn_lda_ger_amr_dut_aeg_cic_kor_grk_knd_guj_amh_hau_bem_tha_ind_bam_geo_spa_moo_bsq_wly_owc_slo_lit_tig_hun_ven_cze_uzb_ita_est_tsn_fre_ewe_gam_azi_fbf_prs_qcu_mao_mol_tag_rus_eng_chh_vie_nor_tml_mly_afr_arw_alb_krd_ukr_ses_swt_mlt_pol_lat_sod_bat_urd_yor_bul_por_tsw_ctl_igb	0.680166737458708	1.77839531261025	0.0786069084630148
210	bam_rus_eng_swe_ger_sun_fbf_jav_xho_geo_prs_tsw_heb_igb_amr_guj_lit_fre_bem_hau_bos_azi_cic_mly_afr_nor_tha_scr_akn_bul_anl_zul_aze_tur_swt_hin_mol_bat_amh_ven_sod_ita_qcu_cze_est_krd_ukr_ind_sid_kor_grk_wly_alb_tig_dgb_moo_hun_arw_ctl_slo_yor_fin_mlt_dyu_vie_bsq_mao_ewe_tag_swa_lat_aeg_jpn_cnt_uzb_mcd_mnd_knd_ben_tsn_lda_urd_glc_owc_svk_chh_por_pan_dut_rom_pol_gam_tml_spa_ses	0.723616349339731	1.67333762088425	0.0976214291654674
211	bsq_bam_arw_azi_gam_guj_hun_geo_dyu_yor_ses_mao_nor_heb_mly_spa_knd_mlt_pol_sid_qcu_pan_bul_scr_dgb_cnt_jpn_rom_rus_bem_kor_sod_por_tsw_swa_lit_tur_swt_urd_slo_chh_lda_fre_svk_sun_bos_fin_swe_alb_tml_hin_vie_owc_cze_krd_amr_uzb_ben_ukr_aze_prs_dut_jav_glc_tsn_aeg_hau_wly_moo_cic_akn_tig_grk_ger_ind_ctl_ewe_zul_anl_lat_est_xho_igb_eng_ita_afr_mol_fbf_tag_ven_mcd_amh_bat_mnd_tha	-0.537621060537433	-1.38293713259978	0.169995584921808
212	owc_svk_moo_sod_tml_lda_cze_igb_tur_uzb_ctl_cic_spa_azi_bos_tsw_rom_aze_jav_dgb_hun_xho_mcd_bat_guj_bem_fin_bul_tig_fre_bsq_swa_swt_lat_geo_ita_aeg_arw_dyu_swe_ind_slo_mlt_knd_hin_mol_ses_jpn_alb_eng_heb_mly_wly_cnt_pan_zul_dut_hau_amh_qcu_kor_por_tha_ger_ben_anl_afr_grk_est_tsn_bam_fbf_yor_ukr_lit_amr_gam_mao_glc_sid_ven_rus_prs_pol_tag_scr_nor_krd_akn_vie_mnd_ewe_chh_sun_urd	0.162716684157446	0.372179117218625	0.710606232895859
213	jav_swt_mol_azi_urd_nor_fin_igb_cnt_mao_bat_ctl_est_lda_sun_afr_mnd_hau_moo_bem_rus_ses_hin_akn_ukr_glc_alb_tsn_qcu_ben_fre_tml_bul_swa_scr_bsq_swe_tag_dgb_anl_cze_ita_prs_rom_spa_slo_por_guj_zul_mly_yor_lit_bam_chh_svk_eng_ind_heb_ger_amh_pan_pol_mcd_tig_xho_knd_grk_dut_arw_vie_kor_owc_fbf_cic_mlt_aze_dyu_jpn_tur_bos_geo_tsw_gam_aeg_sid_ven_amr_ewe_krd_uzb_lat_hun_wly_tha_sod	0.0415477648501946	0.108772723657265	0.913617105858491
214	bat_dut_ctl_mlt_est_tha_svk_pol_glc_swt_dgb_jav_xho_moo_bsq_mly_cze_uzb_igb_hun_lda_gam_fre_geo_zul_sid_swa_amr_cnt_chh_spa_lit_nor_cic_tml_ewe_bos_bam_kor_scr_qcu_ger_urd_swe_arw_krd_mcd_owc_guj_dyu_eng_pan_bem_alb_ita_anl_ven_sun_slo_knd_afr_aeg_rus_vie_amh_tsw_hin_tig_ukr_rom_heb_fbf_tsn_ben_mao_ind_sod_mnd_mol_hau_tur_aze_bul_akn_jpn_azi_prs_wly_fin_por_lat_ses_tag_yor_grk	0.452201109567127	1.0826122195779	0.28177960618443
215	xho_qcu_mol_svk_zul_bat_lda_lat_afr_ben_arw_ewe_swt_dut_azi_geo_sun_sod_ses_mnd_sid_moo_spa_gam_slo_tur_bos_fre_kor_cnt_rus_igb_tml_bam_mao_ctl_ukr_pan_fbf_rom_anl_dgb_akn_urd_amr_knd_aze_vie_grk_nor_hau_bem_est_prs_krd_ger_ven_glc_tig_hun_jpn_tag_bul_heb_bsq_cic_tsn_owc_tsw_tha_lit_ind_uzb_mly_pol_chh_alb_por_guj_fin_cze_hin_jav_eng_mcd_mlt_amh_wly_swe_ita_aeg_yor_scr_swa_dyu	0.238059264169902	0.579964888802822	0.563340772350864
216	spa_sod_ukr_akn_bos_scr_fbf_krd_fin_igb_mol_bsq_rom_rus_amh_ger_tur_hau_wly_jpn_bem_dut_mao_sid_alb_pol_tsn_knd_swa_zul_cze_tml_uzb_jav_bat_sun_cnt_kor_swe_tsw_owc_ven_mcd_qcu_guj_mly_est_cic_mnd_ctl_dyu_geo_lat_tig_nor_azi_ita_lda_tag_chh_aeg_eng_amr_hun_fre_afr_prs_ewe_grk_hin_xho_ben_gam_pan_bul_svk_swt_bam_moo_ind_tha_ses_lit_heb_anl_mlt_yor_urd_vie_arw_slo_por_aze_glc_dgb	-0.371006593217159	-0.90623736600702	0.36715222682406
217	jav_nor_glc_ind_qcu_akn_lit_est_mly_alb_mao_xho_moo_fbf_swt_sod_ukr_dgb_rom_ewe_bsq_kor_hau_yor_bos_arw_tsn_tsw_fre_rus_cze_anl_ven_tag_zul_cnt_ses_ctl_afr_mol_sid_geo_ita_knd_bem_mnd_grk_scr_tml_pol_azi_sun_heb_cic_swa_slo_jpn_ger_amh_bat_tur_fin_dut_vie_aze_pan_spa_dyu_swe_lat_owc_uzb_bul_prs_guj_hun_wly_tha_mlt_tig_aeg_ben_urd_chh_igb_por_amr_gam_eng_svk_krd_hin_bam_lda_mcd	-0.133817458041477	-0.32621808460669	0.744992308934363
218	dyu_amr_tsn_spa_lit_akn_guj_mol_amh_zul_arw_igb_ind_bat_pol_swe_alb_moo_ger_dut_nor_owc_uzb_cnt_qcu_pan_est_hin_knd_lda_hun_tsw_fre_aze_swt_fbf_tml_dgb_swa_kor_tur_lat_scr_gam_tig_rom_eng_yor_bam_wly_cze_anl_sid_urd_aeg_mnd_ukr_afr_krd_mlt_glc_rus_bul_ewe_chh_mly_xho_geo_por_tha_bos_ses_grk_heb_ctl_jav_fin_bsq_ita_svk_sun_tag_slo_bem_prs_hau_azi_cic_jpn_sod_ven_mcd_vie_ben_mao	0.420871038214839	1.08171550203803	0.282175886289936
219	fbf_tag_amh_akn_glc_arw_geo_alb_guj_bat_dyu_ewe_owc_wly_knd_lda_gam_cnt_lit_cic_jpn_ger_igb_rom_sod_fin_aze_amr_vie_yor_jav_dgb_grk_qcu_afr_ind_mnd_heb_por_bos_sid_scr_krd_bsq_tig_mao_tsw_mlt_aeg_bul_hau_svk_spa_urd_moo_rus_pan_dut_sun_eng_lat_prs_tha_swt_tur_anl_ukr_cze_swa_azi_pol_hun_fre_chh_swe_nor_mcd_est_bem_xho_bam_slo_mly_ben_ven_kor_ctl_zul_hin_tsn_tml_ita_uzb_mol_ses	0.243142833936061	0.581838328058534	0.562083345531604
220	jav_cze_bat_tig_geo_gam_guj_heb_vie_eng_ven_mnd_hun_tsw_afr_grk_dyu_knd_ita_lit_spa_qcu_tsn_mlt_prs_mao_ewe_lda_ger_igb_ukr_tag_hin_ind_sun_aeg_lat_svk_mol_ses_arw_sod_owc_bos_swe_moo_slo_chh_bem_amr_jpn_dgb_amh_tml_dut_xho_sid_est_bul_hau_krd_fbf_yor_cnt_pan_wly_zul_swa_alb_glc_fin_fre_mly_tur_mcd_por_rus_anl_tha_scr_bam_nor_uzb_bsq_pol_urd_aze_rom_cic_ben_swt_azi_kor_akn_ctl	0.00572756497632388	0.0137593290525319	0.989051464471149
221	ven_fin_ses_zul_dgb_por_tag_jpn_wly_ger_mlt_est_heb_ctl_bul_bem_bat_jav_kor_sun_chh_aeg_hau_afr_cic_xho_arw_yor_lit_mao_sid_hin_fre_uzb_tur_ita_cze_lda_sod_rom_pol_swa_ukr_rus_pan_prs_knd_lat_tml_bsq_owc_mol_moo_amr_mnd_igb_akn_tsn_cnt_bos_ben_ewe_vie_aze_gam_tha_ind_mcd_alb_swt_hun_azi_urd_scr_dut_glc_tsw_nor_tig_grk_amh_qcu_fbf_guj_swe_krd_spa_bam_svk_eng_slo_geo_anl_mly_dyu	0.41977821462211	1.13066060891981	0.261105412476554
222	rom_ukr_ses_bem_ven_moo_tml_ita_amr_akn_ind_lda_ewe_yor_owc_hau_tur_fbf_azi_amh_ctl_lat_mcd_glc_knd_bsq_tag_mao_chh_sun_dyu_hin_swe_svk_fre_slo_jav_bam_eng_bat_aeg_mol_uzb_anl_tha_cze_bul_fin_afr_urd_tig_lit_jpn_cnt_tsw_nor_rus_sod_kor_pol_mnd_gam_grk_swt_swa_guj_zul_cic_spa_geo_tsn_vie_bos_ger_heb_krd_mlt_pan_prs_hun_wly_qcu_dgb_mly_xho_ben_dut_scr_por_igb_aze_alb_sid_est_arw	0.275114050744071	0.709480661625632	0.479801245838597
223	scr_dgb_owc_xho_afr_azi_ita_sod_lat_rom_ind_tsn_bsq_por_ukr_bem_amh_tml_cnt_guj_lda_tsw_mcd_slo_zul_jpn_arw_amr_swe_cic_kor_uzb_vie_ses_tig_mly_grk_est_akn_bul_sid_eng_glc_jav_tur_hun_hau_hin_cze_nor_fin_bat_ger_heb_yor_anl_alb_bam_aeg_ctl_mao_ewe_dut_krd_fbf_moo_fre_swa_qcu_ben_rus_prs_tha_mlt_lit_aze_spa_pol_dyu_mol_knd_urd_ven_tag_sun_mnd_wly_swt_chh_svk_igb_bos_pan_geo_gam	0.451986787516044	1.16070532226966	0.248732546813408
224	amr_ven_arw_moo_pan_qcu_alb_krd_cnt_fin_mlt_dyu_bam_grk_jav_prs_igb_vie_fbf_sod_rom_bul_ctl_nor_knd_tml_tur_slo_bat_aze_mcd_jpn_yor_lat_mol_hun_zul_xho_ses_est_geo_heb_fre_tha_bsq_ita_tsn_sun_cic_mnd_glc_mly_cze_ind_ger_por_azi_tsw_dut_owc_ewe_bos_ukr_kor_uzb_spa_aeg_hau_pol_wly_afr_hin_sid_gam_scr_urd_lda_ben_guj_anl_tig_swt_amh_tag_akn_chh_rus_dgb_bem_mao_lit_svk_eng_swa_swe	-0.122647840111912	-0.275332364193929	0.783671705609191
225	mlt_tha_qcu_lda_yor_dut_ind_bat_ita_amr_bsq_sod_jav_xho_cnt_mao_tsw_bam_spa_ven_mnd_moo_alb_knd_sun_pol_lat_aze_scr_por_mly_afr_fre_ctl_rom_pan_bul_glc_cze_akn_lit_bos_fbf_gam_hin_bem_azi_anl_dgb_geo_vie_hau_tig_slo_ewe_ukr_krd_amh_fin_swt_tsn_arw_uzb_eng_mcd_rus_svk_owc_wly_tur_guj_tml_mol_aeg_dyu_swa_ger_ben_cic_hun_tag_chh_zul_urd_est_sid_ses_nor_kor_prs_swe_heb_grk_jpn_igb	-0.2640535468446	-0.653474166807594	0.515063071253791
226	jav_spa_moo_afr_urd_owc_ind_aeg_tml_bat_igb_dyu_mly_ger_svk_tsn_uzb_yor_rus_ven_guj_zul_sun_amh_aze_ses_lda_bsq_xho_hun_grk_anl_mol_prs_pan_vie_sod_mcd_geo_dgb_bul_mao_amr_lat_heb_chh_hau_akn_fin_tsw_nor_cic_bos_wly_qcu_glc_azi_ita_alb_fre_knd_mnd_ctl_eng_ewe_hin_pol_swe_tag_ben_tur_est_lit_mlt_jpn_scr_swa_swt_arw_rom_fbf_bem_gam_tha_tig_krd_por_sid_dut_ukr_bam_slo_cze_cnt_kor	-0.149169958541863	-0.385444898320355	0.700788038672148
227	jav_anl_est_ger_kor_tml_mao_cic_azi_spa_rom_arw_zul_tag_slo_tur_pan_ven_fin_ses_lit_ind_igb_nor_bat_bsq_por_ctl_guj_svk_krd_aeg_knd_mol_bos_tsw_amr_amh_gam_pol_afr_sod_glc_mcd_hun_tsn_ewe_bam_yor_hau_uzb_fbf_aze_xho_wly_rus_scr_sun_jpn_mnd_lat_geo_tig_urd_sid_hin_alb_bem_vie_lda_prs_dgb_owc_cze_grk_dyu_mlt_tha_swa_ukr_swe_heb_ita_fre_moo_qcu_ben_eng_mly_cnt_bul_swt_akn_chh_dut	0.480522815892758	1.13691270437386	0.258495701883135
228	dut_tsn_heb_mlt_slo_wly_owc_pan_mol_tml_chh_xho_hin_igb_swa_amh_urd_lit_alb_swe_sid_gam_svk_eng_uzb_swt_ger_ukr_bam_sod_tag_jav_cnt_afr_fre_kor_tur_sun_moo_dyu_fbf_arw_ewe_jpn_hau_fin_lda_mcd_vie_ind_bat_anl_rom_cic_prs_knd_mly_por_rus_mao_bsq_guj_zul_spa_cze_tha_bul_yor_aeg_lat_aze_bos_mnd_ben_ven_grk_est_amr_ses_tsw_pol_tig_dgb_geo_qcu_hun_glc_scr_akn_ctl_ita_krd_nor_azi_bem	-0.181932137365676	-0.475287560773636	0.635696424097924
229	mcd_eng_tml_aeg_dgb_azi_tsw_tsn_mao_mol_swe_por_arw_mly_lat_tur_kor_owc_jpn_krd_ven_vie_bsq_uzb_sid_heb_nor_amr_pol_wly_slo_spa_scr_ewe_gam_bat_swt_dyu_fbf_qcu_grk_est_bos_hun_bul_mnd_yor_igb_knd_cze_tig_lda_fre_hau_bem_moo_sun_ind_glc_zul_cnt_dut_ses_cic_bam_tha_aze_akn_alb_ger_hin_guj_afr_mlt_urd_rus_lit_jav_swa_geo_anl_tag_prs_amh_chh_sod_svk_rom_ukr_fin_ben_xho_pan_ctl_ita	-0.573807277679248	-1.48138987220171	0.141883019778725
230	cic_krd_por_guj_jpn_tml_akn_svk_afr_sod_mol_tig_lda_ctl_ita_urd_spa_rom_grk_wly_uzb_aze_sid_tha_ven_jav_bam_dyu_ger_pan_scr_fre_hin_mly_mlt_fbf_rus_tag_azi_pol_tur_tsw_xho_arw_bem_swt_cze_zul_swe_moo_lit_ind_fin_ewe_yor_alb_dgb_bat_owc_tsn_amr_knd_anl_cnt_qcu_heb_bsq_kor_amh_hau_glc_mcd_ben_est_ses_chh_gam_ukr_bos_vie_igb_geo_hun_slo_swa_eng_prs_lat_dut_sun_bul_mao_nor_mnd_aeg	0.236278939760185	0.556592968889897	0.579142456335311
231	mlt_swe_ind_vie_hun_mol_urd_jav_slo_rom_eng_cic_cnt_uzb_wly_moo_gam_ben_qcu_zul_geo_arw_pol_ger_chh_kor_anl_bos_knd_rus_swa_afr_mao_lda_bul_hin_est_yor_ven_sun_ewe_ukr_lit_nor_guj_swt_prs_spa_lat_bsq_heb_pan_dut_sid_tsw_tha_ita_krd_sod_tur_dgb_hau_scr_dyu_azi_igb_xho_mly_ses_bem_mnd_alb_jpn_ctl_amr_owc_aeg_aze_por_fbf_tig_glc_akn_tag_cze_fre_bam_fin_bat_tsn_tml_svk_amh_grk_mcd	0.801312576895836	2.14255453821032	0.0347603089378596
232	moo_aze_est_akn_scr_chh_sid_tag_grk_uzb_ven_owc_vie_arw_lat_tig_slo_por_hun_ind_qcu_pol_ben_lda_krd_zul_anl_tsn_mlt_nor_bul_bat_mao_mcd_glc_swe_spa_eng_igb_prs_bsq_ger_cze_dgb_cic_bam_geo_dut_tur_aeg_yor_dyu_swt_ukr_mly_fre_rom_kor_heb_knd_ses_swa_cnt_fbf_svk_amh_sun_sod_tml_pan_ewe_lit_azi_rus_urd_afr_ctl_gam_fin_bos_ita_alb_hau_tsw_wly_jav_mnd_amr_bem_tha_mol_xho_hin_jpn_guj	0.0563259325957024	0.128944798862676	0.897679782157609
233	krd_tsn_rus_igb_cic_slo_sun_bsq_lda_rom_arw_lit_fre_est_chh_hin_hau_lat_bos_knd_bul_ses_xho_tag_gam_cnt_ukr_akn_swe_pan_uzb_tig_moo_amh_dut_tha_alb_aeg_scr_ind_owc_mnd_tsw_vie_afr_por_mao_eng_jpn_mlt_qcu_azi_dyu_ewe_aze_fbf_mly_cze_prs_sid_jav_spa_ven_nor_ger_bem_ctl_mcd_bam_swa_pol_swt_ita_yor_amr_ben_heb_urd_bat_hun_anl_tur_wly_svk_sod_tml_mol_zul_geo_grk_glc_kor_dgb_fin_guj	0.118542514173689	0.288426306602609	0.77366229614524
234	afr_mlt_bul_mao_mol_aze_hau_yor_pan_lit_rus_cze_akn_jav_slo_eng_owc_est_glc_ita_urd_tig_ctl_swe_ger_azi_igb_guj_lat_hun_swa_bos_svk_knd_bsq_tml_anl_tsn_qcu_pol_cic_grk_mly_wly_ven_swt_zul_scr_rom_fbf_dgb_kor_alb_prs_ewe_hin_tha_mnd_gam_fin_tsw_bem_tur_lda_geo_bam_sid_heb_amr_jpn_vie_por_dut_spa_bat_sun_ind_uzb_arw_chh_nor_ben_aeg_tag_krd_moo_dyu_ukr_sod_amh_xho_cnt_fre_ses_mcd	0.521035733871433	1.37415531973898	0.172696188617954
235	yor_akn_azi_tsw_owc_tml_bat_amr_slo_vie_arw_mly_aeg_mnd_rus_cnt_est_guj_sid_igb_aze_dut_mao_moo_spa_bul_fin_urd_nor_jav_pol_tha_grk_bos_ewe_ben_anl_cze_eng_geo_ven_glc_bam_chh_dyu_tur_xho_fbf_mcd_lda_jpn_wly_svk_heb_bem_ses_ita_kor_gam_bsq_pan_mlt_zul_sun_hau_ctl_swe_alb_krd_ukr_ger_amh_uzb_tig_prs_fre_swa_qcu_sod_hun_ind_scr_cic_knd_lit_swt_tag_mol_rom_dgb_afr_por_lat_tsn_hin	-0.179264208588819	-0.474076639807209	0.636556414922794
236	bem_sun_mcd_bat_aze_ven_jav_tig_tsw_tha_svk_fin_aeg_por_est_fbf_ger_knd_owc_bam_akn_hin_lit_krd_sod_anl_hun_wly_dyu_zul_ctl_guj_moo_swa_swe_bul_cze_arw_prs_ses_amh_dut_tag_vie_scr_alb_slo_eng_lda_glc_gam_bsq_tml_sid_chh_amr_azi_ewe_cic_cnt_ita_swt_rus_urd_heb_bos_rom_xho_ben_uzb_jpn_kor_igb_pan_mly_pol_ind_spa_hau_tsn_dgb_ukr_yor_mao_tur_qcu_mol_nor_mlt_grk_fre_geo_afr_mnd_lat	0.304306384368608	0.80829439783074	0.420983950601628
237	ita_hun_akn_tig_chh_aze_azi_vie_wly_lit_ewe_lda_ind_igb_bul_cze_mlt_dgb_ven_tha_mly_tsn_bos_alb_afr_bsq_mcd_tur_grk_rom_tsw_urd_ukr_prs_pan_glc_jpn_amh_est_sid_kor_owc_lat_por_dyu_moo_ctl_eng_nor_arw_dut_swa_sun_fin_pol_mnd_fre_knd_tag_anl_ben_swe_gam_spa_ger_cic_hin_rus_heb_tml_scr_ses_krd_guj_geo_aeg_uzb_yor_mol_sod_hau_jav_swt_mao_slo_svk_fbf_bem_cnt_xho_bat_amr_qcu_bam_zul	-0.0922349018317894	-0.2446679603797	0.807252560255305
238	azi_scr_hin_grk_krd_dgb_ctl_uzb_moo_dut_ses_arw_jpn_pol_swe_lit_est_mcd_zul_afr_bem_spa_guj_lda_aze_akn_bul_chh_geo_prs_tha_swa_sun_tur_swt_cnt_ven_bam_vie_igb_tig_svk_jav_lat_fbf_hau_fin_cic_por_urd_ukr_ita_hun_rom_alb_ben_heb_amr_slo_cze_fre_ind_tsw_bos_tsn_gam_knd_rus_pan_xho_tml_wly_glc_mlt_bat_ewe_ger_sid_qcu_bsq_aeg_mly_sod_tag_mao_amh_anl_dyu_eng_owc_nor_kor_yor_mol_mnd	NA	NA	NA
239	bam_glc_ben_sod_mlt_bem_tig_xho_amr_alb_bul_dut_vie_azi_slo_dgb_mao_cze_urd_hau_hin_eng_tsw_cnt_ven_rus_rom_prs_mol_mcd_qcu_tsn_lda_guj_wly_tur_ctl_pan_fin_amh_swa_swt_knd_ewe_dyu_igb_scr_kor_sun_akn_gam_jav_owc_mnd_jpn_por_grk_est_sid_geo_ses_ind_moo_cic_fbf_heb_uzb_ukr_chh_pol_bat_arw_anl_aze_lit_spa_ita_nor_tag_bos_afr_yor_krd_zul_aeg_bsq_svk_tha_hun_mly_fre_ger_lat_tml_swe	0.403513768511604	0.954166800363435	0.342472772735259
240	ben_tag_alb_mly_mlt_tml_tsw_lat_amh_aze_bat_afr_cnt_ven_heb_bsq_pan_zul_vie_spa_mcd_glc_urd_prs_hun_bam_knd_cze_swa_ctl_slo_pol_wly_igb_yor_hau_ewe_aeg_tur_jav_uzb_fin_swt_sid_ukr_dyu_sun_tig_chh_xho_geo_guj_bul_ita_anl_est_bos_cic_lit_tha_lda_mao_nor_ses_grk_krd_amr_rom_eng_fbf_sod_bem_ind_arw_azi_ger_por_svk_akn_rus_fre_owc_dgb_tsn_gam_mnd_swe_mol_scr_jpn_kor_hin_dut_moo_qcu	0.218396577127223	0.558251914713902	0.578013905774493
241	mly_lit_hin_tig_por_slo_grk_tml_ita_rus_bsq_arw_tag_uzb_azi_igb_mcd_jpn_krd_cze_qcu_moo_swe_fbf_nor_zul_mlt_heb_ben_mao_pol_cic_geo_sod_tur_est_knd_tsn_yor_svk_sid_dyu_swa_hau_anl_vie_chh_ukr_hun_bul_dut_sun_mol_lat_afr_ven_glc_rom_swt_ind_ewe_guj_ctl_cnt_xho_pan_prs_scr_fre_spa_lda_ger_akn_tsw_jav_wly_bat_amr_eng_alb_tha_mnd_owc_bos_bem_kor_aeg_dgb_fin_bam_aze_urd_amh_gam_ses	-0.937643496489048	-2.07615979831215	0.0406385410868797
242	prs_amr_rus_tag_swe_afr_dgb_uzb_mao_anl_ven_grk_tur_svk_qcu_slo_por_tml_swa_akn_fre_lit_tsn_hin_gam_dyu_zul_urd_mly_vie_ben_dut_hau_knd_bem_sid_bat_moo_ind_ctl_yor_aze_rom_hun_tsw_cze_bsq_pol_swt_alb_ewe_mcd_eng_fbf_jpn_cic_azi_amh_spa_sod_bul_lda_scr_heb_mlt_wly_xho_bam_ses_pan_bos_sun_kor_ger_fin_mol_arw_est_tha_ita_lat_mnd_glc_igb_geo_nor_tig_cnt_krd_owc_guj_ukr_jav_chh_aeg	0.0872334102321353	0.199920798090715	0.841979027491414
243	tig_anl_sod_knd_ben_moo_urd_dgb_mao_hun_mol_arw_kor_mlt_mcd_pan_bos_guj_ita_yor_azi_grk_ukr_tha_ind_tur_aze_mnd_cnt_bat_glc_uzb_fin_qcu_sid_fre_mly_slo_sun_geo_tml_zul_svk_tag_swa_jpn_cic_wly_hau_spa_alb_hin_eng_dyu_amr_amh_dut_lit_swe_bul_bem_ctl_owc_ewe_swt_est_vie_afr_jav_gam_akn_cze_lat_bam_aeg_pol_ses_xho_ven_nor_krd_prs_heb_rom_lda_igb_bsq_ger_rus_fbf_scr_chh_tsn_tsw_por	0.63264811202569	1.54681119037296	0.12530508065797
244	aeg_spa_por_tur_pan_gam_afr_sod_mly_swe_mnd_nor_bos_ger_sid_geo_jav_guj_igb_urd_ses_svk_tsn_ukr_ven_mlt_dyu_hau_cic_swa_slo_tig_mol_knd_lat_tag_fin_bem_ind_fbf_pol_uzb_wly_amr_krd_rus_hun_scr_ben_yor_mcd_dut_xho_tsw_bat_aze_tml_anl_lit_alb_heb_cnt_mao_est_vie_dgb_akn_bsq_bam_owc_fre_jpn_swt_glc_grk_ita_ewe_rom_azi_sun_ctl_tha_kor_arw_bul_qcu_eng_zul_lda_cze_chh_prs_moo_hin_amh	0.35762691134585	0.921694187657189	0.359072998176317
245	dgb_qcu_mnd_glc_cnt_aeg_hun_swe_amr_arw_alb_mol_dut_tag_est_yor_azi_mlt_ses_mao_tha_knd_hin_nor_wly_rom_tig_gam_fin_spa_urd_swa_cic_sid_rus_slo_ven_anl_pol_igb_ctl_mly_akn_bsq_ita_afr_tsn_aze_pan_cze_svk_zul_bos_jav_moo_dyu_scr_geo_xho_fbf_bat_bam_krd_fre_chh_tml_por_grk_uzb_ind_heb_sun_amh_mcd_owc_tur_bul_tsw_lat_eng_lda_bem_lit_vie_hau_prs_ger_ben_ukr_swt_guj_sod_jpn_ewe_kor	-1.52589455402024	-4.19667763950687	6.18951320390105e-05
246	krd_mly_pol_guj_tur_prs_sun_ger_mao_ctl_anl_tsn_pan_tag_fre_ewe_cnt_bam_rom_cic_bat_amr_mnd_slo_jpn_knd_mol_ben_spa_mlt_scr_sod_ses_bsq_bos_wly_lat_por_swa_tig_dgb_ven_ukr_nor_hau_tsw_tha_chh_vie_hun_jav_yor_moo_uzb_urd_grk_amh_alb_xho_aze_ita_swe_heb_tml_fbf_igb_swt_owc_mcd_akn_geo_dut_aeg_gam_hin_bem_afr_azi_lit_cze_est_svk_qcu_arw_rus_sid_fin_eng_lda_zul_glc_bul_dyu_ind_kor	0.551188228074604	1.22863940674461	0.222307056412117
247	tml_afr_amr_ven_mlt_dut_swt_sun_lit_azi_geo_hun_mol_mly_anl_bsq_grk_ind_spa_ukr_aeg_gam_rus_wly_fbf_ses_bem_sod_aze_tig_lda_lat_guj_pan_alb_amh_ger_xho_nor_moo_tsw_swe_glc_hin_fre_jav_heb_ctl_cze_akn_rom_cnt_uzb_svk_bos_vie_jpn_knd_eng_kor_sid_swa_mnd_tag_tur_krd_mao_dgb_por_dyu_ita_slo_cic_qcu_chh_igb_fin_ben_ewe_yor_owc_arw_zul_urd_mcd_bul_bam_hau_scr_est_bat_tsn_pol_prs_tha	-0.636016119883576	-1.45591822414552	0.148782857777689
248	lat_hin_chh_cze_afr_akn_arw_vie_bam_wly_lda_swt_hun_hau_cnt_dgb_tag_mly_mnd_qcu_spa_owc_knd_rom_krd_xho_por_fre_fin_heb_ind_ger_aze_bem_tig_ses_fbf_tha_jpn_igb_bul_amh_eng_tsw_moo_tur_sod_ven_alb_tsn_bsq_nor_ben_dut_grk_bos_rus_est_mlt_mao_swe_amr_tml_ewe_guj_sid_bat_aeg_lit_anl_gam_pol_svk_dyu_cic_prs_ctl_uzb_kor_ita_azi_ukr_glc_mcd_sun_swa_mol_geo_urd_pan_slo_zul_yor_scr_jav	NA	NA	NA
249	ger_rus_vie_aze_owc_tur_bem_tag_fre_fin_uzb_cic_azi_geo_jpn_bat_mlt_aeg_swe_ewe_alb_mao_bos_amr_ven_rom_sod_chh_ses_kor_tha_afr_urd_mol_tig_hun_bul_cnt_moo_lat_wly_tsw_pol_dyu_pan_sun_hin_hau_xho_heb_nor_lda_knd_ind_lit_mly_akn_por_est_jav_bam_glc_guj_bsq_dut_ben_ita_cze_svk_prs_tsn_krd_anl_zul_ukr_gam_yor_grk_swt_igb_fbf_sid_arw_eng_dgb_swa_tml_spa_mnd_qcu_slo_scr_amh_ctl_mcd	-0.0592846350542398	-0.141899647034032	0.887466220461577
250	ctl_wly_cze_akn_ger_swt_qcu_ses_swe_glc_dgb_slo_swa_tur_mcd_kor_ind_nor_lit_bat_aze_bam_tsn_moo_uzb_tag_aeg_svk_fin_yor_mao_sid_chh_dyu_hau_est_lat_rom_tig_azi_eng_afr_jav_urd_lda_igb_amh_dut_hun_bos_ukr_sod_ben_gam_prs_spa_knd_mnd_ita_owc_arw_tsw_fre_anl_mlt_amr_cnt_fbf_zul_vie_bsq_por_grk_hin_tha_pan_rus_sun_mly_jpn_pol_ewe_heb_cic_bul_mol_scr_ven_xho_krd_geo_guj_tml_bem_alb	-0.6700081561547	-1.59286405155676	0.114584019901117
251	urd_tml_ven_est_pol_zul_qcu_guj_cnt_sun_ita_aze_tig_fin_grk_bsq_svk_ben_dyu_sod_arw_rom_akn_tsn_knd_bem_lda_prs_rus_hin_swe_amh_ses_geo_yor_lat_glc_afr_anl_bam_scr_cze_mcd_vie_ctl_hun_uzb_eng_ger_dgb_mnd_heb_ukr_aeg_tur_pan_dut_bat_wly_owc_mao_nor_swa_jav_slo_ewe_bul_fre_mly_tag_igb_mlt_hau_swt_jpn_ind_amr_alb_gam_spa_tsw_por_fbf_lit_tha_cic_xho_chh_kor_bos_mol_sid_azi_moo_krd	0.461811048835357	1.20581085768752	0.230949290323022
252	ita_hin_cic_mlt_est_glc_zul_tsw_pol_ben_lda_amr_ven_tha_fre_grk_tur_bul_cze_ewe_sod_anl_lat_heb_krd_bat_afr_bem_tag_bsq_ind_swa_tml_guj_cnt_hau_jav_igb_akn_slo_ses_knd_bos_pan_eng_scr_dut_spa_geo_nor_dgb_mly_ger_gam_mol_swt_urd_moo_dyu_mcd_mao_swe_fin_aeg_vie_chh_sun_amh_rom_tsn_hun_uzb_ukr_fbf_xho_ctl_kor_qcu_por_tig_alb_arw_jpn_aze_bam_owc_azi_rus_mnd_svk_yor_sid_wly_prs_lit	0.418055140374605	1.16344201510835	0.247626590492593
253	azi_pan_geo_tur_sid_tsn_afr_fre_urd_spa_ven_wly_ind_pol_glc_jpn_mlt_mol_dyu_tml_ses_cnt_tha_mcd_rus_lit_aze_mao_mly_swa_igb_tag_lat_eng_amr_akn_bos_dgb_ger_krd_hun_tig_aeg_nor_bsq_hau_qcu_scr_tsw_swt_chh_ukr_vie_por_xho_knd_bat_amh_fbf_rom_svk_jav_mnd_sod_arw_uzb_ben_yor_bam_kor_ita_cic_ewe_ctl_guj_prs_gam_slo_heb_grk_hin_zul_est_dut_owc_anl_bem_alb_lda_sun_swe_moo_bul_cze_fin	-0.00213366195928184	-0.00547591326776203	0.995642604378079
254	cnt_owc_knd_vie_est_cze_jav_moo_tsn_grk_swe_tsw_fin_hau_mol_fbf_ind_afr_sod_ben_lda_azi_wly_fre_pol_bos_swt_aeg_nor_swa_amh_ita_scr_tha_heb_ukr_alb_chh_lit_sid_mao_ven_sun_xho_hun_ger_geo_cic_prs_dgb_slo_mlt_bem_uzb_guj_pan_lat_arw_aze_tur_rus_amr_bam_anl_ctl_akn_ses_por_bat_ewe_tag_krd_rom_tml_mcd_gam_zul_tig_dut_hin_bul_svk_kor_mnd_eng_yor_spa_glc_urd_mly_dyu_qcu_jpn_igb_bsq	0.405940322074132	0.950424321521269	0.344360134091989
255	mao_eng_sod_knd_hun_fbf_lat_spa_yor_nor_ukr_glc_est_wly_zul_bam_mnd_cze_grk_ben_pol_owc_lda_swt_hin_tig_guj_arw_lit_uzb_sid_bsq_fin_chh_tha_swe_aeg_cic_pan_igb_heb_mcd_amh_hau_bem_ctl_prs_rom_tur_anl_geo_svk_jav_tsn_azi_cnt_qcu_tag_slo_dyu_amr_mly_moo_mlt_urd_sun_mol_ven_ger_krd_ita_dut_gam_por_dgb_aze_jpn_xho_bos_swa_scr_bat_kor_afr_tsw_vie_bul_rus_ind_akn_fre_alb_tml_ewe_ses	-0.946203353203561	-2.23667981055884	0.0276973617863775
256	cze_swt_ukr_ger_knd_lda_uzb_hau_ben_afr_ind_qcu_mol_bos_urd_heb_mlt_cic_swa_azi_bsq_bat_krd_rus_alb_pan_kor_slo_arw_geo_ven_mnd_amr_lit_mcd_aeg_dgb_sod_vie_spa_eng_mly_owc_tsw_fin_sid_dut_ewe_moo_bem_tha_bam_swe_yor_por_jav_prs_tag_ses_jpn_hun_pol_akn_guj_tig_gam_mao_cnt_chh_igb_ita_anl_xho_dyu_scr_amh_bul_tur_fre_rom_hin_nor_lat_fbf_aze_ctl_svk_grk_est_glc_zul_sun_tml_wly_tsn	0.167922718434684	0.427067273370028	0.670317430414034
257	scr_tml_qcu_amr_ita_nor_por_est_pan_sod_owc_hun_cnt_geo_ben_ger_swa_wly_ukr_bsq_bem_aze_guj_knd_prs_tsn_bos_sun_dut_mol_afr_mao_kor_jpn_dgb_ctl_glc_ind_gam_mnd_heb_tag_uzb_lit_fin_yor_svk_moo_zul_fre_rom_swt_ewe_azi_aeg_lda_grk_cic_anl_pol_sid_rus_chh_mlt_eng_alb_slo_mly_hin_lat_tur_fbf_cze_bat_igb_krd_amh_dyu_akn_mcd_bam_tsw_spa_tig_xho_bul_arw_ses_vie_jav_urd_swe_ven_hau_tha	0.0274497932936322	0.0669608110452721	0.946756646622804
258	gam_yor_jpn_bam_alb_prs_pol_dgb_bsq_est_mcd_swt_mnd_svk_aeg_owc_xho_mly_chh_tur_wly_slo_ewe_hin_jav_guj_glc_geo_knd_heb_sun_hau_kor_tsn_sod_tml_bul_bat_qcu_nor_eng_arw_mao_tha_ctl_fbf_ben_pan_mlt_zul_ven_ses_cze_krd_lit_igb_lat_mol_hun_amr_tig_akn_cic_bos_amh_moo_rus_aze_grk_ind_tsw_vie_por_spa_ger_urd_cnt_dut_sid_uzb_ita_bem_rom_fin_swa_tag_dyu_azi_scr_lda_afr_anl_fre_swe_ukr	0.0393563454845823	0.0944480384714785	0.924956452826597
259	swt_hun_svk_lat_ita_slo_igb_mnd_tml_owc_uzb_sid_cic_bam_kor_dut_fin_amh_tsn_bul_ind_knd_arw_prs_alb_lda_gam_aeg_jav_xho_mlt_pan_lit_ger_chh_vie_amr_tha_krd_wly_sod_bsq_sun_aze_hau_ven_por_grk_est_cnt_urd_pol_yor_guj_tig_rus_rom_bat_geo_ewe_mcd_tsw_akn_spa_eng_ctl_tag_mol_glc_bem_mly_heb_bos_moo_jpn_nor_ses_dgb_qcu_cze_ben_fbf_zul_swe_tur_mao_anl_afr_dyu_azi_swa_scr_ukr_fre_hin	-0.699749356974185	-1.62246631934579	0.108088839707919
260	rom_nor_svk_swa_est_pan_fre_mlt_sun_lda_mol_bem_lit_por_afr_bam_rus_bos_bsq_tsw_dut_owc_ind_lat_ger_tsn_sid_aze_ita_vie_dyu_tha_ven_aeg_swe_ben_tig_guj_mao_pol_geo_kor_eng_cnt_bat_mnd_sod_moo_glc_anl_arw_krd_jpn_prs_igb_alb_spa_tml_wly_hin_ses_hau_bul_fin_dgb_jav_swt_scr_grk_mcd_slo_cic_xho_cze_uzb_urd_akn_ewe_tur_gam_hun_ukr_zul_azi_amr_amh_fbf_qcu_tag_mly_heb_knd_yor_chh_ctl	-0.012526637112407	-0.0279081788261743	0.977795185800783
261	bam_ven_dyu_bem_hun_anl_mlt_scr_owc_aeg_eng_afr_mol_uzb_alb_bul_tsn_chh_bat_tha_dgb_pol_aze_lit_guj_ita_tml_ses_est_glc_wly_swa_ctl_ind_grk_mnd_ger_sid_igb_fin_heb_mly_cic_cnt_hau_qcu_swe_fbf_ukr_moo_lda_akn_amr_geo_vie_por_xho_rus_gam_jpn_zul_tag_ewe_dut_rom_krd_yor_arw_fre_sun_tsw_kor_tur_hin_knd_prs_bos_mcd_jav_nor_cze_svk_spa_pan_ben_urd_lat_swt_azi_tig_slo_mao_sod_amh_bsq	0.265933077299791	0.61043112611853	0.543065134914947
262	lat_rom_gam_akn_mnd_aeg_mly_wly_geo_swa_hin_ewe_heb_scr_ita_spa_pan_xho_rus_chh_jpn_uzb_mlt_prs_alb_guj_fre_glc_ses_grk_ind_owc_igb_mao_bul_dgb_amr_urd_anl_tag_cze_mol_cnt_svk_tig_mcd_tsn_lda_ben_fin_ven_slo_kor_arw_lit_moo_qcu_ukr_eng_ger_bam_ctl_krd_hun_bem_tml_yor_sun_zul_tsw_dyu_fbf_pol_bsq_bos_cic_azi_tha_vie_por_jav_aze_afr_swt_nor_tur_knd_est_dut_swe_sod_hau_amh_sid_bat	-0.790919193516406	-1.79779572871978	0.0754544860893316
263	spa_glc_moo_sid_igb_rus_bam_bat_swe_arw_tsn_krd_yor_xho_cic_afr_tsw_tag_ukr_wly_mol_ita_qcu_dgb_anl_chh_ind_gam_sod_tml_mlt_owc_jav_fin_ses_lda_est_rom_mao_akn_kor_aze_aeg_hin_ger_vie_bos_cnt_geo_bsq_hau_dyu_dut_azi_grk_por_mnd_eng_slo_mly_jpn_svk_zul_swa_cze_amh_heb_sun_pol_bul_prs_scr_knd_swt_urd_tur_hun_alb_lat_lit_ben_uzb_guj_fre_bem_tig_ven_pan_tha_amr_ctl_fbf_ewe_mcd_nor	0.699243033076267	1.82633896385532	0.0710076551337198
264	fin_wly_yor_tsn_jpn_bos_geo_mol_arw_zul_hun_knd_bul_jav_mao_akn_swa_tig_svk_bem_cnt_ctl_anl_tml_mnd_bam_tha_ukr_owc_lda_scr_xho_tur_moo_pan_qcu_lit_ewe_dyu_tsw_rom_nor_eng_spa_dgb_grk_ven_sun_urd_amr_aeg_slo_ita_krd_dut_uzb_igb_swt_fre_mcd_fbf_tag_cze_alb_sid_por_azi_hin_chh_cic_lat_glc_mlt_rus_ger_amh_est_pol_vie_ben_bsq_guj_afr_swe_ind_heb_kor_ses_aze_prs_mly_gam_sod_bat_hau	0.126990066069433	0.325864262582669	0.745259141745939
265	mlt_nor_mao_grk_ewe_cic_heb_bem_bul_alb_zul_swt_amh_tsn_spa_sun_scr_ctl_svk_ind_fbf_dgb_geo_lda_fin_knd_est_mly_swa_owc_xho_jav_tig_tur_rom_qcu_chh_swe_moo_pan_akn_mol_arw_ben_mcd_sod_prs_eng_cnt_ses_uzb_igb_tha_hau_afr_pol_guj_gam_tsw_bos_dyu_anl_jpn_dut_lat_ger_amr_mnd_ven_krd_urd_tml_bam_vie_aze_glc_bat_cze_slo_rus_azi_wly_ukr_hin_bsq_ita_lit_aeg_por_tag_yor_hun_fre_kor_sid	0.363255758135191	0.812336561067016	0.418673065753768
266	aze_tag_krd_lda_tur_ewe_kor_aeg_eng_azi_slo_ben_lit_tsn_geo_zul_vie_heb_xho_mol_spa_guj_fbf_dut_nor_cze_pan_mly_swt_akn_bos_hin_fin_urd_lat_swe_rom_bul_por_tml_sun_grk_amh_rus_amr_bem_jav_jpn_pol_owc_tsw_knd_ctl_dgb_chh_hun_mcd_dyu_tha_qcu_ses_uzb_ita_glc_bat_anl_sod_prs_fre_bam_mao_swa_moo_sid_ger_igb_arw_ukr_afr_est_yor_hau_cic_wly_ind_mlt_tig_alb_cnt_gam_svk_mnd_scr_bsq_ven	-0.0587746790845376	-0.15345052615904	0.878375477270347
267	ben_mao_mnd_ses_tha_pol_ewe_dgb_spa_sun_glc_ctl_lat_est_kor_aeg_mly_nor_hun_akn_jav_cze_xho_eng_bat_sod_wly_rom_bul_zul_arw_bsq_guj_tig_svk_ven_amr_bem_ita_swa_fre_knd_tag_uzb_fbf_amh_anl_grk_alb_vie_mol_heb_scr_tsn_dyu_swe_sid_tur_qcu_krd_jpn_ind_ukr_fin_chh_bam_moo_azi_mlt_rus_lda_gam_geo_hau_cic_swt_urd_afr_slo_igb_cnt_lit_mcd_por_owc_pan_ger_hin_aze_yor_dut_prs_tml_bos_tsw	-0.701275613620096	-1.70668022849286	0.0912185907085522
268	hin_est_afr_aze_arw_zul_knd_tag_ctl_slo_grk_spa_amr_aeg_tha_fbf_tml_ewe_rom_hun_cze_fin_hau_lat_ses_mly_fre_anl_wly_cnt_tsw_ger_uzb_akn_lit_ind_pol_ita_mcd_dut_swe_dyu_tig_mol_kor_urd_swt_pan_sod_nor_sun_mao_rus_alb_tur_bem_swa_eng_ven_glc_jav_qcu_bat_por_jpn_mnd_svk_krd_geo_igb_owc_yor_dgb_amh_ukr_bam_moo_lda_xho_bsq_guj_tsn_sid_scr_prs_gam_cic_chh_bos_bul_ben_heb_vie_azi_mlt	-0.140729183171641	-0.36322336557516	0.717262336085412
269	arw_amr_xho_uzb_hin_azi_ben_mlt_lit_cic_aze_sun_jav_ses_pan_cnt_heb_yor_akn_ger_alb_bsq_grk_ita_mao_owc_krd_hun_spa_sid_bam_swt_fre_nor_eng_geo_tur_rus_ewe_gam_tha_tml_mol_dgb_mcd_glc_tig_swa_wly_cze_pol_igb_qcu_lda_mnd_sod_anl_chh_zul_por_rom_bul_aeg_bem_dut_ukr_dyu_prs_guj_fbf_scr_tag_urd_moo_tsn_ven_kor_bos_tsw_fin_ind_afr_knd_svk_ctl_jpn_swe_lat_mly_hau_vie_slo_bat_est_amh	0.346447686000713	0.861910757349397	0.390953623684492
270	hin_wly_ukr_sid_qcu_lit_tsw_bos_akn_yor_amr_bsq_tur_pol_sun_anl_tsn_igb_uzb_chh_jpn_svk_mnd_lda_ben_afr_dyu_ger_cic_mcd_ctl_dut_alb_pan_ita_rus_vie_ven_aze_zul_heb_xho_mly_est_rom_tml_guj_hau_slo_scr_mao_swt_knd_mol_jav_bem_hun_swa_grk_aeg_nor_sod_dgb_cze_fre_urd_bul_glc_kor_ewe_swe_prs_ind_owc_gam_ses_moo_tag_mlt_krd_geo_bam_fbf_eng_spa_por_arw_bat_amh_tig_fin_tha_cnt_azi_lat	-0.460845487394785	-1.2235093755016	0.224228345287164
271	glc_hin_afr_moo_scr_sid_fin_aze_slo_swt_fbf_bem_uzb_ben_swe_fre_tig_spa_tml_cic_alb_kor_est_cnt_knd_dgb_ukr_svk_grk_prs_por_owc_krd_rom_zul_mly_bsq_bos_xho_tsn_tur_azi_dyu_pan_mcd_mol_vie_jav_guj_amr_aeg_chh_tha_hun_lit_bat_gam_arw_eng_igb_geo_ewe_tsw_qcu_bul_dut_hau_anl_ger_ven_lat_yor_sod_cze_ind_urd_akn_sun_tag_nor_wly_mnd_bam_swa_mao_heb_rus_lda_ses_amh_jpn_ita_pol_ctl_mlt	-0.321197419545975	-0.829546686239927	0.408919364621867
272	chh_bam_cnt_ctl_tag_heb_tig_swe_tur_mnd_yor_kor_ven_tml_rus_dyu_jpn_slo_ewe_bem_akn_hun_ben_lat_igb_lit_moo_amr_arw_swa_sod_nor_urd_cic_bsq_mol_krd_aze_tsn_hin_afr_fbf_pan_mao_bul_zul_prs_amh_bat_anl_sid_qcu_mcd_est_por_swt_vie_tsw_alb_ses_knd_tha_mly_aeg_bos_uzb_dut_wly_fin_gam_fre_ind_guj_hau_glc_eng_ger_mlt_pol_grk_cze_lda_svk_geo_rom_scr_sun_ita_xho_spa_jav_azi_ukr_dgb_owc	-0.0337466418406318	-0.0768753349067535	0.93888786443854
273	bat_hau_mao_jav_sid_mol_qcu_hin_dyu_pan_fin_mnd_slo_fbf_chh_sun_dgb_ewe_uzb_tsn_jpn_lda_heb_sod_amh_owc_est_ctl_ben_mlt_swt_wly_afr_anl_cnt_ukr_krd_lit_moo_kor_tha_tur_tsw_glc_ger_tig_zul_bam_amr_pol_rom_aeg_mcd_ind_bos_akn_geo_azi_gam_rus_fre_swa_arw_hun_urd_por_tml_bul_guj_knd_igb_lat_bem_alb_dut_spa_tag_yor_swe_nor_ita_svk_vie_aze_ven_grk_prs_ses_xho_cic_cze_scr_eng_mly_bsq	0.0313719731459047	0.0767182470504079	0.939012493931828
274	azi_gam_mnd_mlt_cic_scr_tha_sid_owc_ctl_dgb_uzb_akn_cze_ses_guj_ind_ven_yor_tsn_amr_swa_zul_swe_fbf_slo_bsq_lda_anl_xho_sod_heb_glc_qcu_tur_dyu_amh_wly_eng_geo_pol_tag_bos_hin_ewe_prs_rus_hun_krd_urd_bem_knd_moo_ger_vie_aeg_afr_kor_ita_jpn_svk_swt_mol_bul_fin_bam_arw_lat_fre_mao_mcd_spa_sun_lit_cnt_chh_tml_est_igb_hau_ben_rom_aze_jav_bat_ukr_nor_dut_alb_mly_pan_tsw_grk_por_tig	0.0588169208950868	0.135203344749232	0.892743304545044
275	lda_swe_mnd_aze_hun_mlt_bem_bos_fin_tag_ger_swa_swt_sod_tml_mao_tig_slo_mly_kor_wly_tha_uzb_tsn_jav_amh_mol_igb_ind_jpn_alb_geo_fbf_ses_gam_ita_hau_knd_bam_dgb_eng_nor_scr_vie_arw_urd_azi_tsw_prs_dut_pol_sid_svk_rus_bul_por_spa_bat_glc_pan_amr_chh_qcu_anl_rom_guj_bsq_tur_aeg_hin_ukr_ven_afr_sun_cic_mcd_ctl_owc_cnt_xho_krd_zul_cze_akn_dyu_est_ewe_ben_yor_grk_moo_heb_lat_lit_fre	0.850686368371339	2.10980388452047	0.0375606996145515
276	vie_mao_dgb_ita_bam_pan_kor_est_lda_anl_mol_lat_rom_lit_igb_zul_scr_fin_cnt_mly_bat_dut_tig_mcd_chh_cze_ven_amr_swe_xho_aeg_fbf_ben_ger_gam_bem_dyu_ukr_spa_eng_fre_bul_owc_jav_tsw_ind_mlt_swt_tag_tsn_slo_nor_mnd_cic_jpn_arw_uzb_yor_aze_sun_hin_sod_hun_amh_alb_pol_wly_geo_ewe_krd_svk_knd_ses_ctl_guj_qcu_tml_akn_grk_tha_heb_tur_glc_prs_sid_rus_azi_afr_por_bsq_hau_swa_moo_bos_urd	-0.408630017273822	-0.924381737672348	0.357679899289778
277	pol_dyu_azi_tag_sod_ctl_slo_swt_lit_bul_pan_rom_alb_amh_cze_sun_glc_anl_cnt_krd_swe_fin_hin_dut_scr_akn_dgb_gam_heb_mol_cic_xho_jav_prs_ses_bat_rus_fbf_vie_nor_chh_tml_ita_arw_guj_geo_kor_por_eng_tsn_hau_urd_zul_spa_ger_igb_sid_hun_mlt_qcu_tur_wly_bsq_afr_bam_bos_swa_owc_mcd_grk_yor_amr_svk_mnd_ven_aze_aeg_knd_lda_ewe_jpn_lat_fre_moo_tsw_uzb_mly_mao_est_ben_tig_bem_ind_tha_ukr	0.571211985146919	1.52684795384734	0.130192770203164
278	mao_chh_mnd_hun_mlt_yor_mol_gam_por_knd_tsn_ewe_spa_rom_scr_pan_xho_lit_kor_tur_urd_ctl_ses_bem_swt_tml_arw_grk_swa_nor_uzb_tag_est_owc_tha_glc_slo_hau_sid_ukr_mcd_bat_bul_guj_pol_alb_fre_sod_amh_swe_aeg_afr_jpn_ven_lda_moo_azi_cnt_dyu_wly_fbf_ind_bam_igb_bsq_bos_geo_svk_eng_vie_hin_cze_krd_aze_ben_fin_qcu_sun_prs_dgb_lat_akn_tsw_dut_anl_amr_heb_rus_jav_tig_cic_zul_mly_ita_ger	-0.621463609090798	-1.50030391960622	0.136923076637456
279	dgb_chh_uzb_rom_qcu_vie_sid_ewe_wly_ctl_igb_sod_urd_alb_ukr_pol_yor_ses_sun_jpn_amh_cic_glc_scr_lit_cnt_fbf_lat_aze_tha_arw_swa_bul_ven_cze_nor_bsq_amr_swt_svk_afr_lda_geo_dut_hin_azi_mcd_gam_bem_zul_guj_anl_mnd_tig_eng_bam_mlt_tml_dyu_ben_aeg_kor_bos_est_krd_xho_tsn_fin_por_spa_fre_ita_grk_tsw_prs_akn_tur_moo_ind_rus_owc_knd_heb_slo_pan_bat_ger_swe_mly_mol_jav_hau_tag_mao_hun	0.518802492766585	1.39419972767732	0.166579316504424
280	igb_swe_dut_mao_lit_guj_spa_wly_tag_aze_dyu_ita_slo_dgb_geo_lat_grk_hau_tha_ewe_urd_rus_ukr_cze_sod_chh_por_aeg_amh_tsn_xho_pol_fbf_mol_scr_anl_glc_rom_knd_owc_pan_moo_lda_mnd_tsw_ben_bat_heb_tml_gam_fin_vie_swt_bem_mcd_krd_zul_uzb_bsq_hin_arw_nor_alb_ses_bul_amr_sid_est_mly_bam_hun_mlt_cnt_kor_prs_jav_eng_sun_swa_tur_ger_qcu_jpn_bos_afr_svk_azi_yor_fre_tig_ven_cic_ind_ctl_akn	0.0444769990176628	0.115847651979302	0.908023066742253
281	cze_rus_anl_hun_amh_sod_mao_geo_fre_ewe_hin_xho_guj_heb_cic_qcu_tsn_swt_eng_tag_mcd_pol_slo_gam_nor_glc_bem_tig_azi_kor_grk_bos_lit_amr_hau_igb_knd_vie_fin_lat_sun_spa_tsw_por_urd_sid_ukr_dyu_tml_scr_cnt_afr_arw_chh_aze_alb_ses_moo_est_owc_ger_uzb_ven_tha_ita_ind_bul_wly_mol_lda_krd_svk_jpn_swa_pan_yor_dut_aeg_bsq_mly_fbf_mnd_prs_rom_bat_swe_dgb_ben_akn_zul_jav_ctl_tur_mlt_bam	-0.0816259331405913	-0.208058016104841	0.835638630653473
282	ven_fin_grk_tsn_nor_cze_tha_urd_cic_jav_yor_tml_akn_tsw_aeg_kor_igb_hun_amh_ben_slo_arw_azi_ctl_anl_bos_afr_dgb_tur_tag_alb_tig_lit_mlt_svk_lda_ita_ewe_bam_heb_swa_qcu_hau_moo_uzb_lat_rom_ind_prs_mcd_eng_dyu_cnt_ukr_fre_geo_ger_jpn_dut_bem_sid_pol_ses_aze_wly_knd_xho_spa_gam_bat_guj_owc_amr_chh_mao_sod_mly_krd_hin_bsq_bul_por_fbf_est_vie_swt_mol_zul_scr_sun_rus_glc_swe_pan_mnd	0.15668629059771	0.400900529268047	0.689412937632273
283	zul_grk_eng_ven_knd_mcd_uzb_svk_igb_mlt_cic_wly_spa_amr_lda_aze_tsn_lat_jav_amh_ind_dgb_tur_chh_ita_scr_arw_afr_fre_bam_ctl_mol_hun_tsw_anl_sun_fin_ger_pan_rus_owc_krd_qcu_pol_fbf_slo_tag_dut_tig_yor_guj_swa_ben_hin_lit_glc_sid_bos_prs_mly_ses_urd_aeg_tml_moo_vie_tha_xho_cze_cnt_nor_ukr_jpn_geo_mao_ewe_kor_sod_swe_por_gam_akn_rom_bul_mnd_bat_bem_alb_bsq_est_hau_azi_dyu_heb_swt	-0.87725831942205	-2.04106441495605	0.0440782473236942
284	anl_sid_yor_mlt_pan_lat_mly_swt_krd_hin_rus_tur_pol_guj_fbf_prs_moo_ind_mnd_lda_afr_svk_bul_dyu_bat_eng_ita_amh_ses_ger_kor_cze_jav_spa_grk_knd_arw_bam_tml_swa_gam_sod_sun_ukr_wly_scr_aze_est_mol_rom_jpn_ctl_por_fre_alb_igb_zul_cic_amr_aeg_cnt_owc_azi_ben_vie_lit_xho_slo_mcd_ewe_swe_fin_nor_bem_tsw_chh_tsn_akn_bsq_hun_bos_ven_dut_geo_tha_glc_dgb_tag_heb_urd_hau_uzb_qcu_mao_tig	-0.532943110031355	-1.37971484024644	0.170982751592844
285	dyu_guj_ben_mnd_akn_bos_afr_tag_glc_zul_bam_sid_wly_bat_sod_est_bsq_eng_ind_lat_mly_anl_fin_yor_cnt_cze_tig_hin_por_fre_owc_cic_mlt_hun_ukr_tur_tsw_urd_spa_mao_moo_amr_swa_dgb_mcd_ewe_rus_swt_gam_alb_heb_ger_aze_tsn_arw_swe_aeg_mol_ses_ven_xho_jav_ita_hau_chh_bul_knd_nor_lit_qcu_sun_igb_vie_rom_prs_kor_slo_krd_azi_uzb_pol_bem_tha_dut_tml_geo_grk_pan_lda_scr_amh_ctl_jpn_fbf_svk	-0.192842290886357	-0.497521528269958	0.619995632055724
286	bos_heb_jav_rus_moo_fin_pol_arw_bat_uzb_tml_swt_rom_aeg_fbf_knd_prs_bem_swe_ven_lda_bul_vie_yor_mcd_ben_akn_tur_sod_hun_zul_igb_kor_urd_afr_tsw_tag_mao_cze_pan_xho_mlt_dut_svk_chh_geo_scr_wly_gam_ger_amh_tha_mnd_mol_azi_slo_cnt_swa_owc_tig_ukr_ita_nor_guj_ind_cic_bam_krd_grk_amr_mly_aze_ses_qcu_lat_hin_glc_fre_anl_sun_lit_jpn_dgb_est_sid_tsn_por_dyu_ctl_bsq_eng_spa_alb_hau_ewe	0.468211584684476	1.08687233576413	0.279902204905856
287	wly_cnt_ukr_guj_sun_cze_aeg_mcd_mnd_kor_slo_bul_swa_cic_qcu_ger_bat_rom_prs_hau_tag_ind_yor_grk_lit_vie_alb_heb_tsw_pan_svk_ven_mao_pol_krd_fre_mlt_amh_knd_rus_owc_est_lda_dgb_azi_chh_tsn_swe_jav_moo_ita_amr_hun_aze_tur_por_ben_tig_fin_spa_sod_lat_dut_swt_jpn_ctl_geo_eng_hin_xho_bam_uzb_dyu_mol_urd_bem_arw_tml_anl_mly_glc_afr_sid_ses_bsq_gam_tha_zul_bos_akn_scr_nor_fbf_ewe_igb	-0.122868975258657	-0.289065007948531	0.773175015086092
288	anl_chh_bam_prs_krd_zul_ses_ger_fbf_ben_guj_bat_lit_bos_fin_bem_rus_est_sid_lat_lda_dgb_dut_gam_mao_akn_pol_dyu_svk_kor_aze_ctl_igb_swt_mcd_scr_hun_tsw_rom_owc_ven_qcu_urd_heb_ind_azi_afr_tsn_moo_tag_vie_cze_arw_amh_bul_por_mly_ukr_spa_hau_mnd_hin_jpn_mlt_sun_tha_ewe_knd_bsq_uzb_cnt_mol_jav_tur_swe_ita_tig_yor_pan_nor_amr_cic_wly_geo_sod_slo_alb_fre_tml_eng_swa_glc_grk_xho_aeg	-0.0277408067995642	-0.0646840921811751	0.948564366078256
289	sod_jpn_tsw_ukr_krd_ind_grk_ven_glc_hau_lat_owc_arw_est_moo_pol_prs_anl_tag_afr_eng_mol_ctl_amh_bam_geo_fin_slo_svk_tml_tur_ewe_bsq_dgb_lda_zul_tsn_fre_qcu_chh_mao_ita_yor_swe_aeg_scr_urd_swa_rus_sid_por_knd_tig_igb_hin_akn_bat_heb_tha_lit_kor_mly_cze_alb_dyu_jav_rom_aze_uzb_spa_dut_amr_gam_mnd_vie_wly_ses_cic_hun_sun_mcd_xho_swt_fbf_bem_mlt_pan_bul_ben_cnt_nor_bos_guj_ger_azi	-0.604014873346615	-1.5835417245272	0.116692914095797
290	guj_fre_anl_vie_mlt_hin_bat_lit_alb_fbf_svk_ger_knd_hau_qcu_tml_mnd_urd_moo_prs_tha_nor_fin_dgb_wly_amh_swe_ukr_mol_jpn_krd_mao_lat_cic_dyu_swt_yor_tag_eng_xho_aze_ind_ven_afr_rus_ita_mcd_sun_sod_zul_amr_glc_ctl_pan_geo_kor_bul_bsq_spa_igb_sid_bos_cze_ses_dut_jav_cnt_mly_bam_akn_bem_owc_scr_gam_chh_tsn_slo_rom_hun_por_arw_pol_ewe_uzb_azi_tur_est_lda_swa_tsw_aeg_heb_ben_tig_grk	-0.15051838863857	-0.363964928037995	0.716710353643936
291	tsw_mnd_dgb_dyu_kor_amr_slo_jpn_por_aze_grk_bem_tha_heb_tag_uzb_prs_xho_mcd_mlt_ger_ita_tig_bos_tur_sun_rus_pol_spa_bsq_dut_fre_urd_alb_afr_hau_swa_guj_lda_qcu_mly_ewe_igb_ben_bam_cic_rom_yor_chh_moo_nor_ukr_arw_mol_bul_glc_sod_scr_pan_ses_hun_azi_jav_svk_aeg_hin_ctl_sid_lit_ind_tml_eng_amh_ven_cnt_fbf_cze_tsn_vie_krd_wly_swe_geo_est_bat_lat_fin_swt_zul_knd_anl_mao_gam_owc_akn	-0.285094671201659	-0.752257649119808	0.453795908992642
292	por_krd_est_swa_ctl_anl_fbf_swt_aeg_pol_slo_mao_ben_lat_dgb_bat_knd_grk_glc_mly_jpn_dyu_moo_tsw_fre_arw_sid_tur_rom_tsn_xho_eng_rus_aze_swe_bul_sun_guj_ses_amh_amr_gam_geo_urd_wly_hun_cze_uzb_hau_vie_ger_ewe_chh_scr_lit_tag_bsq_cic_tml_mnd_yor_igb_svk_afr_dut_tig_nor_prs_qcu_bam_azi_tha_hin_ita_heb_akn_bos_alb_spa_fin_ukr_zul_jav_kor_lda_mol_pan_ven_mlt_sod_bem_ind_owc_cnt_mcd	-0.531358008529422	-1.23319463816257	0.220611105446018
293	glc_nor_akn_spa_ita_lda_ewe_zul_mly_bam_hun_hau_ctl_krd_bul_heb_uzb_lat_jpn_amh_tsn_tig_geo_guj_hin_ind_bem_tsw_fin_cze_sun_mcd_ben_mnd_wly_jav_moo_scr_slo_aeg_ses_ukr_mlt_svk_amr_grk_afr_lit_knd_tag_mol_swe_tha_bos_pan_dgb_kor_sod_ven_swt_ger_bat_dyu_xho_urd_cnt_dut_igb_eng_por_prs_azi_yor_mao_owc_rus_alb_chh_anl_rom_bsq_qcu_tml_aze_cic_swa_gam_sid_arw_tur_vie_fre_fbf_est_pol	-0.164861201239775	-0.379634839209809	0.705082014447435
294	lda_mlt_eng_svk_ses_bsq_yor_akn_sun_cze_amr_ukr_krd_aze_bul_est_grk_nor_bem_knd_heb_por_aeg_tag_amh_geo_fbf_tsw_slo_mol_kor_swt_tur_ewe_alb_rus_tha_mly_swa_owc_qcu_tsn_ven_bam_mnd_fre_bos_igb_spa_arw_jpn_hau_glc_wly_pan_mao_azi_cic_ben_bat_xho_lit_anl_jav_urd_prs_ind_chh_hun_ctl_ger_zul_mcd_cnt_pol_gam_tml_hin_tig_fin_vie_afr_guj_dgb_dyu_dut_lat_uzb_rom_scr_swe_ita_moo_sid_sod	-0.0546900311868395	-0.143695639684905	0.88605172318235
295	ewe_azi_fin_por_swe_ita_uzb_swa_mcd_mol_dut_bos_ven_anl_amr_dyu_est_lat_tag_xho_ukr_tig_bat_krd_jav_tsn_qcu_rus_mly_amh_afr_vie_tur_fre_wly_moo_jpn_yor_urd_mao_aeg_bem_kor_hun_ses_hin_grk_arw_gam_aze_spa_owc_ind_swt_cic_sid_tml_ben_fbf_alb_cze_sod_eng_geo_bul_tha_hau_bsq_glc_mlt_lda_zul_svk_chh_cnt_igb_dgb_bam_ger_slo_prs_tsw_knd_rom_guj_scr_heb_akn_nor_sun_ctl_mnd_lit_pan_pol	-0.34040359394439	-0.814404415511226	0.41749382238592
296	sid_ven_zul_mnd_ukr_fbf_lit_geo_mcd_mly_hau_tur_moo_azi_amr_bam_sod_dyu_mlt_swt_por_eng_est_vie_hin_kor_tsn_cnt_alb_grk_fin_xho_dgb_cze_dut_yor_swa_slo_swe_arw_cic_prs_wly_tsw_aze_qcu_urd_gam_tig_afr_fre_guj_tml_pol_ben_jpn_igb_rus_glc_tag_bsq_amh_akn_rom_knd_tha_mol_anl_lat_sun_uzb_krd_bem_mao_spa_bat_ctl_chh_heb_hun_nor_aeg_ses_ita_bul_bos_ind_jav_owc_svk_ger_lda_scr_pan_ewe	0.200332483929692	0.478906980432684	0.633128906094975
297	lda_amr_ind_hin_jav_ben_uzb_tur_tag_guj_fre_prs_bul_ita_swt_owc_slo_knd_yor_hun_amh_dgb_arw_ven_aeg_afr_fin_geo_aze_tml_xho_nor_bos_tig_qcu_dut_swe_ses_scr_glc_rom_mlt_tsw_dyu_hau_por_grk_sod_zul_tsn_tha_azi_eng_alb_cnt_kor_heb_mcd_ukr_jpn_pol_pan_sid_wly_bsq_svk_spa_mao_lat_cic_akn_bem_mol_anl_gam_est_chh_ewe_mly_krd_rus_fbf_bam_swa_moo_mnd_vie_igb_cze_ctl_lit_sun_bat_ger_urd	0.0550358760017303	0.140384946843229	0.888659459343269
298	mol_kor_tsn_est_ctl_scr_tur_por_prs_sid_ses_lat_rus_ger_owc_azi_urd_bos_guj_afr_swt_fre_zul_jav_svk_pol_bsq_sun_ven_nor_ewe_swa_yor_mly_eng_mao_hau_rom_vie_chh_dut_tig_bam_mcd_qcu_knd_akn_xho_bul_ind_geo_krd_fin_tsw_lit_dyu_amh_mlt_cnt_hin_alb_amr_slo_jpn_wly_mnd_tml_grk_cic_pan_arw_heb_tha_dgb_glc_igb_cze_spa_gam_hun_tag_moo_anl_lda_uzb_ukr_ita_bat_sod_bem_aeg_fbf_aze_swe_ben	0.203531847365494	0.501308312477599	0.617338739060991
299	cnt_xho_kor_urd_ind_dgb_tur_jav_ven_zul_mol_fin_amh_heb_yor_krd_bem_chh_afr_bos_tha_bul_geo_fre_ita_hau_est_lat_guj_jpn_mly_slo_bat_fbf_svk_gam_tig_moo_tsw_owc_akn_bam_anl_aze_sid_cic_alb_ewe_tsn_dut_uzb_mlt_por_knd_sun_tml_amr_ukr_vie_prs_rom_mcd_sod_aeg_grk_lda_hin_ger_nor_eng_mao_ben_mnd_wly_ses_ctl_pol_dyu_glc_scr_qcu_tag_spa_swa_bsq_hun_azi_arw_cze_swe_pan_lit_rus_swt_igb	0.0826096174676556	0.210397705614806	0.833817567939323
300	pan_ven_ewe_sod_mao_tag_xho_guj_lit_vie_ctl_hau_tml_dyu_anl_pol_owc_scr_eng_lda_fin_tig_kor_ses_svk_por_heb_aeg_tur_spa_est_gam_alb_ben_ind_bos_knd_uzb_rus_urd_mcd_rom_arw_nor_grk_cze_sid_krd_glc_chh_bam_slo_zul_yor_swt_swe_bsq_afr_aze_mol_azi_tsw_akn_mlt_jpn_hun_mly_igb_fre_dut_bem_jav_hin_sun_moo_ita_wly_fbf_cnt_bat_dgb_ger_ukr_tsn_mnd_geo_swa_bul_cic_amr_amh_prs_tha_qcu_lat	-0.101334183042994	-0.233142370748457	0.816163227839733
301	azi_jav_ses_mol_mcd_sun_rus_uzb_tsw_gam_swa_tag_igb_moo_yor_kor_sod_swt_tml_est_aze_guj_svk_ind_fre_pol_bos_krd_ukr_lit_vie_rom_ger_bat_mao_chh_wly_ita_bsq_bam_spa_ctl_tur_amh_nor_dyu_por_bem_eng_tig_ben_hau_urd_heb_afr_knd_tha_hin_akn_zul_arw_lda_qcu_jpn_tsn_geo_xho_cnt_ven_mlt_pan_grk_prs_glc_slo_owc_bul_sid_hun_anl_mnd_scr_fin_cze_ewe_dgb_dut_mly_cic_aeg_alb_amr_fbf_swe_lat	-0.145257495609283	-0.326830592769262	0.744530463001448
302	guj_mnd_moo_jpn_chh_sun_qcu_lit_est_owc_cic_wly_ewe_mol_krd_afr_urd_mcd_akn_tag_knd_mao_tha_tur_ukr_bat_dyu_pol_tig_rom_pan_tsw_eng_lda_fre_prs_bsq_yor_cnt_ita_glc_ven_hun_ses_sod_aze_ben_hau_tml_fin_azi_igb_swt_alb_bem_swa_dut_rus_por_geo_amr_lat_uzb_vie_ger_jav_slo_bos_amh_scr_gam_nor_ctl_bul_heb_mly_xho_zul_spa_sid_mlt_arw_grk_tsn_fbf_hin_swe_bam_anl_dgb_ind_cze_svk_kor_aeg	-0.314353850037572	-0.734941730118711	0.464224234920364
303	grk_glc_krd_amh_tml_pan_tag_akn_bul_ven_tig_hau_jpn_cze_mly_sid_slo_urd_bam_nor_moo_wly_ewe_dgb_sun_swe_bsq_igb_jav_owc_arw_zul_gam_cnt_mol_ukr_rom_tha_fbf_chh_swt_ses_fre_amr_bos_swa_svk_ger_rus_bem_tsw_mcd_fin_eng_pol_heb_geo_mlt_tur_hin_ctl_afr_anl_hun_xho_ben_azi_aze_vie_sod_est_knd_dyu_scr_spa_uzb_mnd_lit_lda_dut_ind_por_bat_kor_lat_cic_guj_mao_qcu_ita_prs_tsn_aeg_alb_yor	-0.549020732292006	-1.2421474332074	0.217305418896033
304	tig_cze_rom_ctl_urd_bam_eng_bem_dyu_dut_arw_mao_aze_bsq_swa_owc_pol_mcd_mlt_amr_ven_dgb_guj_ita_jav_afr_kor_moo_scr_ind_knd_anl_qcu_yor_slo_azi_lat_cnt_akn_prs_fre_mnd_cic_por_krd_swt_gam_swe_nor_tml_vie_ewe_lit_tag_bat_ben_lda_rus_geo_hin_hun_sun_bul_ukr_igb_ger_sod_bos_tsw_jpn_mly_grk_zul_amh_xho_alb_mol_chh_sid_spa_fbf_svk_fin_tur_tsn_pan_hau_glc_ses_wly_est_uzb_heb_tha_aeg	-0.0734196389294618	-0.172748896628187	0.863224211408599
305	eng_xho_pol_bem_ewe_grk_sod_mcd_scr_owc_fin_vie_tag_zul_dut_bam_kor_fbf_est_rus_ita_spa_bat_anl_ben_tha_swa_ven_uzb_bos_tur_mnd_pan_mao_amh_geo_mly_tml_svk_hun_rom_ses_lat_knd_afr_arw_urd_sun_tsw_lit_cze_sid_amr_tsn_heb_dgb_swe_cic_aeg_cnt_akn_dyu_ukr_guj_mol_jpn_yor_glc_ind_jav_lda_alb_krd_ger_swt_bsq_hin_nor_qcu_chh_slo_aze_por_ctl_bul_prs_wly_mlt_tig_moo_fre_hau_igb_azi_gam	0.172842940233346	0.45635864769716	0.649196089717544
306	bos_aeg_sid_svk_kor_slo_mol_moo_mao_geo_ita_tml_bem_rom_jav_dgb_pol_spa_yor_anl_ctl_rus_uzb_lda_mcd_ind_fin_wly_bul_tur_glc_aze_mnd_heb_jpn_fre_lat_swe_cze_ben_sod_guj_chh_eng_krd_tag_tsw_prs_sun_zul_ger_hin_scr_afr_knd_bsq_ukr_tig_swa_amr_vie_ewe_hun_est_por_igb_nor_qcu_bam_owc_ses_hau_mlt_arw_ven_cic_mly_dyu_pan_akn_amh_tsn_fbf_azi_gam_bat_alb_tha_xho_swt_lit_dut_grk_cnt_urd	0.458996164116666	1.10371225798626	0.27256564377061
307	mnd_bem_bos_kor_tig_xho_swa_cic_bat_mly_ses_igb_ukr_pan_jpn_dgb_svk_dut_arw_tag_bam_vie_moo_hun_yor_fin_aeg_anl_tml_pol_jav_alb_fre_uzb_hin_amr_wly_urd_slo_lda_bsq_akn_ita_zul_mol_glc_owc_ger_ind_scr_mao_hau_swt_sod_lit_tsw_cnt_spa_bul_ven_qcu_aze_tsn_guj_amh_tha_ben_cze_swe_heb_tur_sid_geo_gam_lat_grk_chh_ctl_nor_knd_ewe_mcd_eng_krd_azi_rus_fbf_rom_est_mlt_prs_afr_sun_por_dyu	0.607298231516244	1.43699895327344	0.154074171869653
308	bos_jav_sod_tha_tag_tsn_cze_swa_slo_eng_bem_sun_tig_igb_mol_bam_lda_vie_fbf_rus_mly_fre_kor_dgb_gam_krd_geo_tur_grk_aeg_tsw_lit_mao_swe_qcu_owc_bat_xho_spa_ukr_dut_rom_scr_cic_arw_heb_hun_ewe_tml_swt_urd_zul_pan_cnt_uzb_prs_glc_anl_wly_azi_moo_bul_ctl_ses_ven_hin_guj_knd_yor_nor_pol_por_chh_jpn_mcd_est_mnd_aze_ben_amh_fin_dyu_alb_sid_afr_mlt_akn_ita_amr_ind_svk_bsq_ger_lat_hau	0.500692866271719	1.19224293999069	0.236199293024581
309	slo_chh_grk_ind_ukr_tag_prs_ses_mol_lat_pol_ben_fre_est_sun_mnd_uzb_ewe_xho_krd_cnt_hau_yor_moo_sid_kor_tsw_vie_cze_zul_fbf_por_gam_amh_jav_swt_tur_heb_bul_svk_glc_azi_dyu_sod_bem_qcu_owc_dut_mao_hin_nor_rus_arw_tml_igb_eng_wly_alb_akn_aze_afr_dgb_anl_lda_ctl_mlt_bos_bsq_amr_pan_jpn_bam_urd_ger_guj_mcd_aeg_hun_bat_cic_tha_mly_knd_lit_ita_rom_tsn_swa_fin_spa_scr_swe_ven_tig_geo	0.0484026080384529	0.10900246339704	0.913435384228585
310	ukr_azi_tig_tml_ita_fbf_zul_fre_rom_tha_ind_swt_ben_hun_krd_bat_tag_eng_cic_jav_jpn_owc_bem_mnd_qcu_rus_sun_knd_tur_bam_ven_grk_alb_cnt_afr_hin_moo_slo_heb_mcd_urd_pol_xho_glc_igb_aze_dyu_sod_tsn_hau_amr_mol_spa_scr_geo_amh_lat_swe_ger_dgb_nor_fin_swa_ewe_lit_tsw_ctl_uzb_por_yor_cze_anl_sid_bos_kor_pan_mlt_ses_est_prs_bsq_bul_lda_gam_arw_aeg_wly_dut_mly_mao_akn_guj_svk_chh_vie	-0.722688284057458	-1.64958911877595	0.102400819632832
311	kor_arw_lit_chh_guj_fbf_dyu_ukr_swe_bsq_igb_mao_knd_svk_bos_ind_swa_tsw_fin_tag_moo_cze_mcd_nor_grk_afr_ita_prs_mnd_dgb_aeg_tsn_jpn_lda_krd_ger_azi_sid_hun_ses_lat_gam_aze_bem_pan_rus_xho_yor_amh_dut_ewe_heb_anl_tig_geo_bam_mlt_cnt_vie_hin_mly_fre_amr_jav_hau_eng_est_spa_sun_tha_glc_urd_tml_bul_akn_owc_alb_scr_ctl_tur_cic_slo_rom_por_ben_wly_sod_bat_mol_uzb_swt_zul_qcu_pol_ven	0.318730727237351	0.843449613320285	0.401141243723087
312	arw_glc_tig_rus_por_rom_bos_mly_cic_scr_zul_est_qcu_hun_fbf_pan_bam_xho_guj_afr_jav_bsq_prs_fin_knd_spa_jpn_swe_amh_chh_aze_tur_ctl_mlt_pol_bem_hin_tag_lda_gam_azi_heb_swa_aeg_sid_ven_sod_amr_fre_sun_alb_urd_ind_cze_igb_yor_ukr_moo_akn_mnd_grk_tsn_swt_svk_mol_dgb_hau_dyu_ger_cnt_tsw_tha_bul_wly_owc_slo_kor_ben_ewe_uzb_krd_dut_geo_bat_mao_nor_lat_anl_eng_lit_ita_ses_vie_tml_mcd	0.0179416329924669	0.0407278171321797	0.967600193369583
313	tig_tml_zul_sod_mol_ven_amh_ctl_swt_qcu_azi_amr_bul_aeg_mao_moo_est_ind_dut_ita_tsn_fbf_glc_bam_geo_mnd_fre_bat_hin_scr_grk_hau_owc_aze_jav_dgb_mlt_rom_dyu_heb_swa_afr_hun_vie_fin_ses_nor_cic_alb_chh_tag_tha_sun_tur_slo_mcd_arw_uzb_spa_wly_knd_yor_lat_rus_jpn_guj_pan_bos_bem_lit_ewe_kor_krd_anl_pol_ukr_prs_svk_tsw_por_cnt_bsq_akn_xho_igb_gam_ben_eng_ger_lda_sid_urd_swe_mly_cze	0.550508869510283	1.25837197255043	0.211407269490384
314	ses_bos_slo_spa_mnd_ctl_mol_qcu_tig_fre_azi_amr_kor_por_ita_hau_scr_guj_lit_fbf_ven_sod_eng_est_jpn_chh_uzb_mao_wly_cnt_cic_arw_fin_mcd_amh_dgb_tha_grk_vie_anl_lat_prs_sun_bat_rus_dut_owc_ger_bul_yor_swe_sid_glc_pan_tur_rom_geo_krd_mly_dyu_alb_svk_bem_bsq_knd_nor_ukr_aeg_gam_mlt_pol_tml_xho_urd_ind_tsw_lda_heb_moo_tag_ewe_swa_bam_igb_ben_hun_afr_swt_hin_akn_aze_jav_tsn_zul_cze	0.480340346044161	1.21098587225931	0.228969219099738
315	aeg_amh_ind_slo_bsq_uzb_cnt_hun_fre_heb_afr_cic_mlt_vie_tur_swe_eng_bos_fin_svk_wly_bul_urd_pol_bat_pan_gam_knd_alb_bem_tsn_owc_mol_sun_mao_zul_hin_sid_amr_mcd_dgb_arw_aze_ctl_rus_por_spa_prs_kor_mnd_ses_glc_tig_grk_xho_tag_yor_dyu_tha_ita_anl_ger_lda_ewe_jpn_krd_azi_tsw_mly_ukr_sod_rom_swt_lat_scr_geo_lit_est_guj_fbf_igb_dut_jav_nor_akn_bam_qcu_chh_swa_tml_ven_cze_hau_moo_ben	-0.34614644755184	-0.933264848603395	0.353099953333919
316	kor_gam_sid_hau_lda_ewe_anl_jav_zul_tag_igb_ses_tha_cic_bsq_heb_arw_krd_swa_glc_ind_hun_eng_lat_nor_pan_mol_por_owc_moo_sod_xho_vie_swt_rom_dut_afr_bos_chh_wly_ben_sun_mlt_pol_ctl_mnd_bam_bem_akn_swe_cze_guj_fbf_tsn_grk_fre_alb_est_prs_ven_tig_tsw_slo_jpn_tml_mcd_urd_amr_yor_qcu_aeg_ita_mao_lit_aze_knd_svk_dyu_ukr_mly_azi_spa_rus_hin_amh_cnt_fin_scr_dgb_tur_bat_uzb_ger_bul_geo	-0.276606551552693	-0.712517625888459	0.477928149487465
317	cnt_bul_sid_cze_mcd_tur_owc_mnd_uzb_yor_nor_cic_prs_pol_afr_mao_urd_amh_scr_mol_qcu_azi_ses_tml_knd_ben_pan_ita_rus_est_vie_igb_guj_arw_bsq_ctl_tig_bos_slo_anl_jpn_geo_tsw_hau_gam_ukr_swt_sod_hin_eng_tha_xho_lit_mlt_bat_lat_bem_aeg_hun_tsn_ger_wly_por_ind_dgb_moo_tag_mly_aze_ewe_swe_amr_zul_kor_alb_spa_sun_fbf_heb_fin_bam_chh_akn_krd_dut_fre_glc_ven_lda_swa_grk_rom_dyu_jav_svk	0.172011825882177	0.393921584285041	0.694540689735792
318	azi_jpn_yor_ses_amh_owc_gam_amr_sod_bat_ven_aeg_dyu_mcd_mlt_geo_krd_cnt_mol_dgb_ita_afr_lda_arw_est_nor_mao_igb_slo_heb_tig_aze_knd_bam_svk_ind_ukr_cze_hau_chh_dut_ctl_pan_ewe_anl_bos_guj_fre_vie_bsq_mnd_swa_rom_sid_zul_alb_hun_sun_ben_jav_urd_scr_tsw_ger_kor_mly_pol_fbf_uzb_bem_grk_cic_tml_hin_tha_prs_moo_spa_tag_akn_xho_lit_swe_por_glc_wly_rus_qcu_lat_eng_tsn_tur_fin_bul_swt	0.951729214520386	2.48373454100309	0.0147917626572621
319	mlt_swe_fin_swt_glc_eng_bat_por_heb_sod_hin_hun_tsn_ctl_moo_spa_sun_chh_fre_owc_mnd_amh_ind_nor_gam_hau_bem_ger_yor_afr_tha_ben_uzb_akn_bos_ses_pol_swa_mao_lda_mly_tag_ukr_kor_cnt_dut_rom_geo_guj_vie_xho_mcd_tsw_mol_tml_jav_est_aeg_wly_slo_dgb_qcu_fbf_ita_dyu_ewe_amr_scr_sid_cic_pan_knd_igb_alb_anl_rus_prs_cze_urd_ven_azi_tig_zul_lat_lit_bul_aze_tur_jpn_svk_grk_bam_arw_krd_bsq	0.0888439410272701	0.22649390775426	0.821314377353227
320	hun_fre_bul_geo_sid_pan_sod_svk_tig_aze_zul_amr_tsw_hau_urd_swt_rus_xho_slo_heb_kor_jpn_uzb_tsn_glc_pol_wly_bem_sun_yor_eng_bsq_cnt_jav_ven_prs_amh_dgb_gam_igb_ewe_ben_azi_dyu_cze_arw_est_ind_hin_mao_bam_akn_cic_scr_ses_por_grk_mol_alb_bos_mnd_ctl_rom_tha_guj_anl_swa_aeg_ita_nor_mcd_krd_swe_lda_knd_spa_chh_tag_afr_fbf_mlt_bat_moo_owc_lit_dut_fin_ger_tur_ukr_vie_tml_lat_qcu_mly	-0.0455913520940291	-0.105250594174126	0.916403640684079
321	dut_tag_ses_bsq_grk_tig_ger_tsw_svk_azi_pan_mol_mly_kor_por_dgb_krd_tha_guj_aeg_anl_chh_pol_amh_tur_ben_uzb_rus_swt_ven_mao_ewe_tsn_sun_wly_slo_qcu_bem_mcd_mlt_prs_ctl_mnd_jav_spa_alb_owc_yor_hin_bul_cic_igb_heb_afr_swa_dyu_cze_xho_urd_tml_rom_knd_akn_sod_lda_est_moo_vie_swe_geo_gam_eng_lit_fbf_ukr_bam_ind_arw_hau_lat_jpn_cnt_fin_nor_amr_ita_sid_scr_bat_hun_aze_fre_glc_bos_zul	0.632526700894082	1.46887528663578	0.145241149607365
322	bul_knd_dgb_kor_swa_lit_ven_rus_tag_mlt_wly_hin_rom_anl_sid_pan_lat_mcd_nor_cze_ukr_slo_hun_sun_swt_ses_svk_geo_zul_azi_bos_alb_hau_jpn_lda_vie_ger_urd_dyu_pol_aze_bsq_tml_tsw_ita_jav_cic_scr_est_prs_bat_fbf_amr_cnt_chh_bem_eng_ewe_ben_mao_swe_mol_heb_afr_spa_akn_moo_dut_xho_guj_grk_aeg_fre_tsn_igb_krd_qcu_ctl_gam_fin_ind_mnd_tha_tig_arw_glc_por_bam_mly_yor_owc_amh_sod_uzb_tur	-0.643051784931535	-1.54877190479978	0.124832973123632
323	prs_eng_bem_zul_swa_uzb_spa_bos_mly_ger_chh_amr_rus_pol_knd_gam_hun_vie_lit_sun_bsq_svk_tha_tsw_ukr_anl_arw_lda_dut_bul_urd_guj_sod_tig_geo_sid_hau_bam_afr_mnd_mlt_ses_dgb_tml_ctl_ewe_tsn_swe_pan_cze_fre_ben_aze_krd_por_qcu_mcd_scr_grk_mao_glc_bat_swt_fbf_ven_yor_nor_aeg_rom_jpn_igb_lat_owc_azi_mol_slo_tur_jav_ind_dyu_heb_tag_fin_wly_akn_cnt_kor_amh_hin_moo_alb_est_xho_ita_cic	-0.633344392164045	-1.50359638075817	0.136073733199654
324	ben_anl_tig_akn_azi_qcu_amh_sun_fre_dyu_hau_dut_aze_eng_fin_tsw_ita_pan_grk_scr_cic_est_uzb_spa_lat_por_aeg_hun_cze_rus_bem_tml_pol_lda_prs_mnd_bos_guj_hin_ewe_xho_ind_cnt_tur_moo_bsq_jav_sod_swe_amr_slo_zul_owc_gam_ctl_knd_tsn_bat_geo_wly_kor_ses_mly_sid_fbf_krd_bam_lit_swt_vie_ger_dgb_mol_mcd_swa_mlt_tha_afr_jpn_tag_arw_heb_nor_rom_bul_alb_yor_igb_ukr_mao_chh_glc_ven_urd_svk	-0.145453113232749	-0.328984214455396	0.742907322331389
325	por_mao_lda_xho_dut_yor_afr_tml_kor_pol_ita_bos_lat_bat_ses_jav_bsq_dyu_est_qcu_ven_slo_guj_tig_heb_swt_urd_ben_amh_sun_swe_cic_nor_eng_bam_spa_prs_geo_aeg_wly_chh_tur_fre_mly_tha_vie_krd_bem_mol_mnd_knd_uzb_sid_cnt_gam_dgb_hin_glc_rom_grk_hau_mcd_sod_amr_anl_fin_fbf_tsw_mlt_owc_ctl_tsn_aze_ind_swa_azi_akn_rus_scr_cze_ukr_pan_ewe_jpn_svk_tag_arw_igb_bul_lit_hun_zul_moo_ger_alb	0.0268878591109366	0.068773673814533	0.945317428582191
326	mcd_nor_urd_tml_ctl_kor_owc_sod_ses_rom_svk_vie_cnt_mol_dgb_bos_ita_sun_sid_gam_amh_ewe_swe_dut_guj_zul_anl_tig_spa_jpn_pol_fbf_mlt_scr_bat_ben_ind_hun_mao_fre_afr_mly_ger_eng_bsq_knd_por_geo_swt_dyu_amr_ven_yor_prs_cze_glc_igb_est_lit_krd_swa_tsw_lda_mnd_alb_bem_pan_lat_bam_uzb_ukr_aze_aeg_fin_moo_azi_arw_rus_grk_hau_heb_xho_tha_jav_cic_tur_wly_chh_bul_tag_qcu_tsn_hin_slo_akn	0.281483382065263	0.731031593496618	0.466597699144987
327	anl_qcu_mol_tha_sun_bos_tsw_por_svk_rom_bam_xho_bsq_ger_ctl_bul_jav_knd_mlt_cze_est_pol_nor_scr_arw_azi_ses_cic_uzb_ven_amr_chh_rus_tig_hin_dyu_yor_amh_slo_guj_alb_tml_fbf_kor_swe_sod_glc_lat_vie_afr_bem_wly_tsn_igb_heb_dgb_mnd_spa_dut_hau_lit_ukr_fre_swt_urd_mao_geo_tur_zul_swa_lda_grk_mly_sid_ind_pan_ben_prs_krd_gam_moo_fin_tag_bat_cnt_hun_ita_aeg_ewe_mcd_aze_eng_owc_jpn_akn	-0.159772494752248	-0.371447237639386	0.711149348721004
328	lda_tag_gam_qcu_knd_cze_fbf_est_geo_bos_guj_sun_tml_fre_glc_dgb_dyu_xho_anl_sid_hun_ben_hin_pol_bul_krd_chh_swa_bam_bat_kor_azi_ven_jpn_moo_spa_igb_ctl_aeg_fin_swe_mcd_mnd_tsn_alb_grk_amh_rom_ita_tig_mol_lat_mly_jav_tsw_afr_zul_akn_lit_swt_rus_ewe_heb_urd_ukr_eng_tha_mao_sod_amr_slo_ger_uzb_aze_prs_wly_por_arw_owc_bsq_cnt_bem_mlt_ses_nor_scr_vie_dut_hau_pan_svk_yor_cic_ind_tur	-0.176497694032434	-0.457839403246416	0.648135740539767
329	mol_geo_hin_tur_tha_eng_chh_gam_pol_fin_lit_mao_xho_krd_moo_igb_bat_est_ita_svk_cic_mly_rom_mnd_fre_pan_tsw_ind_fbf_nor_hau_anl_bos_bam_scr_swa_rus_sod_vie_tag_dgb_swt_glc_knd_lda_mlt_ewe_ven_ger_amh_ben_grk_mcd_yor_akn_bul_jpn_cze_dut_heb_wly_por_urd_kor_bsq_arw_cnt_tsn_aeg_aze_tml_prs_hun_jav_afr_amr_owc_azi_alb_zul_ctl_slo_uzb_bem_sun_ses_dyu_guj_sid_ukr_tig_spa_lat_qcu_swe	-0.184764192000087	-0.496881723271209	0.620445033195998
330	swe_gam_est_hau_tsn_owc_ukr_svk_guj_xho_mcd_uzb_por_cic_bat_ctl_ven_tur_yor_mly_fbf_ita_bul_dgb_heb_nor_amr_prs_chh_dyu_bos_hin_pan_mnd_grk_bam_swa_tml_fin_amh_knd_igb_lda_jpn_slo_qcu_tha_geo_mol_pol_tsw_hun_wly_ind_swt_ben_tig_afr_jav_tag_spa_krd_fre_mlt_lat_scr_sod_azi_vie_bem_ger_moo_rom_alb_kor_mao_aeg_ses_sid_dut_eng_arw_zul_sun_glc_cze_akn_cnt_lit_ewe_bsq_rus_urd_anl_aze	-0.350801955257115	-0.80181053800729	0.424706589307808
331	jav_sun_ita_pan_tsn_chh_ukr_pol_fre_akn_sod_spa_owc_por_heb_bul_dgb_hin_rom_qcu_glc_bam_slo_lit_lat_tsw_ben_fin_tag_swa_mol_mcd_moo_rus_azi_swe_kor_prs_eng_geo_cze_mlt_dut_igb_tha_anl_arw_yor_sid_wly_ctl_guj_urd_aze_est_tur_svk_bem_hau_aeg_ses_jpn_xho_cic_afr_ind_fbf_mly_lda_ven_amr_ewe_bos_nor_zul_ger_bat_swt_dyu_grk_bsq_amh_uzb_vie_alb_scr_knd_mao_cnt_tml_gam_krd_tig_mnd_hun	1.30453177799274	3.24781685474053	0.00161838353130113
332	dut_lda_prs_yor_pol_mol_xho_ind_sid_ven_ukr_igb_tsw_amr_gam_arw_bos_aeg_rus_uzb_bam_grk_tha_hin_kor_ses_mnd_sod_ita_lat_sun_nor_glc_ger_amh_swa_zul_afr_svk_heb_tml_dyu_swe_mao_spa_rom_dgb_cze_aze_scr_fin_bul_tig_bat_est_mlt_owc_tag_slo_mly_pan_hun_por_cic_akn_vie_fre_swt_hau_eng_ben_cnt_krd_guj_ewe_ctl_bsq_qcu_knd_tur_bem_urd_chh_jpn_azi_mcd_anl_alb_wly_moo_lit_tsn_geo_jav_fbf	0.310119798000224	0.700962798443149	0.485076419047563
333	pol_arw_ewe_ben_tur_hin_wly_yor_lat_bam_guj_tag_cnt_cze_knd_ger_moo_tig_svk_ctl_scr_cic_grk_glc_jpn_heb_ita_owc_tml_kor_mly_nor_vie_zul_tsn_dut_mnd_ven_mao_eng_tsw_rus_krd_hun_mcd_fbf_bul_pan_igb_swa_slo_ukr_jav_urd_swt_sun_qcu_ses_anl_aeg_sid_mlt_amr_gam_hau_fre_mol_lda_akn_prs_por_bat_dyu_fin_bsq_afr_rom_chh_est_tha_uzb_bos_azi_amh_swe_xho_alb_spa_dgb_lit_aze_ind_sod_geo_bem	-0.211485025116696	-0.544700457877432	0.587263336187919
334	lda_ukr_mcd_hun_owc_tml_ita_fre_swa_nor_tig_hau_ben_scr_lat_jav_gam_tsw_alb_chh_aze_arw_grk_wly_bsq_guj_yor_hin_spa_bam_fin_swe_geo_eng_qcu_uzb_cic_slo_dyu_xho_heb_vie_prs_pan_knd_bul_bem_sun_ctl_lit_anl_dut_mao_glc_akn_sid_tha_por_sod_dgb_mnd_svk_mol_ewe_tsn_cze_bat_ger_cnt_tag_mlt_bos_igb_amr_swt_aeg_ind_tur_pol_ven_ses_azi_jpn_amh_est_rus_kor_afr_urd_krd_moo_mly_fbf_rom_zul	-0.986324958499194	-2.39552264886917	0.0186000106937858
335	tur_mol_tha_ind_fin_aze_hun_nor_mcd_dgb_aeg_alb_vie_uzb_urd_ger_afr_akn_hin_heb_lit_jpn_cze_bsq_kor_qcu_wly_sun_igb_ses_moo_swa_yor_amh_fre_rom_hau_tml_bul_amr_pol_anl_knd_dut_zul_arw_fbf_jav_slo_mly_cic_sid_tsw_pan_dyu_swe_bam_ven_tig_sod_ben_ewe_rus_gam_svk_tag_azi_bos_bem_ita_guj_ctl_swt_bat_owc_prs_eng_por_spa_grk_ukr_mnd_xho_mlt_tsn_lda_chh_est_scr_glc_cnt_mao_lat_geo_krd	-0.216783628481888	-0.515671653910592	0.607307505736036
336	ind_fin_tha_svk_azi_krd_tig_akn_geo_cnt_mnd_mao_bos_kor_sun_spa_fbf_bul_grk_jpn_bem_aeg_hun_ben_anl_ger_sod_pol_bat_vie_wly_glc_mol_cic_arw_yor_tur_amr_tag_owc_urd_uzb_swt_ukr_est_ctl_pan_eng_ven_zul_ita_ewe_slo_swe_moo_igb_heb_hau_qcu_jav_nor_afr_aze_amh_lda_mlt_fre_tml_ses_bam_gam_tsw_knd_chh_alb_por_rus_sid_dut_mly_lat_prs_swa_tsn_guj_scr_cze_hin_rom_dgb_xho_bsq_dyu_lit_mcd	-0.653732254877415	-1.51010592725556	0.13440666059954
337	qcu_lda_fbf_fin_tig_rom_ses_por_swa_sun_swt_dyu_svk_owc_scr_grk_tur_glc_geo_sid_tml_mol_ben_amr_tag_slo_cze_anl_chh_cic_bam_wly_mnd_mly_fre_prs_bsq_ita_jpn_pol_nor_hau_spa_pan_rus_igb_mao_lat_ind_ctl_urd_eng_moo_mlt_azi_yor_lit_tsw_swe_sod_cnt_afr_ger_bat_alb_est_bem_knd_akn_jav_ewe_gam_bul_hin_arw_zul_vie_aeg_heb_dut_krd_tha_uzb_ven_tsn_xho_mcd_amh_bos_kor_guj_dgb_aze_ukr_hun	-0.0445270739463235	-0.103088923401164	0.918114367076654
338	ben_lda_yor_slo_bem_azi_hau_ses_mao_tig_prs_ctl_lat_ger_mly_jpn_zul_svk_owc_pan_grk_tag_tsw_eng_pol_krd_sid_amr_sun_akn_tsn_uzb_sod_ind_fbf_arw_chh_fre_mnd_rus_anl_cze_geo_wly_lit_guj_vie_tml_bat_bsq_moo_bos_mcd_alb_mlt_swa_bam_ewe_aeg_dyu_cnt_hun_por_xho_heb_kor_ita_amh_hin_mol_qcu_igb_spa_ven_tur_afr_cic_jav_est_urd_gam_knd_dgb_swt_ukr_fin_nor_tha_aze_glc_bul_swe_dut_scr_rom	-0.345623391593386	-0.780051317507594	0.437341458972053
339	bul_fre_vie_aeg_mol_afr_gam_rom_yor_por_uzb_akn_geo_anl_arw_nor_bam_pan_tag_cnt_dgb_ita_swe_xho_mcd_mao_swa_hau_kor_hin_mly_dyu_sod_ger_grk_mlt_bos_urd_fin_chh_tsw_knd_ind_cic_igb_ewe_pol_guj_lat_tml_tha_ven_dut_qcu_spa_scr_swt_rus_mnd_est_prs_owc_eng_azi_jpn_slo_krd_jav_ukr_bat_heb_zul_aze_tur_lda_ben_tsn_svk_bem_amh_ses_ctl_sun_fbf_hun_lit_alb_tig_wly_moo_bsq_cze_amr_sid_glc	-0.0924465337000216	-0.213527224980421	0.831383170032075
340	knd_ukr_geo_tig_owc_mcd_ewe_jpn_bem_fre_gam_scr_akn_rus_cze_ind_swt_lda_hin_tha_grk_slo_bos_urd_pol_wly_ses_cic_kor_chh_uzb_cnt_lat_prs_ita_tag_afr_dut_fin_dgb_sun_igb_moo_spa_por_azi_lit_zul_mol_qcu_amr_guj_bat_swa_nor_tsn_ctl_vie_glc_yor_ger_bul_pan_rom_eng_mao_tml_xho_est_tur_tsw_fbf_mly_anl_hau_jav_ben_arw_alb_sid_mlt_bam_dyu_krd_mnd_ven_hun_amh_svk_aeg_aze_heb_sod_swe_bsq	-0.334638231085285	-0.780897941149693	0.436845776624496
341	qcu_hin_akn_cic_vie_tsw_alb_prs_ses_yor_pol_ewe_tig_urd_fre_amr_xho_rom_tsn_swe_zul_dyu_ukr_dut_sid_gam_moo_rus_heb_ind_amh_anl_owc_por_fin_uzb_ben_lit_lat_jpn_ger_mlt_ctl_mnd_igb_bul_arw_wly_lda_aze_ven_mao_chh_krd_eng_swt_afr_bam_slo_geo_aeg_bat_swa_cnt_mol_tag_mly_glc_jav_spa_nor_cze_est_bos_bem_sod_tha_tur_dgb_knd_bsq_tml_pan_scr_ita_hau_fbf_guj_mcd_kor_svk_sun_hun_azi_grk	0.261820269129154	0.584968879212691	0.559985242630097
342	mol_lat_rom_bsq_ses_mao_krd_anl_alb_azi_qcu_bos_tml_guj_gam_spa_aeg_lit_pol_ven_cic_afr_lda_wly_kor_geo_swt_hau_mlt_rus_tsw_amh_swa_yor_zul_por_dgb_arw_hin_swe_pan_urd_mly_chh_tur_bem_dyu_glc_dut_jav_akn_nor_fbf_vie_ita_tsn_sod_heb_bul_ger_hun_ukr_moo_sun_tha_cnt_tig_uzb_mnd_ben_eng_bat_amr_owc_slo_svk_mcd_cze_fre_knd_jpn_grk_aze_ctl_xho_ewe_scr_fin_sid_est_tag_prs_igb_bam_ind	0.183321297817768	0.491042925823753	0.624552861860468
343	spa_guj_qcu_swe_tsn_scr_tag_svk_lit_mcd_bos_hau_eng_afr_arw_tha_dut_tml_zul_glc_gam_alb_kor_xho_aeg_ger_hun_bul_bam_mnd_chh_ewe_wly_est_ven_grk_jav_sod_fbf_rom_jpn_swa_yor_pol_ind_aze_mlt_amr_tig_ses_rus_igb_sid_lat_fin_bsq_pan_moo_mly_dgb_hin_ben_vie_akn_prs_sun_heb_fre_bat_lda_ukr_por_ita_mol_urd_uzb_amh_krd_cic_tsw_ctl_geo_swt_slo_tur_cnt_cze_knd_mao_nor_azi_dyu_owc_bem_anl	0.397326385852333	1.0259629896869	0.307570205704659
344	prs_kor_uzb_tsw_bsq_jpn_scr_guj_spa_tha_sod_cze_pol_moo_ven_knd_ewe_ctl_fin_dgb_anl_dyu_hau_cic_bam_alb_tml_mcd_svk_mao_swe_heb_hin_eng_akn_dut_mlt_ita_ukr_por_amh_sid_nor_tag_tig_aze_rom_lat_fre_glc_zul_mly_slo_mol_igb_ind_afr_sun_amr_hun_bul_gam_swt_lda_mnd_urd_jav_chh_wly_yor_bos_owc_ger_grk_tsn_cnt_pan_tur_fbf_krd_azi_aeg_bem_ses_vie_arw_bat_lit_ben_rus_qcu_geo_swa_xho_est	-0.497556021764427	-1.13059876821329	0.261131317778004
345	mly_aze_anl_jav_heb_tsw_ctl_spa_arw_scr_sun_urd_cze_svk_zul_bsq_ita_amr_mlt_swe_pan_aeg_swa_ukr_bem_lat_azi_amh_guj_bul_gam_jpn_ben_grk_moo_wly_owc_ewe_chh_sod_akn_mol_fin_hun_knd_dgb_prs_geo_tig_cnt_igb_uzb_dyu_glc_swt_lit_afr_eng_rom_pol_lda_tsn_tag_krd_fbf_bat_por_ses_vie_sid_hau_bam_ind_slo_bos_mao_ven_nor_alb_mnd_tur_tml_fre_rus_xho_kor_mcd_cic_tha_hin_qcu_est_yor_ger_dut	0.232774092563732	0.592540459365052	0.554926758910572
346	dyu_tur_slo_bam_aze_scr_alb_dut_glc_mao_bat_gam_amr_urd_wly_geo_pol_sid_est_mcd_ita_jav_uzb_svk_igb_qcu_owc_cic_eng_mly_kor_chh_knd_tsn_cze_krd_tig_azi_vie_tha_tag_bem_fre_xho_por_dgb_amh_ukr_zul_afr_yor_ven_jpn_ger_sod_sun_mlt_guj_rom_tsw_bsq_swa_hin_anl_rus_cnt_lda_ben_mnd_lat_bos_lit_arw_hau_mol_spa_swt_aeg_ewe_moo_ses_pan_akn_fbf_ind_prs_tml_ctl_nor_heb_swe_fin_bul_grk_hun	-0.0624114913070601	-0.143773964965369	0.885990043709439
347	prs_heb_ger_amh_urd_dut_tha_tsw_yor_ben_cic_dgb_slo_jpn_zul_lat_svk_fin_bos_bam_ses_lit_azi_sun_sid_moo_mlt_alb_cze_bul_tig_est_anl_nor_igb_pan_tsn_swa_mcd_tur_knd_xho_spa_ukr_bsq_qcu_geo_ctl_ita_chh_jav_glc_fbf_ven_mly_cnt_bat_guj_wly_uzb_fre_aeg_mao_ewe_dyu_hin_bem_eng_por_scr_pol_lda_tag_kor_swt_rus_hun_aze_afr_akn_krd_vie_grk_owc_rom_mol_ind_swe_gam_sod_amr_mnd_arw_hau_tml	-0.604069521135405	-1.35570053861653	0.178477511881774
348	ctl_hau_knd_hun_ewe_hin_tha_ind_yor_tml_guj_fre_krd_vie_moo_sid_tsw_svk_cnt_kor_mly_fin_afr_spa_akn_slo_pan_amr_wly_gam_mol_glc_bem_nor_lda_swa_por_swt_bsq_lit_bat_tur_ita_geo_dyu_chh_xho_mlt_alb_sod_bos_pol_mcd_tsn_heb_dut_qcu_aeg_cic_rus_tig_bam_grk_anl_cze_arw_ger_eng_zul_scr_jav_tag_prs_owc_bul_swe_ukr_urd_lat_igb_ben_ses_ven_est_mnd_sun_jpn_azi_aze_dgb_amh_uzb_rom_mao_fbf	-0.156460390425355	-0.421652171288564	0.674251956696319
349	guj_ctl_jav_bam_krd_sid_por_geo_jpn_svk_fre_mao_knd_mlt_yor_bul_fbf_ind_alb_igb_hau_eng_scr_pol_sod_bsq_tml_afr_tig_akn_owc_hin_aze_pan_ger_chh_sun_wly_nor_amh_lat_cic_grk_rom_azi_vie_lda_ukr_mcd_tha_amr_lit_bos_uzb_bem_tag_rus_aeg_zul_bat_tsw_cze_tur_moo_qcu_anl_ven_kor_mnd_arw_dgb_urd_tsn_fin_ita_heb_cnt_swa_ses_prs_slo_est_mly_hun_dyu_gam_swt_glc_ben_mol_swe_ewe_dut_xho_spa	-0.0118259622602328	-0.028927347042308	0.976984521157881
350	mol_kor_slo_grk_tsn_sun_cze_ben_xho_tig_bam_chh_tha_amr_dgb_tml_arw_urd_hun_mnd_azi_lit_bsq_bat_dut_jav_lda_ctl_spa_hin_igb_mcd_sod_ger_por_alb_bos_swe_qcu_ven_tur_fre_fbf_ind_anl_hau_mao_tag_akn_geo_aeg_fin_yor_mlt_amh_bem_wly_owc_zul_est_knd_guj_mly_krd_vie_bul_ukr_pol_aze_gam_tsw_heb_glc_afr_eng_scr_ses_rom_jpn_rus_uzb_dyu_nor_sid_swa_svk_prs_lat_cnt_cic_swt_moo_ita_ewe_pan	-0.926904985017109	-2.27439257146372	0.0252413687103819
351	jpn_mly_por_ses_guj_fre_mol_slo_est_dyu_afr_dgb_svk_bsq_pol_mcd_swa_pan_lit_hun_qcu_ben_tml_ctl_lda_knd_fbf_vie_yor_nor_scr_chh_ger_hin_ewe_xho_dut_bul_tag_tur_alb_igb_mao_amr_fin_aze_tig_gam_rom_geo_kor_prs_azi_arw_heb_jav_rus_ita_lat_zul_ven_sid_hau_akn_bat_anl_amh_wly_ukr_uzb_cze_grk_cic_owc_ind_sun_krd_tsn_moo_sod_bem_glc_cnt_eng_tha_tsw_bam_swt_swe_mnd_aeg_mlt_spa_bos_urd	0.0731489360469344	0.164613216433504	0.869605689510312
352	sod_knd_tur_tig_gam_cze_est_bat_tml_vie_qcu_glc_uzb_urd_fre_amr_moo_scr_aeg_mnd_dut_mao_bos_akn_ses_hau_ger_wly_tha_mly_rom_prs_nor_fbf_sun_lat_eng_tsw_swe_owc_igb_krd_rus_lda_sid_arw_ben_tsn_por_ewe_guj_mcd_pan_swa_yor_amh_aze_fin_ctl_hun_grk_bem_hin_lit_bul_chh_slo_afr_tag_zul_kor_heb_pol_ita_ukr_anl_jpn_bsq_ven_bam_geo_spa_azi_mlt_jav_cic_xho_mol_swt_alb_svk_cnt_ind_dyu_dgb	0.147057509807356	0.37787097115002	0.706387515993254
353	glc_wly_lat_ita_tsn_bat_guj_zul_sun_svk_grk_rom_swt_fin_tml_uzb_aze_cnt_mnd_ses_tsw_est_mcd_tur_bam_ben_hun_aeg_qcu_gam_heb_dyu_knd_bul_lda_swa_kor_amr_ukr_ewe_anl_bos_pol_chh_vie_afr_ven_ctl_arw_cze_tha_rus_urd_ger_tag_alb_mly_scr_tig_prs_sod_jav_pan_krd_xho_eng_por_dut_jpn_moo_hin_igb_slo_mao_fbf_bsq_dgb_fre_owc_yor_mlt_azi_geo_nor_bem_lit_spa_hau_cic_ind_mol_amh_swe_sid_akn	0.0821253731060202	0.189336762383903	0.850241491547229
354	sid_dgb_vie_anl_ukr_svk_owc_tur_pan_dyu_qcu_mly_wly_sod_mlt_mnd_arw_amh_geo_mol_bsq_bat_bem_aeg_azi_eng_nor_lit_est_ses_ben_yor_swt_kor_tag_afr_fbf_cic_chh_krd_jav_urd_ven_zul_igb_tha_mcd_akn_por_slo_hun_tig_xho_knd_fin_rom_rus_ita_uzb_ind_pol_swa_cnt_ger_bam_bos_heb_glc_lat_jpn_swe_ctl_ewe_tsn_dut_prs_tsw_alb_scr_bul_spa_aze_grk_gam_amr_mao_guj_cze_tml_sun_lda_hau_fre_hin_moo	NA	NA	NA
355	wly_tha_ita_swt_sod_tur_fbf_jav_arw_por_guj_chh_zul_igb_ses_knd_aeg_nor_heb_pol_tag_rom_swe_tml_owc_glc_yor_svk_rus_ven_mao_akn_slo_kor_prs_lat_ind_hin_moo_bos_spa_xho_dut_alb_ukr_krd_dgb_qcu_eng_mlt_sid_aze_fin_amh_lit_geo_dyu_hau_ger_swa_ben_uzb_bat_est_cic_sun_hun_amr_bsq_mly_pan_mnd_scr_grk_ewe_cze_fre_bul_vie_tsn_tig_afr_tsw_azi_gam_mol_bam_jpn_urd_cnt_lda_ctl_anl_mcd_bem	0.491253151875788	1.21926582972941	0.22582672217511
356	nor_owc_heb_alb_swt_uzb_ses_amr_svk_kor_sod_cze_ukr_tig_jav_mlt_arw_azi_amh_fre_yor_igb_sun_ewe_bsq_rom_ind_lit_urd_cic_sid_tha_prs_mcd_grk_hau_eng_fin_slo_anl_qcu_ctl_glc_spa_hun_bul_xho_swe_tag_bos_aeg_ben_dut_cnt_tsw_dyu_akn_vie_knd_ita_guj_jpn_rus_chh_ger_mao_afr_moo_aze_geo_scr_gam_swa_ven_wly_mol_pan_mnd_tsn_bem_dgb_zul_bam_pol_por_mly_lda_lat_bat_krd_fbf_tml_est_tur_hin	-0.366171562191526	-0.8414406496886	0.402259564831286
357	pol_mol_geo_alb_glc_tig_sid_fbf_sun_uzb_lat_bam_ger_qcu_amh_tha_gam_rus_mly_slo_grk_bsq_dgb_pan_azi_swa_krd_ita_eng_kor_hau_moo_lit_tsw_dut_aeg_mnd_hun_jpn_bul_rom_sod_tsn_ses_nor_akn_igb_ben_cic_hin_mcd_cnt_tag_anl_ctl_ven_ewe_mao_spa_swe_fre_bos_tur_heb_urd_swt_guj_zul_dyu_aze_mlt_cze_bem_tml_chh_por_amr_yor_svk_fin_scr_lda_ind_arw_vie_knd_prs_owc_ukr_wly_xho_afr_jav_bat_est	-0.556881121786695	-1.4816574279937	0.141811891897835
358	vie_mly_anl_tml_grk_mnd_ind_cze_eng_swe_ita_rom_rus_mao_mlt_nor_heb_est_wly_lit_arw_moo_afr_ven_owc_geo_alb_fre_urd_bsq_bam_ctl_tha_lat_fin_mol_spa_sod_tur_xho_swt_tsn_ger_cnt_hau_tig_krd_ses_zul_fbf_jpn_amh_amr_guj_dyu_kor_azi_lda_glc_bul_prs_uzb_slo_mcd_igb_jav_dut_sun_swa_hun_por_tag_aeg_akn_knd_bat_sid_chh_ben_pol_scr_bem_cic_ewe_pan_bos_dgb_qcu_aze_tsw_svk_yor_gam_hin_ukr	0.0980579352737425	0.251823941736523	0.801732807687377
359	lda_tml_guj_tag_owc_tur_jpn_aze_amr_qcu_dyu_tsn_prs_hin_bem_ger_slo_nor_grk_krd_ven_ctl_geo_mao_swe_fin_afr_pol_akn_rom_hun_bul_lit_mnd_cze_rus_eng_amh_heb_fre_swa_tig_tsw_igb_vie_fbf_yor_por_urd_azi_wly_cic_ita_dut_sun_bsq_uzb_sod_bos_tha_mol_mly_aeg_moo_swt_bat_mlt_gam_cnt_lat_est_anl_kor_bam_mcd_scr_spa_glc_zul_xho_dgb_hau_arw_knd_pan_ukr_alb_sid_ses_svk_ind_chh_ben_ewe_jav	-0.403965379628942	-1.04835962384742	0.297189819211673
360	geo_fre_krd_bem_rus_heb_wly_swe_hau_por_ind_dyu_dut_ger_mcd_hun_azi_anl_zul_bul_arw_eng_mao_gam_urd_sod_uzb_cnt_tur_swt_tsw_aeg_sid_bsq_chh_kor_qcu_prs_mly_bos_tag_hin_svk_mlt_swa_amr_est_nor_fin_bat_ses_mol_knd_lit_amh_akn_tsn_fbf_ben_grk_jpn_tml_slo_spa_tig_aze_vie_pol_bam_owc_tha_lat_mnd_alb_rom_lda_ukr_dgb_cic_ven_afr_yor_jav_moo_glc_scr_igb_ctl_guj_sun_ewe_ita_cze_xho_pan	-0.136177642558277	-0.317427069388713	0.751631135571194
361	lda_svk_chh_prs_dut_fbf_spa_swa_igb_eng_geo_swe_mcd_grk_azi_sod_tig_urd_gam_alb_tsn_xho_slo_scr_akn_yor_fin_bul_amh_rus_rom_cnt_ita_bam_dgb_est_dyu_sun_anl_cic_tur_guj_qcu_pol_bat_zul_tsw_ben_mao_vie_kor_ger_arw_ctl_sid_wly_fre_mlt_ind_bem_jpn_mly_cze_nor_mnd_bsq_hau_pan_glc_ven_knd_hin_aeg_hun_tml_heb_krd_lit_jav_swt_mol_ukr_bos_tha_moo_ses_owc_lat_por_tag_amr_aze_afr_ewe_uzb	0.259808167006403	0.646962547208941	0.519249830336518
362	owc_amh_bos_slo_spa_tsn_amr_ctl_cic_bat_sun_fbf_moo_mly_ses_knd_ben_chh_cnt_tha_grk_lda_rus_aeg_zul_eng_hau_lit_por_glc_fre_guj_mao_qcu_hin_kor_alb_aze_arw_pan_jpn_mcd_afr_bul_nor_ita_lat_akn_scr_tig_bem_wly_mol_yor_ind_heb_igb_bsq_xho_geo_ven_azi_bam_sod_mnd_vie_tml_dut_uzb_tur_rom_prs_jav_tag_est_swa_swe_fin_swt_ger_ewe_urd_hun_mlt_gam_cze_dyu_pol_krd_anl_tsw_svk_ukr_sid_dgb	NA	NA	NA
363	cze_bul_afr_moo_xho_igb_grk_mcd_tag_bam_ind_cnt_ger_dut_amr_geo_ewe_mnd_vie_anl_scr_lat_owc_mao_bem_mol_bat_hau_fbf_tml_spa_swe_jav_fre_zul_aze_ben_fin_pol_amh_akn_kor_tsw_prs_rom_chh_qcu_arw_svk_por_est_nor_tig_ita_swt_rus_bsq_knd_tsn_azi_hun_dyu_hin_sid_swa_ven_yor_wly_mlt_bos_ses_jpn_aeg_urd_tur_lit_uzb_heb_gam_pan_eng_slo_tha_lda_cic_krd_alb_sun_sod_dgb_ukr_guj_ctl_glc_mly	-0.258379061684581	-0.575295987623041	0.566480459381601
364	nor_cnt_eng_tml_akn_prs_arw_hau_dyu_uzb_moo_spa_bos_jav_mly_xho_lda_anl_ctl_owc_urd_wly_tig_amh_yor_igb_mao_est_bem_sid_gam_aze_ben_ita_ven_bam_ewe_scr_dut_qcu_chh_fre_slo_kor_swe_tsn_mlt_grk_dgb_afr_hun_fbf_tsw_rus_pol_tha_mnd_sun_bul_lit_jpn_hin_alb_por_knd_swa_ukr_tag_heb_ind_bsq_rom_guj_sod_glc_fin_svk_krd_pan_cic_ses_mcd_mol_lat_ger_bat_zul_vie_geo_cze_azi_swt_tur_aeg_amr	-0.377492186791522	-0.863848324416667	0.389893730326903
365	bul_gam_rom_por_jav_fbf_ita_swt_akn_mly_hun_cnt_sid_dyu_bat_xho_yor_wly_fre_grk_krd_scr_ger_mlt_vie_swe_jpn_sod_prs_aeg_amh_alb_glc_rus_est_mcd_hau_lit_azi_mol_dgb_uzb_ewe_kor_chh_urd_tsw_hin_ses_dut_svk_sun_moo_pan_spa_geo_bsq_ind_cic_qcu_arw_fin_tha_tml_mao_bos_slo_tig_tur_knd_guj_swa_owc_heb_zul_amr_mnd_eng_ben_tsn_bam_lda_igb_bem_cze_lat_ven_anl_ukr_afr_aze_tag_ctl_pol_nor	0.398157572938551	0.927771503208604	0.355927742197421
366	kor_hau_mnd_fbf_mol_dgb_lat_azi_tur_ses_tsn_cic_spa_bul_gam_ctl_sod_rus_bem_por_mlt_moo_cze_sun_ger_glc_eng_dyu_alb_lda_lit_knd_ita_ind_bat_jpn_mcd_uzb_amr_scr_bos_afr_urd_xho_tsw_prs_amh_bsq_ven_swa_grk_sid_swe_aze_tha_igb_owc_guj_ukr_tml_vie_fin_jav_ewe_ben_slo_svk_swt_zul_wly_hun_heb_qcu_fre_aeg_arw_pol_akn_mly_est_nor_krd_tag_mao_rom_pan_geo_bam_cnt_anl_hin_tig_chh_dut_yor	-0.0753152119380534	-0.173902370878286	0.862320170803985
367	ewe_ses_jpn_aeg_kor_krd_jav_geo_bos_akn_lda_tsw_tsn_sun_aze_tha_chh_svk_lit_tml_zul_slo_scr_hun_lat_bsq_hin_fin_rus_nor_dgb_ven_qcu_por_est_gam_eng_wly_sid_vie_swe_mao_mnd_swt_arw_ind_ctl_swa_rom_bam_yor_prs_tag_hau_dyu_grk_bul_igb_moo_alb_glc_uzb_ben_cnt_mlt_amh_xho_spa_ita_sod_fre_cze_cic_mcd_afr_urd_mly_pan_mol_bem_heb_knd_azi_guj_owc_fbf_anl_amr_tig_pol_ukr_ger_bat_dut_tur	0.542521457416974	1.25767251040884	0.211659096582671
368	wly_eng_slo_aze_dgb_tha_ita_cic_chh_bsq_swt_arw_knd_jpn_swe_ctl_tig_scr_prs_vie_aeg_akn_ger_bam_mol_mcd_ewe_mly_mlt_urd_sid_amh_ben_lda_tml_cnt_moo_tsw_grk_fin_zul_geo_guj_lat_qcu_kor_ukr_uzb_lit_fre_nor_dut_alb_afr_amr_tur_dyu_krd_bul_azi_jav_ven_yor_rom_pan_mnd_bem_heb_ses_bos_igb_est_hin_ind_tag_rus_hau_svk_cze_xho_owc_spa_gam_por_tsn_glc_swa_sod_fbf_hun_mao_pol_bat_sun_anl	-0.311479718143025	-0.788440247682939	0.432444431719059
369	owc_amh_rus_swe_hin_mnd_ben_jav_dut_mlt_uzb_igb_sid_amr_ukr_bat_jpn_ven_slo_aeg_ita_zul_cnt_prs_ses_por_krd_ind_swa_tur_fbf_bul_mao_dyu_swt_ewe_cic_kor_hau_geo_scr_nor_arw_vie_tml_aze_tag_lat_cze_guj_hun_eng_gam_spa_fre_heb_knd_ctl_dgb_svk_mly_mcd_lda_afr_sod_grk_fin_tsn_xho_sun_akn_bem_chh_azi_glc_lit_tsw_pol_urd_bam_yor_alb_pan_anl_bos_wly_ger_tig_mol_moo_qcu_est_bsq_rom_tha	0.326362469578856	0.84176284367195	0.402080082680591
370	azi_vie_fin_sid_sod_ben_arw_cze_tur_est_mnd_fre_pan_qcu_rus_cic_amr_eng_gam_cnt_rom_uzb_moo_mcd_dut_dyu_aze_swt_ukr_pol_tsw_alb_dgb_bat_chh_tml_grk_mly_tsn_guj_aeg_nor_bul_xho_mol_anl_hau_geo_bsq_ctl_mlt_tag_krd_ses_glc_sun_slo_wly_ita_bam_ewe_swe_yor_ind_lat_mao_akn_fbf_zul_swa_igb_ven_bos_ger_jpn_amh_urd_por_afr_bem_prs_jav_heb_knd_svk_spa_hin_lit_lda_kor_tig_tha_scr_owc_hun	-0.274069846801823	-0.623981251694809	0.534167503954306
371	fre_owc_ind_ita_kor_bam_glc_bul_guj_yor_swa_wly_geo_cic_sod_svk_urd_moo_por_dgb_nor_tsw_tsn_fin_tur_ewe_dut_chh_mao_grk_lit_rus_gam_cnt_bat_tha_mcd_sun_aze_amr_afr_akn_ctl_tml_mol_ven_rom_bem_arw_tig_lda_pan_hin_azi_swt_cze_spa_krd_igb_xho_mnd_swe_knd_ses_zul_prs_scr_ger_jav_ben_alb_pol_slo_heb_dyu_qcu_sid_fbf_aeg_bos_lat_uzb_anl_hun_eng_tag_jpn_est_hau_vie_mlt_amh_mly_ukr_bsq	0.379028117496264	0.886353269457149	0.377713455208067
372	lda_est_knd_akn_mnd_ind_fin_rom_tsw_tig_cnt_slo_zul_azi_lat_dgb_sid_fre_por_ctl_bem_lit_ven_nor_cic_eng_bam_moo_ger_cze_pol_hun_krd_mao_owc_heb_mcd_arw_alb_ses_jpn_mly_swe_geo_sod_urd_uzb_afr_aeg_kor_tsn_glc_jav_fbf_mol_hau_amh_qcu_igb_rus_guj_aze_vie_tur_dyu_anl_dut_mlt_sun_ukr_spa_ewe_gam_hin_scr_bos_bat_grk_pan_amr_tha_bsq_ita_swt_tml_swa_svk_chh_tag_wly_bul_prs_yor_xho_ben	-0.465972203442084	-1.12842308494565	0.262043869231289
373	mcd_tml_alb_ukr_bos_swe_anl_prs_ven_ger_hun_tag_ses_amh_amr_aeg_bsq_hau_tsw_dut_por_urd_ctl_heb_est_tha_azi_mnd_bem_mlt_qcu_ben_kor_jpn_cic_mly_geo_dgb_sun_lit_scr_nor_krd_owc_moo_guj_glc_dyu_ind_ewe_gam_grk_pol_sid_jav_mol_fre_vie_mao_svk_spa_fbf_cze_tur_rom_fin_sod_tig_ita_lda_bat_zul_xho_yor_tsn_slo_aze_lat_igb_bul_wly_uzb_akn_cnt_rus_chh_swa_afr_bam_eng_knd_swt_hin_arw_pan	0.729392802337855	1.78443773745454	0.0776135848349049
374	knd_mao_anl_est_lat_uzb_aeg_tig_krd_owc_sod_bsq_amh_vie_grk_arw_svk_tml_alb_mnd_swe_bem_pol_geo_ben_heb_ctl_dut_jpn_mol_amr_swt_akn_tsn_sid_pan_fbf_qcu_bos_wly_kor_scr_lda_eng_ewe_swa_lit_rom_ukr_guj_bam_por_dyu_yor_bat_slo_cze_ita_urd_mcd_prs_spa_zul_fin_sun_rus_afr_ind_aze_xho_ven_dgb_moo_nor_chh_gam_hin_mly_hau_ger_glc_cnt_igb_tsw_ses_bul_tur_fre_tag_azi_tha_mlt_hun_cic_jav	-0.552449755722716	-1.42430725656805	0.157704436514409
375	bos_lit_owc_guj_ctl_bul_alb_hin_ger_gam_jpn_amh_krd_svk_sod_xho_mly_swt_scr_urd_cze_tsn_pan_tur_dyu_swe_aze_fre_bam_aeg_zul_ven_glc_est_grk_fbf_bem_igb_tag_hau_ita_spa_yor_hun_kor_ind_mol_uzb_geo_por_tha_qcu_lat_ewe_arw_eng_jav_afr_knd_mao_mcd_akn_fin_pol_dgb_tml_wly_prs_amr_sun_slo_nor_mlt_ben_lda_bat_chh_tig_sid_swa_mnd_ukr_dut_tsw_cic_azi_rom_anl_bsq_rus_moo_vie_heb_ses_cnt	-0.0782516377482099	-0.199421219580956	0.842368635448113
376	lat_amr_tsw_rom_bsq_gam_qcu_lda_sod_bul_est_fbf_nor_grk_rus_fre_ses_ita_svk_swt_por_scr_alb_hau_geo_tag_afr_mly_jpn_slo_zul_dgb_ind_azi_swa_cnt_dyu_xho_mao_bam_tha_owc_wly_cze_ewe_heb_knd_krd_pol_arw_sun_pan_chh_mnd_anl_igb_eng_jav_kor_tur_ukr_bat_ctl_urd_tig_mol_hun_dut_ven_hin_cic_ger_vie_swe_mlt_ben_aze_glc_prs_moo_uzb_aeg_yor_guj_tml_sid_fin_amh_mcd_bem_lit_spa_bos_tsn_akn	-0.19589670297346	-0.502392508096038	0.616578977095679
377	xho_owc_amh_mol_gam_sun_yor_bat_aze_azi_qcu_heb_ita_fbf_ben_sid_sod_hau_lit_glc_kor_knd_ven_jpn_zul_cze_urd_nor_lda_anl_ses_moo_bsq_rom_dut_swa_mly_chh_fre_ger_mao_eng_fin_geo_dyu_alb_akn_guj_cic_vie_por_hun_ukr_bos_wly_bam_uzb_scr_tsn_arw_pol_ctl_mlt_pan_igb_est_rus_grk_mcd_dgb_slo_tig_tur_bul_spa_lat_jav_prs_mnd_krd_bem_tag_aeg_hin_amr_cnt_swt_afr_svk_tsw_ind_ewe_tml_tha_swe	0.539564070167427	1.20467212931362	0.231386646963127
378	hau_heb_lat_svk_rus_moo_aze_urd_swe_ger_mcd_tsn_sod_zul_mao_ewe_glc_amh_hun_fin_igb_pan_owc_hin_bul_fre_azi_afr_swt_mly_gam_grk_mol_pol_cic_knd_qcu_por_scr_akn_sid_slo_wly_chh_krd_yor_bsq_vie_ses_lit_tml_swa_mnd_arw_dut_rom_dgb_spa_uzb_guj_anl_tur_ita_tha_tig_ben_bam_ven_dyu_tsw_alb_sun_kor_aeg_lda_ctl_mlt_cze_fbf_bem_bos_nor_amr_tag_ukr_cnt_prs_est_jav_bat_xho_eng_geo_jpn_ind	0.609921868234037	1.58114862119488	0.117239248681694
379	est_fre_yor_tag_swe_aze_moo_mly_hau_wly_svk_grk_aeg_guj_tig_krd_fin_arw_pan_jpn_owc_dgb_hun_bsq_chh_sun_pol_swt_ven_cnt_urd_azi_kor_lat_tsw_igb_scr_lit_prs_sid_por_mol_geo_fbf_ctl_dut_bam_slo_dyu_glc_vie_mcd_qcu_mao_amr_ger_nor_xho_rom_zul_rus_tha_ses_cic_lda_eng_tsn_alb_uzb_tur_knd_spa_ewe_akn_ukr_amh_hin_cze_heb_ita_swa_mlt_ind_bat_anl_ben_bos_gam_tml_jav_bul_afr_mnd_sod_bem	0.542689277055941	1.26202385498799	0.210096057780938
380	mly_amr_gam_kor_rus_igb_mlt_azi_geo_alb_bul_tsn_xho_swa_ctl_lit_rom_urd_anl_arw_qcu_dyu_est_ita_jpn_cic_hau_ukr_wly_knd_owc_aze_dgb_lda_svk_bem_mol_fre_afr_hun_aeg_bat_tsw_bsq_tml_sod_ses_prs_swt_ewe_dut_fbf_tha_scr_bos_sid_tag_krd_ven_ger_hin_mnd_yor_por_vie_heb_chh_akn_guj_uzb_moo_cze_cnt_slo_pol_bam_glc_tur_amh_fin_nor_ind_tig_mcd_jav_zul_swe_grk_eng_mao_spa_sun_pan_ben_lat	0.073543238847672	0.176323217830631	0.860423418341428
381	tsw_mao_eng_xho_ukr_prs_cnt_mlt_sid_nor_uzb_tag_anl_hau_bul_svk_rus_dgb_aze_lit_urd_geo_mol_pol_tml_ewe_chh_cze_spa_scr_bat_arw_mnd_swe_jpn_cic_bem_fre_qcu_mcd_tsn_dyu_ita_wly_vie_lda_por_gam_aeg_yor_moo_bsq_sod_bam_swa_fin_ind_hin_kor_alb_amr_ctl_ses_hun_azi_rom_igb_ger_guj_akn_pan_krd_afr_bos_ben_grk_sun_tur_lat_tig_fbf_est_heb_swt_dut_zul_slo_glc_tha_ven_mly_owc_amh_jav_knd	-0.0239132796804875	-0.0611231573884126	0.951392291634804
382	hau_uzb_rus_cnt_glc_sid_azi_mly_aeg_lat_jpn_fre_arw_tag_amh_bem_knd_ses_urd_spa_pan_prs_tsn_zul_est_aze_ewe_tsw_sun_owc_ukr_mlt_xho_ctl_swt_gam_swa_ven_dgb_swe_ben_chh_bul_anl_akn_ita_bam_fin_lit_alb_rom_krd_ind_tig_mcd_bsq_heb_slo_mnd_por_tml_eng_nor_geo_mao_lda_dut_pol_igb_vie_guj_wly_tur_tha_scr_grk_ger_svk_cic_amr_qcu_jav_hin_moo_cze_sod_yor_bos_afr_bat_fbf_mol_kor_hun_dyu	-0.201915902206807	-0.500732479201079	0.617742429881542
383	zul_nor_ewe_mnd_prs_eng_ben_amh_rus_tur_lda_igb_cze_guj_spa_fbf_geo_xho_bul_fin_por_svk_hin_akn_grk_jav_ukr_swa_bem_alb_jpn_slo_tig_sun_tml_lit_swt_mol_cic_tsn_fre_dgb_aze_kor_cnt_pol_pan_tsw_lat_yor_qcu_mao_wly_arw_amr_glc_ctl_mly_owc_ven_sod_urd_hau_uzb_ses_vie_sid_bos_anl_tag_ita_scr_hun_rom_swe_chh_bat_gam_ger_mcd_afr_bsq_aeg_heb_azi_moo_mlt_est_knd_ind_dut_dyu_tha_krd_bam	-0.361810574988879	-0.890328140306207	0.375587166900199
384	amh_amr_swa_urd_hun_ben_swe_gam_cic_ctl_swt_jpn_bem_xho_geo_dyu_dgb_knd_ewe_prs_slo_tag_eng_tha_owc_sod_scr_pan_spa_arw_est_pol_svk_mao_jav_hau_qcu_dut_hin_por_lit_afr_fin_rus_ses_uzb_mnd_tig_azi_lda_bat_sun_ind_igb_akn_tml_tsw_ven_cze_ger_alb_bam_rom_glc_heb_tsn_mlt_sid_bos_krd_tur_bul_kor_aeg_yor_ita_anl_lat_moo_wly_chh_ukr_zul_fre_guj_mly_bsq_mol_aze_nor_mcd_cnt_grk_fbf_vie	0.340547363879311	0.924228052721951	0.357759468991252
385	gam_mly_ind_aze_zul_mlt_sid_alb_swa_akn_pol_wly_grk_igb_bat_fbf_swe_fin_ita_bam_azi_dyu_ctl_tig_vie_prs_ukr_cnt_cze_swt_jav_rom_bos_scr_moo_tml_tur_bsq_hau_fre_eng_spa_por_cic_sun_krd_uzb_ses_lit_glc_tha_svk_ger_chh_slo_tsw_owc_nor_xho_yor_tsn_kor_tag_amh_sod_dut_urd_arw_qcu_geo_jpn_guj_knd_amr_hun_afr_hin_bem_anl_ben_mnd_rus_ewe_mol_bul_dgb_lda_pan_mao_mcd_ven_aeg_est_lat_heb	-0.153753696744062	-0.343888081210113	0.731706753513698
386	dut_guj_bam_fbf_aze_amh_pol_bsq_sun_bul_scr_knd_qcu_glc_est_fin_amr_hau_swt_dyu_spa_tur_slo_gam_dgb_jav_nor_prs_moo_ses_ita_ben_rus_bat_hun_bem_tig_akn_urd_por_arw_jpn_ukr_yor_chh_mcd_swe_igb_ven_geo_sod_vie_ger_tha_sid_pan_mnd_rom_bos_grk_xho_aeg_cic_fre_ewe_tml_kor_cze_cnt_krd_azi_mol_ctl_tsw_afr_uzb_owc_lit_alb_zul_anl_lat_mlt_mao_lda_swa_svk_tsn_mly_tag_ind_hin_eng_wly_heb	-0.517902080321138	-1.22870218905447	0.222283617733543
387	kor_moo_ewe_bul_cze_tsw_heb_swe_por_eng_nor_swa_scr_azi_afr_mcd_ben_aeg_vie_ukr_sun_dgb_zul_amh_tsn_fbf_akn_bsq_qcu_bem_tha_ses_dyu_tag_prs_fre_est_hin_lat_mol_rus_ita_owc_urd_ind_swt_jpn_lit_ven_mlt_ger_wly_guj_svk_geo_mao_spa_tur_sid_slo_knd_alb_lda_mnd_fin_tml_uzb_cnt_hun_pol_aze_dut_ctl_grk_sod_bat_krd_yor_anl_amr_pan_bam_chh_xho_mly_tig_cic_gam_arw_glc_jav_bos_igb_rom_hau	-0.658620451056983	-1.49645265014862	0.137921841454094
388	chh_bat_eng_tag_amr_knd_mol_sun_dgb_mcd_moo_vie_fin_tml_amh_afr_ven_krd_mnd_aeg_aze_arw_sid_glc_jpn_slo_bos_guj_ukr_urd_prs_hau_ctl_fbf_lat_pol_rom_ewe_fre_hin_est_bem_anl_ind_jav_hun_tha_uzb_mlt_sod_ben_lda_xho_spa_qcu_bul_ita_tur_pan_scr_akn_mly_cic_dut_tig_mao_tsn_rus_gam_dyu_ses_nor_zul_alb_svk_azi_bam_owc_igb_cnt_por_yor_cze_tsw_heb_geo_wly_bsq_swa_kor_lit_grk_swe_swt_ger	0.463501226984024	1.08698059448109	0.27985460890841
389	jpn_pol_spa_tha_slo_mao_amr_nor_arw_cic_afr_hau_grk_ven_tml_mol_vie_fbf_sod_tsw_aze_krd_mlt_guj_alb_svk_azi_dut_moo_qcu_mly_bos_wly_aeg_swt_prs_yor_lat_jav_hun_tsn_ben_heb_anl_swe_ind_scr_dgb_por_bat_bam_urd_mcd_lda_igb_cze_ita_tag_owc_ewe_bsq_geo_cnt_akn_hin_ger_bul_fin_tig_sid_xho_pan_eng_ctl_dyu_fre_chh_lit_kor_rus_amh_gam_ukr_rom_glc_ses_mnd_sun_tur_swa_knd_est_uzb_zul_bem	0.0991215349507969	0.227451122648676	0.820572250356342
390	mnd_owc_qcu_fre_hau_svk_ukr_tsw_mcd_slo_tag_amr_rus_xho_guj_swa_swt_tur_moo_vie_dut_ger_scr_aeg_gam_rom_bsq_amh_anl_glc_tml_sid_bem_swe_spa_prs_jav_tig_dyu_ctl_igb_ven_fbf_fin_mly_cze_bos_mlt_sun_urd_hin_heb_lit_yor_lat_grk_hun_por_cic_eng_geo_ses_mao_wly_azi_mol_cnt_ewe_uzb_bat_pan_tsn_akn_tha_ben_bam_krd_aze_afr_ita_jpn_knd_arw_chh_nor_alb_sod_dgb_ind_kor_zul_lda_est_bul_pol	0.683844738103332	1.78306355353158	0.077838571594532
391	akn_urd_cze_igb_lit_bem_svk_heb_vie_wly_swt_jav_chh_guj_qcu_rus_hin_tml_owc_ukr_hau_tha_lda_ctl_ven_sid_tsn_por_yor_ind_mol_mlt_fbf_tsw_dgb_hun_dut_geo_rom_prs_mcd_ger_zul_mao_tur_arw_bat_glc_krd_sod_pol_fre_anl_ita_pan_azi_kor_ewe_afr_fin_amr_lat_cnt_moo_gam_bos_grk_jpn_est_swa_aze_bam_sun_knd_slo_spa_uzb_alb_amh_mnd_cic_bsq_tig_eng_dyu_bul_nor_aeg_ben_ses_mly_xho_scr_tag_swe	0.733628885796777	1.74164257844888	0.0848774827912109
392	cze_krd_arw_anl_chh_uzb_tsw_eng_tig_tsn_amh_prs_jav_tag_bat_dgb_qcu_akn_hau_knd_ben_pan_xho_est_grk_guj_owc_fre_mao_ses_bos_glc_cnt_nor_scr_ita_mcd_fin_alb_pol_hun_yor_gam_heb_urd_tha_lat_mol_ind_dyu_slo_mnd_ger_sid_lit_swe_ewe_hin_dut_ven_tml_fbf_mlt_lda_swt_sod_afr_vie_bul_kor_aze_rom_mly_svk_igb_azi_zul_aeg_bsq_tur_bam_moo_sun_geo_bem_spa_swa_jpn_cic_amr_ukr_wly_ctl_por_rus	0.0681470149624177	0.16236368735969	0.871371721499649
393	qcu_mol_guj_gam_cnt_anl_lat_ctl_scr_amr_urd_aze_mao_dgb_glc_swe_por_arw_jpn_mcd_mnd_yor_nor_bat_tur_tha_knd_igb_eng_geo_mly_bem_xho_owc_amh_afr_ger_lda_hun_ewe_jav_wly_sod_ses_svk_prs_bam_tml_est_fbf_azi_rus_fre_grk_pol_zul_tsn_krd_chh_fin_slo_tig_ben_uzb_ita_sun_heb_cic_dyu_bul_vie_aeg_rom_akn_ind_bos_moo_kor_ukr_swa_sid_tag_dut_swt_ven_lit_cze_hau_hin_spa_bsq_mlt_alb_tsw_pan	0.415345586229493	1.00070727150843	0.319565011310055
394	amh_hun_pan_tml_hau_fre_lat_knd_swa_spa_mly_bsq_eng_urd_sod_por_ind_cnt_alb_grk_mcd_cic_cze_tha_igb_bam_vie_swt_lit_hin_zul_krd_bul_anl_geo_kor_jpn_chh_ita_bos_sun_est_dgb_fbf_qcu_yor_swe_tsw_prs_heb_mol_jav_owc_ven_tur_svk_bem_azi_gam_uzb_tig_mao_mnd_moo_ger_amr_ukr_nor_dut_aeg_glc_guj_ctl_wly_rus_rom_sid_ben_afr_lda_scr_xho_fin_ewe_arw_dyu_tag_ses_slo_aze_akn_bat_pol_tsn_mlt	-0.160233039276347	-0.37293251518578	0.710047304566503
395	bam_glc_krd_spa_lit_cnt_tsw_swt_dut_bsq_mol_por_knd_moo_ben_grk_chh_fbf_fin_ctl_hau_pol_ewe_pan_mcd_alb_svk_dgb_fre_aeg_ven_ses_sid_guj_tig_tsn_urd_wly_kor_tag_tml_dyu_heb_ger_lda_arw_cic_geo_afr_ind_slo_zul_owc_amh_azi_rus_bul_swa_nor_scr_prs_sun_qcu_anl_tur_ita_jav_mnd_cze_est_jpn_hin_ukr_mlt_akn_xho_bos_gam_tha_swe_mao_igb_aze_bem_eng_bat_yor_rom_amr_sod_vie_mly_uzb_hun_lat	0.704212868493728	1.7139109035655	0.0898763411575809
396	moo_ven_knd_guj_cze_slo_amr_anl_bsq_prs_azi_afr_hin_rom_mlt_sod_ben_tur_pol_geo_lda_ger_ses_vie_arw_akn_bem_jpn_owc_amh_sun_ind_heb_kor_lit_dut_bos_fin_tsw_tag_zul_chh_scr_sid_mao_ctl_fre_gam_wly_krd_hun_qcu_spa_cic_mnd_alb_fbf_aze_tha_aeg_swt_grk_est_rus_svk_uzb_tsn_swe_bul_xho_glc_tig_tml_ukr_igb_mol_eng_ita_bat_lat_bam_mly_ewe_yor_cnt_dyu_por_hau_pan_jav_urd_swa_nor_mcd_dgb	0.406094128409576	0.959654455719945	0.339717482202344
397	fre_mly_jpn_guj_kor_eng_yor_aze_dyu_xho_lit_nor_vie_sod_uzb_swa_bul_hun_ukr_svk_moo_dgb_spa_slo_aeg_prs_krd_zul_wly_afr_tig_urd_tha_owc_tsw_swt_rus_por_bat_ven_fbf_ita_qcu_tag_scr_chh_fin_pan_mol_cze_pol_swe_cnt_hin_knd_grk_cic_gam_mcd_azi_heb_geo_bos_mnd_est_sid_ewe_arw_hau_rom_dut_glc_mlt_mao_ses_ben_igb_bem_ger_ctl_sun_lda_anl_bsq_bam_tsn_jav_tur_amh_alb_lat_akn_ind_tml_amr	0.521155245851552	1.3494095680376	0.180481371186256
398	lit_mol_zul_ven_bat_igb_knd_swa_rom_glc_tig_tag_xho_cnt_ita_yor_amh_sod_owc_mlt_swt_fin_anl_bos_ben_sun_por_hau_tml_chh_fre_urd_akn_tsn_hin_rus_eng_mao_cic_grk_prs_hun_lat_aze_est_pan_amr_qcu_heb_uzb_bam_geo_swe_ind_afr_spa_ewe_bul_nor_jpn_cze_ses_jav_alb_tur_ctl_krd_mly_ukr_dyu_svk_mcd_dgb_pol_slo_moo_azi_gam_arw_mnd_tha_bsq_vie_bem_tsw_sid_dut_scr_wly_fbf_ger_kor_aeg_lda_guj	-0.586270251440045	-1.3699803243623	0.173991472043055
399	ita_guj_ger_cic_zul_mcd_tur_igb_fin_heb_lit_chh_mlt_dut_scr_amr_ukr_hin_arw_tig_azi_sid_sun_mnd_anl_pan_bsq_aeg_spa_bam_bos_akn_grk_jav_tsn_eng_lat_uzb_bem_ben_por_prs_swa_est_cnt_ctl_jpn_glc_pol_wly_mao_dgb_sod_mol_kor_cze_ewe_ses_nor_svk_hau_afr_gam_amh_bul_lda_geo_knd_dyu_slo_vie_owc_qcu_tml_yor_mly_ven_bat_swt_tha_rus_ind_alb_krd_aze_moo_fre_swe_tag_xho_fbf_urd_hun_rom_tsw	-0.764083152624228	-1.86647334600762	0.0651262107033246
400	sid_ukr_hin_swt_arw_guj_ben_ita_wly_jpn_tha_jav_owc_krd_bul_hun_bos_qcu_heb_tig_prs_hau_swe_fin_bam_aeg_geo_mao_alb_svk_chh_slo_urd_cnt_xho_dgb_por_ewe_swa_akn_ger_sun_ven_amh_glc_ctl_dut_rus_vie_spa_bat_dyu_tsw_nor_ind_tsn_fbf_fre_pan_eng_knd_scr_mlt_igb_moo_yor_azi_cic_est_rom_pol_lda_mol_afr_uzb_tml_mcd_cze_gam_mnd_bem_aze_amr_grk_ses_zul_tag_sod_bsq_lat_kor_lit_anl_mly_tur	0.294215241933226	0.754966994682229	0.452176467738599
401	dyu_swe_cic_lda_ses_ita_urd_ben_tsn_pol_swt_cze_eng_gam_tml_ctl_rom_uzb_lat_ukr_kor_aze_akn_chh_bem_lit_ind_jav_amh_mol_krd_tsw_bsq_mao_tur_ewe_azi_bam_fbf_svk_anl_prs_afr_zul_hau_bul_knd_heb_guj_mlt_aeg_scr_hin_glc_fre_hun_tag_sid_alb_sod_dut_jpn_xho_moo_bos_qcu_cnt_tha_mnd_dgb_tig_amr_mcd_geo_owc_spa_pan_ven_vie_wly_slo_bat_yor_igb_grk_rus_swa_arw_mly_ger_fin_nor_por_est_sun	-0.0104051949775077	-0.0265946016355931	0.978840062868232
402	moo_afr_knd_fbf_cze_jpn_cic_yor_hin_nor_pol_tig_azi_bos_mol_zul_sun_heb_ven_amr_pan_mly_por_akn_mlt_xho_ita_bem_sid_chh_ind_tha_ewe_anl_ses_aze_urd_prs_dgb_glc_svk_krd_est_slo_lat_mnd_dyu_mao_cnt_bat_hau_gam_dut_igb_ukr_tur_ctl_rus_qcu_rom_bsq_ben_grk_uzb_ger_eng_alb_kor_guj_aeg_swt_arw_hun_geo_tsw_scr_amh_bul_lda_lit_swa_tag_fin_sod_vie_jav_mcd_tsn_tml_wly_bam_owc_fre_swe_spa	0.533348097264391	1.26050740389963	0.210639812894919
403	uzb_tha_ita_zul_bam_hun_azi_igb_mcd_urd_bat_bos_dyu_mao_swa_bul_bsq_ewe_anl_cic_ven_pan_slo_rom_aeg_lda_bem_tig_geo_swe_grk_xho_akn_glc_eng_lit_knd_fbf_jav_sun_yor_heb_arw_dgb_ukr_scr_mol_tsn_mnd_amr_qcu_amh_sid_hin_alb_mly_ctl_rus_cze_fre_ind_tag_ger_fin_vie_afr_ben_svk_guj_hau_jpn_wly_por_ses_owc_est_prs_swt_moo_mlt_pol_tml_cnt_dut_krd_sod_tsw_aze_spa_tur_nor_chh_gam_kor_lat	-0.48481988583815	-1.15428972866195	0.251338973440998
404	tml_fbf_slo_bam_grk_spa_dgb_swe_amr_mly_sun_arw_cze_sid_cnt_tur_guj_rom_swa_azi_geo_ita_bul_lda_moo_bos_mlt_tha_tsn_scr_hun_lat_anl_hin_afr_dut_aze_pol_dyu_fin_mol_ven_por_cic_ger_eng_wly_aeg_uzb_ukr_prs_hau_est_heb_amh_mcd_tig_pan_tsw_gam_vie_tag_zul_knd_xho_qcu_lit_krd_igb_svk_urd_bat_bsq_bem_ben_rus_mao_nor_kor_sod_swt_jpn_mnd_chh_ses_glc_yor_akn_jav_owc_ind_alb_ewe_fre_ctl	-0.591704529590056	-1.53477510150433	0.128234226478288
405	ita_pol_zul_prs_alb_kor_bsq_mcd_swe_aze_glc_ben_uzb_pan_bul_mol_sod_chh_vie_spa_por_cze_afr_guj_dyu_wly_arw_jpn_rom_tha_bat_xho_bam_gam_bem_swa_tsw_ctl_tag_knd_lda_cic_hun_dgb_mnd_nor_jav_moo_azi_fre_geo_tml_anl_hin_eng_hau_tsn_heb_sid_bos_yor_ewe_akn_fbf_ind_igb_fin_ses_cnt_ven_tig_aeg_slo_mlt_krd_ger_mao_amr_lat_sun_scr_urd_qcu_rus_tur_swt_grk_owc_svk_ukr_lit_amh_mly_dut_est	0.0544240844597386	0.124323926066059	0.901327127496132
406	est_ind_alb_mcd_yor_bat_swe_urd_ukr_gam_aze_ita_chh_mlt_lit_mol_sod_amr_ewe_swt_lat_ger_sun_sid_mly_tag_bam_cnt_wly_fin_bul_bsq_knd_hau_ven_uzb_scr_dut_fbf_bos_amh_hun_lda_geo_pol_cic_tsw_zul_igb_tig_hin_heb_anl_rom_slo_xho_dgb_glc_prs_guj_dyu_akn_spa_mao_tha_qcu_eng_kor_jpn_pan_aeg_vie_tml_tur_cze_azi_jav_grk_moo_bem_nor_arw_afr_tsn_swa_mnd_svk_rus_fre_ben_por_owc_ctl_ses_krd	0.0513413673978057	0.118993720187256	0.905536989204827
407	swt_spa_sod_nor_anl_fin_amh_glc_cic_mao_ind_tig_grk_akn_bul_eng_arw_tsn_igb_amr_lit_svk_chh_hau_bsq_moo_qcu_cnt_ita_geo_tsw_guj_heb_pol_tur_knd_urd_afr_cze_est_zul_jpn_lda_owc_dyu_uzb_alb_bat_por_ger_mcd_mnd_bem_tha_ctl_ven_xho_wly_mlt_ben_pan_dut_ewe_bos_aeg_hun_ses_sid_lat_slo_fre_azi_yor_swe_mol_hin_jav_tag_ukr_gam_tml_rom_swa_vie_rus_fbf_sun_bam_krd_prs_kor_dgb_mly_aze_scr	0.187482245727972	0.428132269228801	0.669544697405448
408	hin_tsw_urd_swa_gam_tig_tha_ita_tur_guj_jpn_bem_aze_eng_ses_amh_mnd_wly_dyu_ben_cze_cic_ven_mly_lat_geo_est_ctl_sid_akn_igb_aeg_uzb_fbf_scr_ger_swt_tml_glc_svk_pan_rus_yor_owc_tsn_azi_por_heb_bam_hun_rom_arw_afr_kor_krd_mol_amr_zul_anl_ewe_ukr_lda_fin_spa_nor_dgb_pol_mcd_bos_moo_chh_hau_tag_vie_knd_fre_bat_swe_prs_jav_slo_lit_cnt_qcu_sod_bul_dut_mao_alb_grk_ind_bsq_mlt_xho_sun	-0.286188579154781	-0.739585425631706	0.461414390433875
409	pol_tag_azi_ben_dyu_cze_ind_hin_swe_ita_qcu_grk_mol_amh_svk_yor_ven_ger_aeg_sun_est_wly_vie_mly_hau_tha_krd_prs_sid_tml_mlt_spa_mnd_knd_arw_scr_gam_bam_eng_zul_tig_mcd_ewe_ctl_lit_akn_uzb_moo_slo_pan_dut_aze_dgb_jpn_lat_swt_cic_bul_ses_xho_tur_bsq_amr_alb_anl_guj_kor_hun_swa_bat_nor_geo_fre_chh_afr_rus_tsw_owc_ukr_bos_fbf_cnt_mao_urd_glc_por_sod_heb_igb_tsn_fin_bem_lda_rom_jav	-0.0639815798507336	-0.163225792217294	0.870694833539712
410	krd_lat_swt_arw_cnt_tag_qcu_grk_wly_ven_mol_ses_mcd_sun_ita_est_igb_urd_fbf_spa_tha_hau_sid_dut_ben_lda_svk_ctl_akn_heb_fin_tur_hun_mnd_rus_bul_mlt_chh_tig_lit_bos_bam_pan_fre_yor_alb_amh_eng_kor_aze_hin_knd_azi_bem_swa_bat_ewe_nor_swe_owc_prs_glc_dgb_geo_zul_por_moo_ukr_vie_sod_cic_mly_xho_cze_slo_jpn_rom_pol_amr_jav_mao_scr_tsw_ger_aeg_uzb_ind_tsn_guj_bsq_gam_anl_afr_dyu_tml	-0.287798034810912	-0.672833096469519	0.502721926238717
411	heb_prs_arw_tur_azi_hun_ita_swa_slo_sid_mlt_zul_bul_geo_est_hin_rus_chh_grk_nor_lit_cic_rom_svk_lat_gam_akn_swe_por_bat_fin_ukr_mnd_dgb_ewe_bem_tsw_scr_ind_jpn_mcd_pol_urd_bam_mao_amr_mol_jav_sun_igb_dut_aeg_ctl_ger_aze_xho_glc_kor_moo_fre_ses_dyu_amh_pan_fbf_tml_wly_yor_sod_qcu_bos_spa_guj_bsq_ven_cze_knd_swt_mly_krd_cnt_uzb_anl_afr_hau_ben_owc_alb_vie_tig_lda_tag_tha_eng_tsn	0.052119024147078	0.119900673663983	0.904820472417142
412	pol_dyu_sun_tur_fin_scr_amh_est_guj_spa_tsw_glc_chh_bam_mnd_cze_knd_zul_por_mol_lda_tig_jav_sid_ben_cic_bem_prs_fre_owc_tsn_akn_sod_hau_hin_arw_lat_slo_eng_moo_bul_geo_tha_kor_ewe_uzb_ven_afr_bat_tag_qcu_rus_tml_dgb_lit_urd_swt_mao_alb_yor_grk_ind_pan_aze_ukr_heb_aeg_ger_anl_bsq_swa_rom_azi_vie_jpn_mlt_fbf_bos_svk_nor_xho_ses_wly_ctl_mly_gam_amr_mcd_swe_krd_dut_hun_ita_cnt_igb	0.206315045731764	0.519413710457575	0.604706274902688
413	pan_cze_swt_bat_hau_kor_prs_eng_ukr_sid_tml_tig_hin_ind_qcu_alb_lit_cnt_swe_azi_glc_ben_slo_scr_cic_owc_gam_bos_fin_sun_amr_uzb_tag_wly_spa_mao_dut_knd_guj_ctl_ven_mol_tsw_igb_grk_aze_ewe_moo_yor_por_dyu_amh_fre_hun_rom_rus_xho_est_anl_zul_tsn_akn_sod_mlt_mnd_ses_mcd_jav_tur_krd_bul_ger_dgb_geo_bam_lat_bsq_svk_lda_fbf_vie_pol_swa_mly_ita_chh_urd_heb_bem_afr_nor_tha_aeg_arw_jpn	-0.0968896531326603	-0.239724920052598	0.811071086580761
414	owc_amr_tag_cze_eng_cic_fbf_swt_hun_aze_kor_tig_mol_dut_lit_ita_mlt_zul_bam_bat_uzb_guj_fin_bem_jav_krd_cnt_mly_mao_hin_urd_heb_ven_lat_jpn_dgb_sun_gam_arw_ben_prs_ind_fre_qcu_anl_bos_tsn_rom_mcd_por_lda_chh_ses_pol_azi_svk_sid_rus_ger_vie_ewe_aeg_tha_wly_swa_moo_xho_mnd_ukr_glc_nor_scr_yor_afr_tur_hau_tml_amh_ctl_est_sod_alb_spa_bul_slo_pan_knd_akn_tsw_bsq_swe_grk_igb_geo_dyu	-0.30385093893677	-0.686731395495891	0.493960798409591
415	xho_mnd_bos_amr_rus_swa_krd_aeg_swe_cic_scr_zul_sun_bsq_mcd_fbf_yor_jav_kor_hin_ctl_eng_arw_dyu_bul_pol_por_sid_alb_uzb_qcu_moo_prs_vie_afr_azi_est_mlt_jpn_amh_owc_pan_fre_nor_bat_heb_ger_hun_ses_tig_geo_ben_rom_glc_sod_knd_tml_dgb_tag_cnt_chh_mao_igb_gam_anl_tsw_akn_cze_ukr_tur_ven_ind_urd_aze_fin_grk_hau_lda_bam_tsn_guj_mol_bem_tha_slo_dut_wly_ita_ewe_swt_lit_svk_mly_lat_spa	0.188379714979735	0.439470508596282	0.661340140443204
416	chh_ses_anl_bos_aze_lat_urd_tsw_por_cze_glc_zul_amh_igb_bam_dut_mao_vie_mol_mcd_kor_bat_ind_jpn_prs_spa_owc_yor_fin_ita_uzb_moo_swt_mly_ukr_scr_heb_swa_dyu_akn_rus_afr_pan_hau_krd_hun_gam_tha_lit_rom_jav_mlt_eng_guj_tur_aeg_ctl_fre_tag_fbf_wly_alb_ben_est_arw_amr_ewe_tig_geo_ger_slo_svk_sod_knd_tml_nor_sun_grk_azi_bsq_swe_qcu_cic_xho_hin_dgb_ven_bul_cnt_pol_tsn_sid_bem_lda_mnd	0.210128320007749	0.48015287782073	0.632246136270452
417	nor_moo_mcd_arw_urd_pan_swa_rus_aeg_ukr_bat_geo_slo_ctl_wly_grk_guj_ben_owc_knd_hin_bem_rom_fre_lit_aze_uzb_sod_tsw_tag_qcu_bsq_dgb_scr_ita_prs_alb_yor_azi_bam_ses_dut_jav_mly_ind_akn_gam_afr_vie_glc_eng_hun_xho_cze_amh_chh_lda_tha_anl_swt_sun_mnd_fin_tml_svk_lat_mlt_tsn_igb_amr_ger_bul_pol_fbf_por_zul_hau_est_kor_tig_swe_dyu_cic_heb_mao_tur_jpn_bos_ewe_ven_cnt_sid_mol_spa_krd	-0.521308030871946	-1.19333888629389	0.23577206655548
418	qcu_tsn_ger_fbf_bem_pol_spa_mnd_mol_grk_mly_ewe_krd_scr_yor_swt_sun_zul_ukr_jpn_bos_sod_rom_prs_mao_lda_bul_sid_tha_glc_bat_por_geo_hun_tag_aeg_nor_aze_tsw_moo_mcd_urd_svk_azi_lat_swe_alb_cze_anl_knd_kor_ind_cic_vie_swa_hin_dgb_lit_owc_uzb_ses_jav_bsq_igb_rus_eng_slo_est_mlt_afr_tig_hau_fre_pan_fin_cnt_ita_ctl_tml_xho_tur_bam_arw_gam_amh_guj_ven_dut_akn_dyu_amr_chh_heb_ben_wly	0.106998802750728	0.27667770117935	0.782641578921766
419	gam_yor_mly_mol_knd_bat_bem_por_cnt_lda_swe_jpn_bos_fin_uzb_sod_glc_cze_jav_lit_geo_bul_hin_tsw_ind_nor_ven_swt_fre_ukr_svk_sun_ita_ses_spa_rus_dyu_mlt_amr_bam_pan_alb_cic_dgb_eng_lat_akn_moo_mao_tml_wly_bsq_prs_tag_afr_hun_tha_rom_vie_chh_est_dut_ben_mnd_igb_fbf_mcd_amh_pol_scr_aeg_azi_tig_ger_tur_urd_tsn_swa_anl_guj_krd_zul_sid_heb_ctl_hau_owc_ewe_slo_qcu_kor_aze_arw_xho_grk	0.615705493726105	1.58066325677127	0.117350303674554
420	slo_urd_pol_swt_tsn_heb_ukr_yor_cze_tml_fre_tag_hun_prs_bem_amh_ctl_hau_geo_vie_ind_bos_bsq_amr_est_mcd_lat_krd_mnd_mlt_dgb_pan_ben_bam_rom_igb_ger_chh_nor_glc_eng_swe_qcu_zul_spa_dyu_bul_ven_bat_scr_gam_guj_sod_por_jav_kor_wly_fin_ewe_knd_arw_azi_swa_rus_ses_xho_owc_lda_svk_tur_grk_dut_tha_mly_afr_tig_anl_ita_jpn_aze_aeg_akn_mol_moo_fbf_sun_uzb_mao_cnt_tsw_alb_hin_cic_lit_sid	0.228978871826466	0.594336327489079	0.553730298946917
421	ind_zul_ben_lit_dgb_akn_ger_lat_aeg_aze_swt_ewe_spa_bul_tha_igb_jav_sod_sid_xho_ita_arw_pan_lda_amr_dut_bos_nor_prs_por_ses_swe_tsn_tig_rus_hun_swa_hau_ven_owc_est_slo_afr_glc_bam_kor_wly_mcd_hin_azi_fre_dyu_mlt_bat_scr_eng_tag_heb_svk_uzb_ctl_fbf_amh_cze_gam_alb_grk_bem_sun_anl_pol_yor_geo_rom_tml_mnd_tsw_chh_krd_guj_vie_knd_urd_tur_jpn_mao_cic_mol_mly_ukr_bsq_qcu_moo_cnt_fin	-0.50073068443711	-1.15943513460429	0.249247047871781
422	pan_dgb_wly_akn_mcd_ita_amr_spa_tml_sid_azi_por_aeg_ben_ses_fin_arw_hun_knd_dut_aze_kor_ind_heb_chh_ven_krd_bem_zul_xho_grk_cze_tag_ger_pol_moo_vie_mnd_mly_dyu_jpn_nor_est_sod_eng_tsw_swe_sun_urd_yor_ewe_alb_mol_glc_amh_slo_bam_owc_fbf_cnt_gam_bos_svk_uzb_swa_mlt_bat_prs_anl_lat_mao_swt_tig_jav_hin_hau_rom_ctl_geo_igb_tur_scr_tsn_qcu_ukr_lda_fre_bul_tha_lit_guj_bsq_rus_cic_afr	-0.4802680365793	-1.17504553582009	0.242976230095143
423	tha_guj_yor_tig_ewe_sod_zul_alb_aeg_tsw_chh_swt_krd_fbf_sun_uzb_fre_xho_ukr_est_cze_jpn_anl_bem_vie_mnd_lat_slo_pol_svk_eng_cic_bul_swe_rus_pan_bsq_aze_amr_ger_ses_ind_moo_amh_dyu_hun_ven_nor_scr_mly_geo_ctl_mcd_lda_bat_hau_sid_bam_akn_dgb_kor_mlt_azi_gam_heb_hin_spa_bos_tur_igb_dut_knd_qcu_arw_afr_cnt_swa_owc_tag_fin_rom_tml_mol_mao_prs_ben_grk_wly_tsn_urd_jav_lit_glc_ita_por	-0.82996637859478	-1.91113941324433	0.0590663446102089
424	dgb_wly_hun_tur_tig_amr_fre_slo_vie_urd_bam_krd_tsn_fbf_ger_lit_est_dyu_qcu_hin_bul_bsq_mol_arw_zul_glc_aze_amh_por_bem_sun_dut_guj_swt_pan_tml_spa_jpn_mlt_fin_bat_rus_moo_eng_prs_mly_grk_ven_ewe_swa_igb_tha_bos_lda_afr_svk_sod_cze_akn_lat_cnt_ses_aeg_hau_mao_rom_anl_knd_tsw_geo_azi_ukr_sid_mcd_alb_xho_ind_pol_gam_ben_yor_chh_kor_owc_uzb_heb_ctl_jav_ita_swe_tag_nor_cic_mnd_scr	0.0511678923012901	0.118108598413508	0.906236333737436
425	ger_mnd_grk_slo_cic_ses_owc_anl_dgb_qcu_yor_ind_alb_spa_tha_sod_tag_amr_afr_hin_mol_bat_svk_tsw_krd_scr_urd_dut_mao_eng_nor_aze_heb_azi_bem_ctl_lat_vie_fre_akn_sun_prs_zul_lda_bsq_ukr_tsn_glc_bos_wly_lit_gam_pan_mly_tur_hun_xho_hau_dyu_ben_jav_fin_sid_ewe_cze_arw_chh_uzb_swa_swt_bam_aeg_moo_rus_igb_por_est_guj_mlt_ita_mcd_kor_fbf_rom_pol_jpn_tig_swe_bul_ven_tml_geo_amh_knd_cnt	0.36581616486163	0.87364178190786	0.38456370019225
426	ven_lat_aze_afr_cic_rom_tur_qcu_lit_moo_mao_tag_ita_aeg_fre_kor_igb_sod_mly_por_geo_scr_bsq_tml_amh_anl_hau_ben_lda_bam_grk_jav_sid_alb_akn_tsn_pan_arw_cze_svk_cnt_pol_bos_mcd_owc_swa_heb_glc_knd_uzb_mlt_ses_tha_ewe_bat_ctl_est_amr_krd_wly_bul_jpn_fbf_spa_mol_hin_tsw_urd_sun_nor_eng_ukr_ind_swt_dyu_yor_dut_slo_gam_bem_chh_prs_azi_ger_xho_dgb_fin_mnd_rus_vie_hun_swe_guj_tig_zul	-1.20734280229179	-2.88971839351649	0.00479801398039119
427	ger_slo_afr_uzb_ses_est_lda_hau_scr_jpn_urd_fre_mcd_tsn_moo_alb_aeg_rom_tha_lit_wly_vie_fbf_geo_aze_por_swt_bos_mao_heb_dyu_amr_qcu_svk_knd_zul_rus_hun_bat_sun_lat_tml_grk_dgb_hin_tag_mnd_anl_arw_mol_cnt_eng_ewe_sid_bul_bem_gam_jav_glc_swe_azi_ukr_ind_krd_pol_prs_fin_sod_xho_cze_igb_amh_owc_yor_mly_guj_bam_swa_ita_cic_nor_dut_ven_mlt_tur_ben_bsq_akn_ctl_chh_tig_tsw_kor_spa_pan	0.235556161447201	0.575357124486612	0.566439291736738
428	ger_tag_vie_bos_heb_knd_por_kor_aeg_afr_guj_cnt_swt_sid_alb_mol_bul_cze_gam_azi_lat_ctl_bam_dut_xho_wly_uzb_zul_ind_glc_owc_tig_krd_arw_mnd_sun_amr_slo_tsw_fin_cic_hau_yor_sod_lda_geo_ses_amh_jav_fbf_moo_svk_chh_akn_nor_ewe_anl_ukr_bsq_ven_ben_rus_est_mly_jpn_dyu_tsn_mcd_hun_mlt_pan_tha_swa_ita_scr_mao_tur_qcu_aze_pol_spa_prs_swe_bem_fre_lit_grk_tml_hin_urd_dgb_rom_bat_eng_igb	0.482672803542948	1.08112869101686	0.282435419374697
429	sid_dgb_hau_mlt_gam_swt_krd_sod_tha_spa_anl_geo_chh_knd_est_ewe_igb_ita_moo_heb_bos_tur_hin_ben_ven_cze_vie_ukr_slo_dyu_lat_tsw_amr_fin_bsq_rom_tag_lda_mao_scr_afr_hun_urd_owc_eng_akn_ger_pol_arw_xho_tsn_cic_mcd_sun_dut_rus_prs_svk_ind_bem_swe_aeg_bat_zul_por_bam_mnd_grk_ses_nor_guj_ctl_fbf_aze_wly_uzb_bul_jpn_mly_mol_lit_tml_azi_jav_pan_fre_cnt_tig_yor_qcu_swa_amh_glc_kor_alb	0.43440418092109	1.03369908846981	0.303957440607462
430	dgb_cnt_dut_ctl_chh_alb_dyu_vie_ger_mnd_grk_hin_svk_ses_lda_amh_bsq_ind_knd_owc_prs_yor_tsn_gam_bos_mao_hun_xho_sun_cic_eng_pan_lit_spa_sod_sid_mcd_mly_mol_anl_rom_ita_tag_amr_slo_swa_zul_fbf_jav_afr_bam_bem_aeg_ewe_est_hau_ben_ukr_bul_lat_tur_guj_uzb_fin_azi_akn_scr_mlt_heb_kor_swe_igb_krd_pol_cze_nor_geo_tml_ven_moo_tsw_swt_por_jpn_wly_aze_rus_glc_arw_tig_tha_urd_fre_qcu_bat	0.340764308760692	0.848221271020677	0.398492640396934
431	amr_rus_ita_tag_aze_ind_ukr_mcd_svk_tha_gam_knd_grk_pol_azi_cze_bam_cnt_bat_dyu_mly_nor_pan_jav_arw_bul_glc_xho_dut_akn_spa_guj_aeg_tur_fin_chh_swt_hun_est_fre_igb_ses_ewe_zul_moo_hin_geo_ger_mol_tsw_eng_jpn_ctl_heb_amh_swa_yor_scr_wly_hau_tml_bsq_mnd_sid_prs_uzb_vie_swe_qcu_bos_ven_por_ben_cic_mlt_urd_mao_owc_dgb_krd_kor_lit_afr_rom_tsn_alb_sun_anl_slo_bem_sod_lat_lda_tig_fbf	-1.21902843531697	-3.00021500530262	0.00346247610324366
432	tur_ger_gam_ses_vie_rus_rom_tha_swe_azi_sod_svk_arw_anl_bul_jav_tag_tig_scr_mao_prs_xho_fbf_geo_aeg_ind_swa_afr_ctl_swt_grk_dyu_ven_sid_bat_qcu_ita_mly_nor_guj_cnt_hun_glc_tsw_sun_aze_kor_amr_akn_mol_uzb_knd_slo_chh_hau_ben_spa_mnd_krd_heb_pan_igb_lat_tml_bam_dgb_hin_lda_amh_zul_est_lit_eng_fin_tsn_jpn_ukr_urd_cic_mlt_mcd_wly_cze_bsq_bem_moo_pol_dut_yor_alb_ewe_fre_owc_bos_por	0.287765379912167	0.686934698706409	0.493833260250915
433	heb_pan_tag_qcu_sod_azi_aeg_bul_rus_fin_cnt_tha_eng_moo_pol_fbf_arw_yor_swt_tml_krd_tsw_igb_lit_rom_sun_slo_spa_ses_mao_tur_ben_swa_amh_afr_mnd_jav_jpn_bat_amr_bos_bsq_dut_xho_bam_por_ind_owc_glc_knd_scr_ven_svk_ctl_tsn_mly_wly_alb_nor_tig_uzb_aze_lat_swe_sid_hau_vie_kor_dyu_cic_est_ukr_hun_chh_mcd_ita_mlt_anl_ewe_fre_prs_grk_cze_dgb_akn_guj_hin_geo_zul_lda_ger_bem_mol_urd_gam	0.0280187090810322	0.0654576944847252	0.947950093604925
434	tha_rom_uzb_sun_bsq_ben_ven_fin_sod_urd_tsw_tur_anl_cnt_yor_ind_nor_kor_swt_prs_qcu_rus_mlt_fre_svk_owc_pan_eng_tig_mcd_bam_scr_wly_jav_mly_guj_cic_zul_hin_swe_slo_ita_heb_fbf_est_lat_jpn_ses_xho_swa_chh_alb_mnd_por_tsn_knd_afr_azi_dyu_amh_bat_akn_lda_krd_geo_ctl_grk_lit_gam_cze_arw_pol_dut_ukr_ger_aeg_mol_sid_dgb_vie_bos_aze_bem_moo_ewe_igb_mao_hau_hun_tag_tml_bul_spa_amr_glc	0.39929271835718	0.927694986688839	0.355967232525405
435	fbf_tsw_geo_bem_kor_rus_por_ger_yor_akn_mcd_sun_dut_jpn_swt_lit_mly_ven_tur_aeg_swa_tha_amr_tsn_knd_spa_pol_krd_fre_fin_tml_urd_glc_pan_mnd_tig_owc_nor_anl_dgb_bos_moo_bat_chh_ukr_arw_slo_eng_ind_cze_hau_jav_ewe_guj_zul_prs_ctl_lda_lat_gam_swe_afr_aze_grk_uzb_xho_cic_qcu_bsq_sid_igb_svk_ben_bam_amh_dyu_wly_heb_cnt_azi_scr_sod_alb_mao_ses_hun_tag_mlt_ita_hin_est_bul_vie_rom_mol	0.262422983345379	0.59917423458119	0.550513544955417
436	hin_tag_mly_krd_bsq_anl_heb_cze_bam_pan_prs_ger_amr_pol_ctl_tsn_sod_hau_por_aze_nor_ukr_ita_gam_tur_scr_fin_sun_owc_chh_akn_yor_geo_arw_swt_rus_afr_cic_alb_grk_dut_guj_swa_mlt_ewe_fbf_bos_knd_ben_qcu_azi_swe_mol_hun_urd_rom_wly_svk_uzb_dgb_amh_lat_cnt_bat_tha_sid_igb_slo_aeg_tig_dyu_glc_vie_spa_bul_jav_fre_mnd_ind_lda_mao_kor_mcd_bem_ses_ven_zul_eng_tml_tsw_xho_moo_est_lit_jpn	-0.333598430948662	-0.819605037885763	0.414536848944883
437	glc_sod_moo_urd_dyu_uzb_por_dgb_knd_ben_tha_yor_swe_ind_tag_vie_bam_gam_qcu_ses_fre_ger_tml_spa_bem_bsq_slo_swt_akn_anl_afr_swa_azi_hun_rom_owc_kor_sun_ven_cnt_mcd_bul_alb_tig_geo_aze_tur_mol_bat_heb_chh_pan_grk_ita_dut_bos_hau_lda_nor_mly_svk_hin_fin_mlt_mnd_guj_fbf_pol_krd_sid_eng_wly_cic_ctl_rus_amr_amh_lat_scr_aeg_lit_zul_est_arw_tsw_prs_jpn_jav_xho_igb_ukr_ewe_tsn_mao_cze	NA	NA	NA
438	qcu_fbf_urd_lat_swa_tag_por_knd_sod_dut_bsq_ind_ven_lda_rus_mao_afr_mly_cze_gam_jav_prs_eng_tha_swe_geo_wly_moo_ctl_mcd_slo_pol_aeg_guj_ukr_tsw_ger_hun_fre_dgb_kor_cic_nor_spa_bem_svk_mol_ita_sid_scr_tml_jpn_akn_ewe_est_zul_hin_aze_tur_tig_bos_rom_glc_bat_ben_tsn_cnt_swt_mlt_chh_vie_bam_fin_arw_amr_dyu_owc_mnd_ses_grk_anl_xho_igb_alb_lit_azi_amh_uzb_krd_sun_heb_hau_bul_yor_pan	-0.472054183355989	-1.12428382995086	0.26378618220401
439	aeg_moo_tml_ben_pol_cic_tsn_akn_tur_heb_wly_sun_chh_swt_knd_bul_krd_afr_hau_mao_ses_tha_swa_amr_alb_lit_slo_uzb_lat_mcd_ven_hin_gam_owc_eng_urd_ind_ger_est_sod_fre_cze_svk_amh_igb_ita_ctl_mnd_ukr_bam_ewe_glc_por_qcu_bem_mlt_dgb_yor_jav_sid_lda_bat_cnt_bos_rus_mol_spa_prs_dyu_swe_zul_tag_xho_kor_tig_rom_guj_arw_grk_anl_tsw_dut_aze_nor_bsq_pan_hun_geo_azi_fin_jpn_fbf_scr_vie_mly	-0.753220391140932	-1.9767813649099	0.0510282807613706
440	jav_hun_vie_knd_lda_hin_mnd_uzb_akn_yor_ctl_rus_bam_xho_lit_aeg_lat_bem_tig_ind_est_mol_dut_sun_mly_guj_kor_swe_rom_geo_mao_urd_tha_jpn_anl_tag_fin_por_sod_owc_grk_arw_ewe_cze_scr_ukr_alb_igb_bul_gam_ses_afr_tsn_amh_sid_swt_prs_zul_aze_ven_tsw_tml_spa_fbf_wly_heb_eng_dgb_krd_chh_swa_tur_svk_pol_glc_ger_hau_cnt_bos_bsq_bat_azi_mlt_mcd_amr_ita_ben_slo_pan_nor_dyu_fre_qcu_moo_cic	-0.392974950650547	-1.00464858197238	0.317672936910528
441	bsq_est_pol_owc_eng_mnd_mcd_mao_ind_sid_rus_hun_cze_bos_cnt_cic_chh_kor_swe_swa_tig_tml_ukr_bem_hin_ven_dyu_scr_aeg_ita_heb_svk_lit_wly_geo_tha_alb_hau_tag_slo_ses_amr_moo_anl_grk_mol_uzb_ewe_tsw_nor_lat_dut_zul_amh_swt_pan_lda_fre_igb_xho_knd_akn_vie_sod_bam_ben_jpn_bat_urd_prs_krd_aze_sun_guj_dgb_glc_qcu_fbf_bul_tsn_jav_fin_mlt_afr_spa_gam_azi_ger_arw_mly_por_rom_ctl_yor_tur	-0.374073956092537	-0.838611283177276	0.403837794562497
442	uzb_mly_eng_hun_swt_tsw_tha_tsn_pan_owc_geo_ctl_scr_hau_fin_akn_mlt_amr_ger_rus_yor_moo_zul_sod_ind_spa_aze_bul_mcd_bem_krd_slo_ukr_kor_mnd_xho_hin_swe_ben_cze_sun_chh_bsq_arw_est_guj_urd_fbf_alb_cnt_azi_aeg_qcu_dgb_tml_tig_amh_cic_sid_grk_lit_bos_ven_knd_por_jav_dut_nor_afr_bat_heb_ewe_ses_lat_gam_anl_svk_swa_rom_dyu_ita_tag_fre_mol_bam_vie_jpn_wly_glc_lda_prs_igb_pol_tur_mao	0.143752183702503	0.328970470801821	0.742917676969852
443	mlt_bam_dgb_tur_mol_pol_mcd_fin_azi_swt_jpn_krd_dut_dyu_afr_amr_fbf_swa_lda_grk_owc_bat_ven_knd_eng_tag_bul_aze_lit_mnd_glc_wly_vie_svk_cze_mao_xho_jav_swe_sod_ses_scr_geo_ita_cic_tig_ctl_ind_slo_fre_ukr_mly_akn_pan_prs_ger_por_bem_bos_yor_cnt_rus_tsn_gam_guj_kor_uzb_hun_tml_hin_aeg_tsw_amh_bsq_anl_ewe_lat_moo_alb_sun_arw_urd_hau_heb_sid_spa_nor_qcu_est_chh_rom_ben_tha_igb_zul	0.346560389984509	0.820633734915968	0.413953446041014
444	slo_kor_moo_sun_hau_tha_aeg_sod_swe_pol_glc_amh_akn_mlt_mnd_krd_rom_chh_spa_grk_jav_fbf_fin_bul_tsn_igb_ctl_sid_tig_xho_ukr_ses_zul_knd_swt_fre_amr_ven_ind_scr_vie_wly_svk_dut_bos_afr_heb_rus_lit_nor_hin_bsq_guj_geo_est_owc_urd_tag_ita_mcd_dgb_gam_por_tur_dyu_yor_bem_azi_eng_arw_pan_mly_lda_mol_hun_uzb_cic_anl_prs_lat_bam_ewe_aze_cnt_qcu_ger_tsw_bat_ben_cze_mao_jpn_tml_swa_alb	0.171839499235203	0.398865166305601	0.690906928663523
445	bos_mao_fin_sod_vie_mly_ewe_bam_pan_knd_hun_ben_lit_yor_lda_tur_bul_ctl_cnt_dut_tsw_akn_hin_cze_zul_geo_heb_fbf_spa_krd_amh_tig_moo_uzb_dgb_est_wly_svk_tsn_swt_qcu_ger_jav_sun_por_igb_mlt_eng_alb_chh_xho_prs_sid_glc_ita_ukr_tag_anl_arw_kor_mnd_cic_tml_rom_ses_bat_aeg_tha_swe_urd_bsq_jpn_owc_nor_hau_azi_scr_afr_amr_bem_grk_fre_lat_dyu_gam_pol_aze_guj_ven_slo_swa_rus_mol_ind_mcd	NA	NA	NA
446	ewe_grk_hau_afr_xho_svk_spa_sun_lit_ita_swe_ctl_zul_mlt_glc_urd_pol_tag_mol_swt_mcd_uzb_owc_mly_wly_azi_tsw_amr_sod_gam_yor_dyu_sid_alb_bul_cze_akn_tur_bat_slo_qcu_heb_tha_nor_moo_lda_mnd_ukr_fre_bem_anl_dut_hin_tml_dgb_vie_fin_bos_tig_amh_krd_rom_bam_ses_fbf_cnt_ben_chh_por_mao_knd_swa_scr_ind_guj_rus_prs_arw_eng_jav_kor_igb_pan_est_jpn_lat_bsq_hun_ven_ger_geo_cic_aeg_aze_tsn	-0.0476340852170903	-0.129142119483787	0.897524081458688
447	por_arw_tsn_fre_fbf_tsw_hau_mly_fin_heb_cic_rus_gam_hun_pan_rom_bam_aze_eng_anl_mlt_swt_guj_yor_amr_bul_jpn_kor_urd_geo_sod_vie_moo_zul_prs_chh_ukr_pol_spa_bat_ctl_azi_dyu_krd_ger_tag_ita_dgb_mcd_afr_cnt_mnd_swa_lit_uzb_scr_amh_tur_bos_tig_lat_wly_xho_swe_bem_sid_igb_grk_bsq_aeg_jav_glc_lda_qcu_est_tml_slo_nor_owc_akn_sun_ind_mao_ven_mol_alb_svk_dut_cze_tha_hin_ewe_ses_ben_knd	-0.338252702593101	-0.877180005381799	0.382649231942192
448	ctl_slo_tag_glc_swe_geo_dgb_anl_scr_ben_spa_lda_ita_ewe_fin_hau_jav_mol_urd_tur_chh_fre_dut_rus_bsq_wly_ukr_svk_tml_lat_ind_igb_cze_fbf_mlt_hin_grk_tha_sid_nor_tig_yor_ses_pan_jpn_gam_kor_guj_xho_pol_est_swa_eng_mnd_tsw_amh_arw_rom_amr_ger_tsn_vie_lit_zul_azi_cnt_por_sun_owc_heb_ven_bul_knd_aze_prs_bem_hun_uzb_aeg_sod_krd_bos_bat_mly_moo_akn_bam_alb_mao_swt_mcd_dyu_qcu_afr_cic	0.263148103117703	0.608408338211872	0.54439979677619
449	por_owc_mao_mnd_igb_bul_vie_rus_afr_bat_guj_cic_swt_slo_grk_dyu_hau_tig_xho_est_fbf_heb_mly_yor_tag_jav_tml_glc_nor_wly_azi_lat_qcu_kor_aze_urd_amh_dgb_ewe_ukr_ses_bos_swe_svk_chh_uzb_tha_eng_prs_tsw_mcd_lit_mol_swa_ger_spa_hin_fin_cnt_knd_krd_tsn_jpn_fre_ctl_pol_scr_sun_cze_ita_moo_anl_tur_ben_akn_dut_sid_ven_lda_hun_pan_geo_alb_sod_aeg_bem_bam_rom_arw_gam_ind_amr_mlt_bsq_zul	-0.357705552913685	-0.824085462549668	0.411999485501327
450	geo_sid_slo_ita_sod_fin_tha_hau_mly_svk_prs_kor_cnt_mcd_scr_spa_bos_hun_fre_mol_lat_arw_fbf_hin_wly_owc_ctl_ven_tsn_eng_mao_dyu_pan_dgb_ewe_est_aeg_pol_grk_swe_dut_cze_tag_bem_moo_sun_tur_swa_igb_amr_por_alb_jav_azi_qcu_zul_tml_gam_jpn_uzb_nor_ger_ses_urd_bul_lit_heb_ukr_mlt_krd_bsq_yor_bam_afr_ind_vie_swt_ben_cic_mnd_aze_amh_anl_rus_lda_akn_tig_bat_tsw_knd_chh_glc_xho_guj_rom	-0.942779966884715	-2.30789098395922	0.0232226099127008
451	mcd_mlt_sun_tsn_pan_anl_ukr_ewe_azi_lat_amr_kor_chh_aeg_mnd_prs_ger_jav_dyu_urd_mly_mao_uzb_akn_tur_hun_eng_sid_tml_tag_est_geo_ind_ctl_rus_amh_nor_krd_vie_tig_igb_pol_aze_alb_ben_fre_ses_sod_fin_dut_swa_heb_hau_swt_ven_glc_hin_afr_cic_bam_spa_wly_cze_scr_swe_grk_rom_ita_slo_xho_lit_knd_bos_dgb_lda_bsq_yor_jpn_tsw_gam_mol_svk_cnt_bat_fbf_guj_qcu_moo_por_bul_zul_owc_tha_bem_arw	0.36726433619535	0.833160655546986	0.406888770813405
452	alb_bat_qcu_tag_swa_jav_knd_sun_tha_cze_swe_bos_sod_bsq_bul_dgb_uzb_arw_aze_cnt_bem_vie_ben_hun_mcd_owc_afr_moo_xho_pan_lit_ses_ven_lda_spa_ewe_kor_hau_jpn_grk_rus_ind_aeg_fre_svk_ita_mlt_eng_lat_dyu_guj_dut_fin_gam_bam_nor_cic_prs_mol_fbf_por_hin_heb_sid_ger_wly_geo_amh_swt_yor_krd_tig_azi_mao_rom_tml_tsw_tur_igb_tsn_anl_glc_ctl_akn_pol_mly_slo_urd_zul_ukr_amr_chh_est_scr_mnd	0.426866210086155	0.981105912104849	0.329085953774844
453	cic_svk_jpn_jav_ewe_mcd_dut_tml_fin_swe_spa_bem_vie_dyu_lda_swa_amh_lit_slo_ben_fre_owc_knd_guj_sid_mol_mnd_tha_rom_lat_mlt_aze_cze_amr_nor_dgb_uzb_ctl_ita_ukr_chh_hun_krd_wly_azi_glc_por_sun_bos_hin_geo_pol_anl_tig_ind_bsq_pan_ger_est_grk_cnt_igb_sod_gam_scr_bat_bam_alb_qcu_mly_akn_urd_afr_tag_bul_rus_xho_aeg_ven_ses_tur_yor_prs_swt_eng_kor_tsn_mao_heb_arw_hau_moo_fbf_zul_tsw	0.160210907916945	0.363684069219759	0.716919393391293
454	anl_swt_est_igb_bam_eng_tml_chh_rus_owc_hun_kor_por_tha_tag_ses_qcu_xho_lda_tsn_arw_tig_bos_svk_ctl_aze_hau_mol_bat_knd_cnt_mnd_jpn_guj_aeg_lat_prs_dyu_pan_cze_gam_swe_glc_akn_swa_afr_bem_lit_yor_bul_ewe_tur_sod_wly_ben_zul_sun_krd_spa_mlt_fbf_mao_mly_ger_urd_tsw_ven_moo_fin_ukr_rom_slo_cic_vie_fre_bsq_amr_alb_azi_sid_dut_grk_jav_pol_amh_ita_uzb_hin_ind_scr_heb_dgb_nor_geo_mcd	-0.282065107503203	-0.822210551523635	0.413060148199911
455	tag_swt_yor_nor_tsn_mly_est_igb_azi_glc_akn_bam_ita_ger_grk_aze_spa_mlt_heb_ewe_sid_mao_zul_ven_amr_bsq_ses_tsw_ukr_bul_bos_chh_xho_anl_prs_slo_qcu_jpn_ctl_lda_scr_mcd_hun_geo_krd_tur_cnt_tml_sun_svk_jav_knd_fre_gam_cze_tig_aeg_arw_swa_ind_moo_amh_hin_rom_hau_urd_mol_lat_dut_ben_tha_cic_kor_dyu_vie_pan_pol_bat_alb_uzb_dgb_lit_bem_swe_afr_wly_rus_guj_sod_mnd_por_owc_fbf_eng_fin	NA	NA	NA
456	rom_glc_lda_ben_chh_ctl_mol_uzb_mly_dut_eng_azi_est_tur_qcu_owc_cnt_cze_pol_sun_ita_bam_cic_mao_ven_fre_zul_krd_anl_heb_arw_ind_aeg_spa_swe_igb_akn_prs_pan_hau_afr_ewe_tml_svk_guj_ukr_geo_ses_knd_amr_mnd_tag_bat_rus_yor_urd_mlt_gam_hin_moo_hun_tha_grk_lit_bos_nor_alb_bul_dgb_fin_bem_bsq_sid_sod_amh_tsw_swa_aze_tsn_wly_slo_por_jpn_dyu_mcd_lat_ger_fbf_xho_swt_vie_scr_kor_jav_tig	-0.485321064468084	-1.23011854659288	0.221755323188356
457	tml_tig_pan_swt_bem_slo_ctl_spa_urd_moo_sun_svk_anl_heb_krd_swe_grk_scr_xho_ger_amh_jpn_mao_lat_wly_swa_dut_tsn_nor_ses_bam_mly_ita_rom_cze_sid_fre_azi_tsw_pol_mcd_chh_uzb_bos_tag_knd_kor_ukr_zul_fin_sod_amr_prs_lit_afr_dgb_ewe_ben_fbf_bul_ind_eng_rus_bsq_owc_por_igb_jav_hau_guj_hin_cnt_aeg_yor_gam_aze_mlt_qcu_mnd_vie_bat_lda_tha_hun_cic_tur_geo_akn_mol_ven_est_glc_arw_dyu_alb	-0.175329125696502	-0.411357917917289	0.681756536347163
458	afr_zul_lat_cze_mcd_qcu_rus_anl_sod_uzb_chh_mao_tsw_alb_por_est_rom_slo_swa_tsn_kor_fre_gam_tag_pan_lda_swt_bem_dut_ind_tha_ben_fin_mol_hin_jav_ewe_swe_spa_amr_heb_nor_wly_ven_dyu_arw_jpn_amh_owc_bam_prs_cnt_krd_bat_sun_ctl_knd_sid_pol_ukr_svk_urd_mnd_hau_yor_mlt_tig_hun_mly_tml_igb_geo_scr_cic_bsq_fbf_ger_grk_glc_akn_aze_lit_dgb_guj_ita_bul_moo_aeg_vie_xho_bos_ses_tur_azi_eng	0.130814893790697	0.334587569278798	0.738689643347988
459	qcu_dyu_aeg_uzb_ben_scr_knd_owc_urd_geo_afr_rom_amr_mao_tml_sid_cze_nor_vie_fre_dut_spa_swa_fin_jpn_gam_hau_mlt_mol_alb_amh_est_eng_mcd_mly_ewe_swt_tsw_tsn_lit_lda_ger_azi_tur_dgb_prs_sod_pol_rus_svk_aze_ita_slo_swe_mnd_jav_fbf_guj_hin_yor_bam_ukr_grk_cnt_lat_moo_akn_tig_cic_arw_ind_heb_anl_bsq_krd_zul_kor_tag_ctl_hun_bat_bul_bos_por_sun_igb_pan_ven_glc_xho_tha_bem_wly_chh_ses	-0.224196114402856	-0.588327803469657	0.557738382890472
460	lda_bam_glc_mao_mlt_bat_ben_mnd_guj_tur_aeg_heb_ukr_dut_amr_sod_knd_est_ita_wly_ind_dgb_mly_xho_prs_bos_qcu_hau_zul_por_grk_hin_yor_eng_alb_scr_ger_jpn_vie_sid_rus_tag_tha_uzb_kor_pan_tml_swt_azi_dyu_gam_tsw_spa_cic_igb_hun_ven_tsn_mcd_afr_akn_ses_swe_rom_bul_chh_svk_mol_urd_aze_bsq_owc_swa_fre_sun_pol_amh_nor_geo_moo_jav_ctl_fbf_fin_arw_cze_slo_anl_lat_bem_lit_ewe_cnt_tig_krd	0.239940719035123	0.555405493122653	0.579950919492638
461	igb_tig_gam_svk_pan_urd_tsn_mao_cze_glc_rom_grk_tha_bos_sid_arw_mcd_ben_mlt_por_dyu_afr_dgb_knd_anl_eng_prs_yor_fin_mol_swa_aze_scr_amh_akn_heb_ses_owc_tsw_krd_hun_tml_xho_ewe_alb_ger_hau_tur_geo_jav_amr_uzb_swe_lit_pol_kor_moo_ita_bat_ven_fbf_bem_aeg_lat_bsq_cic_cnt_est_guj_ctl_nor_bul_dut_fre_azi_sod_tag_mly_chh_jpn_hin_swt_zul_lda_spa_mnd_slo_qcu_vie_bam_rus_ind_ukr_wly_sun	0.496676723657997	1.16765800999411	0.245929669609166
462	swe_akn_fre_anl_ctl_por_ger_bsq_sod_knd_hau_xho_amh_heb_rom_wly_ben_hun_ses_bem_svk_dyu_ita_uzb_geo_grk_krd_arw_mly_yor_hin_cic_urd_ind_ukr_bat_owc_lda_pol_ven_mao_eng_cnt_tml_mlt_vie_tsw_tha_igb_guj_lit_aze_scr_rus_mnd_gam_slo_ewe_cze_sid_dgb_mol_tsn_pan_zul_swt_moo_bam_swa_mcd_jav_fin_jpn_tag_tur_prs_aeg_dut_alb_azi_bul_amr_spa_fbf_kor_nor_est_chh_glc_tig_qcu_afr_sun_bos_lat	-0.48953264422085	-1.27385656850411	0.205888613884444
463	lda_alb_jpn_glc_cnt_mnd_sod_owc_hau_kor_tsn_fin_chh_ukr_lat_tag_bos_wly_akn_mly_zul_amh_tig_ewe_fre_spa_pan_mlt_cze_hun_uzb_arw_mol_svk_heb_tur_urd_ben_swe_slo_ses_hin_lit_dyu_ind_fbf_swa_por_bat_bsq_ven_geo_jav_gam_knd_tha_xho_bul_est_rom_eng_ctl_dut_krd_grk_nor_vie_yor_sun_ger_aeg_aze_igb_qcu_swt_bam_cic_pol_amr_anl_guj_rus_tml_mao_prs_scr_tsw_mcd_azi_bem_ita_afr_moo_sid_dgb	0.250624150834444	0.584593961965829	0.560236309575083
464	mol_scr_yor_sid_mlt_slo_rom_lat_krd_akn_ctl_swt_tur_pan_tsn_chh_guj_swe_owc_azi_pol_heb_jav_mcd_tag_hin_arw_tha_hau_por_fin_bul_ewe_tsw_vie_mly_ind_ita_svk_igb_knd_qcu_mao_eng_aze_swa_bat_bem_amh_uzb_wly_mnd_gam_dgb_ukr_geo_lit_afr_urd_cic_ben_ses_bos_dyu_bam_fre_cze_spa_moo_ven_jpn_alb_est_nor_anl_sun_bsq_sod_kor_grk_fbf_ger_lda_amr_rus_zul_aeg_prs_tig_cnt_glc_hun_dut_tml_xho	0.429674853788224	1.11915894933837	0.265954598536886
465	alb_fbf_bem_swe_vie_tha_rus_dut_tur_tag_knd_uzb_ses_lit_guj_por_heb_mnd_hun_svk_geo_aze_dyu_rom_fre_qcu_jpn_tsw_mcd_lat_ben_owc_ven_aeg_spa_sun_prs_scr_hau_ita_anl_eng_pol_sid_cze_mly_amr_nor_lda_sod_fin_afr_swt_bos_yor_ind_grk_glc_bul_bsq_akn_jav_kor_tig_cnt_cic_moo_mol_ctl_dgb_slo_chh_pan_urd_ger_bam_gam_wly_est_azi_xho_tsn_igb_mlt_hin_amh_zul_tml_ukr_mao_krd_arw_swa_bat_ewe	0.254483772566228	0.669491792754486	0.504840577230375
466	bos_est_ewe_guj_xho_hun_mnd_ita_hin_prs_heb_amr_tsw_urd_cnt_fin_rus_qcu_mlt_zul_alb_sod_swe_jav_bem_ger_mao_pol_amh_tig_tml_bam_knd_sun_dyu_aze_vie_por_sid_fbf_krd_yor_ben_arw_swa_cze_dgb_uzb_owc_lda_bsq_anl_dut_kor_ukr_geo_chh_lit_tsn_scr_nor_mly_igb_lat_mol_bat_moo_ctl_afr_fre_eng_slo_pan_ven_aeg_jpn_tur_mcd_glc_hau_azi_tag_grk_bul_akn_swt_cic_ind_rom_svk_tha_gam_spa_wly_ses	0.476200363009965	1.23442507273017	0.220154625806444
467	aze_tur_tha_tsn_rus_alb_sun_mcd_spa_urd_mao_mlt_bul_ben_afr_kor_zul_dyu_tag_uzb_cic_swa_sod_fbf_akn_cze_xho_ger_qcu_dgb_bos_pan_mly_krd_grk_hau_tml_amr_anl_scr_ita_lda_guj_chh_swe_eng_hun_geo_ewe_bam_moo_dut_swt_cnt_glc_ven_lat_por_wly_jav_mol_mnd_slo_sid_prs_owc_bsq_knd_tig_igb_hin_azi_nor_ctl_ukr_bem_lit_jpn_yor_ses_svk_gam_vie_ind_rom_pol_aeg_amh_heb_arw_fre_fin_bat_tsw_est	NA	NA	NA
468	por_geo_arw_qcu_azi_bem_tag_amh_slo_fre_wly_moo_swt_dgb_mol_ven_sid_lit_akn_alb_glc_tig_nor_mlt_gam_ukr_tml_afr_bos_ger_grk_owc_hun_aze_fin_igb_cic_chh_uzb_sun_bam_mcd_pan_dut_aeg_kor_vie_krd_xho_jav_ewe_knd_heb_ita_tsn_pol_sod_ses_bul_jpn_bat_rus_svk_bsq_tur_mao_mly_mnd_amr_ben_prs_eng_yor_anl_urd_cze_swa_hin_swe_lat_zul_dyu_ctl_scr_rom_cnt_ind_lda_fbf_spa_hau_tha_est_tsw_guj	-0.162881963065057	-0.362123612512762	0.718081214158261
469	amr_azi_cnt_tsn_est_lat_sid_pan_fre_ewe_bos_yor_dut_geo_bam_igb_kor_dyu_ita_ven_rus_cze_afr_tha_xho_fin_tsw_bem_swa_lda_knd_ger_fbf_grk_ukr_spa_dgb_ses_akn_amh_eng_qcu_slo_alb_swt_prs_sun_bul_chh_tml_uzb_gam_swe_nor_glc_hau_lit_pol_bat_jpn_mly_bsq_moo_guj_arw_scr_aze_vie_ben_krd_hun_hin_tag_wly_zul_jav_mlt_rom_ind_owc_urd_mnd_heb_sod_svk_anl_aeg_cic_mao_ctl_tur_por_tig_mol_mcd	0.601056738002062	1.45528124197063	0.148958684857178
470	azi_bsq_alb_fin_swa_sod_anl_pol_bat_mol_gam_est_scr_mao_jav_mnd_amh_moo_bos_bul_tig_bem_por_geo_glc_uzb_fre_grk_amr_cnt_jpn_rom_ukr_hau_mcd_xho_svk_wly_arw_igb_yor_vie_qcu_dut_swe_ger_ita_ben_guj_lit_tha_sun_ewe_dgb_urd_akn_sid_rus_ses_bam_eng_slo_tur_spa_aeg_tsw_afr_krd_tsn_mlt_fbf_swt_ind_prs_kor_pan_lda_zul_ven_cze_tag_dyu_tml_heb_ctl_chh_knd_lat_owc_aze_mly_cic_nor_hun_hin	-0.470388245961375	-1.10245215437654	0.27310995478828
471	jav_mnd_swe_bos_tig_afr_dut_grk_heb_aze_sun_tag_ses_fin_hau_hun_scr_qcu_mol_ctl_cnt_tha_bem_guj_svk_xho_ben_eng_mlt_uzb_sid_est_lda_mly_kor_zul_nor_slo_amh_dgb_amr_sod_tur_por_mao_lit_anl_glc_cic_igb_ukr_swt_jpn_tsn_lat_pol_hin_tsw_prs_urd_pan_aeg_bsq_dyu_cze_akn_ewe_chh_moo_ind_spa_krd_arw_rom_fre_bat_fbf_gam_ger_ven_alb_bul_rus_yor_wly_mcd_swa_geo_azi_vie_tml_bam_ita_owc_knd	0.323338951546733	0.765542365768781	0.445887170498452
472	bem_slo_azi_est_krd_prs_cnt_swa_ind_rus_tag_lit_tha_urd_ctl_jpn_dgb_tsn_bat_aeg_hin_moo_swt_rom_spa_bos_bul_mly_grk_hau_qcu_sid_lat_yor_svk_bsq_aze_pol_ven_xho_ewe_ukr_hun_sun_dyu_bam_pan_sod_kor_scr_dut_anl_owc_zul_tsw_heb_uzb_knd_tig_mao_akn_afr_lda_nor_chh_igb_alb_fre_glc_tur_por_swe_amh_ses_ita_vie_mnd_arw_eng_wly_guj_ben_jav_amr_cze_mol_gam_geo_fbf_tml_fin_mlt_mcd_ger_cic	-0.0425309386281624	-0.0997681195377384	0.920743168614827
473	alb_prs_mao_fin_jpn_lat_swt_hau_uzb_aeg_pan_gam_fbf_por_chh_rom_tsw_tig_aze_azi_hin_mly_jav_est_ses_ctl_dyu_ven_urd_geo_svk_lda_krd_afr_sod_arw_wly_bsq_igb_bul_mlt_owc_amr_eng_dgb_vie_ita_tag_akn_cic_nor_hun_ind_tml_sid_scr_spa_yor_knd_qcu_xho_dut_rus_cze_pol_bam_moo_bat_tur_kor_tsn_grk_tha_anl_fre_bem_zul_heb_cnt_ewe_amh_mol_mnd_slo_swa_ukr_ben_glc_swe_mcd_guj_lit_sun_bos_ger	0.203124735496619	0.482085774730998	0.630877652731384
474	sid_wly_pol_aze_igb_ven_svk_mcd_swt_dut_cze_azi_jav_slo_xho_ind_anl_dgb_moo_afr_nor_alb_amr_jpn_dyu_hun_fbf_fin_sod_cnt_por_glc_ses_owc_lda_ger_bat_vie_lit_hin_ukr_knd_urd_prs_mly_eng_tml_qcu_mao_heb_zul_sun_scr_akn_tsw_est_uzb_spa_gam_mol_bul_grk_mlt_tag_arw_tsn_tur_ita_geo_guj_bam_ewe_bem_swe_lat_ben_aeg_rom_ctl_fre_pan_tha_swa_hau_mnd_kor_krd_bsq_amh_cic_tig_bos_chh_rus_yor	0.408503457786465	1.04558353618977	0.298463402508741
475	glc_slo_swa_bam_bat_kor_chh_pol_ukr_mnd_swe_ind_est_jpn_bul_lda_ewe_geo_xho_cze_jav_alb_bsq_wly_mlt_mol_dut_tur_vie_azi_igb_amr_tag_uzb_ben_fbf_guj_rom_rus_dgb_tsn_mly_hin_swt_dyu_gam_eng_ses_tsw_mcd_prs_lit_ctl_scr_owc_mao_sun_yor_svk_qcu_hun_heb_knd_aze_amh_hau_spa_tml_ven_pan_anl_sid_afr_sod_cic_lat_krd_bem_moo_tig_ita_fre_tha_urd_por_fin_ger_aeg_akn_grk_zul_cnt_nor_arw_bos	-0.709767599973793	-1.63471413244264	0.105489588393095
476	igb_jav_uzb_pan_cnt_tur_qcu_heb_akn_bam_urd_mnd_hun_ctl_tag_bsq_hau_aze_glc_mcd_tsn_prs_por_swt_tml_pol_swe_ven_krd_guj_bul_kor_rom_slo_eng_jpn_fin_yor_ukr_lat_dgb_azi_mlt_arw_ses_grk_bem_chh_spa_ewe_nor_sun_xho_aeg_afr_ita_ben_dyu_tha_svk_geo_owc_ger_fre_cic_hin_cze_swa_mao_tig_knd_fbf_tsw_gam_rus_mly_sid_vie_lda_dut_bat_est_anl_zul_mol_amh_lit_moo_scr_ind_wly_sod_bos_amr_alb	0.691582051061479	1.78110579660625	0.0781600351160453
477	qcu_svk_sun_yor_geo_bos_dut_mnd_nor_pan_glc_mol_tsn_ben_mao_ind_ven_xho_bsq_jpn_mly_moo_rom_swa_akn_slo_tag_hin_lda_afr_spa_jav_dgb_amh_ita_cnt_bam_prs_sid_ukr_swt_ctl_swe_bem_hun_cic_rus_lat_scr_aeg_arw_tsw_bat_eng_por_guj_vie_fin_tha_fbf_aze_fre_cze_igb_azi_uzb_kor_est_chh_zul_alb_tur_tml_pol_ger_knd_bul_amr_wly_urd_mcd_lit_mlt_grk_gam_sod_ses_ewe_hau_krd_heb_tig_owc_dyu_anl	-0.373243404590988	-0.896721300153734	0.372183050790283
478	tig_pan_eng_urd_fre_bul_wly_ctl_fbf_gam_jpn_mcd_est_ben_tsw_dgb_xho_ukr_afr_sid_glc_hau_knd_anl_uzb_slo_vie_bam_rus_krd_ind_guj_bos_tml_jav_svk_amh_azi_cze_zul_tsn_mlt_bat_lat_mao_dut_moo_chh_por_owc_mly_aeg_tur_sod_geo_spa_ses_yor_swa_bem_grk_hun_ita_qcu_prs_amr_cnt_hin_lit_lda_arw_fin_ven_heb_bsq_nor_igb_mol_sun_swe_mnd_dyu_rom_tag_tha_aze_kor_scr_cic_alb_ger_akn_ewe_swt_pol	0.652397905232502	1.57511671738591	0.11862536010136
479	rus_ukr_fbf_igb_chh_bul_eng_tag_spa_ses_uzb_anl_amh_krd_slo_svk_zul_moo_scr_nor_dgb_arw_ind_mcd_hin_gam_heb_bem_swt_bam_por_mly_tig_dyu_sun_urd_owc_hau_jpn_afr_bat_tml_aze_yor_glc_mol_pol_mao_mlt_sod_amr_swe_ger_geo_cic_grk_kor_pan_wly_azi_tsw_lat_lit_tsn_est_hun_guj_ewe_ctl_fin_rom_tha_ita_alb_cze_aeg_fre_akn_ben_prs_qcu_lda_dut_xho_jav_tur_swa_mnd_bos_sid_ven_vie_bsq_knd_cnt	0.0346117756309319	0.0786484273228334	0.937481244416138
480	zul_por_cic_tml_vie_geo_akn_tha_grk_kor_rus_lit_ukr_ewe_ind_spa_anl_sod_chh_amr_afr_bem_hin_fin_dut_mao_tur_ses_guj_ita_scr_hun_pol_mlt_knd_swt_nor_tsn_dyu_gam_bsq_prs_ctl_azi_bat_pan_bam_tag_jpn_urd_arw_mly_igb_mol_owc_ven_aeg_rom_est_amh_lda_cnt_xho_mnd_aze_alb_ben_bos_bul_qcu_swa_lat_sun_eng_krd_slo_hau_tig_dgb_glc_fbf_swe_jav_yor_uzb_ger_cze_moo_fre_mcd_tsw_heb_wly_svk_sid	0.109569731427522	0.261666178490079	0.794157468596609
481	ind_est_pol_krd_moo_glc_qcu_svk_hun_xho_bos_ses_anl_fre_fbf_dgb_gam_ven_akn_sod_heb_mao_cic_rom_wly_nor_urd_vie_swt_geo_tur_eng_chh_tha_ctl_lda_cnt_sun_slo_mlt_fin_por_ben_jpn_spa_rus_grk_cze_uzb_ita_aze_hin_tag_bat_ger_scr_prs_pan_mcd_aeg_hau_tsn_yor_amr_tml_sid_mnd_bul_bsq_mly_lit_dut_bem_mol_swe_tsw_knd_igb_swa_jav_alb_afr_ukr_dyu_azi_ewe_guj_tig_zul_kor_arw_owc_lat_bam_amh	0.533671419392766	1.16824812302803	0.245692814036005
482	bos_lit_dyu_sun_qcu_dgb_jav_akn_afr_cnt_aeg_mcd_lda_bam_ewe_fbf_sod_glc_heb_pan_mnd_ctl_arw_owc_bul_tur_krd_gam_amr_ses_cic_swa_dut_mao_hin_yor_lat_swt_guj_bsq_zul_vie_kor_bem_rus_chh_sid_knd_rom_fre_igb_prs_aze_ven_mlt_ita_fin_anl_wly_ukr_pol_svk_ind_slo_tsn_est_cze_tsw_urd_bat_alb_azi_eng_geo_moo_swe_ger_amh_tml_hun_tig_scr_tag_hau_por_tha_uzb_nor_xho_ben_mol_mly_spa_grk_jpn	0.823304135471143	2.18205146548573	0.031625611596539
483	bul_lit_fin_dgb_bsq_moo_sod_rus_vie_por_ewe_dyu_tha_swa_tag_wly_anl_grk_svk_pan_chh_tml_tsn_arw_alb_mlt_uzb_qcu_pol_mnd_zul_swe_azi_knd_rom_kor_tur_lat_gam_xho_urd_glc_igb_ita_heb_ben_bam_lda_bat_mcd_afr_owc_bem_aeg_eng_ses_guj_mao_geo_ger_cnt_krd_ven_mol_tsw_cic_mly_ind_akn_scr_jav_sid_cze_hin_bos_ctl_fbf_fre_amh_dut_nor_ukr_yor_slo_aze_hau_est_sun_spa_prs_hun_swt_tig_jpn_amr	-0.23721642643647	-0.625754352032707	0.533008763011604
484	ewe_owc_swa_lit_ind_svk_tml_mlt_jav_bsq_alb_ger_moo_tsn_mcd_pol_ita_wly_ctl_guj_geo_swt_gam_cnt_aze_fin_dgb_krd_hin_dut_bos_knd_mol_swe_hau_uzb_est_fre_tsw_bul_anl_tag_ben_ses_hun_lat_cze_igb_rus_sid_urd_heb_afr_qcu_bem_azi_mao_ven_dyu_akn_mly_amr_grk_tig_eng_bam_bat_nor_cic_vie_yor_scr_sod_ukr_aeg_mnd_slo_tha_sun_jpn_pan_fbf_rom_tur_arw_prs_glc_por_lda_zul_xho_spa_kor_chh_amh	-0.354719856759581	-0.794623613049735	0.428855643485403
485	dyu_ukr_bam_sid_krd_tag_dgb_pan_lat_glc_jpn_mly_ctl_zul_heb_amr_fbf_slo_fre_knd_pol_aze_rom_swe_ben_hau_tsn_kor_cze_swa_scr_urd_swt_jav_bos_alb_mnd_bat_ses_anl_ita_grk_lit_ven_hun_tha_est_bul_por_qcu_cic_hin_ewe_lda_wly_amh_fin_nor_chh_azi_tml_prs_eng_tig_arw_tur_bsq_guj_rus_dut_geo_ger_gam_igb_mol_mlt_sod_mao_aeg_mcd_owc_sun_moo_vie_akn_xho_cnt_afr_tsw_bem_spa_ind_yor_svk_uzb	NA	NA	NA
486	hau_jav_ewe_igb_mly_por_mao_tha_scr_cze_xho_knd_mnd_rom_dut_sod_gam_alb_fre_heb_grk_pan_lda_kor_amh_dyu_aze_chh_svk_jpn_ven_ukr_amr_cnt_aeg_tsw_nor_moo_eng_mlt_ger_geo_urd_tml_swe_qcu_guj_spa_bem_swa_dgb_fin_wly_bat_slo_fbf_bam_yor_mcd_zul_vie_arw_tag_akn_lat_anl_ind_afr_ita_cic_ses_azi_pol_bos_sid_rus_sun_bul_krd_hun_swt_est_ctl_bsq_tig_owc_tsn_ben_prs_mol_lit_tur_hin_glc_uzb	0.0159327088828159	0.0375287868023429	0.9701438282207
487	wly_tsn_dut_sun_dgb_tml_mol_amh_knd_bsq_moo_swa_ses_svk_geo_zul_por_bam_bat_qcu_ven_slo_hau_rus_tsw_urd_heb_akn_owc_cic_ita_cze_pol_mao_guj_est_afr_lda_igb_grk_ukr_amr_ben_yor_tig_sid_glc_prs_aze_swe_ind_scr_cnt_uzb_ger_swt_ewe_anl_arw_alb_hun_dyu_xho_pan_tur_mcd_rom_fbf_jpn_lat_mly_spa_kor_aeg_azi_vie_jav_bos_tag_chh_fin_eng_hin_sod_fre_gam_mnd_ctl_tha_bul_krd_nor_lit_bem_mlt	-0.44751093920523	-1.0392064088388	0.301403039637924
488	yor_mcd_eng_alb_urd_dgb_jpn_moo_cic_xho_fin_por_est_tsn_vie_sid_bam_ewe_akn_azi_wly_hau_rus_knd_ukr_fre_scr_kor_zul_krd_lit_geo_bem_bos_slo_tur_bul_ses_spa_mlt_prs_ven_swa_mnd_hin_lda_owc_pol_hun_aeg_nor_afr_ctl_glc_fbf_grk_mol_chh_anl_bat_mao_heb_aze_pan_arw_sun_guj_igb_tag_tsw_jav_uzb_ben_rom_cnt_mly_cze_amr_bsq_amh_swe_ger_dyu_gam_tig_ita_swt_svk_dut_tha_tml_qcu_sod_lat_ind	0.367303022092403	0.849265718768372	0.397914329793698
489	tig_ita_bat_aeg_mnd_hin_afr_bul_jpn_rus_swa_ven_spa_hau_anl_igb_moo_dut_rom_vie_alb_tag_swe_sun_cic_azi_dgb_bsq_bam_geo_wly_tml_bem_qcu_scr_knd_grk_aze_amr_uzb_swt_jav_est_amh_lda_lit_heb_sid_lat_tha_yor_mcd_ger_cze_ben_arw_ind_chh_mly_fre_akn_krd_sod_gam_bos_kor_tur_slo_urd_pan_mol_fbf_prs_por_hun_xho_glc_nor_cnt_ses_fin_zul_guj_pol_mlt_ctl_dyu_ukr_mao_tsn_svk_eng_tsw_owc_ewe	-0.26146419816099	-0.596496554139218	0.552292795652638
490	fin_cze_ind_grk_pol_jav_gam_por_est_cic_spa_alb_heb_dgb_tag_pan_vie_tml_igb_sod_slo_geo_anl_fbf_krd_wly_dyu_uzb_jpn_arw_sun_aze_zul_bam_nor_prs_mnd_qcu_bem_bul_ukr_ven_bat_guj_amh_tig_glc_urd_hau_bsq_cnt_aeg_yor_ctl_svk_hun_tsn_lda_fre_owc_lit_rom_chh_lat_scr_amr_xho_tur_tsw_eng_mao_tha_sid_knd_mlt_ewe_azi_mly_swa_ita_dut_mcd_swt_bos_swe_hin_ger_mol_rus_akn_moo_kor_ben_afr_ses	-0.911178755623966	-2.28885980904351	0.0243513023034071
491	dyu_tur_gam_tag_fbf_por_alb_prs_vie_dut_grk_ewe_sun_amh_hun_tig_urd_ger_tsw_kor_cic_sid_dgb_hin_qcu_lat_rom_bam_spa_uzb_eng_swa_chh_sod_ven_aeg_aze_bul_heb_jav_afr_ind_bos_cze_mnd_bat_jpn_pan_ben_ukr_lit_mly_bem_cnt_glc_arw_fin_ctl_knd_swe_scr_svk_amr_pol_mol_nor_tml_mao_slo_mlt_akn_tha_guj_swt_ses_moo_rus_anl_fre_zul_mcd_lda_tsn_igb_yor_bsq_xho_est_hau_owc_geo_ita_wly_krd_azi	0.529047219503756	1.20412201715146	0.231598145100899
492	lda_dut_amr_tsw_dyu_fin_hun_tsn_wly_bat_zul_alb_jpn_ukr_mao_slo_bsq_hin_tag_heb_yor_urd_tml_swt_pan_arw_amh_mly_bos_xho_grk_ctl_lit_eng_ind_aze_uzb_nor_dgb_mlt_rom_cic_ewe_knd_cze_mol_sid_guj_afr_bem_spa_ses_owc_glc_tha_ben_fre_kor_tig_mnd_ger_est_lat_bul_qcu_sod_anl_fbf_chh_ita_krd_svk_swe_igb_jav_rus_cnt_scr_sun_geo_por_moo_mcd_pol_vie_gam_aeg_tur_azi_ven_prs_akn_swa_bam_hau	0.170290065562316	0.385190524767211	0.700975833707174
493	hun_mol_cic_amr_swe_bsq_xho_ind_dgb_nor_bos_knd_arw_ukr_mlt_moo_svk_slo_sid_owc_aeg_mao_dut_cnt_hau_amh_swt_bat_mnd_rom_est_jav_tsw_tig_zul_ven_afr_lit_qcu_ewe_ctl_swa_cze_heb_chh_ses_bul_aze_krd_fbf_yor_tsn_lda_alb_bam_kor_eng_igb_fin_fre_tha_guj_tag_uzb_urd_sod_akn_scr_jpn_grk_mcd_por_spa_ben_ger_hin_dyu_gam_tur_sun_wly_pol_rus_geo_lat_tml_anl_mly_prs_bem_glc_azi_pan_vie_ita	-0.905074801977408	-2.86050347595494	0.00522295540279713
494	svk_ukr_afr_akn_aeg_tag_ind_wly_fbf_anl_bsq_bat_pan_cic_swa_ven_tha_scr_swe_ses_chh_alb_lat_rus_moo_fin_sod_lda_bam_dgb_ben_dyu_mao_rom_por_glc_qcu_tsn_sun_cnt_aze_ctl_mcd_tur_swt_guj_ita_azi_prs_owc_bem_bul_lit_cze_mol_tig_jpn_dut_hau_spa_bos_geo_eng_gam_yor_uzb_pol_urd_sid_tml_jav_est_heb_arw_nor_tsw_xho_hun_zul_vie_fre_amr_hin_mnd_mlt_mly_kor_slo_amh_grk_ger_igb_ewe_krd_knd	0.0500788934223263	0.137880974688536	0.890632580344496
495	grk_rus_cnt_ses_jav_rom_azi_mlt_lda_swa_sod_pan_bat_yor_afr_geo_bem_tig_krd_tag_fin_spa_fbf_heb_scr_tsw_ger_anl_tsn_urd_alb_svk_xho_hin_vie_aze_sun_swe_aeg_tml_bul_wly_cze_hun_mao_bos_ukr_ewe_lit_knd_lat_dut_sid_igb_chh_ven_amr_dgb_mly_mol_guj_qcu_bam_swt_akn_ctl_ind_hau_mcd_prs_jpn_por_est_pol_tha_zul_nor_moo_bsq_owc_mnd_arw_kor_ben_fre_tur_glc_gam_uzb_cic_dyu_amh_slo_eng_ita	0.00751027282713471	0.0196844730725729	0.984337247979138
496	knd_svk_ven_tag_mly_ita_afr_swa_ukr_scr_bam_sod_yor_chh_cze_aze_urd_est_tha_dgb_ewe_jpn_bat_krd_aeg_anl_tml_fre_hau_vie_mol_mao_slo_mcd_heb_hun_pol_lat_spa_dut_swe_igb_bul_tig_arw_swt_eng_gam_ger_dyu_cic_azi_amh_rus_ind_por_sid_wly_bem_pan_mlt_kor_zul_owc_ctl_prs_bos_alb_lda_tsw_uzb_qcu_guj_nor_jav_mnd_tur_akn_fin_lit_ben_fbf_cnt_rom_bsq_hin_moo_geo_amr_xho_glc_tsn_sun_ses_grk	-0.443679724772638	-1.15747688899455	0.250041733376112
497	swe_guj_jav_arw_chh_amr_aeg_xho_ewe_ita_bsq_slo_ven_dgb_owc_azi_mao_tml_jpn_sun_zul_tsw_est_bos_lit_tsn_por_pol_heb_hin_mnd_glc_hun_swa_fbf_bul_nor_spa_sod_ger_hau_wly_tur_alb_knd_fin_mol_mlt_vie_fre_rus_yor_ukr_kor_anl_bat_igb_tha_aze_dut_ind_qcu_rom_afr_urd_eng_dyu_scr_prs_geo_moo_mcd_cnt_sid_lda_ctl_mly_cic_ben_ses_gam_tag_grk_bam_uzb_amh_pan_cze_krd_lat_svk_tig_akn_bem_swt	-0.63995567702008	-1.68939474889011	0.094493778916523
498	grk_mol_por_akn_dgb_fin_hun_wly_ben_guj_jpn_fbf_dyu_chh_tig_sid_sun_slo_anl_rus_eng_pol_tsn_hin_lda_arw_zul_tml_fre_heb_tag_moo_swt_alb_mlt_mnd_spa_gam_mao_tur_sod_aeg_aze_knd_ven_lat_qcu_ger_kor_cic_glc_ctl_swe_amh_rom_amr_bam_ind_hau_dut_nor_ita_bat_geo_lit_jav_ewe_mly_swa_bul_vie_owc_svk_ses_krd_prs_ukr_igb_bos_uzb_scr_bem_cze_est_cnt_urd_tha_bsq_afr_xho_azi_yor_tsw_pan_mcd	0.706157617954791	1.65173529249542	0.101961267276982
499	lat_bul_guj_aeg_cic_fin_bsq_zul_tsw_tig_tha_bos_ben_ukr_cnt_nor_ewe_bat_moo_mcd_owc_ita_prs_chh_sod_ctl_akn_sid_glc_tml_dut_svk_pan_swt_hau_fre_anl_tag_tur_alb_arw_rus_tsn_mol_grk_bam_ger_rom_por_krd_pol_mly_spa_lit_ses_jav_eng_kor_wly_dgb_afr_mlt_geo_igb_azi_sun_mnd_mao_heb_ven_slo_lda_bem_swa_ind_jpn_amr_yor_hin_xho_urd_uzb_fbf_cze_vie_amh_dyu_aze_est_knd_qcu_gam_hun_scr_swe	-0.592203330805692	-1.59570347437958	0.113947776241621
500	mcd_ita_nor_rus_glc_qcu_bsq_heb_sun_amr_eng_akn_bem_scr_est_spa_bam_jpn_sid_svk_arw_tsn_tml_por_amh_aze_mnd_jav_aeg_uzb_dyu_tag_afr_tha_sod_ger_swt_fin_tig_pol_azi_igb_mlt_hau_bul_chh_bat_geo_mly_prs_guj_ctl_tsw_cic_hin_pan_lit_gam_xho_fre_slo_ind_alb_mao_kor_grk_hun_zul_wly_rom_vie_bos_moo_cnt_swa_owc_urd_mol_tur_lat_fbf_swe_ses_ven_anl_cze_yor_lda_knd_dut_ewe_krd_dgb_ukr_ben	0.0183896953390113	0.0423824203630294	0.966284703707963
501	fbf_ukr_ben_sun_glc_knd_tig_azi_jpn_eng_chh_mnd_tsw_dgb_ses_aze_svk_bos_ind_slo_hun_tml_yor_dut_urd_mlt_arw_kor_guj_amr_mao_hau_prs_sod_hin_bem_ven_est_cic_ctl_mcd_tha_ita_amh_lat_qcu_nor_lda_fin_dyu_vie_rom_tag_lit_bat_bsq_sid_bam_mol_rus_owc_pol_tsn_anl_bul_scr_jav_uzb_grk_krd_heb_akn_geo_zul_aeg_cnt_tur_pan_swt_xho_igb_fre_spa_ger_mly_por_swa_afr_swe_gam_ewe_moo_alb_cze_wly	0.359541839481356	0.854406488152962	0.395075384398706
502	mcd_ita_glc_swt_hau_mly_azi_anl_bem_tig_fin_ven_chh_ind_dgb_guj_afr_vie_geo_ses_alb_ger_tur_est_nor_zul_mol_bam_swe_lat_arw_slo_gam_bat_pan_scr_hin_tsw_cze_hun_qcu_sun_ewe_tag_swa_xho_akn_jpn_aze_grk_krd_mlt_cnt_yor_fbf_ben_jav_lda_bos_moo_owc_tha_aeg_knd_eng_sod_bsq_ctl_rom_dut_prs_spa_ukr_amh_uzb_svk_fre_amr_por_mnd_heb_tml_pol_rus_sid_igb_urd_lit_bul_cic_tsn_mao_wly_kor_dyu	-0.116607065427639	-0.283422119095019	0.777483237867838
503	cnt_aeg_ita_qcu_ewe_amh_tig_lat_kor_ukr_ben_azi_chh_por_urd_fin_mao_tur_afr_sid_krd_fbf_mcd_mol_eng_gam_rom_mlt_guj_cze_dyu_sod_knd_spa_tag_dgb_sun_nor_tml_owc_bem_dut_est_ger_bat_tsw_akn_lda_igb_pol_aze_ctl_amr_tha_xho_prs_ven_swt_arw_hau_lit_moo_bos_wly_cic_hun_ind_bsq_heb_scr_slo_glc_swe_fre_mly_jpn_tsn_svk_grk_hin_bam_yor_ses_swa_pan_alb_anl_jav_geo_mnd_uzb_zul_bul_vie_rus	0.355551720056669	0.805851265640794	0.422384358483701
504	swt_lat_ctl_amh_owc_lit_cze_ger_mcd_uzb_fin_bul_kor_mly_sun_azi_aze_moo_yor_anl_glc_geo_tag_est_lda_tsn_bos_pan_gam_tml_swe_bsq_qcu_dyu_chh_arw_fbf_hau_mol_tsw_mnd_knd_urd_igb_bam_krd_jpn_sid_alb_nor_tig_hin_svk_ukr_ind_zul_heb_ewe_ita_rom_dut_mao_aeg_bem_ben_amr_dgb_slo_wly_vie_rus_guj_xho_sod_mlt_grk_pol_hun_tha_cnt_prs_jav_swa_akn_eng_spa_por_ven_fre_tur_cic_bat_scr_afr_ses	0.555696315960996	1.66888282900432	0.0985038892959162
505	glc_geo_mcd_est_ven_dut_tsw_yor_cze_pan_hin_chh_spa_amr_cnt_rom_uzb_anl_scr_moo_ewe_tur_ger_alb_mnd_sod_sun_ind_prs_bat_eng_guj_qcu_svk_heb_afr_wly_owc_xho_fbf_krd_kor_jav_aze_ukr_fre_amh_aeg_hau_lda_sid_mol_azi_swe_slo_swt_lat_nor_tsn_bos_jpn_gam_tha_pol_ses_por_dgb_ita_fin_rus_bem_grk_tml_bul_mao_mly_knd_tag_swa_ctl_ben_urd_zul_mlt_dyu_vie_tig_arw_hun_igb_bam_lit_akn_bsq_cic	-0.515322965464916	-1.23051825336634	0.221606399992545
506	ita_slo_knd_tsn_swa_azi_bsq_tur_xho_hau_prs_cze_cnt_rom_tha_dut_arw_mlt_bul_mol_ewe_amr_pol_anl_urd_dgb_eng_ven_lit_ukr_bos_sod_jpn_scr_hun_swt_jav_tsw_hin_krd_tml_rus_glc_ses_sun_geo_chh_mly_alb_kor_tag_bam_gam_mnd_svk_owc_heb_ger_mao_mcd_ctl_tig_por_afr_aze_nor_guj_spa_fre_uzb_wly_zul_swe_ben_igb_amh_bem_cic_grk_bat_akn_vie_aeg_sid_dyu_lat_fin_yor_qcu_pan_fbf_ind_lda_est_moo	0.560998879880276	1.23282318782337	0.22074904547169
507	hau_lda_spa_amr_tsn_chh_vie_knd_aze_dyu_moo_por_svk_tha_kor_ses_ben_ewe_tag_xho_sun_mcd_uzb_afr_guj_fre_lit_cnt_swa_tur_swt_wly_mly_bos_pol_glc_nor_alb_geo_ita_mlt_hin_krd_anl_cze_prs_akn_mnd_gam_bul_zul_bem_tsw_urd_slo_jpn_bsq_ger_mao_eng_hun_est_owc_rus_qcu_pan_aeg_lat_grk_swe_yor_jav_sid_dut_igb_tig_arw_ctl_rom_azi_amh_dgb_scr_sod_ven_heb_ukr_cic_tml_bat_bam_mol_ind_fin_fbf	0.210234721448368	0.483669855691121	0.629757087500831
508	aze_gam_bem_urd_amr_mly_afr_ita_mnd_mao_ctl_tag_cic_lat_tig_nor_lit_yor_bsq_tur_hun_amh_xho_sun_rom_bos_spa_bam_dgb_aeg_moo_por_mlt_slo_fbf_jav_fin_swa_ven_pan_ben_azi_fre_heb_tsn_sod_swe_qcu_hin_ukr_wly_ger_prs_mcd_dut_ind_tsw_ses_bul_scr_cze_rus_eng_lda_guj_zul_chh_uzb_tha_pol_akn_grk_mol_ewe_est_dyu_jpn_anl_knd_igb_arw_hau_sid_krd_geo_tml_kor_owc_vie_svk_bat_cnt_glc_alb_swt	0.345413212294824	0.896321910677412	0.372395139809316
509	cnt_urd_ewe_rom_lat_qcu_svk_anl_tag_wly_fbf_moo_fin_swt_bos_tsw_tsn_knd_bul_lit_tha_owc_ind_ita_arw_amh_mol_geo_bem_bsq_mlt_sod_gam_swa_mcd_zul_aeg_jpn_kor_azi_bat_ger_eng_tml_dyu_dgb_chh_guj_scr_grk_fre_alb_ven_mly_heb_ses_pan_slo_vie_nor_igb_amr_krd_spa_sid_akn_aze_sun_pol_est_bam_cze_xho_tig_afr_cic_mnd_dut_yor_jav_por_tur_mao_glc_rus_hau_hin_hun_swe_lda_ukr_uzb_prs_ben_ctl	0.682586489416479	1.56061253528871	0.122011834204348
510	fin_afr_bem_spa_tur_owc_moo_scr_hun_mcd_kor_cic_bul_svk_anl_grk_hau_mlt_ctl_tag_akn_xho_jav_tsn_tsw_qcu_dgb_est_knd_ger_bsq_zul_tig_bam_prs_ben_geo_wly_dyu_tml_ewe_pan_jpn_rus_chh_nor_por_tha_lit_gam_heb_amh_aze_bat_mol_swa_ven_ind_mnd_arw_krd_ses_lda_yor_swt_sun_slo_alb_amr_mao_fbf_lat_glc_igb_ukr_cnt_pol_fre_azi_bos_urd_hin_dut_guj_sod_uzb_ita_vie_sid_rom_mly_eng_aeg_swe_cze	0.206921717833021	0.488578175507217	0.626290488043923
511	bam_vie_lat_bem_wly_moo_mly_grk_hun_sod_tur_guj_amr_igb_slo_rom_ven_amh_cnt_swt_aeg_yor_pan_lit_hau_jpn_lda_sun_ewe_sid_fin_swa_alb_svk_spa_bsq_tag_owc_por_bat_uzb_swe_fre_mcd_ind_qcu_hin_knd_glc_azi_kor_cic_chh_ger_tha_akn_tml_ita_heb_scr_mao_geo_ukr_est_mnd_ses_fbf_mlt_eng_tsw_bos_dgb_nor_pol_aze_mol_anl_urd_prs_cze_rus_afr_dyu_tig_dut_bul_tsn_jav_ctl_zul_gam_ben_krd_xho_arw	-0.162034848358803	-0.363933460914516	0.716733773162526
512	kor_anl_fin_afr_ctl_pan_ita_amr_sid_nor_bul_zul_krd_wly_pol_glc_bat_ven_hin_bem_amh_hau_lit_owc_arw_est_eng_tsn_rom_dgb_mlt_tha_heb_ind_ses_prs_svk_xho_cze_por_alb_tml_jpn_bos_aeg_tsw_sun_swt_bam_fre_grk_geo_fbf_sod_scr_mnd_cic_urd_cnt_tig_lda_dut_knd_mao_gam_chh_rus_qcu_moo_akn_ukr_ewe_azi_bsq_slo_lat_igb_mly_tur_jav_aze_uzb_ben_swa_ger_yor_tag_spa_vie_mcd_swe_mol_dyu_hun_guj	-0.178927811067229	-0.407758367525017	0.684388248456166
513	ben_krd_arw_heb_fbf_por_amh_jpn_dut_glc_ger_chh_amr_azi_dyu_bem_mol_sod_swe_spa_est_tsw_alb_mcd_hau_akn_pol_guj_mly_eng_cze_aze_scr_fin_bos_vie_prs_moo_sid_hun_ita_swa_gam_anl_sun_mao_knd_grk_jav_xho_zul_lat_cnt_cic_dgb_qcu_tha_nor_pan_ven_lit_geo_swt_igb_kor_rus_afr_mlt_ctl_bul_wly_yor_ses_owc_bsq_aeg_tml_uzb_hin_tsn_urd_tag_rom_ewe_ukr_svk_mnd_ind_tig_bat_fre_tur_lda_bam_slo	-0.593831116065396	-1.37039254972238	0.1738632528148
514	bam_lda_tml_ben_grk_sun_qcu_dut_prs_rus_alb_cic_bos_aeg_swa_akn_tur_yor_bat_mcd_urd_tig_bem_afr_owc_ind_uzb_sid_tha_scr_swe_est_ukr_ctl_spa_mlt_sod_bsq_mly_pol_slo_ven_arw_rom_moo_eng_vie_dyu_zul_lat_cze_fin_tsn_mnd_chh_wly_nor_fre_xho_por_jav_bul_swt_lit_krd_mol_amh_hun_heb_knd_jpn_hin_geo_mao_ewe_aze_azi_ses_pan_cnt_kor_hau_amr_gam_anl_igb_glc_fbf_ita_svk_ger_tag_dgb_guj_tsw	-0.665134508749202	-1.60397532078184	0.112110363501617
515	xho_svk_glc_chh_afr_ctl_alb_mnd_lda_est_krd_ven_wly_sod_jav_fre_ses_mao_rom_bem_grk_por_pol_ind_anl_igb_aeg_ita_dut_bam_guj_amr_tur_rus_sid_slo_mcd_pan_scr_mly_aze_lit_arw_tml_fin_hin_tha_bat_knd_nor_hun_hau_jpn_fbf_bul_bsq_heb_vie_urd_bos_swe_geo_moo_uzb_azi_cnt_prs_amh_eng_cze_mlt_cic_ewe_owc_lat_spa_tig_yor_tag_ben_tsw_sun_ger_gam_mol_akn_swa_zul_kor_swt_ukr_dyu_qcu_tsn_dgb	0.773032389346219	1.8600173617491	0.0660437870982929
516	scr_gam_ind_por_lit_ewe_est_sid_pol_ita_yor_mao_cze_arw_qcu_bul_glc_bem_lda_alb_moo_cnt_vie_sun_geo_zul_grk_ven_ukr_jpn_cic_lat_fbf_rom_hun_tig_xho_kor_igb_mlt_ctl_ses_jav_rus_slo_amh_prs_aze_chh_swe_swa_fin_heb_svk_tur_swt_amr_dut_bos_spa_dyu_nor_pan_mnd_guj_bam_anl_tha_urd_tag_ger_owc_tsw_krd_bsq_bat_azi_hau_mcd_tml_tsn_uzb_wly_hin_sod_knd_dgb_mly_fre_akn_mol_ben_eng_afr_aeg	-0.0202228735804999	-0.051115337295978	0.959343242517725
517	tha_cic_swt_nor_mao_fin_pan_ger_ita_prs_urd_dyu_arw_sod_rom_xho_bsq_ven_por_igb_slo_kor_svk_knd_jav_afr_akn_anl_scr_ind_chh_ukr_spa_glc_tml_fre_wly_tur_aeg_bat_heb_krd_bem_sun_mlt_hau_uzb_lit_est_amr_alb_swe_grk_mly_ewe_tag_bos_sid_yor_tig_hin_mnd_moo_lat_zul_ses_lda_swa_guj_geo_ben_vie_eng_rus_jpn_tsw_bam_qcu_cze_aze_bul_mol_fbf_owc_mcd_amh_pol_gam_cnt_tsn_dut_dgb_ctl_hun_azi	-0.751699579481806	-1.70908149086841	0.0907710331843364
518	ind_rus_hun_spa_bsq_eng_alb_sun_mcd_aze_afr_lit_ven_akn_swa_tig_mao_cic_sid_kor_wly_heb_mly_tha_gam_glc_lat_cze_bul_fre_yor_xho_urd_cnt_bos_ukr_azi_qcu_jpn_tml_ctl_tsn_moo_por_mol_zul_nor_scr_vie_igb_mlt_tur_pol_anl_sod_arw_ses_tsw_grk_guj_dgb_geo_owc_ewe_swt_prs_dyu_tag_pan_fin_mnd_lda_bam_amr_hin_slo_ger_jav_swe_bem_dut_amh_hau_krd_knd_svk_aeg_rom_ita_fbf_chh_est_bat_ben_uzb	-0.200587511271638	-0.524795769676431	0.600973955080906
519	sod_grk_tsw_akn_owc_dut_fbf_azi_svk_rus_pol_cic_scr_rom_ben_cze_ses_dyu_pan_mlt_xho_alb_fin_mnd_por_yor_igb_wly_knd_zul_krd_mly_mcd_kor_urd_bul_cnt_bos_ukr_hun_ind_lat_swa_bem_arw_fre_mol_tml_anl_swt_tha_bsq_jpn_sid_lda_prs_heb_ctl_vie_amh_mao_bam_hau_tag_ewe_lit_slo_swe_guj_bat_aeg_amr_dgb_hin_ger_est_spa_moo_gam_sun_tig_tur_tsn_qcu_eng_ita_afr_ven_jav_uzb_glc_aze_nor_chh_geo	-0.449198669881343	-1.14946148556321	0.253313245269352
520	gam_guj_qcu_mol_ewe_yor_tig_amr_mao_por_geo_bam_igb_swt_jpn_urd_chh_svk_mcd_fre_aeg_ses_cnt_pol_tsn_rom_tml_ind_hau_ukr_ger_tag_cze_heb_dyu_fbf_akn_mnd_ben_owc_lat_hin_alb_arw_wly_bem_fin_krd_zul_grk_rus_bat_sid_azi_vie_prs_swe_knd_eng_kor_cic_ita_jav_dgb_sod_tur_amh_swa_ven_aze_afr_bos_hun_scr_bsq_sun_glc_spa_ctl_slo_mlt_lda_moo_tha_xho_tsw_est_anl_dut_lit_uzb_nor_pan_bul_mly	0.149488201351744	0.330925228522634	0.741445413887841
521	tml_pol_sod_zul_tsn_bul_mly_ita_fre_lat_amr_glc_mao_wly_tag_afr_igb_mlt_hin_ctl_chh_ses_swt_jpn_jav_kor_spa_pan_nor_akn_bam_por_rus_krd_aeg_dyu_sun_slo_geo_aze_swa_sid_anl_azi_svk_bsq_arw_hun_mcd_ben_prs_alb_moo_lda_dgb_mol_bos_est_cnt_ind_eng_tur_ewe_bem_ukr_fbf_qcu_uzb_heb_swe_knd_amh_tha_xho_hau_grk_tsw_tig_fin_ger_dut_ven_urd_yor_rom_lit_cze_vie_bat_mnd_scr_cic_guj_owc_gam	-0.371078562606608	-0.870696972209339	0.386161614031927
522	yor_sod_lit_ven_sun_est_wly_bsq_anl_ita_xho_tha_knd_jpn_mao_tur_cic_lat_chh_azi_aze_grk_kor_tig_uzb_aeg_bul_bos_hun_pol_por_jav_lda_swa_pan_bam_krd_swt_urd_sid_spa_cze_dyu_owc_swe_tsw_mnd_afr_dgb_scr_fbf_bat_igb_ukr_mlt_ewe_fin_rus_mol_amr_mly_prs_amh_arw_bem_tml_tag_gam_zul_ses_cnt_slo_tsn_hin_eng_ben_moo_ind_guj_ctl_rom_glc_qcu_geo_dut_mcd_svk_fre_hau_alb_ger_vie_heb_akn_nor	-0.433392705129995	-1.02932883816943	0.30599481651289
523	rom_hun_dut_gam_sun_por_tig_hau_mol_wly_qcu_mlt_mao_cic_glc_fin_mnd_dyu_ctl_akn_bos_sod_kor_aeg_guj_scr_geo_ewe_afr_hin_azi_pol_prs_knd_bul_fre_tur_tag_ben_chh_arw_amr_anl_rus_ukr_slo_swt_vie_pan_tsn_moo_bem_cze_est_mcd_mly_tha_uzb_ven_bam_swa_lda_svk_tsw_sid_lit_urd_dgb_grk_ita_eng_zul_spa_cnt_xho_bsq_nor_swe_jav_tml_yor_ger_heb_igb_owc_aze_lat_jpn_ses_alb_ind_fbf_bat_amh_krd	0.276271520443453	0.640059233055353	0.523707856187923
524	owc_spa_wly_rom_heb_dyu_bat_lit_qcu_tsw_geo_yor_slo_bem_kor_hin_bos_swe_urd_cze_cnt_knd_tha_mao_chh_zul_ben_tag_anl_aze_akn_arw_fbf_ger_bul_gam_tur_sod_hau_sun_swt_bam_prs_amh_nor_pol_mcd_mnd_svk_grk_cic_fre_ita_azi_moo_guj_ven_sid_dgb_fin_est_mly_krd_rus_swa_ind_vie_hun_jpn_lat_scr_afr_tig_ukr_ewe_lda_bsq_mol_amr_dut_mlt_alb_eng_igb_ctl_uzb_glc_xho_tsn_jav_aeg_pan_ses_tml_por	0.217560033368744	0.537720968636964	0.592054139795834
525	mlt_swt_tsn_ger_guj_tsw_ven_hau_akn_rom_eng_por_arw_swe_sod_uzb_rus_fbf_wly_owc_yor_svk_zul_jav_mol_pan_geo_fre_heb_spa_mcd_tag_mao_ind_pol_sun_afr_amh_tml_aeg_sid_grk_ita_knd_kor_amr_gam_tig_prs_swa_igb_lit_dut_ewe_anl_bem_ben_moo_lat_ukr_aze_scr_bat_ctl_chh_xho_lda_cze_bam_tur_bsq_cnt_dgb_nor_vie_bos_ses_bul_krd_urd_azi_fin_mnd_slo_cic_tha_hun_alb_glc_mly_hin_dyu_qcu_jpn_est	0.441138685065774	1.02455902646754	0.308228941952182
526	tag_jpn_heb_yor_tur_sun_urd_ukr_alb_slo_aeg_cic_prs_aze_dyu_anl_grk_swa_bam_vie_zul_ewe_ita_hun_pol_dut_est_ctl_akn_por_cnt_afr_tig_bat_amh_dgb_ses_moo_mnd_hau_mlt_bul_mao_tsn_owc_eng_tml_xho_knd_uzb_fin_mol_ind_jav_fre_igb_chh_cze_bos_tsw_rom_glc_bsq_ven_lda_swt_nor_scr_mly_spa_kor_sod_arw_fbf_pan_guj_hin_mcd_lat_swe_tha_gam_geo_wly_bem_amr_azi_ben_qcu_svk_lit_ger_krd_rus_sid	0.408676588020326	1.02144227720317	0.309694700827377
527	lat_dgb_aze_tsw_lit_amh_bem_spa_eng_mly_prs_hau_scr_mcd_svk_tur_fre_mnd_anl_pan_fin_grk_slo_mao_xho_bam_aeg_ger_owc_swt_nor_akn_cnt_tml_knd_ben_glc_sod_jpn_swa_chh_kor_ind_cze_tha_bos_geo_alb_krd_moo_tsn_dyu_zul_ven_mlt_pol_tig_bsq_ctl_heb_azi_por_rus_guj_ita_qcu_wly_dut_vie_sid_ewe_mol_swe_yor_ses_tag_fbf_urd_bat_arw_hun_cic_jav_amr_lda_hin_gam_afr_bul_ukr_sun_uzb_est_rom_igb	0.373548355770893	0.931697617930183	0.353905234958877
528	dut_akn_yor_tha_alb_fin_pan_hau_anl_mlt_jpn_swt_sun_ben_dgb_krd_lda_wly_grk_tur_qcu_bam_bul_afr_ger_ewe_eng_bos_hun_aze_arw_fbf_ses_lit_spa_urd_mao_gam_por_igb_sod_lat_uzb_amh_mol_slo_scr_chh_tsw_vie_tsn_xho_jav_tag_fre_heb_dyu_kor_ven_aeg_glc_bem_nor_guj_moo_swe_mnd_tml_cze_azi_owc_prs_bat_ind_tig_mcd_zul_mly_cnt_geo_est_swa_rus_svk_sid_ctl_rom_ita_bsq_cic_amr_pol_hin_knd_ukr	-0.142354031204061	-0.373844088614846	0.709371241455105
529	igb_anl_swa_gam_geo_spa_knd_ben_amh_tsw_mao_ukr_mly_ger_nor_moo_wly_scr_mlt_akn_heb_dgb_mcd_afr_sod_uzb_ven_ewe_krd_yor_alb_glc_fre_guj_tur_zul_qcu_swe_vie_est_fin_dyu_aeg_bos_cic_slo_tag_svk_tsn_rom_jav_azi_sid_dut_cnt_owc_lda_cze_rus_tha_kor_bat_ctl_lat_ind_hau_aze_por_hun_swt_pan_amr_bem_tml_eng_pol_sun_ita_hin_arw_urd_tig_bsq_jpn_ses_xho_chh_bam_mnd_lit_bul_fbf_prs_grk_mol	0.0445176411049044	0.117344684048071	0.906839970376352
530	dyu_ctl_jpn_ger_bsq_yor_amh_bam_glc_vie_eng_geo_knd_tig_afr_cnt_arw_tml_bos_dut_dgb_pan_hau_nor_lit_lda_anl_igb_krd_por_akn_aze_xho_hin_mao_moo_cic_swt_zul_ses_wly_aeg_rom_prs_ven_mlt_heb_scr_alb_pol_sod_kor_mly_grk_est_qcu_lat_guj_sun_ewe_ben_swa_cze_mol_bat_tsw_tur_svk_mnd_gam_fin_bul_azi_owc_fre_mcd_rus_amr_urd_sid_ita_ukr_fbf_uzb_hun_ind_swe_bem_tsn_spa_jav_slo_tag_tha_chh	1.00231359840721	2.59560309140934	0.0109733003075688
531	ukr_mao_hin_jav_prs_swe_alb_tml_hau_hun_tig_rom_scr_sod_dyu_bam_igb_tsw_guj_wly_lat_tha_moo_glc_aeg_bem_mol_tsn_mcd_bat_geo_spa_azi_por_uzb_tur_afr_amh_arw_jpn_bul_aze_dut_owc_ctl_fin_chh_qcu_sid_rus_cnt_nor_fre_zul_gam_ita_akn_ewe_krd_kor_anl_pan_cze_fbf_ind_mnd_mlt_cic_urd_slo_ven_bos_swa_sun_est_eng_bsq_lda_ses_knd_svk_vie_pol_heb_mly_tag_ger_dgb_lit_grk_swt_amr_yor_ben_xho	-0.156933679226099	-0.374235725895338	0.709080857320118
532	owc_fbf_amr_bat_anl_nor_afr_tml_bem_ctl_rus_swt_guj_sod_ger_aeg_rom_est_uzb_yor_sun_ben_bam_urd_mcd_ven_cnt_tsw_jav_svk_mao_eng_moo_por_tsn_tur_prs_jpn_krd_glc_mly_ukr_arw_cic_ind_swa_tha_cze_dgb_hun_fin_mnd_zul_pan_fre_chh_sid_aze_pol_knd_ita_scr_geo_xho_hau_ewe_tig_grk_dyu_lit_mol_swe_ses_lda_mlt_bsq_tag_vie_azi_lat_hin_wly_gam_akn_slo_igb_dut_bos_heb_spa_amh_alb_kor_bul_qcu	-0.0100741248513083	-0.0245770556451805	0.980444978897101
533	lda_mnd_ses_fre_tur_svk_aeg_fbf_tag_tha_mol_tml_ctl_amr_igb_jpn_swa_eng_ewe_tsn_rom_guj_pol_est_fin_arw_aze_swe_ben_dut_bul_slo_ind_dyu_geo_akn_hin_ven_heb_wly_azi_mcd_cnt_glc_kor_hun_ita_tsw_ger_moo_bem_nor_bam_urd_mly_bos_rus_knd_grk_anl_pan_mlt_alb_ukr_lat_xho_krd_cze_sid_sun_prs_hau_sod_dgb_chh_tig_afr_mao_yor_gam_vie_qcu_swt_zul_amh_lit_owc_jav_cic_scr_uzb_bat_bsq_por_spa	0.739580224816667	1.7022914237228	0.0920412528489685
534	gam_eng_amh_sun_tag_swt_chh_mlt_knd_prs_bsq_ind_alb_sid_aze_rom_rus_ewe_moo_ita_bam_bul_igb_yor_azi_svk_fin_ben_por_dgb_akn_bem_mly_arw_urd_ger_wly_pan_tur_slo_tsn_afr_aeg_ven_guj_xho_nor_swe_hun_qcu_fbf_kor_swa_dyu_ukr_krd_mao_geo_tig_pol_jav_tha_cnt_ses_anl_bat_cze_mol_zul_heb_sod_jpn_tml_spa_lda_est_vie_fre_amr_mcd_hin_hau_cic_uzb_glc_dut_grk_scr_owc_lit_lat_bos_tsw_mnd_ctl	0.244009925789114	0.561123521520564	0.576062892756327
535	ctl_bul_akn_swa_bem_cnt_eng_ses_nor_chh_bos_heb_rom_afr_uzb_ewe_tur_tsw_ben_hin_swe_prs_dyu_ukr_grk_knd_hau_scr_mol_jpn_azi_geo_cze_xho_mly_lat_fin_est_pol_ind_urd_fre_tig_pan_tml_owc_cic_bsq_vie_fbf_guj_jav_anl_glc_arw_igb_lda_sid_aze_ita_ven_tha_tag_moo_tsn_bam_rus_bat_qcu_mcd_mnd_zul_svk_alb_mlt_mao_dut_kor_hun_aeg_slo_ger_swt_yor_sun_dgb_sod_gam_spa_krd_por_amr_wly_lit_amh	0.284799355130096	0.748689505178581	0.455933738272559
536	wly_tsn_ctl_arw_rus_heb_prs_dut_aeg_geo_lat_tig_mlt_jav_xho_ven_pol_amh_kor_jpn_lda_owc_sid_urd_mly_gam_swe_bem_alb_glc_sun_grk_tml_igb_dgb_uzb_slo_tha_swa_bam_bos_cze_krd_tsw_afr_ses_aze_tur_scr_mao_ger_mnd_sod_yor_por_eng_ukr_chh_rom_mcd_lit_spa_ind_zul_anl_fre_akn_ben_cnt_qcu_bat_hun_nor_tag_swt_ita_fin_hau_moo_knd_amr_bsq_bul_svk_guj_cic_azi_dyu_mol_vie_est_ewe_fbf_pan_hin	0.712712078652431	1.64342124001373	0.103672580574064
537	pan_grk_cnt_bam_owc_spa_urd_arw_slo_yor_sid_kor_pol_bsq_swt_glc_uzb_jav_dyu_nor_tur_lda_dgb_hun_ita_mlt_bos_tag_mol_chh_ukr_prs_rom_ben_bem_xho_ind_ewe_knd_sod_guj_moo_ctl_fbf_wly_lat_ven_mao_est_krd_mcd_aze_bat_aeg_azi_gam_vie_ses_tsw_igb_swe_mly_jpn_zul_lit_tsn_amh_tig_dut_alb_akn_cze_fre_hau_cic_eng_sun_tha_rus_ger_fin_swa_anl_scr_mnd_por_afr_qcu_heb_geo_svk_amr_hin_bul_tml	-0.964759437358645	-2.36546280177076	0.0200842382834899
538	tig_spa_rus_yor_geo_tml_afr_akn_hau_ctl_ses_ben_mly_bos_cic_cnt_knd_eng_bul_fin_mol_aeg_lda_tsw_fre_prs_mnd_swa_slo_aze_ewe_tsn_kor_lat_guj_sod_sun_swe_lit_tha_dyu_scr_amr_vie_uzb_chh_grk_bem_zul_cze_por_qcu_hun_sid_est_bat_azi_swt_gam_moo_owc_rom_dut_ukr_svk_fbf_jav_glc_krd_jpn_bam_dgb_amh_mcd_ger_pan_wly_tag_pol_mlt_urd_mao_heb_xho_anl_tur_ita_alb_ind_bsq_arw_igb_nor_ven_hin	-0.0266293133505083	-0.0647140421711957	0.948540583957344
539	knd_zul_ukr_bos_ewe_geo_tsn_pol_bsq_ind_igb_vie_hau_bul_ven_urd_ben_swa_azi_aze_akn_kor_chh_xho_aeg_prs_tig_mcd_lat_sid_dut_yor_tag_lda_tsw_eng_swe_sod_nor_krd_amr_amh_wly_bam_dgb_tur_fbf_heb_ger_bem_mao_tha_anl_spa_jpn_afr_fin_rus_qcu_owc_jav_svk_swt_mly_sun_mol_ses_grk_uzb_gam_guj_moo_cze_fre_ctl_glc_lit_scr_pan_hin_cnt_cic_est_tml_por_arw_bat_mlt_rom_alb_ita_mnd_hun_slo_dyu	-0.686668161555361	-1.81076283236742	0.0734064576204227
540	fre_fbf_mly_cze_ven_hau_dgb_vie_moo_qcu_geo_tig_rom_pol_igb_hin_ukr_ger_aze_tsw_fin_ses_uzb_bsq_mnd_mao_ewe_rus_sid_bem_amh_lda_slo_amr_owc_ben_mlt_bul_heb_grk_dut_tsn_prs_chh_cic_ita_spa_azi_eng_aeg_glc_sun_kor_anl_mol_afr_arw_guj_por_gam_ind_dyu_swa_bos_nor_ctl_lit_yor_sod_krd_bam_akn_zul_pan_knd_mcd_tur_jav_tml_urd_bat_scr_tag_jpn_wly_tha_xho_hun_cnt_lat_est_alb_swe_svk_swt	-0.251718051018729	-0.587491407462071	0.558297449921201
541	wly_bat_arw_spa_fre_hin_ind_krd_azi_est_swa_dgb_xho_urd_zul_heb_afr_swt_fbf_tur_mnd_tsw_owc_jav_tag_guj_tsn_geo_dyu_yor_mcd_amr_anl_mol_ger_kor_ben_lda_aeg_scr_tml_cic_tha_mlt_sid_rus_igb_grk_glc_dut_bsq_moo_jpn_amh_prs_hau_pan_cze_mao_ukr_rom_sun_mly_gam_alb_eng_uzb_por_akn_ctl_nor_bem_slo_lat_chh_ses_fin_vie_ven_hun_svk_ita_cnt_swe_knd_tig_qcu_bos_pol_bul_ewe_bam_aze_lit_sod	-0.0335896716363475	-0.0858549483294628	0.931766293272975
542	moo_bul_hau_dgb_ger_lda_svk_scr_aze_bem_ind_guj_tsw_wly_mao_fbf_cze_mcd_jpn_knd_amr_bos_hun_qcu_swt_krd_sod_rus_arw_mlt_swe_cnt_rom_tig_grk_bat_xho_cic_ctl_est_akn_geo_hin_ven_swa_zul_tur_spa_mol_yor_alb_amh_afr_owc_por_bsq_urd_dut_prs_ita_gam_nor_sid_fre_vie_mly_fin_aeg_igb_bam_kor_azi_pol_tha_jav_uzb_pan_mnd_ewe_tag_ukr_tsn_ses_ben_dyu_lit_slo_chh_lat_tml_sun_heb_glc_eng_anl	-0.658658779974994	-1.72733270650845	0.0874276593893071
543	chh_mly_aeg_igb_mlt_dyu_hun_sid_bos_tsn_tag_nor_qcu_cic_amh_rus_ind_ger_scr_uzb_bam_swe_dgb_swt_guj_heb_azi_ctl_ses_lat_bsq_ukr_ben_arw_vie_amr_bem_knd_slo_fre_afr_cze_est_urd_zul_hau_sod_glc_prs_jpn_owc_svk_yor_swa_tha_tur_sun_eng_pan_jav_ita_wly_anl_ewe_xho_alb_fin_mol_mao_hin_fbf_akn_por_bat_rom_krd_spa_aze_tml_lda_grk_tig_tsw_bul_cnt_dut_mnd_gam_moo_mcd_lit_geo_ven_pol_kor	0.448509502066624	1.04583106648808	0.298349693084076
544	zul_tag_aeg_sid_bat_bsq_owc_knd_guj_ewe_xho_wly_arw_amh_aze_fin_pan_hun_grk_lit_sun_bem_azi_ctl_ger_tur_dgb_gam_por_heb_eng_tha_mnd_sod_ses_swa_bos_spa_bul_tsn_mcd_lda_afr_anl_uzb_svk_glc_urd_hin_krd_chh_cze_alb_ind_moo_fbf_nor_ukr_rus_mly_kor_tig_mao_mol_qcu_bam_cnt_jpn_ben_tml_igb_slo_akn_est_pol_scr_ita_yor_cic_hau_swt_ven_swe_dut_tsw_geo_vie_prs_rom_mlt_dyu_amr_jav_lat_fre	-0.546317331784469	-1.43652128800333	0.154209621829427
545	yor_rom_dyu_spa_aze_heb_tig_fbf_ita_bsq_mly_zul_kor_mcd_bam_owc_ger_dgb_hun_krd_hau_ses_azi_tsw_jav_swe_grk_svk_ven_mlt_jpn_sid_knd_scr_amh_glc_sod_geo_eng_wly_ind_aeg_arw_swt_rus_sun_tml_tur_ctl_bat_est_ukr_por_cnt_slo_vie_igb_uzb_hin_bem_xho_tha_guj_amr_tag_lit_mnd_mol_swa_fre_fin_nor_cic_bos_prs_gam_urd_mao_lat_bul_tsn_qcu_lda_pol_chh_anl_cze_ewe_alb_afr_pan_moo_akn_ben_dut	0.44609392212054	1.03043958107389	0.305476127065654
546	ben_zul_akn_aeg_bem_lat_hau_ita_arw_mnd_amr_igb_sun_bat_fbf_chh_lda_kor_cnt_swt_moo_bul_swe_ctl_ger_mol_mcd_jav_cic_krd_pol_amh_ind_ukr_guj_dyu_est_ses_slo_ewe_glc_tig_knd_bos_pan_tag_swa_bam_svk_xho_mlt_anl_tsn_spa_lit_yor_azi_fre_bsq_alb_cze_mao_mly_por_grk_fin_dut_tsw_eng_heb_prs_tml_sid_owc_hin_nor_rus_uzb_tha_aze_gam_hun_wly_scr_tur_vie_afr_geo_urd_rom_jpn_ven_dgb_sod_qcu	0.202762905629462	0.470878683775402	0.638829980842863
547	mlt_moo_krd_bat_geo_est_cze_svk_swt_heb_kor_amr_guj_rus_spa_ind_zul_aze_cnt_bem_bsq_urd_ctl_knd_lda_arw_anl_mly_ukr_igb_hun_fre_glc_swa_chh_akn_swe_qcu_tha_dyu_xho_alb_tur_ven_afr_sid_bam_grk_prs_lat_azi_por_jav_ewe_slo_lit_aeg_pan_amh_eng_owc_mnd_nor_mol_bos_bul_sod_tag_rom_ger_fin_yor_tig_ita_hin_gam_tml_jpn_cic_wly_uzb_vie_ben_mcd_dgb_tsw_tsn_fbf_mao_dut_ses_sun_pol_hau_scr	0.122399216543454	0.32822902780286	0.743476359296865
548	urd_mcd_alb_glc_sod_gam_jav_qcu_yor_lit_tsw_akn_fbf_zul_mao_bam_ewe_sun_azi_aze_mlt_tur_por_kor_hau_tsn_hin_uzb_rus_ctl_ses_bem_moo_krd_rom_tag_arw_bsq_fre_ven_geo_aeg_fin_mol_svk_tig_pan_swa_ukr_nor_hun_est_knd_bul_swt_ger_owc_mnd_cic_dyu_igb_amh_spa_lda_chh_tha_guj_anl_slo_tml_dut_amr_sid_heb_eng_wly_ita_xho_bat_cze_ben_mly_lat_ind_afr_scr_swe_jpn_bos_pol_prs_dgb_vie_cnt_grk	-0.212976505742725	-0.501081543517417	0.617497702569646
549	ctl_bsq_mol_vie_bam_aeg_urd_igb_guj_cnt_fbf_dut_tag_slo_ita_azi_prs_uzb_alb_svk_tml_eng_sod_nor_pol_dgb_arw_qcu_anl_scr_mlt_amr_mly_bat_moo_sun_pan_yor_tsw_tur_zul_rus_cic_fre_swt_fin_sid_por_mao_bul_akn_kor_cze_ind_tig_rom_swa_spa_est_hin_tha_amh_lda_grk_lat_hun_bos_bem_aze_gam_swe_mnd_ben_ewe_afr_knd_jav_xho_mcd_chh_tsn_ger_krd_geo_dyu_heb_ukr_wly_ses_ven_hau_owc_lit_jpn_glc	0.403931019142903	1.05097071578622	0.295995305064947
550	ben_tha_vie_bat_arw_jav_cnt_ven_grk_urd_hun_heb_tsn_ukr_sun_uzb_lat_mao_zul_jpn_aze_afr_est_bem_gam_ewe_pol_alb_igb_scr_xho_bsq_cze_eng_fre_ind_prs_swt_dgb_amr_knd_ctl_sid_swe_lit_anl_glc_hin_qcu_hau_tag_fin_ita_bam_spa_tur_lda_cic_bos_svk_dut_dyu_aeg_tig_tsw_tml_amh_mlt_sod_akn_mly_slo_ses_fbf_chh_wly_ger_mnd_rus_moo_azi_pan_krd_kor_rom_por_guj_nor_geo_bul_owc_mol_mcd_yor_swa	0.0551249243294127	0.130217294386966	0.896675758806662
551	ewe_cze_sod_krd_mlt_slo_swe_bul_hun_geo_igb_dgb_bam_tsn_fbf_heb_bat_mnd_xho_tig_swt_jav_tur_bsq_chh_fin_vie_wly_rom_bos_guj_jpn_mol_rus_qcu_prs_ita_aze_ctl_aeg_cnt_por_pan_grk_sid_hau_mly_afr_bem_cic_nor_lda_amh_moo_ses_ven_zul_scr_alb_fre_sun_lat_tag_urd_ger_svk_tsw_tml_uzb_eng_gam_anl_owc_mao_ind_hin_akn_lit_est_dyu_tha_mcd_glc_dut_kor_spa_amr_yor_ben_ukr_arw_azi_swa_knd_pol	-1.09794460596112	-2.82809545275499	0.00573457672398831
552	ukr_cnt_ses_afr_sun_prs_tha_glc_est_tml_tsw_mcd_bat_ven_sid_lat_scr_krd_urd_swt_bam_amh_cic_svk_por_anl_mly_pan_moo_fbf_lit_bos_knd_ewe_tsn_tur_slo_aeg_ger_kor_hun_alb_hau_dgb_grk_wly_dyu_zul_tag_jpn_jav_bul_arw_fin_chh_yor_heb_ctl_ind_nor_owc_guj_rus_gam_swa_aze_amr_azi_tig_geo_pol_igb_mlt_spa_bem_dut_uzb_bsq_mol_hin_cze_ita_sod_swe_qcu_mnd_vie_fre_ben_eng_mao_xho_rom_akn_lda	-0.543846879080729	-1.40967628142275	0.161970713166605
553	eng_fbf_knd_spa_arw_tsw_uzb_jav_aze_ita_nor_mnd_ukr_tha_mao_swt_lat_bam_dyu_amr_fre_tml_bsq_yor_krd_ven_swa_afr_mlt_bat_lda_mly_tsn_rom_amh_akn_vie_hun_por_prs_zul_dgb_alb_heb_hau_urd_qcu_dut_tur_ctl_grk_rus_tag_scr_swe_xho_hin_ger_sod_anl_cze_ewe_pan_aeg_tig_cic_wly_sid_slo_azi_pol_ses_mol_bul_owc_igb_sun_bos_fin_guj_bem_chh_jpn_gam_glc_geo_est_svk_kor_cnt_ind_moo_ben_mcd_lit	0.131612411034099	0.344018551550816	0.731608954307125
554	tag_bam_glc_slo_dyu_grk_jpn_bos_sod_ses_azi_chh_vie_xho_tml_owc_wly_cnt_dgb_amh_ctl_ind_cze_sun_mcd_knd_krd_mlt_gam_moo_rus_tur_mnd_lda_arw_ven_swt_tha_tsn_mly_anl_aeg_svk_hau_fin_fre_zul_ben_mol_swa_urd_dut_est_bem_yor_scr_por_sid_guj_kor_ukr_tsw_hin_bsq_lit_prs_ger_amr_lat_spa_tig_pan_swe_rom_hun_geo_qcu_pol_ita_nor_mao_eng_bat_uzb_afr_cic_ewe_jav_alb_bul_akn_heb_aze_igb_fbf	-0.289908520086232	-0.748547648600915	0.456018849510122
555	lat_wly_tml_fre_igb_knd_por_anl_scr_tur_rus_jpn_hun_tsw_krd_guj_nor_cic_amr_vie_mnd_bam_chh_rom_ind_tsn_prs_zul_ses_tag_heb_svk_bsq_alb_dgb_mly_cze_mol_tig_geo_qcu_aze_spa_gam_uzb_azi_mlt_ukr_amh_sid_jav_lda_cnt_arw_bos_urd_swa_yor_pan_kor_dut_mcd_aeg_glc_bat_est_akn_ger_fbf_slo_grk_bem_ewe_ctl_ben_mao_ven_owc_swe_lit_xho_fin_sod_hau_swt_afr_bul_moo_eng_ita_sun_tha_dyu_hin_pol	-0.0731429748067053	-0.166796932256188	0.86789195724846
556	bem_swt_spa_wly_moo_zul_ita_cze_hau_sun_guj_prs_krd_ger_amr_scr_vie_igb_xho_fre_tsw_cic_lat_hin_aeg_dyu_bos_jpn_chh_lda_tag_rom_heb_swa_fbf_tml_afr_glc_mnd_pan_amh_anl_arw_rus_geo_por_ind_mao_ven_azi_ewe_dgb_lit_fin_bat_urd_bul_nor_tsn_grk_owc_swe_sid_mol_svk_est_bsq_pol_ses_knd_hun_alb_tha_akn_eng_ukr_ben_uzb_bam_aze_mly_kor_mlt_mcd_slo_tur_qcu_yor_dut_gam_jav_cnt_sod_ctl_tig	0.209907980192169	0.467654165759798	0.641125928793088
557	tag_mlt_uzb_sun_swe_bsq_anl_xho_qcu_cze_afr_tur_bul_guj_cic_ita_owc_amh_mly_bos_kor_tsn_akn_spa_lit_ven_azi_sod_por_ctl_pan_swa_moo_hin_ger_heb_gam_tig_geo_zul_aeg_fin_tsw_dgb_knd_lda_jav_mnd_glc_hun_tml_fre_dut_chh_svk_alb_jpn_fbf_tha_ukr_ben_igb_mol_wly_pol_bam_amr_mcd_bat_hau_ewe_mao_vie_sid_yor_scr_krd_urd_swt_eng_aze_est_rus_lat_rom_cnt_grk_arw_ind_bem_dyu_prs_slo_nor_ses	0.397602171259182	0.961394183714407	0.338847007723678
558	dyu_chh_aeg_akn_tag_bsq_bos_swe_alb_gam_tig_bam_sod_amh_hin_moo_geo_tha_ewe_qcu_pan_hau_aze_lit_grk_uzb_heb_afr_ctl_spa_ukr_mnd_lda_azi_zul_por_glc_dut_sid_yor_sun_xho_slo_jav_ind_mol_swt_mlt_dgb_ger_arw_wly_guj_jpn_ita_igb_bul_urd_eng_anl_ses_vie_knd_prs_mcd_cic_mly_tur_est_bat_fre_krd_rom_scr_amr_tsw_svk_fbf_ven_ben_hun_fin_nor_cnt_swa_bem_rus_owc_cze_lat_pol_tsn_kor_mao_tml	0.135310675053696	0.330355666057871	0.741874291723023
559	akn_sid_zul_rus_ctl_ses_moo_chh_grk_hau_dyu_xho_alb_azi_kor_tag_est_afr_ukr_ven_jav_mol_glc_dut_ewe_scr_bam_nor_svk_fbf_cic_geo_ger_swt_cze_heb_aze_igb_tig_bat_prs_bos_spa_jpn_knd_sod_ita_amh_hun_tsw_anl_guj_mcd_bul_lat_aeg_fin_lda_gam_lit_tha_hin_mao_bem_swe_arw_mly_eng_owc_rom_sun_cnt_slo_ben_pol_vie_wly_krd_pan_por_swa_urd_dgb_fre_tml_mlt_amr_mnd_uzb_yor_tsn_ind_qcu_bsq_tur	0.300523956530007	0.771633828853798	0.442287607034741
560	mly_guj_hin_aeg_qcu_eng_kor_fin_yor_ita_azi_pan_afr_amr_lda_dyu_knd_bsq_amh_alb_rus_wly_ukr_dgb_sid_swa_bem_jpn_ger_swe_tsn_glc_mnd_ses_est_mcd_geo_heb_bam_tag_bul_tha_ctl_krd_anl_tig_urd_pol_hau_mlt_fbf_prs_chh_aze_cze_moo_owc_bos_arw_nor_jav_sun_uzb_cic_mao_fre_ind_cnt_svk_akn_sod_grk_mol_vie_scr_igb_tsw_ven_rom_spa_tml_xho_lit_por_slo_gam_bat_swt_lat_hun_ewe_dut_zul_ben_tur	-0.722251247619393	-1.90255301078474	0.0601928732057715
561	mao_jpn_mcd_sid_akn_azi_alb_dgb_hau_ben_tag_fre_lat_por_hun_lda_owc_spa_est_mnd_ind_chh_slo_heb_rom_bul_jav_mly_bsq_cze_tig_mol_eng_anl_mlt_zul_guj_pol_lit_rus_ctl_pan_scr_tur_swt_swa_tsw_ses_cnt_uzb_dut_ewe_sun_cic_ita_ukr_bos_fin_bam_svk_krd_bat_qcu_yor_geo_ven_ger_xho_gam_vie_wly_amr_tml_tsn_bem_arw_swe_glc_sod_urd_kor_fbf_grk_aeg_dyu_tha_prs_hin_knd_igb_aze_amh_afr_nor_moo	0.172766357340812	0.411808460380046	0.681427410691949
562	moo_tsw_glc_urd_swe_lit_alb_ita_tsn_mly_bul_bem_tha_sid_fbf_eng_xho_svk_mol_azi_owc_dgb_ses_rom_tur_fre_mcd_ctl_spa_scr_igb_ger_guj_cze_aze_kor_jpn_nor_slo_dut_gam_amh_chh_uzb_ewe_por_fin_zul_swt_bat_yor_anl_cnt_ind_tig_lat_grk_jav_tml_hin_ukr_qcu_wly_tag_mnd_mao_pan_akn_lda_geo_est_ven_prs_bam_krd_hun_rus_dyu_amr_pol_hau_aeg_sod_vie_ben_arw_sun_cic_bsq_mlt_bos_heb_knd_swa_afr	0.365590492746536	0.871040324181541	0.38597509236535
563	rom_aze_sod_fbf_dut_alb_anl_tha_krd_hin_knd_cic_rus_tag_scr_bem_igb_ven_tig_amh_svk_pol_ita_heb_bos_akn_hun_moo_arw_ewe_pan_mao_bat_tml_nor_ctl_swe_por_swt_ses_prs_jav_xho_bsq_uzb_dgb_wly_kor_ind_gam_vie_grk_cze_spa_aeg_geo_ger_owc_tur_tsw_bul_mly_lit_jpn_yor_zul_sun_afr_urd_azi_hau_amr_ben_swa_eng_mcd_dyu_lat_tsn_lda_chh_fre_slo_est_sid_mlt_bam_mol_qcu_guj_fin_ukr_mnd_cnt_glc	0.687410554152505	1.54436087613464	0.125897062364888
564	ger_prs_owc_afr_ind_swt_mcd_tha_lit_lda_mlt_scr_bam_aze_krd_pan_amh_tsw_gam_hun_glc_dgb_urd_alb_qcu_ctl_kor_spa_hin_akn_geo_tig_knd_bem_mly_mol_swe_sid_tag_hau_ben_uzb_bos_ewe_yor_sod_tur_ses_cze_nor_svk_tsn_cic_bat_bsq_heb_jpn_anl_ven_sun_mao_tml_slo_chh_bul_vie_est_arw_swa_dut_amr_mnd_jav_rom_dyu_fbf_ukr_azi_ita_xho_por_fin_eng_grk_aeg_zul_cnt_pol_fre_igb_moo_lat_wly_rus_guj	-0.701177802219556	-1.75848459087399	0.0819547058996148
565	mol_nor_sod_uzb_mnd_knd_ses_fin_alb_tig_hin_eng_hun_ukr_guj_azi_tsw_urd_amh_est_cnt_bos_moo_swt_rom_qcu_bul_amr_chh_svk_bam_sid_akn_aeg_ven_hau_geo_fre_tur_grk_tha_igb_aze_dyu_mly_tag_ctl_glc_ita_yor_jpn_arw_vie_spa_prs_dgb_ewe_tsn_ind_tml_bem_heb_lit_zul_afr_bsq_lda_swe_mlt_kor_dut_pan_mao_pol_lat_anl_jav_krd_fbf_rus_scr_ben_bat_cic_sun_xho_cze_gam_por_swa_mcd_owc_wly_ger_slo	0.88425360875375	2.05562889003386	0.0426215771243419
566	slo_chh_akn_aze_mnd_bos_bat_arw_anl_yor_jav_tsn_scr_tur_hau_est_azi_swe_mlt_mol_urd_qcu_tig_wly_igb_sod_cze_swa_tml_eng_bul_lat_rus_guj_jpn_ben_xho_ind_pan_sid_mcd_sun_alb_dyu_bam_amr_ewe_fin_glc_prs_hun_aeg_mao_ger_ses_dgb_fre_spa_tag_vie_grk_pol_zul_por_tha_gam_amh_ita_owc_svk_dut_cnt_knd_mly_hin_swt_rom_heb_ctl_nor_ven_krd_bsq_ukr_moo_lda_tsw_afr_uzb_kor_geo_lit_bem_fbf_cic	0.106801341665578	0.239680968590118	0.81110505997619
567	ses_lit_chh_aze_mnd_swa_tml_scr_nor_ben_geo_fbf_qcu_uzb_dut_pan_knd_arw_grk_mlt_bam_amh_lda_tig_amr_hin_xho_zul_hun_ewe_svk_azi_mol_tha_bem_spa_cnt_dgb_gam_tsn_pol_bul_sid_guj_anl_eng_kor_prs_ven_lat_glc_por_yor_afr_ctl_aeg_heb_fin_rus_urd_alb_mcd_igb_owc_mao_sun_krd_moo_fre_mly_wly_ger_est_tsw_ukr_swt_hau_bsq_cze_rom_jav_akn_sod_bos_dyu_ita_swe_cic_jpn_vie_tag_bat_tur_ind_slo	-0.0586445051745465	-0.147552216045616	0.883015592823535
568	lda_mly_geo_slo_alb_akn_qcu_ger_glc_grk_mol_afr_tsn_fin_lit_xho_cnt_dyu_tur_bat_eng_ewe_lat_anl_ita_aeg_tag_igb_guj_krd_nor_mao_pan_azi_bem_hau_bul_vie_uzb_tha_rus_zul_sid_kor_rom_bos_pol_ben_tig_por_sun_tml_ven_mlt_jav_fre_ukr_swt_amr_moo_swe_bam_swa_heb_chh_cic_mnd_scr_dgb_svk_ind_cze_fbf_dut_amh_wly_spa_ctl_jpn_yor_knd_sod_hin_mcd_gam_bsq_urd_tsw_prs_owc_aze_ses_est_arw_hun	-0.151291047465268	-0.341874056157034	0.733217006743122
569	swa_fbf_svk_mcd_qcu_ger_bam_prs_aeg_fre_rom_eng_bsq_grk_nor_amr_gam_scr_sid_tml_tsn_pol_ukr_mol_tur_lat_urd_mly_swt_ewe_azi_guj_anl_zul_amh_bul_bos_glc_uzb_fin_alb_ita_jav_kor_hau_krd_tig_jpn_ctl_spa_tag_lda_sod_est_afr_cze_bem_sun_dyu_dut_arw_ven_swe_chh_tsw_ses_yor_cic_ben_pan_mlt_dgb_igb_aze_hun_lit_vie_moo_rus_wly_mnd_xho_slo_ind_tha_heb_geo_knd_hin_owc_mao_cnt_akn_por_bat	0.123569467711999	0.326761154549376	0.744582816406852
570	swe_por_urd_amr_heb_pan_owc_sod_akn_aeg_est_bem_eng_cic_pol_rus_mol_ewe_geo_arw_moo_qcu_chh_alb_cze_yor_cnt_mlt_hau_xho_vie_jav_rom_hin_ukr_tsw_aze_ven_scr_bos_bat_tur_ses_ind_fre_azi_tag_fbf_mao_ben_tsn_dut_anl_slo_tml_ger_tig_lda_grk_glc_bsq_wly_igb_lit_sun_jpn_knd_afr_guj_swt_kor_hun_lat_ctl_prs_ita_mly_krd_fin_nor_mnd_dyu_swa_zul_gam_bul_dgb_svk_bam_uzb_mcd_amh_sid_spa_tha	0.422037307045794	1.04579734733728	0.298365181115483
571	azi_lda_mao_lit_afr_spa_igb_tag_fin_swa_mlt_mol_cic_ven_mcd_ewe_owc_yor_ctl_jpn_aeg_hau_heb_aze_alb_tsw_fbf_rus_bam_knd_prs_ger_cnt_bul_bem_ind_hun_hin_por_pol_fre_akn_vie_qcu_slo_tha_swe_mnd_jav_swt_dgb_bsq_anl_gam_urd_uzb_sun_zul_dut_ben_kor_xho_nor_amh_ses_ita_sid_bos_dyu_eng_chh_mly_wly_rom_tur_tig_cze_krd_bat_guj_ukr_est_lat_moo_sod_svk_pan_tsn_glc_scr_geo_tml_arw_amr_grk	0.773240407221191	2.02571922437553	0.0456589966001241
572	tha_dgb_igb_scr_dyu_mly_eng_ctl_svk_lat_ukr_tsw_moo_sid_rus_pol_ewe_ger_glc_amh_hun_lda_ses_est_aeg_mnd_prs_geo_wly_fbf_xho_pan_cze_ben_arw_tsn_lit_swe_swa_azi_cic_hin_tur_bat_ind_uzb_chh_fin_slo_dut_ita_zul_alb_vie_sod_owc_heb_jpn_afr_bsq_krd_bul_bos_spa_akn_cnt_tml_mol_amr_bam_gam_aze_swt_knd_yor_hau_por_kor_nor_anl_mcd_mlt_tag_grk_bem_urd_sun_ven_qcu_mao_guj_jav_rom_fre_tig	-0.355400018528077	-0.97006677326177	0.334529390794289
573	prs_bat_urd_tml_fbf_wly_tag_amh_est_guj_swt_xho_azi_ind_ewe_bam_cnt_pan_mly_jav_dgb_rom_tha_sun_mlt_lda_hau_tsw_amr_ses_yor_ven_ukr_dut_mnd_kor_anl_ben_uzb_sid_cze_knd_glc_dyu_fre_aeg_rus_krd_scr_heb_eng_fin_tig_owc_tsn_nor_akn_qcu_igb_swe_lat_bem_hun_geo_moo_cic_tur_zul_pol_lit_bos_alb_grk_bul_arw_hin_aze_spa_sod_por_gam_ger_svk_jpn_swa_mcd_afr_ita_mol_ctl_bsq_slo_chh_vie_mao	-0.0332068319949106	-0.0782263835083517	0.937816040106442
574	dgb_knd_pan_ben_ger_vie_gam_eng_jpn_owc_sid_bat_tml_glc_akn_tag_chh_hun_bul_ita_ukr_bem_ewe_tha_pol_tsw_rom_nor_aeg_amr_aze_cic_heb_mcd_ses_mnd_swa_xho_afr_ind_qcu_urd_mly_wly_hin_lat_dut_hau_yor_tur_fin_tsn_kor_swt_ctl_sun_igb_mol_alb_bsq_ven_tig_swe_guj_amh_scr_lit_prs_bos_spa_azi_mao_krd_arw_sod_cze_bam_rus_geo_grk_fbf_mlt_anl_est_jav_zul_moo_svk_dyu_slo_lda_uzb_fre_cnt_por	-0.194281157845131	-0.496873188078794	0.620451029317214
575	knd_slo_mol_grk_tsn_bsq_afr_swt_krd_lda_sod_anl_tig_chh_tha_bul_ukr_moo_bam_est_por_swe_lat_scr_ita_glc_wly_ger_dgb_gam_bat_ind_sid_vie_qcu_mnd_zul_tag_ben_cze_hin_jpn_pol_aeg_ctl_tml_ewe_geo_ven_fre_amh_dyu_azi_kor_urd_alb_hau_mlt_bos_owc_bem_prs_lit_cic_amr_heb_nor_igb_rom_hun_dut_mcd_arw_svk_uzb_rus_cnt_spa_pan_mly_guj_jav_tsw_eng_swa_ses_sun_fin_mao_akn_xho_yor_tur_fbf_aze	-0.200589468622342	-0.481871913090861	0.631029002790537
576	geo_anl_hin_tsw_tag_yor_arw_bem_aze_tha_spa_amr_svk_lda_tsn_zul_uzb_mol_cic_ukr_pol_pan_heb_igb_dyu_mnd_grk_swe_bat_rom_fre_nor_urd_swa_ctl_akn_gam_hun_slo_ind_mly_hau_sun_ger_knd_ita_lat_sod_owc_alb_xho_ewe_azi_sid_mao_swt_jpn_mlt_bsq_ben_aeg_lit_est_cze_glc_krd_rus_tur_bul_wly_amh_fin_ven_cnt_jav_moo_prs_dut_scr_bos_guj_eng_qcu_ses_afr_mcd_vie_fbf_por_tml_chh_tig_dgb_kor_bam	0.0719053750622368	0.168658843486344	0.866431267922053
577	pan_ewe_urd_bul_swa_sod_qcu_wly_nor_moo_dgb_hau_arw_mao_vie_dut_afr_lat_fre_est_mnd_anl_azi_bsq_ctl_swe_hin_hun_jpn_cic_krd_ses_ind_spa_sid_bos_scr_ger_tag_aze_ben_fin_alb_tur_igb_cze_chh_mcd_rom_geo_mly_slo_xho_amh_tha_gam_knd_guj_tsn_heb_owc_amr_bam_cnt_bat_tig_aeg_lit_jav_ven_yor_ukr_kor_pol_dyu_lda_bem_akn_mol_sun_eng_mlt_swt_uzb_prs_por_tsw_rus_svk_fbf_grk_zul_glc_tml_ita	NA	NA	NA
578	ita_pol_ven_pan_jav_uzb_bsq_krd_nor_est_mnd_tsn_rus_glc_knd_fre_xho_wly_slo_aeg_mol_tha_bem_bul_fin_mlt_spa_swa_ctl_gam_ukr_amh_hin_bam_mao_akn_prs_mcd_amr_sid_igb_dyu_swe_geo_alb_ger_lda_dut_tag_kor_vie_tml_lat_lit_jpn_tsw_swt_azi_ben_tur_hun_svk_tig_rom_arw_cnt_ewe_chh_scr_cze_bos_sun_urd_aze_yor_anl_ses_fbf_ind_mly_moo_afr_owc_hau_por_heb_eng_qcu_zul_dgb_grk_cic_sod_bat_guj	0.303138180048101	0.687940313797017	0.493202671414936
579	tsw_ger_sod_ukr_ctl_pol_bsq_tml_ind_cze_alb_spa_afr_glc_kor_est_jav_xho_por_mcd_bem_amr_svk_tag_pan_anl_tsn_eng_mol_knd_uzb_mao_lda_rus_tur_vie_bos_moo_tig_azi_mlt_slo_ewe_geo_dyu_swa_hau_bat_fbf_lit_krd_akn_fre_igb_aze_sid_ita_heb_ses_cnt_yor_dut_bul_ven_scr_zul_lat_hin_hun_nor_mnd_gam_swt_guj_grk_qcu_chh_swe_rom_sun_dgb_aeg_mly_owc_wly_cic_jpn_urd_arw_ben_amh_prs_bam_fin_tha	-0.105637887929149	-0.242052199127138	0.809272675323898
580	glc_krd_afr_ger_cnt_igb_nor_cic_ses_kor_swa_fin_swt_tha_hun_tur_moo_swe_heb_slo_ctl_lit_bam_hau_qcu_bem_zul_dgb_sid_arw_sod_mnd_eng_tml_guj_akn_azi_fbf_dyu_jpn_est_ben_chh_knd_alb_fre_lat_tsn_mlt_jav_bos_bat_ita_ewe_xho_cze_urd_bsq_hin_amh_vie_aze_tag_lda_geo_tig_uzb_owc_amr_svk_rus_pan_por_ukr_dut_scr_spa_prs_mly_mao_wly_gam_mol_sun_grk_mcd_aeg_anl_tsw_rom_ven_yor_pol_bul_ind	0.534734402068636	1.39644363403949	0.165904984062874
581	dgb_xho_bam_aeg_vie_nor_zul_ger_jpn_ewe_chh_pan_afr_swa_ukr_sun_bul_ben_sid_qcu_jav_cnt_bem_grk_tig_anl_lat_fbf_cic_eng_ind_cze_igb_spa_azi_alb_mnd_aze_sod_dyu_lda_krd_mcd_tha_kor_bos_mly_bat_ven_moo_arw_akn_tml_hin_swe_hun_guj_tsw_ses_scr_rom_owc_pol_heb_yor_por_hau_fre_mlt_ctl_urd_tsn_bsq_prs_amh_uzb_mol_ita_rus_est_svk_swt_slo_amr_gam_knd_wly_fin_dut_mao_tag_tur_lit_glc_geo	0.369901473756765	0.943826197345111	0.347704015609418
582	bul_glc_tsn_ewe_bem_hun_aze_mnd_mol_grk_lda_ita_akn_aeg_fre_cic_lit_xho_amr_sid_prs_svk_knd_sod_tha_bos_fbf_tur_gam_pan_tag_nor_ger_geo_mao_tig_ben_heb_krd_igb_anl_cnt_swa_owc_scr_zul_hin_tml_jpn_ukr_dut_lat_fin_ind_chh_rom_slo_eng_urd_mly_bam_sun_azi_qcu_mcd_spa_swe_alb_vie_por_uzb_hau_est_guj_ven_amh_arw_swt_jav_cze_ctl_afr_pol_tsw_dyu_dgb_ses_kor_bsq_wly_yor_bat_mlt_moo_rus	-0.168654692808854	-0.432007943749599	0.666735614662233
583	guj_yor_knd_amh_moo_rom_uzb_aze_kor_owc_lit_bul_hin_cnt_ger_tsn_bsq_spa_akn_est_tur_prs_dut_swt_hun_geo_mnd_cic_xho_scr_svk_hau_dyu_cze_sid_arw_chh_zul_por_mlt_gam_mcd_fre_dgb_urd_ukr_wly_heb_eng_swe_fin_grk_ewe_vie_lda_igb_mol_mao_pol_rus_ben_ven_tag_pan_slo_bam_azi_jpn_bos_nor_tha_afr_bem_glc_sun_jav_fbf_amr_ind_krd_bat_qcu_ctl_alb_tig_tml_tsw_swa_ses_mly_lat_anl_sod_aeg_ita	0.717419465130733	2.0257449187222	0.0456563097079678
584	scr_vie_gam_bem_mnd_tur_ger_svk_chh_sun_bul_tml_heb_est_fbf_swe_bos_jav_slo_akn_cze_ewe_rom_arw_xho_por_uzb_pan_glc_urd_prs_ind_guj_bsq_fin_rus_spa_ses_sid_dgb_aeg_hau_fre_mol_bat_azi_jpn_swt_hun_moo_ven_tsw_anl_mcd_cnt_dut_kor_geo_owc_bam_zul_qcu_knd_aze_ben_dyu_ukr_sod_krd_amr_nor_tig_amh_wly_igb_lit_tha_hin_mao_afr_lda_alb_grk_yor_eng_pol_cic_ctl_swa_mly_tag_tsn_lat_mlt_ita	0.214314701098921	0.486733813734957	0.627592127235425
585	tsw_jpn_lat_uzb_rom_pan_fbf_amr_dut_tha_bem_ven_arw_ger_gam_prs_ctl_bam_afr_urd_mol_wly_rus_amh_ind_dyu_tur_bat_swa_igb_svk_tag_scr_chh_sun_nor_cnt_eng_krd_hin_bos_cze_grk_ita_mly_mcd_glc_tig_ukr_sid_anl_jav_cic_hun_lda_geo_ewe_knd_est_moo_zul_fre_tml_mlt_qcu_por_owc_akn_bsq_dgb_mnd_aze_hau_pol_ses_swt_mao_azi_ben_lit_vie_sod_heb_kor_bul_tsn_xho_guj_alb_fin_swe_spa_aeg_slo_yor	-0.562461044420814	-1.27896861203651	0.204090252955775
586	urd_tag_mol_est_lda_anl_scr_krd_por_vie_aeg_afr_aze_bam_bsq_prs_bul_yor_sun_alb_cnt_heb_lit_rom_tur_mly_azi_eng_dut_fbf_geo_mao_mcd_tsn_gam_svk_owc_hin_mnd_tig_fre_knd_bem_cze_swa_mlt_ctl_moo_pan_tha_amh_dyu_tml_grk_ukr_ita_swe_ind_ger_ewe_arw_swt_fin_hau_amr_uzb_spa_ses_cic_qcu_xho_tsw_bat_wly_sid_igb_nor_rus_akn_sod_ven_dgb_ben_jpn_kor_hun_pol_chh_guj_slo_bos_glc_zul_jav_lat	-0.23388109780428	-0.60678496586905	0.54547211601723
587	scr_hau_rus_amr_swa_ger_svk_fbf_glc_grk_sod_dut_afr_dyu_uzb_yor_slo_ctl_ses_ukr_bsq_anl_lat_jav_gam_sid_mnd_xho_pan_cic_fin_tha_vie_mol_lit_bat_krd_est_nor_swe_moo_amh_bos_cnt_prs_lda_dgb_chh_ben_mly_tml_pol_aeg_bul_wly_guj_ind_aze_akn_rom_sun_ita_bem_eng_alb_swt_bam_cze_mlt_tag_geo_ven_por_hun_jpn_tig_hin_urd_mcd_zul_azi_heb_knd_spa_tsn_igb_fre_owc_ewe_tur_arw_qcu_tsw_mao_kor	0.0735034646080747	0.179182244492396	0.858184402848756
588	krd_vie_ewe_owc_uzb_sod_kor_ind_tml_chh_scr_nor_swe_hun_por_aeg_gam_ses_fin_bam_urd_alb_ger_jav_igb_bem_yor_hin_mcd_bat_rom_slo_xho_svk_tur_lda_lat_ctl_qcu_spa_guj_ven_mnd_lit_dyu_mao_tig_pan_glc_hau_sid_tsn_ben_amh_mly_wly_cic_bul_aze_knd_mol_anl_fre_prs_fbf_amr_arw_dgb_pol_est_ita_rus_tha_moo_bos_swt_grk_swa_eng_geo_akn_dut_bsq_jpn_heb_cze_cnt_mlt_sun_ukr_tsw_zul_azi_tag_afr	-0.603166336745908	-1.36801528613083	0.174603667349485
589	wly_glc_mcd_zul_aeg_bul_amr_grk_svk_knd_xho_bam_bos_prs_krd_mao_heb_guj_hun_mnd_pol_dgb_ses_igb_urd_hau_cic_anl_tur_mly_ewe_tsn_bat_ven_slo_aze_moo_jav_chh_fbf_ind_alb_qcu_dut_mlt_pan_arw_ctl_rom_jpn_nor_cze_kor_uzb_spa_fin_mol_hin_sod_ger_afr_fre_tsw_ita_rus_lat_vie_yor_ben_lit_bem_bsq_azi_por_akn_owc_sun_gam_swa_cnt_ukr_tml_geo_amh_dyu_eng_lda_est_tha_scr_sid_tig_swt_tag_swe	NA	NA	NA
590	glc_wly_zul_tsw_vie_pan_akn_heb_rom_lda_swt_amh_geo_yor_svk_azi_sid_fbf_ukr_bsq_hin_bat_gam_cic_tha_uzb_jav_ses_bam_nor_qcu_tag_aze_ben_guj_moo_por_mlt_est_dut_dgb_lat_ven_ewe_hau_bul_bos_alb_dyu_lit_fre_pol_mol_igb_ita_jpn_rus_spa_tsn_amr_owc_prs_sun_xho_hun_krd_aeg_cnt_mnd_eng_urd_grk_afr_tml_chh_arw_tur_mcd_anl_ctl_mly_swe_ind_ger_mao_bem_slo_fin_sod_cze_swa_tig_scr_knd_kor	-0.0955615520802523	-0.219508221925957	0.826735247622937
591	tag_ben_pol_chh_cze_glc_bul_swe_akn_eng_svk_ven_hau_lat_mlt_bsq_gam_jpn_krd_uzb_hin_tha_bos_ewe_mol_ses_fin_prs_geo_owc_wly_dut_knd_mcd_fbf_pan_tur_sun_swt_bat_zul_aze_slo_ind_tsn_guj_tig_rom_sod_xho_kor_ger_anl_cic_scr_amh_sid_aeg_dyu_rus_dgb_alb_grk_lit_est_ukr_ita_hun_yor_lda_mnd_spa_nor_amr_cnt_qcu_bem_urd_tsw_por_moo_igb_bam_tml_swa_ctl_azi_vie_arw_heb_mly_mao_afr_jav_fre	0.0157480979036144	0.0402434667389533	0.967985292493697
592	xho_kor_dut_por_nor_zul_bat_sid_tml_arw_amh_mlt_mcd_swe_bsq_heb_geo_cnt_bul_cic_ita_azi_lit_scr_vie_pan_glc_fre_ukr_prs_moo_ewe_ger_ven_pol_ses_igb_dyu_hin_sod_slo_ctl_ben_mol_akn_gam_bem_guj_wly_jpn_bos_mnd_ind_hun_spa_lda_alb_eng_grk_owc_bam_sun_aeg_yor_chh_aze_tag_anl_krd_lat_tsw_tsn_cze_uzb_urd_swa_fbf_amr_tur_est_fin_tha_mao_knd_rom_afr_swt_tig_dgb_jav_svk_rus_qcu_hau_mly	-0.913337209877796	-2.23219083329498	0.0280032161605182
593	hun_eng_fbf_sun_est_spa_arw_afr_lat_knd_pan_hau_krd_jav_wly_nor_tag_por_aeg_mlt_sod_uzb_glc_kor_ctl_owc_jpn_yor_mly_bul_prs_rom_moo_zul_fre_mol_rus_ger_bsq_bem_tig_slo_pol_hin_azi_swa_chh_xho_mao_lda_anl_geo_tsw_cnt_fin_alb_amr_lit_ben_ind_dyu_cze_mcd_bat_akn_qcu_ses_aze_svk_gam_mnd_sid_swe_swt_tsn_bam_heb_scr_igb_guj_dgb_dut_grk_ewe_ven_amh_cic_bos_tha_tur_tml_vie_ukr_ita_urd	0.376566255231592	0.883503955640595	0.379242275002484
594	heb_urd_krd_aeg_dgb_spa_dut_slo_aze_nor_lda_eng_bos_tur_hau_mcd_sid_ewe_guj_rus_kor_knd_swe_grk_lat_sod_akn_swt_mol_por_jav_xho_uzb_amh_alb_gam_chh_tag_bul_bsq_ses_ita_sun_tsn_tig_ger_pol_afr_swa_mly_bem_moo_mlt_cze_jpn_azi_vie_prs_fin_bam_geo_mao_owc_svk_ctl_cnt_ukr_zul_hun_cic_qcu_arw_ind_bat_wly_mnd_amr_igb_est_tha_hin_lit_yor_ben_fre_pan_scr_tsw_anl_glc_dyu_tml_fbf_rom_ven	-0.792550017079218	-1.8485527318147	0.067699910676826
595	bul_tha_tig_swa_yor_anl_tag_fbf_ctl_igb_tur_fre_moo_slo_bsq_por_geo_hin_pol_mly_tsw_sid_lat_lda_amh_arw_tsn_dut_eng_prs_gam_ses_svk_dgb_mao_cze_heb_ven_jpn_ger_pan_qcu_chh_swe_mol_xho_guj_knd_hau_kor_krd_vie_owc_bam_grk_rus_zul_mcd_nor_bem_azi_ita_tml_bos_sod_urd_mnd_amr_dyu_ben_bat_wly_lit_rom_alb_cic_uzb_mlt_est_sun_ukr_jav_spa_cnt_ewe_fin_swt_akn_aze_aeg_ind_hun_scr_glc_afr	-0.879330350676965	-2.02823957091539	0.0453960844380732
596	hun_hau_svk_lda_knd_aeg_tsw_nor_tsn_anl_spa_amr_urd_fbf_kor_bos_uzb_mcd_cic_vie_dut_bsq_mao_ewe_mlt_moo_cze_ger_owc_prs_tur_mol_aze_guj_pan_bul_mnd_scr_tml_por_swe_ven_sid_grk_jav_xho_qcu_rom_ses_rus_fin_ukr_dgb_yor_geo_swt_est_bem_amh_eng_ita_pol_dyu_igb_tig_mly_arw_lat_chh_tag_gam_swa_alb_sod_glc_fre_ind_cnt_krd_azi_tha_hin_ben_zul_sun_afr_lit_jpn_bat_akn_bam_wly_heb_ctl_slo	-0.705426130688261	-1.78459274285477	0.0775882405604038
597	afr_aze_tml_pol_swa_krd_dut_moo_ger_alb_bos_igb_lda_ctl_gam_rus_tha_hin_eng_ukr_ind_cnt_ita_mlt_uzb_nor_jpn_mnd_mol_tsw_swe_est_ben_sid_scr_yor_dyu_wly_azi_bem_lit_owc_prs_cze_lat_jav_ewe_zul_tig_rom_glc_fre_urd_swt_tur_ses_mcd_svk_mly_dgb_arw_knd_sun_amr_chh_bat_geo_mao_sod_por_kor_slo_qcu_hun_bam_fbf_xho_akn_cic_fin_hau_heb_pan_ven_bsq_spa_tag_guj_bul_grk_aeg_vie_tsn_anl_amh	0.398075656479569	0.905383784142547	0.367601720954972
598	anl_ven_hin_jav_zul_grk_krd_pol_tsw_vie_mly_sun_bul_nor_wly_ind_ger_aze_lat_spa_alb_pan_amh_jpn_azi_tsn_ctl_bos_por_amr_ukr_ben_swe_swt_rus_akn_dut_tag_fbf_arw_igb_bat_sod_cze_aeg_owc_sid_tml_tig_ita_xho_tur_swa_gam_afr_ewe_mnd_mao_qcu_urd_uzb_dyu_dgb_rom_knd_eng_ses_cnt_svk_fin_heb_hau_lit_yor_moo_chh_glc_scr_bsq_prs_tha_mlt_cic_mol_mcd_slo_geo_bem_lda_bam_hun_est_kor_fre_guj	0.250780399961323	0.578342345523438	0.564430913812248
599	geo_swt_fin_jpn_igb_fbf_sid_owc_ita_cic_ind_mcd_mlt_arw_tag_anl_knd_gam_rom_pan_tsw_mnd_hun_krd_dut_pol_mly_uzb_mol_grk_bem_hau_hin_amr_ewe_ukr_eng_cze_ben_jav_zul_azi_afr_swa_scr_bat_svk_alb_nor_lit_wly_lat_cnt_xho_aeg_moo_ven_fre_yor_sod_tha_chh_dyu_ger_ses_akn_glc_tsn_por_prs_aze_bul_qcu_rus_tig_tml_slo_sun_bos_amh_swe_dgb_lda_kor_urd_bsq_tur_mao_spa_heb_est_ctl_vie_bam_guj	0.295543219851376	0.761757006142889	0.448132530031729
600	cnt_amh_qcu_jav_tha_azi_tag_est_igb_slo_xho_mao_mlt_bos_rus_urd_geo_glc_sod_lat_akn_afr_uzb_mcd_mol_amr_pan_heb_cze_dgb_spa_ind_tsn_tsw_gam_bsq_ses_grk_sun_alb_chh_ctl_krd_tig_prs_tur_eng_dyu_bul_wly_por_nor_owc_hau_dut_ita_ger_fbf_svk_ewe_lda_mnd_knd_guj_anl_bem_vie_swt_hin_yor_scr_tml_jpn_ven_kor_cic_aeg_bat_zul_ukr_moo_ben_pol_swa_swe_arw_fre_aze_lit_hun_rom_bam_sid_mly_fin	0.606557526493054	1.47487063849388	0.143624732740782
601	prs_knd_tig_krd_spa_pan_owc_ben_ctl_cze_tag_mao_nor_mnd_lda_igb_dut_heb_ewe_amr_scr_uzb_urd_wly_fbf_bat_swa_alb_eng_lit_aeg_sid_glc_qcu_sod_chh_aze_ses_est_bem_bul_swt_tsw_gam_swe_fre_moo_dgb_rom_kor_xho_cnt_mlt_geo_por_anl_jpn_jav_dyu_ven_bos_bsq_amh_hun_pol_rus_tur_ita_yor_guj_arw_zul_tha_ukr_bam_mol_grk_slo_tsn_svk_cic_mly_afr_ind_mcd_hin_fin_sun_tml_vie_lat_ger_akn_azi_hau	0.383951427678569	0.98705962230976	0.326174508200528
602	bam_lda_mnd_hun_sod_ses_tsn_bul_fbf_wly_aeg_amr_dyu_mao_akn_bos_cic_geo_tag_bat_amh_kor_tig_hin_svk_scr_dut_azi_spa_ewe_lit_owc_sun_anl_qcu_nor_yor_fre_zul_pol_alb_rom_rus_glc_slo_ita_grk_xho_vie_tha_ven_swe_ukr_mlt_por_gam_mcd_sid_fin_afr_uzb_mly_eng_moo_hau_swt_bem_igb_lat_jpn_cze_est_aze_bsq_ger_tur_ctl_swa_knd_arw_guj_dgb_urd_ben_tsw_cnt_chh_ind_heb_tml_prs_mol_pan_jav_krd	0.265994639671495	0.623453770848619	0.534512467877253
603	vie_aze_grk_guj_jpn_afr_owc_swe_igb_prs_ben_pan_ita_est_bul_lda_aeg_mcd_hau_wly_mly_eng_xho_moo_tag_lat_pol_ind_nor_cze_ukr_jav_yor_qcu_mao_cic_swa_geo_mlt_fin_azi_cnt_slo_amh_fbf_sid_chh_tsn_tha_heb_ger_svk_sun_knd_dgb_rom_kor_dut_ewe_akn_lit_bos_spa_gam_amr_bsq_ses_dyu_ven_mnd_arw_scr_zul_tml_fre_krd_por_hin_glc_anl_alb_mol_tsw_urd_bem_swt_bat_hun_sod_bam_tur_tig_uzb_ctl_rus	0.0869926705477916	0.200304705564757	0.841679654998255
604	ger_bul_ukr_lda_tur_xho_mao_alb_swt_vie_tha_ven_ses_chh_sun_mnd_slo_amr_wly_owc_jav_hun_hau_aeg_swa_pan_geo_uzb_qcu_tsn_rus_swe_akn_guj_tsw_cnt_bat_dgb_krd_pol_afr_lit_gam_cze_arw_moo_bem_dyu_por_grk_aze_ctl_fin_ben_hin_tag_knd_tml_tig_glc_nor_mol_lat_igb_urd_amh_bsq_heb_eng_fbf_bos_mly_anl_prs_jpn_sod_spa_sid_zul_ewe_mlt_ind_svk_scr_fre_dut_ita_mcd_bam_azi_yor_kor_rom_cic_est	NA	NA	NA
605	sod_jav_nor_pol_svk_est_bul_bsq_tag_aze_tig_swt_pan_bem_ind_fre_cze_mao_vie_krd_chh_por_gam_bos_heb_ben_afr_amr_owc_ukr_rom_spa_moo_tml_scr_grk_knd_qcu_guj_akn_tsn_yor_mnd_eng_bam_dyu_wly_arw_hin_sid_swe_urd_tur_hau_kor_prs_lat_jpn_glc_mcd_mol_fbf_cnt_tsw_hun_fin_tha_mlt_ewe_slo_ven_uzb_swa_dgb_geo_ger_rus_ctl_sun_anl_amh_ses_xho_bat_alb_mly_igb_azi_ita_lit_cic_dut_lda_aeg_zul	0.837011758968377	1.95409549695297	0.0536941634964709
606	mol_bos_xho_heb_grk_ven_moo_urd_tml_guj_prs_dgb_tsw_mly_knd_jav_scr_fin_aze_cic_arw_gam_geo_yor_pol_lit_alb_aeg_lat_rom_rus_tha_sod_ita_hin_fbf_hau_mnd_ctl_ben_cze_azi_ind_est_fre_tig_amr_owc_mao_bsq_anl_jpn_swt_pan_mcd_akn_slo_bul_swe_zul_tsn_mlt_bem_tur_ukr_cnt_kor_lda_igb_amh_tag_vie_krd_eng_hun_por_dyu_dut_wly_spa_sid_swa_ewe_nor_sun_qcu_bat_chh_ger_svk_uzb_glc_afr_ses_bam	0.119935744670228	0.266069829604645	0.790774412628058
607	geo_guj_amh_wly_tig_est_azi_fre_hun_mnd_tur_ita_ctl_grk_slo_bem_mcd_ven_ind_bat_dgb_amr_bul_mol_anl_mao_ses_heb_vie_knd_cze_ger_sod_swt_zul_tha_mlt_spa_aze_bam_cic_ewe_arw_sun_glc_bsq_scr_moo_swe_dyu_owc_kor_lda_tsw_lit_fin_tag_tml_ukr_sid_chh_prs_qcu_pan_lat_gam_xho_uzb_svk_por_akn_ben_hin_hau_jav_alb_pol_igb_urd_cnt_fbf_eng_rus_dut_bos_afr_swa_yor_krd_nor_rom_aeg_tsn_mly_jpn	NA	NA	NA
608	sid_azi_ewe_heb_lda_pol_slo_kor_mol_ukr_zul_afr_swt_wly_cze_tml_yor_tsn_owc_urd_swe_bul_jav_sod_bsq_pan_glc_tsw_qcu_tig_ger_chh_bem_hin_lat_dgb_krd_vie_bos_guj_mnd_tur_nor_mly_bam_moo_uzb_mcd_hau_amh_est_aeg_scr_amr_jpn_prs_ita_alb_ind_fin_sun_ctl_dut_ses_rom_bat_cic_rus_mao_tha_eng_spa_arw_anl_hun_ben_grk_gam_lit_akn_dyu_por_fbf_xho_knd_svk_swa_mlt_tag_ven_geo_aze_igb_cnt_fre	-0.60382779547809	-1.54267166523476	0.126306453568042
609	azi_scr_xho_gam_kor_prs_sod_yor_fbf_knd_afr_anl_igb_krd_tig_lat_por_wly_bsq_tml_akn_heb_ben_ger_aeg_dyu_jav_tha_slo_hin_svk_grk_dgb_jpn_ewe_pol_mao_lda_ita_cnt_tag_dut_vie_hun_zul_mnd_fin_bul_mly_mol_ukr_spa_lit_bam_mlt_moo_qcu_guj_owc_ses_geo_tsn_ind_sid_glc_ctl_nor_tsw_aze_mcd_rus_bos_sun_fre_swe_cic_amr_uzb_cze_swa_rom_tur_est_bem_hau_ven_swt_bat_pan_amh_arw_alb_urd_eng_chh	0.723730069836906	1.70621850474424	0.0913048550703313
610	ben_swa_hun_ven_tml_tha_nor_slo_amr_bos_moo_wly_amh_mlt_tag_hau_fin_ind_bsq_pan_tsw_dut_eng_mcd_scr_fbf_bam_ewe_jav_vie_rus_bat_fre_ses_yor_xho_gam_uzb_bem_knd_svk_arw_cic_jpn_pol_est_aeg_tig_kor_mnd_qcu_ukr_tsn_prs_ger_akn_rom_krd_geo_mao_cnt_mly_ctl_anl_igb_lat_lda_glc_heb_azi_urd_chh_zul_ita_sid_swt_hin_tur_dyu_grk_bul_mol_cze_aze_lit_alb_guj_sun_owc_dgb_afr_por_spa_sod_swe	-0.265200127829312	-0.6535373326118	0.515022545133791
611	jav_tig_cnt_grk_yor_mol_dut_aeg_tsw_swa_fin_geo_akn_sid_ven_alb_uzb_rom_svk_fre_aze_scr_pan_tha_dgb_spa_mcd_prs_knd_ben_pol_azi_tag_qcu_hin_urd_xho_fbf_zul_ger_tsn_lit_ukr_ses_swt_amh_ctl_dyu_bul_vie_amr_ita_krd_anl_hun_mly_rus_mao_guj_bem_gam_est_wly_sun_mlt_bam_afr_bat_jpn_tur_nor_ewe_lat_ind_arw_sod_owc_swe_eng_chh_tml_cic_mnd_slo_igb_por_heb_bsq_kor_hau_lda_glc_moo_bos_cze	0.330708763878329	0.864129760121076	0.389739926387218
612	aeg_krd_cic_anl_arw_hun_bsq_swa_fbf_mao_bem_mol_uzb_igb_qcu_sod_bul_mly_xho_ses_slo_scr_gam_pol_glc_cnt_tag_ven_cze_yor_rus_lda_spa_amr_sun_tig_est_geo_ben_heb_mnd_lit_lat_jpn_amh_fre_swe_moo_wly_ctl_chh_ger_eng_sid_swt_pan_hin_grk_ind_zul_jav_kor_owc_urd_tha_tsn_ita_akn_vie_mlt_por_tsw_azi_ewe_prs_dut_afr_svk_tml_bam_aze_knd_bat_bos_guj_fin_alb_hau_ukr_nor_dgb_dyu_rom_tur_mcd	0.406377728882156	1.02584216370426	0.307626859702834
613	fbf_est_ses_bos_tur_alb_swe_guj_bul_urd_amr_xho_prs_chh_afr_bem_pol_hau_sod_lda_por_qcu_amh_aze_rom_wly_mnd_tag_mly_ewe_ita_jpn_swt_dgb_sid_aeg_fin_tsn_anl_dut_bam_krd_mcd_glc_cic_uzb_vie_bat_eng_fre_cnt_igb_mao_ven_akn_ben_pan_lit_geo_lat_rus_mlt_tha_slo_dyu_jav_spa_ctl_azi_tig_cze_scr_moo_owc_tml_hun_grk_ukr_knd_mol_zul_bsq_tsw_ind_swa_gam_hin_svk_nor_heb_kor_yor_arw_ger_sun	0.493707910936981	1.18652040151697	0.238439115334592
614	alb_guj_aze_akn_glc_lit_bam_mnd_svk_arw_mcd_cic_tsn_eng_ukr_ctl_pol_tig_spa_sun_ita_hin_mly_azi_igb_lda_gam_scr_fre_jav_kor_nor_mao_dgb_vie_bat_urd_jpn_amh_prs_ewe_grk_fbf_owc_est_aeg_xho_cnt_knd_chh_ses_swt_bsq_rom_amr_swa_yor_sid_bul_hau_cze_mlt_bos_ger_tml_dyu_tur_heb_geo_hun_dut_por_wly_ven_swe_ben_anl_slo_qcu_ind_tha_tsw_zul_bem_mol_fin_sod_lat_afr_pan_tag_uzb_moo_rus_krd	0.117474884237709	0.258838761956587	0.796331680511036
615	aeg_mcd_kor_geo_sun_ses_tml_yor_bat_ven_moo_tsw_fre_rus_lit_cnt_fin_lat_aze_owc_ctl_hun_cze_amh_sod_bem_jpn_hau_wly_fbf_dyu_mol_zul_tur_azi_pol_qcu_mlt_eng_cic_igb_ukr_ger_akn_ben_amr_swe_tha_sid_bam_arw_bsq_afr_scr_krd_swa_guj_svk_tig_mly_spa_bos_chh_swt_gam_ita_tsn_vie_urd_por_anl_lda_ewe_heb_tag_est_mao_knd_uzb_alb_dut_jav_pan_mnd_ind_nor_bul_xho_hin_slo_rom_dgb_grk_glc_prs	-0.26211918969776	-0.689895103243423	0.491978141009445
616	tha_swe_nor_xho_mnd_cnt_scr_mao_sod_arw_bul_mly_kor_prs_yor_tig_igb_lda_tur_lat_swt_mcd_mol_heb_anl_lit_fin_est_owc_jpn_ger_zul_fre_ewe_ind_tag_vie_geo_sun_ben_guj_cic_dut_ses_akn_ven_slo_uzb_fbf_aze_aeg_svk_amr_amh_krd_grk_alb_moo_dyu_gam_bem_por_chh_bsq_pol_ctl_jav_eng_urd_mlt_spa_swa_qcu_bat_tsw_afr_wly_bam_knd_rom_hin_hun_ukr_hau_bos_dgb_pan_tsn_rus_tml_ita_sid_glc_azi_cze	0.540644024416337	1.28563617911219	0.201762164523211
617	urd_swe_svk_swt_sod_jpn_aze_ben_mlt_bam_aeg_ger_tml_uzb_mol_rus_prs_slo_qcu_amh_yor_bos_glc_eng_mnd_moo_anl_ewe_heb_ukr_hin_geo_rom_tsn_fin_sun_mao_guj_ses_sid_dut_lit_zul_xho_amr_jav_pol_mly_wly_cze_arw_ven_lat_est_grk_pan_bul_tur_vie_nor_igb_knd_ctl_mcd_ind_bat_lda_chh_afr_bem_cic_krd_tha_cnt_swa_fbf_scr_tig_bsq_por_owc_hun_tag_dyu_tsw_spa_dgb_ita_fre_akn_azi_alb_gam_hau_kor	0.139153917687286	0.311308089172483	0.756263170434041
618	nor_sod_prs_heb_mlt_bsq_guj_hau_aeg_lat_tur_glc_pan_rom_tha_urd_tsw_vie_gam_mnd_yor_ben_mcd_amr_tml_igb_xho_swa_spa_fre_lit_dyu_fbf_swe_cnt_ukr_cze_tag_sid_por_ger_kor_swt_arw_uzb_grk_bul_ses_ven_tig_rus_hin_afr_aze_slo_bos_dut_hun_ita_dgb_bat_amh_lda_akn_mol_knd_alb_bem_zul_owc_svk_ind_wly_bam_pol_mly_cic_eng_scr_geo_mao_est_tsn_krd_chh_anl_azi_ctl_qcu_jpn_ewe_sun_jav_fin_moo	0.274238649853243	0.610951654855691	0.542721951357011
619	hau_pol_rom_ind_bos_dyu_ven_fbf_ger_moo_urd_est_sid_tsw_heb_dgb_gam_tha_vie_lda_lat_mly_jav_qcu_azi_uzb_prs_tag_ses_guj_swe_krd_bat_pan_slo_tsn_igb_amh_nor_ukr_por_cnt_spa_chh_amr_wly_tur_fin_hun_mcd_hin_tig_geo_afr_bul_knd_sod_cic_ewe_lit_glc_ita_swa_ctl_rus_alb_arw_sun_akn_mnd_dut_kor_cze_anl_grk_fre_eng_mao_bsq_owc_bem_mol_ben_tml_aeg_aze_zul_svk_swt_bam_yor_jpn_scr_mlt_xho	0.674936939709089	1.80929100940305	0.0736365685296986
620	lda_bam_knd_yor_nor_tig_prs_wly_sod_ger_mao_dgb_tur_fbf_dyu_vie_owc_ewe_tag_qcu_cnt_igb_kor_jpn_swa_alb_tha_zul_hau_slo_geo_ind_tml_sun_tsw_dut_guj_lit_eng_rus_cze_moo_svk_ses_scr_krd_urd_ukr_grk_aeg_bos_ita_por_swt_anl_ven_tsn_xho_fin_sid_mol_aze_swe_amh_hun_heb_bem_hin_glc_mcd_rom_lat_mlt_gam_jav_spa_ctl_bul_bat_uzb_mnd_arw_azi_est_afr_cic_ben_bsq_amr_chh_akn_pol_fre_mly_pan	0.141121761666893	0.340155733940714	0.734506352198253
621	fbf_mcd_kor_mao_fin_hin_ben_hun_qcu_yor_azi_svk_swe_ind_grk_vie_mnd_jav_cic_guj_cnt_mlt_nor_dyu_ger_sid_tig_aze_swa_tsw_bem_bos_rus_heb_pol_bul_ctl_urd_pan_fre_tag_moo_sod_zul_bam_mly_scr_eng_chh_ita_jpn_hau_cze_sun_gam_prs_akn_uzb_tsn_bat_xho_ven_afr_spa_mol_bsq_amh_dgb_igb_est_dut_tml_geo_wly_ewe_rom_arw_aeg_alb_tur_ses_amr_lat_swt_tha_slo_lit_lda_krd_por_anl_knd_ukr_glc_owc	-0.140491719211344	-0.321908688536296	0.748244322612246
622	tml_dgb_mlt_gam_grk_aeg_slo_spa_mly_tig_mcd_sun_ben_svk_igb_krd_pan_cze_azi_swe_bem_ger_bam_ita_lda_kor_prs_sid_geo_urd_dyu_fre_ven_tsw_est_tha_amr_hun_qcu_bsq_hau_ses_moo_rus_nor_yor_bat_lat_rom_heb_lit_zul_arw_eng_mnd_glc_ukr_jav_swt_fbf_xho_mao_swa_sod_por_amh_afr_ind_vie_cic_ctl_wly_dut_uzb_bul_guj_chh_akn_tag_fin_mol_alb_tsn_pol_jpn_knd_owc_cnt_aze_scr_hin_ewe_bos_anl_tur	0.280435911972161	0.653375447867013	0.515126411040158
623	wly_chh_hin_swe_pan_jav_mlt_urd_pol_aze_dut_bam_kor_rom_ewe_vie_eng_krd_tml_ses_ven_knd_moo_ger_sun_gam_cic_slo_mly_swt_jpn_anl_tsw_svk_mcd_igb_tur_rus_bos_tha_geo_lat_spa_sod_dyu_zul_cnt_tag_hau_xho_nor_tig_sid_arw_mol_est_akn_mnd_guj_uzb_prs_glc_ind_lda_amh_mao_fbf_ukr_owc_yor_scr_ctl_ita_alb_fre_afr_qcu_tsn_hun_bat_swa_heb_amr_fin_grk_lit_bem_bsq_cze_por_ben_aeg_bul_dgb_azi	-0.085103079564585	-0.192718074936598	0.847599994773221
624	yor_arw_fbf_pol_krd_azi_alb_ger_sun_zul_fre_swe_wly_tml_pan_dut_mly_tsw_mao_ewe_bul_est_tsn_bem_bos_knd_qcu_jpn_jav_cnt_sod_fin_bat_owc_swt_glc_prs_mnd_xho_bsq_tag_tur_geo_slo_igb_bam_afr_urd_ben_ind_nor_sid_lda_hin_tig_moo_rom_svk_ctl_scr_amr_por_kor_cze_grk_hau_ses_rus_vie_dgb_mol_dyu_mlt_akn_aze_guj_uzb_tha_spa_amh_aeg_anl_gam_ukr_lit_eng_ita_cic_chh_mcd_hun_swa_heb_lat_ven	-0.0405056958934843	-0.103627974940316	0.917687730265674
625	eng_bsq_mly_lit_moo_est_nor_hun_swt_igb_fre_mao_vie_scr_mnd_swe_guj_azi_bem_hin_qcu_rom_fbf_lat_krd_aeg_bat_prs_sod_ven_tag_tha_hau_pan_ita_sun_ind_dyu_mlt_tml_chh_rus_tig_tur_cic_kor_ctl_ewe_bos_amh_dgb_svk_alb_por_dut_lda_geo_wly_arw_aze_anl_jav_tsn_zul_cnt_heb_mcd_fin_ger_gam_amr_urd_ses_cze_afr_mol_ukr_xho_sid_akn_swa_owc_bul_glc_slo_pol_jpn_grk_uzb_ben_spa_tsw_knd_bam_yor	0.919062507589945	2.05674906991382	0.0425112750384078
626	rus_bem_mcd_yor_guj_moo_lda_pan_afr_bam_aeg_por_mnd_svk_zul_scr_ind_dut_wly_akn_bos_ven_sid_tha_urd_grk_mao_igb_alb_tig_kor_fbf_hun_fre_swe_tsn_sun_tsw_fin_owc_swa_krd_geo_knd_ewe_swt_gam_anl_est_pol_tml_qcu_ukr_ctl_jpn_cic_jav_mlt_slo_glc_mol_prs_dgb_chh_tur_sod_hau_amr_xho_bul_amh_nor_bat_cnt_arw_lat_lit_uzb_vie_ita_cze_tag_azi_hin_ben_ger_heb_dyu_aze_eng_mly_ses_bsq_rom_spa	0.074448719682369	0.194013821815627	0.846588210572646
627	gam_nor_guj_tha_lat_scr_cze_azi_geo_ses_slo_kor_spa_tml_sod_zul_mol_akn_grk_mnd_alb_hun_ewe_bam_moo_rom_cic_mlt_krd_dut_knd_amr_igb_bat_est_tig_ctl_pan_ven_swt_prs_svk_fbf_cnt_tag_uzb_por_swe_wly_arw_dgb_eng_yor_owc_glc_mly_mcd_bem_mao_ita_fin_tur_tsn_chh_qcu_fre_jav_hau_urd_heb_ukr_ind_hin_xho_lda_amh_anl_ben_bsq_lit_pol_tsw_jpn_vie_sun_sid_bos_aze_bul_dyu_swa_rus_afr_ger_aeg	-0.300009226399436	-0.6872734434232	0.493620795386977
628	lit_heb_pan_slo_alb_lat_cnt_spa_azi_sod_swt_swa_owc_jpn_anl_geo_ukr_ven_hun_cze_dut_guj_tag_grk_moo_kor_qcu_rom_lda_afr_wly_tig_aeg_mol_bat_ewe_bul_tml_uzb_krd_scr_eng_ctl_dyu_ind_sid_jav_knd_urd_akn_prs_mao_tha_tur_hin_glc_bam_tsw_dgb_mlt_bsq_amr_hau_bem_yor_nor_fin_ita_mnd_gam_xho_aze_ses_pol_sun_ben_cic_igb_tsn_zul_por_fbf_amh_arw_fre_chh_bos_mly_mcd_ger_rus_est_vie_svk_swe	-0.202413251778694	-0.460562947260448	0.646187340884383
629	sod_vie_bos_ger_fin_bam_scr_afr_dgb_jav_rom_cze_mcd_akn_azi_rus_ewe_knd_anl_gam_urd_glc_slo_tig_ven_swt_tml_fre_aze_zul_lit_tag_kor_est_lat_spa_bem_yor_ses_tsn_owc_swe_heb_ind_mao_sun_tsw_wly_eng_aeg_hun_moo_qcu_guj_amh_hau_krd_ctl_hin_swa_mly_alb_arw_prs_igb_nor_svk_por_lda_dut_bsq_bat_dyu_pol_uzb_fbf_jpn_chh_cnt_cic_xho_ben_mol_mnd_tha_ita_pan_ukr_sid_amr_mlt_grk_tur_bul_geo	-0.389943555773702	-0.878211186976536	0.38209239734349
630	nor_grk_rom_eng_mly_mao_aze_ind_afr_swa_ger_igb_anl_tsn_mnd_yor_hau_fin_vie_sun_lda_chh_ben_ita_krd_slo_scr_cnt_ses_urd_dyu_lat_owc_por_azi_sod_est_tur_swt_lit_dgb_zul_ewe_tig_cze_dut_xho_swe_bem_bsq_svk_fre_qcu_mol_bam_wly_tsw_glc_bos_geo_rus_amh_tha_amr_jpn_mlt_hun_guj_mcd_jav_gam_ven_bat_pol_sid_kor_hin_pan_ukr_uzb_arw_bul_alb_cic_moo_prs_heb_tml_spa_fbf_aeg_akn_knd_ctl_tag	0.0200205883232033	0.0513485976676439	0.959157873342286
631	pol_fin_kor_lit_krd_sun_anl_qcu_mao_spa_por_dgb_sod_gam_scr_yor_urd_wly_mol_heb_cnt_azi_lda_igb_moo_ita_tur_ger_swa_ben_ses_ind_akn_geo_bem_knd_hau_lat_pan_glc_tsw_swe_amh_xho_bos_nor_eng_afr_owc_est_prs_svk_uzb_tml_aze_bat_sid_tsn_tag_alb_mlt_vie_amr_jpn_slo_guj_tha_fbf_aeg_bsq_rus_ven_ctl_chh_rom_bul_tig_grk_hin_jav_mcd_fre_hun_cic_ukr_cze_swt_dut_mnd_mly_ewe_dyu_arw_zul_bam	-0.0886053534375212	-0.206198289618809	0.83708676072985
632	bul_ger_rus_fbf_ind_ven_hau_sun_bam_cnt_ben_owc_krd_ses_cic_grk_dgb_tha_slo_fre_bem_xho_geo_scr_swe_hin_arw_sid_vie_mao_alb_swa_lda_glc_spa_pol_lit_rom_swt_tag_knd_prs_anl_mlt_pan_urd_akn_tml_fin_tsw_aeg_mol_uzb_guj_bat_yor_mcd_ctl_afr_hun_azi_ewe_mly_heb_cze_nor_igb_jpn_amr_qcu_tsn_kor_chh_ukr_jav_lat_amh_aze_eng_est_bsq_zul_wly_moo_tig_tur_dut_ita_svk_gam_mnd_dyu_sod_por_bos	-0.111289378931396	-0.262843302211161	0.793252768059703
633	por_guj_amh_gam_knd_swe_cic_pol_est_ben_ind_tsn_lat_sod_spa_swt_sid_ven_owc_vie_akn_dgb_mlt_tsw_jpn_uzb_eng_arw_bam_ctl_bos_wly_dyu_anl_moo_tml_jav_lda_bul_dut_mnd_mol_xho_tha_igb_scr_bem_cnt_geo_fin_prs_tur_mcd_ita_aeg_hin_svk_rus_amr_pan_alb_chh_mao_azi_tig_qcu_zul_grk_ukr_tag_rom_krd_kor_heb_slo_fre_swa_bsq_aze_glc_hau_cze_fbf_bat_mly_hun_ses_nor_yor_ger_lit_urd_afr_sun_ewe	0.499456858559337	1.19135526016422	0.236545739779334
634	ven_por_cze_igb_ita_gam_sod_hun_spa_zul_pol_ger_jpn_azi_yor_glc_bem_rus_uzb_hin_tsw_dgb_slo_aze_akn_svk_ind_tag_ctl_amr_tur_prs_guj_sun_aeg_mnd_sid_arw_mol_jav_moo_swt_lat_anl_fbf_grk_fin_bat_mlt_knd_alb_bul_ukr_fre_wly_afr_ben_lda_swa_est_geo_rom_krd_qcu_ses_owc_urd_lit_tsn_amh_chh_mly_mcd_pan_nor_tig_xho_vie_eng_mao_bsq_cnt_swe_tml_dut_kor_hau_bos_dyu_cic_ewe_scr_tha_bam_heb	-0.306202843399343	-0.739297380851661	0.461588401548397
635	bul_scr_tur_mcd_arw_amh_hau_svk_anl_akn_rus_ben_tig_tml_igb_tha_azi_ger_slo_sod_bsq_tsn_est_mao_urd_lat_uzb_pol_jpn_eng_ewe_sid_nor_mly_dut_bos_qcu_zul_ita_aze_jav_fre_krd_sun_mlt_ind_cze_swa_pan_tag_amr_dgb_chh_hun_aeg_glc_spa_knd_swe_guj_owc_rom_ven_lda_heb_bat_moo_grk_vie_dyu_ses_gam_bem_bam_mol_swt_tsw_cic_geo_fin_xho_prs_alb_cnt_afr_ctl_fbf_ukr_por_yor_hin_mnd_lit_kor_wly	-0.252626274656344	-0.667236896884425	0.506273057721227
636	qcu_ses_moo_bem_gam_akn_cze_ctl_azi_ita_mcd_yor_bam_ukr_mao_lat_uzb_ben_owc_bos_arw_ewe_heb_jpn_wly_sod_bat_vie_hau_knd_por_tig_nor_sid_amh_swt_rom_lit_mol_swa_slo_pol_anl_hin_ger_pan_mnd_mlt_tsn_amr_hun_dgb_urd_alb_sun_glc_ven_lda_afr_jav_aeg_kor_prs_tml_rus_eng_tha_swe_krd_dut_est_xho_bul_cnt_chh_fin_fre_bsq_fbf_zul_mly_ind_aze_grk_tur_guj_tsw_igb_svk_dyu_geo_scr_spa_tag_cic	-0.171210499324389	-0.438739404022091	0.661867949549318
637	hau_ctl_lat_est_tig_cze_bul_por_sod_fre_bat_swa_qcu_kor_slo_glc_ven_dyu_dut_mol_cic_rom_mao_nor_heb_tsn_hun_urd_swe_xho_ewe_fbf_ses_amh_ita_zul_pan_prs_geo_aeg_ben_mlt_amr_mnd_moo_akn_aze_chh_cnt_tsw_sun_guj_ger_knd_lit_tur_spa_ind_gam_jav_mly_scr_bos_dgb_alb_wly_anl_tag_fin_rus_afr_arw_owc_tha_krd_hin_sid_bsq_bem_jpn_mcd_lda_svk_tml_pol_azi_grk_eng_uzb_vie_bam_swt_yor_ukr_igb	-0.380532667076946	-1.03953134624753	0.301252782539454
638	lit_ger_kor_est_moo_cnt_dgb_jav_rus_sid_wly_mol_sun_urd_bsq_cic_bem_afr_bat_fre_vie_azi_hin_krd_sod_mao_swe_alb_mnd_zul_xho_ita_pol_aeg_rom_prs_por_tsn_dyu_nor_tha_mlt_svk_fin_guj_mcd_igb_ewe_owc_ses_grk_tag_uzb_heb_ven_chh_amr_pan_lat_ctl_swa_tsw_mly_ind_bos_qcu_ukr_tur_fbf_swt_aze_cze_arw_lda_glc_dut_amh_anl_eng_ben_tig_jpn_scr_gam_hau_geo_knd_yor_tml_spa_bam_hun_slo_akn_bul	0.0968886471224089	0.223282660277122	0.823805235452751
639	zul_lda_bsq_qcu_xho_tsw_anl_ukr_sid_mao_est_kor_tur_fre_mcd_bul_urd_chh_owc_swe_cze_grk_amh_prs_lit_arw_mlt_alb_knd_vie_svk_ind_bam_lat_scr_moo_hin_ses_spa_dut_hun_akn_dgb_sod_sun_bos_hau_uzb_yor_swt_azi_aeg_bem_tsn_ewe_ita_fbf_mly_amr_afr_ben_tml_bat_jav_geo_guj_mnd_ger_rom_eng_wly_dyu_aze_ven_jpn_tag_tha_gam_igb_cic_krd_slo_pol_glc_nor_swa_fin_mol_cnt_rus_heb_ctl_pan_tig_por	-0.304877320309959	-0.706681251769755	0.481531424486166
640	tha_bam_lda_anl_vie_uzb_zul_pan_cnt_pol_amh_owc_jpn_hun_wly_arw_cic_bos_mlt_ita_dyu_hau_amr_hin_dgb_fin_heb_fre_swe_spa_guj_tig_aeg_prs_afr_akn_yor_tsn_alb_gam_geo_tag_rom_scr_qcu_mnd_ewe_mol_swt_xho_urd_rus_est_ses_slo_bsq_sod_por_grk_swa_sid_nor_ben_fbf_mao_lat_kor_cze_ctl_chh_ind_sun_ukr_svk_dut_tml_tur_bul_mcd_igb_tsw_glc_bem_bat_ven_aze_lit_moo_ger_azi_krd_jav_eng_knd_mly	NA	NA	NA
641	knd_bat_afr_tsw_vie_ses_zul_chh_lit_swt_krd_fre_bem_cze_anl_hin_rus_jav_geo_fbf_nor_sod_mly_ben_lda_mao_amh_urd_scr_aze_est_sun_dut_prs_mnd_amr_ewe_pol_ind_swa_uzb_svk_tha_cnt_bam_heb_wly_moo_spa_mcd_dgb_cic_ger_gam_ctl_grk_tig_ukr_qcu_tml_tag_owc_kor_tsn_pan_aeg_sid_hun_bos_lat_dyu_ven_arw_ita_hau_azi_akn_slo_mlt_bul_bsq_eng_mol_igb_fin_rom_swe_tur_glc_xho_alb_por_guj_jpn_yor	-0.394269899721416	-0.941098839417316	0.349092330506261
642	bos_moo_scr_prs_qcu_bul_fre_sod_tml_swe_cze_aze_mcd_hun_krd_nor_svk_dut_swt_rus_urd_mnd_geo_hin_tig_bat_lat_amr_grk_spa_bsq_dgb_yor_arw_mlt_glc_knd_xho_gam_sid_chh_jav_fbf_zul_jpn_tha_aeg_eng_lit_ind_tsw_alb_pan_ben_afr_amh_tsn_sun_swa_hau_bam_ita_wly_mol_anl_ger_dyu_tag_cnt_heb_mly_ven_vie_akn_igb_rom_ukr_tur_ses_pol_uzb_kor_por_ctl_bem_cic_fin_ewe_mao_owc_est_guj_slo_lda_azi	0.662740439658862	1.76968180102649	0.0800578250409657
643	sod_jav_swe_pan_scr_bul_dyu_mlt_tag_tha_aze_gam_jpn_amh_sun_lit_urd_aeg_alb_igb_vie_akn_ita_fre_mnd_pol_swa_ewe_mly_afr_azi_fbf_hin_mao_dut_cnt_est_dgb_tur_mol_ctl_hun_nor_tsn_mcd_ben_owc_amr_swt_moo_glc_tml_ger_bsq_bos_svk_ukr_tsw_yor_bat_krd_lda_hau_cze_slo_sid_wly_heb_ven_lat_geo_knd_kor_eng_chh_ses_anl_uzb_ind_zul_por_qcu_xho_rus_grk_bam_guj_prs_bem_rom_arw_spa_fin_tig_cic	0.0985952026338308	0.23247677629095	0.81667856300869
644	mao_yor_bos_cze_cic_knd_mlt_swt_kor_fbf_dgb_jpn_ven_krd_tsn_moo_dut_slo_amr_gam_svk_urd_grk_swa_eng_sod_heb_ger_bul_sid_tur_spa_glc_ita_uzb_lit_aeg_bam_qcu_prs_mcd_fre_rom_tml_hau_ctl_tha_akn_hun_mnd_zul_ses_dyu_ukr_mol_igb_owc_pol_guj_sun_arw_amh_alb_vie_lat_geo_tig_bat_azi_ind_swe_aze_ewe_anl_pan_tag_bem_est_por_cnt_tsw_ben_lda_mly_scr_jav_fin_hin_nor_xho_afr_bsq_wly_rus_chh	-0.376820649861985	-0.861605015020824	0.391121034001901
645	ita_glc_heb_fin_cic_spa_tur_bem_grk_tsw_eng_moo_rom_vie_rus_chh_anl_arw_geo_tsn_ben_urd_bsq_por_mnd_ctl_bat_sid_wly_cze_sod_swe_ses_owc_ukr_tml_mao_sun_hin_fbf_mol_lat_alb_xho_uzb_amr_dgb_scr_gam_afr_swa_kor_ger_ewe_azi_jav_jpn_mlt_ind_aeg_dut_svk_guj_bul_akn_est_mcd_yor_bam_ven_nor_krd_dyu_bos_tig_slo_knd_igb_hun_fre_qcu_mly_tha_zul_pol_hau_tag_amh_cnt_pan_lda_swt_aze_prs_lit	-0.68599308979232	-1.65769093199382	0.100749497451399
646	bem_geo_gam_alb_swa_rom_guj_bos_ben_ewe_ven_heb_glc_tig_pan_rus_por_fin_bsq_spa_dut_afr_ses_tag_azi_sun_mly_arw_akn_hin_cnt_igb_eng_est_yor_cze_fbf_ctl_cic_pol_anl_svk_fre_sod_dyu_amh_swe_bat_lat_amr_krd_tsw_dgb_moo_tur_knd_ukr_grk_jpn_zul_slo_tsn_prs_hau_lit_qcu_mao_mol_hun_sid_jav_uzb_urd_chh_tml_bam_ind_swt_wly_mlt_mnd_bul_nor_ger_kor_vie_aze_scr_lda_xho_aeg_tha_owc_mcd_ita	0.546145750520562	1.2770713079349	0.204756343633491
647	jpn_kor_pan_mnd_zul_cze_swe_bam_uzb_fin_owc_gam_tig_hun_bul_knd_mly_tha_fbf_afr_jav_swa_mcd_dut_lit_urd_fre_cic_rom_nor_guj_glc_aze_lda_moo_vie_grk_rus_sod_tsw_cnt_igb_tsn_dgb_aeg_swt_amh_sun_anl_tml_arw_bat_ger_dyu_chh_prs_bem_akn_hin_pol_spa_slo_azi_heb_por_ind_mlt_mao_ven_krd_yor_amr_bos_eng_est_ewe_ita_tag_wly_ben_geo_bsq_hau_ukr_lat_xho_svk_qcu_sid_ctl_scr_mol_alb_ses_tur	-0.308617078143061	-0.830413604641003	0.408431708109155
648	bsq_pan_afr_grk_amh_bul_igb_por_rus_krd_knd_aze_ukr_glc_swt_scr_est_prs_tha_swa_ger_hun_sun_lda_sod_rom_ita_mnd_cnt_sid_slo_gam_cze_bem_guj_moo_jav_bam_bos_pol_fbf_jpn_lat_mao_wly_mly_dgb_mcd_tsn_tml_owc_yor_dyu_alb_uzb_ven_chh_akn_svk_nor_amr_fre_aeg_tsw_arw_tig_dut_cic_vie_mlt_qcu_xho_kor_tag_ses_ind_ben_anl_hin_ewe_azi_lit_swe_spa_ctl_geo_zul_tur_heb_mol_hau_urd_bat_fin_eng	-0.467074533961824	-1.23213443358865	0.221004984237389
649	ewe_tml_kor_cic_afr_mol_arw_fre_mlt_swe_bat_lit_ctl_prs_bem_tha_lat_bsq_owc_anl_scr_hin_sun_aeg_fin_swt_pan_nor_cnt_urd_xho_slo_ven_sid_est_ind_tur_tsn_chh_eng_qcu_bam_jav_krd_mcd_mnd_lda_yor_rus_ukr_bos_akn_dgb_ses_swa_spa_knd_fbf_bul_guj_alb_uzb_glc_wly_svk_hun_grk_cze_sod_azi_amh_aze_hau_amr_mao_tig_jpn_dut_ger_moo_dyu_ben_tsw_ita_rom_heb_por_geo_tag_mly_igb_gam_vie_pol_zul	0.455274202301138	1.02724434166671	0.306969825479977
650	ven_aze_alb_tha_por_aeg_est_slo_pol_ind_xho_gam_ita_krd_akn_cic_arw_dut_swa_tml_scr_hin_sun_ses_bos_lat_rus_heb_uzb_nor_dyu_hun_ewe_igb_chh_swe_prs_jpn_spa_swt_svk_bul_pan_urd_fin_owc_bsq_lda_tsn_mao_wly_mol_yor_lit_amh_geo_bem_anl_tur_ben_dgb_mly_cze_sod_mlt_tsw_rom_zul_tag_fre_mnd_eng_kor_jav_mcd_azi_ukr_bat_bam_glc_knd_hau_qcu_afr_ger_cnt_amr_grk_ctl_tig_moo_guj_vie_sid_fbf	-0.431112478995137	-0.979892204411445	0.329681567215408
651	tag_ind_urd_dyu_spa_scr_svk_sid_yor_dgb_eng_afr_qcu_lat_bul_ven_bos_rom_bsq_tha_aze_slo_aeg_tur_est_wly_fin_mcd_cze_glc_dut_pol_akn_bam_ben_jav_tml_bem_moo_vie_zul_igb_azi_amr_mlt_cic_lit_lda_hau_tig_gam_fbf_ita_ses_jpn_ukr_mnd_arw_hin_kor_tsw_ctl_alb_knd_rus_chh_xho_ewe_mao_tsn_por_krd_geo_amh_swa_prs_sun_fre_pan_bat_sod_mly_swe_nor_mol_owc_uzb_cnt_swt_ger_guj_anl_grk_hun_heb	0.807008206012439	1.87503536891238	0.0639258109319843
652	knd_ger_dgb_qcu_amh_guj_tag_xho_ewe_arw_zul_cic_igb_mao_geo_bem_prs_mlt_heb_bsq_tur_bat_slo_swe_bos_tsn_cnt_hin_moo_ukr_grk_tsw_aeg_akn_jav_spa_mcd_pol_kor_lit_dyu_yor_mol_eng_swt_tha_tml_svk_scr_uzb_anl_fre_nor_glc_afr_bul_fbf_krd_mnd_azi_chh_alb_vie_hun_aze_sod_ben_swa_jpn_ven_mly_pan_fin_cze_ctl_ita_wly_sun_bam_amr_lda_urd_lat_ind_tig_owc_gam_hau_rom_dut_ses_est_rus_sid_por	NA	NA	NA
653	hin_ger_afr_gam_cic_bem_aeg_igb_bam_pol_hun_cze_dgb_ewe_ita_pan_qcu_dut_zul_knd_eng_arw_fbf_yor_rom_bsq_wly_grk_rus_heb_alb_tsn_lit_swt_mnd_anl_amr_lat_kor_ind_ben_lda_ukr_dyu_slo_uzb_swa_moo_sid_aze_krd_svk_cnt_bul_sun_fre_ctl_por_tag_tha_scr_vie_ses_geo_nor_tml_mly_hau_swe_mol_bos_jpn_mcd_tsw_prs_glc_owc_amh_ven_tur_tig_fin_est_xho_sod_akn_azi_urd_mlt_jav_bat_chh_spa_guj_mao	NA	NA	NA
654	vie_por_mao_ben_tur_owc_ctl_spa_qcu_igb_lit_amr_dgb_cnt_bat_cze_sod_anl_prs_knd_urd_bam_tag_ewe_fbf_aeg_fre_ger_bos_slo_kor_tha_bsq_fin_chh_pol_bem_cic_amh_xho_swe_ita_ukr_rus_ses_glc_tsn_yor_scr_heb_ven_hin_afr_dut_jpn_dyu_mcd_mly_swa_rom_krd_mlt_grk_pan_guj_tsw_eng_tig_nor_tml_sun_uzb_swt_azi_hun_jav_est_mnd_hau_akn_zul_gam_ind_geo_lat_bul_wly_mol_arw_alb_lda_aze_sid_svk_moo	0.455029118735403	1.23618303256716	0.219503634537563
655	rom_hin_kor_mcd_bat_moo_lda_sid_cic_vie_tsw_tur_bul_jav_bos_tsn_pol_gam_cnt_slo_cze_amh_ukr_ben_qcu_svk_tag_zul_hau_pan_igb_xho_tml_dut_grk_tha_amr_prs_chh_jpn_fre_tig_est_scr_mly_azi_wly_bam_eng_dgb_afr_swa_mlt_sun_anl_ind_swt_ewe_swe_spa_uzb_akn_fin_bem_mol_rus_ita_guj_ven_urd_krd_dyu_nor_knd_heb_ger_aeg_lit_sod_arw_owc_por_glc_ses_yor_ctl_geo_hun_bsq_fbf_aze_lat_alb_mao_mnd	0.816640836011177	1.95379097623704	0.0537307375701123
656	arw_bam_mnd_swa_igb_ses_uzb_bsq_mol_amr_spa_aze_sid_bat_ctl_knd_grk_akn_kor_por_scr_swt_cze_cnt_mcd_chh_pan_anl_bos_slo_glc_aeg_tsn_dgb_mao_tml_prs_rus_jav_lda_lat_wly_fbf_tha_krd_ewe_bem_hun_tig_ven_tag_geo_amh_ger_tur_ukr_fin_nor_ind_sod_guj_cic_mlt_alb_dyu_mly_hin_ita_est_vie_rom_moo_azi_dut_hau_svk_ben_sun_owc_lit_bul_fre_eng_urd_yor_pol_gam_heb_tsw_swe_qcu_zul_xho_afr_jpn	-0.0521536940792191	-0.118098252929981	0.906244508256663
657	mnd_lda_urd_jpn_amr_dut_tsn_chh_xho_bat_ewe_bul_tig_ben_zul_mol_swe_afr_est_dgb_owc_slo_ger_rus_mcd_kor_bos_bsq_gam_sun_eng_bam_grk_ctl_uzb_alb_moo_scr_ukr_cic_ind_akn_cnt_fre_hin_krd_heb_yor_qcu_swt_ven_cze_mly_amh_spa_sod_glc_azi_mlt_anl_por_knd_ses_igb_aeg_sid_guj_swa_svk_lat_pol_rom_jav_geo_nor_arw_tur_lit_hau_tml_pan_wly_ita_dyu_hun_aze_fin_tsw_fbf_vie_prs_tha_tag_bem_mao	-0.126187746571959	-0.297951590419942	0.766404728040266
658	pol_sun_swt_rom_qcu_pan_scr_mcd_bam_lda_sod_ctl_mnd_lat_ses_ukr_jpn_bul_guj_heb_ven_wly_amh_owc_gam_tha_sid_urd_xho_rus_nor_ita_tig_krd_cic_grk_slo_vie_bat_kor_dgb_bsq_aeg_hun_tml_spa_yor_mol_glc_fin_mao_ben_ger_cnt_tsn_dut_lit_geo_fbf_tsw_fre_hin_afr_hau_aze_knd_moo_tur_svk_est_chh_arw_jav_por_ewe_zul_tag_cze_swa_akn_azi_alb_anl_uzb_ind_eng_mly_bos_mlt_amr_dyu_prs_bem_swe_igb	-0.444730815800592	-1.02662202592668	0.307261314274873
659	geo_zul_pol_mly_glc_dyu_sod_hin_tsn_ses_igb_tur_arw_bem_afr_urd_ven_vie_heb_spa_ben_est_bat_ewe_wly_tml_por_lda_gam_swt_slo_anl_knd_azi_mao_bos_hau_bsq_cze_tag_amh_jav_dut_fre_ger_aze_jpn_hun_mlt_ukr_tig_svk_mcd_guj_rom_tsw_sun_mol_qcu_ind_lit_chh_akn_cnt_uzb_mnd_tha_amr_pan_xho_bam_aeg_dgb_rus_scr_yor_nor_moo_bul_fin_kor_cic_alb_eng_owc_prs_ctl_grk_fbf_swe_ita_lat_swa_krd_sid	-0.279324520419707	-0.628513595619965	0.531208139484197
660	krd_mnd_owc_tsn_lda_ind_mao_por_knd_urd_tml_heb_fre_mlt_mcd_aze_svk_dgb_akn_nor_grk_bat_afr_cze_sid_pol_lat_sod_igb_ger_jpn_qcu_gam_spa_bam_tur_bos_amh_kor_anl_lit_ctl_bem_hau_mol_scr_est_wly_dut_moo_geo_hin_cic_arw_guj_yor_ses_rom_tag_tig_jav_ven_slo_bsq_chh_hun_sun_ben_fbf_eng_zul_bul_cnt_alb_glc_tha_aeg_amr_swa_swe_vie_rus_mly_swt_ita_prs_xho_ewe_azi_uzb_fin_ukr_dyu_pan_tsw	-0.374361412300206	-0.959927276888011	0.339580879636888
661	jpn_lat_rom_amr_hau_sod_tha_scr_anl_heb_por_tml_tig_slo_ita_ind_urd_cze_dgb_fre_cnt_ctl_qcu_eng_bul_aze_wly_mao_vie_grk_rus_kor_sid_cic_sun_fbf_uzb_xho_svk_est_yor_knd_bos_mlt_hun_ger_nor_swt_dyu_tsw_geo_mol_tsn_glc_amh_arw_zul_krd_bam_swe_mnd_tur_owc_spa_bem_jav_pol_hin_chh_aeg_ewe_moo_mcd_igb_lit_ses_guj_mly_azi_lda_prs_swa_gam_akn_pan_ben_bat_bsq_alb_afr_fin_ven_dut_tag_ukr	0.0891284666122793	0.20843801332313	0.835342804256023
662	aeg_swa_urd_fbf_qcu_amh_xho_slo_ind_lit_mcd_pan_cic_grk_prs_ben_yor_eng_aze_amr_por_tag_ger_afr_bat_sun_geo_tsw_fre_gam_alb_pol_mol_rus_arw_azi_tur_ctl_hun_vie_tig_mlt_cze_hin_dyu_uzb_ukr_bam_spa_dut_kor_ven_tml_nor_swt_est_igb_moo_sod_anl_bos_mao_lat_ses_jpn_rom_tsn_fin_dgb_ewe_guj_scr_owc_glc_tha_mnd_knd_bem_hau_wly_bul_sid_akn_chh_cnt_swe_bsq_lda_zul_svk_jav_krd_mly_ita_heb	0.112069574022584	0.275906553539289	0.783232000658822
663	pol_ses_bem_amh_cnt_ger_mcd_chh_alb_mnd_hau_bam_tsn_glc_por_xho_fbf_slo_knd_sid_ukr_dut_aeg_bat_sun_jav_dyu_guj_kor_moo_rom_tig_mao_aze_fre_spa_gam_azi_ven_grk_arw_sod_lda_lat_scr_qcu_lit_bsq_ben_cic_akn_ewe_krd_tur_zul_eng_ind_jpn_prs_heb_urd_wly_ita_tml_igb_swt_amr_ctl_fin_bul_geo_mol_est_yor_mlt_mly_svk_uzb_rus_anl_bos_hun_tag_cze_nor_swe_tha_afr_tsw_owc_dgb_hin_pan_swa_vie	-0.370667198111271	-0.934128477450698	0.352656703280564
664	bem_akn_mly_fbf_fin_ewe_fre_hun_cze_ukr_mnd_kor_bam_cnt_afr_ses_tsw_tha_ven_swa_rus_lit_guj_ind_cic_azi_mol_tml_eng_scr_tsn_sod_moo_hin_vie_swe_hau_bul_swt_tur_dyu_uzb_ita_mao_tig_dut_zul_alb_slo_rom_prs_knd_amr_dgb_nor_sid_jpn_chh_aze_geo_bat_spa_igb_gam_urd_tag_ctl_jav_lat_sun_glc_est_mcd_heb_bos_grk_pan_svk_mlt_por_pol_anl_krd_owc_ben_aeg_bsq_xho_lda_yor_amh_ger_arw_wly_qcu	-0.265017954489849	-0.708413820970209	0.480460201355966
665	cic_urd_ita_scr_tml_lit_tig_qcu_yor_chh_rus_vie_cze_alb_hin_owc_por_swe_arw_amr_lat_sid_est_ven_jav_knd_spa_tur_tsw_glc_azi_mcd_sod_bsq_krd_ctl_gam_pan_prs_mly_slo_bam_zul_bos_moo_sun_akn_ukr_ben_aze_grk_dut_afr_ewe_lda_mol_rom_kor_guj_cnt_igb_fre_jpn_svk_ses_hun_anl_amh_aeg_bem_pol_ger_mlt_eng_swa_wly_tag_mnd_hau_uzb_tsn_xho_ind_nor_dyu_geo_mao_fbf_heb_tha_bat_swt_dgb_fin_bul	-0.329571931827251	-0.846509991614988	0.399441286763262
666	akn_ger_qcu_lat_bsq_aze_ita_jav_mcd_glc_sun_aeg_hau_rus_tml_ven_chh_mao_swe_swt_fbf_vie_hun_igb_sid_ses_geo_slo_owc_ctl_alb_ind_tig_gam_cnt_sod_moo_pan_heb_kor_krd_scr_dgb_amr_bam_mol_ewe_por_bem_lda_cic_dyu_bos_afr_bat_tur_pol_est_uzb_hin_ukr_fin_guj_tsn_jpn_anl_wly_eng_swa_tsw_lit_fre_knd_amh_grk_prs_svk_mly_bul_yor_ben_zul_azi_spa_nor_mlt_rom_arw_mnd_tag_urd_tha_cze_xho_dut	0.191749150931733	0.446386803063197	0.656355527088998
667	afr_zul_tml_ita_mnd_bat_sid_jpn_akn_hun_amh_heb_prs_tsw_est_spa_cze_swe_hau_qcu_swt_krd_ukr_amr_grk_cnt_knd_moo_chh_mcd_jav_aeg_tag_alb_tur_tig_aze_guj_tsn_ben_ses_wly_arw_dut_mao_fin_lat_lda_glc_lit_rom_urd_pol_vie_azi_anl_geo_ctl_sod_nor_bam_bem_uzb_swa_owc_bsq_eng_sun_por_fre_dgb_mly_kor_ven_xho_yor_bos_gam_rus_pan_mlt_ger_igb_mol_svk_bul_scr_ind_dyu_tha_ewe_cic_fbf_slo_hin	0.105168880559221	0.271331864061214	0.786737165359734
668	uzb_spa_krd_jav_tag_fin_dut_wly_lit_ita_chh_est_geo_por_tur_owc_qcu_sun_azi_eng_mao_cnt_moo_tsn_bam_svk_bsq_ses_bul_heb_mly_ben_aeg_mol_gam_zul_cze_akn_rus_aze_lda_arw_rom_cic_swa_anl_sod_grk_pol_tha_tml_bem_swt_tsw_hin_tig_guj_glc_bat_vie_sid_mcd_fbf_dyu_urd_ukr_jpn_amh_hau_ctl_prs_kor_pan_yor_afr_mnd_ind_ewe_alb_swe_igb_ven_bos_ger_xho_slo_amr_mlt_knd_fre_dgb_scr_lat_nor_hun	-0.114224211845596	-0.285331077323509	0.776025004036343
669	dgb_kor_tag_vie_fbf_owc_ger_ctl_sid_guj_grk_krd_bat_ewe_heb_swe_mao_tha_swa_mlt_hau_spa_ukr_jpn_tsw_ben_lit_tml_amh_sun_cic_tur_fre_dyu_zul_azi_prs_hin_sod_jav_uzb_scr_mnd_lat_ven_alb_bsq_swt_bem_knd_pol_cze_xho_akn_lda_ind_eng_nor_amr_gam_bam_urd_fin_wly_glc_hun_dut_aeg_arw_bos_rus_ses_aze_tig_est_pan_geo_rom_igb_yor_cnt_bul_mcd_slo_por_mly_svk_ita_qcu_anl_mol_afr_moo_tsn_chh	0.0766370892057703	0.20043453968446	0.841578415123771
670	mcd_uzb_cze_aze_jpn_fre_gam_chh_knd_sun_tur_anl_pan_ben_mlt_arw_bam_alb_tsn_swe_lat_bul_swa_ven_dut_ita_eng_bsq_fbf_hin_aeg_bos_rom_zul_owc_svk_ses_guj_ger_qcu_est_ind_grk_glc_tig_tsw_krd_sod_igb_rus_slo_pol_geo_wly_amh_swt_jav_tag_hun_lit_nor_scr_afr_bem_hau_mol_urd_ctl_spa_cnt_tml_mao_cic_amr_kor_azi_akn_moo_por_mly_bat_yor_fin_prs_heb_dyu_mnd_ukr_xho_sid_lda_ewe_tha_vie_dgb	0.355002524788007	0.797477841006899	0.427205020779342
671	cze_ven_lit_tha_bat_ukr_owc_bam_rom_tur_fin_yor_alb_glc_lat_kor_vie_azi_fre_lda_aze_slo_jpn_uzb_geo_scr_tsw_grk_cnt_mcd_afr_mol_swe_heb_svk_hau_sod_arw_ita_ewe_swt_anl_urd_prs_pol_zul_knd_bul_igb_akn_rus_bem_ctl_tsn_ben_dut_hun_ger_ind_bos_pan_nor_amh_moo_por_fbf_mao_tig_hin_spa_dyu_guj_mly_tml_chh_eng_bsq_aeg_sid_ses_amr_dgb_qcu_est_sun_jav_mlt_krd_tag_wly_cic_gam_mnd_swa_xho	0.279624620676191	0.756071020669536	0.451517517776946
672	swa_lat_ben_ukr_tml_cic_igb_bos_ita_mlt_tig_tur_grk_pol_arw_swe_cze_vie_amh_pan_anl_slo_aeg_cnt_zul_nor_scr_uzb_prs_tsw_yor_bem_jpn_guj_dyu_qcu_amr_fre_svk_lit_mcd_wly_mly_sid_est_bsq_dgb_sun_rom_swt_ses_ewe_hun_aze_sod_ger_glc_gam_kor_tag_hau_eng_afr_ind_tha_moo_chh_ctl_ven_akn_rus_fin_dut_urd_fbf_mol_alb_bat_xho_knd_azi_bul_jav_mnd_tsn_krd_heb_spa_lda_mao_geo_hin_por_bam_owc	0.178247902485879	0.42437099463702	0.672275363176304
673	pan_anl_tml_swe_lda_ita_est_bul_rom_spa_cic_jav_afr_ind_xho_arw_grk_slo_dyu_yor_sod_nor_krd_knd_gam_sid_azi_tig_igb_mnd_bat_mao_aze_dut_mlt_ger_ven_ctl_sun_cze_svk_wly_hin_tsw_scr_tsn_jpn_mcd_qcu_akn_aeg_por_zul_guj_tur_bos_bem_pol_kor_eng_fre_alb_heb_cnt_geo_bam_rus_chh_bsq_ewe_tha_hun_hau_fin_glc_moo_ses_lit_vie_ben_ukr_urd_uzb_swa_amr_fbf_lat_amh_tag_dgb_owc_mol_swt_mly_prs	-0.312883752367343	-0.807955890311419	0.421177818312321
674	tha_sid_mnd_yor_dyu_lat_ven_mlt_grk_jav_glc_bat_hin_prs_aze_cnt_geo_tur_cic_scr_arw_igb_amr_bos_eng_pan_ita_bul_ukr_ewe_mly_tag_bsq_qcu_ind_ctl_tig_hun_dut_slo_tsn_fbf_akn_tml_vie_rus_heb_nor_azi_pol_anl_sod_cze_est_aeg_amh_swe_lit_rom_owc_mol_afr_swt_chh_sun_xho_krd_fin_urd_hau_lda_dgb_bam_wly_spa_kor_ses_zul_uzb_mao_mcd_ger_tsw_ben_guj_fre_moo_jpn_por_alb_svk_bem_swa_gam_knd	NA	NA	NA
675	igb_amr_ben_dgb_qcu_lit_vie_chh_svk_pol_bat_geo_mcd_wly_fin_cnt_bam_slo_ctl_bos_ven_tml_eng_spa_grk_bem_scr_por_kor_ind_azi_heb_krd_ewe_jav_rus_guj_sod_uzb_mnd_alb_glc_sun_pan_aeg_swt_anl_bsq_yor_ger_mao_est_sid_ukr_lda_lat_aze_tur_nor_gam_tsn_moo_fbf_akn_hau_bul_amh_hun_tha_dut_mlt_swe_afr_tig_dyu_ita_mol_cze_urd_cic_ses_prs_owc_knd_tsw_hin_zul_xho_rom_mly_fre_arw_jpn_swa_tag	-0.354999897896519	-0.832929484071001	0.407018476674712
676	cze_rom_uzb_swa_gam_lda_slo_qcu_tsw_pol_jav_mcd_akn_lit_ses_heb_bam_lat_alb_yor_mly_kor_xho_anl_est_igb_dyu_pan_tml_jpn_ben_bul_tig_ger_tsn_geo_mao_ukr_prs_fin_bem_fbf_sid_hau_chh_sun_tha_owc_nor_bat_zul_krd_scr_hun_wly_por_svk_swe_dgb_ctl_cic_dut_grk_vie_urd_amh_glc_eng_moo_arw_amr_azi_rus_mol_spa_bsq_aeg_cnt_knd_mnd_aze_hin_mlt_tur_ewe_bos_sod_ven_ita_guj_afr_tag_swt_ind_fre	-1.24370526368925	-3.4212815487739	0.000927725121307259
677	fre_alb_nor_hau_azi_rus_hin_tsw_fbf_owc_swe_svk_kor_urd_mcd_lda_amh_ven_ctl_heb_cze_ukr_bat_dgb_mly_jpn_cic_ita_ben_rom_yor_tig_akn_ewe_amr_tag_pol_bul_ger_guj_zul_krd_mao_swt_sod_arw_mol_uzb_dut_slo_prs_xho_pan_tml_bem_tha_lat_gam_swa_sid_bam_afr_mlt_knd_bsq_hun_scr_wly_aeg_geo_ind_anl_eng_glc_por_tur_lit_chh_bos_dyu_fin_igb_mnd_aze_ses_sun_moo_grk_est_qcu_jav_vie_spa_cnt_tsn	-0.414731891484609	-1.08666193392459	0.27999472416587
678	cze_hau_ses_xho_bem_bul_heb_uzb_swe_prs_gam_bos_pol_ukr_anl_geo_afr_ven_ctl_owc_moo_wly_mcd_mol_tsn_tha_sod_tag_bat_ewe_lat_fre_por_swt_grk_bam_tsw_alb_urd_bsq_mao_ita_pan_vie_yor_scr_tig_azi_dyu_cic_aze_ben_lit_mlt_jav_mly_krd_arw_tur_lda_igb_rom_zul_fin_cnt_eng_hun_mnd_slo_amh_hin_chh_akn_glc_sid_swa_spa_knd_guj_kor_nor_fbf_svk_amr_ger_ind_dut_rus_dgb_tml_aeg_sun_qcu_est_jpn	-0.473610557186401	-1.21935025270452	0.225794842988887
679	afr_sid_lit_azi_mnd_tag_anl_heb_tsn_ger_bat_dyu_arw_wly_amh_lat_glc_bsq_swa_dut_ses_rom_dgb_fin_owc_mly_mlt_svk_urd_hun_aeg_sod_hin_geo_ctl_guj_jav_por_ven_rus_pan_ewe_ukr_bam_swt_bem_kor_fbf_akn_nor_fre_xho_hau_qcu_sun_pol_mol_gam_tur_tsw_lda_ita_mcd_grk_swe_aze_knd_cnt_alb_est_cic_eng_chh_amr_ben_cze_krd_ind_uzb_tha_igb_tig_moo_yor_prs_bul_vie_mao_zul_jpn_scr_bos_spa_slo_tml	-0.560492293973448	-1.2632846566161	0.209644757697024
680	tag_glc_heb_urd_yor_cic_tha_slo_fre_rom_tsw_ses_swe_fin_bul_mlt_qcu_dut_vie_est_guj_bem_swa_moo_prs_aeg_hau_cnt_azi_arw_ita_chh_bos_ukr_mnd_jpn_gam_owc_pol_tig_eng_kor_nor_ven_bsq_bam_uzb_ger_krd_bat_alb_dyu_mcd_mol_mly_dgb_swt_knd_amr_amh_tml_zul_fbf_hun_afr_xho_akn_lit_mao_svk_jav_hin_spa_ewe_lda_ben_ind_aze_anl_rus_lat_ctl_por_cze_grk_sid_pan_tur_tsn_igb_geo_sod_wly_sun_scr	-0.267237159858869	-0.684405121915201	0.49542141322281
681	fin_akn_kor_uzb_tag_swe_yor_dut_cic_zul_bat_ger_tur_bul_mcd_hun_hau_bsq_mnd_eng_cze_anl_spa_lat_urd_guj_gam_tha_azi_dyu_grk_sid_dgb_bos_chh_glc_aeg_alb_pol_svk_por_ven_nor_mol_pan_cnt_afr_xho_ewe_hin_ind_jpn_ita_bam_wly_arw_vie_sod_ukr_mlt_slo_ses_ctl_mly_fbf_swa_swt_geo_bem_est_prs_krd_sun_heb_knd_amh_igb_amr_lit_tig_fre_ben_jav_mao_tml_moo_aze_rom_tsn_tsw_owc_qcu_lda_scr_rus	-0.401311316239653	-0.916358084070119	0.361849237550948
682	hun_spa_swt_mnd_qcu_wly_bul_akn_rom_lit_swe_ger_mol_cic_tig_tha_vie_ewe_ukr_amr_tag_bat_prs_sun_cze_nor_geo_bos_alb_sid_uzb_pol_scr_dyu_swa_ita_ben_dut_mly_zul_slo_amh_kor_yor_grk_krd_glc_moo_tml_lat_jpn_knd_urd_cnt_bem_tsw_mlt_svk_guj_ind_pan_mcd_sod_xho_fbf_rus_owc_hau_fin_por_mao_ses_ven_jav_heb_hin_aze_afr_azi_est_aeg_fre_lda_tur_dgb_gam_tsn_bam_bsq_ctl_anl_eng_igb_chh_arw	-0.0590748660110772	-0.132865779983492	0.894586593861805
683	igb_fbf_nor_hun_cze_anl_afr_mlt_tsn_azi_tur_bam_bul_moo_swa_tag_jpn_dgb_mcd_ven_ewe_rus_mly_knd_cnt_ukr_est_uzb_wly_tsw_kor_glc_vie_swe_mol_prs_tig_aeg_jav_por_sun_lat_gam_ita_aze_cic_mnd_ben_alb_slo_heb_pan_scr_rom_spa_fin_bem_amr_zul_owc_lda_grk_pol_dut_tml_guj_geo_bos_lit_ger_eng_hin_arw_dyu_sid_yor_chh_amh_bat_ctl_svk_xho_swt_fre_ses_bsq_akn_ind_urd_krd_hau_mao_tha_sod_qcu	-0.66725072628301	-1.74635646731639	0.0840509232603101
684	ger_ewe_tsn_rus_glc_tha_swt_arw_mcd_nor_dyu_sid_mlt_pol_lit_igb_ind_xho_por_ukr_bsq_tag_fin_slo_amr_bam_lat_guj_tml_bat_urd_hin_sun_mnd_tur_fre_lda_rom_fbf_dut_bul_mol_swe_scr_svk_kor_dgb_bos_mao_jpn_chh_aeg_sod_qcu_yor_spa_eng_vie_geo_krd_moo_hau_ben_ses_afr_heb_tsw_akn_aze_hun_amh_knd_alb_cic_ita_est_ctl_zul_uzb_owc_tig_cze_jav_grk_prs_pan_azi_ven_swa_gam_bem_anl_mly_wly_cnt	-0.59441806533909	-1.3896404749667	0.16795589698193
685	moo_swa_pol_tig_guj_aeg_rus_jav_yor_mao_amr_mcd_swe_heb_geo_chh_tha_prs_dyu_jpn_igb_slo_eng_lit_sod_ewe_knd_swt_mnd_cze_est_ind_wly_qcu_mly_amh_sun_ukr_gam_nor_tur_kor_pan_cnt_cic_ctl_bem_sid_azi_alb_bos_vie_rom_lda_ses_dut_glc_tml_fin_bul_ger_bam_mlt_anl_tsn_hin_grk_arw_bat_svk_ben_aze_zul_fre_lat_afr_mol_hun_tag_por_xho_bsq_hau_scr_krd_akn_fbf_dgb_ita_spa_urd_tsw_ven_owc_uzb	0.754075946911207	1.78767416734612	0.077085829987752
686	cic_est_anl_ses_scr_owc_amh_aeg_mlt_dgb_zul_vie_sod_mnd_knd_glc_geo_eng_guj_prs_tsw_bat_dyu_kor_ewe_swe_chh_mly_amr_fin_tml_jpn_yor_swt_bul_nor_tag_mol_sid_grk_mcd_spa_jav_ctl_ven_svk_pol_ukr_ger_afr_por_swa_xho_lat_moo_hau_pan_heb_arw_urd_slo_dut_bem_fre_hun_tsn_azi_wly_ben_alb_uzb_tur_hin_akn_krd_bsq_bos_cze_bam_rus_rom_fbf_tig_cnt_qcu_gam_lda_ind_sun_ita_aze_lit_igb_mao_tha	0.601991054683972	1.38512210448122	0.169328680806432
687	alb_svk_heb_scr_mlt_glc_aeg_akn_fbf_kor_afr_amh_prs_anl_eng_azi_arw_mol_knd_pol_wly_rus_tur_cze_tag_tig_spa_tml_owc_swt_cnt_qcu_tsn_guj_mcd_ewe_rom_dut_ctl_bam_lit_grk_amr_jav_ben_zul_mly_vie_ukr_uzb_bsq_mao_bat_fin_bem_igb_bul_hin_jpn_krd_cic_dyu_sun_est_moo_tsw_mnd_yor_swa_por_urd_gam_fre_hun_sid_ven_pan_nor_tha_slo_ita_geo_lda_xho_dgb_aze_bos_lat_ses_swe_hau_ger_chh_sod_ind	-0.427370349703223	-1.21794812458054	0.22632472758206
688	aze_cze_sid_nor_heb_lda_mol_prs_azi_sod_rus_ind_uzb_pan_arw_swa_lat_dut_swe_amr_knd_qcu_bem_gam_cnt_ben_tur_est_pol_swt_ukr_chh_afr_fbf_rom_bul_bam_mao_svk_scr_zul_ctl_xho_tsn_owc_ger_krd_jav_kor_bat_aeg_sun_hin_anl_eng_tha_dgb_mlt_geo_hun_bsq_jpn_fin_mnd_vie_tag_hau_bos_akn_yor_mcd_grk_slo_wly_amh_tsw_cic_moo_por_dyu_ven_mly_tml_ita_fre_glc_lit_tig_spa_urd_igb_ses_guj_ewe_alb	-0.820388177333709	-2.13822313672935	0.035119957283363
689	krd_dut_cnt_lit_mcd_hau_tsn_swt_mao_scr_chh_anl_tml_ukr_knd_fin_mol_mlt_qcu_lat_sid_kor_afr_bos_spa_geo_jav_pol_ses_amr_hun_rus_ctl_fbf_jpn_amh_pan_arw_swe_bul_tsw_bat_ben_eng_hin_est_ewe_tha_glc_por_tur_ita_moo_heb_yor_aeg_bsq_nor_guj_prs_lda_tig_cic_dyu_urd_fre_ven_svk_slo_xho_ind_cze_sun_azi_swa_mnd_grk_ger_vie_gam_tag_dgb_akn_owc_zul_wly_bem_uzb_sod_alb_bam_aze_rom_mly_igb	-0.584945696279744	-1.41185822838089	0.161328915727705
690	lat_ind_ven_knd_glc_est_uzb_wly_cic_fre_grk_igb_fbf_bem_ita_ger_mlt_tha_ctl_swe_hun_amh_anl_bam_rus_swt_geo_kor_fin_gam_akn_aeg_arw_bul_tml_dgb_prs_spa_pol_mol_urd_bos_tig_aze_lda_bsq_ses_jpn_rom_ukr_xho_pan_nor_sid_vie_ben_mnd_tsw_sun_dut_mly_zul_hau_alb_mcd_qcu_amr_mao_tsn_cnt_tag_swa_heb_lit_tur_slo_sod_scr_moo_hin_chh_azi_dyu_por_guj_jav_afr_owc_cze_svk_eng_ewe_krd_yor_bat	0.111683959461587	0.286494991418792	0.775136295063197
691	alb_swe_ger_jav_tha_geo_owc_por_wly_jpn_vie_mlt_lat_lit_qcu_amh_arw_prs_anl_rom_cic_ven_ukr_knd_ita_bat_sun_tur_igb_hun_glc_mcd_fbf_aeg_sid_swt_urd_ind_grk_cze_dgb_akn_tig_aze_xho_bem_yor_nor_tml_hin_mol_dyu_amr_ctl_krd_eng_afr_ses_slo_pol_bos_ben_bsq_tsn_chh_kor_mao_spa_est_bul_moo_dut_rus_tag_sod_bam_cnt_scr_mly_hau_lda_uzb_pan_heb_tsw_gam_azi_zul_fre_ewe_fin_svk_mnd_swa_guj	0.286196219823256	0.744892150838537	0.458215208210071
692	bsq_hun_aeg_sun_wly_eng_spa_aze_fin_geo_ita_sid_swt_ven_ewe_chh_tml_bem_vie_fre_dgb_alb_ctl_afr_sod_jav_igb_grk_cnt_urd_mly_owc_akn_svk_por_tsn_kor_pan_jpn_amr_bat_ger_lda_dut_scr_qcu_yor_hau_mnd_azi_rus_guj_cze_arw_tur_heb_swe_pol_bos_glc_moo_bam_ind_gam_est_lit_mao_mcd_lat_prs_ses_zul_knd_anl_uzb_cic_ukr_tig_mlt_dyu_fbf_krd_slo_tha_amh_mol_tsw_xho_bul_ben_nor_swa_rom_hin_tag	-0.399642035659521	-1.05173051332255	0.295648329495826
693	yor_uzb_xho_moo_mly_spa_gam_pol_afr_hin_sun_fbf_mao_cze_igb_ukr_mol_bos_ewe_chh_qcu_owc_prs_jav_geo_anl_tur_bem_ses_jpn_pan_dgb_swe_nor_rus_tha_aze_sod_rom_urd_mlt_mnd_hun_amh_cic_cnt_guj_knd_bul_fre_bat_heb_est_swt_swa_dut_eng_ger_aeg_wly_fin_por_azi_ind_lat_ven_amr_bam_grk_bsq_ctl_ben_scr_tsn_hau_kor_tag_sid_lda_tml_vie_slo_mcd_arw_alb_tig_krd_zul_svk_ita_tsw_dyu_lit_glc_akn	-0.411916656420632	-0.973939544742449	0.332613035012889
694	vie_mly_azi_scr_gam_ctl_moo_ind_arw_owc_ukr_bos_swt_alb_afr_amh_rus_fin_sid_ita_grk_chh_mcd_ven_dgb_cnt_tml_pol_cic_mao_pan_dut_swa_aeg_tsw_sod_fbf_svk_anl_tag_spa_ger_aze_xho_swe_mol_mlt_tig_hin_slo_heb_zul_qcu_geo_eng_jpn_bat_sun_krd_wly_prs_est_igb_tsn_lat_akn_dyu_lda_ben_rom_bsq_yor_knd_bam_tha_jav_por_hau_lit_urd_uzb_glc_kor_fre_nor_bul_ses_bem_amr_tur_ewe_guj_mnd_hun_cze	-0.0523615250741905	-0.121140949837218	0.903840749626663
695	ger_tsw_tha_lat_fbf_lit_cze_cic_dyu_scr_krd_swt_amr_mnd_moo_tig_ven_nor_tur_dut_urd_zul_owc_fre_eng_ita_cnt_prs_knd_amh_akn_xho_hun_ctl_pan_fin_bat_qcu_mcd_arw_guj_mao_lda_heb_ind_sid_bul_alb_sun_igb_bos_vie_svk_spa_grk_pol_aeg_hau_slo_yor_aze_dgb_gam_tsn_tag_kor_anl_rom_hin_azi_mlt_jpn_ewe_chh_bam_bsq_rus_uzb_swe_jav_geo_swa_afr_por_ben_tml_mly_sod_bem_glc_ukr_ses_mol_wly_est	-0.319096019916863	-0.753958900050286	0.452778642162256
696	jpn_swa_ger_tml_arw_ind_swe_moo_jav_sod_fbf_hun_tsw_ses_bos_rom_mnd_knd_nor_bat_geo_cze_ben_qcu_bam_eng_hau_pol_zul_pan_mlt_cic_dut_bul_prs_alb_guj_hin_glc_azi_tur_xho_tig_aze_mcd_slo_scr_anl_svk_tha_fre_afr_dgb_grk_kor_owc_ewe_urd_tag_lat_tsn_amh_uzb_wly_ita_yor_por_mly_amr_lit_igb_krd_mao_ven_lda_vie_chh_mol_swt_gam_ctl_fin_rus_est_aeg_heb_ukr_bsq_sun_bem_sid_akn_spa_dyu_cnt	-0.0791903283933423	-0.175543222455257	0.861034462014874
697	zul_amh_ses_glc_aze_scr_aeg_mlt_rom_mly_spa_kor_nor_moo_yor_svk_bos_guj_rus_sun_alb_wly_hin_tha_ind_bem_amr_pan_ita_heb_fin_lat_slo_dgb_tag_por_uzb_afr_urd_jpn_gam_hau_akn_bsq_tsw_dut_ben_igb_swa_owc_fre_bam_dyu_sid_chh_tur_arw_hun_sod_swt_grk_geo_swe_vie_bul_tml_eng_lda_mcd_knd_cic_tig_pol_ger_krd_ctl_azi_mao_cze_cnt_ven_tsn_est_ewe_lit_mnd_qcu_prs_fbf_mol_xho_jav_bat_ukr_anl	0.399493958559456	0.920783775623327	0.35954569751916
698	bul_zul_knd_eng_tag_swe_amr_vie_ses_glc_xho_swa_rom_owc_mly_tsw_sun_lat_uzb_cnt_tsn_rus_swt_aeg_mcd_jav_lit_nor_ven_fbf_cze_tml_afr_wly_hun_bem_ind_est_scr_lda_ita_hin_tig_por_svk_mlt_bos_krd_dyu_grk_gam_chh_bam_urd_bat_fin_prs_jpn_dut_alb_cic_qcu_ukr_mol_sid_tur_aze_hau_yor_mnd_bsq_ben_ger_ewe_dgb_sod_pan_azi_slo_anl_moo_akn_arw_mao_amh_tha_spa_kor_igb_heb_fre_guj_pol_ctl_geo	-0.692639679562393	-1.64339761371164	0.103677476517789
699	lat_gam_heb_glc_zul_arw_mlt_hin_pol_cnt_wly_xho_eng_fre_chh_spa_nor_lit_alb_dut_uzb_jpn_knd_bam_tig_ukr_yor_hau_swe_jav_swt_tml_pan_aze_azi_bsq_slo_rus_sun_tsn_mly_mao_dgb_sod_scr_ger_igb_por_bos_bem_prs_cic_dyu_owc_tha_ses_est_tsw_guj_sid_lda_mnd_vie_mol_bat_krd_bul_mcd_aeg_cze_grk_ben_urd_qcu_ven_anl_tag_rom_ita_afr_geo_ctl_moo_amr_amh_kor_swa_tur_fbf_akn_ind_svk_hun_fin_ewe	-0.402752054088211	-0.911279862548265	0.364503967046317
700	guj_krd_cze_svk_qcu_glc_akn_ita_uzb_ger_est_bul_grk_tag_ewe_alb_prs_aze_afr_lit_tur_chh_gam_vie_sid_bam_ind_geo_anl_ctl_moo_fre_ukr_knd_aeg_swe_bat_mao_jpn_hun_hau_mlt_por_urd_swa_dut_slo_azi_tig_spa_heb_lat_eng_mly_bos_xho_tha_owc_kor_bsq_amr_zul_hin_tsw_rom_arw_bem_lda_rus_ben_pan_pol_ses_sod_sun_wly_cic_fin_dyu_mnd_swt_jav_tml_yor_fbf_amh_ven_cnt_mcd_mol_dgb_scr_tsn_igb_nor	0.422340315364507	1.11986513920968	0.265655060077581
701	vie_amr_ger_rom_aze_sun_spa_jpn_bsq_est_aeg_guj_lit_gam_swa_fbf_afr_mao_ven_igb_dgb_swt_pan_ctl_hin_wly_amh_xho_sod_ind_bem_scr_arw_geo_urd_knd_bam_lda_prs_hau_tha_dut_ewe_glc_tsw_sid_svk_tur_tsn_ukr_kor_mcd_akn_slo_krd_bos_swe_bat_lat_dyu_mlt_cnt_tig_anl_heb_fin_ita_yor_rus_grk_nor_azi_jav_tml_uzb_qcu_tag_fre_hun_mnd_cic_pol_owc_moo_ses_mly_mol_por_eng_zul_chh_ben_cze_alb_bul	-0.787570994252437	-1.83480390321433	0.0697316362018734
702	ind_tag_wly_grk_swa_swt_fbf_sun_geo_amh_uzb_lit_slo_dgb_eng_fre_spa_ctl_azi_tur_heb_sod_ewe_dut_rus_vie_bul_tsw_swe_guj_mcd_cic_ven_tml_qcu_ukr_bam_knd_arw_tsn_owc_rom_afr_cnt_tig_svk_bat_nor_pan_bem_hun_yor_pol_aze_dyu_mao_mly_akn_ses_mnd_mol_alb_urd_chh_bos_glc_anl_scr_mlt_hau_jpn_moo_hin_amr_igb_gam_tha_por_ita_lda_zul_cze_ger_ben_aeg_kor_lat_prs_krd_bsq_xho_jav_fin_est_sid	0.700024847412066	1.74141735063041	0.0849171421346321
703	fre_lat_ven_pol_cnt_lda_heb_krd_cze_moo_arw_mly_fbf_pan_dut_bem_ses_rus_est_tsw_ita_lit_ctl_mao_tig_bul_scr_swt_tha_ind_ukr_aze_amh_eng_tag_dgb_sun_ben_mnd_ger_tml_bat_chh_alb_fin_kor_afr_yor_bos_cic_akn_sod_spa_nor_grk_sid_dyu_svk_slo_mcd_bsq_wly_jav_anl_mol_ewe_guj_azi_hun_swa_uzb_knd_bam_amr_owc_mlt_vie_gam_geo_rom_aeg_por_jpn_hau_glc_swe_zul_urd_xho_tur_igb_qcu_hin_prs_tsn	-0.886169864681923	-2.35018012758531	0.0208783765141537
704	cze_swt_prs_heb_tsn_tig_mol_tur_ben_mly_uzb_yor_bsq_fre_fbf_pol_tag_guj_glc_hun_mcd_jpn_mlt_jav_bos_scr_urd_akn_svk_dut_zul_vie_amr_bem_gam_hin_slo_ses_bul_por_mao_sun_rus_ukr_tml_tsw_ewe_lda_ger_wly_spa_chh_knd_mnd_lit_bat_moo_xho_sid_swe_est_amh_ctl_arw_lat_bam_nor_grk_sod_rom_fin_kor_anl_dgb_eng_igb_dyu_ita_ven_azi_afr_cnt_aeg_pan_aze_swa_hau_geo_cic_tha_ind_qcu_alb_owc_krd	0.276309496510323	0.738718807017014	0.461938037071885
705	sid_wly_est_knd_ger_cnt_dut_mol_lda_eng_mly_moo_prs_swa_tsn_aeg_hun_gam_tur_slo_jav_lit_qcu_cic_hin_aze_geo_por_bat_pan_cze_ben_yor_ita_alb_ind_amh_tig_vie_spa_owc_uzb_rus_afr_urd_nor_bsq_heb_dyu_tsw_guj_ewe_azi_dgb_tml_bam_bul_akn_ctl_lat_mnd_mao_sod_mcd_chh_tha_amr_rom_xho_grk_krd_fin_bos_sun_scr_swt_bem_anl_mlt_fbf_hau_ukr_jpn_ven_igb_ses_svk_fre_arw_pol_kor_swe_zul_glc_tag	0.94135099265315	2.38376479599304	0.0191685412599834
706	bam_jav_tsw_kor_bos_xho_sun_tml_glc_spa_swt_igb_mlt_prs_rus_fre_wly_dyu_tur_afr_est_chh_tig_lda_ger_bsq_bul_dgb_scr_grk_por_amh_amr_fbf_ven_alb_arw_svk_tsn_knd_slo_pan_fin_krd_anl_bat_lit_sid_swe_ses_mao_hin_tha_akn_cze_ind_aeg_ben_aze_bem_lat_azi_cic_guj_tag_pol_owc_urd_ita_moo_yor_ukr_cnt_mly_hau_swa_hun_sod_dut_ctl_geo_heb_mnd_rom_eng_mcd_gam_zul_mol_uzb_qcu_nor_ewe_jpn_vie	0.0699920815136544	0.162506187296354	0.871259830009596
707	lda_bsq_xho_dut_urd_qcu_ven_bat_scr_tag_lit_est_mlt_ewe_amh_glc_tsn_mly_yor_rus_wly_mao_mcd_ita_ses_svk_akn_fin_grk_tur_jpn_swa_tha_igb_sid_guj_hau_aeg_alb_pol_spa_ger_aze_owc_krd_bam_cze_tsw_cnt_jav_afr_hin_anl_gam_sod_nor_dyu_cic_fre_moo_pan_tig_lat_arw_mol_bos_uzb_por_rom_heb_knd_eng_bem_bul_geo_ukr_tml_kor_ind_vie_fbf_ctl_swe_zul_dgb_slo_hun_ben_amr_mnd_sun_chh_swt_azi_prs	0.598963132548141	1.40669714044533	0.162850157055015
708	swe_knd_zul_igb_alb_gam_arw_slo_ewe_sod_tsn_amh_est_pol_amr_hun_lat_rom_tha_bem_mlt_dut_bsq_kor_fin_swt_spa_bam_wly_sun_cic_aeg_lda_bos_eng_ven_afr_tml_mao_akn_lit_svk_yor_pan_dgb_sid_ses_bat_guj_ind_tsw_bul_swa_mnd_nor_scr_glc_por_mol_aze_ger_ukr_owc_fre_mly_vie_mcd_anl_azi_cze_hin_tag_tur_moo_ben_heb_prs_qcu_ctl_grk_hau_krd_ita_chh_dyu_rus_urd_uzb_fbf_jav_geo_jpn_cnt_tig_xho	-0.357588082023011	-0.818784819335391	0.415002371710531
709	bam_tsn_dyu_rus_tig_igb_ewe_mcd_sun_swt_sod_prs_ita_hun_mnd_uzb_guj_bem_knd_tag_gam_hin_ben_lat_swa_grk_qcu_lda_fre_vie_afr_ger_fin_geo_ven_cze_moo_nor_bul_amh_akn_ukr_xho_mly_krd_tml_mol_yor_mlt_spa_chh_svk_aeg_pan_pol_tha_por_kor_azi_bat_jpn_tsw_aze_dgb_anl_glc_ctl_ind_bsq_eng_zul_fbf_wly_slo_arw_rom_dut_tur_est_hau_owc_urd_bos_mao_swe_alb_amr_jav_sid_lit_cic_cnt_ses_scr_heb	0.659969347143754	1.51059034357671	0.134283247539825
710	tur_urd_ses_lat_mnd_slo_svk_igb_ita_swt_prs_alb_owc_rom_uzb_wly_dyu_pol_eng_bul_amh_nor_cic_sid_spa_anl_tig_pan_moo_hau_dut_ewe_chh_tag_mly_guj_jav_ven_heb_jpn_ukr_tha_hin_yor_dgb_krd_bat_ctl_fbf_fin_arw_grk_ger_cze_ben_hun_rus_mcd_swa_sod_qcu_mao_tml_kor_ind_glc_bsq_akn_geo_knd_cnt_tsw_afr_lit_est_vie_mol_bem_lda_amr_sun_xho_aze_zul_fre_aeg_mlt_tsn_scr_bos_por_bam_azi_swe_gam	-0.210158850968893	-0.55205380193543	0.582235730703688
711	heb_rus_hun_ben_sun_pan_bul_slo_eng_lit_ven_por_owc_sod_jav_yor_afr_nor_knd_swe_tig_mcd_igb_cnt_arw_azi_amh_ukr_guj_ger_krd_urd_mao_grk_ctl_jpn_fin_spa_zul_fbf_mnd_gam_rom_moo_fre_chh_vie_lda_dgb_cic_dyu_sid_bat_swt_bem_qcu_kor_tur_cze_hau_pol_lat_anl_mly_uzb_est_ses_bam_ewe_tag_tsn_aeg_alb_dut_mol_amr_mlt_svk_aze_geo_glc_hin_tsw_bsq_scr_ita_swa_akn_xho_tml_wly_bos_ind_prs_tha	-0.484249048078859	-1.251464691674	0.213903756059701
712	tml_cnt_afr_yor_est_chh_azi_bos_ewe_jpn_geo_bam_anl_dgb_amh_heb_tig_cic_lat_rus_por_eng_ind_jav_mao_hun_gam_sod_wly_bul_cze_akn_igb_tsw_dyu_swt_fin_tsn_svk_fre_krd_sun_guj_mly_lda_amr_swe_tag_mcd_rom_ben_tha_hau_arw_moo_slo_zul_sid_knd_bem_nor_spa_glc_tur_ven_lit_aze_dut_uzb_owc_urd_pol_vie_aeg_qcu_prs_pan_mol_grk_ger_swa_mnd_ctl_xho_ita_fbf_ukr_scr_bat_hin_kor_alb_mlt_ses_bsq	0.00826728737261353	0.019359226750018	0.984596010500102
713	tha_ctl_guj_tig_glc_xho_slo_amr_qcu_gam_chh_anl_urd_jpn_bat_hin_moo_eng_por_swe_dgb_hau_hun_ses_prs_mao_sun_ita_afr_dut_est_tag_mnd_tsn_knd_svk_lda_zul_wly_cze_mol_bem_ven_vie_krd_igb_uzb_aeg_akn_scr_owc_spa_mly_geo_heb_aze_bsq_cic_ger_mcd_fbf_kor_rus_ukr_ind_ben_alb_sid_lat_swt_rom_bam_bul_grk_ewe_lit_mlt_azi_dyu_arw_nor_cnt_jav_fin_swa_amh_pol_fre_yor_tml_sod_tsw_pan_bos_tur	0.407495994030737	1.06716159711044	0.28866130956684
714	krd_bat_hun_igb_wly_vie_azi_cze_bos_sod_amh_moo_alb_mnd_zul_fre_scr_tsw_jpn_cnt_cic_ben_sid_glc_rom_est_uzb_heb_tha_qcu_grk_swt_ita_lda_ukr_ewe_mly_ind_anl_lit_aeg_svk_kor_swa_geo_bem_sun_pan_jav_lat_tur_swe_pol_ses_chh_mao_eng_hau_urd_tsn_ven_mcd_dgb_ctl_fin_aze_tag_gam_fbf_akn_knd_bul_mlt_spa_por_dyu_guj_rus_amr_bsq_slo_prs_yor_xho_afr_dut_owc_tml_arw_bam_ger_mol_nor_hin_tig	-0.242199435214712	-0.709417411842707	0.479840299361415
715	dgb_knd_yor_swa_mly_dyu_hin_nor_bat_slo_xho_svk_tsn_hau_mao_krd_sun_moo_swt_rom_kor_fbf_ven_sod_tag_bem_amh_wly_ses_prs_cze_spa_guj_bul_grk_sid_mlt_scr_fre_tig_owc_lat_glc_ewe_mol_tur_eng_ger_jpn_ukr_pan_ita_hun_lda_cnt_amr_ben_por_mcd_anl_pol_ind_zul_arw_tml_igb_tsw_lit_bsq_heb_geo_mnd_vie_urd_chh_akn_azi_qcu_ctl_uzb_bam_tha_afr_gam_aze_aeg_bos_est_jav_cic_dut_alb_fin_rus_swe	0.677893207107457	1.75713753805021	0.0821853817394148
716	xho_alb_sun_mao_dyu_igb_tha_ven_tml_kor_vie_swt_bul_wly_scr_ewe_hun_urd_lit_moo_yor_anl_mlt_ses_glc_amr_hin_bsq_bem_lda_pol_qcu_grk_rom_aze_swa_dgb_cze_swe_arw_eng_mol_ita_heb_aeg_lat_ben_krd_ger_amh_owc_pan_akn_ind_chh_tur_sod_fbf_slo_geo_est_dut_tsn_fre_svk_ctl_tsw_bos_mly_guj_rus_bat_hau_uzb_fin_azi_sid_mnd_mcd_tig_jpn_nor_zul_por_afr_cnt_gam_jav_cic_ukr_bam_prs_tag_knd_spa	-0.0834284209649836	-0.215651792837154	0.829731441022593
717	tur_akn_prs_hun_sod_dut_jav_dgb_mcd_ger_eng_chh_bul_amh_ita_svk_geo_fbf_sid_fin_bat_scr_lat_gam_por_guj_tml_vie_ses_lda_mao_mol_anl_wly_hau_mlt_qcu_grk_tha_cnt_afr_arw_xho_fre_spa_jpn_heb_krd_nor_ewe_sun_bsq_uzb_mnd_tag_bos_rus_pan_aze_est_hin_alb_bem_dyu_slo_swe_aeg_moo_rom_lit_swt_pol_bam_ven_tsw_owc_ind_igb_tsn_mly_urd_ukr_yor_ctl_knd_cze_glc_cic_zul_swa_azi_kor_tig_amr_ben	-0.654605165286356	-1.47620713318517	0.143266316378462
718	glc_jpn_akn_alb_mlt_spa_eng_pan_fbf_dgb_ctl_dut_tig_por_krd_svk_mao_mly_chh_tha_hin_kor_aze_tml_tur_amr_bul_lda_qcu_arw_ita_tsn_jav_lat_sod_owc_knd_fre_aeg_cic_fin_geo_rom_bsq_sid_lit_prs_urd_ind_sun_ewe_mnd_ben_igb_rus_scr_cze_bat_grk_cnt_ven_gam_zul_uzb_mcd_bem_mol_ses_bos_hau_ukr_dyu_tag_nor_wly_xho_azi_est_heb_slo_swt_swa_moo_afr_hun_yor_pol_vie_bam_swe_tsw_guj_anl_ger_amh	1.00878128346806	2.63873496647544	0.00975662576438402
719	mol_xho_arw_cze_fre_owc_dgb_ewe_krd_afr_mcd_sod_rus_spa_est_kor_glc_swe_heb_cic_tur_swa_guj_pol_swt_chh_bul_lda_scr_cnt_wly_ukr_azi_dut_bam_pan_vie_hun_uzb_ven_ger_geo_jpn_hin_tsn_eng_aze_mnd_nor_akn_zul_prs_lit_tml_ita_qcu_bos_fbf_tsw_bem_hau_gam_dyu_ind_sun_tag_knd_mly_jav_tha_amh_grk_ses_urd_mao_moo_amr_aeg_lat_slo_alb_bat_rom_yor_ctl_svk_tig_fin_bsq_ben_mlt_anl_igb_sid_por	-0.0450644171148007	-0.106049651286703	0.91577137336521
720	dgb_ctl_mnd_tig_bem_ben_knd_ukr_krd_ita_lda_swe_lit_igb_tsn_zul_slo_tag_scr_dyu_owc_anl_wly_urd_ind_xho_mcd_tml_guj_hun_pol_rom_nor_fre_pan_cic_geo_azi_tsw_mao_bam_cze_sun_cnt_spa_moo_prs_chh_bsq_ewe_ses_por_mol_aeg_fin_grk_aze_hau_swt_amh_heb_ven_fbf_akn_tur_hin_glc_kor_bat_swa_bos_ger_lat_sid_vie_rus_amr_alb_afr_yor_mlt_svk_bul_arw_jpn_qcu_gam_jav_uzb_tha_est_dut_eng_mly_sod	-0.0869731793952961	-0.200699723364409	0.841371642909058
721	qcu_ben_mlt_bsq_mnd_swt_akn_ind_swe_por_yor_lit_chh_mly_tag_wly_dyu_amh_igb_ukr_fre_ctl_bat_geo_kor_bul_azi_tur_sid_lda_bam_cze_dut_glc_bos_slo_anl_gam_spa_ven_guj_ger_mol_rus_est_arw_swa_grk_jav_xho_ses_moo_sod_dgb_svk_zul_tha_alb_cic_tsn_ewe_fbf_hau_tml_knd_nor_hun_scr_lat_sun_aze_pan_hin_eng_afr_prs_tig_uzb_rom_aeg_ita_heb_jpn_amr_bem_urd_pol_krd_owc_mcd_cnt_vie_tsw_fin_mao	0.764444951831211	1.79978312367849	0.0751375543753825
722	kor_bul_bam_igb_est_ben_wly_spa_ses_bos_glc_akn_aeg_uzb_qcu_tag_ind_scr_moo_alb_afr_vie_mly_cic_sid_urd_nor_pan_ger_bem_swe_tsn_hun_ita_amh_mcd_jpn_knd_arw_azi_lat_mlt_krd_slo_bat_pol_zul_dyu_por_tig_swa_jav_ukr_cnt_ctl_hin_ven_dgb_lit_xho_tsw_fbf_hau_svk_dut_grk_owc_eng_heb_rom_bsq_yor_cze_fre_mnd_aze_mol_gam_fin_chh_tur_lda_tml_ewe_mao_sun_amr_rus_anl_guj_geo_sod_prs_tha_swt	-0.208252877862035	-0.513359122043763	0.608917558716298
723	zul_hun_knd_tsw_prs_lit_swe_mnd_mlt_guj_fbf_hau_ita_yor_svk_nor_scr_aze_aeg_arw_tig_owc_sid_jav_rom_fin_dut_cic_eng_igb_lat_swt_qcu_grk_glc_sod_rus_est_ven_alb_bul_bem_urd_azi_jpn_tml_spa_uzb_heb_ind_gam_mao_vie_moo_swa_mly_xho_wly_lda_tsn_sun_krd_chh_mol_bam_ukr_bat_bos_pan_pol_amr_slo_dgb_por_ses_fre_akn_afr_ctl_kor_ewe_bsq_tha_cnt_geo_ben_tur_hin_amh_cze_tag_mcd_anl_ger_dyu	0.486138343477381	1.23853967855109	0.21863314785585
724	fbf_alb_swt_est_ita_swa_tig_xho_slo_arw_afr_sid_rus_mol_ger_chh_tha_zul_eng_mlt_ben_mao_azi_lda_prs_pol_jav_tag_aeg_ses_svk_owc_pan_jpn_heb_yor_spa_lit_amr_cze_scr_urd_dgb_mly_bul_bos_tsn_ukr_krd_tml_rom_akn_kor_sun_hau_hun_cic_qcu_swe_dyu_moo_tur_anl_ctl_glc_geo_wly_ind_aze_igb_amh_guj_grk_bam_mcd_ven_nor_knd_lat_ewe_fre_sod_bem_hin_cnt_uzb_gam_mnd_bsq_fin_dut_tsw_bat_por_vie	-0.398119241412505	-0.922403810418238	0.358704826983142
725	krd_swa_ven_lit_ita_hin_yor_tig_dut_tha_grk_sun_mol_uzb_bos_swt_ukr_kor_pan_afr_mcd_por_dgb_cze_urd_mao_glc_aeg_ind_ewe_rom_bul_cnt_est_jav_tml_hun_vie_mlt_swe_mly_sod_knd_cic_arw_guj_zul_amh_gam_prs_ger_spa_bem_tur_tag_slo_azi_jpn_ses_amr_ctl_svk_owc_xho_aze_fbf_dyu_nor_geo_tsn_moo_igb_chh_sid_bsq_fin_lat_akn_qcu_tsw_heb_scr_mnd_bat_pol_ben_wly_hau_alb_anl_lda_bam_fre_eng_rus	-0.509481935815841	-1.20072572865834	0.232906984436223
726	pan_vie_ger_fbf_est_sid_guj_alb_amr_moo_mly_knd_xho_swt_prs_krd_cnt_ukr_owc_geo_rus_azi_lit_lda_akn_mlt_fre_hun_amh_ctl_ewe_dgb_yor_gam_svk_spa_anl_ita_nor_tha_heb_rom_bem_cic_cze_pol_igb_wly_dyu_bam_tsw_glc_sod_ben_tml_mol_bsq_tur_hin_bos_fin_swa_qcu_afr_lat_jav_ven_ses_chh_aze_uzb_mnd_dut_tag_arw_aeg_por_slo_eng_jpn_hau_kor_tsn_tig_urd_mao_grk_swe_scr_sun_mcd_bat_zul_ind_bul	0.184145395732477	0.471320199833819	0.638515881915863
727	cnt_ctl_lda_tsn_cic_ses_lit_knd_mlt_dyu_swt_svk_dut_rus_ukr_ewe_moo_swa_mao_tml_qcu_scr_amh_afr_sod_azi_jav_ven_bat_sid_hin_lat_zul_alb_bem_igb_mly_owc_grk_por_ger_pan_prs_sun_fre_jpn_urd_slo_tig_amr_uzb_xho_mnd_ind_bos_est_swe_tsw_vie_tag_hau_anl_aze_ben_heb_eng_wly_dgb_geo_kor_aeg_guj_tha_fbf_nor_mol_bam_fin_pol_akn_gam_arw_rom_bsq_yor_tur_bul_mcd_krd_ita_spa_chh_cze_glc_hun	0.00385944241421769	0.00930707451552912	0.99259407210375
728	ita_sid_ger_bsq_dyu_wly_amr_heb_igb_krd_arw_tag_cic_tha_moo_tur_svk_jpn_lda_swa_sun_uzb_swt_mol_tsn_mlt_bat_glc_zul_mnd_ses_yor_alb_aeg_ind_tml_hin_eng_pol_grk_fre_mly_afr_knd_bem_fin_guj_est_prs_hun_chh_lit_ctl_xho_mao_dgb_cze_ben_tig_jav_ven_spa_anl_ukr_hau_slo_azi_kor_urd_ewe_mcd_owc_gam_geo_bos_rom_swe_scr_dut_lat_cnt_qcu_bul_aze_nor_por_bam_akn_pan_rus_fbf_vie_amh_tsw_sod	-0.160129039996473	-0.372948994661387	0.710035080599069
729	cze_tur_lit_alb_tml_prs_qcu_pol_vie_jpn_xho_rus_est_tig_fre_ben_hun_arw_mnd_igb_bem_swe_jav_rom_sun_moo_wly_chh_bam_guj_mly_glc_mcd_sid_lat_anl_spa_swt_por_dut_ven_krd_swa_ita_ewe_mao_urd_mol_ctl_ukr_hin_amh_sod_uzb_mlt_grk_zul_knd_bul_pan_cic_tsn_akn_bos_azi_gam_fbf_geo_svk_yor_ses_fin_eng_kor_tha_afr_ger_lda_heb_bat_scr_dgb_cnt_ind_aeg_tag_nor_tsw_bsq_owc_hau_dyu_aze_slo_amr	-0.487157996221992	-1.2076968807175	0.230226230408633
730	sid_prs_aze_qcu_hun_swa_azi_bat_ind_fin_pol_gam_afr_zul_lat_swt_sun_fbf_bsq_fre_bam_jpn_jav_ewe_est_dut_ukr_glc_bul_tha_urd_uzb_spa_alb_nor_chh_ben_ita_scr_wly_mly_arw_swe_mlt_tsw_rom_knd_heb_sod_cic_geo_yor_eng_hau_kor_mol_mcd_igb_bos_xho_amh_tur_cnt_mao_mnd_amr_moo_rus_akn_vie_slo_ctl_cze_lda_tml_tsn_tig_tag_grk_owc_lit_ven_ger_aeg_dgb_krd_dyu_bem_hin_ses_svk_por_pan_anl_guj	0.523939352963408	1.20037964185088	0.23304065584109
731	scr_sod_chh_ctl_mol_wly_por_pan_lit_ven_ses_tml_jpn_cic_arw_cze_ger_bul_akn_fin_mcd_tsn_bsq_swt_geo_zul_mly_swe_pol_bem_anl_fbf_jav_dut_sid_heb_mao_eng_owc_lat_cnt_slo_moo_rom_azi_tag_krd_lda_alb_sun_kor_mlt_nor_aeg_ind_qcu_spa_bat_afr_tur_rus_uzb_amr_glc_ben_prs_dgb_tig_gam_mnd_grk_svk_vie_hau_bos_yor_tsw_swa_knd_tha_bam_urd_ita_est_fre_amh_hun_guj_aze_hin_xho_ukr_ewe_igb_dyu	0.801883816093586	2.09691996129209	0.0387146883807796
732	lat_mol_owc_dyu_cnt_ewe_cze_wly_swe_mlt_qcu_rom_ven_ses_scr_tig_xho_uzb_vie_ben_cic_mcd_arw_geo_azi_bsq_aeg_tag_akn_bat_chh_grk_dut_ger_por_tsw_lda_lit_heb_mly_hin_jpn_ind_bos_tsn_eng_anl_dgb_gam_krd_svk_fin_bam_sun_swt_ukr_sid_knd_mnd_bul_jav_pan_ita_rus_tml_mao_est_kor_tha_slo_urd_guj_pol_fre_prs_moo_bem_amh_glc_hau_tur_swa_yor_afr_nor_spa_igb_alb_zul_ctl_sod_aze_amr_hun_fbf	0.0247478752653891	0.0640228000670385	0.949089484223989
733	vie_spa_rom_qcu_swe_swa_dut_gam_ind_jpn_dgb_ita_est_svk_owc_ewe_cic_guj_sid_mlt_tig_akn_hin_por_chh_geo_ukr_cze_lda_tag_pol_fre_tml_azi_eng_lit_ger_bos_nor_scr_amh_rus_jav_sod_arw_mnd_tsn_afr_uzb_heb_fin_anl_lat_xho_hau_alb_slo_mol_zul_moo_mcd_prs_knd_tur_krd_hun_swt_bem_grk_urd_ctl_aeg_bat_aze_wly_bsq_bam_cnt_glc_igb_yor_mly_pan_mao_ven_bul_fbf_kor_tsw_ben_tha_sun_dyu_amr_ses	-0.546491468785284	-1.49145740999659	0.139225766649031
734	ven_lat_mly_slo_ses_owc_tag_swt_hin_sod_rus_knd_svk_swa_cze_akn_arw_bul_pan_hun_krd_bos_afr_ukr_swe_ctl_tur_kor_chh_bem_cic_geo_sun_amr_ita_cnt_guj_dgb_tha_heb_zul_sid_vie_xho_est_alb_mcd_tml_pol_fbf_mao_hau_spa_yor_fin_urd_bat_dut_prs_aze_ind_bam_igb_qcu_fre_gam_tig_uzb_azi_wly_lda_ben_mnd_moo_bsq_lit_eng_rom_por_mol_grk_amh_tsn_mlt_glc_tsw_jpn_ewe_jav_scr_ger_aeg_dyu_nor_anl	0.197529351326056	0.474781407688917	0.636055831194943
735	mly_scr_vie_spa_xho_pan_rom_afr_tsn_anl_cic_ctl_guj_mnd_hun_hin_kor_mcd_bem_por_fre_glc_rus_alb_est_amr_cnt_eng_qcu_mao_lit_uzb_dut_slo_cze_urd_wly_ger_pol_ita_nor_akn_tha_tig_grk_ukr_bsq_heb_gam_prs_chh_tur_azi_ses_moo_krd_ven_fbf_svk_jav_geo_sod_hau_dgb_bul_jpn_igb_bos_tml_swe_dyu_bat_amh_fin_arw_zul_sid_owc_tsw_lda_yor_aze_sun_mol_lat_tag_swa_swt_ind_ben_aeg_mlt_knd_bam_ewe	0.0216982638229614	0.0530741451706179	0.957786672139969
736	guj_vie_afr_alb_ind_knd_arw_lat_bat_jav_zul_bul_fbf_jpn_ses_rus_bem_tml_dut_fre_qcu_owc_yor_swt_bam_geo_mnd_nor_tsw_urd_cnt_aze_sod_slo_aeg_amr_mao_mly_krd_hin_heb_scr_sun_lda_mcd_xho_prs_ven_ita_pol_pan_spa_sid_tur_swe_grk_tsn_hau_bos_tha_mlt_akn_fin_azi_por_moo_mol_kor_tig_rom_ger_svk_hun_igb_glc_amh_wly_chh_cic_tag_uzb_eng_ukr_lit_gam_bsq_ewe_cze_dgb_swa_anl_dyu_ctl_ben_est	-0.185921391942367	-0.478340788167899	0.63353025235749
737	igb_yor_geo_afr_ses_ben_ita_scr_swe_anl_por_sun_ger_mao_mnd_arw_akn_hau_hin_cic_sid_grk_mol_xho_glc_fbf_swt_zul_wly_bos_bam_sod_fre_fin_gam_lat_lit_swa_aeg_owc_spa_heb_jav_tur_mlt_pol_knd_ven_kor_pan_tig_prs_bul_nor_tml_dut_jpn_mly_tha_lda_alb_mcd_vie_krd_dyu_tsw_ukr_tag_rom_est_ind_ewe_bem_cnt_chh_aze_azi_guj_slo_bsq_bat_qcu_rus_cze_amr_dgb_svk_amh_urd_tsn_uzb_ctl_hun_eng_moo	-0.540863050932329	-1.41212840758287	0.161249581253557
738	ctl_mol_dut_bul_por_grk_guj_knd_jpn_hau_tsw_bem_tha_azi_mcd_vie_arw_tur_lit_swa_wly_fre_swt_mnd_scr_anl_prs_amr_ger_ind_fbf_zul_sid_hun_rom_afr_igb_hin_bam_ukr_lda_krd_bsq_kor_tml_fin_ben_pol_cze_ven_mao_heb_ses_akn_xho_sod_geo_uzb_lat_ewe_mly_spa_qcu_amh_svk_aeg_owc_chh_cic_tag_jav_urd_cnt_dyu_aze_ita_slo_swe_bos_eng_gam_est_tig_moo_sun_tsn_bat_mlt_alb_dgb_glc_nor_rus_pan_yor	0.0467575979859527	0.111394998474949	0.911543190183105
739	ind_eng_moo_por_jpn_bsq_ben_sid_nor_fre_sod_swa_knd_mcd_krd_vie_swe_urd_glc_tsw_mlt_zul_tag_grk_mao_azi_sun_alb_jav_spa_bem_lda_ctl_dut_chh_aze_qcu_rom_amh_rus_cze_tur_heb_dyu_bul_lat_tml_mnd_mly_owc_swt_mol_cic_ger_bat_anl_hun_fin_bam_gam_hau_hin_fbf_tsn_guj_prs_tig_akn_ven_kor_slo_ita_ukr_aeg_pol_xho_lit_pan_arw_ses_svk_cnt_dgb_amr_afr_ewe_yor_geo_bos_est_igb_scr_wly_tha_uzb	0.38341356424027	0.947066675411849	0.346059150683833
740	cnt_eng_ewe_prs_ctl_ita_sid_dyu_swa_lat_svk_ger_azi_bat_rus_vie_slo_ben_ven_pan_mly_amh_dut_heb_gam_tag_est_hin_tur_wly_tsn_por_mol_urd_bem_hau_rom_knd_moo_mcd_dgb_bos_yor_tsw_tml_ukr_alb_swe_cic_fre_amr_tig_fin_mlt_sod_mao_pol_arw_qcu_chh_lda_aze_xho_hun_afr_guj_geo_igb_lit_nor_kor_mnd_akn_zul_bam_uzb_ses_sun_owc_jpn_spa_jav_swt_bsq_bul_grk_glc_anl_ind_scr_krd_tha_fbf_cze_aeg	-0.240786597160032	-0.552292465500522	0.582072895180073
741	fbf_dgb_nor_tha_rus_scr_hun_bam_afr_lda_cnt_grk_bat_tur_bem_arw_jpn_ben_azi_ukr_dyu_ven_uzb_tml_vie_xho_akn_wly_ger_knd_glc_ind_cic_por_alb_guj_bul_ctl_lit_lat_ses_anl_qcu_fre_owc_geo_spa_cze_sid_mly_mcd_fin_bos_kor_svk_sun_heb_mao_est_hin_igb_urd_mnd_aze_dut_bsq_jav_ita_chh_aeg_krd_slo_swa_sod_pan_tag_amh_rom_pol_tig_yor_swe_gam_eng_ewe_tsw_mol_zul_swt_hau_mlt_amr_moo_tsn_prs	0.534143226001686	1.28830872572282	0.200834546140027
742	ses_gam_swt_cnt_ger_lat_amh_urd_fin_hun_mol_ctl_slo_zul_azi_qcu_sid_sod_rus_geo_tur_pan_glc_tig_eng_bos_swa_cic_prs_lit_fre_bam_bem_chh_grk_ita_mly_alb_krd_sun_est_igb_ven_guj_uzb_mlt_mcd_xho_svk_anl_aze_fbf_lda_aeg_akn_hin_yor_kor_amr_dyu_heb_pol_bsq_tsw_rom_jpn_owc_tha_bat_mnd_afr_arw_cze_ind_dut_vie_wly_ukr_mao_tag_por_hau_dgb_moo_swe_jav_spa_scr_knd_bul_tsn_ben_nor_ewe_tml	-0.0361355494137654	-0.0978043319632957	0.922298150419029
743	owc_amr_tag_slo_bul_zul_swt_mnd_fin_por_mol_krd_amh_sun_aeg_ben_tig_knd_moo_rom_ven_tsn_mly_anl_lit_dgb_pol_heb_lat_arw_tml_rus_urd_alb_bam_ewe_grk_bos_lda_vie_azi_uzb_prs_hau_ger_bem_cnt_yor_xho_bat_scr_eng_dyu_aze_hun_mao_sid_tsw_ita_fbf_spa_geo_est_wly_ctl_guj_tur_jav_qcu_jpn_ses_swe_cic_hin_nor_gam_cze_kor_sod_pan_bsq_ukr_swa_mlt_ind_glc_igb_mcd_akn_chh_dut_svk_afr_tha_fre	0.480870599488616	1.26150919389295	0.210280484379005
744	amh_mly_ewe_ses_fre_dyu_scr_yor_akn_zul_rus_jav_cnt_aeg_ind_bsq_tha_swa_por_amr_grk_kor_lit_mcd_prs_ven_sod_spa_fin_xho_azi_bem_swt_ita_igb_moo_dgb_rom_hun_nor_swe_bam_pol_ukr_tag_tig_owc_sid_heb_ben_tsn_mlt_est_qcu_dut_svk_ger_krd_bos_uzb_wly_mao_gam_arw_chh_hin_glc_tml_eng_lda_slo_urd_ctl_fbf_lat_jpn_guj_bat_knd_vie_cic_mol_geo_tur_anl_tsw_mnd_sun_hau_bul_alb_cze_aze_afr_pan	-0.352052029975401	-0.946546579805074	0.346322811038366
745	hin_yor_mly_swa_mol_gam_qcu_rom_prs_tsw_bos_tml_amr_swe_alb_bsq_moo_hun_ben_owc_mlt_swt_svk_bul_sid_hau_afr_uzb_dgb_arw_glc_cic_pol_ewe_mnd_heb_nor_chh_bat_fbf_spa_lit_eng_jpn_tha_cze_ind_tur_mao_dut_tag_tsn_fre_ctl_lda_jav_ses_geo_ukr_krd_rus_aze_dyu_sod_pan_knd_slo_wly_fin_bam_amh_aeg_tig_lat_vie_guj_ven_azi_kor_scr_ger_ita_anl_est_xho_sun_bem_grk_cnt_por_zul_igb_mcd_urd_akn	0.149605756420543	0.338524452377585	0.735731090785842
746	ger_mlt_krd_bul_tml_tag_cic_aeg_slo_wly_vie_pan_ukr_sun_yor_glc_bsq_bat_por_ind_hau_tsn_anl_igb_sod_uzb_mao_scr_nor_moo_rom_rus_tur_cnt_ses_fbf_ven_aze_bos_tig_lit_ben_dut_sid_azi_geo_dgb_fin_tha_tsw_eng_swt_mly_guj_heb_ctl_qcu_chh_spa_fre_mcd_bam_owc_zul_bem_swa_kor_jpn_prs_xho_ewe_mol_mnd_pol_est_alb_arw_akn_knd_cze_hin_afr_urd_amr_lat_swe_grk_dyu_lda_gam_amh_jav_hun_svk_ita	-0.172715430701499	-0.383869674336673	0.701951269382359
747	bsq_mlt_mnd_sod_alb_ven_mao_est_cic_sid_fre_igb_hau_guj_afr_bam_aze_jav_jpn_glc_yor_chh_wly_grk_rom_tig_arw_ben_sun_tsw_tml_mol_xho_swa_hun_mly_anl_lit_moo_ger_tur_urd_bat_aeg_bos_tag_tsn_mcd_nor_amr_heb_por_hin_cze_fbf_spa_bul_ind_gam_slo_ewe_vie_dgb_akn_lat_swt_owc_dut_dyu_cnt_amh_lda_kor_eng_geo_ctl_scr_swe_fin_ses_tha_knd_pol_svk_bem_zul_uzb_ukr_krd_prs_rus_azi_ita_qcu_pan	0.132114910718855	0.344626494348624	0.731153305178414
748	mcd_anl_spa_bem_sun_arw_tml_pan_heb_slo_ven_amr_bos_eng_ind_cic_ukr_glc_lit_hin_swt_bsq_geo_hun_rom_bam_svk_alb_cnt_ses_por_zul_azi_lda_tur_vie_swa_fbf_gam_rus_bat_aze_pol_igb_ita_aeg_swe_sod_mao_grk_sid_est_fin_dyu_jav_wly_chh_xho_nor_jpn_qcu_bul_mol_mnd_tag_ctl_tsw_akn_ewe_mly_tha_tsn_tig_cze_hau_owc_krd_amh_afr_mlt_dgb_moo_ben_kor_uzb_ger_guj_dut_prs_urd_scr_lat_fre_yor_knd	-0.389954072369797	-1.0062421169087	0.316910063473776
749	spa_dut_aze_wly_tsw_mol_fin_qcu_ven_bsq_urd_dgb_bos_bam_hau_pol_heb_slo_guj_bem_amr_knd_krd_anl_ben_glc_tml_hun_swa_uzb_mly_ukr_ger_ind_hin_nor_igb_mnd_por_dyu_sid_cic_amh_jpn_jav_owc_afr_alb_lda_sod_akn_arw_rom_zul_ctl_scr_mlt_lat_grk_rus_tig_swe_mcd_lit_tag_kor_svk_cze_eng_bul_gam_mao_bat_tsn_est_tur_xho_ita_prs_cnt_fre_chh_sun_ses_azi_ewe_swt_fbf_pan_yor_geo_tha_vie_aeg_moo	-0.560977012022881	-1.43365072276804	0.155025556014572
750	alb_rom_kor_uzb_bat_pan_jpn_moo_grk_sun_mlt_bos_tag_hun_prs_bam_scr_cic_tig_ben_fbf_chh_jav_rus_mol_swa_ven_yor_ind_xho_aeg_vie_fre_afr_swt_sod_tur_svk_lit_swe_knd_pol_hin_ses_tsn_qcu_ita_glc_ukr_tml_est_nor_heb_eng_dut_ewe_lda_dgb_sid_azi_bsq_zul_wly_amh_por_lat_arw_mnd_gam_ctl_dyu_mly_bul_slo_geo_aze_tha_mcd_hau_urd_cze_owc_krd_mao_anl_ger_guj_fin_spa_igb_cnt_tsw_amr_bem_akn	0.167621329872573	0.400771621113799	0.689507521994684
751	afr_owc_lat_slo_tag_ind_mly_fbf_dut_amh_cic_xho_mol_bsq_uzb_est_zul_wly_rus_amr_anl_tha_hin_tsw_grk_ukr_swa_por_gam_mnd_cze_dgb_dyu_ewe_geo_tur_igb_ses_bul_ctl_guj_jav_hun_sun_moo_aeg_lit_ger_tig_aze_vie_bat_hau_swe_tml_pol_bos_alb_fin_ben_arw_mlt_bem_swt_eng_scr_krd_pan_svk_heb_bam_knd_kor_cnt_azi_ita_mao_jpn_tsn_chh_qcu_sod_urd_mcd_glc_sid_ven_yor_spa_rom_prs_fre_lda_akn_nor	0.260647629697045	0.689642650050457	0.492136190914358
752	bat_mol_aeg_bam_akn_rus_vie_mao_ben_ven_krd_fbf_lit_guj_chh_rom_mcd_zul_qcu_tml_hau_hun_owc_aze_afr_mlt_alb_pol_tsw_xho_amr_prs_dgb_lat_geo_cze_glc_tsn_jpn_kor_hin_swt_ind_gam_jav_mly_cnt_tig_ses_arw_sun_nor_fre_anl_grk_yor_fin_eng_moo_urd_est_bos_por_knd_tur_uzb_bem_azi_pan_ger_igb_bsq_slo_ewe_dyu_svk_sod_tha_bul_heb_swa_swe_ukr_mnd_wly_ctl_sid_spa_tag_dut_lda_ita_amh_scr_cic	0.263139063553582	0.610403341425338	0.543083456394994
753	afr_rus_grk_glc_est_dyu_ven_hun_geo_ben_amr_cic_alb_mcd_sun_tig_ses_fbf_bam_bat_swt_slo_jpn_spa_aeg_mao_arw_dut_cnt_guj_xho_mol_tml_krd_hin_bos_mnd_cze_owc_rom_fre_aze_anl_yor_bsq_ind_wly_igb_por_sod_swa_ger_hau_svk_ewe_prs_eng_urd_ctl_pan_uzb_bul_knd_amh_tha_pol_nor_chh_vie_dgb_bem_lat_fin_ita_jav_sid_lda_gam_akn_heb_tur_kor_ukr_moo_mlt_scr_qcu_tsw_lit_zul_azi_tag_tsn_mly_swe	0.0585245223416035	0.153678392979442	0.878196301807308
754	akn_sod_cze_aeg_jpn_mlt_alb_anl_hun_xho_ven_bem_dyu_grk_zul_mcd_eng_tig_wly_lda_arw_spa_nor_geo_est_mnd_ger_tml_bam_bul_swt_urd_vie_dgb_azi_swe_aze_bat_ben_igb_mly_afr_tsn_kor_hau_por_jav_dut_pol_slo_tha_prs_scr_hin_owc_cic_rus_ind_ita_krd_amh_ukr_qcu_guj_sun_lit_tsw_heb_ctl_uzb_ses_pan_ewe_mol_bos_swa_lat_svk_tag_yor_chh_bsq_fbf_fin_amr_rom_glc_cnt_sid_mao_moo_fre_knd_tur_gam	0.245169225156886	0.55351125616033	0.581241675225379
755	bsq_gam_mao_ita_sun_uzb_cic_aeg_hun_azi_owc_tml_mly_bat_por_heb_rom_tur_ukr_mnd_bem_swa_amr_prs_lda_urd_svk_fin_hau_cze_ctl_cnt_igb_ind_jav_knd_spa_bul_lit_qcu_pan_mlt_fre_wly_nor_dgb_mcd_akn_hin_arw_fbf_guj_vie_ven_tag_sid_jpn_lat_dyu_moo_kor_afr_chh_yor_bam_alb_ses_dut_anl_xho_grk_glc_slo_sod_bos_ewe_swe_tsw_pol_geo_est_scr_zul_krd_ger_ben_tig_amh_eng_tha_rus_aze_mol_tsn_swt	-0.561660677972564	-1.27743984477859	0.204626835041664
756	owc_dyu_hun_ewe_lda_tml_lat_rom_ukr_wly_geo_tig_spa_knd_moo_ven_grk_fbf_ben_cze_sod_bem_fre_hau_tur_prs_guj_pan_ses_qcu_lit_mao_bsq_bos_nor_kor_ctl_bul_jav_arw_afr_mnd_bat_bam_swt_mol_glc_amh_por_mcd_est_dgb_krd_svk_ger_chh_heb_mlt_mly_azi_eng_gam_sid_akn_jpn_anl_dut_yor_slo_tag_vie_fin_tsw_aeg_swe_zul_swa_xho_amr_tha_cic_scr_aze_cnt_igb_ind_sun_urd_uzb_pol_ita_rus_tsn_hin_alb	0.0441042138877438	0.105092431614233	0.91652879584202
757	geo_chh_fre_aeg_lda_owc_slo_lat_tml_cnt_gam_bem_ewe_tsw_sun_jav_tur_afr_wly_anl_grk_ita_amr_rom_bos_lit_dut_azi_hau_bsq_dyu_uzb_dgb_tig_est_moo_arw_mao_ukr_urd_ctl_tsn_yor_pol_hun_mly_nor_xho_ben_bam_amh_cic_knd_ind_prs_tag_fbf_krd_qcu_heb_zul_pan_jpn_scr_vie_akn_guj_ger_rus_tha_kor_ven_glc_spa_bat_swe_ses_mnd_eng_fin_mol_swt_swa_por_alb_sod_aze_svk_igb_mlt_hin_sid_mcd_cze_bul	-0.219054681677257	-0.509750350161609	0.61143394111028
758	anl_dut_eng_afr_fbf_ben_kor_est_igb_bul_hin_nor_rus_mnd_mol_azi_alb_tsn_lit_akn_rom_mlt_dgb_tsw_swe_tur_chh_spa_ind_cnt_svk_guj_bam_sun_sod_ven_mcd_slo_grk_ses_fin_aeg_bem_moo_pol_yor_hau_vie_xho_bos_scr_glc_aze_prs_urd_knd_amh_ctl_lat_ita_tig_fre_krd_bat_owc_zul_cic_heb_lda_uzb_cze_hun_jpn_bsq_ukr_por_qcu_gam_swa_ger_mly_tha_sid_mao_tml_wly_pan_arw_dyu_jav_swt_amr_ewe_geo_tag	-0.496942958073473	-1.18382034542805	0.239501200804218
759	swa_rus_arw_knd_tsn_tag_hau_mao_svk_tml_mol_bem_tig_uzb_ind_aeg_glc_bul_pol_geo_bsq_sod_lat_igb_dyu_ben_slo_guj_spa_qcu_bam_jav_dut_scr_mlt_sun_moo_por_ses_hun_dgb_lit_fin_sid_ita_ctl_wly_ger_anl_ven_kor_amr_xho_akn_tsw_tur_cnt_fbf_rom_ukr_aze_nor_fre_swe_lda_swt_tha_urd_mcd_azi_chh_prs_gam_pan_bat_est_heb_alb_hin_eng_zul_afr_mly_mnd_bos_grk_cic_yor_vie_jpn_amh_cze_krd_owc_ewe	-0.573028999298544	-1.35335529767501	0.17922256454888
760	mly_tsw_zul_wly_xho_moo_afr_geo_rom_bem_fre_knd_mao_tsn_qcu_ses_amh_hin_hau_lit_vie_tml_dgb_tig_bul_alb_uzb_krd_igb_kor_chh_scr_rus_mlt_est_amr_mnd_swt_bat_azi_guj_swe_mol_ita_tag_spa_sun_yor_por_lat_gam_nor_fin_eng_ven_ctl_bam_cic_aze_anl_pan_svk_ewe_jpn_dyu_pol_grk_aeg_fbf_prs_lda_heb_bsq_ukr_sod_hun_urd_dut_arw_sid_ind_mcd_ger_akn_cze_tha_bos_ben_slo_glc_tur_cnt_swa_jav_owc	0.299076728582174	0.730563189874519	0.46688247978
761	azi_swt_amr_nor_knd_yor_arw_alb_dgb_ger_bat_bos_svk_scr_anl_hin_dut_tsw_swa_tig_pol_mcd_ita_fbf_ctl_krd_pan_fin_aze_guj_fre_jav_tml_mnd_glc_afr_amh_mlt_hun_aeg_eng_lat_lda_lit_por_ewe_igb_bul_grk_sun_rus_mly_cze_jpn_tha_qcu_hau_mol_ben_vie_gam_rom_cic_tag_kor_sod_est_tur_heb_bam_uzb_tsn_wly_moo_geo_mao_zul_urd_slo_bsq_dyu_xho_owc_ses_chh_bem_cnt_sid_spa_ven_ukr_ind_akn_prs_swe	-0.145481336240764	-0.339068651311102	0.735322439379245
762	ses_swa_hun_swe_arw_swt_lda_ben_mlt_wly_hau_amr_jpn_dgb_ger_ctl_ukr_fre_azi_bsq_ita_tig_dut_slo_scr_ind_heb_tml_aeg_hin_fbf_moo_afr_nor_glc_pan_knd_sid_sod_chh_aze_prs_urd_tsw_tha_pol_por_tur_akn_cnt_qcu_mnd_grk_tag_mol_zul_sun_krd_ewe_xho_est_spa_igb_jav_gam_fin_ven_eng_mcd_bul_alb_yor_anl_bem_uzb_cze_cic_rom_bam_lat_mao_svk_amh_guj_rus_owc_lit_mly_kor_tsn_geo_bos_dyu_vie_bat	0.897897307753032	2.15563178425697	0.0336937944970059
763	vie_kor_hin_sid_amh_arw_heb_mly_dut_prs_bos_akn_bat_tag_spa_svk_bul_mlt_gam_chh_urd_dgb_moo_ukr_tsn_est_fin_mnd_fbf_afr_yor_amr_scr_qcu_swt_fre_lat_sod_tig_hun_tml_ita_eng_grk_ses_por_xho_nor_alb_geo_ewe_azi_mol_bam_ctl_tha_rus_bsq_slo_sun_guj_wly_uzb_lda_ben_tur_cze_zul_swa_jav_pan_mao_pol_jpn_cnt_aeg_lit_glc_owc_krd_swe_ger_hau_tsw_ind_aze_bem_dyu_anl_knd_rom_mcd_igb_cic_ven	-0.0169032158533194	-0.0379693240557455	0.96979352631158
764	igb_sod_ben_swt_tag_est_anl_svk_slo_hau_tha_tsw_sun_yor_pan_jav_uzb_amh_cic_urd_cze_mnd_mao_lat_amr_kor_pol_hin_bat_alb_fbf_guj_ukr_fin_bul_fre_spa_jpn_dyu_glc_akn_wly_qcu_swa_nor_bem_hun_chh_tml_moo_tsn_aze_dgb_mlt_scr_sid_mly_lit_mol_bam_vie_ctl_grk_bos_azi_xho_aeg_lda_tur_eng_dut_owc_knd_afr_ewe_ven_prs_krd_rom_tig_ind_swe_ses_heb_por_cnt_zul_arw_bsq_gam_ita_geo_mcd_rus_ger	0.926548135109241	2.07925254926251	0.0403468145314086
765	chh_slo_ita_afr_qcu_amh_lit_bat_glc_guj_tag_grk_geo_mao_ven_bem_dgb_hau_est_ind_azi_swt_cic_rus_mly_bos_pol_swa_bul_lda_knd_fin_spa_jpn_bam_owc_ctl_wly_ger_bsq_aeg_vie_yor_zul_cnt_hun_krd_svk_fre_arw_urd_ewe_jav_gam_pan_tur_rom_eng_mnd_dut_tml_mlt_tsw_amr_cze_sod_kor_moo_sun_nor_fbf_ses_anl_scr_mol_tsn_akn_uzb_heb_por_igb_ukr_xho_ben_hin_dyu_alb_tha_prs_mcd_swe_aze_lat_sid_tig	0.460169639328736	1.18489715514075	0.239077224658543
766	fbf_amr_mcd_tsn_lat_urd_tha_arw_bam_mnd_jav_afr_guj_ewe_kor_owc_ind_zul_knd_hun_azi_bat_jpn_krd_vie_amh_heb_lit_ukr_sun_ven_swa_swe_mlt_wly_tig_tsw_svk_gam_aze_ses_igb_bsq_akn_swt_scr_slo_hin_cze_bos_aeg_ctl_ita_qcu_alb_grk_pan_cnt_bul_uzb_mao_mol_cic_est_sod_moo_fre_xho_sid_lda_ger_pol_tml_dyu_tur_dgb_anl_chh_dut_por_hau_eng_tag_glc_bem_prs_rom_mly_nor_rus_spa_geo_ben_fin_yor	0.128033913362343	0.295677473060332	0.768135574072082
767	dyu_anl_ewe_xho_glc_sod_ses_tha_prs_eng_cnt_fre_bul_lit_zul_uzb_guj_fbf_ind_igb_scr_sid_mnd_tml_fin_lat_svk_est_tig_swa_mao_cic_owc_bam_slo_swe_moo_qcu_ven_alb_jpn_ben_vie_urd_ctl_heb_arw_kor_grk_bsq_hun_pan_por_ita_aeg_bat_rus_yor_azi_akn_sun_ger_jav_tag_krd_amh_aze_wly_cze_ukr_dgb_swt_lda_afr_mlt_bos_hin_mly_mcd_bem_tur_hau_chh_gam_dut_geo_nor_spa_tsn_amr_tsw_pol_rom_knd_mol	-0.581170593775596	-1.52527708772244	0.130583667084227
768	ger_ctl_scr_lit_guj_dyu_xho_est_jpn_geo_slo_ewe_mao_nor_sid_prs_zul_tha_bem_ses_ita_cze_ukr_mlt_eng_yor_mcd_owc_gam_kor_lat_mol_bat_mly_hin_pol_qcu_aeg_krd_sun_moo_bul_urd_bsq_amr_spa_afr_ben_jav_ven_rom_swa_grk_pan_heb_akn_azi_anl_hun_vie_swe_aze_chh_ind_svk_glc_bam_por_tur_rus_cnt_alb_arw_hau_wly_tag_cic_tml_mnd_fre_swt_dgb_dut_sod_lda_bos_tig_igb_tsw_amh_fin_knd_uzb_tsn_fbf	0.375256520866788	0.906128514647176	0.3672095283138
769	ven_jpn_dyu_cic_ger_sid_amh_krd_zul_xho_vie_bos_mao_ukr_est_lit_swe_moo_cze_yor_gam_mnd_ben_bul_fbf_heb_slo_akn_bem_svk_alb_kor_guj_tsn_cnt_pol_urd_tsw_bam_afr_qcu_jav_tur_ses_ind_glc_lda_mly_swt_mcd_mol_rom_tag_dut_arw_wly_ctl_mlt_owc_nor_prs_azi_rus_pan_dgb_uzb_sod_amr_lat_grk_chh_tig_geo_ita_anl_igb_swa_hin_tha_ewe_knd_sun_por_tml_fin_bsq_hau_hun_fre_eng_aeg_bat_aze_scr_spa	0.149032527028075	0.341618042991078	0.733409058200036
770	scr_ses_swt_heb_spa_svk_cnt_bos_sun_ven_grk_gam_ind_hau_fin_swa_bam_zul_jpn_alb_ita_uzb_dgb_dut_pan_mnd_urd_sid_akn_glc_azi_ctl_por_tig_nor_tha_dyu_mao_bul_tml_kor_anl_swe_xho_fbf_bat_tsn_krd_cze_prs_ben_aeg_vie_lda_rom_mlt_fre_tsw_afr_arw_hin_lit_ger_pol_moo_ewe_est_amr_wly_igb_amh_qcu_geo_tag_bsq_tur_sod_jav_yor_aze_chh_hun_knd_lat_owc_rus_slo_mly_mol_eng_ukr_bem_guj_mcd_cic	-0.106413319866783	-0.26099624782157	0.79467248215621
771	ita_fin_cze_ses_arw_grk_lit_fbf_scr_ger_amh_yor_anl_nor_igb_eng_mao_tsw_bos_geo_dgb_vie_tag_knd_mnd_cnt_tha_fre_jav_por_wly_hin_uzb_swa_spa_prs_aze_akn_urd_sun_ind_swe_alb_qcu_jpn_lat_mly_pan_glc_bul_bsq_amr_aeg_dyu_heb_sod_ven_tig_tur_bem_cic_bat_kor_bam_guj_afr_pol_rom_rus_mlt_xho_svk_swt_sid_ben_ewe_est_lda_tml_mcd_mol_chh_krd_hau_azi_owc_dut_ukr_zul_moo_tsn_hun_ctl_slo_gam	0.178163687872467	0.423543896596537	0.672876423382306
772	vie_swt_ita_ewe_owc_mol_tur_dyu_gam_uzb_bos_pol_krd_fin_tig_cnt_mao_ukr_ses_urd_eng_dut_tsw_mlt_azi_arw_chh_jav_amh_tha_cze_tag_hun_aeg_heb_ind_ctl_swe_wly_scr_bem_lda_lit_yor_mcd_mnd_ben_por_qcu_fbf_guj_sod_igb_fre_moo_cic_afr_tml_sid_geo_bat_kor_knd_sun_jpn_hin_spa_prs_rom_nor_mly_glc_pan_tsn_lat_ven_zul_alb_grk_hau_amr_slo_bam_dgb_bsq_xho_aze_ger_rus_akn_swa_svk_est_bul_anl	0.472416676159902	1.16296437987159	0.247819360749004
773	cic_pan_sid_vie_mol_kor_moo_uzb_prs_hau_mlt_igb_heb_tsn_ita_hin_por_zul_lda_eng_ewe_ses_ger_amh_lit_dgb_bsq_owc_fre_aeg_est_bos_geo_scr_yor_anl_gam_nor_tsw_pol_glc_amr_svk_mnd_tml_krd_slo_mly_mcd_sod_bam_fbf_dyu_jav_arw_tha_tur_ind_tag_rom_aze_guj_ctl_akn_rus_tig_mao_swt_azi_afr_urd_hun_ukr_bul_bat_ven_fin_ben_xho_alb_dut_cnt_swe_sun_chh_swa_wly_knd_lat_qcu_grk_spa_jpn_cze_bem	1.14032860718169	2.71338623751254	0.00793623244085379
774	mcd_bam_amh_pan_bsq_hau_swa_urd_geo_prs_hun_pol_chh_lda_tag_tsw_bos_ctl_owc_ses_wly_gam_sid_dyu_ewe_mly_azi_kor_spa_vie_tur_ind_aeg_bul_bat_guj_por_aze_alb_anl_arw_krd_rom_mao_amr_heb_fin_rus_cze_swe_jpn_sun_lat_scr_ukr_ger_tsn_ita_jav_knd_est_qcu_swt_igb_mol_xho_cnt_tig_sod_mlt_tml_nor_mnd_fre_uzb_lit_yor_cic_dut_ben_bem_afr_akn_slo_moo_dgb_ven_fbf_eng_hin_grk_zul_glc_svk_tha	0.784875103005019	2.02026355596611	0.0462325777290588
775	mol_moo_bat_owc_urd_scr_por_ger_dyu_wly_rus_akn_swe_vie_svk_swa_rom_geo_bsq_fin_arw_sid_dgb_knd_fre_gam_tml_pol_ukr_spa_azi_xho_ewe_ind_anl_ctl_glc_tur_ses_bam_aze_sod_tsn_eng_yor_alb_aeg_mnd_uzb_lda_hin_tig_bem_jpn_mly_bos_cnt_amr_mcd_cic_guj_nor_ita_afr_tag_tsw_sun_krd_cze_igb_kor_qcu_zul_slo_heb_chh_est_ben_hau_swt_jav_lit_tha_dut_fbf_pan_hun_amh_ven_lat_grk_prs_mao_mlt_bul	-0.120226174526583	-0.27143195462173	0.786660427851832
776	qcu_mol_ewe_ukr_bat_heb_svk_cze_amh_jav_pol_fbf_sun_cnt_eng_pan_mlt_spa_moo_cic_ctl_tag_sid_tsn_amr_por_grk_wly_glc_prs_fre_akn_lit_guj_bos_tur_hin_bul_bsq_jpn_aze_ses_vie_arw_afr_swt_rom_dgb_krd_tig_ven_est_ger_mnd_slo_uzb_geo_knd_lat_gam_sod_mly_tml_ind_tha_fin_scr_ita_dut_tsw_aeg_lda_bam_bem_zul_xho_ben_yor_hun_azi_swe_swa_rus_nor_anl_mao_chh_alb_owc_mcd_hau_urd_kor_igb_dyu	-0.252942478932938	-0.647430404041037	0.518948419409565
777	por_ger_sun_afr_vie_igb_rom_akn_moo_cze_tsn_gam_uzb_tml_svk_est_amr_pol_lda_mnd_ben_xho_bos_azi_urd_ven_bat_ses_kor_mol_ewe_jpn_geo_bem_fre_dyu_scr_ind_swe_guj_aze_swt_tha_hau_grk_mly_hin_ukr_fin_yor_sid_alb_qcu_dut_dgb_swa_bsq_lat_rus_zul_wly_tur_pan_cic_amh_prs_sod_bul_anl_slo_lit_arw_heb_owc_mlt_mcd_ita_cnt_glc_chh_tsw_jav_ctl_fbf_tig_bam_nor_hun_tag_eng_mao_spa_krd_aeg_knd	NA	NA	NA
778	aeg_knd_heb_tag_spa_zul_pol_bos_pan_dgb_swe_kor_svk_rus_bul_urd_sod_ses_ita_ven_tig_tha_bat_sun_ctl_hin_mlt_owc_bem_amh_nor_aze_tur_vie_jpn_alb_arw_xho_ind_scr_igb_cze_guj_por_ewe_krd_lat_wly_uzb_dut_est_tsn_cnt_hun_cic_bam_mol_swt_lda_grk_chh_bsq_gam_mnd_fre_ger_lit_qcu_sid_afr_geo_slo_jav_dyu_prs_amr_tml_yor_rom_azi_fin_hau_glc_fbf_mly_eng_swa_tsw_mcd_mao_akn_ben_moo_ukr_anl	-0.551278884384429	-1.45733655789389	0.148391931617244
779	krd_sun_afr_bat_spa_amr_akn_tha_yor_arw_dut_guj_wly_lda_gam_ukr_cze_tsw_uzb_dyu_fre_ctl_ewe_rus_heb_grk_ind_aeg_scr_dgb_hin_moo_xho_mnd_lit_swa_anl_glc_ger_ita_alb_swe_tag_sid_por_qcu_bsq_azi_nor_bos_svk_lat_est_hau_tig_zul_swt_eng_mly_igb_bul_geo_tml_rom_amh_cnt_chh_knd_fin_fbf_prs_aze_tsn_jav_vie_kor_ben_slo_bam_hun_bem_pan_pol_mcd_sod_ses_jpn_ven_mol_cic_owc_mao_mlt_urd_tur	0.240978287140994	0.631906595595647	0.528998245776477
780	slo_guj_amr_svk_rom_tsw_dgb_cnt_qcu_igb_rus_spa_chh_tag_hin_ita_gam_cic_wly_por_sun_lit_azi_mcd_tml_scr_swt_uzb_fin_ger_krd_swa_est_mlt_bsq_bos_akn_grk_bem_urd_yor_xho_mao_mol_jpn_ukr_sod_kor_mly_tsn_afr_nor_sid_ind_zul_hau_moo_dyu_tig_ewe_ctl_bul_glc_pol_bam_fre_lda_aze_ses_owc_ben_hun_lat_tha_swe_heb_amh_dut_jav_mnd_alb_geo_tur_ven_vie_prs_eng_bat_anl_pan_arw_cze_knd_fbf_aeg	0.435266127096756	1.18179910526916	0.240298485180722
781	prs_ewe_cnt_aeg_yor_ind_aze_dut_bul_cze_ukr_hun_chh_sun_rus_grk_vie_est_tha_fin_krd_dgb_swa_bat_mol_amh_qcu_tag_slo_bem_gam_dyu_geo_zul_mly_lit_heb_tig_tsn_ita_mlt_moo_igb_ses_mnd_afr_ven_glc_urd_wly_guj_jpn_sod_hin_ctl_nor_fre_alb_lda_eng_amr_scr_hau_bsq_rom_por_sid_anl_jav_fbf_ger_lat_knd_uzb_arw_mcd_owc_cic_akn_pol_bam_swt_xho_tml_mao_spa_ben_pan_tur_tsw_azi_svk_bos_kor_swe	0.14249431211755	0.380382675228383	0.704528780408835
782	tsw_gam_igb_cnt_lda_bsq_sun_cic_fin_jpn_bem_swt_swe_cze_aeg_pol_anl_heb_wly_glc_akn_ven_por_slo_qcu_mol_tha_prs_afr_xho_rus_lit_tag_bul_bam_mcd_krd_chh_moo_tur_eng_nor_rom_hau_ind_hun_ewe_pan_mlt_spa_dyu_ger_dut_sid_lat_bos_fre_scr_amh_bat_vie_grk_tsn_ukr_ses_kor_jav_mly_geo_guj_yor_tig_swa_est_ben_zul_dgb_owc_svk_tml_alb_knd_arw_uzb_mnd_hin_ita_urd_fbf_mao_aze_amr_ctl_azi_sod	-0.0276936762311819	-0.0643036437689731	0.948866469394307
783	tig_arw_knd_ita_akn_uzb_owc_bam_tml_hin_ses_gam_yor_wly_hun_ven_cze_prs_anl_urd_swe_mao_mlt_ukr_geo_mly_eng_bat_aze_qcu_sid_lat_bos_mnd_pol_afr_moo_sod_grk_bsq_heb_amr_tsw_pan_bul_glc_aeg_ewe_tur_chh_dyu_svk_zul_kor_swa_tag_amh_nor_fin_swt_ger_scr_vie_lit_alb_slo_azi_ctl_tha_dgb_fbf_mcd_xho_rom_por_ind_krd_mol_spa_cic_bem_guj_fre_igb_dut_hau_jpn_lda_rus_ben_sun_cnt_jav_tsn_est	-0.11532220479895	-0.294926259129476	0.768707586773507
784	tml_spa_sod_mcd_yor_cic_bul_ben_guj_tsw_geo_tig_xho_chh_bam_amr_swt_alb_por_hun_fin_arw_ven_dyu_ita_ind_pol_mly_akn_tur_moo_tag_swe_nor_aze_mol_vie_tsn_lit_cze_mlt_mnd_rom_ger_bsq_kor_rus_azi_mao_eng_heb_glc_prs_svk_cnt_hau_ctl_afr_ukr_igb_fbf_hin_scr_slo_swa_pan_anl_grk_wly_jav_dut_knd_dgb_urd_ses_fre_lat_bos_ewe_gam_amh_lda_krd_est_bat_uzb_zul_bem_owc_tha_sun_sid_aeg_qcu_jpn	-0.0540216090811921	-0.12431662158226	0.901332894765345
785	por_tig_sid_dgb_vie_eng_wly_mao_svk_azi_swa_ctl_amr_knd_jav_arw_ita_tur_heb_ven_swe_glc_owc_hau_cnt_geo_rom_est_ind_tsn_bem_uzb_lda_lit_zul_tha_bat_grk_ewe_mcd_aze_sun_rus_dut_bsq_mlt_kor_dyu_hun_amh_tsw_bam_xho_qcu_moo_mol_fre_lat_afr_spa_ger_yor_fbf_tml_pol_gam_nor_cic_mnd_pan_chh_prs_guj_ukr_slo_anl_tag_ses_scr_jpn_cze_aeg_igb_krd_akn_bul_bos_swt_alb_fin_ben_urd_sod_hin_mly	-0.013115993977027	-0.0355544623711471	0.971713822261301
786	hau_tsw_tig_hun_bul_zul_bsq_ind_rus_krd_slo_azi_lda_igb_chh_owc_urd_arw_hin_geo_moo_pol_bam_ben_mlt_mly_sun_mol_tsn_mao_swt_wly_xho_alb_ger_uzb_dyu_svk_ctl_lat_amr_ewe_est_swe_heb_sod_akn_prs_gam_kor_eng_cic_anl_jav_cze_jpn_glc_lit_nor_bos_fin_rom_ita_afr_bat_pan_ukr_aeg_ven_tur_tag_dut_vie_swa_scr_amh_bem_cnt_knd_dgb_qcu_guj_fre_tml_aze_sid_spa_yor_mnd_por_ses_mcd_grk_fbf_tha	0.509393480267277	1.32290806538719	0.189109587429928
787	bam_swe_slo_chh_dyu_mcd_amr_alb_dgb_hin_vie_azi_ger_hau_prs_tig_owc_fre_tur_cze_pol_bsq_ben_eng_swa_ita_bul_wly_dut_amh_jpn_spa_pan_sod_qcu_tml_est_heb_tsw_kor_aze_mlt_afr_mao_nor_tsn_krd_cnt_yor_fin_ctl_ses_mnd_igb_swt_scr_fbf_bem_guj_bos_zul_arw_grk_tha_lat_rus_mol_sid_moo_uzb_urd_por_geo_bat_svk_gam_mly_rom_hun_xho_cic_anl_akn_knd_ind_tag_ven_lda_ewe_glc_sun_aeg_lit_ukr_jav	0.415874237839336	0.971225288505413	0.333955368358168
788	mcd_kor_bem_alb_mao_fin_bsq_swt_mnd_scr_sid_tag_sod_owc_arw_slo_vie_xho_sun_anl_azi_hin_akn_amr_bul_swe_krd_amh_rus_swa_bos_zul_svk_aze_eng_heb_pan_prs_jpn_rom_bam_est_yor_ses_tur_lat_qcu_geo_bat_tsw_ven_lda_nor_hau_cnt_lit_ewe_por_ita_mlt_grk_dyu_tml_ukr_tig_tha_fre_ind_mly_aeg_ger_ctl_ben_glc_dgb_wly_hun_igb_moo_urd_mol_knd_cze_afr_chh_fbf_pol_uzb_spa_gam_cic_guj_tsn_dut_jav	0.240203440589401	0.564143383474428	0.57401456664594
789	lat_mao_swt_mlt_gam_sun_aeg_sid_ewe_fin_qcu_bat_rus_tml_ven_ukr_scr_glc_amh_bam_mcd_uzb_knd_ind_hun_tha_ctl_kor_alb_heb_swa_mol_igb_hin_sod_fre_mly_yor_prs_nor_lda_zul_ses_azi_rom_grk_cze_por_tag_bsq_aze_xho_hau_est_lit_vie_krd_bos_tsw_swe_cic_chh_ben_moo_bem_bul_tur_guj_svk_pan_arw_dut_amr_ita_dyu_eng_jpn_afr_fbf_tsn_cnt_pol_mnd_geo_jav_akn_tig_urd_owc_dgb_ger_spa_slo_anl_wly	-0.181045774145361	-0.456403420879176	0.649164017635307
790	ind_dgb_tha_eng_urd_cnt_yor_kor_swe_arw_scr_alb_uzb_por_vie_lda_spa_mnd_ukr_wly_heb_tml_geo_swt_knd_sun_qcu_hun_bam_mly_ven_nor_bul_mlt_ewe_tsn_rus_prs_anl_tur_mao_aeg_xho_owc_glc_swa_sid_afr_amh_akn_mol_svk_fin_tsw_jav_bsq_ctl_ben_amr_rom_lat_cic_azi_fbf_est_chh_hin_pol_zul_dut_igb_ger_gam_pan_lit_dyu_ses_sod_aze_tag_jpn_bem_hau_grk_bat_ita_fre_slo_bos_guj_tig_cze_moo_krd_mcd	-0.147443214597247	-0.330762931850716	0.74156761420437
791	lda_xho_cnt_glc_tha_geo_dyu_por_nor_heb_sun_prs_jpn_fre_dut_anl_akn_alb_aeg_gam_scr_lat_est_tml_swa_bat_slo_pol_kor_hau_pan_urd_yor_swt_amh_mnd_swe_rus_qcu_bsq_grk_tur_ven_amr_mcd_chh_jav_ses_krd_arw_bos_tsn_tag_svk_lit_bam_igb_mlt_moo_ewe_aze_knd_sod_rom_spa_afr_ger_ita_cic_ben_eng_fin_tsw_fbf_ukr_mol_uzb_owc_zul_vie_bul_wly_cze_sid_tig_azi_ind_mao_ctl_bem_hin_dgb_guj_hun_mly	-0.31190455722467	-0.835142939531123	0.405777578476634
792	moo_uzb_rom_ses_svk_bul_jpn_ger_krd_amh_pol_aeg_scr_bam_igb_urd_vie_azi_cic_lit_eng_bat_tig_ctl_hau_mlt_wly_dgb_knd_geo_est_mao_tha_sun_fre_spa_bsq_prs_hin_hun_fbf_bem_guj_anl_rus_fin_jav_tsn_dut_mly_swt_bos_slo_ben_ind_sod_heb_aze_akn_sid_dyu_afr_kor_mol_glc_tur_ukr_mnd_xho_swa_cze_alb_zul_pan_grk_arw_lat_ewe_ven_tml_mcd_ita_gam_owc_tag_lda_cnt_por_swe_amr_yor_tsw_nor_qcu_chh	-0.0194478068815847	-0.0457230051966316	0.963629064968634
793	urd_ita_fin_lit_amr_bos_ger_prs_nor_swe_igb_sun_zul_azi_scr_bsq_jpn_hin_amh_lda_ven_ctl_tsn_owc_moo_eng_spa_wly_guj_swt_dyu_ind_uzb_lat_gam_tig_bam_heb_arw_rus_yor_cze_mnd_dut_vie_bem_sid_knd_dgb_chh_alb_akn_kor_xho_aeg_tsw_aze_rom_slo_svk_hau_tha_swa_ewe_est_pan_tml_tag_tur_fre_hun_glc_ses_krd_qcu_geo_grk_ukr_bat_anl_ben_jav_mol_cic_mlt_por_afr_fbf_mcd_cnt_bul_sod_mly_pol_mao	0.491727465768621	1.16988263471034	0.245037613628223
794	dyu_mcd_amr_igb_ind_aze_hau_cze_slo_xho_bul_alb_lda_heb_tsw_azi_bam_tur_qcu_pol_wly_mao_ger_svk_swa_hin_prs_rus_afr_ita_ukr_fre_chh_geo_moo_krd_knd_mlt_swt_akn_sun_eng_ewe_mly_anl_est_dgb_urd_glc_scr_tsn_lat_aeg_swe_guj_por_lit_rom_ben_yor_zul_pan_arw_ven_owc_amh_ses_bsq_dut_grk_ctl_cnt_sid_cic_hun_bat_bos_tha_kor_mnd_jav_tig_jpn_tag_vie_gam_tml_sod_mol_bem_uzb_nor_fbf_fin_spa	0.528916363553099	1.23075615180396	0.221517798101721
795	mao_rom_lda_tsn_fbf_lit_xho_swa_ctl_dgb_bat_lat_moo_uzb_amh_bsq_spa_mnd_dut_mlt_swt_por_owc_cze_guj_bul_cic_heb_pan_sod_tsw_est_glc_anl_tha_krd_kor_afr_sid_sun_bem_ses_grk_ben_eng_ger_rus_cnt_jpn_fre_wly_hin_bos_ita_mly_igb_yor_tig_ewe_alb_geo_qcu_pol_tag_jav_slo_vie_hau_tml_ukr_scr_knd_hun_bam_amr_prs_arw_ven_azi_gam_aeg_svk_fin_aze_tur_akn_swe_chh_nor_ind_mcd_dyu_mol_zul_urd	0.253349703355922	0.656886541213219	0.512876162031543
796	bat_lat_jpn_guj_gam_spa_heb_swe_knd_cnt_tsn_ita_tag_hau_svk_ben_cze_mol_jav_ind_chh_ven_kor_anl_azi_hun_ctl_rom_cic_fin_owc_slo_aeg_akn_ukr_est_uzb_tsw_geo_xho_mlt_dyu_swa_tml_dgb_yor_mnd_bam_moo_dut_glc_afr_amh_wly_arw_mly_urd_vie_scr_grk_tur_tig_swt_fbf_nor_igb_prs_mao_tha_ses_lda_sod_ewe_eng_zul_qcu_krd_sun_bul_bem_por_ger_bos_pol_bsq_alb_lit_mcd_sid_hin_amr_rus_pan_aze_fre	-0.66712874054832	-1.90037654819912	0.0604812818864633
797	prs_swe_jpn_uzb_ger_zul_mnd_lda_tag_tha_afr_tsw_aze_ewe_azi_ita_geo_lit_xho_glc_pol_qcu_mcd_pan_hun_bul_grk_guj_rus_aeg_bem_alb_tsn_igb_urd_ukr_bsq_slo_spa_ben_scr_dut_yor_heb_swt_knd_ses_tig_owc_tur_sod_sun_bam_svk_amh_cic_chh_bos_arw_krd_por_fin_cze_akn_ind_mly_hin_rom_gam_wly_est_eng_dyu_bat_anl_mol_fbf_swa_ven_sid_mao_tml_moo_nor_jav_fre_mlt_lat_hau_dgb_ctl_amr_cnt_vie_kor	-0.259279454643978	-0.664445560706127	0.508049330573517
798	fre_urd_svk_mly_amr_eng_est_sod_alb_nor_geo_mlt_ven_hau_bem_rom_chh_ewe_knd_tml_slo_ita_igb_bsq_fin_aze_aeg_jav_wly_sun_hin_dut_hun_tig_mao_ger_lat_dgb_cze_swt_heb_ben_prs_bul_swa_mol_xho_azi_mcd_ukr_yor_qcu_tsw_cic_anl_glc_tag_por_lit_moo_tur_mnd_bos_tsn_kor_cnt_grk_scr_akn_bam_gam_ctl_zul_ind_vie_spa_jpn_dyu_bat_tha_ses_guj_sid_rus_swe_fbf_krd_lda_pan_owc_amh_pol_uzb_afr_arw	-0.022415360203171	-0.0542063095864608	0.956887069745792
799	dyu_rus_lit_mlt_tml_fin_bos_ewe_cnt_hun_mao_aeg_igb_knd_anl_bsq_grk_glc_jpn_arw_hin_amh_lat_vie_ctl_uzb_tsn_ukr_swe_pol_spa_moo_urd_owc_bam_azi_tha_tsw_amr_dgb_gam_ven_qcu_yor_ind_krd_rom_geo_hau_alb_mol_mcd_svk_guj_lda_cze_pan_ses_bat_por_mnd_mly_ben_chh_xho_tag_cic_dut_sid_nor_tig_sun_swa_wly_zul_tur_prs_jav_sod_heb_ger_afr_bul_bem_ita_fbf_aze_fre_est_scr_eng_slo_swt_akn_kor	-0.250114587814202	-0.559803320211636	0.576959465154612
800	heb_lat_xho_qcu_lda_bul_moo_svk_dut_ses_cic_akn_est_ctl_fin_hun_mol_alb_ita_hau_jpn_prs_vie_tha_cze_aeg_tig_mcd_mlt_ukr_tag_mnd_aze_tur_sid_grk_amh_cnt_azi_jav_hin_krd_bsq_sun_ven_tml_bam_ben_eng_mao_knd_rom_arw_wly_zul_guj_swa_uzb_amr_pol_nor_sod_swt_rus_scr_dyu_dgb_lit_slo_pan_fre_gam_ind_yor_chh_urd_ewe_geo_glc_owc_afr_bem_ger_anl_igb_por_spa_mly_bat_swe_bos_tsw_kor_tsn_fbf	-0.0517542970847304	-0.120350097559847	0.904465445013365
801	slo_sod_scr_tha_swa_pan_fre_tag_tsw_chh_qcu_dgb_igb_krd_anl_heb_ita_ger_lat_fbf_tsn_tml_zul_tig_ses_ctl_nor_hun_ben_dut_bsq_bos_aze_bam_aeg_hau_cnt_bem_mcd_amr_owc_jav_akn_spa_ewe_bat_jpn_swe_swt_knd_mao_glc_hin_gam_yor_ukr_ind_pol_rom_lit_mlt_fin_wly_geo_por_alb_cic_arw_rus_vie_azi_mly_mnd_sun_svk_lda_urd_tur_afr_moo_prs_mol_dyu_sid_bul_cze_amh_ven_kor_grk_guj_uzb_xho_eng_est	-0.201820608281945	-0.48218430438951	0.630807928504016
802	vie_jav_ewe_fre_swa_tur_ben_sun_mol_arw_azi_rus_hun_xho_aze_qcu_afr_eng_slo_est_ukr_hau_rom_swt_mcd_dgb_aeg_sid_igb_glc_svk_ctl_moo_zul_ind_lat_tha_cze_fbf_knd_por_urd_lit_mlt_mnd_tag_guj_dyu_sod_amr_tml_owc_pan_geo_prs_dut_scr_wly_uzb_bem_gam_bsq_krd_anl_bul_fin_mly_ita_ger_jpn_chh_tsw_cic_ses_spa_tsn_bat_ven_hin_swe_tig_heb_bos_bam_mao_pol_nor_grk_amh_cnt_kor_yor_lda_akn_alb	0.372999474489516	0.848285558555686	0.398457029546142
803	ewe_kor_anl_ses_svk_fre_slo_akn_arw_grk_cnt_est_bul_scr_swe_hun_amh_mao_tsw_afr_pol_qcu_knd_sun_bem_rom_tml_geo_hin_aze_lit_ctl_bam_amr_dyu_glc_bat_dut_ger_pan_zul_ven_chh_mly_yor_swa_fbf_spa_igb_xho_tha_nor_heb_prs_krd_urd_owc_swt_dgb_ben_alb_ukr_fin_hau_bsq_tig_tag_jpn_por_gam_azi_ita_guj_sid_bos_rus_cic_sod_lat_vie_uzb_tsn_moo_mol_mcd_mlt_aeg_jav_tur_cze_mnd_eng_wly_lda_ind	-0.204727790199852	-0.54439051877871	0.587475694630084
804	tsn_ven_pol_fin_eng_grk_tha_cnt_azi_tml_bam_wly_hun_lat_arw_knd_jpn_anl_mnd_bat_chh_pan_aze_mol_yor_zul_ita_ctl_guj_krd_bem_swe_mlt_geo_akn_ukr_sid_rom_rus_prs_moo_lit_amr_cic_afr_cze_fre_mao_fbf_bul_dyu_swt_jav_mcd_swa_scr_nor_ind_mly_ger_ben_qcu_hau_owc_alb_gam_sod_xho_lda_tag_tur_por_ses_tig_est_urd_igb_glc_vie_dgb_hin_spa_bsq_heb_tsw_ewe_bos_svk_aeg_uzb_amh_kor_dut_slo_sun	-0.242597150036698	-0.534979419846225	0.593940945546117
805	aze_bam_chh_bul_swt_lda_mcd_tag_tig_sun_amh_aeg_fbf_sid_hun_por_mlt_dgb_mol_tur_ben_ukr_ger_bem_owc_bat_mly_akn_hau_cic_dyu_krd_knd_ven_swe_dut_anl_ewe_est_heb_swa_cnt_bsq_ses_rus_rom_afr_svk_tha_gam_wly_eng_nor_geo_scr_ita_guj_urd_tml_uzb_qcu_lat_bos_amr_mao_vie_kor_slo_tsw_azi_spa_igb_glc_yor_pan_hin_grk_moo_fre_jpn_arw_prs_ctl_sod_fin_xho_zul_lit_ind_pol_alb_cze_jav_mnd_tsn	-0.120368176727352	-0.270399011187955	0.787452466845931
806	mao_swe_tsn_afr_urd_mly_cze_mcd_por_rus_tml_sun_dut_ven_qcu_tha_fbf_grk_fin_tig_scr_ger_ben_glc_sod_uzb_dgb_rom_azi_alb_zul_jpn_swt_sid_ewe_krd_tsw_pan_amr_heb_xho_tag_mlt_swa_fre_hau_yor_spa_owc_mol_prs_aze_lit_kor_eng_mnd_jav_bam_guj_pol_amh_ita_chh_knd_slo_cic_svk_igb_bos_ctl_geo_cnt_est_anl_ind_dyu_akn_bsq_bem_hun_ukr_wly_lat_ses_gam_arw_bul_vie_aeg_lda_hin_nor_moo_bat_tur	-0.971015307623237	-2.26469391613736	0.0258539632767407
807	tur_ita_hin_heb_afr_ukr_ben_lat_swt_dgb_hau_glc_tsw_aeg_amh_sid_gam_ewe_tml_grk_xho_cic_bul_bos_azi_mly_uzb_geo_slo_tsn_cze_akn_svk_yor_fre_amr_bsq_ind_jpn_zul_nor_dyu_eng_swa_pol_anl_scr_hun_pan_bat_cnt_spa_mnd_fin_moo_mao_swe_ven_prs_kor_tig_ses_guj_knd_owc_arw_rus_jav_fbf_mlt_mcd_bem_vie_sod_dut_ger_igb_bam_urd_lda_krd_sun_ctl_chh_tag_rom_est_qcu_lit_aze_por_wly_alb_mol_tha	0.159774440443882	0.415160143610708	0.678980910976834
808	bos_tur_slo_swa_xho_sun_ind_cnt_ita_anl_mcd_rus_aeg_mao_eng_tml_lda_bsq_tig_grk_nor_pol_jpn_qcu_tag_urd_cze_zul_dgb_owc_lat_por_ger_arw_ven_mnd_mol_ukr_yor_aze_ben_hau_akn_amr_fre_ewe_moo_scr_knd_ses_uzb_heb_guj_spa_tha_bam_geo_hin_sod_jav_est_krd_pan_chh_dyu_mlt_bat_azi_vie_lit_svk_tsn_swe_tsw_hun_fbf_kor_cic_prs_igb_mly_swt_amh_afr_sid_fin_alb_ctl_gam_bul_dut_glc_wly_rom_bem	0.443007565720093	1.11997930295742	0.265606658402094
809	bos_jav_tur_pol_sod_arw_glc_sid_afr_dut_geo_pan_swt_anl_swa_lda_fre_tha_mnd_amr_ewe_cnt_tag_tig_scr_qcu_eng_cze_por_wly_akn_grk_rom_ukr_fin_kor_owc_tsn_ctl_alb_mlt_urd_knd_chh_bat_jpn_hau_spa_ses_hun_bam_bul_hin_bsq_rus_moo_krd_tml_heb_tsw_swe_svk_aze_guj_mol_prs_est_nor_dgb_aeg_cic_lat_xho_amh_sun_igb_fbf_yor_uzb_dyu_bem_mcd_ita_vie_mly_lit_slo_ven_azi_mao_gam_ger_ind_ben_zul	-0.120802647089185	-0.279489265905743	0.780490011384191
810	mol_krd_tag_sid_gam_lat_ind_amr_pol_alb_tha_pan_mao_ven_ewe_sod_mcd_ben_bat_mnd_bam_heb_fre_cnt_fbf_bsq_guj_est_lit_cze_geo_slo_hun_swa_chh_bem_tur_ita_qcu_akn_yor_aze_hau_hin_fin_xho_ctl_swt_arw_tsn_jav_grk_rus_anl_zul_tml_ger_knd_wly_ukr_afr_tsw_amh_moo_nor_svk_aeg_urd_vie_rom_uzb_igb_dgb_bul_por_lda_dut_prs_bos_glc_dyu_azi_sun_scr_ses_swe_spa_mly_jpn_kor_cic_eng_mlt_owc_tig	0.191200104743529	0.50167526272201	0.617081548007639
811	bul_amh_swe_gam_hau_dgb_pan_xho_urd_jav_bos_alb_fre_moo_wly_vie_tha_tur_aeg_ukr_lat_bsq_hun_lda_grk_ind_fin_sun_prs_mol_ven_jpn_rus_tsn_dut_ita_zul_cic_tml_heb_swa_cnt_bam_mao_spa_hin_ger_mlt_por_igb_anl_dyu_eng_amr_ses_qcu_knd_owc_chh_tig_nor_aze_kor_svk_akn_glc_bem_cze_mly_mcd_guj_ewe_ctl_sid_arw_tag_mnd_geo_fbf_rom_sod_slo_pol_scr_uzb_azi_est_yor_krd_ben_bat_lit_tsw_afr_swt	0.0522655074898736	0.120994847569288	0.903956151481863
812	glc_igb_alb_ewe_svk_ven_est_ita_tsn_guj_tur_rus_ukr_zul_azi_mao_xho_jav_knd_sod_bem_fre_dyu_nor_bat_pan_moo_ses_tsw_hin_ger_swt_scr_uzb_jpn_mly_vie_spa_grk_fbf_bam_amr_por_tml_lit_bos_swe_wly_owc_tag_prs_yor_cnt_urd_dgb_afr_lat_lda_mol_fin_hau_arw_bsq_cic_gam_aze_krd_amh_dut_ind_ctl_hun_chh_tig_geo_mlt_anl_swa_sid_qcu_cze_kor_sun_tha_mnd_ben_pol_slo_rom_akn_bul_heb_aeg_eng_mcd	0.183927079012021	0.44381866630197	0.658204599431523
813	tml_glc_jav_akn_grk_rom_dgb_kor_prs_hin_hau_lit_moo_bul_mly_mao_ses_guj_tsw_mnd_uzb_bos_tsn_tag_amh_igb_tha_mol_bem_svk_lda_fin_ven_pan_spa_tig_sid_gam_ger_est_geo_bam_dyu_cze_sun_dut_tur_slo_ctl_pol_chh_sod_krd_azi_rus_vie_fre_mcd_urd_amr_swa_ita_hun_afr_cic_ewe_lat_heb_por_eng_alb_zul_yor_arw_jpn_owc_bat_scr_bsq_cnt_aze_anl_swt_ind_ukr_wly_qcu_xho_ben_nor_fbf_aeg_knd_swe_mlt	0.437532492204395	1.00678120133553	0.316652264082898
814	tag_rom_fin_tml_moo_ctl_prs_cze_gam_heb_mlt_slo_qcu_por_mcd_azi_ind_yor_geo_bat_sod_lda_rus_bam_svk_jav_ses_dyu_hun_tig_spa_urd_kor_grk_wly_scr_ukr_swt_bul_igb_krd_est_dut_jpn_cic_mao_zul_tur_mly_uzb_alb_hau_tsn_hin_pan_cnt_ger_pol_akn_sun_fbf_glc_tha_swa_lit_mnd_afr_guj_eng_vie_lat_mol_fre_sid_aze_xho_anl_ben_bsq_aeg_ewe_dgb_chh_amr_bem_amh_tsw_bos_arw_knd_owc_ita_swe_nor_ven	-0.431360240596442	-1.05446269234019	0.294402916997549
815	urd_ewe_heb_vie_sun_ger_bat_tag_sod_mol_svk_ukr_kor_bsq_xho_moo_rus_dgb_lit_guj_uzb_est_hau_aeg_dyu_grk_rom_eng_bam_por_azi_jav_aze_bos_lda_ben_ctl_jpn_fbf_swa_pol_mlt_swe_mly_cnt_sid_nor_geo_qcu_wly_scr_ven_tha_mcd_knd_yor_alb_amh_arw_tig_ses_hin_cze_tsw_ind_lat_gam_cic_spa_akn_owc_bul_krd_igb_mnd_mao_glc_swt_zul_fin_tml_fre_amr_anl_afr_prs_hun_slo_ita_dut_pan_tur_bem_tsn_chh	0.0361685405821649	0.0871005524986577	0.93077885185173
816	ewe_rus_uzb_akn_lat_knd_prs_tsn_tha_rom_svk_aeg_lit_qcu_pan_ukr_hau_wly_por_azi_swt_bem_bat_urd_xho_sun_owc_ind_hun_ger_afr_ctl_yor_mly_anl_amh_nor_est_sod_guj_arw_mao_amr_alb_cnt_sid_mcd_gam_spa_lda_ven_bsq_bam_mnd_dut_scr_jpn_mlt_eng_vie_cic_chh_igb_dyu_hin_ben_glc_kor_pol_tag_tsw_zul_slo_dgb_fbf_tml_swa_fre_cze_tur_grk_bos_geo_heb_ita_krd_fin_moo_ses_aze_tig_bul_jav_mol_swe	0.077549152032074	0.2082013779598	0.835527021213522
817	arw_rom_uzb_urd_eng_geo_dut_tig_ind_qcu_ven_owc_bul_fin_svk_azi_prs_ger_bsq_zul_dgb_bat_mao_pol_lda_knd_mol_mcd_sod_swa_tur_jpn_por_sun_hau_nor_ita_cic_wly_aze_spa_bam_grk_jav_tag_sid_afr_mlt_vie_guj_bem_ses_tml_gam_hun_swe_fre_ben_cze_hin_akn_heb_igb_lit_mnd_moo_amr_yor_aeg_anl_xho_rus_glc_dyu_amh_slo_tsn_kor_scr_lat_fbf_mly_ctl_cnt_ewe_swt_ukr_pan_tsw_bos_est_krd_alb_tha_chh	-0.27173288094414	-0.641649910042547	0.522678862021232
818	uzb_jpn_moo_xho_dut_tha_ctl_swe_dyu_chh_rom_spa_cnt_hin_lat_arw_ita_svk_grk_zul_swa_hau_urd_bsq_ses_scr_lit_glc_pol_tsw_fre_mcd_anl_hun_mnd_tml_cze_ven_bem_fin_amr_pan_ukr_aeg_guj_qcu_knd_tig_sod_akn_mlt_kor_cic_dgb_nor_bul_fbf_vie_mao_amh_eng_est_ben_bat_heb_mol_aze_lda_jav_tag_igb_yor_prs_slo_swt_mly_tur_ger_alb_bam_azi_sid_ewe_bos_krd_geo_ind_tsn_wly_gam_sun_rus_afr_owc_por	0.0991659551224083	0.297869552161101	0.766467147377311
819	swa_bos_tsw_uzb_hau_jav_tig_ben_knd_sod_gam_mcd_ven_urd_grk_swe_slo_mlt_ita_lat_mol_aeg_pan_tsn_cze_owc_svk_nor_xho_kor_swt_guj_rom_scr_ind_moo_mao_mnd_glc_qcu_cnt_dut_fin_zul_bam_ses_tha_mly_prs_tml_akn_est_hin_vie_lda_spa_anl_arw_amr_geo_bsq_fbf_tur_rus_wly_eng_ukr_bul_aze_azi_chh_bem_lit_pol_hun_ctl_ger_bat_yor_heb_ewe_cic_afr_krd_por_sun_jpn_dyu_igb_sid_dgb_alb_tag_fre_amh	0.0964727969278356	0.216661375870473	0.828946815890309
820	bat_tag_eng_knd_yor_por_ses_vie_ven_mlt_tur_bem_bsq_tig_mly_amh_lit_ind_chh_nor_hau_xho_swe_svk_aze_dgb_akn_pol_cnt_jav_zul_mao_bam_glc_moo_heb_hun_sun_azi_ukr_prs_urd_ita_bul_hin_ger_cic_ewe_tha_geo_sid_ctl_guj_sod_tsn_uzb_wly_swt_jpn_ben_tml_spa_krd_slo_mol_amr_alb_mnd_scr_rom_rus_pan_mcd_est_arw_lat_owc_lda_anl_qcu_fre_aeg_swa_dut_dyu_igb_cze_grk_fin_tsw_fbf_kor_gam_afr_bos	-0.277909442000034	-0.640705428074056	0.523289711332744
821	bsq_sid_cic_yor_mol_bat_nor_cnt_jpn_tha_dgb_azi_tml_lat_est_amr_hun_hin_afr_grk_prs_mly_spa_mnd_lit_tig_eng_mcd_tag_swt_gam_kor_arw_bem_ven_svk_hau_lda_fre_owc_glc_scr_aeg_tsw_akn_pol_aze_urd_igb_anl_mlt_jav_dyu_rus_slo_ctl_wly_sun_alb_dut_mao_pan_fin_ukr_ben_ger_knd_por_swa_krd_amh_bos_swe_ewe_fbf_ses_tsn_geo_vie_zul_bam_moo_rom_chh_cze_qcu_bul_heb_tur_sod_uzb_xho_guj_ita_ind	0.0350940703620146	0.0814133387885841	0.935288197139218
822	ind_dut_azi_krd_ewe_lit_aze_tur_chh_grk_scr_uzb_heb_hun_pan_amr_swt_mnd_wly_bsq_eng_bul_hau_bat_knd_mol_ben_tml_mcd_mly_tha_est_por_vie_mao_swe_spa_bos_slo_sun_nor_sid_pol_cnt_geo_arw_kor_igb_jpn_xho_lat_rom_prs_jav_lda_mlt_tig_ita_swa_alb_gam_moo_glc_bam_yor_afr_guj_hin_owc_fin_tag_svk_dyu_sod_ukr_dgb_tsw_ger_fre_urd_ctl_akn_ven_fbf_qcu_amh_aeg_bem_cze_anl_cic_rus_ses_tsn_zul	-0.960607821234553	-2.15779054382626	0.033520499167629
823	bsq_nor_gam_akn_swe_dut_azi_tag_sod_kor_bos_bul_tsn_hin_amr_sid_spa_moo_anl_heb_guj_rus_lda_fin_krd_hau_ger_cnt_slo_tsw_dyu_jav_ven_pan_tha_afr_mnd_hun_fre_lit_qcu_swt_ita_ukr_jpn_rom_est_dgb_geo_igb_mcd_mly_prs_tur_zul_ind_fbf_glc_ben_arw_uzb_sun_vie_bem_cze_ses_tig_cic_amh_xho_eng_owc_svk_pol_ewe_tml_mlt_aze_mol_bam_bat_por_mao_alb_aeg_lat_ctl_scr_chh_knd_wly_grk_yor_urd_swa	0.72798385576892	1.73850700831729	0.0854309822989162
824	grk_est_alb_dgb_aeg_glc_ewe_dyu_mcd_fbf_heb_por_ses_mol_cnt_spa_sod_afr_tur_svk_eng_guj_yor_ctl_scr_bam_ger_chh_bem_geo_kor_tig_owc_lda_cze_lat_swa_sid_ind_gam_swt_mnd_zul_uzb_ben_mly_hau_vie_pol_tml_urd_ven_bul_bat_xho_ita_amr_akn_qcu_fre_bsq_hin_tsn_mlt_moo_dut_swe_anl_pan_jpn_jav_rom_aze_tsw_wly_mao_nor_knd_tag_tha_sun_prs_rus_cic_azi_bos_lit_igb_hun_amh_fin_slo_arw_krd_ukr	0.422384068846809	1.07450512947485	0.285376274218776
825	ben_krd_jpn_mly_gam_fbf_afr_pol_ukr_lit_grk_tsw_ewe_kor_fin_lda_ses_cze_tha_sod_swe_slo_heb_yor_cic_amr_uzb_sid_alb_hin_aeg_bos_eng_akn_aze_amh_pan_wly_ger_owc_arw_tag_prs_urd_jav_hau_dyu_por_azi_rom_tig_glc_bem_chh_mol_moo_scr_qcu_ven_hun_nor_bat_tur_mlt_svk_dgb_sun_igb_knd_vie_bul_guj_mcd_mao_spa_xho_bam_zul_swa_dut_fre_est_mnd_ind_tml_anl_rus_lat_ctl_ita_cnt_tsn_swt_bsq_geo	-0.577489901686953	-1.36962942706449	0.174100672234391
826	afr_cnt_tig_azi_bos_dut_tha_hin_krd_arw_hau_dgb_scr_lit_cze_ewe_sod_mlt_guj_ven_owc_anl_svk_mol_aeg_heb_mao_spa_yor_eng_uzb_tur_slo_rus_ben_tml_sun_wly_sid_fre_aze_swa_bam_vie_amr_ses_lda_xho_swt_qcu_pol_mly_ctl_prs_amh_swe_ind_bsq_pan_tsn_gam_hun_dyu_alb_kor_igb_knd_mcd_bat_bem_est_cic_grk_ukr_geo_bul_rom_mnd_glc_moo_fbf_jav_tsw_chh_urd_jpn_por_ger_lat_ita_zul_akn_nor_fin_tag	0.0125803383625381	0.0320945989847992	0.974465390261818
827	anl_sid_swe_fre_moo_chh_pol_spa_sod_wly_bos_ses_dgb_lda_arw_nor_mnd_krd_scr_ven_akn_dut_tag_uzb_pan_ukr_mol_bul_prs_guj_lit_geo_ben_igb_mao_est_aze_zul_azi_ita_tsn_amh_tsw_dyu_yor_afr_xho_aeg_bsq_bem_ewe_sun_cic_alb_hau_ind_tml_por_knd_gam_cnt_cze_mcd_owc_bam_amr_swt_tha_fbf_urd_ger_bat_glc_lat_ctl_fin_rom_mlt_svk_hin_rus_jpn_slo_swa_hun_grk_mly_tig_heb_qcu_kor_eng_tur_jav_vie	-0.625339468792429	-1.46528424754359	0.146216094386348
828	lda_ses_ukr_vie_kor_moo_jav_svk_cic_mcd_grk_anl_amh_amr_swa_hau_dut_bem_tsn_nor_ctl_mlt_krd_igb_tml_geo_tag_slo_akn_lat_bat_dgb_prs_knd_pan_spa_ewe_fre_sid_swt_uzb_aze_hin_cze_fin_chh_yor_ben_ger_lit_dyu_gam_mol_bam_aeg_hun_tsw_bsq_mnd_owc_tur_rus_bul_urd_por_fbf_bos_zul_swe_pol_guj_ven_ind_sod_qcu_est_scr_jpn_sun_heb_mly_mao_ita_cnt_glc_wly_xho_tig_azi_afr_arw_alb_tha_eng_rom	0.8227123234564	1.91370814116557	0.0587328053514797
829	afr_sid_jpn_mol_azi_anl_chh_fbf_vie_bos_gam_swe_bat_tag_lit_tsw_prs_scr_cic_igb_lda_tml_owc_amh_geo_cze_sun_knd_arw_qcu_swa_hin_ctl_rom_xho_pol_mly_ewe_sod_rus_dyu_ukr_mlt_grk_hau_eng_slo_dut_bsq_nor_mcd_ben_kor_krd_tsn_aze_tur_ita_ven_jav_swt_mnd_amr_svk_aeg_glc_guj_cnt_zul_heb_hun_ses_tha_bul_pan_akn_spa_lat_bam_moo_yor_fin_est_mao_ger_tig_uzb_dgb_ind_wly_urd_fre_alb_por_bem	0.510053279675635	1.20436436109891	0.231504955472731
830	slo_scr_lit_cnt_lda_fbf_ses_tsw_alb_bsq_ven_ukr_dut_glc_wly_grk_cic_azi_ewe_rus_heb_mao_prs_hun_aeg_knd_mly_zul_kor_amr_swe_igb_krd_hin_tag_mcd_sun_akn_afr_owc_sod_bat_est_amh_swa_pol_urd_nor_uzb_hau_xho_qcu_yor_fre_gam_guj_pan_por_tsn_vie_tml_moo_tha_bul_ctl_lat_mnd_aze_mol_anl_spa_chh_rom_bem_ben_mlt_fin_dgb_ita_jav_dyu_arw_swt_tig_bam_ind_bos_ger_jpn_eng_cze_geo_tur_sid_svk	0.337527444497453	0.773482019210582	0.441198825193401
831	ger_mlt_kor_owc_hau_fin_prs_grk_amr_tig_pan_svk_mly_ses_tag_xho_tsn_tml_bem_spa_aze_cnt_eng_nor_arw_amh_scr_tur_swt_fre_bul_tha_mao_afr_lat_bsq_mol_dgb_akn_hun_sod_zul_sun_bam_lit_krd_urd_ita_bat_ben_dyu_swa_por_qcu_bos_slo_geo_aeg_uzb_knd_fbf_cze_ven_dut_ctl_jav_est_rom_swe_mnd_glc_cic_yor_ind_alb_hin_ukr_ewe_pol_chh_guj_mcd_rus_gam_vie_moo_azi_tsw_igb_lda_jpn_heb_wly_anl_sid	NA	NA	NA
832	por_kor_bsq_igb_tsn_nor_tig_arw_mly_ger_jpn_dyu_urd_amr_mol_grk_xho_bos_guj_lda_bem_swt_est_mlt_ctl_alb_ewe_sid_qcu_eng_slo_vie_spa_akn_lit_chh_bat_afr_ukr_prs_moo_ben_hin_anl_gam_heb_fbf_knd_cic_jav_mcd_owc_sod_tha_rus_cnt_wly_glc_krd_fin_dgb_lat_sun_bul_bam_aeg_tml_hun_pol_hau_ita_scr_mao_ses_tag_zul_tsw_geo_dut_uzb_pan_fre_cze_yor_rom_mnd_svk_ind_ven_swe_aze_azi_swa_tur_amh	-0.68742732928362	-1.78881189932262	0.0769010108877138
833	pol_svk_mly_hau_hin_yor_amh_eng_sod_lit_dyu_ctl_aeg_mcd_slo_uzb_dut_bam_swe_swa_rus_tsw_tur_rom_sid_cnt_bat_tag_owc_ger_ita_cze_est_ewe_gam_nor_vie_hun_pan_azi_fin_afr_mnd_ses_prs_spa_mol_por_ven_zul_geo_krd_heb_wly_bos_jav_ben_tsn_moo_guj_lat_jpn_mao_tml_fbf_mlt_grk_chh_amr_tig_fre_sun_akn_cic_tha_swt_dgb_aze_igb_ukr_ind_bsq_kor_bul_lda_arw_qcu_alb_bem_urd_knd_xho_glc_anl_scr	-0.213962271057908	-0.568296785146025	0.571203117427753
834	gam_tag_slo_pan_bem_fbf_hau_azi_zul_scr_eng_lat_chh_mnd_sun_dyu_amh_rus_afr_sid_heb_aeg_aze_fin_svk_alb_tsw_bsq_moo_vie_ind_bat_ita_fre_jpn_mly_yor_cze_mlt_ven_hun_igb_swe_guj_cic_bam_rom_ger_spa_dut_tsn_kor_tur_owc_lit_por_xho_bul_amr_uzb_lda_cnt_prs_pol_glc_geo_wly_mcd_tml_bos_qcu_sod_mol_hin_anl_ewe_tha_arw_grk_jav_ben_swt_urd_swa_nor_mao_akn_knd_ctl_ses_ukr_est_tig_dgb_krd	0.378919606967247	0.976751331124015	0.331226207349475
835	lda_owc_dyu_bul_heb_aze_kor_bam_mcd_geo_grk_tag_hau_scr_ger_dgb_cic_ctl_tig_igb_sid_por_mly_spa_tur_eng_pol_cze_tsn_arw_jpn_mol_cnt_alb_chh_ven_ita_ind_est_zul_afr_pan_mlt_mnd_amr_gam_azi_urd_glc_fre_rus_tml_jav_bos_mao_anl_knd_moo_rom_ukr_ewe_swe_bsq_hin_ben_wly_bat_tha_krd_uzb_amh_yor_swt_aeg_prs_hun_svk_nor_xho_dut_sun_lit_sod_swa_qcu_fbf_vie_slo_akn_bem_lat_guj_fin_ses_tsw	0.142073318730262	0.32855593186685	0.743230017931204
836	tml_mnd_hin_rus_eng_bul_est_lda_knd_cic_fin_spa_vie_tig_ctl_fre_gam_rom_xho_sun_tur_yor_slo_glc_cze_scr_mly_bat_ita_qcu_ses_ven_chh_afr_zul_dut_dgb_krd_heb_aze_amr_lat_tha_bem_ind_pol_kor_arw_sid_nor_azi_sod_igb_jpn_mao_svk_hau_akn_wly_mlt_por_hun_geo_mol_ben_alb_mcd_urd_bos_bsq_tsn_tsw_anl_cnt_owc_prs_swe_grk_amh_ger_ukr_swt_aeg_uzb_lit_ewe_swa_fbf_moo_guj_dyu_bam_jav_pan_tag	0.203089438312866	0.51778797716467	0.605835753608858
837	eng_tha_ind_aeg_uzb_spa_zul_prs_bul_gam_mly_ctl_glc_xho_aze_jav_tur_bsq_afr_sod_tsn_hau_rus_urd_sid_tml_krd_jpn_alb_hin_geo_fre_ven_fin_dut_mcd_amr_est_nor_rom_ses_moo_akn_qcu_vie_tsw_azi_lit_wly_svk_bem_cze_cnt_tig_yor_ita_bos_heb_mol_knd_por_pol_bat_swt_fbf_lda_ben_mnd_lat_ukr_guj_chh_mlt_igb_owc_pan_sun_ewe_scr_grk_hun_ger_cic_amh_mao_swe_dgb_kor_dyu_anl_tag_swa_arw_bam_slo	-0.426140759749108	-0.975446020586864	0.331869538635037
838	tml_pan_bam_slo_igb_anl_krd_hun_glc_heb_uzb_hau_tig_grk_mao_knd_akn_tsw_svk_mol_ben_ses_ven_bem_mly_qcu_sod_mlt_cze_mnd_nor_hin_lit_ukr_kor_amh_amr_bat_sid_jpn_lda_cic_rus_urd_spa_est_dut_ita_jav_yor_chh_prs_bsq_gam_swe_ctl_geo_tur_guj_aze_bos_aeg_swa_alb_fin_owc_dyu_pol_ind_arw_azi_fbf_sun_rom_vie_moo_tha_scr_fre_bul_lat_mcd_cnt_afr_tsn_por_xho_ger_dgb_tag_swt_ewe_wly_eng_zul	0.367132155428139	0.927449418672194	0.356093989630137
839	cic_swe_fre_afr_gam_lda_por_pan_vie_ind_est_dyu_anl_pol_scr_geo_slo_prs_bos_kor_mcd_amh_ven_ctl_azi_grk_svk_knd_bam_hau_dgb_sid_dut_bem_owc_lat_ita_aeg_eng_fin_cze_heb_wly_qcu_swa_rus_bsq_ger_tsn_swt_mlt_tsw_rom_tml_moo_tha_jpn_chh_arw_aze_ses_tig_igb_ukr_yor_uzb_cnt_mol_akn_sod_ewe_alb_bat_mly_hin_glc_tur_guj_lit_bul_hun_tag_mnd_sun_nor_jav_amr_ben_krd_xho_mao_zul_urd_spa_fbf	-0.380587954989862	-0.869955533171773	0.386564582249541
840	pol_gam_ben_ger_sun_akn_tag_bul_alb_chh_dut_rom_tur_yor_tsw_knd_swt_anl_cnt_pan_krd_ven_glc_bos_owc_mcd_ita_prs_lit_ses_svk_fin_fbf_tha_moo_sod_ctl_mlt_bam_heb_eng_dyu_mly_mnd_cze_igb_tsn_uzb_jpn_lda_nor_bat_afr_wly_zul_por_tml_bsq_amr_scr_xho_est_hau_geo_swe_swa_grk_arw_kor_rus_lat_fre_azi_tig_urd_amh_hin_cic_dgb_sid_guj_ewe_vie_bem_ind_slo_mao_mol_spa_ukr_aeg_qcu_aze_hun_jav	0.907328679482711	2.47652863419042	0.0150743741229958
841	amh_ewe_nor_igb_prs_ita_lit_azi_dgb_ven_swe_tsw_geo_jav_tha_slo_rom_chh_gam_sun_eng_fre_heb_cnt_uzb_mnd_ctl_ses_alb_qcu_ind_est_bul_lat_ben_dyu_cze_jpn_hau_tml_kor_mlt_bsq_scr_krd_hun_lda_tag_ger_fin_aze_aeg_owc_guj_spa_bem_vie_amr_sod_swa_mly_arw_xho_tig_dut_sid_hin_knd_tur_por_fbf_yor_afr_glc_svk_urd_zul_wly_pol_bat_grk_ukr_cic_mol_rus_moo_tsn_bos_swt_mao_bam_pan_mcd_akn_anl	-0.676767651503181	-1.79669157632987	0.0756310449282188
842	scr_eng_ukr_swe_ewe_amh_tig_aze_ctl_tur_lda_ben_kor_igb_tag_por_bos_cze_tml_sid_geo_bsq_spa_afr_svk_azi_sod_est_swt_owc_pol_lit_mcd_mly_ind_sun_bul_fre_fin_hin_dgb_bem_anl_bam_jpn_prs_chh_nor_cnt_jav_hun_arw_krd_yor_grk_amr_tsn_wly_hau_ger_mnd_moo_xho_guj_ven_rus_fbf_ses_dyu_pan_lat_tha_bat_aeg_alb_swa_mol_heb_ita_gam_dut_cic_slo_qcu_uzb_vie_rom_glc_urd_zul_knd_mlt_mao_tsw_akn	-0.121925384913809	-0.297194175068341	0.766981070883132
843	grk_kor_tig_bam_ben_por_bsq_tsw_sod_bat_krd_tag_jpn_prs_aze_fbf_dyu_pan_fre_lat_dgb_sun_jav_ind_bos_xho_geo_amh_pol_rom_knd_swa_uzb_igb_tml_qcu_owc_heb_moo_svk_hau_sid_alb_hun_ven_fin_vie_tsn_est_tur_mly_slo_azi_dut_eng_akn_rus_ses_mao_ita_zul_bul_hin_scr_lda_swe_cic_anl_cnt_glc_amr_bem_lit_cze_afr_tha_swt_ctl_urd_aeg_guj_ger_nor_ewe_spa_ukr_chh_yor_arw_mnd_mlt_wly_gam_mol_mcd	0.58435567665176	1.53163765850416	0.12900658687563
844	jpn_zul_amr_urd_por_fbf_heb_bem_svk_cnt_xho_fin_tml_dgb_azi_ctl_pan_aeg_hin_est_yor_scr_mlt_ukr_krd_lat_tur_arw_tag_bul_ses_dut_spa_rom_guj_lda_uzb_slo_bat_geo_mnd_knd_moo_swa_igb_hun_tha_cic_akn_swe_mly_owc_nor_pol_rus_glc_jav_eng_alb_afr_swt_grk_mol_bam_cze_wly_ven_gam_tsw_qcu_ita_sid_hau_bsq_kor_fre_mao_ger_bos_dyu_tig_mcd_tsn_sun_ind_lit_aze_vie_ewe_prs_anl_sod_amh_ben_chh	0.67702664712558	1.63005835482259	0.106471645538841
845	fin_fre_glc_ewe_bat_moo_yor_swe_sod_aeg_ctl_krd_zul_mao_scr_dgb_por_jpn_afr_pan_hau_mnd_hun_fbf_bos_heb_lat_hin_anl_tsw_bul_bsq_slo_tml_sun_ita_ukr_est_mol_qcu_arw_ben_svk_tig_wly_eng_amr_xho_bem_urd_pol_owc_lda_akn_ses_prs_mlt_geo_lit_guj_tag_amh_grk_sid_dut_uzb_mcd_gam_rus_nor_aze_bam_mly_tsn_vie_jav_ind_chh_ger_swa_cnt_spa_azi_knd_ven_tur_dyu_igb_alb_cic_tha_cze_kor_rom_swt	0.133307313743467	0.309051073593694	0.757973978678009
846	igb_alb_hun_ewe_fin_hin_mlt_swt_vie_mly_urd_jpn_afr_glc_est_chh_amr_lat_cic_slo_azi_knd_jav_tag_swa_dgb_bsq_prs_ven_yor_scr_wly_mnd_hau_krd_amh_mol_aeg_ben_sod_tml_qcu_svk_fre_ger_sid_rus_zul_uzb_arw_aze_tsn_eng_bat_dut_xho_spa_sun_cze_kor_tig_guj_ses_bul_grk_bos_bem_rom_heb_ukr_cnt_por_lit_tur_dyu_pan_bam_geo_lda_owc_moo_akn_mcd_anl_mao_pol_nor_swe_fbf_tha_ind_ctl_tsw_gam_ita	-0.138549719333898	-0.369370279502672	0.712691436016009
847	bsq_aze_aeg_swa_tsn_swe_sod_scr_vie_rom_hun_est_bul_gam_ses_bem_mao_cic_lat_glc_knd_swt_anl_urd_ben_amr_mol_cnt_tag_lda_igb_heb_mly_fbf_pan_ctl_bam_akn_azi_cze_amh_dgb_grk_ger_ind_chh_tha_dyu_pol_krd_mcd_dut_ukr_hin_lit_moo_rus_jav_uzb_prs_hau_sun_bos_tig_zul_jpn_wly_alb_arw_slo_geo_ewe_mlt_tsw_por_owc_ven_mnd_bat_guj_afr_eng_spa_kor_ita_tml_svk_fin_qcu_sid_fre_tur_nor_yor_xho	0.0669260661925502	0.176890383721106	0.859979157298433
848	ctl_moo_jav_pol_heb_mly_bem_mcd_bam_bos_dgb_scr_tsn_vie_ita_hun_ind_amr_bsq_aze_rom_jpn_yor_grk_tur_urd_hin_ben_sid_eng_hau_chh_rus_mlt_tag_dyu_cnt_guj_bul_geo_nor_wly_glc_swt_mol_mnd_pan_cic_swe_owc_amh_lda_anl_bat_prs_uzb_afr_mao_xho_gam_knd_lit_spa_cze_alb_svk_kor_fbf_ger_ukr_fin_dut_krd_est_aeg_igb_ven_azi_qcu_slo_sun_tha_akn_tsw_sod_ewe_tml_tig_fre_lat_arw_ses_zul_por_swa	1.0624598469543	2.81553442687435	0.00594493570811143
849	swe_amh_bul_ukr_grk_hun_tha_yor_arw_tsn_tig_mlt_krd_tsw_gam_eng_ger_mol_urd_tag_fre_glc_rom_heb_geo_aeg_mnd_fbf_lit_jpn_alb_azi_mly_dgb_ewe_afr_igb_tml_ind_ita_vie_cze_bos_zul_rus_xho_moo_swt_slo_ctl_dyu_bam_dut_cic_guj_svk_scr_hau_ven_kor_por_qcu_mao_bsq_pan_sid_prs_knd_wly_tur_lat_uzb_ses_amr_akn_bat_nor_ben_cnt_jav_swa_fin_owc_chh_pol_hin_est_aze_lda_sod_spa_anl_bem_mcd_sun	0.956138145944606	2.31300416128943	0.022927336295206
850	ita_sod_igb_mao_bam_hin_ind_vie_mol_mnd_pol_por_fbf_ses_jav_lat_swa_bos_xho_aze_tig_jpn_sun_akn_amr_spa_arw_rus_alb_cze_cic_bem_heb_kor_tha_hau_eng_rom_ukr_ctl_wly_tml_mcd_tag_slo_tur_scr_lit_pan_mlt_svk_swt_glc_hun_afr_tsw_owc_bul_gam_bsq_tsn_azi_geo_amh_fre_chh_dgb_dut_aeg_grk_prs_knd_est_ewe_bat_yor_sid_ven_zul_guj_cnt_urd_mly_uzb_qcu_dyu_ger_lda_nor_moo_fin_anl_krd_ben_swe	0.302209715526642	0.783873433180256	0.43510629220794
851	kor_lit_uzb_arw_cze_swt_jpn_aeg_tsn_afr_bem_sid_bul_dut_mao_rom_azi_grk_dyu_aze_sod_dgb_fbf_nor_ctl_knd_tha_urd_akn_igb_fin_swe_ukr_hau_bat_ses_heb_mcd_est_anl_mly_lda_mlt_prs_rus_eng_slo_zul_moo_krd_tur_owc_sun_cic_ben_glc_bos_ind_por_wly_tml_gam_jav_xho_bsq_ger_ven_vie_lat_hin_scr_pan_ewe_tsw_guj_pol_ita_hun_tig_qcu_spa_tag_chh_fre_amh_bam_swa_geo_mol_svk_alb_mnd_yor_amr_cnt	-0.470154729411143	-1.08594790072601	0.280308860893749
852	rus_mol_dyu_sod_glc_gam_scr_tig_swt_bul_mnd_por_heb_tag_pan_afr_mcd_kor_bam_swe_jav_hun_urd_bsq_nor_dgb_lat_xho_wly_prs_cze_cic_tha_rom_ind_pol_lit_krd_aeg_bat_cnt_est_tsn_bem_azi_eng_sid_zul_qcu_yor_grk_hau_ita_ewe_svk_anl_ukr_vie_jpn_ger_dut_slo_bos_ctl_tur_igb_tsw_spa_uzb_mlt_chh_fin_lda_arw_fre_sun_ben_geo_moo_aze_owc_ses_amh_akn_knd_mly_hin_ven_guj_amr_tml_alb_mao_swa_fbf	NA	NA	NA
853	fbf_aze_mol_bul_uzb_krd_tur_ven_azi_hun_rus_cic_jpn_jav_pol_ukr_gam_heb_tml_nor_wly_ben_pan_sun_bam_svk_qcu_moo_lit_urd_guj_arw_knd_swt_anl_tha_rom_alb_eng_tsn_slo_amr_swa_bat_ses_glc_tag_fre_mcd_dgb_fin_bos_vie_xho_tsw_dut_spa_scr_ger_grk_mly_sid_cze_lat_ctl_akn_owc_dyu_mao_prs_lda_hau_yor_bem_geo_afr_ita_kor_amh_mlt_est_bsq_mnd_por_ind_chh_swe_ewe_aeg_igb_zul_hin_sod_tig_cnt	0.387575694950313	1.0076931290793	0.316216483046908
854	krd_tha_pan_ukr_swe_tsn_owc_spa_moo_hun_tml_svk_rom_knd_mcd_mao_vie_bem_scr_arw_hin_bos_gam_alb_wly_sod_tsw_tur_urd_dyu_geo_grk_fbf_amr_aeg_akn_rus_igb_mol_aze_swa_uzb_slo_dut_ita_tig_jpn_anl_sun_ind_lit_afr_zul_ewe_est_ven_nor_glc_sid_lat_fre_swt_heb_bat_fin_pol_amh_por_mly_azi_ger_ses_bul_tag_mlt_lda_bsq_yor_bam_eng_xho_qcu_mnd_kor_cic_dgb_cze_chh_prs_jav_guj_hau_ben_cnt_ctl	-0.289037416521745	-0.751894805557639	0.454013041493996
855	bos_ben_por_zul_tig_sod_ukr_amr_afr_tsn_arw_amh_fbf_rus_eng_pol_tha_akn_krd_swe_gam_xho_tml_mnd_ind_dut_knd_hin_hun_scr_mol_aeg_mlt_geo_glc_aze_wly_pan_igb_cze_tsw_hau_bat_swt_mao_guj_uzb_sid_lit_svk_ewe_moo_azi_ses_jpn_heb_urd_jav_dgb_tur_cic_lda_mcd_ger_cnt_swa_bsq_spa_ita_prs_grk_nor_bem_kor_rom_bam_alb_owc_dyu_vie_lat_ven_mly_tag_chh_slo_est_anl_fre_fin_qcu_sun_bul_yor_ctl	-0.0862702481444055	-0.208651513818309	0.835176605311198
856	ita_krd_swt_ewe_bul_prs_grk_amh_bam_azi_wly_fin_lda_qcu_rus_knd_svk_igb_dut_tig_afr_tml_fre_sun_lit_mnd_jpn_kor_mlt_anl_heb_gam_swe_ind_chh_ses_pol_tag_moo_owc_cnt_mcd_aze_uzb_urd_ven_tsn_tur_geo_cic_est_por_mly_eng_ger_pan_lat_jav_xho_hin_glc_bem_ben_tsw_bat_amr_alb_aeg_hau_zul_akn_dgb_slo_guj_ukr_bos_sid_spa_sod_bsq_arw_fbf_swa_mao_mol_scr_yor_cze_vie_hun_nor_ctl_tha_rom_dyu	0.351554115984316	0.80154182090598	0.424861291073245
857	svk_chh_lat_mol_arw_bos_alb_nor_yor_guj_knd_mlt_sid_rus_bam_urd_dgb_mao_zul_ger_ven_dyu_bat_ben_lda_heb_bem_dut_xho_owc_bsq_hin_glc_akn_geo_qcu_mcd_azi_wly_jav_tur_cnt_swt_fbf_fin_ctl_grk_vie_moo_jpn_amr_ita_lit_tha_mly_bul_fre_eng_gam_tsn_aze_sod_hau_pol_ewe_tig_pan_est_igb_afr_tag_cze_amh_tml_swe_ukr_aeg_sun_uzb_slo_hun_spa_anl_tsw_por_rom_mnd_cic_krd_prs_ind_ses_swa_kor_scr	-0.373067184668108	-0.962155553030458	0.338466513880592
858	sun_bul_slo_rus_spa_moo_cic_bos_est_gam_mol_pan_bsq_ger_cze_bam_afr_amh_tml_jav_grk_ewe_bem_ita_chh_fin_heb_svk_mnd_swa_vie_glc_sod_mcd_lat_sid_igb_hun_nor_geo_ctl_ben_yor_guj_zul_tha_krd_ukr_xho_swe_wly_hau_ind_aeg_qcu_tsn_swt_dgb_ses_arw_aze_tur_mly_por_tag_eng_bat_amr_scr_cnt_knd_pol_dyu_akn_anl_lit_uzb_hin_prs_mao_owc_dut_fbf_azi_kor_tsw_ven_rom_lda_mlt_alb_jpn_tig_fre_urd	0.262981280664351	0.601650441373147	0.548870724105635
859	mcd_tml_ben_pol_wly_tha_amh_est_tag_mlt_nor_fre_xho_glc_ewe_mly_svk_vie_hau_sid_dut_tsw_owc_bem_kor_akn_uzb_cze_aze_tsn_azi_qcu_hun_ses_alb_arw_ind_bos_lda_fbf_lit_dyu_ven_por_grk_ger_jpn_bul_rus_chh_swe_slo_swa_knd_eng_sod_ctl_mol_rom_zul_swt_pan_bam_lat_amr_fin_prs_anl_tur_guj_jav_urd_yor_spa_cnt_heb_mao_tig_ukr_ita_bsq_bat_scr_dgb_gam_krd_igb_sun_mnd_moo_cic_afr_hin_aeg_geo	-0.884235574388626	-2.20310845111469	0.0300573298893497
860	sid_swe_azi_lda_eng_svk_swa_ven_aze_spa_dut_alb_prs_geo_bos_mnd_tsw_krd_bul_nor_pol_amh_chh_wly_rom_bem_fin_mly_anl_mcd_amr_mlt_ukr_tml_yor_hin_ses_tag_bat_ben_ger_lat_jpn_scr_tha_kor_cic_bsq_moo_fre_lit_afr_igb_ita_tur_est_vie_fbf_pan_rus_jav_mao_gam_uzb_bam_ewe_ctl_heb_dyu_grk_cze_owc_xho_slo_swt_mol_qcu_arw_aeg_urd_guj_hau_hun_dgb_glc_akn_tig_tsn_ind_cnt_sun_zul_por_knd_sod	0.701996052586374	1.63771832880284	0.104859789999225
861	dut_glc_amh_swe_yor_lit_mol_cic_geo_prs_nor_qcu_swa_sid_bos_fbf_tsn_dgb_rom_fin_anl_aze_arw_ger_tag_mlt_mly_heb_owc_afr_tha_lda_ewe_tml_krd_wly_pol_jpn_ita_ben_uzb_cze_cnt_rus_jav_fre_svk_bsq_scr_dyu_pan_akn_gam_moo_bul_kor_grk_urd_por_ind_ses_eng_lat_knd_zul_amr_slo_bat_ukr_hin_chh_alb_mao_est_azi_guj_bem_sun_spa_tsw_xho_sod_ven_igb_aeg_tur_ctl_swt_vie_mcd_tig_hun_bam_hau_mnd	-0.660581603178531	-1.75399917790509	0.0827248854320108
862	mlt_vie_krd_aze_eng_lit_afr_urd_sun_fin_tha_mol_amr_azi_tsn_jpn_prs_rus_svk_hau_alb_tag_mao_tsw_swt_mnd_ctl_fre_dyu_uzb_spa_nor_grk_bam_pol_rom_pan_ita_scr_swa_ses_chh_bul_dgb_lat_anl_ven_tml_heb_ben_tur_yor_bos_gam_hun_bsq_dut_knd_amh_aeg_guj_cnt_ukr_cze_bem_est_moo_glc_owc_slo_jav_tig_geo_fbf_swe_ind_sid_mcd_zul_arw_xho_wly_ger_igb_kor_bat_cic_qcu_hin_por_ewe_sod_akn_mly_lda	0.828492507268167	2.21376417971538	0.0292899127814302
863	ven_pan_ind_grk_tsn_pol_cze_hin_mol_fre_cnt_rom_afr_por_guj_mlt_moo_tml_tha_tag_swt_swe_owc_mly_ben_rus_ukr_lat_jav_zul_mao_hun_heb_alb_hau_bsq_gam_mnd_bos_ses_tig_cic_qcu_bat_mcd_wly_tsw_igb_eng_arw_bul_ger_kor_bam_tur_dyu_yor_glc_azi_est_fin_xho_jpn_aeg_sod_akn_scr_geo_sid_slo_uzb_sun_nor_svk_ita_amh_prs_anl_dut_knd_dgb_lda_amr_swa_lit_fbf_krd_vie_ewe_spa_bem_urd_ctl_chh_aze	0.0834590211450385	0.21310854270532	0.831708760896348
864	qcu_tha_mao_swt_glc_arw_amr_rom_prs_bul_tur_jpn_tig_azi_anl_por_tsn_bsq_mlt_xho_mnd_ukr_wly_scr_swe_est_ger_slo_cic_tml_ita_uzb_zul_pan_sun_alb_guj_aze_bem_kor_afr_igb_mly_jav_spa_dgb_gam_swa_amh_knd_ctl_ewe_moo_urd_svk_ind_fin_lda_dyu_sod_owc_nor_hau_ven_heb_hin_ses_yor_fre_mcd_geo_hun_chh_krd_dut_tsw_ben_lat_vie_cze_bat_rus_fbf_akn_sid_lit_pol_aeg_eng_mol_tag_cnt_bos_bam_grk	0.248819038042145	0.566477094010372	0.572434051627853
865	ukr_mlt_ben_rus_fin_vie_pan_arw_cze_geo_amh_tsn_yor_bsq_amr_afr_hin_pol_bam_knd_igb_sod_moo_cic_uzb_glc_est_kor_jpn_swt_ses_lda_lit_dyu_hun_aeg_bat_bul_zul_nor_ger_tsw_tha_mly_urd_dgb_owc_azi_dut_eng_mol_ewe_tur_tml_mnd_aze_bem_mao_fbf_por_guj_tig_sun_scr_swa_ita_heb_krd_ctl_hau_tag_anl_chh_jav_spa_wly_gam_swe_bos_sid_xho_svk_mcd_prs_cnt_slo_rom_qcu_ind_alb_lat_ven_grk_akn_fre	-0.0106269730656228	-0.0245365713897917	0.980477184128657
866	fre_prs_mlt_glc_igb_fin_bam_azi_hau_gam_pol_anl_xho_tsn_scr_guj_bul_akn_owc_ctl_dut_vie_urd_lda_rom_amh_yor_knd_ita_aeg_moo_est_kor_swa_bat_eng_por_mly_mnd_chh_svk_sid_afr_ven_mol_tag_hun_pan_tml_alb_cic_ben_spa_sun_ses_aze_mcd_tur_mao_krd_rus_ukr_zul_heb_swt_tha_grk_cze_amr_hin_geo_jav_slo_wly_uzb_bos_bem_ind_jpn_arw_bsq_nor_ewe_tsw_dyu_lit_lat_tig_ger_swe_sod_cnt_dgb_fbf_qcu	0.828742849439284	2.16649226597313	0.0328297972986861
867	spa_ven_cze_bsq_aze_jpn_uzb_tsn_pol_bem_ger_tha_mlt_krd_afr_ind_mcd_cnt_cic_qcu_alb_ben_dyu_fin_geo_scr_mol_owc_anl_dut_hau_ukr_xho_tag_urd_bos_fbf_nor_tig_swt_mly_bul_slo_swe_ita_knd_jav_pan_mnd_est_prs_chh_dgb_fre_yor_por_amr_ewe_swa_gam_arw_lat_hun_guj_tml_mao_igb_hin_heb_bat_vie_sid_svk_akn_glc_eng_zul_sun_lda_tsw_amh_bam_aeg_azi_sod_ses_lit_grk_rom_kor_ctl_rus_tur_wly_moo	0.0635553625132842	0.162311479143031	0.871412716244024
868	guj_dgb_mnd_slo_amh_est_yor_ita_scr_spa_cnt_urd_hun_jav_gam_heb_glc_svk_qcu_akn_jpn_ben_mcd_fin_ukr_swt_geo_lat_wly_chh_kor_tsw_sid_xho_cic_lda_ses_arw_aeg_tml_swe_rus_owc_mao_azi_por_ctl_swa_bem_tag_krd_igb_bsq_ger_tsn_eng_nor_lit_amr_rom_afr_hau_mol_alb_fbf_dyu_sod_zul_vie_bul_anl_tha_dut_tur_tig_pan_moo_prs_pol_hin_uzb_knd_ind_bos_aze_sun_ewe_fre_ven_bam_bat_grk_mly_cze_mlt	0.0796977676828356	0.179141035423129	0.858216667094189
869	uzb_swa_hin_guj_lat_ukr_sod_est_grk_ger_moo_mly_tig_tsw_ven_eng_heb_fin_igb_aze_cze_cnt_dyu_bat_ses_fbf_qcu_aeg_anl_afr_mol_kor_dut_tml_gam_zul_por_arw_prs_alb_knd_ind_mao_spa_geo_bul_slo_tag_nor_hau_svk_akn_mcd_chh_ctl_rom_xho_jpn_jav_azi_amr_sid_bsq_urd_tha_pol_rus_tsn_krd_fre_cic_bam_glc_lit_ewe_lda_ben_bos_vie_swt_bem_swe_ita_mnd_owc_yor_dgb_amh_hun_wly_sun_pan_scr_mlt_tur	0.0645616251340924	0.148715543189767	0.8821000918879
870	lat_lda_tsw_glc_hun_igb_guj_anl_bsq_rom_mly_amr_svk_pol_krd_sid_knd_ita_jav_slo_fin_ind_tml_ben_bam_jpn_cnt_amh_rus_xho_ctl_gam_qcu_tig_arw_bul_scr_mlt_sod_fbf_hin_swe_mao_moo_nor_uzb_heb_bos_mnd_swt_ukr_tha_dgb_mcd_dut_prs_tsn_aeg_hau_zul_bem_grk_ewe_chh_mol_eng_wly_vie_tag_sun_bat_aze_ven_dyu_swa_lit_est_pan_alb_fre_geo_ger_owc_cze_ses_kor_por_akn_spa_azi_afr_yor_cic_tur_urd	-0.464186937338501	-2.01464718395712	0.0468294835621257
871	chh_krd_mao_afr_ita_est_pol_ctl_cnt_zul_tsw_lit_urd_swe_amr_uzb_rus_igb_mlt_guj_heb_scr_sid_ukr_ben_aeg_dut_swa_bem_swt_hin_dgb_por_fbf_owc_akn_jav_mly_xho_sod_glc_rom_geo_tml_yor_bul_lda_ewe_jpn_pan_tig_sun_bam_eng_lat_mnd_tag_grk_kor_cic_arw_vie_fre_aze_qcu_slo_knd_fin_nor_ger_hau_azi_alb_ind_wly_spa_svk_tur_tsn_anl_ses_gam_mol_amh_hun_cze_bos_dyu_bsq_tha_moo_prs_bat_mcd_ven	0.479905351167405	1.14556373678243	0.25491502445977
872	jpn_anl_mol_arw_aeg_mlt_lit_tag_slo_pan_spa_bsq_azi_lda_amh_vie_afr_grk_ukr_sod_sid_ses_mly_glc_swt_yor_prs_heb_fre_hun_mcd_hin_pol_swa_mnd_est_tsw_ctl_dyu_tha_cze_ita_geo_jav_bos_wly_urd_akn_fin_cic_cnt_tig_dut_owc_guj_bam_scr_aze_lat_zul_swe_dgb_knd_bem_tur_krd_eng_ger_bul_tml_fbf_kor_por_hau_alb_mao_xho_bat_ind_tsn_ben_chh_ewe_amr_rus_nor_svk_ven_uzb_qcu_gam_rom_moo_sun_igb	-0.451754411179865	-1.08995163414454	0.278550571190252
873	ger_geo_heb_krd_dyu_guj_tsw_tig_mnd_tur_lit_mlt_akn_alb_ctl_nor_zul_anl_bsq_mol_prs_afr_wly_ben_xho_urd_cze_ewe_dut_swt_uzb_ind_ven_igb_yor_tag_hun_bul_lat_bam_lda_fin_aze_cnt_aeg_ukr_qcu_sod_pan_hau_hin_ses_azi_ita_mao_vie_rus_chh_swa_eng_grk_jav_sun_moo_cic_kor_spa_mcd_slo_rom_sid_swe_tsn_gam_knd_tml_amr_owc_por_arw_glc_svk_jpn_dgb_amh_fre_tha_mly_pol_bat_fbf_bem_scr_est_bos	0.581922283086706	1.40241963492197	0.164119272457612
874	eng_igb_fin_prs_mol_tsw_heb_dut_gam_tur_hun_tsn_sun_rom_owc_amh_bul_mlt_urd_lit_lat_anl_mcd_swt_tml_bem_vie_moo_nor_mly_afr_por_jav_lda_scr_svk_akn_bsq_dgb_knd_qcu_swe_uzb_zul_geo_cnt_ses_yor_ind_alb_xho_tha_est_ita_pan_azi_wly_hin_guj_ewe_spa_ger_grk_cze_glc_amr_hau_pol_dyu_kor_arw_slo_fre_sid_ben_tig_ukr_fbf_aze_ctl_ven_sod_mnd_jpn_cic_rus_tag_chh_bos_mao_bam_swa_aeg_bat_krd	0.016949623767839	0.0393625451989412	0.968685718274291
875	owc_knd_ven_tag_scr_dut_afr_svk_ita_tsw_cnt_spa_yor_cic_bat_igb_azi_vie_alb_cze_bul_mnd_geo_fin_anl_uzb_por_mlt_hau_heb_urd_akn_sid_mcd_hin_tig_jpn_est_sun_lit_ses_jav_bam_mly_amr_qcu_tur_moo_rus_amh_pol_nor_lat_wly_tml_zul_hun_lda_gam_ben_dyu_sod_pan_mol_bos_glc_prs_tsn_aeg_ger_slo_kor_xho_guj_fre_tha_chh_aze_eng_ctl_grk_bsq_arw_fbf_ewe_dgb_rom_swt_mao_swe_bem_ind_ukr_swa_krd	0.604175701309431	1.3993799340181	0.165025729709097
876	hin_pol_wly_hau_bat_dyu_ctl_svk_bul_rom_igb_grk_bsq_lit_ben_jav_qcu_uzb_vie_tsn_hun_owc_kor_anl_tha_heb_mly_ind_ita_swe_urd_lda_akn_sun_scr_dgb_zul_azi_xho_gam_afr_geo_guj_sid_bem_moo_mol_ven_mao_pan_chh_alb_fin_tsw_arw_bam_bos_swa_fbf_amh_knd_krd_tur_tml_dut_por_cze_slo_fre_rus_tig_prs_aeg_jpn_ukr_ses_spa_eng_lat_mnd_aze_mcd_ger_yor_swt_est_cic_ewe_tag_mlt_cnt_glc_amr_sod_nor	-0.2500445396766	-0.619728925625261	0.536951703662469
877	scr_swa_tag_aze_nor_lat_vie_fre_moo_owc_tig_sun_pan_prs_cnt_gam_tml_rus_yor_xho_geo_tsw_kor_dut_chh_igb_hin_anl_bul_swe_akn_alb_arw_ven_hun_svk_ger_guj_sid_bem_jav_tur_ben_krd_zul_ewe_ita_ctl_fin_spa_ind_mlt_aeg_qcu_bos_bsq_afr_hau_tha_uzb_mcd_urd_tsn_mao_cze_knd_bat_bam_lit_mnd_fbf_amh_sod_por_glc_azi_pol_dyu_jpn_ukr_wly_ses_cic_mol_rom_amr_grk_eng_lda_dgb_swt_heb_mly_est_slo	-0.424159028659282	-1.08337866262612	0.28144120160338
878	igb_qcu_arw_moo_tur_tag_glc_urd_tsw_tha_dut_dyu_kor_bsq_lat_mlt_est_amh_owc_hin_tml_heb_por_dgb_slo_ses_mol_knd_lda_yor_bem_tsn_sun_rom_swa_bul_ewe_akn_anl_afr_ita_mly_jpn_nor_mao_prs_svk_grk_ukr_cze_chh_amr_wly_ven_zul_aeg_ben_uzb_lit_gam_cnt_rus_pan_xho_krd_fbf_pol_alb_ger_geo_ind_bos_tig_mcd_swt_azi_sid_cic_aze_fin_hun_bam_jav_sod_spa_eng_mnd_scr_guj_swe_fre_hau_ctl_vie_bat	-0.399806072278165	-0.926108936557403	0.356786428327988
879	arw_aze_cze_afr_svk_kor_mnd_ven_cic_sod_qcu_tsw_amh_hin_por_spa_cnt_bos_ind_urd_swa_hau_lit_fin_heb_bem_ewe_zul_swt_owc_jav_lat_bam_geo_anl_tur_moo_akn_pan_bsq_dyu_fbf_mol_aeg_gam_rom_azi_hun_lda_grk_ita_krd_mly_amr_mcd_ses_alb_mao_tsn_pol_scr_slo_knd_mlt_ger_fre_prs_dgb_xho_est_ben_bat_sid_eng_tig_igb_swe_ctl_glc_vie_yor_guj_wly_nor_bul_tha_tml_uzb_rus_sun_dut_tag_ukr_jpn_chh	0.263573883130393	0.671997588384913	0.503251256279048
880	spa_ses_jpn_igb_cnt_hau_ukr_yor_urd_mnd_akn_pol_afr_dyu_jav_owc_arw_swe_bsq_aeg_swt_slo_heb_dgb_alb_ger_mly_hin_hun_mlt_svk_wly_eng_krd_ven_rus_tml_guj_xho_ben_fre_ind_chh_sid_ewe_lda_grk_scr_por_ctl_tsn_swa_mao_sun_amr_amh_mol_geo_bem_gam_cic_uzb_sod_bos_cze_bat_pan_bam_mcd_tsw_ita_tur_tha_kor_lat_qcu_glc_rom_dut_tag_est_aze_moo_bul_prs_anl_vie_fin_knd_lit_azi_tig_fbf_nor_zul	-0.701695173849618	-1.82218637162352	0.0716407015973144
881	tml_spa_geo_lat_dut_swa_tig_bat_azi_afr_akn_tag_jav_qcu_bsq_arw_ger_heb_tur_lda_eng_fre_pol_owc_jpn_nor_pan_mao_fbf_aeg_slo_hun_por_ben_est_mcd_aze_ind_grk_guj_anl_mol_vie_hin_moo_lit_amh_bem_svk_dyu_ita_ctl_urd_zul_krd_mly_amr_xho_uzb_sod_ven_rus_dgb_rom_tsw_sid_ses_mlt_scr_hau_bam_sun_cic_wly_bul_swe_swt_prs_bos_cze_ukr_cnt_glc_ewe_kor_alb_knd_igb_tha_fin_chh_mnd_tsn_gam_yor	-0.0130207774751445	-0.0338177260943723	0.973094977145892
882	kor_bat_ger_dut_tig_fre_tag_qcu_tsw_zul_mlt_dyu_krd_ewe_alb_ven_amh_lat_moo_xho_dgb_sod_arw_por_jpn_fin_uzb_azi_mol_swe_hun_eng_aze_cic_guj_tsn_ita_nor_akn_gam_tml_bsq_cze_igb_jav_ses_mnd_urd_geo_mly_owc_tur_svk_sun_spa_ukr_tha_afr_pan_yor_hau_mcd_lda_glc_swa_vie_grk_bos_aeg_slo_pol_sid_mao_lit_bul_hin_amr_bem_est_wly_swt_ind_rus_knd_fbf_anl_bam_chh_scr_ctl_ben_heb_prs_rom_cnt	-0.0849525491709201	-0.193083050137983	0.847314977917307
883	sun_vie_bul_mnd_amh_ben_guj_hin_tsn_moo_ses_cze_knd_bsq_kor_rus_spa_tsw_cic_lda_azi_urd_bat_por_heb_swe_mol_alb_afr_arw_mly_grk_ewe_owc_eng_sid_dut_glc_wly_ita_bem_est_chh_mao_slo_anl_mlt_jpn_qcu_bos_rom_uzb_tml_hau_tur_gam_bam_cnt_igb_yor_ukr_lit_tha_swt_fre_aeg_krd_scr_lat_jav_fbf_fin_geo_sod_dyu_svk_pol_amr_swa_nor_tig_zul_ind_ctl_xho_akn_aze_ger_dgb_pan_mcd_prs_ven_hun_tag	0.203046395191707	0.441189942052929	0.660099497801605
884	ger_hun_mcd_glc_mly_mao_hin_amr_swt_mol_tml_tha_moo_cnt_vie_krd_scr_grk_tur_dgb_ben_jav_bat_ewe_igb_dyu_tsw_heb_tig_spa_fin_slo_qcu_ita_aeg_lda_afr_rus_lit_amh_hau_nor_zul_swa_wly_urd_mlt_cic_mnd_ukr_knd_lat_owc_cze_chh_tag_ind_anl_arw_est_fre_rom_geo_akn_aze_swe_ctl_pol_bul_sun_prs_ses_tsn_bam_yor_kor_gam_dut_ven_guj_bos_fbf_bsq_pan_sid_por_sod_jpn_svk_alb_azi_bem_uzb_eng_xho	-0.18799283546226	-0.441990903130365	0.659521894915196
885	ven_qcu_tsn_azi_jpn_krd_tag_bat_tur_sod_anl_bsq_aze_mnd_cic_owc_bam_eng_rom_swt_swe_alb_akn_ewe_svk_geo_hin_igb_lat_lit_kor_pan_slo_dut_afr_pol_ind_ita_scr_ses_arw_tml_mcd_lda_tsw_nor_mol_heb_dgb_vie_yor_uzb_aeg_rus_ukr_tha_est_fin_fre_bos_bul_knd_moo_prs_jav_mly_mao_sun_ben_sid_fbf_cnt_zul_guj_hau_cze_por_grk_dyu_gam_xho_hun_glc_ger_mlt_bem_tig_spa_amr_wly_amh_swa_urd_ctl_chh	0.88365737014777	2.1263469850482	0.0361226706082523
886	cic_knd_ita_swe_fbf_bos_ukr_pol_est_alb_anl_azi_sid_fre_mlt_bam_dut_glc_cnt_chh_ctl_rus_spa_krd_bat_bsq_rom_lit_kor_tha_zul_scr_prs_swt_fin_ger_lda_urd_mnd_aze_pan_qcu_slo_eng_cze_akn_hin_yor_hau_owc_ben_igb_heb_amh_svk_mao_sun_mcd_bul_dgb_tag_swa_gam_tsw_aeg_sod_tig_tur_wly_mly_ven_vie_nor_ind_moo_ewe_tml_hun_ses_jav_guj_arw_lat_por_geo_afr_mol_tsn_jpn_bem_grk_xho_dyu_amr_uzb	-0.0438266462809899	-0.102637707719161	0.918471503897986
887	owc_por_amr_fbf_qcu_mcd_swe_tag_eng_mol_mnd_gam_dyu_tsw_ses_aze_afr_wly_hin_sod_tml_lit_bul_prs_sun_xho_yor_mly_zul_est_bos_arw_fre_hau_alb_dgb_nor_ben_ewe_knd_moo_hun_rus_slo_uzb_ukr_lda_mao_cic_pol_jpn_bem_guj_lat_bat_swt_ven_azi_spa_svk_heb_fin_rom_kor_igb_bsq_pan_sid_vie_tur_ctl_amh_anl_cnt_akn_chh_ger_scr_bam_cze_tsn_krd_jav_ind_tha_aeg_dut_urd_mlt_grk_swa_tig_glc_ita_geo	NA	NA	NA
888	guj_geo_hun_bem_krd_grk_cze_amh_amr_bos_swt_bul_igb_uzb_xho_ukr_heb_eng_anl_chh_kor_tha_akn_arw_sid_swe_ben_ses_sun_pan_aeg_fre_bam_tml_gam_fin_vie_por_scr_est_mol_tig_lda_ind_qcu_prs_azi_yor_hin_tur_tsw_spa_aze_svk_mly_dyu_rus_jpn_wly_lit_dut_sod_cic_ita_zul_glc_knd_tag_ven_mao_nor_moo_fbf_tsn_bat_cnt_alb_mcd_slo_pol_jav_hau_owc_lat_dgb_rom_mnd_mlt_ger_bsq_urd_swa_ewe_afr_ctl	0.553596220158707	1.26518145120767	0.208967150293717
889	ukr_ben_sod_uzb_hin_wly_fre_moo_lit_aeg_jpn_tig_afr_guj_mly_bam_knd_sun_heb_bul_mol_tml_igb_rus_est_spa_alb_ses_bos_tur_zul_sid_tha_gam_yor_amr_anl_hun_ven_aze_mnd_svk_owc_bem_lda_bat_scr_tsw_kor_hau_akn_ewe_slo_cic_por_dyu_amh_eng_tsn_tag_swa_grk_arw_krd_vie_urd_mcd_swt_ger_ita_cze_pan_jav_ctl_dgb_dut_pol_qcu_xho_fin_lat_swe_nor_cnt_ind_chh_glc_azi_geo_prs_bsq_mao_fbf_rom_mlt	-1.02068423824498	-2.50618959534992	0.013941270196035
890	zul_bem_afr_qcu_mnd_bat_uzb_bos_ind_ewe_scr_pan_dgb_nor_bam_tha_aeg_por_xho_amh_ita_cnt_jpn_eng_geo_arw_hau_jav_krd_dut_tur_heb_est_knd_lda_alb_ben_tag_sid_tsn_mcd_grk_amr_swe_pol_chh_vie_ctl_glc_swt_mly_cze_moo_tig_cic_tml_spa_sod_tsw_fin_rom_bsq_kor_mlt_hun_ven_anl_fbf_owc_lit_sun_hin_akn_mol_rus_bul_swa_mao_lat_slo_gam_guj_ukr_prs_yor_igb_ger_azi_ses_svk_aze_wly_dyu_fre_urd	0.414326301871288	0.925258303085423	0.357226277866505
891	rus_fin_fbf_grk_prs_mly_azi_bem_lda_hun_zul_alb_eng_tml_igb_dgb_rom_aze_knd_dyu_est_cnt_xho_mnd_glc_akn_ben_bam_nor_dut_svk_anl_uzb_tag_swe_pol_tsn_guj_hau_tsw_tig_arw_spa_krd_moo_wly_qcu_ind_heb_ukr_bat_mol_amh_ses_cze_aeg_ctl_sid_ewe_fre_slo_ven_urd_vie_owc_por_bul_jpn_lat_lit_scr_bos_geo_amr_afr_tha_mcd_mlt_sun_mao_ger_jav_tur_yor_swt_hin_sod_chh_ita_cic_gam_swa_bsq_kor_pan	-0.0200334418324008	-0.0449047428045013	0.964279515895025
892	dgb_bat_chh_dyu_scr_fbf_arw_mnd_akn_tag_pan_fre_rus_ind_pol_hau_cze_tml_krd_rom_mao_bul_geo_lat_ewe_uzb_aze_cic_ses_heb_igb_tur_qcu_amr_ger_jav_lit_jpn_slo_afr_bsq_anl_knd_ven_xho_azi_fin_ukr_mcd_glc_swt_hin_guj_aeg_swe_cnt_ben_ctl_por_ita_swa_sun_moo_sid_kor_gam_tig_bem_urd_sod_tsw_vie_grk_bam_mly_mol_wly_tha_eng_yor_mlt_lda_prs_spa_est_zul_owc_bos_dut_hun_amh_svk_alb_nor_tsn	0.565485591692399	1.38611061632459	0.169027619955149
893	amr_bul_ses_svk_jav_hun_sun_swa_cnt_scr_owc_bem_mlt_mao_slo_vie_bsq_est_arw_hin_zul_igb_bat_rom_tsn_tag_akn_bos_pan_chh_ukr_xho_knd_bam_kor_tha_nor_moo_rus_afr_swe_ben_ind_krd_ita_tml_eng_sid_urd_sod_uzb_dgb_ewe_ctl_lat_mcd_heb_gam_por_dyu_alb_tig_wly_pol_hau_anl_fre_prs_spa_fbf_cze_tsw_guj_fin_cic_qcu_geo_swt_amh_yor_jpn_dut_ger_lda_mnd_grk_aeg_aze_glc_ven_azi_mol_lit_tur_mly	-0.943306516235563	-2.65126172984214	0.0094269109123291
894	sod_lat_rus_dut_hin_aeg_ven_ind_amr_anl_hau_mlt_lda_ita_slo_guj_zul_ctl_ses_sid_mol_bos_afr_akn_eng_por_fin_ukr_scr_dyu_azi_mnd_nor_chh_prs_grk_jpn_ben_alb_fre_vie_igb_bul_mly_knd_hun_xho_swe_spa_tig_swt_pan_krd_tsn_tur_amh_pol_svk_tha_uzb_fbf_jav_mao_tml_yor_est_lit_ewe_aze_geo_heb_moo_gam_urd_bat_arw_kor_tag_bem_cic_owc_cnt_sun_cze_glc_mcd_tsw_dgb_swa_ger_bsq_rom_qcu_wly_bam	-0.975208645202388	-2.62287824788377	0.0101889515505854
895	dgb_akn_ukr_mly_dyu_zul_glc_knd_jpn_wly_tag_owc_ben_anl_aze_igb_amh_xho_sid_grk_spa_mlt_mao_ita_mcd_cic_nor_fbf_rom_kor_qcu_pol_tsw_fre_lit_hun_vie_ger_eng_ewe_ven_mol_yor_azi_slo_sod_guj_swt_pan_krd_tig_swe_bem_urd_mnd_dut_gam_amr_bul_sun_tha_hin_moo_ctl_lat_heb_bam_est_afr_lda_cnt_por_bat_swa_aeg_ind_hau_ses_fin_cze_alb_chh_geo_tur_tsn_uzb_prs_bsq_jav_rus_arw_bos_tml_svk_scr	-0.306801200730866	-0.825500069018088	0.411200310862196
896	mao_hau_swe_lda_jav_bul_ind_cnt_eng_knd_cze_dut_rus_ven_jpn_owc_ukr_mnd_ger_tsw_uzb_gam_bem_ita_bos_zul_cic_glc_amh_geo_tag_krd_guj_fin_tig_wly_anl_bam_aeg_hin_heb_igb_akn_ewe_mlt_mly_ben_ses_por_pol_ctl_tur_lit_tsn_grk_mol_urd_kor_yor_chh_arw_vie_bat_afr_fbf_alb_swt_nor_fre_rom_dyu_qcu_tml_mcd_est_xho_prs_sun_sid_sod_pan_tha_lat_slo_moo_bsq_dgb_swa_azi_spa_hun_scr_svk_amr_aze	0.606127295670039	1.46352190213095	0.146696418103106
897	swa_lit_chh_igb_mol_owc_bul_tsn_dut_rom_alb_qcu_jpn_knd_scr_hau_uzb_wly_ger_por_cnt_fre_amh_xho_mlt_azi_mcd_bos_cze_glc_zul_sod_ses_tml_tig_aze_aeg_svk_urd_pan_anl_tsw_moo_fin_vie_mnd_lda_slo_bem_dyu_hun_ven_arw_prs_nor_heb_bat_bam_gam_ben_tur_fbf_afr_yor_amr_ukr_krd_cic_bsq_pol_kor_sid_eng_rus_jav_ewe_tha_dgb_ctl_mly_tag_geo_ind_guj_lat_sun_est_swt_spa_ita_akn_swe_grk_hin_mao	-0.0886480775509112	-0.221500560867699	0.825188331141184
898	tur_tml_qcu_aze_gam_kor_xho_owc_alb_glc_ctl_amh_cze_ita_prs_eng_bsq_sun_tsn_jpn_ind_krd_sod_bem_ben_amr_moo_arw_tig_por_jav_zul_chh_lat_aeg_slo_guj_geo_dyu_scr_rus_ses_afr_spa_bul_swe_rom_svk_knd_est_ewe_mlt_pol_heb_nor_uzb_dut_mao_lda_hau_tha_wly_mol_dgb_cnt_hin_bam_ven_swa_ger_igb_pan_bos_akn_tsw_fre_hun_azi_bat_urd_ukr_cic_lit_mly_vie_mcd_yor_tag_fin_sid_fbf_mnd_grk_anl_swt	0.468667180995328	1.36481121103738	0.175605379365967
899	heb_gam_tur_mao_bam_dut_dyu_knd_slo_prs_svk_ben_swt_fbf_yor_akn_ger_afr_mlt_jav_amh_cnt_swe_ses_fin_lat_ewe_kor_anl_scr_grk_mol_mnd_bul_azi_est_rus_ctl_urd_ukr_igb_nor_spa_swa_aze_hin_guj_ita_mly_amr_aeg_uzb_tsn_sid_mcd_bsq_tml_pan_tig_bem_rom_pol_tha_por_bat_qcu_krd_lda_ven_cic_jpn_sun_chh_xho_alb_tsw_arw_glc_dgb_owc_eng_vie_wly_lit_ind_tag_fre_moo_sod_hau_bos_cze_hun_geo_zul	0.0280430255762592	0.0664305158518964	0.947177677560753
900	hau_mnd_hun_yor_mly_bem_afr_ses_ger_tsn_tag_dgb_kor_ben_lit_amr_tsw_chh_bam_fbf_moo_amh_grk_spa_guj_knd_lat_est_anl_bul_mlt_mao_swe_hin_ind_uzb_cze_scr_jpn_svk_swt_fre_cnt_heb_bsq_ven_mcd_zul_ctl_glc_sun_swa_aeg_ewe_bat_cic_fin_owc_azi_dut_tig_sid_xho_aze_tur_mol_urd_slo_krd_nor_geo_qcu_prs_ukr_sod_alb_vie_akn_jav_ita_wly_tha_dyu_bos_gam_rom_arw_eng_rus_pol_tml_lda_por_igb_pan	-0.042061198019849	-0.111394156791851	0.911543855759504
901	akn_mao_lit_pan_amr_fre_ita_anl_eng_dyu_azi_lda_mol_sun_sid_fbf_swe_uzb_prs_ven_aze_sod_qcu_mly_jpn_ctl_urd_afr_nor_ind_tig_est_bos_guj_aeg_amh_slo_hin_dgb_igb_alb_ger_tml_cnt_svk_ewe_ses_por_gam_tsn_mcd_moo_fin_mlt_bam_tag_knd_wly_krd_spa_lat_rom_bul_ukr_glc_xho_yor_swa_dut_tur_bat_tsw_cze_arw_pol_grk_mnd_cic_geo_jav_owc_tha_rus_swt_zul_bsq_bem_vie_kor_ben_heb_hau_scr_hun_chh	0.260197523443709	0.602815784672576	0.548098437531698
902	mly_fre_amh_amr_dgb_svk_krd_mnd_chh_mcd_uzb_dut_ctl_sid_ita_kor_alb_swe_tag_lat_mlt_azi_rus_ven_sod_bos_slo_tsn_ger_swt_scr_tha_ses_cic_hin_glc_jav_pan_bsq_hun_urd_bam_tur_dyu_vie_wly_aze_gam_rom_eng_owc_sun_heb_nor_zul_pol_bem_igb_anl_geo_por_xho_guj_jpn_knd_bat_moo_tig_lda_tml_spa_grk_ind_ukr_afr_fin_hau_cnt_mao_mol_swa_aeg_cze_qcu_akn_bul_lit_fbf_arw_ben_yor_tsw_est_ewe_prs	-0.486674182951249	-1.07337780324263	0.285878893621216
903	bam_guj_gam_dut_ita_fre_fbf_dyu_owc_ven_ben_aze_kor_scr_ctl_spa_lat_est_mao_uzb_ses_afr_tsw_tsn_chh_heb_jav_yor_igb_prs_urd_cnt_bsq_tha_mly_eng_slo_pan_mol_sod_jpn_arw_wly_vie_tml_tag_knd_hun_amh_bat_akn_svk_azi_por_pol_hau_mcd_ukr_rus_alb_tig_rom_lit_aeg_bem_zul_swa_cze_krd_dgb_xho_bos_anl_hin_sun_mnd_lda_swe_bul_geo_swt_nor_tur_ger_amr_moo_cic_ewe_glc_ind_qcu_sid_mlt_grk_fin	-0.286940325750552	-0.67925990051324	0.498660289395931
904	chh_cnt_mly_cic_ben_rom_moo_dgb_mnd_uzb_lit_dyu_prs_grk_igb_spa_urd_knd_fin_geo_ger_swe_ind_heb_guj_kor_ukr_tml_mlt_fbf_mao_jpn_ctl_swa_pol_rus_mol_hin_est_amr_arw_nor_bsq_dut_scr_eng_ewe_zul_aeg_por_akn_amh_alb_ita_qcu_lat_bos_aze_svk_anl_swt_slo_fre_ses_hun_wly_afr_bem_glc_owc_bam_tsw_tha_tur_ven_lda_bul_gam_tag_hau_cze_bat_vie_pan_sod_tig_sid_sun_azi_tsn_xho_jav_yor_mcd_krd	0.316571552696408	0.82916268246992	0.409135485843871
905	cic_hun_dut_tag_mcd_sid_geo_lat_vie_fre_chh_jav_kor_fbf_ben_cnt_svk_mao_lit_lda_azi_ses_gam_grk_est_urd_ven_wly_rom_bos_jpn_tsn_spa_guj_swe_hin_akn_bsq_tml_anl_sun_swa_arw_aze_hau_rus_bam_por_xho_tur_tig_alb_aeg_eng_cze_mol_pan_bem_bat_ita_tsw_ukr_swt_prs_scr_fin_zul_igb_moo_amr_qcu_mnd_yor_owc_glc_dyu_ind_krd_knd_tha_nor_slo_afr_amh_heb_mly_sod_ewe_ctl_mlt_uzb_bul_ger_pol_dgb	0.66340911963381	1.5497298714854	0.124602823709427
[truncated: 95 more rows]
