# Supplementary material for: Future Tense and Economic Decisions: Controlling for Cultural Evolution
Source: PLoS One. 2015 Jul 17;10(7):e0132145. doi: 10.1371/journal.pone.0132145 (PMC4506144; doi:10.1371/journal.pone.0132145)
Supplement: S8 Appendix — See README files within the various sub-folders. (ZIP) [file pone.0132145.s008.zip › S3_Code/Residuals_new/PGLS/PermuteResults/permute_S_46000.csv]

	ftr	r	t	p
1	guj_zul_fin_hun_tsn_gam_spa_dut_mlt_rus_tag_jpn_eng_mao_ind_kor_krd_ita_fbf_jav_amr_chh_cnt_tha_dgb_slo_swa_geo_bul_bsq_glc_yor_mol_scr_amh_fre_bat_cze_pol_ger_mly_tig_nor_dyu_azi_uzb_tml_owc_aeg_akn_lit_ctl_rom_sid_bem_tur_bam_afr_swe_swt_vie_aze_sod_ewe_urd_tsw_ses_xho_ven_lda_moo_mcd_sun_bos_grk_igb_anl_qcu_alb_hau_ukr_lat_ben_prs_arw_svk_est_cic_mnd_hin_wly_por_pan_knd_heb	-0.365896508399899	-0.861572788367035	0.391138682399359
2	dyu_igb_mly_sun_mao_swa_fbf_tag_geo_mlt_cnt_tur_glc_alb_svk_ger_sod_tig_afr_mcd_mnd_est_qcu_ewe_lda_lit_zul_krd_yor_tml_arw_rus_pol_gam_vie_dut_knd_tsn_xho_bem_swt_slo_rom_por_cic_aeg_jav_dgb_guj_grk_aze_wly_ven_bat_nor_swe_bam_pan_bul_hun_cze_scr_urd_prs_tha_ind_owc_eng_spa_ben_ses_ctl_ita_azi_amr_chh_amh_ukr_heb_lat_uzb_tsw_jpn_akn_anl_kor_fre_sid_bsq_moo_mol_hau_hin_bos_fin	0.279948431489174	0.861367988028394	0.391250849423341
3	yor_lit_ven_slo_bam_owc_fin_moo_swt_mly_cnt_dgb_zul_tml_alb_knd_swa_mao_est_xho_dut_ses_lda_pol_mlt_sid_tag_tha_fre_bos_azi_swe_eng_dyu_grk_sod_por_igb_scr_glc_prs_spa_mol_hau_tig_geo_rom_uzb_vie_urd_ukr_tur_bul_kor_aze_akn_tsn_rus_mnd_nor_fbf_qcu_ewe_sun_amr_krd_cze_cic_jpn_ind_gam_arw_pan_svk_wly_lat_hun_mcd_guj_bem_heb_jav_ctl_bat_afr_anl_ita_bsq_tsw_aeg_ger_amh_hin_chh_ben	-0.768061335933905	-1.91873968629216	0.0580840830475122
4	grk_igb_pan_jpn_swa_rom_tag_sun_lit_zul_cnt_hin_aeg_ita_alb_hau_tsw_hun_mnd_tsn_nor_ind_sid_akn_ben_ven_ses_ewe_glc_bsq_est_ger_ukr_dgb_prs_scr_fbf_moo_tur_fre_geo_rus_guj_por_jav_amh_owc_mcd_urd_mly_uzb_mlt_xho_dyu_cic_knd_aze_anl_slo_gam_eng_bat_chh_bul_dut_tha_spa_swt_fin_mao_amr_lda_wly_arw_tml_mol_azi_svk_afr_swe_sod_krd_tig_bos_ctl_yor_kor_vie_qcu_heb_cze_bam_bem_pol_lat	-0.518075034355644	-1.31375111643411	0.192161602703541
5	pol_lat_dgb_heb_moo_ger_prs_fre_lit_tig_jav_krd_svk_amr_fin_tsn_mol_yor_nor_ita_owc_cnt_grk_alb_uzb_mlt_bul_guj_vie_zul_ven_fbf_swt_por_tur_est_rus_qcu_scr_rom_ind_ben_mly_dyu_sun_tml_jpn_kor_hau_glc_mnd_sid_swe_wly_mcd_aeg_spa_gam_bat_lda_afr_bos_knd_sod_cze_igb_eng_hin_cic_akn_mao_dut_ctl_aze_hun_ses_arw_tha_ukr_bem_urd_ewe_chh_amh_xho_swa_anl_geo_slo_tsw_tag_pan_bam_bsq_azi	-0.166376702769151	-0.431738192955368	0.666930976521727
6	ses_ewe_bul_ind_ukr_dyu_arw_dgb_krd_afr_cnt_hau_bos_nor_spa_azi_jav_swt_sun_sid_guj_swa_tig_tha_swe_bat_mly_pol_mcd_slo_igb_uzb_mao_eng_scr_knd_glc_ita_tml_cic_prs_chh_ger_xho_jpn_anl_aze_gam_wly_lat_qcu_tsn_kor_tur_por_yor_hin_vie_fre_owc_sod_amr_hun_dut_moo_alb_mol_heb_tag_tsw_aeg_ctl_ben_lda_bsq_mlt_akn_bem_pan_ven_fin_mnd_urd_rus_geo_fbf_bam_rom_est_cze_zul_amh_svk_grk_lit	-0.0695713896807681	-0.159492263702742	0.8736269286322
7	knd_glc_grk_bul_mlt_lda_afr_tur_svk_heb_bat_owc_mao_gam_bam_alb_vie_aze_urd_ita_guj_sid_ewe_amr_azi_nor_hau_ukr_bsq_swt_lat_igb_fbf_anl_fre_hun_jav_ind_ben_krd_rus_xho_pol_prs_cze_yor_dyu_bos_lit_amh_mcd_est_pan_aeg_mnd_uzb_ses_dut_sun_scr_tag_tsw_kor_tml_tsn_geo_rom_moo_hin_ven_swa_sod_por_slo_tha_qcu_zul_spa_dgb_cic_akn_eng_cnt_tig_ctl_fin_arw_mol_mly_jpn_swe_wly_ger_bem_chh	0.224382810649814	0.517328314412185	0.606155278385371
8	ind_tsw_hin_bat_cic_mol_ctl_bam_sid_mnd_fbf_fin_chh_guj_ven_grk_qcu_mcd_moo_swe_azi_vie_scr_mlt_bem_urd_cze_owc_dut_por_tig_zul_rom_pan_anl_bsq_ben_gam_tha_bul_tag_dgb_prs_knd_mly_akn_tsn_hun_ita_aeg_fre_amr_lda_heb_lat_ukr_kor_mao_jav_swa_cnt_svk_ses_krd_eng_swt_pol_bos_uzb_tur_arw_wly_hau_yor_nor_est_dyu_jpn_afr_sun_amh_alb_sod_lit_xho_tml_ger_slo_spa_aze_igb_rus_ewe_glc_geo	0.0896367816807921	0.213527675256968	0.831382819887548
9	svk_cze_anl_tur_rus_hau_moo_uzb_dgb_wly_por_swa_mcd_grk_tsn_kor_bam_dyu_est_owc_slo_sod_ctl_mol_fre_swe_aeg_rom_ita_hin_tha_ben_ind_mlt_spa_alb_tag_ses_tml_amr_lit_sid_xho_bul_pan_knd_amh_tsw_jpn_ukr_bem_sun_hun_dut_yor_akn_ger_krd_afr_urd_fbf_lda_prs_glc_eng_nor_cic_mao_qcu_geo_pol_gam_guj_arw_heb_tig_ven_chh_bat_ewe_swt_bsq_bos_lat_jav_aze_mly_azi_fin_mnd_scr_cnt_vie_igb_zul	-0.0564218030434671	-0.180913331807249	0.856829282745452
10	mcd_gam_azi_amh_mnd_pan_akn_fin_aeg_hau_grk_rom_tsn_lda_bam_bul_heb_afr_geo_tha_fre_yor_mlt_ses_spa_mao_bem_alb_tag_knd_ctl_hin_ben_vie_scr_ven_sid_qcu_prs_kor_dgb_urd_swt_eng_cic_slo_por_swa_ind_ewe_krd_glc_zul_cnt_nor_uzb_cze_bos_bat_owc_sun_sod_chh_ita_ger_mly_lat_anl_wly_svk_hun_swe_amr_ukr_dut_tml_xho_jav_jpn_rus_est_moo_tur_aze_tsw_dyu_guj_tig_igb_pol_arw_fbf_lit_mol_bsq	0.0157984604100585	0.0360531606828195	0.971317243762923
11	azi_est_yor_jav_cnt_bam_krd_por_nor_dyu_alb_ukr_fbf_lat_sun_glc_moo_swt_bat_aeg_qcu_hau_aze_sod_swe_vie_amh_amr_tag_ind_ben_eng_cic_dut_lit_bem_kor_ewe_slo_heb_ses_tsw_wly_mcd_hin_ven_gam_hun_fin_urd_mnd_swa_jpn_zul_tur_bul_mao_fre_grk_lda_bos_tig_xho_ger_mol_anl_sid_chh_tsn_pan_cze_pol_ita_afr_dgb_svk_arw_bsq_spa_tml_guj_geo_uzb_ctl_mlt_mly_akn_scr_prs_rom_owc_tha_knd_rus_igb	-0.269644173742759	-0.651728384676981	0.516183801540145
12	svk_owc_afr_mol_tig_ven_gam_mnd_sod_cic_slo_ctl_geo_pol_pan_urd_qcu_tur_knd_ita_sun_mlt_krd_anl_bat_dyu_azi_swa_scr_swe_lat_dgb_tsn_amr_akn_fin_est_fre_swt_arw_spa_glc_mcd_ger_wly_bam_lda_jpn_rus_nor_cnt_aze_hin_jav_bsq_ben_chh_fbf_grk_igb_rom_zul_uzb_ewe_hau_tsw_sid_ind_dut_lit_eng_bos_bul_amh_yor_aeg_prs_kor_mly_tml_tha_guj_cze_ukr_xho_bem_alb_heb_moo_mao_hun_por_vie_tag_ses	-0.641108243406406	-1.68816367627945	0.0947306460394601
13	tha_afr_glc_jav_yor_dyu_swt_vie_tsn_wly_pan_amr_tag_ita_sod_mly_hau_arw_sid_est_bsq_heb_xho_amh_swa_kor_lda_prs_tur_mnd_eng_gam_mol_ukr_por_igb_cic_bam_cze_jpn_pol_bat_slo_urd_aze_bos_tsw_azi_ewe_aeg_hin_akn_rom_owc_tml_zul_ven_svk_knd_lat_mcd_ind_hun_uzb_spa_ses_swe_geo_grk_tig_ctl_moo_dut_sun_dgb_alb_ger_bem_mlt_ben_guj_fbf_scr_chh_fre_fin_krd_rus_bul_cnt_nor_anl_mao_lit_qcu	0.747323973747846	2.04960821272158	0.0432186444572596
14	kor_ben_bam_swa_heb_hau_wly_tha_lit_chh_cze_mol_mnd_ind_aeg_cic_tag_tsw_tsn_swt_bos_owc_moo_mcd_yor_glc_ctl_fbf_spa_scr_amr_ven_urd_anl_dut_fin_rus_krd_mao_pol_ger_ita_hun_rom_slo_cnt_prs_dyu_gam_ses_eng_alb_xho_qcu_zul_akn_tml_vie_afr_jpn_fre_mly_sod_lat_hin_uzb_jav_mlt_sid_nor_bat_pan_knd_tig_arw_sun_swe_svk_amh_igb_bul_bsq_lda_ukr_por_aze_guj_bem_geo_tur_grk_ewe_azi_dgb_est	0.273565924947903	0.729049308557557	0.467803561040677
15	chh_grk_geo_ven_tur_fre_ger_mao_dyu_mnd_pan_ukr_rom_pol_cze_sod_dut_rus_yor_hin_urd_aze_mol_krd_lda_tig_vie_tml_est_glc_igb_tha_swa_lat_cic_swt_amr_akn_ben_bsq_bat_arw_bul_por_gam_fin_owc_ind_heb_jav_qcu_aeg_amh_sun_tag_lit_tsw_mlt_slo_bos_guj_svk_scr_fbf_anl_mcd_ita_zul_knd_hun_bam_ewe_nor_sid_cnt_ses_swe_prs_bem_dgb_ctl_jpn_kor_alb_spa_uzb_xho_wly_moo_afr_tsn_azi_eng_hau_mly	0.162693577332408	0.37912521823	0.705459112636609
16	lda_anl_dyu_nor_akn_afr_uzb_jpn_glc_bul_tml_ven_swe_mol_jav_swa_wly_eng_cnt_rom_grk_azi_cic_hau_tig_por_sun_svk_amr_alb_fre_hun_arw_zul_krd_kor_cze_spa_hin_mnd_tur_fbf_bat_sod_geo_mcd_lat_knd_ind_guj_pol_ctl_urd_ben_ger_tsn_prs_pan_yor_fin_scr_ses_amh_swt_aeg_bsq_slo_sid_tha_mly_moo_qcu_ewe_est_mlt_tsw_dgb_dut_igb_tag_lit_aze_owc_ukr_ita_xho_vie_bam_heb_mao_bem_chh_gam_rus_bos	-0.0019506487395459	-0.00454864967349922	0.996380458155539
17	tha_cze_ben_anl_chh_svk_tsn_bem_swt_amr_tig_sun_rus_kor_heb_geo_prs_guj_aze_mlt_fre_est_owc_yor_dyu_bos_spa_jav_azi_pan_ctl_akn_dut_aeg_swe_ven_cic_mao_mly_tag_nor_gam_hau_krd_knd_moo_lda_mnd_uzb_jpn_zul_eng_slo_grk_vie_hun_cnt_bat_urd_fin_lit_por_fbf_glc_hin_ita_amh_ger_swa_bam_pol_igb_xho_rom_wly_afr_lat_mcd_ukr_ind_tur_tml_ses_bul_ewe_arw_qcu_sid_alb_tsw_mol_dgb_scr_bsq_sod	-0.510691889508256	-1.31640899046693	0.191271965227607
18	jpn_cze_dyu_grk_bat_ukr_tag_chh_fbf_tig_lda_aze_bam_bem_por_anl_amr_krd_sod_guj_tml_owc_xho_heb_ben_mlt_rus_wly_gam_knd_hin_mao_pan_pol_swe_uzb_rom_jav_svk_tsn_swa_lit_mcd_qcu_cnt_spa_alb_sun_tha_fre_mly_vie_aeg_slo_ger_swt_moo_dgb_ewe_yor_glc_lat_ctl_ven_dut_hun_nor_tur_ind_bsq_sid_scr_fin_tsw_prs_bos_bul_zul_arw_igb_afr_amh_mnd_eng_cic_hau_mol_akn_est_geo_ses_urd_kor_azi_ita	0.018959002182846	0.0450171691225655	0.964190144829118
19	bsq_mao_svk_mnd_aze_tag_ses_sid_pan_bat_ctl_pol_por_owc_fre_bul_zul_swt_fin_grk_swe_bos_dgb_amh_moo_nor_igb_anl_ven_wly_ind_vie_azi_dyu_glc_urd_arw_spa_cze_gam_dut_mly_kor_tur_tml_amr_mcd_tsn_tha_rom_geo_tsw_qcu_heb_ita_hau_cnt_lda_uzb_prs_mol_sod_ger_eng_tig_krd_scr_lit_xho_bam_bem_hin_mlt_jav_jpn_chh_swa_yor_lat_sun_guj_slo_rus_knd_alb_hun_cic_est_ben_ewe_akn_fbf_ukr_afr_aeg	-0.544371007972308	-1.25181523464858	0.213776541594898
20	tsn_grk_vie_yor_afr_fin_tml_wly_aeg_ukr_uzb_akn_moo_hun_glc_ben_bos_dgb_geo_rom_dyu_bat_cnt_cze_amr_ses_bam_bul_slo_gam_amh_prs_mao_jav_bsq_guj_spa_fre_sun_jpn_lda_ind_ven_mnd_cic_eng_swe_alb_rus_arw_urd_mly_igb_swa_dut_nor_krd_sod_ewe_svk_pol_tig_fbf_lat_tur_anl_por_chh_sid_bem_mlt_pan_kor_hin_ctl_tag_lit_mcd_mol_tha_aze_knd_swt_owc_tsw_qcu_ger_est_ita_xho_heb_scr_hau_azi_zul	0.245980666807799	0.537742680635597	0.592039208193669
21	est_ita_prs_lda_cnt_grk_ben_tag_mlt_hun_ind_ger_krd_sid_dut_eng_spa_qcu_knd_rus_fbf_afr_ewe_kor_mol_xho_sun_vie_ukr_cze_dgb_amh_por_tig_jav_ses_bem_tml_wly_lat_swa_hin_svk_tha_dyu_tsw_slo_hau_alb_chh_ven_sod_akn_uzb_zul_mcd_mnd_guj_mao_aze_tur_urd_azi_glc_bat_gam_scr_fre_fin_lit_moo_bsq_nor_yor_amr_pan_bul_swt_heb_aeg_ctl_anl_mly_pol_owc_igb_arw_swe_rom_bos_geo_bam_tsn_cic_jpn	0.159320520406322	0.407000295286069	0.684942990227407
22	dut_urd_aeg_spa_rom_tig_akn_fbf_prs_tsw_cnt_mly_guj_arw_tml_qcu_mao_gam_sod_dgb_hin_slo_eng_yor_ven_bem_ger_tsn_tur_geo_bos_svk_swe_sun_swa_wly_grk_rus_hun_glc_mcd_chh_amh_kor_bam_ita_ind_amr_swt_est_lat_lda_lit_scr_krd_igb_tha_knd_ben_sid_dyu_afr_owc_ukr_bul_mol_pan_ewe_bsq_alb_fin_heb_bat_mnd_moo_uzb_ses_tag_vie_anl_aze_hau_zul_fre_ctl_cze_jpn_jav_por_azi_cic_pol_xho_mlt_nor	-0.621956722490339	-1.94835940274296	0.0543866486099572
23	arw_est_hau_tsn_uzb_bam_guj_bsq_hin_ses_mlt_jpn_ind_ukr_prs_jav_mao_ben_qcu_kor_fbf_glc_geo_tur_aze_swa_ven_amr_chh_slo_sid_tag_rus_svk_mol_cze_tha_wly_scr_pol_pan_zul_cic_eng_aeg_sod_lat_xho_dgb_vie_bul_lit_anl_alb_heb_yor_gam_dyu_rom_ctl_tml_cnt_ewe_ita_moo_lda_urd_por_mly_knd_azi_nor_bem_ger_tsw_grk_fre_igb_hun_mcd_swt_sun_krd_afr_bos_bat_mnd_akn_dut_amh_spa_swe_owc_tig_fin	0.198399391804184	0.50825223385332	0.612479944860835
24	ewe_rom_alb_bsq_fbf_dyu_swa_cnt_knd_tha_slo_heb_nor_hun_wly_swe_kor_zul_hau_pan_urd_arw_lat_sun_ukr_tur_vie_sid_prs_pol_ita_qcu_mlt_swt_ses_aeg_guj_mol_spa_tsw_bam_gam_glc_amh_chh_yor_xho_tml_mly_tig_ven_igb_dut_mcd_eng_por_hin_uzb_cze_mnd_tsn_afr_sod_akn_anl_aze_azi_scr_fin_bul_ger_grk_lit_ben_fre_est_mao_svk_bat_geo_moo_amr_ind_jav_krd_bem_cic_owc_dgb_rus_lda_jpn_tag_bos_ctl	0.00963622695904407	0.0248485254022785	0.980229025501818
25	rom_ses_dyu_geo_qcu_uzb_amr_ben_swe_kor_spa_tha_zul_nor_afr_aze_sod_alb_swa_xho_hau_glc_rus_tsw_jav_cze_scr_urd_pan_moo_grk_dut_bat_hin_eng_arw_wly_por_aeg_slo_jpn_chh_mcd_mol_tig_lit_ctl_knd_mao_fin_svk_fre_mnd_lat_guj_ind_lda_tur_mly_yor_bem_tml_vie_sun_anl_igb_heb_dgb_prs_pol_azi_swt_bam_ger_tsn_bsq_hun_akn_mlt_krd_est_amh_cnt_gam_tag_sid_ven_fbf_bul_ita_owc_ewe_bos_ukr_cic	-0.594771092719043	-1.60936365652211	0.110926285592222
26	bul_jpn_est_bsq_prs_bam_rus_ctl_tur_afr_xho_urd_wly_cze_cnt_ewe_bos_aeg_nor_jav_swe_kor_alb_uzb_zul_yor_tig_tsn_chh_sod_cic_amr_pan_grk_fre_bem_amh_tag_knd_eng_ven_vie_svk_aze_igb_ben_mao_mlt_ukr_azi_hin_heb_hun_bat_sid_tsw_slo_ind_por_lit_geo_owc_sun_guj_dgb_spa_dyu_mcd_swa_tml_mol_lat_gam_krd_scr_tha_swt_moo_hau_ses_rom_fin_glc_mly_dut_arw_ita_anl_akn_lda_ger_qcu_mnd_fbf_pol	0.103185722674238	0.262137709123604	0.793795031013659
27	ses_est_ita_fin_tur_hin_vie_dyu_ind_slo_pol_spa_tha_alb_owc_dut_tml_sun_swe_cic_swt_qcu_eng_tag_wly_mcd_lat_azi_tsw_bam_fre_bem_jav_heb_arw_bsq_ven_mao_afr_hun_por_tig_mlt_guj_zul_kor_chh_bat_dgb_fbf_akn_amh_ukr_prs_rom_yor_bul_ctl_glc_cnt_mnd_hau_xho_rus_tsn_moo_pan_igb_krd_scr_anl_ben_aze_amr_geo_gam_svk_aeg_knd_lda_sod_jpn_swa_sid_ewe_mol_lit_cze_bos_nor_urd_mly_ger_uzb_grk	1.09050363225463	2.65513432914788	0.00932704383064711
28	hau_tha_mao_tsw_dyu_mnd_lit_gam_bat_heb_ses_kor_swe_bul_mcd_sid_hun_igb_vie_cze_dut_chh_mly_sun_tsn_por_rus_tml_moo_tur_aeg_grk_glc_fbf_urd_aze_owc_slo_nor_bam_tag_lat_zul_amh_uzb_alb_swt_cnt_ukr_mlt_lda_bsq_yor_scr_jpn_svk_anl_xho_fre_wly_bem_ven_sod_fin_est_dgb_ctl_arw_eng_akn_azi_prs_geo_jav_knd_afr_hin_qcu_ewe_amr_mol_swa_bos_rom_guj_tig_ita_pan_spa_ger_ind_pol_krd_ben_cic	0.149271187188391	0.372430146282244	0.710419982718158
29	chh_zul_ben_anl_mnd_yor_amh_pol_por_ukr_ita_prs_kor_jav_dgb_scr_ses_ind_eng_bem_glc_fre_guj_bat_vie_slo_spa_bul_tsn_amr_jpn_alb_swe_ven_akn_cnt_lat_dyu_mly_bos_est_pan_tag_geo_uzb_swt_lda_hin_bsq_mlt_tml_knd_afr_urd_lit_xho_tha_tsw_tig_dut_igb_svk_sun_tur_aeg_rom_qcu_nor_azi_mol_wly_swa_sod_bam_heb_hau_sid_krd_grk_fbf_moo_fin_hun_cic_ger_rus_owc_ctl_gam_mao_cze_ewe_mcd_aze_arw	0.5413348654782	1.238316478891	0.218715484091027
30	aze_glc_hun_tml_vie_pan_urd_afr_svk_fin_guj_mlt_rom_mao_ctl_por_eng_swt_bos_lat_uzb_amr_sod_tig_sun_swa_ben_ita_yor_alb_lda_est_ger_mnd_mol_bsq_hin_zul_bul_nor_aeg_fbf_lit_moo_heb_arw_fre_bam_spa_jav_prs_grk_ind_wly_cze_sid_swe_ven_bat_mly_hau_slo_ukr_tsw_geo_tha_azi_dut_akn_pol_krd_bem_chh_cnt_ses_tur_tag_dyu_anl_igb_ewe_cic_rus_scr_mcd_jpn_qcu_xho_amh_knd_kor_tsn_owc_dgb_gam	-0.465048089234974	-1.07208297671791	0.286456942880957
31	aeg_grk_swt_fre_slo_wly_ita_tml_amh_pan_tsn_ind_svk_hun_lit_yor_ger_vie_mol_cic_akn_ukr_lda_qcu_cze_krd_amr_tha_anl_igb_est_chh_bul_ven_bam_rus_cnt_alb_urd_tig_nor_prs_swa_jav_owc_bat_mly_tsw_guj_mao_tag_sun_swe_hin_mcd_afr_scr_mnd_uzb_hau_dyu_fin_ewe_tur_ses_jpn_ctl_por_moo_arw_eng_sid_glc_geo_kor_mlt_gam_pol_xho_sod_bsq_spa_ben_rom_dgb_zul_heb_knd_dut_fbf_bem_bos_lat_azi_aze	-0.457642484864694	-1.15234052223688	0.252134688297729
32	scr_tml_bat_ses_mcd_amr_hau_tur_nor_fre_bul_tha_dut_xho_jpn_amh_svk_cnt_azi_cic_guj_anl_kor_ven_rus_est_vie_spa_mol_aeg_krd_pol_hun_uzb_ind_afr_tag_mlt_swa_ben_bem_fbf_mnd_hin_rom_arw_sun_heb_ger_zul_pan_dgb_bos_eng_tsn_bam_dyu_lda_gam_sid_alb_glc_geo_urd_wly_ctl_aze_jav_mao_chh_moo_por_akn_tsw_lat_grk_knd_yor_slo_ita_ewe_prs_owc_qcu_swe_tig_ukr_mly_bsq_sod_igb_lit_swt_cze_fin	0.216481862776238	0.500504453146181	0.617902321138378
33	vie_heb_sid_zul_pol_ben_aze_tsw_knd_mly_xho_tur_qcu_spa_fbf_amh_swe_rus_ctl_chh_fin_kor_hau_guj_por_tig_ven_ukr_fre_urd_hin_anl_ita_bul_jpn_igb_cnt_lda_sod_dut_ewe_akn_mao_bam_alb_jav_grk_gam_prs_moo_bem_mcd_ses_dgb_glc_azi_lat_slo_tsn_svk_cze_mol_uzb_tha_scr_sun_arw_tml_bos_lit_swt_afr_nor_eng_yor_ind_krd_bsq_mlt_hun_ger_est_amr_rom_wly_owc_pan_mnd_dyu_cic_swa_geo_aeg_bat_tag	0.0770869727646857	0.17495932124477	0.861491942055256
34	qcu_sod_ind_pan_slo_ben_urd_moo_ita_eng_lit_arw_heb_bos_lda_swe_kor_mly_tml_tsn_knd_anl_mlt_alb_spa_mcd_amh_hin_cze_tha_fre_ewe_aeg_cic_tsw_mao_scr_mnd_lat_krd_ctl_ger_wly_bem_tur_tag_azi_dyu_ven_yor_rus_sun_pol_akn_fin_afr_igb_svk_fbf_ses_grk_owc_jpn_jav_amr_hau_aze_mol_dgb_est_chh_rom_vie_hun_sid_por_dut_bul_glc_prs_xho_swt_tig_nor_swa_cnt_bsq_zul_gam_geo_uzb_guj_bam_bat_ukr	-0.182526603418226	-0.4669525455303	0.641625965691323
35	bem_tsw_por_tsn_anl_swe_sun_wly_cic_grk_akn_spa_mol_rom_amh_scr_prs_ind_bsq_tur_ven_pol_heb_tig_bos_yor_est_cnt_lda_tag_ukr_bam_slo_fre_cze_dgb_eng_mcd_aeg_sid_moo_fin_sod_glc_gam_knd_geo_hau_nor_mnd_svk_mao_tml_krd_owc_tha_rus_igb_bat_ctl_fbf_dyu_hin_afr_qcu_ita_arw_chh_ses_vie_pan_aze_mlt_swa_jpn_xho_urd_lat_ger_guj_hun_swt_alb_amr_ewe_lit_mly_uzb_kor_zul_dut_ben_azi_bul_jav	NA	NA	NA
36	sod_akn_nor_cnt_dgb_rus_ctl_igb_knd_fin_fbf_tur_sun_anl_hun_heb_amr_ben_mao_lat_glc_ven_tag_mcd_azi_tml_est_moo_aze_bos_uzb_ger_fre_mol_tsw_urd_gam_tsn_bul_lda_swe_swt_ukr_pan_slo_yor_lit_qcu_pol_mly_swa_mnd_cze_krd_zul_rom_cic_vie_kor_bam_jpn_bsq_scr_afr_hin_bat_xho_bem_eng_guj_sid_wly_prs_owc_alb_tha_dyu_geo_ind_amh_ses_tig_ewe_svk_mlt_chh_arw_por_grk_aeg_jav_ita_hau_dut_spa	0.470220226113923	1.14000115144318	0.257213343280979
37	uzb_zul_est_swa_mlt_hau_hun_geo_rom_cnt_ita_aeg_lat_bos_ind_bsq_tha_lda_hin_dgb_fin_bem_anl_swe_kor_alb_bat_rus_lit_amh_mnd_yor_glc_pan_amr_bul_ven_swt_tsw_afr_sod_jpn_krd_svk_azi_fbf_fre_urd_akn_tig_guj_por_arw_chh_ger_ctl_tag_dut_ukr_ses_ben_igb_bam_scr_nor_tur_moo_mly_jav_prs_mao_wly_vie_mol_pol_cic_heb_tml_mcd_grk_xho_sun_cze_owc_eng_sid_knd_gam_tsn_spa_dyu_slo_qcu_ewe_aze	-0.217465224132853	-0.480490435828706	0.632007054062502
38	est_ita_uzb_cnt_vie_anl_tml_amr_sid_ger_sun_bam_ven_owc_svk_por_hin_mlt_wly_lit_spa_igb_dut_fre_jav_alb_aze_hun_arw_rus_tha_geo_tig_ewe_mol_dyu_ses_guj_rom_ctl_krd_fin_swa_heb_azi_tur_lat_pol_chh_sod_mnd_gam_prs_dgb_bos_tsw_mly_amh_slo_fbf_moo_jpn_ind_hau_pan_tsn_glc_swt_bsq_aeg_bul_bat_nor_scr_xho_knd_mcd_tag_mao_ben_grk_cic_qcu_bem_swe_zul_kor_afr_yor_ukr_eng_akn_urd_cze_lda	-0.0533256452071187	-0.120351009975276	0.904464724260366
39	sod_ita_wly_dut_knd_scr_amh_ses_hin_mlt_ben_urd_mcd_bam_zul_mol_sid_pan_fbf_gam_uzb_nor_lat_moo_spa_bsq_jav_bul_por_rom_sun_lda_ctl_yor_xho_slo_hun_heb_pol_afr_swt_alb_aze_tsn_ind_chh_rus_bem_akn_ewe_bat_hau_krd_prs_mao_swe_geo_fre_cnt_dgb_eng_glc_amr_owc_cze_tml_ukr_tha_aeg_lit_tag_svk_tsw_dyu_mly_anl_ven_jpn_tur_azi_kor_swa_ger_qcu_grk_est_arw_mnd_cic_igb_fin_guj_tig_vie_bos	-0.0140191243581007	-0.0359966732382728	0.97136216375933
40	spa_bsq_grk_arw_lit_mly_bam_lat_azi_swe_chh_hau_ben_sod_est_pan_guj_moo_jav_amh_dyu_anl_tsw_tha_ven_geo_hun_uzb_dut_qcu_sun_nor_ctl_cze_mnd_mao_bos_tml_pol_cnt_vie_aeg_ses_amr_bul_ind_heb_swa_scr_owc_fre_bem_eng_xho_wly_glc_hin_alb_cic_tsn_dgb_svk_rom_aze_ita_fin_yor_ewe_ger_tag_mlt_tur_rus_bat_por_kor_akn_igb_krd_mol_afr_lda_tig_knd_zul_ukr_sid_swt_jpn_urd_prs_gam_mcd_fbf_slo	-0.31925471551116	-0.823564866480415	0.412293829054146
41	cic_knd_scr_tsw_bos_bam_bul_dgb_tur_pol_eng_azi_urd_kor_vie_ses_bem_ewe_ger_ctl_nor_tml_mnd_mlt_hin_cnt_lit_moo_fbf_akn_ita_sun_swa_geo_dut_slo_mol_mly_hun_prs_pan_xho_heb_glc_jav_wly_bsq_svk_yor_tha_amr_dyu_anl_igb_cze_mao_spa_ven_lat_swt_arw_por_sod_ben_aeg_amh_alb_guj_fre_rus_lda_fin_hau_sid_bat_ind_swe_zul_mcd_tig_krd_rom_tsn_gam_owc_uzb_jpn_afr_aze_tag_ukr_chh_grk_qcu_est	-0.0161351942618693	-0.0410502040041179	0.967343873058898
42	tha_bsq_lit_jpn_bos_anl_tsn_svk_sod_swe_geo_alb_arw_sid_kor_afr_fin_urd_ctl_hin_jav_ind_ukr_tag_slo_knd_ses_chh_akn_qcu_lda_swt_aeg_mly_spa_rus_gam_mao_xho_sun_zul_dgb_tig_rom_amr_grk_tur_cic_pol_krd_hau_moo_eng_mlt_pan_est_igb_vie_mcd_ben_fre_owc_lat_amh_tsw_dut_bam_ger_uzb_cnt_prs_mol_ven_tml_bul_wly_por_glc_dyu_ewe_bem_heb_azi_bat_fbf_guj_scr_nor_mnd_hun_swa_aze_yor_cze_ita	0.502128684742679	1.14223960868809	0.25628671859133
43	ukr_pol_fbf_nor_mly_bos_fin_afr_sod_azi_tsn_dyu_scr_bsq_tag_ven_tsw_jav_lat_krd_sun_anl_mol_cze_zul_moo_tur_rom_svk_arw_cic_urd_slo_kor_dut_swe_geo_amh_ctl_spa_qcu_igb_akn_yor_hun_prs_por_bat_ind_amr_fre_tha_mlt_aeg_uzb_swa_pan_heb_ben_hau_ewe_xho_ses_bam_vie_lit_mcd_rus_cnt_ita_ger_est_guj_tml_lda_glc_gam_chh_jpn_tig_owc_aze_bul_knd_alb_mnd_swt_hin_eng_dgb_sid_bem_mao_grk_wly	0.0299684280575898	0.0666570095451104	0.946997849741171
44	gam_hin_sid_bat_aeg_amr_qcu_dut_igb_lat_mly_jav_amh_rus_mcd_tsw_guj_vie_eng_bos_tag_swt_chh_anl_xho_geo_grk_tur_ita_mao_urd_sun_azi_spa_sod_moo_afr_lda_ewe_tml_bem_scr_owc_prs_mnd_pan_rom_tsn_slo_lit_ses_kor_bam_fbf_tha_ger_svk_jpn_knd_krd_ind_swe_akn_hun_fin_mlt_bul_mol_glc_aze_cnt_fre_swa_wly_por_ctl_cic_nor_uzb_heb_ben_alb_cze_dgb_hau_tig_pol_yor_zul_dyu_arw_ven_est_ukr_bsq	0.690728464756093	1.56577437228623	0.120797937777821
45	kor_ger_eng_ind_ewe_ctl_bsq_dut_aze_tha_pol_pan_ses_spa_por_mly_tsn_glc_hun_afr_grk_anl_yor_guj_tml_mcd_owc_bat_sod_chh_cnt_rus_ita_krd_knd_gam_hau_igb_prs_alb_cze_xho_jav_heb_est_bul_sun_slo_azi_urd_swe_dyu_scr_bos_ven_akn_tag_lat_fin_vie_fbf_geo_rom_bem_swt_bam_amr_tur_dgb_nor_moo_sid_lda_mlt_fre_arw_amh_jpn_mol_lit_qcu_zul_ben_tsw_svk_tig_uzb_mnd_aeg_wly_swa_cic_hin_ukr_mao	-0.147130916510631	-0.352460785281088	0.725290230017467
46	swe_bem_yor_heb_fbf_dyu_spa_por_ger_cnt_sid_bsq_bul_azi_amh_lit_sun_lat_ses_tur_pan_swt_wly_guj_mcd_aze_rom_uzb_krd_mol_pol_tml_mlt_chh_mao_akn_fin_bos_tag_hau_swa_jav_mnd_hun_dgb_ita_rus_dut_alb_tsw_slo_sod_tig_bat_svk_ctl_moo_owc_jpn_vie_urd_igb_bam_grk_prs_ukr_gam_ewe_qcu_kor_ind_zul_xho_eng_mly_aeg_tsn_glc_nor_tha_est_geo_lda_amr_scr_afr_hin_ven_arw_ben_knd_fre_cze_cic_anl	-0.621324491375358	-1.44194992516128	0.152675647864443
47	ses_sod_wly_fre_cnt_vie_fin_ewe_sun_mnd_hun_aeg_afr_swe_heb_glc_guj_bos_svk_aze_knd_ita_bat_rus_tig_chh_tag_prs_fbf_tml_dyu_anl_hin_mcd_amr_scr_sid_ben_tur_ger_slo_swt_pan_mly_bsq_jpn_lit_nor_bem_tsw_urd_hau_yor_krd_tsn_lat_arw_swa_xho_lda_ind_mlt_por_eng_moo_akn_ven_est_azi_uzb_ctl_mao_bam_kor_cic_bul_dut_alb_zul_pol_cze_mol_grk_igb_ukr_gam_geo_dgb_spa_rom_tha_jav_qcu_owc_amh	-0.0263974749769664	-0.064353317851929	0.948827024186056
48	rus_grk_lat_swt_bat_por_tha_fre_nor_guj_krd_mao_zul_tag_igb_azi_cnt_bem_cic_uzb_owc_sid_chh_knd_swe_afr_ukr_pan_bsq_ben_amh_heb_anl_mnd_sun_aze_fin_glc_dut_hau_bos_lit_ven_tur_amr_yor_tsw_urd_bam_prs_ses_fbf_ger_sod_svk_tig_cze_mol_rom_ctl_gam_akn_geo_arw_scr_tml_jpn_dgb_mlt_pol_hun_swa_ewe_eng_ind_est_alb_ita_dyu_moo_lda_vie_aeg_qcu_jav_slo_mcd_wly_spa_xho_kor_bul_tsn_hin_mly	-0.349575958693868	-0.854913077984768	0.394796299635499
49	igb_ind_mcd_tml_mlt_lat_jpn_aeg_azi_scr_vie_spa_guj_geo_tag_dut_svk_amh_tur_eng_alb_qcu_hin_yor_ven_sod_ewe_swe_hau_heb_rus_moo_arw_slo_est_fin_dyu_knd_sid_rom_glc_cic_krd_fre_amr_ctl_anl_ses_cnt_tsn_ben_urd_bsq_bos_owc_swt_nor_ita_mly_sun_jav_akn_pol_aze_afr_lit_kor_tha_dgb_gam_bem_bul_wly_ger_fbf_mao_por_bam_tig_hun_pan_uzb_chh_mnd_grk_cze_lda_zul_xho_tsw_prs_swa_mol_ukr_bat	-0.783857346014406	-1.79198543403684	0.0763874242775847
50	lit_anl_prs_sun_bos_pol_ger_uzb_lda_swe_por_bam_akn_tur_wly_tag_bem_kor_spa_tsn_svk_glc_ind_slo_igb_fre_hin_qcu_amh_dut_bat_ses_tig_fin_knd_guj_mnd_krd_gam_chh_zul_sid_mlt_dyu_heb_aze_hun_ven_eng_mao_ewe_jav_dgb_tml_scr_jpn_azi_ben_rus_lat_urd_mcd_mol_swa_bul_amr_ctl_geo_rom_cic_yor_mly_moo_hau_afr_nor_pan_cze_bsq_alb_tha_aeg_fbf_tsw_swt_cnt_sod_grk_ita_xho_vie_est_arw_ukr_owc	0.727383719853889	1.88926793868243	0.0619715020643975
51	hun_lda_gam_dut_vie_krd_ind_fbf_moo_scr_swt_tsw_wly_pan_eng_tag_uzb_anl_ses_kor_spa_lat_fre_ukr_bul_yor_alb_guj_ita_tml_dgb_sun_tur_sod_geo_aze_ben_xho_slo_jpn_amr_mcd_hin_aeg_dyu_bam_arw_azi_grk_prs_mnd_ger_glc_fin_ctl_tha_tig_est_swe_nor_mly_mlt_mao_mol_pol_cze_bsq_afr_ven_igb_cnt_knd_cic_swa_bem_ewe_owc_rom_jav_urd_bos_amh_lit_zul_rus_heb_sid_akn_hau_bat_qcu_chh_tsn_svk_por	-0.247542903204956	-0.571234997517264	0.569218263349381
52	tig_aze_moo_fre_ger_pol_pan_nor_mly_amr_bat_rom_sun_prs_ctl_cze_vie_gam_ukr_ses_ind_tsn_ewe_afr_tml_aeg_alb_scr_mol_grk_jav_uzb_glc_mnd_zul_ven_fbf_slo_arw_owc_dyu_sid_dgb_bam_wly_yor_cic_xho_rus_lda_akn_guj_swe_hau_bul_amh_svk_hun_sod_tha_cnt_tur_swa_kor_lit_mlt_swt_bem_por_anl_azi_igb_chh_hin_fin_ita_bos_geo_ben_mao_tsw_eng_lat_heb_bsq_spa_dut_urd_tag_jpn_qcu_mcd_krd_knd_est	-0.307037575458198	-0.799785587827811	0.42587318672416
53	sid_hun_por_rom_urd_tur_bem_igb_prs_arw_pan_dut_aze_guj_fbf_afr_jpn_jav_bat_ctl_amh_nor_mnd_qcu_yor_akn_svk_cze_swt_krd_owc_bsq_lda_fin_anl_glc_tsw_mcd_mly_pol_tml_cic_sun_spa_slo_mlt_vie_ita_grk_aeg_bam_bul_xho_mao_lit_scr_tig_est_dyu_wly_zul_swe_ven_geo_amr_kor_cnt_eng_fre_tha_hau_uzb_azi_sod_mol_ind_knd_ben_ewe_gam_tag_ses_heb_lat_chh_tsn_ukr_moo_hin_bos_swa_dgb_alb_rus_ger	0.521613407393898	1.31566281122222	0.191521413126896
54	tha_heb_tsn_mly_cic_ses_mnd_ewe_rom_pan_ind_slo_tml_ctl_qcu_bos_lit_bam_owc_mol_tag_nor_eng_glc_sid_jpn_cze_fin_aze_uzb_zul_spa_cnt_xho_amh_ger_guj_geo_wly_yor_fbf_mcd_mao_krd_dut_hin_anl_jav_rus_afr_fre_tsw_lat_por_ukr_swa_dgb_aeg_sun_knd_hun_dyu_vie_moo_ven_igb_grk_bsq_bul_ita_arw_ben_pol_est_swe_lda_alb_kor_gam_mlt_sod_bat_scr_azi_hau_akn_bem_prs_swt_chh_urd_tur_svk_tig_amr	0.307471757820394	0.706313781770358	0.48175879566064
55	rom_knd_est_dgb_pol_fbf_glc_aze_azi_hau_ven_geo_vie_anl_mnd_sid_mol_sun_ukr_owc_alb_ind_scr_dyu_fin_guj_lit_jpn_tur_tig_ita_tag_arw_svk_bam_slo_cnt_ses_ctl_tsw_eng_rus_bsq_ger_tha_yor_ben_hun_tsn_bul_gam_grk_nor_cic_dut_urd_bat_kor_moo_lat_hin_cze_sod_zul_swe_pan_qcu_swt_bem_spa_xho_tml_afr_fre_wly_amr_prs_amh_mlt_mao_swa_igb_mcd_chh_uzb_mly_akn_bos_krd_ewe_heb_por_aeg_lda_jav	0.161736802678465	0.425406475941455	0.671523168820437
56	akn_amr_bem_ses_mnd_heb_est_alb_cnt_dgb_tsw_kor_pol_cze_gam_geo_ven_swe_grk_mlt_ind_glc_dut_ewe_ger_scr_por_jpn_tha_bat_azi_dyu_ukr_aze_wly_tag_bul_tig_prs_spa_knd_nor_sun_sid_hin_swt_urd_bos_pan_zul_mly_yor_vie_uzb_bam_swa_arw_hun_fre_ita_tsn_anl_ben_slo_eng_svk_rom_tur_fbf_owc_rus_moo_lda_fin_qcu_xho_guj_sod_mao_aeg_chh_igb_krd_jav_cic_lit_ctl_hau_lat_mol_afr_amh_tml_mcd_bsq	-0.222522151422001	-0.567746933855515	0.571574930596368
57	hun_ukr_fin_tha_pol_cze_ewe_hin_slo_bsq_vie_ses_tig_fbf_grk_scr_aze_yor_tsn_kor_igb_swe_azi_sid_tag_lit_amh_nor_owc_mnd_mly_urd_cnt_arw_lda_eng_moo_heb_ita_knd_sod_ger_est_tsw_dut_guj_dyu_afr_wly_jav_tur_mao_gam_bos_tml_bat_alb_aeg_anl_cic_spa_uzb_mcd_zul_prs_hau_svk_chh_sun_ind_swt_ben_mlt_krd_por_mol_xho_ctl_amr_akn_geo_pan_lat_bul_dgb_bam_swa_glc_rom_jpn_ven_rus_bem_qcu_fre	-0.15139321925995	-0.402564932657271	0.688192150824138
58	swa_ita_tha_ukr_akn_ind_tsw_bem_rom_yor_prs_swe_bul_hau_hun_afr_mao_nor_bam_tsn_bat_wly_mly_amh_ven_slo_gam_fbf_glc_ewe_rus_geo_arw_bsq_ben_scr_dgb_sid_lat_grk_est_dyu_aze_alb_cze_tag_mnd_dut_cic_moo_owc_mlt_kor_eng_tml_vie_bos_amr_pan_cnt_lit_por_xho_azi_zul_jpn_krd_anl_mol_lda_tig_fre_sun_svk_pol_chh_jav_spa_guj_heb_aeg_uzb_qcu_sod_ctl_ses_mcd_knd_ger_swt_igb_urd_tur_hin_fin	-0.639595975004815	-1.48442923774072	0.141076662088447
59	heb_azi_wly_amh_ewe_prs_slo_rom_tig_cic_mcd_dgb_xho_owc_kor_cze_ctl_por_jav_eng_cnt_zul_dyu_tsn_spa_knd_mly_tml_est_nor_swt_rus_ger_sun_bam_bat_tur_arw_grk_swe_tsw_sid_yor_fre_bem_hun_akn_svk_lit_anl_sod_fin_vie_hin_mnd_chh_bos_uzb_jpn_amr_ukr_urd_geo_fbf_aeg_lda_krd_bsq_aze_pan_ven_guj_lat_dut_ben_moo_scr_qcu_gam_afr_ses_pol_ita_mol_swa_hau_bul_alb_tag_mao_glc_mlt_igb_tha_ind	0.0458496798287804	0.103252898790844	0.91798458485315
60	vie_owc_jav_hin_heb_uzb_mcd_ita_sod_ukr_bat_qcu_est_ctl_lat_mao_pan_fin_bos_tsn_gam_alb_aeg_slo_fre_dut_sid_amr_geo_tha_zul_mly_grk_tig_nor_knd_anl_xho_yor_wly_hun_cic_bam_arw_mlt_tml_swe_eng_lda_aze_fbf_mnd_jpn_rus_por_ewe_rom_cze_tag_ven_moo_sun_lit_dgb_tur_guj_scr_svk_amh_afr_tsw_krd_glc_swa_urd_bem_cnt_azi_akn_ben_ses_spa_swt_ger_prs_igb_mol_chh_dyu_hau_ind_bsq_pol_bul_kor	-0.229852821580556	-0.599608266290486	0.55022541217179
61	dyu_azi_urd_akn_swa_ger_afr_mcd_heb_tha_tig_knd_jpn_yor_sid_mao_tsw_cic_owc_geo_lda_tag_hun_lat_eng_fin_chh_bsq_bos_est_fbf_gam_pan_por_krd_grk_ewe_svk_ukr_nor_ses_swt_mlt_guj_aeg_prs_slo_sod_ita_qcu_hau_amr_amh_scr_rom_ven_kor_tur_xho_vie_lit_igb_mol_zul_alb_dut_pol_dgb_bem_bat_swe_wly_tml_spa_hin_mly_uzb_rus_mnd_tsn_bam_anl_glc_cze_aze_ctl_ind_ben_jav_cnt_moo_bul_fre_arw_sun	0.46219571788373	1.23509595789906	0.219906023991025
62	slo_svk_ven_chh_tsn_dgb_fre_por_alb_fbf_bem_hau_bam_ses_ind_jav_nor_arw_azi_knd_amr_owc_geo_vie_ita_lda_aze_anl_lat_bul_mnd_prs_uzb_tur_wly_yor_est_dyu_bos_mol_igb_sod_fin_eng_heb_rom_cze_bsq_glc_lit_moo_bat_mao_jpn_ukr_sid_dut_cic_zul_ger_kor_afr_tha_pan_krd_gam_guj_tml_qcu_rus_swe_urd_spa_akn_scr_tag_mly_aeg_hin_swa_pol_mlt_cnt_swt_ewe_grk_xho_ctl_sun_mcd_tig_hun_amh_ben_tsw	0.688257304986471	1.79891650253142	0.0752756191864879
63	scr_slo_hin_ewe_yor_anl_tha_est_bos_dut_arw_hun_lat_cic_cze_nor_urd_swt_grk_bam_ukr_wly_fin_sod_rus_knd_ind_mcd_zul_ven_mao_jpn_akn_prs_mnd_krd_tml_spa_bul_ita_ben_azi_rom_aze_hau_alb_afr_jav_owc_heb_tsn_moo_mlt_sun_tag_amh_sid_pol_tsw_bsq_geo_igb_swa_uzb_mly_ger_svk_tig_aeg_dgb_mol_bem_dyu_cnt_fre_qcu_gam_guj_fbf_ctl_eng_lda_pan_xho_kor_bat_tur_lit_ses_por_vie_swe_amr_chh_glc	-0.575601966903221	-1.45508706118334	0.149012316897773
64	ses_zul_vie_sid_lit_bem_pan_tig_amr_xho_cnt_jav_ind_chh_geo_sun_scr_hau_guj_ita_bul_cic_eng_ben_dyu_afr_mlt_igb_lda_moo_alb_pol_est_mnd_fin_jpn_cze_urd_aeg_qcu_ewe_fbf_spa_hin_gam_heb_aze_anl_tha_por_glc_bsq_wly_tag_ven_swa_bat_azi_prs_rom_rus_ukr_ctl_hun_yor_kor_mly_mao_krd_fre_arw_lat_mol_grk_sod_tml_dut_tsn_knd_uzb_mcd_nor_tur_swe_bos_svk_owc_swt_slo_dgb_amh_bam_ger_akn_tsw	-0.67058861410503	-1.52249382992015	0.131278528799277
65	dgb_anl_azi_moo_bat_swa_geo_est_arw_krd_por_zul_tig_nor_sun_ita_hin_yor_akn_ewe_heb_rus_kor_svk_eng_urd_chh_amh_vie_mol_tsn_qcu_ind_amr_bem_knd_tsw_bsq_pan_aeg_dyu_hau_ses_sid_spa_prs_xho_mlt_cze_dut_wly_alb_uzb_ben_rom_lit_ctl_tml_bul_ukr_pol_mcd_cic_mnd_sod_fre_swt_cnt_hun_tur_guj_lat_mao_tha_scr_owc_aze_ven_swe_bos_fin_slo_mly_bam_tag_fbf_lda_afr_grk_jav_igb_ger_gam_glc_jpn	0.21404722830018	0.489212586943107	0.625843031789175
66	amh_wly_guj_mol_tig_anl_scr_mlt_spa_fin_zul_bem_dyu_bos_tag_swt_mnd_jpn_cnt_bsq_geo_arw_vie_chh_aeg_jav_swe_aze_ven_qcu_tml_knd_krd_prs_sod_fbf_tur_mly_rus_eng_est_cic_bat_sid_ita_dut_tha_xho_ind_nor_akn_bul_slo_por_pol_ewe_lit_urd_tsn_hau_alb_lat_hin_grk_pan_ben_afr_swa_ses_moo_sun_mao_rom_mcd_ctl_tsw_ger_bam_glc_ukr_fre_owc_uzb_heb_lda_kor_azi_igb_amr_dgb_yor_hun_gam_svk_cze	-0.636465484918648	-1.53480933220853	0.128225819919723
67	cnt_dgb_urd_glc_sun_anl_lda_wly_spa_tha_geo_fin_ind_ger_yor_tsw_ewe_bul_fre_aeg_ctl_igb_tsn_cic_dyu_rom_amr_rus_heb_swt_jpn_vie_moo_tml_swe_bem_tur_aze_lit_bsq_qcu_svk_slo_mnd_pol_afr_prs_ven_guj_mly_grk_mlt_nor_kor_ben_hun_tig_pan_arw_eng_fbf_mol_est_bos_akn_tag_bam_chh_bat_knd_xho_krd_ses_scr_owc_sod_jav_uzb_ukr_cze_por_mcd_dut_mao_ita_swa_zul_amh_gam_hin_hau_azi_alb_sid_lat	-0.21683479939134	-0.50733797957999	0.613118683464447
68	mlt_glc_mao_eng_qcu_tha_heb_mnd_lit_arw_aeg_nor_bsq_geo_jav_cic_rus_ben_gam_kor_fbf_amh_owc_aze_mcd_pan_lda_bos_guj_wly_anl_uzb_sid_alb_svk_jpn_ewe_hun_ind_mol_bat_cze_krd_rom_slo_swe_bem_tag_ven_bul_est_mly_tur_igb_ger_fin_yor_afr_tml_por_xho_dut_azi_hin_sun_ctl_urd_amr_tsn_ukr_swa_fre_dyu_bam_cnt_sod_chh_moo_tsw_lat_grk_vie_pol_swt_zul_dgb_spa_knd_prs_akn_hau_tig_scr_ita_ses	-0.201321143227923	-0.456845766067506	0.648847190913592
69	ben_mlt_mnd_bul_knd_jpn_tsn_sod_swe_tig_est_cic_dut_ita_ukr_tha_aeg_ger_zul_fre_mao_amh_afr_moo_uzb_lit_chh_sun_urd_lda_dyu_fbf_pan_kor_rom_krd_fin_alb_scr_aze_guj_bos_geo_glc_mly_hau_por_rus_wly_bam_bsq_arw_yor_jav_cze_vie_azi_amr_prs_tur_ven_qcu_bat_nor_tml_sid_mol_hin_swt_grk_ctl_lat_pol_owc_eng_slo_tsw_gam_ind_cnt_hun_xho_ewe_anl_tag_swa_mcd_ses_dgb_heb_akn_bem_svk_igb_spa	-0.275220673517113	-0.645611420359937	0.520120792261409
70	knd_rus_bam_krd_ukr_aeg_scr_mnd_swa_sun_jpn_tig_por_mol_prs_cnt_eng_kor_tsw_lat_swe_svk_spa_fbf_chh_gam_hau_qcu_glc_azi_mao_ger_tha_yor_bul_bos_igb_bsq_wly_mcd_heb_vie_xho_sod_amr_pol_owc_jav_arw_uzb_cic_lda_sid_swt_tsn_dut_ven_geo_dgb_moo_akn_alb_est_ses_slo_zul_anl_mlt_tag_bat_fre_lit_tml_urd_cze_afr_rom_tur_ben_amh_aze_guj_grk_ita_ewe_bem_ind_nor_fin_mly_ctl_pan_dyu_hin_hun	0.0963027830138357	0.222087505728582	0.824732739358639
71	bul_dut_fbf_yor_rom_wly_tag_bat_tur_bos_vie_lda_spa_rus_zul_gam_mcd_azi_geo_tsn_amr_ben_cic_jpn_tig_owc_ita_sun_ewe_slo_lit_mnd_pan_hau_dgb_ses_qcu_igb_sod_fin_por_guj_amh_mol_heb_hun_arw_grk_ger_aeg_krd_jav_dyu_mly_lat_swe_sid_aze_nor_tha_cnt_urd_bam_hin_anl_fre_bsq_uzb_afr_mlt_ukr_scr_akn_alb_est_kor_prs_swt_tml_tsw_ven_ctl_svk_glc_mao_pol_xho_eng_bem_knd_ind_cze_swa_moo_chh	-0.611819028605963	-1.41373705243188	0.160777844158009
72	swe_mnd_yor_hin_dut_kor_chh_alb_geo_ewe_owc_sod_gam_lat_rom_moo_heb_pan_swa_vie_ita_ctl_cze_guj_grk_fbf_fin_aeg_bul_slo_tur_tag_spa_qcu_anl_sid_fre_mlt_urd_dgb_por_tsn_arw_amr_ses_dyu_bat_bos_hau_ben_azi_tig_bem_mao_lda_svk_wly_mol_sun_ven_jav_est_bam_eng_glc_tsw_igb_lit_rus_cic_xho_knd_mly_scr_hun_krd_nor_ukr_prs_cnt_swt_uzb_tha_ger_amh_bsq_ind_zul_mcd_tml_pol_aze_afr_jpn_akn	0.131383296224668	0.311467802996204	0.756142153905518
73	amh_pan_pol_heb_ewe_tml_glc_fre_lat_yor_ita_ben_alb_slo_chh_fin_swt_rom_amr_cnt_aeg_knd_aze_tig_rus_dyu_mly_kor_bem_tag_akn_tsw_bam_hau_dgb_urd_lit_scr_ven_tsn_eng_swa_geo_cic_jav_vie_hun_sid_dut_spa_qcu_grk_ger_uzb_zul_mao_jpn_arw_swe_gam_mlt_bsq_por_svk_tur_mcd_bul_krd_fbf_azi_hin_ctl_bat_owc_lda_guj_sun_ind_sod_afr_mol_xho_tha_ses_est_prs_wly_cze_bos_moo_igb_anl_mnd_nor_ukr	-1.02971086034904	-2.62140208728312	0.0102300674000571
74	bos_arw_pan_fbf_chh_rus_vie_por_pol_alb_jpn_glc_geo_svk_qcu_tha_bem_afr_cic_grk_anl_rom_heb_akn_mao_spa_azi_dyu_bam_dgb_swt_sod_uzb_tsn_bul_tml_swa_lat_sun_nor_mlt_igb_lit_dut_ewe_amh_ses_moo_urd_yor_cze_ven_krd_sid_tig_knd_ukr_bat_hau_gam_wly_slo_hin_kor_aeg_fre_mcd_lda_eng_mnd_tur_scr_hun_fin_guj_swe_amr_ben_owc_xho_aze_ger_zul_cnt_est_mol_prs_bsq_ind_tag_mly_ita_jav_ctl_tsw	-0.717947522991644	-1.83825440036533	0.0692170186145163
75	sun_amr_alb_prs_dgb_lit_bem_cze_akn_jav_hin_tur_tha_yor_slo_vie_moo_rus_heb_bsq_est_ewe_por_uzb_scr_anl_bat_dyu_jpn_lat_svk_mol_ben_xho_bam_nor_rom_wly_eng_igb_ven_tig_lda_dut_ses_qcu_ger_tml_knd_grk_fbf_krd_tsw_swe_hau_sid_glc_azi_pol_aeg_guj_mao_cnt_kor_ita_afr_fre_cic_aze_mly_geo_ind_fin_ukr_tsn_bos_ctl_urd_tag_swt_gam_mlt_chh_pan_amh_sod_arw_owc_zul_bul_mnd_hun_mcd_swa_spa	0.527587235290615	1.19100804677988	0.23668135070564
76	arw_mly_bem_amr_ven_xho_afr_vie_prs_bat_moo_mol_hun_sod_tsw_mlt_eng_ses_uzb_urd_swe_dgb_knd_ewe_azi_est_chh_yor_rom_ukr_gam_hau_cze_slo_qcu_zul_lit_lda_aeg_scr_geo_glc_grk_ctl_por_kor_jav_bam_spa_wly_pan_fbf_dyu_sun_tsn_bul_mcd_akn_tha_jpn_svk_amh_tag_sid_lat_krd_aze_guj_owc_rus_bsq_cnt_swt_ger_ind_mao_igb_anl_bos_tig_heb_nor_pol_ben_mnd_fin_dut_fre_swa_cic_ita_tml_alb_tur_hin	0.437163057990918	1.03268151544587	0.304431005347892
77	jav_bam_knd_fin_mol_bos_scr_qcu_spa_zul_swa_yor_mly_ger_nor_cic_akn_fbf_prs_mlt_uzb_tml_ind_sod_sid_bul_ctl_gam_krd_lat_geo_azi_tur_hau_moo_mcd_kor_mnd_aeg_owc_tha_mao_pan_pol_hin_arw_swt_svk_ita_fre_rus_guj_eng_dut_lit_igb_ewe_dyu_amr_bsq_ukr_por_afr_ses_ben_rom_ven_cze_xho_lda_bat_alb_vie_heb_urd_glc_tsw_anl_aze_chh_swe_amh_jpn_dgb_cnt_tig_bem_sun_tsn_grk_est_wly_hun_tag_slo	NA	NA	NA
78	amr_azi_dgb_hau_aeg_ben_cnt_tig_geo_dyu_mnd_bos_krd_bsq_ita_sun_afr_knd_slo_aze_swe_uzb_qcu_glc_cic_zul_gam_swa_igb_scr_arw_svk_swt_fbf_mlt_tsn_jav_prs_dut_amh_fin_lit_mcd_alb_hun_vie_bul_fre_mao_xho_spa_grk_rom_ukr_tag_jpn_lda_ind_pol_wly_ctl_yor_sid_tha_ger_est_por_tur_sod_hin_tsw_bem_rus_chh_eng_ses_bat_kor_guj_tml_urd_anl_mol_bam_pan_nor_cze_moo_ven_mly_heb_owc_lat_ewe_akn	-0.270258749490163	-0.612791290680408	0.541509963691828
79	svk_amh_fin_dyu_swe_hin_alb_ewe_aze_spa_qcu_krd_lda_tag_knd_jav_bul_wly_mnd_yor_ukr_ita_por_eng_grk_mol_bsq_aeg_amr_tml_uzb_bem_ben_nor_bos_cic_pan_anl_hun_prs_cnt_zul_fbf_kor_akn_jpn_sid_mcd_ctl_heb_tsw_tig_rus_geo_ses_gam_swt_mlt_owc_dut_scr_ven_ind_bat_chh_tsn_mao_urd_dgb_sun_fre_lit_slo_glc_sod_igb_vie_swa_cze_ger_est_bam_rom_moo_guj_afr_xho_azi_tha_lat_pol_mly_tur_hau_arw	0.0648540369518729	0.16277661878196	0.871047493383579
80	tig_jpn_rus_tha_tsw_anl_owc_slo_scr_urd_qcu_uzb_swe_swa_dyu_ses_azi_hau_aeg_mlt_sod_cze_guj_knd_ger_mol_ven_por_fin_yor_heb_afr_amr_tur_lda_ben_amh_mcd_lat_aze_xho_chh_bsq_dut_spa_mly_bul_est_zul_ukr_sun_ewe_glc_rom_wly_grk_alb_bat_fre_mao_moo_tsn_hun_krd_pol_bos_ita_tml_geo_hin_igb_fbf_jav_cic_ind_prs_kor_eng_dgb_ctl_bam_pan_bem_nor_sid_svk_arw_swt_tag_akn_cnt_vie_gam_lit_mnd	-0.599738720208107	-1.43236464122216	0.155392192835144
81	tha_arw_xho_mcd_ben_prs_dyu_gam_tur_ewe_amh_hun_glc_ses_owc_mol_bul_svk_kor_lit_fbf_chh_krd_est_akn_ukr_wly_sod_mlt_sun_fin_igb_zul_cic_aze_pan_ger_yor_ven_swe_qcu_nor_anl_lat_jpn_vie_tig_mnd_grk_mao_hin_dgb_tsn_scr_aeg_uzb_ind_guj_rom_afr_ita_jav_slo_rus_tml_eng_ctl_alb_pol_fre_cnt_knd_geo_hau_bsq_moo_heb_tsw_azi_bam_por_sid_tag_bat_swt_urd_spa_bem_lda_bos_dut_cze_swa_mly_amr	-0.0502118663301572	-0.128770053764577	0.897817672426569
82	rom_cnt_arw_anl_tur_zul_spa_dut_dyu_lat_ctl_bsq_ewe_rus_sid_mly_dgb_guj_alb_aze_amr_bem_vie_chh_fbf_tha_amh_bat_hun_jav_aeg_yor_prs_hau_ukr_bam_pol_eng_cic_igb_mlt_slo_glc_nor_cze_swa_krd_sun_mol_urd_ind_owc_grk_bul_mcd_ven_tsn_moo_tml_swt_hin_mnd_jpn_akn_tsw_lda_lit_pan_gam_fre_swe_ben_heb_wly_por_sod_bos_ita_uzb_scr_ger_knd_mao_tag_afr_kor_est_qcu_xho_fin_svk_tig_ses_geo_azi	-0.0999900061846711	-0.256414756410297	0.798196960195595
83	slo_dyu_ukr_rom_swe_eng_est_ind_akn_bsq_tsw_cze_bat_hun_mlt_heb_ger_swt_gam_por_tha_mnd_jpn_scr_glc_lat_aze_yor_lit_krd_rus_bam_grk_moo_anl_spa_amr_arw_aeg_uzb_mol_knd_ben_svk_hau_mly_igb_geo_prs_kor_qcu_amh_guj_bos_sun_jav_ses_ita_owc_vie_ven_nor_chh_pol_fin_tsn_dut_tig_dgb_afr_tag_urd_sid_hin_tur_mao_azi_fbf_tml_mcd_alb_swa_bul_ewe_lda_ctl_cnt_fre_zul_cic_wly_bem_sod_xho_pan	-0.214739528956043	-0.534002056371297	0.594614267983396
84	aeg_ben_pol_hun_spa_rom_akn_urd_sod_fre_azi_ger_uzb_arw_guj_mao_cnt_rus_hau_knd_mlt_slo_lit_ven_tig_sun_ukr_por_aze_svk_afr_cic_bsq_dyu_krd_amh_tsn_cze_lda_pan_fbf_nor_swe_bul_mly_scr_hin_dut_eng_qcu_sid_yor_chh_tml_tag_mcd_bat_bem_gam_geo_grk_dgb_ctl_kor_owc_prs_fin_ind_ita_lat_tha_tsw_swt_ses_igb_bos_est_ewe_jpn_zul_mnd_heb_tur_anl_alb_moo_amr_vie_bam_swa_glc_jav_mol_xho_wly	0.0136458121067255	0.034952888438682	0.972192219707679
85	bem_svk_tml_cnt_tsn_mly_lda_kor_swt_fre_aeg_lit_sid_heb_est_akn_swe_azi_bul_glc_ben_guj_tag_tig_grk_arw_eng_gam_por_bsq_hin_ger_bat_moo_bam_slo_chh_sun_xho_spa_tur_krd_qcu_amh_zul_uzb_knd_rom_bos_lat_mol_dut_mcd_pan_pol_ita_rus_wly_hun_scr_jav_tsw_geo_prs_amr_ukr_ctl_cze_mlt_ses_dyu_alb_ind_fbf_ven_mnd_igb_aze_cic_nor_jpn_yor_anl_owc_sod_fin_hau_dgb_afr_mao_tha_urd_ewe_vie_swa	0.180300652581318	0.422090996002033	0.673932774576705
86	scr_ses_spa_aze_tur_hau_mnd_ben_bat_amh_urd_cnt_glc_yor_sun_swt_owc_sid_geo_tsw_jav_igb_fin_kor_dgb_fbf_gam_tml_pan_tag_aeg_zul_mol_ven_ewe_swe_svk_akn_fre_bos_lit_bul_chh_krd_amr_mlt_jpn_hun_rom_uzb_ger_anl_afr_grk_knd_pol_prs_tha_nor_cze_heb_bem_azi_tig_bsq_vie_est_mly_ind_alb_hin_mcd_bam_rus_guj_xho_wly_swa_ita_slo_tsn_qcu_cic_ukr_dut_por_lat_arw_mao_sod_dyu_moo_lda_ctl_eng	-0.19974364839191	-0.475292910139311	0.635692626107759
87	akn_knd_tsw_anl_fin_bul_jav_sod_xho_ita_ukr_eng_lit_aeg_glc_spa_amr_dut_hau_mly_rom_bat_mlt_urd_ind_svk_ger_fre_kor_alb_pol_wly_swe_geo_ctl_mol_afr_hun_fbf_arw_prs_cic_ses_dyu_aze_lda_tml_est_azi_uzb_nor_lat_hin_scr_moo_tur_yor_bsq_mnd_grk_bam_tsn_cnt_vie_sid_qcu_pan_swt_guj_bos_slo_dgb_owc_bem_krd_heb_cze_gam_igb_mcd_sun_tig_chh_rus_ewe_ven_zul_swa_jpn_mao_tag_amh_tha_por_ben	-0.00634707046191181	-0.0143056064271502	0.988616811537138
88	hau_vie_afr_por_guj_rus_heb_moo_dyu_cnt_pol_dgb_fin_scr_bsq_uzb_arw_pan_kor_hun_bos_lit_tha_prs_ven_mnd_ses_sid_ewe_ind_amr_eng_mcd_fbf_igb_bam_gam_sun_azi_bat_wly_bem_tsw_krd_hin_anl_lda_ukr_svk_ita_jav_qcu_swa_cze_swe_xho_aze_ben_amh_alb_sod_mly_tsn_tur_glc_cic_owc_tig_est_tag_akn_mao_slo_fre_nor_chh_tml_bul_grk_dut_swt_knd_aeg_rom_mol_ctl_zul_lat_jpn_yor_geo_mlt_spa_ger_urd	0.00887284525364147	0.0243806444899243	0.980601224303758
89	rom_ind_amr_akn_owc_amh_ben_anl_mol_dut_ukr_tig_ita_hun_afr_fre_est_heb_nor_mnd_tsw_mlt_ewe_urd_sod_jav_zul_tur_azi_lit_grk_spa_dgb_tag_aeg_lda_fin_jpn_cic_wly_bos_sun_bem_cnt_gam_tml_pol_rus_krd_moo_xho_scr_uzb_chh_mly_slo_bat_dyu_cze_hau_guj_por_svk_eng_hin_vie_qcu_glc_bsq_swe_bul_alb_sid_ses_mao_fbf_pan_ven_tsn_aze_lat_yor_igb_kor_geo_ctl_mcd_swa_ger_arw_tha_knd_prs_swt_bam	-0.385662340633577	-0.905458280447455	0.367562477513818
90	bat_svk_slo_hau_ven_tha_afr_krd_hin_wly_cze_por_prs_kor_vie_mnd_xho_dut_gam_mol_pol_aze_anl_alb_rus_uzb_swa_aeg_tig_chh_igb_zul_lat_cnt_fin_ukr_owc_geo_lda_amh_nor_tml_spa_rom_bem_hun_mlt_ind_fbf_fre_dyu_amr_akn_ita_grk_bam_swt_mao_yor_moo_arw_lit_glc_sun_swe_guj_mcd_knd_sid_bos_ctl_heb_bul_azi_est_eng_mly_cic_tur_sod_ger_urd_tsn_jav_scr_tag_dgb_ben_bsq_jpn_tsw_pan_qcu_ewe_ses	-0.268100997545119	-0.604191821288696	0.547187225128879
91	mol_wly_tha_tml_prs_igb_grk_lit_est_cnt_afr_hau_aeg_swt_amh_mao_heb_urd_scr_cze_mlt_ben_ita_svk_chh_ven_eng_gam_hun_mnd_bat_sun_tig_moo_sid_jpn_guj_ukr_sod_slo_tag_mly_vie_bam_ewe_arw_jav_anl_cic_bem_yor_rus_fin_krd_swe_glc_hin_fre_rom_bos_spa_uzb_kor_por_amr_mcd_azi_ses_xho_swa_ind_qcu_dyu_owc_fbf_bul_alb_ger_zul_akn_bsq_pol_tsn_aze_ctl_nor_lat_tur_pan_geo_lda_dgb_tsw_knd_dut	-0.420664854362999	-1.07826365773469	0.283704919258759
92	mol_xho_tsw_kor_prs_afr_alb_lit_sod_fbf_tml_zul_ewe_sun_akn_glc_sid_mlt_krd_jpn_vie_bos_aze_scr_bam_pol_chh_tsn_anl_swe_bul_jav_swa_lat_uzb_bat_tag_cnt_dgb_rom_fre_pan_tha_ind_wly_urd_bsq_cze_qcu_dut_dyu_amh_hin_svk_igb_mcd_mly_mnd_ger_rus_tur_arw_fin_ctl_por_lda_ukr_est_ita_moo_slo_tig_heb_owc_geo_amr_azi_ses_guj_bem_spa_mao_ven_ben_nor_eng_yor_hau_grk_gam_aeg_knd_cic_swt_hun	0.857912833841817	2.11058898130633	0.0374913515561524
93	urd_swa_hin_tsn_heb_mnd_vie_bsq_lat_alb_mlt_nor_igb_sun_dyu_lda_chh_ses_zul_bos_sid_svk_akn_mol_tur_slo_glc_owc_wly_pol_bat_mcd_tsw_eng_swt_rus_ctl_anl_tig_kor_afr_amr_ukr_swe_fbf_ita_yor_rom_hau_amh_dut_prs_gam_cnt_krd_ewe_arw_mly_jpn_grk_ven_sod_ger_fin_ind_bem_qcu_guj_tml_tag_pan_est_jav_bul_mao_fre_bam_geo_xho_cze_tha_aeg_azi_lit_cic_ben_uzb_por_hun_dgb_scr_aze_moo_spa_knd	0.581589831353082	1.34294048423933	0.1825596262185
94	ven_tig_tha_amr_sod_pan_zul_qcu_sun_kor_ukr_ben_bam_afr_swt_sid_bem_mlt_dyu_yor_alb_krd_lat_hin_tsn_ger_ind_anl_eng_por_geo_guj_mcd_bos_heb_ita_urd_jpn_bul_spa_cze_rus_ctl_amh_swe_gam_slo_mol_cic_pol_lit_grk_mao_dut_cnt_hau_prs_knd_vie_mnd_igb_hun_fre_bat_tsw_est_fin_akn_dgb_tag_nor_mly_svk_ses_arw_lda_glc_jav_moo_wly_xho_tml_azi_aze_fbf_uzb_chh_owc_aeg_swa_tur_scr_bsq_ewe_rom	-0.559197087905329	-1.33800507333225	0.184157261201796
95	pol_ven_tur_cnt_guj_cic_vie_tsn_chh_akn_slo_ukr_cze_eng_moo_jpn_amr_rom_svk_ctl_hin_dut_mly_bam_heb_zul_fre_amh_lda_gam_hun_alb_bat_mao_prs_glc_bsq_tig_ger_sod_geo_bos_por_fin_ewe_ses_mlt_aeg_swe_lat_qcu_tag_pan_nor_dyu_hau_knd_scr_tsw_aze_tha_spa_uzb_xho_azi_krd_igb_ita_sun_rus_yor_bul_mcd_kor_urd_lit_sid_mnd_jav_ben_tml_dgb_afr_swa_arw_ind_owc_mol_grk_est_fbf_anl_wly_bem_swt	-0.0926164868592331	-0.226338089423577	0.821435198427909
96	hin_swe_fre_krd_lat_mcd_jav_wly_ukr_bul_zul_hau_swt_sun_ses_anl_azi_mly_amh_dyu_owc_ben_tur_lda_alb_knd_urd_fbf_tag_hun_geo_mao_bam_eng_tml_ind_mnd_cnt_guj_amr_tig_grk_dgb_bos_tsw_ita_dut_est_akn_por_swa_pan_chh_ger_heb_sid_ewe_slo_jpn_rom_lit_spa_scr_kor_rus_mlt_aze_nor_xho_ven_qcu_bsq_aeg_arw_glc_prs_vie_mol_bat_afr_fin_tha_igb_moo_sod_uzb_gam_tsn_pol_bem_yor_svk_ctl_cze_cic	0.0263939777449628	0.058889612501913	0.953166386875619
97	sid_bam_lit_tha_afr_knd_swt_gam_slo_ben_ind_cze_uzb_akn_urd_sod_mao_tig_por_tur_mlt_cnt_fre_hau_cic_amh_rus_aze_guj_xho_ven_bsq_alb_ita_mnd_prs_kor_nor_amr_ukr_jpn_dut_ewe_est_dyu_zul_rom_arw_fin_chh_tsn_bos_glc_scr_swa_qcu_fbf_hin_owc_pol_hun_ctl_bem_moo_mly_aeg_krd_bul_yor_ger_tsw_dgb_igb_vie_anl_azi_grk_lda_mcd_jav_eng_spa_svk_heb_bat_geo_pan_lat_mol_tml_wly_swe_ses_tag_sun	-0.190817796987947	-0.493702754004893	0.62268008488075
98	bem_grk_ger_mly_gam_ukr_bam_chh_igb_aeg_lat_arw_hin_bos_prs_mol_tml_est_tur_aze_vie_pol_bat_tig_jpn_uzb_heb_eng_slo_tsw_mnd_mlt_ind_owc_knd_glc_dgb_ven_por_tha_jav_pan_afr_qcu_ewe_hau_ita_swa_hun_swe_guj_sod_rus_krd_amr_fbf_urd_ctl_cic_yor_cnt_ben_akn_anl_dut_azi_sun_tag_fin_lda_spa_geo_scr_fre_zul_svk_kor_ses_amh_cze_alb_rom_moo_swt_mcd_bsq_bul_sid_nor_mao_wly_tsn_lit_dyu_xho	0.00852129592737896	0.02233578722443	0.982227955508829
99	ind_pan_mnd_swa_fbf_bam_ger_sod_igb_ita_afr_cze_bem_urd_chh_prs_svk_tsw_tur_bos_heb_zul_amh_dyu_est_azi_por_akn_gam_cic_ven_qcu_rom_tag_pol_scr_lit_yor_tha_alb_tsn_krd_sun_lda_wly_spa_moo_fre_cnt_aze_jav_geo_grk_lat_dut_mol_bsq_fin_tig_bul_arw_knd_aeg_mlt_sid_hau_swe_mly_jpn_hun_bat_rus_ctl_nor_amr_ewe_mcd_tml_guj_kor_slo_ukr_eng_mao_swt_vie_ses_hin_dgb_anl_xho_glc_ben_uzb_owc	0.0553925141197083	0.129234581924437	0.89745112307046
100	mol_arw_hun_lat_urd_geo_ses_uzb_por_bsq_swt_dgb_owc_guj_knd_tur_mao_hin_cze_bos_fre_sun_ewe_rus_ctl_mly_chh_dyu_cnt_aeg_hau_afr_moo_tsw_swa_ind_kor_ger_azi_xho_qcu_ukr_igb_scr_amr_heb_bem_zul_yor_eng_sod_grk_tsn_vie_spa_svk_jpn_mnd_rom_fbf_swe_akn_mlt_wly_amh_nor_lda_bat_ven_pan_tag_prs_cic_glc_alb_gam_bul_ita_est_dut_sid_tml_jav_ben_bam_slo_lit_mcd_pol_fin_krd_tig_aze_anl_tha	0.373300337998695	0.880948683885222	0.380616609651765
101	ind_afr_xho_ewe_hau_arw_knd_mcd_slo_anl_ctl_geo_tig_amh_mol_bsq_prs_gam_tsw_krd_cze_ses_pol_ger_sun_swe_hun_qcu_eng_moo_owc_azi_est_dut_hin_svk_alb_mlt_kor_lat_mao_tha_vie_cic_mnd_sid_fbf_ukr_rom_cnt_guj_tag_bam_ben_grk_rus_amr_yor_ita_fre_bos_bul_fin_lda_heb_spa_jpn_aze_glc_scr_tsn_aeg_jav_uzb_por_chh_igb_nor_swt_swa_mly_bat_tml_bem_tur_ven_dgb_wly_sod_zul_dyu_urd_akn_lit_pan	-0.139252674891404	-0.371180580179087	0.711347267901889
102	ses_rus_por_spa_aeg_mcd_pan_gam_swa_sun_zul_grk_geo_fin_kor_guj_mnd_ind_amh_tha_lat_tsn_prs_ben_eng_bam_ven_jav_amr_est_nor_bem_krd_rom_afr_ctl_yor_scr_bat_cze_mlt_ger_dyu_cnt_dut_qcu_ewe_ukr_lit_svk_jpn_fre_bsq_urd_moo_owc_mly_dgb_tur_chh_slo_knd_mol_sid_arw_tml_lda_bul_azi_tig_swe_mao_hau_xho_hin_igb_hun_tag_vie_bos_fbf_pol_heb_wly_glc_alb_swt_uzb_tsw_anl_aze_akn_ita_sod_cic	0.121723479060196	0.30223953320382	0.763144373071738
103	ewe_tsn_guj_tur_urd_dut_dyu_mlt_mly_qcu_jav_ger_ses_chh_uzb_tag_lda_amr_swe_hun_azi_sod_sun_prs_eng_fre_swa_fbf_mao_lit_tig_glc_arw_cze_owc_lat_ben_slo_ukr_cic_tml_tha_nor_heb_fin_est_ita_ctl_bul_bam_anl_akn_moo_bem_hin_zul_alb_pan_amh_dgb_tsw_ven_afr_ind_grk_jpn_spa_wly_xho_rom_mnd_swt_knd_aze_aeg_hau_mcd_sid_kor_mol_bsq_pol_cnt_geo_svk_scr_bat_rus_por_igb_bos_vie_gam_krd_yor	0.391691593327373	0.928824139178716	0.355384759666564
104	sid_arw_swe_eng_ses_xho_swa_glc_urd_mao_jpn_ctl_moo_bat_tig_tur_bul_kor_rus_ukr_yor_owc_azi_alb_afr_jav_cnt_tsw_sod_heb_nor_cze_ven_ben_tml_wly_ind_amr_bem_amh_krd_pol_svk_tag_swt_mly_uzb_bos_hau_mol_est_mnd_dyu_dut_ewe_aze_vie_hun_qcu_chh_lit_por_geo_bsq_fbf_fin_aeg_tsn_dgb_zul_lda_lat_akn_ger_gam_anl_guj_mcd_knd_hin_cic_pan_sun_prs_tha_ita_bam_igb_mlt_rom_slo_scr_grk_fre_spa	-0.557789806598651	-1.28802285930246	0.20093361666315
105	swa_dyu_hau_aeg_chh_sod_hun_owc_mly_jpn_pan_prs_mol_grk_krd_akn_fbf_slo_guj_bem_xho_scr_ewe_svk_tag_ind_ven_wly_fin_bat_bsq_glc_bam_afr_rom_mao_tsn_moo_azi_knd_swe_geo_sid_ctl_ses_vie_arw_bul_urd_alb_mlt_lit_tur_sun_jav_dgb_hin_anl_kor_nor_amr_tsw_por_zul_ger_igb_spa_est_tig_rus_mnd_cic_gam_yor_mcd_ukr_tha_aze_heb_ita_uzb_cnt_cze_qcu_bos_lat_tml_ben_lda_amh_swt_eng_dut_pol_fre	-0.125892032162396	-0.286234345303726	0.77533528597305
106	dyu_mao_ven_lda_gam_mol_pol_spa_ewe_alb_est_mly_anl_ind_dut_bem_owc_yor_jav_krd_vie_bos_bam_ses_ukr_hau_sun_bul_bsq_mnd_dgb_uzb_azi_tur_kor_wly_jpn_cic_knd_swt_nor_swe_tha_sid_mlt_tml_tig_mcd_cze_amh_ben_heb_prs_amr_igb_svk_rus_aze_glc_cnt_fre_grk_fbf_guj_qcu_afr_akn_fin_sod_ita_tag_xho_slo_tsn_ctl_lat_tsw_rom_ger_moo_hin_pan_aeg_chh_eng_lit_arw_swa_geo_por_urd_bat_scr_hun_zul	0.629767113094666	1.67710483710378	0.0968801924745527
107	tml_tsw_tag_eng_yor_scr_gam_urd_wly_slo_rus_pol_swt_xho_hau_cic_amr_vie_ses_jav_cnt_grk_mly_bsq_kor_bem_aeg_mnd_akn_ben_sun_swe_bat_tha_moo_lda_tsn_mao_dyu_aze_rom_est_ger_geo_anl_alb_fre_bos_ewe_bul_ind_ita_knd_nor_uzb_fbf_guj_tur_dgb_lat_svk_pan_dut_jpn_hun_bam_cze_mlt_mol_krd_owc_sod_arw_azi_chh_swa_qcu_zul_por_amh_mcd_heb_spa_tig_fin_hin_afr_ven_glc_ctl_ukr_igb_prs_sid_lit	0.43268307727896	0.978941411884089	0.330148653305629
108	knd_ger_dut_swe_mao_tur_tml_ita_lat_moo_afr_urd_nor_hau_uzb_igb_kor_lda_hun_pan_svk_ven_owc_rom_dyu_mly_rus_ben_anl_aeg_heb_alb_ind_fre_lit_fin_fbf_akn_est_bul_aze_amr_swt_mcd_grk_eng_slo_ses_tag_glc_mnd_gam_ctl_xho_krd_ukr_geo_prs_hin_qcu_cze_bem_zul_dgb_mlt_vie_sod_cic_bos_cnt_chh_jpn_bam_guj_ewe_sun_por_bat_sid_mol_yor_arw_tig_tha_jav_wly_pol_scr_azi_tsw_spa_swa_tsn_bsq_amh	0.601273041002148	1.53773498693461	0.127508929445026
109	aze_igb_mao_azi_bul_por_spa_tur_jav_ctl_owc_krd_knd_bos_moo_urd_chh_pol_lda_ukr_kor_ind_aeg_jpn_mlt_nor_tha_ven_bsq_est_zul_ewe_amh_grk_bat_heb_dgb_bem_mnd_swt_tag_anl_sid_amr_prs_swa_pan_rus_fin_mcd_sun_cic_afr_vie_gam_dut_mol_lat_hau_fbf_cze_yor_dyu_hin_slo_alb_tsw_wly_sod_akn_xho_ger_glc_guj_scr_swe_tsn_cnt_ses_fre_bam_tig_tml_lit_ita_eng_arw_qcu_uzb_svk_rom_geo_hun_ben_mly	0.636554100764301	1.70639792607104	0.0912713256707509
110	ven_eng_lit_rus_pan_owc_tsw_ger_tsn_slo_tag_aze_hau_amh_ctl_lat_cnt_bem_urd_mlt_swt_tml_swa_sid_fin_yor_bos_mao_bsq_aeg_dut_jav_ind_mol_tha_vie_kor_lda_qcu_tig_hun_nor_cic_sod_dyu_ita_glc_arw_chh_xho_bul_knd_moo_cze_guj_heb_ewe_azi_ben_igb_afr_est_zul_anl_bat_grk_fre_jpn_pol_tur_alb_mnd_mcd_swe_dgb_wly_por_uzb_akn_mly_rom_fbf_sun_gam_amr_hin_spa_krd_scr_svk_bam_geo_prs_ukr_ses	0.01253049047927	0.0331701225605988	0.973610010795976
111	tha_dut_ben_azi_ven_bam_heb_por_gam_swa_tig_hin_yor_sun_sid_bat_bem_rus_bsq_mol_igb_aze_mly_fin_grk_arw_pol_vie_akn_owc_uzb_sod_eng_tsw_est_amr_jav_ita_mao_rom_qcu_kor_xho_wly_scr_krd_dyu_tml_swt_lat_ewe_ctl_fre_tsn_hun_aeg_geo_swe_moo_lda_glc_cic_knd_cze_pan_svk_ind_lit_ger_tag_slo_nor_ses_hau_anl_tur_bul_mlt_dgb_alb_spa_afr_amh_bos_cnt_mcd_urd_prs_guj_ukr_zul_chh_jpn_mnd_fbf	0.686943001212689	1.69507110310807	0.093407840675512
112	ukr_ita_sid_jpn_est_akn_svk_swa_fin_ben_arw_lda_tag_guj_bam_mnd_zul_glc_nor_heb_bos_prs_tml_gam_moo_aeg_bem_tur_krd_jav_wly_afr_urd_eng_uzb_dgb_hin_hun_cze_tig_bul_mlt_bsq_sun_fbf_ctl_hau_slo_bat_swt_pan_ger_yor_aze_ewe_cic_xho_vie_geo_chh_spa_azi_anl_kor_mao_amh_ind_alb_tsw_igb_cnt_swe_fre_tha_dut_ven_amr_rus_scr_pol_tsn_lat_sod_mcd_dyu_grk_por_owc_rom_ses_qcu_mol_lit_mly_knd	-0.852211510778518	-1.97270886249185	0.0514983872906295
113	ita_mcd_alb_amh_slo_swa_ctl_prs_cze_bem_glc_tur_bat_est_mol_mnd_arw_ses_svk_qcu_zul_heb_tml_lat_dgb_cic_ger_swe_jpn_azi_fin_dut_tsn_rom_sid_afr_fbf_anl_spa_igb_mao_uzb_yor_por_nor_aeg_hin_akn_tha_fre_hun_mly_sun_wly_chh_eng_hau_ind_bsq_bam_dyu_lit_tig_lda_tag_aze_jav_urd_grk_pol_krd_bos_ewe_rus_amr_swt_gam_cnt_ukr_scr_vie_guj_bul_tsw_pan_moo_geo_kor_owc_ben_xho_ven_knd_mlt_sod	-0.427865026278716	-1.10107967453254	0.273703666498974
114	bsq_afr_ita_guj_urd_grk_bul_chh_slo_tag_lit_alb_mly_bat_kor_mcd_swa_glc_igb_swe_vie_cic_mol_nor_spa_svk_mnd_pol_aze_gam_cnt_zul_ctl_anl_hin_amh_dyu_tsn_tig_yor_bos_akn_est_moo_swt_owc_bam_pan_ven_rom_tur_ger_amr_eng_azi_knd_geo_jav_ukr_qcu_rus_sod_cze_bem_uzb_heb_mao_por_ewe_ses_sid_dgb_sun_tha_scr_tsw_wly_fre_mlt_dut_lat_fin_aeg_fbf_tml_hau_lda_hun_ben_jpn_xho_ind_arw_prs_krd	0.14410204508348	0.327503757754725	0.744022988021075
115	lda_fre_vie_cic_dyu_ctl_chh_bam_heb_bsq_guj_ewe_ger_tsn_swe_spa_ben_jpn_mao_mlt_ven_aeg_gam_hau_grk_uzb_bul_owc_tag_pan_scr_geo_anl_tha_pol_azi_ses_jav_bos_cze_dut_hin_mol_fin_tig_mly_xho_ita_alb_qcu_sun_swt_aze_fbf_lat_eng_akn_amr_slo_mnd_swa_tur_bat_lit_bem_wly_moo_mcd_knd_urd_sid_rus_zul_por_ukr_rom_glc_sod_amh_prs_dgb_ind_afr_kor_tml_est_hun_tsw_igb_nor_arw_yor_cnt_krd_svk	0.596913022094501	1.34865255414436	0.180723642597142
116	tsn_tag_aze_ita_tig_ind_eng_hau_slo_arw_bem_swt_mnd_krd_geo_amh_mao_mol_cic_owc_ven_kor_svk_bos_glc_fbf_hin_chh_akn_sod_dut_anl_urd_por_qcu_gam_est_pan_xho_mly_rus_bam_azi_swa_spa_bat_heb_igb_bul_ses_rom_mlt_aeg_grk_fre_jpn_lda_yor_cnt_ger_guj_dyu_mcd_scr_dgb_knd_nor_lit_sid_zul_tha_prs_tur_amr_moo_fin_swe_alb_tsw_bsq_ben_ukr_cze_lat_sun_tml_vie_ewe_ctl_pol_uzb_jav_wly_afr_hun	-0.581614174149888	-1.37115421245405	0.173626532759043
117	moo_amr_sun_tha_azi_igb_ind_glc_tag_ita_lda_wly_lit_krd_mao_alb_rus_tml_ger_fbf_tsw_ses_vie_zul_mly_xho_slo_ewe_prs_grk_uzb_fre_fin_aeg_tur_ctl_cze_knd_geo_owc_ukr_pol_tig_ben_swe_afr_bat_nor_dut_qcu_dyu_bam_ven_swa_mlt_hau_eng_amh_heb_mol_sid_mcd_jav_est_dgb_jpn_cnt_tsn_hun_pan_aze_hin_rom_cic_urd_kor_anl_chh_bos_sod_spa_bul_mnd_arw_bsq_yor_svk_por_bem_akn_lat_guj_scr_gam_swt	-0.293733309492814	-0.757040747806204	0.450939181170686
118	dut_sun_por_wly_guj_moo_yor_fin_bsq_zul_bul_lda_ind_ben_tml_mol_nor_dyu_knd_mao_ses_gam_fbf_eng_qcu_cic_chh_hun_anl_rus_sid_tha_glc_azi_jpn_jav_bat_krd_uzb_svk_swt_akn_ctl_lit_xho_tur_ewe_alb_tsw_mlt_hau_urd_scr_ger_bam_pan_arw_tig_kor_tsn_igb_swe_aeg_mnd_geo_grk_vie_ven_mly_sod_mcd_spa_ita_amh_hin_amr_ukr_fre_aze_swa_owc_bos_bem_pol_tag_afr_slo_lat_dgb_prs_cnt_cze_heb_est_rom	0.244366467521769	0.586557859602178	0.55892178234016
119	scr_qcu_jav_bam_knd_rus_dgb_guj_swe_mlt_cic_bem_heb_cnt_akn_igb_prs_tsn_grk_sun_afr_swt_ses_tag_ger_pol_ben_ukr_bos_geo_svk_glc_ewe_bsq_lda_tha_dyu_alb_zul_amr_ita_tur_ind_gam_sid_spa_hin_yor_amh_por_aeg_mnd_wly_fre_anl_bat_mao_tsw_kor_est_pan_lat_chh_eng_fbf_urd_krd_rom_mcd_ven_mol_arw_moo_bul_ctl_hun_tig_mly_lit_hau_slo_sod_uzb_dut_azi_swa_vie_xho_nor_jpn_cze_fin_owc_tml_aze	-0.256258414249618	-0.573484900914877	0.567700649365091
120	ind_owc_tml_arw_chh_yor_ger_glc_jav_amh_pol_qcu_guj_dut_ita_gam_lit_rom_xho_bat_fre_pan_slo_dyu_sun_swe_cic_krd_anl_cnt_aeg_prs_eng_azi_scr_uzb_spa_afr_alb_mnd_lat_vie_heb_bul_mao_igb_sod_ukr_hau_hun_bem_tag_swa_kor_tsw_fin_zul_ses_tha_tsn_svk_bam_tig_jpn_wly_est_ewe_amr_aze_sid_por_dgb_akn_cze_moo_ben_knd_geo_bos_lda_mcd_ven_fbf_hin_mlt_swt_tur_mly_rus_ctl_mol_nor_bsq_grk_urd	-0.268159243716563	-0.628230137258753	0.53139297377969
121	ukr_afr_tsw_aze_swt_xho_dut_eng_mao_bos_fin_mlt_alb_ven_amh_jav_geo_grk_yor_tag_rus_cnt_svk_kor_wly_tur_dgb_anl_owc_mol_bul_aeg_sun_prs_vie_guj_rom_knd_bat_est_akn_bam_lit_cze_uzb_krd_ewe_hun_ctl_jpn_chh_ind_pan_swe_bem_tig_scr_arw_slo_qcu_nor_sid_tha_por_lda_tsn_ben_ita_amr_fre_azi_fbf_hin_gam_tml_mly_spa_moo_igb_swa_bsq_dyu_ses_glc_cic_mcd_sod_ger_heb_zul_mnd_lat_hau_urd_pol	0.46762186971784	1.19332257072991	0.235778422681676
122	tag_bos_est_svk_cnt_kor_ind_glc_ben_wly_sun_chh_cze_tsw_ven_tha_mlt_dyu_zul_lat_fin_tig_mly_fbf_tsn_grk_hun_rus_fre_mao_lda_hin_eng_alb_bat_uzb_dut_arw_bul_igb_bem_rom_mnd_bam_qcu_heb_krd_mcd_sod_swe_scr_pol_ses_ger_prs_bsq_aze_jpn_mol_amr_afr_swa_ewe_ctl_pan_vie_ita_anl_owc_yor_xho_amh_swt_tml_cic_dgb_knd_moo_ukr_sid_tur_guj_gam_akn_urd_jav_slo_geo_hau_lit_spa_aeg_nor_azi_por	-0.234016190435549	-0.524085351035795	0.601466006108175
123	mnd_ses_dyu_urd_amr_tsw_knd_kor_gam_scr_moo_alb_dut_geo_mly_pol_por_rom_swt_eng_tag_chh_jpn_bsq_sod_aze_hau_zul_ger_arw_yor_hin_anl_afr_tml_uzb_fin_fre_bam_mcd_heb_jav_rus_ven_owc_ukr_bat_sid_est_lit_azi_ben_mao_bem_ewe_tur_ctl_guj_wly_swe_pan_krd_sun_tha_qcu_ita_dgb_aeg_mlt_swa_lat_bul_cic_hun_grk_bos_spa_nor_igb_vie_slo_ind_prs_amh_mol_glc_xho_cze_fbf_akn_lda_tsn_tig_cnt_svk	-0.167936997546978	-0.377797080529826	0.706442224266408
124	tag_ven_eng_knd_swe_bul_mly_bam_afr_guj_spa_tur_tha_mlt_arw_ind_hun_mao_glc_sod_est_ses_rom_anl_dut_tml_lat_kor_bat_akn_moo_svk_ita_azi_ben_heb_ewe_gam_lit_pol_scr_urd_mol_zul_cze_cnt_aze_xho_swa_bos_bsq_rus_lda_chh_ger_yor_swt_amh_vie_amr_cic_fbf_qcu_wly_jav_prs_grk_por_dgb_sid_fre_bem_slo_mnd_uzb_hin_sun_krd_tig_pan_hau_dyu_igb_ctl_ukr_aeg_mcd_tsn_owc_geo_jpn_alb_nor_fin_tsw	0.376930178651448	0.967223031126778	0.335941149770123
125	por_gam_aeg_fin_ind_fbf_mao_akn_hun_krd_afr_wly_eng_amh_swa_tha_urd_grk_lit_geo_bos_ewe_tsw_ven_swt_bat_lat_chh_xho_yor_pol_hin_sun_igb_swe_cic_arw_jpn_knd_owc_cze_pan_slo_ctl_hau_scr_tml_vie_ben_tsn_est_lda_mly_tig_sid_dyu_sod_bsq_uzb_nor_alb_tag_amr_rom_mlt_spa_dgb_zul_mnd_ger_rus_dut_svk_ses_ukr_ita_mol_anl_cnt_aze_bam_bul_guj_kor_azi_tur_bem_moo_mcd_glc_heb_qcu_jav_fre_prs	0.0360795754689818	0.0830498341009422	0.933990410643094
126	arw_amr_cnt_mol_dyu_amh_ukr_mnd_bem_ven_guj_ind_heb_mcd_wly_mlt_fre_bsq_fbf_lda_azi_anl_owc_bos_sod_zul_dut_jav_est_ctl_ewe_svk_tsn_urd_mly_swt_hun_slo_vie_akn_moo_lat_yor_bat_glc_bul_kor_pan_grk_ben_por_krd_geo_tha_hin_cic_swe_cze_eng_prs_pol_scr_jpn_knd_tml_nor_hau_aze_alb_igb_mao_qcu_bam_gam_dgb_tag_tur_tig_xho_chh_swa_spa_aeg_rom_sun_afr_ita_lit_rus_ger_ses_sid_uzb_fin_tsw	-0.432082211990963	-1.05000340021314	0.296437448206984
127	glc_ben_dyu_cze_swa_ewe_cnt_anl_tur_scr_lat_sid_heb_kor_dgb_est_mlt_pan_cic_lda_prs_grk_tml_bam_svk_mnd_owc_mao_swt_ita_aze_guj_vie_alb_rus_zul_slo_tsn_rom_akn_wly_ven_afr_swe_hin_bat_fin_amh_geo_ctl_dut_eng_tha_igb_fre_jpn_azi_sun_tig_jav_tsw_uzb_mly_spa_xho_qcu_fbf_mcd_bos_moo_ukr_urd_tag_ind_ses_mol_chh_bul_hau_hun_aeg_bsq_krd_lit_gam_arw_amr_por_pol_bem_ger_yor_sod_knd_nor	-0.2701319143501	-0.60037567605999	0.549716150480125
128	aeg_fin_igb_guj_tag_jpn_hin_rus_ben_sun_ger_urd_ses_mcd_rom_cnt_bem_heb_ind_gam_sod_cze_vie_knd_lda_scr_est_alb_chh_owc_geo_swe_spa_swa_akn_amh_zul_mly_swt_krd_xho_ewe_nor_bsq_lat_sid_fre_dyu_bul_glc_azi_por_afr_tur_bos_mol_bat_anl_cic_jav_aze_mlt_tha_slo_ukr_amr_tig_grk_pol_hun_ven_eng_dut_pan_tml_ita_tsn_svk_lit_arw_wly_tsw_qcu_moo_kor_ctl_uzb_mnd_mao_yor_dgb_fbf_bam_prs_hau	-0.408202982428803	-0.929125497085876	0.355229407680399
129	amr_sod_lit_zul_mol_arw_sid_ben_mcd_alb_hau_owc_moo_amh_prs_tag_hun_ind_bat_rus_sun_qcu_pan_anl_dyu_mnd_cic_vie_bam_kor_krd_rom_pol_swa_spa_lda_urd_swt_afr_dgb_fre_yor_swe_ven_tsn_mao_chh_fin_heb_lat_bul_xho_slo_dut_gam_tig_jav_ukr_tsw_hin_igb_ctl_glc_eng_fbf_cze_grk_geo_uzb_aeg_ses_nor_tha_aze_svk_guj_tur_bem_por_bos_knd_mly_bsq_ita_ger_est_wly_mlt_tml_cnt_scr_akn_ewe_jpn_azi	-0.539713748183959	-1.33966713941818	0.183618065457177
130	chh_mao_bul_lda_tha_fre_fbf_mlt_ewe_igb_yor_gam_mcd_dut_bos_rom_arw_uzb_tag_cnt_prs_mnd_ita_cic_aze_tml_aeg_lit_est_heb_jav_ses_glc_moo_mly_ind_jpn_lat_mol_wly_rus_knd_qcu_tur_svk_vie_por_tsn_anl_kor_ctl_sod_swa_hin_fin_guj_swe_alb_krd_akn_hau_swt_grk_ger_afr_amr_xho_ben_sid_azi_dgb_urd_bem_eng_amh_bam_pan_hun_nor_sun_cze_bat_pol_dyu_zul_tig_owc_geo_scr_bsq_ven_slo_ukr_tsw_spa	-0.284273375456088	-0.656911456372999	0.512860212599473
131	swa_krd_rom_qcu_bos_wly_ita_tig_pol_guj_mao_jav_amh_mlt_ewe_afr_por_arw_svk_dgb_rus_owc_bam_grk_ukr_igb_tag_cnt_fre_anl_spa_chh_tur_lda_urd_ben_sun_tsn_yor_gam_sod_dut_geo_swt_glc_eng_amr_lat_ven_aze_knd_ctl_hin_bat_akn_lit_dyu_alb_mly_ind_mol_prs_mcd_fbf_tha_cic_est_azi_cze_aeg_sid_pan_bul_bem_tsw_hun_vie_fin_heb_nor_slo_scr_uzb_hau_mnd_kor_xho_tml_moo_zul_swe_bsq_jpn_ses_ger	-0.00505396232737457	-0.0127831516813614	0.989828181251526
132	fbf_hin_azi_wly_bat_mly_afr_tml_swe_mao_vie_sid_fre_tsn_mnd_est_swa_chh_xho_yor_sun_glc_aze_fin_ewe_dgb_rom_ind_ukr_mol_geo_igb_qcu_kor_cze_tur_ben_ctl_amh_sod_bem_ses_urd_hau_knd_tha_hun_arw_por_mcd_alb_bsq_tag_aeg_dut_akn_tsw_dyu_lda_anl_bul_pol_pan_mlt_eng_tig_spa_grk_prs_bam_cnt_amr_cic_ven_zul_owc_moo_krd_bos_ita_scr_uzb_heb_lat_jav_slo_lit_rus_svk_jpn_guj_swt_nor_gam_ger	0.293168238638416	0.671953465161825	0.503279218539053
133	tsn_fin_urd_eng_dut_grk_sun_amh_uzb_swa_bsq_swt_moo_prs_cic_arw_alb_knd_jav_est_bem_lda_dgb_akn_nor_sod_gam_mcd_ewe_mlt_amr_rus_bos_heb_tig_tag_glc_ita_cnt_mol_yor_spa_hun_krd_owc_sid_scr_wly_tml_ctl_slo_geo_lat_cze_bam_svk_jpn_ind_rom_igb_vie_ben_ven_hau_pol_bul_guj_ger_pan_chh_xho_fbf_bat_ukr_kor_swe_mnd_tha_afr_ses_qcu_dyu_por_mao_aeg_anl_tsw_fre_tur_azi_mly_lit_zul_aze_hin	-0.0176763483981885	-0.0452598057995903	0.963997267187157
134	jpn_rus_swt_xho_bsq_knd_bam_aeg_lat_mly_fre_qcu_uzb_geo_scr_tag_swe_heb_tur_tha_tsw_afr_mnd_swa_bem_owc_hau_alb_fin_aze_chh_por_kor_spa_lda_tig_prs_guj_svk_ben_wly_urd_gam_cnt_dyu_lit_mao_hun_cze_nor_anl_ind_ger_sid_rom_sun_tml_jav_mcd_krd_azi_vie_ses_cic_dut_tsn_amr_ven_sod_bos_arw_ctl_hin_mol_fbf_eng_amh_dgb_mlt_akn_est_zul_slo_grk_glc_ewe_pan_ukr_yor_bul_igb_moo_bat_ita_pol	-0.237865187390344	-0.606669139575325	0.545548665806255
135	tag_sid_ind_hau_aze_bos_azi_tml_sod_knd_lda_vie_jpn_est_chh_heb_swt_bam_amr_igb_prs_tha_ger_por_lat_guj_arw_yor_fre_hin_xho_owc_nor_anl_swa_cnt_scr_amh_wly_urd_zul_moo_jav_lit_rom_ses_mcd_sun_mnd_kor_spa_ita_fbf_cze_dgb_ewe_tig_hun_bem_uzb_bul_pan_ctl_glc_pol_qcu_akn_mol_eng_tsn_gam_tur_tsw_slo_ven_aeg_mly_grk_mlt_cic_dut_bsq_bat_alb_rus_afr_mao_fin_ben_swe_dyu_ukr_geo_krd_svk	0.131285762181718	0.297857385352603	0.766476404702998
136	cze_por_qcu_moo_urd_pan_kor_ven_ger_wly_eng_heb_lda_spa_tha_lit_ben_jpn_bam_azi_dut_geo_fre_dyu_bem_hun_dgb_tig_swe_cnt_mly_hau_tml_yor_mcd_afr_scr_bsq_tur_cic_sod_arw_chh_rus_gam_swa_sun_mnd_tag_owc_akn_lat_knd_xho_bos_mao_krd_amh_igb_est_grk_tsw_zul_amr_glc_uzb_fbf_ukr_aze_ses_bul_pol_prs_anl_ind_mol_hin_ctl_alb_vie_slo_ita_ewe_fin_aeg_bat_swt_svk_sid_tsn_mlt_nor_rom_jav_guj	-0.43323310548823	-0.988942581614593	0.325257267174548
137	anl_wly_aeg_mao_dyu_tig_ger_ben_ven_knd_sod_cic_qcu_por_swe_dut_lat_heb_eng_scr_fre_lda_fin_ind_pan_swt_bul_lit_slo_nor_rom_vie_afr_bat_dgb_fbf_tml_geo_azi_arw_jav_jpn_igb_amh_pol_tsw_bam_bsq_mly_amr_sun_tag_urd_mol_aze_glc_yor_ukr_ita_xho_hun_sid_cnt_spa_svk_bem_tur_mlt_hin_ctl_hau_ewe_guj_cze_est_rus_krd_grk_zul_kor_uzb_owc_chh_akn_mnd_tsn_swa_alb_ses_gam_moo_tha_prs_mcd_bos	0.183358243732769	0.453615191068991	0.65116255113136
138	tsw_pol_ven_bsq_ben_yor_knd_mol_pan_tig_fre_tsn_jav_mlt_ctl_rom_igb_sid_afr_bul_jpn_fin_chh_tha_guj_mly_spa_swe_mao_amh_urd_hun_arw_cnt_sun_tml_mcd_scr_ind_bam_gam_uzb_prs_krd_ewe_amr_tur_xho_swa_akn_hin_geo_lat_glc_hau_svk_vie_sod_kor_est_slo_owc_lda_ses_wly_bem_qcu_anl_ita_tag_fbf_mnd_bat_ger_azi_grk_lit_eng_rus_cic_moo_dyu_bos_swt_alb_dut_cze_heb_zul_nor_dgb_ukr_aze_aeg_por	-0.0563326103586235	-0.143384054528208	0.886297096730839
139	dut_hin_guj_fbf_fre_uzb_aeg_tsn_krd_ger_grk_bsq_glc_vie_lit_fin_cze_sid_tig_mly_jpn_yor_rus_owc_lda_mcd_est_igb_tsw_bos_cnt_dyu_lat_slo_xho_swt_urd_tur_kor_jav_eng_sod_ven_swe_hau_heb_hun_zul_knd_arw_qcu_pan_afr_ita_ben_azi_nor_geo_mlt_bam_swa_ewe_alb_ctl_dgb_akn_rom_amr_por_anl_prs_mnd_bem_tml_ukr_spa_bul_wly_sun_chh_svk_pol_amh_moo_aze_ind_tag_cic_bat_tha_gam_scr_mol_ses_mao	-0.330872656605713	-0.860365494271777	0.391800191147198
140	ger_lda_hun_bsq_mnd_akn_rus_hau_krd_lit_spa_cnt_scr_tsn_aze_tml_mol_ukr_bat_qcu_por_guj_uzb_sid_moo_jav_zul_gam_tha_pan_amr_glc_kor_swe_bam_wly_ind_dyu_tur_vie_knd_nor_fre_svk_prs_sun_est_fin_yor_chh_anl_cic_ses_mly_alb_arw_slo_mao_heb_tsw_ben_azi_ita_owc_rom_lat_ven_pol_bul_afr_bem_xho_ewe_urd_ctl_cze_dut_jpn_eng_swa_mlt_dgb_geo_swt_sod_mcd_hin_grk_tig_igb_amh_aeg_bos_tag_fbf	-0.466051495199103	-1.10295369861078	0.272893218637488
141	akn_mly_gam_fin_tml_lit_arw_eng_jav_alb_vie_yor_jpn_aeg_cnt_swa_slo_zul_dyu_fbf_tsw_pan_lat_chh_ses_owc_geo_rom_tig_mao_ind_sid_dgb_krd_swt_igb_ita_bam_tha_lda_hun_svk_bem_rus_mlt_bat_kor_spa_bsq_cic_ger_ukr_azi_hau_sod_prs_bul_qcu_est_tur_nor_wly_sun_hin_por_xho_mcd_glc_mol_ewe_scr_knd_tsn_swe_aze_bos_mnd_ctl_heb_guj_ven_dut_tag_fre_cze_afr_urd_pol_anl_grk_amh_amr_ben_uzb_moo	-0.187554655475831	-0.483088897878145	0.630167951692594
142	hun_swt_ita_vie_ben_lda_cnt_cze_azi_ses_uzb_gam_hau_swe_heb_dyu_kor_guj_dut_bam_fre_grk_tha_ind_mnd_arw_tig_urd_sid_knd_ger_svk_afr_slo_krd_rom_sun_pol_mol_por_prs_amr_tsw_bem_jav_swa_ctl_dgb_tsn_mly_tur_wly_mlt_xho_bsq_anl_igb_hin_fbf_aze_akn_ukr_rus_lat_cic_est_mcd_glc_ewe_scr_mao_bat_sod_bos_yor_qcu_aeg_tag_bul_nor_owc_eng_chh_spa_amh_moo_jpn_zul_pan_lit_tml_ven_geo_alb_fin	-1.02773568477978	-2.50344700566126	0.0140427406545358
143	lit_rom_svk_kor_fin_zul_xho_knd_ind_lat_anl_qcu_cze_nor_hun_vie_aeg_swe_mlt_alb_tsw_sid_cic_mcd_mly_uzb_eng_jav_hau_bos_aze_azi_wly_arw_ses_bat_moo_chh_sun_cnt_bem_tur_dgb_yor_fbf_mol_rus_bam_sod_mnd_fre_ven_owc_hin_tag_bul_ben_bsq_pan_grk_gam_amr_ger_tml_slo_prs_tig_ita_pol_krd_tha_swt_swa_amh_mao_por_akn_heb_guj_est_glc_geo_urd_ctl_jpn_lda_ukr_ewe_spa_igb_dut_dyu_scr_afr_tsn	0.400499587660548	1.0565187994156	0.293468039144145
144	mcd_swa_prs_heb_sun_mly_scr_hin_bsq_sod_cic_spa_fre_akn_pan_dut_dyu_tha_mlt_por_azi_mao_afr_mnd_geo_chh_wly_bos_vie_owc_est_tsw_jav_ses_swe_xho_ukr_rom_jpn_igb_dgb_rus_fin_nor_ger_aze_zul_swt_qcu_cnt_tig_gam_fbf_hun_urd_tml_krd_alb_kor_tsn_amh_aeg_ben_ita_cze_knd_tag_tur_eng_slo_hau_amr_uzb_yor_guj_lit_svk_ind_lda_bat_pol_mol_lat_bam_bul_ctl_glc_grk_ewe_sid_ven_bem_anl_moo_arw	-0.248485115155528	-0.636138909118144	0.526248377464167
145	aeg_xho_mcd_bul_swa_mnd_aze_bem_qcu_ben_fre_pan_cnt_jav_amh_por_tml_rom_wly_sod_spa_dut_amr_guj_sun_ukr_zul_heb_dgb_hau_arw_fin_hun_ita_lit_bam_geo_bsq_grk_gam_tig_scr_alb_vie_est_sid_owc_cic_svk_prs_fbf_moo_mlt_slo_rus_glc_ger_azi_ind_bos_yor_lat_swe_uzb_urd_krd_jpn_cze_ctl_hin_bat_akn_eng_chh_anl_nor_ven_tur_dyu_ses_mao_afr_lda_tsw_igb_tag_mly_kor_tha_pol_tsn_mol_swt_ewe_knd	-0.490774211830396	-1.10144061326092	0.273547443662195
146	aze_ses_nor_swt_tur_knd_bem_fin_chh_azi_lat_spa_tag_rom_guj_uzb_afr_heb_xho_wly_ita_dut_svk_igb_fbf_dyu_scr_urd_tsn_bsq_amr_vie_bam_mly_tml_prs_swe_cic_tsw_fre_amh_mol_mcd_aeg_bul_jpn_eng_por_owc_ben_ger_bat_bos_cze_est_hau_mnd_geo_dgb_lda_akn_mao_yor_cnt_mlt_krd_qcu_ven_anl_kor_ctl_swa_gam_ewe_pol_sid_hin_jav_moo_glc_arw_grk_rus_alb_hun_tha_zul_ind_pan_sod_ukr_tig_lit_sun_slo	-0.710025902532692	-2.21002486693146	0.0295572416820009
147	cnt_lat_mao_kor_mcd_ger_ukr_uzb_knd_dgb_azi_yor_jav_chh_anl_tsn_heb_amh_fbf_ben_moo_hun_amr_lda_bsq_mnd_hau_svk_mlt_gam_qcu_owc_bem_afr_ven_zul_mly_est_geo_pan_akn_eng_wly_swe_spa_tag_dyu_urd_cze_bul_ctl_swa_arw_bam_hin_tig_xho_swt_por_igb_tsw_alb_tur_sod_guj_slo_bat_ses_tml_cic_rus_rom_ita_nor_sid_ind_pol_lit_glc_prs_sun_vie_grk_aeg_aze_fin_ewe_mol_dut_jpn_tha_scr_krd_bos_fre	-0.654318716737461	-1.71471221997029	0.0897285901795585
148	qcu_mao_amr_cze_aeg_swa_kor_scr_tsn_ewe_tur_moo_fre_eng_por_jpn_wly_tsw_anl_ind_nor_krd_amh_ctl_gam_lda_zul_est_dgb_mol_bat_cic_ven_xho_ita_pol_yor_tha_bsq_fin_mcd_mlt_tml_hin_tag_azi_hau_swt_rom_pan_prs_bem_cnt_sun_ger_spa_urd_lat_afr_bul_bos_aze_grk_dut_ben_glc_fbf_hun_chh_sod_geo_uzb_svk_swe_rus_mly_jav_arw_knd_dyu_alb_ses_tig_sid_vie_mnd_guj_heb_owc_bam_lit_igb_ukr_akn_slo	0.630292484368451	1.47187884005776	0.144429595412378
149	sod_lit_hun_alb_mol_wly_sid_heb_rus_pol_swe_amr_bat_owc_aze_ita_grk_aeg_ctl_bsq_lda_mlt_cic_qcu_lat_akn_spa_dut_azi_por_svk_sun_ses_arw_ewe_amh_ukr_dgb_chh_moo_bam_vie_krd_hau_uzb_tha_igb_zul_cnt_eng_bul_dyu_mly_bem_est_ind_tsw_jav_guj_knd_urd_geo_mao_swt_gam_pan_fin_fre_swa_fbf_slo_yor_tag_nor_cze_tig_afr_rom_hin_xho_ben_ven_scr_tur_prs_kor_mnd_jpn_bos_ger_glc_tml_tsn_anl_mcd	0.950724823536798	2.25565918823919	0.0264363363348738
150	xho_spa_dut_hin_knd_ind_lit_pol_ger_ben_aeg_owc_mlt_gam_mol_mcd_amh_tsn_bem_amr_arw_grk_tsw_mly_bat_geo_jav_ses_est_ita_sun_tag_moo_wly_uzb_vie_mao_alb_krd_dyu_igb_yor_rus_bam_cnt_tha_hau_slo_ukr_lat_bul_nor_bsq_glc_hun_lda_fbf_tig_kor_jpn_anl_ven_scr_guj_svk_swt_aze_eng_sid_afr_heb_ewe_fre_rom_pan_cze_tml_urd_cic_chh_azi_qcu_zul_akn_tur_ctl_swa_fin_bos_mnd_swe_sod_prs_dgb_por	-0.116100454601178	-0.298236552688155	0.766187924637714
151	uzb_ven_ita_dgb_lda_svk_wly_rus_bam_fre_jpn_lat_mlt_bat_bsq_ewe_ukr_lit_amh_sod_ctl_prs_tsn_anl_slo_moo_owc_tml_ind_tig_rom_hin_bem_cnt_azi_bos_amr_arw_mol_tag_igb_hun_cic_heb_por_sun_vie_spa_eng_pan_geo_pol_mcd_dut_yor_est_alb_mao_cze_bul_dyu_qcu_tha_sid_tsw_mly_zul_akn_ger_grk_swe_scr_afr_nor_urd_gam_krd_xho_hau_ses_ben_swt_tur_aeg_aze_kor_fbf_jav_fin_swa_knd_glc_guj_mnd_chh	NA	NA	NA
152	amr_cze_sid_akn_geo_hau_xho_lat_lda_eng_ukr_hin_dyu_guj_moo_ven_swt_por_sun_bos_pan_jpn_rus_lit_gam_nor_knd_fre_heb_igb_spa_ewe_afr_ita_wly_pol_svk_bam_fbf_mcd_sod_zul_fin_uzb_aeg_kor_mol_krd_tsw_azi_urd_dgb_anl_bem_ind_hun_tha_swe_mao_dut_alb_jav_est_slo_amh_bat_tur_bsq_cic_chh_vie_ctl_ger_qcu_cnt_rom_mlt_scr_swa_tig_owc_ses_grk_bul_aze_prs_mly_tsn_ben_arw_tag_yor_glc_mnd_tml	0.59962701690153	1.44730308780692	0.151174581070293
153	tml_owc_alb_wly_bem_sun_hun_tig_cnt_bul_slo_yor_eng_lit_dut_hau_knd_swt_glc_chh_tha_gam_mlt_vie_cze_ben_cic_grk_ctl_heb_mly_sod_mnd_krd_dgb_lat_anl_aeg_geo_kor_igb_lda_tur_swa_tag_ita_spa_xho_zul_rom_prs_mao_tsn_guj_afr_fin_qcu_svk_urd_hin_por_mcd_est_amh_bam_nor_sid_azi_scr_ind_arw_mol_ger_jpn_moo_fre_tsw_ven_jav_bsq_pan_fbf_rus_ewe_amr_bos_dyu_akn_ses_bat_uzb_swe_ukr_aze_pol	0.105582530358335	0.271405889654947	0.786680411157878
154	arw_tha_bul_lat_por_swe_fbf_knd_ewe_tur_xho_eng_dut_pan_aze_anl_hun_azi_dgb_jpn_tsn_moo_mlt_guj_fre_bat_mnd_slo_spa_scr_bsq_sun_rus_krd_gam_tig_vie_tag_lit_chh_bam_mol_ctl_bem_tsw_ses_dyu_bos_lda_mcd_jav_cic_amh_rom_ita_prs_cnt_zul_sod_amr_ven_swa_kor_cze_ger_tml_wly_uzb_geo_ben_ukr_qcu_hin_afr_owc_est_urd_akn_aeg_svk_grk_alb_yor_fin_nor_pol_ind_swt_sid_mly_glc_hau_mao_igb_heb	0.00566643975179577	0.013517909879391	0.989243553940366
155	glc_ita_mly_ukr_scr_heb_swe_pan_eng_ben_gam_tml_prs_ven_slo_yor_rus_swt_tag_fre_mlt_est_bsq_hun_anl_tsw_fin_wly_moo_vie_dut_igb_krd_kor_mnd_sod_owc_lit_afr_swa_jpn_geo_svk_bam_tur_lda_mao_grk_ses_bul_sun_dyu_aeg_mol_tsn_tig_nor_pol_qcu_cnt_guj_por_jav_xho_alb_rom_spa_ind_azi_tha_bat_mcd_chh_fbf_ewe_ger_hin_dgb_bos_sid_cic_bem_cze_amr_uzb_knd_aze_urd_lat_zul_arw_akn_ctl_hau_amh	-0.384880126241794	-0.923607281763077	0.358080985611879
156	pan_ewe_amr_tur_ben_hau_bos_amh_ita_owc_krd_dgb_gam_vie_cic_lat_geo_aeg_heb_fre_mnd_kor_tsn_tml_bul_dut_swe_ind_fin_aze_knd_bat_hin_moo_sod_arw_dyu_hun_tig_azi_est_nor_eng_mly_ven_alb_rus_ses_cze_igb_scr_jpn_mao_anl_uzb_swa_bsq_qcu_svk_sid_swt_jav_tha_guj_prs_ger_lit_zul_urd_chh_xho_mlt_rom_spa_tsw_sun_glc_tag_mcd_cnt_grk_pol_wly_ukr_por_bam_afr_akn_slo_mol_ctl_lda_bem_fbf_yor	-0.21889811221778	-0.550364006772174	0.583389263129902
157	fin_spa_mol_pol_pan_sid_eng_bos_jpn_slo_bat_heb_dgb_qcu_rus_fbf_cnt_tur_lat_yor_hau_aze_guj_lit_kor_zul_wly_jav_anl_azi_mly_grk_alb_ukr_glc_est_geo_mcd_afr_hun_mlt_ita_fre_dyu_krd_urd_moo_gam_amh_bem_swe_amr_bam_nor_akn_igb_ger_tsn_cze_knd_dut_sun_ben_uzb_scr_ewe_bul_tig_mnd_tsw_tag_swa_cic_tml_swt_chh_rom_tha_por_mao_ses_vie_ven_arw_bsq_owc_lda_ctl_prs_hin_xho_aeg_sod_svk_ind	0.484525926845155	1.25632371937474	0.212145323268481
158	tsn_lda_gam_aeg_tig_sod_mlt_knd_owc_ben_moo_heb_mol_krd_nor_fbf_lat_urd_eng_tha_alb_zul_amh_mnd_wly_igb_bem_guj_tml_bos_mcd_dyu_sid_yor_arw_bsq_kor_hau_ita_grk_sun_swe_ven_uzb_akn_anl_fin_cze_aze_hun_ukr_swt_pol_prs_jpn_est_azi_hin_tsw_slo_afr_ewe_tur_bul_geo_pan_xho_tag_bat_ger_rus_cnt_glc_ctl_amr_bam_lit_cic_rom_ind_vie_spa_qcu_jav_por_dgb_swa_svk_mao_dut_fre_mly_scr_chh_ses	-0.221814390727269	-0.526048722839994	0.60010658371732
159	dgb_tsw_dyu_sid_glc_rom_cze_swe_mao_krd_jav_tig_lat_prs_ses_ukr_cnt_uzb_alb_bos_ind_jpn_ven_swa_bam_arw_tml_gam_tur_owc_bat_grk_bul_yor_igb_tha_kor_ger_azi_vie_ewe_hin_zul_amh_dut_tag_moo_pan_tsn_afr_aeg_eng_mly_fbf_nor_amr_bem_fin_chh_svk_mcd_hau_sod_swt_geo_pol_lda_knd_mnd_fre_scr_por_ita_mlt_anl_sun_aze_hun_xho_est_rus_heb_spa_akn_cic_wly_qcu_guj_mol_slo_urd_bsq_lit_ctl_ben	-0.238212070843114	-0.541062552011208	0.589758162645257
160	ukr_hau_uzb_lat_kor_afr_dut_swa_slo_glc_gam_alb_mly_moo_dyu_jav_bem_aeg_svk_ses_tig_hun_urd_mol_knd_cze_xho_chh_amh_swt_mnd_sid_tml_bat_arw_ger_prs_dgb_est_yor_bsq_grk_guj_vie_lda_fbf_wly_ind_ctl_cic_pol_fre_tha_por_ita_mcd_ben_owc_krd_eng_azi_spa_sun_bul_sod_rom_ewe_cnt_nor_tsw_scr_anl_lit_ven_tur_akn_hin_bam_tsn_mao_mlt_igb_bos_pan_tag_aze_geo_heb_rus_swe_zul_jpn_qcu_amr_fin	-0.0217693448128801	-0.0500142750124959	0.960218273289029
161	geo_ses_hau_tur_guj_bsq_gam_tml_ewe_krd_hun_lat_moo_knd_tsw_spa_azi_fin_mcd_chh_scr_afr_fre_yor_arw_hin_bem_swa_eng_wly_bam_dut_owc_nor_rom_akn_qcu_sid_lit_rus_anl_uzb_est_dyu_kor_mao_urd_pan_pol_fbf_ukr_ger_tig_jav_alb_slo_amh_aze_cnt_tsn_bos_zul_vie_cic_swt_sod_lda_dgb_aeg_swe_heb_grk_ind_igb_ven_bat_ctl_svk_por_mly_tha_ita_cze_mlt_tag_bul_xho_mol_glc_jpn_ben_mnd_prs_sun_amr	-0.668487478925599	-1.73764155492157	0.0855842755921428
162	est_svk_mao_dyu_afr_igb_spa_scr_akn_grk_tha_alb_mcd_kor_aze_ukr_xho_fbf_bsq_hin_chh_sun_uzb_zul_hau_arw_jpn_ger_geo_swa_guj_eng_fre_knd_aeg_tig_tml_fin_azi_qcu_mnd_gam_bem_ses_heb_owc_lat_swt_pan_ind_anl_sod_krd_urd_pol_cic_ita_slo_bat_ven_ewe_tur_cze_moo_mol_glc_tag_por_tsw_bul_jav_ctl_tsn_amh_ben_vie_prs_amr_dgb_wly_bam_lit_hun_bos_rus_dut_cnt_mly_yor_sid_mlt_lda_swe_rom_nor	-0.331220060033314	-0.83724088975722	0.404603556618123
163	akn_grk_afr_mol_mnd_sid_knd_yor_ses_zul_mcd_dgb_por_krd_dut_cze_ita_mlt_bat_anl_bem_gam_glc_fin_jav_eng_ukr_spa_tsn_fbf_bsq_hin_ctl_tur_bul_mly_heb_urd_pan_tml_xho_ger_svk_azi_kor_tsw_ewe_tha_qcu_lat_moo_chh_scr_cnt_tig_ben_prs_nor_aze_wly_swa_lda_dyu_fre_amh_ind_hau_mao_aeg_guj_sod_cic_igb_jpn_arw_est_swt_geo_rus_bos_uzb_tag_alb_lit_rom_sun_slo_owc_swe_vie_amr_hun_ven_bam_pol	0.436889543866638	1.13436344461705	0.259557571177793
164	scr_owc_slo_dyu_por_bat_bsq_fbf_xho_cic_spa_ita_igb_alb_geo_gam_mcd_fin_hau_swt_tag_afr_prs_dgb_hin_pan_jav_bem_lda_ben_ger_cze_mnd_sid_chh_grk_ses_tha_tsn_ewe_tur_pol_arw_sun_aeg_glc_tig_urd_bul_krd_bam_qcu_svk_tsw_lit_akn_amh_mao_hun_zul_ukr_knd_mlt_eng_aze_swa_rom_tml_mly_nor_moo_lat_sod_ind_rus_dut_fre_mol_bos_cnt_ctl_amr_swe_yor_azi_heb_kor_guj_jpn_vie_anl_uzb_ven_est_wly	0.160219866340976	0.386683537246353	0.699873860881533
165	swe_ind_bsq_qcu_grk_fre_azi_dut_nor_dgb_tig_tsw_amr_mnd_bat_anl_mol_tag_moo_arw_swa_gam_jpn_tha_alb_svk_mlt_por_lit_cnt_slo_sid_ven_ukr_tml_pol_rus_lat_mly_est_amh_sod_eng_krd_heb_ctl_ita_hun_ben_xho_glc_akn_dyu_bul_jav_scr_tur_rom_fbf_aeg_wly_knd_hau_hin_ger_ewe_ses_bam_afr_pan_chh_zul_spa_sun_cze_tsn_kor_fin_mcd_owc_yor_mao_igb_urd_guj_uzb_aze_prs_lda_cic_bos_swt_geo_bem_vie	0.106684879950376	0.243056179309166	0.808497162221759
166	bos_slo_amr_ben_igb_tsn_cze_bsq_knd_lda_eng_lat_tml_gam_jav_bat_aeg_uzb_guj_prs_cic_hau_swa_sun_svk_dut_ses_por_qcu_kor_akn_hun_est_pol_bam_anl_sid_swe_krd_grk_fbf_dyu_ctl_spa_ita_urd_dgb_scr_xho_heb_ewe_rom_bul_afr_azi_wly_alb_moo_tig_ukr_fre_nor_rus_ven_glc_aze_tag_yor_bem_mlt_mcd_amh_tsw_fin_sod_lit_hin_chh_tha_mly_pan_arw_ger_mnd_zul_cnt_mao_ind_tur_owc_geo_jpn_mol_swt_vie	0.39243844170373	0.913307614057723	0.363442444298209
167	mao_dgb_azi_lit_ukr_ven_swe_ses_swt_xho_mnd_fin_hin_bsq_sid_amr_pan_est_sod_vie_ger_aze_glc_ben_gam_moo_dyu_cze_amh_ita_wly_arw_rom_lat_scr_bul_grk_slo_swa_mlt_tml_mol_tig_ind_cnt_tsw_urd_guj_bem_svk_mly_rus_afr_fbf_bam_kor_akn_igb_yor_dut_bat_ctl_tsn_spa_tag_qcu_heb_alb_owc_bos_hun_uzb_jav_ewe_hau_chh_por_krd_aeg_pol_fre_geo_tur_jpn_nor_mcd_eng_zul_tha_anl_sun_cic_prs_knd_lda	-0.311847562738153	-0.831167726672818	0.408007787852612
168	guj_vie_yor_por_ita_anl_ukr_swt_xho_jpn_ind_mao_bsq_alb_ger_spa_heb_tsn_tsw_mnd_ctl_sid_bam_ben_tml_amr_fre_arw_cze_cic_dyu_nor_lit_bos_tag_afr_krd_rus_tur_chh_owc_mly_est_hin_knd_scr_sun_ses_cnt_hau_wly_eng_tha_uzb_hun_lat_igb_gam_glc_mol_jav_pan_dgb_aeg_ewe_pol_urd_moo_ven_bat_fbf_bul_qcu_kor_mcd_zul_sod_bem_mlt_svk_aze_amh_prs_swe_fin_lda_rom_akn_tig_azi_swa_geo_grk_slo_dut	NA	NA	NA
169	bos_tml_scr_aeg_tig_swa_bat_dut_anl_bem_grk_alb_gam_swt_por_tsw_krd_pol_cic_fbf_ger_aze_dyu_yor_amh_tsn_glc_wly_arw_akn_spa_nor_ewe_xho_pan_ses_kor_hau_cnt_azi_guj_mlt_slo_owc_afr_fin_lda_est_geo_prs_sod_bsq_swe_mly_lat_rom_tha_uzb_svk_ben_vie_sid_rus_amr_jpn_urd_zul_hin_hun_cze_sun_mao_fre_ctl_bul_knd_bam_tag_qcu_chh_ita_jav_igb_mcd_ven_moo_heb_tur_ind_eng_dgb_lit_ukr_mol_mnd	-0.0570934264672263	-0.130094593954631	0.896772564500978
170	anl_lit_spa_lda_tag_tml_moo_bos_ukr_tsn_lat_eng_rus_wly_uzb_sun_ven_amr_kor_knd_hun_grk_est_urd_ctl_guj_tsw_pan_ind_sid_ewe_azi_jpn_bem_mlt_krd_chh_glc_fre_fin_igb_swe_vie_ses_cnt_yor_dut_mao_heb_rom_ger_tur_afr_por_amh_svk_tig_prs_xho_swa_cze_cic_zul_ita_bat_bul_akn_ben_mnd_fbf_swt_slo_sod_mcd_qcu_bam_hin_alb_nor_tha_aeg_bsq_arw_jav_mly_gam_pol_scr_dyu_mol_aze_hau_owc_dgb_geo	-0.243629616907002	-0.619065473867598	0.537386764723556
171	uzb_prs_fbf_wly_mao_vie_knd_tsn_cze_nor_rus_fre_qcu_swt_swa_bem_azi_kor_amh_amr_bsq_lda_arw_fin_krd_rom_est_igb_tsw_glc_tur_mly_ses_sod_xho_slo_bam_hun_ger_pan_akn_ind_lat_aeg_tha_scr_moo_ewe_bat_chh_jpn_grk_urd_dut_jav_dyu_heb_bos_cnt_eng_sid_mnd_pol_lit_aze_hin_ben_bul_ita_mlt_ctl_ven_tig_spa_alb_afr_geo_mcd_por_tag_yor_hau_gam_dgb_mol_guj_swe_ukr_zul_tml_sun_svk_owc_cic_anl	-0.0923280367803623	-0.212991537749274	0.831799755774615
172	sun_azi_mcd_ven_ind_heb_tsw_zul_bem_tag_rom_aeg_mol_dyu_rus_swa_grk_bul_wly_mnd_swe_lit_tha_ukr_chh_por_aze_guj_qcu_prs_mly_ita_bam_fin_lat_moo_bat_vie_hun_cic_mlt_slo_kor_owc_glc_hin_krd_dgb_pol_knd_arw_afr_jpn_tml_fre_fbf_ewe_ben_cnt_lda_yor_amh_ctl_mao_akn_spa_igb_sid_gam_tur_cze_tsn_alb_ger_bos_svk_uzb_geo_eng_hau_ses_sod_urd_swt_nor_anl_tig_est_xho_jav_dut_bsq_pan_scr_amr	0.486251233558706	1.17160066841823	0.244350277052416
173	ven_akn_bul_ita_mlt_nor_glc_hun_ewe_swt_jpn_sid_ger_tag_rus_eng_afr_zul_mly_fbf_sun_knd_geo_xho_urd_swa_est_rom_bem_hin_tur_prs_aze_arw_pan_fin_ben_krd_lda_bos_hau_mnd_ctl_guj_por_yor_swe_fre_kor_ind_sod_uzb_cze_anl_mol_dut_ukr_aeg_owc_heb_slo_cic_azi_spa_dgb_lit_chh_mcd_grk_tsw_qcu_gam_vie_scr_bat_pol_cnt_tha_amh_alb_tig_moo_svk_jav_ses_amr_bam_wly_tsn_lat_mao_tml_dyu_igb_bsq	0.43630163560713	1.05758385282795	0.292984573613609
174	dut_slo_wly_mao_fin_bam_urd_lit_yor_bos_tha_alb_aze_krd_pol_bsq_hun_xho_tml_mly_chh_gam_uzb_tag_lda_scr_aeg_fre_tur_ind_sid_akn_ukr_ita_tig_moo_fbf_ven_dyu_cnt_jpn_mol_amr_prs_qcu_ger_sod_geo_mcd_rus_grk_ben_tsw_owc_pan_kor_spa_est_amh_guj_afr_glc_rom_cze_bat_ctl_heb_cic_bul_igb_bem_swe_zul_dgb_hau_lat_azi_hin_sun_por_mlt_knd_ses_ewe_tsn_mnd_anl_arw_swa_swt_vie_svk_eng_nor_jav	0.298748021679867	0.736820670674723	0.46308614623789
175	wly_ewe_ind_bsq_bem_slo_bat_prs_afr_alb_glc_uzb_moo_guj_mcd_fin_pol_nor_urd_swe_cic_sod_lit_cze_dgb_dyu_rom_mly_ctl_ukr_kor_aze_rus_bos_xho_svk_ses_mol_ita_fre_tag_arw_bul_akn_tml_hin_spa_tsw_geo_grk_por_mnd_tur_heb_qcu_hun_cnt_chh_jav_owc_zul_tha_gam_eng_bam_scr_swa_aeg_anl_dut_amr_yor_ben_hau_igb_tig_vie_sid_lat_swt_amh_ven_azi_est_mao_knd_ger_sun_tsn_mlt_fbf_pan_jpn_lda_krd	-0.21238997487625	-0.495031674207003	0.621745323722928
176	mnd_igb_svk_rus_geo_alb_bos_amr_arw_ind_sun_prs_sid_pan_cnt_mcd_guj_ctl_tml_ven_krd_zul_lat_dgb_chh_vie_ewe_bam_hin_slo_mlt_afr_kor_lda_sod_rom_hau_ukr_spa_mao_ses_anl_hun_pol_xho_swt_urd_tag_mly_bsq_cze_est_aze_ita_bul_gam_tur_jav_dut_owc_ben_bem_dyu_ger_por_tig_wly_swe_akn_swa_fbf_jpn_bat_scr_amh_tsn_glc_lit_aeg_knd_fin_eng_azi_qcu_heb_yor_nor_cic_tsw_uzb_grk_moo_mol_tha_fre	-0.600485286951875	-1.39078640075734	0.16760909226476
177	mlt_uzb_fin_mcd_knd_spa_swa_urd_pol_bam_tml_arw_kor_tig_wly_prs_svk_ukr_tag_guj_lda_geo_zul_rom_aeg_bat_mly_dgb_ven_dyu_lat_hau_amh_sod_aze_hin_bul_ctl_ben_alb_ger_qcu_bos_sid_igb_azi_tsn_tha_bem_grk_gam_ses_bsq_owc_fre_ita_chh_sun_est_akn_nor_krd_tur_jpn_tsw_heb_afr_pan_cnt_hun_dut_lit_cic_por_ewe_swe_jav_slo_mol_eng_mao_rus_vie_xho_anl_ind_glc_scr_fbf_amr_swt_yor_mnd_cze_moo	-0.135615913681047	-0.331317261921252	0.741150262003436
178	arw_swt_geo_igb_azi_tml_swa_sod_swe_chh_fre_bsq_bem_cic_ind_fbf_tur_ewe_glc_grk_mly_mol_guj_bat_aeg_ger_jav_mcd_tsn_knd_ven_tsw_cnt_ses_uzb_anl_wly_afr_ben_alb_moo_bos_yor_tig_qcu_kor_hun_rus_ukr_rom_lit_vie_bam_sun_dyu_gam_prs_ita_lda_por_lat_spa_svk_scr_fin_cze_jpn_aze_krd_owc_mlt_sid_akn_dut_tha_pol_pan_nor_amh_dgb_hau_ctl_zul_hin_bul_slo_eng_tag_est_xho_mao_heb_amr_mnd_urd	-0.360839377134241	-0.925048452617934	0.357334841669366
179	owc_dut_bam_tig_amr_tha_svk_bul_tur_xho_ses_arw_jav_geo_eng_cze_anl_zul_nor_hin_ben_wly_ind_rus_akn_tsw_qcu_guj_bat_ewe_aze_bem_ven_ger_scr_vie_dyu_mlt_prs_chh_glc_sid_lda_sun_bsq_spa_alb_pan_moo_krd_cnt_ita_lat_hau_fbf_heb_swt_por_swa_mao_cic_igb_uzb_sod_amh_tsn_mnd_fre_fin_dgb_lit_grk_est_tml_kor_mol_gam_jpn_azi_pol_ctl_swe_aeg_knd_afr_slo_ukr_mly_urd_tag_yor_hun_mcd_bos_rom	0.129468466021339	0.293003311843759	0.770172399599787
180	cic_qcu_ita_gam_swt_bsq_sid_afr_lat_mnd_vie_jav_bat_pol_geo_hin_bem_krd_tml_ven_est_mly_dyu_xho_tsn_jpn_cze_mao_bos_heb_ctl_fbf_dgb_mol_ger_nor_slo_ewe_alb_lda_swe_grk_chh_amh_lit_eng_tha_tur_pan_arw_sun_knd_moo_owc_aeg_swa_fin_urd_anl_ind_rus_guj_aze_tig_por_rom_yor_azi_bul_akn_mcd_cnt_igb_ben_uzb_ses_ukr_hun_scr_bam_kor_hau_spa_fre_tag_dut_glc_svk_tsw_wly_prs_sod_mlt_zul_amr	0.580216140438486	1.2937764445032	0.19894660722455
181	mly_pol_dgb_slo_qcu_spa_por_ses_sun_afr_cic_lat_mnd_dut_ger_anl_ukr_ven_geo_bam_pan_ind_svk_prs_tsw_krd_rus_bsq_igb_fre_lda_bos_yor_tig_swe_heb_mcd_wly_bem_chh_scr_cze_nor_lit_ewe_mol_jpn_eng_moo_swa_tsn_mao_hun_uzb_grk_ben_akn_bat_rom_tml_tur_amr_cnt_est_zul_fbf_gam_aze_vie_tha_urd_hau_dyu_hin_amh_glc_kor_fin_alb_ita_knd_ctl_sod_azi_guj_owc_sid_bul_swt_aeg_jav_xho_mlt_tag_arw	0.0140172513017822	0.0329558969591356	0.973780385089272
182	hin_azi_tag_bsq_chh_cnt_lat_ses_dut_moo_fin_vie_dgb_gam_sid_scr_ewe_cic_rus_guj_ind_bem_pol_hun_alb_knd_ctl_ger_cze_yor_swe_bam_akn_xho_arw_mao_slo_por_uzb_swa_mol_tig_bos_prs_grk_ukr_tha_urd_est_anl_bat_amh_spa_lda_krd_dyu_jav_wly_rom_lit_sun_glc_fre_mly_swt_bul_owc_zul_mnd_tsw_mlt_tml_hau_ben_tsn_aeg_igb_sod_pan_tur_ven_nor_kor_aze_ita_heb_qcu_amr_afr_jpn_svk_eng_mcd_geo_fbf	-0.115171581900749	-0.262686614256903	0.793373177245534
183	urd_vie_moo_prs_ukr_eng_geo_uzb_aeg_grk_ses_yor_qcu_mol_owc_bsq_dgb_tha_por_krd_mnd_guj_ven_cze_amh_fbf_sod_cnt_svk_kor_arw_sid_swt_dyu_dut_pol_mly_gam_glc_lat_slo_afr_ewe_bos_swe_wly_bam_lda_tml_ind_hun_ctl_bul_jpn_bem_hau_amr_spa_heb_cic_rom_tag_alb_ben_tur_hin_chh_pan_scr_sun_ger_knd_fin_mlt_ita_mcd_akn_igb_rus_est_bat_swa_tsn_zul_azi_tig_nor_anl_jav_mao_tsw_aze_xho_fre_lit	-0.296115205028272	-0.768484970053639	0.444146215346998
184	hun_yor_kor_fbf_ses_fin_lda_svk_eng_amr_swt_cze_mol_bsq_cnt_jav_lat_mnd_nor_bem_aze_por_cic_hin_dut_glc_ven_bul_chh_spa_heb_arw_pol_geo_dyu_ger_azi_anl_ukr_tag_amh_sod_bos_swa_bam_swe_tsw_tig_afr_tml_aeg_urd_prs_mao_gam_rus_owc_ben_ewe_moo_tha_mcd_qcu_scr_zul_alb_vie_wly_ind_xho_slo_ita_lit_dgb_sid_mlt_pan_uzb_ctl_est_fre_igb_jpn_guj_akn_knd_bat_hau_sun_tur_mly_rom_grk_krd_tsn	0.202826383197517	0.478009882504064	0.633764866106312
185	sun_mao_arw_bul_ita_kor_moo_akn_pan_dyu_yor_mol_fbf_ukr_pol_prs_fre_chh_mlt_glc_knd_cnt_xho_swt_azi_igb_rus_mly_ind_swe_cic_lit_fin_amh_tur_ger_tag_amr_wly_bam_vie_sod_sid_lat_krd_gam_alb_tig_ben_urd_slo_grk_eng_ses_nor_heb_qcu_geo_scr_tml_spa_bsq_uzb_cze_zul_svk_bat_jpn_mcd_tsn_anl_ewe_guj_bos_hun_tha_por_tsw_hau_est_ven_rom_mnd_dgb_bem_lda_swa_hin_aeg_owc_jav_ctl_aze_dut_afr	0.00364064410681824	0.00865790948088436	0.993110619324077
186	bem_hau_rus_fre_uzb_ita_ses_chh_lit_mao_yor_owc_bul_ewe_anl_tha_hun_kor_mcd_est_spa_qcu_amh_zul_tsn_akn_swt_tag_ger_eng_ben_ven_geo_dut_fbf_amr_cnt_mlt_bos_fin_aze_vie_gam_jpn_igb_svk_knd_slo_pan_afr_swe_swa_scr_aeg_azi_nor_tsw_jav_tur_tig_mol_cic_alb_ind_bsq_ukr_wly_grk_hin_mly_por_rom_bam_lda_sun_heb_sod_prs_dgb_guj_glc_mnd_xho_moo_bat_krd_lat_urd_tml_pol_cze_sid_dyu_arw_ctl	-0.00983117358606403	-0.0252149175425706	0.97993756396683
187	lda_spa_vie_xho_owc_tml_mlt_lat_igb_eng_mol_fbf_grk_krd_rus_svk_sun_est_bem_tsw_rom_pol_afr_guj_ctl_dut_dyu_geo_lit_anl_zul_mly_cic_cnt_knd_scr_moo_hin_kor_sod_swt_tsn_ben_dgb_arw_mnd_bos_yor_slo_tig_ind_tag_urd_wly_mcd_alb_chh_qcu_bul_ukr_amr_ita_ger_fre_aze_swe_azi_prs_nor_uzb_tur_bat_por_swa_fin_ven_ses_pan_tha_ewe_gam_aeg_cze_amh_hau_mao_akn_jpn_hun_glc_heb_sid_jav_bam_bsq	0.323509076491818	0.804131121707774	0.423372010149872
188	fre_igb_nor_bem_ger_dgb_gam_tml_pol_hun_rom_heb_dyu_knd_mol_bat_ctl_tsn_sod_chh_sun_jpn_lda_qcu_tur_tha_svk_swe_ind_mly_swa_alb_xho_yor_grk_dut_bam_akn_spa_rus_tag_ben_ewe_tig_lit_hau_azi_ita_lat_aeg_jav_mlt_est_anl_mao_geo_arw_ven_pan_fbf_cic_moo_owc_glc_afr_amr_cnt_vie_mcd_swt_prs_mnd_scr_tsw_zul_krd_bos_sid_slo_bsq_fin_eng_uzb_cze_kor_hin_urd_wly_guj_por_amh_ukr_aze_ses_bul	-0.129073308142981	-0.331053040166967	0.741349183531692
189	por_wly_owc_akn_mol_tag_hau_sun_alb_ewe_ind_swt_ctl_guj_tig_amh_bat_bam_sid_mcd_vie_krd_glc_tml_jpn_spa_svk_afr_arw_yor_mly_dgb_moo_scr_tha_pol_igb_ben_knd_bem_prs_ses_swa_kor_fin_cze_mlt_swe_gam_ita_anl_bos_jav_fbf_heb_zul_fre_rom_est_hin_lda_cnt_lit_bul_hun_slo_tsn_mao_nor_qcu_aze_amr_ven_tsw_eng_aeg_urd_geo_bsq_rus_ger_lat_sod_pan_xho_chh_tur_dyu_azi_mnd_ukr_grk_dut_uzb_cic	NA	NA	NA
190	cic_jpn_bam_swe_ven_rom_dut_prs_knd_afr_urd_mnd_vie_qcu_bul_lit_glc_mly_uzb_tur_hin_guj_mcd_spa_gam_ukr_alb_nor_cze_ben_jav_sun_scr_dgb_tag_ind_fbf_bem_bsq_lda_pan_arw_aze_anl_svk_hau_ger_hun_krd_sid_fre_ewe_mlt_tha_por_aeg_xho_ses_geo_swa_ctl_heb_rus_dyu_pol_azi_bos_cnt_moo_chh_mol_grk_tsw_wly_amh_owc_yor_akn_ita_zul_mao_kor_slo_tig_lat_est_swt_tml_tsn_eng_bat_sod_amr_fin_igb	0.155762717635129	0.380952555599733	0.704107300975135
191	gam_yor_jpn_aeg_prs_lda_fin_hin_rus_mol_mao_moo_guj_fre_ben_ven_lit_dut_wly_cic_alb_geo_uzb_afr_knd_azi_tag_ses_amh_nor_swe_jav_tml_urd_hun_bul_amr_cze_tha_glc_fbf_spa_pol_grk_bat_sid_ctl_qcu_dgb_igb_tur_xho_swa_slo_ewe_tig_dyu_bsq_ger_bam_eng_rom_ind_mcd_mlt_swt_lat_heb_hau_tsw_bos_mnd_cnt_kor_akn_sun_est_ukr_zul_mly_vie_krd_arw_scr_ita_bem_tsn_owc_sod_pan_anl_chh_aze_svk_por	-0.857946424848706	-2.22392379313548	0.0285742344369404
192	pol_por_ukr_pan_amr_mol_swa_tsw_ger_mnd_ctl_nor_ewe_prs_cze_jav_hin_mcd_geo_krd_bat_swe_sun_moo_cnt_est_ind_heb_owc_dgb_fre_tml_yor_qcu_glc_mao_aeg_guj_mly_mlt_swt_tig_fbf_kor_scr_rom_afr_tha_slo_rus_lit_xho_ita_lda_ven_eng_gam_fin_sid_spa_tag_ben_grk_alb_svk_dyu_jpn_zul_wly_uzb_hun_azi_chh_akn_vie_aze_bsq_bem_sod_bul_amh_anl_arw_ses_lat_dut_urd_knd_bam_hau_cic_tsn_tur_bos_igb	-0.781406235623219	-1.8887621250433	0.0620400855835042
193	afr_por_swe_fbf_akn_arw_ger_bos_guj_mnd_ukr_sid_chh_pol_urd_heb_bsq_geo_mao_nor_aze_tml_cnt_anl_cze_yor_swa_zul_fin_aeg_knd_mly_sun_alb_wly_prs_cic_swt_jpn_amr_scr_tsn_slo_bat_krd_tur_fre_dgb_eng_mcd_mol_owc_bem_lit_amh_dut_svk_tag_ewe_hun_jav_hau_lda_ben_bul_lat_vie_gam_tsw_hin_dyu_azi_bam_tha_ven_tig_uzb_rom_ind_ses_xho_qcu_glc_grk_moo_kor_est_ctl_sod_rus_igb_mlt_ita_pan_spa	0.259553971568905	0.678552998818842	0.499106170543286
194	mlt_afr_est_wly_lat_bos_xho_arw_ven_pan_zul_azi_hau_urd_swt_hun_por_ewe_ses_akn_ukr_geo_mol_fin_grk_hin_aeg_uzb_mcd_mao_cnt_lda_guj_spa_nor_pol_glc_cze_igb_ben_qcu_lit_kor_dgb_dut_moo_svk_tur_krd_bul_tha_rom_knd_bsq_fbf_swa_ctl_tsw_yor_owc_ger_gam_amh_jpn_ita_dyu_jav_aze_eng_tsn_rus_tag_amr_vie_tml_tig_bam_scr_swe_slo_fre_cic_anl_heb_ind_mnd_sid_chh_sun_sod_mly_bem_prs_alb_bat	0.182846736662761	0.486870764216052	0.627495435303944
195	ind_lit_cze_svk_bul_tha_dyu_igb_kor_mol_grk_spa_ger_sod_azi_dut_afr_urd_prs_dgb_tur_nor_swe_tml_anl_ukr_ses_cic_bos_fin_mly_rus_hau_tag_guj_jpn_swt_akn_ita_geo_gam_bsq_aze_mnd_bem_pol_glc_krd_slo_alb_yor_pan_bat_vie_scr_arw_mao_lat_qcu_wly_hun_uzb_moo_chh_rom_knd_sid_fre_jav_mcd_swa_sun_cnt_mlt_tsw_bam_ewe_heb_ctl_tig_hin_por_xho_ben_aeg_owc_tsn_ven_est_amh_amr_zul_lda_fbf_eng	0.0866976118599102	0.225950600521798	0.821735674837559
196	tag_dut_owc_guj_cnt_ses_mly_est_amr_grk_bsq_lit_lda_sun_heb_bem_pan_tsn_tig_ukr_ger_alb_spa_eng_scr_knd_kor_ita_mlt_pol_slo_swa_swe_svk_amh_dyu_fbf_fin_bat_cic_ewe_ben_moo_mcd_akn_bul_uzb_hin_vie_krd_bos_ven_igb_yor_xho_gam_mao_tur_rus_lat_nor_mol_cze_jpn_hun_dgb_sod_wly_prs_ctl_qcu_anl_afr_swt_chh_azi_sid_tml_zul_aze_rom_ind_arw_fre_glc_por_geo_bam_urd_tsw_hau_tha_jav_mnd_aeg	0.159419134978983	0.363595668686673	0.71698519327558
197	tur_swa_pol_bos_guj_ven_anl_mao_igb_ewe_est_sun_lat_prs_yor_ita_arw_mlt_rus_zul_xho_ctl_cnt_bul_pan_nor_glc_svk_lit_por_tml_afr_amr_chh_qcu_hin_bat_rom_dgb_jpn_swt_tha_fbf_wly_hun_sid_ses_fre_aze_fin_swe_akn_amh_aeg_slo_tig_grk_dut_mnd_ukr_knd_mly_bam_cic_spa_geo_uzb_alb_azi_moo_eng_lda_mcd_ger_krd_hau_urd_bsq_dyu_kor_ben_bem_ind_heb_vie_owc_tsn_tsw_mol_gam_scr_jav_tag_sod_cze	-0.206322472526851	-0.490469732006061	0.624956769413813
198	tur_ewe_urd_slo_glc_jav_owc_gam_prs_swa_tsw_bat_bam_spa_est_rom_cze_ven_geo_lat_dut_mlt_pan_ses_kor_grk_cic_qcu_aeg_eng_fbf_hau_hin_aze_arw_uzb_pol_bul_ben_ukr_knd_yor_amr_lda_sod_tag_hun_swe_mao_ger_sid_igb_fin_xho_sun_tha_azi_ind_bem_mcd_wly_mnd_vie_chh_bsq_zul_cnt_swt_afr_krd_fre_anl_dgb_amh_scr_bos_tsn_moo_tig_ctl_jpn_alb_dyu_por_svk_akn_lit_mol_heb_guj_tml_ita_mly_nor_rus	-0.0307910768387809	-0.0711359165273718	0.943442334788553
199	aeg_hin_rus_alb_afr_vie_krd_hun_tag_prs_qcu_eng_amr_igb_dyu_mao_amh_mcd_rom_ger_ven_mly_owc_por_slo_est_lat_urd_bul_tsw_moo_bos_ewe_mnd_svk_bsq_hau_bat_anl_grk_cnt_tig_fre_aze_sod_glc_mol_ctl_uzb_yor_kor_chh_scr_azi_pol_spa_ind_ukr_pan_guj_lit_jpn_fbf_tha_tsn_tur_ses_xho_geo_nor_sid_tml_arw_heb_dgb_ita_mlt_wly_swe_dut_knd_swt_cze_sun_lda_akn_zul_swa_bem_cic_ben_fin_gam_jav_bam	-0.368415084886877	-0.840445933977186	0.402813991529474
200	lat_kor_fre_tag_moo_hin_ewe_mlt_swt_nor_hau_fbf_glc_amh_igb_qcu_yor_pol_eng_hun_geo_mcd_gam_azi_bat_slo_arw_est_bos_chh_pan_jpn_cze_owc_tur_svk_spa_lit_rus_vie_heb_por_knd_mly_akn_mnd_ses_ita_anl_ukr_mao_swe_scr_afr_tsn_bul_wly_sun_tha_bam_ben_dgb_sid_zul_swa_tig_xho_tml_dut_dyu_ven_uzb_ctl_fin_ger_jav_urd_grk_krd_aeg_mol_aze_cnt_prs_guj_ind_bsq_bem_rom_amr_alb_cic_tsw_lda_sod	-0.893387421112638	-2.39227558704699	0.0187554989099111
201	pan_dgb_ven_tml_swt_afr_ben_urd_owc_heb_ctl_est_scr_svk_qcu_grk_eng_rom_cnt_mly_swa_sid_azi_anl_aeg_yor_tsn_ewe_uzb_por_mlt_sod_dyu_guj_bat_tag_tsw_lat_prs_hin_bem_nor_geo_spa_igb_mol_ita_mao_fre_cic_fin_dut_aze_amh_gam_pol_rus_bul_arw_sun_lda_tig_bsq_tur_glc_mnd_akn_moo_knd_cze_mcd_hau_bos_tha_ger_chh_bam_lit_wly_kor_xho_vie_hun_jpn_fbf_slo_zul_swe_krd_alb_ind_ukr_jav_amr_ses	0.529439017988018	1.44437186069435	0.151995097500722
202	owc_ita_swa_zul_tsn_ven_tml_por_grk_pan_spa_jav_hin_alb_fre_swe_ses_moo_sid_nor_dyu_kor_uzb_hun_scr_wly_prs_ger_krd_tig_sod_akn_amh_pol_mnd_fbf_afr_mlt_cic_heb_hau_lit_ewe_swt_jpn_aze_est_slo_yor_lat_dut_tsw_geo_arw_chh_rom_bul_fin_sun_mly_ctl_bos_xho_ben_tag_gam_svk_cnt_amr_guj_bam_vie_urd_mol_glc_ind_bem_dgb_mao_knd_tur_mcd_aeg_bsq_tha_rus_igb_anl_qcu_ukr_azi_lda_bat_eng_cze	0.205209172678227	0.450383985606012	0.653481788661881
203	mao_prs_mly_zul_fin_bul_owc_grk_qcu_amh_mnd_igb_aeg_sun_tsw_dgb_tig_tha_amr_guj_mlt_glc_bos_mcd_swt_bam_sod_tml_dut_pan_lat_bsq_geo_swa_jav_scr_xho_anl_swe_hau_chh_rus_alb_ctl_wly_nor_ewe_jpn_est_tur_aze_knd_tsn_gam_cnt_bat_ita_hun_heb_krd_lit_yor_sid_ven_uzb_mol_arw_akn_dyu_azi_fre_ben_rom_cze_ses_por_eng_vie_ind_kor_urd_ukr_lda_spa_tag_fbf_bem_cic_slo_ger_svk_pol_afr_moo_hin	-0.0419888905535959	-0.0933944703915863	0.925791092847419
204	ctl_ind_xho_ewe_mao_akn_fre_swa_anl_rom_amh_guj_kor_swe_mlt_spa_jpn_por_cze_amr_prs_aeg_wly_eng_svk_tsn_knd_moo_ven_tsw_jav_chh_bsq_afr_cic_bul_cnt_urd_bat_mol_tag_nor_fin_sid_alb_uzb_pol_ger_lat_hin_grk_ben_dyu_sun_igb_ita_heb_qcu_hun_tha_pan_rus_tml_tur_arw_mly_dut_glc_scr_owc_sod_dgb_hau_geo_ses_tig_zul_mcd_ukr_aze_est_yor_krd_bem_fbf_azi_mnd_bam_gam_swt_lit_slo_vie_bos_lda	0.232103957193336	0.553441600899114	0.581289165176447
205	hin_krd_ewe_est_ger_cic_qcu_grk_scr_chh_gam_fbf_ind_tml_alb_rom_yor_jpn_bat_tsn_jav_dyu_sod_wly_bsq_hun_lat_bos_uzb_tha_guj_anl_mao_knd_por_geo_cze_owc_mly_bam_mlt_svk_mcd_urd_cnt_tag_xho_spa_slo_heb_amr_igb_mol_azi_swa_tig_prs_moo_aeg_akn_nor_swt_amh_tsw_ben_ctl_dgb_pol_eng_glc_arw_zul_swe_bem_fin_pan_sid_lit_afr_bul_vie_fre_ukr_ita_mnd_aze_rus_kor_sun_ven_lda_dut_tur_ses_hau	-0.464437773043004	-1.10717738237832	0.271072748535363
206	mao_gam_lat_mcd_yor_rom_pol_vie_bam_eng_est_bul_sun_igb_slo_tsn_jpn_cic_prs_nor_rus_bat_dgb_sid_pan_ukr_bem_tsw_ind_aeg_krd_xho_fin_sod_glc_dyu_aze_cze_ger_swa_swe_qcu_urd_knd_anl_guj_hun_mlt_akn_jav_hin_hau_lda_swt_bos_tag_svk_dut_alb_amh_amr_uzb_wly_geo_afr_kor_por_zul_grk_tur_fbf_heb_chh_ewe_scr_azi_ita_moo_ses_tml_ctl_mly_mnd_spa_tha_lit_cnt_bsq_tig_mol_owc_ven_arw_ben_fre	-0.377047062581283	-0.868347883050077	0.387439226972355
207	por_afr_tig_bsq_zul_lit_hin_tsn_gam_eng_dgb_bem_cze_ind_krd_mol_dut_rus_mao_fin_cic_tsw_glc_ven_wly_qcu_alb_geo_aeg_mcd_uzb_pol_lda_mnd_nor_swe_scr_akn_heb_amh_yor_moo_swt_prs_bam_cnt_ger_urd_sid_ses_amr_hau_jav_pan_ctl_ewe_bat_tml_ukr_rom_sun_azi_bul_jpn_chh_svk_fre_hun_swa_grk_knd_xho_igb_ita_lat_kor_guj_fbf_dyu_vie_anl_spa_ben_mly_tur_tag_est_aze_mlt_slo_sod_bos_owc_tha_arw	-0.879157385170745	-2.36847474222873	0.0199309259027832
208	mly_tsw_tsn_tig_sun_hin_afr_zul_swa_aze_hun_xho_ita_grk_ctl_svk_arw_qcu_ukr_swt_rom_owc_mao_dyu_moo_pan_heb_kor_spa_guj_mol_geo_por_cze_swe_alb_ben_amr_dut_nor_wly_prs_mnd_tur_eng_ses_tha_gam_vie_scr_ven_est_urd_pol_azi_ewe_slo_chh_uzb_bul_cnt_rus_igb_anl_lit_akn_krd_aeg_yor_tag_tml_mlt_fbf_sid_mcd_bam_fin_bsq_sod_amh_dgb_knd_lat_fre_glc_hau_bem_bat_bos_ger_cic_ind_lda_jpn_jav	0.121444446226831	0.404479777366375	0.686788694067938
209	swt_ven_scr_sun_moo_ses_ger_hun_swe_lit_arw_bat_azi_pol_tag_tsw_fre_ind_amh_chh_lat_zul_guj_knd_ewe_bam_svk_akn_vie_bem_jpn_spa_mly_urd_por_owc_rom_krd_sod_dyu_glc_swa_uzb_sid_mol_anl_mcd_cic_pan_gam_est_jav_bsq_afr_aeg_prs_rus_ctl_tsn_ita_mao_qcu_alb_ben_hau_tur_ukr_bul_lda_grk_cze_slo_amr_nor_fbf_kor_xho_yor_mnd_aze_bos_hin_tig_cnt_wly_fin_tml_geo_eng_mlt_heb_tha_dgb_igb_dut	-0.021764601648941	-0.0597895618344812	0.952451532060006
210	igb_cnt_mnd_hin_sun_dyu_tha_rus_ger_pan_jpn_por_swa_yor_bsq_hun_anl_mlt_aze_knd_jav_tml_afr_lit_bos_krd_alb_nor_azi_bat_amh_wly_bul_dgb_arw_hau_tsn_tag_glc_cic_swt_ukr_dut_est_bem_svk_gam_xho_amr_ita_eng_ctl_moo_ses_ind_swe_fin_pol_ven_rom_aeg_akn_prs_tig_guj_bam_mao_owc_fbf_sid_cze_tsw_kor_lat_vie_ewe_mcd_spa_slo_sod_urd_lda_scr_uzb_qcu_heb_grk_chh_mol_tur_mly_fre_ben_zul_geo	0.292451841428933	0.662997583896686	0.508972060952901
211	swa_bem_yor_aze_svk_hin_alb_spa_scr_sid_swt_mlt_ven_prs_mcd_lit_anl_mnd_amh_lat_lda_swe_ctl_tur_ben_igb_hau_tml_kor_xho_ger_cic_aeg_qcu_tha_heb_fbf_bsq_afr_jpn_fre_grk_hun_owc_sod_chh_slo_mol_ewe_ukr_urd_bam_sun_tag_ind_bat_cze_wly_amr_tig_krd_bos_ita_mao_rom_zul_bul_dgb_tsn_nor_dyu_ses_dut_vie_rus_cnt_uzb_eng_pan_azi_glc_por_mly_guj_pol_geo_tsw_gam_fin_knd_jav_moo_est_arw_akn	-0.0494183998912215	-0.115169550366596	0.908559035187578
212	wly_heb_mao_slo_akn_xho_jpn_swa_ben_pan_ukr_cze_eng_ind_swe_yor_lat_ctl_mly_anl_tig_kor_ses_mnd_tsw_scr_sun_afr_urd_spa_amh_ewe_por_arw_lit_tsn_bam_knd_aeg_ger_dyu_bem_ita_cic_rus_uzb_alb_hau_tml_zul_bul_jav_tha_lda_tag_geo_amr_azi_hin_bsq_fbf_gam_igb_owc_fre_moo_chh_est_swt_aze_bat_mcd_krd_mol_prs_dgb_guj_svk_nor_cnt_sid_glc_vie_qcu_pol_grk_hun_dut_mlt_bos_rom_ven_fin_sod_tur	0.677045821484168	1.54952223271473	0.124652679906533
213	qcu_eng_tag_rom_urd_alb_tha_mao_xho_knd_bul_ita_ses_ind_por_bam_gam_jav_ctl_mnd_arw_kor_yor_owc_wly_bat_swt_krd_amh_pan_dut_lda_tml_geo_aeg_lat_igb_svk_bem_spa_bsq_grk_uzb_sun_nor_afr_slo_tig_cic_hau_mlt_jpn_fin_zul_dgb_ewe_prs_mol_hun_mly_chh_bos_swe_tur_ger_sod_mcd_azi_lit_cnt_ukr_fbf_amr_moo_anl_scr_cze_heb_tsn_rus_dyu_glc_fre_swa_tsw_sid_vie_hin_ven_est_aze_pol_ben_guj_akn	0.545161772717475	1.32547589126405	0.188260283818681
214	zul_pan_uzb_hin_spa_ctl_mly_prs_swa_chh_knd_lat_guj_rom_bat_hau_swt_mao_bul_dyu_amh_ewe_ger_bsq_igb_dut_ses_qcu_azi_heb_arw_aze_anl_tur_est_tig_bem_bos_cnt_eng_fbf_xho_ven_scr_sun_tag_sod_mlt_moo_mnd_sid_alb_akn_cze_lda_kor_ukr_jpn_svk_tsn_cic_tml_owc_bam_yor_gam_ind_fin_nor_ben_krd_mol_geo_fre_dgb_aeg_hun_tha_jav_wly_urd_glc_tsw_rus_lit_afr_pol_ita_grk_amr_mcd_slo_swe_por_vie	0.204526223660676	0.639489146499878	0.524076896724072
215	qcu_cze_vie_alb_owc_bsq_fbf_hin_lda_hau_slo_glc_por_ven_sid_bam_tsn_moo_igb_swa_swe_mol_eng_tml_tur_ses_fin_heb_ctl_hun_scr_est_ewe_lat_zul_jpn_swt_cnt_wly_grk_ind_dyu_bul_aeg_mcd_fre_tag_spa_mao_dut_krd_knd_mnd_uzb_nor_ukr_lit_sod_bat_kor_arw_ben_anl_sun_yor_chh_tha_jav_afr_dgb_azi_pol_geo_mly_guj_bem_tig_rus_rom_mlt_akn_aze_urd_tsw_bos_svk_amh_ger_gam_amr_ita_xho_prs_pan_cic	1.35851017731496	3.24423139944912	0.00163677387252407
216	gam_ewe_nor_krd_tig_dut_ven_jav_tag_bam_grk_swe_wly_bat_arw_prs_aze_azi_qcu_ctl_slo_knd_lda_mcd_glc_moo_bsq_amr_swa_amh_lat_pol_chh_ita_spa_sod_zul_alb_afr_ses_hun_fre_hau_por_guj_tha_mly_lit_mlt_xho_owc_eng_svk_pan_yor_bos_tur_bul_anl_cnt_sun_cze_dyu_tml_ukr_geo_scr_vie_fin_dgb_mao_tsn_heb_tsw_est_kor_ind_fbf_uzb_jpn_urd_aeg_hin_akn_ger_cic_rus_mnd_igb_sid_bem_mol_swt_ben_rom	-0.631397802691049	-1.42549436167299	0.157362116253676
217	hun_ewe_slo_chh_ger_svk_hin_geo_mnd_tml_afr_cnt_bam_moo_cze_spa_fin_jav_kor_tag_dyu_krd_knd_lda_grk_heb_sun_jpn_wly_scr_sod_fbf_swe_pan_ven_guj_mlt_azi_bul_rus_vie_tsn_tha_mao_owc_pol_dut_amr_ita_mcd_mol_glc_sid_lit_prs_qcu_xho_aze_alb_bos_bem_ctl_ben_est_hau_bsq_amh_swt_nor_arw_bat_tig_dgb_eng_zul_cic_anl_por_akn_urd_ukr_igb_ses_tur_rom_yor_lat_mly_uzb_aeg_swa_tsw_fre_gam_ind	-0.720984469769731	-1.93234032712362	0.0563607515563092
218	arw_uzb_jpn_ewe_azi_pol_bam_mnd_bat_por_chh_fre_ukr_pan_grk_vie_rom_sod_gam_spa_tha_igb_rus_wly_swe_moo_amr_zul_cnt_mlt_bsq_afr_ita_lat_ger_ben_ctl_eng_swt_tsn_prs_tml_dut_lda_geo_krd_owc_est_fbf_glc_cic_tag_urd_dgb_jav_svk_heb_aeg_hun_bos_tur_anl_swa_guj_sid_amh_akn_slo_dyu_lit_ven_yor_kor_nor_mly_bul_fin_hau_knd_qcu_aze_hin_ses_ind_mao_sun_scr_mol_cze_tig_bem_mcd_tsw_alb_xho	0.782189650215332	2.00747001661091	0.0476018503202127
219	bat_anl_pan_dut_glc_fin_uzb_dyu_guj_wly_amr_rom_igb_azi_tha_sid_vie_hau_knd_cze_geo_swa_akn_tig_dgb_sod_mcd_mly_grk_jpn_est_scr_tag_ctl_svk_ger_xho_urd_swt_owc_prs_ita_fre_lit_mao_moo_bem_ven_alb_swe_aeg_amh_bsq_bos_tur_hun_tml_chh_heb_cnt_kor_ses_eng_mlt_tsn_bam_lda_rus_yor_zul_ukr_fbf_nor_bul_ind_afr_spa_krd_pol_aze_jav_hin_tsw_gam_qcu_sun_mol_mnd_por_cic_arw_ewe_lat_slo_ben	-0.125735784493043	-0.341193368019349	0.733727670793443
220	tig_owc_alb_uzb_moo_guj_ger_bem_igb_est_azi_mnd_pol_wly_fbf_fin_hau_akn_fre_mcd_lda_pan_ewe_ses_tag_rom_aze_spa_bam_yor_tha_tsn_amh_dyu_xho_bat_mao_eng_ind_ben_afr_ukr_lit_gam_qcu_knd_bsq_sod_bos_swe_glc_mly_swa_tur_zul_cze_jpn_aeg_jav_ctl_slo_grk_mlt_dgb_sid_arw_vie_ven_bul_swt_geo_prs_urd_nor_amr_anl_tsw_rus_por_krd_tml_hun_mol_hin_cnt_kor_lat_sun_dut_heb_cic_svk_ita_chh_scr	0.807230495782318	2.1014966669096	0.038301302624218
221	aze_mnd_amr_tur_est_grk_sod_zul_mly_lat_dyu_hun_mcd_vie_glc_arw_tig_qcu_prs_cnt_anl_tml_eng_rus_slo_lda_pan_heb_nor_rom_swe_bul_urd_amh_wly_krd_ger_gam_bsq_hin_ctl_spa_mol_svk_knd_ind_bos_scr_swt_fin_tag_geo_por_alb_ita_fre_cic_jpn_bam_ukr_cze_lit_afr_bat_xho_mao_pol_tsw_ben_mlt_azi_akn_owc_kor_aeg_ses_ven_guj_sun_dut_bem_sid_igb_swa_tsn_yor_tha_jav_dgb_hau_chh_fbf_ewe_moo_uzb	-0.171661347608238	-0.389868298222517	0.697525378154663
222	akn_swa_grk_tsn_dut_slo_sun_dgb_swt_wly_amh_ses_hau_rom_mlt_por_guj_zul_rus_ita_swe_chh_tur_owc_ind_tig_sod_bem_bam_geo_cze_anl_aze_scr_ger_nor_mol_vie_est_jav_fin_sid_eng_arw_urd_mnd_fbf_bos_pol_lat_pan_glc_tha_cic_amr_mcd_uzb_fre_azi_mao_qcu_xho_igb_lit_bsq_ben_bat_cnt_hin_knd_dyu_spa_ctl_tsw_ven_moo_aeg_yor_heb_svk_tml_gam_lda_ewe_afr_prs_jpn_tag_ukr_alb_bul_krd_hun_kor_mly	0.177136767970952	0.409490517152848	0.683121346386991
223	tag_rom_mao_swe_urd_heb_tha_bsq_kor_ukr_pol_bat_ven_tsn_sun_pan_fbf_est_azi_fin_dut_ger_jav_hin_guj_rus_jpn_aeg_alb_ita_igb_cze_wly_eng_anl_bem_qcu_mnd_mol_zul_tml_swa_chh_tur_ben_scr_bam_slo_lda_por_cic_hun_ewe_swt_owc_bos_yor_amr_akn_lit_knd_dyu_tsw_bul_svk_tig_amh_cnt_xho_ind_mlt_vie_hau_afr_dgb_arw_krd_grk_ctl_sid_fre_glc_moo_mly_spa_mcd_sod_nor_aze_prs_uzb_gam_lat_geo_ses	0.439957932773079	0.961149597414267	0.338969298751684
224	bul_mly_uzb_urd_igb_bos_ewe_bem_alb_slo_fin_spa_afr_dgb_ind_zul_anl_glc_lda_hau_sod_grk_swa_akn_amh_yor_kor_fbf_xho_cnt_mcd_eng_chh_ses_svk_ita_mlt_sid_azi_geo_hun_tml_sun_por_tig_swe_ukr_nor_pan_qcu_moo_pol_lit_cze_dyu_mnd_est_gam_bat_cic_tsn_aze_ctl_jpn_ger_tur_knd_swt_mol_vie_mao_hin_tag_tha_bam_amr_bsq_scr_jav_rus_lat_krd_prs_owc_heb_dut_rom_fre_guj_ben_wly_arw_aeg_tsw_ven	-0.759938322219765	-1.81854921540837	0.072199025603703
225	pol_wly_cze_bsq_bem_pan_hau_mol_ben_dyu_heb_lit_kor_urd_zul_gam_mao_rom_hun_geo_arw_tsn_rus_bos_afr_nor_bam_vie_svk_sid_por_mlt_uzb_owc_chh_mcd_dgb_tml_qcu_anl_tha_swa_amh_fbf_aeg_slo_fre_cic_igb_cnt_sun_grk_tig_ger_azi_mnd_knd_est_ewe_amr_jav_bul_mly_ses_akn_ctl_tur_spa_swt_alb_lat_prs_fin_ukr_scr_swe_ven_tag_tsw_eng_glc_guj_ind_jpn_lda_sod_krd_hin_dut_aze_bat_yor_ita_moo_xho	-0.335862942812815	-0.861522734251793	0.391166094687461
226	dut_rus_lit_amr_grk_dgb_wly_dyu_lat_tig_por_tur_guj_chh_rom_ewe_sid_aze_scr_geo_igb_lda_eng_swe_cnt_ger_amh_akn_slo_cze_ven_swa_hau_owc_xho_zul_fin_ben_mly_moo_bem_bos_ind_bul_tag_tsn_arw_qcu_glc_svk_fbf_kor_spa_yor_krd_mnd_prs_sod_tml_gam_jav_uzb_urd_nor_swt_pol_tsw_ses_heb_jpn_sun_aeg_hin_vie_mlt_est_cic_mcd_hun_fre_bam_anl_bsq_tha_mol_afr_pan_bat_ita_mao_ctl_alb_ukr_knd_azi	-0.390817153999627	-1.0167461046629	0.311912060795511
227	hun_pan_ewe_fin_mly_cnt_chh_amr_mcd_ben_urd_jav_aze_dgb_cic_sod_sid_anl_ctl_heb_tsw_bul_tsn_pol_tml_mlt_lit_sun_wly_fbf_hau_yor_slo_eng_lat_ukr_grk_owc_kor_mao_bat_swe_akn_alb_rom_azi_est_tag_igb_spa_krd_zul_rus_jpn_knd_lda_bam_bsq_dut_afr_swt_vie_swa_bem_tur_fre_nor_mnd_guj_geo_ita_qcu_tha_ses_xho_scr_arw_tig_ger_ven_cze_bos_aeg_amh_glc_dyu_uzb_moo_mol_svk_por_prs_hin_gam_ind	-0.17908414673705	-0.440365328397595	0.66069437256266
228	tig_knd_grk_jav_tur_hun_jpn_zul_mnd_cze_lda_fre_sun_prs_owc_urd_guj_cic_dut_bat_fin_bos_ewe_svk_amr_igb_xho_azi_eng_yor_ita_ger_hin_mol_tha_est_slo_vie_mao_wly_akn_ven_kor_geo_ukr_ses_chh_glc_qcu_gam_alb_ind_bsq_sid_bam_cnt_aeg_lit_tag_heb_swa_arw_tsw_bul_bem_dgb_fbf_afr_mlt_pan_ben_hau_por_dyu_lat_mcd_pol_aze_nor_rom_moo_krd_swe_anl_mly_sod_amh_spa_ctl_swt_rus_tml_uzb_scr_tsn	0.621653384348978	1.63711324321935	0.104986395340525
229	tsw_heb_ger_azi_geo_cic_bat_slo_prs_tig_xho_ven_tag_igb_ewe_rom_pol_uzb_amr_mcd_wly_bul_ses_swa_gam_bos_nor_sun_fre_cnt_bem_akn_urd_tml_tur_ben_vie_alb_lda_rus_lit_jpn_dyu_ita_lat_tsn_ind_hin_aze_dut_mly_afr_fin_svk_swt_sid_swe_qcu_moo_bam_ukr_mnd_yor_anl_amh_hun_bsq_eng_spa_chh_owc_jav_grk_guj_knd_mao_est_arw_pan_scr_aeg_ctl_mlt_mol_fbf_tha_por_dgb_sod_hau_cze_zul_glc_kor_krd	0.0638080967254896	0.161998200470871	0.87165871514281
230	prs_swt_por_dyu_krd_lit_ind_heb_kor_owc_bem_cic_mcd_rus_igb_alb_wly_pol_spa_akn_ewe_sun_sod_bam_tml_gam_bsq_aeg_grk_zul_geo_ita_arw_dut_mly_glc_aze_urd_hun_hin_ses_azi_cnt_knd_fin_tur_jav_pan_rom_fbf_guj_tig_mao_eng_qcu_afr_moo_vie_amh_ven_sid_swa_ctl_tsn_amr_anl_lat_bat_bul_tsw_mol_ger_tha_lda_scr_bos_ukr_ben_swe_jpn_dgb_svk_cze_nor_chh_hau_mlt_est_mnd_uzb_tag_xho_slo_fre_yor	0.140034989241218	0.33218657135767	0.740495919351837
231	ven_est_fbf_anl_glc_ses_swt_tsn_rom_heb_knd_sun_afr_swe_xho_svk_jpn_dut_pan_aze_hau_sid_moo_geo_eng_akn_dgb_bsq_tml_mao_tsw_ger_fin_wly_sod_igb_hin_kor_yor_ewe_cze_owc_tha_slo_zul_mlt_chh_alb_lda_qcu_krd_jav_grk_ind_scr_gam_tig_amh_mly_tur_hun_tag_rus_spa_azi_dyu_aeg_lat_urd_nor_bos_bem_bul_pol_mol_lit_mnd_ukr_guj_cic_prs_swa_ben_ita_ctl_uzb_amr_vie_arw_bam_bat_fre_por_mcd_cnt	0.032430054620319	0.0826928018311897	0.934273532124521
232	azi_grk_swt_yor_dyu_uzb_hin_ukr_urd_bul_est_rus_slo_tml_kor_lda_ses_aze_wly_owc_sun_nor_ita_tig_rom_dgb_alb_anl_igb_dut_mao_tsw_chh_mly_guj_glc_prs_fin_cic_bam_hun_lat_svk_lit_ctl_aeg_spa_krd_zul_bos_geo_qcu_jav_sid_tag_amh_knd_eng_bsq_cze_mol_xho_jpn_tha_ind_heb_bat_cnt_ven_vie_bem_sod_scr_swe_arw_swa_pan_ewe_mcd_fre_tur_pol_afr_moo_hau_gam_akn_por_ger_mnd_ben_tsn_fbf_amr_mlt	0.0241132616426599	0.0565896598317033	0.954993475936109
233	azi_tsw_swt_ukr_tig_akn_xho_tml_mly_cnt_ses_alb_mol_arw_tag_tsn_lda_hin_nor_afr_tur_lat_mnd_yor_bos_tha_rus_heb_sid_jpn_moo_prs_est_fin_rom_igb_bem_kor_chh_dyu_glc_jav_aeg_qcu_eng_grk_mcd_sun_slo_vie_pan_owc_swa_por_ben_aze_cze_mao_gam_amh_lit_bam_krd_dut_zul_pol_fbf_ewe_ita_sod_amr_dgb_cic_uzb_bul_mlt_ven_spa_bat_knd_hau_guj_anl_hun_geo_bsq_scr_urd_wly_swe_fre_svk_ger_ctl_ind	0.43534404213272	1.05977640716877	0.291991006664787
234	swa_dgb_anl_guj_moo_por_geo_yor_glc_mly_aze_bam_tha_aeg_nor_knd_xho_cze_bul_kor_rus_tig_krd_bos_bem_eng_grk_jav_swt_ven_alb_heb_est_tsw_hin_tsn_fin_svk_prs_uzb_sod_tag_mao_slo_akn_cic_amr_tur_mlt_sun_rom_lit_chh_pan_bsq_igb_qcu_hau_spa_ita_fbf_mnd_amh_arw_lda_wly_scr_ben_ewe_afr_mol_swe_cnt_sid_jpn_azi_ukr_lat_zul_owc_ctl_pol_ses_fre_hun_vie_ind_mcd_tml_dut_bat_dyu_urd_gam_ger	-0.672061487279654	-1.56431783174383	0.121139492171804
235	glc_mlt_swe_tsn_azi_lat_ger_knd_tur_vie_slo_krd_ukr_kor_pol_hun_amr_ita_dyu_rom_ctl_jav_swt_moo_tsw_guj_cnt_bat_gam_jpn_rus_cic_yor_anl_ewe_chh_spa_ven_sid_igb_mcd_zul_grk_ben_mao_fre_owc_arw_scr_fbf_heb_pan_prs_por_mnd_xho_bsq_mol_urd_aeg_cze_eng_swa_fin_wly_dut_est_ind_dgb_sod_lit_ses_amh_geo_mly_bem_tha_sun_uzb_aze_bam_tag_afr_hin_bul_bos_svk_hau_alb_akn_tig_qcu_lda_nor_tml	0.160619422399247	0.411486974336935	0.681662253083726
236	ctl_wly_tsw_swe_hau_ses_est_owc_bul_aeg_pol_tsn_alb_mnd_mly_afr_por_fbf_lat_tml_aze_ukr_knd_swa_azi_mao_bam_rom_eng_bat_ita_ewe_anl_slo_geo_ben_bsq_hun_mlt_jpn_sod_dyu_jav_scr_krd_bem_kor_nor_lda_xho_svk_amh_heb_qcu_gam_hin_cnt_rus_sun_prs_tag_spa_igb_moo_uzb_ven_pan_zul_grk_glc_vie_mcd_fre_dgb_ger_ind_yor_tha_amr_dut_arw_mol_urd_guj_swt_bos_tig_chh_cze_cic_fin_lit_akn_sid_tur	-0.693750562417323	-1.80245867231599	0.074712627329932
237	svk_slo_sid_fre_mcd_aze_ita_swa_chh_scr_hau_tsn_bul_urd_cnt_dyu_hun_yor_wly_swe_ewe_geo_heb_ukr_ses_guj_azi_vie_lat_xho_ven_mlt_igb_bsq_uzb_cze_pol_pan_qcu_fin_tml_mly_akn_rus_dgb_grk_knd_afr_owc_nor_kor_mao_bem_amr_dut_lda_mnd_tig_prs_aeg_por_alb_tsw_rom_bos_ben_krd_tag_swt_lit_hin_cic_moo_bat_mol_spa_gam_tha_glc_est_eng_ind_tur_ctl_sod_fbf_zul_sun_jpn_amh_jav_anl_arw_bam_ger	0.100949468922373	0.23514808482409	0.814610797088547
238	prs_scr_vie_akn_bul_igb_jav_jpn_anl_ind_cic_tur_tml_krd_mnd_zul_ven_bos_tha_por_grk_bsq_pol_dyu_geo_tag_qcu_glc_pan_swa_lat_alb_mly_fbf_swe_bam_tsw_sun_aeg_tsn_kor_aze_moo_mol_bat_cnt_rom_azi_nor_lda_ben_lit_ses_ukr_wly_ctl_tig_mcd_slo_amr_chh_gam_mlt_cze_ita_sid_amh_swt_hin_svk_dut_hun_hau_est_xho_arw_urd_rus_yor_dgb_bem_heb_spa_sod_owc_guj_fre_mao_knd_uzb_eng_afr_ger_ewe_fin	-0.589530456222016	-1.52339084740338	0.13105426404613
239	cze_heb_lat_ewe_moo_scr_pol_ukr_tha_tag_chh_eng_zul_amr_ctl_pan_svk_tig_jpn_glc_jav_hin_kor_owc_fbf_ses_slo_sod_ind_rus_spa_swa_amh_guj_akn_tur_lit_wly_aeg_urd_rom_mlt_igb_nor_azi_mcd_tsw_dut_cnt_alb_est_mnd_ger_bem_fre_fin_bul_mly_gam_vie_tsn_arw_dgb_swe_yor_grk_bam_tml_afr_ven_hau_prs_cic_ita_sid_geo_krd_hun_por_bat_knd_mol_bsq_dyu_uzb_anl_bos_ben_lda_swt_mao_aze_xho_qcu_sun	-0.565340018207499	-1.46030148440036	0.147577303683492
240	lat_eng_lda_cze_ses_sun_cnt_bul_uzb_glc_tsn_mlt_alb_geo_amh_ger_rom_mol_qcu_nor_owc_amr_kor_sod_vie_hin_bat_fbf_dut_pan_prs_lit_svk_bem_ewe_swt_fin_swe_jpn_tsw_ben_aeg_moo_yor_igb_bos_azi_swa_por_guj_dgb_ind_zul_sid_hau_dyu_ita_anl_est_bsq_mnd_bam_mly_ukr_tag_ctl_rus_gam_wly_mao_xho_knd_grk_krd_hun_tml_scr_tig_cic_mcd_aze_chh_slo_afr_jav_tha_spa_tur_ven_fre_arw_akn_pol_urd_heb	-0.135681987064678	-0.336132915731577	0.737527849768804
241	sod_geo_pan_krd_ewe_anl_hau_tsw_swa_arw_tml_lat_dyu_bsq_svk_jpn_fre_glc_tag_cic_prs_bul_chh_ses_afr_lit_hin_grk_gam_nor_heb_mly_bat_ben_slo_lda_amh_cze_alb_bem_zul_owc_azi_tig_ven_tha_sid_rus_tur_rom_akn_bam_pol_wly_swe_kor_ita_yor_hun_aeg_scr_sun_xho_fbf_spa_aze_amr_eng_moo_mao_uzb_tsn_swt_cnt_fin_mol_ukr_urd_ctl_dgb_mcd_guj_mlt_mnd_bos_jav_vie_qcu_por_est_knd_ger_dut_igb_ind	0.795429113067821	1.9885169999099	0.0496939615521271
242	est_hin_mol_tsn_lat_igb_aze_ger_slo_ewe_tur_amh_alb_grk_wly_aeg_bos_cic_ben_ita_anl_geo_mnd_ukr_ven_bam_mao_yor_ctl_bat_tsw_sod_afr_jpn_swe_dyu_bsq_qcu_tag_guj_lit_knd_svk_rus_eng_ind_amr_mcd_mlt_chh_urd_spa_vie_heb_pol_scr_jav_dut_sun_sid_pan_nor_ses_cnt_swt_dgb_tha_lda_fbf_arw_cze_tig_hun_kor_glc_zul_azi_fre_krd_rom_uzb_por_hau_bul_prs_fin_xho_swa_gam_moo_owc_bem_tml_mly_akn	-0.00930642098693224	-0.0224135574694196	0.982166086064645
243	hun_rus_bsq_tml_cze_lat_fre_lit_vie_fin_chh_svk_eng_igb_owc_amr_gam_alb_ses_bul_heb_hau_est_mcd_urd_jav_moo_knd_nor_qcu_xho_azi_aze_tsn_tsw_zul_mly_mlt_ita_swa_ewe_geo_bos_bem_mol_uzb_arw_tur_lda_ind_ctl_akn_dut_aeg_prs_tig_dgb_mao_tha_jpn_por_amh_glc_pan_swe_fbf_swt_yor_spa_sid_rom_ben_krd_scr_tag_cnt_guj_afr_bam_pol_cic_sod_wly_anl_dyu_bat_grk_ukr_ven_ger_slo_mnd_hin_kor_sun	0.792316487148631	2.07016166297862	0.0412095022191118
244	xho_cic_pan_knd_tml_chh_bem_por_sod_mlt_ben_dgb_ukr_scr_tsw_qcu_bul_yor_urd_cnt_rom_swa_slo_jav_tag_heb_jpn_ses_igb_ger_mcd_guj_afr_mol_hun_amr_svk_rus_tig_bam_akn_krd_wly_mao_alb_hau_geo_ita_ven_amh_fbf_eng_arw_sid_gam_pol_hin_fre_mnd_bat_lat_moo_nor_fin_glc_tsn_prs_sun_uzb_azi_tha_mly_anl_lda_est_ewe_dyu_swt_spa_swe_bos_cze_vie_aze_kor_dut_ind_grk_aeg_lit_owc_zul_ctl_bsq_tur	-0.509198239831619	-1.17724325597973	0.242102519035464
245	gam_ven_mao_cic_mcd_amh_mol_azi_chh_alb_arw_anl_zul_tig_heb_vie_pan_knd_mlt_rus_lit_fin_slo_sod_prs_amr_tsw_scr_spa_jav_lat_pol_ses_geo_fre_wly_rom_swe_grk_ctl_yor_sid_hau_cnt_sun_jpn_bam_swa_fbf_afr_mnd_xho_hin_tml_tha_lda_cze_ewe_aze_svk_est_hun_igb_kor_nor_glc_bul_ger_mly_ukr_bem_aeg_urd_ben_akn_ita_tur_qcu_guj_tag_krd_ind_moo_swt_tsn_owc_dut_dgb_eng_uzb_bat_por_bos_dyu_bsq	0.514454748102228	1.14707851321699	0.254291679061343
246	jav_pol_dgb_geo_guj_pan_fre_fbf_bam_swe_ses_mol_prs_swa_hin_mly_tag_rom_scr_krd_sod_mao_tig_svk_glc_ger_amr_anl_tsn_dyu_est_mcd_ind_aze_lda_jpn_urd_igb_sun_wly_mnd_afr_tur_heb_swt_xho_ven_sid_owc_yor_gam_amh_tml_slo_uzb_knd_azi_rus_bsq_eng_qcu_ukr_dut_ita_tha_spa_akn_ctl_nor_arw_grk_hau_bat_tsw_bos_moo_lit_cic_cnt_zul_lat_chh_aeg_por_fin_kor_bul_ben_mlt_vie_bem_ewe_hun_alb_cze	0.322104589328244	0.826656628676535	0.410547613779853
247	amh_grk_ven_aeg_bat_akn_uzb_cze_sid_mcd_swe_swa_mlt_ses_ger_tur_kor_rus_rom_pol_fre_jpn_ctl_dgb_fin_pan_hun_mnd_eng_lit_qcu_heb_hau_aze_azi_anl_yor_fbf_bem_urd_por_ind_mol_bos_guj_xho_dyu_alb_jav_krd_scr_prs_ben_lda_tsw_hin_tag_bam_spa_sod_moo_tig_svk_vie_chh_knd_dut_mly_lat_est_afr_arw_slo_ita_bsq_bul_amr_zul_geo_nor_sun_ukr_wly_mao_glc_ewe_tsn_tha_cic_cnt_tml_swt_gam_igb_owc	0.232164660023396	0.529354369057065	0.597820978507213
248	por_krd_aeg_sod_mao_hin_fre_akn_swa_glc_scr_ind_slo_qcu_lda_chh_mcd_geo_amh_sun_moo_lat_ven_alb_tag_guj_bem_bat_dgb_dyu_tig_ger_fbf_heb_mly_est_tml_cic_mlt_bsq_knd_grk_cze_tsw_ctl_azi_rus_arw_ben_yor_tur_fin_ukr_gam_kor_wly_prs_bam_igb_mol_ita_owc_tsn_hau_spa_hun_ewe_pan_lit_cnt_uzb_sid_rom_anl_swt_xho_bos_bul_dut_aze_mnd_nor_pol_tha_afr_zul_eng_vie_svk_ses_urd_jav_amr_jpn_swe	0.089219946113222	0.217849917747343	0.828023330230538
249	lat_tsw_tml_qcu_swt_moo_hin_cic_gam_igb_ben_heb_glc_chh_rus_guj_dut_bem_hau_svk_amh_jpn_por_tsn_rom_urd_anl_bos_tur_vie_grk_akn_jav_alb_fre_bam_prs_ses_cze_ewe_owc_krd_kor_sid_eng_sun_tag_aze_ita_lit_tig_pol_knd_amr_afr_scr_swa_xho_cnt_uzb_lda_swe_arw_ven_ctl_ukr_yor_tha_mcd_mnd_fbf_hun_spa_slo_dgb_ger_mlt_pan_ind_est_wly_bsq_fin_mao_dyu_nor_mol_bat_azi_bul_mly_sod_geo_aeg_zul	0.288144503537827	0.770869248059418	0.442738483337084
250	bos_eng_dgb_tag_sid_lit_arw_wly_nor_mao_rom_owc_uzb_sun_guj_igb_ita_chh_tig_fin_azi_heb_mnd_tur_ewe_ben_jpn_dut_ses_pan_prs_bul_swe_spa_yor_hau_hin_gam_lda_sod_amr_rus_grk_ven_bam_amh_urd_ind_zul_fre_tsn_por_krd_cnt_mly_bsq_lat_mol_cze_est_knd_swa_fbf_qcu_swt_pol_anl_geo_kor_slo_xho_akn_mlt_jav_ger_bem_aeg_tsw_dyu_moo_tha_ukr_aze_ctl_afr_alb_vie_scr_bat_mcd_svk_glc_hun_cic_tml	0.31651508605333	0.699856887794916	0.485763651114437
251	dut_dgb_ukr_ctl_alb_sod_tsw_rus_cze_jpn_scr_bos_azi_moo_aeg_ses_guj_qcu_swe_est_mol_mnd_ger_ind_geo_dyu_afr_tha_mcd_bsq_fre_bam_tur_aze_pol_grk_tml_lat_yor_spa_por_bat_owc_chh_ita_amh_amr_prs_jav_swa_hau_swt_arw_mao_hin_nor_uzb_vie_glc_fbf_fin_mly_sid_akn_tig_knd_krd_lda_lit_igb_mlt_gam_cic_urd_pan_bem_wly_anl_svk_kor_ben_bul_ewe_hun_rom_ven_zul_xho_sun_eng_tsn_heb_slo_tag_cnt	0.163488359757579	0.395744907529062	0.693199627007122
252	uzb_geo_ger_mol_mlt_dgb_pol_ita_vie_dut_svk_lit_chh_igb_tha_tml_jav_ind_grk_jpn_azi_bam_pan_tag_scr_eng_bem_aeg_fin_akn_dyu_swa_hin_sun_urd_spa_wly_gam_prs_bat_tur_bsq_swe_krd_qcu_tsn_afr_guj_por_lat_yor_zul_xho_mly_ukr_ewe_rus_bul_ses_bos_heb_tsw_owc_cnt_amr_rom_ven_fbf_lda_est_sod_ctl_moo_amh_kor_mcd_slo_alb_aze_cic_knd_mao_anl_fre_tig_hau_mnd_sid_glc_ben_arw_cze_hun_swt_nor	0.199434849780607	0.468957368706062	0.640197589730964
253	lda_tag_yor_ben_chh_qcu_nor_tig_igb_hau_azi_cze_owc_lat_moo_grk_bam_tml_amh_bos_knd_mly_slo_ses_aeg_bsq_ind_swa_lit_cnt_bul_dut_tsw_fbf_aze_rom_afr_cic_fin_mcd_sod_ctl_anl_xho_pan_jav_hin_dgb_prs_hun_mol_por_ewe_uzb_amr_heb_swe_kor_akn_jpn_eng_pol_ger_dyu_fre_tsn_guj_glc_est_alb_arw_urd_mao_ven_geo_gam_tha_sid_vie_krd_ukr_zul_svk_bem_mnd_wly_bat_mlt_scr_tur_spa_sun_rus_swt_ita	0.231864136382989	0.59829521463665	0.551097315152377
254	mly_ben_heb_mao_ind_tha_alb_scr_spa_amh_sid_wly_grk_tur_eng_knd_krd_dut_tag_lit_moo_cic_swe_bsq_bem_amr_mcd_ewe_cnt_swa_yor_igb_chh_glc_prs_bam_tsn_ukr_nor_zul_fin_hau_geo_fre_dyu_tsw_vie_azi_svk_cze_ger_mnd_sun_tml_slo_urd_afr_aze_sod_gam_bos_jav_ita_kor_xho_anl_por_pol_rom_uzb_est_mlt_bul_akn_ctl_lat_jpn_arw_lda_aeg_mol_hun_qcu_hin_pan_fbf_guj_owc_ses_swt_dgb_rus_tig_bat_ven	-0.982657291796109	-2.24109562877971	0.0273993522547661
255	sun_tml_fre_moo_ven_eng_zul_grk_dgb_lat_por_geo_scr_spa_tag_bsq_svk_fbf_owc_yor_wly_pan_tha_arw_amr_ita_ukr_tig_tur_nor_ewe_lit_amh_mlt_mly_cze_swt_ctl_chh_anl_xho_kor_alb_vie_hun_ses_est_azi_gam_bat_hau_pol_slo_dyu_mcd_rus_bam_bem_bos_fin_ger_tsw_prs_cic_swe_glc_aze_qcu_akn_jpn_heb_ind_swa_mao_guj_sod_mnd_rom_cnt_dut_mol_urd_lda_knd_aeg_tsn_sid_krd_igb_hin_afr_jav_ben_bul_uzb	NA	NA	NA
256	arw_sun_lat_nor_urd_ven_scr_mao_ger_jav_azi_qcu_cnt_hin_tur_bos_fin_cze_pan_hau_igb_vie_gam_tsw_ben_amr_jpn_bat_ses_dut_grk_knd_rus_mol_akn_heb_chh_tha_aeg_tml_tsn_owc_por_tag_est_tig_kor_spa_fbf_swt_mcd_cic_yor_ewe_bem_lit_lda_sod_rom_pol_bam_mnd_mlt_swe_eng_bul_xho_svk_sid_swa_prs_amh_ita_aze_ctl_slo_zul_afr_krd_moo_glc_guj_alb_mly_dgb_wly_ukr_ind_uzb_geo_dyu_hun_anl_bsq_fre	-0.0293428625165029	-0.0674944586052355	0.946332969307982
257	tsw_zul_spa_hin_dut_slo_ses_gam_geo_qcu_ben_tur_krd_ctl_fre_moo_glc_rom_lat_nor_cic_uzb_cze_wly_tha_pan_sid_bam_cnt_heb_bsq_swe_amh_hau_jpn_mnd_pol_ger_lda_xho_anl_tig_guj_prs_swt_ita_igb_aeg_mao_bem_jav_kor_dgb_bul_ewe_ukr_por_arw_swa_afr_mcd_yor_fin_chh_mlt_mly_vie_est_sod_urd_ven_mol_bos_tsn_aze_owc_lit_tml_alb_rus_eng_azi_tag_grk_hun_scr_dyu_knd_ind_sun_svk_amr_bat_fbf_akn	NA	NA	NA
258	cic_pan_eng_mnd_jav_heb_swt_owc_mly_swe_aze_ctl_grk_sod_wly_fin_qcu_bul_afr_yor_scr_akn_cnt_geo_guj_azi_lit_tha_jpn_tig_ven_dyu_tml_lda_uzb_nor_tag_mcd_tur_bat_hun_bem_ukr_igb_svk_zul_pol_mol_glc_dut_urd_hin_rom_arw_vie_slo_chh_tsw_knd_mao_spa_tsn_bam_sun_swa_kor_est_anl_lat_cze_ita_ben_ind_fbf_amr_xho_dgb_rus_moo_hau_ger_prs_aeg_sid_krd_bos_fre_amh_ewe_alb_ses_mlt_por_gam_bsq	-0.209597347171561	-0.545637075303698	0.586621821222778
259	tig_bos_anl_amh_grk_slo_zul_igb_alb_cze_pan_mly_geo_ben_hin_sid_qcu_guj_bsq_dut_uzb_rom_bat_hun_azi_aze_lat_sod_tag_moo_cic_arw_glc_chh_ses_bul_hau_yor_fbf_svk_amr_lda_spa_bam_akn_cnt_nor_kor_tsn_ukr_mcd_gam_dgb_por_prs_lit_mao_urd_fin_mol_swa_tur_xho_ven_swe_fre_rus_bem_knd_aeg_scr_afr_est_swt_dyu_mlt_ewe_sun_heb_ita_mnd_pol_ger_owc_vie_tml_wly_tsw_krd_tha_ind_ctl_jav_eng_jpn	0.0537326908139429	0.148277456106548	0.882444833570621
260	alb_knd_rom_wly_mcd_dut_bam_fin_spa_azi_ukr_hun_xho_hin_glc_prs_ven_sid_cnt_jav_igb_ita_vie_sod_arw_tur_ger_amr_pol_qcu_chh_grk_tsw_fre_eng_urd_ewe_rus_tig_bul_anl_hau_swt_slo_swa_ses_fbf_lda_geo_aze_tha_amh_mlt_guj_krd_ben_mol_afr_jpn_heb_tag_dyu_mnd_mao_swe_pan_dgb_lat_nor_est_sun_cze_bsq_owc_tml_cic_akn_por_mly_svk_ind_bos_gam_lit_uzb_kor_aeg_bem_ctl_moo_yor_tsn_zul_bat_scr	0.00234737321361281	0.00570563426075889	0.995459808478589
261	dut_xho_cze_est_qcu_dyu_fre_bat_nor_ukr_knd_afr_tha_pol_lat_por_svk_ind_prs_bem_geo_slo_aze_dgb_bam_glc_mol_alb_swa_mao_kor_yor_chh_swt_mly_fbf_ben_ses_hau_jav_bsq_ewe_akn_spa_wly_ctl_sun_mlt_lda_scr_tsn_pan_zul_ger_urd_sod_tml_vie_arw_jpn_rom_eng_hin_sid_fin_tag_anl_igb_rus_gam_amh_bos_heb_krd_cnt_lit_tsw_grk_tur_guj_cic_bul_hun_swe_ven_mnd_azi_owc_moo_ita_uzb_amr_mcd_tig_aeg	-0.565854199835175	-1.37514113725141	0.172391412886754
262	ukr_dut_kor_owc_mao_chh_alb_ben_bul_bsq_tag_tml_svk_mlt_hun_ctl_fin_zul_akn_rom_mnd_tsn_ewe_hin_qcu_bam_prs_spa_cnt_sod_cic_dgb_guj_yor_bem_est_anl_lda_scr_mol_aeg_uzb_amr_aze_afr_swa_geo_krd_moo_tig_sun_eng_slo_fbf_jav_amh_grk_swt_bat_jpn_arw_mly_mcd_fre_tur_tha_lit_ven_ita_gam_nor_knd_swe_ind_cze_por_heb_azi_rus_pan_hau_igb_pol_urd_dyu_ses_lat_xho_tsw_sid_ger_wly_vie_bos_glc	-0.0721994091032585	-0.164476241848749	0.869713204993334
263	fin_bos_dut_tag_bat_est_tig_swa_amh_fre_arw_afr_glc_tur_slo_guj_knd_ewe_lit_urd_aze_dyu_nor_vie_hau_zul_pan_geo_igb_hun_tml_eng_mcd_yor_alb_azi_mly_swe_wly_uzb_ses_ind_fbf_bem_cic_ita_sid_tha_heb_spa_owc_anl_mlt_bsq_cze_krd_mao_ger_xho_dgb_bul_ctl_chh_swt_kor_tsn_amr_gam_sod_tsw_cnt_mol_grk_qcu_ben_moo_lat_ven_svk_lda_pol_sun_prs_hin_por_aeg_akn_mnd_jav_rom_scr_ukr_jpn_bam_rus	0.208204458001927	0.489006675512326	0.625988247688813
264	por_heb_mnd_pan_aze_pol_bul_ind_qcu_amh_ven_aeg_cnt_fbf_jpn_scr_grk_glc_swa_dut_eng_mly_anl_tha_kor_tig_cic_rus_rom_igb_knd_bsq_gam_tag_owc_tur_azi_jav_alb_sun_hin_swe_tml_fin_nor_sid_swt_mlt_uzb_ger_yor_zul_cze_dyu_est_wly_lat_ctl_lda_tsw_hau_spa_afr_slo_hun_krd_mcd_prs_akn_tsn_bat_geo_ita_ben_xho_ewe_chh_vie_dgb_fre_ses_lit_svk_urd_bem_sod_ukr_amr_bos_mao_arw_bam_guj_moo_mol	0.346349035730934	0.829404239441704	0.408999527069368
265	slo_bos_qcu_sid_bsq_swe_ger_heb_akn_lat_vie_tml_zul_arw_knd_ben_fbf_cze_gam_mao_mlt_spa_aze_swt_bam_alb_igb_ukr_ita_tag_ind_scr_afr_ewe_dgb_tur_eng_jpn_dut_pol_tha_aeg_jav_por_guj_mol_rus_bul_svk_azi_lda_ses_sun_grk_hin_amr_hau_tig_hun_dyu_sod_uzb_cnt_tsn_nor_ctl_pan_fin_mly_tsw_prs_swa_mcd_est_mnd_rom_kor_bat_xho_bem_yor_fre_glc_geo_owc_moo_krd_urd_lit_chh_wly_amh_cic_ven_anl	-0.675606037690694	-1.78649313013839	0.0772780727681058
266	slo_knd_mly_bem_qcu_lit_owc_sod_bat_spa_krd_zul_hin_bul_mlt_lda_mnd_dyu_amh_dut_sun_aeg_nor_pol_kor_grk_mao_swa_wly_ven_tha_swe_tsw_heb_mol_sid_hau_rom_aze_arw_jpn_cnt_hun_swt_fbf_tig_yor_anl_cze_tur_vie_azi_chh_bsq_igb_prs_ukr_dgb_por_jav_fre_guj_eng_uzb_ind_pan_xho_scr_lat_ctl_cic_tml_urd_mcd_gam_tag_glc_ewe_svk_akn_ita_fin_geo_rus_amr_alb_ger_ben_est_moo_ses_bos_bam_tsn_afr	0.0379332572205924	0.0877315857104838	0.930278647211254
267	ind_rus_tag_por_chh_amr_bsq_mnd_yor_tsn_heb_zul_spa_ctl_knd_aze_dut_bos_nor_scr_ben_lda_slo_xho_eng_hin_lit_glc_krd_mcd_alb_hau_azi_prs_uzb_ewe_ukr_tig_mao_wly_mol_svk_geo_bul_vie_mly_swa_dgb_bem_anl_urd_est_cze_qcu_guj_owc_jpn_afr_ita_hun_sod_jav_fbf_pan_fre_bam_kor_pol_fin_gam_mlt_igb_ger_grk_sun_amh_swt_ven_swe_tml_akn_arw_cnt_aeg_moo_tha_lat_dyu_ses_tur_tsw_cic_sid_bat_rom	0.0999660842859929	0.228236268869933	0.819963649699902
268	prs_tha_zul_cic_ses_ven_mnd_krd_knd_glc_grk_slo_xho_owc_kor_ewe_bem_sod_scr_anl_rom_svk_tsn_ger_alb_geo_gam_pan_azi_hun_lit_akn_swt_heb_wly_bsq_amh_dut_fbf_spa_jpn_tig_bul_fre_ben_uzb_ind_tsw_por_chh_pol_igb_bam_lat_ctl_lda_nor_vie_est_guj_swe_hin_sid_yor_cze_moo_urd_dgb_cnt_aeg_amr_arw_mly_tag_fin_eng_rus_bos_qcu_ita_aze_mol_hau_mao_afr_tur_ukr_tml_jav_bat_dyu_mlt_sun_mcd_swa	-0.233348835567147	-0.598421506495316	0.551013423826094
269	owc_dut_yor_igb_gam_sun_bam_bat_tsw_qcu_bos_wly_jav_urd_azi_tig_nor_cnt_sid_knd_tsn_ctl_est_bul_tha_xho_hun_hau_fre_prs_svk_ven_fin_ewe_swa_amh_cze_vie_slo_heb_grk_anl_tag_ben_kor_ita_spa_scr_rom_tml_amr_pan_fbf_alb_mnd_jpn_dyu_lit_zul_moo_lat_ses_ukr_hin_krd_aze_guj_swe_arw_mao_glc_bem_bsq_mlt_afr_akn_ger_mol_geo_cic_mly_aeg_eng_por_sod_lda_ind_tur_swt_uzb_mcd_chh_pol_rus_dgb	0.0682501903276933	0.156111678461192	0.876283366228903
270	tha_rus_tsn_sid_mlt_ger_owc_bul_xho_pan_ewe_ind_zul_geo_ukr_ben_mao_sod_lit_jpn_amh_guj_wly_azi_ven_alb_hin_est_spa_lat_por_tsw_amr_moo_tig_pol_fin_scr_aze_cze_grk_prs_ses_bos_dgb_bsq_nor_dut_mol_mnd_bam_bem_aeg_ctl_cnt_yor_svk_jav_mly_akn_swt_ita_sun_mcd_fre_eng_heb_slo_swa_anl_qcu_chh_swe_bat_vie_kor_hun_gam_cic_tag_lda_uzb_igb_afr_arw_knd_tml_glc_krd_hau_rom_fbf_urd_tur_dyu	-0.258942360158367	-0.588837395219354	0.557397895378164
271	zul_bam_guj_bem_uzb_alb_bul_mcd_tsn_cze_pan_tig_xho_por_vie_amh_urd_igb_pol_ita_sod_mnd_mol_ven_tag_swa_tha_sun_mly_ger_eng_geo_heb_fre_swe_lit_knd_arw_anl_aze_ben_akn_sid_est_lat_kor_chh_tml_dut_cnt_nor_spa_yor_azi_cic_hin_bos_jav_swt_gam_fin_svk_ukr_krd_afr_mlt_dyu_bsq_glc_jpn_moo_ses_owc_ewe_aeg_hau_ctl_wly_fbf_hun_tsw_bat_grk_qcu_rom_lda_scr_amr_slo_tur_rus_mao_dgb_ind_prs	-0.44063827591488	-1.15258654354583	0.252034157938941
272	moo_ewe_gam_dut_jav_pol_slo_dgb_jpn_scr_cic_chh_tml_fre_zul_ses_urd_bem_mlt_amr_swa_sid_prs_arw_ukr_swt_nor_cze_mol_glc_dyu_hau_mcd_rom_bul_tsw_mnd_owc_ind_vie_guj_akn_pan_aeg_tsn_wly_ctl_lit_ben_ger_fbf_azi_lat_mly_spa_uzb_swe_bos_tig_anl_bsq_igb_bam_por_knd_aze_hin_bat_krd_qcu_ita_yor_alb_eng_geo_amh_lda_rus_grk_cnt_tha_fin_heb_tur_svk_afr_kor_est_hun_sun_tag_xho_sod_mao_ven	0.145450463581471	0.333929434996707	0.739184613926418
273	tag_qcu_yor_lit_owc_ewe_mol_mly_guj_amh_tig_wly_heb_aeg_tur_pan_akn_est_ind_bsq_hun_rom_sun_lat_anl_tsn_xho_afr_swe_dgb_sod_scr_cic_lda_chh_alb_tha_ctl_gam_ses_ita_ben_grk_ven_dyu_eng_cze_ger_prs_amr_glc_hau_hin_igb_vie_ukr_swt_mlt_azi_fre_aze_slo_swa_fin_knd_pol_uzb_tsw_mnd_moo_sid_svk_cnt_krd_bos_mao_geo_spa_zul_bem_jav_por_kor_mcd_nor_bat_fbf_urd_bul_dut_bam_jpn_tml_rus_arw	-0.400076364666476	-0.943143777974926	0.34805105436702
274	ewe_glc_swe_tur_hun_sid_grk_fre_spa_uzb_afr_qcu_heb_cic_ctl_nor_amr_swt_kor_cnt_pol_mol_ukr_yor_tag_xho_hin_mao_ben_jpn_anl_ind_dyu_pan_mnd_fbf_mly_krd_guj_azi_mlt_por_est_dut_aze_rus_ita_moo_knd_bem_slo_akn_eng_arw_wly_igb_sun_dgb_cze_bat_prs_geo_gam_bam_bsq_bul_jav_ger_urd_scr_ven_tsn_zul_tha_mcd_ses_bos_chh_owc_aeg_tsw_amh_vie_tig_tml_fin_svk_sod_hau_lat_lit_lda_rom_alb_swa	0.0926384065652786	0.239667514639173	0.811115459620392
275	mol_mao_tsw_cnt_eng_prs_slo_tsn_moo_alb_dyu_fbf_rus_gam_sod_lat_vie_bat_amr_ewe_heb_ctl_bul_wly_knd_aze_sun_sid_dgb_ben_lda_svk_glc_scr_azi_dut_chh_igb_arw_cze_pan_nor_anl_guj_tag_rom_ses_uzb_qcu_tur_amh_mcd_mnd_swt_ger_bsq_afr_kor_est_urd_cic_fre_mlt_bos_jpn_akn_tml_bem_bam_hun_yor_spa_hin_fin_lit_aeg_xho_hau_tha_krd_grk_swe_ita_ind_zul_mly_tig_por_swa_jav_ukr_geo_owc_ven_pol	-0.0264705887656262	-0.0681585113561111	0.945805781315452
276	dyu_fre_uzb_lit_ses_bsq_guj_lda_tha_nor_alb_tsn_rom_jav_yor_spa_swe_glc_mcd_dut_hau_hin_zul_hun_sun_anl_moo_mao_pol_qcu_bat_ind_azi_fin_xho_tig_akn_kor_cnt_est_jpn_arw_tml_geo_ben_bam_ger_cze_slo_ita_lat_fbf_amh_wly_afr_bul_mol_krd_scr_bos_ctl_igb_tsw_gam_amr_urd_ewe_bem_grk_dgb_heb_sod_prs_swt_chh_mnd_aeg_mlt_knd_por_pan_aze_cic_owc_swa_svk_eng_vie_tur_sid_rus_tag_mly_ven_ukr	0.0163994236279882	0.0377087162443057	0.970000753055569
277	krd_scr_afr_owc_mol_alb_mao_heb_sod_est_tag_geo_sid_xho_bam_hau_nor_knd_dyu_fin_akn_tsw_amh_dgb_ger_tur_spa_jav_bat_vie_rus_lit_tml_guj_grk_lat_slo_cze_rom_moo_lda_hun_arw_pol_aeg_dut_mlt_uzb_svk_prs_zul_ewe_yor_ind_bos_bul_jpn_swe_chh_sun_mcd_cic_ctl_swa_anl_wly_hin_pan_bem_aze_swt_mnd_ven_bsq_cnt_fbf_tha_amr_tsn_urd_ben_por_ses_fre_igb_gam_qcu_kor_azi_tig_ukr_mly_ita_glc_eng	0.644907490933571	1.47816779120288	0.142741776445764
278	aze_mlt_fre_vie_dgb_rus_tha_bam_wly_guj_bos_mcd_afr_krd_lda_mol_pol_por_amh_moo_lat_ger_hau_amr_rom_pan_swa_cnt_jav_urd_dut_tur_mnd_akn_ukr_grk_est_bsq_arw_ses_ven_sod_bul_eng_tig_geo_dyu_qcu_mly_fin_ita_svk_swe_xho_scr_cic_anl_hin_tag_chh_tsw_ind_heb_lit_ben_alb_fbf_bat_knd_zul_igb_azi_bem_nor_gam_kor_ewe_sun_mao_slo_ctl_yor_prs_cze_owc_sid_tsn_swt_aeg_spa_uzb_hun_tml_jpn_glc	-0.330056456636218	-0.754703620918583	0.452333746804691
279	anl_ctl_bat_hau_heb_guj_sun_mnd_qcu_ger_kor_lda_dyu_ewe_afr_geo_slo_knd_mcd_swe_ind_moo_dgb_tig_jav_akn_krd_bsq_xho_lat_bem_glc_vie_ukr_urd_aze_swt_svk_zul_gam_fbf_ita_wly_prs_igb_lit_sid_mly_hin_swa_fin_grk_aeg_bul_jpn_mol_azi_chh_owc_tml_ven_ben_mlt_uzb_cze_tsn_bam_tag_cic_rus_pan_yor_por_tha_nor_cnt_pol_alb_amh_est_mao_fre_rom_amr_scr_spa_eng_tsw_arw_hun_dut_sod_tur_bos_ses	0.692498856643947	1.67272338836599	0.0977427209948514
280	tha_swe_arw_pan_hau_rom_dgb_krd_glc_cic_mnd_tsw_mlt_mao_dut_jav_ger_sun_sod_tsn_akn_bsq_svk_bem_tig_bat_mly_fin_dyu_swt_amr_chh_cze_geo_qcu_swa_ven_tag_anl_mcd_ind_ctl_aze_hun_hin_eng_bul_pol_wly_guj_mol_spa_scr_nor_uzb_fbf_urd_est_igb_lda_por_alb_knd_tml_moo_aeg_tur_heb_ses_cnt_fre_ewe_ita_xho_slo_owc_afr_yor_ukr_bam_gam_rus_azi_ben_jpn_bos_vie_lit_kor_amh_grk_lat_sid_zul_prs	0.204175984031224	0.524923392492503	0.600885580390087
281	igb_sun_sod_cze_ger_anl_ben_arw_eng_ind_lat_aeg_bsq_ven_gam_glc_ctl_ukr_hau_alb_jav_uzb_cic_tha_xho_svk_bem_ses_akn_kor_wly_qcu_grk_bat_tml_bos_rus_sid_dut_geo_hun_swa_fin_scr_dyu_heb_nor_por_dgb_lit_chh_urd_tur_mly_tag_mlt_hin_ita_rom_jpn_zul_cnt_mcd_spa_pol_vie_fre_est_tsn_ewe_pan_tig_swe_mnd_tsw_krd_bul_bam_owc_fbf_knd_mol_yor_amr_swt_moo_prs_azi_amh_afr_aze_guj_lda_mao_slo	0.492933165809667	1.13915482290554	0.257564301531633
282	hin_rom_fin_swe_glc_scr_igb_lat_spa_jav_mol_mcd_aze_krd_afr_sun_ewe_akn_ger_mnd_alb_vie_sid_pan_nor_dgb_chh_slo_zul_hau_ses_kor_hun_owc_xho_tha_rus_bem_knd_bat_tig_grk_cnt_urd_anl_fre_por_mlt_tsw_gam_qcu_ita_dyu_fbf_dut_geo_wly_svk_est_mao_amh_swa_pol_ben_bsq_cze_jpn_cic_bos_uzb_lda_guj_eng_swt_ctl_aeg_ven_tur_ind_heb_amr_bam_lit_yor_bul_ukr_mly_tsn_prs_arw_azi_sod_tag_moo_tml	-0.562336459127718	-1.41809495801078	0.159505206649259
283	azi_est_pan_ind_sod_ita_svk_mcd_afr_ven_ctl_aeg_mlt_cic_bat_prs_chh_mol_alb_rom_fre_ewe_rus_cnt_arw_aze_slo_mly_swe_nor_swa_bul_dgb_dyu_swt_ses_mao_guj_grk_mnd_por_lit_akn_knd_hau_amr_ger_wly_igb_tag_sid_krd_tml_lda_tur_geo_owc_glc_gam_tha_sun_pol_vie_fin_dut_tsw_fbf_bam_tsn_jav_scr_amh_xho_bsq_heb_zul_eng_cze_hun_bos_kor_bem_yor_moo_jpn_anl_qcu_uzb_ben_lat_spa_ukr_urd_hin_tig	0.181098772950253	0.425256591667603	0.671632027089017
284	sun_bat_cic_pan_cnt_dgb_ukr_bsq_tml_svk_uzb_dyu_bul_lda_tag_geo_chh_swa_moo_dut_ind_ven_tig_amh_fre_guj_slo_igb_cze_eng_nor_mcd_azi_fin_grk_mao_knd_aze_fbf_sid_bam_est_afr_akn_vie_yor_qcu_urd_rom_lit_aeg_ita_owc_gam_bem_zul_por_glc_heb_jpn_kor_alb_tha_krd_mlt_arw_jav_mly_swe_amr_lat_hau_mol_ewe_anl_ctl_spa_wly_mnd_tsw_hun_swt_xho_bos_ger_sod_tsn_tur_ben_hin_rus_prs_pol_ses_scr	0.00487825635671806	0.011076354360595	0.99118625479368
285	dgb_lda_yor_ind_dut_kor_hau_knd_rom_ses_krd_mlt_fbf_bam_mly_urd_ita_ukr_swt_heb_bsq_moo_ewe_bem_vie_swe_hin_zul_tml_azi_cic_tur_mol_est_pan_alb_igb_ben_arw_qcu_lit_owc_gam_mcd_geo_bul_mao_svk_grk_aze_mnd_afr_spa_prs_wly_hun_cnt_sid_fre_xho_jav_amr_chh_uzb_nor_anl_tag_tsw_tsn_jpn_glc_guj_tig_ger_aeg_ctl_swa_dyu_akn_eng_bat_bos_tha_ven_cze_sun_slo_por_fin_lat_sod_scr_rus_pol_amh	-0.214441786811057	-0.494524242905283	0.62210217732933
286	arw_mao_pol_aeg_yor_fin_eng_krd_xho_ben_urd_fre_ctl_ewe_hau_chh_ita_bos_igb_swe_knd_dut_amh_bsq_tur_ind_slo_qcu_afr_tsn_jav_kor_moo_sid_cnt_azi_hun_tsw_swt_ger_geo_est_dyu_dgb_lit_cic_hin_rom_zul_tha_alb_jpn_uzb_mly_pan_tag_bul_prs_nor_glc_swa_aze_lda_guj_tig_ven_bam_bem_gam_tml_sod_ses_por_mnd_svk_mcd_mol_bat_akn_amr_anl_mlt_scr_lat_rus_cze_spa_vie_heb_sun_grk_wly_ukr_fbf_owc	-0.311088963075044	-0.711792198758282	0.478375198612067
287	gam_mao_slo_moo_rom_bul_lda_ben_spa_por_cnt_tml_ewe_bsq_tur_geo_grk_tha_cic_est_kor_bem_prs_dyu_tsn_tag_jpn_rus_ses_qcu_sid_glc_svk_vie_xho_ita_swe_ger_pan_igb_aze_ctl_dgb_ind_scr_jav_chh_bos_yor_tig_amh_pol_arw_nor_mnd_krd_tsw_afr_ukr_urd_sod_dut_zul_swt_owc_alb_eng_cze_wly_sun_akn_hau_fin_uzb_heb_knd_bam_fre_mlt_anl_fbf_hin_lit_azi_aeg_guj_hun_mly_mcd_swa_amr_mol_lat_bat_ven	0.416675049640511	1.09174595441679	0.277765052851481
288	heb_owc_aeg_cze_ven_aze_guj_slo_ind_wly_rom_hau_sid_est_bos_yor_jav_moo_ewe_lat_scr_cic_ita_mcd_bul_bsq_ger_fbf_tsn_kor_tur_ukr_svk_sun_dyu_gam_bam_chh_krd_zul_por_bat_igb_arw_hun_pol_tsw_ben_hin_tml_mlt_swe_rus_glc_lda_alb_tig_mol_mnd_vie_qcu_dgb_tha_dut_ses_bem_jpn_uzb_anl_urd_eng_fre_mly_grk_pan_spa_geo_prs_knd_lit_azi_sod_tag_swt_ctl_fin_amr_amh_akn_swa_mao_xho_afr_cnt_nor	NA	NA	NA
289	fin_kor_pol_mly_azi_afr_vie_aeg_fre_est_mao_jpn_swt_knd_tsw_sod_heb_ukr_swe_svk_mcd_ses_arw_amr_bos_mnd_spa_tsn_swa_xho_tur_sun_bat_guj_lat_mlt_tig_dgb_aze_cnt_wly_gam_rom_hun_bul_ewe_owc_ctl_nor_lda_pan_glc_moo_sid_ita_rus_anl_tag_geo_scr_ger_igb_tha_amh_por_yor_mol_cze_ben_eng_urd_cic_hin_alb_lit_zul_bsq_bem_chh_slo_ind_fbf_tml_dut_jav_bam_ven_prs_qcu_krd_grk_dyu_hau_akn_uzb	0.497833854232006	1.28813269783241	0.20089554648423
290	ses_sid_tur_jpn_mol_ewe_est_mao_jav_hin_moo_guj_ven_xho_swe_hau_swt_wly_fin_mlt_pol_mcd_eng_lit_ita_slo_ukr_pan_cic_dgb_kor_por_tha_bat_bem_knd_urd_spa_arw_scr_rom_sun_swa_qcu_ben_geo_bos_heb_gam_grk_mly_tsn_hun_igb_anl_bul_dut_cnt_akn_uzb_chh_fre_bsq_owc_sod_alb_svk_tml_cze_prs_amr_azi_tag_mnd_nor_ger_aeg_amh_tsw_zul_lda_rus_aze_tig_dyu_vie_glc_ind_bam_krd_yor_ctl_fbf_lat_afr	0.257881320919199	0.610961634945402	0.542715372576892
291	aeg_mlt_ger_igb_alb_bat_tsw_swa_tag_aze_tsn_lda_bul_nor_uzb_ben_heb_ind_pol_mol_xho_amh_owc_bos_grk_dyu_cic_jav_amr_mcd_est_lat_slo_afr_lit_fbf_bam_ven_bsq_prs_bem_hin_arw_sun_mly_dgb_scr_swt_ctl_moo_mao_qcu_fin_kor_fre_wly_swe_ukr_mnd_hun_guj_sod_ita_cze_gam_jpn_svk_sid_azi_dut_por_rus_ses_anl_pan_chh_tig_cnt_vie_yor_zul_akn_tur_hau_krd_urd_geo_tha_eng_spa_ewe_tml_rom_glc_knd	0.0194831746787819	0.049776749537556	0.960407044782887
292	ses_tha_swe_mnd_spa_gam_ukr_svk_bul_grk_est_amh_aze_hin_dyu_amr_eng_fbf_fin_kor_ben_igb_ewe_bam_scr_rom_geo_bat_sun_mly_tur_pan_krd_tsn_prs_hun_rus_akn_sod_fre_hau_chh_arw_lda_bem_swa_vie_anl_ctl_knd_cze_uzb_ven_tml_dut_jpn_tag_owc_glc_heb_por_azi_wly_nor_cnt_bsq_mol_mlt_slo_zul_mao_ind_ger_pol_guj_jav_ita_cic_xho_lat_yor_qcu_tig_dgb_alb_urd_swt_sid_afr_moo_lit_aeg_bos_tsw_mcd	0.458438161215916	1.1074314048597	0.270963531290336
293	rom_guj_mol_aze_bam_cnt_tig_ewe_dyu_amr_pan_ger_tml_ben_moo_sid_hin_lat_bsq_wly_bem_swe_mao_tsw_tur_spa_kor_cze_cic_bul_dut_tha_pol_swt_jav_mcd_scr_vie_heb_knd_mlt_urd_arw_por_tag_swa_ukr_yor_bat_fin_ind_glc_akn_fre_bos_eng_nor_ven_azi_ses_chh_xho_jpn_igb_fbf_krd_mly_svk_lda_amh_est_hun_zul_tsn_slo_lit_rus_hau_gam_geo_sod_mnd_prs_uzb_alb_sun_ita_ctl_aeg_anl_afr_grk_owc_dgb_qcu	0.0903003351182349	0.258334369759392	0.796719714830645
294	aze_sid_mao_zul_yor_ses_azi_pan_tsw_afr_por_lat_fin_hun_alb_glc_tig_krd_arw_svk_sod_igb_knd_swe_sun_akn_pol_ewe_ctl_owc_bul_est_lit_mly_uzb_cic_ger_chh_mlt_ben_dyu_heb_rom_jpn_ita_vie_ukr_xho_qcu_geo_cze_tur_ven_lda_tsn_spa_prs_urd_jav_moo_amr_dgb_bem_cnt_amh_gam_fbf_tha_kor_mcd_swt_mol_ind_fre_eng_aeg_grk_rus_bos_tag_dut_wly_hau_tml_bsq_bat_anl_mnd_swa_scr_hin_slo_nor_bam_guj	-0.0401883424000052	-0.103126252461529	0.91808482190864
295	tur_bul_igb_vie_pol_zul_urd_sun_hau_sod_azi_rus_cze_wly_lda_mcd_cnt_cic_akn_por_dgb_gam_ukr_uzb_dyu_slo_swt_pan_sid_ven_heb_moo_mlt_ger_aeg_bam_amr_arw_geo_swe_kor_bat_bsq_tml_tag_xho_eng_krd_tig_est_hin_yor_amh_fbf_fre_ita_chh_bem_afr_ind_dut_guj_svk_tsw_ewe_grk_rom_owc_glc_scr_mnd_lat_qcu_mol_lit_fin_prs_mao_ses_swa_jav_mly_ctl_aze_tha_knd_nor_hun_jpn_tsn_anl_ben_bos_alb_spa	-0.354197836130219	-0.800410627029296	0.425512891748015
296	ven_cze_fin_cic_hin_pan_ita_ctl_wly_bul_tag_amr_tha_mol_spa_mly_eng_cnt_lit_bem_hun_svk_tur_mnd_owc_chh_bam_xho_hau_vie_yor_urd_azi_grk_swt_swe_pol_rus_zul_slo_ind_bat_mao_dgb_tig_anl_scr_tsw_ewe_knd_por_est_aze_aeg_dyu_mcd_akn_moo_guj_prs_qcu_tsn_lda_fre_fbf_alb_dut_igb_sun_heb_ger_jpn_ses_amh_gam_afr_rom_tml_swa_bos_lat_glc_bsq_arw_kor_jav_uzb_nor_ukr_geo_mlt_ben_sod_sid_krd	-0.678879470210925	-1.6624322395783	0.0997931627659034
297	ukr_igb_svk_urd_chh_bam_ind_hin_knd_lda_ctl_bem_mao_anl_sun_xho_akn_tsn_fin_gam_nor_afr_mly_bul_scr_ven_qcu_lit_swt_dut_hun_guj_rom_ses_lat_vie_tig_mcd_prs_tur_moo_owc_tha_arw_jpn_dyu_grk_amr_alb_tml_azi_pol_cnt_kor_por_sid_mlt_rus_spa_uzb_bat_yor_pan_aeg_fre_ger_heb_hau_ben_swa_aze_krd_zul_jav_glc_geo_slo_amh_bos_swe_dgb_ita_bsq_cic_eng_mnd_wly_cze_mol_tag_ewe_fbf_est_sod_tsw	-0.952875458287597	-2.31420636681409	0.0228583948840542
298	urd_bam_tag_aze_cnt_rom_por_swe_sid_ind_tml_amh_afr_hau_heb_fre_rus_lat_mnd_owc_tig_tsw_bul_sod_aeg_scr_lit_mol_guj_swt_geo_vie_spa_sun_dut_est_xho_fin_cic_fbf_prs_akn_bos_grk_tha_wly_ven_mcd_bsq_mly_igb_swa_lda_hin_dgb_ukr_cze_arw_kor_amr_knd_eng_ben_jav_ita_krd_pol_mao_ewe_nor_ses_zul_yor_jpn_glc_azi_moo_uzb_alb_svk_pan_chh_tsn_tur_bem_gam_slo_mlt_ctl_anl_ger_dyu_qcu_hun_bat	-0.545037557804773	-1.39787647966279	0.165475482184743
299	scr_bem_sod_tsw_amr_fbf_tur_tag_tig_swt_urd_dgb_amh_guj_sid_arw_heb_krd_rus_eng_bul_mol_mly_glc_ses_lda_bat_yor_rom_ewe_anl_fre_swa_ger_owc_bos_xho_wly_hun_jav_mlt_lit_ind_hau_fin_azi_mao_dut_ben_akn_ita_tml_igb_geo_ukr_est_hin_prs_kor_uzb_pan_bsq_aeg_cic_pol_cze_afr_nor_por_chh_gam_grk_zul_tha_tsn_ven_qcu_ctl_spa_swe_moo_bam_lat_vie_aze_mcd_jpn_cnt_knd_sun_mnd_dyu_slo_alb_svk	-0.0769691413476455	-0.197510110567331	0.843859419552267
300	mly_ind_fin_hau_urd_est_rom_tsw_tag_bul_aeg_ctl_lda_xho_tur_gam_mol_chh_sid_jpn_ses_bos_fre_hin_hun_pan_swa_swe_krd_nor_afr_vie_tsn_lat_swt_ita_zul_tml_yor_akn_igb_geo_pol_moo_cnt_jav_arw_scr_heb_bsq_svk_lit_spa_slo_mcd_qcu_tha_eng_ger_tig_guj_bem_aze_dgb_fbf_dut_amh_cze_bam_dyu_cic_sun_glc_mnd_mao_ven_prs_por_sod_azi_owc_anl_wly_ben_kor_uzb_knd_mlt_alb_amr_grk_ukr_ewe_bat_rus	0.0227765844688384	0.0590993684159706	0.952999768468198
301	scr_rus_chh_moo_hun_cze_ses_sod_aze_gam_heb_amr_tha_mao_prs_bat_knd_swt_geo_afr_vie_dut_arw_slo_tsn_mly_fin_tag_dgb_wly_ben_pol_pan_urd_spa_mcd_jpn_qcu_ita_xho_mnd_zul_igb_glc_guj_ven_tig_ewe_uzb_swe_ukr_grk_rom_lda_ctl_est_svk_jav_swa_akn_cnt_mlt_bem_fre_ger_owc_kor_bul_por_hau_anl_fbf_sid_aeg_yor_alb_bos_mol_tml_tur_cic_amh_krd_azi_lat_eng_bsq_tsw_bam_sun_ind_hin_nor_lit_dyu	0.222951814054176	0.653954642546371	0.514754848379986
302	hau_por_arw_swa_tig_owc_tha_afr_urd_pol_mlt_swt_xho_dut_grk_mnd_ewe_tag_tsn_rom_mly_bul_tur_aeg_rus_swe_bem_dyu_igb_ita_bat_yor_lat_knd_hun_wly_ukr_slo_fre_jav_bos_ger_lit_spa_ben_azi_amr_mao_ses_mol_fbf_tsw_est_lda_ind_svk_ctl_cze_moo_qcu_heb_ven_jpn_nor_hin_glc_dgb_kor_guj_pan_fin_sun_scr_bsq_bam_eng_prs_akn_tml_amh_anl_mcd_sid_krd_gam_aze_sod_chh_vie_cic_cnt_geo_zul_alb_uzb	-0.336070858585249	-0.925698500766459	0.356998615082395
303	jav_zul_ukr_jpn_lat_gam_geo_swa_tig_dut_igb_hau_xho_bam_hun_fbf_ven_dgb_rom_tha_wly_arw_svk_glc_tag_heb_bem_bsq_akn_prs_knd_lda_tsw_cic_fin_grk_slo_hin_tsn_tml_tur_aze_kor_pol_ben_moo_ind_swt_mcd_rus_yor_nor_amr_sun_azi_ses_amh_uzb_dyu_bos_mao_por_qcu_mnd_ctl_owc_scr_pan_afr_sid_alb_bat_anl_eng_vie_bul_lit_sod_cze_mly_fre_spa_est_guj_urd_aeg_ita_mlt_cnt_ger_mol_swe_krd_chh_ewe	-0.401412317234764	-1.06911407155907	0.287785377705345
304	amr_hau_bos_sod_azi_hun_tig_moo_swe_sun_amh_alb_fbf_ger_dyu_swa_hin_ctl_afr_mao_mol_svk_pan_tml_anl_wly_est_bem_chh_aze_rus_mnd_slo_swt_por_nor_mlt_guj_ben_rom_kor_urd_tur_zul_ita_tsn_ses_spa_vie_owc_prs_cic_tsw_akn_ven_knd_qcu_igb_bul_fin_lit_dut_ind_grk_cnt_sid_cze_lda_lat_gam_eng_aeg_bsq_glc_krd_yor_fre_dgb_heb_ukr_uzb_bat_arw_jav_ewe_xho_bam_mcd_tag_geo_pol_tha_scr_mly_jpn	0.806722172494014	2.1333019622319	0.0355324889021502
305	scr_mol_fre_swt_akn_knd_tur_dut_guj_chh_bem_gam_alb_aeg_nor_tml_ita_mly_ben_hin_sid_afr_vie_aze_ind_fin_krd_rus_mcd_glc_pol_slo_eng_mnd_svk_bam_cze_tig_jpn_por_spa_bat_tsn_fbf_ukr_tha_moo_bul_prs_geo_cic_rom_ctl_zul_uzb_est_igb_anl_ger_lda_ewe_ses_sun_amh_mao_urd_hun_tsw_grk_heb_sod_wly_ven_pan_qcu_hau_lit_swe_xho_tag_cnt_bos_owc_amr_jav_dyu_dgb_swa_kor_arw_lat_yor_mlt_bsq_azi	-0.372189332749048	-0.887198903271583	0.377260467948386
306	sod_swt_slo_qcu_mly_owc_sun_afr_ctl_fin_spa_nor_cnt_xho_tig_alb_mlt_uzb_urd_tsw_ven_lda_azi_vie_ukr_moo_rus_kor_ewe_swa_zul_mol_lat_tha_svk_scr_mao_amr_bul_wly_dgb_bat_por_hin_heb_pan_ita_dyu_bsq_rom_jpn_mcd_geo_guj_sid_ses_ger_glc_prs_tur_grk_hau_swe_chh_aeg_eng_bem_dut_akn_jav_fre_hun_est_lit_anl_knd_cic_fbf_tsn_igb_arw_mnd_tag_krd_bos_ind_cze_gam_bam_yor_ben_amh_aze_tml_pol	0.934208198489608	2.51537216880824	0.0136063033356457
307	mlt_cic_eng_lda_ind_bul_amr_sod_spa_pol_ben_bos_cnt_sun_azi_chh_swt_arw_glc_kor_fre_yor_pan_ven_lit_swe_krd_amh_ger_por_fin_guj_tig_mly_rus_mol_jpn_ctl_geo_aeg_vie_fbf_qcu_ewe_xho_tha_knd_dut_mcd_bat_tsw_urd_tur_tsn_grk_tag_ukr_est_rom_nor_bem_slo_tml_ses_anl_moo_ita_gam_sid_hun_akn_prs_uzb_wly_dyu_owc_svk_igb_cze_scr_dgb_hin_zul_jav_heb_afr_mao_bsq_bam_mnd_aze_hau_swa_lat_alb	0.770537948775464	1.90159116466408	0.0603201867293865
308	zul_lit_fre_arw_por_heb_ben_rus_prs_igb_ses_bos_tml_aeg_anl_jpn_uzb_vie_hun_urd_spa_ukr_slo_dut_tha_eng_ctl_xho_bsq_krd_lda_akn_rom_scr_grk_fin_geo_yor_sid_bul_lat_hin_guj_nor_ind_azi_wly_hau_amh_qcu_cnt_fbf_afr_ita_pan_mlt_swt_alb_bat_cze_swa_sun_swe_ewe_jav_bem_bam_sod_gam_moo_mcd_kor_glc_amr_dyu_knd_mao_svk_est_mly_mol_tsn_owc_dgb_chh_tag_tig_pol_tsw_cic_tur_mnd_ven_aze_ger	1.03684404527386	2.44900127620124	0.0161989900043235
309	sid_tur_mao_owc_yor_dut_amh_mnd_rom_bul_pol_akn_est_dgb_uzb_heb_bam_vie_hin_bem_swt_pan_gam_aeg_mly_swe_tsn_hau_arw_zul_prs_rus_ben_guj_cic_mlt_svk_ind_eng_ses_xho_jpn_slo_dyu_cze_lda_sun_anl_nor_knd_tml_ven_bsq_afr_cnt_sod_wly_tig_krd_urd_kor_mcd_chh_fre_grk_ewe_tha_ctl_lat_mol_hun_lit_ger_ukr_ita_geo_aze_jav_fbf_tag_fin_scr_azi_moo_por_swa_spa_tsw_alb_amr_bat_igb_glc_bos_qcu	-0.807555589314462	-2.11857549375011	0.0367921676407049
310	jav_mlt_rus_prs_jpn_knd_spa_scr_hun_ind_fin_grk_mcd_cze_yor_mnd_vie_mly_swt_swa_ven_ctl_guj_azi_bam_sun_ukr_gam_dut_tsw_cnt_bul_tig_pan_lit_zul_lat_sid_xho_mol_tml_ewe_uzb_fre_svk_kor_amr_owc_tag_ger_por_aeg_eng_rom_bos_bem_wly_moo_krd_ses_sod_geo_heb_slo_anl_afr_chh_fbf_tsn_arw_ben_lda_nor_bsq_igb_amh_bat_glc_dyu_est_swe_urd_tha_mao_akn_hin_alb_hau_tur_qcu_aze_pol_ita_dgb_cic	0.364414501403667	0.936581911981054	0.351399452017774
311	tag_alb_lda_por_amh_kor_grk_tml_lit_svk_swa_pan_hun_ses_ind_yor_guj_tsn_ita_tha_bem_arw_nor_cze_anl_lat_bos_urd_krd_azi_ctl_mnd_sid_jav_pol_qcu_swt_gam_cnt_sun_akn_owc_est_ukr_amr_glc_xho_mcd_eng_hin_aze_ewe_dut_slo_dgb_bat_afr_dyu_rus_mol_hau_cic_wly_fre_zul_knd_tig_prs_ger_mlt_aeg_tur_igb_swe_bsq_scr_sod_geo_spa_fin_bul_moo_ben_ven_mly_chh_fbf_uzb_jpn_vie_heb_bam_mao_rom_tsw	0.639711188585823	1.64860725602236	0.102602422601695
312	afr_swe_grk_mnd_ctl_ger_dut_cic_amh_swt_amr_guj_tur_hun_mao_mly_azi_sid_urd_heb_fin_qcu_mol_vie_scr_nor_cnt_lat_knd_mcd_ben_por_prs_akn_jpn_fbf_pol_aze_bsq_uzb_bat_igb_cze_arw_bul_sod_fre_kor_yor_ewe_pan_aeg_tml_tsw_alb_ita_rom_tha_jav_bem_tsn_hin_ind_tag_ses_xho_eng_dyu_gam_moo_wly_rus_sun_lit_owc_ukr_dgb_hau_bam_glc_zul_anl_tig_mlt_lda_krd_geo_bos_spa_slo_est_ven_swa_chh_svk	-0.786998955761606	-2.07680015744482	0.0405779899161927
313	zul_anl_scr_jav_geo_bul_swt_swe_mao_glc_heb_sod_alb_pan_tsw_tig_guj_lit_por_rom_ita_arw_igb_fre_cic_krd_aeg_tur_jpn_grk_tag_qcu_ses_tml_uzb_cnt_kor_est_moo_mcd_chh_amh_ctl_akn_mol_mnd_urd_swa_hin_ukr_cze_sun_gam_yor_fin_lat_azi_ewe_xho_vie_sid_ven_bem_mly_ben_ger_eng_bam_wly_tha_ind_aze_knd_lda_svk_dut_mlt_prs_bat_nor_rus_hun_dgb_bos_pol_hau_afr_spa_tsn_owc_dyu_bsq_amr_fbf_slo	0.0642661334361212	0.164348568758471	0.869813421656745
314	tsn_bos_knd_rom_por_cnt_mol_xho_pol_jpn_ger_rus_vie_dut_aeg_alb_tig_guj_tag_slo_cze_zul_krd_hun_gam_tsw_moo_bul_afr_ctl_mlt_dyu_eng_chh_bem_qcu_glc_pan_owc_ven_prs_jav_bam_anl_nor_arw_sun_est_swa_ben_ita_akn_amh_lda_mcd_mly_igb_sod_ukr_hin_geo_ewe_kor_grk_azi_ses_uzb_aze_svk_tml_ind_hau_spa_bsq_yor_fbf_dgb_fre_sid_tha_wly_scr_urd_amr_heb_swt_swe_cic_mao_mnd_lit_fin_tur_bat_lat	-0.662221537156281	-1.72987805453458	0.0869695111584695
315	lit_tsw_dyu_jav_bsq_vie_tml_fin_sod_ind_fre_swt_mcd_dgb_owc_bam_tig_akn_ukr_glc_pol_por_dut_heb_xho_amh_anl_grk_tur_rom_spa_arw_aze_tag_svk_scr_swa_cnt_slo_mao_lat_yor_amr_fbf_ctl_cic_urd_geo_knd_bem_ben_swe_est_ses_igb_eng_prs_alb_wly_sid_mnd_rus_moo_hau_nor_bos_afr_ven_guj_uzb_ewe_hin_mlt_bul_hun_chh_lda_ita_jpn_gam_qcu_mly_pan_bat_sun_mol_tha_azi_krd_cze_aeg_zul_ger_kor_tsn	0.111481737919821	0.255782523272482	0.798683658550351
316	mlt_bsq_tsn_bat_slo_mnd_lat_cnt_tha_arw_gam_uzb_moo_zul_cze_mao_anl_swt_bam_rus_eng_sid_igb_ses_azi_swa_svk_swe_yor_sod_ewe_chh_hau_mcd_heb_qcu_krd_akn_est_hin_tag_alb_wly_ukr_nor_amr_ger_prs_cic_geo_ven_sun_lda_dut_afr_tig_xho_guj_jav_dgb_fin_spa_ctl_pol_fbf_tsw_mly_glc_bul_scr_pan_ind_dyu_owc_aeg_jpn_tml_fre_bos_kor_mol_ita_bem_rom_vie_amh_urd_grk_ben_hun_knd_tur_lit_por_aze	-0.238549838140131	-0.605640289746134	0.546228871990242
317	aeg_dgb_xho_heb_ger_cze_mly_zul_wly_pan_knd_bos_tsn_hun_nor_swa_dyu_yor_ukr_ctl_mnd_mcd_tml_tag_jav_ben_grk_fre_glc_svk_prs_fin_qcu_swe_geo_lat_dut_hin_akn_bul_vie_gam_bsq_spa_tha_amr_mao_rus_igb_scr_anl_lda_moo_krd_sun_mol_uzb_cic_rom_urd_afr_est_azi_tsw_hau_arw_pol_ind_ven_jpn_sod_chh_slo_ses_por_eng_alb_ewe_tur_kor_bem_bat_bam_aze_tig_guj_swt_amh_lit_cnt_sid_mlt_ita_owc_fbf	-0.564093717851926	-1.36954804000884	0.174126007537015
318	bos_ven_hun_mly_tag_dgb_grk_slo_tig_akn_pol_cnt_nor_tur_ita_qcu_ses_mcd_tsw_alb_jav_afr_swa_mol_ger_yor_dut_aeg_amh_azi_hin_arw_hau_amr_zul_bam_mlt_pan_bsq_glc_fbf_scr_cze_rom_tha_urd_cic_xho_ben_aze_ewe_vie_bat_fin_swe_krd_eng_kor_fre_sid_jpn_anl_svk_uzb_igb_prs_lit_moo_por_wly_sod_dyu_ctl_spa_ukr_bul_tml_geo_guj_knd_gam_est_ind_mnd_owc_heb_lat_mao_swt_bem_chh_sun_rus_lda_tsn	0.136982231820852	0.316739841499236	0.752150913885919
319	est_fbf_bul_scr_rom_sod_mnd_por_bat_rus_geo_amr_lit_ven_lat_chh_qcu_grk_xho_dgb_cnt_ukr_prs_fre_owc_ger_dyu_afr_jav_alb_sun_cic_ses_jpn_heb_knd_swt_tag_ctl_bem_aeg_mly_aze_uzb_tsn_guj_tur_hin_igb_swa_spa_ita_slo_wly_urd_eng_hun_tig_svk_yor_arw_mol_lda_mlt_cze_ind_tsw_tha_vie_pol_hau_anl_pan_mcd_azi_akn_krd_tml_bos_sid_ewe_glc_mao_swe_ben_bsq_amh_gam_zul_kor_bam_moo_nor_dut_fin	0.573458354804126	1.32256774791289	0.189222361873106
320	cze_aze_ven_kor_cnt_uzb_hun_bos_guj_dut_moo_alb_arw_owc_rom_tur_ger_chh_lit_eng_grk_scr_sod_geo_tag_fre_bam_mly_bul_bsq_ses_dgb_mnd_igb_svk_lat_knd_slo_dyu_swa_mao_nor_krd_zul_rus_ind_mlt_glc_fbf_urd_prs_jav_amh_sid_est_swt_amr_tsn_ben_tha_yor_heb_bem_tml_tsw_swe_anl_aeg_jpn_tig_ctl_afr_lda_hin_cic_mol_bat_akn_xho_pol_qcu_mcd_pan_por_spa_fin_hau_azi_sun_gam_ewe_vie_ita_ukr_wly	-0.48542262988503	-1.11978492234637	0.265689073082021
321	tur_krd_knd_tag_rus_moo_ita_mlt_bul_grk_cic_ind_ven_mnd_ewe_mly_ses_tsw_prs_zul_glc_nor_tml_bam_swt_tha_rom_azi_kor_pan_dut_arw_ukr_qcu_yor_hun_tsn_hau_lda_est_akn_owc_igb_bsq_dyu_sun_ben_wly_sod_pol_scr_mol_afr_lit_ctl_bos_heb_svk_slo_swa_swe_fin_urd_eng_bat_tig_jav_mcd_uzb_jpn_aze_ger_geo_xho_spa_aeg_fbf_fre_amh_dgb_anl_por_amr_hin_sid_gam_mao_alb_vie_cze_cnt_chh_lat_guj_bem	-0.0362463615290017	-0.0890387025936508	0.929242616783031
322	cnt_fre_ind_bem_bos_azi_bul_ewe_rom_tml_akn_heb_afr_vie_svk_mly_glc_alb_fin_lit_eng_igb_mnd_sid_moo_gam_kor_yor_amh_por_grk_qcu_mcd_ctl_guj_tig_swa_lda_dut_slo_mol_ukr_lat_geo_ses_aeg_zul_arw_hun_ben_jpn_pan_hau_bat_bam_urd_prs_nor_ven_ita_swe_sun_tsn_rus_fbf_jav_cic_bsq_uzb_pol_tha_tur_mao_spa_dyu_knd_amr_cze_hin_est_tsw_owc_krd_mlt_swt_chh_tag_anl_dgb_aze_ger_sod_xho_wly_scr	-0.167504035839389	-0.387556098596962	0.699230131876063
323	amr_spa_geo_mol_tsn_knd_moo_ewe_lit_amh_uzb_cze_svk_pan_akn_ben_eng_nor_aze_ses_tsw_gam_bul_rom_mly_hin_wly_mnd_pol_lat_swa_anl_scr_swe_bos_bem_tml_tur_zul_krd_bat_arw_guj_alb_fbf_swt_tig_chh_kor_owc_igb_bam_dyu_dut_mcd_ita_dgb_fin_vie_sun_lda_slo_heb_mlt_sid_hau_yor_rus_cnt_ctl_glc_jav_aeg_xho_urd_azi_fre_afr_sod_tag_tha_ukr_grk_ger_bsq_jpn_est_prs_hun_qcu_por_mao_ven_cic_ind	-0.0801382162047676	-0.19901713857459	0.842683796142381
324	zul_cze_igb_amh_sun_arw_vie_grk_nor_dgb_mol_ses_pol_amr_urd_prs_fbf_azi_aze_afr_yor_swe_mcd_moo_chh_mly_scr_jav_cnt_bem_anl_sid_uzb_cic_dyu_slo_aeg_sod_gam_lda_ctl_bos_knd_bsq_tig_ger_glc_mnd_bat_mlt_krd_akn_geo_owc_tsw_tag_rus_swt_kor_guj_tha_dut_lat_hin_ind_ukr_jpn_lit_ven_est_por_wly_alb_tur_hun_heb_eng_hau_bam_fre_fin_swa_ewe_pan_tml_mao_svk_xho_ben_ita_rom_qcu_bul_tsn_spa	-0.196486335773799	-0.492106767125425	0.623803517757277
325	cnt_mnd_geo_swa_anl_svk_krd_aze_tig_tha_kor_pol_bsq_spa_mao_ind_wly_xho_ger_tsn_sid_sod_alb_fbf_grk_heb_bos_swe_nor_yor_mcd_ewe_swt_vie_urd_rom_hin_moo_ukr_arw_uzb_jpn_ita_dgb_azi_hau_tag_bul_mlt_prs_slo_igb_pan_jav_cic_qcu_cze_aeg_ben_eng_mol_bam_sun_amh_bat_dyu_hun_est_por_ven_lat_tur_mly_amr_fin_zul_afr_ctl_gam_owc_dut_ses_guj_akn_glc_tml_bem_chh_lda_lit_fre_scr_tsw_rus_knd	0.964842010322251	2.38008577863029	0.0193495772664784
326	kor_fre_ses_cic_tig_bat_vie_ita_swt_tur_lat_sun_akn_hun_owc_heb_tag_ewe_bos_ukr_aze_cnt_anl_uzb_aeg_por_ven_alb_igb_pan_lit_est_moo_swa_pol_glc_prs_rus_swe_fin_mnd_sod_bam_hin_qcu_tha_azi_wly_mao_mly_tml_krd_arw_mol_sid_bsq_nor_yor_dut_cze_guj_bem_dgb_amr_fbf_jpn_tsn_rom_bul_ger_gam_xho_dyu_afr_tsw_svk_ben_jav_geo_mcd_ind_hau_grk_lda_amh_chh_ctl_knd_urd_slo_scr_mlt_eng_zul_spa	0.00808916378171268	0.0185174695845379	0.985265711142019
327	est_ind_geo_chh_bsq_svk_cze_mnd_bat_tig_igb_ses_ita_ewe_owc_akn_uzb_swt_bos_dyu_kor_dut_qcu_lda_pol_sod_urd_scr_lit_jav_anl_prs_dgb_mly_bul_rom_por_cnt_aeg_swa_yor_wly_gam_tur_mao_eng_bem_ukr_heb_hin_arw_ven_mlt_mol_ger_zul_swe_tsn_ctl_azi_grk_slo_tag_fin_krd_jpn_bam_amh_xho_lat_guj_tsw_tml_knd_nor_glc_spa_amr_sun_hun_moo_aze_vie_sid_hau_tha_fbf_fre_pan_alb_ben_cic_rus_mcd_afr	NA	NA	NA
328	swe_nor_mol_est_ind_aeg_scr_jpn_dgb_ger_slo_hin_pan_aze_urd_tsn_kor_glc_bat_tur_moo_ewe_chh_qcu_swa_sun_bos_bsq_sid_ukr_uzb_alb_geo_cic_fre_grk_por_cze_ses_vie_gam_wly_mnd_fin_spa_zul_hun_bul_anl_prs_ita_mlt_jav_mao_xho_amr_swt_svk_fbf_lit_yor_amh_mcd_bem_krd_rus_knd_tig_rom_dut_dyu_eng_sod_lat_mly_guj_tag_tsw_lda_hau_arw_owc_tml_tha_igb_akn_ctl_heb_azi_cnt_bam_afr_pol_ven_ben	0.00804990044309207	0.0186484827237716	0.985161476594518
329	rus_bem_jpn_tsw_bam_fre_mly_prs_kor_lit_anl_ven_pol_mlt_guj_grk_lat_wly_igb_dut_est_jav_lda_swt_cze_heb_tha_nor_ben_swe_tsn_krd_geo_hin_por_azi_swa_ewe_spa_amh_fbf_alb_arw_rom_amr_mnd_cic_ses_moo_afr_aeg_ukr_sod_tig_bat_yor_akn_aze_pan_dgb_tur_fin_zul_mol_ind_glc_sid_mcd_slo_tml_vie_gam_ita_hau_eng_tag_hun_ger_bul_uzb_qcu_ctl_dyu_sun_bsq_knd_urd_xho_bos_svk_owc_scr_cnt_chh_mao	-0.168998099008789	-0.455141994086107	0.650067860098203
330	bem_hau_mlt_knd_amh_heb_owc_bos_sod_qcu_ind_ewe_swe_mol_grk_fre_scr_hin_tur_cnt_alb_tag_amr_bul_svk_akn_urd_geo_yor_wly_cze_tig_krd_arw_fin_jav_ctl_est_tsn_lat_cic_ita_sun_aze_mnd_rus_sid_swt_uzb_ukr_lit_dut_tsw_lda_bat_igb_fbf_hun_afr_bam_anl_tha_kor_dyu_guj_ses_prs_ger_mcd_rom_jpn_slo_pol_azi_mly_glc_vie_zul_nor_moo_dgb_ben_ven_por_aeg_chh_xho_spa_bsq_tml_pan_mao_swa_eng_gam	0.161131693494772	0.367945469335156	0.713750011557652
331	bem_dut_owc_lda_afr_bat_rus_bsq_cze_cic_ses_amh_yor_wly_svk_swt_kor_tha_dgb_ger_gam_sun_fbf_urd_chh_geo_dyu_guj_moo_aze_tag_amr_bam_mlt_tur_ewe_scr_jpn_ind_swe_tig_glc_uzb_fin_grk_rom_sid_krd_est_mly_cnt_lit_tml_heb_alb_slo_swa_xho_tsn_bos_akn_hau_eng_fre_pol_lat_igb_mol_tsw_ita_sod_zul_pan_spa_mnd_por_bul_hun_aeg_hin_prs_qcu_mcd_ben_ven_vie_ukr_azi_jav_arw_nor_ctl_knd_anl_mao	-0.0216300045209336	-0.0500719314782732	0.960172451610017
332	igb_por_hau_ukr_anl_pol_jpn_sod_ses_swe_fbf_bos_ita_rus_fin_arw_tsw_sun_tig_zul_tur_ind_geo_ctl_spa_grk_mly_cze_tml_mol_ewe_bam_mcd_nor_amh_rom_knd_wly_svk_swt_jav_bem_kor_azi_akn_bat_bul_eng_xho_cnt_uzb_heb_qcu_dyu_tsn_gam_vie_lit_dgb_hin_urd_mlt_chh_prs_fre_ger_krd_aeg_slo_cic_yor_lda_amr_moo_mao_guj_alb_tha_ven_owc_dut_swa_ben_tag_sid_aze_mnd_bsq_hun_glc_afr_scr_pan_lat_est	-0.0861347101610801	-0.228026761143595	0.820126037402209
333	lat_rus_dyu_tig_ben_afr_igb_mao_tag_bos_est_grk_xho_swa_kor_dgb_bem_geo_cic_urd_mly_pan_akn_svk_swe_rom_mcd_glc_sod_lit_mnd_jav_bsq_tha_scr_sun_dut_ukr_prs_fin_bam_ita_ind_hun_spa_ses_swt_por_ewe_tsw_slo_ger_yor_ven_cze_wly_pol_qcu_zul_sid_krd_heb_arw_vie_cnt_bat_jpn_aze_amh_moo_ctl_nor_chh_knd_fbf_tsn_guj_tml_uzb_amr_lda_hau_azi_fre_mlt_owc_hin_bul_mol_aeg_tur_anl_eng_alb_gam	0.198703465622959	0.455179467047903	0.650041002274728
334	krd_swt_sid_hun_heb_aeg_fbf_qcu_lda_cze_grk_anl_bem_aze_vie_kor_prs_nor_mao_por_mly_guj_tsn_wly_hin_cnt_rus_est_tml_mol_pol_amh_akn_mlt_hau_swe_tha_glc_eng_bos_arw_igb_ukr_sun_uzb_yor_lat_azi_alb_amr_tag_jav_slo_spa_urd_mnd_ctl_ind_svk_bat_afr_ger_jpn_scr_tig_chh_mcd_ita_ewe_pan_ven_moo_bsq_xho_dgb_ses_cic_dyu_zul_tsw_owc_swa_sod_knd_rom_fre_ben_dut_gam_bul_bam_geo_lit_tur_fin	0.0436175906815478	0.0971751725372525	0.922796400547086
335	gam_akn_swt_geo_rus_scr_ger_slo_bul_eng_chh_cze_hun_amr_tsw_tsn_cnt_ind_krd_igb_lat_jav_arw_ben_ctl_mol_fbf_ses_bam_sid_mcd_glc_bos_heb_mnd_tha_mao_dgb_tig_fin_aze_grk_cic_knd_ven_amh_bem_jpn_kor_yor_qcu_swe_xho_swa_vie_zul_sun_pol_urd_ita_owc_pan_fre_hin_bsq_guj_dut_azi_dyu_spa_tur_mly_hau_nor_lit_uzb_mlt_est_tag_moo_afr_alb_prs_sod_svk_por_ewe_wly_rom_tml_anl_lda_aeg_ukr_bat	-0.0698422851253087	-0.157788157235196	0.874965823265331
336	chh_prs_ind_aze_tsn_spa_xho_lat_pan_tur_vie_dgb_lit_swa_mao_jav_bsq_bat_ven_fre_sod_arw_bos_urd_igb_azi_est_tml_guj_rus_dut_tig_tha_alb_slo_mly_amr_ben_ukr_geo_hun_tag_fin_zul_nor_eng_akn_knd_anl_ses_grk_lda_hin_amh_scr_mol_bam_mlt_owc_ita_hau_kor_ewe_qcu_bem_dyu_heb_glc_cze_svk_krd_mcd_fbf_swe_cnt_ger_uzb_aeg_mnd_afr_gam_rom_bul_pol_por_wly_sun_ctl_sid_yor_moo_cic_jpn_tsw_swt	0.171941626079791	0.426515993779827	0.67071756373605
337	hun_tml_heb_sid_mlt_bem_prs_arw_tha_swt_cze_pan_ita_swa_krd_spa_geo_dyu_akn_tsw_chh_mao_tur_hau_aeg_jpn_mcd_hin_afr_rom_sod_por_lda_fre_ben_tag_tsn_ukr_bul_vie_bat_dgb_kor_ind_glc_anl_owc_jav_yor_lit_lat_alb_mol_swe_dut_wly_xho_cic_pol_guj_uzb_amr_qcu_ses_slo_bos_ctl_ven_bam_eng_fin_zul_mly_ger_igb_gam_sun_bsq_moo_ewe_fbf_azi_scr_mnd_amh_grk_nor_urd_knd_svk_tig_rus_aze_cnt_est	0.601329927838678	1.40005708121371	0.164823469466077
338	wly_amh_cnt_ita_hau_ven_mao_bsq_krd_slo_swe_azi_lda_bul_bos_mnd_dyu_aze_hun_bat_ewe_heb_owc_tml_ind_moo_geo_prs_chh_rus_cic_dgb_anl_pan_jav_vie_mly_yor_svk_gam_kor_guj_bem_bam_glc_rom_sod_xho_lit_fre_nor_ben_fbf_pol_uzb_qcu_spa_alb_grk_igb_swa_jpn_ukr_mlt_ctl_lat_tha_tsn_ses_afr_fin_eng_tur_por_arw_knd_akn_ger_hin_sid_swt_tag_scr_amr_tig_zul_urd_aeg_est_mcd_cze_tsw_sun_dut_mol	0.604692909203879	1.38188946553734	0.170316066001208
339	alb_sod_tha_lat_tml_tag_svk_tsw_hun_kor_ewe_urd_jpn_tig_por_bat_rus_mol_bos_akn_scr_qcu_fin_rom_spa_guj_arw_prs_geo_slo_sid_aeg_nor_dgb_fre_amh_moo_sun_cnt_wly_ctl_yor_est_heb_ind_gam_bem_mly_owc_aze_grk_pan_dut_ger_ita_mao_pol_zul_krd_ben_amr_vie_swe_lit_tsn_glc_fbf_bam_uzb_mcd_swa_mnd_anl_lda_dyu_mlt_eng_azi_jav_bsq_knd_bul_hin_xho_swt_cze_chh_hau_tur_ven_afr_cic_ses_ukr_igb	0.184442214560013	0.417982161206808	0.676923691440459
340	rus_owc_svk_ses_lat_igb_ben_nor_dut_bam_moo_chh_swa_bem_bsq_dyu_jpn_arw_slo_bat_fbf_swe_heb_jav_fin_tur_sid_hin_tig_glc_vie_tha_anl_ind_mao_lda_ctl_urd_aeg_est_wly_tag_rom_amh_yor_mol_ger_ita_afr_krd_mcd_azi_spa_grk_mlt_cze_aze_qcu_mly_geo_guj_pan_knd_dgb_bul_ewe_tsn_tml_sun_mnd_ven_hun_cic_swt_pol_lit_hau_prs_amr_por_xho_cnt_fre_akn_alb_eng_scr_zul_kor_sod_uzb_bos_tsw_gam_ukr	-0.488840551990459	-1.12215711460027	0.264684519459302
341	ven_scr_fre_hin_cze_tsw_gam_bos_kor_qcu_lat_alb_ita_hau_yor_est_igb_uzb_ctl_mly_rus_dgb_lda_afr_swa_tag_bsq_hun_wly_sod_sun_bem_ewe_cnt_por_owc_azi_pol_glc_chh_aeg_tur_fin_bul_slo_jpn_cic_sid_geo_ses_bam_swe_urd_svk_mcd_krd_mao_xho_tml_guj_rom_amh_knd_prs_lit_aze_eng_zul_dut_akn_dyu_ukr_swt_anl_spa_pan_mol_bat_ind_heb_amr_mnd_tha_grk_ger_mlt_tsn_tig_vie_moo_fbf_nor_ben_arw_jav	0.20585953560281	0.491285657092864	0.624381853039315
342	guj_knd_ita_bul_igb_slo_bam_ses_geo_lat_cnt_owc_mao_dgb_grk_sod_lda_hau_uzb_glc_moo_ger_tig_svk_por_anl_swa_azi_rom_jpn_prs_xho_cic_fre_vie_nor_fin_lit_fbf_qcu_mly_urd_zul_cze_hun_mcd_ukr_tsn_dut_bos_aze_heb_sun_pan_tml_yor_arw_ven_dyu_ctl_rus_mol_spa_mnd_akn_swt_kor_alb_ind_tag_tha_chh_bat_swe_hin_tur_ewe_bem_ben_sid_mlt_amr_amh_pol_afr_aeg_eng_tsw_scr_est_krd_gam_jav_bsq_wly	-0.0873813088620907	-0.19670139416945	0.84449044026291
343	svk_eng_anl_owc_tha_zul_bul_cze_fre_qcu_pol_sun_heb_mao_tsw_ita_aze_jpn_amh_cic_mcd_ses_fin_bem_ctl_dut_aeg_ewe_urd_ven_krd_tig_bsq_mnd_fbf_bos_amr_uzb_spa_glc_arw_hau_sid_por_scr_alb_afr_xho_grk_tsn_swe_gam_bat_lda_igb_kor_chh_hun_sod_tml_knd_tur_geo_rus_rom_ger_cnt_jav_prs_ukr_mol_swt_vie_akn_wly_bam_tag_dgb_azi_est_slo_swa_lit_mly_mlt_dyu_nor_ben_yor_ind_lat_hin_moo_guj_pan	-0.566281485898701	-1.47031873035012	0.144850692087852
344	igb_cnt_cze_prs_jav_mlt_eng_dgb_lda_amh_sun_dyu_pan_hau_sid_ger_grk_bul_scr_krd_tml_azi_kor_slo_moo_sod_hin_uzb_gam_guj_ewe_swe_mnd_glc_jpn_swt_tur_hun_geo_svk_fbf_lat_tig_chh_owc_por_ses_amr_bam_fre_bat_rom_tsn_aze_spa_est_rus_ben_zul_ctl_urd_knd_lit_bos_swa_arw_akn_ukr_cic_mcd_yor_mol_pol_tsw_anl_wly_xho_heb_mly_ind_ita_ven_mao_alb_bem_aeg_tha_vie_tag_qcu_bsq_dut_fin_afr_nor	-0.335958365896913	-0.789453609663473	0.431855074654984
345	ewe_scr_ven_arw_amr_spa_xho_aeg_eng_chh_rus_dut_rom_slo_bat_sun_knd_moo_nor_tur_tha_prs_mlt_gam_ind_tsw_svk_cnt_hin_tml_dyu_swa_afr_mnd_ger_owc_mao_jpn_pan_lat_krd_zul_fre_tsn_swt_hau_vie_qcu_yor_azi_cze_swe_hun_grk_anl_pol_akn_cic_bam_mly_lit_alb_mol_bem_lda_tag_ukr_wly_sid_fin_heb_bsq_ses_geo_bul_glc_kor_por_sod_mcd_bos_ita_est_guj_ctl_jav_urd_uzb_igb_aze_fbf_amh_dgb_tig_ben	0.724947175322466	1.86068408733544	0.0659485281515739
346	gam_hin_glc_pan_aeg_dgb_est_hun_urd_tsw_grk_knd_heb_lat_ven_moo_hau_xho_spa_akn_slo_tml_bem_nor_swa_bsq_scr_guj_krd_tsn_mcd_prs_mly_qcu_ctl_sun_ukr_tig_mlt_rus_bul_ewe_dut_anl_tur_swe_eng_tha_pol_swt_owc_afr_sod_vie_wly_arw_azi_zul_bos_fbf_por_lit_cic_ind_sid_cnt_ben_rom_kor_bam_ita_ger_chh_mol_bat_amh_mnd_alb_cze_svk_fin_lda_jpn_aze_fre_geo_igb_jav_amr_tag_yor_uzb_ses_dyu_mao	-0.432471893780112	-0.976720329468608	0.331241477221329
347	bem_sod_gam_svk_bul_est_bat_ewe_jav_tig_cnt_qcu_aze_swa_bsq_moo_mnd_azi_ctl_zul_ukr_fbf_mlt_spa_rus_owc_sid_grk_aeg_igb_mol_swe_hin_dyu_guj_xho_prs_bos_lat_ger_cic_akn_alb_swt_hun_tsn_amh_vie_mly_pol_ind_amr_hau_sun_afr_tha_urd_mao_nor_tag_wly_scr_kor_ven_tml_ses_eng_tur_krd_yor_slo_geo_fre_heb_cze_mcd_por_lit_rom_dgb_uzb_tsw_pan_ben_dut_anl_fin_chh_knd_bam_glc_ita_jpn_arw_lda	0.0423254955051779	0.100912357628295	0.919837270532592
348	est_prs_swe_fbf_spa_bos_fin_tsw_ben_akn_uzb_sid_swt_sod_glc_azi_geo_amh_yor_igb_hin_ukr_cze_wly_hau_tig_grk_cnt_pan_rom_dgb_scr_jpn_lda_chh_owc_por_ven_zul_ita_nor_mao_heb_arw_tur_bsq_pol_tsn_guj_vie_bem_dyu_cic_rus_urd_ewe_lat_bam_svk_mcd_ses_mol_mnd_slo_bul_ctl_moo_anl_mlt_alb_tha_tag_krd_ger_sun_xho_amr_fre_tml_afr_aeg_hun_qcu_knd_jav_bat_aze_gam_mly_dut_swa_kor_eng_ind_lit	-0.301840422465824	-0.680513003586421	0.497870418614756
349	mnd_arw_amh_swt_dut_sod_swe_mao_prs_jpn_uzb_wly_igb_glc_knd_lit_chh_ses_tig_bsq_aeg_scr_tsn_moo_dgb_fre_cic_anl_amr_geo_rus_bem_mly_mcd_afr_bam_yor_gam_hun_fbf_dyu_ukr_jav_tag_sid_mol_rom_pan_ven_nor_tsw_zul_tha_swa_akn_ita_slo_tml_hin_ind_pol_lat_grk_tur_est_guj_ger_bat_svk_mlt_qcu_ben_bos_por_ctl_urd_ewe_aze_cze_kor_eng_alb_azi_fin_krd_hau_spa_cnt_xho_bul_lda_vie_heb_owc_sun	-0.788293790943508	-2.11987487102906	0.0366794868878398
350	swe_bul_mao_est_urd_fin_tsw_amr_cnt_ind_hau_hun_sun_slo_azi_anl_sid_uzb_wly_krd_svk_fbf_swt_mcd_sod_spa_cic_lit_cze_glc_heb_eng_gam_tur_yor_lat_pan_ben_arw_kor_nor_chh_bam_jpn_hin_zul_bsq_ukr_moo_rom_ger_owc_pol_geo_ewe_scr_ses_ven_mnd_tml_dut_aeg_dyu_tig_mol_aze_swa_tsn_tag_qcu_dgb_lda_amh_por_igb_afr_bat_ita_alb_fre_xho_bem_prs_vie_mly_rus_bos_grk_knd_ctl_akn_guj_mlt_jav_tha	-0.155050733490705	-0.35061231859176	0.726672137759773
351	afr_azi_jav_bem_cic_vie_mol_nor_aze_anl_hun_amr_est_tag_qcu_tur_pan_slo_heb_cze_amh_tha_lat_swt_wly_alb_mcd_guj_krd_fbf_bat_igb_tig_ewe_rus_glc_svk_ses_mnd_ukr_sun_fin_sid_arw_jpn_geo_bsq_dgb_ita_hau_sod_tsw_urd_zul_chh_ind_eng_ben_mao_rom_grk_bam_por_gam_mlt_owc_scr_hin_swa_spa_kor_akn_tml_knd_dut_mly_yor_cnt_swe_uzb_ger_aeg_bul_pol_tsn_moo_lit_ven_fre_ctl_prs_bos_xho_dyu_lda	0.108225956884094	0.277005669860364	0.782390511407631
352	bul_dgb_bem_cic_rus_xho_ger_ind_mly_aze_afr_glc_sun_tsn_dut_mol_lda_lat_ven_bsq_heb_tml_uzb_nor_fin_aeg_tag_kor_ctl_wly_geo_jav_yor_anl_arw_mlt_owc_sod_scr_tur_slo_prs_amh_ewe_dyu_spa_zul_knd_swt_qcu_pol_ses_fre_rom_ben_ukr_cze_guj_hin_swa_cnt_gam_tsw_mao_sid_est_bat_krd_eng_jpn_chh_mnd_fbf_pan_igb_hun_lit_urd_alb_moo_mcd_hau_por_vie_ita_bos_tha_azi_grk_svk_akn_amr_swe_bam_tig	-0.60295621849764	-1.51719208783378	0.132610206027467
353	krd_wly_tig_swt_scr_rom_cic_ses_bsq_ger_geo_sod_dyu_lda_lat_hau_lit_tha_chh_kor_glc_ctl_zul_fin_gam_mly_owc_tag_eng_azi_bem_hun_urd_guj_jav_bul_aze_tsw_spa_grk_swa_moo_mcd_alb_prs_cze_slo_sid_tsn_ita_yor_fre_amh_dut_cnt_mao_pan_afr_sun_qcu_knd_ven_bam_rus_akn_jpn_hin_bat_tml_heb_dgb_swe_ewe_xho_svk_tur_aeg_igb_fbf_pol_mlt_ben_mnd_nor_ind_est_ukr_anl_mol_bos_arw_amr_uzb_por_vie	0.0700697882403667	0.161811468251769	0.871805350725671
354	kor_heb_amh_hun_glc_tur_alb_chh_ind_bem_tsn_mlt_pan_mcd_eng_bsq_cnt_bam_fin_yor_ctl_jav_jpn_lit_zul_azi_svk_hau_ewe_lat_gam_tag_hin_dyu_urd_prs_mnd_tml_est_akn_fbf_knd_moo_lda_scr_tha_ukr_tsw_geo_bos_guj_bat_xho_aeg_tig_mao_dgb_afr_ven_cze_aze_igb_rus_ita_por_dut_ger_slo_nor_swa_vie_swt_bul_sun_rom_sid_cic_swe_mol_sod_mly_ben_krd_wly_arw_anl_pol_amr_qcu_owc_ses_uzb_spa_fre_grk	0.33791537646545	0.8221444003854	0.413097600795341
355	mly_zul_gam_tsw_hun_qcu_spa_hin_rus_mcd_hau_nor_anl_afr_igb_fbf_chh_sid_moo_slo_fre_rom_mlt_vie_bsq_aze_akn_knd_grk_mao_krd_heb_tur_lda_est_dyu_arw_guj_lat_tml_mnd_svk_wly_ind_pan_ger_por_alb_ita_cic_jav_amr_prs_azi_bem_sod_bam_swe_ven_tag_jpn_tsn_glc_yor_swa_ctl_xho_geo_aeg_ukr_mol_scr_eng_ses_ewe_amh_urd_lit_tig_uzb_owc_ben_dut_pol_swt_bul_fin_kor_cze_bos_cnt_sun_bat_tha_dgb	-0.689113903125249	-1.78886572482597	0.0768922762933448
356	tur_ben_mcd_xho_dgb_bam_tag_chh_bos_sod_sun_geo_mao_mly_pan_swe_ses_por_akn_tml_wly_zul_alb_ita_lat_cic_owc_ukr_nor_rom_ven_igb_sid_cnt_gam_tsw_guj_mol_slo_scr_ewe_qcu_mnd_ind_vie_amr_rus_tsn_uzb_bsq_lda_krd_moo_est_amh_eng_afr_ctl_tig_yor_fre_jpn_glc_ger_mlt_kor_pol_urd_knd_fin_swa_hau_jav_aeg_hin_heb_swt_bul_svk_cze_prs_dut_hun_anl_bat_tha_aze_spa_grk_lit_arw_azi_fbf_bem_dyu	-0.0154020295978612	-0.0465574463185419	0.96296577862366
357	mly_cze_grk_sid_afr_tur_zul_mcd_ukr_bsq_spa_cnt_mol_mao_aeg_owc_swa_urd_ses_dut_swe_sod_ctl_eng_prs_est_knd_fre_vie_alb_amh_svk_hun_nor_tag_pol_fin_fbf_qcu_heb_ita_tml_ind_rus_tig_glc_hin_xho_krd_anl_por_jpn_wly_ger_mlt_lit_tsn_swt_bam_igb_lda_mnd_rom_tsw_slo_aze_bos_ewe_arw_guj_bem_yor_uzb_jav_azi_bat_dyu_scr_hau_amr_chh_dgb_geo_tha_pan_lat_bul_ven_cic_kor_sun_akn_gam_ben_moo	-0.873104260272774	-2.27324865711482	0.0253129513208152
358	dyu_swe_fin_ewe_glc_bem_fre_eng_sid_aeg_alb_swa_ses_aze_bam_spa_gam_ita_afr_arw_ind_grk_wly_anl_por_kor_xho_jpn_nor_ger_urd_ctl_knd_fbf_vie_qcu_sun_bsq_lit_est_ukr_dut_cnt_cze_ven_zul_tig_owc_pan_mnd_heb_chh_moo_sod_tag_tha_mlt_ben_akn_cic_tur_svk_tsw_dgb_jav_krd_bat_bos_hau_prs_rom_igb_hun_geo_scr_tml_slo_guj_rus_yor_tsn_amr_mol_mly_uzb_bul_swt_mcd_lda_hin_mao_amh_azi_lat_pol	0.188074201785718	0.483445450530228	0.629915777223331
359	spa_est_hun_tag_ukr_ctl_amh_akn_mao_kor_hau_vie_swt_mly_owc_cic_krd_urd_aeg_bul_dut_ven_ger_jpn_wly_ind_geo_por_swe_afr_qcu_bsq_mnd_fin_tsn_dyu_uzb_xho_igb_svk_slo_heb_amr_mcd_chh_rus_tur_guj_anl_jav_ita_fre_tig_bos_rom_bem_pol_dgb_bam_mlt_aze_sod_ben_zul_pan_scr_tsw_fbf_hin_glc_swa_eng_mol_arw_ses_knd_moo_gam_sun_cze_ewe_cnt_azi_sid_lat_tml_lit_prs_lda_grk_tha_yor_alb_nor_bat	0.270640272298873	0.622205366155567	0.535329359210376
360	tml_tag_spa_ger_mnd_moo_bsq_bos_tig_mol_wly_bul_slo_owc_alb_anl_hun_ewe_fre_lda_lat_scr_sun_gam_ind_vie_dgb_jpn_afr_amh_arw_jav_chh_grk_heb_sid_sod_ctl_dyu_cze_swa_dut_mcd_xho_urd_rom_akn_qcu_eng_bem_aze_uzb_nor_kor_prs_tsw_pan_tur_geo_lit_rus_glc_ben_tsn_mao_ses_guj_krd_zul_swe_bat_ita_tha_igb_aeg_por_bam_fbf_est_mlt_knd_ukr_swt_cic_yor_svk_amr_cnt_hin_ven_mly_hau_azi_fin_pol	NA	NA	NA
361	tha_wly_dgb_aze_tag_geo_lda_tig_afr_cnt_bat_est_glc_mlt_ukr_ita_tml_owc_swe_krd_nor_mly_svk_ger_urd_mol_uzb_mnd_pan_knd_eng_sun_ben_igb_xho_jav_moo_bos_chh_por_fre_lit_dut_tur_grk_swt_swa_kor_mcd_ind_anl_amh_lat_zul_heb_rus_rom_fin_scr_tsw_ctl_amr_ewe_spa_gam_ven_cze_dyu_fbf_ses_vie_slo_sod_hau_hin_jpn_bem_hun_alb_tsn_mao_qcu_prs_sid_bul_guj_bam_bsq_azi_aeg_pol_cic_akn_yor_arw	0.67311742622805	1.56307678300915	0.121431119751528
362	owc_mlt_grk_lat_sid_ind_mol_mao_moo_hau_sun_azi_tur_aze_yor_ita_jav_ben_cze_swa_heb_scr_bos_cnt_tag_swe_anl_mcd_lda_sod_arw_fre_geo_dgb_por_pan_vie_amr_ven_bat_tha_tml_tig_bam_prs_amh_hin_tsw_knd_dut_rus_kor_krd_bsq_aeg_slo_hun_ukr_svk_ewe_qcu_ses_eng_mnd_spa_wly_akn_glc_gam_ctl_swt_pol_ger_alb_dyu_tsn_nor_igb_guj_fin_mly_est_urd_afr_bem_bul_fbf_rom_zul_uzb_chh_cic_xho_lit_jpn	-0.766042398861109	-1.89520974048679	0.0611706127439454
363	bsq_fre_bam_aeg_est_pan_tml_pol_mol_lat_ses_fin_scr_anl_tha_cnt_mly_moo_lda_svk_krd_owc_tur_bul_xho_bos_por_sod_gam_mcd_tag_ita_zul_kor_lit_grk_dgb_mnd_dut_hau_guj_eng_knd_rus_nor_jav_ben_slo_azi_ven_bem_wly_arw_bat_jpn_qcu_ewe_igb_fbf_rom_amr_hin_tig_mlt_mao_urd_swt_akn_vie_tsw_sun_ukr_chh_tsn_geo_yor_cze_cic_hun_dyu_aze_amh_ger_heb_sid_spa_uzb_prs_afr_alb_ctl_swe_ind_glc_swa	0.233203016933777	0.536628458958094	0.592805698507463
364	mly_zul_tig_dut_ger_ven_mnd_fbf_tha_grk_rus_ewe_wly_fre_bat_pan_gam_swe_swt_mlt_mol_chh_kor_est_knd_sod_lat_moo_dgb_igb_hun_ses_afr_bam_yor_rom_krd_geo_glc_fin_sun_amh_tag_ben_hin_ind_amr_lda_uzb_bsq_tsw_nor_hau_sid_urd_tml_bul_jpn_svk_qcu_por_guj_akn_xho_pol_anl_eng_vie_spa_azi_cnt_aeg_aze_ita_slo_cze_tsn_owc_bos_cic_tur_scr_ctl_ukr_dyu_jav_arw_swa_bem_mcd_alb_lit_mao_prs_heb	NA	NA	NA
365	qcu_fre_ita_fin_bem_chh_ukr_cnt_ven_mlt_bat_tur_bsq_sid_hun_cze_ctl_vie_mol_bos_dgb_lat_tml_owc_mao_tig_ger_lda_dut_gam_hin_svk_eng_arw_anl_uzb_slo_sod_bam_pan_mcd_igb_amr_cic_urd_moo_tha_tsw_tag_jpn_ind_xho_dyu_alb_grk_geo_fbf_spa_swa_tsn_heb_pol_est_mly_ben_wly_yor_krd_aeg_guj_akn_jav_afr_swe_azi_swt_rom_kor_sun_knd_amh_scr_aze_hau_prs_lit_zul_mnd_ewe_por_rus_ses_bul_nor_glc	-0.165285131482601	-0.382171407708535	0.703206156770835
366	ctl_afr_scr_zul_akn_prs_knd_fin_dgb_svk_owc_alb_pol_sun_ven_heb_bat_dut_hau_tha_wly_vie_slo_fre_cic_nor_geo_fbf_lat_hin_krd_bsq_dyu_ita_kor_arw_uzb_glc_igb_mlt_hun_jav_azi_bos_aze_sid_pan_mao_mnd_rom_mly_xho_amh_est_por_bul_bem_gam_amr_swa_swt_rus_yor_mol_tur_sod_chh_ind_ses_eng_cze_ger_jpn_mcd_qcu_tml_cnt_tag_urd_ukr_anl_swe_ben_tig_ewe_bam_lit_aeg_moo_lda_tsn_spa_tsw_guj_grk	0.0344823979707247	0.0948515225517356	0.9246368336173
367	vie_guj_lit_bem_arw_gam_qcu_amr_swa_geo_owc_grk_cze_ven_bam_glc_tig_hun_cic_krd_mol_eng_cnt_ses_rus_azi_hin_ger_tag_knd_akn_aeg_bat_ukr_amh_igb_rom_mao_svk_dgb_ita_por_pol_sun_spa_tha_moo_mcd_dyu_dut_prs_bul_mlt_jav_heb_tml_swt_est_bsq_bos_wly_tur_ind_yor_aze_ctl_pan_tsn_sid_hau_fbf_scr_afr_sod_swe_kor_mly_lat_tsw_ben_lda_xho_anl_chh_jpn_alb_fre_uzb_fin_slo_mnd_ewe_urd_nor_zul	0.683700879362404	1.9930971066811	0.0491813386689465
368	ben_ctl_jav_lda_igb_mnd_nor_chh_geo_bul_mlt_uzb_qcu_moo_gam_tsw_tur_zul_tsn_amr_cic_cnt_tha_amh_sid_akn_wly_yor_owc_pol_alb_hau_bos_tag_rus_dgb_ses_aeg_aze_swt_afr_slo_xho_urd_por_swe_mcd_sod_vie_glc_heb_ven_spa_hin_fin_rom_prs_sun_bam_dut_krd_lit_pan_swa_arw_lat_ukr_mol_eng_scr_est_knd_ind_ewe_kor_anl_guj_tml_dyu_mly_grk_tig_bsq_bem_bat_hun_ita_ger_azi_mao_cze_fre_fbf_svk_jpn	0.226805179454185	0.519068870312901	0.604945772485875
369	hun_slo_tml_ger_tig_afr_lit_aze_amr_fre_bat_anl_akn_dgb_ben_scr_geo_svk_rus_knd_swt_grk_rom_nor_vie_igb_pan_swe_qcu_mol_wly_gam_est_ind_tsn_azi_aeg_mlt_yor_glc_cze_lda_owc_hin_bos_hau_ewe_mcd_tag_bam_heb_uzb_prs_amh_urd_spa_tsw_jav_xho_moo_ctl_por_tur_cic_alb_swa_sid_bsq_mao_bul_guj_tha_ses_sun_mnd_fin_zul_bem_arw_lat_jpn_ukr_ita_cnt_fbf_mly_krd_chh_ven_dut_pol_eng_kor_dyu_sod	-0.603294143805412	-1.34664568053628	0.181367101248802
370	prs_bul_bos_urd_guj_spa_igb_geo_owc_ger_mao_anl_aeg_bsq_arw_dyu_glc_ctl_krd_alb_sun_tag_ind_rus_jpn_ukr_hun_mnd_pan_xho_nor_cnt_scr_lda_dut_tha_tsw_ven_svk_pol_tsn_hin_wly_akn_amr_gam_afr_ewe_cze_swe_mly_chh_amh_mol_hau_eng_moo_lat_vie_kor_est_fre_bat_lit_sid_fbf_bem_qcu_knd_tig_yor_rom_ses_dgb_ita_heb_swt_ben_jav_slo_swa_cic_por_aze_azi_zul_uzb_grk_tur_mcd_tml_bam_mlt_sod_fin	-0.660436339783095	-1.63070809942906	0.10633415238471
371	mly_bos_cze_arw_qcu_mlt_scr_pol_lat_fbf_swe_bem_eng_swa_ses_ukr_gam_owc_afr_uzb_tur_urd_tag_rus_bul_rom_lda_cic_tsw_bat_hau_guj_ger_knd_ewe_ben_prs_jpn_mcd_ven_tha_igb_tml_fin_geo_krd_zul_jav_tig_bsq_tsn_xho_ctl_chh_mao_spa_azi_kor_yor_pan_wly_moo_anl_mnd_ind_dgb_hin_aze_est_svk_cnt_aeg_grk_por_akn_glc_alb_bam_swt_amr_amh_fre_dut_sid_hun_dyu_heb_ita_sun_vie_slo_lit_mol_nor_sod	-0.250518927762853	-0.605991032765339	0.545996936361254
372	chh_ita_bsq_fre_tsn_uzb_grk_alb_sod_ind_vie_swe_cic_por_rus_ses_dyu_tml_aeg_qcu_scr_tag_ukr_wly_tur_ben_cnt_mcd_swa_dut_jpn_ger_mol_est_eng_knd_yor_slo_sun_jav_ewe_lat_prs_sid_geo_heb_amr_akn_azi_lda_mnd_mly_mao_kor_ven_ctl_xho_cze_afr_moo_amh_bat_hin_gam_igb_arw_fin_hun_swt_tsw_bem_pol_pan_hau_nor_lit_bul_glc_owc_urd_fbf_svk_tig_zul_krd_bam_guj_rom_dgb_anl_bos_spa_mlt_tha_aze	0.129649339579677	0.292752923302184	0.770363195527599
373	ven_qcu_swe_tig_sod_dyu_ben_mao_sid_mcd_ewe_dgb_igb_lit_pol_amr_knd_wly_tsw_lat_hun_tml_zul_vie_fbf_mlt_hin_bos_mly_ctl_akn_cze_swt_fin_grk_ind_mol_tag_krd_anl_fre_swa_slo_gam_sun_ses_jpn_eng_afr_tha_rom_glc_guj_moo_aeg_uzb_rus_ger_aze_urd_azi_bam_owc_tur_bsq_yor_prs_tsn_geo_lda_ukr_xho_amh_cic_chh_dut_est_mnd_bat_arw_por_cnt_pan_ita_svk_alb_bem_spa_jav_heb_scr_nor_hau_kor_bul	0.0682520525446784	0.174519576388099	0.861836508395396
374	cnt_tag_moo_ses_ukr_lit_swe_dgb_swt_ben_aze_heb_jpn_amh_jav_scr_hun_urd_mlt_alb_lat_gam_nor_grk_guj_ewe_bat_hau_ctl_mol_pan_vie_tig_xho_anl_afr_spa_zul_ger_akn_rom_chh_dyu_svk_rus_fin_dut_tsw_cic_prs_eng_fre_glc_yor_azi_ven_tsn_uzb_bem_cze_owc_kor_sid_swa_bul_mao_mcd_ita_tml_igb_slo_tha_mnd_knd_wly_geo_pol_ind_bam_mly_hin_tur_bos_fbf_sod_lda_sun_aeg_arw_amr_krd_est_qcu_bsq_por	0.0698039948536612	0.165449182288382	0.868949567864373
375	wly_sid_scr_azi_aze_heb_mlt_ewe_glc_vie_anl_tml_tsn_jpn_swt_pol_mol_swa_cic_prs_urd_mcd_swe_lit_bos_grk_akn_knd_bam_geo_rus_cze_spa_ger_igb_uzb_mnd_yor_lat_ses_qcu_moo_tsw_bat_por_lda_eng_chh_ben_slo_bsq_hau_gam_bem_est_nor_hin_tur_aeg_dgb_ita_zul_rom_kor_amr_mao_dut_ukr_fin_tig_cnt_hun_arw_jav_owc_ven_pan_bul_ind_dyu_mly_svk_alb_tag_ctl_afr_tha_fbf_fre_guj_sod_amh_krd_xho_sun	0.0394801885003355	0.0896869322490313	0.928728870293722
376	akn_dyu_swa_geo_dut_sun_afr_eng_mcd_wly_hin_cic_dgb_heb_prs_spa_anl_knd_fre_bul_ben_fbf_tsw_yor_ind_pan_rus_kor_bos_guj_ewe_slo_igb_ctl_ita_glc_por_sod_bat_svk_arw_chh_jav_uzb_tur_krd_bsq_grk_ses_azi_hau_aeg_urd_amh_mly_swt_mol_tsn_sid_alb_ven_cze_tag_tig_lit_est_tha_mlt_mnd_ukr_jpn_tml_vie_owc_lat_hun_swe_qcu_mao_amr_fin_pol_rom_moo_aze_xho_bam_bem_cnt_ger_lda_nor_scr_gam_zul	0.283076315681905	0.681375445359534	0.497327187450256
377	ewe_akn_heb_grk_anl_svk_lat_bam_krd_pol_tha_swa_ben_hin_mnd_tsw_tsn_azi_guj_lit_por_ita_ses_urd_lda_bsq_moo_igb_scr_spa_slo_qcu_amh_bos_amr_owc_sid_cic_cze_arw_aze_glc_tml_cnt_vie_ukr_eng_bul_tig_ger_swe_gam_hau_bat_geo_zul_mol_ven_afr_mly_pan_jpn_tag_fbf_est_dut_swt_aeg_mao_prs_jav_fin_knd_tur_sun_yor_nor_bem_chh_ctl_kor_xho_sod_dyu_uzb_dgb_alb_fre_rom_hun_rus_wly_ind_mcd_mlt	0.700246179196236	1.63269252716914	0.105915110902595
378	owc_swt_azi_xho_tag_tml_hin_bam_cnt_glc_hun_tsn_sun_dgb_qcu_mcd_ind_ewe_jpn_lda_urd_mlt_uzb_fin_aze_akn_gam_sod_bul_lit_dut_por_mly_mol_ita_tha_bsq_sid_amh_krd_lat_anl_tur_ctl_ger_ukr_nor_eng_est_scr_kor_fbf_bos_amr_pol_mnd_ses_jav_aeg_prs_pan_afr_mao_knd_geo_rus_hau_vie_cze_ven_zul_dyu_swe_cic_yor_chh_bem_moo_guj_ben_heb_spa_svk_tsw_arw_bat_rom_alb_fre_wly_grk_igb_slo_tig_swa	0.21315097829822	0.566173691773314	0.572639413214633
379	urd_heb_tsn_mlt_ind_arw_fin_kor_mnd_glc_afr_jav_grk_aze_amr_tsw_ewe_moo_igb_akn_fre_ses_bos_krd_anl_bam_knd_prs_alb_dut_swe_tig_tag_aeg_eng_bem_swa_hin_sod_cze_xho_pan_amh_mol_tur_mcd_hau_sid_bat_yor_dyu_dgb_lat_cnt_ctl_ita_fbf_ger_lda_slo_vie_ven_gam_wly_por_guj_mly_hun_zul_lit_swt_cic_mao_nor_rom_tha_svk_sun_bsq_uzb_pol_chh_azi_bul_est_spa_scr_qcu_tml_ukr_jpn_rus_ben_geo_owc	0.320260545804822	0.759841297244819	0.449271352892675
380	pan_tsw_mly_tig_fre_ind_krd_owc_moo_pol_bos_spa_bam_por_lda_grk_hun_knd_sid_amr_aze_yor_fin_swt_dyu_chh_azi_xho_aeg_arw_lat_slo_eng_hin_tha_jpn_bem_jav_mcd_afr_est_sun_alb_heb_amh_ses_tag_urd_mol_cze_ctl_tsn_wly_rom_ger_kor_swe_gam_tml_tur_igb_ita_glc_cic_swa_bul_nor_prs_scr_cnt_dgb_anl_fbf_geo_vie_lit_akn_ven_mlt_dut_mnd_uzb_bat_sod_ukr_bsq_qcu_mao_ben_hau_guj_rus_svk_zul_ewe	-0.112462966186104	-0.298350347155095	0.766101353363713
381	swa_moo_cnt_rus_swt_yor_igb_sid_tha_azi_grk_ben_tml_swe_ind_aeg_pol_jpn_por_nor_bam_arw_prs_hau_hin_bos_lit_dyu_aze_knd_uzb_sun_vie_geo_dgb_slo_fin_tig_tag_qcu_ven_amh_mnd_mcd_mly_owc_wly_anl_kor_dut_tsn_heb_chh_mol_lat_mlt_xho_alb_pan_afr_fre_est_zul_ita_svk_ewe_mao_eng_sod_bat_spa_glc_lda_hun_krd_cic_rom_ger_bul_fbf_bsq_ukr_akn_gam_cze_ses_ctl_guj_scr_bem_amr_tsw_tur_urd_jav	0.185579304781809	0.475667591983977	0.635426630392471
382	ukr_mly_aze_sun_wly_prs_azi_bul_glc_tig_fre_nor_hin_sid_krd_bsq_swe_est_uzb_scr_swa_ind_afr_spa_tsw_rus_aeg_igb_lat_cze_arw_por_swt_moo_jpn_rom_cnt_mnd_ctl_vie_lda_mao_kor_dut_ita_geo_sod_hau_pol_svk_amr_fbf_owc_tur_guj_urd_knd_alb_amh_tsn_bem_qcu_pan_bat_eng_cic_mlt_ben_chh_jav_dgb_slo_mcd_lit_mol_ses_hun_akn_gam_yor_tha_tag_bam_grk_dyu_ewe_anl_heb_ger_zul_bos_xho_fin_tml_ven	0.183800548541843	0.470979377942053	0.63875834021003
383	afr_heb_cic_mao_dut_pan_bem_ses_hau_nor_bul_uzb_rom_mol_bos_wly_swt_ind_qcu_ctl_fbf_swe_por_dyu_ita_glc_swa_azi_anl_owc_svk_eng_vie_ewe_prs_mnd_fre_ben_gam_slo_aeg_spa_xho_chh_igb_cze_mcd_guj_arw_lit_sun_akn_sod_cnt_bam_knd_alb_scr_ven_mly_urd_bat_tig_tur_tml_amr_hin_lda_amh_rus_aze_est_ukr_lat_ger_hun_dgb_tsn_geo_pol_zul_grk_tsw_bsq_tag_yor_moo_tha_kor_jav_krd_fin_mlt_sid_jpn	-0.0728536312356963	-0.174990172068501	0.861467769598352
384	aze_heb_azi_ita_cze_owc_chh_spa_tur_mly_swt_aeg_hun_mnd_wly_fbf_swa_ger_slo_ben_tsn_mol_rom_est_guj_dut_ewe_fin_ukr_mao_pol_ctl_dgb_jpn_geo_nor_dyu_bul_glc_krd_fre_vie_bos_yor_ses_sod_mcd_alb_cnt_scr_bsq_lda_prs_ven_pan_tag_bem_hau_akn_bat_hin_arw_urd_anl_tml_eng_igb_swe_xho_moo_sid_lit_cic_uzb_jav_mlt_tsw_rus_knd_ind_kor_amh_amr_grk_zul_sun_tig_por_svk_qcu_bam_afr_tha_lat_gam	-0.0329459055089835	-0.076680493542128	0.939042446827469
385	fin_ita_amh_mao_bam_pol_jav_krd_est_swe_hin_aeg_ewe_moo_urd_tha_geo_uzb_cic_cze_swa_svk_vie_gam_kor_tsn_igb_bos_arw_hau_swt_tsw_tml_mnd_heb_qcu_hun_cnt_mol_chh_spa_sod_bat_prs_dyu_bul_azi_bem_alb_akn_ses_dgb_guj_bsq_scr_afr_anl_tig_tur_slo_grk_mcd_jpn_glc_ukr_zul_lda_dut_ger_owc_amr_fbf_por_xho_eng_mly_sun_ben_lat_knd_sid_ctl_ind_wly_fre_aze_pan_nor_mlt_rom_rus_tag_ven_yor_lit	0.296567391086751	0.770036242207828	0.443230014042991
386	aeg_moo_tag_sod_gam_mnd_vie_ewe_tsn_zul_arw_ukr_tha_azi_est_cnt_owc_bul_geo_krd_bem_fre_amr_sid_por_akn_fin_xho_rus_jpn_anl_dut_hun_kor_chh_ctl_dyu_hau_urd_swa_slo_ger_tsw_eng_spa_wly_hin_dgb_bsq_mol_qcu_cic_lat_tig_svk_pan_heb_guj_fbf_rom_afr_bam_mlt_yor_knd_tur_jav_mly_ben_nor_scr_bat_mcd_pol_swe_alb_mao_prs_grk_lda_sun_amh_uzb_glc_ita_igb_ind_aze_cze_ses_swt_lit_tml_bos_ven	0.713480488783328	1.66217347544636	0.0998451657080289
387	heb_geo_tsn_ben_tig_alb_lit_akn_swa_sun_ita_lat_prs_knd_svk_rus_ses_uzb_qcu_scr_hun_yor_swt_bem_mlt_chh_wly_afr_ewe_spa_mao_guj_aze_tag_vie_ind_ctl_ven_pan_jav_cic_bul_jpn_fbf_gam_nor_bsq_anl_tur_mcd_urd_tha_est_ger_hin_kor_mol_eng_krd_grk_amr_igb_zul_azi_moo_tsw_arw_amh_xho_dgb_swe_glc_aeg_rom_dut_sod_cnt_bat_bos_fre_sid_fin_cze_lda_tml_bam_owc_mnd_por_dyu_mly_pol_ukr_hau_slo	-0.100416814299075	-0.227647299633781	0.820420174820628
388	lda_zul_spa_fbf_mlt_slo_ukr_uzb_cze_ben_geo_arw_rus_tha_mao_sod_moo_ctl_rom_afr_glc_aze_vie_cic_fin_ind_ven_mnd_swa_kor_owc_bam_tur_eng_ita_dyu_sid_lat_hin_akn_guj_wly_chh_yor_gam_igb_krd_ses_swe_bat_jpn_urd_amh_nor_pol_lit_est_tig_grk_tsw_prs_dut_por_mly_mcd_aeg_jav_amr_anl_bsq_alb_sun_cnt_pan_ewe_tag_heb_swt_bul_fre_bos_hau_qcu_mol_hun_knd_tml_azi_svk_scr_bem_dgb_ger_tsn_xho	-0.14191155820769	-0.320623414527092	0.749215118034724
389	eng_kor_cnt_swt_hau_zul_tig_bul_tur_spa_lda_swe_ses_wly_grk_ger_xho_ita_svk_fin_tha_knd_igb_heb_mly_prs_ukr_azi_qcu_ben_mol_mnd_mao_dut_chh_tml_bos_mcd_alb_rom_tsw_anl_rus_bem_bat_nor_ewe_fbf_jpn_ctl_gam_fre_sun_pol_bsq_guj_urd_glc_dgb_dyu_swa_sid_aze_pan_lat_mlt_lit_arw_vie_jav_tsn_uzb_sod_yor_scr_cze_por_akn_moo_hun_tag_amr_afr_amh_ven_est_slo_aeg_ind_bam_cic_krd_owc_hin_geo	-0.174254571870443	-0.39981509208419	0.690209514306211
390	slo_est_bsq_kor_ctl_dgb_swt_eng_ind_pol_uzb_cnt_lit_moo_tur_wly_jav_urd_xho_tsw_tha_mol_qcu_tag_afr_prs_sod_jpn_glc_fre_spa_sun_bos_alb_svk_cic_cze_sid_pan_igb_owc_swa_aze_dut_zul_guj_mcd_nor_amh_yor_ses_scr_arw_rom_lda_ukr_mly_amr_tig_bam_mao_geo_bem_chh_anl_lat_hin_ewe_dyu_ger_ita_vie_swe_knd_aeg_bul_heb_fin_mlt_ven_azi_krd_por_rus_fbf_hau_akn_gam_mnd_tsn_hun_ben_bat_grk_tml	0.098000765700439	0.255756837312387	0.798703433499007
391	chh_fbf_svk_swt_cic_amh_bat_anl_kor_bul_qcu_ewe_nor_aze_dgb_vie_moo_bsq_mao_xho_mcd_glc_tml_lit_afr_mnd_bos_owc_dut_scr_krd_akn_ita_lda_dyu_lat_swa_ven_spa_alb_sod_fre_mol_hau_zul_rom_tsn_mly_tur_ind_tag_wly_cnt_heb_knd_amr_mlt_yor_est_ger_bam_azi_jpn_guj_uzb_bem_pol_prs_ctl_tsw_ukr_gam_pan_cze_fin_ben_hin_hun_ses_urd_grk_geo_tig_arw_aeg_tha_igb_sun_rus_swe_slo_jav_sid_eng_por	0.355517233277482	0.826314576255983	0.410740583722855
392	pol_est_glc_knd_dyu_amh_urd_heb_prs_swe_aze_bat_ger_mly_mnd_ind_guj_qcu_uzb_spa_hun_tig_dut_cic_ewe_cze_jpn_kor_ven_krd_bos_hau_anl_wly_xho_svk_bem_ita_zul_eng_cnt_bam_ctl_bsq_akn_azi_fbf_pan_por_afr_ses_tsn_tml_nor_rom_mcd_tur_sod_fre_vie_swa_ben_ukr_aeg_arw_igb_chh_tag_yor_lda_geo_mol_bul_rus_gam_swt_grk_slo_sun_owc_fin_tha_mlt_moo_amr_hin_jav_lat_lit_tsw_sid_alb_dgb_scr_mao	-0.380929199830999	-0.990784422073606	0.324361707600838
393	dut_lat_guj_tsw_arw_ind_anl_mly_bsq_uzb_aeg_mcd_igb_grk_xho_lda_hin_cic_lit_ven_kor_fbf_amr_est_mao_dyu_sun_sid_jav_pol_amh_alb_moo_yor_wly_zul_azi_ita_spa_sod_cze_qcu_rom_mnd_tag_mol_heb_swa_dgb_mlt_ukr_swe_bos_jpn_glc_tha_tur_bem_geo_tml_aze_bul_urd_tig_owc_ses_slo_vie_afr_hau_nor_fre_fin_prs_scr_ger_pan_knd_gam_ben_ewe_krd_cnt_hun_svk_akn_eng_bam_rus_swt_por_ctl_bat_tsn_chh	0.925375257420419	2.43495121719364	0.0168013975290905
394	scr_urd_mol_ewe_tsw_slo_jpn_vie_zul_ses_fbf_bos_owc_qcu_chh_mly_yor_ukr_tag_alb_hau_lat_tig_afr_cze_jav_fre_arw_hin_bem_eng_prs_heb_mnd_igb_rus_knd_xho_mlt_kor_sid_tha_glc_ger_swt_tsn_moo_nor_uzb_ven_svk_ita_tur_spa_dgb_guj_bat_hun_cic_lit_swe_azi_amr_por_aze_akn_bsq_amh_mcd_pan_bam_gam_ben_ind_fin_swa_grk_anl_cnt_geo_rom_krd_dut_sod_mao_ctl_aeg_est_wly_pol_dyu_bul_lda_tml_sun	-0.0440445931031733	-0.117030018221038	0.907088631737194
395	anl_ctl_rom_guj_knd_slo_por_owc_bat_rus_bem_ind_hun_aze_hin_fre_ses_ger_heb_wly_lat_ewe_mnd_afr_est_mlt_hau_akn_swe_nor_glc_ita_tha_igb_amr_prs_mly_cic_mol_dut_tsw_uzb_krd_qcu_sid_geo_azi_eng_tig_bsq_cnt_alb_bos_bam_tml_amh_bul_dgb_sun_sod_jav_cze_arw_gam_urd_pan_ukr_tur_spa_fbf_svk_vie_lda_lit_ven_tag_tsn_jpn_zul_scr_swa_xho_chh_mao_grk_pol_moo_swt_dyu_fin_kor_aeg_mcd_yor_ben	-0.482879155408475	-1.24948550197287	0.214623058960021
396	knd_dgb_spa_qcu_svk_kor_moo_uzb_grk_cze_owc_yor_arw_tag_jav_alb_bem_zul_pan_azi_krd_xho_cnt_bat_aeg_cic_urd_tsw_sun_fin_ukr_chh_tig_gam_wly_geo_rus_guj_mly_prs_nor_pol_afr_mcd_eng_ctl_mao_tml_swa_bul_fre_dyu_amh_rom_heb_sid_ind_bam_igb_sod_fbf_glc_lit_slo_por_bos_mol_bsq_anl_ewe_mlt_swe_scr_ger_tha_mnd_vie_hin_est_lda_ben_hau_jpn_tur_lat_swt_aze_hun_tsn_akn_amr_ven_ita_ses_dut	-0.434270139051939	-1.04395580422108	0.299211875625678
397	tig_tha_tsn_aze_heb_dut_hau_swa_mcd_glc_hin_mly_lat_vie_est_tur_eng_cic_wly_owc_uzb_anl_bem_ben_tsw_mao_tml_amh_por_ven_spa_jpn_akn_bsq_svk_hun_afr_igb_gam_fbf_rom_ukr_aeg_chh_bat_qcu_zul_ita_kor_ctl_ses_sod_ind_jav_geo_dyu_bul_xho_krd_pol_ger_moo_pan_grk_mnd_azi_mlt_amr_fin_slo_guj_ewe_knd_arw_cze_mol_cnt_yor_alb_lit_dgb_sid_swt_urd_tag_sun_lda_swe_rus_scr_bam_bos_prs_nor_fre	-0.216813153992094	-0.550677217332591	0.583175369391878
398	guj_fin_akn_nor_uzb_chh_kor_arw_sun_mao_hin_amh_jav_ben_bat_moo_gam_pol_est_bsq_rus_mol_dyu_lda_ukr_scr_ven_tha_geo_fre_heb_cic_sod_hun_ctl_krd_anl_tsw_eng_rom_ita_spa_azi_sid_pan_dut_ses_prs_ewe_mly_aze_ind_yor_bos_bem_swa_bam_tur_ger_aeg_mnd_bul_jpn_glc_alb_wly_lit_tig_slo_dgb_tag_fbf_svk_afr_amr_swe_zul_vie_urd_qcu_mcd_knd_cze_lat_owc_mlt_igb_tsn_por_swt_hau_grk_tml_cnt_xho	NA	NA	NA
399	urd_bat_swt_tag_mao_akn_cic_sid_ukr_ctl_pol_sun_alb_arw_por_prs_lda_bem_wly_cnt_gam_knd_ven_fin_rom_dgb_ses_cze_est_swe_aeg_guj_mnd_grk_chh_ewe_mol_yor_mly_tur_tml_bul_pan_qcu_slo_lat_eng_krd_dut_rus_ind_dyu_jav_owc_jpn_sod_anl_heb_scr_mcd_amr_nor_hin_swa_mlt_hun_lit_tig_amh_igb_bsq_vie_afr_tsw_tha_xho_ger_ben_hau_bam_geo_fbf_kor_glc_tsn_aze_ita_uzb_spa_moo_zul_bos_svk_azi_fre	0.525839737563736	1.40095776212681	0.164554734888884
400	tsn_grk_mnd_zul_arw_hin_eng_alb_amr_lda_uzb_ses_est_akn_ewe_heb_ind_bat_aeg_owc_xho_mcd_glc_ben_swt_bsq_igb_spa_dgb_jpn_vie_dut_nor_bos_ger_qcu_rom_tml_geo_swe_mly_fbf_slo_tag_pol_tsw_ukr_gam_pan_ven_mol_amh_krd_bem_moo_fin_rus_tha_bam_mao_knd_urd_fre_sid_prs_lit_cze_bul_anl_hau_mlt_yor_tig_hun_afr_azi_chh_guj_sod_svk_wly_tur_swa_jav_scr_lat_por_aze_sun_ctl_cnt_dyu_kor_cic_ita	0.103546915261675	0.268456729671859	0.788942371380071
401	ctl_dgb_mcd_tsw_akn_heb_fin_owc_jav_grk_prs_anl_wly_lit_knd_tur_swt_sod_moo_ewe_bos_geo_tsn_amr_chh_cze_mlt_ukr_fbf_zul_scr_bat_spa_jpn_tml_est_rom_hau_ger_svk_mao_tig_slo_swa_mly_cic_hin_bem_sun_cnt_tha_ben_guj_mnd_yor_arw_sid_dut_vie_fre_krd_amh_dyu_azi_bam_lat_urd_ind_bul_lda_glc_bsq_ses_uzb_alb_kor_aze_nor_pan_aeg_por_xho_mol_swe_ita_qcu_igb_hun_pol_afr_rus_tag_gam_ven_eng	-0.216769953766863	-0.513710696984748	0.608672657450384
402	hun_jpn_cze_eng_mao_lat_svk_chh_yor_guj_uzb_wly_alb_krd_ctl_ger_lda_sod_dut_ewe_ses_akn_swt_spa_jav_sid_lit_hau_mol_tsn_fre_heb_ven_mnd_bos_nor_ukr_qcu_geo_bam_swa_rom_amh_xho_slo_tur_arw_fin_ita_vie_por_rus_moo_aze_glc_tml_mly_tag_cic_pan_mcd_knd_tig_est_afr_dyu_amr_tsw_tha_urd_aeg_mlt_scr_igb_fbf_prs_bem_bul_azi_sun_bsq_hin_dgb_owc_pol_grk_cnt_zul_bat_anl_kor_ind_swe_gam_ben	-0.168960655873424	-0.396719782080718	0.692483002454143
403	gam_mly_hin_mao_yor_knd_zul_bat_hau_jpn_sid_alb_svk_fre_arw_amh_bem_qcu_mlt_dgb_aze_pol_tsn_rus_lit_geo_tur_bam_jav_mol_lat_ven_tig_swa_igb_dut_urd_ita_est_uzb_vie_eng_swt_tsw_slo_afr_grk_aeg_fbf_heb_spa_cze_moo_cic_mnd_ukr_ctl_azi_amr_rom_anl_nor_guj_sun_bsq_owc_kor_hun_bos_pan_tha_scr_fin_lda_ewe_wly_ben_chh_mcd_ger_prs_sod_cnt_glc_krd_ses_ind_bul_akn_xho_dyu_tag_por_swe_tml	-0.0761600961813006	-0.194951131138132	0.845856472477222
404	afr_mlt_bos_heb_por_tag_uzb_swa_aeg_xho_rom_scr_moo_pan_cnt_ewe_aze_cze_owc_amr_sid_ger_arw_zul_est_yor_cic_lat_bul_dgb_knd_wly_lda_chh_ben_guj_grk_dyu_fre_bem_qcu_kor_amh_ukr_rus_glc_jav_ita_mol_nor_tha_bam_pol_mao_tig_ind_hin_igb_mly_anl_azi_mnd_urd_prs_ses_tsn_dut_ven_swt_lit_mcd_swe_sod_fbf_spa_akn_krd_hun_tml_fin_svk_geo_vie_ctl_tur_jpn_hau_bsq_eng_bat_sun_slo_tsw_gam_alb	-0.612286421251152	-1.58569466301751	0.11620314615087
405	yor_chh_ind_tha_lda_guj_tsn_urd_zul_xho_azi_por_jav_sid_ses_prs_qcu_tig_aeg_heb_hau_anl_fbf_tsw_mol_swe_cze_rom_aze_swt_tml_mnd_kor_bos_ukr_pan_owc_ven_mao_pol_igb_svk_scr_bul_nor_geo_ita_fin_glc_krd_dgb_amh_ger_eng_dut_akn_sun_bsq_hin_vie_rus_slo_arw_uzb_cnt_tag_ewe_est_afr_dyu_mcd_bem_bat_ben_ctl_gam_amr_swa_hun_lat_alb_wly_knd_fre_spa_mly_jpn_cic_bam_tur_grk_sod_lit_moo_mlt	0.113353557753821	0.289553215028622	0.772802611072866
406	cic_qcu_urd_tag_afr_alb_dut_sod_glc_guj_ita_est_slo_jpn_lit_anl_bsq_swa_jav_cze_sid_scr_mlt_igb_fbf_yor_lda_geo_ind_dyu_lat_aze_hun_moo_eng_tsw_svk_bul_heb_tha_knd_hin_tur_mol_ven_rom_kor_mcd_amr_bam_prs_ukr_fre_mao_fin_xho_chh_swe_tml_tsn_mly_uzb_por_spa_azi_bos_pan_pol_bat_akn_gam_ger_mnd_tig_dgb_krd_ctl_aeg_sun_amh_swt_vie_ben_nor_rus_zul_ewe_owc_grk_ses_hau_bem_wly_cnt_arw	-0.106141382366374	-0.333359577688342	0.739613281758723
407	prs_svk_tha_hau_ben_pol_mlt_mnd_lda_zul_amh_igb_spa_xho_kor_hun_guj_vie_ita_wly_bam_fbf_anl_mcd_bsq_jav_glc_dyu_alb_pan_knd_mao_swt_afr_bos_ind_dgb_amr_uzb_dut_cnt_chh_tag_geo_azi_jpn_bat_tur_cic_tsw_fre_bul_tml_aze_qcu_tsn_heb_ses_swe_mly_ctl_tig_arw_rom_lit_hin_ger_ukr_ewe_sun_swa_nor_por_fin_lat_scr_bem_krd_sod_mol_eng_ven_yor_est_akn_gam_cze_urd_rus_owc_sid_moo_grk_aeg_slo	0.1783649662554	0.406087558689846	0.685611141359759
408	bam_slo_krd_chh_fin_ind_cnt_aze_fre_sod_ven_svk_anl_ukr_ctl_ger_tsw_prs_lda_hin_dgb_arw_rus_wly_amr_mlt_amh_cze_tsn_sid_hun_pan_por_aeg_xho_ewe_cic_owc_bem_glc_tig_azi_gam_mcd_swa_rom_akn_knd_heb_grk_mao_guj_jpn_bos_mly_uzb_dyu_tur_fbf_swe_lit_kor_pol_scr_igb_yor_bul_tha_tml_moo_sun_est_qcu_zul_vie_eng_lat_dut_bat_mnd_hau_afr_alb_swt_ben_spa_ita_jav_nor_urd_geo_tag_mol_bsq_ses	0.235999091584645	0.524236568524402	0.601361254190534
409	ukr_arw_rus_kor_nor_bem_knd_mol_cze_eng_heb_tsw_cnt_wly_tml_est_uzb_gam_chh_spa_lda_svk_jav_por_dut_bul_mlt_dyu_glc_aze_igb_pol_guj_sid_sod_alb_mly_fin_hin_azi_jpn_tur_mnd_bam_dgb_ewe_tig_mao_owc_qcu_cic_ind_fbf_zul_pan_ben_hun_hau_aeg_moo_swa_scr_lit_prs_ctl_geo_swe_tha_ita_afr_urd_ven_bsq_bos_tag_xho_slo_amr_akn_mcd_grk_sun_rom_fre_vie_swt_ses_krd_amh_anl_ger_yor_bat_lat_tsn	0.273631871272971	0.704862788670671	0.482657173725794
410	swe_scr_tag_wly_bem_rom_guj_grk_glc_eng_zul_svk_fre_gam_hin_dgb_ger_anl_slo_ukr_nor_cic_sod_jav_bos_est_bam_pol_bat_aeg_jpn_amr_tsw_prs_kor_mly_ita_lit_alb_dut_vie_mol_mao_aze_tur_cze_mnd_ses_owc_uzb_moo_ven_lda_tml_ctl_fin_xho_swt_akn_lat_hun_amh_por_fbf_hau_krd_tha_afr_dyu_geo_urd_sun_arw_spa_chh_rus_bsq_tsn_mcd_ben_swa_qcu_sid_pan_ind_igb_bul_heb_cnt_mlt_tig_azi_ewe_knd_yor	0.364686927359034	0.935578954262595	0.351913063980771
411	tml_tig_ben_lat_chh_wly_igb_anl_mnd_aze_por_lda_mlt_uzb_alb_kor_cze_owc_est_arw_xho_mcd_azi_guj_swt_bem_afr_gam_bam_nor_tsn_ind_mly_dyu_yor_bsq_ukr_ewe_jpn_cnt_ven_sod_akn_bos_ses_dgb_krd_amr_pan_swa_mao_lit_hin_heb_fin_geo_ita_urd_ctl_svk_scr_bul_pol_sun_eng_moo_tur_hau_amh_mol_fbf_tsw_zul_rom_prs_vie_sid_rus_aeg_tag_knd_slo_swe_tha_spa_grk_qcu_ger_dut_bat_hun_glc_fre_cic_jav	0.100362727723977	0.226987430359745	0.820931729818693
412	lda_moo_svk_guj_spa_ewe_dyu_tsn_por_swt_arw_ses_azi_gam_akn_anl_wly_cnt_yor_bem_bam_swa_fbf_tml_bat_aeg_hun_hau_nor_sid_vie_krd_fin_xho_cic_kor_ger_bos_jpn_ven_knd_rom_owc_eng_lit_geo_ind_qcu_rus_dgb_mao_amr_ben_cze_pol_afr_glc_bsq_ukr_lat_prs_ctl_ita_urd_amh_jav_hin_mly_fre_igb_grk_slo_mnd_tag_mcd_mlt_sun_swe_zul_aze_heb_pan_scr_chh_tig_dut_alb_tha_est_tur_sod_uzb_mol_tsw_bul	0.426505422871463	1.06944739512281	0.287636022173653
413	hun_qcu_ctl_tml_swa_rus_ger_sod_slo_knd_bem_tsw_mol_amr_geo_mcd_ewe_bam_glc_lit_mnd_prs_chh_alb_hin_uzb_fre_tag_lda_azi_svk_fbf_pol_krd_bsq_swe_rom_urd_mly_yor_dyu_ses_aze_aeg_dgb_sid_tig_anl_afr_kor_mao_jpn_xho_mlt_ind_zul_swt_owc_dut_wly_vie_eng_por_bat_fin_ben_tha_scr_nor_cnt_ita_est_arw_grk_sun_cic_moo_gam_ven_tsn_cze_igb_ukr_bul_bos_guj_jav_amh_pan_spa_hau_akn_tur_heb_lat	-0.610623459232201	-1.62460140533533	0.107632056463188
414	swt_azi_bos_uzb_tsw_bat_xho_bul_urd_kor_amh_moo_amr_tha_geo_igb_grk_fre_knd_ven_zul_wly_rus_nor_mol_ses_swa_aze_qcu_arw_aeg_pan_alb_pol_glc_bsq_ukr_dut_swe_dgb_guj_tag_anl_ben_eng_sod_bem_por_tur_hun_akn_bam_hau_cnt_spa_krd_svk_vie_mcd_ita_jpn_mlt_ctl_chh_mao_sun_yor_scr_gam_heb_ind_mnd_tig_ger_lat_dyu_tsn_cze_rom_cic_prs_fbf_ewe_est_hin_lit_mly_jav_afr_slo_owc_fin_lda_sid_tml	0.00129652344599092	0.00318815054243338	0.997463057042209
415	bsq_wly_guj_ben_mao_geo_tig_tag_grk_jav_est_akn_sun_eng_gam_ger_mly_dut_slo_uzb_sod_arw_ukr_glc_fbf_tml_cic_tsn_kor_tur_ses_rom_swa_swt_swe_afr_sid_xho_azi_aze_moo_urd_pol_ewe_tsw_hau_ven_igb_svk_cze_heb_bam_owc_anl_krd_bat_lda_amh_alb_chh_scr_rus_amr_hun_dyu_mol_ita_aeg_hin_pan_mnd_ind_knd_yor_lat_bul_fre_ctl_nor_por_fin_spa_jpn_bos_tha_qcu_zul_prs_vie_cnt_mcd_bem_mlt_lit_dgb	-0.306252816547539	-0.719112320872462	0.473874791723993
416	ben_anl_pol_mnd_eng_slo_bat_geo_bos_spa_knd_rus_yor_jav_igb_bul_heb_nor_krd_guj_lit_rom_ita_tur_scr_alb_tsn_aeg_ctl_aze_por_ukr_mol_mly_uzb_glc_afr_dyu_chh_fin_mcd_swe_moo_sod_swt_bem_dut_jpn_ger_xho_azi_mlt_prs_tig_pan_bam_hau_hun_sun_ind_sid_owc_dgb_akn_ses_lda_svk_vie_ven_kor_cnt_tml_wly_arw_gam_tha_cic_tag_fbf_fre_mao_amr_grk_swa_zul_urd_ewe_amh_tsw_lat_est_qcu_hin_cze_bsq	-0.364423990916755	-0.938970939981299	0.35017798221504
417	por_dut_ger_yor_eng_dyu_dgb_ind_pan_hin_akn_igb_kor_grk_tag_fre_tsn_hau_bam_rus_mlt_mao_bos_tml_swe_amh_arw_swa_qcu_heb_fbf_est_lit_wly_lat_uzb_zul_ukr_krd_xho_owc_mcd_mnd_tsw_gam_tur_aze_knd_ita_lda_hun_svk_geo_vie_nor_jpn_ben_azi_afr_chh_bul_guj_swt_jav_slo_scr_amr_tha_ven_urd_moo_sod_mol_ewe_ses_bem_anl_sid_tig_rom_mly_bat_bsq_cze_glc_ctl_fin_alb_cnt_pol_aeg_sun_spa_cic_prs	-0.00916436672697026	-0.021358124551598	0.983005735714218
418	scr_hin_amh_ukr_amr_eng_grk_owc_swt_afr_ewe_bul_prs_urd_bem_ven_igb_krd_yor_alb_tsn_kor_mlt_dgb_chh_tha_mao_mcd_uzb_rus_aze_knd_hun_bos_dut_por_swe_tur_cnt_lit_ctl_bam_qcu_xho_fbf_sod_sun_heb_svk_lat_pol_tsw_spa_cze_cic_bsq_slo_mol_mly_aeg_moo_akn_gam_pan_bat_tag_ger_tig_mnd_ben_lda_ita_jav_vie_hau_wly_zul_jpn_azi_sid_dyu_est_fin_fre_geo_ind_arw_tml_glc_nor_guj_anl_swa_ses_rom	-0.757175211802517	-1.85540244167312	0.0667063110082945
419	akn_ven_uzb_ewe_vie_sod_jav_mnd_bem_heb_aeg_hau_tml_ukr_bul_rom_mcd_mly_yor_rus_igb_sun_dyu_nor_knd_krd_azi_lda_hun_glc_hin_kor_jpn_ind_bsq_ger_guj_chh_spa_fre_lat_ses_tsn_wly_mol_amr_qcu_tha_sid_dut_cze_moo_swa_bat_dgb_geo_cnt_tag_grk_pan_prs_tig_est_alb_ctl_swe_aze_arw_slo_por_pol_ben_zul_mao_eng_owc_xho_anl_bos_bam_urd_tsw_mlt_ita_fin_swt_fbf_afr_tur_svk_amh_cic_scr_gam_lit	0.209483141833269	0.503611905270712	0.615724969481143
420	swa_sun_mao_gam_mly_alb_tha_dut_por_glc_cze_slo_cnt_pol_bul_bsq_ctl_ven_akn_igb_tag_tml_knd_svk_fre_mol_guj_azi_ewe_est_krd_lat_dgb_ind_chh_yor_lda_moo_hun_jpn_ger_sid_arw_xho_jav_urd_nor_aze_swe_mnd_bos_bam_aeg_qcu_cic_zul_tig_hin_owc_ben_prs_mlt_hau_pan_ita_scr_amh_rus_grk_bat_eng_lit_fin_sod_wly_geo_tsn_tur_amr_afr_ukr_tsw_uzb_swt_spa_bem_ses_vie_mcd_fbf_dyu_anl_kor_rom_heb	0.274465644133036	0.658853024669401	0.51161812633929
421	owc_ukr_aze_dgb_sod_jav_est_amr_wly_mcd_rus_fre_dyu_mol_bem_tsn_qcu_ses_hin_zul_bul_tur_hun_bsq_cnt_swe_fin_gam_lda_ben_amh_rom_eng_aeg_arw_chh_mly_slo_ctl_por_sid_lit_alb_cze_nor_swa_spa_mao_jpn_ewe_igb_azi_fbf_scr_ind_ven_vie_pan_akn_hau_knd_xho_glc_dut_ita_cic_mnd_bam_guj_ger_bos_krd_lat_sun_urd_mlt_kor_tsw_pol_uzb_swt_tml_tha_bat_svk_grk_yor_tig_heb_anl_prs_afr_geo_moo_tag	0.0442964595493795	0.108736551434907	0.913645718110516
422	swt_mcd_ukr_spa_hin_tsw_urd_gam_rom_sod_mol_cic_heb_vie_amr_kor_alb_ger_arw_lat_pol_yor_jpn_bsq_chh_tag_ind_ses_sid_bat_bam_bos_por_dyu_cnt_mlt_qcu_fin_tur_lda_scr_swe_mnd_anl_svk_fbf_wly_mao_tsn_dut_hau_tha_owc_lit_azi_grk_mly_aeg_glc_eng_bul_slo_ben_dgb_bem_ewe_tig_afr_knd_uzb_amh_pan_hun_xho_zul_igb_geo_ven_guj_tml_swa_moo_fre_jav_krd_aze_cze_nor_ctl_akn_est_prs_rus_sun_ita	-0.264060503070064	-0.677101153328899	0.500022602666088
423	bem_knd_eng_igb_amh_moo_tag_afr_arw_ukr_tsw_ben_geo_yor_ita_mnd_sod_lat_ind_bos_lit_hin_rom_tha_akn_hun_scr_aeg_sun_hau_gam_ewe_heb_tsn_jpn_ven_zul_tur_mly_swt_aze_est_lda_urd_ctl_amr_tml_rus_dyu_xho_kor_owc_ses_alb_bam_mao_sid_ger_pan_uzb_bul_guj_slo_swa_jav_dgb_anl_vie_glc_mlt_cze_qcu_bsq_fre_swe_wly_azi_prs_mcd_fin_mol_nor_pol_cnt_bat_dut_svk_grk_chh_por_fbf_tig_cic_krd_spa	-0.402480047712351	-0.972056713900417	0.333543810872066
424	azi_knd_geo_chh_vie_mly_alb_ses_fin_mnd_fbf_hin_wly_bos_tha_fre_est_tsw_slo_ewe_ita_bam_gam_anl_xho_ukr_cnt_mol_sun_swe_sid_jav_mlt_tsn_lat_ger_urd_ctl_lit_rom_ven_scr_por_svk_amh_hun_eng_hau_tml_grk_krd_aeg_heb_qcu_afr_pol_owc_tig_igb_mcd_ind_glc_kor_jpn_amr_aze_prs_swa_tur_bem_cic_zul_mao_arw_bsq_uzb_spa_cze_bul_moo_dgb_pan_yor_nor_akn_lda_dut_tag_swt_bat_guj_ben_sod_rus_dyu	-0.25436451218544	-0.58375035221099	0.560801443590549
425	sid_svk_tml_hau_qcu_igb_ind_fbf_gam_prs_swa_bul_nor_ven_guj_alb_eng_aze_krd_ger_dyu_anl_cic_glc_xho_bat_zul_afr_amr_tsn_ben_hin_owc_dgb_dut_yor_chh_ita_jpn_jav_tig_mlt_bem_bsq_ewe_ctl_azi_est_mao_pol_fin_fre_swt_mcd_aeg_urd_cze_lat_tag_pan_rom_moo_swe_knd_lda_bos_tha_scr_por_geo_tur_grk_sod_kor_hun_ses_lit_amh_tsw_sun_ukr_mly_uzb_rus_bam_cnt_wly_heb_akn_vie_slo_mol_arw_spa_mnd	0.263276638437857	0.60629089526942	0.545798685809447
426	geo_rom_bat_nor_ita_akn_bos_azi_cnt_glc_ewe_mly_tsn_ukr_tha_anl_bsq_prs_hun_chh_eng_alb_grk_mol_dut_amr_hau_krd_urd_guj_mcd_swa_yor_jav_ctl_heb_swe_scr_mao_wly_swt_slo_lat_uzb_lit_lda_afr_mlt_jpn_sod_por_sun_bam_est_tur_ger_dgb_pol_cic_amh_fbf_knd_aze_ses_kor_qcu_gam_aeg_bul_rus_arw_tig_fre_zul_sid_igb_vie_ben_svk_pan_fin_dyu_tag_xho_tsw_spa_moo_ind_tml_bem_hin_owc_mnd_cze_ven	-0.475385478118414	-1.13740951452252	0.258289117231275
427	fre_mlt_pan_knd_sun_akn_mnd_zul_ukr_geo_pol_aeg_mol_cic_amr_mcd_xho_swe_slo_mly_alb_sod_cze_urd_bem_glc_anl_igb_arw_moo_yor_qcu_tag_por_hun_lit_tur_heb_ita_uzb_rus_ven_chh_amh_grk_guj_ses_bam_swa_sid_wly_ben_bul_hin_tha_lda_prs_azi_jav_fin_jpn_tml_tsw_hau_dyu_bat_swt_kor_bos_owc_dut_gam_ger_ind_ewe_cnt_lat_bsq_svk_eng_afr_tig_nor_ctl_aze_scr_spa_fbf_krd_tsn_mao_dgb_rom_est_vie	0.295599753472227	0.680769124607745	0.497709060699976
428	hun_lda_ukr_gam_fre_ven_tml_grk_est_igb_ctl_azi_scr_jav_sod_qcu_tsw_ita_eng_swt_urd_chh_dut_por_prs_heb_kor_lit_amr_afr_glc_mao_cic_mnd_owc_moo_nor_swa_fin_dyu_sun_pan_bat_tag_ger_knd_swe_zul_yor_akn_tha_rom_mlt_mcd_ses_anl_mly_xho_ind_tur_tig_hin_spa_bem_fbf_amh_bam_cze_geo_cnt_aeg_krd_bsq_pol_aze_arw_jpn_rus_uzb_bul_alb_guj_wly_sid_dgb_svk_mol_tsn_hau_vie_slo_bos_ben_lat_ewe	0.585139824887528	1.46590843561702	0.146046266756308
429	pol_por_tsn_hau_swa_bam_fre_bos_kor_hun_ewe_ses_hin_ben_glc_spa_akn_aze_jpn_mol_scr_tha_guj_zul_gam_dgb_lat_fin_prs_dut_yor_sid_heb_est_vie_geo_ukr_moo_rom_nor_ind_uzb_qcu_xho_cnt_krd_amr_ven_bat_tig_alb_jav_swe_dyu_bsq_afr_aeg_azi_sod_grk_ita_rus_mcd_tsw_mly_bem_lit_tur_ctl_arw_bul_eng_anl_cic_wly_amh_tag_ger_chh_urd_mlt_lda_mao_swt_slo_pan_owc_fbf_cze_tml_svk_sun_igb_knd_mnd	0.43844925653553	1.12950142242788	0.261591300372732
430	sid_grk_cic_gam_mnd_ukr_amh_dgb_nor_mly_chh_lat_rus_fin_fre_sun_azi_pan_dyu_wly_bsq_bos_uzb_lda_cze_mcd_vie_ctl_xho_igb_swa_cnt_swe_hin_arw_rom_moo_mol_afr_tur_knd_jpn_por_hun_prs_bat_akn_heb_tag_ewe_tha_dut_lit_ven_scr_tig_aeg_ita_pol_alb_svk_ben_ger_hau_bul_mao_anl_sod_est_eng_tml_qcu_tsn_yor_owc_glc_fbf_slo_urd_ind_krd_tsw_bam_guj_jav_amr_spa_bem_mlt_zul_swt_ses_geo_aze_kor	-0.2662326723458	-0.695921098450042	0.48821375613331
431	mlt_dut_ctl_lat_sod_heb_spa_tsn_ger_bul_owc_knd_tsw_igb_bos_bam_swe_vie_bem_hau_cnt_fin_bat_pol_afr_lit_tur_ben_moo_uzb_azi_ita_qcu_zul_hun_tha_ukr_ven_pan_amh_krd_mnd_arw_mao_mcd_aze_fre_tig_dgb_kor_glc_hin_urd_mol_guj_rom_swa_aeg_tml_jpn_sun_bsq_xho_eng_grk_gam_sid_por_tag_est_slo_swt_svk_dyu_ind_mly_alb_akn_prs_scr_cze_chh_nor_fbf_yor_cic_wly_ses_jav_lda_anl_ewe_amr_rus_geo	0.466041389618449	1.08196277158342	0.282066573860477
432	dyu_tur_hin_geo_ses_sun_rus_tig_kor_sid_eng_yor_tsw_bam_por_uzb_mnd_pan_heb_prs_fbf_aze_ita_swe_swa_igb_svk_gam_ctl_slo_ukr_est_bsq_swt_sod_scr_ben_tha_jpn_grk_tml_wly_cic_ven_spa_bos_krd_anl_ind_mcd_jav_afr_mao_glc_lda_dut_rom_urd_chh_mol_alb_aeg_knd_bem_lat_lit_fin_fre_azi_hau_amh_arw_bul_qcu_pol_hun_moo_ewe_vie_ger_mlt_cnt_tsn_dgb_mly_amr_cze_zul_owc_nor_xho_guj_bat_akn_tag	-0.112171531994961	-0.25581436911574	0.798659141451015
433	lda_xho_sun_moo_mlt_mol_kor_por_bsq_owc_urd_ind_tml_hun_krd_knd_tsn_dut_bat_ven_glc_ses_cic_tig_gam_aeg_swa_hin_jav_azi_ukr_bam_cze_aze_arw_amr_mcd_tag_bul_rom_ben_anl_fin_akn_alb_jpn_qcu_nor_swt_bos_dyu_cnt_tha_tur_afr_grk_svk_lat_eng_swe_geo_mly_lit_sid_est_bem_spa_ger_chh_scr_yor_vie_igb_uzb_heb_mao_guj_fre_zul_amh_mnd_dgb_ewe_pol_rus_ctl_ita_prs_tsw_pan_sod_slo_hau_fbf_wly	0.106680831851508	0.257601664376735	0.797283483884919
434	ind_igb_lda_ven_anl_amr_wly_rom_lit_fbf_fre_ses_mlt_uzb_azi_xho_swa_zul_dgb_owc_knd_grk_bat_prs_mnd_cnt_mcd_tsw_tha_tsn_cic_tag_qcu_alb_est_por_ukr_jpn_mly_aeg_vie_cze_aze_chh_amh_ewe_swe_ctl_hun_bam_slo_scr_hau_heb_tur_afr_bsq_ben_swt_yor_pol_spa_guj_fin_lat_krd_dut_moo_svk_mao_arw_glc_gam_kor_akn_urd_ita_eng_tml_jav_hin_tig_mol_nor_ger_dyu_pan_sid_sod_geo_bul_rus_bos_bem_sun	-0.237038127904117	-0.552008974692476	0.58226631787399
435	mao_bem_afr_ctl_amh_fin_gam_mly_rus_igb_dyu_tha_chh_anl_yor_tml_eng_hau_vie_knd_guj_tur_glc_dgb_bul_wly_cic_aeg_alb_ven_bat_nor_bos_pan_fre_krd_geo_ukr_cze_tig_rom_swe_lit_moo_hun_swa_por_bam_ita_prs_sid_slo_grk_arw_bsq_azi_lat_fbf_zul_lda_svk_tag_hin_akn_ger_ewe_mnd_mol_spa_amr_xho_owc_heb_jpn_mlt_cnt_kor_aze_dut_swt_scr_ses_jav_sod_tsn_urd_est_uzb_mcd_sun_tsw_qcu_ind_pol_ben	0.583424184969265	1.54831678258831	0.124942433210164
436	anl_ses_arw_mcd_cnt_ctl_hun_lda_spa_aeg_uzb_ger_mao_bul_bos_nor_svk_heb_por_owc_sid_rus_fin_lat_hau_mlt_yor_guj_tur_lit_slo_dgb_ewe_cze_tml_swa_swe_tag_cic_pol_tha_sun_ita_zul_mol_sod_bsq_fre_azi_grk_wly_krd_vie_bem_kor_ind_gam_bat_knd_fbf_bam_ven_hin_amh_chh_tsn_aze_tsw_moo_glc_akn_ben_jpn_pan_amr_prs_eng_rom_ukr_scr_swt_alb_mly_dyu_qcu_jav_xho_geo_urd_dut_tig_igb_afr_mnd_est	-0.689244452941873	-1.82271834116037	0.0715593434010109
437	bem_hau_rom_svk_uzb_akn_kor_cic_yor_tsn_wly_sid_nor_ctl_swe_fbf_knd_est_gam_guj_mnd_bos_ewe_ben_owc_scr_aze_tha_tig_cze_eng_sun_chh_slo_rus_por_tur_arw_dgb_mao_lda_sod_krd_cnt_ses_vie_mlt_tag_zul_hin_xho_urd_swt_hun_tsw_tml_anl_prs_afr_amr_fre_jav_mol_alb_bul_qcu_jpn_igb_bam_fin_ind_aeg_ukr_glc_moo_dyu_bsq_geo_bat_swa_grk_amh_azi_dut_heb_lit_ven_spa_lat_ger_mly_ita_pol_mcd_pan	0.271584411563164	0.639712019283404	0.523932605855128
438	tha_ind_urd_grk_wly_uzb_cnt_guj_bat_tig_moo_amr_swt_knd_tur_qcu_arw_yor_bem_bam_chh_prs_lit_tsn_lda_xho_svk_pan_fin_eng_azi_mnd_kor_sid_bsq_sod_glc_scr_tml_bul_ven_ita_vie_por_geo_dut_slo_akn_mlt_alb_cic_ctl_aeg_mly_rus_owc_swe_rom_fre_hin_ses_aze_fbf_cze_tsw_lat_spa_ben_est_dgb_anl_mcd_mao_pol_tag_hau_dyu_sun_ukr_ger_afr_zul_jav_gam_nor_amh_jpn_ewe_igb_krd_heb_mol_bos_swa_hun	0.0188506135393111	0.0483034778920057	0.961577965752316
439	uzb_ukr_hun_jpn_geo_jav_sid_pol_mao_urd_tha_dgb_aeg_slo_fbf_ger_grk_eng_mcd_tsn_fre_bos_gam_arw_aze_sun_moo_prs_cnt_cic_amh_igb_ind_heb_xho_ita_ses_kor_tsw_dut_afr_bsq_yor_fin_akn_swe_ven_azi_krd_zul_sod_amr_knd_dyu_bat_mnd_lat_rom_alb_por_est_ctl_rus_hau_lit_tur_ben_tag_bam_svk_bul_glc_spa_mol_tig_anl_ewe_guj_vie_scr_swa_chh_mly_wly_lda_qcu_bem_mlt_hin_cze_swt_tml_nor_pan_owc	0.49362199319498	1.14429202555077	0.25543917931884
440	anl_tsw_rom_lda_bos_krd_jav_wly_dyu_akn_ind_lat_mcd_mlt_fre_kor_prs_ses_swa_pan_nor_bul_lit_ven_yor_sid_est_bsq_mao_swt_sod_chh_ben_dut_hau_zul_aeg_tig_tml_tha_bem_ita_igb_tag_swe_afr_slo_mly_ctl_aze_ger_eng_fin_grk_guj_fbf_cnt_dgb_alb_tur_gam_uzb_pol_scr_heb_bam_xho_jpn_mnd_arw_bat_amh_qcu_mol_hun_ukr_owc_cze_spa_tsn_geo_hin_por_vie_urd_glc_svk_amr_knd_moo_sun_rus_cic_azi_ewe	0.297946285141944	0.683303933476327	0.496113641119053
441	rom_sid_cic_zul_ewe_spa_svk_hau_tsn_aze_dut_eng_nor_por_fre_lat_alb_amr_tsw_ind_prs_qcu_gam_krd_vie_sod_ukr_bos_ita_uzb_jav_urd_bul_tha_ger_geo_tur_tag_swa_anl_igb_bsq_lit_fbf_hin_azi_est_guj_mly_sun_ben_swt_mcd_glc_scr_yor_heb_aeg_moo_grk_swe_dgb_wly_chh_afr_kor_jpn_rus_amh_knd_mao_tig_xho_mlt_bem_ctl_ven_pol_pan_cze_arw_mol_lda_ses_tml_slo_akn_bam_dyu_hun_bat_fin_owc_cnt_mnd	0.399664859893352	0.951900931206371	0.343614664076937
442	sun_ewe_cnt_heb_bam_mnd_cze_mlt_fbf_ind_swa_pan_fin_ita_bos_tsn_mol_aeg_swt_bsq_krd_glc_ven_guj_lit_svk_owc_grk_mao_bul_swe_wly_azi_kor_lda_moo_jav_por_spa_tig_est_bat_igb_fre_lat_dut_pol_hau_vie_rom_uzb_akn_slo_tml_dyu_chh_cic_ses_ger_amh_hin_knd_ukr_mcd_sid_hun_tha_aze_tur_ben_tag_jpn_ctl_yor_prs_dgb_qcu_xho_anl_alb_gam_bem_rus_tsw_scr_geo_arw_afr_zul_amr_urd_eng_sod_mly_nor	NA	NA	NA
443	bsq_mnd_owc_bul_xho_cnt_spa_hun_ukr_scr_ses_aeg_fin_alb_pan_mol_ctl_rom_sun_amr_yor_lat_tag_dgb_ind_sid_hau_ven_por_lit_svk_nor_ger_uzb_tha_akn_wly_geo_hin_swe_pol_amh_mcd_anl_dut_tur_est_vie_zul_aze_fbf_kor_bem_prs_qcu_gam_rus_slo_tsn_mly_knd_lda_mao_tml_guj_bat_fre_swt_moo_eng_mlt_swa_heb_ben_afr_bam_krd_tsw_glc_jpn_chh_arw_sod_igb_jav_ewe_azi_dyu_urd_cic_ita_bos_cze_grk_tig	0.530191827284056	1.25496996989108	0.212634161526527
444	lat_tml_dgb_geo_rus_mol_dut_lda_prs_gam_ewe_dyu_cze_tsw_hun_chh_aze_fbf_sid_est_moo_knd_sod_bsq_bos_scr_ses_bem_amr_bul_swe_yor_jav_anl_azi_swa_tag_tha_lit_hau_uzb_bat_slo_heb_por_spa_qcu_ger_nor_glc_tig_tsn_amh_arw_ven_jpn_wly_pol_vie_afr_krd_kor_ind_mnd_igb_ctl_mly_akn_bam_alb_ita_xho_zul_sun_owc_cic_ben_pan_hin_rom_swt_fre_urd_mcd_grk_tur_fin_mlt_aeg_eng_mao_cnt_svk_ukr_guj	0.302813785675452	0.681051953864347	0.497530909295648
445	mol_por_nor_geo_bsq_swe_yor_afr_ven_eng_bam_cze_fin_bem_alb_dyu_cic_svk_heb_slo_swt_sid_fre_est_ukr_sun_jav_scr_rus_ses_kor_moo_qcu_krd_ind_azi_bul_amr_owc_zul_ita_aeg_igb_grk_prs_tig_vie_mly_uzb_lat_cnt_hau_guj_sod_ben_tag_bat_tur_bos_urd_mcd_dgb_swa_chh_arw_gam_amh_knd_mao_lda_jpn_pol_mlt_fbf_rom_xho_tsn_tml_anl_pan_dut_akn_glc_wly_lit_tsw_aze_hin_tha_ger_ewe_ctl_hun_spa_mnd	0.025079993483657	0.0652617653894152	0.94810566651486
446	fin_mly_swt_tml_bem_tur_jpn_anl_vie_heb_ind_fre_xho_tag_arw_ses_owc_afr_svk_mol_mlt_tig_rus_ewe_pan_mcd_dgb_wly_hin_krd_scr_dut_akn_est_kor_ger_bul_slo_swa_azi_swe_lda_guj_spa_chh_urd_yor_ukr_hun_bos_sid_moo_tha_eng_mnd_bam_jav_ita_aeg_sun_por_prs_dyu_bsq_zul_grk_cic_tsw_lat_alb_cze_mao_knd_glc_bat_amh_ben_hau_aze_geo_qcu_ctl_uzb_ven_cnt_sod_nor_fbf_igb_tsn_lit_pol_amr_gam_rom	-0.522719500220076	-1.22404786455864	0.224026106651332
447	hau_spa_tsw_bat_rus_tsn_uzb_mol_eng_afr_kor_ukr_anl_tml_qcu_aeg_ven_mao_mcd_dyu_jav_prs_cze_ctl_mlt_tag_nor_sun_urd_lat_ben_amr_fre_rom_ewe_bem_est_arw_alb_xho_knd_jpn_slo_por_hin_akn_swa_swe_bsq_heb_guj_zul_vie_cnt_ind_owc_fbf_tig_amh_swt_tha_krd_chh_fin_sod_wly_geo_lda_ger_mnd_cic_glc_bam_sid_azi_bos_aze_bul_dut_hun_pan_gam_dgb_lit_grk_moo_ses_svk_igb_pol_mly_ita_yor_tur_scr	0.0829069427439746	0.187275933556889	0.851852260594062
448	lit_eng_tha_ven_nor_sod_bat_urd_bem_rus_anl_bsq_tsw_rom_uzb_ukr_ewe_bul_slo_ger_moo_lat_alb_knd_grk_amr_est_hau_yor_afr_cnt_akn_igb_chh_zul_sun_arw_krd_ses_fre_kor_xho_pan_mao_lda_dyu_ctl_tag_ita_glc_qcu_tsn_wly_pol_spa_amh_aze_heb_vie_fin_hun_dut_owc_fbf_mly_cze_tur_swe_guj_gam_por_bos_tml_bam_swa_mol_dgb_jpn_mnd_tig_azi_hin_jav_ben_geo_swt_scr_svk_cic_ind_aeg_sid_prs_mcd_mlt	0.132282041401284	0.303919518911327	0.7618681485065
449	afr_dut_aeg_mly_rom_azi_tml_ses_mnd_chh_alb_fre_amh_ctl_kor_scr_amr_grk_hau_fin_urd_geo_krd_tig_uzb_mcd_ben_mlt_hin_pan_wly_prs_slo_est_dyu_arw_glc_ven_guj_akn_bam_igb_bem_swt_mao_lda_pol_mol_nor_dgb_moo_ukr_ita_svk_tha_sid_rus_bos_jpn_heb_ewe_cnt_lit_tsn_lat_ger_vie_sun_sod_yor_fbf_tsw_swe_bul_por_aze_anl_qcu_bat_tag_bsq_zul_ind_owc_tur_jav_eng_gam_swa_xho_cze_cic_knd_spa_hun	-0.137636065014332	-0.327354064132269	0.744135826925666
450	sun_ven_geo_wly_ita_swe_rom_heb_arw_tsw_sod_bos_cze_ind_krd_mly_vie_chh_jpn_bam_tur_lat_aze_spa_nor_pan_gam_tha_amh_azi_bem_jav_tag_mnd_dgb_mcd_cnt_pol_amr_fre_uzb_ukr_dut_owc_fbf_alb_bul_tsn_kor_hun_hin_bsq_lit_mao_prs_rus_bat_qcu_ctl_grk_dyu_por_ewe_urd_moo_ger_tig_fin_ses_guj_knd_mlt_sid_est_eng_tml_xho_anl_mol_aeg_swa_slo_swt_yor_igb_afr_zul_lda_scr_svk_akn_cic_hau_glc_ben	-0.561134443550386	-1.24845334021193	0.214998882925704
451	tur_mlt_tsn_mcd_ses_ven_bsq_mly_bos_amr_anl_kor_bul_hin_rom_yor_cze_fre_dyu_est_sid_vie_sod_uzb_bem_eng_urd_lda_dgb_swa_bam_owc_dut_jpn_tag_lit_tha_rus_heb_arw_cic_guj_xho_fbf_qcu_tig_ctl_tml_ben_knd_sun_jav_geo_zul_ita_spa_mol_azi_aze_ger_wly_igb_swt_por_hun_pan_gam_moo_hau_pol_prs_mao_chh_tsw_mnd_slo_aeg_ukr_ewe_alb_fin_amh_glc_swe_afr_lat_scr_krd_grk_akn_nor_cnt_ind_svk_bat	0.426288751191413	0.959604587370444	0.339742455338836
452	fre_wly_sun_mnd_ger_arw_lit_hun_moo_sid_vie_aeg_dgb_amh_hau_afr_mao_pol_bem_scr_bul_pan_bam_akn_krd_mcd_guj_est_owc_urd_ukr_zul_spa_mly_swe_amr_aze_por_alb_eng_sod_azi_anl_lat_rus_ven_ctl_svk_gam_lda_swt_kor_slo_tml_ind_tsw_mlt_bos_bat_mol_glc_tha_knd_jav_tag_qcu_xho_rom_yor_dut_dyu_uzb_geo_heb_ses_jpn_prs_cze_tig_tsn_cnt_bsq_hin_chh_fbf_grk_cic_swa_ewe_ben_tur_ita_igb_fin_nor	0.951707951187611	2.28244411762315	0.0247425457431022
453	lda_tsn_ind_kor_afr_prs_aeg_mlt_zul_mao_bem_por_tml_sun_chh_gam_pan_dgb_krd_tha_tag_swt_sod_anl_qcu_aze_akn_alb_vie_geo_mol_fin_bsq_ben_heb_jav_ger_sid_svk_mcd_uzb_grk_cnt_mnd_igb_owc_hau_azi_fre_swe_est_spa_moo_bos_arw_pol_tig_cic_amr_ukr_bat_tsw_slo_lat_ewe_rom_xho_glc_fbf_hun_urd_cze_eng_knd_jpn_mly_rus_nor_tur_bul_wly_hin_ses_lit_dut_dyu_bam_ven_guj_ctl_yor_scr_ita_amh_swa	-0.156526800756908	-0.41837145243024	0.67664009418295
454	amr_vie_lit_chh_mcd_hau_sod_ita_swt_akn_mol_uzb_sun_est_ctl_grk_mlt_mao_zul_bat_rom_bam_dut_heb_aze_fre_svk_fin_tur_cic_lat_jpn_knd_mly_slo_bsq_cnt_ven_qcu_hun_alb_sid_ewe_wly_fbf_bos_aeg_spa_dgb_tha_tml_nor_igb_tsn_tag_prs_dyu_amh_moo_bem_ukr_hin_owc_krd_guj_ses_tig_pol_azi_rus_geo_anl_ind_urd_xho_tsw_ben_lda_bul_ger_afr_mnd_arw_glc_yor_swa_jav_gam_scr_swe_kor_eng_por_pan_cze	0.182984430817774	0.415089302623383	0.679032584633096
455	amr_bat_grk_por_azi_glc_est_akn_hau_mly_ven_slo_tml_wly_cnt_ben_urd_cic_hin_rus_uzb_rom_vie_tig_bem_svk_ukr_tsw_prs_zul_tur_lit_yor_knd_fre_hun_guj_fbf_ind_amh_ctl_xho_jav_bam_tsn_dut_gam_jpn_fin_spa_pol_bsq_mcd_swt_scr_anl_ewe_qcu_mnd_swa_arw_moo_mol_mao_geo_lda_aeg_igb_sod_dyu_bos_nor_bul_swe_tag_pan_afr_heb_tha_mlt_sun_krd_cze_alb_eng_kor_ger_dgb_chh_sid_ses_aze_lat_ita_owc	0.607554586048572	1.57147629748265	0.119468214768548
456	mao_swe_yor_dgb_svk_bsq_grk_fin_lat_afr_jav_dut_lda_mlt_fbf_alb_ita_est_prs_zul_mly_mcd_azi_cic_slo_ctl_aze_gam_urd_bem_hun_qcu_guj_bat_ven_scr_swa_ses_spa_aeg_ger_pan_anl_uzb_sod_pol_sun_owc_moo_por_akn_heb_kor_wly_cnt_nor_hau_vie_tag_ewe_mnd_ukr_tur_bam_bos_jpn_ind_arw_tha_knd_hin_fre_igb_krd_tml_tsn_tig_eng_geo_glc_dyu_xho_ben_cze_rus_swt_sid_bul_amr_rom_tsw_chh_lit_amh_mol	-0.033234097885785	-0.0903414460475679	0.928210174010363
457	eng_anl_kor_zul_bat_heb_ewe_chh_tha_swt_ger_mao_sid_dut_arw_aze_xho_jpn_fbf_alb_ita_amr_mly_mcd_tsw_tml_afr_akn_por_bam_ven_azi_mnd_ind_yor_cic_pan_tur_tag_jav_bul_spa_rom_amh_fin_krd_ctl_bos_swa_prs_scr_uzb_slo_guj_nor_dyu_lat_ukr_moo_est_hin_dgb_igb_aeg_fre_ben_knd_bem_lit_vie_bsq_tig_mol_grk_cze_sun_cnt_owc_hun_hau_geo_glc_urd_lda_swe_mlt_tsn_sod_pol_wly_ses_rus_qcu_gam_svk	-0.537901607772336	-1.23975148405866	0.218186519204067
458	gam_eng_xho_wly_fbf_cic_qcu_tsw_lit_anl_bem_kor_ind_hin_jav_bam_jpn_chh_tur_ses_fre_knd_mnd_sun_vie_arw_rom_swa_lat_azi_bul_mlt_scr_mcd_lda_nor_tig_pol_mao_ita_svk_geo_spa_tml_amh_swe_sid_est_pan_aze_ben_owc_tha_cnt_ctl_akn_bos_krd_rus_urd_dut_ger_ewe_ven_mol_alb_sod_afr_moo_por_bat_cze_ukr_dyu_glc_heb_swt_tag_amr_hun_guj_igb_prs_slo_grk_mly_bsq_dgb_zul_yor_aeg_tsn_uzb_fin_hau	0.31732623456324	0.7321546246433	0.465915316360434
459	ukr_bat_geo_bos_slo_cic_ger_jpn_rus_guj_tag_glc_sun_aeg_sod_krd_bem_ses_prs_lda_kor_hin_est_lat_igb_mnd_ewe_spa_zul_pan_eng_scr_mlt_uzb_owc_tsn_jav_fbf_afr_nor_qcu_bam_mol_moo_mao_chh_knd_swe_ctl_amh_pol_mly_hau_mcd_heb_tig_xho_swt_ben_fre_wly_bsq_yor_lit_gam_aze_bul_tsw_hun_fin_akn_ven_rom_tur_ita_tml_svk_dgb_arw_por_alb_urd_amr_grk_cnt_dut_sid_azi_ind_tha_vie_swa_anl_cze_dyu	-0.614403039653301	-1.44331546094516	0.152291650782856
460	aze_ctl_sid_mlt_ses_mao_eng_swt_cze_pol_chh_knd_tur_bsq_moo_afr_rom_grk_geo_rus_slo_swa_urd_hun_dut_tag_sod_amr_fbf_ukr_tha_kor_tig_vie_bat_sun_ind_bam_wly_mnd_ita_xho_spa_guj_lit_scr_mly_pan_tsw_jav_mol_bul_mcd_ben_hau_ven_swe_est_uzb_anl_fin_owc_ewe_yor_bem_bos_cic_qcu_svk_igb_jpn_azi_tsn_ger_hin_lat_tml_nor_heb_lda_arw_alb_gam_prs_cnt_aeg_fre_akn_krd_glc_amh_dgb_dyu_zul_por	0.574699551787927	1.34576340537713	0.181650529013333
461	krd_wly_bat_tig_knd_tsn_prs_por_spa_rom_hun_bem_tur_bul_azi_svk_dyu_bam_ctl_hin_dut_slo_eng_sod_glc_qcu_cic_tha_swa_mcd_chh_nor_hau_sun_jpn_mol_mao_akn_ind_cnt_afr_anl_aze_heb_xho_tag_lat_bsq_mlt_fin_kor_pan_zul_amh_ses_jav_aeg_pol_tsw_yor_lda_grk_cze_alb_arw_est_ven_fre_scr_geo_vie_tml_moo_ewe_ger_uzb_rus_sid_amr_owc_mnd_gam_bos_swt_urd_fbf_mly_swe_igb_ukr_dgb_ben_lit_ita_guj	-0.80516498415723	-1.86015826538171	0.066023645783917
462	swt_spa_swe_pan_owc_tha_lda_ind_sid_svk_eng_bul_amh_dgb_grk_hau_ewe_bam_wly_zul_ven_qcu_arw_bsq_swa_hun_bat_sod_cze_ben_cnt_guj_lit_fin_slo_dut_akn_rus_bem_nor_bos_ctl_tur_fbf_knd_fre_prs_mly_tml_sun_ses_igb_vie_scr_mcd_jav_tsn_ita_xho_urd_alb_mnd_lat_anl_cic_amr_gam_aze_pol_afr_aeg_por_dyu_chh_geo_hin_jpn_tag_heb_glc_ger_mao_tsw_mlt_yor_tig_krd_uzb_ukr_moo_azi_mol_rom_kor_est	0.149698107360905	0.397946098688014	0.691581941478724
463	bul_mao_nor_wly_qcu_tur_yor_ben_jpn_bam_aeg_amh_tml_ven_swt_xho_tag_fin_tsw_eng_afr_moo_hau_pol_mol_ind_sun_lda_rom_rus_cic_chh_sod_mcd_urd_spa_ses_slo_owc_heb_cze_est_uzb_ger_kor_grk_scr_gam_dyu_por_igb_pan_arw_bat_bos_fre_lit_swa_ctl_fbf_ewe_akn_azi_jav_dut_tig_lat_mly_guj_knd_ukr_bsq_glc_krd_amr_bem_cnt_alb_vie_aze_ita_tha_dgb_prs_svk_mnd_sid_hin_zul_hun_swe_geo_anl_tsn_mlt	0.582775801946867	1.430862506808	0.155821268597607
464	cnt_heb_akn_amr_tsn_igb_mly_mao_ctl_tig_yor_kor_mlt_cze_ses_jpn_tsw_amh_afr_fbf_azi_cic_uzb_dgb_ven_spa_ben_bat_knd_ukr_anl_bsq_por_rus_ewe_tml_hin_ind_zul_lat_prs_bul_guj_tag_sod_owc_mol_qcu_bem_nor_urd_tur_pol_geo_swa_rom_dut_chh_scr_eng_moo_xho_sid_krd_fin_jav_swe_lda_tha_swt_mnd_svk_sun_pan_aze_est_arw_grk_bam_ita_dyu_bos_slo_aeg_wly_lit_hau_hun_gam_fre_ger_vie_glc_mcd_alb	0.398558950679679	0.901524584501951	0.369638310984124
465	glc_fre_moo_tsn_ven_scr_akn_prs_owc_ind_ben_ukr_xho_sun_afr_tsw_geo_jav_qcu_pol_amh_sid_lat_uzb_hin_eng_urd_cic_fin_ewe_pan_dut_azi_dgb_rus_alb_bul_kor_aeg_igb_lda_bam_spa_tml_svk_tha_yor_tag_aze_mao_bsq_swa_tur_krd_knd_lit_wly_cnt_zul_mly_ita_mol_arw_swe_mnd_gam_mcd_bos_ctl_mlt_heb_sod_rom_guj_cze_slo_ger_amr_jpn_dyu_hau_vie_grk_fbf_anl_est_swt_ses_chh_nor_bem_hun_tig_bat_por	0.523938421224849	1.22702459210136	0.222910537359589
466	heb_hun_geo_dyu_anl_moo_grk_cnt_prs_mly_bem_arw_swa_scr_sun_eng_swe_ctl_tsn_por_chh_pan_vie_bos_lda_qcu_ukr_bsq_afr_rus_wly_glc_aeg_azi_uzb_lat_krd_jpn_gam_tha_tml_fbf_knd_spa_mol_cze_kor_mlt_mcd_ben_sod_slo_ewe_igb_yor_ita_dgb_ses_xho_swt_est_lit_akn_sid_fre_amh_bam_tur_nor_zul_ind_dut_hau_jav_svk_urd_ven_rom_cic_pol_bat_bul_tag_ger_aze_owc_mnd_tsw_mao_amr_guj_alb_hin_fin_tig	0.400095865652057	0.962456474945968	0.338316205225753
467	mnd_zul_xho_sod_lda_heb_rom_dut_fbf_owc_ses_mol_aeg_krd_akn_anl_mcd_chh_ukr_dyu_ind_hin_cze_lit_tha_cnt_lat_mlt_afr_amh_ven_tur_guj_fin_prs_gam_ita_vie_slo_pan_cic_bul_rus_bsq_swe_kor_tml_amr_svk_scr_bem_hau_ger_jav_jpn_tag_igb_aze_urd_est_nor_ben_fre_sid_glc_swa_bat_qcu_yor_spa_wly_pol_eng_mly_bam_dgb_tig_alb_por_grk_tsw_sun_hun_azi_moo_knd_ctl_mao_uzb_ewe_arw_bos_swt_tsn_geo	0.0436371886891062	0.101297491461856	0.91953238218462
468	heb_pol_gam_aze_bsq_krd_owc_eng_dyu_jpn_tig_anl_arw_xho_grk_tsn_svk_rom_ctl_mlt_guj_spa_cze_fre_zul_wly_sun_uzb_mol_cic_swe_mly_amh_lit_hau_amr_yor_lda_qcu_slo_bem_hin_est_tml_dgb_chh_kor_swt_bam_ven_bat_scr_azi_mcd_fin_ewe_rus_moo_igb_por_bos_urd_fbf_ind_glc_swa_geo_tur_prs_hun_ben_ses_mnd_ger_mao_pan_knd_sod_ita_akn_tag_afr_vie_tha_cnt_tsw_aeg_lat_bul_dut_nor_sid_alb_jav_ukr	-0.524209016171555	-1.2361318877358	0.219522554161072
469	mao_mlt_svk_ger_eng_tag_hau_tml_sun_scr_geo_fbf_amr_dgb_swe_knd_lda_fre_urd_ewe_nor_ses_cze_heb_est_bsq_mol_xho_sid_amh_qcu_ind_ita_hin_wly_glc_ukr_tsn_spa_akn_guj_owc_arw_afr_alb_slo_lit_tur_ctl_krd_tsw_hun_yor_dyu_por_moo_bem_jav_swa_gam_aze_uzb_tig_jpn_zul_grk_mly_mnd_rus_kor_ben_pan_ven_aeg_mcd_sod_igb_bam_chh_pol_bat_fin_cic_tha_dut_bos_swt_vie_anl_lat_rom_cnt_bul_prs_azi	-0.181387915267215	-0.419374615094346	0.67590950860836
470	sod_azi_alb_guj_est_qcu_glc_akn_prs_mao_hin_mol_gam_hau_pan_fin_grk_amr_tur_tig_ben_uzb_cnt_knd_aze_tsw_sid_bat_spa_ses_vie_ind_dut_tag_jav_ita_wly_afr_dgb_bos_scr_krd_tml_rom_aeg_amh_por_eng_chh_rus_kor_yor_bem_tha_nor_ukr_urd_bam_tsn_mly_cze_jpn_bul_bsq_owc_dyu_heb_zul_anl_mcd_swa_lat_ven_ger_moo_sun_lda_svk_swe_geo_hun_slo_fre_fbf_lit_mlt_swt_pol_xho_arw_mnd_ctl_ewe_igb_cic	0.351752307702135	0.862641339130065	0.390553770120848
471	glc_hun_mlt_scr_cze_sid_dgb_ukr_tag_mly_rom_akn_afr_anl_est_amh_arw_tur_tml_wly_xho_chh_ind_sod_fbf_fre_bam_prs_urd_por_ewe_ben_grk_swt_knd_eng_lda_zul_kor_pol_hin_bul_dyu_ita_bat_mao_jpn_slo_jav_tsw_heb_fin_mol_azi_gam_swe_swa_aeg_hau_alb_mnd_pan_bsq_spa_dut_lit_geo_tig_krd_vie_cnt_ses_bem_ctl_lat_aze_svk_owc_amr_rus_mcd_cic_moo_ven_guj_uzb_qcu_nor_tha_bos_ger_igb_sun_yor_tsn	-1.40137554387537	-3.67570163265514	0.000396572780175352
472	krd_kor_est_bsq_tml_arw_cze_amr_svk_tur_gam_rom_aze_cnt_anl_ita_mlt_qcu_chh_slo_swe_owc_bos_moo_scr_wly_vie_tig_ind_yor_ben_fre_amh_hau_xho_tsn_mao_nor_swa_swt_ger_uzb_alb_sod_bam_ctl_glc_cic_grk_tag_bat_aeg_dut_tha_mol_pol_heb_jpn_sid_geo_ukr_guj_fbf_mly_mcd_lat_knd_hin_ewe_afr_urd_prs_zul_bem_akn_fin_jav_por_azi_tsw_eng_lit_lda_hun_mnd_ses_ven_bul_dyu_dgb_sun_rus_pan_spa_igb	0.0856844065697356	0.191221740070281	0.848768725682326
473	krd_tha_urd_grk_chh_fbf_knd_ewe_bsq_swe_rom_mao_azi_bul_kor_swa_amh_bos_tsn_mcd_slo_glc_tur_afr_dut_prs_qcu_mly_ven_zul_swt_aze_owc_geo_spa_sod_rus_igb_heb_bam_tig_jpn_ben_est_hau_amr_ita_arw_ind_lat_ger_bem_mnd_lit_lda_sid_tml_akn_xho_guj_wly_jav_mol_vie_ctl_bat_ukr_scr_mlt_tag_cnt_svk_por_pol_hin_anl_hun_fin_sun_gam_cze_uzb_nor_fre_aeg_moo_cic_tsw_dgb_ses_alb_yor_pan_eng_dyu	0.151098578891411	0.338089278311128	0.736057927626367
474	yor_pol_vie_mol_lat_xho_swe_cnt_knd_guj_spa_sid_hin_zul_uzb_swa_moo_qcu_bos_lit_afr_mnd_tsn_tml_ita_bul_dut_hun_amr_swt_urd_fin_tur_kor_amh_lda_aze_sun_geo_jpn_sod_azi_ses_rus_mcd_eng_nor_ewe_ger_ctl_cic_tsw_tha_akn_fbf_arw_hau_est_prs_owc_ukr_aeg_glc_scr_anl_rom_jav_ben_tag_por_bsq_mlt_mao_bem_krd_ind_chh_dyu_wly_fre_cze_ven_gam_grk_alb_bam_svk_tig_bat_dgb_pan_igb_slo_mly_heb	0.706167165967082	1.83530744081624	0.0696563387553559
475	tsw_lit_dgb_ind_pol_eng_cze_aeg_gam_est_mol_tig_scr_ctl_heb_geo_fbf_xho_bem_sod_aze_prs_ger_bat_hin_guj_lat_akn_glc_bsq_bul_azi_fre_dyu_ben_bam_amh_lda_tsn_ewe_afr_krd_mao_rus_ita_por_zul_spa_kor_swe_cnt_yor_urd_mnd_bos_ven_owc_tha_cic_hau_vie_mlt_uzb_tag_sid_pan_alb_wly_knd_tur_slo_fin_amr_nor_moo_hun_swt_mcd_jav_swa_dut_chh_jpn_mly_tml_rom_ses_anl_sun_ukr_igb_qcu_grk_svk_arw	-0.197770142026029	-0.516805560245436	0.606518752889897
476	grk_prs_tig_ita_sid_igb_fre_xho_urd_ben_bsq_anl_tha_arw_ven_zul_ger_sod_est_swt_lda_chh_fbf_jav_hau_swa_ses_bem_scr_aeg_spa_uzb_pan_amr_tsw_lit_dgb_ukr_tml_qcu_bos_bat_moo_ind_cnt_svk_guj_wly_krd_hin_slo_yor_ctl_sun_fin_vie_mlt_tur_mnd_mao_owc_mol_swe_gam_ewe_nor_mcd_hun_rus_akn_tag_rom_bul_amh_glc_eng_cze_tsn_azi_geo_mly_kor_heb_aze_jpn_por_dyu_alb_cic_knd_afr_pol_lat_dut_bam	-0.187893347430229	-0.437712349264707	0.662609703542989
477	alb_est_bem_bsq_xho_arw_swe_tag_afr_tig_jav_mnd_eng_heb_ger_tml_zul_scr_bat_mcd_bos_krd_ewe_geo_fin_chh_tsn_knd_hau_tur_cnt_ukr_sod_tsw_rus_aze_lat_grk_swt_jpn_rom_prs_lit_hin_wly_ctl_cze_ben_fre_aeg_igb_anl_bul_uzb_urd_mlt_gam_moo_cic_spa_amr_svk_vie_dyu_mly_lda_ita_sid_por_dgb_akn_tha_amh_ses_ven_hun_mao_pol_kor_fbf_slo_pan_sun_guj_bam_swa_owc_azi_glc_mol_nor_qcu_yor_ind_dut	0.00430285894994436	0.00977782760408849	0.992219491043988
478	tsn_dyu_hau_bat_owc_tag_krd_est_guj_tur_ben_aze_sod_slo_eng_mcd_ind_rus_lda_bos_tig_sid_dgb_ctl_sun_wly_tha_anl_mly_bam_jpn_jav_prs_ita_bsq_moo_urd_qcu_kor_uzb_azi_chh_fin_knd_ven_xho_tml_gam_cze_geo_grk_ewe_svk_cic_pan_hun_igb_yor_bul_mnd_scr_fbf_swa_aeg_amr_glc_mlt_lit_pol_akn_ses_vie_afr_lat_bem_mol_ukr_fre_hin_tsw_swt_ger_nor_alb_cnt_amh_dut_rom_swe_heb_arw_por_spa_zul_mao	0.632536318346097	1.66918026124124	0.0984447692732688
479	scr_tur_fin_swa_swt_hau_azi_svk_lda_yor_fre_sod_dgb_eng_lat_jav_arw_geo_mly_por_bat_ger_uzb_tsw_lit_tag_knd_mao_bam_zul_sun_ben_wly_prs_guj_tml_cze_glc_moo_hin_cnt_amr_ses_dut_dyu_swe_jpn_aeg_igb_mcd_ewe_hun_rus_tsn_fbf_nor_tha_krd_aze_ind_tig_afr_rom_ita_heb_grk_pan_cic_sid_owc_urd_ukr_alb_mnd_anl_xho_spa_bos_bul_vie_bem_mol_ctl_mlt_akn_slo_ven_kor_est_amh_qcu_bsq_pol_gam_chh	-0.0559831890174218	-0.128439719393053	0.898078345785531
480	fin_ger_sod_lda_mly_bsq_hun_xho_afr_ind_amh_tsn_dyu_mnd_pan_swa_swe_por_jpn_ewe_spa_igb_chh_tig_zul_anl_mol_cnt_bam_ukr_eng_akn_owc_dut_tml_rom_wly_tha_aeg_dgb_cze_pol_uzb_tsw_svk_est_ctl_grk_bem_prs_rus_gam_vie_lat_krd_hau_swt_fbf_knd_heb_mlt_qcu_urd_sid_aze_ven_lit_scr_mcd_slo_moo_kor_mao_bat_cic_fre_yor_alb_glc_amr_nor_guj_hin_tur_ben_jav_azi_bul_bos_geo_arw_sun_ita_ses_tag	0.142669398343834	0.346082155837892	0.730062688325017
481	swt_tsn_mol_bat_jpn_hin_bam_yor_pan_slo_glc_swe_bul_ewe_cic_fbf_hun_bem_jav_chh_heb_owc_qcu_kor_mcd_urd_mlt_svk_mao_mly_ind_tsw_prs_tag_grk_knd_fin_sid_cnt_anl_akn_geo_tha_guj_zul_ita_amh_xho_bsq_azi_est_wly_dyu_tur_dut_gam_nor_lit_por_bos_tml_rus_scr_lat_mnd_alb_ger_ben_swa_hau_krd_rom_pol_ukr_sun_dgb_aeg_ctl_amr_afr_eng_sod_lda_ses_spa_ven_tig_vie_aze_fre_cze_igb_arw_moo_uzb	-0.0816859560615317	-0.186213240367493	0.852683120530059
482	grk_uzb_aze_dut_tur_est_rus_ben_hun_mol_anl_lda_fbf_amh_tsw_tml_por_ukr_igb_wly_lit_eng_bem_ven_chh_gam_sun_geo_heb_ind_tsn_knd_mnd_urd_slo_glc_sid_azi_prs_hau_bul_mly_afr_rom_fre_akn_swe_tig_krd_pol_ses_fin_spa_zul_bos_lat_cnt_mao_mcd_dgb_svk_xho_bsq_ewe_jav_ger_mlt_moo_ctl_jpn_amr_cze_qcu_pan_alb_arw_cic_tag_swt_bam_nor_owc_hin_ita_kor_scr_dyu_yor_guj_tha_aeg_vie_bat_sod_swa	-0.291534412075361	-0.672577327165329	0.50288393524167
483	lat_lit_dut_zul_mcd_bem_aeg_tha_swt_rus_afr_prs_tsw_svk_tur_ewe_igb_krd_mnd_ger_swa_slo_vie_scr_ind_hau_por_est_glc_arw_bul_amr_tig_sod_uzb_fbf_fin_dgb_mly_jpn_knd_hin_spa_jav_anl_aze_yor_bat_qcu_gam_tsn_bos_dyu_ven_owc_mlt_xho_lda_ctl_cic_bam_amh_eng_heb_sun_tml_rom_alb_chh_azi_ita_swe_guj_geo_tag_urd_bsq_fre_mao_hun_cze_pan_cnt_wly_nor_mol_kor_moo_akn_ukr_grk_ben_sid_pol_ses	0.0907437040743443	0.237923372708864	0.812463933823796
484	akn_wly_hun_rus_tml_urd_jav_jpn_spa_geo_ewe_krd_ita_svk_anl_glc_bat_ben_hin_dyu_fbf_tig_mcd_aze_heb_por_lit_swa_knd_xho_mnd_est_moo_dut_bos_pol_ukr_sid_azi_swe_uzb_fin_swt_mol_bem_ctl_sod_grk_tag_ger_afr_gam_aeg_hau_ind_tur_pan_amr_kor_tha_cze_ses_zul_owc_cnt_sun_rom_tsw_vie_ven_slo_amh_mao_cic_bul_alb_qcu_eng_igb_arw_lda_yor_fre_bam_lat_nor_dgb_scr_mly_tsn_bsq_guj_mlt_chh_prs	0.571546687440626	1.47066618168476	0.144756827198508
485	bat_ita_fbf_ukr_grk_kor_owc_geo_gam_bem_spa_hin_mol_sun_yor_lat_heb_ger_moo_swt_chh_mao_xho_rom_pan_slo_afr_azi_ben_tig_tha_swa_guj_wly_aeg_bul_cze_swe_ctl_por_mlt_tsn_ind_aze_alb_sid_dut_rus_tsw_glc_uzb_nor_mnd_tag_cnt_jpn_fin_prs_lda_anl_bsq_hun_bos_arw_krd_sod_qcu_zul_vie_knd_tml_mly_bam_est_eng_dyu_ses_urd_dgb_pol_jav_fre_cic_amh_akn_svk_lit_tur_ewe_igb_hau_ven_mcd_scr_amr	0.17272891615113	0.389558810490132	0.697753469620656
486	mao_dyu_moo_tha_mcd_igb_jav_amr_cic_anl_fre_bam_est_cnt_krd_uzb_fin_bem_ewe_guj_zul_urd_aze_arw_pan_ben_tag_dut_wly_heb_pol_bos_slo_grk_lat_bsq_ger_gam_ita_rus_dgb_sid_swe_tur_hau_lit_por_hun_afr_ven_kor_svk_tig_ind_ses_spa_hin_mly_akn_azi_owc_mnd_eng_ukr_mlt_rom_swa_nor_cze_xho_fbf_scr_sun_yor_alb_chh_vie_swt_bul_qcu_aeg_jpn_bat_tsw_prs_glc_geo_ctl_sod_tml_amh_knd_tsn_lda_mol	-0.154271869757246	-0.350912536768089	0.726447633997177
487	lit_qcu_bsq_kor_aze_mol_tsw_bem_swt_sun_ukr_bul_bat_cic_heb_mcd_vie_wly_sid_ind_chh_igb_tha_amr_lat_est_slo_cnt_urd_swe_dyu_mly_yor_mao_nor_swa_alb_ctl_pan_zul_dut_uzb_fre_arw_hin_scr_glc_tag_akn_krd_xho_prs_ben_por_owc_svk_lda_bam_hun_moo_geo_afr_rom_ita_knd_aeg_grk_hau_ewe_tig_mlt_amh_tur_azi_tsn_rus_ses_sod_jpn_bos_cze_jav_eng_ven_tml_dgb_mnd_fin_guj_anl_spa_fbf_pol_ger_gam	0.254893256987092	0.630113055634598	0.530165803176635
488	bos_owc_rom_moo_ger_swe_aze_ven_mcd_lit_qcu_sun_scr_uzb_est_grk_lat_krd_bat_tig_mly_jpn_fbf_dut_pan_hau_sid_fre_svk_ewe_dyu_lda_ukr_tml_cic_bsq_nor_bem_slo_arw_urd_tsw_alb_yor_rus_jav_wly_igb_gam_swt_mnd_tur_mao_vie_geo_amh_chh_hun_tha_anl_mol_mlt_swa_akn_zul_cnt_ses_tag_xho_guj_bam_dgb_tsn_prs_por_eng_heb_sod_spa_knd_kor_azi_cze_ind_ctl_aeg_glc_ita_bul_hin_amr_ben_afr_pol_fin	-0.509548041301152	-1.20922182163075	0.229642798486003
489	sun_owc_gam_ukr_mnd_tha_krd_chh_bam_mlt_xho_ses_nor_tsn_lda_mol_zul_ben_sod_ger_akn_aeg_jpn_slo_pol_yor_swa_igb_por_tur_vie_ewe_mcd_swe_lat_wly_tig_moo_ven_swt_afr_dgb_amh_kor_glc_svk_urd_rus_spa_mao_arw_bos_scr_azi_geo_qcu_rom_fin_tsw_jav_hun_alb_dyu_eng_guj_aze_dut_bat_amr_fre_knd_cze_bsq_uzb_pan_mly_bul_sid_prs_tag_cnt_ind_tml_heb_est_hau_ctl_grk_cic_lit_bem_anl_ita_hin_fbf	0.136694512893929	0.324053346646739	0.746625319108904
490	svk_ben_bam_pol_spa_moo_ind_tag_kor_knd_lat_zul_vie_mly_lda_ewe_tml_ukr_scr_amr_ctl_cze_cic_grk_urd_cnt_swe_afr_uzb_aze_swa_fre_bem_azi_glc_jav_dgb_hin_mol_alb_swt_eng_akn_bsq_hau_bat_anl_krd_pan_sod_wly_rom_bos_arw_ita_ven_jpn_tsw_slo_tha_tig_mao_hun_dyu_xho_fbf_tur_por_ses_mcd_gam_nor_ger_tsn_sid_yor_dut_fin_qcu_amh_guj_geo_bul_owc_lit_est_igb_prs_chh_mnd_rus_mlt_sun_heb_aeg	0.0751669265936303	0.19170614722371	0.848390336352787
491	azi_mol_geo_dgb_urd_scr_moo_cnt_rus_swa_spa_dut_zul_knd_aze_dyu_hau_mcd_tsn_glc_sod_mao_tag_hin_kor_swe_lda_prs_cic_afr_vie_aeg_alb_ses_krd_tha_guj_chh_tur_por_owc_nor_tsw_heb_gam_lat_svk_jpn_uzb_amh_cze_bam_ind_wly_est_ita_qcu_sun_ven_eng_xho_lit_fre_igb_bat_akn_anl_hun_ben_fin_ger_grk_tig_pan_ctl_mnd_rom_mly_slo_ukr_yor_ewe_mlt_bos_swt_bem_tml_fbf_sid_bul_jav_bsq_pol_amr_arw	-0.0620917400195531	-0.141698796286459	0.887624430276515
492	scr_dyu_krd_anl_uzb_sod_moo_tml_knd_jpn_mcd_urd_afr_akn_bos_fre_ger_amr_aze_ukr_heb_slo_bsq_tig_tur_qcu_owc_bam_vie_lda_hun_bul_fbf_hin_hau_tha_ind_bat_tsw_lit_dgb_chh_grk_rom_mol_swe_geo_ses_azi_wly_fin_kor_tsn_sid_sun_swt_ita_mao_zul_bem_eng_prs_mlt_spa_rus_ewe_aeg_amh_mly_est_yor_ctl_guj_nor_mnd_cze_igb_cnt_svk_pol_gam_jav_xho_por_tag_alb_cic_ven_pan_dut_lat_ben_glc_swa_arw	-0.180357998506945	-0.393034680034825	0.695193363672448
493	akn_guj_mcd_sod_ses_grk_eng_ctl_azi_est_mlt_tsn_bul_ger_mao_lda_por_tsw_spa_swa_anl_afr_hau_owc_svk_hin_mly_slo_bat_dut_wly_moo_prs_jpn_kor_krd_tur_pol_glc_hun_fin_urd_tag_rus_heb_amh_lit_ukr_fbf_cic_geo_tha_qcu_tig_lat_bam_scr_swe_cze_arw_dyu_chh_bsq_aze_ben_nor_pan_mnd_amr_rom_dgb_swt_uzb_vie_gam_ewe_mol_zul_jav_igb_ven_sid_knd_bos_alb_fre_bem_yor_xho_cnt_sun_ita_aeg_tml_ind	-0.166056514726547	-0.423431980359745	0.672957770328152
494	tig_azi_dyu_bam_tur_xho_yor_cnt_est_mnd_ind_slo_tsn_pan_moo_sod_aze_fre_nor_dgb_mlt_amh_kor_sun_cic_fin_lit_svk_hun_swa_vie_alb_ses_tsw_owc_ewe_krd_gam_scr_hau_por_amr_prs_bem_bos_mol_uzb_knd_guj_ven_chh_heb_qcu_spa_ita_eng_bul_lat_igb_tml_glc_mcd_zul_mly_hin_rom_wly_tag_tha_urd_jav_cze_swe_ctl_geo_swt_ukr_lda_ben_bat_bsq_fbf_mao_ger_arw_pol_rus_anl_dut_akn_afr_grk_sid_aeg_jpn	0.152691484676821	0.408221020211002	0.684049773660765
495	geo_bat_ewe_jav_mol_dut_alb_cic_cnt_fin_dgb_mcd_rus_grk_ben_lda_tag_uzb_ctl_urd_bsq_owc_tig_eng_hau_fbf_bam_bos_hin_amh_sod_ven_rom_tur_mly_azi_vie_amr_akn_ind_lit_qcu_ger_ita_por_guj_anl_spa_jpn_chh_cze_scr_sun_fre_slo_pol_bem_tsw_swe_est_afr_prs_zul_wly_bul_hun_aze_tml_glc_mlt_tsn_yor_mnd_tha_kor_aeg_gam_swt_moo_pan_mao_sid_lat_swa_arw_heb_knd_igb_svk_dyu_ses_nor_xho_krd_ukr	0.403026429302575	1.06099867111348	0.291438131448407
496	uzb_geo_akn_mao_yor_hin_tha_spa_pol_grk_cnt_bat_anl_afr_nor_bul_aze_heb_pan_tsw_bos_swt_eng_fin_swe_est_xho_urd_guj_prs_owc_lat_ven_rus_jpn_gam_sod_kor_tml_slo_zul_mly_bam_knd_mnd_cze_cic_mol_moo_alb_ctl_vie_mlt_mcd_krd_fre_glc_dgb_igb_svk_amh_chh_sid_hun_por_arw_ses_jav_dyu_ukr_lit_sun_azi_ewe_bem_scr_wly_tur_amr_fbf_ben_ita_ind_aeg_swa_tsn_dut_lda_tag_bsq_hau_qcu_ger_rom_tig	0.143145655667025	0.329320992751662	0.742653604174848
497	fbf_bsq_ita_slo_igb_tml_nor_fre_tag_mol_gam_mcd_akn_svk_rus_jav_grk_est_cze_ses_mnd_bat_ger_bul_lit_anl_ctl_prs_aze_dyu_lat_eng_hun_por_fin_pan_sid_mly_sod_scr_cnt_ukr_afr_qcu_ven_dgb_bos_glc_geo_alb_bem_vie_pol_rom_bam_wly_krd_jpn_ewe_arw_hin_ben_tig_owc_ind_dut_uzb_swa_tsn_heb_hau_tsw_cic_mao_lda_swe_knd_urd_xho_mlt_swt_moo_kor_spa_aeg_zul_chh_yor_amr_guj_tha_sun_amh_azi_tur	-0.235252759178083	-0.573634765880978	0.567599631797048
498	cze_jav_svk_arw_guj_aze_tsw_yor_bat_sod_bul_fbf_owc_ses_qcu_tha_vie_rom_est_mnd_bem_chh_nor_cnt_prs_geo_lit_afr_hun_dgb_azi_amr_swa_hau_swt_knd_bos_amh_spa_grk_tml_bam_fin_tig_dyu_rus_mcd_uzb_swe_urd_ind_krd_akn_moo_gam_dut_eng_mly_ita_alb_kor_glc_lat_pol_lda_tur_por_xho_ben_tsn_pan_sid_slo_ger_hin_aeg_ewe_fre_wly_ctl_heb_tag_scr_igb_jpn_sun_cic_anl_ukr_zul_ven_mao_bsq_mol_mlt	0.357916607953828	0.936668704569285	0.351355028465712
499	est_swt_por_ses_jpn_urd_azi_ger_mlt_ben_alb_ewe_cnt_sid_rom_nor_aze_ind_dut_mol_vie_hau_mly_arw_ukr_pol_xho_bsq_ita_tig_mnd_bul_bos_fre_afr_pan_lit_hin_scr_lat_qcu_grk_akn_swe_glc_dgb_fbf_amh_ven_tag_kor_cze_aeg_wly_geo_mcd_tsw_owc_tur_swa_sun_anl_hun_dyu_amr_fin_cic_prs_bat_ctl_mao_bem_jav_knd_yor_svk_guj_krd_tha_slo_sod_eng_moo_lda_bam_spa_rus_gam_tsn_zul_igb_uzb_chh_tml_heb	-0.154137368376826	-0.403297693080166	0.687654955824156
500	amh_xho_fbf_por_bam_bos_bem_bsq_spa_swt_sun_arw_nor_heb_rom_kor_rus_bat_swa_owc_amr_sod_est_knd_aeg_alb_mly_yor_cze_mcd_krd_mol_pol_akn_ewe_dut_svk_gam_vie_cnt_prs_guj_sid_slo_igb_aze_azi_ita_scr_hau_eng_ger_ben_mnd_cic_glc_dgb_tsn_fin_geo_mao_lit_pan_ukr_lat_ind_grk_jpn_tag_qcu_ven_wly_tha_bul_afr_tsw_zul_fre_mlt_ctl_tml_anl_ses_tur_chh_uzb_hin_moo_jav_swe_tig_urd_hun_lda_dyu	-0.441857440358786	-1.03585502499013	0.302955740465424
501	cnt_tha_lat_krd_dgb_por_bem_gam_tml_lda_fin_igb_ben_ewe_dyu_alb_jpn_anl_afr_aze_hun_prs_mnd_heb_svk_wly_amh_cze_jav_xho_hin_bul_vie_scr_tag_rom_ukr_aeg_bos_mol_ven_tsw_glc_azi_fbf_ita_swa_rus_guj_swe_tig_ind_urd_sod_chh_tur_qcu_bsq_pan_mly_mao_zul_grk_bam_ger_slo_owc_geo_ses_fre_sid_dut_knd_pol_lit_akn_amr_arw_est_bat_mlt_eng_yor_tsn_nor_kor_hau_swt_spa_moo_uzb_ctl_sun_cic_mcd	-0.0110258557846104	-0.0282199362965319	0.977547205814706
502	ben_tml_afr_bsq_cnt_cic_amh_grk_wly_fbf_swe_ind_krd_akn_eng_hau_scr_cze_spa_heb_azi_mnd_hun_vie_lat_ctl_chh_ven_gam_urd_amr_ita_fin_owc_prs_xho_aze_mly_rom_alb_mol_tag_bam_tur_bat_swa_lda_moo_sun_mcd_geo_arw_kor_tsw_tha_est_hin_bos_jav_dut_bem_pol_ewe_zul_lit_bul_slo_anl_mao_fre_por_knd_pan_ses_dgb_glc_tig_ukr_sod_sid_nor_uzb_tsn_mlt_igb_jpn_yor_qcu_ger_guj_rus_dyu_svk_aeg_swt	0.564335006742522	1.27800865470707	0.204427066751227
503	guj_pan_bos_urd_bam_fin_yor_eng_anl_ewe_rom_moo_tig_uzb_geo_bul_tsn_mcd_glc_bem_dyu_arw_pol_fre_spa_ven_kor_ukr_sun_owc_cic_mlt_amh_lit_mnd_xho_hau_lat_alb_hin_tml_wly_slo_knd_tsw_mao_ctl_prs_bat_sid_chh_svk_cnt_ita_afr_azi_rus_zul_akn_lda_grk_swa_hun_tag_tur_vie_por_amr_fbf_scr_sod_dgb_mol_cze_swe_bsq_heb_jav_ger_jpn_ben_dut_aze_ind_igb_nor_qcu_est_tha_gam_mly_ses_krd_swt_aeg	-0.31266753521419	-0.746649024619865	0.457158861442385
504	spa_aeg_pan_aze_amr_heb_rus_mcd_mnd_vie_bem_qcu_uzb_knd_ven_ewe_cnt_jav_arw_tig_eng_swe_jpn_geo_afr_slo_xho_chh_akn_kor_anl_lda_grk_lit_fin_amh_ita_mol_pol_bsq_krd_dyu_ger_mao_tha_zul_ses_hau_tur_urd_bul_hun_tag_svk_guj_tsn_bam_fre_sid_rom_ind_bos_moo_cic_glc_swa_owc_nor_azi_igb_dut_ctl_dgb_gam_swt_lat_tml_scr_bat_wly_hin_yor_alb_mlt_mly_cze_fbf_tsw_sun_est_ukr_ben_sod_por_prs	0.439817911383204	1.05049450499526	0.296212916658165
505	amr_tsw_hun_prs_gam_mol_fin_urd_slo_geo_moo_alb_krd_swa_ses_aze_sod_qcu_jpn_mnd_ger_spa_pan_por_dyu_rom_tha_svk_fbf_vie_mly_fre_pol_kor_wly_hau_mcd_swt_lda_swe_heb_bem_scr_tag_arw_mao_bam_aeg_lit_bul_anl_eng_ukr_dut_tur_uzb_mlt_xho_jav_sun_glc_lat_akn_chh_afr_ind_hin_cnt_dgb_tig_owc_igb_azi_cze_zul_est_cic_ben_grk_tml_ctl_bsq_guj_tsn_amh_nor_ewe_rus_sid_bos_ita_knd_yor_ven_bat	-0.219708745411437	-0.570191311732239	0.569922922300758
506	bat_mcd_sun_igb_amh_sod_knd_cic_sid_ben_swe_spa_kor_prs_tsw_qcu_lit_por_lda_rom_swt_hun_mly_krd_heb_chh_pol_guj_hin_alb_ctl_swa_ind_yor_lat_ita_eng_moo_geo_mnd_svk_fbf_tag_ven_vie_slo_tig_rus_bsq_est_anl_azi_grk_tml_ewe_bam_dyu_ger_bem_tsn_mlt_fin_ukr_jav_hau_gam_scr_tha_ses_afr_akn_cnt_xho_aze_fre_mao_mol_urd_aeg_zul_uzb_nor_amr_cze_arw_dgb_wly_glc_bul_jpn_bos_dut_tur_pan_owc	-0.040665858188418	-0.0956744379298192	0.92398500101208
507	urd_heb_mao_wly_mcd_fre_arw_sun_est_swt_guj_nor_cze_mlt_yor_slo_qcu_anl_aeg_amr_aze_amh_ita_cnt_vie_fin_eng_swe_por_prs_bos_grk_dut_moo_knd_pol_hun_ven_bul_akn_kor_uzb_ger_zul_ukr_mnd_svk_lat_sid_tha_ind_krd_igb_tur_cic_owc_chh_mly_tag_rom_ben_dyu_hin_lda_tsn_sod_lit_pan_spa_ses_fbf_tsw_rus_hau_bat_gam_mol_jpn_bsq_alb_azi_bem_tig_glc_afr_ctl_ewe_scr_tml_bam_xho_swa_dgb_geo_jav	-0.189833460154664	-0.44040129658469	0.660668420631387
508	anl_scr_ctl_bem_zul_dut_bam_slo_moo_guj_mao_azi_vie_bul_arw_amr_jpn_ind_knd_jav_akn_ses_geo_fin_aeg_rus_mol_lda_ven_bos_hin_afr_tig_swa_mly_xho_fre_ewe_cze_cnt_sod_ita_qcu_tsw_tsn_nor_alb_krd_gam_dgb_lat_owc_tml_urd_bsq_pol_mcd_lit_wly_eng_spa_tag_cic_ukr_uzb_tha_sun_rom_mnd_dyu_sid_mlt_heb_pan_prs_kor_hau_yor_por_ben_bat_amh_svk_fbf_swe_aze_hun_grk_glc_swt_chh_est_tur_ger_igb	-0.0858674728848818	-0.205317250140052	0.837773003910985
509	owc_bem_yor_bam_hau_ukr_ven_arw_pan_heb_chh_amh_wly_aze_bul_ben_uzb_pol_amr_igb_fbf_qcu_dut_guj_fre_kor_tha_tag_ewe_geo_gam_bat_xho_ctl_lat_dgb_krd_prs_mlt_zul_alb_bsq_hin_tig_rus_azi_urd_aeg_por_svk_slo_scr_lit_bos_mol_mnd_cic_spa_vie_tur_lda_anl_afr_hun_tsn_est_tml_sun_ger_cze_sid_ind_sod_swa_jav_mao_mcd_cnt_nor_akn_eng_mly_swe_moo_knd_tsw_fin_ses_dyu_rom_glc_ita_swt_grk_jpn	-0.596095153242902	-1.56070045685645	0.121991077087587
510	mao_geo_tur_hun_pan_chh_krd_tsn_qcu_nor_amr_por_slo_hin_ewe_dgb_kor_ita_xho_cnt_moo_bem_lit_fre_sun_anl_est_aze_fin_rom_sid_dut_sod_eng_akn_swt_knd_bos_tml_afr_lat_amh_jav_heb_mly_tha_svk_grk_bam_igb_bat_azi_swe_ukr_mol_tig_arw_urd_ger_guj_tsw_wly_alb_lda_zul_scr_gam_cze_bsq_vie_prs_dyu_ben_ven_ind_spa_swa_hau_rus_ctl_bul_pol_mnd_yor_ses_mcd_uzb_fbf_cic_owc_glc_aeg_mlt_tag_jpn	-0.0436783836487895	-0.0982672559229474	0.92193156689376
511	urd_mlt_bam_tsn_guj_dut_qcu_bsq_fre_knd_yor_mnd_prs_afr_zul_lat_dgb_tml_mao_ewe_tig_glc_alb_uzb_pol_swe_tha_mol_arw_lda_fbf_ind_kor_mcd_cze_hau_rom_hin_bat_tur_scr_chh_lit_swa_krd_ctl_wly_bos_gam_sid_est_akn_amr_ben_geo_slo_swt_jav_por_vie_eng_heb_tag_pan_ukr_cic_tsw_anl_bul_aeg_owc_amh_ger_igb_sun_azi_svk_bem_aze_dyu_cnt_ses_jpn_sod_spa_hun_nor_fin_mly_moo_rus_xho_grk_ven_ita	0.111049112971308	0.275143150186579	0.783816618034714
512	cze_mnd_tag_nor_scr_bam_pol_ger_tur_lda_eng_lat_hau_arw_swe_cnt_ctl_pan_est_xho_ita_dut_kor_amr_bat_bem_uzb_ven_azi_vie_slo_bul_dyu_moo_tig_mlt_fbf_chh_hin_spa_rus_zul_bsq_dgb_glc_rom_qcu_fre_afr_amh_wly_jav_sid_prs_krd_fin_svk_cic_geo_guj_alb_mol_sun_anl_mly_aze_por_tsn_mcd_ukr_ses_hun_ewe_akn_grk_aeg_heb_lit_swt_yor_tml_swa_gam_tha_knd_urd_tsw_owc_mao_bos_jpn_ben_ind_igb_sod	0.234308511476624	0.56577890316182	0.572906684010712
513	owc_bsq_mly_yor_xho_arw_aze_alb_afr_ewe_knd_chh_bos_bul_zul_ctl_ger_est_pan_hun_swe_por_ses_spa_wly_hin_mao_grk_swt_eng_sod_jav_prs_jpn_nor_mnd_tag_urd_tur_ven_krd_dgb_bem_anl_dut_kor_slo_moo_sid_guj_lda_fin_cze_qcu_cnt_pol_amh_bam_ind_fre_mol_lit_ukr_akn_fbf_cic_bat_mcd_glc_ben_swa_vie_lat_dyu_gam_heb_scr_tig_igb_hau_rus_mlt_rom_svk_tha_uzb_aeg_tsw_tsn_azi_geo_amr_sun_ita_tml	-0.146284571575883	-0.358786303798318	0.720568191936348
514	hau_fre_arw_gam_rom_kor_afr_heb_lat_aze_xho_ukr_mnd_jpn_fbf_vie_bsq_aeg_jav_owc_uzb_bat_chh_tha_ewe_bem_mly_dut_amh_hun_alb_mao_pol_glc_pan_lda_qcu_sun_lit_tur_yor_fin_swa_mol_cnt_ctl_ben_cic_geo_eng_tig_ind_ita_mcd_bam_cze_swt_tsw_igb_ven_dyu_tml_grk_tsn_knd_hin_bos_urd_est_ses_svk_akn_azi_swe_moo_amr_guj_prs_bul_zul_slo_nor_anl_spa_por_scr_wly_ger_mlt_dgb_tag_rus_krd_sod_sid	-0.222426115182229	-0.569703990122578	0.570252088978821
515	mol_hau_anl_pol_azi_guj_glc_rom_mnd_amh_swt_lit_ukr_qcu_urd_est_bem_fbf_knd_tsn_ind_lat_mlt_owc_heb_jav_lda_tag_ven_ita_dyu_fre_tur_sid_yor_bam_chh_ger_por_geo_bat_tsw_tml_arw_aeg_gam_sun_aze_swa_svk_dut_ctl_zul_ewe_dgb_slo_moo_swe_amr_mcd_scr_vie_fin_cic_akn_krd_ses_ben_bul_tha_grk_tig_rus_pan_mly_hin_uzb_spa_prs_jpn_bos_alb_eng_wly_sod_bsq_nor_hun_afr_cze_igb_mao_cnt_xho_kor	-0.181269604883618	-0.406816440541195	0.685077557406455
516	nor_igb_eng_owc_wly_bem_jpn_glc_amh_cnt_swt_est_tsn_sun_dgb_bat_hau_azi_ven_slo_zul_alb_urd_bsq_scr_bam_dut_bul_por_ben_rom_arw_amr_prs_mly_bos_tig_sid_hun_ctl_ita_tag_fre_akn_rus_gam_guj_anl_svk_mlt_moo_jav_uzb_krd_pan_mnd_fin_aeg_yor_ukr_heb_qcu_ind_chh_afr_hin_tha_knd_fbf_lda_ses_ewe_spa_swa_tsw_mol_mcd_tml_ger_lit_grk_swe_kor_tur_vie_cic_cze_mao_dyu_xho_sod_lat_aze_pol_geo	0.58136807626621	1.31327812439621	0.192320245036681
517	afr_svk_wly_lat_geo_tur_grk_rom_cnt_sod_tig_kor_sid_ita_tha_ben_owc_knd_dut_ses_tag_cze_jav_rus_scr_sun_ewe_moo_mly_tsw_bat_gam_tml_hun_azi_fin_ger_slo_akn_jpn_chh_spa_swe_urd_uzb_eng_lda_ctl_mao_mlt_ukr_tsn_xho_glc_dyu_mcd_amr_fre_krd_vie_lit_dgb_bul_cic_fbf_anl_swt_ind_bam_por_guj_prs_zul_arw_igb_mol_ven_heb_bem_swa_aze_bsq_nor_mnd_est_pan_hau_aeg_alb_bos_hin_amh_pol_qcu_yor	0.442496409139641	1.14961466676023	0.253250441271722
518	ven_nor_wly_fin_uzb_rom_geo_aze_pol_cic_tsw_afr_knd_glc_ses_bat_dyu_ita_vie_mao_svk_ben_tag_jpn_qcu_azi_bam_bsq_ukr_lit_urd_fre_arw_ger_prs_fbf_mol_sod_mcd_bem_grk_hin_tml_swt_amh_ctl_ewe_mnd_guj_chh_hau_amr_jav_alb_bul_kor_eng_pan_akn_anl_owc_bos_swe_igb_spa_lda_krd_por_lat_gam_yor_swa_ind_est_aeg_hun_cnt_sid_slo_mly_tur_dut_xho_tha_mlt_sun_scr_rus_moo_tig_dgb_cze_tsn_zul_heb	-0.385019563473583	-0.891115575421357	0.375166835311654
519	wly_dyu_cic_sod_urd_swe_por_amh_aze_hun_krd_ewe_ind_bul_fre_bem_ukr_gam_akn_bsq_ven_azi_rom_pan_xho_ses_hau_dut_ctl_sid_tsn_eng_tig_pol_cze_tsw_arw_hin_mao_anl_heb_mlt_tha_guj_amr_mnd_vie_swa_prs_svk_jav_rus_grk_sun_dgb_slo_mly_uzb_lat_knd_scr_bat_alb_mcd_zul_lit_fbf_ita_geo_afr_bos_jpn_bam_mol_tml_tag_nor_kor_glc_fin_est_igb_aeg_cnt_yor_owc_ger_moo_tur_qcu_ben_swt_chh_spa_lda	0.612496154543387	1.41215781004377	0.161240949424839
520	svk_dyu_heb_ita_swa_bat_igb_tha_lit_mcd_swt_azi_bsq_lda_por_alb_eng_prs_mao_krd_ses_kor_tur_fin_bos_tsn_pol_mol_jpn_hun_jav_sod_zul_sid_mly_sun_mnd_qcu_pan_bul_uzb_scr_swe_cic_ger_tml_fbf_moo_dgb_aeg_chh_lat_rus_afr_geo_dut_glc_hin_nor_owc_yor_cnt_tig_ven_xho_aze_cze_urd_rom_hau_ben_slo_ctl_guj_fre_arw_akn_est_knd_amr_ewe_amh_tsw_wly_ukr_bem_ind_gam_tag_spa_vie_grk_anl_mlt_bam	0.360854745321046	0.953678022707049	0.342718884859485
521	slo_dgb_moo_lat_ita_spa_est_yor_bat_tag_dut_swa_jav_eng_chh_alb_sid_pan_anl_ven_cze_wly_lit_vie_prs_heb_ctl_nor_scr_por_aeg_rom_rus_kor_tig_cic_azi_pol_jpn_lda_ewe_sod_bem_gam_ukr_akn_hin_bsq_ben_bam_svk_hau_mcd_sun_bul_arw_ger_zul_geo_fre_swe_bos_swt_tha_krd_ses_aze_tur_tsn_tml_igb_owc_mly_mao_fbf_qcu_cnt_guj_amh_glc_fin_dyu_afr_knd_mlt_hun_mol_tsw_mnd_amr_uzb_urd_ind_grk_xho	0.41612969622641	0.991837293302793	0.323850502775615
522	bsq_akn_gam_owc_mol_ewe_cic_moo_azi_swt_mao_afr_guj_tag_bam_tha_jav_wly_sun_mly_geo_urd_hin_bul_krd_prs_arw_cnt_ukr_eng_alb_swa_pan_fre_qcu_jpn_anl_sid_dgb_tml_vie_tsn_amh_xho_glc_fbf_heb_ita_amr_uzb_tig_lit_knd_tsw_ses_rom_bos_chh_lda_ctl_dut_ind_ven_aze_hun_sod_tur_svk_zul_mlt_nor_est_spa_rus_igb_ger_swe_cze_bem_slo_bat_grk_pol_hau_fin_mnd_ben_por_scr_lat_dyu_aeg_kor_mcd_yor	0.427163387166578	0.998760783108498	0.320502205106669
523	cnt_prs_mcd_sun_bat_aze_owc_grk_amh_sid_spa_igb_mly_chh_aeg_bos_uzb_hin_knd_fbf_hau_bsq_xho_alb_cic_vie_est_dut_scr_urd_rus_geo_dyu_tag_tur_ger_wly_lat_mnd_amr_anl_mlt_ses_jav_por_ewe_zul_ben_jpn_bul_azi_swt_mao_qcu_moo_hun_glc_heb_eng_ctl_fin_krd_tsn_cze_tha_lda_afr_kor_bam_bem_ven_pan_arw_gam_swa_pol_slo_swe_lit_mol_tsw_rom_sod_fre_ind_guj_ita_akn_ukr_dgb_svk_tml_nor_yor_tig	-0.0335815558994012	-0.0868864576137467	0.930948565969714
524	tha_tsn_aeg_sid_qcu_pol_bul_lit_mol_pan_slo_cic_vie_ger_swa_urd_jpn_amh_fre_ses_mnd_chh_akn_hun_heb_swt_mao_ben_grk_cze_moo_krd_tsw_tur_lda_glc_igb_ewe_swe_est_svk_hau_bat_uzb_ukr_mly_dyu_yor_knd_mcd_sod_nor_cnt_bsq_scr_wly_afr_fin_kor_por_owc_spa_ind_dgb_bos_xho_ita_gam_tag_zul_lat_guj_bam_amr_mlt_tig_ven_eng_geo_hin_rom_ctl_dut_bem_rus_arw_prs_azi_fbf_aze_jav_tml_anl_alb_sun	-0.35363994050739	-0.807206016973462	0.421607470182671
525	cic_lat_chh_zul_bam_glc_bat_scr_grk_kor_eng_alb_cze_mcd_tsw_xho_fre_hin_ven_moo_bsq_dyu_sid_ewe_yor_jav_pan_igb_tha_aeg_ger_vie_dgb_prs_mly_spa_ind_arw_lit_nor_urd_hau_heb_mao_swe_tig_jpn_tml_tsn_afr_amh_geo_cnt_ita_est_ukr_qcu_mol_bem_tag_krd_fbf_wly_guj_rus_swt_sun_swa_azi_dut_aze_gam_bos_tur_ses_sod_ben_mnd_pol_rom_akn_hun_svk_amr_slo_lda_por_fin_ctl_uzb_mlt_anl_knd_bul_owc	0.578962726831188	1.54336356308093	0.126138640442917
526	urd_nor_amh_chh_ses_fin_ind_bos_ger_eng_ctl_cnt_hin_arw_jpn_xho_wly_lit_sid_yor_tur_akn_fre_hau_sod_cze_dgb_rus_vie_guj_tsw_aeg_ukr_tag_bsq_lat_bem_tml_slo_tsn_mlt_moo_por_jav_geo_fbf_ewe_ben_kor_azi_bul_hun_mao_est_uzb_gam_swt_sun_igb_alb_mnd_ven_cic_zul_swa_aze_knd_qcu_rom_glc_bat_mcd_heb_tha_anl_spa_tig_lda_scr_swe_dyu_krd_ita_bam_amr_svk_owc_mol_pan_pol_prs_dut_grk_afr_mly	-0.802017854256258	-1.85424875592194	0.0668728018343634
527	mcd_mol_afr_cic_sun_aze_uzb_gam_tig_alb_cnt_bsq_bos_zul_krd_swe_tha_ukr_grk_ita_cze_azi_arw_ven_xho_bat_fre_heb_amh_kor_yor_wly_ses_slo_svk_hau_chh_mao_jpn_mlt_mnd_ctl_bem_tml_ger_rom_sod_urd_spa_pan_pol_aeg_dut_hun_swt_swa_anl_eng_prs_ind_fin_hin_rus_moo_lda_akn_tsn_mly_tsw_tur_knd_qcu_sid_bul_por_bam_vie_ben_igb_lat_dyu_guj_tag_dgb_geo_est_lit_owc_fbf_glc_nor_jav_scr_amr_ewe	-0.0427084170957513	-0.113804581682058	0.909638028285666
528	fin_geo_rom_fre_dyu_svk_rus_bat_mol_eng_glc_swt_ukr_zul_ben_afr_prs_vie_aeg_slo_ewe_bul_cnt_pol_bam_dgb_aze_bem_ctl_cic_knd_arw_hun_ses_tur_wly_alb_owc_jpn_chh_sun_kor_tml_mcd_fbf_ind_mao_heb_sid_swe_azi_igb_tsw_anl_tha_mnd_lit_grk_ven_amr_hin_mlt_tig_ger_yor_por_cze_moo_dut_ita_est_uzb_pan_lat_nor_bos_scr_sod_tag_urd_tsn_lda_hau_amh_spa_gam_xho_akn_bsq_qcu_swa_mly_guj_jav_krd	0.095828087702401	0.243179980301016	0.808401546772514
529	amh_lat_mol_mnd_gam_moo_sid_rom_swt_anl_scr_urd_ben_chh_pan_pol_mao_krd_bat_mly_cic_lit_bam_hin_heb_grk_fin_bul_lda_sod_alb_tha_hau_glc_rus_bem_zul_por_tag_tsw_ctl_bos_ven_arw_nor_tml_yor_ewe_akn_mcd_afr_slo_ger_amr_spa_xho_fbf_qcu_knd_dgb_dut_svk_jav_swe_ukr_cnt_cze_ses_est_aze_ind_wly_owc_eng_jpn_mlt_igb_vie_kor_fre_azi_aeg_swa_hun_geo_tsn_tig_guj_sun_uzb_ita_prs_tur_dyu_bsq	-0.422962386495702	-1.08793156414909	0.279436754830309
530	dut_amr_grk_hau_aze_afr_dyu_bsq_arw_ctl_tur_scr_gam_tsw_mlt_aeg_xho_anl_akn_amh_fbf_mnd_bem_bul_owc_est_hun_ses_tha_ven_heb_knd_ukr_pol_jpn_moo_igb_uzb_mol_dgb_rom_ita_tag_lat_cze_ben_lit_cic_sun_prs_urd_mcd_tig_bat_lda_qcu_zul_por_rus_bam_hin_guj_mao_vie_swe_fre_krd_swt_ger_geo_ewe_slo_wly_svk_glc_alb_swa_azi_sid_eng_fin_tsn_pan_spa_bos_nor_cnt_yor_mly_jav_ind_tml_sod_kor_chh	-0.330851026574661	-0.849105638101672	0.39800293307541
531	akn_nor_jav_por_sid_guj_spa_grk_dgb_fre_hin_hun_amh_alb_ctl_tag_svk_swe_tha_swa_chh_est_igb_krd_swt_bos_qcu_aeg_pan_lda_ewe_wly_ven_xho_jpn_bem_cze_tml_azi_arw_ukr_rom_heb_zul_scr_ses_amr_bam_cnt_pol_sun_tig_ind_knd_fin_tur_gam_hau_owc_mly_tsn_bat_bsq_geo_kor_mlt_ita_anl_lat_mao_dyu_cic_rus_bul_eng_moo_urd_mcd_mol_vie_ger_slo_mnd_dut_uzb_prs_fbf_aze_lit_glc_yor_tsw_afr_sod_ben	-0.19408539174457	-0.524091227205445	0.60146193539074
532	hau_arw_swe_aze_mnd_bos_ukr_est_akn_eng_geo_moo_guj_swt_tag_sun_bul_glc_gam_bsq_svk_ewe_tha_xho_dut_pol_spa_krd_azi_jav_mcd_igb_owc_kor_prs_swa_hun_scr_zul_mlt_anl_knd_wly_cnt_mol_ben_ctl_mao_yor_tur_tig_ger_ita_cze_lit_lda_afr_bam_amh_aeg_chh_pan_qcu_dyu_fbf_ven_ses_sod_grk_tsw_uzb_hin_alb_rom_por_mly_vie_fre_bem_urd_ind_bat_slo_dgb_amr_tsn_cic_lat_jpn_tml_heb_sid_fin_rus_nor	0.327798336911229	0.744265806455432	0.458592143346136
533	mlt_ben_swt_hin_ger_anl_rus_swa_dut_yor_owc_mly_mao_hau_mnd_ukr_bsq_dyu_ind_alb_kor_prs_dgb_glc_tsn_bem_bos_ctl_arw_afr_amh_tag_uzb_lit_tml_ewe_ita_azi_slo_xho_krd_geo_scr_moo_tur_bam_cze_guj_amr_grk_svk_urd_heb_fre_mol_mcd_ses_est_aeg_jav_nor_hun_lda_lat_tig_qcu_sid_eng_gam_bul_zul_swe_chh_igb_bat_rom_ven_sod_jpn_fbf_cic_cnt_akn_pan_vie_spa_pol_knd_tsw_fin_por_wly_tha_sun_aze	-0.783867615680055	-1.8172076188752	0.0724058802826517
534	svk_bul_scr_ctl_nor_bem_cic_swa_wly_ses_mly_jpn_zul_tml_krd_sod_mcd_cnt_swt_amr_por_hun_uzb_aze_azi_ita_bat_amh_heb_yor_sid_pan_mnd_tsn_fin_prs_alb_slo_fre_pol_tha_owc_tsw_qcu_ger_sun_dyu_rom_vie_rus_est_ukr_kor_moo_tag_anl_tig_fbf_gam_dut_chh_bos_hin_lit_mao_mlt_ben_bsq_igb_jav_bam_glc_tur_knd_swe_mol_lat_ewe_arw_cze_afr_aeg_ind_geo_guj_spa_ven_dgb_urd_xho_grk_lda_akn_eng_hau	-0.175286260592267	-0.425816491485877	0.67122541764117
535	spa_bos_fre_zul_pol_jav_igb_tig_arw_owc_bat_anl_alb_aeg_swa_lda_mao_yor_cze_tsn_mlt_urd_ger_lat_hau_grk_dyu_amr_azi_dgb_geo_uzb_glc_tha_est_slo_ctl_mcd_sod_ben_mnd_cic_aze_pan_mol_bem_jpn_swe_prs_fbf_kor_bsq_heb_ita_rom_sid_svk_amh_tag_guj_bam_nor_ses_qcu_dut_tml_ven_swt_chh_lit_tur_moo_mly_hun_xho_ukr_cnt_sun_vie_hin_akn_ind_afr_ewe_por_tsw_gam_fin_knd_rus_eng_krd_bul_scr_wly	0.190881528681029	0.459099618106128	0.64723388836081
536	aeg_kor_sid_tha_swa_ukr_aze_knd_por_bat_amh_pol_tig_ben_fin_afr_zul_uzb_sod_jav_lit_qcu_lda_jpn_ses_mcd_swt_igb_urd_sun_rom_gam_moo_ctl_dgb_tag_prs_heb_ita_ind_guj_eng_ewe_tml_dyu_bos_akn_grk_nor_bam_tsw_mol_fre_scr_hin_vie_lat_bsq_chh_alb_arw_ger_pan_mao_est_xho_amr_yor_wly_hau_svk_tsn_azi_cnt_bem_bul_mly_swe_cze_mnd_hun_fbf_ven_mlt_owc_spa_glc_anl_krd_cic_geo_dut_rus_slo_tur	-0.256820114811691	-0.59121756959342	0.555808927438235
537	hau_guj_ita_tur_svk_lit_cze_dgb_moo_krd_lat_mlt_arw_kor_afr_mcd_bam_geo_yor_dut_ukr_bul_tha_sid_mao_wly_chh_aze_ses_ven_rus_por_tsn_swe_tsw_hin_dyu_cnt_slo_jav_rom_prs_nor_sod_ben_hun_spa_owc_mly_igb_anl_cic_sun_ger_swt_vie_bos_grk_bsq_akn_pan_jpn_aeg_fbf_ctl_xho_scr_ind_mnd_pol_alb_zul_swa_ewe_knd_bat_lda_azi_mol_heb_urd_est_tig_glc_tag_gam_amh_amr_fin_bem_eng_fre_tml_qcu_uzb	-0.0573240430265573	-0.133280936746634	0.894259178987043
538	rom_tag_sod_xho_amh_prs_hun_mol_ven_spa_mao_est_cze_wly_jpn_pol_ind_ewe_arw_slo_qcu_bat_hau_igb_fre_sun_swt_azi_anl_kor_tig_dut_lda_lit_pan_mlt_tsn_bul_akn_geo_ukr_dyu_grk_svk_eng_alb_uzb_cic_fin_tha_nor_ben_bos_knd_glc_swe_zul_moo_tsw_cnt_rus_dgb_owc_urd_sid_ses_gam_mly_aze_aeg_afr_chh_amr_mcd_tml_por_heb_bsq_swa_bam_yor_jav_bem_scr_guj_krd_vie_ita_ctl_mnd_hin_ger_lat_fbf_tur	-0.0182353504637679	-0.0422203634537333	0.966413542735403
539	ukr_grk_sod_pan_chh_por_eng_cnt_mnd_jav_ita_zul_tsn_anl_swa_ben_owc_bos_tml_ewe_moo_prs_glc_arw_sun_sid_heb_ger_knd_xho_tha_cze_bam_aze_bem_gam_amh_fre_alb_ven_fin_jpn_ses_hun_dut_afr_guj_dyu_yor_bul_azi_wly_aeg_geo_cic_vie_ind_uzb_krd_rom_mlt_spa_bsq_qcu_tsw_swe_igb_dgb_pol_bat_mol_hin_lda_urd_mly_lit_est_tag_svk_ctl_lat_kor_fbf_swt_slo_nor_scr_rus_tur_hau_akn_amr_mao_mcd_tig	-0.0132334099222325	-0.0315703722261775	0.974882326270261
540	fre_akn_mly_ven_ewe_anl_mcd_jav_prs_gam_zul_lda_fin_eng_tag_sun_hun_bam_jpn_tur_xho_bul_guj_est_nor_amr_knd_spa_tha_afr_bos_uzb_moo_wly_chh_lat_vie_ita_swa_aze_rom_cnt_swe_qcu_amh_tsw_grk_hau_tig_aeg_ben_ukr_bat_dyu_por_fbf_lit_svk_alb_mnd_swt_bsq_ses_rus_tml_sod_dut_cic_cze_tsn_pol_glc_dgb_heb_kor_igb_arw_mol_slo_yor_ctl_krd_pan_hin_owc_mlt_sid_bem_geo_azi_ind_ger_mao_scr_urd	-0.452156592178273	-1.15627597119942	0.250529972630237
541	tag_tml_krd_bul_knd_mao_scr_hau_sid_dyu_arw_ben_anl_zul_bam_owc_yor_ctl_qcu_tsn_jpn_bsq_swe_svk_cic_hun_pol_urd_cze_hin_wly_eng_geo_grk_prs_ger_lda_amh_azi_ses_kor_moo_fin_tsw_nor_est_sun_aeg_pan_mol_por_dut_aze_slo_mlt_ewe_xho_rus_chh_tur_tig_gam_spa_lit_mly_swa_rom_vie_bem_bat_akn_mcd_ind_jav_glc_uzb_dgb_ven_mnd_ita_alb_afr_cnt_ukr_fbf_lat_amr_tha_fre_sod_heb_guj_bos_swt_igb	0.293467364670254	0.677202164296617	0.499958813292973
542	krd_lit_zul_bul_guj_afr_spa_mol_wly_sun_moo_bam_cze_prs_grk_owc_lda_amh_ewe_scr_mnd_azi_lat_cic_est_kor_tha_bat_anl_alb_dgb_jpn_qcu_swa_mao_mly_slo_gam_fin_vie_ind_ctl_tml_ses_rus_rom_nor_aeg_sod_igb_swt_knd_ita_hun_ger_arw_hin_pol_jav_bem_glc_sid_aze_svk_fre_tsn_ben_amr_mcd_ukr_hau_bos_uzb_eng_chh_bsq_tur_dut_tig_xho_swe_mlt_dyu_cnt_ven_pan_geo_tag_fbf_tsw_por_akn_yor_urd_heb	-0.0683076813990855	-0.161989561922828	0.871665498653855
543	tsw_bam_qcu_akn_tml_mly_ita_azi_eng_bos_mlt_lda_owc_bul_ven_knd_lat_moo_fbf_sun_hun_cze_swa_gam_ben_ctl_anl_cnt_por_swt_ewe_nor_wly_mcd_sod_svk_xho_heb_dut_tag_geo_vie_sid_ind_pan_bem_fre_amh_cic_scr_alb_aze_kor_aeg_zul_fin_mao_est_grk_chh_uzb_afr_hau_slo_lit_tsn_prs_arw_bat_tig_pol_ger_rom_tur_swe_krd_spa_jav_rus_amr_hin_dgb_ses_bsq_urd_mnd_tha_guj_igb_jpn_yor_ukr_dyu_mol_glc	-0.320790403060885	-0.819191525268148	0.414771502693
544	lit_lat_akn_lda_sid_kor_azi_sod_dyu_rom_gam_mnd_ind_ger_eng_tsn_ctl_mlt_zul_ukr_anl_hau_yor_urd_spa_bsq_rus_owc_ewe_cze_grk_heb_ita_fre_chh_cnt_vie_sun_hin_dgb_slo_qcu_guj_svk_bat_tur_fbf_pan_xho_pol_jpn_glc_bos_mao_est_cic_tag_mcd_tml_moo_swa_scr_arw_swe_alb_mol_amr_wly_igb_tig_jav_nor_bam_ven_amh_bem_prs_geo_bul_tsw_aeg_ses_tha_knd_fin_uzb_afr_ben_krd_hun_aze_mly_por_dut_swt	0.116505905907034	0.297966094526256	0.766393692657922
545	bat_bsq_qcu_rus_swt_xho_ind_mcd_lit_geo_grk_zul_tsn_dyu_rom_dut_sid_azi_hun_sun_afr_bem_slo_fre_swe_tml_ukr_ewe_pan_aze_hin_moo_tag_cnt_bos_vie_chh_prs_fin_ita_tsw_ger_mly_por_mao_ctl_igb_tig_nor_aeg_svk_swa_akn_owc_jav_amr_hau_tha_eng_arw_est_spa_uzb_lat_tur_gam_fbf_wly_kor_alb_krd_lda_urd_anl_mol_heb_scr_amh_glc_cze_mnd_ses_yor_cic_pol_ven_mlt_guj_jpn_bam_sod_bul_ben_dgb_knd	0.172506050589121	0.448896001090876	0.654550954606409
546	igb_gam_jpn_qcu_rus_urd_afr_swa_yor_wly_fin_bem_lat_pol_sun_swe_tag_dgb_ven_aeg_jav_tur_amh_dut_ctl_tsn_scr_uzb_kor_spa_xho_pan_bam_vie_moo_bsq_swt_nor_ben_lit_mly_est_sid_amr_tsw_geo_hun_ind_azi_prs_mcd_zul_glc_knd_tig_owc_ewe_rom_arw_bat_alb_anl_tml_bul_lda_sod_hau_aze_akn_mol_por_ses_chh_krd_fbf_cze_svk_guj_ita_cnt_cic_ger_dyu_hin_heb_grk_mnd_tha_eng_ukr_mao_mlt_fre_slo_bos	-0.414169442962505	-0.940471253153741	0.349412298180772
547	mao_jpn_rom_dut_cze_qcu_fin_bat_fbf_igb_afr_cic_grk_guj_ses_mnd_ind_spa_swt_zul_mlt_bem_geo_mly_ewe_fre_chh_mcd_lat_pol_alb_bam_ger_tig_cnt_owc_tha_swa_sod_svk_moo_ben_kor_vie_pan_est_gam_tsw_anl_nor_hin_swe_krd_bos_lit_arw_bsq_yor_bul_slo_tur_sid_dgb_rus_ita_tsn_amr_ukr_hau_jav_aeg_xho_tml_heb_sun_ctl_urd_glc_tag_lda_aze_dyu_mol_por_amh_akn_eng_azi_ven_uzb_scr_wly_hun_knd_prs	0.478774160348424	1.14612525390764	0.254683828809274
548	lda_bam_cic_xho_yor_ita_gam_swe_tml_tur_hin_jav_ewe_mnd_geo_cze_dut_sod_rus_scr_dyu_cnt_eng_tha_slo_fre_tsw_mcd_ben_ind_mol_nor_afr_mlt_swt_zul_ctl_akn_lit_aze_bos_rom_sun_krd_bul_mao_hun_kor_azi_grk_amr_amh_spa_fbf_wly_mly_por_prs_guj_aeg_vie_ger_glc_tig_sid_tag_alb_lat_igb_bsq_knd_fin_dgb_pan_owc_swa_chh_pol_tsn_est_ukr_bem_hau_svk_heb_jpn_bat_urd_qcu_uzb_arw_ses_moo_anl_ven	-0.0130110240363021	-0.0293870640361507	0.976618861886394
549	grk_geo_wly_ben_spa_pan_moo_mcd_swe_tur_pol_cnt_jpn_slo_mlt_uzb_heb_nor_amh_mly_sod_lda_igb_prs_bat_tig_vie_mol_aze_kor_ctl_rom_ita_swa_tha_cze_akn_dyu_sun_jav_lit_bos_qcu_scr_dut_fbf_cic_bsq_sid_knd_ind_mnd_alb_arw_anl_amr_ses_urd_mao_azi_rus_bul_afr_eng_ven_svk_lat_aeg_tag_krd_guj_tsn_hun_swt_hau_zul_fre_bem_est_yor_ukr_ewe_fin_hin_ger_owc_gam_chh_tsw_xho_glc_bam_por_tml_dgb	0.262401574810578	0.684521150925154	0.495348505725772
550	scr_dgb_bos_amr_knd_dyu_slo_fre_azi_est_sod_lat_mly_svk_ger_tml_mao_pol_ven_amh_cnt_fbf_cze_mnd_geo_moo_mcd_tig_mol_bem_glc_mlt_dut_akn_arw_gam_ita_nor_qcu_uzb_ukr_spa_owc_ses_afr_bam_jpn_tsw_bul_alb_guj_igb_tha_ewe_chh_urd_zul_kor_xho_lit_yor_prs_sun_hau_eng_bsq_ben_por_ind_tur_aeg_ctl_tsn_sid_swe_bat_aze_jav_lda_heb_anl_hun_rus_wly_cic_fin_krd_vie_grk_swa_rom_hin_tag_pan_swt	-0.101340498141637	-0.228061482712722	0.820099124459778
551	bsq_nor_arw_fin_igb_dgb_sun_mao_ses_vie_aze_cnt_sod_jav_mlt_rom_fre_sid_anl_cic_guj_hau_glc_tig_azi_ctl_swe_spa_mol_fbf_ita_tml_pan_amh_bat_cze_aeg_ven_heb_wly_mcd_moo_swt_rus_tag_yor_amr_knd_ewe_gam_slo_hin_akn_est_tha_svk_lda_grk_dyu_urd_eng_uzb_prs_chh_mly_ger_geo_zul_hun_swa_bam_ukr_ind_mnd_lit_scr_qcu_bem_bul_tsn_xho_tsw_bos_krd_dut_pol_jpn_owc_ben_afr_alb_lat_por_kor_tur	-0.683248229769124	-1.59940414731385	0.113122794209116
552	igb_yor_uzb_mol_scr_ven_cic_sun_nor_arw_bul_tha_ewe_rus_amr_ind_por_azi_fre_akn_slo_lit_amh_hau_qcu_bam_ita_tsw_bos_ctl_swa_fin_lat_hin_tur_mcd_mao_vie_mlt_anl_dgb_swt_grk_moo_tsn_est_swe_bem_wly_heb_chh_dyu_bat_mnd_pan_bsq_jav_hun_kor_lda_sod_zul_tag_ukr_cze_rom_ses_mly_afr_owc_cnt_ben_fbf_prs_alb_xho_tig_aeg_dut_knd_spa_tml_sid_glc_guj_jpn_krd_geo_pol_aze_gam_svk_ger_eng_urd	-0.582410239799185	-1.39566814556689	0.166137795334618
553	jav_kor_rom_mnd_cze_xho_sid_gam_wly_lit_afr_krd_hin_guj_moo_heb_mol_ben_tha_amr_tur_dgb_igb_chh_tig_eng_sod_pan_ctl_bam_mlt_azi_ukr_ind_swe_sun_urd_arw_por_mly_aeg_owc_tsw_fre_swt_amh_knd_svk_est_dyu_swa_ita_fbf_anl_tag_hun_ses_tsn_hau_dut_yor_nor_vie_spa_mcd_geo_tml_ger_bul_akn_lat_cnt_ewe_mao_pol_grk_bos_bem_qcu_aze_cic_scr_prs_fin_zul_jpn_rus_ven_lda_glc_bsq_alb_slo_bat_uzb	-0.468919487290286	-1.20933438043419	0.229599776656909
554	mcd_amr_svk_sid_xho_nor_aeg_mly_bos_mlt_por_mnd_tha_ctl_geo_lda_cic_sod_swe_wly_tml_lit_tur_mao_igb_bem_grk_aze_swt_kor_bul_yor_pan_ita_vie_eng_fin_bam_uzb_slo_knd_guj_alb_cnt_prs_urd_sun_ven_jpn_ger_tsw_dut_glc_rom_hau_spa_tag_mol_azi_ben_rus_gam_bsq_ukr_owc_scr_akn_hun_fbf_ewe_moo_chh_hin_qcu_bat_ind_afr_zul_cze_dyu_heb_fre_tig_krd_amh_anl_pol_swa_lat_jav_tsn_ses_arw_dgb_est	-0.20698674181937	-0.479162843523843	0.63294757313276
555	zul_sod_guj_alb_rom_akn_nor_scr_mcd_tsn_hun_vie_ben_lat_tsw_fin_glc_dgb_mly_tig_bam_sun_gam_fbf_ctl_spa_igb_arw_ind_aze_tha_slo_urd_tur_pol_eng_knd_cnt_swa_bat_azi_pan_mol_bos_ukr_anl_swt_mao_ses_tag_svk_afr_ger_ven_prs_cic_owc_bsq_hau_aeg_chh_bem_qcu_ewe_rus_yor_bul_cze_heb_jpn_xho_ita_amr_mlt_grk_por_swe_kor_est_lit_krd_geo_jav_moo_tml_lda_wly_uzb_amh_dyu_mnd_hin_dut_sid_fre	0.107604603982358	0.27488548552267	0.784013966688382
556	mao_pan_cic_glc_jpn_hin_prs_ewe_owc_kor_vie_svk_knd_tsw_amr_swa_est_afr_dgb_ind_hun_lda_moo_swe_aze_gam_uzb_ven_bem_fin_sid_ger_mnd_azi_nor_lit_mlt_tig_krd_sod_amh_fbf_rus_zul_ben_anl_geo_tag_eng_heb_arw_hau_xho_alb_ita_ses_guj_qcu_aeg_wly_lat_tml_bul_bos_por_sun_akn_chh_tur_rom_mcd_pol_yor_swt_ukr_fre_urd_spa_mol_bat_jav_dyu_tsn_tha_bsq_slo_bam_grk_ctl_cnt_igb_dut_cze_mly_scr	0.720734638177299	1.73968813202354	0.0852221399782376
557	fre_est_bem_rom_heb_cic_tha_knd_mly_moo_mol_grk_dgb_jpn_geo_tag_vie_amh_scr_hau_amr_cze_swt_ind_prs_urd_igb_ukr_pol_chh_tml_yor_aeg_bam_spa_jav_por_akn_swa_owc_anl_mlt_nor_ewe_mao_tsw_zul_svk_sid_glc_bos_swe_slo_dyu_mnd_tur_lit_cnt_tsn_kor_aze_tig_xho_ita_qcu_rus_alb_ctl_pan_lda_hun_ses_lat_guj_arw_eng_gam_azi_mcd_fin_sod_bat_bul_fbf_hin_dut_ger_sun_afr_bsq_uzb_wly_krd_ven_ben	0.599655586806655	1.49679177204891	0.137833667156458
558	pan_swt_ukr_aze_mol_prs_bul_jpn_tsw_ses_geo_urd_krd_bsq_fin_slo_mly_amh_chh_amr_rom_owc_fre_wly_afr_ctl_sod_tag_svk_lit_hin_lat_bem_xho_glc_aeg_kor_grk_mlt_ben_sun_por_zul_igb_eng_sid_heb_nor_bos_hun_tig_dgb_mnd_guj_vie_tur_anl_tml_ger_est_bam_azi_dut_cze_ind_swe_bat_alb_jav_moo_tha_qcu_ven_pol_dyu_tsn_cnt_lda_mcd_akn_gam_arw_rus_ewe_uzb_spa_yor_mao_fbf_swa_knd_hau_cic_ita_scr	NA	NA	NA
559	sid_ita_hau_ukr_chh_slo_dut_pan_dgb_mol_sod_akn_igb_moo_rom_ind_hun_spa_fin_tsw_gam_bsq_azi_bos_ger_uzb_rus_mao_tha_eng_tml_est_qcu_por_amr_tig_mly_glc_grk_swt_hin_swa_svk_lda_ven_bul_scr_mnd_afr_jav_ctl_arw_bat_lit_heb_cze_owc_dyu_vie_fbf_ewe_swe_yor_aeg_zul_aze_mlt_lat_amh_bam_tsn_bem_anl_tag_cnt_ses_ben_jpn_urd_tur_sun_kor_mcd_fre_xho_knd_nor_wly_alb_cic_prs_krd_pol_geo_guj	0.0129631238205377	0.0318528666325883	0.974657647643297
560	bsq_tig_uzb_mlt_ewe_pan_aze_bem_amr_wly_hin_spa_alb_hau_mnd_ind_bat_gam_guj_lat_ger_afr_cnt_mly_swt_bam_slo_dut_ita_xho_lda_qcu_igb_tur_tag_fin_jav_kor_arw_dyu_heb_owc_ven_aeg_por_glc_sod_ben_lit_bul_fre_knd_mol_azi_tsn_swa_cic_jpn_hun_bos_krd_svk_nor_tha_scr_cze_chh_rus_sid_geo_dgb_mcd_moo_tsw_rom_mao_zul_est_ses_akn_prs_sun_grk_vie_anl_swe_urd_ukr_pol_eng_fbf_tml_amh_yor_ctl	0.387030015383013	1.01938995847295	0.310662425354768
561	tha_gam_tsn_fbf_eng_hun_sid_mly_mao_wly_dyu_jav_chh_akn_amh_prs_afr_sod_bat_amr_zul_sun_por_lat_fin_tur_bos_grk_hin_qcu_arw_anl_rom_cic_hau_jpn_ger_pan_cze_slo_mol_ita_heb_guj_swa_ewe_alb_swt_moo_tig_uzb_aze_yor_mcd_dgb_nor_lit_vie_rus_knd_bul_ctl_azi_bem_mlt_ben_bsq_svk_urd_pol_tag_tml_krd_ukr_lda_glc_dut_ses_swe_xho_fre_ven_owc_geo_est_aeg_kor_ind_spa_cnt_scr_tsw_bam_igb_mnd	0.0348999659695248	0.0826366196426461	0.934318084566399
562	sun_amr_tml_kor_hun_sid_tur_hau_wly_geo_mao_igb_ita_vie_hin_sod_ses_ger_lit_mnd_yor_dyu_azi_uzb_eng_mcd_afr_ctl_arw_por_amh_nor_est_cic_swa_cnt_cze_gam_tsn_grk_glc_chh_rom_urd_scr_anl_ven_bat_lat_knd_ben_owc_tsw_akn_qcu_fre_tig_zul_fbf_moo_jav_mol_ewe_ukr_pan_swe_prs_tha_alb_spa_bem_xho_svk_aze_dgb_lda_mlt_fin_swt_ind_dut_jpn_rus_bsq_bam_mly_krd_slo_aeg_tag_heb_bos_guj_pol_bul	0.0915287521779153	0.215843425656729	0.829582495028384
563	tag_urd_ewe_rom_hin_swa_fre_ses_pol_krd_chh_spa_azi_heb_scr_mlt_bat_ita_bos_swt_bul_tur_zul_rus_alb_sid_guj_akn_jpn_gam_vie_kor_geo_eng_amr_cnt_aze_hun_hau_prs_tig_glc_arw_mol_ctl_lat_knd_afr_tsw_por_anl_mly_fin_mao_fbf_mcd_bsq_pan_ben_tha_ind_sun_tsn_ger_dyu_xho_aeg_cic_est_jav_yor_cze_igb_nor_ukr_dgb_bam_moo_swe_dut_ven_owc_sod_lit_amh_slo_grk_mnd_wly_qcu_bem_uzb_svk_lda_tml	-0.590693114748927	-1.31685042171639	0.191124509068689
564	ben_yor_amr_owc_nor_guj_akn_qcu_est_fin_pan_mao_eng_sid_kor_bem_svk_anl_mcd_sod_mol_fre_dut_tig_moo_glc_ger_geo_jav_grk_azi_tha_heb_aze_sun_tml_jpn_cnt_rom_rus_mly_bat_tag_lit_amh_wly_swa_swe_ewe_uzb_scr_bul_gam_afr_hau_por_lda_chh_bos_cic_ctl_tsw_dgb_cze_fbf_pol_arw_igb_ukr_tur_aeg_lat_ita_swt_dyu_slo_ind_bsq_spa_prs_ven_hin_bam_urd_ses_mlt_hun_krd_alb_xho_mnd_vie_zul_tsn_knd	-1.20925388157365	-3.04712776656553	0.00300715478000802
565	tml_nor_guj_grk_anl_chh_aze_cnt_cic_glc_ven_spa_slo_yor_bos_lit_igb_tag_dyu_tig_krd_prs_hun_pol_ukr_hin_alb_mlt_tur_amh_amr_geo_ita_ewe_mcd_bat_scr_fre_vie_ind_tsn_mly_aeg_tsw_dgb_moo_ben_ses_rus_sid_sun_heb_fin_bsq_eng_urd_sod_swt_jpn_mnd_owc_ctl_bem_gam_azi_wly_bam_bul_est_rom_swa_qcu_svk_afr_ger_zul_lda_tha_arw_knd_mao_hau_jav_pan_fbf_kor_akn_lat_por_cze_xho_mol_uzb_dut_swe	0.306020493340103	0.719924102811256	0.473377169494946
566	pol_tsn_swa_mly_nor_alb_lda_aze_rom_uzb_fin_cze_vie_bem_qcu_scr_sod_ctl_krd_geo_gam_tag_lit_tur_mol_fbf_urd_bul_sun_tml_prs_bos_eng_bat_ewe_pan_jav_dyu_slo_igb_sid_azi_aeg_tha_xho_hin_mlt_ven_por_grk_chh_lat_kor_mcd_amr_afr_svk_swe_yor_rus_ben_ind_heb_mnd_amh_bsq_dut_ses_ukr_est_arw_glc_wly_moo_dgb_zul_ita_guj_fre_knd_anl_owc_mao_spa_cnt_cic_jpn_akn_tsw_hau_swt_tig_ger_bam_hun	1.02366526038077	2.3957203752453	0.0185905795304983
567	spa_dgb_hin_tag_aze_ben_kor_qcu_lda_mnd_scr_rus_igb_lat_eng_bsq_krd_ind_jpn_afr_mly_gam_tha_amh_pan_chh_bul_geo_jav_zul_bam_yor_sun_vie_tsw_nor_ewe_owc_dyu_por_tur_slo_sid_mao_xho_grk_svk_heb_swe_tml_azi_mlt_mol_mcd_urd_est_ukr_ctl_dut_anl_tsn_cze_uzb_guj_glc_bem_cic_ita_tig_wly_alb_arw_amr_fin_fre_swa_ger_lit_hau_pol_fbf_bos_akn_moo_bat_swt_ses_hun_aeg_rom_knd_prs_ven_cnt_sod	NA	NA	NA
568	knd_tsn_yor_anl_akn_glc_afr_sid_amr_chh_mlt_arw_mao_heb_dgb_sun_rus_sod_bsq_est_ses_grk_mly_slo_tml_ukr_tha_hau_swe_urd_tur_fre_cnt_hun_kor_aeg_jpn_qcu_guj_bul_lat_dyu_ctl_rom_krd_fin_pol_uzb_igb_gam_fbf_zul_moo_ewe_bos_cze_azi_ger_scr_prs_jav_owc_swa_ven_spa_aze_wly_tig_ben_tsw_mcd_bam_amh_mol_pan_swt_mnd_por_svk_hin_ita_nor_tag_eng_vie_bat_lda_ind_bem_cic_lit_geo_xho_dut_alb	NA	NA	NA
569	aeg_ven_hin_heb_aze_dyu_tsw_qcu_mao_eng_mol_tsn_moo_mlt_est_owc_xho_pol_ses_bat_ger_bos_fbf_rom_dut_urd_amr_yor_prs_ben_sun_ukr_gam_uzb_jpn_fin_pan_mly_afr_igb_lat_bem_tur_chh_anl_jav_cze_alb_tha_ita_rus_akn_lda_mcd_amh_kor_mnd_nor_ctl_vie_por_hun_cic_knd_dgb_tag_sid_hau_geo_swe_grk_slo_zul_krd_ewe_bsq_swa_tml_cnt_guj_bul_arw_azi_tig_glc_lit_ind_svk_fre_sod_swt_bam_spa_scr_wly	0.350986788338696	0.833581523571518	0.406652694220284
570	ukr_cic_sod_spa_glc_mlt_kor_knd_lit_geo_bat_moo_dut_sun_eng_tur_bem_xho_bam_svk_fbf_guj_por_anl_swe_heb_bos_gam_pol_nor_wly_azi_mol_cze_swt_rus_prs_fre_afr_hun_ger_tha_zul_amr_uzb_amh_rom_slo_vie_ses_krd_bsq_hin_urd_est_mly_aze_bul_fin_mao_hau_ctl_qcu_alb_cnt_lat_dgb_ven_dyu_igb_chh_owc_ewe_akn_lda_grk_jav_ben_ind_jpn_swa_mcd_tsw_arw_tag_sid_tig_ita_aeg_pan_yor_mnd_tsn_tml_scr	-0.560182357370754	-1.32938498507023	0.18697285316238
571	mcd_glc_bos_scr_tml_akn_swe_dgb_nor_cze_alb_bam_tag_ctl_arw_dut_bat_ita_lda_mol_lat_bem_guj_swa_yor_rus_aze_grk_jpn_uzb_tur_cnt_aeg_sid_bsq_sun_ven_zul_prs_hin_jav_slo_tha_dyu_mao_spa_amh_ind_owc_kor_svk_geo_tig_cic_mly_por_anl_vie_urd_ewe_pol_igb_tsn_ukr_mnd_rom_hau_ses_qcu_est_wly_gam_krd_ger_amr_hun_afr_fin_moo_ben_bul_knd_swt_xho_pan_eng_heb_mlt_fbf_azi_tsw_sod_chh_lit_fre	0.0544490380927875	0.131959382999288	0.895301490450452
572	jpn_tml_azi_lat_spa_bam_cnt_kor_yor_hin_igb_zul_por_tag_afr_tha_moo_sod_wly_bem_tig_geo_anl_lit_lda_qcu_glc_hun_bos_alb_ita_rus_tur_krd_bul_aeg_mnd_chh_ukr_gam_prs_ses_est_swa_dyu_urd_tsw_ven_nor_cze_grk_swt_eng_scr_cic_pan_guj_vie_bsq_svk_rom_xho_jav_tsn_akn_hau_fbf_bat_ben_ewe_mol_amr_ind_arw_aze_pol_owc_ctl_swe_dut_sid_heb_ger_amh_fin_fre_mcd_mlt_dgb_knd_uzb_slo_sun_mly_mao	0.21482985211239	0.494108369186782	0.62239470992832
573	tsw_prs_azi_ses_bsq_owc_mao_hun_aeg_por_lat_mcd_anl_moo_ita_bos_wly_igb_tsn_scr_afr_slo_pol_cnt_jav_ind_swt_tig_swe_uzb_rom_chh_fin_amr_vie_amh_rus_dgb_bam_aze_swa_yor_mnd_krd_sid_mol_est_tag_qcu_svk_tur_ven_bul_dyu_pan_lit_ctl_sod_dut_fre_gam_cic_guj_mly_mlt_heb_kor_ewe_fbf_urd_sun_tml_spa_ukr_jpn_ger_bem_grk_ben_xho_geo_lda_cze_arw_hin_zul_bat_alb_eng_glc_akn_tha_nor_hau_knd	-0.101816488649511	-0.227685153910258	0.820390831141515
574	rus_igb_cnt_amr_scr_kor_dgb_tsw_nor_fbf_mlt_bem_aeg_eng_owc_tur_knd_lat_yor_cze_hun_zul_hin_hau_heb_fre_glc_mol_spa_sod_bat_akn_ind_ger_pol_ukr_sun_swt_tig_svk_lda_mnd_swe_wly_tag_arw_mly_vie_azi_afr_uzb_bsq_tha_ewe_mao_dut_mcd_alb_jav_amh_guj_geo_dyu_bam_prs_bul_krd_sid_xho_ctl_ita_rom_lit_pan_bos_slo_ses_tsn_swa_gam_fin_moo_grk_tml_cic_qcu_ven_anl_jpn_ben_urd_est_aze_por_chh	0.256990781836465	0.658346909407701	0.511941751391516
575	glc_ger_aeg_prs_afr_mol_cnt_swa_heb_rus_mao_pan_ewe_amh_tsn_jav_spa_ven_lit_slo_lat_krd_dyu_chh_fre_dgb_anl_igb_moo_urd_amr_swt_grk_fin_ukr_kor_est_eng_tml_guj_qcu_bem_zul_scr_bsq_bat_xho_swe_dut_gam_wly_hun_sod_mnd_hin_mly_ben_knd_cic_akn_aze_tha_sun_pol_arw_ctl_fbf_ind_nor_tsw_bul_por_jpn_lda_bam_cze_svk_ita_uzb_owc_yor_tur_azi_alb_tig_mlt_vie_tag_bos_mcd_geo_ses_hau_rom_sid	0.322342224728435	0.729020074606011	0.467821357733255
576	tsw_ita_cic_gam_kor_swe_svk_fin_tsn_glc_afr_cze_tig_arw_lda_hin_swt_rom_ven_wly_aeg_igb_pan_est_heb_por_spa_uzb_bsq_bam_knd_dgb_tha_bat_ind_geo_moo_ctl_fbf_akn_vie_yor_lat_tml_dut_mnd_xho_pol_fre_rus_sun_mao_alb_jpn_tur_qcu_hun_hau_sid_amh_krd_mol_mcd_cnt_swa_ger_scr_guj_azi_mly_bul_aze_slo_owc_lit_prs_ukr_mlt_amr_ewe_tag_nor_zul_ben_chh_bos_bem_sod_urd_jav_grk_dyu_anl_ses_eng	0.636251273406271	1.68101170919028	0.096116315055348
577	rus_hun_aeg_vie_chh_svk_arw_lat_mlt_afr_mao_guj_dyu_kor_zul_sid_mol_ind_ger_fbf_grk_pol_est_prs_cze_geo_tag_knd_mnd_tur_cic_cnt_hin_ita_ses_tsw_azi_dgb_jav_glc_swa_bul_amr_jpn_akn_sun_uzb_swt_tha_qcu_por_ukr_aze_bam_krd_igb_gam_bsq_moo_swe_owc_spa_tml_bem_urd_amh_mcd_hau_lit_eng_tsn_nor_bat_fre_anl_scr_tig_xho_wly_ewe_dut_slo_yor_alb_ven_rom_mly_pan_lda_fin_ben_sod_heb_bos_ctl	-0.305105292114703	-0.686161008972441	0.494318714456181
578	eng_moo_swe_cnt_ita_mly_tag_gam_fin_aeg_bsq_hau_bul_wly_afr_sid_ses_guj_kor_jav_ben_akn_glc_dyu_slo_cic_qcu_rom_dgb_hin_cze_pan_lda_bat_scr_ctl_swt_mnd_grk_svk_est_por_urd_ukr_fre_mao_owc_tur_tsn_prs_amr_spa_tig_aze_geo_ind_azi_nor_sod_sun_knd_mlt_jpn_tsw_zul_mcd_hun_uzb_bam_amh_krd_igb_ven_vie_fbf_arw_xho_alb_yor_ewe_heb_anl_bem_lit_pol_dut_ger_rus_tml_tha_swa_chh_bos_lat_mol	-0.490593906756099	-1.08051113027886	0.282708729913792
579	bos_scr_krd_aze_mol_bsq_lit_ctl_por_fre_azi_tag_dyu_hun_geo_tha_cnt_anl_yor_urd_lat_wly_aeg_ewe_fbf_tur_fin_sod_hau_uzb_mao_hin_sun_ses_gam_xho_afr_jpn_akn_slo_bat_tig_vie_swa_arw_bam_prs_guj_svk_moo_bul_ita_knd_mnd_dgb_spa_bem_qcu_amh_jav_swe_alb_owc_nor_tsn_lda_pan_amr_rus_cze_cic_ben_swt_tsw_eng_chh_est_igb_ger_kor_ind_mly_mcd_sid_ukr_grk_heb_ven_zul_pol_glc_mlt_tml_rom_dut	0.0570182253793356	0.152264951106257	0.879307816566329
580	azi_ger_fin_tur_sod_zul_lit_amr_bos_tsn_tha_dgb_slo_nor_cnt_cze_lda_prs_gam_hun_mao_aze_mlt_ukr_owc_kor_bat_grk_mol_krd_uzb_anl_akn_pan_tag_rom_sun_dut_dyu_swe_tsw_moo_ctl_svk_pol_sid_arw_scr_por_est_bam_qcu_xho_ben_hau_bsq_heb_ind_swa_geo_cic_chh_hin_urd_alb_knd_glc_fbf_bul_mly_tig_fre_mcd_igb_amh_ven_eng_wly_ewe_tml_mnd_vie_afr_jpn_jav_bem_swt_spa_lat_ita_guj_yor_aeg_ses_rus	-0.431391039239517	-1.11386763974044	0.268206485496507
581	rom_cic_tsn_sod_ctl_grk_wly_cnt_vie_akn_azi_pan_ben_tag_swa_mnd_bul_swt_aeg_lat_fre_anl_hau_hun_svk_afr_prs_alb_mol_glc_sid_qcu_pol_xho_mcd_lit_sun_dgb_swe_bam_ita_mlt_tig_zul_bat_ses_yor_tml_slo_kor_mly_dyu_lda_rus_gam_eng_heb_geo_fbf_tha_tsw_bem_ven_scr_jpn_guj_aze_ger_ukr_por_dut_hin_nor_amh_moo_tur_cze_chh_est_owc_bsq_urd_amr_ind_bos_mao_knd_arw_fin_jav_spa_krd_ewe_igb_uzb	-0.351223486638721	-0.919699372918224	0.360109253525754
582	anl_grk_geo_bos_yor_tha_chh_sod_lit_ctl_fin_dgb_mlt_tig_hin_mol_mnd_lda_glc_swe_xho_ukr_cnt_gam_hun_cze_urd_akn_bul_fbf_ewe_lat_bsq_aze_est_ita_nor_tag_knd_tur_guj_wly_bam_jav_prs_moo_arw_pol_mly_spa_fre_ben_tml_rom_cic_dyu_uzb_igb_hau_dut_qcu_krd_tsw_swa_azi_alb_vie_kor_ses_afr_sid_tsn_swt_por_svk_owc_mao_bat_amr_heb_scr_zul_eng_aeg_slo_bem_rus_pan_ger_ven_jpn_amh_mcd_ind_sun	-0.495134893909769	-1.21302169294272	0.228193645652707
583	ben_amr_chh_spa_est_ses_sun_bem_mol_afr_geo_mlt_grk_cnt_rus_pan_scr_tsw_azi_ind_fbf_svk_glc_guj_xho_ukr_jav_urd_ita_gam_amh_tml_sid_bam_bsq_arw_mao_aeg_lit_tur_mnd_lat_bul_alb_slo_prs_dgb_rom_wly_por_dyu_tsn_nor_hun_ger_heb_zul_ewe_ctl_pol_sod_bat_qcu_knd_ven_fin_lda_hau_krd_cic_eng_cze_akn_tha_moo_fre_hin_tig_jpn_swa_mcd_dut_mly_tag_owc_igb_aze_kor_anl_swt_bos_uzb_vie_swe_yor	-0.373088067881514	-1.15135102715853	0.252539307220227
584	wly_akn_scr_ses_xho_lda_cic_dut_tsw_fbf_tha_vie_ewe_tig_knd_heb_slo_bat_fin_hin_tag_anl_hau_mly_lat_ita_glc_bam_alb_sun_chh_mcd_tsn_owc_ben_sod_aeg_eng_tur_bem_prs_bos_rom_rus_hun_swa_igb_geo_uzb_bul_dyu_por_nor_azi_moo_pan_arw_sid_jpn_tml_ukr_cze_fre_mol_afr_amh_dgb_zul_qcu_ven_gam_swe_bsq_spa_ctl_jav_yor_grk_krd_pol_svk_lit_mnd_cnt_aze_mao_mlt_swt_guj_ger_est_amr_kor_urd_ind	0.235962551339828	0.617417879667555	0.538467958889819
585	mcd_azi_anl_prs_amh_bam_qcu_urd_mly_geo_fre_rom_swa_sod_tha_ctl_chh_aze_mol_sun_lit_spa_ben_slo_cic_fbf_amr_yor_glc_hau_igb_tml_fin_sid_ita_dgb_cze_uzb_ven_tig_ewe_aeg_lat_swt_scr_owc_mnd_arw_ukr_tag_kor_bul_dyu_vie_eng_hun_guj_pan_wly_bsq_mlt_dut_rus_pol_cnt_grk_gam_bos_nor_xho_jav_bat_akn_tsw_jpn_mao_est_bem_alb_afr_tur_moo_tsn_swe_ger_knd_lda_zul_krd_hin_por_heb_ind_svk_ses	-0.94035283205255	-2.20781366499395	0.0297163250179034
586	svk_aze_cze_yor_akn_ita_urd_mol_bul_chh_tig_mly_afr_fin_sod_dut_qcu_vie_bsq_ger_aeg_ctl_gam_fbf_tha_igb_glc_dgb_hun_sid_amh_knd_ind_swa_bos_tsw_tur_krd_prs_swe_eng_ben_bem_geo_lat_moo_mcd_jav_ven_slo_hin_azi_ukr_lda_kor_arw_lit_anl_guj_jpn_mnd_mao_swt_grk_tml_uzb_bam_sun_tsn_spa_rus_nor_hau_scr_xho_bat_fre_owc_heb_alb_pol_rom_est_wly_amr_ses_dyu_ewe_zul_cnt_tag_pan_mlt_por_cic	-0.279141762162894	-0.625254988423007	0.533334971993669
587	mol_lda_tag_zul_geo_bat_igb_dgb_amr_uzb_knd_arw_swt_prs_cic_chh_pol_tur_dyu_cnt_aeg_afr_tig_fre_krd_ger_gam_jav_bam_mcd_xho_hun_rus_ewe_tsw_fin_scr_cze_lat_akn_ind_pan_glc_dut_svk_bos_hin_mly_guj_aze_mao_heb_sod_bsq_mnd_alb_ven_kor_amh_ses_ben_spa_bul_mlt_swa_moo_fbf_urd_azi_ctl_slo_lit_ita_vie_rom_por_sun_tml_owc_hau_bem_wly_tha_sid_yor_ukr_tsn_eng_est_nor_qcu_anl_jpn_swe_grk	0.207049921010889	0.463845914406674	0.643842009779168
588	prs_rom_amr_cze_yor_guj_azi_tml_dyu_owc_jpn_lda_est_slo_bos_zul_chh_uzb_alb_swe_rus_ind_grk_arw_dgb_eng_amh_ctl_anl_fre_vie_ita_mao_fbf_afr_gam_tha_ukr_swa_cic_sod_moo_sun_svk_mcd_scr_knd_mol_aze_geo_bsq_fin_glc_bat_bul_cnt_qcu_hin_mly_lat_ben_nor_mnd_aeg_hun_spa_ger_tig_pan_ven_tsn_tsw_ses_wly_tag_mlt_bam_akn_igb_por_pol_tur_krd_jav_lit_heb_urd_swt_hau_ewe_bem_xho_kor_sid_dut	-0.605461384695146	-1.63757660640454	0.104889432294949
589	fbf_por_azi_wly_pol_dut_dyu_bos_jpn_moo_ses_sid_bat_sod_akn_ben_lat_svk_nor_swa_ukr_ctl_hin_swe_slo_alb_knd_afr_vie_uzb_kor_krd_arw_tig_dgb_lit_cnt_hau_jav_mnd_mlt_tml_tsn_owc_ger_tsw_hun_tag_guj_ewe_chh_yor_bam_bsq_grk_gam_ind_xho_bul_fre_tur_spa_bem_pan_glc_geo_amh_qcu_mly_mcd_aeg_amr_cic_mao_igb_cze_scr_urd_prs_rom_ven_mol_fin_est_zul_aze_heb_lda_swt_rus_anl_tha_sun_ita_eng	-0.320155407977075	-0.723606437168588	0.47112357060229
590	aeg_afr_rus_dyu_anl_uzb_mlt_alb_jpn_mcd_wly_jav_fin_tig_bsq_tml_bul_ewe_dut_swa_ben_mnd_mly_tsn_bos_aze_knd_lit_ukr_lat_spa_glc_tur_amh_hau_ven_swt_fbf_dgb_tha_krd_est_bem_heb_sun_tag_bam_arw_ctl_igb_eng_mao_prs_tsw_xho_kor_ind_ses_bat_chh_owc_azi_qcu_por_urd_hun_akn_vie_sod_amr_grk_geo_scr_yor_pan_gam_ita_ger_pol_sid_hin_guj_mol_zul_lda_slo_svk_fre_nor_swe_cic_cnt_cze_rom_moo	-0.598537802021326	-1.41607844551566	0.160093122254906
591	sod_amr_ses_dyu_lat_vie_glc_sun_cnt_chh_mlt_cic_spa_aeg_xho_jpn_ben_krd_svk_alb_afr_mol_grk_aze_zul_bam_tsn_sid_gam_mly_fin_tha_cze_scr_tsw_ctl_pol_mao_wly_mcd_amh_ger_akn_uzb_tml_bat_swe_rus_tur_bsq_dgb_kor_azi_swa_swt_tag_dut_heb_lda_rom_qcu_ita_slo_moo_fbf_ukr_hun_guj_hin_arw_tig_yor_bos_lit_est_eng_mnd_owc_pan_bul_prs_nor_fre_anl_ind_por_ven_jav_ewe_urd_knd_igb_bem_hau_geo	-0.102960192657906	-0.262401031183826	0.793592650674133
592	swa_geo_guj_spa_vie_chh_amh_eng_swe_slo_swt_uzb_hun_dyu_ses_ven_sid_sod_rus_svk_tsw_amr_kor_mnd_bem_qcu_lat_hin_krd_urd_igb_zul_afr_pan_pol_mlt_tsn_lit_ctl_ukr_moo_aze_ben_ger_hau_tha_arw_yor_est_owc_lda_mao_nor_bam_ind_sun_azi_tig_scr_heb_akn_bul_prs_ewe_fin_aeg_mcd_cnt_fre_bsq_wly_jpn_bos_tur_rom_gam_grk_mol_mly_alb_tml_cze_bat_cic_knd_ita_glc_dut_xho_dgb_tag_fbf_jav_por_anl	0.398047720070465	0.894550013488663	0.373336993421585
593	dut_wly_prs_qcu_zul_heb_glc_mcd_chh_amh_azi_uzb_urd_tag_akn_lit_hun_pol_swe_ven_slo_dgb_bem_sun_nor_ukr_tml_por_fbf_ind_krd_bam_cze_yor_mly_eng_sod_ewe_aeg_kor_dyu_hin_alb_owc_bsq_tur_hau_tha_pan_mao_jpn_gam_tsn_tsw_vie_xho_arw_ctl_afr_rom_bos_spa_mnd_ben_ses_guj_lda_mlt_knd_anl_bat_est_geo_bul_grk_rus_fre_moo_swt_svk_tig_jav_swa_fin_igb_cnt_lat_mol_amr_ger_ita_cic_aze_scr_sid	0.0756684709261366	0.193237150670566	0.847194643641966
594	lit_anl_eng_tha_rus_tur_prs_fin_ven_tsw_ses_svk_bem_jpn_bul_gam_cic_ind_afr_uzb_dyu_cze_nor_grk_aze_pol_heb_aeg_sid_lat_hin_hau_est_jav_mao_yor_tig_dut_cnt_scr_xho_fbf_tag_azi_guj_ben_bos_bam_amh_knd_zul_lda_ger_wly_spa_kor_sod_dgb_owc_tsn_mol_igb_mcd_mlt_mly_akn_glc_ukr_slo_geo_moo_amr_por_qcu_sun_ctl_alb_pan_bsq_mnd_bat_hun_fre_swe_swa_urd_krd_tml_chh_ita_swt_rom_vie_ewe_arw	0.373157662345507	0.966339620144662	0.336380506095863
595	cic_bsq_mcd_sid_zul_tur_nor_spa_gam_ses_urd_chh_mao_geo_ger_hun_fre_tig_swt_bem_hin_eng_amr_knd_lat_swe_est_bat_mlt_por_jav_prs_swa_slo_ind_tsw_mol_azi_vie_uzb_tag_ewe_rom_akn_kor_igb_xho_sod_amh_qcu_alb_sun_mnd_ita_tha_dyu_moo_guj_fbf_tml_lit_fin_scr_mly_svk_bam_arw_wly_bos_lda_heb_ven_grk_cze_aeg_glc_pol_ukr_cnt_dgb_hau_anl_rus_tsn_afr_ben_ctl_yor_krd_dut_bul_pan_owc_jpn_aze	0.951647927694956	2.55532924215048	0.0122313203140385
596	mnd_amh_mol_cic_grk_vie_ewe_mao_slo_xho_afr_nor_kor_dgb_mcd_tha_zul_jav_hau_ukr_tml_guj_ita_dut_swe_bul_igb_qcu_jpn_rus_fre_por_pan_uzb_krd_pol_lat_yor_fbf_bsq_sid_azi_mlt_svk_bam_amr_tur_fin_dyu_chh_heb_lda_tsn_aeg_bat_bem_prs_moo_tsw_hun_wly_hin_arw_gam_cze_glc_cnt_ven_ben_geo_knd_sod_eng_urd_bos_swa_rom_mly_scr_tag_est_aze_akn_sun_swt_ctl_tig_alb_ses_lit_ger_anl_spa_ind_owc	-0.0802844786893146	-0.19633045776999	0.844779906397022
597	hin_sod_mcd_akn_tha_xho_wly_jpn_mnd_spa_zul_kor_dut_bsq_hau_pol_ger_bem_slo_hun_alb_bul_por_chh_fin_cze_tsn_yor_tig_moo_nor_est_bat_rom_afr_ses_dyu_prs_grk_sid_tag_ita_aeg_ben_ukr_cnt_cic_azi_vie_eng_scr_lda_aze_fre_swe_bam_owc_guj_geo_mol_ewe_swa_lat_qcu_anl_amh_krd_heb_igb_rus_uzb_urd_pan_tml_svk_mao_dgb_bos_ctl_tur_lit_gam_tsw_amr_glc_sun_knd_mlt_ind_arw_fbf_ven_mly_jav_swt	NA	NA	NA
598	cic_mnd_ita_fre_bat_mao_dyu_afr_lat_swt_bos_ger_tsn_jpn_por_chh_guj_gam_heb_hin_bul_alb_arw_tag_swa_aeg_spa_est_fbf_tig_ukr_knd_tml_wly_rom_geo_mlt_sun_pan_owc_krd_fin_cnt_igb_scr_ses_dgb_dut_tsw_vie_amh_aze_kor_amr_grk_tha_urd_glc_ind_mcd_slo_hun_anl_tur_sod_bam_xho_cze_qcu_bsq_mol_azi_svk_moo_hau_lit_ven_nor_pol_uzb_jav_akn_mly_prs_rus_lda_eng_zul_ewe_yor_sid_ben_ctl_bem_swe	-0.227049068639147	-0.522555999008242	0.602525894193757
599	dgb_amh_ses_moo_rus_azi_bul_aze_lit_tig_bem_tha_bos_scr_pol_dut_bat_igb_hau_jpn_svk_swt_hun_fin_cze_sun_knd_gam_vie_alb_grk_arw_fbf_lat_chh_guj_mao_lda_ewe_cic_ukr_ben_swa_jav_ctl_tsn_ind_wly_cnt_amr_tur_mcd_rom_fre_aeg_tag_swe_urd_anl_heb_afr_bsq_bam_ven_sid_mnd_spa_por_akn_pan_xho_slo_hin_est_mlt_nor_mly_ita_tsw_dyu_zul_owc_mol_krd_ger_tml_eng_sod_kor_qcu_prs_yor_uzb_geo_glc	0.813801262133194	1.94622994494097	0.0546456456703555
600	guj_vie_wly_bos_slo_nor_jav_bul_knd_scr_mcd_cze_tsw_hun_xho_chh_prs_ewe_heb_mly_tsn_qcu_aeg_tml_bam_akn_por_bem_ger_est_ind_rus_mnd_ita_hau_ben_amh_yor_fre_fin_mao_pan_mol_aze_swa_swe_dgb_swt_glc_geo_spa_cic_bat_grk_arw_igb_gam_fbf_sun_alb_azi_tur_zul_tha_moo_ctl_lit_ses_ven_bsq_krd_dyu_afr_hin_urd_anl_eng_lat_ukr_uzb_dut_pol_svk_jpn_mlt_amr_lda_sid_tag_rom_kor_tig_owc_cnt_sod	0.083194920342781	0.214775246882597	0.830412812748914
601	fbf_sod_sid_bem_dgb_amh_est_eng_mol_dut_wly_chh_mao_tha_glc_pan_tig_bul_akn_gam_nor_jpn_urd_lit_dyu_afr_fre_rus_ger_alb_vie_ses_swe_anl_slo_bat_kor_yor_spa_cnt_knd_tag_mly_lat_ven_swa_tsw_mcd_ukr_uzb_zul_ind_xho_ben_scr_owc_arw_tsn_krd_lda_grk_swt_prs_ctl_por_cze_mnd_cic_tur_tml_hun_pol_jav_aeg_igb_guj_hin_moo_bos_sun_aze_amr_mlt_bam_heb_bsq_ewe_qcu_fin_rom_azi_svk_geo_hau_ita	-0.726942696730886	-1.8968973806226	0.060944732241892
602	prs_dgb_bem_knd_lit_vie_geo_dut_rus_anl_spa_mlt_scr_bul_hin_nor_xho_zul_tsn_slo_chh_cnt_moo_swa_lat_urd_akn_ewe_mao_ben_bos_igb_tur_uzb_amh_fbf_swe_fre_mnd_ctl_owc_ita_qcu_dyu_eng_guj_sod_sun_bat_bam_hau_tig_azi_pan_tag_wly_aeg_mcd_bsq_ukr_cze_tha_swt_svk_est_mol_rom_jav_cic_pol_aze_glc_lda_arw_por_grk_afr_tsw_tml_ger_ses_alb_gam_hun_krd_fin_ven_yor_heb_ind_kor_jpn_sid_amr_mly	0.44221221706034	1.13333922951621	0.259985061176117
603	prs_eng_ind_akn_pol_amr_urd_sun_afr_swa_tha_qcu_ctl_heb_pan_mlt_hin_nor_lda_geo_aze_ewe_mly_igb_dyu_dgb_slo_rus_amh_ger_est_kor_ben_hau_tsw_bat_bam_bul_sod_hun_knd_guj_tag_chh_lit_cic_mao_azi_cnt_ukr_zul_ses_lat_ita_aeg_glc_mnd_owc_moo_bsq_por_jpn_swt_bos_bem_tsn_cze_mcd_svk_jav_fre_uzb_arw_swe_tig_gam_dut_scr_wly_xho_tur_spa_sid_fin_alb_rom_krd_yor_grk_ven_fbf_mol_anl_tml_vie	0.229179413929428	0.526643064286998	0.599695345290291
604	prs_swe_xho_mlt_fre_tur_glc_geo_qcu_tsw_jpn_tha_fin_amh_dyu_hin_afr_sid_sun_akn_grk_kor_yor_mly_ctl_rus_rom_alb_krd_amr_lda_wly_bam_zul_tml_vie_jav_mao_tig_lit_aeg_svk_bul_mnd_lat_cnt_pol_moo_ses_scr_arw_bsq_dut_tsn_aze_owc_sod_chh_fbf_anl_ven_est_tag_mol_slo_heb_por_mcd_ukr_gam_swt_eng_ben_dgb_cze_swa_uzb_bos_urd_ind_ewe_bat_knd_guj_ger_igb_pan_bem_ita_azi_spa_nor_hau_cic_hun	0.622552364846773	1.45873981706167	0.148005945375834
605	chh_ukr_yor_spa_tsn_sod_mao_dyu_grk_hun_moo_swa_mly_heb_dgb_hau_ctl_cnt_urd_dut_ger_igb_vie_pol_bem_scr_lit_ven_lat_aeg_afr_jpn_krd_bos_swe_bat_geo_gam_knd_svk_rom_fre_ind_ewe_swt_bsq_tsw_akn_ben_qcu_owc_arw_mol_kor_alb_lda_tig_fbf_uzb_pan_tml_guj_nor_slo_amh_est_ita_azi_anl_xho_glc_mcd_bul_mlt_wly_zul_cic_prs_hin_mnd_bam_eng_fin_tag_amr_jav_por_cze_tha_tur_rus_ses_aze_sid_sun	-0.103726784329638	-0.235500318096298	0.814338243283534
606	ukr_svk_afr_mlt_swa_tha_heb_grk_lat_wly_ind_hun_prs_cnt_cic_gam_xho_krd_zul_por_bat_pol_mcd_mao_ses_dyu_uzb_cze_tsw_scr_fre_fin_aze_mly_azi_bsq_kor_urd_ger_bem_swt_ita_jav_lda_dgb_est_akn_arw_yor_hin_ctl_ben_ewe_chh_tml_dut_ven_anl_fbf_tur_rom_sod_hau_tag_aeg_sun_moo_geo_guj_igb_tsn_knd_jpn_eng_lit_mol_tig_swe_owc_alb_bam_nor_glc_qcu_rus_mnd_bos_bul_spa_slo_amr_sid_vie_amh_pan	0.185020348524691	0.472525055262887	0.637659071186461
607	cic_sun_chh_dgb_mao_sod_ind_xho_mnd_ven_bam_cnt_amr_knd_cze_prs_rom_vie_eng_aeg_hau_bsq_tml_wly_spa_ctl_gam_tur_ita_mlt_scr_dyu_guj_bul_tha_fre_yor_ewe_tig_geo_ses_tsn_bat_kor_aze_jpn_pol_urd_uzb_arw_moo_mol_tag_lat_ukr_grk_owc_tsw_akn_anl_swe_fin_azi_bem_rus_jav_est_glc_lit_amh_pan_zul_ger_heb_afr_slo_alb_svk_swa_mly_mcd_lda_fbf_hun_ben_igb_por_nor_krd_bos_swt_qcu_hin_dut_sid	0.40606026971121	0.920941241253763	0.359463910642656
608	ukr_eng_swt_guj_tsw_pol_swe_por_hau_ind_ita_rus_jpn_kor_tsn_mnd_nor_geo_cze_dgb_ses_amr_ben_bem_dut_xho_mcd_fin_bul_lit_lda_bat_azi_cnt_moo_zul_ewe_amh_akn_tml_tur_mol_heb_cic_wly_mlt_alb_igb_est_tig_prs_vie_jav_ctl_bos_krd_chh_spa_fre_gam_tha_glc_sid_tag_bam_uzb_pan_dyu_arw_rom_fbf_swa_mao_grk_knd_mly_bsq_anl_owc_lat_sod_ven_scr_aeg_ger_hin_hun_afr_urd_yor_qcu_slo_sun_aze_svk	-0.159782182959921	-0.369195921414386	0.712820946779371
609	bam_knd_aeg_grk_lit_lat_tha_arw_bos_igb_bul_scr_eng_heb_ewe_tig_cnt_gam_amh_guj_sun_qcu_nor_mlt_fre_hau_uzb_tml_ind_rom_akn_moo_tsn_swe_sid_dut_yor_amr_vie_bem_bat_dgb_mly_wly_mao_owc_bsq_fin_ben_spa_ukr_fbf_azi_prs_anl_aze_xho_mnd_krd_jpn_ita_tag_afr_mcd_slo_glc_ctl_jav_urd_chh_dyu_rus_mol_alb_est_cic_kor_ven_por_swa_pol_cze_ger_zul_lda_hin_tur_geo_sod_tsw_pan_svk_swt_hun_ses	0.820823911789829	2.17216153460248	0.0323864882272848
610	jav_pol_kor_uzb_prs_amr_por_aeg_fin_knd_lat_lda_tha_mly_akn_owc_ewe_scr_swe_afr_aze_amh_svk_slo_rom_krd_alb_guj_moo_xho_anl_eng_dut_sun_cze_dgb_cnt_mol_mcd_swt_ger_ses_pan_bos_ctl_bsq_igb_urd_hin_chh_tsw_zul_ind_ven_vie_hau_qcu_yor_fre_ukr_arw_gam_hun_mlt_sid_bam_est_nor_tag_tur_lit_glc_grk_jpn_cic_geo_heb_tig_bem_wly_rus_azi_ita_bat_mao_dyu_mnd_ben_tml_bul_sod_tsn_swa_spa_fbf	-0.0656440572098606	-0.149167501892738	0.881744458066103
611	amh_sun_bem_svk_lat_vie_dut_ewe_dgb_tig_jav_alb_ger_wly_hau_igb_qcu_swa_lit_tsn_hun_owc_heb_bsq_ven_eng_guj_ita_krd_tur_lda_knd_swt_moo_est_jpn_tag_aze_rus_tha_chh_nor_swe_anl_ben_fre_sid_rom_prs_yor_slo_aeg_por_kor_pan_bos_mcd_mnd_pol_sod_akn_mlt_xho_azi_spa_afr_glc_ukr_grk_hin_scr_cze_fin_mly_gam_ses_urd_bul_bat_dyu_tml_fbf_arw_cic_geo_mol_amr_ind_ctl_tsw_uzb_zul_bam_mao_cnt	-0.0720382153153929	-0.169642261853895	0.865659952373487
612	heb_scr_lat_tsw_fin_cic_hau_swe_urd_wly_glc_sun_tag_amh_por_nor_ind_tig_mcd_ewe_qcu_alb_bsq_igb_xho_kor_arw_akn_jpn_ita_mao_ger_ben_azi_moo_aeg_tml_zul_hin_bem_est_tsn_bam_spa_grk_swt_mly_lda_jav_prs_tur_dyu_lit_yor_ctl_swa_mnd_uzb_guj_cze_amr_tha_mol_rom_knd_ven_chh_slo_afr_cnt_ses_krd_pan_dgb_eng_rus_vie_fre_bat_fbf_ukr_pol_sid_aze_gam_svk_geo_owc_hun_mlt_bul_sod_anl_dut_bos	0.522791915123635	1.3633298731374	0.176069970143189
613	ger_nor_lit_prs_eng_dut_mnd_ctl_bul_aze_ukr_fin_gam_tig_tsn_amh_sun_amr_igb_afr_aeg_chh_lat_grk_hau_kor_sod_wly_hin_sid_jav_swa_ind_lda_rom_moo_slo_krd_azi_pol_mao_alb_tag_dgb_ewe_yor_bam_por_pan_cic_fre_tml_arw_hun_anl_cze_tha_est_swe_rus_swt_dyu_ses_akn_bos_scr_knd_vie_ben_guj_ven_ita_glc_tur_zul_spa_heb_cnt_bem_qcu_urd_mcd_fbf_bsq_xho_owc_jpn_mol_geo_mlt_svk_bat_tsw_mly_uzb	0.512188170526243	1.31245540417731	0.192596419862504
614	lda_glc_slo_afr_alb_swe_sid_qcu_pol_lit_est_jav_azi_igb_dgb_tsw_zul_cic_tag_swa_dut_owc_ukr_xho_rus_nor_swt_prs_sun_tig_wly_mly_jpn_bos_fin_bem_chh_bul_mol_fbf_mao_rom_guj_tml_bsq_yor_hin_kor_urd_aeg_spa_ind_hau_aze_mlt_dyu_anl_bat_lat_tha_fre_ita_por_knd_amh_ben_moo_amr_cnt_ctl_uzb_bam_ger_akn_arw_mcd_ven_pan_hun_mnd_eng_krd_sod_ses_tur_vie_tsn_heb_ewe_grk_gam_geo_cze_scr_svk	-0.0996922708506428	-0.227435008211235	0.820584742502092
615	igb_mlt_bam_geo_moo_swa_mcd_jpn_krd_gam_grk_mnd_mao_ger_afr_wly_yor_pol_dgb_eng_anl_ven_alb_lit_xho_zul_bat_mol_fre_hun_jav_amh_svk_chh_bos_guj_glc_tur_lda_cic_vie_aze_ewe_swt_amr_sun_ses_ind_hin_sid_dyu_ukr_uzb_akn_aeg_rom_slo_spa_knd_ben_bsq_heb_lat_tml_azi_hau_swe_por_pan_mly_nor_ctl_arw_sod_bem_dut_urd_tig_fbf_owc_rus_cnt_tha_tsw_bul_est_tag_ita_scr_tsn_kor_cze_qcu_prs_fin	-0.298719497973925	-0.769513417755712	0.443538678209258
616	bat_cic_lat_tur_xho_bsq_hin_tag_aeg_gam_mnd_ger_afr_moo_dyu_bul_guj_bos_hun_swt_azi_wly_bam_heb_ind_jpn_rom_spa_zul_knd_tha_tml_swa_owc_ewe_ukr_alb_tig_eng_por_grk_anl_ita_slo_fre_glc_ctl_sod_yor_tsn_fbf_lda_mlt_mao_lit_mol_amr_pol_vie_pan_amh_jav_sun_dgb_chh_nor_sid_rus_bem_ven_aze_qcu_ses_urd_kor_est_hau_scr_ben_uzb_mly_swe_igb_cnt_geo_akn_tsw_arw_dut_mcd_fin_cze_svk_krd_prs	0.485584639989598	1.1541988011072	0.251376052711547
617	dut_tag_uzb_bul_sun_rom_moo_pan_bam_bos_fre_wly_lit_anl_gam_alb_hau_fbf_cze_afr_jav_tml_ind_heb_dgb_sid_rus_bem_cic_ses_geo_spa_pol_ukr_nor_dyu_slo_owc_bat_mol_aeg_tsw_svk_knd_mcd_tur_bsq_amh_mlt_amr_eng_akn_chh_est_kor_mnd_mao_arw_cnt_krd_glc_swt_swa_sod_jpn_grk_vie_mly_scr_ben_tig_xho_por_tsn_ven_swe_urd_ctl_hun_guj_yor_ita_ger_fin_lat_igb_azi_lda_zul_prs_tha_aze_hin_qcu_ewe	-0.0373944167672131	-0.09525170662703	0.924319840712045
618	fre_mlt_uzb_mcd_moo_ind_prs_bul_dgb_dyu_swa_afr_sun_anl_akn_ger_hau_hin_ukr_glc_lda_gam_ben_por_zul_guj_krd_mao_mly_rom_mnd_fbf_mol_slo_cnt_tha_chh_swe_yor_ita_dut_tml_tag_aeg_qcu_hun_sid_pan_ctl_tsw_swt_amh_tsn_jpn_wly_owc_bsq_azi_grk_cze_knd_amr_jav_heb_xho_tur_geo_igb_bos_scr_cic_bam_vie_fin_ewe_arw_ses_lat_bem_pol_sod_bat_lit_kor_alb_urd_aze_spa_svk_nor_est_eng_ven_rus_tig	-0.0576958074041229	-0.132366621819097	0.894980280903367
619	ven_fbf_tha_urd_ind_gam_hun_ben_azi_xho_lat_ctl_prs_sun_amh_dgb_heb_swa_mao_bat_cic_mlt_rom_tag_aze_krd_ita_alb_igb_bsq_fin_swt_est_geo_tsw_tur_knd_chh_cze_slo_kor_owc_por_ewe_nor_guj_akn_uzb_arw_cnt_svk_pol_bam_dut_tig_glc_jpn_rus_hau_zul_anl_mnd_pan_tml_qcu_moo_ses_hin_sod_mol_afr_ukr_vie_swe_lda_lit_scr_dyu_aeg_ger_amr_jav_mly_mcd_eng_bos_wly_sid_bul_grk_fre_yor_spa_bem_tsn	-0.427355843983989	-0.982992374675831	0.328161601043403
620	mao_tag_wly_swa_moo_afr_fbf_hun_tsn_ewe_svk_mnd_ben_tur_krd_bem_qcu_owc_swe_mcd_ven_igb_kor_swt_aeg_scr_tsw_mlt_guj_chh_bos_fre_pol_jpn_anl_aze_mol_ukr_xho_est_amr_mly_lit_hau_glc_akn_cic_lat_zul_uzb_vie_ses_geo_bul_alb_nor_sid_bsq_knd_tig_heb_fin_dgb_slo_jav_rus_sun_ger_gam_ind_por_hin_grk_prs_tha_pan_cze_amh_tml_dut_rom_azi_urd_sod_spa_eng_ctl_arw_yor_bam_dyu_cnt_bat_ita_lda	-0.29409391260607	-0.693160432095662	0.489936357571524
621	chh_lda_swa_lit_amr_tha_wly_rom_mnd_mlt_mol_tml_ind_ven_krd_dyu_sun_qcu_anl_tig_aze_ses_bsq_grk_xho_ben_fin_bul_glc_guj_hau_urd_gam_prs_cze_mcd_yor_pan_pol_knd_bam_svk_arw_tag_ewe_fbf_tsn_dut_slo_sid_uzb_jav_lat_sod_jpn_alb_owc_dgb_tur_vie_kor_tsw_rus_hun_por_scr_est_cic_heb_bos_ger_moo_mao_mly_swt_ita_bem_ukr_cnt_igb_geo_aeg_spa_zul_eng_afr_bat_azi_swe_akn_amh_nor_hin_fre_ctl	0.141310417802917	0.364214383570248	0.716524705058062
622	ind_qcu_urd_igb_bam_swe_swt_ukr_tsw_arw_amh_prs_sun_tig_tha_tml_zul_guj_heb_alb_slo_ctl_dyu_knd_owc_moo_mly_mnd_ven_eng_akn_glc_ses_rom_bsq_aze_bos_chh_lda_geo_tur_svk_mcd_anl_fin_sod_sid_ita_azi_fbf_tsn_hau_ben_scr_ewe_dgb_gam_hin_mlt_por_kor_ger_cnt_krd_cic_bul_hun_pol_fre_wly_rus_cze_lat_vie_mol_tag_est_jav_grk_amr_swa_yor_jpn_lit_dut_xho_bem_pan_nor_spa_uzb_afr_aeg_mao_bat	-0.476000164258277	-1.23292798658409	0.220710121541344
623	por_mly_pan_tsw_yor_knd_urd_ukr_xho_ses_kor_alb_sid_chh_ind_bem_afr_nor_grk_swt_swa_mcd_fin_ita_cnt_wly_heb_tha_scr_krd_arw_spa_hau_ctl_bos_dgb_rom_prs_qcu_hin_dut_fre_hun_bat_anl_svk_tag_eng_pol_lda_mol_igb_aze_tig_rus_sun_mao_tsn_bsq_amr_ger_lit_bul_mlt_vie_amh_mnd_sod_guj_cze_dyu_owc_zul_fbf_aeg_jav_ewe_swe_bam_gam_est_tml_akn_geo_ven_ben_glc_jpn_lat_tur_slo_azi_moo_cic_uzb	0.0359480306354594	0.0821388207496037	0.934712847906645
624	rom_ewe_vie_grk_mly_alb_xho_ger_lda_cnt_bos_pol_mol_amh_ind_pan_ukr_slo_aeg_jav_cze_zul_por_ita_aze_kor_sod_glc_tsw_uzb_nor_swe_swa_qcu_dut_est_ben_swt_knd_bat_guj_moo_wly_krd_mnd_sid_bul_fin_bsq_arw_yor_dgb_akn_igb_lat_bem_ctl_tsn_bam_chh_lit_fbf_mcd_gam_svk_anl_hun_hau_tha_tig_rus_afr_scr_tur_fre_mlt_ven_tml_prs_jpn_cic_azi_eng_ses_tag_amr_heb_geo_mao_hin_owc_urd_sun_dyu_spa	-0.608176088575874	-1.40320483417555	0.163885741908527
625	uzb_nor_mol_igb_gam_slo_tsw_afr_est_cnt_tsn_mcd_moo_bat_rus_heb_ben_tml_tha_fin_ctl_qcu_dyu_kor_mlt_por_tig_swa_pol_ind_glc_amr_pan_jpn_eng_zul_yor_bos_owc_hau_swt_mao_amh_ses_ger_ven_rom_scr_sun_dut_tag_ukr_azi_tur_swe_spa_grk_vie_ita_svk_chh_krd_lit_geo_sod_bem_dgb_fre_xho_mnd_aeg_akn_cic_aze_sid_bul_wly_urd_bam_lat_prs_hun_anl_mly_cze_ewe_guj_jav_alb_bsq_hin_knd_fbf_lda_arw	-0.527858467776951	-1.2138290393745	0.227886603271023
626	cnt_azi_fre_ukr_glc_krd_cic_bos_ses_tur_lda_amr_vie_bam_mlt_tag_est_mnd_pan_knd_gam_prs_kor_tsn_slo_bat_akn_urd_chh_bul_sid_yor_mol_sod_owc_xho_dyu_bem_fin_dut_tsw_ind_ven_cze_por_nor_dgb_rus_ita_igb_anl_alb_ctl_svk_lat_sun_fbf_ger_spa_geo_hun_rom_aze_swa_hin_guj_mly_jpn_zul_ewe_lit_afr_ben_heb_mcd_jav_swt_uzb_amh_scr_mao_wly_swe_grk_tml_moo_qcu_arw_tig_eng_aeg_hau_pol_tha_bsq	0.128195155487018	0.330011431296062	0.742133538376895
627	afr_ukr_hau_owc_aze_mly_mao_cze_slo_rus_ctl_scr_mlt_moo_cic_fin_swa_swe_bos_dut_chh_lda_swt_zul_por_pol_mol_bam_alb_ses_spa_ita_prs_fbf_xho_wly_dyu_sun_bem_bat_arw_ven_amh_yor_urd_sod_jpn_tag_jav_lat_qcu_glc_grk_ger_akn_tsn_knd_fre_pan_tml_amr_krd_tig_nor_tha_bul_ind_mnd_eng_heb_est_sid_tur_igb_rom_hin_geo_mcd_gam_hun_uzb_svk_ewe_bsq_aeg_lit_kor_tsw_anl_cnt_guj_ben_azi_vie_dgb	0.590388107457486	1.37459147284267	0.172561296886575
628	spa_ses_mnd_heb_rom_est_ger_krd_swa_lda_tha_afr_akn_owc_pol_kor_urd_por_uzb_nor_tml_tsn_ctl_gam_tig_ewe_mao_amh_cic_swe_fbf_bul_swt_mcd_fin_grk_sod_ben_ita_mly_vie_yor_eng_xho_moo_sun_arw_chh_lat_azi_alb_hau_cnt_aze_geo_anl_svk_guj_dgb_ven_wly_cze_bos_ukr_ind_sid_scr_hun_slo_jpn_knd_hin_lit_tur_rus_aeg_fre_bat_bem_mol_glc_tag_dyu_bsq_tsw_zul_qcu_jav_amr_mlt_igb_pan_bam_dut_prs	-0.0777562261708171	-0.17645523857946	0.860320002474793
629	lit_tsw_tha_ben_qcu_mcd_swt_gam_tig_swe_hun_uzb_igb_ctl_tur_jpn_nor_owc_fin_sun_bos_knd_arw_aeg_zul_sid_geo_slo_rom_amr_krd_hau_chh_cic_bam_spa_ses_jav_akn_afr_cze_scr_alb_sod_swa_ger_mly_prs_lat_mlt_svk_moo_kor_grk_fbf_bat_dut_yor_est_ind_azi_tml_tag_rus_dyu_wly_anl_lda_eng_guj_dgb_bsq_pan_glc_ukr_xho_hin_mnd_amh_mao_bul_aze_ewe_por_tsn_ita_vie_cnt_pol_heb_mol_urd_fre_bem_ven	0.332864500758914	0.789044153464595	0.432093151657818
630	sid_hun_hin_ses_swa_moo_mlt_bul_gam_owc_hau_spa_tsw_fbf_dgb_akn_sun_knd_anl_arw_guj_aze_ita_jpn_ven_tha_rom_jav_cnt_mly_ctl_xho_alb_lat_pan_bam_tml_ind_chh_cze_bos_grk_zul_tig_lda_bem_ger_fre_kor_sod_ben_aeg_bat_est_wly_eng_geo_yor_nor_lit_mnd_dut_azi_fin_krd_igb_qcu_urd_pol_dyu_bsq_por_cic_heb_ewe_mol_vie_amh_swt_prs_slo_tur_swe_amr_uzb_mcd_tsn_glc_svk_mao_scr_ukr_afr_rus_tag	0.149524385604949	0.337533535943429	0.736475387691065
631	cnt_rom_moo_alb_azi_svk_spa_grk_hau_bam_yor_hin_est_cze_krd_swt_anl_amr_mly_lat_pol_swa_por_mlt_ukr_urd_prs_guj_tur_nor_chh_hun_bat_bsq_slo_lda_sod_arw_owc_sun_qcu_tsw_akn_igb_mcd_knd_tig_pan_ita_ind_mol_gam_tsn_glc_geo_jav_tml_rus_fbf_ben_ven_fre_bem_dyu_cic_mnd_vie_kor_tag_scr_eng_heb_mao_ses_tha_jpn_aze_afr_swe_xho_bul_lit_ger_bos_ctl_dut_uzb_ewe_amh_wly_zul_dgb_fin_sid_aeg	0.22572650038501	0.526698267434224	0.599657155552445
632	lat_ger_knd_bos_tha_alb_fin_sod_qcu_cnt_hun_dut_gam_akn_sun_zul_tag_amr_tml_sid_bem_prs_jpn_mly_bsq_moo_tur_nor_eng_hin_cze_tig_mcd_amh_azi_spa_aze_owc_bat_kor_geo_jav_glc_urd_afr_pol_fre_uzb_bul_chh_ctl_krd_dyu_swa_ewe_vie_igb_anl_mao_hau_lit_mol_guj_tsn_swe_rom_mlt_ses_dgb_pan_arw_yor_est_ben_grk_mnd_aeg_lda_svk_swt_por_wly_tsw_ind_ita_rus_heb_cic_ven_xho_slo_fbf_bam_scr_ukr	0.192479985003277	0.499737903542073	0.618439958489221
633	hin_gam_fbf_yor_uzb_dgb_lit_xho_kor_moo_cnt_geo_lda_ven_tsn_jpn_scr_por_heb_urd_dut_ind_knd_vie_pol_spa_zul_rus_bat_svk_amh_afr_mnd_ctl_grk_mlt_aeg_swa_cic_owc_ita_alb_hau_amr_mao_tig_glc_slo_hun_swe_ger_swt_est_bos_bem_nor_krd_ewe_pan_aze_lat_ukr_cze_ben_bam_azi_fin_mol_tsw_eng_igb_mly_prs_sod_anl_bsq_guj_tml_wly_arw_tur_fre_bul_dyu_sid_qcu_chh_sun_tag_ses_rom_jav_akn_tha_mcd	0.742518513190927	1.92493251690844	0.0572939509032521
634	zul_dut_ita_mcd_arw_amr_krd_moo_por_slo_tha_igb_ger_bat_sun_grk_scr_swt_afr_svk_lat_ses_uzb_tur_chh_ewe_bem_bam_mol_tsn_ben_azi_bsq_hin_sid_swe_qcu_nor_kor_bos_knd_jav_mly_lda_akn_aze_dgb_ukr_anl_alb_eng_tml_swa_amh_lit_xho_cic_spa_hau_fre_dyu_mao_tag_hun_geo_heb_glc_sod_vie_ind_fin_yor_jpn_wly_aeg_ctl_ven_est_pan_fbf_rus_bul_tig_mnd_tsw_mlt_cze_cnt_pol_guj_rom_prs_urd_owc_gam	0.300877556628356	0.693322523553367	0.489835123944559
635	dyu_tag_hun_tur_mly_lat_bsq_cze_arw_ewe_cnt_afr_tml_ses_vie_nor_anl_gam_amh_knd_mao_moo_mnd_rom_bos_mcd_tsw_qcu_bem_tsn_swe_guj_pan_fbf_cic_swt_ukr_ben_urd_bam_mlt_aeg_jpn_dut_chh_alb_spa_pol_geo_ctl_bul_ger_sid_wly_amr_bat_tig_igb_svk_glc_zul_jav_rus_dgb_hau_fin_akn_hin_por_heb_swa_sod_lit_aze_kor_krd_fre_ven_lda_ita_azi_xho_scr_mol_slo_sun_eng_prs_tha_est_uzb_yor_grk_ind_owc	NA	NA	NA
636	fre_anl_dyu_bos_igb_vie_krd_moo_mcd_ind_grk_eng_arw_fin_amr_jpn_sod_cze_heb_rom_ctl_mnd_rus_cic_zul_prs_lda_nor_tig_knd_tag_hau_swt_aze_hin_est_akn_dgb_amh_jav_bam_chh_ben_alb_dut_qcu_sid_mao_wly_mlt_sun_ses_mly_fbf_azi_gam_ven_bul_kor_bsq_scr_tsw_hun_uzb_por_ewe_slo_tml_swa_svk_tha_yor_glc_lit_tsn_cnt_pan_xho_ita_urd_spa_ger_aeg_geo_mol_swe_afr_tur_bat_ukr_pol_bem_guj_lat_owc	0.437701463526422	1.08632383542981	0.280143439253233
637	ger_tsw_amh_mol_ind_hau_cic_svk_est_fin_grk_anl_ctl_jpn_mcd_amr_cze_azi_sun_arw_jav_guj_pol_tha_ukr_mnd_gam_fre_slo_tsn_ben_pan_krd_lit_cnt_aze_mly_geo_xho_hun_ita_owc_uzb_por_chh_igb_tml_vie_yor_zul_dyu_fbf_spa_bat_ven_glc_bam_swe_nor_aeg_qcu_bem_tig_eng_wly_afr_lda_mao_prs_scr_swt_dgb_swa_knd_rus_sod_kor_bos_hin_alb_bsq_mlt_sid_moo_akn_rom_lat_tur_ses_dut_bul_heb_ewe_tag_urd	0.326656680402787	0.839617981962769	0.403275823530867
638	bam_ven_fbf_anl_lat_tha_fin_ukr_tml_gam_amr_mcd_dut_hun_pan_bem_slo_bos_hin_por_amh_tsw_grk_aze_ewe_urd_dyu_cnt_afr_aeg_pol_tsn_tag_ses_jav_rus_qcu_akn_azi_xho_svk_bul_eng_spa_mnd_lda_owc_igb_swe_mly_glc_dgb_jpn_arw_chh_cic_bat_heb_kor_tur_nor_sun_fre_tig_rom_bsq_mao_krd_vie_zul_geo_cze_prs_guj_hau_mol_ind_ctl_est_yor_uzb_swa_lit_ben_sid_sod_alb_mlt_ger_ita_moo_scr_wly_knd_swt	0.0162556869654364	0.0369178237439524	0.970629657252951
639	tsw_cnt_heb_glc_nor_sun_tig_guj_owc_ven_alb_lat_eng_hau_fin_pol_swa_tag_est_zul_fre_rom_vie_knd_igb_spa_ctl_ind_ewe_pan_ben_amh_qcu_dgb_arw_akn_bsq_moo_uzb_amr_gam_bam_mlt_jav_bem_geo_sod_swe_cze_ita_bul_scr_slo_anl_grk_por_ger_ukr_hun_ses_hin_swt_bat_fbf_lit_lda_mly_tur_rus_urd_dyu_jpn_krd_aeg_afr_xho_mcd_aze_bos_kor_tha_cic_mao_dut_mol_prs_chh_tsn_tml_svk_mnd_sid_wly_yor_azi	0.391540431272748	0.895479104258899	0.372842947604576
640	dut_mcd_est_bat_swa_amh_bos_lit_swt_ben_hin_pol_bam_tsw_owc_chh_yor_ctl_ita_zul_sun_alb_cnt_kor_aeg_cic_ses_heb_ewe_jpn_dyu_vie_ukr_ven_azi_afr_mol_ind_knd_uzb_pan_jav_tag_eng_prs_lat_cze_hun_rus_mnd_wly_tml_sid_mlt_geo_sod_hau_xho_moo_aze_krd_fin_rom_akn_urd_spa_anl_scr_guj_nor_mao_tha_slo_dgb_gam_svk_bul_bem_qcu_swe_lda_grk_tsn_glc_bsq_mly_arw_amr_igb_por_tur_tig_fbf_ger_fre	0.581616562949879	1.29758435933027	0.197639587146445
641	ukr_slo_ctl_cic_glc_xho_kor_tur_grk_ita_azi_akn_mly_qcu_scr_anl_fbf_urd_sid_dgb_ger_bat_jpn_dut_yor_hin_guj_spa_amr_uzb_sun_fre_por_rus_geo_tml_heb_knd_jav_afr_swt_bul_ind_pan_aze_owc_lda_aeg_swa_svk_bem_alb_amh_arw_pol_tha_swe_hun_gam_tag_chh_bsq_lat_ewe_moo_rom_mlt_zul_mao_mnd_bos_est_sod_wly_ses_lit_tig_ven_tsn_mol_ben_krd_mcd_dyu_prs_hau_tsw_nor_eng_cze_cnt_bam_igb_fin_vie	-0.387647382990074	-0.939063899883955	0.350130508768005
642	ben_ctl_chh_mlt_ind_moo_kor_lit_hin_tha_lda_grk_ita_tig_svk_lat_geo_uzb_tag_mly_ewe_knd_amr_prs_qcu_zul_eng_dgb_alb_dut_ger_amh_wly_pan_mao_pol_igb_anl_por_ses_vie_jpn_cnt_sid_xho_swt_est_rus_mol_fre_urd_tsw_hau_hun_bos_bem_bul_fbf_heb_mnd_tsn_spa_slo_akn_tur_swa_glc_azi_swe_bam_dyu_ukr_rom_cic_arw_nor_guj_bat_yor_afr_tml_aeg_sod_owc_mcd_cze_ven_bsq_gam_sun_krd_fin_jav_aze_scr	0.398878626417667	0.96941125370085	0.334854474484648
643	anl_swe_hin_ven_xho_por_eng_bem_rus_akn_tig_jav_bsq_sid_rom_est_igb_tsw_moo_scr_ben_jpn_guj_dgb_grk_ind_cnt_tsn_lda_afr_amh_dyu_prs_cze_qcu_pan_pol_svk_ewe_ita_chh_lat_gam_tha_nor_ger_alb_slo_spa_swa_yor_bam_krd_urd_dut_tml_kor_mnd_lit_mly_sun_bos_geo_tag_cic_amr_fbf_zul_swt_azi_fin_wly_uzb_glc_bul_sod_arw_ctl_ses_mcd_aeg_fre_hun_hau_ukr_mao_mol_mlt_aze_owc_heb_knd_tur_vie_bat	0.0759411453925645	0.194289563616579	0.846372930637058
644	jav_tsn_akn_geo_ita_bem_dut_fbf_ger_spa_rus_prs_glc_sod_bul_heb_ses_qcu_uzb_lat_alb_dyu_tha_est_cnt_nor_vie_owc_tml_gam_bsq_aeg_guj_grk_krd_anl_ben_slo_cic_arw_jpn_hun_tag_fin_mnd_tig_por_mly_ukr_aze_hau_cze_scr_svk_lda_azi_bam_amr_afr_tur_kor_wly_tsw_swe_hin_mol_mao_lit_pol_yor_chh_swa_sid_eng_mlt_dgb_mcd_bos_urd_ven_igb_swt_amh_fre_rom_ind_moo_bat_ewe_knd_ctl_zul_xho_sun_pan	-0.591517117859882	-1.38511293391874	0.169331475702036
645	swt_sid_geo_bsq_fbf_aeg_bul_tsw_jav_spa_krd_lit_rus_mlt_azi_afr_tml_ewe_cze_dgb_ukr_dut_ita_mcd_kor_mly_amh_mnd_nor_ses_glc_svk_hau_fre_grk_cic_heb_hun_por_ind_bos_slo_eng_vie_scr_swe_rom_mol_tig_chh_guj_ger_prs_pan_bam_fin_akn_amr_cnt_dyu_zul_gam_ben_jpn_urd_sod_hin_tur_igb_tha_wly_qcu_owc_knd_anl_arw_ctl_bem_aze_uzb_swa_ven_pol_tsn_alb_yor_lda_est_moo_bat_sun_tag_xho_lat_mao	-0.205187208546644	-0.496052691372818	0.621027562162418
646	slo_wly_cze_sod_krd_arw_scr_grk_amh_mly_dgb_tur_lat_uzb_tha_kor_cic_cnt_yor_ger_amr_prs_spa_por_azi_owc_bos_mol_gam_hun_sid_qcu_swa_afr_nor_lit_ind_tag_jpn_alb_tml_bam_tsn_jav_aeg_ben_swt_hin_xho_pan_tsw_aze_igb_svk_glc_zul_vie_rom_ukr_akn_bul_bsq_guj_mlt_heb_mcd_dyu_ita_chh_anl_fin_bem_bat_moo_sun_rus_mnd_urd_pol_ctl_swe_fbf_mao_fre_lda_ven_hau_dut_geo_ses_knd_tig_eng_ewe_est	0.243026160733857	0.586711335553025	0.558819117970949
647	gam_svk_swt_grk_akn_tag_tha_bos_pol_cnt_tsw_est_ewe_sid_aeg_sun_por_jpn_krd_tsn_igb_rus_mcd_nor_bem_rom_swa_ger_owc_bul_aze_ctl_guj_knd_bsq_mlt_wly_ses_mly_ita_swe_chh_cze_tur_lda_dgb_slo_jav_bam_kor_qcu_dyu_ven_zul_uzb_glc_dut_azi_geo_vie_afr_amr_alb_bat_hin_fre_hun_cic_tml_lat_mao_moo_spa_amh_scr_prs_ukr_urd_fin_ben_sod_xho_lit_arw_eng_yor_heb_mnd_fbf_anl_hau_mol_tig_ind_pan	NA	NA	NA
648	mlt_fbf_anl_chh_ukr_lda_xho_spa_knd_qcu_cze_bsq_guj_urd_tig_nor_sod_grk_rom_glc_ita_mly_ctl_dyu_bam_heb_ind_eng_fin_afr_owc_akn_cnt_aeg_mcd_mnd_azi_tsn_zul_sid_geo_mol_alb_tag_est_moo_swt_swa_lit_swe_arw_rus_slo_ben_pan_tur_dut_tha_yor_aze_jav_mao_gam_scr_ger_ewe_vie_amh_amr_por_bul_prs_bem_bat_wly_uzb_sun_hau_tsw_svk_ses_krd_jpn_cic_hun_kor_tml_ven_pol_lat_dgb_hin_bos_fre_igb	-0.0410625551431513	-0.0967373290162483	0.923143160079683
649	ger_kor_grk_dut_ukr_tsn_arw_swa_ind_fbf_azi_svk_prs_rus_hin_fre_jav_amh_tml_tur_jpn_dyu_xho_spa_mol_rom_hun_anl_swt_nor_mlt_ben_yor_ven_uzb_igb_owc_zul_por_sid_pan_alb_dgb_gam_ctl_mly_tag_vie_bul_bat_swe_bos_lat_urd_cic_sod_eng_slo_akn_ita_mcd_afr_bem_cnt_pol_tig_glc_wly_ses_lda_bam_guj_scr_chh_est_heb_aeg_krd_aze_qcu_moo_bsq_tha_mao_hau_geo_fin_tsw_sun_amr_knd_ewe_cze_mnd_lit	0.688864859835735	1.65297224612206	0.101708624027255
650	krd_vie_glc_tsn_kor_mly_cze_arw_hun_ukr_rom_dgb_aze_fbf_sid_uzb_amr_est_tsw_jpn_bos_dyu_svk_mol_tig_igb_nor_ven_ger_ctl_owc_swt_fin_anl_guj_prs_chh_yor_gam_qcu_por_jav_pan_pol_scr_tag_xho_ewe_tha_rus_amh_swe_swa_zul_bul_sod_ind_grk_mao_aeg_eng_hau_moo_bam_tur_spa_afr_bat_ben_geo_urd_alb_wly_lda_lat_bem_mcd_dut_heb_tml_fre_hin_ses_azi_bsq_knd_mlt_ita_sun_lit_slo_cnt_cic_akn_mnd	0.512595886389454	1.3667019925564	0.175013725836156
651	swe_lat_uzb_ven_mnd_ewe_cnt_zul_hau_knd_grk_krd_tag_fre_bam_azi_rom_ita_swa_fin_lda_aeg_guj_bos_tsn_owc_kor_cze_slo_tha_bul_fbf_mao_afr_vie_anl_amr_bsq_scr_dut_mcd_por_ukr_tsw_jpn_igb_mlt_mol_urd_pol_svk_dgb_xho_nor_prs_ses_cic_hun_hin_qcu_pan_jav_moo_ind_chh_ben_yor_eng_ger_arw_sun_tur_tml_wly_tig_gam_geo_glc_akn_lit_dyu_rus_bem_alb_ctl_mly_bat_amh_sod_spa_est_aze_swt_heb_sid	0.761113353327756	2.12678008242173	0.0360856726656504
652	grk_tsw_bsq_swa_rus_pol_bat_mlt_nor_scr_chh_yor_ukr_amh_ven_lit_cnt_por_svk_tha_cic_ctl_uzb_lda_fin_knd_zul_dyu_tsn_hun_eng_geo_est_ger_fre_owc_mao_ita_dgb_tig_spa_mly_prs_kor_afr_xho_ses_swt_guj_azi_igb_bos_dut_ben_ewe_tur_amr_ind_mcd_lat_slo_cze_moo_bam_tag_glc_mol_arw_pan_aze_sid_qcu_mnd_urd_jav_aeg_gam_hin_sod_krd_vie_anl_rom_bem_bul_alb_hau_heb_jpn_tml_swe_sun_fbf_akn_wly	0.237420712290653	0.625207968165777	0.533365693231379
653	aze_lat_tsw_dgb_tsn_hau_ewe_ukr_fbf_bat_pan_ben_eng_est_lda_amh_uzb_swt_jpn_scr_arw_jav_svk_slo_urd_wly_mol_mcd_por_pol_mlt_zul_hin_sod_aeg_nor_qcu_prs_chh_geo_afr_grk_ses_guj_bam_rom_ger_mao_tag_spa_glc_ven_dut_rus_cic_lit_anl_krd_xho_fin_yor_dyu_vie_azi_gam_cze_moo_bem_akn_ctl_tha_tml_swa_knd_owc_hun_bsq_kor_sun_fre_tur_cnt_mnd_alb_ita_tig_mly_sid_igb_heb_bul_amr_bos_ind_swe	0.548378361409471	1.42792958601042	0.156661672650628
654	mol_ctl_rom_moo_akn_pol_pan_bat_swt_tag_anl_geo_alb_por_dyu_nor_tsw_wly_amr_guj_heb_sid_xho_kor_svk_mly_hin_tur_bsq_spa_krd_ben_slo_jpn_bem_cic_est_igb_glc_mlt_hau_swa_bam_sun_fbf_lda_tha_uzb_ukr_dut_eng_fre_ger_arw_mcd_grk_scr_dgb_azi_ita_vie_ven_fin_aze_qcu_tig_gam_cnt_yor_ses_afr_lit_zul_swe_amh_knd_mnd_lat_ewe_bos_hun_jav_mao_prs_sod_owc_tml_chh_urd_cze_rus_tsn_bul_ind_aeg	0.231788992048967	0.576022809007318	0.565991135093246
655	ven_tsn_est_arw_lat_urd_akn_pan_bat_por_igb_aze_chh_eng_owc_tig_kor_moo_krd_tur_scr_mnd_vie_prs_bem_cic_bul_sod_mol_nor_swe_wly_anl_sid_pol_jav_amh_jpn_azi_fin_sun_tml_heb_xho_hun_afr_rom_bam_alb_spa_svk_tsw_lit_ind_aeg_cnt_fbf_dut_amr_guj_swa_ger_yor_gam_qcu_ses_mly_ben_knd_rus_tha_geo_tag_zul_grk_mlt_slo_swt_bos_ctl_hau_glc_bsq_lda_uzb_fre_ukr_cze_dgb_ewe_ita_hin_mcd_mao_dyu	0.406740667895136	1.01756240612582	0.311525871573889
656	tag_tml_tig_vie_bul_xho_amh_bam_hun_afr_cze_zul_heb_tur_rus_bat_sun_dgb_krd_qcu_moo_swt_spa_alb_ewe_mlt_jpn_cnt_uzb_lit_geo_wly_ben_swe_ita_por_azi_prs_ukr_jav_ind_tha_ctl_ven_mnd_swa_chh_lat_fbf_slo_sod_hau_mly_cic_lda_akn_owc_guj_arw_bsq_ses_fin_nor_knd_amr_tsw_tsn_scr_yor_bem_urd_ger_dyu_rom_aze_hin_fre_sid_gam_eng_grk_mcd_glc_mao_dut_igb_bos_pan_est_anl_pol_kor_svk_aeg_mol	-0.0161907249439593	-0.0399083582304081	0.968251736267345
657	knd_cic_dyu_lat_mly_spa_scr_lit_fre_swt_tag_zul_afr_rus_bul_owc_bam_jpn_geo_gam_tml_mao_cnt_ind_heb_amr_ita_mol_uzb_chh_arw_alb_ben_ewe_svk_cze_bos_anl_tur_ses_grk_est_slo_moo_nor_tha_amh_sod_ger_pol_sun_bsq_hun_xho_hau_ukr_swa_tig_mlt_aeg_prs_eng_ctl_dut_hin_yor_bat_sid_fin_aze_dgb_rom_wly_jav_mcd_por_tsw_kor_qcu_glc_guj_pan_vie_akn_lda_fbf_igb_azi_mnd_bem_tsn_swe_krd_ven_urd	-0.399609373878916	-1.0657715691634	0.289286024676656
658	dyu_slo_bsq_hun_ger_bos_mly_swa_ind_jpn_urd_ita_bam_lit_zul_dgb_gam_bul_sun_tur_chh_guj_uzb_fin_cze_lda_alb_krd_sod_ses_azi_yor_fre_swe_wly_mcd_arw_tml_tsn_grk_tag_nor_bem_xho_dut_ctl_cnt_kor_aze_glc_amh_prs_spa_fbf_vie_tha_owc_knd_jav_eng_scr_akn_ven_sid_mlt_moo_anl_hin_tig_amr_mnd_pol_qcu_pan_svk_rus_ewe_mao_cic_est_swt_tsw_por_igb_ben_geo_hau_ukr_afr_aeg_lat_bat_rom_heb_mol	0.743466677758756	2.00917785771923	0.0474170820169294
659	uzb_alb_cze_por_bos_scr_geo_fin_jpn_mnd_amh_akn_tig_hau_arw_heb_pol_sun_ben_anl_sod_ind_tsn_prs_nor_lat_tha_qcu_yor_dgb_rom_swa_tml_spa_ukr_bam_wly_hun_amr_xho_vie_rus_fbf_mao_bat_chh_eng_krd_owc_sid_bul_ita_swt_lit_ctl_moo_dyu_afr_fre_ven_ses_bsq_azi_knd_ger_aze_hin_aeg_glc_pan_tur_cic_gam_urd_mcd_tsw_mly_bem_jav_ewe_slo_tag_guj_igb_zul_dut_cnt_est_svk_mol_lda_grk_kor_mlt_swe	-0.963443088928262	-2.38988722498563	0.0188706039503238
660	fbf_est_tml_ind_jpn_mlt_dut_ben_afr_gam_aeg_alb_amr_vie_urd_geo_tsn_pol_ven_moo_fre_ses_ita_prs_rus_tag_hau_sun_zul_krd_slo_akn_bul_ukr_sid_bem_xho_azi_mnd_glc_cnt_owc_cic_mol_arw_mcd_por_hun_yor_mao_pan_grk_bat_scr_tig_anl_eng_bos_tsw_hin_kor_mly_bsq_ewe_dyu_lit_rom_guj_uzb_dgb_ctl_knd_wly_heb_swt_aze_lda_tur_bam_igb_fin_sod_ger_svk_swa_swe_jav_nor_cze_lat_qcu_tha_amh_chh_spa	NA	NA	NA
661	wly_amh_tsw_tha_rus_bat_jpn_dyu_ind_cnt_qcu_arw_jav_bam_dut_krd_heb_geo_mlt_zul_rom_mol_bos_pan_pol_mly_fin_aeg_amr_mnd_spa_bem_ukr_ita_hau_ses_ger_azi_bul_tur_fre_ven_owc_fbf_ben_gam_lat_svk_grk_swt_anl_aze_lda_hin_por_bsq_akn_knd_urd_chh_sun_hun_dgb_est_tml_tsn_alb_glc_tag_moo_nor_swe_eng_igb_mao_ctl_tig_sod_ewe_guj_lit_prs_uzb_xho_scr_sid_cze_mcd_slo_kor_vie_cic_yor_swa_afr	-0.631865893652525	-1.6279386781825	0.106921188509379
662	pol_qcu_swe_fbf_jav_eng_tsn_sid_ben_ses_swt_tha_spa_zul_lda_knd_azi_dut_wly_ukr_geo_cic_tml_mnd_rus_bat_ind_slo_por_dyu_glc_bem_amr_mlt_ven_jpn_rom_gam_sun_fin_moo_aze_krd_guj_hun_yor_hau_ctl_bam_fre_alb_cnt_tag_uzb_grk_cze_heb_sod_igb_svk_pan_tsw_bos_scr_dgb_bsq_arw_amh_est_mly_ita_urd_mao_prs_tur_aeg_swa_ger_chh_owc_nor_mol_xho_tig_bul_mcd_akn_ewe_hin_vie_lit_afr_kor_lat_anl	0.778062773352331	2.08781073678392	0.0395489436604016
663	afr_dyu_scr_spa_lat_chh_nor_tml_pan_fbf_svk_igb_jpn_tsn_geo_bat_amh_ven_rom_est_ewe_swa_tag_cic_heb_bos_arw_guj_amr_hun_hin_prs_lda_tig_alb_ses_urd_rus_bam_bsq_lit_fin_mao_gam_swe_kor_cze_sid_aze_aeg_wly_bul_anl_hau_azi_zul_xho_swt_uzb_tha_mlt_moo_qcu_tur_owc_fre_eng_sod_bem_pol_glc_ger_ukr_ind_por_mol_vie_slo_cnt_ita_yor_tsw_ben_akn_ctl_jav_grk_knd_mcd_dgb_mly_mnd_dut_sun_krd	0.60174061953026	1.48602662876513	0.140654304290189
664	vie_tha_krd_hun_tsn_mlt_cnt_wly_ses_sun_por_bam_mol_eng_pol_bat_ewe_dyu_ukr_ven_bos_jav_amh_jpn_mnd_fre_owc_tig_cze_ita_ben_uzb_knd_ind_dgb_afr_zul_scr_akn_lat_mao_rus_bsq_lda_igb_fbf_geo_heb_sod_tag_anl_qcu_tml_dut_bem_grk_xho_swt_urd_bul_arw_swa_slo_moo_ger_amr_aze_fin_mcd_kor_yor_hin_aeg_glc_cic_chh_rom_hau_swe_tur_lit_nor_mly_tsw_pan_alb_sid_gam_ctl_svk_azi_prs_guj_spa_est	-0.164083135293799	-0.371085565722645	0.711417794552612
665	yor_svk_igb_ven_urd_slo_chh_lat_mlt_pol_hau_mly_amh_cze_sun_swe_pan_fre_akn_bem_ctl_gam_bam_bsq_ses_tsn_hin_mol_scr_nor_ben_hun_bul_krd_spa_zul_dyu_kor_azi_arw_swt_cnt_ita_amr_fbf_ukr_por_swa_lda_mcd_est_xho_qcu_aze_ger_tur_rom_guj_heb_mnd_ind_jav_mao_eng_glc_tag_sod_uzb_bos_owc_ewe_dut_dgb_prs_knd_anl_afr_moo_cic_vie_rus_grk_aeg_jpn_fin_alb_geo_tha_wly_tsw_tig_lit_bat_tml_sid	-0.149617879160551	-0.350018283243465	0.727116428883048
666	nor_bul_tml_mol_hun_swe_arw_afr_grk_lit_tag_pan_fin_tur_vie_moo_prs_xho_owc_tig_bat_spa_hau_bsq_rom_eng_sun_krd_jpn_hin_tsn_qcu_ben_mcd_azi_akn_fbf_glc_aeg_ita_knd_mly_cze_uzb_ger_swt_kor_rus_wly_bam_mao_tha_ukr_svk_ven_bos_ewe_mlt_scr_mnd_gam_geo_bem_ctl_dyu_pol_chh_ses_sid_heb_anl_lda_sod_est_lat_fre_dgb_dut_por_jav_cnt_amh_swa_tsw_yor_zul_aze_slo_amr_alb_guj_igb_cic_urd_ind	0.326592256611154	0.881888998058004	0.380110507273366
667	dgb_xho_est_lat_spa_slo_rom_ewe_heb_ita_mao_cze_nor_akn_sid_dut_ctl_jpn_tag_wly_mcd_tml_aze_tsn_scr_pol_yor_anl_glc_lda_cnt_bam_tsw_pan_krd_gam_aeg_ger_afr_mlt_ukr_dyu_chh_swe_jav_igb_fbf_mol_owc_grk_fin_kor_moo_ven_swa_hin_vie_lit_bem_mnd_svk_hau_azi_alb_cic_swt_guj_knd_mly_rus_sun_ind_bat_zul_amr_ses_qcu_bul_arw_geo_bos_hun_bsq_sod_por_tig_tur_ben_uzb_amh_urd_prs_fre_tha_eng	-0.44960990770316	-1.15769306424155	0.249953918003632
668	fin_svk_spa_tml_bul_jpn_afr_fbf_mao_ita_chh_tag_tur_glc_lat_grk_ctl_fre_wly_bos_swt_mcd_prs_hau_xho_mlt_arw_owc_cnt_dgb_krd_lda_est_igb_gam_jav_por_rom_vie_guj_ewe_lit_geo_qcu_sid_hin_sod_nor_mol_akn_pol_slo_ben_scr_swa_eng_knd_alb_rus_anl_yor_tsw_amh_bsq_ind_hun_ger_aeg_moo_urd_kor_cic_ses_ukr_tha_heb_cze_dut_aze_tsn_amr_bem_bat_zul_ven_dyu_mnd_mly_azi_pan_tig_uzb_bam_sun_swe	0.226728908983734	0.596488682267942	0.552298030537172
669	nor_heb_pol_bul_glc_arw_kor_spa_geo_svk_bsq_ger_krd_fre_bos_grk_bat_jav_dgb_hun_prs_mly_tml_moo_cnt_knd_dut_ind_qcu_swa_eng_ukr_chh_sod_slo_swt_xho_amh_yor_ewe_ven_est_anl_tha_cze_afr_dyu_bam_mao_ses_fbf_lat_swe_aze_hau_ita_scr_vie_tsw_mol_pan_ben_mlt_igb_jpn_fin_lda_tur_bem_azi_guj_cic_gam_rom_sid_tsn_zul_mcd_sun_amr_urd_aeg_lit_mnd_alb_wly_tag_tig_rus_ctl_owc_hin_uzb_akn_por	-0.489396807380625	-1.27843341742453	0.2042779824569
670	ita_bos_cnt_est_vie_ewe_bat_ctl_urd_rus_tur_nor_azi_eng_anl_tha_swe_bsq_ger_fbf_sid_heb_swa_mly_prs_afr_ben_ses_grk_hun_fin_aeg_moo_ind_cze_yor_lat_dgb_por_rom_zul_spa_wly_uzb_krd_xho_pol_bem_sun_mlt_slo_bam_mao_pan_amr_cic_lda_tml_gam_scr_tag_alb_owc_dut_guj_amh_igb_dyu_hau_mol_akn_glc_ven_qcu_aze_mcd_geo_lit_jav_tig_jpn_ukr_arw_swt_tsn_sod_mnd_fre_bul_hin_chh_tsw_svk_kor_knd	-0.388440358568638	-1.04394601965614	0.299216378665892
671	heb_svk_mly_ind_vie_ses_swt_amh_bos_tha_cze_ger_amr_yor_dyu_ben_mnd_knd_scr_ita_jav_kor_nor_rus_swa_bsq_mlt_guj_owc_qcu_sun_cnt_cic_bam_eng_aeg_uzb_akn_azi_lit_sid_dut_mao_ven_urd_moo_ewe_zul_geo_swe_spa_ukr_ctl_xho_anl_hau_gam_por_fbf_pol_lda_afr_fre_pan_prs_jpn_slo_tig_sod_aze_krd_bem_tsw_hun_alb_bat_chh_rom_est_grk_tml_hin_bul_arw_mcd_wly_lat_glc_dgb_mol_tsn_tur_igb_fin_tag	-0.124922143459965	-0.31920506425355	0.750286897699353
672	spa_alb_sid_jpn_bem_fre_glc_rus_hin_nor_swe_xho_geo_mcd_lit_svk_mlt_hau_ben_swt_slo_bul_bos_guj_moo_dyu_dut_ewe_sun_mao_tsw_uzb_tml_mly_eng_bsq_azi_ukr_por_bam_qcu_scr_pol_gam_ind_lda_wly_amh_pan_ger_cnt_swa_ita_prs_zul_hun_kor_owc_krd_urd_aeg_lat_knd_ctl_aze_sod_dgb_jav_vie_anl_igb_chh_grk_mol_cic_amr_tsn_tig_cze_mnd_afr_tag_fin_yor_fbf_akn_ses_ven_arw_rom_tha_est_tur_bat_heb	0.0723386934757952	0.188058397708381	0.851240602688501
673	lda_bem_jpn_scr_svk_geo_mcd_vie_swt_zul_amh_bos_por_chh_jav_heb_xho_glc_rus_ctl_ger_afr_mao_hun_wly_owc_eng_tha_bsq_akn_fin_ven_ben_ewe_sid_alb_pan_fre_hau_mol_tsn_knd_kor_amr_est_bat_dut_pol_mnd_bam_nor_arw_bul_tml_tsw_dyu_swe_sun_cic_azi_prs_ita_aze_tag_gam_fbf_uzb_tur_slo_tig_aeg_dgb_qcu_spa_mly_ind_moo_krd_guj_urd_mlt_cnt_yor_igb_anl_lit_ses_swa_cze_lat_sod_ukr_rom_hin_grk	-0.138111546298831	-0.318688898877976	0.750677060977974
674	ger_mly_cic_tsw_krd_qcu_cnt_fre_igb_lit_dgb_tha_mnd_fbf_tml_ewe_slo_hau_wly_uzb_jav_ind_jpn_rom_gam_pol_grk_xho_ben_pan_svk_guj_vie_lat_est_tsn_rus_fin_prs_spa_sid_alb_aeg_cze_amh_mlt_yor_mao_tag_swa_sod_tur_aze_scr_anl_bat_bos_ven_ita_swt_glc_hin_dut_chh_bsq_urd_hun_owc_ctl_kor_bam_mol_zul_eng_amr_ukr_geo_moo_lda_swe_bem_arw_knd_tig_akn_heb_sun_dyu_mcd_afr_ses_por_bul_nor_azi	0.286743950942053	0.674123098802247	0.501905242411961
675	dyu_rom_amh_por_jpn_sid_mlt_cnt_aeg_mol_hun_eng_spa_tig_lit_azi_arw_geo_pan_ind_mcd_sod_alb_zul_bul_bem_swe_ita_vie_krd_afr_bsq_tsn_cze_akn_slo_tur_cic_scr_sun_prs_fbf_aze_dgb_est_gam_knd_nor_guj_ses_swt_ven_kor_chh_swa_anl_bam_mao_lat_tha_ger_xho_mnd_pol_hin_urd_tag_moo_dut_igb_qcu_hau_ukr_wly_ctl_rus_glc_svk_tsw_ewe_heb_lda_owc_uzb_bos_bat_fre_ben_yor_grk_amr_fin_mly_jav_tml	0.45064930193981	1.19996377516949	0.233201351918244
676	chh_anl_grk_kor_hin_guj_cze_tsw_akn_geo_pol_glc_est_lit_moo_bos_jav_pan_yor_bam_knd_mol_xho_swt_tur_lda_mao_tha_qcu_ben_sun_owc_jpn_wly_krd_rus_mly_swa_ses_hau_bat_mcd_ukr_dyu_prs_bsq_fbf_mlt_afr_urd_heb_scr_ind_svk_eng_hun_ita_tml_zul_por_cic_ewe_fre_dgb_sid_slo_gam_ctl_igb_amh_uzb_nor_alb_lat_mnd_tig_tsn_spa_swe_sod_bem_aze_ger_amr_ven_rom_azi_aeg_fin_tag_vie_arw_dut_bul_cnt	-0.23103358583561	-0.541624630090172	0.589372373043677
677	cze_spa_lda_dut_bsq_est_tag_jpn_ita_eng_akn_hun_hin_ewe_aeg_tml_cnt_bam_mly_tur_sun_amh_fin_wly_xho_bat_dyu_qcu_guj_slo_pol_tsw_tha_mlt_krd_hau_ben_bos_fre_dgb_lat_kor_chh_owc_grk_pan_scr_bem_urd_tsn_aze_jav_ind_zul_bul_yor_heb_glc_svk_ctl_igb_fbf_ses_nor_prs_amr_knd_ukr_swt_rus_alb_arw_rom_mol_lit_mao_cic_moo_azi_sod_uzb_vie_mnd_gam_tig_ven_ger_swa_mcd_anl_geo_swe_por_afr_sid	-0.159966435780378	-0.385248119731043	0.700933311747275
678	sod_ind_mcd_swe_hun_tag_mao_spa_sun_xho_lat_cze_sid_dgb_dut_aze_cnt_nor_ven_svk_jav_eng_krd_slo_ses_prs_amh_guj_lda_bem_geo_rus_tsn_swa_ukr_pol_azi_urd_owc_vie_mol_ger_gam_heb_qcu_bsq_ita_grk_scr_uzb_ewe_est_ben_arw_mly_bos_dyu_hau_fbf_pan_anl_bat_chh_yor_alb_jpn_fre_bul_cic_swt_tsw_tha_kor_tig_tml_bam_hin_lit_fin_tur_akn_mnd_afr_zul_mlt_knd_wly_ctl_rom_igb_por_moo_glc_amr_aeg	0.301889003396141	0.785878433362323	0.433936455594454
679	bul_bem_dyu_ben_tha_amr_pol_spa_sun_ita_afr_est_sod_mol_swt_prs_akn_hin_wly_cze_slo_por_lat_dut_glc_ind_scr_tml_mlt_rus_mnd_ven_ewe_eng_vie_azi_fin_igb_urd_yor_heb_moo_nor_tsn_xho_knd_dgb_ger_rom_pan_bat_swa_ukr_arw_cnt_krd_uzb_mcd_amh_mao_jav_kor_aeg_jpn_mly_geo_tsw_hun_bam_svk_gam_sid_aze_hau_owc_guj_bsq_fre_chh_ctl_fbf_swe_tig_lda_cic_qcu_lit_alb_zul_bos_tur_anl_ses_tag_grk	0.427311817690434	0.976280635997203	0.331458098140506
680	krd_mlt_hau_bat_scr_tig_swa_xho_est_owc_prs_grk_swt_tur_por_akn_tml_spa_hun_glc_bem_lit_heb_eng_dyu_sod_bsq_tsn_ewe_yor_uzb_bul_ita_moo_fin_dgb_tsw_vie_aeg_cze_pan_cic_sid_zul_alb_mao_bam_igb_tag_svk_nor_swe_sun_hin_anl_ger_aze_ctl_ukr_gam_dut_azi_ben_mol_rom_afr_wly_qcu_lat_knd_urd_mnd_tha_cnt_mcd_jpn_fbf_guj_amr_ind_rus_ven_slo_lda_kor_chh_arw_bos_pol_amh_mly_ses_jav_geo_fre	0.0612139465886259	0.136714385660681	0.891552084139468
681	geo_uzb_ben_ger_owc_urd_lit_lat_ukr_mcd_gam_mnd_azi_ses_pan_tur_svk_alb_bam_akn_sod_ven_sid_rus_krd_arw_kor_afr_heb_scr_mao_swt_hun_zul_bul_eng_amh_tsw_pol_amr_swa_xho_mlt_guj_prs_glc_vie_dgb_tsn_ctl_bos_est_tha_grk_bsq_bat_ita_rom_tig_anl_yor_mly_jav_spa_fbf_qcu_chh_bem_moo_tag_fre_cnt_mol_ewe_ind_cze_hin_wly_hau_aeg_fin_dut_lda_aze_dyu_igb_swe_knd_tml_cic_jpn_por_slo_nor_sun	-0.490900421248831	-1.12398019762586	0.263914307366379
682	geo_alb_sod_yor_svk_aeg_mly_ukr_fbf_ses_mol_hau_bos_azi_nor_bsq_igb_swa_lda_aze_xho_tsw_cic_tag_jpn_mcd_owc_vie_dgb_ben_amr_mao_eng_est_bat_uzb_ita_slo_pan_qcu_mnd_guj_urd_dut_tsn_arw_tha_cnt_swe_tur_zul_bam_glc_lit_tig_moo_rom_pol_sun_kor_jav_sid_scr_anl_krd_cze_ven_knd_hin_bul_chh_gam_por_mlt_grk_afr_ctl_rus_spa_bem_amh_heb_fre_hun_dyu_akn_ewe_prs_tml_swt_wly_lat_ind_ger_fin	-0.0817482740584939	-0.191584237276763	0.848485561629813
683	xho_zul_ctl_pan_krd_grk_jav_urd_chh_geo_lit_cnt_azi_mcd_arw_bem_tur_ind_yor_ses_mly_bul_tsn_rus_svk_mlt_tag_por_amr_nor_guj_qcu_lda_fbf_hun_sod_wly_hau_moo_eng_tsw_fin_anl_uzb_knd_est_swe_kor_gam_rom_aeg_sun_bos_aze_dut_ben_igb_fre_hin_akn_heb_ukr_vie_spa_ven_swt_slo_ewe_mol_jpn_cic_scr_pol_bsq_amh_bat_prs_bam_sid_glc_mao_owc_tha_lat_tig_mnd_alb_cze_swa_afr_tml_ita_dyu_ger_dgb	0.0758023346191219	0.194317709636552	0.846350956846004
684	sid_lit_scr_bam_tsw_azi_hau_ita_prs_wly_mnd_pan_sod_swe_fre_bul_rom_hin_akn_cic_anl_xho_tur_hun_arw_eng_tag_fbf_ses_ben_nor_slo_kor_cze_ind_lat_igb_glc_gam_alb_amh_moo_ukr_grk_swa_dgb_zul_knd_bem_cnt_ewe_mly_svk_mcd_tsn_swt_uzb_qcu_krd_amr_afr_owc_bsq_mol_tml_sun_est_mao_aze_ven_mlt_dyu_yor_jav_fin_jpn_por_guj_ctl_heb_spa_geo_chh_bos_dut_ger_pol_tig_urd_lda_tha_bat_aeg_rus_vie	0.951507540191821	2.20003606192227	0.0302818377068248
685	mao_ewe_mly_yor_bat_mol_fre_sun_dut_lat_cnt_afr_nor_tha_swa_ger_sid_est_fin_knd_aze_tsw_geo_hun_rom_owc_swt_uzb_bem_tur_lit_ses_chh_mcd_qcu_zul_hau_bsq_vie_igb_por_tsn_krd_dyu_cic_bam_pol_dgb_grk_anl_eng_aeg_glc_wly_akn_ctl_alb_mnd_spa_svk_rus_jav_slo_azi_amr_sod_cze_mlt_tag_urd_swe_pan_xho_tig_ukr_fbf_guj_hin_bos_ven_scr_kor_ita_gam_heb_prs_moo_tml_ind_ben_bul_jpn_lda_arw_amh	0.324471509689019	0.835774177768657	0.405424117574099
686	xho_knd_sid_krd_urd_glc_bsq_eng_grk_lda_bul_bem_aze_ewe_aeg_wly_jpn_tsn_mol_hun_rom_gam_dyu_tig_scr_ind_guj_ukr_por_rus_hau_sun_afr_sod_dgb_prs_mlt_est_spa_fin_yor_bam_akn_cnt_svk_fre_ben_amr_lit_ctl_ger_arw_amh_ven_uzb_geo_qcu_swt_igb_slo_nor_lat_bat_zul_ses_cze_swa_mly_mcd_azi_chh_heb_moo_tha_owc_cic_alb_anl_tsw_swe_mao_pan_jav_tur_tag_bos_tml_hin_ita_fbf_dut_kor_pol_mnd_vie	-0.113440070162794	-0.291756598282304	0.771122534435732
687	fbf_mly_amh_hin_dyu_dgb_ita_ctl_tha_qcu_tsw_bat_gam_tsn_mnd_arw_bos_vie_grk_est_bam_wly_igb_fin_sid_fre_ind_ben_scr_mcd_lit_ven_cze_cnt_rus_lat_pol_slo_tml_tag_cic_spa_bsq_uzb_chh_ger_nor_xho_svk_zul_aze_mol_tur_azi_moo_ukr_rom_swt_mao_ewe_dut_afr_jpn_kor_mlt_pan_swe_akn_glc_aeg_urd_guj_owc_hun_bul_bem_ses_eng_swa_por_prs_amr_heb_anl_jav_sod_knd_krd_lda_hau_yor_alb_geo_tig_sun	-0.5426848396738	-1.32229232044288	0.189313669937222
688	por_slo_scr_cic_zul_tig_sod_tsn_bsq_tha_kor_hin_fin_urd_nor_ewe_bem_ben_guj_sid_moo_spa_aze_wly_ctl_est_yor_ukr_lat_heb_ses_sun_glc_bat_swt_cnt_gam_jpn_anl_bos_dut_tml_cze_dgb_jav_lda_lit_tag_hun_ven_tur_pan_fre_owc_chh_krd_amr_svk_akn_swe_eng_fbf_mcd_pol_bul_afr_qcu_mol_tsw_knd_hau_xho_igb_swa_arw_amh_bam_vie_dyu_ita_mly_alb_mao_prs_uzb_aeg_azi_rom_mlt_grk_geo_ger_ind_mnd_rus	-0.455545324186184	-1.04756489863832	0.297554036829195
689	pan_ger_afr_tsn_swe_slo_qcu_svk_bam_ven_urd_est_wly_knd_gam_swa_azi_ukr_pol_mnd_dut_yor_xho_jpn_tag_sod_ewe_rom_guj_zul_fre_bos_amr_bsq_ses_swt_rus_fin_lda_ctl_amh_mol_ita_cic_owc_tsw_krd_spa_sun_anl_mao_lit_mly_arw_fbf_cze_grk_aze_jav_akn_mcd_tur_uzb_ben_alb_eng_bat_geo_sid_heb_cnt_glc_hun_hin_kor_igb_aeg_ind_tml_prs_scr_tig_vie_dgb_tha_bem_por_hau_dyu_mlt_moo_lat_nor_chh_bul	-0.206980814739078	-0.499413669760488	0.618667429880421
690	ita_mnd_svk_pol_bem_swt_jav_tsn_swe_cze_alb_glc_sun_moo_mol_sid_yor_mcd_nor_fbf_aeg_amh_xho_bul_owc_rom_akn_slo_por_tml_urd_hau_tsw_bam_dyu_uzb_qcu_ctl_dgb_sod_guj_zul_fre_tag_amr_tha_bat_hin_prs_ben_knd_ses_ukr_chh_geo_heb_lit_est_spa_kor_azi_pan_ind_wly_tig_cnt_bsq_jpn_vie_mly_cic_bos_lat_swa_lda_gam_dut_grk_afr_eng_hun_scr_ger_fin_ven_ewe_anl_rus_mlt_aze_arw_mao_tur_krd_igb	0.38689108551048	0.983951467604963	0.327692309473453
691	chh_eng_aze_xho_mly_azi_kor_tha_swa_rus_akn_tig_mnd_fin_dyu_nor_tsw_bul_mol_dut_lit_tsn_hin_ind_prs_mlt_urd_sod_bam_est_bsq_dgb_vie_alb_svk_tag_tml_yor_fre_glc_knd_anl_qcu_ger_hun_sun_bem_hau_krd_scr_moo_pan_ita_slo_cic_bos_ven_lat_amr_sid_amh_ewe_pol_guj_ben_bat_swt_jav_ctl_aeg_ses_mcd_afr_mao_por_ukr_lda_rom_grk_cze_swe_uzb_heb_spa_cnt_fbf_zul_arw_geo_owc_gam_tur_jpn_igb_wly	-0.65686569745266	-1.79135714736013	0.0764888763063768
692	fre_tsw_alb_geo_sid_akn_vie_fin_ind_tha_cze_chh_fbf_qcu_pol_dgb_swa_pan_bos_afr_svk_amh_heb_ses_swe_moo_mol_tsn_wly_hun_krd_bat_ita_cic_cnt_yor_lit_bul_swt_tig_tml_spa_ben_xho_gam_aeg_aze_ukr_lat_igb_mcd_dyu_por_ven_dut_azi_eng_bem_lda_ctl_mly_bam_est_glc_kor_mao_tag_ewe_zul_sun_hin_urd_mlt_uzb_tur_arw_anl_guj_owc_nor_grk_bsq_hau_mnd_jav_scr_prs_rom_slo_amr_ger_rus_jpn_sod_knd	-0.142895402044589	-0.338936173698218	0.735421912838979
693	amh_yor_lda_geo_mly_ses_mao_ind_pan_urd_mlt_prs_bsq_anl_ita_por_guj_wly_ctl_aze_qcu_tha_ven_dut_xho_azi_sod_chh_fre_rus_tag_vie_grk_mol_swt_aeg_swe_mcd_tsw_fin_ewe_gam_tsn_igb_sid_jav_fbf_kor_hau_lit_nor_ukr_arw_scr_spa_zul_cic_bos_bem_ger_bat_hin_glc_knd_uzb_eng_rom_tig_akn_alb_amr_cze_lat_jpn_hun_tml_owc_est_heb_slo_mnd_svk_sun_krd_bul_tur_cnt_bam_swa_afr_dgb_moo_ben_pol_dyu	0.476208739700517	1.07453095052086	0.285364768999137
694	bem_slo_mly_geo_zul_mao_aze_bul_arw_guj_lit_rus_swa_lat_sun_ewe_amh_tsw_afr_bos_anl_fre_cic_qcu_kor_svk_ses_scr_mlt_por_mcd_grk_dut_spa_glc_uzb_vie_cnt_ita_mol_yor_hau_wly_fbf_hun_prs_xho_fin_pol_tml_aeg_est_tsn_jav_tur_swt_knd_amr_alb_ben_ukr_pan_tig_bat_owc_ctl_akn_mnd_bsq_chh_cze_eng_jpn_sid_rom_swe_nor_lda_gam_azi_tag_ven_hin_ger_krd_bam_tha_ind_heb_igb_dgb_moo_urd_dyu_sod	0.440119324425288	1.15710997135267	0.250190833911202
695	eng_tig_ben_krd_hau_ger_slo_wly_bsq_dut_nor_svk_tsw_lda_aze_chh_ses_ita_cic_sid_est_hun_jpn_vie_jav_uzb_mao_yor_ind_glc_mlt_mnd_geo_pol_sun_dyu_scr_bam_owc_qcu_rus_fin_bos_tha_dgb_lit_swt_fre_ewe_cnt_ukr_heb_moo_hin_tur_ctl_grk_mcd_bul_tag_fbf_pan_bat_mly_prs_tsn_akn_mol_swe_rom_amr_afr_igb_amh_alb_bem_kor_anl_cze_zul_arw_gam_swa_spa_sod_xho_tml_lat_ven_aeg_guj_por_urd_knd_azi	-0.300983914475683	-0.708174791941479	0.480607911121264
696	bem_svk_por_aze_heb_bam_anl_moo_scr_slo_swe_swa_dut_sod_ger_ita_cze_lda_azi_ukr_eng_aeg_jpn_bul_afr_dgb_zul_alb_akn_chh_grk_xho_dyu_urd_pol_amh_fre_bat_cic_qcu_kor_hau_prs_ses_mlt_tml_tsw_swt_tig_spa_sun_tsn_arw_jav_mly_amr_owc_igb_guj_sid_tur_rom_wly_ben_est_ctl_geo_mol_fin_glc_lat_knd_fbf_hun_uzb_yor_ven_mao_mcd_rus_vie_ewe_tag_hin_ind_mnd_bsq_tha_nor_bos_gam_krd_pan_lit_cnt	0.0794068791455625	0.199959665214498	0.841948717705104
697	heb_sun_sid_jpn_aze_alb_tsw_dgb_urd_slo_jav_ukr_qcu_krd_dut_azi_mao_sod_afr_amr_nor_bul_lat_cic_cze_rom_bem_tha_bat_xho_hin_tig_por_ctl_amh_fre_anl_swt_tag_pan_prs_glc_ses_fin_mol_eng_akn_wly_ger_svk_vie_bsq_est_geo_fbf_lda_mnd_chh_tsn_swe_grk_ita_bam_tml_mly_guj_aeg_yor_cnt_dyu_pol_mlt_owc_hun_rus_ven_moo_lit_spa_tur_arw_swa_kor_scr_bos_gam_ewe_knd_zul_igb_ind_hau_uzb_mcd_ben	0.169828632523628	0.423353538641448	0.673014788450239
698	mcd_svk_sod_owc_igb_bem_afr_aze_qcu_anl_urd_cic_glc_mao_lat_tig_rom_swa_ses_cnt_rus_tsw_ger_nor_hin_dyu_bos_hau_tur_guj_mol_gam_swt_prs_scr_hun_amh_aeg_moo_fre_heb_dut_kor_pan_est_pol_xho_jav_bul_jpn_mlt_ukr_mly_ind_tha_krd_sun_akn_chh_arw_geo_por_tsn_fin_lit_fbf_sid_cze_swe_slo_zul_alb_ita_ewe_vie_ven_tag_yor_bam_eng_knd_azi_ctl_amr_bsq_spa_grk_uzb_wly_bat_ben_lda_dgb_mnd_tml	0.615871281383087	1.45391333222812	0.149336815611577
699	gam_bat_bul_uzb_fin_urd_cic_ukr_bem_pol_pan_swe_krd_tsw_igb_mol_tml_rom_bos_aeg_yor_lda_kor_ger_lat_ita_swa_afr_rus_tur_tig_tha_bam_hau_vie_tag_ind_por_moo_cnt_wly_fre_svk_ewe_mly_est_bsq_sod_owc_ctl_mcd_amh_dgb_azi_mnd_cze_mao_prs_eng_sun_glc_chh_ses_ben_tsn_guj_fbf_swt_knd_akn_jpn_dyu_grk_slo_sid_jav_spa_hin_arw_ven_amr_dut_heb_mlt_anl_qcu_xho_nor_alb_hun_geo_scr_aze_lit_zul	0.717200347542216	1.69560142258223	0.0933069075228199
700	swt_xho_afr_rus_spa_fre_tml_sid_mnd_sun_dut_mcd_kor_cic_pan_ses_ven_dgb_urd_nor_amh_hau_tig_cze_ita_glc_swe_svk_ctl_por_knd_amr_gam_fin_tsw_bam_ind_ger_cnt_jpn_wly_lda_lit_fbf_hin_zul_tag_akn_hun_mao_krd_mlt_azi_uzb_dyu_yor_aze_igb_bul_rom_eng_ewe_pol_moo_lat_ukr_bsq_mly_tur_owc_tsn_tha_vie_bos_mol_bat_guj_geo_grk_slo_qcu_jav_scr_sod_bem_chh_swa_ben_aeg_arw_prs_est_anl_alb_heb	0.669026022743784	1.76346340002472	0.0811067373624817
701	pan_swa_swt_mcd_tsw_tha_mlt_gam_por_ukr_ven_rus_tur_afr_lat_vie_kor_spa_glc_dut_moo_tig_sid_eng_azi_uzb_lit_jpn_ita_aeg_est_qcu_sod_bsq_tml_tag_chh_knd_krd_urd_geo_scr_bem_tsn_amh_yor_dyu_ger_hau_bam_jav_ind_fin_cnt_rom_nor_bos_mol_slo_akn_heb_hin_swe_mao_pol_grk_igb_ses_anl_guj_prs_lda_arw_zul_ben_fre_sun_cze_mly_aze_hun_cic_xho_ewe_wly_alb_mnd_ctl_svk_dgb_bul_owc_amr_bat_fbf	0.488284687077429	1.11503336522902	0.267709233769963
702	bul_svk_amr_yor_dgb_akn_ewe_heb_urd_swe_cic_tsw_mly_ukr_ven_mnd_qcu_tag_alb_est_guj_zul_sid_pol_ind_mcd_vie_scr_rus_wly_lat_swa_aze_dyu_gam_bat_uzb_geo_tsn_owc_xho_dut_moo_bos_rom_bem_ben_spa_arw_aeg_ita_hin_grk_azi_kor_tur_sun_bam_swt_afr_ger_pan_fre_hun_mol_tig_nor_tha_mao_hau_ctl_eng_chh_igb_anl_sod_fin_krd_lda_slo_amh_mlt_cze_glc_bsq_jav_lit_por_knd_fbf_cnt_tml_ses_prs_jpn	-0.507144602599155	-1.18911926516988	0.237420029336893
703	lda_knd_mao_wly_cze_afr_rus_swa_bam_bsq_swt_krd_azi_sod_kor_fbf_tsw_pol_sid_hau_ben_owc_bos_mcd_swe_dut_grk_moo_lat_eng_akn_scr_pan_cic_ger_anl_por_ses_lit_tig_fin_zul_jpn_tsn_bat_bem_mly_ukr_fre_tur_sun_amr_jav_nor_ctl_tag_mlt_geo_est_svk_dgb_gam_vie_mol_tml_cnt_rom_ind_ven_igb_mnd_guj_ewe_yor_spa_bul_xho_uzb_slo_alb_ita_qcu_arw_aze_urd_aeg_chh_heb_hin_glc_dyu_tha_hun_prs_amh	-0.159965488539961	-0.398922688453436	0.690864689592513
704	swe_akn_qcu_tig_sid_gam_ven_zul_por_mao_glc_cic_mnd_krd_dgb_svk_knd_sod_ben_uzb_anl_bul_aze_mly_eng_swa_azi_mlt_fbf_hin_vie_xho_moo_ewe_slo_est_mcd_arw_rus_scr_lda_bat_chh_afr_cnt_bem_igb_bam_amh_rom_nor_lat_alb_owc_tml_ita_ctl_wly_tsw_tha_mol_ind_amr_ukr_prs_guj_bos_spa_kor_yor_jpn_fre_dyu_urd_tur_sun_swt_cze_ses_grk_tag_heb_pol_pan_aeg_ger_geo_dut_fin_bsq_jav_lit_hau_tsn_hun	-0.917690661487305	-2.5759752953391	0.011571036990269
705	rom_spa_nor_ses_kor_grk_igb_swe_xho_scr_ind_jav_slo_amr_knd_ewe_fbf_moo_sod_yor_mol_prs_pol_dgb_owc_lat_mnd_anl_bat_fre_bsq_rus_akn_bam_aeg_tha_tsw_jpn_mcd_heb_pan_tag_lit_wly_cic_tur_hau_arw_ben_tsn_dyu_uzb_geo_est_guj_zul_tig_svk_glc_hin_ctl_ger_mao_qcu_gam_chh_fin_por_amh_mly_swa_mlt_sid_aze_cze_swt_vie_ukr_cnt_dut_eng_azi_bul_ven_sun_tml_alb_krd_bem_bos_urd_afr_hun_ita_lda	-0.635281102068918	-1.40531813933037	0.163258475925742
706	est_eng_pol_uzb_lit_fin_bam_heb_hau_wly_swa_guj_geo_lat_anl_vie_alb_tur_grk_aze_lda_moo_bos_bat_slo_mly_hin_glc_tha_spa_jav_bsq_chh_ukr_dyu_owc_prs_scr_pan_amr_sid_ben_kor_mol_bul_knd_sun_arw_akn_krd_rus_igb_jpn_fre_tig_sod_cze_mlt_por_tag_fbf_azi_qcu_ind_ita_afr_tml_mnd_zul_nor_mao_aeg_ses_tsn_ctl_bem_dgb_rom_urd_dut_cnt_ger_swt_yor_amh_tsw_cic_xho_gam_ven_mcd_swe_svk_ewe_hun	0.215585646181914	0.543413991015299	0.588145010197901
707	guj_lit_mcd_prs_mol_dyu_mnd_qcu_lat_igb_bsq_akn_yor_amh_por_tha_fin_bam_ukr_bem_hun_geo_mly_owc_sid_zul_dut_krd_est_chh_uzb_cnt_pol_aze_cic_scr_hin_jav_hau_cze_swt_mao_rus_bul_swa_ven_ita_kor_azi_knd_aeg_alb_bat_ind_slo_pan_urd_spa_ben_wly_grk_eng_sun_rom_tsw_tag_mlt_amr_gam_tml_sod_tur_afr_anl_ctl_lda_svk_fre_nor_bos_tig_arw_fbf_vie_tsn_jpn_heb_xho_ewe_moo_swe_glc_dgb_ger_ses	-0.467956171635042	-1.25654431032354	0.212065746228405
708	mao_dgb_hin_akn_arw_cze_fre_nor_aeg_swa_amh_chh_guj_pol_grk_alb_est_mol_gam_bam_ven_bul_uzb_fbf_tsn_tml_cic_hun_ukr_owc_kor_bem_glc_knd_por_ewe_heb_bos_aze_fin_dyu_rom_ita_ind_mly_svk_wly_ben_dut_ses_eng_sod_swt_prs_spa_moo_tha_bat_tag_tsw_geo_vie_slo_afr_urd_rus_sun_igb_lat_scr_krd_sid_jav_ctl_mcd_yor_lit_hau_anl_amr_bsq_azi_mnd_pan_cnt_xho_lda_zul_mlt_swe_jpn_qcu_tig_tur_ger	-0.163221939632919	-0.418256967091479	0.676723491506007
709	tsw_afr_gam_kor_hun_bsq_wly_pol_cic_tml_heb_akn_mol_tsn_dgb_urd_bos_glc_svk_rom_alb_bem_ses_amh_dyu_swt_dut_bam_ita_geo_sun_azi_jav_fbf_krd_spa_lit_sod_moo_ind_zul_yor_ben_hin_vie_aze_fre_guj_qcu_tha_lda_lat_bul_fin_ewe_tag_knd_igb_hau_cnt_swa_ger_eng_rus_arw_slo_uzb_prs_jpn_ven_mao_cze_pan_por_amr_anl_est_aeg_scr_tig_mlt_mly_nor_xho_bat_ukr_mcd_owc_tur_grk_sid_ctl_swe_chh_mnd	0.0273678951527609	0.0614470449756665	0.951135049207011
710	cze_uzb_rom_azi_slo_arw_ukr_cic_tsn_spa_lda_tig_grk_heb_ita_aeg_gam_bem_mlt_amr_owc_fbf_svk_lat_cnt_hau_sun_fre_bsq_kor_moo_amh_hun_pol_ger_mao_tsw_aze_mol_swa_geo_igb_bam_tur_mcd_wly_prs_qcu_krd_swe_eng_tag_lit_ind_alb_anl_sid_hin_knd_yor_urd_tml_est_mnd_ewe_sod_bos_guj_mly_chh_tha_jpn_dyu_xho_akn_ven_nor_dut_scr_swt_vie_bat_pan_por_ctl_ses_jav_ben_zul_fin_glc_bul_afr_dgb_rus	-0.440913675480263	-1.14579754234595	0.254818740762873
711	zul_nor_ven_pol_akn_bam_fre_cze_aeg_scr_cic_tig_bos_por_tha_mnd_ukr_jpn_glc_uzb_guj_cnt_mlt_grk_knd_mol_swe_wly_bul_alb_anl_ind_ctl_amh_qcu_arw_owc_afr_fbf_chh_jav_vie_est_tur_swt_geo_xho_ewe_azi_fin_mly_tml_lit_spa_tsw_svk_hin_pan_amr_igb_prs_krd_mcd_bat_hun_sid_rus_mao_heb_gam_dgb_sod_slo_bsq_eng_urd_lat_ben_ita_hau_tag_moo_ses_kor_aze_rom_swa_bem_lda_dyu_yor_ger_tsn_sun_dut	-0.227760413226659	-0.529792143860365	0.597518591788743
712	ven_sid_ben_azi_grk_pan_spa_moo_nor_ger_sun_por_pol_ita_xho_amh_amr_ses_guj_slo_kor_fre_jpn_chh_hau_tur_bos_igb_qcu_ind_tsw_heb_prs_wly_mlt_lit_ctl_swe_eng_glc_dyu_urd_tig_ukr_hun_knd_lda_bul_mcd_tml_krd_dgb_cic_lat_ewe_akn_fbf_geo_sod_hin_fin_cze_tag_mol_mnd_bsq_mly_bat_dut_afr_scr_mao_swa_bem_yor_jav_aze_aeg_swt_svk_tsn_tha_anl_gam_alb_rom_arw_zul_rus_cnt_owc_est_uzb_bam_vie	-1.12826190463935	-2.68648751001251	0.00855316402373939
713	tha_anl_jav_glc_spa_fbf_nor_mcd_tag_guj_mol_dyu_lda_cic_uzb_tml_cnt_azi_bul_gam_ind_mao_dut_bem_tig_sod_chh_krd_fre_lit_ita_dgb_qcu_rus_tur_geo_ukr_yor_xho_ven_slo_swt_pol_mnd_zul_wly_sid_svk_akn_grk_igb_kor_rom_ewe_arw_mlt_hau_knd_alb_ger_heb_owc_prs_ben_tsn_pan_eng_lat_ctl_amr_ses_jpn_aeg_sun_afr_por_moo_bsq_scr_tsw_est_cze_vie_swe_swa_mly_hun_hin_fin_bos_urd_bat_aze_bam_amh	-0.195162763376894	-0.510338075665627	0.611023803440354
714	urd_swt_aze_mly_tur_kor_akn_scr_nor_swa_sun_dyu_mao_guj_ger_tig_jav_ven_ewe_est_ctl_cic_gam_vie_svk_xho_spa_rom_swe_afr_bam_mnd_mol_aeg_pol_tsw_hun_eng_amr_yor_tag_moo_ita_tsn_ses_fbf_uzb_zul_chh_fre_ukr_glc_mlt_jpn_heb_tml_sod_knd_dut_bsq_hau_tha_krd_hin_igb_bem_lat_prs_bos_pan_amh_alb_mcd_dgb_fin_cze_rus_arw_slo_ind_geo_cnt_wly_anl_por_lit_owc_azi_qcu_bat_lda_grk_ben_sid_bul	-0.132085477010871	-0.338625413039428	0.735655271373668
715	mao_yor_svk_knd_nor_cic_arw_eng_bos_slo_swa_tig_amr_urd_pan_hun_mcd_akn_ven_cnt_est_azi_cze_glc_tha_por_igb_fbf_zul_anl_krd_moo_mol_dyu_kor_ewe_scr_qcu_grk_mly_tsn_mlt_hin_dut_uzb_mnd_bem_bsq_ind_heb_dgb_lat_hau_swe_xho_ger_gam_afr_fin_tml_swt_aze_ctl_rom_amh_wly_lit_alb_sun_lda_fre_ukr_ita_owc_prs_guj_bul_sod_spa_tag_aeg_rus_tsw_bam_chh_jpn_bat_ben_geo_jav_pol_tur_ses_vie_sid	-0.604171827915583	-1.51414911474025	0.133379319901781
716	cic_vie_bam_scr_mol_ind_zul_krd_igb_bem_amr_jav_fre_sun_slo_lit_pan_hun_aze_eng_tsn_mly_tml_spa_urd_glc_xho_afr_swa_jpn_aeg_bsq_wly_bat_alb_tha_tsw_mcd_grk_mnd_fin_hin_ita_anl_kor_mlt_chh_swt_akn_ben_guj_moo_owc_pol_bul_bos_tig_mao_tag_yor_ger_prs_gam_rom_knd_ven_ewe_qcu_sod_nor_swe_heb_uzb_por_lat_arw_cze_dgb_azi_cnt_fbf_est_lda_ses_hau_sid_dyu_ctl_geo_dut_svk_ukr_amh_rus_tur	0.117200445295485	0.273512040424184	0.785066143694985
717	ven_svk_wly_ses_bam_chh_knd_glc_lat_dut_mao_kor_urd_bem_swt_alb_moo_bat_vie_dgb_sun_sod_cze_krd_tag_rom_qcu_ita_lda_tsn_mol_slo_tur_scr_hau_ind_eng_xho_por_sid_aeg_nor_arw_amr_tig_yor_rus_ger_tsw_prs_azi_tha_pol_cic_bul_mcd_igb_gam_aze_lit_heb_ewe_fin_spa_mnd_dyu_owc_mly_fbf_est_ben_akn_grk_jav_hin_bos_guj_jpn_swe_fre_geo_mlt_tml_cnt_hun_pan_anl_ukr_bsq_amh_zul_afr_swa_ctl_uzb	0.55856739406342	1.44123551090139	0.152876843644719
718	bat_afr_scr_krd_swe_rus_hau_urd_tur_tsw_lit_ses_glc_bam_tml_azi_fin_por_cze_bem_cnt_jav_rom_ewe_pol_amh_chh_uzb_nor_ita_eng_tig_swt_aeg_mnd_wly_jpn_anl_zul_moo_igb_heb_ben_guj_ven_sid_hin_ger_mlt_ind_mol_vie_slo_tha_sod_mly_pan_alb_mcd_ctl_mao_tag_gam_est_knd_dyu_bos_svk_kor_hun_cic_dgb_qcu_swa_lat_spa_prs_ukr_owc_xho_akn_dut_arw_lda_aze_geo_amr_bsq_yor_bul_grk_fbf_sun_fre_tsn	0.144096940841792	0.35538689792479	0.723104536642557
719	amh_dyu_scr_guj_azi_alb_rom_rus_kor_cic_vie_owc_est_cze_xho_bul_pan_sun_mly_heb_aze_svk_tsw_swa_sod_eng_prs_spa_knd_ind_nor_dut_pol_cnt_ewe_akn_ita_geo_fre_bsq_aeg_tig_mao_glc_arw_mnd_tag_hau_mcd_lat_jpn_lit_lda_ses_ben_hun_urd_ukr_por_swe_qcu_ctl_ger_fbf_wly_gam_bem_grk_fin_slo_tsn_yor_tha_mol_sid_ven_uzb_dgb_anl_tml_bat_hin_swt_jav_amr_bos_krd_igb_zul_bam_afr_chh_tur_mlt_moo	-0.604074470031137	-1.61319402727732	0.110090685068224
720	urd_rom_mao_amh_alb_nor_uzb_azi_cic_ses_swa_est_svk_jpn_spa_mol_ita_cze_tha_mnd_chh_lit_ger_sid_tag_glc_bam_amr_moo_prs_igb_gam_ukr_ven_guj_rus_cnt_lat_yor_mlt_swt_ctl_heb_dgb_bos_vie_fre_wly_por_tur_hau_fin_qcu_mcd_aeg_swe_bat_bem_xho_slo_fbf_scr_mly_geo_afr_pol_zul_tml_krd_tsw_bul_dyu_anl_sod_aze_hin_kor_grk_eng_ewe_ben_ind_tsn_owc_tig_arw_akn_pan_hun_bsq_sun_dut_jav_lda_knd	-0.0829898920604359	-0.195091372004818	0.845747000921341
721	lat_swa_lit_dyu_urd_fin_aeg_uzb_cnt_tig_pan_bul_heb_ctl_ben_guj_ses_bam_geo_sun_bat_hau_chh_tml_jpn_ewe_cic_akn_vie_bem_cze_hun_hin_slo_mao_ger_mcd_fbf_amr_prs_rus_yor_tur_est_nor_sid_bsq_glc_eng_ita_kor_spa_qcu_anl_ukr_zul_xho_ven_grk_dut_gam_bos_fre_por_dgb_lda_amh_arw_rom_aze_mly_tsw_sod_swt_jav_mlt_moo_svk_scr_alb_mnd_tha_afr_krd_mol_knd_pol_tag_swe_owc_igb_ind_tsn_azi_wly	0.297004122183216	0.775001916944124	0.440304613234574
722	sod_lit_qcu_cze_ukr_ewe_fbf_bsq_swe_lda_slo_cnt_mly_mnd_glc_hun_mao_hin_bem_krd_prs_heb_ben_rus_hau_cic_pol_owc_moo_aze_uzb_vie_eng_swa_mlt_tsn_amr_dyu_ind_tag_aeg_akn_arw_tur_grk_igb_fin_xho_zul_jpn_ita_anl_dgb_afr_guj_ger_sun_mcd_jav_chh_swt_rom_scr_yor_kor_geo_bul_dut_amh_pan_azi_tha_knd_spa_alb_tig_fre_bam_svk_ctl_est_sid_ses_mol_gam_por_ven_bos_bat_urd_tml_tsw_wly_lat_nor	0.196938549759189	0.447612082197192	0.655474071809449
723	krd_tml_bsq_eng_ger_tur_tag_heb_ses_sun_afr_xho_hin_alb_vie_swa_por_swe_rus_fbf_pan_prs_bos_mol_bam_owc_ind_mly_kor_jpn_yor_sod_tig_mcd_scr_jav_ben_aeg_moo_ukr_arw_gam_tha_aze_azi_ita_anl_bem_knd_fin_amh_zul_hun_rom_sid_chh_lat_lda_mlt_urd_qcu_hau_ven_dyu_est_lit_grk_guj_amr_bat_cnt_dut_wly_tsw_tsn_dgb_igb_mao_akn_swt_fre_cze_slo_svk_ctl_uzb_mnd_geo_ewe_glc_spa_pol_cic_nor_bul	-0.36785391346348	-0.847219027186247	0.399048066059697
724	owc_qcu_pol_mcd_yor_ctl_cze_jav_mly_azi_geo_afr_aeg_ger_bul_bam_urd_fre_mol_sid_mao_lat_kor_amr_dgb_vie_ses_knd_ind_bsq_gam_swe_hun_zul_swa_slo_por_ven_krd_rom_hin_prs_tig_ita_tur_sod_lit_amh_aze_arw_dut_bos_spa_bem_lda_mnd_rus_ben_tml_xho_tag_cnt_nor_mlt_dyu_alb_tsn_fbf_moo_ukr_igb_uzb_glc_anl_akn_grk_est_swt_bat_tsw_tha_fin_jpn_sun_heb_ewe_guj_cic_pan_svk_hau_eng_scr_wly_chh	-0.434635404379879	-1.0852402389913	0.280620434482682
725	grk_ses_arw_lit_yor_sun_hau_owc_fin_xho_guj_azi_por_cnt_mlt_krd_pol_sod_igb_vie_tha_moo_zul_cze_anl_lat_cic_tur_ben_bos_aeg_mnd_sid_swt_est_jpn_amr_tml_qcu_alb_bam_tsw_dgb_uzb_amh_wly_swe_slo_ger_jav_ctl_svk_akn_spa_pan_heb_dyu_urd_ven_ukr_mly_mol_afr_nor_gam_bat_hin_swa_mao_fre_rus_mcd_tsn_dut_ita_lda_bem_glc_tag_ewe_tig_prs_eng_aze_rom_fbf_bul_knd_hun_chh_ind_kor_bsq_geo_scr	0.58857669221935	1.2702634655552	0.207159611187175
726	akn_ita_bsq_spa_jpn_guj_xho_hin_jav_swt_arw_ind_nor_tur_bem_kor_fre_krd_tml_moo_glc_ven_chh_mlt_prs_rus_aeg_lit_gam_ewe_amh_amr_uzb_ger_dut_bul_bos_lda_pan_sun_dgb_fin_yor_ukr_urd_wly_bat_azi_ctl_mly_knd_slo_cnt_rom_por_tha_tag_vie_cic_zul_hun_anl_qcu_tsw_owc_swa_mol_grk_igb_alb_pol_sid_swe_mao_mcd_afr_dyu_aze_sod_mnd_heb_bam_tig_svk_hau_fbf_cze_eng_lat_geo_ses_ben_tsn_est_scr	0.211178111758998	0.511037258653562	0.610536047888354
727	lat_igb_afr_krd_akn_tha_wly_bem_heb_mao_mcd_swe_zul_lit_hau_glc_mly_cnt_lda_ita_prs_est_hun_kor_xho_mlt_anl_guj_rom_urd_bos_geo_bam_slo_tag_yor_ukr_jpn_sun_bul_dut_aeg_spa_ven_hin_fbf_mol_mnd_sod_grk_bat_ctl_dgb_amr_tsn_dyu_pol_jav_swt_uzb_cic_tsw_svk_por_knd_tig_scr_swa_ewe_nor_sid_gam_bsq_arw_rus_ger_alb_ses_moo_ind_azi_chh_tml_amh_ben_vie_cze_tur_fre_eng_pan_fin_aze_owc_qcu	0.0162910782928407	0.0370444481051167	0.97052896646715
728	swe_por_sun_geo_fre_heb_eng_qcu_sod_ewe_bsq_swt_urd_nor_cic_wly_vie_dyu_tig_ctl_bat_krd_akn_igb_est_lit_prs_slo_lat_mly_hau_pol_chh_ind_jpn_tsn_aze_tml_jav_tur_alb_svk_ses_afr_bos_gam_sid_yor_ger_fin_ita_moo_bul_cnt_aeg_dut_mlt_xho_uzb_anl_swa_mnd_bem_guj_fbf_glc_zul_ben_grk_arw_cze_hin_amh_mcd_ukr_azi_rus_bam_mao_amr_owc_tsw_rom_pan_scr_spa_dgb_knd_lda_mol_hun_ven_tha_tag_kor	0.0768840314132973	0.16807424650183	0.866889840851029
729	mol_arw_pan_mao_swa_est_scr_guj_hun_swe_bat_glc_amh_cnt_urd_mnd_swt_ukr_bem_moo_qcu_owc_sod_aze_sid_wly_knd_anl_pol_rus_fbf_gam_dyu_igb_lat_yor_azi_tsn_alb_hin_bul_vie_ben_ita_fre_tsw_slo_rom_nor_prs_bos_lda_ewe_xho_ger_jpn_jav_grk_hau_spa_ctl_dut_amr_tig_bam_heb_sun_zul_aeg_dgb_ind_ven_eng_bsq_cze_ses_lit_akn_mly_krd_cic_fin_uzb_tur_tml_tha_chh_geo_kor_por_mcd_mlt_tag_svk_afr	-0.407329605362181	-1.15006541877251	0.253065697738068
730	amh_heb_pol_moo_alb_sod_mly_eng_jpn_bem_sun_swe_ses_tig_tag_igb_mol_rus_sid_hun_ben_glc_jav_swt_bam_yor_lda_hau_tur_ger_tsw_aeg_chh_cze_azi_anl_aze_geo_ven_rom_svk_bsq_swa_nor_scr_akn_spa_bat_kor_mnd_dut_bul_mao_dgb_ukr_ctl_uzb_pan_est_fre_qcu_ewe_gam_lat_mcd_cnt_prs_vie_por_hin_krd_guj_amr_grk_wly_lit_tsn_ita_tml_owc_fin_urd_cic_afr_bos_knd_dyu_tha_slo_xho_fbf_zul_mlt_arw_ind	-0.328862569007802	-0.738155521129401	0.462278578293606
731	bat_lda_hun_vie_alb_mnd_tha_chh_tsn_jav_ctl_tml_anl_glc_dut_geo_swa_mcd_pol_mlt_rom_knd_tig_nor_ewe_aeg_mao_azi_yor_swt_dgb_afr_aze_lat_sun_spa_gam_xho_cnt_eng_ita_bul_sod_dyu_prs_arw_ven_slo_hau_guj_bos_ukr_kor_por_ger_tag_qcu_bem_uzb_akn_tsw_wly_zul_cze_mly_jpn_heb_pan_urd_fre_amh_fbf_owc_bsq_cic_tur_moo_grk_lit_igb_est_svk_fin_ben_ind_amr_sid_ses_rus_swe_bam_scr_hin_mol_krd	-0.4409182455354	-1.15087619293773	0.252733637033505
732	amr_lda_bem_cnt_hun_zul_mcd_urd_tha_swt_svk_swa_pan_sid_ses_glc_sun_lit_hin_lat_por_igb_grk_tig_fin_bat_bam_ven_tsw_fbf_arw_yor_moo_azi_mao_bul_heb_guj_mnd_eng_mol_chh_ukr_kor_ita_rom_wly_jpn_dut_qcu_mly_nor_cic_ctl_bos_geo_uzb_pol_bsq_akn_aeg_xho_scr_ind_swe_mlt_tsn_jav_spa_dgb_tur_dyu_krd_vie_ger_aze_ben_owc_slo_amh_gam_est_tag_hau_fre_rus_tml_sod_alb_cze_knd_prs_afr_ewe_anl	0.286982781562578	0.649043478338526	0.517909920937169
733	moo_ukr_ita_tml_jav_eng_ben_spa_amh_cnt_swe_ger_swa_aze_qcu_nor_tsn_mly_zul_ses_sod_est_bem_grk_mcd_arw_lit_guj_krd_cic_rus_wly_owc_lda_bsq_chh_fre_ewe_tig_ind_glc_hin_knd_igb_mlt_tsw_fin_sun_jpn_svk_bos_cze_geo_heb_scr_aeg_uzb_pan_tur_alb_gam_akn_lat_fbf_yor_dut_rom_swt_vie_hau_sid_xho_kor_prs_bat_azi_dyu_urd_mao_mol_hun_tha_bam_mnd_amr_pol_tag_ctl_bul_dgb_por_ven_afr_anl_slo	-0.0366870534012143	-0.0840888261709256	0.933166553199787
734	aeg_geo_fre_urd_kor_pan_spa_jpn_tig_cnt_prs_tml_ind_ger_ses_grk_anl_ven_swt_fin_heb_moo_xho_bem_est_lit_dut_azi_jav_zul_gam_igb_yor_hun_vie_sun_mcd_eng_svk_ben_uzb_lat_akn_amr_mly_cic_tha_tsw_amh_afr_bat_bul_arw_sid_wly_slo_bsq_mao_scr_krd_cze_nor_pol_alb_hau_ctl_glc_guj_qcu_bam_lda_rom_sod_hin_bos_knd_por_aze_ukr_owc_chh_mnd_swe_mol_swa_dgb_tag_dyu_mlt_tsn_ita_tur_fbf_rus_ewe	0.373247033163024	0.956878381642866	0.341109508084392
735	mao_amh_xho_cze_est_swa_wly_svk_mol_amr_tig_jav_tsn_mcd_tha_tsw_mnd_sun_swt_moo_hau_ven_dgb_uzb_sid_ind_lit_dyu_guj_ewe_cnt_swe_spa_aze_dut_nor_chh_yor_ita_hun_jpn_mly_azi_bam_zul_owc_gam_rom_anl_cic_ben_ses_fre_sod_fin_bos_glc_arw_bat_aeg_lda_fbf_pan_igb_pol_vie_mlt_hin_prs_bem_slo_krd_akn_alb_bul_kor_lat_heb_afr_qcu_tag_ctl_geo_bsq_rus_eng_grk_knd_tml_por_ger_tur_ukr_scr_urd	-0.397595988346609	-0.933926028211045	0.35276057648921
736	bat_urd_scr_lda_bsq_mlt_tsn_ctl_moo_hau_lat_aze_vie_hun_tag_amr_kor_azi_dut_pan_bos_mol_mao_tig_rus_eng_geo_fbf_akn_ven_owc_ita_ewe_ind_tml_jpn_tur_anl_cnt_svk_dgb_prs_heb_chh_tsw_sun_wly_igb_gam_slo_pol_sid_fre_knd_por_rom_krd_dyu_mly_hin_glc_arw_spa_bem_est_afr_ger_lit_mcd_swt_yor_cic_nor_uzb_amh_swe_swa_aeg_qcu_mnd_tha_ses_zul_cze_ben_guj_bul_bam_alb_jav_fin_sod_ukr_grk_xho	0.571633853146769	1.30473565073612	0.195202267793245
737	gam_jav_grk_hau_hun_mol_mly_dut_vie_heb_dyu_kor_aeg_mnd_rom_zul_bam_anl_wly_est_cnt_knd_alb_uzb_amh_pol_tig_sun_prs_tur_ewe_ctl_svk_mcd_swa_rus_nor_guj_jpn_geo_yor_scr_ukr_akn_tml_sid_bos_igb_bsq_ben_azi_ger_moo_swe_tag_ind_sod_aze_afr_arw_tsn_qcu_lda_urd_fre_mlt_fin_bul_bem_tsw_dgb_tha_spa_cic_eng_pan_lat_por_fbf_owc_hin_slo_mao_bat_chh_swt_ven_lit_xho_ses_ita_krd_glc_cze_amr	-0.293270851734699	-0.698484483074063	0.48661723110857
738	pol_est_geo_tsn_mol_bos_dyu_urd_ctl_amr_grk_knd_cze_hau_guj_tag_akn_rus_mly_tsw_moo_eng_fin_dut_svk_wly_prs_jpn_bem_krd_zul_alb_lda_arw_hin_swe_mlt_owc_ita_heb_ger_tha_tml_hun_qcu_kor_anl_slo_scr_dgb_tur_sun_ven_ukr_glc_xho_lit_ses_yor_tig_afr_uzb_por_bsq_jav_vie_nor_aeg_ewe_mao_cnt_azi_amh_bam_bat_lat_igb_fbf_cic_swa_gam_swt_rom_ben_spa_mcd_chh_fre_bul_mnd_pan_sid_ind_aze_sod	0.824766685969419	1.90610192463319	0.0597250827674728
739	wly_sid_por_dut_dgb_aeg_mcd_owc_hun_swa_guj_pol_chh_qcu_mly_ben_amh_krd_akn_tml_lat_igb_lit_bul_ger_urd_est_eng_swt_rom_nor_tig_ita_sod_geo_spa_moo_tsw_cic_hin_ukr_grk_mol_bam_yor_prs_kor_ses_scr_arw_bem_tur_ind_bat_mao_fin_mnd_cnt_jav_svk_tha_bos_anl_bsq_rus_sun_amr_tsn_uzb_vie_glc_aze_fbf_tag_zul_mlt_afr_knd_heb_fre_hau_ven_pan_gam_dyu_xho_lda_alb_cze_swe_slo_jpn_azi_ctl_ewe	0.111311082783257	0.256756787264144	0.797933695188793
740	fin_sid_anl_chh_rus_tml_hun_ukr_ctl_grk_aeg_cic_akn_dgb_mnd_tag_vie_fre_mlt_afr_xho_moo_tsn_hin_pan_tur_ben_wly_ewe_ita_ses_spa_geo_krd_ger_heb_sun_owc_uzb_por_urd_jpn_dut_tig_scr_alb_ven_azi_yor_knd_cnt_amh_cze_slo_lit_qcu_jav_swt_mao_dyu_aze_mol_bat_est_glc_bsq_igb_lda_pol_bam_fbf_tsw_zul_swe_prs_bem_ind_amr_nor_guj_mly_bos_hau_svk_bul_lat_mcd_swa_sod_rom_gam_eng_tha_kor_arw	0.601866550226855	1.41478875817029	0.160470003459533
741	pol_azi_zul_gam_cze_scr_bam_lda_krd_bos_ctl_mao_guj_cnt_rom_ukr_ind_tml_amr_bem_ger_owc_anl_urd_dgb_tig_kor_yor_bat_lat_grk_aeg_hun_chh_cic_swt_dyu_mnd_alb_lit_eng_est_sod_sun_arw_tha_amh_mol_swe_akn_vie_bsq_rus_ses_por_tur_ita_tsw_swa_hau_fbf_nor_spa_prs_fin_bul_glc_knd_fre_mcd_heb_geo_uzb_qcu_dut_sid_jav_wly_jpn_hin_afr_igb_mlt_tag_ven_mly_xho_aze_tsn_slo_pan_ewe_moo_ben_svk	0.170433325407557	0.384130802505467	0.701758389036149
742	chh_wly_gam_xho_cic_fre_alb_tha_bsq_ctl_bem_dgb_ses_ben_spa_lda_ven_mcd_dyu_mao_swe_ger_mlt_slo_knd_azi_moo_uzb_afr_fbf_geo_hun_hau_glc_lit_prs_eng_fin_bat_aeg_tml_rus_svk_est_dut_ita_mly_guj_swt_akn_qcu_tig_grk_vie_mnd_nor_sun_swa_por_heb_cze_arw_tsw_yor_pol_bos_krd_amh_scr_bam_tsn_ukr_aze_igb_owc_cnt_ind_urd_bul_hin_amr_sod_ewe_zul_anl_lat_jpn_tag_rom_pan_tur_jav_sid_mol_kor	0.0762287774019814	0.178068992481725	0.859056097239456
743	fin_swa_urd_sid_mlt_swt_nor_cze_ses_sun_ita_aeg_ger_pan_knd_svk_mol_pol_arw_bem_mly_ven_tml_lat_heb_glc_amh_yor_prs_wly_rom_hun_rus_tig_sod_jpn_alb_tsw_igb_ukr_xho_fre_dut_scr_zul_bsq_lit_dgb_anl_amr_akn_aze_fbf_bat_bam_mcd_grk_tsn_mnd_bos_tur_ctl_swe_jav_dyu_spa_cic_hin_bul_lda_ind_uzb_geo_por_krd_chh_afr_slo_guj_ben_azi_eng_moo_ewe_hau_est_qcu_cnt_mao_kor_vie_owc_gam_tag_tha	0.148107200145965	0.402847975777416	0.687984629725426
744	jpn_sid_mcd_hin_bem_cze_guj_mao_fin_knd_aze_tig_dyu_bul_afr_ven_lda_gam_swt_eng_chh_bsq_hun_ind_glc_swe_svk_alb_spa_anl_ukr_bos_dut_mly_prs_pan_ita_dgb_tur_zul_lit_owc_vie_tha_tsn_swa_rom_ben_ses_sod_nor_ctl_xho_arw_geo_moo_tag_heb_bat_ger_aeg_amr_tml_cnt_scr_slo_amh_yor_kor_mlt_wly_fre_tsw_ewe_akn_grk_fbf_por_krd_cic_sun_est_jav_pol_bam_qcu_urd_azi_mnd_igb_rus_hau_lat_mol_uzb	0.109335175212076	0.284651655245748	0.77654391601316
745	aeg_ita_azi_tha_bat_mlt_jav_swt_scr_vie_swa_ctl_slo_sun_chh_geo_dgb_prs_zul_pol_tig_amh_ben_grk_dyu_arw_moo_igb_mcd_sod_knd_urd_jpn_lat_rus_tag_akn_alb_ukr_amr_nor_ewe_ven_kor_dut_bos_glc_ses_por_krd_tur_est_afr_swe_cic_lit_svk_fin_bam_mol_mnd_bul_heb_aze_tsn_ind_cnt_fre_hin_spa_guj_bsq_hun_sid_wly_rom_eng_pan_bem_anl_tml_gam_qcu_xho_yor_uzb_ger_lda_cze_hau_mao_tsw_owc_fbf_mly	0.159114099617297	0.392656795009326	0.695471519515015
746	arw_mly_amr_vie_qcu_bul_bem_zul_ita_fbf_uzb_afr_sun_ses_ben_swe_ger_bos_mnd_sod_ukr_ven_heb_cic_bam_tml_rus_anl_nor_eng_aeg_lat_bsq_spa_est_krd_dgb_cze_hun_swt_xho_amh_tur_yor_glc_alb_lit_kor_urd_mol_ind_fre_prs_tig_igb_mao_ewe_dyu_bat_guj_tsn_azi_scr_wly_jav_por_geo_mcd_grk_rom_knd_owc_tsw_sid_dut_fin_lda_cnt_pol_hin_svk_akn_tha_tag_swa_gam_chh_aze_mlt_hau_ctl_jpn_pan_moo_slo	-0.398411131952321	-0.899880091536681	0.370508309773578
747	mlt_mao_yor_sun_ind_svk_fbf_por_ctl_wly_rom_lda_jav_urd_bam_arw_bsq_amh_moo_tha_krd_cic_tml_tsn_guj_tur_grk_gam_cze_amr_dgb_dyu_kor_ses_swt_cnt_ukr_owc_prs_hin_pol_eng_hau_akn_lat_spa_swa_aeg_pan_lit_ven_vie_uzb_mly_jpn_knd_rus_glc_fre_alb_scr_ita_tig_bul_afr_sod_geo_est_mnd_hun_qcu_xho_igb_ben_ger_anl_mcd_slo_fin_mol_dut_azi_bat_nor_bos_swe_chh_aze_ewe_tag_zul_tsw_bem_sid_heb	0.0501722748366573	0.119820283820016	0.904883979308819
748	scr_ven_kor_swe_fre_slo_rus_zul_vie_ger_amr_ben_cze_bul_azi_tml_ctl_yor_ewe_aeg_sun_tha_jpn_geo_cic_tsn_uzb_tsw_hun_glc_ind_swa_bat_eng_pan_fbf_tig_xho_dgb_mnd_amh_lit_grk_hau_akn_est_cnt_qcu_prs_mao_sod_jav_hin_chh_pol_afr_guj_aze_mlt_mly_por_mol_lda_anl_swt_bos_arw_knd_gam_svk_moo_bem_igb_bam_wly_owc_ses_tur_alb_fin_nor_heb_rom_urd_spa_ita_dut_ukr_tag_sid_dyu_bsq_krd_lat_mcd	0.363404660969766	0.935368677559	0.352020807343314
749	amh_chh_svk_por_ukr_krd_moo_mlt_geo_yor_lat_tha_ctl_mao_sod_tur_slo_ben_mcd_uzb_zul_xho_pan_tsn_sid_mly_bam_fre_azi_jpn_akn_prs_aze_anl_pol_rom_igb_amr_ind_tml_hun_ven_heb_scr_aeg_cic_nor_tag_bem_alb_cze_swe_eng_grk_fin_dut_hau_guj_tsw_dyu_lit_urd_est_bsq_glc_cnt_dgb_bul_ses_swa_lda_rus_ewe_vie_sun_afr_hin_knd_spa_mnd_qcu_arw_fbf_owc_bat_bos_jav_swt_wly_ita_ger_gam_mol_tig_kor	0.0774778024390828	0.198950917333547	0.842735447468091
750	heb_rus_sod_bos_cic_mnd_bat_fre_scr_lat_arw_fbf_hau_tml_pol_azi_bem_zul_hun_tig_mol_wly_svk_jpn_sid_igb_xho_bul_ewe_cnt_lda_krd_glc_eng_dut_vie_mlt_ukr_rom_ses_spa_yor_est_bam_uzb_swa_fin_ctl_moo_hin_mly_sun_qcu_cze_guj_tsn_ven_prs_urd_afr_aze_swe_amh_tsw_grk_gam_mao_anl_alb_kor_aeg_tha_slo_ind_akn_nor_amr_ger_owc_dyu_tag_tur_ita_por_pan_ben_geo_swt_chh_dgb_lit_jav_knd_mcd_bsq	0.0939557104177893	0.243064544700457	0.808490701272044
751	urd_dut_swe_mol_mly_zul_bul_ita_chh_tsn_spa_est_bem_geo_cnt_fre_heb_amh_pol_bat_bsq_guj_pan_bam_cic_aze_gam_jav_amr_arw_uzb_tig_eng_ses_mnd_fbf_krd_hun_rus_aeg_anl_glc_nor_cze_tha_ger_grk_rom_dgb_tag_kor_prs_hin_ctl_afr_tur_knd_sod_swt_scr_tsw_ind_lda_ven_igb_mcd_lat_vie_qcu_tml_sun_por_alb_ewe_yor_akn_owc_hau_wly_azi_ben_xho_fin_swa_ukr_lit_moo_sid_dyu_jpn_mlt_bos_slo_svk_mao	-0.410454854383787	-1.0771847108259	0.284184018269025
752	afr_dgb_hun_ita_knd_pol_arw_hin_swe_nor_igb_bat_dyu_azi_moo_est_tig_geo_ven_sun_fin_sod_ben_zul_chh_ger_bos_lda_gam_svk_jpn_swt_fre_lat_uzb_vie_akn_cic_glc_urd_slo_mlt_bsq_tml_sid_rus_tha_cnt_cze_ewe_grk_amh_eng_tag_tsw_por_ind_dut_owc_kor_amr_prs_mly_mao_yor_ses_spa_ukr_rom_lit_scr_bul_bem_wly_mol_guj_hau_swa_xho_krd_mnd_bam_aeg_jav_tur_heb_qcu_anl_pan_tsn_alb_mcd_fbf_aze_ctl	-0.244898249089971	-0.563572618617179	0.574401438923107
753	dut_mnd_por_svk_bat_wly_qcu_cnt_lit_swa_chh_scr_bul_pan_est_vie_lat_akn_zul_bam_fin_tml_bem_afr_igb_ctl_pol_dyu_tag_sun_geo_hun_guj_amr_jav_rus_ewe_ger_hau_nor_swt_spa_swe_mly_azi_gam_prs_xho_alb_sid_jpn_tig_sod_owc_cze_aze_tur_eng_ita_lda_ses_moo_bos_ind_hin_krd_aeg_ven_dgb_tha_tsn_mol_kor_fbf_mao_bsq_grk_glc_cic_ben_fre_urd_uzb_rom_ukr_yor_anl_heb_arw_mlt_knd_mcd_slo_tsw_amh	-0.419535021247026	-1.08497698321361	0.280736403300076
754	urd_hin_heb_kor_igb_pan_bat_mcd_chh_bam_amr_slo_akn_aeg_mnd_aze_wly_ger_ctl_tag_bul_rom_uzb_cze_bsq_spa_eng_nor_guj_lda_hau_tur_krd_mlt_glc_swt_ses_swa_pol_por_sid_ben_cnt_ita_geo_dyu_bos_svk_lat_fbf_dut_arw_prs_mly_fin_bem_azi_fre_cic_dgb_qcu_jpn_gam_jav_amh_lit_ewe_tha_swe_moo_est_tig_grk_mol_ven_knd_anl_xho_vie_zul_hun_scr_sun_ukr_sod_afr_yor_rus_alb_mao_tml_tsw_tsn_owc_ind	-0.077692039615848	-0.174636912506989	0.861744565927043
755	hau_prs_mol_knd_amh_owc_ven_mnd_dyu_mcd_slo_moo_fin_tml_ewe_glc_aeg_urd_hin_jpn_fre_tsn_kor_alb_lit_ben_tha_sod_swa_bul_est_bat_qcu_sun_bsq_nor_grk_por_sid_zul_krd_aze_akn_fbf_swt_chh_ita_wly_eng_mly_bam_lat_tsw_lda_anl_cnt_cze_swe_uzb_cic_xho_ind_heb_mlt_svk_amr_pan_scr_ger_vie_guj_ukr_yor_arw_jav_rus_tag_bos_tur_spa_bem_hun_gam_mao_afr_tig_geo_rom_ses_dut_azi_dgb_igb_ctl_pol	-0.43099847892732	-0.960425716880083	0.339331401344788
756	tml_ben_uzb_urd_krd_mao_slo_mnd_svk_ctl_dgb_xho_lda_sid_vie_amh_guj_fre_lit_moo_chh_swe_hau_zul_tur_aze_dut_prs_qcu_jav_amr_rus_tha_afr_lat_scr_cic_glc_por_bem_fbf_tsw_bam_ewe_pan_arw_geo_azi_mcd_mol_akn_ses_spa_fin_eng_nor_grk_ind_ita_est_mly_bos_swt_swa_anl_cze_bul_bsq_tig_alb_ukr_heb_kor_tag_knd_ger_pol_tsn_bat_hun_sun_cnt_igb_hin_aeg_gam_mlt_ven_sod_owc_dyu_jpn_yor_rom_wly	0.849001616860524	2.05988613968535	0.04220367810004
757	tsn_tha_alb_afr_svk_sod_owc_knd_amh_yor_mcd_rom_slo_lda_anl_hun_aze_dyu_pan_bat_guj_sid_bos_lit_fbf_cnt_mlt_ind_lat_swt_scr_bsq_chh_bul_eng_zul_hau_ger_vie_tml_rus_igb_cic_swa_akn_bem_pol_tag_cze_mao_ukr_moo_ita_gam_aeg_urd_sun_krd_tsw_arw_azi_est_xho_qcu_wly_uzb_grk_amr_kor_nor_jpn_dut_spa_bam_hin_heb_swe_por_ben_tur_ewe_mol_glc_ses_mnd_prs_dgb_mly_fin_tig_jav_geo_ven_fre_ctl	-0.00951847901430448	-0.0246856112912971	0.980358623023475
758	bos_tag_fre_slo_prs_vie_rus_ger_ind_afr_ben_aze_cic_guj_grk_tig_yor_igb_pan_ven_mnd_kor_cze_alb_tsw_gam_bem_bul_spa_heb_mly_ewe_sun_geo_glc_azi_bam_pol_wly_hun_hin_aeg_owc_swa_jpn_cnt_tsn_amh_swe_ukr_bat_tur_mol_urd_lit_scr_tha_dut_sod_ita_eng_qcu_nor_uzb_lat_bsq_knd_hau_fin_xho_fbf_por_mcd_dyu_rom_est_moo_swt_krd_jav_mao_arw_ses_svk_amr_anl_chh_dgb_akn_tml_mlt_lda_sid_ctl_zul	0.24883603598589	0.638608954763522	0.524646947047029
759	est_geo_cic_pan_scr_mao_cze_hun_sid_lda_nor_yor_bsq_ger_amh_moo_ukr_ctl_jav_aze_qcu_ind_bem_sod_tha_vie_chh_prs_spa_hau_uzb_hin_aeg_wly_arw_mnd_ven_mcd_grk_sun_tsw_gam_knd_alb_pol_swt_akn_dut_afr_lat_heb_jpn_fin_slo_tig_ses_ben_svk_tsn_tur_azi_rom_mol_swe_por_bul_ita_urd_amr_igb_ewe_zul_mly_mlt_fre_tml_bos_dyu_anl_bat_cnt_fbf_glc_krd_dgb_kor_lit_swa_rus_eng_guj_tag_owc_bam_xho	-0.348847877251722	-0.820532731664596	0.414010705946533
760	tig_cze_rus_aeg_arw_tag_uzb_krd_bul_ven_sid_sod_tml_hun_qcu_ita_amh_bem_glc_swt_jpn_lat_ben_pan_knd_mnd_mly_mao_est_ctl_tha_bat_urd_owc_bsq_tsn_svk_nor_wly_aze_hin_gam_chh_anl_lda_fbf_ger_jav_pol_rom_heb_guj_mol_ukr_xho_moo_bam_afr_dgb_tsw_hau_vie_eng_akn_dut_scr_cnt_slo_kor_prs_swa_ind_ses_geo_fre_mcd_tur_por_alb_mlt_dyu_cic_spa_sun_igb_fin_grk_yor_zul_amr_bos_lit_swe_azi_ewe	-0.250019675843383	-0.571355358982997	0.569137026829393
761	cze_swa_owc_geo_pol_tag_tur_bat_spa_dut_cnt_tml_qcu_fre_slo_wly_rus_tig_cic_mcd_ctl_nor_anl_chh_azi_swe_ind_pan_krd_sid_guj_eng_por_mao_ben_mol_sod_bos_fbf_ita_akn_tsw_aeg_mnd_zul_grk_glc_moo_lat_sun_bsq_bem_yor_heb_mly_svk_hin_knd_hun_tha_ewe_alb_aze_bam_mlt_fin_arw_igb_amh_dgb_est_xho_kor_vie_jav_ven_lit_prs_lda_swt_gam_urd_uzb_amr_bul_ger_scr_ukr_afr_jpn_hau_tsn_ses_rom_dyu	0.104332670238976	0.266024545083887	0.790809181701763
762	ukr_rus_mol_geo_bul_gam_aeg_yor_mnd_anl_por_sod_mly_tsw_ita_fin_arw_aze_fbf_bos_lat_prs_xho_hin_zul_est_wly_hun_jpn_cnt_ewe_guj_tig_lit_tag_kor_urd_swa_vie_sun_cze_pan_slo_moo_sid_jav_spa_uzb_ctl_krd_cic_chh_afr_swt_amr_glc_hau_ven_owc_scr_igb_bat_alb_lda_tml_akn_knd_amh_eng_bsq_tsn_bem_swe_azi_mao_ses_ger_grk_tur_dyu_tha_heb_qcu_pol_ind_fre_dut_dgb_rom_mcd_svk_nor_bam_ben_mlt	-0.476084298096662	-1.23325157258289	0.220589968104263
763	grk_hun_tha_tsw_glc_ita_svk_anl_cnt_hin_guj_lda_por_amr_mly_owc_rom_ind_hau_eng_mnd_lit_aeg_slo_sid_swe_dyu_fre_fin_heb_qcu_ses_dgb_sod_chh_arw_ven_spa_uzb_sun_tml_ewe_swa_vie_wly_mol_bem_aze_kor_tur_ger_akn_prs_scr_knd_nor_azi_cze_moo_pan_jav_tig_swt_jpn_rus_mcd_zul_est_xho_tag_alb_amh_fbf_tsn_afr_igb_lat_mlt_mao_ukr_cic_urd_ctl_pol_geo_yor_krd_bsq_dut_bat_bos_bul_ben_bam_gam	-0.860573035577408	-2.09802127983899	0.0386148626356337
764	cic_sid_dyu_swa_zul_grk_mnd_bos_mcd_lit_ses_hin_krd_pol_aeg_arw_sod_knd_fre_por_prs_heb_afr_mao_mly_wly_swt_vie_gam_nor_guj_qcu_jav_cze_bam_mol_bsq_sun_lda_anl_bem_urd_fbf_eng_ben_svk_tsn_tml_ewe_rus_akn_ind_tag_igb_scr_owc_amh_est_cnt_bat_mlt_alb_amr_ita_ukr_hau_bul_kor_azi_pan_chh_rom_slo_tha_geo_aze_spa_moo_dut_tig_fin_tsw_dgb_yor_ctl_uzb_glc_tur_ger_jpn_xho_swe_hun_lat_ven	-0.273497439850902	-0.70964329077799	0.479700838700406
765	mao_ewe_scr_aeg_est_bsq_dgb_igb_zul_ven_rom_xho_uzb_slo_jpn_tha_jav_hun_glc_amr_moo_ger_bam_yor_knd_urd_cic_eng_pan_nor_bul_prs_rus_mlt_por_bat_mol_mly_swa_lda_bem_svk_amh_bos_hin_vie_hau_lat_wly_pol_arw_tur_ses_swt_fre_tag_tsn_dyu_fbf_heb_spa_guj_chh_alb_afr_sod_grk_tsw_sid_geo_tig_swe_gam_kor_sun_ind_ctl_cze_owc_ben_krd_mnd_dut_fin_ukr_anl_lit_aze_cnt_ita_azi_mcd_qcu_akn_tml	-0.57899005503905	-1.3699892538321	0.173988693846311
766	krd_igb_mao_arw_pan_ukr_lda_uzb_heb_mnd_urd_est_tml_cic_hin_tsw_scr_ewe_zul_nor_qcu_ita_tur_bam_por_prs_amh_mol_lit_eng_ger_grk_bem_cze_tag_pol_yor_sod_aze_chh_fbf_wly_tha_afr_ses_vie_xho_amr_azi_tsn_jav_fre_akn_kor_mly_gam_glc_ind_moo_cnt_swt_guj_swe_svk_fin_ben_ven_mcd_dgb_sid_bos_tig_rom_bsq_dyu_geo_rus_owc_hau_mlt_jpn_alb_spa_slo_anl_aeg_knd_dut_hun_lat_ctl_sun_bul_bat_swa	-0.413506314629255	-1.07045158784628	0.287186385022854
767	amh_mnd_cnt_urd_pan_dyu_grk_geo_bat_krd_rus_ses_tag_mly_swe_mcd_fin_sod_bos_nor_svk_tsn_jav_knd_kor_zul_hun_alb_cze_dgb_mlt_aeg_tig_bam_slo_sun_glc_ind_tha_prs_swa_uzb_moo_tur_spa_ewe_est_ger_jpn_ita_mao_ctl_cic_dut_vie_bem_ukr_igb_xho_bul_gam_por_guj_ben_tml_owc_akn_hin_amr_mol_lda_aze_swt_heb_lit_pol_eng_sid_azi_fbf_yor_fre_tsw_wly_chh_qcu_anl_scr_arw_rom_bsq_hau_lat_ven_afr	-0.303735332598034	-0.707021633260219	0.481320867212239
768	tur_dut_eng_chh_kor_sod_tsw_afr_glc_ctl_mcd_sun_ven_cnt_azi_geo_scr_jpn_qcu_urd_grk_guj_est_igb_krd_gam_ukr_mnd_pan_lda_jav_vie_yor_cic_aze_ger_arw_heb_bsq_ewe_mol_fbf_uzb_fre_amh_rus_tml_hun_owc_swe_mlt_tha_xho_ita_spa_sid_anl_bul_bat_tag_mao_prs_amr_hin_por_ind_swa_bam_akn_tsn_knd_fin_ben_pol_lat_zul_mly_lit_hau_wly_alb_aeg_bem_slo_nor_dyu_bos_cze_moo_tig_rom_dgb_svk_ses_swt	0.492444331945867	1.113471790307	0.26837548554577
769	bat_fbf_geo_chh_amh_cic_scr_kor_guj_est_anl_rus_svk_bem_sid_aeg_tur_afr_tsw_mao_jav_bsq_mlt_moo_lda_swt_akn_tsn_xho_azi_dut_swe_hau_sun_fre_ukr_zul_hin_igb_tag_tig_mol_rom_mly_jpn_pan_aze_dyu_prs_sod_grk_alb_cze_spa_gam_krd_dgb_fin_hun_arw_mnd_lat_tha_ctl_ben_vie_yor_wly_knd_bos_ewe_ven_uzb_ger_pol_amr_nor_heb_glc_tml_ses_swa_ita_ind_owc_cnt_lit_bul_eng_qcu_slo_bam_mcd_por_urd	-0.17144684991018	-0.38319086153725	0.702452760581634
770	hin_prs_tig_swe_dgb_scr_aze_ses_lat_est_tsw_guj_dut_akn_slo_azi_mol_eng_heb_ctl_rus_ven_tha_zul_pan_geo_afr_uzb_lit_tur_amr_ger_alb_urd_fin_lda_spa_tml_ind_fbf_bul_mlt_ukr_mcd_igb_por_mly_knd_bos_sid_pol_nor_bam_bat_amh_xho_fre_ben_tag_sun_krd_dyu_ita_swt_jpn_ewe_cze_mao_bem_rom_hau_glc_gam_aeg_mnd_jav_sod_yor_bsq_vie_grk_hun_cnt_svk_arw_chh_owc_anl_swa_wly_kor_qcu_tsn_moo_cic	0.120148233593624	0.306503308352416	0.75990662180214
771	cnt_qcu_cze_krd_rom_rus_scr_heb_ctl_ewe_aze_bos_swt_bam_lat_bat_hin_moo_alb_wly_ses_fre_akn_mol_prs_urd_bul_mlt_sod_amr_sid_est_dyu_pan_fbf_svk_tig_mnd_tsw_mly_zul_amh_ita_glc_guj_sun_mcd_jav_tag_por_owc_tml_anl_xho_uzb_hau_azi_ind_tur_tha_mao_igb_kor_aeg_nor_lda_pol_gam_lit_cic_arw_grk_eng_fin_ven_ben_ukr_tsn_spa_afr_swe_dgb_yor_swa_chh_bsq_jpn_knd_geo_bem_ger_dut_vie_hun_slo	0.693476451607853	1.57430595825989	0.118812661293941
772	dut_sid_mnd_swe_moo_bsq_dyu_swa_fbf_jpn_mol_gam_hau_hun_bem_lit_azi_slo_mcd_dgb_amh_tsw_glc_zul_bam_pol_tur_ven_bul_uzb_bat_rom_ger_geo_ctl_ses_tig_aze_wly_anl_est_sod_ukr_prs_spa_aeg_cze_amr_mao_por_lda_jav_vie_rus_swt_alb_akn_cnt_grk_sun_chh_kor_yor_svk_urd_scr_guj_pan_knd_tag_bos_tml_fin_lat_nor_mlt_ita_krd_qcu_igb_mly_ewe_ind_afr_eng_owc_xho_arw_tsn_cic_fre_ben_tha_heb_hin	-0.13056776000599	-0.327833165561177	0.743774700412429
773	amh_mcd_por_est_lat_wly_glc_anl_moo_lda_hau_vie_heb_swa_aze_swe_tag_jpn_rus_grk_tml_afr_rom_tha_dyu_mly_dgb_fin_scr_mlt_tsn_ven_xho_igb_geo_owc_hun_jav_mol_bat_ita_mnd_bsq_mao_tur_azi_bam_cic_fbf_yor_eng_cze_guj_prs_spa_zul_bem_pan_ukr_amr_ben_hin_fre_arw_ind_sun_lit_tig_swt_chh_tsw_bul_kor_krd_nor_qcu_cnt_pol_slo_ewe_akn_dut_ctl_aeg_gam_knd_uzb_svk_sod_ses_bos_ger_urd_sid_alb	0.276673916253203	0.630810614882531	0.529711548518322
774	mnd_chh_dyu_scr_ses_ven_xho_eng_rus_zul_bam_yor_wly_pol_amh_rom_heb_hau_akn_slo_vie_knd_arw_jpn_nor_ger_tsn_hin_azi_sun_svk_krd_fin_grk_ind_amr_gam_bat_ukr_mlt_swa_por_afr_qcu_tur_jav_bem_igb_ben_urd_ewe_bul_mcd_lat_tag_mly_uzb_cic_tsw_alb_ctl_bsq_geo_pan_guj_kor_cnt_sod_fbf_ita_spa_aze_dgb_moo_fre_owc_sid_prs_tml_aeg_mol_dut_bos_tha_est_anl_lda_mao_swt_cze_tig_hun_lit_glc_swe	-0.717130501089861	-1.63062611916041	0.106351492427995
775	prs_tsn_aeg_slo_tig_igb_mol_ven_krd_jav_mly_tsw_bul_knd_anl_aze_moo_heb_ger_fre_kor_chh_hau_lda_azi_arw_vie_cnt_ukr_tha_tur_xho_hin_pol_mnd_eng_afr_swt_alb_dut_sun_dyu_svk_tml_bem_ewe_mao_jpn_ind_zul_tag_fbf_guj_sod_yor_glc_ita_mcd_bos_fin_mlt_cic_amh_scr_gam_amr_est_bam_uzb_ses_urd_swe_ctl_wly_akn_por_nor_qcu_bat_rom_grk_bsq_dgb_lat_geo_owc_ben_cze_swa_rus_pan_lit_spa_sid_hun	-0.119215975360066	-0.308123492757451	0.758677430955063
776	mol_lat_akn_ven_alb_sod_krd_glc_geo_mnd_ukr_hun_lit_tag_aeg_arw_chh_bem_grk_swa_lda_ben_amh_mao_pol_gam_heb_owc_amr_igb_jav_ewe_bat_fre_tml_kor_tig_zul_tsw_eng_cic_ctl_svk_cze_jpn_xho_knd_swe_rom_bos_bsq_nor_qcu_prs_ger_sid_dgb_ind_afr_vie_moo_slo_hin_tur_bul_dyu_mlt_por_tha_fin_fbf_uzb_bam_est_mcd_hau_guj_anl_yor_ses_aze_ita_mly_cnt_dut_urd_rus_pan_wly_spa_swt_azi_tsn_scr_sun	0.0190881463337952	0.0491052804033366	0.960940701737211
777	fin_mly_xho_ven_amr_bul_zul_spa_scr_grk_geo_akn_tag_afr_ukr_urd_pol_owc_tur_tml_krd_swt_heb_vie_igb_jav_knd_slo_lat_rus_hin_guj_jpn_bsq_sod_tsw_dyu_mcd_arw_swa_qcu_ind_hau_tsn_lit_por_cnt_sid_lda_kor_mao_aze_moo_chh_nor_bem_bos_ben_prs_fbf_mnd_mlt_tig_alb_glc_sun_ses_anl_wly_ita_ewe_mol_tha_ctl_dgb_swe_aeg_pan_hun_cic_bam_amh_azi_svk_rom_dut_est_ger_yor_bat_fre_cze_gam_eng_uzb	0.151816297357426	0.365286723876376	0.715726847162377
778	aeg_tur_aze_fbf_swa_glc_mly_scr_ita_urd_mcd_nor_lat_prs_ukr_bul_hin_sid_moo_eng_spa_lit_ctl_tig_cnt_svk_bat_pan_owc_est_heb_anl_arw_ind_por_dyu_hun_fre_ger_alb_mao_yor_chh_ben_krd_gam_sun_akn_bos_azi_tsw_amh_tag_kor_jpn_slo_grk_bsq_mlt_amr_lda_cic_ewe_wly_igb_uzb_bem_swt_knd_mol_fin_guj_swe_tsn_rus_afr_tha_zul_rom_tml_geo_cze_jav_mnd_ven_dgb_qcu_hau_xho_ses_vie_bam_dut_sod_pol	-0.679076333308995	-1.6034029542799	0.112236733045164
779	sun_tig_wly_pol_lit_hau_cze_afr_grk_ses_geo_lda_tml_por_heb_pan_sid_kor_urd_tag_tsn_prs_swt_ben_knd_scr_aeg_bam_bsq_swe_ewe_owc_igb_swa_akn_yor_moo_rom_bem_hun_dut_ger_cnt_xho_mao_dgb_zul_anl_vie_tha_ctl_tur_svk_ven_guj_ukr_mly_mnd_bul_bos_chh_slo_ind_mol_eng_alb_fbf_uzb_krd_qcu_gam_amr_fin_jpn_arw_dyu_mcd_azi_est_cic_aze_fre_spa_glc_jav_rus_amh_bat_nor_sod_ita_mlt_hin_tsw_lat	0.169278138979353	0.42203044698324	0.673976811769077
780	fbf_swa_bos_owc_eng_bem_fre_amr_bsq_ses_ita_arw_akn_igb_anl_tha_wly_cnt_tsw_aze_hau_tml_spa_ewe_sun_ctl_ukr_rom_kor_pol_lat_gam_dut_lit_chh_cic_hin_tur_sod_tsn_heb_por_mly_bul_swt_ger_mlt_svk_alb_grk_azi_scr_pan_knd_ind_mcd_fin_nor_yor_guj_tag_lda_afr_jav_ben_geo_sid_urd_dyu_uzb_krd_qcu_zul_cze_swe_dgb_est_rus_xho_bat_vie_bam_mnd_glc_moo_mol_prs_tig_mao_hun_ven_amh_slo_jpn_aeg	0.803653679914694	1.83001588667049	0.0704510194273191
781	vie_prs_urd_sun_ben_wly_ses_owc_moo_hau_rom_fre_aeg_bos_geo_swt_ven_jpn_chh_ukr_gam_mcd_lda_bam_svk_hun_ctl_aze_heb_mnd_grk_dut_nor_ger_cze_spa_ita_rus_swe_xho_mly_qcu_bem_swa_ewe_mao_hin_slo_alb_zul_tig_afr_pol_arw_jav_kor_cic_krd_guj_tml_lat_est_cnt_bat_azi_sod_lit_bul_knd_mol_tsn_tha_eng_tag_por_tur_yor_fbf_sid_amh_dgb_dyu_pan_igb_ind_tsw_amr_fin_akn_mlt_anl_glc_uzb_scr_bsq	0.00810553663671057	0.0196170068537037	0.984390923249827
782	lit_est_sod_afr_bsq_owc_mol_bul_bem_scr_tsn_sun_ita_dyu_tag_amh_sid_wly_svk_bam_vie_pol_ctl_swt_urd_mlt_bos_tur_arw_rom_swe_ewe_ben_kor_amr_prs_hau_azi_tml_fre_jav_dgb_fin_yor_chh_tsw_heb_gam_ven_nor_por_lat_aze_cnt_tig_mao_swa_cze_zul_alb_geo_slo_guj_fbf_mly_ukr_jpn_ind_qcu_akn_pan_glc_anl_hun_tha_mcd_spa_dut_grk_xho_cic_aeg_knd_eng_lda_rus_ses_krd_ger_uzb_bat_hin_moo_igb_mnd	0.0330074608226073	0.141008607146799	0.888168125809963
783	amh_ben_rus_cic_swe_krd_lat_tig_lda_uzb_bam_jav_fre_bos_aeg_spa_mol_ctl_glc_dyu_xho_ind_scr_sun_lit_geo_owc_bsq_hau_sid_ven_igb_tsw_tur_anl_por_mcd_mnd_amr_pol_rom_swa_svk_nor_bat_tha_vie_dut_yor_eng_afr_slo_alb_ukr_est_grk_moo_gam_zul_kor_guj_sod_fin_ger_aze_hin_pan_chh_swt_dgb_tag_hun_mly_mlt_akn_knd_fbf_mao_ita_bul_tml_tsn_ses_urd_prs_azi_cze_ewe_wly_cnt_heb_qcu_bem_arw_jpn	-0.568774316637749	-1.46709249424922	0.145724532419404
784	ben_bat_lit_amr_kor_wly_sid_alb_aeg_rom_mnd_chh_anl_cnt_mlt_glc_nor_heb_swt_rus_aze_moo_hin_arw_sun_svk_swa_ses_tha_uzb_mol_geo_mly_owc_ven_pan_cic_bem_akn_fre_ctl_bos_lat_fbf_gam_bam_ewe_krd_amh_urd_est_fin_pol_tml_xho_dut_cze_tag_hau_hun_zul_afr_dyu_qcu_knd_tsn_scr_igb_dgb_yor_ita_tig_mcd_prs_ukr_grk_mao_guj_bul_tur_slo_sod_ind_lda_jav_tsw_spa_azi_por_swe_vie_bsq_eng_jpn_ger	0.27877927310685	0.72213962390521	0.472020542929636
785	fre_prs_bul_fbf_sid_tag_mcd_dut_ctl_ind_tsw_tur_sun_ewe_ita_arw_eng_dgb_lat_alb_bsq_fin_svk_lda_pan_swt_amh_tml_bat_heb_chh_igb_mol_mao_sod_ben_bos_urd_yor_ses_pol_cic_kor_mnd_scr_guj_mly_swa_glc_qcu_ven_aze_vie_bem_est_mlt_lit_por_spa_tha_bam_krd_wly_owc_tsn_xho_akn_jpn_gam_zul_afr_nor_hau_tig_ukr_aeg_geo_cze_rom_slo_azi_moo_knd_rus_uzb_hun_hin_jav_ger_grk_dyu_anl_amr_swe_cnt	0.00802969724437434	0.0183224082081506	0.985420903181484
786	amh_aeg_swa_mao_fre_arw_jav_cze_tml_swe_igb_dut_tsn_mcd_swt_bul_lat_lda_ita_amr_afr_ger_por_bam_ctl_ind_ven_xho_urd_kor_krd_grk_knd_geo_rus_fbf_bem_hun_tag_sun_mlt_moo_pol_pan_anl_bat_svk_hau_glc_sid_yor_hin_lit_alb_prs_rom_fin_mnd_cnt_chh_cic_jpn_tha_slo_vie_tur_wly_spa_zul_mol_sod_dyu_ses_heb_tig_ewe_guj_ukr_akn_bsq_uzb_owc_ben_qcu_est_tsw_scr_mly_nor_gam_azi_bos_aze_dgb_eng	0.249981025156728	0.623617078962026	0.534405654809925
787	krd_tur_pol_lit_lat_tag_ben_jpn_dyu_moo_bsq_tsn_alb_scr_igb_eng_sid_slo_ewe_sun_dgb_bul_knd_afr_qcu_bam_ind_swe_kor_est_xho_mly_ger_arw_urd_cnt_sod_gam_cic_aze_ukr_hun_amr_chh_geo_tml_ita_yor_swt_tsw_prs_hau_svk_ctl_bos_nor_tha_lda_mao_jav_azi_cze_mlt_glc_wly_fbf_grk_rom_owc_fre_uzb_fin_pan_rus_amh_vie_tig_anl_ses_dut_por_hin_ven_zul_swa_mnd_guj_mcd_aeg_spa_bat_heb_mol_akn_bem	0.25931755297581	0.666630362661845	0.506658744619957
788	bam_tha_xho_cic_nor_ben_swe_mnd_krd_tig_tur_hau_tml_guj_mly_sun_fbf_ukr_bat_ger_mcd_azi_aze_scr_afr_lit_chh_knd_lat_qcu_tsw_wly_heb_tag_svk_zul_ven_aeg_mol_grk_ewe_hun_mao_akn_bsq_bem_amh_sid_yor_dgb_glc_dut_est_slo_cnt_dyu_sod_por_tsn_cze_lda_vie_swa_kor_ita_jpn_pol_fre_spa_swt_eng_arw_prs_anl_fin_ses_rus_bos_owc_hin_jav_gam_bul_alb_urd_mlt_amr_rom_moo_pan_igb_ind_geo_ctl_uzb	-0.277424171255553	-0.627751898989594	0.531704893033859
789	sun_dyu_mlt_tur_hun_amh_dut_ben_bos_tml_svk_cic_bam_tag_igb_azi_fbf_ewe_bul_anl_swt_por_xho_wly_chh_cze_pol_jpn_aeg_eng_sid_akn_guj_nor_tsn_ita_prs_ctl_swa_arw_alb_vie_tig_mao_swe_scr_fin_urd_ukr_mcd_zul_rus_mol_uzb_mly_afr_rom_lda_est_bat_bem_aze_amr_lit_bsq_glc_ger_moo_krd_geo_pan_grk_jav_hau_ses_ind_hin_knd_owc_tsw_yor_kor_spa_heb_qcu_tha_ven_slo_mnd_gam_fre_cnt_dgb_sod_lat	-0.204389398445274	-0.514268446594691	0.608284229794867
790	sun_jpn_dut_azi_tsn_tur_ben_prs_swe_jav_svk_akn_geo_ewe_tag_scr_guj_kor_nor_hun_chh_rom_rus_bat_anl_hin_ukr_swt_ind_tha_tml_wly_moo_fbf_heb_dyu_owc_mnd_fin_dgb_slo_sod_mol_bul_ven_igb_lit_pol_aeg_por_bsq_eng_afr_lat_mao_tig_gam_cic_ses_ctl_urd_qcu_mcd_krd_swa_sid_cze_fre_bos_zul_xho_mlt_tsw_ita_est_mly_arw_bam_amr_ger_cnt_uzb_glc_spa_vie_pan_amh_lda_bem_alb_aze_knd_hau_grk_yor	0.241531526617652	0.567341194619009	0.571849369199728
791	aeg_dgb_jav_est_sun_spa_ven_hin_ben_lda_heb_vie_cze_dut_anl_zul_lit_sod_slo_cnt_tig_uzb_afr_hun_aze_tur_tml_tha_pan_tag_kor_grk_swe_krd_pol_sid_swa_tsw_dyu_ctl_mol_bul_akn_rus_bat_urd_nor_lat_guj_fin_cic_bam_ger_ukr_qcu_hau_wly_rom_prs_bsq_owc_swt_ita_knd_moo_svk_azi_fre_bos_mnd_igb_eng_tsn_chh_arw_mao_mlt_ewe_scr_amh_ses_mcd_geo_fbf_alb_gam_xho_glc_jpn_yor_amr_por_ind_mly_bem	NA	NA	NA
792	cze_glc_vie_bem_rom_eng_scr_afr_bos_ukr_gam_jav_mcd_azi_dyu_nor_spa_ger_wly_svk_uzb_bul_bat_ses_cnt_ctl_lat_ben_est_ewe_mlt_aze_knd_dgb_alb_chh_cic_tig_tsw_bam_prs_fin_tur_bsq_hun_heb_slo_ita_ven_lit_krd_tml_rus_xho_geo_mly_mol_fbf_por_pol_anl_sun_sid_urd_pan_dut_fre_mnd_guj_amh_arw_aeg_jpn_tag_amr_kor_zul_ind_owc_tha_yor_swe_qcu_tsn_swt_lda_hau_hin_igb_moo_sod_mao_swa_akn_grk	0.276348499396019	0.634317717301899	0.527430753220102
793	bul_mcd_chh_fin_bam_nor_fre_sun_scr_tur_guj_swe_dut_bem_lat_grk_amh_uzb_bsq_akn_xho_tsw_rom_jav_wly_tsn_owc_lit_hun_ger_pan_qcu_mol_urd_sid_eng_ita_ses_ind_dgb_swa_tag_anl_cze_rus_tml_fbf_arw_prs_aze_ven_krd_alb_yor_geo_tha_azi_mly_mnd_pol_ewe_mlt_zul_afr_svk_gam_tig_cnt_kor_jpn_sod_cic_swt_ukr_heb_knd_slo_aeg_est_ctl_ben_lda_dyu_igb_mao_moo_bos_bat_amr_spa_hau_vie_por_hin_glc	-0.0966727143765127	-0.235806262608128	0.814101525687567
794	tsw_lda_igb_wly_bem_lit_rom_prs_nor_ita_aeg_mao_bam_bul_tur_cze_est_hin_bos_moo_sod_tag_bat_krd_lat_kor_fin_uzb_urd_mcd_ses_xho_owc_hau_aze_tha_mlt_slo_ben_gam_bsq_sid_afr_mnd_cic_mly_fre_swe_jav_por_dyu_knd_amr_arw_amh_ewe_qcu_zul_cnt_yor_swt_grk_tsn_pol_pan_scr_svk_guj_fbf_swa_ven_vie_tml_hun_ind_ukr_jpn_anl_ctl_azi_rus_dut_chh_tig_sun_glc_heb_alb_spa_ger_mol_eng_akn_dgb_geo	0.219562597641497	0.503526561771786	0.615784722808348
795	prs_ita_bat_akn_fbf_est_ven_pol_tsw_zul_bos_nor_mly_bul_arw_uzb_wly_anl_moo_amr_xho_lit_glc_hin_tag_krd_lda_cnt_owc_amh_chh_ewe_mao_aze_hun_tha_cic_aeg_dgb_tml_swe_fre_sid_ukr_sod_bem_yor_afr_heb_jav_mnd_sun_ses_eng_tur_mcd_slo_swa_pan_swt_grk_por_ben_tsn_azi_jpn_mlt_geo_lat_knd_urd_rom_guj_mol_igb_kor_bsq_alb_svk_gam_dut_qcu_dyu_scr_cze_ind_tig_ctl_vie_rus_ger_hau_fin_spa_bam	-0.218222174633678	-0.491917307746033	0.62393693944703
796	mol_mlt_swt_slo_aeg_chh_pol_lat_ctl_ukr_hau_geo_lda_bat_tsw_dyu_amh_mnd_grk_prs_tsn_ger_rom_pan_moo_wly_scr_tag_bam_dut_sod_est_cze_gam_urd_swa_lit_bem_anl_ven_hin_tur_akn_tig_arw_svk_vie_afr_ewe_yor_bul_igb_uzb_bsq_sid_bos_krd_xho_ben_mao_cic_tml_hun_mcd_jpn_fin_mly_owc_por_rus_cnt_ses_guj_ind_amr_spa_aze_fre_fbf_azi_swe_knd_alb_sun_jav_qcu_tha_glc_heb_dgb_zul_nor_eng_ita_kor	0.28116266640787	0.658601884269495	0.511778699366201
797	ewe_krd_lit_tag_glc_urd_qcu_tml_owc_anl_ukr_cnt_mnd_hau_moo_amr_ven_scr_vie_est_mlt_bat_ind_swt_yor_akn_svk_dyu_bul_sun_geo_mol_swe_wly_jav_amh_ctl_guj_ses_xho_eng_slo_pol_cze_aeg_kor_igb_alb_mcd_tur_fin_bam_aze_knd_rom_dut_zul_grk_afr_fbf_arw_tha_tsn_ita_hin_rus_bos_por_sod_gam_swa_fre_lat_bsq_mly_heb_hun_spa_pan_bem_lda_cic_jpn_mao_sid_prs_chh_azi_uzb_ben_nor_tig_ger_dgb_tsw	0.785133445705236	2.06123475090817	0.0420720329040917
798	mcd_dyu_jav_chh_fbf_ind_svk_urd_bem_xho_lda_alb_tig_mao_bsq_afr_fre_aeg_ita_bam_por_bat_arw_ctl_heb_spa_ben_hin_mnd_amr_igb_owc_eng_azi_rus_tml_swe_wly_dgb_bos_bul_moo_hun_slo_sod_tur_guj_sid_mlt_uzb_vie_geo_ger_pan_prs_amh_ses_tag_qcu_zul_hau_cze_jpn_lit_aze_yor_pol_est_mly_grk_mol_ewe_ven_tsw_swa_cic_glc_sun_lat_rom_cnt_fin_kor_nor_gam_scr_dut_tsn_anl_tha_knd_akn_ukr_swt_krd	-0.248602490295905	-0.683859653765364	0.49576423930052
799	afr_mly_bsq_pol_owc_alb_amh_chh_bem_aeg_wly_tml_bul_fre_rom_swt_krd_por_dgb_jpn_ukr_ses_slo_arw_fin_mlt_cic_anl_lda_prs_vie_glc_bos_mao_zul_azi_ger_bam_ben_pan_nor_ven_tur_geo_gam_tsw_tha_akn_jav_qcu_tig_knd_scr_mol_xho_lat_ind_dut_heb_urd_swe_sod_hau_tag_cze_mnd_lit_hin_eng_svk_aze_ita_ctl_fbf_amr_grk_dyu_spa_hun_mcd_uzb_kor_cnt_ewe_est_tsn_sun_swa_sid_yor_moo_guj_rus_igb_bat	0.109096084570269	0.250725886473772	0.802579145223606
800	tig_wly_mcd_tha_kor_grk_dyu_guj_est_fbf_urd_pan_arw_krd_zul_alb_dut_por_cnt_heb_igb_uzb_knd_akn_ses_lda_ger_scr_hau_ind_tsw_aeg_svk_lat_yor_ctl_owc_tag_geo_ukr_glc_ven_swe_bem_ita_amh_nor_aze_moo_spa_tml_pol_eng_fre_sod_chh_vie_prs_bam_mlt_anl_swa_rom_fin_bsq_bos_jav_rus_slo_swt_ewe_azi_bul_sun_jpn_tsn_qcu_sid_gam_cic_ben_afr_mao_dgb_hun_tur_hin_bat_mnd_mly_mol_amr_cze_xho_lit	-0.0529616966227555	-0.124690102704599	0.901038018817521
801	anl_fre_slo_scr_urd_lda_ses_lit_mly_sun_pol_mol_mcd_tsn_chh_glc_knd_mlt_ben_est_rus_bat_swe_eng_grk_azi_zul_heb_amr_lat_vie_spa_pan_tig_aeg_prs_yor_fbf_hin_wly_mnd_dyu_tsw_swt_bos_tag_bam_jpn_por_ind_guj_tur_jav_dut_nor_amh_cnt_bem_alb_gam_akn_moo_ita_uzb_svk_geo_fin_hau_mao_sid_owc_ger_arw_aze_tml_dgb_igb_kor_bsq_hun_xho_rom_afr_swa_ukr_bul_ven_tha_cic_ctl_cze_ewe_sod_krd_qcu	0.148882842797858	0.382210948622241	0.703176929740026
802	jav_wly_cze_heb_swt_bul_ewe_pol_cic_tsn_amh_aze_gam_ind_azi_arw_moo_bat_mlt_igb_lit_eng_mnd_kor_mao_tag_alb_ger_grk_dut_knd_bos_ses_sod_krd_glc_qcu_afr_geo_rus_anl_prs_amr_tha_nor_tig_pan_yor_fbf_hun_jpn_mly_ukr_xho_cnt_tml_mcd_ita_scr_svk_sid_swe_ven_por_dgb_dyu_rom_spa_est_akn_bam_uzb_fin_aeg_lda_sun_bsq_zul_tur_fre_ben_bem_lat_mol_hin_tsw_ctl_slo_owc_swa_vie_guj_chh_hau_urd	-0.347228130505336	-0.828901722422554	0.409282396218725
803	tsw_tsn_heb_igb_moo_ven_xho_spa_tig_aze_hun_prs_gam_kor_ses_owc_amh_zul_hau_sun_alb_slo_cic_por_ger_knd_dyu_bul_nor_pol_arw_dut_pan_cnt_vie_rom_cze_wly_est_fin_swe_hin_tur_anl_mlt_afr_ita_lit_sod_uzb_tml_jav_glc_azi_guj_bem_lda_lat_mly_fbf_rus_bat_amr_akn_ctl_eng_dgb_ind_krd_yor_tha_ben_geo_bsq_swa_aeg_ewe_urd_fre_grk_mol_swt_mcd_tag_chh_mnd_qcu_scr_sid_mao_ukr_svk_jpn_bos_bam	-0.00562363056559446	-0.0126506805415737	0.989933585569818
804	jpn_por_bos_uzb_rom_ven_mol_prs_krd_gam_arw_ukr_swa_heb_moo_tsn_hin_igb_aeg_guj_pan_hun_bat_ctl_grk_tsw_glc_kor_akn_sid_ewe_bul_amr_ger_urd_aze_nor_cnt_ita_est_owc_swe_bsq_ind_jav_dgb_lit_mlt_amh_pol_fbf_mly_knd_yor_mnd_swt_tur_tml_slo_chh_mao_svk_fre_scr_ben_xho_tig_geo_anl_azi_lat_bam_bem_mcd_eng_cic_fin_alb_wly_zul_tag_tha_dut_rus_hau_sun_lda_vie_spa_afr_ses_cze_sod_dyu_qcu	-0.361680740733574	-0.863560746739171	0.390050929574892
805	krd_ind_alb_bsq_dut_dyu_wly_pol_guj_mcd_bos_hin_mlt_eng_ukr_mly_aeg_akn_urd_grk_sun_tsw_jav_bat_tml_afr_ita_gam_kor_mao_rus_tag_zul_pan_xho_heb_sod_tsn_jpn_bem_prs_knd_swt_chh_geo_fre_fbf_uzb_slo_owc_mnd_rom_fin_moo_lda_tur_dgb_igb_svk_scr_mol_azi_swe_swa_cic_vie_lit_aze_spa_bul_sid_ewe_amr_arw_ben_ses_ctl_hun_bam_est_cze_hau_tha_ven_por_ger_qcu_anl_glc_lat_yor_cnt_tig_amh_nor	0.292664419008935	0.697018113685146	0.487530162877498
806	hin_dgb_geo_mly_spa_fin_swt_vie_gam_sod_aze_sid_pol_amh_tsn_hau_swa_qcu_slo_svk_hun_grk_zul_tig_bul_bsq_owc_yor_glc_ben_ind_ger_rus_azi_prs_pan_uzb_cic_est_bat_eng_mnd_guj_moo_cze_jav_ukr_mao_lit_bem_aeg_fbf_amr_ctl_nor_igb_fre_tha_sun_tag_mol_dyu_ita_rom_mcd_tur_krd_jpn_chh_dut_bos_tsw_afr_swe_lda_knd_tml_ven_heb_ses_cnt_bam_alb_por_scr_kor_arw_urd_wly_mlt_anl_xho_akn_ewe_lat	-0.168614870699821	-0.391268334839689	0.696493902889978
807	bem_jpn_hun_swa_chh_moo_tag_gam_uzb_fin_prs_rom_wly_bat_mnd_eng_aze_hau_bul_owc_mao_tha_bam_ita_tig_amh_mol_por_ind_afr_ctl_krd_est_ukr_glc_pol_zul_cze_jav_fbf_sun_ger_grk_sod_bos_mlt_dut_sid_lda_geo_lat_swt_scr_mly_lit_slo_tsw_dgb_kor_tur_tsn_ses_swe_knd_arw_hin_guj_xho_yor_qcu_vie_nor_dyu_azi_heb_alb_fre_cnt_urd_tml_pan_aeg_igb_ben_rus_ven_bsq_anl_akn_spa_cic_mcd_svk_amr_ewe	0.0822484554563638	0.209093599090528	0.834832488885773
808	pan_uzb_knd_fbf_jav_scr_rus_bsq_owc_arw_mcd_sid_ewe_urd_slo_tur_aeg_xho_ben_cze_gam_tsn_por_swt_lit_heb_rom_hun_bem_ita_tha_anl_cic_lat_ukr_dgb_swe_jpn_yor_tig_swa_nor_ses_guj_qcu_wly_akn_hin_amr_bat_tml_ger_bam_tsw_afr_krd_ind_prs_glc_ctl_ven_dyu_svk_mlt_grk_mol_geo_tag_bos_lda_zul_igb_alb_azi_vie_fin_sun_pol_dut_cnt_mnd_mly_sod_aze_kor_mao_moo_spa_est_amh_hau_chh_eng_fre_bul	-0.221215625963404	-0.571974643906563	0.568719136908177
809	lat_rom_wly_dut_krd_dgb_kor_tag_nor_heb_aeg_knd_anl_jav_cnt_chh_fre_igb_urd_grk_swe_ven_swt_mlt_bem_swa_cze_por_zul_tur_ind_tsw_spa_lda_ses_bat_prs_yor_ita_est_sid_rus_fin_hau_mol_lit_pol_vie_gam_akn_ctl_azi_hin_tsn_uzb_afr_sun_mly_ben_eng_jpn_amh_moo_tml_bos_cic_tha_xho_pan_dyu_bam_mnd_mao_glc_bul_ger_tig_geo_owc_bsq_scr_arw_amr_fbf_alb_aze_hun_qcu_guj_slo_mcd_ukr_svk_ewe_sod	1.12868513921174	3.69624456869364	0.000369643451923845
810	akn_xho_lat_gam_mlt_tsn_sod_scr_tag_zul_ewe_jav_dut_ben_mol_tur_ses_bam_owc_knd_uzb_fin_pol_bsq_kor_lit_vie_bem_qcu_urd_hau_swt_alb_tig_arw_ctl_lda_tsw_pan_rom_sid_dyu_ger_ita_chh_aeg_azi_mao_spa_swa_bul_swe_amr_hin_ukr_guj_igb_aze_mly_afr_cic_fre_moo_wly_cnt_fbf_prs_eng_svk_sun_tha_slo_por_heb_mnd_grk_jpn_mcd_tml_cze_glc_amh_dgb_anl_est_bos_yor_bat_nor_rus_ven_hun_geo_ind_krd	-0.144445985346651	-0.342252003561758	0.732933515819978
811	nor_zul_lda_prs_sun_scr_tsw_aeg_aze_ita_grk_akn_rom_ukr_svk_pol_mly_ewe_fin_swt_bul_vie_mnd_glc_urd_anl_chh_mcd_fre_uzb_cnt_mol_hau_kor_bsq_rus_lat_bam_tur_tml_ses_hin_cze_swa_bat_slo_geo_sid_jpn_qcu_ger_wly_tha_sod_owc_yor_mao_eng_cic_amr_gam_krd_azi_pan_igb_dgb_dut_amh_ben_jav_tsn_tig_spa_arw_swe_ven_tag_heb_fbf_mlt_bem_afr_knd_est_por_ctl_alb_hun_ind_moo_xho_dyu_guj_lit_bos	-0.3193075895636	-0.730861131127773	0.46670132573552
812	knd_chh_sid_wly_grk_igb_kor_amh_arw_bos_eng_por_ses_prs_ind_swt_uzb_spa_sun_aeg_ben_lat_ewe_moo_bul_cnt_krd_mnd_anl_cze_zul_tag_guj_rom_nor_heb_bem_xho_tha_yor_mly_lit_dgb_sod_est_tur_tsn_urd_jpn_tml_fin_gam_hau_bam_glc_jav_vie_dyu_tsw_mao_ven_dut_scr_mcd_azi_slo_swa_hun_afr_qcu_akn_geo_svk_lda_alb_pan_ita_aze_rus_ger_mlt_tig_bat_amr_pol_bsq_hin_mol_ctl_fre_owc_swe_fbf_cic_ukr	0.156044093785224	0.364655047720819	0.716196797725438
813	cnt_bsq_tag_lit_tha_eng_hau_knd_mao_akn_geo_bat_heb_kor_dut_pan_wly_vie_prs_xho_bos_por_lat_sod_tsn_mly_aeg_tml_slo_owc_ven_ger_sid_nor_ewe_jpn_fbf_afr_uzb_krd_gam_ita_zul_spa_igb_swe_amh_bul_hin_arw_alb_swt_scr_tsw_est_bam_aze_rom_chh_ses_mol_bem_guj_dyu_hun_yor_mlt_tur_moo_fre_dgb_rus_anl_ben_jav_amr_svk_qcu_mcd_cic_urd_swa_fin_pol_cze_ukr_lda_glc_tig_ind_ctl_mnd_azi_grk_sun	0.099050736295105	0.252861255090537	0.800933504692768
814	mnd_urd_uzb_pan_cze_qcu_heb_svk_hin_prs_owc_lit_jpn_amh_cnt_rom_scr_mao_igb_dyu_sod_azi_swt_bsq_afr_cic_ses_geo_krd_sid_mlt_bul_tig_est_kor_rus_ben_ita_hun_tag_mol_lda_tsn_nor_bos_grk_alb_aeg_gam_ven_guj_lat_ind_aze_amr_knd_anl_ukr_ewe_tml_pol_fre_chh_ger_bat_wly_slo_dgb_glc_mly_swa_akn_fbf_por_yor_bam_jav_arw_bem_tha_swe_tsw_zul_ctl_fin_hau_tur_xho_sun_mcd_spa_moo_vie_eng_dut	-0.0699775595793458	-0.192661697126844	0.847644023204568
815	krd_kor_afr_urd_tml_swe_swt_alb_ben_sid_slo_hin_uzb_akn_rus_lda_cze_anl_moo_owc_dut_knd_ewe_cnt_cic_bat_heb_swa_mcd_mnd_jpn_aze_spa_arw_bsq_azi_tsn_lat_tag_yor_wly_mlt_ita_hun_qcu_glc_fbf_amh_ctl_est_tsw_ses_gam_zul_prs_scr_sun_mao_ind_grk_svk_dyu_fin_vie_ven_aeg_tha_por_bos_sod_tig_pol_fre_guj_ger_amr_bam_hau_dgb_geo_chh_mly_pan_tur_nor_rom_igb_bem_jav_ukr_lit_bul_eng_mol_xho	-0.374086881054153	-0.817553574176011	0.415701765626851
816	bam_jpn_hun_dgb_swe_tsw_bat_gam_arw_ewe_cic_pan_svk_est_mly_xho_tsn_wly_rus_mnd_azi_amh_akn_tml_nor_chh_mcd_urd_sod_hin_qcu_mao_ita_owc_anl_spa_ctl_mol_bul_alb_tig_tur_sun_lat_ukr_fbf_cze_bos_geo_amr_swt_fre_yor_sid_lda_kor_aze_zul_ses_dut_por_mlt_guj_hau_ind_lit_swa_tag_knd_eng_dyu_bsq_fin_cnt_tha_ven_jav_slo_ben_heb_krd_glc_moo_ger_scr_pol_bem_rom_prs_uzb_aeg_grk_vie_afr_igb	0.36708893002195	0.862394213896783	0.390688995573779
817	grk_sun_tag_scr_jav_dut_ven_alb_pol_lit_bem_cnt_moo_qcu_bat_amh_hun_xho_ctl_bos_ger_ita_sod_kor_swa_knd_cic_azi_vie_ewe_ind_zul_rom_mly_mao_est_lda_wly_spa_arw_pan_aze_hin_heb_uzb_ses_lat_mol_chh_slo_dgb_fbf_tsw_yor_afr_gam_geo_nor_akn_anl_swe_por_cze_krd_tsn_mnd_sid_bam_glc_amr_mlt_tha_owc_tml_fre_prs_guj_aeg_igb_dyu_tig_bul_ukr_ben_swt_mcd_tur_fin_rus_urd_hau_svk_jpn_eng_bsq	-0.162790069348376	-0.41499296912402	0.679102855793464
818	azi_uzb_mly_amh_tml_gam_igb_mcd_geo_tsw_tig_kor_heb_rom_aeg_akn_ben_ger_bul_ind_chh_dut_ukr_bem_moo_zul_amr_qcu_sod_sid_mao_est_svk_anl_ita_tag_tsn_owc_afr_eng_glc_tur_swt_bat_dgb_grk_lda_jav_tha_prs_sun_ewe_hun_jpn_slo_hau_aze_mnd_bos_cze_knd_hin_nor_swe_cnt_pan_alb_xho_pol_vie_cic_spa_ses_urd_yor_swa_bsq_guj_mol_fbf_ven_scr_rus_arw_por_dyu_fre_lat_bam_ctl_mlt_wly_krd_fin_lit	-0.296924839813572	-0.759129467671714	0.449694935750391
819	bat_mlt_fre_fbf_owc_cic_mnd_swe_sod_spa_hau_tag_ven_dyu_knd_ukr_rom_sid_kor_por_lda_ger_moo_zul_prs_tig_azi_anl_tsn_pol_aze_alb_dut_slo_bul_wly_tur_pan_rus_ses_cnt_nor_scr_eng_est_lat_swa_tha_grk_swt_ewe_guj_arw_lit_geo_amh_qcu_sun_akn_mao_xho_tml_vie_hun_aeg_ita_mly_glc_cze_ben_jpn_tsw_mol_gam_uzb_chh_bsq_fin_amr_ind_afr_dgb_hin_yor_urd_igb_jav_svk_bam_krd_bem_bos_heb_mcd_ctl	0.472750216562584	1.2763776400937	0.205000271723322
820	gam_est_lit_mly_tml_rus_ukr_bat_swe_jav_sod_tsn_lda_bem_uzb_chh_hin_wly_tur_pol_urd_afr_scr_tag_ind_azi_cze_glc_aze_rom_qcu_dgb_amr_akn_dut_dyu_ctl_ita_kor_tsw_anl_eng_ses_knd_mlt_krd_mcd_mol_bsq_arw_ger_moo_nor_ewe_owc_yor_heb_lat_cnt_mnd_ven_hun_bam_bos_zul_alb_pan_grk_prs_slo_spa_tha_amh_jpn_swa_vie_fbf_sun_sid_mao_cic_bul_svk_igb_por_xho_geo_tig_aeg_ben_swt_guj_fre_fin_hau	-0.284829540147083	-0.666003380194686	0.507057599208966
821	jpn_aze_ven_tur_est_alb_dyu_amr_mcd_tsw_glc_svk_ctl_igb_sun_mlt_azi_mly_sid_tsn_heb_geo_bam_mnd_krd_cic_lat_ind_swt_swe_lit_dut_aeg_guj_hin_bsq_vie_hau_xho_owc_mao_spa_cnt_dgb_cze_tig_pol_fin_wly_kor_hun_por_nor_akn_knd_qcu_ukr_bem_ger_tag_tml_pan_fbf_ses_urd_ben_sod_uzb_prs_rom_tha_ita_lda_moo_eng_anl_afr_scr_ewe_mol_rus_chh_zul_fre_bat_arw_amh_bos_swa_grk_yor_jav_gam_slo_bul	0.337828728765868	0.808428188682545	0.420907341497773
822	bem_glc_mao_hin_lda_anl_amr_azi_bul_gam_dyu_fbf_zul_mnd_yor_owc_ukr_slo_ewe_mcd_mlt_tha_krd_bsq_ctl_svk_ind_fre_kor_aeg_sun_rom_vie_urd_est_afr_cic_tsn_swt_hun_wly_bos_dut_knd_ita_tur_jav_por_xho_guj_alb_ben_fin_hau_mly_sid_pol_heb_swe_moo_bam_cnt_ger_geo_pan_scr_sod_uzb_tsw_eng_tml_bat_aze_tag_grk_tig_dgb_ses_jpn_igb_arw_lat_amh_nor_ven_prs_akn_qcu_rus_cze_spa_lit_swa_mol_chh	0.149854449464491	0.393166697037367	0.695096197640493
823	grk_gam_hin_mly_swe_scr_tig_nor_anl_ukr_dgb_ind_tag_swt_tha_aeg_ben_fin_ven_qcu_lda_mcd_cnt_yor_hau_ses_afr_ita_fbf_cze_fre_mlt_pol_slo_jpn_bam_aze_knd_azi_cic_krd_guj_mol_lat_zul_hun_chh_est_amr_bos_ctl_uzb_rom_arw_tsn_vie_eng_bat_ger_akn_swa_ewe_tml_mnd_moo_sun_spa_urd_alb_mao_bul_geo_glc_heb_bem_lit_pan_xho_tsw_bsq_kor_igb_amh_sod_jav_prs_por_owc_tur_sid_dyu_rus_wly_dut_svk	-0.106410148837458	-0.230375341807533	0.818306122070702
824	yor_rom_glc_krd_ewe_fbf_bem_ind_dgb_hun_prs_lda_fre_grk_knd_svk_bat_mcd_mnd_ukr_uzb_lit_owc_aeg_guj_chh_urd_vie_sun_mly_ita_tha_hin_tig_bsq_tag_swt_hau_arw_xho_ven_ger_gam_pan_rus_heb_ben_pol_geo_sod_amh_mol_ctl_bul_nor_sid_tsw_fin_amr_swe_igb_est_slo_aze_moo_bos_spa_lat_cic_cnt_afr_tsn_wly_qcu_por_tur_eng_alb_kor_scr_jpn_dyu_mlt_bam_azi_cze_akn_ses_tml_jav_zul_swa_dut_mao_anl	-0.450236386594324	-1.04067472156779	0.300724467617219
825	mly_dgb_wly_bam_mnd_ewe_amr_cnt_krd_ben_tha_slo_ven_fbf_anl_aeg_geo_fin_sid_est_hin_igb_jav_lda_afr_alb_urd_tml_tsn_owc_mao_glc_sod_arw_rus_vie_gam_mcd_mlt_bsq_dyu_hau_bos_ses_zul_ger_prs_svk_chh_lit_jpn_moo_eng_tig_bat_tag_yor_swt_knd_tsw_uzb_ctl_scr_fre_cic_ita_kor_xho_qcu_bul_lat_mol_sun_heb_tur_guj_por_aze_swe_cze_rom_dut_grk_pol_hun_nor_swa_ukr_pan_ind_bem_azi_akn_amh_spa	0.156997155799382	0.401798710587459	0.688754047967333
826	por_qcu_lit_kor_jpn_ses_rom_yor_alb_owc_dyu_xho_bul_bsq_spa_cze_hun_krd_glc_zul_wly_ger_sun_aeg_aze_mlt_pol_gam_mly_ita_mcd_ctl_slo_tur_grk_mol_azi_afr_ben_amr_fre_ind_swt_urd_bam_dut_fbf_hau_prs_mao_hin_arw_ukr_bos_tsn_ewe_lda_knd_jav_sod_swe_vie_cnt_swa_dgb_cic_sid_bat_igb_eng_nor_scr_heb_moo_tsw_mnd_lat_guj_bem_chh_est_geo_rus_akn_amh_tha_fin_pan_svk_ven_tig_tml_anl_tag_uzb	0.219631917771175	0.513626110604193	0.608731574847139
827	ukr_pol_hin_amr_arw_mao_prs_amh_ewe_lit_bos_fbf_bsq_sun_nor_xho_ger_urd_mlt_scr_mnd_gam_cic_bem_uzb_est_geo_afr_ses_chh_anl_tml_bat_tsn_ctl_slo_rus_cze_guj_sod_jav_fre_bam_cnt_mcd_igb_ven_grk_eng_wly_qcu_pan_tag_dyu_dgb_tur_tha_lda_rom_mol_moo_swe_swt_knd_zul_jpn_ben_aze_spa_tig_hun_akn_lat_owc_alb_yor_glc_kor_mly_azi_hau_dut_ita_fin_por_bul_tsw_sid_swa_krd_ind_heb_svk_aeg_vie	0.200035126421329	0.455950369275938	0.649488579627631
828	rom_tha_ewe_owc_ven_aze_cze_anl_prs_ind_chh_ben_uzb_bul_eng_gam_knd_lda_rus_xho_sod_kor_glc_igb_hun_nor_amr_ses_tur_jav_grk_por_fin_bsq_ukr_mly_slo_dgb_yor_azi_spa_arw_ctl_tsw_fre_hin_dyu_geo_sun_amh_mlt_hau_bam_lit_mnd_bem_ita_mol_bos_scr_jpn_swt_pan_heb_krd_tig_cic_afr_guj_urd_lat_tml_sid_svk_bat_fbf_mcd_tsn_est_swa_qcu_zul_vie_cnt_moo_akn_alb_wly_aeg_swe_mao_tag_dut_ger_pol	-0.912881673460179	-2.40309733111322	0.0182417379243823
829	mly_anl_prs_mcd_sid_sun_swt_ukr_owc_ctl_dut_dgb_mnd_ita_cze_lat_sod_hin_por_dyu_kor_lda_jav_bat_moo_xho_est_bam_scr_yor_aeg_uzb_geo_alb_bul_pan_urd_spa_heb_fbf_cnt_pol_chh_akn_fre_mlt_gam_aze_vie_glc_azi_tig_arw_wly_amh_svk_ven_igb_grk_eng_nor_ben_swe_bos_amr_ind_tml_ger_tsw_slo_cic_tur_hun_hau_knd_tsn_mol_tha_bem_krd_fin_lit_tag_bsq_ses_rus_ewe_qcu_afr_swa_guj_jpn_mao_zul_rom	-0.554319067806576	-1.45561912857745	0.148865397481436
830	swa_mlt_cze_gam_bsq_bem_ven_rom_prs_ita_azi_akn_amr_pan_igb_spa_svk_owc_dut_afr_anl_tsw_grk_jav_aeg_swe_dgb_zul_lat_xho_fbf_alb_ben_bam_sod_hau_sid_heb_cnt_tur_mol_kor_nor_est_fin_ger_tig_bos_guj_ewe_mcd_tag_amh_urd_knd_geo_rus_yor_hun_ind_dyu_slo_ukr_chh_uzb_hin_bul_glc_lit_vie_tsn_bat_tml_scr_swt_pol_mnd_ctl_ses_mly_tha_qcu_krd_mao_eng_por_fre_cic_moo_sun_jpn_arw_lda_aze_wly	-0.224928481235661	-0.52052941681081	0.60393169339758
831	ewe_ukr_cic_scr_mol_sod_mly_hau_fin_cnt_urd_owc_qcu_mao_lit_bam_ind_knd_uzb_amr_azi_ven_eng_prs_kor_est_glc_tig_ben_bat_swe_lda_chh_pan_bul_yor_arw_tur_akn_amh_cze_heb_ses_tsn_por_tsw_jpn_vie_zul_hun_igb_slo_svk_afr_grk_geo_moo_alb_swt_mcd_fbf_spa_tml_swa_nor_dut_ctl_fre_rus_bos_sun_krd_gam_ger_bem_anl_aze_tag_lat_guj_mnd_aeg_xho_jav_ita_hin_bsq_tha_wly_pol_mlt_dyu_sid_rom_dgb	0.147920551248658	0.342143773541331	0.733014693251341
832	tsw_lat_akn_spa_qcu_urd_dgb_swa_amr_jpn_rus_mao_ita_chh_mly_igb_ind_ctl_mol_pol_dut_cze_fbf_glc_moo_anl_sid_bsq_xho_alb_krd_uzb_mlt_tsn_mnd_lit_ses_pan_azi_jav_afr_grk_hun_hau_rom_sod_cic_vie_owc_ven_scr_cnt_sun_nor_yor_wly_gam_arw_bam_ben_heb_ewe_bem_lda_bos_por_aze_eng_zul_aeg_geo_knd_hin_slo_dyu_tig_guj_fin_est_swe_tha_bat_swt_bul_kor_tur_fre_ger_tag_mcd_amh_prs_svk_ukr_tml	-0.627264199161966	-1.44609740410584	0.151511662921248
833	swe_eng_bos_por_knd_est_cic_tur_scr_jpn_cnt_lit_tsw_owc_svk_gam_igb_dgb_vie_wly_ben_rom_prs_mao_pol_bat_bem_mol_kor_tig_afr_mnd_jav_zul_qcu_rus_geo_ewe_urd_tml_ger_lda_tsn_dyu_aeg_ita_yor_cze_anl_ctl_ses_amr_hau_uzb_tag_heb_dut_alb_swt_ven_tha_hin_sun_slo_moo_fre_chh_azi_fbf_mcd_krd_arw_fin_guj_grk_bsq_ind_pan_hun_mlt_ukr_bul_swa_sid_nor_akn_bam_glc_lat_sod_mly_xho_aze_amh_spa	0.434337503350577	1.13812173737073	0.257993162150546
834	aze_tsn_wly_fin_swe_lat_svk_fbf_geo_ind_cnt_krd_swt_bul_ctl_tml_scr_guj_zul_alb_heb_lda_pol_por_dyu_akn_urd_tig_lit_dut_hau_hin_amh_jpn_tsw_amr_ita_aeg_tha_ses_pan_prs_igb_swa_tur_sod_uzb_chh_bsq_fre_ven_gam_mlt_bat_mao_anl_mnd_bam_moo_cic_ben_bem_jav_mcd_sun_dgb_owc_slo_ukr_mol_knd_azi_bos_est_mly_xho_ewe_afr_nor_spa_yor_grk_tag_eng_cze_vie_rom_arw_qcu_ger_glc_rus_hun_kor_sid	-0.141411504703733	-0.312097326164426	0.755665218045389
835	hau_pol_chh_akn_sod_aze_amr_ctl_por_lit_wly_heb_qcu_ven_tml_hun_rom_ben_afr_tha_azi_alb_hin_pan_spa_arw_ukr_tsn_swt_lda_knd_svk_mly_urd_tsw_bat_nor_tag_slo_bsq_dgb_gam_dyu_swa_igb_moo_guj_sun_bul_swe_vie_cic_tig_ses_mol_uzb_fbf_fin_tur_grk_jpn_bos_cze_krd_rus_zul_ger_eng_jav_lat_geo_dut_mao_ewe_cnt_kor_xho_ita_anl_owc_est_fre_aeg_scr_bem_ind_amh_yor_mcd_mlt_prs_sid_mnd_bam_glc	-0.076702168414204	-0.181553379868791	0.856328352251312
836	moo_lat_tml_grk_bsq_ben_scr_aze_tsn_mao_amh_alb_wly_cnt_dut_svk_owc_qcu_lit_tsw_bem_anl_dgb_swa_tha_jpn_rus_urd_jav_mnd_hau_ita_geo_chh_glc_hin_igb_gam_bos_zul_cic_aeg_azi_nor_vie_heb_pan_bat_amr_sun_ven_cze_slo_pol_lda_fin_bam_kor_akn_ukr_ses_krd_tig_rom_dyu_ind_fre_mcd_knd_est_mly_arw_guj_afr_prs_eng_swt_yor_sid_hun_swe_spa_sod_uzb_por_ctl_bul_xho_tur_fbf_ger_ewe_mlt_tag_mol	-0.27782776067346	-0.660922855538487	0.510295745544309
837	dgb_hau_swa_fin_cnt_tag_fbf_yor_arw_mcd_afr_ctl_ben_bos_sod_amh_glc_hin_tsn_bem_lat_por_akn_grk_hun_wly_svk_ses_moo_bam_anl_sid_bsq_rom_nor_cic_kor_tha_azi_ven_amr_xho_tml_mly_gam_bat_tur_scr_alb_knd_eng_spa_lda_uzb_sun_zul_heb_tsw_geo_swt_urd_ukr_ger_pan_ita_qcu_aeg_fre_mao_swe_rus_prs_est_mol_ewe_chh_aze_owc_jpn_ind_tig_guj_pol_mlt_vie_cze_slo_mnd_igb_bul_krd_dut_jav_dyu_lit	-0.644215895331319	-1.71032183135827	0.0905405571246383
838	amr_ewe_jpn_hau_chh_svk_tur_glc_alb_yor_eng_aze_afr_swa_mly_heb_igb_rom_zul_bsq_rus_dyu_knd_xho_bat_por_aeg_amh_owc_ven_lda_lat_sid_hun_pan_krd_grk_swe_cnt_geo_vie_moo_mao_urd_ses_arw_cze_spa_lit_ger_kor_cic_scr_wly_anl_bem_ben_fbf_swt_nor_guj_tml_dut_sod_gam_jav_akn_tha_tsn_bos_bam_sun_tag_mcd_tig_azi_fin_qcu_hin_slo_prs_mlt_dgb_uzb_mol_est_ita_ctl_fre_pol_ukr_bul_mnd_tsw_ind	0.0599902521195541	0.159476175159881	0.873639567481184
839	est_arw_vie_swt_fin_hin_pan_slo_sid_bam_cnt_geo_dgb_sun_rom_krd_owc_jav_aze_bat_prs_lat_glc_por_scr_heb_pol_zul_tsw_ctl_knd_hau_grk_tag_ewe_ita_dyu_ses_tml_akn_eng_tur_ger_ind_ukr_tsn_mly_cze_spa_qcu_swe_urd_bsq_kor_moo_wly_mao_svk_ben_igb_amr_jpn_hun_guj_gam_lda_mlt_tig_afr_rus_swa_xho_mol_cic_ven_aeg_dut_bem_chh_azi_fre_sod_bos_amh_fbf_bul_anl_mnd_nor_yor_uzb_tha_alb_lit_mcd	-0.0263554948716489	-0.067488443820161	0.946337744523764
840	jav_spa_sid_tml_jpn_sun_tig_ind_sod_ses_tsn_gam_dyu_tsw_hun_yor_alb_rom_ger_lit_kor_mol_owc_ewe_guj_krd_knd_svk_tur_moo_por_ctl_mao_fbf_fin_tha_geo_xho_cze_aze_pan_pol_igb_qcu_glc_grk_amh_scr_ven_hin_mnd_urd_bsq_rus_akn_amr_bul_cic_aeg_uzb_wly_prs_lda_mly_chh_bos_vie_bam_lat_bat_ita_slo_swe_fre_dut_hau_nor_ben_swt_dgb_tag_ukr_est_arw_afr_mcd_heb_zul_mlt_anl_eng_swa_cnt_azi_bem	-0.384743794567742	-0.917194946578601	0.361412937634113
841	igb_bam_mao_sid_anl_fbf_dyu_tag_glc_ses_tha_hun_knd_mnd_ukr_rom_est_hin_bsq_krd_aze_tsn_mcd_por_urd_cze_ven_grk_svk_kor_slo_zul_tur_eng_nor_geo_arw_spa_ctl_rus_mol_prs_dgb_ewe_vie_amr_heb_scr_pan_lda_bat_lat_hau_guj_sod_bos_pol_amh_jpn_dut_ben_aeg_mly_mlt_afr_chh_wly_alb_swe_yor_qcu_owc_lit_tsw_ita_swa_uzb_fre_azi_akn_moo_ind_gam_cnt_tml_swt_jav_bul_bem_fin_tig_ger_sun_xho_cic	0.966034393033016	2.21629077116229	0.0291104820160308
842	swt_cnt_moo_afr_tsn_tag_lda_sid_kor_bem_mlt_ben_ewe_ger_bsq_ven_xho_dut_jav_aeg_eng_ukr_anl_yor_azi_arw_hau_rus_chh_amr_tur_zul_wly_aze_gam_ita_scr_knd_lit_lat_hun_grk_cic_sod_uzb_slo_mly_geo_pol_spa_sun_swa_ctl_tig_bos_ses_qcu_fbf_vie_nor_owc_svk_mcd_akn_tml_est_alb_cze_ind_amh_glc_bat_guj_dgb_prs_por_tha_bul_fre_mnd_urd_heb_dyu_jpn_pan_rom_tsw_hin_mao_fin_mol_swe_bam_igb_krd	0.198445693324272	0.503024176447012	0.616136520797735
843	sod_tsn_tig_tml_lda_rus_ind_mao_hun_afr_moo_eng_mol_mlt_mnd_spa_alb_sid_igb_bam_hau_ewe_guj_grk_tha_fbf_svk_cnt_mcd_dgb_swt_ctl_mly_nor_akn_glc_jav_zul_swe_uzb_ger_urd_aze_azi_scr_geo_chh_vie_aeg_sun_krd_bos_ses_rom_cze_dut_por_owc_jpn_amr_tag_wly_slo_gam_tsw_tur_dyu_bul_pol_knd_est_qcu_heb_anl_bsq_bem_kor_ven_hin_pan_xho_lat_lit_cic_ben_fre_yor_ukr_arw_prs_bat_amh_swa_ita_fin	0.364445476490343	0.840072050513333	0.403022503992284
844	ind_dut_hun_amh_aeg_tig_zul_nor_rom_hau_tur_prs_spa_est_owc_lat_tsw_chh_pan_mlt_ctl_knd_swt_swe_krd_cic_ewe_tsn_ger_bos_bat_lit_igb_slo_akn_tml_ita_geo_bam_uzb_jpn_wly_swa_pol_mao_sid_rus_kor_sun_alb_guj_mnd_sod_heb_afr_fin_fre_por_fbf_ukr_azi_qcu_mol_cze_glc_jav_yor_eng_ven_arw_moo_cnt_amr_anl_urd_scr_svk_bsq_hin_ses_dgb_aze_grk_bul_dyu_tag_gam_xho_lda_bem_ben_mly_vie_mcd_tha	0.393693877981056	0.94541459500156	0.346897115423595
845	krd_akn_mol_nor_bem_eng_tsw_uzb_bsq_cze_azi_slo_bam_ita_cic_scr_prs_ven_aze_alb_hun_swa_qcu_rus_glc_heb_anl_fre_mnd_tha_bos_guj_hin_ukr_afr_fbf_ger_moo_ind_dyu_tsn_vie_pol_sid_sod_ewe_igb_hau_swe_por_est_spa_zul_pan_amr_ses_chh_rom_mlt_mly_fin_jpn_tur_sun_lda_geo_swt_svk_grk_kor_jav_tag_tml_ben_bul_ctl_cnt_urd_arw_aeg_yor_mao_xho_dut_amh_mcd_owc_knd_gam_lit_tig_lat_bat_wly_dgb	0.102301870677464	0.265194332061355	0.791446687172612
846	alb_fre_svk_mol_bam_prs_lat_zul_sod_xho_mnd_jav_krd_tha_igb_heb_jpn_ses_swe_rom_cze_ukr_owc_wly_qcu_glc_dgb_gam_tsw_swt_geo_arw_slo_swa_tsn_grk_bul_dut_hau_dyu_ewe_aze_azi_ctl_bos_mlt_pol_rus_urd_ita_bat_kor_vie_cic_tur_cnt_fin_guj_fbf_tag_bsq_amh_lit_chh_aeg_ben_spa_bem_pan_sid_anl_mly_por_moo_knd_afr_mcd_scr_nor_ger_mao_hin_uzb_tig_est_sun_eng_yor_lda_hun_tml_akn_ind_ven_amr	0.0436885758070064	0.101348723187328	0.919491825873353
847	mly_bem_urd_lda_por_slo_tur_fin_igb_jav_sid_hau_swe_akn_ctl_lit_tsn_mlt_sun_dut_spa_azi_glc_rus_vie_mcd_est_anl_ben_fre_ses_hin_cnt_ukr_rom_swa_tsw_xho_gam_krd_ger_sod_qcu_yor_mol_owc_aze_cze_arw_amr_bam_mnd_alb_mao_amh_bos_aeg_kor_bul_afr_bsq_pan_wly_tag_svk_zul_pol_chh_ind_ita_fbf_bat_dyu_swt_ven_knd_heb_jpn_moo_hun_geo_lat_dgb_uzb_tha_tig_ewe_prs_cic_nor_scr_eng_guj_grk_tml	0.226578558051884	0.551018980013391	0.582942019607014
848	kor_aze_amh_tha_amr_cze_hau_grk_afr_tag_tur_jpn_bam_slo_ewe_alb_glc_azi_prs_bsq_igb_ctl_sun_mol_fin_fbf_owc_heb_svk_tsw_wly_ben_chh_swt_tsn_tig_vie_zul_lda_pan_bul_knd_sid_aeg_mlt_ger_cnt_spa_moo_ita_uzb_dyu_jav_dgb_hun_mcd_bem_tml_bat_scr_swe_por_cic_mao_mnd_ind_ukr_eng_nor_bos_qcu_rus_anl_sod_est_hin_guj_akn_arw_pol_swa_mly_rom_xho_gam_urd_lit_yor_ven_lat_geo_krd_fre_ses_dut	0.351826240690605	0.898327679744269	0.371330778778685
849	dyu_cnt_jpn_amh_ses_bsq_sun_nor_ewe_cic_chh_yor_est_mly_gam_mcd_spa_xho_ben_pan_hun_swa_lda_svk_heb_azi_guj_tur_owc_prs_lat_tml_dut_qcu_dgb_arw_sod_amr_anl_ven_sid_fre_moo_cze_alb_fbf_lit_mao_glc_tig_scr_bam_fin_rom_bos_eng_krd_tsn_kor_vie_wly_afr_jav_hin_uzb_ukr_swt_ita_pol_aze_geo_bat_mol_akn_bem_tha_swe_grk_tsw_ind_tag_zul_urd_igb_rus_knd_bul_ctl_hau_slo_mlt_mnd_aeg_ger_por	0.221665011266973	0.520482268034903	0.603964417368493
850	arw_heb_chh_dgb_ben_cic_sid_ukr_tig_alb_dut_ewe_mcd_guj_spa_scr_owc_ita_amh_pan_bam_geo_lda_ind_ven_dyu_swa_xho_igb_ses_aze_hun_anl_azi_knd_tag_tsw_qcu_gam_est_pol_por_wly_lat_eng_bsq_ger_tml_hau_sun_bos_aeg_krd_cnt_mnd_tha_akn_mol_ctl_nor_tur_yor_slo_swt_tsn_fre_zul_fin_amr_lit_swe_rus_jpn_glc_mly_hin_vie_bat_jav_bul_mlt_rom_grk_urd_kor_bem_prs_svk_sod_afr_cze_fbf_mao_moo_uzb	0.106070998998065	0.259446451944308	0.795864246058552
851	jav_mnd_tag_lit_ctl_bsq_akn_pan_glc_gam_slo_fre_svk_owc_ger_xho_ben_mao_tml_swt_sod_bem_vie_aze_eng_tsw_prs_afr_rus_anl_sid_dgb_dyu_bul_wly_amr_nor_tig_lda_swa_knd_amh_azi_sun_mlt_bos_zul_uzb_cnt_fin_geo_lat_ses_ind_fbf_tur_guj_urd_jpn_pol_qcu_ita_cic_tha_igb_hun_spa_ukr_mol_arw_dut_heb_krd_yor_swe_ewe_kor_grk_hin_hau_ven_cze_moo_rom_bat_scr_por_chh_est_mcd_mly_bam_aeg_tsn_alb	1.06837920001837	2.51987773625901	0.0134446038432013
852	por_gam_yor_afr_urd_grk_nor_fre_zul_cic_mol_tsw_scr_arw_jpn_spa_eng_krd_qcu_alb_anl_geo_mao_hin_heb_swt_pan_prs_mlt_dut_tha_bem_ger_uzb_aze_ses_bos_fbf_dgb_bam_xho_sun_wly_fin_hau_kor_ind_swa_sid_guj_dyu_tag_owc_ukr_lat_sod_aeg_ita_mnd_tig_amh_rus_amr_bul_glc_chh_svk_moo_rom_slo_mly_vie_est_ven_bsq_mcd_ben_jav_cze_cnt_bat_azi_ewe_akn_tsn_knd_ctl_igb_tml_lda_tur_lit_pol_hun_swe	0.692634024452615	1.50886597148191	0.134722965820665
853	spa_grk_ewe_lda_dgb_glc_nor_est_zul_lit_prs_bul_por_lat_qcu_slo_mly_fbf_urd_aze_fin_ind_akn_moo_bam_aeg_pan_tig_tsw_bos_jav_cnt_tha_ven_kor_hin_vie_rus_ben_yor_amh_mol_ita_swa_ger_uzb_ukr_bem_cze_gam_mao_mnd_pol_arw_geo_tml_swe_hun_ctl_mcd_sod_xho_alb_tsn_cic_svk_azi_bat_dyu_bsq_scr_afr_jpn_ses_amr_guj_mlt_tag_swt_wly_heb_sun_rom_chh_hau_anl_igb_tur_eng_krd_fre_owc_sid_dut_knd	0.644989940935788	1.56286609248117	0.121480684179826
854	ger_bsq_tur_wly_glc_swt_ben_swa_mcd_scr_alb_tsn_mlt_gam_igb_tha_sun_ven_ses_cic_tsw_lat_bul_sod_swe_bos_aeg_qcu_amh_guj_krd_pol_bam_cnt_ukr_bem_sid_azi_lit_tml_mao_hau_prs_bat_grk_rom_urd_amr_slo_mnd_geo_hun_ctl_tag_ind_hin_yor_spa_eng_fin_mly_chh_ita_pan_xho_cze_heb_jav_aze_dut_knd_moo_lda_por_kor_fre_zul_anl_est_afr_owc_svk_mol_dgb_jpn_uzb_ewe_akn_vie_arw_rus_nor_tig_dyu_fbf	-0.280873173467921	-0.645497674417163	0.520194149964355
855	mcd_aeg_bos_pan_ind_fin_urd_geo_amr_rus_bul_slo_prs_dgb_bam_krd_ven_anl_svk_fbf_amh_tur_tml_ctl_igb_spa_hau_alb_mao_ger_mnd_bem_dyu_lda_tsn_lit_fre_cze_wly_ewe_scr_grk_dut_tag_heb_hin_afr_sod_hun_swa_jav_uzb_knd_qcu_ita_gam_bsq_tig_ukr_owc_jpn_mly_nor_tha_moo_glc_lat_rom_tsw_eng_pol_vie_swt_xho_sun_aze_cnt_arw_yor_bat_chh_mlt_cic_est_ses_swe_azi_ben_akn_zul_sid_kor_mol_por_guj	-0.881203383758675	-2.30433953859496	0.0234296668556524
856	hin_moo_mcd_amr_qcu_geo_xho_pol_afr_yor_rom_bat_nor_lit_est_bam_por_swe_vie_bul_heb_urd_anl_swa_eng_guj_cnt_swt_aeg_fre_mol_ctl_akn_ger_amh_owc_mly_tag_bem_gam_uzb_tur_ben_dgb_jav_krd_ven_svk_bos_jpn_tig_ind_ses_dyu_alb_hau_tsw_tha_rus_cze_sod_glc_hun_mlt_cic_ewe_lat_dut_tml_chh_igb_pan_azi_grk_zul_spa_ita_sun_prs_mnd_fin_wly_slo_knd_fbf_kor_bsq_sid_ukr_lda_scr_arw_mao_aze_tsn	-0.166090302545013	-0.430746879262658	0.667649113596241
857	est_fre_bos_hun_fin_mol_krd_gam_tml_ven_mcd_xho_knd_azi_bam_arw_ctl_tsn_geo_tag_heb_amr_ses_qcu_scr_zul_aeg_lda_dgb_svk_tha_glc_jav_spa_alb_nor_prs_bat_aze_tsw_bul_urd_bem_mao_mlt_sod_akn_dyu_ben_guj_hau_por_fbf_mly_ind_kor_cze_owc_dut_rus_yor_slo_swt_wly_ewe_cnt_pol_afr_anl_pan_hin_tig_sid_sun_ger_moo_ita_mnd_lat_bsq_swe_lit_chh_rom_amh_uzb_ukr_grk_eng_swa_cic_jpn_igb_tur_vie	0.277471401314762	0.631692585057279	0.529137492317852
858	tha_igb_mao_pan_hun_bos_jav_mlt_mol_ben_geo_urd_ger_cnt_azi_slo_bem_kor_ses_rom_mcd_uzb_tsw_guj_est_fin_jpn_amh_dyu_prs_afr_lit_qcu_ind_scr_vie_mly_bat_knd_por_glc_lat_rus_yor_lda_hin_alb_moo_wly_bam_amr_spa_pol_eng_owc_heb_sun_dgb_bul_tml_anl_fre_hau_ven_ctl_gam_ukr_arw_krd_bsq_tag_ita_tig_dut_xho_mnd_cze_tsn_swe_akn_cic_fbf_chh_nor_aze_grk_swt_zul_sod_svk_sid_ewe_swa_tur_aeg	0.359328604937818	0.807985637707646	0.421160779453752
859	fre_bam_mly_knd_tag_qcu_dgb_moo_jav_wly_arw_ewe_sun_eng_dyu_xho_gam_jpn_hau_zul_fin_mol_anl_ger_aeg_slo_prs_kor_bem_tsw_afr_mao_swa_amr_scr_ses_azi_bsq_yor_est_cnt_alb_grk_rus_tig_chh_tml_lat_igb_vie_svk_dut_lit_ukr_akn_ind_amh_geo_lda_tsn_uzb_pan_glc_spa_heb_hun_bul_mnd_hin_sid_fbf_bat_cic_mlt_swe_tur_cze_sod_aze_ita_krd_por_rom_tha_ben_pol_owc_bos_ven_ctl_swt_nor_mcd_guj_urd	-0.727087247167337	-1.8078256629084	0.073866262013518
860	tsw_fre_sid_vie_ukr_cze_rus_afr_por_hau_dgb_kor_ewe_dyu_glc_xho_mcd_lit_hun_ben_sun_fin_est_wly_jav_bam_krd_grk_cic_amr_ses_swt_swa_pan_tur_bsq_akn_ita_azi_lat_bos_prs_tml_owc_fbf_guj_alb_urd_yor_bem_bul_zul_slo_chh_geo_jpn_tsn_heb_pol_qcu_moo_anl_eng_mlt_sod_dut_svk_scr_arw_spa_mao_mly_tag_amh_lda_mol_rom_bat_aze_uzb_tha_swe_ind_cnt_nor_aeg_ven_igb_gam_hin_knd_ctl_mnd_ger_tig	-0.101149068865399	-0.240032651364349	0.810833228006025
861	fbf_swt_bos_spa_glc_sod_pol_por_tag_pan_lda_mol_aeg_tha_dut_bam_vie_swe_owc_bul_bsq_mly_dgb_svk_jav_heb_xho_ven_nor_swa_prs_wly_lat_kor_yor_ewe_uzb_sun_chh_ben_zul_ukr_bem_fre_cze_mao_igb_gam_amr_scr_tur_sid_tml_moo_arw_jpn_ger_dyu_ind_aze_ita_urd_guj_ses_qcu_hun_lit_hin_cic_knd_tsn_cnt_grk_alb_azi_afr_est_hau_mlt_rus_tsw_tig_slo_mcd_mnd_akn_bat_rom_krd_eng_ctl_fin_amh_anl_geo	0.22869303843904	0.541097153919491	0.589734409759257
862	akn_arw_sun_sod_tag_aeg_wly_prs_nor_lat_amh_lit_afr_bem_pan_aze_bul_cic_hun_qcu_azi_ind_amr_urd_uzb_alb_chh_tur_svk_tsn_jpn_bos_tig_ewe_mnd_ukr_lda_rus_swt_yor_zul_anl_ger_tml_knd_guj_sid_hau_mly_mol_ita_ben_mlt_dut_glc_tsw_scr_jav_pol_bat_fre_dgb_bam_igb_por_cnt_moo_eng_swe_dyu_gam_mcd_ses_slo_spa_geo_mao_heb_fin_kor_ven_rom_hin_est_vie_cze_bsq_grk_owc_swa_krd_tha_xho_fbf_ctl	-0.358067947416327	-0.952826740074653	0.34314780179005
863	grk_mnd_guj_krd_tsw_bam_anl_geo_tig_cnt_cze_jav_ind_prs_mol_tml_slo_hau_tur_mlt_uzb_sod_pan_swt_tsn_ita_urd_bos_ctl_wly_zul_swe_tag_glc_lat_dyu_dgb_scr_svk_yor_azi_ven_bul_mao_pol_hun_nor_mcd_dut_ses_qcu_bat_arw_heb_knd_swa_fin_kor_ben_ger_aeg_sid_amr_fbf_ukr_por_vie_amh_afr_lda_jpn_owc_lit_rom_ewe_mly_rus_bsq_spa_sun_fre_chh_eng_cic_aze_hin_tha_igb_xho_bem_akn_est_alb_gam_moo	0.0414535507015875	0.1058946666998	0.915894003294514
864	spa_rus_bam_rom_kor_cze_azi_ben_slo_geo_ewe_bul_pan_dut_bem_uzb_guj_hin_cnt_bat_igb_dyu_swa_dgb_heb_ctl_sod_ukr_nor_ind_bos_ven_chh_est_ita_pol_anl_fin_knd_lda_mly_tig_eng_amh_tml_yor_owc_zul_glc_hun_swt_grk_amr_bsq_mcd_jav_krd_fre_wly_fbf_moo_alb_tsn_gam_swe_mlt_tur_cic_svk_qcu_lat_mol_sid_scr_aeg_hau_ses_afr_aze_urd_arw_mnd_tsw_tha_vie_tag_ger_lit_jpn_prs_mao_sun_xho_por_akn	-0.0816139987103854	-0.218318621727591	0.827659218059628
865	rom_hau_sid_urd_dgb_dut_ven_alb_swt_mcd_vie_amr_slo_bsq_ewe_xho_pan_qcu_hin_wly_eng_mly_afr_svk_igb_cnt_lat_dyu_tsw_por_aeg_tml_rus_guj_chh_arw_tig_moo_sod_krd_kor_nor_zul_anl_bul_aze_tsn_tha_mlt_pol_amh_ger_scr_yor_mol_azi_akn_heb_est_uzb_fre_bos_swa_tur_fin_ita_ben_ses_grk_jpn_geo_hun_ctl_lda_lit_spa_ukr_swe_sun_prs_jav_mao_owc_glc_ind_cic_bat_fbf_mnd_cze_tag_bem_bam_knd_gam	0.502465951708783	1.15723520507652	0.250139936884027
866	heb_slo_swa_spa_chh_mnd_sod_eng_tig_qcu_guj_cze_sid_svk_geo_ita_ctl_bat_anl_afr_ukr_alb_bos_krd_urd_ven_cic_jpn_xho_tsw_zul_gam_tag_igb_tha_mly_uzb_lat_tur_swt_amh_yor_mao_fre_rom_kor_est_sun_aze_wly_grk_azi_ewe_bem_bam_glc_pan_arw_rus_dgb_scr_lda_ger_hin_cnt_por_swe_moo_ben_mol_dyu_nor_amr_mlt_jav_vie_hau_tsn_bsq_owc_fbf_tml_aeg_fin_bul_lit_knd_akn_dut_ind_pol_mcd_ses_prs_hun	0.0400551109348305	0.0919074836722525	0.926969229541808
867	ger_geo_bam_cic_tsn_pol_lda_scr_jpn_lit_heb_ctl_knd_fbf_nor_pan_tsw_swa_amh_aeg_tig_tur_tag_fre_anl_bul_fin_qcu_uzb_xho_bos_swe_chh_wly_owc_mnd_yor_vie_tha_hau_slo_tml_ven_azi_rus_por_cnt_ben_bat_arw_mcd_dyu_mly_akn_svk_hin_cze_glc_ewe_eng_lat_ind_moo_aze_mlt_prs_alb_amr_ukr_kor_swt_est_urd_ita_bsq_guj_spa_hun_grk_krd_rom_sun_sid_ses_dut_gam_bem_dgb_mao_jav_mol_zul_sod_afr_igb	1.16105763056179	2.95853068231492	0.00391971824815506
868	cic_anl_vie_mao_prs_chh_owc_tig_tha_slo_sid_grk_jav_bat_fin_mlt_yor_afr_geo_aze_nor_rom_xho_jpn_tur_qcu_est_knd_mly_ukr_ind_arw_zul_hin_mol_ita_ven_heb_guj_azi_dyu_ben_bul_ewe_bem_por_gam_sun_hau_lat_igb_bam_swe_tsn_mnd_swt_glc_uzb_cnt_dgb_ctl_svk_hun_lit_akn_scr_tsw_rus_tag_sod_moo_alb_ses_eng_spa_bos_kor_bsq_dut_tml_wly_amh_cze_aeg_mcd_pol_fbf_krd_urd_amr_pan_ger_lda_swa_fre	0.302889905762197	0.773447303616802	0.44121926200199
869	cic_tml_knd_fre_afr_bul_moo_yor_arw_fbf_aze_jav_prs_rom_mao_tsn_urd_cnt_lda_uzb_xho_swt_zul_rus_gam_eng_tur_mcd_tsw_aeg_ewe_owc_ger_jpn_anl_bsq_igb_pol_dgb_sod_glc_ind_mly_qcu_bos_hau_geo_vie_slo_guj_scr_wly_amr_bat_lat_tha_fin_dut_svk_alb_ben_dyu_heb_nor_cze_pan_bem_por_swa_ita_swe_chh_hin_ses_ukr_azi_spa_sid_tig_grk_bam_tag_ven_mol_mnd_ctl_lit_krd_amh_kor_akn_sun_hun_mlt_est	0.4286047912514	1.13438637587425	0.259548005724714
870	sun_fin_mly_zul_cze_sid_ind_akn_slo_swe_heb_pan_aze_uzb_svk_mao_bsq_alb_swt_mnd_chh_krd_rus_aeg_fbf_bul_ctl_por_azi_owc_tsn_ger_tsw_scr_tml_amh_fre_lit_anl_xho_eng_yor_cnt_mol_arw_guj_wly_ven_dut_tig_ses_mlt_bam_hun_ukr_kor_amr_afr_rom_tha_ita_ewe_hau_mcd_lat_hin_bos_geo_igb_glc_jpn_nor_ben_moo_tag_cic_grk_tur_urd_spa_qcu_swa_bat_jav_bem_dyu_sod_gam_knd_prs_est_vie_lda_pol_dgb	0.869090368334983	2.10526827904342	0.0379635074329927
871	spa_tig_kor_aeg_amh_ctl_ita_mcd_mly_cnt_fre_bam_tag_scr_vie_fin_cic_azi_mnd_aze_lat_ben_ven_heb_mlt_tur_wly_urd_moo_alb_ukr_arw_rom_grk_rus_bos_sid_swt_afr_lda_geo_fbf_amr_jav_dyu_ind_anl_nor_hun_sun_bsq_hin_slo_svk_dgb_por_zul_gam_knd_bul_mao_bem_lit_glc_ewe_jpn_swa_pol_hau_tsn_qcu_tsw_prs_yor_owc_est_tha_ger_mol_swe_eng_bat_xho_krd_igb_chh_tml_sod_guj_akn_cze_ses_uzb_pan_dut	-0.475074031250704	-1.10921712784941	0.270196622577168
872	est_hin_sid_ses_vie_aeg_pan_fin_bem_bat_hau_slo_mnd_dut_cnt_arw_lat_tur_igb_tig_lda_bos_azi_tha_tag_fre_lit_mao_moo_owc_mlt_yor_alb_akn_zul_ven_swe_glc_ind_knd_jpn_heb_cze_dyu_guj_tml_nor_krd_kor_mcd_amr_prs_mol_bsq_rus_dgb_mly_afr_swa_ger_sod_ewe_grk_chh_hun_uzb_svk_ita_pol_cic_ctl_tsw_por_eng_qcu_xho_scr_aze_geo_wly_amh_anl_ben_urd_ukr_tsn_fbf_bul_jav_bam_gam_spa_sun_rom_swt	-0.38516434578775	-0.962444347429172	0.338322262003762
873	heb_pan_svk_mcd_grk_akn_sun_tig_dut_ses_amh_ben_xho_bul_aze_ctl_sid_moo_ita_swt_jav_anl_tha_ind_bsq_mol_geo_gam_zul_scr_krd_swa_tag_ukr_sod_alb_tml_lit_hun_fbf_mly_igb_pol_aeg_urd_ger_prs_cze_mnd_arw_mao_nor_cnt_knd_bat_dgb_guj_rus_yor_afr_bam_rom_tsw_mlt_swe_lat_ewe_bos_lda_wly_qcu_hau_cic_bem_fin_owc_tsn_fre_eng_spa_dyu_amr_azi_kor_ven_por_vie_tur_jpn_est_chh_slo_hin_glc_uzb	-0.326156489494894	-0.782270765815313	0.436042712650772
874	slo_anl_gam_tha_lda_mlt_hau_amh_mly_wly_cnt_xho_ewe_tur_cic_mao_knd_sid_swa_fbf_bat_ben_kor_ita_amr_bam_dut_spa_tsn_ven_bul_arw_rom_krd_scr_igb_tag_dyu_owc_prs_est_mcd_qcu_ger_fin_tig_lit_lat_ses_por_hin_afr_urd_glc_jav_fre_mnd_hun_yor_pol_azi_mol_dgb_swe_svk_zul_chh_tsw_akn_grk_guj_sun_eng_heb_pan_bsq_ind_aze_alb_sod_bem_vie_jpn_tml_geo_swt_uzb_ctl_bos_aeg_moo_rus_ukr_cze_nor	0.571327413835323	1.33401023008408	0.185458111430495
875	glc_rom_grk_sod_rus_por_tsw_sid_cnt_amr_tsn_amh_ger_tur_dgb_mcd_cic_swa_ewe_bos_bul_bsq_svk_uzb_aeg_owc_lat_est_ctl_lit_bat_xho_dyu_moo_ind_igb_ven_qcu_geo_nor_urd_bem_lda_ben_pol_heb_eng_bam_yor_mao_pan_vie_zul_hin_akn_fbf_knd_fre_mnd_fin_sun_kor_prs_krd_mly_scr_tig_ses_ita_ukr_tha_aze_arw_alb_afr_tag_cze_hau_wly_dut_anl_mlt_swe_spa_jpn_gam_jav_azi_mol_swt_chh_tml_guj_hun_slo	0.0669102514726297	0.15265499741092	0.879001064303382
876	bem_ctl_tag_ger_bam_geo_mly_knd_slo_mlt_tsw_glc_ewe_moo_wly_spa_aeg_qcu_ben_tsn_hin_jpn_fin_est_kor_xho_sid_tml_lat_mao_sun_vie_jav_pan_grk_owc_gam_tig_rus_ses_bat_lit_azi_arw_fre_ita_hau_zul_anl_prs_cnt_igb_nor_mcd_ind_hun_ven_akn_yor_ukr_heb_afr_svk_eng_sod_cze_swt_guj_rom_swe_dgb_aze_alb_tha_dyu_mnd_pol_cic_uzb_por_bos_tur_urd_lda_bsq_mol_chh_amr_swa_krd_bul_scr_amh_dut_fbf	-0.180772328108684	-0.477883839066362	0.633854241368222
877	bos_aeg_uzb_slo_glc_heb_amh_por_pan_anl_ukr_fre_cnt_chh_ben_akn_sid_fin_tml_tag_mao_tur_knd_ita_nor_prs_tha_vie_kor_arw_owc_dyu_tsw_dgb_est_spa_wly_mnd_bam_rom_moo_mcd_swe_aze_gam_jpn_guj_zul_mly_mol_dut_cic_swa_xho_bul_scr_krd_sun_geo_alb_ewe_hin_afr_ven_azi_fbf_svk_swt_tig_ctl_yor_ger_urd_cze_bem_lda_igb_bsq_mlt_amr_hau_ses_sod_lit_eng_pol_hun_tsn_grk_lat_bat_jav_rus_qcu_ind	-0.170822145498743	-0.386827175953579	0.699767876856267
878	azi_fre_jpn_ses_moo_hin_arw_pan_swa_owc_chh_prs_amr_ind_mlt_zul_xho_lda_dut_ven_alb_fbf_tha_mol_bem_slo_jav_scr_lat_dgb_svk_cnt_tig_ukr_rus_ger_urd_bos_dyu_ben_akn_amh_bsq_pol_ita_afr_knd_hau_aze_bul_anl_igb_mnd_mao_yor_por_tml_grk_eng_wly_mly_tur_swt_hun_sun_nor_kor_gam_tag_tsw_fin_glc_est_bam_cic_sod_heb_lit_mcd_cze_krd_geo_tsn_swe_ewe_spa_ctl_sid_bat_aeg_uzb_guj_vie_qcu_rom	-0.245976923988304	-0.635162490807342	0.52688212817167
879	heb_sun_swe_slo_swt_glc_cic_mcd_tha_jpn_ukr_hin_uzb_scr_grk_tig_kor_eng_urd_prs_vie_swa_ven_mly_akn_pol_alb_hau_est_tag_fre_aze_lda_dyu_gam_igb_cze_guj_bos_mao_lit_amh_tml_tsw_hun_ind_fbf_lat_anl_dgb_nor_por_azi_tsn_dut_bem_rus_bam_moo_tur_amr_sod_yor_pan_krd_afr_ewe_qcu_jav_bat_ben_rom_wly_arw_spa_svk_knd_ger_xho_fin_geo_cnt_ses_ctl_ita_bul_sid_aeg_bsq_chh_mol_mnd_mlt_owc_zul	0.00477904837962728	0.0124372257404472	0.990103427148053
880	lda_bat_spa_tha_gam_vie_alb_uzb_ukr_cnt_cic_urd_tig_aze_tml_igb_ses_ven_lat_ger_pol_ben_bos_amh_pan_sun_tsw_prs_sod_moo_zul_swe_scr_mnd_bam_akn_afr_heb_mcd_dyu_mlt_ewe_rus_amr_ctl_slo_aeg_cze_fre_jav_swt_dut_jpn_tur_eng_anl_glc_svk_fbf_mao_knd_por_owc_arw_azi_bem_hin_ita_tsn_swa_sid_chh_kor_grk_dgb_geo_ind_lit_bul_nor_xho_tag_fin_krd_est_guj_mly_yor_bsq_wly_hun_mol_hau_rom_qcu	-0.0608557553745842	-0.158320957915794	0.874547169317688
881	ctl_tur_por_arw_bat_wly_tml_swt_ukr_igb_hun_tig_zul_mol_yor_scr_hin_cnt_ben_anl_ind_ger_gam_jpn_lat_fbf_xho_sun_mlt_krd_sid_sod_owc_ewe_vie_dyu_ses_ven_spa_mcd_fin_uzb_aeg_pol_slo_aze_geo_lda_bsq_dgb_alb_amh_tag_swa_eng_tsn_fre_mnd_amr_bam_guj_akn_bos_cic_afr_grk_nor_mly_lit_heb_moo_swe_mao_chh_glc_dut_tha_svk_rus_cze_pan_rom_bul_jav_est_azi_bem_qcu_urd_kor_ita_knd_prs_hau_tsw	-0.0552291434502013	-0.120776013870471	0.904129005596502
882	mol_amh_swa_krd_tsw_eng_ctl_hun_arw_hau_lda_moo_uzb_fre_ger_alb_cic_est_mao_tag_ita_sun_slo_vie_aeg_dgb_sod_nor_spa_aze_ses_akn_swt_amr_bul_ukr_pan_guj_heb_rom_grk_geo_bos_glc_igb_dyu_xho_svk_bsq_rus_wly_lat_anl_qcu_tsn_bam_azi_zul_mcd_bat_ven_fin_por_ewe_ind_hin_fbf_mly_sid_gam_knd_swe_tur_jav_yor_cnt_ben_kor_bem_owc_prs_urd_tig_pol_scr_afr_lit_mlt_dut_cze_tha_chh_jpn_tml_mnd	0.108430161029287	0.285235685428116	0.77609785394423
883	zul_afr_cic_bos_mlt_grk_mao_ita_svk_ind_dut_kor_qcu_bam_mol_krd_nor_wly_hau_tag_dgb_fre_chh_jpn_sod_eng_spa_cnt_amh_hun_slo_knd_mly_dyu_mnd_guj_sid_glc_yor_owc_aeg_tur_pol_tha_prs_bul_xho_bsq_sun_ger_tsn_jav_tsw_aze_arw_pan_swt_akn_heb_est_swa_ukr_bat_anl_mcd_swe_ctl_ben_por_cze_bem_rus_azi_ewe_hin_moo_fbf_geo_lit_tig_vie_urd_ven_lda_amr_uzb_igb_fin_gam_scr_lat_rom_ses_tml_alb	1.21671691348695	3.26708203804065	0.00152283433356779
884	ger_tml_mao_mcd_guj_hau_afr_sod_mol_owc_wly_kor_gam_ctl_krd_por_bam_nor_slo_pol_swt_eng_aze_tig_azi_amr_ind_swa_zul_tha_yor_ses_hin_igb_urd_rom_heb_fin_akn_tur_mlt_amh_jav_spa_geo_bul_est_cze_fbf_arw_vie_lat_grk_rus_fre_glc_swe_mly_dgb_anl_scr_alb_hun_ukr_knd_prs_svk_mnd_jpn_moo_lda_tag_bsq_cic_ita_aeg_dyu_tsn_tsw_bem_sun_uzb_sid_pan_bat_dut_ben_bos_qcu_xho_ven_lit_ewe_cnt_chh	-0.184181064683096	-0.420327823958588	0.675215590729852
885	amr_hau_lat_urd_chh_bos_rom_prs_fbf_tml_grk_ewe_yor_guj_spa_cic_hun_ukr_rus_est_swa_ven_qcu_ita_akn_vie_dut_mol_por_bem_bul_wly_bsq_tig_jav_heb_tha_ben_geo_kor_eng_mnd_gam_amh_tsw_dyu_glc_mcd_ind_bam_ses_alb_fre_hin_scr_jpn_zul_cnt_fin_knd_pan_dgb_swe_lit_swt_aze_ger_slo_krd_nor_arw_tur_igb_pol_tsn_lda_mao_afr_aeg_mly_tag_svk_owc_sod_sun_mlt_sid_moo_bat_uzb_ctl_azi_anl_xho_cze	-0.243754254484111	-0.554746657427734	0.580399703102611
886	jpn_uzb_ven_por_krd_bam_sun_geo_ind_moo_mnd_dgb_grk_rom_amh_vie_yor_tml_wly_tur_spa_guj_akn_slo_mol_bsq_cic_fin_urd_fre_lda_pan_mao_bat_tig_ger_ses_scr_ctl_swe_mlt_knd_tsw_anl_ukr_glc_dut_cze_hau_tha_alb_nor_swt_sod_zul_aze_amr_aeg_hin_ewe_prs_chh_rus_tag_xho_mly_cnt_mcd_gam_afr_igb_bul_arw_est_pol_sid_qcu_dyu_lit_svk_jav_azi_swa_hun_ben_kor_fbf_lat_heb_ita_bos_bem_tsn_owc_eng	0.150349132490705	0.34686972907221	0.729472850401728
887	ben_qcu_rus_tsw_sun_cnt_owc_swe_prs_fre_fbf_cze_ven_moo_ita_knd_dut_urd_aeg_arw_sod_amr_dgb_ukr_bat_geo_aze_ger_gam_grk_jav_heb_mol_tag_alb_uzb_xho_fin_ses_bos_mlt_mcd_ewe_hin_bsq_tig_lda_tha_igb_svk_eng_guj_afr_swt_akn_slo_azi_scr_kor_est_tml_swa_lat_mly_sid_pan_glc_anl_zul_chh_mao_amh_wly_pol_jpn_lit_tur_ind_krd_hun_spa_vie_tsn_bul_bem_mnd_hau_nor_ctl_dyu_rom_por_cic_bam_yor	-0.457646108103484	-1.1058374144947	0.27164937647087
888	por_ses_zul_jpn_hin_chh_sod_tsw_ewe_tha_slo_lda_aeg_tig_ukr_moo_cnt_ben_glc_azi_mly_fbf_bul_eng_wly_dut_tsn_heb_grk_tml_krd_kor_tur_geo_sid_mao_bat_arw_lit_cze_uzb_guj_knd_fre_pan_bam_alb_scr_jav_yor_anl_xho_pol_tag_svk_mol_akn_spa_sun_gam_vie_ctl_hun_qcu_swa_fin_dyu_hau_aze_igb_nor_amr_ind_lat_rus_mcd_est_ger_swt_swe_bem_bos_mlt_dgb_ven_prs_mnd_rom_afr_owc_amh_urd_bsq_cic_ita	-0.454771627438488	-1.51634317812935	0.132824416795348
889	rus_bsq_swe_arw_hin_tml_nor_ewe_glc_azi_mlt_ben_bos_yor_hau_ses_dut_anl_tur_eng_chh_aeg_mly_vie_jav_kor_tsw_bat_swa_tha_tig_afr_tag_prs_xho_geo_swt_akn_wly_gam_heb_spa_sun_mol_est_lat_jpn_scr_lda_cnt_amh_zul_guj_sid_ven_knd_mnd_urd_fbf_por_ita_krd_ger_alb_rom_fin_dgb_dyu_moo_owc_cic_aze_sod_fre_qcu_cze_amr_grk_igb_ind_bam_ukr_lit_tsn_slo_hun_bul_bem_pol_uzb_pan_ctl_mao_svk_mcd	0.428931459573543	1.11820082509753	0.266361375450828
890	nor_hun_geo_mlt_chh_ses_dut_urd_fin_alb_dgb_svk_wly_bem_fbf_lat_tsw_aze_cze_gam_mly_eng_rom_ewe_ukr_scr_hau_tur_bsq_uzb_tig_mao_pol_rus_qcu_prs_swe_vie_dyu_sod_ben_lda_por_swa_glc_cnt_guj_fre_sun_tag_akn_tml_ita_yor_slo_pan_est_ven_knd_heb_grk_krd_jpn_arw_ger_azi_kor_ctl_bul_sid_amr_anl_bos_aeg_cic_amh_spa_mnd_afr_bam_jav_ind_zul_lit_owc_tsn_xho_tha_igb_moo_hin_swt_mol_mcd_bat	-0.115628618537847	-0.275957324055986	0.783193124798071
891	moo_zul_scr_mao_ven_owc_knd_bat_hau_tig_prs_dyu_akn_qcu_lat_guj_ukr_eng_ger_nor_pan_igb_slo_mlt_amr_ita_arw_krd_swa_cic_jpn_lda_xho_swe_rus_dut_est_bam_ben_bsq_fbf_heb_cze_tsw_amh_mcd_bul_kor_azi_tml_mol_geo_bos_hin_sid_glc_fin_alb_ctl_tur_svk_aeg_ewe_ses_tsn_jav_urd_rom_aze_tag_dgb_hun_bem_tha_sun_vie_chh_mly_wly_afr_lit_fre_yor_ind_grk_swt_pol_anl_cnt_sod_uzb_gam_mnd_por_spa	0.0905585973189878	0.208285350212108	0.835461649068324
892	swe_ven_bam_tml_grk_fin_tsn_mao_tsw_slo_kor_eng_dyu_lit_igb_bul_jav_lda_hun_amh_jpn_chh_tag_rom_alb_spa_aze_pan_sod_pol_scr_ita_prs_krd_gam_anl_ben_mlt_zul_knd_swa_ctl_qcu_wly_azi_xho_tha_cnt_lat_akn_bos_nor_bat_swt_bem_geo_ukr_mly_amr_tur_cic_yor_guj_ind_cze_afr_por_est_rus_sun_urd_moo_vie_ger_ewe_dut_sid_fbf_fre_hin_aeg_mnd_mcd_ses_uzb_hau_mol_svk_heb_tig_owc_dgb_glc_arw_bsq	0.488420167421802	1.1653234406908	0.246868297915614
893	mly_guj_glc_kor_fin_ita_uzb_swa_vie_ger_tsn_pol_swe_krd_urd_chh_zul_hin_bos_fre_owc_afr_dgb_alb_cnt_sid_jpn_bat_bem_slo_swt_tsw_ses_lit_dyu_aze_anl_arw_geo_mnd_bsq_svk_cze_fbf_grk_cic_akn_lda_rom_azi_mao_knd_tag_sod_amr_rus_scr_ukr_ind_tig_ewe_pan_spa_hun_nor_amh_est_aeg_sun_ven_bul_igb_yor_heb_xho_moo_qcu_tml_prs_mcd_wly_ctl_eng_gam_mlt_tur_bam_ben_hau_lat_mol_por_tha_dut_jav	0.504386803681393	1.16623346205257	0.246502115248279
894	prs_dgb_tsw_azi_zul_hin_sid_amr_tur_tig_gam_aeg_urd_akn_jpn_hun_dut_scr_anl_spa_bul_alb_bos_ind_swt_jav_svk_lit_aze_tag_yor_ukr_wly_rus_lda_bat_pan_sod_dyu_hau_mnd_bam_owc_chh_cic_xho_mcd_bem_pol_swa_glc_knd_eng_cnt_uzb_fre_mao_geo_lat_por_ses_ita_ctl_fin_est_tsn_tha_heb_bsq_grk_swe_mol_mly_ger_rom_krd_ben_slo_cze_sun_afr_vie_guj_mlt_nor_fbf_moo_igb_kor_arw_amh_ven_qcu_tml_ewe	-0.192093488632096	-0.467479379313152	0.641250481676801
895	heb_rom_ger_eng_est_swa_scr_alb_svk_tsw_cnt_dut_fbf_azi_mol_anl_aze_ctl_bam_ses_aeg_jav_vie_tha_uzb_hun_sun_tig_krd_bat_rus_geo_fin_tml_jpn_ben_ind_bem_arw_pan_slo_bsq_ukr_grk_zul_guj_swt_amr_igb_ven_mnd_dgb_tag_mly_ita_mlt_wly_tsn_urd_swe_amh_por_owc_cic_sid_akn_nor_lat_hau_afr_mcd_hin_yor_knd_spa_lit_sod_kor_pol_xho_gam_tur_lda_glc_mao_chh_dyu_qcu_moo_cze_bul_prs_ewe_bos_fre	-0.00183467308638813	-0.0041699925989353	0.9966817688368
896	geo_dut_vie_bsq_mlt_swa_bat_bul_glc_prs_lda_alb_sid_tha_arw_moo_aze_urd_svk_tur_grk_hun_krd_yor_mao_azi_spa_fbf_ben_fre_sun_ukr_akn_anl_tsn_gam_lat_bos_lit_igb_por_swt_tsw_knd_ind_cnt_rom_slo_amh_wly_mol_mly_scr_ven_amr_ctl_zul_aeg_xho_ewe_sod_rus_fin_eng_ita_mcd_bem_jav_hin_jpn_uzb_swe_cic_nor_cze_dgb_heb_afr_tag_pan_hau_owc_chh_dyu_mnd_ger_ses_guj_bam_tml_qcu_kor_tig_est_pol	-0.324353036076621	-0.833938758619021	0.406452376320864
897	pan_mao_rom_glc_fbf_hin_svk_arw_chh_urd_igb_ven_cze_heb_scr_sod_azi_mnd_gam_tsn_krd_cnt_swt_alb_mol_ind_dgb_jpn_tml_rus_est_bos_vie_moo_swe_ben_cic_tur_tig_geo_mcd_bam_lat_grk_mlt_bem_ger_mly_zul_aeg_nor_tag_owc_sun_ita_aze_kor_bsq_sid_eng_fin_guj_amh_ukr_ewe_por_knd_akn_prs_jav_anl_lda_ses_tsw_swa_ctl_xho_pol_afr_dut_lit_bul_fre_yor_wly_dyu_amr_bat_tha_spa_hun_qcu_slo_hau_uzb	0.220582987958976	0.510664107703126	0.610796339083847
898	urd_bem_mnd_ctl_zul_svk_eng_dut_bam_mly_mlt_owc_bat_cze_igb_tsw_ger_moo_glc_mol_yor_wly_geo_por_xho_tsn_afr_slo_rus_mcd_tml_est_tha_sod_jpn_ewe_mao_tag_scr_bsq_fre_azi_bul_pol_alb_dyu_bos_krd_rom_akn_arw_prs_ses_pan_hun_heb_nor_uzb_qcu_fbf_ukr_spa_guj_hin_sun_kor_ita_lda_swa_gam_aze_swt_cic_knd_amh_ven_fin_tur_tig_lit_dgb_ind_aeg_ben_jav_vie_sid_hau_anl_cnt_amr_swe_lat_grk_chh	0.139949418984723	0.327623489715776	0.743932738207101
899	mol_tag_mao_swe_afr_ind_bsq_lda_mlt_mly_vie_hau_fbf_dgb_wly_akn_zul_yor_tsn_guj_knd_ven_sid_tig_ben_tsw_fre_krd_urd_swa_uzb_ger_xho_moo_tha_bem_amh_bos_mcd_swt_aze_rus_cnt_qcu_ita_ukr_heb_por_sun_fin_pol_cic_bul_anl_dut_scr_ewe_kor_amr_cze_igb_jpn_bat_est_dyu_aeg_hin_geo_lit_chh_rom_prs_nor_sod_azi_tml_glc_lat_ctl_spa_gam_jav_slo_ses_mnd_hun_arw_pan_owc_tur_svk_eng_alb_bam_grk	0.320048235671776	0.838898086080193	0.403677643622634
900	amr_tsw_jpn_swe_bsq_hau_fre_jav_ewe_tig_aze_eng_yor_fbf_urd_fin_pan_sid_por_krd_swt_slo_grk_owc_sod_bam_cic_mcd_amh_tsn_svk_vie_prs_aeg_arw_ind_ita_nor_mnd_tml_qcu_anl_lat_tag_bos_gam_sun_ger_igb_dyu_guj_dut_heb_glc_scr_hin_azi_ben_spa_tur_cze_mol_tha_ven_moo_hun_pol_bem_est_knd_chh_lit_lda_afr_mlt_wly_rom_ses_rus_swa_mao_uzb_xho_geo_cnt_dgb_bul_kor_mly_alb_zul_ukr_bat_ctl_akn	-0.102022686702911	-0.239946429502442	0.810899870749118
901	azi_bem_ukr_lit_cic_aze_bos_ind_ewe_bsq_tur_est_moo_urd_cnt_zul_jpn_swe_bam_vie_sod_dut_spa_tig_hin_dyu_hau_swt_tsn_cze_heb_tsw_lat_amr_mlt_bat_ger_scr_ben_chh_krd_fre_geo_fbf_amh_tag_hun_por_yor_mcd_glc_swa_guj_alb_slo_gam_knd_mol_xho_nor_mao_rus_owc_sid_grk_mnd_tha_jav_ven_kor_eng_bul_dgb_igb_ita_pan_ctl_wly_fin_pol_svk_uzb_lda_rom_qcu_tml_prs_afr_anl_mly_ses_sun_aeg_akn_arw	-0.709362850486935	-1.65649350786138	0.100992191362126
902	grk_spa_mcd_azi_uzb_swt_tsn_por_est_jav_pol_lit_ben_tml_cnt_igb_ven_owc_akn_bat_eng_tur_mlt_tig_amr_moo_knd_fin_hun_dgb_nor_sun_glc_ita_sod_krd_hau_zul_geo_ctl_aeg_cic_hin_wly_guj_dyu_gam_tag_afr_bem_lat_mnd_ses_qcu_alb_aze_mol_sid_vie_bul_pan_rom_mly_bam_yor_fre_lda_heb_urd_scr_bos_anl_prs_fbf_rus_mao_bsq_ind_swe_jpn_tsw_chh_ger_ukr_arw_dut_kor_cze_ewe_amh_slo_swa_tha_svk_xho	0.155392321481816	0.358943754308402	0.720450791304043
903	rom_mly_bos_lit_xho_tag_guj_bem_aze_qcu_swa_fbf_prs_ctl_svk_bul_fin_uzb_kor_bam_yor_anl_tsn_slo_lat_jav_amh_mcd_tsw_wly_heb_pan_knd_ven_glc_fre_afr_owc_aeg_scr_ewe_geo_hau_zul_eng_urd_jpn_tig_ses_cnt_cze_sun_azi_rus_moo_arw_igb_lda_akn_por_bsq_spa_gam_bat_ben_hin_nor_cic_sod_dut_chh_mnd_dyu_sid_tur_swt_ita_dgb_amr_mlt_mao_vie_ind_krd_mol_tml_grk_hun_ger_swe_est_ukr_alb_tha_pol	-0.356581695907037	-0.792863796864773	0.429875234639858
904	svk_akn_geo_moo_guj_ger_tig_jpn_ukr_amr_mol_ewe_lit_ven_mnd_aeg_ben_mly_jav_mao_xho_rus_sod_knd_tag_urd_spa_anl_afr_swa_fin_kor_uzb_est_bat_eng_amh_qcu_bam_yor_bsq_heb_pan_chh_arw_tha_gam_zul_alb_rom_sun_slo_ses_lda_bul_tsn_azi_dut_fbf_lat_bos_hau_cnt_por_dyu_prs_ind_owc_tsw_mcd_ita_swt_hin_grk_tur_aze_ctl_glc_swe_vie_mlt_hun_cic_fre_cze_nor_dgb_bem_scr_igb_pol_sid_wly_krd_tml	1.00715468589705	2.64506276561171	0.00958878935871954
[truncated: 96 more rows]
