# Supplementary material for: Future Tense and Economic Decisions: Controlling for Cultural Evolution
Source: PLoS One. 2015 Jul 17;10(7):e0132145. doi: 10.1371/journal.pone.0132145 (PMC4506144; doi:10.1371/journal.pone.0132145)
Supplement: S8 Appendix — See README files within the various sub-folders. (ZIP) [file pone.0132145.s008.zip › S3_Code/Residuals_new/PGLS/PermuteResults/permute_S_47000.csv]

	ftr	r	t	p
1	eng_pan_ger_kor_amh_ctl_bem_mao_tig_zul_vie_urd_krd_ukr_dyu_amr_pol_hin_nor_alb_scr_ind_akn_yor_hun_cze_wly_tha_dut_cnt_por_guj_knd_swe_mcd_mol_mlt_jav_tur_fin_spa_bam_afr_bul_bat_arw_geo_sod_bsq_rom_jpn_aze_slo_mly_heb_qcu_ita_lit_grk_prs_hau_est_lda_tag_gam_rus_swt_dgb_tsn_fre_azi_ses_svk_swa_tsw_ven_tml_igb_chh_cic_fbf_lat_bos_uzb_ewe_sun_glc_owc_xho_aeg_sid_ben_anl_moo_mnd	NA	NA	NA
2	jpn_urd_igb_anl_bos_rus_tha_hun_wly_xho_por_tur_swt_bul_cic_swa_bem_dyu_ita_sid_guj_est_hau_krd_mao_ben_sod_sun_bat_dut_knd_tsn_pol_akn_hin_cnt_tsw_ukr_ven_cze_amr_owc_afr_prs_lda_alb_nor_ger_mlt_aze_slo_qcu_rom_mly_ses_fre_dgb_scr_bsq_kor_svk_bam_yor_azi_eng_spa_mcd_fin_chh_swe_jav_gam_uzb_geo_lit_pan_vie_amh_tig_lat_tml_ewe_fbf_mol_aeg_moo_grk_arw_tag_ctl_mnd_ind_heb_glc_zul	-0.313789864408478	-0.71482076014977	0.476510367802476
3	lat_mao_ukr_akn_tig_tml_knd_tha_dut_rus_afr_mcd_spa_cnt_eng_pan_amh_sun_fin_por_ses_sod_tsw_prs_bat_swt_hau_ctl_amr_mly_zul_swa_lit_slo_fre_dyu_lda_hin_guj_wly_swe_rom_ger_qcu_aeg_fbf_aze_bem_heb_grk_sid_tur_owc_mol_glc_alb_bsq_bul_igb_tag_svk_jav_gam_cic_bam_mlt_krd_xho_uzb_vie_cze_ewe_arw_est_chh_scr_mnd_ind_moo_tsn_urd_jpn_hun_anl_pol_yor_bos_ita_geo_kor_dgb_nor_ben_azi_ven	-0.788892248487419	-1.81599624691153	0.072593079601599
4	wly_jav_yor_slo_tag_pol_tur_ctl_tsn_swt_owc_tsw_bsq_dyu_dut_bam_xho_ind_tml_igb_sid_ger_cnt_mnd_ben_prs_chh_qcu_amr_ita_scr_sod_tha_tig_heb_geo_cic_aeg_ven_alb_gam_sun_swa_knd_svk_ewe_akn_guj_mao_hin_lat_bul_aze_fbf_por_mly_hun_spa_dgb_afr_eng_krd_arw_ses_moo_mol_rus_zul_fin_mlt_bat_urd_mcd_pan_cze_est_glc_anl_grk_jpn_bos_swe_lda_bem_azi_fre_ukr_kor_uzb_rom_vie_nor_hau_lit_amh	-0.0637099804280872	-0.141123490462774	0.888077622921257
5	nor_tha_ind_ben_hin_mnd_dyu_knd_amh_cze_fbf_uzb_fin_bos_swa_mlt_ewe_lat_swt_amr_sun_azi_sod_tag_cic_aze_rus_est_tsw_ita_eng_lda_urd_geo_afr_bul_owc_slo_heb_tig_tsn_por_glc_zul_lit_aeg_pol_spa_bat_fre_prs_gam_mol_ukr_qcu_bam_xho_bem_mly_mao_mcd_kor_rom_akn_dut_grk_swe_wly_svk_krd_hau_guj_vie_dgb_chh_yor_anl_bsq_ger_alb_sid_igb_scr_tml_pan_tur_ses_jpn_ven_moo_jav_hun_cnt_ctl_arw	-0.0800511418161744	-0.200525437608166	0.841507537847803
6	anl_swt_rus_dyu_afr_mlt_xho_scr_moo_pol_est_ses_sid_bul_tig_amh_chh_kor_nor_mnd_mcd_tur_ctl_hun_fin_hin_glc_qcu_geo_uzb_vie_sun_yor_mao_prs_gam_swa_fre_dut_ewe_svk_bat_cnt_urd_alb_tsn_ukr_cze_jav_grk_ven_ita_aeg_bam_cic_jpn_fbf_eng_arw_rom_igb_aze_knd_por_pan_owc_swe_heb_sod_ben_lda_tsw_hau_bsq_bem_zul_slo_bos_tml_mol_ger_amr_tag_ind_mly_guj_dgb_akn_lit_tha_azi_krd_lat_wly_spa	-0.222299623249266	-0.544923860817179	0.587110291418159
7	sid_pol_rus_rom_jpn_prs_wly_dgb_chh_ses_svk_ita_ger_kor_cnt_mly_mlt_jav_owc_igb_akn_ctl_tag_mnd_hau_krd_glc_anl_xho_pan_bam_nor_afr_swa_qcu_aeg_yor_lda_amh_cze_fbf_alb_cic_hin_zul_bsq_tml_spa_tsn_bat_sun_ewe_dut_tsw_ven_aze_lat_heb_mao_fin_scr_urd_lit_mcd_bul_uzb_guj_tha_grk_fre_swt_bos_por_sod_hun_bem_swe_est_moo_dyu_ukr_arw_knd_ben_vie_tig_geo_tur_gam_amr_mol_azi_slo_ind_eng	0.934213357671591	2.14186941329601	0.0348169831016025
8	mly_rus_pan_yor_ewe_owc_fin_ger_spa_tha_prs_lit_bem_rom_bam_wly_dut_heb_ukr_akn_bat_nor_jpn_zul_afr_glc_ses_urd_igb_anl_mnd_knd_lat_chh_qcu_vie_mlt_geo_lda_ctl_swa_swt_moo_azi_svk_est_tsn_swe_cic_amr_ven_por_sid_slo_mol_arw_jav_pol_ita_uzb_sod_amh_scr_fbf_gam_ind_guj_aze_eng_cze_tur_fre_alb_hau_xho_sun_krd_tig_bsq_tml_cnt_grk_mao_bul_hin_dgb_dyu_kor_hun_mcd_aeg_tsw_ben_tag_bos	-0.181302797204642	-0.410565108370386	0.682335840847945
9	fre_cic_krd_ger_sod_tur_swe_azi_geo_bat_igb_knd_bos_tig_bul_ind_eng_mol_ctl_rom_urd_jpn_bam_rus_moo_tml_anl_pol_tag_arw_guj_mcd_tha_dgb_chh_sun_lda_fin_bsq_swa_sid_qcu_lat_slo_xho_est_fbf_dyu_por_ben_akn_amh_mly_ses_ven_swt_zul_hau_prs_tsw_tsn_mao_yor_jav_mlt_ita_grk_aze_cnt_nor_heb_cze_hin_wly_hun_uzb_spa_lit_amr_afr_ewe_gam_pan_mnd_scr_glc_ukr_kor_alb_vie_dut_svk_bem_aeg_owc	1.13579123092168	3.40157278150652	0.000989217413368556
10	tag_slo_nor_amh_swt_swe_xho_mnd_wly_sun_chh_cze_prs_owc_kor_afr_svk_est_ger_sid_ben_krd_ita_aeg_bat_qcu_moo_hun_jpn_rus_por_mlt_guj_swa_pol_bos_amr_alb_cnt_eng_anl_fre_hin_mol_glc_heb_ukr_vie_lat_bsq_bam_tml_cic_uzb_fin_ind_tur_yor_tsn_ctl_mcd_zul_pan_aze_tha_spa_hau_dyu_geo_dut_fbf_tsw_bul_dgb_azi_mly_igb_mao_lda_ewe_gam_sod_scr_urd_akn_jav_bem_ses_ven_rom_arw_grk_lit_knd_tig	-0.0779892690735631	-0.177488892464483	0.859510394236023
11	rom_mlt_ses_igb_mly_lat_dut_guj_swe_sun_nor_bat_anl_eng_vie_fin_gam_urd_mao_aeg_zul_glc_rus_tsw_afr_cnt_swa_arw_qcu_moo_amh_bam_jpn_tig_akn_knd_scr_ger_hin_krd_swt_pol_por_pan_hau_dgb_ita_tha_lda_ukr_cze_prs_tml_ewe_chh_spa_uzb_amr_bem_ben_dyu_geo_bul_lit_fbf_ctl_xho_owc_mol_fre_bos_grk_mcd_hun_sod_tag_ven_cic_slo_azi_yor_bsq_kor_alb_wly_ind_est_svk_tsn_mnd_aze_jav_tur_sid_heb	-0.582778363288446	-1.55044043722159	0.12443232916149
12	ita_por_bul_igb_pol_owc_ind_sid_ewe_tml_dut_afr_jpn_est_tur_ukr_lda_bem_eng_aeg_ctl_wly_kor_slo_rus_scr_hau_bos_zul_mnd_krd_qcu_svk_cze_gam_mol_bat_hun_mcd_fre_lit_amr_alb_vie_grk_mly_aze_heb_ben_tsn_tig_dgb_swa_tag_sod_arw_pan_rom_guj_akn_uzb_yor_glc_spa_tha_amh_azi_swt_bam_anl_tsw_xho_jav_ger_lat_chh_cic_hin_sun_dyu_fin_knd_geo_swe_bsq_moo_ses_mao_nor_ven_urd_fbf_mlt_prs_cnt	0.881821859093925	1.99229055776199	0.0492712821975396
13	est_tsn_geo_aeg_hau_spa_mao_ses_cze_heb_pan_lat_fbf_aze_cic_amr_sod_svk_lda_swt_akn_fre_urd_tag_hun_wly_ben_por_alb_afr_xho_bos_jpn_gam_rus_eng_anl_uzb_owc_ind_sid_tha_mlt_ukr_scr_pol_chh_azi_qcu_mly_mcd_ger_bam_slo_tml_glc_lit_grk_krd_tsw_arw_moo_mnd_prs_igb_swe_zul_guj_cnt_dyu_rom_jav_ven_dgb_hin_yor_sun_vie_ita_knd_bsq_nor_swa_tig_ctl_tur_ewe_dut_bem_mol_amh_bat_bul_fin_kor	0.408425973499968	1.02036861188697	0.310200710774182
14	tsw_rom_ven_glc_kor_amh_pol_bos_sod_est_swa_pan_jav_rus_qcu_gam_swe_dut_geo_grk_dyu_jpn_tsn_aze_ita_mlt_owc_azi_fin_zul_tha_uzb_mnd_nor_mcd_krd_sun_ses_mao_hin_xho_ctl_dgb_bam_urd_hau_cze_slo_alb_mol_anl_tml_svk_cic_lit_ben_bul_fre_aeg_scr_spa_por_swt_cnt_tur_ind_fbf_igb_tig_tag_vie_ukr_ewe_prs_wly_mly_moo_bsq_yor_guj_afr_sid_akn_eng_lda_arw_bat_knd_chh_amr_ger_heb_bem_hun_lat	0.202606660913165	0.528808789073796	0.598197928967703
15	fbf_aeg_ewe_mao_pan_uzb_geo_tag_mlt_mly_eng_urd_sod_moo_vie_swa_pol_ind_ger_por_guj_wly_igb_hun_bat_glc_tig_mnd_azi_jpn_est_qcu_tsn_ven_bos_lat_sid_bam_ben_xho_owc_rus_lit_alb_fre_cnt_scr_hau_lda_slo_bsq_bul_knd_amr_heb_nor_prs_tur_krd_tml_mol_anl_ita_dyu_svk_sun_ctl_hin_akn_grk_swe_dgb_jav_ukr_afr_yor_dut_amh_tha_spa_zul_swt_rom_chh_ses_mcd_arw_cic_kor_cze_gam_bem_aze_fin_tsw	0.00183929832028679	0.00448957797472071	0.99642746353941
16	yor_svk_ven_lit_pol_tsw_geo_knd_gam_hun_dut_lda_jpn_sod_tsn_spa_jav_cnt_akn_arw_kor_ita_swt_hin_lat_alb_qcu_bam_guj_ses_tha_uzb_glc_mlt_swe_tml_bsq_owc_rus_mol_eng_bos_chh_scr_aeg_moo_aze_pan_bat_prs_ctl_ben_hau_swa_slo_tig_tur_bem_sun_fin_urd_ind_dyu_mao_amh_krd_bul_wly_nor_dgb_ewe_ger_afr_igb_mnd_azi_fbf_rom_anl_ukr_tag_heb_sid_mly_por_zul_xho_amr_grk_mcd_vie_fre_cic_cze_est	0.572043984321615	1.37052066231728	0.173823419084221
17	cic_fbf_bat_dut_bul_hun_urd_scr_cze_sod_mly_sun_owc_knd_arw_rom_ses_mlt_tig_pol_bos_ita_anl_por_slo_igb_hau_lda_ger_ukr_bam_guj_xho_tsw_moo_swe_lat_krd_zul_akn_qcu_tha_est_gam_amh_azi_dyu_chh_swt_fin_aeg_wly_lit_mol_tag_geo_pan_yor_tml_heb_prs_kor_afr_ind_svk_eng_aze_sid_bsq_spa_glc_mao_swa_mcd_bem_hin_uzb_ben_ven_jav_tur_grk_nor_fre_alb_rus_vie_dgb_jpn_ctl_cnt_amr_mnd_tsn_ewe	0.346276759448341	0.882639558961048	0.379706836986676
18	qcu_jav_swe_tag_kor_lda_dgb_arw_guj_ctl_ses_lat_aeg_afr_rus_geo_bos_owc_tml_tur_ben_swa_ind_mol_ewe_hau_tsw_krd_akn_scr_mao_mlt_glc_azi_sod_slo_swt_cnt_chh_yor_wly_svk_ukr_dyu_bsq_est_igb_bam_vie_zul_dut_fin_alb_urd_sun_tig_grk_uzb_fre_eng_jpn_ven_cic_cze_amr_moo_aze_ger_tsn_mly_mnd_bul_lit_rom_sid_tha_mcd_nor_anl_por_pol_hin_hun_amh_xho_bat_pan_fbf_bem_knd_spa_ita_prs_gam_heb	0.352913820123234	0.797931241566782	0.426943162277062
19	dyu_mcd_yor_hin_swa_nor_tur_zul_lat_geo_wly_svk_mlt_eng_heb_afr_swt_por_bam_tml_guj_tsn_bem_alb_tha_ger_mnd_knd_bos_tsw_bsq_akn_hau_lit_pan_glc_amr_lda_cic_fin_ses_cnt_mao_dut_ven_prs_fre_ita_rom_ukr_ewe_azi_urd_est_uzb_moo_vie_jpn_fbf_dgb_ctl_swe_hun_sun_tig_ind_bat_tag_mol_sid_sod_krd_scr_rus_ben_owc_arw_aze_jav_qcu_cze_grk_aeg_gam_spa_slo_anl_mly_bul_igb_xho_chh_pol_kor_amh	0.32566270322123	0.73631712506588	0.463390992548749
20	krd_glc_sun_tur_bsq_bul_hau_xho_aze_mnd_prs_arw_dut_moo_cze_bem_anl_lat_azi_afr_bam_fbf_bos_chh_fre_est_mlt_eng_sod_ses_dgb_owc_tha_pol_swa_bat_vie_uzb_tsn_grk_fin_pan_tml_hin_amh_ewe_spa_zul_heb_ven_svk_mol_slo_rom_mly_ind_ben_sid_gam_knd_swe_tsw_lda_wly_nor_kor_cic_akn_qcu_geo_ita_mao_igb_yor_urd_dyu_jav_swt_tag_alb_lit_mcd_ctl_tig_hun_scr_por_ukr_ger_cnt_amr_guj_rus_jpn_aeg	-0.148346881000403	-0.350356433167122	0.72686350823248
21	bsq_mly_rus_fre_rom_ctl_ukr_aeg_sun_ven_tsw_slo_alb_geo_yor_nor_lda_wly_eng_tag_ses_bem_cnt_owc_igb_ewe_kor_dyu_moo_afr_cic_grk_swe_cze_mlt_swt_ind_xho_zul_fin_lit_tsn_heb_arw_hin_mol_pol_pan_jpn_azi_vie_scr_spa_sid_sod_aze_por_tha_ben_tur_fbf_urd_dgb_tml_ger_svk_uzb_ita_mcd_bul_chh_krd_akn_knd_bos_amh_qcu_gam_est_amr_guj_anl_mnd_swa_lat_jav_glc_prs_hau_mao_hun_bat_bam_tig_dut	-0.0715792643699038	-0.19046665755893	0.849358620690315
22	bam_nor_ben_fre_grk_lat_geo_fin_yor_arw_moo_fbf_afr_por_mlt_hun_xho_mol_dgb_glc_prs_urd_sod_akn_jav_bul_cze_zul_knd_cic_ger_jpn_wly_svk_guj_bsq_heb_dut_ind_rus_mly_slo_anl_gam_swa_tag_mnd_ctl_owc_chh_tml_mcd_bos_sid_hau_sun_aeg_bem_swe_lda_pan_mao_kor_hin_ukr_igb_alb_swt_lit_scr_ewe_pol_qcu_tsw_tsn_bat_uzb_amr_krd_cnt_vie_azi_amh_est_eng_tur_rom_ven_aze_ita_ses_tig_tha_dyu_spa	-0.248386190187341	-0.600779471933237	0.549448281852367
23	mly_swa_gam_mol_dyu_yor_bul_vie_tsn_nor_heb_bos_swe_sid_fre_wly_ctl_cic_est_hin_tag_pan_dgb_igb_ses_lit_fbf_anl_mao_tsw_ewe_pol_hun_knd_sod_uzb_moo_bat_svk_sun_guj_ven_akn_tml_ger_grk_tig_lda_alb_lat_krd_aeg_owc_hau_eng_glc_aze_jpn_chh_azi_scr_bem_amr_xho_bsq_bam_ukr_geo_ita_arw_amh_jav_afr_mnd_mlt_qcu_rom_cze_mcd_cnt_fin_tur_por_tha_ind_dut_urd_slo_prs_rus_swt_ben_zul_spa_kor	-0.273439348386943	-0.788774864458125	0.432249770998017
24	ger_ses_geo_ctl_guj_grk_hin_tha_ewe_cnt_mly_hau_owc_anl_lat_hun_swt_aze_tsw_nor_qcu_lda_bsq_spa_afr_alb_bul_est_krd_tig_kor_moo_mao_wly_jav_akn_xho_bam_fbf_lit_mnd_rus_gam_urd_cze_zul_swe_knd_aeg_fin_swa_tag_dyu_tml_mlt_ukr_ven_dgb_amh_uzb_ben_azi_pan_arw_igb_bat_ind_eng_scr_yor_sun_sod_fre_vie_glc_slo_bem_por_sid_ita_cic_heb_mcd_chh_prs_amr_pol_rom_jpn_mol_bos_tur_svk_dut_tsn	-0.384063606785103	-0.932619287023826	0.353431515995012
25	swe_nor_bat_azi_tsw_afr_jpn_yor_mcd_moo_dut_ita_bem_geo_rus_spa_tur_mol_ukr_guj_scr_bsq_qcu_mao_grk_ewe_sod_mly_eng_aeg_lda_glc_rom_heb_vie_jav_xho_cnt_sun_hun_por_alb_sid_mnd_anl_swt_knd_ben_fre_fin_fbf_tsn_tha_chh_bul_slo_pan_pol_kor_arw_owc_amh_bos_hau_akn_mlt_bam_ctl_svk_tag_dyu_lat_amr_dgb_aze_hin_swa_ind_igb_zul_tml_urd_gam_lit_uzb_krd_cic_prs_wly_tig_ses_ven_ger_cze_est	NA	NA	NA
26	qcu_tur_ben_tml_fbf_chh_mnd_tha_swa_yor_aeg_guj_urd_heb_bos_nor_ewe_amh_amr_sun_dgb_scr_gam_fin_cze_alb_ctl_afr_mcd_mol_igb_akn_knd_cic_mao_ukr_krd_arw_aze_bsq_slo_cnt_pol_ind_fre_uzb_rom_moo_dyu_wly_glc_mlt_ger_bul_lit_pan_vie_rus_jpn_ses_owc_kor_geo_tig_prs_grk_dut_est_jav_ven_mly_anl_xho_sid_sod_zul_lat_azi_ita_bat_bem_hun_tsn_lda_hau_svk_swt_eng_por_spa_hin_tsw_bam_swe_tag	0.128669851047914	0.314822925129676	0.753601358537308
27	sod_scr_owc_mnd_tml_bul_eng_vie_ukr_bat_tsw_pol_tig_ctl_jav_lit_bem_cnt_knd_arw_guj_bsq_rus_akn_swa_mcd_fre_dyu_igb_zul_nor_heb_aze_mly_pan_krd_sun_prs_anl_tha_wly_hin_bam_alb_hau_rom_aeg_uzb_slo_azi_urd_gam_afr_jpn_amr_spa_est_ind_tur_ewe_dut_swe_mol_bos_glc_ven_hun_mlt_moo_por_tsn_ses_fbf_grk_lat_chh_mao_ben_swt_ger_sid_xho_lda_kor_svk_dgb_geo_amh_tag_cze_cic_yor_ita_qcu_fin	0.412633032832702	0.972987296820189	0.333083564741262
28	ctl_svk_tag_amh_knd_kor_pol_bos_xho_akn_bam_mcd_prs_nor_mnd_cnt_ukr_tha_yor_moo_lda_ita_aeg_dgb_swt_igb_amr_geo_tsn_gam_bem_wly_afr_spa_swa_bul_tml_jpn_anl_por_hun_heb_ben_ind_est_dut_zul_hau_krd_dyu_pan_tsw_grk_aze_arw_fre_uzb_vie_sun_chh_alb_urd_fbf_sod_bat_bsq_swe_lat_ses_mlt_ewe_ven_cic_rus_rom_eng_azi_sid_tig_ger_lit_qcu_mly_guj_owc_glc_tur_cze_fin_scr_slo_jav_mol_mao_hin	-0.232053346588191	-0.604546684780824	0.546952357894517
29	mol_ewe_ven_ita_azi_spa_est_ses_fre_tha_sid_arw_svk_ctl_aze_amr_anl_dyu_fbf_cic_ukr_scr_igb_qcu_tur_rom_gam_sod_ger_rus_tsw_swa_nor_dut_bsq_aeg_swt_yor_swe_prs_jpn_glc_urd_wly_kor_cze_dgb_xho_jav_knd_pan_zul_akn_tig_bos_alb_lda_cnt_vie_moo_eng_ben_amh_hau_bam_hun_ind_sun_lat_lit_bul_chh_mlt_mnd_geo_owc_heb_pol_mcd_afr_mly_grk_bat_tag_hin_tml_uzb_fin_slo_mao_por_tsn_bem_guj_krd	0.473254261982027	1.16840147038784	0.245631291129348
30	mly_jpn_nor_dgb_dyu_bem_glc_gam_mnd_ben_pan_tsw_aze_est_hun_sod_zul_swe_lit_kor_mao_svk_cic_wly_arw_chh_ses_yor_afr_vie_spa_aeg_mlt_ven_anl_tur_geo_pol_bos_owc_bul_urd_bat_heb_mol_rom_swa_swt_scr_fbf_lat_fre_mcd_cze_sun_amr_eng_hin_tha_fin_sid_jav_ita_por_amh_tsn_moo_prs_tig_cnt_uzb_ind_krd_knd_hau_ctl_lda_rus_tag_ger_guj_ukr_xho_akn_qcu_alb_dut_grk_bsq_slo_azi_bam_ewe_tml_igb	0.513639027818922	1.323723175231	0.188839680974384
31	sun_igb_ewe_tml_mly_svk_sod_mnd_qcu_tsw_hun_ukr_aeg_afr_prs_ctl_ses_xho_chh_jav_ven_ita_knd_pol_grk_eng_cic_hin_slo_nor_aze_pan_lit_sid_amh_geo_mao_mol_zul_cnt_bos_kor_lda_rom_tag_tur_heb_mlt_bat_rus_dyu_akn_dut_moo_tsn_arw_amr_uzb_ind_anl_tig_fbf_est_guj_bsq_ben_hau_swt_fin_ger_fre_urd_glc_krd_cze_gam_bul_por_jpn_yor_wly_scr_dgb_swe_azi_owc_vie_bem_spa_bam_swa_tha_mcd_lat_alb	0.31498594405711	0.817822468415644	0.415548963165781
32	dyu_svk_jav_akn_pol_heb_cnt_est_amr_azi_swa_xho_ita_mol_moo_mcd_ben_cic_hin_fre_tsw_ukr_prs_mly_dgb_arw_rus_hau_rom_zul_amh_tml_wly_tag_grk_nor_slo_aze_knd_mlt_gam_tur_bsq_chh_vie_owc_scr_tig_mnd_guj_anl_bat_por_pan_spa_hun_fin_cze_igb_urd_tsn_lit_ger_kor_eng_tha_bos_glc_fbf_alb_jpn_lat_ctl_geo_aeg_ind_sun_sid_ven_bul_uzb_ses_bam_swt_afr_yor_qcu_sod_lda_bem_dut_swe_mao_ewe_krd	0.279732806617713	0.684216185345301	0.495540145065568
33	lit_cic_heb_mnd_urd_mcd_fbf_dut_prs_akn_bul_hin_ger_sid_ven_arw_slo_ben_kor_grk_chh_owc_tsw_swt_ukr_jpn_cnt_sun_mlt_por_glc_bem_guj_krd_ewe_tag_ind_hun_ctl_sod_ita_aeg_swe_bam_cze_tur_amh_spa_pol_knd_zul_tsn_azi_wly_hau_est_anl_tml_xho_lda_afr_swa_dyu_moo_tha_igb_alb_yor_mol_aze_svk_vie_rus_qcu_scr_tig_gam_ses_jav_fre_fin_lat_bsq_pan_amr_nor_eng_rom_mly_mao_bat_bos_uzb_dgb_geo	0.809005237498605	1.88431070839288	0.0626464120050591
34	yor_sid_gam_qcu_por_rus_akn_aze_azi_lda_cic_hin_zul_ita_krd_dut_mlt_ses_dgb_ewe_urd_amh_tml_cze_bsq_est_hau_sun_kor_fre_slo_tag_tsn_arw_bam_bem_hun_ven_jav_lit_prs_ben_rom_swe_fbf_grk_mly_pan_lat_ger_tur_igb_tha_bat_fin_ukr_mao_afr_nor_eng_spa_wly_xho_uzb_aeg_vie_svk_scr_jpn_guj_geo_moo_mol_tsw_sod_owc_alb_ctl_pol_swa_heb_amr_chh_tig_mcd_knd_swt_anl_glc_ind_bos_dyu_cnt_bul_mnd	0.575359696147553	1.36632087921349	0.175132860036394
35	mly_swe_rus_est_tig_dgb_ind_alb_sid_dut_amh_bem_ven_bul_bat_glc_heb_fbf_vie_ger_bos_yor_grk_azi_geo_tml_mlt_prs_nor_fre_lda_afr_mol_cic_spa_pan_moo_akn_swa_bsq_tha_aze_swt_fin_knd_ses_aeg_lit_dyu_ben_kor_scr_sun_cze_arw_svk_tsw_mao_jpn_gam_krd_owc_anl_ewe_sod_zul_ita_eng_pol_hin_wly_guj_qcu_slo_igb_ctl_tag_urd_mcd_jav_hau_ukr_cnt_mnd_xho_rom_bam_tur_lat_uzb_por_hun_amr_chh_tsn	-0.518052038140213	-1.22926873810164	0.222072187871034
36	glc_mlt_hun_dgb_jpn_akn_swt_slo_xho_tig_aeg_svk_ger_pan_owc_por_tag_chh_mao_ewe_mnd_yor_rom_rus_bem_lda_aze_knd_est_hau_heb_scr_prs_bos_tsw_uzb_grk_bam_geo_lat_wly_sun_arw_tha_hin_bsq_vie_anl_fbf_cze_afr_gam_igb_bul_ukr_tsn_sid_bat_alb_moo_krd_jav_mol_eng_sod_tml_amr_nor_ctl_fin_ben_cic_swe_dyu_ind_guj_lit_ven_cnt_kor_dut_spa_mly_mcd_qcu_azi_amh_fre_ses_ita_swa_pol_zul_tur_urd	0.346705050229591	0.820294890485394	0.414145559658137
37	eng_bem_amh_tsw_arw_lat_owc_xho_cze_dut_rom_scr_lda_hun_spa_uzb_prs_fbf_bat_mlt_glc_urd_ben_tur_guj_svk_tsn_anl_amr_rus_gam_mnd_mcd_tig_sun_qcu_chh_mly_azi_est_cnt_mol_alb_akn_pan_cic_moo_jav_krd_ger_heb_grk_mao_afr_nor_sid_bos_igb_hau_tml_pol_sod_ses_bul_aeg_vie_knd_slo_por_ewe_kor_tha_fin_swt_bsq_geo_lit_swe_swa_ind_wly_ctl_fre_hin_tag_dgb_aze_zul_dyu_bam_ukr_jpn_ita_yor_ven	0.39824760744597	0.920050093304684	0.359926925124012
38	pan_jav_fre_cic_spa_anl_rom_scr_swt_heb_fbf_knd_xho_guj_pol_ger_ctl_hau_lda_amr_sod_kor_owc_tur_mnd_aze_ita_tag_bam_geo_rus_prs_nor_krd_tml_urd_ben_dut_bsq_wly_lat_ses_sid_igb_arw_mol_fin_hin_aeg_azi_glc_svk_uzb_mcd_dgb_cnt_por_vie_lit_eng_tig_dyu_gam_mlt_ewe_swe_slo_akn_tha_moo_mao_chh_bos_sun_yor_ukr_jpn_tsn_tsw_est_alb_amh_cze_mly_swa_qcu_zul_hun_afr_bem_grk_ind_ven_bul_bat	0.194563999999996	0.487994395008959	0.626702357384792
39	aze_svk_uzb_por_krd_cnt_lit_hin_kor_ven_jav_knd_swe_rom_arw_anl_pan_igb_tml_hun_sun_grk_swt_prs_dyu_guj_mcd_heb_fin_eng_fre_mlt_vie_bem_ctl_tsn_azi_sid_glc_swa_amr_owc_spa_bam_lat_dgb_ita_rus_slo_ger_mol_tag_fbf_tur_chh_sod_mly_ind_ewe_yor_wly_tha_ukr_dut_amh_akn_mao_alb_gam_bat_hau_jpn_bsq_ben_nor_moo_aeg_afr_qcu_pol_xho_bos_urd_bul_ses_cic_tsw_mnd_zul_tig_lda_cze_est_geo_scr	NA	NA	NA
40	moo_sod_hau_urd_eng_alb_aeg_nor_lda_slo_cic_swt_fre_fin_rus_bam_ewe_chh_uzb_knd_igb_mly_azi_arw_tml_rom_swa_sid_lit_pan_jav_qcu_ben_dyu_mnd_est_hin_mlt_dgb_zul_cze_krd_ind_aze_bsq_tig_tur_wly_owc_yor_dut_akn_spa_guj_ven_scr_ctl_xho_mol_tsw_bem_tsn_bos_sun_bat_glc_lat_pol_swe_gam_jpn_mao_afr_bul_prs_ses_grk_por_fbf_anl_vie_cnt_svk_heb_ukr_hun_tha_kor_amr_geo_ger_tag_mcd_ita_amh	NA	NA	NA
41	xho_ben_knd_fin_aze_mol_swe_chh_zul_cnt_yor_mcd_slo_ewe_vie_tml_svk_ses_kor_sun_uzb_eng_mnd_grk_jpn_swa_urd_ctl_mly_fbf_bat_scr_lda_hin_guj_bam_lit_bul_tsw_aeg_arw_gam_alb_moo_igb_por_swt_anl_glc_rom_dut_geo_owc_bem_nor_ven_bos_dyu_sid_est_hun_qcu_fre_wly_ita_hau_akn_rus_tur_amh_bsq_lat_amr_jav_pan_heb_mlt_cze_pol_afr_spa_tha_tig_tsn_cic_mao_ind_ger_prs_ukr_dgb_krd_azi_sod_tag	0.156948275810229	0.368293408652172	0.713491455135386
42	ven_amh_eng_tml_gam_bsq_swt_hau_urd_dgb_fre_qcu_spa_zul_pol_ctl_ukr_wly_igb_mly_mao_scr_sun_por_heb_jav_tha_bat_lda_anl_lat_dyu_jpn_afr_sod_azi_swa_dut_prs_pan_sid_bem_knd_akn_yor_arw_tsn_rom_owc_mnd_moo_ewe_tag_geo_lit_ger_grk_cnt_tsw_bos_uzb_aeg_alb_kor_slo_ita_cic_mol_aze_hun_tur_ses_xho_chh_rus_nor_fbf_ind_tig_vie_krd_cze_svk_hin_ben_mlt_amr_glc_est_mcd_swe_bul_guj_fin_bam	0.594829423471879	1.50936366257555	0.134595937659389
43	akn_bem_wly_swt_ita_gam_guj_slo_aeg_tml_sid_ben_amr_afr_cic_tag_rus_heb_jav_sun_grk_mly_por_ger_bat_chh_nor_zul_bam_geo_owc_cze_hin_tsn_urd_cnt_swa_pol_tig_krd_dgb_azi_eng_anl_spa_bul_bsq_dut_glc_knd_mnd_mlt_lda_fre_lit_ses_igb_kor_scr_mao_moo_ctl_ind_fbf_ven_ukr_ewe_rom_amh_bos_prs_qcu_aze_uzb_dyu_xho_mol_svk_hau_pan_hun_alb_jpn_sod_tur_tsw_tha_swe_fin_arw_est_mcd_lat_yor_vie	-0.287439191951228	-0.756201901180642	0.45143943692858
44	zul_dgb_eng_amr_svk_akn_vie_cnt_heb_grk_fre_ita_igb_dut_urd_bul_cze_bam_owc_lda_amh_tsw_nor_bos_tml_mly_ukr_est_sun_hau_azi_chh_anl_pan_aze_guj_geo_ses_fin_rom_bsq_ger_slo_hin_ben_yor_glc_tsn_spa_wly_mcd_jav_bat_jpn_bem_mol_por_mlt_ven_xho_tur_swt_tag_lit_ind_tig_gam_moo_arw_scr_lat_dyu_alb_krd_swa_pol_mao_qcu_ewe_ctl_fbf_kor_uzb_prs_sod_rus_swe_afr_tha_cic_mnd_sid_aeg_knd_hun	0.283004964576162	0.66302833167598	0.50895245750956
45	gam_sun_sod_bem_dut_amr_ses_xho_hun_est_yor_bos_wly_cze_swa_bat_ita_jav_scr_mao_spa_dyu_dgb_mlt_alb_fin_bul_fbf_nor_cic_bsq_vie_eng_ewe_ctl_ger_slo_hau_tag_igb_glc_ven_prs_arw_azi_lda_owc_bam_grk_por_swe_aeg_tur_urd_lat_knd_rom_ukr_pol_fre_tig_jpn_tha_zul_tml_swt_afr_pan_cnt_mcd_kor_anl_mnd_uzb_akn_tsw_lit_aze_hin_amh_guj_heb_chh_svk_mol_qcu_tsn_mly_rus_moo_ben_sid_ind_krd_geo	0.374783878706994	0.852878349334268	0.395917983399801
46	knd_fin_jav_ctl_bos_tha_tml_ger_ewe_amh_sod_fbf_tig_owc_ukr_lda_anl_mcd_igb_bem_nor_scr_cze_zul_tag_moo_grk_cnt_slo_jpn_aeg_tsn_bsq_uzb_hun_mol_akn_gam_alb_lat_mlt_bam_tur_ven_dyu_dut_por_swe_spa_pol_sid_amr_aze_qcu_mly_bul_urd_swt_vie_chh_guj_geo_ses_azi_mao_prs_hau_mnd_rus_kor_yor_tsw_pan_cic_ita_lit_rom_afr_est_krd_glc_svk_bat_swa_xho_ind_eng_ben_sun_heb_arw_dgb_fre_hin_wly	0.58676779135035	1.31938325423276	0.190280081942097
47	ctl_dgb_amr_mao_swa_tsn_rom_mcd_sun_knd_rus_mol_anl_est_yor_vie_spa_chh_kor_heb_tml_moo_bem_sid_lat_swe_hun_cze_tsw_mnd_bul_tag_hau_mlt_tig_dyu_ses_bsq_ger_fin_glc_fre_svk_bam_lit_alb_pan_hin_xho_igb_pol_slo_ewe_jpn_por_ben_grk_tur_aeg_bat_prs_jav_afr_cic_sod_bos_eng_gam_lda_guj_owc_uzb_wly_amh_qcu_dut_akn_tha_cnt_fbf_mly_ukr_zul_geo_nor_swt_ind_azi_scr_urd_ita_krd_ven_arw_aze	0.00853540484205013	0.0194533820158876	0.984521101399672
48	hun_cnt_nor_por_dgb_est_sod_glc_fre_sun_bsq_arw_ind_pol_cic_ita_mly_ukr_owc_mnd_chh_vie_mlt_alb_rom_yor_amh_grk_fin_geo_bat_tur_wly_bul_fbf_lit_swe_amr_zul_azi_eng_slo_kor_tag_tsw_aze_afr_ses_qcu_mao_ven_heb_hin_dut_guj_akn_krd_swa_mol_tml_ewe_sid_rus_knd_prs_lat_tha_xho_moo_ben_urd_aeg_mcd_lda_uzb_anl_bos_cze_spa_tig_tsn_pan_swt_jav_ctl_bam_dyu_ger_jpn_igb_scr_svk_gam_hau_bem	0.564007293433255	1.30835544551482	0.193977131596394
49	fin_mao_sun_swt_yor_wly_ind_vie_rus_moo_tha_bos_lda_krd_chh_akn_amh_nor_zul_hun_cic_rom_ven_prs_lit_mlt_heb_fre_est_dyu_ita_alb_por_tml_swa_owc_fbf_hau_bsq_aze_hin_knd_xho_sid_mnd_jpn_mly_kor_dut_arw_afr_dgb_lat_azi_ger_ses_pol_aeg_mol_mcd_swe_eng_ctl_scr_tsn_cnt_geo_tsw_tur_tig_jav_tag_ukr_bam_qcu_gam_svk_spa_cze_slo_amr_bat_sod_igb_guj_ben_bul_glc_anl_uzb_bem_grk_urd_pan_ewe	0.803163485322413	1.87047309007624	0.0645631133140634
50	nor_ses_sid_swa_igb_sod_yor_slo_fre_dut_por_est_lit_cnt_hau_hun_jpn_rus_kor_anl_tsw_zul_arw_afr_tag_geo_svk_tha_bem_xho_pan_jav_tig_spa_owc_mly_bul_mol_chh_guj_azi_scr_uzb_dyu_ukr_bsq_bos_swe_qcu_ven_mlt_ind_mnd_rom_vie_glc_tur_mcd_aze_moo_eng_amr_lda_krd_cze_gam_fin_pol_mao_hin_heb_alb_wly_ita_sun_amh_ger_bat_akn_tml_knd_prs_dgb_bam_swt_fbf_ctl_cic_ben_grk_urd_aeg_tsn_lat_ewe	NA	NA	NA
51	xho_zul_rus_glc_akn_gam_cze_amr_afr_ben_lat_ger_est_arw_geo_bam_azi_chh_jpn_pol_lda_tig_swt_svk_tsn_rom_grk_sod_fbf_alb_cic_swe_tag_qcu_tsw_vie_urd_bat_hin_por_wly_mlt_mcd_hun_hau_anl_mly_swa_sun_eng_dgb_krd_kor_mao_guj_uzb_bos_ses_jav_ind_bul_bem_knd_prs_owc_scr_heb_lit_igb_bsq_yor_amh_moo_tha_nor_dut_ewe_dyu_cnt_aze_mol_fin_fre_tur_ukr_spa_ctl_slo_tml_aeg_sid_pan_ita_ven_mnd	-0.146923926764868	-0.388987123423728	0.69817487411898
52	mnd_bam_swt_ukr_krd_akn_sun_sid_lit_tag_vie_aeg_ind_lda_prs_igb_ewe_anl_aze_eng_est_glc_mol_tsw_bat_ctl_afr_spa_ben_arw_sod_slo_chh_knd_azi_kor_guj_fbf_owc_bem_amh_ses_bul_xho_dut_rus_moo_hin_zul_amr_rom_cze_jpn_lat_tur_fin_yor_swe_scr_hun_dyu_tig_dgb_jav_pol_geo_pan_svk_grk_mao_tml_por_urd_wly_ita_uzb_mlt_mly_alb_tha_ger_qcu_fre_bos_gam_swa_ven_mcd_cic_cnt_nor_bsq_tsn_heb_hau	1.09708860491506	2.93656419098512	0.00418250693003331
53	ukr_alb_azi_amr_svk_kor_cnt_ger_por_dut_tag_mlt_geo_lda_chh_sod_prs_swa_guj_wly_mnd_hun_urd_gam_krd_knd_hin_bul_bat_grk_cic_ind_igb_est_anl_bem_cze_nor_xho_mol_amh_swt_ita_ven_ewe_dyu_jav_aeg_heb_mcd_dgb_afr_tur_ben_mly_scr_akn_lat_moo_ses_fin_uzb_swe_glc_bam_tig_fre_aze_vie_slo_spa_pol_fbf_arw_lit_rom_bos_sid_bsq_tsn_ctl_tsw_qcu_pan_owc_mao_yor_eng_rus_jpn_zul_sun_tml_tha_hau	0.0170807343083037	0.0432976143306315	0.96555712001832
54	arw_guj_bat_gam_slo_zul_azi_mlt_ctl_knd_amr_owc_tsw_fin_anl_prs_cze_rom_fbf_grk_hun_swt_dyu_aeg_lda_lit_mol_xho_uzb_scr_mcd_ses_svk_pan_ewe_tml_pol_tag_qcu_sid_tha_fre_lat_akn_tsn_swe_jpn_moo_cic_ita_geo_bam_sod_nor_glc_est_kor_bul_ind_spa_aze_afr_sun_urd_ger_tur_eng_bos_yor_ben_bsq_krd_mly_igb_bem_mao_por_dut_ven_hau_dgb_ukr_amh_tig_jav_swa_mnd_vie_alb_wly_cnt_chh_rus_hin_heb	0.474954197723336	1.10523948145384	0.271906960040664
55	azi_est_amh_amr_yor_ctl_akn_sid_glc_fre_dyu_lat_mcd_swt_vie_slo_scr_chh_swe_tig_mao_fbf_sod_tur_geo_arw_ses_grk_kor_gam_tag_ita_pol_zul_pan_mol_anl_qcu_bsq_svk_swa_nor_ven_bat_cnt_ger_eng_moo_wly_tml_hin_owc_bul_jpn_lda_xho_lit_knd_tsn_heb_jav_rom_ind_uzb_dut_guj_afr_ewe_urd_ukr_por_mnd_aeg_bam_prs_bos_cze_spa_tha_igb_tsw_bem_sun_krd_fin_aze_mlt_rus_mly_hau_ben_cic_alb_dgb_hun	0.0692551823666642	0.157122876936872	0.875488624435626
56	mly_ukr_ita_rom_ger_tig_moo_igb_spa_bam_dyu_krd_cze_afr_sod_rus_chh_knd_mlt_dgb_aze_bat_qcu_fre_geo_ind_bos_nor_hun_gam_swt_swa_tml_prs_hau_eng_fin_azi_ewe_dut_pan_lit_pol_cnt_vie_scr_hin_kor_uzb_alb_zul_guj_glc_tsn_owc_tsw_grk_sun_xho_lda_swe_akn_ben_mol_aeg_anl_tur_jpn_ses_mnd_svk_heb_ctl_bsq_arw_mao_tag_amh_fbf_amr_bem_mcd_ven_tha_urd_est_cic_lat_jav_slo_por_bul_wly_sid_yor	-0.425160664105688	-1.05104125058327	0.29596308238991
57	tig_xho_fin_afr_pan_tha_akn_gam_swt_sun_lat_jpn_mol_vie_rom_cnt_dyu_grk_por_cic_krd_chh_slo_cze_hun_tur_yor_mcd_eng_mnd_hin_ctl_svk_zul_tml_ita_amr_lit_kor_azi_uzb_glc_dgb_urd_aze_scr_swe_bos_bat_tsw_bsq_arw_prs_mly_bam_fre_sid_alb_aeg_spa_pol_jav_ukr_ger_knd_heb_amh_anl_mao_swa_est_owc_rus_qcu_tag_ven_geo_mlt_ewe_guj_moo_ses_nor_bem_sod_dut_tsn_fbf_wly_bul_ind_ben_igb_hau_lda	0.414521234725395	1.08479701729772	0.280815700491619
58	spa_jav_uzb_lit_igb_bem_knd_cze_arw_dgb_bul_aze_rom_akn_swa_eng_grk_bsq_hau_lda_ses_afr_sid_fin_qcu_mol_gam_cnt_aeg_fbf_svk_slo_bos_tsw_ctl_kor_heb_tur_ven_moo_urd_tml_guj_ewe_swe_geo_amr_scr_glc_mlt_vie_mnd_rus_ger_mao_ben_krd_ukr_owc_ita_tha_ind_tag_dyu_pol_anl_mcd_azi_sod_swt_mly_nor_est_yor_fre_alb_amh_zul_bat_sun_dut_wly_lat_bam_por_prs_chh_hun_cic_pan_xho_hin_tig_jpn_tsn	0.559293345040328	1.46209962477371	0.147084950514032
59	lda_moo_bat_ger_prs_tig_grk_uzb_guj_cnt_bsq_krd_mao_cic_cze_tsw_vie_gam_swe_mlt_glc_mol_knd_tur_mnd_jpn_akn_yor_bul_tha_azi_sun_afr_amr_rus_alb_xho_por_igb_jav_spa_amh_tag_anl_qcu_rom_hin_zul_dut_chh_hau_bem_aeg_fin_scr_sod_sid_tsn_arw_fre_dgb_wly_swt_fbf_ind_pan_svk_tml_ewe_ses_bam_ctl_swa_urd_dyu_lat_ben_est_owc_nor_aze_geo_lit_slo_kor_ukr_hun_heb_mly_ita_bos_ven_mcd_eng_pol	0.0962250784306537	0.231648544736181	0.817319932086518
60	grk_aze_fre_gam_lat_tur_svk_arw_sun_ind_urd_por_lit_bem_chh_pol_heb_swe_prs_jpn_tig_aeg_bsq_xho_hun_alb_bos_ger_lda_sod_wly_swa_igb_vie_afr_tsn_amh_hau_mnd_slo_eng_zul_ita_ewe_qcu_yor_hin_cnt_pan_spa_mao_ukr_mcd_rus_knd_fin_bam_mly_moo_cze_ven_tag_sid_rom_geo_dut_fbf_dgb_uzb_akn_azi_bat_krd_amr_kor_mlt_scr_cic_est_tml_ctl_jav_ses_dyu_mol_tha_anl_guj_ben_owc_bul_glc_tsw_nor_swt	0.840667635391485	2.18485857504332	0.0314125063457602
61	tag_lat_mlt_grk_dut_jav_guj_mao_arw_ses_geo_hin_aeg_dyu_tur_bem_uzb_ven_rus_owc_gam_lit_tig_fin_yor_dgb_swe_bam_anl_heb_nor_wly_fre_urd_fbf_hau_tsw_chh_afr_swt_krd_jpn_mly_eng_swa_qcu_kor_ctl_zul_tha_tml_bos_glc_por_prs_ita_scr_mol_moo_ewe_ger_sun_lda_rom_ind_pol_azi_sid_amr_bul_slo_cic_alb_cnt_hun_bsq_tsn_est_sod_ben_svk_spa_cze_ukr_mnd_mcd_bat_aze_igb_xho_amh_vie_akn_pan_knd	0.320217568635367	0.74207230003471	0.459913591035439
62	uzb_ukr_afr_ven_azi_vie_rus_nor_hun_eng_slo_xho_amr_ind_sid_mao_arw_est_ses_ben_tig_sod_swa_ger_lat_fin_bam_wly_grk_heb_yor_mly_kor_bul_lda_alb_lit_hin_qcu_glc_knd_aze_bem_swt_jpn_mnd_tur_gam_anl_mlt_ewe_moo_bat_cnt_dgb_chh_scr_ctl_pol_geo_igb_tml_pan_mcd_tsw_fbf_mol_fre_prs_zul_dut_tha_dyu_owc_spa_tsn_cic_urd_svk_bsq_amh_jav_hau_bos_akn_swe_por_tag_aeg_krd_cze_ita_sun_guj_rom	0.188204651608017	0.482047761591645	0.630904553511995
63	tag_afr_glc_bem_fre_est_sun_cze_slo_mly_eng_scr_tha_tsn_kor_pan_owc_anl_fbf_jav_cnt_knd_ven_ses_cic_tml_bos_ind_jpn_amh_mlt_svk_chh_akn_swe_xho_mcd_tur_uzb_moo_aeg_gam_sid_yor_geo_ben_aze_swa_lda_ewe_krd_bul_pol_zul_nor_alb_grk_vie_swt_sod_mnd_hun_igb_bsq_por_lit_tig_hau_ger_mao_ukr_wly_fin_bam_heb_rom_spa_dyu_rus_bat_urd_arw_ctl_mol_prs_lat_dgb_azi_dut_tsw_qcu_amr_hin_ita_guj	-0.392789938358506	-0.886919604253763	0.377410044576226
64	tsw_zul_owc_bul_lda_akn_tur_aze_azi_yor_est_bem_tag_cnt_kor_arw_mnd_urd_pan_hun_svk_tha_ben_chh_dyu_rus_slo_prs_bsq_ger_hin_sid_mao_amr_ctl_ven_glc_alb_knd_lat_sod_ukr_bam_nor_lit_por_ses_bos_moo_ind_fbf_dut_amh_grk_guj_wly_igb_ewe_sun_krd_aeg_hau_uzb_mol_cze_cic_fin_tsn_jpn_ita_tig_swa_xho_dgb_qcu_rom_swt_eng_pol_vie_spa_scr_bat_gam_swe_tml_geo_mcd_fre_afr_mly_mlt_heb_jav_anl	-0.762158858303954	-1.80718935793668	0.0739661881905351
65	pan_akn_urd_lda_bam_ctl_mlt_bat_vie_zul_tml_sid_uzb_amr_swe_tur_amh_ita_sun_est_eng_scr_bsq_heb_spa_pol_ewe_ind_alb_grk_owc_dyu_azi_bem_aeg_cic_mol_mcd_hin_svk_hau_ben_mnd_igb_arw_afr_ven_bul_hun_ger_mly_tsn_lit_tig_tsw_swt_yor_mao_geo_rom_wly_dgb_gam_glc_krd_fin_qcu_chh_tag_jpn_rus_nor_dut_sod_jav_anl_fbf_por_lat_kor_tha_ses_moo_knd_prs_swa_xho_fre_slo_cnt_cze_aze_ukr_bos_guj	0.206722195915526	0.479521532333918	0.632693404199697
66	tig_geo_fbf_cic_qcu_ind_ita_bam_hau_tsw_eng_mlt_bul_cze_rom_sid_tag_alb_knd_swa_bos_igb_bem_sun_chh_heb_swt_krd_xho_ukr_arw_fre_lat_owc_glc_sod_est_kor_svk_jpn_hin_ben_dgb_mol_akn_dyu_cnt_swe_ses_guj_lda_pan_mcd_amh_uzb_amr_slo_ven_nor_zul_ewe_mly_scr_ger_tsn_tml_lit_gam_mnd_tha_bat_tur_prs_dut_hun_azi_mao_yor_grk_wly_bsq_vie_pol_por_rus_urd_spa_anl_fin_moo_jav_aeg_ctl_afr_aze	-1.01535304685774	-2.79782102704362	0.00625360047943581
67	svk_hun_xho_sid_rus_fbf_vie_fre_bsq_chh_dyu_por_tml_sun_fin_pan_swa_rom_tig_knd_cic_afr_bul_ses_ind_dgb_jav_igb_heb_kor_bem_mao_tag_glc_swt_est_tsw_grk_akn_prs_pol_ukr_aeg_lat_mcd_arw_eng_aze_uzb_moo_geo_amh_ger_lda_mlt_amr_mol_jpn_nor_ctl_spa_cze_dut_qcu_scr_mnd_swe_gam_mly_ita_lit_bos_bam_ewe_azi_tsn_ben_hin_alb_owc_ven_anl_slo_bat_zul_krd_wly_cnt_hau_sod_yor_guj_urd_tha_tur	0.162279604705696	0.381202798575314	0.703922252232897
68	ctl_aze_sun_geo_tml_igb_swa_bem_lat_prs_rus_aeg_tag_ita_cnt_pan_swt_ewe_ukr_bam_ven_tha_ben_urd_fre_kor_chh_amh_zul_grk_tsn_fin_vie_ses_cic_azi_xho_bos_svk_gam_knd_heb_krd_ger_est_amr_lit_moo_jav_qcu_bul_lda_ind_akn_eng_mnd_anl_nor_rom_uzb_tig_mly_cze_sod_hau_jpn_yor_glc_bsq_hun_tsw_dgb_dut_fbf_mol_por_slo_dyu_afr_mcd_guj_bat_mao_sid_swe_tur_alb_owc_hin_mlt_pol_arw_scr_spa_wly	0.712075433486007	1.67522687334792	0.0972491265341097
69	mnd_gam_mlt_por_ewe_scr_xho_mcd_tur_est_igb_mao_hun_guj_knd_dyu_prs_rom_swe_rus_hau_cnt_tsn_amh_zul_spa_bat_jpn_ger_tha_cic_glc_amr_fbf_anl_swa_arw_ita_dgb_urd_lit_bsq_grk_bul_tig_heb_mly_tsw_slo_cze_tag_bam_bos_ctl_akn_afr_uzb_ven_lda_aze_sun_svk_mol_dut_chh_fin_ben_krd_tml_owc_jav_vie_sod_sid_ind_pol_alb_pan_fre_qcu_swt_ses_ukr_azi_hin_bem_eng_kor_moo_yor_aeg_geo_lat_nor_wly	-0.476433599704847	-1.12330977144227	0.264197364723632
70	svk_kor_ita_arw_tha_ven_heb_bat_guj_ben_cnt_igb_amh_tag_spa_chh_qcu_lat_hin_grk_est_bsq_owc_fbf_swt_fre_slo_ctl_aze_knd_cic_mnd_ger_bam_mlt_yor_swe_jav_mol_tml_sid_por_ses_mcd_eng_afr_moo_azi_wly_nor_dut_uzb_akn_ukr_fin_cze_tsn_mly_glc_bem_hun_jpn_sun_rom_aeg_lit_xho_tur_gam_scr_mao_tig_pan_sod_alb_swa_pol_amr_dyu_hau_geo_vie_ewe_bos_bul_urd_anl_ind_lda_dgb_krd_prs_rus_tsw_zul	0.242621292476896	0.559418991184608	0.577220595429137
71	ewe_lat_hin_igb_mol_zul_chh_dut_qcu_yor_fin_akn_amr_slo_uzb_mcd_ven_tha_hun_bam_tur_heb_knd_hau_est_xho_mlt_swe_glc_sod_cic_amh_pol_vie_azi_swt_tag_geo_moo_kor_pan_por_ger_cze_swa_jav_anl_sid_mao_owc_dyu_gam_jpn_scr_fre_bul_ukr_ben_mnd_tml_svk_mly_bsq_eng_sun_nor_ses_alb_tsn_urd_dgb_guj_cnt_krd_rom_lit_ita_grk_ind_bem_arw_afr_rus_aze_lda_fbf_tsw_wly_ctl_aeg_tig_prs_bat_spa_bos	-0.238312832088808	-0.613811834477501	0.540838202355114
72	jav_wly_glc_akn_dgb_swe_guj_lat_swa_lda_mol_tha_lit_pol_mnd_cic_mao_tur_anl_pan_cze_gam_urd_ukr_yor_rus_mcd_qcu_grk_amh_alb_xho_hau_tag_aeg_fbf_ind_dyu_ewe_hin_tsw_prs_rom_krd_fin_est_moo_slo_amr_igb_bul_ben_bam_bem_spa_scr_por_nor_swt_aze_ses_arw_uzb_afr_tml_sun_dut_knd_tig_fre_bat_mlt_cnt_vie_mly_hun_ger_owc_eng_jpn_kor_ita_bsq_svk_sod_chh_zul_geo_tsn_ctl_heb_bos_azi_ven_sid	0.403269335471123	0.916450054318006	0.361801272281402
73	ita_sun_urd_xho_ctl_ind_knd_est_grk_fbf_hin_fre_mao_pol_ger_bos_tml_alb_swe_akn_wly_nor_eng_tag_jpn_slo_dut_igb_anl_svk_guj_tur_bul_lda_mlt_cze_aeg_mcd_bam_yor_prs_amr_por_kor_pan_glc_bsq_lat_mly_swa_arw_dyu_swt_sid_geo_moo_jav_amh_bem_sod_qcu_tha_vie_lit_cic_gam_mnd_zul_heb_dgb_chh_ses_rom_spa_azi_hun_scr_mol_tsw_afr_ben_fin_bat_krd_tig_owc_ven_hau_tsn_ewe_aze_rus_uzb_ukr_cnt	0.329487572271606	0.80739826986858	0.421497290930833
74	cnt_fbf_ukr_ita_fre_sun_por_rus_sid_eng_grk_gam_cic_tur_owc_wly_zul_est_akn_alb_geo_swt_mnd_bam_spa_lat_tsw_dgb_swa_amr_slo_jav_tag_swe_mly_nor_ewe_tha_ven_prs_heb_lit_hun_glc_ger_urd_moo_knd_dyu_bem_uzb_tig_scr_mao_mlt_kor_chh_bsq_pan_guj_ind_azi_jpn_lda_pol_xho_amh_fin_arw_bat_vie_anl_sod_rom_cze_qcu_tml_igb_svk_bos_yor_krd_ben_aeg_hin_ses_afr_dut_bul_mcd_aze_tsn_ctl_mol_hau	-0.172068511686276	-0.441920066326183	0.659572969667147
75	xho_hin_pan_grk_slo_anl_pol_heb_ind_hun_eng_chh_mly_tsn_gam_sid_aeg_tig_tml_dut_ger_amh_est_ewe_ven_akn_arw_rus_bsq_sun_mol_knd_tag_ben_geo_aze_rom_mnd_azi_alb_fre_bam_cic_cze_afr_tur_lit_jav_igb_svk_spa_tsw_cnt_ses_urd_ita_yor_tha_lda_dgb_kor_vie_bos_moo_swe_amr_scr_wly_bat_owc_mlt_nor_swt_guj_sod_dyu_krd_qcu_mao_ctl_hau_por_swa_jpn_lat_fin_mcd_zul_ukr_uzb_bem_fbf_glc_bul_prs	-0.0532581287228869	-0.122173881838461	0.903024926249219
76	est_svk_jpn_anl_mlt_scr_fbf_ven_swe_fre_bem_tsn_tsw_igb_slo_lda_wly_por_spa_swt_swa_qcu_hin_fin_vie_ukr_kor_glc_azi_bsq_heb_mao_rus_lit_tag_arw_mcd_cze_guj_ind_mol_tig_bul_geo_dyu_moo_nor_pan_akn_amh_chh_grk_mly_ses_tur_ita_afr_amr_lat_ger_dgb_zul_sid_urd_pol_alb_ewe_knd_jav_aze_sod_cic_bat_uzb_bos_owc_hun_dut_sun_bam_mnd_ctl_yor_krd_aeg_xho_hau_tml_ben_tha_prs_gam_cnt_eng_rom	-0.227534449809432	-0.590839724096179	0.556061021213548
77	owc_moo_rus_arw_xho_bat_chh_bam_qcu_pol_lat_bos_mnd_tha_cnt_lda_igb_swt_anl_eng_glc_azi_dyu_hin_tsw_mly_scr_knd_pan_spa_fre_krd_zul_heb_ses_jpn_nor_geo_ben_mcd_amh_tig_guj_mlt_lit_mao_ven_sid_svk_est_alb_bem_sod_grk_ukr_hun_swe_ewe_rom_sun_afr_wly_mol_ita_cze_prs_aze_tag_tur_akn_ctl_fin_vie_dut_swa_ger_amr_bul_slo_gam_uzb_cic_aeg_hau_dgb_kor_yor_ind_jav_por_urd_bsq_tml_fbf_tsn	0.381765661050056	0.947957863808411	0.345607668530499
78	ger_eng_moo_ind_bul_krd_amh_amr_sun_slo_bsq_tha_jav_knd_mao_sid_swt_glc_cic_nor_fin_ewe_urd_lat_jpn_mcd_tsw_owc_svk_prs_kor_aeg_guj_arw_tag_yor_rus_fre_geo_igb_dut_bam_alb_heb_mol_gam_pol_grk_tur_bat_ses_uzb_tml_sod_scr_dyu_hau_tsn_ita_hin_wly_rom_zul_swa_lit_dgb_akn_swe_mnd_cnt_azi_hun_bos_xho_aze_fbf_vie_spa_anl_qcu_ben_tig_mlt_bem_ctl_cze_ven_afr_ukr_mly_chh_lda_por_pan_est	0.165629895068331	0.391827963422407	0.696081756581952
79	fbf_mlt_ses_afr_mly_pol_amh_aze_tha_zul_lda_ind_bsq_glc_heb_hin_tsn_sid_bam_anl_knd_arw_tsw_scr_mao_uzb_pan_svk_dgb_cze_bos_mol_alb_ven_mnd_rus_swt_geo_tur_grk_vie_guj_ukr_owc_nor_kor_swa_est_gam_tag_rom_lit_ewe_qcu_spa_fre_ger_bem_tig_por_ctl_akn_yor_wly_aeg_tml_swe_slo_sod_moo_chh_cnt_cic_ben_krd_amr_bul_mcd_urd_bat_azi_igb_dyu_xho_ita_sun_hau_hun_jpn_prs_jav_dut_eng_fin_lat	-0.124811455272904	-0.325274036469274	0.7457043264321
80	tag_arw_lda_nor_urd_dgb_sun_scr_dut_sid_alb_cze_slo_swt_mnd_ewe_sod_wly_rus_owc_heb_fbf_knd_xho_amh_yor_vie_tml_ben_bam_cnt_lat_qcu_bat_gam_mlt_ukr_swa_tsw_mao_akn_zul_ven_igb_ses_bsq_lit_prs_krd_pol_aeg_ind_por_amr_mol_tha_eng_rom_bos_anl_fin_bem_tsn_mcd_hun_grk_ger_fre_ita_geo_uzb_chh_mly_azi_afr_tur_pan_cic_ctl_spa_svk_hau_est_jpn_hin_moo_tig_swe_guj_bul_kor_dyu_aze_glc_jav	0.07719891645057	0.183929533026398	0.854469183599029
81	prs_mly_lda_aeg_jpn_igb_hin_eng_ind_swt_mnd_afr_mcd_urd_cnt_tur_dut_est_alb_ctl_yor_uzb_bul_qcu_ita_xho_tha_bos_cic_pan_jav_tag_svk_knd_scr_hau_azi_grk_lat_ukr_akn_nor_spa_chh_guj_fre_slo_amr_bat_swa_glc_cze_bem_swe_amh_pol_wly_dyu_ses_gam_por_tml_rom_ben_mlt_bsq_anl_dgb_vie_tig_zul_aze_ven_hun_krd_heb_moo_tsw_kor_owc_ger_mol_mao_fbf_ewe_sid_arw_sun_geo_bam_rus_tsn_lit_fin_sod	0.279878284700252	0.656016985052299	0.513432972637844
82	chh_jpn_rom_aze_kor_fre_bsq_arw_hin_sun_vie_akn_xho_gam_bat_moo_guj_tig_mol_krd_swt_mlt_cnt_geo_lat_pol_knd_sod_owc_dgb_mao_tha_dyu_ewe_ctl_azi_slo_bos_bem_tag_zul_ukr_qcu_uzb_dut_heb_mly_yor_grk_wly_bam_rus_pan_hun_fin_por_afr_eng_spa_ses_swe_aeg_alb_est_urd_nor_ben_svk_jav_fbf_cze_hau_lda_prs_anl_igb_cic_swa_scr_tur_ven_sid_amh_mcd_ind_glc_tml_bul_lit_tsw_ger_ita_tsn_amr_mnd	0.892067257038666	2.09842653748176	0.0385781852462431
83	tml_sid_ven_ita_tig_aeg_grk_vie_ind_xho_lda_sun_rus_anl_swt_moo_gam_ben_akn_lat_rom_bos_hau_zul_tsw_kor_chh_bam_dut_azi_tur_prs_bem_alb_krd_fre_fin_cic_hun_jav_uzb_bat_ukr_swe_est_geo_svk_mol_igb_por_mlt_wly_cze_amh_bsq_urd_fbf_ewe_mly_glc_mao_swa_eng_sod_tha_lit_owc_pol_ger_scr_mnd_dgb_hin_amr_spa_aze_pan_jpn_slo_guj_cnt_arw_mcd_dyu_heb_knd_tsn_ses_tag_ctl_nor_qcu_yor_afr_bul	0.0792063668518697	0.188491782620387	0.850901861664202
84	zul_afr_ind_bul_bem_mlt_bsq_rom_swa_aze_mcd_ctl_kor_slo_hun_geo_tml_sod_arw_rus_cze_svk_glc_tig_tha_krd_qcu_bam_yor_azi_bos_grk_jav_cic_spa_amr_aeg_ger_dut_dgb_eng_fin_anl_ses_sun_xho_lda_igb_amh_scr_ven_jpn_ita_mnd_nor_fre_owc_guj_est_ewe_cnt_moo_heb_chh_lit_lat_por_tsw_ben_fbf_alb_pan_knd_dyu_gam_mly_mao_uzb_tag_bat_tsn_mol_akn_pol_hau_swe_vie_prs_sid_tur_swt_hin_urd_ukr_wly	-0.838804759904569	-2.20970111992312	0.0295804868189405
85	lit_zul_akn_jav_igb_mao_xho_rus_swe_est_qcu_geo_aze_ben_hau_chh_nor_amr_urd_mcd_tig_tag_slo_aeg_por_ewe_heb_tsn_scr_ukr_ctl_gam_mlt_mol_spa_bat_lat_fbf_eng_sid_tur_guj_knd_pol_bam_ses_tha_arw_mnd_bul_dut_glc_wly_cze_lda_hin_kor_dgb_vie_swa_prs_svk_ven_tsw_afr_azi_grk_hun_sun_ind_alb_bsq_cnt_owc_mly_ita_tml_cic_bos_sod_dyu_amh_ger_rom_jpn_swt_bem_uzb_yor_moo_krd_fre_fin_pan_anl	0.550295050609814	1.24354674031453	0.216792033932668
86	sod_amh_wly_spa_uzb_scr_cnt_akn_knd_bam_igb_dut_ind_lit_eng_alb_azi_tig_ses_hau_zul_dgb_tha_tag_aeg_fre_bos_tsw_svk_gam_hin_mly_mcd_swe_anl_sun_cic_amr_jav_tur_bat_arw_bem_tml_ger_geo_mlt_por_moo_bsq_sid_ben_ctl_grk_slo_bul_pol_guj_lat_swt_kor_yor_ita_swa_urd_heb_tsn_mnd_fin_ven_hun_owc_fbf_vie_pan_jpn_mol_qcu_est_prs_rus_aze_krd_mao_ukr_glc_xho_rom_afr_cze_nor_ewe_dyu_chh_lda	NA	NA	NA
87	mlt_tsn_fbf_afr_igb_hun_svk_tur_pan_cnt_mcd_ita_ewe_aze_gam_mly_swe_cic_ind_vie_sun_swt_krd_aeg_zul_dgb_bos_pol_ukr_bul_tha_guj_slo_mao_dyu_fin_dut_sod_lat_spa_grk_amr_prs_chh_azi_por_est_kor_fre_akn_mnd_ctl_urd_geo_qcu_ven_glc_lda_lit_ger_swa_xho_alb_owc_scr_uzb_jpn_tag_moo_wly_ses_hin_mol_nor_bsq_bat_tml_eng_rom_arw_tsw_heb_knd_tig_yor_hau_bam_ben_sid_bem_jav_cze_anl_rus_amh	0.511461726078893	1.22260362672509	0.224568813575847
88	nor_lat_wly_spa_sid_jpn_urd_tsn_mnd_tur_hun_ger_amh_tml_swe_amr_ses_rom_knd_moo_bul_vie_ita_uzb_owc_chh_glc_gam_sun_guj_svk_kor_mol_grk_ven_sod_tha_mlt_arw_ctl_swt_slo_qcu_mcd_tig_pan_akn_hin_cnt_tag_fin_eng_azi_alb_bat_bsq_swa_ewe_bam_ben_ind_hau_bem_lit_fbf_scr_pol_anl_aze_prs_rus_mao_zul_bos_cze_yor_igb_krd_est_ukr_aeg_tsw_xho_geo_mly_dyu_jav_cic_afr_dgb_heb_fre_por_dut_lda	-0.120825437680236	-0.288030443712964	0.773964355257412
89	grk_xho_geo_cic_bul_jpn_dgb_lda_spa_cze_dyu_lat_krd_fre_mly_sun_tsn_ita_igb_glc_ukr_tur_bsq_hau_eng_slo_moo_vie_afr_bat_chh_swa_svk_ses_tha_aze_kor_ger_mnd_wly_anl_amh_guj_tsw_ind_tag_tml_fin_pol_prs_yor_lit_tig_gam_mao_swe_zul_bem_alb_azi_ven_hin_qcu_heb_ctl_por_scr_amr_swt_sod_akn_rus_fbf_sid_owc_ewe_mlt_est_arw_pan_cnt_aeg_rom_knd_ben_dut_mcd_mol_uzb_jav_urd_nor_bam_bos_hun	-0.334160306453091	-1.10200413967716	0.273303659943597
90	tig_jav_alb_owc_gam_mcd_dut_akn_tag_est_vie_heb_urd_rus_grk_qcu_glc_bos_kor_guj_bem_mlt_aze_afr_bsq_bat_sod_por_mao_amh_moo_scr_mly_igb_mnd_cic_zul_ctl_prs_cze_slo_swt_tsw_spa_geo_xho_rom_tsn_ger_tml_bul_ben_eng_ses_lat_ind_hin_uzb_amr_fre_svk_krd_wly_arw_fbf_pol_dgb_ita_swe_mol_dyu_cnt_hun_aeg_bam_knd_ewe_swa_yor_jpn_lit_hau_fin_sun_chh_lda_anl_pan_ukr_azi_sid_ven_nor_tur_tha	-0.269451950019122	-0.67350339959853	0.502297476906796
91	lit_mnd_akn_xho_est_mcd_cnt_ita_chh_pan_grk_rus_aeg_bat_gam_swt_pol_cze_vie_fbf_bos_mlt_nor_lda_tur_jav_ind_urd_tml_mol_tha_hin_owc_eng_hau_qcu_slo_scr_krd_rom_bam_aze_ukr_swa_igb_amh_dut_geo_bul_glc_ewe_wly_amr_tsw_tig_kor_dgb_lat_swe_sun_mao_tag_afr_moo_ven_jpn_bem_ses_cic_fin_svk_dyu_ben_tsn_spa_yor_fre_zul_prs_uzb_sod_ger_por_hun_heb_knd_arw_mly_sid_azi_bsq_anl_guj_ctl_alb	-0.28333580222681	-0.640113082962623	0.523673003924573
92	ukr_swt_glc_ven_moo_azi_fbf_swa_lda_cic_prs_rus_ses_knd_lat_tsn_eng_ger_svk_chh_amr_xho_sid_ita_urd_qcu_tag_mol_hun_bam_pol_afr_ben_ewe_mlt_vie_dgb_cnt_bat_ctl_hau_owc_geo_dut_jav_pan_tml_slo_mao_tig_tur_gam_arw_guj_jpn_amh_nor_scr_mly_lit_mnd_aze_dyu_por_zul_tha_anl_bem_wly_sod_heb_bul_mcd_bos_fre_krd_yor_est_kor_ind_fin_sun_alb_hin_rom_igb_grk_aeg_tsw_akn_bsq_swe_spa_uzb_cze	0.128826665197231	0.308913102622909	0.758078599263689
93	grk_est_mlt_krd_alb_mcd_glc_uzb_scr_amh_arw_yor_mao_swt_geo_tha_bsq_rus_prs_cnt_ita_hin_xho_svk_igb_tsn_owc_azi_swe_guj_spa_fin_hun_ctl_moo_anl_lit_dgb_tur_hau_chh_fre_sid_zul_ben_bul_mnd_rom_tig_ven_urd_eng_akn_ger_aze_tsw_bem_ses_dyu_fbf_gam_cic_qcu_knd_ind_nor_kor_aeg_slo_jpn_mol_bos_amr_cze_bam_por_sod_ukr_sun_dut_bat_afr_heb_pan_lat_vie_jav_wly_lda_pol_tag_swa_tml_mly_ewe	-0.689328849371365	-1.82415936696865	0.0713393426255034
94	glc_cze_gam_fre_wly_svk_heb_moo_ind_ger_zul_ven_lit_fin_mly_cnt_jav_grk_bat_qcu_dut_uzb_aze_prs_hau_rus_lda_tag_arw_ita_urd_cic_bam_eng_tml_anl_dgb_krd_knd_aeg_vie_swt_akn_mcd_dyu_scr_kor_sun_tha_bem_mnd_chh_pol_mao_amh_est_slo_owc_swa_igb_bul_spa_yor_afr_tig_alb_por_sid_xho_pan_ses_fbf_swe_rom_ben_ctl_sod_hin_hun_tsn_tsw_jpn_nor_azi_bos_tur_lat_amr_mol_bsq_mlt_guj_geo_ukr_ewe	-0.248803964818775	-0.638906347813219	0.524454306324524
95	knd_kor_krd_gam_mol_rus_por_qcu_moo_heb_svk_cze_igb_est_bem_prs_arw_azi_dut_yor_tur_ctl_dgb_swe_fbf_dyu_aze_hin_vie_tig_amh_lda_bul_mlt_owc_hun_spa_bos_anl_nor_chh_eng_tha_bat_afr_sid_ben_mly_mao_alb_bsq_tml_slo_grk_scr_urd_fin_aeg_fre_ind_ita_bam_ger_pol_mcd_rom_geo_guj_cnt_jav_ukr_amr_tsw_sod_hau_zul_wly_akn_tsn_jpn_mnd_ewe_glc_sun_cic_ses_swt_lit_swa_uzb_pan_xho_tag_lat_ven	0.581825967382063	1.40609894994542	0.163027183581892
96	prs_fbf_bem_bsq_glc_mnd_akn_dut_hau_heb_grk_ita_igb_urd_svk_cze_aeg_ven_vie_alb_sun_fin_ukr_ctl_rom_krd_tag_ben_swa_rus_tml_qcu_aze_cnt_tur_uzb_arw_owc_bos_dgb_sid_kor_jpn_gam_ger_eng_lat_bam_anl_bat_tsn_guj_mlt_lda_xho_chh_sod_swt_nor_yor_ewe_moo_lit_wly_por_zul_tig_slo_pan_mao_azi_amh_fre_swe_mol_jav_tsw_mly_geo_amr_hin_hun_mcd_ses_tha_dyu_spa_ind_afr_knd_scr_pol_est_bul_cic	-0.222556234199299	-0.522171961278729	0.602792178392226
97	xho_svk_amh_alb_jav_arw_dgb_swa_dyu_fin_bos_tsn_chh_fre_ger_bul_slo_lda_ses_mol_krd_ukr_ita_moo_cic_sid_bem_lit_bat_tml_spa_jpn_rom_amr_mly_uzb_swe_ewe_bsq_mlt_hin_por_hun_guj_hau_qcu_mao_fbf_prs_heb_geo_aeg_cnt_dut_bam_mcd_akn_urd_pol_tag_pan_grk_tha_ind_ben_zul_knd_lat_tsw_azi_cze_yor_aze_mnd_swt_sun_gam_est_ven_glc_tur_wly_afr_tig_scr_vie_kor_nor_owc_rus_eng_igb_anl_ctl_sod	-0.00165860769722257	-0.00385921935229184	0.996929062342567
98	amr_wly_ben_est_mcd_geo_bam_sun_ven_spa_arw_lda_cnt_hun_por_rom_bat_urd_dyu_krd_alb_lit_prs_ger_mlt_tur_glc_hau_ewe_bsq_fre_pan_mol_afr_owc_eng_bos_amh_fbf_anl_igb_heb_lat_mnd_hin_tsn_chh_moo_knd_uzb_slo_tig_ukr_tml_yor_jpn_mao_qcu_aeg_jav_tha_cic_nor_scr_svk_vie_sod_mly_akn_guj_grk_swt_rus_dgb_tsw_swa_sid_xho_swe_zul_ctl_ind_fin_ses_kor_bem_azi_pol_bul_gam_ita_aze_tag_dut_cze	0.651056417710275	1.60975670679561	0.110840307547093
99	bat_ben_ctl_gam_krd_ven_afr_guj_slo_svk_swa_nor_geo_hin_bsq_cnt_sun_jav_dut_est_prs_alb_tsn_aze_knd_fre_lat_bos_dgb_ses_mcd_eng_mnd_wly_ind_amr_tha_qcu_tur_cze_mol_igb_bul_bam_mlt_aeg_fin_cic_moo_hun_ewe_ita_por_kor_grk_bem_ukr_akn_rom_amh_lda_lit_anl_spa_tig_uzb_tsw_jpn_yor_hau_dyu_sid_ger_tag_xho_scr_sod_urd_tml_rus_zul_vie_azi_chh_swe_owc_heb_mao_mly_swt_arw_glc_pol_fbf_pan	0.418998762795212	1.0074925227221	0.31631231205821
100	bem_heb_tsn_tig_qcu_uzb_dgb_mnd_mol_glc_ctl_tha_grk_prs_svk_sun_sid_ind_por_bsq_aze_nor_fre_bam_tml_kor_chh_yor_fin_fbf_hin_owc_akn_ses_cze_afr_lit_scr_mly_vie_mao_swt_cic_bul_ger_tag_wly_igb_pol_xho_gam_hau_jav_lat_ewe_urd_bos_cnt_dut_tur_alb_guj_swa_krd_jpn_aeg_mcd_moo_dyu_rom_anl_amr_arw_amh_eng_azi_tsw_est_knd_ita_sod_ukr_swe_pan_rus_ven_zul_bat_spa_slo_hun_lda_geo_mlt_ben	-0.0965399836394667	-0.224125785440072	0.823151075511597
101	jav_mlt_tsn_rus_ses_bul_lat_krd_hau_svk_ctl_lda_spa_cze_xho_cic_tig_ewe_slo_glc_bat_fin_lit_uzb_scr_ita_pol_ind_sid_igb_alb_anl_swt_grk_amh_tml_bem_arw_guj_kor_est_aeg_dut_rom_fbf_ven_yor_hun_prs_ger_fre_eng_azi_tur_akn_vie_dgb_mcd_owc_bos_aze_cnt_jpn_mly_afr_gam_tag_swe_swa_nor_amr_ben_pan_heb_wly_bam_bsq_sod_sun_qcu_ukr_mnd_urd_knd_tha_geo_zul_dyu_mol_mao_tsw_por_chh_moo_hin	-0.0359397686175364	-0.0812309617034301	0.935432838149765
102	krd_cic_tsn_lit_tml_hin_scr_afr_mly_swa_ind_swe_grk_tha_aeg_tag_fin_owc_hun_est_swt_kor_amr_knd_lda_fre_urd_azi_sun_ven_mlt_glc_sod_wly_arw_rus_ses_jpn_dgb_por_vie_heb_bul_dyu_ita_eng_xho_hau_bam_amh_ben_anl_bos_jav_nor_igb_pol_tsw_gam_alb_bat_pan_ctl_guj_dut_sid_mnd_tig_chh_tur_mcd_yor_prs_cze_ewe_zul_rom_qcu_cnt_bem_spa_aze_fbf_svk_uzb_geo_slo_lat_mao_ukr_moo_ger_akn_mol_bsq	-0.354340225494256	-0.884768530400212	0.378563281468057
103	hau_urd_amh_tig_fbf_bul_kor_bam_eng_por_yor_wly_aeg_svk_arw_mao_moo_sun_glc_bem_tur_anl_sid_qcu_grk_cic_geo_uzb_swt_tha_gam_sod_ukr_chh_scr_cze_guj_dgb_prs_vie_hun_cnt_knd_mnd_alb_slo_ven_nor_spa_lit_zul_est_pol_afr_amr_igb_ger_azi_mlt_aze_akn_krd_fin_mcd_fre_tag_tml_ind_mly_heb_ita_ctl_ses_ewe_jav_bat_tsn_owc_ben_dyu_swa_mol_bos_rom_pan_bsq_dut_xho_hin_tsw_lda_jpn_swe_lat_rus	-0.654696679616516	-1.76689216445395	0.0805269840659897
104	tha_eng_moo_dut_slo_rus_est_urd_ita_hun_amh_pan_heb_bem_aze_zul_ger_nor_mnd_xho_kor_igb_tml_bam_hau_mol_knd_swt_lit_ven_fbf_fin_bat_lda_tsw_mao_tsn_jpn_swe_aeg_sid_wly_tig_cze_pol_qcu_azi_ctl_geo_ses_bsq_uzb_cnt_hin_yor_chh_sod_dgb_vie_tag_grk_por_ukr_rom_ewe_gam_mlt_cic_tur_sun_dyu_akn_ben_krd_ind_owc_anl_glc_svk_amr_prs_afr_arw_fre_jav_mcd_guj_alb_mly_bul_bos_spa_swa_scr_lat	-0.890555440927556	-2.33158011118419	0.0218823232981308
105	knd_gam_ind_tsw_cnt_qcu_scr_bat_fre_afr_slo_aze_ukr_vie_swt_mly_cze_tha_dgb_geo_rom_yor_jav_mnd_bem_eng_glc_amh_amr_pan_swe_ewe_dut_wly_pol_grk_bam_bos_azi_fbf_arw_ses_ger_ita_tig_zul_chh_por_uzb_rus_urd_krd_heb_lit_hau_dyu_moo_hun_swa_mol_spa_bsq_alb_tsn_kor_lda_tag_guj_nor_akn_aeg_tur_tml_ven_sod_bul_lat_cic_jpn_hin_mlt_xho_sid_ben_owc_sun_anl_mcd_svk_mao_igb_est_ctl_prs_fin	-0.215408126511497	-0.506525562983154	0.613686524405127
106	bos_alb_jav_rom_ger_cnt_dgb_slo_heb_ctl_tsw_knd_ita_sod_hin_dyu_ven_swe_tag_anl_pol_por_chh_ses_uzb_igb_mcd_scr_sun_sid_moo_mol_bat_lda_amr_mnd_gam_pan_tur_bsq_krd_ben_guj_tha_urd_spa_est_cze_glc_amh_owc_prs_rus_kor_tig_lat_bem_afr_tsn_arw_ukr_swt_hau_xho_lit_mlt_hun_grk_swa_jpn_ind_mao_eng_bam_fbf_geo_aeg_akn_aze_ewe_svk_cic_fre_mly_bul_azi_fin_zul_dut_qcu_yor_wly_vie_tml_nor	0.209244249410842	0.554217940354519	0.580759972462606
107	uzb_dgb_mol_por_ger_kor_ukr_spa_anl_bos_azi_eng_moo_grk_cze_tsn_bsq_hin_aze_est_ven_qcu_yor_zul_arw_dut_ind_svk_akn_lit_mnd_swa_scr_mcd_mly_wly_sid_tml_gam_ben_lat_guj_dyu_mao_nor_tsw_cnt_pol_rom_bam_ita_sod_bem_tig_ses_ewe_geo_swe_aeg_lda_fbf_tag_amh_bul_chh_sun_heb_bat_fin_xho_knd_swt_ctl_jpn_tur_afr_prs_tha_rus_mlt_igb_fre_owc_vie_slo_cic_hun_urd_krd_pan_glc_hau_jav_alb_amr	-0.0921946388515381	-0.220939594718316	0.825623813946457
108	jpn_fin_yor_ewe_dgb_sid_amr_bat_ctl_swe_eng_sun_aeg_lit_mao_bos_amh_glc_gam_ses_sod_zul_tsw_alb_bem_tig_tml_hau_swa_fre_mcd_chh_scr_aze_kor_cze_bul_tha_afr_owc_bsq_por_lda_guj_azi_urd_xho_cic_prs_ven_svk_igb_geo_rom_vie_qcu_pol_uzb_ind_akn_swt_spa_anl_arw_heb_nor_moo_slo_mlt_tag_mol_krd_cnt_knd_dut_mly_mnd_dyu_ben_est_jav_wly_pan_tur_fbf_hin_lat_rus_tsn_ukr_hun_ita_bam_grk_ger	0.218565615537869	0.5602130922297	0.576681110110844
109	tig_yor_guj_glc_tml_alb_bul_ewe_gam_pan_sid_bat_jav_hun_arw_aze_est_ben_bem_sod_amr_anl_ita_sun_grk_mnd_dyu_uzb_mao_fre_cze_pol_prs_svk_bsq_igb_kor_cnt_lit_slo_fbf_spa_geo_ger_lat_nor_tsw_ven_bam_mly_jpn_owc_mcd_swt_moo_cic_rus_heb_dgb_por_eng_scr_xho_fin_azi_wly_urd_tur_aeg_mol_ses_bos_mlt_lda_akn_amh_chh_tsn_ctl_swe_ukr_tag_ind_swa_dut_tha_afr_hin_qcu_rom_hau_zul_knd_krd_vie	-0.285678722755778	-0.705013926793772	0.482563553868809
110	ewe_cic_kor_aeg_tha_anl_svk_sun_dgb_xho_glc_lda_tig_akn_mnd_qcu_ben_tsw_ven_amr_mly_cnt_zul_mlt_hau_bam_fbf_tml_dut_por_fre_rus_guj_prs_heb_moo_tag_swa_scr_sod_ger_jav_owc_aze_urd_igb_ctl_cze_wly_lat_lit_alb_mol_dyu_sid_eng_gam_tsn_hin_ukr_pan_yor_uzb_chh_bos_bat_ses_nor_azi_arw_fin_pol_est_krd_afr_bem_hun_mcd_mao_ita_bsq_rom_swt_amh_spa_ind_jpn_swe_grk_knd_vie_slo_bul_tur_geo	0.220664902689883	0.511529923746912	0.610192466310092
111	tml_lda_swt_svk_knd_anl_dut_pol_geo_dgb_tsn_bem_est_ses_rom_mol_mnd_dyu_sid_urd_tha_amr_bos_ctl_ben_bam_bul_swa_pan_vie_alb_bsq_ita_rus_ger_moo_azi_tag_hau_gam_amh_kor_arw_scr_qcu_tig_sun_cze_por_fin_grk_mao_lat_aeg_jpn_xho_tsw_prs_chh_aze_heb_spa_nor_sod_guj_eng_igb_yor_bat_swe_cnt_uzb_owc_mcd_tur_glc_afr_krd_slo_ind_mlt_hun_wly_jav_zul_ewe_lit_fbf_cic_hin_akn_ukr_ven_mly_fre	0.694495307244208	1.89700219571259	0.060930726560053
112	svk_mcd_lda_aze_cic_amh_mly_tig_eng_xho_pol_ben_hun_guj_knd_slo_sod_bul_uzb_fin_fre_rus_mao_mlt_bsq_azi_dyu_ind_pan_swt_dut_ita_kor_alb_mnd_cnt_hin_gam_lat_fbf_geo_prs_ger_anl_akn_grk_scr_heb_afr_yor_jpn_glc_ewe_ven_tsw_amr_tag_aeg_ctl_nor_bos_bem_krd_tml_bat_tsn_mol_sun_wly_lit_sid_moo_est_arw_chh_vie_spa_rom_tha_ses_dgb_por_swa_tur_owc_hau_swe_igb_qcu_jav_ukr_bam_cze_zul_urd	-0.382612049079766	-0.982326446396469	0.328487705353672
113	est_nor_hun_cnt_fin_rom_ind_alb_bam_lda_svk_rus_por_anl_bul_xho_ctl_cic_swt_hau_qcu_tsw_fre_ger_dyu_dgb_igb_dut_amh_swa_tur_bem_wly_azi_pan_mcd_mlt_guj_pol_sun_bos_ita_zul_bsq_spa_sod_kor_yor_ewe_amr_swe_tha_geo_ukr_fbf_moo_bat_aze_tsn_tml_ses_aeg_mao_tag_akn_eng_arw_uzb_mol_ben_prs_knd_tig_gam_lat_afr_owc_mly_krd_ven_jav_sid_glc_scr_cze_hin_mnd_heb_vie_slo_grk_jpn_lit_chh_urd	-0.0565121703077046	-0.131719648428797	0.895490589211124
114	ben_mcd_mao_dut_sid_scr_swa_tha_cnt_jpn_bsq_mol_bem_krd_por_fin_anl_tsn_dgb_cze_spa_glc_tig_nor_grk_alb_afr_vie_amh_aeg_eng_owc_tag_fre_sun_mly_rom_tml_azi_arw_zul_tur_lat_ctl_pan_wly_svk_bam_lit_slo_swt_prs_knd_kor_bul_geo_hin_moo_ind_hau_ukr_pol_jav_akn_urd_xho_sod_fbf_bos_mlt_hun_ses_ewe_yor_heb_ita_guj_est_lda_swe_gam_igb_ger_bat_rus_qcu_aze_dyu_ven_tsw_uzb_amr_mnd_cic_chh	0.522754838062701	1.17440398845349	0.243231703623646
115	bos_fin_svk_dut_prs_azi_mol_mao_tml_hin_bsq_geo_jpn_fre_fbf_rom_ctl_hau_moo_nor_tur_slo_dyu_heb_ger_owc_sid_cic_glc_scr_swe_sod_tig_afr_rus_zul_lda_cze_ind_ses_pan_por_mlt_aze_krd_ita_ukr_spa_bul_xho_tha_est_aeg_dgb_swa_pol_mly_tsw_hun_cnt_wly_chh_urd_lit_akn_lat_ewe_vie_jav_anl_knd_guj_grk_igb_ben_tsn_tag_arw_mnd_amr_ven_swt_yor_mcd_amh_bem_bat_kor_uzb_gam_sun_bam_alb_eng_qcu	0.150285993010122	0.363396885676763	0.717133162838667
116	heb_jav_yor_prs_ger_mol_ctl_kor_ben_swe_cze_chh_afr_anl_hau_bem_ita_por_uzb_swa_grk_dgb_bul_aze_spa_lda_ukr_hin_krd_zul_wly_aeg_tur_sun_mnd_pan_tig_urd_qcu_hun_ind_akn_mly_cic_lit_gam_moo_guj_slo_igb_rus_mcd_dyu_geo_jpn_tsw_alb_svk_tml_bam_owc_tha_swt_arw_tsn_amh_ewe_xho_mlt_bos_vie_sid_fbf_lat_est_fin_amr_knd_ses_mao_tag_pol_ven_cnt_sod_rom_nor_glc_dut_fre_azi_bat_eng_scr_bsq	-0.317171321850773	-0.811216591545628	0.419312585891094
117	tha_igb_lit_scr_fin_hau_guj_amh_tur_lat_ben_cnt_dgb_pol_jav_mcd_glc_sod_azi_yor_tsw_swe_mol_mao_por_fre_krd_fbf_grk_bos_est_aeg_dut_ger_uzb_bsq_slo_aze_sid_afr_ses_xho_urd_hun_ven_bam_ctl_jpn_eng_ita_heb_lda_zul_bem_alb_wly_ukr_vie_kor_mly_tig_dyu_owc_sun_bul_nor_mlt_swa_mnd_akn_gam_cze_tag_arw_bat_swt_amr_tsn_geo_rom_qcu_svk_rus_ind_tml_prs_pan_anl_moo_spa_chh_knd_cic_ewe_hin	-0.869664858088991	-2.09612612547225	0.0387867813868925
118	por_lat_vie_bos_ven_afr_mol_geo_aze_tml_urd_jpn_zul_cze_swe_knd_pan_tsn_sun_akn_owc_slo_lda_mcd_uzb_arw_krd_azi_heb_tsw_svk_jav_moo_mao_tur_rom_prs_ben_dut_mlt_sod_tha_dyu_nor_qcu_mly_xho_glc_guj_hau_tig_dgb_est_fbf_amr_aeg_fre_fin_igb_amh_grk_alb_hun_kor_swt_eng_bsq_ger_scr_bat_bem_lit_ses_pol_ind_yor_sid_ukr_cnt_swa_mnd_bam_gam_chh_ita_cic_ewe_spa_bul_wly_rus_hin_ctl_tag_anl	0.642849493013255	1.48600254836686	0.14066066391909
119	tml_aeg_jav_cze_tag_grk_ind_hin_akn_lit_swt_mol_ukr_tsn_krd_hau_slo_tig_alb_fre_kor_bos_ewe_mao_arw_est_mlt_xho_fin_lda_spa_ctl_pan_sod_owc_moo_amh_mly_mnd_dut_bem_por_aze_jpn_azi_bat_tha_ita_amr_svk_swe_wly_bam_nor_eng_dgb_lat_cnt_yor_cic_geo_tur_fbf_swa_glc_chh_ses_dyu_igb_rus_ben_ven_tsw_ger_bul_zul_sun_gam_uzb_bsq_qcu_mcd_afr_hun_vie_urd_rom_heb_prs_anl_guj_knd_scr_pol_sid	0.04962644973721	0.128558737384537	0.897984425054694
120	owc_tag_azi_ewe_moo_knd_tig_heb_anl_dut_prs_dgb_bem_fbf_jpn_ses_hin_fre_ukr_kor_mnd_est_aeg_ger_fin_dyu_ben_krd_xho_hun_gam_swe_swt_rus_uzb_tsw_pan_guj_qcu_vie_chh_ctl_bul_sid_zul_pol_amh_por_sod_bsq_tsn_cic_tha_mly_bat_slo_lda_grk_tml_ita_scr_igb_aze_lit_akn_spa_bam_svk_alb_tur_hau_amr_mcd_bos_cnt_geo_mlt_ind_sun_ven_lat_swa_jav_glc_mol_eng_yor_arw_rom_mao_urd_wly_afr_nor_cze	0.0668264038262645	0.148261312802893	0.882457537572744
121	ctl_bat_prs_slo_amh_anl_owc_swe_por_jav_hin_dgb_gam_tha_pan_alb_lit_kor_xho_hau_nor_moo_mol_krd_urd_afr_tsn_tml_swa_ven_swt_cic_arw_glc_mnd_dyu_ewe_bsq_igb_heb_amr_guj_yor_geo_hun_jpn_scr_grk_est_rom_fre_rus_wly_uzb_ita_tag_vie_bem_chh_pol_sun_cze_dut_mcd_fbf_sid_lat_aeg_akn_mao_knd_sod_ind_fin_bul_eng_qcu_tsw_mlt_ses_lda_bam_svk_spa_ger_tig_tur_zul_mly_azi_ukr_bos_aze_ben_cnt	0.0697815594950956	0.157510601815049	0.875183929562135
122	glc_prs_krd_hau_tml_ind_qcu_moo_tig_tag_sid_arw_dgb_aeg_lit_bem_zul_svk_lat_amh_ger_dut_swt_uzb_lda_kor_ben_scr_est_tsw_dyu_jpn_owc_bat_geo_bul_ctl_slo_igb_mao_sun_mcd_tsn_aze_spa_ukr_alb_mnd_amr_xho_tur_heb_ewe_cnt_por_akn_guj_hin_gam_jav_fre_afr_swa_grk_ita_ses_bsq_knd_mlt_yor_vie_nor_bos_wly_tha_fbf_cze_sod_rus_mol_rom_chh_azi_bam_swe_fin_ven_pan_hun_eng_mly_urd_anl_pol_cic	-0.43749842311155	-1.14332818861907	0.255836945971693
123	heb_moo_azi_fin_alb_qcu_lat_tsn_eng_aze_fre_bat_arw_tml_swe_urd_sun_tsw_jav_mao_ukr_wly_geo_hau_knd_sid_mnd_rom_yor_ewe_chh_aeg_afr_bos_mlt_akn_ind_rus_kor_igb_scr_slo_lda_tig_hun_ben_bsq_lit_cze_amh_amr_fbf_anl_pol_bul_ita_tur_vie_ses_swa_ger_guj_dut_swt_pan_jpn_svk_sod_hin_xho_mol_ven_ctl_por_bam_gam_cnt_krd_grk_dyu_spa_mcd_dgb_prs_glc_zul_uzb_owc_cic_mly_tha_tag_nor_est_bem	-0.16966243792511	-0.385099768373597	0.701042840451204
124	slo_ben_fbf_bem_arw_rom_ctl_grk_amh_swa_scr_mol_tig_lat_krd_glc_mnd_tur_svk_ven_swe_nor_fin_sun_lit_owc_por_mao_mlt_bat_ger_bos_kor_vie_rus_sod_bsq_uzb_ewe_cnt_ses_bam_ukr_wly_geo_akn_dyu_mcd_gam_swt_aeg_cic_hun_azi_chh_est_amr_ind_tml_hin_anl_tsn_igb_heb_zul_afr_pan_ita_dut_moo_guj_hau_xho_tha_jav_sid_mly_alb_pol_spa_fre_jpn_bul_lda_tsw_cze_qcu_yor_tag_aze_dgb_prs_eng_knd_urd	0.148776282247082	0.346148140210488	0.730013264355929
125	owc_hin_urd_ind_ctl_ven_grk_alb_sid_bos_pan_fin_igb_guj_bsq_nor_uzb_lda_mly_tml_azi_pol_mao_zul_eng_swt_aeg_wly_fre_tag_rom_cze_slo_mlt_cnt_fbf_tur_dut_hau_sun_est_amr_ukr_dyu_sod_krd_tsn_cic_por_bem_yor_glc_ger_jpn_heb_jav_prs_mol_arw_aze_spa_tig_mnd_qcu_bat_ben_scr_tha_bam_hun_dgb_lit_svk_ses_mcd_afr_gam_moo_rus_chh_amh_swa_anl_swe_bul_ita_knd_kor_xho_akn_ewe_vie_geo_lat_tsw	0.667121649878004	1.60073275616156	0.112827779970655
126	rus_mly_bam_guj_nor_prs_fbf_bul_lit_glc_tsn_cze_ewe_jav_wly_mao_cic_scr_yor_afr_tur_jpn_tig_owc_zul_svk_bat_grk_lda_vie_ses_ger_tml_arw_fre_alb_ukr_amh_tha_aeg_ctl_pol_knd_tsw_dut_eng_pan_dyu_swa_amr_chh_hau_sod_slo_kor_sid_hun_mnd_spa_krd_bos_geo_est_rom_swe_urd_por_uzb_akn_bsq_gam_xho_igb_heb_fin_sun_ita_mol_ben_mlt_mcd_moo_bem_lat_dgb_ind_cnt_anl_qcu_tag_azi_hin_swt_aze_ven	0.224585378492916	0.522067068718308	0.602864918186675
127	knd_hau_moo_cic_tha_aeg_bem_owc_arw_dut_ses_chh_urd_eng_alb_mol_gam_est_ukr_swa_bsq_lit_sid_ita_fre_fbf_bat_rus_ewe_jpn_mnd_grk_ind_anl_uzb_lat_heb_vie_zul_fin_slo_nor_svk_jav_swe_bam_tur_tig_ger_amh_mcd_rom_guj_amr_igb_tml_spa_pan_hin_kor_sod_wly_mao_geo_xho_scr_dgb_akn_prs_glc_ben_hun_ven_dyu_afr_qcu_azi_bos_mlt_aze_krd_tsn_tag_ctl_mly_tsw_por_pol_cze_bul_swt_cnt_yor_lda_sun	0.125379737353362	0.323794603525814	0.746820584318051
128	arw_gam_ind_fre_bat_knd_akn_uzb_amh_dgb_yor_bul_kor_svk_bos_bam_vie_xho_hun_zul_sun_mlt_owc_cze_urd_slo_dut_ven_fbf_tsn_wly_bsq_moo_lda_qcu_hau_glc_jpn_ctl_ben_ger_lat_heb_spa_mao_tsw_chh_amr_swa_cnt_afr_por_ukr_guj_alb_jav_tml_mly_tha_tag_grk_bem_swt_igb_ewe_sod_tig_pan_eng_prs_azi_rom_sid_nor_fin_est_mol_ses_hin_rus_dyu_geo_pol_cic_tur_anl_aze_scr_mnd_swe_mcd_ita_krd_aeg_lit	0.453769735038121	1.05383546043474	0.294688512367697
129	pan_afr_tsw_lat_geo_fbf_ger_uzb_mao_krd_bam_rus_alb_swa_hin_knd_ven_glc_bsq_rom_mcd_tml_lda_bos_por_xho_cnt_tha_amh_aeg_anl_igb_vie_svk_ctl_hun_cic_jav_tsn_chh_cze_ita_spa_bul_eng_wly_mly_sun_gam_yor_nor_zul_kor_sid_dut_mlt_tag_grk_hau_amr_scr_qcu_lit_urd_swe_arw_guj_mnd_fre_est_aze_ukr_dyu_sod_bat_ind_slo_moo_mol_heb_ben_swt_prs_fin_tig_dgb_owc_azi_akn_pol_ses_bem_jpn_ewe_tur	0.266909889433345	0.675734876825046	0.500885850048459
130	mao_knd_afr_tsw_glc_ukr_mly_pol_hin_sid_svk_amh_bat_arw_hun_bam_xho_mcd_aze_bul_gam_yor_fin_sod_uzb_tsn_fbf_swt_bem_igb_zul_eng_dgb_lda_pan_guj_kor_owc_lit_prs_fre_sun_moo_tha_ind_mol_lat_ger_anl_ita_amr_grk_tag_hau_dyu_nor_jpn_cic_ewe_mnd_tur_ben_rom_rus_qcu_tig_akn_wly_slo_cze_mlt_krd_bsq_heb_alb_vie_bos_swa_por_urd_chh_ses_tml_swe_geo_jav_aeg_dut_azi_ven_scr_cnt_spa_ctl_est	-0.796621157897151	-1.94507486908117	0.0547865694967329
131	kor_igb_grk_dyu_fbf_heb_spa_akn_mnd_tur_tsw_dgb_ind_pol_wly_tsn_eng_yor_fin_gam_bam_sid_lda_mao_hin_uzb_mly_ses_krd_mcd_guj_zul_bul_hun_ita_moo_geo_ben_amh_tml_knd_jav_mol_pan_lit_anl_ger_glc_ewe_afr_rus_est_owc_tha_aeg_cic_tig_por_aze_ukr_vie_bem_dut_mlt_azi_qcu_svk_chh_swt_ven_swe_xho_lat_fre_ctl_scr_cze_prs_tag_urd_sun_nor_arw_amr_jpn_alb_bsq_swa_sod_bos_slo_bat_rom_cnt_hau	NA	NA	NA
132	bem_igb_anl_est_bul_heb_cic_fbf_azi_guj_knd_amh_aeg_mcd_yor_tha_vie_pan_sid_por_ses_krd_tsw_mao_akn_chh_owc_spa_fin_jav_hun_swa_arw_tur_dut_lit_cze_wly_urd_swt_afr_alb_scr_ctl_gam_jpn_slo_bsq_zul_nor_geo_dyu_grk_mlt_qcu_aze_bos_ukr_uzb_ven_lat_hin_pol_cnt_swe_moo_mol_svk_fre_glc_eng_mnd_lda_rom_amr_tml_tsn_dgb_sun_sod_bat_hau_ind_ewe_xho_tig_tag_ben_mly_prs_bam_rus_ita_ger_kor	-0.467330223463246	-1.12843157082345	0.262040305637576
133	ctl_mly_amh_aeg_bsq_owc_vie_moo_cnt_mlt_ind_tha_tig_lda_bul_fin_ukr_krd_yor_azi_swe_dgb_bat_anl_wly_pan_dyu_lat_mao_akn_uzb_hin_knd_hun_spa_tag_rus_bos_urd_mol_jav_por_fbf_nor_ewe_mnd_gam_guj_ses_tml_cic_heb_zul_qcu_bam_aze_swt_scr_rom_geo_mcd_svk_bem_swa_tsw_tsn_est_xho_kor_jpn_sod_alb_glc_eng_dut_ben_cze_sun_amr_fre_ger_igb_grk_hau_arw_ven_slo_pol_prs_ita_sid_afr_tur_chh_lit	-0.659885161013331	-1.50199206879475	0.136487073588442
134	uzb_yor_fre_owc_ses_bul_amh_spa_hun_rus_ita_geo_bam_tig_krd_tml_hin_tsn_bos_amr_svk_grk_mol_sid_ben_arw_dut_qcu_alb_chh_akn_ind_slo_prs_fin_bat_eng_aze_ven_zul_sod_lit_rom_ukr_tag_scr_moo_dyu_est_urd_por_jpn_heb_azi_pol_cnt_sun_ewe_kor_bsq_swt_vie_nor_mcd_glc_ctl_ger_jav_guj_dgb_swa_wly_afr_mao_aeg_cic_cze_knd_tur_lda_mly_fbf_mlt_mnd_bem_hau_tha_igb_tsw_lat_gam_swe_pan_xho_anl	-0.00279861785053699	-0.00655663370388456	0.994782644827647
135	aze_glc_tml_uzb_ind_ewe_owc_azi_swa_anl_grk_bul_swt_xho_tag_sid_chh_ger_cnt_vie_mcd_heb_knd_lat_scr_pan_cze_eng_tur_por_mol_rus_hin_spa_wly_qcu_est_nor_fbf_bat_krd_urd_geo_yor_fre_kor_ukr_svk_cic_mlt_igb_tsw_ben_rom_lit_prs_mly_guj_dut_afr_ses_alb_slo_hun_ita_dyu_bos_amr_ven_sun_lda_bsq_gam_tha_bem_fin_mnd_ctl_mao_moo_akn_jav_dgb_jpn_tsn_hau_pol_bam_arw_tig_swe_zul_aeg_sod_amh	0.171031438122332	0.392907418463348	0.695287034468455
136	cic_ven_alb_krd_tml_uzb_hun_swt_slo_sun_moo_bul_bem_zul_hau_rus_aeg_akn_wly_ses_lat_sid_igb_aze_amh_pan_rom_prs_ctl_ewe_lit_tha_tig_hin_bos_ita_spa_qcu_guj_dut_tsn_kor_azi_cze_scr_bam_owc_tsw_lda_swa_por_jpn_afr_xho_gam_arw_cnt_bat_mlt_tur_vie_geo_anl_swe_pol_glc_ben_ind_urd_ukr_yor_chh_mcd_nor_fbf_dyu_grk_sod_tag_jav_mly_heb_knd_est_fre_mao_svk_eng_mol_amr_ger_fin_mnd_bsq_dgb	-0.389685117260769	-0.90699216675617	0.3667550407016
137	bos_afr_mol_akn_tml_lit_hin_xho_wly_swe_arw_sod_sun_dgb_uzb_chh_ses_bam_tha_bem_tag_jav_fbf_svk_pan_fre_aeg_mcd_heb_gam_cic_eng_cze_ger_ewe_amh_bat_est_glc_qcu_ben_knd_mlt_dut_scr_prs_cnt_geo_alb_mao_slo_urd_vie_tur_guj_mnd_aze_amr_hau_ita_swa_bsq_tsn_sid_kor_pol_swt_bul_lda_lat_ukr_jpn_owc_tsw_krd_por_anl_dyu_ven_yor_rom_nor_azi_zul_tig_fin_ctl_mly_spa_hun_rus_moo_grk_igb_ind	0.325106055762228	0.763530156562364	0.44707993976926
138	chh_ger_mly_alb_sod_aeg_tsw_ind_azi_pol_ven_dut_yor_guj_tml_uzb_ctl_amr_bam_cic_mlt_vie_jpn_lda_heb_igb_hin_arw_sid_hun_afr_scr_swa_mao_swt_cnt_bul_moo_bsq_por_aze_fbf_slo_eng_jav_swe_ses_glc_sun_lit_qcu_pan_est_mcd_svk_prs_hau_rus_tur_tag_bat_ben_knd_grk_fre_tha_wly_zul_krd_nor_kor_geo_bem_anl_ewe_xho_amh_tsn_urd_bos_lat_mnd_gam_rom_cze_ita_dgb_tig_mol_owc_ukr_akn_spa_dyu_fin	-0.240007778984341	-0.633325459045492	0.528075537890477
139	rom_hin_bsq_tig_fre_knd_ukr_mcd_jav_swt_spa_cze_lat_arw_uzb_ses_pol_tur_aze_glc_yor_cnt_heb_prs_ven_fin_mol_tsw_afr_fbf_mly_ind_igb_anl_lit_bam_mnd_krd_geo_kor_slo_xho_dut_bem_por_zul_hau_grk_vie_gam_nor_scr_tha_tml_pan_mlt_swa_wly_dgb_moo_bat_guj_dyu_ctl_cic_jpn_owc_qcu_lda_tag_akn_sod_sun_svk_est_hun_chh_amr_ita_amh_swe_sid_tsn_alb_ben_urd_bos_ger_eng_mao_rus_bul_aeg_azi_ewe	0.594979807661074	1.44312453546688	0.152345295238194
140	scr_rom_krd_bos_slo_bul_swa_cnt_mao_pan_nor_sun_prs_jav_rus_sod_hin_wly_ven_gam_tsn_fin_uzb_mcd_arw_svk_alb_cze_lit_tha_fbf_grk_tur_lat_sid_tml_bem_dgb_tag_ukr_afr_urd_zul_yor_ctl_fre_guj_akn_anl_glc_vie_mlt_bsq_kor_ben_swe_ses_chh_mnd_moo_heb_spa_bam_azi_igb_aeg_lda_por_amh_tig_ita_geo_ger_ind_cic_swt_knd_bat_amr_tsw_mol_ewe_dut_est_mly_pol_hau_xho_aze_eng_qcu_hun_dyu_owc_jpn	-0.768506251875556	-1.79284805843858	0.0762483144524207
141	lda_tur_dyu_ita_jpn_tag_bul_tsn_bam_zul_knd_eng_bsq_tig_rom_kor_grk_bem_bat_swt_guj_mly_wly_sid_amr_swa_ctl_aze_fbf_mao_yor_cic_lat_afr_sun_pan_amh_cnt_tsw_moo_fre_mol_tml_chh_azi_mnd_qcu_uzb_anl_glc_cze_dgb_est_lit_nor_pol_igb_owc_ger_alb_ukr_xho_krd_arw_vie_heb_hun_ses_ewe_mcd_fin_jav_akn_slo_scr_bos_tha_rus_ind_ven_por_svk_aeg_dut_hin_gam_spa_sod_mlt_swe_urd_prs_hau_ben_geo	0.630638108505243	1.54793251533442	0.125034911377413
142	ses_fin_pol_uzb_est_tag_mnd_dyu_urd_hun_sun_wly_mol_por_swt_bul_aeg_ben_guj_yor_spa_zul_rus_pan_mlt_tml_kor_geo_bos_cnt_qcu_ind_heb_chh_bsq_bam_ewe_rom_aze_ita_nor_arw_bem_igb_tig_mcd_glc_mly_cic_azi_sid_jpn_krd_fbf_bat_ven_jav_amh_knd_hau_tsw_moo_lit_dgb_hin_mao_afr_xho_cze_lda_swe_eng_tha_vie_ger_tsn_scr_alb_svk_amr_grk_fre_gam_ctl_prs_dut_swa_ukr_slo_owc_lat_tur_akn_anl_sod	-0.415356906884227	-1.03396766818126	0.303832530224283
143	tag_rom_aze_tml_fin_swa_ind_tur_lit_nor_mao_kor_aeg_uzb_pol_sid_guj_ven_ewe_moo_svk_amh_tsw_ita_prs_urd_azi_lat_dut_mlt_hau_tsn_wly_bul_afr_dyu_arw_vie_cze_bat_ger_pan_qcu_dgb_geo_zul_akn_ben_sod_glc_rus_slo_amr_anl_ses_gam_igb_yor_bos_ctl_owc_est_mcd_scr_alb_krd_jpn_bem_por_fbf_mly_xho_hun_lda_mnd_swt_bsq_bam_sun_chh_hin_heb_swe_tig_tha_eng_fre_mol_spa_cic_jav_knd_ukr_cnt_grk	-0.227554902992202	-0.555083232960354	0.580170414990671
144	cnt_jpn_ven_ctl_guj_zul_eng_dgb_krd_knd_wly_amr_swt_ita_hin_aeg_qcu_glc_mao_cze_lat_mcd_tig_tha_geo_tur_uzb_ben_vie_hau_dut_nor_pan_bam_ind_rom_yor_bsq_afr_kor_fin_sun_mlt_hun_arw_tag_por_amh_bem_gam_aze_prs_dyu_spa_bul_urd_alb_ses_akn_pol_tsw_fre_bos_sid_bat_anl_sod_mol_azi_igb_jav_swe_ewe_cic_lit_tsn_svk_mnd_owc_moo_est_fbf_lda_xho_ukr_mly_swa_ger_slo_tml_scr_rus_grk_chh_heb	-0.0595781224237008	-0.156984178990338	0.875597625231524
145	bsq_mlt_hau_svk_ukr_bos_tml_swa_xho_aeg_cze_ita_tsw_bat_fbf_owc_heb_mao_tha_glc_igb_mly_rom_wly_est_slo_mcd_hin_tig_grk_uzb_fin_aze_moo_ewe_lat_rus_por_dyu_spa_ven_nor_akn_ger_ses_ben_dut_jpn_krd_pol_sod_cnt_afr_swe_lda_yor_amh_sid_ind_zul_hun_kor_chh_urd_tag_qcu_alb_jav_bam_guj_gam_mnd_tur_lit_pan_fre_bem_geo_bul_scr_knd_azi_anl_arw_tsn_vie_amr_dgb_swt_sun_eng_ctl_mol_prs_cic	NA	NA	NA
146	spa_zul_ben_bos_wly_prs_ven_arw_rom_guj_tha_pol_afr_mao_ses_ewe_ger_tur_akn_moo_jpn_sun_scr_amr_aeg_bem_qcu_krd_dut_fbf_fin_bam_uzb_ind_ita_hun_mlt_sod_cic_swa_rus_glc_pan_ctl_hin_bul_slo_tag_eng_azi_urd_mnd_alb_kor_vie_por_amh_fre_sid_jav_mcd_hau_yor_heb_lit_knd_cnt_chh_aze_tsn_nor_lda_ukr_owc_tsw_tig_svk_mol_geo_lat_dgb_xho_dyu_bsq_anl_grk_est_gam_tml_cze_swe_igb_bat_swt_mly	0.0472923100164703	0.107749711413245	0.914426352977236
147	spa_ven_lit_ger_chh_jpn_owc_tsw_tig_ukr_grk_sod_bem_yor_cze_knd_moo_mao_akn_heb_dut_jav_tsn_por_eng_qcu_xho_prs_rus_bul_est_slo_afr_sid_bos_lat_kor_hun_mlt_ita_nor_zul_mol_krd_pol_fin_dgb_bsq_pan_cic_fre_guj_swe_vie_rom_igb_amh_ind_anl_dyu_bat_aeg_fbf_swt_hau_sun_tha_aze_tml_mnd_bam_mcd_arw_ewe_ctl_amr_ses_wly_azi_scr_urd_glc_svk_tag_gam_mly_tur_uzb_ben_swa_lda_alb_cnt_geo_hin	-0.606863362275831	-1.48724639797836	0.140332457299184
148	urd_tsw_prs_hau_zul_gam_grk_cze_vie_bat_rus_ewe_qcu_scr_azi_lat_kor_fin_dyu_bsq_cic_amh_knd_tml_sid_fre_uzb_sod_pan_krd_sun_swa_jav_akn_amr_ind_mol_geo_slo_ita_mcd_anl_cnt_hun_dgb_tsn_nor_glc_alb_ben_moo_owc_tig_heb_wly_spa_bos_hin_swe_lda_ses_igb_ukr_jpn_mao_mly_afr_ctl_tag_est_rom_bul_eng_yor_tur_mnd_aze_bam_guj_ger_arw_bem_aeg_dut_fbf_lit_xho_ven_tha_chh_svk_por_swt_mlt_pol	-0.546017568369217	-1.30889448167927	0.193795184070392
149	bam_knd_jpn_mnd_heb_ven_amr_swt_geo_ind_fre_grk_cnt_ses_arw_mao_tml_dgb_owc_swa_spa_alb_glc_cze_ger_gam_ben_tsn_prs_guj_ewe_hun_ukr_azi_amh_sid_hau_anl_scr_lda_zul_bul_por_akn_mcd_lat_chh_igb_bem_fin_dut_moo_urd_kor_mly_bat_vie_ctl_xho_dyu_mol_slo_sod_ita_nor_aeg_cic_uzb_tur_lit_tig_eng_aze_tha_rom_hin_yor_sun_bos_wly_tsw_fbf_pol_svk_swe_qcu_jav_bsq_tag_rus_mlt_afr_pan_est_krd	0.200055518570388	0.457060957365146	0.648693084956317
150	fre_krd_swe_tha_bul_afr_lda_cnt_ben_nor_mlt_ukr_xho_dut_prs_ita_wly_grk_tsn_ven_mly_mao_jpn_guj_hau_tag_arw_kor_moo_yor_aeg_glc_fin_hun_lit_pan_tur_pol_bos_bem_tig_sun_azi_slo_swa_tsw_ewe_cic_por_scr_heb_fbf_svk_akn_aze_hin_mol_eng_alb_sod_tml_urd_swt_uzb_chh_ses_rom_spa_ctl_ger_geo_bam_bsq_bat_vie_owc_dgb_est_gam_ind_amr_mcd_knd_qcu_rus_igb_sid_zul_mnd_lat_jav_cze_dyu_anl_amh	0.770678954725146	1.96209140833222	0.0527413564807201
151	dyu_grk_hun_pol_prs_mnd_cnt_gam_uzb_svk_scr_rus_tha_swe_tur_moo_bat_xho_slo_tsn_swa_jav_ven_tig_wly_mao_knd_bul_spa_heb_rom_chh_eng_afr_ind_tsw_owc_ukr_pan_mcd_aeg_cze_mol_zul_sid_akn_mly_sun_amr_fre_jpn_cic_igb_aze_bam_lit_nor_vie_kor_lda_swt_bos_tag_azi_ben_tml_urd_bsq_anl_krd_glc_amh_fin_bem_hin_hau_ger_yor_qcu_geo_alb_lat_arw_guj_dgb_est_ctl_dut_por_sod_ita_fbf_ses_ewe_mlt	-0.749276208815195	-1.72813595842139	0.0872828653691618
152	hau_por_mol_rus_bul_prs_amh_fre_chh_jav_tur_uzb_amr_ger_glc_ind_dyu_bat_lat_gam_swe_ewe_scr_sid_bos_tsw_geo_lit_xho_fbf_qcu_heb_svk_guj_tsn_hun_afr_moo_sod_akn_krd_jpn_owc_aeg_slo_grk_cic_ita_azi_est_tig_dut_kor_bsq_mly_bam_alb_rom_sun_ses_swa_lda_hin_ven_wly_mao_swt_yor_urd_cze_ukr_tha_nor_anl_spa_tml_mlt_cnt_tag_ctl_vie_eng_fin_dgb_knd_pan_zul_mnd_aze_igb_mcd_pol_ben_arw_bem	-0.14553826615007	-0.377652931275403	0.706548956143235
153	owc_ukr_lit_gam_heb_akn_uzb_svk_prs_tsn_lda_ses_tha_tig_sid_est_sod_bos_qcu_afr_sun_anl_ita_xho_tur_ger_aeg_mly_jav_wly_knd_arw_ctl_nor_swe_krd_tml_glc_hau_rus_azi_fbf_hin_vie_bat_fre_bam_bem_guj_cnt_swt_tag_bul_dut_urd_chh_cic_kor_alb_dgb_mao_rom_slo_mcd_amh_pan_ben_geo_ewe_tsw_scr_cze_yor_mol_grk_igb_pol_moo_bsq_jpn_dyu_eng_ven_mnd_spa_swa_ind_hun_aze_fin_lat_mlt_zul_por_amr	-0.0385724733976091	-0.101149083844976	0.919649866554647
154	mao_tur_scr_jav_yor_sun_spa_amh_bat_dgb_cze_rus_eng_swa_tag_prs_tsn_ind_moo_hin_mly_igb_chh_hau_mlt_alb_jpn_ukr_dut_dyu_lit_geo_sid_grk_por_ctl_glc_mnd_owc_cic_ben_aeg_tig_svk_qcu_amr_sod_tsw_fin_akn_uzb_fre_bos_slo_vie_swe_ita_azi_anl_rom_urd_nor_ger_arw_mcd_tml_cnt_wly_est_ses_lda_fbf_lat_pol_mol_bem_kor_bsq_ven_bul_pan_tha_aze_guj_swt_ewe_xho_zul_gam_afr_hun_krd_heb_knd_bam	0.222648089768083	0.499231402179766	0.618795318920178
155	swt_ind_uzb_xho_dut_ukr_ctl_grk_rom_wly_por_mly_fbf_jpn_bul_moo_jav_geo_owc_mnd_prs_guj_lat_bos_amh_dgb_scr_zul_akn_hun_sod_ses_bem_tag_amr_tha_alb_glc_nor_pan_eng_knd_ewe_krd_heb_tml_gam_cze_ita_fin_sid_hau_sun_swe_tsn_est_mol_slo_lit_bam_fre_ben_chh_tur_cnt_bat_ger_arw_svk_bsq_ven_anl_qcu_dyu_azi_kor_mcd_pol_spa_vie_aeg_aze_afr_hin_yor_lda_igb_cic_mao_urd_tsw_tig_mlt_swa_rus	0.277725709588727	0.709781836343097	0.479615309942917
156	zul_uzb_aze_sun_tur_fin_qcu_ven_chh_cze_swa_tml_nor_ben_dyu_lat_urd_sid_swe_heb_hin_igb_bsq_slo_fbf_tag_svk_lit_tig_prs_rus_pol_mol_wly_alb_tha_owc_knd_jav_bul_krd_pan_akn_hun_moo_vie_azi_tsw_ind_kor_dut_lda_guj_est_spa_tsn_jpn_aeg_fre_dgb_sod_swt_afr_mly_mlt_xho_glc_ses_bam_mcd_ita_rom_bem_ctl_grk_amh_bos_hau_ger_mao_ewe_mnd_yor_geo_cic_ukr_scr_cnt_gam_bat_por_anl_arw_eng_amr	-0.316505496269318	-0.746301182583551	0.457367896276009
157	slo_glc_dgb_owc_svk_qcu_arw_geo_cic_rus_heb_kor_lit_mcd_ukr_nor_aeg_pan_yor_tig_por_vie_ctl_sod_tur_est_zul_ben_krd_ven_bem_lda_ita_cze_dut_urd_mol_guj_prs_ind_anl_swa_chh_sid_swt_aze_jav_spa_pol_fbf_bat_scr_tsn_mlt_hin_tha_bam_mnd_bul_amr_moo_ger_ewe_fre_akn_xho_cnt_hun_tml_wly_mly_sun_uzb_azi_eng_alb_igb_knd_tsw_afr_fin_lat_ses_swe_hau_mao_tag_grk_gam_bos_amh_dyu_rom_bsq_jpn	-0.00166365785374156	-0.0042604440285379	0.996609793424536
158	ind_tsw_slo_lit_mlt_ctl_krd_mol_ses_est_akn_rus_mao_eng_dgb_jpn_geo_aze_tur_moo_chh_aeg_arw_tml_cnt_tag_sid_zul_ven_hun_nor_cze_scr_hin_swt_tig_por_spa_knd_lda_mnd_igb_swa_azi_hau_svk_vie_glc_ewe_bul_dyu_tsn_anl_wly_fbf_ukr_bsq_amr_sun_tha_afr_prs_kor_sod_xho_rom_jav_mcd_bat_cic_gam_bos_owc_heb_ita_dut_bem_uzb_urd_yor_amh_alb_bam_fre_grk_lat_qcu_pol_swe_ger_pan_fin_guj_ben_mly	-0.232881713462898	-0.602748781119037	0.548142826778263
159	owc_ses_nor_bsq_arw_cic_bem_krd_uzb_glc_jpn_pol_tur_fbf_ita_hau_kor_fre_spa_geo_mlt_guj_yor_jav_fin_mcd_wly_ctl_swa_eng_ukr_tsn_scr_bul_ger_mnd_bos_lit_gam_ind_swe_mly_slo_zul_afr_cze_knd_dyu_heb_tsw_amh_azi_qcu_por_aze_tha_mol_ben_sod_hin_rom_ewe_igb_akn_vie_urd_tag_prs_sun_xho_bat_cnt_sid_pan_ven_grk_chh_hun_lat_mao_swt_bam_dgb_lda_svk_rus_moo_amr_alb_tig_anl_aeg_est_tml_dut	0.72800642017492	1.77777028464148	0.0787102550773349
160	fin_rom_jav_sun_sid_amh_glc_spa_aeg_ukr_swe_ben_hau_moo_krd_lit_yor_mao_eng_bat_tsn_cnt_fbf_swt_zul_vie_kor_wly_nor_bem_uzb_owc_bul_geo_bos_amr_jpn_pan_arw_azi_tha_dyu_por_ven_mlt_ctl_bsq_qcu_dut_xho_tag_tur_svk_cic_mnd_bam_ind_akn_mly_mol_swa_grk_slo_hin_aze_scr_heb_urd_mcd_prs_tml_guj_pol_sod_cze_lat_hun_fre_igb_ger_knd_afr_gam_dgb_anl_ita_chh_tig_ses_alb_lda_rus_tsw_ewe_est	-0.346918345031984	-0.806068215240531	0.4222598904576
161	chh_fin_bul_akn_swt_pol_sid_bem_ses_lit_eng_rus_fbf_est_hau_swa_bat_dut_tig_yor_guj_kor_aeg_afr_glc_spa_tsw_qcu_bos_mcd_cnt_dyu_slo_gam_uzb_azi_xho_bsq_svk_ita_swe_ewe_heb_amr_nor_knd_por_scr_sun_moo_urd_geo_dgb_krd_igb_cze_vie_jpn_hun_prs_amh_jav_zul_bam_ger_sod_ind_mlt_mol_tha_rom_owc_alb_fre_ctl_pan_mao_mnd_cic_arw_lda_mly_hin_grk_wly_anl_tur_tml_lat_ukr_ven_aze_ben_tag_tsn	-0.113221281098721	-0.279550311919304	0.780443314413854
162	cze_chh_geo_wly_ben_heb_yor_bsq_tsn_swt_dut_rom_qcu_swe_eng_fre_krd_azi_arw_jav_pan_nor_bat_mol_por_vie_sod_scr_pol_sun_ven_glc_alb_dgb_aze_swa_ita_mcd_slo_knd_tur_bem_aeg_xho_fbf_amr_svk_fin_hun_ses_tsw_tml_mao_igb_mnd_amh_tig_jpn_kor_sid_mly_cnt_anl_lda_gam_spa_grk_tha_rus_ger_ind_bam_cic_akn_zul_moo_ukr_tag_hin_lit_urd_uzb_hau_est_guj_owc_bul_afr_prs_mlt_lat_bos_ewe_ctl_dyu	-0.566039086905554	-1.36792731353864	0.174631112826554
163	igb_dut_cic_mly_rus_sid_ctl_bam_bem_hau_knd_jpn_alb_bsq_mnd_gam_dgb_lda_tag_tig_slo_aze_aeg_bul_arw_uzb_pan_fin_azi_bos_tur_nor_glc_guj_amh_cze_owc_afr_tsw_krd_mlt_yor_est_geo_ukr_cnt_hin_fre_sod_xho_kor_chh_ita_fbf_lit_spa_ger_moo_eng_akn_mcd_prs_zul_swa_lat_swe_tsn_jav_ind_sun_mao_pol_ven_mol_dyu_tha_hun_bat_scr_swt_amr_urd_ben_qcu_svk_por_vie_wly_ses_anl_heb_rom_grk_ewe_tml	0.223194386550807	0.530258975170361	0.597196212558632
164	mlt_geo_swt_uzb_hau_vie_ses_ukr_scr_fre_urd_afr_mcd_sod_rom_heb_lda_tig_jpn_glc_azi_gam_slo_pol_hun_fin_knd_sid_pan_cze_alb_cic_grk_tag_arw_krd_bem_spa_swe_chh_sun_aze_guj_ita_xho_ind_ben_kor_tsn_nor_owc_lit_eng_cnt_anl_swa_tha_mol_ewe_bos_yor_jav_svk_prs_wly_fbf_aeg_bam_mly_mao_lat_amh_ctl_tur_est_qcu_tsw_akn_zul_dgb_moo_rus_bat_por_bsq_mnd_dut_bul_tml_ven_igb_ger_hin_amr_dyu	0.375751985824609	0.981880501074811	0.328706203606151
165	jpn_tur_qcu_vie_ewe_dyu_urd_ven_guj_knd_bat_gam_hin_bul_spa_por_bos_amh_swt_anl_svk_hau_prs_mlt_bam_slo_fbf_ukr_krd_dut_moo_aeg_heb_sod_mao_cze_lat_ben_swe_nor_akn_owc_glc_wly_scr_afr_mnd_aze_bem_tig_fre_jav_ind_bsq_chh_lda_eng_ses_est_sid_tml_ger_geo_tag_pol_mly_lit_xho_tha_tsw_tsn_amr_swa_igb_ctl_yor_uzb_fin_dgb_mol_rom_grk_cnt_rus_mcd_arw_zul_azi_hun_alb_sun_kor_pan_ita_cic	-1.20585928036674	-3.18136081278261	0.00199273623946758
166	tha_grk_mol_yor_est_mao_ses_xho_dyu_bsq_bat_vie_pan_ukr_rus_tag_aeg_mcd_bos_dgb_swt_cnt_afr_swa_qcu_kor_tsn_ctl_sun_zul_knd_lda_hau_lat_krd_mlt_scr_slo_mnd_guj_dut_chh_jpn_arw_urd_sid_ita_heb_hun_tig_tml_sod_svk_bem_fbf_alb_gam_nor_akn_uzb_anl_eng_spa_prs_ven_glc_rom_hin_pol_lit_ben_ger_azi_bul_igb_owc_moo_aze_wly_por_amr_tur_amh_ind_mly_bam_swe_fin_fre_cic_tsw_jav_ewe_cze_geo	0.232788798001089	0.518567123753665	0.605294321517531
167	tag_arw_cic_pol_amh_lda_glc_ukr_por_dyu_dgb_bsq_nor_rom_bos_azi_wly_aeg_ind_vie_bul_ita_sod_scr_pan_prs_fre_akn_alb_krd_guj_est_knd_swa_lat_kor_geo_ger_amr_tsn_spa_mly_mcd_anl_urd_tml_slo_aze_hau_lit_swe_moo_chh_bat_ben_svk_hun_tig_mlt_rus_ses_hin_mnd_ctl_cnt_zul_ven_tha_swt_cze_grk_sun_afr_jav_uzb_tur_eng_qcu_jpn_mao_mol_tsw_bem_fbf_sid_xho_owc_heb_igb_bam_fin_dut_yor_ewe_gam	0.552997478725501	1.27424550765469	0.205751379510486
168	swe_bos_geo_zul_tag_grk_cze_qcu_por_rom_chh_dgb_gam_scr_bsq_tml_anl_fin_slo_xho_jpn_mnd_yor_ven_lit_swt_lda_lat_aeg_ewe_azi_moo_ita_uzb_fre_tur_afr_aze_tsw_mlt_jav_ukr_ger_tig_ind_alb_bat_guj_sod_rus_prs_sun_amh_swa_igb_tsn_glc_hau_dut_heb_hin_dyu_bem_tha_krd_svk_nor_owc_amr_kor_wly_mol_spa_est_ben_mao_pol_akn_hun_cic_urd_ctl_pan_bam_vie_bul_mly_sid_mcd_arw_ses_cnt_eng_knd_fbf	-1.12556716690139	-2.76085543418871	0.0069454637045166
169	ewe_sod_lit_qcu_ukr_slo_tsw_eng_hun_anl_dyu_swe_aze_amh_jav_swt_vie_mnd_jpn_tml_heb_chh_prs_scr_moo_bat_aeg_tsn_nor_bul_dut_pan_guj_mcd_owc_kor_arw_fin_rus_bam_azi_grk_mlt_tha_urd_knd_mly_tur_tag_uzb_cnt_bsq_ven_lat_cic_svk_yor_alb_fre_zul_ind_ses_krd_ctl_pol_sid_hin_geo_lda_fbf_hau_gam_mol_akn_mao_afr_por_rom_cze_amr_est_glc_dgb_swa_ger_tig_ben_bem_sun_wly_xho_bos_igb_ita_spa	0.645476846990786	1.65736994652902	0.100814508405429
170	tha_hin_hun_geo_swe_aeg_ger_sid_krd_tig_mcd_arw_uzb_ven_amr_yor_tsw_swt_zul_azi_lit_tur_lda_nor_dut_moo_scr_ctl_fin_cze_chh_rom_bem_heb_prs_bam_bos_anl_urd_owc_spa_afr_dgb_ewe_xho_bul_tml_fre_ses_jpn_knd_mlt_mao_swa_igb_pol_aze_guj_akn_tag_svk_sod_mol_lat_rus_amh_glc_sun_alb_jav_eng_mly_cnt_pan_est_gam_dyu_ind_ukr_bsq_kor_por_wly_qcu_hau_ben_fbf_tsn_ita_cic_grk_slo_vie_bat_mnd	0.604244992881729	1.63040615326024	0.106398029736298
171	sid_bat_anl_azi_swe_glc_tha_prs_mol_jpn_moo_spa_lit_ven_vie_fin_tsw_geo_tig_ben_grk_hun_svk_lda_fbf_zul_akn_hin_bsq_rom_swt_heb_aze_xho_igb_urd_ger_rus_gam_aeg_por_hau_kor_swa_mao_dgb_afr_eng_bem_alb_tag_bul_sod_ind_slo_amr_bam_tur_guj_krd_cze_tml_mnd_dut_wly_knd_cnt_ita_ewe_mly_pan_amh_pol_arw_ctl_yor_qcu_cic_est_tsn_dyu_bos_chh_scr_fre_jav_sun_ukr_owc_ses_mlt_uzb_mcd_lat_nor	-0.0752571789259805	-0.230471152753716	0.818231899207662
172	urd_knd_swe_grk_fbf_kor_rom_ukr_ses_jav_fre_alb_tur_mlt_dgb_rus_lit_gam_aeg_moo_afr_azi_est_scr_mly_slo_glc_mnd_pan_arw_igb_chh_bos_cnt_guj_swa_tha_tsn_lda_ven_cic_hun_mao_tsw_bam_dyu_bul_uzb_eng_ben_por_nor_prs_qcu_sid_cze_ger_bsq_zul_swt_sod_akn_svk_amr_ita_amh_lat_bat_bem_spa_pol_vie_ind_krd_ewe_jpn_xho_tig_sun_fin_ctl_hau_mol_tml_geo_tag_dut_anl_aze_yor_hin_owc_wly_mcd_heb	-0.838237161449919	-1.94467228586113	0.0548357585623849
173	bul_swe_qcu_vie_ses_scr_azi_heb_eng_rus_fbf_ger_hau_arw_por_wly_bam_yor_lda_mol_lat_mly_knd_aze_rom_jav_fre_dyu_anl_igb_lit_swt_sod_pol_afr_ita_tag_jpn_xho_slo_sid_krd_amh_hun_bem_cze_glc_tsn_ctl_tsw_dut_kor_tig_bos_tml_alb_gam_moo_uzb_ind_mao_swa_geo_fin_nor_mlt_spa_bsq_ewe_prs_dgb_grk_ukr_akn_sun_svk_aeg_bat_mcd_hin_guj_ven_tha_zul_owc_chh_pan_amr_urd_tur_mnd_ben_est_cic_cnt	-0.83643574077285	-1.96433648428084	0.0524764253095883
174	zul_ven_cnt_eng_dyu_ita_igb_sod_mly_mlt_anl_jpn_slo_tha_owc_tml_amr_xho_dut_cze_swt_nor_tsw_hau_ses_aeg_ben_ind_ger_mnd_sun_azi_ewe_qcu_rus_mcd_jav_cic_urd_rom_bat_swe_bul_heb_fre_knd_lat_dgb_swa_gam_est_spa_pan_krd_pol_bem_por_grk_hun_vie_amh_prs_kor_mol_bos_ukr_tig_bsq_guj_lit_yor_tsn_moo_scr_lda_alb_chh_aze_arw_geo_tag_svk_tur_hin_akn_wly_sid_fbf_afr_mao_ctl_uzb_fin_glc_bam	-0.059713890786901	-0.154578916745587	0.877488267149876
175	mao_svk_rus_lit_mol_igb_vie_tml_aeg_tur_owc_ses_zul_ctl_jav_ukr_cic_anl_bul_geo_aze_amh_krd_swe_wly_akn_fin_azi_bat_hun_hin_eng_pol_heb_guj_amr_mlt_bos_urd_tha_chh_dut_xho_ven_knd_tsn_glc_bsq_grk_bem_hau_moo_mnd_ger_sod_prs_por_cze_gam_slo_arw_sun_swt_rom_ind_dyu_ewe_cnt_qcu_alb_tag_tsw_scr_sid_swa_uzb_bam_spa_nor_lda_fre_ita_fbf_mly_jpn_pan_kor_afr_yor_ben_mcd_lat_tig_dgb_est	0.232624559122505	0.532157289028343	0.595886124655898
176	aeg_owc_dyu_tml_mcd_ven_swa_mol_cze_kor_mly_lda_mnd_jav_hun_mlt_heb_mao_bat_guj_prs_aze_est_cic_chh_glc_ses_jpn_ukr_tur_alb_hin_eng_bem_urd_qcu_pol_rus_wly_moo_scr_ben_vie_nor_amh_fin_pan_bos_hau_lit_ita_ind_ctl_anl_bsq_rom_igb_ger_dut_geo_krd_spa_fbf_tig_gam_lat_swt_azi_swe_knd_dgb_amr_grk_slo_uzb_tsn_por_sod_yor_ewe_afr_svk_cnt_arw_bam_tag_sid_tha_tsw_fre_akn_zul_sun_xho_bul	-0.331643302542152	-0.766814369217755	0.445134121248156
177	yor_bat_bsq_ita_dut_vie_mao_jav_lat_est_geo_ukr_krd_scr_ind_bam_amr_ses_amh_afr_mly_cic_por_prs_bos_urd_mcd_qcu_hun_heb_cze_rom_fre_knd_owc_guj_swe_sid_eng_bul_mnd_moo_ven_akn_lit_dgb_anl_pan_aze_mlt_xho_hau_tig_jpn_fbf_arw_spa_tha_chh_swa_tur_tml_lda_ger_pol_nor_swt_tsn_dyu_hin_zul_sun_sod_ctl_gam_ewe_azi_bem_rus_alb_tag_cnt_tsw_glc_aeg_igb_grk_svk_ben_wly_kor_fin_mol_uzb_slo	0.583707514989269	1.41865300108042	0.15934280233839
178	tag_mcd_mly_pan_nor_rus_zul_owc_urd_krd_gam_eng_tur_aze_arw_amh_cic_fre_jpn_mao_uzb_prs_tha_ses_sod_swa_jav_amr_rom_lda_bul_ind_anl_qcu_fbf_svk_ben_guj_tml_est_sid_tig_hau_wly_scr_dut_slo_hun_dyu_swt_por_bam_mlt_tsn_cnt_tsw_sun_vie_bem_heb_spa_lit_glc_xho_geo_yor_chh_azi_hin_ewe_dgb_swe_bat_bsq_knd_ita_ven_aeg_alb_mnd_cze_ukr_grk_lat_mol_akn_moo_igb_ctl_kor_ger_afr_pol_bos_fin	-0.658654363617914	-1.70790941541849	0.0909892648879406
179	amr_geo_hin_grk_hau_aeg_cnt_afr_ctl_fin_ses_mnd_tml_alb_aze_wly_rus_slo_jpn_ger_xho_arw_zul_pol_akn_anl_swe_mlt_nor_sun_prs_vie_gam_uzb_ita_jav_mao_lat_dyu_bam_mcd_tag_guj_eng_spa_bos_ven_scr_qcu_cic_sid_ben_mly_bsq_hun_mol_tsw_rom_kor_bem_cze_sod_lit_bul_igb_ind_tur_por_fre_urd_heb_bat_swt_tha_est_pan_knd_moo_lda_swa_krd_svk_dgb_owc_azi_amh_glc_yor_dut_ukr_chh_tig_fbf_ewe_tsn	-0.214191941174003	-0.517410566889995	0.606098096698918
180	lda_moo_cnt_arw_cze_est_hin_swa_bat_bul_heb_rus_afr_igb_tha_chh_amr_cic_ukr_sod_tur_ind_anl_glc_tag_qcu_jpn_fre_geo_zul_kor_hau_pan_gam_fbf_bam_tig_rom_lit_aze_azi_mcd_ewe_pol_ben_prs_eng_amh_sid_tsn_fin_yor_dgb_tml_guj_uzb_ita_xho_ctl_ses_hun_vie_lat_alb_wly_mlt_spa_mnd_slo_dut_bsq_sun_swe_krd_bem_scr_mly_dyu_ven_tsw_mao_svk_ger_mol_grk_urd_swt_bos_jav_por_knd_nor_aeg_akn_owc	-0.563159931552232	-1.29735904024715	0.197716747002739
181	wly_rom_geo_fin_urd_bat_amr_bam_tsn_mly_owc_ewe_azi_swe_sid_tag_aeg_scr_gam_heb_lat_dut_moo_mao_yor_bem_tur_prs_ukr_cic_zul_tsw_ses_chh_pol_est_swt_bsq_qcu_sod_sun_pan_ben_grk_jpn_hau_svk_tml_xho_dyu_mlt_ger_cze_knd_mnd_ita_spa_dgb_rus_guj_vie_lda_hin_glc_igb_cnt_hun_arw_alb_ind_bul_afr_swa_slo_fre_por_krd_mcd_aze_kor_uzb_tha_ctl_ven_mol_tig_akn_amh_nor_eng_lit_fbf_anl_bos_jav	0.0573265444258478	0.137570133497642	0.890877570370063
182	bem_qcu_bul_alb_sun_tag_afr_igb_nor_ven_jpn_aze_est_ctl_tsw_fin_ewe_ses_yor_tig_cnt_lat_bam_mcd_akn_glc_dut_lit_cze_prs_hun_knd_mlt_ben_mao_krd_zul_chh_bat_sod_swa_hau_por_kor_spa_sid_grk_tha_fbf_hin_ita_ukr_mnd_mly_ind_bos_heb_vie_geo_lda_mol_aeg_pol_pan_ger_slo_scr_rus_swt_uzb_xho_tml_cic_tsn_guj_swe_arw_azi_dyu_fre_owc_dgb_eng_urd_rom_moo_jav_amh_anl_bsq_gam_amr_tur_wly_svk	-0.63891368178672	-1.4823946227345	0.141616057705935
183	qcu_dut_urd_por_tml_tag_knd_zul_mly_ita_rus_mlt_svk_akn_ven_rom_nor_xho_mcd_pol_arw_cze_grk_swa_dgb_gam_fin_lat_bul_azi_mol_est_aze_vie_hin_sun_ben_pan_bat_guj_owc_amr_sid_lda_igb_uzb_slo_yor_heb_tsn_ukr_swt_prs_jav_spa_sod_tig_bam_alb_ger_afr_kor_ind_cic_scr_eng_aeg_swe_cnt_bsq_moo_lit_mao_wly_tha_bos_glc_tsw_anl_ses_ewe_fbf_bem_krd_hun_amh_tur_ctl_dyu_hau_mnd_geo_fre_chh_jpn	-0.374682208473848	-0.867779585941576	0.387748703054936
184	fre_uzb_bul_tag_ita_rus_zul_bem_urd_ven_dut_geo_swe_arw_nor_hau_ger_cze_por_pol_ind_ben_lit_mol_heb_mlt_spa_ukr_mnd_tml_krd_tig_dgb_slo_mao_dyu_sun_igb_kor_gam_akn_mly_hin_tsn_chh_prs_jpn_guj_mcd_anl_rom_azi_pan_eng_amh_vie_aze_amr_moo_ses_tsw_qcu_cic_jav_xho_hun_svk_lda_fbf_afr_sod_yor_bos_tha_tur_ctl_grk_est_owc_lat_fin_swa_alb_bsq_bat_aeg_ewe_scr_cnt_glc_bam_sid_knd_wly_swt	0.462800389026383	1.10223743901757	0.273202777940315
185	alb_slo_jav_nor_kor_swe_qcu_mly_ita_dyu_bos_scr_sod_ben_gam_tag_sun_tml_mnd_guj_rus_arw_tig_bat_grk_hau_sid_pan_dut_aeg_glc_lda_azi_ctl_wly_ses_yor_tha_anl_mlt_urd_lit_bem_hin_aze_pol_bam_amr_heb_tsn_ind_akn_tsw_hun_swt_mcd_spa_ewe_rom_fbf_lat_eng_fin_mol_xho_swa_afr_fre_amh_knd_cic_owc_tur_mao_bsq_por_igb_prs_est_cnt_bul_uzb_svk_ger_dgb_ukr_zul_jpn_geo_cze_vie_krd_moo_ven_chh	0.374064361364766	0.875294990505127	0.383668439259854
186	mol_heb_dgb_fre_dyu_tag_mlt_amh_zul_hun_ses_fbf_ctl_pan_glc_bul_fin_aeg_knd_lda_cze_amr_igb_tml_swe_slo_grk_cnt_guj_owc_tig_svk_krd_ukr_moo_ewe_pol_mly_ven_dut_alb_sod_ind_mao_tsw_bsq_swt_scr_xho_mcd_nor_sun_jav_ita_prs_uzb_kor_aze_azi_anl_lat_eng_yor_est_geo_tsn_ger_ben_sid_bat_arw_gam_akn_afr_mnd_wly_tur_por_vie_lit_spa_tha_qcu_cic_swa_bem_rus_bos_bam_hau_hin_jpn_urd_rom_chh	0.00957802244062195	0.0220982605749521	0.982416918446544
187	slo_fre_ben_mlt_azi_mnd_krd_owc_amh_ita_tsw_bul_fbf_jpn_tur_mao_geo_rom_bos_lit_spa_dut_uzb_mol_tag_nor_mly_bsq_lat_swa_rus_eng_gam_igb_mcd_knd_grk_sun_vie_pol_amr_hin_sod_scr_svk_tig_yor_por_dyu_urd_arw_pan_prs_cnt_wly_lda_jav_akn_ger_ven_zul_ewe_chh_bam_glc_tha_hun_swt_alb_kor_ctl_qcu_hau_aze_ses_cze_anl_tml_afr_bat_ind_xho_bem_guj_swe_cic_ukr_tsn_fin_est_heb_moo_dgb_sid_aeg	-0.286437096880208	-0.662960054367613	0.508995988689006
188	geo_ctl_bsq_bem_dut_scr_prs_hun_uzb_bos_mnd_bat_afr_wly_ind_lat_urd_swe_grk_fbf_mol_swa_krd_moo_ita_mly_zul_slo_arw_bul_heb_nor_dyu_tig_por_ben_tml_kor_dgb_tsn_fre_ewe_yor_glc_mao_est_jav_tur_alb_owc_tsw_eng_rus_lda_sun_mlt_anl_ses_chh_sod_pan_gam_swt_akn_ven_ger_tag_sid_svk_lit_cze_cnt_amr_amh_tha_knd_fin_hau_mcd_azi_jpn_aeg_igb_rom_ukr_guj_hin_vie_aze_xho_spa_qcu_cic_bam_pol	-0.201292936757145	-0.459304253515356	0.647087493988231
189	lda_ger_bem_nor_akn_bsq_mcd_sod_est_mlt_ses_ven_bul_hun_heb_aze_ukr_ctl_spa_urd_amh_eng_tig_mol_xho_geo_swt_svk_ita_scr_pol_bam_mao_arw_tag_knd_hau_uzb_cze_rom_anl_fin_sun_bos_bat_sid_zul_guj_dut_tml_ben_cnt_moo_jav_afr_grk_chh_tsn_ind_krd_glc_owc_jpn_mnd_tsw_yor_lit_amr_cic_hin_dgb_swa_azi_vie_por_igb_dyu_qcu_fre_lat_pan_alb_swe_prs_mly_wly_rus_aeg_tha_gam_tur_fbf_slo_kor_ewe	0.233078608715845	0.531911016871396	0.596056009877008
190	cic_ewe_mol_bul_cnt_uzb_yor_mlt_geo_ger_gam_bat_amr_aeg_fin_sun_moo_heb_prs_knd_kor_svk_cze_azi_scr_bos_swe_est_zul_tag_aze_vie_urd_slo_chh_anl_tsn_ind_guj_amh_tig_wly_xho_hun_spa_mly_ita_mcd_glc_lat_lda_tml_krd_lit_tha_ses_ctl_hin_akn_grk_dgb_eng_por_swt_bam_nor_qcu_ukr_mnd_rus_ven_afr_igb_pan_tur_rom_bsq_hau_bem_mao_pol_tsw_sid_fre_fbf_jpn_dyu_owc_ben_swa_sod_alb_jav_dut_arw	0.0964754531762832	0.224721456151096	0.822688984598405
191	krd_wly_swe_rus_moo_lda_fin_hin_guj_lit_hun_aeg_zul_mao_mly_jav_aze_tur_mol_ctl_chh_qcu_uzb_por_cic_bem_bam_afr_azi_sod_xho_fbf_mnd_mlt_hau_owc_scr_pol_ita_slo_anl_fre_dyu_amr_gam_tha_kor_bsq_tig_tag_nor_bul_pan_cnt_arw_ewe_yor_sun_tsn_eng_ben_igb_amh_prs_ven_tml_knd_lat_urd_geo_mcd_heb_ger_ukr_swt_vie_cze_svk_bat_glc_jpn_tsw_dut_spa_akn_sid_est_bos_ses_grk_swa_rom_alb_ind_dgb	-0.38368151153409	-0.988939693653428	0.325258672672582
192	yor_cze_svk_amh_azi_hau_aeg_alb_por_knd_tur_ven_fin_rom_sod_vie_amr_bos_sid_slo_arw_lda_wly_glc_mlt_ita_akn_eng_dgb_mao_geo_swe_tag_est_bem_swa_mnd_uzb_mcd_chh_lat_krd_pan_ctl_tha_hin_mol_swt_ben_cic_tml_grk_ind_rus_heb_fre_bat_sun_spa_zul_qcu_owc_xho_ses_afr_pol_dut_tig_aze_urd_ger_prs_bsq_ukr_scr_bul_bam_jpn_moo_igb_fbf_lit_anl_tsw_nor_ewe_guj_kor_jav_hun_mly_gam_cnt_tsn_dyu	0.346093504356766	0.903569389666405	0.368558333237807
193	mnd_mcd_qcu_ukr_igb_mol_sun_azi_amr_tsn_lda_rom_cze_gam_anl_scr_heb_est_owc_fre_ewe_cnt_prs_chh_sid_akn_tig_rus_hun_guj_eng_kor_slo_ita_vie_bos_jav_knd_por_spa_bat_ind_wly_afr_alb_mao_bam_yor_dgb_fbf_aeg_tur_zul_fin_tag_ben_cic_pol_uzb_swa_urd_tha_lat_arw_mlt_aze_nor_krd_ctl_jpn_bem_dut_moo_swe_geo_ses_hin_svk_hau_grk_xho_ger_bul_tml_swt_tsw_amh_lit_sod_mly_dyu_bsq_pan_glc_ven	-1.06783407481253	-2.88350467355108	0.0048856394764653
194	igb_bsq_mcd_ben_mao_uzb_mnd_sun_swa_xho_bat_lat_tml_dyu_eng_glc_heb_knd_ewe_yor_arw_scr_aeg_rus_sod_por_dgb_lit_ctl_kor_urd_rom_fbf_ger_tsn_azi_qcu_ses_hau_ven_cnt_fre_swt_ita_fin_alb_amr_afr_wly_bem_bul_bos_krd_prs_akn_tur_mol_pan_svk_grk_vie_swe_hin_pol_bam_slo_guj_spa_amh_tsw_jpn_cze_ind_zul_est_nor_mlt_gam_geo_tag_sid_tha_cic_moo_lda_tig_jav_hun_anl_mly_dut_ukr_owc_aze_chh	0.34694121616714	0.887343916891203	0.377182821571592
195	fbf_akn_tsw_bos_yor_cnt_sod_kor_ind_pan_ger_fin_sun_scr_lit_bul_ben_zul_spa_svk_owc_mcd_dgb_mlt_krd_swa_rom_hau_afr_uzb_anl_lat_gam_mly_bat_hun_tig_sid_igb_urd_arw_ses_glc_pol_tsn_rus_slo_amr_mnd_tag_ukr_jpn_qcu_dyu_heb_chh_bsq_swe_mao_xho_moo_ven_ctl_ewe_aeg_grk_swt_bem_tur_nor_dut_knd_lda_tml_bam_guj_azi_geo_fre_wly_hin_tha_por_ita_jav_eng_alb_prs_est_mol_cze_vie_aze_cic_amh	0.119313308504933	0.281779048412016	0.778739001281244
196	pol_jav_cnt_alb_arw_glc_qcu_scr_mlt_cze_rus_sun_aze_krd_hun_guj_eng_akn_tml_yor_cic_fin_bul_mol_hin_uzb_bam_bem_zul_xho_ita_dyu_chh_rom_heb_nor_ger_lda_geo_mnd_mly_tha_gam_hau_svk_est_tsn_urd_ben_sid_grk_lat_pan_amh_tur_dut_bos_ses_kor_sod_anl_igb_wly_fbf_azi_jpn_ewe_bat_spa_knd_vie_fre_bsq_prs_tig_tag_lit_swa_ukr_por_aeg_dgb_mao_amr_ctl_mcd_swe_ven_slo_tsw_afr_owc_ind_swt_moo	0.421187900322272	0.988167697391469	0.325634527818981
197	tml_amh_urd_dut_ctl_amr_rom_zul_sid_spa_hun_hau_pan_krd_sod_yor_bem_bat_prs_guj_tag_arw_kor_aze_mcd_jav_ger_uzb_swt_scr_tsw_bos_fre_fin_wly_owc_tsn_svk_afr_ewe_bul_alb_lit_cic_rus_dyu_knd_cnt_azi_ind_ses_moo_fbf_swa_nor_slo_mly_hin_mol_ven_tig_jpn_xho_grk_sun_mnd_tha_dgb_est_vie_chh_lat_bam_cze_eng_ben_mlt_aeg_bsq_pol_swe_qcu_geo_ita_ukr_heb_tur_akn_mao_anl_lda_gam_glc_por_igb	-0.196359971208299	-0.448901498957339	0.654547002880714
198	qcu_tml_swt_swe_guj_ewe_owc_ger_ind_akn_xho_jav_hun_krd_por_bem_vie_tag_aeg_gam_lat_igb_bam_est_dgb_tsn_fin_sid_glc_amr_svk_pol_anl_urd_bat_mao_mnd_ctl_aze_tsw_amh_mol_grk_mly_cnt_cze_ben_ukr_dyu_fre_yor_lit_swa_nor_knd_lda_bos_fbf_sun_moo_cic_rom_zul_tha_heb_afr_wly_slo_ita_ses_eng_mcd_arw_bsq_geo_jpn_tur_prs_chh_alb_spa_kor_rus_bul_azi_tig_mlt_sod_hin_hau_pan_ven_dut_scr_uzb	0.197650748287618	0.506172839948909	0.613933134555849
199	hin_est_eng_mlt_bul_knd_fbf_azi_qcu_lat_tag_ita_swt_wly_sod_heb_ben_pol_amr_zul_jpn_sun_fre_kor_ven_xho_hau_krd_rus_uzb_yor_arw_moo_mao_cic_bem_ukr_rom_svk_cnt_mcd_geo_lit_ger_hun_grk_prs_owc_amh_dut_slo_aeg_guj_afr_swa_tur_jav_tha_tsn_mol_lda_ewe_ctl_glc_bsq_bos_cze_chh_anl_spa_tml_bam_mly_mnd_por_dyu_gam_akn_ind_dgb_igb_swe_bat_fin_scr_urd_tig_alb_aze_tsw_pan_nor_sid_vie_ses	0.267708493872731	0.609531006173982	0.543658841257014
200	azi_mly_bem_por_ukr_ses_swt_krd_xho_pol_urd_rom_glc_arw_ven_amh_chh_fre_anl_aeg_ewe_tsw_svk_scr_slo_grk_mlt_sid_sod_spa_amr_swa_bul_tsn_mnd_hun_knd_dut_swe_mol_yor_zul_nor_akn_heb_cic_moo_afr_pan_rus_fbf_jpn_geo_ctl_fin_bsq_igb_bam_vie_uzb_dyu_guj_eng_lda_cze_tag_sun_ger_lit_ita_qcu_wly_cnt_tig_est_ind_kor_alb_mao_dgb_gam_lat_hau_bos_bat_tha_owc_hin_prs_tml_ben_aze_jav_tur_mcd	0.636767248548309	1.53042693859596	0.129305616216539
201	tsn_fbf_bsq_swt_alb_grk_swa_azi_ben_dut_sid_mcd_krd_ukr_tag_nor_mol_spa_uzb_arw_bul_fin_lda_dyu_tml_rus_kor_ita_hun_tha_bos_por_est_akn_wly_qcu_lat_aeg_geo_bat_rom_slo_dgb_igb_hau_pan_cze_urd_knd_xho_afr_heb_sun_sod_owc_pol_yor_jav_chh_vie_mly_ewe_ger_amh_amr_aze_prs_bem_glc_zul_mnd_tig_bam_tsw_hin_ctl_eng_gam_mlt_lit_ind_scr_jpn_guj_svk_tur_cic_ses_anl_mao_fre_swe_ven_cnt_moo	-1.20163049830919	-2.71395368765475	0.00792366537768388
202	hin_mol_tsn_heb_ewe_mly_geo_bos_svk_mcd_bat_ses_urd_zul_mlt_ind_jpn_wly_tml_hun_por_tsw_vie_xho_qcu_dut_pan_pol_dyu_chh_ger_swa_bem_ven_tig_igb_anl_cnt_sid_cic_est_cze_hau_rus_amh_mao_spa_ukr_bsq_rom_ben_azi_gam_fbf_moo_tag_kor_scr_swt_krd_grk_bul_lit_ctl_knd_fre_owc_jav_mnd_aze_glc_aeg_lda_ita_sod_tur_uzb_guj_akn_alb_sun_arw_dgb_amr_tha_eng_nor_afr_bam_prs_swe_fin_lat_yor_slo	-0.704243136819187	-1.64648221165056	0.103039850372744
203	pol_swt_vie_fre_grk_fin_bat_cic_sun_tml_ben_kor_guj_rom_pan_zul_aze_lda_tsn_qcu_krd_tig_fbf_cze_bos_swa_sid_xho_ven_hun_sod_mao_azi_scr_tag_knd_ses_amr_tsw_ewe_dyu_ger_yor_tur_dgb_afr_bsq_eng_ita_glc_lat_swe_bul_anl_por_moo_heb_svk_ctl_est_tha_mly_prs_arw_spa_wly_hin_bam_mnd_lit_ind_urd_ukr_igb_chh_gam_geo_uzb_dut_hau_jav_cnt_nor_owc_rus_slo_mol_bem_amh_mcd_aeg_alb_akn_mlt_jpn	0.595344694280703	1.3396807593003	0.18361365190525
204	sun_svk_nor_dut_hun_yor_guj_aeg_akn_zul_knd_bul_prs_swa_tha_jpn_afr_krd_arw_tag_amh_hau_cnt_moo_glc_lat_urd_owc_aze_jav_ven_mol_alb_est_dgb_xho_cze_tur_hin_swe_scr_wly_grk_tsn_kor_amr_tml_mlt_bos_mcd_lda_ben_pan_sid_ind_ukr_fre_swt_por_ses_fin_qcu_slo_lit_uzb_gam_eng_vie_ctl_mnd_sod_ewe_bat_igb_anl_rus_spa_ger_bem_cic_geo_bam_chh_rom_tig_pol_ita_azi_heb_fbf_tsw_dyu_mly_bsq_mao	0.283143474102951	0.637215636915668	0.525549979389748
205	chh_amr_xho_ben_swe_fre_sun_bam_tag_cnt_gam_vie_tha_pan_swa_igb_anl_heb_amh_bem_geo_aze_bat_mly_ven_cic_lda_fbf_ind_mcd_spa_bsq_ctl_dut_urd_knd_hin_tur_kor_ukr_tsw_moo_fin_qcu_krd_rom_ewe_hun_bos_mnd_ita_tml_aeg_sod_alb_rus_uzb_ger_dgb_owc_afr_swt_tig_por_scr_est_nor_sid_mao_svk_hau_grk_eng_yor_wly_akn_mol_lit_tsn_jpn_mlt_prs_guj_jav_zul_ses_pol_cze_lat_slo_arw_bul_glc_azi_dyu	0.196432071042186	0.449112414397843	0.654395409688353
206	pan_arw_owc_zul_sun_gam_cnt_lit_ses_ukr_vie_nor_bsq_est_ita_hin_swa_mlt_tsn_cze_amh_svk_azi_swe_lda_eng_ben_slo_alb_anl_qcu_amr_fre_chh_tml_moo_ger_mnd_rus_ind_afr_mol_aeg_xho_ven_sod_prs_fin_geo_mcd_yor_guj_por_fbf_hun_scr_kor_ewe_hau_knd_grk_urd_pol_tsw_spa_dut_wly_bos_bul_tag_uzb_krd_jav_bem_dyu_tha_swt_rom_bat_glc_ctl_bam_mly_sid_jpn_igb_aze_lat_akn_cic_dgb_tig_mao_tur_heb	-0.0875820030846	-0.200318731487995	0.841668717970647
207	amh_tha_glc_lat_slo_spa_tsw_tag_akn_urd_kor_gam_rom_ctl_mol_mly_lda_fre_eng_mcd_tsn_arw_heb_moo_por_dut_bam_ewe_ven_grk_bul_pol_cnt_ses_afr_dyu_knd_fbf_est_dgb_xho_prs_mlt_scr_ger_sid_geo_nor_aze_cze_fin_wly_amr_mao_sod_aeg_hin_svk_hau_krd_tig_ita_igb_bem_jpn_swe_tur_cic_ben_pan_swt_guj_tml_jav_rus_hun_anl_mnd_qcu_swa_uzb_azi_bat_zul_alb_vie_chh_owc_yor_bos_sun_ukr_lit_ind_bsq	-0.618495821707682	-1.67611611343286	0.097074289467094
208	slo_knd_azi_mao_mcd_jpn_guj_dgb_tig_bat_dyu_aze_fbf_ven_ukr_eng_est_sun_fre_fin_tur_bsq_rus_sid_mly_ctl_yor_spa_mol_grk_lda_amh_cnt_scr_amr_bam_alb_ind_por_pan_vie_ita_glc_urd_cic_sod_prs_ewe_lit_rom_ses_pol_uzb_tsw_mnd_tha_kor_nor_hin_akn_tag_bem_wly_heb_aeg_moo_afr_hau_owc_swt_svk_xho_anl_lat_hun_ben_zul_swa_krd_cze_geo_bul_tml_jav_arw_mlt_qcu_chh_dut_igb_swe_tsn_bos_gam_ger	0.120703449741552	0.325450739343053	0.74557103724467
209	yor_spa_chh_hau_swa_bsq_tag_mnd_akn_amr_tur_lda_bul_ita_ger_pan_scr_rom_svk_slo_hin_knd_bem_jav_hun_sod_mlt_est_dut_nor_lit_xho_prs_tsn_mly_anl_cnt_fre_arw_cze_bat_swe_tml_glc_dgb_zul_tsw_amh_sid_kor_gam_heb_mao_vie_eng_owc_swt_ben_rus_alb_azi_uzb_ven_krd_fbf_grk_ctl_cic_sun_ind_tha_ewe_aze_bos_tig_qcu_fin_igb_ukr_mol_geo_aeg_moo_mcd_guj_afr_jpn_por_urd_lat_wly_dyu_bam_pol_ses	-0.581849153792369	-1.34095819603299	0.183200050694207
210	mly_est_mcd_tml_aze_bat_svk_swt_mol_arw_hun_swe_moo_kor_rus_ben_ind_akn_bam_krd_heb_amh_tig_tha_lit_gam_glc_pan_eng_vie_ger_lda_aeg_tsn_rom_por_guj_cic_urd_afr_mnd_alb_ven_fbf_slo_zul_qcu_owc_ctl_ukr_sid_ses_mlt_uzb_jpn_hau_chh_mao_jav_wly_bul_nor_cze_yor_amr_spa_fin_tag_dyu_knd_dut_scr_geo_sun_tur_ita_prs_swa_bos_igb_tsw_hin_dgb_lat_xho_bsq_cnt_pol_azi_ewe_sod_bem_fre_grk_anl	0.582118497741562	1.52618656878869	0.130357237720488
211	hin_ind_fre_wly_uzb_alb_aze_bul_hun_lat_pan_rom_swt_svk_spa_swe_cic_tur_jpn_akn_amr_owc_xho_slo_afr_azi_geo_fbf_ger_tsn_prs_tig_sod_amh_vie_guj_pol_cnt_ctl_tag_ven_grk_ukr_krd_sun_eng_anl_kor_fin_bsq_zul_lda_est_ewe_gam_knd_dut_lit_scr_igb_mly_moo_mcd_swa_chh_ses_ita_tml_dgb_jav_aeg_urd_rus_mlt_mol_glc_yor_bat_bem_sid_heb_bam_ben_cze_tha_bos_mnd_qcu_nor_mao_por_arw_dyu_tsw_hau	0.504916086262455	1.1966803724951	0.234472904289938
212	mlt_ven_lda_tsw_aeg_xho_sun_slo_fin_mnd_bat_ita_hau_pan_eng_prs_sod_igb_yor_wly_azi_mcd_glc_bsq_mol_chh_aze_alb_geo_dyu_tag_jpn_bos_gam_bam_akn_jav_zul_urd_scr_ger_rom_moo_swt_dgb_dut_fbf_tha_owc_pol_tur_guj_cze_lit_ewe_swa_bul_ukr_mao_knd_hin_anl_ind_krd_ctl_svk_ses_nor_afr_tig_fre_tsn_mly_uzb_arw_swe_amh_spa_grk_hun_lat_amr_heb_qcu_ben_cnt_tml_bem_sid_cic_por_kor_rus_vie_est	-0.0369522221504129	-0.092197356149687	0.926739551288541
213	tag_mcd_ctl_xho_pan_ita_ewe_pol_dut_moo_scr_mao_por_lat_aze_nor_sun_dgb_wly_rom_bsq_cze_svk_fin_uzb_prs_amr_cic_swa_eng_chh_yor_mly_alb_tha_tml_sod_spa_ind_jpn_vie_tur_cnt_swt_tsw_krd_owc_guj_ukr_bos_heb_ben_lit_azi_knd_tsn_bam_glc_aeg_gam_mlt_mol_jav_lda_fbf_ses_grk_sid_bem_anl_tig_fre_dyu_arw_est_ven_rus_mnd_afr_kor_bat_hin_amh_swe_hun_urd_slo_qcu_geo_ger_igb_bul_hau_akn_zul	-0.139392411286459	-0.355064040609714	0.723345586368108
214	sod_prs_svk_anl_est_cze_tig_tsw_gam_mao_ven_xho_scr_dgb_afr_mlt_lat_cic_grk_ind_tml_azi_amr_rom_fin_arw_dut_bat_aeg_owc_knd_por_mcd_lit_ctl_guj_vie_igb_heb_ewe_qcu_swt_tsn_yor_tag_dyu_kor_urd_rus_spa_aze_ses_lda_tha_mly_glc_amh_tur_bos_krd_eng_fbf_moo_chh_mol_sid_ita_ukr_pan_bsq_cnt_swa_bul_bam_jav_nor_fre_alb_jpn_slo_bem_zul_sun_hun_akn_ger_swe_geo_hin_mnd_uzb_hau_wly_ben_pol	0.0611990775733059	0.135578923394597	0.892447196207354
215	swe_tsw_anl_yor_lit_ind_bat_grk_tag_qcu_ukr_vie_sun_cic_sod_hin_cnt_owc_arw_fbf_hun_mcd_cze_aeg_swt_rus_fin_slo_tig_mao_rom_bos_gam_moo_swa_knd_pol_uzb_afr_azi_scr_chh_tha_amr_igb_zul_amh_bam_urd_dgb_jav_mnd_ger_tml_alb_dut_bem_guj_prs_ses_kor_ben_pan_nor_jpn_krd_hau_wly_ctl_heb_xho_mly_lda_mol_akn_glc_tsn_bul_ewe_svk_spa_lat_ven_est_dyu_sid_bsq_mlt_eng_aze_ita_tur_fre_por_geo	0.254949514435515	0.615434427139407	0.539771021287448
216	glc_svk_fin_alb_ita_heb_tml_tur_bos_bat_mly_ind_vie_hun_lat_sun_bam_mao_nor_azi_est_por_tha_mlt_jpn_anl_ven_scr_fre_qcu_grk_kor_chh_bsq_amr_urd_tig_geo_zul_ukr_pol_ger_mol_aeg_eng_jav_cze_arw_spa_guj_bul_lit_cic_wly_cnt_swe_prs_akn_lda_igb_sid_amh_dyu_tag_dgb_gam_swa_rom_swt_afr_knd_mcd_uzb_pan_rus_xho_ses_tsn_ctl_owc_krd_yor_fbf_hin_tsw_bem_ewe_moo_sod_mnd_aze_slo_dut_hau_ben	-0.362274303973056	-0.924718669300822	0.357505494049128
217	uzb_vie_spa_ewe_lat_zul_slo_scr_rus_hun_heb_mly_geo_nor_aeg_mol_lit_fin_urd_swa_moo_ita_fbf_ben_dyu_chh_mlt_owc_arw_dgb_ses_lda_aze_tag_bat_igb_anl_bsq_sid_mcd_afr_ind_tig_pol_bam_ukr_tsn_cze_hin_yor_amh_alb_bul_gam_amr_tsw_knd_svk_ven_tur_qcu_kor_prs_swe_jav_grk_est_tml_rom_sun_hau_eng_jpn_tha_ger_wly_dut_akn_bos_sod_cic_por_swt_xho_bem_glc_mao_krd_mnd_pan_cnt_azi_ctl_fre_guj	0.0158784034547348	0.0419714621877699	0.966611426788442
218	knd_krd_swt_ind_mly_slo_fin_amh_tsw_ita_eng_ses_cnt_sun_por_aeg_mcd_mao_heb_jav_akn_bos_ukr_chh_qcu_lit_dyu_tml_fbf_svk_tur_rus_cic_mol_hin_ven_lat_aze_tig_bsq_igb_cze_bam_bat_moo_bem_azi_kor_fre_rom_yor_nor_sod_mnd_tha_glc_arw_guj_ger_amr_est_swe_sid_dut_mlt_zul_urd_ctl_pan_geo_afr_ewe_wly_dgb_bul_alb_anl_swa_pol_grk_owc_xho_tag_gam_vie_uzb_spa_hau_jpn_hun_tsn_prs_lda_scr_ben	-0.157369314351781	-0.408693878362886	0.683703899230224
219	anl_spa_hin_ses_tha_sid_cnt_qcu_mly_rom_azi_aeg_tag_hun_tml_pan_bsq_ben_cze_slo_lat_ukr_gam_aze_swt_tsn_swa_uzb_moo_est_prs_svk_krd_xho_mnd_fin_arw_yor_fre_ger_bem_ven_scr_fbf_lit_ctl_bat_ita_alb_jpn_akn_ewe_dyu_mcd_glc_bam_tig_chh_heb_bul_guj_por_grk_mlt_amh_jav_eng_hau_vie_dgb_dut_tur_pol_knd_urd_sod_zul_bos_tsw_nor_igb_kor_mao_swe_afr_ind_sun_mol_owc_rus_geo_wly_amr_cic_lda	0.736315149483087	1.76772362032852	0.0803869136366073
220	heb_gam_tsn_cnt_ses_swa_bem_rus_ctl_tsw_arw_wly_lat_mao_ben_dut_yor_bsq_afr_mlt_fin_fbf_akn_hun_svk_tha_ita_uzb_aze_cze_owc_pan_bat_mcd_jpn_swe_mnd_est_pol_qcu_amh_vie_sun_anl_dgb_mol_ven_prs_knd_bos_sod_urd_cic_lda_mly_amr_eng_hau_guj_swt_scr_bam_ger_tig_ukr_slo_tur_sid_spa_grk_glc_geo_zul_aeg_bul_nor_krd_moo_ewe_tml_hin_tag_lit_kor_dyu_rom_ind_jav_fre_azi_chh_igb_por_xho_alb	-0.00261090787265277	-0.00633101625596144	0.994962174481535
221	sod_chh_spa_dyu_wly_dut_tur_uzb_ger_ita_hau_ewe_yor_moo_swa_urd_pol_fbf_mao_owc_krd_rus_cze_cic_est_ven_azi_mnd_dgb_fin_tsw_bos_sun_hun_aze_afr_hin_lda_ses_bem_swe_cnt_mly_tsn_bul_guj_xho_bat_knd_amh_por_sid_bsq_vie_tag_mlt_heb_anl_tml_mol_mcd_arw_glc_swt_jav_jpn_gam_svk_qcu_fre_igb_bam_tig_amr_scr_ctl_lit_prs_lat_akn_slo_rom_nor_ind_grk_ukr_ben_pan_kor_zul_alb_geo_tha_eng_aeg	-0.188497204653056	-0.456811105942986	0.648872013660614
222	arw_kor_nor_sod_spa_dgb_jav_owc_tur_akn_geo_uzb_azi_rom_bam_mol_moo_afr_lda_guj_igb_amr_tig_ukr_fin_ctl_prs_ita_ben_xho_fbf_tag_knd_zul_fre_yor_bul_sid_mlt_scr_krd_cic_tsn_anl_amh_sun_bos_lit_jpn_hau_mao_por_tml_lat_tha_ger_aze_dut_swe_pol_cnt_tsw_qcu_mcd_vie_cze_alb_swt_bem_rus_ses_grk_est_pan_urd_wly_dyu_aeg_bsq_bat_hun_glc_chh_ven_hin_swa_eng_mly_ind_gam_ewe_heb_slo_mnd_svk	0.976283221952568	2.25699634996668	0.0263494239770151
223	chh_afr_tha_bam_moo_alb_fin_tur_yor_fre_owc_tsw_mlt_amr_mol_aeg_grk_ita_azi_krd_geo_hun_tig_tml_ses_ctl_svk_mnd_cic_amh_igb_zul_dut_bem_prs_tag_gam_aze_knd_bos_ben_dyu_rom_ind_mly_sun_pan_jav_cze_hau_ger_est_pol_swa_ewe_mao_bsq_eng_por_uzb_ukr_hin_urd_tsn_xho_nor_lda_swe_arw_kor_sid_rus_slo_jpn_sod_glc_swt_spa_heb_dgb_cnt_qcu_bul_anl_bat_scr_lit_wly_akn_mcd_fbf_lat_guj_ven_vie	-0.662307916940301	-1.71716944982594	0.0892767516472146
224	tsn_lda_ita_aze_ben_moo_swe_tsw_sid_uzb_cze_afr_mly_dgb_mol_swa_ven_fin_scr_tig_sod_bsq_ger_kor_anl_vie_arw_akn_mnd_fre_pan_prs_pol_svk_eng_tag_qcu_amr_spa_cnt_sun_bul_mcd_tur_lat_yor_azi_nor_mlt_jpn_ctl_fbf_hau_ewe_tml_por_alb_grk_hin_bem_swt_wly_dut_krd_bos_tha_geo_lit_dyu_zul_bam_guj_bat_cic_rom_ses_rus_heb_chh_ukr_igb_glc_mao_hun_slo_ind_gam_est_jav_urd_knd_aeg_amh_owc_xho	0.00875699546196152	0.0215331932366172	0.982866458474322
225	krd_fin_mcd_amr_swa_tur_mnd_aze_vie_tml_cic_azi_ger_lat_aeg_ita_ind_amh_hau_lit_ukr_tha_swe_arw_por_gam_swt_afr_hin_rus_ctl_mol_ses_svk_moo_igb_fre_bam_fbf_prs_scr_geo_chh_sid_anl_ven_bos_kor_glc_tsw_mlt_akn_spa_bat_qcu_heb_owc_ewe_alb_mly_urd_dgb_pol_slo_mao_sun_hun_dut_yor_knd_wly_jav_sod_uzb_cze_lda_ben_bsq_tsn_zul_nor_xho_bul_jpn_est_eng_pan_bem_guj_rom_dyu_tag_tig_grk_cnt	0.276061244688974	0.732707113232522	0.465579816821122
226	hin_aeg_gam_azi_knd_pan_arw_cic_mao_lat_qcu_ses_xho_zul_tml_swa_bam_kor_tig_grk_eng_igb_tur_svk_dgb_spa_sid_anl_lda_mol_mly_sod_wly_lit_chh_bsq_guj_bul_slo_prs_owc_ger_akn_ben_afr_amh_ita_mlt_por_heb_vie_tsw_fin_ctl_krd_aze_dyu_ven_swe_fre_hun_jpn_cze_bat_scr_nor_rus_ind_amr_dut_tsn_moo_geo_sun_ewe_jav_cnt_fbf_yor_urd_bos_ukr_pol_tha_swt_mnd_rom_glc_tag_mcd_bem_est_uzb_alb_hau	-0.0783588708940718	-0.175398106160476	0.86114815458372
227	ind_swt_amh_mly_lit_dgb_scr_moo_heb_jpn_hau_alb_wly_swa_xho_bul_bam_fbf_chh_aeg_jav_fre_gam_mao_qcu_tag_aze_igb_rus_swe_svk_urd_zul_tha_tur_knd_anl_ctl_eng_nor_bos_mlt_uzb_mnd_mol_akn_vie_krd_grk_ger_owc_fin_tsn_dut_sun_amr_cnt_ben_por_dyu_ita_hin_ukr_sod_lda_azi_spa_ses_tig_cic_glc_afr_sid_lat_arw_kor_mcd_est_tml_hun_geo_ewe_bem_bat_yor_pan_prs_tsw_guj_ven_pol_bsq_rom_slo_cze	-0.167810223278053	-0.376884128750906	0.707118296623745
228	ita_owc_est_uzb_cze_tag_tsw_hau_gam_dyu_ewe_pan_swa_igb_knd_aze_glc_tur_bem_mcd_zul_sid_chh_spa_mnd_bul_bos_guj_rus_vie_fbf_swe_por_moo_heb_bam_alb_ven_bsq_bat_slo_jav_afr_jpn_pol_dut_xho_wly_mol_akn_mlt_grk_mly_scr_ukr_krd_ben_amr_qcu_ses_prs_aeg_fin_lda_mao_hun_ger_geo_cnt_azi_rom_lit_swt_ctl_ind_urd_hin_amh_cic_sod_tsn_arw_anl_dgb_eng_svk_sun_fre_kor_yor_lat_nor_tig_tml_tha	0.91255748438886	2.25517042068736	0.0264681678280087
229	alb_swe_por_amr_bos_bam_mly_hau_rus_hin_grk_est_ger_bsq_tur_owc_dyu_glc_chh_fin_slo_jav_aeg_guj_qcu_gam_prs_aze_ven_zul_swa_sod_bat_xho_afr_geo_urd_ita_lit_tml_sid_azi_mnd_moo_tsw_mlt_knd_rom_cnt_sun_scr_ctl_tag_wly_mol_ses_heb_cic_mcd_lat_yor_pan_anl_uzb_ukr_krd_vie_ewe_pol_tha_bem_dut_ben_kor_igb_arw_dgb_akn_fbf_eng_jpn_bul_fre_amh_swt_spa_lda_tig_ind_cze_mao_svk_hun_nor_tsn	0.481554114090072	1.24975171460934	0.214526205480823
230	mnd_tml_ctl_mcd_akn_cze_owc_ger_arw_krd_pan_jpn_dgb_eng_ind_swa_hau_fbf_zul_aeg_tig_alb_gam_ven_cnt_rus_ben_nor_hin_jav_svk_guj_rom_aze_ses_lda_slo_igb_amr_chh_grk_bos_swe_afr_por_sun_prs_tur_ita_tha_bem_sid_qcu_heb_scr_urd_mlt_pol_dyu_mly_mao_bsq_fin_est_glc_tag_swt_ukr_tsw_moo_knd_hun_spa_wly_lat_cic_dut_yor_amh_lit_azi_kor_bul_tsn_anl_bat_sod_geo_xho_fre_ewe_uzb_bam_vie_mol	0.466142793056344	1.2045568841624	0.231430942988775
231	bsq_amr_kor_bul_mcd_fbf_est_lit_chh_mlt_pan_moo_sun_spa_swa_wly_slo_cnt_lda_ita_afr_swe_krd_bam_gam_tag_aze_mly_aeg_pol_tsw_bos_sid_svk_dgb_nor_anl_eng_dut_heb_glc_yor_alb_xho_mol_lat_azi_vie_geo_arw_urd_bat_ben_cic_tig_tsn_mnd_qcu_uzb_hun_bem_rus_swt_zul_ven_tur_ukr_hin_dyu_igb_ger_tml_ewe_fin_akn_sod_ctl_scr_rom_tha_jav_cze_mao_owc_por_ind_hau_ses_fre_jpn_prs_knd_guj_grk_amh	-0.0508973337349685	-0.116388337989867	0.90759574144374
232	ewe_hin_uzb_geo_ctl_est_pol_kor_wly_hau_aeg_glc_dyu_lda_mao_mcd_krd_swt_hun_lat_sun_amr_sid_alb_rom_yor_jpn_akn_por_vie_cnt_lit_anl_tig_jav_prs_ben_tsn_dgb_bos_tsw_zul_ven_azi_swe_grk_nor_xho_chh_mly_fin_cze_tha_afr_pan_heb_fbf_scr_tag_cic_arw_svk_urd_sod_bam_slo_ita_ind_mnd_gam_spa_moo_mol_swa_tur_ukr_qcu_tml_mlt_bat_dut_knd_bsq_guj_aze_fre_amh_owc_bul_rus_ses_ger_bem_eng_igb	0.831567565057085	2.00603761330911	0.0477572934227947
233	por_mnd_ses_sun_urd_bam_hin_grk_bul_fbf_owc_mol_bat_xho_chh_zul_bem_alb_cze_swt_mao_dyu_aeg_amr_ind_tml_amh_hau_mcd_sod_azi_geo_ewe_lat_qcu_dgb_tur_anl_pol_moo_bos_aze_tig_cnt_akn_tsw_jav_rom_arw_sid_swa_kor_heb_guj_lda_ctl_nor_scr_knd_ven_mly_ger_fin_jpn_tha_bsq_yor_slo_dut_krd_pan_igb_vie_hun_svk_tag_est_mlt_eng_gam_uzb_afr_swe_prs_cic_rus_ben_wly_fre_ita_lit_spa_glc_tsn_ukr	-0.207193326740716	-0.535697661348948	0.593446362729368
234	grk_swt_alb_glc_bos_wly_kor_jpn_rom_krd_tha_ita_bem_lda_jav_bam_afr_mnd_ukr_knd_fin_tml_tur_tag_azi_est_ger_ctl_cze_bat_dyu_dgb_bsq_moo_tsw_qcu_pol_tsn_mlt_igb_fbf_rus_sod_chh_mao_aeg_prs_gam_pan_amh_svk_bul_tig_mly_mol_ewe_ind_yor_guj_anl_ven_cic_heb_slo_swa_hau_spa_aze_dut_arw_vie_mcd_ben_akn_por_urd_cnt_lat_sun_zul_geo_swe_uzb_scr_hin_fre_owc_hun_xho_nor_eng_lit_amr_sid_ses	-0.491771071549619	-1.26918587181324	0.207541916636295
235	bem_dut_eng_ses_owc_zul_dgb_afr_mnd_bat_urd_ita_tur_sod_krd_slo_geo_chh_scr_ctl_xho_bul_tsw_cze_glc_bsq_aze_ind_wly_spa_tig_ven_svk_mol_cnt_mao_tsn_akn_yor_rus_tha_dyu_ger_qcu_sun_fin_nor_hun_pol_fbf_est_prs_lat_alb_vie_uzb_bam_hin_ben_swe_sid_tml_kor_gam_rom_arw_igb_grk_tag_knd_anl_azi_mly_cic_lit_swt_mcd_hau_guj_mlt_por_ewe_jpn_amh_moo_amr_aeg_fre_ukr_swa_heb_pan_bos_jav_lda	-0.00211223321466449	-0.00484098070327228	0.996147840484701
236	nor_zul_qcu_tur_ukr_cnt_geo_tag_ven_ben_fbf_akn_amr_mlt_hau_mol_jav_azi_knd_dut_moo_cic_bos_ind_mao_vie_tig_bem_amh_krd_mcd_aze_urd_chh_tml_ita_slo_sod_owc_dgb_gam_mnd_bul_hun_cze_aeg_ewe_ctl_tsw_fin_guj_por_swe_bat_yor_rom_wly_svk_tsn_glc_jpn_bsq_ger_igb_tha_swa_kor_uzb_sun_hin_alb_arw_lit_bam_grk_pan_heb_dyu_afr_rus_prs_ses_lda_scr_mly_fre_sid_est_xho_swt_pol_eng_lat_spa_anl	-0.190583637701092	-0.432718902309853	0.666220826557243
237	mol_fbf_wly_bos_mnd_spa_mcd_urd_slo_eng_hau_fre_tsw_ewe_prs_tig_ses_xho_mlt_cnt_zul_afr_hun_dut_bul_ita_jav_azi_cic_amr_krd_rus_alb_est_sun_mao_por_ind_ctl_kor_tur_owc_ven_rom_vie_grk_bam_dyu_bem_chh_arw_jpn_bsq_nor_yor_swe_tml_cze_anl_ger_swa_sod_mly_lda_lat_pan_guj_ukr_glc_heb_svk_ben_akn_tsn_scr_fin_moo_uzb_pol_bat_tag_knd_aeg_tha_aze_hin_qcu_amh_lit_geo_igb_sid_gam_dgb_swt	-0.154048359700659	-0.411815408289698	0.681422335658491
238	mly_moo_cnt_heb_mao_tml_afr_svk_grk_por_amh_sun_swa_arw_hau_ind_slo_alb_dut_aeg_uzb_geo_hin_cic_tha_krd_aze_guj_lit_ita_akn_ctl_glc_mcd_pan_vie_wly_mlt_dyu_gam_cze_fre_pol_anl_sid_nor_azi_jav_knd_kor_swt_bul_owc_bam_tig_amr_igb_fin_rus_sod_jpn_tur_chh_lat_rom_mnd_tsn_lda_ses_est_hun_ukr_swe_eng_tag_scr_bsq_ben_ewe_xho_bat_tsw_bos_fbf_urd_qcu_prs_mol_bem_yor_ven_spa_ger_zul_dgb	-0.541991142804566	-1.3156929085281	0.191511346885747
239	sid_spa_fbf_owc_tag_jav_ukr_swt_alb_bul_lit_yor_geo_est_swa_hin_tsn_rus_jpn_fre_lat_ita_afr_zul_gam_cic_dut_akn_ses_mly_slo_amr_glc_mnd_urd_mol_kor_xho_svk_heb_tsw_fin_swe_tml_igb_wly_sun_cze_aeg_ctl_tur_krd_nor_bsq_grk_dgb_prs_guj_amh_mao_knd_scr_mcd_azi_dyu_ben_arw_chh_pol_ewe_eng_mlt_rom_bat_ind_cnt_hau_qcu_vie_ger_por_lda_bos_aze_bem_pan_tig_tha_bam_uzb_hun_sod_ven_moo_anl	-0.332328959001113	-0.854134409734695	0.395225324792436
240	pol_ses_amr_akn_mao_svk_slo_sid_ita_vie_uzb_mcd_eng_wly_hau_scr_dyu_yor_knd_ben_bem_tml_rus_bos_arw_hin_mlt_prs_lit_ven_azi_dgb_zul_jpn_lda_ctl_tag_alb_mnd_ind_amh_aeg_glc_hun_kor_heb_chh_est_ukr_jav_fre_moo_tig_geo_fbf_owc_lat_bam_pan_qcu_tha_guj_anl_mly_swa_cnt_bsq_por_cic_tsw_nor_rom_tsn_sod_dut_swe_spa_tur_xho_sun_ewe_bat_cze_grk_igb_afr_aze_mol_krd_swt_gam_bul_fin_urd_ger	0.638928476259146	1.43332959528343	0.155117040622486
241	tml_ven_bul_chh_hun_ita_yor_ukr_glc_svk_moo_eng_mly_pol_bat_aze_amr_slo_ctl_por_sun_pan_azi_owc_lat_scr_nor_mao_bam_sod_vie_qcu_fbf_mcd_tig_fin_jav_hin_kor_fre_cnt_alb_bsq_tsw_geo_afr_wly_dgb_urd_ger_spa_uzb_prs_mol_bos_rus_xho_amh_mnd_zul_anl_ben_mlt_aeg_ind_bem_swe_ewe_grk_arw_tha_tur_dut_gam_dyu_tsn_heb_rom_hau_cze_igb_sid_knd_swa_ses_tag_cic_akn_guj_swt_jpn_krd_est_lda_lit	0.56699927806331	1.52570551464896	0.130476964982887
242	mao_glc_ctl_anl_rom_mly_krd_bos_pan_scr_wly_igb_ita_aeg_hun_hin_bam_bat_lit_uzb_tml_slo_cze_dgb_heb_akn_jpn_swa_tha_owc_zul_bem_sun_mol_spa_alb_afr_ind_grk_por_ven_xho_amr_fre_lda_eng_ewe_urd_vie_ses_nor_mnd_prs_amh_hau_moo_pol_fin_rus_tsn_bsq_jav_cnt_tsw_tig_ukr_est_aze_sid_mcd_qcu_chh_cic_yor_gam_tur_mlt_sod_lat_arw_ger_swt_swe_knd_azi_bul_guj_ben_svk_fbf_geo_tag_dyu_dut_kor	-0.387499092799385	-0.882842107656748	0.379597947181753
243	krd_owc_ses_fin_bsq_scr_rus_heb_fbf_lda_nor_knd_bat_rom_mol_grk_chh_kor_mcd_zul_ita_yor_azi_swt_bos_pan_sun_dyu_bem_jav_ind_spa_akn_sid_bul_glc_por_tig_ben_lat_wly_tur_pol_mlt_tsn_sod_jpn_dgb_mao_gam_vie_mly_alb_cze_ven_aeg_tag_ukr_cnt_ctl_hau_aze_moo_est_anl_geo_uzb_mnd_urd_tha_afr_cic_eng_fre_dut_ger_amh_tml_arw_guj_hun_qcu_prs_igb_swe_bam_slo_xho_tsw_hin_swa_amr_lit_svk_ewe	-0.11645718818546	-0.296526963686658	0.76748888304159
244	knd_dgb_anl_bat_yor_scr_pan_ben_alb_lit_qcu_ukr_urd_bem_ses_krd_sun_mcd_ita_ctl_dyu_por_bsq_jpn_tsw_cic_fre_cnt_azi_pol_ind_tur_afr_rom_heb_mlt_aeg_mao_fbf_tig_hau_rus_eng_hun_akn_fin_bos_mnd_ewe_geo_ven_dut_swa_owc_aze_chh_kor_swe_mol_bul_tml_bam_spa_uzb_mly_xho_igb_sod_slo_swt_prs_lda_svk_zul_tag_gam_est_nor_vie_amh_amr_cze_wly_arw_sid_grk_moo_ger_glc_guj_tsn_tha_hin_jav_lat	0.320046017287015	0.728497772021663	0.46813938304109
245	amh_bat_ben_pol_tha_aze_bsq_grk_ses_mao_owc_geo_bem_ukr_alb_rus_bos_est_knd_krd_mlt_heb_hun_gam_chh_igb_cnt_guj_ger_sid_akn_por_svk_mnd_aeg_ewe_xho_mol_amr_jpn_lda_scr_mly_dut_hin_bam_yor_wly_moo_fin_glc_swa_mcd_spa_azi_tsw_pan_jav_urd_rom_swe_ven_hau_tml_arw_sod_vie_tsn_qcu_lit_lat_prs_kor_tig_sun_anl_afr_swt_fre_bul_tag_cze_eng_cic_slo_ita_uzb_dyu_dgb_ind_nor_ctl_tur_zul_fbf	-0.137395744890535	-0.302456129841023	0.762979795594585
246	tsn_bam_ewe_nor_ita_owc_tha_anl_yor_hun_est_chh_geo_rom_ben_alb_hin_mcd_pan_uzb_azi_ind_pol_ctl_bos_tag_moo_bsq_gam_tig_bem_eng_hau_fre_grk_jav_mly_tur_swt_dgb_sun_slo_kor_dyu_krd_knd_ses_zul_scr_tml_ger_jpn_mao_xho_cic_dut_tsw_ven_lda_bat_urd_prs_mlt_mol_fbf_spa_cnt_arw_aze_amh_sid_bul_mnd_ukr_amr_vie_swe_igb_por_afr_akn_qcu_swa_lat_cze_fin_wly_svk_sod_rus_glc_lit_guj_aeg_heb	-0.09012491948391	-0.230878373096456	0.817916452066089
247	eng_hin_grk_fre_jpn_tur_ukr_ctl_bam_fin_cnt_mao_qcu_mnd_bul_vie_lda_sod_swe_rom_chh_lit_lat_owc_akn_est_ven_hau_tsw_kor_geo_aeg_mol_rus_knd_heb_urd_ses_ewe_dgb_moo_ita_svk_ben_aze_bat_amh_pol_yor_afr_gam_sun_bsq_guj_tml_amr_bos_uzb_krd_slo_nor_hun_glc_spa_zul_por_swt_jav_mcd_azi_arw_bem_fbf_swa_sid_dut_prs_pan_wly_tig_mlt_mly_scr_ind_cze_anl_tha_xho_ger_igb_dyu_tag_tsn_alb_cic	-0.220419663689476	-0.519543962029913	0.604615824127478
248	heb_mly_swt_prs_hun_ctl_krd_kor_ita_bos_aze_glc_tur_tsw_urd_lat_est_jav_slo_bsq_dgb_azi_eng_guj_bem_spa_pan_nor_zul_fbf_por_dyu_sid_lda_geo_qcu_tsn_jpn_grk_vie_uzb_cic_sod_bul_rom_gam_hin_swe_svk_afr_aeg_ukr_swa_anl_rus_alb_mnd_wly_xho_tig_chh_yor_scr_tml_dut_pol_igb_amh_mol_cnt_tag_fre_amr_sun_akn_mcd_lit_ewe_fin_knd_ben_ger_cze_mlt_arw_mao_ven_bam_hau_tha_owc_ses_moo_bat_ind	-1.33104208925652	-3.58093233387689	0.00054676344676229
249	pol_sid_chh_krd_mcd_gam_hin_akn_geo_alb_por_swa_lda_moo_nor_igb_lat_ita_swe_bul_ven_tsn_bam_cnt_kor_tha_arw_cze_uzb_eng_amh_hun_wly_yor_mol_bat_tsw_xho_prs_dgb_sod_rom_zul_spa_grk_ukr_jpn_aeg_ses_swt_mnd_anl_jav_mao_glc_owc_tig_vie_rus_bem_est_ind_svk_dyu_fin_knd_fre_sun_aze_lit_ctl_tur_urd_ger_slo_afr_bos_cic_guj_dut_ben_pan_bsq_azi_scr_mly_ewe_qcu_tml_amr_mlt_hau_tag_fbf_heb	-0.146044482375023	-0.347821130911848	0.728760533104879
250	tml_alb_lit_grk_dut_mnd_yor_bsq_est_dgb_aeg_sun_mol_nor_cnt_tsw_glc_uzb_mcd_ind_anl_hun_lat_tsn_vie_hau_slo_por_eng_arw_svk_rus_amh_moo_ger_scr_ctl_sod_guj_tag_mao_qcu_ukr_afr_ses_pol_swt_fre_akn_bat_bem_fin_bul_kor_jpn_cze_pan_jav_fbf_azi_hin_knd_amr_swe_zul_xho_bam_rom_ewe_urd_aze_lda_heb_igb_mly_bos_tig_chh_krd_ita_ven_wly_ben_tur_owc_sid_tha_geo_spa_mlt_gam_prs_dyu_cic_swa	0.44759790563506	1.06799723797728	0.288286195617432
251	vie_knd_aze_tsw_bam_swa_bos_ukr_prs_aeg_bsq_bul_arw_cic_lat_nor_tig_bat_dut_sun_spa_afr_wly_krd_akn_ben_urd_mly_kor_qcu_scr_azi_anl_alb_pan_igb_swt_mol_sod_mlt_tml_hun_hin_slo_chh_dgb_cnt_svk_est_ita_fbf_rus_zul_geo_ind_hau_tha_mnd_eng_rom_ewe_mao_gam_guj_heb_pol_swe_lda_fin_tag_amr_por_amh_glc_moo_xho_jpn_ger_fre_sid_yor_ven_uzb_owc_tsn_ses_tur_grk_bem_mcd_lit_dyu_jav_ctl_cze	-0.724887945462848	-1.71187062360882	0.0902534374310827
252	tsw_ger_ita_afr_ind_lat_akn_glc_tig_igb_bos_bul_ben_tur_ven_cze_chh_alb_hin_krd_dut_ses_swa_est_slo_dgb_vie_amr_rus_mly_swe_hun_sod_sid_jpn_swt_tha_ewe_prs_bsq_zul_por_azi_fbf_wly_mol_fre_nor_arw_uzb_lit_rom_geo_sun_knd_fin_pan_ctl_scr_cnt_aze_eng_mcd_yor_tml_heb_tag_amh_anl_ukr_jav_moo_pol_urd_owc_lda_aeg_svk_guj_mao_mnd_grk_hau_bat_dyu_gam_spa_tsn_kor_bem_cic_bam_mlt_xho_qcu	0.241603206755429	0.640303268850336	0.523549923162085
253	nor_alb_lat_glc_moo_tur_bsq_mcd_mol_por_aze_bos_est_amr_aeg_tml_rom_mly_ctl_kor_sod_swt_owc_chh_uzb_ewe_ukr_ger_guj_swa_knd_igb_fin_mlt_grk_cnt_swe_hau_zul_wly_tsn_cze_anl_pan_ind_pol_dut_arw_slo_heb_prs_hun_akn_amh_jav_krd_bem_bul_jpn_dgb_ses_dyu_svk_sun_yor_bat_eng_fre_hin_bam_ben_cic_sid_mao_afr_tha_tig_xho_geo_ita_rus_fbf_mnd_urd_lda_qcu_vie_scr_spa_tag_lit_gam_tsw_ven_azi	-0.1399103131118	-0.320579633333178	0.74924819404637
254	hin_bul_ctl_dut_moo_krd_aeg_mcd_amh_anl_azi_scr_dyu_mlt_tsw_grk_alb_est_vie_afr_spa_bat_arw_sid_xho_kor_cnt_uzb_tha_ben_wly_urd_bsq_ind_mao_lit_ger_cze_mly_bam_por_heb_tsn_mnd_swa_tml_ewe_ven_cic_glc_ses_fbf_rom_knd_lat_eng_slo_prs_geo_fin_pol_lda_svk_tag_qcu_pan_zul_igb_ukr_nor_rus_jpn_guj_swe_hau_fre_jav_aze_akn_ita_sod_gam_yor_tur_mol_dgb_tig_sun_swt_owc_hun_bos_chh_bem_amr	0.144189874498153	0.335385180955732	0.738089921895117
255	rom_bos_ger_tur_bul_jpn_heb_dyu_hin_lda_glc_alb_fin_cic_ctl_prs_tsn_qcu_gam_mlt_afr_ita_jav_fre_spa_tig_sod_ben_swt_krd_fbf_zul_est_kor_por_ind_aze_akn_lit_urd_amh_nor_moo_bat_arw_aeg_eng_lat_scr_uzb_chh_mao_anl_bem_sun_grk_igb_amr_dut_svk_owc_mol_pol_ses_tag_cze_hau_ewe_tha_dgb_yor_guj_cnt_slo_azi_mly_ukr_mnd_mcd_hun_sid_xho_pan_swa_geo_rus_swe_ven_bam_tml_bsq_vie_tsw_wly_knd	-0.0570945105743575	-0.146333181814906	0.883975103821253
256	dyu_knd_owc_vie_ben_heb_uzb_ven_tur_grk_sid_cic_swt_fin_eng_mnd_mao_pol_gam_amr_svk_tag_tsn_krd_geo_lat_cnt_akn_aeg_mcd_dut_tsw_xho_tml_nor_ind_lda_guj_hin_ger_fbf_mly_chh_bul_est_bam_jav_zul_rom_ukr_ewe_ses_bos_moo_sod_spa_glc_dgb_jpn_aze_swa_yor_qcu_scr_prs_azi_mol_kor_hau_tha_por_ctl_afr_hun_wly_cze_fre_bsq_alb_tig_lit_igb_sun_pan_bat_ita_arw_slo_amh_bem_urd_swe_rus_mlt_anl	-0.243900500707269	-0.563665410012376	0.574338535101392
257	fin_prs_swe_svk_tag_zul_swa_amh_sid_pol_jav_jpn_rom_mcd_hin_rus_igb_tur_glc_hun_arw_bat_tml_sun_cnt_alb_aze_wly_mly_ben_ven_xho_uzb_aeg_ctl_kor_anl_krd_geo_fbf_ita_cze_knd_cic_nor_mnd_urd_bam_guj_por_vie_dyu_amr_ukr_tha_bos_pan_ewe_swt_chh_eng_fre_scr_tsw_mlt_lit_ger_dut_bul_dgb_afr_gam_heb_est_qcu_bem_spa_bsq_owc_yor_azi_tig_hau_lat_mao_sod_tsn_mol_moo_ses_grk_slo_akn_ind_lda	-0.0158663197858997	-0.0357735255297702	0.971539616381895
258	mcd_swe_mao_geo_fin_knd_bam_grk_rom_bul_amr_yor_ven_fbf_cnt_sod_lda_amh_prs_hin_xho_uzb_arw_bem_kor_tur_ewe_urd_lit_mly_sid_wly_aeg_cic_chh_bat_fre_est_tha_afr_pol_lat_swa_moo_swt_ind_ger_vie_hau_qcu_dut_jpn_tml_aze_sun_rus_gam_ukr_hun_heb_azi_zul_mnd_ctl_tag_por_ita_glc_anl_nor_scr_guj_dyu_igb_cze_owc_tsn_tig_ben_mol_akn_bsq_spa_bos_eng_ses_alb_slo_svk_mlt_jav_dgb_pan_tsw_krd	-0.645781348595681	-1.46945498936598	0.145084239295722
259	akn_scr_mao_mnd_geo_urd_cze_por_mcd_vie_tur_pol_afr_ben_ita_fre_pan_wly_kor_jav_lda_sod_anl_tml_amh_ctl_ven_tsn_ses_yor_tag_zul_hun_ind_nor_krd_ger_gam_eng_tha_owc_dyu_igb_qcu_bos_bul_xho_ewe_azi_guj_mly_lit_bam_lat_swe_dut_ukr_hau_bsq_arw_prs_hin_sun_mlt_slo_heb_alb_jpn_cnt_swt_moo_bat_rom_spa_tsw_sid_bem_glc_svk_est_chh_tig_mol_knd_swa_aeg_cic_uzb_fbf_fin_rus_aze_grk_dgb_amr	0.464497001929611	1.12464049879234	0.263635732671748
260	tag_zul_slo_ind_tur_geo_ger_mol_hin_igb_rus_bat_nor_ben_moo_amr_gam_bul_pan_sid_hau_rom_swt_grk_wly_jav_fbf_dut_mnd_kor_owc_dgb_cic_lit_arw_knd_lda_ewe_fre_est_cnt_hun_ven_akn_heb_vie_mlt_krd_por_bam_mao_lat_amh_tml_swa_swe_jpn_ita_bsq_scr_xho_dyu_qcu_ukr_azi_sun_tsn_eng_guj_tig_aeg_chh_sod_pol_cze_glc_mcd_mly_svk_bos_ctl_prs_tsw_anl_alb_aze_uzb_spa_fin_tha_urd_afr_ses_bem_yor	0.28512909473731	0.692597775199743	0.490287851631721
261	yor_swe_hun_igb_azi_cic_aeg_ses_geo_pan_sod_tag_pol_jav_glc_swa_hau_dyu_amr_bat_urd_rus_lat_mnd_lda_fbf_svk_vie_akn_zul_qcu_anl_nor_tml_gam_hin_chh_amh_ita_sid_kor_prs_bem_ind_wly_tig_eng_aze_sun_dut_tsn_guj_uzb_est_lit_bsq_bos_arw_mcd_cnt_fin_mly_bam_mlt_owc_moo_slo_cze_mol_ctl_ewe_swt_alb_tsw_knd_fre_spa_grk_bul_ven_tha_ger_jpn_ben_tur_heb_scr_por_ukr_dgb_rom_mao_krd_afr_xho	-0.546717697171983	-1.22475616258014	0.223760295242194
262	chh_kor_fin_swe_por_afr_azi_ger_anl_tsw_moo_mao_lda_cic_dyu_sun_krd_ben_bos_akn_bul_rus_tml_pan_geo_sid_knd_amh_cnt_ita_hun_lat_guj_hin_est_aeg_ven_uzb_mlt_lit_mnd_yor_pol_tag_owc_tur_spa_svk_rom_qcu_amr_mcd_mly_ctl_bat_jav_gam_ind_mol_swt_slo_tha_ewe_arw_fre_ukr_aze_bem_hau_swa_sod_ses_tsn_prs_nor_igb_zul_wly_dgb_heb_bsq_dut_scr_alb_eng_tig_glc_grk_urd_bam_vie_jpn_fbf_xho_cze	-0.758668756270903	-1.87401568678294	0.0640677898378748
263	igb_azi_ben_alb_lit_gam_bos_qcu_knd_amh_mao_nor_cze_ukr_jpn_amr_lda_ger_por_ita_fin_swt_dut_dgb_aeg_chh_afr_rom_geo_pol_swe_bat_tig_tml_xho_aze_bsq_ewe_hau_guj_tsw_bam_rus_pan_akn_yor_vie_grk_heb_jav_eng_prs_mly_ctl_dyu_kor_fbf_cic_sod_moo_fre_krd_tur_sun_hun_ses_uzb_tsn_mol_spa_ind_bul_hin_cnt_svk_wly_swa_ven_sid_mcd_mlt_urd_lat_est_arw_anl_tha_glc_scr_owc_slo_tag_zul_bem_mnd	-0.14484809645628	-0.368071543971823	0.713656320649882
264	vie_swe_amh_hau_tha_dgb_hun_xho_ben_bsq_wly_afr_swt_chh_ukr_ger_owc_geo_ven_ewe_alb_krd_pan_glc_cnt_azi_bem_amr_uzb_gam_nor_ctl_ind_sun_tml_fin_akn_tur_ses_bul_ita_anl_lda_mcd_qcu_sid_bam_slo_spa_mao_heb_cze_mol_mly_rom_igb_guj_cic_scr_kor_mnd_tig_aeg_hin_swa_grk_tag_dyu_urd_lit_sod_fre_tsw_por_eng_moo_est_zul_jav_prs_lat_svk_pol_tsn_arw_mlt_dut_aze_rus_bos_yor_knd_jpn_bat_fbf	-0.987087967667747	-2.43178040802739	0.0169400817919778
265	amr_knd_mly_swt_mnd_glc_akn_wly_svk_owc_hun_grk_cic_hau_fin_zul_rom_pol_aeg_moo_fbf_jav_arw_lda_swa_cnt_ewe_tsw_lat_bul_gam_sun_por_ven_bsq_mao_nor_pan_heb_bat_ger_tsn_spa_yor_fre_azi_swe_ben_sod_rus_ses_amh_mol_mlt_krd_geo_mcd_uzb_lit_anl_alb_tha_qcu_jpn_tur_tml_ind_dut_ita_xho_chh_guj_tig_bem_vie_prs_est_ukr_dgb_hin_ctl_cze_dyu_eng_scr_slo_aze_urd_kor_sid_afr_bam_bos_tag_igb	0.298028292643195	0.70518202948881	0.482459437386051
266	prs_aeg_fin_hun_tml_pan_bul_mly_qcu_tag_sid_dyu_dut_kor_urd_mlt_mol_ven_gam_bos_aze_scr_cze_igb_swt_pol_spa_bat_nor_azi_anl_ctl_grk_eng_mnd_fre_swe_xho_ukr_bem_mao_tha_geo_glc_amh_moo_akn_hau_est_sun_bam_yor_alb_amr_lit_ind_chh_tig_afr_ita_slo_tur_ses_fbf_rus_jpn_guj_lda_cnt_hin_mcd_ger_lat_cic_ben_rom_por_uzb_wly_tsw_arw_heb_owc_svk_krd_sod_knd_ewe_vie_dgb_zul_swa_tsn_bsq_jav	-0.506638461269869	-1.14872354384948	0.253615954409664
267	heb_ses_nor_mnd_ita_yor_pol_uzb_mol_lit_gam_wly_scr_swe_cnt_hun_lda_tml_spa_sun_amh_swt_alb_svk_urd_ven_sid_chh_ewe_mao_tsw_sod_bem_jav_bam_bsq_krd_grk_geo_igb_glc_bul_fbf_aze_moo_tig_knd_afr_ind_fin_mcd_cze_ger_hau_arw_ctl_hin_zul_akn_lat_por_vie_amr_prs_rom_qcu_tsn_aeg_bat_dut_kor_jpn_ben_guj_swa_tha_anl_rus_azi_eng_mly_owc_mlt_fre_tur_bos_xho_est_dyu_slo_pan_cic_tag_ukr_dgb	-0.498979499216418	-1.32726448591657	0.187670401209811
268	tha_fbf_mnd_geo_tsn_hau_tur_dyu_chh_pan_amh_ven_akn_spa_tml_eng_ses_rus_heb_rom_aze_bam_dgb_fre_yor_ita_azi_krd_jav_mcd_nor_swe_jpn_mlt_alb_tag_arw_cze_vie_ind_bul_qcu_anl_afr_xho_pol_fin_ewe_owc_zul_tig_moo_igb_kor_sod_guj_cnt_mao_bos_lda_cic_por_est_tsw_urd_ukr_sun_ben_ctl_dut_lit_uzb_amr_swa_sid_hin_scr_bem_mol_glc_swt_bat_gam_prs_wly_svk_knd_bsq_aeg_ger_lat_slo_mly_hun_grk	-0.230903562023782	-0.549025615583498	0.584303678435866
269	bem_swt_ukr_kor_cic_aeg_dut_swe_rus_azi_knd_zul_vie_grk_uzb_mly_cnt_lat_bat_jpn_mlt_hau_lit_xho_igb_ctl_guj_hin_sun_bos_mao_urd_ind_swa_bul_heb_nor_wly_svk_est_sid_owc_moo_tml_tur_tag_ven_por_rom_hun_geo_cze_mol_lda_afr_gam_slo_mnd_tig_amh_qcu_prs_ben_ger_bam_bsq_eng_alb_fre_akn_dgb_aze_anl_mcd_ewe_ses_jav_scr_dyu_amr_fbf_glc_tsn_tsw_pol_spa_fin_sod_pan_tha_ita_arw_krd_yor_chh	-0.277995300929403	-0.647891161162434	0.518651672154702
270	ctl_bul_cze_bsq_afr_fbf_tml_lat_prs_ben_tsw_mly_bem_azi_ses_tha_akn_uzb_zul_tsn_jav_ewe_amh_est_grk_hin_aze_sun_ven_fre_qcu_mlt_ita_yor_ukr_scr_guj_knd_fin_mnd_dyu_lit_dgb_gam_tag_kor_swt_geo_eng_dut_por_ind_urd_wly_lda_chh_slo_swe_mcd_rom_cnt_svk_mao_sid_bam_owc_ger_tig_arw_jpn_xho_bos_nor_tur_spa_glc_vie_hun_moo_pan_anl_sod_bat_amr_heb_pol_hau_cic_alb_krd_aeg_igb_mol_swa_rus	0.250230679811586	0.593981398265865	0.55396666137226
271	moo_lit_azi_amh_tsw_anl_fbf_uzb_geo_afr_ctl_spa_swt_sun_ven_sid_krd_dgb_bem_tml_dut_pol_xho_kor_ita_bul_svk_ind_amr_hau_ukr_mao_lda_tsn_swe_cic_igb_aeg_eng_ewe_aze_zul_glc_prs_bsq_mnd_rus_mcd_yor_vie_fin_cze_tig_tur_jpn_jav_chh_rom_slo_pan_knd_swa_guj_alb_est_ses_grk_ger_scr_mly_nor_tha_por_bam_mlt_heb_gam_lat_bos_cnt_wly_akn_qcu_arw_mol_urd_hun_tag_fre_ben_owc_hin_bat_sod_dyu	-0.00898054463211171	-0.0195809544937156	0.984419606081039
272	knd_bem_igb_dut_amh_gam_azi_lit_fin_bul_ind_dyu_hau_tha_yor_scr_qcu_mlt_guj_prs_uzb_jav_swa_slo_afr_wly_fbf_kor_tsn_zul_jpn_ukr_mao_aeg_chh_cze_eng_anl_rus_pan_swe_mnd_tag_xho_lat_heb_krd_owc_hin_aze_glc_ben_ses_sod_mly_ewe_rom_arw_spa_akn_pol_mol_est_urd_mcd_por_bsq_cic_grk_moo_bos_lda_bat_dgb_ita_swt_geo_tig_tml_tur_bam_amr_tsw_svk_hun_fre_ger_sun_alb_vie_cnt_ctl_sid_nor_ven	-0.532023337695021	-1.38466667194383	0.169467524637905
273	bsq_tha_sun_wly_lda_rom_krd_akn_ben_cic_arw_ger_glc_guj_fin_prs_pol_sid_hin_tur_azi_ewe_nor_tsw_knd_cze_eng_grk_svk_swe_mcd_tig_mao_ses_afr_est_fbf_hau_mlt_bem_vie_lat_xho_urd_amh_slo_moo_pan_ctl_geo_fre_gam_igb_uzb_tsn_sod_aze_dgb_heb_bat_por_tml_scr_swa_chh_jav_mol_mly_bos_aeg_ven_bul_ita_rus_yor_ind_dut_swt_ukr_spa_jpn_bam_amr_qcu_lit_anl_kor_zul_tag_hun_cnt_owc_dyu_alb_mnd	-0.327729257657744	-0.741444759478318	0.46029204224809
274	fbf_lit_ita_slo_fin_vie_qcu_jpn_fre_nor_aze_mol_lat_dgb_amr_hin_svk_ind_grk_yor_urd_est_mcd_spa_dyu_arw_akn_alb_kor_pol_igb_mlt_swa_tsn_zul_afr_ukr_tur_pan_mao_moo_uzb_ewe_cic_eng_tig_rom_heb_hun_cze_swt_bat_wly_por_ben_tml_glc_dut_sun_mly_cnt_aeg_lda_bem_scr_geo_rus_azi_ven_sod_bos_chh_jav_prs_gam_bsq_owc_amh_bam_sid_swe_tsw_xho_tha_guj_mnd_hau_krd_tag_ger_ses_ctl_anl_bul_knd	-0.943503564107311	-2.39195460279022	0.0187709320803119
275	sod_ukr_lat_guj_lda_krd_xho_vie_fin_pol_por_zul_ind_igb_hin_fre_jav_cic_dgb_azi_jpn_swe_aze_fbf_tha_glc_eng_ben_mlt_ses_bam_prs_mol_chh_mnd_kor_sid_ctl_gam_arw_bul_moo_rom_akn_scr_geo_est_ven_qcu_mao_urd_rus_tsn_ewe_spa_hau_lit_bat_cze_hun_swt_grk_tag_yor_owc_tml_sun_knd_anl_bem_dut_tig_bos_mcd_swa_ita_pan_mly_amh_svk_uzb_dyu_cnt_ger_tur_aeg_amr_bsq_alb_wly_afr_tsw_slo_nor_heb	0.419801904201646	0.986237297167701	0.326575620760156
276	cnt_lat_ven_mnd_pan_scr_bam_urd_ctl_spa_ses_yor_mao_ita_grk_jav_bat_amh_aze_cic_dut_sun_swt_fre_bsq_lda_krd_amr_por_xho_swe_heb_knd_est_prs_hun_vie_tig_eng_lit_rus_zul_anl_sid_svk_fin_azi_igb_tur_ind_ben_tsn_slo_hin_akn_guj_kor_dyu_jpn_glc_nor_hau_swa_moo_arw_tha_ukr_fbf_tag_bul_dgb_pol_rom_uzb_chh_ger_wly_afr_ewe_owc_tml_bem_alb_mlt_aeg_mol_qcu_gam_mly_bos_geo_mcd_sod_cze_tsw	0.398673658452847	1.04248903587863	0.299887422821154
277	wly_lat_glc_bam_svk_sun_nor_bem_scr_xho_alb_bos_grk_mly_jav_bat_mao_rus_bul_ukr_aze_azi_rom_mnd_anl_hin_akn_arw_pol_fbf_cnt_lit_lda_tml_vie_jpn_heb_knd_ctl_moo_mcd_dgb_est_pan_eng_amh_tag_tsw_sid_tur_uzb_ewe_chh_urd_ben_cic_swa_sod_kor_owc_yor_por_swt_krd_ita_dyu_amr_hun_dut_afr_zul_fre_mlt_slo_fin_igb_gam_mol_ses_tha_tig_ven_ind_hau_spa_prs_swe_cze_ger_qcu_aeg_tsn_bsq_guj_geo	-0.0336029283365196	-0.090229615178318	0.928298796776382
278	tha_mcd_bem_swa_sod_alb_tig_mlt_rom_fbf_scr_nor_est_owc_qcu_afr_ger_chh_azi_mao_amr_ben_svk_lat_tsw_wly_krd_pol_heb_gam_kor_sid_ukr_fin_swe_cnt_vie_geo_hau_dut_guj_ewe_tag_rus_grk_jav_hin_dyu_bat_aeg_zul_bam_cic_fre_swt_mol_bul_prs_ven_yor_anl_igb_moo_ita_glc_tml_ctl_aze_uzb_tsn_eng_bsq_dgb_lda_spa_lit_bos_slo_sun_xho_mly_akn_amh_jpn_ind_knd_por_urd_pan_hun_tur_mnd_cze_arw_ses	0.356192743574179	0.867247694877677	0.38803849225886
279	pan_afr_mcd_rom_urd_amh_sod_jav_aze_eng_glc_mly_tsw_ses_ewe_hun_igb_prs_yor_dgb_dyu_mnd_chh_swe_alb_uzb_tag_hin_cic_knd_anl_ind_rus_aeg_sid_krd_gam_pol_geo_bsq_ger_ven_ukr_zul_grk_akn_fre_swt_mao_por_svk_fin_lda_ctl_hau_bam_cnt_moo_wly_tha_bat_mol_bul_jpn_mlt_est_cze_fbf_lat_bem_ben_bos_guj_xho_swa_heb_slo_tml_tig_spa_amr_sun_lit_nor_tsn_qcu_arw_owc_scr_tur_azi_kor_vie_ita_dut	-0.238022219618782	-0.572577455659459	0.568312506155918
280	amr_dgb_tha_anl_akn_jpn_vie_igb_fin_ita_zul_ind_lit_gam_ses_glc_swe_fbf_tsw_heb_est_por_uzb_wly_pan_swt_mol_mao_ewe_bul_mly_scr_jav_spa_fre_arw_moo_sod_ben_dyu_bsq_bem_bat_grk_dut_mcd_owc_sun_afr_aze_mnd_ger_krd_aeg_cic_hau_kor_tig_alb_guj_rus_qcu_lat_eng_sid_knd_xho_slo_ukr_tml_mlt_hun_urd_rom_prs_yor_cnt_tur_bam_swa_chh_lda_tag_geo_pol_hin_bos_tsn_nor_svk_azi_ven_amh_ctl_cze	0.459630376433452	1.15477896981801	0.251139532765968
281	sod_knd_rus_fre_tsn_jav_moo_ctl_rom_nor_bat_azi_dyu_glc_amh_zul_heb_krd_bem_swe_pol_cic_svk_slo_vie_guj_sun_est_pan_spa_ven_chh_mcd_qcu_prs_wly_sid_uzb_bam_dgb_urd_amr_hin_geo_mly_aze_dut_tag_tur_anl_gam_ses_bsq_fin_jpn_mlt_hun_cnt_tha_tsw_ind_eng_igb_grk_scr_alb_ukr_lda_fbf_ben_tml_arw_cze_mao_afr_akn_mol_tig_lit_bul_ger_lat_bos_swa_aeg_owc_ita_xho_swt_ewe_mnd_yor_hau_por_kor	-0.123059036233769	-0.314182696777918	0.754085987800961
282	bos_mcd_lit_cze_ukr_ind_mly_tag_prs_por_grk_gam_hin_est_nor_dyu_geo_cic_sun_spa_owc_tig_kor_xho_chh_krd_wly_afr_amh_akn_rus_uzb_azi_bem_vie_swe_tsw_bul_anl_swt_cnt_jav_swa_glc_lda_ses_fin_tsn_fre_igb_hau_yor_jpn_ctl_ewe_mao_alb_moo_heb_ben_svk_guj_zul_mol_sod_hun_arw_ven_aeg_pan_sid_amr_ita_tml_tur_mlt_fbf_tha_aze_bat_lat_qcu_bsq_bam_dgb_ger_mnd_urd_pol_slo_scr_knd_eng_dut_rom	-0.563387058508772	-1.34804860045525	0.18091710522835
283	knd_slo_ses_cic_krd_tha_wly_amh_arw_mol_xho_tag_cnt_est_jpn_grk_spa_gam_heb_chh_mly_geo_moo_bos_swa_jav_swt_ven_fre_yor_por_pan_ben_aeg_afr_aze_hin_hun_azi_owc_ita_nor_lda_mcd_ctl_swe_alb_rom_sod_zul_scr_dut_mao_bam_dyu_eng_guj_lit_ewe_uzb_glc_lat_bul_fin_kor_igb_mlt_sid_vie_tig_tml_bsq_cze_tsn_akn_bem_svk_qcu_hau_ukr_mnd_dgb_fbf_amr_tsw_pol_sun_urd_rus_bat_prs_tur_ger_ind_anl	-0.463687558143894	-1.12664323138261	0.262792060207562
284	rom_uzb_afr_arw_bos_aze_glc_geo_xho_tig_pol_anl_ind_lit_fre_tml_qcu_jpn_akn_ukr_gam_tsw_amr_cic_mly_sid_nor_dgb_ctl_hin_mnd_rus_chh_alb_heb_tag_swa_ses_wly_moo_fbf_sun_svk_tsn_cnt_krd_scr_ger_cze_mlt_bul_zul_mao_est_bat_yor_fin_ewe_lat_hau_slo_grk_jav_igb_tur_vie_knd_hun_spa_mol_swe_lda_ita_azi_bam_pan_urd_aeg_bem_prs_kor_guj_mcd_amh_dyu_por_dut_ven_ben_bsq_eng_swt_sod_tha_owc	0.164380274575725	0.387757088173952	0.699081883644378
285	mol_knd_ger_akn_glc_guj_jpn_mcd_gam_cze_ukr_bem_sid_wly_bat_grk_alb_sun_sod_rom_ita_aeg_amh_dut_azi_est_fbf_spa_swa_nor_dgb_kor_ewe_mnd_uzb_mao_scr_chh_ven_tha_moo_fre_pan_cic_fin_swt_yor_anl_amr_prs_jav_ben_por_bos_zul_lit_swe_tml_cnt_hau_vie_ses_tag_igb_tur_hun_lda_heb_qcu_hin_tsw_urd_aze_afr_eng_arw_owc_ind_krd_mlt_tsn_dyu_geo_svk_bsq_rus_pol_bam_xho_bul_lat_ctl_slo_mly_tig	0.807931770690177	1.93282288491756	0.0563004099674384
286	krd_swt_azi_knd_est_aze_hau_rus_fre_alb_bem_tha_afr_anl_ses_urd_ukr_scr_heb_guj_geo_amr_ewe_bam_ger_ben_tsw_swa_uzb_grk_mnd_dgb_zul_aeg_moo_igb_ind_wly_xho_dut_pol_vie_lit_fbf_nor_ita_pan_bul_mlt_glc_hin_qcu_dyu_mao_swe_prs_fin_lat_owc_bat_sod_tsn_rom_sun_ven_tml_bos_sid_hun_ctl_gam_mcd_svk_slo_yor_akn_cnt_por_cic_tur_mly_tig_chh_lda_tag_spa_amh_jav_arw_mol_kor_cze_jpn_bsq_eng	-0.236680341388747	-0.558486041677972	0.577854718167427
287	bsq_krd_wly_slo_dyu_knd_sid_swt_dgb_uzb_bam_hin_aze_afr_ind_anl_glc_akn_prs_guj_lda_ses_tig_tag_zul_kor_mao_tha_arw_moo_amr_heb_rus_mcd_tsw_mly_hun_hau_igb_sod_lit_eng_spa_por_chh_ger_fbf_pol_cze_swe_rom_qcu_dut_pan_mlt_alb_jpn_urd_ita_grk_aeg_ctl_bos_mol_bat_azi_svk_xho_cic_owc_geo_tur_nor_tsn_ukr_tml_vie_lat_bul_fre_bem_jav_gam_cnt_fin_est_yor_ben_mnd_ven_ewe_scr_amh_sun_swa	0.0484673348564143	0.112655651223333	0.910546376872833
288	wly_lit_kor_bsq_bul_ben_spa_rom_tha_mao_swa_scr_geo_ses_tsw_krd_dyu_jpn_ita_dgb_sid_bem_akn_ukr_pol_mol_ind_lda_yor_grk_azi_nor_sod_moo_prs_xho_bos_swe_hin_alb_uzb_guj_fre_gam_por_anl_tur_svk_aeg_amh_jav_tml_ger_glc_tag_cze_swt_chh_vie_urd_hau_mcd_cnt_sun_arw_est_ewe_heb_bam_fin_dut_rus_bat_slo_zul_owc_tig_ctl_mly_ven_eng_amr_igb_hun_fbf_tsn_mnd_lat_knd_aze_mlt_pan_afr_cic_qcu	0.379024993008859	1.0309129106704	0.305255274035013
289	tha_tsn_lat_spa_ita_qcu_bsq_sun_jpn_por_dgb_dyu_owc_mol_tag_ses_vie_rus_uzb_fre_knd_moo_cze_pan_sid_arw_tur_svk_bat_eng_azi_ind_kor_tig_xho_fin_amr_scr_mcd_bem_swa_mly_geo_yor_glc_afr_akn_pol_aeg_cnt_mao_hun_swt_ven_ewe_jav_bos_ctl_tml_hau_grk_prs_ukr_mnd_mlt_zul_ger_swe_alb_gam_ben_rom_urd_dut_cic_wly_lit_lda_bul_nor_heb_bam_hin_sod_slo_guj_anl_fbf_chh_krd_igb_tsw_aze_amh_est	-0.48594407545024	-1.25206540494175	0.213685786993043
290	dut_hin_alb_lat_igb_arw_uzb_afr_mnd_slo_swa_tig_ita_ses_urd_dgb_tag_mly_glc_cic_pol_tha_hun_lit_jav_hau_knd_sun_est_wly_xho_anl_svk_gam_ven_vie_qcu_por_jpn_ukr_eng_dyu_spa_tml_tsw_amh_guj_grk_ger_geo_ewe_bul_mcd_yor_bos_tur_rom_ind_fre_ctl_aeg_nor_owc_scr_bem_chh_krd_swe_pan_bsq_ben_zul_cnt_heb_swt_sod_mao_mol_akn_bat_amr_fin_sid_prs_tsn_moo_cze_bam_rus_aze_mlt_fbf_kor_azi_lda	-0.485522547305781	-1.10266154806017	0.273019453350175
291	mol_bam_swa_pol_qcu_mly_jpn_bul_grk_tig_krd_geo_slo_ven_lit_afr_scr_eng_knd_aze_guj_moo_ewe_ctl_svk_tur_tha_glc_azi_swt_mao_wly_gam_akn_swe_tsw_aeg_bem_vie_sod_amr_tag_fbf_heb_tml_bat_tsn_nor_bsq_lat_spa_ukr_alb_est_ind_mlt_rus_fin_arw_ses_sid_por_mnd_bos_urd_kor_prs_chh_hin_cze_igb_dyu_dgb_sun_pan_yor_ben_jav_hun_zul_anl_ita_dut_xho_amh_fre_owc_uzb_mcd_cic_lda_hau_cnt_rom_ger	-0.233174201545929	-0.594465083261278	0.553644567424106
292	sid_cic_geo_fre_akn_dut_chh_mlt_svk_knd_bos_por_cze_bsq_kor_lat_bem_grk_uzb_ewe_lit_vie_tag_bam_sun_tml_bat_ita_urd_xho_spa_ind_swt_pan_est_igb_heb_afr_azi_moo_ukr_tig_ger_tsw_mly_prs_slo_wly_owc_swe_ven_glc_nor_fin_bul_mcd_amh_arw_mao_amr_mnd_alb_scr_aeg_jav_qcu_ses_hau_gam_zul_anl_hun_tur_cnt_rom_tha_eng_dgb_pol_lda_guj_dyu_jpn_hin_tsn_mol_rus_aze_yor_sod_ctl_krd_ben_swa_fbf	-0.23207922486374	-0.597183980765629	0.551835744550903
293	rus_pan_jav_geo_bem_fre_mlt_chh_cic_urd_tag_svk_ger_knd_hau_heb_amr_hun_xho_est_ctl_zul_uzb_azi_guj_tur_dyu_lat_fbf_moo_nor_dgb_jpn_spa_ben_mnd_vie_eng_scr_bos_igb_qcu_grk_tsn_tig_glc_swa_sun_lit_tha_ita_swt_sid_ewe_amh_fin_hin_mao_arw_prs_kor_ind_sod_owc_mcd_tml_gam_aeg_por_bam_rom_mly_dut_ven_akn_tsw_krd_slo_pol_bul_anl_lda_cnt_mol_alb_afr_bsq_wly_ses_swe_ukr_cze_yor_bat_aze	-0.106376835089888	-0.277607547966642	0.781929819916589
294	swt_prs_igb_chh_tur_fin_bam_mcd_tml_ewe_krd_bos_ben_nor_moo_zul_spa_tig_glc_cze_ukr_pan_azi_dgb_est_rom_dyu_qcu_guj_aeg_svk_tag_eng_sod_knd_yor_amh_mao_owc_hin_amr_ita_fre_jav_swe_anl_gam_cic_scr_lit_fbf_ctl_kor_aze_bat_ger_slo_dut_sun_geo_alb_akn_sid_xho_urd_rus_mnd_ind_tsn_arw_bsq_tsw_vie_hau_tha_swa_ven_ses_cnt_por_uzb_lda_grk_bem_mol_wly_lat_hun_jpn_bul_heb_afr_mly_pol_mlt	0.560131369947313	1.30425443222259	0.195365571683314
295	azi_mly_vie_swt_sid_hau_fin_aze_xho_ven_cnt_nor_grk_mnd_alb_ctl_rom_amh_dyu_krd_hun_tig_fbf_amr_ger_por_lat_bul_wly_lit_zul_glc_ewe_tsw_slo_chh_heb_bem_mao_mlt_cic_swa_kor_spa_bos_lda_jav_guj_svk_hin_tag_est_ben_akn_bsq_gam_ind_ses_bam_afr_yor_arw_geo_dgb_qcu_rus_mcd_prs_eng_pan_scr_tsn_mol_uzb_cze_aeg_ukr_tha_sod_urd_fre_sun_tml_ita_owc_dut_tur_swe_bat_jpn_anl_knd_igb_pol_moo	0.10951863965541	0.250094610548453	0.803065814344079
296	xho_tag_slo_lit_mao_lda_fbf_mcd_ben_hun_lat_ita_tsn_mol_svk_amh_bos_jav_spa_bul_swa_pol_pan_hau_prs_tml_swe_ctl_tsw_sun_rom_por_bsq_azi_knd_kor_wly_jpn_uzb_bam_owc_arw_moo_yor_est_krd_alb_glc_dyu_swt_ewe_bem_ger_ven_afr_dut_cnt_amr_ses_hin_fre_chh_tur_igb_akn_tha_fin_nor_mnd_grk_bat_aze_sid_heb_cic_cze_vie_zul_eng_sod_anl_scr_guj_tig_dgb_ind_mlt_rus_geo_qcu_aeg_urd_gam_ukr_mly	0.140957674984227	0.327519364662539	0.744011223870848
297	rom_lat_anl_azi_glc_tur_dgb_dut_ctl_ven_scr_hau_lit_sod_aeg_owc_nor_tml_bam_uzb_tsn_bat_pan_hun_cic_chh_pol_moo_svk_aze_jpn_zul_guj_tha_sid_mly_mao_fre_est_hin_knd_yor_mnd_eng_akn_ind_amh_fin_kor_mcd_amr_fbf_xho_tag_bul_swe_vie_gam_bos_bem_tig_cze_qcu_slo_ses_wly_ben_mol_alb_spa_swt_dyu_sun_swa_ita_krd_prs_heb_urd_lda_ger_ewe_bsq_jav_por_arw_grk_tsw_geo_ukr_cnt_afr_rus_mlt_igb	-0.424240149860793	-1.03901875592864	0.301489836928
298	lda_anl_heb_mly_chh_cze_owc_bem_ind_jpn_tsw_urd_nor_sid_amr_cic_yor_tag_geo_ven_hin_fre_jav_tha_cnt_tig_vie_ukr_est_amh_mcd_krd_dut_ben_dgb_scr_wly_akn_ewe_azi_fbf_dyu_mol_arw_guj_bos_rus_hun_pol_ctl_ita_rom_ger_slo_bsq_lit_aze_swa_kor_qcu_sod_eng_mnd_bul_gam_prs_mlt_glc_moo_xho_swe_tsn_alb_pan_mao_grk_sun_tur_igb_afr_svk_hau_tml_spa_bat_bam_uzb_aeg_swt_fin_por_zul_ses_knd_lat	-0.0358996802080066	-0.0809936120925593	0.935621080433103
299	gam_cic_tsn_dut_tha_lat_ind_ukr_swa_tsw_dyu_mnd_slo_ben_bsq_ewe_dgb_mol_uzb_ses_bos_vie_alb_heb_mao_tur_aeg_igb_akn_scr_zul_jav_hin_urd_afr_krd_rom_fbf_wly_bul_swe_cze_guj_ven_azi_mly_anl_chh_fre_amh_arw_lit_tig_pan_yor_geo_grk_sid_por_bam_ger_pol_spa_eng_svk_bem_sod_glc_lda_mlt_kor_tag_ctl_mcd_amr_xho_nor_qcu_jpn_cnt_sun_fin_est_owc_moo_aze_bat_prs_knd_tml_hun_rus_ita_swt_hau	0.629160949624579	1.45834765719794	0.14811373591775
300	igb_qcu_ven_heb_swt_ukr_urd_mlt_lat_alb_vie_lda_sod_ind_bul_est_owc_geo_knd_lit_fre_nor_anl_svk_sun_glc_tha_mao_dut_por_cnt_bem_dyu_jav_mcd_pan_cze_hau_fin_cic_wly_mol_afr_xho_ewe_slo_tig_ctl_tsn_tml_swe_zul_amh_azi_bat_uzb_pol_bam_aze_prs_fbf_scr_dgb_hin_akn_mnd_ita_hun_arw_grk_ben_gam_tsw_chh_amr_yor_bos_ger_sid_aeg_rom_tag_guj_bsq_krd_spa_tur_eng_rus_jpn_moo_ses_mly_kor_swa	-0.571911418709844	-1.34197325583179	0.182871900903989
301	bul_nor_azi_fre_urd_zul_lit_ger_sun_jav_rus_pol_dgb_mol_swt_moo_bem_heb_afr_est_owc_cnt_ita_xho_mly_gam_swe_jpn_svk_amr_swa_eng_bsq_ses_pan_bat_por_tsw_ukr_ven_hau_hin_aze_vie_ben_qcu_wly_tha_knd_dyu_anl_dut_kor_tag_mlt_prs_spa_ctl_lat_amh_akn_ewe_sid_mnd_alb_tml_hun_chh_slo_cic_tur_mao_tig_mcd_bos_geo_fbf_bam_ind_glc_tsn_rom_aeg_grk_lda_fin_krd_cze_uzb_arw_yor_scr_guj_sod_igb	0.219075525179908	0.504324386900813	0.615226225877085
302	est_amh_knd_bam_cnt_scr_urd_geo_ewe_lat_dut_yor_mao_anl_mcd_wly_jpn_mlt_ita_cic_eng_azi_chh_xho_ukr_aeg_krd_lit_owc_nor_hin_heb_fin_spa_glc_sid_dgb_fre_igb_por_bat_gam_pan_lda_cze_swe_ven_slo_zul_sod_tig_ben_swa_swt_tha_guj_kor_tsn_ind_jav_rus_amr_dyu_bul_prs_bem_afr_grk_hau_bsq_tag_qcu_vie_sun_uzb_moo_hun_mnd_mly_ses_ger_fbf_alb_aze_rom_tml_bos_pol_ctl_mol_svk_tsw_akn_tur_arw	0.857624180513032	2.25008061423041	0.0268016514699918
303	lda_pol_chh_tag_alb_swa_bat_mol_ind_ewe_tsn_ger_bos_jpn_sid_vie_tml_azi_ita_owc_tha_cnt_rom_anl_nor_ctl_hin_mly_afr_amr_est_dyu_wly_dut_sod_swe_slo_bem_amh_uzb_cze_heb_aze_eng_arw_bul_por_yor_svk_aeg_ben_dgb_grk_moo_igb_prs_glc_mao_hun_fin_scr_mlt_ukr_ven_urd_qcu_tsw_mnd_bam_hau_bsq_fre_spa_gam_lit_swt_lat_akn_tig_rus_geo_ses_tur_knd_guj_krd_cic_jav_sun_mcd_pan_kor_fbf_xho_zul	0.648402360353346	1.4662816668575	0.145944792187204
304	nor_hin_dyu_cic_sod_swe_aze_yor_ses_alb_pan_jpn_fre_tag_hun_arw_fin_uzb_ben_owc_mcd_ind_tha_heb_swa_ita_hau_tig_dut_anl_geo_slo_est_bul_moo_urd_rus_ger_cnt_swt_tml_mnd_dgb_ven_lat_mol_cze_eng_gam_glc_prs_amh_krd_bat_kor_lit_bos_zul_bem_spa_ewe_mlt_bam_rom_jav_akn_ukr_amr_svk_azi_wly_tur_chh_mao_xho_scr_qcu_sun_fbf_tsw_tsn_lda_ctl_bsq_por_grk_igb_mly_sid_aeg_knd_pol_vie_afr_guj	0.160837729860034	0.366450695114804	0.714861169692382
305	cic_aeg_mlt_glc_rom_lda_lit_est_mly_owc_geo_swe_tha_hau_por_ses_mao_dgb_hun_zul_fin_guj_swa_sod_vie_jpn_slo_moo_fbf_ewe_tur_swt_jav_tml_scr_grk_cze_dut_afr_sid_prs_chh_alb_ukr_azi_spa_gam_kor_ger_ind_tig_mol_bos_tag_amh_mnd_krd_bat_lat_hin_eng_tsn_bsq_yor_arw_bul_urd_rus_heb_nor_tsw_anl_amr_ven_akn_mcd_aze_bem_pan_qcu_uzb_ben_knd_wly_pol_igb_svk_fre_ita_dyu_ctl_sun_xho_bam_cnt	-0.213223169061816	-0.499438813584851	0.618649788500217
306	slo_ger_guj_dyu_bos_swe_kor_hau_fre_grk_por_rom_arw_ita_heb_ind_tur_pol_jav_dut_scr_spa_ctl_sun_cnt_mcd_qcu_jpn_amh_aeg_bem_bsq_fbf_bat_yor_knd_mao_wly_anl_swa_swt_aze_mlt_owc_tml_zul_pan_mnd_cze_chh_prs_ben_vie_azi_hun_ven_lda_igb_mly_tsw_mol_sod_uzb_dgb_lat_tag_ewe_gam_ukr_est_cic_glc_sid_lit_bul_nor_krd_tsn_xho_svk_moo_rus_eng_urd_ses_afr_tha_fin_akn_bam_hin_tig_geo_alb_amr	-0.201757346598412	-0.465125041198997	0.642929182784566
307	gam_igb_ses_anl_ewe_kor_dyu_aeg_dgb_lat_ukr_mnd_wly_hin_bul_chh_mao_mlt_jpn_swe_ven_ctl_sod_pol_cnt_azi_aze_spa_mcd_fin_ind_bos_dut_tag_ger_jav_bat_rom_qcu_krd_cic_tig_lda_est_zul_scr_amr_fbf_vie_lit_urd_yor_owc_ita_amh_rus_arw_heb_mol_afr_pan_bsq_fre_geo_tsw_tha_nor_hau_por_tsn_tml_bem_uzb_svk_hun_moo_mly_sun_grk_guj_sid_ben_swt_eng_prs_bam_xho_slo_swa_knd_glc_cze_tur_alb_akn	-0.083958012543335	-0.223715793111675	0.823469162840587
308	hau_pan_tsw_vie_ven_owc_est_hun_sod_ctl_knd_bem_mnd_kor_prs_tha_dut_heb_tur_ewe_krd_bsq_amr_qcu_uzb_mol_jav_ita_akn_chh_tsn_swe_moo_nor_por_lda_aeg_scr_ind_cnt_bos_ben_bat_bam_sid_rom_hin_lat_swa_alb_xho_afr_mly_tig_spa_pol_fin_mlt_dyu_yor_aze_fre_mao_amh_cze_tag_ses_ger_mcd_eng_azi_fbf_wly_rus_ukr_urd_jpn_grk_swt_slo_sun_anl_guj_svk_dgb_cic_gam_tml_bul_lit_igb_arw_zul_glc_geo	-0.499333992869295	-1.32055234535901	0.189891258938749
309	spa_bsq_swa_mcd_alb_lit_pol_guj_scr_pan_amh_wly_tag_ukr_bem_cic_krd_ger_arw_hun_dgb_amr_aeg_vie_mly_sid_aze_tsn_eng_afr_ita_fbf_lat_fre_jav_uzb_dyu_bat_est_hin_kor_jpn_gam_mao_hau_ben_dut_yor_rus_xho_lda_fin_geo_ewe_tur_tsw_tha_knd_ven_prs_mlt_grk_sun_igb_heb_svk_bos_qcu_tml_swt_owc_mol_rom_slo_ses_zul_mnd_cze_tig_swe_urd_sod_azi_por_bul_ind_cnt_anl_bam_ctl_akn_glc_chh_moo_nor	-0.269521589385614	-0.702020331137162	0.484419750687317
310	spa_fbf_moo_swe_swa_ind_cze_mly_mlt_uzb_ger_por_bul_urd_cnt_bos_dyu_ukr_bem_slo_tml_vie_aze_grk_alb_amr_bat_pan_qcu_ven_anl_cic_hun_est_ita_geo_mao_guj_eng_yor_zul_tur_wly_azi_fre_afr_scr_igb_gam_ben_swt_arw_tig_amh_ses_sid_xho_mol_tsn_svk_owc_lit_sun_mcd_lat_ctl_mnd_hau_sod_fin_hin_bsq_knd_kor_ewe_tsw_rus_tag_pol_dut_jav_dgb_krd_lda_bam_tha_rom_akn_prs_glc_chh_heb_nor_jpn_aeg	-0.974329892965117	-2.61246480625654	0.010482220423834
311	ctl_spa_zul_ind_arw_alb_pan_chh_dgb_lda_cze_anl_pol_hin_tsn_dyu_swe_est_eng_glc_bem_grk_tsw_vie_geo_amh_mlt_lat_ger_bul_hau_fbf_mnd_dut_bat_fre_jpn_swt_ben_cnt_aeg_sod_moo_ewe_knd_hun_svk_mcd_aze_akn_bsq_yor_afr_por_ven_tur_urd_ukr_swa_gam_owc_lit_prs_mol_igb_tag_rus_tha_sun_bos_sid_jav_cic_fin_tml_rom_azi_uzb_tig_heb_scr_slo_nor_kor_ses_amr_bam_xho_ita_guj_mly_qcu_mao_krd_wly	0.577005684939305	1.39523164792932	0.166268947121622
312	igb_fre_lit_xho_dyu_pol_bat_tur_wly_jpn_mao_arw_guj_bul_urd_cic_est_aeg_rus_mcd_aze_ben_ger_chh_slo_tsw_ses_tsn_grk_amh_cze_glc_amr_moo_qcu_tig_lda_swt_mlt_zul_sun_hau_sid_ita_ewe_swe_hin_mly_knd_tml_alb_geo_swa_ind_heb_dut_ctl_yor_anl_tag_jav_rom_gam_vie_ukr_prs_krd_sod_bsq_bam_ven_mol_eng_afr_hun_scr_svk_cnt_fin_kor_spa_mnd_akn_pan_dgb_bos_nor_por_bem_azi_owc_tha_fbf_lat_uzb	-0.763288882325191	-2.01525831655417	0.0467642147189887
313	tha_chh_hun_cze_ukr_ger_grk_sod_dyu_aze_tsw_moo_rus_bam_pol_bem_heb_sun_est_hau_tig_ewe_knd_cnt_geo_mcd_bos_krd_guj_mlt_glc_amh_ctl_zul_mao_lit_owc_alb_ita_akn_spa_mol_bsq_uzb_ven_mnd_arw_ben_gam_vie_por_yor_tml_anl_swe_bul_rom_xho_tag_fre_fin_igb_hin_azi_kor_lda_ind_afr_svk_qcu_cic_dut_wly_slo_pan_sid_jpn_ses_mly_aeg_swt_nor_amr_jav_swa_scr_eng_tsn_fbf_tur_dgb_urd_prs_bat_lat	0.165932478942842	0.378862243873543	0.705653731419476
314	aze_ctl_pan_swt_zul_swa_alb_tsw_knd_lit_dut_chh_krd_tha_akn_igb_hun_bos_cic_prs_dgb_scr_tsn_bul_svk_ben_spa_tig_uzb_glc_amh_heb_mcd_bat_owc_anl_cnt_yor_bsq_ind_ses_mol_dyu_swe_cze_kor_wly_tur_eng_sid_aeg_ita_amr_mly_tml_rus_mao_mlt_fbf_bem_hin_ukr_mnd_fin_ger_qcu_xho_slo_arw_tag_sun_ven_ewe_rom_jav_pol_lat_por_vie_afr_grk_guj_moo_azi_est_fre_gam_sod_jpn_hau_bam_lda_geo_nor_urd	-0.417281945386758	-0.954321981082592	0.342394659273638
315	rus_bat_owc_hun_ewe_ctl_ger_knd_mol_wly_ita_swt_ukr_bsq_bos_ben_lat_pan_swa_dyu_urd_est_sun_spa_zul_eng_kor_swe_mnd_heb_vie_amh_svk_aeg_tag_ven_rom_igb_qcu_moo_dgb_afr_por_guj_mlt_nor_tha_jpn_mly_anl_tml_amr_bem_tur_hau_lit_dut_geo_gam_sod_ind_chh_slo_pol_mao_cze_xho_mcd_fin_scr_arw_fbf_lda_bul_uzb_cic_yor_glc_ses_grk_aze_krd_tsw_fre_jav_tig_alb_hin_akn_tsn_bam_cnt_sid_azi_prs	-0.252767156954888	-0.584783756308863	0.560109205037392
316	ctl_arw_alb_dut_mcd_rom_tsn_swa_gam_heb_igb_tig_qcu_slo_tha_tml_lda_bsq_svk_bos_ger_mol_ben_hin_por_geo_ven_bat_pol_bam_zul_lat_guj_rus_ita_glc_amh_vie_pan_fre_xho_chh_wly_moo_sun_jpn_jav_yor_fbf_mly_swe_sod_azi_hau_bem_krd_tag_aze_urd_dyu_afr_tsw_grk_lit_est_anl_akn_spa_owc_ses_hun_dgb_aeg_kor_cnt_mnd_scr_ukr_knd_ewe_ind_mao_cze_sid_uzb_swt_fin_nor_prs_bul_amr_mlt_tur_cic_eng	-0.260933094959853	-0.664350117729761	0.508110124613883
317	fin_grk_por_lda_bos_bat_knd_sun_aeg_tha_sod_akn_ven_yor_rus_swt_kor_zul_lit_mlt_ctl_ses_tur_ita_pan_eng_chh_dut_est_glc_urd_anl_dgb_mao_prs_cze_ger_afr_amr_ewe_hun_spa_gam_guj_mnd_slo_sid_dyu_mly_lat_tsw_tsn_tml_swa_fbf_bsq_ben_wly_jav_arw_xho_cnt_tig_rom_aze_bam_vie_heb_jpn_amh_hau_tag_uzb_pol_mol_qcu_igb_scr_fre_nor_moo_krd_ukr_bem_bul_ind_hin_alb_svk_swe_azi_geo_owc_cic_mcd	-0.475233686161615	-1.22190117958528	0.224833119739302
318	dgb_hin_krd_zul_cnt_amr_mly_cze_azi_xho_hau_swt_tsw_urd_arw_dyu_sun_hun_chh_knd_lit_tml_moo_mol_afr_ukr_wly_bos_slo_bul_tsn_ita_mao_tur_cic_mnd_alb_fin_tag_ben_tha_dut_qcu_scr_grk_amh_por_rom_ctl_bem_jav_kor_sid_mlt_bsq_ger_yor_heb_geo_bat_mcd_pan_vie_gam_ven_jpn_eng_prs_fbf_pol_spa_est_rus_glc_sod_tig_guj_igb_lda_ewe_fre_svk_akn_owc_uzb_swa_bam_lat_ses_nor_swe_ind_aze_anl_aeg	-0.373674286539598	-0.964480460814474	0.337306368514837
319	pan_slo_fbf_lit_igb_tsn_aeg_moo_lat_tur_glc_ewe_uzb_svk_xho_mlt_prs_akn_swe_hun_fin_mcd_sid_rus_ven_bsq_chh_anl_pol_amr_tag_aze_kor_sun_jav_nor_qcu_mnd_swt_zul_ita_bem_grk_owc_tsw_ben_vie_dgb_ctl_gam_est_mol_spa_ind_scr_swa_dut_eng_tml_wly_arw_afr_jpn_mly_tha_guj_hau_geo_cic_bam_ukr_sod_dyu_bos_urd_alb_lda_hin_amh_mao_cnt_ses_cze_tig_azi_heb_knd_yor_fre_bat_rom_ger_por_krd_bul	0.348283678429367	0.797595260564972	0.427137196765387
320	ven_mcd_eng_kor_mnd_tig_ukr_por_igb_mao_dgb_tsw_bam_afr_ewe_rom_alb_fbf_chh_cic_bul_sid_slo_est_cnt_bat_jpn_tur_amh_guj_moo_rus_hin_bsq_knd_uzb_tsn_svk_swe_mol_lit_aeg_scr_gam_swa_hau_urd_ind_tha_xho_ses_sun_jav_sod_geo_mly_zul_vie_arw_dut_fre_tag_cze_bem_mlt_qcu_ger_lda_aze_amr_ctl_pan_hun_pol_tml_wly_heb_yor_grk_prs_ita_lat_dyu_azi_fin_spa_nor_swt_ben_akn_owc_bos_anl_glc_krd	-0.134983115503091	-0.313929708109853	0.754277518041583
321	xho_eng_yor_fre_lit_glc_swe_ses_wly_svk_guj_rus_bsq_mol_alb_hau_qcu_tur_chh_bul_afr_igb_aeg_bos_swt_rom_prs_cze_tha_uzb_jav_est_pol_jpn_pan_spa_sun_ben_kor_amr_anl_tsn_tsw_sid_dut_hun_hin_ven_ger_arw_tag_bem_urd_geo_fin_grk_slo_cic_zul_gam_mlt_ctl_lat_ewe_krd_moo_fbf_owc_ukr_por_mnd_knd_tig_nor_azi_scr_amh_bam_cnt_lda_dgb_aze_dyu_swa_tml_ind_ita_vie_akn_heb_mcd_bat_sod_mly_mao	0.803972799010676	2.08997632248764	0.0393492190836166
322	bem_eng_ben_tag_alb_lit_nor_por_ven_ger_sid_cze_guj_bat_tig_bos_ita_mol_tha_azi_lat_ses_krd_jav_pan_dyu_moo_zul_bam_uzb_bsq_arw_tur_pol_hau_ukr_fre_bul_xho_mcd_owc_sun_rus_slo_tml_amr_swa_afr_spa_anl_ewe_qcu_urd_jpn_hin_amh_swt_tsw_gam_heb_aze_ctl_chh_igb_fbf_svk_glc_fin_grk_sod_mao_akn_dut_wly_dgb_tsn_lda_ind_vie_yor_mlt_prs_geo_cnt_rom_scr_est_kor_swe_hun_aeg_knd_mly_cic_mnd	0.18618022948805	0.431017686024053	0.667452902397248
323	tig_hun_rus_ses_tsn_slo_aze_ven_por_rom_tha_fbf_swt_mlt_bos_anl_vie_lda_tur_ita_tsw_sid_spa_amh_aeg_ctl_hin_uzb_jpn_mcd_est_xho_swe_wly_chh_pol_nor_ger_dyu_knd_akn_ukr_jav_hau_zul_prs_afr_ewe_arw_grk_owc_gam_sun_mol_ind_sod_bat_mly_mnd_bem_guj_mao_cze_amr_igb_krd_qcu_bsq_fin_glc_eng_alb_lit_tml_cic_tag_heb_svk_urd_dut_yor_lat_pan_moo_azi_geo_ben_scr_bam_fre_dgb_kor_bul_cnt_swa	-0.909955458122138	-2.16230390372534	0.0331606888993986
324	sid_dut_heb_wly_urd_tha_ctl_ger_tig_yor_slo_est_swe_sun_owc_pol_rus_xho_dyu_dgb_cze_svk_fin_uzb_grk_mao_igb_krd_mol_amh_tag_chh_mlt_prs_ven_kor_vie_zul_bsq_bos_ben_ind_tsn_mly_fre_fbf_azi_lit_spa_rom_eng_jav_lda_tur_aze_tsw_amr_lat_swa_por_hau_tml_ukr_aeg_anl_gam_mcd_hun_akn_mnd_hin_swt_bul_bam_cic_bat_cnt_afr_ita_knd_alb_jpn_bem_geo_ses_moo_glc_qcu_nor_pan_arw_guj_sod_ewe_scr	-0.0245399404159447	-0.058687487825359	0.953326945421444
325	afr_bem_grk_pan_rom_fin_dgb_svk_rus_ewe_krd_sun_ind_cnt_hun_mly_nor_bos_lda_tig_sid_bat_owc_swa_kor_aeg_azi_bam_ctl_xho_amh_spa_bsq_est_ukr_tml_jav_urd_hin_mnd_wly_zul_cic_tsw_lat_jpn_prs_ses_mcd_moo_qcu_fre_ita_tha_guj_slo_ger_ven_tag_alb_amr_mol_pol_ben_swt_akn_vie_swe_sod_tsn_yor_scr_uzb_bul_fbf_anl_aze_eng_knd_dut_arw_mao_mlt_dyu_gam_lit_tur_heb_geo_igb_glc_chh_por_cze_hau	-0.0658282022544459	-0.154740917915949	0.877360904669846
326	tig_vie_est_ctl_cic_rom_kor_cnt_mly_bul_rus_tag_prs_tml_fre_swt_ger_mol_fin_sun_svk_spa_fbf_lda_ven_uzb_mlt_por_scr_swe_sid_nor_pol_sod_dut_bam_azi_ben_glc_ewe_bsq_pan_zul_tsw_bos_ses_ind_knd_hin_alb_dyu_ukr_krd_tsn_bat_hun_dgb_bem_xho_slo_lit_qcu_ita_gam_aeg_cze_wly_jpn_chh_eng_geo_lat_swa_moo_grk_amh_tur_amr_heb_tha_anl_jav_igb_hau_afr_aze_owc_guj_yor_mao_akn_mcd_urd_mnd_arw	-0.236986830197657	-0.537413657608617	0.592265500115804
327	kor_amh_slo_pol_gam_amr_vie_tml_anl_mcd_hin_afr_ctl_dgb_swt_ita_zul_cze_geo_sid_ven_guj_akn_eng_svk_bem_fbf_cnt_pan_ewe_nor_mly_dyu_tag_tha_hun_bul_ukr_rom_yor_arw_scr_moo_chh_uzb_sod_spa_lda_tig_ses_fre_prs_dut_lat_cic_jpn_ind_por_qcu_wly_grk_jav_aeg_aze_hau_igb_bos_rus_tsw_bam_urd_bsq_mlt_tsn_swa_est_lit_tur_ger_krd_owc_alb_fin_mnd_ben_knd_mao_xho_sun_heb_azi_mol_swe_glc_bat	-0.396154458285018	-1.01858723784496	0.311041481263121
328	swe_bul_knd_mol_mnd_slo_lit_akn_ita_eng_svk_hau_scr_ctl_mly_yor_amr_bam_krd_lat_ewe_heb_afr_alb_tsw_rus_pan_moo_zul_nor_fbf_vie_hin_prs_jav_cze_gam_wly_azi_sun_cnt_aze_tig_hun_glc_dgb_est_lda_bat_ven_mlt_tur_tag_chh_arw_fin_ukr_aeg_cic_qcu_bsq_bem_ses_urd_tml_ind_por_jpn_pol_swa_anl_xho_tsn_guj_ben_bos_swt_spa_sid_kor_amh_dyu_igb_rom_grk_tha_uzb_mcd_ger_sod_geo_fre_owc_dut_mao	0.835878247435444	2.20589977288562	0.0298546221197995
329	hun_ven_rus_dut_por_tha_aze_sid_ewe_gam_igb_xho_heb_tsw_knd_zul_mlt_tig_mnd_nor_tur_cnt_bsq_owc_tag_spa_bam_glc_yor_eng_prs_cze_ukr_slo_lit_alb_swa_bem_pan_chh_mly_swe_rom_amr_ita_mao_dyu_moo_ses_dgb_fbf_est_scr_urd_jpn_sod_ger_svk_swt_fre_aeg_akn_hin_ben_bos_azi_geo_mcd_mol_tsn_ctl_lda_tml_bat_qcu_bul_pol_kor_lat_cic_wly_anl_afr_arw_grk_sun_vie_krd_ind_hau_guj_jav_amh_uzb_fin	-0.119315358465588	-0.264411707710616	0.792047779994416
330	bat_sod_aeg_scr_nor_pol_ind_moo_rus_lat_heb_vie_ukr_bsq_fbf_owc_aze_tha_grk_eng_mly_ctl_hau_krd_amr_svk_tsw_prs_tsn_afr_sun_spa_dut_amh_ben_swe_tig_knd_bos_bam_chh_mnd_zul_mlt_tml_wly_igb_est_hun_urd_akn_pan_fin_uzb_bul_kor_geo_rom_gam_ita_anl_bem_mcd_glc_lit_arw_mol_tur_alb_hin_ses_tag_azi_jpn_por_guj_lda_mao_cze_dgb_xho_ewe_ven_fre_yor_ger_cic_slo_cnt_swt_qcu_jav_dyu_sid_swa	0.466651442090265	1.20389623685792	0.231684989787665
331	gam_swe_jav_chh_mly_vie_rom_akn_scr_lit_glc_uzb_lda_tsw_ven_afr_bam_tsn_heb_eng_sid_geo_por_zul_ita_bos_hau_igb_fbf_yor_pol_tag_fin_bat_xho_fre_tha_hun_ger_amh_qcu_owc_cnt_rus_bul_nor_amr_cze_svk_sod_kor_ben_ses_tml_hin_pan_mnd_tur_krd_anl_mcd_dyu_est_jpn_spa_ewe_slo_mlt_prs_swa_urd_aze_tig_knd_moo_guj_cic_bsq_lat_dut_sun_ind_mao_dgb_ctl_alb_grk_azi_aeg_bem_wly_swt_mol_arw_ukr	-0.111031261100958	-0.272593684324073	0.785769906259267
332	prs_hau_svk_bam_ewe_pan_vie_dgb_bul_slo_cic_rus_amh_tag_amr_sod_hin_swa_aze_lda_nor_aeg_fin_tig_swe_krd_afr_swt_mcd_qcu_hun_geo_sun_mnd_ger_azi_cnt_akn_moo_rom_bsq_heb_chh_mao_guj_arw_ben_lit_lat_glc_gam_anl_mlt_dut_cze_owc_grk_tha_spa_mol_sid_knd_pol_zul_kor_fre_wly_tml_tsn_ind_dyu_ctl_urd_ita_est_mly_xho_igb_uzb_ses_scr_bem_fbf_tsw_tur_jpn_ukr_yor_por_bos_eng_jav_bat_alb_ven	-0.516481855267883	-1.27911372577572	0.204039373592462
333	ewe_bat_cnt_jpn_lit_ses_ctl_prs_swa_bos_scr_fbf_afr_lda_bem_knd_swt_chh_aeg_sod_mol_jav_ukr_moo_grk_hau_mcd_svk_tsw_amr_igb_yor_ben_sun_tig_gam_glc_amh_tur_ind_dgb_dut_alb_zul_rom_cic_qcu_mnd_geo_cze_mly_vie_kor_hun_sid_hin_est_krd_por_guj_tha_akn_spa_tag_eng_ven_nor_heb_fre_aze_ita_tml_dyu_mlt_arw_bam_rus_wly_owc_bul_xho_lat_mao_urd_tsn_swe_azi_fin_bsq_anl_slo_pan_ger_uzb_pol	-0.435921219551068	-0.997068887093323	0.321318299526856
334	tml_lda_swe_lat_grk_dut_tag_tig_dgb_dyu_uzb_heb_ewe_ind_anl_est_nor_aze_guj_glc_por_mlt_cic_tur_eng_ses_ben_mao_moo_alb_rus_fre_jpn_hun_swt_cze_bsq_bam_kor_aeg_afr_bem_yor_chh_bul_jav_svk_sod_knd_bos_rom_ctl_cnt_lit_ukr_prs_fin_ita_bat_xho_ven_fbf_pan_akn_mnd_sid_pol_tsn_krd_owc_arw_urd_tsw_igb_vie_qcu_azi_amh_wly_scr_spa_zul_hin_amr_gam_slo_mol_sun_mly_geo_hau_tha_mcd_swa_ger	0.235770536407075	0.530990520796302	0.596691191573571
335	aze_hin_igb_svk_anl_mly_akn_yor_grk_dyu_uzb_owc_bos_ctl_chh_alb_lat_mol_zul_amh_dut_ewe_pan_por_vie_rus_ses_jpn_bat_geo_pol_fin_cic_lit_qcu_swt_slo_bul_lda_ita_sid_ben_jav_amr_aeg_rom_urd_prs_tml_swe_scr_hun_spa_glc_swa_sun_tig_mnd_gam_eng_moo_mcd_fre_wly_nor_tag_tsw_est_sod_heb_cnt_guj_mlt_ukr_krd_xho_kor_hau_knd_mao_cze_tsn_ind_bam_bsq_bem_dgb_fbf_tha_tur_ger_afr_azi_arw_ven	-0.401767311087168	-1.06461608914155	0.289806031693573
336	tml_dyu_tur_kor_spa_sid_mao_ctl_moo_mnd_cnt_owc_wly_cze_krd_tsw_ukr_por_lit_xho_tsn_mol_pan_tag_rom_eng_hin_igb_mlt_sun_anl_ven_slo_prs_guj_jpn_dgb_scr_cic_dut_swa_azi_tha_heb_bos_tig_qcu_uzb_swe_vie_ita_lat_urd_fre_ben_ger_fbf_ses_pol_mcd_sod_akn_hau_yor_bsq_arw_zul_geo_lda_aze_bam_bem_knd_afr_rus_nor_swt_amr_gam_ind_amh_est_glc_chh_hun_aeg_grk_fin_alb_jav_bat_svk_ewe_mly_bul	-0.321614653498987	-0.7521926233074	0.453834817299622
337	por_bem_geo_est_zul_cic_cze_mol_tig_ctl_moo_mnd_aeg_bam_glc_cnt_amh_sun_bat_guj_ger_azi_fin_arw_vie_tha_dyu_igb_tsw_swt_dgb_ben_rom_lit_krd_ukr_tml_jpn_mly_bos_ind_rus_ven_wly_eng_gam_pol_nor_swa_scr_hin_tur_swe_slo_hau_ewe_amr_bsq_afr_owc_xho_sod_qcu_ita_yor_prs_heb_lda_lat_akn_dut_sid_urd_fbf_uzb_tag_kor_mcd_alb_fre_pan_ses_jav_chh_mao_grk_anl_spa_svk_mlt_aze_bul_knd_tsn_hun	0.317908747706092	0.812486359643769	0.41858757266961
338	krd_tha_tur_swe_geo_prs_ukr_scr_cic_lit_ctl_glc_tsw_heb_ven_est_igb_por_dut_fbf_lat_qcu_cze_fre_hun_pol_mnd_kor_spa_bsq_dgb_ita_owc_jpn_tag_nor_knd_hau_amh_bat_amr_swt_mao_hin_ses_dyu_tig_urd_svk_ger_zul_gam_eng_jav_mcd_sod_ben_chh_tsn_akn_moo_rom_yor_bam_azi_rus_ind_sid_bul_mlt_anl_uzb_mol_slo_cnt_wly_aeg_guj_mly_grk_sun_swa_bos_ewe_xho_arw_fin_aze_pan_afr_alb_tml_vie_bem_lda	-0.395796766608947	-0.91074290330758	0.36478539325129
339	sod_akn_swt_ctl_svk_grk_fbf_zul_rom_nor_mcd_aeg_pan_hun_gam_cze_dyu_mol_azi_dut_tsn_bam_pol_kor_prs_afr_tur_eng_lit_por_vie_igb_uzb_amh_ger_swe_cic_glc_arw_ita_tig_dgb_moo_tml_est_fre_ses_aze_hau_heb_ewe_tsw_sun_jpn_qcu_hin_swa_ven_lda_yor_rus_anl_bsq_bul_scr_amr_slo_knd_krd_mly_urd_bat_ukr_chh_geo_xho_lat_mlt_bos_ben_tha_owc_sid_ind_guj_cnt_mao_wly_bem_tag_alb_fin_jav_mnd_spa	0.888714374237625	2.11050669081829	0.0374986151249372
340	fre_afr_nor_azi_ben_mcd_kor_dgb_xho_swa_bos_owc_dyu_vie_knd_tha_igb_mol_fin_swe_lat_gam_guj_tig_bul_svk_mlt_bat_pan_sun_tag_prs_heb_eng_akn_cnt_aze_por_tur_hin_uzb_hau_amh_ita_lit_mnd_grk_hun_qcu_scr_jpn_amr_sod_zul_lda_cze_ven_arw_tml_bsq_cic_tsn_wly_bem_mao_ukr_ctl_aeg_urd_est_krd_anl_yor_rus_glc_ind_dut_spa_geo_alb_tsw_moo_swt_ger_jav_fbf_slo_ewe_bam_sid_pol_ses_rom_mly_chh	-0.465773754369032	-1.19654181182525	0.234526673753347
341	glc_xho_prs_spa_aeg_arw_cze_hun_tig_swa_ctl_fin_bul_azi_mlt_geo_owc_uzb_ukr_wly_guj_hau_ses_bat_dyu_bam_pol_dgb_tsn_bem_kor_yor_est_cnt_ewe_fre_alb_jpn_ind_tag_knd_anl_bsq_mly_lda_eng_jav_krd_zul_cic_fbf_lit_scr_nor_chh_ven_heb_rus_sod_hin_swt_ita_afr_ger_bos_aze_vie_mnd_akn_gam_tml_sid_rom_qcu_tsw_mol_urd_por_tha_grk_amh_moo_ben_mcd_igb_pan_slo_svk_amr_dut_mao_sun_swe_tur_lat	-0.398445913920091	-0.930195938016962	0.354677940470807
342	tha_eng_cnt_geo_kor_gam_wly_amr_sid_knd_lit_mcd_swt_rus_tsn_bsq_prs_fin_igb_mly_pol_cze_guj_ind_fbf_tml_ger_swa_rom_dyu_anl_mnd_ben_spa_svk_nor_zul_est_ita_xho_sod_jav_scr_tig_aze_dgb_grk_jpn_bat_cic_mlt_tag_alb_akn_tur_mao_lat_dut_urd_tsw_glc_pan_uzb_chh_aeg_bul_ses_azi_ctl_yor_hau_vie_afr_slo_swe_bem_owc_heb_krd_por_sun_hin_moo_amh_bam_mol_ewe_arw_fre_ukr_qcu_lda_ven_hun_bos	0.142443300781913	0.340506911933483	0.734242783323466
343	tsn_ewe_ita_est_uzb_bem_aeg_geo_wly_hin_cze_pol_mly_amr_gam_vie_eng_afr_arw_ven_fbf_krd_qcu_chh_tml_lit_scr_tur_alb_owc_dgb_jav_anl_dut_xho_swt_svk_hau_sid_slo_azi_dyu_moo_sun_igb_cic_tag_akn_guj_fin_amh_bos_bam_knd_rus_sod_yor_bat_urd_rom_prs_glc_mao_ben_bsq_fre_mol_lda_jpn_bul_swa_lat_ind_aze_ukr_mlt_por_mnd_swe_heb_spa_tig_ses_nor_tsw_kor_grk_hun_ger_pan_mcd_ctl_zul_tha_cnt	0.0297758998327443	0.0708129767890085	0.943698658350502
344	fre_knd_lda_afr_tur_glc_bsq_bat_tig_tag_ses_jpn_eng_urd_arw_svk_wly_geo_azi_est_chh_mlt_heb_bul_dgb_mly_igb_tsn_nor_sod_ewe_zul_yor_scr_slo_fbf_fin_prs_moo_bos_owc_cze_anl_aze_sid_ben_jav_gam_mnd_guj_rus_ind_krd_swe_alb_swa_cic_tha_kor_ctl_qcu_ven_dyu_mao_hin_mcd_ukr_bem_amr_tml_hun_aeg_mol_ger_amh_ita_vie_lit_hau_tsw_lat_por_swt_rom_akn_bam_spa_sun_pol_uzb_xho_pan_dut_cnt_grk	0.111164067433918	0.285068158387554	0.776225797639397
345	tml_anl_tha_nor_bem_bos_akn_fbf_fre_dut_owc_arw_chh_rom_guj_amh_azi_lat_mlt_sun_urd_grk_yor_pan_rus_vie_jav_hau_xho_cnt_tsw_svk_scr_sod_ses_ita_ewe_swt_prs_dyu_kor_slo_knd_est_por_uzb_igb_hun_tsn_krd_dgb_alb_mol_ctl_bat_moo_aeg_cze_ven_tag_bsq_zul_cic_ukr_jpn_afr_sid_amr_swe_heb_lda_tig_hin_mao_bul_tur_mcd_ind_qcu_spa_mnd_aze_eng_ben_lit_mly_gam_wly_bam_ger_fin_swa_pol_glc_geo	-0.423310994434367	-1.05466212066363	0.294312151494518
346	ses_bem_cze_jpn_mlt_tag_hun_amr_azi_mao_mnd_glc_bat_urd_akn_gam_tha_eng_mly_ctl_fre_prs_zul_svk_ukr_swa_ind_yor_dgb_nor_bsq_sun_mcd_ven_qcu_grk_swt_scr_slo_mol_vie_swe_chh_lda_kor_sod_dyu_tml_bos_lit_guj_cnt_bul_ita_arw_krd_knd_rus_tur_afr_owc_moo_fbf_rom_alb_geo_igb_tsw_uzb_ben_tig_aeg_pan_hin_bam_spa_heb_ger_lat_dut_hau_amh_cic_aze_est_pol_fin_wly_jav_ewe_por_sid_tsn_xho_anl	-0.0805803894143866	-0.184461087421856	0.854053392564151
347	ven_urd_eng_spa_scr_lat_igb_qcu_heb_nor_mlt_dgb_por_glc_fin_guj_ewe_fbf_svk_knd_hin_swe_krd_kor_tml_gam_cnt_tur_tha_ind_amr_jpn_sod_vie_ses_mnd_amh_tig_jav_azi_wly_aeg_moo_bsq_tsn_bam_cic_bem_pan_arw_chh_swt_prs_hun_swa_grk_mcd_mao_owc_uzb_pol_mly_xho_ger_yor_alb_bul_cze_fre_aze_anl_ctl_dyu_ita_rus_akn_ukr_sid_bos_bat_dut_mol_tsw_afr_slo_ben_geo_sun_rom_est_lda_hau_lit_zul_tag	-0.283062121686841	-0.651980027746667	0.516022176373754
348	mcd_nor_yor_ger_tml_aze_hun_bsq_prs_ses_bem_eng_tag_jpn_cze_cnt_bam_pol_cic_uzb_est_spa_svk_fbf_dgb_scr_gam_dut_geo_tig_wly_heb_amh_qcu_ven_hau_ewe_knd_xho_akn_mlt_urd_ctl_sid_mnd_ita_tha_arw_krd_bat_afr_rus_zul_glc_tsw_ukr_anl_kor_guj_por_vie_ind_owc_tur_ben_sod_azi_tsn_lit_aeg_igb_dyu_chh_mol_mly_swt_swe_slo_grk_fre_swa_pan_mao_moo_alb_fin_hin_bos_sun_amr_bul_lda_rom_lat_jav	-0.257050902751333	-0.589669383365653	0.556842217420659
349	gam_aeg_tsn_cic_ewe_xho_tur_spa_rom_jpn_owc_hin_sun_alb_lda_fbf_krd_wly_mnd_azi_bul_swa_lat_mly_urd_ctl_tha_por_ben_eng_qcu_cze_glc_mol_ita_tml_est_dgb_scr_knd_zul_bos_bem_amh_jav_pan_prs_hau_swe_ger_amr_anl_geo_kor_dyu_arw_fre_igb_uzb_vie_cnt_dut_bam_sod_tsw_akn_slo_swt_bat_fin_ses_chh_pol_nor_rus_aze_ven_lit_mcd_tig_yor_afr_mlt_sid_heb_moo_bsq_grk_hun_tag_guj_ind_svk_mao_ukr	0.398815454793806	1.04843692975001	0.29715440656883
350	xho_prs_ita_aeg_uzb_mcd_cic_bam_ven_knd_mly_jav_lat_cze_lit_afr_fin_zul_hau_lda_igb_qcu_svk_moo_por_ben_ger_ind_urd_sid_pol_dyu_aze_spa_swe_guj_cnt_rom_gam_glc_pan_geo_amr_sod_bul_ses_mnd_krd_tsn_mlt_kor_fbf_alb_nor_arw_chh_yor_sun_anl_ukr_fre_tml_dut_grk_scr_bos_hin_akn_amh_owc_rus_slo_tig_mol_heb_tur_tsw_bem_eng_wly_jpn_azi_bsq_tha_swt_bat_vie_swa_tag_ctl_dgb_mao_hun_est_ewe	-0.615369030893897	-1.55813327054494	0.122598311555893
351	fre_swt_lit_igb_akn_amr_gam_bsq_chh_dgb_hun_spa_sod_tsw_tig_est_grk_ctl_bul_arw_moo_rom_anl_tag_mly_cnt_guj_knd_rus_prs_eng_ses_tml_tur_xho_vie_aeg_jpn_yor_swa_zul_geo_ven_owc_tha_qcu_wly_bem_krd_ger_mao_dut_sid_hin_pan_ita_sun_ewe_dyu_lda_scr_bos_glc_cic_mnd_cze_kor_por_hau_ind_mcd_swe_slo_heb_bam_fbf_ben_amh_uzb_mol_urd_nor_pol_jav_lat_tsn_alb_ukr_aze_bat_mlt_svk_afr_fin_azi	0.058301862292987	0.14384327612943	0.885935463244583
352	hau_cnt_owc_glc_sid_swt_aeg_svk_moo_kor_qcu_mcd_uzb_heb_rom_cic_dut_tig_ukr_est_fbf_fre_hin_urd_bos_anl_amh_ven_bul_eng_vie_lit_bsq_swa_mly_tha_tag_bam_igb_rus_geo_xho_dyu_spa_scr_pan_por_amr_prs_knd_tml_ita_sod_chh_tur_ses_cze_krd_jpn_alb_ind_slo_dgb_sun_gam_wly_ctl_ben_zul_lat_mnd_mao_tsn_hun_tsw_arw_lda_yor_akn_nor_ger_azi_mlt_swe_grk_guj_ewe_fin_jav_bem_afr_pol_aze_bat_mol	-0.0593527882723467	-0.152300406116227	0.879279932180866
353	owc_scr_tag_aeg_pol_heb_tml_slo_fbf_ukr_ita_eng_cze_alb_mnd_igb_est_swa_rom_lda_qcu_glc_urd_amr_knd_krd_dgb_por_amh_lat_jpn_sid_fre_tha_mao_bul_akn_mlt_bat_fin_mcd_ger_hau_dut_dyu_tsw_tur_ind_nor_lit_ven_cnt_moo_cic_jav_ben_tsn_swe_pan_aze_sun_bem_yor_hin_svk_kor_bsq_bam_ewe_ses_wly_afr_tig_hun_swt_spa_uzb_prs_ctl_mol_azi_arw_bos_geo_guj_gam_zul_grk_sod_anl_mly_vie_rus_xho_chh	-0.34229708195598	-0.776485047229561	0.439433052047262
354	jav_geo_chh_swe_guj_sun_fbf_arw_spa_krd_knd_pol_slo_fre_ewe_mly_amh_heb_glc_sod_scr_uzb_ger_cze_tsn_ses_rom_ukr_urd_tag_tur_azi_vie_cic_est_tha_fin_akn_cnt_swa_amr_grk_qcu_ind_owc_afr_bem_ven_aeg_aze_bam_kor_por_tsw_jpn_alb_lat_lit_yor_mcd_tml_ctl_wly_dyu_pan_bul_anl_nor_gam_moo_mnd_ita_hin_mlt_lda_svk_rus_dut_swt_ben_dgb_tig_mao_bsq_igb_zul_hau_bos_hun_eng_sid_prs_xho_mol_bat	0.223472003758294	0.510422488472617	0.61096490708618
355	zul_slo_fbf_tml_lat_cnt_bul_wly_heb_kor_bos_lit_anl_tsw_mly_mcd_chh_geo_prs_tsn_tur_por_svk_ben_aze_fin_scr_ewe_bam_urd_mao_dyu_jpn_ses_amr_moo_xho_ger_akn_vie_spa_sod_pol_pan_igb_cic_grk_ind_jav_yor_krd_mlt_bem_lda_ukr_aeg_rus_tag_ctl_sun_tha_bat_rom_cze_hau_guj_fre_swa_owc_afr_hin_sid_qcu_azi_tig_knd_est_dgb_hun_nor_mol_ita_eng_alb_uzb_bsq_gam_glc_mnd_arw_swt_dut_ven_amh_swe	0.443635457207523	1.01596826405732	0.312280352572166
356	bsq_urd_tig_dyu_swa_grk_xho_fre_est_ven_tag_mol_ben_hin_ita_ctl_lat_anl_ewe_alb_owc_rus_sod_cic_wly_bos_zul_mlt_gam_scr_fbf_jpn_ger_heb_dut_pol_krd_sun_cze_slo_bat_vie_lda_aze_ses_lit_bem_glc_dgb_qcu_swe_fin_hun_mcd_mnd_guj_pan_svk_tsn_nor_tha_sid_arw_tsw_spa_aeg_ukr_mly_akn_tml_rom_amr_prs_yor_tur_eng_knd_jav_ind_por_cnt_geo_chh_igb_bul_mao_kor_afr_uzb_azi_bam_hau_amh_moo_swt	-0.048904868153599	-0.110077686038504	0.912584956126033
357	nor_bem_sid_cze_ses_fin_tag_krd_azi_bul_tur_bat_eng_gam_afr_ger_geo_tml_jav_moo_dut_ven_fre_qcu_mcd_bam_swt_fbf_pol_knd_ukr_pan_tsw_kor_anl_grk_svk_mlt_prs_arw_bos_mnd_hun_igb_est_cnt_hau_amh_xho_spa_ben_rom_lat_tsn_alb_tha_jpn_swe_heb_bsq_cic_dgb_aze_mol_mly_hin_lda_sun_scr_akn_aeg_ita_chh_slo_vie_mao_por_zul_wly_lit_ind_glc_uzb_rus_tig_yor_guj_owc_ewe_ctl_sod_amr_swa_urd_dyu	0.275895811301626	0.649619937965963	0.517539060903319
358	lda_ctl_eng_fin_dut_spa_ger_arw_svk_tur_tha_alb_dyu_akn_sid_ven_guj_fbf_mly_afr_sun_dgb_heb_tml_amr_mlt_tag_owc_bos_hau_jav_ewe_bem_knd_cnt_sod_hin_wly_bul_tsn_zul_prs_slo_swe_lat_mcd_rus_bam_mnd_aze_ind_chh_vie_amh_kor_qcu_mao_tig_aeg_por_pan_tsw_yor_cic_azi_scr_lit_moo_mol_cze_ses_ukr_anl_est_swa_fre_jpn_rom_xho_uzb_nor_urd_ita_igb_ben_swt_geo_hun_bsq_grk_krd_gam_pol_glc_bat	0.934885385490491	2.38245273123581	0.0192329316339155
359	fre_tsn_anl_cic_ind_krd_scr_pol_glc_swt_arw_mnd_ukr_bul_uzb_tur_urd_gam_jpn_sod_alb_ita_chh_ger_dyu_mly_ctl_zul_mao_azi_eng_fin_cnt_tag_swa_rom_heb_nor_pan_bat_geo_swe_lda_slo_rus_lit_est_hau_jav_amr_moo_tml_knd_grk_sid_por_vie_ven_cze_kor_tig_wly_mcd_qcu_aeg_aze_dut_bam_ewe_bem_afr_owc_hin_guj_ses_hun_akn_mlt_bsq_yor_dgb_bos_ben_tsw_igb_amh_svk_xho_spa_mol_fbf_tha_sun_prs_lat	-0.45446873435442	-1.29432239224497	0.198758824100156
360	anl_slo_uzb_lat_ukr_mlt_hin_vie_owc_amh_svk_est_eng_scr_tsn_dgb_geo_lda_dyu_moo_rus_hun_fbf_kor_guj_aeg_prs_pol_bos_jpn_fin_qcu_mly_arw_ewe_amr_ita_azi_tsw_ctl_jav_spa_yor_cic_ind_alb_glc_swt_hau_aze_dut_mol_urd_krd_xho_ven_sod_chh_heb_fre_rom_mnd_tig_tag_cze_swa_cnt_wly_tha_gam_bsq_tur_igb_ses_lit_bat_akn_pan_zul_ger_por_sun_mcd_afr_nor_ben_bam_bem_mao_swe_bul_knd_grk_sid_tml	0.572342941982391	1.35568519693161	0.178482378115164
361	owc_hun_urd_amr_cic_mnd_pan_amh_lda_afr_swa_ses_yor_knd_jav_spa_bem_pol_zul_uzb_tag_qcu_azi_tig_svk_sod_hin_ctl_jpn_aeg_mlt_chh_fin_xho_slo_scr_bsq_alb_kor_heb_ukr_gam_mcd_fbf_tsn_rom_tsw_ind_tml_ben_ita_tur_akn_vie_bam_tha_lit_glc_moo_swe_hau_dyu_mol_anl_swt_cnt_arw_aze_bos_mao_lat_sun_nor_sid_dut_geo_mly_ewe_grk_bul_bat_dgb_fre_cze_ven_eng_rus_ger_guj_wly_igb_krd_prs_por_est	0.368245946461015	0.973381884691061	0.332888535964934
362	prs_xho_ctl_slo_mlt_krd_cic_igb_alb_knd_azi_jav_por_swe_bam_chh_mol_rom_cnt_mnd_ger_bul_bem_arw_lat_sun_hau_pan_qcu_hun_heb_cze_sod_ewe_lit_pol_vie_tml_bsq_tsw_fre_ven_dyu_akn_owc_eng_moo_ben_rus_bat_sid_tur_urd_mcd_dgb_tig_anl_tsn_dut_lda_zul_fbf_ind_fin_grk_ukr_aeg_tha_ita_aze_tag_jpn_scr_est_geo_afr_hin_spa_yor_uzb_mao_amh_svk_gam_kor_swt_amr_guj_ses_bos_glc_swa_wly_nor_mly	-0.234716918285443	-0.58400998571758	0.560627485278729
363	swa_hun_fbf_mnd_pan_akn_bam_ukr_cze_knd_rus_guj_sun_swe_zul_tsw_pol_tml_sid_dyu_ses_ind_mao_gam_wly_xho_hin_ewe_nor_amh_mly_tig_fre_anl_urd_ger_mcd_glc_scr_lda_tur_slo_mol_afr_igb_lat_tsn_geo_svk_est_eng_qcu_chh_rom_cnt_bat_swt_mlt_cic_azi_grk_spa_owc_bsq_ben_jav_aeg_bos_dgb_aze_dut_lit_ctl_jpn_alb_heb_amr_krd_bem_fin_por_kor_ven_tag_tha_arw_uzb_hau_ita_bul_sod_prs_moo_yor_vie	-0.344737839149545	-0.801023263337846	0.42515992179187
364	grk_mol_mcd_tsw_ind_pol_akn_bsq_rom_cic_anl_prs_ger_geo_afr_uzb_jpn_alb_tag_mlt_moo_swt_kor_tig_lda_jav_lat_ita_hin_mao_qcu_guj_arw_azi_swe_glc_tha_est_bat_scr_wly_igb_tur_gam_sod_cnt_spa_heb_cze_fbf_xho_ben_dyu_bam_fre_mly_dut_fin_tml_ctl_bul_vie_knd_sun_nor_aeg_hau_yor_zul_chh_ukr_krd_amr_sid_ven_svk_urd_ewe_bem_bos_lit_hun_pan_amh_rus_tsn_slo_aze_mnd_owc_dgb_ses_eng_swa_por	-0.105223995739322	-0.288513051120536	0.773596111282024
365	guj_hau_afr_sid_aze_cze_dut_lit_tml_bos_lda_swe_ger_dgb_mnd_bul_glc_eng_bsq_tsn_akn_vie_lat_qcu_tag_cnt_fin_sun_ven_dyu_krd_amh_swa_arw_jpn_azi_nor_heb_ctl_jav_alb_est_ita_chh_igb_ses_swt_geo_svk_grk_mlt_por_fbf_urd_ukr_mly_knd_mol_slo_yor_sod_ewe_tur_uzb_tha_hin_bam_xho_rus_aeg_cic_bem_scr_zul_anl_ben_mao_owc_tsw_kor_wly_pan_mcd_amr_ind_gam_tig_pol_fre_spa_bat_moo_prs_hun_rom	-0.0103301025869726	-0.0265028305044938	0.978913063061864
366	hin_glc_fin_nor_ukr_swa_mcd_lit_bat_eng_grk_spa_hau_bem_slo_mol_bsq_sod_bam_owc_tag_bos_knd_urd_azi_hun_por_amh_akn_geo_ind_uzb_dut_tsn_mlt_tur_ven_afr_rom_ben_moo_prs_vie_swt_jav_mao_heb_sun_mly_alb_qcu_dyu_guj_zul_jpn_ger_lda_gam_pan_tha_kor_rus_igb_aeg_yor_pol_chh_ita_anl_dgb_cnt_bul_fre_ewe_ctl_arw_cic_ses_wly_mnd_fbf_lat_scr_tml_tsw_svk_krd_xho_amr_cze_tig_aze_sid_swe_est	0.00415828637739759	0.0108691384698222	0.991351135278629
367	dut_yor_jav_owc_alb_geo_dgb_aze_ctl_mlt_por_heb_tag_ses_rus_swt_tsw_sun_mao_sod_bem_svk_bam_eng_knd_qcu_est_arw_ben_hin_glc_tig_ind_vie_azi_bat_fin_cnt_slo_fre_lit_ger_igb_hun_chh_swa_rom_tml_xho_dyu_swe_bul_kor_tsn_bsq_ewe_guj_nor_ita_cic_ven_uzb_pol_akn_hau_amr_urd_aeg_lat_scr_spa_pan_krd_fbf_ukr_gam_zul_amh_tha_bos_lda_mly_moo_mcd_mol_wly_anl_afr_grk_mnd_jpn_prs_cze_sid_tur	-0.583305603364181	-1.56983824165976	0.119849020677765
368	xho_tha_fbf_grk_svk_moo_ewe_afr_scr_eng_hau_bam_ita_amr_ctl_ger_chh_guj_krd_kor_aeg_mnd_gam_ind_ukr_mlt_cnt_slo_rus_mly_azi_vie_qcu_akn_lda_por_dgb_jpn_bos_aze_dyu_uzb_tsn_bsq_fre_owc_cze_est_heb_tur_mcd_wly_mao_bem_amh_fin_pol_geo_cic_spa_rom_knd_hun_igb_bul_anl_tag_alb_glc_tml_swt_nor_pan_swa_lit_arw_urd_sid_ven_swe_yor_tig_sod_ses_zul_tsw_jav_dut_hin_sun_ben_bat_mol_prs_lat	-0.109835493797855	-0.26510928559792	0.791512000816668
369	azi_hun_alb_lit_kor_sun_cnt_slo_urd_por_grk_hau_igb_afr_scr_eng_tha_anl_tsn_geo_dgb_tml_nor_sid_vie_owc_lda_chh_tag_mly_fre_mao_fbf_heb_cze_ses_mcd_akn_mlt_bam_swa_bos_dyu_tig_est_jpn_ben_mol_guj_aeg_swe_ind_zul_knd_amh_prs_aze_bem_spa_ger_ita_xho_rus_sod_yor_moo_svk_ukr_hin_bul_fin_pol_uzb_qcu_lat_tsw_krd_pan_gam_ctl_ewe_cic_amr_ven_mnd_jav_tur_wly_bat_swt_dut_bsq_glc_rom_arw	0.64835250616744	1.53742867092631	0.127583839054849
370	ses_prs_slo_swe_ger_vie_arw_scr_zul_mly_pan_uzb_hau_aeg_swa_krd_mlt_glc_swt_amr_igb_ukr_cnt_bul_lat_bos_afr_est_guj_tha_ven_tur_cic_wly_fin_dut_lit_knd_jav_hun_bat_owc_moo_bem_heb_mol_tag_rus_tsw_yor_xho_tml_nor_geo_grk_svk_ita_gam_akn_ctl_sod_jpn_hin_mnd_ind_tig_mcd_spa_bsq_ben_rom_fre_chh_amh_alb_azi_bam_sun_mao_por_urd_cze_dyu_qcu_dgb_lda_ewe_pol_aze_eng_sid_kor_anl_tsn_fbf	-0.328338235289196	-0.844749141842732	0.400418852309184
371	fre_dut_grk_ctl_mol_anl_yor_fin_amr_jpn_tsn_tsw_mao_arw_geo_bem_hin_ben_moo_swa_guj_spa_est_bos_sun_ukr_qcu_tig_chh_sid_mlt_por_gam_eng_cze_svk_rom_kor_knd_bat_scr_sod_tur_owc_tml_aeg_afr_mnd_dgb_pol_uzb_wly_rus_lat_nor_dyu_urd_cnt_ind_fbf_slo_mcd_ger_ses_bsq_lit_heb_ita_hau_ven_vie_igb_akn_swe_glc_azi_swt_mly_ewe_zul_tag_lda_krd_xho_jav_tha_prs_alb_pan_bam_bul_amh_hun_cic_aze	-0.00365792078346663	-0.00816036971813118	0.99350651877145
372	ukr_tsn_tur_ita_glc_cze_tag_amh_ctl_chh_dut_anl_sid_xho_ses_tml_tsw_vie_wly_owc_jav_bem_tha_guj_pol_spa_kor_dgb_aze_por_pan_ind_gam_ben_jpn_mlt_akn_yor_knd_bos_alb_aeg_ewe_bsq_amr_sun_fbf_uzb_zul_swa_ven_cnt_svk_lda_eng_arw_bul_hun_krd_bam_scr_urd_heb_qcu_swt_cic_fre_hau_geo_mnd_prs_fin_ger_azi_dyu_sod_afr_mol_grk_rom_slo_swe_igb_nor_rus_tig_lat_mcd_est_moo_mly_bat_lit_mao_hin	0.281704725280957	0.638380464559365	0.524794979951291
373	swt_swe_chh_xho_uzb_ger_glc_prs_swa_fbf_tig_ctl_cnt_moo_sid_vie_hun_tsn_scr_lat_qcu_arw_cze_ind_owc_dut_sod_akn_fin_mao_est_yor_ita_ses_jpn_ukr_slo_rus_tml_hau_hin_anl_ewe_fre_nor_pol_dyu_mlt_spa_ven_lda_zul_rom_eng_guj_bos_amr_afr_bam_lit_cic_aeg_tur_amh_pan_mol_heb_tag_igb_por_gam_ben_wly_mcd_aze_jav_grk_dgb_urd_bul_knd_kor_geo_azi_sun_krd_bem_svk_bat_mly_tsw_bsq_alb_mnd_tha	-0.763453537509428	-1.79594312009272	0.0757509211148223
374	hun_wly_prs_scr_vie_jav_swe_urd_tag_xho_ses_ctl_hin_tsw_sid_rus_bem_cic_ger_anl_sun_aze_tsn_geo_mao_pan_ben_rom_azi_chh_eng_svk_kor_aeg_yor_amh_ita_mly_glc_amr_ven_dut_tml_por_ukr_est_gam_bam_jpn_sod_fbf_fre_lda_spa_mnd_grk_lit_tha_krd_mol_tig_heb_knd_mlt_igb_mcd_moo_hau_tur_dgb_swt_uzb_arw_dyu_ewe_ind_bsq_bos_alb_qcu_zul_swa_guj_cnt_owc_pol_bul_nor_akn_slo_fin_lat_bat_cze_afr	0.612612767263775	1.52833384797315	0.129823867714382
375	sod_sid_pol_bem_bos_amh_cze_hin_tsn_bat_qcu_swt_lit_heb_knd_lda_urd_akn_slo_afr_swe_ind_ben_kor_fbf_svk_glc_por_fin_cnt_tig_eng_zul_prs_grk_bsq_xho_geo_spa_tha_bam_gam_hau_mlt_igb_aze_alb_aeg_cic_wly_rus_ewe_owc_sun_ita_arw_nor_moo_rom_hun_bul_guj_uzb_mnd_mol_lat_dyu_mcd_ses_jpn_tml_dgb_ctl_ukr_est_azi_krd_scr_amr_dut_tsw_fre_anl_chh_ven_mao_mly_swa_yor_pan_tag_vie_tur_jav_ger	0.0889778350586705	0.219873191542083	0.826451822075843
376	tsn_yor_nor_wly_dyu_bul_heb_bam_tha_lit_ita_afr_sod_glc_rus_fbf_anl_aeg_spa_sid_cnt_sun_ukr_lda_tig_slo_pan_scr_por_eng_tag_mnd_ben_hun_gam_swe_zul_guj_dgb_geo_aze_svk_chh_amh_ind_fre_lat_owc_bat_igb_est_prs_jav_mol_hau_alb_mcd_tsw_cze_tml_grk_bem_rom_ven_krd_tur_bsq_uzb_amr_qcu_xho_mlt_ger_jpn_moo_knd_arw_mao_dut_azi_pol_akn_urd_kor_vie_swa_ewe_bos_fin_cic_swt_ses_hin_mly_ctl	-0.997962200373153	-2.27590747641642	0.0251468447050874
377	hau_bam_knd_swt_dgb_rus_tur_kor_tag_bos_xho_pol_nor_mol_cnt_tha_aeg_fin_bul_glc_uzb_zul_geo_vie_dut_lda_igb_hun_krd_ctl_tml_pan_amr_bsq_gam_cic_hin_anl_akn_alb_mlt_mao_heb_ind_yor_scr_urd_chh_est_por_swe_bem_tig_ses_slo_jpn_arw_bat_cze_moo_afr_amh_ita_fbf_lit_svk_aze_spa_sun_ukr_azi_mcd_qcu_tsw_owc_swa_sid_lat_tsn_rom_mnd_eng_guj_wly_grk_fre_dyu_mly_ger_jav_prs_ven_ben_ewe_sod	-0.10608279610621	-0.242561948920822	0.80887890103866
378	ewe_fin_mcd_zul_lit_urd_scr_ven_xho_azi_swe_prs_yor_tur_pan_bam_eng_slo_tsw_pol_sid_lat_wly_heb_swa_jpn_sun_dgb_mnd_dut_hau_geo_akn_mol_ind_bos_tml_tsn_bul_dyu_cze_jav_cic_amr_tha_por_spa_glc_uzb_owc_fbf_ctl_rom_bat_knd_igb_ses_cnt_vie_anl_amh_kor_rus_krd_mly_sod_hun_lda_arw_hin_svk_afr_grk_mao_guj_tig_ben_est_fre_bem_ger_nor_gam_moo_ukr_chh_aeg_ita_aze_tag_mlt_alb_bsq_swt_qcu	0.664679297017515	1.57566051454986	0.118499864204084
379	rom_guj_bam_slo_geo_tml_aeg_tag_sid_owc_yor_sun_svk_kor_lit_mol_tig_bem_amh_amr_ita_ses_eng_mlt_prs_ukr_nor_rus_mnd_bat_chh_cnt_swt_knd_ewe_gam_glc_wly_aze_moo_est_tsw_vie_tsn_heb_xho_akn_cze_arw_dgb_ger_krd_hin_swa_scr_hun_tha_jav_ben_swe_anl_fbf_igb_fre_hau_lda_jpn_ind_sod_zul_ctl_pan_afr_azi_urd_dut_spa_lat_bos_pol_mcd_dyu_uzb_cic_bul_mao_fin_ven_qcu_bsq_alb_mly_tur_grk_por	0.894574177946716	2.719934354271	0.00779231130273111
380	tsn_swe_ses_tha_tig_guj_aze_yor_dgb_hun_heb_bat_jpn_cnt_hin_zul_swa_knd_hau_arw_por_bul_bsq_jav_akn_lit_uzb_est_vie_sod_alb_lda_aeg_pan_swt_kor_qcu_mcd_ita_glc_sid_dyu_owc_pol_gam_rus_prs_svk_azi_geo_slo_mnd_amh_tml_anl_tsw_mao_moo_fre_cze_bem_bos_fbf_tur_lat_xho_scr_mol_rom_krd_fin_grk_ven_ben_chh_ind_igb_mlt_eng_mly_urd_ewe_nor_dut_ukr_spa_afr_bam_sun_amr_ctl_wly_tag_ger_cic	-0.565443461177614	-1.28118244957236	0.203315063225949
381	bul_rus_dyu_ita_krd_bem_sun_fre_ind_guj_sod_cnt_nor_heb_vie_grk_mcd_cic_aeg_zul_afr_fbf_por_eng_swa_bsq_spa_swe_bam_ses_owc_amh_hin_moo_ctl_tsn_kor_mnd_tml_mly_tsw_hun_chh_cze_mlt_hau_arw_rom_igb_pol_svk_anl_tig_est_scr_bat_sid_jav_mao_glc_amr_ger_akn_wly_ven_qcu_swt_azi_slo_jpn_xho_knd_lat_fin_tag_urd_ben_ewe_geo_dgb_mol_pan_tur_uzb_ukr_lit_tha_bos_yor_gam_lda_dut_prs_alb_aze	-0.998169142883775	-2.38017263562897	0.0193452857946668
382	fre_qcu_lat_afr_mly_xho_zul_mcd_uzb_owc_pan_rus_kor_bat_bos_azi_ben_scr_swa_lda_hau_tml_akn_svk_krd_tig_eng_glc_prs_jpn_chh_bsq_urd_fbf_hun_mnd_mao_tsw_aeg_est_mol_bem_swt_sid_mlt_arw_ctl_tsn_lit_ukr_hin_rom_cnt_alb_cze_geo_ses_ita_aze_wly_ger_pol_tur_dut_grk_cic_swe_heb_fin_gam_yor_igb_amr_anl_amh_moo_jav_tha_bul_tag_bam_slo_ewe_vie_sun_dgb_guj_dyu_sod_ind_nor_por_knd_spa_ven	NA	NA	NA
383	lda_lit_krd_ita_ven_tsn_sun_moo_est_ukr_prs_mly_ses_wly_mlt_ewe_qcu_jav_fbf_urd_bam_bos_afr_spa_rom_eng_gam_uzb_mao_yor_amh_kor_mnd_bat_hin_heb_sid_swe_pol_tsw_glc_nor_aeg_rus_xho_geo_cic_guj_arw_ctl_fin_jpn_tur_igb_swt_fre_swa_amr_hau_tag_cze_tha_aze_ind_ger_cnt_mol_anl_vie_zul_tml_owc_dyu_chh_scr_akn_lat_grk_bsq_bem_bul_pan_knd_ben_sod_dut_tig_alb_mcd_slo_azi_por_hun_svk_dgb	0.662497651120162	1.49464691332172	0.138392091059849
384	tml_wly_hin_grk_afr_qcu_bos_tig_moo_vie_hun_akn_dgb_swt_est_yor_ukr_sod_fbf_aze_spa_tsw_amr_uzb_ses_chh_bem_lit_por_eng_mly_azi_sun_arw_mol_mao_mlt_rom_glc_tha_fre_anl_ger_tag_dut_mnd_alb_guj_pan_sid_swe_prs_hau_nor_heb_tsn_zul_igb_cic_mcd_aeg_cnt_kor_bul_bsq_pol_gam_ven_bat_knd_dyu_ben_ind_ewe_jpn_tur_krd_lat_svk_slo_jav_owc_ita_urd_geo_bam_cze_rus_amh_ctl_fin_scr_swa_xho_lda	0.705952370733767	1.66968827914584	0.0983438581425927
385	moo_dut_tur_tsw_guj_hau_yor_mlt_slo_tig_grk_est_mao_sid_dyu_mnd_bem_zul_dgb_afr_cze_swe_swa_azi_lat_hin_qcu_ind_sun_mly_cic_fre_heb_geo_chh_amh_ben_fbf_tml_kor_jav_ses_igb_bat_arw_lda_uzb_svk_bul_hun_bsq_tha_aeg_aze_sod_ven_akn_glc_pol_ctl_wly_mol_rus_nor_ger_ewe_krd_prs_scr_gam_urd_tag_xho_owc_mcd_ita_por_anl_amr_pan_swt_eng_rom_ukr_cnt_alb_jpn_spa_tsn_bos_lit_vie_bam_fin_knd	0.835161125331949	2.23096304744957	0.0280873843312653
386	urd_tig_ewe_est_svk_xho_jpn_pol_cic_rom_ukr_lat_swa_fin_geo_aze_qcu_arw_guj_fbf_ger_knd_cnt_sun_tsn_prs_yor_tha_grk_slo_aeg_mcd_chh_anl_lda_ses_lit_tsw_tml_sid_glc_sod_fre_ind_dut_mao_amh_bos_pan_spa_tag_gam_eng_zul_hau_ita_bsq_mly_mlt_krd_swe_moo_uzb_nor_alb_tur_cze_ctl_azi_bem_mnd_owc_igb_bat_amr_kor_afr_rus_hun_wly_vie_ven_heb_bam_ben_mol_jav_dyu_swt_hin_por_dgb_scr_akn_bul	0.504044852292832	1.32588355323791	0.188125713812626
387	bos_nor_aeg_mao_sod_mlt_hin_sid_est_geo_fbf_heb_bat_akn_jpn_bul_tur_dut_anl_ben_lit_aze_azi_tig_urd_bam_swt_alb_fin_uzb_lat_grk_tsn_tsw_ewe_xho_spa_bem_dyu_cic_swe_glc_eng_owc_tha_igb_ind_por_rom_mol_swa_zul_bsq_svk_amr_rus_dgb_qcu_slo_guj_ger_ven_ctl_mly_amh_yor_ses_hau_ita_vie_mcd_afr_fre_moo_arw_lda_hun_ukr_kor_gam_mnd_jav_cnt_pol_prs_wly_sun_pan_cze_scr_chh_tag_krd_tml_knd	0.227669137720569	0.539984982435622	0.59049809707643
388	kor_uzb_rus_sid_fin_bul_amh_fre_glc_tsn_jav_bam_ukr_swe_cic_por_fbf_tig_cnt_mly_ita_xho_mao_heb_dgb_amr_knd_ctl_anl_hau_svk_scr_jpn_pan_dyu_ewe_urd_sun_gam_pol_ben_tha_eng_swt_cze_zul_hun_mol_owc_ger_tur_chh_ses_spa_ven_tag_azi_bat_nor_vie_swa_dut_guj_lit_geo_akn_afr_grk_lat_lda_est_aze_prs_moo_tsw_krd_hin_sod_aeg_alb_arw_yor_tml_mnd_mcd_igb_bem_wly_bsq_qcu_ind_bos_rom_slo_mlt	0.0607117160130522	0.157041357456787	0.875552689175718
389	xho_slo_bsq_chh_gam_amr_qcu_mly_nor_lat_rom_bam_mol_azi_sid_uzb_jpn_yor_krd_ven_ind_fin_scr_guj_tur_wly_eng_tsw_heb_spa_rus_cic_pan_por_afr_lit_ukr_mao_swt_jav_hun_bat_pol_zul_svk_sod_prs_moo_urd_est_swe_mcd_geo_anl_ewe_cze_dut_mnd_hau_grk_bos_bul_aeg_aze_tha_amh_glc_tag_bem_owc_ctl_akn_swa_vie_dyu_tsn_sun_igb_lda_ses_alb_arw_tml_tig_ben_fre_cnt_knd_fbf_mlt_hin_kor_ger_dgb_ita	0.157486073332829	0.3673470316816	0.71419479338387
390	glc_mao_kor_qcu_ukr_spa_fin_afr_pol_amr_tag_grk_fre_vie_dut_igb_tur_azi_tsw_tig_mlt_ger_yor_eng_knd_mol_hin_dyu_ben_uzb_svk_scr_bam_est_cze_rus_sun_por_hau_tsn_lat_bos_mnd_lit_anl_ind_swe_swa_wly_akn_geo_bsq_bat_lda_aeg_sid_tha_rom_hun_bem_amh_arw_bul_alb_ewe_cic_fbf_nor_pan_moo_zul_urd_owc_tml_ctl_chh_slo_sod_xho_swt_ven_gam_krd_dgb_mcd_jav_cnt_guj_jpn_mly_ses_heb_aze_ita_prs	-0.573855921774308	-1.54731801406426	0.125182910594737
391	lat_owc_yor_uzb_tml_tha_spa_bul_tag_ven_wly_hin_ben_sod_fre_ctl_sun_xho_prs_nor_ses_guj_lda_slo_bsq_dut_ind_mnd_dgb_hun_amr_fbf_vie_swa_heb_gam_est_zul_rom_aze_pol_jpn_lit_dyu_moo_cic_hau_qcu_cze_geo_aeg_grk_afr_kor_swt_jav_sid_rus_akn_fin_bos_cnt_ita_arw_ger_knd_svk_scr_alb_glc_tur_mol_ewe_mao_tsn_mlt_swe_tsw_igb_bem_urd_mly_ukr_krd_amh_anl_tig_chh_azi_bat_mcd_pan_por_bam_eng	-0.732629787545213	-1.67877457080991	0.0965531220915475
392	akn_krd_afr_lit_ger_glc_tha_sun_amh_mcd_moo_aze_tag_por_bam_chh_ctl_sid_ukr_fre_swa_scr_fbf_dut_igb_est_bul_jav_cnt_guj_eng_zul_tsn_arw_yor_tml_jpn_bsq_mol_heb_bos_ita_hin_mnd_urd_mly_mao_cic_ewe_gam_azi_nor_ven_swe_ind_lda_owc_mlt_spa_alb_geo_amr_swt_anl_uzb_ben_tsw_bem_hun_ses_wly_aeg_pol_bat_tur_grk_prs_dgb_fin_knd_slo_qcu_vie_lat_rus_svk_pan_tig_cze_sod_kor_dyu_rom_hau_xho	0.0427775634096863	0.109248536043203	0.913240748549065
393	svk_urd_glc_cic_yor_bat_ita_uzb_hau_xho_chh_slo_ven_afr_amh_hin_est_guj_tha_jpn_tml_kor_knd_mnd_bem_ctl_anl_gam_heb_dut_nor_dgb_alb_wly_cnt_rus_bam_aze_jav_geo_por_azi_krd_tsw_sun_fbf_tsn_prs_ben_aeg_ses_dyu_ewe_zul_rom_mcd_tag_mol_spa_ger_lat_tig_hun_ind_vie_amr_mao_mlt_ukr_fre_bsq_pol_moo_bul_sid_cze_lit_fin_mly_owc_bos_arw_akn_tur_eng_scr_lda_igb_swe_qcu_grk_sod_pan_swa_swt	-0.454110713821986	-1.19468988227658	0.235246180473861
394	por_afr_mol_vie_kor_ewe_swe_bul_geo_xho_fre_hin_bsq_rus_mcd_mnd_zul_fbf_cze_ita_tig_swa_hau_ses_mly_lat_bos_amh_tag_tsw_urd_prs_cnt_aze_gam_uzb_eng_qcu_dyu_bem_mlt_chh_ukr_pol_sod_guj_svk_swt_glc_jpn_amr_igb_bat_azi_sun_cic_aeg_ger_rom_wly_scr_ind_slo_fin_pan_knd_nor_yor_ben_owc_mao_akn_hun_tsn_ctl_spa_sid_dut_dgb_arw_est_grk_moo_tha_bam_lda_jav_heb_ven_tur_lit_anl_alb_tml_krd	0.171553096574059	0.425725530188049	0.671291468743062
395	svk_mnd_lat_owc_mly_swe_sun_scr_cze_ita_urd_rom_tsw_cnt_tag_knd_glc_bul_akn_heb_bsq_fre_kor_xho_grk_pol_ewe_prs_eng_chh_mao_hun_zul_gam_igb_sod_uzb_alb_rus_cic_aeg_tig_jpn_bam_tsn_arw_krd_hau_yor_afr_mlt_aze_dgb_ind_sid_mcd_bem_geo_lda_hin_est_ger_ses_lit_nor_jav_bat_vie_azi_por_qcu_ctl_guj_dyu_moo_anl_tml_tur_amr_spa_amh_swa_ven_dut_slo_wly_tha_swt_pan_bos_ukr_fbf_ben_mol_fin	0.206479815486117	0.481442868086167	0.631332685711664
396	ind_lat_cnt_jav_sid_ben_ger_bul_ven_amr_por_sun_mlt_prs_dyu_wly_krd_mnd_mly_owc_tsw_yor_bat_hau_moo_swe_dut_tag_slo_est_ita_igb_alb_mol_pol_akn_fbf_knd_mcd_ctl_cic_ukr_afr_fre_azi_anl_uzb_swa_tur_tha_fin_ewe_hun_tml_tsn_ses_qcu_gam_nor_bos_aeg_glc_arw_bsq_rom_geo_bam_dgb_sod_swt_eng_lda_svk_guj_vie_cze_grk_lit_heb_hin_xho_urd_zul_amh_mao_spa_tig_kor_chh_aze_jpn_pan_bem_scr_rus	NA	NA	NA
397	bem_glc_owc_por_est_afr_rom_vie_scr_mlt_hun_sun_alb_lat_ses_uzb_sod_tag_nor_sid_grk_fre_urd_cic_tml_ita_mcd_dyu_prs_gam_svk_bos_wly_anl_jav_tsn_ven_ben_akn_jpn_spa_fin_hau_hin_zul_krd_guj_ctl_chh_yor_mol_dut_tsw_bsq_swa_aeg_arw_cnt_mnd_bul_mly_rus_pan_ewe_fbf_geo_tha_kor_ind_bat_tur_tig_cze_igb_slo_ger_bam_ukr_swe_heb_swt_qcu_azi_knd_amr_lit_dgb_pol_aze_lda_eng_moo_xho_amh_mao	0.318120992593575	0.828170948606941	0.409693963172763
398	ind_aeg_rus_sid_jav_sun_jpn_lit_mol_chh_vie_geo_igb_fin_owc_bos_bam_tha_lat_lda_cnt_bul_mcd_dut_bem_tag_kor_ukr_hau_knd_tur_nor_swe_krd_afr_qcu_glc_aze_arw_zul_uzb_fre_slo_wly_eng_gam_anl_azi_tsw_hin_mnd_dgb_guj_ctl_bsq_hun_amh_pol_svk_alb_rom_grk_cze_moo_urd_por_est_ger_spa_sod_tml_xho_bat_tsn_ben_ven_cic_dyu_ses_tig_mlt_swa_heb_swt_amr_scr_pan_fbf_ewe_akn_prs_mly_yor_mao_ita	-0.657833815353442	-1.71421510999437	0.0898202265409153
399	tig_mol_alb_urd_hin_cze_rom_ita_igb_ewe_mnd_scr_krd_tag_ven_dut_amh_est_por_ses_owc_grk_fbf_mao_jav_tha_chh_jpn_mlt_vie_cnt_svk_lda_bsq_swe_akn_pan_spa_arw_xho_yor_azi_glc_pol_wly_tur_moo_mly_sod_mcd_aze_heb_lat_anl_qcu_ben_uzb_kor_slo_fre_amr_eng_bos_dyu_prs_knd_ger_sun_nor_bam_fin_sid_rus_swt_dgb_bem_hau_tsn_afr_bul_ctl_aeg_ukr_geo_swa_tml_bat_ind_gam_zul_tsw_guj_cic_hun_lit	-0.113018095711779	-0.253877443768442	0.800150684647172
400	dgb_slo_ewe_geo_moo_wly_owc_mao_akn_fre_amr_vie_cic_rom_bos_tsn_ger_guj_igb_bat_azi_lat_pan_tig_hun_ben_jav_spa_aze_krd_mol_knd_ita_urd_xho_rus_cnt_sod_ctl_bul_pol_bam_bsq_tag_ukr_swt_yor_anl_lda_ven_uzb_tur_swa_mnd_bem_glc_zul_tha_fbf_svk_mcd_nor_aeg_ses_sid_scr_por_swe_ind_dut_tml_fin_afr_kor_hau_arw_chh_eng_prs_hin_qcu_jpn_heb_sun_lit_amh_est_alb_cze_mlt_gam_dyu_grk_tsw_mly	-0.0897946131607283	-0.204499438042563	0.838410111433014
401	nor_chh_geo_aeg_ita_fbf_slo_pol_tig_dgb_owc_swa_swe_cic_heb_por_aze_guj_pan_tsw_krd_bsq_bos_dyu_prs_jpn_rom_gam_mlt_ven_tag_zul_qcu_ind_sod_ewe_cnt_mcd_rus_uzb_moo_sid_alb_tha_ctl_fin_bem_dut_glc_xho_sun_est_mao_amr_ukr_kor_amh_mol_mnd_fre_svk_akn_swt_cze_hau_grk_knd_tur_ses_lit_arw_azi_wly_urd_bul_afr_spa_vie_tsn_ben_anl_lat_bat_tml_mly_yor_lda_hin_igb_eng_hun_jav_scr_bam_ger	-0.312102640089203	-0.799010895679071	0.426319997995858
402	uzb_xho_ger_aeg_chh_ven_rus_geo_alb_yor_bos_swe_lat_bat_cnt_tha_kor_tsn_bem_glc_bsq_vie_sun_pol_aze_rom_qcu_hun_ita_cic_cze_moo_mao_eng_mlt_scr_jpn_amh_por_arw_jav_wly_tml_dut_amr_nor_slo_tig_grk_guj_knd_ukr_dyu_afr_lda_mol_swa_sid_ctl_bam_est_urd_hin_svk_fre_spa_tsw_hau_fbf_lit_igb_bul_mly_dgb_tur_gam_ind_krd_ses_azi_swt_mcd_heb_prs_owc_anl_zul_ben_fin_ewe_akn_pan_tag_mnd_sod	-0.0763054929370003	-0.175209769199029	0.861295713103229
403	swe_cic_dgb_ind_anl_dut_knd_ben_spa_svk_ses_hau_bem_arw_nor_sun_bat_geo_xho_alb_bam_qcu_fbf_por_afr_urd_swt_owc_ctl_kor_tml_akn_lda_mcd_tsn_cnt_pan_tig_mol_mly_ger_amr_wly_tag_prs_guj_igb_mlt_mao_moo_tur_azi_chh_vie_yor_fin_ewe_eng_rus_amh_zul_jpn_hun_uzb_hin_cze_mnd_fre_swa_sod_jav_aeg_bsq_tsw_tha_lat_aze_ukr_glc_bos_bul_grk_ven_scr_ita_heb_rom_lit_pol_slo_dyu_krd_gam_est_sid	-0.279624043549265	-0.657975191365028	0.512179508003659
404	hau_ita_bul_glc_akn_tha_aeg_amh_pan_bam_igb_lit_anl_heb_fin_est_kor_ind_mlt_scr_dgb_tur_ukr_jav_swe_knd_grk_lda_azi_xho_bsq_gam_krd_wly_tig_ses_cze_hin_mol_zul_por_vie_guj_slo_cnt_qcu_ctl_sun_lat_fre_bos_uzb_dut_ven_aze_tsn_amr_cic_geo_fbf_ben_moo_mnd_mcd_mly_afr_arw_eng_chh_hun_owc_sid_alb_bem_mao_svk_urd_sod_rus_tml_rom_bat_yor_jpn_dyu_ewe_tag_swt_swa_tsw_spa_pol_prs_ger_nor	-0.506032005326651	-1.16483703571549	0.247064180692888
405	hau_bul_slo_geo_pol_tsn_hun_lat_svk_nor_rom_prs_scr_kor_ven_heb_ind_ger_qcu_knd_bat_fre_alb_chh_anl_azi_ses_cic_ewe_mao_xho_glc_sod_mcd_bam_fin_tig_swe_jpn_eng_guj_fbf_amh_arw_spa_cze_bsq_igb_zul_urd_rus_cnt_owc_wly_mol_lit_lda_por_yor_hin_tur_tha_bos_amr_mly_aeg_dgb_krd_tsw_ukr_akn_ita_gam_swt_dut_aze_pan_est_jav_uzb_swa_tml_moo_mnd_bem_sid_afr_grk_mlt_ctl_sun_ben_tag_vie_dyu	-0.193038250447211	-0.457357325330432	0.648480870592551
406	fbf_lat_pol_qcu_tsw_moo_sod_pan_tml_swt_cic_amh_grk_mao_ger_cnt_mcd_bam_hau_ind_ben_bos_jav_arw_cze_hun_mlt_dgb_igb_kor_amr_tag_prs_aeg_mol_bem_jpn_svk_eng_lit_hin_ukr_uzb_rom_tsn_yor_fre_mnd_alb_wly_swa_dyu_scr_sun_bul_rus_ewe_zul_urd_slo_nor_dut_swe_bsq_glc_ita_tha_bat_heb_sid_spa_guj_ses_akn_tur_xho_krd_fin_chh_est_azi_afr_gam_aze_vie_por_lda_geo_owc_ven_ctl_mly_knd_anl_tig	0.371132095196044	0.89909858328083	0.370922209685992
407	azi_akn_ctl_ewe_krd_swt_mlt_fre_yor_hun_aze_cze_tig_gam_aeg_sid_urd_vie_fbf_kor_dgb_tur_bat_zul_grk_lda_bos_moo_slo_lat_scr_jav_cnt_bem_alb_fin_swa_eng_tsw_owc_est_guj_chh_jpn_anl_wly_tsn_qcu_ger_bul_bsq_uzb_dut_ita_bam_ses_mol_pan_lit_afr_arw_prs_rom_tag_igb_knd_hin_ben_geo_amh_mcd_cic_tha_sod_spa_heb_hau_por_tml_rus_mao_amr_svk_xho_sun_pol_mnd_ukr_glc_swe_mly_ind_dyu_nor_ven	0.870670431333652	2.06337407433389	0.0418639263789132
408	chh_hun_swa_ses_eng_slo_cze_fbf_arw_ita_ind_wly_ven_ctl_est_amr_sod_hau_azi_pan_swe_lit_spa_mol_jav_alb_hin_ben_vie_yor_mcd_ukr_owc_tha_tsw_tml_afr_dyu_xho_jpn_lat_cic_swt_nor_grk_bos_rus_rom_bsq_tig_bat_cnt_bam_ewe_pol_qcu_por_akn_zul_krd_mlt_svk_tag_dut_bem_mao_gam_geo_fin_uzb_dgb_aze_heb_tur_tsn_mnd_lda_sun_ger_prs_igb_sid_guj_kor_bul_aeg_knd_moo_amh_urd_fre_mly_scr_glc_anl	-0.142721808662188	-0.371216519314798	0.711320591911747
409	grk_sid_ger_wly_anl_aeg_aze_urd_prs_ben_por_uzb_ewe_swa_tha_yor_glc_akn_vie_mcd_bos_dyu_jav_cnt_heb_ven_geo_est_swe_ita_mao_fre_hun_bsq_bem_cic_ses_moo_fbf_owc_zul_fin_amh_chh_mol_tur_amr_rus_lit_slo_jpn_bam_rom_nor_ukr_arw_knd_sod_pol_tag_gam_pan_krd_azi_guj_ctl_lda_qcu_svk_tsw_sun_hin_mly_swt_bul_igb_xho_mlt_mnd_cze_dgb_tig_eng_tsn_spa_scr_kor_alb_ind_tml_lat_afr_hau_bat_dut	0.237219977344554	0.551038867705	0.582928441989927
410	knd_lat_mcd_yor_ita_tag_tml_prs_uzb_tur_swa_lit_pan_scr_mly_cnt_anl_bam_cze_slo_swt_fre_eng_gam_hau_heb_mnd_nor_rus_amr_cic_aeg_urd_fbf_owc_sod_ukr_moo_aze_ind_hin_wly_vie_hun_rom_geo_mol_svk_est_bos_guj_bat_ctl_azi_igb_bem_dut_dyu_lda_bsq_ses_glc_spa_chh_ben_akn_xho_alb_tha_ewe_dgb_ger_fin_por_sun_jpn_afr_swe_tsw_arw_pol_bul_sid_qcu_krd_jav_mlt_kor_zul_mao_grk_tsn_ven_tig_amh	-0.240948500113108	-0.571637829528466	0.568946398839737
411	ven_chh_slo_fre_por_bat_mlt_bem_sod_guj_jav_jpn_ita_urd_sid_pan_xho_gam_arw_nor_amh_ind_ctl_spa_mnd_tml_uzb_akn_svk_lda_fbf_cnt_yor_ukr_swt_mcd_ben_igb_hun_rom_amr_owc_swe_moo_cic_eng_anl_glc_mol_tsw_ses_pol_hau_lat_bos_qcu_swa_fin_scr_ger_kor_tag_sun_rus_tha_mao_knd_vie_dgb_bsq_geo_krd_lit_grk_wly_tsn_alb_prs_aze_dut_hin_cze_ewe_azi_afr_mly_heb_tig_tur_bul_aeg_dyu_est_zul_bam	0.0579333757930243	0.151385768749665	0.879999317757974
412	mnd_uzb_igb_jav_fin_gam_ses_pol_alb_dyu_akn_zul_ben_slo_amr_ctl_swe_ita_xho_cnt_mlt_rus_tsn_mcd_sun_geo_bem_bam_urd_mly_grk_glc_pan_bos_eng_tml_scr_fre_fbf_heb_nor_ewe_dgb_tsw_lda_owc_tha_ger_cic_prs_rom_mao_lit_hun_vie_sid_dut_por_qcu_tig_sod_bul_swt_bsq_hau_swa_cze_aeg_ind_chh_ukr_tur_wly_knd_afr_krd_tag_ven_arw_anl_lat_amh_moo_svk_hin_aze_jpn_kor_yor_guj_mol_bat_azi_est_spa	-0.418054481438314	-0.96452556216918	0.337283888332584
413	eng_qcu_aeg_pan_bos_tml_ita_wly_est_glc_tur_swa_azi_cnt_sun_pol_tsw_afr_dut_ven_anl_aze_lit_svk_kor_cze_amh_krd_arw_por_prs_mcd_knd_jav_rus_bul_mao_swe_alb_dgb_ukr_gam_chh_dyu_lat_ind_ses_slo_tsn_hin_grk_ctl_xho_scr_vie_bam_owc_moo_swt_hun_fre_fin_zul_spa_tha_nor_igb_mol_geo_hau_ben_uzb_ewe_guj_mlt_cic_rom_jpn_fbf_heb_mly_bat_sid_lda_sod_bsq_akn_ger_amr_yor_bem_urd_mnd_tig_tag	-0.772813571278419	-2.0139572531243	0.0469032616279326
414	bos_bam_ven_ukr_prs_wly_cnt_swt_bat_yor_arw_pol_heb_bsq_azi_hau_qcu_jpn_zul_lda_kor_tag_sun_chh_fre_lit_scr_knd_ewe_jav_mol_ger_owc_sod_anl_rus_afr_bul_mnd_tig_sid_ind_fbf_uzb_xho_ita_tsn_amr_urd_dut_alb_slo_tur_aze_grk_tml_geo_hun_mly_tsw_dgb_est_vie_mcd_moo_guj_svk_krd_swa_ses_ctl_pan_tha_eng_mlt_hin_fin_bem_dyu_mao_por_rom_lat_swe_spa_ben_aeg_nor_gam_igb_amh_cze_akn_cic_glc	-0.232346273470436	-0.51969983548757	0.604507588820089
415	tsw_arw_aeg_geo_rus_tag_prs_glc_svk_bam_swe_vie_ger_chh_ukr_swa_ctl_yor_guj_dgb_uzb_qcu_bat_mao_bsq_lda_moo_mlt_ewe_jpn_afr_sid_alb_heb_zul_fre_nor_krd_azi_jav_hin_mly_cic_cze_amr_xho_ind_ses_hun_ben_mnd_tur_igb_spa_tsn_est_gam_sun_grk_owc_aze_eng_bos_urd_fin_mcd_lat_slo_akn_bem_pol_bul_hau_lit_fbf_tha_dut_wly_dyu_cnt_por_knd_swt_mol_kor_rom_sod_pan_amh_anl_tml_ita_ven_scr_tig	-0.459786869814202	-1.19801914265591	0.233953841929564
416	bem_fbf_amr_krd_ctl_grk_zul_cic_spa_xho_mao_cze_mlt_slo_chh_igb_knd_pol_hin_jpn_yor_mly_fre_bul_ita_ben_wly_bam_heb_moo_por_svk_dyu_sun_tag_dut_dgb_bsq_lda_aze_lit_bos_owc_eng_swa_uzb_tha_jav_mol_ind_est_azi_amh_sod_glc_tur_ven_aeg_mnd_alb_pan_tsw_ewe_geo_mcd_gam_akn_rom_rus_vie_afr_tsn_kor_swe_arw_tig_ukr_swt_lat_sid_anl_ses_hau_tml_prs_fin_nor_ger_guj_bat_hun_qcu_scr_urd_cnt	-0.0217621589166046	-0.0542148220042657	0.956880306104663
417	svk_igb_tha_rus_rom_alb_cic_swa_por_cnt_jpn_tag_mlt_moo_bat_eng_prs_arw_hin_mly_ses_bam_ben_ewe_pan_ctl_mcd_sun_ita_bem_bsq_gam_xho_slo_tsw_uzb_urd_knd_vie_tml_akn_chh_grk_yor_fin_fbf_ven_mol_heb_dgb_lda_tur_aeg_amr_pol_fre_swe_scr_est_qcu_tig_spa_sid_zul_afr_sod_geo_jav_hau_ger_glc_nor_azi_ukr_lat_dyu_owc_mnd_hun_swt_ind_tsn_amh_kor_bos_wly_aze_mao_cze_anl_lit_bul_guj_dut_krd	0.775967672999442	2.02152341481183	0.0460995779608393
418	lit_xho_est_pan_mly_mnd_sun_hau_bos_dut_slo_tml_heb_afr_tur_bam_fin_rus_svk_tsn_amh_ger_cze_mao_geo_swe_aze_glc_lda_ben_fre_pol_yor_lat_moo_por_ewe_sid_azi_alb_mcd_ses_ind_guj_prs_arw_jpn_tag_nor_ven_swt_tsw_anl_dgb_tig_jav_bem_scr_dyu_swa_gam_ita_zul_uzb_krd_akn_bul_cnt_hun_fbf_mol_qcu_ctl_eng_owc_igb_rom_vie_hin_aeg_bsq_cic_spa_knd_ukr_sod_tha_chh_mlt_wly_urd_bat_grk_kor_amr	-0.217716078774294	-0.562291709948006	0.575270112724284
419	tag_amh_ita_alb_bos_mnd_mao_scr_wly_fbf_owc_vie_fre_hun_dyu_ger_jpn_mol_jav_zul_knd_dut_akn_sun_tha_swe_rus_swa_ctl_svk_bat_cic_ses_chh_dgb_ewe_xho_heb_arw_glc_urd_aeg_prs_krd_lda_guj_rom_moo_ukr_anl_cnt_amr_slo_yor_tig_ben_ven_uzb_lit_aze_tsn_sod_mly_bem_grk_spa_bul_bsq_mlt_tsw_ind_hin_azi_pol_nor_cze_eng_est_afr_qcu_pan_sid_tur_fin_lat_gam_igb_mcd_kor_tml_swt_geo_bam_por_hau	-0.14548276887742	-0.377731280094858	0.706490943901281
420	owc_aze_guj_rus_vie_krd_sun_mly_dut_hin_tml_wly_knd_mnd_ger_mao_afr_swa_igb_tsw_heb_nor_grk_tha_tur_kor_fre_zul_anl_ukr_dgb_swe_pol_amr_fin_mcd_est_aeg_ven_spa_cic_bul_swt_dyu_urd_cnt_eng_pan_uzb_sod_chh_bem_hun_yor_hau_por_gam_ben_ses_ita_lat_ind_arw_azi_jpn_tsn_ewe_ctl_mol_slo_fbf_lda_xho_qcu_tig_glc_bam_bsq_scr_cze_rom_moo_akn_jav_svk_bat_prs_sid_bos_mlt_alb_amh_lit_geo_tag	0.0887611848335966	0.2199356432417	0.826403326073673
421	tml_pol_qcu_tag_knd_tha_glc_bam_swt_arw_eng_spa_bsq_ewe_yor_mcd_owc_dut_sid_lda_krd_ses_heb_aeg_amh_ven_amr_jav_bat_mol_mnd_por_fbf_swe_rom_rus_geo_chh_lit_mly_sod_bos_ctl_scr_swa_ger_slo_cnt_hun_fre_bul_tsw_mao_azi_ita_anl_aze_afr_est_moo_guj_ben_sun_cze_dyu_jpn_grk_bem_tsn_svk_fin_igb_dgb_tur_vie_gam_akn_urd_pan_ind_zul_uzb_wly_ukr_hin_xho_alb_nor_kor_prs_mlt_tig_cic_hau_lat	-0.272792123900622	-0.72715613391031	0.468956851748851
422	anl_uzb_afr_azi_amh_tag_rom_chh_arw_cic_mao_slo_bat_tsw_bsq_ven_est_gam_glc_mol_ctl_aze_fbf_vie_scr_cze_ewe_pan_mly_nor_sod_sun_mlt_geo_akn_ben_moo_fre_pol_tml_prs_guj_aeg_rus_hau_krd_jav_tig_lda_bul_knd_heb_yor_fin_ger_bos_alb_bam_ind_owc_dyu_wly_tsn_jpn_zul_amr_swe_igb_swt_dgb_lat_svk_lit_grk_mcd_hin_tha_swa_hun_qcu_mnd_tur_dut_urd_por_sid_ses_bem_ita_spa_cnt_xho_ukr_eng_kor	-0.0728966250500653	-0.185356561633871	0.85335303036178
423	igb_akn_por_pol_ewe_mao_vie_ctl_alb_ita_prs_cnt_ind_aze_bul_nor_grk_ses_hau_azi_tag_zul_swe_swt_moo_hun_jav_knd_slo_dgb_cic_tml_heb_tha_fin_hin_ger_jpn_dyu_est_mcd_rus_guj_svk_sun_geo_yor_tsn_ven_chh_tig_dut_cze_bem_pan_urd_amh_mly_fre_krd_wly_lit_afr_rom_mol_glc_lat_ukr_sod_bsq_tsw_uzb_xho_qcu_bos_fbf_scr_spa_sid_swa_amr_owc_lda_ben_tur_kor_mnd_gam_arw_eng_mlt_bat_bam_anl_aeg	0.286997589983631	0.658851884985379	0.511618854965002
424	pol_jpn_wly_glc_ven_dgb_urd_mcd_mly_ind_fbf_tur_ger_mnd_fin_bam_guj_anl_uzb_grk_tsw_svk_zul_tsn_sid_igb_eng_gam_moo_nor_mol_knd_slo_owc_lat_heb_mlt_ben_alb_chh_qcu_rus_pan_kor_ita_aeg_tig_bem_afr_vie_dyu_tha_ctl_ukr_cic_lda_xho_scr_mao_bsq_hau_krd_aze_swe_jav_bos_hin_swa_amh_akn_bat_tag_rom_sod_tml_cnt_ses_yor_fre_arw_por_spa_cze_est_lit_ewe_swt_bul_sun_azi_dut_amr_geo_prs_hun	-0.152636295183095	-0.366929522225385	0.714505160888638
425	por_hun_xho_mlt_fbf_cic_bul_fin_vie_glc_geo_owc_mly_moo_nor_grk_rom_tig_fre_ita_slo_aze_pan_guj_svk_lda_spa_igb_qcu_eng_akn_tsn_heb_swe_yor_sun_afr_dyu_swt_knd_bat_mcd_prs_bam_bos_hau_tsw_tag_wly_ewe_dut_mao_ind_ben_scr_azi_swa_ger_zul_cze_rus_aeg_uzb_est_ukr_lat_cnt_ctl_amh_urd_chh_krd_ven_kor_anl_mol_jav_alb_amr_tml_bsq_mnd_dgb_ses_hin_bem_pol_sid_gam_sod_jpn_tur_arw_tha_lit	0.312497665859824	0.706342478937036	0.481741037221856
426	bat_azi_svk_pan_amh_bam_gam_tur_cnt_swa_arw_bsq_heb_ukr_mlt_mly_spa_urd_anl_mao_swe_eng_ewe_glc_ctl_ses_owc_jpn_ven_tsn_bos_por_ind_tha_prs_bul_akn_amr_yor_ger_mol_lit_grk_bem_slo_krd_mcd_hau_chh_qcu_lat_tag_sun_fbf_swt_nor_tig_zul_hin_mnd_rus_cze_xho_sod_sid_uzb_cic_afr_vie_aeg_wly_guj_ita_est_geo_dgb_igb_lda_moo_knd_rom_dyu_scr_alb_fin_ben_fre_tsw_hun_aze_dut_jav_pol_tml_kor	-0.304177966977381	-0.687183038747955	0.493677493449023
427	jpn_qcu_geo_tml_chh_bat_ses_knd_igb_cze_wly_swa_lit_vie_mao_mnd_tur_bam_fre_ewe_swt_cic_aze_grk_ind_tig_tsn_kor_glc_lda_dyu_scr_bul_spa_mlt_dgb_afr_bsq_fin_sid_lat_ger_sun_mol_moo_heb_tag_azi_bem_pan_gam_mcd_swe_por_arw_cnt_tsw_urd_hin_jav_slo_uzb_rus_amr_akn_owc_est_ven_bos_rom_amh_ben_guj_hau_sod_ita_ctl_tha_fbf_mly_zul_pol_krd_svk_anl_prs_hun_xho_yor_ukr_alb_nor_aeg_dut_eng	-1.1203855987261	-3.02216592341193	0.00324202143495565
428	sod_arw_tha_pol_grk_rom_lat_ita_kor_svk_amh_prs_jpn_krd_bsq_bul_fre_ben_geo_fbf_tag_mly_ger_mnd_sid_azi_ven_eng_sun_bem_tml_mlt_ind_glc_tur_lda_tig_bam_igb_guj_mao_tsw_hau_aze_hin_ewe_alb_afr_aeg_bos_mol_swe_nor_swa_swt_spa_cze_ukr_est_mcd_moo_akn_amr_urd_knd_por_jav_dut_chh_rus_dyu_fin_cnt_scr_lit_yor_hun_owc_tsn_vie_slo_ses_xho_wly_dgb_gam_bat_heb_anl_uzb_pan_ctl_qcu_cic_zul	-0.754884968619537	-1.9631969650616	0.0526107531444801
429	sun_hau_fre_nor_uzb_heb_grk_bam_mcd_dut_aze_ewe_jav_tig_swe_chh_eng_swt_swa_tag_cic_wly_rus_vie_glc_kor_mnd_pol_amr_aeg_lda_bos_fin_hin_tha_krd_gam_ukr_ben_spa_tsn_mol_guj_urd_mlt_knd_alb_ses_xho_qcu_cnt_lat_tur_arw_mly_ita_ger_bat_igb_bem_mao_sid_moo_anl_sod_pan_ven_svk_fbf_por_rom_est_owc_jpn_ctl_hun_akn_cze_bul_dyu_yor_afr_prs_amh_lit_scr_tsw_tml_ind_azi_slo_zul_dgb_bsq_geo	-0.0746976643274151	-0.190667903467007	0.849201392451424
430	lda_spa_owc_xho_anl_ven_fre_chh_mlt_azi_jpn_swe_hun_uzb_rus_svk_mao_sun_tha_ind_mly_mnd_vie_prs_tsn_por_ses_sod_ukr_rom_dut_akn_tsw_bsq_dyu_aeg_mol_heb_jav_bos_lit_ger_arw_kor_pol_moo_ita_krd_cic_knd_swa_aze_est_bem_amh_gam_swt_ctl_qcu_guj_hau_eng_wly_sid_nor_zul_hin_urd_yor_afr_slo_amr_tig_scr_ben_fbf_fin_tml_cze_tur_tag_igb_geo_lat_grk_pan_bul_cnt_dgb_ewe_bat_alb_glc_bam_mcd	-0.605382109098388	-1.4010762005596	0.16451942158259
431	akn_ben_tur_moo_est_ses_scr_swe_tha_azi_spa_cnt_ita_swt_xho_alb_guj_dgb_ukr_ind_fin_igb_owc_sun_anl_urd_rus_tig_yor_mlt_krd_ger_jav_nor_sid_aze_zul_hau_por_jpn_afr_tsw_lit_bos_wly_chh_uzb_aeg_vie_tml_slo_cze_sod_bem_arw_fbf_fre_mol_dut_lat_swa_gam_grk_mcd_prs_amh_mao_pol_hun_ewe_ven_kor_bat_rom_tsn_pan_heb_ctl_mly_eng_knd_cic_mnd_bam_bsq_tag_bul_glc_dyu_lda_amr_hin_svk_geo_qcu	-0.314340801577351	-0.740158362210523	0.461068383683051
432	qcu_rom_swe_sun_chh_heb_krd_cic_tsw_dut_cze_gam_bem_jav_igb_anl_aze_nor_grk_kor_bsq_glc_tsn_ben_bul_dyu_ita_tml_swt_aeg_lit_arw_tha_geo_vie_yor_lda_urd_ven_amr_guj_mao_sod_pol_akn_tur_owc_uzb_tig_lat_fin_jpn_ses_prs_rus_azi_afr_tag_cnt_scr_ctl_fbf_knd_swa_eng_hun_sid_por_pan_amh_bos_ukr_dgb_hin_xho_spa_ind_alb_wly_moo_mnd_est_zul_mol_hau_mcd_svk_bam_ger_fre_bat_ewe_mlt_slo_mly	0.149461478370419	0.386635699049104	0.699909159682484
433	mnd_bam_swt_akn_tha_xho_ukr_owc_jpn_vie_tag_uzb_qcu_cnt_guj_lda_mao_jav_glc_cze_cic_eng_aeg_ita_dut_slo_igb_sid_wly_hin_amr_knd_ctl_swa_ger_fbf_gam_afr_azi_mol_moo_urd_bsq_hun_fin_mlt_prs_bul_yor_nor_hau_mly_ind_amh_geo_tml_grk_lit_chh_zul_aze_lat_tsw_rom_scr_tur_tig_ses_heb_svk_dyu_spa_rus_arw_kor_krd_est_tsn_fre_pol_sod_sun_bat_swe_bos_anl_ewe_alb_pan_mcd_dgb_bem_por_ven_ben	0.646970230438336	1.53218758506066	0.128870943829338
434	bam_cze_fbf_cnt_pan_lda_chh_afr_igb_fre_pol_wly_owc_svk_tha_ewe_ger_alb_azi_ind_hin_aze_bos_rus_geo_zul_rom_urd_qcu_kor_ben_lit_guj_ven_por_akn_prs_cic_grk_jpn_tml_lat_heb_bsq_bem_mlt_tsn_spa_tig_swa_dyu_yor_amr_eng_scr_fin_sod_glc_vie_uzb_knd_amh_krd_bul_sun_ses_est_tsw_dut_tur_jav_aeg_hau_mly_slo_moo_hun_xho_sid_arw_mnd_ita_ukr_dgb_mol_swt_mao_mcd_anl_swe_gam_tag_ctl_bat_nor	-0.100070870264522	-0.237403589404125	0.812865911092881
435	arw_mlt_vie_hin_mnd_ger_eng_heb_kor_hau_anl_fre_moo_sid_glc_tag_scr_aze_fbf_ukr_lda_cze_knd_swt_akn_tsw_slo_tig_yor_alb_cic_ses_nor_grk_amr_hun_pan_tur_tml_ita_dgb_prs_xho_ctl_ewe_afr_azi_swa_jav_sod_qcu_rom_mly_por_krd_bam_lat_bos_bul_chh_ven_aeg_est_sun_lit_swe_amh_spa_owc_bat_fin_mcd_ben_guj_mol_tha_geo_bsq_ind_urd_rus_wly_gam_cnt_zul_dyu_jpn_uzb_igb_mao_pol_dut_bem_svk_tsn	0.486370815745433	1.12654873823659	0.262831823825825
436	anl_hin_tag_ben_por_bsq_gam_ita_dgb_tig_prs_aeg_sid_fbf_ger_cnt_pan_cic_pol_sun_scr_vie_kor_akn_bem_rom_svk_xho_mly_rus_lda_qcu_bul_bat_lat_jav_zul_ctl_aze_arw_cze_swa_tur_chh_yor_moo_amr_uzb_tsw_bos_igb_spa_heb_lit_guj_amh_eng_krd_geo_owc_tsn_swe_knd_est_glc_mnd_nor_bam_swt_ukr_alb_slo_wly_dut_ven_afr_sod_dyu_mol_ses_hau_jpn_grk_urd_azi_hun_fre_mao_tml_ewe_ind_mcd_mlt_fin_tha	-0.825551705807742	-1.91747045816109	0.0582471526872105
437	tur_swe_uzb_bos_lat_ind_spa_gam_lit_qcu_tag_fre_ven_rus_tsn_krd_xho_lda_ctl_swa_jav_ses_aze_tha_ita_hun_cic_dyu_vie_mnd_alb_ukr_grk_pan_yor_mao_knd_tig_mlt_mly_jpn_ger_bat_cnt_tml_sid_ewe_bem_dut_hin_guj_kor_por_amr_mcd_bsq_mol_eng_est_cze_heb_igb_arw_fin_rom_nor_aeg_chh_wly_slo_moo_zul_afr_bul_svk_tsw_sod_prs_akn_hau_glc_bam_urd_dgb_pol_swt_fbf_geo_ben_azi_sun_anl_owc_amh_scr	-0.0203739629531176	-0.0472107268427806	0.962446512623782
438	krd_mol_anl_mcd_bat_cze_owc_scr_ukr_ind_nor_cic_por_hau_akn_kor_uzb_gam_lda_sun_bam_rom_jpn_ses_amr_svk_fre_swt_bem_amh_prs_eng_mly_xho_alb_bos_tha_dut_tag_bul_geo_rus_hin_hun_mnd_tsw_qcu_igb_cnt_tsn_afr_sod_mao_yor_dgb_est_grk_guj_lat_lit_urd_pan_ven_wly_pol_swa_mlt_slo_aeg_fin_azi_ben_tur_vie_dyu_ewe_knd_spa_swe_moo_heb_tig_jav_fbf_ger_ita_sid_glc_chh_bsq_tml_zul_arw_ctl_aze	NA	NA	NA
439	guj_geo_pan_glc_krd_mlt_wly_kor_zul_tig_ctl_ukr_cnt_ind_tha_bsq_afr_dgb_lda_eng_rus_ger_owc_hun_fre_bem_swt_heb_igb_bul_bat_lat_sun_cic_mly_slo_scr_est_swe_bam_mao_gam_qcu_tag_spa_uzb_moo_urd_hin_knd_mnd_tml_ven_tsn_ses_chh_arw_alb_yor_cze_xho_ewe_anl_amh_pol_jav_tsw_svk_ben_sod_ita_nor_dut_mcd_bos_azi_prs_amr_jpn_dyu_vie_lit_akn_swa_mol_fin_hau_grk_por_aeg_sid_tur_rom_fbf_aze	0.526228845038618	1.375505928985	0.172278737422776
440	mnd_anl_ses_bam_swa_tha_swe_ctl_bos_pan_mcd_glc_azi_cnt_sid_mly_bsq_eng_est_igb_amh_jpn_sod_yor_akn_lda_dyu_wly_bat_ita_svk_urd_vie_tig_arw_aze_por_hun_sun_nor_guj_pol_fre_amr_slo_lat_uzb_ben_tml_cze_dut_owc_mao_scr_afr_mlt_kor_bem_qcu_xho_fin_gam_krd_aeg_fbf_ind_tag_rus_swt_geo_ger_bul_chh_knd_tur_moo_spa_dgb_ewe_rom_ven_ukr_zul_jav_lit_alb_tsw_hin_heb_hau_cic_grk_prs_tsn_mol	-0.567227211862058	-1.34741310454849	0.181120840347996
441	ukr_lda_hun_lit_tur_geo_dut_kor_zul_ind_dgb_igb_pan_amh_mcd_ger_mol_ben_mly_tig_bem_mnd_tsw_glc_arw_prs_hau_vie_urd_tag_tsn_swa_rus_amr_sod_chh_ven_eng_ctl_ita_cic_cnt_ses_wly_mao_spa_svk_heb_azi_bsq_jpn_uzb_sun_gam_cze_knd_aze_xho_scr_owc_bat_ewe_bos_por_guj_fin_bam_moo_hin_dyu_slo_yor_qcu_akn_tha_afr_alb_aeg_anl_lat_swt_bul_est_pol_sid_mlt_fre_jav_grk_rom_fbf_nor_krd_tml_swe	-0.268243819413532	-0.611016936993831	0.542678918724968
442	mol_fin_mly_hin_fre_azi_tml_est_scr_knd_rus_vie_hau_bsq_sun_ger_ewe_afr_chh_cic_akn_dut_cnt_aze_arw_gam_spa_fbf_zul_tsn_anl_mlt_yor_prs_swt_nor_cze_swe_bat_lat_sod_hun_lit_svk_qcu_geo_sid_alb_tur_aeg_wly_bem_lda_uzb_krd_ben_xho_slo_moo_ukr_tha_jav_glc_por_dyu_grk_eng_bos_heb_rom_mnd_mcd_amh_pol_guj_ctl_dgb_swa_tsw_pan_mao_amr_bul_ind_ses_owc_bam_jpn_igb_tag_ven_ita_urd_tig_kor	0.553108021622858	1.34360109579299	0.182346575384243
443	tag_arw_svk_bul_ctl_ses_akn_swe_cze_zul_urd_amh_amr_knd_grk_glc_sod_xho_fre_scr_mol_yor_ben_pan_alb_tur_bsq_heb_mao_swt_prs_afr_cnt_aze_cic_spa_lit_dgb_jav_wly_ven_bos_uzb_rus_fbf_qcu_bam_sun_rom_geo_krd_mly_hun_bat_gam_slo_igb_fin_ita_ger_eng_hin_vie_tsn_mnd_mcd_aeg_ind_por_jpn_lda_tml_tsw_owc_bem_pol_kor_sid_nor_tha_azi_lat_mlt_swa_ukr_anl_hau_ewe_moo_chh_guj_dut_tig_est_dyu	-0.653559163731041	-1.68149553101843	0.0960220592693271
444	swt_gam_tha_ben_lat_bul_mao_bsq_sid_igb_ses_mcd_owc_heb_hun_lit_scr_rom_geo_mlt_bos_afr_por_ewe_dut_tsn_aze_guj_tml_xho_tur_cic_ita_grk_lda_qcu_alb_dyu_urd_anl_amr_akn_knd_dgb_pol_zul_aeg_sun_sod_tag_eng_ctl_nor_fin_jpn_tig_jav_vie_wly_bem_swe_mol_rus_azi_prs_pan_fbf_krd_ind_mly_amh_bat_cnt_fre_ven_kor_hau_svk_chh_hin_bam_slo_glc_mnd_cze_swa_spa_yor_arw_tsw_est_uzb_ger_ukr_moo	0.33071517417883	0.867461361717952	0.387922064446897
445	pan_nor_dgb_sun_mlt_ger_fre_swa_eng_geo_tsw_fin_kor_mao_knd_rus_tur_mol_mly_sid_chh_owc_grk_akn_afr_uzb_bsq_slo_ukr_spa_est_tig_vie_swt_yor_lda_aze_bem_tag_hun_prs_scr_anl_rom_svk_aeg_jav_arw_qcu_cic_hau_guj_lat_por_ewe_pol_lit_tha_mcd_wly_fbf_tml_heb_igb_krd_ven_bat_bos_hin_sod_amh_jpn_urd_bam_xho_swe_ses_bul_glc_zul_tsn_cze_amr_ind_gam_azi_mnd_cnt_ctl_moo_ben_dyu_ita_dut_alb	0.470997784147051	1.0931503570267	0.277151303171307
446	tur_est_ukr_tsn_scr_spa_dut_swe_bam_urd_sod_yor_amh_mlt_lit_tsw_krd_cze_geo_cic_jpn_dgb_zul_glc_hun_aze_eng_por_mcd_fre_ind_svk_akn_ita_knd_ctl_uzb_sun_mnd_rus_dyu_arw_tag_amr_bos_alb_swa_heb_ben_mol_prs_ger_swt_guj_bat_bem_rom_bul_fin_qcu_chh_aeg_tml_azi_igb_pol_moo_wly_cnt_mao_ven_nor_gam_lda_hin_kor_hau_lat_ewe_vie_sid_xho_ses_jav_mly_anl_tig_bsq_tha_fbf_pan_afr_slo_owc_grk	-0.629056747253378	-1.7011876408806	0.092249102511021
447	glc_pan_sid_svk_cze_cic_afr_vie_rom_tag_moo_bsq_tur_scr_bam_ben_tsw_uzb_wly_krd_lit_rus_xho_ses_mly_slo_gam_chh_aze_pol_dut_alb_geo_yor_knd_guj_qcu_azi_hin_jav_est_mnd_fre_igb_swt_bem_aeg_ven_zul_bos_ger_dyu_amr_nor_fin_mlt_swa_cnt_swe_tig_tml_mao_sun_urd_eng_akn_tha_ewe_jpn_dgb_anl_arw_bat_lat_fbf_ind_spa_mol_ctl_hun_amh_owc_grk_mcd_kor_bul_hau_lda_ita_sod_ukr_heb_prs_por_tsn	-0.0728299029886987	-0.177991506671197	0.859116776398679
448	ctl_ven_vie_bem_rus_moo_sod_swa_anl_por_scr_tig_ukr_krd_sun_cic_ses_eng_jpn_aze_amh_tag_swt_tsw_ben_mao_aeg_hau_glc_bul_sid_fbf_urd_bsq_knd_wly_afr_mly_rom_arw_uzb_bam_guj_chh_owc_xho_mlt_bat_tur_lit_mol_hin_cnt_dyu_heb_geo_cze_akn_est_hun_tml_tha_pol_kor_ewe_nor_swe_slo_gam_amr_fin_jav_alb_yor_svk_mnd_grk_ger_qcu_mcd_dgb_prs_lat_lda_dut_fre_bos_zul_ita_pan_spa_tsn_azi_igb_ind	0.540055389895537	1.24699718056334	0.215529909490889
449	tig_bos_mol_ben_knd_prs_ses_amr_pol_svk_owc_sun_jav_lat_mao_uzb_moo_lda_fre_rus_urd_yor_tsw_bem_lit_cze_tag_aeg_guj_bul_glc_swa_mcd_ven_mlt_rom_afr_sid_aze_slo_ukr_ctl_xho_kor_est_chh_zul_gam_dgb_qcu_pan_hau_heb_grk_por_spa_akn_anl_hin_krd_ita_jpn_sod_ger_fin_swe_fbf_cnt_ind_tha_arw_scr_alb_vie_nor_cic_amh_igb_dut_azi_bat_tur_mly_swt_bsq_tml_eng_dyu_tsn_mnd_wly_geo_hun_bam_ewe	-0.474576843610423	-1.26577258979857	0.20875630296013
450	rom_fbf_amr_igb_azi_tsw_amh_nor_kor_mol_chh_vie_wly_tig_geo_mly_lat_pan_dyu_spa_ben_anl_gam_swe_bul_fre_tha_lda_hin_zul_ita_cic_sod_por_bat_uzb_afr_hau_prs_arw_heb_bem_urd_lit_rus_ind_ewe_cze_yor_mnd_owc_est_bam_mlt_swt_ctl_slo_xho_grk_knd_tsn_moo_glc_svk_ukr_mcd_dgb_dut_sid_jpn_aze_ven_bsq_fin_alb_scr_tag_aeg_swa_krd_sun_mao_tur_ger_guj_bos_tml_pol_qcu_hun_cnt_akn_ses_eng_jav	0.0725386177094856	0.164863938700765	0.869408896387315
451	tsw_amh_cnt_por_bat_afr_heb_zul_tsn_bam_chh_qcu_scr_cic_hun_sun_lat_dyu_uzb_ita_sod_est_fin_bos_jav_rus_cze_prs_mao_jpn_ben_svk_kor_swa_sid_ses_amr_arw_moo_pan_knd_mlt_mol_eng_swe_hau_wly_geo_aeg_lda_tig_fre_rom_ger_tml_ctl_azi_grk_slo_ukr_xho_ind_bsq_anl_yor_guj_igb_spa_swt_bul_urd_nor_dut_pol_owc_tag_gam_fbf_akn_mly_ewe_mnd_tur_ven_lit_mcd_tha_vie_hin_bem_aze_krd_alb_glc_dgb	0.0326668673021476	0.0742577286152144	0.940964802553239
452	azi_sod_ewe_vie_moo_fbf_kor_mly_alb_ses_hau_urd_jpn_zul_pol_bul_akn_amr_krd_hin_qcu_afr_cze_bsq_mol_ind_eng_swa_igb_svk_lda_xho_glc_geo_por_hun_tha_ctl_pan_nor_sid_mlt_est_ven_scr_slo_fin_heb_tsw_dgb_spa_ukr_guj_aze_jav_tag_chh_mao_yor_arw_bos_cic_aeg_rom_uzb_mnd_prs_mcd_dyu_rus_wly_ger_tur_bem_gam_dut_lit_anl_swt_lat_sun_bat_tig_tml_ita_owc_knd_tsn_grk_fre_ben_swe_cnt_bam_amh	-0.0648179980572512	-0.157272630744022	0.875370937686917
453	dgb_tha_fbf_swa_cic_mol_prs_hun_sid_swe_est_ctl_tur_svk_alb_bat_pan_ses_guj_bsq_lda_jav_mcd_akn_amr_gam_ita_anl_mlt_spa_scr_sod_rom_jpn_geo_wly_ger_moo_cnt_qcu_mao_glc_afr_mly_fre_bul_lat_urd_uzb_hin_tag_mnd_rus_knd_ven_ewe_hau_tsn_tig_pol_kor_lit_zul_por_ben_bos_eng_cze_sun_slo_vie_bem_aeg_fin_yor_tsw_ind_dut_tml_arw_igb_swt_krd_chh_azi_dyu_amh_ukr_aze_heb_grk_bam_owc_nor_xho	0.39484147390751	0.971077350271424	0.334028632987686
454	mlt_slo_rus_bem_arw_afr_geo_mcd_zul_vie_hau_amh_bat_ses_cnt_xho_bos_urd_swe_pan_cic_bsq_lat_mao_glc_alb_anl_prs_dgb_krd_gam_eng_jav_swa_fre_sod_fbf_sun_wly_mol_ita_cze_tsn_moo_rom_guj_grk_tha_bul_amr_mly_owc_por_tig_ven_mnd_ukr_akn_igb_tml_aeg_qcu_hin_svk_pol_ben_uzb_aze_fin_chh_hun_tag_lda_ind_scr_dut_ewe_spa_est_tur_ctl_azi_tsw_yor_swt_ger_bam_sid_lit_kor_heb_dyu_knd_jpn_nor	0.725572834174824	1.73054451184454	0.0868498784785964
455	alb_xho_chh_ven_hau_hin_mao_ctl_heb_swt_tur_fin_tsw_anl_bos_cze_amr_lat_pan_fre_hun_guj_igb_fbf_ben_tig_eng_jpn_slo_wly_ewe_spa_est_bem_uzb_tsn_scr_krd_mly_bul_tha_svk_swa_akn_azi_jav_sod_swe_prs_vie_bat_ses_por_zul_nor_dut_owc_moo_lit_gam_aze_mcd_rus_afr_tml_mol_mnd_rom_mlt_aeg_amh_glc_cic_dgb_pol_knd_ukr_yor_kor_lda_dyu_tag_arw_grk_ger_sun_cnt_ita_qcu_bam_geo_ind_urd_bsq_sid	-0.516147101726423	-1.23476976117035	0.220026873193814
456	aze_dut_igb_fin_sod_ukr_slo_spa_svk_bat_yor_ven_mao_ben_mcd_bos_cnt_amr_dgb_tag_hin_nor_arw_xho_sun_pan_ita_bam_wly_akn_tig_rus_bul_urd_tml_jpn_tsn_lit_kor_sid_ind_mly_mnd_scr_tsw_heb_gam_ses_mol_geo_uzb_eng_fbf_bsq_dyu_vie_chh_ger_azi_cic_ewe_por_hau_moo_anl_fre_glc_grk_owc_mlt_alb_bem_amh_lat_ctl_knd_guj_hun_zul_krd_swe_pol_afr_lda_est_qcu_rom_tha_tur_prs_swa_swt_cze_aeg_jav	-0.798353603346005	-1.92506400848758	0.0572772730954188
457	aze_bam_ita_sid_amh_rus_prs_ewe_scr_mcd_mol_swe_bat_vie_gam_geo_tsw_tsn_tha_sod_anl_qcu_bul_bsq_tig_igb_pol_afr_spa_azi_akn_hin_jav_tml_bos_dgb_por_nor_mao_eng_mlt_cnt_glc_rom_tag_ind_lda_aeg_knd_fre_grk_amr_swa_ger_chh_est_ben_yor_dut_mnd_bem_moo_uzb_slo_alb_owc_swt_lit_ctl_ses_sun_zul_ukr_pan_dyu_kor_hau_wly_urd_svk_xho_cic_fbf_cze_krd_guj_arw_jpn_heb_tur_mly_lat_hun_ven_fin	-0.947213313031094	-2.20671183832895	0.029795874059362
458	tha_rom_amh_pan_eng_mly_zul_fre_swt_tag_fbf_prs_qcu_svk_lit_mao_urd_por_tig_yor_krd_sid_swe_guj_moo_aze_tsn_ewe_aeg_hau_chh_lat_ben_slo_tur_dgb_igb_ctl_dut_akn_anl_tml_owc_mol_fin_cic_azi_sod_amr_wly_hin_ind_dyu_pol_ses_nor_knd_afr_scr_alb_bsq_heb_geo_est_swa_xho_cnt_mcd_ita_lda_ukr_kor_hun_ger_mnd_bos_uzb_arw_cze_bem_tsw_bat_vie_grk_jpn_gam_rus_bam_bul_ven_sun_mlt_jav_spa_glc	-0.414921949174021	-0.987477578937488	0.325970762701301
459	ind_cnt_chh_arw_ewe_uzb_xho_bsq_kor_ukr_vie_mol_mcd_dyu_glc_fin_cze_hin_krd_eng_tml_sun_bam_yor_jpn_bos_mao_ger_geo_azi_dgb_aeg_cic_ben_guj_aze_spa_pan_jav_sod_swa_owc_fre_alb_hau_moo_tur_lat_knd_mlt_tig_mly_swe_ses_mnd_pol_qcu_akn_prs_scr_nor_sid_swt_fbf_svk_grk_tha_anl_ita_tsn_por_ctl_est_amr_zul_lit_tsw_urd_tag_bul_hun_bem_afr_igb_heb_rom_ven_lda_wly_bat_gam_slo_dut_rus_amh	0.376735684335621	0.976193076650057	0.331501246544208
460	rus_prs_cnt_lat_ukr_igb_sun_scr_lit_eng_heb_tur_swe_tha_grk_por_geo_swa_anl_akn_rom_guj_xho_moo_tig_bat_mol_sod_bem_spa_pan_dut_jpn_bsq_uzb_tsw_wly_tml_ind_bul_alb_ewe_ctl_owc_kor_amr_tsn_sid_aze_aeg_yor_mlt_est_nor_cic_ven_mcd_bam_arw_ita_chh_dgb_mly_swt_tag_urd_vie_fre_mnd_amh_hin_afr_slo_qcu_dyu_gam_hun_hau_ses_krd_ben_mao_bos_pol_lda_azi_fin_cze_fbf_glc_svk_knd_zul_ger_jav	-0.251373625338617	-0.581382277812149	0.562389313292005
461	fin_kor_tig_pan_eng_mnd_tsn_pol_afr_moo_swe_krd_hau_nor_uzb_slo_azi_ita_rus_rom_tha_cze_grk_tur_swt_mlt_zul_owc_ses_bul_aeg_heb_sod_est_cnt_fre_mao_spa_aze_ctl_mol_knd_prs_bat_ind_mcd_swa_qcu_ukr_bos_xho_bam_vie_bem_cic_wly_chh_lat_jav_guj_tml_arw_mly_akn_hun_tsw_lda_tag_lit_jpn_dut_amh_sun_alb_por_ger_yor_amr_anl_geo_urd_glc_scr_dgb_dyu_ben_bsq_ewe_ven_sid_fbf_igb_hin_svk_gam	0.1810284199361	0.441605463742276	0.659799823902552
462	gam_por_dgb_amr_xho_urd_sid_alb_wly_yor_swe_svk_ind_owc_jpn_tig_anl_fbf_ger_lit_azi_rom_tml_ita_nor_ctl_kor_amh_mcd_tha_bat_sun_est_tur_lda_tag_guj_swa_arw_vie_pan_qcu_ewe_heb_mnd_ukr_lat_mlt_sod_igb_chh_jav_dyu_mly_bem_afr_slo_swt_cnt_hau_uzb_grk_akn_bos_tsw_fin_cze_aeg_cic_aze_glc_fre_ben_zul_prs_rus_ven_ses_eng_bsq_moo_spa_geo_hin_pol_mol_scr_bam_hun_knd_tsn_dut_krd_bul_mao	0.276325928656968	0.707717133520088	0.480890794686257
463	tig_sun_arw_hin_zul_azi_guj_bos_fbf_spa_jav_tsw_tsn_ven_lat_est_ukr_swt_yor_dgb_swe_tag_kor_mol_akn_scr_mlt_mcd_alb_por_dut_anl_ita_jpn_ses_cic_prs_nor_lda_xho_moo_rus_pol_eng_dyu_ctl_wly_fre_pan_afr_aeg_urd_mly_vie_cnt_lit_uzb_tha_knd_bat_ger_slo_amh_geo_ben_chh_cze_rom_swa_tml_heb_hun_hau_mao_svk_owc_gam_ind_sod_glc_bem_grk_krd_qcu_bul_tur_igb_amr_fin_bsq_mnd_bam_sid_aze_ewe	-0.326819717324481	-0.764664488409032	0.446407319727649
464	dut_knd_vie_aze_geo_eng_mcd_moo_owc_azi_mly_zul_hau_swa_ctl_cze_akn_dyu_lit_tag_ven_amr_por_mnd_bat_grk_igb_urd_pan_mao_tha_slo_rus_bul_xho_tig_jpn_gam_sun_uzb_est_heb_tur_guj_lat_arw_svk_amh_ind_tml_ita_ukr_wly_mlt_rom_mol_sid_prs_alb_dgb_ger_kor_jav_anl_pol_bsq_cnt_fbf_bam_ben_tsn_afr_swe_krd_ewe_bos_lda_nor_yor_fre_spa_hin_sod_cic_ses_tsw_chh_hun_scr_bem_fin_aeg_glc_swt_qcu	0.0503240085605439	0.130712150833107	0.89628535290013
465	zul_owc_azi_ewe_bos_afr_yor_gam_mly_pan_tml_bam_eng_aze_mnd_vie_cze_swa_jpn_fin_heb_por_akn_wly_xho_ctl_tur_tig_alb_bul_urd_jav_mol_sun_est_grk_ven_bat_uzb_fre_amr_lit_chh_glc_geo_ita_cic_rom_ses_tsn_scr_prs_lda_ukr_swt_dyu_cnt_pol_bsq_krd_tsw_ind_hin_sod_kor_guj_swe_hau_qcu_nor_svk_mcd_tag_knd_mlt_moo_aeg_igb_dgb_anl_arw_amh_sid_dut_rus_slo_mao_spa_hun_lat_bem_fbf_ben_tha_ger	-0.229106188633549	-0.547015548393823	0.585678267967814
466	hin_hau_slo_sod_lda_dyu_moo_ukr_yor_pol_mlt_swt_cze_rom_zul_por_owc_nor_ger_xho_tsw_tml_prs_swa_jpn_ses_chh_est_azi_mly_aeg_afr_tur_pan_ctl_guj_bos_fbf_scr_kor_tag_igb_anl_wly_cic_glc_jav_aze_gam_ben_lit_tha_sun_amr_bat_qcu_arw_bsq_urd_grk_mol_uzb_svk_mcd_tsn_bul_mnd_bam_mao_spa_vie_eng_ita_fre_ewe_krd_dut_amh_dgb_fin_swe_sid_cnt_tig_rus_bem_heb_akn_geo_ind_lat_alb_hun_knd_ven	-0.206498537210276	-0.471287921187815	0.638538843034257
467	moo_lda_gam_tig_anl_aze_hau_owc_prs_zul_lit_geo_jav_mao_dyu_uzb_igb_tha_xho_pan_bsq_swt_tur_sid_ger_sod_yor_bem_sun_fbf_kor_mnd_glc_mlt_urd_hin_cic_dut_slo_tsn_pol_heb_lat_bul_est_por_knd_ctl_mol_swe_cnt_rom_fin_nor_arw_rus_aeg_jpn_eng_bos_guj_akn_dgb_hun_azi_ben_mly_ewe_fre_vie_spa_ukr_bam_amr_tml_chh_alb_qcu_cze_grk_krd_svk_ses_ven_wly_amh_mcd_tag_bat_scr_swa_tsw_ita_ind_afr	0.20948512773312	0.469801023050974	0.639596915865225
468	est_cnt_tig_dgb_ven_ben_urd_chh_ita_kor_rom_jav_ctl_scr_mol_tha_tag_rus_jpn_ukr_glc_hin_mly_swe_tsn_dut_arw_uzb_alb_sun_geo_fre_tur_hun_bos_fbf_afr_sid_moo_gam_lit_bem_aze_bsq_owc_guj_ind_tsw_spa_xho_igb_por_knd_bat_nor_yor_eng_sod_aeg_dyu_qcu_bam_bul_heb_wly_cze_svk_slo_mnd_hau_tml_pan_akn_anl_swt_ses_vie_zul_mlt_amr_ger_cic_pol_fin_amh_mao_mcd_grk_krd_swa_ewe_prs_lat_azi_lda	0.0111365657397056	0.029490460165383	0.976536621205957
469	mlt_ses_glc_moo_ven_bsq_por_cic_heb_aeg_arw_ewe_tsn_amh_est_ger_cze_mly_pol_dgb_amr_tml_bat_ben_sod_xho_bul_mcd_sun_lit_geo_hau_zul_eng_ukr_fin_cnt_tha_sid_bos_tig_grk_tag_fre_uzb_dut_krd_lat_tsw_ctl_swe_anl_hun_ita_kor_wly_yor_knd_spa_dyu_igb_hin_owc_azi_qcu_alb_pan_prs_ind_tur_gam_urd_bam_lda_mnd_jpn_mao_scr_jav_akn_guj_afr_swt_rus_nor_rom_swa_slo_mol_chh_svk_vie_fbf_aze_bem	0.0630223161378489	0.145249739372651	0.884828034736282
470	mol_ben_est_mcd_swa_afr_tsw_aeg_guj_owc_bam_mlt_yor_mao_amh_wly_hun_dyu_qcu_ita_moo_nor_bsq_fin_ctl_heb_ger_mnd_cnt_aze_bul_por_tig_ukr_sid_ses_amr_hin_fbf_krd_tsn_fre_ven_bat_cic_glc_dut_geo_grk_cze_jpn_hau_kor_jav_bem_slo_gam_tur_ind_lit_swe_lat_sod_anl_pan_akn_arw_tag_dgb_eng_vie_chh_scr_knd_alb_prs_sun_spa_mly_tml_xho_igb_tha_azi_swt_rus_svk_ewe_urd_zul_lda_rom_pol_uzb_bos	-0.541285840435314	-1.29975225686168	0.196898340837825
471	krd_aeg_scr_yor_akn_igb_jpn_grk_tml_swe_mlt_ger_guj_spa_cic_tig_lda_geo_jav_ita_pan_ctl_lit_tsn_kor_mnd_afr_tsw_ses_hau_gam_nor_sod_hun_fin_alb_amr_dgb_moo_glc_tur_rus_azi_ind_bem_slo_bos_fbf_bsq_est_aze_tag_dut_swt_ewe_fre_swa_cze_knd_por_svk_bam_mcd_rom_ben_zul_ven_bat_arw_dyu_lat_hin_eng_mly_vie_prs_wly_uzb_heb_owc_urd_qcu_sun_pol_sid_tha_chh_amh_mol_cnt_ukr_xho_anl_bul_mao	0.35415158315563	0.861549901219337	0.391151216468158
472	dut_mcd_tig_heb_swa_tag_lda_fin_kor_akn_sun_fbf_dyu_rom_spa_urd_ukr_gam_geo_cze_qcu_sod_grk_svk_mly_aze_sid_est_ses_moo_cnt_glc_yor_cic_lat_scr_uzb_aeg_lit_bat_alb_jpn_swt_pan_fre_tsn_mlt_tur_rus_ger_por_igb_vie_ven_mol_ind_nor_owc_ewe_prs_guj_amh_pol_mnd_afr_azi_knd_wly_tsw_bsq_ben_anl_zul_dgb_hun_xho_ctl_hin_bem_mao_ita_arw_slo_hau_krd_eng_swe_bos_bul_chh_tml_jav_tha_bam_amr	-0.447027468704618	-1.06567171524022	0.289330937257477
473	guj_chh_swt_alb_prs_cic_tha_cze_jpn_scr_ewe_bos_urd_tsn_mol_est_hau_mcd_ita_amr_lit_rus_fre_kor_dut_tur_bat_sun_nor_heb_knd_swa_geo_bem_tsw_uzb_sid_tml_aze_owc_fbf_bul_xho_zul_rom_bsq_dyu_anl_qcu_cnt_dgb_eng_fin_amh_gam_vie_akn_krd_pol_azi_pan_arw_svk_igb_lat_wly_ind_yor_glc_ukr_aeg_bam_mao_grk_tag_hin_hun_ses_spa_sod_por_ger_moo_slo_mlt_ben_ctl_ven_jav_lda_mly_afr_mnd_tig_swe	0.202379725553931	0.536586427286106	0.592834621790039
474	ita_aze_swt_slo_lat_ewe_bos_ses_tml_sod_glc_heb_gam_hun_alb_amr_tha_krd_wly_lit_lda_scr_aeg_amh_bem_uzb_dyu_dgb_fre_qcu_arw_vie_ind_cnt_hau_fbf_swe_jav_moo_knd_tsn_rom_xho_bat_svk_pol_yor_ctl_tag_zul_jpn_akn_mol_azi_ven_kor_tig_fin_mly_anl_sun_guj_dut_hin_cze_mlt_ben_nor_afr_pan_bul_por_swa_urd_owc_geo_mnd_ukr_mao_eng_prs_mcd_bam_igb_sid_grk_est_tsw_bsq_chh_cic_tur_rus_spa_ger	0.0362502371896484	0.0842987728007821	0.93300008711262
475	dyu_rom_tur_urd_afr_vie_akn_moo_sid_fre_tha_dgb_glc_ben_sod_aeg_anl_pol_est_mlt_swe_ita_jpn_gam_mol_uzb_tml_tig_zul_hau_qcu_bsq_amh_igb_lit_kor_cze_hun_ind_fin_knd_bos_eng_bat_pan_slo_sun_svk_krd_grk_tag_azi_alb_ger_tsn_cnt_bul_ctl_nor_rus_ses_swa_cic_swt_chh_guj_mly_ven_por_xho_heb_aze_dut_lda_owc_mcd_amr_yor_jav_wly_geo_tsw_arw_bam_hin_fbf_scr_spa_lat_mao_ukr_bem_mnd_prs_ewe	0.0810059168387939	0.213549625618985	0.831365750864985
476	aeg_amh_hun_bul_wly_swt_anl_dgb_knd_jpn_pol_hau_eng_afr_tur_tsw_ukr_ita_tml_lit_ewe_fre_bat_prs_swa_sid_tig_ses_rus_uzb_gam_mnd_cnt_sun_hin_zul_cic_ven_urd_mao_mcd_lat_grk_bem_lda_qcu_azi_krd_mly_svk_glc_owc_nor_rom_ind_spa_bsq_vie_scr_tha_ben_cze_mol_kor_igb_dyu_guj_heb_tag_ctl_fbf_geo_mlt_chh_xho_aze_ger_yor_por_fin_swe_jav_arw_tsn_pan_est_amr_bam_bos_sod_slo_dut_alb_akn_moo	-0.672655737373511	-1.64747244833689	0.102835828887588
477	swt_xho_knd_mnd_cze_bos_amh_vie_qcu_ukr_owc_azi_pol_est_tig_chh_scr_spa_eng_bul_lda_svk_slo_grk_ven_moo_nor_mcd_hun_bsq_rom_mly_ctl_sun_lat_lit_glc_anl_tml_uzb_rus_ses_prs_alb_cnt_por_ita_fbf_geo_ger_sid_urd_swe_aze_bam_tur_fre_wly_tsw_guj_bem_dut_ind_afr_sod_dgb_yor_heb_gam_zul_aeg_tsn_hin_mao_ewe_jpn_mlt_jav_dyu_igb_hau_ben_arw_kor_mol_bat_pan_amr_akn_fin_tag_cic_tha_krd_swa	-0.220579496276915	-0.5726684929987	0.568251108583729
478	prs_yor_ses_hun_tsw_bam_lat_scr_vie_dyu_dut_bos_ven_fin_geo_mol_chh_xho_swa_est_hin_swt_azi_ita_knd_fre_spa_tur_amr_tha_rom_anl_svk_sod_lda_ukr_urd_ger_mlt_tsn_bul_cic_aeg_heb_alb_ind_arw_krd_jav_pan_uzb_rus_ewe_aze_tml_slo_nor_fbf_bat_amh_tag_swe_guj_moo_akn_qcu_por_dgb_glc_gam_bem_bsq_pol_sid_mly_mnd_lit_zul_igb_cze_cnt_mcd_grk_afr_eng_wly_ctl_tig_hau_jpn_mao_kor_ben_owc_sun	-0.264361087616022	-0.620743469637873	0.536286760662916
479	igb_por_slo_bat_uzb_ben_hin_ctl_fre_chh_qcu_tsn_mlt_akn_sun_guj_nor_krd_ven_zul_wly_dgb_amh_vie_bam_moo_alb_owc_ind_ses_afr_jav_lit_lat_sod_ita_fbf_lda_tig_dut_aze_pan_swa_rom_glc_tml_mly_urd_mnd_dyu_gam_bsq_bul_fin_azi_aeg_jpn_xho_hau_ewe_scr_kor_swe_geo_mao_svk_tha_tsw_swt_mol_heb_spa_est_ukr_amr_bem_cnt_hun_ger_knd_sid_grk_yor_mcd_cic_anl_prs_eng_rus_pol_tur_tag_cze_arw_bos	0.747771751482908	2.0037177258222	0.0480099651502781
480	guj_por_moo_tha_sid_swa_fbf_lda_swt_zul_afr_eng_nor_aze_tml_rom_amh_fre_pan_hau_ewe_ind_tsw_heb_fin_bos_alb_tig_mlt_qcu_bat_wly_ita_urd_ger_uzb_hin_tag_igb_jav_mcd_cnt_chh_dyu_ven_amr_mao_prs_mol_bem_gam_lat_lit_sun_ses_svk_rus_aeg_kor_mnd_geo_scr_ukr_azi_slo_sod_owc_cic_grk_mly_cze_bam_anl_bul_tur_ctl_swe_vie_dut_tsn_jpn_bsq_ben_akn_yor_spa_arw_xho_krd_hun_glc_knd_dgb_est_pol	0.933387175331267	2.4938135211947	0.0144044307096673
481	tha_krd_bsq_gam_aeg_arw_vie_est_swt_ind_ewe_ses_kor_owc_eng_hau_mcd_ctl_dyu_rom_bos_urd_moo_nor_pan_mlt_heb_azi_sid_igb_knd_mly_rus_cic_yor_uzb_xho_lda_bul_prs_mao_bem_cze_dut_wly_tsw_fin_hun_spa_tsn_amh_hin_bam_chh_jav_guj_slo_anl_tml_swa_jpn_lat_svk_swe_bat_ven_scr_glc_amr_tig_akn_ger_ukr_geo_fre_alb_cnt_mnd_fbf_ben_aze_qcu_grk_mol_sun_pol_tur_afr_lit_por_dgb_tag_ita_zul_sod	0.0257070023623473	0.0588012637420768	0.953236566829371
482	arw_bos_ewe_ind_tur_bat_rus_dyu_mly_pol_uzb_sun_knd_tig_amh_azi_slo_bul_fin_alb_sid_aze_hau_hun_lit_cic_zul_ven_lat_guj_tsw_jav_bsq_aeg_jpn_kor_pan_ita_tml_swe_rom_ukr_heb_owc_urd_amr_akn_lda_prs_mcd_scr_ses_tha_grk_dut_ben_moo_sod_mnd_est_bem_swt_swa_qcu_krd_gam_spa_wly_hin_mol_dgb_mao_ger_tsn_tag_afr_ctl_anl_fre_vie_mlt_cze_bam_eng_chh_por_svk_geo_xho_glc_fbf_yor_nor_igb_cnt	NA	NA	NA
483	mol_knd_lda_chh_bat_hau_tsn_aze_moo_sun_tsw_spa_por_akn_mao_arw_est_dyu_bsq_ita_ven_hin_amr_scr_bul_lat_mly_mlt_geo_eng_hun_yor_tml_mnd_swe_ses_fre_heb_grk_ukr_mcd_amh_igb_ind_vie_wly_uzb_tag_rom_xho_ger_azi_swa_dgb_prs_pan_afr_slo_alb_jav_tig_cic_zul_aeg_fbf_cnt_ben_guj_ctl_bem_qcu_nor_urd_owc_pol_anl_kor_bam_jpn_sid_rus_gam_glc_sod_dut_fin_tur_tha_lit_bos_ewe_swt_krd_svk_cze	-0.0971874115919674	-0.254175921240545	0.799920791509693
484	igb_cnt_owc_ctl_pan_spa_heb_rom_ukr_tig_hin_tsw_pol_geo_mol_bsq_scr_ben_ven_vie_fbf_fre_xho_mnd_anl_grk_moo_slo_est_ewe_urd_hun_swt_lit_aeg_jpn_bem_glc_zul_krd_dgb_akn_lda_gam_ita_uzb_cic_tag_tsn_por_mao_swe_ger_sod_qcu_bul_aze_guj_swa_alb_bam_fin_amr_yor_knd_dut_mlt_lat_arw_amh_dyu_ind_mcd_rus_nor_eng_ses_cze_jav_svk_sid_bos_tml_afr_kor_prs_azi_chh_wly_sun_bat_hau_mly_tur_tha	-0.0679712664752997	-0.162293891307283	0.871426526578946
485	swe_mao_mcd_rus_aze_amh_alb_ind_ewe_tag_knd_swa_kor_por_swt_mol_dut_gam_bos_aeg_owc_sun_hun_bul_lat_ukr_rom_est_ger_mnd_hin_ven_uzb_tur_svk_fin_xho_urd_cic_amr_cnt_guj_vie_glc_prs_azi_ita_bem_dyu_fbf_afr_fre_ctl_hau_ben_lit_tig_igb_pan_wly_mlt_lda_jpn_bsq_grk_heb_ses_slo_tml_sid_chh_dgb_anl_arw_nor_tsn_yor_krd_scr_zul_eng_tha_jav_sod_cze_tsw_geo_bat_pol_bam_akn_spa_qcu_moo_mly	0.155962091853403	0.402127418628497	0.688512973594756
486	dgb_cze_cic_chh_fin_fbf_pan_amh_tsw_dyu_gam_afr_swe_nor_tsn_swt_bat_zul_ind_tml_ctl_ger_hin_bos_qcu_jpn_anl_lda_owc_swa_grk_uzb_heb_alb_geo_ben_yor_est_mly_knd_rus_bem_mnd_akn_ukr_cnt_azi_guj_svk_amr_tag_urd_scr_krd_ven_arw_igb_spa_hun_hau_ses_xho_slo_moo_mol_pol_dut_por_sid_mlt_rom_ewe_lit_bul_lat_wly_tha_prs_aze_eng_jav_kor_fre_sun_bam_mao_mcd_aeg_ita_tur_glc_bsq_sod_vie_tig	0.237934976873433	0.535905586724364	0.593303220593586
487	fin_bem_azi_tha_uzb_dut_ita_slo_grk_pan_geo_gam_dgb_ukr_swe_guj_svk_cze_bul_qcu_ger_ewe_spa_anl_urd_lit_fbf_bsq_mnd_igb_amh_nor_rom_swt_rus_lda_mlt_ind_ven_por_eng_fre_wly_swa_tsn_tur_kor_sod_zul_afr_tag_hau_est_hun_arw_sun_xho_sid_mol_pol_krd_tml_akn_alb_moo_dyu_amr_knd_ben_mly_mcd_ses_bos_tsw_hin_aze_cnt_prs_tig_glc_ctl_bam_chh_heb_jpn_lat_vie_owc_scr_yor_mao_cic_jav_bat_aeg	0.676907774508233	1.49225222417235	0.139017650639282
488	owc_afr_wly_arw_mao_moo_cze_aeg_prs_mly_alb_lit_bam_tig_bos_geo_anl_mlt_ven_mcd_sid_mol_igb_azi_swt_hun_nor_swe_cic_urd_tag_yor_hin_ger_fre_glc_grk_guj_chh_cnt_dyu_sun_krd_ses_akn_hau_eng_fbf_scr_tsw_bat_amr_ind_amh_bsq_aze_knd_spa_bul_dut_sod_lda_ewe_bem_ita_swa_jav_tml_slo_por_rus_xho_rom_lat_qcu_pol_ctl_gam_tha_mnd_dgb_est_tur_jpn_svk_tsn_uzb_pan_kor_zul_vie_ukr_ben_fin_heb	NA	NA	NA
489	ben_pol_wly_ita_tha_azi_ven_lit_prs_bul_pan_ger_swe_akn_jpn_por_sid_cze_mao_anl_gam_tml_afr_alb_aeg_tsw_nor_fin_arw_dyu_hun_bat_yor_rom_igb_cnt_uzb_amh_grk_urd_zul_aze_xho_cic_ewe_ukr_bam_fbf_tsn_svk_kor_swa_owc_spa_fre_mcd_swt_rus_lat_tur_dut_knd_scr_lda_dgb_slo_heb_bsq_sod_qcu_vie_bos_guj_jav_glc_bem_moo_mnd_mol_mlt_tag_chh_ses_hau_est_amr_mly_sun_ctl_hin_krd_eng_tig_ind_geo	0.615316878170835	1.42376098801273	0.157862154046296
490	gam_fbf_lda_ben_uzb_ind_vie_ewe_bem_tml_tag_heb_zul_azi_cnt_aeg_prs_rus_afr_geo_tig_ctl_sod_eng_mlt_arw_cze_wly_hun_pan_rom_pol_alb_lit_ses_tsw_mao_guj_slo_svk_tsn_dut_amh_xho_anl_dgb_spa_amr_mol_owc_ger_igb_tha_glc_swa_mcd_hin_jpn_lat_ven_kor_sun_aze_swt_qcu_chh_cic_por_yor_fin_moo_ukr_est_tur_bsq_krd_grk_sid_mly_jav_nor_bos_fre_urd_ita_swe_akn_scr_bam_knd_dyu_mnd_bul_bat_hau	0.180653653578655	0.480679531259881	0.631873140525546
491	aeg_mao_jav_pan_ita_hau_hin_alb_fbf_bem_por_owc_prs_slo_sun_swa_ind_vie_tsw_ukr_swt_krd_lda_amr_cnt_bam_chh_guj_spa_urd_azi_mlt_ven_wly_ger_fin_svk_tur_xho_dut_lat_grk_bos_glc_scr_qcu_lit_uzb_swe_est_cze_mol_tag_nor_heb_dyu_cic_anl_tha_bsq_tsn_bat_arw_afr_sid_jpn_sod_mcd_zul_geo_ctl_amh_gam_hun_ses_knd_rus_tig_mnd_yor_mly_akn_fre_ewe_eng_rom_aze_kor_igb_bul_ben_moo_pol_tml_dgb	-0.807894612472624	-1.98996722519617	0.0495311564129859
492	ita_mlt_aze_ewe_vie_amr_aeg_slo_swt_chh_lit_hin_glc_bem_guj_kor_urd_bsq_cze_dut_fbf_arw_mnd_bam_sid_svk_bos_est_owc_ben_afr_fre_uzb_scr_qcu_hun_por_swa_ukr_zul_geo_ses_heb_rus_ctl_prs_dgb_jav_cic_bat_ind_mao_krd_alb_pol_rom_anl_igb_lat_sun_yor_tml_tig_dyu_tag_lda_xho_amh_jpn_spa_pan_cnt_akn_tsw_mly_nor_moo_ger_tha_grk_fin_tsn_swe_ven_gam_knd_wly_hau_eng_azi_mol_bul_sod_tur_mcd	0.405848564570476	0.937934706936814	0.350707454231999
493	dyu_pol_knd_yor_krd_prs_gam_alb_geo_wly_tig_amr_urd_grk_svk_hau_tsw_lit_xho_amh_dut_bat_eng_akn_aeg_anl_fin_owc_cic_bul_ses_jav_mly_rus_bos_heb_tsn_aze_scr_qcu_tur_jpn_tha_bsq_fre_moo_tml_igb_pan_sun_lda_vie_est_mao_ind_fbf_mnd_azi_por_kor_lat_tag_uzb_ben_mol_ven_dgb_guj_afr_ewe_ger_ita_swa_swt_hin_arw_bem_mlt_sod_rom_zul_spa_slo_ukr_cze_sid_chh_ctl_mcd_swe_cnt_bam_hun_glc_nor	0.0590938132716785	0.142080218502283	0.887323988492232
494	pol_prs_tml_slo_owc_mcd_rus_ger_ita_dyu_krd_nor_swa_amh_arw_sid_bam_sod_svk_ind_spa_tig_bat_wly_geo_urd_azi_chh_mly_igb_eng_lat_anl_dut_hin_alb_bem_guj_ctl_moo_aeg_jav_hau_tha_ben_bsq_qcu_cze_lda_cnt_scr_ewe_tsw_heb_swe_ukr_kor_mlt_fin_gam_est_mol_pan_vie_rom_swt_fre_bul_mnd_xho_tur_yor_ven_grk_glc_dgb_hun_tsn_mao_akn_knd_ses_jpn_afr_sun_fbf_cic_por_aze_amr_uzb_tag_lit_bos_zul	0.0980700411250628	0.231365142195117	0.81753942298404
495	mlt_swa_ukr_sod_mao_kor_eng_igb_svk_pan_tml_pol_jpn_bem_sun_arw_cze_tha_bul_chh_afr_amh_yor_tig_prs_glc_bam_uzb_cnt_akn_guj_owc_ind_tsw_vie_fbf_aeg_dyu_slo_mly_anl_urd_moo_gam_hau_bos_bat_por_tur_jav_dgb_rom_zul_hin_fre_fin_lat_xho_ita_spa_alb_azi_cic_nor_ses_scr_swe_hun_mnd_aze_ctl_swt_sid_geo_lit_est_heb_ben_bsq_grk_ewe_ger_tsn_dut_wly_tag_lda_rus_ven_amr_krd_mol_knd_mcd_qcu	-0.347658894808802	-0.795428481956634	0.428389800275042
496	geo_tsn_akn_amr_bat_bul_vie_sun_sid_svk_lda_rus_mlt_tur_bsq_tml_krd_rom_fin_mol_guj_arw_ven_bam_sod_zul_cnt_heb_dut_knd_ben_urd_slo_tsw_owc_swe_ita_ses_anl_mcd_cic_dyu_aze_tag_ger_mly_por_grk_lit_ukr_igb_mao_fre_spa_uzb_prs_kor_jav_pol_nor_est_qcu_amh_ctl_ewe_jpn_scr_swa_afr_glc_hun_swt_pan_gam_yor_hau_wly_alb_dgb_ind_tha_aeg_lat_fbf_eng_bem_hin_moo_azi_bos_tig_xho_mnd_chh_cze	-0.75710015431291	-1.71385141728095	0.0898873174856871
497	mcd_aze_ger_scr_tsw_tig_amr_ukr_krd_sod_tml_ses_dgb_arw_mlt_cnt_cze_cic_yor_bul_nor_svk_anl_uzb_geo_por_spa_gam_bat_moo_tag_urd_est_dut_pan_bam_heb_qcu_tur_jpn_wly_tha_swa_sun_owc_ven_ben_swt_ita_hun_akn_xho_vie_aeg_fbf_jav_rus_azi_mnd_lat_fin_sid_kor_grk_eng_ind_lda_dyu_zul_bos_hin_chh_rom_ctl_alb_lit_amh_mol_slo_hau_mly_bsq_tsn_glc_mao_pol_prs_guj_fre_bem_knd_afr_ewe_swe_igb	0.941482129859638	2.13662241697348	0.0352536840098486
498	bsq_yor_bem_ctl_arw_tig_ind_gam_pan_dyu_tag_lit_fin_mcd_lda_por_nor_ewe_cnt_dut_cze_tur_kor_uzb_prs_sod_pol_hun_geo_swe_est_guj_qcu_bat_spa_aeg_tml_amh_svk_heb_knd_bam_slo_mnd_glc_tsw_zul_xho_tha_chh_ger_akn_ses_rom_jpn_hin_hau_swa_ita_vie_lat_ukr_swt_igb_moo_cic_ven_bul_sun_fbf_urd_azi_mly_amr_owc_afr_mao_fre_alb_bos_aze_mol_ben_grk_wly_eng_sid_mlt_scr_anl_rus_dgb_tsn_krd_jav	0.757267890896661	2.04125140671249	0.0440592779929171
499	zul_dut_tml_afr_chh_swe_sod_fbf_bul_kor_ger_urd_alb_por_slo_hau_svk_knd_wly_guj_ses_pan_owc_scr_swa_bem_xho_mnd_mcd_igb_eng_rom_anl_bsq_mol_amh_dyu_aze_akn_grk_fin_tsw_moo_geo_ben_prs_bam_lat_swt_uzb_mlt_arw_lda_sid_tha_yor_cze_ita_rus_cic_pol_mao_sun_tur_heb_tag_gam_ctl_aeg_amr_lit_bos_ukr_nor_vie_mly_jav_jpn_cnt_ewe_est_tig_glc_spa_tsn_hin_fre_hun_bat_azi_ind_dgb_qcu_ven_krd	-0.0802078540677683	-0.208345822249439	0.835414572485044
500	aze_svk_mly_qcu_amh_bam_glc_guj_dyu_scr_cnt_rom_pol_cic_owc_geo_bul_dgb_lit_slo_heb_azi_eng_gam_kor_tag_wly_arw_yor_amr_por_anl_akn_fre_grk_bsq_ind_ben_hau_vie_sid_fin_knd_sun_xho_uzb_jav_mlt_ses_swt_tsn_cze_tml_lda_swa_sod_tsw_ewe_igb_mnd_prs_alb_urd_fbf_mcd_swe_ukr_tha_bat_chh_mol_ita_nor_ven_hin_spa_krd_lat_pan_zul_jpn_aeg_hun_mao_ctl_moo_bos_bem_ger_tig_afr_dut_tur_rus_est	-0.0589228917380336	-0.140768759824044	0.888357077737659
501	mnd_tsn_eng_fbf_bul_ukr_sun_anl_qcu_tsw_mlt_glc_pol_bat_prs_arw_jav_cnt_fin_grk_uzb_scr_bem_ita_mol_tag_ewe_gam_mao_lda_por_xho_swe_ger_bsq_chh_lat_afr_urd_mly_mcd_est_cic_hun_bos_krd_yor_hin_moo_spa_sod_wly_tur_guj_rom_hau_knd_ind_tha_akn_jpn_dyu_azi_ben_pan_lit_swa_owc_amr_svk_nor_amh_slo_dgb_heb_cze_rus_alb_ses_geo_kor_dut_zul_ctl_swt_aze_igb_vie_sid_bam_tml_fre_ven_aeg_tig	-0.160452570520488	-0.365420709277731	0.715627179585227
502	ses_aeg_anl_eng_heb_urd_kor_mao_prs_sun_rus_por_swt_hun_ita_lat_rom_grk_mcd_zul_fin_sod_cnt_ewe_mnd_sid_bsq_cic_tsn_chh_tml_est_scr_ben_pan_uzb_tag_geo_dyu_nor_mly_fbf_svk_xho_ukr_mlt_azi_krd_swa_ctl_tur_hau_guj_bos_yor_amh_hin_afr_aze_knd_dut_alb_akn_dgb_moo_owc_ind_lda_lit_bem_slo_tha_amr_igb_arw_bul_tsw_ger_bam_vie_jpn_cze_spa_glc_qcu_ven_wly_swe_fre_jav_bat_gam_mol_pol_tig	-0.00802851434029751	-0.0186018610044928	0.985198568980735
503	bsq_sun_cnt_bos_vie_krd_rus_ind_pan_tur_hin_nor_spa_alb_rom_qcu_prs_est_tha_fin_sid_jav_ven_moo_tsw_heb_bem_fbf_azi_tsn_cze_urd_ben_svk_ukr_tag_mcd_grk_mao_por_ses_ctl_scr_bul_slo_anl_mly_owc_kor_ger_hun_swt_dut_igb_mnd_swe_afr_amr_tig_arw_fre_akn_lat_glc_chh_xho_pol_zul_lda_lit_mol_aze_ita_guj_mlt_swa_amh_yor_uzb_bam_gam_geo_hau_ewe_cic_sod_wly_eng_aeg_jpn_bat_tml_dgb_dyu_knd	0.112782663634449	0.253008174957719	0.800820312520135
504	fbf_prs_bam_ben_anl_lda_kor_jav_geo_tag_tsw_arw_swt_dgb_wly_vie_sod_tsn_rom_swa_ukr_eng_svk_mol_cze_bos_pol_ita_knd_aze_est_fin_alb_por_zul_aeg_tha_nor_bul_ewe_bsq_mnd_lit_heb_afr_tig_bem_hau_scr_hin_yor_jpn_guj_ses_ctl_spa_ger_grk_cnt_hun_mlt_amr_moo_cic_igb_swe_dut_dyu_xho_urd_lat_ind_sun_azi_pan_amh_qcu_mcd_akn_rus_uzb_sid_slo_tur_bat_gam_fre_chh_tml_owc_ven_mao_krd_glc_mly	0.815542529023027	2.26463880933398	0.0258574809819101
505	bos_sod_mol_cic_tsn_lda_ses_jav_swe_hin_mcd_azi_uzb_bam_owc_geo_ven_ctl_dgb_slo_eng_tml_arw_ind_bsq_lat_gam_vie_fre_dut_est_tha_bat_ewe_krd_amr_afr_por_sun_tig_heb_rom_cze_hun_spa_alb_mly_tag_sid_ukr_jpn_chh_guj_qcu_bul_nor_ben_pol_prs_tsw_knd_ger_glc_swa_moo_wly_aze_cnt_anl_scr_dyu_rus_zul_bem_igb_pan_amh_mlt_lit_xho_ita_svk_akn_mnd_fin_yor_grk_fbf_urd_tur_hau_swt_kor_mao_aeg	-0.470693362207933	-1.09336259702037	0.277058632136267
506	spa_tig_prs_fin_krd_dgb_tml_ben_tsn_rom_rus_sid_hau_geo_sun_swa_lat_bos_aze_ger_pan_mao_amr_lit_zul_igb_ven_mlt_chh_scr_ctl_ukr_kor_dyu_urd_nor_alb_tha_por_mnd_mcd_wly_gam_yor_heb_sod_dut_jav_hun_bam_ewe_svk_mly_fbf_vie_aeg_ita_owc_arw_tsw_knd_ses_hin_amh_jpn_eng_est_azi_pol_akn_xho_mol_cze_ind_swe_swt_guj_fre_slo_tag_glc_moo_bsq_tur_cic_grk_bat_afr_qcu_anl_uzb_cnt_lda_bul_bem	0.238723821739425	0.612339309190459	0.541807610558146
507	igb_vie_swe_ctl_tur_mlt_lda_bat_owc_prs_uzb_wly_anl_ven_aeg_tsw_lat_lit_tag_ben_scr_svk_bul_dut_ger_zul_guj_ita_moo_hin_gam_tha_rus_eng_hun_krd_qcu_est_fin_azi_aze_grk_geo_dgb_pan_sun_fbf_ukr_cnt_fre_ses_swa_tsn_mly_kor_bam_hau_sod_xho_knd_afr_nor_rom_bsq_glc_cze_ewe_yor_mol_amr_tig_ind_por_sid_chh_mnd_spa_jav_alb_bem_cic_jpn_heb_swt_tml_mcd_pol_mao_arw_dyu_slo_urd_amh_akn_bos	-0.330895258818186	-0.78772664928397	0.43285973431805
508	spa_anl_swe_moo_ben_glc_cnt_akn_yor_sod_tur_azi_aze_dgb_fin_jav_ctl_por_heb_bos_qcu_mao_slo_hau_tml_kor_hun_knd_prs_tig_bsq_ger_swa_grk_scr_chh_lit_vie_ven_fre_amh_tsw_alb_ita_lda_cze_ukr_guj_mcd_rus_wly_afr_tag_eng_est_ses_fbf_tsn_owc_ewe_rom_bul_tha_svk_nor_geo_zul_jpn_bem_pan_bam_krd_dyu_swt_gam_ind_arw_amr_sun_cic_urd_pol_mol_igb_aeg_mlt_hin_uzb_dut_sid_mnd_bat_xho_mly_lat	-0.551451145394277	-1.40667857059758	0.162855650337922
509	sod_fin_bam_yor_rom_tag_cnt_akn_fre_hau_glc_bsq_eng_hin_lda_ita_svk_knd_ukr_mnd_mlt_swa_jpn_dgb_qcu_ctl_est_uzb_krd_fbf_alb_tsw_grk_bul_zul_vie_tml_swe_igb_ger_tsn_owc_moo_mao_aze_ewe_heb_pan_spa_amh_mol_cic_hun_jav_lat_rus_sid_swt_ind_gam_sun_mly_scr_kor_arw_bem_ses_mcd_ven_prs_dut_dyu_amr_ben_bat_geo_anl_por_nor_tha_guj_bos_urd_slo_cze_wly_tur_chh_lit_tig_pol_xho_azi_afr_aeg	-0.107839213318719	-0.255665479264332	0.798773768733214
510	rom_amh_mly_por_moo_dyu_azi_tsn_scr_wly_prs_swt_hin_ewe_mao_knd_lat_jav_lda_ukr_ben_slo_yor_afr_ven_mcd_bul_ind_rus_cic_zul_uzb_swe_sod_glc_mnd_guj_xho_pan_mlt_fin_tur_bam_owc_urd_svk_heb_ses_jpn_hun_fre_tml_aeg_bsq_qcu_krd_dgb_lit_alb_tig_bat_ita_akn_bos_sid_tha_mol_spa_geo_kor_anl_swa_fbf_igb_tsw_grk_nor_hau_ctl_bem_arw_vie_sun_est_pol_dut_gam_amr_ger_cze_chh_aze_eng_tag_cnt	0.127700827378069	0.303035963087527	0.762539272211638
511	krd_lit_anl_arw_ita_cnt_mly_mao_sun_owc_qcu_heb_dut_fbf_mnd_cic_amh_eng_rom_pol_mlt_zul_jpn_igb_ven_spa_tha_moo_aze_tml_yor_tag_sod_aeg_cze_lda_tur_bsq_ger_ukr_akn_ewe_geo_guj_afr_azi_mol_alb_kor_vie_swt_bos_mcd_xho_uzb_lat_swa_hin_bam_glc_bul_por_chh_dyu_slo_dgb_bat_ctl_scr_nor_urd_tig_est_svk_ben_prs_jav_hun_grk_swe_gam_fre_tsw_fin_sid_hau_bem_wly_tsn_amr_knd_rus_ses_ind_pan	1.0496681015336	2.83318886106337	0.00565123837664163
512	nor_amh_bsq_ewe_est_bem_lda_anl_swa_azi_ind_jav_fin_ben_guj_cze_swt_jpn_knd_gam_dyu_grk_mao_hun_dut_prs_moo_tur_sod_afr_pol_bat_tig_yor_urd_owc_kor_aze_sun_chh_bos_scr_swe_tha_mol_eng_glc_mly_tsw_cnt_tsn_xho_geo_aeg_bul_alb_arw_ven_vie_wly_spa_uzb_slo_por_hin_zul_amr_tml_rom_ctl_bam_ita_igb_ses_pan_cic_mcd_hau_tag_mlt_fre_sid_krd_heb_dgb_rus_mnd_lit_qcu_akn_ger_ukr_svk_fbf_lat	-0.18513152943583	-0.498073112644381	0.619608313100098
513	lit_aeg_cnt_fre_tsw_lat_amr_cze_chh_tsn_anl_kor_bos_jpn_rom_bat_gam_igb_hun_uzb_ben_glc_yor_tur_tha_hin_sun_ind_spa_geo_pan_svk_moo_aze_zul_cic_scr_afr_ewe_bsq_rus_grk_akn_ita_guj_mly_krd_knd_mao_mol_sid_tig_dyu_swe_alb_xho_ctl_dut_ses_bem_ukr_qcu_arw_swt_eng_mlt_hau_pol_bul_mnd_swa_tag_est_ven_tml_vie_fin_sod_wly_slo_azi_bam_lda_urd_mcd_dgb_prs_nor_heb_jav_ger_por_owc_amh_fbf	0.141948925086091	0.331698406318541	0.740863345271356
514	bos_prs_bam_wly_tig_sod_lit_ukr_ven_moo_tha_heb_mcd_knd_igb_nor_xho_bem_est_svk_azi_swt_aeg_ita_por_arw_dut_owc_swe_kor_mly_ses_aze_tsw_spa_fbf_tsn_scr_eng_urd_slo_rom_mlt_sun_sid_amr_ewe_swa_jav_cze_bul_hau_guj_bat_dgb_pol_ben_anl_hin_dyu_uzb_mol_gam_krd_lat_tur_vie_rus_mnd_geo_pan_fre_afr_grk_lda_tag_tml_mao_alb_akn_fin_zul_hun_cnt_bsq_cic_qcu_chh_yor_amh_glc_ger_jpn_ctl_ind	-0.14839300641626	-0.387378552823877	0.699361097848044
515	bam_nor_krd_tur_ven_aeg_lda_tsn_jpn_aze_alb_igb_tsw_arw_bul_amh_xho_afr_tha_grk_sid_mlt_rus_amr_slo_bos_yor_vie_gam_hin_heb_prs_tml_cnt_mol_wly_svk_hau_bsq_mly_qcu_bem_bat_akn_ben_pan_mnd_knd_zul_kor_chh_sod_ger_jav_glc_spa_geo_fre_cic_scr_uzb_swe_moo_ewe_por_mcd_dgb_est_swt_guj_azi_mao_lat_eng_owc_pol_swa_cze_ukr_dyu_fin_anl_lit_hun_ind_tag_urd_fbf_tig_dut_ita_rom_ctl_ses_sun	0.0488126125485401	0.120123032182977	0.904644815411639
516	spa_fre_amh_lda_dut_xho_ger_cic_eng_mlt_akn_mcd_glc_qcu_kor_amr_wly_krd_hau_moo_svk_heb_sid_jav_arw_ven_cze_hin_afr_grk_bam_uzb_tml_dyu_lat_nor_ewe_ben_sun_mly_slo_fin_tig_bos_fbf_anl_ind_owc_bsq_hun_bat_swt_tag_geo_est_zul_pol_sod_guj_chh_prs_lit_yor_tur_gam_bem_urd_jpn_aze_ctl_pan_mnd_ses_tsn_mao_azi_tha_cnt_igb_por_mol_ita_ukr_swe_tsw_bul_dgb_scr_alb_rom_aeg_swa_knd_vie_rus	NA	NA	NA
517	amh_ger_wly_uzb_mly_azi_owc_fbf_bsq_cic_lit_vie_swe_urd_krd_tml_ita_arw_sid_aze_rom_mlt_qcu_sod_mcd_zul_spa_alb_cnt_ses_geo_tag_knd_rus_swt_kor_hau_amr_jav_dyu_ven_bat_heb_ben_hin_scr_igb_glc_bos_prs_ind_pan_tha_tig_nor_xho_mol_hun_tsw_ukr_bul_bem_grk_mnd_aeg_dgb_chh_yor_tsn_gam_mao_tur_ctl_eng_akn_por_anl_est_dut_lat_bam_afr_pol_sun_jpn_slo_swa_guj_fre_cze_moo_fin_svk_lda_ewe	0.564966732667821	1.30632792617106	0.194662646344721
518	scr_pan_fbf_lit_tur_aeg_fin_est_akn_mlt_dut_svk_ses_guj_wly_rus_uzb_cnt_mly_mnd_mol_alb_tml_grk_bul_mao_dgb_bat_hin_ger_xho_anl_vie_dyu_cic_ita_heb_tha_ven_krd_slo_jpn_bam_tig_ewe_bos_amh_hun_igb_amr_sod_por_ukr_ind_nor_arw_swe_kor_yor_aze_spa_tsn_cze_lat_lda_eng_pol_chh_zul_qcu_azi_ctl_bsq_urd_afr_prs_hau_jav_owc_tag_glc_swa_swt_gam_sun_ben_knd_geo_fre_mcd_moo_rom_bem_tsw_sid	0.324371473248558	0.750580814537107	0.454799856736267
519	ita_sun_aeg_lda_ven_sid_ind_scr_chh_fre_bos_bat_est_owc_cic_mcd_bem_tsn_pan_mao_tag_eng_swt_hin_swe_igb_grk_kor_urd_aze_uzb_tha_sod_por_xho_arw_geo_ctl_tsw_amr_cnt_tml_bam_ben_dyu_heb_jpn_bsq_mol_knd_ewe_afr_alb_dut_qcu_mlt_lat_svk_jav_glc_azi_gam_slo_ses_bul_hau_krd_moo_ger_akn_pol_prs_vie_fbf_spa_anl_lit_tur_guj_tig_fin_amh_dgb_wly_mnd_cze_yor_zul_rus_mly_hun_nor_rom_ukr_swa	0.62002516574388	1.39076670312595	0.167615048965384
520	moo_chh_lit_bem_dut_geo_ven_mao_aze_dgb_igb_est_pol_ewe_amh_lat_rom_ses_lda_prs_mnd_aeg_tur_fre_sun_nor_cnt_tml_pan_xho_bsq_svk_swe_knd_ukr_amr_kor_tsn_spa_tsw_tig_swa_glc_jav_azi_eng_grk_swt_wly_urd_guj_cze_bat_hau_owc_uzb_vie_cic_alb_jpn_akn_krd_mcd_fin_zul_dyu_mly_hun_sid_yor_bul_ita_ctl_sod_ger_mol_bos_anl_ind_afr_mlt_arw_scr_ben_por_hin_rus_tag_bam_fbf_gam_slo_heb_tha_qcu	-0.21650999321716	-0.559696858812088	0.577031794110033
521	mly_kor_geo_bsq_wly_cnt_tha_sod_pan_gam_jpn_krd_tur_ger_rus_sid_uzb_prs_yor_hun_igb_tag_lda_mao_rom_slo_dgb_por_fbf_mnd_swa_heb_moo_nor_akn_lat_mol_afr_est_fre_knd_tig_zul_bat_tsn_anl_spa_eng_qcu_bos_lit_bul_hin_jav_ita_urd_ewe_grk_guj_pol_ben_svk_bem_ctl_ven_tml_ukr_mcd_cze_aeg_scr_vie_azi_bam_owc_cic_dut_ind_xho_glc_arw_sun_ses_hau_alb_fin_mlt_swe_amh_amr_swt_dyu_chh_aze_tsw	NA	NA	NA
522	lda_rus_uzb_guj_swe_vie_ger_tha_urd_pan_wly_sun_bul_cic_ben_geo_dgb_hin_ita_hau_grk_dut_ind_eng_alb_yor_knd_aeg_mcd_rom_chh_owc_glc_bsq_heb_fin_fbf_lat_qcu_bat_por_amh_ses_tsn_moo_igb_slo_zul_lit_pol_cze_tsw_jav_aze_cnt_fre_bam_mol_mlt_krd_tag_est_mnd_tig_kor_amr_ukr_sod_prs_ven_gam_xho_dyu_swt_mao_svk_hun_azi_akn_sid_tur_nor_bos_bem_swa_mly_spa_afr_ewe_ctl_jpn_scr_anl_tml_arw	-0.896855435953016	-2.10405523615305	0.0380718686811886
523	bat_tig_bsq_tsn_scr_uzb_ger_ben_ven_afr_pan_fbf_mao_ses_fin_prs_dyu_bam_swe_ewe_akn_glc_aeg_knd_azi_cnt_por_arw_tur_kor_yor_dgb_mlt_nor_krd_eng_swt_chh_sid_amh_zul_hun_jav_ukr_hin_alb_qcu_bul_rom_geo_pol_spa_cze_bos_lit_tha_wly_tag_svk_xho_swa_sod_est_bem_lda_amr_guj_hau_slo_ctl_rus_mnd_owc_vie_tsw_grk_fre_anl_sun_gam_jpn_aze_ind_moo_lat_igb_mcd_heb_ita_urd_cic_dut_mly_mol_tml	0.385795991569217	0.87097600829125	0.386010026912615
524	swt_zul_hau_qcu_slo_ses_scr_mol_fbf_bos_igb_dgb_mlt_grk_moo_fin_cze_bem_spa_eng_anl_ben_bsq_wly_mly_ita_ind_tur_sod_gam_vie_arw_aze_aeg_glc_tag_afr_cic_xho_sid_prs_yor_swe_ven_bul_akn_lda_owc_uzb_hin_azi_dyu_bam_sun_ger_bat_tsw_kor_rus_amr_svk_tha_lit_alb_jav_pol_dut_tig_tsn_lat_ctl_knd_tml_por_krd_hun_fre_amh_mnd_jpn_ukr_rom_nor_swa_guj_urd_mcd_pan_cnt_est_heb_geo_mao_chh_ewe	-0.82118056138091	-2.2350757392439	0.0278063166594089
525	swe_rus_cnt_vie_uzb_urd_sun_arw_ben_ind_amr_mlt_mnd_bam_moo_dyu_owc_lda_bsq_lit_chh_tha_grk_yor_bat_tsw_anl_hau_jpn_cze_mol_wly_krd_ewe_cic_nor_tml_igb_por_eng_swa_lat_tur_gam_svk_alb_dut_amh_hin_slo_knd_glc_pol_sid_ger_zul_est_azi_mcd_pan_ses_fre_dgb_bos_ven_rom_swt_aeg_fbf_akn_mao_fin_qcu_kor_tig_xho_ukr_tsn_ita_geo_spa_sod_hun_scr_mly_prs_jav_afr_guj_heb_bem_aze_bul_ctl_tag	0.125229734818536	0.300309458541143	0.764611388903133
526	tig_est_eng_slo_rom_lit_bul_bem_heb_hin_ewe_akn_jpn_tha_tag_igb_aeg_bat_alb_mnd_ita_amh_qcu_glc_prs_bam_lat_cze_amr_cnt_tml_tur_cic_fre_lda_mlt_spa_nor_por_sid_sod_urd_bos_tsw_gam_ben_rus_guj_sun_pan_owc_zul_dut_aze_knd_ven_mly_arw_azi_grk_moo_swe_hun_ctl_svk_chh_dgb_mol_fin_kor_krd_mao_yor_scr_fbf_geo_anl_mcd_vie_ses_dyu_hau_ger_pol_swt_uzb_afr_tsn_bsq_jav_swa_xho_ukr_ind_wly	0.109647450229476	0.421288076354081	0.674516828837312
527	ctl_swt_grk_cnt_yor_ven_tig_pol_amh_swe_nor_sod_moo_prs_aeg_fbf_slo_hin_svk_bsq_guj_por_qcu_ewe_sid_fin_tml_ita_pan_fre_swa_anl_jpn_hau_mnd_ger_scr_owc_akn_dut_alb_azi_chh_afr_ses_urd_knd_lat_mcd_wly_lit_arw_tsn_tag_mol_ukr_lda_tha_xho_bos_tur_jav_glc_aze_mlt_bem_rom_krd_geo_sun_uzb_tsw_igb_heb_ind_est_gam_bul_bam_dgb_rus_cic_vie_amr_eng_mao_mly_spa_hun_cze_ben_dyu_kor_zul_bat	-0.256042583911749	-0.588732779843401	0.557467786529102
528	amh_tsw_mao_bos_krd_bam_geo_dgb_heb_sun_est_mcd_uzb_fre_tsn_grk_anl_kor_slo_tig_ukr_dyu_bsq_nor_afr_jav_hun_zul_rus_pol_mol_alb_swe_guj_aze_cze_ven_prs_qcu_bem_ger_swt_aeg_urd_tha_sid_por_scr_mnd_xho_mlt_swa_sod_vie_akn_tur_ben_lat_mly_bat_knd_arw_tml_hau_wly_amr_ewe_fin_hin_gam_yor_owc_ind_cic_eng_tag_azi_bul_ctl_ses_igb_rom_cnt_spa_glc_chh_lit_fbf_ita_lda_jpn_dut_moo_svk_pan	0.108000078801767	0.273260755503408	0.785258692805802
529	dgb_sod_afr_gam_zul_swt_nor_dut_aze_grk_cic_ctl_scr_swe_mnd_igb_sun_aeg_chh_heb_spa_swa_knd_qcu_tur_mly_rus_hau_eng_ses_mao_tig_sid_lda_xho_tag_tsn_hin_slo_amh_bam_bul_ven_ita_prs_lat_uzb_ger_urd_mol_est_amr_tml_mcd_cze_tha_bat_mlt_pan_owc_fin_wly_ben_azi_tsw_jpn_svk_hun_cnt_anl_akn_bsq_pol_jav_dyu_yor_rom_krd_ewe_ukr_alb_kor_por_ind_fre_geo_glc_moo_bos_guj_arw_vie_lit_bem_fbf	0.303830019458405	0.70559606949548	0.482203049507796
530	scr_lat_urd_mnd_ven_mol_fin_owc_chh_lit_aze_spa_fre_anl_knd_dut_wly_krd_heb_hau_aeg_tsw_ind_bem_bos_mlt_swa_tig_moo_amh_sid_est_sun_fbf_guj_afr_bsq_svk_akn_sod_ita_igb_vie_swt_bat_qcu_por_bam_bul_cnt_geo_amr_mly_grk_pol_ctl_ukr_ger_hun_ewe_tml_ben_glc_eng_prs_gam_swe_cic_tha_uzb_zul_alb_hin_cze_jpn_arw_nor_tur_xho_yor_dyu_rus_mcd_pan_kor_rom_lda_mao_tsn_ses_slo_dgb_jav_azi_tag	0.0466919046182187	0.105480767533518	0.916221506631219
531	zul_mlt_krd_bos_aeg_owc_urd_amr_amh_swt_lat_knd_spa_chh_akn_ind_scr_jav_ewe_glc_nor_alb_bam_ger_bat_sun_tur_hin_anl_vie_fre_moo_ven_uzb_pol_afr_ses_dut_kor_hun_qcu_est_cnt_geo_tag_igb_wly_ctl_pan_swe_rom_ita_xho_tsw_mnd_yor_arw_tsn_heb_lit_lda_ben_mao_cic_swa_bem_aze_gam_dyu_cze_bul_mcd_tig_bsq_grk_dgb_fbf_prs_rus_sod_mol_eng_ukr_tml_hau_azi_por_sid_fin_slo_mly_guj_tha_svk_jpn	0.253932474519729	0.593528949882365	0.554268038697027
532	bul_akn_dgb_swt_lat_ita_ukr_swe_yor_aeg_mcd_prs_glc_gam_qcu_tml_tha_arw_cnt_fbf_mnd_moo_spa_lit_mao_uzb_vie_sun_anl_mlt_rom_fin_tur_kor_zul_pan_alb_dyu_amr_hun_geo_azi_tsw_ctl_jav_hin_ewe_tig_mol_sid_dut_chh_nor_cze_ger_aze_eng_hau_bsq_krd_tsn_owc_jpn_wly_bem_ind_guj_knd_swa_est_grk_heb_pol_ben_mly_amh_afr_tag_fre_sod_bat_slo_por_cic_rus_scr_urd_ven_lda_xho_igb_ses_svk_bam_bos	0.405766093578723	0.994026634411403	0.322789211702714
533	ses_pol_jav_azi_ben_pan_bos_geo_hau_tag_prs_gam_mcd_ger_sod_est_uzb_vie_lda_eng_moo_xho_fre_amr_aze_qcu_tha_arw_ewe_akn_ukr_lit_slo_rus_hun_swe_lat_jpn_tig_zul_spa_yor_dyu_ita_tml_bsq_cze_grk_bem_cnt_por_sun_tsw_bat_bam_fbf_mao_ven_sid_mly_afr_knd_nor_svk_chh_mnd_bul_krd_ind_wly_anl_kor_tsn_swa_dut_rom_heb_igb_fin_hin_guj_cic_owc_glc_swt_tur_scr_mlt_aeg_urd_ctl_dgb_amh_alb_mol	-0.113244088047204	-0.278649126905607	0.781132754932848
534	mlt_eng_amh_tml_igb_ukr_mao_spa_arw_pol_tig_mcd_lit_rus_bat_swt_zul_jav_afr_knd_pan_anl_xho_akn_owc_krd_ben_ven_gam_guj_prs_bam_amr_bem_ctl_hun_alb_fbf_cic_heb_dut_hin_swa_kor_swe_uzb_nor_azi_mnd_est_fre_moo_tur_lat_ses_cnt_sod_glc_mol_bos_tha_lda_geo_aze_vie_ewe_tag_sun_ger_rom_mly_cze_tsn_hau_bsq_grk_yor_jpn_slo_svk_por_urd_dyu_aeg_fin_ind_qcu_chh_wly_scr_ita_bul_sid_dgb_tsw	-0.532121708143074	-1.31605858905519	0.191389074232423
535	rom_alb_amh_ctl_owc_chh_moo_eng_tsn_bam_krd_bos_dgb_ita_bat_swe_anl_aeg_sun_ger_fbf_ukr_sid_tur_urd_afr_slo_spa_zul_glc_azi_pol_nor_bsq_rus_fin_uzb_xho_sod_dut_ses_mly_mlt_svk_jpn_tig_tsw_bem_swa_por_kor_guj_ven_wly_cnt_hau_akn_lit_ben_ewe_tml_jav_mol_igb_dyu_tag_swt_heb_qcu_yor_geo_scr_hun_aze_hin_tha_cic_gam_knd_grk_fre_amr_pan_mcd_mnd_est_ind_arw_prs_cze_lat_bul_mao_vie_lda	-0.306666889278286	-0.794152026121666	0.429128728282696
536	fbf_prs_tsw_amr_anl_zul_arw_moo_heb_glc_ger_spa_owc_ita_kor_wly_cic_bem_mly_knd_tml_yor_tur_rus_mlt_nor_swa_dut_krd_igb_gam_eng_por_slo_ven_rom_hau_lda_geo_ctl_bos_dgb_chh_ewe_mnd_hin_mao_qcu_mcd_cze_ind_vie_bam_bsq_hun_fin_aeg_est_dyu_tha_aze_ukr_pol_amh_uzb_akn_lit_alb_svk_ben_swe_lat_jav_azi_scr_tag_mol_pan_sid_tsn_bat_sod_afr_ses_urd_sun_tig_fre_bul_jpn_xho_grk_swt_guj_cnt	0.430352624664716	1.13976522898663	0.257311142448768
537	ses_spa_anl_sod_ewe_ukr_jpn_arw_bsq_geo_bul_por_cnt_glc_guj_cic_eng_chh_mlt_tur_svk_tsw_ita_mnd_swa_aeg_alb_grk_ben_ctl_scr_ven_wly_dyu_mcd_sun_ind_xho_fre_afr_tag_moo_bem_lat_slo_fbf_lit_bat_qcu_mao_cze_akn_igb_yor_knd_owc_amh_nor_tha_rom_zul_aze_prs_tsn_pol_amr_dut_uzb_mol_rus_tml_heb_hau_bam_ger_fin_swt_est_azi_mly_dgb_gam_hun_tig_urd_krd_swe_bos_hin_sid_vie_lda_kor_pan_jav	-0.37985891504701	-0.887371546309156	0.377168028757532
538	mol_zul_swa_geo_eng_svk_ger_ben_uzb_bos_bat_xho_tig_slo_mlt_jav_cic_akn_mao_aeg_prs_yor_ven_jpn_mly_alb_rom_moo_tsw_mcd_spa_sun_heb_hun_lat_swt_knd_arw_wly_dut_ita_cze_grk_hin_tur_aze_azi_urd_igb_chh_krd_fin_est_por_vie_kor_qcu_lit_tsn_ewe_gam_ctl_rus_dyu_afr_amr_amh_sod_ind_mnd_ses_guj_hau_glc_lda_fbf_dgb_tml_tha_anl_bsq_owc_nor_swe_ukr_scr_bem_tag_fre_cnt_pan_pol_sid_bam_bul	NA	NA	NA
539	est_sod_ind_tsn_ger_akn_mcd_cnt_cic_aeg_fin_svk_swe_uzb_ses_moo_amh_hau_lit_ctl_azi_ita_tha_tag_pan_jpn_eng_dyu_tml_slo_lda_bat_prs_tur_knd_hin_alb_guj_gam_bos_kor_yor_qcu_dut_mnd_mao_swa_igb_cze_chh_bul_arw_rom_scr_owc_xho_wly_swt_hun_amr_urd_heb_sid_sun_bem_mlt_afr_rus_dgb_anl_vie_aze_bam_ewe_ukr_mly_mol_jav_tsw_lat_spa_fre_tig_ben_krd_bsq_grk_pol_geo_glc_nor_zul_por_fbf_ven	0.0958857396823004	0.215632202867745	0.829746667613899
540	est_lat_bam_ses_akn_lit_ger_hin_bos_por_ben_slo_aeg_afr_mol_krd_uzb_qcu_swt_moo_cnt_prs_svk_wly_glc_amh_cic_mnd_dgb_tig_azi_kor_amr_mcd_cze_anl_tha_alb_pol_geo_fre_sid_tsw_xho_sun_fbf_swe_jpn_ind_scr_knd_eng_ctl_tml_mly_bul_bat_yor_pan_swa_igb_tsn_rus_hau_rom_vie_arw_jav_gam_ita_ewe_grk_owc_dut_mlt_bem_ven_mao_heb_nor_chh_urd_tag_aze_bsq_lda_guj_ukr_sod_hun_dyu_spa_tur_zul_fin	-1.38738044208081	-3.79085848533694	0.000266526766484568
541	owc_gam_mol_swt_tag_igb_ukr_prs_wly_amh_lat_bam_tur_tsn_knd_cze_mlt_xho_slo_rus_cic_vie_eng_bem_tml_fbf_rom_zul_mly_sid_ger_arw_hun_mcd_est_ses_dyu_bos_por_jav_dgb_pol_akn_tsw_mnd_scr_uzb_chh_jpn_swa_fin_nor_tig_aze_dut_ben_cnt_qcu_urd_tha_bsq_amr_afr_ind_aeg_yor_bul_fre_anl_kor_hau_ewe_sun_swe_lit_hin_sod_alb_glc_svk_pan_moo_mao_ctl_krd_ven_guj_spa_lda_geo_ita_bat_heb_grk_azi	-0.0482553814873947	-0.107949167485494	0.914268567459185
542	azi_bos_dgb_bul_swa_sid_knd_bat_uzb_yor_urd_svk_swe_cnt_mao_fre_cic_mcd_ses_hin_akn_tig_dut_tml_rom_geo_heb_por_est_ven_bem_anl_spa_bsq_rus_mnd_mly_sun_tsn_amh_ita_tur_tsw_pol_vie_aeg_krd_sod_xho_eng_ctl_glc_moo_swt_fbf_ind_mlt_ger_chh_fin_jav_kor_lat_wly_guj_mol_tag_slo_owc_pan_hau_hun_aze_ewe_nor_jpn_arw_amr_dyu_gam_bam_ben_scr_tha_lit_igb_alb_grk_cze_lda_zul_qcu_prs_ukr_afr	0.576597065865648	1.31684080235521	0.191127721423899
543	azi_chh_vie_aeg_gam_alb_fbf_bsq_nor_ses_zul_dgb_tsw_tsn_spa_tig_mcd_bul_sod_rom_mlt_ctl_hun_pan_heb_swt_lat_mol_prs_yor_tur_ind_ewe_moo_akn_rus_urd_uzb_aze_cnt_svk_bem_ben_bos_krd_amh_mnd_bam_sid_jav_sun_hin_ukr_tha_afr_owc_lit_tml_slo_grk_igb_amr_cic_dyu_qcu_ger_jpn_cze_tag_glc_ita_swe_por_fre_wly_fin_hau_scr_pol_swa_kor_ven_lda_xho_bat_mly_guj_knd_arw_est_dut_mao_geo_anl_eng	0.235287901374364	0.569199205188162	0.570593148516895
544	hau_fbf_ctl_uzb_krd_moo_cze_afr_tag_urd_mcd_ukr_kor_lda_sod_lit_knd_bsq_rom_ita_yor_cic_eng_xho_mol_tsw_amr_dut_ses_por_tml_qcu_vie_jpn_lat_ger_spa_bam_cnt_hin_sid_ven_slo_swe_geo_pan_tig_aze_mnd_bem_akn_alb_prs_mly_glc_mao_igb_mlt_azi_tur_tha_ewe_sun_nor_svk_swa_dgb_est_owc_gam_guj_amh_anl_arw_scr_heb_dyu_fre_rus_aeg_swt_zul_pol_chh_wly_fin_bat_tsn_bos_bul_hun_jav_grk_ben_ind	1.28854548050548	3.33725624864776	0.00121762324166746
545	bsq_tha_zul_bat_amr_wly_tsw_bos_mao_xho_swa_urd_mcd_dgb_mly_azi_geo_hin_ven_ctl_arw_grk_vie_svk_tur_guj_spa_krd_rus_swe_alb_ben_hau_dyu_ger_cnt_fin_sod_chh_anl_dut_scr_ukr_cic_rom_tig_sid_jav_fbf_kor_akn_pol_amh_cze_tml_nor_aze_afr_mlt_ind_gam_hun_ewe_lit_mol_mnd_knd_owc_tsn_swt_pan_bem_lat_glc_ses_bul_uzb_lda_sun_yor_bam_tag_ita_slo_moo_por_est_heb_eng_prs_fre_qcu_aeg_jpn_igb	NA	NA	NA
546	tml_swa_tsw_aze_lat_pan_igb_heb_svk_swt_prs_zul_vie_alb_rus_grk_knd_dut_fbf_bat_ind_slo_sun_mcd_guj_xho_tsn_fre_glc_kor_chh_afr_sod_dgb_swe_yor_tig_dyu_ven_mlt_hun_ewe_est_owc_fin_qcu_bsq_anl_cnt_mly_arw_uzb_ben_akn_mol_jav_pol_bul_ukr_wly_ctl_krd_hau_tur_ger_amr_por_mnd_moo_ses_bam_hin_rom_bos_urd_azi_aeg_lit_lda_cic_bem_cze_tha_sid_geo_mao_jpn_nor_tag_amh_scr_gam_ita_spa_eng	0.534776417134757	1.30922689310653	0.193683044630348
547	azi_aeg_grk_sod_prs_igb_hun_ind_moo_guj_tsw_spa_bul_krd_tag_cze_zul_anl_bos_ses_yor_qcu_mnd_sid_mao_slo_mlt_mcd_pol_akn_ger_wly_tsn_jpn_uzb_amh_cnt_swt_jav_swa_amr_dyu_sun_scr_rom_bam_afr_svk_pan_gam_owc_dut_geo_eng_ben_fbf_alb_bsq_glc_swe_arw_ukr_hin_lit_por_lda_heb_ctl_lat_kor_ita_nor_tml_ven_fin_knd_urd_xho_dgb_aze_est_rus_tha_ewe_mol_bat_hau_cic_mly_chh_tur_vie_bem_tig_fre	0.00628352178170013	0.0164125356316713	0.98694043832816
548	gam_knd_owc_sod_geo_bsq_hau_vie_krd_bam_pan_igb_rom_lat_moo_bat_arw_nor_sun_ukr_amr_cic_wly_dgb_est_anl_yor_glc_tag_mcd_bul_cnt_dyu_aze_slo_amh_zul_rus_ind_swa_ewe_tig_afr_lda_tha_por_mol_tur_hin_ben_mlt_ger_xho_tsn_ctl_hun_lit_prs_dut_kor_chh_fbf_fin_eng_mly_aeg_azi_jpn_fre_mnd_urd_guj_bem_bos_sid_heb_spa_uzb_scr_qcu_ses_swe_tml_akn_jav_grk_swt_alb_ita_ven_pol_tsw_cze_mao_svk	0.636276870935745	1.50855910892739	0.134801334787204
549	slo_bsq_lat_swa_ses_cic_rom_tur_jpn_tsn_uzb_mol_aze_anl_dut_sun_akn_yor_mao_chh_glc_bos_dgb_krd_guj_por_ita_mly_azi_igb_swe_fre_sod_cze_ewe_swt_fbf_hau_knd_svk_xho_pan_hin_ukr_aeg_arw_tml_zul_dyu_cnt_tig_gam_sid_afr_tsw_jav_fin_ger_urd_spa_heb_ctl_owc_bat_ben_mcd_vie_bem_eng_qcu_alb_ven_grk_wly_nor_hun_pol_geo_mnd_est_bam_lda_bul_ind_kor_tha_amr_tag_scr_moo_prs_lit_mlt_amh_rus	0.295767798407529	0.727773688408282	0.468580472183069
550	knd_gam_tur_hin_scr_grk_ewe_ses_mly_krd_mao_kor_slo_jav_fre_bam_dut_fin_aze_sod_sid_heb_eng_swe_anl_yor_chh_tag_cze_glc_prs_guj_bul_ger_rom_lda_hun_afr_spa_lat_wly_ven_alb_fbf_aeg_dgb_pol_bem_hau_ukr_ind_azi_arw_tml_bos_mlt_tsw_tsn_zul_por_nor_ben_amr_mol_igb_akn_urd_xho_cnt_tha_uzb_bsq_qcu_mcd_svk_tig_geo_vie_moo_bat_pan_cic_lit_swt_sun_jpn_ctl_dyu_est_mnd_swa_ita_rus_amh_owc	-0.219658049230316	-0.521113495799431	0.603526376014238
551	kor_qcu_bsq_hau_akn_swt_grk_hin_ger_sun_rom_bat_tig_tag_slo_pol_fbf_jpn_spa_fre_pan_ctl_sid_por_alb_knd_lit_owc_tsn_ewe_yor_guj_ind_geo_mlt_dgb_urd_heb_fin_jav_gam_est_glc_scr_xho_mcd_bos_chh_tml_wly_afr_moo_svk_tsw_ukr_lat_mol_aze_swe_mly_mnd_zul_krd_tur_uzb_hun_bam_ita_ben_tha_nor_prs_ses_igb_swa_mao_anl_bem_arw_amh_azi_cnt_cic_aeg_ven_sod_amr_dyu_dut_vie_bul_lda_rus_cze_eng	NA	NA	NA
552	hau_kor_cnt_jav_swt_bam_por_mly_fre_grk_sid_ita_pol_sod_prs_swa_urd_owc_lit_rus_rom_pan_uzb_dgb_wly_cze_lat_slo_scr_est_krd_chh_amr_akn_azi_alb_amh_ger_ses_tsw_glc_dut_nor_eng_lda_ben_bul_tml_mnd_svk_swe_hun_guj_bat_mao_tsn_aeg_fbf_geo_anl_mcd_ewe_ven_bos_bsq_arw_mol_aze_igb_tag_ctl_tha_hin_mlt_gam_bem_spa_heb_xho_tig_yor_ukr_afr_sun_dyu_tur_moo_qcu_knd_jpn_zul_ind_cic_vie_fin	-0.135471060775202	-0.300005512350407	0.764842491466294
553	bem_eng_hun_mly_ben_fin_dgb_ctl_dyu_prs_uzb_tsw_yor_lat_jpn_por_est_nor_bat_knd_chh_bul_jav_tag_mol_sid_rus_krd_mcd_kor_aeg_cze_dut_tur_ukr_xho_fre_ses_geo_pan_bsq_rom_swa_sun_swt_lit_scr_cnt_glc_urd_cic_guj_ger_azi_bam_hau_tsn_mlt_ind_fbf_spa_afr_ven_gam_mnd_arw_igb_swe_alb_aze_owc_tha_tml_hin_sod_lda_akn_qcu_zul_svk_ita_bos_vie_amr_tig_slo_mao_heb_moo_amh_pol_ewe_anl_grk_wly	0.243660320983624	0.586276236450599	0.559110192174956
554	glc_por_pan_aze_mlt_bos_lat_swt_arw_sod_moo_mcd_ses_ind_dut_rus_sun_bul_tag_spa_pol_tha_igb_mao_tsn_yor_jav_bem_owc_krd_ewe_geo_amh_heb_ben_dgb_tur_ven_kor_sid_mnd_eng_tml_cnt_fin_jpn_bam_zul_lda_tsw_azi_bsq_scr_qcu_knd_mol_ctl_tig_ger_akn_alb_mly_lit_hun_gam_aeg_bat_vie_swa_urd_hin_wly_swe_fbf_chh_ita_ukr_prs_svk_guj_nor_anl_grk_slo_hau_est_fre_rom_cic_uzb_cze_xho_amr_afr_dyu	-0.199882824897104	-0.455363670115914	0.649908985975288
555	gam_xho_tml_geo_tsn_nor_pan_bem_igb_tig_bam_cic_glc_fin_vie_mlt_sod_swa_hin_est_sun_hun_spa_fre_svk_ewe_rom_por_eng_ind_bsq_anl_tha_aze_ven_alb_bul_tsw_lda_mly_lat_swt_aeg_tur_amh_ita_owc_bat_chh_kor_grk_dyu_lit_cze_cnt_zul_swe_ctl_dgb_mao_slo_ukr_heb_guj_fbf_bos_ben_jav_dut_pol_mol_jpn_arw_krd_scr_akn_mcd_ger_sid_yor_prs_azi_uzb_knd_rus_urd_moo_ses_hau_afr_wly_mnd_amr_qcu_tag	-0.154291543266504	-0.430339158839581	0.667944568205108
556	anl_tur_aze_swe_urd_bat_dyu_igb_swt_yor_mol_lat_fin_lit_fbf_bam_ses_tsw_tha_xho_zul_vie_jpn_arw_lda_glc_bos_cze_por_cnt_krd_pol_jav_mnd_knd_gam_owc_scr_dut_geo_swa_mcd_sun_pan_heb_nor_grk_rus_qcu_hun_ben_tig_ven_eng_ger_guj_bem_dgb_tml_amr_bul_slo_mlt_akn_chh_kor_mao_sid_alb_hin_hau_uzb_aeg_est_ewe_fre_ind_azi_tag_tsn_wly_spa_ukr_rom_sod_moo_bsq_ita_ctl_amh_svk_cic_mly_afr_prs	0.451320514529791	1.0970963944176	0.275431840490543
557	bat_tur_heb_amr_vie_qcu_xho_mao_aeg_pol_pan_mlt_akn_rus_jpn_ses_tml_tsw_lit_tig_bos_ctl_dut_eng_amh_nor_est_alb_arw_zul_scr_sun_mcd_mnd_dgb_ukr_anl_grk_svk_mly_lda_gam_kor_cze_azi_guj_cnt_bem_ewe_swe_igb_urd_sod_uzb_cic_tha_hun_bul_tsn_rom_bam_jav_afr_mol_hin_ind_owc_ven_por_ita_lat_fre_aze_fbf_ben_knd_geo_fin_krd_swt_swa_chh_bsq_prs_hau_glc_wly_ger_sid_dyu_spa_yor_tag_moo_slo	0.33234279555003	0.787419236571478	0.433038715752577
558	est_yor_bos_mnd_aeg_ewe_tag_vie_ger_akn_dyu_mol_mcd_rus_bul_nor_sun_spa_grk_mao_ind_swe_mlt_bam_tsw_jav_uzb_ita_kor_por_sod_arw_cze_tha_sid_afr_wly_dut_pol_amr_qcu_ven_tig_moo_fre_geo_xho_urd_igb_slo_anl_amh_fin_chh_cnt_mly_guj_lit_zul_ukr_eng_hun_fbf_lda_owc_aze_bem_ses_swt_glc_rom_heb_swa_tur_azi_gam_tml_dgb_prs_bsq_svk_lat_cic_krd_ctl_tsn_jpn_hin_knd_scr_pan_bat_alb_ben_hau	0.418330369942823	0.959991594861065	0.339548680605238
559	cnt_knd_scr_swa_kor_wly_pol_fre_mly_est_bos_tag_tha_ctl_hau_lit_chh_guj_swt_jpn_fin_eng_grk_igb_ita_sid_lat_dut_por_bem_bsq_akn_glc_azi_aze_afr_dyu_hun_tsw_slo_anl_dgb_hin_lda_sun_tig_krd_geo_rom_mcd_cic_prs_mlt_fbf_xho_amr_nor_ukr_ben_mol_bat_urd_ses_tml_arw_rus_spa_heb_moo_uzb_ind_tur_yor_jav_cze_sod_mnd_qcu_aeg_bul_ven_svk_ewe_owc_swe_zul_vie_tsn_ger_alb_amh_bam_mao_gam_pan	-0.598226237491404	-1.54879213258517	0.124828109963422
560	sod_glc_tur_dut_aeg_vie_kor_eng_pan_arw_bsq_swe_dgb_geo_jpn_tsn_est_rus_sun_ses_rom_owc_scr_wly_bam_lat_mcd_uzb_krd_svk_amh_yor_ger_sid_dyu_pol_slo_tsw_tml_ita_chh_amr_moo_zul_bat_ctl_jav_lit_anl_mly_alb_cze_qcu_swa_aze_bos_azi_mlt_fin_hin_cnt_mnd_ben_hau_urd_xho_bul_bem_mol_cic_por_spa_tha_tag_heb_igb_prs_ven_gam_akn_hun_fre_grk_ind_ukr_afr_guj_knd_nor_tig_swt_mao_ewe_lda_fbf	-0.348446871878995	-0.79940731110253	0.42609132682182
561	guj_jav_dut_urd_mlt_prs_tml_knd_vie_jpn_ind_swe_qcu_igb_moo_spa_por_tsn_yor_azi_lit_eng_uzb_slo_hau_glc_bem_geo_svk_lda_ven_amr_owc_rom_mnd_ctl_xho_gam_sid_rus_grk_bat_ita_cic_chh_hin_fin_cze_arw_aze_tig_heb_mcd_fbf_anl_tsw_aeg_tag_bsq_scr_dgb_pan_cnt_ses_bos_tha_amh_bam_afr_zul_krd_ewe_tur_nor_hun_fre_lat_alb_kor_wly_mly_dyu_mol_akn_ger_swt_swa_sun_pol_sod_ben_bul_mao_ukr_est	-0.128585217172209	-0.350211842277948	0.726971651893329
562	ger_hun_amh_prs_tha_guj_cze_grk_hin_nor_hau_chh_fre_pan_afr_gam_alb_igb_sod_owc_lat_bsq_wly_ctl_ben_scr_bem_geo_mao_ven_spa_ind_est_swa_slo_yor_uzb_dgb_dyu_heb_aeg_akn_vie_tsw_cnt_swt_jav_mlt_rus_glc_ses_bos_tml_krd_pol_tur_mly_sid_kor_ukr_moo_fbf_swe_svk_ita_qcu_aze_dut_bam_rom_amr_bul_bat_fin_jpn_por_tag_tsn_cic_urd_mcd_arw_mnd_xho_sun_tig_zul_eng_anl_lit_knd_ewe_azi_lda_mol	-0.406609290533521	-0.94237568848859	0.348441927539101
563	swt_ger_jav_hin_svk_bul_dgb_xho_tag_fin_ukr_tsn_pan_igb_knd_bam_kor_aeg_krd_ven_fre_cic_bem_owc_por_afr_amr_wly_geo_anl_jpn_ben_spa_zul_swe_scr_alb_ewe_dut_bat_arw_urd_tsw_akn_guj_glc_nor_prs_mcd_uzb_ind_rus_eng_swa_lit_bos_dyu_est_pol_azi_ita_yor_sod_vie_fbf_cze_ses_heb_slo_aze_mol_sid_hau_mly_bsq_gam_tml_lda_moo_mao_mnd_chh_grk_amh_qcu_cnt_mlt_tha_rom_tur_lat_ctl_tig_sun_hun	0.134547233448235	0.316961896903686	0.751982951876478
564	nor_glc_fbf_svk_dyu_mcd_tag_bos_sun_lat_heb_wly_arw_amr_uzb_bsq_dut_ctl_lit_ukr_tig_lda_yor_pan_anl_ewe_aeg_fre_qcu_moo_chh_aze_mol_afr_azi_rus_hau_guj_bam_geo_por_grk_knd_swa_gam_vie_rom_tsw_swt_mly_sid_ger_sod_krd_tur_est_jav_zul_prs_pol_bem_bul_ven_xho_spa_amh_owc_fin_hun_ind_slo_mnd_akn_mlt_tsn_swe_cze_tha_cic_ita_kor_mao_igb_alb_ben_scr_tml_bat_urd_cnt_ses_hin_eng_jpn_dgb	0.177637198557502	0.410811807849578	0.682155557578459
565	anl_dgb_ita_tag_fin_igb_ger_prs_mao_lit_kor_bsq_mcd_dyu_tml_hau_bem_swe_ven_lat_chh_cic_cnt_tsw_tsn_hun_rom_pol_akn_guj_swa_mol_tur_aze_est_jav_slo_knd_bul_afr_hin_sid_grk_eng_yor_ben_vie_bam_sod_krd_xho_urd_rus_glc_alb_arw_ukr_amh_fre_zul_pan_mly_spa_mlt_cze_moo_ctl_lda_jpn_svk_dut_qcu_ind_sun_ses_wly_aeg_gam_azi_swt_scr_owc_bos_geo_fbf_bat_heb_nor_mnd_tha_por_amr_uzb_ewe_tig	0.73233094221679	1.73599691263918	0.0858762051653659
566	krd_moo_bsq_ita_hun_sun_anl_knd_akn_bul_tha_jpn_swt_tur_svk_qcu_dut_uzb_tsn_bat_cic_geo_gam_hin_glc_fbf_yor_arw_mnd_dgb_chh_azi_rom_ven_alb_hau_fre_grk_owc_tml_bos_ewe_swa_mcd_zul_fin_aze_cze_sod_lat_dyu_lit_bam_mol_ctl_ger_jav_tig_est_bem_mlt_lda_heb_mao_wly_spa_ben_ind_eng_igb_vie_urd_nor_scr_pan_xho_prs_slo_amh_cnt_swe_guj_pol_sid_tsw_ses_tag_por_aeg_rus_kor_mly_ukr_afr_amr	-0.366383299167752	-0.962957921843151	0.338065832344162
567	vie_tag_mol_bam_azi_urd_ven_jav_dyu_swa_svk_tsw_rus_tig_alb_jpn_bul_ben_arw_amr_mnd_bat_aeg_ukr_yor_afr_bem_sun_bsq_mcd_fre_fin_gam_sid_moo_eng_dut_por_ctl_ita_fbf_spa_owc_grk_cic_krd_aze_ses_hun_tsn_dgb_prs_zul_lat_tur_bos_igb_scr_ger_amh_hin_uzb_glc_heb_qcu_mao_cze_mly_akn_kor_geo_chh_mlt_wly_lit_slo_est_swe_ind_lda_pol_xho_cnt_knd_hau_rom_nor_swt_guj_anl_pan_tha_ewe_tml_sod	0.388024518749762	0.894284631887475	0.373478186190503
568	pan_sod_eng_moo_sid_aeg_cnt_tur_tha_amh_ses_bem_sun_wly_azi_yor_ita_tsw_tml_tag_fbf_ind_bam_dyu_cic_ewe_hau_mly_lda_kor_hun_igb_glc_ger_afr_bsq_mnd_rus_gam_guj_zul_mol_mcd_chh_fin_mao_dgb_uzb_mlt_ven_spa_dut_lat_bat_swe_owc_heb_anl_grk_xho_urd_ben_cze_nor_por_fre_jav_tig_svk_pol_scr_ctl_amr_swa_prs_tsn_qcu_bul_geo_rom_est_hin_bos_akn_jpn_arw_lit_slo_vie_swt_aze_ukr_alb_krd_knd	0.306378608809128	0.719068690595743	0.473901545350595
569	afr_amh_dgb_guj_uzb_bem_swe_owc_fbf_bos_tsw_mlt_bam_moo_slo_geo_mly_igb_lda_wly_sid_tha_fin_jpn_dut_lat_hun_pol_vie_heb_cic_ewe_gam_jav_mcd_ben_aeg_ita_ger_bsq_glc_mao_prs_ctl_ind_arw_aze_sun_ses_ven_mol_xho_por_lit_hau_anl_tsn_swa_pan_svk_urd_hin_tig_cnt_bat_bul_tur_tag_alb_grk_nor_krd_cze_chh_dyu_kor_azi_eng_rus_zul_yor_sod_knd_spa_swt_mnd_ukr_akn_amr_rom_fre_est_qcu_scr_tml	0.446935562894247	1.01906685860453	0.310814960363978
570	bul_tsn_mcd_mly_pan_ven_bem_guj_vie_lat_amh_dyu_sun_moo_akn_tsw_est_dgb_ses_eng_cze_prs_ewe_scr_alb_fre_zul_ita_fbf_swe_igb_tig_mlt_swa_uzb_wly_sid_jpn_urd_xho_fin_por_rus_jav_ctl_owc_pol_bos_krd_tag_azi_knd_rom_aze_hun_mao_mol_svk_kor_spa_yor_tha_tur_cic_arw_bsq_bam_geo_amr_aeg_nor_ukr_hau_gam_hin_bat_tml_heb_qcu_chh_cnt_ben_ind_afr_anl_lda_glc_mnd_sod_slo_swt_dut_lit_ger_grk	-0.118136473388706	-0.306040849253253	0.760257590458362
571	alb_rus_cze_pol_chh_por_dgb_owc_glc_tig_ind_bul_lda_anl_svk_bam_krd_fbf_mnd_lat_wly_fre_swa_arw_xho_pan_ukr_ven_amr_guj_tsw_ger_igb_sun_mly_spa_scr_jpn_gam_urd_swe_cnt_aze_geo_bos_moo_bem_fin_dyu_amh_prs_knd_ita_aeg_hau_mol_qcu_ses_est_nor_afr_bsq_mao_swt_hin_dut_mcd_eng_mlt_heb_vie_ben_hun_tur_tml_tsn_akn_zul_tag_azi_uzb_sid_jav_rom_lit_kor_cic_tha_yor_ctl_grk_slo_bat_sod_ewe	0.231357527751523	0.519556980208469	0.604606784235227
572	wly_tsw_guj_bsq_svk_urd_sun_fbf_prs_arw_ven_gam_bos_sid_ger_chh_swe_bat_lat_uzb_jpn_rom_qcu_hun_igb_knd_dut_scr_moo_mcd_ind_por_azi_slo_mnd_jav_tha_akn_geo_lit_hau_kor_fin_alb_cze_pol_pan_cnt_xho_fre_mly_ses_rus_aze_mol_anl_heb_eng_lda_bem_vie_yor_tag_krd_swt_afr_tsn_cic_ben_aeg_dgb_est_amh_owc_hin_ita_swa_tur_bam_ukr_bul_nor_mao_tml_mlt_sod_tig_glc_amr_ewe_dyu_zul_grk_spa_ctl	0.556358614640171	1.37228860675625	0.173274423812622
573	jav_lda_wly_rom_aze_dgb_swa_tig_bam_por_sun_mnd_amr_ukr_slo_bem_swt_igb_xho_zul_chh_prs_eng_geo_cnt_swe_fre_heb_cic_bos_urd_krd_ven_mao_alb_kor_hin_svk_scr_hun_tur_qcu_cze_anl_rus_tag_grk_glc_guj_bsq_mlt_ind_pan_arw_amh_dut_mly_jpn_spa_ben_owc_afr_tha_lit_mcd_azi_est_tsn_knd_tsw_pol_akn_vie_hau_ewe_dyu_uzb_ita_ses_bul_bat_yor_ger_fbf_fin_ctl_nor_mol_aeg_gam_tml_sid_sod_moo_lat	0.197038875211423	0.45814335571559	0.647918173843178
574	arw_hun_cic_tml_xho_mcd_tag_lda_svk_afr_fbf_tig_ses_kor_zul_scr_ita_geo_uzb_nor_amh_tha_moo_tur_ven_cze_grk_bsq_ben_ind_swt_owc_igb_jav_aze_azi_swe_gam_hau_chh_mol_jpn_sun_ctl_rus_anl_lit_mly_sid_dgb_por_fin_cnt_prs_mao_glc_bul_knd_tsn_amr_krd_mlt_swa_fre_alb_est_aeg_ger_bat_sod_ukr_yor_bem_heb_slo_ewe_eng_spa_pol_hin_mnd_lat_wly_qcu_dyu_guj_pan_tsw_urd_bam_bos_akn_rom_dut_vie	0.225531844377984	0.587236621131439	0.5584678101748
575	moo_tha_sun_lat_jav_qcu_tsw_ses_eng_kor_dgb_hun_ewe_ben_igb_tag_amh_tur_tml_zul_spa_ger_guj_gam_dut_yor_hin_rus_azi_alb_arw_prs_pol_ukr_vie_swe_fin_bam_tsn_mcd_mly_nor_uzb_owc_cic_bem_afr_lit_fre_svk_aeg_geo_sid_dyu_cnt_por_mnd_amr_swa_knd_mol_swt_akn_scr_ven_ctl_ind_tig_rom_mao_urd_mlt_anl_est_aze_grk_ita_pan_wly_krd_cze_sod_heb_lda_fbf_xho_glc_slo_hau_bos_bat_bul_jpn_chh_bsq	-0.222619296528474	-0.536948815484952	0.592585272957157
576	akn_prs_glc_rom_ger_qcu_scr_afr_dut_ben_tha_est_mnd_eng_cnt_rus_ita_igb_ewe_urd_sod_svk_yor_ind_dgb_bsq_ukr_wly_aze_swa_azi_swt_jav_sun_krd_fbf_knd_bam_tsn_lat_mlt_amh_uzb_bem_hin_guj_anl_mly_chh_nor_tml_owc_hun_bos_vie_aeg_pan_bat_fin_ses_slo_pol_fre_dyu_cic_mol_tsw_sid_alb_swe_mao_xho_por_kor_tag_mcd_tur_grk_zul_arw_bul_lda_heb_amr_spa_ctl_gam_cze_tig_ven_geo_lit_moo_hau_jpn	0.314192547938669	0.705317132416286	0.482375768710646
577	scr_akn_heb_ita_qcu_pol_geo_cic_dyu_sid_uzb_tsn_spa_azi_afr_amr_bem_aeg_swe_kor_ewe_mao_mnd_eng_hau_xho_ger_chh_swa_rom_por_sun_arw_tsw_amh_wly_tig_ukr_aze_urd_vie_grk_hun_tml_owc_anl_moo_zul_swt_dut_tha_pan_nor_lat_svk_mcd_gam_guj_knd_mol_rus_est_slo_jpn_mly_bam_ses_lda_ind_yor_bul_cze_jav_glc_hin_ctl_sod_tag_fre_fbf_bos_ben_dgb_ven_bat_alb_tur_bsq_prs_lit_cnt_fin_mlt_igb_krd	0.0142158704413836	0.0318187710335838	0.974684765071699
578	xho_bem_vie_ewe_cnt_est_anl_ita_bat_dgb_tsn_slo_aze_tag_guj_swt_moo_tig_bam_fin_ukr_krd_scr_rus_bsq_sod_geo_grk_ger_fbf_arw_ven_zul_spa_lit_glc_uzb_cic_bos_mol_swe_tml_tur_amr_mlt_aeg_pan_wly_amh_alb_tsw_azi_dut_mao_pol_qcu_jav_cze_mly_jpn_swa_bul_mnd_hin_nor_ben_akn_eng_ind_por_gam_sid_lat_igb_owc_mcd_knd_ses_ctl_yor_svk_urd_dyu_hau_kor_prs_chh_hun_lda_heb_rom_afr_sun_fre_tha	0.378987389719093	1.02277805973475	0.309065931019206
579	ctl_akn_scr_ses_mao_aze_fin_pan_sid_mly_afr_owc_sun_amh_tag_rom_swt_bam_lit_jav_dut_vie_hin_qcu_dyu_hun_bsq_por_swa_igb_spa_dgb_alb_ita_lat_moo_grk_lda_cic_cnt_sod_ukr_est_yor_tig_swe_chh_slo_bat_uzb_mcd_bul_wly_ind_svk_kor_fre_prs_geo_pol_azi_tha_cze_amr_mnd_ewe_nor_krd_ger_mlt_arw_urd_jpn_bem_mol_tur_eng_zul_knd_tsn_anl_ven_rus_fbf_xho_bos_tml_ben_tsw_hau_guj_aeg_glc_heb_gam	-0.197915488272797	-0.475663362197674	0.635429632953516
580	yor_ewe_qcu_bam_fre_pol_chh_grk_uzb_tsw_svk_tsn_swt_ger_ind_arw_geo_tag_vie_ses_owc_sod_slo_heb_bos_akn_bul_nor_mnd_mol_rus_cic_rom_knd_mly_igb_lit_xho_tha_krd_dyu_lda_glc_fin_ita_dut_dgb_hau_mao_tml_bsq_anl_tur_tig_ven_hun_cnt_gam_fbf_amr_aeg_wly_kor_est_jpn_bat_cze_moo_prs_azi_zul_ben_lat_urd_afr_sid_bem_pan_ctl_por_spa_eng_mlt_sun_ukr_jav_swe_scr_guj_hin_aze_mcd_amh_swa_alb	1.24571024309075	3.09845461950545	0.00257296293369734
581	scr_alb_hun_est_spa_azi_jav_ses_afr_ita_slo_mlt_lit_tml_arw_mnd_geo_kor_eng_swa_por_bsq_sun_rom_hau_hin_lda_dgb_jpn_chh_tig_urd_cze_uzb_dyu_fre_cnt_tur_sod_vie_fin_bos_nor_fbf_tha_aze_qcu_bul_grk_swt_bam_akn_ukr_wly_bem_ind_ben_ger_mcd_tag_owc_moo_aeg_mol_lat_ewe_mao_glc_ven_dut_anl_tsn_rus_bat_heb_swe_amr_ctl_tsw_mly_yor_amh_sid_igb_xho_cic_knd_prs_gam_pol_guj_zul_pan_svk_krd	-0.211730458796971	-0.489273131966476	0.625800336139112
582	afr_mlt_arw_ctl_cic_ger_xho_akn_bsq_hin_owc_knd_lit_nor_cze_guj_tml_mly_ita_zul_prs_slo_tig_bam_mnd_ind_bos_amh_eng_swt_azi_hau_grk_svk_amr_urd_alb_dut_heb_rus_cnt_hun_gam_aeg_spa_lda_fre_bem_wly_swe_tha_tur_jav_ewe_chh_mcd_krd_kor_por_moo_bat_lat_sod_mao_yor_pan_dgb_scr_swa_dyu_est_sun_tsw_bul_geo_fbf_ben_ses_igb_mol_vie_rom_pol_tsn_aze_uzb_ven_fin_tag_qcu_anl_jpn_glc_ukr_sid	-0.23762687009116	-0.634151560128034	0.527538696255314
583	mnd_zul_grk_urd_fbf_ger_amh_uzb_rom_bat_ukr_glc_bul_geo_mly_fre_spa_guj_hin_ewe_alb_bam_afr_ses_ctl_sid_igb_lit_tsw_lat_pan_prs_scr_swt_kor_cnt_nor_cze_mcd_cic_por_vie_tml_aze_bos_ita_heb_slo_hun_fin_mao_sun_bem_azi_tha_mlt_anl_sod_tsn_eng_moo_chh_jav_jpn_krd_dut_swe_qcu_rus_ben_dyu_dgb_bsq_mol_lda_xho_akn_yor_ind_wly_svk_hau_amr_ven_swa_owc_tig_aeg_tag_knd_tur_arw_pol_gam_est	-0.546283770453491	-1.41235376221637	0.16118343181456
584	ben_ewe_swt_ctl_swa_lat_prs_lit_svk_ses_mly_igb_mlt_hin_owc_amr_tha_rus_akn_fbf_pan_spa_ind_vie_zul_xho_ger_bem_pol_grk_mcd_urd_krd_jpn_bam_ita_nor_slo_sun_bos_chh_knd_por_cze_anl_yor_dut_jav_sod_dgb_cic_swe_lda_tsn_dyu_fin_tag_ukr_cnt_wly_aeg_ven_fre_est_gam_afr_bat_mao_sid_tur_arw_eng_mol_tig_rom_glc_bul_geo_aze_uzb_tml_moo_scr_amh_qcu_bsq_alb_heb_tsw_guj_kor_mnd_hun_hau_azi	0.407817330067486	0.962388261057896	0.338350273827268
585	mlt_nor_arw_pol_dut_pan_por_cic_ita_amr_eng_grk_tag_bsq_ind_afr_mly_hau_geo_akn_sid_bem_chh_mnd_mol_wly_swt_xho_ven_swe_ukr_aeg_azi_jav_tha_tur_fin_sod_alb_urd_kor_svk_jpn_ger_knd_spa_lit_krd_glc_aze_anl_slo_ben_qcu_swa_igb_bul_uzb_yor_dgb_mao_rom_bos_owc_amh_guj_est_zul_sun_rus_fbf_tml_cze_tig_ewe_cnt_hun_hin_vie_moo_ctl_prs_scr_bat_gam_lda_dyu_tsw_ses_bam_mcd_fre_heb_lat_tsn	0.374271663636924	0.881030751078546	0.380572422134759
586	moo_scr_eng_jpn_guj_zul_sid_chh_pol_xho_tig_aze_bam_yor_slo_geo_tsn_mnd_amr_svk_ctl_bat_ind_ita_por_lit_cnt_fbf_cic_amh_prs_mlt_cze_urd_afr_ukr_uzb_rom_hin_tml_gam_mcd_ben_rus_anl_spa_swt_ven_arw_krd_swa_dut_ses_kor_heb_bsq_alb_swe_dyu_ewe_tag_qcu_hun_wly_fin_bem_azi_knd_nor_akn_tur_dgb_vie_hau_owc_bos_mol_mao_est_fre_lda_sod_ger_igb_grk_tha_glc_aeg_pan_tsw_lat_jav_sun_mly_bul	0.107495590041911	0.231886620470202	0.817135557351116
587	arw_aeg_alb_amh_sid_akn_geo_tha_urd_sun_svk_krd_hun_pan_spa_wly_ben_fin_sod_zul_bem_afr_guj_rom_fbf_tsn_lda_dut_rus_jpn_ger_heb_scr_azi_ita_slo_mlt_eng_anl_lat_mnd_aze_prs_igb_gam_fre_qcu_dyu_ukr_bul_est_amr_moo_xho_hin_mao_ses_kor_tag_por_yor_tig_glc_grk_cnt_ven_uzb_swt_bam_ind_tur_cze_bat_mcd_chh_cic_tml_jav_knd_lit_mol_bos_dgb_owc_hau_vie_ewe_pol_bsq_swa_ctl_mly_nor_tsw_swe	-0.799348584779477	-2.19200604642943	0.0308755395512056
588	ben_rom_rus_eng_bam_mcd_sun_ven_heb_urd_cnt_yor_aeg_fre_aze_bsq_cic_cze_prs_tur_fin_xho_azi_mlt_swt_mly_por_sod_svk_dut_arw_tha_pan_hau_wly_tml_glc_akn_tag_hin_afr_pol_grk_qcu_bem_spa_fbf_lda_chh_scr_krd_alb_sid_ita_dgb_ger_hun_lat_guj_ind_nor_dyu_mol_vie_jpn_ewe_mao_anl_amr_tig_owc_bul_swe_kor_bos_jav_lit_slo_tsn_moo_tsw_est_mnd_ctl_swa_zul_geo_gam_ses_amh_knd_igb_uzb_ukr_bat	NA	NA	NA
589	bos_yor_ukr_grk_bam_scr_knd_svk_hun_ctl_anl_ewe_urd_bat_por_tig_swe_owc_rom_geo_moo_tml_lat_amh_azi_cnt_sod_tur_est_ven_bem_vie_akn_mlt_mao_dyu_tha_pol_afr_hau_tsw_pan_mcd_nor_cze_prs_wly_dut_swt_mol_lda_xho_mly_guj_tsn_qcu_fbf_gam_alb_dgb_uzb_sid_heb_kor_ind_tag_glc_eng_ger_ita_ses_hin_fre_bul_krd_amr_jpn_jav_ben_aze_mnd_slo_rus_spa_swa_chh_igb_lit_sun_aeg_bsq_arw_fin_cic_zul	-0.475885912471097	-1.0664795428957	0.288967727113415
590	slo_geo_wly_ben_alb_swa_lda_prs_gam_mcd_vie_rom_grk_bam_nor_ger_bos_tha_jav_aeg_mlt_pan_amr_ewe_glc_krd_dgb_anl_xho_zul_knd_cic_afr_ita_aze_dut_arw_sid_owc_rus_akn_por_scr_tml_ukr_azi_qcu_mol_hin_sun_spa_tig_tag_swe_swt_bul_sod_pol_heb_fbf_jpn_ind_kor_mao_svk_bat_bsq_dyu_bem_hun_lit_igb_est_chh_cze_hau_fin_mly_amh_ven_urd_tur_cnt_ctl_eng_fre_moo_yor_uzb_tsw_tsn_ses_guj_lat_mnd	NA	NA	NA
591	amr_igb_akn_nor_anl_dgb_aze_ctl_xho_chh_swt_tml_lit_tur_swe_ewe_tag_ita_guj_ger_bsq_krd_fbf_tha_mao_mol_azi_qcu_ven_gam_bat_hau_slo_tsw_mly_rus_cic_eng_urd_owc_heb_wly_tig_cnt_svk_moo_por_ind_pol_cze_knd_sid_jpn_jav_prs_aeg_fre_grk_geo_uzb_afr_mnd_amh_sod_fin_dyu_hun_bem_ukr_rom_hin_kor_tsn_zul_bos_mcd_glc_lda_lat_scr_vie_yor_est_bam_swa_sun_bul_ses_dut_spa_alb_mlt_ben_arw_pan	0.251307278971198	0.766137958906706	0.445534476723135
592	ven_jpn_cic_ctl_wly_spa_hin_mcd_sid_bem_dyu_scr_eng_lda_alb_yor_xho_ses_lit_bsq_mly_knd_bul_fin_cnt_nor_akn_ukr_rus_fre_kor_tag_owc_mao_mlt_hun_slo_anl_ewe_pan_svk_dgb_moo_lat_cze_vie_chh_tml_rom_geo_afr_prs_tig_urd_tsn_zul_tha_bos_aze_sun_guj_heb_ben_ind_tsw_mol_amr_dut_grk_mnd_glc_arw_igb_gam_ita_est_swa_hau_jav_azi_swt_uzb_swe_por_pol_ger_bam_tur_bat_sod_krd_fbf_aeg_qcu_amh	-0.62816365767412	-1.45669816906419	0.148567787832969
593	tsn_bsq_bam_hau_hun_arw_xho_sid_tag_slo_ita_amh_ukr_mly_aze_lit_por_krd_bul_nor_yor_est_swe_alb_sun_bat_mlt_gam_hin_cze_tha_ses_lda_swa_fre_kor_ind_scr_tml_tur_akn_tig_mol_aeg_fin_owc_amr_bem_qcu_pan_knd_jav_afr_rom_swt_eng_moo_lat_vie_ben_urd_dut_pol_ctl_heb_tsw_ven_fbf_anl_dyu_mnd_chh_ewe_geo_bos_mcd_wly_spa_dgb_sod_prs_igb_grk_jpn_azi_mao_rus_svk_ger_uzb_zul_guj_cic_glc_cnt	-0.285221039906332	-0.644792282708567	0.520649196342706
594	ind_mly_bat_glc_uzb_spa_mnd_sid_krd_gam_knd_chh_alb_ben_eng_tml_scr_geo_azi_bul_svk_guj_anl_mlt_hun_ctl_amr_prs_nor_swt_swe_ven_tsw_rom_mao_vie_mol_bam_tag_amh_cnt_yor_est_dut_ukr_pol_tur_jav_sun_fin_owc_ger_por_hau_swa_dyu_rus_sod_aze_hin_zul_ita_bem_cze_urd_xho_lit_qcu_bsq_grk_heb_igb_bos_aeg_akn_lda_fre_afr_moo_slo_ses_mcd_lat_cic_wly_tig_tsn_arw_dgb_kor_fbf_tha_pan_jpn_ewe	0.368648640712262	0.999974097755134	0.319917805168355
595	prs_grk_scr_uzb_amr_guj_krd_eng_heb_tml_mly_yor_akn_geo_bam_sun_swe_cic_tag_afr_pol_lda_ses_ind_bsq_zul_owc_knd_ita_mcd_jav_jpn_est_fbf_aeg_swt_sid_por_hin_xho_azi_sod_gam_ctl_lat_fre_rus_mnd_pan_moo_tsw_igb_svk_glc_rom_ven_hau_alb_anl_hun_tsn_nor_bul_cze_bem_bos_mol_swa_tur_chh_ewe_mao_ger_dyu_dgb_cnt_urd_vie_qcu_amh_aze_tig_lit_tha_wly_arw_ukr_mlt_fin_dut_slo_kor_spa_bat_ben	NA	NA	NA
596	zul_qcu_ctl_hun_tha_prs_geo_uzb_por_fin_mcd_cze_fbf_fre_ind_swa_afr_rus_ven_dgb_chh_ita_est_scr_moo_bam_wly_bul_heb_tur_knd_lat_bat_arw_alb_lda_swe_yor_azi_jav_dut_hau_ses_gam_bsq_tsw_pan_lit_ukr_svk_glc_grk_aze_urd_guj_tsn_ewe_xho_krd_amh_sod_dyu_tml_eng_akn_mlt_anl_cnt_aeg_tig_tag_vie_igb_jpn_hin_bos_kor_ben_owc_mol_mly_mao_swt_rom_amr_sun_bem_ger_pol_nor_cic_spa_slo_mnd_sid	-0.167838503044764	-0.389309920010532	0.697936921239617
597	lit_mlt_dyu_tig_moo_fbf_mol_bul_owc_tur_cnt_mao_mly_ses_eng_guj_dut_ewe_tsw_mcd_krd_tml_sun_ven_sid_prs_chh_kor_amh_urd_aeg_scr_lda_arw_knd_ukr_fre_hin_gam_pan_swe_dgb_bsq_cze_geo_amr_ben_azi_glc_tha_sod_rom_por_pol_ctl_ger_xho_tag_zul_bam_svk_hau_rus_igb_jpn_nor_hun_slo_yor_est_bem_heb_jav_mnd_bat_alb_lat_wly_swt_aze_fin_grk_bos_qcu_afr_swa_uzb_ita_akn_anl_tsn_cic_vie_ind_spa	-0.964530327410548	-2.28716553420256	0.024454090000457
598	akn_ita_prs_scr_igb_afr_spa_est_cnt_fre_grk_fbf_swt_eng_mlt_hin_bsq_tsw_azi_hun_zul_amh_swe_ger_pol_ven_bos_cze_lda_tig_ind_sod_gam_knd_sun_vie_cic_sid_qcu_aze_yor_jpn_slo_nor_mao_arw_moo_hau_rus_guj_owc_mcd_lat_tsn_uzb_mol_ctl_mnd_tml_anl_dyu_ben_dut_pan_jav_aeg_bam_ewe_fin_svk_tur_por_dgb_amr_xho_swa_tag_wly_ses_rom_chh_ukr_mly_urd_geo_glc_bul_alb_bat_bem_tha_kor_lit_krd_heb	0.304452840376324	0.696950548624284	0.487572250140948
599	pol_krd_rom_uzb_bat_ewe_dyu_bsq_ger_arw_mol_nor_spa_lat_igb_dut_tml_hun_kor_hin_rus_heb_moo_wly_tsw_hau_est_cic_ctl_alb_bul_tag_urd_swa_anl_ita_aze_tsn_tur_akn_gam_jpn_pan_sun_fre_cze_vie_eng_yor_glc_ben_ukr_afr_bam_grk_swe_por_slo_ind_bem_chh_qcu_amh_dgb_mnd_owc_ses_lda_bos_ven_svk_fin_sid_azi_fbf_mly_amr_knd_zul_sod_swt_mao_scr_jav_aeg_xho_tha_geo_mlt_cnt_lit_tig_guj_mcd_prs	-0.262071316417804	-0.675749776200464	0.500876431926754
600	ctl_lit_mlt_fin_rom_mao_geo_jav_sid_ger_scr_mcd_mnd_pol_hau_gam_owc_bem_bul_bat_rus_prs_sod_svk_fre_dyu_grk_ind_hin_fbf_cic_ven_kor_ukr_spa_azi_sun_jpn_knd_igb_tag_dgb_glc_mly_alb_zul_moo_akn_amh_tml_aeg_bsq_wly_bam_swe_ses_lda_por_heb_eng_aze_tsw_hun_guj_cze_swt_dut_uzb_nor_ita_krd_chh_amr_est_cnt_tur_vie_xho_tig_tha_bos_ewe_ben_swa_arw_lat_pan_qcu_anl_afr_urd_mol_slo_tsn_yor	0.185527170098167	0.447485428612128	0.655565162739333
601	fbf_por_mlt_arw_amh_bos_owc_wly_ven_bem_dgb_swt_cze_ind_cic_rom_xho_heb_guj_hin_sod_kor_est_ben_fre_ses_fin_geo_swa_ctl_yor_gam_prs_mnd_glc_scr_tml_jpn_mly_pol_lda_sun_dut_ger_slo_akn_knd_tsw_mcd_eng_aeg_mol_lat_svk_zul_swe_bam_igb_bul_nor_jav_moo_alb_ewe_afr_tag_mao_chh_tha_amr_pan_anl_aze_azi_krd_spa_vie_dyu_lit_cnt_uzb_hun_ita_bat_tsn_sid_tur_rus_grk_qcu_bsq_hau_urd_tig_ukr	-0.10243402100468	-0.248857368228148	0.804019865683353
602	ben_bsq_tml_cic_jpn_amr_tsn_ita_mol_cze_akn_moo_lat_owc_rus_tur_anl_heb_krd_ven_mly_alb_igb_bul_sod_swa_rom_hin_dgb_swt_spa_yor_dyu_aeg_qcu_xho_gam_eng_nor_ger_uzb_grk_scr_pan_jav_tig_cnt_geo_por_svk_kor_zul_est_mcd_tag_urd_lda_tsw_guj_fre_bat_sun_ind_bam_ewe_swe_ctl_hun_mlt_sid_hau_bem_mnd_amh_afr_bos_arw_dut_aze_tha_knd_prs_glc_fin_pol_mao_vie_slo_fbf_wly_chh_ukr_azi_lit_ses	-0.0266116297967523	-0.0628082660383123	0.95005397849252
603	dgb_tig_arw_xho_spa_bat_ewe_owc_bam_aze_swe_scr_tsw_tag_slo_fre_fbf_bsq_gam_svk_glc_tur_geo_aeg_yor_amh_kor_sod_ger_moo_uzb_ita_tml_hin_zul_mol_jav_eng_hun_urd_swa_chh_amr_krd_lat_dyu_prs_heb_afr_bul_mao_ses_mcd_rus_bem_rom_lit_pan_mnd_akn_cze_pol_lda_bos_cnt_mlt_swt_igb_wly_ctl_tha_ben_knd_azi_anl_nor_sid_hau_mly_fin_sun_guj_vie_dut_grk_qcu_alb_ven_ind_ukr_est_tsn_por_cic_jpn	0.616322971384625	1.59207481468747	0.114761371799662
604	swe_bem_bos_spa_prs_mly_vie_scr_afr_yor_amh_xho_gam_cic_mol_mao_lda_kor_mlt_qcu_sun_chh_geo_bam_pol_grk_tha_cze_cnt_est_rom_bsq_por_mnd_fbf_igb_guj_ctl_ukr_hau_tur_swa_anl_jav_jpn_rus_bat_akn_lat_tsn_hun_lit_tig_nor_fin_ewe_eng_knd_sid_mcd_ven_krd_wly_glc_sod_hin_azi_dgb_tsw_fre_zul_heb_pan_owc_dut_aeg_svk_ben_amr_urd_alb_tml_moo_slo_swt_ses_tag_arw_bul_ita_ger_uzb_ind_dyu_aze	0.660523754617319	1.56509214231383	0.120957823201017
605	mnd_aze_tur_eng_hau_bam_sun_arw_sid_slo_mol_swt_swa_mlt_dyu_mao_aeg_tml_ita_xho_hin_cnt_sod_fre_wly_knd_alb_tsn_anl_moo_chh_fbf_est_mly_owc_svk_krd_lit_rus_fin_ses_zul_ven_bos_bem_tig_mcd_bul_cze_prs_yor_bsq_ctl_afr_lat_jav_akn_geo_bat_gam_cic_jpn_rom_spa_pan_scr_tag_ewe_azi_hun_igb_amr_urd_lda_vie_grk_ben_pol_tsw_nor_tha_uzb_dgb_ger_qcu_kor_amh_swe_por_ind_ukr_dut_glc_heb_guj	-0.512069141766282	-1.27356528172976	0.205991436568191
606	mnd_fin_swa_cze_kor_svk_tag_dyu_gam_ben_rus_tsn_ger_scr_tsw_akn_mly_cnt_grk_vie_ven_aze_ind_eng_alb_bem_zul_por_lat_spa_bsq_swe_azi_heb_slo_hin_mao_rom_sid_pan_qcu_bat_amh_arw_lda_ita_swt_prs_bam_mlt_chh_dgb_fbf_sod_est_geo_igb_ewe_anl_hun_jav_uzb_nor_krd_wly_owc_amr_tig_jpn_fre_urd_guj_bos_mcd_glc_pol_tml_knd_bul_afr_hau_tha_mol_lit_ctl_xho_aeg_tur_cic_sun_moo_yor_ukr_dut_ses	0.0337730823225033	0.0871025320904724	0.930777282634015
607	ita_bos_amh_lda_pol_tsw_spa_jav_cnt_grk_aze_uzb_bat_zul_bem_eng_arw_sod_dut_ven_mol_sid_tsn_vie_ctl_urd_mcd_chh_hun_yor_geo_ind_nor_cze_mlt_glc_gam_bsq_knd_prs_swa_igb_tml_krd_mao_tha_mnd_hau_moo_qcu_guj_sun_cic_afr_swt_tur_dgb_rom_aeg_alb_hin_amr_fre_est_ben_lit_heb_fbf_tig_azi_rus_ses_pan_por_owc_slo_lat_swe_bul_ger_xho_akn_wly_jpn_svk_anl_bam_dyu_fin_ewe_kor_scr_mly_tag_ukr	0.427014920479511	1.02059963102875	0.310091786474347
608	ukr_moo_urd_gam_afr_nor_tig_bsq_fbf_alb_ita_igb_tur_sod_dut_lda_jav_por_fin_hau_chh_amr_fre_hin_lat_cnt_guj_amh_bos_ven_azi_tsn_eng_aeg_swe_sid_aze_anl_dyu_mcd_rom_grk_bem_tha_uzb_mlt_swt_owc_scr_ben_mnd_wly_akn_krd_geo_jpn_zul_kor_qcu_heb_knd_prs_lit_pol_slo_spa_bul_pan_glc_cic_swa_ewe_sun_ctl_dgb_yor_xho_svk_tsw_mly_ses_cze_tml_ger_ind_bat_hun_mol_bam_rus_mao_arw_est_tag_vie	0.174184293193809	0.443735004294914	0.65826487235482
609	tig_gam_uzb_dut_ind_nor_lda_amr_guj_mnd_akn_sid_fin_ger_amh_lit_swt_wly_pol_tha_kor_fre_xho_swe_scr_glc_svk_alb_tml_bsq_tsn_aze_sod_rom_vie_lat_ben_est_ewe_qcu_hin_bam_eng_hau_azi_bul_sun_heb_ctl_urd_cze_chh_cic_aeg_cnt_spa_bem_ita_rus_bat_swa_moo_jav_tag_ukr_igb_owc_mcd_arw_mly_dyu_mol_pan_geo_slo_dgb_prs_mlt_bos_ses_tur_mao_grk_tsw_ven_fbf_yor_knd_zul_jpn_hun_afr_por_anl_krd	-0.291653308688768	-0.670265698994373	0.504349434253886
610	jpn_gam_cnt_fre_mly_swe_bem_kor_akn_qcu_bsq_pol_tag_xho_rus_azi_tsn_aze_tml_afr_uzb_moo_mao_aeg_guj_chh_dyu_bul_fbf_urd_ind_sid_hau_ven_alb_heb_bos_krd_cic_geo_bat_mol_mcd_mlt_mnd_sun_ukr_prs_igb_vie_tig_ctl_lit_owc_arw_eng_dgb_scr_swt_por_lat_grk_nor_svk_ewe_hun_tur_bam_tsw_zul_spa_fin_ben_wly_anl_yor_pan_glc_ger_amr_ses_ita_hin_dut_tha_sod_knd_cze_rom_swa_est_amh_lda_jav_slo	0.764064341132965	2.00512658801206	0.0478563824503703
611	grk_mnd_urd_swa_gam_svk_dgb_fbf_afr_sid_arw_amr_guj_kor_eng_tsw_mly_swe_ger_jpn_mol_aeg_ukr_tha_hin_sun_azi_ses_anl_ewe_pan_ven_dyu_akn_fin_tag_ctl_cze_pol_est_krd_xho_spa_yor_mao_amh_bem_moo_tur_dut_alb_mcd_aze_slo_hau_chh_lit_prs_cic_bsq_ben_por_rom_zul_nor_igb_tig_qcu_glc_tsn_ind_fre_swt_ita_bam_geo_hun_vie_bul_wly_sod_owc_heb_cnt_knd_mlt_bat_uzb_lda_rus_lat_bos_tml_jav_scr	-0.629329491789166	-1.48145732539601	0.141865085182765
612	chh_sod_tig_svk_igb_afr_sun_jav_azi_qcu_nor_pol_guj_fbf_kor_grk_tsn_spa_amh_mnd_ind_dyu_anl_rus_wly_xho_alb_dgb_ven_lit_owc_sid_hau_aze_geo_rom_cic_yor_uzb_akn_ukr_tml_swt_vie_scr_mao_moo_knd_tag_lat_eng_ger_ita_mly_hin_mol_fre_bam_lda_krd_fin_tsw_est_ben_prs_slo_swa_amr_swe_gam_ctl_urd_mcd_cnt_zul_mlt_ses_tur_por_arw_bsq_heb_hun_bul_cze_ewe_bem_jpn_dut_bat_glc_aeg_tha_pan_bos	0.659888713306623	1.61396640434784	0.109922803796542
613	tml_ven_aeg_anl_jpn_nor_pol_wly_swa_chh_ewe_fin_owc_amh_mol_uzb_moo_sod_bem_lda_sun_rom_slo_hau_prs_eng_vie_grk_tsw_cnt_dut_dyu_rus_urd_tur_krd_qcu_bul_glc_fbf_arw_jav_lat_hin_heb_cze_hun_bsq_spa_ukr_tag_azi_lit_geo_tsn_dgb_ind_ita_bos_tha_afr_mnd_mcd_igb_mly_swe_mlt_knd_ger_scr_yor_sid_mao_est_svk_xho_ctl_swt_aze_amr_bat_ses_por_ben_pan_akn_tig_alb_zul_bam_cic_gam_guj_kor_fre	0.236176563943563	0.534539197971947	0.594244178065832
614	guj_bat_pan_jpn_bem_ven_knd_azi_chh_ind_heb_ger_mol_cnt_bul_spa_mnd_uzb_prs_est_ita_grk_swa_fbf_wly_lat_igb_sun_akn_dyu_bos_aze_tag_hin_krd_zul_tur_hun_jav_svk_swt_kor_ben_eng_lda_urd_nor_qcu_geo_mao_tsn_por_owc_aeg_sid_moo_amr_anl_alb_pol_afr_lit_yor_ukr_ewe_mcd_swe_bsq_scr_mlt_ses_slo_cic_mly_tml_amh_vie_glc_arw_rus_sod_tha_cze_ctl_fre_dut_tig_gam_xho_bam_dgb_hau_rom_tsw_fin	-1.07766729238881	-3.44359097925185	0.00086246633909456
615	ind_owc_scr_fre_gam_jav_uzb_mlt_dgb_mao_urd_nor_qcu_mcd_ctl_geo_lit_igb_lat_fin_hau_tha_ben_tsn_moo_heb_vie_krd_akn_sun_pan_eng_dut_pol_bam_aeg_anl_ven_azi_amr_ita_ger_chh_ses_kor_amh_bos_cic_slo_swe_bem_rom_hun_hin_zul_prs_grk_mol_tml_dyu_knd_tsw_cze_wly_guj_mly_bat_spa_afr_tur_jpn_por_mnd_tig_sid_ukr_arw_cnt_bsq_yor_xho_aze_rus_swt_alb_tag_swa_sod_lda_ewe_glc_svk_fbf_est_bul	NA	NA	NA
616	ctl_lda_kor_swt_dyu_knd_afr_cnt_tig_rus_ger_mao_fin_scr_owc_uzb_svk_bem_fre_nor_tha_ses_azi_bul_sod_hin_tur_pol_ben_pan_glc_chh_est_mol_alb_urd_jpn_swa_tml_prs_cic_bam_amh_akn_ewe_spa_tsn_eng_heb_aze_por_rom_aeg_bos_sun_guj_ita_tsw_arw_lit_jav_hau_qcu_wly_amr_mnd_vie_gam_dgb_hun_anl_tag_geo_ind_zul_swe_grk_igb_moo_lat_xho_sid_cze_ven_dut_bat_mly_mlt_fbf_mcd_bsq_ukr_slo_krd_yor	0.141650557732312	0.336563500225944	0.737204244147456
617	moo_tml_grk_vie_pan_fin_dyu_hau_bem_swt_wly_lit_knd_lat_dut_mcd_krd_chh_yor_por_akn_gam_hin_kor_tig_ven_mol_bam_zul_tag_tsw_sid_geo_cnt_nor_bos_mao_mlt_amr_rom_pol_arw_svk_dgb_fre_aze_swa_mly_swe_heb_qcu_anl_ewe_igb_afr_rus_bsq_scr_hun_ger_cze_amh_mnd_tur_aeg_eng_prs_sun_guj_tha_azi_ben_jpn_spa_lda_ita_cic_urd_owc_tsn_ses_ind_est_sod_uzb_ukr_bul_ctl_xho_jav_bat_alb_fbf_glc_slo	0.0424917939346283	0.0987483699932226	0.921550596714616
618	ctl_amh_ewe_scr_bos_tsn_uzb_aeg_anl_mnd_qcu_vie_sun_igb_heb_tsw_grk_bsq_prs_gam_pol_owc_yor_sod_tml_est_tur_tig_azi_lda_dut_sid_guj_jpn_ven_slo_dgb_fre_ind_nor_ita_hin_mlt_knd_ses_mcd_fbf_alb_cze_wly_cic_amr_hun_fin_krd_zul_geo_tha_por_rom_bem_ukr_arw_chh_urd_svk_mol_kor_jav_afr_mly_tag_rus_xho_cnt_ger_mao_swa_hau_pan_lat_eng_akn_swt_spa_lit_ben_moo_dyu_aze_swe_bam_glc_bul_bat	0.315611548085586	0.736448506489781	0.463311443332349
619	ewe_hau_geo_heb_qcu_glc_nor_wly_krd_lat_ven_aze_fre_bul_aeg_hun_mcd_ses_spa_por_sun_kor_tha_bat_fbf_ita_uzb_tag_bsq_ben_knd_zul_urd_slo_mao_grk_sod_swt_igb_prs_guj_sid_yor_cic_rus_tur_mnd_jpn_pan_moo_pol_gam_dgb_chh_alb_ctl_lit_mly_ger_anl_afr_xho_est_swa_swe_hin_svk_rom_dyu_tig_vie_tsn_cze_ukr_scr_dut_eng_tml_mlt_amr_bem_jav_lda_fin_tsw_amh_arw_ind_cnt_mol_bos_azi_bam_akn_owc	0.386658828579837	1.05358014700047	0.294804817378873
620	igb_zul_knd_ewe_tsw_jpn_anl_gam_yor_tsn_mnd_krd_arw_heb_tml_pol_vie_cnt_cic_tag_sun_spa_bul_rus_qcu_hun_ses_cze_fin_azi_mly_pan_mao_uzb_swt_ind_swe_ukr_owc_nor_dgb_ctl_scr_ven_prs_afr_alb_fre_jav_tig_bam_ben_est_geo_tha_dyu_xho_hau_ger_amr_fbf_grk_urd_sod_guj_mcd_lat_wly_bos_moo_sid_akn_chh_kor_aze_swa_amh_eng_por_svk_bem_bat_lda_mlt_bsq_lit_glc_slo_mol_rom_ita_dut_aeg_tur_hin	0.657901937288776	1.69584521189118	0.0932605381229995
621	cze_cic_sid_geo_grk_bul_krd_tsn_lit_tur_tha_igb_pan_prs_swa_sun_bem_hun_amr_ita_tag_ven_owc_mao_urd_jpn_yor_kor_bsq_por_gam_scr_guj_dgb_vie_aze_swt_bos_heb_knd_tml_jav_lat_nor_mlt_afr_eng_tig_arw_hin_mly_slo_pol_anl_mol_chh_azi_ctl_mcd_fin_wly_alb_akn_ger_hau_dut_svk_amh_bam_ewe_ukr_ses_rom_cnt_zul_dyu_glc_ben_uzb_rus_aeg_tsw_qcu_bat_swe_xho_fbf_est_ind_lda_fre_spa_sod_mnd_moo	0.391178664015547	0.893103730901039	0.374106876129909
622	ven_ind_guj_ukr_spa_tag_glc_pan_ben_swa_urd_cnt_mol_prs_afr_zul_ewe_kor_tur_aze_swt_bsq_dgb_pol_anl_sun_aeg_slo_lat_heb_xho_qcu_mnd_ger_ctl_geo_fre_wly_yor_tsn_eng_dut_bul_bat_nor_rus_gam_cze_fbf_cic_owc_akn_hau_moo_azi_amh_por_amr_swe_mao_krd_fin_sid_alb_ses_svk_arw_chh_mlt_igb_hun_mcd_ita_uzb_tsw_sod_grk_mly_lit_bos_vie_tml_bam_jav_scr_knd_bem_tig_tha_est_dyu_jpn_lda_hin_rom	0.535842272114088	1.21832817437861	0.226181012248674
623	mcd_anl_sun_mlt_cnt_vie_uzb_heb_eng_igb_hun_tsn_hin_cze_rom_guj_jpn_mao_fin_ses_yor_nor_scr_tha_owc_ind_cic_sid_geo_ven_arw_ita_dyu_afr_chh_fbf_pol_zul_azi_ctl_amr_krd_tag_slo_grk_bos_mnd_moo_hau_gam_alb_sod_urd_kor_bsq_bam_fre_tml_qcu_bul_glc_ger_tsw_swe_swa_est_prs_ben_xho_tig_amh_dut_tur_rus_aze_bat_lda_mly_pan_bem_dgb_ukr_akn_spa_lit_por_aeg_jav_lat_swt_wly_mol_svk_knd_ewe	-0.147419583053979	-0.390182744519032	0.697293660684113
624	qcu_ctl_urd_hin_tig_bos_grk_hun_ven_arw_swe_mly_aze_cnt_krd_ben_dut_wly_geo_bam_lda_dgb_knd_scr_uzb_pan_azi_tur_fin_fbf_guj_tag_zul_tsn_tha_tsw_sun_mnd_lat_cic_moo_afr_est_bsq_ger_fre_sod_svk_akn_ewe_tml_lit_dyu_nor_mol_cze_owc_amr_anl_glc_heb_rus_swa_sid_igb_ses_jpn_rom_aeg_pol_jav_kor_xho_yor_mlt_swt_chh_bat_ita_mcd_bul_mao_ukr_vie_spa_eng_alb_gam_prs_bem_por_amh_hau_ind_slo	-0.784329336697174	-1.86336930192395	0.0655660401168075
625	pol_fin_sid_krd_tag_moo_tig_bul_fre_aze_tha_scr_jav_tur_sun_por_ven_bos_mol_xho_grk_qcu_ewe_pan_ger_eng_gam_cic_bsq_mly_lit_mao_ses_bem_mnd_spa_vie_bam_dyu_fbf_lda_cze_owc_urd_amh_arw_yor_uzb_swa_est_cnt_glc_nor_ind_heb_hin_bat_ctl_knd_rus_mcd_igb_zul_wly_alb_hun_mlt_prs_sod_dgb_guj_tsn_ita_ukr_swe_azi_tml_geo_akn_slo_svk_amr_chh_aeg_kor_dut_hau_swt_ben_rom_jpn_anl_afr_tsw_lat	0.393425924436021	0.87064512276122	0.386189785455854
626	tsn_sun_bos_azi_anl_tag_lda_yor_guj_ben_zul_amr_prs_fre_hau_geo_mlt_jpn_tml_urd_swa_qcu_swe_jav_afr_wly_uzb_rom_hin_sod_lit_ewe_bul_por_cze_kor_krd_dgb_knd_dut_pan_gam_est_scr_akn_mcd_dyu_owc_amh_grk_ukr_tur_heb_arw_aze_bam_mol_chh_ita_cic_glc_nor_rus_slo_tsw_svk_bsq_pol_ger_ind_bem_fin_igb_ctl_eng_mnd_mly_lat_xho_hun_sid_aeg_spa_tha_fbf_tig_alb_moo_vie_mao_ven_bat_ses_cnt_swt	NA	NA	NA
627	chh_aeg_glc_mao_fre_bat_svk_knd_dut_lda_scr_aze_swa_pol_vie_grk_mol_amh_akn_uzb_xho_ita_igb_alb_fbf_slo_tha_eng_cze_pan_jpn_mnd_zul_mlt_tml_hin_afr_prs_hau_wly_tsw_qcu_swt_dyu_bul_owc_sid_tig_moo_lat_ger_bem_ven_est_cnt_amr_bos_ind_spa_sod_ukr_cic_jav_kor_tsn_fin_urd_yor_ewe_arw_lit_mcd_nor_rom_tag_azi_ben_ses_geo_krd_mly_rus_hun_heb_guj_bam_tur_bsq_swe_anl_dgb_ctl_sun_gam_por	0.133107307410766	0.355563360803699	0.722972798819881
628	tig_swa_swe_glc_igb_est_sun_ses_alb_ctl_aze_afr_cnt_ita_slo_anl_gam_jav_yor_pan_jpn_dyu_lit_mao_heb_svk_bul_tsn_grk_fbf_mly_sod_guj_eng_vie_qcu_tha_rus_bam_akn_ind_hun_bem_fre_ben_chh_tag_mol_dgb_prs_spa_mnd_kor_azi_geo_aeg_tur_amh_dut_wly_hin_fin_bat_krd_ger_bos_ven_nor_cic_knd_zul_mlt_rom_por_sid_cze_owc_ewe_urd_scr_lda_arw_amr_hau_uzb_swt_ukr_pol_tml_lat_bsq_mcd_tsw_xho_moo	0.269810637325971	0.633343280918621	0.528063953364643
629	igb_aze_ukr_prs_akn_amr_ses_chh_bos_qcu_slo_mnd_bul_pan_rus_ind_bam_wly_lda_zul_swa_cic_dyu_ven_knd_mol_bsq_fre_aeg_krd_arw_uzb_guj_ewe_bat_urd_jav_owc_hin_scr_mao_ben_ctl_eng_cnt_mlt_xho_hau_spa_heb_rom_ita_gam_tml_fbf_pol_lit_jpn_afr_geo_bem_svk_mcd_cze_grk_yor_dut_swt_tur_tha_anl_sid_tig_swe_vie_moo_tsn_nor_est_mly_sod_tsw_glc_sun_ger_azi_hun_amh_alb_por_kor_fin_lat_dgb_tag	-0.424086531525762	-1.01875805394594	0.310960793552276
630	ger_swt_dgb_gam_azi_por_bem_hin_anl_sid_grk_tml_est_guj_vie_qcu_owc_prs_slo_afr_hau_aeg_ewe_moo_mcd_cnt_swe_mol_swa_pol_tag_jav_fin_amr_rom_cze_tsw_eng_xho_tur_tha_lat_geo_ind_lda_spa_urd_igb_mlt_dut_mao_kor_sun_jpn_bul_ses_fre_lit_cic_ukr_arw_mnd_hun_krd_heb_bam_yor_glc_svk_scr_bat_fbf_tsn_knd_aze_chh_ctl_akn_sod_alb_wly_mly_uzb_nor_ven_tig_amh_pan_rus_dyu_ita_zul_bos_bsq_ben	0.214446752429205	0.558421747995551	0.577898430640384
631	hau_uzb_dgb_svk_tsw_fin_ind_ita_bat_dyu_jav_nor_owc_ben_mlt_igb_arw_cic_rus_yor_geo_aeg_mcd_qcu_azi_fbf_moo_cnt_knd_alb_por_bem_prs_amh_tsn_jpn_swe_pan_chh_swa_ewe_ger_lit_bam_gam_lda_ctl_rom_est_tur_bos_ses_sod_lat_zul_dut_tha_ven_hun_heb_tig_krd_sid_scr_mnd_cze_wly_sun_ukr_slo_anl_urd_pol_bsq_eng_hin_guj_tml_swt_vie_afr_spa_xho_bul_tag_aze_amr_akn_kor_fre_mao_grk_glc_mly_mol	-0.489748941476489	-1.18783257396469	0.237924184899758
632	swe_wly_sid_owc_dgb_bam_tur_sun_alb_guj_lit_hin_glc_bos_ses_rus_krd_cic_bsq_lat_dut_tag_qcu_kor_vie_bat_mlt_scr_mly_fin_amh_ctl_xho_azi_jav_bem_prs_anl_swt_ger_uzb_grk_yor_slo_tsn_por_hau_fbf_urd_gam_ita_rom_pol_aeg_zul_sod_mao_jpn_svk_igb_tml_nor_mcd_aze_knd_tig_heb_ben_cze_geo_hun_pan_tsw_ven_eng_est_ewe_tha_spa_fre_ukr_mol_akn_bul_moo_mnd_arw_swa_dyu_cnt_ind_amr_chh_lda_afr	0.113992885629664	0.276439706233472	0.782823783895388
633	glc_heb_sod_dyu_bat_cze_nor_spa_urd_bul_alb_ita_sid_anl_eng_kor_est_vie_mcd_hin_akn_mlt_scr_dut_swa_lit_bos_swt_tha_jpn_rus_bam_mol_cic_mly_hau_xho_ses_ctl_amh_tsw_mnd_aze_tig_chh_ind_mao_prs_ven_guj_ger_uzb_igb_tur_tag_cnt_qcu_krd_pol_fbf_bsq_gam_lat_ewe_tml_owc_jav_amr_fre_pan_ukr_svk_swe_afr_sun_geo_fin_ben_zul_moo_slo_aeg_wly_bem_hun_por_rom_tsn_grk_yor_azi_knd_dgb_lda_arw	NA	NA	NA
634	alb_por_amr_tha_ita_ben_tsw_scr_bul_pan_fbf_ctl_prs_zul_aze_dyu_nor_cnt_mol_hau_rom_tag_ger_slo_moo_geo_azi_fin_rus_arw_wly_akn_fre_cic_mnd_ses_mly_bos_grk_ewe_jpn_tsn_eng_lda_jav_amh_bsq_yor_krd_spa_tur_swe_bam_urd_cze_tml_tig_aeg_guj_kor_hun_xho_sid_svk_bem_vie_igb_anl_ven_lat_mcd_gam_ukr_glc_chh_pol_dut_dgb_mlt_est_bat_hin_ind_owc_afr_uzb_lit_sun_mao_qcu_swa_knd_sod_heb_swt	-0.833361083323281	-2.24616401575774	0.0270607710783356
635	krd_swt_lat_ind_tha_cic_dgb_fin_qcu_hin_bsq_akn_bam_xho_tur_arw_svk_sod_knd_nor_aeg_mcd_tml_moo_ven_vie_guj_chh_mol_gam_por_scr_dut_azi_ctl_heb_zul_mlt_ger_glc_rus_dyu_ita_ukr_aze_mao_swe_mly_ben_owc_lit_wly_bul_jav_anl_eng_bat_tig_lda_ewe_prs_yor_tsw_jpn_bos_geo_fre_amr_tag_ses_hun_cnt_rom_slo_sun_pan_fbf_kor_sid_est_bem_cze_igb_swa_hau_grk_spa_urd_pol_alb_afr_tsn_amh_mnd_uzb	-0.207756650351414	-0.480956901735953	0.631676734601134
636	tha_pan_alb_tig_tml_sun_rom_mnd_mao_anl_bul_swa_zul_urd_sod_rus_knd_glc_fre_svk_hau_bos_heb_slo_por_mly_prs_ctl_ses_jav_swe_ven_sid_geo_amh_uzb_dyu_azi_mol_bat_pol_mlt_guj_xho_arw_wly_yor_eng_bam_vie_gam_ben_spa_owc_ukr_igb_lit_est_tur_chh_ger_dut_tsw_cnt_tag_jpn_lat_tsn_swt_amr_nor_dgb_lda_krd_mcd_qcu_fin_ind_cic_akn_bsq_scr_aze_fbf_kor_hun_ewe_hin_grk_cze_aeg_afr_moo_bem_ita	0.0495505532745339	0.124449028954706	0.901228353091965
637	ctl_dut_fin_swa_moo_igb_cic_aeg_spa_mlt_ses_heb_scr_cnt_bam_mnd_mcd_tml_cze_afr_mly_mao_glc_lit_uzb_ger_rom_amr_kor_bsq_lat_bem_ind_vie_dgb_pan_mol_azi_fbf_ukr_qcu_aze_swe_gam_est_svk_eng_knd_jpn_rus_tsn_zul_akn_tag_slo_grk_nor_tsw_hau_ben_alb_hin_sid_tha_tur_ita_ewe_amh_anl_guj_por_owc_bul_xho_wly_urd_arw_fre_ven_geo_prs_krd_sun_pol_yor_dyu_bat_lda_chh_hun_bos_swt_sod_tig_jav	-0.283773099701302	-0.729713532571298	0.467399305492589
638	cnt_ven_hun_pan_vie_gam_sod_cze_uzb_akn_ses_ind_hau_igb_afr_tml_amh_guj_bsq_alb_ben_svk_tha_aeg_bos_chh_xho_arw_scr_swt_jpn_sun_bul_swa_kor_swe_ger_fre_tig_mly_fin_hin_grk_ita_tsn_dyu_knd_bem_tsw_est_lda_fbf_glc_anl_qcu_mao_bam_azi_dut_spa_nor_jav_aze_mnd_heb_pol_tur_mlt_sid_prs_amr_lat_ctl_zul_por_rus_wly_eng_geo_mcd_owc_krd_slo_cic_tag_dgb_urd_moo_ukr_lit_yor_bat_mol_ewe_rom	-0.219567640147014	-0.497629630638116	0.619919714830949
639	bos_eng_azi_tsw_fbf_dyu_fin_ven_owc_lit_amr_aze_bem_ben_alb_bat_ses_wly_arw_mao_heb_bul_tsn_zul_cze_igb_jav_anl_moo_kor_krd_dut_swa_cnt_ukr_rom_afr_por_hau_chh_ind_mcd_mlt_ewe_xho_tha_grk_lat_gam_bsq_hun_mol_pol_qcu_tur_guj_lda_dgb_svk_jpn_tag_scr_mnd_ita_fre_uzb_ger_tml_slo_mly_nor_prs_bam_aeg_yor_cic_hin_amh_glc_swt_vie_geo_akn_spa_sun_sod_est_swe_ctl_rus_sid_tig_knd_pan_urd	-0.174037672217653	-0.404176804128455	0.687010680867444
640	lda_mlt_jav_lit_hau_krd_ita_jpn_igb_qcu_nor_fbf_mnd_owc_ben_tsw_fin_est_swa_arw_vie_bsq_amr_ind_tsn_uzb_amh_kor_xho_bos_aze_urd_ven_grk_heb_knd_mol_tml_anl_mly_bem_swe_zul_gam_swt_geo_alb_dut_slo_sid_rus_tig_yor_afr_glc_moo_chh_aeg_sod_tag_akn_tur_ger_hin_pol_ukr_scr_por_wly_fre_bul_tha_dgb_pan_guj_eng_mao_cze_ctl_bam_cic_ses_azi_rom_bat_prs_mcd_ewe_dyu_hun_lat_svk_spa_cnt_sun	-0.343833329612942	-0.903806757027758	0.368433095431289
641	glc_tig_ukr_hin_rus_cic_arw_yor_vie_pan_dyu_cnt_bem_ses_jpn_akn_uzb_lat_pol_urd_tur_bul_fbf_ger_dgb_swa_krd_slo_fre_azi_amh_ewe_xho_owc_grk_alb_sod_sid_tsw_ben_mlt_heb_aeg_hun_nor_aze_zul_mnd_mly_igb_mao_ctl_spa_sun_rom_svk_bam_fin_tag_wly_cze_moo_kor_est_lit_lda_bos_jav_tml_scr_geo_mcd_eng_qcu_ita_guj_chh_knd_bat_afr_bsq_dut_anl_prs_tsn_hau_amr_tha_swe_mol_ind_por_gam_swt_ven	0.177533554295949	0.417262631018517	0.677447989125872
642	geo_glc_sun_amr_sod_vie_zul_afr_hau_tig_hun_nor_rom_bem_spa_knd_ind_ger_ctl_alb_yor_ben_tsn_guj_ita_urd_akn_azi_slo_tml_qcu_bat_tag_swe_ses_mnd_pol_swa_wly_mlt_dyu_scr_krd_rus_fin_svk_ven_kor_bsq_dgb_pan_heb_lit_arw_mly_est_jpn_fre_bam_mao_sid_dut_gam_prs_tha_hin_chh_bos_por_amh_cze_cic_aze_tur_moo_xho_ewe_fbf_mcd_swt_igb_mol_anl_lda_owc_eng_uzb_bul_grk_jav_tsw_ukr_cnt_lat_aeg	0.246588275383683	0.596492752069243	0.552295324069616
643	tig_fre_lda_chh_uzb_zul_tsn_fbf_urd_mlt_swe_dyu_ven_guj_bat_jpn_grk_ind_tur_moo_svk_alb_bem_hau_akn_bsq_pol_sun_bos_tag_hin_swt_afr_tml_ctl_cze_ita_tsw_knd_krd_vie_sod_bul_prs_hun_ses_cnt_lat_yor_geo_mol_eng_xho_fin_igb_mly_lit_mao_anl_ukr_dut_jav_nor_arw_spa_scr_ger_heb_sid_glc_mnd_mcd_rus_est_qcu_owc_tha_swa_gam_pan_kor_amh_dgb_ewe_aze_wly_bam_slo_azi_por_rom_ben_amr_aeg_cic	1.07988996091107	2.97004354401894	0.00378815571082988
644	rom_ger_fin_fbf_grk_heb_tig_sod_rus_tsn_mao_ukr_knd_bat_moo_tur_tha_qcu_dyu_jav_alb_chh_mol_scr_ctl_amr_ses_dgb_swa_anl_mly_aze_lda_gam_pan_jpn_azi_hun_geo_zul_svk_igb_hin_vie_tml_mnd_sid_mlt_lit_tsw_amh_lat_fre_swe_aeg_arw_nor_bsq_guj_slo_owc_ita_ewe_bul_ven_spa_krd_est_ind_sun_akn_urd_por_prs_bos_bam_wly_tag_ben_xho_mcd_cic_glc_cze_hau_yor_eng_bem_afr_swt_pol_uzb_dut_kor_cnt	0.314107321388861	0.811532488979415	0.419132144426274
645	fin_zul_ind_amr_qcu_mly_dgb_eng_pol_mol_tha_kor_guj_amh_ukr_urd_por_krd_wly_ita_dut_tig_mlt_sod_tag_pan_bat_hun_lit_lda_sid_lat_scr_prs_tsn_hin_bsq_swe_mcd_bul_fre_afr_ses_aeg_mnd_rom_akn_dyu_azi_aze_swt_est_ger_slo_xho_arw_hau_uzb_bem_nor_geo_cze_mao_grk_glc_spa_cnt_yor_jav_tsw_ven_sun_rus_chh_ewe_moo_ben_gam_swa_tml_vie_anl_igb_bos_bam_fbf_knd_owc_heb_alb_cic_ctl_jpn_svk_tur	-0.219815182132617	-0.495456803826512	0.621446418744492
646	sid_ctl_hin_tag_uzb_tha_fin_moo_akn_cze_cic_hun_est_heb_pan_nor_tml_swa_ben_yor_sod_dgb_jpn_ewe_svk_wly_mol_zul_qcu_por_scr_vie_amh_geo_rom_fbf_tur_gam_dut_bat_sun_aeg_knd_pol_aze_alb_lda_kor_rus_mcd_ukr_hau_igb_grk_jav_ind_mao_bam_chh_eng_azi_xho_owc_tig_slo_bsq_dyu_fre_ven_bem_bul_mnd_arw_mlt_ita_anl_tsn_spa_lat_amr_krd_swt_guj_ger_lit_swe_prs_mly_cnt_afr_bos_ses_urd_tsw_glc	0.117849438337267	0.292245924012554	0.770749571942168
647	swa_mcd_akn_vie_glc_ses_spa_azi_bat_uzb_alb_guj_fbf_svk_rus_fre_urd_bsq_bos_owc_geo_anl_cic_hun_mol_igb_ven_jpn_cnt_cze_krd_qcu_tsn_grk_tsw_chh_swt_heb_bem_pol_ukr_tha_hau_jav_tml_sid_rom_mlt_est_amh_ita_moo_knd_sun_bul_lit_tig_hin_amr_mao_swe_ind_lda_aeg_aze_pan_wly_mnd_ewe_dgb_kor_fin_scr_gam_bam_slo_dut_por_zul_tag_nor_dyu_arw_xho_prs_eng_ctl_ger_tur_ben_yor_mly_afr_sod_lat	-0.260051594616443	-0.669249042886386	0.504994685980823
648	mao_vie_mnd_jpn_azi_dut_chh_cnt_hun_ind_geo_heb_ita_ger_anl_swe_est_mcd_cze_spa_ewe_fbf_aze_lat_fre_swa_amh_nor_mly_bsq_glc_eng_bat_mol_tml_bul_knd_afr_tag_rus_ven_swt_bam_moo_svk_sod_por_guj_tha_tur_slo_xho_ctl_amr_zul_alb_urd_wly_hin_gam_ses_owc_akn_jav_ben_cic_pol_hau_scr_aeg_krd_dyu_tsw_igb_fin_yor_arw_sid_ukr_mlt_sun_bos_rom_qcu_tig_uzb_prs_grk_pan_tsn_lda_lit_dgb_kor_bem	0.0155187319651225	0.0358553150574526	0.971474575143158
649	mol_heb_tag_sun_owc_uzb_vie_aeg_tig_amr_est_cze_jav_xho_bam_akn_knd_tsw_cic_aze_slo_glc_dyu_bul_qcu_tur_ctl_hun_amh_anl_ewe_fbf_prs_ben_mly_lit_igb_hau_mcd_alb_ger_chh_lat_zul_nor_sod_tml_bos_tha_kor_scr_cnt_bsq_spa_bem_mnd_eng_bat_arw_moo_urd_rom_fin_ven_swt_lda_sid_ita_por_hin_svk_afr_krd_tsn_mao_dut_guj_mlt_ses_jpn_pol_pan_rus_swa_fre_dgb_azi_yor_gam_ind_grk_swe_ukr_wly_geo	0.334978573337285	0.825400580723859	0.411256485672355
650	ger_dgb_arw_fbf_yor_bat_tsn_bul_chh_aze_fre_jav_tsw_bos_hin_swa_cnt_ctl_prs_vie_tml_anl_owc_eng_ita_swt_scr_mol_dut_bsq_amh_rom_guj_zul_qcu_igb_ses_akn_heb_knd_rus_geo_uzb_wly_moo_pan_ven_fin_mlt_sun_mnd_sid_tig_cic_est_dyu_mao_amr_ben_bam_slo_cze_ukr_pol_mly_hun_tha_swe_lit_svk_afr_aeg_alb_hau_tur_xho_ind_glc_spa_gam_mcd_ewe_azi_lda_urd_bem_por_grk_lat_sod_tag_kor_nor_jpn_krd	-0.44837526294871	-1.06400312981228	0.290082144605504
651	bos_tml_lda_ger_swe_aeg_ukr_chh_mol_jav_qcu_fbf_ewe_amr_tag_mly_bem_akn_rom_knd_ben_xho_pol_swt_cze_moo_bat_hau_arw_dyu_nor_swa_por_owc_tsw_ses_ita_grk_vie_svk_gam_hin_yor_mnd_guj_mao_ctl_eng_cnt_igb_ind_ven_heb_bsq_mcd_azi_uzb_mlt_hun_zul_pan_prs_jpn_anl_krd_bam_kor_amh_slo_scr_glc_tsn_alb_tha_urd_afr_lat_lit_rus_dut_sod_spa_aze_dgb_sid_sun_geo_tig_tur_fin_bul_wly_fre_cic_est	NA	NA	NA
652	vie_moo_qcu_gam_cze_dyu_mlt_kor_guj_ven_bat_akn_aeg_sun_jav_wly_lat_zul_tsn_hun_sid_tag_ukr_urd_cnt_scr_por_arw_bsq_chh_jpn_yor_tur_alb_geo_bos_eng_bam_bul_anl_spa_xho_igb_ctl_pan_krd_tha_cic_swa_owc_heb_tsw_fbf_svk_knd_slo_azi_dgb_prs_ewe_amr_tig_hau_ita_ben_ger_hin_mnd_mly_fin_ind_swe_dut_ses_mcd_grk_swt_amh_uzb_lda_nor_bem_rom_lit_est_sod_aze_glc_mol_pol_afr_tml_mao_rus_fre	-0.145997511664762	-0.337962731896367	0.736152979238264
653	igb_glc_jav_swa_alb_gam_lit_bat_swe_xho_dut_ind_por_mol_mcd_rom_ger_kor_ses_tha_ewe_chh_jpn_tml_dyu_akn_cze_vie_grk_fbf_uzb_swt_sun_ven_mnd_tag_krd_ita_est_hin_ukr_amr_wly_scr_tig_bos_geo_ctl_aze_cnt_ben_bsq_sid_tsn_bam_arw_yor_urd_sod_moo_bul_pol_fin_spa_afr_lda_cic_anl_hun_owc_azi_pan_tsw_mao_eng_hau_amh_dgb_bem_fre_heb_nor_lat_zul_mly_guj_qcu_prs_tur_mlt_knd_aeg_rus_svk_slo	-0.392459445228116	-1.00607397969131	0.316990498179934
654	lat_hau_bam_tag_jav_heb_rus_jpn_amh_kor_cnt_knd_ben_tha_yor_azi_est_anl_ses_scr_hin_cze_dut_krd_tig_amr_bos_swa_urd_sod_vie_qcu_wly_lit_swe_spa_bul_mao_sid_mcd_pol_mol_lda_moo_grk_ven_tsn_hun_por_pan_ger_svk_tur_ita_aze_owc_rom_eng_gam_bsq_ind_igb_mly_dgb_tml_arw_ctl_cic_fin_alb_geo_swt_prs_akn_fbf_mlt_fre_dyu_xho_chh_guj_afr_mnd_nor_tsw_bem_glc_slo_ukr_bat_aeg_uzb_sun_zul_ewe	-0.0358535069010858	-0.0830906017107348	0.933958083050869
655	bsq_mlt_ctl_xho_slo_hin_swt_tsn_tag_amr_mol_jav_sun_nor_rus_ses_gam_swa_sid_dyu_igb_swe_tml_bam_anl_cze_bat_akn_scr_afr_grk_mnd_ind_eng_fbf_ita_chh_amh_rom_bos_mly_knd_jpn_aeg_urd_mao_lat_glc_ukr_wly_dut_zul_fin_est_svk_aze_hun_tur_prs_yor_geo_cnt_guj_ewe_arw_lda_alb_tha_bul_heb_vie_moo_azi_qcu_hau_dgb_spa_pan_fre_ben_uzb_por_mcd_tig_bem_krd_pol_kor_tsw_cic_lit_owc_ven_ger_sod	0.401408117164767	1.04760866393762	0.297533971580672
656	owc_sid_afr_arw_wly_ben_tha_cic_heb_bem_lat_cze_rus_fin_grk_eng_ukr_hin_mol_scr_dgb_alb_mnd_swe_por_dyu_krd_amr_svk_bat_bos_yor_jpn_ses_igb_sod_slo_ewe_glc_guj_spa_geo_tig_cnt_tsn_bam_bsq_aeg_tsw_mao_urd_tml_ven_moo_bul_tur_azi_chh_dut_prs_anl_mcd_sun_lit_fbf_vie_rom_ger_ind_qcu_pol_ita_zul_swa_pan_est_knd_tag_aze_xho_nor_ctl_hau_gam_hun_jav_mlt_lda_kor_mly_swt_akn_fre_uzb_amh	0.57655950632405	1.32875535310233	0.187179770108949
657	mlt_hin_jpn_ewe_eng_cze_bam_dyu_tsw_yor_tag_svk_lat_zul_bsq_pol_azi_ven_mao_ses_xho_anl_sun_spa_igb_ben_gam_glc_uzb_pan_scr_slo_alb_sod_bos_knd_tha_wly_arw_mol_geo_nor_ger_mnd_fin_est_tur_bat_lda_urd_swa_lit_dut_chh_bem_cnt_akn_cic_amr_dgb_ctl_qcu_heb_hau_rom_amh_aeg_tsn_sid_mcd_krd_owc_guj_rus_mly_bul_tig_aze_swe_ita_afr_kor_swt_grk_jav_por_fbf_vie_hun_fre_ukr_prs_ind_moo_tml	0.0810643619616476	0.210555269180781	0.833694963102197
658	fbf_amr_ewe_knd_ctl_mcd_tag_akn_nor_tha_por_ita_afr_tur_guj_ben_bsq_svk_krd_igb_wly_scr_ven_tml_geo_lat_rus_est_jpn_cze_prs_dut_bos_rom_heb_zul_arw_ses_mlt_bat_spa_swt_urd_bam_swe_swa_sun_tsw_sid_amh_ukr_dyu_sod_yor_lda_dgb_kor_aeg_fin_chh_tsn_owc_mao_qcu_fre_ind_jav_mnd_mol_gam_moo_mly_azi_lit_eng_bem_anl_ger_hun_grk_hau_bul_slo_pol_vie_glc_hin_aze_alb_tig_xho_uzb_cic_pan_cnt	0.112169478866052	0.263532831635382	0.792722948485736
659	tsw_ben_ses_moo_afr_bul_wly_ctl_yor_spa_eng_zul_heb_urd_ven_ukr_mao_pol_slo_arw_sid_ewe_prs_guj_rom_fbf_kor_bem_swa_cic_knd_owc_anl_ind_swe_rus_dgb_bat_hun_mol_dyu_grk_lit_hin_lat_swt_sod_lda_cze_tml_azi_gam_pan_uzb_por_jpn_fre_alb_mlt_xho_krd_tig_svk_tsn_jav_hau_aeg_vie_igb_fin_nor_glc_scr_bsq_qcu_sun_geo_ita_amh_tur_aze_bam_mnd_mly_akn_cnt_tag_dut_est_amr_tha_bos_ger_chh_mcd	0.686225247643058	1.61695392934596	0.109275380028296
660	ben_mnd_urd_xho_por_swt_amh_tur_tsn_alb_kor_owc_tsw_rom_ita_tha_fin_krd_cze_swe_chh_aze_scr_mao_qcu_igb_lat_bam_vie_slo_geo_mol_eng_dyu_akn_ven_heb_pol_mlt_arw_aeg_est_mcd_nor_sid_spa_zul_fbf_bem_dut_swa_azi_tig_ukr_tag_hin_guj_ewe_ger_bsq_amr_mly_tml_lit_pan_cnt_knd_jav_rus_afr_anl_wly_fre_hun_ses_uzb_sod_dgb_yor_svk_bat_grk_sun_prs_glc_ind_moo_bul_gam_bos_jpn_ctl_hau_cic_lda	-0.320452013357866	-0.719266532909624	0.473780237286879
661	tml_amr_bem_yor_geo_arw_rus_bsq_fin_bul_hau_prs_ven_cnt_tsn_zul_amh_mly_swe_sid_lat_svk_scr_aeg_swt_tag_mol_est_slo_azi_chh_aze_glc_grk_bam_ses_pol_nor_hun_ita_dut_tha_jav_xho_heb_ctl_eng_cic_qcu_por_tig_moo_afr_bat_ger_ind_igb_tsw_ben_vie_fbf_mnd_akn_ukr_hin_owc_jpn_lda_krd_dyu_wly_cze_knd_anl_sun_spa_kor_mlt_swa_dgb_gam_alb_tur_ewe_urd_guj_pan_lit_rom_uzb_sod_bos_mao_mcd_fre	NA	NA	NA
662	ger_qcu_pan_lit_tag_xho_hin_sid_ctl_cnt_ben_sun_moo_ukr_azi_mly_wly_mol_bos_ita_dyu_tml_pol_tsn_tur_geo_swt_mao_prs_gam_alb_fin_swa_bsq_owc_rus_knd_est_swe_glc_tig_mcd_eng_grk_igb_nor_jav_ewe_fbf_arw_fre_jpn_guj_mnd_chh_sod_uzb_tha_heb_lat_dgb_hun_spa_cze_bam_aze_dut_ses_slo_bem_amr_zul_vie_cic_mlt_kor_krd_ind_scr_urd_afr_bat_akn_tsw_lda_rom_yor_hau_amh_ven_por_svk_aeg_anl_bul	-0.599897977690208	-1.37733911885735	0.171713356221104
663	mly_sod_akn_alb_lit_eng_rom_igb_yor_jav_hun_ben_moo_amh_tag_dyu_urd_tha_cic_uzb_fin_qcu_fbf_swe_bat_dgb_ind_swa_dut_aeg_svk_fre_ewe_tig_bul_guj_por_knd_jpn_lat_afr_tsw_sun_scr_azi_hau_anl_heb_chh_aze_cnt_tur_ses_ven_grk_vie_lda_hin_cze_mnd_mcd_owc_krd_ger_bos_spa_ita_prs_kor_rus_sid_tsn_gam_arw_ukr_tml_mlt_glc_zul_slo_nor_est_pan_mol_xho_wly_bsq_swt_amr_bam_bem_ctl_mao_geo_pol	-0.47652810447587	-1.25328145605607	0.213245040929089
664	nor_cnt_bos_heb_sun_mcd_sid_tig_lit_afr_aze_mlt_jpn_hin_urd_tml_bsq_alb_mly_uzb_ven_krd_fin_kor_sod_geo_tha_gam_ewe_tur_zul_grk_rus_ses_ita_ctl_knd_chh_lat_mol_swt_por_igb_lda_bam_owc_pol_ind_ger_guj_cic_jav_dut_dgb_amh_hun_hau_moo_qcu_ben_prs_tsn_akn_ukr_rom_aeg_est_xho_tsw_wly_arw_amr_vie_eng_anl_swe_bat_cze_fre_swa_yor_glc_fbf_scr_azi_slo_dyu_mnd_pan_svk_mao_bul_bem_spa_tag	0.214759035368972	0.510886371784747	0.61064129289986
665	bat_akn_moo_wly_jav_alb_est_pan_tag_krd_qcu_bsq_sun_ita_prs_amr_hin_tml_spa_tha_mly_pol_rom_hau_kor_eng_grk_tur_ukr_urd_ger_ses_glc_bul_mlt_cze_tsw_guj_owc_sid_heb_tig_swe_knd_mnd_lda_scr_mao_hun_ctl_nor_zul_dut_anl_ven_ind_chh_uzb_geo_amh_fin_swt_igb_afr_jpn_slo_azi_rus_vie_cic_aeg_ewe_bos_xho_aze_dyu_gam_bam_yor_swa_bem_cnt_svk_arw_dgb_lit_tsn_fbf_sod_fre_mcd_lat_mol_por_ben	0.228269162000235	0.590580402644342	0.556234070032058
666	heb_bsq_afr_ukr_mao_bam_azi_guj_hun_pan_prs_swe_jpn_fre_amr_chh_grk_ses_aeg_bul_bat_tha_lit_tml_gam_igb_tag_ger_bos_vie_lda_slo_qcu_fbf_mcd_ctl_krd_sun_hau_urd_tsw_wly_yor_svk_glc_aze_arw_bem_sod_tsn_lat_rus_knd_ben_nor_ind_dut_cnt_eng_owc_swt_swa_mol_xho_uzb_est_anl_mly_mnd_mlt_dyu_ita_ven_pol_hin_dgb_amh_geo_cze_moo_sid_tur_cic_por_ewe_zul_akn_tig_spa_fin_alb_jav_scr_kor_rom	-0.443084765116776	-1.13430688968612	0.259581163336243
667	cnt_wly_ctl_amh_aeg_mnd_sod_tur_mao_por_mly_bam_glc_hau_ukr_xho_slo_scr_sid_dgb_bul_igb_prs_vie_heb_tml_ind_mol_alb_eng_tha_tsn_knd_dyu_chh_tsw_tag_rus_dut_bem_ses_pan_swt_akn_zul_yor_mcd_lit_bat_spa_jpn_mlt_afr_pol_qcu_bos_lat_fin_swa_ben_amr_aze_jav_svk_hun_rom_grk_cze_fbf_nor_lda_anl_sun_krd_geo_tig_urd_azi_ven_est_ger_arw_owc_hin_guj_uzb_swe_moo_kor_cic_ita_fre_bsq_gam_ewe	-0.145112613857488	-0.380824514962772	0.704201990873662
668	anl_aeg_mnd_sun_hun_yor_tha_amh_ses_xho_sid_wly_nor_ven_bos_hin_dyu_grk_pan_cnt_krd_mlt_owc_igb_bem_ukr_ewe_swe_lda_pol_bam_uzb_tag_zul_amr_knd_prs_mcd_urd_ger_glc_heb_ita_eng_bul_geo_svk_rom_lit_spa_mao_chh_swa_bsq_scr_moo_mol_vie_hau_tml_afr_jpn_swt_ben_qcu_sod_azi_jav_alb_rus_por_arw_fin_ctl_fbf_dgb_lat_ind_est_tig_tsn_tsw_fre_aze_cic_bat_dut_mly_guj_cze_kor_gam_tur_akn_slo	-0.289199164767612	-0.694251429776293	0.489255199623306
669	gam_dut_ind_tml_knd_tag_mao_ewe_moo_ses_aze_amr_ger_fbf_geo_mcd_urd_vie_afr_fre_wly_svk_heb_xho_tha_tsn_mly_uzb_bos_cze_tig_slo_rus_rom_bul_cic_akn_lda_chh_ven_mnd_prs_sod_dgb_zul_fin_jpn_lat_igb_ita_por_hun_guj_arw_yor_tsw_ctl_swe_sun_alb_grk_ben_est_bsq_amh_bam_eng_nor_bem_anl_azi_krd_hin_cnt_bat_spa_mol_dyu_owc_ukr_hau_scr_glc_pan_swa_tur_lit_kor_jav_swt_aeg_mlt_qcu_sid_pol	0.163126433264872	0.415746320427612	0.678553393922287
670	krd_swt_tml_bam_tha_mcd_jpn_pol_mol_arw_dut_hun_akn_bem_ven_mnd_ewe_dgb_fre_ctl_aze_jav_prs_ger_lat_xho_eng_igb_tsn_rus_guj_moo_vie_knd_sid_hau_amh_alb_fin_glc_scr_anl_afr_zul_aeg_slo_owc_svk_chh_tig_kor_por_geo_urd_swa_cnt_amr_spa_ita_qcu_hin_tur_nor_ukr_lit_swe_sod_bos_lda_bat_rom_pan_fbf_gam_mlt_ses_sun_dyu_wly_ind_mly_mao_uzb_grk_est_ben_tag_cze_yor_bsq_azi_tsw_cic_heb_bul	0.785225261145688	1.90963655938021	0.0592622240917022
671	ewe_cze_hun_ven_bat_guj_azi_sun_fin_pan_swe_prs_geo_sod_cnt_svk_afr_tig_nor_ukr_aze_rom_dyu_ctl_wly_ger_mly_bos_tsw_heb_vie_xho_mcd_alb_lit_ses_por_uzb_dut_bem_moo_bsq_arw_jav_ind_tag_swt_tml_swa_urd_gam_mol_slo_fbf_amr_sid_tha_bam_lat_hin_spa_aeg_amh_grk_zul_akn_chh_tsn_krd_cic_anl_kor_mlt_bul_scr_est_ita_eng_dgb_yor_lda_tur_knd_qcu_rus_fre_mao_owc_igb_mnd_pol_hau_glc_jpn_ben	0.145814334077673	0.40048187275373	0.689720138362608
672	grk_scr_owc_urd_vie_nor_afr_mao_cze_tml_guj_aeg_jav_lda_krd_bsq_dgb_wly_arw_svk_prs_zul_bam_slo_dyu_tur_tig_jpn_xho_ukr_yor_moo_fre_sod_geo_tha_ses_mol_bos_igb_pan_swe_cnt_anl_ben_bat_mly_rus_dut_glc_mnd_ger_rom_bem_uzb_hun_fin_gam_kor_cic_ven_swt_tsw_akn_mlt_lit_tag_eng_hin_ita_qcu_por_sid_azi_hau_aze_heb_ctl_knd_est_chh_alb_amh_pol_tsn_bul_spa_sun_fbf_mcd_lat_ewe_amr_swa_ind	-0.242178228417091	-0.620150696221469	0.536675219551561
673	ita_fin_uzb_pol_guj_sid_igb_mlt_jav_jpn_xho_aeg_mcd_spa_ger_lat_swe_zul_amr_knd_fre_owc_anl_tag_mao_ewe_glc_urd_sod_grk_yor_arw_alb_ven_vie_ctl_amh_nor_azi_hau_ukr_tsw_bam_bsq_est_rus_cze_hun_ind_fbf_cnt_tml_sun_gam_mol_dgb_wly_swt_bos_chh_geo_qcu_eng_bem_mly_bul_ben_svk_tur_slo_scr_heb_kor_cic_lit_mnd_akn_afr_dut_dyu_rom_tig_bat_lda_por_hin_aze_moo_ses_prs_krd_tha_tsn_swa_pan	0.358063191390008	0.836082401266309	0.405251596243939
674	jav_mlt_grk_sid_por_fre_afr_sun_heb_tur_tag_ses_swt_guj_scr_fbf_pol_lda_wly_kor_mly_prs_arw_vie_akn_moo_rus_lit_gam_tml_mnd_zul_geo_mao_bul_ger_dgb_ind_mcd_lat_yor_glc_rom_chh_eng_bam_tsn_bsq_cze_swa_cic_spa_owc_azi_swe_alb_anl_ita_ben_bat_dyu_svk_hin_ukr_tig_nor_aze_tha_xho_est_dut_igb_ctl_bem_hun_cnt_urd_ven_pan_jpn_amr_sod_aeg_uzb_tsw_knd_hau_krd_fin_qcu_bos_ewe_slo_mol_amh	-0.0151468480639478	-0.0385733565386963	0.969313227578283
675	lat_sun_dyu_prs_svk_rom_xho_tml_lda_hun_alb_bsq_geo_hau_eng_lit_ind_krd_igb_tsn_mol_azi_glc_bem_tur_urd_fin_bos_moo_tag_tha_hin_por_mcd_tig_yor_ben_amh_grk_zul_tsw_cze_slo_pan_mao_wly_uzb_jav_sod_heb_bam_bat_akn_aeg_mlt_ita_vie_afr_swe_dut_ger_ses_ukr_cnt_nor_fre_sid_amr_mly_rus_swa_dgb_fbf_qcu_cic_owc_ven_kor_est_knd_gam_swt_jpn_aze_ctl_ewe_bul_anl_mnd_guj_chh_arw_pol_scr_spa	NA	NA	NA
676	tur_swe_ses_gam_tsw_dut_lat_geo_hun_tig_glc_qcu_mnd_swa_anl_tsn_afr_dyu_jpn_dgb_scr_wly_kor_igb_alb_tag_hin_rom_amh_heb_azi_ger_hau_zul_prs_ita_mcd_bos_aeg_uzb_knd_lit_pol_mao_spa_bsq_vie_guj_amr_nor_pan_bam_slo_jav_chh_ctl_ben_mol_swt_sid_tha_tml_cze_mlt_fre_svk_est_ven_ewe_xho_ukr_bat_sod_akn_sun_fbf_moo_aze_arw_krd_lda_por_bem_eng_cic_urd_mly_ind_fin_cnt_grk_bul_owc_yor_rus	-0.396922993617501	-0.926382774990509	0.35664490447836
677	rus_glc_ben_azi_kor_tml_anl_qcu_scr_bsq_chh_xho_lda_dyu_mol_mnd_pan_fre_grk_swa_uzb_sun_bam_rom_lit_afr_sod_tsw_tig_ind_fbf_swt_bos_ctl_ukr_urd_aeg_hun_tag_amr_mly_cic_bat_spa_lat_ven_tha_dut_est_mao_geo_tur_jav_knd_cze_eng_jpn_gam_slo_wly_tsn_bul_pol_vie_bem_igb_yor_ses_hin_guj_sid_aze_mlt_prs_amh_mcd_zul_hau_por_arw_heb_fin_dgb_akn_moo_alb_ita_svk_swe_ewe_cnt_ger_krd_owc_nor	-1.15352584161868	-2.73113601509258	0.00755160904198688
678	bem_cic_tml_fre_mcd_hau_dut_lat_fbf_urd_anl_guj_arw_owc_azi_mly_qcu_aeg_bat_ita_lda_cze_est_swt_por_nor_hin_sod_alb_ctl_bsq_tsn_jpn_dyu_ger_wly_bul_igb_cnt_tig_eng_vie_knd_pol_heb_ukr_hun_amh_swa_gam_zul_rom_svk_sid_glc_tur_ven_pan_afr_sun_mao_uzb_dgb_rus_krd_kor_tha_geo_lit_moo_swe_jav_fin_mol_yor_scr_mlt_ses_grk_ben_prs_amr_ind_chh_bam_slo_bos_mnd_spa_ewe_xho_tag_tsw_aze_akn	0.719527425706551	1.89511861131499	0.0611828298606934
679	tha_vie_amr_mol_geo_swa_bam_hau_bat_dut_aze_ger_guj_mcd_mao_slo_afr_scr_ita_por_lat_lda_fre_ben_kor_moo_bos_hun_tsw_mly_chh_grk_sun_tig_urd_swt_pol_jav_bem_nor_eng_xho_mlt_cic_ukr_bsq_rus_igb_ind_zul_dyu_ctl_sid_jpn_wly_tml_fin_prs_ses_cze_fbf_heb_ven_glc_krd_hin_gam_tsn_uzb_bul_qcu_lit_aeg_alb_dgb_ewe_svk_owc_mnd_est_amh_anl_yor_azi_tag_knd_arw_rom_pan_akn_tur_sod_swe_cnt_spa	0.100450858184278	0.240431845503741	0.810524700380755
680	mao_kor_rus_arw_mnd_swa_sid_cnt_jpn_mly_amh_urd_heb_bsq_pan_ita_anl_dgb_tsw_dyu_sun_cic_mlt_lda_knd_bat_nor_owc_spa_ses_mol_fin_zul_amr_tag_moo_hin_geo_pol_tig_eng_swe_ben_cze_grk_wly_gam_bos_xho_bul_vie_chh_prs_tml_guj_dut_bem_glc_hun_ctl_lat_jav_scr_mcd_por_est_azi_igb_aze_aeg_uzb_qcu_akn_krd_yor_sod_slo_ger_fbf_ven_swt_tur_tha_ind_tsn_hau_alb_bam_rom_lit_afr_ukr_fre_svk_ewe	-0.338090346268077	-0.771485826020083	0.442374864045465
681	afr_sun_mcd_owc_slo_cnt_fbf_amr_ewe_tur_mnd_jpn_tml_tsw_eng_bos_dut_pol_heb_grk_lit_dyu_glc_tag_dgb_krd_sid_guj_bam_tsn_zul_ukr_bat_tig_ses_anl_pan_xho_nor_fin_lda_ind_prs_azi_arw_alb_fre_geo_swa_yor_sod_rom_moo_svk_cic_bem_ven_hau_igb_ger_uzb_mly_por_urd_bul_hin_spa_jav_est_aze_lat_cze_kor_wly_akn_mol_chh_qcu_mlt_ctl_mao_vie_tha_ben_bsq_gam_hun_amh_aeg_swe_knd_ita_swt_scr_rus	-0.271302585620395	-0.64307344170938	0.521758888224232
682	knd_tur_bat_rom_azi_rus_swt_heb_bos_hun_amr_aeg_qcu_tha_anl_scr_por_yor_ses_vie_fin_bem_moo_tml_grk_wly_bsq_tsn_glc_ctl_arw_dut_kor_pan_dyu_bul_ukr_cic_gam_amh_mly_ben_dgb_ven_slo_ewe_tag_est_spa_uzb_aze_pol_lda_lat_afr_mao_swa_nor_mol_igb_sid_geo_jav_zul_hau_eng_akn_sun_jpn_krd_fbf_cnt_ita_swe_bam_guj_chh_svk_mlt_alb_xho_tsw_mcd_sod_ind_hin_lit_mnd_fre_cze_prs_owc_ger_urd_tig	-0.128203845272068	-0.298366993982598	0.76608868922643
683	yor_guj_sid_sod_hau_fre_slo_prs_moo_ewe_tsn_aeg_heb_amh_swa_svk_ind_bat_cze_zul_mcd_dgb_lda_rus_azi_afr_lit_knd_tur_bsq_mlt_ita_krd_pol_ukr_mly_bos_akn_est_owc_arw_jpn_qcu_hun_ger_anl_nor_fbf_scr_kor_mol_cic_tag_glc_bem_ctl_igb_mao_bul_urd_spa_pan_lat_mnd_swe_amr_fin_rom_alb_dyu_aze_hin_ses_dut_bam_wly_eng_uzb_vie_tha_tml_geo_grk_cnt_xho_chh_tig_tsw_jav_sun_gam_swt_por_ben_ven	0.109752063756974	0.279570380264439	0.780427963367435
684	svk_fin_uzb_arw_mol_nor_kor_cze_glc_mcd_pol_dut_mly_ben_hin_alb_ind_tag_akn_pan_qcu_sod_azi_bat_krd_gam_jav_prs_ger_est_lda_ses_dyu_hun_tml_zul_mnd_bem_geo_sun_jpn_owc_ita_ukr_fre_eng_rom_knd_tur_sid_vie_tha_bul_lat_ewe_bos_amr_swa_anl_tsn_afr_scr_rus_fbf_igb_bam_grk_moo_amh_yor_swt_aeg_swe_heb_bsq_wly_cnt_cic_mao_tig_dgb_slo_lit_mlt_chh_guj_tsw_aze_ven_urd_spa_por_hau_ctl_xho	0.487220543946989	1.31395136790977	0.192094467485907
685	svk_wly_lda_akn_slo_cze_glc_owc_tag_geo_ctl_krd_ewe_por_xho_tur_bul_knd_mcd_tsn_dgb_swe_hin_mao_mol_bam_alb_lat_igb_spa_tha_azi_amh_tsw_qcu_vie_bem_heb_ukr_rus_sod_mlt_fbf_ind_anl_jav_uzb_kor_swt_pan_mly_eng_cic_ven_chh_fre_swa_amr_zul_ger_urd_moo_afr_est_nor_prs_lit_grk_jpn_yor_sid_tig_arw_tml_aze_dyu_bat_gam_sun_ita_guj_pol_hau_cnt_rom_ses_hun_bsq_ben_mnd_bos_scr_fin_aeg_dut	-0.32167441472826	-0.755709507681686	0.451733229947713
686	cic_ctl_tsw_bsq_pol_ukr_ind_alb_chh_est_kor_eng_tag_mly_fre_mol_sod_akn_jpn_lit_yor_owc_glc_bat_bul_grk_mnd_por_gam_vie_fin_sid_arw_aze_ben_hun_guj_mcd_svk_jav_bam_cze_anl_mao_dyu_aeg_tig_fbf_bem_swa_tml_swt_geo_pan_spa_dgb_amr_moo_igb_knd_dut_ita_heb_prs_hin_wly_sun_ses_hau_scr_ger_urd_mlt_swe_ven_zul_cnt_xho_afr_tsn_rus_lat_lda_amh_qcu_azi_uzb_tur_nor_krd_ewe_tha_rom_bos_slo	0.867413277465956	2.27416842792552	0.0252553808762974
687	ses_mly_bos_tsw_cic_sun_swt_tur_dut_aeg_swa_fbf_arw_akn_fre_bem_tsn_ukr_ben_mcd_hun_fin_hin_glc_knd_hau_lit_afr_rom_yor_grk_pan_lat_bsq_mnd_cnt_guj_ctl_zul_jav_prs_qcu_dyu_owc_eng_aze_sod_amr_chh_bam_dgb_rus_svk_amh_bat_cze_mao_igb_krd_scr_gam_mol_urd_ind_ven_nor_vie_tml_slo_wly_swe_heb_est_por_anl_tha_jpn_mlt_alb_xho_ita_bul_ger_ewe_geo_uzb_sid_kor_pol_tag_tig_lda_spa_azi_moo	-0.338443034076064	-0.80811694676969	0.421085572521185
688	tag_ewe_fin_bat_tml_guj_yor_prs_mao_ger_owc_bos_aeg_amh_jpn_sod_lda_cze_ses_krd_sid_tha_aze_dgb_hun_azi_dut_por_ind_ita_knd_slo_glc_grk_swt_eng_mlt_xho_cic_kor_tsw_lit_chh_mol_urd_nor_cnt_zul_hin_dyu_swe_spa_svk_rom_bam_jav_bul_lat_mnd_ctl_ukr_fbf_bem_pol_ven_vie_est_anl_ben_alb_arw_akn_bsq_sun_heb_swa_mly_mcd_wly_fre_rus_moo_afr_igb_scr_hau_tur_gam_uzb_tsn_tig_pan_qcu_amr_geo	0.240002763353792	0.584680093401197	0.560178625925458
689	tsw_geo_tag_hun_tha_chh_tig_lda_qcu_jav_spa_jpn_gam_sid_bul_bam_mao_tml_nor_owc_alb_swe_est_grk_heb_dgb_mol_bos_lit_svk_ses_bsq_aze_anl_xho_azi_dyu_mnd_pan_uzb_urd_amr_ger_kor_ita_hau_swt_glc_pol_ben_cnt_yor_krd_guj_ctl_sod_knd_fre_moo_afr_cic_arw_vie_tsn_amh_akn_scr_bem_fbf_zul_eng_rus_lat_rom_prs_por_ven_tur_igb_sun_ind_hin_aeg_swa_ukr_mcd_fin_dut_bat_mlt_mly_cze_ewe_wly_slo	0.450998814287805	1.05334330170615	0.294912737391217
690	bem_knd_akn_ita_ses_hun_ger_rom_swe_wly_prs_tig_geo_krd_kor_bul_alb_tur_uzb_fin_aeg_tsn_mao_heb_pan_mly_jpn_swa_guj_lit_cnt_moo_fbf_qcu_fre_amh_chh_ukr_mcd_mlt_mnd_jav_lda_zul_scr_tag_glc_hau_azi_ewe_yor_dgb_dyu_dut_cze_est_nor_afr_lat_svk_sid_gam_spa_ctl_bam_hin_tha_bos_swt_owc_sun_eng_ind_anl_bsq_mol_aze_rus_urd_ben_sod_igb_ven_vie_slo_cic_tml_pol_por_bat_amr_arw_grk_tsw_xho	-0.0673016924825731	-0.16761631016548	0.867249089715492
691	ita_eng_knd_mol_grk_ind_igb_pol_cze_bsq_hau_afr_mnd_urd_mlt_glc_amh_chh_mao_prs_ben_tml_cic_bul_fre_ewe_rom_lat_alb_gam_fbf_mcd_bam_qcu_ctl_fin_xho_ses_por_hin_azi_tag_moo_lda_bos_hun_vie_ven_sod_jav_rus_dut_uzb_dgb_bem_lit_swe_kor_sun_slo_tsn_bat_heb_tur_owc_sid_scr_dyu_cnt_aeg_mly_spa_swa_amr_est_aze_ger_tig_krd_ukr_guj_svk_swt_tsw_pan_akn_jpn_geo_zul_yor_arw_wly_nor_anl_tha	0.205637349058245	0.52828723953207	0.598558378863259
692	cnt_lda_grk_mnd_hau_ven_dut_por_scr_qcu_est_ita_sid_anl_rus_arw_tml_lit_ctl_vie_nor_bam_zul_heb_tag_urd_spa_mly_gam_tsn_tsw_aeg_amr_hin_bem_glc_bul_aze_tha_jav_afr_ind_pan_jpn_sun_akn_ben_slo_igb_swt_eng_dgb_knd_ger_mao_owc_sod_cic_mol_moo_uzb_bsq_lat_svk_tur_pol_mlt_azi_wly_swe_cze_rom_dyu_amh_bat_yor_ukr_swa_guj_fbf_fin_fre_hun_prs_ewe_geo_alb_kor_krd_tig_mcd_ses_xho_bos_chh	-0.610469605445545	-1.40322871115556	0.163878644509427
693	lda_spa_moo_mlt_chh_fin_bos_amh_aze_swa_rus_dut_anl_wly_amr_akn_vie_kor_glc_jpn_dyu_owc_azi_por_ewe_arw_urd_tur_mao_bsq_hau_hun_ita_alb_bul_zul_swe_pan_rom_krd_tsw_pol_nor_tag_igb_yor_mcd_lat_bem_afr_fre_dgb_ukr_cze_prs_bat_xho_tsn_cnt_sun_svk_cic_swt_tig_bam_jav_uzb_guj_ctl_ben_qcu_mly_aeg_geo_hin_tha_sid_ses_ven_scr_mol_lit_mnd_est_tml_fbf_grk_knd_ger_eng_gam_heb_sod_slo_ind	-0.161169666216113	-0.370351611358012	0.711962673475605
694	bsq_cnt_ses_ven_ukr_ctl_knd_dgb_zul_mly_ger_svk_chh_akn_lda_tsw_bam_dut_kor_amh_tur_spa_eng_rus_mao_hin_qcu_nor_amr_mlt_xho_sid_glc_lat_bul_gam_pan_tag_anl_rom_lit_por_ben_pol_tig_ewe_swa_fin_bat_arw_slo_uzb_igb_dyu_est_vie_wly_sun_bos_cic_mol_urd_afr_tha_tml_swe_swt_ind_mnd_sod_scr_geo_alb_fre_jpn_fbf_aeg_hau_jav_tsn_ita_aze_yor_azi_cze_grk_krd_guj_mcd_heb_hun_prs_owc_moo_bem	-0.229985605101208	-0.543103118337834	0.588358158562254
695	ses_geo_yor_anl_rus_uzb_aze_tag_bem_tig_sid_ger_ukr_cze_azi_hun_swt_ben_spa_sod_tsn_gam_heb_bul_wly_dgb_tsw_xho_bat_tha_sun_akn_prs_moo_mlt_guj_mly_swe_bos_svk_ven_lda_afr_hau_vie_fbf_pol_jav_rom_amh_qcu_jpn_mao_alb_est_amr_cic_zul_arw_lit_krd_ewe_igb_bsq_fin_nor_dut_mnd_chh_dyu_owc_pan_mcd_por_aeg_fre_tml_swa_urd_hin_slo_lat_ind_mol_bam_ita_ctl_scr_grk_knd_eng_tur_cnt_glc_kor	-0.0673012464342366	-0.166161530142071	0.868390542191393
696	ses_ben_mlt_anl_sod_moo_xho_hun_yor_swt_tsw_ger_ita_fin_aze_bos_amr_krd_slo_ctl_owc_bem_fre_pol_scr_tur_tha_mol_zul_svk_ukr_jpn_lit_ewe_swa_hau_bat_rom_rus_azi_hin_spa_heb_prs_bul_bam_uzb_arw_dut_swe_ind_jav_por_sid_chh_eng_bsq_urd_fbf_dyu_alb_vie_lat_guj_grk_tml_nor_cnt_amh_ven_gam_mao_glc_geo_qcu_tsn_akn_lda_tig_kor_mly_mnd_sun_wly_igb_est_pan_knd_tag_mcd_cze_aeg_afr_cic_dgb	-0.85469682283429	-2.05821430917971	0.0423673659634322
697	bul_vie_wly_fre_tag_alb_yor_ben_bem_qcu_knd_ctl_dut_xho_por_geo_fin_sun_grk_pan_tha_dgb_amr_lit_est_jpn_cnt_swt_nor_tur_mao_slo_jav_glc_lda_anl_mnd_eng_igb_urd_ukr_svk_tsn_bsq_swe_ewe_heb_mly_ita_ses_arw_owc_moo_mcd_ger_sid_lat_afr_pol_bos_hau_aze_tsw_bam_dyu_hin_swa_mol_bat_azi_tig_tml_prs_spa_krd_uzb_aeg_guj_akn_mlt_sod_scr_cze_amh_fbf_zul_rom_cic_rus_hun_ven_gam_kor_ind_chh	-0.228171948813008	-0.536905923268747	0.592614783299795
698	pol_wly_dyu_nor_sid_cnt_guj_ses_prs_urd_bsq_heb_dgb_yor_fbf_glc_rus_fin_ven_lda_est_qcu_arw_ctl_grk_zul_jav_spa_rom_aeg_swa_fre_cze_moo_hun_por_amr_alb_hau_bat_afr_mol_vie_swt_ewe_pan_ukr_mnd_uzb_ben_dut_hin_tur_owc_mly_cic_kor_lit_lat_ger_anl_slo_tsn_mao_tag_sun_akn_tsw_mcd_eng_ind_knd_tha_ita_igb_aze_xho_mlt_krd_bam_bem_geo_svk_tml_bos_scr_gam_swe_bul_amh_sod_chh_jpn_azi_tig	-0.320571682300568	-0.735121260796932	0.46411542349594
699	chh_amr_swt_geo_mnd_cic_bem_cnt_kor_wly_jav_prs_hin_grk_por_scr_sod_afr_swe_slo_ind_ita_ctl_nor_hun_aze_vie_qcu_mao_bsq_ukr_svk_sun_est_bos_owc_ven_xho_bul_yor_lat_mol_rus_hau_arw_anl_tig_glc_lit_knd_mly_spa_cze_pan_ben_dyu_sid_eng_fre_mlt_tsn_tur_dut_tml_gam_ewe_uzb_zul_ger_lda_mcd_krd_bat_jpn_tsw_ses_alb_igb_heb_rom_fin_aeg_urd_guj_swa_amh_pol_moo_fbf_dgb_akn_azi_tag_tha_bam	-0.0683625450006404	-0.158745215045333	0.874213830163517
700	svk_akn_ind_sid_kor_ger_gam_igb_lat_jav_cic_lda_dgb_sun_swt_rus_cze_jpn_mly_swa_ita_aeg_anl_ben_azi_knd_wly_tsw_moo_fbf_ctl_nor_est_bam_afr_ven_mao_ewe_por_ses_prs_fin_owc_mcd_heb_amh_cnt_aze_tag_tig_xho_alb_zul_bem_ukr_hun_eng_bul_uzb_urd_qcu_arw_krd_tur_fre_dyu_mnd_vie_mol_rom_pan_spa_grk_tha_guj_chh_geo_tml_glc_dut_slo_bsq_mlt_yor_bos_hin_swe_bat_scr_sod_amr_pol_lit_tsn_hau	0.270231055535448	0.711863466931732	0.478331268859331
701	lit_urd_grk_fre_alb_mol_hau_aze_ses_ind_hin_mao_swe_bos_aeg_gam_amh_zul_tsn_bul_sun_cnt_mlt_ctl_tur_sod_tig_tsw_jpn_owc_ven_bam_krd_mnd_tml_swa_ben_fin_guj_rom_bem_afr_bat_wly_ger_vie_xho_bsq_prs_cic_svk_tag_jav_mly_akn_qcu_por_slo_arw_pan_swt_mcd_pol_dgb_azi_lda_fbf_rus_glc_yor_dyu_ita_est_amr_dut_ukr_tha_eng_heb_uzb_nor_spa_lat_hun_knd_igb_ewe_anl_geo_scr_chh_cze_kor_moo_sid	-0.582412482779706	-1.53152358681177	0.129034737527557
702	afr_cnt_mlt_ses_amr_aze_tml_sun_cze_chh_wly_mnd_lat_bat_jpn_hin_ger_geo_svk_swe_swa_ita_alb_dgb_bos_heb_tag_ukr_nor_guj_spa_dut_fre_tig_moo_mly_prs_tha_urd_akn_mao_ctl_azi_yor_bam_rom_igb_vie_gam_uzb_aeg_knd_est_cic_mcd_xho_ven_fin_tur_qcu_kor_pol_glc_ind_zul_fbf_swt_grk_tsw_owc_bsq_scr_tsn_bem_eng_arw_amh_rus_sod_por_lit_pan_sid_hun_slo_dyu_ewe_hau_bul_anl_mol_jav_ben_lda_krd	-0.161232003823246	-0.365449203324695	0.715605984384018
703	bos_ind_ger_nor_qcu_mao_vie_ctl_dut_bul_aeg_owc_sid_bsq_grk_igb_eng_hun_zul_amh_hau_mnd_kor_gam_urd_tur_slo_moo_alb_sun_fin_yor_anl_bam_tig_tsw_bem_dyu_akn_heb_prs_chh_mol_lda_jpn_cze_rus_svk_fre_tag_mly_spa_dgb_azi_cnt_sod_tha_tsn_guj_arw_ita_krd_aze_ukr_lat_ven_scr_amr_xho_glc_swa_wly_fbf_mcd_hin_est_ses_pan_lit_swt_jav_por_tml_afr_uzb_pol_mlt_swe_cic_geo_knd_ewe_rom_ben_bat	-0.183882793770893	-0.482500745771622	0.630584022266532
704	gam_yor_bat_ben_mlt_alb_bul_ses_krd_hun_mol_aze_por_azi_glc_lat_slo_cnt_fre_akn_bos_mao_eng_rus_grk_scr_spa_afr_hau_hin_tha_guj_sid_ewe_ita_qcu_mcd_mnd_ctl_jpn_dyu_tag_kor_mly_sun_anl_tig_bam_cze_knd_swa_sod_owc_fbf_bem_tsw_pan_igb_dgb_lda_prs_est_fin_zul_amr_lit_ukr_tur_ven_rom_xho_nor_cic_aeg_bsq_geo_pol_dut_uzb_wly_ger_tsn_arw_svk_swt_tml_amh_urd_chh_jav_moo_vie_ind_heb_swe	0.440255683924195	0.994726913208795	0.322450236069307
705	tur_cze_svk_akn_moo_pol_geo_pan_arw_tml_amh_dgb_mlt_swa_jpn_hun_bul_chh_xho_fin_scr_bos_ben_guj_kor_tag_ctl_amr_mnd_ses_hin_owc_vie_ven_jav_glc_slo_krd_mao_alb_heb_tig_ger_mly_ind_gam_bam_anl_wly_aeg_eng_grk_tsw_swt_por_bsq_spa_cnt_rom_hau_bem_uzb_ewe_qcu_urd_fbf_igb_dyu_swe_sod_tsn_fre_aze_sid_rus_sun_lit_prs_cic_zul_yor_bat_mol_lat_ita_nor_ukr_tha_azi_afr_lda_est_knd_dut_mcd	-0.409381683639352	-1.09031990196581	0.278389225587944
706	tha_afr_ven_tsw_pol_tag_ind_aeg_ctl_fbf_hin_lda_yor_ukr_cic_rus_tml_tur_hau_wly_ewe_bem_mnd_zul_sod_slo_cnt_azi_rom_jav_mao_glc_chh_igb_est_bsq_swe_xho_bos_qcu_dgb_bat_knd_prs_mlt_amr_vie_bam_anl_spa_svk_ben_krd_geo_lat_ses_gam_cze_hun_uzb_arw_urd_sun_por_scr_ger_alb_lit_amh_jpn_pan_dyu_mly_fin_fre_swt_tsn_nor_akn_grk_moo_bul_sid_mcd_guj_heb_kor_mol_owc_swa_tig_eng_ita_aze_dut	-0.0205287517421988	-0.0455195522654873	0.963790790941643
707	moo_fin_zul_tsw_bos_urd_alb_prs_hin_est_dgb_knd_ses_cze_swt_geo_sod_ger_glc_lit_bam_amr_swa_tsn_mly_hun_xho_nor_gam_wly_cnt_bem_fbf_rus_por_tag_bat_azi_ven_krd_aze_sun_heb_mcd_jpn_lat_dut_ewe_sid_rom_ctl_igb_mao_bul_cic_chh_afr_tml_amh_kor_tur_dyu_spa_hau_tha_scr_lda_mlt_grk_guj_svk_mol_mnd_arw_fre_pan_swe_aeg_akn_eng_bsq_ind_uzb_jav_slo_ukr_tig_qcu_ben_owc_anl_vie_yor_ita_pol	0.689926293406493	1.56573658072641	0.120806790098239
708	urd_ger_bos_kor_krd_xho_ctl_bul_igb_bsq_mly_aeg_tsn_mao_scr_rus_mlt_glc_ses_ewe_gam_sid_amh_vie_heb_dut_uzb_svk_hin_grk_guj_mcd_lda_azi_tur_nor_yor_ita_sun_geo_afr_aze_qcu_ukr_chh_spa_mnd_arw_dgb_swt_sod_akn_swe_cnt_hau_bat_jpn_por_rom_dyu_owc_hun_bem_ven_ben_slo_knd_alb_amr_est_fin_prs_tig_wly_tag_tha_swa_jav_pol_cze_fbf_pan_eng_mol_anl_fre_moo_cic_lit_lat_ind_tml_bam_zul_tsw	-0.485580624483942	-1.13908536562252	0.25759311928454
709	grk_svk_moo_swe_jpn_guj_fbf_tml_bsq_jav_zul_prs_ctl_eng_knd_sid_dyu_mcd_lda_pan_anl_mao_mlt_sun_nor_tig_rom_ukr_wly_akn_mol_ses_swa_cnt_lat_afr_uzb_tha_swt_spa_bem_heb_ewe_kor_ind_est_ven_glc_alb_dgb_por_gam_ita_igb_qcu_aeg_hau_scr_ger_hun_urd_dut_ben_tag_owc_slo_chh_vie_bul_rus_arw_lit_fin_aze_hin_geo_yor_fre_pol_sod_bam_amr_tur_cze_mnd_tsn_cic_azi_amh_krd_bat_bos_tsw_mly_xho	0.338680342709263	0.745982818195829	0.457559264380796
710	swa_hun_dyu_rus_gam_sod_tig_bam_ger_xho_krd_cnt_slo_alb_bul_lit_prs_ukr_fbf_lda_hin_mnd_cic_dgb_grk_glc_lat_pol_uzb_dut_bat_hau_sid_knd_arw_amr_azi_tsn_tml_tag_bos_owc_est_jav_sun_ben_eng_swt_tur_igb_aeg_pan_bem_urd_afr_nor_ewe_bsq_aze_jpn_kor_ind_akn_rom_mol_cze_moo_scr_tsw_spa_fre_anl_wly_swe_amh_ses_zul_geo_qcu_tha_por_guj_fin_ven_mao_svk_mcd_ctl_mlt_yor_vie_mly_chh_heb_ita	-0.2299809430799	-0.533710036642615	0.594815514121645
711	igb_mlt_eng_rus_grk_aze_tsn_mly_gam_geo_nor_azi_bam_ita_ewe_wly_owc_lit_qcu_tsw_mol_cic_bsq_uzb_anl_fin_ind_hin_spa_akn_krd_mao_aeg_tml_amh_pan_lat_slo_amr_mcd_cnt_svk_est_bos_swa_afr_ukr_scr_dut_fbf_tur_por_urd_chh_ses_vie_ven_ctl_rom_knd_guj_alb_fre_tha_sun_swt_dgb_arw_xho_bem_zul_sid_moo_mnd_dyu_glc_swe_jav_ger_heb_cze_hau_kor_sod_jpn_tag_tig_hun_ben_bul_yor_bat_lda_prs_pol	0.228708448200129	0.590617902297477	0.556209044340096
712	swe_rus_cnt_ewe_rom_amr_bsq_bat_sod_chh_moo_swt_xho_ger_pol_slo_bos_tsw_cic_mly_hau_mcd_fre_cze_knd_mlt_spa_bem_eng_ind_sid_ben_tha_vie_hun_fin_kor_sun_azi_akn_wly_scr_glc_jav_tag_aeg_pan_alb_dut_prs_uzb_zul_mao_arw_aze_krd_tig_swa_gam_urd_est_nor_ctl_anl_grk_mnd_qcu_ven_tsn_hin_fbf_yor_igb_owc_bul_tur_guj_lda_dyu_svk_amh_ses_mol_tml_ita_lat_lit_geo_jpn_bam_dgb_ukr_afr_heb_por	0.188739418148749	0.43247636322174	0.666396425375398
713	sid_ewe_mly_tur_bam_grk_bul_qcu_geo_fre_mcd_aeg_est_yor_akn_wly_prs_scr_pan_slo_hin_sod_fbf_amh_dgb_rom_guj_xho_bem_swe_nor_tig_ukr_tha_ind_tml_rus_bos_hau_mao_bsq_hun_pol_gam_ben_svk_uzb_tag_arw_jpn_dyu_ita_ven_amr_aze_anl_swa_knd_mol_zul_ctl_fin_cic_kor_mnd_azi_ses_jav_lda_mlt_por_sun_dut_afr_lat_lit_heb_krd_cze_vie_tsn_owc_bat_alb_urd_swt_eng_moo_glc_ger_igb_spa_cnt_tsw_chh	0.85128089633479	2.21720191579042	0.0290460115586072
714	anl_dyu_cnt_uzb_hin_svk_ben_grk_rom_knd_est_ven_vie_swe_qcu_zul_afr_ctl_aeg_mcd_gam_ses_glc_spa_ukr_moo_alb_amh_tur_ind_kor_fbf_bsq_mao_arw_tag_tha_tig_bat_dut_sod_lit_ita_rus_mlt_tsw_mnd_lat_amr_yor_mol_urd_ewe_nor_bos_xho_ger_owc_dgb_por_chh_cze_mly_heb_azi_bul_swa_prs_fre_jav_wly_sid_jpn_eng_geo_tml_bem_hau_guj_aze_scr_fin_swt_akn_pan_krd_bam_cic_lda_tsn_slo_igb_pol_sun_hun	-0.608836978005045	-1.5923551696504	0.114698347237165
715	amh_igb_ben_sid_wly_dyu_por_ger_heb_cnt_hau_pan_aeg_mnd_fre_azi_lda_xho_yor_rus_mlt_tsn_swa_mly_ctl_sod_bsq_tig_bat_rom_slo_tha_cze_pol_nor_lat_afr_bos_swe_sun_fbf_alb_eng_chh_kor_arw_krd_prs_tsw_vie_lit_urd_swt_dut_anl_dgb_glc_scr_ukr_uzb_ita_amr_jav_knd_tml_mol_aze_tur_jpn_bul_bam_ewe_cic_geo_zul_mao_ses_moo_bem_fin_est_grk_akn_tag_gam_ind_hin_mcd_hun_qcu_guj_owc_ven_spa_svk	0.206935034714878	0.533814805170466	0.594743308987974
716	tml_tha_tur_mlt_yor_amh_dgb_gam_prs_pol_mao_amr_alb_lda_jav_ewe_hau_scr_owc_cic_fre_hin_ind_igb_svk_rom_mcd_ita_pan_est_bos_guj_wly_bem_krd_knd_spa_cnt_sid_glc_ven_ger_tig_ben_tag_bul_zul_fbf_geo_bat_por_rus_afr_heb_bsq_mly_qcu_dut_nor_grk_tsw_azi_eng_kor_uzb_swe_ctl_lat_tsn_slo_swt_dyu_ses_swa_mnd_moo_chh_sun_anl_lit_xho_cze_vie_sod_hun_bam_aeg_mol_aze_akn_ukr_jpn_urd_fin_arw	0.270343047838584	0.699648663094905	0.485893105419383
717	eng_fbf_ben_dut_mol_uzb_heb_tsw_fin_amr_grk_vie_knd_bul_ctl_tml_anl_hin_nor_owc_yor_afr_mcd_ita_kor_swt_est_ger_svk_sid_jav_mly_ind_lit_dyu_aze_glc_prs_dgb_tag_sun_cnt_pol_moo_pan_bsq_swa_krd_tha_hun_tsn_ewe_urd_cze_spa_aeg_wly_ses_slo_hau_mao_akn_rus_bos_jpn_azi_guj_tig_qcu_fre_arw_alb_mnd_chh_bat_sod_tur_rom_bam_lda_igb_xho_bem_zul_por_lat_gam_mlt_cic_swe_ven_geo_scr_ukr_amh	0.56391136637541	1.32025854491933	0.189988916765164
718	ben_dyu_pol_xho_dgb_kor_hun_nor_krd_yor_dut_tsw_chh_cze_tha_hau_rus_knd_aze_swe_aeg_ita_bul_akn_mao_geo_fbf_gam_tag_bem_guj_moo_svk_slo_alb_sid_por_jav_bos_est_mcd_glc_ewe_grk_mol_prs_ctl_afr_heb_azi_anl_lat_wly_tur_tig_ven_qcu_bat_ger_tml_swa_ukr_swt_bam_arw_uzb_spa_fre_cnt_amh_scr_amr_cic_sod_lda_mlt_sun_mnd_zul_hin_igb_ind_urd_ses_lit_eng_mly_owc_pan_fin_tsn_jpn_vie_bsq_rom	-0.750802740114734	-1.87794533137559	0.0635220836637089
719	tur_ses_rom_bsq_eng_grk_ind_amh_fre_fbf_pol_lat_jav_aeg_jpn_owc_alb_bul_kor_chh_yor_gam_knd_nor_afr_tsw_heb_swe_sod_glc_fin_bam_bos_bem_tag_amr_bat_pan_cze_mnd_mlt_scr_rus_cic_arw_dut_anl_ctl_tig_swa_svk_igb_sid_ger_lit_geo_cnt_tsn_slo_ben_spa_tha_lda_qcu_uzb_mcd_vie_hun_swt_dgb_aze_ven_guj_ita_akn_dyu_xho_sun_azi_zul_hin_mly_mol_ukr_tml_por_est_mao_wly_hau_prs_moo_urd_ewe_krd	-0.0687174534966279	-0.153726837428388	0.878158209949945
720	jav_dut_amr_fin_akn_ven_rus_heb_bem_moo_sid_bat_azi_afr_grk_uzb_cic_amh_eng_fbf_tur_glc_krd_anl_slo_ewe_chh_spa_urd_ben_guj_por_ger_lda_lat_bul_ukr_bos_scr_igb_swt_zul_mol_arw_gam_aze_tag_tig_kor_prs_bsq_mnd_knd_mao_aeg_nor_hun_ita_dgb_tha_ind_tml_mlt_hin_est_sun_sod_tsw_svk_pan_ctl_cnt_cze_jpn_tsn_pol_qcu_yor_swe_owc_lit_swa_ses_mcd_mly_bam_vie_geo_xho_alb_hau_rom_dyu_fre_wly	-0.626027314642978	-1.44642729262374	0.151419375804071
721	por_ben_glc_qcu_fbf_vie_sod_bul_kor_gam_ses_ewe_zul_ger_arw_prs_eng_rus_owc_ctl_ukr_yor_fin_mcd_krd_sid_dyu_mol_moo_afr_dgb_knd_bem_lat_bos_tur_fre_azi_hin_jpn_est_hau_alb_bsq_mao_akn_pan_swe_sun_tha_mlt_scr_amr_guj_tsn_spa_pol_cze_geo_hun_amh_wly_dut_bam_anl_cic_jav_aeg_nor_ind_tml_xho_lda_uzb_igb_heb_lit_mnd_swt_aze_bat_swa_tag_urd_tsw_cnt_ita_rom_ven_slo_mly_chh_svk_tig_grk	-0.435304216373445	-1.01522222554636	0.31263386015599
722	cze_aeg_ctl_krd_tsw_svk_sun_pan_qcu_dgb_lda_heb_lit_tig_bsq_dut_dyu_sod_lat_jav_fre_por_ita_ukr_vie_tha_ind_rom_ewe_gam_swe_ven_jpn_moo_spa_urd_knd_anl_grk_cic_uzb_tur_swa_scr_hau_est_zul_nor_swt_chh_eng_yor_mly_fin_azi_owc_geo_bos_tag_cnt_rus_guj_fbf_mao_bem_prs_mlt_bat_igb_alb_bam_kor_amr_amh_bul_slo_tsn_arw_aze_mcd_afr_pol_mol_mnd_ben_glc_akn_xho_ses_tml_ger_wly_hin_sid_hun	-0.410220861715365	-1.02449784501277	0.308257669696416
723	alb_ctl_tsw_kor_eng_fbf_tha_swa_urd_afr_ukr_rus_arw_bos_geo_uzb_yor_spa_krd_ben_mly_cic_dut_lat_ewe_aze_bam_grk_guj_tur_swt_bat_pan_dyu_lda_hun_prs_xho_rom_jav_mcd_aeg_zul_sod_pol_mao_wly_moo_mol_svk_chh_est_slo_scr_knd_tag_bsq_amr_jpn_bul_fin_vie_hau_gam_swe_qcu_akn_sid_tml_dgb_ger_azi_cnt_mnd_hin_ses_nor_heb_tsn_cze_ita_sun_ven_bem_fre_tig_ind_owc_mlt_lit_glc_igb_por_anl_amh	0.373463079362083	0.901922613511976	0.369427932728808
724	bsq_mlt_spa_tig_arw_chh_akn_lat_bam_ven_mao_ctl_bat_prs_jav_ind_bul_guj_amr_gam_aze_heb_rom_wly_rus_hun_sun_owc_zul_est_bos_yor_tsw_fre_uzb_ger_sod_hau_ewe_tag_por_scr_svk_sid_tur_tml_geo_tsn_grk_dyu_mnd_qcu_glc_dgb_dut_anl_swe_urd_alb_ben_cnt_lit_swt_bem_nor_afr_jpn_knd_xho_fbf_amh_azi_moo_tha_swa_ukr_vie_fin_lda_slo_krd_aeg_mcd_cze_eng_kor_mly_pol_ita_ses_hin_cic_igb_mol_pan	-0.112248367522515	-0.267242653518124	0.7898740758767
725	tig_ven_uzb_bos_scr_jpn_bem_bsq_fbf_glc_spa_ita_jav_gam_bam_lat_dut_azi_tml_sid_ben_akn_zul_mly_sod_ewe_cze_heb_afr_aze_mlt_alb_bul_lda_hau_rom_amh_tsn_tur_krd_geo_guj_dgb_arw_mol_amr_hun_kor_pan_slo_igb_bat_swe_dyu_cnt_anl_sun_chh_swa_ind_ger_svk_tsw_urd_pol_grk_yor_xho_ukr_est_swt_hin_lit_por_fin_qcu_eng_cic_tha_mao_prs_vie_aeg_ctl_knd_ses_tag_mcd_rus_nor_owc_fre_mnd_moo_wly	-0.763793177360716	-1.72758791048752	0.0873816350434838
726	hin_dgb_aze_akn_owc_eng_afr_scr_grk_dut_yor_ukr_azi_swe_qcu_bam_wly_xho_krd_tha_fre_cze_moo_ctl_uzb_jav_tsw_cnt_knd_cic_pol_dyu_mao_ewe_lit_gam_nor_pan_mlt_heb_bat_alb_amr_mnd_vie_ind_fbf_swa_arw_est_mly_tag_bem_glc_bos_bsq_ben_kor_zul_sid_rom_igb_hau_spa_ven_svk_tig_guj_chh_ita_tml_tur_lda_por_anl_urd_geo_ger_sun_ses_aeg_slo_mcd_lat_fin_rus_sod_amh_bul_hun_mol_tsn_jpn_prs_swt	-0.700493992793946	-1.57707807582061	0.118173220922927
727	ben_bos_cze_lda_aze_svk_urd_krd_anl_dgb_est_por_tag_wly_mly_bat_heb_swa_prs_ewe_sod_uzb_bem_chh_zul_ctl_rus_guj_afr_xho_grk_alb_pol_swt_sun_mcd_bsq_dyu_hau_bam_amh_mnd_igb_tsn_ven_vie_slo_cnt_nor_lit_fre_lat_jpn_arw_bul_ind_spa_mao_ger_tha_rom_knd_akn_dut_eng_ses_gam_tur_sid_ita_tsw_yor_fin_jav_tml_hun_amr_pan_glc_moo_kor_aeg_mlt_qcu_azi_tig_fbf_geo_ukr_mol_cic_hin_swe_owc_scr	0.491158975182862	1.20781672421225	0.23018034036901
728	fre_urd_lit_ben_mnd_sod_krd_pan_hau_bos_scr_guj_bul_moo_bsq_arw_ctl_jav_owc_eng_akn_grk_azi_est_yor_amr_bem_tur_slo_igb_mlt_sid_dyu_rom_tag_svk_sun_mly_swe_ita_mol_amh_rus_bat_tha_ewe_swa_geo_chh_tsn_uzb_mcd_glc_kor_pol_cnt_zul_bam_lat_wly_anl_tig_cic_aeg_alb_ven_tml_dut_afr_prs_hun_ind_knd_fbf_gam_tsw_lda_jpn_mao_nor_ses_vie_xho_cze_qcu_hin_fin_heb_ukr_por_aze_swt_spa_ger_dgb	0.101827153975427	0.260901473731115	0.794745347703962
729	mly_lit_bam_swa_scr_anl_geo_fbf_uzb_bem_tur_ctl_moo_tha_knd_nor_mnd_ewe_chh_mol_bul_vie_bat_hun_aeg_alb_aze_krd_qcu_arw_zul_akn_mcd_tsw_amh_svk_ben_ven_dgb_spa_kor_jav_hau_yor_sod_cnt_tag_fre_rom_ita_lda_dut_xho_mlt_sun_dyu_swt_swe_igb_cze_pol_hin_tml_bos_guj_afr_glc_pan_ses_tig_owc_azi_amr_heb_cic_tsn_gam_urd_eng_slo_ind_sid_ger_lat_bsq_grk_mao_rus_jpn_prs_por_wly_ukr_fin_est	0.747557196990429	1.69210940778826	0.0939731637683446
730	alb_uzb_zul_tag_mnd_mcd_tsn_bem_moo_ses_vie_ukr_mao_tsw_pan_sod_bam_lda_bat_spa_mlt_dgb_igb_amh_fbf_anl_hau_jpn_slo_arw_tig_tur_lat_kor_aze_rom_jav_swt_ctl_xho_dyu_ger_ven_mol_chh_pol_heb_fre_mly_dut_rus_tml_ben_bul_bos_owc_bsq_svk_geo_glc_sid_hin_tha_nor_krd_amr_azi_ewe_guj_aeg_cic_por_hun_yor_est_urd_swa_knd_ita_prs_grk_gam_lit_cnt_eng_fin_akn_swe_cze_scr_ind_qcu_sun_afr_wly	-0.514590935035403	-1.24640838981679	0.215744899753916
731	tig_dyu_igb_mlt_guj_tag_krd_azi_zul_eng_kor_bul_vie_hin_tsw_tur_spa_bem_mly_lat_ben_swe_hun_tha_chh_ita_sid_ind_fbf_svk_wly_swa_bsq_xho_cze_est_slo_ven_ewe_por_mao_amh_yor_sod_dgb_lda_glc_bos_lit_tsn_amr_geo_fin_hau_arw_nor_rom_alb_ctl_bam_knd_heb_jpn_gam_cnt_fre_cic_mol_prs_jav_afr_mnd_ger_moo_ukr_owc_bat_ses_pan_grk_pol_mcd_anl_swt_sun_qcu_rus_tml_scr_uzb_dut_akn_urd_aze_aeg	0.533018244965441	1.37342588927246	0.172921963069324
732	afr_amh_ewe_alb_bul_geo_bsq_scr_pan_mao_amr_sid_ind_aze_heb_hin_qcu_swt_tsn_lda_ses_rus_bem_grk_cic_arw_tig_cnt_nor_igb_rom_kor_zul_ctl_pol_tsw_ger_dyu_swa_mly_ven_moo_prs_jpn_mnd_est_svk_cze_sun_mlt_hun_vie_jav_sod_dut_azi_gam_swe_ita_tha_fin_bos_knd_anl_tag_tur_ben_guj_krd_slo_aeg_owc_ukr_fbf_bat_akn_bam_lat_hau_chh_mcd_dgb_mol_eng_glc_yor_tml_por_fre_lit_uzb_urd_xho_wly_spa	0.370259631941324	0.82866642193607	0.409414888595916
733	dut_rus_igb_swe_uzb_scr_kor_tur_qcu_owc_lda_tag_grk_pol_gam_sid_prs_bat_glc_ben_sun_nor_fin_arw_hin_hun_eng_svk_mao_guj_mlt_dgb_tml_swt_sod_ewe_cze_xho_fbf_ukr_tsw_ses_bem_bam_slo_mly_rom_tha_jpn_mnd_aze_akn_heb_zul_amr_por_lit_urd_mol_bul_fre_afr_bsq_ger_lat_cic_chh_aeg_yor_tsn_wly_spa_ind_pan_bos_swa_anl_krd_hau_knd_amh_vie_jav_geo_tig_alb_est_dyu_azi_mcd_ven_moo_cnt_ita_ctl	-0.0383382433385526	-0.0922684771256271	0.926683200071083
734	ind_cic_akn_fre_pol_hin_owc_tsw_heb_tha_hau_uzb_tig_guj_vie_scr_dyu_afr_ukr_wly_qcu_krd_swa_por_knd_tur_aze_dgb_kor_glc_pan_zul_slo_lat_sid_bos_mcd_rom_cze_arw_prs_spa_jav_ita_bam_aeg_ctl_mnd_bsq_chh_mao_lda_tag_sod_igb_anl_yor_tml_amh_mly_cnt_rus_jpn_urd_svk_gam_alb_azi_sun_xho_est_moo_lit_ses_fbf_ven_swt_bul_mlt_ewe_fin_nor_tsn_amr_ger_swe_geo_ben_hun_grk_mol_bem_bat_dut_eng	0.43482410490711	1.02041830160269	0.310177280170123
735	ven_xho_sod_prs_tha_krd_mlt_geo_bos_amh_rom_ben_vie_tsn_bem_uzb_swt_lat_zul_hau_mol_akn_pol_mnd_svk_tig_pan_nor_swe_fre_hun_cic_fbf_aeg_heb_hin_eng_kor_anl_slo_grk_cze_spa_tsw_tag_fin_chh_lit_tml_ind_jpn_qcu_guj_yor_sun_arw_mao_wly_tur_afr_dgb_mcd_bam_cnt_knd_ses_ctl_ger_gam_scr_bat_bul_swa_dut_rus_owc_jav_alb_bsq_ewe_azi_urd_dyu_sid_aze_ukr_lda_est_amr_por_moo_igb_ita_glc_mly	0.361425479354972	0.877164544208508	0.38265758476791
736	bos_ses_fre_rom_qcu_jav_azi_tur_grk_hin_hau_akn_mlt_sod_ven_vie_zul_bsq_est_mnd_sid_igb_afr_fin_fbf_slo_tsn_tig_pol_prs_owc_spa_tag_aeg_lda_cnt_amh_amr_ind_krd_mly_bul_uzb_yor_gam_pan_cic_glc_arw_ben_lit_urd_ewe_ger_ctl_mao_chh_xho_tsw_rus_lat_anl_kor_wly_hun_bat_mol_jpn_nor_eng_moo_cze_ukr_swe_dyu_dut_alb_ita_tha_guj_bem_heb_swa_dgb_sun_mcd_geo_knd_bam_swt_tml_scr_aze_por_svk	0.193728828110034	0.429751704612483	0.668370358867206
737	ind_lit_amh_eng_sod_dyu_ukr_aeg_bam_gam_swa_tml_tag_mly_bat_bos_ita_dut_pol_est_alb_krd_rom_cnt_por_mlt_guj_ctl_fre_mnd_ben_azi_cic_fin_zul_mcd_ses_tsn_anl_kor_scr_swt_bul_geo_afr_mol_igb_svk_tsw_ger_wly_tur_tig_rus_heb_lda_bem_tha_fbf_ewe_grk_xho_arw_hau_nor_mao_akn_lat_qcu_dgb_sun_knd_bsq_uzb_glc_aze_spa_hin_swe_owc_jav_moo_slo_chh_prs_vie_cze_ven_jpn_urd_sid_pan_hun_yor_amr	-0.538385703215807	-1.23652140828337	0.219378491715055
738	est_qcu_ven_kor_tsn_xho_amr_gam_wly_mol_ita_urd_hin_azi_bul_nor_glc_tag_swt_geo_dyu_owc_tur_ukr_hun_mao_mly_zul_tha_pol_vie_dut_sid_eng_bem_fbf_tsw_scr_mcd_bos_arw_cic_hau_mlt_knd_jav_tig_ses_ben_bsq_fin_tml_aze_krd_ger_ind_ewe_aeg_fre_bam_slo_mnd_lat_bat_spa_afr_heb_jpn_akn_svk_sun_grk_lit_pan_cnt_por_cze_prs_lda_dgb_guj_ctl_sod_anl_swe_chh_amh_yor_igb_uzb_swa_alb_rus_rom_moo	-0.0275855316526613	-0.0663108769859141	0.947272667607642
739	mol_chh_tml_igb_dut_knd_fin_ben_swa_bam_hun_pol_ukr_heb_ven_arw_cic_por_mnd_dgb_sid_mlt_xho_ctl_tur_slo_prs_uzb_fbf_swe_hin_tig_rom_geo_akn_kor_tsw_bsq_hau_afr_aze_tag_bul_lit_owc_krd_rus_guj_ger_nor_lat_eng_ewe_cze_aeg_mao_mcd_cnt_spa_jav_amh_bos_bat_fre_ita_grk_vie_mly_moo_glc_gam_wly_yor_sod_urd_dyu_svk_pan_tha_zul_ses_amr_sun_swt_lda_tsn_jpn_ind_scr_anl_azi_qcu_est_bem_alb	0.216195011277576	0.498923122678671	0.619011651608604
740	bat_bos_cnt_ven_tig_bsq_rom_dyu_swe_kor_est_tsn_ind_jav_zul_vie_tml_sun_arw_ses_bam_scr_geo_dgb_yor_amh_bul_ctl_gam_cic_moo_rus_aeg_por_mao_pan_fbf_prs_hau_qcu_mnd_lda_glc_eng_mol_swa_anl_afr_fre_ben_bem_svk_sod_ewe_mcd_lit_hun_ita_pol_chh_swt_ukr_alb_aze_igb_ger_nor_guj_jpn_owc_urd_spa_azi_tsw_xho_cze_grk_akn_uzb_dut_wly_tha_tur_heb_mlt_sid_knd_fin_amr_lat_krd_slo_tag_hin_mly	0.118021766512147	0.301988900208105	0.763334826107143
741	xho_tur_vie_bem_pan_dgb_bam_sun_amh_wly_ger_aze_zul_azi_mnd_krd_tag_sod_ita_glc_mlt_mol_slo_rus_urd_mcd_heb_anl_hun_swt_fbf_rom_ukr_lat_tig_hau_lit_sid_arw_qcu_ctl_mao_tml_afr_yor_alb_grk_uzb_bsq_prs_spa_jav_igb_knd_kor_moo_hin_geo_pol_cze_jpn_chh_akn_bos_bat_scr_guj_cic_ben_dut_amr_lda_fre_svk_swa_owc_ewe_cnt_est_ind_ses_nor_por_eng_tsn_fin_gam_dyu_tsw_tha_mly_bul_swe_ven_aeg	0.698149287789724	1.60794878040355	0.111236226673288
742	ven_est_tha_svk_knd_por_bem_ita_lat_ukr_mnd_swt_cnt_cic_uzb_akn_eng_heb_bul_hin_dyu_ewe_sod_bsq_geo_qcu_nor_chh_pan_mlt_dut_spa_fbf_scr_arw_fre_tur_vie_sid_rus_lit_afr_cze_zul_mol_mao_hau_dgb_fin_yor_slo_krd_sun_tig_tml_mly_swa_azi_guj_ses_moo_tsn_bos_grk_anl_swe_amr_urd_jpn_hun_glc_aze_ger_tsw_bat_xho_ind_alb_mcd_kor_aeg_prs_ben_rom_ctl_wly_pol_tag_gam_owc_lda_amh_bam_jav_igb	-0.48926724585545	-1.12921267536981	0.261712431146007
743	hin_ven_nor_ind_mcd_akn_cze_ita_ger_moo_amh_pol_zul_chh_rom_aeg_mol_bem_tur_tsw_ukr_rus_owc_krd_ctl_tag_igb_swa_ses_est_mlt_spa_lit_ben_eng_jav_sid_wly_mnd_hau_scr_grk_anl_bul_bos_dyu_gam_dgb_bsq_kor_mly_qcu_arw_prs_tig_swt_tml_uzb_afr_tha_hun_alb_lat_aze_sod_geo_mao_fre_fin_amr_knd_tsn_vie_guj_azi_yor_bat_swe_svk_bam_glc_cic_fbf_slo_sun_urd_heb_por_cnt_dut_pan_ewe_jpn_lda_xho	0.365565932695147	0.850110297421009	0.397447062743591
744	yor_swt_glc_lit_rus_azi_geo_aze_eng_mcd_akn_tur_ger_bul_sod_moo_igb_jpn_ses_ukr_tag_ita_dyu_cze_ind_grk_amh_arw_dut_prs_nor_qcu_tsw_swe_pol_cic_svk_hau_bem_bos_lda_kor_chh_anl_aeg_krd_ctl_pan_spa_bam_dgb_vie_urd_gam_zul_mol_por_afr_xho_scr_heb_est_cnt_tha_mnd_rom_ben_sun_bsq_hin_sid_alb_mlt_guj_mly_tig_swa_fre_owc_uzb_knd_fin_ewe_wly_amr_fbf_slo_bat_mao_jav_hun_lat_tml_ven_tsn	0.490095652029148	1.14954842484314	0.253277598978445
745	ctl_cnt_ben_knd_tml_dut_cic_aeg_sid_tig_zul_ewe_urd_fin_svk_arw_ger_rus_bam_grk_pol_jpn_krd_ven_igb_prs_chh_ukr_tag_lit_ses_alb_ind_aze_eng_hau_spa_cze_uzb_gam_tha_yor_bos_nor_swa_qcu_rom_bsq_azi_lat_amh_fre_anl_pan_sod_mlt_mnd_geo_bat_fbf_swe_por_hun_mol_mcd_ita_lda_glc_xho_sun_swt_slo_akn_tsn_amr_mao_afr_moo_jav_kor_owc_mly_bem_heb_tsw_est_dgb_scr_tur_bul_dyu_hin_vie_wly_guj	-0.318605349163014	-0.767432557085646	0.444768408987591
746	scr_cze_swt_xho_tur_knd_sid_slo_dgb_tml_ses_swa_uzb_pol_arw_bul_hau_pan_lat_rom_tsn_fbf_mnd_mao_amr_eng_mol_bat_yor_fin_moo_sod_heb_ben_aze_guj_lit_wly_bos_cic_zul_ctl_mcd_jpn_ewe_svk_cnt_glc_bam_igb_dyu_spa_geo_krd_amh_nor_lda_gam_kor_fre_hin_prs_akn_ind_rus_alb_ven_anl_mlt_ger_qcu_grk_afr_ukr_vie_tig_hun_jav_ita_bsq_owc_mly_tag_por_aeg_tha_sun_azi_est_urd_bem_chh_tsw_dut_swe	-0.00270843247794112	-0.00738394183522526	0.99412433666134
747	cnt_alb_knd_slo_cze_bam_eng_mlt_tml_heb_zul_ind_ita_rus_prs_afr_sod_tur_ven_qcu_sun_scr_ger_hin_aeg_ctl_amh_kor_lda_svk_fbf_yor_azi_mnd_lit_tsn_chh_bat_mao_swa_gam_mly_lat_cic_igb_spa_fin_krd_jav_geo_grk_arw_xho_vie_sid_moo_bsq_bos_guj_tag_nor_fre_dgb_est_owc_mol_tha_rom_akn_ewe_hau_urd_aze_bul_jpn_ben_dyu_por_glc_pol_anl_swe_ukr_dut_bem_amr_hun_mcd_wly_swt_uzb_pan_ses_tig_tsw	-0.0745142202323486	-0.191078430986005	0.848880676792381
748	kor_uzb_mcd_lda_ita_afr_ewe_fin_ctl_mnd_ind_bem_amh_bsq_sid_mao_amr_azi_dut_swt_fre_slo_cnt_mly_guj_rus_geo_swe_wly_aze_bat_ses_sod_svk_qcu_zul_pol_swa_tig_eng_igb_bos_ger_prs_rom_lit_owc_heb_hun_dyu_tha_cic_hau_urd_bul_xho_tml_grk_arw_aeg_krd_mol_vie_gam_spa_tsn_dgb_sun_anl_alb_jpn_mlt_fbf_jav_hin_nor_tsw_moo_scr_por_bam_chh_knd_ukr_pan_yor_est_glc_tag_cze_ven_lat_tur_akn_ben	0.540516312025711	1.48307215919029	0.141436257869652
749	svk_ven_pol_lat_heb_jav_fin_swt_swe_tag_ukr_azi_dut_mlt_arw_dgb_moo_gam_anl_qcu_est_tur_owc_geo_mly_ita_fre_aze_bos_amr_spa_pan_tsn_zul_cze_sid_jpn_lit_eng_ctl_igb_nor_mao_urd_tha_swa_akn_amh_hun_xho_ben_hin_wly_ger_mol_bam_mnd_prs_hau_scr_vie_cic_rom_tml_sod_knd_bul_afr_ses_sun_bsq_glc_por_cnt_chh_alb_kor_guj_tsw_rus_fbf_slo_tig_uzb_mcd_krd_lda_yor_grk_ind_dyu_bem_aeg_bat_ewe	-0.214777329964646	-0.548299531368565	0.584800036939118
750	fre_nor_mlt_ctl_ven_fin_scr_wly_owc_ger_afr_por_sid_hau_arw_tml_heb_amh_fbf_amr_grk_urd_uzb_svk_cic_moo_swe_bos_hin_hun_glc_rom_ben_qcu_bul_dut_bem_jav_est_ind_pan_geo_xho_dyu_guj_bam_alb_kor_akn_lit_tsw_ses_bsq_azi_sod_ukr_bat_chh_tsn_aze_dgb_mnd_prs_vie_spa_swa_mcd_pol_rus_knd_mol_cze_tur_ewe_sun_lda_jpn_tag_igb_slo_ita_aeg_yor_zul_mly_tha_krd_tig_mao_eng_swt_gam_anl_lat_cnt	0.17309985170826	0.444379031445383	0.657800951746593
751	dyu_svk_akn_lit_rom_nor_hin_lat_fin_uzb_grk_amr_prs_ben_ctl_ven_est_xho_slo_por_lda_chh_afr_sid_tsn_aeg_mao_ses_tig_bul_ind_eng_pol_igb_swe_cic_hun_bat_cnt_amh_pan_azi_spa_qcu_bam_ewe_moo_mlt_cze_knd_guj_vie_jav_tur_anl_ita_ger_krd_ukr_zul_tsw_tml_jpn_mnd_wly_hau_mcd_bsq_urd_rus_tha_sun_yor_heb_tag_dgb_fbf_fre_mol_aze_gam_glc_bem_swt_kor_swa_owc_alb_dut_arw_geo_sod_mly_bos_scr	0.00934954684488117	0.0216503722071532	0.98277323613858
752	bem_jpn_bsq_mlt_dut_eng_pol_mly_glc_fin_lit_aze_lda_zul_ger_tag_sid_mcd_bul_prs_gam_mnd_hau_akn_sod_mol_ukr_owc_igb_heb_ita_fre_slo_pan_grk_mao_est_amr_lat_alb_sun_tha_urd_tml_qcu_ind_ses_swe_azi_rom_bam_hin_jav_scr_cnt_cic_aeg_fbf_geo_bos_ctl_kor_ewe_wly_tur_afr_uzb_chh_anl_arw_svk_por_moo_dgb_tsn_swa_dyu_hun_guj_amh_ben_yor_knd_bat_vie_spa_nor_tig_xho_krd_cze_ven_tsw_swt_rus	0.639792190804242	1.66376263399418	0.0995261444145657
753	afr_azi_anl_tig_swe_glc_chh_por_bsq_yor_aze_owc_dyu_ger_bos_mao_ctl_krd_fre_swt_moo_sid_fbf_bat_alb_jav_tml_hun_est_heb_mly_scr_cnt_mnd_lda_ewe_cic_ben_ses_ukr_hau_swa_sod_geo_lat_knd_igb_pan_arw_gam_tha_kor_tur_dut_fin_vie_akn_grk_tsn_guj_lit_cze_jpn_urd_prs_qcu_bem_sun_hin_pol_mcd_rus_uzb_rom_amh_aeg_mol_xho_tag_bul_dgb_slo_ita_spa_wly_svk_zul_mlt_tsw_amr_nor_ind_bam_ven_eng	0.121613113894445	0.321661057347155	0.748431332349248
754	amh_yor_tag_hau_bul_gam_sid_eng_bam_bsq_rus_krd_ses_mao_owc_heb_uzb_svk_azi_swt_akn_swa_bem_zul_guj_prs_alb_aze_hin_ben_fre_dgb_por_afr_jav_ind_sod_cic_bos_arw_tml_est_pol_nor_chh_glc_aeg_dut_ukr_sun_slo_qcu_swe_pan_tsn_moo_igb_mnd_lat_scr_ewe_urd_tig_xho_bat_tur_vie_fin_amr_spa_rom_mly_cnt_ctl_wly_ger_mol_geo_jpn_kor_mlt_tha_ven_ita_knd_dyu_lda_grk_lit_hun_cze_tsw_anl_fbf_mcd	0.0212259809721055	0.0481830159694644	0.961673709758768
755	azi_ven_owc_rom_ita_hun_lat_guj_swt_glc_dut_prs_sod_arw_est_zul_vie_ind_cic_tag_tig_geo_hau_uzb_ukr_knd_chh_ewe_moo_sun_tml_heb_tha_yor_krd_xho_rus_bos_dyu_kor_mnd_aeg_mcd_tur_mlt_cnt_swe_mao_cze_lda_pan_lit_bam_fin_grk_bul_spa_aze_svk_jav_scr_bsq_slo_dgb_tsw_fre_bat_urd_alb_sid_bem_afr_por_pol_hin_eng_ctl_tsn_ger_amr_anl_ben_nor_amh_jpn_ses_igb_mly_fbf_wly_akn_qcu_mol_gam_swa	-0.575083064809403	-1.33744376637188	0.184339625277213
756	dyu_yor_afr_tag_rus_swa_ben_grk_fbf_ita_jav_bul_ger_sid_mly_tsw_sod_cze_eng_ewe_mlt_prs_wly_heb_bos_cnt_sun_dut_bat_knd_amh_tha_tur_qcu_uzb_aeg_pan_lda_gam_akn_hin_dgb_bam_spa_tig_alb_aze_rom_scr_mao_amr_igb_urd_lat_tsn_vie_moo_ind_jpn_slo_owc_guj_est_mnd_mol_tml_mcd_kor_ctl_ukr_glc_fin_swt_hau_geo_cic_hun_pol_krd_nor_ses_ven_por_xho_fre_chh_anl_svk_azi_bem_swe_arw_zul_lit_bsq	-0.168666507719752	-0.454614879498934	0.650445705450952
757	mnd_arw_sod_ben_xho_mao_lda_sid_vie_knd_glc_hau_anl_igb_bos_mol_mlt_amh_lit_cze_fin_ukr_ita_ger_chh_hun_afr_geo_krd_ses_wly_mly_tml_spa_ctl_est_ewe_zul_nor_ven_heb_moo_pol_sun_dgb_alb_qcu_amr_owc_bem_fbf_por_bul_akn_cnt_lat_kor_swe_rom_eng_azi_aeg_scr_grk_mcd_jpn_urd_uzb_dut_bsq_aze_fre_ind_slo_pan_cic_yor_jav_gam_bat_tig_tsn_prs_svk_tur_guj_dyu_swt_tha_hin_tsw_swa_rus_tag_bam	0.0867898507846221	0.222103574578662	0.824720267418332
758	ukr_owc_jav_afr_pan_dut_amr_bos_knd_tur_uzb_arw_ven_tsn_lda_mlt_krd_zul_mao_glc_alb_rom_fre_dyu_hin_ctl_cnt_aeg_rus_anl_pol_tha_spa_moo_xho_geo_cze_swe_tsw_sid_jpn_svk_chh_bsq_guj_dgb_hau_mcd_gam_igb_urd_ses_hun_est_mol_wly_heb_tag_fbf_sun_grk_ita_qcu_sod_por_slo_bat_tig_kor_vie_akn_ind_mnd_ben_tml_nor_cic_amh_scr_lit_azi_yor_swt_bam_mly_ger_swa_ewe_aze_eng_prs_fin_bul_bem_lat	-0.80865652420401	-1.87490859969076	0.0639434476903559
759	glc_nor_mol_cnt_rom_tha_mnd_akn_lat_mcd_tag_jpn_pan_spa_uzb_por_svk_amr_ita_ukr_azi_tsn_grk_bat_arw_kor_jav_dut_hin_ses_ven_owc_eng_gam_mly_chh_dyu_moo_urd_tml_tig_zul_ewe_geo_tur_lda_aze_wly_ben_pol_afr_swa_amh_cic_sid_ger_sun_bsq_ctl_knd_fin_qcu_ind_anl_bos_tsw_est_rus_fre_xho_mlt_heb_scr_bul_cze_aeg_alb_slo_bem_lit_fbf_hun_swt_hau_guj_mao_igb_prs_dgb_yor_swe_krd_bam_vie_sod	NA	NA	NA
760	zul_swa_tag_vie_jpn_grk_guj_ses_alb_kor_jav_swe_mlt_uzb_mnd_bem_dut_tsw_knd_slo_rom_amr_pan_glc_spa_ger_swt_bat_heb_fbf_igb_fin_moo_ctl_tml_krd_hin_geo_bos_xho_prs_wly_anl_eng_gam_amh_ita_hun_cze_ven_mao_lda_azi_pol_dyu_yor_tha_mly_scr_ind_mol_nor_rus_tur_tig_por_svk_lat_ewe_arw_tsn_qcu_aze_cic_sid_bsq_afr_dgb_mcd_est_bam_bul_hau_lit_ukr_sun_ben_cnt_sod_urd_fre_owc_akn_aeg_chh	-0.567552803415844	-1.43537426265625	0.154535255515321
761	tml_rom_sod_tur_swt_fbf_afr_zul_ind_scr_chh_owc_ita_lda_ukr_alb_prs_gam_akn_uzb_xho_azi_jpn_fin_wly_arw_mol_mao_bem_mly_slo_urd_amh_pan_igb_pol_bam_ven_tag_mcd_tsn_bsq_swa_ewe_yor_krd_ben_bat_bul_por_sun_lat_tha_bos_eng_ger_spa_dut_nor_hin_tig_rus_knd_jav_dgb_ctl_cic_qcu_sid_hun_kor_est_amr_hau_mnd_dyu_geo_mlt_glc_svk_tsw_aze_aeg_cze_fre_heb_guj_anl_cnt_moo_swe_vie_ses_lit_grk	0.135186884937944	0.310810048410879	0.75664057917239
762	ses_dut_grk_uzb_geo_tag_ukr_swt_cic_knd_pan_bsq_ind_ctl_xho_svk_alb_glc_guj_jav_rom_wly_mcd_por_swe_heb_hin_yor_ita_hau_kor_prs_tsn_tsw_fre_cze_bul_chh_sod_dyu_lat_anl_spa_aeg_amh_sun_nor_slo_lit_tig_zul_tml_aze_bam_bat_sid_owc_eng_afr_akn_fin_arw_krd_gam_scr_qcu_mao_ben_lda_ven_mnd_mol_fbf_bos_dgb_tur_rus_pol_ger_moo_urd_bem_mly_mlt_azi_igb_hun_ewe_jpn_tha_cnt_amr_swa_vie_est	NA	NA	NA
763	pan_swe_bul_glc_sod_kor_heb_swt_ita_est_spa_fbf_lat_tha_hun_krd_gam_mcd_wly_dut_pol_eng_aeg_dgb_cnt_mnd_xho_tig_zul_tur_hin_ses_arw_rus_afr_scr_rom_qcu_por_swa_lit_bem_jav_ger_ukr_bos_mao_mly_tsw_vie_ewe_ven_akn_tag_sid_fre_hau_chh_nor_owc_fin_cze_aze_dyu_guj_ctl_grk_bsq_moo_geo_tml_uzb_bat_tsn_svk_ind_mol_alb_cic_mlt_ben_bam_amr_azi_jpn_yor_igb_lda_sun_slo_anl_amh_urd_prs_knd	-0.115060238335885	-0.270943479094124	0.787034952567996
764	afr_tha_krd_bat_svk_lda_alb_spa_fbf_bem_tag_tsn_aeg_sod_ind_tig_tsw_ita_est_jpn_urd_grk_qcu_jav_hau_bam_scr_ven_heb_azi_wly_prs_ukr_swe_slo_bos_lit_ewe_dut_gam_hin_zul_chh_hun_dgb_owc_mlt_tml_mly_glc_mol_bsq_igb_kor_yor_geo_ctl_moo_ses_swa_lat_ger_nor_knd_por_uzb_ben_arw_mcd_cze_rom_dyu_mao_sun_sid_bul_akn_guj_fin_mnd_amh_pol_rus_fre_pan_aze_vie_anl_amr_xho_cnt_cic_eng_swt_tur	-0.506581656609958	-1.15716156958069	0.25016986265986
765	est_heb_krd_glc_swt_sod_bat_knd_swe_alb_chh_bsq_moo_eng_uzb_igb_azi_urd_fbf_anl_hun_tml_lit_sun_bem_nor_tsn_arw_fin_lat_mlt_rus_ukr_pol_bul_dgb_tsw_scr_jav_bam_kor_vie_dut_ses_svk_guj_sid_ger_hau_slo_qcu_ctl_ben_bos_tig_dyu_rom_ind_tur_ewe_afr_tag_yor_mao_wly_ven_lda_gam_spa_amh_mcd_hin_jpn_amr_mly_aeg_cze_pan_fre_prs_zul_por_cic_grk_owc_ita_mol_aze_cnt_xho_mnd_geo_akn_swa_tha	0.371952538201944	0.995306804433906	0.322169713699927
766	ewe_rom_ven_scr_urd_tsw_bam_swa_dgb_amh_guj_bem_rus_mlt_xho_bul_sid_ukr_tha_ben_ita_swt_anl_ind_bsq_ger_tml_slo_sun_afr_geo_uzb_sod_grk_jav_owc_gam_svk_bat_arw_nor_hin_yor_jpn_mao_eng_tsn_chh_bos_amr_prs_mol_knd_fre_moo_glc_lda_mnd_azi_qcu_por_cze_spa_zul_hau_swe_mly_cic_fbf_akn_dyu_ses_pol_igb_heb_hun_dut_tag_pan_aze_wly_mcd_alb_lit_tig_kor_cnt_ctl_lat_krd_tur_aeg_fin_vie_est	-0.232114974342215	-0.540170918235043	0.590370389591998
767	bam_qcu_urd_tsw_xho_amh_lda_hin_owc_glc_cze_akn_ger_pol_heb_aze_amr_swe_rom_dyu_mnd_prs_fin_bul_alb_kor_tag_ukr_ita_cic_knd_sid_lit_moo_ctl_cnt_anl_bos_uzb_tur_svk_afr_tig_rus_fre_azi_vie_mao_jpn_ben_ses_geo_bsq_grk_bat_tml_dgb_ewe_yor_nor_hun_aeg_mlt_sod_spa_igb_tsn_ven_dut_scr_wly_swt_est_slo_mly_mcd_lat_hau_sun_eng_krd_arw_gam_chh_guj_pan_por_ind_zul_mol_tha_bem_fbf_swa_jav	-0.586281298349033	-1.35242442821963	0.179518940381567
768	mnd_slo_qcu_hau_scr_gam_xho_svk_chh_grk_amh_tag_lda_sun_ewe_uzb_bos_mol_afr_swe_owc_yor_swt_bem_ctl_spa_cic_kor_anl_knd_ven_swa_amr_por_tur_heb_prs_sid_hun_alb_tsn_moo_ses_ger_akn_fre_jav_rom_zul_dut_sod_tha_cze_mcd_bsq_ben_wly_jpn_mly_pol_bat_bul_rus_nor_cnt_tig_vie_azi_aeg_krd_aze_dgb_igb_tml_hin_guj_dyu_lit_fin_eng_ita_mlt_glc_pan_mao_bam_tsw_urd_fbf_arw_ind_est_lat_ukr_geo	-0.448441503165888	-1.03425233102802	0.303700177769455
769	zul_hau_grk_est_swe_moo_ven_sun_swt_cze_kor_fre_qcu_aeg_urd_swa_eng_tsw_bam_fin_igb_pol_alb_lit_sod_krd_guj_mnd_anl_bsq_pan_bos_jpn_cic_ukr_xho_heb_amh_ger_tha_nor_gam_dgb_mao_hin_fbf_owc_bat_rom_glc_wly_tag_aze_dyu_lat_cnt_scr_ewe_lda_mcd_por_spa_knd_mlt_geo_ctl_ben_jav_prs_tig_bem_svk_ses_tur_mly_tml_slo_arw_afr_vie_uzb_dut_sid_ita_amr_akn_rus_mol_hun_ind_chh_bul_tsn_yor_azi	0.164430214707141	0.370237987741363	0.712047039656834
770	akn_tsw_lda_anl_jpn_mao_aeg_geo_svk_moo_arw_dut_hin_krd_tml_dyu_aze_tha_por_ses_wly_glc_est_fbf_tsn_pan_rom_dgb_urd_mol_hau_bem_bam_rus_ita_pol_ind_sun_amh_cze_ger_vie_mly_tag_fin_nor_azi_swt_heb_igb_jav_ewe_zul_ben_ven_swe_mnd_bsq_tur_prs_swa_qcu_bul_hun_yor_fre_amr_sid_chh_knd_mlt_xho_gam_mcd_cic_bos_ctl_lat_scr_bat_alb_sod_ukr_slo_tig_uzb_lit_guj_kor_afr_grk_spa_owc_cnt_eng	0.666820825981167	1.55351582092465	0.123696546683871
771	fbf_hau_sid_cic_sod_guj_krd_moo_lda_heb_ewe_svk_knd_gam_dgb_tig_est_mol_anl_owc_xho_pol_jav_spa_jpn_cze_tsn_ben_rus_glc_azi_vie_tml_scr_uzb_kor_por_lit_dyu_arw_amr_tsw_bem_fre_rom_urd_swa_slo_zul_mnd_ger_ven_ses_lat_mly_mlt_cnt_prs_grk_ctl_alb_qcu_hin_tag_mao_pan_ind_igb_fin_geo_eng_tur_bam_nor_tha_bos_ita_swe_hun_afr_aeg_swt_sun_amh_wly_chh_akn_ukr_dut_bsq_aze_bul_bat_yor_mcd	-0.266029680821714	-0.630612356618605	0.529840635005421
772	dyu_anl_bsq_hau_kor_eng_bul_mnd_lat_alb_ses_lda_spa_mlt_bos_ewe_dgb_geo_urd_bat_cnt_glc_afr_swe_hin_ind_cze_mcd_tsn_lit_uzb_mao_vie_sod_aze_ita_chh_fbf_swa_azi_mly_arw_tml_ben_heb_wly_bem_jpn_ger_owc_rus_dut_hun_ctl_xho_knd_swt_pol_bam_cic_tsw_qcu_nor_fin_prs_zul_fre_ukr_scr_yor_tag_svk_tur_aeg_ven_est_rom_amh_gam_por_pan_igb_moo_tha_slo_tig_guj_mol_grk_amr_akn_sid_krd_jav_sun	-0.191962146821729	-0.500789307838322	0.617702584658158
773	swe_alb_scr_mol_mcd_fre_est_cic_guj_uzb_lit_wly_knd_jav_tig_afr_ctl_pol_slo_amr_urd_rom_cnt_swt_geo_bul_dgb_ben_tsw_ind_ewe_swa_bat_mnd_anl_arw_gam_qcu_owc_azi_fin_grk_mlt_spa_krd_sod_tml_bos_prs_ven_cze_hin_kor_mly_nor_tha_lat_fbf_bsq_xho_svk_dut_mao_jpn_bem_pan_heb_aeg_zul_tsn_sun_glc_amh_tur_rus_akn_hun_vie_bam_yor_ses_por_igb_tag_sid_chh_dyu_ita_ukr_ger_lda_moo_hau_eng_aze	0.0195118936231809	0.0499200499378	0.960293157651779
774	dut_tag_pol_lit_zul_ewe_pan_amr_wly_mol_bat_moo_fre_nor_rus_aeg_afr_mao_swt_svk_ven_cze_tsn_amh_hau_glc_lda_igb_kor_bul_guj_jpn_aze_bsq_fin_tig_sod_qcu_ita_scr_prs_ger_heb_gam_swe_tsw_lat_yor_mly_tml_grk_dgb_owc_krd_ind_cnt_bos_est_mlt_ben_bam_sid_spa_urd_bem_ukr_tur_fbf_por_ses_swa_jav_hin_ctl_uzb_geo_cic_hun_mcd_arw_dyu_eng_rom_vie_chh_tha_anl_knd_azi_mnd_slo_sun_alb_akn_xho	-0.92555925117827	-2.4372948542037	0.0166995438295145
775	ind_pol_yor_cic_krd_pan_bem_slo_dut_ven_fbf_tha_ukr_afr_fre_bos_jpn_tsw_cnt_lda_uzb_zul_owc_azi_igb_tag_mlt_amh_scr_glc_mly_akn_nor_tsn_hun_geo_swa_bam_tur_swt_dgb_lat_prs_mnd_bat_grk_svk_ctl_amr_sid_tml_knd_rus_rom_est_guj_kor_wly_mao_mol_xho_hin_aeg_fin_por_anl_tig_alb_sod_ewe_hau_aze_ger_eng_sun_ben_spa_dyu_swe_bul_heb_urd_vie_gam_lit_ita_jav_mcd_ses_qcu_moo_bsq_chh_cze_arw	-0.112392470666148	-0.28205206576472	0.778530299249347
776	uzb_krd_moo_swa_hau_nor_tig_dut_mnd_bsq_ita_ewe_vie_jav_swt_alb_slo_qcu_arw_jpn_aze_mol_mao_bul_scr_svk_geo_ven_pol_akn_tsn_tml_ind_rom_fin_fre_ben_bos_grk_por_anl_afr_bat_ses_cze_ukr_knd_cnt_guj_bem_mlt_lat_rus_tsw_tha_gam_urd_amh_bam_hun_xho_amr_prs_sid_tag_cic_lda_owc_azi_dgb_wly_ger_hin_yor_sod_chh_dyu_igb_lit_eng_zul_fbf_est_glc_swe_sun_kor_spa_tur_ctl_aeg_mly_pan_heb_mcd	0.306661189943226	0.788002734694559	0.432699029311552
777	jpn_heb_chh_mcd_krd_hau_gam_azi_yor_fin_igb_dut_scr_mao_mly_amh_mlt_dgb_aeg_ses_tur_anl_cic_tag_guj_aze_swt_jav_slo_tsn_prs_pol_zul_moo_kor_amr_glc_afr_mnd_hun_swa_alb_akn_owc_arw_fbf_bos_uzb_tsw_geo_ctl_xho_sod_eng_grk_mol_tig_por_tml_ind_bul_est_bem_rus_cnt_spa_bsq_sid_wly_lit_qcu_lda_pan_nor_rom_swe_bat_ewe_urd_tha_lat_ger_ukr_fre_ben_dyu_vie_knd_sun_bam_svk_cze_ven_ita_hin	0.463189770243649	1.18249728539524	0.240022871302716
778	bam_knd_gam_mol_tml_rus_ita_rom_swe_scr_dut_amr_igb_anl_cnt_sid_yor_mly_mnd_glc_lda_chh_tig_ses_bos_moo_xho_aze_arw_tsw_lat_bat_cze_owc_fin_prs_bul_ewe_dgb_tsn_tur_fre_afr_mcd_tag_cic_kor_svk_akn_zul_aeg_ben_slo_lit_jav_est_ctl_swt_azi_ind_bem_geo_eng_sod_por_uzb_mao_ger_qcu_wly_dyu_hun_ukr_jpn_spa_guj_hin_pol_krd_vie_swa_amh_heb_hau_mlt_bsq_fbf_pan_sun_tha_nor_alb_ven_urd_grk	0.0214681713302837	0.0485526320175125	0.961379938041387
779	tha_guj_rus_moo_mnd_mol_pan_chh_bos_tig_geo_vie_mao_dgb_ctl_mlt_ger_arw_slo_ben_jpn_xho_akn_tur_spa_wly_prs_yor_nor_afr_igb_tsw_aeg_mly_uzb_swe_amh_dut_dyu_urd_hau_amr_aze_bsq_qcu_ewe_sid_krd_pol_kor_ind_alb_bat_sod_azi_jav_fre_owc_bam_glc_ita_hun_bem_cnt_rom_scr_por_tsn_gam_hin_mcd_cze_svk_swt_anl_fbf_knd_ses_grk_tag_cic_fin_lit_sun_swa_ukr_lat_eng_lda_ven_bul_est_heb_tml_zul	0.484326276845359	1.10742489954623	0.270966327874641
780	pan_tag_azi_hin_krd_qcu_dut_mly_tml_prs_bat_scr_glc_sod_swa_vie_tsn_ctl_slo_zul_gam_heb_anl_geo_est_wly_tha_swe_aeg_hun_bos_mlt_dgb_eng_tsw_rom_amh_aze_grk_bam_lat_lda_yor_lit_guj_kor_knd_spa_ita_cic_mnd_ukr_xho_alb_igb_svk_tig_jpn_sun_pol_sid_fin_ind_nor_owc_cze_uzb_cnt_ses_bem_bul_chh_dyu_bsq_jav_amr_ven_rus_ger_moo_akn_hau_fbf_por_mao_ewe_arw_ben_afr_mcd_urd_mol_swt_fre_tur	0.576048797310925	1.39478187934185	0.166404169095234
781	svk_mol_dut_ven_wly_grk_bem_alb_xho_tsw_amr_igb_dgb_lda_owc_guj_rus_lat_afr_vie_pan_akn_cic_sid_rom_krd_ctl_jpn_jav_scr_knd_lit_ukr_kor_amh_fbf_qcu_chh_azi_swt_slo_bos_spa_anl_tag_bul_yor_hau_dyu_mcd_uzb_tml_ind_bsq_mao_ita_fre_hun_nor_pol_ses_tsn_sod_swe_por_gam_tig_geo_tha_eng_ger_fin_urd_glc_mlt_sun_aze_est_bat_arw_tur_moo_zul_prs_ewe_aeg_heb_ben_hin_mnd_swa_mly_cnt_bam_cze	-0.191636914618618	-0.500449441738107	0.617940897744435
782	heb_cze_dgb_prs_zul_glc_bem_bul_alb_por_jav_azi_ger_urd_tig_qcu_tsn_mao_pol_knd_wly_svk_hin_geo_sid_kor_amr_bat_lda_yor_ind_hun_ven_moo_ctl_lit_uzb_tml_mcd_ukr_tha_sun_rus_nor_slo_arw_lat_swa_rom_mlt_gam_hau_sod_eng_pan_dyu_vie_xho_jpn_ewe_swt_bam_cic_chh_bsq_mly_grk_mnd_ita_aze_anl_est_aeg_tur_bos_tag_tsw_ben_igb_fre_fin_swe_guj_afr_dut_akn_amh_mol_owc_ses_fbf_scr_spa_krd_cnt	0.318364580003375	0.737722064188225	0.462540726766824
783	gam_hau_tsw_tag_svk_alb_mcd_cnt_bat_ses_lat_ind_eng_heb_hun_ewe_prs_ben_ger_ven_scr_moo_mnd_sun_amr_cic_fre_pan_por_bem_krd_tsn_wly_anl_azi_swt_slo_geo_guj_bam_afr_bos_tha_yor_grk_fin_ctl_akn_urd_owc_knd_bsq_mly_lda_nor_aze_kor_igb_dyu_mol_tig_chh_zul_aeg_fbf_jav_xho_vie_sid_glc_swa_hin_spa_sod_lit_arw_dut_qcu_bul_rom_dgb_tur_swe_tml_mlt_pol_cze_ita_jpn_rus_uzb_ukr_amh_est_mao	0.723212979746369	1.75942855285216	0.0817933754956996
784	por_urd_tig_heb_glc_ses_geo_tha_ukr_chh_ewe_cic_bam_est_slo_cze_lit_ger_kor_pol_akn_igb_swa_moo_guj_hun_swt_ind_azi_lat_arw_grk_fin_tsw_yor_mlt_eng_bul_dgb_pan_bem_xho_uzb_mao_ben_ven_sod_zul_jav_tml_ctl_alb_bsq_owc_swe_nor_tur_mol_bat_fre_sid_anl_spa_afr_mly_aeg_scr_bos_prs_qcu_dyu_knd_ita_amr_jpn_fbf_cnt_rom_dut_mcd_hin_amh_aze_rus_tsn_svk_hau_krd_mnd_gam_vie_tag_sun_lda_wly	-0.472209744716706	-1.06931643071825	0.287694698329251
785	dyu_azi_igb_bul_bam_eng_prs_tha_hin_yor_pol_uzb_sid_bat_bem_knd_sod_chh_mol_mlt_ven_tig_swt_lda_cic_rus_rom_xho_ita_spa_grk_scr_krd_bsq_nor_tsw_ewe_tsn_cze_owc_jpn_heb_dut_ukr_swe_geo_mcd_tml_sun_alb_dgb_est_vie_mao_mnd_moo_ben_ger_amr_wly_glc_ind_arw_fin_hun_lit_qcu_por_zul_ses_guj_aeg_swa_pan_cnt_aze_gam_tag_afr_svk_fbf_fre_slo_akn_kor_lat_amh_mly_anl_ctl_hau_jav_tur_urd_bos	-0.183943478119552	-0.462688324294359	0.644668575152106
786	tsn_igb_sod_ses_bos_tha_urd_moo_por_lda_est_ven_xho_mao_hau_gam_aze_mlt_rom_krd_swt_pan_cic_alb_svk_slo_uzb_spa_zul_arw_cze_tml_wly_dut_geo_afr_jav_tig_scr_ben_bat_fbf_mly_fre_hin_mnd_sid_amh_amr_heb_lat_prs_vie_sun_knd_swa_eng_glc_dgb_jpn_ind_ewe_guj_bul_yor_qcu_rus_kor_ita_cnt_ukr_swe_mol_bam_fin_tsw_aeg_akn_bem_dyu_ger_mcd_bsq_lit_anl_ctl_tur_nor_pol_owc_chh_grk_hun_tag_azi	0.80037704578554	1.75891927067477	0.0818803832091198
787	amh_owc_uzb_bat_tha_akn_dut_moo_ind_amr_mol_jpn_tag_arw_mly_swt_est_ctl_dgb_zul_tsn_sun_hin_aeg_kor_prs_vie_sid_swa_xho_guj_cnt_azi_swe_pol_tur_fin_ven_cze_tml_rom_glc_ita_cic_bos_aze_hun_chh_igb_alb_wly_lat_yor_ses_geo_ger_mlt_krd_eng_sod_ukr_ewe_spa_fbf_mcd_tsw_qcu_anl_grk_bam_bsq_afr_urd_knd_bem_slo_heb_pan_lda_mnd_gam_bul_scr_ben_lit_por_dyu_mao_jav_tig_fre_nor_rus_svk_hau	1.11443974483631	2.61863978670372	0.0103074098071898
788	bat_mao_pan_fre_swa_sun_xho_moo_dut_jav_hau_igb_uzb_ven_heb_lat_akn_afr_jpn_bam_por_cnt_prs_tig_kor_bsq_fbf_mol_tml_rom_est_nor_mlt_svk_lit_vie_amh_grk_sid_gam_azi_guj_slo_sod_aeg_pol_hin_anl_rus_ita_swe_wly_mly_bul_tsw_ewe_mnd_swt_zul_glc_tha_ses_bem_alb_aze_ger_fin_krd_geo_chh_ind_bos_ctl_qcu_owc_knd_hun_dgb_mcd_scr_dyu_yor_tsn_ben_spa_tur_cic_urd_amr_tag_lda_cze_arw_ukr_eng	-0.399763385855549	-0.927921860090446	0.355850150890435
789	krd_rus_guj_sun_mnd_ewe_ita_pol_spa_swa_pan_ben_aeg_jav_cnt_ukr_lda_tsw_urd_kor_aze_tha_glc_ind_svk_wly_geo_knd_scr_owc_tur_dyu_bos_hau_bul_prs_mao_fbf_tml_fre_por_gam_qcu_ses_akn_hun_xho_tag_amr_est_ger_mly_fin_lat_ven_arw_cze_swe_mcd_bsq_moo_afr_jpn_dut_vie_rom_ctl_azi_mol_anl_tsn_hin_zul_sid_eng_cic_bam_heb_sod_bem_uzb_igb_bat_swt_mlt_slo_chh_grk_alb_amh_nor_yor_lit_tig_dgb	NA	NA	NA
790	bam_akn_amr_sod_tag_wly_guj_swe_cic_krd_azi_ita_rus_qcu_gam_alb_mly_zul_tml_hin_uzb_lda_afr_mol_tig_heb_grk_scr_bsq_yor_spa_mcd_glc_kor_est_eng_bat_igb_pan_ctl_hau_ind_fbf_dut_knd_ven_xho_mnd_tsw_tur_lat_owc_aze_arw_bem_ewe_mlt_ben_tha_dgb_jav_bos_cnt_svk_lit_anl_swa_bul_chh_rom_ses_prs_geo_urd_moo_vie_sid_cze_slo_por_ger_pol_fre_amh_sun_dyu_jpn_aeg_nor_ukr_mao_tsn_swt_hun_fin	-8.76623867770196e-05	-0.000234899847424761	0.999813080179049
791	swt_sod_cnt_ukr_azi_vie_tsw_lda_moo_slo_tha_hun_zul_tig_jpn_swa_pan_urd_geo_scr_ben_dgb_bul_mnd_krd_bam_jav_arw_lat_sid_afr_cze_owc_ven_bem_prs_cic_lit_pol_amh_rus_swe_bsq_bat_tag_yor_heb_hin_ewe_akn_por_nor_ind_mao_sun_mol_mlt_mcd_eng_svk_est_alb_knd_tml_aze_ita_qcu_bos_rom_anl_gam_ger_grk_guj_fbf_hau_xho_mly_aeg_fin_spa_igb_dut_fre_tsn_uzb_glc_ctl_dyu_chh_tur_ses_kor_amr_wly	-0.103713360269656	-0.235663221466352	0.814212198366316
792	lat_swa_alb_knd_yor_spa_igb_mao_amr_ben_zul_geo_fin_cic_bos_por_swt_lda_tml_sod_ewe_dut_aeg_moo_mcd_mnd_pan_mlt_rom_swe_ukr_kor_tsn_tur_dgb_sun_qcu_svk_slo_bul_est_rus_wly_afr_fbf_aze_lit_prs_bam_mol_tsw_ita_cze_akn_bat_dyu_ger_ctl_tig_hun_tha_eng_vie_ses_grk_gam_fre_bsq_arw_ind_amh_jpn_hin_hau_anl_scr_azi_tag_krd_bem_ven_xho_mly_pol_sid_heb_guj_uzb_nor_glc_urd_cnt_jav_chh_owc	-0.0670895215547667	-0.164086088049617	0.870019461886128
793	tig_cic_tml_bul_moo_afr_mly_cnt_ses_hau_geo_mcd_ita_kor_ben_bos_mol_bem_eng_swe_ctl_glc_fre_chh_gam_grk_bam_bsq_hin_yor_bat_ind_sun_spa_lat_svk_lit_nor_guj_rom_qcu_est_fin_ger_slo_hun_rus_jav_pan_jpn_uzb_vie_ewe_dyu_akn_swa_cze_krd_tur_zul_sid_owc_amr_lda_pol_heb_wly_igb_scr_tha_alb_azi_amh_mnd_ukr_tag_xho_prs_arw_urd_dgb_mao_knd_tsn_dut_ven_mlt_por_anl_aze_swt_aeg_fbf_tsw_sod	-0.71105571337895	-1.61501313160949	0.109695618842269
794	heb_pan_aeg_mol_aze_ind_tha_tsw_chh_prs_bat_tsn_est_ger_tag_nor_spa_ctl_ewe_pol_rom_mlt_slo_uzb_lat_urd_fre_vie_tig_cze_hin_bos_hun_swa_bsq_svk_mao_grk_ses_jpn_dyu_ven_fin_mcd_knd_fbf_afr_owc_cnt_xho_qcu_dgb_tml_amr_azi_lda_cic_ita_bul_swe_moo_bem_rus_anl_sod_jav_dut_igb_kor_hau_zul_yor_gam_mnd_arw_amh_glc_scr_swt_krd_sid_guj_wly_mly_eng_por_alb_geo_ukr_sun_lit_akn_tur_ben_bam	0.0324641434141183	0.0772144363881767	0.938618835173644
795	gam_zul_swt_wly_tml_swe_fbf_bem_mly_tha_ukr_ben_tig_bos_bul_kor_lda_anl_qcu_glc_ita_cze_eng_jav_spa_yor_dut_ses_sod_guj_xho_urd_cnt_bsq_por_azi_lit_dgb_uzb_mlt_rom_lat_grk_heb_mao_nor_ger_arw_chh_owc_hau_sun_hin_tag_mnd_pan_scr_geo_igb_amh_fre_dyu_hun_ven_rus_afr_sid_slo_svk_tsw_pol_fin_alb_tur_krd_mol_mcd_vie_knd_cic_bam_aeg_ind_aze_ewe_est_ctl_jpn_bat_tsn_prs_akn_moo_amr_swa	0.448261913698709	1.08865317585879	0.279119967934485
796	fbf_ven_bem_swe_mlt_chh_ewe_hun_por_nor_ben_fin_zul_aeg_tig_tsw_rus_tsn_mnd_fre_mly_hin_ses_bam_tag_rom_geo_ita_heb_tml_uzb_bos_mcd_lit_sod_bul_qcu_bat_swa_moo_wly_svk_dyu_gam_arw_est_pol_cze_mao_tha_alb_afr_azi_amh_prs_ctl_pan_guj_ind_akn_owc_dgb_swt_lda_tur_vie_ger_krd_lat_xho_cnt_sid_aze_amr_knd_mol_jav_hau_spa_dut_yor_anl_scr_cic_sun_glc_urd_ukr_igb_jpn_kor_bsq_slo_grk_eng	0.440063644823452	1.03593537649099	0.302918450380472
797	est_grk_ewe_spa_zul_svk_uzb_rus_ita_tha_tur_cze_tag_por_fin_pan_moo_tsw_ses_aze_alb_rom_akn_ind_bul_amr_aeg_guj_fre_mnd_kor_mlt_cnt_hau_xho_tml_chh_nor_hin_bat_jav_lat_igb_geo_tsn_dut_yor_swe_tig_cic_gam_sun_ven_lit_bos_sod_ukr_glc_jpn_bam_prs_pol_mao_mly_slo_owc_anl_sid_arw_lda_urd_fbf_vie_dyu_bem_afr_ger_swa_ben_heb_scr_krd_dgb_knd_wly_bsq_amh_mcd_qcu_mol_swt_ctl_eng_azi_hun	0.822857970897977	2.00364941810285	0.0480174221874416
798	rom_amr_mao_pol_tha_ind_cnt_prs_dgb_ven_arw_swt_mcd_tsn_tml_knd_scr_dut_bam_heb_uzb_bat_fbf_bsq_eng_lda_xho_hin_ses_mly_geo_bos_grk_cze_nor_ukr_swa_qcu_swe_ben_gam_cic_sid_ctl_anl_glc_fre_por_vie_amh_sun_igb_bul_urd_jpn_fin_mlt_tur_tag_wly_dyu_ewe_jav_afr_aze_bem_kor_mnd_hau_tsw_ger_slo_zul_chh_est_svk_alb_akn_spa_aeg_mol_hun_lat_lit_sod_moo_yor_pan_rus_owc_guj_tig_krd_azi_ita	0.330734107510531	0.894601326801062	0.373309696727628
799	geo_chh_mao_pol_cze_cic_ger_lit_yor_spa_arw_rom_gam_sun_mlt_tsw_wly_tig_owc_hau_fre_ewe_hun_ctl_svk_eng_lat_cnt_mly_ses_uzb_nor_ukr_tag_bul_igb_qcu_dyu_krd_bat_mol_mcd_sid_xho_knd_scr_swa_bam_akn_tha_bsq_grk_alb_dgb_amr_heb_por_swe_sod_prs_tml_vie_aeg_tsn_afr_ben_jpn_fin_slo_moo_dut_zul_aze_mnd_lda_guj_urd_hin_glc_jav_tur_anl_ven_ind_ita_amh_rus_swt_bos_fbf_bem_pan_est_azi_kor	0.531482511897838	1.19966564643958	0.233316601712899
800	afr_xho_dgb_fbf_por_moo_gam_bam_heb_swt_bem_knd_bat_krd_ind_sid_rus_cic_prs_jav_tur_jpn_tag_swe_swa_tsw_hin_vie_fin_aze_tml_lat_nor_azi_zul_guj_ses_urd_ger_ita_hau_svk_eng_arw_owc_fre_aeg_tha_geo_mly_spa_bul_mcd_grk_scr_dut_sun_bos_ctl_tsn_cnt_igb_ven_lit_mlt_cze_ben_qcu_glc_yor_uzb_hun_wly_pan_lda_amh_est_sod_tig_dyu_ewe_amr_alb_mao_anl_rom_akn_mnd_chh_pol_mol_ukr_slo_kor_bsq	-0.461543312425139	-1.08905750950478	0.278942574358762
801	prs_amr_fbf_aze_azi_tag_swt_xho_mcd_bem_krd_amh_bsq_ger_swe_ctl_glc_rom_vie_grk_slo_ses_tsn_akn_hun_lda_ita_uzb_afr_eng_cnt_arw_sid_anl_qcu_heb_ind_wly_cze_mnd_ben_moo_tsw_kor_zul_sod_svk_dyu_mlt_fre_urd_ewe_nor_est_scr_guj_cic_yor_alb_swa_tur_pol_bul_por_hin_dgb_igb_spa_tha_ven_dut_ukr_jav_jpn_knd_mly_owc_fin_lat_mao_chh_gam_aeg_sun_bat_lit_pan_hau_bos_tml_mol_tig_geo_rus_bam	0.575167418454833	1.35071784841151	0.180063252893185
802	dgb_arw_spa_vie_cze_bul_bat_ven_tha_anl_svk_mol_ukr_amr_urd_ewe_fin_ses_owc_igb_chh_azi_mly_lit_fbf_kor_cnt_rom_mcd_slo_dut_aeg_krd_guj_geo_mlt_bos_dyu_eng_uzb_fre_rus_aze_nor_wly_swt_tsn_por_tml_alb_heb_pol_yor_cic_tur_mnd_sun_tag_mao_swe_gam_sod_ben_bam_lda_jpn_pan_ctl_tsw_hau_ind_scr_afr_tig_hun_bem_knd_amh_bsq_glc_akn_lat_qcu_moo_jav_zul_grk_sid_ita_xho_prs_hin_swa_ger_est	-0.620801406582654	-1.65018698356941	0.102278218794497
803	wly_est_glc_hau_scr_hun_chh_urd_sun_nor_gam_xho_akn_krd_lit_uzb_cze_amh_sod_jpn_rom_tml_mao_bem_knd_zul_dgb_spa_mly_ger_moo_lda_bsq_sid_amr_bam_grk_vie_ukr_ven_fre_fbf_tur_afr_guj_kor_dyu_geo_tag_dut_anl_tha_mol_eng_aeg_aze_por_ses_pol_yor_heb_cnt_hin_ewe_bos_prs_ind_azi_ita_pan_swe_bul_igb_jav_ctl_rus_slo_tsw_swa_mlt_cic_arw_ben_swt_svk_lat_qcu_tsn_mcd_fin_tig_bat_mnd_owc_alb	-0.285121709045241	-0.680971435017806	0.497581623822337
804	bam_vie_ger_svk_ben_yor_grk_sod_ind_scr_krd_alb_por_ita_tig_pol_hun_slo_amh_hau_mnd_lda_ven_swa_fbf_geo_guj_dgb_mcd_igb_spa_rom_dut_amr_afr_swe_urd_aze_lat_tsn_pan_anl_ewe_cze_sun_uzb_qcu_wly_tag_mly_tsw_prs_bat_sid_azi_mol_dyu_ctl_est_nor_gam_owc_bos_lit_tur_cic_mlt_bem_akn_swt_xho_jav_cnt_arw_heb_knd_eng_fre_rus_moo_ukr_zul_jpn_ses_glc_tha_hin_chh_kor_bul_tml_aeg_mao_bsq_fin	-0.817120349791698	-1.9292388407774	0.0567498850736207
805	vie_azi_dyu_fre_hau_bul_sun_mao_lat_dgb_pan_prs_tha_ses_mnd_mcd_aeg_igb_aze_tag_zul_ben_xho_amh_gam_rus_guj_ewe_ctl_anl_sid_eng_cze_ukr_bos_sod_lit_swe_scr_grk_svk_afr_jav_bam_krd_ind_qcu_glc_mlt_knd_owc_bsq_est_nor_kor_chh_tsw_tig_akn_uzb_fin_mly_alb_bem_ita_pol_slo_wly_tur_hin_lda_urd_mol_moo_spa_por_tsn_amr_yor_hun_swa_geo_tml_dut_jpn_ven_bat_heb_rom_cnt_swt_arw_ger_cic_fbf	-0.0703115323519654	-0.165267833319143	0.869091894833895
806	rus_amh_hun_spa_afr_pol_fre_ita_cnt_bsq_ses_xho_bem_slo_mlt_mol_zul_kor_arw_knd_mcd_lit_pan_alb_heb_akn_ben_sod_rom_ind_tag_lat_hin_est_sid_fin_ukr_hau_fbf_scr_mao_uzb_bam_chh_swt_tur_ewe_tsn_krd_bul_aze_jpn_dut_mly_mnd_ger_lda_grk_ctl_tml_bos_svk_owc_yor_amr_vie_nor_ven_wly_qcu_igb_gam_tha_prs_jav_azi_tsw_bat_swa_dgb_cic_dyu_glc_guj_urd_geo_cze_sun_aeg_por_anl_eng_tig_swe_moo	0.00899429838460087	0.0211221355991207	0.983193479374008
807	owc_guj_sod_dgb_tha_spa_igb_rom_sid_grk_azi_alb_swt_mol_chh_tig_knd_swa_qcu_hin_vie_akn_fbf_sun_bam_aeg_aze_bul_jav_est_xho_mly_yor_bem_prs_bsq_tsw_amh_krd_pan_heb_ven_rus_bos_lat_ger_uzb_eng_mlt_por_ses_nor_anl_dut_svk_tsn_moo_glc_mcd_fin_tml_arw_lda_afr_kor_hau_geo_mnd_cic_amr_dyu_scr_lit_fre_mao_pol_tur_tag_hun_swe_ukr_ewe_zul_cze_bat_ind_ctl_jpn_urd_gam_ita_wly_cnt_slo_ben	0.13500108070378	0.320911666478957	0.748997359870419
808	jav_lat_prs_ewe_ben_tml_svk_swa_fin_knd_hun_hin_fbf_dyu_nor_owc_dgb_xho_azi_bos_ita_moo_akn_igb_swt_fre_por_gam_tig_alb_lda_sid_mnd_aze_pan_zul_grk_amr_tsw_aeg_swe_ctl_sun_arw_afr_mcd_urd_jpn_cnt_cic_rus_glc_dut_bsq_uzb_rom_cze_ind_tsn_tur_mol_guj_vie_mlt_pol_chh_wly_sod_bam_eng_est_spa_ses_mao_qcu_heb_yor_geo_ukr_hau_bem_amh_krd_bat_ger_anl_bul_mly_slo_tag_kor_tha_lit_ven_scr	1.05031474568124	2.79053746365125	0.00638472074058946
809	wly_rus_sod_chh_mly_azi_ger_eng_urd_glc_tag_spa_lit_svk_pan_est_grk_bat_zul_hin_cze_rom_xho_tml_lda_ctl_sun_qcu_swa_vie_lat_mlt_tig_slo_afr_mnd_fin_swe_jav_por_amh_amr_nor_geo_tsw_ind_ewe_tha_heb_ses_bul_fbf_scr_hau_hun_dgb_sid_jpn_krd_dyu_yor_moo_arw_pol_owc_dut_bsq_cnt_akn_prs_igb_bos_guj_ita_aze_aeg_cic_swt_uzb_kor_anl_ben_mol_ven_knd_alb_fre_bem_tsn_gam_mao_ukr_bam_tur_mcd	-0.569017560895699	-1.3642953337326	0.175767067971133
810	fin_amr_ctl_hau_sid_por_azi_mnd_swt_spa_eng_tig_jav_ses_mlt_tag_ben_aeg_moo_ewe_cnt_est_jpn_dgb_ita_cze_lat_rus_pol_ger_hun_vie_glc_bem_anl_amh_pan_chh_swa_nor_geo_cic_tsn_akn_bsq_bat_owc_fbf_alb_hin_bam_zul_dyu_sod_grk_lda_xho_mao_mly_ind_fre_mcd_bul_qcu_tsw_krd_kor_svk_scr_rom_tml_slo_prs_guj_ukr_urd_swe_mol_knd_dut_igb_arw_uzb_wly_tha_afr_heb_bos_aze_tur_yor_lit_ven_gam_sun	-1.06246121931239	-2.60301742359286	0.0107548616578166
811	ses_tur_fbf_amr_tsw_bos_ger_dgb_cze_uzb_mao_est_bat_cnt_rom_tag_slo_ctl_gam_lit_mcd_lat_guj_urd_alb_tsn_kor_jav_yor_ita_bem_tha_pan_igb_heb_chh_wly_swt_bul_jpn_xho_mol_aeg_swa_azi_nor_bam_lda_arw_tig_glc_svk_rus_prs_qcu_afr_ukr_owc_anl_eng_mly_spa_ewe_ind_pol_sod_moo_mlt_tml_sun_amh_hau_mnd_hin_fin_zul_por_scr_aze_ven_krd_geo_dut_akn_cic_fre_swe_bsq_knd_dyu_ben_vie_grk_sid_hun	0.341766136120086	0.771213666177097	0.442535345567729
812	mao_svk_akn_grk_slo_est_swa_tml_ses_nor_gam_ven_lda_mly_guj_tig_jpn_vie_amr_dut_dyu_jav_ita_cze_pol_ctl_cic_igb_bsq_ind_ewe_glc_mol_eng_urd_por_tur_ben_hun_sun_swe_mnd_cnt_owc_fre_pan_uzb_aeg_aze_dgb_hin_wly_fbf_kor_bos_zul_fin_lat_rus_sid_scr_amh_tsw_azi_bul_bam_knd_hau_spa_ukr_afr_swt_qcu_krd_mlt_geo_tha_rom_heb_lit_xho_sod_tsn_moo_tag_prs_chh_yor_ger_anl_mcd_arw_bat_alb_bem	0.0511301552187053	0.130573231293757	0.896394947786086
813	bsq_swe_afr_sid_fre_sod_tur_bos_tsw_jpn_ita_aze_gam_geo_qcu_kor_aeg_bam_grk_por_bem_mnd_ctl_lda_fin_yor_amr_tsn_xho_swa_heb_mol_anl_krd_tml_rus_fbf_igb_rom_mlt_ven_knd_mcd_vie_amh_urd_cnt_lit_scr_slo_dut_svk_ger_hau_arw_guj_owc_ben_alb_ukr_nor_bat_moo_chh_tag_azi_zul_lat_glc_swt_pol_tha_mly_akn_uzb_hin_ewe_pan_ses_dgb_spa_wly_mao_est_prs_cze_jav_cic_hun_bul_ind_sun_dyu_tig_eng	-0.090366481663061	-0.235132845581185	0.814622589543524
814	mao_bsq_azi_hin_eng_svk_tsw_tsn_est_jav_gam_mcd_lda_cic_qcu_fin_nor_hau_rus_cnt_ven_amr_dyu_ukr_sod_ger_jpn_mnd_lat_tha_bat_urd_knd_anl_vie_cze_moo_dgb_amh_tur_hun_kor_aeg_mol_prs_sun_geo_fbf_mly_slo_pol_mlt_ewe_igb_ben_akn_grk_lit_dut_wly_por_guj_zul_ind_bam_swe_aze_tig_krd_fre_pan_swa_tml_rom_yor_bos_uzb_glc_ita_xho_afr_arw_sid_heb_bul_scr_bem_tag_ses_swt_alb_ctl_spa_owc_chh	-0.142781203713147	-0.370435984742496	0.711900028076133
815	svk_ukr_mlt_tsw_fbf_tig_jav_mly_alb_tha_prs_est_gam_zul_ctl_ven_rus_tur_grk_chh_hun_swt_hau_mnd_tml_swe_por_tag_jpn_amh_lat_bul_bam_ger_igb_mcd_sid_knd_moo_uzb_xho_yor_mol_fin_amr_vie_ind_mao_cic_tsn_cnt_lit_nor_cze_ita_ses_swa_heb_akn_rom_hin_ewe_lda_dyu_bem_bsq_sod_azi_glc_aeg_ben_guj_bat_bos_owc_scr_pol_pan_eng_dgb_wly_urd_slo_dut_kor_krd_anl_geo_afr_qcu_aze_spa_sun_fre_arw	-0.354739840419076	-0.866588328420449	0.388397919741073
816	mcd_yor_mlt_hin_uzb_mol_rus_guj_fbf_ukr_cze_anl_aeg_ger_krd_vie_sid_bat_gam_sun_amr_prs_knd_ind_bos_heb_dgb_tml_afr_lit_mnd_bem_ben_sod_ita_tur_igb_aze_est_swa_grk_urd_fre_swe_ses_jpn_scr_mao_nor_qcu_bsq_moo_svk_akn_pan_chh_lda_xho_por_spa_tsw_arw_tag_cic_bam_amh_dut_cnt_tig_slo_hau_ven_jav_swt_tha_ewe_azi_owc_alb_geo_dyu_wly_rom_glc_ctl_tsn_kor_fin_lat_zul_eng_mly_hun_bul_pol	-0.189054171373518	-0.442657010232561	0.659041697298825
817	grk_lat_krd_scr_wly_dgb_bem_amr_mnd_heb_ind_bul_uzb_jpn_sod_ita_anl_kor_por_spa_yor_tag_ven_alb_mao_mly_akn_swt_zul_prs_fbf_vie_swe_igb_aze_ctl_ben_arw_hun_moo_cic_fre_tsw_tur_chh_hau_tha_tig_rom_lda_rus_tsn_urd_dut_bsq_amh_eng_ses_cze_sun_azi_aeg_jav_hin_cnt_guj_slo_pol_pan_qcu_gam_glc_fin_swa_tml_owc_afr_lit_dyu_ger_bos_bat_est_geo_knd_xho_ukr_nor_svk_ewe_mol_mlt_bam_mcd_sid	-0.880856987960673	-2.402303978631	0.018278972469556
818	ger_svk_sun_cze_amr_ita_ven_tsn_tml_pan_lda_scr_rus_nor_zul_igb_fin_slo_wly_tig_mlt_swe_swa_jav_fre_bos_moo_alb_anl_tur_akn_ukr_dgb_lat_xho_bem_uzb_mly_hin_ewe_pol_guj_owc_jpn_ind_dut_sid_mcd_dyu_azi_gam_hau_bat_tsw_yor_glc_lit_rom_afr_arw_spa_chh_amh_cic_kor_est_ben_prs_aze_aeg_bsq_bul_grk_mnd_mao_ctl_knd_geo_eng_sod_fbf_krd_heb_tha_tag_por_urd_cnt_ses_swt_mol_qcu_bam_vie_hun	-0.0797338911705	-0.180910773737076	0.856831284924325
819	moo_ukr_owc_bat_grk_arw_scr_kor_nor_tsn_knd_amh_geo_hau_fbf_sun_ewe_anl_alb_uzb_ind_cze_tml_krd_dut_dyu_mnd_tha_mcd_rus_tag_mly_igb_ses_prs_xho_amr_hun_tur_eng_afr_swa_spa_tig_swe_aze_qcu_vie_bul_svk_yor_rom_bam_guj_chh_jav_urd_ita_azi_ctl_zul_lit_dgb_slo_por_ben_bem_cic_ven_jpn_ger_sod_mol_pol_fin_bsq_lat_mao_mlt_sid_glc_heb_fre_wly_gam_lda_akn_cnt_hin_swt_tsw_bos_pan_aeg_est	0.583508858943311	1.32373634299296	0.188835323117795
820	lat_rom_cze_bsq_ita_moo_glc_bat_krd_kor_swa_grk_sun_akn_tsw_uzb_knd_svk_lit_alb_jav_owc_qcu_amh_xho_yor_ukr_dut_tig_zul_por_cnt_ben_tag_bul_swt_slo_est_heb_mlt_vie_mol_cic_bem_chh_spa_fin_fre_jpn_amr_pan_ewe_sod_tur_igb_mcd_prs_ger_urd_swe_gam_hin_ses_ven_afr_anl_mao_ctl_rus_hun_bam_fbf_arw_tha_pol_geo_bos_aze_aeg_dgb_wly_mnd_sid_ind_hau_azi_nor_lda_dyu_mly_scr_tsn_guj_tml_eng	-0.290319613824171	-0.673268046806436	0.502446485050527
821	urd_yor_azi_ita_aze_nor_spa_cze_amr_arw_moo_mly_krd_aeg_tag_ses_akn_tig_kor_mnd_mol_ven_knd_jav_rom_mao_pol_tha_tur_dgb_scr_hun_swe_eng_dyu_wly_vie_mcd_slo_sun_mlt_sid_fbf_fre_bat_heb_ctl_owc_bsq_glc_hin_ewe_geo_alb_swt_fin_dut_anl_uzb_xho_rus_afr_hau_ger_por_bul_qcu_ukr_guj_jpn_tsn_chh_tsw_grk_lda_pan_ind_bos_gam_lat_tml_prs_swa_cnt_svk_sod_amh_zul_igb_cic_bam_bem_ben_est_lit	0.644476180384423	1.70170537702742	0.0921515616913007
822	est_lda_ita_akn_ind_grk_sid_mol_swe_cic_jpn_tml_xho_afr_ukr_tur_fbf_aeg_igb_mlt_dut_alb_mnd_azi_zul_pan_ven_lit_tig_nor_por_bsq_svk_knd_cze_bam_anl_kor_dyu_eng_glc_tha_bat_ses_wly_cnt_prs_rom_bos_jav_tsn_owc_hin_sod_uzb_hau_yor_geo_amh_mao_aze_guj_bul_swt_fin_arw_qcu_tsw_ben_dgb_swa_slo_mly_pol_rus_fre_moo_gam_amr_urd_spa_heb_bem_krd_ewe_sun_lat_mcd_ctl_chh_ger_tag_vie_hun_scr	-0.643645517571005	-1.57498218329226	0.118656423814437
823	chh_svk_kor_lit_cnt_geo_knd_ita_lat_zul_ses_swe_anl_jpn_cze_aze_eng_guj_krd_moo_qcu_fbf_tha_mlt_bat_igb_mnd_ger_pol_alb_yor_nor_afr_prs_lda_ven_bul_spa_dyu_hin_tig_dgb_swt_jav_tsn_hun_tsw_azi_ind_amr_ukr_hau_owc_swa_glc_tml_mol_heb_rom_uzb_bem_akn_urd_scr_slo_est_dut_mcd_bsq_vie_tur_bos_xho_gam_fin_mly_sun_pan_ctl_mao_tag_por_grk_fre_wly_cic_arw_ben_aeg_sod_amh_sid_rus_ewe_bam	-0.429280310552089	-1.12849787671514	0.262012462045885
824	tsn_sun_mao_sod_ven_afr_aze_heb_moo_cic_anl_bul_owc_swa_kor_bos_vie_svk_fbf_qcu_alb_mly_aeg_chh_uzb_tha_hin_grk_xho_fre_azi_bsq_guj_tsw_fin_hun_cnt_ewe_lda_dgb_amh_wly_tig_swt_dyu_ger_glc_ctl_hau_swe_jav_zul_pan_krd_tur_igb_cze_slo_rom_mnd_lit_ses_eng_est_dut_tag_arw_prs_rus_tml_akn_por_mlt_spa_ita_bem_ben_ind_nor_sid_bat_scr_urd_mcd_geo_knd_bam_ukr_amr_jpn_pol_yor_mol_lat_gam	0.260608877424039	0.695885696437947	0.488235825262874
825	swt_tml_por_azi_pan_tsw_bsq_eng_ita_ses_rus_knd_ger_heb_alb_tag_tsn_ukr_sod_pol_owc_spa_mly_fbf_nor_amr_jpn_grk_chh_xho_mlt_mnd_lda_vie_sun_mol_afr_mcd_geo_guj_tha_ben_glc_anl_ind_ven_amh_aeg_cnt_urd_lat_bat_aze_swa_dgb_bul_dyu_fin_rom_scr_uzb_tur_hau_cze_ctl_kor_tig_bem_krd_bam_sid_zul_hun_prs_bos_swe_cic_est_lit_hin_fre_arw_ewe_jav_akn_svk_dut_gam_wly_qcu_mao_igb_yor_moo_slo	0.129129527002375	0.306180805704612	0.760151369655179
826	zul_wly_tag_ewe_xho_yor_gam_hau_est_nor_eng_swt_qcu_chh_tsw_anl_guj_bem_glc_fin_arw_akn_dyu_uzb_prs_scr_tsn_pol_sun_bsq_bam_tur_hin_grk_jpn_kor_rom_mly_lit_mnd_jav_bul_spa_dgb_azi_dut_cnt_alb_geo_fre_por_sod_tml_mao_bos_sid_mcd_owc_ger_ind_urd_fbf_ita_pan_ctl_moo_ven_amh_lda_ukr_swe_krd_cze_swa_ben_aeg_heb_slo_aze_afr_tig_knd_mol_amr_igb_bat_cic_mlt_svk_hun_vie_rus_ses_tha_lat	0.574611416061811	1.34395518782517	0.182232455924907
827	spa_ctl_por_dgb_ger_guj_uzb_qcu_tsn_pol_xho_dyu_bam_ewe_dut_moo_chh_hin_owc_mlt_tha_urd_glc_swe_lat_igb_tml_fin_bos_bem_mnd_mly_jpn_jav_ses_tag_krd_hun_ita_wly_grk_arw_yor_hau_mao_geo_kor_mcd_afr_pan_lit_prs_cnt_aeg_eng_svk_slo_fbf_knd_swa_bul_scr_fre_ind_ben_bat_lda_mol_ukr_tur_anl_zul_azi_swt_bsq_alb_amh_sun_ven_akn_sid_aze_amr_est_cic_gam_tig_tsw_sod_vie_cze_heb_rus_nor_rom	-0.155901135543482	-0.369702397469508	0.71244476669999
828	ses_rom_fin_dyu_sod_bul_swt_anl_glc_heb_scr_swa_ukr_mnd_tur_wly_igb_spa_geo_sid_grk_bem_rus_akn_cze_eng_por_owc_knd_mlt_bsq_krd_yor_aze_dut_est_sun_jav_cnt_ger_mly_tsw_tig_lat_ben_fre_swe_dgb_tha_aeg_ven_hin_moo_gam_hun_cic_hau_svk_urd_jpn_xho_chh_amr_ctl_bam_ewe_tml_bos_lda_pol_guj_tsn_uzb_alb_bat_qcu_kor_zul_lit_pan_mcd_afr_ind_prs_azi_tag_arw_mao_fbf_slo_nor_mol_ita_vie_amh	-0.507587685995695	-1.1600375265846	0.249002949357331
829	tsw_bem_lit_bsq_dyu_swe_cze_owc_ita_mol_zul_chh_geo_knd_mly_afr_moo_rom_est_dgb_xho_bam_prs_eng_bul_ben_swa_jav_hin_por_dut_azi_tag_sod_lda_hun_scr_tig_amh_krd_aeg_hau_fin_ven_kor_vie_igb_rus_pan_ukr_mlt_mao_lat_guj_swt_fre_wly_yor_jpn_ind_fbf_gam_tha_ses_bos_qcu_sid_ctl_nor_uzb_ger_grk_spa_pol_glc_cic_mcd_cnt_amr_tsn_urd_svk_bat_slo_tml_arw_akn_tur_mnd_heb_anl_aze_sun_alb_ewe	-0.5720439376992	-1.35652500018023	0.17821614821051
830	ctl_por_hin_tur_bem_eng_tig_geo_fin_lat_hun_sod_jav_bam_igb_bos_fbf_nor_guj_mcd_ind_knd_swt_ita_scr_tsw_ger_moo_bat_rom_bul_ses_yor_pan_alb_aeg_vie_fre_ven_tag_mao_amh_est_swa_tha_dyu_akn_tsn_tml_grk_chh_wly_spa_jpn_arw_lit_xho_prs_kor_dut_cnt_mlt_cze_gam_dgb_slo_ben_amr_hau_owc_anl_mly_afr_uzb_ewe_heb_glc_mol_sun_pol_qcu_swe_mnd_azi_zul_urd_bsq_svk_rus_lda_aze_cic_ukr_sid_krd	0.6453593042653	1.46245689511823	0.146987277616877
831	anl_slo_urd_mol_cnt_ind_rom_hun_alb_moo_mcd_pan_sid_dgb_grk_hin_glc_ita_knd_xho_krd_chh_ukr_amr_cic_tsw_ses_tml_kor_zul_mly_dyu_prs_arw_bul_eng_svk_ewe_bsq_hau_cze_gam_lat_ben_fre_ven_aeg_est_nor_fbf_spa_swe_mnd_uzb_guj_tag_amh_scr_jpn_bos_bat_mao_bem_tha_swa_akn_dut_qcu_ctl_wly_sod_yor_jav_lit_geo_igb_aze_sun_owc_bam_tur_pol_mlt_rus_por_lda_vie_tsn_afr_fin_azi_heb_swt_ger_tig	-0.0810399515440728	-0.180424127998558	0.857212195250096
832	ita_yor_akn_zul_ind_heb_mao_lit_guj_amh_cnt_slo_bsq_ukr_anl_swe_sod_aze_sid_fin_hin_uzb_ger_lda_swt_moo_hun_geo_tml_kor_cic_alb_amr_rus_por_knd_afr_prs_ben_krd_tag_spa_qcu_pol_dyu_fbf_bul_bem_urd_fre_azi_arw_swa_mnd_jpn_ewe_tur_eng_igb_nor_est_lat_jav_tsn_mly_mcd_tsw_chh_tig_sun_svk_mlt_cze_scr_gam_dut_ven_rom_ctl_bos_vie_bam_tha_ses_mol_bat_xho_wly_aeg_grk_pan_dgb_glc_owc_hau	-0.0769127159708174	-0.178687035283142	0.858572138067106
833	tag_cnt_hun_rus_tml_amr_chh_aeg_guj_bul_akn_por_heb_ger_ctl_mao_dgb_scr_sid_owc_mnd_wly_dut_lda_cze_slo_pan_lit_svk_arw_fbf_spa_grk_bsq_krd_uzb_tur_qcu_knd_tha_ewe_aze_moo_ukr_amh_ita_gam_ses_xho_jav_glc_nor_tsw_tig_geo_rom_prs_mly_yor_dyu_igb_mlt_lat_fre_hin_bem_mol_tsn_cic_sod_anl_alb_jpn_swt_swe_swa_vie_mcd_ind_ben_kor_hau_zul_est_bos_bat_azi_sun_ven_urd_fin_eng_bam_pol_afr	0.220899766705227	0.530889302059977	0.596761055938393
834	zul_heb_tsn_spa_bem_tha_xho_qcu_igb_amr_tag_mlt_ben_krd_bat_hin_sid_mnd_arw_moo_lit_aze_scr_sun_ctl_swt_glc_jpn_mao_alb_bam_swa_por_ses_lda_tig_fre_amh_ind_rus_pol_fbf_tsw_cic_tml_bsq_azi_nor_bos_vie_ven_dut_akn_cnt_svk_mly_ukr_swe_rom_mol_owc_tur_anl_aeg_knd_gam_dgb_wly_hun_mcd_ewe_eng_fin_pan_geo_sod_yor_dyu_guj_cze_kor_uzb_chh_urd_bul_ger_ita_jav_hau_grk_afr_slo_est_lat_prs	-0.214604987354274	-0.4944444590681	0.62215829392827
835	pan_swt_krd_xho_mol_ukr_tur_tig_wly_mlt_bat_hau_swe_fin_ben_ses_lat_prs_spa_fbf_guj_por_pol_arw_tsn_jpn_igb_cze_afr_cic_dut_aze_alb_bam_dgb_tag_tsw_lda_zul_bem_amh_ven_aeg_gam_moo_azi_akn_sod_lit_jav_sun_fre_eng_chh_amr_knd_swa_ind_kor_sid_tml_rus_cnt_owc_qcu_urd_tha_vie_bul_yor_hun_dyu_mcd_slo_mnd_nor_geo_uzb_scr_bsq_rom_grk_mly_est_ita_heb_bos_hin_glc_anl_mao_ewe_svk_ctl_ger	-0.364705446299916	-0.824823925187655	0.411582178110477
836	guj_prs_urd_bem_afr_owc_mlt_mnd_hun_amr_por_tag_ven_ukr_yor_hau_pan_igb_sod_gam_ses_aeg_glc_tsn_tml_zul_ger_dgb_xho_rus_sun_jav_geo_sid_kor_qcu_ctl_grk_fbf_dut_bam_hin_tig_lit_akn_eng_ben_arw_bul_lat_anl_tur_pol_moo_ind_azi_rom_heb_tha_chh_mao_svk_est_aze_spa_knd_swe_uzb_bsq_lda_cnt_wly_cze_amh_mol_nor_swt_bat_jpn_krd_slo_bos_swa_fin_tsw_alb_vie_scr_mcd_mly_dyu_fre_ewe_ita_cic	-1.24962403429252	-3.41202179357909	0.000956153722261311
837	slo_azi_jav_kor_tha_lit_dyu_glc_xho_cze_akn_cic_bat_pol_ewe_swt_bem_mly_hau_afr_arw_ses_bul_grk_lda_chh_est_eng_sid_urd_geo_vie_tml_qcu_knd_nor_hun_owc_spa_lat_fbf_guj_mcd_swa_bos_scr_tig_mao_aeg_tsw_zul_sun_aze_heb_ita_uzb_jpn_svk_prs_rom_ben_fre_ctl_mol_rus_ven_igb_moo_yor_gam_fin_cnt_mlt_tur_tsn_wly_anl_dut_dgb_amr_alb_bsq_mnd_ukr_sod_por_ind_pan_hin_swe_bam_tag_krd_ger_amh	0.593212590817704	1.36358667103263	0.175989364170825
838	xho_guj_grk_tml_alb_bem_sid_rus_hau_prs_tur_zul_bul_mcd_por_tha_amh_yor_akn_ben_mol_wly_qcu_nor_scr_bat_aeg_amr_cic_tsn_lat_geo_lda_tsw_moo_afr_dgb_vie_mnd_anl_slo_ukr_ctl_svk_mly_bam_aze_swe_swa_sun_hun_tag_eng_krd_bos_ind_knd_owc_jav_swt_tig_fin_uzb_mao_est_dyu_fre_jpn_glc_bsq_cze_pol_kor_ses_heb_ita_fbf_mlt_arw_pan_azi_ger_ven_gam_sod_lit_rom_igb_chh_ewe_dut_cnt_spa_hin_urd	NA	NA	NA
839	amh_akn_jav_fre_kor_vie_dut_urd_bsq_bat_hau_alb_pol_eng_anl_krd_afr_azi_zul_nor_ben_hun_gam_fbf_tha_sod_ukr_aze_tsn_sun_tml_ses_yor_swa_tur_ger_tsw_rom_wly_aeg_cnt_lit_swt_tag_grk_fin_chh_svk_ewe_moo_slo_spa_owc_bem_pan_guj_mly_lat_amr_swe_bos_igb_dyu_mnd_tig_por_prs_dgb_cic_arw_geo_heb_mao_rus_lda_uzb_ctl_xho_mol_mlt_hin_glc_scr_cze_ita_ind_knd_bul_jpn_bam_est_mcd_sid_ven_qcu	0.220517409543202	0.553894278605184	0.580980569017089
840	uzb_azi_scr_krd_spa_chh_yor_tur_tag_rus_mlt_bos_tsw_gam_knd_owc_por_bsq_cnt_fbf_pol_nor_ger_arw_sid_moo_ctl_igb_jpn_cze_lda_bam_fin_sun_swe_rom_glc_hun_akn_urd_svk_lit_swa_tha_sod_ewe_slo_mcd_hau_bem_amr_alb_mnd_hin_afr_aeg_lat_mol_mao_dgb_jav_ses_vie_bat_tig_swt_eng_tsn_aze_pan_dyu_qcu_amh_ind_ita_guj_heb_bul_ven_cic_fre_est_zul_grk_kor_ben_tml_mly_ukr_anl_wly_geo_prs_dut_xho	-0.526200837840122	-1.21209126836274	0.228547867231161
841	tha_mao_ukr_dut_tur_knd_glc_cze_swe_nor_aeg_tag_spa_dgb_jav_xho_amh_wly_gam_kor_azi_amr_rus_ita_dyu_owc_sod_ewe_tsn_qcu_bem_krd_rom_vie_bat_scr_eng_mol_sun_bul_lit_prs_igb_guj_pan_hau_tsw_yor_mnd_chh_afr_urd_bsq_arw_bos_hun_ctl_hin_akn_fre_mlt_sid_fbf_ind_pol_lat_grk_moo_anl_bam_slo_swt_cic_aze_por_mcd_tml_geo_ger_ven_ses_svk_swa_jpn_tig_ben_uzb_zul_fin_alb_mly_lda_heb_est_cnt	0.416587042034681	1.0987740057614	0.274703076843353
842	bos_guj_ind_lat_tha_svk_jpn_ger_urd_mol_azi_cze_slo_sun_por_sod_ctl_fin_alb_prs_tag_qcu_hin_tsn_swa_bem_owc_yor_kor_rom_glc_geo_ukr_dut_lit_lda_krd_afr_amh_pol_pan_tig_igb_rus_arw_aeg_hau_dgb_wly_scr_zul_hun_heb_bam_bat_fre_swe_vie_tml_mlt_mnd_bul_eng_nor_grk_ses_cic_amr_mly_chh_mao_bsq_dyu_sid_swt_moo_akn_tsw_mcd_anl_jav_spa_gam_ita_ewe_aze_knd_tur_xho_ben_est_cnt_uzb_fbf_ven	0.246475128098558	0.554378202143251	0.580650758373564
843	pol_amh_uzb_mlt_cnt_jav_qcu_guj_mnd_igb_pan_swe_yor_ger_por_urd_afr_lda_spa_vie_swa_xho_fre_fin_bat_fbf_ven_knd_tur_heb_mol_dyu_chh_mly_dut_glc_nor_jpn_sun_ukr_swt_tsw_ind_akn_ewe_gam_amr_alb_azi_rom_bam_aze_bsq_hau_cic_slo_hun_tsn_moo_anl_zul_eng_arw_lit_mao_rus_bem_owc_ctl_cze_dgb_prs_lat_est_krd_kor_ita_bul_bos_ses_mcd_tml_tag_grk_ben_hin_geo_scr_tig_sod_wly_svk_sid_tha_aeg	-0.0731207169299655	-0.169506700504888	0.865766268259452
844	cnt_ctl_tsn_gam_azi_akn_tha_fre_rom_urd_ben_guj_aeg_sod_moo_ind_ewe_est_slo_cic_lda_amr_anl_tag_dgb_qcu_mol_sun_bsq_afr_dut_lat_mlt_pol_jpn_jav_lit_nor_amh_swa_heb_scr_kor_ses_bul_tsw_mcd_tml_prs_swe_sid_zul_eng_alb_mao_geo_krd_aze_hin_tig_spa_bat_ukr_pan_glc_owc_por_chh_xho_wly_rus_vie_fbf_bem_dyu_bos_mly_svk_yor_tur_grk_ven_uzb_ita_fin_hun_bam_knd_swt_igb_cze_hau_mnd_arw_ger	0.830654067551911	2.08470446625269	0.0398369506716888
845	ctl_glc_lat_alb_gam_swa_ger_swe_igb_sod_kor_bam_spa_owc_amr_mol_jav_cic_heb_mly_hau_tsn_ewe_eng_ukr_est_grk_knd_dut_bos_ind_akn_bat_rus_bem_swt_lit_moo_dgb_krd_tig_hin_pol_tur_zul_tsw_cze_anl_uzb_aze_sun_mao_sid_ven_xho_rom_slo_jpn_mnd_cnt_ita_ses_afr_tml_svk_fin_bsq_arw_mcd_nor_lda_tha_mlt_qcu_scr_fbf_wly_vie_bul_fre_dyu_tag_chh_amh_urd_guj_geo_ben_aeg_yor_prs_pan_azi_por_hun	0.0920863198423057	0.210194937108998	0.833975354109477
846	urd_swa_hau_sod_ewe_heb_mnd_guj_mly_mcd_amh_mol_tur_jpn_gam_bat_ven_azi_dyu_ger_ukr_bem_swt_amr_eng_igb_lda_scr_vie_ses_tig_knd_owc_tha_tsw_xho_slo_qcu_pol_tag_kor_nor_ctl_fbf_aze_cze_uzb_chh_prs_zul_fre_pan_anl_spa_ben_lat_glc_moo_svk_swe_dgb_hin_tml_aeg_tsn_bos_bam_bsq_rom_sid_dut_cnt_afr_yor_grk_alb_por_akn_cic_bul_krd_mlt_est_jav_rus_wly_hun_mao_lit_sun_geo_ind_fin_arw_ita	0.691654669140285	1.77512162129224	0.0791494515697078
847	tsn_akn_bsq_heb_swe_ind_mol_knd_geo_zul_jav_bam_mly_gam_hun_cze_yor_dgb_alb_tha_afr_bos_krd_owc_mlt_lda_chh_est_dut_igb_tml_cic_amr_swa_tur_ger_wly_ses_spa_lat_lit_sun_arw_pol_urd_prs_tig_moo_bem_ctl_hau_kor_tsw_tag_aeg_ben_mnd_ven_swt_mao_sod_ita_vie_uzb_bat_aze_scr_anl_guj_grk_fin_xho_svk_rus_bul_amh_sid_slo_dyu_fbf_fre_nor_por_ukr_mcd_azi_jpn_glc_pan_eng_rom_qcu_ewe_hin_cnt	0.0447762463214851	0.101942270138353	0.919021974850766
848	guj_vie_knd_cze_igb_ewe_pol_arw_sid_fbf_ita_bat_tag_sun_chh_tsn_aeg_lit_anl_dgb_bam_bul_por_tig_lda_afr_glc_mao_yor_hau_ukr_akn_gam_qcu_grk_fin_rus_heb_tsw_lat_prs_rom_mlt_mcd_mol_ctl_xho_spa_nor_pan_urd_ind_cnt_tur_moo_zul_swe_jpn_owc_swa_est_ben_aze_hin_kor_fre_eng_uzb_mnd_dut_svk_jav_ses_amr_tha_wly_bsq_ven_scr_bos_swt_bem_alb_dyu_azi_tml_slo_mly_hun_amh_ger_krd_cic_geo_sod	-0.437996001399487	-1.03346430285354	0.304066662508481
849	lat_heb_mcd_sod_igb_mol_ewe_jpn_amr_ita_sid_mlt_yor_geo_guj_afr_ben_urd_swe_swt_pol_lit_ses_xho_tml_cnt_aze_por_krd_chh_sun_tha_cic_knd_aeg_akn_zul_dut_ctl_glc_tig_prs_cze_anl_amh_tur_alb_mao_scr_mly_est_uzb_dgb_hin_tag_lda_jav_mnd_hau_dyu_ger_bsq_nor_kor_bem_azi_bam_arw_fin_qcu_wly_fre_vie_grk_ukr_tsw_spa_gam_fbf_tsn_hun_eng_moo_slo_rom_svk_bos_owc_ind_rus_bat_pan_bul_swa_ven	-1.15578999371832	-2.92325108147118	0.00434958143228784
850	mao_lit_wly_nor_glc_qcu_pol_lda_tsn_xho_ita_anl_ewe_ger_prs_spa_cze_jav_krd_akn_igb_fin_alb_bem_arw_svk_jpn_aze_rus_zul_swa_moo_dgb_hun_ctl_pan_sun_bos_est_hin_amr_por_mly_dut_aeg_sid_afr_tur_knd_tig_yor_cic_mlt_geo_mcd_slo_bsq_chh_ukr_amh_owc_eng_ses_hau_swt_tha_heb_bat_kor_grk_fre_mol_tag_gam_cnt_sod_dyu_ven_azi_bul_urd_rom_ben_tsw_vie_bam_tml_lat_uzb_mnd_scr_fbf_ind_guj_swe	-0.0898849388450001	-0.232454674253399	0.816695676849906
851	moo_ger_jpn_ita_mao_cnt_lda_swa_krd_aeg_chh_scr_tha_amr_tag_tig_akn_hau_qcu_cze_yor_bos_alb_mcd_spa_lit_wly_prs_swe_heb_lat_ukr_grk_est_fbf_slo_fre_mly_svk_urd_mnd_tur_guj_bam_geo_ses_pol_fin_knd_xho_dyu_ewe_igb_hun_amh_owc_arw_gam_afr_azi_mlt_pan_glc_vie_mol_eng_uzb_jav_hin_nor_cic_bem_sid_bat_kor_ben_aze_bul_dut_anl_rus_bsq_por_swt_sun_rom_ind_sod_tml_ven_ctl_zul_dgb_tsn_tsw	-0.473684835146174	-1.04565110344326	0.29843236083107
852	swe_moo_scr_rus_zul_sod_mlt_guj_rom_por_gam_ukr_owc_spa_mao_heb_pol_tsn_jav_ger_bat_est_prs_uzb_eng_jpn_pan_cic_arw_chh_amr_amh_cnt_tml_ses_lat_hau_bos_bem_anl_tig_afr_hun_mcd_tag_grk_aeg_kor_lit_fre_mnd_krd_mol_ind_tsw_ven_alb_dgb_ewe_fbf_glc_tha_dyu_vie_bam_bsq_knd_ben_aze_geo_xho_slo_ctl_azi_lda_yor_wly_cze_ita_bul_svk_swa_swt_tur_mly_urd_akn_dut_igb_sid_sun_nor_hin_fin_qcu	-0.107987027603352	-0.250590200921563	0.802683742636675
853	grk_ita_ven_hin_guj_lda_aze_ukr_fin_prs_cnt_moo_aeg_tha_dut_jav_tur_arw_hau_spa_pol_tag_lit_geo_knd_mnd_bos_qcu_owc_sod_amh_dgb_lat_fbf_xho_ger_ses_svk_vie_sid_dyu_ctl_cic_igb_est_hun_cze_alb_ind_swt_mol_yor_sun_tml_ben_mao_tig_bam_wly_fre_por_swe_mly_bem_rus_ewe_mcd_slo_urd_afr_zul_bat_pan_bul_swa_amr_gam_heb_bsq_akn_krd_anl_kor_chh_azi_glc_nor_tsw_tsn_jpn_eng_mlt_scr_uzb_rom	-0.104149805618228	-0.240282386643841	0.810640210066981
854	mlt_ger_mly_rus_vie_kor_tsn_dyu_bat_mol_ses_est_jav_tig_bos_mao_gam_ewe_mcd_spa_ctl_igb_fbf_wly_urd_amh_glc_bam_dgb_nor_por_yor_rom_ven_ind_tsw_pol_swe_owc_swt_dut_cnt_knd_arw_ben_slo_cic_sid_aze_ukr_scr_tag_azi_eng_hun_alb_guj_chh_lit_fre_moo_sod_lda_heb_geo_jpn_tur_bem_svk_pan_cze_hau_bul_mnd_lat_bsq_prs_qcu_akn_afr_sun_fin_anl_hin_grk_ita_tha_amr_uzb_tml_swa_zul_krd_aeg_xho	0.447921164331681	1.07136162909121	0.286779321734982
855	heb_geo_swa_yor_ven_anl_bam_cic_kor_pan_urd_sid_lda_hin_swe_hau_spa_cze_ukr_glc_ctl_qcu_uzb_krd_moo_dyu_aeg_ben_grk_fre_lat_rus_tsw_pol_aze_mnd_tur_prs_lit_afr_tha_bat_sod_knd_bos_mly_vie_akn_eng_fbf_amr_gam_xho_dut_dgb_hun_mlt_ind_bem_ewe_tig_jav_bul_cnt_nor_fin_jpn_owc_ger_zul_svk_ses_mao_guj_swt_mol_amh_arw_bsq_alb_tag_est_por_slo_chh_tml_sun_ita_mcd_igb_azi_tsn_rom_wly_scr	-0.0471725811732298	-0.109526238255946	0.913021101234615
856	moo_cze_sid_afr_lda_mly_nor_arw_aeg_rus_jpn_alb_bem_urd_hun_amr_wly_azi_fre_kor_bam_tsw_mcd_tsn_pol_est_cnt_mol_yor_igb_mao_svk_xho_swa_geo_zul_swt_bul_amh_pan_glc_tig_ses_bat_tml_por_sun_dyu_ewe_tur_mlt_grk_eng_lat_owc_ita_gam_ukr_mnd_swe_dut_ger_hin_spa_dgb_ind_vie_rom_qcu_aze_heb_bos_jav_tag_sod_krd_fin_anl_lit_hau_ctl_akn_guj_slo_scr_tha_fbf_knd_ven_cic_bsq_chh_uzb_ben_prs	-0.28892504771862	-0.653831543364391	0.514833806631591
857	spa_fre_amr_ger_guj_dyu_cze_swe_tsn_bat_tha_mcd_prs_urd_glc_qcu_sun_scr_pol_cnt_zul_yor_dut_sid_kor_bos_tag_rom_mol_jav_wly_cic_owc_jpn_knd_aze_igb_sod_ctl_slo_anl_mlt_lda_amh_por_grk_xho_mly_heb_ses_azi_ben_svk_moo_lit_dgb_krd_ukr_pan_alb_chh_uzb_tig_nor_arw_akn_hun_mnd_ven_tsw_fbf_gam_swt_hin_tml_bul_hau_aeg_tur_est_afr_bam_lat_eng_geo_ind_mao_fin_ita_swa_bsq_ewe_bem_rus_vie	-0.00123206225096716	-0.00275656202251119	0.9978064888906
858	cze_glc_tsw_mnd_hun_cnt_aze_tml_ben_prs_ukr_scr_swe_moo_vie_mlt_pol_bam_ses_alb_afr_jav_xho_guj_lda_tig_gam_kor_chh_grk_spa_tag_ven_amr_sid_dyu_ind_sun_mao_hau_lat_wly_dut_krd_geo_tur_aeg_bem_yor_urd_azi_tha_amh_bsq_ger_slo_fin_zul_arw_ewe_svk_ctl_rus_fbf_igb_sod_knd_uzb_rom_swt_dgb_jpn_nor_hin_bul_ita_fre_mol_swa_qcu_mcd_pan_owc_eng_por_heb_akn_lit_bos_tsn_bat_mly_anl_est_cic	0.312159752473552	0.790909428338696	0.43100921927081
859	dyu_nor_pol_bam_heb_knd_tag_tig_afr_krd_geo_azi_tml_lit_cnt_ses_owc_mlt_rus_spa_amr_pan_tsn_ben_akn_dut_glc_zul_dgb_qcu_mnd_amh_guj_swa_lda_eng_yor_igb_alb_ctl_slo_hau_xho_tur_vie_cze_ewe_ind_kor_ger_bul_chh_bem_bat_por_wly_jpn_sod_mcd_fre_cic_est_moo_mol_uzb_mao_rom_ita_anl_sun_ven_scr_svk_bos_bsq_urd_tha_gam_swt_mly_jav_aze_fin_ukr_sid_tsw_prs_fbf_arw_grk_swe_hin_lat_hun_aeg	-0.186321762089897	-0.429848847273292	0.668299941744782
860	ctl_urd_anl_grk_lda_sun_kor_heb_fre_vie_tur_aeg_cnt_chh_swt_zul_amr_uzb_ind_krd_mlt_ukr_jav_mao_dgb_prs_sid_alb_bos_hun_tag_ven_dyu_fin_pol_lat_por_igb_hin_xho_slo_bat_tsn_lit_mnd_rus_est_swe_tig_yor_sod_ses_aze_glc_cic_guj_mly_wly_geo_mol_eng_hau_gam_scr_bem_knd_swa_qcu_azi_nor_mcd_owc_bul_ger_svk_ben_jpn_moo_bam_arw_ewe_cze_spa_tml_afr_tha_pan_amh_tsw_rom_akn_ita_dut_fbf_bsq	0.486918477071401	1.27255670743376	0.206347750777707
861	mlt_qcu_gam_ind_dgb_jpn_cze_mao_ewe_yor_cic_ctl_knd_tag_heb_tig_alb_bos_svk_prs_zul_fre_guj_bam_ukr_xho_bul_bem_afr_amh_aeg_ben_dyu_jav_rom_mcd_grk_amr_mol_chh_tsw_tha_rus_eng_ger_moo_tur_tml_mnd_ita_glc_mly_hin_sod_azi_bsq_geo_lda_dut_nor_slo_vie_hun_cnt_anl_spa_aze_swa_pan_igb_owc_akn_est_kor_por_tsn_krd_ses_bat_hau_fbf_ven_scr_swt_sid_arw_uzb_pol_urd_wly_lit_lat_swe_sun_fin	-0.344683679942744	-0.883721897668879	0.379125200189324
862	bam_gam_slo_hin_tsw_tur_sid_tig_mlt_amr_hau_akn_swa_yor_bsq_cic_bat_eng_ctl_dyu_uzb_nor_krd_afr_svk_jpn_dgb_mnd_dut_cnt_ben_lat_anl_igb_bos_mao_rus_amh_kor_tsn_swe_fbf_ven_knd_tha_ewe_fre_wly_azi_lda_fin_ita_ukr_bem_tml_prs_rom_chh_zul_geo_ger_mol_qcu_grk_swt_vie_lit_ses_sun_guj_bul_sod_mcd_jav_pol_heb_por_spa_ind_moo_owc_hun_cze_scr_aeg_aze_pan_mly_tag_est_xho_glc_arw_urd_alb	0.618903687525359	1.4423514770772	0.152562651360509
863	urd_ctl_scr_prs_jpn_uzb_arw_knd_moo_aze_tha_dut_tag_alb_sid_heb_anl_cic_est_mnd_igb_wly_afr_azi_tig_cze_xho_svk_amh_kor_bos_lat_mao_tsn_slo_bsq_krd_owc_ita_tur_sun_aeg_glc_gam_ewe_fre_rom_ses_eng_dgb_cnt_pan_ben_ind_akn_nor_por_jav_zul_bem_grk_mcd_chh_bat_tml_hau_lit_geo_bul_amr_vie_ukr_bam_yor_qcu_hin_ven_dyu_ger_swa_mlt_tsw_swe_guj_swt_spa_mly_lda_sod_hun_mol_pol_fbf_fin_rus	0.0822575700495991	0.19434825612223	0.846327109132291
864	dut_ita_scr_uzb_mol_kor_akn_mnd_hun_ind_chh_cze_cic_dyu_bos_ewe_knd_tig_ben_nor_moo_slo_tag_rus_jpn_heb_swe_urd_hin_glc_owc_guj_alb_igb_est_swa_hau_aeg_zul_anl_sod_bam_tha_amh_lat_sid_bat_afr_pol_azi_ven_por_fbf_lda_tur_ger_spa_mly_tsw_sun_jav_arw_svk_mao_qcu_eng_bem_bsq_gam_bul_yor_tsn_mcd_aze_vie_cnt_ukr_tml_grk_wly_dgb_fre_fin_xho_geo_pan_ses_lit_krd_amr_swt_ctl_rom_prs_mlt	-0.118154052324752	-0.274278628840581	0.784478821721382
865	fbf_ven_pan_dyu_amh_swe_aeg_cnt_bem_heb_grk_ind_geo_azi_lit_amr_bsq_spa_bat_tag_fin_kor_anl_tsw_tml_dgb_mcd_rom_ewe_qcu_mlt_por_hin_rus_arw_hun_ukr_cic_sun_tig_urd_alb_swa_ses_mol_tur_knd_moo_hau_sod_uzb_tsn_mao_chh_zul_mnd_scr_dut_nor_mly_tha_fre_guj_ben_ctl_bam_aze_bos_ita_prs_svk_vie_xho_yor_pol_sid_jav_swt_lda_glc_wly_cze_krd_owc_lat_igb_jpn_est_akn_slo_bul_eng_afr_ger_gam	0.682498882512503	1.68115750398483	0.0960879041141459
866	tml_bam_tur_akn_mcd_swe_ses_geo_dut_lda_bsq_qcu_tig_bem_lit_bos_pol_dyu_tsn_ger_yor_tsw_moo_ita_svk_ind_rom_cnt_aze_ukr_tha_kor_cic_igb_eng_fin_swa_swt_ewe_krd_cze_afr_spa_fbf_jpn_est_rus_zul_mao_alb_ben_wly_heb_mnd_mly_glc_slo_mol_scr_lat_sun_urd_jav_bat_grk_uzb_guj_ven_bul_arw_hun_ctl_prs_mlt_pan_xho_anl_nor_tag_owc_aeg_por_gam_hau_chh_dgb_amr_azi_amh_sid_fre_sod_knd_hin_vie	0.456227909170307	1.15772547483641	0.249940753959743
867	alb_jav_zul_est_grk_swa_krd_kor_swe_arw_bsq_uzb_xho_spa_vie_cze_urd_hin_sid_bem_lda_ukr_svk_por_lat_ctl_cic_sod_fre_hun_fbf_owc_guj_yor_jpn_wly_heb_swt_pol_gam_igb_rom_bul_amr_dgb_prs_glc_bat_ita_tag_ses_amh_fin_aeg_tsn_tig_tsw_cnt_rus_sun_dut_mly_mol_hau_slo_aze_bos_scr_ewe_bam_ven_ben_dyu_ger_mnd_tml_eng_anl_lit_nor_qcu_afr_mcd_ind_mlt_mao_geo_knd_azi_pan_tur_akn_chh_moo_tha	0.332200115308839	0.857016061050629	0.393639043867035
868	anl_fbf_ind_ewe_tml_mcd_xho_krd_fre_guj_tig_amh_wly_dyu_gam_vie_jpn_swt_afr_chh_azi_jav_slo_mao_igb_hau_yor_pol_heb_urd_spa_scr_cic_rus_arw_sun_bsq_akn_tag_ben_sod_pan_tsw_zul_por_hin_bem_tsn_fin_hun_mly_rom_bat_mlt_mnd_aze_bul_moo_glc_aeg_dgb_grk_lit_est_geo_ven_ses_uzb_tur_svk_mol_prs_qcu_amr_ctl_dut_swa_cze_lat_sid_owc_swe_kor_knd_ukr_bam_lda_nor_ger_eng_alb_ita_cnt_tha_bos	0.0604484856843174	0.140716088988783	0.8883985727308
869	azi_hun_amh_est_bem_afr_gam_kor_tsn_swa_eng_swt_aze_bul_tag_moo_mol_tml_swe_aeg_dut_sun_cze_dyu_yor_slo_cnt_grk_knd_jpn_hau_pan_ben_ven_ses_wly_dgb_lat_ewe_ukr_mao_cic_arw_jav_hin_lit_tsw_tur_bos_chh_mlt_spa_tig_amr_owc_pol_tha_uzb_ctl_guj_akn_sod_ind_glc_por_geo_alb_xho_rus_scr_vie_mly_mcd_lda_ger_zul_krd_prs_rom_heb_bat_nor_sid_qcu_urd_fbf_fre_anl_bam_svk_igb_bsq_ita_mnd_fin	-0.0243221953573756	-0.0572050047508352	0.954504620195822
870	svk_rom_sun_tur_swe_hin_nor_mol_sod_bem_tha_fin_sid_grk_bsq_jpn_eng_geo_zul_arw_bam_mcd_knd_fbf_amr_bul_heb_ger_lit_swa_spa_dut_chh_est_hau_wly_glc_pol_pan_mlt_ses_swt_lda_ita_krd_gam_yor_igb_ctl_bat_scr_azi_afr_tsw_mao_alb_moo_lat_dyu_cnt_rus_tml_hun_ukr_ven_dgb_xho_por_tag_urd_mnd_guj_slo_tsn_cze_bos_aeg_akn_aze_vie_ind_prs_jav_owc_kor_qcu_tig_mly_ewe_fre_anl_cic_ben_amh_uzb	-0.0289649341912426	-0.0736100146763406	0.941478794316373
871	tig_chh_lit_amr_scr_rom_tsn_mlt_nor_hau_slo_ctl_cze_qcu_dyu_mcd_gam_bem_bul_jav_swa_grk_geo_akn_heb_pol_cnt_svk_swe_aze_amh_owc_est_fin_ses_ven_mly_lat_prs_bos_fbf_tag_moo_ger_dut_kor_urd_rus_afr_ben_lda_xho_tml_bsq_aeg_por_pan_jpn_vie_fre_yor_ita_krd_azi_hin_bam_bat_anl_uzb_ewe_sid_wly_glc_ukr_alb_tur_eng_sod_zul_guj_swt_cic_mao_hun_mol_arw_ind_tsw_sun_dgb_mnd_spa_igb_tha_knd	0.0840001698895666	0.199673027145964	0.842172252535702
872	moo_fin_ctl_fbf_urd_geo_gam_dgb_glc_zul_ita_hau_rus_bul_alb_scr_por_owc_aeg_cze_tml_fre_mcd_wly_xho_tag_mol_pan_jpn_sod_pol_aze_spa_bsq_nor_azi_sun_ewe_mlt_krd_ses_swe_rom_ukr_tsw_tsn_slo_uzb_kor_bos_anl_arw_prs_est_bem_qcu_bat_amh_cic_yor_mly_hun_amr_eng_knd_sid_dyu_afr_ben_tha_mnd_heb_lat_dut_jav_ger_swt_svk_bam_tig_swa_cnt_grk_chh_mao_hin_lit_akn_lda_igb_ven_vie_tur_guj_ind	-0.091909182376167	-0.242904857066031	0.808614037156999
873	qcu_lit_bos_nor_scr_ita_urd_pol_aze_grk_ben_ger_fre_sid_amr_pan_fin_svk_anl_geo_akn_prs_wly_bul_cic_cnt_azi_bsq_hun_chh_swt_afr_fbf_igb_glc_bat_krd_knd_jpn_arw_alb_tag_guj_bem_est_por_vie_bam_moo_lda_ctl_spa_zul_eng_ewe_xho_tig_gam_sod_dut_mao_lat_rus_tml_hin_swe_swa_ses_tsw_dyu_ind_jav_slo_owc_heb_tsn_mly_yor_ven_amh_dgb_tha_tur_ukr_rom_mcd_aeg_mlt_kor_mol_uzb_sun_cze_mnd_hau	0.0157590973333535	0.0404478260440321	0.96782280880175
874	kor_cze_mly_akn_rom_gam_swe_tig_glc_urd_owc_jav_mcd_ind_est_fre_tsw_dgb_bsq_qcu_bat_sun_tsn_swa_cic_mol_nor_pol_fin_por_svk_ses_alb_arw_wly_moo_scr_amh_pan_grk_hin_aze_dyu_hun_aeg_spa_lat_yor_lda_sid_uzb_vie_mnd_tag_ven_heb_eng_krd_ukr_swt_xho_mao_igb_dut_tur_geo_chh_lit_ben_bam_anl_bem_ewe_fbf_cnt_slo_tml_knd_zul_azi_guj_prs_ger_jpn_afr_bul_bos_ita_ctl_sod_rus_mlt_tha_hau_amr	0.132720554646919	0.317565135825439	0.751526724129182
875	aeg_alb_vie_kor_mcd_fbf_prs_bam_ita_akn_knd_anl_slo_dut_svk_swa_bos_hin_cze_gam_tml_nor_ben_lit_mao_glc_fin_ger_aze_chh_geo_ses_tur_qcu_afr_heb_mly_wly_swe_yor_cic_mol_por_bsq_pol_owc_pan_tig_rom_uzb_hun_lat_est_amr_moo_arw_xho_jpn_bat_dyu_bul_ewe_cnt_tha_amh_ukr_ven_jav_eng_tsn_sun_tsw_fre_tag_bem_sod_guj_rus_ctl_zul_grk_hau_ind_krd_azi_spa_sid_scr_mlt_dgb_swt_lda_igb_mnd_urd	-0.16849954677801	-0.435039928627064	0.664541339888264
876	scr_lat_glc_mly_ita_aeg_uzb_bul_cnt_bat_fbf_hun_fin_hin_jpn_rus_dut_sid_alb_pol_eng_igb_vie_prs_ind_ven_ewe_cze_lit_mlt_bsq_sun_knd_ukr_svk_tsn_qcu_tha_urd_swa_nor_slo_mcd_ben_mao_ger_rom_mol_lda_fre_mnd_ctl_tsw_wly_dgb_owc_moo_tag_heb_chh_bem_bam_swe_est_kor_zul_anl_sod_pan_aze_amr_azi_ses_jav_dyu_por_grk_arw_spa_yor_akn_cic_gam_bos_tig_xho_guj_afr_geo_swt_tml_hau_tur_amh_krd	-0.854094342550089	-2.29082453033761	0.0242325838778449
877	jpn_ind_swt_cze_bat_uzb_mol_azi_swa_geo_ewe_ctl_tig_arw_qcu_mao_ben_lda_slo_guj_rom_moo_aeg_yor_amr_lit_dut_tml_bem_tsw_dyu_fin_nor_grk_por_scr_tag_cic_dgb_prs_akn_igb_heb_ita_ven_vie_aze_bam_bos_sod_sun_gam_tsn_urd_swe_fbf_hau_fre_knd_bul_pan_est_hun_pol_ukr_sid_hin_lat_afr_tha_mnd_amh_alb_cnt_spa_mly_krd_mcd_svk_anl_wly_eng_owc_ses_mlt_xho_ger_tur_kor_rus_bsq_jav_glc_zul_chh	0.167434609366824	0.399458644653114	0.690471178780801
878	qcu_hin_moo_bam_tig_amr_slo_cze_ind_rus_sod_ger_nor_grk_xho_mao_tsw_dut_yor_heb_arw_scr_azi_mlt_lda_chh_por_ita_ses_svk_geo_cic_bat_gam_jpn_bul_lit_amh_guj_mly_spa_ukr_uzb_glc_ven_tag_prs_est_bsq_hau_tml_lat_sun_fin_zul_ben_aeg_afr_dgb_tha_aze_sid_bem_swt_knd_rom_hun_eng_akn_vie_cnt_swe_mol_urd_tsn_ewe_pan_fbf_dyu_kor_pol_owc_igb_tur_mcd_ctl_alb_fre_jav_mnd_bos_wly_krd_swa_anl	-0.544019257372283	-1.46447537663519	0.146436398480354
879	bos_fbf_mlt_grk_ctl_cnt_zul_uzb_bem_ewe_hin_mly_scr_ind_krd_amh_ses_ukr_akn_ita_hau_swt_eng_cze_kor_glc_fin_moo_heb_pan_bsq_pol_tag_vie_ger_rom_bul_lat_sod_bat_swe_sid_afr_mnd_svk_dgb_ben_est_swa_nor_anl_tsw_guj_sun_chh_lit_amr_cic_geo_azi_tha_rus_qcu_prs_tur_hun_xho_tml_jav_tig_mcd_alb_aze_ven_yor_wly_aeg_dyu_mao_gam_knd_igb_por_tsn_spa_bam_jpn_mol_fre_owc_urd_lda_arw_dut_slo	0.813705168956085	2.2504303489005	0.02677861948215
880	ven_por_uzb_prs_amr_tig_ita_tag_bat_mnd_gam_alb_rom_est_heb_scr_aeg_wly_spa_dut_bem_yor_eng_bsq_pol_vie_grk_hin_rus_tur_mly_fre_arw_kor_glc_qcu_xho_anl_bul_aze_sid_ctl_akn_sod_knd_pan_cze_ewe_guj_hun_mlt_cic_fin_svk_swe_sun_bam_afr_dgb_ses_tsn_lit_bos_mao_mol_krd_fbf_lat_hau_ben_tml_urd_ukr_ind_moo_amh_lda_dyu_jav_cnt_owc_ger_slo_igb_mcd_zul_tha_swt_swa_nor_azi_chh_jpn_tsw_geo	0.174122283144391	0.415751302312429	0.678549760928378
881	akn_ger_knd_krd_cnt_tha_amr_tml_lat_chh_swt_bsq_sun_scr_urd_ewe_fbf_mol_glc_nor_fin_ven_qcu_ind_spa_moo_prs_eng_est_bul_svk_swa_cze_ita_fre_afr_azi_mcd_lda_geo_bam_mnd_amh_bat_sod_lit_sid_ben_swe_slo_heb_grk_rus_mly_gam_ctl_hun_pan_hau_uzb_wly_vie_mlt_mao_igb_tsn_tur_rom_cic_hin_ses_aze_dgb_zul_kor_alb_ukr_xho_dyu_jav_yor_dut_arw_por_tsw_aeg_owc_bos_tag_bem_anl_guj_pol_tig_jpn	-0.806466584781157	-2.03470821327294	0.0447272298450086
882	jav_ven_lit_swe_pan_eng_swt_tag_alb_dut_kor_tur_afr_bat_amh_bam_arw_sid_zul_krd_mly_ctl_heb_mol_ind_aeg_wly_tha_igb_spa_pol_slo_hun_owc_tsn_por_moo_grk_tig_xho_nor_uzb_hau_amr_bos_jpn_scr_sod_azi_ben_vie_cze_prs_lat_bsq_ukr_glc_ger_knd_swa_dyu_est_dgb_sun_bul_tsw_geo_aze_mlt_tml_urd_ita_mnd_fin_cic_qcu_rom_ewe_mao_rus_guj_anl_fre_chh_svk_ses_cnt_mcd_bem_hin_fbf_yor_akn_gam_lda	-0.211243367989228	-0.525257131423732	0.600654505129541
883	swa_ven_xho_bam_dgb_tsn_pol_fin_svk_ind_tag_vie_grk_rus_bos_geo_dut_ita_uzb_mcd_aze_pan_hun_arw_swe_amh_amr_tig_ses_jpn_guj_chh_anl_moo_lit_lat_kor_mao_ukr_scr_urd_yor_wly_slo_sun_lda_jav_owc_afr_aeg_bul_mly_tur_ewe_mnd_tha_heb_mol_sid_por_nor_hau_bat_gam_ger_alb_prs_fre_mlt_spa_bem_rom_glc_eng_ctl_fbf_knd_cnt_qcu_tsw_sod_tml_bsq_ben_hin_swt_akn_cic_zul_igb_dyu_azi_krd_est_cze	-0.606048260888626	-1.56143784683363	0.121817099489743
884	scr_jav_cze_ita_mlt_pol_ses_tml_hun_glc_rus_jpn_dut_azi_est_tha_owc_hin_fin_swt_lat_knd_dyu_heb_mnd_bam_mao_swe_tur_vie_tig_spa_zul_dgb_tsw_cnt_alb_bem_uzb_mly_grk_tsn_qcu_lit_eng_chh_svk_ewe_hau_kor_bsq_prs_yor_aeg_ven_arw_igb_ind_xho_urd_amh_mol_fbf_sid_slo_nor_tag_wly_gam_mcd_guj_ben_sun_akn_sod_amr_cic_afr_fre_bat_anl_aze_ger_geo_rom_bos_bul_swa_lda_moo_ukr_pan_por_krd_ctl	0.181847111293905	0.421680660498534	0.674231233067837
885	ger_pan_alb_akn_rus_tsn_dgb_tag_jpn_tml_eng_swt_svk_kor_fre_aeg_swe_gam_pol_mcd_chh_ind_spa_mol_tur_lat_glc_cic_zul_ses_guj_arw_dut_jav_fbf_knd_geo_mnd_fin_mlt_tsw_est_slo_moo_bsq_cze_mao_nor_amh_rom_yor_anl_bat_xho_tha_cnt_azi_ewe_sod_por_hin_bem_mly_lit_bul_lda_ita_owc_sid_krd_tig_bos_vie_aze_scr_dyu_grk_heb_hun_urd_ven_swa_uzb_ctl_igb_wly_sun_afr_prs_hau_bam_qcu_ben_ukr_amr	0.15481211095005	0.369645681639813	0.712486888288592
886	svk_ita_scr_mcd_jav_aze_bam_arw_azi_tsn_igb_urd_swa_hun_hin_sod_owc_fin_lat_vie_eng_spa_geo_lda_nor_afr_dut_rom_knd_ses_tig_sid_fbf_qcu_cic_amr_anl_cze_fre_ger_mlt_grk_ctl_tsw_jpn_tur_ukr_slo_sun_glc_bem_gam_bsq_tml_cnt_guj_ven_mly_dyu_amh_akn_alb_mnd_mao_bos_pol_pan_yor_swe_chh_moo_ewe_dgb_lit_est_swt_wly_aeg_hau_por_xho_ind_tag_tha_mol_bat_kor_bul_zul_krd_uzb_ben_prs_heb_rus	-0.0796186984273704	-0.188208475465471	0.8511232961984
887	pan_ita_swe_igb_slo_tur_azi_hun_sid_heb_dyu_ven_tsn_afr_ukr_moo_grk_uzb_prs_eng_dgb_svk_cze_knd_vie_mol_hin_amr_tha_swt_jav_ger_yor_xho_amh_fin_bos_nor_mlt_tml_aze_akn_qcu_mnd_alb_tsw_krd_chh_pol_ctl_bsq_rom_ben_gam_arw_anl_lat_bat_cic_bul_mcd_dut_ewe_fbf_jpn_lda_mao_cnt_est_ind_lit_swa_urd_mly_hau_sod_zul_ses_glc_tag_tig_sun_bem_fre_bam_por_kor_rus_owc_scr_wly_geo_aeg_guj_spa	0.658193265876172	1.50990262049999	0.134458482895716
888	lat_rom_fin_sid_cnt_qcu_cze_cic_dyu_slo_hin_svk_moo_dut_ita_ewe_azi_fre_ctl_mly_ses_anl_ger_por_hun_eng_fbf_ukr_owc_pan_grk_amh_tur_pol_yor_wly_bsq_krd_amr_geo_guj_mol_heb_aeg_dgb_mnd_kor_nor_ven_xho_tag_swt_bat_swe_scr_urd_knd_chh_spa_rus_swa_akn_bem_aze_igb_tml_mlt_bam_sod_jpn_lit_lda_est_bos_vie_mcd_glc_sun_tha_tig_ben_alb_uzb_gam_afr_zul_jav_ind_hau_tsw_tsn_bul_arw_prs_mao	0.437453587948875	1.17108687840461	0.244555685544122
889	ctl_bsq_mao_ben_eng_gam_amr_tur_cze_jav_tig_igb_qcu_xho_sod_zul_rus_swt_pan_pol_ger_wly_akn_geo_bem_mcd_guj_sid_svk_ind_cic_dyu_bos_por_slo_ita_vie_bul_tag_tml_tha_ven_swe_prs_est_arw_afr_lda_dgb_bat_fin_lit_ses_tsw_spa_ukr_sun_azi_glc_yor_swa_fbf_nor_uzb_tsn_amh_hun_rom_knd_dut_hin_kor_heb_cnt_alb_anl_bam_mnd_hau_lat_mol_urd_aeg_owc_ewe_aze_moo_grk_mlt_jpn_scr_krd_fre_chh_mly	-0.0436798155392953	-0.106851854057861	0.915136671457407
890	lat_sod_dyu_bsq_jav_fin_grk_kor_bul_azi_alb_ven_swa_ita_glc_owc_lda_ctl_heb_bos_moo_akn_hau_gam_dut_ses_aeg_nor_cze_tig_svk_mlt_mol_knd_vie_mao_afr_scr_sun_jpn_pol_swt_tsw_por_aze_tag_prs_mnd_lit_tsn_cic_krd_urd_amh_mly_arw_pan_eng_wly_bat_mcd_ben_ger_amr_fre_fbf_ind_tml_swe_tur_est_sid_cnt_xho_igb_geo_rus_slo_ewe_bem_bam_yor_tha_qcu_dgb_hin_guj_ukr_chh_spa_zul_hun_anl_rom_uzb	0.394149659262196	0.932950959521802	0.353261142875518
891	kor_urd_swt_ses_mlt_alb_dut_hun_gam_pan_tur_anl_ewe_qcu_jav_mol_spa_mao_ita_swa_tag_cnt_amh_arw_akn_bsq_cze_azi_aze_swe_prs_ger_scr_grk_aeg_lit_ctl_eng_krd_afr_bem_hin_xho_tsw_knd_wly_geo_bam_heb_pol_ukr_bos_mnd_chh_igb_uzb_yor_por_vie_fbf_sid_glc_tha_ven_rom_tml_ben_lat_cic_hau_owc_mcd_bat_dyu_jpn_sun_slo_moo_lda_guj_fin_rus_nor_ind_svk_tsn_dgb_amr_sod_fre_mly_tig_zul_est_bul	NA	NA	NA
892	owc_ind_cnt_scr_eng_igb_jpn_ben_ita_swe_lit_dut_cze_svk_swt_fbf_tha_zul_vie_krd_akn_amh_heb_yor_tsw_alb_bem_hin_afr_sid_glc_ven_dyu_anl_lda_mnd_mly_ger_mao_geo_rom_ctl_bos_dgb_mcd_mol_amr_uzb_xho_urd_gam_sun_kor_nor_tig_bam_slo_mlt_bat_moo_qcu_pan_ewe_chh_prs_swa_azi_tsn_sod_rus_knd_aze_ukr_aeg_por_lat_fre_tag_arw_cic_ses_grk_hau_tur_spa_guj_fin_hun_tml_jav_bsq_bul_wly_est_pol	0.486581869358131	1.32212276161749	0.189369897472146
893	rom_swe_guj_tml_por_mlt_est_mol_chh_tig_mnd_lit_scr_heb_hin_ben_mao_pan_swa_fre_ven_amh_zul_rus_cnt_tsn_bam_afr_dgb_ses_bat_knd_vie_pol_bem_bul_tha_dyu_svk_arw_lda_tsw_krd_anl_yor_owc_ger_alb_tag_glc_amr_jpn_hau_xho_qcu_sun_sid_ctl_wly_prs_slo_sod_ewe_moo_ita_nor_spa_lat_tur_aze_cic_ukr_dut_fbf_cze_mly_fin_aeg_hun_bos_bsq_mcd_swt_urd_eng_azi_akn_ind_igb_geo_uzb_grk_gam_kor_jav	0.217485056993745	0.493124769700629	0.623086831532559
894	bul_ben_est_amr_pan_swa_geo_ctl_aze_swt_dgb_ind_tml_uzb_lat_igb_yor_mol_rom_hun_fin_dyu_nor_urd_bem_amh_vie_mcd_sun_ses_bam_gam_prs_tsw_bsq_grk_sid_qcu_hau_ita_svk_aeg_scr_zul_jpn_dut_mao_jav_lit_heb_swe_cic_anl_krd_pol_alb_afr_fre_ewe_cze_hin_wly_ger_cnt_bat_spa_owc_tig_eng_tsn_bos_ukr_glc_moo_mnd_mly_fbf_kor_slo_guj_rus_lda_tur_mlt_tag_knd_sod_chh_arw_akn_ven_azi_por_xho_tha	0.888233646387972	2.16089862946214	0.0332723572113158
895	tur_lit_mao_lat_jav_amr_eng_chh_ger_uzb_dgb_vie_ben_tsw_bsq_rus_arw_mcd_bul_swa_tha_prs_ses_pol_bam_igb_krd_scr_afr_anl_yor_gam_sun_sid_tag_zul_bos_tsn_ukr_jpn_nor_cze_cnt_swt_urd_ewe_rom_mlt_glc_fin_ven_ind_hau_ita_mol_qcu_fre_akn_heb_mnd_bem_sod_spa_xho_por_dut_aeg_mly_aze_ctl_hin_owc_pan_geo_wly_alb_bat_fbf_kor_hun_dyu_lda_guj_moo_est_cic_knd_azi_swe_amh_tml_tig_slo_svk_grk	-0.327324342442107	-0.87327022235756	0.38476508914435
896	aze_urd_kor_zul_slo_yor_ewe_hau_swe_scr_guj_ukr_mol_lit_lat_mcd_cze_tsn_rom_igb_alb_tur_dgb_rus_swa_amr_lda_fbf_mlt_moo_eng_xho_sid_sun_cic_spa_tsw_nor_uzb_amh_ita_cnt_ses_tha_mly_vie_sod_hun_svk_fin_ben_jpn_ind_tag_ven_akn_bam_afr_heb_owc_mnd_bsq_dyu_por_pan_pol_ctl_glc_chh_est_dut_bat_bos_hin_arw_gam_prs_azi_anl_aeg_krd_bul_fre_jav_mao_qcu_knd_ger_geo_wly_tig_tml_bem_swt_grk	-0.280939888112622	-0.745655333736348	0.457756162190674
897	mnd_rus_grk_owc_bem_heb_eng_arw_fin_sod_lit_urd_krd_sid_dut_alb_swe_bam_qcu_dyu_xho_ctl_swt_geo_mao_afr_scr_jav_aeg_azi_amr_hun_tig_jpn_ven_mly_fbf_aze_tur_ben_cze_tsw_guj_prs_pan_tml_ger_tsn_ses_fre_bul_wly_spa_dgb_svk_rom_swa_est_hau_zul_lda_bsq_lat_kor_anl_cic_mol_por_gam_tag_vie_chh_mlt_glc_yor_moo_knd_bat_ind_ita_ukr_nor_akn_igb_sun_hin_cnt_pol_amh_bos_ewe_slo_uzb_tha_mcd	0.370974264667259	0.962687020729823	0.33820107848873
898	ctl_qcu_mnd_svk_bem_dgb_ewe_sun_prs_pol_aze_jpn_lat_ger_kor_wly_fin_mcd_pan_mol_bsq_afr_spa_vie_amh_bul_est_anl_swt_tur_hun_bat_hau_tml_por_mly_jav_arw_fre_slo_tsw_amr_sid_rus_ukr_uzb_grk_heb_tha_sod_geo_rom_igb_lit_mao_mlt_dyu_lda_dut_bam_ven_nor_chh_ben_azi_ita_urd_ind_tsn_akn_yor_guj_gam_zul_owc_aeg_tig_bos_cic_eng_swe_knd_glc_ses_krd_cnt_scr_moo_hin_cze_tag_alb_fbf_swa_xho	-0.515725946016629	-1.18744573032024	0.238075909341392
899	eng_cze_swe_qcu_gam_tha_fin_igb_cnt_mly_pol_nor_sod_sid_tig_fre_alb_moo_guj_ven_scr_mcd_slo_anl_ger_mlt_dut_arw_ses_hun_amr_ukr_bat_krd_cic_ctl_prs_swa_afr_rus_grk_tml_owc_dyu_kor_lit_est_uzb_yor_glc_ind_bsq_jpn_sun_bam_spa_ita_lda_bul_wly_bos_heb_svk_hin_dgb_lat_knd_akn_ewe_mao_urd_fbf_jav_tsw_hau_chh_swt_pan_amh_zul_vie_tag_mol_bem_azi_por_xho_aeg_aze_ben_geo_tsn_tur_rom_mnd	0.464714218483438	1.12184032575646	0.26481851610083
900	ind_uzb_dyu_scr_tml_bat_geo_por_bos_glc_urd_bul_lat_dgb_mly_qcu_tag_cic_mcd_tsw_chh_aze_tig_nor_lit_pan_fin_tha_hau_tsn_guj_cze_alb_owc_amr_mol_vie_fbf_bem_est_eng_hun_afr_knd_rom_ukr_jav_grk_pol_tur_moo_bsq_ger_fre_aeg_mao_ewe_heb_azi_krd_ita_mnd_svk_sod_slo_ben_rus_bam_ven_kor_sun_anl_mlt_dut_xho_gam_zul_ctl_arw_akn_lda_cnt_jpn_sid_wly_prs_amh_igb_spa_swt_ses_swa_yor_hin_swe	0.324283681816855	0.787443811732592	0.433024406033809
901	vie_ukr_lda_xho_tsw_tha_glc_bam_guj_dgb_bos_mly_chh_aeg_amr_ewe_rus_ctl_alb_swa_svk_grk_dut_bul_arw_sid_lit_ven_mlt_nor_urd_eng_swe_fre_sun_amh_bem_moo_prs_fbf_mnd_zul_est_ben_wly_por_rom_heb_hau_ses_akn_dyu_cze_tur_mol_lat_spa_ita_azi_tig_scr_swt_qcu_tag_geo_jav_afr_mao_owc_uzb_ind_slo_aze_tsn_kor_cnt_hin_fin_cic_hun_sod_mcd_bsq_knd_anl_ger_igb_pan_gam_tml_pol_jpn_bat_yor_krd	0.575771955882415	1.45690420673531	0.148511013213124
902	ewe_afr_bul_scr_pan_ger_gam_cze_hun_uzb_tsw_cnt_rus_heb_grk_amh_swa_dut_xho_swe_lda_qcu_jpn_nor_hau_lit_slo_por_chh_knd_moo_mcd_urd_guj_bos_dyu_krd_tur_ind_tig_sid_vie_bsq_est_tha_geo_mol_azi_wly_glc_prs_amr_ctl_mao_akn_aeg_ven_fbf_ses_bem_arw_ben_lat_sod_eng_cic_hin_sun_tag_owc_kor_mlt_swt_spa_bam_bat_yor_anl_fin_fre_mly_tml_tsn_mnd_ukr_jav_svk_rom_ita_igb_dgb_pol_alb_aze_zul	0.225869359139334	0.623879620487421	0.534233960231386
903	wly_krd_moo_arw_guj_bat_sid_hun_ita_grk_scr_ewe_swe_kor_urd_svk_lit_bul_tur_igb_geo_mlt_hin_ger_amr_nor_swa_sun_owc_ctl_mly_tml_alb_qcu_bos_fin_por_dyu_lat_xho_yor_ben_spa_tha_pol_eng_dut_tag_cic_bam_cze_jpn_cnt_azi_est_bem_mnd_ven_bsq_vie_afr_heb_ind_dgb_uzb_prs_fbf_gam_knd_slo_tsn_sod_swt_anl_hau_mol_glc_lda_chh_tsw_akn_mao_aeg_zul_jav_tig_ukr_amh_mcd_aze_ses_pan_rom_fre_rus	-0.303463462238112	-0.737857743601113	0.462458660765751
904	aeg_jav_geo_ewe_bam_fre_gam_yor_lat_dyu_spa_swt_xho_kor_ukr_moo_mly_swa_nor_sun_slo_rus_krd_mlt_ger_glc_tig_heb_zul_azi_jpn_swe_owc_arw_ind_mao_amr_hun_prs_bul_tsw_cic_mol_cze_urd_est_bat_ven_fin_uzb_fbf_knd_bem_ita_tml_chh_amh_mnd_wly_rom_lda_bsq_igb_mcd_pan_tsn_akn_anl_hin_por_pol_qcu_tur_tag_ctl_svk_dgb_guj_afr_sod_bos_sid_lit_cnt_scr_ben_eng_aze_vie_dut_grk_hau_tha_alb_ses	-0.384191730471727	-0.903416020444657	0.368639266953907
905	hau_scr_pan_ses_gam_swe_urd_est_geo_fbf_mlt_uzb_vie_bul_spa_glc_guj_mao_lit_sun_arw_afr_jav_moo_wly_qcu_bat_dut_azi_swa_dgb_bsq_cic_ukr_sod_rus_hin_anl_slo_kor_ind_fin_mol_ctl_mly_krd_tsn_bos_fre_bam_por_amh_amr_svk_mcd_rom_ewe_lda_tml_dyu_alb_tha_akn_prs_pol_aze_igb_lat_ita_knd_zul_tur_cnt_swt_tag_nor_hun_cze_yor_eng_bem_sid_ben_owc_tig_heb_ven_mnd_grk_ger_chh_tsw_aeg_jpn_xho	-0.725033367142534	-1.68149133863802	0.0960228756852375
[truncated: 95 more rows]
