# Supplementary material for: Future Tense and Economic Decisions: Controlling for Cultural Evolution
Source: PLoS One. 2015 Jul 17;10(7):e0132145. doi: 10.1371/journal.pone.0132145 (PMC4506144; doi:10.1371/journal.pone.0132145)
Supplement: S8 Appendix — See README files within the various sub-folders. (ZIP) [file pone.0132145.s008.zip › S3_Code/Residuals_new/PGLS/PermuteResults/permute_S_48000.csv]

	ftr	r	t	p
1	lat_arw_krd_bsq_ctl_ukr_heb_jpn_glc_ind_uzb_ita_moo_swa_mnd_sun_qcu_anl_knd_azi_hun_slo_vie_tur_aze_urd_pan_alb_tig_ben_swe_tsw_cnt_spa_owc_bam_bul_fin_igb_mao_pol_nor_hin_amh_rus_eng_est_bem_sid_fbf_cze_cic_scr_wly_swt_dyu_aeg_geo_yor_guj_fre_lit_mol_tsn_kor_amr_tml_ewe_grk_jav_mcd_mlt_dut_mly_xho_tha_dgb_ger_hau_afr_rom_por_svk_bat_chh_prs_ven_zul_lda_tag_bos_gam_akn_sod_ses	0.752452049690744	1.73479321569521	0.0860903832482914
2	tur_akn_grk_afr_bul_wly_jav_pan_yor_rom_ita_sun_lat_bam_ses_bsq_por_mnd_vie_slo_swt_aze_sod_tsw_ukr_qcu_azi_mlt_gam_cnt_tml_hau_svk_urd_tig_mol_scr_kor_ben_aeg_bem_est_bat_heb_hun_nor_amr_mcd_knd_xho_zul_bos_ind_arw_dyu_alb_eng_prs_fin_dgb_cic_fre_mly_tsn_chh_anl_dut_amh_lda_ctl_hin_swa_owc_tha_igb_geo_glc_ven_spa_sid_jpn_guj_krd_pol_rus_swe_fbf_mao_moo_lit_cze_uzb_tag_ewe_ger	-0.5794629746015	-1.35962370508433	0.177236411655724
3	slo_lda_pol_fre_hin_mly_bos_ses_tag_mlt_ven_xho_ewe_ben_prs_bam_gam_tur_tha_glc_amr_svk_jav_krd_amh_grk_dut_eng_afr_lit_dyu_wly_mao_hau_tsw_cic_mcd_ita_lat_chh_cze_hun_ger_swe_rom_mnd_spa_kor_guj_est_yor_geo_aeg_swa_rus_cnt_knd_arw_dgb_tig_moo_heb_vie_igb_aze_sod_ctl_nor_uzb_fbf_sun_azi_pan_mol_bul_anl_bem_swt_owc_ind_akn_fin_urd_bat_ukr_scr_tml_por_sid_jpn_alb_tsn_zul_bsq_qcu	0.203258868307178	0.528824595152969	0.598187006737482
4	krd_mcd_aeg_hin_igb_tha_sod_spa_tsw_knd_jpn_mol_bul_bem_pan_tur_bos_eng_mnd_moo_bam_wly_tag_lit_ewe_tml_sun_ger_pol_heb_swt_tsn_hau_qcu_swe_ses_nor_amh_ukr_gam_sid_amr_est_bsq_fre_xho_geo_anl_chh_owc_afr_dyu_kor_fin_rus_mao_por_hun_svk_ven_swa_azi_tig_slo_yor_vie_scr_cze_ben_ctl_ind_prs_bat_cnt_aze_fbf_uzb_urd_grk_lat_rom_zul_akn_ita_dgb_mly_guj_jav_lda_cic_arw_glc_alb_mlt_dut	0.314565847598584	0.733203666456759	0.465278400551483
5	bul_knd_ven_jav_sod_vie_yor_ukr_ben_ewe_mao_lda_tsn_tha_geo_uzb_kor_eng_aze_krd_guj_cnt_akn_rus_aeg_tml_igb_ind_hin_nor_lit_dgb_swe_svk_mly_xho_hau_grk_moo_afr_mnd_cze_bat_arw_urd_bam_amh_anl_por_scr_fin_slo_tag_hun_cic_swa_bos_tur_chh_sid_bsq_amr_dut_azi_rom_glc_wly_prs_mlt_mol_ita_tig_dyu_tsw_est_lat_alb_ger_zul_ctl_jpn_pol_bem_heb_sun_owc_mcd_gam_spa_ses_qcu_swt_pan_fre_fbf	-0.482474024018564	-1.14146639773537	0.256606527833823
6	lit_amr_qcu_mly_tag_bam_tsw_geo_bsq_jav_uzb_glc_grk_igb_dut_kor_ger_svk_por_afr_bat_lda_pol_ven_cze_mol_rus_jpn_alb_aeg_ewe_fbf_prs_guj_tig_krd_tsn_azi_nor_pan_ita_ctl_wly_scr_sun_spa_urd_slo_anl_cnt_dgb_knd_hun_mnd_aze_est_vie_ses_ukr_sid_arw_fin_cic_swt_mao_chh_sod_xho_ben_rom_hau_yor_bos_heb_ind_gam_swe_tur_bem_mlt_hin_tha_tml_owc_eng_dyu_moo_lat_zul_akn_swa_fre_amh_mcd_bul	0.196640388436737	0.503611632852629	0.61572516021079
7	dyu_ita_pol_gam_bos_tur_eng_jav_fbf_cze_arw_urd_por_hau_uzb_geo_dgb_mlt_ctl_pan_hun_swt_fin_fre_qcu_afr_ukr_slo_bul_sun_bsq_ses_bat_akn_zul_mnd_moo_ben_ewe_bem_mol_tml_rus_grk_tsw_lat_glc_aeg_lit_knd_tha_tig_heb_amh_yor_wly_sod_svk_est_aze_swa_ind_lda_owc_igb_hin_vie_sid_guj_kor_ven_mly_chh_cic_xho_spa_mcd_mao_nor_anl_swe_cnt_jpn_prs_dut_krd_alb_tsn_azi_ger_tag_scr_rom_bam_amr	-0.00400171079566842	-0.00909964072973156	0.992759128944371
8	yor_svk_fre_ukr_cic_igb_jpn_aze_pan_glc_cze_fin_pol_swt_gam_geo_hun_prs_tsw_tur_ita_dyu_tml_mao_moo_scr_azi_arw_akn_bam_lda_slo_tag_sun_ses_aeg_tig_mcd_lit_rom_chh_urd_amh_heb_ger_amr_vie_est_grk_ewe_mlt_mly_mol_qcu_ben_afr_mnd_dut_bsq_xho_cnt_dgb_fbf_bul_bat_rus_nor_zul_tha_ctl_hin_wly_knd_eng_krd_sod_guj_uzb_bos_por_anl_ven_sid_owc_swa_alb_lat_ind_hau_tsn_jav_bem_kor_spa_swe	-0.137515842298689	-0.369678436190583	0.712462562101583
9	alb_tur_ses_ita_tag_owc_lat_qcu_mnd_sid_ctl_amr_tsn_guj_slo_sun_yor_rom_anl_svk_fin_mol_swa_geo_knd_eng_hau_mly_chh_gam_mao_fre_scr_arw_jpn_ewe_sod_tsw_spa_grk_prs_rus_hin_ven_hun_bat_aeg_dut_lit_kor_igb_bul_ger_bsq_wly_urd_vie_pan_azi_glc_uzb_ben_amh_zul_tml_cnt_tha_fbf_dyu_afr_aze_por_est_krd_lda_cic_akn_tig_cze_nor_ukr_moo_jav_mcd_mlt_bam_heb_xho_ind_bos_bem_dgb_swt_pol_swe	-0.397150884006585	-0.941882979153452	0.348692811653216
10	ses_owc_ukr_est_lit_cic_moo_fbf_aze_por_arw_bem_lda_mlt_mly_sun_gam_tha_geo_rus_cnt_mnd_krd_xho_swt_yor_prs_eng_guj_bat_dgb_anl_slo_fre_amr_tsw_ger_aeg_grk_ita_zul_lat_ewe_urd_tig_pan_bam_uzb_ctl_azi_mol_mcd_qcu_dyu_ven_jpn_ind_spa_mao_tml_heb_bul_knd_ben_pol_glc_wly_hun_alb_scr_hin_swe_rom_tur_fin_svk_kor_tag_igb_swa_bsq_jav_bos_afr_hau_sid_vie_chh_tsn_nor_amh_dut_akn_sod_cze	0.113367231511239	0.258153386590185	0.796858959576359
11	swt_scr_jav_cic_ses_ven_amh_hin_glc_ben_sun_grk_dgb_cnt_cze_aeg_sid_bat_akn_yor_bam_tha_kor_heb_mao_qcu_mcd_azi_lit_xho_mlt_guj_prs_igb_rus_krd_nor_tml_geo_ger_dut_fbf_afr_svk_hau_swe_lda_anl_swa_mol_vie_slo_urd_jpn_ukr_eng_gam_knd_tsw_amr_fin_rom_fre_hun_alb_bsq_wly_lat_por_aze_pan_dyu_bos_pol_tag_ctl_bul_est_ind_zul_spa_owc_mnd_bem_arw_tsn_ewe_moo_mly_chh_sod_tig_ita_tur_uzb	0.566351720492171	1.46093746114303	0.147403019248894
12	mao_sod_tur_lat_eng_pan_est_dgb_ven_swa_bul_alb_rus_ewe_ind_swt_bsq_por_anl_glc_cic_ben_tml_fre_uzb_ses_bam_tsw_sun_hin_guj_mlt_spa_tig_knd_hun_cnt_mcd_krd_bat_nor_owc_heb_arw_sid_cze_amr_ger_afr_hau_prs_pol_xho_tsn_azi_dut_qcu_mly_yor_moo_vie_jav_bos_igb_aze_wly_chh_rom_mnd_amh_swe_dyu_lit_grk_gam_tag_ukr_mol_ita_kor_tha_slo_lda_ctl_aeg_akn_fin_bem_zul_fbf_jpn_geo_svk_scr_urd	-0.113353173549358	-0.259657291472299	0.795702085914976
13	ger_sid_grk_scr_mlt_pol_bam_est_tsw_lit_vie_krd_lda_ewe_spa_arw_chh_ses_uzb_tml_glc_cnt_ben_bos_wly_dyu_hun_aeg_urd_lat_sod_mao_bsq_xho_slo_knd_afr_mol_dut_ind_jpn_guj_hin_heb_ukr_prs_mnd_tag_qcu_hau_cze_geo_eng_amr_aze_akn_fre_gam_rom_kor_bem_tig_jav_sun_tur_anl_por_alb_swe_fin_mcd_nor_pan_ita_mly_amh_rus_bat_ven_cic_tha_fbf_moo_swt_zul_ctl_dgb_owc_bul_tsn_azi_igb_yor_svk_swa	0.479593451232336	1.1110502581823	0.269410928644649
14	lda_est_tig_yor_anl_pol_ven_ger_ben_swe_amr_tsw_geo_urd_swt_tag_rus_mao_amh_moo_cze_bem_ses_hun_hin_afr_azi_arw_tha_cnt_lat_fre_dgb_scr_vie_ind_svk_cic_ukr_por_akn_tur_mly_guj_slo_ewe_ctl_jpn_sod_gam_mnd_bsq_dyu_hau_grk_pan_kor_dut_xho_uzb_aeg_nor_bul_tsn_krd_sid_rom_spa_jav_tml_ita_mlt_fin_chh_knd_zul_bat_sun_bos_aze_mcd_alb_lit_fbf_owc_qcu_mol_wly_eng_igb_bam_glc_heb_prs_swa	0.248508701148979	0.663985975711313	0.508342106736291
15	afr_por_prs_heb_est_tha_cze_lit_bsq_svk_bam_xho_cnt_pol_bos_igb_cic_tig_fre_tur_hin_nor_lat_aze_tsn_dgb_jav_fin_chh_dyu_mol_mlt_sun_jpn_krd_ben_alb_ita_eng_bat_knd_urd_mnd_pan_tag_guj_fbf_moo_ven_sod_akn_amr_zul_geo_qcu_hun_rom_gam_ewe_amh_swe_slo_yor_hau_swt_ses_wly_mly_kor_uzb_scr_lda_bem_azi_ctl_bul_spa_sid_glc_owc_mao_tsw_anl_arw_ukr_dut_ind_tml_ger_grk_mcd_rus_swa_aeg_vie	0.0630540081976834	0.151973009617001	0.879537426259113
16	geo_mcd_glc_prs_lat_ses_moo_ukr_ger_lda_spa_wly_tig_mnd_hin_krd_heb_scr_ita_mlt_amh_zul_svk_qcu_sod_bem_swt_fin_dut_fre_urd_rom_nor_dgb_pol_tur_rus_ven_swa_slo_owc_arw_grk_vie_ind_yor_cic_pan_mol_xho_hau_tsn_fbf_ctl_tsw_ben_guj_tag_jav_eng_dyu_swe_bos_aze_est_sun_knd_jpn_cnt_amr_bul_chh_bsq_mly_bat_gam_uzb_akn_sid_kor_mao_tha_por_aeg_azi_anl_bam_hun_afr_igb_lit_tml_alb_cze_ewe	-0.399641474198483	-1.02195622478442	0.309452677611563
17	azi_aze_svk_ukr_heb_dgb_wly_spa_tig_tsw_amr_hau_nor_mao_zul_glc_ben_rom_guj_hin_fin_mnd_bos_ind_tur_tag_igb_tsn_jpn_lat_amh_scr_urd_gam_bam_bsq_kor_dyu_qcu_owc_swa_akn_bat_alb_prs_eng_krd_dut_lda_sod_pol_tha_swe_mcd_cze_ewe_jav_grk_est_anl_yor_xho_ger_ven_vie_moo_uzb_por_mlt_chh_arw_knd_geo_afr_ctl_hun_sid_sun_cic_tml_ita_slo_ses_aeg_bem_rus_mly_fbf_lit_swt_fre_mol_bul_pan_cnt	0.0112438565064023	0.0267463886446696	0.978719322885823
18	afr_arw_anl_tur_ctl_qcu_bul_bam_eng_fre_hun_svk_chh_mlt_hin_aeg_spa_sun_tag_pol_cze_mao_guj_hau_knd_ben_geo_wly_urd_dut_yor_cic_sod_heb_krd_swe_dgb_rom_kor_cnt_mly_amr_tsn_igb_gam_lda_nor_prs_pan_scr_mcd_ger_jav_tml_tsw_jpn_mnd_sid_dyu_est_rus_por_lit_slo_owc_ukr_ses_azi_ind_swt_alb_ewe_bat_bos_swa_grk_fin_uzb_aze_mol_moo_glc_bsq_vie_ita_tig_zul_amh_tha_fbf_lat_akn_ven_xho_bem	0.0481496579147993	0.130404016230503	0.89652844579966
19	afr_urd_tur_aeg_sid_swt_bos_prs_glc_lda_ses_mlt_est_moo_yor_aze_qcu_svk_rom_rus_eng_kor_lat_cnt_swa_bul_arw_nor_ita_heb_krd_swe_grk_cze_azi_por_xho_ben_mnd_ctl_anl_vie_fbf_bsq_sod_fin_hin_zul_amr_igb_tag_mcd_sun_uzb_bam_spa_hau_ind_pol_pan_amh_tml_tsw_dyu_ven_chh_mao_jpn_mly_cic_tig_bem_fre_tsn_ger_dgb_owc_jav_scr_tha_knd_alb_slo_ewe_wly_mol_bat_dut_ukr_lit_hun_akn_guj_geo_gam	-0.412687017483384	-0.985137287613623	0.327112690798902
20	lat_grk_sod_scr_ewe_fin_prs_bam_aze_dut_ben_dgb_bem_wly_tur_guj_tha_anl_arw_pol_chh_tig_swt_aeg_amh_fbf_mao_mcd_ses_est_mnd_ger_knd_bul_moo_bsq_hau_pan_sid_por_alb_ita_nor_spa_cze_azi_kor_lit_tsw_ukr_swa_hun_tml_fre_mly_sun_owc_bos_heb_dyu_lda_rus_qcu_afr_rom_geo_amr_tsn_eng_gam_uzb_xho_mol_hin_cic_jav_swe_urd_cnt_zul_ven_krd_ctl_tag_vie_akn_jpn_bat_yor_ind_svk_slo_glc_mlt_igb	-0.224718616138139	-0.519777569829466	0.604453615001657
21	por_qcu_swt_gam_svk_dgb_hin_urd_mnd_knd_ven_aeg_swa_swe_hau_wly_lat_fre_fbf_mcd_zul_rus_pol_moo_anl_dut_chh_lit_ind_spa_lda_ukr_cnt_uzb_prs_mao_krd_scr_bsq_mlt_tml_igb_dyu_bam_glc_geo_fin_ita_grk_nor_mly_pan_rom_amh_tha_ger_jpn_ewe_hun_ben_bos_eng_heb_azi_mol_tsw_ctl_bem_yor_est_bul_jav_alb_sid_kor_tur_slo_xho_sod_afr_tsn_bat_tag_sun_ses_amr_vie_cic_cze_arw_tig_aze_owc_guj_akn	0.417526367531566	1.07483210793493	0.285230604236026
22	cze_tsw_zul_mao_heb_tur_pan_ven_kor_dut_azi_guj_cic_rus_mly_knd_pol_aze_mcd_est_uzb_bat_tsn_hin_tag_akn_mnd_bsq_ita_yor_gam_glc_scr_sod_lit_ben_sid_aeg_grk_tml_spa_eng_anl_swa_moo_sun_swe_cnt_ukr_dyu_slo_fre_ewe_arw_geo_urd_owc_hau_igb_bem_bam_prs_lat_dgb_qcu_swt_krd_bul_ind_mlt_ctl_mol_ses_nor_rom_svk_amh_fin_ger_hun_afr_por_vie_jpn_tha_jav_xho_bos_chh_tig_alb_fbf_wly_amr_lda	-0.173076926613511	-0.392033126987463	0.695930683837469
23	vie_qcu_xho_tml_bsq_ben_cze_bat_igb_mol_sun_uzb_pan_sod_arw_nor_yor_fre_swe_ses_scr_grk_mly_swa_slo_gam_ctl_tur_aeg_dyu_ewe_knd_tha_bem_jav_lit_geo_cic_est_rus_kor_hun_rom_fbf_jpn_moo_afr_amr_pol_prs_mnd_urd_tsn_glc_tsw_mlt_wly_lda_hin_sid_owc_bul_amh_ven_aze_svk_dut_tig_anl_akn_zul_tag_ger_ukr_heb_bam_spa_guj_chh_krd_mcd_bos_swt_ind_por_fin_hau_ita_alb_dgb_azi_mao_lat_eng_cnt	-0.777590988085738	-1.95176707407641	0.0539743531839989
24	geo_grk_bat_urd_mlt_fre_fbf_cnt_rus_bem_tag_scr_aeg_afr_ind_glc_cze_ctl_aze_eng_uzb_knd_alb_tur_lat_bsq_tha_bul_ven_kor_sod_bos_zul_hun_dut_mol_ses_dyu_mcd_swe_lda_ger_hin_amr_tig_pol_owc_svk_prs_ita_chh_heb_swa_jav_mnd_moo_vie_arw_bam_qcu_krd_tsn_rom_mly_pan_por_hau_ukr_anl_cic_igb_amh_swt_spa_azi_xho_wly_akn_guj_nor_sun_sid_dgb_tsw_fin_slo_tml_mao_ewe_jpn_lit_gam_ben_yor_est	0.688487572809735	1.59149817422569	0.114891089193413
25	mly_mol_est_tha_glc_swt_xho_cnt_ewe_amh_swe_bul_hau_owc_ben_dyu_tsw_sid_pol_cze_yor_ses_fbf_hin_aeg_ukr_afr_lit_aze_fin_geo_krd_scr_slo_guj_chh_lat_bem_alb_eng_moo_bat_wly_zul_sun_azi_ctl_rom_mlt_prs_mao_fre_dut_nor_pan_ger_gam_arw_ind_dgb_anl_tur_mcd_rus_jav_bam_ven_hun_spa_sod_vie_jpn_igb_kor_tml_urd_bsq_bos_lda_heb_svk_ita_qcu_uzb_tag_swa_cic_grk_mnd_knd_amr_akn_tig_tsn_por	0.325681519818597	0.747830405157454	0.456449320889993
26	chh_mly_mlt_sid_tml_bsq_moo_ukr_nor_urd_gam_tha_cnt_cic_bam_rus_por_zul_dyu_hin_ewe_amh_sun_ita_pol_bem_jav_krd_ben_geo_mao_akn_swt_sod_est_uzb_xho_cze_aze_prs_lda_qcu_ses_fre_amr_ctl_bat_grk_bos_dgb_fin_pan_arw_knd_tag_spa_swe_ind_mnd_heb_afr_tsw_jpn_mol_tur_alb_dut_hau_vie_azi_slo_tsn_mcd_lit_ger_bul_fbf_swa_wly_glc_rom_eng_scr_yor_svk_tig_owc_ven_kor_guj_igb_anl_hun_aeg_lat	0.122146610945104	0.316984627290554	0.751965759356634
27	bul_cic_urd_gam_ger_sid_rus_prs_hin_ses_mcd_alb_heb_arw_fre_sod_ben_knd_lda_moo_geo_tur_eng_grk_zul_spa_krd_sun_uzb_swt_xho_est_ukr_bam_nor_afr_mao_ctl_bsq_glc_tsw_kor_ita_pol_fin_tha_ewe_fbf_lat_wly_hun_aze_guj_yor_akn_aeg_mlt_tml_tsn_scr_amh_rom_svk_ind_dyu_owc_hau_jpn_tig_amr_cze_vie_mnd_swa_swe_azi_bos_mol_bem_lit_jav_ven_por_dgb_pan_anl_qcu_chh_dut_igb_mly_bat_tag_slo_cnt	0.185612205623361	0.48233139881099	0.630703843777659
28	amr_tag_bos_azi_fin_bem_swe_arw_moo_yor_ukr_hun_lit_dut_alb_guj_bul_fbf_scr_afr_sod_xho_aeg_kor_eng_uzb_ven_bsq_gam_mly_ben_igb_lat_ses_anl_nor_pan_cze_cic_bat_urd_est_ger_tur_spa_mnd_zul_mao_hin_bam_ewe_tig_heb_jav_chh_amh_tsw_mlt_glc_rus_ind_aze_tsn_slo_cnt_sun_dgb_prs_qcu_owc_pol_fre_tml_dyu_ctl_rom_wly_knd_grk_lda_akn_ita_sid_swt_geo_svk_tha_krd_hau_vie_mcd_swa_por_mol_jpn	0.639452964304717	1.46419906171249	0.146511714724433
29	tsn_zul_fbf_tsw_sid_dyu_geo_amr_bam_tig_vie_est_prs_rus_knd_spa_ita_cnt_ses_jpn_akn_hun_arw_scr_azi_mlt_bul_nor_swe_sun_mao_bsq_grk_swt_lit_pol_ukr_gam_jav_kor_hau_alb_fin_chh_guj_anl_hin_tha_ctl_tml_aeg_urd_eng_mol_tag_xho_glc_tur_ger_bem_amh_cic_lda_fre_dgb_slo_igb_qcu_por_mly_ben_uzb_mnd_afr_ewe_dut_swa_owc_aze_bos_yor_pan_lat_wly_mcd_rom_cze_heb_moo_svk_ven_ind_sod_krd_bat	0.0125517574973959	0.028669383804666	0.977189707485063
30	urd_ukr_bul_prs_bos_lit_qcu_knd_bem_fin_ita_sun_lat_scr_yor_igb_moo_gam_mlt_cnt_spa_geo_heb_tml_rus_slo_sid_aze_mao_fbf_amh_tur_fre_swt_tag_kor_dyu_vie_jpn_nor_tha_bsq_chh_zul_cze_est_mcd_akn_alb_por_dgb_ctl_ind_hin_tsn_amr_pan_grk_bat_mly_svk_swa_ven_glc_swe_sod_guj_aeg_bam_tig_eng_krd_cic_uzb_ewe_ses_mnd_arw_wly_hau_afr_dut_ger_tsw_ben_hun_owc_lda_pol_rom_xho_anl_mol_azi_jav	-0.198855078964182	-0.509984597284798	0.611270459523001
31	tsn_grk_ben_hau_ger_moo_ewe_geo_mlt_glc_knd_sun_ses_rom_scr_qcu_pol_eng_owc_chh_lit_mnd_dyu_bul_tha_bsq_yor_hun_akn_pan_uzb_cze_tig_anl_svk_lat_afr_tag_tur_amh_zul_mly_dgb_tml_tsw_xho_prs_lda_rus_vie_krd_arw_por_nor_mcd_dut_mol_est_swa_hin_gam_spa_amr_swt_sod_azi_wly_guj_ita_ind_fin_mao_aeg_fbf_swe_cic_ctl_heb_bos_alb_jpn_ukr_kor_sid_urd_aze_slo_bat_igb_jav_fre_bam_bem_ven_cnt	0.568722809619537	1.33252091016898	0.185944845371101
32	lit_bem_scr_ses_knd_prs_pan_tha_hin_est_bul_swe_urd_mol_lat_tig_anl_hun_geo_cze_nor_mao_bos_grk_amh_dut_mcd_tsw_afr_ewe_jav_ven_akn_alb_amr_slo_qcu_sid_kor_chh_vie_uzb_glc_aze_igb_azi_swa_bat_mlt_xho_hau_eng_owc_ukr_fre_wly_por_cnt_fin_spa_ind_sun_zul_tml_tur_rom_heb_bam_fbf_gam_pol_krd_jpn_ger_dgb_dyu_aeg_ita_mnd_ctl_rus_tag_cic_svk_tsn_moo_arw_mly_lda_sod_bsq_yor_guj_swt_ben	-0.704663307007942	-1.81176294824289	0.0732504366408888
33	alb_hun_amh_hin_tsn_lat_owc_cic_bat_rom_ven_dyu_tha_scr_ind_urd_anl_bam_por_tsw_glc_bsq_heb_bos_vie_nor_wly_mnd_azi_hau_swt_sun_jav_fin_jpn_tag_chh_geo_uzb_tml_ctl_eng_ukr_sod_mly_rus_sid_cnt_kor_lda_arw_bem_ses_lit_yor_pan_mcd_ger_est_prs_bul_tur_mlt_dgb_amr_slo_swa_dut_ita_spa_cze_zul_fre_aeg_mol_ben_afr_krd_moo_pol_fbf_xho_gam_igb_mao_grk_akn_aze_ewe_qcu_guj_swe_svk_tig_knd	0.803811311652582	2.12316829692765	0.0363952214465164
34	tig_sun_svk_urd_fbf_rom_mao_arw_qcu_mly_lat_bat_amr_guj_sid_uzb_prs_ita_dgb_dut_vie_kor_chh_cnt_tag_tsn_ewe_owc_bam_knd_jpn_rus_glc_fin_afr_wly_alb_ger_lit_xho_hin_aeg_ukr_fre_aze_gam_akn_mnd_sod_hau_krd_cze_mcd_est_moo_mol_mlt_pol_swe_yor_nor_tsw_amh_spa_lda_anl_zul_bul_tha_igb_hun_tur_heb_dyu_eng_ben_por_ind_bsq_tml_geo_swa_ven_bem_bos_grk_slo_azi_ses_ctl_cic_jav_scr_swt_pan	-0.00372324691491931	-0.00965049086688854	0.992320813482085
35	geo_yor_lat_sid_dgb_amh_bos_aze_knd_tha_aeg_mcd_mnd_ukr_chh_tml_cze_mao_amr_pan_owc_cic_guj_pol_mol_swe_fbf_afr_cnt_eng_uzb_rus_ctl_ven_kor_fin_tig_vie_swt_sun_hin_svk_zul_moo_ind_ben_qcu_wly_ger_alb_arw_tag_dyu_prs_gam_scr_nor_igb_bam_bsq_bul_est_rom_hau_xho_grk_ses_por_jpn_lit_sod_heb_glc_dut_tsn_anl_mlt_hun_spa_lda_mly_akn_jav_azi_krd_bat_bem_urd_ita_tsw_fre_tur_slo_ewe_swa	-0.178796481439868	-0.430438735647665	0.667872405041964
36	lit_urd_mly_bos_aeg_slo_sod_por_jav_fre_cnt_tha_sun_ger_mnd_mlt_rus_azi_amh_tsn_bul_hin_hau_qcu_knd_tsw_hun_fin_lat_swe_nor_xho_tag_gam_dgb_bem_est_grk_jpn_tml_uzb_moo_bsq_mcd_amr_wly_ben_dut_kor_ven_ewe_pan_igb_afr_eng_cze_akn_pol_heb_scr_ukr_rom_arw_zul_chh_vie_prs_anl_ses_owc_aze_yor_cic_lda_ind_swa_guj_glc_bam_geo_swt_sid_ita_tur_bat_fbf_ctl_spa_mol_alb_krd_mao_tig_dyu_svk	-0.250894024668978	-0.573248598779639	0.567859948298597
37	pol_mly_bos_bat_cnt_urd_ind_lit_tsw_scr_mol_igb_bem_bam_jpn_wly_slo_hun_fin_knd_sun_ukr_owc_tml_anl_guj_tha_por_chh_alb_mnd_mcd_ita_ses_fbf_dgb_afr_lat_geo_amr_est_uzb_bsq_tig_arw_mlt_bul_glc_swa_pan_cze_sid_heb_rom_tag_tur_spa_yor_nor_qcu_mao_amh_ctl_gam_sod_dyu_hin_swt_eng_moo_grk_vie_tsn_rus_xho_hau_lda_fre_akn_ewe_jav_ben_aeg_ger_zul_prs_krd_kor_swe_cic_svk_azi_dut_ven_aze	0.761754932364555	2.01600524971494	0.0466845480513622
38	glc_moo_bat_mlt_geo_akn_ind_anl_bam_ewe_tsn_swe_amh_qcu_bos_pol_wly_est_bem_amr_krd_por_zul_jpn_heb_prs_yor_afr_igb_ukr_urd_xho_rus_tsw_fin_fre_ctl_sid_ses_swt_nor_arw_ita_eng_scr_slo_lit_svk_lat_hin_cze_ben_bul_cic_swa_guj_hau_chh_hun_pan_cnt_jav_alb_ven_mly_rom_mcd_aeg_tha_bsq_vie_mao_sun_mol_dut_ger_fbf_kor_owc_lda_dyu_tur_grk_spa_knd_tag_dgb_sod_tig_tml_azi_mnd_gam_uzb_aze	0.739499905167125	1.73121182386235	0.0867302276668891
39	prs_dut_bem_tsw_lat_pan_hau_lda_uzb_tha_geo_mao_cic_xho_heb_vie_rom_ses_amh_moo_mol_akn_dgb_afr_sod_hun_zul_kor_urd_bam_krd_swt_pol_eng_spa_alb_cze_svk_bat_mnd_ind_wly_tml_scr_bos_chh_ewe_fin_tur_rus_mcd_fbf_slo_qcu_mly_jav_bsq_hin_ven_dyu_guj_tag_por_arw_ger_jpn_ctl_bul_igb_owc_yor_est_glc_aze_sun_anl_ita_azi_knd_lit_cnt_grk_gam_nor_swe_fre_amr_tsn_sid_ben_aeg_tig_mlt_swa_ukr	-0.351062685456842	-0.796523669773996	0.427756406609417
40	lda_cnt_scr_jav_rus_dyu_mao_swt_tag_aeg_yor_dgb_ind_mly_mol_spa_ses_arw_mcd_pol_ukr_eng_hau_azi_tha_vie_ctl_bem_ger_ven_afr_alb_por_glc_amh_lit_akn_pan_swa_lat_jpn_uzb_xho_sod_fbf_knd_mlt_sid_wly_svk_qcu_swe_dut_hun_ewe_krd_fin_fre_heb_prs_grk_bul_rom_ben_geo_slo_anl_bat_gam_ita_tsw_guj_cze_amr_moo_tsn_aze_nor_igb_tml_urd_tig_kor_chh_cic_bsq_sun_bam_bos_mnd_tur_owc_hin_zul_est	0.645895730896838	1.73756672374485	0.085597540657172
41	grk_heb_prs_swe_ses_knd_nor_bsq_fin_mly_ita_fre_lit_qcu_geo_owc_ctl_ukr_ben_yor_bos_ind_scr_lat_bul_dgb_cze_xho_tsn_tsw_wly_swa_swt_hin_amh_afr_bat_por_dyu_mao_ger_moo_dut_arw_cic_slo_svk_tur_igb_kor_hau_sun_sod_tha_bam_glc_rus_mlt_gam_eng_aeg_aze_tml_sid_cnt_jav_lda_mnd_mcd_urd_hun_akn_est_pol_fbf_alb_spa_mol_tag_chh_pan_rom_tig_jpn_krd_ewe_vie_guj_amr_anl_azi_bem_ven_uzb_zul	0.64258010366215	1.50045940954334	0.136882872214538
42	vie_moo_sun_amh_ven_geo_dyu_hun_nor_lit_hin_tsn_kor_ita_yor_zul_jpn_prs_alb_cic_knd_rus_chh_grk_gam_mlt_ewe_bul_sid_hau_mly_fbf_bat_dut_dgb_aeg_urd_rom_ctl_krd_glc_akn_pol_cnt_fre_ses_bam_uzb_ukr_sod_mol_heb_lda_est_swa_ger_jav_tur_bos_tha_afr_owc_amr_lat_eng_swt_mnd_igb_cze_arw_por_spa_ind_aze_azi_tml_svk_tag_qcu_fin_mcd_ben_wly_slo_xho_tsw_scr_pan_mao_anl_tig_guj_swe_bsq_bem	-0.550009901199552	-1.26126690774356	0.210367347787811
43	nor_swa_moo_arw_tig_aeg_jpn_lit_prs_pan_svk_afr_heb_cnt_mol_xho_ctl_anl_mlt_ven_chh_zul_sun_bul_sid_vie_dgb_alb_bat_ind_rom_fre_amr_guj_bem_grk_est_krd_dyu_dut_mao_bam_tur_jav_wly_cic_ukr_mcd_tha_cze_aze_spa_mly_slo_ger_yor_tml_bos_geo_uzb_lda_tsw_azi_gam_fin_tsn_urd_ita_mnd_bsq_amh_tag_fbf_swe_owc_knd_ewe_hau_glc_hun_igb_hin_pol_ses_por_sod_kor_scr_qcu_ben_swt_lat_akn_rus_eng	-0.938881250033995	-2.25411752605615	0.026536853015037
44	bsq_bos_grk_ewe_ind_ven_tha_cze_lat_yor_est_tsn_sid_svk_tsw_cic_moo_tig_chh_slo_kor_heb_urd_hau_aeg_mlt_akn_jav_hin_anl_fin_ses_tml_ukr_eng_zul_owc_dut_qcu_rus_swe_knd_arw_dgb_mnd_gam_alb_mcd_por_dyu_sun_swa_swt_guj_jpn_lda_ctl_glc_aze_bat_mly_nor_ita_vie_mao_uzb_fbf_bul_mol_krd_amh_fre_scr_xho_rom_pol_ben_bem_amr_tag_prs_azi_bam_spa_cnt_hun_tur_igb_lit_afr_pan_geo_wly_ger_sod	-0.189437875716556	-0.485036495590048	0.628791033385173
45	cze_fin_kor_pan_tag_eng_bul_jpn_anl_vie_nor_uzb_mol_lat_jav_tsn_hau_rus_owc_lda_akn_ben_knd_lit_bam_dyu_swe_afr_gam_amr_sod_sun_rom_bsq_bem_geo_svk_guj_tha_hin_heb_pol_krd_amh_fbf_prs_slo_swt_xho_igb_bos_chh_ven_ind_ses_yor_por_grk_ukr_tur_mly_alb_spa_zul_mcd_azi_glc_est_ita_moo_mao_arw_fre_scr_ger_urd_cic_tml_dgb_ctl_hun_tig_aeg_swa_ewe_aze_wly_sid_bat_qcu_mlt_cnt_dut_tsw_mnd	-0.0971556695028766	-0.263099428341463	0.793055954916554
46	swt_xho_por_zul_dgb_glc_chh_ewe_yor_gam_igb_ctl_svk_amh_pan_geo_sod_lit_fin_kor_sun_hau_eng_anl_aeg_tur_bem_hun_akn_swe_grk_ben_bos_spa_dyu_nor_tsn_mol_bsq_sid_hin_bul_mcd_urd_krd_dut_ses_ven_bat_amr_bam_tag_ukr_owc_arw_azi_lat_cic_vie_rom_mnd_tml_slo_jpn_aze_lda_fbf_mly_mlt_ita_alb_tha_est_tsw_fre_tig_rus_afr_uzb_cnt_mao_pol_ger_guj_cze_wly_prs_knd_ind_scr_swa_heb_qcu_moo_jav	0.956902553468253	2.57142567864572	0.0117137141883598
47	ven_glc_tml_dgb_ses_pol_qcu_scr_urd_por_rom_hin_gam_mlt_yor_moo_svk_azi_heb_sun_anl_ukr_fin_cze_jav_ctl_fre_geo_tha_alb_slo_ewe_guj_akn_amr_bul_dyu_tig_swa_arw_bem_lat_kor_vie_swt_bsq_fbf_xho_pan_ger_mly_mcd_afr_aze_lda_spa_tag_est_mao_jpn_hau_bat_amh_zul_cnt_wly_sod_cic_igb_knd_bos_bam_nor_sid_aeg_mnd_uzb_hun_mol_tsn_prs_eng_tur_ben_ita_dut_grk_ind_owc_rus_tsw_krd_swe_lit_chh	-0.0832504220021495	-0.216258813266803	0.829259657715118
48	arw_sid_moo_hun_amr_lit_ven_ger_grk_ctl_azi_tag_urd_cnt_amh_fin_dut_bem_fbf_chh_uzb_dyu_swe_sod_spa_mcd_pol_por_jav_hin_glc_ukr_hau_lat_alb_swa_guj_bam_eng_mol_rus_krd_akn_svk_cze_rom_vie_tha_fre_afr_ben_ses_jpn_knd_yor_aeg_igb_swt_mnd_scr_est_tsw_cic_ind_kor_slo_tml_xho_anl_pan_lda_heb_owc_aze_tig_zul_geo_bul_tsn_dgb_prs_bat_wly_qcu_bos_gam_mly_ewe_sun_mao_tur_ita_bsq_mlt_nor	-0.0314844286720325	-0.0803838956276841	0.936104664089771
49	tsn_arw_akn_kor_geo_mol_zul_hin_lda_tag_ita_yor_chh_amh_mnd_aeg_owc_swe_mly_nor_rom_pan_wly_glc_cnt_scr_swt_bam_sun_gam_grk_sid_ewe_pol_azi_xho_mao_aze_urd_amr_fin_swa_cic_lat_fbf_ctl_tur_slo_dgb_sod_jav_mcd_bem_vie_krd_tig_guj_ses_anl_spa_qcu_lit_alb_dut_ger_jpn_rus_por_uzb_mlt_igb_fre_dyu_knd_prs_hun_moo_ukr_ben_heb_bat_eng_est_tsw_cze_tha_bos_ind_afr_svk_bul_tml_hau_bsq_ven	-0.438076671794853	-0.990077144804386	0.324705414446559
50	gam_hun_ukr_tag_hau_bam_tur_pol_krd_mlt_mao_bat_kor_qcu_ind_svk_fin_ctl_lit_swt_lda_uzb_dyu_glc_wly_fre_slo_scr_knd_mly_swe_arw_heb_bsq_anl_afr_nor_mol_jav_jpn_aeg_ben_ewe_hin_urd_bul_bem_yor_sun_cic_owc_tha_spa_igb_prs_swa_lat_ses_akn_aze_ger_tsn_zul_bos_dut_fbf_guj_moo_vie_dgb_tsw_amh_ven_mcd_ita_cze_sod_grk_est_azi_alb_por_chh_eng_xho_rom_tml_pan_mnd_geo_tig_cnt_sid_amr_rus	-0.245922456076686	-0.673708241151435	0.502167805579725
51	azi_cze_swt_aeg_ses_bat_fbf_urd_mao_owc_ctl_aze_spa_guj_tha_alb_rus_amh_swe_vie_ewe_ita_tml_slo_pan_bul_tsn_zul_arw_chh_wly_mlt_lda_grk_tsw_tag_fre_bsq_qcu_por_prs_hun_tur_kor_sod_ger_ind_ukr_rom_sun_lat_igb_bam_afr_cnt_tig_fin_ben_dgb_knd_jpn_krd_scr_svk_hau_glc_mol_sid_mly_mcd_yor_moo_amr_dut_eng_est_xho_jav_heb_pol_cic_mnd_uzb_nor_bem_geo_lit_bos_anl_gam_swa_hin_dyu_akn_ven	-0.378223774671976	-0.884175346772438	0.378881687338937
52	tig_tha_yor_moo_kor_mol_hin_tml_urd_mcd_chh_slo_bat_bul_mao_bam_jpn_akn_hau_ukr_tag_igb_swe_svk_sod_dut_hun_heb_scr_ind_pol_knd_sun_dgb_rus_guj_wly_swa_nor_glc_pan_sid_est_fbf_fre_por_cic_bos_cnt_owc_ctl_dyu_mlt_ven_tur_ita_ger_tsn_aze_aeg_swt_azi_tsw_jav_zul_ses_amh_fin_bem_prs_ewe_krd_uzb_afr_alb_spa_lda_xho_geo_eng_mly_vie_lat_ben_grk_lit_rom_amr_arw_qcu_gam_mnd_anl_cze_bsq	NA	NA	NA
53	bul_swt_swa_cic_geo_por_ger_ewe_moo_spa_mlt_bos_tsw_heb_qcu_aeg_ind_ctl_tml_cze_swe_tha_owc_vie_arw_tur_lit_ven_mcd_glc_bat_fin_ses_mol_igb_jpn_grk_prs_hin_dgb_kor_uzb_mnd_fre_urd_aze_pan_ben_sun_slo_ita_scr_jav_amh_cnt_pol_gam_afr_alb_bam_hun_chh_amr_sod_ukr_nor_lda_tsn_bem_hau_krd_est_mao_rus_tig_lat_akn_zul_rom_anl_tag_mly_xho_dut_eng_azi_wly_guj_dyu_svk_sid_yor_knd_fbf_bsq	0.0660644643802993	0.158151071686767	0.874680655406202
54	bem_fre_chh_mcd_owc_moo_mly_mol_jpn_por_est_aze_cic_mnd_lat_hun_amr_pol_rom_tsn_guj_fin_mao_dut_tag_tur_tig_cze_amh_qcu_anl_azi_mlt_gam_grk_rus_ben_ven_ctl_akn_slo_vie_eng_zul_igb_spa_bos_afr_dgb_heb_tml_pan_krd_alb_ewe_bam_xho_sid_scr_ger_ind_urd_ses_bul_yor_geo_knd_bat_svk_wly_uzb_nor_arw_swa_kor_jav_swe_sun_tha_prs_hau_swt_ukr_tsw_sod_glc_cnt_bsq_lda_fbf_dyu_aeg_hin_lit_ita	-0.367670299217846	-0.897909524949935	0.371552514162787
55	lda_jav_dut_aeg_prs_lit_tha_slo_mnd_bos_por_bem_hun_heb_akn_spa_mcd_swe_sid_est_tig_wly_lat_arw_xho_uzb_kor_dyu_urd_ben_ind_amh_krd_hau_rus_hin_mol_swa_glc_tag_owc_amr_swt_alb_ctl_fbf_mly_mlt_ven_knd_nor_eng_sod_bam_gam_chh_grk_rom_tur_fre_tsw_vie_moo_yor_aze_ukr_ger_cic_cze_qcu_azi_jpn_tml_sun_tsn_scr_ses_dgb_igb_bsq_fin_geo_cnt_svk_ita_anl_afr_mao_bul_zul_bat_pol_ewe_guj_pan	-0.402551223898404	-0.921228311001537	0.359314838590957
56	cze_prs_xho_tsw_cnt_wly_amh_ukr_sod_bsq_fre_amr_tha_cic_afr_uzb_bat_fbf_tsn_azi_bul_lit_fin_bam_arw_ewe_aeg_hun_grk_owc_sid_mnd_dut_anl_rus_kor_slo_mol_bos_tml_por_ita_glc_alb_pan_swa_scr_zul_jav_lat_swe_ven_ctl_jpn_est_svk_akn_geo_hau_krd_heb_tur_ind_swt_chh_mao_igb_spa_vie_urd_rom_mcd_qcu_knd_mly_yor_gam_ger_aze_nor_moo_dyu_bem_tig_lda_eng_mlt_pol_sun_dgb_ben_guj_hin_tag_ses	NA	NA	NA
57	ctl_amh_prs_fbf_ukr_hin_zul_nor_swa_tsn_jpn_amr_pol_por_mlt_kor_qcu_azi_mol_tag_cic_est_owc_bem_jav_mao_mcd_gam_krd_lat_dut_guj_sid_eng_heb_igb_mly_svk_tsw_scr_swe_moo_slo_vie_bam_bul_urd_akn_fin_mnd_dgb_ben_hun_sod_alb_xho_ger_rom_tha_dyu_bos_cnt_lit_tml_chh_knd_bat_uzb_swt_ita_fre_hau_arw_pan_ind_bsq_aeg_lda_grk_aze_sun_tur_yor_afr_rus_tig_anl_ven_ewe_ses_cze_wly_geo_glc_spa	-0.153454136314801	-0.365470352629307	0.71559025268879
58	uzb_dyu_yor_ses_igb_anl_mcd_cnt_ind_grk_svk_hau_spa_ger_swe_lat_cze_eng_mao_mnd_azi_urd_bat_akn_amr_sid_tig_owc_tsw_amh_bam_dgb_aze_pol_scr_fbf_nor_lda_jav_ven_sod_tml_est_bem_por_geo_ben_pan_tur_rom_alb_bul_arw_moo_mly_fin_fre_hun_xho_swt_glc_bos_zul_afr_hin_guj_mlt_krd_tha_rus_ukr_mol_kor_swa_ita_dut_tsn_ewe_qcu_wly_bsq_sun_prs_knd_gam_tag_slo_cic_jpn_aeg_chh_heb_vie_ctl_lit	0.129193942168649	0.344713866160981	0.731087828495417
59	knd_geo_azi_qcu_est_tag_amr_yor_ses_tsw_mlt_mao_cnt_fre_sid_ind_tsn_aeg_moo_jpn_grk_dyu_bos_bem_vie_amh_pol_glc_svk_cic_eng_pan_aze_xho_fbf_chh_afr_lda_tml_lat_kor_hau_gam_anl_tur_ukr_ven_igb_bul_alb_spa_cze_jav_tig_lit_mcd_sun_prs_arw_zul_rus_ben_hin_bam_sod_krd_dut_por_wly_ita_ewe_slo_bsq_ger_fin_scr_tha_akn_swt_rom_mol_heb_dgb_uzb_urd_swa_mnd_guj_ctl_owc_swe_nor_mly_hun_bat	-0.0359051736517055	-0.0859869808801431	0.93166162058058
60	mlt_moo_bem_mly_yor_bsq_mao_ewe_tur_wly_glc_aze_bul_tml_tsw_cnt_nor_scr_akn_chh_ven_heb_rus_arw_ger_igb_bam_knd_krd_bos_tha_mol_kor_mnd_sun_spa_hin_vie_sod_dyu_sid_grk_bat_ita_xho_jpn_amh_hun_fin_jav_eng_ind_prs_tag_alb_mcd_tsn_afr_pol_geo_swe_urd_est_ukr_amr_slo_rom_por_pan_aeg_cze_fbf_anl_guj_cic_lda_gam_ben_hau_dut_lat_svk_owc_qcu_dgb_ctl_ses_fre_swt_azi_lit_uzb_swa_tig_zul	-0.154972726650606	-0.37630271004922	0.707548979690298
61	pan_fre_sid_mol_ven_ger_mnd_pol_owc_bam_alb_jpn_sod_bsq_spa_ind_dgb_tsw_amh_por_prs_heb_anl_zul_knd_ewe_est_nor_ctl_cnt_chh_wly_bat_uzb_cze_cic_ukr_ses_guj_mao_mlt_yor_bos_dut_bul_bem_geo_lit_swt_lda_tha_scr_moo_ita_sun_glc_urd_vie_aze_xho_swe_rom_fin_qcu_ben_afr_krd_mly_rus_fbf_tag_dyu_azi_jav_igb_mcd_aeg_lat_kor_amr_tur_grk_akn_gam_slo_tig_hau_tml_arw_eng_hun_swa_tsn_hin_svk	0.149423613820484	0.353641923034675	0.724407690702162
62	scr_ger_zul_tml_jpn_swt_nor_ven_tig_chh_bos_vie_cnt_fre_hau_cic_sod_kor_anl_fbf_lit_bul_ukr_ind_por_slo_wly_grk_moo_glc_mao_tsn_mly_dut_arw_fin_bem_alb_tur_pan_amh_ewe_uzb_ses_xho_est_eng_azi_ctl_lat_swe_owc_heb_tsw_sun_aeg_rom_yor_sid_urd_qcu_tag_dgb_igb_gam_bsq_tha_dyu_hun_svk_prs_bat_ben_mnd_afr_mol_akn_knd_lda_amr_bam_pol_mlt_hin_swa_mcd_ita_jav_cze_guj_aze_geo_rus_krd_spa	0.631732887501204	1.63182885231638	0.106097324860221
63	cnt_bul_pan_lat_moo_vie_fin_mlt_svk_spa_mnd_mol_knd_mly_amr_gam_ger_bam_ita_fre_sod_cze_uzb_alb_cic_tha_qcu_tsw_bos_ukr_heb_bat_krd_fbf_sid_urd_azi_bem_yor_jpn_por_akn_dut_tsn_ewe_tag_bsq_mao_glc_jav_lit_tml_anl_guj_xho_slo_kor_swe_sun_wly_hun_dgb_chh_aeg_arw_grk_ses_dyu_ven_hau_tig_hin_zul_rus_rom_swt_amh_swa_pol_eng_ctl_nor_igb_scr_afr_est_ben_owc_prs_lda_aze_ind_mcd_tur_geo	0.313467552964185	0.715323097205527	0.476201446475399
64	ukr_bos_tag_kor_tha_dut_krd_ctl_amr_vie_mcd_alb_tsw_swt_grk_hau_qcu_scr_mlt_sid_rus_fin_spa_igb_ger_prs_slo_urd_lit_pol_ewe_tur_amh_lat_mly_mao_afr_sod_cic_wly_hun_azi_guj_sun_akn_jpn_arw_fbf_bam_rom_anl_ind_heb_glc_mnd_xho_bsq_ben_knd_dyu_aeg_geo_zul_ven_swe_gam_fre_uzb_ses_bul_mol_por_swa_ita_aze_owc_chh_moo_tsn_nor_pan_eng_bat_bem_cnt_jav_tml_hin_svk_cze_lda_dgb_tig_yor_est	-0.127314197760092	-0.285776375187063	0.775684960678785
65	fbf_tsw_qcu_prs_ben_swa_ind_bul_alb_ger_ctl_ses_chh_akn_heb_sid_swe_kor_ita_mly_ven_xho_ukr_igb_yor_pol_scr_hau_sod_amh_tig_rus_nor_tsn_tur_grk_sun_cze_fre_glc_gam_aeg_bam_dyu_mcd_lda_tha_guj_dgb_jpn_svk_est_bat_lit_mnd_tag_azi_arw_krd_pan_owc_aze_tml_por_ewe_anl_hin_amr_cnt_fin_spa_geo_jav_mol_urd_mao_mlt_moo_bem_knd_bsq_afr_lat_wly_vie_uzb_dut_zul_cic_slo_hun_eng_bos_swt_rom	-0.451760661443184	-1.05875830201165	0.292452079650878
66	hin_chh_slo_anl_hau_swe_cnt_geo_por_owc_aze_pan_jpn_ukr_fin_azi_sun_uzb_tha_qcu_svk_grk_glc_swa_est_amr_bam_scr_yor_lat_rus_lit_cze_bem_tml_tsn_ven_ger_tig_mly_fbf_mlt_ita_knd_mol_alb_ctl_aeg_ben_hun_mcd_tsw_kor_vie_jav_amh_wly_pol_spa_zul_krd_gam_urd_guj_tag_sid_nor_bos_ewe_afr_rom_prs_lda_cic_mao_ses_mnd_bsq_moo_bat_arw_dyu_heb_swt_tur_akn_eng_igb_bul_dut_ind_xho_sod_fre_dgb	-0.399350386090428	-0.942415102844234	0.348421863064323
67	ind_urd_bam_krd_swe_mcd_rus_wly_slo_eng_ewe_knd_pan_hau_bul_est_aeg_mol_aze_glc_geo_kor_mlt_owc_akn_igb_bat_fin_vie_spa_alb_nor_sun_ven_bsq_amr_fre_ger_lda_tur_mnd_bos_zul_tag_mly_grk_amh_rom_ukr_dgb_prs_hin_ita_por_lit_bem_cic_moo_arw_lat_yor_dyu_ses_azi_qcu_ctl_anl_heb_cze_chh_tml_gam_ben_scr_tig_hun_fbf_svk_xho_uzb_afr_tha_mao_dut_sod_swt_guj_cnt_tsw_pol_sid_swa_jpn_tsn_jav	-0.732844742389523	-1.79888643605281	0.0752804129701249
68	amr_aze_ben_wly_ita_chh_ctl_swe_mcd_heb_rus_cze_hun_svk_qcu_amh_mol_tsw_mlt_moo_ind_glc_dyu_swt_ukr_scr_guj_bul_aeg_lat_sid_tig_dut_igb_pan_bsq_geo_tsn_owc_nor_eng_alb_grk_xho_tag_prs_bos_bat_pol_vie_rom_ses_jav_sod_gam_urd_mao_mnd_bam_ger_akn_swa_ewe_arw_hau_slo_jpn_cic_spa_hin_tur_lda_kor_yor_afr_bem_por_est_krd_uzb_lit_mly_dgb_knd_azi_tml_anl_ven_sun_fbf_cnt_fre_zul_tha_fin	0.463939240796242	1.05039554369068	0.296258152146015
69	wly_arw_vie_tig_tag_swt_est_jpn_urd_uzb_aze_dgb_aeg_zul_prs_kor_bem_swa_akn_cic_pol_qcu_xho_mlt_pan_amr_heb_nor_dyu_hin_bat_yor_ven_grk_alb_tsn_slo_moo_sod_glc_tml_ger_lda_cnt_krd_lit_cze_mcd_azi_igb_owc_gam_afr_ita_tur_hun_spa_guj_rus_mao_ind_ewe_sid_mly_lat_hau_fre_ctl_fbf_ukr_ben_amh_tha_bsq_jav_mnd_swe_sun_por_bul_mol_bam_rom_tsw_scr_ses_bos_chh_knd_anl_geo_svk_dut_fin_eng	0.380851406218626	0.867564041568913	0.387866121531772
70	lit_dgb_tig_lda_heb_arw_hau_xho_urd_prs_aze_eng_moo_slo_bem_bam_mly_svk_bat_swa_vie_chh_rus_ind_pan_scr_yor_sid_alb_uzb_ita_kor_amh_ukr_azi_tsn_ger_nor_glc_krd_mao_lat_cze_rom_dut_jav_pol_hun_igb_bul_swe_ben_est_mnd_dyu_wly_owc_grk_gam_aeg_zul_ctl_tur_tsw_tml_afr_spa_por_anl_guj_geo_mcd_cnt_ewe_sod_sun_amr_tha_tag_jpn_swt_hin_fin_qcu_mlt_cic_akn_ven_fre_knd_mol_ses_bos_fbf_bsq	0.361715481742432	0.883545594828071	0.379219905380927
71	pol_krd_mly_vie_hin_ben_bos_ita_azi_aze_swa_fre_ses_glc_alb_mnd_cnt_mcd_qcu_gam_eng_urd_tml_zul_mol_tur_ctl_slo_guj_hau_bsq_fin_bul_arw_lda_akn_jav_moo_hun_aeg_heb_cic_sun_bam_dyu_spa_tsw_ewe_geo_lat_fbf_bem_wly_tig_swe_svk_mao_amh_bat_swt_grk_kor_sid_mlt_xho_sod_rom_ven_anl_afr_prs_dut_ukr_pan_igb_tha_nor_jpn_por_ger_tsn_uzb_dgb_lit_cze_tag_scr_owc_knd_amr_est_ind_yor_chh_rus	-0.249606101922144	-0.658858463898303	0.511614648925101
72	fre_heb_urd_cic_krd_uzb_rom_swa_akn_tig_pan_amr_ukr_igb_geo_guj_scr_aze_ind_hun_bat_dyu_ben_rus_tag_yor_ctl_bem_ses_mnd_zul_bos_afr_fin_grk_wly_sid_anl_dut_aeg_ewe_amh_jav_hau_tsn_tsw_svk_owc_swt_spa_arw_fbf_ven_dgb_alb_tur_mly_sun_glc_swe_tml_bsq_vie_bam_prs_knd_hin_lda_nor_bul_por_xho_lat_jpn_moo_qcu_gam_tha_cnt_chh_mol_cze_est_kor_mao_lit_pol_ger_mlt_azi_eng_sod_ita_slo_mcd	0.747362493455436	1.77397357688379	0.0793404463959582
73	vie_tsw_dgb_bul_rom_ita_jav_arw_xho_afr_swe_tag_fre_ind_swa_qcu_owc_dyu_slo_cze_ewe_aeg_knd_yor_hin_sod_tha_hau_glc_tig_zul_aze_grk_est_fin_mol_ukr_jpn_ctl_hun_mcd_sun_bos_heb_geo_ses_bem_tml_bat_igb_svk_bam_kor_pol_sid_eng_prs_spa_amh_mly_urd_cnt_por_swt_scr_tur_akn_lat_dut_ven_wly_bsq_gam_ger_mnd_alb_mlt_uzb_ben_chh_guj_azi_lit_mao_fbf_rus_tsn_cic_pan_moo_amr_krd_anl_nor_lda	0.11888228509258	0.271332246490314	0.786736872154691
74	fre_jav_hau_qcu_sun_eng_ind_ita_ben_arw_akn_amr_rus_zul_geo_dgb_guj_hun_bem_tml_tig_ven_gam_jpn_azi_slo_fin_yor_tag_prs_bos_por_ger_bam_urd_mcd_uzb_knd_nor_swa_afr_lit_svk_pol_tur_hin_igb_ukr_mol_tsw_kor_swt_bsq_chh_sid_bat_rom_dyu_aze_cic_aeg_krd_sod_xho_spa_wly_pan_bul_ctl_swe_scr_alb_amh_lda_mnd_est_lat_fbf_ses_anl_mao_tsn_moo_cnt_grk_ewe_mly_owc_mlt_vie_glc_heb_tha_cze_dut	-0.248617999856031	-0.665023674312149	0.507681174101269
75	est_prs_sun_bat_amr_ewe_pan_ind_cze_jpn_bul_afr_urd_hau_wly_slo_gam_eng_bem_sod_bos_tml_swt_mol_xho_hin_tha_mly_ctl_kor_ses_ben_tag_moo_dgb_swe_bsq_glc_akn_ger_lat_arw_ukr_tsw_owc_aze_bam_dyu_mao_uzb_igb_dut_heb_hun_geo_zul_anl_jav_swa_nor_guj_amh_cnt_cic_pol_lit_mlt_fre_ita_fbf_rom_lda_mnd_tig_fin_tsn_aeg_por_tur_alb_scr_azi_vie_sid_qcu_rus_knd_krd_yor_ven_spa_mcd_chh_svk_grk	0.989189186558818	2.33732684213634	0.0215676763943366
76	chh_dgb_cze_bsq_swe_mao_krd_yor_mlt_ewe_afr_aze_ind_spa_xho_hin_ukr_wly_gam_eng_kor_grk_hau_prs_est_jav_lat_tag_rus_tsw_swa_bam_sun_igb_guj_geo_hun_ita_ben_lda_sod_jpn_mcd_dut_qcu_dyu_rom_bem_pan_azi_lit_heb_scr_mnd_por_tha_bat_uzb_swt_zul_moo_vie_knd_fre_amr_tml_cnt_fbf_tur_slo_cic_ctl_amh_mly_alb_nor_tig_ger_urd_glc_pol_bos_akn_anl_mol_aeg_tsn_svk_ses_owc_bul_fin_sid_ven_arw	0.160787335909669	0.368833342276168	0.71309029245992
77	kor_cic_tsw_ita_ukr_fin_rus_dyu_ben_bat_aeg_bsq_mcd_sun_amr_moo_sod_pol_swe_tag_scr_amh_azi_mnd_urd_anl_bam_hau_tsn_fbf_dgb_mol_lat_fre_mly_ger_grk_xho_pan_lda_swt_sid_wly_afr_rom_gam_ses_jpn_uzb_chh_lit_igb_ewe_tml_hin_owc_aze_jav_cnt_ind_ven_mao_swa_arw_krd_tha_geo_qcu_yor_nor_dut_cze_est_bos_vie_alb_heb_por_tig_spa_tur_prs_bul_akn_guj_glc_hun_svk_mlt_eng_slo_zul_bem_knd_ctl	-0.0656523181702884	-0.147515512021373	0.88304448029744
78	tml_fre_guj_jav_hau_knd_scr_swa_spa_hun_ita_alb_fbf_lda_hin_bsq_mly_pol_rus_vie_amr_prs_arw_xho_ind_gam_tsw_yor_cic_lit_krd_aeg_glc_slo_est_eng_bam_sod_dgb_aze_sid_ewe_tag_urd_ctl_ukr_sun_ven_pan_mao_owc_akn_bat_cze_moo_heb_kor_mlt_igb_ger_mcd_ses_afr_nor_ben_por_dut_swt_mnd_dyu_tsn_swe_bul_amh_jpn_zul_geo_tha_svk_wly_uzb_azi_bos_lat_bem_cnt_anl_fin_mol_chh_tig_tur_qcu_rom_grk	-0.152417746677383	-0.364381137061683	0.716400614076438
79	tur_yor_svk_mly_mao_amh_bos_urd_sod_gam_cze_eng_rom_ind_aze_tml_arw_pol_scr_aeg_tha_mnd_guj_geo_sun_fbf_ita_rus_lit_dgb_spa_tsw_slo_cic_mol_afr_ctl_dut_cnt_swt_jpn_uzb_tig_ven_est_prs_fin_amr_moo_akn_heb_ukr_azi_owc_tsn_krd_bam_bsq_alb_fre_lda_grk_zul_ses_dyu_pan_hin_mcd_hun_hau_sid_por_knd_vie_bul_xho_glc_swe_bem_kor_tag_wly_mlt_bat_nor_anl_swa_chh_ger_qcu_lat_jav_ben_igb_ewe	-0.0811885179317321	-0.192848351179781	0.847498256972295
80	mol_urd_tur_slo_lit_ctl_yor_ses_dgb_bat_pol_cic_geo_ita_xho_swa_sid_jav_mnd_dyu_qcu_fre_aeg_swt_zul_svk_afr_rus_ewe_hun_cnt_prs_mcd_ukr_eng_ven_tsn_heb_mao_tig_wly_grk_chh_hin_sod_igb_sun_vie_por_krd_bam_pan_gam_mlt_aze_anl_bul_amh_ger_azi_rom_amr_uzb_arw_knd_bsq_bos_jpn_fin_fbf_cze_guj_tsw_akn_lat_moo_ind_ben_tha_tag_dut_tml_spa_scr_kor_lda_nor_owc_bem_alb_swe_est_glc_mly_hau	0.658245648956129	1.46712611583494	0.145715404764431
81	knd_urd_wly_ita_svk_geo_tig_cic_aeg_tag_tsw_moo_ven_fin_sod_ukr_lit_mol_mly_arw_mao_por_bsq_hun_dut_tha_spa_rom_amr_dyu_sid_tsn_chh_bat_slo_rus_prs_nor_mnd_azi_bem_vie_kor_hau_owc_aze_amh_alb_ses_heb_ewe_glc_dgb_tml_uzb_ger_zul_sun_xho_swt_qcu_cnt_bam_eng_pol_lat_lda_akn_ind_est_jav_afr_swa_mcd_scr_mlt_grk_guj_fbf_anl_fre_igb_hin_tur_ben_cze_krd_swe_ctl_bos_jpn_gam_yor_pan_bul	0.290699874558528	0.674586208796418	0.501612227596552
82	lda_amh_ben_rus_aze_cze_bul_mol_geo_guj_ctl_dgb_ita_kor_aeg_jpn_afr_amr_knd_rom_hin_grk_mcd_pan_dyu_bat_mao_dut_ses_fin_vie_heb_yor_bos_hau_scr_sun_prs_bem_ven_ger_arw_sid_mlt_gam_mly_bam_alb_chh_urd_por_swt_qcu_owc_akn_wly_anl_tha_svk_lat_moo_tsn_fbf_slo_ind_tur_tag_ewe_bsq_zul_jav_uzb_mnd_tig_nor_fre_cic_eng_igb_pol_tml_est_hun_swa_xho_glc_azi_lit_sod_krd_cnt_ukr_spa_swe_tsw	-0.747711542081501	-2.03022290766563	0.0451901035528677
83	ven_arw_jpn_lda_aeg_heb_dut_igb_fbf_zul_mnd_prs_dyu_bos_swe_hun_bat_rus_bem_mly_lat_yor_akn_por_svk_ewe_nor_amr_fre_anl_tsn_hau_ita_cnt_ind_aze_wly_hin_urd_tsw_tha_mao_chh_eng_qcu_ctl_kor_krd_sod_amh_sid_bul_pol_ses_alb_rom_uzb_cic_swa_scr_slo_grk_ben_jav_tag_spa_mol_geo_guj_swt_mlt_pan_cze_tml_mcd_fin_owc_est_bsq_dgb_moo_glc_bam_tur_ukr_ger_afr_xho_lit_tig_azi_vie_knd_gam_sun	0.135558472136212	0.313149499199157	0.754868287815468
84	ben_owc_azi_ukr_bul_hau_tur_igb_vie_heb_amr_hun_sun_cze_zul_ctl_uzb_mly_amh_ger_rus_jav_urd_eng_bem_ewe_knd_glc_ven_dgb_bsq_akn_fre_hin_cnt_cic_tag_afr_aeg_pol_scr_por_swt_fin_mlt_mol_bos_prs_jpn_anl_lat_alb_gam_spa_dut_tsw_tsn_yor_krd_est_tig_dyu_aze_bat_rom_mcd_swa_xho_grk_lit_chh_nor_moo_kor_mao_ind_svk_geo_wly_bam_sod_slo_ita_qcu_fbf_tha_sid_swe_guj_tml_mnd_pan_arw_lda_ses	-0.395550827406058	-1.03519780494537	0.303260864159643
85	knd_fin_dut_uzb_jav_hun_mao_wly_bul_cnt_sod_afr_scr_vie_hau_ger_alb_hin_ind_grk_yor_cic_jpn_akn_tml_eng_mol_zul_mlt_ven_fbf_mcd_por_ses_slo_rom_est_amh_guj_geo_arw_bos_svk_prs_amr_bat_ctl_qcu_azi_tag_igb_swt_aze_pol_ewe_bam_cze_lit_swa_dgb_aeg_glc_dyu_ukr_tsw_bem_pan_sun_ben_tsn_lda_xho_heb_sid_mly_ita_swe_tha_fre_rus_kor_urd_spa_chh_moo_nor_mnd_tig_lat_tur_krd_anl_bsq_owc_gam	0.108539141461454	0.272113376639007	0.786138050694484
86	azi_qcu_slo_est_vie_aze_jpn_bem_tsw_owc_lat_kor_swt_sod_guj_amr_mlt_xho_tha_ben_eng_igb_ctl_sun_arw_amh_mnd_ukr_tag_dut_mao_tig_swe_bam_dyu_yor_sid_cnt_tml_svk_swa_grk_scr_por_alb_moo_lda_ses_anl_spa_mcd_dgb_tur_bat_tsn_chh_prs_jav_gam_ind_rus_ven_pol_afr_geo_nor_fin_mol_lit_knd_ger_mly_hun_fre_fbf_wly_rom_akn_hau_heb_ewe_bsq_aeg_cic_glc_bul_cze_urd_bos_hin_uzb_krd_pan_zul_ita	-0.0214573737110489	-0.0507744601445052	0.959614137451719
87	tig_bat_qcu_anl_bos_ses_amh_alb_rus_ind_tur_swe_swt_mlt_bam_knd_aeg_bem_ben_spa_yor_tsw_fbf_wly_lat_tsn_moo_tag_grk_cze_urd_heb_hun_hau_cnt_lda_ewe_afr_fin_sun_lit_ita_owc_vie_dyu_dgb_uzb_sid_fre_prs_rom_ukr_ctl_swa_mao_jav_arw_bul_amr_cic_bsq_dut_jpn_kor_tha_glc_xho_mnd_mcd_mol_sod_pol_mly_igb_akn_ven_gam_svk_hin_aze_slo_nor_geo_azi_ger_por_chh_pan_tml_scr_guj_krd_eng_est_zul	NA	NA	NA
88	sun_grk_lat_xho_krd_heb_bat_anl_ben_mcd_bam_svk_est_rus_bsq_aeg_prs_tsn_fre_swe_pan_dyu_lda_nor_hau_tml_bos_yor_guj_slo_bem_knd_dut_alb_ses_geo_sod_azi_swa_mao_moo_mlt_hun_ctl_ger_tur_tha_gam_ind_igb_sid_urd_arw_glc_mly_chh_dgb_vie_mnd_pol_por_fin_afr_aze_fbf_jav_wly_lit_rom_uzb_owc_tig_jpn_amh_zul_bul_akn_tag_hin_ven_cic_qcu_amr_scr_mol_spa_ukr_kor_swt_cze_ita_ewe_tsw_eng_cnt	-0.252561138367265	-0.624956550733138	0.533529975190067
89	heb_mly_ses_mlt_swe_ben_tha_guj_glc_igb_dyu_aeg_svk_nor_bam_cnt_eng_anl_lit_tml_dgb_hin_grk_knd_kor_rom_sid_amr_pol_jav_tig_afr_fbf_chh_scr_azi_krd_urd_vie_prs_tur_gam_tsn_qcu_yor_ind_slo_sun_aze_hau_dut_cze_lda_bat_fre_hun_fin_est_cic_swt_lat_akn_swa_bul_bem_ger_pan_uzb_geo_zul_owc_ita_amh_mao_ukr_por_mol_mnd_ven_sod_xho_rus_moo_alb_jpn_spa_ewe_wly_mcd_arw_tsw_ctl_bos_tag_bsq	-0.47284119218285	-1.14035948017354	0.257064852029818
90	owc_grk_glc_ewe_bam_mcd_bul_lda_igb_mly_alb_mao_tig_por_uzb_fbf_dut_ita_moo_ind_lat_rom_ukr_knd_mnd_ven_amh_qcu_fre_yor_aeg_svk_tur_tsn_dgb_pan_bat_bsq_lit_tsw_ben_mol_fin_arw_jpn_afr_swe_krd_swt_hun_urd_scr_sun_ses_akn_pol_dyu_hau_spa_cic_bem_hin_bos_wly_chh_eng_ger_anl_geo_aze_kor_azi_tag_cze_slo_est_amr_sod_tha_rus_prs_zul_swa_guj_nor_sid_jav_tml_cnt_heb_ctl_xho_gam_mlt_vie	-1.18347014999384	-3.15592783017085	0.00215627547720229
91	eng_uzb_xho_bsq_bat_ewe_hau_spa_jav_knd_dut_prs_swt_sun_nor_pol_ind_amr_cze_afr_ses_tsw_cic_sid_swe_gam_ita_bam_akn_vie_cnt_kor_tur_ven_amh_hun_igb_azi_alb_tsn_moo_hin_mcd_est_rus_fin_bul_mao_dyu_ben_ukr_bos_por_tig_slo_ctl_tag_mlt_anl_mly_qcu_bem_ger_tml_lit_tha_aze_svk_urd_lda_chh_geo_mol_heb_krd_yor_scr_sod_aeg_owc_fbf_grk_wly_dgb_mnd_lat_arw_jpn_guj_zul_rom_fre_glc_swa_pan	0.0938359463467975	0.221684082298263	0.825045873749512
92	tig_arw_ben_tag_qcu_mlt_tml_heb_ger_wly_jav_fre_urd_glc_bat_bul_prs_ctl_uzb_akn_spa_bsq_owc_amh_pan_fin_nor_svk_igb_yor_mcd_lit_sod_dut_ses_ewe_grk_cnt_tsn_hin_azi_mly_hau_tha_mnd_ita_anl_sun_est_swe_alb_tur_gam_lda_jpn_bos_slo_mol_hun_lat_aeg_xho_guj_ind_mao_tsw_kor_pol_aze_eng_rus_cze_bem_dyu_scr_por_fbf_knd_dgb_swt_moo_afr_rom_sid_amr_swa_ven_geo_cic_ukr_krd_chh_vie_zul_bam	0.347552968457547	0.797864173120372	0.426981891223871
93	ita_ven_jav_urd_afr_geo_prs_sid_tha_slo_bsq_scr_chh_tsn_mao_bat_fre_fbf_pol_heb_eng_uzb_hun_arw_wly_svk_mnd_vie_owc_swt_nor_kor_bam_glc_ctl_moo_tig_bem_bos_ses_tag_ukr_cic_hau_grk_spa_aeg_sun_cnt_tur_gam_swa_mlt_anl_guj_xho_lit_amh_azi_tsw_tml_dgb_ben_lat_mly_pan_bul_knd_mcd_hin_yor_krd_rus_rom_ger_fin_alb_lda_mol_est_jpn_amr_sod_aze_cze_akn_por_dut_ewe_ind_dyu_swe_zul_igb_qcu	-0.0777058734214057	-0.182756934496574	0.855386555521646
94	mol_chh_ses_ukr_tig_por_tsw_ita_pol_wly_cze_lat_bam_krd_xho_dut_tml_svk_sod_heb_nor_mnd_hun_ben_aze_spa_anl_amr_bem_igb_arw_ven_ctl_tag_swa_slo_lda_ewe_uzb_jav_eng_swe_aeg_bos_moo_mlt_rus_afr_tsn_glc_prs_yor_scr_fbf_tha_hau_zul_bul_akn_knd_ind_lit_sid_fin_pan_kor_dyu_dgb_rom_owc_urd_sun_est_alb_swt_azi_qcu_amh_mao_geo_bsq_cnt_gam_mcd_ger_grk_tur_guj_fre_bat_jpn_mly_hin_vie_cic	0.667360050455533	1.75821667522609	0.0820005425094971
95	mnd_dgb_rus_nor_jav_tsw_prs_yor_mao_moo_swa_cic_swe_bam_aeg_zul_fbf_jpn_pol_xho_fre_ewe_geo_bsq_lit_dyu_igb_eng_ctl_tml_lda_urd_rom_hin_sun_amr_azi_svk_anl_amh_guj_lat_mly_chh_bem_scr_slo_ita_knd_ukr_kor_tsn_bat_hau_ger_grk_pan_tig_glc_heb_fin_est_ben_tha_mcd_wly_krd_ses_spa_hun_dut_mol_tag_afr_ven_arw_tur_swt_gam_uzb_bos_mlt_owc_cze_cnt_por_vie_alb_bul_qcu_sod_sid_aze_akn_ind	0.0935488009642049	0.220755447896377	0.825766780589005
96	kor_cze_tsw_ita_ven_est_arw_mol_bam_mao_bat_slo_bul_sod_spa_akn_alb_sun_mly_nor_cic_geo_tig_tsn_gam_fre_ind_jav_swt_swe_ctl_azi_aeg_bsq_lit_amr_zul_mlt_lat_hin_guj_rom_bem_knd_bos_afr_tur_tag_por_amh_chh_yor_ger_fbf_moo_pol_fin_svk_swa_mcd_tml_cnt_hun_urd_lda_igb_glc_rus_owc_jpn_mnd_hau_heb_ewe_xho_ukr_pan_ben_prs_tha_krd_ses_aze_grk_dyu_wly_qcu_dgb_dut_sid_scr_vie_anl_uzb_eng	-0.462194350542703	-1.07201484398179	0.286487381571714
97	wly_bam_alb_svk_tsw_tig_ses_owc_scr_pan_jpn_dut_ukr_yor_bsq_tag_rus_igb_nor_mao_cic_tha_guj_aze_bem_moo_lat_pol_zul_bul_por_tsn_glc_akn_mol_ven_grk_hau_chh_kor_swt_aeg_amh_urd_swe_lda_vie_geo_afr_heb_rom_ind_tml_swa_arw_lit_mly_gam_amr_sun_slo_qcu_fbf_knd_sid_anl_fin_ita_jav_mcd_hun_ctl_ger_cze_eng_ewe_tur_xho_dyu_est_sod_fre_bos_bat_mnd_dgb_cnt_azi_prs_uzb_mlt_hin_ben_krd_spa	0.225084536745674	0.515766881485308	0.607241246901725
98	jav_knd_jpn_heb_lda_pol_hin_eng_zul_bam_mnd_swa_tsn_sun_wly_svk_dyu_ita_ind_dgb_ger_ben_bul_rom_vie_pan_azi_chh_bos_sod_anl_lat_afr_ewe_tig_grk_nor_cnt_ses_tsw_yor_fre_fin_kor_amh_mly_fbf_qcu_swt_owc_sid_slo_ven_amr_cze_aze_spa_tml_guj_mlt_mcd_glc_por_krd_ctl_dut_akn_swe_hun_aeg_tur_est_bsq_geo_rus_alb_mol_igb_arw_urd_moo_mao_scr_bem_xho_prs_lit_hau_tha_tag_ukr_gam_cic_uzb_bat	NA	NA	NA
99	ewe_igb_arw_ben_sun_spa_ind_por_slo_mlt_cic_tha_zul_mnd_sid_bam_tig_bat_scr_jav_ita_knd_tag_moo_hin_eng_swe_ctl_fre_bem_alb_svk_mcd_sod_dut_heb_gam_est_fbf_rus_bos_cze_tsn_lat_swa_aze_prs_ger_urd_tml_amr_akn_mol_vie_krd_grk_kor_dyu_hau_mly_pan_hun_afr_geo_chh_lda_ses_fin_glc_mao_dgb_cnt_xho_amh_aeg_uzb_swt_wly_tur_rom_owc_qcu_ukr_lit_nor_azi_guj_jpn_yor_bul_anl_ven_bsq_pol_tsw	0.259724974534023	0.607210511232901	0.545190918892271
100	hau_tha_moo_mlt_heb_krd_fbf_bsq_tur_tml_eng_rus_alb_wly_est_amh_prs_cnt_azi_ven_ben_kor_hun_mao_swa_zul_anl_bul_owc_ses_slo_tig_grk_pan_lat_uzb_lda_ger_aeg_spa_vie_swe_bam_cic_tsw_svk_knd_guj_rom_hin_bos_bat_urd_nor_afr_tag_ukr_igb_por_amr_dut_sod_mnd_scr_dgb_xho_mcd_gam_qcu_mol_dyu_aze_mly_akn_yor_ewe_geo_swt_fin_jav_bem_glc_ind_ctl_lit_jpn_arw_sid_cze_tsn_sun_chh_fre_pol_ita	0.904686909375617	2.37320220565623	0.019692383781209
101	fbf_tsn_ukr_lit_est_akn_sid_bat_heb_sun_bul_lda_glc_rom_guj_tha_krd_tml_mnd_dgb_ctl_mao_scr_owc_jav_rus_bsq_jpn_hun_eng_slo_grk_tsw_arw_anl_tig_zul_knd_spa_aeg_pol_bem_mol_fin_amr_urd_alb_hau_tur_ewe_uzb_mlt_afr_ven_svk_dut_vie_fre_kor_nor_prs_ger_ita_xho_yor_por_aze_gam_igb_wly_mcd_amh_mly_tag_ind_hin_cnt_swa_cze_geo_swe_dyu_lat_bam_azi_cic_swt_ben_qcu_ses_chh_pan_sod_bos_moo	0.128663414015202	0.329997359059555	0.742144136952238
102	sod_fre_sid_bam_fbf_tag_por_afr_rus_dyu_swa_cze_prs_urd_alb_lit_swt_bat_mlt_bul_rom_geo_ita_amr_sun_knd_wly_tig_guj_nor_yor_uzb_dgb_tsn_cic_anl_xho_ven_chh_aze_ukr_swe_vie_eng_glc_mol_mnd_cnt_qcu_hau_moo_ben_tha_pol_mcd_aeg_jav_azi_krd_lat_slo_ses_amh_igb_svk_est_bsq_hin_pan_owc_tml_bos_kor_tur_gam_arw_dut_spa_heb_hun_ewe_ind_bem_akn_scr_lda_grk_zul_tsw_jpn_mly_fin_ger_mao_ctl	0.0138957754351403	0.0317576690484998	0.974733361702638
103	alb_ses_mao_sid_arw_pol_yor_amh_kor_cic_bem_igb_moo_hun_tig_sod_owc_ukr_ven_bul_swa_ctl_lda_heb_tag_tsw_fre_bos_mlt_sun_aeg_dgb_vie_hin_ben_bat_fin_mol_swe_dyu_hau_eng_grk_guj_mly_urd_por_scr_jav_est_krd_slo_xho_cnt_uzb_afr_ger_lat_ind_tur_swt_gam_geo_lit_bam_spa_wly_fbf_ita_tml_rom_tsn_glc_tha_azi_ewe_akn_svk_dut_qcu_mcd_pan_knd_bsq_aze_anl_jpn_amr_prs_mnd_cze_nor_rus_chh_zul	0.484937381474307	1.1514369639486	0.252504148193471
104	ewe_tig_bem_mlt_glc_tha_ukr_chh_cnt_sid_bam_tag_vie_spa_bul_aeg_arw_scr_pan_lat_anl_mol_nor_kor_hin_tur_moo_hau_azi_por_tml_pol_ven_sun_tsw_ger_prs_svk_alb_slo_afr_xho_hun_cic_dyu_sod_swt_fre_bat_ctl_fin_amr_yor_cze_rom_heb_amh_jpn_ind_bos_qcu_grk_swa_jav_eng_knd_zul_uzb_rus_akn_mnd_bsq_owc_lit_krd_ben_mao_guj_dut_ses_swe_gam_geo_igb_ita_lda_aze_wly_tsn_fbf_mly_urd_mcd_est_dgb	-0.337097362023876	-0.871460698366039	0.385746805487061
105	xho_mcd_bam_vie_pol_wly_ger_tsw_owc_ben_ewe_lat_hun_ind_arw_ctl_akn_ukr_swa_tsn_dut_glc_knd_hin_dyu_nor_fbf_tha_sid_lda_lit_hau_amr_jav_ita_prs_ven_pan_tig_cze_dgb_fin_alb_urd_tml_svk_swe_aeg_cnt_mly_tur_bat_moo_amh_bul_fre_kor_azi_por_igb_qcu_yor_zul_gam_chh_sod_afr_cic_mlt_eng_geo_grk_aze_rus_bem_jpn_mnd_bos_heb_bsq_scr_rom_mao_tag_swt_anl_ses_uzb_slo_sun_mol_krd_spa_guj_est	0.093811030857503	0.222278019911094	0.824584873457292
106	bem_urd_afr_qcu_tag_dgb_pan_ewe_nor_tsn_arw_lda_amr_bul_akn_swe_hau_tml_bsq_dyu_hin_sod_scr_xho_lit_vie_jpn_ita_fre_guj_ger_cic_swt_pol_ven_krd_azi_ctl_slo_est_glc_geo_igb_lat_svk_mnd_bos_chh_sid_ses_moo_mly_anl_amh_tig_alb_prs_jav_por_kor_tsw_ben_rus_tur_wly_uzb_bam_heb_eng_zul_fbf_hun_spa_rom_dut_aze_cze_swa_knd_aeg_owc_bat_mao_gam_tha_ukr_mcd_ind_yor_grk_cnt_mlt_sun_fin_mol	0.395944189275534	0.924875987433203	0.357424080415576
107	slo_cnt_heb_por_cic_tsw_jav_bam_ind_prs_swt_grk_fin_sod_scr_est_tur_aeg_mao_tsn_lat_bul_aze_hun_pol_alb_bat_vie_ses_mcd_ita_ctl_rus_swe_spa_guj_gam_pan_tig_nor_akn_mnd_bsq_tha_anl_glc_hin_knd_igb_hau_zul_lit_rom_ben_ven_cze_azi_ukr_arw_mol_chh_fbf_geo_qcu_mlt_jpn_moo_amh_xho_urd_mly_sid_amr_wly_dyu_afr_tag_ewe_kor_dgb_bos_ger_lda_bem_sun_uzb_yor_swa_eng_svk_tml_fre_dut_owc_krd	-0.184150546719325	-0.424327249192029	0.672307148090842
108	sod_guj_fbf_swt_akn_lat_hun_mao_fin_rus_arw_fre_amr_ind_heb_scr_ewe_por_hau_urd_dyu_mnd_ctl_ita_igb_jav_aze_bem_pan_glc_bat_azi_gam_yor_zul_tur_krd_ven_rom_mly_lda_lit_tml_slo_owc_aeg_tig_qcu_tha_mcd_svk_dgb_geo_sid_ben_ses_afr_cze_sun_hin_bam_mlt_bul_anl_dut_est_moo_grk_ukr_uzb_wly_xho_cic_eng_nor_tsw_alb_amh_ger_swa_tsn_knd_pol_swe_mol_cnt_spa_bsq_chh_bos_prs_jpn_tag_kor_vie	-0.0870013192890342	-0.224205101550823	0.823089542523664
109	sun_dyu_arw_ind_slo_ctl_sid_swt_bos_mlt_ben_geo_rus_prs_est_ses_zul_mol_anl_bam_lat_yor_xho_tur_fbf_mnd_ger_swe_uzb_ita_aeg_igb_azi_bul_dgb_svk_mly_amr_ven_grk_fin_knd_bem_krd_scr_cic_heb_aze_mcd_jav_cze_cnt_afr_wly_sod_pol_alb_eng_kor_hin_lit_vie_glc_tag_lda_dut_gam_moo_ewe_por_chh_bat_jpn_fre_qcu_hau_tml_ukr_swa_bsq_owc_rom_akn_mao_tig_hun_guj_nor_urd_tsw_amh_tha_pan_tsn_spa	-0.183347403287594	-0.426857451271524	0.6704697136534
110	moo_ukr_ind_guj_tsn_vie_rom_hau_amh_kor_scr_ben_fre_por_igb_mly_uzb_gam_amr_swe_dgb_svk_mnd_bsq_chh_xho_rus_yor_nor_tha_cze_slo_est_fin_lda_zul_heb_ses_bos_wly_arw_spa_qcu_mao_hin_dut_jpn_sod_knd_tsw_mol_tig_lit_bul_ctl_ewe_eng_ita_tur_bam_sun_urd_krd_jav_geo_prs_anl_grk_tml_pan_ven_swa_dyu_sid_cic_glc_lat_bem_azi_akn_swt_aze_afr_mcd_fbf_alb_ger_owc_cnt_mlt_aeg_pol_tag_hun_bat	-0.061489979230814	-0.160553668598541	0.872793181967815
111	grk_nor_fbf_qcu_knd_glc_anl_cic_swa_alb_fin_eng_tsw_swe_yor_owc_hun_xho_pol_tur_jav_ukr_dut_ses_ctl_rom_bem_igb_tha_mcd_sod_cnt_tsn_chh_aeg_zul_afr_pan_kor_bul_urd_ita_aze_tml_mly_ind_slo_mlt_bos_bat_ben_spa_geo_lat_mol_tig_por_gam_ven_jpn_amh_est_dyu_lit_bam_uzb_swt_fre_moo_svk_guj_mnd_sid_ewe_heb_vie_bsq_wly_rus_sun_hin_amr_mao_scr_prs_arw_lda_cze_ger_tag_akn_dgb_krd_azi_hau	-0.393750927808868	-0.913146257164288	0.363526842175428
112	bsq_dgb_fbf_lat_mao_prs_hau_mly_ewe_wly_jav_ita_heb_qcu_sod_yor_gam_glc_sun_swe_swa_bem_ind_bos_geo_guj_jpn_igb_tur_est_eng_fre_zul_tag_svk_bat_chh_moo_anl_ven_pol_tha_sid_bam_uzb_pan_alb_por_arw_hun_cic_cze_tig_mcd_dut_bul_xho_nor_mol_akn_azi_spa_kor_swt_ben_aeg_lda_fin_rus_cnt_ses_scr_slo_dyu_owc_tsn_ger_amh_mlt_ctl_urd_rom_tml_ukr_grk_krd_aze_vie_amr_mnd_tsw_lit_knd_afr_hin	-0.0481440267224546	-0.115279500541276	0.908472128187218
113	hun_jpn_knd_svk_alb_bul_prs_mlt_fre_ind_owc_qcu_cnt_gam_tml_bsq_tig_zul_heb_akn_mnd_swt_lda_yor_geo_wly_tsn_kor_nor_ita_azi_grk_ger_scr_fin_glc_tsw_amr_arw_swe_aeg_eng_ven_rom_pol_tha_slo_vie_dgb_moo_xho_hin_mol_tur_guj_cze_aze_bos_ses_sid_ukr_afr_est_bat_anl_mly_swa_cic_lat_uzb_lit_spa_bem_por_chh_dyu_amh_bam_ewe_urd_sun_krd_igb_sod_mcd_pan_ctl_hau_jav_mao_tag_dut_fbf_ben_rus	-0.236593504673814	-0.536187403393699	0.593109235103175
114	lat_jpn_zul_dyu_yor_gam_fbf_glc_bam_prs_swe_eng_ben_aze_mnd_bem_por_pol_akn_afr_qcu_mol_bos_xho_chh_arw_scr_guj_ewe_igb_krd_aeg_tsw_svk_ind_mcd_kor_heb_pan_azi_ukr_tsn_hun_knd_dgb_anl_ses_hau_jav_lit_grk_vie_hin_cic_rus_uzb_sod_amr_tag_alb_bat_sid_ger_slo_wly_swt_sun_bsq_dut_fin_geo_cnt_tur_spa_rom_tml_owc_ita_swa_mlt_moo_fre_tig_cze_ven_amh_tha_est_lda_mao_nor_bul_mly_urd_ctl	0.3610103091336	0.920211743451582	0.359842908178012
115	vie_tsn_wly_geo_dgb_krd_qcu_chh_swt_dut_eng_ukr_ewe_por_cic_tig_spa_igb_sid_fin_cze_ind_lit_yor_slo_bos_heb_fre_aeg_bat_tur_uzb_ses_mcd_gam_hau_glc_swe_mao_tml_azi_pan_afr_pol_lda_hun_arw_kor_prs_knd_ven_amh_alb_guj_fbf_jpn_amr_mly_grk_sun_mol_tag_dyu_hin_swa_scr_zul_anl_urd_xho_lat_tsw_mlt_bem_ben_nor_aze_ger_ctl_jav_svk_ita_moo_cnt_est_mnd_tha_bul_bsq_rus_sod_bam_rom_owc_akn	-0.223026246289456	-0.555958271423046	0.5795745073261
116	mcd_amr_mlt_bat_tsw_swt_ger_ind_est_vie_wly_kor_sod_qcu_dyu_bos_grk_yor_sun_lda_bem_mao_ita_bsq_por_urd_dgb_lit_zul_tag_lat_moo_chh_ewe_azi_slo_hun_dut_rus_eng_mly_bul_tml_owc_fre_pol_tig_alb_igb_geo_krd_uzb_heb_bam_swe_tur_svk_xho_fin_hau_aeg_anl_fbf_sid_guj_hin_akn_jpn_ben_nor_arw_gam_amh_cic_cze_pan_ukr_scr_ven_tsn_spa_mol_glc_jav_rom_afr_swa_aze_prs_knd_ses_ctl_mnd_tha_cnt	0.320991713194313	0.775751590901552	0.439863941634839
117	bat_bsq_est_owc_aeg_anl_mly_fin_fre_ind_pan_cic_cze_afr_dut_ben_cnt_swe_rus_yor_ses_sod_swt_bul_akn_urd_eng_jpn_pol_dgb_ewe_ger_knd_xho_heb_sid_lit_ven_ctl_vie_tag_uzb_ita_mao_sun_bos_igb_nor_lda_rom_tsn_mlt_amr_fbf_azi_lat_tsw_tha_slo_alb_por_mol_jav_grk_bem_glc_svk_tur_krd_chh_wly_hau_mnd_spa_aze_hin_geo_bam_zul_ukr_tml_swa_tig_scr_guj_dyu_moo_amh_mcd_prs_kor_qcu_arw_gam_hun	-0.0474127503142292	-0.114014099131718	0.909472395934241
118	afr_tag_ctl_tur_arw_slo_sod_bam_amh_nor_tsn_wly_bul_dyu_ita_yor_prs_ses_cze_ukr_anl_fre_dgb_akn_tha_fbf_swa_mly_ven_bat_bsq_spa_cnt_chh_ger_sun_dut_kor_fin_aze_scr_swt_swe_gam_hin_tig_mlt_ewe_hau_geo_cic_aeg_hun_igb_mao_jav_ben_sid_tsw_moo_heb_vie_lda_owc_glc_mcd_alb_por_knd_eng_azi_mol_bos_uzb_grk_rus_guj_bem_rom_amr_pol_lat_lit_krd_urd_pan_zul_ind_xho_jpn_tml_mnd_svk_qcu_est	-0.674999604056394	-1.54358697400703	0.126084491989481
119	ses_tig_sun_ven_tag_grk_sid_anl_jpn_aeg_hin_scr_ctl_prs_rus_mao_arw_alb_glc_mly_ind_amr_eng_akn_amh_dgb_bsq_ukr_fin_knd_bam_ita_cnt_tsw_guj_vie_wly_swa_qcu_krd_aze_tml_igb_yor_tha_lda_ben_jav_gam_chh_kor_uzb_fbf_rom_pol_spa_bul_zul_moo_bat_sod_hau_lat_bos_svk_swe_hun_lit_cic_por_pan_xho_nor_bem_mlt_ger_owc_swt_dut_azi_fre_urd_dyu_cze_est_mnd_tur_ewe_geo_slo_mol_heb_afr_mcd_tsn	-0.0790023349380508	-0.187530445803249	0.851653296568101
120	ger_slo_lat_spa_gam_afr_fbf_cze_scr_hin_pol_moo_lit_bem_bos_cnt_alb_ita_arw_heb_knd_aze_sid_mao_ses_jpn_mnd_pan_mcd_wly_tig_anl_chh_bsq_por_dyu_glc_ind_tsw_nor_ewe_amh_sod_tml_guj_urd_ukr_hun_aeg_azi_bul_est_qcu_krd_svk_grk_uzb_akn_amr_swa_fin_geo_bat_tag_ven_owc_eng_mlt_sun_xho_ctl_lda_mly_ben_rus_vie_tur_swe_prs_rom_cic_fre_dut_zul_tsn_swt_hau_tha_bam_igb_mol_jav_kor_dgb_yor	0.0468827583381665	0.106573700312541	0.915356740173969
121	bat_xho_chh_lat_vie_cnt_lda_ita_ewe_rus_bul_fin_ger_moo_zul_sid_ses_jav_est_azi_lit_hau_tur_gam_sun_alb_geo_owc_uzb_swe_glc_ind_heb_bos_tig_mly_bsq_dgb_krd_fre_knd_pan_wly_bam_bem_akn_mlt_urd_cze_sod_hun_amh_aze_amr_anl_swt_jpn_svk_rom_spa_mol_eng_grk_guj_nor_cic_kor_swa_tsw_ben_prs_mnd_igb_qcu_tha_arw_ven_tsn_hin_dyu_yor_pol_mao_scr_dut_fbf_por_tml_slo_ctl_aeg_mcd_tag_ukr_afr	0.493679148218068	1.23407291247388	0.220285203552982
122	tag_tsn_mlt_tml_aze_aeg_ita_bam_heb_tha_hau_ger_afr_ewe_mnd_guj_jpn_alb_bos_svk_ind_arw_yor_xho_est_prs_azi_mcd_hin_grk_cze_swa_slo_bul_scr_mly_urd_owc_sod_gam_hun_jav_eng_pan_amr_moo_anl_dyu_tur_rus_bsq_dgb_cnt_bat_glc_vie_ben_pol_chh_dut_tsw_swe_fre_amh_krd_akn_lda_sid_nor_mol_por_ses_fbf_lit_geo_tig_knd_igb_ven_bem_uzb_kor_swt_qcu_fin_spa_ctl_lat_ukr_wly_zul_sun_cic_rom_mao	0.600160516924968	1.45910523052229	0.147905561275842
123	urd_knd_moo_swa_glc_kor_chh_swe_ukr_scr_tig_dgb_tha_lat_gam_rom_lda_ctl_amh_fin_hin_sun_mao_igb_sid_xho_ven_tsw_lit_heb_dut_hun_wly_bat_afr_ita_mly_vie_swt_tag_ses_mol_tur_tml_cze_aeg_tsn_zul_sod_ind_pan_fbf_slo_amr_azi_yor_eng_est_dyu_mnd_aze_ger_mlt_akn_krd_hau_bem_bul_anl_owc_por_ewe_ben_guj_spa_jav_grk_bsq_fre_cnt_svk_alb_mcd_cic_bam_arw_geo_rus_pol_nor_bos_jpn_qcu_prs_uzb	0.077096130025348	0.180984259002394	0.856773769030775
124	ben_akn_slo_est_nor_bat_dyu_bem_vie_tsw_knd_kor_aze_ger_tig_ses_qcu_tag_afr_owc_pol_jav_tha_tsn_ind_pan_amr_eng_fre_xho_krd_mly_hin_rom_mao_fin_geo_lat_igb_uzb_gam_tur_sod_sun_arw_cnt_zul_chh_alb_dut_mol_bsq_spa_bam_hun_amh_swe_wly_urd_azi_yor_prs_mlt_bos_sid_heb_jpn_guj_ita_lda_bul_ctl_moo_mnd_hau_aeg_swa_anl_scr_glc_ven_svk_lit_mcd_grk_ukr_dgb_cic_swt_por_ewe_cze_rus_fbf_tml	-0.428500446002464	-1.02227319901632	0.309303474506838
125	hau_cic_anl_ven_amr_mlt_xho_ctl_prs_bul_owc_lat_grk_bem_aze_sod_krd_pan_scr_wly_tag_fin_cze_mcd_vie_hin_ukr_igb_bam_ind_fre_nor_fbf_ben_tig_kor_heb_slo_dut_mao_lda_uzb_urd_ger_mol_azi_hun_tur_bos_mly_akn_rus_yor_spa_dyu_tsn_dgb_mnd_ewe_arw_alb_zul_eng_swe_svk_qcu_sid_jav_afr_chh_tml_lit_ita_guj_moo_tha_ses_tsw_jpn_cnt_knd_pol_amh_geo_swa_glc_rom_bsq_swt_est_aeg_por_gam_sun_bat	-0.0677540046195868	-0.158214555433386	0.874630773381318
126	lda_afr_fin_rom_alb_hun_moo_bem_ses_est_uzb_swt_kor_krd_por_bul_pol_cnt_ukr_gam_amh_lat_bsq_mol_ind_yor_jpn_ven_ben_mlt_slo_cic_mcd_akn_tig_tml_rus_heb_mao_fbf_anl_hau_aze_dyu_eng_amr_zul_igb_guj_hin_sun_ctl_knd_dgb_prs_swe_azi_scr_cze_sod_bam_owc_qcu_svk_tsw_dut_lit_ita_xho_mnd_vie_ewe_sid_fre_aeg_urd_grk_bos_tha_tur_chh_mly_nor_pan_jav_spa_swa_tag_bat_ger_tsn_arw_wly_glc_geo	-0.626090741256177	-1.41035006210519	0.161772318792507
127	tig_rom_spa_aze_kor_ben_alb_ukr_lda_krd_pan_lat_ewe_arw_aeg_grk_fbf_dgb_bul_knd_tha_owc_bam_mcd_mol_akn_qcu_ctl_ger_swe_gam_nor_moo_sid_dyu_zul_tsn_svk_mnd_geo_scr_vie_amr_hin_uzb_ven_heb_bsq_cnt_cic_bos_cze_anl_guj_bem_mao_rus_mly_fin_xho_tur_eng_bat_swt_hau_fre_mlt_amh_yor_tag_jav_hun_urd_pol_chh_wly_afr_dut_tsw_ses_por_igb_slo_sod_ita_prs_sun_jpn_swa_est_tml_glc_ind_lit_azi	0.873774940101929	2.30079747448998	0.02363779696775
128	pol_dut_svk_wly_gam_bem_anl_owc_jpn_amh_tur_ind_guj_dyu_mao_prs_ukr_mly_tsw_sid_swe_chh_tha_moo_afr_akn_mcd_dgb_mnd_bul_yor_heb_jav_ita_amr_cnt_mol_ewe_aze_bos_rom_pan_sun_cic_zul_alb_azi_grk_vie_lda_tag_rus_tsn_lat_swt_ctl_swa_lit_hun_knd_cze_nor_slo_mlt_scr_krd_aeg_bat_bsq_bam_geo_ben_est_ses_fbf_xho_hin_fin_qcu_glc_ger_hau_igb_ven_tml_por_arw_tig_spa_fre_sod_kor_uzb_urd_eng	-0.106785131487218	-0.24030572986854	0.810622168916121
129	amr_tag_yor_arw_azi_bos_mcd_rom_svk_tsw_por_sid_dyu_qcu_owc_ita_knd_kor_dgb_mlt_hun_heb_afr_bul_fin_est_krd_ger_xho_zul_swa_sun_grk_ses_bsq_jpn_pan_bam_ind_tsn_sod_chh_gam_tha_mao_wly_aeg_eng_alb_mnd_aze_igb_hau_bat_moo_prs_glc_ctl_tur_nor_ukr_spa_swt_urd_akn_hin_ewe_tig_bem_lit_fbf_cze_dut_ven_uzb_tml_pol_mol_mly_lat_rus_guj_jav_cnt_amh_ben_geo_lda_scr_cic_fre_vie_anl_swe_slo	-0.243212458503731	-0.624436281592613	0.53387001357539
130	fre_owc_svk_dut_mcd_sod_moo_anl_hau_fin_pan_ctl_yor_tha_lit_uzb_bem_sid_rus_jav_heb_lda_cnt_hin_igb_bul_geo_ukr_knd_prs_bam_mnd_urd_eng_akn_tag_fbf_grk_swt_ita_pol_ses_mly_aeg_spa_cze_bsq_tsw_vie_kor_ger_guj_chh_lat_jpn_mlt_ven_dyu_swa_cic_scr_afr_alb_por_slo_zul_tig_swe_tur_sun_amr_mol_arw_mao_est_tml_gam_azi_xho_bat_amh_dgb_hun_tsn_nor_aze_wly_ewe_rom_krd_ben_qcu_bos_ind_glc	0.287222971715131	0.743617962188666	0.458982202939145
131	jav_bsq_slo_lat_urd_tur_ger_tsw_cnt_rus_ukr_chh_anl_tml_sid_ben_ewe_guj_spa_yor_mao_heb_scr_grk_krd_bul_lit_mcd_fbf_hun_ses_tig_jpn_hin_moo_arw_prs_mlt_xho_ven_cic_sod_est_svk_dut_azi_alb_aze_glc_igb_ctl_swe_bos_rom_tsn_ind_por_mol_amr_eng_bat_aeg_kor_nor_dgb_qcu_hau_sun_pol_tag_fre_bam_wly_dyu_owc_tha_geo_mly_zul_swt_akn_afr_gam_knd_mnd_cze_fin_vie_lda_swa_uzb_bem_amh_pan_ita	0.476526174919324	1.08521789837004	0.280630274636792
132	tsn_svk_bam_pan_scr_prs_swe_tig_dut_jav_fre_chh_slo_tml_afr_dgb_lda_sid_tha_fbf_urd_bul_sun_nor_swa_sod_hau_uzb_hin_mly_spa_eng_anl_swt_amr_owc_ind_glc_kor_ita_fin_mnd_azi_knd_lit_ukr_ctl_krd_gam_cze_bos_ewe_cnt_xho_rom_mao_tsw_alb_mcd_ben_jpn_cic_akn_ven_grk_igb_guj_aze_mlt_yor_vie_hun_geo_bem_ses_tur_por_mol_lat_arw_est_aeg_bat_qcu_ger_wly_tag_bsq_zul_heb_rus_moo_dyu_amh_pol	0.407621057052694	1.04529524183789	0.298595875018962
133	glc_tag_grk_dut_arw_xho_krd_eng_bam_mnd_amh_aze_tml_mao_tig_bul_igb_geo_ewe_sid_tha_rus_por_hau_alb_afr_ukr_fre_spa_moo_ctl_tsn_ben_qcu_akn_azi_bos_bsq_gam_pan_knd_dgb_dyu_est_vie_lat_jpn_ind_swe_hun_swt_lit_mol_mcd_prs_aeg_cic_heb_amr_urd_kor_cnt_scr_fin_ger_nor_ita_svk_yor_bem_bat_tur_jav_uzb_pol_tsw_hin_cze_lda_sod_wly_rom_mlt_slo_zul_chh_fbf_sun_ven_mly_ses_owc_swa_anl_guj	0.395854682642449	0.910569984181112	0.364876051412371
134	tig_amr_eng_mnd_nor_ben_aze_kor_swe_afr_cic_hau_geo_sod_ses_akn_dgb_wly_est_gam_glc_bem_ctl_zul_anl_bul_swa_mol_knd_lit_mao_vie_fin_tsn_sid_heb_moo_krd_mly_jav_sun_xho_slo_rom_ukr_ita_bat_ewe_cnt_tur_jpn_fbf_mcd_amh_qcu_tml_prs_urd_swt_chh_fre_uzb_tha_azi_svk_rus_spa_por_dyu_hun_ven_guj_grk_bam_alb_pol_mlt_lat_dut_aeg_hin_igb_bsq_bos_yor_ind_tag_owc_arw_ger_lda_tsw_scr_pan_cze	0.0195065283411926	0.0441390168596402	0.964888226579728
135	arw_ses_jpn_heb_eng_fbf_grk_krd_geo_por_tsw_cze_lda_ind_ewe_kor_mnd_bos_mao_lit_amh_wly_tig_guj_prs_lat_scr_tag_tha_bem_sid_swt_dgb_uzb_mly_tsn_knd_aeg_hun_ctl_swa_mcd_dut_svk_fre_spa_slo_alb_tur_qcu_bat_sod_gam_zul_swe_owc_cnt_mlt_glc_dyu_ita_hin_est_ukr_fin_rom_pan_bul_tml_hau_azi_xho_ger_yor_afr_ben_akn_anl_aze_pol_bsq_bam_cic_vie_mol_igb_ven_chh_amr_nor_urd_jav_moo_sun_rus	-0.095593391822383	-0.232655081194051	0.81654050288772
136	owc_qcu_moo_vie_tha_pan_tml_chh_ukr_svk_hau_geo_gam_slo_igb_swt_mlt_bat_scr_aeg_bam_uzb_aze_rus_ben_hin_afr_rom_anl_grk_mcd_mol_alb_guj_cnt_amh_bos_prs_dyu_heb_swe_tig_dut_kor_lat_ger_zul_mao_cze_tsn_cic_mly_ind_hun_glc_xho_bul_krd_ewe_pol_spa_swa_bsq_fin_amr_knd_ita_dgb_est_mnd_sid_ven_jav_lit_tag_ses_yor_fre_tsw_arw_bem_akn_tur_fbf_urd_nor_lda_sun_jpn_azi_eng_por_sod_ctl_wly	0.493690124428778	1.13344740998606	0.25993988510555
137	tha_spa_tsn_bos_ind_amh_mao_swa_azi_zul_igb_tml_uzb_ita_ewe_fbf_lit_chh_bam_bsq_sid_rus_mnd_eng_ben_dut_tag_alb_mly_scr_afr_xho_gam_bem_lda_qcu_grk_ger_glc_sod_fre_jav_geo_guj_cze_amr_aeg_moo_tur_swe_tig_heb_arw_knd_mol_svk_hun_mlt_aze_tsw_por_akn_jpn_yor_owc_ven_nor_pan_vie_sun_hin_prs_bul_ctl_anl_mcd_ukr_krd_est_kor_dyu_bat_pol_swt_wly_cnt_slo_cic_dgb_hau_lat_ses_urd_rom_fin	0.989099123119056	2.27858831971292	0.0249803336833076
138	bat_aeg_ben_tag_sid_tha_knd_owc_dgb_amh_jpn_vie_alb_tsw_eng_dyu_ven_sun_wly_tig_akn_rom_lit_qcu_jav_xho_svk_guj_fre_lda_geo_ukr_prs_lat_arw_gam_ctl_kor_igb_bul_cnt_chh_swe_heb_moo_swt_slo_mol_por_spa_fbf_tml_aze_mly_bem_anl_amr_mnd_tsn_sod_hau_ind_cic_urd_ewe_yor_azi_afr_hun_est_swa_scr_tur_ita_rus_nor_dut_glc_ger_hin_mcd_grk_fin_mlt_bsq_pol_cze_ses_zul_uzb_bos_bam_krd_mao_pan	-0.282021204187319	-0.68575087990834	0.49457615645147
139	tig_uzb_ger_urd_afr_bos_bul_pan_xho_heb_ses_rus_dyu_lat_sod_lit_ewe_swt_gam_pol_aeg_amh_tha_sid_cic_ben_guj_dut_ven_bat_chh_aze_grk_prs_wly_svk_swa_nor_fbf_yor_cze_azi_geo_tsw_mly_cnt_amr_bam_swe_igb_kor_owc_krd_jav_knd_eng_alb_lda_arw_slo_tsn_hin_tur_moo_mnd_anl_dgb_por_zul_ita_fin_mlt_mao_fre_mol_ctl_spa_jpn_qcu_mcd_tag_rom_ind_tml_hau_bsq_scr_vie_akn_bem_glc_ukr_hun_est_sun	0.0866973685527396	0.198539493873906	0.84305636544464
140	mol_por_est_xho_bos_prs_lat_fre_tml_lit_mnd_kor_knd_bam_amh_fbf_ses_mcd_cic_guj_dut_pan_jav_dyu_sid_swe_nor_anl_hau_scr_qcu_bul_aze_grk_ben_hun_tsn_aeg_tag_sun_ven_sod_krd_moo_ita_svk_yor_cze_cnt_ger_tur_owc_akn_alb_azi_spa_mlt_swa_amr_geo_chh_eng_rus_swt_igb_ind_wly_mly_arw_ctl_jpn_tha_rom_fin_mao_heb_bem_lda_ewe_vie_pol_slo_zul_tig_gam_bsq_tsw_afr_glc_hin_ukr_bat_dgb_uzb_urd	0.105522928674403	0.248782161977441	0.804077867642675
141	nor_bem_mao_tig_arw_slo_krd_pan_gam_moo_fre_bul_prs_anl_bam_akn_tur_yor_aeg_est_mlt_wly_sod_aze_cze_pol_afr_svk_ben_kor_sun_fin_hau_rus_jpn_rom_eng_dyu_bsq_mol_swa_xho_ukr_guj_owc_scr_ctl_tag_lit_ven_hun_tsw_ewe_cic_dgb_tha_sid_amh_urd_tsn_qcu_lda_mly_hin_por_tml_igb_bat_cnt_glc_heb_ita_zul_alb_vie_amr_uzb_azi_ses_fbf_dut_jav_mcd_ind_mnd_spa_swe_bos_knd_grk_swt_ger_chh_geo_lat	0.904017803174989	2.19517483357968	0.0306400519863481
142	qcu_bul_ben_arw_ita_cnt_tsn_bam_bos_mlt_urd_est_por_tsw_cze_pan_svk_lit_lda_dyu_jav_knd_vie_amr_kor_aeg_swa_moo_owc_bat_cic_tig_grk_fre_gam_geo_uzb_mnd_mly_dut_ind_hun_ewe_ger_spa_prs_chh_aze_ven_sod_tur_heb_yor_ctl_azi_ses_lat_mcd_zul_mao_glc_bsq_rus_mol_guj_slo_akn_amh_dgb_xho_ukr_nor_alb_swt_anl_fin_tha_tag_bem_scr_wly_jpn_krd_igb_sid_hau_afr_eng_pol_swe_rom_sun_fbf_tml_hin	0.19140368243437	0.474386112627394	0.636336581259885
143	tml_est_rom_bul_lit_aeg_tig_tag_lat_sid_zul_yor_ukr_mnd_tsn_grk_lda_ita_alb_cze_tha_urd_bat_jpn_ind_bsq_ewe_pan_mcd_dgb_nor_scr_mlt_sod_hun_mly_sun_svk_dyu_bos_fre_krd_geo_anl_swe_prs_glc_heb_bem_arw_eng_tur_qcu_azi_cic_knd_hin_rus_kor_spa_afr_pol_cnt_slo_moo_vie_bam_uzb_hau_gam_aze_guj_tsw_amr_ctl_xho_amh_ben_ger_fbf_dut_fin_mao_por_swt_ses_akn_wly_jav_swa_owc_ven_chh_mol_igb	0.0102421485713659	0.0263801423394179	0.979010656775876
144	dgb_jav_tsw_ven_heb_dyu_eng_ses_bsq_bos_fin_hin_akn_mnd_knd_bat_mol_afr_arw_sun_owc_sid_bem_fbf_moo_tag_por_aeg_ewe_mlt_tha_guj_tml_zul_est_wly_cze_cic_grk_gam_lda_fre_swt_pol_slo_sod_uzb_amh_glc_tur_krd_hun_ger_ctl_mao_mly_geo_tig_nor_qcu_chh_ukr_bam_cnt_mcd_anl_hau_igb_lit_urd_svk_vie_scr_yor_jpn_spa_kor_rom_bul_azi_aze_tsn_prs_ben_xho_ind_dut_lat_ita_swe_rus_pan_amr_alb_swa	0.0562838303287695	0.143583177859399	0.886140285676567
145	dgb_tig_tsn_sod_bul_lda_fre_ven_slo_swa_jpn_bos_tag_ctl_hun_igb_cnt_tha_sid_swe_kor_mly_xho_geo_amh_svk_akn_cic_yor_ses_afr_moo_rus_scr_glc_pan_ger_zul_fbf_azi_hau_rom_ben_aze_jav_bem_est_dyu_urd_nor_vie_owc_knd_chh_hin_lit_fin_bsq_bam_alb_tur_tml_pol_uzb_mol_grk_amr_prs_guj_gam_mao_mnd_mcd_dut_bat_arw_spa_ewe_heb_cze_sun_lat_anl_ita_krd_aeg_eng_wly_ukr_ind_swt_tsw_mlt_qcu_por	0.00168134067537128	0.00390911798486721	0.996889356176126
146	sid_cze_hau_sun_eng_spa_fre_prs_hun_svk_rus_lda_pol_vie_sod_slo_aze_gam_hin_akn_tsn_xho_scr_alb_fbf_amr_tag_tsw_nor_bsq_cnt_por_geo_azi_tml_dut_rom_tur_tha_qcu_glc_pan_chh_moo_ukr_uzb_ita_swa_ses_afr_guj_est_cic_swe_bos_amh_dyu_kor_mol_wly_arw_swt_jpn_dgb_aeg_ger_urd_igb_heb_knd_bem_owc_tig_ind_zul_yor_jav_mao_ben_lat_bat_anl_grk_mcd_bul_ctl_lit_mlt_bam_ven_krd_fin_mly_ewe_mnd	-0.978707589469116	-2.54878096889624	0.0124477183936702
147	uzb_tag_ben_tsw_tig_bam_hun_bem_fre_lat_por_ctl_arw_zul_cze_lda_urd_rom_tml_heb_xho_bul_dgb_mol_mnd_moo_dyu_anl_nor_grk_yor_ind_hin_krd_aeg_rus_bat_bos_amh_alb_cic_fbf_ses_fin_spa_ven_pol_eng_mlt_aze_vie_pan_chh_swe_dut_ewe_qcu_akn_est_prs_geo_cnt_gam_kor_guj_amr_tsn_tur_mao_bsq_slo_wly_sun_afr_ger_jpn_mly_swa_jav_igb_svk_hau_scr_sod_owc_tha_knd_ita_lit_swt_azi_ukr_glc_sid_mcd	-0.134762917701448	-0.317316157236688	0.75171501518788
148	cnt_tig_rus_pol_bul_sun_jpn_guj_ukr_xho_scr_tur_fbf_mnd_alb_fre_qcu_cic_bam_dgb_por_krd_amh_sid_mcd_svk_lit_swt_hun_owc_sod_urd_azi_igb_geo_mol_ewe_spa_zul_nor_moo_eng_kor_dut_fin_yor_heb_ind_tag_akn_afr_ita_ger_aze_aeg_uzb_dyu_hau_arw_mao_tha_lda_cze_grk_anl_glc_tsw_ctl_bat_swe_est_ses_mly_slo_pan_ven_hin_tml_rom_vie_bos_lat_tsn_gam_prs_chh_knd_bsq_bem_jav_mlt_wly_amr_swa_ben	0.615727200006496	1.67536478669446	0.0972219940879827
149	tml_zul_tha_igb_jav_lda_dgb_xho_mao_rom_prs_eng_akn_bem_vie_grk_tag_ven_pol_tur_urd_lat_qcu_wly_tig_alb_sid_dyu_chh_hun_hau_yor_owc_geo_lit_azi_ind_mnd_afr_ben_est_moo_gam_mol_knd_swt_heb_ses_tsw_fin_amr_anl_bam_sod_glc_swa_aze_swe_fre_hin_fbf_guj_cic_mcd_scr_pan_sun_cze_kor_uzb_ger_mlt_arw_svk_ctl_ukr_bos_nor_bul_dut_krd_bat_slo_cnt_aeg_amh_ita_rus_jpn_bsq_spa_por_tsn_mly_ewe	-0.595541255849163	-1.39660644643636	0.165856137448395
150	xho_dut_por_knd_mao_wly_svk_ctl_dgb_vie_pol_aze_spa_ita_lit_tha_arw_grk_gam_heb_nor_tag_prs_mcd_afr_amh_ind_swa_dyu_fbf_moo_tml_ben_ewe_fin_chh_azi_anl_rom_owc_swt_akn_glc_cze_hin_ger_alb_scr_tsn_mlt_urd_slo_yor_guj_bul_jav_geo_uzb_mol_krd_tur_bsq_ukr_sun_zul_lat_est_lda_qcu_igb_bat_hau_amr_tig_rus_hun_bos_ses_cnt_aeg_jpn_bem_eng_kor_mly_mnd_ven_tsw_pan_fre_bam_sid_cic_sod_swe	0.0854522535041629	0.218839404354595	0.827254692795859
151	aeg_mcd_swt_bat_ses_cnt_krd_ind_lit_fin_swe_qcu_sun_mao_guj_lda_eng_tag_tsn_mlt_uzb_bem_heb_vie_hau_ctl_tsw_svk_cze_jav_ben_chh_bsq_tur_jpn_mly_mol_yor_bos_dut_bul_kor_urd_pol_ita_scr_amh_ewe_owc_dyu_amr_slo_arw_nor_grk_rus_spa_gam_fbf_akn_azi_alb_est_prs_tha_zul_swa_tig_bam_ven_hun_hin_cic_anl_afr_geo_moo_aze_sod_rom_lat_fre_glc_por_ukr_dgb_mnd_igb_sid_knd_wly_pan_tml_ger_xho	0.484129486430962	1.21815838779266	0.226245208643562
152	yor_lit_qcu_nor_gam_anl_prs_aze_rus_jav_ind_sid_mlt_hau_fbf_bos_bsq_lat_dut_jpn_por_wly_mao_afr_uzb_igb_amh_pan_ben_sun_glc_zul_aeg_guj_tig_grk_spa_sod_alb_ita_cic_kor_heb_owc_pol_swe_mly_knd_hin_swt_bem_tml_bat_fre_ses_cnt_svk_est_lda_dyu_akn_tha_eng_dgb_bul_fin_hun_bam_tsn_scr_moo_cze_ukr_ger_chh_tur_rom_mnd_geo_vie_ven_mcd_azi_swa_urd_ewe_tsw_xho_ctl_krd_tag_slo_arw_mol_amr	-0.992604026480125	-2.31556688338825	0.0227805957973361
153	zul_anl_knd_dut_azi_bul_hin_por_lat_gam_yor_mly_bat_nor_chh_ben_ctl_bam_ind_mcd_grk_pan_aeg_krd_tig_tml_alb_aze_sun_dyu_pol_ukr_sod_tsw_arw_cnt_cze_cic_spa_fin_scr_swt_rom_prs_svk_igb_swa_tha_bos_urd_heb_slo_geo_mnd_mao_amr_tur_lda_tag_xho_owc_rus_afr_akn_uzb_vie_fbf_fre_ita_jpn_bsq_ewe_ger_swe_dgb_qcu_jav_glc_moo_bem_tsn_kor_ses_amh_sid_hau_mol_wly_eng_mlt_est_hun_guj_ven_lit	0.00721168723480658	0.0167081163268466	0.98670526476535
154	fre_mcd_moo_lda_jpn_tml_spa_chh_swa_xho_igb_jav_geo_tur_rom_arw_aze_guj_yor_ind_mlt_svk_ewe_swt_tsw_dut_bul_dgb_mly_zul_hun_pol_hau_mao_akn_amr_qcu_ctl_urd_sod_alb_ukr_lit_nor_slo_fbf_por_tsn_anl_tha_sid_owc_ven_tig_bos_gam_ita_amh_rus_scr_est_sun_vie_bem_aeg_tag_lat_cze_cic_kor_bat_bsq_fin_cnt_hin_afr_pan_prs_heb_grk_eng_ses_knd_dyu_krd_swe_mnd_ben_ger_uzb_wly_azi_mol_glc_bam	-0.35524235749968	-0.871983522043864	0.385462999724371
155	lit_amh_zul_fre_grk_cnt_hin_fbf_mao_alb_hau_sid_owc_bos_yor_tsn_bsq_ind_swa_ctl_hun_vie_cic_ukr_ben_slo_akn_tsw_nor_por_bam_lat_cze_lda_afr_ger_swt_kor_rus_fin_bem_mnd_tha_urd_wly_svk_mcd_spa_dyu_dut_dgb_arw_rom_jav_guj_sod_pan_mly_xho_azi_aeg_heb_ita_geo_bat_ses_tig_knd_anl_krd_aze_jpn_mlt_amr_bul_scr_pol_ewe_tag_tml_est_glc_sun_uzb_mol_tur_moo_igb_ven_gam_swe_qcu_chh_eng_prs	0.182169744500485	0.471299401137896	0.638530676836838
156	grk_urd_rom_rus_wly_ger_kor_eng_knd_ven_moo_dgb_alb_zul_mol_igb_ben_jpn_svk_vie_akn_nor_dyu_hau_mnd_tml_tig_est_tha_mlt_cic_ses_lda_fre_ewe_amr_uzb_swa_glc_cze_tsw_swt_sun_hun_xho_por_spa_aeg_qcu_gam_ukr_ind_tsn_cnt_tag_amh_heb_fbf_lat_fin_geo_mcd_pan_pol_bam_azi_bul_tur_hin_swe_bos_bat_bsq_scr_chh_mao_arw_owc_anl_prs_krd_jav_lit_dut_mly_ctl_aze_ita_sod_sid_guj_slo_afr_yor_bem	-0.958867744516688	-2.38652789617908	0.0190335663114824
157	slo_yor_cze_lit_scr_bam_ita_wly_tha_sun_vie_swe_swa_afr_svk_glc_pol_kor_gam_owc_bsq_aze_guj_anl_akn_tig_fre_mnd_urd_tag_azi_sod_tsw_chh_heb_dut_qcu_cic_uzb_aeg_xho_eng_igb_rom_hau_ben_spa_bem_grk_zul_pan_sid_mol_ven_arw_fin_hun_nor_tml_est_ewe_dyu_tsn_ctl_por_mao_knd_hin_ind_bat_bul_bos_mlt_mly_swt_ses_dgb_ukr_fbf_lat_ger_geo_lda_rus_tur_jav_krd_amr_jpn_moo_mcd_alb_prs_cnt_amh	0.168919200600363	0.402933439506657	0.687921974258076
158	nor_por_pol_xho_cnt_tml_cze_gam_ses_amh_guj_ger_afr_swe_rus_scr_prs_yor_bos_heb_ita_vie_jav_tha_moo_anl_qcu_urd_fin_aeg_tsn_bem_bsq_bat_dyu_jpn_arw_mnd_zul_wly_swt_pan_mly_mol_dut_tur_hau_ukr_tsw_amr_spa_lda_igb_ben_bam_slo_mlt_sun_swa_owc_knd_aze_rom_grk_ewe_hin_bul_ven_akn_svk_mcd_mao_glc_eng_dgb_ctl_alb_geo_hun_sid_tag_cic_lit_fbf_uzb_ind_krd_tig_sod_azi_kor_chh_fre_lat_est	0.308802866102931	0.704282650876409	0.483016623006664
159	pan_swt_moo_cnt_mly_prs_tag_grk_afr_fre_mcd_glc_zul_ger_ses_ukr_scr_dyu_anl_chh_xho_aze_sod_lda_ita_bat_ctl_knd_mol_dgb_amr_rus_mao_dut_tml_akn_spa_lit_swa_svk_kor_cic_lat_ind_por_heb_amh_cze_hin_krd_urd_bam_pol_bos_tig_hun_fbf_tha_uzb_guj_ewe_gam_bsq_wly_vie_igb_swe_owc_aeg_fin_tsn_ben_hau_ven_rom_mnd_bem_est_tur_bul_azi_sun_jav_mlt_alb_yor_slo_nor_jpn_arw_sid_tsw_geo_eng_qcu	-0.492077990730189	-1.13383228478767	0.259779206492394
160	ven_tag_gam_por_est_tha_cze_lit_mcd_aeg_bos_bem_mao_zul_urd_dgb_hau_sun_bsq_bul_ger_guj_cic_tig_fbf_slo_vie_fre_knd_lda_rus_fin_afr_owc_yor_mlt_mly_spa_qcu_amh_hin_bat_moo_kor_bam_aze_jav_akn_scr_grk_ukr_ita_azi_swa_swt_ben_tur_tsw_xho_jpn_amr_tsn_sod_dyu_svk_ctl_igb_eng_ses_tml_chh_uzb_cnt_mnd_swe_wly_heb_alb_glc_mol_dut_ewe_pol_pan_lat_arw_hun_anl_geo_krd_prs_nor_ind_sid_rom	-0.636668857575951	-1.64876369902369	0.102570279151984
161	lit_pol_tsn_urd_slo_eng_ven_ctl_ses_amr_aze_por_cze_mao_arw_pan_hun_tml_cic_swe_bam_qcu_chh_cnt_fbf_tha_hau_ben_swa_ita_akn_sod_sid_sun_guj_mly_krd_tsw_kor_prs_tag_ukr_bul_dgb_mnd_dut_tur_knd_ind_fin_glc_rus_xho_geo_mcd_wly_dyu_yor_bos_gam_moo_svk_jpn_bat_lat_est_bsq_afr_bem_heb_ger_tig_nor_ewe_fre_amh_uzb_rom_scr_swt_azi_igb_owc_grk_anl_mlt_jav_spa_mol_zul_aeg_alb_lda_hin_vie	-0.377909437581947	-0.907377016000098	0.366552632770611
162	akn_ita_ger_ctl_guj_cic_fbf_swt_bsq_knd_yor_heb_dut_urd_scr_xho_jav_zul_aeg_gam_fin_geo_svk_cnt_bem_mlt_hau_tur_moo_vie_tml_bul_qcu_grk_tig_rom_tha_est_fre_mnd_arw_ses_bat_pan_lda_tsw_sod_anl_afr_eng_ben_bos_mol_rus_amh_cze_alb_lit_hin_owc_sun_dgb_aze_dyu_ewe_por_slo_pol_prs_krd_ukr_chh_sid_lat_tsn_kor_uzb_igb_nor_glc_mao_ven_bam_tag_azi_hun_swe_mly_swa_amr_ind_mcd_spa_jpn_wly	-1.34509366121122	-3.74797078622226	0.000309320010118636
163	jav_ukr_jpn_moo_amr_cze_owc_lda_ger_bul_mol_gam_pan_pol_spa_chh_akn_geo_tur_igb_svk_ses_fin_heb_urd_qcu_azi_ewe_cic_lit_tig_mao_fbf_swt_xho_mnd_est_tml_tha_aeg_kor_mcd_tsw_rom_grk_dyu_wly_knd_hin_ind_bos_tsn_yor_hun_glc_guj_bam_slo_sun_prs_lat_nor_mlt_sod_hau_swa_sid_mly_bat_rus_zul_swe_amh_ven_bem_eng_anl_fre_por_tag_aze_krd_uzb_afr_bsq_vie_ita_ctl_arw_cnt_ben_scr_alb_dut_dgb	0.180538065524407	0.424028408346941	0.672524298175696
164	bat_mao_spa_bos_rus_amh_cze_cic_moo_prs_ukr_ctl_jpn_aze_svk_sun_akn_tig_mcd_est_grk_chh_ben_ses_tsn_dgb_ita_bsq_hun_geo_dyu_nor_zul_krd_yor_afr_vie_tur_uzb_mol_lit_urd_lat_slo_hin_tml_anl_bul_cnt_arw_rom_swt_mnd_kor_ewe_ven_igb_knd_eng_wly_mlt_sod_tag_tsw_bem_amr_lda_dut_jav_gam_azi_fre_pan_glc_bam_swa_fin_pol_sid_ger_xho_por_guj_alb_swe_qcu_owc_aeg_ind_heb_hau_scr_tha_fbf_mly	0.656688251297383	1.64181110828831	0.104006666457566
165	krd_geo_uzb_arw_amh_anl_tsn_rus_vie_spa_chh_xho_por_slo_fre_zul_afr_dyu_jav_pan_scr_eng_tml_bsq_tig_ger_grk_tur_bos_prs_pol_alb_gam_tag_urd_ben_yor_bam_bat_svk_akn_aeg_ctl_ind_mol_sun_swt_rom_glc_hun_qcu_hin_heb_cnt_swa_ewe_amr_mnd_cic_ven_est_aze_mly_kor_moo_fin_hau_lat_nor_sod_lda_sid_mao_tha_knd_bul_fbf_mcd_bem_dut_wly_azi_mlt_igb_jpn_ukr_ita_owc_guj_tsw_cze_swe_lit_dgb_ses	-0.453417373274479	-1.03937086132515	0.30132698741409
166	pan_ita_glc_lat_lit_mao_tsn_hun_cze_sid_igb_anl_mcd_ind_spa_bos_rus_hau_bem_slo_aeg_bsq_azi_kor_tha_est_nor_krd_svk_fin_pol_geo_amr_scr_grk_moo_mly_ewe_gam_dut_guj_aze_xho_hin_urd_jav_tag_tsw_qcu_uzb_cic_tur_mol_ctl_ger_zul_heb_lda_rom_jpn_dgb_tig_prs_mnd_sod_ses_ukr_vie_yor_por_dyu_sun_ven_swt_bul_arw_ben_cnt_amh_bat_fbf_mlt_tml_fre_swe_wly_bam_eng_owc_swa_knd_afr_alb_akn_chh	0.514128159745847	1.20009310159614	0.233151370019673
167	mlt_qcu_ger_ctl_lit_mol_dgb_kor_tsn_bsq_swe_tsw_tml_tha_dyu_cic_aze_bat_afr_wly_chh_heb_aeg_prs_swt_jav_knd_mcd_rus_igb_uzb_swa_azi_urd_guj_ven_xho_bem_amr_mly_jpn_svk_owc_rom_mao_krd_est_ind_bul_moo_fbf_amh_sod_lat_sid_anl_hau_tig_ita_grk_mnd_nor_slo_sun_bos_tur_por_dut_ben_vie_alb_pan_hun_eng_cze_ewe_ukr_yor_lda_glc_tag_gam_zul_fin_hin_cnt_pol_akn_arw_spa_scr_fre_ses_bam_geo	-0.0115856395689966	-0.0266855278021916	0.978767734987013
168	hun_akn_bsq_gam_tsn_jav_qcu_lat_tsw_ukr_anl_alb_uzb_bam_tur_yor_igb_lit_bem_ses_chh_urd_tag_ben_azi_ctl_cnt_afr_ven_por_tig_mnd_swa_dgb_grk_vie_dyu_geo_lda_fin_aeg_prs_bat_amh_cze_eng_arw_nor_xho_glc_bul_swt_ewe_moo_fre_heb_ita_spa_krd_rus_owc_rom_sun_pan_hau_ind_mlt_fbf_knd_jpn_aze_mly_swe_sod_guj_ger_svk_est_mol_hin_kor_mcd_wly_cic_tml_slo_mao_pol_tha_sid_zul_bos_dut_amr_scr	-0.00711063695895539	-0.0164996062023865	0.986871162044713
169	krd_alb_arw_swt_wly_bat_vie_uzb_hau_guj_amr_swa_ses_akn_geo_dyu_svk_eng_ctl_fre_mly_qcu_sun_ind_ger_tsw_lda_moo_igb_ven_aze_hin_mao_rus_kor_azi_ben_bsq_dgb_jpn_tur_chh_amh_nor_heb_pol_scr_tml_prs_anl_gam_tha_slo_ewe_fin_lat_grk_hun_cze_pan_bul_glc_bam_knd_fbf_xho_lit_spa_dut_afr_tsn_urd_jav_owc_bos_tag_mnd_bem_sid_por_swe_rom_mcd_cic_ita_zul_mlt_tig_aeg_cnt_est_yor_sod_mol_ukr	0.125923602265491	0.290627584423672	0.771983270187093
170	dyu_lda_anl_por_mao_wly_scr_ewe_kor_jav_sun_swt_gam_dgb_glc_vie_fin_svk_eng_cnt_tig_hun_tsw_swe_tag_ukr_alb_yor_arw_slo_nor_ben_pol_prs_chh_sid_cze_pan_igb_owc_krd_dut_ger_ita_est_mcd_zul_rom_spa_moo_heb_tur_guj_ven_aze_mly_ctl_tha_mol_amr_knd_bul_bam_bos_afr_bat_urd_bsq_akn_ind_fre_mlt_tsn_tml_ses_sod_bem_hau_grk_jpn_aeg_uzb_hin_geo_mnd_xho_amh_cic_swa_rus_lit_lat_azi_qcu_fbf	-0.183578911779679	-0.421883973007918	0.674083346722277
171	rus_cze_mly_sid_knd_moo_est_nor_lit_gam_ven_tsw_mlt_amh_mao_chh_sod_mcd_jav_cnt_lda_aeg_ctl_dgb_fbf_pan_amr_fre_por_alb_geo_mnd_xho_rom_pol_slo_tml_mol_zul_heb_kor_dyu_tsn_afr_eng_bem_tha_jpn_azi_ukr_vie_anl_ewe_yor_swa_swe_hin_swt_ben_bam_bsq_fin_cic_wly_ses_glc_qcu_aze_hun_lat_bat_arw_akn_dut_urd_uzb_prs_bos_tur_guj_igb_ind_scr_ita_ger_krd_tig_owc_tag_hau_svk_grk_sun_bul_spa	-0.511837800295951	-1.3186190762099	0.190534558458812
172	tml_ses_bul_sod_aze_bat_dut_xho_alb_ukr_ita_glc_igb_owc_swa_aeg_lat_ben_vie_fin_arw_tur_krd_swe_cze_knd_tsw_est_chh_afr_grk_ger_urd_bem_qcu_slo_guj_jpn_mlt_fre_uzb_mcd_jav_gam_tsn_prs_rom_mly_pol_mao_mol_rus_tig_bos_tha_lda_ewe_pan_tag_moo_anl_amh_nor_zul_ctl_hin_bsq_bam_hun_scr_sid_eng_por_kor_dgb_wly_amr_azi_heb_ven_sun_yor_fbf_ind_geo_spa_cic_svk_cnt_swt_lit_akn_dyu_mnd_hau	-0.355016660888311	-0.864167295225604	0.389719416376551
173	bat_slo_cnt_urd_tha_glc_uzb_alb_afr_jpn_hin_moo_jav_lda_rom_fre_bem_mly_geo_amh_aeg_vie_dut_sod_rus_arw_por_nor_xho_sid_fin_lat_tag_ger_mao_azi_bsq_gam_kor_ven_tur_knd_ind_swt_bos_wly_ewe_svk_mnd_tsn_ctl_ukr_zul_yor_swe_spa_krd_qcu_amr_bul_scr_tsw_pol_eng_swa_lit_ben_hau_pan_ita_anl_cic_mcd_chh_tig_aze_grk_ses_bam_sun_igb_tml_akn_mlt_est_cze_owc_dgb_fbf_prs_hun_dyu_heb_mol_guj	NA	NA	NA
174	amr_ewe_bsq_dut_pan_aeg_bul_fre_dyu_lda_tur_cze_tml_yor_sid_prs_amh_guj_hau_xho_zul_jpn_hun_chh_svk_kor_ctl_lat_rom_pol_dgb_mly_azi_jav_arw_swt_rus_scr_knd_sod_owc_slo_ind_swa_bam_tig_moo_bat_nor_mcd_bos_ger_ben_mol_vie_lit_qcu_tag_mnd_uzb_alb_glc_tsn_spa_krd_swe_tsw_mao_geo_igb_ses_heb_mlt_gam_fbf_aze_est_ita_por_ukr_urd_akn_grk_sun_cic_hin_wly_cnt_fin_afr_bem_anl_eng_ven_tha	-0.393120967873501	-0.907009147083433	0.36674610856119
175	aeg_xho_jpn_tsw_tur_por_owc_hin_jav_arw_mnd_cnt_bsq_hau_aze_mao_ger_slo_gam_tha_anl_bat_yor_cic_wly_krd_swe_rom_tig_hun_akn_pol_svk_lda_tsn_sun_sod_afr_vie_fre_sid_bul_geo_cze_mol_alb_igb_prs_glc_bem_fin_azi_fbf_dut_ven_ind_ukr_tag_mlt_kor_amr_guj_tml_ewe_grk_qcu_spa_nor_heb_scr_bam_rus_pan_zul_mly_dyu_est_urd_uzb_ita_chh_eng_knd_swa_moo_lit_swt_ctl_mcd_bos_lat_dgb_amh_ses_ben	0.466432348472004	1.1767103601321	0.242314167018986
176	tml_ind_ses_bsq_geo_swa_mao_qcu_nor_spa_anl_aeg_swt_owc_moo_pol_bos_ukr_dyu_yor_ita_fbf_sod_cnt_bul_guj_ctl_pan_xho_tha_bam_jpn_ven_krd_alb_zul_wly_mnd_uzb_amr_jav_hun_mcd_cic_fin_sid_tur_cze_tsn_mlt_akn_aze_ben_heb_ewe_tsw_rus_mly_prs_chh_lat_tig_ger_grk_dut_swe_gam_urd_rom_arw_hin_lit_afr_igb_por_amh_est_scr_hau_azi_mol_vie_slo_eng_tag_svk_lda_glc_sun_knd_kor_dgb_bem_fre_bat	0.638193879583904	1.48513172106627	0.14089080027283
177	cic_glc_bos_afr_pan_tur_vie_bsq_mnd_swa_heb_sod_mlt_swe_fbf_tha_igb_prs_ewe_tig_hau_pol_azi_ger_bul_uzb_tml_mly_aze_fin_dut_krd_mao_bat_ita_alb_lat_dyu_ses_rom_arw_guj_hun_nor_lit_aeg_ind_geo_spa_fre_cze_por_cnt_urd_ben_owc_sun_amr_svk_sid_lda_amh_knd_jav_kor_tsw_eng_dgb_ven_bam_grk_moo_qcu_slo_hin_est_mol_tag_zul_anl_rus_swt_yor_bem_chh_scr_tsn_ctl_ukr_jpn_wly_gam_mcd_xho_akn	-0.506683413381664	-1.17887010463252	0.241457208143877
178	swe_jav_prs_vie_bsq_mnd_pan_rus_scr_chh_tur_sid_aeg_cze_urd_swt_fin_azi_ven_ger_ses_cic_bam_ctl_est_akn_fre_hau_lat_tig_guj_glc_knd_amh_mlt_cnt_svk_dgb_bos_zul_dut_ben_bul_por_slo_mol_eng_lit_krd_ind_tml_tsw_uzb_pol_mao_gam_ewe_wly_heb_ukr_dyu_aze_grk_geo_amr_sod_swa_igb_sun_spa_tag_hun_mcd_nor_anl_alb_rom_xho_bat_mly_yor_qcu_hin_ita_tsn_owc_kor_arw_afr_fbf_jpn_moo_tha_lda_bem	-0.713345817838574	-1.89021446485627	0.0618433333919279
179	tha_ukr_hau_bem_prs_ben_owc_ger_dgb_bsq_akn_spa_ita_aeg_cze_igb_mol_ven_ewe_nor_anl_chh_mao_afr_tml_por_dut_swt_amh_knd_geo_cnt_xho_gam_ind_vie_mcd_lda_bul_slo_guj_swa_pol_bos_zul_alb_moo_tag_azi_heb_pan_sid_mnd_mly_tsw_tsn_krd_rus_aze_hun_qcu_sod_arw_lat_fin_rom_ses_jav_scr_lit_jpn_fbf_bam_eng_ctl_cic_swe_amr_bat_wly_tur_svk_tig_hin_est_yor_sun_fre_grk_dyu_mlt_uzb_urd_kor_glc	0.085435284030759	0.216080451731994	0.829398275882217
180	pol_sid_tur_swe_lda_kor_guj_rom_afr_bos_tha_bam_igb_uzb_azi_dyu_tig_ben_sun_fin_svk_mol_dgb_hin_hau_rus_pan_heb_owc_cnt_jav_swt_knd_est_ven_bat_ukr_grk_aze_lit_bsq_jpn_moo_qcu_krd_amr_tml_anl_tag_cic_cze_mao_gam_mlt_fre_ewe_ita_hun_akn_ind_wly_eng_por_sod_tsn_yor_ger_mly_alb_fbf_amh_slo_xho_swa_mcd_chh_arw_glc_nor_prs_spa_tsw_bem_ctl_urd_mnd_aeg_geo_vie_lat_ses_dut_zul_bul_scr	-0.574929200290112	-1.38502122313868	0.169359428163191
181	krd_fbf_tig_qcu_hin_amr_swa_scr_mcd_sod_heb_sid_rus_ewe_anl_prs_tml_jav_pan_jpn_igb_ger_ita_aeg_ven_glc_owc_mao_cze_gam_svk_lat_grk_mlt_eng_tur_ses_swt_swe_slo_est_mol_por_wly_arw_azi_mnd_fre_sun_bem_aze_tsw_akn_lda_bos_knd_kor_bat_ben_dut_tsn_spa_geo_moo_cic_bam_afr_hun_urd_vie_dyu_nor_uzb_ukr_chh_rom_tha_bul_alb_lit_pol_ind_hau_mly_bsq_fin_cnt_guj_tag_amh_dgb_ctl_xho_yor_zul	-0.384978019889431	-0.988451180755395	0.325496477390448
182	arw_tur_pan_urd_scr_mnd_mlt_zul_por_geo_uzb_jav_pol_cnt_tig_anl_ven_sod_tml_rom_mol_bos_alb_ukr_sun_sid_dgb_mcd_prs_mly_yor_est_rus_ewe_fin_hun_amh_glc_knd_lit_vie_dut_tsn_bem_aze_fre_dyu_hin_spa_swa_amr_ses_lda_gam_aeg_ctl_krd_owc_ita_heb_ger_tsw_fbf_bam_bat_lat_bul_wly_bsq_swe_azi_kor_hau_ben_guj_qcu_jpn_xho_slo_tag_svk_swt_mao_chh_cic_ind_moo_igb_akn_grk_nor_cze_eng_tha_afr	0.0688945774772577	0.160596485668888	0.872759551635985
183	anl_arw_lat_sod_ben_tsw_moo_swa_hin_cze_owc_bam_afr_bul_cic_tml_mly_bat_swe_pol_heb_sun_slo_spa_jpn_cnt_krd_mol_zul_prs_pan_knd_ctl_yor_tha_lda_vie_fre_alb_uzb_geo_xho_chh_tur_ewe_guj_bos_fin_ukr_dgb_azi_mnd_mao_amr_igb_mlt_wly_rom_mcd_hun_tag_jav_aze_nor_dut_rus_bem_est_urd_ven_aeg_ses_hau_bsq_ita_por_kor_lit_swt_sid_dyu_akn_grk_tig_ger_eng_fbf_qcu_scr_glc_gam_ind_svk_tsn_amh	-0.389306601931448	-0.870713940595322	0.386152394854979
184	moo_glc_bat_svk_scr_kor_hin_azi_zul_dyu_urd_bul_krd_nor_pol_prs_anl_mao_ses_mcd_ven_dgb_ita_swe_por_mol_alb_chh_rom_ukr_dut_tig_ben_fbf_tsn_arw_sun_bos_rus_cze_mlt_swt_mly_mnd_tha_jav_ewe_lit_guj_geo_aeg_cic_igb_slo_xho_yor_akn_hun_qcu_uzb_sod_pan_aze_ctl_ger_knd_grk_amh_amr_bem_bsq_afr_est_spa_wly_tml_fin_hau_eng_owc_tur_ind_tsw_heb_tag_gam_cnt_bam_sid_fre_swa_vie_lda_lat_jpn	0.0433776530137292	0.101607666085008	0.919286843477637
185	ven_geo_knd_lda_slo_fin_nor_ben_chh_akn_aeg_tha_xho_vie_jpn_hun_hin_hau_gam_grk_cnt_bat_sid_mlt_cze_mcd_pan_swe_urd_swa_owc_jav_amr_lit_sun_tig_mly_mnd_anl_bem_ger_moo_fbf_spa_zul_krd_tag_kor_azi_cic_glc_ctl_scr_swt_bam_rom_yor_heb_est_mol_alb_afr_ind_sod_amh_bsq_ses_arw_ukr_tml_tsw_prs_bul_ita_ewe_guj_uzb_mao_dgb_rus_fre_igb_bos_eng_lat_pol_tur_dut_svk_por_dyu_qcu_tsn_aze_wly	0.800330851701473	2.10057656165273	0.0383841025050256
186	uzb_amh_sod_tsw_ind_wly_aeg_mao_bem_knd_swa_tur_xho_ben_ger_mol_urd_spa_anl_pan_yor_dgb_igb_glc_swe_kor_geo_cic_tha_fbf_nor_ses_eng_mcd_dyu_aze_tig_amr_svk_ita_zul_qcu_fre_bat_moo_cze_arw_prs_jav_fin_sid_dut_tsn_slo_ukr_vie_azi_bul_cnt_tml_ctl_hin_hun_grk_pol_jpn_mnd_por_ewe_swt_owc_guj_lat_rom_chh_rus_ven_bsq_est_bam_bos_hau_lda_heb_krd_gam_lit_scr_tag_alb_afr_akn_sun_mlt_mly	0.0484557787131985	0.127146974061784	0.899098583783842
187	prs_hun_anl_alb_swe_gam_ukr_slo_sun_aeg_aze_bem_igb_rom_wly_zul_swa_ind_xho_hin_cze_ewe_chh_eng_por_afr_est_swt_yor_bsq_bul_owc_ger_ben_bam_mly_rus_fin_hau_dyu_tsn_azi_dut_ita_guj_amr_heb_cic_ven_krd_qcu_tig_vie_scr_lit_bat_tur_mcd_jpn_pol_arw_uzb_mao_kor_tha_glc_svk_mnd_grk_amh_ctl_ses_geo_tag_mol_mlt_fbf_tsw_nor_sid_sod_urd_lda_dgb_jav_pan_bos_knd_akn_fre_moo_lat_spa_tml_cnt	0.700330788502698	1.66314735443093	0.099649562733042
188	ukr_aze_qcu_ben_anl_fin_hin_ctl_scr_rom_prs_tag_por_afr_mly_sod_geo_swt_ewe_grk_nor_amr_arw_guj_alb_cze_heb_swa_tig_rus_tsn_sid_lat_tur_bsq_sun_fre_spa_cic_swe_lit_ind_bul_mnd_ven_fbf_tsw_ses_chh_mcd_dut_bem_lda_akn_owc_bam_jav_cnt_uzb_glc_hau_wly_mol_tha_pan_urd_kor_xho_ita_bos_krd_svk_eng_est_jpn_amh_ger_mlt_aeg_igb_vie_pol_knd_mao_gam_bat_zul_tml_yor_azi_slo_moo_dgb_hun_dyu	0.019332509165062	0.0479989981531012	0.961819969532762
189	bem_krd_tsn_sun_tha_svk_igb_spa_pan_ukr_hun_dgb_fre_mly_mnd_sid_swa_cic_mao_ita_por_anl_tur_ven_mcd_qcu_aze_bam_geo_xho_tig_urd_tml_lda_est_ben_bsq_cnt_uzb_tsw_hin_nor_scr_mlt_amr_bat_jav_alb_knd_swe_hau_chh_yor_ctl_eng_swt_ses_lit_tag_dyu_owc_moo_lat_pol_vie_ewe_glc_gam_rus_bos_kor_ger_prs_afr_jpn_cze_amh_akn_fin_arw_ind_mol_sod_azi_zul_wly_bul_slo_heb_dut_fbf_guj_grk_rom_aeg	-0.099664026343695	-0.229359545261934	0.819093141412849
190	chh_est_sid_tsw_gam_swt_ctl_ita_sod_alb_fre_tur_dgb_geo_hun_urd_sun_lat_pan_knd_zul_rom_aeg_xho_ind_tig_cic_anl_fin_dut_heb_grk_yor_nor_mly_bsq_swa_scr_dyu_lda_tsn_glc_ben_hin_jav_afr_ewe_prs_guj_bos_bat_uzb_vie_tha_cnt_owc_hau_cze_amr_bem_mnd_swe_moo_ses_lit_igb_bul_amh_qcu_jpn_akn_ukr_mao_aze_fbf_kor_eng_rus_arw_mol_wly_azi_spa_tag_ven_mcd_bam_svk_tml_por_krd_slo_ger_pol_mlt	-0.612174497778715	-1.50432032982807	0.135887534358495
191	fre_rom_cnt_aeg_ita_swa_tag_tsn_jav_zul_bul_bam_pol_vie_mcd_amh_mlt_ven_prs_azi_swe_heb_hin_bos_ben_dut_tml_guj_hun_pan_ger_jpn_sod_dyu_slo_cic_lat_amr_fin_dgb_bsq_por_owc_est_tsw_urd_hau_sun_rus_arw_mol_aze_sid_bem_qcu_wly_mnd_igb_gam_lit_anl_ind_nor_yor_eng_glc_cze_akn_ukr_tha_alb_geo_swt_ewe_ctl_kor_grk_scr_xho_ses_tur_bat_uzb_lda_moo_mly_fbf_chh_svk_mao_knd_spa_tig_afr_krd	0.205726841236937	0.467207594673471	0.641444175892347
192	cnt_xho_tur_amr_knd_est_jpn_yor_mly_bat_ven_bam_por_swe_ses_sid_afr_bem_tha_scr_ewe_chh_ctl_azi_igb_swa_bsq_moo_uzb_fre_nor_dut_ind_mcd_lat_krd_jav_hin_fbf_sun_tig_gam_spa_ita_hau_bos_owc_qcu_urd_svk_amh_ben_mlt_glc_mao_arw_akn_ukr_heb_mol_tml_prs_tsn_zul_eng_sod_aeg_pol_tag_guj_rus_anl_fin_slo_rom_dyu_bul_wly_pan_lit_aze_lda_cic_vie_mnd_ger_cze_hun_grk_alb_kor_dgb_geo_tsw_swt	0.376832653381591	1.01182258197562	0.314248158977124
193	slo_krd_cze_tur_grk_tag_urd_uzb_geo_dut_dgb_anl_mao_tml_hin_cic_cnt_rom_amh_sod_ben_knd_ses_lit_chh_ukr_ewe_mcd_bos_tsn_heb_xho_spa_mnd_afr_alb_eng_bul_ctl_svk_tsw_mly_ger_aze_nor_scr_moo_zul_azi_bam_jav_est_prs_fre_lat_bsq_aeg_ven_sun_hau_vie_yor_sid_pol_kor_tha_lda_swe_glc_tig_mol_bem_pan_swa_hun_mlt_por_wly_ind_rus_qcu_ita_gam_fbf_amr_owc_swt_jpn_guj_bat_akn_dyu_arw_fin_igb	0.079223167447201	0.178768060940926	0.858508694826446
194	rom_dgb_swt_aze_jav_chh_akn_eng_ind_lda_zul_cic_ger_mlt_pol_uzb_guj_slo_fbf_lat_kor_heb_sid_ven_nor_azi_cnt_ita_tur_moo_dyu_tag_mcd_glc_spa_jpn_alb_ben_bat_knd_ses_mly_bam_por_tsw_tha_fin_ctl_anl_scr_mnd_urd_arw_vie_rus_yor_aeg_owc_mol_swe_swa_hau_tsn_bul_geo_amr_dut_svk_hin_mao_bos_sod_cze_bem_fre_pan_lit_est_ewe_tig_grk_sun_krd_gam_qcu_ukr_prs_igb_afr_tml_wly_amh_bsq_hun_xho	0.324061331007195	0.725940429628022	0.469698280726516
195	cic_jpn_alb_kor_ben_glc_mao_azi_amr_bam_pol_tag_ses_zul_ukr_hin_aeg_gam_fin_swt_arw_lat_xho_heb_pan_mlt_tur_cnt_bsq_lit_eng_uzb_wly_ven_swa_aze_bul_bat_fbf_scr_rus_knd_anl_nor_krd_sid_ctl_por_ind_ger_yor_est_mol_grk_jav_afr_tsn_akn_owc_tsw_prs_dyu_geo_slo_spa_sun_dut_moo_lda_svk_chh_bem_ita_guj_tha_dgb_qcu_mnd_urd_sod_swe_rom_tml_vie_mly_amh_hun_mcd_cze_igb_fre_ewe_hau_bos_tig	0.862965742575941	1.98208195154954	0.0504218849434011
196	bam_sod_pan_prs_tsw_bsq_scr_guj_sid_gam_chh_por_tur_afr_sun_fbf_glc_urd_aze_lit_grk_lda_vie_bos_tsn_est_hun_svk_tml_jpn_eng_fin_zul_bat_bul_cic_ukr_kor_slo_qcu_dyu_akn_jav_uzb_mnd_mao_mlt_alb_swt_aeg_bem_fre_mcd_lat_ses_wly_mol_cze_ven_spa_mly_ben_rus_xho_yor_heb_rom_anl_ind_ewe_amh_pol_tig_azi_knd_tha_arw_tag_swe_hau_dut_moo_igb_cnt_ita_geo_swa_nor_owc_hin_krd_ctl_amr_ger_dgb	-0.540111407103324	-1.29888885885792	0.197193305160805
197	mol_cnt_cze_azi_arw_mao_tsw_svk_fre_eng_rus_dyu_urd_afr_uzb_mnd_mly_alb_bam_gam_jav_glc_ven_tsn_hin_akn_slo_tml_swe_sid_guj_dgb_qcu_mlt_ctl_pol_knd_hun_tig_nor_igb_mcd_hau_sod_tag_aze_heb_bsq_dut_ind_ewe_ukr_ger_bem_anl_geo_tha_bul_ben_zul_xho_ses_ita_lit_tur_spa_sun_fin_por_wly_prs_vie_lat_est_lda_kor_swa_krd_swt_amr_owc_bos_amh_jpn_rom_yor_aeg_fbf_pan_cic_moo_grk_chh_bat_scr	-0.00484609105271532	-0.0125953958533267	0.989977574410671
198	lat_scr_ger_hau_ctl_wly_geo_dut_aze_nor_prs_tml_amh_owc_fin_bam_est_dgb_igb_tig_bsq_eng_spa_moo_glc_cnt_mao_tha_jav_fre_gam_xho_rom_fbf_afr_heb_ita_swe_mly_uzb_tsw_slo_bat_mcd_cze_arw_alb_hun_ukr_swa_swt_mol_bos_cic_dyu_pan_vie_sun_ewe_akn_kor_bem_urd_krd_tsn_tag_sod_qcu_amr_ind_pol_hin_ses_aeg_grk_guj_sid_por_rus_chh_zul_yor_tur_bul_lit_mnd_lda_svk_azi_jpn_knd_mlt_ben_ven_anl	-0.0555051991757912	-0.143757714808813	0.886002840300353
199	spa_lda_anl_guj_por_glc_uzb_amh_azi_jpn_mly_dut_urd_mcd_heb_bam_yor_tsw_bat_ukr_krd_zul_qcu_vie_rom_xho_svk_ben_est_mol_cze_nor_cnt_tha_chh_tsn_ger_bem_lit_hin_tig_ewe_bul_gam_igb_fre_swe_geo_sod_mlt_prs_ven_swa_dyu_eng_arw_amr_akn_ind_pan_tml_kor_slo_hau_ses_dgb_mao_ita_moo_fbf_aeg_tur_jav_fin_aze_ctl_tag_knd_swt_grk_mnd_rus_wly_bos_sun_afr_alb_scr_sid_owc_pol_bsq_hun_cic_lat	NA	NA	NA
200	mao_cic_igb_scr_hau_ctl_est_pan_bos_yor_tsw_uzb_akn_moo_qcu_rus_tsn_ita_hun_ven_lit_eng_svk_fbf_ukr_aze_knd_heb_cnt_owc_afr_por_jpn_tag_guj_aeg_bem_sid_mnd_fin_lda_ind_nor_arw_mol_swa_ses_bul_swe_dgb_alb_tha_bsq_jav_rom_amh_spa_mcd_geo_anl_sun_dut_kor_dyu_mlt_chh_gam_sod_wly_ger_zul_xho_slo_azi_swt_grk_vie_amr_tur_urd_mly_hin_bat_tig_prs_cze_pol_ben_tml_fre_krd_glc_ewe_bam_lat	-0.0759210437051542	-0.179026600552978	0.85830626403981
201	uzb_slo_grk_nor_jpn_tsn_fre_amr_lda_fbf_hin_hun_knd_cic_moo_jav_hau_est_sod_bam_chh_xho_prs_aeg_amh_ger_swa_aze_arw_anl_zul_ita_dut_dyu_tsw_akn_tml_ewe_svk_igb_pan_rom_kor_tig_tag_cnt_azi_mcd_bem_qcu_swt_geo_heb_lat_dgb_mao_mly_krd_swe_sun_alb_gam_mlt_bsq_ben_cze_ven_glc_tha_por_afr_fin_yor_ukr_bul_pol_urd_spa_owc_bos_wly_sid_mnd_bat_ses_guj_scr_rus_ctl_tur_ind_vie_eng_lit_mol	-0.269543646174274	-0.660416066440297	0.510619356726519
202	swt_bat_vie_dyu_hun_lda_svk_mnd_amr_sid_owc_yor_eng_ctl_ukr_guj_bos_tml_alb_aeg_swa_fbf_prs_dgb_cic_pol_moo_scr_chh_qcu_xho_sod_aze_mol_tha_cze_azi_bam_jav_por_ses_amh_spa_rus_mlt_knd_slo_pan_jpn_anl_uzb_nor_gam_ind_igb_hau_tsw_arw_bem_krd_geo_mcd_akn_lat_tsn_fin_mao_tag_afr_ger_ewe_glc_heb_tur_bsq_fre_dut_cnt_tig_hin_ven_wly_zul_kor_ben_rom_lit_ita_bul_grk_urd_sun_est_swe_mly	-0.061913158687085	-0.140567859629052	0.888515352046578
203	chh_gam_zul_ger_lda_ewe_dut_cze_nor_jav_hin_ind_fin_pol_bos_wly_dgb_glc_azi_anl_pan_moo_bam_kor_sod_afr_eng_qcu_grk_bul_tsw_akn_lat_igb_amr_swt_hun_dyu_bat_sun_prs_jpn_lit_mcd_tig_fre_tag_cic_tml_geo_guj_amh_xho_aze_mlt_bsq_aeg_slo_est_arw_swe_hau_owc_uzb_sid_fbf_bem_knd_ven_ukr_cnt_rus_tsn_ctl_alb_tur_scr_krd_por_urd_svk_ben_heb_spa_ses_yor_ita_mao_tha_mly_vie_mnd_mol_swa_rom	0.0178410734286935	0.0400137121641941	0.968167969279865
204	mol_eng_bem_est_tag_bsq_tur_ben_tml_urd_por_arw_ven_fin_sun_uzb_moo_krd_dgb_amr_rom_tsw_yor_igb_ewe_zul_grk_cnt_mcd_ctl_dut_amh_mlt_dyu_knd_bos_sid_swt_mly_qcu_gam_anl_azi_ukr_cic_swe_akn_ses_owc_geo_bul_scr_jpn_spa_bam_svk_rus_jav_aeg_lda_swa_xho_alb_aze_mnd_kor_pol_heb_fbf_prs_cze_ger_tig_lit_sod_mao_glc_bat_nor_pan_hun_guj_wly_hau_lat_ita_fre_tha_tsn_chh_afr_hin_ind_slo_vie	-0.405565012083454	-1.0449795837655	0.298740967024262
205	fin_xho_tur_tsw_est_cnt_fre_amr_swt_swe_moo_spa_pol_ben_hau_knd_mao_lit_arw_vie_fbf_tml_kor_ctl_sod_alb_uzb_dut_mnd_owc_ind_heb_bam_ewe_bsq_tsn_bem_svk_tha_guj_prs_azi_yor_urd_dgb_amh_slo_cze_ukr_eng_akn_rom_aze_cic_dyu_ses_zul_mlt_chh_sun_anl_grk_krd_pan_tig_scr_igb_lda_tag_mcd_bul_nor_ita_qcu_mly_jav_bat_rus_afr_hun_mol_sid_geo_wly_aeg_bos_ven_jpn_swa_glc_gam_ger_hin_lat_por	-0.48537704890349	-1.17710331120659	0.242158087507078
206	amh_afr_aze_bsq_akn_heb_ben_tha_bos_tsw_aeg_geo_grk_cic_ewe_rom_azi_mao_por_mlt_tml_tsn_alb_scr_kor_ind_uzb_ven_ger_ita_chh_bem_knd_slo_gam_xho_rus_tag_fbf_sod_mnd_mly_pol_dut_prs_cnt_arw_qcu_fre_zul_wly_nor_tur_anl_lda_fin_dgb_igb_sid_lit_glc_ses_moo_svk_mol_sun_bul_hin_ukr_amr_jpn_swa_hun_guj_spa_dyu_owc_swt_eng_cze_ctl_mcd_lat_bam_vie_krd_jav_yor_hau_pan_bat_est_tig_urd_swe	0.443550611950764	1.13432495661672	0.259573626466184
207	tml_jpn_ewe_aeg_bam_cze_geo_qcu_rus_swa_hun_scr_sun_tag_sid_moo_spa_ind_swt_afr_dgb_vie_gam_mao_hin_bat_ger_bos_hau_lda_tsw_glc_amh_heb_mnd_aze_owc_est_akn_nor_rom_kor_eng_chh_ses_pan_tsn_slo_amr_yor_wly_swe_ukr_igb_prs_ita_fin_bem_tha_fbf_bsq_por_mcd_lat_ctl_bul_urd_svk_grk_dut_azi_cnt_knd_guj_arw_dyu_ven_fre_uzb_xho_cic_mlt_tur_ben_anl_lit_tig_pol_sod_krd_zul_mly_mol_alb_jav	0.443043151138718	1.138952680779	0.257648176403312
208	grk_pol_dyu_tur_fbf_prs_bat_fre_bul_wly_hun_akn_rom_svk_tsw_kor_amh_tig_ita_dut_jav_zul_tag_ukr_pan_sod_swa_krd_bos_bsq_mcd_urd_hin_est_ger_eng_igb_bem_cze_tha_swt_swe_mnd_lit_lat_gam_ctl_scr_cnt_tml_sun_xho_lda_tsn_hau_moo_cic_yor_afr_guj_alb_ind_uzb_geo_mly_heb_azi_por_anl_sid_vie_rus_arw_jpn_bam_mol_dgb_ven_ben_slo_ewe_knd_fin_mao_ses_nor_glc_chh_owc_mlt_amr_aeg_spa_aze_qcu	-0.00586844960237641	-0.0139407005914235	0.98890715339632
209	tsw_swt_owc_ewe_rus_qcu_urd_gam_ind_tml_azi_dut_arw_wly_slo_spa_hin_guj_ven_bem_lit_heb_ita_zul_knd_sun_anl_krd_tsn_tha_jpn_vie_cze_ger_cnt_amr_svk_dyu_bam_fin_jav_lda_por_mnd_tur_mlt_pan_rom_alb_bat_tag_bos_sid_bul_tig_uzb_hun_mao_dgb_moo_fbf_hau_mly_lat_swe_chh_est_cic_prs_ukr_igb_ses_mcd_sod_mol_swa_kor_fre_scr_amh_ctl_ben_xho_aze_nor_afr_aeg_pol_eng_glc_yor_bsq_akn_geo_grk	0.409137003779914	1.02465340166615	0.308184631619113
210	knd_yor_prs_pan_owc_cze_rus_lit_aeg_eng_dgb_cnt_ven_hau_por_gam_nor_qcu_bul_geo_bos_fre_cic_mcd_afr_vie_zul_tml_bsq_chh_sun_grk_ben_ind_ita_akn_est_hun_mly_aze_swa_urd_dut_swt_alb_spa_pol_swe_bam_mol_xho_slo_moo_tha_hin_sod_guj_azi_lat_mnd_ger_amr_igb_scr_mao_rom_krd_bem_arw_tur_tsn_kor_ewe_wly_dyu_ctl_tig_sid_tag_uzb_jpn_ukr_mlt_lda_jav_bat_ses_tsw_heb_fbf_anl_amh_svk_glc_fin	-0.837675662955791	-2.21725410393918	0.0290423226316864
211	alb_aeg_qcu_vie_heb_ven_owc_cic_cnt_urd_por_guj_swe_amh_lat_grk_tha_kor_fin_bam_bos_sid_yor_sun_amr_gam_cze_mlt_hun_zul_akn_mly_knd_nor_fbf_eng_hin_mnd_swa_bul_ger_mol_ind_rus_geo_lda_scr_xho_anl_prs_tag_ses_svk_bem_slo_igb_ctl_swt_azi_aze_est_glc_chh_sod_ukr_tsn_tur_uzb_dgb_wly_pan_tml_arw_mcd_rom_spa_jpn_tig_fre_afr_jav_ita_tsw_hau_pol_dut_krd_bat_bsq_lit_dyu_ben_moo_mao_ewe	0.0726419676909278	0.179826487695016	0.857680030145742
212	por_jpn_ita_mly_ven_cze_ses_aeg_ctl_wly_mcd_pol_spa_fbf_mnd_nor_bem_heb_slo_rom_rus_swt_ind_pan_swa_dut_lit_scr_moo_lat_knd_bat_chh_hau_swe_alb_uzb_kor_ben_bsq_amh_bul_xho_ukr_amr_grk_hin_jav_gam_cnt_ewe_tag_qcu_krd_akn_aze_cic_mlt_est_tur_guj_afr_owc_fin_tsw_urd_yor_tig_dgb_tsn_anl_fre_zul_bos_igb_ger_mao_sid_dyu_vie_lda_prs_sod_mol_geo_tha_hun_glc_bam_tml_eng_arw_sun_azi_svk	NA	NA	NA
213	cic_svk_pol_alb_amh_tur_dgb_aze_nor_chh_bul_scr_ukr_cze_hau_fre_tsw_ses_heb_por_lit_tml_akn_urd_jav_jpn_guj_tig_mcd_ind_bos_slo_geo_knd_gam_mnd_ita_zul_glc_qcu_wly_mly_anl_lat_uzb_ger_spa_bsq_swa_hin_tag_grk_moo_igb_sod_pan_ben_mlt_xho_swe_yor_kor_owc_prs_ven_hun_dyu_aeg_fbf_bem_sid_mol_lda_fin_arw_ctl_ewe_vie_rom_mao_bam_tsn_krd_amr_est_sun_afr_eng_dut_azi_swt_tha_cnt_rus_bat	-0.199509545582876	-0.450079682968868	0.65370038144215
214	vie_qcu_rus_guj_fbf_rom_grk_sod_chh_tha_owc_sid_ven_pol_anl_ben_hin_prs_hau_bam_uzb_nor_spa_dgb_ger_bul_mcd_bsq_tml_dyu_ukr_hun_aze_mol_azi_mao_krd_amr_aeg_bat_est_cnt_fin_amh_tag_arw_dut_ita_cic_wly_bos_mlt_ctl_bem_mnd_tur_geo_kor_tsw_scr_pan_ewe_ses_slo_lit_heb_zul_fre_svk_yor_urd_swt_gam_swe_akn_igb_tig_alb_knd_jpn_por_lda_mly_lat_afr_swa_sun_glc_cze_moo_jav_xho_eng_tsn_ind	-0.228950002923659	-0.555388271449987	0.579962648392301
215	tml_tur_cze_por_xho_gam_aze_mol_uzb_mao_igb_yor_hin_moo_eng_jpn_heb_fre_knd_mlt_slo_qcu_ind_sod_lat_owc_tsn_arw_rom_fbf_rus_est_ven_mnd_wly_cic_svk_bul_lda_zul_akn_kor_azi_aeg_anl_alb_ewe_guj_mly_ben_jav_amh_ctl_cnt_sid_lit_hun_chh_bsq_tag_prs_geo_dyu_tsw_tha_bam_bem_glc_tig_swt_ita_swe_urd_mcd_nor_bos_amr_sun_ses_grk_bat_swa_pol_dut_pan_krd_ukr_afr_spa_fin_scr_dgb_vie_ger_hau	-0.151455577336382	-0.359149313966875	0.72029752887963
216	tsn_qcu_spa_mnd_mlt_scr_gam_ctl_bem_swt_mly_azi_sod_dgb_ind_dut_grk_knd_anl_fbf_fin_est_lat_aeg_dyu_swa_ewe_svk_kor_bam_yor_zul_geo_cze_cic_swe_mao_bsq_tml_tag_hun_tsw_ger_bat_xho_igb_guj_arw_bos_hin_mol_owc_wly_amr_chh_ukr_bul_nor_rom_rus_vie_jav_alb_ita_tig_tur_lda_prs_pol_mcd_hau_tha_jpn_amh_krd_afr_uzb_fre_urd_ven_eng_por_lit_akn_glc_moo_sid_ses_heb_slo_ben_aze_cnt_pan_sun	0.131791749589658	0.302472742662753	0.76296717305815
217	tha_prs_heb_mcd_geo_owc_bos_hin_spa_tml_azi_guj_bsq_gam_wly_bul_hau_mly_lit_knd_anl_fbf_ger_aeg_ven_mnd_amh_mlt_xho_aze_fin_pol_ctl_tig_fre_lda_slo_swt_ita_jav_amr_tur_mol_grk_swa_lat_swe_jpn_uzb_dgb_pan_eng_cze_cic_ewe_arw_akn_svk_tsw_dut_scr_yor_sun_alb_por_ben_krd_igb_glc_moo_rom_est_urd_bam_ses_nor_cnt_afr_sid_kor_rus_mao_vie_qcu_dyu_ind_ukr_chh_bem_sod_zul_bat_hun_tag_tsn	1.18193663654788	3.14767253952026	0.00221199120412466
218	bsq_pol_lda_jpn_ewe_hun_kor_cnt_zul_guj_prs_lit_est_ctl_mcd_hau_svk_spa_yor_rus_amr_krd_ven_aeg_dut_azi_swt_tag_anl_tsn_heb_afr_wly_tha_urd_arw_qcu_eng_tig_glc_tur_mlt_alb_tml_owc_jav_sun_cze_gam_knd_ses_ger_bos_mao_geo_vie_pan_aze_bul_dyu_scr_hin_slo_fin_fbf_swa_grk_igb_akn_ukr_mol_moo_chh_fre_bem_amh_dgb_ben_uzb_ita_ind_lat_por_rom_nor_mnd_bam_swe_sod_tsw_xho_mly_cic_bat_sid	0.10747521626134	0.275037621685957	0.7838974419521
219	tha_dgb_zul_bos_fbf_nor_qcu_bam_yor_guj_pan_mnd_igb_moo_prs_bem_amr_knd_sid_arw_mlt_geo_rom_lat_anl_spa_xho_jpn_swt_sun_ind_cic_kor_alb_aze_heb_urd_fre_hin_akn_ger_owc_eng_lda_tsw_pol_tig_cze_tur_vie_dyu_glc_ukr_rus_amh_est_uzb_hau_jav_bsq_sod_mcd_fin_hun_aeg_grk_scr_swa_cnt_mol_tag_mly_mao_ven_por_ben_chh_ses_bat_tsn_azi_swe_krd_bul_lit_gam_slo_ita_ctl_svk_wly_ewe_afr_dut_tml	0.416664502532126	0.965855957454009	0.336621210353893
220	hin_ind_mly_hau_jav_azi_mnd_sun_owc_ses_ctl_swa_lit_sod_cze_ger_spa_jpn_glc_akn_yor_rus_cnt_ven_mcd_fbf_eng_est_bat_lat_tsw_wly_scr_afr_tsn_mol_kor_mao_xho_cic_tig_pan_urd_heb_fin_alb_amh_nor_bam_pol_tag_prs_vie_hun_rom_chh_swe_geo_igb_dyu_por_tha_uzb_bos_ukr_ita_zul_svk_dut_fre_mlt_tml_aze_ewe_amr_aeg_sid_bem_knd_grk_moo_lda_gam_tur_ben_dgb_anl_slo_qcu_arw_guj_krd_bul_swt_bsq	-0.0313239133627275	-0.0719418697381229	0.942802660041806
221	bat_bem_urd_sod_lda_jpn_bam_nor_igb_aeg_guj_pol_afr_rus_hau_arw_akn_kor_azi_vie_ses_gam_swa_ewe_moo_amh_owc_ven_slo_chh_tur_cic_rom_ben_tig_lit_hin_scr_mnd_svk_jav_tag_mly_heb_sun_swt_yor_knd_hun_tsw_bos_dgb_dut_por_fre_ind_cze_cnt_bul_lat_anl_xho_fbf_spa_ukr_est_mol_mlt_mao_glc_ger_prs_swe_alb_aze_tsn_zul_wly_fin_pan_tha_amr_tml_sid_eng_bsq_uzb_grk_krd_ctl_qcu_ita_mcd_geo_dyu	-0.361469755956303	-0.818030449819803	0.415430798298535
222	ven_tig_tsn_alb_bul_mao_aze_krd_nor_geo_sid_jpn_pol_aeg_akn_bem_bos_swt_bam_dut_knd_tsw_moo_urd_eng_uzb_ctl_zul_ewe_bat_mol_lda_est_guj_mcd_amr_tha_hun_svk_anl_mnd_mlt_gam_ger_pan_swe_amh_tag_scr_ukr_mly_owc_cze_chh_fin_igb_kor_sod_yor_cic_grk_lit_wly_swa_por_ita_dgb_fbf_vie_azi_glc_arw_rus_slo_fre_hin_qcu_dyu_cnt_ses_heb_lat_spa_tml_hau_sun_ben_jav_prs_bsq_ind_xho_rom_afr_tur	0.15030692171695	0.355474484466984	0.723039148134704
223	vie_lat_eng_moo_ses_igb_xho_afr_fre_cze_ita_geo_ger_krd_dgb_bsq_sun_gam_tml_kor_swa_aeg_tha_jav_aze_ven_mol_tag_zul_anl_cnt_sod_azi_mao_scr_glc_tsw_pan_arw_owc_tig_bul_fin_bat_hau_est_rus_tsn_svk_spa_swe_fbf_amh_tur_slo_lda_dut_urd_bem_wly_ben_prs_mly_sid_ukr_bos_por_lit_mlt_qcu_heb_nor_ctl_dyu_uzb_hun_guj_mnd_alb_akn_ewe_rom_jpn_cic_chh_yor_mcd_ind_hin_bam_grk_pol_swt_knd_amr	0.333698187821859	0.8617630864499	0.391034475897095
224	grk_eng_tur_rom_guj_glc_chh_fbf_est_vie_lda_pan_jav_uzb_prs_mol_cnt_knd_bsq_bem_jpn_scr_lit_tml_ukr_zul_sun_swe_arw_alb_moo_bat_fre_rus_dyu_ita_lat_kor_geo_ses_anl_swa_ind_tig_mly_hau_mao_tsw_xho_aze_ctl_por_fin_spa_heb_dut_yor_mnd_azi_svk_bul_afr_ven_tag_ewe_mcd_wly_pol_bam_krd_mlt_sod_slo_hun_tsn_cze_urd_igb_cic_amh_owc_hin_bos_ben_gam_ger_sid_akn_swt_aeg_nor_amr_qcu_tha_dgb	0.0732686093290146	0.198714055801816	0.842920200645344
225	vie_fbf_swa_est_alb_ses_tha_bat_lit_ctl_grk_mly_chh_hin_ukr_rom_yor_owc_mlt_gam_tag_heb_hau_geo_mol_svk_arw_glc_aeg_dut_ita_sid_pol_sun_jav_akn_dgb_aze_moo_por_bos_jpn_amh_swt_bem_guj_ger_bsq_xho_fre_mcd_tig_ven_lat_azi_nor_scr_urd_cze_spa_kor_ewe_sod_pan_prs_hun_qcu_krd_cic_ben_rus_swe_tsn_tsw_ind_slo_fin_lda_uzb_mao_amr_knd_bul_mnd_bam_wly_cnt_eng_tml_afr_dyu_anl_zul_tur_igb	-0.0581361107964828	-0.142918324242457	0.88666388033314
226	bul_bam_slo_svk_sun_wly_swe_spa_dut_qcu_por_gam_hin_dyu_knd_jpn_ind_ger_dgb_prs_ewe_hun_bem_alb_pol_ctl_amr_uzb_swt_yor_urd_geo_zul_mol_lda_akn_nor_tag_eng_arw_tig_est_ukr_guj_bsq_igb_sid_moo_tml_aze_mly_amh_lat_mnd_fin_tsw_rom_aeg_sod_bat_scr_pan_glc_jav_chh_krd_azi_fre_ben_ita_kor_mao_xho_cic_mlt_swa_heb_owc_lit_tur_grk_ven_cze_hau_vie_ses_fbf_anl_tsn_cnt_afr_rus_mcd_tha_bos	0.0491503594300712	0.113501360197892	0.909877744681549
227	uzb_tha_knd_igb_azi_swt_ger_cnt_bem_lat_alb_mol_jav_tig_ben_cze_zul_chh_bam_slo_swa_amr_lit_ctl_gam_lda_qcu_hau_swe_hun_bat_wly_urd_cic_akn_aze_pan_owc_moo_grk_scr_ewe_afr_mnd_spa_ita_anl_sun_ven_amh_mcd_eng_jpn_dut_hin_svk_tsn_mao_rus_dyu_tag_ukr_fre_bul_heb_xho_rom_tsw_kor_por_ind_vie_ses_mly_sid_bsq_guj_krd_glc_tml_yor_tur_pol_est_mlt_arw_aeg_nor_fin_prs_bos_dgb_sod_fbf_geo	-0.530208683937219	-1.20981761545583	0.22941514247633
228	tha_sid_ven_tag_kor_knd_nor_azi_ger_vie_heb_ses_mol_gam_sod_tsn_uzb_ind_bos_swa_hin_dyu_aze_por_cic_zul_lit_igb_bsq_guj_geo_afr_arw_bat_chh_rom_akn_eng_ita_yor_dut_spa_swt_anl_hun_pol_mly_aeg_slo_mnd_cze_ewe_grk_amh_bul_dgb_owc_tml_mao_bam_lda_xho_bem_tur_krd_rus_urd_jav_svk_lat_scr_tsw_jpn_ben_fin_fbf_cnt_pan_wly_fre_prs_amr_ctl_glc_sun_mlt_ukr_tig_swe_est_qcu_moo_hau_alb_mcd	0.280437437424876	0.6852522821671	0.494889229175338
229	owc_alb_azi_bsq_igb_wly_slo_zul_mcd_swe_ben_scr_aze_tag_spa_mly_amr_ses_mnd_tig_ind_krd_prs_guj_ewe_eng_xho_por_fbf_bat_sun_pol_bos_dgb_dut_cze_cic_akn_tsn_vie_tha_heb_swt_cnt_tml_jav_hin_kor_chh_ger_hun_sod_grk_mol_jpn_rus_rom_swa_gam_mlt_urd_lit_uzb_bam_nor_arw_ukr_geo_bul_aeg_pan_moo_fin_lat_amh_dyu_lda_knd_bem_ita_svk_sid_est_ctl_ven_tsw_mao_hau_anl_qcu_tur_afr_fre_yor_glc	0.401926138093963	1.05166297118495	0.29567916264803
230	arw_glc_ses_afr_fin_amr_cze_swt_urd_tag_bos_prs_sid_amh_krd_yor_hau_bul_chh_svk_owc_ctl_lat_dyu_knd_mol_aze_uzb_pol_est_rom_mao_moo_nor_akn_ukr_anl_xho_tsn_lit_fre_jpn_hin_por_alb_swe_lda_gam_tig_scr_aeg_wly_slo_bem_mlt_bsq_tml_sun_rus_ita_igb_grk_mly_ven_azi_jav_heb_ger_bat_cic_hun_qcu_eng_ind_mcd_dgb_tha_swa_ewe_cnt_fbf_sod_mnd_pan_kor_tur_zul_vie_tsw_geo_ben_guj_spa_dut_bam	0.325357469376503	0.732685317108343	0.46559304996559
231	zul_sod_tml_mao_ctl_anl_jav_ewe_swa_bsq_ind_igb_rom_vie_fbf_akn_pan_jpn_bat_owc_cze_rus_hau_ukr_qcu_amh_urd_nor_mlt_dyu_tur_swe_arw_fin_aeg_pol_gam_ger_ita_est_sid_ben_aze_prs_mol_yor_mcd_bam_chh_bul_mly_cic_spa_wly_grk_krd_heb_dut_bos_cnt_geo_por_moo_lit_guj_tsw_hun_slo_azi_ven_tag_dgb_afr_glc_uzb_tsn_scr_alb_lda_swt_ses_kor_amr_hin_tha_lat_sun_fre_bem_tig_mnd_svk_knd_eng_xho	0.475045513371073	1.23408018513076	0.22028250634869
232	geo_fin_aeg_swt_anl_zul_xho_rom_mly_bat_cze_mcd_tsn_vie_sod_alb_hin_bam_sid_est_tsw_tha_dgb_qcu_igb_bem_afr_ewe_glc_chh_mnd_ben_guj_ind_rus_dyu_akn_ven_aze_eng_amh_arw_ses_dut_sun_bsq_gam_bos_wly_hun_cic_jav_amr_bul_tur_kor_heb_svk_yor_mlt_ger_nor_knd_scr_azi_pol_mao_cnt_tig_swe_jpn_swa_ita_urd_grk_pan_prs_tml_moo_ctl_tag_lda_ukr_spa_fbf_owc_hau_krd_uzb_mol_fre_por_lat_slo_lit	0.0997185976584818	0.254289556741641	0.799833271871879
233	ger_est_zul_heb_ewe_alb_xho_uzb_aeg_eng_por_glc_kor_tml_azi_gam_guj_rus_bam_ukr_ita_svk_bem_ven_mcd_hun_owc_bsq_hin_cnt_akn_moo_cze_ben_vie_lit_dyu_fin_spa_lda_tur_lat_bos_qcu_jav_tha_arw_dgb_tig_pol_aze_rom_fre_swa_mao_urd_amr_krd_ctl_anl_chh_grk_igb_mol_prs_mly_fbf_slo_tsw_wly_pan_scr_afr_hau_cic_jpn_ind_sod_mlt_swt_tag_tsn_sid_yor_knd_geo_dut_nor_mnd_amh_sun_ses_swe_bat_bul	-0.401432358486462	-0.925773778973846	0.356959691769625
234	hau_ukr_dgb_gam_tml_bsq_geo_swt_moo_prs_bos_amr_slo_ven_qcu_cnt_ita_vie_swe_ctl_dyu_hun_fin_sun_sod_dut_scr_jav_mcd_lit_afr_akn_fre_bam_fbf_ger_sid_mol_owc_uzb_bul_pol_knd_azi_xho_ewe_tig_tur_mao_arw_jpn_alb_svk_grk_ben_swa_wly_bat_mlt_zul_urd_ses_tsw_kor_aeg_guj_pan_tsn_ind_eng_spa_mnd_aze_rus_igb_cic_bem_glc_nor_yor_por_heb_hin_chh_amh_mly_rom_krd_lat_tag_est_cze_lda_anl_tha	0.107596863847669	0.279808077081799	0.780246146578717
235	dgb_por_fre_est_scr_zul_lat_dyu_lit_ukr_akn_amr_sod_dut_mlt_swt_bul_jpn_wly_urd_heb_cnt_afr_fbf_owc_tml_hun_rus_geo_swe_prs_tsw_bam_ven_ben_svk_anl_hin_krd_mly_lda_tur_mcd_bem_chh_ctl_fin_vie_alb_bat_ger_eng_uzb_cic_swa_tsn_nor_amh_glc_tha_ses_aeg_aze_knd_rom_bos_azi_pol_yor_tig_xho_tag_guj_sun_ind_sid_cze_jav_mao_qcu_mnd_mol_ewe_bsq_kor_grk_ita_slo_igb_hau_moo_arw_gam_spa_pan	-0.515309813922417	-1.18328924313557	0.239710511899885
236	hun_eng_wly_tml_jpn_ita_chh_swe_prs_afr_ind_mly_tig_krd_svk_grk_dgb_tag_geo_mao_knd_dyu_spa_yor_alb_ger_slo_lit_sid_ven_cze_bul_ukr_rus_pan_gam_zul_tur_ewe_mnd_mlt_rom_swt_kor_cic_scr_est_mcd_tsw_guj_lat_bat_tsn_nor_heb_mol_owc_fin_amr_amh_dut_swa_fbf_fre_urd_bam_lda_ben_uzb_arw_pol_aze_ses_moo_glc_por_anl_qcu_cnt_hau_xho_tha_akn_jav_sun_aeg_sod_igb_vie_bos_bem_azi_ctl_bsq_hin	-0.230968829791121	-0.546139609387558	0.586277757944255
237	swt_pol_nor_bem_hun_tur_heb_tag_jav_cic_swa_prs_ctl_glc_fbf_ger_tsn_ewe_hin_xho_anl_ukr_ita_mly_eng_akn_urd_lda_lat_grk_qcu_knd_fin_svk_cze_cnt_chh_ven_owc_spa_kor_bos_vie_tha_ses_est_tsw_aeg_rus_bam_sid_bat_sod_por_aze_dyu_arw_ind_sun_mao_bul_lit_ben_mol_swe_krd_scr_moo_tml_igb_afr_geo_alb_rom_jpn_tig_amh_mcd_hau_zul_slo_uzb_dut_wly_mlt_gam_dgb_yor_azi_pan_fre_amr_bsq_mnd_guj	0.670247073818071	1.49416641558681	0.138517433405736
238	arw_mao_ind_igb_jav_prs_zul_svk_aze_cze_fin_lda_lat_afr_tur_qcu_mnd_pan_nor_tha_est_lit_rom_bos_cic_alb_aeg_hau_bul_swa_guj_azi_rus_fre_akn_bem_mly_krd_sod_moo_ben_swt_sid_cnt_dyu_amr_mcd_swe_tsn_knd_ven_gam_tml_uzb_eng_bam_fbf_glc_tag_bat_heb_sun_yor_grk_xho_ewe_dut_urd_tsw_slo_dgb_ita_ukr_mol_tig_kor_amh_bsq_scr_hin_ger_chh_anl_pol_owc_mlt_jpn_ses_por_vie_hun_ctl_wly_spa_geo	-0.543549553407501	-1.39847843967017	0.165295295824296
239	jav_tha_lit_ses_azi_ctl_sun_ukr_bat_krd_qcu_vie_lda_zul_tag_arw_glc_swt_moo_knd_rus_swe_bam_dyu_spa_cnt_jpn_ita_ger_fin_alb_wly_cze_gam_tml_igb_bsq_amr_akn_slo_aeg_mcd_nor_hin_heb_ben_svk_geo_rom_afr_eng_est_bos_pan_yor_mly_aze_fre_xho_tur_swa_bem_mao_tsw_uzb_lat_dut_por_pol_guj_sod_owc_cic_scr_prs_hun_mol_tsn_dgb_amh_ind_chh_mnd_grk_urd_hau_bul_ven_tig_sid_kor_ewe_anl_mlt_fbf	0.111403160230582	0.246503889213796	0.805835477558083
240	tml_bos_dut_swa_ukr_mlt_sid_dgb_chh_prs_alb_pan_por_tur_cic_slo_ses_yor_tsw_rom_rus_fin_mao_qcu_lda_ind_azi_arw_bsq_tag_ger_fbf_pol_knd_tig_amh_zul_ita_ctl_uzb_moo_urd_ben_guj_grk_gam_cze_hun_mcd_heb_mly_kor_swe_svk_fre_hau_owc_cnt_glc_bem_bam_tsn_bul_jpn_eng_igb_ewe_est_mnd_krd_mol_geo_aeg_hin_jav_sod_aze_wly_dyu_anl_swt_tha_sun_lit_bat_spa_akn_xho_lat_scr_nor_vie_amr_afr_ven	-0.272440482129781	-0.709453562062659	0.479817978224203
241	amr_mao_aeg_prs_spa_alb_bsq_tml_bem_grk_mlt_ses_rus_ven_lat_lda_tur_aze_hun_tig_dyu_vie_pan_ben_pol_anl_sid_moo_kor_bat_xho_hin_dut_tsw_mnd_fin_yor_sun_uzb_krd_cic_owc_ukr_ger_wly_azi_ita_ind_ewe_urd_slo_zul_bos_arw_geo_mly_tsn_mol_est_bul_guj_nor_gam_glc_amh_cnt_afr_dgb_swa_heb_knd_jav_por_fre_hau_mcd_swt_tag_sod_qcu_scr_jpn_igb_cze_bam_eng_svk_lit_chh_swe_akn_tha_ctl_rom_fbf	-0.232833522939819	-0.592018428119284	0.555274792159055
242	glc_mly_sun_chh_gam_hau_guj_slo_tig_krd_cnt_kor_geo_mol_ctl_akn_sid_xho_ben_tsn_pan_urd_igb_ven_bsq_moo_por_wly_bem_heb_pol_ukr_nor_zul_ses_lda_grk_mnd_azi_vie_mao_dgb_hin_mlt_fre_dut_mcd_bat_fin_fbf_bos_cic_cze_qcu_aeg_arw_hun_spa_afr_amr_dyu_owc_swe_yor_uzb_amh_tur_svk_sod_lat_jav_ind_est_jpn_lit_swa_alb_bul_eng_aze_swt_bam_knd_ita_tml_scr_tsw_tag_ger_ewe_tha_anl_prs_rus_rom	NA	NA	NA
243	slo_lit_moo_wly_kor_igb_mcd_rom_bul_ger_zul_tsn_bam_sod_qcu_hau_azi_anl_bem_mol_ukr_svk_jpn_dyu_afr_jav_heb_arw_geo_est_nor_tig_gam_mao_bos_eng_scr_pol_fre_pan_ewe_mlt_tha_amr_swe_krd_swt_tsw_prs_tml_por_cic_bat_hun_mnd_ven_cnt_swa_tur_ind_bsq_fbf_fin_tag_lda_ses_urd_sun_alb_vie_uzb_ben_yor_rus_amh_hin_akn_glc_ctl_mly_ita_knd_guj_grk_aze_sid_aeg_dgb_owc_cze_lat_spa_dut_chh_xho	-0.241334418030951	-0.627761049660084	0.531698923847361
244	akn_tur_ger_fbf_ind_qcu_mly_uzb_ewe_hin_sun_swt_prs_bos_sid_zul_ctl_ses_azi_alb_guj_bul_lat_yor_sod_rom_mol_bsq_svk_afr_ukr_fre_rus_moo_tsn_tha_amh_jpn_arw_bat_xho_chh_spa_tig_nor_fin_pan_swa_hun_slo_mcd_glc_ven_tsw_kor_cnt_owc_igb_pol_aze_geo_wly_urd_jav_mao_por_anl_ben_grk_eng_cze_bam_hau_cic_swe_ita_lit_amr_est_bem_dut_heb_dyu_tml_vie_krd_lda_tag_gam_scr_mnd_knd_aeg_mlt_dgb	-0.211711587724974	-0.486098841789908	0.628040525000097
245	hun_spa_tsn_gam_tig_guj_swt_ses_cze_ben_dyu_ger_bos_amh_sid_prs_xho_sod_bam_qcu_por_hau_pol_tur_fin_arw_dut_vie_svk_bul_amr_scr_moo_alb_cnt_ewe_ita_eng_zul_rom_pan_swe_dgb_lat_ukr_swa_jpn_lda_yor_tml_ven_lit_bat_mol_mlt_tag_aze_aeg_mly_bsq_kor_urd_fbf_est_fre_grk_igb_anl_akn_geo_hin_heb_mcd_nor_slo_chh_jav_rus_mao_knd_owc_uzb_afr_bem_ind_azi_cic_ctl_sun_glc_wly_tha_mnd_krd_tsw	0.26410813403628	0.675846102768506	0.500815544740311
246	rom_cic_ewe_bsq_bos_mao_cze_tha_eng_fre_sod_rus_lda_owc_mlt_geo_est_sid_ita_hun_ger_uzb_tsw_akn_alb_qcu_gam_mcd_cnt_tsn_swt_dut_tml_aze_guj_urd_chh_spa_igb_vie_heb_mnd_fbf_ven_lat_xho_hau_amh_dgb_prs_bam_knd_amr_kor_swe_wly_zul_dyu_bul_nor_azi_jpn_arw_yor_mly_scr_mol_afr_ctl_moo_aeg_ses_lit_swa_por_slo_ind_ukr_glc_anl_grk_svk_sun_tag_jav_pol_ben_tig_bat_hin_krd_bem_tur_fin_pan	0.421225314711325	1.03660861056868	0.302606133067207
247	bam_tur_urd_anl_lat_hin_owc_ewe_tsw_mly_ind_pan_cze_tag_bos_hau_slo_tml_prs_afr_gam_bul_mao_qcu_swt_lit_heb_aze_azi_glc_hun_mnd_bem_svk_cic_igb_swe_sun_ukr_cnt_mcd_swa_dut_zul_tig_ger_xho_amr_kor_mol_lda_dgb_ctl_knd_chh_geo_akn_mlt_bat_yor_ses_ita_alb_est_fre_por_sid_scr_sod_ben_tha_aeg_jav_moo_uzb_amh_rus_wly_tsn_guj_jpn_eng_arw_fbf_krd_vie_grk_bsq_pol_fin_ven_dyu_rom_spa_nor	0.0123102979652732	0.0297169583333115	0.976356466766178
248	mol_ben_sun_knd_krd_dyu_ger_aze_rus_tha_tsn_mcd_ven_mnd_akn_zul_gam_owc_fre_fin_dgb_ewe_amh_ses_tml_rom_yor_swe_ukr_prs_scr_bsq_lda_hin_pan_ctl_por_cze_afr_grk_svk_bos_heb_xho_tsw_amr_kor_hun_est_dut_wly_lat_guj_sid_cnt_vie_glc_uzb_ita_moo_bat_bam_mly_sod_eng_aeg_swa_swt_jpn_pol_bul_ind_nor_tag_qcu_anl_slo_fbf_hau_chh_bem_tur_azi_spa_lit_mlt_tig_igb_urd_arw_alb_jav_mao_cic_geo	-0.14836940980805	-0.382069340372703	0.703281602842955
249	sod_spa_cic_por_tag_urd_mol_ben_tur_est_mlt_aze_glc_grk_gam_slo_yor_bem_hin_swa_mly_mnd_swe_zul_fre_jpn_kor_qcu_ukr_sun_jav_rom_bat_mao_pol_afr_uzb_rus_mcd_cnt_bam_amr_fbf_anl_igb_nor_ind_tha_wly_lat_eng_bsq_ita_lit_dut_hau_guj_bos_ven_cze_vie_chh_ger_ctl_tsn_hun_aeg_dyu_scr_bul_prs_ewe_heb_krd_xho_amh_svk_alb_akn_pan_arw_knd_azi_ses_tig_sid_owc_tml_fin_lda_geo_moo_tsw_swt_dgb	0.26640091542037	0.625333731235625	0.533283526487494
250	sod_tag_ukr_ind_qcu_amr_ben_tsw_swt_guj_xho_anl_pan_swe_swa_bem_hin_spa_uzb_fbf_lat_bsq_cnt_tig_eng_urd_ita_rus_sun_ven_igb_cze_mly_aze_mcd_cic_bam_por_arw_lit_sid_jav_svk_gam_mlt_ewe_mol_aeg_mao_glc_moo_kor_est_scr_bos_wly_slo_grk_fre_jpn_azi_lda_yor_rom_ctl_prs_krd_bat_afr_amh_knd_pol_heb_bul_tha_hau_ses_zul_chh_fin_nor_owc_dgb_tml_dyu_tsn_vie_hun_tur_akn_ger_alb_geo_dut_mnd	0.473548346831479	1.22323942561276	0.224329779406995
251	lat_ukr_ewe_aeg_bsq_swe_amr_rom_por_ben_bem_arw_chh_anl_urd_dut_mol_alb_tsn_est_grk_fbf_hau_hin_knd_swt_uzb_scr_sid_azi_swa_jav_prs_bul_aze_sun_pan_mao_spa_qcu_owc_eng_nor_amh_bam_wly_glc_yor_lda_xho_bos_geo_svk_ita_vie_mly_gam_guj_moo_dyu_rus_mcd_ven_fre_ses_tml_tag_krd_lit_kor_mnd_mlt_tur_dgb_pol_heb_slo_cnt_ctl_ind_tig_sod_cze_hun_afr_bat_ger_cic_fin_tsw_akn_tha_zul_igb_jpn	-0.204009893627955	-0.473284400873993	0.637119329100052
252	scr_sid_ewe_cic_mcd_owc_svk_ita_arw_rom_por_yor_glc_cze_azi_bat_tsw_uzb_slo_lda_ven_alb_hau_anl_swe_swa_amr_krd_bam_mlt_lat_nor_gam_ben_sun_cnt_chh_mnd_swt_jpn_wly_qcu_tsn_mly_afr_moo_knd_dyu_dgb_est_guj_fre_akn_tig_aze_tur_tha_fin_ger_jav_spa_ctl_eng_ses_grk_ukr_aeg_tag_hin_bem_tml_vie_xho_prs_igb_pol_pan_geo_urd_zul_heb_dut_amh_ind_hun_sod_bsq_bos_rus_bul_kor_mao_fbf_mol_lit	0.336404376445971	0.871229320367243	0.385872446411348
253	tml_pan_rus_dyu_prs_cnt_qcu_afr_swe_mly_cic_tsw_chh_gam_vie_ven_scr_hau_anl_glc_bos_ewe_svk_wly_arw_ger_ita_cze_por_krd_akn_owc_slo_ind_eng_bsq_igb_fin_ukr_tur_sod_sid_fre_swa_rom_mao_lda_tag_jpn_mcd_urd_spa_tsn_alb_lat_sun_geo_hin_bat_mnd_grk_amh_aze_fbf_bam_aeg_mlt_ben_ses_swt_jav_zul_hun_yor_pol_amr_kor_ctl_azi_dgb_bul_mol_moo_tha_guj_bem_est_uzb_dut_nor_xho_lit_tig_heb_knd	0.0688632069695997	0.160866162836253	0.872547741194735
254	heb_ses_chh_fin_xho_moo_geo_tur_slo_lit_ita_uzb_akn_tig_bam_spa_ind_est_scr_qcu_aeg_arw_grk_rus_azi_lat_por_dyu_bat_guj_svk_tml_ukr_hun_amh_zul_eng_ben_afr_igb_ven_alb_jav_anl_sod_pan_mcd_bul_sid_prs_fre_mao_lda_nor_tsn_bos_glc_swa_ctl_kor_hin_mly_dgb_fbf_ewe_tsw_krd_aze_tag_jpn_hau_ger_pol_wly_vie_cnt_bem_gam_tha_yor_mnd_cze_knd_amr_owc_urd_mlt_dut_swe_cic_swt_rom_sun_mol_bsq	-0.0770968074898028	-0.173324890310965	0.862772750954284
255	svk_yor_lit_akn_lat_cnt_eng_ses_guj_qcu_vie_bsq_geo_ita_zul_bul_gam_knd_sun_hun_ben_bem_bos_afr_fin_cic_swa_heb_mao_hin_jav_bat_sod_dut_amh_scr_anl_mnd_dgb_est_chh_krd_tur_swt_por_dyu_tsn_prs_ind_ewe_owc_ger_arw_tig_spa_pan_alb_cze_aze_ctl_grk_igb_swe_slo_jpn_mlt_ukr_sid_tag_moo_tml_mol_rus_mcd_hau_pol_tha_amr_fbf_tsw_aeg_mly_kor_rom_glc_xho_uzb_lda_urd_azi_fre_bam_ven_wly_nor	0.63176511840557	1.50258832203152	0.136333338047412
256	arw_ita_amh_jpn_guj_scr_tsn_tur_grk_lda_fin_bul_hun_uzb_ind_sid_mnd_cic_lit_hau_aze_ger_pol_swa_ven_dyu_eng_owc_swt_igb_spa_bsq_ses_glc_mol_alb_rom_por_akn_sod_prs_kor_ukr_azi_chh_geo_ewe_zul_hin_fre_bat_mao_pan_rus_nor_knd_tml_fbf_dgb_amr_sun_tha_tig_afr_slo_aeg_ctl_moo_lat_qcu_yor_bos_dut_xho_krd_jav_mly_bem_urd_svk_swe_cze_anl_mcd_vie_heb_mlt_cnt_ben_wly_bam_tsw_gam_tag_est	0.536557489616371	1.49738904567766	0.137678478805848
257	knd_bul_afr_hin_slo_por_arw_bem_chh_mlt_swe_aeg_dut_zul_spa_ses_heb_lit_tsn_vie_dyu_jpn_pol_ind_est_lda_ewe_swa_grk_rus_dgb_hun_tig_tha_xho_bat_scr_mly_moo_tag_sid_ukr_nor_igb_pan_hau_tur_swt_sun_cic_wly_alb_mnd_ben_ita_owc_gam_tml_mcd_fre_ctl_fbf_sod_jav_guj_yor_aze_anl_amr_mol_cze_prs_svk_mao_glc_rom_eng_fin_bos_akn_cnt_krd_amh_bam_geo_ger_azi_urd_uzb_qcu_bsq_lat_tsw_kor_ven	0.0797540768324728	0.177847753551399	0.859229351745055
258	jav_swt_prs_hun_cic_qcu_xho_ita_azi_bat_jpn_ses_kor_heb_bem_aeg_rus_scr_hau_svk_pol_ewe_tur_eng_fre_glc_sun_akn_afr_lat_ctl_uzb_alb_krd_tha_bos_urd_slo_vie_tag_mlt_spa_ind_zul_tml_sid_anl_fin_lda_igb_por_ben_chh_dyu_mol_swe_cze_wly_bsq_dut_grk_knd_sod_tsw_fbf_bam_aze_mao_hin_mcd_ukr_yor_ven_dgb_amr_bul_lit_guj_est_moo_amh_mnd_cnt_swa_mly_nor_ger_arw_tig_owc_tsn_rom_geo_gam_pan	0.141086781384423	0.359249582370657	0.720222774294902
259	ewe_swe_ukr_anl_uzb_knd_mlt_glc_krd_yor_ben_sid_tag_lit_nor_fbf_afr_bam_tur_chh_rom_hun_hin_tsw_rus_slo_mnd_amh_cic_tml_prs_por_akn_scr_gam_ind_mly_kor_ctl_owc_jav_alb_dgb_bem_amr_moo_azi_hau_bul_xho_jpn_eng_ger_tig_mcd_tha_dut_bos_urd_guj_spa_dyu_lat_qcu_est_zul_bat_aeg_geo_cnt_fin_sod_mao_bsq_heb_sun_pol_swa_fre_ita_svk_wly_swt_grk_arw_igb_lda_pan_ses_aze_ven_cze_tsn_mol_vie	0.311625689236179	0.74077052758583	0.46069884884618
260	lit_afr_ger_bem_grk_jav_ewe_mly_zul_knd_mlt_ven_ukr_alb_kor_bul_bat_xho_scr_rom_qcu_geo_hun_dut_sun_swe_lda_igb_dgb_owc_fre_akn_fin_por_cnt_prs_lat_est_mao_mol_uzb_bsq_bos_wly_pan_ses_jpn_mnd_eng_arw_tig_hau_slo_vie_rus_tur_spa_hin_anl_tsw_krd_glc_gam_ctl_urd_tha_aze_pol_azi_cic_cze_sid_fbf_tml_tsn_ben_swt_ind_yor_dyu_guj_bam_nor_moo_ita_aeg_amh_tag_amr_svk_sod_mcd_heb_chh_swa	NA	NA	NA
261	akn_lit_zul_xho_jpn_alb_hin_swa_tsn_heb_cnt_sid_rom_amh_uzb_geo_mol_fre_yor_azi_mnd_por_fbf_tml_nor_amr_dgb_igb_grk_ctl_urd_ben_spa_dut_lat_jav_ukr_rus_afr_krd_swt_mly_bem_bam_lda_aeg_chh_bul_guj_scr_pan_moo_ger_est_owc_aze_kor_eng_ven_prs_pol_ita_fin_cze_slo_mcd_arw_tsw_bat_cic_glc_hau_wly_tur_ses_ewe_knd_tig_gam_hun_mao_vie_ind_qcu_tha_sod_tag_anl_sun_svk_dyu_swe_mlt_bos_bsq	-0.604119735479033	-1.40404222300721	0.163636969837046
262	fbf_ukr_rus_dyu_nor_por_scr_hau_jpn_ven_ita_rom_ctl_tha_swt_azi_sod_wly_mnd_tml_sid_hin_bat_bul_fin_bos_eng_ewe_chh_uzb_grk_swe_moo_amr_fre_jav_bem_vie_ben_prs_mcd_pol_tsn_lda_dut_akn_arw_guj_gam_ger_knd_lit_mol_qcu_tsw_tig_svk_xho_glc_yor_afr_sun_heb_dgb_ses_geo_owc_aeg_bam_urd_swa_lat_pan_ind_amh_cze_cnt_mao_tag_mly_mlt_est_alb_slo_tur_cic_zul_krd_igb_anl_aze_hun_spa_bsq_kor	0.467025272704666	1.17281377945522	0.243865774992002
263	bam_tur_tag_tml_eng_aeg_mcd_urd_mnd_jav_amh_mao_bat_fin_slo_hun_ven_igb_hau_jpn_nor_sun_moo_heb_ukr_cze_spa_arw_mly_qcu_lat_afr_swa_lda_dut_tig_krd_bos_ewe_zul_mlt_anl_owc_swe_bul_vie_swt_yor_lit_ita_xho_ger_dgb_amr_est_ind_azi_bem_bsq_grk_rom_chh_fbf_kor_glc_ses_gam_prs_svk_aze_mol_uzb_geo_cnt_alb_pan_dyu_sid_pol_ben_tsn_ctl_scr_tsw_akn_por_knd_wly_cic_tha_guj_sod_hin_fre_rus	-0.229380150424814	-0.6105876114332	0.542961952914231
264	spa_ctl_aze_amr_igb_lat_ven_mnd_ses_rom_zul_mcd_glc_cze_ita_tig_nor_bul_akn_svk_dyu_bat_swe_mao_bam_slo_pol_amh_gam_alb_tsw_por_owc_lit_yor_arw_afr_sod_ben_bsq_dut_qcu_fin_urd_heb_swt_knd_scr_ukr_mol_mlt_eng_wly_swa_geo_est_chh_fbf_tur_hun_dgb_jpn_mly_azi_hin_cnt_aeg_xho_sun_sid_jav_uzb_ewe_kor_ind_anl_tml_tha_rus_tsn_vie_cic_moo_guj_lda_bos_ger_bem_grk_pan_tag_hau_krd_fre_prs	-0.23223916173758	-0.557482888455147	0.578536929580088
265	ger_ukr_tig_hin_tsw_uzb_slo_mlt_urd_heb_tha_sod_fre_eng_dyu_fbf_lda_cic_aze_rus_mcd_bam_akn_kor_tsn_dgb_mly_jav_yor_bsq_owc_alb_bat_gam_swe_wly_chh_jpn_fin_tag_swa_hau_ewe_nor_hun_ita_bem_amh_igb_dut_ben_ven_afr_mol_ind_geo_aeg_est_krd_cnt_ses_mnd_glc_moo_sun_pan_mao_spa_guj_por_xho_swt_arw_qcu_bul_ctl_rom_bos_grk_lit_lat_amr_tur_pol_sid_azi_cze_zul_scr_tml_knd_prs_vie_anl_svk	0.401139701987935	0.932691115999834	0.353394614497561
266	krd_dut_bam_ind_ctl_swe_bos_slo_swt_pol_heb_geo_svk_ewe_sod_kor_lat_hun_tha_akn_moo_ukr_mao_amr_afr_por_igb_tag_grk_knd_guj_est_ven_nor_chh_bat_tsw_azi_jav_tig_bul_hau_zul_fre_pan_mlt_uzb_dgb_aeg_fin_gam_ita_jpn_owc_yor_hin_qcu_cnt_glc_rus_xho_tml_sid_lit_ses_tsn_cze_swa_tur_sun_mnd_fbf_lda_eng_wly_arw_ger_bsq_scr_alb_dyu_mcd_urd_prs_ben_amh_vie_aze_mly_spa_cic_mol_bem_rom_anl	0.347162363007402	0.921684800947131	0.359077869868449
267	yor_bos_urd_guj_azi_gam_fre_owc_por_cic_cze_hin_tsn_prs_eng_jpn_cnt_bul_sid_swe_mcd_bem_alb_dut_hun_hau_dyu_aze_tag_lat_ind_moo_uzb_amr_rus_heb_lit_arw_mly_vie_tsw_mnd_bat_ger_sod_ita_dgb_nor_tig_svk_aeg_bam_jav_rom_fbf_swa_igb_ewe_amh_ctl_chh_sun_est_mol_tur_akn_mao_lda_pol_ses_glc_geo_zul_tha_mlt_tml_anl_swt_wly_scr_pan_knd_fin_afr_grk_bsq_krd_ben_slo_ukr_qcu_xho_kor_ven_spa	-0.435957024921051	-1.11236354128766	0.268849025746849
268	sod_bam_ctl_moo_azi_bsq_hin_pol_yor_aze_bem_bos_tig_tsn_spa_anl_tag_amh_lat_swe_cze_mcd_swa_jpn_gam_pan_uzb_owc_glc_knd_eng_tml_por_ewe_cnt_rom_tur_ind_heb_amr_chh_fin_swt_mao_geo_fre_svk_alb_ukr_sid_mnd_dyu_prs_vie_ben_ger_afr_fbf_xho_lit_igb_jav_lda_aeg_mol_rus_tha_bat_bul_arw_wly_krd_sun_dut_dgb_hau_mlt_ses_grk_zul_urd_scr_kor_cic_hun_mly_guj_nor_slo_qcu_est_tsw_ita_ven_akn	-0.240099643285861	-0.559811260925399	0.57695407047627
269	swe_tur_jav_eng_tag_arw_fin_wly_moo_ven_hin_guj_ind_ewe_krd_aze_est_fbf_geo_scr_pol_heb_dgb_ita_tsn_pan_ukr_glc_tig_hun_prs_qcu_bam_bat_tsw_chh_azi_fre_mcd_alb_lat_svk_cnt_lit_ben_mol_gam_ger_bul_nor_sun_tml_slo_urd_mnd_rom_kor_dut_cze_spa_ses_amr_dyu_grk_rus_aeg_anl_mao_cic_hau_vie_bos_mlt_akn_afr_owc_ctl_tha_bsq_mly_bem_lda_sod_jpn_xho_knd_amh_uzb_swa_sid_por_zul_yor_igb_swt	0.301109185941016	0.689279486019779	0.492363600571059
270	por_cnt_scr_knd_vie_ita_swt_slo_mcd_mol_amh_igb_anl_jpn_lit_gam_est_swa_akn_bos_mao_rus_hun_prs_ukr_lat_owc_pan_grk_fre_bsq_fbf_rom_ven_mlt_hin_tsn_eng_ger_xho_ind_tha_urd_yor_ewe_heb_aze_qcu_dyu_dut_alb_tsw_tag_chh_pol_ben_ses_sod_geo_mnd_tig_ctl_glc_amr_dgb_mly_spa_lda_tur_arw_cze_guj_moo_uzb_aeg_bam_azi_kor_bul_zul_tml_krd_sun_bat_cic_jav_sid_hau_swe_fin_svk_bem_afr_wly_nor	0.188749217884489	0.449509830197227	0.654109810735704
271	sid_zul_ewe_vie_mlt_aeg_mol_rus_tha_krd_est_pol_lit_mao_grk_spa_qcu_bos_urd_knd_moo_hin_alb_fre_bem_por_tig_akn_afr_hun_rom_guj_swa_swe_ses_yor_amr_tml_jpn_cic_igb_ctl_fbf_ind_amh_swt_tag_sun_tsn_uzb_dut_lda_dgb_dyu_wly_ven_cnt_gam_glc_mly_scr_bul_xho_slo_eng_sod_lat_ita_mnd_owc_bat_heb_ger_tsw_kor_cze_anl_pan_mcd_prs_nor_ukr_bam_ben_tur_jav_svk_geo_hau_bsq_chh_arw_aze_azi_fin	NA	NA	NA
272	swe_mol_azi_amr_uzb_yor_zul_scr_aeg_spa_ben_ukr_pan_rom_tml_ven_tsn_prs_chh_bat_sod_gam_grk_pol_mnd_swt_ind_igb_jpn_fin_anl_knd_tur_ses_jav_bos_krd_slo_dut_arw_owc_mly_vie_tag_afr_mao_hau_amh_bsq_svk_sid_kor_guj_dyu_hin_ewe_heb_por_wly_qcu_urd_mcd_glc_moo_tsw_tig_akn_hun_bam_xho_lit_alb_rus_ctl_swa_geo_aze_lat_mlt_lda_bem_cnt_fre_fbf_nor_ger_dgb_ita_tha_cze_cic_sun_est_bul_eng	0.443220290018219	1.14208864239223	0.256349137935352
273	sod_pol_bul_amh_azi_tsw_ukr_tur_lat_mnd_amr_sid_tig_rom_anl_hun_ctl_por_fre_bem_slo_fbf_hau_knd_qcu_scr_dut_ven_lit_mcd_bsq_eng_ind_tha_glc_tag_chh_bam_pan_akn_swa_guj_cic_prs_gam_uzb_ewe_urd_igb_afr_krd_zul_ita_tml_moo_arw_yor_mol_spa_bos_grk_wly_ses_geo_kor_rus_fin_aze_swt_tsn_jav_bat_ger_alb_cnt_sun_heb_vie_owc_lda_swe_mlt_ben_est_hin_nor_xho_dyu_aeg_mly_cze_jpn_mao_svk_dgb	-0.00930270996218582	-0.0204182778610751	0.983753446873682
274	lat_svk_bos_swt_rus_ses_qcu_swa_aeg_grk_nor_azi_tur_mly_afr_alb_mlt_vie_gam_fbf_chh_kor_pan_akn_dyu_por_knd_mao_wly_spa_ind_uzb_tag_sod_glc_tsn_amh_hin_anl_jav_igb_guj_fin_eng_prs_dut_ewe_lda_rom_urd_ita_krd_slo_hau_jpn_sun_ukr_geo_sid_bam_fre_est_bul_tig_bat_cnt_dgb_bem_lit_amr_zul_arw_ven_tsw_tha_mcd_owc_mnd_moo_swe_bsq_hun_heb_scr_aze_xho_cic_mol_tml_ben_cze_yor_pol_ctl_ger	0.21305294394098	0.484734344799753	0.629004563030607
275	afr_mcd_dut_ind_lit_pol_eng_geo_tur_mly_arw_bos_igb_alb_ewe_azi_ses_guj_tig_jpn_akn_mol_por_pan_dyu_jav_mao_mnd_slo_est_amh_tml_kor_owc_krd_svk_cic_gam_urd_prs_qcu_sid_spa_fre_aze_vie_swa_anl_bul_rom_lat_ben_rus_tha_hun_glc_tag_ctl_uzb_dgb_swt_bem_cnt_aeg_ukr_sun_wly_moo_hau_zul_cze_tsw_fin_amr_xho_ita_swe_knd_fbf_heb_bam_yor_lda_bsq_ger_hin_scr_tsn_bat_grk_ven_chh_sod_nor_mlt	0.737737909403688	1.94126011788685	0.0552541741883276
276	aze_bem_scr_tml_tsn_amr_ukr_urd_swt_tag_jav_afr_ben_akn_nor_mly_ewe_mao_pol_gam_lit_cze_fre_azi_lda_hau_eng_rom_owc_heb_rus_tur_prs_amh_bam_ger_ita_fbf_tha_dgb_arw_guj_wly_ind_slo_ctl_yor_sod_bat_igb_hin_jpn_dut_tig_ses_svk_bsq_grk_spa_cic_cnt_kor_mlt_mcd_bos_alb_geo_sun_swe_aeg_por_fin_mnd_sid_hun_vie_pan_krd_moo_lat_chh_tsw_qcu_dyu_swa_knd_est_mol_bul_xho_ven_uzb_glc_zul_anl	-0.655791381685812	-1.50959418681419	0.134537131709318
277	yor_swa_aze_knd_lat_gam_dgb_eng_xho_cnt_cic_por_guj_mao_pan_swe_geo_anl_tur_moo_mlt_fin_alb_mcd_afr_rom_tsn_lit_hau_pol_ses_mol_krd_kor_glc_ven_bem_rus_amr_azi_sid_chh_uzb_bsq_lda_mnd_swt_scr_ita_zul_nor_slo_tha_igb_wly_hin_sun_tml_svk_dyu_amh_hun_owc_tig_dut_tsw_ctl_heb_bam_vie_arw_ben_fbf_bos_fre_qcu_tag_ind_ukr_prs_akn_grk_jav_ger_urd_sod_cze_ewe_bat_jpn_mly_aeg_est_bul_spa	-0.332555381922911	-0.845348674155523	0.400085847877155
278	krd_afr_ita_ses_moo_nor_bat_fin_xho_heb_alb_vie_dut_est_urd_bem_arw_por_rus_pan_mao_prs_ger_tur_owc_azi_kor_guj_eng_mcd_sod_hun_jpn_sun_swe_tig_ewe_tha_dgb_bam_zul_geo_glc_scr_tag_lit_aeg_chh_fbf_tsn_slo_bul_amr_cze_lat_anl_rom_yor_jav_aze_akn_bsq_grk_ven_pol_mlt_swa_mly_igb_tsw_bos_spa_hin_ctl_mnd_cic_hau_uzb_ukr_knd_swt_mol_ben_gam_qcu_wly_ind_dyu_sid_fre_lda_svk_tml_amh_cnt	0.016441662543217	0.042073749349589	0.966530105139884
279	mcd_fbf_amh_dgb_ita_tur_bam_tml_jav_xho_gam_afr_cnt_heb_igb_knd_ewe_hin_mol_guj_est_mao_swe_aeg_wly_prs_cze_dut_bos_scr_sid_glc_anl_ses_lit_grk_mlt_rom_ind_owc_lat_sod_jpn_mly_bat_ctl_hau_zul_ukr_tsn_vie_hun_uzb_azi_alb_fin_tig_chh_cic_akn_swt_ger_tha_kor_yor_sun_ven_por_fre_ben_bul_krd_bsq_aze_arw_nor_moo_tag_urd_geo_bem_pan_qcu_svk_dyu_slo_pol_eng_swa_lda_tsw_mnd_spa_rus_amr	-0.141857605346892	-0.334306498632606	0.738901017915271
280	afr_cze_tsw_dut_hau_knd_cnt_swe_zul_wly_krd_uzb_tha_moo_pan_ind_lda_gam_por_tig_alb_swa_ger_vie_chh_bsq_prs_akn_bem_yor_fin_rom_pol_arw_ses_fre_swt_bul_scr_tml_grk_eng_fbf_ukr_geo_tsn_ven_rus_ctl_anl_urd_hin_lat_jav_slo_sun_ita_bos_mol_igb_mcd_azi_amr_nor_heb_tag_spa_guj_amh_ewe_xho_aze_hun_mnd_dyu_kor_mly_svk_sid_owc_dgb_bat_cic_lit_ben_mao_sod_aeg_qcu_glc_tur_est_bam_mlt_jpn	0.0385004156696838	0.0900936595616983	0.928406538931994
281	zul_rus_akn_mlt_kor_prs_aze_ven_dyu_fin_grk_tur_arw_wly_lda_ses_sod_sid_mao_guj_fbf_tig_ctl_moo_knd_cic_bam_por_fre_yor_xho_mcd_krd_eng_lat_hin_tha_bos_amr_bat_swe_est_cze_lit_glc_nor_ukr_svk_pan_sun_urd_hun_spa_ewe_bsq_scr_cnt_rom_mnd_ben_hau_bul_bem_ger_owc_afr_mly_ind_alb_dgb_tml_dut_pol_tag_qcu_geo_gam_vie_heb_mol_aeg_chh_tsn_azi_anl_amh_jpn_swt_jav_slo_tsw_uzb_igb_ita_swa	0.196408015264767	0.483141548648647	0.63013071129356
282	gam_scr_kor_tsn_mol_akn_rus_amr_owc_lit_amh_aeg_guj_moo_tag_ctl_nor_svk_alb_sod_tig_yor_slo_glc_mao_dgb_krd_pan_ewe_bem_afr_dut_grk_igb_qcu_sun_est_bsq_ita_urd_lda_chh_xho_ben_fre_ses_swe_pol_mly_heb_ukr_cic_hin_swa_zul_spa_mnd_mcd_jpn_prs_tsw_cze_anl_fbf_azi_ger_rom_jav_hau_eng_vie_fin_tml_swt_wly_bam_dyu_por_tur_lat_uzb_arw_mlt_bat_hun_sid_tha_bul_ven_bos_aze_geo_knd_ind_cnt	-0.0218253084020412	-0.0522524549986172	0.958439610220357
283	lit_mnd_qcu_moo_owc_mcd_ewe_mly_slo_pan_aeg_bat_por_ctl_amr_lat_sun_hau_jav_swt_tml_fin_knd_kor_yor_bsq_tsn_chh_ger_swe_dyu_amh_cic_cnt_bul_ind_svk_urd_mlt_arw_vie_aze_ukr_ses_tig_ben_alb_hun_uzb_bam_mol_glc_bem_est_tag_igb_wly_afr_pol_prs_spa_sid_dut_fbf_guj_dgb_ven_sod_heb_grk_swa_fre_scr_azi_nor_tsw_jpn_rus_eng_gam_tha_tur_bos_zul_mao_xho_rom_lda_krd_geo_anl_akn_hin_cze_ita	-0.215862379808238	-0.542554005880476	0.588734743478411
284	grk_wly_lit_lda_hin_kor_cic_anl_guj_tag_moo_ukr_ctl_ses_ger_uzb_hun_owc_prs_sod_ben_jpn_sid_aeg_alb_ven_mol_chh_svk_rus_arw_pol_eng_spa_glc_mnd_tha_gam_est_mly_afr_bat_mcd_lat_bam_tml_slo_dgb_tsw_geo_mao_swt_yor_azi_amr_rom_sun_qcu_vie_bem_dut_por_akn_nor_jav_pan_hau_ind_knd_aze_tig_urd_ita_fin_tur_heb_bsq_tsn_bos_scr_fbf_swa_fre_krd_cze_swe_mlt_bul_xho_amh_zul_ewe_igb_dyu_cnt	0.083387717548904	0.189864651297332	0.849828988987419
285	sun_bem_jpn_chh_pol_knd_vie_owc_tsn_anl_svk_aze_ewe_nor_guj_bat_dgb_swt_swe_spa_glc_grk_mol_bam_akn_dut_scr_bsq_krd_est_mcd_lit_wly_qcu_tig_mnd_mlt_urd_rom_afr_ger_cic_kor_slo_ven_igb_azi_cze_gam_lat_ita_uzb_yor_amh_aeg_swa_arw_lda_cnt_tml_tsw_alb_jav_xho_ses_heb_fbf_dyu_hin_hun_bos_moo_zul_sod_tha_sid_geo_rus_fin_mao_fre_tur_mly_bul_por_ukr_ctl_pan_ben_prs_hau_ind_amr_eng_tag	0.852666828127334	1.99496449314664	0.0489736314315018
286	swt_kor_amr_azi_amh_tml_tur_guj_slo_por_gam_aeg_bat_arw_ind_geo_tag_sun_anl_tsw_nor_scr_aze_rom_grk_xho_moo_ger_ven_sid_swe_mlt_fin_mao_afr_cnt_lat_tig_fbf_dut_mly_cze_hin_bem_bos_cic_akn_bam_qcu_mnd_hun_yor_prs_owc_swa_ita_heb_ses_krd_hau_eng_spa_jav_mol_tsn_alb_dgb_rus_bsq_lit_ukr_glc_igb_bul_dyu_pan_ewe_jpn_fre_ben_est_tha_lda_vie_urd_svk_knd_chh_zul_pol_uzb_mcd_ctl_wly_sod	-0.568913007734735	-1.49058323316393	0.139454944558658
287	dgb_pan_tha_mao_cic_afr_heb_tag_guj_dyu_geo_mly_bul_glc_krd_eng_spa_knd_aeg_hin_nor_slo_mol_ind_sun_ger_sod_alb_mcd_bat_scr_jav_bsq_swt_bos_bam_kor_svk_rom_moo_ukr_mnd_pol_ita_hau_lit_swe_ses_ben_lda_fbf_por_fre_cze_lat_dut_aze_bem_ctl_swa_amr_gam_fin_akn_prs_yor_tur_uzb_cnt_amh_ven_wly_mlt_zul_xho_qcu_tml_igb_anl_chh_tsw_azi_ewe_arw_owc_rus_vie_jpn_tig_hun_tsn_grk_urd_sid_est	0.0240528861562862	0.0565464229921136	0.955027825738963
288	rus_sod_fbf_anl_igb_yor_prs_akn_bat_fre_tig_bsq_swe_bos_jpn_tsw_tag_dyu_tur_moo_ven_chh_slo_xho_sid_tsn_qcu_lda_sun_tml_rom_wly_jav_guj_urd_azi_ses_mao_dut_arw_lit_afr_mol_aeg_ewe_cze_ger_aze_eng_amr_dgb_swt_swa_por_alb_owc_cnt_bem_bul_vie_hun_mlt_svk_nor_pan_spa_pol_mly_est_fin_grk_hau_bam_zul_kor_lat_mnd_geo_ita_ctl_cic_scr_glc_amh_ukr_gam_krd_uzb_heb_hin_knd_ind_ben_tha_mcd	-0.146623098365061	-0.332625117616086	0.740165891156863
289	sun_knd_glc_gam_alb_jav_heb_afr_rom_akn_jpn_owc_guj_tig_xho_geo_pol_lit_nor_zul_pan_ben_arw_mly_slo_moo_scr_bul_azi_spa_tml_fbf_mlt_bem_est_dut_tha_krd_hin_cze_aeg_cic_urd_ind_tsw_chh_vie_ses_swa_svk_ita_hau_fin_swt_dgb_lda_ctl_ukr_sid_hun_bsq_rus_bam_wly_fre_yor_qcu_kor_tag_mol_mao_ven_amr_mnd_bos_anl_cnt_prs_ewe_ger_aze_tur_dyu_por_bat_amh_igb_tsn_uzb_swe_eng_mcd_lat_grk_sod	-0.245318594156797	-0.581373100739948	0.562395471102006
290	bat_jav_amh_krd_cze_igb_urd_ctl_swe_scr_uzb_arw_est_anl_ben_wly_geo_cnt_sun_vie_ses_ukr_hau_tha_swa_rom_owc_eng_por_xho_afr_hin_rus_alb_lit_lda_chh_akn_mly_ita_ven_ind_fin_lat_nor_glc_bos_tig_qcu_mnd_hun_svk_tsn_amr_heb_dyu_swt_zul_gam_sod_tur_dut_tml_mao_spa_kor_moo_prs_knd_slo_aze_bsq_mlt_ger_tsw_pan_tag_cic_ewe_aeg_bem_pol_guj_bul_yor_azi_dgb_bam_mol_fbf_grk_mcd_jpn_fre_sid	0.111585306828362	0.254264121611536	0.799852861244419
291	sod_kor_swa_ewe_urd_jav_sun_glc_bat_alb_ita_tur_akn_aze_cze_heb_dgb_eng_mcd_owc_vie_moo_rus_mlt_hin_mol_guj_tsw_xho_lat_spa_fre_tha_svk_cic_sid_tsn_uzb_knd_dyu_ukr_lit_wly_grk_dut_jpn_arw_por_afr_bsq_ger_fbf_gam_tig_cnt_igb_swe_ben_zul_aeg_anl_scr_lda_swt_pan_ven_rom_est_ses_tag_geo_krd_mnd_bem_slo_qcu_tml_prs_fin_hau_amh_mao_pol_chh_nor_mly_yor_bam_ind_bos_ctl_amr_azi_bul_hun	0.458729630799648	1.17957493606387	0.241178009834352
292	mao_cnt_ukr_afr_tha_swa_spa_ger_svk_bam_lit_owc_est_alb_ben_yor_ven_tml_bsq_ewe_chh_nor_hin_prs_qcu_sun_bem_hau_zul_uzb_akn_fbf_jpn_por_azi_tur_amh_anl_scr_mnd_wly_tag_guj_pol_heb_cic_bat_geo_dgb_lat_ses_sid_tsn_fre_swe_mol_bul_sod_mly_tig_amr_hun_mlt_krd_moo_aze_vie_cze_ita_eng_aeg_dut_rom_arw_jav_urd_bos_mcd_rus_tsw_knd_fin_glc_xho_lda_kor_pan_slo_grk_ind_igb_dyu_gam_swt_ctl	0.198188646942931	0.50556556743707	0.614357819722303
293	anl_pan_ven_wly_krd_ben_qcu_mao_nor_eng_tml_uzb_tur_dyu_est_gam_afr_bsq_prs_grk_yor_mly_spa_mlt_mol_lit_cic_aeg_ewe_guj_urd_amh_tsn_bos_ctl_mcd_mnd_knd_ses_ukr_lda_chh_swa_arw_aze_zul_hin_sod_kor_por_ita_igb_sid_jav_cnt_hau_hun_bam_dut_xho_alb_rus_amr_ger_akn_sun_heb_dgb_lat_rom_fin_owc_tag_tsw_ind_bul_vie_jpn_tig_scr_azi_moo_bat_cze_svk_glc_swt_pol_bem_geo_fbf_slo_swe_tha_fre	0.328570931985657	0.734841408544284	0.464285044926332
294	jav_mly_swe_tml_ewe_aze_spa_zul_scr_fin_kor_lat_chh_alb_ven_ita_mcd_wly_ses_mao_prs_tsn_tha_ctl_rom_bem_dgb_tsw_akn_lit_heb_dut_dyu_aeg_fre_urd_svk_yor_bat_grk_ben_qcu_gam_por_krd_afr_bsq_ger_fbf_bam_cnt_tag_hun_mnd_eng_pol_ind_tig_igb_est_sod_uzb_amh_hin_ukr_vie_swt_mol_mlt_tur_glc_nor_bul_guj_moo_slo_owc_swa_azi_knd_anl_hau_lda_xho_amr_cze_sun_rus_cic_bos_arw_geo_sid_pan_jpn	0.160059100360079	0.403494932729861	0.687510384540335
295	geo_aeg_tig_tsw_ben_igb_hau_sun_bem_xho_dut_bul_dgb_jav_wly_est_mly_lda_amh_bam_chh_azi_jpn_moo_mao_akn_urd_hin_tml_mcd_scr_grk_knd_pol_sid_nor_ctl_rom_ita_bat_anl_cnt_ewe_hun_spa_mlt_fin_prs_ukr_bos_glc_rus_fre_qcu_vie_svk_eng_heb_pan_alb_ses_swa_owc_amr_por_bsq_tag_swe_cic_ven_mnd_tur_guj_cze_sod_afr_tha_fbf_ind_uzb_gam_swt_aze_kor_krd_lat_dyu_tsn_lit_arw_slo_ger_zul_mol_yor	0.194139804622179	0.451956661964642	0.652352554120348
296	heb_rus_swe_bsq_kor_jpn_sid_lat_mcd_bos_hin_azi_ger_cnt_krd_lda_dgb_bam_urd_owc_aze_svk_mly_aeg_nor_tml_akn_pan_tsw_mnd_ven_swt_fre_arw_igb_zul_mlt_vie_chh_mol_yor_rom_guj_spa_scr_sod_tsn_glc_tag_amh_slo_hun_sun_ukr_moo_xho_afr_wly_mao_knd_fin_gam_anl_uzb_bul_por_grk_ita_dut_ctl_hau_bem_lit_bat_jav_swa_ind_tig_geo_ses_est_tur_cic_qcu_ewe_prs_fbf_pol_tha_cze_eng_amr_alb_ben_dyu	-0.254207805419249	-0.633939070328487	0.527676755689654
297	bam_bos_tur_moo_eng_cze_gam_anl_hun_knd_qcu_ind_ven_fbf_swa_pol_akn_cnt_ctl_lat_hau_spa_svk_wly_kor_chh_jpn_ger_zul_bem_arw_heb_mol_ewe_igb_tig_ukr_cic_sun_prs_alb_rus_slo_bsq_amr_sid_pan_fre_vie_yor_aze_xho_mcd_geo_lit_nor_aeg_mnd_owc_dyu_tsn_scr_dgb_mao_swt_fin_uzb_sod_bul_mly_swe_mlt_grk_hin_dut_tha_ita_jav_tsw_lda_tag_afr_azi_est_amh_urd_guj_tml_bat_ses_ben_krd_por_rom_glc	-0.0211095879776065	-0.0496139927479534	0.960536395758138
298	swe_aeg_hun_geo_yor_bsq_pan_alb_aze_cze_cnt_ven_sod_ctl_igb_heb_bam_anl_fbf_tha_dut_ses_rus_mcd_lat_tur_vie_arw_pol_sid_akn_zul_amh_bul_amr_cic_kor_spa_est_gam_bem_tag_xho_nor_sun_scr_hau_afr_moo_tsw_chh_ben_dgb_krd_mlt_knd_por_ita_azi_prs_tml_tsn_jpn_uzb_mao_fin_rom_ger_urd_mly_owc_ukr_jav_ind_guj_grk_swa_qcu_mnd_lit_bat_fre_ewe_swt_slo_bos_glc_mol_dyu_wly_eng_tig_svk_lda_hin	-0.385531093276999	-0.93353377808206	0.352961889226882
299	sid_bem_kor_arw_tig_rom_bos_jav_hin_lit_lat_uzb_mly_bat_grk_amh_por_owc_tag_mcd_slo_est_zul_guj_hau_ses_knd_mao_yor_igb_anl_cnt_ita_tml_tsn_amr_jpn_ind_fbf_cic_aeg_ewe_xho_ger_pol_mlt_fre_dyu_spa_rus_ven_heb_ben_ctl_qcu_urd_sun_wly_glc_ukr_sod_svk_cze_prs_mnd_moo_pan_vie_aze_fin_afr_lda_akn_hun_eng_gam_swe_dgb_swa_tha_azi_chh_scr_tur_bam_alb_swt_bsq_geo_bul_dut_tsw_mol_krd_nor	0.533771765967797	1.20489792953884	0.231299875348107
300	fre_aeg_vie_mly_ukr_guj_wly_ita_ven_rom_cnt_bul_lat_mlt_ctl_mnd_afr_amr_dut_cze_eng_geo_aze_rus_swa_jpn_bat_slo_ewe_kor_grk_tsn_fbf_anl_ger_tha_mao_krd_azi_qcu_sod_nor_scr_akn_yor_lda_tag_chh_fin_sid_est_urd_heb_hin_jav_tur_tsw_sun_mol_ben_svk_glc_owc_bsq_prs_lit_igb_tml_bam_mcd_gam_pol_cic_hau_arw_spa_hun_dgb_tig_amh_pan_xho_knd_swe_bem_alb_por_dyu_bos_swt_uzb_zul_ind_moo_ses	0.0160520491318167	0.0411755523435102	0.96724421320876
301	yor_cze_hin_ben_prs_dut_tsn_lda_sod_anl_afr_tsw_scr_xho_tur_igb_sid_dyu_tha_owc_mao_fin_bat_ita_sun_swa_ven_uzb_aeg_cic_knd_ger_est_krd_nor_gam_vie_heb_swe_lit_bem_jav_grk_hun_ctl_rus_slo_spa_bsq_kor_tig_ukr_akn_fre_azi_zul_alb_mly_pan_chh_eng_mol_geo_rom_ewe_qcu_tag_ind_por_lat_jpn_aze_mcd_svk_bos_bam_bul_glc_hau_wly_mlt_amh_guj_arw_fbf_amr_ses_tml_mnd_urd_cnt_swt_pol_moo_dgb	NA	NA	NA
302	bem_mol_ger_mao_ewe_sun_cnt_ctl_est_knd_zul_lda_sid_fre_yor_wly_rom_tha_grk_rus_kor_anl_uzb_tig_mnd_akn_ind_mlt_spa_tml_fin_tsw_amr_ita_cic_gam_mly_swt_jav_arw_aze_bos_amh_dyu_geo_moo_nor_bul_por_alb_cze_heb_afr_jpn_scr_ben_ukr_krd_chh_igb_swa_mcd_ses_sod_svk_lat_eng_aeg_dut_slo_bsq_azi_prs_pan_tag_ven_bat_glc_vie_hau_fbf_tsn_lit_tur_xho_guj_hun_dgb_qcu_pol_hin_bam_swe_urd_owc	-0.214170922335658	-0.504512929350376	0.615094274665414
303	por_urd_ses_tml_tur_mly_bat_cic_jpn_aeg_tha_heb_afr_ind_mao_aze_vie_bam_wly_sun_est_alb_hun_ewe_ctl_bos_pan_bem_gam_pol_swt_swe_hau_mcd_eng_spa_dgb_mol_tsw_mnd_grk_sid_anl_azi_cnt_lit_fbf_moo_yor_svk_bsq_krd_fre_mlt_knd_rus_prs_ben_kor_guj_amr_owc_bul_ukr_sod_uzb_nor_scr_arw_dut_tsn_tig_ita_qcu_hin_glc_ven_chh_amh_akn_igb_cze_jav_tag_fin_xho_dyu_lat_zul_geo_ger_lda_rom_swa_slo	0.333197445574581	0.871802104544634	0.385561464374385
304	svk_anl_akn_lda_por_arw_dut_cic_mao_mnd_owc_bat_moo_fbf_mly_ita_slo_mlt_jpn_knd_rus_aeg_chh_sid_urd_tur_hau_wly_ind_nor_lat_swt_bam_kor_grk_hin_tag_ewe_guj_bul_tsw_dgb_ses_ukr_spa_jav_alb_eng_xho_swa_glc_bem_ven_fin_aze_cnt_igb_amr_prs_mcd_ctl_azi_tig_dyu_lit_fre_qcu_vie_uzb_mol_swe_pan_hun_amh_zul_scr_heb_geo_afr_sod_tha_tml_cze_bsq_tsn_ger_gam_est_ben_bos_pol_yor_krd_rom_sun	0.0216706156900887	0.0499194915002018	0.960293601465104
305	tsw_hin_cze_est_ewe_vie_ses_arw_rus_krd_sod_aeg_cic_anl_rom_akn_fin_ctl_bul_svk_ita_guj_knd_nor_ger_kor_tml_dut_cnt_eng_tag_zul_tig_glc_ind_bsq_bam_moo_bat_xho_heb_sid_mlt_lda_chh_scr_qcu_gam_bos_lat_igb_azi_dgb_ukr_aze_tsn_alb_mcd_mly_uzb_swa_ven_lit_mol_hun_tur_fbf_por_amr_pol_ben_sun_urd_hau_fre_spa_dyu_yor_pan_bem_afr_mao_geo_slo_prs_owc_grk_wly_jpn_swt_amh_jav_swe_mnd_tha	-0.572115459150596	-1.47832274727901	0.142700384597975
306	uzb_sid_tml_dyu_tag_bsq_mly_amr_akn_mcd_pan_ven_jav_prs_swt_mlt_moo_kor_swa_scr_lat_rus_aeg_eng_bul_cic_cze_cnt_pol_jpn_tig_glc_ewe_sod_anl_guj_nor_dgb_svk_hin_gam_est_swe_arw_dut_xho_fin_lda_urd_bam_ses_mao_ben_ctl_por_ukr_bem_knd_wly_grk_afr_tsn_tha_geo_lit_fbf_chh_alb_bos_owc_hun_igb_tsw_hau_zul_ita_ind_tur_heb_fre_ger_yor_slo_rom_aze_krd_sun_spa_azi_amh_bat_mol_qcu_mnd_vie	1.14114270625167	3.12103845206834	0.00240101961294878
307	lat_tig_gam_rus_sod_slo_cnt_kor_afr_swa_ses_dyu_eng_dut_aze_mnd_ven_ewe_mcd_alb_hun_bsq_azi_svk_tag_krd_dgb_por_swe_qcu_nor_ben_wly_bul_prs_jav_lit_hau_ind_est_ita_sun_owc_urd_uzb_yor_fin_glc_pan_tur_cic_spa_rom_bos_tsn_anl_ukr_tml_vie_pol_fre_heb_zul_cze_mlt_guj_bem_chh_moo_grk_hin_scr_bat_akn_jpn_fbf_amr_amh_mao_xho_tha_geo_ctl_knd_sid_tsw_lda_mly_arw_aeg_bam_swt_ger_igb_mol	-0.332654862742799	-0.785342838792542	0.434248772436062
308	scr_nor_sid_amr_urd_aze_qcu_jpn_ewe_geo_cic_hau_alb_krd_mol_lat_zul_lit_tml_slo_knd_uzb_amh_fre_hun_owc_cnt_bat_pol_heb_hin_spa_dgb_tha_vie_bul_pan_grk_ses_fin_ukr_sod_mnd_rus_tsw_swa_jav_igb_rom_swe_fbf_bem_moo_xho_sun_ctl_lda_tag_swt_yor_mao_wly_glc_bam_dyu_cze_est_bos_kor_azi_aeg_por_eng_ven_akn_ben_anl_chh_tsn_mcd_ita_mlt_svk_prs_ger_tig_mly_dut_gam_afr_ind_guj_arw_bsq_tur	-0.804247063228998	-1.8568849106403	0.0664928821266155
309	ben_bem_igb_cic_moo_mol_afr_jav_wly_swe_hin_dut_ita_hun_fre_rus_guj_arw_est_mly_urd_grk_swa_eng_mao_knd_mnd_swt_fbf_krd_svk_dyu_yor_ger_azi_tig_owc_pan_por_tml_aze_spa_ctl_ven_dgb_akn_bos_qcu_lit_bam_rom_lda_glc_tag_ind_tha_xho_nor_aeg_chh_amr_ewe_cze_pol_cnt_lat_bat_vie_gam_fin_scr_heb_uzb_tur_jpn_sun_mlt_mcd_amh_hau_geo_bul_tsn_slo_anl_prs_zul_bsq_sid_kor_alb_ukr_tsw_sod_ses	-0.617957037189811	-1.38467942045021	0.169463636929655
310	amr_cic_grk_bsq_ewe_mnd_zul_por_hau_tha_mao_lat_arw_ctl_igb_mly_kor_swa_jav_qcu_urd_heb_hin_aeg_geo_sun_yor_tsw_xho_akn_spa_prs_tur_aze_lit_azi_mol_ses_nor_tig_cze_fin_dyu_gam_est_sod_glc_sid_owc_svk_anl_mcd_dgb_eng_hun_tml_krd_ben_chh_jpn_bem_fre_ven_wly_bos_cnt_uzb_ind_rom_pan_ukr_mlt_bul_bat_fbf_vie_lda_tsn_knd_afr_amh_alb_ita_moo_swe_slo_pol_bam_dut_tag_rus_ger_scr_swt_guj	0.638127643791634	1.59330953497649	0.114484010729367
311	spa_ita_cic_anl_tag_ses_rom_prs_svk_yor_mnd_chh_gam_azi_pol_jav_ven_guj_owc_mly_swt_pan_geo_bat_tml_est_lit_rus_ben_grk_jpn_amh_aeg_alb_tig_tsn_eng_slo_amr_hun_xho_uzb_wly_glc_akn_aze_vie_urd_qcu_ctl_cnt_dyu_fin_igb_ger_mol_por_fre_sun_bem_tha_mao_tur_swe_tsw_ind_hau_fbf_krd_nor_swa_zul_afr_knd_bam_moo_ukr_kor_bos_bsq_sod_mlt_scr_ewe_bul_hin_mcd_lda_lat_sid_arw_cze_dut_dgb_heb	-0.297090112162981	-0.765296163366357	0.446033011946936
312	ewe_xho_vie_sun_rus_lit_lat_akn_sid_sod_geo_jav_cze_fre_tml_rom_tha_cic_nor_zul_slo_mly_aze_krd_guj_tig_mao_pol_afr_tur_ind_est_hin_bsq_mcd_glc_azi_tsw_mol_yor_grk_tag_dut_por_pan_bam_svk_igb_dyu_aeg_bul_arw_uzb_wly_ger_hun_qcu_jpn_lda_amh_swt_spa_cnt_mnd_bat_heb_amr_ctl_kor_hau_ses_ukr_scr_knd_chh_mlt_eng_fin_urd_prs_bem_alb_tsn_ven_fbf_ben_dgb_moo_anl_swe_bos_swa_gam_owc_ita	0.422924095124338	1.03822449351342	0.301857403659316
313	cic_dut_gam_mol_ven_grk_zul_eng_fbf_fin_jpn_owc_aeg_amh_pan_ses_tag_cnt_guj_azi_dgb_vie_yor_cze_wly_sod_igb_ukr_ben_bsq_mlt_arw_ger_sun_glc_bat_rom_tig_pol_chh_xho_knd_ewe_lda_moo_lat_tsw_dyu_spa_anl_tha_slo_amr_mly_tur_uzb_bul_swt_krd_fre_urd_scr_lit_jav_akn_svk_swe_alb_ctl_por_aze_sid_kor_bos_prs_qcu_nor_rus_ind_heb_ita_hau_est_bem_hin_tsn_tml_mcd_bam_hun_geo_mao_swa_afr_mnd	0.686866880876077	1.71356186029887	0.0899407618053295
314	svk_bos_arw_yor_cnt_tag_mol_gam_lit_aeg_cze_fre_pol_swt_lat_knd_tha_akn_krd_swa_sod_ben_bsq_fbf_ind_por_rom_alb_eng_fin_glc_swe_azi_mlt_amh_sun_xho_est_bam_dgb_sid_hau_ewe_igb_cic_bul_kor_qcu_tsw_jpn_moo_anl_rus_hun_grk_mao_prs_bat_uzb_guj_ctl_ukr_hin_jav_tsn_mnd_spa_wly_ses_amr_dut_bem_aze_vie_tml_mcd_ger_heb_mly_afr_ven_tig_geo_slo_nor_urd_dyu_ita_tur_scr_zul_chh_lda_pan_owc	0.542331234811751	1.20971682983017	0.229453641731559
315	swt_bam_akn_sun_mao_tha_tur_bos_ctl_dgb_ger_bsq_grk_lda_cic_vie_scr_mol_pan_amr_ukr_arw_jpn_guj_lat_tag_lit_mly_ind_por_sod_alb_krd_pol_ven_ses_prs_bul_rus_slo_uzb_spa_fin_mlt_sid_dyu_svk_dut_aeg_fbf_qcu_geo_moo_kor_afr_hin_yor_wly_anl_ewe_amh_cnt_swa_heb_mnd_gam_azi_fre_urd_est_hun_glc_ben_eng_rom_swe_ita_nor_aze_igb_owc_mcd_zul_jav_bem_hau_tml_chh_knd_cze_xho_tig_tsn_tsw_bat	-0.206366208864903	-0.522440028848565	0.602606299944533
316	wly_fre_fin_pan_sod_pol_hun_swt_slo_bos_aeg_aze_qcu_uzb_tig_rom_ewe_igb_dgb_tml_anl_grk_lat_afr_amr_bem_ven_tsn_kor_tha_spa_vie_tag_cnt_xho_ukr_mol_scr_jpn_yor_arw_akn_fbf_krd_cze_amh_ctl_ben_sid_eng_sun_alb_hau_ses_swa_heb_est_moo_lda_rus_owc_svk_urd_por_jav_glc_gam_chh_mly_guj_bul_hin_ger_zul_prs_lit_cic_ind_bat_tsw_mcd_swe_bam_dut_dyu_mnd_azi_geo_mao_tur_bsq_nor_knd_ita_mlt	0.0141682671071978	0.0366601804760553	0.97083453480283
317	moo_cnt_amh_akn_bul_dgb_ses_tha_kor_pol_swe_est_ind_arw_scr_mcd_zul_aze_eng_jpn_amr_xho_ewe_rom_rus_bsq_mol_bem_heb_tml_sid_vie_urd_tsn_tig_prs_slo_ctl_fin_tag_lda_mly_hau_igb_yor_svk_swa_krd_ben_bos_chh_jav_mlt_cic_tur_anl_fre_por_bat_glc_alb_fbf_ger_ukr_aeg_dut_hin_grk_uzb_geo_spa_nor_cze_pan_azi_swt_mnd_tsw_ita_gam_hun_owc_wly_mao_sun_guj_dyu_lit_ven_afr_knd_sod_lat_bam_qcu	0.633415731042685	1.54107382361977	0.126694669680902
318	swt_tig_alb_cnt_owc_tag_mnd_knd_urd_moo_chh_dyu_cze_por_sod_nor_mcd_aeg_arw_azi_aze_igb_ven_pan_cic_geo_yor_tml_est_swa_bem_guj_tur_slo_pol_amh_vie_eng_mol_fin_grk_dut_xho_wly_ctl_hau_qcu_jpn_ewe_swe_svk_bsq_ind_jav_prs_tsw_gam_sid_amr_heb_ita_mao_bos_afr_rom_kor_lit_tha_hun_uzb_spa_ben_anl_mly_fbf_lda_zul_bul_scr_ses_hin_bam_glc_tsn_sun_dgb_ger_rus_krd_bat_lat_akn_mlt_fre_ukr	-0.441619384029282	-1.0785471424766	0.283579132047283
319	mao_rom_ind_slo_mlt_swa_scr_bam_aeg_pol_dut_sid_est_bem_glc_knd_gam_fre_nor_hun_dgb_ben_sod_vie_pan_owc_fbf_alb_ger_tha_tml_amh_hau_cze_rus_ita_zul_tsw_fin_jav_bos_hin_cic_lit_prs_aze_tag_mol_yor_jpn_geo_azi_eng_por_tsn_ukr_swe_bsq_afr_ctl_igb_sun_akn_wly_chh_anl_ses_ewe_mcd_guj_lda_krd_lat_swt_mly_amr_grk_tur_cnt_tig_dyu_xho_svk_kor_heb_qcu_bul_bat_uzb_moo_mnd_spa_ven_arw_urd	0.753978335005123	1.73878045104455	0.0853825957148991
320	moo_mnd_knd_mlt_tig_dut_tag_qcu_aze_sun_aeg_tsw_dgb_slo_yor_ctl_swa_cze_swt_ses_pan_ven_guj_afr_alb_lat_cic_arw_kor_eng_ita_sid_amh_pol_dyu_svk_rom_urd_sod_lit_por_vie_lda_ben_fbf_akn_uzb_rus_ukr_zul_mly_mcd_mol_ind_gam_bam_jav_anl_grk_wly_xho_prs_bos_bem_igb_geo_chh_krd_cnt_hau_swe_fin_glc_bul_est_tml_tur_bat_azi_scr_nor_tha_amr_jpn_mao_owc_ewe_hin_bsq_tsn_fre_hun_spa_ger_heb	-1.08679382930362	-2.90888986496135	0.00453668651364526
321	hau_tha_grk_jav_cnt_dyu_tsw_afr_mol_ctl_nor_uzb_alb_rus_mlt_guj_qcu_krd_fin_lat_amh_swt_ben_heb_por_hin_zul_swe_mcd_moo_svk_arw_ewe_lit_tur_igb_anl_mao_fre_bem_tag_amr_bat_spa_sid_ses_geo_bam_kor_scr_wly_dut_bos_tml_rom_eng_gam_aeg_swa_sun_mnd_akn_knd_hun_lda_tig_xho_sod_yor_tsn_urd_aze_cze_mly_chh_pol_ind_owc_ven_cic_slo_fbf_bul_est_azi_glc_jpn_ger_ita_dgb_vie_ukr_bsq_prs_pan	-0.566320426189994	-1.35924123139218	0.177357119707773
322	swa_swe_aeg_scr_nor_tha_slo_jav_ben_moo_bos_bul_xho_amr_hau_guj_pan_uzb_yor_ita_cic_ctl_krd_alb_fin_ses_ewe_tur_ukr_mnd_aze_gam_sun_por_est_glc_ven_ger_lit_spa_mcd_wly_mao_cze_fre_dgb_urd_mol_tig_amh_eng_igb_sid_anl_azi_heb_mlt_kor_prs_hin_geo_knd_qcu_swt_mly_pol_svk_dut_lat_dyu_jpn_cnt_rom_vie_afr_sod_bat_zul_hun_rus_bem_chh_tsw_tag_tml_bsq_grk_owc_arw_fbf_akn_lda_ind_tsn_bam	-0.169848961594247	-0.441616457727157	0.659791895802642
323	guj_bos_scr_grk_dgb_anl_svk_ger_afr_wly_tsn_tha_mnd_ind_gam_mao_amh_mly_rom_dyu_kor_bem_eng_hun_jpn_sid_tml_krd_mol_mcd_dut_tsw_yor_chh_nor_hau_sun_swe_ctl_urd_heb_por_bsq_rus_lit_ben_sod_est_arw_prs_jav_ven_aeg_lat_amr_spa_geo_bam_hin_ita_qcu_lda_cic_aze_bul_owc_glc_swa_ewe_knd_cze_tag_bat_zul_pan_fre_igb_cnt_tig_fbf_uzb_moo_alb_swt_slo_tur_vie_xho_mlt_fin_pol_ukr_ses_azi_akn	0.396874589798151	0.931927601896557	0.353786989768366
324	gam_amh_xho_wly_bem_slo_amr_lit_ven_arw_alb_bat_hun_afr_glc_tig_krd_ind_jav_cic_kor_prs_mao_dgb_sod_dut_est_fbf_tsw_heb_bam_ukr_qcu_dyu_bos_ger_uzb_svk_sun_guj_igb_cnt_tha_akn_tur_nor_moo_hau_eng_chh_tag_fin_cze_azi_mly_lat_hin_aze_jpn_ewe_vie_swa_swt_pan_spa_ses_tml_ctl_yor_mol_lda_geo_bsq_por_rus_zul_knd_urd_grk_scr_anl_mcd_bul_mlt_ita_aeg_owc_swe_pol_fre_sid_tsn_ben_mnd_rom	-0.480988779862906	-1.07648181174673	0.284496435000123
325	bsq_sod_ewe_bos_hau_tur_gam_glc_mnd_arw_tsn_pan_alb_urd_uzb_mly_jav_hun_chh_ses_lit_tag_jpn_tha_swa_aze_sun_kor_nor_rom_ger_qcu_fbf_aeg_ctl_mlt_knd_owc_amr_xho_igb_lat_fre_krd_slo_sid_geo_ben_tml_swe_zul_mol_guj_pol_tig_vie_cze_moo_mao_grk_tsw_cic_swt_bam_wly_cnt_svk_bem_anl_ven_azi_dgb_eng_ukr_fin_amh_dut_por_hin_yor_bat_ita_rus_mcd_est_ind_spa_afr_heb_akn_bul_scr_lda_prs_dyu	0.411526036370273	1.00136096673833	0.319250679694188
326	guj_bos_svk_ita_ukr_slo_sun_ven_dut_zul_jav_fre_hau_amh_bsq_owc_anl_fbf_yor_xho_qcu_kor_knd_mao_tsw_tha_wly_rom_ses_cze_tig_nor_spa_cic_dyu_eng_jpn_bul_bam_bat_krd_lit_cnt_aze_lda_heb_hin_gam_ind_est_azi_alb_sod_mly_arw_mnd_mcd_scr_fin_swe_igb_glc_rus_por_urd_tag_dgb_mol_chh_aeg_afr_tur_ewe_vie_swt_mlt_pol_tml_uzb_geo_lat_hun_ben_pan_ger_prs_tsn_moo_akn_grk_bem_amr_swa_ctl_sid	-0.394821629594848	-0.955531063156831	0.341786439065881
327	fin_ben_uzb_zul_akn_tig_svk_dgb_dut_moo_guj_aeg_cnt_anl_ven_tur_hin_sun_bul_mly_azi_glc_est_bem_ukr_aze_mao_lat_dyu_tag_por_hun_urd_ita_tsn_fre_bam_gam_cic_owc_sid_prs_xho_knd_hau_grk_qcu_bat_ind_pol_krd_mlt_kor_geo_wly_bos_sod_mcd_eng_swa_tha_alb_afr_spa_ewe_chh_ger_arw_mnd_vie_tsw_cze_fbf_scr_tml_swt_igb_lit_heb_nor_rus_rom_yor_mol_bsq_jpn_pan_amr_ctl_jav_lda_swe_ses_slo_amh	-0.0103208951440645	-0.0238143823916245	0.981051690973681
328	swt_bsq_mol_bam_anl_cic_prs_tag_aze_qcu_yor_hun_tsn_bat_rom_mcd_heb_svk_arw_amr_lit_hin_owc_tur_swe_sid_wly_tml_azi_chh_dyu_tha_grk_spa_tsw_xho_bem_dgb_geo_swa_dut_bul_mao_amh_uzb_akn_lat_ind_aeg_pan_jav_tig_mnd_fbf_mlt_cze_kor_ger_urd_knd_scr_cnt_jpn_ctl_igb_zul_nor_eng_est_ses_lda_guj_bos_gam_mly_ita_pol_sod_slo_fre_rus_krd_hau_alb_moo_afr_sun_ben_glc_fin_ewe_ven_por_vie_ukr	-0.469369782956799	-1.0707829846167	0.287038104720564
329	ven_tsw_tag_gam_nor_zul_urd_ewe_est_dgb_tml_azi_amh_pol_dyu_uzb_ind_scr_hau_bem_bul_spa_hun_fre_akn_fin_guj_mao_sun_aze_sid_mol_glc_yor_anl_grk_cic_krd_jav_pan_cze_vie_geo_tsn_por_tha_moo_jpn_svk_mlt_fbf_bam_chh_aeg_afr_amr_dut_lat_mly_ctl_tur_swt_ses_heb_mcd_slo_cnt_lda_swe_sod_alb_tig_ita_qcu_bsq_igb_xho_swa_kor_arw_eng_wly_prs_owc_hin_ger_rus_knd_bos_ukr_mnd_bat_lit_ben_rom	0.250456597660772	0.666644643652915	0.506649661727122
330	amr_cze_dut_uzb_krd_pol_mly_gam_ukr_fin_heb_amh_hin_prs_anl_cic_chh_mao_mnd_guj_jpn_swe_nor_ewe_tig_urd_ger_qcu_ses_jav_fre_tsw_cnt_bat_ven_mcd_bam_swt_xho_aeg_dyu_aze_dgb_fbf_rus_por_mol_ita_sid_hau_tha_ctl_ben_svk_akn_ind_owc_tag_hun_wly_moo_arw_geo_tur_sod_slo_rom_grk_pan_sun_swa_est_bem_bul_vie_scr_tml_mlt_eng_bsq_zul_lat_knd_glc_bos_lit_igb_yor_afr_azi_alb_lda_tsn_kor_spa	-1.38686015068151	-3.78359840720705	0.000273350754398841
331	rom_swa_mlt_hin_wly_tsn_amh_bul_lit_knd_eng_kor_prs_por_alb_ven_igb_dut_uzb_fin_swt_heb_mcd_svk_moo_ukr_gam_tsw_chh_tag_mnd_owc_tha_grk_bem_bam_nor_zul_spa_rus_slo_cze_lda_jpn_pan_afr_anl_fbf_tur_est_ger_mao_aeg_bsq_akn_amr_arw_ctl_urd_lat_cnt_sun_fre_yor_xho_azi_aze_geo_ewe_ben_ind_swe_glc_jav_hau_cic_bos_ita_ses_sod_sid_tig_guj_krd_qcu_pol_hun_tml_dgb_vie_scr_mol_mly_dyu_bat	-0.145586674496442	-0.335431622558827	0.738055007600533
332	swt_gam_afr_uzb_mly_swa_akn_ewe_lda_kor_owc_chh_ita_vie_tur_ger_svk_ven_bsq_grk_krd_cic_tsn_jav_amh_mlt_bem_rom_sod_rus_zul_ses_aeg_ukr_urd_wly_azi_prs_bul_por_bam_guj_hun_tag_igb_cze_fre_heb_cnt_pol_anl_sid_tml_hin_ctl_tha_lat_moo_alb_spa_amr_qcu_fbf_dyu_mao_bos_dut_eng_dgb_nor_geo_mnd_pan_scr_slo_est_ben_swe_knd_fin_tig_hau_xho_mol_yor_sun_glc_mcd_aze_arw_jpn_tsw_bat_lit_ind	0.503096197402466	1.23261060000728	0.22082801933926
333	mly_anl_bam_por_azi_igb_geo_bem_mlt_tag_arw_alb_spa_vie_swe_urd_sid_slo_lat_aeg_pan_amr_tha_bsq_cnt_amh_ind_bul_glc_knd_tsw_mol_jpn_tsn_ukr_dut_ita_guj_est_aze_dyu_yor_lit_uzb_ven_fre_tig_sun_hun_ben_fin_mao_bos_kor_xho_bat_moo_pol_krd_scr_ger_ewe_sod_fbf_qcu_swa_jav_prs_afr_rus_swt_zul_cic_ctl_akn_grk_chh_nor_gam_ses_hin_svk_eng_dgb_wly_lda_mcd_heb_tml_hau_rom_owc_cze_mnd_tur	-0.310974098648705	-0.81093211461213	0.419475119601298
334	spa_mol_ind_uzb_azi_moo_igb_bam_aeg_ita_bsq_bos_swa_geo_swt_mly_guj_tml_est_sod_alb_xho_cnt_kor_dgb_mnd_owc_dut_bat_amh_lat_tha_chh_nor_jpn_ven_arw_rus_tsw_grk_rom_fre_bul_ger_tur_anl_urd_glc_svk_qcu_aze_dyu_pol_slo_ukr_tag_mlt_wly_swe_pan_fbf_ctl_mao_eng_amr_jav_sun_sid_vie_hin_scr_krd_akn_prs_cic_por_afr_lda_bem_hau_cze_gam_tsn_yor_zul_heb_ben_lit_knd_tig_ewe_hun_mcd_fin_ses	-0.150725052345018	-0.37682119562669	0.70716490943452
335	qcu_igb_sid_bul_hin_fre_lit_heb_svk_mol_lda_fin_vie_tsn_kor_anl_aeg_jav_bos_urd_alb_rus_pol_bsq_est_mnd_swt_dyu_gam_eng_tag_tha_tig_ger_cze_tur_tml_lat_zul_bam_yor_rom_pan_ses_mly_ewe_cic_ctl_dut_wly_hun_cnt_azi_mcd_mlt_grk_geo_sun_scr_spa_slo_swa_bat_prs_akn_krd_dgb_tsw_uzb_ita_jpn_bem_knd_fbf_moo_amr_chh_ven_por_aze_glc_amh_ukr_hau_nor_mao_ind_afr_owc_swe_xho_guj_ben_sod_arw	0.425116807208021	0.985942573297005	0.326719459984056
336	uzb_bat_lit_bos_fre_jav_afr_sod_anl_tsw_por_xho_swt_gam_chh_knd_swa_heb_igb_ven_lat_glc_dut_sid_qcu_jpn_geo_ger_aze_bul_cnt_owc_cze_bam_eng_dgb_lda_pan_moo_yor_ben_hau_mly_tur_rus_cic_ewe_aeg_fin_zul_krd_tag_prs_bsq_mol_wly_tml_hin_mlt_amh_azi_hun_mcd_tsn_mao_swe_rom_tha_ind_slo_alb_sun_dyu_ses_ukr_pol_amr_ctl_vie_fbf_guj_spa_est_arw_urd_kor_bem_ita_tig_grk_akn_scr_nor_mnd_svk	-0.376555275820991	-0.856338688854687	0.394011568606317
337	tml_fbf_cnt_afr_hun_swa_bat_swe_pol_tur_jpn_nor_mol_amr_fre_mao_ven_spa_eng_ses_rus_azi_ben_qcu_swt_tsw_bsq_cze_bos_alb_arw_ukr_geo_xho_lat_rom_hau_est_krd_mlt_slo_aeg_akn_svk_pan_kor_cic_lda_urd_igb_ewe_gam_zul_ger_moo_tha_ctl_chh_bul_lit_fin_tig_scr_tsn_por_mnd_hin_dyu_sun_aze_owc_amh_bem_mcd_mly_yor_grk_vie_prs_anl_ita_guj_sod_sid_tag_knd_glc_ind_dgb_jav_bam_heb_wly_uzb_dut	0.107462693448398	0.258607250991365	0.796509778029215
338	bat_hin_urd_svk_yor_mlt_moo_ukr_tur_afr_mcd_ger_prs_hau_owc_tag_uzb_hun_fbf_ven_tig_cnt_tsn_knd_dut_gam_lit_eng_por_dgb_tml_sod_fin_slo_est_ses_grk_swt_heb_ind_pol_anl_ita_jpn_glc_sun_bos_ewe_amh_nor_fre_cic_ben_chh_guj_mly_dyu_akn_geo_spa_aze_mol_bam_cze_rom_swe_bem_tha_lat_igb_amr_azi_arw_mnd_pan_zul_vie_ctl_mao_bul_sid_scr_tsw_jav_rus_alb_wly_kor_lda_krd_swa_aeg_qcu_xho_bsq	0.208231414554049	0.481208810897518	0.631498380712657
339	tsn_zul_owc_akn_mly_knd_tag_lit_vie_swe_swt_anl_fbf_geo_dyu_aeg_sod_glc_cze_pol_gam_tig_jpn_tsw_fin_mcd_azi_ita_kor_aze_tha_bul_hau_pan_arw_grk_yor_mlt_rom_mol_scr_urd_svk_bem_cic_ben_igb_hin_rus_sid_alb_ger_tur_amh_hun_xho_por_prs_moo_tml_fre_amr_afr_ukr_eng_mnd_dgb_slo_sun_lat_heb_wly_bam_ctl_uzb_spa_qcu_ind_bat_krd_jav_lda_nor_est_mao_swa_bsq_chh_cnt_ses_guj_bos_dut_ewe_ven	0.70412670785988	1.68151087717704	0.0960190708367539
340	pan_nor_kor_tml_grk_bam_amh_bem_chh_ita_bos_ger_ctl_igb_azi_prs_mly_mao_wly_tur_akn_jpn_tag_alb_tha_por_yor_aeg_gam_ven_cnt_tig_qcu_guj_mlt_arw_hau_moo_swe_heb_ben_scr_knd_lit_hun_geo_jav_sun_rom_est_swt_swa_cic_tsw_ses_spa_ind_svk_bul_glc_lat_fin_zul_vie_sid_dgb_ukr_aze_urd_mnd_krd_dut_ewe_dyu_mcd_tsn_bsq_hin_fbf_rus_xho_anl_slo_pol_amr_owc_afr_sod_eng_cze_mol_lda_fre_uzb_bat	0.43910696397176	1.04706716263281	0.297782300468367
341	krd_amr_aze_sid_mol_akn_fin_igb_uzb_tml_ukr_mlt_por_rom_est_cnt_lat_dut_guj_cic_arw_bam_mao_alb_sun_bem_ita_glc_eng_pol_swt_ind_rus_amh_hau_geo_tig_sod_tsn_vie_dyu_heb_mcd_ger_yor_owc_tha_moo_svk_hun_cze_knd_bul_lit_jpn_qcu_slo_nor_afr_tur_ben_prs_anl_fbf_wly_tsw_ewe_hin_gam_tag_dgb_lda_swe_mly_pan_azi_fre_xho_bat_zul_swa_bos_grk_ses_spa_scr_kor_aeg_chh_mnd_bsq_jav_ven_urd_ctl	0.219516145230095	0.555794190429125	0.579686225464433
342	bem_ukr_xho_hau_ben_geo_anl_aze_aeg_ven_krd_ewe_urd_nor_cic_sod_mol_ger_mly_eng_ind_uzb_afr_lit_bul_alb_scr_kor_sid_mcd_yor_tig_arw_amh_swt_lat_spa_cze_mnd_vie_azi_guj_knd_slo_dyu_ses_svk_wly_dgb_heb_tsn_prs_hun_ctl_mlt_rus_jpn_tml_jav_sun_bsq_mao_bos_amr_cnt_glc_hin_tsw_qcu_lda_rom_ita_owc_fre_bam_fin_dut_swa_fbf_est_por_tur_igb_chh_akn_pol_bat_moo_pan_swe_tag_grk_tha_gam_zul	-0.386721870476252	-0.912214580470486	0.364014400192611
343	alb_grk_akn_mlt_mly_chh_urd_moo_pan_spa_tml_lit_heb_vie_prs_fre_sid_jpn_ita_ctl_swe_nor_ben_svk_tur_dgb_lda_pol_bul_igb_mol_swa_tha_fbf_fin_mcd_owc_afr_est_bsq_jav_por_ukr_eng_xho_rus_zul_ger_glc_ind_tsn_dut_cze_uzb_knd_tig_arw_sod_scr_hau_bat_aeg_azi_ven_hin_bem_aze_amh_qcu_wly_lat_rom_krd_yor_slo_swt_kor_bos_bam_hun_geo_tsw_dyu_cic_ses_anl_gam_sun_ewe_cnt_guj_tag_mnd_mao_amr	0.55743437673696	1.39850641877299	0.165286924412629
344	hau_rom_dgb_svk_tsw_uzb_ven_kor_tha_ger_cze_pan_chh_bem_prs_anl_igb_jav_vie_wly_mao_guj_ctl_sod_bos_swt_moo_scr_ind_arw_ewe_bam_bul_heb_mol_tig_amh_lat_tur_swe_pol_sun_aeg_por_grk_tml_afr_swa_akn_ita_owc_mlt_knd_mly_bsq_eng_cnt_glc_rus_hin_tag_hun_dut_tsn_geo_zul_cic_ukr_mcd_yor_xho_dyu_est_lda_gam_azi_aze_urd_fin_nor_ben_fre_qcu_lit_alb_slo_fbf_ses_sid_amr_spa_mnd_bat_jpn_krd	0.419405558065451	1.08747235361408	0.279638477129584
345	afr_jpn_ses_gam_hin_lat_geo_ind_tag_knd_tur_aeg_mcd_mly_xho_ewe_swt_ctl_prs_tml_tig_swe_kor_scr_zul_eng_amr_sun_owc_est_ven_cze_krd_igb_hau_mol_mao_jav_slo_ita_urd_mlt_heb_amh_nor_chh_bat_wly_tsw_ben_hun_ukr_bam_anl_glc_bsq_rus_qcu_tsn_yor_mnd_grk_lit_azi_cic_alb_spa_por_sod_akn_fbf_sid_dut_arw_moo_svk_fin_vie_aze_ger_pan_fre_guj_bem_tha_swa_lda_uzb_rom_dyu_pol_bos_cnt_bul_dgb	0.479866539968975	1.23108588405402	0.221395036669059
346	arw_dgb_cic_tur_bem_vie_bat_guj_aeg_spa_ses_cnt_qcu_tig_sid_fbf_bos_lit_bsq_ctl_hin_sun_tag_alb_afr_prs_rus_mly_geo_eng_jpn_swa_por_gam_mcd_tha_fre_akn_tsn_aze_jav_amh_yor_cze_swe_sod_anl_ind_ben_lat_ukr_azi_lda_glc_pol_owc_hau_chh_kor_mao_tml_tsw_mnd_wly_uzb_svk_ita_dyu_rom_knd_ger_urd_ewe_mol_grk_scr_heb_ven_fin_est_nor_krd_slo_dut_mlt_bam_zul_xho_moo_pan_amr_bul_hun_swt_igb	-0.854150220109708	-2.04533849920069	0.0436464098524246
347	ctl_amr_uzb_ben_ind_cic_ita_ven_glc_gam_ukr_fbf_tur_sid_eng_tha_mcd_zul_pan_hin_sod_bam_geo_afr_kor_rus_pol_knd_ses_vie_urd_fre_tsn_hau_lda_qcu_spa_heb_guj_sun_hun_tsw_tig_bsq_jav_slo_arw_aze_mlt_aeg_mao_azi_lit_yor_swa_krd_swt_por_wly_dyu_mnd_owc_bos_ger_fin_est_tml_grk_anl_akn_scr_bul_ewe_lat_bem_dut_cze_xho_tag_moo_dgb_mly_bat_amh_mol_igb_chh_cnt_nor_alb_swe_prs_svk_jpn_rom	-0.147755017424277	-0.348931392515449	0.727929577891265
348	pol_lit_swt_chh_xho_fre_svk_sod_cnt_vie_bam_ukr_slo_bul_por_kor_mlt_ven_uzb_anl_spa_rus_yor_bat_hin_ses_ctl_est_heb_krd_hun_grk_mnd_bos_amr_urd_prs_tha_owc_amh_mcd_ita_dyu_dut_geo_cze_jpn_glc_mao_tsw_mol_bsq_ind_tsn_nor_fin_cic_hau_rom_azi_afr_swa_eng_tur_bem_ger_moo_swe_alb_gam_lda_tag_tml_sun_pan_sid_lat_igb_ewe_guj_dgb_mly_aze_scr_akn_zul_qcu_jav_arw_ben_fbf_wly_tig_aeg_knd	0.479743905110178	1.19490832101777	0.235161230733288
349	chh_xho_arw_mlt_mcd_pan_uzb_anl_aze_bat_jpn_urd_tsn_owc_hau_aeg_sun_lda_amh_svk_gam_alb_sid_mao_est_tha_glc_hin_geo_ctl_heb_vie_zul_swt_akn_igb_knd_sod_dgb_bos_cnt_tig_mol_grk_prs_spa_nor_lit_swa_amr_cic_cze_kor_mly_bsq_swe_dut_hun_ita_dyu_por_ukr_rus_jav_slo_bul_tag_wly_ind_rom_ven_fin_ses_ewe_lat_bem_krd_pol_scr_ben_moo_yor_tsw_mnd_tml_azi_fre_qcu_eng_fbf_tur_guj_afr_ger_bam	1.01900941942421	2.69372265197431	0.0083830763453068
350	spa_amr_est_akn_hun_qcu_moo_rom_ita_prs_heb_mnd_mly_tag_hau_azi_mcd_ger_urd_por_owc_lda_tha_dgb_dyu_svk_bul_knd_uzb_ewe_arw_eng_slo_anl_bam_bat_ukr_tig_cnt_sid_scr_sun_cic_ven_zul_xho_swa_vie_mol_pol_mao_gam_tur_aeg_fre_ind_jpn_guj_krd_grk_fin_wly_afr_nor_mlt_yor_pan_alb_lat_ses_bsq_rus_ctl_amh_tsn_geo_chh_lit_ben_dut_fbf_hin_sod_tml_kor_swe_glc_tsw_cze_swt_bos_igb_jav_aze_bem	0.308152682307117	0.807551931933187	0.421409240249141
351	dgb_tur_por_ses_anl_mlt_swe_sun_mcd_sid_bam_pan_amr_dyu_vie_spa_kor_fbf_mao_afr_cic_krd_qcu_lda_grk_akn_guj_knd_dut_swt_jav_tha_chh_tsn_scr_arw_tml_fre_prs_ita_aze_est_urd_hin_yor_cnt_xho_glc_amh_tig_aeg_igb_nor_sod_jpn_owc_ewe_bos_ind_ctl_wly_moo_svk_bem_rom_tag_zul_heb_ven_hau_gam_bat_fin_tsw_lat_mly_geo_azi_lit_pol_ben_bul_uzb_cze_swa_rus_eng_hun_mnd_alb_ger_ukr_mol_bsq_slo	-0.47945891165518	-1.1163431927748	0.267151282512916
352	bul_mcd_urd_hin_bem_ger_bat_mlt_heb_ukr_owc_mly_qcu_ctl_bos_ben_cic_aeg_akn_svk_xho_knd_bam_anl_lat_wly_glc_jpn_tsn_por_bsq_lit_amh_mnd_pol_swt_sod_igb_azi_spa_tsw_pan_tig_mao_mol_ewe_hau_sun_rom_arw_est_zul_alb_tag_uzb_aze_prs_nor_dut_amr_tml_jav_dyu_ita_tur_eng_ses_moo_geo_cnt_grk_tha_vie_kor_sid_fre_ven_fin_swa_scr_gam_guj_afr_krd_slo_yor_ind_rus_chh_lda_hun_cze_swe_fbf_dgb	0.0237241866708747	0.0631498758229939	0.949782689359426
353	tig_bem_ben_jav_fbf_azi_cic_alb_swt_cnt_yor_bul_kor_ven_pan_amh_grk_chh_bam_spa_afr_dgb_amr_rus_bsq_ukr_guj_lat_tsw_bat_ita_uzb_eng_ger_tag_ind_anl_ewe_gam_qcu_heb_sid_igb_xho_prs_est_ctl_lit_slo_swa_wly_mol_pol_akn_krd_tml_bos_tur_nor_lda_zul_mly_por_fin_mao_moo_rom_sun_sod_fre_vie_swe_ses_owc_hau_tha_dyu_aze_hin_geo_urd_arw_mlt_knd_glc_mnd_dut_tsn_svk_mcd_hun_scr_cze_jpn_aeg	0.172190518850045	0.428439448832557	0.669321881952572
354	lit_bem_kor_bos_por_krd_tml_moo_swe_geo_sod_tsw_dgb_tur_xho_glc_cnt_rus_amr_bat_swt_mol_akn_ewe_hun_pan_mnd_heb_anl_tha_gam_yor_vie_nor_igb_jav_svk_hau_afr_ctl_fbf_jpn_pol_mly_alb_tsn_scr_rom_dut_tag_dyu_guj_mao_aeg_mcd_zul_fin_arw_bul_lat_knd_cic_mlt_tig_bsq_qcu_ses_cze_ger_uzb_ben_hin_ita_urd_swa_ukr_lda_sun_sid_chh_spa_eng_slo_ven_fre_grk_prs_bam_est_azi_amh_ind_owc_aze_wly	-0.227224348634469	-0.587746879417471	0.55812665701271
355	sid_jav_aeg_bsq_pan_svk_glc_heb_geo_akn_xho_tig_scr_tag_hun_sun_ben_fin_hau_vie_azi_ctl_tha_swa_amr_dgb_rom_fbf_alb_jpn_arw_dyu_prs_gam_mol_hin_mnd_ses_swt_wly_chh_bos_lda_spa_ita_krd_mcd_mly_uzb_yor_swe_lat_igb_tsw_aze_grk_ger_dut_rus_qcu_pol_tur_por_kor_bam_ven_cze_amh_eng_afr_moo_mlt_anl_mao_bul_lit_ukr_bem_sod_tml_tsn_ind_owc_cnt_bat_cic_nor_est_knd_slo_ewe_fre_guj_zul_urd	-0.0240665174605292	-0.062882002746704	0.949995420046447
356	dgb_heb_owc_dyu_rus_dut_fin_fre_zul_est_svk_cze_bat_lda_lit_vie_urd_swa_xho_jpn_eng_prs_sid_hin_chh_geo_tig_glc_pol_anl_mly_tha_knd_kor_tsn_bam_alb_uzb_tag_afr_ses_mnd_ben_mcd_ind_amr_bsq_pan_azi_amh_hau_ita_mlt_ewe_krd_grk_mol_slo_por_wly_yor_cic_guj_spa_tsw_aeg_ger_nor_swt_moo_sod_cnt_qcu_arw_scr_sun_tml_hun_jav_aze_ven_igb_swe_rom_bem_akn_bul_lat_bos_ukr_mao_gam_ctl_tur_fbf	0.350355854118822	0.871502056983531	0.385724349955793
357	tml_spa_sun_por_eng_sod_ben_dut_svk_mcd_jav_bat_scr_xho_tha_swe_sid_tsn_lat_fbf_afr_tig_amr_ger_vie_moo_amh_bul_kor_owc_cnt_bam_tur_fre_ewe_urd_heb_rus_dgb_bsq_tag_ses_swa_ukr_zul_hin_hau_ind_bos_mlt_mol_cic_qcu_dyu_tsw_chh_mao_lit_azi_bem_anl_cze_slo_guj_est_ita_alb_igb_akn_aeg_arw_knd_jpn_aze_fin_wly_hun_grk_uzb_glc_pol_ctl_lda_mnd_gam_krd_geo_rom_ven_swt_yor_prs_nor_pan_mly	-0.358667955189456	-0.856879165460201	0.393714312906018
358	pol_pan_swt_rom_amr_fbf_dyu_mly_rus_spa_lda_ita_urd_dut_chh_bsq_ukr_mcd_knd_mol_swe_dgb_kor_ewe_tur_bam_uzb_hin_alb_lit_afr_bos_lat_akn_ses_zul_amh_owc_tig_glc_jav_krd_sid_cnt_ben_azi_ven_cze_xho_swa_mao_moo_arw_vie_svk_jpn_aeg_por_tag_guj_heb_nor_fin_tsn_hau_tsw_bat_hun_eng_wly_gam_ger_cic_est_geo_aze_bem_sun_ind_ctl_slo_tml_grk_mnd_prs_bul_tha_mlt_qcu_scr_yor_fre_sod_igb_anl	0.032594231658197	0.0829615720626164	0.934060400388548
359	tag_owc_krd_igb_mly_ukr_bam_rom_tsn_zul_lda_ewe_tml_wly_aze_urd_knd_cic_mol_slo_geo_bsq_mnd_chh_guj_rus_fre_ben_sod_heb_ger_qcu_fin_arw_grk_dgb_sun_bat_ses_sid_anl_glc_tur_gam_hin_fbf_vie_amr_spa_mlt_hun_swa_ita_svk_lit_afr_bos_est_azi_mcd_amh_pan_nor_por_prs_ind_hau_cze_kor_uzb_alb_moo_aeg_dyu_tig_tha_ven_eng_xho_swe_akn_ctl_mao_pol_bul_swt_cnt_dut_jpn_bem_tsw_yor_scr_lat_jav	-0.00293843059395357	-0.00755396365947589	0.993989046861909
360	tur_dyu_moo_glc_cic_ven_zul_urd_lat_igb_yor_hin_aeg_tsw_ind_ben_grk_gam_tsn_cze_kor_afr_rom_bsq_slo_krd_mol_tml_amh_dut_spa_sid_hun_pan_pol_jpn_alb_geo_bos_est_ewe_mao_tha_arw_bul_swa_guj_ctl_sun_fin_aze_jav_bem_qcu_svk_ses_ita_mlt_nor_vie_tag_prs_swe_tig_swt_por_amr_cnt_lda_ukr_xho_anl_akn_fre_azi_mly_heb_chh_owc_rus_scr_uzb_dgb_ger_bat_eng_lit_mcd_knd_mnd_bam_sod_wly_hau_fbf	0.0612081454441732	0.147096587471533	0.883374201162453
361	swt_cnt_mao_dyu_hau_por_swa_heb_ses_lda_hun_yor_jav_scr_fbf_dut_aeg_mol_akn_amh_chh_moo_mnd_wly_tsn_uzb_knd_ctl_est_dgb_tsw_bam_fre_vie_afr_cze_igb_sid_gam_ben_hin_geo_zul_bem_azi_lat_prs_ukr_kor_owc_pol_bat_spa_mly_ind_tha_cic_ita_nor_swe_ger_ewe_tag_tur_svk_xho_jpn_arw_slo_urd_tml_mlt_pan_bsq_anl_alb_guj_rus_rom_grk_tig_eng_sun_bul_ven_sod_glc_bos_fin_mcd_lit_aze_amr_krd_qcu	0.145752833287609	0.33027948151859	0.741931664500605
362	dut_ger_mly_wly_owc_cnt_swa_eng_qcu_amh_lat_cic_gam_mol_heb_hin_ven_mnd_swe_ita_ewe_zul_anl_rus_pol_chh_por_amr_xho_igb_mao_bem_sod_tig_ukr_tsw_scr_guj_hun_ind_geo_bos_tha_yor_kor_lit_glc_spa_svk_krd_bul_urd_slo_alb_fre_vie_grk_jpn_rom_ses_est_uzb_bat_knd_moo_tag_azi_swt_sid_bsq_fin_mlt_nor_akn_aze_tml_dyu_arw_pan_cze_aeg_sun_hau_bam_jav_prs_ben_lda_ctl_dgb_mcd_afr_tsn_tur_fbf	NA	NA	NA
363	fbf_fre_mao_azi_sod_zul_anl_tha_rom_grk_jpn_spa_tig_ses_mcd_ctl_owc_ben_eng_qcu_hau_bat_jav_swe_est_vie_wly_scr_amh_yor_por_geo_nor_fin_bsq_sun_cic_dut_svk_mnd_hin_aeg_knd_tsw_mlt_ven_krd_ukr_arw_bam_bos_swa_bul_gam_moo_lda_xho_guj_ita_swt_cze_dgb_slo_mly_ger_prs_glc_igb_ind_afr_tsn_tur_tml_aze_heb_pan_mol_lit_bem_rus_sid_tag_pol_cnt_chh_urd_hun_kor_alb_uzb_akn_dyu_amr_ewe_lat	0.132185980209125	0.336383838304885	0.73733926324707
364	ewe_sid_bsq_knd_azi_hun_afr_tur_aze_lat_geo_amr_por_hau_hin_est_ger_sun_fin_tsw_dgb_zul_lda_anl_ctl_grk_tml_kor_tag_cze_gam_yor_lit_heb_ses_scr_slo_chh_alb_prs_bem_glc_urd_tha_sod_mlt_ind_mnd_svk_cnt_cic_mcd_bul_arw_rom_bam_eng_vie_mol_mao_xho_tig_jpn_wly_swa_owc_fre_rus_ben_krd_fbf_tsn_spa_pan_moo_swt_aeg_ven_guj_mly_dut_pol_qcu_uzb_dyu_amh_jav_akn_bat_ukr_igb_ita_nor_swe_bos	0.457102641094986	1.1936958810815	0.235633021359531
365	mly_ctl_bos_grk_swe_akn_alb_krd_zul_kor_sod_mcd_dgb_ind_por_swt_ukr_fre_geo_bul_hau_mnd_jav_cze_prs_tsw_amr_urd_hin_pan_dyu_ewe_tig_gam_guj_pol_cnt_aeg_swa_svk_qcu_owc_sid_ven_mao_uzb_lit_lda_hun_fin_fbf_ses_dut_tag_nor_igb_aze_anl_afr_tml_amh_chh_moo_tsn_eng_xho_sun_bam_spa_bsq_tha_yor_slo_heb_vie_est_glc_jpn_rom_arw_knd_bem_tur_rus_ger_lat_ben_cic_bat_mlt_scr_azi_ita_wly_mol	-0.064134368884395	-0.16565710118321	0.868786393497322
366	tha_lat_ewe_hun_dgb_anl_wly_est_dut_heb_eng_mcd_lda_ind_tig_afr_jpn_akn_chh_hau_bos_azi_kor_scr_mao_aze_cic_svk_uzb_igb_guj_zul_moo_ukr_krd_pol_nor_alb_swa_rus_ctl_dyu_fin_swe_owc_bam_vie_mlt_slo_bem_rom_glc_fre_geo_cnt_ita_hin_spa_cze_pan_swt_aeg_lit_gam_tur_tsn_bul_qcu_amr_yor_urd_ven_grk_mol_tml_ses_mnd_sid_ben_bsq_sod_fbf_mly_bat_ger_arw_xho_knd_prs_por_jav_tsw_amh_sun_tag	-0.070550150056827	-0.160091535160431	0.873156175904664
367	tha_sid_spa_jpn_sun_bsq_azi_mol_urd_geo_afr_dut_owc_ven_igb_cnt_uzb_tsn_rus_lda_bat_hun_ewe_xho_amh_mcd_tag_mao_bem_ctl_pol_sod_tig_ukr_fin_zul_fbf_gam_tur_fre_amr_tsw_bul_chh_swa_glc_dyu_nor_grk_guj_anl_ger_lat_bam_arw_heb_svk_akn_vie_mly_ses_mlt_jav_hau_est_slo_ind_yor_krd_alb_hin_tml_por_lit_swt_wly_rom_cze_prs_bos_ben_swe_pan_qcu_dgb_mnd_moo_kor_eng_scr_ita_cic_aeg_knd_aze	0.368217658038146	0.972973118340199	0.333090573983367
368	tur_guj_ctl_cnt_bul_mol_bsq_cze_prs_mao_vie_hun_pol_por_amh_azi_amr_wly_owc_ita_swe_bos_mcd_tsn_tsw_yor_dgb_lit_ger_igb_hin_jav_swa_ind_sid_mly_tha_knd_uzb_geo_qcu_bem_zul_heb_fbf_krd_dut_ewe_kor_hau_lda_jpn_mlt_bam_moo_svk_pan_dyu_akn_chh_lat_gam_eng_afr_ses_rus_ven_arw_rom_fre_slo_mnd_ukr_bat_aeg_tig_fin_est_nor_grk_sod_cic_sun_ben_glc_anl_tml_xho_swt_aze_spa_urd_scr_alb_tag	0.563483654051372	1.50256868831694	0.136338398162066
369	spa_sid_jav_amh_gam_wly_uzb_tha_knd_tsn_cic_scr_bem_ita_ben_alb_aeg_tig_krd_bat_rus_por_xho_urd_slo_bam_bul_igb_afr_tml_hin_tag_mnd_chh_dyu_arw_cnt_fin_hun_dgb_anl_sod_hau_kor_mlt_amr_est_jpn_heb_sun_ctl_mol_yor_rom_lit_owc_grk_lat_cze_dut_moo_ses_mcd_qcu_azi_vie_ger_swt_tur_bos_aze_prs_glc_akn_ven_ind_ewe_bsq_mly_fre_pan_swa_fbf_mao_zul_eng_pol_guj_ukr_swe_lda_geo_svk_nor_tsw	-0.624321145894826	-1.61094930936468	0.110579758114522
370	jpn_heb_spa_gam_bul_lat_pan_lda_mol_scr_slo_lit_xho_sun_tml_aze_igb_vie_bat_yor_ukr_ita_geo_eng_akn_nor_chh_ctl_mlt_grk_uzb_dut_ind_alb_krd_dyu_ses_amr_swa_bsq_cnt_ewe_jav_rom_tag_arw_glc_mao_hun_swe_bos_fin_swt_amh_sid_rus_cic_fre_afr_qcu_zul_ben_guj_azi_cze_urd_wly_dgb_tsn_knd_pol_est_mnd_mcd_hin_bem_owc_bam_fbf_svk_mly_prs_ger_tig_hau_sod_anl_por_tsw_aeg_kor_moo_tur_ven_tha	-0.153572685380394	-0.353339100571195	0.724633922480055
371	wly_ind_glc_tml_eng_lda_sid_ewe_yor_heb_mao_spa_est_jav_tig_uzb_xho_krd_mcd_cze_anl_vie_igb_tur_rom_pol_por_swa_mlt_knd_hin_qcu_tsn_aeg_guj_sun_bul_rus_bsq_scr_aze_ctl_nor_svk_ven_bat_dut_alb_tsw_grk_mol_arw_ita_fin_ses_dgb_jpn_fbf_tag_afr_dyu_bos_azi_swt_tha_owc_urd_lat_cic_ukr_pan_ben_amr_mly_lit_mnd_geo_bem_swe_zul_cnt_akn_slo_prs_hun_amh_bam_sod_gam_hau_moo_ger_chh_fre_kor	0.43061852226345	0.979899047537628	0.329678207040239
372	mly_yor_wly_grk_fin_hau_qcu_tig_chh_mlt_scr_ger_geo_lit_bos_jpn_mao_slo_moo_ind_fre_glc_swe_bat_xho_bam_sid_por_anl_gam_owc_est_prs_spa_akn_bsq_krd_dut_dyu_vie_bul_swa_rus_sod_cze_heb_mnd_aeg_alb_hin_uzb_arw_cnt_kor_bem_tag_guj_ita_cic_lat_aze_pan_pol_ven_sun_dgb_nor_azi_knd_igb_amr_ben_tsn_ctl_tur_zul_swt_mol_jav_amh_lda_eng_hun_svk_tml_tha_tsw_ses_rom_urd_ewe_afr_fbf_ukr_mcd	0.0712808695747753	0.175176896301054	0.861321468914142
373	cnt_lit_sod_dyu_bul_fin_mol_xho_amh_pol_kor_ita_pan_yor_urd_ben_lat_gam_ven_lda_afr_krd_ind_ewe_tur_nor_por_knd_rom_swt_anl_mnd_wly_bam_dut_vie_cic_grk_ses_sid_swe_spa_bos_heb_azi_tsn_igb_bsq_sun_aze_mlt_glc_tig_cze_qcu_moo_chh_tml_zul_guj_alb_arw_scr_ctl_hin_ger_tha_est_jav_svk_fbf_hun_jpn_uzb_owc_mly_tag_mao_eng_ukr_swa_aeg_hau_akn_geo_tsw_bem_fre_bat_prs_rus_mcd_dgb_slo_amr	-0.803870084405446	-2.10638840676505	0.0378636831172961
374	bat_gam_ukr_bsq_grk_spa_krd_anl_pol_pan_aeg_mly_knd_arw_mao_sid_urd_kor_lat_hun_moo_rus_swe_dut_sod_lda_azi_bos_hau_vie_bam_afr_tha_owc_swa_eng_mnd_mcd_zul_sun_fbf_bul_scr_ses_jpn_bem_mlt_xho_ind_tsn_igb_qcu_jav_tsw_yor_ben_svk_alb_heb_fin_mol_fre_amr_swt_dyu_akn_rom_prs_dgb_tag_cze_ger_ita_guj_lit_por_tml_amh_geo_ctl_cnt_est_slo_glc_nor_wly_hin_ewe_tur_aze_ven_uzb_chh_tig_cic	0.250973668147892	0.588122451861504	0.557875619158473
375	igb_uzb_mly_hun_bam_xho_kor_afr_amr_tig_jav_swa_fbf_ukr_ben_glc_pol_swe_grk_dgb_chh_fre_tml_sid_wly_akn_tsn_anl_moo_spa_sun_tha_nor_vie_mao_mlt_bos_ewe_cic_mol_ind_cnt_qcu_tag_por_ita_tur_alb_fin_ctl_eng_cze_urd_tsw_prs_aeg_aze_dyu_amh_geo_ger_swt_slo_bat_arw_mnd_zul_pan_knd_svk_bsq_dut_yor_hin_owc_rom_est_heb_gam_bul_lat_jpn_mcd_sod_lit_guj_krd_lda_scr_azi_hau_bem_ven_rus_ses	-0.32982592186749	-0.799853202017193	0.425834202759911
376	sid_lat_pan_kor_guj_fin_tml_amr_swt_anl_jav_ewe_swa_pol_lda_fre_sun_scr_azi_cnt_yor_krd_tig_mao_qcu_dut_est_glc_mcd_akn_owc_nor_igb_eng_rom_mly_xho_gam_arw_aze_vie_tur_hun_dyu_bos_chh_fbf_hau_tsn_ukr_amh_afr_tsw_alb_swe_cze_mnd_bul_por_heb_bsq_bem_spa_ctl_zul_tag_ita_rus_cic_uzb_ses_bam_grk_bat_jpn_sod_mol_urd_ben_ind_prs_hin_wly_ger_moo_lit_svk_dgb_slo_aeg_mlt_ven_knd_geo_tha	0.0474931301534614	0.122753118064915	0.902567483277969
377	geo_kor_ger_grk_alb_ukr_hun_ctl_mao_pol_mol_ewe_uzb_swt_tha_slo_knd_bem_jav_vie_hin_qcu_aze_glc_azi_mlt_bsq_krd_dut_cnt_nor_bos_xho_fre_prs_zul_chh_sun_moo_sod_ses_akn_ind_por_lat_mly_fbf_afr_bat_tig_swe_yor_aeg_lit_rus_urd_anl_igb_bul_dyu_swa_pan_wly_cze_mnd_ben_svk_lda_dgb_est_amh_tag_arw_heb_fin_rom_amr_scr_bam_owc_spa_cic_ven_tml_tsn_hau_mcd_jpn_sid_tsw_ita_tur_eng_gam_guj	NA	NA	NA
378	ind_swt_vie_slo_dut_cnt_tsw_ger_swe_mol_knd_hun_spa_igb_lda_bos_moo_dgb_lit_svk_xho_aze_pol_urd_bam_dyu_lat_mly_tur_mnd_bsq_hin_tsn_aeg_ven_gam_guj_wly_glc_krd_jav_geo_mao_hau_tig_uzb_rom_heb_eng_tml_cic_ben_qcu_ita_anl_est_tha_arw_fbf_nor_yor_jpn_bat_rus_chh_fin_bem_tag_fre_por_grk_zul_bul_sid_prs_ewe_scr_alb_swa_akn_ukr_ctl_kor_amr_azi_sun_afr_ses_sod_amh_mlt_owc_mcd_pan_cze	1.09791156603154	2.60978004063184	0.0105590573145199
379	ses_tha_arw_mol_wly_ita_ctl_dyu_bam_bsq_guj_ger_scr_tur_geo_xho_bem_bos_tsw_heb_mcd_pan_afr_mlt_lit_nor_cnt_hin_alb_est_akn_krd_ven_amh_por_swe_yor_lda_svk_hau_mao_jpn_rus_tml_eng_chh_pol_kor_bul_amr_zul_knd_gam_slo_swa_hun_ewe_moo_uzb_igb_swt_cze_tig_jav_spa_sod_prs_azi_grk_owc_mnd_urd_fre_vie_sun_cic_qcu_dgb_fin_sid_ben_glc_tsn_ind_bat_aze_mly_tag_anl_rom_fbf_ukr_dut_aeg_lat	-0.778944157281362	-1.93604262090496	0.0558991944463227
380	vie_aeg_swt_svk_bat_gam_akn_aze_hin_tsw_bsq_igb_pol_tsn_alb_tur_bul_ses_dyu_mnd_slo_eng_tml_sod_glc_qcu_est_prs_rom_owc_amr_mcd_amh_xho_krd_ind_fin_fbf_nor_rus_spa_swe_afr_kor_por_jav_dut_knd_anl_tag_jpn_fre_wly_heb_swa_ger_cic_sun_guj_ukr_ben_urd_uzb_mly_chh_moo_zul_azi_bem_mao_mol_arw_tha_geo_ctl_grk_cze_ita_mlt_bam_ven_pan_tig_lda_hau_lat_yor_dgb_bos_scr_cnt_hun_lit_sid_ewe	-0.911537821633644	-2.16727922562915	0.0327679470315265
381	swt_ctl_lda_fin_mlt_owc_bsq_bul_jav_igb_sun_cnt_rus_amr_mol_tsn_tur_kor_amh_geo_prs_alb_nor_aeg_ses_ger_tml_hau_lat_spa_arw_pan_mcd_bat_swa_xho_knd_uzb_moo_guj_azi_bos_heb_lit_dut_dgb_ewe_bem_ben_fre_tsw_aze_yor_pol_ukr_sod_por_grk_akn_cze_glc_hin_gam_afr_urd_wly_hun_mly_mao_bam_mnd_tha_est_vie_tag_ita_eng_qcu_anl_chh_ven_jpn_dyu_cic_krd_ind_slo_svk_fbf_sid_zul_scr_swe_rom_tig	0.609552311556417	1.38214272648811	0.1702385514086
382	ita_aeg_owc_mlt_hau_sod_geo_pol_mol_alb_knd_cze_ven_jpn_igb_chh_svk_ewe_hun_wly_bat_mcd_mly_scr_dgb_akn_rom_cic_ind_bul_amh_lda_guj_mao_aze_jav_dut_anl_pan_qcu_lit_bem_tha_mnd_dyu_krd_heb_bam_urd_ses_cnt_ger_por_tml_xho_glc_grk_tur_fin_swa_sid_ukr_bos_ctl_eng_arw_yor_spa_bsq_fre_est_ben_sun_nor_tig_uzb_prs_tsw_azi_amr_gam_rus_hin_tsn_tag_swe_afr_vie_moo_zul_slo_swt_fbf_kor_lat	-0.249891619320508	-0.602778252008677	0.548123302358784
383	afr_kor_bat_dyu_ukr_mly_swt_zul_akn_cnt_heb_jav_alb_vie_ind_swe_bam_rus_ses_est_urd_krd_lit_aze_bem_lda_azi_dgb_rom_tsn_slo_sun_sid_tha_arw_ben_ita_qcu_fin_svk_ctl_dut_lat_ven_bos_glc_bsq_yor_nor_amh_hin_pan_uzb_moo_knd_por_pol_wly_ewe_mcd_swa_grk_tag_ger_owc_eng_gam_mlt_fre_geo_scr_anl_tml_jpn_cic_mnd_prs_hau_tur_mao_spa_igb_hun_sod_mol_tig_chh_bul_cze_amr_guj_xho_aeg_tsw_fbf	0.501843952679818	1.18812670399941	0.237808870225455
384	guj_swa_knd_mol_amh_cze_scr_jav_pol_fbf_ctl_gam_yor_tha_fre_kor_swt_lat_ukr_akn_uzb_zul_wly_lit_bem_svk_sun_azi_por_mnd_anl_eng_glc_heb_tsn_ses_spa_afr_sid_mlt_mly_qcu_nor_grk_bam_mcd_ben_dyu_ger_urd_tig_aeg_jpn_hau_slo_tur_tag_pan_mao_ven_ind_xho_dgb_bul_rus_igb_dut_tsw_bos_ita_prs_alb_cic_swe_chh_hun_moo_bat_sod_owc_est_fin_lda_ewe_arw_aze_geo_vie_hin_cnt_bsq_tml_krd_rom_amr	-0.98906355836482	-2.3423353828093	0.0212967182276564
385	fre_fbf_bsq_mao_tsw_jpn_aze_sod_scr_hau_qcu_tur_amr_jav_ita_gam_knd_cnt_vie_sun_fin_svk_grk_hun_yor_ben_eng_urd_mnd_nor_ukr_chh_dut_owc_bul_ewe_aeg_alb_ctl_lit_kor_lat_zul_pol_mly_bat_anl_akn_uzb_tag_tml_rom_mol_amh_ven_tig_slo_xho_hin_dgb_igb_guj_afr_ger_spa_arw_wly_bem_est_tha_pan_krd_mcd_glc_geo_prs_lda_ind_cze_sid_moo_swa_azi_swt_swe_tsn_dyu_bam_rus_ses_mlt_heb_cic_por_bos	-0.0893901160801425	-0.210750606782189	0.833542970884314
386	azi_bat_jav_fre_dyu_ewe_hin_sun_prs_heb_bul_glc_bam_ctl_ger_akn_krd_rom_est_uzb_sod_tur_por_vie_ven_swa_mol_scr_igb_ben_mcd_ind_fin_tsn_xho_mlt_tha_spa_lda_cnt_lit_amh_pan_zul_arw_svk_dut_jpn_ita_guj_tig_hau_qcu_ukr_tag_alb_slo_anl_moo_sid_gam_geo_tsw_yor_afr_dgb_aze_nor_mly_eng_bsq_lat_chh_owc_grk_bos_pol_swt_amr_cze_aeg_knd_mao_ses_cic_wly_rus_fbf_mnd_urd_kor_bem_tml_hun_swe	-0.210180527647561	-0.467936189031338	0.640924980556824
387	hau_azi_tsw_afr_tag_eng_lit_ben_igb_hin_aze_cnt_cze_swt_swa_amh_tsn_ses_sun_ctl_nor_urd_spa_jpn_scr_mlt_yor_por_dgb_vie_pan_svk_lat_xho_alb_mly_mnd_aeg_est_anl_guj_sod_ind_mao_bam_bsq_rom_glc_geo_grk_mol_cic_tig_moo_rus_ita_amr_krd_jav_fbf_dut_kor_mcd_zul_arw_knd_chh_heb_bem_ewe_bos_swe_bat_pol_owc_fre_wly_lda_ven_dyu_prs_hun_fin_ukr_bul_tha_tur_gam_slo_sid_akn_uzb_ger_qcu_tml	-0.517946526596399	-1.17143176784303	0.244417788353421
388	anl_mnd_fin_lda_fbf_bsq_arw_dut_hun_ctl_dyu_alb_tsw_est_zul_eng_swa_ind_jpn_amr_cnt_swt_bul_hau_uzb_pan_glc_gam_tag_fre_owc_lat_bam_cze_yor_tha_por_aze_grk_rus_svk_scr_slo_kor_sid_tsn_sod_mlt_mly_ger_geo_amh_ewe_afr_guj_chh_ben_swe_rom_krd_xho_spa_hin_mol_jav_tur_nor_dgb_mao_ses_cic_mcd_tml_tig_igb_azi_sun_wly_aeg_ukr_vie_moo_pol_ita_bem_bat_lit_ven_heb_knd_akn_bos_qcu_urd_prs	-0.799165182892591	-1.9838836215847	0.05021717309212
389	tag_nor_est_bul_mcd_wly_sod_alb_ben_ewe_ind_akn_arw_cic_krd_yor_pan_ita_mly_afr_scr_grk_anl_rom_chh_hau_tha_hun_swt_svk_ven_urd_kor_cze_spa_sun_geo_fbf_aze_jpn_tur_dyu_knd_tsn_por_uzb_lat_qcu_gam_hin_fin_tml_dgb_mol_ses_cnt_tsw_azi_mnd_bem_prs_bsq_fre_bam_bat_lda_eng_zul_glc_jav_xho_lit_aeg_vie_ukr_swa_igb_swe_dut_amr_owc_slo_mao_rus_guj_mlt_ger_moo_tig_bos_ctl_sid_heb_pol_amh	0.207004862127566	0.530410895026268	0.597091318754528
390	fre_pan_yor_nor_ses_moo_mol_rus_tha_aeg_krd_cze_geo_mnd_qcu_wly_bsq_tig_chh_jpn_lat_dyu_ctl_azi_dgb_mcd_uzb_mlt_por_cnt_ewe_est_tsw_heb_ind_fin_glc_sid_swe_hau_ger_bul_amh_aze_lit_tur_afr_sun_ben_bat_vie_hin_kor_eng_tsn_hun_igb_gam_mao_fbf_cic_zul_swa_urd_pol_guj_mly_lda_bam_xho_rom_owc_anl_bem_ven_spa_sod_dut_amr_bos_arw_akn_prs_knd_svk_swt_tml_tag_alb_scr_jav_slo_grk_ukr_ita	0.469419581234675	1.23250579954842	0.220866959048746
391	mlt_gam_scr_sid_mcd_sun_fin_moo_afr_dut_bsq_swt_yor_bam_slo_ewe_lda_pan_jav_geo_tha_igb_nor_bos_lit_urd_guj_anl_hun_qcu_zul_jpn_ind_ses_cze_fbf_bat_tur_pol_grk_ger_aze_rus_swa_sod_hau_kor_azi_dyu_cnt_est_tig_rom_lat_krd_tsw_mly_alb_amh_tml_uzb_mao_bul_swe_glc_bem_svk_eng_ctl_ven_vie_ukr_wly_fre_por_chh_heb_mnd_prs_tsn_tag_akn_owc_cic_xho_aeg_ben_ita_hin_knd_amr_arw_spa_dgb_mol	0.447419837106137	1.03881104324655	0.301585932417277
392	lat_grk_prs_ukr_bul_moo_chh_hin_rus_bsq_tur_bos_guj_akn_urd_cnt_fbf_mly_lda_pan_ben_aze_uzb_ven_est_arw_cze_bat_kor_mol_glc_mcd_azi_eng_gam_hun_svk_yor_krd_hau_geo_afr_amh_alb_heb_dgb_scr_owc_swe_cic_swt_tml_amr_xho_wly_aeg_tsw_jpn_igb_mao_anl_lit_fin_ses_zul_dyu_ger_rom_fre_ind_nor_tag_mnd_swa_por_jav_sun_dut_mlt_tig_slo_vie_bam_sid_sod_qcu_ctl_pol_tsn_ita_ewe_tha_spa_knd_bem	0.865721247897743	2.02147643930074	0.0461045311510909
393	jpn_mnd_prs_tag_aeg_ses_bsq_swe_ven_igb_eng_ben_mlt_urd_tsw_tig_mly_chh_fre_afr_tur_krd_bat_mao_heb_geo_owc_ger_tha_est_knd_uzb_mol_ctl_scr_lat_sun_anl_alb_sid_guj_hau_tsn_wly_rus_tml_zul_bul_spa_yor_svk_amh_xho_swt_hin_rom_slo_cnt_pan_kor_dyu_bem_lda_aze_grk_ukr_dut_akn_vie_fbf_cic_dgb_swa_sod_pol_fin_por_glc_ewe_hun_mcd_cze_moo_nor_lit_jav_gam_qcu_azi_amr_bos_ind_ita_bam_arw	-0.0833710661535503	-0.221744511412409	0.824998967299145
394	qcu_scr_tsn_vie_mcd_bem_grk_spa_alb_mly_amh_knd_glc_urd_ven_jav_swa_por_kor_lit_mnd_tsw_est_anl_igb_mlt_tig_fbf_sod_nor_eng_cic_slo_tml_tag_akn_uzb_bam_ewe_zul_pan_fin_bsq_afr_cnt_guj_pol_bos_ger_amr_ses_dyu_sid_aze_arw_owc_gam_swe_ind_wly_hin_lda_ctl_rus_cze_rom_mao_hun_geo_chh_tha_dgb_swt_mol_fre_krd_ukr_moo_yor_ben_aeg_jpn_hau_sun_svk_xho_prs_tur_heb_lat_dut_bul_bat_ita_azi	-0.696510473888994	-1.6554359634041	0.101206927855667
395	geo_cze_aeg_eng_fbf_jav_swa_amh_tsw_est_gam_ukr_ses_guj_ita_aze_swt_uzb_zul_vie_bos_amr_lat_hun_dyu_wly_ven_jpn_akn_lda_chh_knd_ewe_swe_bul_alb_prs_urd_mlt_afr_arw_rom_bem_xho_bam_scr_hau_nor_mao_bsq_heb_kor_igb_cic_sid_mol_hin_tha_azi_sun_fin_tur_owc_tig_ind_glc_anl_moo_qcu_krd_mly_bat_rus_spa_ger_tsn_pol_tml_dgb_ctl_yor_tag_cnt_fre_por_mcd_dut_mnd_sod_grk_slo_svk_lit_ben_pan	-0.578347571607876	-1.35055707779057	0.180114594735611
396	tha_lda_igb_ger_pan_ben_ses_grk_aze_ind_moo_mly_hin_sun_sod_slo_cnt_bat_guj_scr_chh_fbf_dut_ukr_yor_tsw_vie_wly_pol_aeg_knd_tsn_mlt_ven_tml_amh_lat_qcu_afr_uzb_lit_por_ewe_swt_glc_hun_rus_swa_zul_tur_cic_geo_krd_sid_prs_kor_urd_est_tig_eng_amr_akn_hau_swe_ctl_jav_heb_fre_cze_alb_bos_bsq_anl_spa_tag_bem_svk_bam_dgb_ita_arw_bul_rom_mcd_jpn_xho_owc_fin_nor_mnd_mao_gam_azi_dyu_mol	0.85655684612459	2.20378681228593	0.0300079565653182
397	mol_bul_hun_grk_tig_afr_swe_lda_arw_mlt_guj_lit_tur_eng_ukr_bam_owc_igb_ewe_uzb_cze_scr_ven_ben_bat_moo_bos_kor_amr_zul_krd_por_bem_fre_fbf_jpn_rus_pan_swa_jav_tml_urd_dyu_geo_ctl_hin_mly_tha_cnt_mcd_mao_wly_vie_rom_sun_slo_alb_dgb_sid_tsw_tag_ita_spa_qcu_svk_ger_nor_cic_akn_aze_amh_bsq_sod_ses_knd_yor_prs_gam_hau_lat_chh_mnd_fin_swt_est_azi_glc_anl_xho_heb_aeg_ind_tsn_dut_pol	-0.727556621339674	-1.73363863466766	0.0862962338163394
398	cze_vie_mnd_bsq_mol_scr_amh_mlt_igb_dyu_owc_ewe_swt_tag_bam_alb_wly_xho_uzb_sun_nor_swa_qcu_anl_mcd_tsw_fre_ben_eng_aeg_amr_ctl_ven_cnt_svk_heb_prs_bem_rus_fin_ukr_ger_hin_dgb_sod_ses_geo_chh_dut_spa_aze_tur_moo_cic_lda_ind_gam_mly_glc_afr_slo_tha_grk_arw_bos_akn_hau_est_pan_swe_urd_kor_ita_jpn_bat_bul_pol_tig_guj_knd_lat_mao_yor_azi_zul_lit_por_tml_jav_fbf_hun_krd_tsn_sid_rom	-0.973755835399803	-2.20190529008489	0.0301450743744821
399	ctl_bam_swe_cnt_glc_spa_sun_vie_guj_anl_nor_igb_aeg_eng_swt_urd_mcd_krd_azi_est_amr_moo_slo_ses_por_chh_bat_owc_ita_hau_bos_alb_mol_amh_ben_akn_svk_geo_mnd_aze_qcu_jav_tig_hun_rom_tml_dut_tur_cic_swa_rus_lat_ewe_yor_tha_tsn_arw_jpn_sid_hin_tag_heb_ukr_pol_gam_cze_lit_tsw_mly_prs_dgb_grk_ind_xho_scr_fin_uzb_fre_kor_bem_wly_ger_pan_sod_zul_afr_bul_bsq_mlt_fbf_ven_dyu_lda_mao_knd	-0.497409222307673	-1.08989182654896	0.278576780212794
400	svk_dut_scr_krd_gam_jav_lda_amr_lat_aeg_ger_knd_heb_uzb_sun_ctl_eng_hun_ses_jpn_sid_sod_pol_vie_bam_tur_ewe_bul_dyu_slo_arw_tsw_grk_hau_swt_ita_bem_geo_moo_afr_fre_bos_ukr_alb_mao_dgb_swa_akn_igb_prs_tsn_anl_hin_aze_amh_guj_cic_urd_tag_est_tig_swe_zul_mcd_ven_spa_cnt_bsq_kor_tha_qcu_mly_rus_owc_xho_mnd_mlt_wly_chh_fin_lit_por_azi_nor_ind_bat_rom_cze_glc_fbf_pan_ben_mol_yor_tml	-0.674190277289857	-1.62171379126615	0.108250207765024
401	azi_por_anl_alb_scr_krd_chh_tsw_tig_swa_fin_eng_nor_bul_sid_ewe_dyu_glc_afr_uzb_bem_owc_bos_qcu_knd_ctl_mao_lda_lat_amr_kor_ita_mcd_wly_geo_rus_tml_pol_dut_zul_dgb_tsn_guj_aeg_rom_heb_vie_ukr_sod_bam_mol_cze_est_xho_hun_ben_ind_gam_tha_ven_tur_pan_jpn_arw_amh_svk_hau_hin_igb_ses_mly_bat_aze_prs_yor_mnd_swe_sun_bsq_swt_jav_spa_tag_lit_slo_grk_fbf_urd_ger_cnt_fre_mlt_moo_akn_cic	0.322108455112971	0.797177154823626	0.427378732531081
402	mol_mao_kor_urd_bul_scr_grk_gam_swa_qcu_swe_moo_arw_ita_ses_akn_ben_krd_xho_ukr_ven_lit_sod_tml_swt_guj_sid_hau_afr_zul_aze_mlt_hun_cnt_aeg_lat_ctl_owc_sun_nor_dut_spa_por_est_mcd_dyu_fin_cic_slo_bam_heb_chh_bat_ewe_svk_dgb_amr_anl_knd_rom_yor_fbf_igb_jav_wly_mly_cze_jpn_tig_mnd_glc_ger_pan_fre_pol_rus_tur_bem_tag_bsq_azi_amh_vie_prs_tsn_ind_tha_tsw_lda_geo_bos_uzb_hin_eng_alb	-0.052418623940611	-0.123754343929382	0.901776858026886
403	svk_chh_aeg_bul_dyu_ita_alb_guj_azi_dgb_mcd_ewe_fbf_krd_nor_pol_urd_tml_por_bat_amh_amr_lda_sid_jpn_bem_tha_sun_hin_moo_mol_dut_tsw_anl_mlt_ger_sod_tag_ses_prs_tsn_zul_mnd_igb_owc_pan_ind_aze_geo_rus_swe_bam_bsq_hau_scr_ven_lit_qcu_ben_wly_mao_ctl_vie_cnt_est_cze_fre_bos_xho_akn_arw_rom_slo_kor_glc_grk_tig_fin_hun_cic_lat_knd_ukr_mly_tur_eng_jav_afr_uzb_heb_swt_gam_swa_spa_yor	-0.208665005696377	-0.555224630535843	0.580074102430842
404	scr_anl_jav_grk_fbf_swe_ind_afr_uzb_jpn_glc_pol_svk_chh_ger_zul_swa_rus_hun_bos_azi_vie_dgb_ben_sun_amr_aeg_krd_hau_geo_ctl_hin_ita_arw_bsq_tha_eng_ven_moo_heb_swt_wly_dut_bul_tsn_sid_qcu_nor_bem_cnt_tsw_ses_amh_est_tig_sod_tml_bat_lat_xho_mcd_akn_lit_alb_igb_fre_urd_mao_tur_lda_kor_por_aze_knd_prs_fin_mly_cze_rom_mol_ewe_bam_mlt_dyu_mnd_gam_yor_slo_tag_owc_ukr_guj_pan_cic_spa	0.340716418558736	0.817654756206601	0.41564426373622
405	igb_arw_fre_aze_slo_kor_tig_amr_heb_cnt_tsn_bos_ita_hau_scr_svk_ben_eng_afr_rus_por_mol_prs_mly_sun_aeg_tur_swe_fin_tag_xho_spa_jav_hin_ger_jpn_bem_knd_sod_ctl_guj_glc_hun_cze_bam_dyu_ind_owc_gam_bsq_chh_ukr_sid_qcu_yor_dut_ewe_cic_urd_est_dgb_ven_rom_grk_tml_swa_bul_vie_mao_pan_azi_tsw_anl_fbf_akn_krd_bat_geo_pol_alb_mcd_wly_ses_lat_mnd_lda_swt_mlt_tha_nor_uzb_moo_amh_zul_lit	0.225307214593972	0.513550246476866	0.608784419081598
406	pan_amr_alb_est_xho_ita_glc_krd_rom_hun_lit_qcu_swt_zul_tig_ben_tsn_bam_swa_mao_cze_mlt_tha_pol_lda_kor_bos_azi_hau_lat_grk_bsq_swe_chh_amh_afr_mcd_urd_ses_hin_ger_dgb_cic_ukr_gam_sid_yor_bem_knd_akn_eng_mly_ind_tag_rus_tsw_fbf_wly_moo_ven_heb_sod_owc_prs_mnd_bat_bul_uzb_jav_fin_cnt_mol_nor_svk_ewe_aeg_ctl_scr_dut_fre_jpn_tml_geo_vie_guj_tur_igb_por_dyu_anl_slo_aze_spa_arw_sun	NA	NA	NA
407	krd_fin_sid_uzb_dut_prs_mly_lit_swt_owc_chh_swa_spa_jav_est_ven_zul_cze_anl_jpn_vie_pol_mao_amh_tag_xho_ger_bam_eng_igb_hun_hin_yor_tig_guj_azi_hau_wly_ben_geo_knd_swe_rus_bos_dyu_fre_tml_rom_mnd_tsn_tha_slo_bul_glc_fbf_alb_tsw_mlt_pan_mcd_lda_akn_cic_amr_aze_bsq_sod_dgb_ukr_tur_gam_ses_sun_por_ctl_ita_svk_arw_ind_afr_heb_cnt_moo_aeg_kor_qcu_mol_scr_ewe_grk_nor_lat_bat_urd_bem	-0.77386554500643	-2.06224601957626	0.0419735493269305
408	tsn_guj_arw_dgb_azi_tur_cze_mao_grk_ctl_cic_lit_bam_sid_scr_spa_zul_gam_fin_mly_amh_qcu_mol_prs_jpn_hin_dyu_aeg_pan_igb_kor_anl_fbf_uzb_ita_bos_jav_yor_tag_chh_aze_vie_tsw_owc_slo_ben_est_amr_pol_bat_swa_alb_sod_ses_mnd_lda_hau_eng_swt_sun_urd_dut_glc_cnt_rom_rus_heb_hun_fre_moo_geo_ewe_knd_svk_tml_tha_swe_bem_afr_bsq_por_wly_lat_nor_bul_ukr_mlt_akn_mcd_ger_krd_ind_tig_xho_ven	0.069556280920414	0.159657136486837	0.873497409642063
409	prs_gam_ses_swe_spa_svk_yor_bat_mcd_hin_ben_lit_eng_ven_swa_tsn_alb_azi_mao_zul_wly_tig_lda_chh_urd_tag_tur_est_aze_guj_dut_mol_dgb_fin_cic_dyu_ger_uzb_glc_lat_krd_bem_sun_grk_bsq_jav_qcu_igb_tha_pan_arw_tml_fbf_anl_geo_mlt_por_amr_sid_ewe_nor_akn_bam_bul_kor_afr_slo_xho_fre_bos_aeg_cnt_ita_ctl_scr_sod_cze_moo_ind_mnd_hun_mly_hau_pol_heb_jpn_swt_tsw_rom_ukr_vie_rus_knd_amh_owc	-0.219833948216848	-0.50656578343117	0.613658406661005
410	ses_tml_lit_hau_fbf_nor_anl_cic_heb_afr_ita_tur_bul_lat_aze_fin_spa_mnd_amh_swt_bat_grk_hun_bos_slo_ctl_lda_gam_arw_est_tha_tig_tag_amr_ukr_jav_eng_vie_alb_cnt_mol_geo_tsn_ind_yor_glc_akn_pol_urd_svk_swe_guj_tsw_pan_sid_owc_mcd_chh_dgb_swa_igb_mly_aeg_fre_zul_azi_mlt_xho_rom_cze_uzb_wly_rus_dyu_kor_krd_ben_qcu_ewe_sod_sun_prs_mao_por_ger_scr_jpn_moo_knd_bem_bsq_dut_bam_hin_ven	-0.364796740451243	-0.951623142773307	0.343754826208199
411	ses_mcd_aze_igb_gam_tml_glc_sun_guj_tha_mly_fin_grk_por_xho_cic_swt_bsq_dyu_wly_urd_swa_rus_jpn_ewe_spa_afr_uzb_knd_mnd_owc_bul_aeg_svk_anl_dgb_kor_tsn_scr_ctl_tig_slo_fre_lit_bat_mao_chh_tur_lda_arw_swe_fbf_sod_rom_yor_bam_hun_cze_ben_heb_qcu_prs_krd_amh_ger_mol_ukr_pol_cnt_hin_zul_ven_vie_jav_geo_hau_nor_ita_tag_ind_moo_dut_bos_tsw_mlt_eng_amr_akn_alb_est_pan_sid_azi_bem_lat	-0.524480174407635	-1.41198355005744	0.161292112985701
412	hin_fre_svk_glc_chh_tag_slo_yor_akn_ben_mol_amr_swa_qcu_swe_krd_tur_anl_pol_mly_aeg_alb_tml_ctl_arw_scr_hun_tsn_owc_dyu_bsq_lit_ukr_lat_aze_afr_uzb_amh_azi_bam_ven_fbf_mcd_geo_cze_mlt_igb_urd_sun_bat_gam_pan_fin_heb_jav_sod_bem_jpn_dgb_por_rom_tsw_mao_est_lda_moo_bul_eng_zul_spa_hau_sid_ger_tha_xho_rus_ita_knd_ind_grk_wly_tig_ewe_prs_mnd_nor_cnt_vie_swt_kor_cic_guj_dut_ses_bos	-0.105538740767219	-0.249257978626374	0.803710917987146
413	bem_mly_anl_qcu_spa_prs_tsn_tig_gam_mol_eng_azi_chh_moo_rus_jav_svk_mcd_bos_xho_aeg_sid_tag_mlt_dyu_tml_swa_bat_ben_bam_heb_cze_alb_uzb_ses_scr_dut_pol_ctl_ven_hun_hau_pan_lda_arw_glc_knd_swt_swe_cnt_nor_owc_ewe_cic_krd_tsw_fbf_ukr_vie_est_ita_ger_aze_mao_por_tur_igb_sun_ind_mnd_fre_hin_jpn_grk_fin_sod_lat_slo_guj_amr_lit_zul_yor_dgb_wly_kor_geo_urd_rom_afr_bul_tha_akn_bsq_amh	0.257072059036227	0.594143852530407	0.553858469957512
414	swa_yor_por_swt_glc_anl_bat_eng_rom_chh_slo_mol_uzb_ctl_pol_moo_svk_fre_tml_kor_dyu_jav_akn_ven_dut_swe_aze_bam_krd_qcu_xho_owc_hin_igb_cic_cze_knd_alb_aeg_mnd_fin_mao_lda_ses_lat_tha_grk_spa_tsn_hun_mly_bem_ind_vie_lit_scr_wly_sun_ewe_sod_tur_zul_fbf_bsq_pan_hau_heb_jpn_bul_ger_ben_tig_arw_afr_tsw_tag_amh_cnt_geo_gam_urd_mlt_amr_guj_nor_ukr_ita_est_dgb_sid_azi_mcd_rus_prs_bos	0.430494195020393	1.14945902444374	0.253314254413585
415	jpn_ind_sod_swt_sid_dgb_alb_lit_anl_tha_pan_ses_mlt_qcu_aze_tml_tur_yor_tag_fin_bem_hun_owc_mcd_rom_mnd_cnt_fre_ven_glc_guj_ita_krd_xho_lat_grk_sun_zul_mly_cze_moo_gam_knd_fbf_mol_mao_tig_rus_amh_hin_scr_slo_lda_chh_amr_heb_bos_azi_cic_dyu_ger_kor_igb_afr_tsw_eng_urd_swa_spa_pol_svk_dut_geo_wly_bam_aeg_jav_vie_bat_est_ben_ctl_ukr_por_uzb_ewe_arw_akn_bul_swe_nor_hau_bsq_prs_tsn	0.0764192018475039	0.178615327055925	0.858628286516481
416	alb_zul_pol_tur_wly_tsn_bos_lda_krd_ctl_nor_por_mnd_amh_svk_spa_rus_pan_dyu_tha_guj_tml_hun_prs_sid_bat_knd_azi_hin_aze_dut_urd_slo_chh_vie_swa_eng_jpn_kor_gam_ind_swt_est_lat_cic_glc_ses_cnt_amr_scr_ukr_tag_igb_ben_heb_afr_fin_tig_yor_ger_cze_fre_moo_mol_mao_ita_grk_jav_dgb_bam_aeg_tsw_sun_akn_fbf_mcd_bem_mlt_owc_anl_ven_swe_ewe_rom_bsq_uzb_sod_arw_bul_xho_qcu_hau_mly_geo_lit	-0.00599488915986105	-0.0144592886880668	0.988494532794184
417	rom_uzb_guj_qcu_rus_dut_lit_mcd_hau_yor_heb_akn_scr_gam_owc_mlt_pol_alb_swt_fre_mol_jpn_ewe_lat_hun_slo_mao_chh_tag_knd_anl_tsn_cic_cnt_tha_sod_fin_arw_prs_svk_tsw_zul_amr_sid_ven_wly_jav_est_krd_ukr_tur_tig_glc_moo_mnd_xho_ger_aeg_por_bsq_sun_tml_spa_afr_ind_cze_ctl_dgb_ses_bam_eng_urd_mly_geo_aze_azi_lda_vie_bos_bat_grk_nor_ben_pan_bem_hin_kor_igb_bul_swe_fbf_amh_dyu_ita_swa	-0.21033347846371	-0.504933685805615	0.614799854378929
418	rus_ind_swe_lat_ctl_prs_tag_uzb_fre_geo_sid_fbf_mly_bam_sun_nor_lit_amr_scr_sod_krd_azi_aeg_mao_slo_yor_ukr_cic_dgb_mcd_glc_ben_jav_lda_mol_swa_dut_ses_mnd_mlt_ven_dyu_kor_akn_xho_aze_ita_ger_igb_alb_guj_wly_tsn_cze_bsq_heb_tha_rom_hin_grk_afr_knd_jpn_chh_moo_bem_eng_pol_swt_bul_tsw_arw_bos_vie_amh_zul_tml_cnt_por_owc_gam_qcu_est_tur_fin_hau_spa_svk_urd_bat_pan_hun_tig_anl_ewe	0.173422569842154	0.441949790203268	0.659551537961156
419	guj_kor_bul_fre_eng_knd_moo_fbf_mlt_ger_yor_rom_dut_tsn_tsw_ita_owc_pan_chh_scr_slo_azi_swe_hin_est_swt_grk_qcu_ven_mnd_uzb_anl_tml_ses_cic_krd_bsq_vie_mol_lit_hau_ewe_alb_tig_heb_afr_geo_spa_jpn_xho_sun_svk_bem_lat_fin_swa_mly_dgb_cnt_amr_arw_por_bam_gam_glc_tha_jav_prs_bos_urd_nor_rus_cze_ind_ukr_dyu_tur_ben_sod_aze_tag_akn_ctl_igb_sid_lda_amh_zul_mcd_aeg_wly_hun_pol_mao_bat	0.52242917289731	1.24358524081744	0.216777921217455
420	lit_anl_jpn_owc_ita_tag_glc_cic_mol_grk_dyu_ses_rom_ewe_gam_ven_fbf_tha_moo_afr_ger_knd_bam_cze_dut_uzb_wly_urd_xho_aeg_bul_tml_bat_mnd_por_azi_hau_zul_ctl_mao_eng_aze_ukr_swt_prs_rus_tur_mly_qcu_alb_kor_cnt_spa_jav_bos_fre_hun_guj_est_arw_fin_scr_slo_mcd_svk_amh_pan_dgb_ben_amr_lda_bem_bsq_akn_sid_tig_geo_tsw_swe_nor_krd_sun_swa_sod_mlt_yor_lat_hin_pol_heb_vie_igb_tsn_chh_ind	0.304765170963642	0.744590700376084	0.458396599573853
421	guj_spa_mly_tig_ita_aeg_urd_uzb_gam_sid_xho_sod_mnd_mcd_bem_arw_rus_owc_ses_dut_sun_pan_bos_bam_dgb_est_svk_aze_igb_azi_akn_bsq_vie_hun_yor_afr_tsn_ben_amh_alb_hin_nor_swt_tsw_mol_grk_tml_jav_lda_chh_geo_fre_ger_ven_tur_tha_scr_mlt_fbf_mao_cze_eng_tag_cic_jpn_lit_kor_hau_rom_cnt_lat_por_ewe_slo_ukr_bat_pol_amr_krd_qcu_ind_heb_bul_anl_dyu_prs_moo_wly_swe_swa_glc_zul_knd_fin_ctl	0.731484385243815	1.71169931294328	0.0902851588430665
422	grk_ita_est_tag_cic_vie_rom_svk_gam_igb_bul_aeg_anl_fbf_ven_fre_bat_mlt_uzb_urd_owc_tha_tur_cze_swa_guj_dyu_afr_hin_amh_lda_sun_sid_zul_xho_bsq_eng_swe_ses_pol_ewe_geo_mao_bam_nor_aze_yor_glc_ger_tsn_hau_krd_bos_chh_qcu_sod_ind_pan_hun_jpn_jav_swt_heb_knd_prs_mcd_scr_cnt_ukr_mly_tml_slo_fin_rus_ben_ctl_tsw_tig_alb_moo_por_arw_azi_mnd_dgb_lat_kor_lit_mol_bem_amr_akn_spa_wly_dut	-0.270457588533692	-0.691040346999989	0.491261501638948
423	eng_moo_mnd_ses_fbf_tsn_dyu_knd_tur_geo_aze_bem_yor_rus_tha_akn_jav_ita_arw_tml_swe_gam_nor_mcd_jpn_ben_mao_aeg_ven_pol_scr_bat_hau_sun_glc_dgb_kor_igb_lat_est_dut_lit_tig_bsq_xho_hin_mly_swa_bos_krd_ewe_tsw_pan_anl_uzb_vie_swt_guj_svk_owc_wly_cic_tag_azi_cze_fre_lda_sid_spa_sod_afr_cnt_ger_bam_ind_bul_alb_grk_ctl_zul_chh_mlt_qcu_urd_heb_hun_amh_ukr_mol_por_slo_rom_amr_fin_prs	-0.27549469265569	-0.622792088280025	0.534945359031404
424	swa_urd_cnt_eng_mcd_spa_amr_ukr_jpn_tml_bam_igb_tig_fre_grk_akn_anl_vie_guj_tsn_yor_rus_ctl_dyu_aze_tur_hau_mnd_glc_qcu_cic_scr_sid_bem_ven_por_geo_tsw_pol_est_swt_azi_knd_bos_fin_krd_chh_dgb_svk_hin_owc_bsq_bat_amh_zul_mly_ita_mlt_nor_ben_cze_afr_xho_fbf_bul_lat_ewe_moo_hun_dut_lit_tha_heb_sod_mol_uzb_gam_sun_ger_swe_tag_jav_kor_pan_ses_prs_rom_slo_lda_alb_aeg_ind_wly_arw_mao	0.408874310831437	0.951951543405979	0.343589130961913
425	spa_est_azi_fbf_tag_chh_xho_heb_bsq_bat_moo_dgb_yor_prs_ses_pan_cnt_qcu_scr_alb_owc_hin_slo_tsn_bul_tha_dyu_bem_grk_ukr_hau_cze_sid_akn_por_ita_mly_sun_jpn_arw_amh_aze_mnd_tml_ctl_ewe_nor_mao_geo_uzb_krd_ven_tur_amr_hun_rus_eng_zul_sod_bos_lit_rom_fre_tig_jav_glc_afr_anl_dut_swa_ind_tsw_mcd_vie_knd_svk_wly_lat_mlt_bam_urd_aeg_ben_guj_pol_kor_gam_ger_cic_igb_swe_fin_swt_lda_mol	-0.160144905653366	-0.404009174713127	0.687133513791369
426	fin_azi_guj_xho_ger_hun_yor_heb_bem_akn_krd_igb_glc_pan_lda_zul_dgb_cnt_lat_tsn_dyu_tml_eng_amh_jav_bul_swt_tur_prs_bat_hau_mao_fre_aze_owc_cic_bos_hin_rus_mol_cze_kor_mly_rom_ind_bam_mlt_chh_tag_pol_arw_gam_uzb_ses_jpn_qcu_sid_dut_est_sun_anl_wly_tsw_ben_afr_vie_lit_ukr_por_slo_moo_nor_ctl_urd_mnd_tig_knd_bsq_tha_scr_sod_swa_ewe_svk_fbf_aeg_mcd_spa_grk_swe_geo_amr_ven_alb_ita	-0.722020482789057	-1.76426384820212	0.0809710862669895
427	alb_sid_dgb_urd_swe_gam_prs_por_sod_akn_scr_sun_mao_dut_glc_aeg_igb_grk_hun_jpn_pol_wly_spa_kor_bat_svk_cze_tag_fre_mol_dyu_rom_chh_hin_mcd_pan_aze_qcu_ewe_afr_lat_bem_moo_arw_bsq_tha_xho_vie_amr_ctl_ses_hau_owc_tig_krd_slo_ger_lit_cnt_tur_rus_fin_amh_nor_bam_ukr_guj_ven_tsn_heb_knd_lda_mly_tsw_swa_eng_mnd_mlt_jav_zul_ben_est_swt_ind_fbf_yor_azi_bos_geo_tml_ita_cic_bul_uzb_anl	0.0412564247482523	0.0981313740171777	0.922039168282073
428	sun_ukr_rom_zul_guj_pol_afr_cic_amr_scr_ses_ger_lit_sod_tsw_xho_bat_mnd_alb_cnt_uzb_igb_ewe_rus_azi_bul_por_knd_swe_mlt_hau_ctl_cze_ben_ven_bam_glc_arw_yor_swa_swt_eng_svk_krd_chh_heb_anl_nor_bsq_gam_aze_hun_akn_ind_geo_mly_dgb_mcd_tsn_mol_qcu_vie_lat_ita_tml_fbf_wly_tur_tag_dyu_lda_urd_mao_prs_bos_grk_sid_moo_bem_tha_fre_slo_pan_spa_kor_aeg_hin_amh_tig_dut_fin_jpn_jav_est_owc	-0.0201937825242387	-0.0523400040076654	0.958370039963254
429	lat_alb_ukr_swe_dyu_mol_guj_uzb_glc_spa_svk_ita_por_yor_bsq_lit_jav_aze_geo_sid_prs_est_mly_owc_moo_nor_qcu_ses_eng_azi_tur_zul_aeg_slo_scr_dut_fbf_sun_mnd_cic_knd_cze_swa_tsw_anl_afr_gam_ind_amh_arw_grk_krd_igb_heb_fre_chh_mcd_bul_jpn_rus_urd_mao_tml_akn_tha_kor_bam_ben_lda_amr_ctl_pol_rom_cnt_vie_ven_mlt_bat_pan_tag_fin_tig_ewe_tsn_bos_swt_ger_sod_hau_hun_wly_xho_dgb_hin_bem	-0.588606207491917	-1.34551539132948	0.181730262751152
430	cic_zul_knd_guj_hau_mcd_slo_jpn_ger_svk_lat_sid_eng_uzb_chh_owc_rom_gam_sun_heb_cze_mly_fre_akn_ses_rus_amh_tag_mlt_ita_ukr_mao_spa_fbf_grk_ewe_fin_cnt_yor_glc_geo_vie_alb_mol_arw_ctl_ben_pan_swt_sod_bsq_tur_tsn_bat_tha_dgb_dyu_tml_azi_prs_tig_igb_afr_ind_ven_amr_bam_swe_krd_jav_wly_anl_nor_est_dut_xho_mnd_aze_hun_por_scr_bem_urd_bul_kor_moo_tsw_bos_hin_swa_lda_pol_lit_qcu_aeg	-0.603436999618119	-1.39309998494619	0.166910571754776
431	sun_knd_cnt_ewe_grk_ger_slo_ben_sod_hun_sid_bsq_fbf_vie_chh_tig_pan_bat_jav_xho_amr_spa_tml_yor_afr_tur_geo_igb_scr_uzb_lda_akn_ven_rus_tsw_owc_azi_bul_dut_aeg_prs_glc_ita_zul_mcd_dyu_rom_ukr_arw_hau_mao_dgb_lit_tag_heb_tsn_mnd_anl_mol_bos_cze_gam_guj_lat_qcu_bem_mly_ind_nor_fre_aze_amh_ctl_krd_mlt_pol_ses_urd_est_fin_alb_eng_svk_bam_jpn_tha_wly_cic_hin_moo_kor_por_swt_swe_swa	0.523349212208326	1.34280207850505	0.182604286576967
432	guj_mnd_tsn_urd_akn_ita_dyu_prs_aeg_anl_mcd_por_sod_tha_svk_tag_fin_amh_geo_pol_jav_eng_heb_afr_hau_vie_ctl_est_bul_ukr_azi_swt_lda_tml_ben_tig_ewe_ses_dut_knd_sid_xho_ger_nor_gam_bsq_fbf_bos_mao_tur_bat_hun_uzb_wly_ind_igb_tsw_amr_zul_chh_cnt_rus_swe_spa_hin_grk_slo_lit_kor_mlt_krd_rom_scr_arw_moo_bem_cic_alb_ven_bam_aze_fre_glc_jpn_swa_qcu_dgb_cze_yor_pan_owc_sun_lat_mly_mol	-0.790191677302897	-1.87178295789167	0.0643795955510853
433	dut_bat_urd_tha_hun_akn_dyu_sod_tur_xho_ukr_jpn_krd_tsw_fbf_svk_vie_bul_arw_fin_hau_mnd_igb_bam_dgb_hin_qcu_amh_swa_chh_lat_mcd_prs_sid_fre_ind_eng_knd_heb_uzb_owc_scr_zul_anl_jav_ven_ben_grk_mlt_wly_moo_pol_lit_swe_ctl_guj_rom_afr_geo_tml_kor_ita_ger_bsq_aeg_ses_spa_tsn_nor_slo_sun_est_gam_alb_cze_glc_bos_por_cnt_lda_yor_mly_swt_cic_azi_amr_bem_tag_ewe_rus_mao_aze_pan_mol_tig	-0.285269120399283	-0.664267834306626	0.50816253956398
434	owc_ind_bem_tag_hun_zul_guj_azi_sun_fre_nor_alb_tsn_ven_mly_heb_ger_vie_geo_ctl_kor_mol_scr_igb_tml_hin_krd_dut_fin_tur_glc_tha_afr_chh_eng_ben_bam_amh_pan_knd_ses_sid_mnd_est_tig_cze_lda_anl_yor_tsw_slo_swa_mlt_bat_fbf_jav_gam_uzb_rus_svk_sod_aeg_dyu_pol_aze_dgb_jpn_bos_ita_cnt_spa_prs_hau_wly_mao_urd_swe_amr_rom_lit_arw_cic_bul_xho_grk_swt_moo_mcd_akn_por_ukr_qcu_ewe_lat_bsq	-0.351190112707585	-0.928772122293183	0.355411579121447
435	geo_slo_mnd_svk_prs_arw_lda_ses_aeg_aze_ukr_kor_glc_scr_pol_hau_qcu_vie_xho_bsq_jav_ctl_krd_tig_swa_amh_rom_ewe_lit_lat_pan_mlt_fre_rus_yor_tsn_ger_ben_bam_gam_tsw_cnt_nor_urd_dut_bem_hun_igb_azi_dgb_heb_fbf_cic_tml_ind_mao_tag_bat_spa_swe_anl_knd_por_dyu_jpn_cze_guj_eng_mly_hin_zul_afr_fin_wly_uzb_owc_ven_chh_est_bos_sun_alb_amr_akn_ita_mol_swt_bul_grk_mcd_sid_sod_tur_tha_moo	0.0293821963400391	0.0671500350668486	0.946606414767344
436	yor_tur_mol_swe_sun_ita_jpn_swa_eng_glc_svk_bem_aze_vie_gam_moo_rom_afr_bat_akn_tsw_uzb_xho_wly_anl_tag_scr_qcu_amh_heb_ses_fin_igb_zul_hin_tig_krd_jav_grk_prs_bam_hun_mao_spa_lat_fbf_est_pol_ewe_kor_knd_fre_bos_bsq_dyu_tha_cze_ctl_tsn_urd_mcd_lda_dgb_mnd_chh_alb_lit_amr_arw_swt_cic_azi_ger_ind_bul_ukr_por_tml_hau_sid_ven_mlt_rus_mly_guj_pan_sod_dut_owc_cnt_geo_aeg_slo_ben_nor	0.379272610385854	0.988048551209098	0.325692561047692
437	anl_lit_lda_urd_hin_pol_ita_sod_pan_cic_ben_cnt_zul_prs_glc_fre_mcd_rus_moo_por_xho_spa_ger_tig_owc_tag_wly_lat_hun_mnd_ses_guj_aze_swe_tml_cze_dyu_eng_bem_mao_ctl_jav_ind_qcu_vie_ukr_tsn_heb_jpn_nor_hau_bsq_tha_igb_bat_amr_tur_svk_afr_chh_geo_dgb_fin_ven_swa_uzb_grk_kor_amh_alb_est_knd_arw_rom_bam_bul_mol_gam_tsw_bos_slo_mlt_mly_scr_sid_aeg_sun_swt_azi_yor_fbf_krd_akn_ewe_dut	-0.94310463224459	-2.16916532408062	0.0326201236507026
438	igb_lat_owc_svk_mlt_akn_xho_swa_lda_tag_jav_yor_nor_zul_wly_lit_fin_vie_tha_rom_rus_mol_ewe_mao_ses_amh_por_aeg_swe_dut_hau_arw_scr_bat_guj_bul_urd_ben_cnt_krd_ukr_tsw_mnd_tml_pan_aze_bsq_cze_uzb_tig_heb_swt_hin_knd_jpn_grk_geo_mcd_ind_gam_alb_bos_hun_eng_bem_fre_pol_cic_fbf_amr_ven_dgb_dyu_kor_mly_sid_tsn_anl_slo_ctl_bam_chh_ita_azi_afr_spa_qcu_est_glc_tur_ger_moo_sod_prs_sun	0.210048109093095	0.507221876192794	0.613199819825668
439	swe_igb_sod_mlt_vie_fre_bos_pan_mao_glc_ger_kor_prs_mol_moo_amh_hin_sid_cze_zul_bam_ewe_uzb_eng_knd_akn_yor_dyu_qcu_lat_amr_cic_tur_guj_est_dut_ben_fbf_mnd_swt_aze_mly_sun_krd_ses_tig_pol_por_wly_bat_nor_xho_bsq_jpn_bul_chh_ctl_aeg_rom_cnt_owc_mcd_tml_lda_azi_afr_gam_hun_tsn_svk_hau_geo_urd_dgb_grk_jav_arw_anl_tha_ven_tsw_ukr_bem_fin_slo_tag_scr_rus_alb_lit_spa_heb_ind_ita_swa	-0.327894530074452	-0.874307826269381	0.384202861572994
440	eng_pol_tag_ctl_est_ewe_dyu_dut_sid_sun_nor_tml_slo_bat_fin_scr_cze_wly_mlt_mol_ses_xho_krd_dgb_fre_ind_bem_owc_geo_cnt_zul_jav_yor_aeg_fbf_qcu_sod_chh_kor_mao_glc_bul_bsq_afr_ita_mnd_hun_swe_heb_moo_anl_mcd_grk_svk_igb_vie_akn_urd_rus_tsw_tur_swa_hin_uzb_lat_bos_jpn_lit_amr_bam_por_tig_azi_knd_rom_aze_guj_lda_alb_cic_prs_gam_ven_swt_amh_ger_ukr_pan_arw_tsn_tha_spa_mly_ben_hau	0.32543936577372	0.740074674844861	0.461118914803142
441	igb_xho_sod_tha_hin_nor_pan_glc_grk_bos_lit_bem_jav_tml_scr_geo_ewe_tsw_krd_tig_anl_sid_ger_prs_mly_gam_spa_svk_bsq_heb_mol_aze_afr_dgb_owc_cnt_akn_cze_mnd_amr_fre_tur_ukr_dut_guj_fin_zul_wly_mlt_bam_est_swe_alb_bul_uzb_fbf_bat_kor_ses_lat_rus_azi_slo_rom_moo_dyu_chh_qcu_eng_ven_lda_knd_cic_swt_mao_tsn_ind_sun_amh_pol_vie_ctl_ben_ita_tag_swa_jpn_mcd_aeg_yor_urd_por_arw_hau_hun	NA	NA	NA
442	dgb_ita_dyu_lda_mao_ben_mol_fre_tsn_alb_dut_jav_qcu_amh_aze_ger_akn_swa_bsq_est_ven_bul_cze_pan_zul_rus_ses_eng_kor_jpn_mnd_swt_sod_wly_bat_grk_cnt_lat_tag_hun_tur_tsw_krd_bam_prs_ewe_sid_por_vie_urd_ukr_mlt_cic_swe_nor_bos_yor_uzb_guj_hau_gam_igb_slo_pol_tig_afr_rom_ind_moo_scr_amr_aeg_chh_geo_anl_svk_mly_xho_bem_azi_fin_ctl_knd_fbf_heb_mcd_sun_spa_owc_glc_hin_lit_tha_arw_tml	-0.0554848995886274	-0.128912284188914	0.897705439046607
443	mol_lat_gam_mao_mlt_kor_cnt_swa_fin_grk_pol_uzb_bul_rom_jav_sod_ger_ewe_hin_bam_ukr_chh_scr_bem_tig_svk_yor_mly_qcu_slo_tsw_aeg_afr_cic_mnd_pan_ben_eng_sun_fbf_krd_alb_prs_bos_zul_akn_ven_guj_igb_fre_lit_geo_nor_ctl_ind_anl_tha_urd_arw_sid_jpn_rus_spa_lda_owc_xho_glc_hun_por_tag_heb_vie_amr_swe_est_knd_azi_wly_ita_dut_tur_ses_tml_bat_hau_aze_moo_dgb_dyu_bsq_tsn_swt_cze_amh_mcd	-1.14466814003716	-2.61549934266852	0.0103959820254233
444	ven_chh_ger_slo_pol_fre_arw_sun_bat_yor_jav_cnt_hau_hun_sod_krd_geo_gam_hin_svk_bsq_fbf_mol_owc_jpn_mlt_dut_anl_dgb_aze_ses_heb_tig_bam_azi_est_lat_tsw_mao_fin_xho_spa_ita_scr_amh_tag_mnd_bul_igb_kor_wly_aeg_eng_pan_ctl_sid_afr_rom_tha_tsn_mcd_urd_nor_tur_ewe_ukr_dyu_grk_akn_mly_guj_glc_bos_tml_bem_swa_lit_ind_zul_alb_rus_lda_prs_moo_knd_swe_por_uzb_cic_ben_vie_amr_cze_swt_qcu	-0.461678365475689	-1.00785507034863	0.316139138350925
445	swt_fin_pan_amr_tig_est_amh_ind_cnt_jav_igb_nor_rus_bos_lda_hin_svk_wly_aze_heb_ukr_ger_aeg_dut_xho_vie_ses_moo_owc_qcu_mao_sid_grk_bam_eng_dgb_tag_bat_mlt_chh_geo_pol_glc_kor_hun_dyu_cze_tsw_sun_guj_uzb_urd_swa_tha_ita_mol_rom_yor_prs_azi_akn_zul_jpn_sod_alb_tur_scr_bem_krd_bul_gam_tml_slo_lat_cic_ben_afr_fbf_mnd_hau_mcd_anl_knd_arw_mly_tsn_lit_swe_spa_bsq_fre_ven_por_ctl_ewe	-0.570906521154215	-1.28846131777457	0.2007816783176
446	igb_cic_hau_mnd_mlt_chh_pol_tha_spa_heb_wly_tsn_hun_lit_dyu_rus_mly_ses_nor_rom_tig_svk_sid_yor_moo_ctl_grk_ukr_owc_guj_akn_anl_afr_bul_sun_eng_fbf_est_geo_amr_slo_swe_lat_krd_arw_mao_qcu_xho_cnt_tml_swa_ben_dut_hin_kor_tsw_jpn_bam_dgb_ger_vie_aeg_bem_zul_ita_tag_tur_gam_ewe_aze_fre_jav_lda_knd_amh_scr_glc_uzb_alb_swt_urd_mcd_cze_bos_mol_prs_bat_azi_ven_pan_sod_por_bsq_fin_ind	-0.102865499479175	-0.234259840502024	0.815298210891352
447	ukr_jav_bsq_tsn_tsw_hin_dyu_hun_rus_lda_lat_arw_fbf_glc_spa_prs_vie_ses_bul_cnt_aeg_bos_alb_grk_ven_tig_dgb_ben_sid_tml_hau_aze_swe_wly_mnd_qcu_ctl_sun_rom_moo_swt_knd_zul_tag_xho_afr_tha_akn_jpn_fre_bat_anl_svk_pan_eng_amr_guj_fin_uzb_nor_igb_ita_ind_por_dut_mcd_tur_sod_geo_yor_cze_scr_ger_cic_chh_azi_slo_krd_est_swa_mlt_pol_amh_mly_bam_lit_bem_urd_kor_mao_owc_ewe_gam_heb_mol	0.162310537955048	0.385043063270012	0.701084707840226
448	pan_wly_ind_glc_scr_cze_chh_tml_gam_vie_eng_ctl_tha_tag_fin_mly_kor_urd_por_prs_tig_bos_knd_svk_uzb_fbf_mnd_heb_tsn_est_rom_mao_aze_nor_rus_ukr_bem_jav_sid_amr_mlt_anl_tsw_hau_hun_lda_igb_azi_fre_lat_ger_jpn_hin_pol_akn_dyu_moo_geo_bam_owc_grk_ita_ses_swe_slo_ven_dut_aeg_tur_amh_ewe_cic_ben_sun_bat_dgb_swa_bul_sod_afr_yor_bsq_xho_krd_spa_mol_zul_arw_swt_cnt_qcu_lit_guj_alb_mcd	-0.450421484425836	-1.06712713033154	0.288676788663438
449	knd_qcu_hau_jpn_bat_xho_krd_mlt_tag_bos_lda_ita_cic_ctl_hin_urd_zul_slo_fre_por_mol_bem_pol_guj_rus_kor_ind_scr_geo_amr_ven_aeg_tml_bsq_vie_lat_sod_swa_uzb_ewe_tha_tsn_afr_anl_igb_glc_pan_rom_heb_spa_moo_prs_cnt_chh_svk_sid_fin_mcd_lit_mnd_alb_est_swt_aze_bam_yor_azi_hun_akn_grk_swe_tig_fbf_ger_owc_wly_amh_ben_dut_eng_jav_nor_dyu_cze_arw_ukr_bul_tur_dgb_mly_gam_mao_ses_sun_tsw	-1.20423682302446	-3.14699000327865	0.00221665720573415
450	kor_moo_bos_aeg_krd_mly_fre_cnt_gam_swa_cic_sun_knd_scr_mnd_afr_grk_bsq_swe_pol_geo_bam_zul_heb_spa_lat_rus_ind_ven_sid_alb_prs_est_urd_dyu_aze_ben_svk_lit_vie_jpn_yor_ses_ctl_guj_wly_arw_ita_jav_bul_chh_fbf_akn_hun_tml_fin_mlt_tsw_dut_mcd_tsn_xho_mol_por_tig_eng_dgb_ewe_tha_swt_hin_sod_uzb_tag_amr_rom_cze_amh_bem_azi_nor_anl_ukr_qcu_igb_pan_slo_tur_hau_owc_mao_bat_ger_glc_lda	-0.204294190125737	-0.478704093717757	0.633272710048789
451	fin_tig_uzb_yor_rom_bem_mol_qcu_swe_aze_ind_geo_spa_igb_tml_anl_urd_mao_cnt_scr_bsq_amr_sid_ven_aeg_gam_bul_por_eng_pan_wly_moo_grk_jav_ewe_tha_ger_lda_mnd_fre_dut_vie_dgb_xho_rus_azi_mlt_pol_prs_tag_guj_slo_nor_lat_amh_glc_mcd_tsn_bat_ctl_hun_mly_knd_dyu_alb_sod_ukr_bos_ses_cze_jpn_ita_ben_akn_chh_tsw_arw_fbf_lit_krd_swt_tur_cic_est_sun_swa_owc_zul_hau_kor_hin_svk_afr_heb_bam	0.173843763990189	0.405657648068961	0.685925935704301
452	lat_uzb_hun_bul_azi_bos_ger_lda_urd_swa_vie_lit_guj_rus_ben_amh_knd_cic_tha_moo_svk_gam_chh_sun_wly_krd_bam_fbf_ita_sod_eng_geo_tig_tsn_ukr_yor_akn_heb_mnd_kor_hin_tsw_dgb_hau_swt_ses_ven_est_ewe_tag_glc_owc_sid_mcd_scr_mao_jpn_amr_anl_mly_rom_slo_zul_ind_arw_ctl_pol_xho_mlt_tur_dyu_bem_aze_qcu_igb_spa_cze_pan_por_cnt_mol_prs_afr_bsq_nor_fin_tml_swe_aeg_grk_jav_dut_bat_fre_alb	-0.517207106665967	-1.17921046214973	0.241322356637686
453	fin_sod_glc_swt_anl_mnd_tha_igb_ben_tml_bos_uzb_cnt_hun_ita_tsn_jav_alb_sid_moo_chh_eng_ses_cic_arw_xho_owc_spa_ewe_swe_mly_kor_azi_ctl_tsw_dgb_est_tig_bsq_qcu_jpn_guj_bam_cze_ven_gam_grk_sun_zul_dyu_vie_rus_bul_lda_tag_slo_lat_urd_yor_mao_bat_rom_pan_hau_knd_geo_dut_lit_prs_ger_swa_mlt_heb_mol_akn_mcd_aeg_ukr_scr_fre_hin_por_krd_amh_amr_bem_nor_wly_pol_aze_fbf_afr_tur_ind_svk	-0.283391944706577	-0.757995537781114	0.45037016950273
454	xho_cze_krd_owc_mly_scr_tig_tml_glc_ven_dgb_zul_sun_jpn_tha_ses_heb_anl_mol_dut_uzb_jav_ger_amr_sid_pan_bul_hau_hin_vie_por_yor_bsq_kor_prs_spa_qcu_est_swt_ind_afr_bem_wly_sod_lda_rom_guj_mcd_ewe_aze_mnd_ukr_hun_ctl_fre_tsn_alb_bos_ben_akn_tag_igb_tsw_slo_ita_geo_gam_bat_aeg_lat_dyu_moo_swa_knd_mao_bam_chh_fbf_pol_fin_swe_cnt_urd_azi_amh_cic_arw_eng_mlt_tur_nor_svk_lit_rus_grk	-0.474090117671515	-1.27540832253663	0.205341491478003
455	jpn_eng_sid_bem_dgb_swa_kor_afr_swt_tig_rom_cic_cnt_moo_mao_arw_gam_dyu_ukr_krd_fin_tsn_por_fbf_bos_zul_aeg_vie_yor_jav_swe_owc_hin_uzb_aze_wly_azi_bat_nor_chh_akn_xho_tml_lat_ita_glc_urd_mnd_rus_anl_ses_geo_mly_alb_bsq_amr_tsw_pol_bul_dut_tag_sun_scr_igb_heb_tha_qcu_hun_guj_prs_ctl_mol_grk_est_ben_ven_amh_ger_lda_tur_ewe_bam_spa_knd_cze_fre_slo_svk_hau_lit_mcd_ind_mlt_pan_sod	0.397804900122538	0.912405755927358	0.363914321828331
456	lit_geo_swe_fin_hin_lat_krd_arw_chh_urd_bul_ita_grk_mlt_anl_mao_mnd_gam_rus_xho_hau_bem_hun_ger_owc_akn_ind_sun_uzb_aze_ukr_pol_mly_heb_tha_amr_lda_ben_swt_tag_mol_moo_zul_bam_dgb_ctl_tml_spa_qcu_cic_por_guj_fbf_kor_cze_dut_yor_nor_alb_pan_aeg_ewe_wly_tsn_svk_dyu_jav_mcd_tur_jpn_vie_sod_glc_fre_ven_tig_afr_amh_prs_azi_bsq_rom_knd_slo_cnt_bos_swa_bat_est_sid_eng_tsw_igb_ses_scr	0.102625080704259	0.265780021913637	0.790996931840511
457	dyu_tig_aze_ses_tur_zul_sun_bul_sid_guj_igb_qcu_mlt_arw_hin_afr_slo_glc_anl_bsq_spa_knd_tag_alb_est_lit_swa_mol_lda_azi_por_tsn_dut_aeg_vie_krd_rus_bos_xho_fre_cnt_nor_pan_bam_tml_owc_mao_yor_ger_grk_fbf_mcd_lat_sod_prs_ven_uzb_kor_jpn_akn_gam_dgb_swt_fin_jav_ukr_hau_cze_tha_moo_amh_ind_urd_bem_ita_scr_geo_amr_ewe_svk_rom_cic_ben_hun_mly_bat_mnd_pol_eng_tsw_wly_ctl_chh_swe_heb	-0.0197702980054392	-0.0446212252897746	0.964504894528015
458	tig_gam_amr_kor_mlt_tsn_nor_hin_swt_amh_mly_sun_ven_mcd_hun_swa_dyu_aeg_tur_guj_mnd_sod_yor_ukr_grk_sid_cze_pol_prs_glc_lat_fin_dgb_tag_zul_xho_mol_dut_tha_ben_igb_fbf_est_akn_bos_bam_aze_fre_afr_bat_krd_azi_mao_ind_eng_bem_lit_pan_tsw_jav_qcu_slo_bsq_uzb_svk_ita_tml_anl_vie_spa_urd_wly_ses_owc_scr_jpn_ctl_cic_ger_alb_hau_geo_rus_lda_por_chh_arw_ewe_moo_heb_knd_bul_cnt_swe_rom	0.139855513531635	0.312639236176214	0.755254734944284
459	azi_amr_mlt_amh_por_arw_bul_dut_swe_qcu_bem_owc_slo_cze_hin_rom_pol_zul_glc_krd_swa_alb_tur_ben_jav_wly_ger_spa_ita_uzb_ewe_bam_lda_dgb_swt_ukr_ctl_sid_mly_knd_tsw_cic_cnt_mao_sun_akn_mcd_bos_fre_gam_heb_ven_xho_dyu_lit_afr_moo_nor_urd_hau_vie_guj_sod_tml_lat_anl_tsn_kor_mnd_hun_tag_grk_est_eng_bsq_ses_tig_rus_aze_fin_bat_mol_igb_yor_prs_tha_geo_chh_aeg_ind_scr_svk_fbf_jpn_pan	-0.454923635301172	-1.19074269429172	0.236785026915743
460	akn_knd_bem_glc_mol_anl_bul_cic_chh_swt_alb_nor_igb_bam_afr_moo_wly_rus_ses_jav_hin_dut_tsw_mnd_tml_fre_vie_tsn_lit_fbf_aeg_rom_jpn_uzb_ven_lat_pol_urd_dgb_mcd_ctl_bos_hun_cze_tha_guj_geo_ben_ewe_mao_svk_prs_sod_zul_slo_pan_fin_por_mlt_ita_tur_xho_ind_swe_heb_dyu_bsq_azi_amr_amh_gam_ukr_kor_eng_arw_sun_spa_yor_mly_aze_tig_owc_ger_hau_swa_lda_krd_sid_tag_bat_cnt_scr_est_grk_qcu	0.0606226557403848	0.155809403020008	0.876520961378126
461	ctl_lit_tag_swa_igb_cic_glc_wly_swe_rus_mol_qcu_dut_nor_lda_owc_akn_mnd_tsw_dyu_cze_jav_amh_uzb_scr_vie_aeg_sod_heb_amr_ind_aze_knd_rom_pan_bul_spa_slo_hau_est_afr_tig_arw_tml_jpn_gam_sun_krd_prs_ger_urd_cnt_sid_hun_lat_pol_bos_ven_ita_azi_bem_guj_grk_zul_por_bam_dgb_fre_yor_geo_anl_ewe_moo_chh_eng_fin_tsn_tha_bat_bsq_mly_mao_kor_swt_tur_ses_mcd_fbf_mlt_ukr_ben_hin_alb_xho_svk	0.501465666204298	1.22246779322609	0.224619905341425
462	cnt_aze_eng_spa_bos_ben_bem_azi_prs_mly_ger_mcd_alb_geo_pol_guj_fin_knd_yor_gam_moo_kor_aeg_wly_tsn_ses_akn_hun_ind_ukr_fre_anl_est_igb_por_bat_tig_hau_dut_zul_svk_krd_bam_uzb_swe_hin_arw_sun_chh_ita_mao_scr_nor_jav_tag_rus_amh_rom_urd_owc_ewe_glc_tha_tsw_ven_amr_lat_tml_tur_pan_dgb_slo_fbf_afr_grk_ctl_bul_heb_xho_vie_lit_sid_mol_lda_swa_cze_mnd_jpn_sod_bsq_qcu_dyu_swt_cic_mlt	-0.897009000040129	-2.3506187433897	0.0208552024813508
463	cnt_fin_hun_swa_zul_ukr_spa_owc_xho_hin_lit_mly_swt_mnd_ben_scr_bsq_lat_nor_amr_mcd_dut_glc_arw_knd_tha_chh_aze_tag_bem_sun_krd_jpn_mlt_wly_kor_pan_bat_uzb_sid_fre_dyu_tsn_urd_qcu_aeg_est_prs_bos_slo_ewe_amh_guj_cze_bul_cic_fbf_bam_svk_mol_alb_yor_tig_ita_vie_pol_geo_grk_jav_tur_moo_rus_hau_ven_swe_afr_rom_tsw_gam_dgb_por_lda_igb_eng_ctl_tml_sod_mao_ses_azi_akn_ger_heb_ind_anl	-0.404121213293636	-1.0972779619011	0.275352901932203
464	aeg_zul_sod_amr_swa_bos_mlt_bam_tag_geo_bsq_dyu_vie_por_sun_dgb_igb_alb_dut_kor_mnd_jpn_tsn_fbf_tsw_mol_qcu_amh_eng_heb_lda_swt_jav_cze_tig_gam_slo_tha_mao_fre_ger_tur_lit_lat_krd_bat_ewe_ind_rus_rom_mly_swe_ses_grk_ita_sid_cic_pan_uzb_cnt_wly_scr_anl_arw_azi_bem_moo_guj_svk_owc_spa_bul_yor_est_ctl_hin_aze_hun_hau_ukr_akn_afr_mcd_tml_glc_ven_fin_xho_knd_ben_pol_prs_chh_urd_nor	-0.333417261479115	-0.796195379899806	0.427946212419375
465	cic_lat_bat_sid_hin_afr_gam_dut_eng_mlt_mnd_sun_chh_guj_cze_tml_glc_akn_est_fbf_bul_swt_ewe_knd_wly_yor_jpn_dgb_amh_vie_ctl_nor_cnt_ita_tur_geo_rus_bos_rom_fre_por_bsq_hau_aze_owc_krd_urd_mcd_tig_jav_grk_ukr_bam_aeg_igb_kor_mol_sod_slo_amr_ben_heb_mao_prs_pol_qcu_hun_bem_anl_zul_xho_ind_tag_arw_azi_ger_scr_lda_spa_pan_lit_uzb_fin_mly_tsn_moo_ses_tsw_tha_swe_ven_alb_swa_svk_dyu	-0.209495759187609	-0.481236991569569	0.631478429905933
466	alb_anl_mol_guj_urd_est_cze_por_azi_amr_ukr_jpn_afr_pol_sod_ben_swt_krd_chh_scr_tur_bem_eng_rus_prs_knd_tsw_slo_yor_hun_swe_geo_tha_ind_sun_akn_gam_bul_tag_jav_lda_owc_aeg_swa_arw_cnt_fre_amh_mnd_igb_fbf_tsn_tig_grk_bat_mlt_rom_heb_ven_svk_mao_sid_fin_cic_aze_ger_pan_ewe_spa_dut_ses_lat_glc_bam_wly_bsq_vie_ita_hin_dgb_kor_hau_xho_nor_bos_moo_ctl_mly_uzb_tml_dyu_zul_lit_mcd_qcu	0.188954993383423	0.458617375477571	0.647578935347702
467	kor_tsn_lda_aze_tig_hun_fin_afr_nor_swa_dut_por_bul_ses_geo_est_knd_sod_ctl_jpn_pan_dgb_dyu_arw_mao_eng_zul_igb_ukr_jav_alb_hin_ewe_mnd_bem_vie_azi_krd_svk_owc_rus_heb_prs_aeg_swt_lat_urd_cic_pol_mlt_ben_lit_qcu_slo_tha_chh_hau_ven_mcd_mly_tur_bam_anl_ita_amr_scr_tsw_swe_moo_sid_bat_glc_grk_cze_tag_rom_fre_uzb_wly_sun_spa_ind_yor_akn_bsq_amh_cnt_gam_mol_xho_tml_ger_fbf_bos_guj	0.306587447663693	0.733331123872498	0.465201049509996
468	mol_rus_qcu_hun_bat_aeg_knd_ctl_ukr_yor_arw_vie_hau_bos_rom_kor_pan_tsn_ewe_swt_guj_mly_jpn_bam_mcd_moo_azi_jav_ind_dut_bem_mlt_zul_tag_gam_afr_bsq_uzb_mnd_swe_grk_scr_akn_slo_glc_ita_owc_spa_igb_xho_anl_heb_prs_pol_nor_cnt_tsw_sid_aze_est_svk_fin_sun_cic_amh_tha_ger_eng_amr_por_ben_fre_tur_krd_tml_mao_sod_ven_dyu_geo_hin_ses_lat_cze_bul_chh_lda_wly_dgb_fbf_swa_lit_alb_urd_tig	0.369711638642509	0.872109401565811	0.385394687580319
469	swt_bem_xho_tag_afr_uzb_mao_glc_pan_cze_fin_pol_grk_fre_yor_eng_ind_sod_bul_jpn_aeg_mcd_hin_mnd_bos_knd_tig_hun_amr_prs_tsw_zul_ita_hau_dgb_amh_mlt_azi_bam_krd_arw_est_akn_lat_ben_tha_cic_moo_rus_bat_geo_tsn_urd_wly_ewe_heb_chh_sid_swa_lit_ven_dyu_alb_anl_igb_owc_sun_slo_nor_mol_svk_kor_swe_gam_spa_fbf_ses_jav_ctl_scr_bsq_lda_por_mly_cnt_ger_aze_tur_ukr_vie_guj_qcu_tml_dut_rom	0.362690301059053	0.822820992700564	0.412714632982144
470	tur_afr_swa_hun_gam_nor_ben_por_est_bem_pol_krd_lda_amh_ind_swe_lat_glc_owc_fbf_arw_anl_spa_mol_mao_aeg_bam_bat_rom_mly_heb_mnd_igb_yor_jav_cic_aze_cnt_ukr_tig_hin_xho_uzb_moo_dgb_chh_bul_dut_knd_tag_zul_svk_mlt_tml_prs_ita_vie_slo_swt_hau_jpn_ewe_pan_wly_bsq_tsn_guj_dyu_mcd_rus_ses_lit_grk_sun_fre_alb_fin_cze_akn_qcu_geo_eng_urd_azi_kor_amr_tsw_sod_bos_scr_sid_ctl_ven_ger_tha	-0.443628140437402	-1.09469276950204	0.276478323246404
471	urd_dut_zul_swa_jpn_cnt_anl_mcd_fre_sod_krd_tsw_tha_ukr_por_dyu_arw_hin_gam_swe_sun_glc_azi_rus_amh_mlt_hun_bsq_aeg_mao_tsn_pol_geo_alb_est_owc_knd_sid_amr_mol_svk_chh_ctl_fbf_mly_igb_tag_tur_grk_dgb_prs_fin_slo_pan_cic_swt_ben_tml_vie_xho_akn_afr_lda_bul_ses_aze_ita_rom_bem_scr_ind_kor_qcu_ger_hau_lit_moo_eng_wly_heb_cze_tig_spa_jav_guj_ven_bat_uzb_bam_mnd_lat_nor_ewe_bos_yor	-0.10543660753566	-0.245594176808532	0.80653756882963
472	tag_tha_ukr_swt_slo_mly_bat_aeg_mol_mcd_dgb_sid_bsq_hin_alb_lat_owc_swa_cze_lit_fbf_est_tig_aze_amh_chh_ind_jav_wly_sod_anl_sun_krd_rus_grk_afr_hau_ben_mao_mlt_qcu_fin_swe_tsw_azi_bem_dyu_glc_pan_tur_amr_spa_eng_heb_igb_hun_ses_yor_dut_cic_tsn_bam_rom_uzb_zul_scr_nor_cnt_por_gam_ewe_ger_urd_prs_geo_knd_xho_arw_bul_pol_kor_akn_lda_fre_bos_guj_svk_ita_moo_ctl_mnd_ven_vie_tml_jpn	-0.0455383599700157	-0.10649991161223	0.915415121169444
473	jpn_bem_scr_cze_amh_mnd_lat_sun_ita_anl_mcd_alb_ses_azi_dyu_ven_spa_tig_moo_krd_hau_est_bsq_afr_mol_dut_tsn_heb_rom_xho_qcu_sod_vie_pol_guj_wly_bat_lit_svk_gam_ger_fre_bam_bul_uzb_tsw_dgb_swa_tha_grk_pan_aeg_chh_ben_tur_jav_hun_cic_owc_sid_rus_por_glc_nor_ctl_yor_swt_hin_mao_urd_zul_geo_knd_ind_eng_aze_mlt_mly_tag_swe_prs_kor_amr_igb_ewe_fin_slo_fbf_arw_cnt_ukr_bos_akn_tml_lda	0.168135216027982	0.388067019797821	0.698853303521792
474	spa_sod_jav_sun_yor_tsw_ctl_lda_bos_tag_swt_krd_nor_hun_hin_pan_bsq_aze_moo_arw_mcd_jpn_dut_ita_pol_grk_ven_tml_tsn_hau_cnt_fre_knd_zul_cze_lat_aeg_eng_xho_svk_tig_swe_mol_amr_cic_heb_qcu_mly_alb_prs_gam_igb_swa_dyu_kor_tur_ben_geo_fbf_glc_akn_urd_afr_scr_owc_vie_azi_slo_bem_mnd_bul_ind_ger_sid_tha_wly_amh_uzb_ses_est_mlt_bat_fin_chh_mao_guj_rom_ewe_lit_por_ukr_bam_dgb_anl_rus	0.857315290342203	2.23053570586694	0.0281167317336678
475	azi_yor_knd_ses_scr_cnt_rom_afr_ven_lda_lit_hun_mnd_fbf_dut_mao_bsq_hau_slo_amh_eng_tsw_swt_jav_xho_vie_ind_rus_mcd_glc_alb_por_arw_dyu_urd_chh_gam_hin_pol_ita_sid_fre_sod_tml_bem_prs_tur_wly_jpn_tha_swe_svk_mlt_nor_akn_lat_mol_igb_pan_grk_heb_bos_bam_guj_aeg_fin_moo_bul_aze_tag_ewe_amr_ukr_ben_sun_ger_mly_dgb_cic_swa_anl_ctl_owc_spa_kor_krd_zul_tsn_est_uzb_bat_geo_tig_qcu_cze	-0.593728008270287	-1.41818385592845	0.159479326643927
476	swa_dyu_mly_hun_ven_afr_scr_azi_cze_gam_heb_mol_chh_anl_tsn_bam_cnt_tag_mnd_prs_rus_akn_est_igb_glc_ind_fbf_ita_owc_grk_jpn_guj_lat_geo_dgb_svk_kor_sod_bsq_ben_moo_bat_fre_tur_dut_ewe_pol_sun_tig_ctl_ukr_xho_qcu_amh_bos_fin_tml_spa_bul_bem_swt_slo_arw_alb_aze_sid_wly_hin_tsw_aeg_pan_mao_knd_krd_hau_vie_tha_eng_ses_ger_cic_jav_lit_yor_lda_swe_zul_mlt_amr_nor_rom_mcd_uzb_urd_por	0.937727012828247	2.53742897037668	0.0128310393796406
477	vie_cnt_nor_fre_mly_amr_glc_owc_mlt_dut_tag_afr_knd_bul_dgb_est_geo_heb_xho_tha_amh_fbf_tsw_bos_sid_qcu_bsq_eng_ind_wly_bat_fin_ses_tml_hin_hun_arw_moo_tur_dyu_swa_rus_azi_hau_gam_mnd_lat_prs_zul_sun_swe_cze_ger_svk_anl_pan_igb_bam_mcd_ewe_lda_pol_tig_ben_spa_ctl_kor_jpn_tsn_mao_krd_uzb_ven_cic_aze_aeg_chh_rom_ukr_bem_guj_swt_jav_mol_lit_ita_akn_sod_alb_slo_scr_por_urd_yor_grk	-0.0347476316340925	-0.0830118349574573	0.934020543017364
478	xho_moo_nor_swa_fre_hin_heb_tur_bsq_rus_ctl_bos_akn_mol_jav_ukr_zul_bat_swe_sod_gam_ind_cnt_ger_ben_mcd_afr_yor_aze_mlt_chh_tag_bem_eng_grk_sun_geo_mly_krd_ven_owc_anl_cze_qcu_tha_arw_amr_fbf_lat_tsw_knd_hau_dyu_pol_mao_urd_por_est_lda_vie_bam_ses_ita_alb_jpn_azi_spa_aeg_amh_sid_bul_tsn_wly_slo_kor_prs_dgb_igb_tig_cic_fin_scr_tml_guj_uzb_swt_dut_hun_glc_ewe_rom_mnd_svk_pan_lit	0.189482141748787	0.469378779550215	0.639897519238348
479	yor_fbf_svk_rom_fin_lit_qcu_mnd_igb_xho_jav_sun_bos_bem_spa_dut_rus_aeg_dgb_swe_mlt_fre_mao_por_knd_amh_krd_zul_swt_nor_grk_lda_bam_chh_ses_tig_bul_ewe_slo_jpn_azi_hau_mcd_akn_pan_tha_cnt_urd_ind_lat_vie_amr_ben_prs_eng_heb_ctl_bsq_est_dyu_geo_tml_anl_cze_tag_ita_cic_pol_mly_ven_hun_hin_ukr_guj_scr_tsn_sod_mol_gam_wly_aze_tsw_tur_uzb_moo_glc_kor_alb_sid_bat_swa_afr_arw_ger_owc	0.32094032065961	0.737605936280947	0.462610973551507
480	xho_tml_tag_aeg_aze_fin_nor_urd_mnd_rus_dgb_eng_gam_uzb_sid_tha_tur_jav_amr_hin_bat_lda_tsw_cic_qcu_ukr_igb_bam_bos_dut_cze_mol_amh_afr_lat_sod_jpn_lit_svk_slo_bul_ben_guj_ctl_owc_bem_mly_vie_fbf_hau_est_tig_dyu_ses_cnt_azi_krd_scr_swt_swa_ind_yor_ewe_pol_chh_mcd_moo_prs_grk_pan_bsq_geo_heb_hun_mao_anl_swe_tsn_wly_akn_rom_zul_arw_ger_sun_alb_knd_ita_fre_glc_kor_ven_mlt_spa_por	-0.255037152570688	-0.649604110403035	0.517549241556278
481	spa_amr_hin_dyu_kor_hau_ita_scr_mcd_ind_urd_wly_bsq_amh_cic_bem_aze_cnt_nor_swt_arw_slo_ukr_yor_ses_prs_pol_lat_glc_swa_rom_eng_guj_xho_uzb_knd_tml_jpn_cze_mao_mnd_grk_est_zul_tha_fbf_por_ben_vie_bat_bos_lit_bam_aeg_mlt_fin_tsw_lda_sun_gam_akn_sod_mly_igb_azi_geo_dut_moo_tig_swe_tag_svk_tur_hun_jav_heb_pan_ctl_krd_anl_qcu_bul_mol_sid_afr_ven_ger_owc_tsn_ewe_fre_chh_rus_alb_dgb	-0.156594229828655	-0.374309055101985	0.709026491277437
482	vie_jpn_cnt_xho_bsq_guj_ctl_est_sod_prs_fbf_cze_hau_geo_bam_lda_ind_ses_afr_tsn_owc_cic_qcu_mnd_jav_swa_tha_kor_arw_rom_tml_pan_scr_ukr_azi_mly_swt_dut_tig_hun_lit_amr_bat_aze_por_ben_alb_wly_gam_tur_heb_mao_pol_ven_grk_knd_lat_uzb_dgb_akn_yor_spa_dyu_mcd_moo_igb_mol_rus_nor_ita_bul_tag_swe_chh_tsw_urd_glc_hin_svk_mlt_ger_aeg_amh_sid_ewe_zul_anl_bem_fin_sun_fre_eng_bos_slo_krd	0.268519178742212	0.659223854959799	0.511381075396971
483	mly_igb_zul_ger_yor_scr_hun_ses_fin_kor_hin_ukr_guj_eng_por_cze_nor_bem_ctl_anl_ita_mao_svk_swa_pan_mnd_tsn_swt_prs_fbf_ind_spa_bam_hau_tag_ben_dgb_vie_lit_mol_fre_knd_jav_bat_rom_est_tsw_lat_arw_krd_jpn_ewe_heb_swe_qcu_mlt_aeg_azi_chh_gam_uzb_pol_geo_tig_rus_tur_slo_aze_urd_sod_owc_mcd_afr_cnt_bos_sid_bul_tml_glc_akn_sun_ven_alb_cic_xho_grk_amh_bsq_amr_dut_tha_dyu_moo_wly_lda	0.198372046326579	0.476736074463913	0.634668351396068
484	swa_scr_svk_spa_bem_ses_est_grk_bam_ukr_ben_tml_knd_geo_ewe_hin_chh_dyu_bat_cic_jav_sid_swt_mly_mao_lda_alb_amh_tha_krd_aeg_arw_zul_bsq_pol_mcd_tsw_urd_tsn_sod_uzb_ven_tur_qcu_bos_ctl_lat_kor_moo_rus_tig_anl_glc_rom_fin_lit_cnt_eng_vie_afr_gam_jpn_amr_aze_mlt_akn_ger_bul_igb_ind_dut_wly_hau_heb_cze_ita_nor_yor_prs_fbf_guj_swe_xho_mnd_sun_fre_pan_owc_hun_mol_por_dgb_slo_tag_azi	-0.164095868670898	-0.422693609566167	0.673494556718688
485	ind_mnd_cic_glc_fin_cnt_hun_mly_krd_heb_bat_sod_zul_pan_rom_dut_tha_azi_mol_bam_ven_lda_tig_tsw_grk_mcd_hin_ger_dgb_urd_mlt_tml_gam_guj_ctl_xho_ita_spa_pol_jav_kor_ukr_tsn_eng_swe_swt_sid_scr_moo_est_hau_amr_vie_slo_tur_amh_geo_ben_bos_lit_owc_tag_cze_arw_sun_jpn_yor_dyu_igb_por_alb_prs_bsq_chh_anl_ewe_bul_ses_lat_knd_aeg_rus_svk_fbf_qcu_fre_wly_uzb_aze_swa_bem_afr_nor_mao_akn	-0.00977639319802361	-0.0251809081281781	0.97996461802523
486	qcu_ind_azi_rus_scr_dut_tur_mol_lat_fbf_lit_uzb_urd_tsn_bos_cic_gam_swt_nor_svk_mlt_pol_prs_sid_ctl_afr_aeg_tag_amr_guj_owc_moo_xho_fin_slo_eng_tml_arw_chh_mly_grk_jpn_jav_ses_zul_swe_est_ewe_tha_cze_dyu_mcd_rom_dgb_ven_hin_sun_glc_hau_ger_pan_ukr_tig_ita_bsq_akn_sod_yor_swa_alb_vie_fre_mnd_bem_knd_spa_heb_mao_cnt_hun_anl_kor_tsw_krd_bul_geo_bat_ben_wly_por_lda_aze_bam_amh_igb	-0.298362862409332	-0.673473852655049	0.502316182562634
487	nor_akn_cnt_ben_scr_arw_yor_glc_guj_anl_wly_hin_tur_mlt_fin_hau_tha_ses_ind_swe_mol_bul_tsw_dgb_pol_vie_aze_gam_amr_tig_slo_sun_dyu_spa_sid_xho_alb_jpn_mcd_cze_tsn_ukr_heb_pan_fbf_amh_afr_lit_igb_lda_grk_bat_moo_est_urd_eng_jav_bos_ewe_aeg_ven_bsq_prs_swa_cic_rus_geo_ctl_hun_owc_ger_mnd_svk_sod_por_rom_tag_chh_zul_bam_ita_knd_uzb_tml_lat_mao_krd_bem_fre_qcu_dut_mly_swt_azi_kor	-0.0394199719439995	-0.10084889129076	0.919887514339382
488	mly_tsn_chh_gam_ven_fin_guj_mlt_mnd_mol_scr_por_knd_rus_vie_cze_heb_tur_sod_tsw_pan_mcd_amr_tig_grk_fre_bos_spa_anl_zul_yor_geo_ukr_rom_afr_sid_ben_bem_mao_arw_eng_ita_bul_bsq_swt_est_wly_kor_igb_alb_dut_azi_slo_nor_cnt_hin_pol_owc_fbf_aze_ewe_lda_sun_ger_lat_jpn_krd_lit_glc_swe_tha_xho_moo_hau_cic_bat_prs_aeg_dgb_qcu_tml_jav_svk_amh_ctl_urd_ind_swa_ses_hun_dyu_uzb_bam_tag_akn	0.501447660488145	1.32075784297531	0.189822974876278
489	mnd_ctl_mlt_yor_ses_mol_swe_alb_owc_tur_kor_rus_pan_dut_ind_aze_rom_cic_grk_ven_ewe_cnt_est_xho_krd_urd_gam_hun_fre_jav_azi_lda_sod_svk_afr_tsn_mcd_ukr_fbf_bos_tag_ita_aeg_hau_nor_ben_por_arw_swa_vie_amr_tha_prs_lat_tig_akn_lit_scr_bsq_glc_eng_guj_heb_sun_dgb_amh_uzb_mly_igb_spa_tml_bem_moo_dyu_geo_knd_chh_bat_qcu_ger_mao_wly_tsw_jpn_zul_anl_sid_bam_pol_bul_slo_cze_swt_hin_fin	0.0351563812944932	0.0796680705974454	0.936672436057633
490	jpn_tur_lat_ven_spa_sun_prs_mao_ukr_svk_hin_rom_fre_tsw_sid_por_alb_azi_cnt_tsn_bul_akn_eng_tml_bam_mly_guj_xho_zul_chh_urd_ewe_swt_swe_rus_afr_lda_lit_dut_wly_mol_igb_anl_hau_nor_amh_heb_est_bem_pan_arw_mnd_mlt_sod_tag_knd_swa_tig_uzb_ben_moo_cze_geo_scr_ita_vie_ger_qcu_bat_owc_grk_yor_mcd_slo_amr_jav_aeg_kor_dyu_cic_dgb_krd_ind_ctl_bsq_gam_ses_fin_bos_glc_hun_aze_tha_pol_fbf	0.031344331170663	0.0821552609452148	0.934699810279267
491	hin_bat_cze_dyu_lit_cic_wly_anl_ctl_mcd_kor_jpn_slo_igb_urd_bam_ewe_guj_glc_nor_bos_mol_svk_tha_ita_tur_ukr_por_alb_cnt_hun_arw_prs_yor_amh_ind_zul_ben_bul_swt_rus_fre_dgb_vie_ger_uzb_mao_krd_afr_scr_sod_ven_est_swe_tsn_tag_geo_tig_sun_fin_mlt_knd_pan_aeg_hau_moo_spa_jav_dut_azi_owc_bem_heb_eng_tml_tsw_fbf_ses_aze_lda_rom_akn_qcu_swa_mly_gam_mnd_chh_grk_amr_xho_bsq_lat_pol_sid	0.410804646188005	1.00038709870694	0.319719042553568
492	gam_vie_moo_ukr_scr_aeg_glc_swt_amr_pol_krd_igb_azi_tur_dut_pan_tig_urd_uzb_tml_bem_ben_ger_afr_mnd_alb_rus_owc_zul_ewe_mly_bat_qcu_dgb_wly_amh_jav_hin_ind_swe_spa_sod_tsn_geo_sun_tag_lat_mol_jpn_tha_guj_chh_aze_cze_yor_tsw_hun_lda_anl_bam_slo_akn_mcd_mao_nor_heb_eng_ses_sid_prs_por_mlt_bul_ita_est_grk_arw_ven_fbf_bos_xho_knd_fin_swa_cic_cnt_lit_svk_rom_kor_bsq_dyu_ctl_hau_fre	0.279629881398518	0.713965492074486	0.477036587061479
493	bat_bam_sod_spa_knd_dut_igb_wly_svk_sid_rom_ewe_gam_scr_swa_chh_aeg_hun_fin_slo_tsw_grk_eng_yor_ven_swt_uzb_tml_tur_tha_rus_guj_amh_est_kor_nor_tag_jav_heb_lit_tig_cnt_lda_xho_mcd_krd_glc_zul_akn_por_lat_swe_mol_arw_bem_bsq_owc_ben_bul_cic_hin_urd_azi_ger_afr_ind_jpn_amr_ukr_vie_pol_dyu_cze_dgb_alb_fre_fbf_bos_tsn_ita_moo_prs_anl_mly_mlt_mnd_qcu_sun_ses_ctl_geo_aze_mao_pan_hau	0.359380952686402	0.822652399349732	0.412810040940694
494	qcu_bul_anl_dut_guj_ind_jpn_ben_amr_tig_ewe_ven_jav_lit_swt_rom_ita_sod_akn_svk_ctl_swa_mnd_nor_mly_urd_geo_tsn_mcd_ger_alb_cze_wly_swe_chh_owc_pol_bam_aze_bat_moo_mao_tml_cic_afr_bsq_dyu_amh_xho_tsw_glc_arw_hun_hin_cnt_por_uzb_scr_prs_spa_rus_ukr_vie_est_bem_fbf_mlt_igb_fre_knd_zul_hau_kor_pan_aeg_fin_eng_tha_dgb_lat_tag_ses_krd_sid_yor_sun_mol_azi_grk_heb_bos_tur_lda_slo_gam	0.533949314371008	1.22941494703834	0.222017648074155
495	sod_pol_fin_vie_wly_rus_pan_geo_gam_cic_mnd_xho_sun_por_fbf_kor_dgb_mcd_mlt_lit_bam_azi_moo_ses_heb_swe_zul_mol_svk_amr_grk_tsw_bsq_chh_spa_dyu_jav_jpn_aze_swt_hin_glc_yor_est_aeg_ben_afr_bos_tur_ukr_tsn_dut_ita_tml_tig_hau_lda_nor_rom_swa_igb_uzb_slo_cze_knd_prs_tha_mao_ctl_ven_tag_alb_qcu_cnt_urd_anl_mly_eng_amh_hun_ind_bat_fre_arw_ger_guj_bem_akn_scr_owc_ewe_sid_lat_bul_krd	-0.126022544803557	-0.331572719885023	0.74095795508166
496	hun_aeg_urd_bat_knd_tig_alb_scr_tsn_azi_pan_moo_qcu_ita_igb_amr_xho_jav_gam_rus_bsq_cic_sun_lat_tur_spa_hau_tag_eng_cnt_ind_geo_mol_amh_bos_bul_ger_sod_grk_bem_lit_glc_chh_mao_fre_slo_svk_fbf_ses_heb_guj_owc_swa_anl_ukr_dut_ven_cze_yor_dgb_ctl_akn_est_arw_vie_tha_hin_dyu_sid_kor_mly_pol_lda_tml_jpn_ben_por_zul_swe_nor_wly_tsw_ewe_afr_bam_uzb_fin_swt_mcd_rom_prs_mnd_aze_krd_mlt	0.319093605680002	0.817677731621966	0.415631207440345
497	hun_urd_lda_cze_geo_hau_scr_ctl_bam_por_fbf_tag_wly_grk_pan_jav_zul_aeg_afr_mol_bul_arw_krd_est_bat_amh_rom_pol_sid_nor_sun_mnd_eng_dgb_moo_cic_akn_azi_rus_xho_fre_mlt_tig_tha_anl_slo_tur_tsw_hin_owc_ger_cnt_uzb_jpn_ewe_ses_dyu_mly_bsq_prs_dut_spa_swt_guj_ita_igb_ind_ven_yor_alb_aze_glc_amr_svk_ben_sod_mao_fin_vie_tml_bos_ukr_gam_heb_chh_lit_qcu_swa_knd_mcd_tsn_bem_lat_kor_swe	0.332900166789903	0.759866523422958	0.449256345968894
498	fbf_tag_glc_pol_ctl_bat_rus_scr_ind_anl_cic_por_fin_hau_alb_fre_svk_guj_akn_lda_urd_jpn_ewe_moo_ita_mao_spa_cnt_uzb_bul_tig_heb_amr_jav_mcd_tml_gam_kor_ven_rom_owc_dgb_mlt_wly_lit_hun_afr_geo_aze_qcu_grk_azi_sod_cze_ben_slo_zul_ukr_swt_dyu_tha_eng_igb_est_bam_bos_bem_sid_prs_tur_hin_ses_bsq_mol_pan_chh_xho_tsw_sun_vie_yor_nor_krd_knd_tsn_swa_dut_mly_arw_ger_aeg_swe_lat_amh_mnd	-0.172776749378188	-0.460031037393044	0.646567671376816
499	rus_por_vie_hun_tur_mnd_pol_zul_xho_ita_pan_aeg_sod_bsq_amr_svk_ctl_dut_ses_moo_igb_jav_tsn_mlt_uzb_mol_swe_sid_cic_ven_kor_sun_tsw_bam_slo_bul_qcu_fre_ben_chh_swt_cnt_cze_owc_scr_jpn_hin_akn_mly_prs_gam_urd_tag_mao_ind_ukr_hau_geo_heb_afr_dyu_est_bat_grk_guj_arw_amh_swa_spa_dgb_krd_yor_fin_bem_fbf_lat_nor_tml_lit_anl_azi_ewe_eng_glc_knd_tha_aze_ger_mcd_tig_rom_lda_alb_bos_wly	0.575342492694697	1.32507861187094	0.188391495934457
500	mol_slo_ven_pol_tur_swe_vie_tag_qcu_uzb_aeg_bam_ben_sod_ctl_cnt_ger_mlt_guj_jpn_swa_gam_rus_cze_bat_mcd_bul_ewe_ses_eng_krd_pan_heb_geo_est_anl_swt_hin_dgb_glc_hau_mnd_por_fbf_owc_sid_ind_dyu_knd_svk_amh_mly_zul_cic_prs_azi_scr_urd_amr_tml_lat_tsw_kor_alb_fre_tsn_lit_rom_spa_bos_hun_jav_moo_afr_mao_nor_bsq_arw_xho_igb_chh_wly_yor_bem_dut_akn_ita_sun_fin_tha_ukr_aze_lda_grk_tig	0.859290292976412	1.98122988015907	0.0505189474219601
501	geo_swe_kor_glc_cic_swt_vie_hau_bat_mlt_tsw_jav_fin_dgb_xho_cze_uzb_tag_bem_dut_est_fre_mly_knd_gam_pan_swa_tml_chh_guj_yor_anl_moo_ben_amh_sod_lit_mnd_lat_rom_pol_tha_eng_aeg_tig_rus_bos_ita_urd_nor_fbf_sid_ger_scr_owc_bul_ses_wly_arw_azi_qcu_ctl_afr_por_ukr_ind_tsn_aze_dyu_igb_mcd_jpn_heb_krd_hun_bsq_prs_slo_mol_mao_akn_bam_ven_cnt_zul_tur_alb_hin_spa_grk_amr_ewe_svk_sun_lda	-0.140867511567919	-0.376388101309873	0.707485720569217
502	ewe_ses_jav_rus_dyu_mol_wly_gam_urd_mcd_por_fbf_mlt_heb_afr_hin_ind_krd_ben_qcu_amr_alb_hau_akn_dgb_fre_zul_knd_scr_owc_swe_ger_tur_spa_est_tag_tig_glc_moo_grk_swa_vie_jpn_chh_rom_guj_pan_eng_mnd_geo_kor_pol_arw_tha_uzb_ukr_sod_sun_lda_bam_sid_cic_bul_ven_lat_igb_tml_bat_ita_bem_ctl_cnt_aeg_lit_yor_hun_amh_tsw_azi_slo_anl_cze_bos_fin_mly_bsq_aze_xho_dut_mao_swt_svk_nor_prs_tsn	0.0261316681452721	0.0686385652180444	0.945424684079747
503	swt_mlt_chh_grk_swe_sid_ita_wly_krd_sod_owc_por_afr_bsq_urd_ses_rom_aze_dyu_svk_moo_hin_tsw_hau_jav_guj_aeg_spa_pan_igb_scr_knd_ben_tig_arw_pol_kor_est_azi_cnt_xho_tur_bem_tha_glc_dut_uzb_mao_lat_geo_eng_slo_akn_heb_anl_ukr_mnd_amh_gam_cze_bul_yor_bos_tsn_ger_lit_tag_prs_tml_fre_mly_rus_nor_sun_dgb_fin_ven_hun_ind_jpn_fbf_lda_mol_ewe_amr_bam_cic_bat_swa_ctl_alb_qcu_mcd_vie_zul	-0.0321933427801529	-0.0777853668991027	0.938165898325536
504	bsq_lit_mao_wly_sid_amh_azi_ewe_amr_cic_qcu_krd_bem_tml_zul_igb_prs_ind_jav_tsw_tsn_bul_sod_cze_ctl_mcd_slo_tur_cnt_bam_hau_swt_swa_pan_anl_rom_aeg_sun_mlt_gam_glc_tha_kor_ben_mnd_hin_alb_tag_geo_ses_tig_owc_lda_yor_bat_grk_bos_moo_chh_ger_fin_hun_por_mly_eng_swe_aze_xho_mol_spa_ven_rus_akn_pol_svk_ukr_fbf_scr_urd_est_heb_fre_nor_dgb_jpn_arw_uzb_afr_guj_dut_knd_vie_lat_dyu_ita	0.136853840157111	0.309881174616673	0.757344625064439
505	tha_cze_gam_anl_jav_hin_swt_krd_bem_afr_ita_lda_mlt_jpn_vie_moo_sid_hun_slo_swa_hau_zul_glc_fbf_amh_ukr_tml_svk_tig_mao_uzb_knd_cic_bat_lat_pol_scr_ewe_swe_sun_eng_kor_mly_est_spa_xho_rom_por_dgb_geo_ind_guj_heb_grk_qcu_mcd_bul_aze_ses_chh_rus_mol_bos_owc_cnt_igb_yor_pan_bam_arw_aeg_ctl_mnd_lit_urd_tag_dut_akn_fin_amr_ven_tsw_prs_wly_dyu_tsn_bsq_alb_sod_ger_azi_tur_ben_fre_nor	-0.278685335162232	-0.641520576693443	0.52276248713202
506	mly_bul_tml_kor_mao_mnd_lat_igb_ukr_ctl_bos_slo_aze_dyu_ven_alb_por_knd_tsn_fin_ind_uzb_spa_arw_anl_cze_tsw_ger_zul_bsq_dut_aeg_jpn_sun_tag_sod_hau_mlt_bem_owc_moo_lda_xho_afr_tur_pol_lit_cnt_fre_heb_eng_glc_akn_est_jav_mcd_krd_prs_qcu_wly_ita_guj_scr_gam_yor_nor_hin_svk_rom_hun_swe_bam_amh_ses_grk_amr_tig_swt_vie_urd_dgb_fbf_bat_mol_ben_pan_swa_sid_geo_chh_rus_tha_ewe_cic_azi	0.10007423975185	0.270969316669876	0.787015141086964
507	tha_moo_tig_tml_lit_vie_mao_lda_mly_wly_ewe_sod_tsw_ven_bos_tag_geo_fin_spa_bul_eng_uzb_swa_cnt_hun_ctl_hin_jpn_heb_qcu_aeg_grk_mol_slo_fbf_swt_amh_jav_kor_bam_ger_guj_aze_pan_arw_fre_mlt_krd_ben_tsn_hau_cic_prs_por_dut_knd_bat_chh_dgb_est_rom_dyu_owc_azi_cze_mnd_ses_glc_sid_alb_lat_amr_nor_gam_anl_ita_scr_akn_zul_rus_mcd_ind_tur_sun_afr_svk_igb_ukr_bsq_xho_swe_bem_pol_urd_yor	0.634577645545458	1.4999966511394	0.137002553061266
508	swa_nor_mly_grk_mlt_swt_rom_bat_swe_ewe_spa_bul_cic_fin_bem_wly_owc_yor_sod_chh_sid_krd_urd_hin_akn_zul_bam_mol_ven_fbf_hun_dut_afr_arw_svk_tsn_cze_glc_rus_scr_prs_aeg_jav_ctl_amr_ukr_uzb_vie_guj_tur_pol_gam_lit_mcd_tig_amh_mnd_sun_dyu_azi_por_ger_fre_qcu_kor_slo_eng_ita_ben_geo_mao_xho_tag_ses_anl_jpn_knd_pan_igb_cnt_tsw_moo_alb_heb_bsq_ind_tha_hau_lat_aze_est_dgb_bos_lda_tml	NA	NA	NA
509	bsq_cnt_xho_bem_ben_afr_yor_mlt_tml_cze_qcu_rom_tsw_bos_dyu_hau_swa_guj_alb_amh_hun_rus_heb_fin_lda_zul_mao_mcd_aeg_prs_jpn_tag_ger_tur_grk_fre_krd_sod_uzb_igb_mnd_akn_svk_glc_ita_bam_amr_chh_jav_eng_moo_urd_aze_sun_bul_ewe_pol_sid_por_wly_scr_kor_tha_knd_swe_ukr_azi_lit_bat_vie_fbf_cic_geo_est_hin_anl_ctl_swt_ind_spa_arw_ses_owc_dgb_gam_mly_nor_pan_ven_lat_tsn_tig_mol_slo_dut	-0.0126823180013214	-0.0318242843065226	0.974680380169915
510	ita_prs_ewe_fbf_jav_scr_akn_swe_knd_tha_afr_slo_amr_wly_yor_heb_por_bam_fre_nor_krd_bat_dgb_ind_ger_aeg_sun_mlt_dut_mao_lat_glc_owc_anl_ben_gam_alb_mly_swt_hau_geo_amh_tur_tig_urd_spa_moo_jpn_est_guj_tml_aze_zul_eng_hun_arw_grk_ctl_cnt_ses_dyu_qcu_tag_cic_cze_tsn_kor_xho_lda_fin_mnd_bos_rus_swa_azi_mol_mcd_igb_pol_bem_rom_lit_bsq_tsw_ukr_uzb_chh_pan_vie_svk_sid_sod_ven_hin_bul	0.0776786605290341	0.18538133437634	0.853333656939801
511	ind_swt_aze_tur_moo_cnt_tsw_tig_kor_vie_guj_mly_dyu_bem_azi_bat_cze_tml_ger_ctl_sun_akn_cic_swa_mol_est_eng_tsn_lda_ven_prs_tha_pol_tag_knd_spa_igb_bul_sid_geo_fin_rom_jpn_bsq_mao_chh_mlt_lit_dgb_ewe_zul_mnd_owc_bos_jav_krd_slo_uzb_glc_hun_ben_pan_hin_nor_hau_ses_wly_sod_rus_por_scr_alb_afr_fbf_anl_lat_gam_urd_arw_qcu_fre_yor_amh_svk_bam_ukr_dut_grk_amr_swe_ita_aeg_heb_mcd_xho	-0.00287685384307719	-0.00700439734741903	0.99442634848933
512	dut_yor_ben_swe_lit_urd_cic_mol_bem_cnt_tig_uzb_ewe_ind_tml_mlt_aze_moo_fin_dyu_ita_cze_hun_spa_krd_eng_pol_ukr_jpn_gam_prs_alb_amr_amh_tsw_akn_scr_zul_lat_bam_tag_xho_bos_lda_fre_afr_mcd_mly_vie_rus_fbf_ger_hau_guj_bsq_tha_sod_sun_owc_mao_anl_mnd_svk_hin_nor_dgb_ctl_sid_ven_knd_glc_por_arw_kor_jav_chh_bat_heb_bul_ses_geo_rom_est_tsn_aeg_qcu_wly_swt_igb_grk_slo_tur_swa_azi_pan	-0.506724493125157	-1.16128312449124	0.248498752691944
513	hau_est_igb_bem_fre_yor_tsw_dyu_knd_dgb_fbf_ben_fin_bul_swt_sid_glc_azi_anl_aze_amh_ctl_spa_grk_vie_slo_sun_bam_ewe_bsq_cic_pol_zul_nor_hin_wly_swa_cze_tag_amr_lda_cnt_sod_arw_ger_akn_ukr_heb_mol_swe_jav_kor_svk_mnd_ses_rus_alb_tha_mly_eng_tig_afr_hun_mao_tsn_owc_bos_urd_ind_tur_jpn_ven_geo_bat_dut_moo_scr_krd_guj_uzb_mcd_tml_gam_pan_chh_xho_por_prs_aeg_lat_qcu_lit_ita_mlt_rom	0.28689963162817	0.733266852387009	0.465240053522222
514	fbf_yor_dyu_ita_amr_cze_mly_ewe_mnd_dut_dgb_tml_amh_scr_azi_tsn_cic_grk_est_jpn_wly_prs_pol_owc_sod_mol_svk_ukr_urd_ger_chh_ind_geo_tsw_hau_gam_moo_guj_eng_nor_spa_por_afr_knd_bos_pan_bsq_arw_heb_bam_sid_fin_ses_hun_swt_mao_swe_mcd_ven_bul_hin_rus_xho_ctl_tag_lat_lit_anl_qcu_uzb_vie_lda_krd_ben_aeg_aze_bat_sun_jav_glc_fre_tha_swa_slo_alb_bem_tig_rom_igb_akn_mlt_tur_cnt_kor_zul	0.29424079296622	0.676497121470668	0.500404146015957
515	swa_mol_bos_tha_tig_anl_est_zul_swt_mcd_fin_ses_ind_tml_tag_dgb_afr_grk_vie_tsn_gam_yor_hau_urd_dut_pol_svk_jav_ger_wly_ben_bam_glc_amh_alb_lda_bsq_ven_arw_bem_uzb_fre_ukr_amr_ita_aeg_hun_nor_hin_ewe_slo_cnt_tsw_knd_xho_sod_dyu_spa_cic_mly_pan_lit_sid_guj_mlt_sun_eng_geo_ctl_cze_moo_krd_fbf_qcu_aze_azi_tur_chh_mnd_owc_akn_jpn_rom_igb_heb_prs_kor_scr_lat_bat_swe_bul_por_mao_rus	0.25793528483311	0.654259894193941	0.514559081523412
516	lat_slo_mnd_arw_ind_aze_hun_lda_nor_mol_tag_knd_yor_krd_uzb_bam_jav_alb_por_pan_dgb_scr_dut_swa_jpn_ven_azi_bem_mly_tsn_swt_ukr_cnt_aeg_sid_mao_rom_ben_fbf_amr_mlt_ger_tsw_tha_heb_qcu_tig_amh_swe_hau_grk_svk_eng_sod_lit_mcd_moo_kor_afr_bos_fre_rus_pol_owc_wly_ewe_akn_guj_sun_cze_prs_spa_fin_bsq_bat_chh_igb_ita_glc_bul_hin_cic_est_anl_dyu_geo_tur_urd_vie_gam_tml_ctl_xho_ses_zul	0.471214969878198	1.24606032898746	0.215872064009557
517	guj_bat_urd_nor_knd_mnd_ewe_ben_lat_lit_por_jpn_swa_bos_svk_pan_sid_hun_aeg_dgb_chh_cze_tig_arw_swt_moo_dyu_tml_tsn_hau_uzb_eng_ita_hin_slo_krd_ukr_vie_scr_mcd_jav_fbf_cic_ven_mly_owc_amr_mlt_afr_azi_rus_bem_fre_ses_bsq_kor_amh_ctl_sun_geo_rom_mao_cnt_alb_qcu_xho_dut_grk_pol_gam_anl_lda_yor_akn_wly_heb_fin_est_sod_tha_zul_bul_ger_swe_tsw_prs_spa_ind_bam_tag_tur_igb_glc_mol_aze	-0.00810418435833555	-0.021424388953494	0.982953018497098
518	tur_lit_moo_cze_mly_alb_aeg_cic_slo_tml_scr_kor_cnt_tag_amh_lda_rom_knd_fbf_hau_svk_prs_bul_pol_grk_uzb_est_hin_ben_jpn_rus_tig_hun_glc_chh_yor_ger_guj_fre_ita_mnd_akn_mao_zul_bos_heb_fin_bsq_swe_ewe_afr_bam_sun_mcd_arw_tha_lat_azi_vie_nor_dyu_qcu_xho_ctl_spa_anl_sid_igb_por_tsw_wly_mlt_eng_swa_jav_aze_sod_pan_dut_tsn_ses_dgb_geo_mol_ind_urd_swt_gam_amr_bat_ukr_bem_owc_krd_ven	0.601830521818134	1.61759274835312	0.109137340542131
519	bsq_tsw_urd_dyu_ewe_knd_nor_cic_fbf_prs_grk_hin_pol_swe_qcu_sid_krd_heb_guj_xho_azi_scr_tag_kor_afr_mly_bos_bam_sun_rom_ger_aeg_jav_dut_lda_tha_amr_igb_tml_rus_bul_fin_fre_cze_ita_owc_hun_por_cnt_pan_aze_gam_chh_spa_ind_eng_svk_est_moo_sod_lat_anl_uzb_ben_wly_ses_vie_glc_alb_jpn_slo_mnd_akn_tur_mao_tig_hau_ctl_bat_mol_tsn_geo_lit_yor_arw_amh_zul_ven_mcd_swt_swa_dgb_mlt_ukr_bem	-0.150685277756778	-0.386802908800989	0.699785781992348
520	mcd_igb_ger_tag_azi_tha_dgb_hau_lat_sun_qcu_por_tml_mlt_ctl_hun_ita_akn_tur_ben_tsn_cze_urd_grk_fre_chh_dut_prs_bsq_fbf_svk_ven_jpn_arw_spa_bul_bam_jav_glc_swa_ind_bem_kor_anl_zul_scr_alb_sod_mao_gam_tsw_knd_vie_ewe_bos_swt_mol_tig_est_cnt_nor_guj_afr_eng_wly_mly_uzb_lit_ses_krd_slo_moo_pol_amh_ukr_pan_xho_heb_lda_aeg_rom_fin_yor_swe_dyu_amr_owc_mnd_hin_bat_sid_rus_aze_geo_cic	0.901946667238142	2.20438579962587	0.0299644192297003
521	bos_tig_eng_azi_hau_xho_svk_dut_dgb_rom_mly_vie_mcd_ewe_owc_amr_bsq_pan_jav_swa_prs_cnt_knd_ger_tha_kor_hin_wly_sun_sod_tag_sid_heb_yor_akn_dyu_bam_swt_ita_aeg_krd_spa_fbf_lat_ven_tml_mnd_scr_grk_ses_est_rus_fre_gam_ctl_cze_mol_tur_guj_moo_hun_swe_cic_anl_igb_tsn_uzb_geo_zul_ind_afr_slo_fin_amh_qcu_tsw_ben_lda_ukr_bem_jpn_nor_mao_por_chh_pol_mlt_bat_arw_aze_lit_alb_urd_bul_glc	0.182616672401201	0.438617556399069	0.661955932078208
522	guj_arw_bem_chh_por_ita_krd_yor_swa_bos_pan_alb_tml_zul_amr_amh_dyu_vie_aze_urd_tur_fbf_bul_jav_ven_igb_bam_bsq_jpn_sun_gam_ger_est_ben_cic_rom_afr_pol_fre_mnd_knd_swe_qcu_aeg_lda_sid_mly_tha_uzb_ses_dgb_kor_moo_mao_hin_lat_anl_wly_tsn_xho_svk_cnt_dut_mlt_owc_tsw_azi_prs_mcd_eng_grk_slo_ukr_hun_hau_rus_fin_mol_spa_ind_tag_nor_akn_bat_cze_glc_lit_tig_scr_ewe_geo_heb_swt_ctl_sod	0.29728940666196	0.763661024654392	0.447002309580734
523	ven_vie_bos_tsw_ben_uzb_azi_pan_geo_sod_jpn_urd_amh_moo_nor_dut_bat_ita_tig_aze_yor_xho_sid_knd_krd_alb_eng_svk_sun_tag_tur_heb_fbf_igb_scr_lit_est_zul_bem_cze_mcd_bul_fre_rus_ewe_mly_ctl_chh_bsq_jav_ind_anl_ses_swe_tsn_dgb_cnt_hun_ukr_hau_qcu_spa_afr_swt_akn_amr_owc_aeg_tml_kor_lat_arw_mlt_grk_mnd_mol_slo_dyu_ger_prs_tha_swa_wly_hin_rom_mao_por_pol_glc_bam_fin_guj_cic_lda_gam	0.251620996700796	0.57680610408396	0.565464021486012
524	zul_lat_tig_tsw_ben_ger_rom_tml_prs_swe_uzb_amh_qcu_akn_arw_dyu_fbf_fre_azi_cic_por_tur_spa_pan_jpn_mnd_ukr_krd_cze_bam_mcd_afr_tha_guj_scr_rus_hin_mlt_fin_dgb_owc_yor_grk_alb_ita_bem_tsn_lit_xho_nor_sid_aeg_svk_urd_ind_ewe_sod_glc_bos_wly_mao_hun_slo_mol_bul_ven_swt_mly_gam_jav_bat_swa_amr_chh_dut_anl_aze_eng_kor_sun_lda_cnt_est_tag_knd_bsq_pol_geo_heb_vie_moo_ses_ctl_igb_hau	-0.534778571163332	-1.26596909359389	0.208686248684914
525	mol_zul_urd_amr_mlt_pan_aze_hin_jpn_svk_tsw_chh_ewe_guj_prs_xho_sod_mly_sun_wly_slo_afr_tag_igb_est_lda_rom_glc_mao_uzb_alb_cze_gam_swe_grk_mnd_vie_swa_lit_tml_rus_ind_mcd_ukr_yor_geo_cnt_amh_aeg_akn_eng_krd_knd_por_fin_dut_bam_bos_jav_cic_moo_lat_hun_bat_owc_tig_kor_arw_tur_ben_anl_fbf_ger_bul_ctl_nor_ita_tsn_qcu_azi_hau_swt_scr_spa_tha_dgb_ven_dyu_heb_sid_pol_fre_bsq_bem_ses	-0.160514059731837	-0.35758398485617	0.721464903733196
526	azi_urd_dut_geo_pan_mly_mlt_glc_bem_qcu_amr_hun_dyu_bam_tig_nor_fin_swe_xho_bsq_aeg_moo_est_jav_mol_slo_ben_ses_wly_aze_tag_swt_lit_anl_sid_amh_scr_sod_tur_lda_mcd_hin_bos_cnt_hau_por_zul_igb_pol_afr_ven_eng_ind_swa_ita_guj_fre_tha_uzb_rom_lat_ger_bat_spa_tsw_yor_ctl_bul_gam_rus_arw_ukr_kor_jpn_cic_cze_grk_chh_heb_ewe_alb_svk_mnd_mao_vie_akn_fbf_tsn_krd_knd_owc_sun_tml_dgb_prs	0.0386303053660297	0.0892123425547472	0.929104997606785
527	pol_nor_chh_tsn_kor_vie_ewe_rom_jav_lat_swe_svk_swa_heb_yor_amh_mao_urd_swt_qcu_ses_bam_bul_bem_arw_uzb_owc_bat_ind_hun_lda_tsw_aze_sid_dgb_krd_mol_sun_bos_gam_azi_grk_eng_bsq_tml_amr_mlt_tig_mly_sod_geo_akn_fbf_rus_jpn_mcd_alb_ben_cic_fin_pan_mnd_aeg_wly_prs_por_scr_dyu_tha_ukr_guj_anl_knd_tag_spa_hau_zul_moo_dut_glc_igb_slo_afr_hin_ita_est_fre_ctl_cze_ger_tur_xho_lit_ven_cnt	0.451258511755731	1.07600084096737	0.284710347559388
528	igb_jpn_dgb_bam_swt_scr_gam_moo_cze_cic_bos_mcd_alb_tsw_mnd_aeg_ven_lit_spa_ita_mol_est_anl_mlt_ukr_jav_cnt_lda_glc_amh_lat_urd_bsq_rom_ewe_slo_bul_ind_mly_mao_akn_hun_geo_tml_tag_guj_chh_ben_swa_krd_vie_kor_aze_wly_fin_arw_pol_dut_zul_owc_yor_fre_bat_heb_dyu_qcu_rus_xho_afr_svk_tsn_nor_amr_ses_sid_eng_sun_swe_tur_ctl_hin_tha_fbf_azi_por_grk_uzb_knd_ger_sod_prs_pan_tig_hau_bem	0.133507034339066	0.330035999442801	0.742115034873348
529	swe_vie_fin_geo_alb_pol_sun_heb_tha_jav_mly_spa_bos_akn_nor_eng_jpn_svk_amr_zul_ctl_mlt_bam_mol_arw_azi_tml_bsq_ben_kor_wly_slo_ukr_mnd_fbf_aeg_guj_urd_bat_lat_tur_ita_lda_bem_dgb_por_aze_ind_yor_krd_cze_dyu_hin_hau_mcd_owc_pan_bul_sid_mao_tag_glc_est_uzb_tsn_chh_ger_dut_xho_amh_afr_qcu_prs_igb_knd_anl_tig_grk_rus_ses_ven_hun_moo_fre_sod_tsw_gam_cic_swa_ewe_scr_lit_swt_rom_cnt	0.422101946615817	1.01475450960331	0.312855622175705
530	fin_eng_tml_krd_grk_afr_kor_igb_ind_alb_dut_urd_tig_swt_pol_bem_vie_hun_bam_rus_jpn_ukr_ger_sod_uzb_gam_ewe_yor_tag_glc_mcd_mnd_swa_heb_nor_svk_jav_spa_rom_moo_tsw_dyu_cnt_guj_lda_aze_sun_anl_xho_bat_knd_lit_sid_slo_prs_mol_aeg_ctl_mly_qcu_hin_fre_chh_hau_amr_est_zul_tsn_fbf_tha_swe_scr_cze_ses_cic_wly_bos_tur_dgb_azi_mao_por_bsq_owc_pan_bul_geo_lat_ben_mlt_amh_ven_akn_ita_arw	0.233897696870688	0.538332283236037	0.591633798575957
531	prs_tur_guj_lda_tsw_arw_xho_swt_bsq_ind_geo_sid_anl_sod_aeg_urd_uzb_scr_yor_chh_knd_moo_azi_amh_kor_jav_nor_lit_mol_tag_ita_ses_alb_bam_jpn_mnd_bem_tig_ctl_por_grk_slo_fin_swe_cnt_mly_pol_igb_mao_swa_fre_mlt_bat_afr_owc_amr_krd_cic_glc_heb_eng_bos_est_tml_hun_akn_gam_ewe_svk_mcd_aze_dut_wly_vie_dgb_rus_hau_dyu_hin_cze_fbf_spa_rom_ben_zul_ger_sun_ukr_pan_ven_tsn_qcu_lat_tha_bul	-0.634519572859592	-1.47059373408326	0.14477639519916
532	cic_cnt_tag_hun_alb_scr_bat_amr_arw_ctl_sod_mao_yor_gam_akn_mly_dgb_aze_amh_swa_tig_fre_azi_eng_lat_dyu_slo_ven_owc_ind_tml_tur_ger_swt_jav_dut_hau_hin_guj_pol_cze_urd_est_ses_tsw_lda_fin_lit_fbf_prs_spa_sun_afr_grk_xho_por_qcu_glc_sid_tha_mlt_knd_bsq_tsn_vie_mnd_mol_igb_geo_kor_ita_bem_ukr_zul_swe_moo_chh_ewe_rom_krd_bul_bos_heb_jpn_pan_aeg_ben_mcd_anl_nor_uzb_rus_bam_wly_svk	-0.349321167925509	-0.810083019288769	0.419960467489655
533	fre_jav_vie_grk_est_por_gam_sid_arw_tur_swe_nor_qcu_owc_bem_fin_tml_chh_sod_tsn_wly_svk_mao_dgb_kor_bam_eng_rom_ewe_urd_bat_ind_bsq_fbf_cnt_yor_guj_geo_pan_krd_mol_aeg_knd_azi_rus_ger_lda_ita_dut_dyu_hau_hun_mly_akn_amh_swt_tha_lit_ven_ukr_spa_uzb_cze_lat_slo_moo_mcd_aze_afr_pol_cic_xho_prs_mlt_jpn_bul_tag_sun_igb_tig_hin_mnd_scr_glc_heb_zul_anl_bos_alb_tsw_ses_ctl_swa_amr_ben	0.363371121689426	0.930987668020509	0.354270412482718
534	mly_gam_ben_mao_bul_scr_lda_alb_ukr_swa_eng_xho_amr_kor_jpn_bos_akn_ven_bsq_fbf_sun_lat_afr_krd_tur_jav_qcu_dut_wly_tsw_est_hin_chh_spa_rom_vie_slo_svk_hau_dgb_amh_cnt_cze_arw_heb_bat_ses_ita_nor_grk_pan_ewe_moo_cic_knd_por_tsn_bam_mnd_sid_dyu_tig_uzb_urd_fre_swe_swt_ctl_pol_mol_tml_tha_anl_guj_rus_bem_hun_glc_igb_sod_aeg_mcd_aze_yor_mlt_prs_ind_tag_geo_lit_ger_owc_zul_fin_azi	0.309620425278963	0.707275789283666	0.481163681539793
535	qcu_bem_mao_fin_cic_hin_tig_gam_cnt_rom_glc_tur_eng_pol_hau_akn_ctl_mly_dyu_aeg_ukr_sod_ind_tha_swa_fbf_amr_nor_lat_jav_zul_lda_prs_azi_xho_mlt_yor_krd_igb_svk_est_anl_bam_ven_tml_geo_owc_mcd_aze_moo_pan_lit_dgb_sun_bos_amh_tsn_bat_por_bul_mnd_uzb_ewe_slo_chh_arw_ger_tsw_guj_afr_ita_sid_swe_bsq_urd_ses_knd_swt_ben_dut_vie_mol_jpn_grk_kor_wly_rus_spa_cze_alb_scr_fre_heb_tag_hun	0.398752919767216	0.982242930261475	0.328528618173673
536	jpn_arw_krd_glc_mly_amr_zul_ben_ven_scr_tsn_mol_chh_akn_owc_igb_sod_bul_prs_tig_tag_qcu_ses_wly_aeg_bos_pan_slo_fbf_nor_ctl_moo_swt_mnd_ita_gam_dut_lat_rus_svk_bam_xho_hau_swa_amh_est_pol_mcd_fre_aze_tur_bat_sun_ger_yor_bsq_tsw_heb_tha_hin_tml_geo_cnt_urd_bem_afr_jav_vie_ewe_azi_hun_dyu_cic_swe_alb_lit_spa_ukr_kor_anl_sid_dgb_mao_uzb_ind_knd_mlt_eng_lda_rom_por_grk_cze_guj_fin	-0.216232000864042	-0.499691432738398	0.618472558543866
537	tig_eng_ben_owc_swa_slo_lda_cic_hun_aeg_geo_mcd_sod_mlt_ses_chh_akn_nor_cnt_mao_ind_sun_anl_hau_tur_tsn_ven_est_yor_ukr_fin_prs_aze_azi_por_scr_arw_ita_gam_vie_moo_ger_glc_wly_rom_ewe_heb_tml_amr_bem_krd_amh_tha_spa_uzb_zul_swe_grk_guj_tag_lit_bos_mnd_dyu_bsq_dgb_kor_alb_fbf_tsw_mol_fre_pol_sid_ctl_cze_urd_pan_bat_jpn_bam_bul_dut_hin_jav_afr_rus_lat_xho_svk_qcu_igb_swt_mly_knd	0.974772126220137	2.28331031729837	0.0246894018700101
538	hin_ger_grk_pan_tha_prs_mly_fin_krd_wly_uzb_fbf_cze_jav_tag_mcd_ita_glc_est_moo_owc_bul_dut_lat_anl_sun_guj_azi_alb_ukr_afr_ben_amr_ses_tsw_ewe_mnd_rom_bam_gam_scr_hun_tur_rus_swa_fre_knd_jpn_ctl_spa_swt_svk_heb_urd_pol_hau_lit_amh_tml_lda_cic_tig_chh_xho_slo_dgb_eng_swe_igb_geo_bos_mao_sid_aze_yor_dyu_kor_bat_ven_bem_akn_tsn_ind_aeg_sod_zul_vie_cnt_arw_mlt_por_nor_mol_qcu_bsq	0.095425242566756	0.217195257165323	0.828531965436195
539	dut_hin_lat_mly_dyu_tha_grk_tur_ita_spa_mao_xho_mnd_mcd_knd_krd_uzb_vie_gam_mol_bat_pan_sid_lit_qcu_amr_ses_fin_ewe_amh_ukr_bam_kor_anl_bsq_dgb_eng_ven_tsn_yor_svk_glc_sun_hun_alb_swe_heb_arw_mlt_hau_tsw_jpn_geo_cze_rus_afr_igb_cnt_ger_azi_lda_nor_aze_chh_akn_fre_urd_por_wly_zul_jav_guj_scr_bem_cic_fbf_moo_sod_swa_owc_tag_prs_ben_bul_bos_swt_ind_slo_est_aeg_rom_tig_pol_tml_ctl	-0.363715312999492	-0.959546889478936	0.339771350856017
540	bam_tag_est_jpn_geo_rus_eng_azi_bos_rom_sun_cic_nor_tig_ven_mly_lat_aeg_scr_sod_tsw_ind_mcd_urd_prs_igb_chh_jav_hun_svk_ben_bat_dut_yor_akn_moo_amr_guj_tml_gam_qcu_kor_hin_ger_bem_por_slo_knd_bsq_anl_hau_ctl_fbf_lit_pan_zul_afr_lda_swe_tha_aze_tsn_ses_fre_swt_alb_xho_swa_arw_wly_ita_dyu_cze_mol_fin_owc_bul_krd_mao_spa_cnt_mlt_pol_dgb_mnd_vie_heb_ewe_glc_ukr_sid_tur_uzb_grk_amh	0.402311776356041	0.971103715469323	0.334015575169546
541	cic_dut_bul_qcu_krd_ukr_gam_alb_hun_spa_arw_rus_tha_ven_aze_pol_por_kor_tsw_hau_wly_ind_tag_bsq_mol_lat_svk_amr_jpn_ctl_pan_owc_lit_rom_swe_eng_tur_ben_yor_slo_akn_hin_aeg_uzb_prs_fbf_anl_bem_mlt_jav_ita_sod_afr_mcd_lda_heb_bat_xho_swa_glc_mly_tsn_azi_mao_dyu_cze_dgb_moo_geo_tig_sun_sid_swt_ger_bam_fre_cnt_grk_nor_igb_zul_bos_ses_knd_ewe_amh_tml_chh_mnd_urd_guj_est_vie_fin_scr	0.279328856801716	0.672788982967125	0.502749866545251
542	krd_spa_cnt_gam_glc_zul_rus_lat_ben_ewe_bat_azi_ses_uzb_sun_tsn_bul_cze_jpn_aze_fin_pan_nor_svk_tha_swe_owc_guj_sod_mcd_akn_amh_mly_bos_vie_anl_knd_cic_jav_alb_aeg_fbf_slo_tur_ind_ven_xho_arw_moo_urd_dut_tig_por_lda_lit_dgb_eng_hau_swa_tag_est_ctl_geo_ger_bsq_hin_mol_pol_amr_afr_yor_swt_ita_hun_heb_sid_bem_igb_kor_prs_mao_wly_grk_qcu_bam_chh_mlt_ukr_scr_fre_mnd_dyu_tml_tsw_rom	-0.047952392348043	-0.123748062461121	0.901781817926005
543	cze_bul_mlt_mly_spa_slo_bsq_akn_chh_rus_pol_uzb_heb_eng_aze_tsn_bam_moo_vie_ita_dgb_glc_bem_anl_lat_por_hun_hin_rom_igb_tur_prs_ses_sod_geo_lda_ewe_swe_mol_afr_urd_amr_ven_est_tml_sun_xho_fre_knd_tsw_nor_azi_fbf_aeg_svk_tha_lit_kor_dyu_alb_ben_wly_ger_ukr_cnt_bos_scr_gam_fin_cic_krd_swt_hau_ctl_swa_guj_sid_jpn_mao_mcd_qcu_dut_pan_jav_owc_zul_ind_arw_amh_bat_mnd_tig_grk_tag_yor	0.461332645381277	1.09736038578096	0.275317072377884
544	swe_tha_grk_svk_tig_ewe_ctl_yor_est_tag_pan_bam_gam_arw_swt_cnt_hau_prs_bsq_slo_urd_krd_ger_mol_lit_fbf_jav_mlt_igb_akn_ukr_qcu_tsn_mly_por_scr_bos_uzb_heb_kor_nor_chh_fre_ben_geo_wly_dut_swa_guj_cic_lda_sid_mcd_amr_rom_rus_hun_glc_jpn_bat_dyu_dgb_aeg_azi_afr_knd_ind_fin_hin_pol_mnd_bem_amh_ven_vie_tsw_mao_tur_xho_ses_alb_eng_lat_spa_sun_tml_anl_cze_aze_sod_zul_ita_owc_bul_moo	0.102202822769149	0.22805743161627	0.820102264483203
545	bul_nor_jav_ukr_xho_hun_ven_kor_tha_fre_akn_ben_ses_igb_lit_dgb_mol_azi_glc_ctl_sun_mnd_bat_ger_zul_cnt_jpn_alb_dyu_cze_grk_anl_tig_ita_lat_wly_fin_knd_ewe_eng_tur_svk_yor_hin_afr_sid_bos_bem_geo_vie_swa_sod_gam_prs_fbf_owc_mly_amh_heb_arw_lda_por_aze_chh_ind_rus_qcu_swt_dut_amr_tag_hau_est_swe_moo_pan_bam_mlt_tsn_cic_guj_aeg_uzb_urd_mao_slo_scr_tml_mcd_pol_spa_rom_krd_bsq_tsw	-0.783026427990127	-1.81000111052582	0.0735254736485954
546	bam_tur_est_yor_slo_rom_svk_ger_owc_afr_swt_zul_uzb_vie_wly_qcu_sid_por_mnd_tig_mly_kor_bos_cnt_pan_chh_tha_hau_urd_mcd_aze_glc_arw_anl_knd_hin_amr_tsw_ven_scr_xho_amh_bat_alb_swa_ctl_mol_dyu_spa_ita_sod_dut_ind_swe_bem_pol_aeg_sun_gam_guj_tsn_mao_eng_bul_lat_prs_ukr_moo_fre_heb_igb_ben_nor_tag_azi_jpn_fin_cic_bsq_dgb_rus_hun_jav_mlt_krd_ewe_fbf_tml_geo_cze_lit_akn_ses_lda_grk	-0.235208146452046	-0.60382876883808	0.547427564717885
547	qcu_anl_dut_wly_bat_urd_geo_bsq_pan_afr_ind_eng_sod_dgb_ben_bul_grk_dyu_yor_mao_tsn_hun_amh_aze_tag_aeg_ukr_cze_vie_azi_mnd_sid_spa_akn_swe_ctl_zul_gam_krd_ses_tha_bem_mlt_tur_nor_alb_rom_swa_arw_hin_ita_swt_heb_cnt_tml_hau_igb_fin_bam_ven_prs_jpn_por_guj_ewe_mcd_sun_fre_tsw_owc_fbf_svk_chh_moo_ger_mly_uzb_amr_xho_pol_lda_bos_jav_kor_scr_rus_cic_slo_est_mol_tig_glc_knd_lat_lit	-0.600716723169546	-1.53172355846763	0.128985391653063
548	swa_lda_knd_eng_tml_aze_geo_krd_igb_tha_fbf_arw_dyu_est_fin_aeg_uzb_tsn_owc_ewe_moo_bos_glc_bam_cic_anl_sun_bul_hau_swe_amr_ger_qcu_cnt_mly_ses_lat_azi_wly_mao_tag_rom_sod_mcd_ind_fre_xho_svk_jpn_urd_lit_cze_ctl_nor_mol_rus_slo_heb_kor_swt_pan_hin_spa_yor_bsq_zul_bat_amh_tig_gam_guj_grk_sid_prs_akn_dut_alb_dgb_hun_afr_ben_ukr_scr_jav_ita_por_mnd_chh_bem_tsw_vie_mlt_ven_pol_tur	-0.70242138580241	-1.83964016549509	0.0690112354640107
549	scr_ind_urd_fre_glc_ger_bsq_lit_tig_spa_sid_cnt_aze_ita_pol_vie_tml_amh_yor_eng_qcu_moo_tur_fbf_krd_mly_heb_mnd_sun_ewe_por_rom_hun_dgb_wly_gam_uzb_mlt_mao_hin_cic_ukr_sod_tsn_est_bam_nor_ctl_dyu_jav_grk_tag_lat_knd_swt_xho_azi_bul_mcd_bos_bem_akn_guj_ven_rus_mol_alb_arw_fin_chh_geo_bat_swe_zul_tha_cze_hau_dut_tsw_afr_swa_lda_slo_ben_owc_anl_kor_prs_aeg_jpn_pan_ses_svk_amr_igb	0.401096667803414	1.02749800398244	0.306851065049013
550	igb_cze_sid_alb_rom_tur_ben_tag_hun_geo_qcu_amr_fin_mly_jav_anl_por_ctl_vie_swa_bem_ukr_mlt_nor_ven_swe_bat_owc_chh_krd_tha_bul_dyu_cnt_afr_eng_hau_cic_pan_glc_lat_swt_spa_fre_tig_mao_ewe_tml_xho_ses_gam_akn_mol_scr_urd_est_heb_mcd_tsn_tsw_uzb_ita_zul_yor_arw_aeg_sun_bos_guj_moo_hin_dut_aze_knd_prs_svk_kor_lda_sod_bam_dgb_slo_jpn_mnd_fbf_lit_bsq_pol_rus_azi_ger_ind_wly_grk_amh	0.184628109095658	0.416511664128412	0.677995363077004
551	uzb_tsw_ctl_nor_ven_fin_svk_tsn_vie_amr_ita_lit_ewe_mlt_bat_sid_aze_jpn_knd_zul_jav_azi_heb_ben_dgb_lat_amh_gam_bam_bul_alb_afr_aeg_geo_bsq_mnd_scr_mol_ind_hun_dyu_urd_glc_wly_kor_guj_tig_mcd_ses_igb_fre_swa_rom_spa_tml_rus_sun_dut_qcu_swe_est_tur_ukr_yor_cnt_slo_swt_tha_pan_ger_anl_lda_bos_chh_eng_akn_cic_tag_hau_prs_mly_moo_sod_krd_hin_arw_pol_cze_mao_bem_owc_por_fbf_xho_grk	0.388357771542088	0.902849691188193	0.368938219125047
552	ukr_tig_pol_cnt_yor_lda_chh_tha_tml_tsn_mcd_mnd_mol_bul_sod_owc_fre_dyu_svk_bsq_anl_mlt_est_fin_ses_sid_amr_ger_spa_akn_jav_cic_swe_lat_scr_azi_aeg_cze_bem_ita_slo_moo_glc_qcu_knd_guj_swt_xho_amh_dgb_por_krd_ewe_lit_swa_urd_mao_prs_ind_dut_fbf_sun_bat_igb_heb_pan_ben_tsw_alb_zul_ctl_gam_hun_afr_aze_vie_arw_uzb_bam_jpn_grk_wly_geo_bos_rom_tag_eng_hau_kor_hin_tur_rus_mly_nor_ven	0.423848449599379	0.979561004221655	0.329844223145253
553	tsw_tig_anl_rom_cze_tag_ses_fbf_glc_lit_ctl_bos_spa_sid_aeg_mol_ven_geo_sod_amr_hun_ukr_ind_fin_bsq_mly_qcu_bem_afr_eng_tsn_cic_akn_igb_wly_swe_hin_slo_arw_gam_cnt_mnd_alb_heb_lda_hau_bat_urd_prs_est_scr_owc_bam_azi_grk_ewe_tha_moo_pol_guj_kor_uzb_mao_fre_dut_swa_chh_por_jav_svk_tml_lat_sun_vie_nor_rus_krd_ita_dgb_jpn_dyu_tur_yor_knd_ger_bul_xho_zul_pan_swt_mcd_aze_amh_mlt_ben	-0.259008241410949	-0.586820208434274	0.558746295490299
554	tha_tig_igb_xho_est_pol_mcd_amh_swe_ben_azi_hau_hun_moo_lit_heb_krd_bem_lda_dut_anl_arw_qcu_cic_ses_guj_spa_ger_fbf_mnd_sun_ita_eng_sid_cnt_dyu_mol_lat_sod_yor_bat_dgb_bos_swt_jpn_glc_swa_afr_tml_knd_gam_svk_pan_ctl_alb_bam_zul_kor_tsw_fin_aeg_grk_aze_rom_ukr_tsn_jav_amr_owc_rus_geo_mly_tur_nor_mao_vie_tag_ven_bsq_fre_wly_ind_akn_urd_chh_por_hin_slo_mlt_prs_uzb_ewe_bul_scr_cze	0.840208657320641	2.21723200835178	0.0290438844114904
555	aeg_aze_ita_mao_bam_sod_lat_cze_heb_igb_cic_hau_sid_est_xho_ben_wly_geo_afr_rom_hun_hin_urd_ses_zul_mnd_dgb_scr_chh_ger_swe_ven_swa_dut_ewe_mly_gam_tsn_owc_dyu_ukr_yor_eng_grk_spa_sun_pol_bul_mol_akn_bem_tur_fbf_moo_kor_swt_pan_fin_glc_mlt_krd_arw_anl_por_lda_tsw_amh_guj_qcu_bos_tag_cnt_ctl_prs_tha_nor_knd_slo_alb_jav_bat_jpn_tig_tml_rus_uzb_lit_bsq_mcd_ind_fre_vie_azi_svk_amr	0.266535726946208	0.683060449097365	0.496266770768425
556	mlt_tur_yor_vie_cze_hin_aeg_bat_jav_cic_sid_rus_qcu_tsn_guj_lda_fin_ctl_est_moo_owc_tig_spa_tha_mly_afr_mao_pol_ger_swe_pan_nor_eng_dyu_ewe_bsq_bam_zul_mcd_lit_mnd_ukr_slo_fbf_ind_dut_grk_tml_svk_azi_sod_mol_cnt_sun_gam_igb_rom_geo_ses_lat_kor_knd_urd_por_glc_krd_akn_dgb_heb_scr_bos_hau_amh_ita_tsw_ven_tag_wly_aze_hun_bul_ben_anl_chh_prs_bem_swa_swt_uzb_amr_jpn_alb_xho_fre_arw	-0.372995266128386	-0.968728633233054	0.335193217770109
557	tig_glc_tur_tsn_hin_bat_qcu_wly_jpn_sod_igb_gam_mao_ita_amr_alb_slo_tsw_moo_nor_hau_bul_swe_hun_scr_anl_ses_sun_mcd_chh_lit_ind_svk_knd_xho_bem_bos_est_ger_uzb_yor_lda_ven_spa_krd_tha_aze_ben_aeg_ctl_grk_fin_jav_dyu_zul_cze_mlt_tml_azi_pan_urd_owc_swt_dgb_geo_mly_pol_fbf_cic_bam_mnd_sid_fre_prs_arw_vie_ewe_swa_heb_akn_ukr_kor_lat_amh_por_tag_dut_eng_bsq_cnt_afr_mol_guj_rus_rom	0.478510032986951	1.15971422791775	0.249133933835676
558	spa_fre_scr_slo_amr_mao_bos_pan_moo_tig_xho_arw_prs_vie_kor_mcd_hau_knd_swe_ven_mlt_sid_aze_cnt_cic_est_urd_jav_gam_uzb_por_ewe_azi_pol_wly_rom_sun_chh_dyu_bam_aeg_jpn_tsw_mol_ses_ger_alb_fin_dut_mly_dgb_tha_ukr_bul_bsq_qcu_tml_heb_amh_igb_swa_afr_akn_bat_ind_eng_hin_rus_ctl_tag_zul_fbf_svk_owc_cze_lit_lat_nor_lda_geo_yor_ita_tur_tsn_hun_glc_bem_guj_swt_sod_ben_anl_grk_mnd_krd	0.883957300409894	2.39672516554121	0.0185427186624415
559	krd_tsn_ses_moo_mcd_lat_mao_ukr_bos_svk_mly_ven_vie_tag_sun_mol_bat_afr_bsq_jav_rom_aze_hin_ewe_ita_hau_lda_swa_azi_amr_pan_zul_chh_geo_rus_bul_pol_grk_tsw_arw_nor_kor_swt_slo_anl_qcu_fin_dyu_prs_ind_aeg_ben_fbf_est_swe_urd_tur_tml_tig_knd_ger_dgb_yor_gam_ctl_wly_eng_sid_fre_cic_lit_sod_jpn_owc_amh_xho_akn_tha_igb_bem_cze_mlt_cnt_hun_alb_heb_guj_spa_dut_por_scr_mnd_bam_uzb_glc	0.418556032932616	1.00099213337854	0.319428009206592
560	bsq_ind_uzb_grk_eng_alb_dyu_qcu_hau_rom_tha_urd_bem_prs_bam_fin_cze_tur_svk_ven_cic_mly_igb_pan_amr_pol_mlt_akn_sun_sod_chh_aze_scr_por_owc_anl_cnt_sid_yor_nor_dgb_aeg_tml_slo_ger_glc_wly_ewe_dut_zul_bul_fre_ben_amh_tig_vie_jpn_lda_bos_est_ukr_ctl_mao_fbf_lat_swt_rus_tag_ita_lit_arw_bat_krd_mcd_ses_moo_azi_hun_geo_jav_spa_swa_afr_mnd_xho_mol_gam_tsn_hin_heb_knd_swe_guj_kor_tsw	0.938559981888931	2.18592550634509	0.0313318378268152
561	lda_qcu_cnt_bul_aeg_moo_swe_est_swa_akn_tsw_hau_afr_rus_hun_wly_aze_mao_slo_swt_alb_mcd_mlt_gam_anl_mol_por_dut_ita_ben_jpn_mly_chh_grk_mnd_rom_fin_bat_tml_arw_nor_fbf_ind_ger_bsq_xho_bos_dyu_tig_vie_ses_svk_lat_prs_ctl_owc_pan_heb_ven_fre_zul_scr_glc_tsn_cic_jav_azi_dgb_eng_amr_kor_bem_bam_uzb_tur_knd_sod_lit_spa_sid_ewe_sun_yor_krd_pol_guj_tha_urd_cze_ukr_igb_geo_hin_tag_amh	0.627919504693438	1.41025481153942	0.16180035395283
562	hun_ctl_mlt_fin_est_gam_swt_knd_alb_lat_bat_mly_eng_akn_tag_arw_lit_tsn_uzb_bem_cze_jpn_amr_afr_vie_ven_rom_tml_ewe_mao_urd_bsq_sun_kor_moo_wly_spa_dyu_ses_amh_mcd_glc_rus_ind_bos_cic_azi_igb_prs_mol_nor_ukr_svk_chh_krd_geo_por_scr_pol_slo_swe_heb_fbf_tur_qcu_lda_fre_tha_hau_owc_yor_swa_sid_cnt_dut_tsw_anl_grk_bul_sod_hin_tig_dgb_mnd_pan_aze_jav_ita_zul_bam_xho_guj_aeg_ger_ben	0.357953534212907	0.844764726546191	0.40041019379393
563	grk_tml_ger_jpn_fre_ita_ukr_mol_rus_alb_uzb_swe_kor_rom_cic_tsn_tha_dyu_anl_lit_dgb_prs_bsq_ctl_swa_tsw_owc_ind_igb_sid_chh_afr_yor_urd_svk_fbf_ewe_mnd_akn_bul_lda_hau_nor_cze_jav_xho_mao_geo_scr_hun_spa_sod_moo_bat_amh_swt_amr_hin_wly_pan_azi_slo_zul_arw_ven_tag_krd_aze_dut_pol_gam_guj_tig_est_eng_por_bos_tur_knd_lat_heb_mly_ses_bam_vie_bem_sun_qcu_mcd_aeg_fin_mlt_cnt_glc_ben	-0.42427706048202	-0.964716037930233	0.33718895896673
564	uzb_scr_pol_tsn_lit_gam_por_ses_swe_xho_grk_rom_owc_bul_wly_mlt_moo_aze_geo_nor_hau_bam_cze_dut_jav_ger_mcd_akn_anl_aeg_eng_lat_slo_yor_swa_azi_tag_mol_bsq_vie_sod_hun_dgb_mao_fin_chh_knd_ctl_tha_cic_ewe_swt_mnd_dyu_jpn_bem_cnt_ben_amh_ven_sid_tig_rus_guj_heb_fre_ukr_pan_zul_ind_est_arw_urd_krd_tsw_kor_prs_igb_svk_alb_afr_glc_fbf_tml_spa_ita_hin_sun_qcu_amr_tur_bat_lda_bos_mly	NA	NA	NA
565	anl_zul_mly_rus_bem_arw_glc_sid_ita_nor_bul_ewe_knd_fbf_krd_moo_xho_igb_eng_amr_lat_dyu_swa_sun_heb_mlt_dgb_prs_ctl_tig_owc_swt_ind_gam_spa_por_mnd_yor_amh_afr_hau_tur_est_tsw_cic_lda_slo_tsn_ger_azi_geo_pol_tml_svk_jav_pan_lit_cnt_chh_bos_cze_kor_sod_bat_tag_akn_swe_bsq_jpn_mcd_bam_grk_fre_mol_aze_alb_wly_ses_fin_guj_tha_urd_mao_hun_scr_ukr_dut_qcu_uzb_hin_vie_aeg_rom_ven_ben	-0.408181493593179	-0.989363002596231	0.325052701698517
566	wly_lit_heb_cze_ita_owc_hau_mol_por_svk_ind_sun_krd_glc_chh_fin_tsn_alb_mcd_bsq_bat_dyu_pan_fre_qcu_cic_uzb_arw_tag_ctl_geo_urd_rom_gam_amr_tsw_mao_bam_aze_grk_nor_scr_akn_lda_aeg_swe_amh_ses_bem_vie_tml_tig_ukr_moo_dut_tha_knd_fbf_afr_kor_spa_jpn_pol_ben_jav_ewe_guj_xho_dgb_swt_sod_lat_rus_cnt_mly_sid_igb_prs_mnd_zul_bos_bul_anl_slo_azi_est_hin_tur_hun_swa_ven_mlt_ger_eng_yor	0.107672695883579	0.249560325361672	0.803477771111232
567	ita_por_dut_bam_igb_alb_grk_ben_gam_chh_ctl_sod_glc_swa_slo_dgb_ewe_ven_lat_tig_tsw_fbf_tha_svk_prs_est_ukr_jav_knd_bsq_vie_urd_owc_eng_mao_anl_lit_lda_sun_sid_amr_scr_zul_dyu_guj_tur_swe_mnd_azi_bat_xho_jpn_rom_arw_heb_ses_cic_cze_mlt_tml_nor_mly_swt_kor_yor_hin_bem_wly_tsn_akn_qcu_aze_aeg_ind_geo_spa_tag_ger_afr_cnt_mcd_pol_fre_krd_mol_hun_amh_bos_bul_moo_pan_hau_uzb_fin_rus	0.73407258167296	1.73930840754868	0.0852892357847252
568	swe_tag_tig_mlt_owc_alb_grk_wly_tsn_lit_hun_tml_bem_urd_akn_por_swt_scr_bul_gam_eng_azi_ctl_bsq_sid_rom_amr_ven_bos_ses_ben_pan_amh_yor_dgb_mao_aze_bat_xho_tur_fin_qcu_ukr_dyu_cic_ewe_swa_prs_slo_fbf_mcd_dut_lat_anl_sun_guj_zul_hin_uzb_jav_hau_krd_est_cze_heb_geo_chh_moo_kor_mnd_ind_cnt_igb_mol_ita_aeg_bam_pol_sod_fre_rus_arw_tsw_mly_jpn_svk_spa_tha_glc_lda_vie_afr_ger_nor_knd	-1.01214699959457	-2.3688064279404	0.0199141062097158
569	fbf_swt_aeg_ger_yor_cic_fin_hau_ewe_alb_mly_cze_qcu_sun_ben_afr_prs_jav_spa_ven_dgb_lit_lda_igb_anl_bul_wly_pan_ses_grk_vie_rus_ukr_amh_azi_glc_tur_owc_moo_hun_fre_zul_mlt_scr_lat_krd_hin_ita_xho_mnd_dyu_ctl_amr_tig_guj_tsn_rom_tha_swa_ind_geo_chh_knd_eng_urd_est_tml_kor_bat_dut_akn_bem_tag_por_mao_nor_uzb_aze_jpn_bam_sod_swe_tsw_arw_heb_gam_slo_pol_cnt_mcd_bos_svk_mol_bsq_sid	0.204616050969206	0.46644815833535	0.641985538904384
570	lat_azi_ctl_cnt_jav_scr_geo_urd_svk_amh_tur_ben_chh_tsn_hin_ukr_glc_aeg_akn_est_alb_tsw_zul_kor_owc_yor_ven_heb_fre_bem_swe_fbf_xho_qcu_ewe_pan_sid_anl_dgb_ses_lda_sun_swt_bul_por_guj_knd_mlt_mao_moo_uzb_bam_ger_bos_hun_aze_rus_mol_jpn_lit_hau_eng_cic_prs_gam_nor_bsq_tig_mcd_swa_pol_vie_spa_igb_ita_grk_wly_mly_ind_fin_sod_tha_cze_dut_slo_tml_dyu_arw_bat_tag_rom_amr_mnd_krd_afr	0.542046141840934	1.29047432578067	0.200085207099877
571	ben_cic_est_arw_scr_sun_pol_sid_mol_mnd_lit_fin_kor_ind_mcd_sod_tml_hau_svk_pan_ger_ita_swt_hin_dgb_glc_dyu_anl_aeg_fbf_mlt_yor_urd_lat_mao_ukr_grk_gam_zul_por_geo_jpn_rom_cnt_tur_nor_krd_xho_jav_guj_moo_cze_knd_amr_slo_heb_aze_bat_lda_dut_akn_azi_eng_fre_tig_bam_ewe_prs_swe_tsw_ctl_tag_spa_bem_mly_amh_chh_ses_tsn_owc_tha_afr_vie_uzb_bsq_qcu_hun_rus_ven_swa_wly_bul_igb_alb_bos	0.55805089046407	1.40575834145761	0.163128048004477
572	rom_igb_amh_prs_por_glc_krd_tsn_ewe_dyu_geo_jav_ind_arw_chh_ctl_bem_bos_jpn_xho_bat_ger_cic_scr_lda_ven_aze_azi_bul_ukr_kor_tha_hau_vie_zul_tsw_mol_eng_slo_aeg_fbf_ben_mao_qcu_dgb_ita_est_grk_moo_tig_akn_sun_hin_swt_mlt_hun_owc_cnt_alb_bam_afr_dut_sid_rus_svk_cze_mcd_amr_lit_spa_guj_tur_nor_anl_lat_heb_yor_pan_ses_swe_bsq_gam_fre_swa_fin_mnd_uzb_tml_tag_knd_pol_urd_wly_mly_sod	0.223355565568258	0.522130004680012	0.602821273533195
573	nor_hin_sod_sun_fin_tsw_qcu_lda_swa_arw_glc_mnd_mly_bat_sid_rom_por_ger_cze_azi_ven_uzb_zul_heb_bem_mao_dyu_bsq_cnt_hau_bos_chh_moo_est_lat_tha_prs_ukr_fre_ewe_pol_aeg_tig_dgb_knd_cic_slo_swe_geo_krd_rus_spa_anl_pan_tml_owc_mol_alb_fbf_dut_yor_afr_kor_xho_tag_ind_svk_mcd_ctl_ben_scr_igb_mlt_tur_urd_bam_gam_lit_wly_eng_jpn_jav_grk_amh_akn_vie_swt_bul_tsn_hun_amr_ses_guj_ita_aze	0.292240958860644	0.679818001747114	0.498308416820629
574	por_sod_mao_mcd_cze_ita_ben_aze_zul_fbf_fre_urd_tml_afr_hun_bam_tur_swa_bat_tsn_xho_mol_wly_chh_jpn_azi_swt_rus_cic_scr_hau_arw_tag_yor_ctl_ewe_slo_hin_gam_owc_grk_dgb_fin_alb_tha_sid_ger_eng_ukr_lda_aeg_pol_cnt_moo_dyu_ind_dut_glc_igb_tig_lit_mnd_heb_lat_guj_vie_ven_mlt_jav_ses_amh_spa_bos_bul_nor_anl_akn_amr_pan_krd_qcu_sun_bsq_kor_knd_rom_svk_bem_swe_uzb_prs_est_geo_mly_tsw	-0.123459840897864	-0.307142281993533	0.75942177569565
575	arw_sod_hin_mlt_gam_swt_ven_grk_lda_geo_fin_mly_bsq_hun_kor_lit_chh_uzb_mao_svk_owc_est_tml_yor_aeg_knd_azi_cic_krd_tig_bat_sun_slo_lat_mol_pol_ctl_dgb_swe_qcu_cnt_zul_jav_urd_aze_glc_heb_bos_xho_hau_fbf_ita_tsw_guj_cze_amr_scr_tag_mnd_nor_por_ind_dyu_fre_ben_afr_spa_moo_vie_akn_rus_ger_bam_anl_ses_bem_bul_eng_ukr_mcd_swa_amh_igb_tsn_prs_tur_ewe_rom_jpn_alb_sid_tha_pan_dut_wly	0.287285855799629	0.677065098531957	0.500045372671118
576	hin_zul_aeg_amh_lat_bam_ven_lit_nor_rom_aze_tha_kor_ses_tag_mcd_alb_afr_dgb_tur_pol_tsn_swa_rus_uzb_ewe_svk_krd_glc_mol_igb_lda_owc_fbf_bem_knd_hau_qcu_ukr_ben_guj_fre_sid_prs_swe_akn_amr_jav_eng_geo_cic_chh_sun_dut_bsq_heb_ctl_mly_yor_cze_wly_bat_sod_fin_grk_vie_tml_mlt_pan_dyu_slo_mao_xho_hun_bos_moo_ind_tsw_ita_urd_scr_bul_cnt_azi_est_arw_mnd_gam_spa_tig_por_anl_jpn_swt_ger	0.213675790706804	0.567955752608965	0.571433712164696
577	scr_aeg_ukr_knd_afr_mol_urd_grk_svk_fin_sun_jav_tag_sid_ven_est_lat_lda_swe_cze_sod_slo_por_mcd_azi_heb_dgb_rus_bam_uzb_ses_nor_xho_amr_krd_bul_pan_dut_bsq_spa_glc_tha_chh_gam_tml_tur_ben_fbf_mly_prs_hun_yor_jpn_ger_swa_mnd_bem_vie_alb_tig_wly_zul_akn_hin_ewe_cic_anl_arw_moo_amh_fre_swt_kor_geo_hau_cnt_eng_bos_qcu_mao_lit_pol_bat_guj_aze_rom_ita_ctl_igb_mlt_tsn_ind_tsw_owc_dyu	-0.726226332395636	-1.93862138722256	0.0555795987095885
578	ita_pan_tag_arw_mlt_urd_prs_heb_knd_jav_ewe_scr_qcu_slo_bam_grk_hau_cnt_por_spa_sid_tha_ukr_tsn_ven_svk_xho_ind_ses_tml_dgb_mcd_kor_aeg_tur_hun_ctl_igb_lat_geo_ger_zul_rus_yor_mnd_bem_eng_azi_uzb_mly_anl_alb_akn_aze_tig_sun_owc_bos_chh_bul_bsq_lit_krd_pol_wly_afr_sod_jpn_hin_swe_nor_dyu_lda_amh_est_mao_swa_vie_bat_ben_fin_amr_glc_tsw_gam_cze_fbf_fre_swt_dut_cic_mol_rom_moo_guj	-0.730929377002441	-1.9311559248209	0.0565090874801416
579	rus_lit_hun_dgb_swe_arw_amh_zul_aze_tml_fre_mlt_moo_bem_ita_sid_azi_guj_nor_bat_sun_ukr_kor_ven_glc_slo_fin_bul_qcu_tig_tur_ben_ses_akn_anl_lda_pan_rom_fbf_mcd_alb_swa_mly_knd_yor_chh_igb_cnt_grk_prs_bam_ctl_spa_pol_tha_sod_est_mnd_jav_vie_bsq_xho_scr_ind_tag_ger_krd_aeg_ewe_geo_dut_dyu_lat_wly_heb_tsw_eng_cic_afr_mao_gam_owc_hin_bos_por_swt_tsn_amr_uzb_cze_jpn_mol_hau_svk_urd	-0.172262378821099	-0.440478139647684	0.660612977861468
580	mnd_sun_bos_amr_cic_est_krd_vie_por_xho_hin_dut_jpn_aze_hau_tsw_hun_urd_dgb_bsq_swt_geo_kor_ind_mlt_owc_heb_amh_glc_nor_igb_qcu_zul_pan_tag_scr_mao_aeg_grk_bem_ukr_knd_mly_svk_rom_guj_lda_ita_pol_tml_bul_tsn_swa_tig_spa_mcd_rus_ewe_sod_fin_chh_cnt_swe_tha_akn_prs_arw_uzb_cze_alb_sid_lit_afr_dyu_ctl_azi_ses_ger_mol_jav_eng_ven_tur_anl_ben_fre_moo_bam_wly_bat_lat_slo_gam_fbf_yor	0.114554703302013	0.29219641030414	0.770787308683393
581	bat_chh_knd_azi_aze_ctl_hau_bam_hun_prs_ger_cic_krd_tag_zul_swt_amh_ben_eng_pol_glc_sid_por_ses_aeg_gam_jpn_akn_amr_nor_jav_yor_bul_tur_moo_sun_vie_tsw_cze_fin_geo_tsn_wly_slo_lit_bos_mol_xho_anl_spa_est_grk_lat_guj_lda_owc_bem_bsq_igb_rom_mcd_scr_qcu_swe_mao_arw_kor_tml_ind_dyu_svk_urd_ita_tha_rus_ven_ukr_fbf_tig_sod_hin_heb_dgb_uzb_swa_mly_cnt_mnd_pan_dut_ewe_alb_mlt_afr_fre	0.163572358394581	0.386190472355539	0.700237714699397
582	jav_sod_dyu_tml_lda_ger_jpn_slo_zul_vie_kor_grk_ita_heb_ctl_tha_amh_moo_fin_eng_tsn_est_nor_bos_alb_gam_mol_ses_fre_anl_tig_hau_igb_prs_cnt_rom_owc_swa_glc_wly_bem_pol_qcu_xho_dgb_swe_spa_afr_cic_dut_bsq_ven_bat_knd_hun_mly_lat_ben_mlt_por_uzb_fbf_cze_scr_guj_krd_chh_tur_hin_rus_mao_urd_geo_tag_swt_tsw_ewe_mnd_aze_mcd_aeg_azi_sid_lit_yor_arw_bam_bul_ukr_ind_pan_sun_akn_svk_amr	0.824233829697321	2.15539446702512	0.0337128926548659
583	bat_rus_sid_spa_ses_cze_igb_fbf_rom_zul_swa_mnd_tig_amh_heb_tsn_wly_guj_gam_glc_chh_afr_krd_mcd_hau_jav_aze_lat_nor_hun_aeg_geo_lda_tsw_jpn_akn_anl_owc_arw_mol_cnt_sod_fre_tur_hin_moo_por_bam_uzb_qcu_scr_ind_kor_ben_svk_prs_urd_vie_grk_ger_tag_ukr_pol_eng_lit_ctl_xho_bem_est_swt_alb_cic_sun_yor_tha_bul_bsq_fin_dut_slo_mao_mlt_ewe_amr_bos_swe_pan_dyu_azi_mly_ven_tml_dgb_ita_knd	0.323102398613978	0.782427857965307	0.435950873321134
584	ita_uzb_knd_geo_bos_swt_ses_heb_alb_swa_mnd_pan_cze_bul_mcd_guj_ind_mol_ger_arw_bat_cic_lat_zul_est_moo_dyu_jav_lda_tsn_swe_prs_tur_akn_xho_sid_nor_ctl_dut_slo_fbf_ewe_urd_ukr_sun_sod_mlt_aze_vie_yor_igb_grk_amr_qcu_bem_glc_azi_fin_cnt_dgb_amh_por_bam_krd_anl_tml_owc_mao_mly_chh_jpn_kor_wly_hau_lit_tha_rom_ven_svk_aeg_tsw_ben_scr_tig_fre_afr_pol_hun_tag_hin_rus_eng_gam_spa_bsq	-0.0278322250280569	-0.0642061674520752	0.948943873782516
585	mly_swa_por_guj_bam_cnt_bsq_heb_spa_igb_mcd_alb_prs_aze_tag_rom_scr_fbf_tha_gam_tsn_pan_sod_arw_afr_krd_svk_kor_vie_bul_wly_cze_hin_ben_owc_slo_jpn_sun_lda_tig_bos_nor_lit_anl_bem_azi_aeg_jav_grk_chh_ses_ven_knd_ita_lat_amr_glc_ind_yor_tsw_mol_hau_tur_bat_mlt_ukr_ctl_amh_cic_tml_geo_dut_moo_swt_dyu_pol_uzb_fre_mnd_qcu_eng_xho_mao_urd_sid_fin_akn_est_ger_hun_zul_rus_dgb_swe_ewe	0.133811360811494	0.349857044902851	0.72723703841626
586	tsn_lda_bul_svk_prs_cnt_pan_uzb_eng_fin_nor_dut_mlt_glc_afr_ita_tur_grk_lit_mnd_est_hau_chh_ben_tha_bos_ewe_akn_anl_guj_aze_swe_ind_azi_amh_hun_sun_jpn_slo_bat_rus_ven_swa_knd_bsq_rom_ger_vie_tag_ses_qcu_dyu_geo_owc_arw_aeg_dgb_sid_ukr_amr_tml_yor_tsw_swt_alb_pol_wly_mcd_krd_kor_mao_lat_bem_ctl_scr_spa_moo_fbf_hin_mol_cic_sod_xho_mly_heb_zul_urd_tig_jav_por_fre_gam_igb_bam_cze	0.417112133467035	0.979992109593081	0.329632513085943
587	arw_uzb_amr_bam_anl_hau_por_amh_lda_ind_nor_wly_lit_kor_azi_ben_heb_geo_bul_ukr_bem_pan_mcd_tsn_sid_dgb_sun_spa_mnd_afr_zul_fbf_alb_jpn_moo_slo_sod_gam_tsw_ewe_bat_pol_qcu_svk_est_rus_yor_akn_krd_fre_scr_tur_cnt_tig_bsq_lat_swt_ita_tag_hin_swe_swa_vie_ses_aze_tha_grk_eng_owc_guj_knd_mol_fin_urd_cze_mlt_igb_mao_cic_ctl_xho_glc_chh_dyu_dut_prs_ven_aeg_tml_jav_mly_hun_rom_ger_bos	0.145648535722085	0.385160979249627	0.700997647326085
588	aze_amr_igb_knd_anl_grk_bul_swt_lda_scr_por_ben_lit_qcu_pan_geo_xho_sid_ukr_zul_dyu_cic_bem_nor_gam_mnd_bsq_heb_est_cnt_moo_mao_tml_ctl_swe_ger_tur_svk_mlt_chh_guj_azi_mol_kor_bat_hau_sun_rus_fbf_tha_amh_mcd_cze_tag_ita_alb_tig_tsw_slo_spa_dgb_eng_fin_afr_fre_owc_lat_wly_mly_arw_hun_ind_hin_uzb_bos_rom_aeg_jpn_akn_ewe_glc_krd_yor_tsn_pol_ses_vie_ven_jav_prs_sod_dut_swa_bam_urd	-0.776151012949246	-2.02150687628923	0.046101321763237
589	scr_ven_ukr_jpn_ind_afr_ewe_slo_nor_dgb_lda_mlt_fin_ctl_rom_dut_urd_aze_vie_fre_tha_amh_hun_svk_mao_spa_anl_tag_akn_est_yor_pol_alb_tur_bat_arw_hau_knd_ita_ses_bem_qcu_amr_xho_lit_cze_zul_guj_swt_krd_owc_tml_bos_bsq_igb_hin_mcd_ger_jav_mnd_kor_bul_geo_por_cnt_heb_rus_fbf_sun_cic_tsn_chh_sod_moo_uzb_swa_bam_dyu_pan_prs_tsw_sid_grk_wly_aeg_glc_eng_ben_mol_tig_azi_swe_mly_gam_lat	0.0111732056424009	0.027132588902381	0.978412119571594
590	alb_akn_ctl_swt_ukr_hin_hau_ind_tsn_arw_slo_est_bsq_swe_dyu_zul_gam_aeg_dgb_ger_tsw_bos_hun_bam_uzb_pol_owc_ita_ses_tml_mnd_wly_jav_heb_grk_aze_swa_lat_afr_bat_igb_azi_fre_prs_fbf_dut_vie_jpn_pan_xho_qcu_scr_tag_lda_tig_anl_cic_amr_rus_kor_guj_por_knd_mlt_sun_moo_bem_sod_mao_nor_svk_cnt_urd_mcd_krd_yor_ben_ven_tha_spa_eng_rom_sid_chh_geo_lit_fin_tur_amh_ewe_glc_bul_cze_mol_mly	0.562656482104119	1.38287569176365	0.17001436696965
591	est_slo_pol_prs_fbf_yor_aeg_ind_scr_tig_mly_sid_zul_ewe_bos_ita_mao_eng_kor_rom_chh_jav_qcu_hau_tag_ctl_bat_lda_spa_hun_tsn_moo_swe_swa_guj_arw_dut_sun_hin_lit_mol_mcd_bul_sod_svk_amh_afr_pan_fre_aze_tsw_tha_grk_por_dyu_geo_knd_gam_ukr_heb_swt_tur_bem_dgb_ven_fin_glc_urd_azi_cnt_tml_owc_mlt_xho_amr_alb_ses_rus_anl_akn_bam_vie_krd_uzb_igb_nor_ben_jpn_cze_cic_bsq_wly_ger_mnd_lat	0.0653398089566008	0.154335773468635	0.877679428179137
592	ses_zul_cnt_amr_hun_mao_ewe_swt_svk_ita_anl_fbf_tsn_chh_bam_bem_swe_glc_pol_uzb_moo_vie_guj_sid_aeg_ven_lit_wly_bos_urd_heb_ukr_ctl_tha_igb_lda_tur_rus_lat_geo_spa_eng_bsq_tig_gam_dyu_grk_dut_xho_fin_tml_qcu_mnd_krd_nor_pan_fre_alb_tag_scr_dgb_hin_mcd_azi_knd_aze_mly_est_bat_prs_kor_afr_cic_amh_mol_jpn_sun_slo_rom_ger_tsw_bul_por_hau_cze_mlt_ben_sod_owc_swa_jav_ind_akn_arw_yor	NA	NA	NA
593	ind_bem_vie_ses_wly_lit_pol_zul_scr_slo_qcu_swa_tig_sid_ben_moo_krd_mao_hau_mly_aze_tml_kor_ger_guj_mol_cic_tsw_mlt_aeg_nor_lat_amr_amh_svk_mcd_dut_yor_hin_eng_uzb_lda_spa_dgb_anl_fbf_gam_jpn_por_chh_tsn_rom_fre_glc_ctl_tha_dyu_afr_ita_tur_sod_igb_bam_cze_pan_azi_tag_hun_geo_heb_xho_fin_arw_grk_prs_ven_bul_sun_cnt_urd_mnd_owc_bsq_ewe_knd_swe_alb_rus_bat_est_akn_ukr_bos_jav_swt	-0.454111780997811	-1.05783763083071	0.292869454969304
594	gam_dyu_mly_bat_lit_prs_afr_yor_moo_ven_akn_bul_svk_rus_ita_glc_tag_tml_pol_bam_pan_lda_ger_est_amh_fre_tsn_guj_scr_jpn_azi_swa_sid_spa_ben_alb_bos_owc_slo_swt_heb_fbf_wly_qcu_knd_tha_hun_chh_hin_swe_igb_xho_dut_mol_anl_por_mnd_bem_amr_cic_bsq_geo_fin_dgb_ewe_tsw_krd_nor_cnt_urd_kor_mao_ses_lat_eng_sod_aze_tur_sun_tig_jav_cze_aeg_rom_vie_uzb_arw_ctl_ind_ukr_mcd_mlt_hau_zul_grk	0.356628885835348	0.916286031971494	0.361886817731387
595	mcd_urd_qcu_amh_swe_igb_grk_swt_rus_bem_tag_lat_pan_ewe_hau_vie_dgb_anl_akn_zul_ben_wly_fin_moo_aze_ita_aeg_kor_est_mao_ind_jpn_hun_sun_uzb_ukr_hin_lda_dyu_mlt_bos_eng_sid_arw_geo_tsn_fbf_tsw_mnd_cze_svk_bsq_bat_chh_bam_pol_afr_gam_heb_cnt_tig_spa_xho_owc_tur_yor_swa_dut_amr_alb_mly_tha_krd_slo_ven_knd_mol_azi_fre_tml_glc_rom_ger_bul_ses_lit_sod_prs_guj_scr_por_nor_cic_ctl_jav	-0.180554723196964	-0.417926939463964	0.676963924053168
596	rom_aeg_gam_amh_lda_vie_mnd_spa_tha_pan_swt_tig_nor_ses_hun_fre_sod_glc_ctl_mlt_ben_est_grk_bsq_scr_swe_bat_fin_sid_alb_ger_azi_ukr_lit_cic_lat_aze_dgb_dyu_afr_prs_knd_yor_mol_wly_hin_qcu_akn_igb_tsw_tsn_cnt_amr_zul_xho_urd_tag_swa_mly_ven_cze_jpn_bos_ita_bam_eng_uzb_bem_anl_guj_moo_ewe_por_chh_tur_bul_ind_arw_krd_pol_mcd_tml_dut_sun_heb_kor_jav_svk_slo_geo_rus_owc_mao_fbf_hau	-0.239241058671498	-0.6297494306825	0.530402677575556
597	est_tur_gam_swe_pan_krd_rus_mnd_pol_fre_aeg_amh_uzb_ukr_heb_bos_tml_knd_swt_xho_fin_bem_spa_ger_amr_rom_prs_eng_lit_vie_svk_slo_afr_sod_akn_ind_alb_yor_igb_jpn_ctl_mly_sid_anl_por_wly_swa_ita_mao_nor_moo_zul_jav_kor_lat_owc_tsn_grk_tha_bsq_tsw_lda_tig_mol_bam_fbf_glc_arw_azi_mlt_mcd_hau_ewe_dgb_hun_dut_bat_qcu_dyu_urd_guj_ben_ven_hin_sun_cnt_geo_tag_bul_scr_chh_cic_aze_cze_ses	-0.540299052815253	-1.3982016026241	0.165378143580805
598	prs_mcd_pan_tag_cic_ctl_tml_dyu_sid_hau_mlt_gam_spa_afr_knd_aze_qcu_owc_chh_kor_bos_fre_rom_yor_mnd_lit_ses_pol_bsq_ger_moo_guj_geo_jpn_heb_cze_sun_hin_jav_por_alb_bul_tsw_swt_fin_igb_glc_arw_svk_ben_aeg_ven_amr_est_swa_akn_sod_bem_vie_cnt_wly_bam_ewe_krd_rus_xho_lda_tsn_uzb_slo_lat_tig_scr_mol_zul_nor_anl_fbf_mao_mly_tur_grk_ukr_bat_hun_ind_amh_tha_eng_urd_dut_azi_swe_ita_dgb	-0.207057421640253	-0.506914995000119	0.613414300350601
599	pol_arw_ben_tur_hun_ewe_amr_alb_mly_tig_anl_lda_bem_ctl_eng_tsw_bat_dgb_heb_svk_owc_cic_akn_tag_sid_pan_afr_lat_nor_zul_qcu_dyu_spa_tsn_mnd_chh_mol_ger_hau_sun_fbf_sod_tml_aze_cze_ita_azi_cnt_dut_gam_swe_scr_yor_fin_jpn_ind_bul_bsq_geo_prs_grk_rom_lit_knd_jav_mcd_wly_kor_xho_aeg_vie_hin_urd_rus_slo_por_ses_tha_est_bam_glc_swt_fre_moo_krd_guj_mao_swa_igb_bos_mlt_uzb_amh_ukr_ven	0.417474119438358	1.10634818971835	0.271429474142076
600	krd_bul_igb_bam_grk_slo_cic_aeg_ben_amh_hin_spa_mcd_fbf_ctl_pan_ewe_knd_dut_lda_uzb_amr_yor_bos_kor_tml_mnd_glc_cze_bat_vie_swa_tha_svk_lit_tig_dgb_zul_xho_gam_scr_eng_ita_rom_mly_por_fin_owc_rus_geo_mao_akn_swe_fre_azi_guj_prs_mlt_cnt_ger_swt_pol_tsw_mol_sun_dyu_heb_est_wly_tsn_ind_tag_chh_nor_alb_jpn_sid_qcu_bsq_bem_urd_tur_afr_moo_aze_ukr_jav_lat_arw_hun_hau_ses_sod_ven_anl	-0.364601723613119	-0.967433840857523	0.335836360984755
601	ewe_swe_akn_ben_dut_spa_wly_yor_mlt_glc_grk_hin_gam_pol_rom_fin_svk_mol_ven_anl_bem_bos_mao_rus_jpn_mly_cze_ukr_sid_aeg_tur_krd_prs_uzb_ita_slo_tml_fre_cic_moo_vie_ses_lda_tsn_dgb_lit_afr_zul_guj_azi_eng_swa_chh_arw_mnd_urd_geo_sun_fbf_est_amh_lat_tig_mcd_por_scr_owc_hun_xho_sod_ger_bsq_alb_ctl_qcu_bul_dyu_pan_ind_aze_swt_cnt_nor_hau_heb_tag_tha_knd_tsw_jav_igb_kor_bat_amr_bam	0.929124544515793	2.14118211914891	0.034873917253101
602	cnt_tur_vie_knd_mlt_lit_dgb_uzb_azi_svk_alb_bam_bsq_grk_xho_por_pan_mao_mly_eng_aeg_cze_dut_cic_owc_guj_gam_wly_tha_fbf_amh_scr_swa_ewe_jpn_sid_mcd_ven_sod_aze_jav_ses_zul_tsw_bem_mnd_nor_glc_slo_afr_hin_lda_mol_amr_spa_chh_ctl_est_heb_qcu_arw_krd_tig_pol_yor_rom_geo_hun_sun_ukr_urd_hau_kor_fre_bos_akn_ita_bul_swe_igb_ind_tag_swt_tml_prs_moo_lat_rus_ger_anl_dyu_ben_fin_bat_tsn	-0.847995428952375	-2.09601618369093	0.0387967749933344
603	ger_fbf_swt_geo_mol_prs_afr_bsq_hau_alb_swe_spa_fre_mlt_sun_heb_svk_slo_dut_owc_hin_kor_vie_mnd_mcd_wly_nor_tml_anl_aze_lit_rus_uzb_amh_ita_chh_xho_yor_aeg_bat_arw_moo_akn_sid_jav_bam_qcu_tig_scr_bem_cze_rom_bul_ukr_bos_azi_fin_tur_mao_ven_knd_zul_lat_tsn_swa_tsw_dgb_mly_lda_tag_cic_eng_dyu_igb_guj_grk_ses_amr_est_tha_ind_gam_ewe_ctl_pol_krd_ben_urd_glc_jpn_cnt_hun_pan_por_sod	-0.349798987484711	-0.848438863490428	0.398372117069478
604	jav_jpn_eng_ger_nor_mcd_fin_ita_slo_cze_dut_mnd_azi_geo_bos_pol_heb_guj_dyu_rus_bam_fbf_tig_yor_sun_tml_bat_qcu_aeg_ses_aze_scr_arw_bsq_amh_svk_sid_afr_lit_glc_tsn_igb_hin_ben_ven_cnt_ind_lat_prs_mao_ewe_wly_gam_owc_mly_swt_por_krd_chh_knd_pan_anl_swa_akn_tha_alb_ukr_urd_sod_kor_dgb_tag_zul_fre_grk_mol_spa_bul_uzb_moo_rom_lda_swe_est_cic_tur_vie_ctl_amr_xho_hau_mlt_tsw_hun_bem	-0.062774082891589	-0.271741021262631	0.78642348569379
605	cic_krd_eng_jav_afr_mlt_mcd_gam_glc_bat_svk_ita_owc_pan_fbf_mol_kor_dut_swt_urd_fre_aze_fin_sod_ger_tur_geo_uzb_bul_mao_amr_mnd_vie_knd_dgb_tml_tha_sid_bos_azi_rom_anl_heb_amh_spa_dyu_ses_aeg_bem_tsn_hin_prs_akn_por_moo_lda_swe_est_bam_hun_swa_sun_xho_chh_ven_mly_yor_slo_cnt_tsw_alb_wly_tig_hau_cze_ukr_igb_arw_jpn_lit_ctl_bsq_ind_zul_pol_grk_qcu_rus_nor_guj_ewe_scr_tag_lat_ben	-0.223791301149027	-0.541207126909344	0.589658920485117
606	azi_mcd_slo_dgb_scr_ses_tag_tml_heb_mlt_owc_alb_swe_nor_guj_knd_cze_est_glc_tha_eng_wly_tur_urd_bem_gam_mao_ben_ctl_krd_ven_moo_hin_mol_fin_por_bsq_amh_bul_pan_cic_rom_bam_akn_qcu_tsw_amr_kor_sod_anl_mly_tsn_jpn_hau_pol_xho_ukr_jav_cnt_spa_arw_rus_vie_fre_yor_afr_svk_lit_chh_bat_lda_zul_sid_fbf_geo_uzb_grk_dut_hun_igb_lat_prs_dyu_ewe_aze_ita_ger_swt_swa_sun_ind_mnd_aeg_bos_tig	0.434696117256663	1.0709525750922	0.286962243409185
607	sid_geo_bem_rus_bos_ctl_eng_knd_rom_ewe_ukr_tsn_lit_chh_fbf_svk_krd_uzb_tag_arw_cnt_gam_dyu_swe_aeg_vie_ven_cic_scr_dgb_mao_spa_bat_swt_hau_slo_jav_mly_tml_urd_yor_alb_est_anl_fin_grk_amh_hin_mnd_swa_wly_ger_jpn_pol_tsw_tur_mlt_ses_prs_ben_cze_mcd_dut_tig_kor_lda_sod_moo_bam_akn_azi_bul_nor_lat_fre_bsq_guj_ind_sun_xho_mol_zul_tha_ita_owc_qcu_por_aze_pan_glc_afr_amr_hun_heb_igb	0.951042181419939	2.42295406717976	0.0173315176805676
608	geo_dyu_bsq_lit_sod_nor_mol_krd_ben_arw_aeg_pan_ctl_grk_bos_dut_glc_akn_alb_cze_bat_tur_pol_urd_lda_bul_ewe_amr_lat_yor_fin_tha_afr_rus_hun_jav_dgb_uzb_svk_ses_mnd_qcu_ukr_amh_heb_ind_por_igb_est_zul_azi_prs_fbf_chh_ger_bem_mcd_gam_kor_tsw_cic_owc_tag_ven_hau_fre_mlt_spa_sun_hin_swa_vie_jpn_cnt_xho_rom_aze_sid_swt_bam_eng_moo_knd_tsn_slo_wly_tig_mly_tml_ita_swe_guj_anl_mao_scr	-0.0321703993686269	-0.0758140491641772	0.939729890863173
609	ben_geo_igb_prs_sun_tha_owc_zul_lda_slo_fre_lit_jpn_qcu_sod_ses_amh_est_dyu_nor_krd_wly_pol_hau_mlt_scr_tur_guj_bam_mol_mnd_amr_sid_tsn_bos_swe_rus_mly_tml_cze_por_hun_cnt_dut_kor_arw_ctl_vie_cic_bat_ind_swa_hin_urd_azi_afr_swt_knd_grk_mcd_rom_moo_aze_tsw_lat_ven_fbf_xho_glc_yor_tig_gam_eng_jav_mao_pan_aeg_heb_ger_bsq_chh_ita_ukr_tag_alb_akn_anl_uzb_bem_spa_dgb_svk_fin_ewe_bul	0.0242072966440006	0.0580376112835931	0.953843190465109
610	mao_kor_bam_tsw_tag_hau_ewe_akn_ind_heb_ita_lat_yor_tsn_spa_azi_swt_amh_qcu_nor_prs_pol_dyu_ven_cze_jav_cnt_fbf_lda_cic_aze_lit_urd_ukr_arw_eng_sod_gam_por_tig_mly_mol_vie_bsq_grk_ger_guj_dgb_swa_glc_rom_zul_bat_bem_est_uzb_tml_ctl_fin_slo_sid_tha_mlt_bul_mcd_hin_dut_swe_tur_aeg_scr_afr_rus_amr_geo_owc_ben_ses_anl_knd_moo_krd_jpn_mnd_hun_bos_pan_wly_igb_alb_xho_chh_fre_sun_svk	0.182859830249595	0.431533020627954	0.667079584028689
611	mlt_tha_scr_nor_aze_moo_aeg_bul_grk_akn_glc_cnt_dut_sun_vie_eng_bat_krd_dgb_mcd_hin_lda_swe_swa_mnd_guj_bem_est_mly_ven_rus_pol_tml_tsw_hun_knd_gam_sid_cic_dyu_afr_lit_por_azi_geo_wly_igb_uzb_mol_bam_xho_fre_bsq_sod_ewe_qcu_swt_jpn_ses_tig_spa_fin_jav_slo_ind_svk_pan_prs_tsn_amh_mao_anl_owc_zul_cze_amr_ita_alb_hau_ger_yor_urd_ctl_chh_lat_ukr_bos_fbf_ben_heb_kor_tag_tur_arw_rom	-0.279827162952765	-0.656934725366411	0.512845317197485
612	ses_bat_akn_fre_tha_kor_ben_mly_alb_igb_ind_mol_scr_sod_bul_knd_rus_cnt_tag_bos_jpn_qcu_anl_sun_por_cze_swe_ukr_svk_mnd_pan_tsn_dyu_swa_sid_ctl_fbf_xho_hun_bem_pol_tsw_aeg_slo_spa_tig_mao_lit_cic_bam_tml_ger_arw_tur_nor_guj_moo_dut_ita_mlt_afr_prs_dgb_urd_jav_rom_wly_mcd_yor_azi_owc_uzb_zul_amr_krd_gam_grk_ewe_est_eng_fin_aze_glc_geo_lda_chh_amh_lat_bsq_ven_vie_hin_hau_heb_swt	-0.435915558736836	-0.970890840053944	0.334121014937126
613	ven_ses_lda_sod_rom_spa_owc_tur_arw_ita_cnt_moo_afr_anl_prs_wly_bul_dyu_por_yor_bem_amh_sun_geo_ukr_gam_fin_cze_knd_ind_fbf_tig_azi_dgb_lit_hin_chh_urd_svk_akn_qcu_swt_mol_tml_fre_kor_tsw_mcd_guj_ben_swa_mnd_glc_sid_pol_dut_ewe_amr_aeg_nor_bam_pan_eng_lat_heb_hun_bos_xho_ctl_tsn_alb_bat_bsq_swe_rus_jpn_aze_igb_krd_mlt_vie_uzb_est_mao_cic_jav_tha_hau_tag_mly_ger_zul_scr_slo_grk	NA	NA	NA
614	por_swe_eng_afr_dut_est_dgb_heb_nor_ger_swt_geo_cze_wly_cic_tsw_bsq_ben_yor_rom_ewe_knd_prs_dyu_tag_lat_hun_aze_svk_cnt_krd_sun_uzb_ukr_ita_ind_fbf_bos_hin_qcu_slo_tml_ctl_anl_bat_bem_spa_tig_lit_moo_azi_tur_kor_aeg_bam_mnd_lda_guj_amh_akn_alb_bul_pol_mly_urd_grk_mcd_amr_sid_xho_ses_jav_rus_zul_mao_pan_tha_tsn_fre_chh_fin_sod_igb_hau_swa_scr_owc_glc_vie_gam_ven_arw_jpn_mlt_mol	-0.226012850663444	-0.581402610196407	0.562375670392095
615	bam_kor_bsq_wly_cnt_swa_hin_ewe_fre_dut_vie_grk_anl_mnd_ger_mlt_tha_knd_dgb_ven_prs_owc_igb_tag_rus_pan_cze_azi_mly_mol_tml_amr_cic_scr_mcd_guj_swt_tur_sid_tsn_gam_qcu_zul_amh_arw_alb_aeg_akn_est_jav_aze_por_geo_eng_rom_ind_heb_bat_urd_chh_xho_moo_uzb_pol_krd_jpn_ukr_hun_mao_nor_ctl_yor_bem_hau_tsw_sod_bos_svk_spa_lit_glc_fbf_ben_ita_ses_afr_bul_fin_sun_lda_tig_swe_lat_dyu_slo	0.191501092684017	0.487762379838291	0.626866081796179
616	bul_bem_scr_kor_amh_tsn_heb_gam_ukr_ven_pan_ewe_qcu_ita_arw_ind_aeg_geo_dgb_tml_azi_est_eng_urd_owc_xho_cic_spa_tha_igb_grk_mcd_lda_por_amr_lit_mnd_mly_tig_rus_alb_chh_cnt_dut_tsw_mol_sun_fre_akn_lat_cze_nor_slo_fin_sod_hin_guj_fbf_yor_dyu_pol_tag_zul_anl_hun_bam_bat_rom_uzb_aze_ses_svk_moo_ctl_hau_vie_sid_bos_swe_swt_glc_jav_krd_wly_prs_mlt_afr_jpn_swa_mao_tur_knd_ger_ben_bsq	-0.162515895988288	-0.372983311055095	0.71000962599851
617	amr_lda_guj_fre_moo_grk_jpn_kor_urd_tml_fin_azi_nor_dyu_ita_dut_tha_tig_heb_sun_xho_bul_swt_vie_rus_sid_tur_sod_prs_ind_uzb_amh_zul_cze_mao_hin_mcd_bsq_wly_glc_owc_rom_afr_swe_mlt_ctl_bos_geo_chh_igb_lit_ven_bam_bem_ger_arw_fbf_yor_krd_hun_aze_alb_ewe_tag_gam_ben_tsw_eng_dgb_svk_por_cic_hau_mnd_mol_ses_qcu_mly_anl_spa_bat_pol_cnt_ukr_est_swa_scr_aeg_lat_slo_jav_tsn_knd_pan_akn	0.403644489709755	0.893879777249532	0.373693648440477
618	alb_sun_ewe_bat_lat_guj_chh_amr_ger_spa_hin_anl_swe_uzb_tsw_slo_dgb_aeg_cze_vie_tur_tml_jav_heb_mlt_est_mol_bsq_amh_ita_ses_bos_svk_wly_azi_mnd_xho_grk_lit_mcd_glc_owc_sid_bem_bul_swa_prs_hun_fbf_fin_akn_yor_sod_ven_tig_moo_mly_aze_pan_ben_nor_tha_gam_ctl_geo_lda_scr_eng_dut_rus_tag_rom_hau_dyu_krd_fre_tsn_igb_knd_afr_kor_cnt_cic_qcu_jpn_ukr_swt_mao_ind_urd_bam_zul_arw_pol_por	-0.214448796459584	-0.597148679353031	0.551859210891894
619	jav_igb_tml_fre_hin_alb_wly_vie_ben_hau_por_scr_pol_mnd_knd_mlt_ven_amh_ses_ita_prs_afr_lda_rus_azi_uzb_hun_tur_amr_bat_ger_zul_lat_ctl_slo_bem_tha_fbf_moo_grk_bul_owc_svk_kor_cic_tsw_dut_ukr_heb_geo_krd_mol_akn_sun_xho_swt_bam_pan_mcd_swa_sid_lit_sod_bos_guj_aeg_cze_tig_arw_ind_yor_mao_jpn_rom_swe_mly_dgb_urd_gam_tsn_glc_chh_spa_est_aze_eng_nor_cnt_tag_qcu_ewe_fin_bsq_anl_dyu	0.0466111891001538	0.104460242961926	0.917029072181955
620	sod_jav_cnt_dgb_sid_ven_lit_mol_tsw_vie_geo_tsn_pan_ben_urd_tag_knd_krd_swt_arw_slo_bos_chh_pol_qcu_fbf_wly_lda_cze_amr_hau_mao_tml_anl_scr_bul_uzb_hin_est_por_akn_igb_heb_aeg_bsq_swe_hun_rus_guj_owc_bat_ger_svk_mnd_mly_afr_glc_moo_tig_grk_bam_spa_rom_sun_yor_nor_ewe_tur_ind_kor_mcd_amh_zul_eng_gam_prs_ctl_swa_alb_ukr_ses_bem_azi_jpn_tha_cic_dut_dyu_ita_lat_mlt_fre_fin_aze_xho	-0.143931176045669	-0.449757884100309	0.653931575317339
621	prs_wly_anl_aeg_akn_cnt_ita_mao_ven_moo_nor_bam_eng_jpn_hin_est_ind_ger_pan_geo_qcu_hau_bem_tml_tsn_azi_krd_uzb_lat_swa_lda_swe_bul_amh_hun_aze_cic_vie_sun_ukr_glc_lit_svk_igb_cze_heb_knd_zul_swt_bat_fre_mol_amr_xho_fin_tur_kor_dut_afr_rus_sid_tig_arw_ewe_dyu_tha_jav_guj_por_ben_sod_bsq_ctl_spa_mlt_ses_yor_urd_alb_bos_fbf_tsw_tag_slo_dgb_mcd_mnd_grk_owc_pol_rom_gam_chh_scr_mly	0.492646740386037	1.12883975554307	0.261868931081759
622	jpn_bem_scr_fin_bos_lit_lda_qcu_urd_amr_arw_svk_alb_grk_pan_knd_bam_rus_krd_swe_prs_ewe_dut_fbf_guj_bsq_heb_hun_tsn_aze_owc_swt_igb_tha_mao_chh_nor_bul_tig_mnd_sid_pol_slo_bat_amh_xho_geo_anl_uzb_ctl_akn_tag_moo_hau_yor_swa_azi_cnt_por_ven_afr_lat_kor_sun_vie_eng_dgb_ita_aeg_sod_mol_zul_ger_est_gam_mcd_spa_hin_tur_ben_dyu_rom_mlt_mly_fre_glc_ind_ukr_cic_cze_jav_tsw_wly_tml_ses	-0.109828001006464	-0.259802539208515	0.795590378711362
623	mao_tha_tig_yor_lda_afr_chh_jpn_lat_zul_mly_ctl_bul_knd_ewe_svk_wly_jav_slo_rom_aze_sun_scr_geo_aeg_alb_ita_dut_hin_eng_kor_bam_tag_qcu_swt_bem_azi_dgb_swe_lit_tsn_guj_sid_amr_xho_fre_hun_ses_ger_moo_vie_rus_owc_krd_mlt_nor_est_mcd_igb_amh_sod_gam_urd_heb_glc_hau_pan_tsw_cic_ven_ben_fin_por_grk_uzb_mnd_dyu_cnt_prs_arw_tur_mol_swa_pol_anl_bat_spa_ind_bsq_ukr_cze_akn_tml_fbf_bos	-0.306603455701903	-0.697656626127939	0.487132522571782
624	swt_nor_rom_qcu_hau_tig_bat_svk_wly_ukr_ctl_hun_bos_sod_tsw_ses_ven_lda_heb_chh_kor_pan_por_yor_mlt_cic_hin_ita_anl_grk_sid_fin_cnt_mly_alb_swe_dut_bem_glc_ind_dyu_tsn_est_rus_eng_mol_dgb_ewe_afr_scr_tml_fbf_krd_fre_vie_bul_ger_azi_aeg_mnd_akn_cze_jpn_urd_gam_owc_mao_knd_uzb_tag_guj_lat_amh_swa_xho_zul_arw_pol_jav_geo_moo_mcd_spa_slo_tha_aze_tur_sun_bsq_igb_prs_bam_lit_amr_ben	0.106232981140338	0.236526264345853	0.813544508851378
625	owc_est_geo_nor_grk_jpn_igb_tag_chh_urd_aze_dgb_tsn_kor_sid_xho_bsq_fbf_anl_bos_wly_lat_bat_ven_bem_tha_ita_dut_cic_heb_ger_akn_jav_gam_hin_slo_eng_cnt_glc_aeg_pol_tsw_alb_vie_ewe_arw_prs_swt_krd_sun_mly_yor_svk_amr_fre_ukr_swa_ctl_lit_afr_mol_mnd_tig_mlt_rom_moo_qcu_hun_rus_knd_fin_mao_ses_swe_spa_por_sod_mcd_ben_amh_ind_bul_tur_hau_scr_zul_pan_dyu_cze_tml_uzb_guj_lda_bam_azi	0.240839486405827	0.619705446896146	0.5369670968581
626	arw_pol_owc_fre_tur_chh_tag_jpn_fin_tsw_nor_tsn_hin_lit_zul_heb_tml_swe_qcu_ukr_lda_kor_amr_urd_alb_fbf_aeg_afr_sun_mol_moo_mly_krd_yor_ger_swa_grk_rus_igb_bsq_tha_ven_jav_tig_cnt_anl_uzb_geo_slo_dut_mnd_mcd_mao_eng_knd_sod_lat_aze_ita_bul_svk_gam_guj_swt_ind_xho_por_amh_spa_ctl_sid_cic_bam_prs_bat_scr_akn_vie_azi_dyu_hun_ben_cze_dgb_rom_bem_hau_wly_ses_est_bos_pan_mlt_ewe_glc	-0.0211936312913333	-0.0467006421761059	0.962851956712732
627	xho_tml_arw_ita_qcu_swa_prs_ewe_bem_tig_mly_sod_yor_bos_akn_cic_ben_svk_por_chh_alb_mlt_wly_ctl_amr_scr_mao_krd_swt_hau_zul_anl_swe_geo_glc_ind_kor_jpn_mnd_moo_grk_lat_tur_hun_gam_rus_cze_azi_hin_bul_sun_bam_dyu_bsq_pan_eng_vie_nor_tag_ukr_mol_mcd_cnt_slo_fin_urd_owc_sid_amh_dgb_lda_fre_dut_ses_ger_lit_tsw_knd_heb_tsn_aeg_ven_est_jav_aze_afr_tha_rom_pol_bat_spa_igb_uzb_fbf_guj	0.0931075905199096	0.208367111658626	0.835397999138663
628	hun_heb_bem_rus_tha_igb_jav_mly_cic_svk_cnt_ukr_bos_hau_jpn_afr_swa_aze_gam_ind_sod_dyu_ewe_zul_tig_akn_mlt_xho_tag_est_bat_slo_knd_amh_wly_pan_dgb_bul_spa_uzb_mao_swe_chh_krd_lda_rom_prs_ben_owc_eng_hin_ctl_ses_nor_aeg_kor_tsw_glc_dut_tsn_bam_ger_mcd_fre_anl_arw_alb_moo_por_bsq_pol_sun_mnd_fin_guj_swt_ven_vie_scr_lat_urd_qcu_cze_fbf_tml_yor_tur_lit_sid_grk_geo_mol_amr_azi_ita	-0.0484099597734515	-0.112231575367014	0.910881682870353
629	tag_sod_hun_swe_ger_lda_glc_tur_alb_krd_guj_bat_tml_fbf_tig_ses_hin_ukr_gam_zul_swa_ctl_por_cic_bam_pol_jpn_grk_bul_moo_rus_anl_ind_sid_urd_mlt_pan_fin_est_dgb_hau_bsq_akn_uzb_ewe_dut_amh_igb_dyu_ita_lat_swt_eng_prs_owc_arw_amr_cze_scr_chh_bos_tsw_slo_kor_xho_heb_azi_rom_aeg_mnd_mol_geo_mcd_tsn_nor_aze_mao_mly_bem_ven_svk_knd_qcu_ben_wly_tha_jav_afr_spa_sun_vie_lit_fre_yor_cnt	-0.698059751317024	-1.67751055617097	0.0968006368135269
630	jpn_svk_urd_chh_hau_rus_tur_prs_wly_mcd_ben_por_uzb_aeg_afr_bat_lat_cze_cic_dyu_bul_mao_spa_est_scr_dgb_qcu_fbf_jav_hun_kor_sid_ses_mly_bam_ven_rom_tsn_slo_guj_bem_swa_sun_lit_tha_ind_mlt_ukr_lda_grk_swe_yor_vie_aze_tag_knd_gam_krd_geo_tml_akn_arw_dut_sod_nor_owc_amr_glc_tsw_fre_anl_mnd_heb_ctl_cnt_pan_hin_alb_ger_bsq_tig_zul_bos_pol_eng_ita_fin_xho_azi_ewe_amh_swt_mol_moo_igb	-0.449871668063934	-1.00599920330177	0.317026274624514
631	hau_rom_bul_fin_bos_ewe_mlt_rus_jav_knd_tag_afr_ses_cze_mao_heb_bat_akn_hun_fbf_tig_aeg_mnd_jpn_amh_qcu_spa_nor_por_aze_anl_gam_vie_arw_pan_amr_tml_glc_azi_sid_fre_tha_lat_ita_cnt_owc_lit_ben_mol_bam_mly_prs_svk_est_tur_xho_wly_slo_moo_chh_guj_cic_zul_swt_tsn_swa_dut_ger_ind_scr_bsq_alb_dyu_krd_sun_igb_tsw_lda_geo_sod_urd_pol_ctl_hin_dgb_mcd_ukr_grk_kor_uzb_ven_yor_bem_eng_swe	-0.636730702343527	-1.59735254215354	0.113579560863748
632	dut_svk_swe_aze_por_bsq_ita_amh_lda_anl_scr_moo_xho_arw_tml_guj_cic_sod_tig_nor_knd_ses_cnt_mcd_azi_kor_pol_mao_mlt_slo_vie_hau_fin_alb_tag_dgb_qcu_igb_swa_jpn_hun_uzb_zul_wly_krd_tur_jav_bem_mnd_geo_lat_rus_spa_chh_amr_grk_dyu_aeg_gam_bam_sun_ctl_swt_prs_sid_fre_ukr_bos_fbf_lit_est_owc_ind_tsw_pan_cze_heb_eng_bul_mol_tsn_ven_ewe_urd_akn_glc_ger_rom_tha_afr_ben_hin_mly_yor_bat	0.0768369087188806	0.195866366353163	0.845142097524273
633	spa_glc_sun_ctl_dut_tml_arw_fbf_tur_hun_azi_swe_jpn_amr_urd_vie_tig_afr_chh_dyu_cic_aze_zul_uzb_cnt_mlt_lit_pol_por_krd_ita_sod_aeg_eng_tag_scr_lat_akn_bul_yor_est_bsq_wly_mnd_slo_hau_tsn_amh_guj_pan_owc_swt_qcu_ukr_bos_ind_heb_hin_ger_kor_fin_fre_gam_anl_moo_ewe_rus_ben_mol_ses_jav_tsw_bem_mcd_rom_mly_nor_swa_tha_grk_bat_cze_dgb_ven_alb_mao_sid_xho_igb_lda_geo_prs_knd_bam_svk	0.0269573086916936	0.0616623184129171	0.950964074655281
634	dut_azi_prs_uzb_zul_bam_sid_svk_chh_amh_mlt_alb_dyu_geo_aeg_ctl_gam_rus_swe_afr_fin_bat_fbf_ind_ukr_bul_pan_rom_mao_moo_slo_vie_mol_sod_swt_spa_lat_bsq_lit_kor_guj_ewe_glc_ita_ses_pol_est_cze_ben_krd_ger_scr_cic_swa_ven_wly_aze_amr_mly_tig_nor_tur_jpn_dgb_tag_hin_mnd_tsw_bos_knd_tsn_mcd_lda_por_fre_xho_urd_arw_yor_grk_bem_tml_heb_hau_igb_eng_anl_qcu_hun_jav_cnt_owc_tha_sun_akn	-0.602413055568137	-1.4053361472384	0.163253138778051
635	wly_lat_ind_akn_guj_ukr_bsq_ctl_aeg_dut_knd_jpn_kor_fin_fre_alb_urd_lda_nor_ses_swt_por_amr_spa_qcu_bat_glc_tig_cic_rom_rus_eng_cnt_swe_sid_pol_sun_tur_bam_arw_uzb_scr_mcd_bul_anl_yor_svk_tsn_slo_zul_lit_mao_bem_mnd_mly_owc_igb_azi_moo_pan_mol_geo_dgb_cze_hun_aze_afr_chh_prs_tml_amh_est_sod_fbf_tag_vie_grk_tsw_ven_ewe_ger_ben_krd_hau_mlt_heb_tha_dyu_xho_bos_jav_gam_ita_swa_hin	0.0170796012296911	0.0390364951566445	0.968944968790979
636	urd_mlt_pan_hau_ben_sun_hun_aze_lit_grk_knd_akn_tag_krd_swa_swe_mol_swt_mnd_arw_qcu_amh_dgb_yor_lat_xho_hin_scr_kor_rus_mcd_bos_bem_tsw_dyu_guj_sid_mly_lda_bam_sod_prs_azi_jpn_ewe_mao_gam_amr_rom_ita_tig_dut_fin_nor_vie_uzb_igb_bul_owc_fbf_cnt_moo_heb_ses_chh_alb_ctl_tml_spa_ind_afr_slo_est_tsn_geo_cic_svk_bsq_anl_tha_jav_ukr_aeg_bat_pol_por_fre_wly_eng_glc_ger_ven_tur_cze_zul	0.364232981540711	0.869267254112321	0.386938891614751
637	heb_bsq_mol_cic_hau_swa_bul_sid_geo_fin_qcu_pan_sun_por_jpn_ger_tml_urd_prs_svk_owc_bem_wly_azi_mnd_guj_cze_xho_glc_mcd_mlt_swe_gam_ukr_cnt_eng_alb_bat_rom_tag_tig_igb_bam_afr_ven_vie_scr_slo_moo_amr_dut_amh_ind_mly_dgb_tur_ewe_swt_uzb_bos_ita_hun_aze_fre_jav_pol_arw_ctl_spa_kor_fbf_yor_est_aeg_mao_lda_sod_tha_ses_zul_tsw_tsn_akn_chh_dyu_nor_rus_hin_knd_lat_grk_anl_ben_lit_krd	0.784939537807005	2.06971613068451	0.0412521864984205
638	sun_prs_anl_tsw_grk_igb_mnd_aze_bem_qcu_ben_jav_geo_zul_glc_akn_pan_swa_jpn_cze_mol_dgb_nor_lda_afr_tha_heb_hun_gam_bsq_bos_swe_ind_fbf_est_alb_pol_ven_uzb_dyu_swt_yor_ctl_wly_aeg_owc_tsn_lat_moo_tur_amr_fre_scr_mao_rus_cic_arw_azi_bam_xho_rom_vie_chh_mlt_svk_ewe_guj_tml_dut_eng_krd_spa_sid_ita_por_sod_mcd_slo_bul_kor_amh_mly_tig_ger_knd_fin_lit_tag_cnt_ukr_bat_hau_urd_ses_hin	-0.331725819433953	-0.884757954252825	0.378568957008633
639	ita_anl_mly_igb_swt_cnt_knd_arw_ind_qcu_ger_afr_tur_tig_scr_bul_swe_gam_bos_fbf_est_ctl_hau_lat_guj_lit_ben_krd_mao_swa_bat_ewe_pan_zul_mcd_sod_aze_tsw_uzb_glc_fin_sid_dgb_mlt_mnd_spa_rus_sun_owc_slo_bem_vie_ukr_moo_alb_nor_xho_prs_lda_bam_geo_wly_ven_grk_yor_svk_chh_dyu_dut_bsq_ses_aeg_amh_tha_tsn_akn_por_amr_kor_cze_cic_rom_eng_tml_heb_fre_hin_urd_azi_hun_jav_tag_jpn_mol_pol	0.076828840271101	0.19806099669931	0.843429635481343
640	nor_geo_mol_knd_ben_mly_gam_qcu_aeg_jav_spa_tml_ger_igb_hau_heb_rus_slo_dut_bat_sid_fin_rom_anl_pol_ewe_akn_bos_yor_swa_lat_tsw_krd_xho_jpn_amr_uzb_ven_grk_pan_sod_hin_ita_dyu_wly_tig_urd_arw_owc_dgb_est_vie_svk_lda_scr_prs_sun_ctl_swe_afr_tur_ses_cic_swt_bsq_guj_tsn_mlt_glc_bam_por_alb_mcd_kor_tag_ukr_bem_tha_aze_mao_lit_fbf_hun_azi_eng_cze_moo_chh_fre_amh_mnd_bul_zul_ind_cnt	-0.209555598218045	-0.543427875525456	0.588135491196109
641	tur_xho_bos_scr_bsq_glc_tsw_azi_tag_jpn_alb_ven_lat_sod_slo_swa_lda_svk_pan_gam_sid_est_qcu_amr_tml_prs_lit_bul_tha_tig_dyu_amh_swe_ses_ger_fin_cze_afr_kor_ewe_ind_nor_geo_bem_mcd_zul_mnd_por_pol_eng_mao_aze_fre_tsn_mlt_igb_mly_wly_yor_anl_vie_dgb_sun_ukr_jav_ctl_hin_bam_owc_grk_chh_dut_arw_cnt_fbf_heb_rus_spa_cic_knd_mol_bat_akn_moo_urd_hau_rom_krd_guj_swt_ita_uzb_aeg_ben_hun	-0.0878279932628045	-0.202607008507973	0.839884799956936
642	est_zul_sid_bam_akn_urd_igb_cze_bos_uzb_fre_aeg_swe_xho_pan_anl_mcd_alb_geo_hin_rus_swa_dut_arw_dgb_mlt_grk_tig_jpn_mnd_hau_ben_lit_yor_wly_lat_bul_ctl_por_amr_ukr_cic_swt_hun_fin_svk_rom_ven_jav_nor_spa_mao_lda_guj_mly_cnt_tsw_amh_sun_aze_moo_fbf_tur_eng_tsn_bsq_tha_chh_sod_scr_krd_kor_gam_slo_ses_pol_mol_bat_prs_tml_vie_knd_azi_qcu_heb_glc_afr_dyu_ind_ewe_bem_ita_tag_owc_ger	-0.221824986464246	-0.568477787313088	0.571080748130379
643	nor_svk_rus_ita_tha_ven_rom_tsn_igb_moo_slo_vie_yor_bsq_aze_pol_sod_uzb_sid_wly_alb_mao_gam_mol_mnd_afr_jpn_aeg_spa_pan_mlt_urd_por_ctl_bat_owc_cze_tig_anl_glc_eng_fre_bam_tur_geo_cnt_ses_ind_guj_lda_scr_swt_tsw_ukr_amr_hin_arw_akn_qcu_sun_grk_dgb_bem_ben_mcd_lat_jav_azi_lit_mly_zul_ger_hau_prs_ewe_xho_fbf_bul_heb_swe_hun_amh_fin_chh_kor_swa_krd_tag_dut_est_knd_bos_dyu_cic_tml	0.35324307643024	0.876032369514948	0.383269545385139
644	svk_akn_spa_cnt_anl_tsw_swa_amh_jpn_eng_ukr_fin_bam_tur_cic_gam_hun_sod_amr_swt_mnd_ita_mcd_wly_ses_tha_fbf_swe_uzb_moo_nor_chh_tig_dgb_fre_dyu_tag_vie_glc_lat_jav_igb_hin_rom_mly_cze_afr_yor_dut_bem_lit_xho_urd_mol_bat_bos_mao_sid_pol_pan_ewe_aeg_azi_ger_est_ben_mlt_tml_sun_slo_arw_guj_tsn_heb_ven_por_knd_alb_kor_hau_geo_aze_bsq_owc_qcu_rus_ind_prs_ctl_zul_lda_krd_scr_grk_bul	0.226722655834576	0.51711268539604	0.60630519469896
645	mao_tha_ses_tsn_akn_chh_yor_swa_fre_spa_por_zul_geo_pol_urd_alb_kor_nor_fin_rom_tml_hun_svk_xho_moo_ita_sun_mnd_swt_ctl_fbf_tag_krd_ukr_bat_jpn_hin_eng_cze_dut_mlt_jav_lda_qcu_ven_azi_aeg_afr_lit_hau_anl_ben_grk_owc_bos_tig_prs_bem_knd_ewe_gam_bam_heb_ind_cnt_ger_slo_est_tsw_igb_cic_mcd_vie_amh_dyu_mly_dgb_sod_tur_aze_bsq_amr_guj_lat_arw_pan_sid_bul_swe_mol_glc_uzb_rus_scr_wly	-0.836335684478121	-1.94162650776569	0.055209116578685
646	ctl_chh_bem_zul_krd_est_tha_geo_ses_mlt_slo_guj_tml_sod_cic_hin_amr_xho_azi_moo_vie_yor_lda_ukr_qcu_tig_jav_ger_tsn_cze_ben_knd_ita_bsq_afr_arw_prs_jpn_ewe_nor_ven_bos_swa_grk_tur_owc_fre_mol_urd_wly_cnt_kor_rus_mnd_tag_sun_fin_tsw_ind_eng_lat_uzb_pan_dut_swt_aze_spa_mly_scr_swe_pol_heb_svk_hau_aeg_gam_alb_bam_akn_rom_bul_bat_hun_glc_mcd_fbf_mao_lit_anl_igb_amh_por_dyu_sid_dgb	0.057227054982819	0.129486398155973	0.897252429492225
647	tsn_ctl_ger_mao_tag_alb_hun_rus_chh_dut_ses_geo_hau_tsw_lat_sun_vie_ven_pan_aeg_rom_lit_bat_fre_aze_tha_guj_scr_tig_igb_heb_slo_urd_yor_akn_anl_xho_uzb_jpn_est_mly_tur_cic_bem_amr_qcu_ben_spa_grk_bos_zul_lda_cze_knd_dgb_gam_svk_nor_moo_tml_bam_prs_krd_swa_sid_por_mcd_bul_owc_ukr_azi_jav_hin_cnt_bsq_wly_swe_afr_ewe_glc_ind_dyu_mol_pol_fin_arw_eng_sod_amh_kor_ita_fbf_swt_mlt_mnd	-0.0800749854737746	-0.208756906565462	0.835094565338725
648	pan_ctl_swe_grk_sun_sod_ewe_dut_heb_lda_amr_swt_qcu_arw_tag_wly_pol_zul_bat_aze_est_mao_ben_guj_alb_bos_ita_tur_cnt_gam_uzb_slo_nor_hin_chh_bsq_tsn_rom_mly_bem_jpn_jav_ukr_bam_fbf_igb_xho_ses_spa_cze_tig_sid_mol_amh_tha_scr_akn_aeg_fin_prs_mnd_vie_rus_cic_kor_knd_por_glc_urd_azi_eng_mcd_hun_hau_anl_owc_ind_ger_mlt_yor_tml_bul_tsw_lit_swa_ven_lat_svk_krd_geo_moo_afr_dyu_fre_dgb	0.123331612693328	0.321265296912061	0.748730239714591
649	chh_geo_svk_mlt_swe_spa_fbf_jav_sod_azi_mol_bam_gam_hin_amh_bat_fin_yor_vie_arw_ewe_ukr_scr_moo_cze_guj_tsn_heb_anl_ven_hau_ctl_est_tsw_cic_xho_urd_slo_rom_wly_prs_krd_fre_bsq_lda_glc_zul_ind_qcu_lat_por_alb_dyu_grk_bem_dgb_nor_mao_ita_jpn_tur_owc_rus_tha_eng_aeg_amr_cnt_pan_knd_igb_uzb_swt_ses_swa_bos_akn_ger_sun_kor_pol_tig_lit_hun_bul_dut_mcd_tml_sid_tag_ben_aze_mnd_afr_mly	-0.358967775239451	-0.939108170198042	0.3501079019368
650	cic_bat_alb_urd_bos_ger_lit_bsq_anl_jav_moo_fre_igb_pol_tha_xho_slo_cze_hau_tur_glc_bem_vie_tag_aeg_hun_guj_fbf_aze_yor_bam_gam_mly_ukr_scr_dyu_swe_mnd_tsn_ses_swa_rus_owc_fin_amh_spa_ewe_bul_pan_est_ben_lat_chh_mol_ven_geo_amr_krd_wly_akn_tml_ind_tig_qcu_heb_hin_jpn_uzb_azi_sun_tsw_svk_mcd_eng_mao_knd_grk_sid_mlt_zul_nor_cnt_dut_arw_prs_rom_ita_ctl_kor_afr_lda_por_dgb_swt_sod	-0.426803167400304	-1.09181288395076	0.277735782092991
651	sod_tur_mcd_ukr_prs_fbf_pan_azi_mao_tig_pol_mlt_jav_lit_tsw_scr_bem_grk_gam_bul_akn_owc_ben_moo_swt_vie_geo_tsn_kor_ind_ses_eng_sun_mol_knd_tml_heb_cic_hau_zul_cnt_bat_aeg_spa_mnd_ewe_wly_bsq_fin_krd_hin_igb_ita_chh_bam_qcu_fre_tag_svk_dyu_rom_urd_lat_alb_ctl_mly_amr_uzb_sid_nor_arw_guj_cze_afr_slo_yor_ven_bos_swe_tha_dgb_rus_xho_amh_ger_glc_hun_jpn_est_lda_dut_swa_anl_por_aze	0.542882377314456	1.30340902030737	0.195652712868802
652	aze_krd_svk_por_nor_eng_moo_ind_afr_dut_anl_amh_ses_wly_bem_fbf_qcu_cnt_sid_ukr_vie_fre_cic_pan_tha_bos_sod_glc_tur_ita_alb_mol_tml_swe_chh_tig_hun_mao_swt_bam_sun_lda_arw_zul_ven_bat_mcd_jav_kor_slo_amr_geo_azi_yor_mnd_uzb_tag_tsn_aeg_ger_jpn_dgb_mly_ewe_guj_bul_prs_rom_heb_fin_pol_est_hin_rus_xho_spa_ctl_mlt_bsq_swa_grk_tsw_dyu_akn_ben_cze_gam_urd_lit_scr_hau_knd_owc_lat_igb	0.587482439601486	1.50985787417743	0.134469890709659
653	guj_ukr_swa_qcu_mly_wly_aze_amh_chh_dyu_anl_slo_est_hun_dut_fre_geo_bsq_arw_ewe_eng_ita_pol_aeg_lat_dgb_moo_tig_ses_ven_mnd_hau_bos_yor_fin_bam_ben_cze_tsn_krd_vie_mlt_por_fbf_swt_bem_kor_cnt_spa_knd_uzb_sun_tsw_ctl_mol_ind_pan_mao_ger_cic_rus_sid_azi_sod_hin_grk_akn_nor_mcd_glc_tha_urd_alb_tur_swe_owc_tag_rom_heb_jpn_lit_scr_prs_igb_bat_tml_svk_jav_zul_afr_lda_bul_amr_gam_xho	-0.170990490862354	-0.445460870580064	0.657021957676986
654	fin_lda_ben_eng_sun_mlt_zul_est_pan_tsn_cic_swe_heb_rus_krd_jav_moo_ewe_sid_arw_afr_chh_tig_azi_aeg_hin_bat_vie_por_dyu_nor_hau_grk_bem_hun_guj_igb_knd_slo_ses_swa_ita_tml_qcu_urd_mcd_tsw_bam_lat_sod_ctl_anl_tur_ukr_glc_mly_xho_pol_gam_amr_swt_bos_cze_fbf_bsq_mao_tag_bul_lit_amh_cnt_prs_fre_akn_mnd_ven_yor_kor_owc_rom_jpn_tha_geo_wly_ger_svk_alb_ind_uzb_dgb_mol_aze_spa_scr_dut	0.255319007387831	0.571960287049036	0.568728823146051
655	knd_lda_tag_ses_mnd_hun_chh_swa_bat_nor_dgb_owc_fbf_slo_sod_tml_dyu_amh_cic_mcd_pan_ewe_hin_arw_kor_afr_prs_geo_bem_cnt_lat_tsw_ben_jav_yor_mao_urd_jpn_guj_bos_mly_tur_tha_zul_swt_mlt_xho_anl_grk_bam_azi_tsn_sun_ukr_krd_glc_svk_ger_ven_fin_gam_spa_wly_bsq_rus_ctl_fre_swe_vie_cze_heb_aze_ita_rom_est_lit_mol_bul_dut_akn_qcu_amr_pol_aeg_sid_scr_tig_moo_uzb_por_igb_alb_ind_hau_eng	-0.115980524908525	-0.300659188083045	0.764345501764363
656	bsq_anl_bat_bem_hau_dgb_wly_dyu_svk_uzb_mol_jav_por_akn_tur_swt_fbf_bos_mnd_amh_cic_nor_tha_spa_kor_tag_gam_swa_amr_cnt_bam_fin_chh_dut_aeg_zul_geo_moo_jpn_lat_eng_mlt_heb_mly_ewe_xho_grk_knd_lda_ses_azi_ind_cze_sun_prs_hin_pan_mcd_yor_sod_pol_arw_tml_rom_sid_mao_tig_slo_ben_ukr_lit_rus_urd_ita_owc_scr_hun_qcu_ctl_igb_afr_bul_glc_tsw_vie_ven_aze_est_alb_krd_fre_swe_ger_guj_tsn	-0.04510342331456	-0.118421958501928	0.905988735978206
657	bul_cze_mlt_ger_tag_scr_lat_ven_spa_alb_hin_fin_glc_swa_bos_grk_vie_akn_owc_wly_fre_fbf_bam_guj_arw_mnd_uzb_sid_tsw_pol_ind_jav_svk_dut_sun_zul_ukr_tig_jpn_bsq_amh_swe_heb_ses_geo_rom_ewe_lda_krd_ita_eng_sod_dgb_igb_kor_slo_nor_lit_aeg_moo_mao_yor_chh_tml_afr_cnt_prs_azi_anl_ctl_mly_tur_mcd_bat_est_gam_hun_dyu_xho_por_aze_bem_tha_rus_cic_urd_mol_ben_pan_swt_tsn_hau_knd_qcu_amr	0.428270037002437	1.11862250627755	0.266182294812836
658	fbf_svk_amr_moo_uzb_guj_swe_ewe_eng_ses_rom_ita_tml_alb_mlt_cze_bat_sod_ctl_fin_jav_kor_hin_prs_pol_tsn_tur_aze_lit_swt_knd_mao_sun_amh_rus_slo_sid_igb_owc_ben_bos_glc_por_hun_akn_chh_jpn_bsq_pan_tha_ind_est_grk_scr_ukr_mcd_cnt_anl_bam_bul_fre_zul_dut_vie_afr_swa_heb_qcu_mol_dyu_krd_urd_yor_lda_nor_lat_hau_gam_spa_wly_mly_bem_arw_tag_mnd_geo_tig_cic_tsw_ger_dgb_xho_azi_aeg_ven	-0.0367862347587123	-0.0941378532568523	0.9252021738747
659	hin_dyu_por_pol_geo_lat_lda_lit_glc_bem_swa_tsn_zul_mao_dgb_bat_arw_scr_mly_tur_sun_swt_swe_ind_xho_ctl_tag_heb_azi_vie_svk_guj_bsq_prs_alb_fin_est_kor_knd_ven_urd_afr_mnd_amr_cnt_ukr_chh_fbf_jpn_bul_pan_nor_rus_eng_cic_anl_sid_bam_sod_dut_aze_mcd_slo_bos_ger_gam_tsw_amh_rom_ben_yor_tml_ita_mol_qcu_akn_uzb_krd_owc_jav_wly_aeg_fre_grk_ses_spa_hun_hau_igb_moo_tig_cze_ewe_tha_mlt	0.442677974738517	1.13632870730443	0.258738689564044
660	mnd_ben_eng_jav_mly_sid_amh_uzb_prs_bos_owc_bsq_ind_dgb_svk_igb_lat_swt_nor_dut_akn_afr_swe_yor_amr_scr_dyu_mlt_mao_jpn_bam_azi_urd_anl_hau_aeg_ger_cic_wly_cze_lda_tha_tsn_por_swa_kor_slo_spa_grk_alb_sun_bat_ukr_aze_fbf_tsw_mcd_sod_vie_knd_ita_cnt_fin_hun_mol_ven_heb_tag_ses_est_pan_bul_tml_zul_tur_rom_lit_hin_ewe_krd_guj_xho_arw_bem_gam_moo_ctl_qcu_fre_chh_tig_geo_glc_pol_rus	0.522799638522284	1.20303711129228	0.232015660782627
661	fre_xho_tha_sid_gam_vie_mnd_bem_est_knd_lat_urd_jpn_cze_azi_bsq_ukr_ben_swa_slo_spa_ctl_sun_jav_tig_swt_yor_cnt_ven_krd_grk_pol_zul_alb_owc_aze_arw_dyu_guj_hin_kor_tag_cic_svk_qcu_ger_amh_eng_afr_dut_nor_mao_igb_tsw_sod_prs_uzb_hun_lda_por_ewe_glc_ita_bos_moo_lit_fin_anl_akn_rom_ind_mlt_amr_mly_mcd_pan_wly_bul_tur_bat_heb_mol_rus_aeg_dgb_swe_fbf_scr_chh_bam_hau_geo_tml_tsn_ses	-0.67215217753752	-1.64893157491856	0.102535795706216
662	tsw_tig_mlt_afr_prs_bat_xho_pan_jpn_wly_glc_mao_rom_hau_fbf_zul_anl_cze_geo_mly_dut_swe_ewe_jav_ukr_sod_swt_dyu_tsn_ven_rus_cnt_tml_igb_akn_gam_bul_lat_mcd_ctl_fre_urd_ind_vie_ger_aeg_nor_sun_azi_dgb_ben_hin_bsq_kor_est_tur_knd_mnd_cic_pol_uzb_tha_mol_bam_lit_ita_scr_eng_guj_owc_chh_hun_swa_krd_grk_fin_arw_por_spa_heb_slo_moo_aze_qcu_lda_sid_bem_amh_ses_tag_yor_amr_bos_svk_alb	-0.0674132813841717	-0.22003381029048	0.826327097172166
663	ctl_bem_spa_urd_bul_por_ses_heb_hau_fre_scr_igb_slo_aeg_dyu_mcd_tsn_hin_geo_bam_tig_yor_rus_rom_xho_ukr_ind_vie_sun_lit_arw_alb_afr_owc_tag_anl_qcu_nor_swa_mao_dut_svk_bsq_est_prs_swt_pan_hun_lat_eng_krd_pol_uzb_cnt_tha_mlt_sod_knd_guj_mnd_fin_ven_ita_sid_cze_tml_ger_cic_bos_moo_fbf_glc_ewe_mly_kor_azi_swe_lda_tur_zul_tsw_bat_jav_aze_mol_amr_ben_dgb_akn_chh_wly_gam_amh_grk_jpn	-0.366915550639975	-0.951261764269967	0.34393722042263
664	krd_nor_aze_anl_mnd_eng_gam_slo_ger_por_tig_spa_mcd_owc_cic_zul_rom_lit_scr_tha_lat_ewe_bat_grk_moo_chh_hin_alb_pan_hau_pol_jpn_swe_yor_ind_ita_kor_bul_ctl_bam_aeg_mlt_fbf_est_sid_fin_xho_igb_tag_arw_bem_afr_swa_uzb_azi_tsn_cze_dut_tml_bos_guj_ukr_prs_amr_hun_fre_cnt_sod_mol_heb_amh_urd_svk_mly_ven_ben_sun_ses_swt_mao_qcu_rus_akn_tsw_tur_geo_dyu_glc_knd_wly_vie_bsq_dgb_jav_lda	-0.24801878536973	-0.591427065769899	0.555669178650386
665	mly_anl_rus_ctl_uzb_mcd_scr_dyu_fre_svk_nor_mlt_bam_vie_xho_amr_bul_tsn_owc_akn_qcu_est_tur_slo_afr_aeg_wly_knd_sun_ind_chh_swe_krd_eng_kor_cze_swa_amh_geo_cnt_lit_urd_igb_ben_ita_gam_ukr_tml_lda_aze_azi_jpn_guj_grk_tsw_mnd_glc_prs_alb_dut_tag_bsq_ven_sid_ger_mao_fbf_lat_heb_arw_pol_spa_por_bem_fin_moo_bat_tig_bos_hun_sod_zul_jav_ses_swt_tha_hin_rom_ewe_pan_mol_dgb_cic_yor_hau	NA	NA	NA
666	spa_tha_akn_hau_fin_bem_zul_ind_ger_lda_aeg_rus_krd_urd_ben_ewe_tur_kor_bos_pan_afr_hun_bat_mnd_sid_geo_scr_slo_prs_cnt_ven_vie_ctl_azi_swa_qcu_swt_amr_bsq_knd_gam_xho_fbf_mao_uzb_dut_lat_dyu_por_dgb_glc_igb_svk_grk_hin_aze_lit_guj_arw_tig_wly_jav_bul_chh_yor_ukr_mlt_fre_ses_amh_tsw_tsn_jpn_mly_bam_alb_cze_tml_pol_mol_swe_sod_heb_nor_sun_moo_anl_mcd_ita_cic_tag_rom_est_owc_eng	0.399262954163851	0.940647244714917	0.349322551813599
667	scr_qcu_yor_vie_ctl_dgb_tsn_nor_aeg_chh_akn_pol_hun_tha_sid_tig_krd_xho_cnt_svk_ukr_ewe_heb_fbf_gam_kor_guj_bam_wly_eng_fin_zul_ven_bsq_rom_ita_mcd_uzb_bul_swa_mao_hau_mnd_slo_cic_rus_pan_owc_tag_knd_jav_aze_mly_moo_mol_spa_sod_est_tur_ger_glc_fre_bem_alb_lit_arw_swe_bat_urd_ses_amr_cze_tml_bos_dyu_mlt_anl_sun_afr_por_lat_igb_grk_ben_amh_hin_prs_jpn_geo_swt_azi_ind_lda_tsw_dut	-0.461572920536562	-1.09695197536434	0.275494639544723
668	tha_uzb_mcd_bos_bam_knd_scr_akn_ind_urd_dgb_pan_nor_sun_geo_heb_ben_mly_anl_owc_alb_swa_eng_ewe_slo_mlt_ukr_tag_bsq_chh_sid_mao_dyu_mol_kor_jav_hin_ita_prs_cnt_sod_ger_pol_grk_gam_aze_afr_lda_jpn_bem_aeg_ses_rus_fin_fbf_amr_yor_rom_glc_tur_arw_hau_moo_svk_zul_mnd_vie_tsw_guj_bat_swt_lit_est_por_spa_ven_ctl_hun_wly_amh_cze_bul_qcu_tml_tsn_krd_igb_lat_xho_dut_tig_fre_azi_swe_cic	-0.0647866841190221	-0.163823412704752	0.870225663876523
669	guj_ven_prs_krd_vie_bsq_akn_glc_est_bat_bul_lit_mao_grk_mol_por_lda_wly_cic_fin_sid_ben_hun_tsw_sun_heb_cnt_lat_tsn_ind_svk_ger_nor_aze_fbf_ses_afr_zul_igb_aeg_fre_tag_spa_ctl_knd_bos_sod_dyu_hin_mlt_bem_rom_bam_uzb_chh_tur_urd_mcd_swe_hau_anl_pan_rus_jav_amr_ukr_kor_pol_dut_ewe_arw_ita_swt_moo_mly_slo_eng_amh_gam_swa_mnd_geo_jpn_tha_xho_qcu_scr_cze_tig_tml_owc_yor_dgb_alb_azi	-0.0633885608312922	-0.145652813640556	0.884510702023799
670	yor_swt_qcu_swe_hau_bul_glc_tml_ger_uzb_lat_dut_rus_sid_afr_dgb_mlt_heb_hun_vie_pan_slo_nor_tig_amr_por_arw_tag_cnt_swa_tur_moo_bem_pol_hin_wly_lit_azi_ita_ewe_spa_cze_urd_ind_zul_ukr_mol_akn_prs_igb_knd_anl_owc_ben_cic_mcd_fbf_est_tsn_mly_bsq_chh_kor_dyu_tsw_ven_eng_fre_alb_xho_aeg_tha_sun_ses_jpn_bam_grk_lda_bat_scr_svk_fin_krd_rom_ctl_geo_mnd_jav_aze_bos_sod_amh_guj_mao_gam	0.199001818546418	0.478135170133224	0.633676032155926
671	scr_lda_cnt_fin_mol_cze_ben_dut_pan_por_ses_gam_geo_eng_tha_swa_bat_hau_mao_uzb_svk_alb_bos_swe_glc_slo_swt_sun_guj_lat_jav_fbf_xho_ven_hun_mnd_krd_heb_pol_arw_aeg_grk_amr_fre_tag_tsn_mcd_sid_qcu_sod_owc_bem_ger_ctl_amh_tig_dyu_tsw_jpn_bam_est_hin_ind_nor_cic_ukr_urd_anl_akn_rom_tur_zul_tml_prs_yor_azi_ewe_afr_ita_mly_aze_igb_moo_kor_rus_lit_spa_bul_bsq_chh_dgb_vie_mlt_knd_wly	-0.421437149628842	-0.985385019729074	0.326991686941024
672	bos_jav_bam_cic_owc_mly_afr_dut_tsn_bsq_swe_bat_knd_zul_tha_swa_fin_ger_bul_fre_amh_vie_est_svk_rus_ewe_kor_cnt_rom_xho_amr_heb_dgb_nor_geo_ses_tml_pol_tag_prs_arw_slo_jpn_krd_gam_pan_eng_azi_lda_anl_sod_igb_qcu_cze_mlt_guj_spa_wly_scr_grk_ben_aeg_ind_mao_tig_hin_dyu_tsw_por_bem_uzb_mol_moo_mnd_hau_sid_ita_swt_mcd_fbf_chh_lit_alb_hun_aze_sun_glc_akn_tur_lat_ukr_ctl_urd_yor_ven	-0.000378840787814221	-0.000978001078262959	0.999221762973935
673	mao_est_bam_lit_glc_tha_lda_amr_pol_ben_sun_svk_lat_alb_yor_urd_chh_xho_ven_fbf_bos_rus_jav_hin_nor_swt_tml_tsn_hun_fin_cnt_mcd_tur_dyu_knd_rom_mnd_ita_dut_hau_tag_krd_azi_ukr_zul_pan_bem_gam_qcu_sod_bul_eng_afr_aze_heb_slo_tsw_aeg_owc_mol_guj_arw_swa_akn_ses_moo_mlt_por_cic_bsq_uzb_dgb_swe_ger_spa_kor_cze_anl_ewe_prs_igb_fre_ind_amh_vie_scr_geo_ctl_jpn_sid_grk_mly_wly_tig_bat	0.213074203318587	0.476686500408638	0.634703524426862
674	arw_mao_guj_kor_cnt_azi_ita_cze_bat_tsn_mol_svk_grk_dut_hun_vie_sun_tig_cic_chh_fbf_lit_sid_dyu_ewe_ctl_heb_gam_slo_mly_tml_krd_nor_tur_mcd_tag_bem_ven_urd_swa_rom_afr_bul_prs_sod_jpn_qcu_eng_pan_igb_uzb_jav_geo_hau_scr_amh_est_akn_aze_ukr_pol_spa_tha_fre_hin_amr_glc_yor_anl_alb_dgb_lat_swe_tsw_zul_ses_swt_ind_fin_aeg_mnd_owc_bos_xho_ben_lda_knd_bam_rus_ger_mlt_por_bsq_moo_wly	0.00782833573148868	0.0183861927523074	0.985370155741027
675	sod_afr_eng_mao_lda_tsn_jpn_anl_guj_yor_ctl_prs_tml_est_scr_cic_rom_bem_glc_tig_bam_amh_hin_cze_dut_mol_wly_mly_pan_slo_mcd_bsq_fin_aeg_chh_tsw_swt_ita_akn_mlt_por_tur_dgb_spa_vie_gam_pol_aze_uzb_ben_mnd_ewe_arw_swa_ger_nor_amr_kor_knd_tag_igb_ven_moo_urd_rus_sid_fre_lit_owc_hau_ukr_jav_qcu_hun_xho_dyu_bul_sun_bos_svk_cnt_ind_tha_krd_geo_heb_alb_ses_zul_azi_lat_bat_swe_fbf_grk	-0.113677112732237	-0.249655171218453	0.803404636838735
676	prs_bam_est_mnd_hin_amh_rus_svk_guj_cze_ewe_ukr_owc_ven_ger_afr_pol_tig_kor_zul_jpn_fre_mol_knd_slo_cnt_moo_ind_swa_aze_dgb_akn_ben_spa_tag_alb_ses_urd_tsw_cic_dut_tur_bul_mao_heb_lda_dyu_sid_yor_hun_jav_geo_krd_sun_nor_bsq_eng_tha_qcu_wly_rom_lat_sod_bem_vie_swe_fbf_gam_chh_fin_hau_ctl_tsn_amr_bos_tml_grk_xho_aeg_lit_anl_igb_scr_uzb_pan_ita_glc_bat_mly_mcd_mlt_por_swt_arw_azi	-0.0592963701731223	-0.13405225117581	0.893650927733165
677	zul_bos_mnd_amr_pan_dgb_ukr_hun_arw_fbf_qcu_prs_hin_krd_fin_knd_sid_mcd_tag_scr_mlt_mol_ewe_chh_ben_uzb_sun_alb_jav_dut_tig_ind_owc_slo_dyu_bsq_bul_hau_lda_rom_aze_ita_tsw_cze_azi_mly_kor_cnt_guj_amh_moo_pol_eng_ses_lat_tha_rus_swt_svk_sod_akn_cic_ven_lit_igb_spa_afr_vie_jpn_bem_gam_heb_nor_swe_yor_xho_geo_wly_tml_por_fre_est_ctl_swa_grk_bat_aeg_urd_bam_glc_ger_mao_anl_tur_tsn	0.160303161918003	0.42529536558179	0.671603865617057
678	spa_lda_bos_mol_bsq_cze_eng_slo_azi_arw_krd_mlt_por_swe_ses_igb_sod_tur_zul_anl_ukr_mcd_moo_amr_dut_xho_mao_aeg_alb_jav_hun_cic_heb_amh_ven_yor_owc_ctl_mnd_bul_rom_chh_glc_ewe_tig_cnt_swt_rus_jpn_fre_urd_wly_ita_afr_bat_sun_tag_tsn_grk_prs_pan_vie_knd_tha_fbf_ind_sid_nor_swa_svk_gam_akn_bam_hin_hau_fin_guj_pol_tsw_qcu_ben_tml_ger_est_uzb_lat_mly_kor_dgb_geo_bem_lit_scr_aze_dyu	-0.784842004114441	-1.8461619788545	0.0680496064975242
679	chh_amr_kor_spa_por_tsw_bsq_mnd_dgb_mao_bem_rom_lda_sun_bam_yor_est_hun_wly_arw_anl_dut_ita_glc_swe_swa_swt_bul_prs_pan_ctl_tsn_owc_tur_rus_knd_igb_dyu_tml_sid_amh_mlt_tag_svk_fin_zul_ben_ses_xho_krd_sod_cnt_vie_grk_ukr_aeg_heb_fre_aze_cic_qcu_ger_fbf_hau_ven_gam_jpn_jav_tha_moo_slo_uzb_ind_mol_tig_pol_geo_alb_mcd_hin_akn_scr_azi_ewe_lit_nor_urd_bos_guj_eng_lat_mly_afr_cze_bat	0.560994897318812	1.34261242569769	0.182665496557713
680	ses_pol_ben_urd_cic_knd_qcu_mnd_tig_bsq_glc_spa_bul_dut_bem_mcd_heb_alb_nor_aeg_ewe_cnt_swa_ven_sun_amr_ita_vie_fbf_mao_lit_lat_tsw_dgb_tsn_lda_kor_mlt_zul_prs_slo_swe_azi_ukr_sid_anl_akn_owc_svk_xho_eng_ind_uzb_yor_mol_hin_amh_hau_scr_fre_bos_tha_tag_chh_rom_dyu_mly_tur_jav_wly_igb_ctl_arw_aze_gam_por_ger_afr_geo_fin_moo_pan_krd_jpn_bat_grk_tml_guj_swt_cze_hun_bam_est_rus_sod	-0.315989527032349	-0.788412107699061	0.432460804287968
681	sod_urd_glc_igb_amr_tsn_alb_spa_bsq_aeg_por_lit_amh_svk_arw_aze_chh_wly_ind_qcu_mao_swe_afr_prs_yor_kor_bem_mnd_vie_dgb_guj_cze_tig_fin_dut_ewe_sun_bam_ven_fre_xho_ita_tml_uzb_hun_pan_nor_eng_gam_pol_dyu_est_swt_grk_zul_swa_lda_scr_lat_bos_fbf_ctl_anl_tsw_hin_ukr_rus_hau_tag_rom_krd_ger_jav_cnt_ses_cic_bul_azi_jpn_moo_mlt_sid_tha_ben_tur_bat_akn_mol_owc_heb_knd_slo_mcd_geo_mly	0.502113489238895	1.16263392998741	0.247952790471507
682	jav_ukr_tsn_afr_bam_alb_ind_sod_dgb_mao_est_tig_azi_dyu_dut_bos_grk_fbf_uzb_heb_geo_cnt_bem_swe_wly_tml_swt_amr_ita_fre_fin_amh_rom_lda_scr_tur_hau_rus_igb_hun_tsw_glc_aze_mnd_tha_slo_yor_jpn_eng_chh_hin_gam_moo_nor_pan_mlt_mcd_owc_mol_knd_ses_cze_aeg_bat_tag_zul_spa_lit_ewe_prs_ctl_ger_bul_vie_ven_akn_pol_svk_guj_cic_swa_anl_urd_bsq_kor_lat_por_xho_sid_qcu_sun_mly_krd_arw_ben	0.0363671326075192	0.0931890452635561	0.925953840993523
683	qcu_urd_scr_sid_cic_moo_cnt_tig_ewe_fbf_fin_mao_geo_est_ukr_bat_aze_svk_mcd_pan_tha_wly_slo_rus_heb_mnd_ses_lit_owc_uzb_rom_aeg_alb_grk_guj_bam_krd_hin_hau_amh_vie_tsn_prs_akn_bem_jpn_arw_swt_ger_sod_lat_dyu_knd_bul_zul_sun_nor_lda_pol_ita_jav_spa_anl_swa_glc_mly_cze_tag_kor_tml_eng_por_ben_fre_bsq_ind_igb_mlt_hun_tsw_swe_amr_bos_tur_azi_chh_ven_gam_yor_dut_dgb_xho_mol_ctl_afr	-0.0170835970842753	-0.0383187060622122	0.969515712507338
684	vie_urd_ben_lat_lit_qcu_tsn_swa_dut_tsw_chh_prs_guj_grk_ind_geo_fin_ses_ctl_knd_bul_dyu_aze_rus_nor_sod_ita_lda_spa_owc_gam_hin_scr_akn_cic_krd_alb_bos_sid_jav_cze_mly_yor_sun_amr_glc_swt_moo_ger_wly_pol_aeg_cnt_zul_kor_bat_heb_hau_tur_fbf_dgb_mnd_bam_igb_anl_slo_bsq_svk_bem_ven_mcd_fre_swe_azi_eng_ukr_afr_uzb_ewe_jpn_rom_tig_est_xho_tml_tha_tag_por_mao_mlt_hun_pan_arw_mol_amh	-0.314606045296301	-0.780048079200643	0.437343355571734
685	eng_por_hin_chh_tsn_tsw_bul_sid_wly_igb_tur_tha_rus_sun_ctl_kor_swe_scr_fbf_mnd_fin_zul_lit_gam_lat_lda_swa_fre_aze_spa_nor_jpn_ses_heb_amh_jav_qcu_ven_urd_glc_bat_rom_bam_cic_dut_guj_pan_est_owc_afr_mlt_aeg_prs_ger_alb_hun_knd_grk_tml_sod_mao_bem_ind_dgb_dyu_azi_hau_cnt_krd_akn_slo_swt_bos_mol_anl_moo_yor_ita_ewe_tig_uzb_xho_geo_cze_tag_mcd_vie_arw_ukr_pol_bsq_svk_ben_amr_mly	-0.115552405601303	-0.263649722400539	0.792633141768621
686	moo_ben_glc_tsw_cze_ind_urd_pan_lit_geo_fin_lda_est_kor_alb_dut_pol_ger_xho_guj_mnd_zul_jav_mlt_cnt_sun_tsn_aeg_tur_cic_bos_arw_por_uzb_akn_tha_dyu_aze_prs_heb_ses_ven_amh_dgb_scr_bat_ctl_qcu_chh_knd_nor_owc_hin_ita_mcd_grk_bam_sid_bem_swa_gam_swt_afr_hun_tag_mly_tig_krd_tml_mol_anl_fbf_igb_bul_spa_wly_azi_rus_lat_amr_slo_yor_bsq_fre_svk_eng_swe_mao_ewe_hau_rom_ukr_jpn_sod_vie	-0.49283812484246	-1.16606863517099	0.246568411088527
687	hin_uzb_vie_akn_tsw_hun_slo_heb_nor_cze_lat_bos_bem_grk_ses_fin_bam_pan_ctl_anl_por_jpn_afr_cnt_tag_gam_ewe_tig_tha_est_amr_azi_mly_swa_guj_alb_scr_mnd_spa_geo_bsq_bat_prs_xho_mcd_aeg_glc_cic_dyu_dut_wly_mlt_lit_lda_fbf_bul_yor_igb_knd_ita_dgb_zul_kor_ven_aze_sod_fre_amh_chh_ukr_hau_moo_qcu_tsn_ger_tml_sun_sid_mol_swe_jav_svk_tur_urd_krd_swt_pol_ben_arw_eng_owc_rom_rus_mao_ind	-0.100869080062928	-0.23591238326469	0.814019421275608
688	aeg_sid_ven_arw_kor_eng_dut_vie_swe_tsw_heb_azi_sod_qcu_ger_tml_tha_yor_scr_bem_prs_xho_mcd_ita_moo_por_grk_lda_guj_owc_cze_zul_chh_spa_ctl_geo_amh_mly_alb_ewe_ukr_rom_dgb_bam_akn_fin_tur_tig_swt_pan_urd_ses_lit_wly_bsq_est_cic_svk_hin_afr_igb_mlt_gam_fbf_ind_swa_mao_uzb_cnt_slo_dyu_tag_amr_aze_lat_bul_bat_pol_knd_hun_tsn_ben_mol_krd_jav_rus_nor_glc_sun_anl_mnd_bos_hau_fre_jpn	0.136157226930388	0.328869432583898	0.742993801862835
689	est_swa_bem_moo_glc_arw_heb_tsw_dgb_nor_afr_qcu_aeg_xho_jav_fbf_mnd_rus_wly_prs_lit_slo_mao_pan_tml_cze_hun_tig_kor_vie_svk_aze_dyu_bos_por_sod_bul_bsq_ven_ukr_swt_grk_tur_fin_zul_ger_tsn_amh_uzb_knd_cnt_rom_ben_sid_mlt_azi_bam_ses_gam_lda_chh_tha_owc_hin_guj_alb_anl_scr_lat_akn_tag_mly_eng_yor_hau_ita_ctl_fre_swe_amr_igb_sun_ind_mcd_mol_dut_geo_urd_jpn_pol_cic_spa_krd_bat_ewe	-0.328166740410489	-0.75165239867518	0.454158135557486
690	amr_urd_qcu_mol_fin_owc_bos_eng_ven_aze_ctl_mcd_bul_rus_scr_bsq_lit_ind_sod_ewe_tag_sid_wly_tur_ita_ger_arw_slo_aeg_mlt_pol_grk_swe_hau_tsw_gam_por_fre_cze_nor_sun_est_afr_guj_geo_spa_azi_jav_knd_bam_mnd_tml_uzb_anl_ses_bem_dyu_swa_svk_tha_alb_prs_fbf_bat_ben_akn_cnt_moo_glc_igb_mao_heb_xho_jpn_tig_tsn_dgb_swt_lat_cic_ukr_mly_krd_pan_zul_dut_hun_rom_amh_lda_yor_hin_vie_chh_kor	-0.378712098724491	-0.99097638941848	0.324268461139939
691	cic_ukr_swa_geo_sod_grk_hau_guj_ita_arw_krd_bul_swe_azi_lit_slo_tsn_fin_lda_dut_owc_uzb_qcu_mao_bat_moo_tur_gam_fbf_pan_mnd_ses_nor_eng_chh_jpn_kor_xho_est_alb_urd_spa_ven_fre_tml_svk_prs_akn_aeg_amr_tag_knd_dyu_sid_lat_cnt_rom_wly_por_tsw_cze_hun_ben_pol_mcd_igb_ewe_aze_mlt_tha_rus_mol_bem_ctl_mly_jav_tig_scr_hin_amh_dgb_anl_yor_ger_vie_zul_bos_afr_sun_bam_bsq_heb_swt_ind_glc	0.545149385305905	1.23071811501418	0.221531962630655
692	igb_ind_mol_grk_ewe_pol_ven_tsw_bsq_slo_ukr_bos_fbf_tag_por_tha_tsn_lat_aze_owc_cnt_cze_guj_nor_rom_ctl_eng_rus_dgb_afr_sod_mao_heb_mcd_jpn_qcu_moo_sun_prs_amr_ger_akn_fre_wly_amh_ben_gam_mlt_xho_swt_mnd_sid_kor_glc_est_tml_lit_spa_bam_hun_urd_vie_svk_dyu_jav_ses_geo_lda_hin_bul_dut_uzb_arw_zul_alb_aeg_pan_azi_knd_krd_swe_tig_fin_mly_ita_swa_cic_yor_bat_bem_anl_tur_scr_chh_hau	0.558567721835691	1.33663338493022	0.184603151228317
693	amh_ben_ind_rus_tha_sid_alb_pol_est_wly_tml_tsw_eng_mao_heb_ctl_spa_tur_ven_guj_bam_aze_lit_mnd_cze_igb_rom_hau_hun_afr_ewe_vie_owc_grk_swe_ses_bat_ukr_hin_azi_bos_aeg_mol_mcd_ger_dyu_xho_cnt_uzb_jav_urd_anl_jpn_cic_bul_chh_tag_tsn_sod_fin_prs_ita_amr_lat_por_moo_swt_fre_lda_bsq_gam_yor_bem_geo_glc_mlt_svk_arw_fbf_mly_zul_krd_tig_dgb_kor_slo_knd_qcu_sun_dut_pan_akn_nor_swa_scr	0.436147025105132	1.00360604045677	0.3181726944548
694	tha_sod_glc_tml_urd_owc_krd_xho_mlt_amh_tur_rus_tsn_moo_uzb_dgb_prs_ven_heb_mcd_bat_fbf_dut_ind_mol_nor_est_bem_ewe_slo_jav_swa_fre_kor_azi_cnt_spa_akn_tig_eng_arw_scr_aeg_mnd_igb_svk_ita_qcu_bos_dyu_anl_ctl_wly_sid_bam_ger_ukr_pan_bsq_gam_por_amr_swe_hau_chh_pol_vie_hun_lda_geo_mly_zul_ben_knd_tag_guj_lit_grk_sun_rom_bul_fin_tsw_alb_mao_jpn_swt_cic_afr_lat_cze_hin_yor_ses_aze	0.503588675742611	1.16779151901553	0.245876068428436
695	azi_mly_qcu_bos_ger_mao_dut_knd_rom_bsq_ven_xho_sid_ita_igb_amr_mlt_bul_mol_svk_heb_rus_tml_cze_akn_aze_est_sod_fin_fre_yor_cic_pol_gam_ukr_nor_mnd_cnt_hau_arw_bat_prs_hun_owc_eng_sun_bem_swa_tsn_hin_moo_tig_alb_swt_krd_dgb_jav_zul_ind_spa_anl_lda_lat_wly_fbf_slo_tha_lit_aeg_glc_por_dyu_geo_tag_mcd_kor_bam_ses_guj_afr_ben_ctl_tur_urd_swe_pan_vie_scr_uzb_amh_grk_ewe_chh_tsw_jpn	0.217383905895904	0.521709657864827	0.603112801863578
696	ben_hun_nor_aze_spa_bem_bos_fin_bul_mlt_dyu_ita_scr_mol_svk_wly_uzb_mly_ukr_tur_xho_qcu_tsn_bam_ger_tag_sid_eng_slo_mnd_zul_lat_rom_owc_amh_dut_dgb_jpn_krd_tsw_swa_glc_sod_azi_geo_aeg_bsq_fre_swt_rus_urd_gam_lit_ses_ind_lda_prs_guj_pol_knd_hau_est_anl_tig_alb_bat_chh_pan_por_mcd_cnt_cze_ven_yor_tha_mao_afr_sun_cic_ctl_arw_kor_hin_heb_moo_jav_fbf_ewe_amr_igb_swe_vie_akn_tml_grk	-0.707335804369861	-1.9288066683323	0.0568042882857091
697	bam_anl_mnd_por_amr_uzb_tag_scr_eng_mlt_fin_tur_xho_chh_bos_tha_azi_wly_fbf_mly_bsq_afr_ben_prs_ger_owc_dut_heb_cic_mcd_swt_yor_igb_spa_dgb_dyu_tml_vie_knd_mol_sun_cnt_krd_amh_cze_mao_svk_jpn_grk_zul_ewe_glc_pol_moo_aze_gam_alb_arw_ita_hin_bul_swe_sid_urd_tig_qcu_bem_lit_guj_ctl_sod_nor_hun_slo_ses_geo_swa_lat_est_tsw_ind_jav_lda_fre_kor_tsn_ven_aeg_hau_pan_rus_bat_rom_akn_ukr	0.634921305567723	1.61208057759818	0.110333062953573
698	swt_tig_tag_hau_swe_lda_amr_ita_spa_sod_jpn_uzb_moo_qcu_pan_svk_swa_guj_glc_kor_fre_rom_ger_fbf_afr_tml_ven_ctl_hin_tha_krd_bul_mao_tur_mlt_arw_yor_sun_zul_ukr_bsq_por_jav_grk_akn_slo_tsn_igb_mol_rus_aeg_cic_aze_lat_chh_tsw_scr_knd_cnt_bos_cze_bem_ind_lit_prs_dut_owc_amh_dyu_heb_dgb_ses_sid_anl_nor_ben_vie_azi_gam_wly_fin_geo_ewe_mnd_mly_mcd_alb_xho_hun_eng_urd_bat_est_pol_bam	0.231623204087572	0.542905046192133	0.58849398469511
699	bem_cze_ven_dut_moo_kor_tig_grk_ses_zul_swa_dgb_guj_akn_urd_lda_cic_bam_tsw_tag_mly_yor_tml_swe_sun_aeg_heb_fin_lit_eng_bul_pan_ewe_est_glc_gam_pol_fre_uzb_ben_alb_bat_arw_xho_jpn_prs_cnt_nor_vie_azi_fbf_krd_sod_tha_wly_sid_bos_mnd_hin_mol_ita_swt_ger_ctl_rom_dyu_ukr_por_hun_tur_chh_mlt_knd_igb_qcu_bsq_lat_spa_aze_geo_svk_slo_anl_ind_mao_scr_amh_hau_afr_amr_mcd_jav_owc_tsn_rus	-0.388273118223876	-0.899137922738536	0.370901367879361
700	prs_mol_glc_sun_tsw_ukr_hau_pol_ven_heb_rus_dut_tur_tsn_eng_lat_mlt_grk_geo_fbf_vie_dgb_tag_bsq_svk_akn_mcd_anl_cic_slo_chh_swa_pan_xho_bam_fin_swe_ctl_jpn_bem_aeg_mnd_azi_lit_ind_scr_krd_est_amh_mly_nor_tig_fre_arw_bos_tml_gam_bat_cze_igb_urd_qcu_spa_bul_aze_rom_cnt_por_knd_wly_guj_yor_hun_tha_lda_sod_ben_ses_uzb_swt_afr_ewe_alb_moo_sid_dyu_owc_ger_amr_kor_ita_jav_hin_mao_zul	0.0700131301514218	0.16199355750406	0.87166236108032
701	cic_chh_fbf_ven_lit_jav_geo_pol_fin_mol_azi_tha_wly_ita_bam_afr_mcd_mlt_owc_akn_moo_swt_cnt_tsw_hin_swe_tsn_ben_swa_xho_tur_est_jpn_hau_svk_lda_ewe_ind_amr_guj_lat_dgb_bul_spa_bat_nor_ger_sid_por_alb_ctl_bem_cze_bos_aze_dyu_eng_glc_uzb_scr_tag_rom_rus_ses_grk_dut_mao_qcu_bsq_sod_prs_aeg_ukr_mly_gam_yor_arw_krd_kor_sun_heb_igb_vie_tig_urd_mnd_knd_fre_tml_pan_hun_zul_slo_anl_amh	0.423401707474593	1.02177390057168	0.309538521425036
702	hun_rus_kor_mlt_igb_hin_dgb_knd_lda_tsw_sod_ewe_cic_zul_swa_svk_ind_moo_afr_qcu_grk_ben_nor_xho_wly_eng_dyu_prs_mol_amr_bam_sun_urd_fin_uzb_alb_ukr_guj_fre_scr_yor_rom_bos_ctl_jpn_bem_tig_slo_amh_pan_aeg_pol_cnt_chh_azi_vie_ita_aze_sid_bul_spa_ses_tha_dut_swt_cze_bat_lit_tml_swe_ven_arw_glc_geo_tsn_jav_heb_mly_por_mcd_krd_gam_mnd_owc_mao_bsq_hau_tag_ger_fbf_lat_akn_anl_est_tur	0.00880234207470475	0.0202166243089039	0.983913877729326
703	hun_hau_por_swt_prs_fin_bam_dut_nor_moo_lit_amr_zul_glc_krd_pol_anl_uzb_rom_bsq_pan_rus_mnd_tig_owc_ben_knd_mol_tur_est_tsw_kor_jav_bat_tml_chh_fbf_yor_mao_ewe_bul_geo_ita_aeg_gam_akn_ukr_mlt_vie_urd_scr_qcu_cic_sun_amh_dgb_swe_mcd_bos_ger_eng_jpn_slo_sid_xho_ctl_azi_wly_swa_tag_ven_cnt_sod_guj_tha_bem_cze_hin_tsn_arw_lda_ses_ind_alb_afr_heb_fre_svk_aze_lat_igb_dyu_mly_spa_grk	-1.01909815206687	-2.43643254394141	0.0167369553185979
704	mnd_tha_tsw_grk_pan_ita_jpn_owc_akn_cze_lda_bul_chh_igb_eng_tig_bsq_lit_moo_anl_uzb_glc_ses_mcd_kor_mlt_bos_wly_nor_hin_svk_tml_ewe_gam_qcu_rus_tur_aze_ben_spa_ukr_krd_dgb_xho_swt_dut_jav_bam_mao_bem_guj_prs_scr_dyu_mol_amh_afr_knd_fre_swe_vie_aeg_lat_yor_sod_geo_tag_est_tsn_ven_swa_urd_amr_bat_heb_cnt_ger_mly_fin_azi_zul_slo_arw_sid_rom_hun_sun_pol_fbf_cic_hau_por_ctl_alb_ind	0.186666674107529	0.426876253059491	0.670456067259741
705	mol_hun_gam_cze_tur_sod_bem_knd_azi_wly_swt_bat_dut_uzb_rus_afr_vie_dyu_sun_lat_pol_aze_geo_ger_cnt_tig_amh_chh_fre_ewe_aeg_ben_mlt_fin_ita_dgb_glc_ctl_mly_ind_rom_anl_tsw_jpn_owc_tha_akn_hin_jav_tml_bam_pan_prs_xho_lda_swa_mnd_mao_swe_tsn_tag_bos_urd_est_spa_qcu_cic_yor_ven_sid_fbf_arw_hau_igb_guj_grk_scr_por_nor_eng_amr_heb_mcd_alb_bsq_slo_ses_moo_svk_lit_zul_krd_bul_ukr_kor	-0.325735333855539	-0.780592034953586	0.437024841044662
706	anl_ita_hun_azi_cnt_bul_mol_swt_ctl_tha_knd_arw_guj_est_bam_aeg_igb_urd_bem_chh_pol_sun_ben_zul_mao_krd_eng_scr_xho_dut_mly_ses_tig_jpn_grk_tur_hau_akn_ind_afr_swa_bat_uzb_swe_kor_dgb_ven_fbf_mnd_cze_ukr_glc_hin_fin_slo_prs_dyu_lit_bos_yor_svk_spa_rom_amh_alb_moo_nor_por_rus_mlt_tag_gam_geo_jav_pan_lda_aze_wly_tsw_fre_ger_heb_sod_qcu_cic_vie_sid_ewe_amr_mcd_tsn_bsq_tml_owc_lat	-0.0562702649325228	-0.128971737278238	0.897658525500824
707	ind_krd_lda_glc_sod_rus_prs_tur_xho_tag_amh_heb_spa_sid_tha_lit_akn_dyu_dgb_hin_moo_scr_tig_grk_geo_mol_bos_cze_mao_swe_mlt_fin_ven_bem_pan_zul_hun_rom_fre_afr_bam_aeg_svk_kor_ewe_ger_tml_igb_pol_yor_uzb_mcd_nor_dut_cic_chh_alb_knd_eng_ctl_lat_qcu_ukr_fbf_hau_swt_est_tsw_swa_arw_guj_jav_urd_azi_tsn_wly_owc_slo_por_vie_bul_anl_aze_gam_jpn_bsq_amr_sun_ses_mly_cnt_ita_bat_mnd_ben	-0.470279581082822	-1.13480109722626	0.259375053326116
708	svk_bam_dyu_cic_mnd_swe_vie_chh_jav_ctl_bem_hau_aeg_fin_tag_slo_ukr_por_glc_knd_wly_kor_krd_eng_rom_est_fbf_bat_tha_cze_akn_tsn_spa_dut_moo_bos_zul_ind_igb_aze_lda_pol_bul_arw_tur_sod_lit_ben_ita_afr_prs_fre_ewe_sid_nor_dgb_swa_tig_bsq_xho_mlt_mcd_ger_alb_yor_owc_guj_mly_swt_pan_amh_geo_ses_lat_amr_anl_azi_mao_grk_jpn_mol_hun_cnt_gam_heb_rus_uzb_ven_sun_tsw_urd_hin_qcu_scr_tml	0.229023916921069	0.60071661498163	0.549489975368283
709	afr_mao_tur_moo_por_est_swe_ger_bam_lit_mnd_owc_mlt_dyu_chh_arw_heb_amh_hun_sod_swt_scr_prs_dgb_sid_akn_cnt_alb_aeg_hin_hau_fre_mly_urd_ukr_knd_azi_slo_pan_tsw_bul_jav_gam_eng_aze_tag_svk_grk_ses_tsn_lda_amr_zul_yor_bsq_bem_jpn_ind_tha_dut_anl_vie_bos_xho_cic_tml_kor_ewe_geo_nor_krd_bat_spa_tig_wly_swa_ven_qcu_ctl_ita_rus_uzb_fin_ben_cze_rom_guj_mcd_igb_lat_glc_sun_pol_mol_fbf	-0.244638708125537	-0.606580728290288	0.545607100615322
710	bem_ita_tur_mnd_ewe_fre_eng_afr_mcd_mly_tsw_ses_moo_lit_kor_alb_guj_akn_ctl_est_bul_ind_chh_dyu_jav_hun_wly_qcu_tml_yor_por_swe_ben_azi_sun_svk_heb_ven_hau_bos_zul_mol_spa_amr_prs_pan_tha_mlt_arw_tag_ukr_bam_ger_bsq_fin_lat_xho_bat_hin_jpn_geo_cze_amh_mao_sod_dut_swt_glc_igb_nor_urd_owc_sid_aeg_lda_slo_rom_tsn_tig_krd_cnt_uzb_knd_pol_grk_fbf_swa_vie_anl_scr_rus_gam_aze_dgb_cic	0.199053282727578	0.514338380656452	0.608235534276391
711	ita_igb_nor_spa_bat_bam_azi_aeg_amr_rom_zul_jav_pol_moo_eng_cnt_tag_vie_kor_swt_sod_urd_ewe_bem_gam_ukr_knd_mly_tml_prs_guj_jpn_dyu_rus_ben_hin_lda_owc_mnd_qcu_wly_tig_pan_krd_bul_grk_cze_mol_anl_geo_sun_ger_est_slo_uzb_amh_mlt_heb_fre_ind_alb_lit_afr_tsw_fbf_bsq_akn_swa_cic_hau_hun_glc_ctl_dgb_dut_lat_svk_aze_arw_fin_yor_mcd_tur_ses_swe_mao_por_scr_tsn_chh_bos_sid_xho_ven_tha	-0.0378860234617302	-0.0878331825859122	0.930198116455801
712	xho_eng_scr_dyu_aze_moo_fre_amr_uzb_afr_alb_swe_heb_ctl_dgb_prs_tml_swa_tur_bsq_igb_bam_dut_sun_por_urd_ven_tig_jav_cic_mlt_azi_spa_mcd_qcu_pan_ind_lit_akn_guj_hau_bul_bos_kor_bem_slo_arw_sid_ita_pol_rom_hin_rus_tha_nor_yor_est_ses_jpn_hun_tsn_svk_mol_chh_lda_mnd_grk_gam_ewe_ger_swt_cze_cnt_ben_vie_sod_mly_zul_wly_fbf_knd_ukr_bat_tsw_aeg_glc_anl_fin_owc_tag_krd_lat_mao_geo_amh	0.0522207916131712	0.13953598618392	0.889328359364901
713	alb_hun_krd_xho_por_nor_swe_grk_afr_tag_ctl_lda_mcd_amr_ben_sun_bam_bos_rus_bat_tsn_swa_arw_mlt_anl_moo_dut_ses_ven_chh_lat_cic_jav_pan_guj_ind_akn_owc_uzb_slo_svk_mao_eng_mly_amh_pol_cnt_swt_azi_ger_ita_tha_fin_lit_fre_qcu_sod_zul_gam_dyu_yor_knd_bem_hin_tml_bsq_est_tig_ukr_kor_mol_vie_igb_aze_bul_cze_hau_heb_glc_rom_fbf_spa_geo_mnd_tur_jpn_ewe_aeg_sid_wly_scr_prs_dgb_urd_tsw	0.053693118077659	0.129137779351298	0.897527506104085
714	akn_ses_cnt_grk_bat_alb_tig_kor_heb_mnd_bam_bul_swt_glc_ctl_rus_tml_rom_fin_igb_jav_guj_aze_eng_est_hun_hau_mlt_krd_wly_moo_amh_ind_geo_ven_dut_pan_chh_tsw_mao_lat_ben_azi_mcd_ukr_nor_cze_ger_scr_zul_gam_dgb_bem_owc_yor_svk_tur_spa_lda_ewe_fbf_bos_slo_tag_ita_aeg_hin_sid_pol_sun_mol_uzb_amr_tha_bsq_swa_urd_swe_arw_tsn_cic_mly_fre_sod_anl_jpn_prs_qcu_lit_por_afr_dyu_xho_vie_knd	0.0488298133093947	0.110885955095871	0.911945737100654
715	anl_ind_fbf_xho_jpn_hun_bat_ita_fre_chh_jav_slo_tha_tur_mnd_ben_azi_arw_bos_hau_qcu_por_ger_bam_swa_grk_swe_amr_pol_mlt_spa_cnt_aze_amh_heb_zul_gam_afr_krd_fin_lit_sid_vie_ewe_igb_cze_sun_bem_mcd_ukr_ctl_lat_prs_dgb_lda_kor_ven_dut_moo_bsq_rus_nor_urd_mly_aeg_dyu_geo_mol_wly_alb_sod_knd_owc_glc_bul_tsn_cic_scr_tsw_tml_rom_pan_uzb_est_swt_guj_hin_svk_akn_eng_yor_ses_tig_mao_tag	-0.688015100604541	-1.58785706326703	0.115712879356047
716	mnd_bul_amr_jav_dut_svk_hin_dyu_cze_bos_glc_urd_afr_kor_cic_pol_vie_uzb_xho_ben_chh_ven_fin_azi_wly_bsq_igb_rus_pan_tsw_aze_fre_prs_nor_tml_swa_rom_ind_hun_por_hau_cnt_amh_swe_jpn_tag_bem_mcd_sod_scr_gam_ita_lda_lit_bat_bam_alb_sid_mly_akn_zul_mlt_yor_guj_knd_aeg_mao_grk_anl_dgb_mol_arw_swt_tsn_ses_fbf_geo_ukr_sun_qcu_owc_lat_ger_ewe_spa_slo_moo_est_tig_tur_tha_ctl_krd_heb_eng	-0.0406725942115084	-0.101095520105233	0.919692269817609
717	ger_hun_mnd_moo_urd_svk_amr_lda_rom_prs_fbf_ven_swa_ukr_uzb_krd_bos_knd_igb_guj_tsw_sid_azi_pan_hau_cze_amh_yor_qcu_jpn_por_arw_sun_mao_jav_est_swe_dut_anl_mly_afr_akn_bam_tig_cnt_vie_eng_ewe_zul_mlt_bat_fin_bsq_slo_chh_lit_ben_wly_spa_glc_swt_hin_tsn_fre_ind_alb_lat_sod_ita_nor_bul_scr_tur_rus_ses_aeg_mcd_kor_gam_cic_tha_heb_bem_xho_aze_dyu_grk_tag_geo_owc_tml_mol_pol_dgb_ctl	-0.0557007716082583	-0.126180589561493	0.899861367756906
718	ind_alb_rus_dut_bos_ses_guj_fre_tml_tur_tsn_pol_fbf_mly_cze_uzb_vie_anl_zul_hun_glc_tha_qcu_ewe_por_ukr_bat_urd_pan_moo_amh_mnd_mao_sid_bem_aeg_heb_ita_wly_fin_swa_swe_est_arw_azi_mlt_kor_nor_sun_geo_swt_xho_tig_tsw_grk_amr_chh_ctl_cnt_krd_lat_lit_bul_rom_cic_mcd_jpn_tag_lda_hin_gam_bam_sod_akn_scr_afr_bsq_hau_slo_jav_dgb_igb_mol_prs_knd_ger_ben_aze_yor_spa_ven_owc_eng_dyu_svk	-0.900076418047087	-2.36381793445517	0.0201684053164617
719	jav_cic_ger_svk_moo_aze_tml_fin_ses_mol_est_pol_ven_cze_lda_arw_knd_ind_mcd_kor_qcu_bem_dyu_bos_uzb_lit_sod_bam_afr_mly_slo_swa_xho_owc_zul_por_akn_dut_tig_tsw_heb_sid_tha_rom_ben_mlt_wly_ita_glc_mnd_nor_vie_spa_gam_bul_cnt_swt_yor_bat_azi_prs_scr_ukr_krd_ctl_amh_anl_urd_tsn_aeg_fre_bsq_chh_amr_hau_dgb_alb_rus_sun_grk_hin_hun_tur_swe_mao_eng_lat_ewe_pan_geo_fbf_igb_tag_guj_jpn	-0.038910415923031	-0.0939458847879754	0.925354250177613
720	moo_lit_jpn_mol_spa_anl_mlt_prs_est_tig_rus_sid_bem_grk_bos_xho_aze_lat_wly_tml_urd_mnd_tha_krd_heb_por_swa_bsq_lda_dgb_ses_uzb_mly_svk_knd_hau_afr_zul_glc_hin_scr_ger_kor_owc_ven_geo_chh_dut_fbf_fre_ind_cnt_cic_amr_ben_tur_guj_igb_arw_azi_ctl_yor_qcu_eng_tsn_mcd_akn_pan_bam_dyu_pol_vie_swt_aeg_sod_bat_swe_slo_jav_bul_sun_cze_mao_gam_alb_nor_rom_amh_ukr_tag_ita_ewe_hun_tsw_fin	0.484804432016107	1.12874109775194	0.261910344906622
721	bat_fin_chh_swe_akn_swt_mol_hin_aze_cze_bul_bsq_dyu_azi_owc_tur_mly_cic_ind_rus_tml_scr_ger_swa_qcu_pan_wly_arw_xho_uzb_ita_guj_pol_tag_hun_mlt_moo_yor_ewe_ctl_fbf_cnt_lit_prs_hau_jav_igb_knd_nor_urd_bam_tig_dgb_krd_rom_sun_fre_lat_tha_geo_jpn_ven_ukr_bos_glc_spa_grk_gam_anl_eng_slo_lda_bem_amh_vie_mao_tsw_heb_tsn_por_amr_est_ben_sid_dut_afr_sod_mcd_alb_ses_mnd_zul_svk_aeg_kor	NA	NA	NA
722	bam_akn_lat_nor_bsq_mao_sun_afr_bem_hau_por_bos_amh_azi_ven_mcd_ind_ses_heb_pol_scr_chh_tsn_tag_mly_tha_sid_grk_swe_arw_guj_gam_krd_xho_yor_ger_dut_glc_wly_pan_aze_ctl_eng_tml_fbf_owc_mlt_cze_swa_spa_moo_svk_vie_lda_geo_rus_est_igb_zul_slo_lit_bul_bat_ben_sod_fin_qcu_fre_tig_hun_cnt_hin_kor_cic_tur_alb_jav_urd_ewe_swt_anl_dyu_rom_tsw_aeg_amr_ita_prs_ukr_knd_mol_jpn_uzb_mnd_dgb	0.678471632584923	1.59102067242043	0.114998593676894
723	cze_swa_krd_rus_eng_tsn_urd_bos_ita_amh_nor_ger_xho_alb_tsw_vie_dut_anl_afr_mao_scr_ind_bul_mly_dgb_moo_dyu_zul_ben_lat_arw_hin_azi_hau_fin_akn_grk_por_qcu_mol_pan_amr_heb_jpn_ctl_sun_mcd_lit_yor_owc_swe_lda_bem_pol_tha_aeg_wly_prs_knd_guj_mnd_kor_fre_fbf_glc_bsq_ven_sod_geo_aze_ukr_swt_ses_est_tag_bam_igb_svk_slo_hun_tig_sid_chh_cnt_bat_tur_cic_jav_mlt_spa_uzb_ewe_rom_gam_tml	-0.257923557493861	-0.661677903385209	0.509813810483947
724	igb_cze_tha_bos_gam_lat_sod_azi_mly_mol_uzb_geo_scr_hin_ita_bsq_ger_tag_alb_bul_amr_tsn_ind_cnt_swt_ben_aeg_heb_yor_grk_pol_est_xho_fbf_wly_jav_ven_prs_ukr_fre_rus_bam_dut_knd_urd_pan_hun_lda_anl_ewe_mlt_zul_sun_por_glc_lit_amh_sid_afr_akn_mcd_arw_swa_jpn_tur_fin_kor_nor_owc_spa_svk_ses_eng_tml_ctl_tig_moo_rom_hau_qcu_mao_swe_chh_dgb_vie_tsw_slo_krd_cic_dyu_mnd_guj_bat_bem_aze	0.237021991714608	0.536772020355688	0.59270691446399
725	mcd_tag_ctl_vie_cic_pan_mnd_moo_tur_ses_fin_tml_hin_pol_fbf_rus_dut_arw_sid_chh_cze_cnt_amr_sun_est_ewe_svk_qcu_scr_eng_anl_mly_slo_tig_mlt_jav_bam_uzb_guj_hau_tsn_ven_aeg_por_akn_ita_ben_tsw_bem_tha_bul_swa_xho_kor_heb_jpn_rom_bos_glc_krd_igb_bat_ger_sod_mol_swt_mao_fre_yor_spa_urd_ukr_hun_amh_nor_gam_bsq_grk_lat_knd_swe_azi_ind_owc_alb_dyu_lda_wly_dgb_zul_aze_lit_afr_geo_prs	0.52349505502849	1.20881754189583	0.229797368916224
726	igb_urd_mnd_por_sun_yor_mly_glc_dut_tml_mao_zul_owc_scr_tha_lda_est_guj_jav_tsn_geo_knd_ind_cze_prs_spa_qcu_hin_bul_aze_alb_ewe_swe_vie_pol_ita_tur_cic_nor_ger_fbf_tsw_bat_mcd_gam_tig_pan_heb_afr_lit_kor_hun_ven_bam_arw_amr_wly_chh_sid_ben_ukr_jpn_slo_cnt_eng_sod_grk_ctl_lat_anl_bem_svk_bsq_swa_krd_fre_mlt_dyu_fin_rom_bos_rus_hau_uzb_xho_dgb_ses_azi_tag_swt_aeg_mol_amh_moo_akn	-0.363611024612349	-0.858599271151895	0.392769193996028
727	bem_fre_lat_cnt_moo_prs_scr_yor_tag_bul_ger_mcd_igb_svk_krd_gam_guj_est_dut_fbf_amh_spa_ita_arw_mao_ven_lit_ctl_kor_glc_bsq_alb_tml_amr_cic_cze_chh_geo_pol_swa_nor_mlt_uzb_eng_hin_tig_aeg_swe_ben_por_zul_rus_azi_dgb_sid_jpn_tsn_rom_sod_bam_xho_tsw_wly_anl_mly_pan_ewe_heb_grk_ses_mnd_afr_akn_bos_swt_owc_qcu_urd_ind_knd_jav_tur_fin_mol_dyu_aze_lda_bat_tha_ukr_slo_sun_vie_hun_hau	-0.157139473059891	-0.380732496523518	0.704270044152318
728	bam_eng_spa_ben_ctl_uzb_sod_est_lat_zul_jav_lda_geo_fin_ind_por_cic_owc_azi_guj_ewe_chh_bul_anl_tsw_xho_aze_bos_bsq_dut_cnt_dyu_rom_moo_aeg_amr_ger_ita_tur_tig_tag_dgb_mao_mlt_krd_wly_heb_vie_bat_tml_tsn_igb_tha_knd_glc_urd_fbf_hau_mly_sun_ven_grk_qcu_arw_svk_swt_fre_bem_rus_mcd_alb_mnd_pan_mol_pol_slo_ukr_swe_prs_cze_hin_yor_scr_ses_amh_kor_nor_afr_lit_hun_akn_swa_jpn_gam_sid	-0.319934529549843	-0.738182723972529	0.462262129218571
729	amh_sun_bos_mlt_dyu_kor_qcu_aeg_tml_jav_swt_dut_igb_bat_glc_amr_ind_krd_geo_eng_hau_cze_tha_swa_tag_anl_fin_afr_hin_tsn_mcd_tig_swe_ven_spa_alb_akn_bem_tsw_owc_wly_vie_tur_bul_heb_est_slo_nor_mol_hun_xho_chh_ukr_rus_bam_dgb_pan_gam_ewe_knd_rom_cic_ger_svk_prs_pol_grk_azi_ses_lda_ben_fbf_sod_ctl_aze_moo_mnd_zul_uzb_mly_jpn_guj_urd_yor_por_scr_sid_arw_lit_bsq_ita_cnt_fre_mao_lat	0.657843612671025	1.54080221133328	0.126760755135261
730	krd_pan_mlt_pol_swt_bsq_prs_tag_cic_aze_tha_wly_guj_glc_chh_mol_swe_owc_fbf_por_alb_bem_azi_uzb_jav_heb_ukr_dyu_svk_zul_ses_tsn_lda_sun_moo_tml_bam_arw_tig_ven_mcd_grk_kor_aeg_bos_anl_swa_rom_hun_dut_sod_nor_urd_yor_akn_amh_tur_geo_sid_est_gam_ita_amr_ctl_hin_afr_bat_cnt_dgb_ger_tsw_knd_jpn_xho_mly_fre_lat_mao_bul_igb_fin_mnd_ewe_ben_spa_qcu_ind_lit_cze_vie_scr_eng_rus_slo_hau	NA	NA	NA
731	vie_scr_lda_swa_sun_afr_aeg_gam_cnt_mlt_hun_anl_ben_ger_jpn_knd_ctl_sod_tml_mly_mao_cze_dyu_bul_arw_tsn_sid_swt_bos_glc_fin_fbf_heb_dgb_moo_pol_prs_rom_nor_xho_krd_azi_por_wly_zul_slo_mol_akn_ven_tig_pan_uzb_rus_est_dut_tha_bam_tur_owc_amh_ewe_chh_jav_cic_spa_guj_hau_mcd_geo_yor_swe_bem_mnd_urd_eng_grk_ita_bsq_kor_lit_bat_svk_igb_ind_aze_amr_tsw_lat_qcu_ukr_tag_hin_ses_alb_fre	0.000902989133199329	0.00224668043040239	0.998212222122715
732	owc_hin_cic_wly_mao_bat_lda_grk_xho_svk_eng_heb_lit_fre_slo_zul_akn_ukr_ewe_hun_bos_amr_lat_aze_hau_swe_glc_pan_pol_mnd_swt_kor_ctl_mcd_sod_bsq_tsn_dut_tha_cze_moo_tag_sid_azi_rus_dgb_mlt_fin_ind_spa_ita_vie_igb_bem_swa_rom_ger_ven_mol_ses_qcu_jpn_tur_sun_guj_fbf_bul_tsw_dyu_knd_tml_aeg_bam_arw_alb_jav_mly_chh_yor_nor_est_gam_urd_geo_por_uzb_scr_amh_afr_ben_anl_prs_krd_tig_cnt	-0.328830821207976	-0.804295900844737	0.423277339790293
733	hun_arw_mlt_tha_cnt_mly_bem_knd_guj_pan_ses_alb_por_swt_mol_ctl_dyu_bam_owc_hau_nor_xho_mcd_jav_lit_yor_swe_moo_bul_scr_dut_tsw_tsn_zul_grk_sun_chh_akn_tig_dgb_anl_pol_est_krd_prs_sod_kor_lda_tur_geo_spa_rus_eng_gam_ind_aze_afr_ewe_urd_aeg_bos_tml_hin_ukr_ben_wly_qcu_cze_tag_mnd_slo_cic_svk_lat_jpn_mao_glc_vie_ger_heb_swa_igb_amh_fbf_bsq_sid_fre_ven_rom_uzb_amr_ita_azi_bat_fin	0.0949348197423566	0.217390839704939	0.828380000914545
734	ven_nor_tag_afr_heb_jav_vie_ind_ita_aeg_cnt_lat_bem_scr_arw_tha_wly_sod_guj_pan_fin_jpn_bam_mnd_uzb_hin_sun_hun_bos_mcd_ger_rom_tml_owc_spa_swe_ctl_sid_rus_amr_urd_krd_mly_bat_grk_fbf_tig_bul_dyu_lit_anl_tur_qcu_ses_tsn_hau_cic_fre_mlt_slo_gam_kor_igb_bsq_pol_swt_chh_por_tsw_amh_ewe_azi_geo_ukr_cze_swa_alb_lda_akn_ben_dgb_mao_zul_mol_xho_svk_dut_est_moo_yor_knd_aze_glc_eng_prs	-0.122559090407754	-0.313429483416734	0.754656268565149
735	lit_amr_ses_xho_ger_gam_sun_yor_mcd_swt_mol_eng_bem_ctl_qcu_fre_aeg_fbf_mly_hau_por_mnd_lat_guj_zul_bsq_scr_mlt_slo_mao_tag_pol_jav_hun_swe_fin_kor_jpn_aze_chh_cnt_hin_grk_alb_tha_arw_glc_cic_dyu_rus_svk_nor_knd_moo_dut_ewe_tsw_ukr_tur_amh_uzb_ven_bul_sid_bam_ita_geo_rom_afr_tsn_tig_heb_est_azi_tml_cze_pan_spa_owc_ben_urd_vie_lda_bat_ind_sod_igb_dgb_krd_swa_wly_bos_anl_prs_akn	0.270275823814415	0.71915600967173	0.473848003057396
736	grk_ben_tml_bem_spa_cnt_amh_mol_dgb_aze_lat_urd_glc_swt_aeg_fre_pan_akn_scr_tur_azi_xho_por_rus_lit_yor_sod_heb_mnd_nor_knd_hin_chh_svk_swa_tsw_tig_tag_ewe_ukr_dut_owc_rom_wly_bos_bsq_jpn_mlt_qcu_guj_mly_gam_fin_slo_krd_sun_ses_prs_dyu_uzb_mao_pol_afr_hau_est_arw_fbf_hun_sid_igb_ita_mcd_swe_kor_cic_tsn_jav_lda_cze_ven_geo_bul_amr_zul_vie_alb_eng_bat_anl_moo_tha_ind_bam_ctl_ger	0.336381190806175	0.830455973221316	0.408407884077594
737	aeg_anl_scr_swa_aze_heb_bem_pol_lda_tag_bos_knd_hau_sod_lit_amr_kor_wly_qcu_tha_mlt_prs_svk_cic_tml_rom_krd_tsn_yor_bul_slo_sun_eng_uzb_ses_rus_fbf_ven_ben_owc_dut_ewe_azi_ind_glc_sid_vie_moo_ukr_jav_spa_mly_zul_swe_chh_mnd_ctl_arw_urd_tig_ger_gam_alb_grk_jpn_lat_nor_hun_dgb_amh_igb_bsq_hin_por_fin_mcd_mao_bam_afr_akn_xho_pan_bat_mol_tur_swt_fre_dyu_ita_tsw_cnt_cze_est_geo_guj	-0.212261002888036	-0.488837344936058	0.626107676544604
738	bam_chh_slo_aeg_tsw_svk_wly_bul_alb_amh_ctl_dut_rom_ses_owc_urd_mly_ben_glc_lat_dgb_xho_mao_sid_eng_akn_jav_tml_guj_hau_lit_geo_tsn_amr_fin_ger_ind_tur_igb_hun_swt_ven_uzb_lda_swa_mol_bos_bem_vie_hin_bat_spa_heb_ita_cnt_tha_azi_sun_tig_pan_dyu_yor_kor_cic_mlt_fbf_anl_mcd_pol_gam_cze_ukr_fre_knd_nor_mnd_tag_afr_qcu_moo_por_zul_swe_jpn_bsq_rus_grk_arw_prs_scr_est_krd_sod_ewe_aze	0.284493501857079	0.678705402153072	0.499010023316793
739	est_mnd_glc_jpn_ukr_tha_rus_mao_dgb_mlt_bul_hau_dut_rom_spa_chh_cze_azi_cnt_krd_tur_prs_eng_fbf_aze_pol_swe_afr_por_ben_sod_mly_amr_ctl_ses_bam_akn_ewe_bos_tsw_fin_bem_jav_vie_aeg_swt_tml_ven_geo_sid_wly_knd_ita_slo_qcu_moo_amh_yor_lat_gam_nor_svk_lda_grk_bat_bsq_kor_hun_uzb_arw_zul_ind_heb_mcd_guj_lit_tsn_anl_fre_alb_urd_tag_dyu_mol_pan_tig_igb_scr_xho_ger_sun_owc_cic_hin_swa	-0.15082905756093	-0.40068937473772	0.689567871576367
740	igb_pan_azi_lat_jpn_glc_krd_rom_bsq_ven_sun_grk_slo_afr_yor_fre_chh_ger_aze_guj_dyu_heb_uzb_dut_bos_ita_mlt_tsw_jav_bul_swe_moo_xho_pol_lit_tsn_anl_tig_ind_nor_prs_fin_tha_por_vie_geo_cnt_gam_knd_kor_qcu_swt_ctl_mnd_mcd_arw_cic_bem_scr_aeg_hun_amr_swa_bat_lda_ben_mao_mol_bam_rus_ses_fbf_wly_eng_tag_hin_est_akn_urd_tml_hau_owc_ukr_dgb_tur_sod_amh_svk_mly_alb_zul_spa_sid_cze_ewe	0.72853659782017	1.73257758192236	0.0864857652692069
741	cnt_bat_sod_fin_mnd_grk_aeg_nor_cze_jpn_fre_chh_eng_bem_tsn_bos_afr_kor_lat_ctl_fbf_slo_mly_urd_owc_tml_aze_dgb_wly_azi_mlt_pol_hau_alb_ukr_scr_tag_rom_swa_bsq_moo_tsw_uzb_lda_svk_swt_pan_heb_dyu_ven_glc_knd_anl_zul_cic_ger_igb_mol_amh_por_xho_akn_geo_sun_dut_mao_bam_mcd_bul_tha_ind_hin_rus_lit_qcu_ita_tig_yor_guj_ben_prs_krd_gam_est_swe_amr_jav_hun_sid_ewe_vie_arw_tur_ses_spa	0.021306896663971	0.0541854449459717	0.956903648003267
742	moo_hin_nor_pan_lit_ewe_ben_mly_por_pol_cic_igb_glc_hun_prs_azi_mlt_bul_est_akn_ita_slo_rom_zul_heb_urd_tur_swe_bat_anl_vie_sun_chh_swa_tsn_uzb_geo_xho_mao_bsq_ind_knd_qcu_aeg_ctl_swt_cze_afr_hau_spa_tha_ses_eng_mnd_mol_dut_alb_fin_fbf_gam_tag_jav_arw_owc_svk_tig_amr_sod_rus_bam_tml_tsw_ukr_dgb_fre_lda_kor_sid_ger_amh_jpn_cnt_yor_krd_bem_aze_grk_scr_bos_ven_mcd_guj_lat_dyu_wly	0.0586696177556683	0.144208614270478	0.885647779499728
743	uzb_mlt_grk_prs_eng_bat_rom_slo_mly_sod_jav_spa_aeg_alb_ctl_mol_tml_mcd_tsn_dut_svk_lit_geo_krd_sun_igb_swt_amh_wly_amr_swa_pan_heb_hun_ven_knd_tha_mnd_pol_hin_aze_xho_moo_por_afr_azi_hau_ses_ger_anl_bam_kor_fbf_zul_dgb_bul_chh_ita_gam_yor_urd_lat_swe_lda_glc_cic_qcu_fin_akn_bem_dyu_tsw_guj_ewe_bsq_arw_ben_ukr_owc_tig_rus_cze_scr_tag_fre_nor_vie_ind_cnt_est_mao_sid_jpn_bos_tur	-0.0302910721025553	-0.0720933286666907	0.942682453200444
744	heb_vie_rom_dut_swt_slo_tur_tig_ses_mnd_ind_urd_igb_ukr_sun_yor_fin_bam_aze_ger_rus_dyu_tag_wly_bsq_fbf_hin_tha_lda_ven_grk_guj_hau_tsw_hun_ewe_jav_glc_tsn_azi_qcu_bat_cnt_uzb_ita_knd_sid_gam_est_bem_svk_krd_moo_mlt_por_tml_mol_lit_pan_dgb_spa_bos_pol_chh_prs_aeg_amr_xho_fre_mcd_jpn_sod_cic_swa_zul_eng_cze_anl_alb_amh_kor_owc_mly_arw_scr_ctl_bul_ben_lat_geo_afr_akn_mao_nor_swe	-0.230500266183134	-0.602144795483358	0.548543043237543
745	bos_cnt_urd_lat_ctl_fin_sun_lda_arw_bat_bem_tsn_mol_bam_heb_ven_mly_fbf_ger_aeg_prs_eng_owc_aze_ben_amr_ewe_amh_swt_tsw_hau_lit_chh_cic_knd_por_kor_swa_gam_zul_krd_vie_mnd_scr_bul_jav_wly_dut_tig_dyu_rom_hun_anl_tha_pol_bsq_dgb_mao_ukr_xho_moo_azi_rus_ses_tur_sid_geo_afr_jpn_nor_hin_qcu_swe_igb_grk_akn_cze_uzb_mlt_pan_ind_tag_alb_guj_svk_tml_glc_yor_spa_sod_slo_mcd_fre_est_ita	0.0818365341886444	0.19426764076546	0.846390046041567
746	tsn_scr_cic_prs_ita_ger_lat_chh_swe_tha_swt_sid_lit_grk_spa_gam_svk_ind_mnd_dut_afr_tag_bsq_qcu_bul_alb_mao_fre_ses_pol_vie_knd_amh_jav_urd_bos_mcd_lda_bat_jpn_igb_bam_zul_eng_hau_mol_aze_rus_owc_cze_mlt_ukr_azi_rom_krd_wly_kor_sod_hun_ben_nor_guj_tsw_aeg_tml_dgb_heb_pan_moo_ctl_est_sun_akn_ewe_fin_swa_hin_yor_dyu_ven_fbf_arw_tig_cnt_bem_tur_xho_mly_uzb_geo_glc_slo_por_amr_anl	0.0851399546402169	0.20249810138099	0.839969684008407
747	moo_geo_glc_ewe_owc_kor_mol_spa_mly_cze_amr_akn_heb_ctl_bos_swt_pol_scr_lda_tsn_bsq_fbf_yor_eng_hun_ben_grk_cic_wly_hin_lat_bul_slo_fre_bem_jpn_fin_alb_afr_mao_mnd_swe_tsw_aeg_dyu_vie_amh_sod_xho_tml_krd_urd_hau_svk_chh_prs_ses_qcu_gam_uzb_ven_tur_cnt_aze_ita_anl_sid_zul_azi_por_pan_rom_ukr_est_tag_swa_ger_guj_ind_tha_rus_mlt_lit_bam_mcd_bat_arw_jav_nor_sun_knd_dgb_dut_igb_tig	0.105542264005129	0.241188272729321	0.809940157901991
748	ses_hin_hun_nor_zul_prs_ukr_glc_mnd_swe_est_bos_sod_wly_spa_dgb_dut_mly_lat_urd_afr_scr_anl_akn_uzb_alb_fin_eng_sun_azi_pol_mao_bem_jpn_svk_rus_swt_moo_lit_tha_por_krd_ven_guj_sid_yor_ctl_aeg_geo_amh_arw_aze_cnt_bul_xho_grk_swa_ewe_dyu_amr_igb_bat_cze_tsn_qcu_vie_mol_mlt_heb_knd_hau_ind_lda_gam_pan_tur_tag_bam_ita_fbf_rom_ben_ger_chh_bsq_tsw_kor_mcd_fre_slo_owc_tig_jav_cic_tml	-0.209009037247372	-0.526818415832474	0.599574040322068
749	anl_uzb_ewe_lda_prs_swe_ben_heb_yor_mnd_rom_glc_dut_tml_jpn_por_lit_mlt_tag_eng_sod_bem_ctl_zul_fin_geo_nor_arw_guj_mcd_moo_aze_ger_dgb_lat_tsw_hin_ukr_urd_ven_amr_igb_grk_jav_azi_hun_mao_ind_bsq_rus_swa_fbf_krd_knd_tig_owc_bul_amh_fre_bam_sid_swt_wly_sun_tur_aeg_mol_scr_tha_alb_mly_svk_chh_ses_pol_vie_gam_cnt_qcu_cze_akn_pan_dyu_hau_tsn_bos_afr_spa_xho_kor_slo_cic_bat_est_ita	-0.107151529817478	-0.29288029139341	0.770266139348131
750	cze_ses_igb_yor_spa_slo_moo_mol_scr_fin_pol_lat_ukr_wly_tag_cnt_azi_swa_chh_rus_bul_geo_uzb_urd_qcu_hau_fre_mao_sid_hun_krd_guj_aeg_mly_fbf_hin_alb_anl_xho_kor_dyu_ctl_zul_tml_akn_pan_lda_gam_lit_amh_eng_ita_grk_owc_glc_svk_cic_swt_tsw_jpn_jav_sun_heb_tha_prs_amr_afr_swe_vie_mlt_knd_tur_nor_mnd_bos_sod_bam_rom_mcd_bem_dut_arw_ewe_tig_ind_ven_tsn_est_aze_por_ger_dgb_bsq_ben_bat	0.791857539132317	1.75102874971398	0.0832382041671416
751	swt_fin_tag_geo_ctl_tml_svk_lat_swa_guj_dut_urd_rus_uzb_akn_mcd_bul_cnt_bam_pan_bos_eng_lit_vie_owc_dgb_glc_tur_aeg_mnd_scr_wly_mao_est_jpn_pol_ses_anl_arw_ind_amr_xho_mol_sod_afr_ewe_igb_kor_heb_hau_tig_alb_lda_tsn_chh_rom_gam_bat_zul_krd_ita_fre_qcu_tha_por_hin_ger_sun_moo_spa_yor_hun_cze_cic_prs_ven_nor_fbf_bsq_knd_slo_ben_sid_aze_ukr_grk_mlt_amh_jav_dyu_swe_bem_mly_azi_tsw	-0.0716134873429785	-0.173811521247442	0.862391367977129
752	moo_chh_sun_ger_ses_sid_ita_uzb_cnt_mlt_mol_bam_owc_pol_ind_fre_tha_ben_tsn_igb_urd_mcd_fbf_azi_jav_vie_wly_bem_pan_aze_amr_hau_heb_swa_fin_glc_mly_lda_zul_kor_afr_tsw_swe_ctl_hin_est_slo_eng_dut_ven_nor_mnd_gam_akn_swt_ukr_jpn_cic_lit_rus_anl_amh_rom_prs_cze_grk_geo_bat_knd_spa_tur_tml_aeg_por_guj_bul_krd_mao_tag_sod_scr_bsq_xho_dyu_bos_yor_alb_dgb_lat_svk_ewe_qcu_tig_arw_hun	0.224764340897576	0.568323886751838	0.571184794163369
753	lat_bat_mol_uzb_dyu_lit_swt_arw_urd_scr_tsw_tag_mcd_tig_bem_afr_sid_ewe_aeg_heb_pan_prs_bam_ses_wly_amr_ben_nor_owc_est_glc_ger_fin_tha_fre_akn_dut_moo_alb_sun_hau_lda_rom_vie_swa_chh_sod_bul_mao_fbf_grk_jav_aze_tur_hun_kor_bsq_mnd_knd_xho_cic_eng_svk_por_pol_jpn_spa_cnt_ctl_slo_qcu_igb_amh_zul_ukr_ind_bos_gam_mly_guj_ita_anl_yor_mlt_swe_tsn_krd_tml_dgb_hin_rus_geo_ven_azi_cze	0.0845446316372757	0.221675595902171	0.825052461133669
754	bos_ses_azi_lat_uzb_lit_jav_ukr_bsq_cnt_wly_moo_ewe_ita_tsn_lda_geo_fbf_mao_alb_pan_tag_tha_prs_xho_fin_mnd_spa_guj_svk_bam_pol_tsw_cze_chh_zul_knd_slo_ctl_kor_dyu_bem_grk_bat_rom_dut_sod_ben_swe_bul_amr_glc_scr_anl_qcu_ven_rus_ind_aze_krd_yor_tml_mly_arw_hun_mcd_vie_aeg_jpn_tur_swt_swa_akn_est_nor_hin_mol_por_sun_fre_mlt_igb_sid_heb_amh_afr_owc_hau_cic_ger_dgb_tig_eng_urd_gam	0.713748780475523	1.64450210115327	0.103448799477787
755	tur_bos_fbf_por_fin_tag_hau_chh_cze_swa_mnd_uzb_ses_bat_sun_scr_guj_ita_gam_bem_wly_svk_ctl_ukr_ewe_azi_tig_mlt_knd_pan_alb_lda_swe_qcu_jpn_akn_xho_yor_cnt_mao_anl_eng_est_dut_fre_cic_owc_bul_urd_ger_swt_rus_afr_kor_mly_pol_hin_aeg_igb_ind_sod_glc_moo_heb_mcd_vie_amr_dyu_tml_zul_tsw_mol_rom_hun_lat_geo_ben_amh_bsq_slo_tha_bam_jav_aze_krd_ven_grk_arw_prs_lit_sid_dgb_tsn_nor_spa	-0.0443840188176214	-0.115037699545774	0.908663254399616
756	ita_guj_tha_ses_glc_lit_ctl_hun_tig_tml_afr_bam_tsn_hin_lat_tag_dgb_dyu_lda_alb_fin_azi_owc_por_mao_spa_gam_heb_aze_sid_bul_cnt_nor_amh_knd_sun_krd_est_bem_bsq_swt_grk_kor_urd_pan_swe_swa_fbf_mly_chh_slo_jav_yor_anl_ind_mol_cic_aeg_uzb_mnd_eng_ben_qcu_pol_hau_jpn_ger_mlt_scr_moo_cze_bat_igb_rus_geo_mcd_ukr_dut_rom_akn_tur_sod_svk_ewe_prs_zul_fre_ven_xho_arw_tsw_vie_amr_bos_wly	-0.253835495712015	-0.583133479012186	0.561214864289793
757	knd_hau_dgb_uzb_cze_bos_akn_slo_krd_ctl_mly_tml_tig_fin_hin_dut_fbf_amr_guj_ewe_swa_tsn_swt_owc_sun_gam_yor_urd_pol_svk_bul_ita_tag_glc_cic_azi_jpn_rom_ind_vie_ger_mlt_mcd_afr_bem_jav_ben_ven_grk_bsq_amh_wly_geo_bat_lit_eng_est_tur_aeg_chh_mol_spa_lda_por_ses_swe_scr_heb_mnd_bam_qcu_tha_aze_alb_arw_rus_anl_hun_xho_nor_moo_zul_cnt_lat_fre_tsw_prs_kor_igb_mao_pan_sid_sod_ukr_dyu	0.573565936705713	1.44344646534254	0.152254850845448
758	pol_jav_svk_rus_sun_mcd_ukr_uzb_mol_eng_swe_bos_cic_ger_scr_amr_tsn_hun_hau_bam_knd_afr_pan_wly_rom_bsq_tsw_bul_qcu_arw_mlt_fin_nor_tha_moo_zul_bat_mly_dut_ben_dyu_ven_akn_kor_sid_fre_tml_ind_aze_tig_por_cze_dgb_tur_jpn_slo_alb_amh_ita_prs_swa_mao_aeg_geo_ctl_ewe_yor_grk_glc_fbf_tag_heb_vie_chh_hin_bem_lit_ses_cnt_azi_lda_mnd_sod_owc_lat_guj_igb_xho_anl_est_swt_krd_spa_gam_urd	-0.720778846430121	-1.67072579860835	0.0981380292264495
759	mao_tsn_fre_moo_wly_swe_akn_fbf_xho_bat_tag_tha_scr_prs_gam_sun_ben_swt_dgb_hun_amr_sod_nor_tur_uzb_aze_spa_cic_mcd_kor_mol_mly_guj_hin_mnd_dut_anl_zul_ses_urd_qcu_ita_por_rom_pan_tig_ger_rus_cze_lit_eng_knd_fin_vie_chh_bul_azi_bos_lat_ven_heb_dyu_ctl_cnt_pol_est_aeg_swa_bsq_krd_hau_ind_jav_owc_amh_ukr_sid_grk_lda_arw_igb_mlt_jpn_bam_tml_afr_alb_glc_svk_geo_ewe_bem_tsw_yor_slo	-0.0698574861472851	-0.159770238510328	0.873408562161771
760	azi_eng_akn_lda_tsw_spa_bem_tml_tig_mnd_fbf_aze_kor_dut_sid_jav_fin_gam_svk_nor_tur_chh_zul_uzb_mcd_swe_heb_bos_bam_mly_anl_por_ben_moo_rus_cze_tsn_glc_knd_slo_vie_swa_wly_hau_cic_ven_arw_jpn_amh_scr_hun_guj_alb_bsq_lat_sod_dyu_ita_igb_urd_tha_ukr_prs_bul_lit_fre_qcu_rom_pan_aeg_geo_sun_pol_mlt_bat_grk_est_ctl_afr_ewe_owc_dgb_ses_mao_swt_hin_yor_ind_cnt_xho_mol_tag_amr_krd_ger	0.581733651166821	1.29098188303287	0.199909883046203
761	tha_fre_mnd_ind_sun_sod_aze_tsn_sid_cic_aeg_glc_pol_dyu_qcu_dut_cze_mlt_jav_geo_pan_fin_ukr_fbf_ses_rom_dgb_svk_mly_afr_grk_slo_cnt_por_guj_xho_bam_gam_lda_bul_bos_krd_tml_jpn_ben_heb_bsq_azi_mcd_swt_ven_arw_swa_akn_amr_owc_ewe_bat_ger_uzb_ctl_tag_mao_nor_tsw_rus_hun_yor_tig_zul_hau_mol_hin_igb_moo_bem_wly_prs_tur_chh_lit_swe_est_eng_knd_urd_anl_lat_ita_kor_spa_amh_alb_scr_vie	0.0840702890533625	0.188574697193735	0.850837057406431
762	mcd_tig_fre_rom_heb_alb_ewe_urd_sun_lat_pol_ctl_swe_yor_tml_moo_bsq_akn_ind_tur_cic_grk_azi_cnt_ita_tsn_owc_mlt_cze_prs_hau_est_amr_dyu_fbf_mol_vie_ben_tsw_eng_ger_hun_afr_swt_anl_jpn_tha_bat_gam_xho_knd_ven_chh_dut_tag_hin_spa_swa_uzb_bos_igb_krd_sod_pan_ses_lda_aze_ukr_qcu_kor_mao_bem_glc_nor_por_zul_lit_scr_sid_fin_slo_bul_dgb_svk_guj_aeg_geo_arw_amh_rus_wly_mly_bam_mnd_jav	-0.446633782337613	-1.08563677259395	0.280445816841237
763	aeg_tsw_slo_spa_nor_bul_wly_azi_mol_cnt_qcu_owc_swa_eng_rus_hin_guj_yor_mao_mlt_tml_tag_lat_geo_mnd_hau_fre_ben_ses_tur_xho_dgb_sid_jpn_ger_ukr_arw_rom_alb_ewe_vie_tha_mly_akn_fin_krd_bos_bsq_knd_grk_bem_bat_igb_glc_gam_swe_jav_ita_svk_moo_zul_urd_pan_hun_bam_aze_fbf_kor_pol_chh_cze_heb_ind_lda_prs_dut_amh_sod_uzb_ven_lit_amr_scr_sun_mcd_dyu_swt_afr_cic_tsn_por_anl_ctl_tig_est	-0.250579015314254	-0.586040627821675	0.55926784171896
764	dyu_lda_bam_por_fre_guj_bat_aeg_mly_pol_chh_mol_kor_bul_sun_krd_lat_tag_tsn_dgb_knd_amr_jav_uzb_mcd_tsw_cze_alb_vie_fin_owc_afr_anl_ewe_moo_azi_prs_bem_sod_hun_svk_glc_xho_swa_grk_bsq_spa_akn_ita_qcu_amh_swt_yor_eng_gam_hau_cic_ctl_igb_zul_cnt_ven_mao_ger_aze_sid_scr_jpn_fbf_mnd_tha_ses_tur_tig_est_swe_rom_arw_pan_bos_tml_rus_ben_dut_mlt_urd_geo_ukr_hin_ind_heb_nor_lit_wly_slo	-0.176864060823968	-0.395771219246876	0.693180281751527
765	gam_owc_knd_tag_zul_uzb_eng_tur_grk_mao_swe_ben_cnt_svk_bam_aeg_bos_swt_heb_ven_chh_xho_amr_sid_pan_tml_ses_lit_ukr_lat_mly_slo_cze_tsn_jpn_dyu_bem_lda_scr_vie_urd_ewe_arw_alb_bul_akn_por_swa_mol_afr_tha_moo_krd_wly_mlt_sod_jav_yor_hau_cic_spa_azi_pol_guj_fbf_tsw_fin_ita_fre_qcu_kor_ctl_igb_geo_sun_amh_hun_rom_rus_est_tig_dgb_mnd_prs_bsq_dut_hin_aze_anl_glc_bat_nor_mcd_ger_ind	-0.167560682831185	-0.381265030088373	0.703876236271144
766	ita_swa_chh_svk_mol_sun_nor_spa_ctl_prs_swt_pol_dut_arw_uzb_igb_alb_akn_qcu_guj_tig_xho_kor_mlt_cic_bam_ewe_afr_hun_sid_mly_tur_est_krd_tha_tsw_glc_lda_grk_aeg_pan_fin_mcd_zul_hau_cnt_heb_bat_anl_jpn_yor_bsq_gam_fbf_amr_jav_vie_aze_knd_mao_por_ses_rus_ben_urd_ven_dyu_mnd_amh_wly_geo_sod_eng_fre_cze_ukr_owc_scr_tag_rom_dgb_bos_moo_azi_lit_tsn_swe_tml_lat_hin_bul_ind_slo_bem_ger	-0.287598542218401	-0.688015268997705	0.493155686980778
767	ind_svk_est_scr_owc_grk_sun_alb_hau_sid_qcu_anl_pol_uzb_tag_bsq_knd_fre_mnd_sod_lat_tsw_swt_chh_dut_tsn_ven_ses_tml_cze_mcd_eng_mol_bul_geo_bos_swa_swe_glc_mlt_wly_amh_ewe_rom_guj_mao_tha_moo_zul_ukr_jpn_gam_amr_krd_fin_dyu_spa_heb_pan_kor_azi_bam_afr_igb_akn_nor_rus_ben_lda_aze_arw_aeg_cnt_vie_ita_prs_ctl_ger_xho_jav_slo_lit_mly_yor_cic_tur_urd_bem_hin_tig_dgb_bat_por_fbf_hun	-0.13605193167665	-0.323077186799335	0.747362082271583
768	ses_cnt_sid_qcu_por_swa_cze_akn_bos_fin_bul_mcd_bsq_zul_bat_hin_dyu_kor_grk_swt_knd_heb_lit_xho_afr_jpn_tig_amr_ger_aze_amh_owc_tsw_bam_svk_guj_spa_wly_rus_jav_aeg_bem_prs_uzb_rom_chh_ctl_nor_fre_tag_yor_mao_pol_dgb_fbf_sun_hun_ven_hau_scr_anl_pan_tsn_alb_mly_gam_dut_tur_mlt_azi_arw_igb_glc_ben_tml_krd_ind_lda_urd_est_ewe_ukr_lat_moo_cic_eng_slo_mol_tha_sod_mnd_geo_vie_swe_ita	0.0895419309097304	0.215592713182928	0.829777361748645
769	jav_mly_aeg_pan_hun_tag_fbf_ben_yor_sod_igb_mao_afr_lat_owc_guj_rom_tig_prs_jpn_pol_glc_cnt_ita_alb_bul_amh_swe_cze_moo_krd_mcd_fin_xho_ven_heb_ger_tsw_aze_amr_qcu_uzb_swt_tml_nor_dut_svk_bsq_mnd_tha_vie_wly_dyu_arw_por_ctl_chh_anl_dgb_azi_rus_tur_geo_kor_knd_sid_scr_sun_bam_grk_ewe_lit_hin_mol_slo_hau_lda_zul_swa_tsn_fre_bem_bos_ukr_gam_mlt_spa_est_eng_ind_urd_bat_ses_cic_akn	-0.240312140439322	-0.546667432664458	0.585916482681468
770	anl_tur_bsq_scr_knd_fre_ven_fin_ctl_cze_bos_jav_prs_bem_eng_lit_kor_gam_bam_cic_glc_rom_afr_pol_swe_rus_spa_mly_zul_ger_ita_slo_yor_lat_por_ses_urd_wly_uzb_swa_est_tag_ukr_mlt_hun_akn_geo_jpn_pan_heb_ewe_swt_mnd_svk_amr_amh_hau_lda_tml_xho_tig_igb_mcd_ben_dut_bat_vie_ind_tha_cnt_tsw_mao_guj_chh_qcu_bul_grk_hin_mol_dgb_sod_fbf_sid_azi_krd_moo_aze_aeg_sun_arw_owc_alb_tsn_dyu_nor	-0.169406418546271	-0.383361959827844	0.702326344703005
771	ger_fre_tml_tsn_slo_alb_por_yor_ben_sun_ven_est_jav_cze_vie_wly_hin_kor_mao_ewe_gam_aze_swa_moo_uzb_bat_scr_cnt_qcu_bem_ukr_sod_bam_tha_krd_lat_mlt_mcd_aeg_fin_svk_xho_dut_rom_swe_azi_hau_mol_lda_dgb_amh_ita_mly_nor_urd_cic_prs_rus_chh_ind_bul_jpn_pan_dyu_ses_amr_fbf_geo_spa_afr_guj_tag_grk_sid_akn_eng_ctl_lit_tsw_hun_bos_tig_knd_heb_mnd_anl_zul_swt_tur_glc_bsq_arw_owc_pol_igb	0.351952155885262	0.835337308740485	0.405668721804246
772	mnd_tag_ewe_swe_sid_afr_mcd_dut_uzb_dgb_vie_tsw_urd_sun_svk_tha_ses_zul_fin_tml_bam_scr_alb_ben_grk_kor_lit_aeg_jpn_swt_hun_hau_qcu_lda_nor_knd_est_azi_rus_amr_mlt_fbf_hin_ger_mol_heb_mly_bul_aze_anl_ctl_wly_bat_ukr_pan_cnt_prs_fre_tig_bsq_krd_igb_glc_geo_tur_rom_ind_gam_pol_cic_owc_eng_jav_slo_sod_guj_bem_tsn_spa_lat_moo_ven_yor_xho_por_amh_arw_swa_mao_dyu_bos_akn_cze_ita_chh	-0.412200472160348	-1.10809932988207	0.270676502417596
773	grk_sun_cnt_hau_bos_urd_ben_kor_dgb_uzb_ses_aze_pan_amr_sid_yor_ita_swa_prs_azi_zul_akn_mol_lat_bat_pol_dyu_afr_bsq_bem_ind_ukr_spa_mlt_amh_rus_mly_geo_lit_est_svk_owc_por_swt_glc_tur_fin_heb_ctl_ger_hin_bam_anl_scr_cic_slo_rom_mcd_sod_tig_chh_hun_moo_gam_dut_alb_guj_lda_qcu_krd_wly_tag_swe_xho_nor_igb_arw_jpn_fre_mao_fbf_tsn_mnd_tha_ven_bul_aeg_tml_jav_vie_knd_ewe_tsw_cze_eng	-0.349415112451246	-0.833625891133851	0.406627812059643
774	ger_vie_bam_sod_svk_afr_scr_urd_hin_dgb_cze_tur_lat_moo_heb_tag_krd_mcd_spa_ind_cic_arw_bat_bos_glc_qcu_aze_bsq_guj_fbf_ita_mly_xho_chh_slo_azi_est_mlt_lda_alb_zul_jpn_bem_anl_sid_amh_ewe_swa_jav_hun_swt_bul_fre_mnd_igb_por_ctl_geo_owc_lit_pan_swe_tig_mao_prs_aeg_knd_amr_tml_cnt_yor_dut_tsn_gam_wly_sun_rus_rom_ses_mol_eng_tha_dyu_uzb_pol_tsw_nor_hau_kor_ukr_fin_grk_ven_akn_ben	NA	NA	NA
775	pol_jav_moo_glc_amh_bsq_slo_hun_ctl_svk_nor_rom_fre_heb_lat_dgb_aze_mol_tag_mnd_grk_ven_gam_mcd_mly_rus_prs_lit_ita_ben_scr_hin_urd_mlt_knd_bam_hau_est_sod_bul_akn_swt_ger_arw_mao_igb_alb_kor_ewe_vie_anl_krd_tsw_guj_chh_dut_dyu_cic_tur_cze_bos_qcu_bat_tml_ind_wly_tha_cnt_afr_pan_geo_aeg_swe_tig_tsn_azi_sid_fin_amr_uzb_fbf_xho_sun_eng_ses_yor_jpn_por_bem_spa_zul_swa_owc_lda_ukr	-0.0727937779543365	-0.174183260117519	0.862100050301174
776	est_ukr_svk_swe_zul_cic_gam_glc_heb_ind_ben_arw_pol_swa_spa_mao_mol_mcd_prs_uzb_jav_tsn_lda_cnt_rom_slo_tsw_swt_alb_lat_aeg_urd_bsq_vie_lit_mly_ctl_fre_bul_hin_tha_ven_chh_ger_tur_dgb_sun_ita_igb_aze_hau_moo_geo_xho_sod_dyu_nor_knd_eng_por_tml_kor_owc_hun_cze_yor_ewe_sid_afr_amh_wly_bat_bam_akn_grk_azi_ses_mlt_fbf_bos_krd_tag_pan_mnd_anl_jpn_qcu_tig_rus_dut_fin_scr_guj_amr_bem	0.0903297508377368	0.216921569228948	0.828744627555522
777	grk_lit_tag_dyu_krd_knd_wly_anl_tur_dut_chh_fin_tha_lda_cnt_xho_geo_hun_bul_dgb_sid_ven_ses_kor_cze_mly_prs_aze_bsq_est_ukr_mol_moo_fbf_svk_glc_cic_heb_eng_akn_tsw_swa_sun_amh_mcd_hin_urd_bat_swt_yor_spa_ben_zul_hau_afr_mao_tsn_tml_uzb_aeg_ita_pan_ewe_amr_slo_scr_guj_ctl_ind_igb_por_lat_nor_qcu_mnd_jpn_bem_mlt_gam_bos_ger_azi_arw_sod_bam_vie_rus_owc_fre_pol_swe_jav_alb_rom_tig	0.250643420175213	0.626515165020173	0.532511959598146
778	dut_xho_eng_tml_glc_chh_bem_rus_yor_aze_mol_anl_swa_jav_sod_hin_por_bul_urd_afr_slo_heb_svk_akn_igb_tur_qcu_moo_dgb_rom_jpn_wly_bat_pol_knd_amh_est_krd_sid_amr_bos_lda_azi_cic_tsn_dyu_mcd_arw_ind_prs_uzb_fbf_kor_hau_scr_tag_owc_grk_ewe_mlt_mao_ben_ven_lit_ger_cnt_guj_mnd_swe_bam_ukr_cze_alb_hun_vie_fin_ses_spa_tsw_geo_swt_fre_tha_gam_ita_bsq_lat_tig_aeg_zul_mly_pan_nor_ctl_sun	0.0666454758340503	0.155679467155446	0.876623097303624
779	tag_jav_cnt_yor_mly_mao_akn_fin_hau_knd_pol_prs_mol_hin_lit_bem_aze_swe_tig_amr_hun_afr_slo_tsn_glc_dyu_mlt_swt_swa_bsq_jpn_eng_tur_rom_ven_mcd_cic_sid_aeg_krd_gam_cze_lda_anl_amh_dgb_arw_sod_tml_xho_bul_scr_alb_svk_azi_moo_nor_ses_est_fre_ctl_lat_heb_geo_tsw_igb_kor_chh_ben_dut_mnd_guj_wly_qcu_tha_vie_bat_ger_uzb_grk_ind_ewe_urd_bos_owc_bam_rus_pan_sun_zul_ita_ukr_por_spa_fbf	-0.522709234929175	-1.19045134523375	0.236898897847341
780	ctl_alb_afr_jpn_pol_svk_lda_lat_sid_tml_aeg_cze_swe_ind_igb_scr_mnd_tig_mlt_bos_tsn_mcd_nor_jav_est_guj_hau_sod_dyu_cic_urd_fbf_chh_bem_ger_aze_geo_slo_mao_grk_dut_glc_swt_kor_xho_ses_hin_por_moo_ukr_bam_azi_ita_amr_qcu_tha_cnt_vie_hun_lit_bsq_ewe_tsw_tag_amh_fre_arw_bul_akn_pan_heb_ben_ven_krd_bat_fin_owc_zul_yor_prs_sun_gam_rom_dgb_knd_rus_tur_anl_wly_swa_mol_uzb_spa_eng_mly	0.439879141934204	1.00554044465831	0.3172458246397
781	afr_spa_lda_dut_pol_akn_amh_azi_jav_tha_tml_ses_bsq_sid_guj_aeg_knd_geo_nor_moo_mcd_bul_bem_dgb_ita_swe_tig_cze_swt_amr_gam_scr_mol_rom_mao_fin_wly_kor_pan_hun_swa_fbf_uzb_ctl_bat_ukr_hin_owc_chh_aze_urd_tsn_vie_lat_rus_ewe_alb_fre_dyu_sod_bam_mlt_jpn_tag_ger_glc_hau_cnt_lit_bos_ben_tur_svk_eng_heb_ind_mly_est_cic_sun_anl_arw_por_krd_mnd_prs_yor_grk_qcu_xho_igb_zul_tsw_slo_ven	-0.242170535178991	-0.565840314237579	0.572865104931954
782	sun_alb_mcd_cic_vie_chh_mnd_lda_urd_prs_geo_swt_uzb_scr_hin_knd_sod_bul_ben_mlt_qcu_gam_mly_slo_est_grk_bat_amh_pan_jpn_ctl_mao_aze_cnt_glc_tml_cze_ind_fbf_ger_lit_hun_eng_anl_afr_hau_aeg_ewe_ses_guj_spa_tig_pol_rus_bam_swe_yor_dgb_bsq_swa_ukr_igb_dut_sid_ven_svk_rom_tag_dyu_wly_fre_krd_fin_ita_amr_mol_tha_kor_xho_akn_bos_por_tsw_moo_lat_bem_nor_arw_tsn_tur_azi_zul_owc_heb_jav	0.424149330584176	1.04867087912167	0.297047255433381
783	hun_wly_bul_ewe_sun_lat_tsn_knd_zul_tag_mnd_aze_eng_owc_ven_yor_ukr_fre_scr_tur_urd_mol_ger_spa_xho_krd_bos_ses_bam_swe_tsw_mlt_amh_dut_tig_grk_cze_chh_kor_mao_jpn_swt_prs_bat_geo_ind_cnt_pan_hau_rus_qcu_por_dgb_akn_slo_azi_cic_lit_arw_rom_moo_glc_nor_heb_igb_tha_lda_ben_vie_uzb_jav_ctl_sid_anl_gam_afr_sod_bem_hin_est_ita_guj_bsq_svk_dyu_fin_alb_swa_fbf_mcd_amr_mly_tml_aeg_pol	-0.174138934175355	-0.408259563014243	0.684021578814305
784	pan_est_lda_mly_ses_ctl_guj_tig_swa_tur_ita_swe_moo_glc_heb_cze_knd_ewe_azi_fre_rom_jpn_lat_igb_chh_nor_grk_rus_kor_hun_arw_owc_geo_pol_mao_wly_por_swt_ger_tsn_scr_anl_mnd_gam_fbf_dyu_mlt_jav_xho_uzb_bos_urd_aze_ukr_mol_amr_ven_qcu_cnt_mcd_eng_bsq_prs_fin_dut_tsw_hau_sid_spa_slo_tml_sod_bat_tag_bam_zul_krd_afr_sun_hin_yor_vie_ben_lit_bul_alb_tha_akn_dgb_amh_bem_svk_ind_aeg_cic	-0.0179771538090318	-0.0459737829506679	0.963429722298927
785	zul_ewe_mlt_vie_owc_swe_mly_akn_slo_ven_guj_krd_azi_grk_bem_bat_lat_hun_mcd_moo_wly_swa_bos_tig_bul_aeg_heb_ger_hau_urd_amr_dut_est_sid_rom_cic_pan_bam_cze_aze_glc_bsq_pol_spa_mnd_tsn_yor_por_svk_fbf_mao_mol_fin_nor_ben_jav_cnt_kor_lda_tsw_fre_tag_chh_amh_eng_dgb_lit_anl_qcu_ses_dyu_jpn_geo_rus_tml_igb_hin_sun_prs_knd_ita_swt_sod_xho_ctl_ind_alb_uzb_scr_arw_gam_ukr_tha_tur_afr	-0.149243588012934	-0.376119114236124	0.707684997156933
786	gam_wly_rus_amh_krd_tml_jpn_glc_mlt_est_cze_urd_ind_lda_cic_qcu_fre_akn_aeg_heb_grk_pol_svk_bsq_ses_tsn_ukr_fbf_spa_yor_aze_ewe_tig_rom_mnd_prs_swe_alb_moo_dyu_dut_lit_ger_ctl_uzb_knd_ven_ita_mol_fin_bam_hin_pan_bat_tsw_bul_hun_chh_anl_tha_sid_sun_mao_ben_hau_slo_amr_dgb_afr_bem_xho_kor_geo_por_sod_bos_zul_igb_jav_swa_azi_swt_mly_cnt_vie_arw_lat_nor_tur_eng_mcd_scr_tag_owc_guj	0.839625970678644	2.07037434270382	0.0411891398193219
787	akn_bos_ben_uzb_fin_ewe_bsq_heb_grk_ctl_swa_tha_glc_dgb_sid_prs_tml_ind_aeg_pol_ukr_swt_qcu_guj_gam_aze_dyu_tag_krd_ses_tsn_mnd_dut_vie_mao_scr_rus_jpn_nor_bat_zul_bem_swe_bam_mcd_azi_sun_slo_anl_lda_est_hin_por_mlt_lit_pan_kor_hau_knd_igb_ger_tsw_yor_cic_amh_tur_geo_fre_wly_tig_alb_ita_eng_ven_fbf_cze_spa_hun_sod_svk_bul_lat_arw_afr_urd_chh_owc_cnt_jav_mol_xho_mly_amr_moo_rom	0.289536614198634	0.743900397080783	0.458812128910428
788	qcu_dyu_aze_igb_ven_kor_bul_akn_urd_tml_cze_anl_tsn_lda_swa_vie_ewe_sun_lit_ind_alb_mly_yor_svk_bsq_tha_tag_afr_swt_xho_prs_guj_mnd_ita_uzb_bam_azi_swe_glc_bem_jpn_chh_por_mlt_grk_tig_fbf_rus_geo_scr_hin_krd_ben_lat_nor_rom_knd_gam_hau_zul_bos_slo_spa_wly_cnt_heb_dut_sod_bat_sid_ses_mao_ctl_amh_pan_moo_tsw_cic_pol_aeg_mcd_mol_arw_hun_tur_dgb_est_fin_fre_ukr_owc_ger_eng_jav_amr	-0.340600485919604	-0.768046791927958	0.444405207840986
789	gam_scr_afr_bsq_sun_tag_aeg_est_heb_yor_arw_mnd_svk_amh_hau_amr_fbf_tml_owc_swt_aze_bam_bos_anl_cnt_mly_alb_ukr_tha_guj_chh_krd_rom_slo_fre_kor_cze_vie_qcu_dut_ind_fin_glc_bem_ben_ger_swa_tur_lat_tsw_jav_sod_geo_hin_hun_knd_dyu_xho_prs_lit_ven_tig_tsn_cic_nor_rus_grk_bul_mcd_pol_ewe_ita_akn_swe_wly_mlt_lda_jpn_ctl_dgb_igb_bat_eng_urd_ses_por_moo_pan_zul_mol_uzb_sid_azi_spa_mao	-0.300957528071694	-0.7766074259672	0.439361181190075
790	bul_igb_arw_cic_bos_xho_ita_lda_vie_spa_afr_swt_azi_dut_gam_rom_sod_kor_slo_cze_tml_tsn_hin_aze_mly_est_nor_wly_mol_sid_ger_ctl_mao_prs_ukr_mnd_jav_scr_krd_mlt_dgb_fbf_yor_uzb_qcu_swe_cnt_bsq_por_lat_ben_heb_moo_dyu_tag_lit_grk_tha_bam_aeg_mcd_ewe_urd_anl_fre_glc_fin_zul_tig_ses_sun_bat_jpn_pan_amr_guj_hun_chh_hau_geo_svk_akn_alb_rus_knd_swa_owc_ven_eng_amh_tsw_tur_bem_ind_pol	0.106780095889459	0.276314144197669	0.782919916981607
791	fin_ewe_bem_urd_tml_qcu_fre_aze_uzb_lat_est_glc_knd_bam_dut_hau_tag_azi_slo_pol_afr_cic_jpn_rom_akn_ita_pan_tsw_bat_sid_amh_mlt_geo_spa_sun_alb_moo_mnd_prs_anl_heb_svk_hun_ben_xho_ger_mcd_dyu_jav_swa_scr_gam_ven_ses_bsq_tur_swe_tha_cze_grk_bos_yor_guj_tig_vie_ctl_eng_cnt_lit_mly_krd_mao_chh_fbf_owc_nor_zul_aeg_amr_kor_ukr_arw_rus_mol_igb_dgb_wly_ind_sod_bul_tsn_hin_lda_swt_por	0.213982906251394	0.498478333657714	0.619323837876643
792	ben_svk_cze_hun_alb_knd_guj_tig_chh_bos_est_gam_bul_mao_geo_tur_swt_mnd_dut_cic_anl_uzb_bsq_por_sun_kor_prs_fin_eng_slo_mlt_glc_aze_tsw_azi_igb_fre_ctl_swa_dyu_jpn_sod_scr_mcd_dgb_cnt_lit_ses_arw_tsn_sid_fbf_ger_zul_ewe_rus_qcu_heb_amh_krd_jav_lat_mol_akn_ven_tag_afr_aeg_xho_bem_owc_lda_ita_vie_urd_tml_moo_rom_bam_tha_pol_mly_nor_pan_ukr_bat_hau_ind_grk_hin_spa_amr_yor_swe_wly	-0.560621028278211	-1.30728760262388	0.194337949992598
793	hin_ben_scr_ita_igb_spa_cze_bam_swe_lda_nor_mcd_tha_tsw_amr_akn_mly_pol_ctl_xho_cnt_urd_bos_por_sid_fbf_svk_mao_aze_est_arw_tsn_chh_yor_anl_tml_lit_hun_sun_lat_rus_aeg_owc_wly_eng_mol_geo_ger_bat_bem_jav_rom_bsq_jpn_ind_zul_swt_uzb_cic_heb_slo_vie_dut_alb_knd_fre_amh_tig_hau_mnd_qcu_swa_azi_glc_tag_pan_ses_gam_bul_dgb_ven_sod_guj_grk_dyu_tur_fin_moo_ukr_ewe_prs_kor_mlt_krd_afr	-0.0874192140609734	-0.223628170641241	0.823537147443388
794	hun_igb_aze_swt_knd_nor_swe_bat_pol_sun_pan_prs_bos_ewe_dut_kor_mlt_tha_heb_geo_mly_azi_wly_afr_est_amh_vie_cze_grk_bam_lit_anl_amr_tag_rus_cic_ger_bsq_scr_krd_ctl_zul_svk_sod_hin_mcd_ben_glc_gam_cnt_xho_alb_swa_por_hau_jpn_ven_mol_fbf_eng_bem_bul_mao_tsw_ukr_ses_moo_fin_tml_mnd_sid_qcu_fre_tur_akn_rom_aeg_slo_uzb_yor_lat_tsn_dyu_chh_ind_jav_arw_lda_spa_dgb_ita_tig_urd_owc_guj	-0.070920447637788	-0.183074507516297	0.8551380854565
795	ger_rus_qcu_cic_uzb_aeg_sun_glc_moo_bem_nor_geo_ita_pan_zul_rom_tsw_azi_dgb_mly_dyu_fin_amr_por_sid_cnt_guj_hin_ses_ben_sod_mcd_aze_igb_fre_hau_est_krd_lit_dut_hun_swt_prs_owc_jav_cze_kor_urd_svk_alb_yor_knd_tml_eng_tag_arw_ukr_ewe_afr_bul_bat_ind_mlt_bam_lat_grk_tha_chh_akn_swe_mao_bos_mnd_scr_anl_spa_ctl_tur_wly_vie_gam_xho_jpn_pol_heb_mol_slo_lda_fbf_bsq_amh_tsn_tig_ven_swa	0.349409707503158	0.898053347947496	0.371476239575552
796	hin_hun_pol_swt_ewe_mao_lda_hau_sun_grk_bem_azi_ses_tag_ukr_heb_aze_xho_rom_amh_por_jav_dyu_uzb_sid_mcd_prs_cic_bsq_moo_swa_bam_est_scr_eng_mol_kor_mly_amr_krd_chh_slo_tsn_knd_geo_urd_qcu_bul_tur_fin_arw_akn_mlt_pan_igb_swe_afr_tha_tig_tsw_vie_rus_dgb_aeg_yor_anl_alb_cze_fre_guj_lat_dut_zul_ctl_nor_spa_gam_bat_jpn_sod_bos_cnt_ben_ind_ita_svk_lit_ger_glc_wly_fbf_owc_tml_mnd_ven	-0.0705053023949132	-0.160141311544976	0.873117076528621
797	igb_svk_alb_afr_akn_ukr_krd_anl_moo_spa_swa_dgb_jpn_cze_est_geo_eng_sid_ctl_jav_lat_ita_bam_bat_pan_tsw_glc_mnd_mol_hun_amh_kor_ven_bem_cnt_ben_hin_amr_nor_owc_guj_gam_pol_bsq_swt_dut_qcu_urd_bos_ses_fin_fbf_slo_mao_yor_por_bul_hau_wly_lit_knd_azi_tha_aeg_sun_xho_tur_tsn_tig_lda_sod_arw_ewe_dyu_ind_mly_ger_rus_rom_grk_vie_fre_heb_uzb_chh_tag_mcd_scr_swe_zul_prs_tml_cic_aze_mlt	-0.164193608289747	-0.393957950329501	0.694513932825499
798	tag_hin_jav_swa_fbf_spa_dut_amh_bos_sun_igb_scr_tsn_ita_vie_bem_sod_rus_svk_ven_tig_mcd_bat_slo_est_fre_anl_dyu_cze_pan_akn_qcu_owc_guj_cnt_ctl_jpn_tur_geo_ger_lit_aze_ewe_bam_alb_mnd_amr_dgb_gam_azi_tml_lat_heb_tha_ukr_chh_fin_tsw_aeg_kor_bul_hun_arw_swt_uzb_mlt_ben_wly_lda_ses_mly_pol_prs_ind_krd_mao_urd_rom_afr_hau_knd_cic_bsq_eng_zul_yor_mol_glc_por_sid_moo_xho_grk_swe_nor	0.616672411702145	1.40167226761093	0.164341787761813
799	tha_wly_nor_guj_sod_ctl_ven_fbf_mly_scr_bos_mol_sun_bem_knd_ses_cic_sid_spa_rus_fin_kor_svk_aeg_tsw_ita_amh_tur_dgb_tig_swe_bsq_tml_xho_dyu_rom_afr_mnd_ind_ewe_por_mcd_bat_ger_azi_krd_tag_vie_mlt_moo_amr_tsn_urd_est_fre_chh_lat_eng_mao_zul_lda_hin_owc_arw_hau_ukr_yor_igb_pan_anl_jpn_hun_slo_grk_aze_uzb_geo_lit_qcu_alb_swa_prs_cnt_bam_akn_bul_cze_jav_swt_gam_ben_dut_glc_pol_heb	0.394043350317431	1.03310100311901	0.304235721176242
800	bam_cic_owc_est_xho_qcu_tsw_anl_vie_fbf_wly_ses_eng_uzb_dyu_bul_aeg_ewe_pol_igb_pan_jav_mlt_tur_urd_moo_zul_lda_ita_sod_hun_chh_guj_por_tsn_knd_ind_alb_rus_bos_geo_tha_dgb_kor_amh_rom_hau_ctl_ukr_dut_aze_krd_lit_amr_sid_tig_heb_tml_sun_ven_mly_bem_mnd_slo_fre_swt_scr_azi_swa_lat_grk_bsq_yor_spa_ger_hin_mao_prs_nor_ben_gam_tag_svk_akn_afr_swe_glc_cnt_fin_bat_jpn_cze_mol_mcd_arw	-0.058663861666862	-0.137697388947251	0.890777272484729
801	wly_ukr_afr_ita_amr_glc_ctl_sun_bam_heb_slo_mnd_mly_est_bem_xho_gam_ven_fre_hun_por_igb_scr_uzb_ben_pan_owc_qcu_hin_tsw_dgb_aze_cic_eng_amh_yor_rom_mlt_zul_ger_bsq_vie_lit_sid_akn_tml_urd_chh_bul_ses_anl_bos_spa_rus_knd_tig_kor_mao_krd_jpn_cze_hau_prs_aeg_bat_nor_guj_fin_mol_alb_dut_lda_arw_ewe_dyu_ind_swt_mcd_jav_azi_swa_svk_sod_tur_fbf_tag_swe_cnt_geo_tha_grk_pol_tsn_lat_moo	0.626795767168109	1.47110541557444	0.144638234795666
802	ven_kor_bem_tsn_est_tag_ita_qcu_afr_nor_sid_ger_vie_amh_svk_igb_pan_bul_mcd_bos_chh_grk_mol_zul_heb_ben_gam_mnd_mly_tml_swe_moo_akn_hun_scr_mlt_azi_geo_krd_ukr_anl_urd_aeg_dyu_pol_ses_cze_lit_fin_jpn_mao_tur_tha_dgb_slo_prs_tig_uzb_hau_hin_por_amr_eng_knd_ind_swa_lda_yor_spa_bat_guj_sun_ewe_jav_sod_ctl_fre_rom_lat_alb_fbf_owc_bsq_cic_swt_arw_wly_dut_glc_xho_cnt_aze_rus_bam_tsw	-0.378788393432743	-0.990463511625681	0.324517626664377
803	rom_igb_tsn_amh_scr_fre_ses_ita_akn_mnd_fin_krd_bos_tml_knd_bul_bat_chh_mlt_dgb_hin_tha_swa_urd_grk_amr_guj_ven_ukr_fbf_azi_svk_zul_wly_ewe_hun_dut_cze_aeg_rus_yor_sid_sod_moo_swe_pol_afr_alb_xho_ind_glc_jpn_tsw_hau_anl_kor_qcu_uzb_mao_tig_gam_swt_eng_mol_pan_slo_owc_ben_mly_dyu_cnt_spa_prs_por_tur_arw_geo_tag_bem_bam_nor_lat_jav_bsq_ctl_est_mcd_vie_heb_lit_sun_lda_cic_ger_aze	0.0976182239905538	0.259241357514728	0.796021996149327
804	azi_akn_ewe_lda_fbf_jav_tag_vie_dyu_dgb_lat_geo_ben_zul_mnd_swa_krd_tha_mcd_ctl_bul_rom_eng_chh_slo_ita_fin_moo_igb_est_sun_bam_hun_afr_pol_arw_mao_heb_xho_ind_mly_bat_tsw_gam_alb_uzb_grk_cze_jpn_swe_ven_svk_anl_dut_amr_ses_cic_knd_sid_swt_por_lit_urd_tig_rus_yor_tsn_tur_bos_cnt_scr_aeg_hin_ger_mol_amh_owc_guj_hau_aze_mlt_prs_fre_glc_spa_tml_bsq_sod_qcu_wly_ukr_pan_bem_kor_nor	0.591375501584486	1.36077718766839	0.176872751051668
805	knd_bos_gam_tha_arw_mlt_sid_cnt_xho_tag_mao_amh_geo_ukr_fin_tml_swa_jav_jpn_guj_fre_dyu_bul_zul_alb_yor_chh_slo_rom_svk_bat_tsn_swt_qcu_mnd_hau_bam_krd_nor_mcd_hin_akn_rus_sod_igb_fbf_azi_dgb_scr_lat_ben_ger_uzb_owc_eng_pan_tig_ewe_urd_mol_heb_ses_por_prs_aze_ita_moo_lit_grk_mly_lda_ven_sun_glc_anl_est_ind_amr_bsq_aeg_cze_tur_bem_vie_wly_ctl_hun_swe_afr_pol_kor_spa_tsw_dut_cic	0.120030889549477	0.310984044364638	0.756508720618096
806	zul_tha_heb_est_sod_kor_owc_geo_tsn_xho_bat_scr_sid_rus_uzb_bem_cic_arw_bos_anl_ger_por_tig_gam_azi_mao_swe_swa_swt_ita_dyu_mly_tsw_yor_slo_glc_eng_fre_tag_hun_mlt_ukr_dgb_wly_lit_pol_sun_ewe_lat_hau_mcd_tur_fin_moo_prs_bam_krd_urd_ctl_aeg_hin_chh_knd_amr_cze_ind_qcu_igb_amh_ven_bsq_nor_guj_mnd_lda_aze_afr_spa_svk_jpn_ses_mol_bul_cnt_vie_pan_grk_alb_jav_fbf_ben_dut_rom_tml_akn	-0.0791715927222066	-0.202925753983933	0.839636375234691
807	dgb_xho_ukr_glc_ben_nor_svk_jav_mnd_sun_bem_swe_tha_afr_rom_hau_swt_gam_qcu_amr_tml_wly_owc_pan_aeg_ger_zul_lat_bul_spa_tag_uzb_ven_tsn_sod_pol_mao_ses_geo_mol_fre_grk_tsw_dut_krd_bos_guj_ita_aze_akn_swa_ewe_jpn_bsq_knd_hun_dyu_lit_rus_mly_moo_slo_cic_prs_eng_sid_bam_chh_heb_vie_scr_ctl_bat_urd_ind_amh_fbf_cze_arw_alb_fin_igb_por_yor_lda_anl_kor_tur_azi_mcd_mlt_tig_est_hin_cnt	0.243067641456439	0.588539145672873	0.557597160546862
808	xho_moo_fbf_arw_lit_amr_ewe_aeg_mly_geo_guj_ger_tur_mnd_mcd_grk_ven_nor_tag_mol_pol_bsq_bat_alb_afr_bem_wly_hun_spa_ses_jpn_tml_yor_svk_ukr_swt_azi_rom_mao_amh_knd_aze_owc_tsn_cnt_fre_ben_cic_urd_gam_fin_bul_hin_eng_tha_swe_prs_dyu_akn_ind_heb_ctl_dut_scr_kor_dgb_cze_tig_est_igb_bos_bam_vie_lda_glc_zul_hau_mlt_anl_sid_lat_sod_rus_chh_sun_qcu_uzb_slo_krd_ita_pan_por_jav_swa_tsw	-0.0579603252929804	-0.129833815046814	0.896978313730291
809	fbf_bam_ita_rom_yor_eng_amh_wly_sun_igb_tml_fin_dyu_sid_kor_prs_anl_tsw_ctl_mcd_ewe_arw_bul_chh_knd_alb_cnt_ses_dgb_swt_mao_heb_moo_zul_lat_cze_slo_tag_tig_grk_bos_mol_gam_jpn_owc_dut_jav_fre_krd_ger_xho_ukr_aze_mlt_swa_bat_mnd_hun_vie_mly_azi_tur_spa_por_est_scr_uzb_lda_ven_guj_swe_glc_lit_tsn_bem_hau_bsq_akn_afr_pol_pan_ben_qcu_urd_ind_rus_tha_nor_amr_geo_cic_sod_svk_aeg_hin	-0.338977260720871	-0.866279304865079	0.388566442572718
810	est_bem_cze_hin_swa_krd_ewe_grk_wly_amh_svk_cic_chh_ses_knd_mlt_tur_guj_xho_aeg_hun_ita_slo_moo_tha_ctl_bul_ven_spa_anl_lit_eng_dgb_prs_mol_amr_dyu_igb_gam_afr_scr_fin_ger_arw_vie_pol_rom_tag_geo_jav_owc_sun_tsn_cnt_ukr_yor_bam_por_bsq_tml_sid_swt_bos_fbf_zul_fre_dut_bat_qcu_glc_lat_ind_mcd_tsw_nor_rus_jpn_mao_tig_lda_uzb_swe_alb_urd_ben_kor_mly_aze_azi_heb_mnd_sod_hau_pan_akn	0.661680843426466	1.51847277684282	0.132287556200693
811	tml_zul_qcu_cze_xho_mly_bat_fin_bul_kor_cnt_spa_tag_vie_uzb_alb_sod_ger_dgb_sun_ctl_cic_hin_akn_heb_arw_slo_lit_swe_chh_ukr_bem_ind_bsq_rom_rus_tur_wly_swt_mnd_scr_nor_sid_tig_mlt_knd_mcd_igb_svk_mol_prs_eng_lda_gam_urd_bos_dut_owc_pan_azi_tsn_aze_hau_guj_moo_bam_mao_por_ben_anl_geo_fre_aeg_fbf_krd_jpn_swa_dyu_amr_pol_grk_jav_amh_ita_afr_ven_tha_glc_est_yor_hun_tsw_ewe_ses_lat	-0.265696588744142	-0.718189819303003	0.474440639615312
812	rus_urd_wly_ses_jpn_tig_hau_jav_tha_scr_afr_swe_lat_bsq_krd_mly_mao_bul_ind_qcu_pol_aze_bam_tur_ven_lda_tml_prs_tag_sod_ctl_spa_owc_anl_moo_akn_fin_hun_amr_bat_vie_azi_mol_cnt_rom_fre_arw_eng_grk_ukr_glc_mcd_swt_sid_zul_yor_ben_mnd_tsn_lit_kor_svk_knd_chh_tsw_por_uzb_amh_guj_gam_bos_fbf_pan_dyu_cic_hin_heb_xho_est_dut_slo_sun_geo_cze_ewe_swa_mlt_ita_dgb_nor_ger_aeg_igb_bem_alb	0.724407191980265	1.72738774249662	0.0874177323331027
813	swa_swt_grk_rus_tig_jav_dut_slo_scr_ven_knd_yor_mlt_lit_mcd_fre_zul_arw_dyu_mnd_mol_cze_afr_glc_ind_tsw_tsn_bul_jpn_ukr_pan_swe_moo_anl_tha_heb_amr_nor_ita_mao_prs_pol_geo_tml_hin_sid_wly_urd_hun_rom_mly_qcu_azi_svk_akn_aze_lat_chh_bos_owc_krd_igb_guj_spa_cnt_sun_bam_cic_bat_fin_ger_vie_xho_tur_dgb_lda_hau_gam_ctl_eng_aeg_tag_ses_bsq_alb_uzb_bem_amh_kor_por_fbf_ben_sod_est_ewe	-0.174354046236856	-0.463575361620019	0.644035155192941
814	swe_akn_rom_tig_rus_ind_moo_swa_cic_dyu_dgb_anl_cze_tsw_vie_kor_mly_ita_ses_ewe_lda_sun_pan_ben_lat_prs_mcd_alb_slo_hun_tur_sid_eng_sod_fre_glc_mol_est_swt_amh_scr_aeg_bsq_ctl_por_jav_geo_krd_aze_xho_bem_cnt_jpn_gam_bos_ukr_tsn_heb_spa_tha_fin_bat_bam_qcu_amr_ger_arw_yor_bul_pol_afr_tml_nor_ven_mao_knd_hau_hin_lit_dut_uzb_chh_guj_fbf_urd_zul_igb_azi_mnd_mlt_grk_tag_wly_svk_owc	0.543585599919188	1.28301747273871	0.202674170862335
815	swt_eng_mao_swa_sid_sun_bat_owc_lda_scr_dyu_ven_nor_akn_ger_amh_tha_svk_aze_wly_kor_grk_urd_cze_sod_ses_dgb_amr_vie_mnd_krd_anl_rom_aeg_igb_uzb_lit_tml_afr_cnt_slo_mlt_swe_geo_bul_mol_mcd_est_bem_pol_hin_spa_tsw_tsn_por_knd_dut_jav_prs_alb_guj_fbf_glc_ukr_ita_bos_yor_heb_rus_ctl_tig_fin_fre_hun_cic_pan_tag_hau_bsq_jpn_ewe_qcu_ben_bam_chh_ind_azi_arw_xho_gam_moo_tur_mly_lat_zul	-0.196812639051992	-0.456063271610266	0.649407691107979
816	xho_moo_ses_wly_chh_fin_grk_anl_amr_mcd_vie_swe_bat_dyu_cnt_ben_bem_rus_urd_swt_rom_nor_knd_zul_azi_sod_ukr_bul_tml_svk_sun_hun_mly_hau_arw_geo_igb_jpn_glc_tha_mao_hin_swa_alb_tsn_dgb_guj_aze_mnd_ewe_lda_pan_mlt_slo_owc_bos_gam_uzb_jav_scr_afr_lat_tur_mol_amh_pol_lit_akn_heb_fbf_cze_cic_ven_tig_por_prs_eng_ind_est_tsw_krd_spa_bam_kor_yor_aeg_ger_ita_qcu_tag_sid_fre_dut_ctl_bsq	-0.634351283087851	-1.49826073853329	0.137452234404042
817	guj_prs_cnt_swa_afr_bat_lda_fbf_ctl_lat_fre_ben_lit_ukr_akn_zul_bsq_dgb_pol_swe_arw_bul_sid_sod_ewe_aeg_bam_nor_qcu_est_jpn_igb_glc_fin_sun_tsw_hun_yor_spa_bos_chh_jav_gam_knd_mcd_aze_hin_hau_mao_rom_mol_alb_azi_svk_ind_amr_kor_dut_tur_swt_slo_dyu_krd_mlt_grk_scr_vie_bem_cze_ven_ses_cic_urd_geo_eng_uzb_mly_tsn_tml_por_owc_ger_ita_amh_pan_tag_tig_anl_mnd_tha_wly_heb_xho_moo_rus	-0.20027156236596	-0.470596709044017	0.639030614940442
818	ben_swe_scr_dyu_cnt_xho_urd_yor_krd_owc_ind_gam_anl_cze_pan_vie_zul_chh_glc_mly_est_mcd_bam_hun_lat_swa_hin_tsw_ger_mlt_rom_akn_bos_rus_sun_bul_qcu_lit_aeg_mol_eng_ukr_bsq_grk_wly_fbf_por_arw_fre_igb_bat_hau_amh_dut_swt_ewe_azi_heb_svk_tha_afr_fin_ctl_tur_jav_tag_ses_tml_mnd_guj_prs_moo_kor_pol_alb_tsn_jpn_uzb_bem_dgb_amr_nor_sod_spa_knd_geo_sid_slo_tig_ita_ven_lda_aze_mao_cic	-0.241980996589394	-0.545523574071553	0.586699543753351
819	slo_yor_afr_urd_igb_akn_jav_tsw_swe_alb_ind_aeg_pol_dut_bul_geo_swt_swa_scr_mcd_hun_tig_tml_tha_amh_prs_wly_chh_fbf_tsn_bam_lit_mnd_tur_dyu_guj_cnt_gam_qcu_ita_ses_grk_eng_xho_vie_svk_bsq_lat_ewe_fin_por_krd_mol_bem_amr_tag_sun_est_mao_knd_mlt_spa_aze_anl_hau_heb_glc_jpn_owc_bat_moo_rus_cze_bos_mly_sod_dgb_ger_ctl_pan_uzb_arw_rom_ukr_kor_azi_nor_fre_sid_ben_lda_cic_hin_zul_ven	-0.214565140301962	-0.491066967906883	0.624535922836078
820	tml_rus_krd_tsn_anl_heb_ewe_amr_sun_jav_kor_fbf_azi_dgb_alb_dut_uzb_mnd_urd_ctl_tig_bul_tha_moo_glc_mao_eng_lit_ita_bam_ind_ses_swt_geo_akn_vie_aze_bem_bsq_cnt_mcd_sod_pol_yor_lat_pan_fre_mol_mly_chh_arw_est_wly_lda_owc_spa_hin_igb_ger_tag_nor_mlt_sid_grk_swa_afr_amh_scr_cic_xho_zul_bat_gam_ven_ben_cze_knd_aeg_rom_bos_slo_svk_hau_por_hun_tsw_guj_ukr_fin_swe_dyu_qcu_jpn_tur_prs	0.0189661400200059	0.0434847758124556	0.965408329291873
821	svk_igb_rus_dgb_ind_slo_jpn_hin_aeg_ewe_zul_hau_bat_anl_guj_fre_moo_hun_swt_jav_urd_eng_cic_mao_mlt_tsw_yor_prs_amr_gam_pol_ukr_lda_knd_alb_lit_akn_uzb_bos_owc_bem_bsq_grk_tha_bam_cnt_tig_scr_ven_tsn_por_xho_amh_kor_mly_nor_cze_wly_mnd_ctl_sun_krd_swe_sid_glc_est_bul_geo_rom_aze_lat_arw_ita_heb_fin_sod_ger_swa_azi_pan_tml_chh_ses_ben_qcu_fbf_mol_dut_dyu_tag_spa_afr_vie_tur_mcd	NA	NA	NA
822	bat_mly_dgb_fre_igb_ewe_urd_dut_sod_krd_owc_bos_jpn_aeg_mlt_swa_azi_hun_arw_tur_geo_hin_ven_tml_nor_svk_rus_gam_dyu_fbf_tsn_por_bul_scr_ses_bem_prs_anl_afr_tig_sun_fin_glc_swe_moo_kor_ind_grk_uzb_knd_aze_est_akn_amr_ita_pol_yor_amh_lit_chh_lda_ukr_rom_tsw_bam_eng_jav_mao_tag_lat_cic_bsq_mcd_mnd_pan_zul_sid_heb_mol_vie_tha_ger_slo_guj_swt_wly_cze_hau_ben_ctl_alb_spa_cnt_xho_qcu	-0.437317709690768	-1.1002719581072	0.274053489786131
823	lda_ukr_fre_swt_igb_grk_bem_xho_glc_amh_ven_ger_lat_mlt_fbf_dut_alb_por_ses_chh_mol_nor_scr_swa_hau_qcu_ben_urd_ctl_bsq_azi_swe_ewe_ind_pol_lit_guj_afr_rus_pan_rom_amr_sid_mnd_bat_heb_cze_slo_hun_tag_yor_aeg_tml_tur_prs_ita_moo_mly_jav_cnt_krd_tsn_aze_fin_akn_spa_owc_wly_anl_svk_bam_sod_geo_est_hin_cic_bos_arw_gam_tsw_mcd_vie_uzb_tha_jpn_zul_knd_sun_tig_mao_kor_dgb_eng_dyu_bul	-0.870260720403078	-2.38628560714908	0.0190453680459802
824	ctl_ses_anl_ger_tsw_est_ben_svk_rom_dyu_scr_fin_ven_spa_bem_mly_tur_moo_lat_mlt_bam_geo_owc_mcd_jpn_qcu_zul_arw_dut_azi_guj_aeg_jav_hun_pol_ewe_amr_hau_uzb_swe_rus_lda_por_ita_bat_bsq_kor_amh_chh_hin_ukr_pan_swt_tha_mol_vie_nor_cic_akn_wly_cze_fbf_grk_sid_heb_urd_fre_slo_tag_tsn_cnt_krd_aze_afr_mnd_prs_glc_gam_knd_tig_bul_igb_tml_dgb_swa_bos_sun_lit_alb_ind_mao_sod_yor_xho_eng	0.0882357524433213	0.233085268044114	0.81620743632905
825	rus_gam_fbf_tsn_igb_kor_lat_aeg_bam_knd_aze_dgb_ewe_sun_uzb_krd_arw_rom_cze_nor_owc_bat_vie_bul_spa_tsw_zul_tur_mly_mao_ben_anl_svk_dyu_xho_ukr_jpn_ses_mcd_est_jav_guj_cnt_hau_bsq_lda_prs_mnd_bos_alb_pol_dut_ind_pan_mol_slo_por_azi_akn_swe_mlt_geo_tha_fin_fre_tig_eng_afr_amh_swt_scr_amr_ger_ctl_lit_chh_swa_hun_urd_ven_yor_grk_moo_cic_hin_tml_sod_ita_bem_wly_tag_sid_qcu_heb_glc	-0.350621665007124	-0.896852011621381	0.372113655207379
826	swe_wly_dyu_arw_akn_bem_fin_prs_tag_dut_urd_dgb_cic_pan_jav_afr_lit_bsq_svk_tsw_por_ewe_xho_fre_igb_mol_slo_vie_zul_swa_knd_uzb_nor_geo_ctl_mao_aze_ger_cze_bul_sod_hun_cnt_mlt_chh_hin_gam_amr_pol_bam_tha_ses_lat_ven_anl_ukr_bos_ita_amh_jpn_glc_tur_ben_eng_kor_est_alb_sid_grk_qcu_guj_rus_tml_ind_spa_tsn_lda_yor_heb_owc_mly_sun_mnd_azi_bat_mcd_krd_hau_fbf_moo_scr_aeg_tig_swt_rom	0.346351784159268	0.824778321026447	0.411607941768945
827	gam_bul_ita_vie_urd_akn_krd_tsw_moo_qcu_est_knd_anl_glc_tsn_chh_afr_arw_uzb_pol_aze_ctl_kor_amr_bam_nor_geo_wly_bsq_yor_owc_eng_alb_sun_swt_scr_tha_dgb_cze_ben_ses_ger_bem_swe_cic_rom_jpn_dyu_cnt_mcd_grk_azi_lda_hin_tur_mlt_ewe_slo_lat_heb_hun_fbf_mnd_rus_tag_sid_amh_ind_bos_fre_zul_por_lit_mly_mol_igb_hau_dut_bat_xho_pan_spa_ven_sod_prs_jav_ukr_fin_svk_tig_tml_mao_swa_aeg_guj	0.598160429319015	1.44861915685763	0.150807301104127
828	bsq_mlt_vie_aze_ewe_sun_aeg_eng_rom_jav_grk_ven_guj_spa_anl_jpn_dyu_geo_ses_tml_ita_bem_ger_bos_bat_alb_igb_xho_mao_chh_prs_amh_tag_ukr_sid_scr_svk_fre_glc_urd_est_arw_amr_mly_akn_afr_tur_hun_sod_mol_nor_tig_tsw_tha_por_uzb_owc_bul_fbf_rus_azi_krd_pol_ind_fin_yor_wly_zul_slo_ben_lit_gam_hin_swt_tsn_dgb_heb_pan_lda_lat_cic_qcu_dut_hau_knd_swa_moo_mcd_swe_cnt_ctl_mnd_cze_bam_kor	-0.0816264713669355	-0.200013950111013	0.841906385060679
829	por_sod_est_arw_bos_swa_uzb_yor_amh_anl_tur_nor_bat_cic_bam_swe_aeg_dut_bem_pan_ben_kor_zul_xho_amr_qcu_tml_mly_fin_ind_aze_ven_ewe_sid_tha_swt_spa_vie_krd_jpn_gam_hau_tsw_prs_eng_svk_mcd_guj_moo_geo_pol_hun_jav_dyu_cze_lit_grk_chh_tag_urd_bsq_lda_mnd_rus_mol_fre_fbf_alb_ita_heb_hin_ses_mlt_slo_cnt_bul_tsn_tig_azi_ukr_knd_rom_wly_lat_ger_mao_owc_afr_glc_akn_scr_ctl_igb_dgb_sun	0.178645562504183	0.4604202237136	0.646289383009646
830	bat_krd_arw_gam_swe_tag_zul_mcd_geo_tsn_pol_uzb_dyu_qcu_ven_aze_ind_dut_amr_afr_owc_mao_hun_swa_knd_fin_fbf_spa_scr_akn_jpn_anl_tsw_aeg_sid_cze_cnt_tml_bul_bos_lat_grk_por_bem_dgb_azi_hau_mly_svk_heb_ukr_ses_est_kor_lit_guj_sun_lda_jav_hin_ben_vie_tur_mnd_eng_bsq_mol_yor_ctl_fre_igb_ita_cic_glc_tha_rom_wly_mlt_ewe_xho_pan_slo_rus_moo_bam_nor_swt_amh_chh_ger_tig_sod_alb_prs_urd	0.0334668379643486	0.086714124758566	0.931085177429842
831	vie_bam_krd_igb_ven_amr_geo_tsn_cze_urd_tur_fbf_qcu_uzb_bos_tig_bem_bsq_svk_dgb_wly_sid_ctl_fin_grk_nor_aze_bat_mao_tha_owc_dut_dyu_anl_bul_hin_prs_knd_akn_rus_mly_cnt_ind_spa_swe_kor_pol_mol_arw_mcd_por_jpn_fre_alb_swt_xho_eng_tag_sun_scr_ben_mlt_lat_ses_est_gam_cic_hau_zul_mnd_ewe_slo_azi_ita_swa_sod_chh_yor_rom_tml_heb_lda_amh_moo_lit_ger_guj_ukr_pan_hun_aeg_tsw_glc_afr_jav	0.668274104251273	1.68598578451724	0.0951508720134834
832	rom_ita_bul_qcu_arw_afr_heb_tml_guj_ind_glc_lat_sid_cic_jpn_bsq_dyu_cnt_azi_bat_spa_owc_pol_ben_mly_tsw_bos_vie_knd_moo_scr_swe_lda_cze_fbf_ctl_amr_mnd_fin_tur_hau_pan_grk_eng_xho_ven_hin_jav_tsn_mao_bam_kor_sun_tig_zul_ger_fre_krd_aeg_gam_uzb_est_alb_lit_mcd_mol_sod_amh_ewe_akn_dut_ses_bem_slo_anl_mlt_nor_svk_geo_por_tha_wly_igb_urd_aze_swa_yor_swt_dgb_hun_tag_ukr_chh_rus_prs	0.265466329258561	0.61497190778972	0.540075111614293
833	jav_mnd_cze_tur_mlt_aze_geo_lat_dgb_wly_tsn_glc_gam_qcu_spa_slo_ukr_jpn_azi_dut_tsw_hun_bul_ctl_swa_rus_mol_sid_fin_rom_xho_ita_ind_eng_hin_amh_bos_sod_moo_urd_pan_bem_fbf_ger_cic_mly_lit_scr_prs_igb_bsq_dyu_fre_swt_owc_tag_est_vie_amr_grk_uzb_mao_hau_ewe_svk_aeg_tha_kor_lda_krd_sun_guj_ven_bam_alb_heb_afr_akn_zul_nor_ses_ben_pol_tig_anl_knd_bat_swe_arw_por_tml_chh_mcd_yor_cnt	-0.263581926413829	-0.617467041518135	0.538435681562853
834	dut_aze_akn_ben_moo_mcd_ctl_bos_tml_kor_hun_lat_est_scr_swt_slo_ind_uzb_ger_heb_fbf_xho_alb_wly_amr_azi_svk_amh_lda_bat_dgb_sun_grk_urd_yor_bam_mnd_cnt_gam_pan_tha_vie_dyu_cze_rus_eng_ukr_bul_sod_geo_owc_ewe_bsq_zul_lit_fre_mly_afr_krd_mao_ita_rom_hau_glc_fin_pol_tig_jpn_igb_ven_ses_swa_tsw_chh_bem_sid_prs_cic_guj_arw_jav_knd_tsn_anl_nor_tag_por_tur_mol_mlt_spa_hin_swe_qcu_aeg	0.115003939019811	0.30392549010239	0.761863613579175
835	bem_kor_eng_wly_aze_tsn_yor_uzb_tsw_ewe_pol_est_qcu_grk_sun_cic_arw_xho_prs_cze_bat_tha_hin_akn_fre_pan_tag_spa_urd_bsq_knd_cnt_nor_swt_bul_slo_fin_zul_vie_dyu_ses_ita_moo_heb_tml_ukr_ind_svk_lit_jav_gam_anl_alb_azi_sid_tur_bam_mol_sod_owc_por_mcd_amr_rom_igb_jpn_scr_amh_lda_dgb_ger_chh_swe_mnd_aeg_rus_swa_hau_mly_hun_dut_glc_tig_krd_ven_bos_mlt_guj_lat_ctl_geo_ben_mao_afr_fbf	0.0893926164401896	0.228253379694227	0.819950387588183
836	aze_dgb_bem_por_tsn_geo_slo_lat_hun_fre_bat_knd_arw_swe_eng_krd_hau_mcd_gam_tag_qcu_tml_moo_ukr_pan_fin_lit_bsq_swt_svk_zul_rom_sid_sun_ewe_cic_nor_swa_owc_tur_kor_ind_est_fbf_scr_guj_mly_ben_tig_wly_igb_yor_lda_chh_sod_ven_dut_urd_hin_jpn_mao_heb_alb_pol_prs_mlt_vie_xho_azi_grk_jav_rus_dyu_ctl_bam_tha_anl_glc_afr_cze_aeg_ses_bul_bos_mol_cnt_mnd_tsw_akn_spa_ita_amh_amr_ger_uzb	-0.272679643531966	-0.69848717914213	0.486615553456554
837	qcu_ben_akn_hun_urd_ven_rus_alb_tha_wly_kor_chh_mcd_sid_rom_mlt_aeg_amr_ita_mol_mao_spa_arw_uzb_bem_dgb_mly_mnd_moo_vie_amh_heb_tsn_tsw_dyu_tur_hin_pol_grk_hau_krd_scr_swa_cic_nor_jpn_ger_prs_ukr_ctl_eng_azi_anl_bam_bul_slo_fbf_knd_zul_bsq_bat_por_owc_lda_tag_svk_guj_fin_glc_tig_bos_sod_tml_swe_afr_lit_ses_ind_dut_geo_xho_yor_cze_pan_est_swt_ewe_aze_igb_cnt_gam_lat_sun_jav_fre	-0.659329986990899	-1.5035990289778	0.136073051716126
838	bam_krd_vie_azi_bos_sod_mao_prs_tsn_tsw_hau_moo_wly_nor_hin_glc_bat_mly_owc_dyu_cnt_tag_ger_fin_uzb_igb_ben_jpn_amh_alb_knd_dut_cic_cze_scr_slo_urd_ven_pol_anl_bsq_rom_sid_tml_tig_mnd_mcd_chh_xho_ctl_eng_fbf_mol_arw_yor_lda_lat_ita_dgb_ses_ukr_amr_ind_swa_rus_bem_kor_svk_fre_est_hun_heb_spa_jav_tha_aeg_gam_swt_zul_geo_qcu_bul_ewe_grk_aze_pan_afr_swe_akn_guj_tur_lit_mlt_sun_por	0.0395758274308565	0.0899486404928481	0.928521465165544
839	grk_anl_cic_mly_vie_qcu_mcd_slo_ind_zul_tha_mol_nor_svk_cze_igb_rom_cnt_swa_swt_kor_tig_sun_yor_mlt_aeg_ita_geo_lda_amh_krd_tml_owc_fbf_gam_lat_sid_hin_ewe_ukr_ben_ses_mao_por_urd_aze_rus_spa_bos_tur_ger_fre_knd_sod_akn_fin_azi_bsq_bul_ven_bat_bam_bem_ctl_chh_tsn_afr_xho_hun_lit_tag_glc_prs_dut_arw_est_heb_jav_dgb_moo_amr_swe_tsw_guj_wly_pol_alb_eng_pan_hau_dyu_uzb_scr_jpn_mnd	-0.00545169705527524	-0.0139588461737283	0.988892715602853
840	alb_swe_sid_sod_hin_bat_tsn_owc_rom_fin_lat_jpn_yor_dgb_scr_svk_lda_mly_tur_ben_pan_slo_moo_ewe_aze_dut_chh_arw_igb_mnd_bsq_rus_cnt_kor_ger_zul_lit_ses_por_bem_hun_vie_tig_wly_afr_pol_qcu_tag_gam_swt_fre_amr_guj_anl_sun_cze_swa_spa_dyu_fbf_ind_mcd_mol_eng_bos_glc_tha_est_hau_mao_uzb_tml_cic_prs_knd_xho_akn_urd_bul_ukr_grk_ven_jav_tsw_aeg_amh_heb_geo_mlt_ita_krd_ctl_bam_nor_azi	-0.0911681848991474	-0.22131659056679	0.82533114283741
841	aeg_ctl_ewe_ven_mol_bos_yor_tsn_uzb_ses_prs_qcu_sid_aze_lda_heb_svk_est_moo_geo_pol_mnd_lat_cic_tig_zul_anl_sun_scr_afr_hun_spa_alb_amr_guj_azi_bem_rom_por_swe_dyu_fbf_knd_kor_mlt_pan_arw_hin_chh_mao_sod_igb_nor_tsw_fin_cze_vie_xho_bat_urd_ukr_ita_krd_eng_bam_tur_cnt_lit_tml_mcd_bul_tag_glc_gam_jav_ind_dut_grk_wly_ger_swa_swt_bsq_tha_ben_mly_hau_fre_akn_jpn_rus_owc_dgb_amh_slo	0.843100276965441	1.98001371703225	0.0506577604300357
842	azi_mnd_swt_swe_aze_qcu_xho_guj_tsw_rus_svk_scr_dut_ger_uzb_dyu_bat_amr_ctl_mol_ewe_spa_arw_mcd_tml_chh_mly_aeg_dgb_afr_bsq_slo_tha_hin_moo_akn_kor_hau_wly_ita_gam_igb_bam_lda_sod_est_mlt_lat_tag_knd_tsn_mao_bos_glc_bem_grk_anl_fin_cnt_swa_zul_vie_owc_geo_heb_fre_ses_pol_por_tur_nor_yor_sid_ukr_rom_tig_ben_pan_alb_bul_cic_jpn_jav_hun_cze_eng_prs_urd_ind_sun_krd_amh_lit_fbf_ven	0.639183792413603	1.53562437522223	0.128025785882959
843	owc_ukr_heb_urd_knd_dut_hau_tha_qcu_aze_bsq_chh_cnt_bem_tag_xho_guj_amh_cic_anl_mol_hin_lda_aeg_amr_ses_mnd_mcd_jav_bat_yor_ita_afr_ger_fbf_azi_arw_bos_pan_lat_moo_ewe_sid_tig_spa_pol_zul_fin_eng_rus_por_uzb_alb_prs_nor_sod_krd_fre_geo_sun_swa_vie_jpn_bul_dgb_svk_tsw_mly_ind_est_gam_ven_mao_hun_grk_mlt_dyu_akn_tml_igb_ben_wly_slo_ctl_swe_swt_scr_kor_glc_tur_cze_bam_rom_lit_tsn	-0.542719944671803	-1.24943600637828	0.214641069977953
844	bos_ses_mol_ukr_chh_urd_arw_guj_jpn_swa_tag_moo_cze_fbf_fre_ben_fin_lit_hin_bul_ven_pol_xho_swt_tur_mao_jav_igb_anl_tml_dyu_gam_ctl_rus_pan_ind_mnd_owc_qcu_ewe_tsw_amr_mlt_uzb_knd_yor_nor_mcd_swe_glc_sod_eng_cnt_bem_vie_dgb_svk_bam_hau_bsq_krd_spa_tig_azi_bat_kor_tsn_alb_sun_dut_hun_ita_aeg_heb_rom_por_amh_slo_sid_zul_geo_grk_mly_lat_akn_wly_aze_tha_est_ger_cic_prs_afr_lda_scr	-0.0811753084544021	-0.199840687271462	0.84204150113882
845	ctl_bat_mol_urd_dut_svk_tig_eng_grk_mnd_heb_tsw_scr_mlt_est_prs_fbf_hin_tml_kor_vie_amh_jav_guj_pol_swe_aze_jpn_ven_fre_bos_cze_lda_rus_zul_fin_tag_igb_afr_xho_anl_ewe_por_sid_ger_ind_bul_sun_ses_bsq_krd_slo_yor_swt_alb_rom_ben_akn_gam_ita_swa_glc_mly_knd_nor_ukr_tha_dgb_hau_cnt_lat_mao_mcd_sod_cic_aeg_chh_hun_bam_tur_dyu_tsn_geo_arw_azi_owc_amr_wly_moo_spa_uzb_bem_qcu_lit_pan	0.548170918736714	1.42672525908172	0.157007772370414
846	svk_fin_heb_tig_ita_hun_sun_bul_alb_lda_ben_qcu_mnd_bsq_amr_cnt_dyu_owc_fbf_mly_moo_cze_scr_hin_arw_lit_spa_vie_sid_bam_azi_eng_por_slo_anl_wly_prs_ger_mlt_tur_jpn_swt_jav_kor_mcd_guj_pol_cic_yor_knd_ukr_aeg_ctl_tha_hau_ses_ewe_rus_tag_bos_krd_bem_gam_akn_afr_fre_xho_dgb_bat_dut_urd_geo_pan_zul_glc_swe_ind_chh_lat_aze_igb_est_ven_mol_grk_tsn_amh_swa_rom_nor_tsw_uzb_mao_tml_sod	0.111079203124606	0.2733315969423	0.785204408625929
847	mlt_aeg_tml_ben_bat_mnd_uzb_mcd_scr_ewe_amh_guj_amr_tig_jpn_heb_dyu_urd_eng_pan_bos_cnt_ita_bul_mol_xho_cic_swa_ger_spa_rus_zul_rom_fin_yor_anl_dut_ukr_geo_tag_mly_tha_sid_alb_azi_igb_pol_lat_nor_fre_kor_krd_ctl_lit_ind_qcu_chh_slo_bsq_hin_gam_aze_swt_sun_owc_arw_akn_prs_cze_grk_vie_ven_ses_dgb_knd_por_afr_fbf_moo_tsw_glc_mao_bam_sod_jav_svk_hau_wly_est_lda_bem_tur_hun_swe_tsn	-0.820099896031831	-2.16298870170233	0.0331063905204255
848	scr_zul_pol_knd_est_aeg_swe_bos_slo_lit_fin_cnt_owc_ctl_eng_guj_qcu_moo_alb_tag_lat_chh_arw_mly_ger_amh_cze_bsq_rus_xho_dgb_afr_vie_mnd_jav_anl_mol_igb_jpn_ukr_fre_azi_prs_bul_wly_tig_pan_krd_ven_kor_mlt_cic_yor_dut_fbf_grk_ses_dyu_spa_mcd_sun_aze_tha_swa_swt_lda_urd_amr_nor_ita_sod_ind_bem_geo_heb_rom_tur_gam_glc_bat_hau_mao_uzb_ewe_por_tsw_hun_svk_sid_ben_tml_hin_bam_tsn_akn	-0.522675070393264	-1.2419103529378	0.217392488073741
849	por_lit_bos_spa_dyu_mcd_cze_amh_est_rus_scr_owc_bul_eng_ger_ind_guj_mlt_fin_ses_fbf_hau_qcu_ita_kor_dgb_akn_sid_pol_fre_tha_hin_bam_afr_aze_tsn_lat_gam_alb_ben_xho_glc_grk_mnd_heb_bat_mao_mol_urd_anl_pan_aeg_swa_arw_azi_krd_lda_bsq_wly_yor_uzb_sod_amr_tur_cnt_nor_ctl_zul_jav_swt_bem_moo_swe_jpn_ukr_tag_svk_rom_dut_knd_prs_tml_slo_ven_tsw_hun_geo_ewe_sun_tig_chh_vie_mly_igb_cic	-0.512610363939344	-1.31562228303815	0.191534968668507
850	swa_dyu_dgb_prs_anl_gam_amh_tig_slo_bos_akn_glc_swe_bsq_hun_ses_moo_bam_azi_ctl_lit_wly_urd_kor_aeg_mly_qcu_tsw_fre_sun_ger_igb_afr_svk_owc_mol_krd_mcd_bem_rom_mnd_ind_ven_geo_tsn_amr_zul_bul_cic_bat_swt_dut_mao_sid_hau_scr_yor_sod_heb_aze_arw_lda_jav_pol_chh_ben_tur_eng_nor_xho_fbf_cze_grk_mlt_tml_fin_ewe_rus_knd_vie_jpn_est_lat_alb_guj_uzb_pan_tha_spa_ukr_tag_cnt_hin_por_ita	0.375395722710514	0.966652997790897	0.336224607630593
851	swt_mly_ind_hau_aze_tha_akn_ven_sun_krd_cic_sid_zul_fbf_jav_mnd_bam_yor_bul_moo_svk_mcd_fin_anl_sod_geo_bat_tag_azi_alb_heb_fre_dgb_lda_slo_tur_cnt_rom_nor_kor_knd_qcu_tig_lat_jpn_hun_igb_eng_lit_glc_ses_ben_aeg_ewe_afr_gam_est_guj_amh_dut_spa_bem_uzb_pol_amr_tsw_ita_bos_chh_por_swa_vie_mao_hin_bsq_prs_wly_dyu_pan_owc_arw_cze_ctl_scr_swe_ger_mol_tsn_tml_urd_xho_rus_ukr_mlt_grk	-0.836917905734433	-2.2937563041025	0.0240563792461886
852	bos_scr_sun_arw_owc_tsn_jpn_grk_tml_est_jav_mol_hun_qcu_bem_urd_prs_swa_lat_mlt_cze_hau_dut_mcd_zul_mnd_gam_spa_cnt_pan_igb_bat_afr_geo_pol_kor_chh_knd_rom_amr_ger_mly_bul_vie_moo_wly_ctl_tsw_tur_ind_tha_nor_amh_bam_xho_svk_ewe_krd_anl_tag_mao_ses_swt_lit_por_heb_tig_hin_dyu_sod_aze_akn_ben_guj_ukr_ven_bsq_yor_alb_sid_uzb_azi_ita_fin_fbf_swe_glc_slo_aeg_lda_rus_eng_fre_cic_dgb	-0.215309064413687	-0.551324630065343	0.582733364412932
853	fin_hun_yor_nor_moo_eng_akn_bsq_heb_fbf_scr_tig_guj_swe_grk_zul_hau_afr_slo_kor_arw_lit_por_rom_tag_jav_swt_ita_mcd_tml_sid_amr_tha_gam_urd_tsn_chh_qcu_cnt_geo_igb_anl_aze_ses_owc_knd_xho_ewe_fre_mlt_azi_bam_ukr_ctl_swa_dyu_tsw_dgb_sod_mnd_glc_pan_mly_tur_alb_ven_dut_lda_bos_mao_bul_rus_cic_ind_amh_bem_mol_prs_vie_svk_est_krd_cze_bat_pol_hin_ger_sun_spa_jpn_aeg_uzb_lat_wly_ben	-0.287248127465442	-0.701723582911463	0.48460396521642
854	lat_ukr_tsw_cic_sid_bam_bos_swt_mol_moo_jpn_tig_slo_igb_amh_tag_knd_azi_ewe_aze_dyu_hun_vie_rus_gam_dut_sod_por_tha_krd_bem_mnd_kor_bsq_cze_uzb_anl_bul_ita_dgb_afr_swa_mly_rom_glc_swe_fbf_grk_urd_lit_alb_scr_chh_ses_eng_tsn_yor_ger_mao_geo_spa_tur_tml_pol_nor_arw_bat_svk_pan_amr_wly_qcu_aeg_hin_mcd_owc_ind_zul_fin_ben_guj_jav_ven_lda_fre_est_sun_prs_xho_ctl_heb_hau_akn_cnt_mlt	-0.348590182384593	-0.800481939221643	0.425471796342893
855	mnd_chh_xho_rus_tsw_ind_hun_slo_sod_mly_pol_igb_alb_tml_bos_swa_ben_amr_lat_moo_cic_owc_knd_tig_lda_pan_azi_hin_ger_gam_vie_mol_mcd_krd_geo_qcu_rom_fbf_uzb_ukr_spa_aze_prs_sun_ctl_tsn_tag_lit_cze_fre_urd_tha_yor_wly_anl_aeg_afr_bsq_svk_nor_bul_jav_sid_ita_guj_tur_akn_bat_grk_mlt_bam_ven_kor_ewe_glc_dyu_dut_heb_amh_por_arw_swe_jpn_scr_mao_cnt_swt_est_dgb_eng_fin_bem_ses_zul_hau	0.00577494388497582	0.0137105606420038	0.98909026787483
856	akn_spa_ewe_igb_tml_nor_ben_guj_sun_est_glc_gam_zul_rus_bam_swa_tsn_fin_bsq_pan_cic_jav_hin_slo_ita_krd_swe_amr_yor_ukr_arw_svk_sid_alb_urd_tig_ses_aeg_ger_por_afr_swt_cnt_lat_xho_wly_fre_mly_tsw_tag_heb_anl_sod_qcu_tha_chh_amh_fbf_scr_prs_jpn_ind_tur_eng_owc_ctl_cze_grk_bem_mao_bat_pol_bos_moo_rom_kor_lit_mlt_hun_mnd_hau_ven_mol_mcd_lda_dut_bul_knd_azi_geo_dgb_vie_dyu_aze_uzb	-0.794910490108037	-2.10806553580487	0.037714643760522
857	urd_knd_afr_mol_akn_bat_bos_slo_jpn_gam_anl_lat_pol_scr_tig_dgb_tha_moo_heb_tsn_glc_pan_tag_sun_swt_geo_rus_arw_bam_tml_ctl_jav_zul_vie_eng_sid_yor_mnd_hin_sod_dut_krd_fre_fin_mlt_dyu_tsw_ita_mcd_bem_cic_kor_tur_igb_spa_bsq_alb_azi_svk_amr_cze_cnt_est_ben_grk_hun_xho_ven_hau_ukr_guj_qcu_swe_aeg_uzb_aze_prs_fbf_wly_swa_lda_owc_ind_por_nor_amh_mly_chh_ses_lit_ewe_mao_ger_bul_rom	0.137464151304861	0.311267691497627	0.756293781060178
858	swe_bat_qcu_bsq_vie_bul_ses_prs_tig_spa_gam_sun_tsn_lda_zul_aeg_geo_swa_heb_hun_yor_knd_fin_aze_dyu_grk_moo_ben_rom_glc_krd_ukr_ctl_mly_mnd_ewe_owc_sod_rus_urd_mao_est_kor_fbf_eng_pan_afr_cnt_tml_lit_mol_scr_bam_ger_jav_swt_akn_alb_arw_nor_amh_chh_ind_cic_tag_fre_svk_sid_dut_bem_wly_igb_jpn_dgb_tha_por_xho_azi_hin_pol_mcd_bos_guj_ita_mlt_ven_cze_amr_hau_anl_slo_tsw_tur_uzb_lat	-0.726405934537744	-1.74301031057651	0.0846369718584244
859	azi_uzb_hin_amr_qcu_jpn_gam_tml_mol_dgb_amh_lat_ben_bem_bam_yor_krd_igb_dyu_moo_alb_prs_pan_sid_swa_fin_zul_ven_grk_wly_rom_arw_akn_swt_tsn_sod_ctl_svk_ewe_chh_ses_bat_heb_ger_mlt_afr_bul_spa_aze_xho_ukr_urd_nor_glc_swe_mnd_dut_cnt_cic_owc_tsw_slo_geo_tig_mcd_lit_fre_bsq_tur_aeg_tha_vie_lda_mly_hau_cze_tag_anl_fbf_rus_kor_hun_bos_guj_est_eng_por_sun_ind_jav_ita_scr_pol_mao_knd	-0.223167366327261	-0.550423937919983	0.583348332844678
860	mao_glc_guj_krd_spa_mlt_fre_swt_swa_lat_tsn_urd_heb_ita_bem_chh_mly_slo_nor_mol_afr_svk_bul_vie_rus_ind_jav_hau_sun_xho_por_geo_yor_dgb_knd_wly_ven_amr_moo_bsq_eng_bat_mnd_cnt_tag_alb_ger_azi_amh_gam_tur_hin_igb_tml_prs_dut_ctl_sid_ben_uzb_kor_anl_est_tig_lit_cze_tsw_fin_arw_sod_hun_fbf_rom_ewe_lda_jpn_pan_ses_cic_aze_owc_akn_bos_grk_dyu_bam_aeg_pol_mcd_swe_ukr_tha_qcu_zul_scr	0.749099585023568	1.92912601398347	0.0567640838100822
861	sun_guj_fin_bam_ses_svk_kor_arw_est_lat_aeg_alb_tsn_fre_krd_ewe_fbf_spa_wly_mcd_dut_glc_lit_prs_dgb_sod_rus_zul_tsw_igb_swt_amr_bul_dyu_pol_gam_tml_bsq_ctl_geo_urd_swe_amh_grk_mol_uzb_eng_cic_cze_bos_por_pan_jav_chh_mnd_akn_bem_nor_moo_jpn_scr_ven_yor_ukr_mao_ger_azi_knd_hau_ita_hun_sid_rom_ben_cnt_hin_heb_bat_tha_swa_afr_xho_slo_owc_lda_ind_mlt_qcu_anl_tur_vie_tig_aze_mly_tag	NA	NA	NA
862	anl_cic_rus_xho_akn_chh_sun_svk_amr_cze_aeg_dyu_tag_grk_heb_slo_aze_igb_ses_bem_kor_uzb_mnd_ven_tur_krd_bos_mlt_swa_tsw_guj_hun_amh_tig_sod_azi_arw_jav_pol_fin_nor_swe_ger_ind_qcu_afr_jpn_bsq_bul_tml_hau_swt_glc_ctl_rom_tha_alb_gam_ben_zul_knd_hin_moo_lit_mcd_fbf_bam_geo_lat_fre_lda_mao_bat_est_mol_por_tsn_spa_wly_vie_pan_ukr_eng_urd_mly_dgb_prs_sid_scr_ita_owc_yor_dut_cnt_ewe	-0.573015444409582	-1.40398006760779	0.163655425064599
863	ctl_owc_bsq_est_krd_mly_tml_vie_sun_tig_slo_lda_bos_zul_aze_jav_amr_afr_sid_mol_ind_nor_eng_ewe_ger_lat_tha_cnt_tur_pol_yor_tsn_scr_mao_ven_swt_qcu_kor_urd_por_dut_chh_igb_gam_hau_bat_guj_azi_swa_fre_hun_geo_akn_amh_knd_tag_alb_cze_swe_sod_cic_aeg_xho_jpn_prs_bem_tsw_lit_mnd_dyu_bam_pan_bul_grk_fin_ukr_uzb_ses_moo_heb_mlt_fbf_rom_arw_ben_wly_hin_spa_anl_svk_rus_dgb_mcd_ita_glc	-0.47022653947231	-1.07200738389192	0.286490714544498
864	swa_ctl_zul_mlt_afr_mcd_ewe_anl_moo_ger_tsw_bam_ita_qcu_jav_slo_prs_geo_fin_ben_yor_heb_tag_tha_alb_uzb_chh_dyu_swe_swt_sid_sun_bat_pol_bem_cze_tig_bul_glc_ind_kor_hin_pan_dut_amh_por_aeg_ukr_spa_mao_vie_cic_tml_sod_azi_mol_guj_tur_nor_akn_eng_ses_arw_lda_hun_knd_scr_mnd_ven_jpn_cnt_mly_fre_grk_est_rom_xho_owc_bsq_lit_dgb_svk_hau_amr_urd_aze_lat_wly_tsn_bos_gam_igb_fbf_rus_krd	-0.0744394133941397	-0.192892676079232	0.847463642517723
865	bam_mnd_qcu_knd_lda_azi_nor_chh_hin_slo_tha_tag_cze_uzb_heb_pan_ger_dut_est_zul_rom_fin_anl_bul_jav_spa_cnt_cic_ven_glc_owc_scr_bat_aze_lit_ses_hun_aeg_svk_swa_hau_tsw_akn_yor_bsq_igb_por_tsn_tur_ita_urd_fbf_mol_rus_eng_pol_grk_bos_ctl_vie_ben_tig_jpn_afr_xho_geo_ind_tml_fre_moo_swt_kor_bem_wly_dyu_mly_prs_sid_krd_amh_lat_swe_sun_ukr_mcd_guj_gam_dgb_arw_alb_amr_mlt_mao_ewe_sod	-0.467320034652914	-1.11924180771166	0.265919440986228
866	fin_dut_knd_slo_por_bat_ben_bem_est_amr_ger_alb_tml_ewe_uzb_urd_swe_spa_tsw_nor_tha_aze_ses_grk_kor_moo_pol_tig_mlt_gam_afr_tur_ven_svk_mao_eng_azi_tsn_krd_xho_wly_jpn_sid_cic_hun_sod_bos_cze_lda_yor_scr_zul_ind_dyu_arw_glc_heb_swa_mol_prs_guj_anl_lit_fbf_rom_hin_bul_fre_rus_aeg_tag_ita_mcd_sun_lat_bam_bsq_igb_ukr_cnt_geo_dgb_mnd_mly_qcu_chh_ctl_owc_vie_pan_akn_hau_jav_amh_swt	-0.496546044381218	-1.19488159774993	0.235171622094443
867	azi_ben_scr_tag_grk_mcd_mnd_mly_ctl_rus_ger_akn_spa_mao_lat_kor_rom_bos_nor_eng_cnt_owc_swe_chh_bem_amh_fre_swt_fin_cze_ses_bul_bat_pan_dyu_gam_igb_xho_zul_tha_lit_moo_pol_bam_est_yor_arw_tig_amr_aeg_afr_vie_ita_tsn_mlt_lda_hin_bsq_glc_qcu_jav_sid_anl_ewe_dgb_por_aze_alb_cic_geo_tur_sun_hun_ven_knd_jpn_svk_krd_swa_tml_heb_mol_guj_slo_fbf_dut_urd_ukr_ind_hau_sod_wly_uzb_tsw_prs	0.0233541980829251	0.0568476274018033	0.954788533603713
868	afr_tha_knd_tig_owc_swe_fin_yor_scr_mao_hau_mly_lat_jav_cnt_ita_rus_xho_tur_mlt_glc_mol_ind_nor_fre_vie_bat_mcd_zul_tsw_lda_dut_bos_pan_sun_grk_ven_guj_rom_alb_ses_aze_kor_amr_eng_fbf_sid_chh_ukr_tsn_bem_azi_heb_jpn_ewe_swt_tag_lit_bam_cic_aeg_swa_sod_por_wly_prs_anl_ctl_cze_ger_hun_moo_krd_ben_amh_pol_dgb_arw_gam_tml_spa_dyu_akn_qcu_bsq_hin_mnd_slo_est_bul_svk_igb_uzb_geo_urd	0.382222376333383	0.981434892681327	0.328924632396926
869	lat_dut_vie_dyu_cic_akn_ven_tml_bat_pol_scr_knd_arw_owc_rom_prs_gam_anl_mlt_dgb_swt_lda_hun_rus_ewe_ger_swe_est_hau_chh_jpn_amh_sod_slo_svk_lit_uzb_tha_nor_xho_tig_ind_mcd_mly_swa_kor_bos_jav_bsq_ben_aze_tsn_bem_sun_aeg_pan_eng_azi_tsw_grk_igb_heb_geo_ctl_cnt_por_bul_tag_mnd_afr_qcu_mol_cze_yor_krd_guj_zul_bam_ita_moo_fbf_urd_ses_mao_glc_spa_amr_fin_fre_tur_hin_ukr_alb_wly_sid	0.14240522436249	0.338532453816279	0.735725081771988
870	igb_por_bat_gam_scr_ukr_eng_bsq_hau_tag_geo_wly_ita_krd_owc_swt_kor_mlt_anl_sid_tsw_hun_ewe_lat_dut_aze_guj_grk_svk_mol_glc_chh_pan_ses_xho_heb_amr_spa_bem_dyu_tha_rus_lit_afr_vie_hin_aeg_jav_swa_akn_tur_jpn_fin_ben_zul_mao_ger_ind_fre_swe_bul_pol_mcd_urd_fbf_sun_nor_dgb_slo_qcu_est_knd_sod_arw_cnt_mly_lda_prs_tig_tsn_bos_ven_rom_azi_tml_mnd_uzb_ctl_bam_amh_cic_alb_yor_moo_cze	0.17185666777776	0.44083135909739	0.660358152081278
871	grk_azi_hau_ukr_ita_alb_bsq_zul_por_urd_bem_owc_aze_yor_fin_krd_geo_tsw_xho_tig_prs_amh_ben_chh_ctl_bos_nor_kor_eng_lat_bat_pol_swe_knd_tsn_mnd_wly_afr_moo_swa_tag_ind_igb_guj_hin_jav_heb_svk_arw_tur_mao_mcd_mly_gam_dut_bul_rus_lit_mol_tml_cic_cze_hun_akn_anl_est_slo_spa_lda_jpn_ger_fbf_dyu_swt_bam_ven_qcu_scr_ses_tha_dgb_sod_vie_ewe_amr_mlt_uzb_glc_fre_sun_cnt_sid_aeg_pan_rom	-0.548464358877364	-1.41569437785692	0.160205285947859
872	ita_bat_cze_lda_alb_krd_knd_eng_heb_urd_gam_ind_owc_mcd_zul_tig_vie_dyu_cnt_pol_rus_glc_tur_uzb_nor_sid_ctl_wly_geo_tsw_azi_lat_bul_moo_dut_sod_tag_rom_aze_ben_hau_chh_est_dgb_tml_svk_fre_slo_igb_hin_fbf_guj_yor_hun_qcu_cic_kor_jpn_prs_mlt_scr_ewe_ven_xho_mao_anl_mly_swa_ukr_grk_mnd_spa_arw_pan_amh_swe_bos_fin_lit_bam_swt_bem_aeg_mol_por_bsq_akn_tha_ses_ger_sun_amr_jav_tsn_afr	-0.413940132968311	-0.95913861306472	0.339975864358254
873	tha_glc_pan_amh_bam_tur_geo_bat_urd_yor_uzb_hau_lat_sun_bem_arw_prs_swa_qcu_knd_bul_mao_bsq_chh_heb_swt_slo_rom_kor_owc_zul_lda_krd_ven_fbf_svk_grk_pol_por_mcd_jpn_azi_jav_est_ctl_dut_sod_ewe_hin_anl_lit_cze_bos_sid_tig_ita_afr_tag_mol_tsw_mly_eng_aeg_fre_cic_alb_aze_cnt_scr_rus_amr_spa_tsn_swe_ind_ukr_dgb_guj_ses_igb_fin_moo_akn_vie_ger_mlt_hun_ben_mnd_gam_tml_nor_dyu_xho_wly	NA	NA	NA
874	amh_mlt_ben_jpn_bem_ctl_kor_cze_swt_svk_ven_fin_yor_spa_bam_sid_ita_prs_aeg_tha_anl_nor_knd_ind_bos_fbf_lat_lda_aze_tsn_moo_alb_est_mol_rus_heb_gam_swe_amr_glc_lit_tml_eng_dut_chh_cnt_por_pan_akn_mnd_mao_tsw_azi_grk_hin_hun_pol_xho_rom_owc_slo_uzb_zul_ses_bsq_ewe_ger_wly_igb_tig_bat_afr_arw_jav_scr_ukr_dyu_swa_bul_urd_qcu_fre_sun_geo_tur_guj_mcd_vie_tag_mly_krd_sod_cic_dgb_hau	0.0544822469604829	0.133181023493216	0.894337974263103
875	igb_bos_sid_cnt_swt_ger_aze_mnd_bam_alb_hin_arw_bul_amr_tag_owc_moo_akn_jav_lda_rom_aeg_ctl_tig_prs_tsn_jpn_svk_mly_dgb_lat_fre_cze_afr_ita_glc_vie_slo_bem_cic_wly_ses_eng_urd_bsq_sun_krd_fin_rus_swa_spa_kor_nor_amh_hun_ukr_geo_uzb_xho_pan_tha_swe_mlt_ind_mao_tur_ven_dyu_bat_por_qcu_tsw_gam_fbf_heb_chh_dut_mcd_lit_sod_pol_guj_est_knd_ewe_anl_ben_zul_mol_grk_yor_scr_hau_tml_azi	0.116508809538913	0.383797032865408	0.70200492892495
876	grk_lit_cze_tag_dgb_azi_rom_arw_pol_tsn_xho_bat_anl_scr_chh_mcd_hin_yor_nor_owc_afr_mao_swt_hun_fre_vie_bul_bos_eng_mly_tha_ses_ukr_tur_swe_amr_knd_akn_por_heb_igb_est_tig_aeg_lat_jpn_svk_uzb_ewe_dut_qcu_mnd_jav_alb_moo_fin_ger_prs_zul_fbf_krd_gam_bem_ind_bam_lda_rus_bsq_guj_glc_swa_mol_ita_sid_sod_amh_dyu_urd_geo_aze_cnt_ben_wly_ven_spa_hau_cic_ctl_kor_pan_mlt_tml_slo_sun_tsw	-0.30591259757195	-0.724737045155133	0.470432844114721
877	swa_mly_bat_eng_anl_bos_dgb_alb_ewe_ven_scr_guj_cze_est_bam_amh_tsn_azi_urd_xho_krd_ukr_dyu_chh_bem_ses_fin_ben_mlt_knd_ctl_sid_owc_hin_pan_tig_cnt_tag_slo_nor_sun_lit_uzb_heb_yor_ind_mol_cic_vie_igb_rus_pol_kor_jpn_por_ger_prs_bul_swt_mnd_tsw_spa_arw_fbf_rom_grk_glc_svk_sod_amr_lda_tml_jav_lat_mcd_hau_qcu_bsq_aeg_afr_dut_fre_akn_tha_moo_mao_zul_aze_hun_tur_swe_ita_geo_wly_gam	-0.561789089470494	-1.55893714039408	0.122407909077576
878	sid_est_heb_zul_azi_sod_ben_tsw_tag_slo_tsn_swt_svk_knd_akn_uzb_fre_kor_por_mao_ctl_amr_krd_aeg_guj_dut_lat_tig_grk_ger_rom_eng_tha_amh_ses_jpn_pan_dyu_lda_mnd_vie_bat_hin_mlt_bos_nor_ita_ven_tml_pol_gam_afr_lit_fin_glc_dgb_qcu_mcd_bam_bem_arw_ewe_xho_cic_tur_moo_urd_anl_igb_ukr_cnt_bul_ind_sun_swe_chh_scr_bsq_swa_aze_geo_mly_owc_cze_fbf_wly_alb_hun_spa_yor_hau_mol_prs_jav_rus	-0.487275109737005	-1.14625842074194	0.254629021254535
879	bat_alb_rus_kor_pan_slo_bem_jpn_chh_tag_pol_mnd_igb_est_urd_bam_anl_glc_mao_ewe_por_aze_aeg_amh_uzb_tig_wly_afr_bos_ger_dut_cic_yor_prs_mcd_ben_grk_geo_dyu_zul_krd_moo_mlt_scr_swa_swe_ctl_xho_bsq_fre_tha_eng_knd_rom_svk_hun_guj_sun_mly_jav_amr_ita_tur_lat_cnt_qcu_gam_ukr_heb_swt_arw_tsw_ven_nor_dgb_akn_tsn_fin_vie_hau_fbf_sod_lit_cze_azi_lda_ses_sid_mol_bul_spa_ind_tml_hin_owc	-0.227844253278434	-0.58289353207506	0.561375714195227
880	spa_tha_mol_ses_igb_ind_alb_dut_ger_heb_lda_jav_wly_tml_jpn_sod_mnd_hin_est_gam_arw_anl_dyu_por_ita_akn_zul_amr_nor_hau_bat_fin_vie_qcu_svk_afr_bam_grk_sun_eng_rom_hun_bsq_rus_scr_swe_pan_slo_xho_bos_moo_cze_urd_bul_tur_ven_azi_kor_geo_tig_dgb_sid_amh_owc_bem_mlt_krd_aze_ctl_knd_lit_guj_prs_lat_fbf_tag_ukr_tsn_pol_ewe_swa_tsw_mcd_ben_yor_mly_swt_fre_cic_cnt_glc_uzb_chh_mao_aeg	-0.58948570942416	-1.45238167550029	0.149761093791959
881	kor_sun_rom_yor_akn_geo_ita_cic_tsn_lda_ger_dgb_mly_fre_ven_igb_urd_tsw_pol_slo_dyu_bam_spa_afr_grk_cnt_ctl_mnd_alb_anl_sod_cze_tag_arw_swa_bat_wly_bsq_tig_hun_aeg_pan_uzb_xho_mcd_jpn_hin_krd_fbf_heb_nor_svk_tur_por_chh_swe_eng_gam_tha_mol_glc_prs_owc_zul_guj_rus_hau_ewe_sid_knd_mao_ukr_tml_ben_mlt_bem_amh_dut_moo_bul_qcu_ind_ses_swt_scr_bos_fin_aze_azi_lat_amr_est_lit_jav_vie	0.12745025792938	0.299487171510793	0.765236656018112
882	cic_mly_hun_sun_alb_scr_jav_glc_yor_krd_qcu_xho_bos_tsn_afr_tha_lda_lit_bem_wly_ger_akn_amr_gam_ben_owc_tml_svk_ven_geo_est_moo_bsq_sod_spa_mnd_hin_tur_dgb_tag_pan_igb_pol_mao_fin_dut_bul_azi_anl_bam_knd_zul_tig_vie_por_cnt_dyu_mol_eng_chh_ewe_guj_swa_rus_arw_ita_kor_sid_fre_nor_hau_rom_lat_heb_fbf_grk_ctl_cze_mcd_uzb_ukr_ind_swt_bat_tsw_mlt_aeg_aze_urd_prs_amh_slo_ses_swe_jpn	-0.768258548284239	-1.71093735703033	0.0904263598686033
883	mao_est_ses_nor_heb_slo_fbf_cze_dut_ctl_tig_knd_wly_azi_swt_geo_ger_scr_glc_tur_bos_chh_jpn_ukr_sod_swa_afr_hun_aze_ben_mcd_arw_tsn_vie_cnt_tag_bul_xho_moo_tsw_cic_ind_kor_gam_spa_swe_krd_mlt_sid_mnd_amh_svk_fin_alb_yor_igb_bsq_rom_qcu_jav_urd_ven_hau_anl_fre_tha_pan_lat_mol_por_eng_prs_owc_bem_uzb_lit_ewe_ita_zul_akn_aeg_guj_lda_dyu_rus_sun_pol_dgb_bam_bat_grk_amr_mly_hin_tml	0.153908072783344	0.364958282788812	0.715971185106906
884	swe_svk_ukr_ven_tur_slo_owc_aeg_ctl_amr_tml_jpn_scr_grk_qcu_fre_rom_pan_hin_moo_bul_azi_fbf_chh_zul_lda_tig_mly_bem_akn_aze_gam_por_lit_dgb_tag_yor_xho_sid_swt_hun_sod_prs_dyu_amh_mol_spa_ita_cze_sun_urd_alb_tha_mcd_krd_wly_uzb_cnt_eng_mnd_afr_nor_bsq_igb_kor_ben_ind_bat_ses_vie_heb_guj_ger_bos_est_geo_swa_knd_tsw_pol_ewe_hau_anl_fin_bam_rus_mao_tsn_mlt_arw_lat_glc_dut_cic_jav	-0.108275810341598	-0.279973883818666	0.780119326496312
885	tsn_pan_uzb_bem_geo_kor_tag_ger_moo_tha_urd_tig_por_chh_vie_bsq_rom_dgb_gam_tml_guj_ses_jav_heb_bat_prs_bul_spa_lit_svk_arw_hau_slo_bam_rus_glc_scr_amh_cze_alb_mol_sid_ven_fin_swt_mlt_qcu_wly_azi_zul_lda_yor_fbf_dyu_mcd_ctl_ewe_hin_mao_tsw_sun_ukr_cic_mnd_igb_ind_nor_pol_ben_jpn_lat_owc_swe_krd_amr_aeg_anl_afr_sod_est_knd_bos_aze_eng_mly_hun_grk_tur_dut_ita_swa_fre_cnt_xho_akn	0.227377040871584	0.521618404962792	0.603176098132476
886	bem_wly_azi_swa_ind_gam_fbf_pan_tsw_hau_knd_amr_ven_dyu_mao_sod_ben_pol_rom_lat_aze_arw_rus_aeg_tsn_alb_geo_igb_tml_bam_ger_anl_ses_prs_cnt_mol_swe_fin_fre_cic_tha_chh_swt_bsq_dut_lit_slo_vie_mnd_lda_cze_bat_guj_mlt_ewe_hun_jpn_bul_ctl_ita_jav_krd_uzb_owc_svk_dgb_mcd_xho_akn_nor_eng_bos_zul_moo_tig_tag_qcu_amh_scr_sun_glc_mly_afr_hin_heb_kor_sid_ukr_est_grk_yor_por_tur_urd_spa	0.258782761101194	0.59806836815548	0.551248017474651
887	tha_ctl_aeg_swe_rom_cic_hau_akn_bsq_dgb_owc_ukr_wly_eng_ger_lat_nor_slo_uzb_knd_bem_tml_heb_sid_ses_krd_chh_prs_qcu_grk_azi_yor_bam_pol_ben_arw_swt_moo_tur_fre_sod_tig_geo_vie_fin_dyu_amr_pan_spa_anl_igb_glc_tag_tsn_xho_jav_gam_cze_mnd_bat_urd_kor_bos_est_dut_mol_guj_svk_ven_mly_ita_scr_tsw_mcd_mlt_lit_jpn_mao_zul_bul_amh_ind_alb_lda_aze_rus_cnt_swa_fbf_por_sun_hin_afr_hun_ewe	-0.19190665010889	-0.510457429076576	0.610940529138313
888	gam_aeg_sod_chh_spa_jav_hau_eng_ita_uzb_sid_azi_arw_glc_lda_yor_fin_mcd_swt_bat_tsn_knd_xho_bem_dyu_bul_nor_amh_ger_swa_cic_est_lat_jpn_mlt_dgb_anl_tha_hin_vie_bos_igb_grk_geo_ewe_pan_ven_fre_guj_mao_bsq_slo_kor_fbf_tml_sun_pol_akn_aze_afr_mol_swe_prs_alb_bam_lit_urd_tsw_wly_ukr_rus_qcu_scr_zul_tig_hun_moo_ses_por_tag_heb_rom_mnd_ind_tur_mly_cze_cnt_dut_ben_krd_svk_owc_ctl_amr	-0.0235703828625651	-0.05599717229954	0.955464189073327
889	sod_nor_pol_scr_jpn_ven_spa_hin_geo_chh_uzb_lit_swe_mcd_hau_bam_bem_bat_jav_aze_bsq_gam_anl_krd_heb_fre_amh_tml_lat_qcu_zul_dyu_sid_est_mly_mnd_ukr_ben_bos_vie_mao_ita_tsw_rus_pan_azi_owc_alb_arw_moo_knd_hun_fin_yor_por_xho_eng_kor_svk_igb_glc_dut_cze_dgb_ewe_guj_grk_mlt_afr_swa_lda_urd_tag_cic_amr_ger_aeg_mol_tur_prs_swt_tsn_slo_fbf_rom_ind_ses_akn_sun_ctl_tha_wly_tig_cnt_bul	0.757586032265541	1.71976509851988	0.0888014847798085
890	mlt_azi_cnt_aze_jav_urd_alb_yor_cic_glc_por_ben_zul_tag_rus_ukr_cze_scr_tig_ven_mao_lat_uzb_bem_amr_ewe_vie_prs_afr_tml_mnd_ger_arw_sid_xho_swa_bat_ctl_wly_qcu_geo_bul_sod_knd_kor_swt_eng_tsn_mol_dgb_rom_hun_fbf_svk_tur_est_lda_heb_owc_tha_moo_ind_fin_swe_spa_slo_lit_bam_grk_hau_jpn_chh_tsw_bsq_gam_dut_bos_akn_sun_aeg_anl_nor_mcd_pol_hin_fre_ita_guj_ses_krd_mly_pan_igb_dyu_amh	-0.548892425954733	-1.47233418737774	0.144306870352848
891	ger_gam_bem_ita_bsq_lit_mcd_tsw_ind_hau_nor_moo_mol_aze_por_mly_swt_bam_igb_prs_ctl_bul_urd_rus_mlt_qcu_sid_hin_swe_krd_alb_mao_arw_uzb_sod_ukr_dyu_hun_ben_bat_jpn_swa_tml_sun_cnt_geo_rom_fin_tha_svk_tig_aeg_guj_ewe_pan_vie_chh_dut_tur_akn_est_dgb_yor_glc_fbf_afr_spa_lda_xho_jav_bos_cze_knd_azi_lat_wly_cic_pol_zul_eng_ses_grk_amr_amh_mnd_kor_tag_owc_slo_scr_anl_tsn_heb_fre_ven	0.433701639651734	1.07134156931261	0.286788290245334
892	guj_ben_swe_dut_pan_fbf_geo_jpn_swt_amh_por_aeg_gam_jav_xho_ctl_arw_fin_ukr_owc_heb_azi_est_sun_anl_tml_svk_rom_lat_bem_tsw_grk_aze_rus_ven_bat_tur_kor_yor_hun_spa_eng_krd_bos_nor_dgb_sid_tsn_amr_chh_mnd_ind_tig_ita_ses_fre_sod_swa_bsq_igb_mly_knd_vie_qcu_hau_uzb_bul_lit_cnt_ewe_scr_afr_lda_tag_hin_slo_mcd_mol_dyu_tha_cze_alb_akn_ger_glc_wly_cic_urd_pol_bam_prs_zul_mao_mlt_moo	0.0954014862443548	0.224571241826134	0.822805507313974
893	xho_cnt_zul_rus_jav_dut_vie_tag_svk_wly_mly_slo_nor_bam_knd_bos_mcd_spa_lat_krd_bsq_pan_tsn_afr_tig_lda_owc_amr_bat_sun_ukr_geo_scr_guj_prs_mao_swa_bul_ven_heb_fbf_fre_ben_tur_ind_dyu_gam_pol_alb_dgb_yor_ewe_urd_chh_amh_moo_est_lit_akn_ger_swt_swe_mlt_sod_rom_azi_anl_ctl_sid_fin_aeg_jpn_arw_eng_qcu_tml_hau_ses_mnd_hin_cze_grk_mol_igb_glc_tsw_uzb_cic_kor_bem_ita_por_aze_tha_hun	-0.40608394433994	-0.934494207998952	0.352469103113355
894	prs_tur_tag_cze_bsq_fin_ita_afr_chh_fre_yor_pol_wly_mly_hun_pan_heb_glc_spa_knd_anl_alb_gam_bos_eng_akn_amr_ctl_krd_mnd_est_sod_rus_ger_tig_cnt_mcd_amh_uzb_ven_jpn_lda_xho_slo_aze_por_sid_swt_zul_fbf_sun_owc_hau_ind_guj_urd_svk_tsn_tha_mao_aeg_tsw_dgb_bul_moo_lit_cic_azi_vie_rom_swe_kor_qcu_ses_ewe_bat_mlt_grk_ukr_arw_bam_nor_ben_igb_scr_lat_mol_tml_hin_swa_jav_geo_dyu_dut_bem	0.561197420291891	1.44876580149219	0.150766419305649
895	hau_ctl_bos_aze_dgb_glc_amh_bat_cze_scr_rus_zul_mcd_azi_aeg_afr_hin_chh_fbf_akn_bam_arw_wly_vie_pan_amr_gam_swa_tag_xho_svk_igb_spa_sid_ses_tml_qcu_knd_lda_bul_mnd_prs_krd_yor_nor_cnt_sun_jav_mol_mly_jpn_lit_bem_guj_fin_tig_heb_hun_ben_dut_mlt_grk_tsn_geo_moo_est_dyu_eng_owc_ita_rom_por_kor_ind_tsw_pol_anl_slo_bsq_ven_urd_mao_uzb_ger_cic_fre_swt_tha_alb_ukr_lat_ewe_sod_tur_swe	0.407053905598573	0.930295424525186	0.354626715161883
896	ses_azi_cnt_bam_kor_ukr_por_owc_fin_jav_dgb_tml_aeg_pol_chh_fre_anl_tsn_spa_swe_est_wly_fbf_ctl_hun_grk_bul_glc_mnd_dut_afr_swt_lda_amr_bat_lit_guj_tig_krd_hau_jpn_swa_tag_sid_rus_slo_heb_knd_hin_ben_sod_mol_ita_amh_bos_moo_ger_bsq_tsw_gam_mly_rom_mao_sun_ven_dyu_tha_pan_yor_svk_qcu_igb_cze_mcd_aze_prs_uzb_lat_urd_geo_eng_ind_alb_tur_vie_zul_akn_ewe_scr_mlt_cic_arw_nor_bem_xho	0.13647919720073	0.316122992451926	0.752617559131795
897	aze_cze_tur_por_pan_ctl_cnt_uzb_prs_dyu_afr_guj_eng_tml_wly_ven_mao_bam_bos_sod_ger_tsn_grk_xho_nor_spa_rom_anl_ses_ewe_lat_tha_yor_hun_swa_urd_owc_swe_pol_fin_gam_swt_bem_alb_mnd_ukr_dut_azi_moo_amh_kor_glc_svk_qcu_geo_sun_krd_jav_chh_ben_fre_hau_arw_mlt_tig_amr_lit_dgb_lda_mly_mol_ind_tsw_mcd_tag_hin_knd_sid_fbf_slo_bsq_ita_vie_jpn_bat_cic_bul_heb_akn_zul_igb_rus_est_scr_aeg	0.484806363315824	1.10405586356683	0.272417351784593
898	bul_tsw_vie_xho_sod_cic_amr_tag_prs_gam_por_slo_bat_heb_bsq_aze_alb_jpn_mao_ben_fbf_glc_pol_hun_bem_svk_tig_jav_anl_zul_fin_ger_cnt_ven_ctl_sid_ind_pan_ses_azi_kor_qcu_mnd_hau_tsn_swa_amh_ewe_lit_cze_moo_mol_krd_eng_mly_spa_bam_swt_arw_yor_est_dyu_scr_chh_aeg_dgb_knd_akn_tur_sun_tha_urd_swe_mcd_geo_ukr_afr_nor_hin_tml_bos_dut_rus_igb_grk_mlt_guj_rom_lda_ita_uzb_fre_lat_wly_owc	-0.221749261282338	-0.502347668817836	0.616610390448893
899	ven_nor_tml_glc_sod_uzb_amh_hun_qcu_krd_mcd_rus_scr_ctl_jav_bem_bam_mnd_akn_bat_mlt_eng_bul_kor_owc_ger_azi_zul_bsq_moo_rom_sun_arw_mol_grk_cze_ind_est_tig_heb_lat_vie_tur_fre_geo_tha_aeg_anl_gam_chh_bos_dyu_aze_svk_tsn_cic_ita_fin_sid_cnt_hin_yor_xho_tsw_mao_guj_pol_hau_wly_swe_fbf_tag_knd_por_mly_pan_slo_swa_prs_ses_afr_ewe_ben_lit_dgb_swt_jpn_ukr_spa_dut_igb_alb_urd_lda_amr	-0.241260651787494	-0.536169573657836	0.593121507136128
900	fbf_ses_tml_bat_swa_ukr_sun_guj_qcu_azi_ven_hun_krd_prs_bos_lat_urd_ben_jav_dyu_spa_pol_svk_scr_hin_akn_aeg_jpn_lit_tsn_knd_slo_cze_vie_fin_nor_glc_dgb_swt_tig_bul_gam_geo_cic_uzb_ewe_mnd_est_owc_chh_alb_ind_ita_mcd_moo_bam_zul_tur_dut_rus_afr_eng_grk_mlt_xho_mly_fre_sid_igb_kor_heb_por_cnt_amr_anl_wly_ger_rom_ctl_pan_tag_mao_hau_swe_lda_tsw_sod_yor_mol_tha_bem_amh_aze_arw_bsq	0.326515203516637	0.757851063483163	0.450456243106656
901	tsw_geo_ctl_eng_grk_cic_wly_amh_ger_mlt_scr_dyu_tha_sod_mnd_gam_owc_swa_ita_cnt_nor_sid_jpn_cze_akn_hun_bsq_mao_dgb_arw_aeg_bam_bem_lit_hau_ben_bat_swe_urd_pol_knd_mol_tsn_dut_fbf_svk_mly_pan_lda_aze_tag_azi_amr_afr_tml_kor_glc_prs_ukr_ven_jav_lat_fre_bos_vie_chh_hin_spa_anl_tig_rom_qcu_ind_uzb_ewe_est_rus_swt_guj_por_mcd_fin_slo_yor_zul_ses_sun_moo_xho_bul_tur_igb_alb_heb_krd	-0.11547676815119	-0.291843036708792	0.77105664743302
902	dyu_ben_dgb_ewe_tsn_lda_tml_gam_geo_jav_guj_tig_lit_alb_bos_mao_svk_xho_urd_tur_cze_akn_glc_ger_swe_fre_hun_mlt_vie_prs_pol_pan_fbf_hau_tag_qcu_por_ind_azi_tha_dut_spa_krd_sid_amh_ita_cic_rus_hin_ses_slo_swt_swa_anl_zul_owc_ukr_bam_igb_mly_nor_fin_aeg_afr_grk_uzb_sod_cnt_est_jpn_arw_aze_heb_scr_moo_sun_mnd_bat_mol_mcd_bsq_rom_tsw_wly_bem_amr_ctl_bul_knd_eng_ven_yor_chh_lat_kor	-0.0623674271057542	-0.159568195245145	0.873567278719295
903	aeg_knd_cnt_cze_bul_lat_mcd_mlt_jpn_owc_yor_uzb_amh_ita_bos_spa_afr_scr_vie_jav_svk_akn_eng_glc_qcu_tha_lda_nor_wly_amr_mol_anl_sod_alb_est_swe_heb_cic_por_ind_mly_guj_azi_krd_fin_pol_tml_ben_tsw_sun_mnd_slo_bat_moo_aze_pan_dgb_ctl_igb_lit_tag_mao_hau_tur_tsn_sid_dyu_rom_fre_urd_kor_fbf_swt_xho_chh_dut_ses_tig_swa_rus_geo_prs_hun_gam_bem_hin_ewe_arw_bsq_grk_ger_bam_ven_ukr_zul	-0.190914411691956	-0.440631917001686	0.66050203218433
904	lit_por_pan_dyu_tha_sid_anl_spa_qcu_tsw_tag_heb_gam_mnd_guj_moo_hin_svk_yor_bsq_tml_mol_dut_jpn_nor_akn_cnt_swa_bul_fin_swt_urd_alb_arw_swe_chh_igb_ukr_sod_hau_cic_mao_mly_slo_tsn_rus_tig_scr_fre_ctl_pol_krd_tur_rom_mcd_kor_ewe_xho_geo_aze_mlt_wly_ben_azi_bem_vie_afr_zul_jav_dgb_aeg_ind_ven_ses_sun_lda_est_grk_amr_ger_uzb_glc_owc_prs_hun_fbf_lat_amh_bam_eng_cze_bat_ita_knd_bos	0.868556469720771	2.09913055113064	0.0385145408036762
905	tig_tsw_ben_mly_arw_urd_chh_mol_jpn_amh_igb_alb_hun_svk_tsn_krd_nor_bsq_aze_sun_bat_prs_sod_heb_rom_lda_bem_ven_azi_amr_bos_gam_fre_geo_xho_mao_kor_por_uzb_anl_pol_zul_bam_tag_mlt_slo_eng_akn_ctl_glc_owc_est_rus_fin_yor_sid_grk_ukr_aeg_lat_guj_scr_ewe_hin_ger_dyu_spa_wly_dgb_hau_afr_tml_qcu_vie_cze_mcd_pan_ita_ind_swt_fbf_lit_tur_knd_bul_moo_mnd_ses_swa_tha_jav_cnt_swe_cic_dut	-0.0330358237204838	-0.0768663694518609	0.938894977360578
[truncated: 95 more rows]
